# Supplementary material for: How J-chain ensures the assembly of immunoglobulin IgM pentamers
Source: EMBO J. 2024 Dec 4;44(2):505–33. doi: 10.1038/s44318-024-00317-9 (PMC11729874; doi:10.1038/s44318-024-00317-9)
Supplement: Supplementary file 5 — Source data Fig. 3 [file 44318_2024_317_MOESM5_ESM.zip › Figure 3/3B/repeat 2 Cu4/20240110 Cu4tp_0h_2.txt]

[Header]
Application Name	LCsolution
Version	1.25
Data File Name	D:\Xenia\JC Oligomerisation kinetics\20240110 Cu4tp_0h_2.lcd
Output Date	11.01.2024
Output Time	10:15:49

[Configuration]
# of Detectors	2
Detector ID	Detector A	Detector B
Detector Name	Detector A	Detector B
# of Channels	2	1

[LC Chromatogram(Detector A-Ch1)]
Interval(msec)	500
# of Points	7201
Start Time(min)	0.000
End Time(min)	60.000
Intensity Units	mV
Intensity Multiplier	0.001
Wavelength(nm)	280
R.Time (min)	Intensity
0.00000	-2
0.00833	-2
0.01667	0
0.02500	3
0.03333	6
0.04167	9
0.05000	11
0.05833	11
0.06667	11
0.07500	9
0.08333	7
0.09167	4
0.10000	1
0.10833	-2
0.11667	-1
0.12500	1
0.13333	5
0.14167	8
0.15000	8
0.15833	5
0.16667	0
0.17500	-6
0.18333	-11
0.19167	-11
0.20000	-8
0.20833	-2
0.21667	5
0.22500	10
0.23333	10
0.24167	9
0.25000	6
0.25833	4
0.26667	6
0.27500	9
0.28333	13
0.29167	14
0.30000	12
0.30833	8
0.31667	3
0.32500	-1
0.33333	-5
0.34167	-7
0.35000	-9
0.35833	-11
0.36667	-11
0.37500	-11
0.38333	-9
0.39167	-6
0.40000	-3
0.40833	-0
0.41667	3
0.42500	6
0.43333	8
0.44167	9
0.45000	9
0.45833	7
0.46667	6
0.47500	7
0.48333	9
0.49167	12
0.50000	13
0.50833	12
0.51667	8
0.52500	5
0.53333	2
0.54167	2
0.55000	2
0.55833	2
0.56667	1
0.57500	-2
0.58333	-5
0.59167	-6
0.60000	-5
0.60833	-3
0.61667	-0
0.62500	3
0.63333	7
0.64167	9
0.65000	10
0.65833	9
0.66667	8
0.67500	8
0.68333	9
0.69167	10
0.70000	10
0.70833	8
0.71667	4
0.72500	1
0.73333	-1
0.74167	1
0.75000	5
0.75833	12
0.76667	16
0.77500	19
0.78333	18
0.79167	16
0.80000	14
0.80833	11
0.81667	10
0.82500	9
0.83333	7
0.84167	6
0.85000	8
0.85833	11
0.86667	15
0.87500	18
0.88333	19
0.89167	17
0.90000	14
0.90833	9
0.91667	5
0.92500	2
0.93333	1
0.94167	1
0.95000	2
0.95833	4
0.96667	6
0.97500	9
0.98333	11
0.99167	13
1.00000	15
1.00833	15
1.01667	14
1.02500	13
1.03333	14
1.04167	15
1.05000	16
1.05833	16
1.06667	15
1.07500	15
1.08333	14
1.09167	15
1.10000	16
1.10833	17
1.11667	15
1.12500	13
1.13333	11
1.14167	9
1.15000	8
1.15833	8
1.16667	10
1.17500	14
1.18333	18
1.19167	22
1.20000	24
1.20833	24
1.21667	23
1.22500	20
1.23333	16
1.24167	11
1.25000	8
1.25833	7
1.26667	8
1.27500	10
1.28333	12
1.29167	12
1.30000	10
1.30833	8
1.31667	7
1.32500	6
1.33333	6
1.34167	7
1.35000	7
1.35833	6
1.36667	4
1.37500	3
1.38333	2
1.39167	3
1.40000	5
1.40833	6
1.41667	8
1.42500	8
1.43333	7
1.44167	5
1.45000	4
1.45833	4
1.46667	5
1.47500	9
1.48333	13
1.49167	16
1.50000	18
1.50833	18
1.51667	15
1.52500	11
1.53333	7
1.54167	5
1.55000	7
1.55833	12
1.56667	18
1.57500	25
1.58333	29
1.59167	30
1.60000	27
1.60833	25
1.61667	22
1.62500	21
1.63333	20
1.64167	19
1.65000	19
1.65833	17
1.66667	15
1.67500	13
1.68333	11
1.69167	9
1.70000	7
1.70833	7
1.71667	8
1.72500	11
1.73333	14
1.74167	15
1.75000	13
1.75833	8
1.76667	3
1.77500	1
1.78333	1
1.79167	5
1.80000	10
1.80833	14
1.81667	17
1.82500	17
1.83333	15
1.84167	12
1.85000	10
1.85833	9
1.86667	9
1.87500	10
1.88333	9
1.89167	9
1.90000	9
1.90833	10
1.91667	14
1.92500	17
1.93333	20
1.94167	21
1.95000	19
1.95833	16
1.96667	12
1.97500	9
1.98333	8
1.99167	9
2.00000	12
2.00833	15
2.01667	19
2.02500	21
2.03333	21
2.04167	19
2.05000	16
2.05833	12
2.06667	10
2.07500	8
2.08333	8
2.09167	7
2.10000	6
2.10833	5
2.11667	5
2.12500	7
2.13333	11
2.14167	15
2.15000	17
2.15833	16
2.16667	13
2.17500	7
2.18333	2
2.19167	-1
2.20000	-1
2.20833	1
2.21667	4
2.22500	6
2.23333	6
2.24167	4
2.25000	3
2.25833	3
2.26667	5
2.27500	6
2.28333	9
2.29167	10
2.30000	12
2.30833	14
2.31667	16
2.32500	17
2.33333	17
2.34167	17
2.35000	16
2.35833	16
2.36667	17
2.37500	18
2.38333	18
2.39167	16
2.40000	11
2.40833	7
2.41667	3
2.42500	1
2.43333	3
2.44167	7
2.45000	12
2.45833	16
2.46667	18
2.47500	18
2.48333	17
2.49167	17
2.50000	18
2.50833	20
2.51667	21
2.52500	21
2.53333	20
2.54167	19
2.55000	19
2.55833	18
2.56667	17
2.57500	14
2.58333	11
2.59167	9
2.60000	8
2.60833	11
2.61667	17
2.62500	23
2.63333	26
2.64167	25
2.65000	21
2.65833	16
2.66667	12
2.67500	10
2.68333	11
2.69167	13
2.70000	16
2.70833	19
2.71667	21
2.72500	22
2.73333	22
2.74167	21
2.75000	19
2.75833	16
2.76667	13
2.77500	10
2.78333	6
2.79167	3
2.80000	1
2.80833	0
2.81667	2
2.82500	4
2.83333	6
2.84167	8
2.85000	10
2.85833	13
2.86667	15
2.87500	16
2.88333	16
2.89167	13
2.90000	10
2.90833	6
2.91667	4
2.92500	4
2.93333	4
2.94167	6
2.95000	8
2.95833	10
2.96667	13
2.97500	17
2.98333	22
2.99167	28
3.00000	33
3.00833	34
3.01667	33
3.02500	27
3.03333	19
3.04167	10
3.05000	3
3.05833	-3
3.06667	-6
3.07500	-9
3.08333	-9
3.09167	-6
3.10000	-1
3.10833	4
3.11667	9
3.12500	10
3.13333	8
3.14167	4
3.15000	0
3.15833	-3
3.16667	-5
3.17500	-5
3.18333	-4
3.19167	-2
3.20000	2
3.20833	5
3.21667	9
3.22500	11
3.23333	13
3.24167	13
3.25000	12
3.25833	11
3.26667	11
3.27500	10
3.28333	10
3.29167	12
3.30000	16
3.30833	19
3.31667	22
3.32500	24
3.33333	25
3.34167	25
3.35000	25
3.35833	25
3.36667	24
3.37500	21
3.38333	17
3.39167	14
3.40000	11
3.40833	9
3.41667	8
3.42500	8
3.43333	7
3.44167	7
3.45000	9
3.45833	11
3.46667	14
3.47500	16
3.48333	16
3.49167	15
3.50000	12
3.50833	11
3.51667	11
3.52500	13
3.53333	16
3.54167	20
3.55000	22
3.55833	21
3.56667	20
3.57500	19
3.58333	17
3.59167	16
3.60000	16
3.60833	17
3.61667	18
3.62500	20
3.63333	22
3.64167	25
3.65000	26
3.65833	25
3.66667	22
3.67500	18
3.68333	13
3.69167	8
3.70000	4
3.70833	2
3.71667	3
3.72500	6
3.73333	12
3.74167	18
3.75000	22
3.75833	23
3.76667	23
3.77500	23
3.78333	23
3.79167	23
3.80000	22
3.80833	20
3.81667	17
3.82500	15
3.83333	15
3.84167	17
3.85000	21
3.85833	26
3.86667	31
3.87500	35
3.88333	37
3.89167	37
3.90000	34
3.90833	30
3.91667	26
3.92500	24
3.93333	24
3.94167	26
3.95000	28
3.95833	28
3.96667	27
3.97500	24
3.98333	21
3.99167	19
4.00000	20
4.00833	22
4.01667	24
4.02500	26
4.03333	26
4.04167	24
4.05000	21
4.05833	19
4.06667	17
4.07500	16
4.08333	15
4.09167	14
4.10000	13
4.10833	12
4.11667	13
4.12500	14
4.13333	15
4.14167	16
4.15000	16
4.15833	15
4.16667	14
4.17500	15
4.18333	16
4.19167	17
4.20000	17
4.20833	17
4.21667	18
4.22500	20
4.23333	25
4.24167	30
4.25000	33
4.25833	34
4.26667	33
4.27500	31
4.28333	30
4.29167	30
4.30000	30
4.30833	30
4.31667	28
4.32500	25
4.33333	21
4.34167	17
4.35000	14
4.35833	12
4.36667	12
4.37500	13
4.38333	15
4.39167	18
4.40000	21
4.40833	24
4.41667	25
4.42500	23
4.43333	20
4.44167	17
4.45000	14
4.45833	12
4.46667	11
4.47500	11
4.48333	11
4.49167	11
4.50000	12
4.50833	12
4.51667	12
4.52500	12
4.53333	12
4.54167	12
4.55000	14
4.55833	17
4.56667	20
4.57500	22
4.58333	23
4.59167	23
4.60000	22
4.60833	21
4.61667	20
4.62500	21
4.63333	21
4.64167	21
4.65000	21
4.65833	20
4.66667	20
4.67500	20
4.68333	21
4.69167	21
4.70000	20
4.70833	17
4.71667	14
4.72500	12
4.73333	11
4.74167	11
4.75000	12
4.75833	13
4.76667	14
4.77500	13
4.78333	12
4.79167	13
4.80000	15
4.80833	17
4.81667	18
4.82500	18
4.83333	17
4.84167	17
4.85000	17
4.85833	18
4.86667	19
4.87500	21
4.88333	23
4.89167	23
4.90000	22
4.90833	20
4.91667	18
4.92500	16
4.93333	15
4.94167	13
4.95000	10
4.95833	7
4.96667	5
4.97500	4
4.98333	5
4.99167	7
5.00000	11
5.00833	15
5.01667	20
5.02500	23
5.03333	24
5.04167	22
5.05000	18
5.05833	13
5.06667	8
5.07500	5
5.08333	5
5.09167	6
5.10000	10
5.10833	15
5.11667	20
5.12500	23
5.13333	24
5.14167	21
5.15000	16
5.15833	10
5.16667	4
5.17500	1
5.18333	2
5.19167	6
5.20000	12
5.20833	18
5.21667	23
5.22500	27
5.23333	29
5.24167	29
5.25000	30
5.25833	32
5.26667	31
5.27500	28
5.28333	23
5.29167	18
5.30000	12
5.30833	7
5.31667	6
5.32500	6
5.33333	8
5.34167	10
5.35000	14
5.35833	17
5.36667	21
5.37500	24
5.38333	26
5.39167	25
5.40000	23
5.40833	19
5.41667	15
5.42500	11
5.43333	10
5.44167	10
5.45000	10
5.45833	11
5.46667	12
5.47500	13
5.48333	14
5.49167	15
5.50000	14
5.50833	12
5.51667	8
5.52500	5
5.53333	4
5.54167	5
5.55000	8
5.55833	12
5.56667	15
5.57500	17
5.58333	17
5.59167	16
5.60000	16
5.60833	15
5.61667	15
5.62500	16
5.63333	16
5.64167	15
5.65000	15
5.65833	17
5.66667	19
5.67500	22
5.68333	25
5.69167	26
5.70000	25
5.70833	23
5.71667	20
5.72500	18
5.73333	18
5.74167	19
5.75000	22
5.75833	25
5.76667	28
5.77500	28
5.78333	27
5.79167	24
5.80000	21
5.80833	19
5.81667	19
5.82500	20
5.83333	22
5.84167	22
5.85000	21
5.85833	18
5.86667	14
5.87500	11
5.88333	9
5.89167	10
5.90000	12
5.90833	16
5.91667	19
5.92500	21
5.93333	19
5.94167	16
5.95000	12
5.95833	9
5.96667	8
5.97500	9
5.98333	11
5.99167	13
6.00000	16
6.00833	17
6.01667	18
6.02500	17
6.03333	17
6.04167	17
6.05000	17
6.05833	17
6.06667	17
6.07500	16
6.08333	16
6.09167	16
6.10000	16
6.10833	16
6.11667	15
6.12500	13
6.13333	10
6.14167	7
6.15000	6
6.15833	6
6.16667	8
6.17500	11
6.18333	14
6.19167	15
6.20000	15
6.20833	14
6.21667	13
6.22500	14
6.23333	16
6.24167	19
6.25000	19
6.25833	18
6.26667	15
6.27500	10
6.28333	6
6.29167	5
6.30000	5
6.30833	6
6.31667	8
6.32500	10
6.33333	11
6.34167	13
6.35000	13
6.35833	13
6.36667	13
6.37500	15
6.38333	17
6.39167	19
6.40000	21
6.40833	21
6.41667	20
6.42500	18
6.43333	16
6.44167	15
6.45000	15
6.45833	17
6.46667	19
6.47500	21
6.48333	23
6.49167	25
6.50000	26
6.50833	28
6.51667	30
6.52500	30
6.53333	29
6.54167	26
6.55000	25
6.55833	25
6.56667	26
6.57500	27
6.58333	28
6.59167	28
6.60000	28
6.60833	27
6.61667	26
6.62500	23
6.63333	18
6.64167	13
6.65000	12
6.65833	13
6.66667	16
6.67500	20
6.68333	24
6.69167	25
6.70000	25
6.70833	24
6.71667	22
6.72500	20
6.73333	17
6.74167	15
6.75000	14
6.75833	15
6.76667	17
6.77500	20
6.78333	22
6.79167	23
6.80000	23
6.80833	24
6.81667	25
6.82500	26
6.83333	26
6.84167	24
6.85000	23
6.85833	23
6.86667	23
6.87500	22
6.88333	20
6.89167	17
6.90000	14
6.90833	12
6.91667	12
6.92500	13
6.93333	14
6.94167	15
6.95000	17
6.95833	19
6.96667	20
6.97500	19
6.98333	17
6.99167	15
7.00000	13
7.00833	11
7.01667	11
7.02500	11
7.03333	13
7.04167	16
7.05000	19
7.05833	21
7.06667	20
7.07500	16
7.08333	11
7.09167	7
7.10000	5
7.10833	6
7.11667	10
7.12500	15
7.13333	20
7.14167	24
7.15000	25
7.15833	24
7.16667	23
7.17500	22
7.18333	21
7.19167	20
7.20000	20
7.20833	20
7.21667	20
7.22500	21
7.23333	22
7.24167	22
7.25000	20
7.25833	18
7.26667	16
7.27500	17
7.28333	19
7.29167	21
7.30000	24
7.30833	24
7.31667	23
7.32500	22
7.33333	23
7.34167	24
7.35000	26
7.35833	26
7.36667	25
7.37500	22
7.38333	19
7.39167	15
7.40000	11
7.40833	7
7.41667	4
7.42500	0
7.43333	-2
7.44167	-4
7.45000	-4
7.45833	-2
7.46667	1
7.47500	5
7.48333	9
7.49167	12
7.50000	14
7.50833	15
7.51667	17
7.52500	19
7.53333	22
7.54167	24
7.55000	23
7.55833	21
7.56667	18
7.57500	14
7.58333	10
7.59167	10
7.60000	12
7.60833	14
7.61667	16
7.62500	16
7.63333	16
7.64167	15
7.65000	17
7.65833	20
7.66667	24
7.67500	29
7.68333	34
7.69167	39
7.70000	43
7.70833	44
7.71667	44
7.72500	41
7.73333	37
7.74167	33
7.75000	30
7.75833	29
7.76667	29
7.77500	29
7.78333	28
7.79167	25
7.80000	21
7.80833	18
7.81667	17
7.82500	17
7.83333	17
7.84167	18
7.85000	20
7.85833	23
7.86667	26
7.87500	30
7.88333	33
7.89167	34
7.90000	34
7.90833	33
7.91667	31
7.92500	29
7.93333	27
7.94167	24
7.95000	21
7.95833	18
7.96667	15
7.97500	13
7.98333	14
7.99167	18
8.00000	23
8.00833	27
8.01667	29
8.02500	27
8.03333	23
8.04167	17
8.05000	13
8.05833	11
8.06667	11
8.07500	11
8.08333	13
8.09167	17
8.10000	22
8.10833	27
8.11667	32
8.12500	35
8.13333	36
8.14167	35
8.15000	34
8.15833	33
8.16667	32
8.17500	33
8.18333	33
8.19167	33
8.20000	31
8.20833	26
8.21667	21
8.22500	16
8.23333	14
8.24167	14
8.25000	17
8.25833	21
8.26667	24
8.27500	27
8.28333	30
8.29167	32
8.30000	33
8.30833	33
8.31667	31
8.32500	28
8.33333	24
8.34167	20
8.35000	16
8.35833	14
8.36667	13
8.37500	14
8.38333	17
8.39167	18
8.40000	19
8.40833	18
8.41667	18
8.42500	17
8.43333	17
8.44167	17
8.45000	15
8.45833	12
8.46667	10
8.47500	9
8.48333	10
8.49167	13
8.50000	18
8.50833	20
8.51667	22
8.52500	21
8.53333	21
8.54167	20
8.55000	20
8.55833	22
8.56667	22
8.57500	21
8.58333	18
8.59167	13
8.60000	8
8.60833	2
8.61667	-2
8.62500	-5
8.63333	-4
8.64167	-1
8.65000	4
8.65833	10
8.66667	15
8.67500	18
8.68333	19
8.69167	20
8.70000	21
8.70833	22
8.71667	23
8.72500	25
8.73333	29
8.74167	32
8.75000	34
8.75833	35
8.76667	34
8.77500	32
8.78333	29
8.79167	27
8.80000	25
8.80833	23
8.81667	23
8.82500	24
8.83333	24
8.84167	23
8.85000	20
8.85833	17
8.86667	14
8.87500	11
8.88333	10
8.89167	11
8.90000	14
8.90833	18
8.91667	22
8.92500	24
8.93333	23
8.94167	20
8.95000	16
8.95833	12
8.96667	10
8.97500	10
8.98333	11
8.99167	12
9.00000	13
9.00833	13
9.01667	13
9.02500	14
9.03333	16
9.04167	17
9.05000	17
9.05833	15
9.06667	13
9.07500	14
9.08333	15
9.09167	17
9.10000	17
9.10833	14
9.11667	10
9.12500	6
9.13333	5
9.14167	7
9.15000	11
9.15833	15
9.16667	19
9.17500	22
9.18333	24
9.19167	24
9.20000	23
9.20833	21
9.21667	18
9.22500	16
9.23333	14
9.24167	13
9.25000	12
9.25833	11
9.26667	12
9.27500	15
9.28333	19
9.29167	23
9.30000	26
9.30833	27
9.31667	26
9.32500	26
9.33333	27
9.34167	31
9.35000	35
9.35833	37
9.36667	36
9.37500	33
9.38333	28
9.39167	24
9.40000	21
9.40833	19
9.41667	18
9.42500	19
9.43333	21
9.44167	24
9.45000	26
9.45833	28
9.46667	29
9.47500	29
9.48333	29
9.49167	29
9.50000	30
9.50833	30
9.51667	29
9.52500	27
9.53333	25
9.54167	23
9.55000	21
9.55833	20
9.56667	21
9.57500	23
9.58333	24
9.59167	24
9.60000	22
9.60833	19
9.61667	16
9.62500	14
9.63333	13
9.64167	13
9.65000	11
9.65833	8
9.66667	5
9.67500	3
9.68333	2
9.69167	4
9.70000	7
9.70833	11
9.71667	16
9.72500	20
9.73333	24
9.74167	29
9.75000	32
9.75833	34
9.76667	35
9.77500	35
9.78333	33
9.79167	29
9.80000	24
9.80833	21
9.81667	19
9.82500	18
9.83333	17
9.84167	15
9.85000	12
9.85833	9
9.86667	9
9.87500	11
9.88333	15
9.89167	19
9.90000	23
9.90833	26
9.91667	28
9.92500	30
9.93333	30
9.94167	28
9.95000	24
9.95833	19
9.96667	14
9.97500	10
9.98333	9
9.99167	11
10.00000	14
10.00833	20
10.01667	26
10.02500	31
10.03333	34
10.04167	34
10.05000	32
10.05833	28
10.06667	24
10.07500	20
10.08333	16
10.09167	12
10.10000	8
10.10833	5
10.11667	4
10.12500	6
10.13333	10
10.14167	13
10.15000	16
10.15833	17
10.16667	16
10.17500	13
10.18333	10
10.19167	9
10.20000	10
10.20833	12
10.21667	14
10.22500	15
10.23333	13
10.24167	10
10.25000	8
10.25833	8
10.26667	10
10.27500	15
10.28333	19
10.29167	21
10.30000	21
10.30833	19
10.31667	15
10.32500	13
10.33333	12
10.34167	12
10.35000	12
10.35833	12
10.36667	10
10.37500	7
10.38333	5
10.39167	6
10.40000	9
10.40833	14
10.41667	18
10.42500	20
10.43333	17
10.44167	12
10.45000	8
10.45833	5
10.46667	4
10.47500	5
10.48333	7
10.49167	11
10.50000	15
10.50833	18
10.51667	19
10.52500	18
10.53333	17
10.54167	18
10.55000	21
10.55833	27
10.56667	32
10.57500	34
10.58333	33
10.59167	29
10.60000	25
10.60833	22
10.61667	21
10.62500	22
10.63333	24
10.64167	27
10.65000	28
10.65833	28
10.66667	27
10.67500	25
10.68333	23
10.69167	22
10.70000	21
10.70833	23
10.71667	26
10.72500	29
10.73333	30
10.74167	29
10.75000	27
10.75833	25
10.76667	21
10.77500	18
10.78333	14
10.79167	12
10.80000	10
10.80833	7
10.81667	5
10.82500	2
10.83333	-3
10.84167	-6
10.85000	-5
10.85833	-2
10.86667	3
10.87500	8
10.88333	12
10.89167	15
10.90000	16
10.90833	19
10.91667	22
10.92500	25
10.93333	26
10.94167	26
10.95000	24
10.95833	22
10.96667	21
10.97500	21
10.98333	23
10.99167	24
11.00000	25
11.00833	24
11.01667	21
11.02500	18
11.03333	17
11.04167	17
11.05000	19
11.05833	22
11.06667	24
11.07500	24
11.08333	23
11.09167	20
11.10000	17
11.10833	15
11.11667	14
11.12500	14
11.13333	16
11.14167	18
11.15000	19
11.15833	19
11.16667	20
11.17500	21
11.18333	23
11.19167	28
11.20000	32
11.20833	35
11.21667	37
11.22500	37
11.23333	34
11.24167	32
11.25000	30
11.25833	30
11.26667	30
11.27500	30
11.28333	30
11.29167	29
11.30000	29
11.30833	29
11.31667	30
11.32500	32
11.33333	33
11.34167	35
11.35000	35
11.35833	34
11.36667	31
11.37500	28
11.38333	26
11.39167	25
11.40000	25
11.40833	24
11.41667	21
11.42500	16
11.43333	10
11.44167	4
11.45000	-1
11.45833	-2
11.46667	-1
11.47500	1
11.48333	4
11.49167	8
11.50000	12
11.50833	16
11.51667	21
11.52500	25
11.53333	29
11.54167	30
11.55000	28
11.55833	24
11.56667	18
11.57500	14
11.58333	10
11.59167	9
11.60000	8
11.60833	8
11.61667	8
11.62500	8
11.63333	10
11.64167	11
11.65000	12
11.65833	12
11.66667	11
11.67500	12
11.68333	12
11.69167	14
11.70000	15
11.70833	17
11.71667	17
11.72500	16
11.73333	14
11.74167	12
11.75000	11
11.75833	9
11.76667	8
11.77500	8
11.78333	8
11.79167	6
11.80000	3
11.80833	2
11.81667	1
11.82500	2
11.83333	4
11.84167	8
11.85000	11
11.85833	14
11.86667	16
11.87500	19
11.88333	22
11.89167	25
11.90000	28
11.90833	31
11.91667	32
11.92500	32
11.93333	32
11.94167	31
11.95000	29
11.95833	27
11.96667	26
11.97500	25
11.98333	25
11.99167	26
12.00000	26
12.00833	26
12.01667	25
12.02500	24
12.03333	23
12.04167	22
12.05000	20
12.05833	17
12.06667	14
12.07500	11
12.08333	9
12.09167	10
12.10000	12
12.10833	15
12.11667	19
12.12500	20
12.13333	20
12.14167	18
12.15000	17
12.15833	17
12.16667	16
12.17500	14
12.18333	12
12.19167	11
12.20000	12
12.20833	14
12.21667	17
12.22500	20
12.23333	22
12.24167	22
12.25000	22
12.25833	21
12.26667	21
12.27500	22
12.28333	23
12.29167	26
12.30000	28
12.30833	29
12.31667	30
12.32500	28
12.33333	26
12.34167	22
12.35000	18
12.35833	15
12.36667	15
12.37500	17
12.38333	21
12.39167	25
12.40000	29
12.40833	30
12.41667	30
12.42500	29
12.43333	29
12.44167	30
12.45000	31
12.45833	32
12.46667	32
12.47500	31
12.48333	28
12.49167	25
12.50000	23
12.50833	23
12.51667	26
12.52500	28
12.53333	29
12.54167	28
12.55000	25
12.55833	22
12.56667	20
12.57500	21
12.58333	22
12.59167	23
12.60000	23
12.60833	21
12.61667	17
12.62500	15
12.63333	16
12.64167	19
12.65000	23
12.65833	27
12.66667	27
12.67500	25
12.68333	21
12.69167	17
12.70000	14
12.70833	14
12.71667	16
12.72500	20
12.73333	26
12.74167	32
12.75000	34
12.75833	34
12.76667	32
12.77500	29
12.78333	26
12.79167	24
12.80000	24
12.80833	24
12.81667	24
12.82500	25
12.83333	27
12.84167	30
12.85000	33
12.85833	35
12.86667	35
12.87500	34
12.88333	31
12.89167	27
12.90000	24
12.90833	22
12.91667	23
12.92500	25
12.93333	29
12.94167	33
12.95000	36
12.95833	36
12.96667	34
12.97500	31
12.98333	28
12.99167	27
13.00000	26
13.00833	26
13.01667	27
13.02500	26
13.03333	25
13.04167	23
13.05000	23
13.05833	26
13.06667	28
13.07500	31
13.08333	31
13.09167	28
13.10000	23
13.10833	18
13.11667	14
13.12500	12
13.13333	10
13.14167	9
13.15000	9
13.15833	9
13.16667	10
13.17500	12
13.18333	14
13.19167	16
13.20000	17
13.20833	18
13.21667	17
13.22500	15
13.23333	15
13.24167	16
13.25000	17
13.25833	18
13.26667	17
13.27500	13
13.28333	9
13.29167	6
13.30000	4
13.30833	6
13.31667	9
13.32500	13
13.33333	16
13.34167	17
13.35000	16
13.35833	14
13.36667	10
13.37500	7
13.38333	5
13.39167	4
13.40000	7
13.40833	10
13.41667	14
13.42500	16
13.43333	17
13.44167	17
13.45000	17
13.45833	18
13.46667	18
13.47500	17
13.48333	13
13.49167	9
13.50000	5
13.50833	5
13.51667	7
13.52500	11
13.53333	16
13.54167	20
13.55000	23
13.55833	25
13.56667	25
13.57500	26
13.58333	26
13.59167	25
13.60000	25
13.60833	25
13.61667	26
13.62500	27
13.63333	26
13.64167	23
13.65000	19
13.65833	15
13.66667	13
13.67500	15
13.68333	19
13.69167	25
13.70000	30
13.70833	32
13.71667	31
13.72500	28
13.73333	23
13.74167	18
13.75000	15
13.75833	13
13.76667	12
13.77500	10
13.78333	8
13.79167	8
13.80000	8
13.80833	10
13.81667	11
13.82500	14
13.83333	17
13.84167	21
13.85000	26
13.85833	30
13.86667	33
13.87500	32
13.88333	31
13.89167	29
13.90000	28
13.90833	28
13.91667	31
13.92500	35
13.93333	38
13.94167	41
13.95000	41
13.95833	38
13.96667	34
13.97500	31
13.98333	30
13.99167	29
14.00000	30
14.00833	30
14.01667	30
14.02500	30
14.03333	30
14.04167	30
14.05000	28
14.05833	24
14.06667	21
14.07500	19
14.08333	20
14.09167	22
14.10000	24
14.10833	22
14.11667	17
14.12500	12
14.13333	11
14.14167	13
14.15000	18
14.15833	24
14.16667	28
14.17500	28
14.18333	27
14.19167	25
14.20000	24
14.20833	25
14.21667	28
14.22500	30
14.23333	32
14.24167	31
14.25000	29
14.25833	27
14.26667	26
14.27500	28
14.28333	31
14.29167	34
14.30000	36
14.30833	36
14.31667	34
14.32500	32
14.33333	30
14.34167	29
14.35000	30
14.35833	32
14.36667	36
14.37500	39
14.38333	40
14.39167	39
14.40000	36
14.40833	34
14.41667	31
14.42500	29
14.43333	26
14.44167	23
14.45000	20
14.45833	17
14.46667	15
14.47500	15
14.48333	17
14.49167	19
14.50000	22
14.50833	25
14.51667	25
14.52500	23
14.53333	20
14.54167	16
14.55000	12
14.55833	9
14.56667	9
14.57500	11
14.58333	14
14.59167	18
14.60000	22
14.60833	25
14.61667	26
14.62500	26
14.63333	26
14.64167	25
14.65000	25
14.65833	26
14.66667	26
14.67500	25
14.68333	24
14.69167	22
14.70000	21
14.70833	21
14.71667	21
14.72500	22
14.73333	22
14.74167	23
14.75000	23
14.75833	23
14.76667	22
14.77500	19
14.78333	16
14.79167	15
14.80000	15
14.80833	17
14.81667	20
14.82500	23
14.83333	24
14.84167	23
14.85000	22
14.85833	19
14.86667	17
14.87500	16
14.88333	15
14.89167	17
14.90000	19
14.90833	21
14.91667	21
14.92500	21
14.93333	21
14.94167	23
14.95000	26
14.95833	29
14.96667	30
14.97500	26
14.98333	21
14.99167	15
15.00000	11
15.00833	10
15.01667	13
15.02500	17
15.03333	20
15.04167	22
15.05000	22
15.05833	22
15.06667	21
15.07500	21
15.08333	23
15.09167	24
15.10000	26
15.10833	27
15.11667	28
15.12500	27
15.13333	28
15.14167	28
15.15000	27
15.15833	26
15.16667	24
15.17500	22
15.18333	19
15.19167	16
15.20000	13
15.20833	11
15.21667	8
15.22500	7
15.23333	6
15.24167	7
15.25000	9
15.25833	13
15.26667	17
15.27500	20
15.28333	23
15.29167	23
15.30000	20
15.30833	18
15.31667	16
15.32500	15
15.33333	16
15.34167	17
15.35000	17
15.35833	14
15.36667	10
15.37500	7
15.38333	6
15.39167	6
15.40000	8
15.40833	9
15.41667	9
15.42500	7
15.43333	4
15.44167	1
15.45000	-1
15.45833	0
15.46667	4
15.47500	9
15.48333	14
15.49167	18
15.50000	21
15.50833	23
15.51667	25
15.52500	25
15.53333	24
15.54167	21
15.55000	17
15.55833	13
15.56667	8
15.57500	6
15.58333	6
15.59167	8
15.60000	12
15.60833	15
15.61667	16
15.62500	15
15.63333	12
15.64167	8
15.65000	6
15.65833	5
15.66667	6
15.67500	8
15.68333	10
15.69167	13
15.70000	17
15.70833	19
15.71667	22
15.72500	24
15.73333	26
15.74167	28
15.75000	29
15.75833	29
15.76667	26
15.77500	23
15.78333	19
15.79167	16
15.80000	15
15.80833	16
15.81667	19
15.82500	22
15.83333	25
15.84167	28
15.85000	31
15.85833	33
15.86667	34
15.87500	35
15.88333	35
15.89167	35
15.90000	35
15.90833	34
15.91667	32
15.92500	30
15.93333	28
15.94167	25
15.95000	24
15.95833	22
15.96667	20
15.97500	18
15.98333	15
15.99167	14
16.00000	15
16.00833	16
16.01667	17
16.02500	18
16.03333	17
16.04167	15
16.05000	14
16.05833	13
16.06667	13
16.07500	12
16.08333	12
16.09167	9
16.10000	5
16.10833	1
16.11667	0
16.12500	1
16.13333	5
16.14167	9
16.15000	14
16.15833	17
16.16667	20
16.17500	21
16.18333	22
16.19167	21
16.20000	20
16.20833	19
16.21667	19
16.22500	19
16.23333	20
16.24167	21
16.25000	24
16.25833	27
16.26667	27
16.27500	26
16.28333	23
16.29167	19
16.30000	17
16.30833	15
16.31667	16
16.32500	16
16.33333	16
16.34167	16
16.35000	17
16.35833	17
16.36667	17
16.37500	16
16.38333	14
16.39167	11
16.40000	8
16.40833	7
16.41667	8
16.42500	9
16.43333	10
16.44167	11
16.45000	10
16.45833	7
16.46667	5
16.47500	5
16.48333	6
16.49167	9
16.50000	12
16.50833	15
16.51667	17
16.52500	18
16.53333	19
16.54167	18
16.55000	15
16.55833	11
16.56667	7
16.57500	5
16.58333	6
16.59167	9
16.60000	13
16.60833	16
16.61667	15
16.62500	13
16.63333	12
16.64167	12
16.65000	15
16.65833	17
16.66667	18
16.67500	18
16.68333	15
16.69167	12
16.70000	9
16.70833	8
16.71667	8
16.72500	10
16.73333	12
16.74167	14
16.75000	15
16.75833	15
16.76667	15
16.77500	15
16.78333	15
16.79167	14
16.80000	13
16.80833	13
16.81667	14
16.82500	15
16.83333	16
16.84167	18
16.85000	20
16.85833	21
16.86667	21
16.87500	20
16.88333	17
16.89167	16
16.90000	16
16.90833	17
16.91667	20
16.92500	22
16.93333	23
16.94167	23
16.95000	21
16.95833	18
16.96667	14
16.97500	9
16.98333	4
16.99167	-1
17.00000	-6
17.00833	-8
17.01667	-9
17.02500	-7
17.03333	-4
17.04167	-1
17.05000	1
17.05833	3
17.06667	7
17.07500	11
17.08333	14
17.09167	16
17.10000	16
17.10833	14
17.11667	10
17.12500	8
17.13333	7
17.14167	9
17.15000	12
17.15833	16
17.16667	19
17.17500	19
17.18333	17
17.19167	13
17.20000	9
17.20833	7
17.21667	8
17.22500	10
17.23333	12
17.24167	14
17.25000	13
17.25833	11
17.26667	9
17.27500	8
17.28333	8
17.29167	9
17.30000	12
17.30833	15
17.31667	18
17.32500	20
17.33333	21
17.34167	20
17.35000	18
17.35833	15
17.36667	13
17.37500	11
17.38333	10
17.39167	10
17.40000	10
17.40833	12
17.41667	14
17.42500	15
17.43333	15
17.44167	14
17.45000	12
17.45833	11
17.46667	11
17.47500	11
17.48333	13
17.49167	13
17.50000	12
17.50833	10
17.51667	8
17.52500	8
17.53333	12
17.54167	17
17.55000	22
17.55833	26
17.56667	28
17.57500	28
17.58333	26
17.59167	26
17.60000	26
17.60833	26
17.61667	26
17.62500	24
17.63333	20
17.64167	15
17.65000	11
17.65833	10
17.66667	12
17.67500	16
17.68333	20
17.69167	22
17.70000	21
17.70833	18
17.71667	12
17.72500	8
17.73333	6
17.74167	6
17.75000	8
17.75833	9
17.76667	10
17.77500	10
17.78333	10
17.79167	12
17.80000	14
17.80833	16
17.81667	18
17.82500	18
17.83333	18
17.84167	18
17.85000	17
17.85833	16
17.86667	15
17.87500	15
17.88333	15
17.89167	15
17.90000	15
17.90833	13
17.91667	10
17.92500	5
17.93333	2
17.94167	1
17.95000	3
17.95833	7
17.96667	11
17.97500	13
17.98333	14
17.99167	14
18.00000	11
18.00833	9
18.01667	9
18.02500	11
18.03333	13
18.04167	14
18.05000	15
18.05833	13
18.06667	12
18.07500	11
18.08333	11
18.09167	13
18.10000	16
18.10833	16
18.11667	14
18.12500	9
18.13333	3
18.14167	-2
18.15000	-4
18.15833	-2
18.16667	1
18.17500	6
18.18333	11
18.19167	14
18.20000	16
18.20833	17
18.21667	17
18.22500	16
18.23333	16
18.24167	15
18.25000	15
18.25833	14
18.26667	13
18.27500	10
18.28333	8
18.29167	8
18.30000	10
18.30833	13
18.31667	16
18.32500	18
18.33333	17
18.34167	15
18.35000	13
18.35833	11
18.36667	12
18.37500	14
18.38333	17
18.39167	18
18.40000	18
18.40833	14
18.41667	8
18.42500	3
18.43333	-1
18.44167	-4
18.45000	-5
18.45833	-4
18.46667	-1
18.47500	3
18.48333	8
18.49167	11
18.50000	13
18.50833	13
18.51667	11
18.52500	10
18.53333	11
18.54167	13
18.55000	15
18.55833	18
18.56667	21
18.57500	22
18.58333	21
18.59167	18
18.60000	13
18.60833	8
18.61667	4
18.62500	1
18.63333	1
18.64167	2
18.65000	3
18.65833	5
18.66667	7
18.67500	9
18.68333	10
18.69167	11
18.70000	12
18.70833	12
18.71667	9
18.72500	6
18.73333	2
18.74167	-2
18.75000	-4
18.75833	-2
18.76667	1
18.77500	5
18.78333	7
18.79167	6
18.80000	3
18.80833	-0
18.81667	-3
18.82500	-5
18.83333	-4
18.84167	-1
18.85000	2
18.85833	2
18.86667	2
18.87500	2
18.88333	1
18.89167	-0
18.90000	-2
18.90833	-4
18.91667	-6
18.92500	-7
18.93333	-7
18.94167	-4
18.95000	-1
18.95833	3
18.96667	7
18.97500	9
18.98333	11
18.99167	11
19.00000	11
19.00833	10
19.01667	10
19.02500	11
19.03333	11
19.04167	11
19.05000	11
19.05833	12
19.06667	11
19.07500	10
19.08333	9
19.09167	8
19.10000	7
19.10833	6
19.11667	4
19.12500	3
19.13333	1
19.14167	-2
19.15000	-5
19.15833	-8
19.16667	-11
19.17500	-15
19.18333	-17
19.19167	-16
19.20000	-12
19.20833	-7
19.21667	-1
19.22500	5
19.23333	9
19.24167	12
19.25000	15
19.25833	17
19.26667	18
19.27500	18
19.28333	18
19.29167	18
19.30000	18
19.30833	19
19.31667	18
19.32500	17
19.33333	16
19.34167	15
19.35000	16
19.35833	18
19.36667	20
19.37500	20
19.38333	19
19.39167	17
19.40000	14
19.40833	12
19.41667	9
19.42500	5
19.43333	1
19.44167	-2
19.45000	-6
19.45833	-9
19.46667	-11
19.47500	-13
19.48333	-12
19.49167	-9
19.50000	-5
19.50833	0
19.51667	5
19.52500	8
19.53333	9
19.54167	8
19.55000	6
19.55833	5
19.56667	4
19.57500	6
19.58333	8
19.59167	10
19.60000	11
19.60833	11
19.61667	12
19.62500	14
19.63333	15
19.64167	17
19.65000	17
19.65833	16
19.66667	14
19.67500	12
19.68333	11
19.69167	10
19.70000	8
19.70833	8
19.71667	8
19.72500	9
19.73333	12
19.74167	16
19.75000	19
19.75833	20
19.76667	20
19.77500	18
19.78333	18
19.79167	20
19.80000	24
19.80833	27
19.81667	30
19.82500	31
19.83333	30
19.84167	27
19.85000	25
19.85833	25
19.86667	25
19.87500	27
19.88333	29
19.89167	29
19.90000	27
19.90833	25
19.91667	23
19.92500	22
19.93333	23
19.94167	26
19.95000	31
19.95833	38
19.96667	44
19.97500	52
19.98333	58
19.99167	62
20.00000	63
20.00833	64
20.01667	65
20.02500	67
20.03333	71
20.04167	74
20.05000	78
20.05833	81
20.06667	85
20.07500	88
20.08333	91
20.09167	93
20.10000	95
20.10833	98
20.11667	102
20.12500	107
20.13333	113
20.14167	120
20.15000	128
20.15833	135
20.16667	143
20.17500	150
20.18333	154
20.19167	156
20.20000	157
20.20833	157
20.21667	159
20.22500	163
20.23333	170
20.24167	177
20.25000	183
20.25833	189
20.26667	195
20.27500	200
20.28333	205
20.29167	209
20.30000	211
20.30833	214
20.31667	218
20.32500	224
20.33333	232
20.34167	241
20.35000	252
20.35833	265
20.36667	276
20.37500	286
20.38333	294
20.39167	300
20.40000	306
20.40833	313
20.41667	320
20.42500	327
20.43333	333
20.44167	337
20.45000	344
20.45833	353
20.46667	363
20.47500	374
20.48333	384
20.49167	391
20.50000	396
20.50833	401
20.51667	404
20.52500	406
20.53333	408
20.54167	409
20.55000	410
20.55833	411
20.56667	413
20.57500	415
20.58333	418
20.59167	423
20.60000	430
20.60833	437
20.61667	444
20.62500	451
20.63333	457
20.64167	462
20.65000	466
20.65833	468
20.66667	471
20.67500	474
20.68333	477
20.69167	482
20.70000	486
20.70833	489
20.71667	492
20.72500	492
20.73333	489
20.74167	483
20.75000	476
20.75833	469
20.76667	465
20.77500	465
20.78333	467
20.79167	470
20.80000	473
20.80833	475
20.81667	474
20.82500	470
20.83333	464
20.84167	458
20.85000	453
20.85833	451
20.86667	451
20.87500	452
20.88333	451
20.89167	447
20.90000	439
20.90833	430
20.91667	421
20.92500	414
20.93333	409
20.94167	407
20.95000	407
20.95833	408
20.96667	410
20.97500	410
20.98333	409
20.99167	405
21.00000	401
21.00833	399
21.01667	399
21.02500	399
21.03333	396
21.04167	389
21.05000	376
21.05833	361
21.06667	347
21.07500	337
21.08333	329
21.09167	323
21.10000	317
21.10833	312
21.11667	306
21.12500	300
21.13333	295
21.14167	289
21.15000	284
21.15833	278
21.16667	274
21.17500	269
21.18333	265
21.19167	261
21.20000	257
21.20833	251
21.21667	244
21.22500	237
21.23333	232
21.24167	229
21.25000	229
21.25833	231
21.26667	231
21.27500	227
21.28333	222
21.29167	216
21.30000	210
21.30833	206
21.31667	203
21.32500	200
21.33333	198
21.34167	196
21.35000	194
21.35833	192
21.36667	188
21.37500	184
21.38333	178
21.39167	171
21.40000	164
21.40833	158
21.41667	153
21.42500	150
21.43333	148
21.44167	146
21.45000	144
21.45833	143
21.46667	142
21.47500	141
21.48333	141
21.49167	141
21.50000	140
21.50833	138
21.51667	135
21.52500	131
21.53333	126
21.54167	120
21.55000	115
21.55833	111
21.56667	108
21.57500	107
21.58333	105
21.59167	102
21.60000	98
21.60833	93
21.61667	87
21.62500	83
21.63333	80
21.64167	79
21.65000	78
21.65833	77
21.66667	77
21.67500	77
21.68333	77
21.69167	77
21.70000	76
21.70833	74
21.71667	71
21.72500	69
21.73333	69
21.74167	69
21.75000	67
21.75833	64
21.76667	61
21.77500	58
21.78333	58
21.79167	61
21.80000	65
21.80833	69
21.81667	71
21.82500	71
21.83333	70
21.84167	70
21.85000	69
21.85833	67
21.86667	65
21.87500	62
21.88333	59
21.89167	57
21.90000	56
21.90833	55
21.91667	53
21.92500	52
21.93333	52
21.94167	53
21.95000	53
21.95833	51
21.96667	48
21.97500	43
21.98333	39
21.99167	37
22.00000	38
22.00833	40
22.01667	43
22.02500	45
22.03333	46
22.04167	46
22.05000	45
22.05833	45
22.06667	44
22.07500	43
22.08333	41
22.09167	41
22.10000	41
22.10833	41
22.11667	41
22.12500	40
22.13333	39
22.14167	40
22.15000	42
22.15833	44
22.16667	46
22.17500	46
22.18333	45
22.19167	42
22.20000	38
22.20833	34
22.21667	30
22.22500	29
22.23333	31
22.24167	34
22.25000	39
22.25833	44
22.26667	49
22.27500	51
22.28333	51
22.29167	50
22.30000	49
22.30833	47
22.31667	46
22.32500	44
22.33333	42
22.34167	40
22.35000	39
22.35833	39
22.36667	40
22.37500	41
22.38333	42
22.39167	41
22.40000	40
22.40833	38
22.41667	37
22.42500	36
22.43333	36
22.44167	38
22.45000	41
22.45833	44
22.46667	46
22.47500	46
22.48333	45
22.49167	40
22.50000	34
22.50833	30
22.51667	27
22.52500	26
22.53333	26
22.54167	26
22.55000	26
22.55833	27
22.56667	30
22.57500	35
22.58333	40
22.59167	46
22.60000	50
22.60833	53
22.61667	53
22.62500	51
22.63333	48
22.64167	44
22.65000	42
22.65833	43
22.66667	45
22.67500	47
22.68333	47
22.69167	44
22.70000	37
22.70833	31
22.71667	27
22.72500	26
22.73333	29
22.74167	33
22.75000	36
22.75833	39
22.76667	42
22.77500	44
22.78333	44
22.79167	43
22.80000	41
22.80833	38
22.81667	36
22.82500	35
22.83333	36
22.84167	37
22.85000	37
22.85833	36
22.86667	35
22.87500	33
22.88333	33
22.89167	32
22.90000	33
22.90833	34
22.91667	35
22.92500	36
22.93333	37
22.94167	35
22.95000	31
22.95833	25
22.96667	20
22.97500	14
22.98333	10
22.99167	8
23.00000	8
23.00833	8
23.01667	9
23.02500	10
23.03333	11
23.04167	12
23.05000	11
23.05833	9
23.06667	8
23.07500	7
23.08333	8
23.09167	10
23.10000	11
23.10833	11
23.11667	9
23.12500	8
23.13333	8
23.14167	10
23.15000	13
23.15833	16
23.16667	17
23.17500	18
23.18333	18
23.19167	19
23.20000	21
23.20833	24
23.21667	27
23.22500	30
23.23333	32
23.24167	34
23.25000	36
23.25833	38
23.26667	40
23.27500	42
23.28333	42
23.29167	39
23.30000	33
23.30833	28
23.31667	23
23.32500	21
23.33333	22
23.34167	25
23.35000	27
23.35833	27
23.36667	27
23.37500	27
23.38333	27
23.39167	29
23.40000	30
23.40833	29
23.41667	27
23.42500	25
23.43333	22
23.44167	21
23.45000	21
23.45833	21
23.46667	21
23.47500	19
23.48333	16
23.49167	15
23.50000	15
23.50833	16
23.51667	20
23.52500	23
23.53333	24
23.54167	24
23.55000	22
23.55833	20
23.56667	17
23.57500	15
23.58333	14
23.59167	13
23.60000	13
23.60833	14
23.61667	15
23.62500	16
23.63333	16
23.64167	16
23.65000	16
23.65833	17
23.66667	18
23.67500	19
23.68333	20
23.69167	22
23.70000	24
23.70833	26
23.71667	27
23.72500	29
23.73333	30
23.74167	32
23.75000	35
23.75833	38
23.76667	39
23.77500	38
23.78333	34
23.79167	28
23.80000	22
23.80833	18
23.81667	16
23.82500	17
23.83333	19
23.84167	21
23.85000	22
23.85833	20
23.86667	18
23.87500	17
23.88333	17
23.89167	19
23.90000	24
23.90833	28
23.91667	32
23.92500	35
23.93333	37
23.94167	37
23.95000	37
23.95833	35
23.96667	33
23.97500	33
23.98333	34
23.99167	36
24.00000	37
24.00833	35
24.01667	32
24.02500	28
24.03333	25
24.04167	22
24.05000	21
24.05833	22
24.06667	23
24.07500	25
24.08333	28
24.09167	32
24.10000	35
24.10833	37
24.11667	37
24.12500	36
24.13333	35
24.14167	35
24.15000	38
24.15833	41
24.16667	45
24.17500	47
24.18333	49
24.19167	50
24.20000	51
24.20833	51
24.21667	52
24.22500	53
24.23333	54
24.24167	55
24.25000	57
24.25833	58
24.26667	60
24.27500	60
24.28333	61
24.29167	62
24.30000	63
24.30833	64
24.31667	64
24.32500	65
24.33333	65
24.34167	67
24.35000	70
24.35833	74
24.36667	79
24.37500	83
24.38333	86
24.39167	89
24.40000	91
24.40833	93
24.41667	95
24.42500	95
24.43333	92
24.44167	87
24.45000	82
24.45833	77
24.46667	75
24.47500	77
24.48333	82
24.49167	87
24.50000	91
24.50833	93
24.51667	96
24.52500	98
24.53333	102
24.54167	105
24.55000	107
24.55833	109
24.56667	110
24.57500	110
24.58333	109
24.59167	108
24.60000	106
24.60833	105
24.61667	104
24.62500	102
24.63333	99
24.64167	97
24.65000	95
24.65833	92
24.66667	92
24.67500	92
24.68333	94
24.69167	96
24.70000	97
24.70833	98
24.71667	97
24.72500	96
24.73333	96
24.74167	96
24.75000	95
24.75833	94
24.76667	92
24.77500	89
24.78333	88
24.79167	88
24.80000	90
24.80833	91
24.81667	89
24.82500	84
24.83333	79
24.84167	74
24.85000	72
24.85833	72
24.86667	74
24.87500	77
24.88333	80
24.89167	82
24.90000	84
24.90833	85
24.91667	83
24.92500	82
24.93333	80
24.94167	79
24.95000	76
24.95833	74
24.96667	71
24.97500	68
24.98333	65
24.99167	64
25.00000	65
25.00833	66
25.01667	67
25.02500	65
25.03333	59
25.04167	52
25.05000	45
25.05833	39
25.06667	34
25.07500	31
25.08333	29
25.09167	29
25.10000	32
25.10833	36
25.11667	41
25.12500	44
25.13333	45
25.14167	44
25.15000	42
25.15833	41
25.16667	39
25.17500	39
25.18333	39
25.19167	37
25.20000	34
25.20833	32
25.21667	30
25.22500	29
25.23333	29
25.24167	31
25.25000	32
25.25833	33
25.26667	34
25.27500	35
25.28333	37
25.29167	39
25.30000	40
25.30833	39
25.31667	37
25.32500	34
25.33333	30
25.34167	25
25.35000	22
25.35833	19
25.36667	18
25.37500	20
25.38333	23
25.39167	26
25.40000	29
25.40833	32
25.41667	33
25.42500	34
25.43333	33
25.44167	31
25.45000	28
25.45833	25
25.46667	23
25.47500	22
25.48333	23
25.49167	25
25.50000	26
25.50833	27
25.51667	26
25.52500	24
25.53333	21
25.54167	17
25.55000	15
25.55833	16
25.56667	17
25.57500	19
25.58333	21
25.59167	23
25.60000	23
25.60833	22
25.61667	20
25.62500	17
25.63333	13
25.64167	9
25.65000	6
25.65833	4
25.66667	4
25.67500	6
25.68333	11
25.69167	18
25.70000	24
25.70833	27
25.71667	27
25.72500	24
25.73333	19
25.74167	13
25.75000	10
25.75833	9
25.76667	11
25.77500	16
25.78333	21
25.79167	25
25.80000	28
25.80833	29
25.81667	27
25.82500	24
25.83333	22
25.84167	19
25.85000	18
25.85833	19
25.86667	20
25.87500	22
25.88333	24
25.89167	25
25.90000	26
25.90833	27
25.91667	29
25.92500	31
25.93333	34
25.94167	36
25.95000	35
25.95833	31
25.96667	26
25.97500	21
25.98333	17
25.99167	16
26.00000	17
26.00833	18
26.01667	17
26.02500	16
26.03333	17
26.04167	19
26.05000	22
26.05833	26
26.06667	30
26.07500	32
26.08333	34
26.09167	34
26.10000	31
26.10833	26
26.11667	20
26.12500	16
26.13333	15
26.14167	17
26.15000	20
26.15833	23
26.16667	25
26.17500	25
26.18333	25
26.19167	25
26.20000	26
26.20833	27
26.21667	27
26.22500	26
26.23333	25
26.24167	25
26.25000	24
26.25833	23
26.26667	20
26.27500	17
26.28333	14
26.29167	13
26.30000	13
26.30833	14
26.31667	16
26.32500	17
26.33333	18
26.34167	19
26.35000	21
26.35833	24
26.36667	28
26.37500	31
26.38333	33
26.39167	33
26.40000	32
26.40833	29
26.41667	27
26.42500	24
26.43333	23
26.44167	24
26.45000	27
26.45833	30
26.46667	33
26.47500	33
26.48333	32
26.49167	29
26.50000	24
26.50833	20
26.51667	15
26.52500	11
26.53333	7
26.54167	6
26.55000	7
26.55833	11
26.56667	15
26.57500	19
26.58333	22
26.59167	22
26.60000	20
26.60833	19
26.61667	19
26.62500	21
26.63333	23
26.64167	25
26.65000	25
26.65833	24
26.66667	22
26.67500	22
26.68333	23
26.69167	24
26.70000	24
26.70833	23
26.71667	20
26.72500	18
26.73333	17
26.74167	17
26.75000	20
26.75833	23
26.76667	26
26.77500	26
26.78333	25
26.79167	22
26.80000	20
26.80833	20
26.81667	20
26.82500	21
26.83333	21
26.84167	21
26.85000	20
26.85833	20
26.86667	19
26.87500	19
26.88333	18
26.89167	17
26.90000	16
26.90833	15
26.91667	15
26.92500	14
26.93333	12
26.94167	10
26.95000	9
26.95833	11
26.96667	14
26.97500	19
26.98333	23
26.99167	26
27.00000	27
27.00833	28
27.01667	28
27.02500	29
27.03333	29
27.04167	30
27.05000	30
27.05833	28
27.06667	26
27.07500	23
27.08333	21
27.09167	20
27.10000	20
27.10833	19
27.11667	17
27.12500	13
27.13333	10
27.14167	7
27.15000	5
27.15833	5
27.16667	4
27.17500	3
27.18333	4
27.19167	7
27.20000	12
27.20833	19
27.21667	25
27.22500	30
27.23333	31
27.24167	30
27.25000	27
27.25833	22
27.26667	18
27.27500	16
27.28333	17
27.29167	21
27.30000	27
27.30833	31
27.31667	32
27.32500	30
27.33333	27
27.34167	24
27.35000	23
27.35833	24
27.36667	27
27.37500	31
27.38333	34
27.39167	35
27.40000	32
27.40833	30
27.41667	27
27.42500	27
27.43333	30
27.44167	34
27.45000	36
27.45833	36
27.46667	35
27.47500	35
27.48333	34
27.49167	35
27.50000	37
27.50833	38
27.51667	36
27.52500	33
27.53333	31
27.54167	28
27.55000	26
27.55833	25
27.56667	25
27.57500	25
27.58333	25
27.59167	26
27.60000	27
27.60833	28
27.61667	28
27.62500	28
27.63333	28
27.64167	27
27.65000	27
27.65833	28
27.66667	29
27.67500	29
27.68333	29
27.69167	28
27.70000	27
27.70833	28
27.71667	29
27.72500	30
27.73333	30
27.74167	28
27.75000	26
27.75833	25
27.76667	25
27.77500	26
27.78333	28
27.79167	29
27.80000	30
27.80833	32
27.81667	34
27.82500	35
27.83333	35
27.84167	34
27.85000	34
27.85833	35
27.86667	37
27.87500	39
27.88333	40
27.89167	40
27.90000	39
27.90833	37
27.91667	37
27.92500	38
27.93333	38
27.94167	39
27.95000	39
27.95833	39
27.96667	37
27.97500	35
27.98333	33
27.99167	31
28.00000	31
28.00833	33
28.01667	36
28.02500	39
28.03333	42
28.04167	46
28.05000	48
28.05833	48
28.06667	48
28.07500	46
28.08333	44
28.09167	39
28.10000	34
28.10833	28
28.11667	22
28.12500	19
28.13333	20
28.14167	23
28.15000	29
28.15833	37
28.16667	44
28.17500	47
28.18333	48
28.19167	47
28.20000	46
28.20833	45
28.21667	45
28.22500	45
28.23333	43
28.24167	39
28.25000	36
28.25833	34
28.26667	34
28.27500	36
28.28333	38
28.29167	38
28.30000	37
28.30833	36
28.31667	34
28.32500	33
28.33333	35
28.34167	38
28.35000	42
28.35833	45
28.36667	46
28.37500	42
28.38333	38
28.39167	35
28.40000	33
28.40833	34
28.41667	36
28.42500	38
28.43333	38
28.44167	36
28.45000	35
28.45833	34
28.46667	34
28.47500	37
28.48333	41
28.49167	43
28.50000	45
28.50833	46
28.51667	46
28.52500	45
28.53333	44
28.54167	43
28.55000	40
28.55833	37
28.56667	34
28.57500	34
28.58333	36
28.59167	40
28.60000	47
28.60833	53
28.61667	60
28.62500	64
28.63333	65
28.64167	63
28.65000	60
28.65833	59
28.66667	59
28.67500	60
28.68333	62
28.69167	61
28.70000	60
28.70833	58
28.71667	57
28.72500	56
28.73333	54
28.74167	51
28.75000	48
28.75833	47
28.76667	46
28.77500	48
28.78333	52
28.79167	57
28.80000	62
28.80833	64
28.81667	64
28.82500	63
28.83333	62
28.84167	61
28.85000	61
28.85833	62
28.86667	62
28.87500	60
28.88333	58
28.89167	56
28.90000	56
28.90833	57
28.91667	57
28.92500	58
28.93333	58
28.94167	58
28.95000	58
28.95833	60
28.96667	62
28.97500	65
28.98333	68
28.99167	71
29.00000	72
29.00833	73
29.01667	73
29.02500	71
29.03333	67
29.04167	63
29.05000	60
29.05833	59
29.06667	60
29.07500	59
29.08333	56
29.09167	51
29.10000	46
29.10833	44
29.11667	43
29.12500	45
29.13333	47
29.14167	50
29.15000	52
29.15833	55
29.16667	57
29.17500	60
29.18333	61
29.19167	61
29.20000	60
29.20833	58
29.21667	58
29.22500	60
29.23333	64
29.24167	67
29.25000	70
29.25833	71
29.26667	71
29.27500	71
29.28333	71
29.29167	69
29.30000	68
29.30833	65
29.31667	63
29.32500	61
29.33333	59
29.34167	57
29.35000	56
29.35833	54
29.36667	53
29.37500	51
29.38333	51
29.39167	55
29.40000	60
29.40833	66
29.41667	69
29.42500	70
29.43333	66
29.44167	61
29.45000	57
29.45833	56
29.46667	57
29.47500	61
29.48333	65
29.49167	68
29.50000	70
29.50833	68
29.51667	65
29.52500	61
29.53333	59
29.54167	59
29.55000	62
29.55833	67
29.56667	72
29.57500	76
29.58333	78
29.59167	78
29.60000	76
29.60833	75
29.61667	77
29.62500	78
29.63333	78
29.64167	78
29.65000	75
29.65833	73
29.66667	70
29.67500	69
29.68333	69
29.69167	69
29.70000	69
29.70833	70
29.71667	74
29.72500	77
29.73333	77
29.74167	75
29.75000	72
29.75833	69
29.76667	68
29.77500	69
29.78333	72
29.79167	76
29.80000	81
29.80833	83
29.81667	83
29.82500	81
29.83333	78
29.84167	75
29.85000	74
29.85833	74
29.86667	76
29.87500	80
29.88333	84
29.89167	88
29.90000	91
29.90833	94
29.91667	95
29.92500	95
29.93333	93
29.94167	91
29.95000	90
29.95833	90
29.96667	91
29.97500	92
29.98333	94
29.99167	95
30.00000	96
30.00833	97
30.01667	97
30.02500	98
30.03333	100
30.04167	103
30.05000	107
30.05833	111
30.06667	115
30.07500	117
30.08333	117
30.09167	116
30.10000	114
30.10833	114
30.11667	114
30.12500	114
30.13333	116
30.14167	118
30.15000	120
30.15833	121
30.16667	124
30.17500	128
30.18333	133
30.19167	137
30.20000	141
30.20833	143
30.21667	145
30.22500	147
30.23333	148
30.24167	149
30.25000	150
30.25833	151
30.26667	152
30.27500	154
30.28333	158
30.29167	163
30.30000	169
30.30833	175
30.31667	182
30.32500	189
30.33333	195
30.34167	201
30.35000	206
30.35833	211
30.36667	216
30.37500	222
30.38333	227
30.39167	232
30.40000	236
30.40833	240
30.41667	245
30.42500	249
30.43333	254
30.44167	258
30.45000	261
30.45833	264
30.46667	267
30.47500	270
30.48333	276
30.49167	282
30.50000	288
30.50833	295
30.51667	302
30.52500	308
30.53333	315
30.54167	321
30.55000	326
30.55833	330
30.56667	333
30.57500	335
30.58333	340
30.59167	347
30.60000	355
30.60833	366
30.61667	376
30.62500	386
30.63333	393
30.64167	398
30.65000	404
30.65833	411
30.66667	418
30.67500	426
30.68333	432
30.69167	437
30.70000	441
30.70833	445
30.71667	448
30.72500	452
30.73333	459
30.74167	467
30.75000	475
30.75833	482
30.76667	489
30.77500	495
30.78333	502
30.79167	509
30.80000	517
30.80833	525
30.81667	532
30.82500	538
30.83333	545
30.84167	551
30.85000	557
30.85833	562
30.86667	567
30.87500	572
30.88333	577
30.89167	582
30.90000	587
30.90833	592
30.91667	597
30.92500	602
30.93333	608
30.94167	612
30.95000	616
30.95833	619
30.96667	621
30.97500	623
30.98333	625
30.99167	627
31.00000	629
31.00833	632
31.01667	636
31.02500	639
31.03333	643
31.04167	647
31.05000	651
31.05833	654
31.06667	656
31.07500	659
31.08333	662
31.09167	666
31.10000	670
31.10833	674
31.11667	678
31.12500	682
31.13333	685
31.14167	689
31.15000	693
31.15833	697
31.16667	701
31.17500	706
31.18333	709
31.19167	711
31.20000	713
31.20833	713
31.21667	712
31.22500	711
31.23333	708
31.24167	705
31.25000	704
31.25833	703
31.26667	704
31.27500	706
31.28333	709
31.29167	712
31.30000	715
31.30833	717
31.31667	716
31.32500	715
31.33333	715
31.34167	715
31.35000	715
31.35833	715
31.36667	714
31.37500	713
31.38333	714
31.39167	716
31.40000	720
31.40833	723
31.41667	722
31.42500	720
31.43333	718
31.44167	716
31.45000	716
31.45833	716
31.46667	717
31.47500	716
31.48333	715
31.49167	714
31.50000	713
31.50833	711
31.51667	709
31.52500	708
31.53333	709
31.54167	712
31.55000	716
31.55833	722
31.56667	727
31.57500	731
31.58333	733
31.59167	735
31.60000	736
31.60833	736
31.61667	737
31.62500	738
31.63333	739
31.64167	741
31.65000	744
31.65833	746
31.66667	748
31.67500	749
31.68333	749
31.69167	748
31.70000	748
31.70833	747
31.71667	747
31.72500	748
31.73333	750
31.74167	751
31.75000	752
31.75833	751
31.76667	749
31.77500	746
31.78333	745
31.79167	746
31.80000	749
31.80833	754
31.81667	759
31.82500	764
31.83333	768
31.84167	771
31.85000	772
31.85833	771
31.86667	771
31.87500	771
31.88333	772
31.89167	774
31.90000	776
31.90833	777
31.91667	778
31.92500	779
31.93333	780
31.94167	781
31.95000	783
31.95833	785
31.96667	787
31.97500	790
31.98333	793
31.99167	794
32.00000	793
32.00833	793
32.01667	795
32.02500	799
32.03333	804
32.04167	810
32.05000	815
32.05833	819
32.06667	822
32.07500	825
32.08333	828
32.09167	830
32.10000	833
32.10833	835
32.11667	837
32.12500	840
32.13333	845
32.14167	852
32.15000	860
32.15833	870
32.16667	879
32.17500	888
32.18333	894
32.19167	898
32.20000	900
32.20833	903
32.21667	909
32.22500	917
32.23333	926
32.24167	935
32.25000	942
32.25833	947
32.26667	952
32.27500	958
32.28333	965
32.29167	973
32.30000	983
32.30833	993
32.31667	1004
32.32500	1014
32.33333	1023
32.34167	1031
32.35000	1041
32.35833	1054
32.36667	1069
32.37500	1085
32.38333	1100
32.39167	1116
32.40000	1133
32.40833	1150
32.41667	1168
32.42500	1188
32.43333	1207
32.44167	1225
32.45000	1244
32.45833	1264
32.46667	1285
32.47500	1311
32.48333	1340
32.49167	1370
32.50000	1398
32.50833	1426
32.51667	1455
32.52500	1486
32.53333	1521
32.54167	1561
32.55000	1602
32.55833	1642
32.56667	1680
32.57500	1722
32.58333	1765
32.59167	1813
32.60000	1870
32.60833	1930
32.61667	1992
32.62500	2055
32.63333	2119
32.64167	2185
32.65000	2256
32.65833	2336
32.66667	2417
32.67500	2509
32.68333	2614
32.69167	2719
32.70000	2819
32.70833	2919
32.71667	3031
32.72500	3154
32.73333	3278
32.74167	3398
32.75000	3522
32.75833	3654
32.76667	3792
32.77500	3941
32.78333	4094
32.79167	4253
32.80000	4439
32.80833	4638
32.81667	4831
32.82500	5017
32.83333	5212
32.84167	5415
32.85000	5628
32.85833	5855
32.86667	6085
32.87500	6329
32.88333	6574
32.89167	6826
32.90000	7083
32.90833	7343
32.91667	7615
32.92500	7889
32.93333	8176
32.94167	8467
32.95000	8764
32.95833	9072
32.96667	9379
32.97500	9700
32.98333	10020
32.99167	10349
33.00000	10685
33.00833	11021
33.01667	11369
33.02500	11711
33.03333	12060
33.04167	12408
33.05000	12759
33.05833	13119
33.06667	13473
33.07500	13837
33.08333	14195
33.09167	14558
33.10000	14921
33.10833	15276
33.11667	15637
33.12500	15987
33.13333	16340
33.14167	16689
33.15000	17038
33.15833	17392
33.16667	17736
33.17500	18087
33.18333	18428
33.19167	18769
33.20000	19107
33.20833	19438
33.21667	19773
33.22500	20095
33.23333	20418
33.24167	20733
33.25000	21040
33.25833	21343
33.26667	21633
33.27500	21920
33.28333	22195
33.29167	22466
33.30000	22733
33.30833	22990
33.31667	23248
33.32500	23492
33.33333	23732
33.34167	23959
33.35000	24174
33.35833	24381
33.36667	24574
33.37500	24761
33.38333	24937
33.39167	25107
33.40000	25270
33.40833	25423
33.41667	25571
33.42500	25706
33.43333	25831
33.44167	25942
33.45000	26039
33.45833	26125
33.46667	26199
33.47500	26264
33.48333	26320
33.49167	26367
33.50000	26407
33.50833	26437
33.51667	26459
33.52500	26469
33.53333	26464
33.54167	26446
33.55000	26413
33.55833	26366
33.56667	26310
33.57500	26243
33.58333	26167
33.59167	26081
33.60000	25984
33.60833	25879
33.61667	25761
33.62500	25638
33.63333	25502
33.64167	25358
33.65000	25202
33.65833	25033
33.66667	24857
33.67500	24668
33.68333	24474
33.69167	24270
33.70000	24056
33.70833	23836
33.71667	23603
33.72500	23367
33.73333	23120
33.74167	22868
33.75000	22610
33.75833	22341
33.76667	22071
33.77500	21788
33.78333	21505
33.79167	21217
33.80000	20924
33.80833	20631
33.81667	20326
33.82500	20023
33.83333	19709
33.84167	19393
33.85000	19076
33.85833	18754
33.86667	18437
33.87500	18110
33.88333	17787
33.89167	17457
33.90000	17124
33.90833	16793
33.91667	16454
33.92500	16124
33.93333	15790
33.94167	15463
33.95000	15140
33.95833	14817
33.96667	14501
33.97500	14177
33.98333	13859
33.99167	13538
34.00000	13218
34.00833	12907
34.01667	12595
34.02500	12294
34.03333	11992
34.04167	11695
34.05000	11399
34.05833	11102
34.06667	10813
34.07500	10523
34.08333	10243
34.09167	9966
34.10000	9694
34.10833	9431
34.11667	9169
34.12500	8917
34.13333	8667
34.14167	8422
34.15000	8182
34.15833	7941
34.16667	7710
34.17500	7478
34.18333	7256
34.19167	7038
34.20000	6825
34.20833	6619
34.21667	6416
34.22500	6221
34.23333	6029
34.24167	5843
34.25000	5662
34.25833	5483
34.26667	5312
34.27500	5140
34.28333	4977
34.29167	4818
34.30000	4665
34.30833	4519
34.31667	4375
34.32500	4238
34.33333	4103
34.34167	3973
34.35000	3848
34.35833	3727
34.36667	3613
34.37500	3499
34.38333	3390
34.39167	3281
34.40000	3173
34.40833	3070
34.41667	2969
34.42500	2875
34.43333	2784
34.44167	2697
34.45000	2614
34.45833	2531
34.46667	2453
34.47500	2376
34.48333	2302
34.49167	2232
34.50000	2163
34.50833	2099
34.51667	2035
34.52500	1974
34.53333	1914
34.54167	1857
34.55000	1803
34.55833	1750
34.56667	1701
34.57500	1654
34.58333	1611
34.59167	1569
34.60000	1527
34.60833	1487
34.61667	1446
34.62500	1408
34.63333	1370
34.64167	1334
34.65000	1299
34.65833	1264
34.66667	1231
34.67500	1198
34.68333	1166
34.69167	1134
34.70000	1103
34.70833	1077
34.71667	1053
34.72500	1032
34.73333	1011
34.74167	991
34.75000	969
34.75833	946
34.76667	924
34.77500	902
34.78333	882
34.79167	863
34.80000	846
34.80833	828
34.81667	810
34.82500	793
34.83333	776
34.84167	761
34.85000	746
34.85833	731
34.86667	716
34.87500	700
34.88333	687
34.89167	678
34.90000	672
34.90833	666
34.91667	659
34.92500	649
34.93333	636
34.94167	622
34.95000	608
34.95833	596
34.96667	585
34.97500	577
34.98333	571
34.99167	565
35.00000	560
35.00833	556
35.01667	553
35.02500	548
35.03333	541
35.04167	534
35.05000	529
35.05833	525
35.06667	523
35.07500	521
35.08333	519
35.09167	513
35.10000	505
35.10833	494
35.11667	483
35.12500	471
35.13333	460
35.14167	450
35.15000	443
35.15833	438
35.16667	436
35.17500	435
35.18333	433
35.19167	430
35.20000	425
35.20833	418
35.21667	411
35.22500	405
35.23333	399
35.24167	396
35.25000	394
35.25833	394
35.26667	393
35.27500	390
35.28333	385
35.29167	380
35.30000	376
35.30833	373
35.31667	371
35.32500	369
35.33333	368
35.34167	365
35.35000	364
35.35833	363
35.36667	363
35.37500	362
35.38333	360
35.39167	355
35.40000	349
35.40833	342
35.41667	336
35.42500	331
35.43333	329
35.44167	328
35.45000	329
35.45833	328
35.46667	328
35.47500	327
35.48333	325
35.49167	321
35.50000	315
35.50833	310
35.51667	306
35.52500	304
35.53333	304
35.54167	306
35.55000	308
35.55833	312
35.56667	313
35.57500	311
35.58333	308
35.59167	306
35.60000	305
35.60833	305
35.61667	308
35.62500	310
35.63333	310
35.64167	308
35.65000	304
35.65833	300
35.66667	297
35.67500	294
35.68333	290
35.69167	285
35.70000	280
35.70833	274
35.71667	270
35.72500	268
35.73333	269
35.74167	271
35.75000	271
35.75833	270
35.76667	265
35.77500	259
35.78333	253
35.79167	249
35.80000	248
35.80833	249
35.81667	251
35.82500	253
35.83333	255
35.84167	255
35.85000	254
35.85833	251
35.86667	246
35.87500	240
35.88333	235
35.89167	231
35.90000	228
35.90833	227
35.91667	226
35.92500	227
35.93333	228
35.94167	230
35.95000	233
35.95833	237
35.96667	240
35.97500	242
35.98333	242
35.99167	239
36.00000	235
36.00833	231
36.01667	227
36.02500	224
36.03333	222
36.04167	221
36.05000	222
36.05833	226
36.06667	231
36.07500	236
36.08333	239
36.09167	238
36.10000	234
36.10833	230
36.11667	225
36.12500	222
36.13333	221
36.14167	222
36.15000	224
36.15833	225
36.16667	227
36.17500	228
36.18333	228
36.19167	226
36.20000	223
36.20833	219
36.21667	214
36.22500	210
36.23333	207
36.24167	204
36.25000	203
36.25833	204
36.26667	205
36.27500	207
36.28333	208
36.29167	208
36.30000	207
36.30833	206
36.31667	205
36.32500	204
36.33333	203
36.34167	203
36.35000	202
36.35833	200
36.36667	198
36.37500	196
36.38333	193
36.39167	191
36.40000	190
36.40833	188
36.41667	186
36.42500	186
36.43333	189
36.44167	194
36.45000	200
36.45833	204
36.46667	205
36.47500	202
36.48333	197
36.49167	193
36.50000	190
36.50833	189
36.51667	188
36.52500	188
36.53333	185
36.54167	182
36.55000	178
36.55833	176
36.56667	175
36.57500	174
36.58333	175
36.59167	175
36.60000	173
36.60833	170
36.61667	167
36.62500	164
36.63333	163
36.64167	165
36.65000	168
36.65833	170
36.66667	171
36.67500	171
36.68333	170
36.69167	171
36.70000	173
36.70833	174
36.71667	173
36.72500	169
36.73333	164
36.74167	160
36.75000	158
36.75833	160
36.76667	161
36.77500	162
36.78333	161
36.79167	160
36.80000	157
36.80833	155
36.81667	154
36.82500	152
36.83333	149
36.84167	147
36.85000	147
36.85833	149
36.86667	152
36.87500	156
36.88333	159
36.89167	162
36.90000	162
36.90833	161
36.91667	157
36.92500	154
36.93333	152
36.94167	152
36.95000	153
36.95833	155
36.96667	156
36.97500	156
36.98333	154
36.99167	151
37.00000	146
37.00833	141
37.01667	135
37.02500	131
37.03333	131
37.04167	133
37.05000	137
37.05833	142
37.06667	144
37.07500	143
37.08333	139
37.09167	135
37.10000	132
37.10833	131
37.11667	134
37.12500	137
37.13333	140
37.14167	142
37.15000	143
37.15833	142
37.16667	139
37.17500	135
37.18333	132
37.19167	131
37.20000	132
37.20833	135
37.21667	139
37.22500	140
37.23333	137
37.24167	132
37.25000	127
37.25833	123
37.26667	124
37.27500	128
37.28333	133
37.29167	137
37.30000	141
37.30833	144
37.31667	146
37.32500	147
37.33333	147
37.34167	146
37.35000	144
37.35833	140
37.36667	137
37.37500	134
37.38333	130
37.39167	127
37.40000	125
37.40833	122
37.41667	119
37.42500	116
37.43333	114
37.44167	114
37.45000	113
37.45833	114
37.46667	116
37.47500	116
37.48333	116
37.49167	114
37.50000	112
37.50833	111
37.51667	113
37.52500	115
37.53333	117
37.54167	117
37.55000	117
37.55833	117
37.56667	117
37.57500	119
37.58333	121
37.59167	120
37.60000	117
37.60833	115
37.61667	114
37.62500	115
37.63333	117
37.64167	119
37.65000	119
37.65833	117
37.66667	116
37.67500	116
37.68333	118
37.69167	120
37.70000	122
37.70833	121
37.71667	117
37.72500	112
37.73333	108
37.74167	105
37.75000	105
37.75833	108
37.76667	110
37.77500	113
37.78333	115
37.79167	117
37.80000	118
37.80833	120
37.81667	122
37.82500	124
37.83333	124
37.84167	122
37.85000	119
37.85833	115
37.86667	112
37.87500	110
37.88333	111
37.89167	113
37.90000	117
37.90833	121
37.91667	124
37.92500	126
37.93333	127
37.94167	125
37.95000	123
37.95833	122
37.96667	120
37.97500	119
37.98333	118
37.99167	118
38.00000	119
38.00833	119
38.01667	119
38.02500	117
38.03333	115
38.04167	112
38.05000	110
38.05833	108
38.06667	106
38.07500	105
38.08333	106
38.09167	107
38.10000	109
38.10833	110
38.11667	109
38.12500	107
38.13333	105
38.14167	103
38.15000	101
38.15833	99
38.16667	98
38.17500	98
38.18333	99
38.19167	102
38.20000	105
38.20833	108
38.21667	109
38.22500	110
38.23333	111
38.24167	111
38.25000	110
38.25833	110
38.26667	110
38.27500	111
38.28333	112
38.29167	112
38.30000	111
38.30833	110
38.31667	108
38.32500	105
38.33333	102
38.34167	99
38.35000	98
38.35833	100
38.36667	102
38.37500	105
38.38333	106
38.39167	105
38.40000	101
38.40833	98
38.41667	94
38.42500	90
38.43333	86
38.44167	84
38.45000	85
38.45833	89
38.46667	94
38.47500	98
38.48333	100
38.49167	100
38.50000	97
38.50833	92
38.51667	87
38.52500	85
38.53333	85
38.54167	87
38.55000	89
38.55833	89
38.56667	88
38.57500	87
38.58333	87
38.59167	90
38.60000	93
38.60833	95
38.61667	95
38.62500	93
38.63333	91
38.64167	89
38.65000	88
38.65833	88
38.66667	89
38.67500	91
38.68333	93
38.69167	94
38.70000	94
38.70833	93
38.71667	91
38.72500	89
38.73333	87
38.74167	87
38.75000	88
38.75833	90
38.76667	92
38.77500	95
38.78333	97
38.79167	98
38.80000	96
38.80833	92
38.81667	86
38.82500	80
38.83333	76
38.84167	74
38.85000	75
38.85833	77
38.86667	80
38.87500	84
38.88333	89
38.89167	94
38.90000	97
38.90833	99
38.91667	98
38.92500	96
38.93333	93
38.94167	92
38.95000	90
38.95833	90
38.96667	91
38.97500	93
38.98333	95
38.99167	96
39.00000	95
39.00833	93
39.01667	90
39.02500	88
39.03333	87
39.04167	87
39.05000	88
39.05833	89
39.06667	88
39.07500	86
39.08333	84
39.09167	84
39.10000	85
39.10833	87
39.11667	91
39.12500	94
39.13333	95
39.14167	94
39.15000	93
39.15833	91
39.16667	87
39.17500	84
39.18333	80
39.19167	77
39.20000	74
39.20833	72
39.21667	71
39.22500	71
39.23333	71
39.24167	70
39.25000	71
39.25833	74
39.26667	76
39.27500	79
39.28333	81
39.29167	82
39.30000	83
39.30833	82
39.31667	80
39.32500	78
39.33333	77
39.34167	77
39.35000	78
39.35833	80
39.36667	82
39.37500	81
39.38333	80
39.39167	79
39.40000	79
39.40833	81
39.41667	83
39.42500	85
39.43333	84
39.44167	82
39.45000	81
39.45833	82
39.46667	84
39.47500	85
39.48333	84
39.49167	81
39.50000	78
39.50833	76
39.51667	76
39.52500	77
39.53333	80
39.54167	84
39.55000	86
39.55833	88
39.56667	88
39.57500	87
39.58333	86
39.59167	84
39.60000	81
39.60833	79
39.61667	76
39.62500	75
39.63333	76
39.64167	78
39.65000	81
39.65833	83
39.66667	84
39.67500	84
39.68333	83
39.69167	80
39.70000	78
39.70833	76
39.71667	75
39.72500	75
39.73333	76
39.74167	78
39.75000	80
39.75833	80
39.76667	79
39.77500	77
39.78333	74
39.79167	72
39.80000	72
39.80833	72
39.81667	73
39.82500	73
39.83333	73
39.84167	72
39.85000	71
39.85833	70
39.86667	69
39.87500	69
39.88333	71
39.89167	73
39.90000	74
39.90833	76
39.91667	76
39.92500	76
39.93333	76
39.94167	77
39.95000	78
39.95833	79
39.96667	80
39.97500	81
39.98333	82
39.99167	80
40.00000	77
40.00833	74
40.01667	70
40.02500	67
40.03333	66
40.04167	65
40.05000	65
40.05833	64
40.06667	64
40.07500	64
40.08333	65
40.09167	66
40.10000	67
40.10833	69
40.11667	71
40.12500	72
40.13333	72
40.14167	71
40.15000	70
40.15833	68
40.16667	67
40.17500	68
40.18333	68
40.19167	68
40.20000	67
40.20833	65
40.21667	65
40.22500	66
40.23333	69
40.24167	72
40.25000	74
40.25833	74
40.26667	71
40.27500	67
40.28333	63
40.29167	59
40.30000	57
40.30833	56
40.31667	56
40.32500	57
40.33333	57
40.34167	56
40.35000	56
40.35833	59
40.36667	64
40.37500	71
40.38333	77
40.39167	80
40.40000	77
40.40833	73
40.41667	69
40.42500	64
40.43333	60
40.44167	56
40.45000	52
40.45833	48
40.46667	45
40.47500	44
40.48333	44
40.49167	46
40.50000	48
40.50833	52
40.51667	56
40.52500	59
40.53333	61
40.54167	62
40.55000	61
40.55833	58
40.56667	55
40.57500	51
40.58333	48
40.59167	45
40.60000	45
40.60833	46
40.61667	49
40.62500	53
40.63333	57
40.64167	63
40.65000	67
40.65833	70
40.66667	72
40.67500	73
40.68333	72
40.69167	72
40.70000	73
40.70833	75
40.71667	75
40.72500	73
40.73333	70
40.74167	66
40.75000	62
40.75833	60
40.76667	59
40.77500	60
40.78333	61
40.79167	62
40.80000	62
40.80833	61
40.81667	61
40.82500	60
40.83333	59
40.84167	58
40.85000	58
40.85833	58
40.86667	59
40.87500	60
40.88333	60
40.89167	60
40.90000	60
40.90833	59
40.91667	60
40.92500	60
40.93333	60
40.94167	59
40.95000	58
40.95833	58
40.96667	60
40.97500	63
40.98333	66
40.99167	69
41.00000	70
41.00833	71
41.01667	71
41.02500	70
41.03333	69
41.04167	68
41.05000	68
41.05833	67
41.06667	66
41.07500	64
41.08333	62
41.09167	60
41.10000	58
41.10833	58
41.11667	60
41.12500	63
41.13333	65
41.14167	65
41.15000	63
41.15833	61
41.16667	58
41.17500	56
41.18333	54
41.19167	54
41.20000	56
41.20833	61
41.21667	66
41.22500	71
41.23333	73
41.24167	73
41.25000	72
41.25833	71
41.26667	70
41.27500	68
41.28333	66
41.29167	65
41.30000	64
41.30833	66
41.31667	69
41.32500	72
41.33333	72
41.34167	69
41.35000	67
41.35833	66
41.36667	65
41.37500	66
41.38333	66
41.39167	67
41.40000	66
41.40833	65
41.41667	63
41.42500	60
41.43333	58
41.44167	58
41.45000	62
41.45833	68
41.46667	74
41.47500	79
41.48333	81
41.49167	81
41.50000	79
41.50833	77
41.51667	75
41.52500	73
41.53333	71
41.54167	69
41.55000	66
41.55833	63
41.56667	60
41.57500	58
41.58333	57
41.59167	58
41.60000	60
41.60833	62
41.61667	64
41.62500	64
41.63333	63
41.64167	61
41.65000	58
41.65833	56
41.66667	55
41.67500	54
41.68333	55
41.69167	55
41.70000	56
41.70833	57
41.71667	60
41.72500	63
41.73333	65
41.74167	67
41.75000	67
41.75833	66
41.76667	64
41.77500	64
41.78333	65
41.79167	66
41.80000	67
41.80833	67
41.81667	66
41.82500	65
41.83333	63
41.84167	61
41.85000	59
41.85833	56
41.86667	54
41.87500	52
41.88333	52
41.89167	51
41.90000	50
41.90833	48
41.91667	48
41.92500	48
41.93333	50
41.94167	53
41.95000	56
41.95833	57
41.96667	58
41.97500	58
41.98333	59
41.99167	59
42.00000	60
42.00833	61
42.01667	61
42.02500	59
42.03333	55
42.04167	52
42.05000	48
42.05833	46
42.06667	46
42.07500	46
42.08333	48
42.09167	49
42.10000	50
42.10833	50
42.11667	51
42.12500	52
42.13333	54
42.14167	56
42.15000	58
42.15833	58
42.16667	58
42.17500	58
42.18333	57
42.19167	56
42.20000	54
42.20833	52
42.21667	49
42.22500	45
42.23333	41
42.24167	38
42.25000	36
42.25833	35
42.26667	34
42.27500	34
42.28333	33
42.29167	34
42.30000	36
42.30833	40
42.31667	45
42.32500	49
42.33333	51
42.34167	50
42.35000	48
42.35833	45
42.36667	42
42.37500	40
42.38333	40
42.39167	42
42.40000	43
42.40833	45
42.41667	45
42.42500	45
42.43333	45
42.44167	46
42.45000	46
42.45833	46
42.46667	45
42.47500	43
42.48333	41
42.49167	41
42.50000	44
42.50833	46
42.51667	48
42.52500	49
42.53333	48
42.54167	47
42.55000	45
42.55833	44
42.56667	42
42.57500	42
42.58333	42
42.59167	41
42.60000	40
42.60833	37
42.61667	34
42.62500	32
42.63333	32
42.64167	33
42.65000	34
42.65833	36
42.66667	37
42.67500	39
42.68333	41
42.69167	42
42.70000	42
42.70833	43
42.71667	44
42.72500	45
42.73333	46
42.74167	45
42.75000	43
42.75833	41
42.76667	38
42.77500	37
42.78333	37
42.79167	39
42.80000	41
42.80833	42
42.81667	43
42.82500	43
42.83333	44
42.84167	46
42.85000	48
42.85833	50
42.86667	50
42.87500	48
42.88333	44
42.89167	40
42.90000	38
42.90833	38
42.91667	41
42.92500	44
42.93333	47
42.94167	48
42.95000	50
42.95833	49
42.96667	48
42.97500	44
42.98333	40
42.99167	35
43.00000	31
43.00833	32
43.01667	36
43.02500	42
43.03333	46
43.04167	48
43.05000	47
43.05833	43
43.06667	39
43.07500	36
43.08333	33
43.09167	32
43.10000	33
43.10833	33
43.11667	35
43.12500	37
43.13333	41
43.14167	45
43.15000	49
43.15833	51
43.16667	54
43.17500	55
43.18333	55
43.19167	55
43.20000	53
43.20833	52
43.21667	52
43.22500	52
43.23333	53
43.24167	54
43.25000	53
43.25833	50
43.26667	46
43.27500	44
43.28333	44
43.29167	45
43.30000	47
43.30833	47
43.31667	47
43.32500	45
43.33333	43
43.34167	41
43.35000	38
43.35833	34
43.36667	32
43.37500	31
43.38333	32
43.39167	33
43.40000	35
43.40833	37
43.41667	38
43.42500	40
43.43333	41
43.44167	41
43.45000	39
43.45833	36
43.46667	34
43.47500	33
43.48333	34
43.49167	37
43.50000	39
43.50833	41
43.51667	44
43.52500	46
43.53333	48
43.54167	50
43.55000	52
43.55833	54
43.56667	55
43.57500	56
43.58333	55
43.59167	52
43.60000	46
43.60833	41
43.61667	37
43.62500	34
43.63333	35
43.64167	36
43.65000	38
43.65833	38
43.66667	38
43.67500	37
43.68333	38
43.69167	39
43.70000	42
43.70833	44
43.71667	45
43.72500	44
43.73333	43
43.74167	40
43.75000	38
43.75833	37
43.76667	36
43.77500	35
43.78333	35
43.79167	36
43.80000	39
43.80833	42
43.81667	45
43.82500	48
43.83333	50
43.84167	50
43.85000	48
43.85833	43
43.86667	37
43.87500	30
43.88333	24
43.89167	20
43.90000	18
43.90833	18
43.91667	20
43.92500	23
43.93333	27
43.94167	31
43.95000	35
43.95833	40
43.96667	44
43.97500	47
43.98333	49
43.99167	47
44.00000	43
44.00833	37
44.01667	30
44.02500	24
44.03333	21
44.04167	21
44.05000	23
44.05833	29
44.06667	34
44.07500	38
44.08333	40
44.09167	41
44.10000	40
44.10833	39
44.11667	38
44.12500	38
44.13333	39
44.14167	41
44.15000	43
44.15833	45
44.16667	47
44.17500	49
44.18333	51
44.19167	52
44.20000	53
44.20833	54
44.21667	54
44.22500	54
44.23333	53
44.24167	50
44.25000	47
44.25833	43
44.26667	41
44.27500	39
44.28333	37
44.29167	36
44.30000	37
44.30833	40
44.31667	43
44.32500	46
44.33333	46
44.34167	44
44.35000	40
44.35833	35
44.36667	30
44.37500	28
44.38333	28
44.39167	29
44.40000	30
44.40833	33
44.41667	37
44.42500	41
44.43333	42
44.44167	43
44.45000	44
44.45833	46
44.46667	48
44.47500	51
44.48333	53
44.49167	53
44.50000	50
44.50833	46
44.51667	43
44.52500	41
44.53333	39
44.54167	39
44.55000	40
44.55833	42
44.56667	42
44.57500	41
44.58333	38
44.59167	35
44.60000	33
44.60833	33
44.61667	36
44.62500	40
44.63333	43
44.64167	44
44.65000	44
44.65833	44
44.66667	42
44.67500	40
44.68333	38
44.69167	36
44.70000	36
44.70833	37
44.71667	38
44.72500	38
44.73333	36
44.74167	33
44.75000	30
44.75833	27
44.76667	23
44.77500	20
44.78333	17
44.79167	17
44.80000	19
44.80833	23
44.81667	28
44.82500	32
44.83333	35
44.84167	36
44.85000	36
44.85833	36
44.86667	36
44.87500	37
44.88333	38
44.89167	40
44.90000	42
44.90833	43
44.91667	43
44.92500	44
44.93333	45
44.94167	47
44.95000	47
44.95833	45
44.96667	41
44.97500	36
44.98333	31
44.99167	29
45.00000	29
45.00833	31
45.01667	33
45.02500	33
45.03333	33
45.04167	32
45.05000	34
45.05833	38
45.06667	42
45.07500	45
45.08333	47
45.09167	48
45.10000	47
45.10833	46
45.11667	45
45.12500	45
45.13333	44
45.14167	42
45.15000	41
45.15833	40
45.16667	40
45.17500	40
45.18333	39
45.19167	37
45.20000	35
45.20833	32
45.21667	30
45.22500	27
45.23333	25
45.24167	24
45.25000	25
45.25833	29
45.26667	34
45.27500	40
45.28333	44
45.29167	46
45.30000	46
45.30833	43
45.31667	40
45.32500	37
45.33333	35
45.34167	33
45.35000	33
45.35833	34
45.36667	35
45.37500	35
45.38333	35
45.39167	36
45.40000	38
45.40833	42
45.41667	46
45.42500	49
45.43333	49
45.44167	48
45.45000	46
45.45833	44
45.46667	42
45.47500	42
45.48333	42
45.49167	43
45.50000	44
45.50833	45
45.51667	43
45.52500	42
45.53333	39
45.54167	38
45.55000	37
45.55833	37
45.56667	37
45.57500	37
45.58333	36
45.59167	36
45.60000	37
45.60833	39
45.61667	43
45.62500	47
45.63333	49
45.64167	50
45.65000	48
45.65833	44
45.66667	39
45.67500	35
45.68333	33
45.69167	31
45.70000	31
45.70833	30
45.71667	29
45.72500	28
45.73333	28
45.74167	28
45.75000	29
45.75833	29
45.76667	30
45.77500	31
45.78333	32
45.79167	34
45.80000	37
45.80833	41
45.81667	44
45.82500	44
45.83333	42
45.84167	39
45.85000	35
45.85833	32
45.86667	30
45.87500	30
45.88333	31
45.89167	32
45.90000	34
45.90833	35
45.91667	35
45.92500	34
45.93333	32
45.94167	29
45.95000	28
45.95833	27
45.96667	27
45.97500	26
45.98333	23
45.99167	21
46.00000	18
46.00833	19
46.01667	22
46.02500	26
46.03333	30
46.04167	34
46.05000	36
46.05833	37
46.06667	36
46.07500	36
46.08333	35
46.09167	34
46.10000	32
46.10833	30
46.11667	27
46.12500	24
46.13333	21
46.14167	21
46.15000	23
46.15833	28
46.16667	34
46.17500	38
46.18333	41
46.19167	42
46.20000	41
46.20833	40
46.21667	38
46.22500	36
46.23333	35
46.24167	33
46.25000	33
46.25833	33
46.26667	33
46.27500	33
46.28333	33
46.29167	33
46.30000	33
46.30833	33
46.31667	35
46.32500	37
46.33333	38
46.34167	38
46.35000	36
46.35833	35
46.36667	35
46.37500	38
46.38333	41
46.39167	43
46.40000	43
46.40833	41
46.41667	38
46.42500	36
46.43333	36
46.44167	37
46.45000	39
46.45833	42
46.46667	46
46.47500	49
46.48333	51
46.49167	50
46.50000	47
46.50833	41
46.51667	33
46.52500	25
46.53333	20
46.54167	16
46.55000	16
46.55833	18
46.56667	21
46.57500	24
46.58333	27
46.59167	29
46.60000	29
46.60833	29
46.61667	28
46.62500	28
46.63333	30
46.64167	33
46.65000	34
46.65833	33
46.66667	31
46.67500	28
46.68333	24
46.69167	21
46.70000	18
46.70833	15
46.71667	10
46.72500	7
46.73333	7
46.74167	11
46.75000	17
46.75833	23
46.76667	28
46.77500	29
46.78333	29
46.79167	28
46.80000	29
46.80833	30
46.81667	30
46.82500	30
46.83333	29
46.84167	27
46.85000	25
46.85833	23
46.86667	21
46.87500	18
46.88333	16
46.89167	15
46.90000	15
46.90833	15
46.91667	16
46.92500	17
46.93333	18
46.94167	18
46.95000	17
46.95833	17
46.96667	18
46.97500	20
46.98333	22
46.99167	24
47.00000	25
47.00833	24
47.01667	21
47.02500	18
47.03333	16
47.04167	15
47.05000	16
47.05833	18
47.06667	22
47.07500	26
47.08333	30
47.09167	32
47.10000	33
47.10833	32
47.11667	30
47.12500	28
47.13333	27
47.14167	26
47.15000	26
47.15833	25
47.16667	24
47.17500	24
47.18333	24
47.19167	22
47.20000	19
47.20833	14
47.21667	10
47.22500	8
47.23333	8
47.24167	10
47.25000	14
47.25833	18
47.26667	22
47.27500	28
47.28333	33
47.29167	35
47.30000	34
47.30833	29
47.31667	21
47.32500	13
47.33333	8
47.34167	5
47.35000	6
47.35833	8
47.36667	10
47.37500	13
47.38333	15
47.39167	16
47.40000	16
47.40833	15
47.41667	14
47.42500	13
47.43333	14
47.44167	15
47.45000	16
47.45833	17
47.46667	17
47.47500	16
47.48333	15
47.49167	13
47.50000	12
47.50833	11
47.51667	11
47.52500	10
47.53333	10
47.54167	10
47.55000	10
47.55833	11
47.56667	12
47.57500	14
47.58333	15
47.59167	16
47.60000	17
47.60833	16
47.61667	17
47.62500	17
47.63333	19
47.64167	21
47.65000	23
47.65833	22
47.66667	20
47.67500	16
47.68333	12
47.69167	9
47.70000	7
47.70833	8
47.71667	12
47.72500	17
47.73333	22
47.74167	25
47.75000	27
47.75833	27
47.76667	27
47.77500	25
47.78333	23
47.79167	20
47.80000	16
47.80833	15
47.81667	17
47.82500	20
47.83333	23
47.84167	25
47.85000	25
47.85833	25
47.86667	25
47.87500	27
47.88333	29
47.89167	31
47.90000	30
47.90833	27
47.91667	22
47.92500	18
47.93333	15
47.94167	14
47.95000	14
47.95833	15
47.96667	17
47.97500	18
47.98333	19
47.99167	19
48.00000	19
48.00833	19
48.01667	18
48.02500	19
48.03333	23
48.04167	28
48.05000	33
48.05833	35
48.06667	36
48.07500	35
48.08333	33
48.09167	30
48.10000	27
48.10833	24
48.11667	21
48.12500	20
48.13333	20
48.14167	21
48.15000	22
48.15833	20
48.16667	17
48.17500	15
48.18333	13
48.19167	14
48.20000	15
48.20833	18
48.21667	20
48.22500	22
48.23333	24
48.24167	26
48.25000	27
48.25833	26
48.26667	24
48.27500	21
48.28333	17
48.29167	14
48.30000	11
48.30833	8
48.31667	4
48.32500	1
48.33333	1
48.34167	2
48.35000	3
48.35833	3
48.36667	0
48.37500	-4
48.38333	-6
48.39167	-6
48.40000	-0
48.40833	7
48.41667	13
48.42500	18
48.43333	19
48.44167	19
48.45000	18
48.45833	16
48.46667	14
48.47500	13
48.48333	14
48.49167	16
48.50000	18
48.50833	20
48.51667	22
48.52500	22
48.53333	21
48.54167	17
48.55000	15
48.55833	14
48.56667	16
48.57500	18
48.58333	20
48.59167	21
48.60000	20
48.60833	17
48.61667	13
48.62500	9
48.63333	6
48.64167	3
48.65000	2
48.65833	2
48.66667	4
48.67500	5
48.68333	5
48.69167	6
48.70000	8
48.70833	11
48.71667	15
48.72500	19
48.73333	23
48.74167	27
48.75000	28
48.75833	26
48.76667	21
48.77500	16
48.78333	11
48.79167	6
48.80000	2
48.80833	-1
48.81667	1
48.82500	4
48.83333	10
48.84167	15
48.85000	18
48.85833	18
48.86667	17
48.87500	17
48.88333	17
48.89167	17
48.90000	16
48.90833	14
48.91667	11
48.92500	8
48.93333	9
48.94167	12
48.95000	16
48.95833	20
48.96667	22
48.97500	23
48.98333	22
48.99167	22
49.00000	23
49.00833	23
49.01667	22
49.02500	21
49.03333	17
49.04167	13
49.05000	9
49.05833	6
49.06667	3
49.07500	2
49.08333	3
49.09167	4
49.10000	6
49.10833	9
49.11667	12
49.12500	14
49.13333	15
49.14167	15
49.15000	15
49.15833	14
49.16667	14
49.17500	14
49.18333	16
49.19167	17
49.20000	16
49.20833	14
49.21667	11
49.22500	8
49.23333	7
49.24167	8
49.25000	9
49.25833	10
49.26667	11
49.27500	11
49.28333	11
49.29167	11
49.30000	11
49.30833	10
49.31667	9
49.32500	10
49.33333	13
49.34167	17
49.35000	21
49.35833	22
49.36667	22
49.37500	20
49.38333	18
49.39167	17
49.40000	16
49.40833	15
49.41667	14
49.42500	14
49.43333	17
49.44167	21
49.45000	25
49.45833	28
49.46667	28
49.47500	24
49.48333	18
49.49167	13
49.50000	8
49.50833	5
49.51667	5
49.52500	5
49.53333	6
49.54167	6
49.55000	6
49.55833	5
49.56667	5
49.57500	6
49.58333	8
49.59167	9
49.60000	10
49.60833	12
49.61667	16
49.62500	19
49.63333	23
49.64167	25
49.65000	25
49.65833	22
49.66667	19
49.67500	17
49.68333	18
49.69167	21
49.70000	25
49.70833	27
49.71667	25
49.72500	22
49.73333	17
49.74167	13
49.75000	11
49.75833	10
49.76667	10
49.77500	12
49.78333	15
49.79167	19
49.80000	23
49.80833	26
49.81667	28
49.82500	30
49.83333	32
49.84167	34
49.85000	34
49.85833	33
49.86667	29
49.87500	24
49.88333	18
49.89167	15
49.90000	16
49.90833	19
49.91667	25
49.92500	30
49.93333	35
49.94167	37
49.95000	37
49.95833	33
49.96667	28
49.97500	23
49.98333	19
49.99167	16
50.00000	15
50.00833	15
50.01667	15
50.02500	16
50.03333	17
50.04167	18
50.05000	19
50.05833	21
50.06667	22
50.07500	24
50.08333	25
50.09167	26
50.10000	27
50.10833	29
50.11667	31
50.12500	33
50.13333	35
50.14167	36
50.15000	35
50.15833	32
50.16667	29
50.17500	26
50.18333	24
50.19167	24
50.20000	24
50.20833	25
50.21667	26
50.22500	26
50.23333	24
50.24167	20
50.25000	17
50.25833	14
50.26667	12
50.27500	12
50.28333	14
50.29167	15
50.30000	17
50.30833	19
50.31667	21
50.32500	23
50.33333	26
50.34167	29
50.35000	32
50.35833	35
50.36667	37
50.37500	36
50.38333	33
50.39167	30
50.40000	27
50.40833	23
50.41667	21
50.42500	19
50.43333	17
50.44167	17
50.45000	17
50.45833	18
50.46667	19
50.47500	20
50.48333	22
50.49167	24
50.50000	26
50.50833	28
50.51667	30
50.52500	30
50.53333	31
50.54167	31
50.55000	32
50.55833	34
50.56667	37
50.57500	39
50.58333	41
50.59167	42
50.60000	43
50.60833	43
50.61667	43
50.62500	42
50.63333	41
50.64167	41
50.65000	42
50.65833	43
50.66667	44
50.67500	42
50.68333	39
50.69167	35
50.70000	32
50.70833	30
50.71667	31
50.72500	33
50.73333	35
50.74167	38
50.75000	42
50.75833	48
50.76667	53
50.77500	57
50.78333	59
50.79167	56
50.80000	50
50.80833	43
50.81667	37
50.82500	34
50.83333	34
50.84167	35
50.85000	37
50.85833	38
50.86667	38
50.87500	38
50.88333	38
50.89167	40
50.90000	44
50.90833	47
50.91667	50
50.92500	52
50.93333	54
50.94167	54
50.95000	53
50.95833	51
50.96667	50
50.97500	51
50.98333	53
50.99167	56
51.00000	58
51.00833	58
51.01667	56
51.02500	53
51.03333	48
51.04167	43
51.05000	39
51.05833	38
51.06667	39
51.07500	40
51.08333	42
51.09167	42
51.10000	41
51.10833	39
51.11667	37
51.12500	36
51.13333	36
51.14167	37
51.15000	40
51.15833	43
51.16667	45
51.17500	44
51.18333	42
51.19167	38
51.20000	35
51.20833	33
51.21667	35
51.22500	38
51.23333	43
51.24167	48
51.25000	51
51.25833	52
51.26667	52
51.27500	50
51.28333	47
51.29167	44
51.30000	41
51.30833	38
51.31667	34
51.32500	30
51.33333	27
51.34167	26
51.35000	28
51.35833	32
51.36667	37
51.37500	41
51.38333	44
51.39167	45
51.40000	45
51.40833	43
51.41667	42
51.42500	42
51.43333	43
51.44167	44
51.45000	45
51.45833	45
51.46667	44
51.47500	40
51.48333	35
51.49167	32
51.50000	32
51.50833	35
51.51667	39
51.52500	44
51.53333	46
51.54167	46
51.55000	46
51.55833	45
51.56667	45
51.57500	48
51.58333	51
51.59167	54
51.60000	57
51.60833	57
51.61667	56
51.62500	55
51.63333	55
51.64167	56
51.65000	58
51.65833	59
51.66667	61
51.67500	65
51.68333	68
51.69167	71
51.70000	72
51.70833	71
51.71667	69
51.72500	68
51.73333	68
51.74167	70
51.75000	73
51.75833	76
51.76667	80
51.77500	83
51.78333	86
51.79167	89
51.80000	91
51.80833	94
51.81667	98
51.82500	101
51.83333	103
51.84167	105
51.85000	107
51.85833	110
51.86667	112
51.87500	114
51.88333	115
51.89167	118
51.90000	121
51.90833	126
51.91667	130
51.92500	134
51.93333	137
51.94167	139
51.95000	141
51.95833	143
51.96667	146
51.97500	149
51.98333	153
51.99167	157
52.00000	161
52.00833	164
52.01667	167
52.02500	171
52.03333	173
52.04167	176
52.05000	181
52.05833	186
52.06667	193
52.07500	200
52.08333	208
52.09167	216
52.10000	224
52.10833	230
52.11667	235
52.12500	239
52.13333	244
52.14167	249
52.15000	254
52.15833	257
52.16667	261
52.17500	263
52.18333	267
52.19167	273
52.20000	280
52.20833	286
52.21667	291
52.22500	294
52.23333	299
52.24167	304
52.25000	311
52.25833	320
52.26667	328
52.27500	335
52.28333	340
52.29167	345
52.30000	349
52.30833	354
52.31667	359
52.32500	365
52.33333	369
52.34167	374
52.35000	378
52.35833	381
52.36667	384
52.37500	389
52.38333	394
52.39167	399
52.40000	405
52.40833	410
52.41667	415
52.42500	420
52.43333	426
52.44167	432
52.45000	437
52.45833	443
52.46667	449
52.47500	456
52.48333	464
52.49167	472
52.50000	480
52.50833	487
52.51667	492
52.52500	497
52.53333	502
52.54167	507
52.55000	511
52.55833	515
52.56667	518
52.57500	520
52.58333	520
52.59167	521
52.60000	523
52.60833	527
52.61667	531
52.62500	536
52.63333	539
52.64167	542
52.65000	545
52.65833	547
52.66667	549
52.67500	551
52.68333	552
52.69167	554
52.70000	555
52.70833	558
52.71667	561
52.72500	565
52.73333	571
52.74167	578
52.75000	584
52.75833	590
52.76667	594
52.77500	596
52.78333	596
52.79167	595
52.80000	592
52.80833	590
52.81667	589
52.82500	590
52.83333	593
52.84167	596
52.85000	597
52.85833	596
52.86667	595
52.87500	595
52.88333	597
52.89167	600
52.90000	603
52.90833	605
52.91667	605
52.92500	603
52.93333	602
52.94167	602
52.95000	602
52.95833	602
52.96667	601
52.97500	597
52.98333	592
52.99167	587
53.00000	583
53.00833	581
53.01667	581
53.02500	582
53.03333	584
53.04167	586
53.05000	585
53.05833	583
53.06667	580
53.07500	577
53.08333	575
53.09167	575
53.10000	576
53.10833	576
53.11667	575
53.12500	572
53.13333	567
53.14167	562
53.15000	558
53.15833	556
53.16667	556
53.17500	556
53.18333	555
53.19167	554
53.20000	552
53.20833	550
53.21667	547
53.22500	544
53.23333	541
53.24167	538
53.25000	536
53.25833	534
53.26667	531
53.27500	526
53.28333	519
53.29167	509
53.30000	498
53.30833	490
53.31667	485
53.32500	484
53.33333	486
53.34167	490
53.35000	492
53.35833	492
53.36667	491
53.37500	488
53.38333	484
53.39167	478
53.40000	470
53.40833	462
53.41667	452
53.42500	446
53.43333	443
53.44167	442
53.45000	440
53.45833	434
53.46667	427
53.47500	419
53.48333	413
53.49167	408
53.50000	404
53.50833	400
53.51667	395
53.52500	390
53.53333	385
53.54167	381
53.55000	376
53.55833	372
53.56667	368
53.57500	365
53.58333	361
53.59167	357
53.60000	352
53.60833	349
53.61667	347
53.62500	346
53.63333	346
53.64167	344
53.65000	341
53.65833	337
53.66667	331
53.67500	323
53.68333	316
53.69167	311
53.70000	306
53.70833	303
53.71667	301
53.72500	298
53.73333	295
53.74167	290
53.75000	284
53.75833	277
53.76667	271
53.77500	267
53.78333	263
53.79167	260
53.80000	257
53.80833	255
53.81667	252
53.82500	249
53.83333	249
53.84167	249
53.85000	250
53.85833	249
53.86667	246
53.87500	241
53.88333	235
53.89167	228
53.90000	221
53.90833	215
53.91667	210
53.92500	206
53.93333	204
53.94167	203
53.95000	204
53.95833	207
53.96667	210
53.97500	211
53.98333	210
53.99167	206
54.00000	200
54.00833	195
54.01667	191
54.02500	188
54.03333	185
54.04167	183
54.05000	179
54.05833	176
54.06667	172
54.07500	168
54.08333	164
54.09167	161
54.10000	160
54.10833	161
54.11667	163
54.12500	166
54.13333	166
54.14167	166
54.15000	164
54.15833	161
54.16667	158
54.17500	154
54.18333	150
54.19167	146
54.20000	142
54.20833	140
54.21667	140
54.22500	140
54.23333	140
54.24167	138
54.25000	133
54.25833	126
54.26667	119
54.27500	114
54.28333	110
54.29167	108
54.30000	107
54.30833	108
54.31667	111
54.32500	115
54.33333	119
54.34167	121
54.35000	121
54.35833	116
54.36667	111
54.37500	106
54.38333	102
54.39167	101
54.40000	102
54.40833	103
54.41667	105
54.42500	106
54.43333	106
54.44167	105
54.45000	101
54.45833	94
54.46667	86
54.47500	78
54.48333	72
54.49167	71
54.50000	73
54.50833	76
54.51667	80
54.52500	82
54.53333	82
54.54167	80
54.55000	78
54.55833	77
54.56667	75
54.57500	73
54.58333	72
54.59167	71
54.60000	71
54.60833	73
54.61667	75
54.62500	78
54.63333	79
54.64167	80
54.65000	78
54.65833	74
54.66667	70
54.67500	65
54.68333	61
54.69167	59
54.70000	58
54.70833	57
54.71667	56
54.72500	54
54.73333	53
54.74167	53
54.75000	54
54.75833	57
54.76667	60
54.77500	62
54.78333	64
54.79167	63
54.80000	61
54.80833	59
54.81667	56
54.82500	54
54.83333	54
54.84167	55
54.85000	56
54.85833	56
54.86667	54
54.87500	54
54.88333	53
54.89167	53
54.90000	53
54.90833	52
54.91667	49
54.92500	46
54.93333	44
54.94167	43
54.95000	44
54.95833	43
54.96667	42
54.97500	40
54.98333	39
54.99167	39
55.00000	40
55.00833	42
55.01667	42
55.02500	42
55.03333	41
55.04167	39
55.05000	37
55.05833	35
55.06667	33
55.07500	31
55.08333	30
55.09167	30
55.10000	30
55.10833	31
55.11667	31
55.12500	31
55.13333	32
55.14167	33
55.15000	36
55.15833	38
55.16667	40
55.17500	42
55.18333	43
55.19167	44
55.20000	44
55.20833	42
55.21667	39
55.22500	34
55.23333	28
55.24167	22
55.25000	18
55.25833	16
55.26667	16
55.27500	18
55.28333	20
55.29167	21
55.30000	23
55.30833	24
55.31667	25
55.32500	27
55.33333	29
55.34167	32
55.35000	34
55.35833	35
55.36667	34
55.37500	33
55.38333	32
55.39167	31
55.40000	32
55.40833	33
55.41667	32
55.42500	30
55.43333	28
55.44167	26
55.45000	24
55.45833	22
55.46667	21
55.47500	20
55.48333	19
55.49167	19
55.50000	20
55.50833	22
55.51667	23
55.52500	23
55.53333	23
55.54167	23
55.55000	22
55.55833	22
55.56667	21
55.57500	20
55.58333	21
55.59167	20
55.60000	18
55.60833	15
55.61667	12
55.62500	9
55.63333	10
55.64167	11
55.65000	13
55.65833	15
55.66667	17
55.67500	20
55.68333	24
55.69167	25
55.70000	25
55.70833	21
55.71667	14
55.72500	9
55.73333	7
55.74167	8
55.75000	11
55.75833	15
55.76667	18
55.77500	18
55.78333	16
55.79167	14
55.80000	12
55.80833	11
55.81667	11
55.82500	12
55.83333	12
55.84167	11
55.85000	9
55.85833	7
55.86667	6
55.87500	6
55.88333	8
55.89167	10
55.90000	11
55.90833	10
55.91667	6
55.92500	2
55.93333	-1
55.94167	-1
55.95000	1
55.95833	5
55.96667	8
55.97500	9
55.98333	8
55.99167	6
56.00000	5
56.00833	3
56.01667	1
56.02500	-0
56.03333	-2
56.04167	-2
56.05000	1
56.05833	6
56.06667	11
56.07500	12
56.08333	11
56.09167	8
56.10000	4
56.10833	3
56.11667	7
56.12500	11
56.13333	13
56.14167	14
56.15000	13
56.15833	12
56.16667	11
56.17500	10
56.18333	8
56.19167	7
56.20000	7
56.20833	8
56.21667	10
56.22500	10
56.23333	8
56.24167	3
56.25000	-2
56.25833	-7
56.26667	-10
56.27500	-9
56.28333	-6
56.29167	-2
56.30000	3
56.30833	7
56.31667	10
56.32500	11
56.33333	10
56.34167	6
56.35000	1
56.35833	-4
56.36667	-8
56.37500	-10
56.38333	-11
56.39167	-9
56.40000	-7
56.40833	-5
56.41667	-3
56.42500	-2
56.43333	-1
56.44167	-1
56.45000	-1
56.45833	-0
56.46667	1
56.47500	4
56.48333	7
56.49167	9
56.50000	11
56.50833	12
56.51667	13
56.52500	14
56.53333	14
56.54167	15
56.55000	15
56.55833	13
56.56667	12
56.57500	11
56.58333	11
56.59167	10
56.60000	8
56.60833	5
56.61667	3
56.62500	2
56.63333	1
56.64167	2
56.65000	2
56.65833	2
56.66667	0
56.67500	-1
56.68333	-1
56.69167	-3
56.70000	-6
56.70833	-9
56.71667	-12
56.72500	-13
56.73333	-13
56.74167	-11
56.75000	-9
56.75833	-9
56.76667	-9
56.77500	-8
56.78333	-6
56.79167	-3
56.80000	0
56.80833	2
56.81667	1
56.82500	-1
56.83333	-4
56.84167	-7
56.85000	-11
56.85833	-15
56.86667	-19
56.87500	-19
56.88333	-16
56.89167	-11
56.90000	-4
56.90833	1
56.91667	2
56.92500	0
56.93333	-3
56.94167	-7
56.95000	-9
56.95833	-10
56.96667	-9
56.97500	-7
56.98333	-5
56.99167	-3
57.00000	-0
57.00833	1
57.01667	2
57.02500	1
57.03333	1
57.04167	1
57.05000	1
57.05833	2
57.06667	3
57.07500	5
57.08333	6
57.09167	7
57.10000	7
57.10833	6
57.11667	3
57.12500	-0
57.13333	-3
57.14167	-5
57.15000	-6
57.15833	-5
57.16667	-5
57.17500	-6
57.18333	-8
57.19167	-10
57.20000	-11
57.20833	-12
57.21667	-12
57.22500	-11
57.23333	-9
57.24167	-6
57.25000	-3
57.25833	0
57.26667	1
57.27500	1
57.28333	-2
57.29167	-4
57.30000	-6
57.30833	-6
57.31667	-4
57.32500	-0
57.33333	5
57.34167	10
57.35000	14
57.35833	16
57.36667	14
57.37500	10
57.38333	5
57.39167	0
57.40000	-4
57.40833	-5
57.41667	-4
57.42500	-1
57.43333	0
57.44167	0
57.45000	-2
57.45833	-6
57.46667	-9
57.47500	-11
57.48333	-13
57.49167	-14
57.50000	-16
57.50833	-17
57.51667	-18
57.52500	-19
57.53333	-19
57.54167	-19
57.55000	-18
57.55833	-17
57.56667	-15
57.57500	-12
57.58333	-10
57.59167	-8
57.60000	-6
57.60833	-6
57.61667	-9
57.62500	-12
57.63333	-13
57.64167	-13
57.65000	-13
57.65833	-12
57.66667	-11
57.67500	-11
57.68333	-11
57.69167	-9
57.70000	-7
57.70833	-4
57.71667	-3
57.72500	-3
57.73333	-5
57.74167	-6
57.75000	-8
57.75833	-10
57.76667	-12
57.77500	-15
57.78333	-17
57.79167	-18
57.80000	-17
57.80833	-17
57.81667	-16
57.82500	-16
57.83333	-15
57.84167	-16
57.85000	-16
57.85833	-14
57.86667	-11
57.87500	-6
57.88333	-1
57.89167	3
57.90000	5
57.90833	7
57.91667	7
57.92500	6
57.93333	2
57.94167	-4
57.95000	-10
57.95833	-18
57.96667	-23
57.97500	-23
57.98333	-21
57.99167	-17
58.00000	-14
58.00833	-12
58.01667	-12
58.02500	-12
58.03333	-11
58.04167	-9
58.05000	-8
58.05833	-7
58.06667	-5
58.07500	-3
58.08333	-1
58.09167	1
58.10000	2
58.10833	1
58.11667	-4
58.12500	-9
58.13333	-13
58.14167	-14
58.15000	-13
58.15833	-10
58.16667	-8
58.17500	-6
58.18333	-5
58.19167	-7
58.20000	-11
58.20833	-16
58.21667	-21
58.22500	-24
58.23333	-23
58.24167	-19
58.25000	-15
58.25833	-12
58.26667	-9
58.27500	-8
58.28333	-8
58.29167	-8
58.30000	-10
58.30833	-12
58.31667	-14
58.32500	-17
58.33333	-20
58.34167	-23
58.35000	-25
58.35833	-25
58.36667	-24
58.37500	-21
58.38333	-16
58.39167	-12
58.40000	-7
58.40833	-4
58.41667	-2
58.42500	-3
58.43333	-5
58.44167	-8
58.45000	-12
58.45833	-14
58.46667	-15
58.47500	-12
58.48333	-8
58.49167	-4
58.50000	-1
58.50833	-0
58.51667	-2
58.52500	-6
58.53333	-11
58.54167	-16
58.55000	-19
58.55833	-21
58.56667	-21
58.57500	-20
58.58333	-17
58.59167	-15
58.60000	-13
58.60833	-11
58.61667	-9
58.62500	-7
58.63333	-8
58.64167	-10
58.65000	-13
58.65833	-16
58.66667	-19
58.67500	-19
58.68333	-19
58.69167	-19
58.70000	-19
58.70833	-19
58.71667	-16
58.72500	-13
58.73333	-9
58.74167	-7
58.75000	-7
58.75833	-9
58.76667	-11
58.77500	-10
58.78333	-8
58.79167	-6
58.80000	-4
58.80833	-3
58.81667	-5
58.82500	-8
58.83333	-12
58.84167	-17
58.85000	-19
58.85833	-20
58.86667	-18
58.87500	-16
58.88333	-14
58.89167	-15
58.90000	-19
58.90833	-23
58.91667	-26
58.92500	-27
58.93333	-27
58.94167	-25
58.95000	-23
58.95833	-20
58.96667	-18
58.97500	-17
58.98333	-17
58.99167	-16
59.00000	-15
59.00833	-13
59.01667	-11
59.02500	-10
59.03333	-10
59.04167	-12
59.05000	-14
59.05833	-14
59.06667	-14
59.07500	-14
59.08333	-15
59.09167	-15
59.10000	-16
59.10833	-17
59.11667	-19
59.12500	-22
59.13333	-24
59.14167	-26
59.15000	-26
59.15833	-25
59.16667	-24
59.17500	-23
59.18333	-22
59.19167	-21
59.20000	-22
59.20833	-23
59.21667	-22
59.22500	-21
59.23333	-19
59.24167	-16
59.25000	-14
59.25833	-14
59.26667	-16
59.27500	-18
59.28333	-21
59.29167	-24
59.30000	-26
59.30833	-27
59.31667	-26
59.32500	-24
59.33333	-23
59.34167	-24
59.35000	-26
59.35833	-27
59.36667	-28
59.37500	-28
59.38333	-27
59.39167	-28
59.40000	-31
59.40833	-33
59.41667	-35
59.42500	-35
59.43333	-34
59.44167	-32
59.45000	-30
59.45833	-29
59.46667	-27
59.47500	-26
59.48333	-24
59.49167	-22
59.50000	-20
59.50833	-16
59.51667	-13
59.52500	-9
59.53333	-7
59.54167	-5
59.55000	-5
59.55833	-7
59.56667	-10
59.57500	-15
59.58333	-19
59.59167	-22
59.60000	-24
59.60833	-23
59.61667	-22
59.62500	-20
59.63333	-18
59.64167	-16
59.65000	-15
59.65833	-14
59.66667	-14
59.67500	-13
59.68333	-13
59.69167	-13
59.70000	-14
59.70833	-16
59.71667	-20
59.72500	-23
59.73333	-24
59.74167	-24
59.75000	-25
59.75833	-26
59.76667	-28
59.77500	-29
59.78333	-28
59.79167	-26
59.80000	-24
59.80833	-22
59.81667	-20
59.82500	-19
59.83333	-18
59.84167	-17
59.85000	-17
59.85833	-18
59.86667	-20
59.87500	-22
59.88333	-24
59.89167	-25
59.90000	-25
59.90833	-24
59.91667	-22
59.92500	-20
59.93333	-19
59.94167	-19
59.95000	-21
59.95833	-23
59.96667	-24
59.97500	-23
59.98333	-20
59.99167	-17
60.00000	-13

[LC Chromatogram(Detector A-Ch2)]
Interval(msec)	500
# of Points	7201
Start Time(min)	0.000
End Time(min)	60.000
Intensity Units	mV
Intensity Multiplier	0.001
Wavelength(nm)	230
R.Time (min)	Intensity
0.00000	-12
0.00833	-12
0.01667	-4
0.02500	3
0.03333	6
0.04167	9
0.05000	12
0.05833	13
0.06667	14
0.07500	13
0.08333	11
0.09167	9
0.10000	7
0.10833	5
0.11667	3
0.12500	3
0.13333	5
0.14167	7
0.15000	9
0.15833	11
0.16667	12
0.17500	12
0.18333	10
0.19167	9
0.20000	9
0.20833	9
0.21667	10
0.22500	13
0.23333	16
0.24167	19
0.25000	21
0.25833	22
0.26667	22
0.27500	21
0.28333	21
0.29167	21
0.30000	23
0.30833	24
0.31667	23
0.32500	22
0.33333	20
0.34167	19
0.35000	18
0.35833	18
0.36667	17
0.37500	16
0.38333	13
0.39167	10
0.40000	8
0.40833	6
0.41667	5
0.42500	4
0.43333	3
0.44167	2
0.45000	1
0.45833	0
0.46667	1
0.47500	3
0.48333	5
0.49167	7
0.50000	8
0.50833	8
0.51667	9
0.52500	9
0.53333	9
0.54167	9
0.55000	10
0.55833	11
0.56667	15
0.57500	18
0.58333	19
0.59167	20
0.60000	19
0.60833	17
0.61667	17
0.62500	18
0.63333	19
0.64167	20
0.65000	21
0.65833	22
0.66667	21
0.67500	20
0.68333	19
0.69167	19
0.70000	18
0.70833	18
0.71667	19
0.72500	19
0.73333	19
0.74167	18
0.75000	17
0.75833	15
0.76667	12
0.77500	9
0.78333	7
0.79167	5
0.80000	5
0.80833	5
0.81667	5
0.82500	6
0.83333	7
0.84167	9
0.85000	12
0.85833	15
0.86667	20
0.87500	23
0.88333	25
0.89167	25
0.90000	25
0.90833	24
0.91667	23
0.92500	22
0.93333	20
0.94167	18
0.95000	16
0.95833	15
0.96667	16
0.97500	17
0.98333	18
0.99167	18
1.00000	18
1.00833	18
1.01667	16
1.02500	15
1.03333	13
1.04167	12
1.05000	12
1.05833	13
1.06667	16
1.07500	19
1.08333	21
1.09167	22
1.10000	21
1.10833	17
1.11667	13
1.12500	10
1.13333	8
1.14167	7
1.15000	7
1.15833	7
1.16667	8
1.17500	9
1.18333	12
1.19167	14
1.20000	16
1.20833	16
1.21667	16
1.22500	17
1.23333	19
1.24167	21
1.25000	23
1.25833	25
1.26667	25
1.27500	24
1.28333	23
1.29167	23
1.30000	21
1.30833	19
1.31667	16
1.32500	13
1.33333	11
1.34167	10
1.35000	8
1.35833	6
1.36667	5
1.37500	5
1.38333	6
1.39167	7
1.40000	9
1.40833	11
1.41667	13
1.42500	14
1.43333	15
1.44167	15
1.45000	16
1.45833	17
1.46667	18
1.47500	18
1.48333	17
1.49167	15
1.50000	13
1.50833	12
1.51667	12
1.52500	11
1.53333	10
1.54167	8
1.55000	8
1.55833	8
1.56667	9
1.57500	11
1.58333	14
1.59167	16
1.60000	18
1.60833	19
1.61667	19
1.62500	20
1.63333	22
1.64167	23
1.65000	25
1.65833	26
1.66667	28
1.67500	28
1.68333	26
1.69167	23
1.70000	20
1.70833	17
1.71667	15
1.72500	14
1.73333	16
1.74167	18
1.75000	20
1.75833	22
1.76667	23
1.77500	22
1.78333	20
1.79167	18
1.80000	16
1.80833	14
1.81667	12
1.82500	10
1.83333	9
1.84167	10
1.85000	13
1.85833	17
1.86667	20
1.87500	23
1.88333	22
1.89167	21
1.90000	19
1.90833	18
1.91667	19
1.92500	20
1.93333	21
1.94167	21
1.95000	21
1.95833	19
1.96667	17
1.97500	15
1.98333	14
1.99167	16
2.00000	17
2.00833	19
2.01667	20
2.02500	21
2.03333	21
2.04167	21
2.05000	20
2.05833	20
2.06667	21
2.07500	23
2.08333	23
2.09167	23
2.10000	21
2.10833	18
2.11667	15
2.12500	14
2.13333	14
2.14167	16
2.15000	17
2.15833	17
2.16667	18
2.17500	17
2.18333	17
2.19167	16
2.20000	17
2.20833	19
2.21667	21
2.22500	24
2.23333	26
2.24167	26
2.25000	26
2.25833	25
2.26667	23
2.27500	22
2.28333	21
2.29167	19
2.30000	19
2.30833	19
2.31667	21
2.32500	22
2.33333	23
2.34167	23
2.35000	22
2.35833	21
2.36667	21
2.37500	21
2.38333	21
2.39167	20
2.40000	19
2.40833	18
2.41667	17
2.42500	18
2.43333	20
2.44167	22
2.45000	23
2.45833	25
2.46667	27
2.47500	28
2.48333	28
2.49167	26
2.50000	24
2.50833	21
2.51667	19
2.52500	17
2.53333	16
2.54167	14
2.55000	13
2.55833	12
2.56667	13
2.57500	15
2.58333	17
2.59167	18
2.60000	19
2.60833	18
2.61667	17
2.62500	16
2.63333	16
2.64167	17
2.65000	19
2.65833	22
2.66667	24
2.67500	26
2.68333	28
2.69167	27
2.70000	26
2.70833	23
2.71667	20
2.72500	17
2.73333	14
2.74167	12
2.75000	12
2.75833	13
2.76667	14
2.77500	17
2.78333	19
2.79167	21
2.80000	23
2.80833	24
2.81667	25
2.82500	24
2.83333	23
2.84167	20
2.85000	18
2.85833	17
2.86667	18
2.87500	19
2.88333	20
2.89167	21
2.90000	22
2.90833	23
2.91667	24
2.92500	25
2.93333	25
2.94167	23
2.95000	21
2.95833	20
2.96667	20
2.97500	21
2.98333	21
2.99167	22
3.00000	21
3.00833	20
3.01667	20
3.02500	22
3.03333	23
3.04167	24
3.05000	24
3.05833	23
3.06667	22
3.07500	20
3.08333	17
3.09167	14
3.10000	11
3.10833	9
3.11667	8
3.12500	9
3.13333	11
3.14167	14
3.15000	16
3.15833	19
3.16667	22
3.17500	26
3.18333	28
3.19167	29
3.20000	30
3.20833	29
3.21667	27
3.22500	27
3.23333	26
3.24167	26
3.25000	26
3.25833	25
3.26667	23
3.27500	21
3.28333	18
3.29167	16
3.30000	15
3.30833	16
3.31667	17
3.32500	18
3.33333	18
3.34167	17
3.35000	16
3.35833	15
3.36667	16
3.37500	18
3.38333	21
3.39167	23
3.40000	25
3.40833	24
3.41667	24
3.42500	23
3.43333	22
3.44167	19
3.45000	15
3.45833	13
3.46667	14
3.47500	16
3.48333	21
3.49167	24
3.50000	25
3.50833	23
3.51667	20
3.52500	17
3.53333	14
3.54167	13
3.55000	13
3.55833	14
3.56667	15
3.57500	16
3.58333	17
3.59167	16
3.60000	16
3.60833	16
3.61667	16
3.62500	16
3.63333	15
3.64167	15
3.65000	15
3.65833	17
3.66667	21
3.67500	23
3.68333	24
3.69167	23
3.70000	21
3.70833	17
3.71667	13
3.72500	11
3.73333	9
3.74167	8
3.75000	8
3.75833	10
3.76667	13
3.77500	17
3.78333	20
3.79167	22
3.80000	25
3.80833	28
3.81667	31
3.82500	32
3.83333	32
3.84167	31
3.85000	30
3.85833	30
3.86667	30
3.87500	31
3.88333	32
3.89167	31
3.90000	29
3.90833	25
3.91667	21
3.92500	19
3.93333	17
3.94167	16
3.95000	17
3.95833	19
3.96667	21
3.97500	22
3.98333	23
3.99167	23
4.00000	23
4.00833	21
4.01667	20
4.02500	20
4.03333	21
4.04167	23
4.05000	24
4.05833	25
4.06667	26
4.07500	27
4.08333	28
4.09167	29
4.10000	30
4.10833	31
4.11667	30
4.12500	28
4.13333	27
4.14167	27
4.15000	28
4.15833	29
4.16667	30
4.17500	32
4.18333	32
4.19167	31
4.20000	29
4.20833	28
4.21667	27
4.22500	25
4.23333	23
4.24167	22
4.25000	20
4.25833	19
4.26667	18
4.27500	19
4.28333	20
4.29167	21
4.30000	22
4.30833	22
4.31667	20
4.32500	16
4.33333	13
4.34167	12
4.35000	13
4.35833	16
4.36667	21
4.37500	26
4.38333	30
4.39167	33
4.40000	34
4.40833	32
4.41667	30
4.42500	27
4.43333	26
4.44167	26
4.45000	27
4.45833	29
4.46667	30
4.47500	29
4.48333	27
4.49167	25
4.50000	24
4.50833	25
4.51667	27
4.52500	30
4.53333	34
4.54167	36
4.55000	36
4.55833	34
4.56667	30
4.57500	24
4.58333	19
4.59167	14
4.60000	11
4.60833	11
4.61667	13
4.62500	15
4.63333	17
4.64167	19
4.65000	18
4.65833	16
4.66667	14
4.67500	13
4.68333	12
4.69167	13
4.70000	15
4.70833	16
4.71667	18
4.72500	19
4.73333	19
4.74167	18
4.75000	18
4.75833	17
4.76667	16
4.77500	17
4.78333	19
4.79167	22
4.80000	24
4.80833	25
4.81667	24
4.82500	22
4.83333	20
4.84167	19
4.85000	18
4.85833	18
4.86667	16
4.87500	14
4.88333	12
4.89167	13
4.90000	14
4.90833	16
4.91667	18
4.92500	19
4.93333	21
4.94167	24
4.95000	27
4.95833	29
4.96667	30
4.97500	29
4.98333	26
4.99167	22
5.00000	19
5.00833	17
5.01667	16
5.02500	17
5.03333	19
5.04167	21
5.05000	23
5.05833	24
5.06667	24
5.07500	23
5.08333	20
5.09167	17
5.10000	15
5.10833	14
5.11667	16
5.12500	18
5.13333	20
5.14167	22
5.15000	23
5.15833	25
5.16667	26
5.17500	28
5.18333	30
5.19167	31
5.20000	31
5.20833	31
5.21667	29
5.22500	28
5.23333	27
5.24167	26
5.25000	24
5.25833	23
5.26667	22
5.27500	21
5.28333	21
5.29167	22
5.30000	23
5.30833	25
5.31667	26
5.32500	27
5.33333	26
5.34167	25
5.35000	23
5.35833	22
5.36667	22
5.37500	23
5.38333	24
5.39167	25
5.40000	25
5.40833	26
5.41667	27
5.42500	28
5.43333	30
5.44167	33
5.45000	35
5.45833	36
5.46667	34
5.47500	32
5.48333	28
5.49167	24
5.50000	21
5.50833	20
5.51667	20
5.52500	20
5.53333	20
5.54167	21
5.55000	23
5.55833	26
5.56667	28
5.57500	30
5.58333	31
5.59167	31
5.60000	31
5.60833	31
5.61667	29
5.62500	28
5.63333	27
5.64167	27
5.65000	28
5.65833	30
5.66667	32
5.67500	34
5.68333	35
5.69167	34
5.70000	32
5.70833	30
5.71667	26
5.72500	22
5.73333	18
5.74167	17
5.75000	16
5.75833	16
5.76667	18
5.77500	19
5.78333	21
5.79167	23
5.80000	25
5.80833	26
5.81667	25
5.82500	23
5.83333	21
5.84167	19
5.85000	18
5.85833	16
5.86667	16
5.87500	16
5.88333	17
5.89167	19
5.90000	22
5.90833	23
5.91667	25
5.92500	26
5.93333	27
5.94167	27
5.95000	26
5.95833	24
5.96667	22
5.97500	21
5.98333	22
5.99167	24
6.00000	26
6.00833	26
6.01667	25
6.02500	22
6.03333	20
6.04167	20
6.05000	22
6.05833	24
6.06667	25
6.07500	24
6.08333	21
6.09167	19
6.10000	17
6.10833	18
6.11667	21
6.12500	25
6.13333	29
6.14167	30
6.15000	30
6.15833	27
6.16667	24
6.17500	21
6.18333	20
6.19167	20
6.20000	21
6.20833	22
6.21667	23
6.22500	21
6.23333	19
6.24167	17
6.25000	17
6.25833	17
6.26667	18
6.27500	20
6.28333	22
6.29167	24
6.30000	26
6.30833	28
6.31667	29
6.32500	28
6.33333	26
6.34167	25
6.35000	24
6.35833	25
6.36667	26
6.37500	27
6.38333	28
6.39167	29
6.40000	30
6.40833	31
6.41667	31
6.42500	31
6.43333	29
6.44167	27
6.45000	25
6.45833	24
6.46667	24
6.47500	25
6.48333	26
6.49167	26
6.50000	25
6.50833	25
6.51667	25
6.52500	25
6.53333	24
6.54167	23
6.55000	21
6.55833	19
6.56667	18
6.57500	18
6.58333	20
6.59167	24
6.60000	29
6.60833	35
6.61667	39
6.62500	40
6.63333	39
6.64167	37
6.65000	33
6.65833	30
6.66667	29
6.67500	29
6.68333	30
6.69167	32
6.70000	34
6.70833	34
6.71667	33
6.72500	32
6.73333	31
6.74167	31
6.75000	32
6.75833	34
6.76667	35
6.77500	36
6.78333	35
6.79167	32
6.80000	28
6.80833	24
6.81667	20
6.82500	18
6.83333	17
6.84167	19
6.85000	22
6.85833	24
6.86667	26
6.87500	27
6.88333	27
6.89167	28
6.90000	28
6.90833	26
6.91667	23
6.92500	21
6.93333	19
6.94167	19
6.95000	21
6.95833	23
6.96667	23
6.97500	24
6.98333	24
6.99167	26
7.00000	27
7.00833	27
7.01667	25
7.02500	23
7.03333	21
7.04167	21
7.05000	21
7.05833	22
7.06667	23
7.07500	23
7.08333	22
7.09167	20
7.10000	18
7.10833	15
7.11667	14
7.12500	14
7.13333	15
7.14167	18
7.15000	21
7.15833	24
7.16667	27
7.17500	29
7.18333	30
7.19167	29
7.20000	27
7.20833	25
7.21667	24
7.22500	23
7.23333	23
7.24167	23
7.25000	23
7.25833	23
7.26667	24
7.27500	27
7.28333	29
7.29167	31
7.30000	33
7.30833	34
7.31667	34
7.32500	32
7.33333	29
7.34167	27
7.35000	27
7.35833	26
7.36667	26
7.37500	25
7.38333	24
7.39167	23
7.40000	21
7.40833	19
7.41667	18
7.42500	18
7.43333	19
7.44167	21
7.45000	24
7.45833	27
7.46667	27
7.47500	27
7.48333	25
7.49167	24
7.50000	22
7.50833	20
7.51667	17
7.52500	16
7.53333	16
7.54167	18
7.55000	23
7.55833	27
7.56667	29
7.57500	30
7.58333	29
7.59167	27
7.60000	25
7.60833	24
7.61667	22
7.62500	19
7.63333	15
7.64167	13
7.65000	13
7.65833	16
7.66667	21
7.67500	26
7.68333	28
7.69167	29
7.70000	28
7.70833	27
7.71667	27
7.72500	27
7.73333	27
7.74167	26
7.75000	24
7.75833	23
7.76667	22
7.77500	23
7.78333	23
7.79167	23
7.80000	24
7.80833	24
7.81667	24
7.82500	24
7.83333	25
7.84167	28
7.85000	30
7.85833	33
7.86667	35
7.87500	36
7.88333	34
7.89167	32
7.90000	29
7.90833	25
7.91667	23
7.92500	22
7.93333	21
7.94167	21
7.95000	22
7.95833	22
7.96667	22
7.97500	21
7.98333	21
7.99167	20
8.00000	20
8.00833	20
8.01667	22
8.02500	24
8.03333	27
8.04167	28
8.05000	29
8.05833	30
8.06667	30
8.07500	30
8.08333	28
8.09167	25
8.10000	22
8.10833	21
8.11667	21
8.12500	22
8.13333	22
8.14167	21
8.15000	19
8.15833	17
8.16667	17
8.17500	18
8.18333	20
8.19167	21
8.20000	23
8.20833	24
8.21667	26
8.22500	27
8.23333	29
8.24167	30
8.25000	30
8.25833	29
8.26667	30
8.27500	31
8.28333	33
8.29167	35
8.30000	38
8.30833	41
8.31667	43
8.32500	42
8.33333	39
8.34167	36
8.35000	33
8.35833	32
8.36667	32
8.37500	33
8.38333	34
8.39167	34
8.40000	34
8.40833	35
8.41667	36
8.42500	37
8.43333	37
8.44167	36
8.45000	34
8.45833	32
8.46667	30
8.47500	28
8.48333	27
8.49167	27
8.50000	28
8.50833	28
8.51667	28
8.52500	26
8.53333	25
8.54167	24
8.55000	24
8.55833	24
8.56667	23
8.57500	21
8.58333	18
8.59167	15
8.60000	13
8.60833	13
8.61667	16
8.62500	21
8.63333	26
8.64167	31
8.65000	33
8.65833	34
8.66667	32
8.67500	28
8.68333	25
8.69167	23
8.70000	22
8.70833	23
8.71667	25
8.72500	27
8.73333	30
8.74167	31
8.75000	31
8.75833	30
8.76667	28
8.77500	25
8.78333	21
8.79167	19
8.80000	18
8.80833	19
8.81667	21
8.82500	24
8.83333	27
8.84167	30
8.85000	32
8.85833	35
8.86667	38
8.87500	41
8.88333	43
8.89167	44
8.90000	44
8.90833	43
8.91667	40
8.92500	37
8.93333	33
8.94167	31
8.95000	29
8.95833	29
8.96667	30
8.97500	31
8.98333	32
8.99167	31
9.00000	31
9.00833	32
9.01667	34
9.02500	37
9.03333	38
9.04167	38
9.05000	34
9.05833	30
9.06667	25
9.07500	21
9.08333	18
9.09167	17
9.10000	16
9.10833	17
9.11667	18
9.12500	19
9.13333	21
9.14167	21
9.15000	22
9.15833	22
9.16667	21
9.17500	19
9.18333	18
9.19167	17
9.20000	16
9.20833	17
9.21667	18
9.22500	19
9.23333	20
9.24167	21
9.25000	22
9.25833	23
9.26667	24
9.27500	26
9.28333	27
9.29167	30
9.30000	32
9.30833	35
9.31667	37
9.32500	38
9.33333	36
9.34167	33
9.35000	28
9.35833	25
9.36667	23
9.37500	23
9.38333	26
9.39167	29
9.40000	30
9.40833	30
9.41667	29
9.42500	27
9.43333	24
9.44167	24
9.45000	24
9.45833	24
9.46667	23
9.47500	22
9.48333	20
9.49167	17
9.50000	16
9.50833	18
9.51667	20
9.52500	23
9.53333	25
9.54167	26
9.55000	25
9.55833	23
9.56667	21
9.57500	20
9.58333	21
9.59167	24
9.60000	26
9.60833	27
9.61667	27
9.62500	25
9.63333	23
9.64167	22
9.65000	22
9.65833	21
9.66667	20
9.67500	19
9.68333	19
9.69167	19
9.70000	21
9.70833	22
9.71667	24
9.72500	24
9.73333	25
9.74167	26
9.75000	29
9.75833	31
9.76667	31
9.77500	30
9.78333	28
9.79167	26
9.80000	25
9.80833	26
9.81667	28
9.82500	30
9.83333	32
9.84167	32
9.85000	32
9.85833	30
9.86667	28
9.87500	26
9.88333	24
9.89167	23
9.90000	23
9.90833	24
9.91667	26
9.92500	27
9.93333	28
9.94167	29
9.95000	28
9.95833	27
9.96667	26
9.97500	26
9.98333	27
9.99167	27
10.00000	27
10.00833	27
10.01667	26
10.02500	26
10.03333	27
10.04167	28
10.05000	30
10.05833	30
10.06667	31
10.07500	32
10.08333	32
10.09167	32
10.10000	32
10.10833	30
10.11667	27
10.12500	24
10.13333	20
10.14167	17
10.15000	15
10.15833	13
10.16667	12
10.17500	14
10.18333	16
10.19167	19
10.20000	22
10.20833	25
10.21667	26
10.22500	26
10.23333	24
10.24167	22
10.25000	20
10.25833	17
10.26667	15
10.27500	13
10.28333	12
10.29167	12
10.30000	14
10.30833	15
10.31667	16
10.32500	17
10.33333	18
10.34167	20
10.35000	21
10.35833	23
10.36667	23
10.37500	22
10.38333	21
10.39167	19
10.40000	17
10.40833	15
10.41667	13
10.42500	11
10.43333	11
10.44167	11
10.45000	12
10.45833	13
10.46667	15
10.47500	18
10.48333	21
10.49167	24
10.50000	26
10.50833	27
10.51667	26
10.52500	26
10.53333	25
10.54167	24
10.55000	25
10.55833	26
10.56667	27
10.57500	28
10.58333	28
10.59167	26
10.60000	24
10.60833	22
10.61667	20
10.62500	20
10.63333	20
10.64167	21
10.65000	22
10.65833	22
10.66667	20
10.67500	18
10.68333	17
10.69167	18
10.70000	20
10.70833	22
10.71667	24
10.72500	26
10.73333	26
10.74167	24
10.75000	22
10.75833	20
10.76667	19
10.77500	18
10.78333	18
10.79167	18
10.80000	17
10.80833	16
10.81667	14
10.82500	12
10.83333	11
10.84167	12
10.85000	14
10.85833	17
10.86667	19
10.87500	21
10.88333	22
10.89167	22
10.90000	23
10.90833	24
10.91667	25
10.92500	26
10.93333	26
10.94167	25
10.95000	23
10.95833	22
10.96667	20
10.97500	20
10.98333	22
10.99167	25
11.00000	28
11.00833	31
11.01667	34
11.02500	35
11.03333	36
11.04167	35
11.05000	33
11.05833	31
11.06667	27
11.07500	24
11.08333	20
11.09167	18
11.10000	17
11.10833	18
11.11667	20
11.12500	22
11.13333	24
11.14167	26
11.15000	29
11.15833	31
11.16667	33
11.17500	34
11.18333	35
11.19167	35
11.20000	35
11.20833	34
11.21667	33
11.22500	32
11.23333	31
11.24167	30
11.25000	29
11.25833	27
11.26667	26
11.27500	25
11.28333	25
11.29167	26
11.30000	27
11.30833	27
11.31667	26
11.32500	24
11.33333	22
11.34167	19
11.35000	17
11.35833	15
11.36667	15
11.37500	14
11.38333	14
11.39167	13
11.40000	14
11.40833	15
11.41667	17
11.42500	19
11.43333	21
11.44167	23
11.45000	24
11.45833	26
11.46667	28
11.47500	28
11.48333	28
11.49167	28
11.50000	27
11.50833	27
11.51667	27
11.52500	28
11.53333	27
11.54167	26
11.55000	24
11.55833	21
11.56667	19
11.57500	17
11.58333	16
11.59167	17
11.60000	20
11.60833	26
11.61667	30
11.62500	33
11.63333	34
11.64167	34
11.65000	32
11.65833	30
11.66667	27
11.67500	25
11.68333	21
11.69167	18
11.70000	18
11.70833	20
11.71667	24
11.72500	29
11.73333	32
11.74167	34
11.75000	32
11.75833	31
11.76667	30
11.77500	30
11.78333	30
11.79167	30
11.80000	29
11.80833	26
11.81667	23
11.82500	19
11.83333	16
11.84167	15
11.85000	16
11.85833	17
11.86667	18
11.87500	19
11.88333	18
11.89167	16
11.90000	14
11.90833	14
11.91667	14
11.92500	15
11.93333	16
11.94167	16
11.95000	16
11.95833	16
11.96667	17
11.97500	19
11.98333	20
11.99167	20
12.00000	21
12.00833	21
12.01667	22
12.02500	22
12.03333	22
12.04167	22
12.05000	21
12.05833	19
12.06667	18
12.07500	18
12.08333	19
12.09167	22
12.10000	25
12.10833	28
12.11667	30
12.12500	31
12.13333	30
12.14167	28
12.15000	26
12.15833	23
12.16667	22
12.17500	21
12.18333	22
12.19167	23
12.20000	25
12.20833	26
12.21667	26
12.22500	25
12.23333	24
12.24167	22
12.25000	21
12.25833	19
12.26667	19
12.27500	19
12.28333	19
12.29167	21
12.30000	24
12.30833	27
12.31667	29
12.32500	29
12.33333	28
12.34167	25
12.35000	22
12.35833	20
12.36667	20
12.37500	21
12.38333	23
12.39167	23
12.40000	22
12.40833	20
12.41667	17
12.42500	15
12.43333	13
12.44167	14
12.45000	15
12.45833	16
12.46667	16
12.47500	16
12.48333	16
12.49167	17
12.50000	17
12.50833	16
12.51667	15
12.52500	14
12.53333	15
12.54167	19
12.55000	25
12.55833	29
12.56667	32
12.57500	32
12.58333	31
12.59167	29
12.60000	27
12.60833	26
12.61667	24
12.62500	23
12.63333	22
12.64167	21
12.65000	21
12.65833	21
12.66667	20
12.67500	19
12.68333	18
12.69167	19
12.70000	20
12.70833	21
12.71667	22
12.72500	23
12.73333	23
12.74167	23
12.75000	24
12.75833	25
12.76667	25
12.77500	24
12.78333	23
12.79167	22
12.80000	21
12.80833	22
12.81667	24
12.82500	26
12.83333	29
12.84167	32
12.85000	34
12.85833	34
12.86667	33
12.87500	30
12.88333	27
12.89167	23
12.90000	21
12.90833	21
12.91667	21
12.92500	21
12.93333	22
12.94167	22
12.95000	21
12.95833	21
12.96667	21
12.97500	23
12.98333	23
12.99167	22
13.00000	21
13.00833	20
13.01667	20
13.02500	21
13.03333	23
13.04167	24
13.05000	24
13.05833	23
13.06667	22
13.07500	20
13.08333	17
13.09167	14
13.10000	12
13.10833	13
13.11667	15
13.12500	18
13.13333	20
13.14167	21
13.15000	21
13.15833	20
13.16667	19
13.17500	19
13.18333	19
13.19167	18
13.20000	18
13.20833	19
13.21667	20
13.22500	21
13.23333	22
13.24167	21
13.25000	19
13.25833	17
13.26667	15
13.27500	14
13.28333	14
13.29167	16
13.30000	18
13.30833	20
13.31667	22
13.32500	23
13.33333	24
13.34167	23
13.35000	22
13.35833	21
13.36667	21
13.37500	22
13.38333	24
13.39167	27
13.40000	29
13.40833	33
13.41667	36
13.42500	37
13.43333	37
13.44167	35
13.45000	32
13.45833	29
13.46667	27
13.47500	27
13.48333	28
13.49167	29
13.50000	30
13.50833	28
13.51667	27
13.52500	25
13.53333	25
13.54167	24
13.55000	23
13.55833	22
13.56667	20
13.57500	19
13.58333	19
13.59167	20
13.60000	21
13.60833	21
13.61667	21
13.62500	21
13.63333	22
13.64167	23
13.65000	24
13.65833	25
13.66667	25
13.67500	24
13.68333	23
13.69167	24
13.70000	26
13.70833	28
13.71667	30
13.72500	32
13.73333	33
13.74167	31
13.75000	28
13.75833	25
13.76667	23
13.77500	21
13.78333	22
13.79167	23
13.80000	24
13.80833	24
13.81667	25
13.82500	28
13.83333	31
13.84167	32
13.85000	32
13.85833	31
13.86667	29
13.87500	28
13.88333	27
13.89167	26
13.90000	23
13.90833	21
13.91667	19
13.92500	20
13.93333	23
13.94167	26
13.95000	30
13.95833	33
13.96667	36
13.97500	38
13.98333	39
13.99167	39
14.00000	38
14.00833	36
14.01667	35
14.02500	35
14.03333	36
14.04167	36
14.05000	36
14.05833	35
14.06667	32
14.07500	30
14.08333	29
14.09167	29
14.10000	30
14.10833	31
14.11667	32
14.12500	32
14.13333	33
14.14167	33
14.15000	34
14.15833	34
14.16667	33
14.17500	32
14.18333	32
14.19167	32
14.20000	34
14.20833	35
14.21667	37
14.22500	37
14.23333	36
14.24167	34
14.25000	33
14.25833	33
14.26667	33
14.27500	34
14.28333	35
14.29167	35
14.30000	35
14.30833	36
14.31667	36
14.32500	37
14.33333	38
14.34167	39
14.35000	39
14.35833	39
14.36667	39
14.37500	39
14.38333	39
14.39167	41
14.40000	43
14.40833	47
14.41667	48
14.42500	47
14.43333	44
14.44167	42
14.45000	40
14.45833	41
14.46667	43
14.47500	46
14.48333	47
14.49167	46
14.50000	43
14.50833	40
14.51667	37
14.52500	35
14.53333	34
14.54167	36
14.55000	38
14.55833	39
14.56667	40
14.57500	39
14.58333	38
14.59167	36
14.60000	35
14.60833	35
14.61667	36
14.62500	36
14.63333	36
14.64167	35
14.65000	34
14.65833	33
14.66667	33
14.67500	34
14.68333	35
14.69167	34
14.70000	33
14.70833	31
14.71667	29
14.72500	27
14.73333	27
14.74167	27
14.75000	27
14.75833	26
14.76667	27
14.77500	29
14.78333	31
14.79167	33
14.80000	33
14.80833	32
14.81667	31
14.82500	29
14.83333	29
14.84167	30
14.85000	33
14.85833	35
14.86667	36
14.87500	36
14.88333	36
14.89167	35
14.90000	36
14.90833	37
14.91667	38
14.92500	38
14.93333	37
14.94167	35
14.95000	34
14.95833	32
14.96667	29
14.97500	27
14.98333	25
14.99167	24
15.00000	24
15.00833	25
15.01667	26
15.02500	26
15.03333	24
15.04167	23
15.05000	23
15.05833	24
15.06667	25
15.07500	26
15.08333	26
15.09167	25
15.10000	25
15.10833	27
15.11667	30
15.12500	35
15.13333	38
15.14167	41
15.15000	41
15.15833	40
15.16667	38
15.17500	36
15.18333	32
15.19167	28
15.20000	25
15.20833	23
15.21667	23
15.22500	25
15.23333	29
15.24167	31
15.25000	32
15.25833	32
15.26667	30
15.27500	29
15.28333	28
15.29167	27
15.30000	27
15.30833	26
15.31667	26
15.32500	27
15.33333	29
15.34167	29
15.35000	28
15.35833	26
15.36667	23
15.37500	21
15.38333	21
15.39167	22
15.40000	24
15.40833	23
15.41667	21
15.42500	19
15.43333	16
15.44167	14
15.45000	13
15.45833	13
15.46667	14
15.47500	15
15.48333	16
15.49167	19
15.50000	22
15.50833	25
15.51667	26
15.52500	25
15.53333	23
15.54167	21
15.55000	20
15.55833	21
15.56667	23
15.57500	25
15.58333	26
15.59167	26
15.60000	26
15.60833	27
15.61667	28
15.62500	29
15.63333	30
15.64167	31
15.65000	32
15.65833	31
15.66667	30
15.67500	27
15.68333	26
15.69167	26
15.70000	26
15.70833	27
15.71667	26
15.72500	24
15.73333	21
15.74167	18
15.75000	16
15.75833	15
15.76667	15
15.77500	16
15.78333	18
15.79167	19
15.80000	22
15.80833	24
15.81667	27
15.82500	28
15.83333	29
15.84167	29
15.85000	28
15.85833	27
15.86667	25
15.87500	24
15.88333	24
15.89167	24
15.90000	26
15.90833	29
15.91667	33
15.92500	37
15.93333	39
15.94167	39
15.95000	36
15.95833	34
15.96667	31
15.97500	30
15.98333	29
15.99167	30
16.00000	31
16.00833	31
16.01667	30
16.02500	28
16.03333	26
16.04167	26
16.05000	26
16.05833	27
16.06667	27
16.07500	28
16.08333	28
16.09167	28
16.10000	27
16.10833	26
16.11667	26
16.12500	25
16.13333	25
16.14167	25
16.15000	27
16.15833	28
16.16667	28
16.17500	26
16.18333	25
16.19167	23
16.20000	22
16.20833	22
16.21667	23
16.22500	23
16.23333	22
16.24167	22
16.25000	24
16.25833	26
16.26667	29
16.27500	32
16.28333	33
16.29167	33
16.30000	31
16.30833	28
16.31667	25
16.32500	23
16.33333	22
16.34167	22
16.35000	21
16.35833	20
16.36667	18
16.37500	18
16.38333	18
16.39167	19
16.40000	21
16.40833	24
16.41667	26
16.42500	26
16.43333	25
16.44167	23
16.45000	19
16.45833	17
16.46667	17
16.47500	18
16.48333	21
16.49167	23
16.50000	26
16.50833	28
16.51667	30
16.52500	31
16.53333	30
16.54167	28
16.55000	26
16.55833	24
16.56667	25
16.57500	27
16.58333	28
16.59167	26
16.60000	24
16.60833	23
16.61667	24
16.62500	26
16.63333	28
16.64167	29
16.65000	27
16.65833	24
16.66667	21
16.67500	19
16.68333	18
16.69167	19
16.70000	20
16.70833	22
16.71667	24
16.72500	26
16.73333	28
16.74167	28
16.75000	28
16.75833	27
16.76667	27
16.77500	28
16.78333	30
16.79167	31
16.80000	31
16.80833	29
16.81667	27
16.82500	26
16.83333	25
16.84167	24
16.85000	25
16.85833	27
16.86667	29
16.87500	31
16.88333	32
16.89167	31
16.90000	29
16.90833	27
16.91667	23
16.92500	21
16.93333	20
16.94167	22
16.95000	24
16.95833	27
16.96667	27
16.97500	26
16.98333	25
16.99167	24
17.00000	23
17.00833	24
17.01667	25
17.02500	25
17.03333	24
17.04167	22
17.05000	19
17.05833	17
17.06667	16
17.07500	15
17.08333	15
17.09167	16
17.10000	17
17.10833	18
17.11667	19
17.12500	21
17.13333	23
17.14167	25
17.15000	26
17.15833	25
17.16667	23
17.17500	22
17.18333	21
17.19167	22
17.20000	22
17.20833	22
17.21667	21
17.22500	19
17.23333	17
17.24167	15
17.25000	14
17.25833	14
17.26667	16
17.27500	19
17.28333	24
17.29167	29
17.30000	33
17.30833	34
17.31667	34
17.32500	32
17.33333	30
17.34167	29
17.35000	30
17.35833	31
17.36667	32
17.37500	32
17.38333	32
17.39167	31
17.40000	30
17.40833	29
17.41667	28
17.42500	28
17.43333	29
17.44167	29
17.45000	28
17.45833	25
17.46667	21
17.47500	17
17.48333	15
17.49167	15
17.50000	16
17.50833	18
17.51667	20
17.52500	20
17.53333	20
17.54167	20
17.55000	21
17.55833	22
17.56667	24
17.57500	27
17.58333	28
17.59167	29
17.60000	30
17.60833	33
17.61667	36
17.62500	37
17.63333	35
17.64167	31
17.65000	26
17.65833	22
17.66667	20
17.67500	20
17.68333	21
17.69167	21
17.70000	22
17.70833	22
17.71667	22
17.72500	24
17.73333	26
17.74167	28
17.75000	27
17.75833	26
17.76667	25
17.77500	23
17.78333	22
17.79167	22
17.80000	22
17.80833	21
17.81667	21
17.82500	20
17.83333	19
17.84167	17
17.85000	15
17.85833	13
17.86667	12
17.87500	12
17.88333	12
17.89167	12
17.90000	12
17.90833	11
17.91667	11
17.92500	10
17.93333	11
17.94167	12
17.95000	13
17.95833	15
17.96667	15
17.97500	14
17.98333	13
17.99167	13
18.00000	13
18.00833	13
18.01667	14
18.02500	14
18.03333	14
18.04167	14
18.05000	14
18.05833	15
18.06667	17
18.07500	19
18.08333	19
18.09167	18
18.10000	16
18.10833	15
18.11667	15
18.12500	18
18.13333	21
18.14167	24
18.15000	25
18.15833	24
18.16667	23
18.17500	21
18.18333	20
18.19167	19
18.20000	19
18.20833	21
18.21667	22
18.22500	23
18.23333	24
18.24167	22
18.25000	18
18.25833	14
18.26667	10
18.27500	7
18.28333	5
18.29167	6
18.30000	9
18.30833	12
18.31667	15
18.32500	17
18.33333	19
18.34167	18
18.35000	15
18.35833	13
18.36667	13
18.37500	14
18.38333	17
18.39167	20
18.40000	22
18.40833	21
18.41667	19
18.42500	18
18.43333	18
18.44167	19
18.45000	19
18.45833	19
18.46667	18
18.47500	16
18.48333	15
18.49167	13
18.50000	12
18.50833	10
18.51667	10
18.52500	11
18.53333	13
18.54167	17
18.55000	21
18.55833	24
18.56667	26
18.57500	26
18.58333	25
18.59167	26
18.60000	27
18.60833	30
18.61667	32
18.62500	33
18.63333	33
18.64167	32
18.65000	31
18.65833	29
18.66667	27
18.67500	26
18.68333	26
18.69167	27
18.70000	28
18.70833	29
18.71667	30
18.72500	30
18.73333	29
18.74167	27
18.75000	26
18.75833	24
18.76667	21
18.77500	19
18.78333	18
18.79167	18
18.80000	18
18.80833	18
18.81667	17
18.82500	14
18.83333	11
18.84167	10
18.85000	11
18.85833	13
18.86667	16
18.87500	19
18.88333	19
18.89167	17
18.90000	14
18.90833	11
18.91667	10
18.92500	10
18.93333	13
18.94167	16
18.95000	19
18.95833	21
18.96667	20
18.97500	19
18.98333	17
18.99167	16
19.00000	15
19.00833	15
19.01667	15
19.02500	15
19.03333	14
19.04167	14
19.05000	15
19.05833	14
19.06667	13
19.07500	11
19.08333	11
19.09167	12
19.10000	15
19.10833	19
19.11667	23
19.12500	23
19.13333	22
19.14167	20
19.15000	18
19.15833	18
19.16667	19
19.17500	20
19.18333	21
19.19167	21
19.20000	20
19.20833	19
19.21667	19
19.22500	20
19.23333	22
19.24167	24
19.25000	26
19.25833	28
19.26667	29
19.27500	29
19.28333	29
19.29167	29
19.30000	28
19.30833	27
19.31667	25
19.32500	24
19.33333	23
19.34167	23
19.35000	25
19.35833	27
19.36667	28
19.37500	27
19.38333	26
19.39167	25
19.40000	24
19.40833	24
19.41667	25
19.42500	25
19.43333	27
19.44167	28
19.45000	30
19.45833	33
19.46667	35
19.47500	37
19.48333	37
19.49167	37
19.50000	35
19.50833	33
19.51667	32
19.52500	31
19.53333	31
19.54167	33
19.55000	36
19.55833	38
19.56667	39
19.57500	39
19.58333	38
19.59167	38
19.60000	38
19.60833	40
19.61667	42
19.62500	43
19.63333	42
19.64167	42
19.65000	41
19.65833	41
19.66667	43
19.67500	46
19.68333	50
19.69167	54
19.70000	57
19.70833	61
19.71667	65
19.72500	70
19.73333	75
19.74167	79
19.75000	83
19.75833	85
19.76667	86
19.77500	87
19.78333	90
19.79167	95
19.80000	101
19.80833	107
19.81667	112
19.82500	116
19.83333	120
19.84167	123
19.85000	128
19.85833	133
19.86667	139
19.87500	146
19.88333	154
19.89167	164
19.90000	174
19.90833	185
19.91667	195
19.92500	205
19.93333	214
19.94167	223
19.95000	233
19.95833	244
19.96667	256
19.97500	269
19.98333	284
19.99167	299
20.00000	316
20.00833	333
20.01667	350
20.02500	366
20.03333	382
20.04167	399
20.05000	418
20.05833	438
20.06667	459
20.07500	479
20.08333	499
20.09167	518
20.10000	540
20.10833	564
20.11667	590
20.12500	616
20.13333	641
20.14167	664
20.15000	687
20.15833	712
20.16667	742
20.17500	772
20.18333	805
20.19167	839
20.20000	872
20.20833	907
20.21667	942
20.22500	977
20.23333	1012
20.24167	1046
20.25000	1080
20.25833	1114
20.26667	1150
20.27500	1186
20.28333	1224
20.29167	1261
20.30000	1299
20.30833	1338
20.31667	1378
20.32500	1420
20.33333	1462
20.34167	1506
20.35000	1550
20.35833	1593
20.36667	1636
20.37500	1678
20.38333	1719
20.39167	1760
20.40000	1801
20.40833	1842
20.41667	1883
20.42500	1923
20.43333	1962
20.44167	2003
20.45000	2044
20.45833	2084
20.46667	2124
20.47500	2162
20.48333	2200
20.49167	2236
20.50000	2273
20.50833	2312
20.51667	2349
20.52500	2386
20.53333	2422
20.54167	2455
20.55000	2487
20.55833	2515
20.56667	2543
20.57500	2569
20.58333	2594
20.59167	2620
20.60000	2644
20.60833	2668
20.61667	2689
20.62500	2708
20.63333	2724
20.64167	2739
20.65000	2753
20.65833	2768
20.66667	2782
20.67500	2796
20.68333	2808
20.69167	2819
20.70000	2826
20.70833	2832
20.71667	2836
20.72500	2840
20.73333	2843
20.74167	2846
20.75000	2846
20.75833	2842
20.76667	2835
20.77500	2827
20.78333	2820
20.79167	2812
20.80000	2804
20.80833	2797
20.81667	2788
20.82500	2778
20.83333	2765
20.84167	2750
20.85000	2734
20.85833	2716
20.86667	2695
20.87500	2675
20.88333	2654
20.89167	2633
20.90000	2612
20.90833	2590
20.91667	2568
20.92500	2545
20.93333	2522
20.94167	2497
20.95000	2471
20.95833	2445
20.96667	2418
20.97500	2392
20.98333	2366
20.99167	2338
21.00000	2308
21.00833	2275
21.01667	2244
21.02500	2213
21.03333	2183
21.04167	2154
21.05000	2124
21.05833	2094
21.06667	2064
21.07500	2034
21.08333	2004
21.09167	1973
21.10000	1941
21.10833	1907
21.11667	1874
21.12500	1840
21.13333	1808
21.14167	1777
21.15000	1746
21.15833	1717
21.16667	1688
21.17500	1659
21.18333	1629
21.19167	1599
21.20000	1570
21.20833	1540
21.21667	1511
21.22500	1481
21.23333	1452
21.24167	1424
21.25000	1395
21.25833	1367
21.26667	1340
21.27500	1314
21.28333	1289
21.29167	1263
21.30000	1239
21.30833	1214
21.31667	1190
21.32500	1165
21.33333	1141
21.34167	1117
21.35000	1093
21.35833	1071
21.36667	1049
21.37500	1029
21.38333	1009
21.39167	991
21.40000	973
21.40833	956
21.41667	939
21.42500	921
21.43333	903
21.44167	886
21.45000	868
21.45833	850
21.46667	832
21.47500	815
21.48333	798
21.49167	781
21.50000	765
21.50833	749
21.51667	732
21.52500	715
21.53333	697
21.54167	679
21.55000	662
21.55833	647
21.56667	633
21.57500	621
21.58333	611
21.59167	601
21.60000	591
21.60833	581
21.61667	571
21.62500	559
21.63333	546
21.64167	533
21.65000	521
21.65833	511
21.66667	503
21.67500	495
21.68333	486
21.69167	476
21.70000	466
21.70833	456
21.71667	448
21.72500	441
21.73333	436
21.74167	430
21.75000	424
21.75833	417
21.76667	410
21.77500	404
21.78333	398
21.79167	392
21.80000	387
21.80833	381
21.81667	374
21.82500	367
21.83333	361
21.84167	355
21.85000	349
21.85833	344
21.86667	340
21.87500	336
21.88333	332
21.89167	329
21.90000	325
21.90833	321
21.91667	318
21.92500	314
21.93333	311
21.94167	307
21.95000	303
21.95833	298
21.96667	292
21.97500	287
21.98333	284
21.99167	282
22.00000	281
22.00833	280
22.01667	279
22.02500	278
22.03333	277
22.04167	275
22.05000	272
22.05833	269
22.06667	266
22.07500	264
22.08333	264
22.09167	264
22.10000	264
22.10833	263
22.11667	260
22.12500	254
22.13333	248
22.14167	243
22.15000	239
22.15833	237
22.16667	238
22.17500	239
22.18333	240
22.19167	240
22.20000	240
22.20833	240
22.21667	240
22.22500	242
22.23333	244
22.24167	245
22.25000	245
22.25833	244
22.26667	243
22.27500	242
22.28333	241
22.29167	240
22.30000	239
22.30833	239
22.31667	239
22.32500	240
22.33333	241
22.34167	243
22.35000	246
22.35833	247
22.36667	247
22.37500	245
22.38333	243
22.39167	240
22.40000	236
22.40833	233
22.41667	231
22.42500	230
22.43333	229
22.44167	229
22.45000	229
22.45833	228
22.46667	228
22.47500	229
22.48333	231
22.49167	234
22.50000	237
22.50833	239
22.51667	242
22.52500	243
22.53333	242
22.54167	241
22.55000	240
22.55833	238
22.56667	235
22.57500	232
22.58333	229
22.59167	224
22.60000	219
22.60833	214
22.61667	210
22.62500	209
22.63333	208
22.64167	209
22.65000	210
22.65833	212
22.66667	212
22.67500	212
22.68333	212
22.69167	212
22.70000	211
22.70833	209
22.71667	207
22.72500	206
22.73333	207
22.74167	208
22.75000	208
22.75833	207
22.76667	204
22.77500	200
22.78333	197
22.79167	195
22.80000	191
22.80833	188
22.81667	184
22.82500	180
22.83333	176
22.84167	173
22.85000	172
22.85833	172
22.86667	170
22.87500	167
22.88333	166
22.89167	164
22.90000	163
22.90833	163
22.91667	164
22.92500	166
22.93333	167
22.94167	167
22.95000	164
22.95833	160
22.96667	156
22.97500	152
22.98333	151
22.99167	152
23.00000	153
23.00833	154
23.01667	155
23.02500	154
23.03333	153
23.04167	151
23.05000	150
23.05833	149
23.06667	147
23.07500	145
23.08333	143
23.09167	141
23.10000	139
23.10833	138
23.11667	138
23.12500	138
23.13333	139
23.14167	139
23.15000	139
23.15833	138
23.16667	135
23.17500	133
23.18333	133
23.19167	133
23.20000	135
23.20833	137
23.21667	137
23.22500	136
23.23333	134
23.24167	131
23.25000	128
23.25833	125
23.26667	122
23.27500	120
23.28333	119
23.29167	118
23.30000	118
23.30833	118
23.31667	118
23.32500	119
23.33333	121
23.34167	123
23.35000	126
23.35833	127
23.36667	127
23.37500	126
23.38333	124
23.39167	122
23.40000	122
23.40833	123
23.41667	124
23.42500	124
23.43333	124
23.44167	123
23.45000	123
23.45833	122
23.46667	123
23.47500	124
23.48333	124
23.49167	124
23.50000	124
23.50833	124
23.51667	125
23.52500	125
23.53333	124
23.54167	122
23.55000	120
23.55833	119
23.56667	118
23.57500	118
23.58333	117
23.59167	115
23.60000	113
23.60833	112
23.61667	112
23.62500	114
23.63333	116
23.64167	117
23.65000	117
23.65833	117
23.66667	116
23.67500	115
23.68333	115
23.69167	116
23.70000	119
23.70833	122
23.71667	125
23.72500	126
23.73333	126
23.74167	125
23.75000	123
23.75833	120
23.76667	119
23.77500	118
23.78333	119
23.79167	122
23.80000	123
23.80833	123
23.81667	122
23.82500	119
23.83333	118
23.84167	119
23.85000	123
23.85833	127
23.86667	131
23.87500	133
23.88333	134
23.89167	133
23.90000	133
23.90833	135
23.91667	138
23.92500	142
23.93333	146
23.94167	150
23.95000	152
23.95833	154
23.96667	155
23.97500	157
23.98333	160
23.99167	166
24.00000	173
24.00833	180
24.01667	186
24.02500	190
24.03333	192
24.04167	194
24.05000	197
24.05833	200
24.06667	202
24.07500	204
24.08333	206
24.09167	210
24.10000	215
24.10833	222
24.11667	228
24.12500	233
24.13333	237
24.14167	242
24.15000	247
24.15833	254
24.16667	263
24.17500	272
24.18333	280
24.19167	288
24.20000	293
24.20833	298
24.21667	302
24.22500	307
24.23333	314
24.24167	322
24.25000	331
24.25833	338
24.26667	345
24.27500	352
24.28333	359
24.29167	365
24.30000	371
24.30833	377
24.31667	383
24.32500	390
24.33333	398
24.34167	406
24.35000	414
24.35833	422
24.36667	429
24.37500	436
24.38333	445
24.39167	455
24.40000	462
24.40833	468
24.41667	473
24.42500	477
24.43333	482
24.44167	489
24.45000	497
24.45833	504
24.46667	510
24.47500	516
24.48333	523
24.49167	530
24.50000	537
24.50833	543
24.51667	548
24.52500	552
24.53333	556
24.54167	560
24.55000	565
24.55833	569
24.56667	572
24.57500	573
24.58333	572
24.59167	569
24.60000	567
24.60833	565
24.61667	564
24.62500	566
24.63333	569
24.64167	571
24.65000	572
24.65833	573
24.66667	574
24.67500	574
24.68333	574
24.69167	573
24.70000	571
24.70833	568
24.71667	566
24.72500	563
24.73333	559
24.74167	556
24.75000	552
24.75833	550
24.76667	548
24.77500	548
24.78333	546
24.79167	543
24.80000	537
24.80833	531
24.81667	524
24.82500	518
24.83333	512
24.84167	506
24.85000	500
24.85833	494
24.86667	488
24.87500	481
24.88333	474
24.89167	467
24.90000	461
24.90833	455
24.91667	449
24.92500	443
24.93333	435
24.94167	426
24.95000	416
24.95833	408
24.96667	401
24.97500	395
24.98333	390
24.99167	384
25.00000	377
25.00833	370
25.01667	363
25.02500	355
25.03333	348
25.04167	341
25.05000	335
25.05833	328
25.06667	322
25.07500	317
25.08333	313
25.09167	309
25.10000	306
25.10833	301
25.11667	297
25.12500	292
25.13333	287
25.14167	282
25.15000	276
25.15833	270
25.16667	264
25.17500	260
25.18333	257
25.19167	256
25.20000	255
25.20833	253
25.21667	251
25.22500	247
25.23333	242
25.24167	237
25.25000	231
25.25833	225
25.26667	220
25.27500	216
25.28333	211
25.29167	207
25.30000	203
25.30833	199
25.31667	195
25.32500	192
25.33333	190
25.34167	189
25.35000	189
25.35833	190
25.36667	192
25.37500	192
25.38333	190
25.39167	186
25.40000	180
25.40833	172
25.41667	166
25.42500	162
25.43333	159
25.44167	158
25.45000	158
25.45833	156
25.46667	154
25.47500	153
25.48333	154
25.49167	156
25.50000	159
25.50833	162
25.51667	164
25.52500	164
25.53333	162
25.54167	161
25.55000	160
25.55833	159
25.56667	159
25.57500	159
25.58333	158
25.59167	156
25.60000	153
25.60833	149
25.61667	147
25.62500	144
25.63333	143
25.64167	142
25.65000	141
25.65833	140
25.66667	141
25.67500	142
25.68333	144
25.69167	146
25.70000	146
25.70833	144
25.71667	141
25.72500	139
25.73333	137
25.74167	137
25.75000	139
25.75833	141
25.76667	144
25.77500	146
25.78333	148
25.79167	150
25.80000	152
25.80833	152
25.81667	152
25.82500	151
25.83333	150
25.84167	148
25.85000	146
25.85833	143
25.86667	141
25.87500	138
25.88333	135
25.89167	133
25.90000	132
25.90833	133
25.91667	134
25.92500	136
25.93333	136
25.94167	136
25.95000	135
25.95833	136
25.96667	139
25.97500	142
25.98333	145
25.99167	146
26.00000	148
26.00833	148
26.01667	149
26.02500	148
26.03333	146
26.04167	145
26.05000	144
26.05833	143
26.06667	143
26.07500	143
26.08333	142
26.09167	141
26.10000	140
26.10833	140
26.11667	141
26.12500	142
26.13333	144
26.14167	147
26.15000	149
26.15833	151
26.16667	152
26.17500	152
26.18333	152
26.19167	152
26.20000	152
26.20833	153
26.21667	154
26.22500	153
26.23333	150
26.24167	148
26.25000	148
26.25833	148
26.26667	150
26.27500	151
26.28333	151
26.29167	150
26.30000	149
26.30833	149
26.31667	150
26.32500	153
26.33333	156
26.34167	158
26.35000	160
26.35833	161
26.36667	162
26.37500	162
26.38333	162
26.39167	161
26.40000	158
26.40833	154
26.41667	150
26.42500	146
26.43333	143
26.44167	141
26.45000	141
26.45833	142
26.46667	142
26.47500	143
26.48333	144
26.49167	146
26.50000	148
26.50833	150
26.51667	152
26.52500	154
26.53333	155
26.54167	156
26.55000	156
26.55833	155
26.56667	154
26.57500	154
26.58333	154
26.59167	156
26.60000	158
26.60833	160
26.61667	163
26.62500	165
26.63333	166
26.64167	166
26.65000	164
26.65833	161
26.66667	159
26.67500	157
26.68333	157
26.69167	158
26.70000	159
26.70833	162
26.71667	166
26.72500	170
26.73333	173
26.74167	175
26.75000	174
26.75833	172
26.76667	170
26.77500	167
26.78333	166
26.79167	166
26.80000	166
26.80833	166
26.81667	166
26.82500	167
26.83333	170
26.84167	173
26.85000	176
26.85833	178
26.86667	180
26.87500	180
26.88333	179
26.89167	178
26.90000	176
26.90833	175
26.91667	175
26.92500	175
26.93333	174
26.94167	174
26.95000	175
26.95833	175
26.96667	177
26.97500	177
26.98333	177
26.99167	175
27.00000	172
27.00833	170
27.01667	169
27.02500	170
27.03333	172
27.04167	174
27.05000	175
27.05833	176
27.06667	176
27.07500	175
27.08333	174
27.09167	174
27.10000	173
27.10833	174
27.11667	174
27.12500	174
27.13333	172
27.14167	170
27.15000	169
27.15833	169
27.16667	170
27.17500	173
27.18333	175
27.19167	176
27.20000	177
27.20833	177
27.21667	178
27.22500	177
27.23333	176
27.24167	173
27.25000	170
27.25833	167
27.26667	166
27.27500	166
27.28333	168
27.29167	171
27.30000	176
27.30833	181
27.31667	185
27.32500	188
27.33333	190
27.34167	189
27.35000	186
27.35833	184
27.36667	182
27.37500	181
27.38333	181
27.39167	179
27.40000	177
27.40833	174
27.41667	173
27.42500	174
27.43333	176
27.44167	178
27.45000	180
27.45833	180
27.46667	180
27.47500	178
27.48333	177
27.49167	178
27.50000	180
27.50833	183
27.51667	185
27.52500	188
27.53333	189
27.54167	188
27.55000	186
27.55833	184
27.56667	183
27.57500	183
27.58333	183
27.59167	183
27.60000	184
27.60833	185
27.61667	186
27.62500	188
27.63333	189
27.64167	189
27.65000	188
27.65833	186
27.66667	185
27.67500	184
27.68333	184
27.69167	183
27.70000	183
27.70833	181
27.71667	180
27.72500	180
27.73333	183
27.74167	187
27.75000	192
27.75833	197
27.76667	202
27.77500	205
27.78333	206
27.79167	204
27.80000	201
27.80833	197
27.81667	194
27.82500	193
27.83333	193
27.84167	195
27.85000	197
27.85833	199
27.86667	200
27.87500	200
27.88333	200
27.89167	201
27.90000	203
27.90833	205
27.91667	206
27.92500	205
27.93333	203
27.94167	202
27.95000	202
27.95833	204
27.96667	206
27.97500	209
27.98333	210
27.99167	211
28.00000	211
28.00833	212
28.01667	212
28.02500	213
28.03333	213
28.04167	213
28.05000	212
28.05833	210
28.06667	209
28.07500	209
28.08333	212
28.09167	216
28.10000	219
28.10833	222
28.11667	224
28.12500	226
28.13333	228
28.14167	230
28.15000	231
28.15833	233
28.16667	234
28.17500	235
28.18333	235
28.19167	236
28.20000	236
28.20833	235
28.21667	234
28.22500	234
28.23333	234
28.24167	235
28.25000	237
28.25833	239
28.26667	241
28.27500	242
28.28333	242
28.29167	241
28.30000	241
28.30833	242
28.31667	244
28.32500	246
28.33333	248
28.34167	249
28.35000	249
28.35833	248
28.36667	248
28.37500	249
28.38333	251
28.39167	254
28.40000	256
28.40833	258
28.41667	260
28.42500	262
28.43333	265
28.44167	268
28.45000	271
28.45833	274
28.46667	278
28.47500	280
28.48333	281
28.49167	279
28.50000	277
28.50833	273
28.51667	271
28.52500	270
28.53333	272
28.54167	276
28.55000	282
28.55833	288
28.56667	295
28.57500	299
28.58333	299
28.59167	296
28.60000	292
28.60833	287
28.61667	285
28.62500	287
28.63333	291
28.64167	297
28.65000	302
28.65833	307
28.66667	309
28.67500	310
28.68333	312
28.69167	314
28.70000	317
28.70833	319
28.71667	320
28.72500	320
28.73333	319
28.74167	317
28.75000	315
28.75833	313
28.76667	313
28.77500	315
28.78333	319
28.79167	323
28.80000	328
28.80833	333
28.81667	336
28.82500	337
28.83333	337
28.84167	335
28.85000	334
28.85833	334
28.86667	337
28.87500	340
28.88333	344
28.89167	347
28.90000	348
28.90833	347
28.91667	345
28.92500	344
28.93333	343
28.94167	343
28.95000	344
28.95833	346
28.96667	348
28.97500	350
28.98333	352
28.99167	355
29.00000	357
29.00833	360
29.01667	364
29.02500	368
29.03333	372
29.04167	375
29.05000	376
29.05833	376
29.06667	373
29.07500	371
29.08333	370
29.09167	370
29.10000	370
29.10833	369
29.11667	368
29.12500	368
29.13333	370
29.14167	374
29.15000	379
29.15833	383
29.16667	386
29.17500	388
29.18333	390
29.19167	393
29.20000	395
29.20833	396
29.21667	397
29.22500	396
29.23333	395
29.24167	394
29.25000	394
29.25833	396
29.26667	397
29.27500	398
29.28333	398
29.29167	397
29.30000	396
29.30833	395
29.31667	396
29.32500	399
29.33333	402
29.34167	403
29.35000	404
29.35833	403
29.36667	403
29.37500	402
29.38333	403
29.39167	404
29.40000	407
29.40833	409
29.41667	413
29.42500	416
29.43333	419
29.44167	420
29.45000	419
29.45833	418
29.46667	416
29.47500	415
29.48333	416
29.49167	418
29.50000	419
29.50833	421
29.51667	422
29.52500	423
29.53333	424
29.54167	424
29.55000	425
29.55833	425
29.56667	424
29.57500	422
29.58333	420
29.59167	418
29.60000	417
29.60833	419
29.61667	422
29.62500	425
29.63333	428
29.64167	430
29.65000	434
29.65833	438
29.66667	443
29.67500	447
29.68333	448
29.69167	448
29.70000	447
29.70833	447
29.71667	448
29.72500	450
29.73333	452
29.74167	453
29.75000	453
29.75833	455
29.76667	459
29.77500	464
29.78333	469
29.79167	473
29.80000	474
29.80833	474
29.81667	474
29.82500	475
29.83333	476
29.84167	479
29.85000	482
29.85833	486
29.86667	490
29.87500	494
29.88333	498
29.89167	504
29.90000	510
29.90833	517
29.91667	524
29.92500	530
29.93333	536
29.94167	542
29.95000	548
29.95833	553
29.96667	559
29.97500	565
29.98333	571
29.99167	577
30.00000	583
30.00833	590
30.01667	598
30.02500	608
30.03333	618
30.04167	629
30.05000	641
30.05833	652
30.06667	664
30.07500	674
30.08333	684
30.09167	694
30.10000	703
30.10833	714
30.11667	725
30.12500	738
30.13333	752
30.14167	765
30.15000	778
30.15833	791
30.16667	804
30.17500	817
30.18333	832
30.19167	848
30.20000	864
30.20833	881
30.21667	898
30.22500	915
30.23333	933
30.24167	950
30.25000	967
30.25833	984
30.26667	1002
30.27500	1022
30.28333	1044
30.29167	1068
30.30000	1092
30.30833	1117
30.31667	1141
30.32500	1165
30.33333	1189
30.34167	1212
30.35000	1236
30.35833	1259
30.36667	1284
30.37500	1309
30.38333	1337
30.39167	1365
30.40000	1394
30.40833	1424
30.41667	1455
30.42500	1488
30.43333	1521
30.44167	1556
30.45000	1593
30.45833	1629
30.46667	1667
30.47500	1703
30.48333	1738
30.49167	1771
30.50000	1804
30.50833	1838
30.51667	1873
30.52500	1911
30.53333	1949
30.54167	1987
30.55000	2027
30.55833	2066
30.56667	2106
30.57500	2145
30.58333	2185
30.59167	2226
30.60000	2267
30.60833	2310
30.61667	2352
30.62500	2397
30.63333	2441
30.64167	2486
30.65000	2530
30.65833	2570
30.66667	2610
30.67500	2649
30.68333	2689
30.69167	2729
30.70000	2770
30.70833	2813
30.71667	2855
30.72500	2899
30.73333	2943
30.74167	2988
30.75000	3034
30.75833	3079
30.76667	3122
30.77500	3163
30.78333	3203
30.79167	3243
30.80000	3283
30.80833	3324
30.81667	3365
30.82500	3406
30.83333	3446
30.84167	3484
30.85000	3521
30.85833	3558
30.86667	3595
30.87500	3632
30.88333	3668
30.89167	3703
30.90000	3737
30.90833	3770
30.91667	3801
30.92500	3832
30.93333	3862
30.94167	3894
30.95000	3926
30.95833	3957
30.96667	3988
30.97500	4017
30.98333	4045
30.99167	4072
31.00000	4097
31.00833	4123
31.01667	4147
31.02500	4171
31.03333	4195
31.04167	4217
31.05000	4238
31.05833	4257
31.06667	4277
31.07500	4296
31.08333	4315
31.09167	4332
31.10000	4348
31.10833	4361
31.11667	4374
31.12500	4387
31.13333	4399
31.14167	4412
31.15000	4426
31.15833	4438
31.16667	4448
31.17500	4457
31.18333	4466
31.19167	4475
31.20000	4484
31.20833	4494
31.21667	4503
31.22500	4510
31.23333	4516
31.24167	4521
31.25000	4527
31.25833	4532
31.26667	4537
31.27500	4542
31.28333	4547
31.29167	4551
31.30000	4557
31.30833	4563
31.31667	4569
31.32500	4576
31.33333	4583
31.34167	4587
31.35000	4588
31.35833	4588
31.36667	4588
31.37500	4587
31.38333	4587
31.39167	4587
31.40000	4588
31.40833	4586
31.41667	4585
31.42500	4584
31.43333	4584
31.44167	4586
31.45000	4588
31.45833	4591
31.46667	4594
31.47500	4597
31.48333	4599
31.49167	4602
31.50000	4605
31.50833	4608
31.51667	4612
31.52500	4616
31.53333	4621
31.54167	4625
31.55000	4629
31.55833	4633
31.56667	4636
31.57500	4639
31.58333	4643
31.59167	4646
31.60000	4649
31.60833	4650
31.61667	4649
31.62500	4648
31.63333	4649
31.64167	4653
31.65000	4661
31.65833	4670
31.66667	4679
31.67500	4686
31.68333	4692
31.69167	4695
31.70000	4699
31.70833	4705
31.71667	4712
31.72500	4720
31.73333	4729
31.74167	4738
31.75000	4745
31.75833	4751
31.76667	4757
31.77500	4762
31.78333	4766
31.79167	4771
31.80000	4778
31.80833	4786
31.81667	4795
31.82500	4803
31.83333	4811
31.84167	4820
31.85000	4831
31.85833	4842
31.86667	4854
31.87500	4865
31.88333	4876
31.89167	4888
31.90000	4900
31.90833	4914
31.91667	4927
31.92500	4941
31.93333	4954
31.94167	4968
31.95000	4982
31.95833	4997
31.96667	5013
31.97500	5028
31.98333	5044
31.99167	5060
32.00000	5077
32.00833	5097
32.01667	5117
32.02500	5138
32.03333	5160
32.04167	5182
32.05000	5205
32.05833	5227
32.06667	5251
32.07500	5274
32.08333	5295
32.09167	5316
32.10000	5336
32.10833	5358
32.11667	5381
32.12500	5408
32.13333	5436
32.14167	5467
32.15000	5499
32.15833	5532
32.16667	5565
32.17500	5598
32.18333	5631
32.19167	5666
32.20000	5701
32.20833	5738
32.21667	5777
32.22500	5819
32.23333	5861
32.24167	5905
32.25000	5950
32.25833	5995
32.26667	6044
32.27500	6094
32.28333	6148
32.29167	6204
32.30000	6261
32.30833	6323
32.31667	6390
32.32500	6458
32.33333	6523
32.34167	6590
32.35000	6662
32.35833	6734
32.36667	6815
32.37500	6908
32.38333	7003
32.39167	7096
32.40000	7191
32.40833	7292
32.41667	7393
32.42500	7503
32.43333	7631
32.44167	7765
32.45000	7895
32.45833	8024
32.46667	8163
32.47500	8307
32.48333	8460
32.49167	8642
32.50000	8837
32.50833	9032
32.51667	9224
32.52500	9430
32.53333	9644
32.54167	9865
32.55000	10123
32.55833	10407
32.56667	10693
32.57500	10972
32.58333	11273
32.59167	11616
32.60000	11981
32.60833	12353
32.61667	12736
32.62500	13133
32.63333	13532
32.64167	13956
32.65000	14419
32.65833	14906
32.66667	15453
32.67500	16062
32.68333	16686
32.69167	17286
32.70000	17895
32.70833	18552
32.71667	19219
32.72500	19945
32.73333	20789
32.74167	21682
32.75000	22556
32.75833	23420
32.76667	24346
32.77500	25299
32.78333	26320
32.79167	27461
32.80000	28660
32.80833	29832
32.81667	30967
32.82500	32165
32.83333	33414
32.84167	34732
32.85000	36133
32.85833	37564
32.86667	39082
32.87500	40615
32.88333	42206
32.89167	43843
32.90000	45505
32.90833	47251
32.91667	49004
32.92500	50841
32.93333	52706
32.94167	54614
32.95000	56592
32.95833	58568
32.96667	60627
32.97500	62678
32.98333	64775
32.99167	66905
33.00000	69036
33.00833	71244
33.01667	73434
33.02500	75699
33.03333	77974
33.04167	80271
33.05000	82621
33.05833	84933
33.06667	87304
33.07500	89632
33.08333	91980
33.09167	94335
33.10000	96665
33.10833	99053
33.11667	101390
33.12500	103773
33.13333	106131
33.14167	108474
33.15000	110839
33.15833	113137
33.16667	115466
33.17500	117729
33.18333	119988
33.19167	122229
33.20000	124413
33.20833	126619
33.21667	128751
33.22500	130898
33.23333	132996
33.24167	135053
33.25000	137103
33.25833	139064
33.26667	141022
33.27500	142898
33.28333	144742
33.29167	146546
33.30000	148279
33.30833	150005
33.31667	151649
33.32500	153279
33.33333	154848
33.34167	156353
33.35000	157820
33.35833	159192
33.36667	160528
33.37500	161777
33.38333	162968
33.39167	164099
33.40000	165146
33.40833	166149
33.41667	167069
33.42500	167945
33.43333	168754
33.44167	169492
33.45000	170172
33.45833	170768
33.46667	171304
33.47500	171761
33.48333	172146
33.49167	172463
33.50000	172702
33.50833	172874
33.51667	172973
33.52500	173000
33.53333	172958
33.54167	172840
33.55000	172647
33.55833	172384
33.56667	172039
33.57500	171629
33.58333	171137
33.59167	170573
33.60000	169942
33.60833	169224
33.61667	168456
33.62500	167607
33.63333	166706
33.64167	165745
33.65000	164709
33.65833	163630
33.66667	162455
33.67500	161240
33.68333	159948
33.69167	158594
33.70000	157200
33.70833	155720
33.71667	154223
33.72500	152645
33.73333	151038
33.74167	149388
33.75000	147672
33.75833	145947
33.76667	144134
33.77500	142313
33.78333	140430
33.79167	138506
33.80000	136573
33.80833	134569
33.81667	132590
33.82500	130556
33.83333	128527
33.84167	126487
33.85000	124401
33.85833	122337
33.86667	120200
33.87500	118082
33.88333	115926
33.89167	113751
33.90000	111600
33.90833	109400
33.91667	107252
33.92500	105069
33.93333	102913
33.94167	100771
33.95000	98605
33.95833	96493
33.96667	94341
33.97500	92237
33.98333	90126
33.99167	88022
34.00000	85965
34.00833	83883
34.01667	81873
34.02500	79851
34.03333	77872
34.04167	75924
34.05000	73971
34.05833	72083
34.06667	70174
34.07500	68322
34.08333	66478
34.09167	64655
34.10000	62891
34.10833	61123
34.11667	59433
34.12500	57750
34.13333	56116
34.14167	54520
34.15000	52931
34.15833	51404
34.16667	49869
34.17500	48390
34.18333	46930
34.19167	45498
34.20000	44125
34.20833	42761
34.21667	41465
34.22500	40182
34.23333	38944
34.24167	37743
34.25000	36554
34.25833	35419
34.26667	34285
34.27500	33200
34.28333	32137
34.29167	31100
34.30000	30112
34.30833	29135
34.31667	28210
34.32500	27300
34.33333	26426
34.34167	25583
34.35000	24753
34.35833	23964
34.36667	23181
34.37500	22436
34.38333	21711
34.39167	21007
34.40000	20339
34.40833	19681
34.41667	19059
34.42500	18447
34.43333	17862
34.44167	17302
34.45000	16755
34.45833	16238
34.46667	15727
34.47500	15242
34.48333	14769
34.49167	14312
34.50000	13880
34.50833	13455
34.51667	13055
34.52500	12664
34.53333	12289
34.54167	11929
34.55000	11576
34.55833	11242
34.56667	10913
34.57500	10602
34.58333	10300
34.59167	10008
34.60000	9732
34.60833	9461
34.61667	9208
34.62500	8961
34.63333	8725
34.64167	8497
34.65000	8272
34.65833	8059
34.66667	7849
34.67500	7650
34.68333	7458
34.69167	7272
34.70000	7096
34.70833	6922
34.71667	6758
34.72500	6597
34.73333	6444
34.74167	6296
34.75000	6150
34.75833	6012
34.76667	5877
34.77500	5750
34.78333	5628
34.79167	5512
34.80000	5402
34.80833	5294
34.81667	5193
34.82500	5093
34.83333	4996
34.84167	4900
34.85000	4804
34.85833	4713
34.86667	4622
34.87500	4536
34.88333	4452
34.89167	4370
34.90000	4292
34.90833	4217
34.91667	4147
34.92500	4081
34.93333	4018
34.94167	3956
34.95000	3894
34.95833	3834
34.96667	3773
34.97500	3716
34.98333	3662
34.99167	3611
35.00000	3562
35.00833	3513
35.01667	3465
35.02500	3417
35.03333	3369
35.04167	3321
35.05000	3273
35.05833	3227
35.06667	3184
35.07500	3144
35.08333	3107
35.09167	3072
35.10000	3039
35.10833	3006
35.11667	2972
35.12500	2938
35.13333	2904
35.14167	2870
35.15000	2836
35.15833	2804
35.16667	2773
35.17500	2743
35.18333	2715
35.19167	2689
35.20000	2665
35.20833	2641
35.21667	2617
35.22500	2591
35.23333	2564
35.24167	2538
35.25000	2512
35.25833	2489
35.26667	2467
35.27500	2446
35.28333	2425
35.29167	2403
35.30000	2383
35.30833	2362
35.31667	2342
35.32500	2322
35.33333	2301
35.34167	2281
35.35000	2262
35.35833	2245
35.36667	2230
35.37500	2215
35.38333	2200
35.39167	2184
35.40000	2168
35.40833	2151
35.41667	2136
35.42500	2121
35.43333	2107
35.44167	2093
35.45000	2078
35.45833	2064
35.46667	2049
35.47500	2035
35.48333	2021
35.49167	2007
35.50000	1992
35.50833	1977
35.51667	1962
35.52500	1947
35.53333	1934
35.54167	1922
35.55000	1911
35.55833	1901
35.56667	1892
35.57500	1882
35.58333	1873
35.59167	1864
35.60000	1853
35.60833	1841
35.61667	1829
35.62500	1817
35.63333	1806
35.64167	1794
35.65000	1782
35.65833	1772
35.66667	1762
35.67500	1753
35.68333	1748
35.69167	1742
35.70000	1737
35.70833	1729
35.71667	1721
35.72500	1712
35.73333	1703
35.74167	1695
35.75000	1687
35.75833	1678
35.76667	1668
35.77500	1658
35.78333	1648
35.79167	1639
35.80000	1630
35.80833	1621
35.81667	1613
35.82500	1606
35.83333	1599
35.84167	1592
35.85000	1586
35.85833	1580
35.86667	1574
35.87500	1568
35.88333	1562
35.89167	1555
35.90000	1549
35.90833	1543
35.91667	1535
35.92500	1526
35.93333	1517
35.94167	1508
35.95000	1501
35.95833	1495
35.96667	1489
35.97500	1484
35.98333	1477
35.99167	1470
36.00000	1461
36.00833	1453
36.01667	1445
36.02500	1439
36.03333	1434
36.04167	1429
36.05000	1425
36.05833	1421
36.06667	1417
36.07500	1412
36.08333	1406
36.09167	1399
36.10000	1393
36.10833	1387
36.11667	1381
36.12500	1377
36.13333	1372
36.14167	1367
36.15000	1361
36.15833	1356
36.16667	1351
36.17500	1346
36.18333	1342
36.19167	1338
36.20000	1333
36.20833	1328
36.21667	1322
36.22500	1316
36.23333	1310
36.24167	1303
36.25000	1297
36.25833	1290
36.26667	1283
36.27500	1277
36.28333	1273
36.29167	1271
36.30000	1269
36.30833	1266
36.31667	1263
36.32500	1258
36.33333	1253
36.34167	1249
36.35000	1247
36.35833	1243
36.36667	1239
36.37500	1234
36.38333	1230
36.39167	1227
36.40000	1225
36.40833	1223
36.41667	1220
36.42500	1216
36.43333	1213
36.44167	1209
36.45000	1206
36.45833	1201
36.46667	1196
36.47500	1189
36.48333	1182
36.49167	1174
36.50000	1167
36.50833	1161
36.51667	1155
36.52500	1151
36.53333	1146
36.54167	1141
36.55000	1135
36.55833	1130
36.56667	1126
36.57500	1123
36.58333	1120
36.59167	1119
36.60000	1117
36.60833	1114
36.61667	1111
36.62500	1107
36.63333	1103
36.64167	1099
36.65000	1095
36.65833	1090
36.66667	1086
36.67500	1081
36.68333	1076
36.69167	1071
36.70000	1066
36.70833	1061
36.71667	1057
36.72500	1052
36.73333	1048
36.74167	1042
36.75000	1037
36.75833	1032
36.76667	1027
36.77500	1023
36.78333	1019
36.79167	1016
36.80000	1012
36.80833	1009
36.81667	1006
36.82500	1004
36.83333	1002
36.84167	999
36.85000	995
36.85833	989
36.86667	983
36.87500	976
36.88333	971
36.89167	967
36.90000	964
36.90833	961
36.91667	958
36.92500	954
36.93333	950
36.94167	947
36.95000	944
36.95833	943
36.96667	941
36.97500	939
36.98333	936
36.99167	934
37.00000	930
37.00833	927
37.01667	922
37.02500	918
37.03333	914
37.04167	910
37.05000	906
37.05833	902
37.06667	900
37.07500	898
37.08333	897
37.09167	895
37.10000	892
37.10833	889
37.11667	885
37.12500	882
37.13333	880
37.14167	877
37.15000	876
37.15833	875
37.16667	874
37.17500	872
37.18333	869
37.19167	866
37.20000	862
37.20833	858
37.21667	854
37.22500	852
37.23333	851
37.24167	850
37.25000	848
37.25833	846
37.26667	844
37.27500	841
37.28333	838
37.29167	835
37.30000	832
37.30833	829
37.31667	826
37.32500	822
37.33333	818
37.34167	814
37.35000	810
37.35833	808
37.36667	807
37.37500	806
37.38333	805
37.39167	803
37.40000	802
37.40833	801
37.41667	802
37.42500	803
37.43333	803
37.44167	802
37.45000	799
37.45833	797
37.46667	795
37.47500	794
37.48333	793
37.49167	793
37.50000	792
37.50833	790
37.51667	787
37.52500	784
37.53333	781
37.54167	779
37.55000	778
37.55833	779
37.56667	779
37.57500	779
37.58333	777
37.59167	774
37.60000	770
37.60833	767
37.61667	764
37.62500	763
37.63333	763
37.64167	763
37.65000	762
37.65833	760
37.66667	757
37.67500	754
37.68333	752
37.69167	752
37.70000	753
37.70833	754
37.71667	754
37.72500	755
37.73333	755
37.74167	755
37.75000	756
37.75833	756
37.76667	757
37.77500	756
37.78333	753
37.79167	748
37.80000	742
37.80833	738
37.81667	734
37.82500	733
37.83333	732
37.84167	732
37.85000	732
37.85833	732
37.86667	732
37.87500	732
37.88333	732
37.89167	731
37.90000	729
37.90833	728
37.91667	728
37.92500	728
37.93333	729
37.94167	729
37.95000	727
37.95833	724
37.96667	721
37.97500	718
37.98333	716
37.99167	716
38.00000	717
38.00833	717
38.01667	717
38.02500	717
38.03333	715
38.04167	713
38.05000	710
38.05833	708
38.06667	705
38.07500	703
38.08333	701
38.09167	699
38.10000	698
38.10833	697
38.11667	696
38.12500	694
38.13333	693
38.14167	693
38.15000	694
38.15833	694
38.16667	693
38.17500	692
38.18333	690
38.19167	687
38.20000	685
38.20833	683
38.21667	683
38.22500	683
38.23333	684
38.24167	684
38.25000	683
38.25833	681
38.26667	679
38.27500	677
38.28333	674
38.29167	672
38.30000	669
38.30833	667
38.31667	667
38.32500	668
38.33333	668
38.34167	667
38.35000	663
38.35833	660
38.36667	658
38.37500	658
38.38333	658
38.39167	659
38.40000	659
38.40833	657
38.41667	653
38.42500	649
38.43333	645
38.44167	640
38.45000	636
38.45833	632
38.46667	630
38.47500	630
38.48333	630
38.49167	630
38.50000	630
38.50833	628
38.51667	625
38.52500	623
38.53333	620
38.54167	617
38.55000	614
38.55833	612
38.56667	610
38.57500	609
38.58333	610
38.59167	613
38.60000	615
38.60833	617
38.61667	617
38.62500	614
38.63333	610
38.64167	607
38.65000	605
38.65833	604
38.66667	605
38.67500	606
38.68333	604
38.69167	599
38.70000	594
38.70833	589
38.71667	586
38.72500	584
38.73333	583
38.74167	582
38.75000	580
38.75833	578
38.76667	577
38.77500	576
38.78333	577
38.79167	578
38.80000	578
38.80833	577
38.81667	576
38.82500	574
38.83333	571
38.84167	569
38.85000	566
38.85833	563
38.86667	560
38.87500	557
38.88333	555
38.89167	555
38.90000	555
38.90833	556
38.91667	556
38.92500	555
38.93333	553
38.94167	552
38.95000	552
38.95833	553
38.96667	554
38.97500	555
38.98333	553
38.99167	550
39.00000	546
39.00833	541
39.01667	537
39.02500	534
39.03333	531
39.04167	529
39.05000	529
39.05833	529
39.06667	529
39.07500	528
39.08333	528
39.09167	529
39.10000	530
39.10833	530
39.11667	529
39.12500	526
39.13333	523
39.14167	522
39.15000	521
39.15833	522
39.16667	524
39.17500	525
39.18333	526
39.19167	524
39.20000	522
39.20833	519
39.21667	517
39.22500	516
39.23333	517
39.24167	519
39.25000	522
39.25833	525
39.26667	525
39.27500	524
39.28333	523
39.29167	520
39.30000	517
39.30833	513
39.31667	510
39.32500	508
39.33333	507
39.34167	505
39.35000	503
39.35833	500
39.36667	497
39.37500	495
39.38333	494
39.39167	494
39.40000	494
39.40833	492
39.41667	491
39.42500	489
39.43333	489
39.44167	488
39.45000	487
39.45833	485
39.46667	481
39.47500	478
39.48333	475
39.49167	474
39.50000	473
39.50833	475
39.51667	477
39.52500	478
39.53333	478
39.54167	477
39.55000	476
39.55833	475
39.56667	475
39.57500	476
39.58333	477
39.59167	479
39.60000	480
39.60833	481
39.61667	480
39.62500	480
39.63333	481
39.64167	482
39.65000	483
39.65833	483
39.66667	481
39.67500	479
39.68333	476
39.69167	473
39.70000	471
39.70833	469
39.71667	468
39.72500	467
39.73333	468
39.74167	469
39.75000	470
39.75833	471
39.76667	470
39.77500	469
39.78333	467
39.79167	467
39.80000	467
39.80833	468
39.81667	469
39.82500	467
39.83333	464
39.84167	460
39.85000	456
39.85833	452
39.86667	450
39.87500	450
39.88333	449
39.89167	450
39.90000	451
39.90833	453
39.91667	454
39.92500	454
39.93333	452
39.94167	448
39.95000	442
39.95833	438
39.96667	436
39.97500	436
39.98333	437
39.99167	437
40.00000	436
40.00833	434
40.01667	431
40.02500	431
40.03333	431
40.04167	432
40.05000	433
40.05833	433
40.06667	434
40.07500	434
40.08333	435
40.09167	434
40.10000	433
40.10833	431
40.11667	428
40.12500	427
40.13333	425
40.14167	424
40.15000	423
40.15833	421
40.16667	420
40.17500	419
40.18333	420
40.19167	421
40.20000	423
40.20833	425
40.21667	426
40.22500	428
40.23333	430
40.24167	431
40.25000	432
40.25833	430
40.26667	427
40.27500	421
40.28333	415
40.29167	410
40.30000	406
40.30833	405
40.31667	405
40.32500	407
40.33333	409
40.34167	412
40.35000	413
40.35833	414
40.36667	414
40.37500	413
40.38333	413
40.39167	413
40.40000	414
40.40833	414
40.41667	412
40.42500	411
40.43333	409
40.44167	408
40.45000	407
40.45833	407
40.46667	408
40.47500	409
40.48333	409
40.49167	409
40.50000	408
40.50833	406
40.51667	403
40.52500	401
40.53333	399
40.54167	397
40.55000	397
40.55833	397
40.56667	399
40.57500	402
40.58333	406
40.59167	409
40.60000	411
40.60833	411
40.61667	409
40.62500	407
40.63333	406
40.64167	406
40.65000	407
40.65833	409
40.66667	410
40.67500	411
40.68333	412
40.69167	413
40.70000	415
40.70833	417
40.71667	417
40.72500	417
40.73333	416
40.74167	415
40.75000	416
40.75833	417
40.76667	419
40.77500	421
40.78333	423
40.79167	425
40.80000	426
40.80833	426
40.81667	426
40.82500	427
40.83333	429
40.84167	432
40.85000	436
40.85833	441
40.86667	445
40.87500	448
40.88333	452
40.89167	454
40.90000	455
40.90833	454
40.91667	453
40.92500	451
40.93333	450
40.94167	450
40.95000	452
40.95833	454
40.96667	456
40.97500	458
40.98333	461
40.99167	465
41.00000	470
41.00833	476
41.01667	481
41.02500	485
41.03333	487
41.04167	489
41.05000	491
41.05833	493
41.06667	496
41.07500	499
41.08333	502
41.09167	503
41.10000	505
41.10833	506
41.11667	509
41.12500	512
41.13333	515
41.14167	519
41.15000	524
41.15833	529
41.16667	536
41.17500	542
41.18333	546
41.19167	550
41.20000	553
41.20833	557
41.21667	560
41.22500	565
41.23333	570
41.24167	574
41.25000	578
41.25833	581
41.26667	585
41.27500	589
41.28333	591
41.29167	593
41.30000	595
41.30833	597
41.31667	601
41.32500	607
41.33333	614
41.34167	620
41.35000	625
41.35833	628
41.36667	631
41.37500	635
41.38333	640
41.39167	647
41.40000	653
41.40833	659
41.41667	662
41.42500	664
41.43333	664
41.44167	665
41.45000	667
41.45833	669
41.46667	671
41.47500	673
41.48333	677
41.49167	682
41.50000	686
41.50833	691
41.51667	694
41.52500	696
41.53333	697
41.54167	699
41.55000	702
41.55833	706
41.56667	710
41.57500	714
41.58333	718
41.59167	722
41.60000	724
41.60833	726
41.61667	727
41.62500	729
41.63333	732
41.64167	733
41.65000	734
41.65833	733
41.66667	732
41.67500	732
41.68333	732
41.69167	734
41.70000	734
41.70833	733
41.71667	731
41.72500	729
41.73333	727
41.74167	726
41.75000	726
41.75833	725
41.76667	724
41.77500	721
41.78333	718
41.79167	715
41.80000	714
41.80833	714
41.81667	715
41.82500	715
41.83333	714
41.84167	712
41.85000	708
41.85833	704
41.86667	700
41.87500	697
41.88333	694
41.89167	692
41.90000	690
41.90833	690
41.91667	689
41.92500	688
41.93333	684
41.94167	679
41.95000	674
41.95833	669
41.96667	665
41.97500	662
41.98333	658
41.99167	654
42.00000	648
42.00833	642
42.01667	635
42.02500	628
42.03333	621
42.04167	615
42.05000	610
42.05833	606
42.06667	602
42.07500	598
42.08333	594
42.09167	588
42.10000	583
42.10833	576
42.11667	570
42.12500	565
42.13333	560
42.14167	555
42.15000	550
42.15833	545
42.16667	539
42.17500	534
42.18333	528
42.19167	521
42.20000	514
42.20833	506
42.21667	499
42.22500	494
42.23333	489
42.24167	485
42.25000	481
42.25833	477
42.26667	473
42.27500	468
42.28333	462
42.29167	456
42.30000	450
42.30833	445
42.31667	441
42.32500	439
42.33333	438
42.34167	437
42.35000	436
42.35833	433
42.36667	431
42.37500	428
42.38333	427
42.39167	426
42.40000	424
42.40833	422
42.41667	418
42.42500	411
42.43333	404
42.44167	399
42.45000	394
42.45833	391
42.46667	389
42.47500	388
42.48333	387
42.49167	386
42.50000	383
42.50833	380
42.51667	377
42.52500	373
42.53333	369
42.54167	365
42.55000	363
42.55833	361
42.56667	360
42.57500	359
42.58333	359
42.59167	359
42.60000	360
42.60833	360
42.61667	359
42.62500	358
42.63333	357
42.64167	355
42.65000	354
42.65833	352
42.66667	350
42.67500	349
42.68333	349
42.69167	350
42.70000	350
42.70833	349
42.71667	347
42.72500	344
42.73333	341
42.74167	338
42.75000	335
42.75833	333
42.76667	332
42.77500	332
42.78333	332
42.79167	333
42.80000	333
42.80833	334
42.81667	336
42.82500	338
42.83333	340
42.84167	341
42.85000	341
42.85833	340
42.86667	338
42.87500	336
42.88333	334
42.89167	332
42.90000	332
42.90833	331
42.91667	330
42.92500	329
42.93333	326
42.94167	326
42.95000	326
42.95833	328
42.96667	329
42.97500	329
42.98333	327
42.99167	326
43.00000	325
43.00833	326
43.01667	329
43.02500	333
43.03333	336
43.04167	339
43.05000	340
43.05833	340
43.06667	339
43.07500	337
43.08333	336
43.09167	335
43.10000	335
43.10833	335
43.11667	335
43.12500	335
43.13333	335
43.14167	335
43.15000	337
43.15833	338
43.16667	339
43.17500	339
43.18333	337
43.19167	335
43.20000	333
43.20833	333
43.21667	333
43.22500	332
43.23333	331
43.24167	329
43.25000	326
43.25833	323
43.26667	321
43.27500	320
43.28333	319
43.29167	320
43.30000	320
43.30833	319
43.31667	317
43.32500	314
43.33333	311
43.34167	308
43.35000	307
43.35833	307
43.36667	308
43.37500	311
43.38333	313
43.39167	316
43.40000	318
43.40833	318
43.41667	319
43.42500	320
43.43333	321
43.44167	322
43.45000	321
43.45833	318
43.46667	316
43.47500	314
43.48333	314
43.49167	315
43.50000	315
43.50833	314
43.51667	313
43.52500	311
43.53333	310
43.54167	309
43.55000	310
43.55833	313
43.56667	318
43.57500	323
43.58333	326
43.59167	327
43.60000	325
43.60833	321
43.61667	316
43.62500	310
43.63333	306
43.64167	303
43.65000	301
43.65833	301
43.66667	301
43.67500	302
43.68333	304
43.69167	306
43.70000	309
43.70833	313
43.71667	316
43.72500	317
43.73333	317
43.74167	314
43.75000	311
43.75833	307
43.76667	303
43.77500	300
43.78333	296
43.79167	294
43.80000	292
43.80833	292
43.81667	294
43.82500	296
43.83333	299
43.84167	301
43.85000	302
43.85833	301
43.86667	300
43.87500	300
43.88333	300
43.89167	301
43.90000	302
43.90833	303
43.91667	304
43.92500	302
43.93333	298
43.94167	294
43.95000	289
43.95833	286
43.96667	283
43.97500	283
43.98333	283
43.99167	285
44.00000	286
44.00833	289
44.01667	291
44.02500	294
44.03333	297
44.04167	300
44.05000	301
44.05833	300
44.06667	297
44.07500	294
44.08333	291
44.09167	288
44.10000	285
44.10833	284
44.11667	284
44.12500	284
44.13333	285
44.14167	285
44.15000	285
44.15833	285
44.16667	285
44.17500	285
44.18333	286
44.19167	288
44.20000	291
44.20833	294
44.21667	295
44.22500	293
44.23333	289
44.24167	285
44.25000	281
44.25833	278
44.26667	275
44.27500	273
44.28333	272
44.29167	270
44.30000	269
44.30833	270
44.31667	270
44.32500	270
44.33333	269
44.34167	267
44.35000	266
44.35833	265
44.36667	266
44.37500	269
44.38333	271
44.39167	275
44.40000	278
44.40833	281
44.41667	283
44.42500	284
44.43333	284
44.44167	282
44.45000	279
44.45833	277
44.46667	276
44.47500	276
44.48333	277
44.49167	278
44.50000	279
44.50833	279
44.51667	277
44.52500	274
44.53333	271
44.54167	267
44.55000	263
44.55833	261
44.56667	261
44.57500	263
44.58333	265
44.59167	265
44.60000	265
44.60833	263
44.61667	261
44.62500	260
44.63333	260
44.64167	262
44.65000	266
44.65833	269
44.66667	272
44.67500	274
44.68333	275
44.69167	274
44.70000	272
44.70833	269
44.71667	266
44.72500	263
44.73333	260
44.74167	258
44.75000	257
44.75833	258
44.76667	259
44.77500	259
44.78333	259
44.79167	258
44.80000	257
44.80833	256
44.81667	257
44.82500	259
44.83333	261
44.84167	263
44.85000	263
44.85833	264
44.86667	264
44.87500	265
44.88333	265
44.89167	265
44.90000	264
44.90833	262
44.91667	261
44.92500	261
44.93333	261
44.94167	262
44.95000	261
44.95833	260
44.96667	257
44.97500	254
44.98333	252
44.99167	250
45.00000	250
45.00833	252
45.01667	254
45.02500	256
45.03333	259
45.04167	262
45.05000	265
45.05833	267
45.06667	269
45.07500	270
45.08333	269
45.09167	266
45.10000	263
45.10833	260
45.11667	259
45.12500	261
45.13333	265
45.14167	268
45.15000	272
45.15833	274
45.16667	276
45.17500	277
45.18333	277
45.19167	276
45.20000	275
45.20833	272
45.21667	270
45.22500	269
45.23333	269
45.24167	270
45.25000	273
45.25833	275
45.26667	275
45.27500	275
45.28333	274
45.29167	272
45.30000	270
45.30833	270
45.31667	271
45.32500	271
45.33333	272
45.34167	272
45.35000	272
45.35833	273
45.36667	274
45.37500	275
45.38333	274
45.39167	273
45.40000	271
45.40833	271
45.41667	272
45.42500	272
45.43333	272
45.44167	271
45.45000	268
45.45833	265
45.46667	262
45.47500	259
45.48333	257
45.49167	256
45.50000	256
45.50833	258
45.51667	261
45.52500	266
45.53333	270
45.54167	273
45.55000	276
45.55833	277
45.56667	278
45.57500	277
45.58333	276
45.59167	275
45.60000	274
45.60833	272
45.61667	270
45.62500	269
45.63333	269
45.64167	270
45.65000	271
45.65833	274
45.66667	276
45.67500	278
45.68333	278
45.69167	276
45.70000	272
45.70833	266
45.71667	261
45.72500	257
45.73333	255
45.74167	255
45.75000	258
45.75833	261
45.76667	263
45.77500	265
45.78333	264
45.79167	261
45.80000	257
45.80833	253
45.81667	249
45.82500	248
45.83333	249
45.84167	252
45.85000	255
45.85833	258
45.86667	258
45.87500	257
45.88333	254
45.89167	252
45.90000	250
45.90833	249
45.91667	248
45.92500	247
45.93333	247
45.94167	246
45.95000	244
45.95833	243
45.96667	243
45.97500	243
45.98333	244
45.99167	245
46.00000	246
46.00833	247
46.01667	247
46.02500	247
46.03333	248
46.04167	249
46.05000	250
46.05833	251
46.06667	252
46.07500	251
46.08333	249
46.09167	247
46.10000	246
46.10833	243
46.11667	241
46.12500	240
46.13333	239
46.14167	239
46.15000	240
46.15833	241
46.16667	241
46.17500	240
46.18333	239
46.19167	239
46.20000	241
46.20833	244
46.21667	247
46.22500	250
46.23333	251
46.24167	249
46.25000	246
46.25833	242
46.26667	237
46.27500	232
46.28333	230
46.29167	230
46.30000	231
46.30833	233
46.31667	235
46.32500	235
46.33333	234
46.34167	231
46.35000	228
46.35833	225
46.36667	223
46.37500	222
46.38333	221
46.39167	220
46.40000	218
46.40833	216
46.41667	215
46.42500	215
46.43333	216
46.44167	219
46.45000	221
46.45833	223
46.46667	224
46.47500	224
46.48333	224
46.49167	224
46.50000	224
46.50833	223
46.51667	220
46.52500	216
46.53333	213
46.54167	210
46.55000	209
46.55833	209
46.56667	211
46.57500	214
46.58333	216
46.59167	217
46.60000	217
46.60833	215
46.61667	213
46.62500	212
46.63333	213
46.64167	215
46.65000	217
46.65833	219
46.66667	220
46.67500	219
46.68333	217
46.69167	214
46.70000	212
46.70833	212
46.71667	212
46.72500	213
46.73333	212
46.74167	209
46.75000	204
46.75833	201
46.76667	200
46.77500	201
46.78333	204
46.79167	206
46.80000	209
46.80833	210
46.81667	211
46.82500	210
46.83333	209
46.84167	208
46.85000	207
46.85833	205
46.86667	204
46.87500	203
46.88333	202
46.89167	201
46.90000	201
46.90833	201
46.91667	202
46.92500	203
46.93333	203
46.94167	201
46.95000	198
46.95833	195
46.96667	191
46.97500	189
46.98333	190
46.99167	192
47.00000	195
47.00833	197
47.01667	198
47.02500	199
47.03333	200
47.04167	201
47.05000	203
47.05833	204
47.06667	204
47.07500	203
47.08333	203
47.09167	202
47.10000	201
47.10833	201
47.11667	200
47.12500	198
47.13333	195
47.14167	193
47.15000	191
47.15833	190
47.16667	190
47.17500	191
47.18333	192
47.19167	192
47.20000	190
47.20833	188
47.21667	185
47.22500	183
47.23333	182
47.24167	183
47.25000	185
47.25833	188
47.26667	192
47.27500	194
47.28333	195
47.29167	194
47.30000	192
47.30833	190
47.31667	187
47.32500	186
47.33333	185
47.34167	185
47.35000	186
47.35833	187
47.36667	187
47.37500	187
47.38333	186
47.39167	183
47.40000	181
47.40833	179
47.41667	179
47.42500	181
47.43333	184
47.44167	186
47.45000	187
47.45833	187
47.46667	184
47.47500	181
47.48333	179
47.49167	179
47.50000	180
47.50833	181
47.51667	182
47.52500	183
47.53333	182
47.54167	181
47.55000	179
47.55833	177
47.56667	175
47.57500	174
47.58333	176
47.59167	179
47.60000	183
47.60833	187
47.61667	189
47.62500	190
47.63333	190
47.64167	187
47.65000	184
47.65833	182
47.66667	180
47.67500	179
47.68333	179
47.69167	178
47.70000	177
47.70833	177
47.71667	178
47.72500	180
47.73333	181
47.74167	181
47.75000	180
47.75833	178
47.76667	177
47.77500	176
47.78333	176
47.79167	177
47.80000	176
47.80833	175
47.81667	172
47.82500	168
47.83333	166
47.84167	165
47.85000	166
47.85833	167
47.86667	169
47.87500	170
47.88333	171
47.89167	171
47.90000	171
47.90833	172
47.91667	174
47.92500	175
47.93333	174
47.94167	173
47.95000	172
47.95833	171
47.96667	170
47.97500	169
47.98333	168
47.99167	168
48.00000	170
48.00833	172
48.01667	173
48.02500	174
48.03333	174
48.04167	174
48.05000	173
48.05833	172
48.06667	171
48.07500	170
48.08333	168
48.09167	166
48.10000	164
48.10833	163
48.11667	164
48.12500	166
48.13333	167
48.14167	168
48.15000	169
48.15833	169
48.16667	170
48.17500	172
48.18333	174
48.19167	175
48.20000	175
48.20833	173
48.21667	170
48.22500	166
48.23333	162
48.24167	160
48.25000	161
48.25833	163
48.26667	167
48.27500	172
48.28333	175
48.29167	177
48.30000	179
48.30833	180
48.31667	181
48.32500	180
48.33333	177
48.34167	174
48.35000	171
48.35833	168
48.36667	166
48.37500	165
48.38333	164
48.39167	165
48.40000	166
48.40833	167
48.41667	167
48.42500	168
48.43333	167
48.44167	166
48.45000	164
48.45833	161
48.46667	159
48.47500	158
48.48333	159
48.49167	160
48.50000	162
48.50833	164
48.51667	164
48.52500	164
48.53333	161
48.54167	160
48.55000	161
48.55833	164
48.56667	165
48.57500	166
48.58333	166
48.59167	166
48.60000	165
48.60833	166
48.61667	167
48.62500	166
48.63333	165
48.64167	163
48.65000	161
48.65833	160
48.66667	161
48.67500	163
48.68333	165
48.69167	167
48.70000	168
48.70833	169
48.71667	170
48.72500	171
48.73333	173
48.74167	174
48.75000	173
48.75833	171
48.76667	169
48.77500	168
48.78333	167
48.79167	167
48.80000	168
48.80833	168
48.81667	167
48.82500	165
48.83333	163
48.84167	161
48.85000	159
48.85833	156
48.86667	154
48.87500	153
48.88333	152
48.89167	153
48.90000	154
48.90833	156
48.91667	158
48.92500	160
48.93333	163
48.94167	166
48.95000	169
48.95833	171
48.96667	172
48.97500	172
48.98333	171
48.99167	170
49.00000	167
49.00833	164
49.01667	162
49.02500	160
49.03333	158
49.04167	157
49.05000	158
49.05833	160
49.06667	162
49.07500	165
49.08333	166
49.09167	167
49.10000	167
49.10833	166
49.11667	165
49.12500	164
49.13333	162
49.14167	160
49.15000	160
49.15833	160
49.16667	161
49.17500	159
49.18333	156
49.19167	152
49.20000	149
49.20833	147
49.21667	147
49.22500	148
49.23333	150
49.24167	150
49.25000	150
49.25833	150
49.26667	151
49.27500	154
49.28333	157
49.29167	160
49.30000	162
49.30833	162
49.31667	161
49.32500	159
49.33333	157
49.34167	155
49.35000	153
49.35833	151
49.36667	149
49.37500	147
49.38333	146
49.39167	146
49.40000	146
49.40833	147
49.41667	148
49.42500	150
49.43333	151
49.44167	152
49.45000	152
49.45833	151
49.46667	150
49.47500	149
49.48333	150
49.49167	151
49.50000	153
49.50833	153
49.51667	152
49.52500	150
49.53333	148
49.54167	146
49.55000	144
49.55833	145
49.56667	147
49.57500	150
49.58333	153
49.59167	156
49.60000	158
49.60833	160
49.61667	162
49.62500	164
49.63333	164
49.64167	162
49.65000	157
49.65833	152
49.66667	149
49.67500	147
49.68333	147
49.69167	146
49.70000	146
49.70833	146
49.71667	146
49.72500	147
49.73333	147
49.74167	147
49.75000	146
49.75833	145
49.76667	146
49.77500	148
49.78333	150
49.79167	151
49.80000	152
49.80833	153
49.81667	155
49.82500	157
49.83333	159
49.84167	159
49.85000	157
49.85833	156
49.86667	154
49.87500	152
49.88333	151
49.89167	150
49.90000	150
49.90833	150
49.91667	152
49.92500	154
49.93333	157
49.94167	159
49.95000	161
49.95833	161
49.96667	160
49.97500	158
49.98333	155
49.99167	153
50.00000	152
50.00833	153
50.01667	155
50.02500	156
50.03333	156
50.04167	156
50.05000	156
50.05833	156
50.06667	156
50.07500	156
50.08333	156
50.09167	158
50.10000	160
50.10833	161
50.11667	163
50.12500	164
50.13333	165
50.14167	165
50.15000	165
50.15833	163
50.16667	159
50.17500	156
50.18333	153
50.19167	151
50.20000	150
50.20833	150
50.21667	151
50.22500	152
50.23333	154
50.24167	156
50.25000	157
50.25833	157
50.26667	157
50.27500	157
50.28333	158
50.29167	159
50.30000	159
50.30833	157
50.31667	155
50.32500	153
50.33333	153
50.34167	155
50.35000	158
50.35833	162
50.36667	164
50.37500	165
50.38333	165
50.39167	166
50.40000	167
50.40833	168
50.41667	169
50.42500	168
50.43333	164
50.44167	160
50.45000	156
50.45833	154
50.46667	153
50.47500	154
50.48333	155
50.49167	157
50.50000	159
50.50833	161
50.51667	163
50.52500	164
50.53333	166
50.54167	168
50.55000	170
50.55833	172
50.56667	172
50.57500	171
50.58333	169
50.59167	166
50.60000	163
50.60833	159
50.61667	157
50.62500	156
50.63333	157
50.64167	159
50.65000	163
50.65833	166
50.66667	168
50.67500	170
50.68333	172
50.69167	174
50.70000	176
50.70833	176
50.71667	177
50.72500	177
50.73333	177
50.74167	179
50.75000	183
50.75833	186
50.76667	188
50.77500	189
50.78333	189
50.79167	188
50.80000	186
50.80833	181
50.81667	176
50.82500	172
50.83333	169
50.84167	168
50.85000	170
50.85833	174
50.86667	177
50.87500	179
50.88333	182
50.89167	184
50.90000	185
50.90833	184
50.91667	181
50.92500	178
50.93333	176
50.94167	176
50.95000	176
50.95833	177
50.96667	179
50.97500	180
50.98333	181
50.99167	181
51.00000	181
51.00833	180
51.01667	179
51.02500	177
51.03333	175
51.04167	175
51.05000	176
51.05833	178
51.06667	179
51.07500	181
51.08333	183
51.09167	184
51.10000	185
51.10833	185
51.11667	185
51.12500	185
51.13333	186
51.14167	188
51.15000	191
51.15833	193
51.16667	194
51.17500	196
51.18333	198
51.19167	201
51.20000	203
51.20833	206
51.21667	209
51.22500	211
51.23333	214
51.24167	218
51.25000	223
51.25833	227
51.26667	233
51.27500	238
51.28333	244
51.29167	250
51.30000	256
51.30833	263
51.31667	270
51.32500	276
51.33333	283
51.34167	290
51.35000	296
51.35833	303
51.36667	311
51.37500	319
51.38333	327
51.39167	336
51.40000	345
51.40833	356
51.41667	370
51.42500	386
51.43333	403
51.44167	419
51.45000	432
51.45833	443
51.46667	453
51.47500	463
51.48333	476
51.49167	490
51.50000	505
51.50833	520
51.51667	536
51.52500	555
51.53333	576
51.54167	599
51.55000	624
51.55833	648
51.56667	671
51.57500	694
51.58333	717
51.59167	742
51.60000	768
51.60833	796
51.61667	824
51.62500	851
51.63333	879
51.64167	907
51.65000	936
51.65833	965
51.66667	997
51.67500	1030
51.68333	1067
51.69167	1106
51.70000	1146
51.70833	1188
51.71667	1230
51.72500	1274
51.73333	1318
51.74167	1363
51.75000	1409
51.75833	1455
51.76667	1502
51.77500	1551
51.78333	1603
51.79167	1656
51.80000	1710
51.80833	1765
51.81667	1820
51.82500	1877
51.83333	1937
51.84167	2000
51.85000	2066
51.85833	2131
51.86667	2197
51.87500	2262
51.88333	2327
51.89167	2392
51.90000	2458
51.90833	2529
51.91667	2600
51.92500	2678
51.93333	2757
51.94167	2838
51.95000	2922
51.95833	3004
51.96667	3087
51.97500	3167
51.98333	3248
51.99167	3330
52.00000	3414
52.00833	3503
52.01667	3594
52.02500	3689
52.03333	3784
52.04167	3879
52.05000	3974
52.05833	4068
52.06667	4165
52.07500	4263
52.08333	4364
52.09167	4468
52.10000	4570
52.10833	4675
52.11667	4777
52.12500	4880
52.13333	4984
52.14167	5089
52.15000	5196
52.15833	5302
52.16667	5410
52.17500	5518
52.18333	5626
52.19167	5737
52.20000	5848
52.20833	5964
52.21667	6079
52.22500	6197
52.23333	6315
52.24167	6434
52.25000	6554
52.25833	6669
52.26667	6784
52.27500	6897
52.28333	7009
52.29167	7123
52.30000	7236
52.30833	7354
52.31667	7469
52.32500	7586
52.33333	7703
52.34167	7820
52.35000	7939
52.35833	8056
52.36667	8172
52.37500	8286
52.38333	8398
52.39167	8510
52.40000	8622
52.40833	8737
52.41667	8851
52.42500	8965
52.43333	9077
52.44167	9187
52.45000	9298
52.45833	9406
52.46667	9516
52.47500	9623
52.48333	9730
52.49167	9837
52.50000	9940
52.50833	10044
52.51667	10144
52.52500	10243
52.53333	10341
52.54167	10437
52.55000	10533
52.55833	10627
52.56667	10721
52.57500	10814
52.58333	10905
52.59167	10994
52.60000	11080
52.60833	11166
52.61667	11249
52.62500	11330
52.63333	11410
52.64167	11488
52.65000	11565
52.65833	11638
52.66667	11712
52.67500	11783
52.68333	11853
52.69167	11922
52.70000	11988
52.70833	12056
52.71667	12121
52.72500	12185
52.73333	12247
52.74167	12305
52.75000	12359
52.75833	12408
52.76667	12454
52.77500	12497
52.78333	12539
52.79167	12581
52.80000	12619
52.80833	12656
52.81667	12690
52.82500	12720
52.83333	12748
52.84167	12773
52.85000	12797
52.85833	12820
52.86667	12841
52.87500	12859
52.88333	12874
52.89167	12887
52.90000	12897
52.90833	12904
52.91667	12908
52.92500	12910
52.93333	12908
52.94167	12905
52.95000	12899
52.95833	12893
52.96667	12886
52.97500	12878
52.98333	12868
52.99167	12854
53.00000	12839
53.00833	12820
53.01667	12801
53.02500	12780
53.03333	12757
53.04167	12731
53.05000	12702
53.05833	12671
53.06667	12636
53.07500	12600
53.08333	12561
53.09167	12519
53.10000	12474
53.10833	12426
53.11667	12378
53.12500	12328
53.13333	12278
53.14167	12226
53.15000	12172
53.15833	12117
53.16667	12059
53.17500	12000
53.18333	11941
53.19167	11880
53.20000	11818
53.20833	11752
53.21667	11685
53.22500	11617
53.23333	11548
53.24167	11480
53.25000	11409
53.25833	11338
53.26667	11264
53.27500	11189
53.28333	11113
53.29167	11036
53.30000	10959
53.30833	10879
53.31667	10800
53.32500	10718
53.33333	10635
53.34167	10552
53.35000	10468
53.35833	10385
53.36667	10300
53.37500	10217
53.38333	10133
53.39167	10048
53.40000	9964
53.40833	9877
53.41667	9792
53.42500	9706
53.43333	9619
53.44167	9532
53.45000	9443
53.45833	9354
53.46667	9263
53.47500	9172
53.48333	9080
53.49167	8989
53.50000	8899
53.50833	8807
53.51667	8717
53.52500	8627
53.53333	8538
53.54167	8451
53.55000	8363
53.55833	8277
53.56667	8189
53.57500	8102
53.58333	8014
53.59167	7926
53.60000	7839
53.60833	7751
53.61667	7665
53.62500	7577
53.63333	7489
53.64167	7401
53.65000	7311
53.65833	7224
53.66667	7137
53.67500	7054
53.68333	6973
53.69167	6894
53.70000	6816
53.70833	6736
53.71667	6657
53.72500	6577
53.73333	6497
53.74167	6418
53.75000	6337
53.75833	6259
53.76667	6179
53.77500	6103
53.78333	6028
53.79167	5954
53.80000	5880
53.80833	5806
53.81667	5733
53.82500	5660
53.83333	5589
53.84167	5521
53.85000	5453
53.85833	5386
53.86667	5319
53.87500	5252
53.88333	5185
53.89167	5119
53.90000	5055
53.90833	4993
53.91667	4934
53.92500	4873
53.93333	4812
53.94167	4750
53.95000	4685
53.95833	4623
53.96667	4561
53.97500	4502
53.98333	4447
53.99167	4392
54.00000	4338
54.00833	4281
54.01667	4227
54.02500	4172
54.03333	4120
54.04167	4069
54.05000	4018
54.05833	3968
54.06667	3918
54.07500	3868
54.08333	3818
54.09167	3768
54.10000	3720
54.10833	3671
54.11667	3625
54.12500	3581
54.13333	3538
54.14167	3495
54.15000	3452
54.15833	3409
54.16667	3365
54.17500	3322
54.18333	3278
54.19167	3235
54.20000	3193
54.20833	3152
54.21667	3113
54.22500	3076
54.23333	3039
54.24167	3002
54.25000	2962
54.25833	2923
54.26667	2884
54.27500	2847
54.28333	2811
54.29167	2777
54.30000	2743
54.30833	2709
54.31667	2676
54.32500	2643
54.33333	2612
54.34167	2584
54.35000	2557
54.35833	2531
54.36667	2503
54.37500	2475
54.38333	2447
54.39167	2418
54.40000	2391
54.40833	2364
54.41667	2339
54.42500	2313
54.43333	2288
54.44167	2262
54.45000	2236
54.45833	2210
54.46667	2183
54.47500	2157
54.48333	2131
54.49167	2106
54.50000	2083
54.50833	2060
54.51667	2040
54.52500	2021
54.53333	2002
54.54167	1984
54.55000	1966
54.55833	1947
54.56667	1925
54.57500	1902
54.58333	1878
54.59167	1854
54.60000	1831
54.60833	1810
54.61667	1790
54.62500	1771
54.63333	1752
54.64167	1733
54.65000	1716
54.65833	1699
54.66667	1684
54.67500	1668
54.68333	1652
54.69167	1636
54.70000	1620
54.70833	1604
54.71667	1588
54.72500	1572
54.73333	1555
54.74167	1541
54.75000	1527
54.75833	1514
54.76667	1502
54.77500	1490
54.78333	1478
54.79167	1466
54.80000	1453
54.80833	1439
54.81667	1424
54.82500	1409
54.83333	1394
54.84167	1380
54.85000	1366
54.85833	1353
54.86667	1340
54.87500	1328
54.88333	1317
54.89167	1307
54.90000	1299
54.90833	1290
54.91667	1281
54.92500	1272
54.93333	1263
54.94167	1252
54.95000	1241
54.95833	1230
54.96667	1218
54.97500	1207
54.98333	1195
54.99167	1184
55.00000	1174
55.00833	1165
55.01667	1155
55.02500	1147
55.03333	1139
55.04167	1132
55.05000	1125
55.05833	1116
55.06667	1107
55.07500	1096
55.08333	1085
55.09167	1074
55.10000	1064
55.10833	1054
55.11667	1046
55.12500	1039
55.13333	1032
55.14167	1026
55.15000	1019
55.15833	1011
55.16667	1001
55.17500	991
55.18333	981
55.19167	972
55.20000	963
55.20833	955
55.21667	948
55.22500	943
55.23333	937
55.24167	933
55.25000	929
55.25833	926
55.26667	923
55.27500	920
55.28333	916
55.29167	911
55.30000	905
55.30833	898
55.31667	890
55.32500	882
55.33333	873
55.34167	864
55.35000	855
55.35833	848
55.36667	842
55.37500	837
55.38333	832
55.39167	828
55.40000	823
55.40833	817
55.41667	812
55.42500	807
55.43333	802
55.44167	797
55.45000	791
55.45833	785
55.46667	780
55.47500	775
55.48333	773
55.49167	772
55.50000	770
55.50833	766
55.51667	759
55.52500	750
55.53333	741
55.54167	733
55.55000	728
55.55833	725
55.56667	722
55.57500	719
55.58333	716
55.59167	713
55.60000	710
55.60833	706
55.61667	701
55.62500	695
55.63333	688
55.64167	680
55.65000	673
55.65833	667
55.66667	663
55.67500	660
55.68333	658
55.69167	657
55.70000	656
55.70833	655
55.71667	653
55.72500	649
55.73333	645
55.74167	640
55.75000	634
55.75833	628
55.76667	624
55.77500	621
55.78333	620
55.79167	619
55.80000	618
55.80833	616
55.81667	613
55.82500	609
55.83333	604
55.84167	600
55.85000	595
55.85833	591
55.86667	589
55.87500	585
55.88333	582
55.89167	576
55.90000	571
55.90833	564
55.91667	559
55.92500	554
55.93333	550
55.94167	548
55.95000	546
55.95833	544
55.96667	543
55.97500	540
55.98333	537
55.99167	535
56.00000	533
56.00833	531
56.01667	530
56.02500	530
56.03333	529
56.04167	527
56.05000	525
56.05833	522
56.06667	519
56.07500	516
56.08333	511
56.09167	507
56.10000	503
56.10833	500
56.11667	497
56.12500	497
56.13333	497
56.14167	497
56.15000	497
56.15833	494
56.16667	490
56.17500	486
56.18333	482
56.19167	478
56.20000	475
56.20833	472
56.21667	470
56.22500	468
56.23333	466
56.24167	464
56.25000	462
56.25833	460
56.26667	457
56.27500	453
56.28333	449
56.29167	447
56.30000	445
56.30833	444
56.31667	444
56.32500	444
56.33333	445
56.34167	444
56.35000	443
56.35833	440
56.36667	439
56.37500	438
56.38333	437
56.39167	437
56.40000	436
56.40833	433
56.41667	429
56.42500	426
56.43333	425
56.44167	424
56.45000	425
56.45833	426
56.46667	425
56.47500	423
56.48333	420
56.49167	417
56.50000	413
56.50833	408
56.51667	404
56.52500	400
56.53333	396
56.54167	394
56.55000	394
56.55833	396
56.56667	397
56.57500	396
56.58333	394
56.59167	391
56.60000	386
56.60833	380
56.61667	375
56.62500	370
56.63333	367
56.64167	367
56.65000	369
56.65833	372
56.66667	375
56.67500	377
56.68333	375
56.69167	372
56.70000	369
56.70833	366
56.71667	363
56.72500	361
56.73333	358
56.74167	355
56.75000	351
56.75833	348
56.76667	347
56.77500	347
56.78333	349
56.79167	352
56.80000	352
56.80833	350
56.81667	348
56.82500	345
56.83333	344
56.84167	344
56.85000	345
56.85833	345
56.86667	343
56.87500	341
56.88333	338
56.89167	335
56.90000	332
56.90833	328
56.91667	324
56.92500	321
56.93333	319
56.94167	318
56.95000	318
56.95833	319
56.96667	320
56.97500	320
56.98333	320
56.99167	320
57.00000	319
57.00833	317
57.01667	314
57.02500	311
57.03333	309
57.04167	308
57.05000	307
57.05833	308
57.06667	309
57.07500	311
57.08333	313
57.09167	315
57.10000	316
57.10833	317
57.11667	317
57.12500	316
57.13333	314
57.14167	311
57.15000	307
57.15833	304
57.16667	302
57.17500	300
57.18333	298
57.19167	296
57.20000	295
57.20833	294
57.21667	292
57.22500	291
57.23333	289
57.24167	287
57.25000	284
57.25833	282
57.26667	279
57.27500	277
57.28333	275
57.29167	273
57.30000	272
57.30833	271
57.31667	271
57.32500	270
57.33333	269
57.34167	269
57.35000	268
57.35833	268
57.36667	268
57.37500	270
57.38333	271
57.39167	272
57.40000	273
57.40833	272
57.41667	270
57.42500	266
57.43333	262
57.44167	259
57.45000	256
57.45833	255
57.46667	256
57.47500	258
57.48333	260
57.49167	262
57.50000	264
57.50833	264
57.51667	262
57.52500	259
57.53333	257
57.54167	254
57.55000	251
57.55833	248
57.56667	245
57.57500	242
57.58333	240
57.59167	237
57.60000	234
57.60833	232
57.61667	232
57.62500	232
57.63333	235
57.64167	237
57.65000	238
57.65833	238
57.66667	238
57.67500	236
57.68333	234
57.69167	232
57.70000	231
57.70833	231
57.71667	231
57.72500	232
57.73333	233
57.74167	233
57.75000	232
57.75833	231
57.76667	230
57.77500	229
57.78333	228
57.79167	226
57.80000	225
57.80833	224
57.81667	224
57.82500	223
57.83333	222
57.84167	219
57.85000	217
57.85833	215
57.86667	214
57.87500	214
57.88333	214
57.89167	214
57.90000	215
57.90833	216
57.91667	217
57.92500	217
57.93333	217
57.94167	216
57.95000	216
57.95833	215
57.96667	215
57.97500	215
57.98333	216
57.99167	217
58.00000	218
58.00833	217
58.01667	215
58.02500	213
58.03333	209
58.04167	205
58.05000	201
58.05833	198
58.06667	196
58.07500	195
58.08333	194
58.09167	194
58.10000	194
58.10833	194
58.11667	194
58.12500	194
58.13333	193
58.14167	193
58.15000	192
58.15833	191
58.16667	192
58.17500	194
58.18333	195
58.19167	195
58.20000	194
58.20833	194
58.21667	193
58.22500	192
58.23333	192
58.24167	191
58.25000	189
58.25833	188
58.26667	187
58.27500	187
58.28333	187
58.29167	187
58.30000	189
58.30833	191
58.31667	194
58.32500	197
58.33333	199
58.34167	198
58.35000	196
58.35833	194
58.36667	192
58.37500	190
58.38333	188
58.39167	186
58.40000	185
58.40833	185
58.41667	187
58.42500	188
58.43333	189
58.44167	189
58.45000	186
58.45833	183
58.46667	180
58.47500	177
58.48333	176
58.49167	177
58.50000	178
58.50833	179
58.51667	181
58.52500	182
58.53333	183
58.54167	183
58.55000	180
58.55833	176
58.56667	171
58.57500	168
58.58333	166
58.59167	166
58.60000	167
58.60833	168
58.61667	167
58.62500	167
58.63333	166
58.64167	167
58.65000	168
58.65833	170
58.66667	171
58.67500	171
58.68333	170
58.69167	169
58.70000	169
58.70833	168
58.71667	169
58.72500	168
58.73333	167
58.74167	165
58.75000	164
58.75833	164
58.76667	165
58.77500	167
58.78333	168
58.79167	168
58.80000	167
58.80833	163
58.81667	160
58.82500	157
58.83333	155
58.84167	154
58.85000	154
58.85833	154
58.86667	155
58.87500	157
58.88333	158
58.89167	160
58.90000	161
58.90833	161
58.91667	160
58.92500	159
58.93333	157
58.94167	156
58.95000	155
58.95833	154
58.96667	153
58.97500	152
58.98333	150
58.99167	149
59.00000	148
59.00833	150
59.01667	151
59.02500	151
59.03333	151
59.04167	150
59.05000	150
59.05833	150
59.06667	150
59.07500	150
59.08333	149
59.09167	147
59.10000	145
59.10833	145
59.11667	146
59.12500	148
59.13333	150
59.14167	153
59.15000	154
59.15833	154
59.16667	154
59.17500	154
59.18333	155
59.19167	154
59.20000	152
59.20833	150
59.21667	147
59.22500	144
59.23333	143
59.24167	141
59.25000	140
59.25833	138
59.26667	135
59.27500	134
59.28333	133
59.29167	133
59.30000	134
59.30833	136
59.31667	137
59.32500	138
59.33333	139
59.34167	139
59.35000	139
59.35833	139
59.36667	139
59.37500	137
59.38333	135
59.39167	133
59.40000	131
59.40833	129
59.41667	128
59.42500	127
59.43333	128
59.44167	129
59.45000	132
59.45833	134
59.46667	137
59.47500	139
59.48333	141
59.49167	142
59.50000	143
59.50833	142
59.51667	141
59.52500	138
59.53333	135
59.54167	131
59.55000	128
59.55833	125
59.56667	125
59.57500	126
59.58333	127
59.59167	129
59.60000	130
59.60833	130
59.61667	130
59.62500	131
59.63333	132
59.64167	134
59.65000	135
59.65833	135
59.66667	135
59.67500	134
59.68333	132
59.69167	129
59.70000	127
59.70833	124
59.71667	122
59.72500	121
59.73333	120
59.74167	120
59.75000	120
59.75833	121
59.76667	122
59.77500	122
59.78333	122
59.79167	121
59.80000	119
59.80833	118
59.81667	117
59.82500	115
59.83333	114
59.84167	113
59.85000	114
59.85833	115
59.86667	116
59.87500	117
59.88333	119
59.89167	121
59.90000	123
59.90833	125
59.91667	126
59.92500	125
59.93333	122
59.94167	120
59.95000	120
59.95833	120
59.96667	120
59.97500	119
59.98333	117
59.99167	114
60.00000	111
