# Supplementary material for: How J-chain ensures the assembly of immunoglobulin IgM pentamers
Source: EMBO J. 2024 Dec 4;44(2):505–33. doi: 10.1038/s44318-024-00317-9 (PMC11729874; doi:10.1038/s44318-024-00317-9)
Supplement: Supplementary file 5 — Source data Fig. 3 [file 44318_2024_317_MOESM5_ESM.zip › Figure 3/3B/repeat 2 Cu4/20240110 Cu4tp_10h_2.txt]

[Header]
Application Name	LCsolution
Version	1.25
Data File Name	D:\Xenia\JC Oligomerisation kinetics\20240110 Cu4tp_10h_2.lcd
Output Date	11.01.2024
Output Time	10:17:30

[Configuration]
# of Detectors	2
Detector ID	Detector A	Detector B
Detector Name	Detector A	Detector B
# of Channels	2	1

[LC Chromatogram(Detector A-Ch1)]
Interval(msec)	500
# of Points	7201
Start Time(min)	0.000
End Time(min)	60.000
Intensity Units	mV
Intensity Multiplier	0.001
Wavelength(nm)	280
R.Time (min)	Intensity
0.00000	20
0.00833	20
0.01667	3
0.02500	-3
0.03333	-5
0.04167	-7
0.05000	-9
0.05833	-11
0.06667	-11
0.07500	-11
0.08333	-12
0.09167	-13
0.10000	-14
0.10833	-15
0.11667	-16
0.12500	-15
0.13333	-14
0.14167	-12
0.15000	-9
0.15833	-8
0.16667	-6
0.17500	-6
0.18333	-8
0.19167	-11
0.20000	-12
0.20833	-10
0.21667	-7
0.22500	-4
0.23333	-2
0.24167	-3
0.25000	-6
0.25833	-9
0.26667	-13
0.27500	-15
0.28333	-16
0.29167	-16
0.30000	-15
0.30833	-14
0.31667	-11
0.32500	-9
0.33333	-8
0.34167	-9
0.35000	-12
0.35833	-15
0.36667	-18
0.37500	-19
0.38333	-19
0.39167	-17
0.40000	-15
0.40833	-13
0.41667	-11
0.42500	-8
0.43333	-7
0.44167	-6
0.45000	-7
0.45833	-7
0.46667	-7
0.47500	-6
0.48333	-3
0.49167	-1
0.50000	-1
0.50833	-3
0.51667	-5
0.52500	-8
0.53333	-11
0.54167	-11
0.55000	-11
0.55833	-9
0.56667	-7
0.57500	-5
0.58333	-3
0.59167	-2
0.60000	-3
0.60833	-6
0.61667	-9
0.62500	-12
0.63333	-15
0.64167	-17
0.65000	-19
0.65833	-21
0.66667	-22
0.67500	-21
0.68333	-18
0.69167	-14
0.70000	-11
0.70833	-10
0.71667	-10
0.72500	-10
0.73333	-11
0.74167	-12
0.75000	-14
0.75833	-17
0.76667	-21
0.77500	-23
0.78333	-23
0.79167	-22
0.80000	-20
0.80833	-19
0.81667	-20
0.82500	-21
0.83333	-24
0.84167	-25
0.85000	-25
0.85833	-25
0.86667	-25
0.87500	-24
0.88333	-21
0.89167	-18
0.90000	-16
0.90833	-14
0.91667	-14
0.92500	-13
0.93333	-12
0.94167	-11
0.95000	-11
0.95833	-12
0.96667	-14
0.97500	-16
0.98333	-17
0.99167	-17
1.00000	-18
1.00833	-18
1.01667	-17
1.02500	-15
1.03333	-11
1.04167	-7
1.05000	-4
1.05833	-2
1.06667	-3
1.07500	-4
1.08333	-7
1.09167	-8
1.10000	-9
1.10833	-9
1.11667	-9
1.12500	-12
1.13333	-15
1.14167	-17
1.15000	-16
1.15833	-14
1.16667	-9
1.17500	-5
1.18333	-3
1.19167	-4
1.20000	-8
1.20833	-13
1.21667	-17
1.22500	-19
1.23333	-17
1.24167	-13
1.25000	-7
1.25833	-1
1.26667	4
1.27500	6
1.28333	7
1.29167	7
1.30000	5
1.30833	3
1.31667	2
1.32500	2
1.33333	3
1.34167	4
1.35000	4
1.35833	2
1.36667	-0
1.37500	-2
1.38333	-3
1.39167	-2
1.40000	-2
1.40833	-3
1.41667	-3
1.42500	-3
1.43333	-4
1.44167	-5
1.45000	-6
1.45833	-7
1.46667	-9
1.47500	-9
1.48333	-8
1.49167	-6
1.50000	-6
1.50833	-6
1.51667	-7
1.52500	-9
1.53333	-11
1.54167	-12
1.55000	-12
1.55833	-13
1.56667	-13
1.57500	-12
1.58333	-11
1.59167	-10
1.60000	-8
1.60833	-8
1.61667	-8
1.62500	-10
1.63333	-12
1.64167	-12
1.65000	-12
1.65833	-10
1.66667	-9
1.67500	-9
1.68333	-11
1.69167	-15
1.70000	-16
1.70833	-15
1.71667	-12
1.72500	-7
1.73333	-4
1.74167	-3
1.75000	-4
1.75833	-6
1.76667	-7
1.77500	-7
1.78333	-7
1.79167	-5
1.80000	-4
1.80833	-3
1.81667	-3
1.82500	-4
1.83333	-5
1.84167	-6
1.85000	-6
1.85833	-5
1.86667	-2
1.87500	0
1.88333	0
1.89167	-2
1.90000	-6
1.90833	-11
1.91667	-14
1.92500	-15
1.93333	-13
1.94167	-10
1.95000	-7
1.95833	-5
1.96667	-3
1.97500	-2
1.98333	-2
1.99167	-3
2.00000	-5
2.00833	-7
2.01667	-10
2.02500	-14
2.03333	-18
2.04167	-22
2.05000	-24
2.05833	-24
2.06667	-24
2.07500	-24
2.08333	-22
2.09167	-17
2.10000	-11
2.10833	-4
2.11667	2
2.12500	3
2.13333	1
2.14167	-4
2.15000	-10
2.15833	-15
2.16667	-19
2.17500	-21
2.18333	-23
2.19167	-23
2.20000	-23
2.20833	-22
2.21667	-21
2.22500	-19
2.23333	-16
2.24167	-13
2.25000	-9
2.25833	-6
2.26667	-3
2.27500	-1
2.28333	-2
2.29167	-5
2.30000	-9
2.30833	-11
2.31667	-12
2.32500	-12
2.33333	-10
2.34167	-9
2.35000	-8
2.35833	-8
2.36667	-11
2.37500	-15
2.38333	-18
2.39167	-20
2.40000	-20
2.40833	-19
2.41667	-18
2.42500	-16
2.43333	-14
2.44167	-12
2.45000	-11
2.45833	-10
2.46667	-9
2.47500	-8
2.48333	-8
2.49167	-9
2.50000	-9
2.50833	-7
2.51667	-6
2.52500	-4
2.53333	-2
2.54167	-1
2.55000	-2
2.55833	-3
2.56667	-6
2.57500	-7
2.58333	-8
2.59167	-7
2.60000	-7
2.60833	-7
2.61667	-9
2.62500	-11
2.63333	-12
2.64167	-12
2.65000	-10
2.65833	-10
2.66667	-12
2.67500	-16
2.68333	-20
2.69167	-22
2.70000	-21
2.70833	-17
2.71667	-11
2.72500	-5
2.73333	-1
2.74167	-1
2.75000	-3
2.75833	-7
2.76667	-12
2.77500	-16
2.78333	-17
2.79167	-17
2.80000	-16
2.80833	-14
2.81667	-12
2.82500	-10
2.83333	-8
2.84167	-6
2.85000	-4
2.85833	-5
2.86667	-6
2.87500	-7
2.88333	-6
2.89167	-5
2.90000	-4
2.90833	-4
2.91667	-5
2.92500	-7
2.93333	-8
2.94167	-7
2.95000	-5
2.95833	-3
2.96667	-1
2.97500	0
2.98333	-1
2.99167	-5
3.00000	-11
3.00833	-17
3.01667	-22
3.02500	-24
3.03333	-24
3.04167	-21
3.05000	-16
3.05833	-11
3.06667	-5
3.07500	-1
3.08333	0
3.09167	-1
3.10000	-4
3.10833	-8
3.11667	-12
3.12500	-14
3.13333	-16
3.14167	-17
3.15000	-17
3.15833	-17
3.16667	-15
3.17500	-13
3.18333	-11
3.19167	-10
3.20000	-10
3.20833	-10
3.21667	-10
3.22500	-10
3.23333	-7
3.24167	-4
3.25000	1
3.25833	5
3.26667	7
3.27500	7
3.28333	4
3.29167	-1
3.30000	-6
3.30833	-9
3.31667	-9
3.32500	-7
3.33333	-4
3.34167	-3
3.35000	-4
3.35833	-5
3.36667	-6
3.37500	-6
3.38333	-5
3.39167	-4
3.40000	-7
3.40833	-12
3.41667	-17
3.42500	-21
3.43333	-25
3.44167	-26
3.45000	-26
3.45833	-24
3.46667	-20
3.47500	-16
3.48333	-11
3.49167	-8
3.50000	-7
3.50833	-9
3.51667	-12
3.52500	-15
3.53333	-16
3.54167	-16
3.55000	-14
3.55833	-11
3.56667	-8
3.57500	-4
3.58333	-0
3.59167	3
3.60000	4
3.60833	3
3.61667	1
3.62500	-1
3.63333	-4
3.64167	-7
3.65000	-11
3.65833	-14
3.66667	-17
3.67500	-17
3.68333	-16
3.69167	-14
3.70000	-11
3.70833	-10
3.71667	-9
3.72500	-9
3.73333	-9
3.74167	-8
3.75000	-6
3.75833	-4
3.76667	-2
3.77500	-2
3.78333	-3
3.79167	-7
3.80000	-9
3.80833	-10
3.81667	-9
3.82500	-6
3.83333	-4
3.84167	-2
3.85000	-1
3.85833	-2
3.86667	-5
3.87500	-8
3.88333	-11
3.89167	-13
3.90000	-14
3.90833	-13
3.91667	-10
3.92500	-7
3.93333	-4
3.94167	-3
3.95000	-3
3.95833	-4
3.96667	-3
3.97500	-3
3.98333	-4
3.99167	-7
4.00000	-11
4.00833	-15
4.01667	-18
4.02500	-20
4.03333	-22
4.04167	-21
4.05000	-19
4.05833	-16
4.06667	-11
4.07500	-8
4.08333	-8
4.09167	-10
4.10000	-12
4.10833	-13
4.11667	-14
4.12500	-14
4.13333	-14
4.14167	-15
4.15000	-18
4.15833	-20
4.16667	-22
4.17500	-23
4.18333	-22
4.19167	-20
4.20000	-17
4.20833	-12
4.21667	-9
4.22500	-7
4.23333	-6
4.24167	-7
4.25000	-8
4.25833	-9
4.26667	-9
4.27500	-6
4.28333	-4
4.29167	-1
4.30000	0
4.30833	-0
4.31667	-2
4.32500	-4
4.33333	-6
4.34167	-8
4.35000	-11
4.35833	-14
4.36667	-17
4.37500	-19
4.38333	-18
4.39167	-15
4.40000	-11
4.40833	-6
4.41667	-3
4.42500	-2
4.43333	-3
4.44167	-7
4.45000	-12
4.45833	-18
4.46667	-23
4.47500	-27
4.48333	-30
4.49167	-31
4.50000	-31
4.50833	-29
4.51667	-27
4.52500	-24
4.53333	-21
4.54167	-18
4.55000	-14
4.55833	-10
4.56667	-6
4.57500	-3
4.58333	-1
4.59167	-2
4.60000	-4
4.60833	-7
4.61667	-11
4.62500	-14
4.63333	-17
4.64167	-16
4.65000	-13
4.65833	-8
4.66667	-3
4.67500	1
4.68333	3
4.69167	3
4.70000	1
4.70833	-2
4.71667	-5
4.72500	-7
4.73333	-9
4.74167	-9
4.75000	-8
4.75833	-8
4.76667	-8
4.77500	-9
4.78333	-12
4.79167	-14
4.80000	-16
4.80833	-17
4.81667	-18
4.82500	-18
4.83333	-18
4.84167	-18
4.85000	-17
4.85833	-13
4.86667	-7
4.87500	-1
4.88333	4
4.89167	8
4.90000	9
4.90833	6
4.91667	1
4.92500	-3
4.93333	-6
4.94167	-7
4.95000	-5
4.95833	-3
4.96667	-2
4.97500	-1
4.98333	-1
4.99167	-2
5.00000	-3
5.00833	-4
5.01667	-3
5.02500	-0
5.03333	2
5.04167	5
5.05000	7
5.05833	7
5.06667	7
5.07500	5
5.08333	3
5.09167	-0
5.10000	-4
5.10833	-7
5.11667	-10
5.12500	-12
5.13333	-10
5.14167	-6
5.15000	-1
5.15833	3
5.16667	5
5.17500	6
5.18333	6
5.19167	6
5.20000	6
5.20833	6
5.21667	6
5.22500	4
5.23333	0
5.24167	-4
5.25000	-7
5.25833	-9
5.26667	-9
5.27500	-9
5.28333	-8
5.29167	-7
5.30000	-6
5.30833	-5
5.31667	-2
5.32500	3
5.33333	7
5.34167	8
5.35000	6
5.35833	4
5.36667	1
5.37500	-1
5.38333	-2
5.39167	-1
5.40000	-0
5.40833	1
5.41667	3
5.42500	5
5.43333	7
5.44167	5
5.45000	2
5.45833	0
5.46667	-0
5.47500	2
5.48333	5
5.49167	8
5.50000	10
5.50833	9
5.51667	8
5.52500	6
5.53333	5
5.54167	5
5.55000	5
5.55833	4
5.56667	2
5.57500	-0
5.58333	-2
5.59167	-3
5.60000	-3
5.60833	-3
5.61667	-2
5.62500	-1
5.63333	0
5.64167	3
5.65000	5
5.65833	6
5.66667	5
5.67500	3
5.68333	1
5.69167	-1
5.70000	-2
5.70833	-2
5.71667	-3
5.72500	-4
5.73333	-6
5.74167	-6
5.75000	-4
5.75833	-2
5.76667	0
5.77500	3
5.78333	5
5.79167	5
5.80000	2
5.80833	-5
5.81667	-12
5.82500	-20
5.83333	-25
5.84167	-24
5.85000	-19
5.85833	-14
5.86667	-11
5.87500	-11
5.88333	-14
5.89167	-16
5.90000	-16
5.90833	-15
5.91667	-14
5.92500	-14
5.93333	-15
5.94167	-16
5.95000	-15
5.95833	-13
5.96667	-9
5.97500	-7
5.98333	-6
5.99167	-6
6.00000	-8
6.00833	-9
6.01667	-9
6.02500	-8
6.03333	-7
6.04167	-5
6.05000	-5
6.05833	-7
6.06667	-11
6.07500	-16
6.08333	-19
6.09167	-21
6.10000	-20
6.10833	-16
6.11667	-12
6.12500	-8
6.13333	-6
6.14167	-7
6.15000	-9
6.15833	-11
6.16667	-11
6.17500	-10
6.18333	-7
6.19167	-5
6.20000	-4
6.20833	-4
6.21667	-5
6.22500	-6
6.23333	-6
6.24167	-8
6.25000	-11
6.25833	-14
6.26667	-17
6.27500	-19
6.28333	-20
6.29167	-20
6.30000	-20
6.30833	-19
6.31667	-18
6.32500	-14
6.33333	-10
6.34167	-6
6.35000	-3
6.35833	-0
6.36667	1
6.37500	1
6.38333	-0
6.39167	-3
6.40000	-5
6.40833	-7
6.41667	-8
6.42500	-8
6.43333	-7
6.44167	-6
6.45000	-6
6.45833	-6
6.46667	-7
6.47500	-8
6.48333	-9
6.49167	-9
6.50000	-9
6.50833	-8
6.51667	-8
6.52500	-8
6.53333	-9
6.54167	-10
6.55000	-10
6.55833	-8
6.56667	-7
6.57500	-7
6.58333	-8
6.59167	-11
6.60000	-14
6.60833	-16
6.61667	-15
6.62500	-13
6.63333	-11
6.64167	-9
6.65000	-9
6.65833	-10
6.66667	-11
6.67500	-12
6.68333	-12
6.69167	-10
6.70000	-8
6.70833	-6
6.71667	-5
6.72500	-6
6.73333	-8
6.74167	-11
6.75000	-14
6.75833	-15
6.76667	-15
6.77500	-14
6.78333	-13
6.79167	-11
6.80000	-7
6.80833	-3
6.81667	0
6.82500	1
6.83333	-1
6.84167	-5
6.85000	-10
6.85833	-13
6.86667	-15
6.87500	-15
6.88333	-15
6.89167	-15
6.90000	-14
6.90833	-12
6.91667	-9
6.92500	-5
6.93333	-3
6.94167	-2
6.95000	-2
6.95833	-2
6.96667	-1
6.97500	-0
6.98333	-2
6.99167	-4
7.00000	-8
7.00833	-12
7.01667	-14
7.02500	-13
7.03333	-11
7.04167	-8
7.05000	-6
7.05833	-6
7.06667	-7
7.07500	-8
7.08333	-10
7.09167	-12
7.10000	-14
7.10833	-15
7.11667	-17
7.12500	-19
7.13333	-19
7.14167	-16
7.15000	-10
7.15833	-6
7.16667	-5
7.17500	-6
7.18333	-10
7.19167	-13
7.20000	-14
7.20833	-13
7.21667	-13
7.22500	-16
7.23333	-18
7.24167	-19
7.25000	-18
7.25833	-17
7.26667	-16
7.27500	-16
7.28333	-16
7.29167	-17
7.30000	-16
7.30833	-16
7.31667	-16
7.32500	-19
7.33333	-22
7.34167	-25
7.35000	-28
7.35833	-29
7.36667	-26
7.37500	-20
7.38333	-12
7.39167	-4
7.40000	2
7.40833	4
7.41667	3
7.42500	1
7.43333	-3
7.44167	-7
7.45000	-11
7.45833	-16
7.46667	-23
7.47500	-28
7.48333	-30
7.49167	-31
7.50000	-31
7.50833	-29
7.51667	-28
7.52500	-27
7.53333	-28
7.54167	-28
7.55000	-27
7.55833	-26
7.56667	-25
7.57500	-22
7.58333	-20
7.59167	-17
7.60000	-15
7.60833	-13
7.61667	-14
7.62500	-17
7.63333	-20
7.64167	-22
7.65000	-23
7.65833	-23
7.66667	-22
7.67500	-20
7.68333	-18
7.69167	-14
7.70000	-11
7.70833	-7
7.71667	-5
7.72500	-3
7.73333	-3
7.74167	-2
7.75000	-2
7.75833	-3
7.76667	-6
7.77500	-10
7.78333	-16
7.79167	-21
7.80000	-23
7.80833	-22
7.81667	-19
7.82500	-15
7.83333	-10
7.84167	-6
7.85000	-4
7.85833	-4
7.86667	-5
7.87500	-7
7.88333	-10
7.89167	-14
7.90000	-17
7.90833	-20
7.91667	-23
7.92500	-26
7.93333	-28
7.94167	-29
7.95000	-28
7.95833	-26
7.96667	-23
7.97500	-21
7.98333	-19
7.99167	-17
8.00000	-15
8.00833	-13
8.01667	-12
8.02500	-12
8.03333	-13
8.04167	-14
8.05000	-16
8.05833	-17
8.06667	-17
8.07500	-15
8.08333	-12
8.09167	-10
8.10000	-10
8.10833	-11
8.11667	-14
8.12500	-17
8.13333	-19
8.14167	-19
8.15000	-17
8.15833	-15
8.16667	-13
8.17500	-11
8.18333	-9
8.19167	-6
8.20000	-3
8.20833	-0
8.21667	1
8.22500	-1
8.23333	-4
8.24167	-8
8.25000	-11
8.25833	-13
8.26667	-14
8.27500	-13
8.28333	-12
8.29167	-10
8.30000	-9
8.30833	-9
8.31667	-11
8.32500	-14
8.33333	-16
8.34167	-16
8.35000	-15
8.35833	-14
8.36667	-13
8.37500	-11
8.38333	-7
8.39167	-4
8.40000	-2
8.40833	-3
8.41667	-6
8.42500	-11
8.43333	-16
8.44167	-19
8.45000	-19
8.45833	-19
8.46667	-20
8.47500	-21
8.48333	-23
8.49167	-24
8.50000	-25
8.50833	-27
8.51667	-28
8.52500	-30
8.53333	-31
8.54167	-31
8.55000	-30
8.55833	-28
8.56667	-26
8.57500	-25
8.58333	-24
8.59167	-24
8.60000	-23
8.60833	-22
8.61667	-20
8.62500	-19
8.63333	-17
8.64167	-16
8.65000	-14
8.65833	-12
8.66667	-11
8.67500	-12
8.68333	-14
8.69167	-16
8.70000	-18
8.70833	-19
8.71667	-21
8.72500	-23
8.73333	-25
8.74167	-26
8.75000	-25
8.75833	-24
8.76667	-22
8.77500	-21
8.78333	-21
8.79167	-22
8.80000	-22
8.80833	-19
8.81667	-14
8.82500	-8
8.83333	-4
8.84167	-4
8.85000	-6
8.85833	-9
8.86667	-13
8.87500	-15
8.88333	-15
8.89167	-14
8.90000	-14
8.90833	-16
8.91667	-16
8.92500	-14
8.93333	-12
8.94167	-12
8.95000	-13
8.95833	-15
8.96667	-16
8.97500	-16
8.98333	-13
8.99167	-8
9.00000	-5
9.00833	-3
9.01667	-5
9.02500	-10
9.03333	-16
9.04167	-22
9.05000	-27
9.05833	-30
9.06667	-32
9.07500	-32
9.08333	-30
9.09167	-26
9.10000	-23
9.10833	-21
9.11667	-21
9.12500	-23
9.13333	-27
9.14167	-30
9.15000	-33
9.15833	-34
9.16667	-35
9.17500	-35
9.18333	-34
9.19167	-33
9.20000	-30
9.20833	-27
9.21667	-24
9.22500	-22
9.23333	-23
9.24167	-27
9.25000	-31
9.25833	-34
9.26667	-33
9.27500	-30
9.28333	-26
9.29167	-22
9.30000	-21
9.30833	-24
9.31667	-26
9.32500	-29
9.33333	-30
9.34167	-30
9.35000	-30
9.35833	-28
9.36667	-26
9.37500	-24
9.38333	-20
9.39167	-18
9.40000	-17
9.40833	-18
9.41667	-21
9.42500	-25
9.43333	-28
9.44167	-29
9.45000	-27
9.45833	-25
9.46667	-23
9.47500	-24
9.48333	-27
9.49167	-31
9.50000	-33
9.50833	-32
9.51667	-30
9.52500	-28
9.53333	-26
9.54167	-24
9.55000	-22
9.55833	-18
9.56667	-15
9.57500	-13
9.58333	-12
9.59167	-13
9.60000	-13
9.60833	-12
9.61667	-10
9.62500	-6
9.63333	-3
9.64167	-2
9.65000	-4
9.65833	-8
9.66667	-13
9.67500	-16
9.68333	-14
9.69167	-11
9.70000	-8
9.70833	-7
9.71667	-7
9.72500	-8
9.73333	-8
9.74167	-5
9.75000	-1
9.75833	3
9.76667	4
9.77500	2
9.78333	-2
9.79167	-5
9.80000	-8
9.80833	-9
9.81667	-10
9.82500	-12
9.83333	-14
9.84167	-19
9.85000	-23
9.85833	-28
9.86667	-31
9.87500	-32
9.88333	-32
9.89167	-29
9.90000	-27
9.90833	-26
9.91667	-25
9.92500	-26
9.93333	-27
9.94167	-28
9.95000	-27
9.95833	-24
9.96667	-20
9.97500	-16
9.98333	-14
9.99167	-14
10.00000	-16
10.00833	-19
10.01667	-21
10.02500	-22
10.03333	-23
10.04167	-24
10.05000	-22
10.05833	-19
10.06667	-15
10.07500	-14
10.08333	-14
10.09167	-17
10.10000	-22
10.10833	-27
10.11667	-31
10.12500	-32
10.13333	-30
10.14167	-28
10.15000	-25
10.15833	-21
10.16667	-18
10.17500	-16
10.18333	-17
10.19167	-20
10.20000	-25
10.20833	-30
10.21667	-35
10.22500	-38
10.23333	-39
10.24167	-39
10.25000	-38
10.25833	-36
10.26667	-32
10.27500	-27
10.28333	-21
10.29167	-17
10.30000	-14
10.30833	-14
10.31667	-17
10.32500	-20
10.33333	-23
10.34167	-25
10.35000	-26
10.35833	-27
10.36667	-27
10.37500	-27
10.38333	-26
10.39167	-24
10.40000	-22
10.40833	-21
10.41667	-22
10.42500	-24
10.43333	-27
10.44167	-29
10.45000	-29
10.45833	-29
10.46667	-28
10.47500	-27
10.48333	-28
10.49167	-29
10.50000	-29
10.50833	-26
10.51667	-22
10.52500	-16
10.53333	-12
10.54167	-9
10.55000	-10
10.55833	-13
10.56667	-17
10.57500	-22
10.58333	-28
10.59167	-32
10.60000	-36
10.60833	-37
10.61667	-36
10.62500	-32
10.63333	-28
10.64167	-26
10.65000	-24
10.65833	-23
10.66667	-22
10.67500	-21
10.68333	-18
10.69167	-16
10.70000	-16
10.70833	-18
10.71667	-21
10.72500	-24
10.73333	-27
10.74167	-29
10.75000	-30
10.75833	-30
10.76667	-27
10.77500	-24
10.78333	-22
10.79167	-22
10.80000	-23
10.80833	-25
10.81667	-26
10.82500	-24
10.83333	-21
10.84167	-19
10.85000	-16
10.85833	-15
10.86667	-14
10.87500	-14
10.88333	-14
10.89167	-15
10.90000	-15
10.90833	-16
10.91667	-18
10.92500	-21
10.93333	-24
10.94167	-27
10.95000	-30
10.95833	-31
10.96667	-28
10.97500	-23
10.98333	-17
10.99167	-12
11.00000	-9
11.00833	-9
11.01667	-10
11.02500	-10
11.03333	-10
11.04167	-11
11.05000	-13
11.05833	-17
11.06667	-22
11.07500	-25
11.08333	-26
11.09167	-25
11.10000	-24
11.10833	-23
11.11667	-23
11.12500	-24
11.13333	-26
11.14167	-29
11.15000	-33
11.15833	-37
11.16667	-41
11.17500	-43
11.18333	-42
11.19167	-39
11.20000	-35
11.20833	-30
11.21667	-27
11.22500	-26
11.23333	-26
11.24167	-27
11.25000	-27
11.25833	-26
11.26667	-24
11.27500	-20
11.28333	-17
11.29167	-16
11.30000	-16
11.30833	-19
11.31667	-21
11.32500	-21
11.33333	-19
11.34167	-18
11.35000	-19
11.35833	-22
11.36667	-27
11.37500	-32
11.38333	-35
11.39167	-36
11.40000	-36
11.40833	-34
11.41667	-33
11.42500	-32
11.43333	-32
11.44167	-33
11.45000	-35
11.45833	-37
11.46667	-38
11.47500	-39
11.48333	-37
11.49167	-35
11.50000	-32
11.50833	-30
11.51667	-27
11.52500	-25
11.53333	-23
11.54167	-21
11.55000	-20
11.55833	-22
11.56667	-26
11.57500	-31
11.58333	-36
11.59167	-41
11.60000	-44
11.60833	-45
11.61667	-46
11.62500	-46
11.63333	-45
11.64167	-42
11.65000	-38
11.65833	-34
11.66667	-29
11.67500	-26
11.68333	-24
11.69167	-24
11.70000	-24
11.70833	-23
11.71667	-22
11.72500	-22
11.73333	-22
11.74167	-23
11.75000	-26
11.75833	-30
11.76667	-33
11.77500	-36
11.78333	-39
11.79167	-40
11.80000	-38
11.80833	-35
11.81667	-31
11.82500	-29
11.83333	-28
11.84167	-28
11.85000	-30
11.85833	-32
11.86667	-31
11.87500	-29
11.88333	-26
11.89167	-22
11.90000	-20
11.90833	-18
11.91667	-19
11.92500	-21
11.93333	-24
11.94167	-27
11.95000	-30
11.95833	-31
11.96667	-30
11.97500	-28
11.98333	-25
11.99167	-23
12.00000	-24
12.00833	-26
12.01667	-28
12.02500	-32
12.03333	-35
12.04167	-36
12.05000	-36
12.05833	-35
12.06667	-33
12.07500	-32
12.08333	-30
12.09167	-29
12.10000	-28
12.10833	-27
12.11667	-27
12.12500	-28
12.13333	-29
12.14167	-31
12.15000	-32
12.15833	-33
12.16667	-31
12.17500	-29
12.18333	-27
12.19167	-25
12.20000	-24
12.20833	-22
12.21667	-19
12.22500	-15
12.23333	-12
12.24167	-12
12.25000	-14
12.25833	-16
12.26667	-19
12.27500	-21
12.28333	-22
12.29167	-22
12.30000	-22
12.30833	-23
12.31667	-25
12.32500	-28
12.33333	-31
12.34167	-34
12.35000	-37
12.35833	-38
12.36667	-38
12.37500	-37
12.38333	-36
12.39167	-36
12.40000	-37
12.40833	-36
12.41667	-35
12.42500	-33
12.43333	-31
12.44167	-28
12.45000	-25
12.45833	-22
12.46667	-19
12.47500	-16
12.48333	-13
12.49167	-12
12.50000	-11
12.50833	-12
12.51667	-15
12.52500	-20
12.53333	-26
12.54167	-30
12.55000	-34
12.55833	-37
12.56667	-37
12.57500	-37
12.58333	-37
12.59167	-36
12.60000	-34
12.60833	-34
12.61667	-33
12.62500	-33
12.63333	-33
12.64167	-33
12.65000	-32
12.65833	-31
12.66667	-31
12.67500	-33
12.68333	-36
12.69167	-40
12.70000	-44
12.70833	-48
12.71667	-48
12.72500	-44
12.73333	-38
12.74167	-34
12.75000	-31
12.75833	-29
12.76667	-29
12.77500	-29
12.78333	-29
12.79167	-28
12.80000	-29
12.80833	-31
12.81667	-34
12.82500	-38
12.83333	-41
12.84167	-43
12.85000	-44
12.85833	-45
12.86667	-45
12.87500	-46
12.88333	-47
12.89167	-46
12.90000	-43
12.90833	-39
12.91667	-35
12.92500	-32
12.93333	-30
12.94167	-30
12.95000	-30
12.95833	-30
12.96667	-29
12.97500	-29
12.98333	-29
12.99167	-31
13.00000	-34
13.00833	-37
13.01667	-40
13.02500	-41
13.03333	-40
13.04167	-40
13.05000	-40
13.05833	-42
13.06667	-45
13.07500	-47
13.08333	-47
13.09167	-45
13.10000	-42
13.10833	-39
13.11667	-34
13.12500	-28
13.13333	-21
13.14167	-15
13.15000	-12
13.15833	-12
13.16667	-17
13.17500	-21
13.18333	-23
13.19167	-23
13.20000	-21
13.20833	-18
13.21667	-15
13.22500	-13
13.23333	-14
13.24167	-16
13.25000	-21
13.25833	-24
13.26667	-28
13.27500	-30
13.28333	-31
13.29167	-31
13.30000	-30
13.30833	-28
13.31667	-25
13.32500	-21
13.33333	-18
13.34167	-19
13.35000	-21
13.35833	-25
13.36667	-30
13.37500	-32
13.38333	-33
13.39167	-31
13.40000	-29
13.40833	-27
13.41667	-27
13.42500	-29
13.43333	-31
13.44167	-32
13.45000	-32
13.45833	-29
13.46667	-26
13.47500	-24
13.48333	-24
13.49167	-26
13.50000	-31
13.50833	-37
13.51667	-42
13.52500	-47
13.53333	-50
13.54167	-51
13.55000	-50
13.55833	-49
13.56667	-47
13.57500	-45
13.58333	-44
13.59167	-43
13.60000	-42
13.60833	-40
13.61667	-37
13.62500	-33
13.63333	-30
13.64167	-26
13.65000	-24
13.65833	-22
13.66667	-23
13.67500	-24
13.68333	-27
13.69167	-30
13.70000	-31
13.70833	-30
13.71667	-29
13.72500	-27
13.73333	-26
13.74167	-25
13.75000	-25
13.75833	-25
13.76667	-25
13.77500	-24
13.78333	-23
13.79167	-22
13.80000	-22
13.80833	-21
13.81667	-22
13.82500	-25
13.83333	-28
13.84167	-31
13.85000	-31
13.85833	-31
13.86667	-30
13.87500	-29
13.88333	-30
13.89167	-32
13.90000	-33
13.90833	-32
13.91667	-29
13.92500	-24
13.93333	-19
13.94167	-17
13.95000	-19
13.95833	-22
13.96667	-25
13.97500	-28
13.98333	-28
13.99167	-27
14.00000	-25
14.00833	-22
14.01667	-19
14.02500	-18
14.03333	-18
14.04167	-22
14.05000	-26
14.05833	-27
14.06667	-25
14.07500	-22
14.08333	-20
14.09167	-20
14.10000	-24
14.10833	-31
14.11667	-35
14.12500	-36
14.13333	-34
14.14167	-31
14.15000	-27
14.15833	-25
14.16667	-23
14.17500	-22
14.18333	-20
14.19167	-18
14.20000	-18
14.20833	-19
14.21667	-21
14.22500	-21
14.23333	-20
14.24167	-17
14.25000	-14
14.25833	-12
14.26667	-12
14.27500	-12
14.28333	-12
14.29167	-12
14.30000	-12
14.30833	-13
14.31667	-15
14.32500	-18
14.33333	-21
14.34167	-23
14.35000	-23
14.35833	-21
14.36667	-19
14.37500	-17
14.38333	-15
14.39167	-14
14.40000	-15
14.40833	-17
14.41667	-19
14.42500	-21
14.43333	-23
14.44167	-24
14.45000	-24
14.45833	-24
14.46667	-24
14.47500	-24
14.48333	-24
14.49167	-23
14.50000	-21
14.50833	-17
14.51667	-13
14.52500	-11
14.53333	-12
14.54167	-16
14.55000	-22
14.55833	-26
14.56667	-28
14.57500	-29
14.58333	-30
14.59167	-31
14.60000	-33
14.60833	-33
14.61667	-33
14.62500	-30
14.63333	-27
14.64167	-22
14.65000	-18
14.65833	-14
14.66667	-11
14.67500	-10
14.68333	-11
14.69167	-13
14.70000	-14
14.70833	-14
14.71667	-13
14.72500	-12
14.73333	-12
14.74167	-14
14.75000	-18
14.75833	-21
14.76667	-24
14.77500	-27
14.78333	-28
14.79167	-29
14.80000	-29
14.80833	-30
14.81667	-31
14.82500	-31
14.83333	-31
14.84167	-29
14.85000	-28
14.85833	-27
14.86667	-27
14.87500	-29
14.88333	-32
14.89167	-35
14.90000	-38
14.90833	-40
14.91667	-42
14.92500	-42
14.93333	-40
14.94167	-35
14.95000	-30
14.95833	-26
14.96667	-23
14.97500	-21
14.98333	-21
14.99167	-22
15.00000	-23
15.00833	-24
15.01667	-24
15.02500	-22
15.03333	-21
15.04167	-20
15.05000	-20
15.05833	-20
15.06667	-19
15.07500	-18
15.08333	-17
15.09167	-18
15.10000	-20
15.10833	-22
15.11667	-24
15.12500	-23
15.13333	-21
15.14167	-20
15.15000	-19
15.15833	-20
15.16667	-22
15.17500	-23
15.18333	-24
15.19167	-24
15.20000	-25
15.20833	-25
15.21667	-26
15.22500	-26
15.23333	-27
15.24167	-29
15.25000	-32
15.25833	-34
15.26667	-34
15.27500	-34
15.28333	-33
15.29167	-33
15.30000	-34
15.30833	-36
15.31667	-37
15.32500	-37
15.33333	-36
15.34167	-36
15.35000	-37
15.35833	-38
15.36667	-40
15.37500	-42
15.38333	-42
15.39167	-40
15.40000	-37
15.40833	-32
15.41667	-27
15.42500	-22
15.43333	-20
15.44167	-21
15.45000	-24
15.45833	-27
15.46667	-29
15.47500	-30
15.48333	-28
15.49167	-26
15.50000	-24
15.50833	-23
15.51667	-23
15.52500	-24
15.53333	-25
15.54167	-28
15.55000	-31
15.55833	-34
15.56667	-37
15.57500	-38
15.58333	-39
15.59167	-39
15.60000	-39
15.60833	-39
15.61667	-39
15.62500	-38
15.63333	-36
15.64167	-36
15.65000	-37
15.65833	-38
15.66667	-38
15.67500	-38
15.68333	-38
15.69167	-37
15.70000	-36
15.70833	-36
15.71667	-35
15.72500	-34
15.73333	-33
15.74167	-34
15.75000	-34
15.75833	-33
15.76667	-30
15.77500	-26
15.78333	-22
15.79167	-20
15.80000	-21
15.80833	-23
15.81667	-28
15.82500	-34
15.83333	-39
15.84167	-41
15.85000	-41
15.85833	-38
15.86667	-34
15.87500	-30
15.88333	-29
15.89167	-29
15.90000	-29
15.90833	-26
15.91667	-24
15.92500	-22
15.93333	-20
15.94167	-20
15.95000	-21
15.95833	-22
15.96667	-23
15.97500	-23
15.98333	-26
15.99167	-29
16.00000	-35
16.00833	-40
16.01667	-44
16.02500	-46
16.03333	-45
16.04167	-42
16.05000	-39
16.05833	-36
16.06667	-35
16.07500	-35
16.08333	-36
16.09167	-36
16.10000	-36
16.10833	-35
16.11667	-34
16.12500	-34
16.13333	-36
16.14167	-39
16.15000	-41
16.15833	-43
16.16667	-42
16.17500	-40
16.18333	-35
16.19167	-30
16.20000	-26
16.20833	-22
16.21667	-21
16.22500	-20
16.23333	-21
16.24167	-22
16.25000	-22
16.25833	-22
16.26667	-22
16.27500	-23
16.28333	-23
16.29167	-23
16.30000	-22
16.30833	-22
16.31667	-24
16.32500	-26
16.33333	-29
16.34167	-32
16.35000	-36
16.35833	-39
16.36667	-41
16.37500	-43
16.38333	-43
16.39167	-41
16.40000	-37
16.40833	-31
16.41667	-27
16.42500	-24
16.43333	-22
16.44167	-21
16.45000	-20
16.45833	-21
16.46667	-24
16.47500	-28
16.48333	-32
16.49167	-36
16.50000	-37
16.50833	-36
16.51667	-33
16.52500	-29
16.53333	-27
16.54167	-27
16.55000	-29
16.55833	-32
16.56667	-35
16.57500	-36
16.58333	-34
16.59167	-31
16.60000	-28
16.60833	-26
16.61667	-26
16.62500	-28
16.63333	-30
16.64167	-32
16.65000	-33
16.65833	-34
16.66667	-36
16.67500	-40
16.68333	-43
16.69167	-45
16.70000	-45
16.70833	-43
16.71667	-39
16.72500	-36
16.73333	-33
16.74167	-32
16.75000	-33
16.75833	-34
16.76667	-35
16.77500	-37
16.78333	-39
16.79167	-42
16.80000	-43
16.80833	-43
16.81667	-40
16.82500	-37
16.83333	-33
16.84167	-29
16.85000	-25
16.85833	-21
16.86667	-19
16.87500	-17
16.88333	-18
16.89167	-19
16.90000	-22
16.90833	-25
16.91667	-28
16.92500	-29
16.93333	-29
16.94167	-29
16.95000	-31
16.95833	-34
16.96667	-38
16.97500	-43
16.98333	-48
16.99167	-52
17.00000	-53
17.00833	-51
17.01667	-49
17.02500	-45
17.03333	-42
17.04167	-41
17.05000	-40
17.05833	-38
17.06667	-34
17.07500	-30
17.08333	-27
17.09167	-26
17.10000	-26
17.10833	-25
17.11667	-25
17.12500	-25
17.13333	-26
17.14167	-29
17.15000	-32
17.15833	-32
17.16667	-29
17.17500	-26
17.18333	-24
17.19167	-25
17.20000	-28
17.20833	-34
17.21667	-38
17.22500	-41
17.23333	-42
17.24167	-41
17.25000	-39
17.25833	-37
17.26667	-36
17.27500	-34
17.28333	-32
17.29167	-31
17.30000	-31
17.30833	-32
17.31667	-33
17.32500	-35
17.33333	-38
17.34167	-41
17.35000	-45
17.35833	-47
17.36667	-47
17.37500	-44
17.38333	-39
17.39167	-33
17.40000	-28
17.40833	-24
17.41667	-21
17.42500	-20
17.43333	-22
17.44167	-25
17.45000	-30
17.45833	-34
17.46667	-36
17.47500	-35
17.48333	-31
17.49167	-28
17.50000	-27
17.50833	-29
17.51667	-32
17.52500	-36
17.53333	-39
17.54167	-38
17.55000	-36
17.55833	-35
17.56667	-36
17.57500	-37
17.58333	-38
17.59167	-38
17.60000	-38
17.60833	-37
17.61667	-36
17.62500	-36
17.63333	-37
17.64167	-37
17.65000	-36
17.65833	-35
17.66667	-35
17.67500	-36
17.68333	-37
17.69167	-37
17.70000	-36
17.70833	-34
17.71667	-31
17.72500	-26
17.73333	-22
17.74167	-20
17.75000	-21
17.75833	-24
17.76667	-28
17.77500	-32
17.78333	-36
17.79167	-37
17.80000	-37
17.80833	-33
17.81667	-28
17.82500	-25
17.83333	-22
17.84167	-21
17.85000	-23
17.85833	-26
17.86667	-30
17.87500	-35
17.88333	-36
17.89167	-36
17.90000	-35
17.90833	-34
17.91667	-33
17.92500	-33
17.93333	-33
17.94167	-33
17.95000	-33
17.95833	-32
17.96667	-31
17.97500	-31
17.98333	-30
17.99167	-29
18.00000	-30
18.00833	-33
18.01667	-37
18.02500	-39
18.03333	-39
18.04167	-36
18.05000	-33
18.05833	-30
18.06667	-29
18.07500	-29
18.08333	-29
18.09167	-30
18.10000	-31
18.10833	-32
18.11667	-32
18.12500	-29
18.13333	-26
18.14167	-22
18.15000	-21
18.15833	-22
18.16667	-25
18.17500	-28
18.18333	-29
18.19167	-29
18.20000	-29
18.20833	-30
18.21667	-33
18.22500	-36
18.23333	-38
18.24167	-38
18.25000	-38
18.25833	-37
18.26667	-38
18.27500	-38
18.28333	-37
18.29167	-36
18.30000	-36
18.30833	-37
18.31667	-38
18.32500	-40
18.33333	-41
18.34167	-40
18.35000	-39
18.35833	-38
18.36667	-37
18.37500	-37
18.38333	-37
18.39167	-36
18.40000	-35
18.40833	-33
18.41667	-31
18.42500	-30
18.43333	-30
18.44167	-31
18.45000	-31
18.45833	-31
18.46667	-30
18.47500	-30
18.48333	-30
18.49167	-32
18.50000	-33
18.50833	-33
18.51667	-33
18.52500	-32
18.53333	-30
18.54167	-28
18.55000	-26
18.55833	-25
18.56667	-25
18.57500	-26
18.58333	-29
18.59167	-31
18.60000	-34
18.60833	-36
18.61667	-36
18.62500	-33
18.63333	-29
18.64167	-25
18.65000	-22
18.65833	-19
18.66667	-18
18.67500	-17
18.68333	-18
18.69167	-20
18.70000	-24
18.70833	-27
18.71667	-29
18.72500	-29
18.73333	-27
18.74167	-26
18.75000	-28
18.75833	-32
18.76667	-38
18.77500	-41
18.78333	-41
18.79167	-37
18.80000	-33
18.80833	-28
18.81667	-25
18.82500	-24
18.83333	-26
18.84167	-28
18.85000	-31
18.85833	-34
18.86667	-36
18.87500	-36
18.88333	-32
18.89167	-27
18.90000	-22
18.90833	-20
18.91667	-20
18.92500	-20
18.93333	-20
18.94167	-18
18.95000	-16
18.95833	-16
18.96667	-18
18.97500	-20
18.98333	-20
18.99167	-19
19.00000	-18
19.00833	-19
19.01667	-21
19.02500	-26
19.03333	-30
19.04167	-34
19.05000	-35
19.05833	-34
19.06667	-32
19.07500	-30
19.08333	-28
19.09167	-28
19.10000	-30
19.10833	-32
19.11667	-33
19.12500	-31
19.13333	-27
19.14167	-24
19.15000	-21
19.15833	-20
19.16667	-21
19.17500	-22
19.18333	-22
19.19167	-22
19.20000	-21
19.20833	-21
19.21667	-21
19.22500	-21
19.23333	-22
19.24167	-23
19.25000	-26
19.25833	-28
19.26667	-28
19.27500	-27
19.28333	-26
19.29167	-26
19.30000	-28
19.30833	-32
19.31667	-33
19.32500	-30
19.33333	-24
19.34167	-17
19.35000	-10
19.35833	-6
19.36667	-5
19.37500	-6
19.38333	-7
19.39167	-9
19.40000	-11
19.40833	-15
19.41667	-18
19.42500	-22
19.43333	-22
19.44167	-20
19.45000	-15
19.45833	-8
19.46667	-1
19.47500	6
19.48333	10
19.49167	14
19.50000	19
19.50833	23
19.51667	28
19.52500	32
19.53333	34
19.54167	37
19.55000	39
19.55833	42
19.56667	45
19.57500	48
19.58333	50
19.59167	52
19.60000	54
19.60833	57
19.61667	61
19.62500	66
19.63333	71
19.64167	78
19.65000	86
19.65833	95
19.66667	105
19.67500	116
19.68333	126
19.69167	136
19.70000	145
19.70833	153
19.71667	161
19.72500	169
19.73333	178
19.74167	188
19.75000	200
19.75833	214
19.76667	232
19.77500	252
19.78333	274
19.79167	296
19.80000	317
19.80833	337
19.81667	356
19.82500	377
19.83333	397
19.84167	417
19.85000	437
19.85833	459
19.86667	484
19.87500	511
19.88333	541
19.89167	571
19.90000	599
19.90833	625
19.91667	651
19.92500	678
19.93333	708
19.94167	741
19.95000	778
19.95833	814
19.96667	851
19.97500	886
19.98333	922
19.99167	960
20.00000	1002
20.00833	1048
20.01667	1094
20.02500	1143
20.03333	1193
20.04167	1245
20.05000	1296
20.05833	1345
20.06667	1393
20.07500	1440
20.08333	1489
20.09167	1540
20.10000	1593
20.10833	1648
20.11667	1703
20.12500	1759
20.13333	1816
20.14167	1875
20.15000	1934
20.15833	1992
20.16667	2051
20.17500	2110
20.18333	2171
20.19167	2231
20.20000	2292
20.20833	2352
20.21667	2411
20.22500	2469
20.23333	2525
20.24167	2583
20.25000	2642
20.25833	2701
20.26667	2762
20.27500	2822
20.28333	2883
20.29167	2942
20.30000	3001
20.30833	3060
20.31667	3117
20.32500	3174
20.33333	3229
20.34167	3284
20.35000	3337
20.35833	3387
20.36667	3437
20.37500	3486
20.38333	3535
20.39167	3585
20.40000	3635
20.40833	3685
20.41667	3732
20.42500	3778
20.43333	3822
20.44167	3866
20.45000	3909
20.45833	3949
20.46667	3985
20.47500	4018
20.48333	4047
20.49167	4075
20.50000	4103
20.50833	4131
20.51667	4156
20.52500	4177
20.53333	4196
20.54167	4212
20.55000	4226
20.55833	4239
20.56667	4251
20.57500	4260
20.58333	4266
20.59167	4270
20.60000	4269
20.60833	4266
20.61667	4260
20.62500	4251
20.63333	4242
20.64167	4231
20.65000	4219
20.65833	4206
20.66667	4190
20.67500	4173
20.68333	4154
20.69167	4132
20.70000	4108
20.70833	4081
20.71667	4052
20.72500	4022
20.73333	3991
20.74167	3962
20.75000	3931
20.75833	3900
20.76667	3865
20.77500	3828
20.78333	3788
20.79167	3747
20.80000	3706
20.80833	3664
20.81667	3621
20.82500	3575
20.83333	3527
20.84167	3477
20.85000	3427
20.85833	3377
20.86667	3326
20.87500	3278
20.88333	3228
20.89167	3180
20.90000	3133
20.90833	3087
20.91667	3042
20.92500	2995
20.93333	2948
20.94167	2899
20.95000	2848
20.95833	2799
20.96667	2749
20.97500	2699
20.98333	2648
20.99167	2596
21.00000	2541
21.00833	2485
21.01667	2429
21.02500	2373
21.03333	2320
21.04167	2271
21.05000	2226
21.05833	2183
21.06667	2142
21.07500	2099
21.08333	2053
21.09167	2004
21.10000	1956
21.10833	1907
21.11667	1863
21.12500	1821
21.13333	1782
21.14167	1743
21.15000	1703
21.15833	1662
21.16667	1619
21.17500	1577
21.18333	1537
21.19167	1500
21.20000	1466
21.20833	1435
21.21667	1406
21.22500	1376
21.23333	1348
21.24167	1321
21.25000	1293
21.25833	1268
21.26667	1245
21.27500	1224
21.28333	1203
21.29167	1182
21.30000	1157
21.30833	1128
21.31667	1101
21.32500	1075
21.33333	1054
21.34167	1038
21.35000	1025
21.35833	1011
21.36667	994
21.37500	975
21.38333	953
21.39167	931
21.40000	910
21.40833	889
21.41667	869
21.42500	848
21.43333	828
21.44167	810
21.45000	795
21.45833	784
21.46667	777
21.47500	771
21.48333	764
21.49167	754
21.50000	743
21.50833	731
21.51667	719
21.52500	709
21.53333	699
21.54167	689
21.55000	679
21.55833	669
21.56667	660
21.57500	652
21.58333	646
21.59167	642
21.60000	639
21.60833	635
21.61667	630
21.62500	624
21.63333	618
21.64167	611
21.65000	603
21.65833	596
21.66667	589
21.67500	583
21.68333	578
21.69167	574
21.70000	570
21.70833	567
21.71667	563
21.72500	558
21.73333	553
21.74167	549
21.75000	545
21.75833	541
21.76667	539
21.77500	535
21.78333	529
21.79167	522
21.80000	515
21.80833	509
21.81667	505
21.82500	504
21.83333	505
21.84167	503
21.85000	500
21.85833	494
21.86667	487
21.87500	482
21.88333	480
21.89167	480
21.90000	480
21.90833	479
21.91667	477
21.92500	473
21.93333	470
21.94167	467
21.95000	464
21.95833	462
21.96667	459
21.97500	455
21.98333	450
21.99167	444
22.00000	439
22.00833	435
22.01667	434
22.02500	436
22.03333	439
22.04167	441
22.05000	440
22.05833	436
22.06667	431
22.07500	426
22.08333	424
22.09167	424
22.10000	423
22.10833	422
22.11667	421
22.12500	420
22.13333	419
22.14167	422
22.15000	426
22.15833	430
22.16667	431
22.17500	430
22.18333	427
22.19167	423
22.20000	421
22.20833	421
22.21667	422
22.22500	421
22.23333	420
22.24167	417
22.25000	413
22.25833	409
22.26667	404
22.27500	400
22.28333	397
22.29167	393
22.30000	391
22.30833	390
22.31667	390
22.32500	393
22.33333	395
22.34167	395
22.35000	393
22.35833	390
22.36667	384
22.37500	378
22.38333	374
22.39167	371
22.40000	367
22.40833	364
22.41667	360
22.42500	357
22.43333	355
22.44167	353
22.45000	352
22.45833	350
22.46667	348
22.47500	346
22.48333	344
22.49167	341
22.50000	338
22.50833	336
22.51667	333
22.52500	331
22.53333	329
22.54167	326
22.55000	323
22.55833	320
22.56667	316
22.57500	313
22.58333	312
22.59167	313
22.60000	313
22.60833	313
22.61667	310
22.62500	306
22.63333	301
22.64167	299
22.65000	298
22.65833	300
22.66667	302
22.67500	303
22.68333	303
22.69167	301
22.70000	299
22.70833	295
22.71667	291
22.72500	285
22.73333	279
22.74167	274
22.75000	271
22.75833	269
22.76667	270
22.77500	271
22.78333	271
22.79167	269
22.80000	266
22.80833	261
22.81667	256
22.82500	250
22.83333	245
22.84167	242
22.85000	242
22.85833	244
22.86667	248
22.87500	252
22.88333	254
22.89167	254
22.90000	252
22.90833	249
22.91667	246
22.92500	241
22.93333	237
22.94167	233
22.95000	229
22.95833	226
22.96667	224
22.97500	223
22.98333	222
22.99167	220
23.00000	219
23.00833	218
23.01667	217
23.02500	217
23.03333	217
23.04167	215
23.05000	213
23.05833	211
23.06667	211
23.07500	211
23.08333	211
23.09167	209
23.10000	206
23.10833	201
23.11667	196
23.12500	192
23.13333	189
23.14167	185
23.15000	183
23.15833	181
23.16667	182
23.17500	183
23.18333	185
23.19167	188
23.20000	191
23.20833	194
23.21667	197
23.22500	198
23.23333	198
23.24167	199
23.25000	198
23.25833	198
23.26667	198
23.27500	199
23.28333	200
23.29167	200
23.30000	200
23.30833	199
23.31667	197
23.32500	196
23.33333	195
23.34167	193
23.35000	190
23.35833	187
23.36667	185
23.37500	183
23.38333	182
23.39167	181
23.40000	179
23.40833	175
23.41667	173
23.42500	173
23.43333	175
23.44167	177
23.45000	180
23.45833	180
23.46667	179
23.47500	175
23.48333	171
23.49167	166
23.50000	162
23.50833	159
23.51667	157
23.52500	154
23.53333	153
23.54167	154
23.55000	156
23.55833	159
23.56667	162
23.57500	164
23.58333	164
23.59167	161
23.60000	158
23.60833	154
23.61667	152
23.62500	154
23.63333	158
23.64167	162
23.65000	165
23.65833	166
23.66667	165
23.67500	163
23.68333	162
23.69167	162
23.70000	162
23.70833	162
23.71667	161
23.72500	159
23.73333	157
23.74167	156
23.75000	157
23.75833	159
23.76667	161
23.77500	162
23.78333	161
23.79167	159
23.80000	156
23.80833	153
23.81667	152
23.82500	155
23.83333	158
23.84167	161
23.85000	161
23.85833	159
23.86667	155
23.87500	152
23.88333	150
23.89167	150
23.90000	149
23.90833	148
23.91667	147
23.92500	146
23.93333	144
23.94167	142
23.95000	139
23.95833	137
23.96667	136
23.97500	137
23.98333	138
23.99167	139
24.00000	142
24.00833	145
24.01667	146
24.02500	146
24.03333	143
24.04167	139
24.05000	134
24.05833	133
24.06667	134
24.07500	137
24.08333	141
24.09167	145
24.10000	146
24.10833	145
24.11667	144
24.12500	146
24.13333	150
24.14167	158
24.15000	166
24.15833	173
24.16667	176
24.17500	175
24.18333	172
24.19167	168
24.20000	166
24.20833	166
24.21667	168
24.22500	170
24.23333	173
24.24167	175
24.25000	178
24.25833	181
24.26667	184
24.27500	187
24.28333	189
24.29167	189
24.30000	189
24.30833	190
24.31667	192
24.32500	196
24.33333	201
24.34167	206
24.35000	209
24.35833	210
24.36667	209
24.37500	208
24.38333	210
24.39167	214
24.40000	219
24.40833	223
24.41667	226
24.42500	227
24.43333	226
24.44167	225
24.45000	223
24.45833	221
24.46667	219
24.47500	218
24.48333	220
24.49167	224
24.50000	227
24.50833	228
24.51667	228
24.52500	227
24.53333	225
24.54167	225
24.55000	228
24.55833	233
24.56667	237
24.57500	241
24.58333	243
24.59167	244
24.60000	245
24.60833	246
24.61667	249
24.62500	251
24.63333	254
24.64167	257
24.65000	259
24.65833	262
24.66667	265
24.67500	267
24.68333	269
24.69167	267
24.70000	263
24.70833	257
24.71667	252
24.72500	249
24.73333	249
24.74167	252
24.75000	256
24.75833	259
24.76667	261
24.77500	259
24.78333	256
24.79167	253
24.80000	251
24.80833	250
24.81667	250
24.82500	250
24.83333	249
24.84167	247
24.85000	244
24.85833	240
24.86667	237
24.87500	236
24.88333	237
24.89167	240
24.90000	244
24.90833	248
24.91667	249
24.92500	247
24.93333	242
24.94167	235
24.95000	227
24.95833	218
24.96667	210
24.97500	202
24.98333	195
24.99167	190
25.00000	188
25.00833	189
25.01667	192
25.02500	198
25.03333	204
25.04167	208
25.05000	208
25.05833	206
25.06667	202
25.07500	197
25.08333	192
25.09167	188
25.10000	184
25.10833	181
25.11667	178
25.12500	177
25.13333	177
25.14167	178
25.15000	179
25.15833	179
25.16667	177
25.17500	174
25.18333	170
25.19167	166
25.20000	161
25.20833	155
25.21667	149
25.22500	144
25.23333	139
25.24167	135
25.25000	132
25.25833	132
25.26667	134
25.27500	139
25.28333	144
25.29167	147
25.30000	148
25.30833	146
25.31667	142
25.32500	138
25.33333	135
25.34167	133
25.35000	131
25.35833	130
25.36667	129
25.37500	128
25.38333	128
25.39167	126
25.40000	122
25.40833	116
25.41667	111
25.42500	105
25.43333	102
25.44167	102
25.45000	105
25.45833	108
25.46667	111
25.47500	112
25.48333	111
25.49167	108
25.50000	106
25.50833	104
25.51667	103
25.52500	103
25.53333	104
25.54167	106
25.55000	107
25.55833	109
25.56667	111
25.57500	111
25.58333	111
25.59167	110
25.60000	110
25.60833	111
25.61667	114
25.62500	118
25.63333	122
25.64167	124
25.65000	122
25.65833	119
25.66667	115
25.67500	113
25.68333	113
25.69167	116
25.70000	117
25.70833	115
25.71667	111
25.72500	105
25.73333	100
25.74167	96
25.75000	94
25.75833	94
25.76667	97
25.77500	100
25.78333	103
25.79167	104
25.80000	104
25.80833	103
25.81667	102
25.82500	102
25.83333	102
25.84167	103
25.85000	103
25.85833	104
25.86667	106
25.87500	108
25.88333	111
25.89167	113
25.90000	115
25.90833	115
25.91667	114
25.92500	113
25.93333	112
25.94167	110
25.95000	107
25.95833	105
25.96667	103
25.97500	101
25.98333	98
25.99167	94
26.00000	90
26.00833	87
26.01667	85
26.02500	84
26.03333	85
26.04167	87
26.05000	89
26.05833	92
26.06667	95
26.07500	98
26.08333	99
26.09167	100
26.10000	103
26.10833	109
26.11667	116
26.12500	124
26.13333	129
26.14167	131
26.15000	128
26.15833	123
26.16667	117
26.17500	113
26.18333	113
26.19167	114
26.20000	116
26.20833	116
26.21667	116
26.22500	115
26.23333	114
26.24167	115
26.25000	117
26.25833	120
26.26667	122
26.27500	123
26.28333	122
26.29167	121
26.30000	121
26.30833	123
26.31667	126
26.32500	130
26.33333	134
26.34167	137
26.35000	140
26.35833	141
26.36667	140
26.37500	138
26.38333	134
26.39167	130
26.40000	126
26.40833	123
26.41667	120
26.42500	120
26.43333	123
26.44167	127
26.45000	132
26.45833	137
26.46667	141
26.47500	145
26.48333	147
26.49167	150
26.50000	152
26.50833	153
26.51667	154
26.52500	154
26.53333	154
26.54167	155
26.55000	156
26.55833	157
26.56667	158
26.57500	158
26.58333	157
26.59167	155
26.60000	154
26.60833	153
26.61667	153
26.62500	155
26.63333	158
26.64167	161
26.65000	164
26.65833	164
26.66667	161
26.67500	156
26.68333	151
26.69167	147
26.70000	147
26.70833	151
26.71667	157
26.72500	164
26.73333	169
26.74167	172
26.75000	171
26.75833	169
26.76667	166
26.77500	164
26.78333	162
26.79167	162
26.80000	163
26.80833	165
26.81667	167
26.82500	170
26.83333	173
26.84167	175
26.85000	177
26.85833	177
26.86667	174
26.87500	171
26.88333	168
26.89167	164
26.90000	159
26.90833	154
26.91667	149
26.92500	146
26.93333	144
26.94167	145
26.95000	149
26.95833	153
26.96667	156
26.97500	159
26.98333	160
26.99167	160
27.00000	158
27.00833	155
27.01667	151
27.02500	149
27.03333	148
27.04167	149
27.05000	152
27.05833	153
27.06667	151
27.07500	148
27.08333	143
27.09167	139
27.10000	135
27.10833	133
27.11667	131
27.12500	131
27.13333	131
27.14167	131
27.15000	133
27.15833	135
27.16667	138
27.17500	142
27.18333	145
27.19167	149
27.20000	153
27.20833	158
27.21667	161
27.22500	163
27.23333	163
27.24167	159
27.25000	151
27.25833	143
27.26667	135
27.27500	129
27.28333	125
27.29167	124
27.30000	122
27.30833	121
27.31667	120
27.32500	121
27.33333	122
27.34167	122
27.35000	122
27.35833	121
27.36667	120
27.37500	120
27.38333	121
27.39167	124
27.40000	127
27.40833	132
27.41667	136
27.42500	139
27.43333	141
27.44167	142
27.45000	142
27.45833	141
27.46667	140
27.47500	139
27.48333	138
27.49167	137
27.50000	138
27.50833	140
27.51667	141
27.52500	141
27.53333	140
27.54167	139
27.55000	140
27.55833	140
27.56667	142
27.57500	141
27.58333	138
27.59167	132
27.60000	128
27.60833	124
27.61667	123
27.62500	123
27.63333	126
27.64167	129
27.65000	132
27.65833	134
27.66667	134
27.67500	133
27.68333	132
27.69167	132
27.70000	135
27.70833	140
27.71667	147
27.72500	155
27.73333	162
27.74167	165
27.75000	166
27.75833	163
27.76667	158
27.77500	152
27.78333	147
27.79167	143
27.80000	140
27.80833	139
27.81667	140
27.82500	143
27.83333	147
27.84167	152
27.85000	156
27.85833	162
27.86667	167
27.87500	173
27.88333	179
27.89167	184
27.90000	187
27.90833	186
27.91667	183
27.92500	177
27.93333	171
27.94167	166
27.95000	162
27.95833	160
27.96667	159
27.97500	158
27.98333	159
27.99167	160
28.00000	163
28.00833	169
28.01667	174
28.02500	179
28.03333	183
28.04167	185
28.05000	185
28.05833	186
28.06667	188
28.07500	191
28.08333	195
28.09167	200
28.10000	205
28.10833	210
28.11667	215
28.12500	219
28.13333	222
28.14167	223
28.15000	222
28.15833	220
28.16667	220
28.17500	221
28.18333	225
28.19167	229
28.20000	232
28.20833	233
28.21667	232
28.22500	230
28.23333	228
28.24167	228
28.25000	229
28.25833	230
28.26667	230
28.27500	229
28.28333	225
28.29167	222
28.30000	220
28.30833	219
28.31667	220
28.32500	222
28.33333	226
28.34167	229
28.35000	233
28.35833	236
28.36667	238
28.37500	240
28.38333	241
28.39167	241
28.40000	242
28.40833	241
28.41667	241
28.42500	241
28.43333	242
28.44167	242
28.45000	243
28.45833	245
28.46667	248
28.47500	251
28.48333	253
28.49167	254
28.50000	252
28.50833	248
28.51667	244
28.52500	243
28.53333	243
28.54167	244
28.55000	243
28.55833	241
28.56667	238
28.57500	236
28.58333	235
28.59167	235
28.60000	235
28.60833	235
28.61667	236
28.62500	236
28.63333	238
28.64167	240
28.65000	243
28.65833	245
28.66667	247
28.67500	248
28.68333	248
28.69167	246
28.70000	244
28.70833	241
28.71667	238
28.72500	235
28.73333	234
28.74167	233
28.75000	234
28.75833	234
28.76667	233
28.77500	230
28.78333	229
28.79167	229
28.80000	230
28.80833	231
28.81667	231
28.82500	228
28.83333	224
28.84167	220
28.85000	217
28.85833	215
28.86667	215
28.87500	216
28.88333	217
28.89167	217
28.90000	217
28.90833	216
28.91667	216
28.92500	217
28.93333	218
28.94167	220
28.95000	222
28.95833	224
28.96667	226
28.97500	228
28.98333	230
28.99167	231
29.00000	231
29.00833	228
29.01667	223
29.02500	217
29.03333	211
29.04167	209
29.05000	209
29.05833	212
29.06667	217
29.07500	221
29.08333	224
29.09167	226
29.10000	228
29.10833	231
29.11667	234
29.12500	236
29.13333	237
29.14167	238
29.15000	237
29.15833	235
29.16667	233
29.17500	232
29.18333	233
29.19167	236
29.20000	241
29.20833	247
29.21667	252
29.22500	257
29.23333	261
29.24167	264
29.25000	266
29.25833	267
29.26667	267
29.27500	266
29.28333	262
29.29167	258
29.30000	254
29.30833	250
29.31667	249
29.32500	252
29.33333	258
29.34167	265
29.35000	271
29.35833	275
29.36667	277
29.37500	279
29.38333	284
29.39167	290
29.40000	295
29.40833	299
29.41667	300
29.42500	299
29.43333	299
29.44167	301
29.45000	305
29.45833	310
29.46667	315
29.47500	321
29.48333	326
29.49167	331
29.50000	335
29.50833	338
29.51667	339
29.52500	338
29.53333	337
29.54167	335
29.55000	336
29.55833	339
29.56667	344
29.57500	350
29.58333	356
29.59167	361
29.60000	365
29.60833	370
29.61667	375
29.62500	381
29.63333	389
29.64167	398
29.65000	410
29.65833	422
29.66667	436
29.67500	450
29.68333	463
29.69167	475
29.70000	486
29.70833	497
29.71667	508
29.72500	520
29.73333	533
29.74167	547
29.75000	560
29.75833	573
29.76667	584
29.77500	595
29.78333	607
29.79167	620
29.80000	636
29.80833	655
29.81667	676
29.82500	699
29.83333	723
29.84167	749
29.85000	775
29.85833	802
29.86667	830
29.87500	859
29.88333	888
29.89167	919
29.90000	952
29.90833	989
29.91667	1026
29.92500	1066
29.93333	1106
29.94167	1147
29.95000	1190
29.95833	1233
29.96667	1277
29.97500	1322
29.98333	1369
29.99167	1418
30.00000	1471
30.00833	1529
30.01667	1588
30.02500	1649
30.03333	1711
30.04167	1776
30.05000	1842
30.05833	1910
30.06667	1980
30.07500	2051
30.08333	2126
30.09167	2204
30.10000	2286
30.10833	2374
30.11667	2465
30.12500	2562
30.13333	2660
30.14167	2760
30.15000	2863
30.15833	2966
30.16667	3073
30.17500	3179
30.18333	3289
30.19167	3399
30.20000	3510
30.20833	3623
30.21667	3737
30.22500	3858
30.23333	3981
30.24167	4108
30.25000	4239
30.25833	4369
30.26667	4504
30.27500	4637
30.28333	4775
30.29167	4913
30.30000	5052
30.30833	5193
30.31667	5332
30.32500	5475
30.33333	5617
30.34167	5762
30.35000	5908
30.35833	6054
30.36667	6204
30.37500	6350
30.38333	6497
30.39167	6644
30.40000	6789
30.40833	6937
30.41667	7083
30.42500	7232
30.43333	7380
30.44167	7526
30.45000	7670
30.45833	7812
30.46667	7955
30.47500	8092
30.48333	8228
30.49167	8359
30.50000	8487
30.50833	8613
30.51667	8735
30.52500	8859
30.53333	8980
30.54167	9102
30.55000	9225
30.55833	9343
30.56667	9462
30.57500	9573
30.58333	9680
30.59167	9782
30.60000	9878
30.60833	9972
30.61667	10061
30.62500	10148
30.63333	10231
30.64167	10312
30.65000	10390
30.65833	10463
30.66667	10533
30.67500	10598
30.68333	10658
30.69167	10713
30.70000	10763
30.70833	10809
30.71667	10850
30.72500	10888
30.73333	10923
30.74167	10953
30.75000	10979
30.75833	10999
30.76667	11013
30.77500	11021
30.78333	11022
30.79167	11017
30.80000	11007
30.80833	10993
30.81667	10977
30.82500	10961
30.83333	10943
30.84167	10920
30.85000	10892
30.85833	10857
30.86667	10813
30.87500	10764
30.88333	10710
30.89167	10652
30.90000	10590
30.90833	10523
30.91667	10455
30.92500	10383
30.93333	10308
30.94167	10228
30.95000	10143
30.95833	10056
30.96667	9963
30.97500	9870
30.98333	9773
30.99167	9673
31.00000	9571
31.00833	9465
31.01667	9358
31.02500	9247
31.03333	9135
31.04167	9019
31.05000	8901
31.05833	8782
31.06667	8658
31.07500	8536
31.08333	8410
31.09167	8284
31.10000	8158
31.10833	8030
31.11667	7904
31.12500	7774
31.13333	7646
31.14167	7515
31.15000	7382
31.15833	7251
31.16667	7116
31.17500	6984
31.18333	6850
31.19167	6717
31.20000	6588
31.20833	6458
31.21667	6332
31.22500	6204
31.23333	6079
31.24167	5955
31.25000	5833
31.25833	5715
31.26667	5596
31.27500	5479
31.28333	5360
31.29167	5243
31.30000	5126
31.30833	5008
31.31667	4893
31.32500	4777
31.33333	4665
31.34167	4557
31.35000	4453
31.35833	4355
31.36667	4259
31.37500	4166
31.38333	4069
31.39167	3972
31.40000	3873
31.40833	3772
31.41667	3675
31.42500	3578
31.43333	3486
31.44167	3397
31.45000	3311
31.45833	3229
31.46667	3149
31.47500	3075
31.48333	3003
31.49167	2933
31.50000	2864
31.50833	2794
31.51667	2728
31.52500	2662
31.53333	2600
31.54167	2542
31.55000	2485
31.55833	2429
31.56667	2372
31.57500	2316
31.58333	2262
31.59167	2210
31.60000	2159
31.60833	2106
31.61667	2055
31.62500	2003
31.63333	1952
31.64167	1905
31.65000	1861
31.65833	1822
31.66667	1784
31.67500	1748
31.68333	1711
31.69167	1675
31.70000	1640
31.70833	1607
31.71667	1577
31.72500	1550
31.73333	1524
31.74167	1497
31.75000	1470
31.75833	1442
31.76667	1414
31.77500	1387
31.78333	1362
31.79167	1339
31.80000	1319
31.80833	1299
31.81667	1281
31.82500	1261
31.83333	1241
31.84167	1222
31.85000	1203
31.85833	1183
31.86667	1162
31.87500	1142
31.88333	1122
31.89167	1104
31.90000	1089
31.90833	1077
31.91667	1065
31.92500	1051
31.93333	1039
31.94167	1027
31.95000	1017
31.95833	1006
31.96667	995
31.97500	983
31.98333	969
31.99167	955
32.00000	942
32.00833	931
32.01667	922
32.02500	913
32.03333	905
32.04167	899
32.05000	893
32.05833	889
32.06667	888
32.07500	887
32.08333	884
32.09167	880
32.10000	873
32.10833	864
32.11667	856
32.12500	849
32.13333	844
32.14167	841
32.15000	841
32.15833	840
32.16667	836
32.17500	830
32.18333	821
32.19167	813
32.20000	809
32.20833	809
32.21667	811
32.22500	814
32.23333	818
32.24167	820
32.25000	821
32.25833	821
32.26667	822
32.27500	822
32.28333	823
32.29167	824
32.30000	827
32.30833	832
32.31667	836
32.32500	840
32.33333	845
32.34167	849
32.35000	854
32.35833	861
32.36667	868
32.37500	875
32.38333	881
32.39167	886
32.40000	892
32.40833	898
32.41667	905
32.42500	914
32.43333	926
32.44167	939
32.45000	955
32.45833	970
32.46667	984
32.47500	996
32.48333	1007
32.49167	1017
32.50000	1029
32.50833	1044
32.51667	1061
32.52500	1082
32.53333	1104
32.54167	1130
32.55000	1157
32.55833	1185
32.56667	1215
32.57500	1245
32.58333	1274
32.59167	1304
32.60000	1337
32.60833	1373
32.61667	1411
32.62500	1454
32.63333	1498
32.64167	1542
32.65000	1586
32.65833	1630
32.66667	1676
32.67500	1722
32.68333	1773
32.69167	1827
32.70000	1884
32.70833	1945
32.71667	2008
32.72500	2075
32.73333	2143
32.74167	2214
32.75000	2287
32.75833	2361
32.76667	2436
32.77500	2512
32.78333	2591
32.79167	2673
32.80000	2759
32.80833	2850
32.81667	2943
32.82500	3041
32.83333	3142
32.84167	3246
32.85000	3354
32.85833	3463
32.86667	3578
32.87500	3692
32.88333	3811
32.89167	3932
32.90000	4056
32.90833	4184
32.91667	4313
32.92500	4446
32.93333	4579
32.94167	4716
32.95000	4855
32.95833	4995
32.96667	5141
32.97500	5287
32.98333	5438
32.99167	5592
33.00000	5747
33.00833	5907
33.01667	6066
33.02500	6229
33.03333	6390
33.04167	6552
33.05000	6715
33.05833	6874
33.06667	7037
33.07500	7197
33.08333	7360
33.09167	7524
33.10000	7688
33.10833	7856
33.11667	8021
33.12500	8190
33.13333	8355
33.14167	8521
33.15000	8686
33.15833	8847
33.16667	9011
33.17500	9168
33.18333	9324
33.19167	9478
33.20000	9629
33.20833	9782
33.21667	9930
33.22500	10081
33.23333	10227
33.24167	10372
33.25000	10515
33.25833	10654
33.26667	10791
33.27500	10921
33.28333	11045
33.29167	11164
33.30000	11280
33.30833	11396
33.31667	11510
33.32500	11625
33.33333	11734
33.34167	11837
33.35000	11934
33.35833	12025
33.36667	12113
33.37500	12196
33.38333	12279
33.39167	12359
33.40000	12433
33.40833	12502
33.41667	12564
33.42500	12623
33.43333	12677
33.44167	12728
33.45000	12776
33.45833	12818
33.46667	12856
33.47500	12887
33.48333	12913
33.49167	12934
33.50000	12948
33.50833	12953
33.51667	12952
33.52500	12946
33.53333	12937
33.54167	12925
33.55000	12911
33.55833	12893
33.56667	12869
33.57500	12839
33.58333	12803
33.59167	12762
33.60000	12718
33.60833	12666
33.61667	12608
33.62500	12550
33.63333	12493
33.64167	12433
33.65000	12367
33.65833	12295
33.66667	12215
33.67500	12131
33.68333	12039
33.69167	11942
33.70000	11842
33.70833	11736
33.71667	11633
33.72500	11526
33.73333	11409
33.74167	11290
33.75000	11170
33.75833	11048
33.76667	10922
33.77500	10800
33.78333	10672
33.79167	10542
33.80000	10410
33.80833	10272
33.81667	10136
33.82500	9994
33.83333	9854
33.84167	9713
33.85000	9570
33.85833	9433
33.86667	9282
33.87500	9119
33.88333	8957
33.89167	8807
33.90000	8661
33.90833	8511
33.91667	8364
33.92500	8212
33.93333	8060
33.94167	7906
33.95000	7751
33.95833	7596
33.96667	7436
33.97500	7279
33.98333	7122
33.99167	6968
34.00000	6820
34.00833	6672
34.01667	6529
34.02500	6384
34.03333	6242
34.04167	6100
34.05000	5957
34.05833	5818
34.06667	5675
34.07500	5535
34.08333	5394
34.09167	5257
34.10000	5125
34.10833	4995
34.11667	4871
34.12500	4745
34.13333	4621
34.14167	4496
34.15000	4372
34.15833	4253
34.16667	4135
34.17500	4021
34.18333	3908
34.19167	3797
34.20000	3691
34.20833	3585
34.21667	3487
34.22500	3391
34.23333	3299
34.24167	3208
34.25000	3117
34.25833	3028
34.26667	2936
34.27500	2848
34.28333	2760
34.29167	2675
34.30000	2594
34.30833	2515
34.31667	2441
34.32500	2369
34.33333	2300
34.34167	2232
34.35000	2165
34.35833	2102
34.36667	2039
34.37500	1980
34.38333	1920
34.39167	1860
34.40000	1804
34.40833	1749
34.41667	1699
34.42500	1651
34.43333	1603
34.44167	1555
34.45000	1506
34.45833	1458
34.46667	1412
34.47500	1369
34.48333	1328
34.49167	1289
34.50000	1251
34.50833	1213
34.51667	1177
34.52500	1143
34.53333	1111
34.54167	1081
34.55000	1052
34.55833	1022
34.56667	989
34.57500	958
34.58333	926
34.59167	896
34.60000	867
34.60833	839
34.61667	815
34.62500	794
34.63333	774
34.64167	757
34.65000	739
34.65833	722
34.66667	703
34.67500	684
34.68333	667
34.69167	651
34.70000	636
34.70833	621
34.71667	607
34.72500	591
34.73333	576
34.74167	560
34.75000	544
34.75833	529
34.76667	514
34.77500	499
34.78333	486
34.79167	474
34.80000	465
34.80833	458
34.81667	450
34.82500	442
34.83333	431
34.84167	419
34.85000	407
34.85833	395
34.86667	384
34.87500	376
34.88333	370
34.89167	365
34.90000	360
34.90833	355
34.91667	350
34.92500	346
34.93333	342
34.94167	340
34.95000	339
34.95833	338
34.96667	335
34.97500	331
34.98333	327
34.99167	322
35.00000	315
35.00833	308
35.01667	300
35.02500	291
35.03333	283
35.04167	278
35.05000	275
35.05833	273
35.06667	273
35.07500	272
35.08333	267
35.09167	260
35.10000	254
35.10833	248
35.11667	243
35.12500	240
35.13333	237
35.14167	234
35.15000	232
35.15833	231
35.16667	230
35.17500	229
35.18333	225
35.19167	220
35.20000	214
35.20833	210
35.21667	208
35.22500	207
35.23333	206
35.24167	204
35.25000	200
35.25833	197
35.26667	195
35.27500	195
35.28333	195
35.29167	196
35.30000	195
35.30833	191
35.31667	187
35.32500	184
35.33333	182
35.34167	181
35.35000	181
35.35833	182
35.36667	181
35.37500	181
35.38333	180
35.39167	179
35.40000	177
35.40833	172
35.41667	165
35.42500	157
35.43333	149
35.44167	144
35.45000	143
35.45833	145
35.46667	150
35.47500	154
35.48333	157
35.49167	157
35.50000	157
35.50833	158
35.51667	158
35.52500	159
35.53333	159
35.54167	158
35.55000	155
35.55833	150
35.56667	144
35.57500	139
35.58333	135
35.59167	133
35.60000	134
35.60833	138
35.61667	142
35.62500	144
35.63333	143
35.64167	141
35.65000	138
35.65833	135
35.66667	134
35.67500	135
35.68333	136
35.69167	136
35.70000	136
35.70833	134
35.71667	131
35.72500	128
35.73333	127
35.74167	127
35.75000	129
35.75833	132
35.76667	135
35.77500	137
35.78333	137
35.79167	135
35.80000	133
35.80833	130
35.81667	128
35.82500	128
35.83333	128
35.84167	128
35.85000	127
35.85833	125
35.86667	121
35.87500	118
35.88333	116
35.89167	114
35.90000	113
35.90833	113
35.91667	113
35.92500	114
35.93333	114
35.94167	114
35.95000	113
35.95833	114
35.96667	115
35.97500	115
35.98333	116
35.99167	115
36.00000	112
36.00833	109
36.01667	107
36.02500	107
36.03333	108
36.04167	107
36.05000	104
36.05833	99
36.06667	94
36.07500	93
36.08333	97
36.09167	104
36.10000	110
36.10833	115
36.11667	118
36.12500	117
36.13333	115
36.14167	112
36.15000	109
36.15833	107
36.16667	105
36.17500	103
36.18333	103
36.19167	103
36.20000	103
36.20833	102
36.21667	101
36.22500	101
36.23333	101
36.24167	101
36.25000	99
36.25833	98
36.26667	95
36.27500	93
36.28333	91
36.29167	90
36.30000	90
36.30833	91
36.31667	94
36.32500	97
36.33333	100
36.34167	102
36.35000	102
36.35833	102
36.36667	102
36.37500	102
36.38333	101
36.39167	101
36.40000	99
36.40833	96
36.41667	93
36.42500	91
36.43333	89
36.44167	89
36.45000	89
36.45833	90
36.46667	91
36.47500	92
36.48333	94
36.49167	95
36.50000	95
36.50833	93
36.51667	91
36.52500	89
36.53333	89
36.54167	89
36.55000	88
36.55833	87
36.56667	86
36.57500	85
36.58333	84
36.59167	85
36.60000	87
36.60833	88
36.61667	90
36.62500	90
36.63333	89
36.64167	88
36.65000	88
36.65833	88
36.66667	89
36.67500	91
36.68333	90
36.69167	88
36.70000	85
36.70833	81
36.71667	78
36.72500	77
36.73333	76
36.74167	75
36.75000	73
36.75833	70
36.76667	68
36.77500	66
36.78333	65
36.79167	66
36.80000	67
36.80833	70
36.81667	74
36.82500	80
36.83333	85
36.84167	88
36.85000	89
36.85833	89
36.86667	88
36.87500	86
36.88333	85
36.89167	84
36.90000	83
36.90833	81
36.91667	80
36.92500	78
36.93333	76
36.94167	76
36.95000	77
36.95833	79
36.96667	79
36.97500	78
36.98333	76
36.99167	73
37.00000	72
37.00833	73
37.01667	75
37.02500	77
37.03333	79
37.04167	77
37.05000	73
37.05833	67
37.06667	61
37.07500	56
37.08333	53
37.09167	52
37.10000	52
37.10833	52
37.11667	55
37.12500	61
37.13333	66
37.14167	71
37.15000	74
37.15833	75
37.16667	74
37.17500	73
37.18333	72
37.19167	73
37.20000	74
37.20833	75
37.21667	76
37.22500	78
37.23333	79
37.24167	80
37.25000	80
37.25833	79
37.26667	78
37.27500	77
37.28333	74
37.29167	71
37.30000	66
37.30833	61
37.31667	59
37.32500	61
37.33333	66
37.34167	74
37.35000	82
37.35833	88
37.36667	91
37.37500	91
37.38333	90
37.39167	87
37.40000	83
37.40833	78
37.41667	72
37.42500	66
37.43333	61
37.44167	58
37.45000	56
37.45833	56
37.46667	57
37.47500	60
37.48333	62
37.49167	63
37.50000	65
37.50833	66
37.51667	68
37.52500	71
37.53333	72
37.54167	72
37.55000	69
37.55833	65
37.56667	60
37.57500	55
37.58333	53
37.59167	55
37.60000	58
37.60833	63
37.61667	67
37.62500	70
37.63333	72
37.64167	73
37.65000	73
37.65833	71
37.66667	68
37.67500	66
37.68333	66
37.69167	68
37.70000	71
37.70833	75
37.71667	78
37.72500	80
37.73333	80
37.74167	77
37.75000	73
37.75833	68
37.76667	63
37.77500	60
37.78333	58
37.79167	58
37.80000	58
37.80833	57
37.81667	56
37.82500	55
37.83333	56
37.84167	58
37.85000	61
37.85833	64
37.86667	68
37.87500	71
37.88333	72
37.89167	71
37.90000	70
37.90833	70
37.91667	70
37.92500	72
37.93333	74
37.94167	76
37.95000	78
37.95833	78
37.96667	76
37.97500	74
37.98333	74
37.99167	75
38.00000	76
38.00833	77
38.01667	77
38.02500	75
38.03333	72
38.04167	69
38.05000	66
38.05833	63
38.06667	60
38.07500	57
38.08333	56
38.09167	57
38.10000	59
38.10833	62
38.11667	64
38.12500	64
38.13333	64
38.14167	65
38.15000	66
38.15833	67
38.16667	67
38.17500	65
38.18333	65
38.19167	65
38.20000	66
38.20833	67
38.21667	68
38.22500	67
38.23333	66
38.24167	65
38.25000	65
38.25833	64
38.26667	63
38.27500	61
38.28333	60
38.29167	58
38.30000	58
38.30833	58
38.31667	60
38.32500	62
38.33333	64
38.34167	65
38.35000	67
38.35833	69
38.36667	70
38.37500	71
38.38333	71
38.39167	72
38.40000	73
38.40833	74
38.41667	74
38.42500	74
38.43333	73
38.44167	73
38.45000	73
38.45833	74
38.46667	74
38.47500	74
38.48333	74
38.49167	75
38.50000	77
38.50833	80
38.51667	82
38.52500	83
38.53333	84
38.54167	85
38.55000	88
38.55833	90
38.56667	90
38.57500	89
38.58333	87
38.59167	85
38.60000	83
38.60833	82
38.61667	83
38.62500	86
38.63333	91
38.64167	96
38.65000	100
38.65833	101
38.66667	99
38.67500	97
38.68333	95
38.69167	94
38.70000	93
38.70833	90
38.71667	88
38.72500	88
38.73333	89
38.74167	90
38.75000	91
38.75833	90
38.76667	85
38.77500	81
38.78333	78
38.79167	77
38.80000	78
38.80833	81
38.81667	85
38.82500	87
38.83333	88
38.84167	87
38.85000	84
38.85833	80
38.86667	76
38.87500	74
38.88333	74
38.89167	77
38.90000	79
38.90833	82
38.91667	84
38.92500	85
38.93333	87
38.94167	90
38.95000	92
38.95833	93
38.96667	91
38.97500	90
38.98333	90
38.99167	90
39.00000	90
39.00833	89
39.01667	88
39.02500	87
39.03333	87
39.04167	89
39.05000	93
39.05833	96
39.06667	98
39.07500	98
39.08333	98
39.09167	98
39.10000	97
39.10833	95
39.11667	94
39.12500	95
39.13333	96
39.14167	97
39.15000	99
39.15833	100
39.16667	101
39.17500	101
39.18333	100
39.19167	97
39.20000	94
39.20833	92
39.21667	91
39.22500	92
39.23333	93
39.24167	94
39.25000	94
39.25833	94
39.26667	95
39.27500	98
39.28333	100
39.29167	101
39.30000	103
39.30833	103
39.31667	104
39.32500	104
39.33333	103
39.34167	102
39.35000	101
39.35833	100
39.36667	100
39.37500	100
39.38333	99
39.39167	97
39.40000	97
39.40833	99
39.41667	101
39.42500	104
39.43333	104
39.44167	101
39.45000	95
39.45833	89
39.46667	84
39.47500	82
39.48333	83
39.49167	85
39.50000	87
39.50833	89
39.51667	88
39.52500	86
39.53333	83
39.54167	80
39.55000	78
39.55833	78
39.56667	80
39.57500	83
39.58333	85
39.59167	85
39.60000	83
39.60833	80
39.61667	78
39.62500	78
39.63333	80
39.64167	83
39.65000	88
39.65833	90
39.66667	91
39.67500	90
39.68333	89
39.69167	87
39.70000	86
39.70833	86
39.71667	85
39.72500	83
39.73333	80
39.74167	77
39.75000	75
39.75833	74
39.76667	74
39.77500	74
39.78333	74
39.79167	72
39.80000	69
39.80833	66
39.81667	64
39.82500	64
39.83333	67
39.84167	71
39.85000	75
39.85833	77
39.86667	78
39.87500	76
39.88333	73
39.89167	70
39.90000	67
39.90833	65
39.91667	65
39.92500	69
39.93333	75
39.94167	79
39.95000	81
39.95833	81
39.96667	78
39.97500	73
39.98333	69
39.99167	65
40.00000	62
40.00833	62
40.01667	62
40.02500	63
40.03333	63
40.04167	63
40.05000	62
40.05833	61
40.06667	60
40.07500	60
40.08333	60
40.09167	59
40.10000	58
40.10833	56
40.11667	56
40.12500	56
40.13333	56
40.14167	56
40.15000	56
40.15833	57
40.16667	59
40.17500	62
40.18333	65
40.19167	66
40.20000	66
40.20833	63
40.21667	59
40.22500	56
40.23333	53
40.24167	51
40.25000	51
40.25833	53
40.26667	59
40.27500	65
40.28333	70
40.29167	74
40.30000	76
40.30833	74
40.31667	69
40.32500	64
40.33333	61
40.34167	59
40.35000	60
40.35833	63
40.36667	68
40.37500	71
40.38333	73
40.39167	71
40.40000	68
40.40833	63
40.41667	58
40.42500	54
40.43333	50
40.44167	49
40.45000	49
40.45833	50
40.46667	51
40.47500	53
40.48333	56
40.49167	60
40.50000	64
40.50833	68
40.51667	73
40.52500	79
40.53333	84
40.54167	88
40.55000	91
40.55833	92
40.56667	91
40.57500	88
40.58333	85
40.59167	82
40.60000	79
40.60833	78
40.61667	76
40.62500	75
40.63333	74
40.64167	74
40.65000	76
40.65833	77
40.66667	76
40.67500	75
40.68333	73
40.69167	72
40.70000	73
40.70833	75
40.71667	78
40.72500	81
40.73333	85
40.74167	88
40.75000	91
40.75833	94
40.76667	95
40.77500	95
40.78333	95
40.79167	97
40.80000	101
40.80833	108
40.81667	117
40.82500	127
40.83333	136
40.84167	143
40.85000	148
40.85833	150
40.86667	152
40.87500	152
40.88333	151
40.89167	151
40.90000	152
40.90833	155
40.91667	160
40.92500	168
40.93333	177
40.94167	185
40.95000	192
40.95833	198
40.96667	202
40.97500	206
40.98333	208
40.99167	208
41.00000	208
41.00833	207
41.01667	207
41.02500	207
41.03333	209
41.04167	212
41.05000	217
41.05833	222
41.06667	228
41.07500	233
41.08333	236
41.09167	237
41.10000	240
41.10833	244
41.11667	250
41.12500	257
41.13333	262
41.14167	267
41.15000	270
41.15833	274
41.16667	278
41.17500	282
41.18333	286
41.19167	289
41.20000	291
41.20833	294
41.21667	297
41.22500	301
41.23333	305
41.24167	308
41.25000	312
41.25833	314
41.26667	317
41.27500	319
41.28333	321
41.29167	323
41.30000	326
41.30833	329
41.31667	332
41.32500	336
41.33333	339
41.34167	342
41.35000	345
41.35833	349
41.36667	352
41.37500	355
41.38333	357
41.39167	359
41.40000	360
41.40833	362
41.41667	365
41.42500	369
41.43333	374
41.44167	377
41.45000	379
41.45833	380
41.46667	378
41.47500	376
41.48333	372
41.49167	368
41.50000	364
41.50833	361
41.51667	358
41.52500	355
41.53333	353
41.54167	351
41.55000	349
41.55833	346
41.56667	344
41.57500	343
41.58333	344
41.59167	347
41.60000	349
41.60833	351
41.61667	351
41.62500	348
41.63333	344
41.64167	341
41.65000	339
41.65833	336
41.66667	331
41.67500	323
41.68333	317
41.69167	313
41.70000	312
41.70833	313
41.71667	312
41.72500	309
41.73333	303
41.74167	298
41.75000	293
41.75833	291
41.76667	289
41.77500	287
41.78333	285
41.79167	281
41.80000	276
41.80833	271
41.81667	267
41.82500	264
41.83333	261
41.84167	259
41.85000	257
41.85833	254
41.86667	251
41.87500	248
41.88333	245
41.89167	242
41.90000	238
41.90833	235
41.91667	231
41.92500	228
41.93333	225
41.94167	222
41.95000	221
41.95833	219
41.96667	217
41.97500	212
41.98333	204
41.99167	194
42.00000	184
42.00833	174
42.01667	168
42.02500	168
42.03333	170
42.04167	174
42.05000	177
42.05833	178
42.06667	176
42.07500	170
42.08333	162
42.09167	154
42.10000	147
42.10833	144
42.11667	143
42.12500	142
42.13333	141
42.14167	135
42.15000	126
42.15833	117
42.16667	109
42.17500	104
42.18333	102
42.19167	103
42.20000	103
42.20833	102
42.21667	98
42.22500	92
42.23333	86
42.24167	80
42.25000	76
42.25833	74
42.26667	74
42.27500	74
42.28333	75
42.29167	75
42.30000	73
42.30833	70
42.31667	65
42.32500	60
42.33333	55
42.34167	52
42.35000	52
42.35833	54
42.36667	60
42.37500	65
42.38333	69
42.39167	70
42.40000	68
42.40833	65
42.41667	62
42.42500	60
42.43333	59
42.44167	58
42.45000	55
42.45833	52
42.46667	48
42.47500	46
42.48333	46
42.49167	47
42.50000	49
42.50833	49
42.51667	47
42.52500	44
42.53333	42
42.54167	41
42.55000	42
42.55833	44
42.56667	46
42.57500	48
42.58333	49
42.59167	50
42.60000	50
42.60833	47
42.61667	45
42.62500	45
42.63333	46
42.64167	48
42.65000	49
42.65833	48
42.66667	43
42.67500	37
42.68333	32
42.69167	27
42.70000	25
42.70833	27
42.71667	28
42.72500	29
42.73333	28
42.74167	27
42.75000	26
42.75833	26
42.76667	27
42.77500	28
42.78333	30
42.79167	33
42.80000	36
42.80833	38
42.81667	37
42.82500	33
42.83333	27
42.84167	22
42.85000	18
42.85833	16
42.86667	18
42.87500	22
42.88333	26
42.89167	30
42.90000	33
42.90833	33
42.91667	32
42.92500	31
42.93333	30
42.94167	31
42.95000	32
42.95833	33
42.96667	35
42.97500	36
42.98333	38
42.99167	39
43.00000	40
43.00833	41
43.01667	41
43.02500	40
43.03333	39
43.04167	37
43.05000	36
43.05833	34
43.06667	33
43.07500	31
43.08333	29
43.09167	27
43.10000	27
43.10833	28
43.11667	30
43.12500	30
43.13333	30
43.14167	29
43.15000	29
43.15833	28
43.16667	29
43.17500	31
43.18333	33
43.19167	33
43.20000	34
43.20833	36
43.21667	39
43.22500	41
43.23333	43
43.24167	44
43.25000	45
43.25833	44
43.26667	41
43.27500	37
43.28333	31
43.29167	26
43.30000	21
43.30833	18
43.31667	16
43.32500	17
43.33333	18
43.34167	19
43.35000	20
43.35833	19
43.36667	17
43.37500	14
43.38333	14
43.39167	15
43.40000	19
43.40833	23
43.41667	27
43.42500	29
43.43333	29
43.44167	28
43.45000	28
43.45833	27
43.46667	26
43.47500	26
43.48333	26
43.49167	28
43.50000	31
43.50833	36
43.51667	38
43.52500	38
43.53333	36
43.54167	33
43.55000	30
43.55833	30
43.56667	30
43.57500	32
43.58333	34
43.59167	37
43.60000	38
43.60833	38
43.61667	36
43.62500	32
43.63333	28
43.64167	24
43.65000	21
43.65833	19
43.66667	20
43.67500	23
43.68333	25
43.69167	27
43.70000	27
43.70833	24
43.71667	20
43.72500	16
43.73333	14
43.74167	13
43.75000	14
43.75833	16
43.76667	18
43.77500	20
43.78333	22
43.79167	23
43.80000	22
43.80833	21
43.81667	21
43.82500	22
43.83333	25
43.84167	26
43.85000	26
43.85833	24
43.86667	20
43.87500	17
43.88333	17
43.89167	19
43.90000	23
43.90833	27
43.91667	31
43.92500	34
43.93333	34
43.94167	34
43.95000	32
43.95833	29
43.96667	24
43.97500	20
43.98333	18
43.99167	18
44.00000	20
44.00833	23
44.01667	25
44.02500	25
44.03333	23
44.04167	21
44.05000	21
44.05833	23
44.06667	29
44.07500	36
44.08333	45
44.09167	52
44.10000	56
44.10833	56
44.11667	51
44.12500	43
44.13333	33
44.14167	25
44.15000	18
44.15833	16
44.16667	16
44.17500	18
44.18333	19
44.19167	18
44.20000	16
44.20833	13
44.21667	11
44.22500	11
44.23333	13
44.24167	18
44.25000	24
44.25833	30
44.26667	36
44.27500	39
44.28333	39
44.29167	37
44.30000	35
44.30833	33
44.31667	32
44.32500	32
44.33333	32
44.34167	32
44.35000	31
44.35833	30
44.36667	29
44.37500	30
44.38333	29
44.39167	28
44.40000	27
44.40833	27
44.41667	28
44.42500	27
44.43333	27
44.44167	24
44.45000	21
44.45833	18
44.46667	14
44.47500	13
44.48333	15
44.49167	20
44.50000	24
44.50833	27
44.51667	28
44.52500	26
44.53333	22
44.54167	17
44.55000	14
44.55833	11
44.56667	10
44.57500	9
44.58333	10
44.59167	12
44.60000	13
44.60833	15
44.61667	16
44.62500	17
44.63333	19
44.64167	20
44.65000	20
44.65833	20
44.66667	22
44.67500	23
44.68333	25
44.69167	26
44.70000	27
44.70833	28
44.71667	28
44.72500	27
44.73333	25
44.74167	20
44.75000	16
44.75833	12
44.76667	8
44.77500	6
44.78333	4
44.79167	4
44.80000	4
44.80833	3
44.81667	2
44.82500	1
44.83333	0
44.84167	1
44.85000	4
44.85833	7
44.86667	12
44.87500	16
44.88333	19
44.89167	20
44.90000	21
44.90833	21
44.91667	21
44.92500	20
44.93333	18
44.94167	16
44.95000	13
44.95833	11
44.96667	9
44.97500	8
44.98333	7
44.99167	7
45.00000	7
45.00833	8
45.01667	10
45.02500	13
45.03333	16
45.04167	18
45.05000	18
45.05833	17
45.06667	14
45.07500	11
45.08333	8
45.09167	6
45.10000	4
45.10833	4
45.11667	4
45.12500	4
45.13333	3
45.14167	5
45.15000	8
45.15833	13
45.16667	17
45.17500	19
45.18333	18
45.19167	15
45.20000	14
45.20833	15
45.21667	17
45.22500	19
45.23333	21
45.24167	21
45.25000	19
45.25833	16
45.26667	13
45.27500	10
45.28333	7
45.29167	4
45.30000	1
45.30833	-3
45.31667	-5
45.32500	-6
45.33333	-4
45.34167	1
45.35000	9
45.35833	15
45.36667	18
45.37500	18
45.38333	16
45.39167	14
45.40000	13
45.40833	12
45.41667	10
45.42500	7
45.43333	3
45.44167	1
45.45000	-2
45.45833	-4
45.46667	-4
45.47500	-4
45.48333	-2
45.49167	1
45.50000	4
45.50833	7
45.51667	9
45.52500	10
45.53333	9
45.54167	8
45.55000	8
45.55833	9
45.56667	12
45.57500	12
45.58333	11
45.59167	7
45.60000	4
45.60833	2
45.61667	2
45.62500	4
45.63333	6
45.64167	6
45.65000	4
45.65833	3
45.66667	3
45.67500	4
45.68333	6
45.69167	9
45.70000	11
45.70833	13
45.71667	13
45.72500	13
45.73333	12
45.74167	12
45.75000	14
45.75833	16
45.76667	19
45.77500	20
45.78333	21
45.79167	21
45.80000	21
45.80833	22
45.81667	21
45.82500	19
45.83333	16
45.84167	11
45.85000	5
45.85833	-1
45.86667	-5
45.87500	-7
45.88333	-8
45.89167	-6
45.90000	-2
45.90833	3
45.91667	8
45.92500	11
45.93333	13
45.94167	17
45.95000	20
45.95833	23
45.96667	24
45.97500	23
45.98333	20
45.99167	16
46.00000	12
46.00833	7
46.01667	2
46.02500	-4
46.03333	-8
46.04167	-9
46.05000	-8
46.05833	-6
46.06667	-4
46.07500	-1
46.08333	3
46.09167	7
46.10000	10
46.10833	11
46.11667	11
46.12500	11
46.13333	10
46.14167	9
46.15000	7
46.15833	4
46.16667	-0
46.17500	-4
46.18333	-6
46.19167	-6
46.20000	-6
46.20833	-5
46.21667	-4
46.22500	-4
46.23333	-5
46.24167	-5
46.25000	-6
46.25833	-7
46.26667	-10
46.27500	-12
46.28333	-13
46.29167	-10
46.30000	-5
46.30833	2
46.31667	9
46.32500	14
46.33333	15
46.34167	13
46.35000	8
46.35833	4
46.36667	1
46.37500	-0
46.38333	1
46.39167	2
46.40000	2
46.40833	-0
46.41667	-2
46.42500	-2
46.43333	0
46.44167	2
46.45000	2
46.45833	0
46.46667	-2
46.47500	-3
46.48333	-2
46.49167	0
46.50000	-1
46.50833	-4
46.51667	-9
46.52500	-12
46.53333	-13
46.54167	-9
46.55000	-1
46.55833	6
46.56667	10
46.57500	11
46.58333	9
46.59167	6
46.60000	2
46.60833	-2
46.61667	-6
46.62500	-9
46.63333	-12
46.64167	-13
46.65000	-13
46.65833	-12
46.66667	-11
46.67500	-10
46.68333	-8
46.69167	-7
46.70000	-8
46.70833	-10
46.71667	-12
46.72500	-13
46.73333	-13
46.74167	-12
46.75000	-11
46.75833	-10
46.76667	-9
46.77500	-8
46.78333	-7
46.79167	-5
46.80000	-3
46.80833	-1
46.81667	2
46.82500	6
46.83333	10
46.84167	13
46.85000	12
46.85833	8
46.86667	3
46.87500	-2
46.88333	-6
46.89167	-9
46.90000	-8
46.90833	-3
46.91667	2
46.92500	7
46.93333	12
46.94167	15
46.95000	17
46.95833	19
46.96667	21
46.97500	21
46.98333	20
46.99167	18
47.00000	14
47.00833	11
47.01667	7
47.02500	4
47.03333	0
47.04167	-2
47.05000	-3
47.05833	-4
47.06667	-5
47.07500	-6
47.08333	-5
47.09167	-4
47.10000	-2
47.10833	0
47.11667	3
47.12500	7
47.13333	11
47.14167	12
47.15000	11
47.15833	8
47.16667	3
47.17500	-1
47.18333	-3
47.19167	-1
47.20000	3
47.20833	8
47.21667	12
47.22500	14
47.23333	13
47.24167	6
47.25000	-4
47.25833	-14
47.26667	-21
47.27500	-25
47.28333	-24
47.29167	-22
47.30000	-20
47.30833	-19
47.31667	-18
47.32500	-16
47.33333	-13
47.34167	-11
47.35000	-8
47.35833	-6
47.36667	-5
47.37500	-3
47.38333	-2
47.39167	-1
47.40000	-1
47.40833	-3
47.41667	-5
47.42500	-6
47.43333	-5
47.44167	-5
47.45000	-5
47.45833	-6
47.46667	-6
47.47500	-5
47.48333	-4
47.49167	-3
47.50000	-1
47.50833	0
47.51667	2
47.52500	6
47.53333	10
47.54167	11
47.55000	10
47.55833	8
47.56667	5
47.57500	4
47.58333	3
47.59167	4
47.60000	4
47.60833	2
47.61667	-1
47.62500	-4
47.63333	-7
47.64167	-8
47.65000	-8
47.65833	-6
47.66667	-4
47.67500	-1
47.68333	-1
47.69167	-3
47.70000	-5
47.70833	-8
47.71667	-8
47.72500	-5
47.73333	-1
47.74167	1
47.75000	-1
47.75833	-4
47.76667	-7
47.77500	-8
47.78333	-4
47.79167	2
47.80000	7
47.80833	10
47.81667	10
47.82500	7
47.83333	4
47.84167	2
47.85000	3
47.85833	5
47.86667	6
47.87500	4
47.88333	1
47.89167	-4
47.90000	-9
47.90833	-13
47.91667	-17
47.92500	-18
47.93333	-18
47.94167	-17
47.95000	-15
47.95833	-13
47.96667	-12
47.97500	-11
47.98333	-9
47.99167	-6
48.00000	-3
48.00833	-2
48.01667	-1
48.02500	1
48.03333	4
48.04167	7
48.05000	10
48.05833	10
48.06667	9
48.07500	5
48.08333	1
48.09167	-4
48.10000	-9
48.10833	-12
48.11667	-13
48.12500	-12
48.13333	-9
48.14167	-7
48.15000	-3
48.15833	0
48.16667	4
48.17500	6
48.18333	7
48.19167	5
48.20000	2
48.20833	-1
48.21667	-4
48.22500	-3
48.23333	-1
48.24167	1
48.25000	2
48.25833	0
48.26667	-3
48.27500	-6
48.28333	-8
48.29167	-10
48.30000	-12
48.30833	-14
48.31667	-14
48.32500	-12
48.33333	-9
48.34167	-6
48.35000	-3
48.35833	-1
48.36667	-1
48.37500	-1
48.38333	0
48.39167	2
48.40000	5
48.40833	8
48.41667	8
48.42500	5
48.43333	1
48.44167	-4
48.45000	-9
48.45833	-11
48.46667	-11
48.47500	-9
48.48333	-6
48.49167	-4
48.50000	-2
48.50833	1
48.51667	1
48.52500	-0
48.53333	-3
48.54167	-6
48.55000	-9
48.55833	-10
48.56667	-8
48.57500	-6
48.58333	-4
48.59167	-2
48.60000	-1
48.60833	-2
48.61667	-4
48.62500	-8
48.63333	-10
48.64167	-12
48.65000	-11
48.65833	-9
48.66667	-6
48.67500	-4
48.68333	-2
48.69167	-0
48.70000	1
48.70833	0
48.71667	-2
48.72500	-6
48.73333	-10
48.74167	-13
48.75000	-15
48.75833	-15
48.76667	-12
48.77500	-9
48.78333	-5
48.79167	-2
48.80000	-0
48.80833	-1
48.81667	-3
48.82500	-4
48.83333	-6
48.84167	-8
48.85000	-11
48.85833	-13
48.86667	-15
48.87500	-17
48.88333	-17
48.89167	-16
48.90000	-14
48.90833	-13
48.91667	-11
48.92500	-11
48.93333	-11
48.94167	-10
48.95000	-8
48.95833	-5
48.96667	-1
48.97500	2
48.98333	3
48.99167	2
49.00000	1
49.00833	1
49.01667	1
49.02500	0
49.03333	-0
49.04167	-2
49.05000	-4
49.05833	-6
49.06667	-8
49.07500	-11
49.08333	-15
49.09167	-18
49.10000	-20
49.10833	-20
49.11667	-18
49.12500	-15
49.13333	-11
49.14167	-8
49.15000	-7
49.15833	-7
49.16667	-10
49.17500	-14
49.18333	-16
49.19167	-18
49.20000	-18
49.20833	-17
49.21667	-16
49.22500	-15
49.23333	-12
49.24167	-9
49.25000	-5
49.25833	-2
49.26667	0
49.27500	1
49.28333	2
49.29167	2
49.30000	1
49.30833	-2
49.31667	-5
49.32500	-6
49.33333	-6
49.34167	-6
49.35000	-7
49.35833	-10
49.36667	-15
49.37500	-20
49.38333	-23
49.39167	-23
49.40000	-22
49.40833	-20
49.41667	-18
49.42500	-17
49.43333	-16
49.44167	-16
49.45000	-15
49.45833	-13
49.46667	-10
49.47500	-7
49.48333	-4
49.49167	-1
49.50000	-1
49.50833	-4
49.51667	-7
49.52500	-8
49.53333	-6
49.54167	-2
49.55000	3
49.55833	6
49.56667	4
49.57500	-0
49.58333	-6
49.59167	-12
49.60000	-17
49.60833	-20
49.61667	-21
49.62500	-20
49.63333	-17
49.64167	-12
49.65000	-7
49.65833	-3
49.66667	-2
49.67500	-3
49.68333	-6
49.69167	-10
49.70000	-12
49.70833	-12
49.71667	-11
49.72500	-8
49.73333	-6
49.74167	-6
49.75000	-7
49.75833	-9
49.76667	-12
49.77500	-14
49.78333	-14
49.79167	-12
49.80000	-8
49.80833	-4
49.81667	-2
49.82500	-1
49.83333	-2
49.84167	-5
49.85000	-8
49.85833	-10
49.86667	-11
49.87500	-11
49.88333	-9
49.89167	-7
49.90000	-4
49.90833	-0
49.91667	4
49.92500	9
49.93333	12
49.94167	13
49.95000	11
49.95833	8
49.96667	5
49.97500	4
49.98333	3
49.99167	4
50.00000	6
50.00833	7
50.01667	8
50.02500	9
50.03333	7
50.04167	3
50.05000	-3
50.05833	-10
50.06667	-15
50.07500	-18
50.08333	-19
50.09167	-18
50.10000	-16
50.10833	-14
50.11667	-13
50.12500	-13
50.13333	-11
50.14167	-8
50.15000	-5
50.15833	-1
50.16667	2
50.17500	4
50.18333	5
50.19167	4
50.20000	1
50.20833	-2
50.21667	-6
50.22500	-10
50.23333	-13
50.24167	-13
50.25000	-10
50.25833	-6
50.26667	-1
50.27500	3
50.28333	7
50.29167	9
50.30000	11
50.30833	11
50.31667	9
50.32500	5
50.33333	1
50.34167	-3
50.35000	-5
50.35833	-7
50.36667	-6
50.37500	-3
50.38333	-1
50.39167	2
50.40000	3
50.40833	5
50.41667	5
50.42500	4
50.43333	2
50.44167	2
50.45000	3
50.45833	6
50.46667	9
50.47500	12
50.48333	15
50.49167	17
50.50000	20
50.50833	24
50.51667	27
50.52500	28
50.53333	28
50.54167	28
50.55000	27
50.55833	26
50.56667	26
50.57500	26
50.58333	27
50.59167	28
50.60000	29
50.60833	30
50.61667	32
50.62500	36
50.63333	39
50.64167	43
50.65000	47
50.65833	50
50.66667	52
50.67500	51
50.68333	49
50.69167	46
50.70000	43
50.70833	40
50.71667	37
50.72500	33
50.73333	31
50.74167	30
50.75000	31
50.75833	34
50.76667	39
50.77500	42
50.78333	43
50.79167	42
50.80000	41
50.80833	41
50.81667	43
50.82500	46
50.83333	48
50.84167	48
50.85000	44
50.85833	39
50.86667	36
50.87500	34
50.88333	36
50.89167	40
50.90000	45
50.90833	48
50.91667	50
50.92500	49
50.93333	47
50.94167	45
50.95000	44
50.95833	44
50.96667	45
50.97500	46
50.98333	45
50.99167	44
51.00000	43
51.00833	44
51.01667	46
51.02500	48
51.03333	51
51.04167	54
51.05000	57
51.05833	59
51.06667	60
51.07500	61
51.08333	60
51.09167	57
51.10000	56
51.10833	55
51.11667	56
51.12500	59
51.13333	63
51.14167	66
51.15000	68
51.15833	68
51.16667	67
51.17500	65
51.18333	62
51.19167	59
51.20000	56
51.20833	54
51.21667	53
51.22500	53
51.23333	55
51.24167	59
51.25000	65
51.25833	70
51.26667	73
51.27500	76
51.28333	77
51.29167	77
51.30000	76
51.30833	76
51.31667	75
51.32500	75
51.33333	75
51.34167	73
51.35000	68
51.35833	62
51.36667	53
51.37500	46
51.38333	43
51.39167	43
51.40000	46
51.40833	48
51.41667	48
51.42500	44
51.43333	39
51.44167	34
51.45000	31
51.45833	32
51.46667	37
51.47500	43
51.48333	47
51.49167	50
51.50000	52
51.50833	51
51.51667	48
51.52500	43
51.53333	37
51.54167	32
51.55000	28
51.55833	27
51.56667	30
51.57500	34
51.58333	37
51.59167	37
51.60000	36
51.60833	35
51.61667	33
51.62500	32
51.63333	31
51.64167	30
51.65000	28
51.65833	28
51.66667	29
51.67500	32
51.68333	36
51.69167	40
51.70000	44
51.70833	46
51.71667	46
51.72500	45
51.73333	43
51.74167	41
51.75000	39
51.75833	39
51.76667	40
51.77500	42
51.78333	45
51.79167	49
51.80000	52
51.80833	54
51.81667	56
51.82500	56
51.83333	54
51.84167	53
51.85000	51
51.85833	50
51.86667	48
51.87500	47
51.88333	46
51.89167	47
51.90000	49
51.90833	52
51.91667	57
51.92500	61
51.93333	66
51.94167	69
51.95000	72
51.95833	74
51.96667	75
51.97500	77
51.98333	77
51.99167	77
52.00000	77
52.00833	78
52.01667	81
52.02500	86
52.03333	91
52.04167	96
52.05000	100
52.05833	102
52.06667	102
52.07500	100
52.08333	97
52.09167	95
52.10000	92
52.10833	91
52.11667	90
52.12500	90
52.13333	91
52.14167	95
52.15000	100
52.15833	106
52.16667	112
52.17500	117
52.18333	120
52.19167	123
52.20000	125
52.20833	128
52.21667	130
52.22500	132
52.23333	135
52.24167	138
52.25000	144
52.25833	150
52.26667	156
52.27500	161
52.28333	161
52.29167	158
52.30000	155
52.30833	152
52.31667	151
52.32500	154
52.33333	157
52.34167	159
52.35000	160
52.35833	159
52.36667	159
52.37500	160
52.38333	162
52.39167	165
52.40000	169
52.40833	171
52.41667	174
52.42500	177
52.43333	181
52.44167	185
52.45000	191
52.45833	197
52.46667	205
52.47500	212
52.48333	217
52.49167	221
52.50000	223
52.50833	225
52.51667	226
52.52500	228
52.53333	231
52.54167	233
52.55000	234
52.55833	236
52.56667	239
52.57500	244
52.58333	250
52.59167	257
52.60000	262
52.60833	265
52.61667	264
52.62500	261
52.63333	259
52.64167	259
52.65000	263
52.65833	268
52.66667	274
52.67500	278
52.68333	281
52.69167	281
52.70000	283
52.70833	286
52.71667	289
52.72500	293
52.73333	296
52.74167	298
52.75000	299
52.75833	300
52.76667	302
52.77500	304
52.78333	306
52.79167	306
52.80000	305
52.80833	300
52.81667	295
52.82500	291
52.83333	289
52.84167	290
52.85000	293
52.85833	298
52.86667	302
52.87500	307
52.88333	311
52.89167	313
52.90000	314
52.90833	314
52.91667	312
52.92500	310
52.93333	307
52.94167	304
52.95000	302
52.95833	301
52.96667	302
52.97500	305
52.98333	309
52.99167	314
53.00000	318
53.00833	320
53.01667	318
53.02500	315
53.03333	311
53.04167	308
53.05000	305
53.05833	305
53.06667	308
53.07500	312
53.08333	317
53.09167	321
53.10000	322
53.10833	319
53.11667	313
53.12500	306
53.13333	298
53.14167	292
53.15000	288
53.15833	286
53.16667	284
53.17500	283
53.18333	282
53.19167	279
53.20000	276
53.20833	271
53.21667	266
53.22500	260
53.23333	256
53.24167	254
53.25000	256
53.25833	260
53.26667	263
53.27500	266
53.28333	267
53.29167	266
53.30000	265
53.30833	262
53.31667	259
53.32500	256
53.33333	254
53.34167	251
53.35000	249
53.35833	248
53.36667	246
53.37500	245
53.38333	244
53.39167	243
53.40000	241
53.40833	238
53.41667	233
53.42500	229
53.43333	225
53.44167	222
53.45000	221
53.45833	221
53.46667	220
53.47500	218
53.48333	215
53.49167	212
53.50000	209
53.50833	208
53.51667	209
53.52500	210
53.53333	211
53.54167	210
53.55000	207
53.55833	201
53.56667	194
53.57500	187
53.58333	181
53.59167	179
53.60000	180
53.60833	183
53.61667	188
53.62500	190
53.63333	190
53.64167	188
53.65000	185
53.65833	180
53.66667	175
53.67500	168
53.68333	160
53.69167	152
53.70000	145
53.70833	140
53.71667	139
53.72500	141
53.73333	145
53.74167	148
53.75000	150
53.75833	150
53.76667	148
53.77500	144
53.78333	141
53.79167	138
53.80000	135
53.80833	133
53.81667	129
53.82500	124
53.83333	120
53.84167	116
53.85000	113
53.85833	111
53.86667	111
53.87500	110
53.88333	108
53.89167	105
53.90000	103
53.90833	103
53.91667	104
53.92500	104
53.93333	104
53.94167	101
53.95000	96
53.95833	94
53.96667	96
53.97500	99
53.98333	100
53.99167	99
54.00000	95
54.00833	90
54.01667	85
54.02500	83
54.03333	82
54.04167	82
54.05000	82
54.05833	83
54.06667	83
54.07500	83
54.08333	81
54.09167	78
54.10000	75
54.10833	72
54.11667	70
54.12500	69
54.13333	70
54.14167	70
54.15000	70
54.15833	69
54.16667	68
54.17500	67
54.18333	65
54.19167	62
54.20000	58
54.20833	53
54.21667	47
54.22500	41
54.23333	36
54.24167	33
54.25000	34
54.25833	36
54.26667	38
54.27500	39
54.28333	38
54.29167	36
54.30000	35
54.30833	35
54.31667	37
54.32500	41
54.33333	44
54.34167	46
54.35000	46
54.35833	45
54.36667	44
54.37500	42
54.38333	39
54.39167	36
54.40000	33
54.40833	31
54.41667	30
54.42500	30
54.43333	31
54.44167	32
54.45000	34
54.45833	36
54.46667	36
54.47500	37
54.48333	36
54.49167	34
54.50000	32
54.50833	29
54.51667	26
54.52500	22
54.53333	18
54.54167	16
54.55000	16
54.55833	19
54.56667	22
54.57500	24
54.58333	26
54.59167	27
54.60000	27
54.60833	28
54.61667	30
54.62500	31
54.63333	33
54.64167	32
54.65000	31
54.65833	28
54.66667	28
54.67500	28
54.68333	29
54.69167	31
54.70000	32
54.70833	33
54.71667	33
54.72500	33
54.73333	33
54.74167	31
54.75000	30
54.75833	29
54.76667	27
54.77500	25
54.78333	24
54.79167	24
54.80000	24
54.80833	23
54.81667	22
54.82500	18
54.83333	15
54.84167	11
54.85000	8
54.85833	5
54.86667	4
54.87500	3
54.88333	3
54.89167	3
54.90000	2
54.90833	1
54.91667	-0
54.92500	-1
54.93333	-2
54.94167	-3
54.95000	-3
54.95833	-1
54.96667	1
54.97500	3
54.98333	3
54.99167	2
55.00000	-0
55.00833	-3
55.01667	-6
55.02500	-8
55.03333	-8
55.04167	-7
55.05000	-5
55.05833	-4
55.06667	-5
55.07500	-6
55.08333	-7
55.09167	-5
55.10000	-1
55.10833	5
55.11667	10
55.12500	12
55.13333	11
55.14167	7
55.15000	3
55.15833	-0
55.16667	-1
55.17500	-1
55.18333	-1
55.19167	-2
55.20000	-5
55.20833	-8
55.21667	-9
55.22500	-9
55.23333	-6
55.24167	-5
55.25000	-3
55.25833	-1
55.26667	0
55.27500	1
55.28333	1
55.29167	-0
55.30000	-3
55.30833	-6
55.31667	-9
55.32500	-11
55.33333	-11
55.34167	-10
55.35000	-9
55.35833	-9
55.36667	-10
55.37500	-13
55.38333	-14
55.39167	-14
55.40000	-12
55.40833	-10
55.41667	-8
55.42500	-8
55.43333	-9
55.44167	-10
55.45000	-11
55.45833	-12
55.46667	-12
55.47500	-11
55.48333	-11
55.49167	-12
55.50000	-15
55.50833	-20
55.51667	-25
55.52500	-29
55.53333	-31
55.54167	-30
55.55000	-28
55.55833	-23
55.56667	-19
55.57500	-14
55.58333	-10
55.59167	-7
55.60000	-6
55.60833	-7
55.61667	-9
55.62500	-12
55.63333	-16
55.64167	-19
55.65000	-21
55.65833	-22
55.66667	-23
55.67500	-23
55.68333	-24
55.69167	-26
55.70000	-29
55.70833	-32
55.71667	-33
55.72500	-30
55.73333	-26
55.74167	-23
55.75000	-23
55.75833	-24
55.76667	-27
55.77500	-29
55.78333	-29
55.79167	-28
55.80000	-26
55.80833	-25
55.81667	-23
55.82500	-22
55.83333	-22
55.84167	-21
55.85000	-21
55.85833	-20
55.86667	-21
55.87500	-22
55.88333	-24
55.89167	-26
55.90000	-27
55.90833	-29
55.91667	-30
55.92500	-32
55.93333	-33
55.94167	-32
55.95000	-30
55.95833	-27
55.96667	-25
55.97500	-25
55.98333	-28
55.99167	-33
56.00000	-37
56.00833	-38
56.01667	-36
56.02500	-31
56.03333	-24
56.04167	-19
56.05000	-17
56.05833	-17
56.06667	-19
56.07500	-21
56.08333	-24
56.09167	-26
56.10000	-28
56.10833	-30
56.11667	-31
56.12500	-31
56.13333	-30
56.14167	-27
56.15000	-24
56.15833	-23
56.16667	-25
56.17500	-28
56.18333	-33
56.19167	-38
56.20000	-42
56.20833	-46
56.21667	-48
56.22500	-47
56.23333	-43
56.24167	-35
56.25000	-24
56.25833	-14
56.26667	-7
56.27500	-3
56.28333	-2
56.29167	-4
56.30000	-8
56.30833	-11
56.31667	-15
56.32500	-20
56.33333	-26
56.34167	-31
56.35000	-35
56.35833	-37
56.36667	-37
56.37500	-35
56.38333	-31
56.39167	-28
56.40000	-24
56.40833	-21
56.41667	-20
56.42500	-20
56.43333	-21
56.44167	-22
56.45000	-21
56.45833	-21
56.46667	-22
56.47500	-23
56.48333	-23
56.49167	-23
56.50000	-23
56.50833	-24
56.51667	-26
56.52500	-28
56.53333	-29
56.54167	-29
56.55000	-28
56.55833	-27
56.56667	-29
56.57500	-30
56.58333	-31
56.59167	-29
56.60000	-25
56.60833	-20
56.61667	-18
56.62500	-18
56.63333	-21
56.64167	-26
56.65000	-32
56.65833	-37
56.66667	-40
56.67500	-41
56.68333	-40
56.69167	-39
56.70000	-37
56.70833	-37
56.71667	-36
56.72500	-36
56.73333	-38
56.74167	-38
56.75000	-38
56.75833	-36
56.76667	-32
56.77500	-28
56.78333	-23
56.79167	-19
56.80000	-17
56.80833	-18
56.81667	-21
56.82500	-24
56.83333	-27
56.84167	-28
56.85000	-27
56.85833	-25
56.86667	-24
56.87500	-24
56.88333	-25
56.89167	-27
56.90000	-28
56.90833	-30
56.91667	-32
56.92500	-34
56.93333	-35
56.94167	-35
56.95000	-37
56.95833	-38
56.96667	-40
56.97500	-41
56.98333	-43
56.99167	-44
57.00000	-44
57.00833	-43
57.01667	-41
57.02500	-39
57.03333	-37
57.04167	-35
57.05000	-35
57.05833	-35
57.06667	-35
57.07500	-35
57.08333	-34
57.09167	-32
57.10000	-30
57.10833	-30
57.11667	-32
57.12500	-35
57.13333	-40
57.14167	-42
57.15000	-41
57.15833	-38
57.16667	-35
57.17500	-32
57.18333	-30
57.19167	-29
57.20000	-29
57.20833	-29
57.21667	-29
57.22500	-28
57.23333	-27
57.24167	-28
57.25000	-30
57.25833	-33
57.26667	-33
57.27500	-32
57.28333	-28
57.29167	-24
57.30000	-22
57.30833	-24
57.31667	-27
57.32500	-32
57.33333	-36
57.34167	-40
57.35000	-42
57.35833	-43
57.36667	-42
57.37500	-39
57.38333	-36
57.39167	-32
57.40000	-32
57.40833	-34
57.41667	-36
57.42500	-37
57.43333	-37
57.44167	-35
57.45000	-34
57.45833	-35
57.46667	-38
57.47500	-40
57.48333	-41
57.49167	-39
57.50000	-36
57.50833	-33
57.51667	-30
57.52500	-27
57.53333	-27
57.54167	-29
57.55000	-32
57.55833	-36
57.56667	-40
57.57500	-43
57.58333	-44
57.59167	-41
57.60000	-38
57.60833	-35
57.61667	-33
57.62500	-35
57.63333	-38
57.64167	-42
57.65000	-46
57.65833	-47
57.66667	-44
57.67500	-40
57.68333	-36
57.69167	-33
57.70000	-30
57.70833	-27
57.71667	-26
57.72500	-26
57.73333	-27
57.74167	-30
57.75000	-31
57.75833	-32
57.76667	-31
57.77500	-30
57.78333	-30
57.79167	-30
57.80000	-31
57.80833	-33
57.81667	-35
57.82500	-36
57.83333	-39
57.84167	-42
57.85000	-45
57.85833	-46
57.86667	-45
57.87500	-43
57.88333	-40
57.89167	-38
57.90000	-39
57.90833	-44
57.91667	-49
57.92500	-53
57.93333	-56
57.94167	-57
57.95000	-56
57.95833	-54
57.96667	-51
57.97500	-49
57.98333	-47
57.99167	-46
58.00000	-45
58.00833	-46
58.01667	-48
58.02500	-50
58.03333	-52
58.04167	-53
58.05000	-53
58.05833	-51
58.06667	-45
58.07500	-39
58.08333	-34
58.09167	-31
58.10000	-31
58.10833	-32
58.11667	-35
58.12500	-35
58.13333	-34
58.14167	-31
58.15000	-28
58.15833	-26
58.16667	-25
58.17500	-26
58.18333	-27
58.19167	-30
58.20000	-32
58.20833	-36
58.21667	-39
58.22500	-43
58.23333	-47
58.24167	-50
58.25000	-52
58.25833	-52
58.26667	-50
58.27500	-46
58.28333	-43
58.29167	-40
58.30000	-39
58.30833	-38
58.31667	-38
58.32500	-39
58.33333	-40
58.34167	-42
58.35000	-43
58.35833	-46
58.36667	-49
58.37500	-52
58.38333	-54
58.39167	-55
58.40000	-52
58.40833	-46
58.41667	-41
58.42500	-38
58.43333	-37
58.44167	-37
58.45000	-38
58.45833	-41
58.46667	-44
58.47500	-46
58.48333	-48
58.49167	-49
58.50000	-50
58.50833	-50
58.51667	-48
58.52500	-45
58.53333	-41
58.54167	-38
58.55000	-35
58.55833	-33
58.56667	-33
58.57500	-33
58.58333	-33
58.59167	-33
58.60000	-33
58.60833	-33
58.61667	-35
58.62500	-37
58.63333	-39
58.64167	-41
58.65000	-41
58.65833	-39
58.66667	-36
58.67500	-34
58.68333	-32
58.69167	-32
58.70000	-33
58.70833	-36
58.71667	-39
58.72500	-40
58.73333	-40
58.74167	-38
58.75000	-35
58.75833	-31
58.76667	-27
58.77500	-24
58.78333	-23
58.79167	-24
58.80000	-27
58.80833	-33
58.81667	-39
58.82500	-44
58.83333	-48
58.84167	-50
58.85000	-51
58.85833	-51
58.86667	-51
58.87500	-51
58.88333	-52
58.89167	-53
58.90000	-54
58.90833	-55
58.91667	-57
58.92500	-57
58.93333	-55
58.94167	-52
58.95000	-48
58.95833	-45
58.96667	-43
58.97500	-42
58.98333	-41
58.99167	-40
59.00000	-39
59.00833	-37
59.01667	-35
59.02500	-33
59.03333	-31
59.04167	-29
59.05000	-29
59.05833	-30
59.06667	-33
59.07500	-35
59.08333	-37
59.09167	-37
59.10000	-38
59.10833	-38
59.11667	-38
59.12500	-37
59.13333	-34
59.14167	-33
59.15000	-33
59.15833	-35
59.16667	-40
59.17500	-44
59.18333	-46
59.19167	-45
59.20000	-44
59.20833	-42
59.21667	-40
59.22500	-38
59.23333	-35
59.24167	-32
59.25000	-30
59.25833	-29
59.26667	-32
59.27500	-37
59.28333	-41
59.29167	-46
59.30000	-48
59.30833	-47
59.31667	-46
59.32500	-43
59.33333	-40
59.34167	-37
59.35000	-35
59.35833	-33
59.36667	-32
59.37500	-33
59.38333	-36
59.39167	-39
59.40000	-42
59.40833	-43
59.41667	-43
59.42500	-42
59.43333	-41
59.44167	-41
59.45000	-42
59.45833	-44
59.46667	-49
59.47500	-55
59.48333	-61
59.49167	-67
59.50000	-68
59.50833	-65
59.51667	-60
59.52500	-53
59.53333	-48
59.54167	-46
59.55000	-48
59.55833	-51
59.56667	-53
59.57500	-53
59.58333	-52
59.59167	-49
59.60000	-47
59.60833	-46
59.61667	-46
59.62500	-45
59.63333	-44
59.64167	-43
59.65000	-44
59.65833	-45
59.66667	-46
59.67500	-47
59.68333	-47
59.69167	-45
59.70000	-44
59.70833	-43
59.71667	-42
59.72500	-42
59.73333	-41
59.74167	-41
59.75000	-41
59.75833	-40
59.76667	-38
59.77500	-35
59.78333	-34
59.79167	-33
59.80000	-34
59.80833	-37
59.81667	-40
59.82500	-40
59.83333	-40
59.84167	-39
59.85000	-40
59.85833	-42
59.86667	-47
59.87500	-51
59.88333	-52
59.89167	-51
59.90000	-47
59.90833	-42
59.91667	-37
59.92500	-34
59.93333	-33
59.94167	-33
59.95000	-35
59.95833	-38
59.96667	-41
59.97500	-44
59.98333	-47
59.99167	-48
60.00000	-48

[LC Chromatogram(Detector A-Ch2)]
Interval(msec)	500
# of Points	7201
Start Time(min)	0.000
End Time(min)	60.000
Intensity Units	mV
Intensity Multiplier	0.001
Wavelength(nm)	230
R.Time (min)	Intensity
0.00000	-10
0.00833	-10
0.01667	-2
0.02500	5
0.03333	7
0.04167	7
0.05000	4
0.05833	1
0.06667	-2
0.07500	-3
0.08333	-2
0.09167	-0
0.10000	2
0.10833	1
0.11667	-2
0.12500	-7
0.13333	-12
0.14167	-15
0.15000	-15
0.15833	-12
0.16667	-8
0.17500	-6
0.18333	-8
0.19167	-13
0.20000	-19
0.20833	-24
0.21667	-25
0.22500	-23
0.23333	-20
0.24167	-16
0.25000	-15
0.25833	-15
0.26667	-17
0.27500	-18
0.28333	-19
0.29167	-18
0.30000	-17
0.30833	-16
0.31667	-15
0.32500	-14
0.33333	-13
0.34167	-11
0.35000	-8
0.35833	-7
0.36667	-6
0.37500	-7
0.38333	-9
0.39167	-10
0.40000	-10
0.40833	-10
0.41667	-11
0.42500	-12
0.43333	-13
0.44167	-14
0.45000	-15
0.45833	-16
0.46667	-18
0.47500	-21
0.48333	-22
0.49167	-22
0.50000	-21
0.50833	-19
0.51667	-17
0.52500	-16
0.53333	-15
0.54167	-13
0.55000	-12
0.55833	-10
0.56667	-9
0.57500	-9
0.58333	-11
0.59167	-14
0.60000	-16
0.60833	-18
0.61667	-18
0.62500	-16
0.63333	-14
0.64167	-11
0.65000	-10
0.65833	-10
0.66667	-12
0.67500	-14
0.68333	-15
0.69167	-16
0.70000	-17
0.70833	-17
0.71667	-17
0.72500	-16
0.73333	-15
0.74167	-15
0.75000	-16
0.75833	-18
0.76667	-20
0.77500	-21
0.78333	-20
0.79167	-18
0.80000	-16
0.80833	-14
0.81667	-14
0.82500	-16
0.83333	-17
0.84167	-19
0.85000	-20
0.85833	-19
0.86667	-19
0.87500	-19
0.88333	-19
0.89167	-20
0.90000	-20
0.90833	-20
0.91667	-20
0.92500	-20
0.93333	-20
0.94167	-19
0.95000	-19
0.95833	-19
0.96667	-20
0.97500	-20
0.98333	-19
0.99167	-17
1.00000	-16
1.00833	-16
1.01667	-17
1.02500	-19
1.03333	-20
1.04167	-21
1.05000	-21
1.05833	-22
1.06667	-23
1.07500	-24
1.08333	-25
1.09167	-23
1.10000	-20
1.10833	-16
1.11667	-15
1.12500	-15
1.13333	-16
1.14167	-18
1.15000	-20
1.15833	-22
1.16667	-23
1.17500	-24
1.18333	-23
1.19167	-22
1.20000	-22
1.20833	-21
1.21667	-22
1.22500	-23
1.23333	-21
1.24167	-17
1.25000	-13
1.25833	-10
1.26667	-8
1.27500	-8
1.28333	-9
1.29167	-11
1.30000	-13
1.30833	-15
1.31667	-18
1.32500	-20
1.33333	-21
1.34167	-21
1.35000	-21
1.35833	-21
1.36667	-20
1.37500	-19
1.38333	-17
1.39167	-14
1.40000	-12
1.40833	-11
1.41667	-13
1.42500	-15
1.43333	-19
1.44167	-23
1.45000	-26
1.45833	-29
1.46667	-31
1.47500	-31
1.48333	-30
1.49167	-28
1.50000	-27
1.50833	-26
1.51667	-26
1.52500	-28
1.53333	-28
1.54167	-28
1.55000	-28
1.55833	-29
1.56667	-29
1.57500	-31
1.58333	-32
1.59167	-32
1.60000	-32
1.60833	-31
1.61667	-31
1.62500	-30
1.63333	-29
1.64167	-30
1.65000	-30
1.65833	-30
1.66667	-29
1.67500	-28
1.68333	-27
1.69167	-27
1.70000	-27
1.70833	-27
1.71667	-26
1.72500	-26
1.73333	-26
1.74167	-27
1.75000	-27
1.75833	-27
1.76667	-26
1.77500	-25
1.78333	-25
1.79167	-27
1.80000	-30
1.80833	-32
1.81667	-32
1.82500	-31
1.83333	-27
1.84167	-24
1.85000	-22
1.85833	-21
1.86667	-23
1.87500	-26
1.88333	-29
1.89167	-29
1.90000	-27
1.90833	-24
1.91667	-22
1.92500	-20
1.93333	-21
1.94167	-24
1.95000	-27
1.95833	-31
1.96667	-32
1.97500	-30
1.98333	-26
1.99167	-21
2.00000	-17
2.00833	-14
2.01667	-14
2.02500	-16
2.03333	-19
2.04167	-22
2.05000	-25
2.05833	-27
2.06667	-28
2.07500	-28
2.08333	-27
2.09167	-27
2.10000	-26
2.10833	-26
2.11667	-25
2.12500	-24
2.13333	-22
2.14167	-19
2.15000	-16
2.15833	-14
2.16667	-13
2.17500	-15
2.18333	-18
2.19167	-21
2.20000	-22
2.20833	-22
2.21667	-21
2.22500	-20
2.23333	-20
2.24167	-22
2.25000	-23
2.25833	-24
2.26667	-24
2.27500	-22
2.28333	-20
2.29167	-19
2.30000	-20
2.30833	-22
2.31667	-26
2.32500	-29
2.33333	-33
2.34167	-35
2.35000	-37
2.35833	-37
2.36667	-36
2.37500	-34
2.38333	-32
2.39167	-30
2.40000	-29
2.40833	-30
2.41667	-32
2.42500	-34
2.43333	-34
2.44167	-33
2.45000	-32
2.45833	-32
2.46667	-31
2.47500	-30
2.48333	-29
2.49167	-27
2.50000	-24
2.50833	-22
2.51667	-20
2.52500	-20
2.53333	-23
2.54167	-27
2.55000	-30
2.55833	-32
2.56667	-31
2.57500	-29
2.58333	-28
2.59167	-28
2.60000	-30
2.60833	-33
2.61667	-35
2.62500	-36
2.63333	-36
2.64167	-37
2.65000	-38
2.65833	-39
2.66667	-38
2.67500	-37
2.68333	-34
2.69167	-33
2.70000	-33
2.70833	-33
2.71667	-32
2.72500	-30
2.73333	-26
2.74167	-21
2.75000	-19
2.75833	-21
2.76667	-25
2.77500	-31
2.78333	-36
2.79167	-39
2.80000	-40
2.80833	-41
2.81667	-41
2.82500	-42
2.83333	-42
2.84167	-41
2.85000	-39
2.85833	-37
2.86667	-36
2.87500	-34
2.88333	-34
2.89167	-33
2.90000	-34
2.90833	-35
2.91667	-36
2.92500	-37
2.93333	-37
2.94167	-36
2.95000	-34
2.95833	-32
2.96667	-31
2.97500	-31
2.98333	-33
2.99167	-35
3.00000	-38
3.00833	-40
3.01667	-42
3.02500	-42
3.03333	-40
3.04167	-36
3.05000	-31
3.05833	-27
3.06667	-26
3.07500	-26
3.08333	-28
3.09167	-29
3.10000	-29
3.10833	-29
3.11667	-28
3.12500	-27
3.13333	-28
3.14167	-30
3.15000	-32
3.15833	-34
3.16667	-36
3.17500	-38
3.18333	-39
3.19167	-41
3.20000	-41
3.20833	-42
3.21667	-40
3.22500	-38
3.23333	-35
3.24167	-32
3.25000	-32
3.25833	-32
3.26667	-34
3.27500	-35
3.28333	-37
3.29167	-37
3.30000	-38
3.30833	-39
3.31667	-41
3.32500	-44
3.33333	-45
3.34167	-45
3.35000	-45
3.35833	-44
3.36667	-43
3.37500	-42
3.38333	-43
3.39167	-45
3.40000	-45
3.40833	-44
3.41667	-41
3.42500	-37
3.43333	-33
3.44167	-31
3.45000	-31
3.45833	-32
3.46667	-35
3.47500	-36
3.48333	-36
3.49167	-36
3.50000	-36
3.50833	-37
3.51667	-38
3.52500	-39
3.53333	-41
3.54167	-42
3.55000	-43
3.55833	-44
3.56667	-44
3.57500	-43
3.58333	-42
3.59167	-40
3.60000	-37
3.60833	-34
3.61667	-32
3.62500	-32
3.63333	-32
3.64167	-34
3.65000	-35
3.65833	-36
3.66667	-36
3.67500	-38
3.68333	-40
3.69167	-43
3.70000	-46
3.70833	-48
3.71667	-48
3.72500	-47
3.73333	-45
3.74167	-42
3.75000	-39
3.75833	-37
3.76667	-36
3.77500	-37
3.78333	-38
3.79167	-41
3.80000	-44
3.80833	-46
3.81667	-46
3.82500	-44
3.83333	-41
3.84167	-38
3.85000	-37
3.85833	-37
3.86667	-37
3.87500	-37
3.88333	-36
3.89167	-34
3.90000	-32
3.90833	-31
3.91667	-29
3.92500	-29
3.93333	-30
3.94167	-32
3.95000	-34
3.95833	-37
3.96667	-40
3.97500	-43
3.98333	-46
3.99167	-48
4.00000	-50
4.00833	-50
4.01667	-50
4.02500	-48
4.03333	-47
4.04167	-47
4.05000	-47
4.05833	-48
4.06667	-48
4.07500	-49
4.08333	-48
4.09167	-47
4.10000	-44
4.10833	-41
4.11667	-36
4.12500	-33
4.13333	-32
4.14167	-34
4.15000	-37
4.15833	-40
4.16667	-42
4.17500	-42
4.18333	-42
4.19167	-41
4.20000	-40
4.20833	-38
4.21667	-37
4.22500	-35
4.23333	-34
4.24167	-34
4.25000	-36
4.25833	-40
4.26667	-43
4.27500	-45
4.28333	-46
4.29167	-47
4.30000	-47
4.30833	-48
4.31667	-47
4.32500	-45
4.33333	-41
4.34167	-38
4.35000	-36
4.35833	-36
4.36667	-38
4.37500	-41
4.38333	-45
4.39167	-48
4.40000	-51
4.40833	-53
4.41667	-54
4.42500	-56
4.43333	-58
4.44167	-60
4.45000	-62
4.45833	-63
4.46667	-62
4.47500	-59
4.48333	-54
4.49167	-49
4.50000	-45
4.50833	-43
4.51667	-43
4.52500	-46
4.53333	-49
4.54167	-53
4.55000	-56
4.55833	-57
4.56667	-57
4.57500	-56
4.58333	-54
4.59167	-51
4.60000	-48
4.60833	-46
4.61667	-45
4.62500	-46
4.63333	-46
4.64167	-46
4.65000	-46
4.65833	-46
4.66667	-46
4.67500	-45
4.68333	-44
4.69167	-43
4.70000	-41
4.70833	-40
4.71667	-40
4.72500	-40
4.73333	-40
4.74167	-40
4.75000	-41
4.75833	-42
4.76667	-43
4.77500	-44
4.78333	-44
4.79167	-44
4.80000	-43
4.80833	-43
4.81667	-44
4.82500	-46
4.83333	-50
4.84167	-54
4.85000	-55
4.85833	-54
4.86667	-52
4.87500	-47
4.88333	-43
4.89167	-40
4.90000	-37
4.90833	-36
4.91667	-36
4.92500	-37
4.93333	-38
4.94167	-37
4.95000	-36
4.95833	-35
4.96667	-33
4.97500	-32
4.98333	-32
4.99167	-33
5.00000	-36
5.00833	-40
5.01667	-44
5.02500	-48
5.03333	-49
5.04167	-50
5.05000	-48
5.05833	-46
5.06667	-44
5.07500	-44
5.08333	-44
5.09167	-45
5.10000	-46
5.10833	-47
5.11667	-47
5.12500	-47
5.13333	-49
5.14167	-51
5.15000	-51
5.15833	-50
5.16667	-47
5.17500	-44
5.18333	-40
5.19167	-38
5.20000	-37
5.20833	-37
5.21667	-39
5.22500	-41
5.23333	-44
5.24167	-46
5.25000	-46
5.25833	-46
5.26667	-45
5.27500	-45
5.28333	-46
5.29167	-47
5.30000	-49
5.30833	-51
5.31667	-52
5.32500	-51
5.33333	-50
5.34167	-48
5.35000	-47
5.35833	-45
5.36667	-42
5.37500	-38
5.38333	-34
5.39167	-30
5.40000	-28
5.40833	-28
5.41667	-31
5.42500	-34
5.43333	-38
5.44167	-41
5.45000	-44
5.45833	-46
5.46667	-48
5.47500	-49
5.48333	-49
5.49167	-49
5.50000	-48
5.50833	-47
5.51667	-46
5.52500	-45
5.53333	-42
5.54167	-38
5.55000	-33
5.55833	-30
5.56667	-29
5.57500	-32
5.58333	-37
5.59167	-43
5.60000	-49
5.60833	-53
5.61667	-54
5.62500	-53
5.63333	-52
5.64167	-49
5.65000	-48
5.65833	-47
5.66667	-48
5.67500	-48
5.68333	-48
5.69167	-47
5.70000	-46
5.70833	-47
5.71667	-49
5.72500	-50
5.73333	-51
5.74167	-49
5.75000	-46
5.75833	-42
5.76667	-38
5.77500	-35
5.78333	-33
5.79167	-33
5.80000	-36
5.80833	-40
5.81667	-45
5.82500	-47
5.83333	-47
5.84167	-43
5.85000	-40
5.85833	-36
5.86667	-35
5.87500	-36
5.88333	-39
5.89167	-44
5.90000	-49
5.90833	-52
5.91667	-52
5.92500	-51
5.93333	-47
5.94167	-43
5.95000	-41
5.95833	-40
5.96667	-41
5.97500	-42
5.98333	-43
5.99167	-46
6.00000	-48
6.00833	-50
6.01667	-50
6.02500	-49
6.03333	-47
6.04167	-45
6.05000	-43
6.05833	-42
6.06667	-42
6.07500	-42
6.08333	-43
6.09167	-43
6.10000	-43
6.10833	-41
6.11667	-39
6.12500	-38
6.13333	-37
6.14167	-39
6.15000	-41
6.15833	-44
6.16667	-47
6.17500	-48
6.18333	-47
6.19167	-46
6.20000	-45
6.20833	-44
6.21667	-44
6.22500	-44
6.23333	-45
6.24167	-47
6.25000	-49
6.25833	-51
6.26667	-53
6.27500	-55
6.28333	-56
6.29167	-56
6.30000	-54
6.30833	-52
6.31667	-51
6.32500	-51
6.33333	-51
6.34167	-53
6.35000	-53
6.35833	-53
6.36667	-51
6.37500	-47
6.38333	-45
6.39167	-43
6.40000	-44
6.40833	-46
6.41667	-50
6.42500	-53
6.43333	-54
6.44167	-53
6.45000	-51
6.45833	-49
6.46667	-48
6.47500	-48
6.48333	-48
6.49167	-48
6.50000	-48
6.50833	-48
6.51667	-50
6.52500	-54
6.53333	-57
6.54167	-61
6.55000	-64
6.55833	-67
6.56667	-69
6.57500	-69
6.58333	-67
6.59167	-63
6.60000	-58
6.60833	-54
6.61667	-50
6.62500	-48
6.63333	-49
6.64167	-51
6.65000	-54
6.65833	-57
6.66667	-59
6.67500	-59
6.68333	-59
6.69167	-58
6.70000	-57
6.70833	-56
6.71667	-54
6.72500	-52
6.73333	-50
6.74167	-48
6.75000	-47
6.75833	-47
6.76667	-49
6.77500	-51
6.78333	-53
6.79167	-55
6.80000	-57
6.80833	-61
6.81667	-64
6.82500	-68
6.83333	-70
6.84167	-72
6.85000	-72
6.85833	-71
6.86667	-69
6.87500	-67
6.88333	-64
6.89167	-61
6.90000	-59
6.90833	-58
6.91667	-59
6.92500	-62
6.93333	-66
6.94167	-68
6.95000	-68
6.95833	-66
6.96667	-62
6.97500	-59
6.98333	-56
6.99167	-54
7.00000	-54
7.00833	-54
7.01667	-53
7.02500	-51
7.03333	-50
7.04167	-51
7.05000	-52
7.05833	-54
7.06667	-57
7.07500	-60
7.08333	-63
7.09167	-64
7.10000	-63
7.10833	-60
7.11667	-55
7.12500	-51
7.13333	-48
7.14167	-46
7.15000	-46
7.15833	-47
7.16667	-51
7.17500	-56
7.18333	-61
7.19167	-64
7.20000	-65
7.20833	-65
7.21667	-64
7.22500	-62
7.23333	-61
7.24167	-61
7.25000	-62
7.25833	-61
7.26667	-61
7.27500	-59
7.28333	-57
7.29167	-53
7.30000	-49
7.30833	-47
7.31667	-47
7.32500	-51
7.33333	-56
7.34167	-62
7.35000	-66
7.35833	-69
7.36667	-70
7.37500	-70
7.38333	-68
7.39167	-64
7.40000	-60
7.40833	-56
7.41667	-51
7.42500	-47
7.43333	-43
7.44167	-41
7.45000	-42
7.45833	-44
7.46667	-47
7.47500	-49
7.48333	-50
7.49167	-53
7.50000	-58
7.50833	-62
7.51667	-67
7.52500	-70
7.53333	-71
7.54167	-69
7.55000	-68
7.55833	-68
7.56667	-69
7.57500	-70
7.58333	-71
7.59167	-71
7.60000	-69
7.60833	-66
7.61667	-64
7.62500	-63
7.63333	-63
7.64167	-63
7.65000	-62
7.65833	-60
7.66667	-56
7.67500	-54
7.68333	-52
7.69167	-53
7.70000	-56
7.70833	-59
7.71667	-62
7.72500	-64
7.73333	-63
7.74167	-61
7.75000	-58
7.75833	-55
7.76667	-54
7.77500	-56
7.78333	-59
7.79167	-63
7.80000	-65
7.80833	-67
7.81667	-67
7.82500	-66
7.83333	-65
7.84167	-64
7.85000	-62
7.85833	-60
7.86667	-58
7.87500	-57
7.88333	-58
7.89167	-60
7.90000	-62
7.90833	-63
7.91667	-62
7.92500	-60
7.93333	-59
7.94167	-58
7.95000	-57
7.95833	-57
7.96667	-58
7.97500	-58
7.98333	-58
7.99167	-60
8.00000	-63
8.00833	-65
8.01667	-67
8.02500	-68
8.03333	-69
8.04167	-70
8.05000	-72
8.05833	-72
8.06667	-72
8.07500	-69
8.08333	-65
8.09167	-61
8.10000	-58
8.10833	-56
8.11667	-57
8.12500	-59
8.13333	-63
8.14167	-67
8.15000	-70
8.15833	-70
8.16667	-68
8.17500	-63
8.18333	-58
8.19167	-53
8.20000	-48
8.20833	-46
8.21667	-46
8.22500	-48
8.23333	-52
8.24167	-56
8.25000	-60
8.25833	-64
8.26667	-67
8.27500	-68
8.28333	-68
8.29167	-66
8.30000	-63
8.30833	-60
8.31667	-58
8.32500	-56
8.33333	-56
8.34167	-57
8.35000	-57
8.35833	-56
8.36667	-55
8.37500	-53
8.38333	-52
8.39167	-53
8.40000	-55
8.40833	-58
8.41667	-61
8.42500	-64
8.43333	-66
8.44167	-66
8.45000	-67
8.45833	-68
8.46667	-69
8.47500	-69
8.48333	-67
8.49167	-65
8.50000	-62
8.50833	-59
8.51667	-57
8.52500	-56
8.53333	-55
8.54167	-54
8.55000	-54
8.55833	-56
8.56667	-59
8.57500	-62
8.58333	-66
8.59167	-68
8.60000	-69
8.60833	-69
8.61667	-68
8.62500	-67
8.63333	-67
8.64167	-67
8.65000	-67
8.65833	-67
8.66667	-67
8.67500	-68
8.68333	-72
8.69167	-75
8.70000	-78
8.70833	-79
8.71667	-77
8.72500	-74
8.73333	-70
8.74167	-65
8.75000	-62
8.75833	-60
8.76667	-59
8.77500	-58
8.78333	-58
8.79167	-58
8.80000	-57
8.80833	-56
8.81667	-54
8.82500	-53
8.83333	-52
8.84167	-52
8.85000	-55
8.85833	-59
8.86667	-64
8.87500	-69
8.88333	-71
8.89167	-71
8.90000	-69
8.90833	-66
8.91667	-63
8.92500	-61
8.93333	-60
8.94167	-60
8.95000	-61
8.95833	-63
8.96667	-65
8.97500	-67
8.98333	-68
8.99167	-67
9.00000	-64
9.00833	-61
9.01667	-59
9.02500	-57
9.03333	-55
9.04167	-53
9.05000	-51
9.05833	-51
9.06667	-53
9.07500	-58
9.08333	-65
9.09167	-69
9.10000	-71
9.10833	-71
9.11667	-68
9.12500	-65
9.13333	-63
9.14167	-60
9.15000	-58
9.15833	-56
9.16667	-55
9.17500	-57
9.18333	-60
9.19167	-64
9.20000	-67
9.20833	-69
9.21667	-69
9.22500	-68
9.23333	-66
9.24167	-66
9.25000	-66
9.25833	-67
9.26667	-69
9.27500	-72
9.28333	-75
9.29167	-77
9.30000	-78
9.30833	-77
9.31667	-74
9.32500	-71
9.33333	-70
9.34167	-70
9.35000	-73
9.35833	-77
9.36667	-80
9.37500	-83
9.38333	-85
9.39167	-85
9.40000	-82
9.40833	-79
9.41667	-75
9.42500	-71
9.43333	-69
9.44167	-69
9.45000	-69
9.45833	-70
9.46667	-71
9.47500	-72
9.48333	-74
9.49167	-76
9.50000	-77
9.50833	-77
9.51667	-75
9.52500	-71
9.53333	-65
9.54167	-60
9.55000	-55
9.55833	-53
9.56667	-53
9.57500	-55
9.58333	-58
9.59167	-61
9.60000	-63
9.60833	-65
9.61667	-65
9.62500	-64
9.63333	-62
9.64167	-60
9.65000	-61
9.65833	-64
9.66667	-67
9.67500	-70
9.68333	-70
9.69167	-69
9.70000	-67
9.70833	-65
9.71667	-65
9.72500	-65
9.73333	-64
9.74167	-64
9.75000	-63
9.75833	-61
9.76667	-60
9.77500	-60
9.78333	-62
9.79167	-65
9.80000	-68
9.80833	-70
9.81667	-69
9.82500	-67
9.83333	-63
9.84167	-59
9.85000	-58
9.85833	-59
9.86667	-62
9.87500	-67
9.88333	-72
9.89167	-75
9.90000	-76
9.90833	-76
9.91667	-74
9.92500	-71
9.93333	-68
9.94167	-66
9.95000	-67
9.95833	-70
9.96667	-74
9.97500	-78
9.98333	-81
9.99167	-82
10.00000	-80
10.00833	-77
10.01667	-75
10.02500	-73
10.03333	-72
10.04167	-70
10.05000	-68
10.05833	-66
10.06667	-63
10.07500	-60
10.08333	-58
10.09167	-58
10.10000	-61
10.10833	-65
10.11667	-69
10.12500	-72
10.13333	-75
10.14167	-76
10.15000	-78
10.15833	-79
10.16667	-80
10.17500	-80
10.18333	-79
10.19167	-79
10.20000	-79
10.20833	-79
10.21667	-78
10.22500	-77
10.23333	-76
10.24167	-76
10.25000	-76
10.25833	-77
10.26667	-76
10.27500	-73
10.28333	-68
10.29167	-64
10.30000	-61
10.30833	-61
10.31667	-63
10.32500	-66
10.33333	-68
10.34167	-69
10.35000	-70
10.35833	-69
10.36667	-70
10.37500	-72
10.38333	-76
10.39167	-78
10.40000	-78
10.40833	-77
10.41667	-75
10.42500	-75
10.43333	-75
10.44167	-77
10.45000	-80
10.45833	-84
10.46667	-89
10.47500	-92
10.48333	-96
10.49167	-96
10.50000	-94
10.50833	-90
10.51667	-84
10.52500	-77
10.53333	-71
10.54167	-67
10.55000	-64
10.55833	-64
10.56667	-66
10.57500	-69
10.58333	-73
10.59167	-77
10.60000	-80
10.60833	-82
10.61667	-81
10.62500	-79
10.63333	-77
10.64167	-77
10.65000	-79
10.65833	-82
10.66667	-84
10.67500	-83
10.68333	-80
10.69167	-77
10.70000	-73
10.70833	-71
10.71667	-71
10.72500	-72
10.73333	-72
10.74167	-71
10.75000	-69
10.75833	-67
10.76667	-66
10.77500	-67
10.78333	-69
10.79167	-70
10.80000	-70
10.80833	-70
10.81667	-68
10.82500	-68
10.83333	-69
10.84167	-72
10.85000	-74
10.85833	-74
10.86667	-73
10.87500	-72
10.88333	-70
10.89167	-69
10.90000	-70
10.90833	-71
10.91667	-72
10.92500	-72
10.93333	-73
10.94167	-74
10.95000	-75
10.95833	-74
10.96667	-73
10.97500	-72
10.98333	-71
10.99167	-71
11.00000	-70
11.00833	-68
11.01667	-67
11.02500	-66
11.03333	-66
11.04167	-68
11.05000	-72
11.05833	-75
11.06667	-78
11.07500	-78
11.08333	-77
11.09167	-77
11.10000	-77
11.10833	-77
11.11667	-76
11.12500	-75
11.13333	-74
11.14167	-73
11.15000	-73
11.15833	-74
11.16667	-76
11.17500	-76
11.18333	-75
11.19167	-74
11.20000	-72
11.20833	-71
11.21667	-71
11.22500	-73
11.23333	-75
11.24167	-77
11.25000	-78
11.25833	-80
11.26667	-81
11.27500	-82
11.28333	-83
11.29167	-82
11.30000	-80
11.30833	-79
11.31667	-78
11.32500	-78
11.33333	-79
11.34167	-80
11.35000	-80
11.35833	-79
11.36667	-78
11.37500	-78
11.38333	-79
11.39167	-81
11.40000	-83
11.40833	-84
11.41667	-85
11.42500	-84
11.43333	-84
11.44167	-84
11.45000	-84
11.45833	-85
11.46667	-85
11.47500	-86
11.48333	-88
11.49167	-89
11.50000	-90
11.50833	-90
11.51667	-89
11.52500	-88
11.53333	-85
11.54167	-82
11.55000	-80
11.55833	-78
11.56667	-78
11.57500	-79
11.58333	-82
11.59167	-84
11.60000	-85
11.60833	-85
11.61667	-82
11.62500	-80
11.63333	-77
11.64167	-75
11.65000	-74
11.65833	-74
11.66667	-75
11.67500	-76
11.68333	-77
11.69167	-78
11.70000	-78
11.70833	-77
11.71667	-78
11.72500	-78
11.73333	-78
11.74167	-78
11.75000	-78
11.75833	-81
11.76667	-86
11.77500	-92
11.78333	-98
11.79167	-100
11.80000	-98
11.80833	-96
11.81667	-93
11.82500	-90
11.83333	-89
11.84167	-89
11.85000	-90
11.85833	-89
11.86667	-87
11.87500	-83
11.88333	-79
11.89167	-76
11.90000	-73
11.90833	-72
11.91667	-74
11.92500	-77
11.93333	-80
11.94167	-82
11.95000	-82
11.95833	-80
11.96667	-77
11.97500	-74
11.98333	-72
11.99167	-72
12.00000	-73
12.00833	-74
12.01667	-75
12.02500	-76
12.03333	-78
12.04167	-80
12.05000	-83
12.05833	-86
12.06667	-91
12.07500	-94
12.08333	-97
12.09167	-97
12.10000	-95
12.10833	-91
12.11667	-87
12.12500	-83
12.13333	-80
12.14167	-80
12.15000	-81
12.15833	-82
12.16667	-83
12.17500	-83
12.18333	-82
12.19167	-80
12.20000	-77
12.20833	-74
12.21667	-71
12.22500	-69
12.23333	-68
12.24167	-68
12.25000	-68
12.25833	-68
12.26667	-67
12.27500	-68
12.28333	-70
12.29167	-72
12.30000	-75
12.30833	-78
12.31667	-82
12.32500	-87
12.33333	-92
12.34167	-98
12.35000	-102
12.35833	-104
12.36667	-104
12.37500	-102
12.38333	-100
12.39167	-98
12.40000	-97
12.40833	-98
12.41667	-98
12.42500	-99
12.43333	-98
12.44167	-96
12.45000	-92
12.45833	-87
12.46667	-82
12.47500	-79
12.48333	-76
12.49167	-75
12.50000	-76
12.50833	-78
12.51667	-81
12.52500	-84
12.53333	-86
12.54167	-88
12.55000	-88
12.55833	-88
12.56667	-87
12.57500	-87
12.58333	-88
12.59167	-89
12.60000	-88
12.60833	-88
12.61667	-89
12.62500	-91
12.63333	-90
12.64167	-88
12.65000	-84
12.65833	-79
12.66667	-75
12.67500	-74
12.68333	-75
12.69167	-78
12.70000	-81
12.70833	-85
12.71667	-87
12.72500	-88
12.73333	-87
12.74167	-84
12.75000	-80
12.75833	-74
12.76667	-69
12.77500	-66
12.78333	-66
12.79167	-70
12.80000	-75
12.80833	-80
12.81667	-83
12.82500	-85
12.83333	-86
12.84167	-86
12.85000	-87
12.85833	-89
12.86667	-91
12.87500	-91
12.88333	-90
12.89167	-87
12.90000	-85
12.90833	-83
12.91667	-83
12.92500	-83
12.93333	-82
12.94167	-81
12.95000	-79
12.95833	-77
12.96667	-76
12.97500	-78
12.98333	-81
12.99167	-84
13.00000	-85
13.00833	-85
13.01667	-82
13.02500	-78
13.03333	-75
13.04167	-73
13.05000	-72
13.05833	-73
13.06667	-75
13.07500	-77
13.08333	-78
13.09167	-80
13.10000	-81
13.10833	-83
13.11667	-84
13.12500	-86
13.13333	-87
13.14167	-88
13.15000	-88
13.15833	-88
13.16667	-87
13.17500	-88
13.18333	-89
13.19167	-91
13.20000	-93
13.20833	-93
13.21667	-92
13.22500	-91
13.23333	-90
13.24167	-90
13.25000	-90
13.25833	-89
13.26667	-87
13.27500	-84
13.28333	-81
13.29167	-78
13.30000	-76
13.30833	-74
13.31667	-73
13.32500	-73
13.33333	-74
13.34167	-76
13.35000	-77
13.35833	-78
13.36667	-78
13.37500	-79
13.38333	-81
13.39167	-84
13.40000	-87
13.40833	-90
13.41667	-91
13.42500	-90
13.43333	-88
13.44167	-86
13.45000	-85
13.45833	-84
13.46667	-84
13.47500	-84
13.48333	-84
13.49167	-84
13.50000	-87
13.50833	-89
13.51667	-91
13.52500	-90
13.53333	-87
13.54167	-82
13.55000	-77
13.55833	-73
13.56667	-71
13.57500	-71
13.58333	-71
13.59167	-71
13.60000	-70
13.60833	-69
13.61667	-68
13.62500	-67
13.63333	-68
13.64167	-70
13.65000	-72
13.65833	-73
13.66667	-73
13.67500	-72
13.68333	-70
13.69167	-68
13.70000	-68
13.70833	-69
13.71667	-70
13.72500	-73
13.73333	-75
13.74167	-77
13.75000	-78
13.75833	-79
13.76667	-78
13.77500	-76
13.78333	-74
13.79167	-70
13.80000	-67
13.80833	-64
13.81667	-64
13.82500	-64
13.83333	-64
13.84167	-63
13.85000	-61
13.85833	-59
13.86667	-59
13.87500	-61
13.88333	-65
13.89167	-67
13.90000	-67
13.90833	-67
13.91667	-66
13.92500	-65
13.93333	-65
13.94167	-65
13.95000	-64
13.95833	-62
13.96667	-61
13.97500	-60
13.98333	-61
13.99167	-62
14.00000	-65
14.00833	-67
14.01667	-68
14.02500	-67
14.03333	-66
14.04167	-64
14.05000	-63
14.05833	-64
14.06667	-65
14.07500	-66
14.08333	-65
14.09167	-65
14.10000	-65
14.10833	-65
14.11667	-64
14.12500	-61
14.13333	-57
14.14167	-52
14.15000	-48
14.15833	-47
14.16667	-48
14.17500	-50
14.18333	-54
14.19167	-57
14.20000	-61
14.20833	-63
14.21667	-64
14.22500	-64
14.23333	-65
14.24167	-68
14.25000	-70
14.25833	-70
14.26667	-69
14.27500	-67
14.28333	-63
14.29167	-60
14.30000	-57
14.30833	-55
14.31667	-54
14.32500	-55
14.33333	-56
14.34167	-57
14.35000	-57
14.35833	-56
14.36667	-54
14.37500	-53
14.38333	-51
14.39167	-50
14.40000	-50
14.40833	-50
14.41667	-49
14.42500	-48
14.43333	-47
14.44167	-46
14.45000	-45
14.45833	-44
14.46667	-43
14.47500	-42
14.48333	-43
14.49167	-45
14.50000	-49
14.50833	-53
14.51667	-55
14.52500	-57
14.53333	-58
14.54167	-58
14.55000	-57
14.55833	-56
14.56667	-55
14.57500	-53
14.58333	-51
14.59167	-51
14.60000	-53
14.60833	-55
14.61667	-57
14.62500	-58
14.63333	-60
14.64167	-64
14.65000	-68
14.65833	-73
14.66667	-76
14.67500	-76
14.68333	-72
14.69167	-68
14.70000	-63
14.70833	-60
14.71667	-60
14.72500	-59
14.73333	-59
14.74167	-58
14.75000	-57
14.75833	-58
14.76667	-59
14.77500	-62
14.78333	-65
14.79167	-66
14.80000	-67
14.80833	-66
14.81667	-63
14.82500	-59
14.83333	-55
14.84167	-52
14.85000	-50
14.85833	-50
14.86667	-51
14.87500	-52
14.88333	-54
14.89167	-55
14.90000	-55
14.90833	-55
14.91667	-58
14.92500	-61
14.93333	-64
14.94167	-67
14.95000	-68
14.95833	-67
14.96667	-65
14.97500	-63
14.98333	-60
14.99167	-59
15.00000	-58
15.00833	-57
15.01667	-56
15.02500	-53
15.03333	-51
15.04167	-49
15.05000	-50
15.05833	-53
15.06667	-57
15.07500	-61
15.08333	-64
15.09167	-65
15.10000	-66
15.10833	-65
15.11667	-65
15.12500	-66
15.13333	-67
15.14167	-68
15.15000	-69
15.15833	-70
15.16667	-72
15.17500	-72
15.18333	-72
15.19167	-70
15.20000	-66
15.20833	-63
15.21667	-61
15.22500	-62
15.23333	-66
15.24167	-71
15.25000	-73
15.25833	-73
15.26667	-71
15.27500	-66
15.28333	-61
15.29167	-58
15.30000	-57
15.30833	-59
15.31667	-63
15.32500	-67
15.33333	-68
15.34167	-68
15.35000	-67
15.35833	-66
15.36667	-67
15.37500	-68
15.38333	-69
15.39167	-68
15.40000	-65
15.40833	-62
15.41667	-59
15.42500	-56
15.43333	-53
15.44167	-51
15.45000	-50
15.45833	-51
15.46667	-52
15.47500	-54
15.48333	-57
15.49167	-60
15.50000	-64
15.50833	-68
15.51667	-70
15.52500	-72
15.53333	-72
15.54167	-70
15.55000	-69
15.55833	-69
15.56667	-69
15.57500	-70
15.58333	-70
15.59167	-71
15.60000	-71
15.60833	-70
15.61667	-68
15.62500	-67
15.63333	-68
15.64167	-69
15.65000	-72
15.65833	-75
15.66667	-77
15.67500	-78
15.68333	-77
15.69167	-76
15.70000	-75
15.70833	-74
15.71667	-73
15.72500	-70
15.73333	-66
15.74167	-61
15.75000	-57
15.75833	-55
15.76667	-57
15.77500	-60
15.78333	-65
15.79167	-69
15.80000	-73
15.80833	-75
15.81667	-77
15.82500	-77
15.83333	-76
15.84167	-75
15.85000	-75
15.85833	-73
15.86667	-73
15.87500	-74
15.88333	-76
15.89167	-78
15.90000	-81
15.90833	-82
15.91667	-81
15.92500	-79
15.93333	-76
15.94167	-75
15.95000	-74
15.95833	-75
15.96667	-77
15.97500	-78
15.98333	-78
15.99167	-78
16.00000	-76
16.00833	-74
16.01667	-72
16.02500	-70
16.03333	-69
16.04167	-68
16.05000	-67
16.05833	-66
16.06667	-65
16.07500	-64
16.08333	-63
16.09167	-63
16.10000	-63
16.10833	-65
16.11667	-67
16.12500	-69
16.13333	-71
16.14167	-71
16.15000	-71
16.15833	-70
16.16667	-69
16.17500	-70
16.18333	-72
16.19167	-75
16.20000	-78
16.20833	-79
16.21667	-78
16.22500	-77
16.23333	-76
16.24167	-75
16.25000	-75
16.25833	-75
16.26667	-74
16.27500	-71
16.28333	-69
16.29167	-67
16.30000	-68
16.30833	-70
16.31667	-72
16.32500	-75
16.33333	-77
16.34167	-78
16.35000	-79
16.35833	-78
16.36667	-76
16.37500	-74
16.38333	-72
16.39167	-71
16.40000	-73
16.40833	-76
16.41667	-80
16.42500	-83
16.43333	-86
16.44167	-86
16.45000	-85
16.45833	-82
16.46667	-80
16.47500	-79
16.48333	-79
16.49167	-79
16.50000	-79
16.50833	-78
16.51667	-76
16.52500	-73
16.53333	-71
16.54167	-69
16.55000	-69
16.55833	-69
16.56667	-69
16.57500	-71
16.58333	-73
16.59167	-75
16.60000	-77
16.60833	-77
16.61667	-74
16.62500	-69
16.63333	-64
16.64167	-60
16.65000	-60
16.65833	-63
16.66667	-67
16.67500	-71
16.68333	-74
16.69167	-73
16.70000	-71
16.70833	-70
16.71667	-70
16.72500	-73
16.73333	-79
16.74167	-84
16.75000	-88
16.75833	-90
16.76667	-90
16.77500	-90
16.78333	-89
16.79167	-88
16.80000	-87
16.80833	-84
16.81667	-81
16.82500	-77
16.83333	-73
16.84167	-71
16.85000	-71
16.85833	-73
16.86667	-76
16.87500	-81
16.88333	-85
16.89167	-87
16.90000	-88
16.90833	-87
16.91667	-86
16.92500	-83
16.93333	-82
16.94167	-80
16.95000	-80
16.95833	-80
16.96667	-80
16.97500	-81
16.98333	-82
16.99167	-81
17.00000	-80
17.00833	-77
17.01667	-73
17.02500	-70
17.03333	-69
17.04167	-71
17.05000	-74
17.05833	-77
17.06667	-79
17.07500	-77
17.08333	-75
17.09167	-73
17.10000	-73
17.10833	-72
17.11667	-71
17.12500	-70
17.13333	-68
17.14167	-67
17.15000	-68
17.15833	-72
17.16667	-75
17.17500	-76
17.18333	-74
17.19167	-72
17.20000	-70
17.20833	-69
17.21667	-69
17.22500	-69
17.23333	-68
17.24167	-65
17.25000	-63
17.25833	-62
17.26667	-63
17.27500	-66
17.28333	-69
17.29167	-72
17.30000	-74
17.30833	-76
17.31667	-79
17.32500	-82
17.33333	-86
17.34167	-89
17.35000	-92
17.35833	-92
17.36667	-90
17.37500	-84
17.38333	-76
17.39167	-69
17.40000	-63
17.40833	-61
17.41667	-63
17.42500	-69
17.43333	-77
17.44167	-83
17.45000	-87
17.45833	-88
17.46667	-86
17.47500	-83
17.48333	-80
17.49167	-78
17.50000	-77
17.50833	-78
17.51667	-79
17.52500	-80
17.53333	-81
17.54167	-81
17.55000	-78
17.55833	-74
17.56667	-68
17.57500	-63
17.58333	-60
17.59167	-60
17.60000	-63
17.60833	-67
17.61667	-71
17.62500	-74
17.63333	-74
17.64167	-73
17.65000	-71
17.65833	-71
17.66667	-70
17.67500	-70
17.68333	-70
17.69167	-70
17.70000	-72
17.70833	-74
17.71667	-77
17.72500	-78
17.73333	-79
17.74167	-79
17.75000	-79
17.75833	-79
17.76667	-78
17.77500	-77
17.78333	-76
17.79167	-75
17.80000	-74
17.80833	-72
17.81667	-70
17.82500	-67
17.83333	-67
17.84167	-68
17.85000	-72
17.85833	-77
17.86667	-83
17.87500	-85
17.88333	-86
17.89167	-85
17.90000	-85
17.90833	-86
17.91667	-87
17.92500	-90
17.93333	-91
17.94167	-90
17.95000	-89
17.95833	-87
17.96667	-85
17.97500	-83
17.98333	-82
17.99167	-81
18.00000	-81
18.00833	-82
18.01667	-81
18.02500	-81
18.03333	-80
18.04167	-81
18.05000	-82
18.05833	-83
18.06667	-84
18.07500	-84
18.08333	-84
18.09167	-83
18.10000	-83
18.10833	-81
18.11667	-79
18.12500	-76
18.13333	-74
18.14167	-74
18.15000	-75
18.15833	-77
18.16667	-79
18.17500	-80
18.18333	-79
18.19167	-75
18.20000	-70
18.20833	-64
18.21667	-61
18.22500	-60
18.23333	-60
18.24167	-60
18.25000	-61
18.25833	-63
18.26667	-65
18.27500	-67
18.28333	-69
18.29167	-72
18.30000	-74
18.30833	-75
18.31667	-76
18.32500	-76
18.33333	-76
18.34167	-77
18.35000	-78
18.35833	-78
18.36667	-77
18.37500	-74
18.38333	-70
18.39167	-67
18.40000	-66
18.40833	-65
18.41667	-67
18.42500	-69
18.43333	-71
18.44167	-71
18.45000	-72
18.45833	-73
18.46667	-74
18.47500	-76
18.48333	-76
18.49167	-75
18.50000	-72
18.50833	-70
18.51667	-70
18.52500	-72
18.53333	-74
18.54167	-75
18.55000	-75
18.55833	-74
18.56667	-73
18.57500	-71
18.58333	-70
18.59167	-68
18.60000	-68
18.60833	-67
18.61667	-68
18.62500	-68
18.63333	-68
18.64167	-68
18.65000	-67
18.65833	-65
18.66667	-63
18.67500	-62
18.68333	-60
18.69167	-60
18.70000	-61
18.70833	-62
18.71667	-63
18.72500	-63
18.73333	-61
18.74167	-60
18.75000	-60
18.75833	-63
18.76667	-66
18.77500	-68
18.78333	-69
18.79167	-69
18.80000	-68
18.80833	-69
18.81667	-70
18.82500	-72
18.83333	-71
18.84167	-68
18.85000	-64
18.85833	-61
18.86667	-60
18.87500	-63
18.88333	-67
18.89167	-69
18.90000	-68
18.90833	-65
18.91667	-61
18.92500	-56
18.93333	-53
18.94167	-51
18.95000	-51
18.95833	-53
18.96667	-56
18.97500	-60
18.98333	-63
18.99167	-64
19.00000	-63
19.00833	-60
19.01667	-58
19.02500	-56
19.03333	-54
19.04167	-53
19.05000	-53
19.05833	-54
19.06667	-55
19.07500	-55
19.08333	-54
19.09167	-53
19.10000	-51
19.10833	-49
19.11667	-44
19.12500	-39
19.13333	-35
19.14167	-32
19.15000	-30
19.15833	-30
19.16667	-32
19.17500	-33
19.18333	-35
19.19167	-37
19.20000	-38
19.20833	-37
19.21667	-36
19.22500	-32
19.23333	-28
19.24167	-24
19.25000	-20
19.25833	-16
19.26667	-12
19.27500	-9
19.28333	-6
19.29167	-2
19.30000	2
19.30833	4
19.31667	6
19.32500	6
19.33333	8
19.34167	11
19.35000	16
19.35833	24
19.36667	33
19.37500	43
19.38333	53
19.39167	61
19.40000	70
19.40833	78
19.41667	86
19.42500	93
19.43333	100
19.44167	107
19.45000	115
19.45833	125
19.46667	134
19.47500	144
19.48333	154
19.49167	164
19.50000	175
19.50833	189
19.51667	206
19.52500	226
19.53333	249
19.54167	272
19.55000	296
19.55833	321
19.56667	345
19.57500	370
19.58333	396
19.59167	424
19.60000	456
19.60833	489
19.61667	525
19.62500	562
19.63333	600
19.64167	640
19.65000	681
19.65833	726
19.66667	774
19.67500	826
19.68333	880
19.69167	938
19.70000	999
19.70833	1064
19.71667	1135
19.72500	1209
19.73333	1286
19.74167	1366
19.75000	1448
19.75833	1533
19.76667	1621
19.77500	1715
19.78333	1814
19.79167	1918
19.80000	2027
19.80833	2138
19.81667	2258
19.82500	2382
19.83333	2513
19.84167	2651
19.85000	2792
19.85833	2942
19.86667	3092
19.87500	3251
19.88333	3415
19.89167	3585
19.90000	3765
19.90833	3949
19.91667	4144
19.92500	4341
19.93333	4546
19.94167	4757
19.95000	4971
19.95833	5195
19.96667	5421
19.97500	5659
19.98333	5902
19.99167	6151
20.00000	6409
20.00833	6668
20.01667	6940
20.02500	7213
20.03333	7496
20.04167	7787
20.05000	8078
20.05833	8381
20.06667	8684
20.07500	8998
20.08333	9316
20.09167	9640
20.10000	9974
20.10833	10305
20.11667	10648
20.12500	10988
20.13333	11336
20.14167	11690
20.15000	12043
20.15833	12410
20.16667	12771
20.17500	13141
20.18333	13510
20.19167	13877
20.20000	14250
20.20833	14615
20.21667	14990
20.22500	15360
20.23333	15735
20.24167	16114
20.25000	16490
20.25833	16875
20.26667	17251
20.27500	17630
20.28333	18002
20.29167	18367
20.30000	18732
20.30833	19084
20.31667	19442
20.32500	19791
20.33333	20142
20.34167	20491
20.35000	20828
20.35833	21166
20.36667	21488
20.37500	21807
20.38333	22115
20.39167	22415
20.40000	22713
20.40833	22997
20.41667	23280
20.42500	23549
20.43333	23810
20.44167	24063
20.45000	24301
20.45833	24533
20.46667	24750
20.47500	24959
20.48333	25155
20.49167	25338
20.50000	25510
20.50833	25666
20.51667	25812
20.52500	25944
20.53333	26065
20.54167	26173
20.55000	26267
20.55833	26347
20.56667	26412
20.57500	26461
20.58333	26497
20.59167	26521
20.60000	26534
20.60833	26535
20.61667	26525
20.62500	26502
20.63333	26463
20.64167	26409
20.65000	26343
20.65833	26262
20.66667	26171
20.67500	26065
20.68333	25948
20.69167	25818
20.70000	25675
20.70833	25523
20.71667	25356
20.72500	25182
20.73333	24995
20.74167	24799
20.75000	24596
20.75833	24380
20.76667	24159
20.77500	23924
20.78333	23683
20.79167	23434
20.80000	23175
20.80833	22912
20.81667	22635
20.82500	22356
20.83333	22066
20.84167	21770
20.85000	21474
20.85833	21169
20.86667	20869
20.87500	20561
20.88333	20254
20.89167	19947
20.90000	19632
20.90833	19322
20.91667	19002
20.92500	18686
20.93333	18364
20.94167	18038
20.95000	17716
20.95833	17388
20.96667	17069
20.97500	16746
20.98333	16427
20.99167	16110
21.00000	15790
21.00833	15477
21.01667	15158
21.02500	14847
21.03333	14538
21.04167	14234
21.05000	13939
21.05833	13643
21.06667	13357
21.07500	13067
21.08333	12783
21.09167	12503
21.10000	12223
21.10833	11955
21.11667	11687
21.12500	11430
21.13333	11175
21.14167	10924
21.15000	10682
21.15833	10440
21.16667	10210
21.17500	9981
21.18333	9758
21.19167	9541
21.20000	9326
21.20833	9120
21.21667	8917
21.22500	8723
21.23333	8533
21.24167	8348
21.25000	8170
21.25833	7994
21.26667	7827
21.27500	7661
21.28333	7501
21.29167	7345
21.30000	7190
21.30833	7043
21.31667	6899
21.32500	6763
21.33333	6631
21.34167	6502
21.35000	6379
21.35833	6256
21.36667	6139
21.37500	6024
21.38333	5913
21.39167	5809
21.40000	5707
21.40833	5613
21.41667	5523
21.42500	5438
21.43333	5355
21.44167	5274
21.45000	5196
21.45833	5117
21.46667	5042
21.47500	4966
21.48333	4893
21.49167	4822
21.50000	4753
21.50833	4688
21.51667	4627
21.52500	4569
21.53333	4515
21.54167	4462
21.55000	4411
21.55833	4360
21.56667	4309
21.57500	4258
21.58333	4210
21.59167	4164
21.60000	4121
21.60833	4081
21.61667	4042
21.62500	4004
21.63333	3965
21.64167	3926
21.65000	3887
21.65833	3846
21.66667	3807
21.67500	3771
21.68333	3737
21.69167	3706
21.70000	3677
21.70833	3648
21.71667	3620
21.72500	3593
21.73333	3566
21.74167	3539
21.75000	3515
21.75833	3493
21.76667	3471
21.77500	3447
21.78333	3423
21.79167	3398
21.80000	3371
21.80833	3347
21.81667	3323
21.82500	3300
21.83333	3277
21.84167	3255
21.85000	3234
21.85833	3215
21.86667	3198
21.87500	3182
21.88333	3165
21.89167	3149
21.90000	3133
21.90833	3117
21.91667	3102
21.92500	3086
21.93333	3069
21.94167	3052
21.95000	3034
21.95833	3017
21.96667	3000
21.97500	2982
21.98333	2965
21.99167	2948
22.00000	2933
22.00833	2918
22.01667	2904
22.02500	2892
22.03333	2880
22.04167	2868
22.05000	2856
22.05833	2845
22.06667	2834
22.07500	2823
22.08333	2813
22.09167	2803
22.10000	2794
22.10833	2783
22.11667	2771
22.12500	2759
22.13333	2748
22.14167	2737
22.15000	2728
22.15833	2720
22.16667	2712
22.17500	2703
22.18333	2692
22.19167	2681
22.20000	2669
22.20833	2658
22.21667	2647
22.22500	2638
22.23333	2628
22.24167	2617
22.25000	2607
22.25833	2597
22.26667	2588
22.27500	2580
22.28333	2573
22.29167	2566
22.30000	2558
22.30833	2547
22.31667	2533
22.32500	2517
22.33333	2501
22.34167	2485
22.35000	2472
22.35833	2461
22.36667	2450
22.37500	2439
22.38333	2427
22.39167	2414
22.40000	2400
22.40833	2386
22.41667	2373
22.42500	2360
22.43333	2348
22.44167	2334
22.45000	2320
22.45833	2306
22.46667	2292
22.47500	2277
22.48333	2264
22.49167	2251
22.50000	2238
22.50833	2225
22.51667	2211
22.52500	2197
22.53333	2181
22.54167	2166
22.55000	2150
22.55833	2133
22.56667	2118
22.57500	2104
22.58333	2090
22.59167	2077
22.60000	2064
22.60833	2049
22.61667	2033
22.62500	2016
22.63333	1998
22.64167	1980
22.65000	1964
22.65833	1949
22.66667	1937
22.67500	1925
22.68333	1914
22.69167	1902
22.70000	1890
22.70833	1877
22.71667	1865
22.72500	1853
22.73333	1842
22.74167	1830
22.75000	1818
22.75833	1805
22.76667	1791
22.77500	1776
22.78333	1760
22.79167	1745
22.80000	1732
22.80833	1720
22.81667	1709
22.82500	1698
22.83333	1685
22.84167	1672
22.85000	1659
22.85833	1647
22.86667	1636
22.87500	1626
22.88333	1616
22.89167	1607
22.90000	1597
22.90833	1588
22.91667	1580
22.92500	1573
22.93333	1565
22.94167	1556
22.95000	1546
22.95833	1533
22.96667	1519
22.97500	1507
22.98333	1495
22.99167	1486
23.00000	1480
23.00833	1474
23.01667	1468
23.02500	1462
23.03333	1457
23.04167	1451
23.05000	1448
23.05833	1445
23.06667	1441
23.07500	1437
23.08333	1433
23.09167	1429
23.10000	1425
23.10833	1419
23.11667	1411
23.12500	1400
23.13333	1388
23.14167	1375
23.15000	1366
23.15833	1361
23.16667	1359
23.17500	1359
23.18333	1360
23.19167	1360
23.20000	1357
23.20833	1351
23.21667	1343
23.22500	1334
23.23333	1326
23.24167	1319
23.25000	1315
23.25833	1314
23.26667	1316
23.27500	1319
23.28333	1322
23.29167	1323
23.30000	1321
23.30833	1317
23.31667	1310
23.32500	1303
23.33333	1295
23.34167	1287
23.35000	1280
23.35833	1275
23.36667	1271
23.37500	1268
23.38333	1267
23.39167	1266
23.40000	1263
23.40833	1259
23.41667	1254
23.42500	1249
23.43333	1245
23.44167	1241
23.45000	1239
23.45833	1238
23.46667	1237
23.47500	1234
23.48333	1229
23.49167	1222
23.50000	1213
23.50833	1205
23.51667	1198
23.52500	1194
23.53333	1193
23.54167	1195
23.55000	1197
23.55833	1197
23.56667	1195
23.57500	1190
23.58333	1184
23.59167	1179
23.60000	1175
23.60833	1171
23.61667	1167
23.62500	1163
23.63333	1159
23.64167	1155
23.65000	1151
23.65833	1147
23.66667	1144
23.67500	1140
23.68333	1136
23.69167	1131
23.70000	1127
23.70833	1123
23.71667	1121
23.72500	1119
23.73333	1117
23.74167	1115
23.75000	1112
23.75833	1109
23.76667	1104
23.77500	1099
23.78333	1094
23.79167	1089
23.80000	1084
23.80833	1080
23.81667	1076
23.82500	1073
23.83333	1071
23.84167	1069
23.85000	1067
23.85833	1066
23.86667	1066
23.87500	1068
23.88333	1070
23.89167	1072
23.90000	1073
23.90833	1074
23.91667	1074
23.92500	1073
23.93333	1072
23.94167	1071
23.95000	1069
23.95833	1067
23.96667	1066
23.97500	1068
23.98333	1072
23.99167	1077
24.00000	1083
24.00833	1087
24.01667	1089
24.02500	1089
24.03333	1089
24.04167	1090
24.05000	1092
24.05833	1096
24.06667	1101
24.07500	1107
24.08333	1114
24.09167	1121
24.10000	1128
24.10833	1135
24.11667	1141
24.12500	1146
24.13333	1153
24.14167	1160
24.15000	1167
24.15833	1174
24.16667	1182
24.17500	1191
24.18333	1201
24.19167	1212
24.20000	1223
24.20833	1231
24.21667	1237
24.22500	1243
24.23333	1250
24.24167	1258
24.25000	1269
24.25833	1281
24.26667	1293
24.27500	1305
24.28333	1316
24.29167	1328
24.30000	1341
24.30833	1353
24.31667	1364
24.32500	1375
24.33333	1386
24.34167	1397
24.35000	1407
24.35833	1419
24.36667	1431
24.37500	1443
24.38333	1457
24.39167	1471
24.40000	1487
24.40833	1501
24.41667	1514
24.42500	1525
24.43333	1536
24.44167	1548
24.45000	1559
24.45833	1570
24.46667	1582
24.47500	1593
24.48333	1604
24.49167	1613
24.50000	1620
24.50833	1628
24.51667	1635
24.52500	1643
24.53333	1651
24.54167	1658
24.55000	1665
24.55833	1672
24.56667	1680
24.57500	1689
24.58333	1698
24.59167	1705
24.60000	1711
24.60833	1716
24.61667	1720
24.62500	1725
24.63333	1729
24.64167	1733
24.65000	1736
24.65833	1739
24.66667	1741
24.67500	1742
24.68333	1743
24.69167	1744
24.70000	1743
24.70833	1742
24.71667	1740
24.72500	1737
24.73333	1732
24.74167	1728
24.75000	1724
24.75833	1719
24.76667	1714
24.77500	1708
24.78333	1701
24.79167	1693
24.80000	1683
24.80833	1674
24.81667	1666
24.82500	1659
24.83333	1651
24.84167	1642
24.85000	1632
24.85833	1619
24.86667	1605
24.87500	1592
24.88333	1581
24.89167	1571
24.90000	1564
24.90833	1556
24.91667	1548
24.92500	1538
24.93333	1528
24.94167	1516
24.95000	1503
24.95833	1490
24.96667	1478
24.97500	1466
24.98333	1454
24.99167	1442
25.00000	1428
25.00833	1413
25.01667	1398
25.02500	1385
25.03333	1374
25.04167	1365
25.05000	1356
25.05833	1345
25.06667	1335
25.07500	1323
25.08333	1311
25.09167	1298
25.10000	1285
25.10833	1272
25.11667	1257
25.12500	1243
25.13333	1230
25.14167	1217
25.15000	1207
25.15833	1197
25.16667	1186
25.17500	1172
25.18333	1158
25.19167	1143
25.20000	1127
25.20833	1114
25.21667	1103
25.22500	1094
25.23333	1085
25.24167	1076
25.25000	1066
25.25833	1055
25.26667	1045
25.27500	1036
25.28333	1027
25.29167	1019
25.30000	1010
25.30833	1002
25.31667	995
25.32500	988
25.33333	980
25.34167	973
25.35000	965
25.35833	958
25.36667	950
25.37500	944
25.38333	937
25.39167	931
25.40000	925
25.40833	919
25.41667	913
25.42500	907
25.43333	902
25.44167	898
25.45000	893
25.45833	890
25.46667	886
25.47500	882
25.48333	877
25.49167	873
25.50000	870
25.50833	867
25.51667	864
25.52500	861
25.53333	858
25.54167	855
25.55000	853
25.55833	850
25.56667	847
25.57500	844
25.58333	841
25.59167	839
25.60000	836
25.60833	833
25.61667	829
25.62500	826
25.63333	823
25.64167	821
25.65000	819
25.65833	816
25.66667	814
25.67500	810
25.68333	807
25.69167	805
25.70000	804
25.70833	805
25.71667	807
25.72500	809
25.73333	811
25.74167	811
25.75000	810
25.75833	809
25.76667	806
25.77500	804
25.78333	801
25.79167	799
25.80000	799
25.80833	800
25.81667	801
25.82500	800
25.83333	799
25.84167	797
25.85000	795
25.85833	794
25.86667	793
25.87500	793
25.88333	792
25.89167	792
25.90000	792
25.90833	793
25.91667	794
25.92500	794
25.93333	795
25.94167	797
25.95000	800
25.95833	805
25.96667	809
25.97500	812
25.98333	813
25.99167	811
26.00000	807
26.00833	803
26.01667	799
26.02500	795
26.03333	793
26.04167	793
26.05000	795
26.05833	799
26.06667	804
26.07500	810
26.08333	816
26.09167	820
26.10000	823
26.10833	824
26.11667	823
26.12500	822
26.13333	822
26.14167	825
26.15000	831
26.15833	839
26.16667	846
26.17500	852
26.18333	856
26.19167	857
26.20000	856
26.20833	853
26.21667	852
26.22500	854
26.23333	861
26.24167	869
26.25000	877
26.25833	883
26.26667	886
26.27500	888
26.28333	888
26.29167	890
26.30000	894
26.30833	898
26.31667	903
26.32500	908
26.33333	912
26.34167	917
26.35000	923
26.35833	930
26.36667	936
26.37500	943
26.38333	950
26.39167	956
26.40000	962
26.40833	966
26.41667	970
26.42500	975
26.43333	979
26.44167	985
26.45000	991
26.45833	998
26.46667	1005
26.47500	1011
26.48333	1017
26.49167	1021
26.50000	1025
26.50833	1028
26.51667	1030
26.52500	1032
26.53333	1033
26.54167	1035
26.55000	1039
26.55833	1045
26.56667	1052
26.57500	1057
26.58333	1062
26.59167	1065
26.60000	1065
26.60833	1065
26.61667	1066
26.62500	1069
26.63333	1073
26.64167	1079
26.65000	1084
26.65833	1089
26.66667	1092
26.67500	1094
26.68333	1095
26.69167	1096
26.70000	1097
26.70833	1100
26.71667	1104
26.72500	1108
26.73333	1112
26.74167	1115
26.75000	1118
26.75833	1119
26.76667	1120
26.77500	1122
26.78333	1125
26.79167	1128
26.80000	1130
26.80833	1130
26.81667	1127
26.82500	1123
26.83333	1119
26.84167	1115
26.85000	1114
26.85833	1114
26.86667	1114
26.87500	1114
26.88333	1112
26.89167	1109
26.90000	1106
26.90833	1103
26.91667	1101
26.92500	1099
26.93333	1097
26.94167	1094
26.95000	1093
26.95833	1091
26.96667	1090
26.97500	1089
26.98333	1087
26.99167	1085
27.00000	1081
27.00833	1077
27.01667	1072
27.02500	1066
27.03333	1061
27.04167	1057
27.05000	1054
27.05833	1052
27.06667	1050
27.07500	1047
27.08333	1045
27.09167	1044
27.10000	1043
27.10833	1043
27.11667	1043
27.12500	1041
27.13333	1037
27.14167	1033
27.15000	1027
27.15833	1022
27.16667	1017
27.17500	1013
27.18333	1009
27.19167	1005
27.20000	1001
27.20833	997
27.21667	993
27.22500	990
27.23333	989
27.24167	989
27.25000	988
27.25833	984
27.26667	978
27.27500	971
27.28333	963
27.29167	957
27.30000	953
27.30833	951
27.31667	952
27.32500	954
27.33333	955
27.34167	955
27.35000	953
27.35833	949
27.36667	945
27.37500	940
27.38333	935
27.39167	933
27.40000	932
27.40833	933
27.41667	935
27.42500	937
27.43333	939
27.44167	940
27.45000	939
27.45833	937
27.46667	933
27.47500	931
27.48333	929
27.49167	930
27.50000	933
27.50833	936
27.51667	937
27.52500	937
27.53333	935
27.54167	934
27.55000	933
27.55833	933
27.56667	935
27.57500	936
27.58333	937
27.59167	939
27.60000	941
27.60833	945
27.61667	950
27.62500	954
27.63333	958
27.64167	962
27.65000	965
27.65833	968
27.66667	972
27.67500	976
27.68333	979
27.69167	982
27.70000	985
27.70833	989
27.71667	993
27.72500	998
27.73333	1002
27.74167	1006
27.75000	1011
27.75833	1017
27.76667	1024
27.77500	1032
27.78333	1039
27.79167	1044
27.80000	1045
27.80833	1047
27.81667	1051
27.82500	1057
27.83333	1063
27.84167	1070
27.85000	1076
27.85833	1080
27.86667	1086
27.87500	1095
27.88333	1106
27.89167	1117
27.90000	1129
27.90833	1139
27.91667	1147
27.92500	1153
27.93333	1158
27.94167	1162
27.95000	1167
27.95833	1174
27.96667	1184
27.97500	1196
27.98333	1208
27.99167	1220
28.00000	1229
28.00833	1236
28.01667	1241
28.02500	1245
28.03333	1251
28.04167	1258
28.05000	1269
28.05833	1282
28.06667	1296
28.07500	1310
28.08333	1323
28.09167	1334
28.10000	1342
28.10833	1348
28.11667	1353
28.12500	1359
28.13333	1365
28.14167	1372
28.15000	1380
28.15833	1388
28.16667	1396
28.17500	1405
28.18333	1414
28.19167	1423
28.20000	1432
28.20833	1443
28.21667	1454
28.22500	1465
28.23333	1474
28.24167	1483
28.25000	1491
28.25833	1499
28.26667	1508
28.27500	1517
28.28333	1525
28.29167	1531
28.30000	1534
28.30833	1535
28.31667	1536
28.32500	1537
28.33333	1540
28.34167	1545
28.35000	1550
28.35833	1555
28.36667	1559
28.37500	1563
28.38333	1568
28.39167	1573
28.40000	1578
28.40833	1582
28.41667	1585
28.42500	1588
28.43333	1589
28.44167	1590
28.45000	1590
28.45833	1592
28.46667	1594
28.47500	1595
28.48333	1595
28.49167	1594
28.50000	1594
28.50833	1594
28.51667	1596
28.52500	1599
28.53333	1602
28.54167	1604
28.55000	1605
28.55833	1605
28.56667	1603
28.57500	1599
28.58333	1594
28.59167	1587
28.60000	1579
28.60833	1572
28.61667	1566
28.62500	1562
28.63333	1561
28.64167	1562
28.65000	1563
28.65833	1564
28.66667	1563
28.67500	1562
28.68333	1559
28.69167	1556
28.70000	1554
28.70833	1551
28.71667	1549
28.72500	1546
28.73333	1543
28.74167	1539
28.75000	1536
28.75833	1533
28.76667	1531
28.77500	1528
28.78333	1526
28.79167	1523
28.80000	1521
28.80833	1521
28.81667	1522
28.82500	1524
28.83333	1523
28.84167	1521
28.85000	1518
28.85833	1515
28.86667	1512
28.87500	1507
28.88333	1502
28.89167	1497
28.90000	1494
28.90833	1492
28.91667	1493
28.92500	1495
28.93333	1497
28.94167	1499
28.95000	1501
28.95833	1504
28.96667	1507
28.97500	1511
28.98333	1515
28.99167	1520
29.00000	1524
29.00833	1528
29.01667	1532
29.02500	1535
29.03333	1535
29.04167	1534
29.05000	1532
29.05833	1533
29.06667	1536
29.07500	1542
29.08333	1549
29.09167	1555
29.10000	1558
29.10833	1560
29.11667	1562
29.12500	1566
29.13333	1571
29.14167	1577
29.15000	1584
29.15833	1590
29.16667	1597
29.17500	1603
29.18333	1609
29.19167	1614
29.20000	1619
29.20833	1624
29.21667	1631
29.22500	1639
29.23333	1649
29.24167	1658
29.25000	1667
29.25833	1675
29.26667	1683
29.27500	1692
29.28333	1702
29.29167	1713
29.30000	1725
29.30833	1737
29.31667	1751
29.32500	1765
29.33333	1781
29.34167	1797
29.35000	1813
29.35833	1828
29.36667	1844
29.37500	1861
29.38333	1879
29.39167	1898
29.40000	1918
29.40833	1936
29.41667	1952
29.42500	1967
29.43333	1980
29.44167	1994
29.45000	2011
29.45833	2031
29.46667	2053
29.47500	2076
29.48333	2100
29.49167	2123
29.50000	2147
29.50833	2171
29.51667	2196
29.52500	2222
29.53333	2249
29.54167	2278
29.55000	2309
29.55833	2343
29.56667	2377
29.57500	2412
29.58333	2447
29.59167	2484
29.60000	2524
29.60833	2565
29.61667	2608
29.62500	2652
29.63333	2697
29.64167	2742
29.65000	2788
29.65833	2837
29.66667	2888
29.67500	2943
29.68333	3002
29.69167	3066
29.70000	3136
29.70833	3208
29.71667	3284
29.72500	3362
29.73333	3444
29.74167	3531
29.75000	3620
29.75833	3715
29.76667	3812
29.77500	3913
29.78333	4017
29.79167	4126
29.80000	4242
29.80833	4364
29.81667	4495
29.82500	4630
29.83333	4772
29.84167	4920
29.85000	5072
29.85833	5234
29.86667	5400
29.87500	5578
29.88333	5763
29.89167	5958
29.90000	6165
29.90833	6379
29.91667	6609
29.92500	6845
29.93333	7094
29.94167	7353
29.95000	7619
29.95833	7902
29.96667	8190
29.97500	8495
29.98333	8811
29.99167	9142
30.00000	9493
30.00833	9850
30.01667	10228
30.02500	10612
30.03333	11012
30.04167	11427
30.05000	11852
30.05833	12303
30.06667	12761
30.07500	13246
30.08333	13744
30.09167	14258
30.10000	14797
30.10833	15341
30.11667	15915
30.12500	16495
30.13333	17097
30.14167	17718
30.15000	18347
30.15833	19007
30.16667	19669
30.17500	20361
30.18333	21064
30.19167	21779
30.20000	22520
30.20833	23259
30.21667	24028
30.22500	24799
30.23333	25592
30.24167	26405
30.25000	27221
30.25833	28069
30.26667	28913
30.27500	29787
30.28333	30666
30.29167	31549
30.30000	32454
30.30833	33343
30.31667	34259
30.32500	35166
30.33333	36089
30.34167	37025
30.35000	37951
30.35833	38903
30.36667	39837
30.37500	40790
30.38333	41737
30.39167	42677
30.40000	43630
30.40833	44560
30.41667	45507
30.42500	46435
30.43333	47368
30.44167	48302
30.45000	49219
30.45833	50152
30.46667	51057
30.47500	51966
30.48333	52858
30.49167	53730
30.50000	54600
30.50833	55436
30.51667	56277
30.52500	57090
30.53333	57893
30.54167	58686
30.55000	59451
30.55833	60216
30.56667	60943
30.57500	61659
30.58333	62348
30.59167	63008
30.60000	63656
30.60833	64267
30.61667	64871
30.62500	65443
30.63333	65994
30.64167	66524
30.65000	67021
30.65833	67502
30.66667	67947
30.67500	68368
30.68333	68758
30.69167	69114
30.70000	69446
30.70833	69742
30.71667	70015
30.72500	70257
30.73333	70469
30.74167	70653
30.75000	70801
30.75833	70919
30.76667	71003
30.77500	71056
30.78333	71078
30.79167	71069
30.80000	71031
30.80833	70965
30.81667	70867
30.82500	70742
30.83333	70584
30.84167	70394
30.85000	70176
30.85833	69923
30.86667	69648
30.87500	69339
30.88333	69006
30.89167	68646
30.90000	68253
30.90833	67842
30.91667	67395
30.92500	66929
30.93333	66432
30.94167	65909
30.95000	65370
30.95833	64798
30.96667	64218
30.97500	63606
30.98333	62979
30.99167	62335
31.00000	61664
31.00833	60989
31.01667	60282
31.02500	59571
31.03333	58837
31.04167	58085
31.05000	57332
31.05833	56551
31.06667	55780
31.07500	54986
31.08333	54190
31.09167	53388
31.10000	52565
31.10833	51751
31.11667	50911
31.12500	50080
31.13333	49239
31.14167	48392
31.15000	47557
31.15833	46705
31.16667	45872
31.17500	45026
31.18333	44189
31.19167	43361
31.20000	42524
31.20833	41706
31.21667	40871
31.22500	40050
31.23333	39226
31.24167	38402
31.25000	37601
31.25833	36794
31.26667	36016
31.27500	35236
31.28333	34471
31.29167	33719
31.30000	32961
31.30833	32226
31.31667	31481
31.32500	30758
31.33333	30043
31.34167	29338
31.35000	28659
31.35833	27981
31.36667	27332
31.37500	26684
31.38333	26053
31.39167	25436
31.40000	24820
31.40833	24226
31.41667	23628
31.42500	23052
31.43333	22485
31.44167	21930
31.45000	21400
31.45833	20875
31.46667	20378
31.47500	19887
31.48333	19411
31.49167	18948
31.50000	18487
31.50833	18045
31.51667	17605
31.52500	17183
31.53333	16773
31.54167	16373
31.55000	15994
31.55833	15618
31.56667	15262
31.57500	14910
31.58333	14568
31.59167	14235
31.60000	13903
31.60833	13588
31.61667	13278
31.62500	12983
31.63333	12698
31.64167	12420
31.65000	12155
31.65833	11891
31.66667	11642
31.67500	11399
31.68333	11165
31.69167	10940
31.70000	10719
31.70833	10508
31.71667	10298
31.72500	10098
31.73333	9906
31.74167	9720
31.75000	9544
31.75833	9372
31.76667	9208
31.77500	9045
31.78333	8886
31.79167	8731
31.80000	8580
31.80833	8438
31.81667	8301
31.82500	8171
31.83333	8045
31.84167	7922
31.85000	7802
31.85833	7682
31.86667	7567
31.87500	7455
31.88333	7348
31.89167	7250
31.90000	7156
31.90833	7069
31.91667	6983
31.92500	6900
31.93333	6815
31.94167	6730
31.95000	6649
31.95833	6570
31.96667	6495
31.97500	6423
31.98333	6354
31.99167	6288
32.00000	6222
32.00833	6161
32.01667	6102
32.02500	6046
32.03333	5992
32.04167	5940
32.05000	5891
32.05833	5842
32.06667	5797
32.07500	5752
32.08333	5711
32.09167	5673
32.10000	5638
32.10833	5607
32.11667	5578
32.12500	5550
32.13333	5523
32.14167	5495
32.15000	5470
32.15833	5447
32.16667	5427
32.17500	5409
32.18333	5393
32.19167	5380
32.20000	5369
32.20833	5360
32.21667	5351
32.22500	5343
32.23333	5334
32.24167	5326
32.25000	5322
32.25833	5321
32.26667	5324
32.27500	5332
32.28333	5342
32.29167	5355
32.30000	5370
32.30833	5387
32.31667	5405
32.32500	5425
32.33333	5448
32.34167	5474
32.35000	5501
32.35833	5530
32.36667	5561
32.37500	5596
32.38333	5634
32.39167	5676
32.40000	5725
32.40833	5778
32.41667	5836
32.42500	5897
32.43333	5962
32.44167	6030
32.45000	6101
32.45833	6179
32.46667	6261
32.47500	6349
32.48333	6442
32.49167	6538
32.50000	6641
32.50833	6749
32.51667	6866
32.52500	6989
32.53333	7120
32.54167	7261
32.55000	7407
32.55833	7564
32.56667	7726
32.57500	7899
32.58333	8081
32.59167	8271
32.60000	8473
32.60833	8681
32.61667	8902
32.62500	9130
32.63333	9374
32.64167	9632
32.65000	9899
32.65833	10185
32.66667	10476
32.67500	10786
32.68333	11105
32.69167	11436
32.70000	11787
32.70833	12144
32.71667	12525
32.72500	12916
32.73333	13329
32.74167	13761
32.75000	14203
32.75833	14671
32.76667	15143
32.77500	15641
32.78333	16152
32.79167	16680
32.80000	17235
32.80833	17799
32.81667	18397
32.82500	19004
32.83333	19637
32.84167	20292
32.85000	20955
32.85833	21651
32.86667	22349
32.87500	23078
32.88333	23819
32.89167	24576
32.90000	25363
32.90833	26153
32.91667	26981
32.92500	27813
32.93333	28668
32.94167	29542
32.95000	30416
32.95833	31321
32.96667	32222
32.97500	33155
32.98333	34097
32.99167	35050
33.00000	36030
33.00833	37001
33.01667	38007
33.02500	39004
33.03333	40016
33.04167	41038
33.05000	42047
33.05833	43082
33.06667	44100
33.07500	45141
33.08333	46182
33.09167	47223
33.10000	48286
33.10833	49328
33.11667	50394
33.12500	51436
33.13333	52474
33.14167	53507
33.15000	54516
33.15833	55542
33.16667	56542
33.17500	57557
33.18333	58562
33.19167	59555
33.20000	60555
33.20833	61521
33.21667	62497
33.22500	63441
33.23333	64370
33.24167	65286
33.25000	66166
33.25833	67047
33.26667	67891
33.27500	68732
33.28333	69552
33.29167	70349
33.30000	71141
33.30833	71894
33.31667	72640
33.32500	73351
33.33333	74039
33.34167	74706
33.35000	75334
33.35833	75948
33.36667	76522
33.37500	77078
33.38333	77606
33.39167	78103
33.40000	78583
33.40833	79023
33.41667	79442
33.42500	79824
33.43333	80175
33.44167	80499
33.45000	80789
33.45833	81058
33.46667	81291
33.47500	81497
33.48333	81680
33.49167	81827
33.50000	81930
33.50833	81994
33.51667	82030
33.52500	82038
33.53333	82016
33.54167	81963
33.55000	81878
33.55833	81760
33.56667	81616
33.57500	81440
33.58333	81236
33.59167	81002
33.60000	80720
33.60833	80397
33.61667	80056
33.62500	79711
33.63333	79337
33.64167	78929
33.65000	78496
33.65833	78020
33.66667	77526
33.67500	76995
33.68333	76436
33.69167	75853
33.70000	75233
33.70833	74604
33.71667	73924
33.72500	73187
33.73333	72444
33.74167	71739
33.75000	71066
33.75833	70313
33.76667	69470
33.77500	68619
33.78333	67818
33.79167	67022
33.80000	66190
33.80833	65354
33.81667	64476
33.82500	63595
33.83333	62695
33.84167	61776
33.85000	60860
33.85833	59877
33.86667	58841
33.87500	57829
33.88333	56897
33.89167	55987
33.90000	55049
33.90833	54117
33.91667	53151
33.92500	52191
33.93333	51223
33.94167	50245
33.95000	49281
33.95833	48293
33.96667	47327
33.97500	46347
33.98333	45375
33.99167	44420
34.00000	43458
34.00833	42525
34.01667	41582
34.02500	40659
34.03333	39737
34.04167	38813
34.05000	37911
34.05833	36996
34.06667	36112
34.07500	35226
34.08333	34358
34.09167	33512
34.10000	32665
34.10833	31851
34.11667	31032
34.12500	30237
34.13333	29450
34.14167	28666
34.15000	27907
34.15833	27143
34.16667	26411
34.17500	25684
34.18333	24978
34.19167	24294
34.20000	23614
34.20833	22963
34.21667	22311
34.22500	21682
34.23333	21062
34.24167	20449
34.25000	19860
34.25833	19270
34.26667	18708
34.27500	18154
34.28333	17619
34.29167	17104
34.30000	16596
34.30833	16112
34.31667	15629
34.32500	15164
34.33333	14707
34.34167	14257
34.35000	13827
34.35833	13399
34.36667	12995
34.37500	12599
34.38333	12218
34.39167	11852
34.40000	11492
34.40833	11152
34.41667	10815
34.42500	10493
34.43333	10178
34.44167	9868
34.45000	9572
34.45833	9276
34.46667	8994
34.47500	8718
34.48333	8451
34.49167	8195
34.50000	7944
34.50833	7707
34.51667	7474
34.52500	7253
34.53333	7041
34.54167	6836
34.55000	6641
34.55833	6450
34.56667	6269
34.57500	6093
34.58333	5923
34.59167	5760
34.60000	5599
34.60833	5444
34.61667	5289
34.62500	5139
34.63333	4995
34.64167	4855
34.65000	4723
34.65833	4593
34.66667	4470
34.67500	4351
34.68333	4236
34.69167	4127
34.70000	4021
34.70833	3920
34.71667	3820
34.72500	3725
34.73333	3634
34.74167	3546
34.75000	3464
34.75833	3384
34.76667	3308
34.77500	3235
34.78333	3164
34.79167	3095
34.80000	3025
34.80833	2956
34.81667	2887
34.82500	2820
34.83333	2757
34.84167	2698
34.85000	2644
34.85833	2592
34.86667	2542
34.87500	2491
34.88333	2441
34.89167	2394
34.90000	2348
34.90833	2305
34.91667	2263
34.92500	2221
34.93333	2180
34.94167	2139
34.95000	2100
34.95833	2061
34.96667	2025
34.97500	1991
34.98333	1959
34.99167	1929
35.00000	1900
35.00833	1870
35.01667	1839
35.02500	1808
35.03333	1779
35.04167	1751
35.05000	1726
35.05833	1704
35.06667	1685
35.07500	1667
35.08333	1649
35.09167	1630
35.10000	1609
35.10833	1587
35.11667	1563
35.12500	1541
35.13333	1520
35.14167	1500
35.15000	1481
35.15833	1462
35.16667	1443
35.17500	1425
35.18333	1406
35.19167	1389
35.20000	1372
35.20833	1357
35.21667	1345
35.22500	1335
35.23333	1326
35.24167	1316
35.25000	1305
35.25833	1293
35.26667	1281
35.27500	1269
35.28333	1257
35.29167	1245
35.30000	1234
35.30833	1224
35.31667	1216
35.32500	1207
35.33333	1198
35.34167	1189
35.35000	1179
35.35833	1168
35.36667	1157
35.37500	1146
35.38333	1136
35.39167	1126
35.40000	1115
35.40833	1105
35.41667	1096
35.42500	1089
35.43333	1082
35.44167	1076
35.45000	1070
35.45833	1065
35.46667	1060
35.47500	1056
35.48333	1052
35.49167	1048
35.50000	1043
35.50833	1037
35.51667	1030
35.52500	1023
35.53333	1015
35.54167	1007
35.55000	999
35.55833	992
35.56667	985
35.57500	979
35.58333	975
35.59167	972
35.60000	970
35.60833	968
35.61667	964
35.62500	959
35.63333	955
35.64167	952
35.65000	948
35.65833	943
35.66667	937
35.67500	929
35.68333	920
35.69167	912
35.70000	905
35.70833	899
35.71667	894
35.72500	890
35.73333	888
35.74167	886
35.75000	884
35.75833	881
35.76667	877
35.77500	871
35.78333	865
35.79167	859
35.80000	853
35.80833	847
35.81667	843
35.82500	839
35.83333	837
35.84167	835
35.85000	834
35.85833	835
35.86667	835
35.87500	833
35.88333	830
35.89167	825
35.90000	820
35.90833	815
35.91667	812
35.92500	808
35.93333	803
35.94167	797
35.95000	792
35.95833	788
35.96667	786
35.97500	785
35.98333	786
35.99167	785
36.00000	783
36.00833	779
36.01667	773
36.02500	766
36.03333	760
36.04167	753
36.05000	749
36.05833	745
36.06667	742
36.07500	739
36.08333	737
36.09167	735
36.10000	735
36.10833	735
36.11667	733
36.12500	731
36.13333	727
36.14167	723
36.15000	718
36.15833	713
36.16667	708
36.17500	706
36.18333	705
36.19167	707
36.20000	710
36.20833	711
36.21667	711
36.22500	708
36.23333	703
36.24167	699
36.25000	696
36.25833	694
36.26667	693
36.27500	691
36.28333	688
36.29167	685
36.30000	682
36.30833	679
36.31667	677
36.32500	675
36.33333	672
36.34167	669
36.35000	667
36.35833	667
36.36667	666
36.37500	665
36.38333	663
36.39167	660
36.40000	655
36.40833	650
36.41667	644
36.42500	640
36.43333	637
36.44167	635
36.45000	633
36.45833	630
36.46667	627
36.47500	623
36.48333	619
36.49167	617
36.50000	616
36.50833	618
36.51667	622
36.52500	625
36.53333	624
36.54167	621
36.55000	615
36.55833	609
36.56667	605
36.57500	604
36.58333	605
36.59167	606
36.60000	606
36.60833	603
36.61667	599
36.62500	594
36.63333	591
36.64167	588
36.65000	587
36.65833	586
36.66667	585
36.67500	585
36.68333	586
36.69167	587
36.70000	587
36.70833	587
36.71667	585
36.72500	582
36.73333	579
36.74167	576
36.75000	572
36.75833	567
36.76667	561
36.77500	555
36.78333	550
36.79167	547
36.80000	545
36.80833	545
36.81667	543
36.82500	541
36.83333	538
36.84167	536
36.85000	534
36.85833	533
36.86667	532
36.87500	532
36.88333	531
36.89167	532
36.90000	534
36.90833	536
36.91667	538
36.92500	537
36.93333	535
36.94167	532
36.95000	530
36.95833	528
36.96667	527
36.97500	526
36.98333	524
36.99167	520
37.00000	516
37.00833	513
37.01667	511
37.02500	511
37.03333	510
37.04167	507
37.05000	504
37.05833	501
37.06667	499
37.07500	498
37.08333	499
37.09167	499
37.10000	498
37.10833	496
37.11667	494
37.12500	492
37.13333	490
37.14167	488
37.15000	485
37.15833	481
37.16667	478
37.17500	475
37.18333	473
37.19167	472
37.20000	471
37.20833	471
37.21667	472
37.22500	475
37.23333	478
37.24167	481
37.25000	482
37.25833	480
37.26667	477
37.27500	473
37.28333	471
37.29167	470
37.30000	472
37.30833	473
37.31667	474
37.32500	473
37.33333	472
37.34167	470
37.35000	468
37.35833	467
37.36667	466
37.37500	464
37.38333	462
37.39167	460
37.40000	458
37.40833	458
37.41667	458
37.42500	459
37.43333	460
37.44167	461
37.45000	461
37.45833	462
37.46667	462
37.47500	462
37.48333	462
37.49167	461
37.50000	460
37.50833	458
37.51667	457
37.52500	455
37.53333	454
37.54167	452
37.55000	450
37.55833	446
37.56667	443
37.57500	441
37.58333	440
37.59167	440
37.60000	439
37.60833	437
37.61667	434
37.62500	431
37.63333	431
37.64167	431
37.65000	433
37.65833	434
37.66667	435
37.67500	435
37.68333	434
37.69167	433
37.70000	434
37.70833	435
37.71667	439
37.72500	443
37.73333	447
37.74167	449
37.75000	449
37.75833	446
37.76667	444
37.77500	443
37.78333	444
37.79167	447
37.80000	451
37.80833	454
37.81667	456
37.82500	455
37.83333	454
37.84167	453
37.85000	453
37.85833	454
37.86667	457
37.87500	459
37.88333	461
37.89167	462
37.90000	462
37.90833	460
37.91667	458
37.92500	455
37.93333	451
37.94167	447
37.95000	442
37.95833	437
37.96667	434
37.97500	434
37.98333	437
37.99167	443
38.00000	449
38.00833	454
38.01667	458
38.02500	461
38.03333	463
38.04167	465
38.05000	465
38.05833	464
38.06667	463
38.07500	460
38.08333	457
38.09167	453
38.10000	449
38.10833	446
38.11667	442
38.12500	439
38.13333	438
38.14167	439
38.15000	441
38.15833	443
38.16667	445
38.17500	446
38.18333	446
38.19167	444
38.20000	441
38.20833	438
38.21667	436
38.22500	436
38.23333	437
38.24167	439
38.25000	441
38.25833	441
38.26667	439
38.27500	436
38.28333	432
38.29167	428
38.30000	426
38.30833	426
38.31667	427
38.32500	431
38.33333	437
38.34167	442
38.35000	448
38.35833	451
38.36667	452
38.37500	450
38.38333	445
38.39167	441
38.40000	437
38.40833	434
38.41667	432
38.42500	430
38.43333	429
38.44167	429
38.45000	431
38.45833	434
38.46667	437
38.47500	438
38.48333	437
38.49167	435
38.50000	432
38.50833	430
38.51667	430
38.52500	432
38.53333	433
38.54167	433
38.55000	432
38.55833	431
38.56667	430
38.57500	429
38.58333	428
38.59167	428
38.60000	429
38.60833	430
38.61667	432
38.62500	435
38.63333	436
38.64167	434
38.65000	431
38.65833	427
38.66667	423
38.67500	420
38.68333	418
38.69167	417
38.70000	417
38.70833	418
38.71667	420
38.72500	423
38.73333	427
38.74167	431
38.75000	434
38.75833	436
38.76667	436
38.77500	434
38.78333	432
38.79167	428
38.80000	424
38.80833	421
38.81667	418
38.82500	416
38.83333	416
38.84167	418
38.85000	421
38.85833	424
38.86667	426
38.87500	426
38.88333	426
38.89167	424
38.90000	422
38.90833	420
38.91667	420
38.92500	420
38.93333	421
38.94167	420
38.95000	418
38.95833	415
38.96667	414
38.97500	415
38.98333	419
38.99167	423
39.00000	426
39.00833	426
39.01667	425
39.02500	422
39.03333	420
39.04167	421
39.05000	422
39.05833	424
39.06667	424
39.07500	421
39.08333	418
39.09167	415
39.10000	414
39.10833	412
39.11667	411
39.12500	409
39.13333	406
39.14167	403
39.15000	402
39.15833	404
39.16667	407
39.17500	409
39.18333	410
39.19167	409
39.20000	405
39.20833	401
39.21667	399
39.22500	398
39.23333	399
39.24167	401
39.25000	403
39.25833	405
39.26667	405
39.27500	405
39.28333	404
39.29167	404
39.30000	404
39.30833	405
39.31667	404
39.32500	402
39.33333	398
39.34167	393
39.35000	389
39.35833	386
39.36667	385
39.37500	385
39.38333	386
39.39167	387
39.40000	387
39.40833	387
39.41667	387
39.42500	386
39.43333	384
39.44167	382
39.45000	379
39.45833	378
39.46667	377
39.47500	376
39.48333	374
39.49167	372
39.50000	370
39.50833	367
39.51667	366
39.52500	364
39.53333	363
39.54167	363
39.55000	362
39.55833	360
39.56667	357
39.57500	353
39.58333	349
39.59167	347
39.60000	347
39.60833	348
39.61667	348
39.62500	348
39.63333	348
39.64167	349
39.65000	351
39.65833	351
39.66667	349
39.67500	345
39.68333	340
39.69167	337
39.70000	334
39.70833	333
39.71667	333
39.72500	334
39.73333	335
39.74167	336
39.75000	336
39.75833	336
39.76667	335
39.77500	334
39.78333	332
39.79167	327
39.80000	320
39.80833	313
39.81667	306
39.82500	301
39.83333	299
39.84167	299
39.85000	301
39.85833	303
39.86667	305
39.87500	306
39.88333	306
39.89167	306
39.90000	305
39.90833	304
39.91667	303
39.92500	302
39.93333	301
39.94167	301
39.95000	301
39.95833	300
39.96667	300
39.97500	300
39.98333	300
39.99167	301
40.00000	300
40.00833	298
40.01667	296
40.02500	294
40.03333	293
40.04167	292
40.05000	291
40.05833	289
40.06667	285
40.07500	280
40.08333	274
40.09167	271
40.10000	271
40.10833	272
40.11667	275
40.12500	278
40.13333	278
40.14167	277
40.15000	274
40.15833	272
40.16667	270
40.17500	269
40.18333	270
40.19167	271
40.20000	272
40.20833	273
40.21667	274
40.22500	273
40.23333	271
40.24167	270
40.25000	268
40.25833	266
40.26667	265
40.27500	266
40.28333	268
40.29167	270
40.30000	270
40.30833	270
40.31667	269
40.32500	269
40.33333	270
40.34167	271
40.35000	273
40.35833	274
40.36667	277
40.37500	280
40.38333	283
40.39167	286
40.40000	289
40.40833	291
40.41667	293
40.42500	295
40.43333	297
40.44167	298
40.45000	298
40.45833	299
40.46667	300
40.47500	302
40.48333	306
40.49167	311
40.50000	317
40.50833	323
40.51667	328
40.52500	332
40.53333	337
40.54167	343
40.55000	348
40.55833	353
40.56667	359
40.57500	367
40.58333	377
40.59167	387
40.60000	397
40.60833	406
40.61667	414
40.62500	423
40.63333	433
40.64167	446
40.65000	460
40.65833	475
40.66667	489
40.67500	502
40.68333	514
40.69167	527
40.70000	541
40.70833	557
40.71667	576
40.72500	598
40.73333	619
40.74167	642
40.75000	664
40.75833	687
40.76667	711
40.77500	737
40.78333	764
40.79167	790
40.80000	816
40.80833	840
40.81667	865
40.82500	891
40.83333	920
40.84167	952
40.85000	986
40.85833	1022
40.86667	1059
40.87500	1098
40.88333	1136
40.89167	1173
40.90000	1211
40.90833	1251
40.91667	1294
40.92500	1338
40.93333	1384
40.94167	1432
40.95000	1477
40.95833	1522
40.96667	1566
40.97500	1611
40.98333	1657
40.99167	1703
41.00000	1751
41.00833	1800
41.01667	1853
41.02500	1906
41.03333	1962
41.04167	2020
41.05000	2077
41.05833	2134
41.06667	2188
41.07500	2242
41.08333	2297
41.09167	2352
41.10000	2411
41.10833	2472
41.11667	2535
41.12500	2599
41.13333	2663
41.14167	2728
41.15000	2792
41.15833	2858
41.16667	2923
41.17500	2988
41.18333	3052
41.19167	3114
41.20000	3176
41.20833	3237
41.21667	3302
41.22500	3366
41.23333	3432
41.24167	3498
41.25000	3561
41.25833	3625
41.26667	3686
41.27500	3746
41.28333	3805
41.29167	3863
41.30000	3926
41.30833	3992
41.31667	4056
41.32500	4114
41.33333	4170
41.34167	4224
41.35000	4276
41.35833	4334
41.36667	4398
41.37500	4458
41.38333	4511
41.39167	4558
41.40000	4605
41.40833	4653
41.41667	4699
41.42500	4743
41.43333	4787
41.44167	4831
41.45000	4874
41.45833	4917
41.46667	4957
41.47500	4995
41.48333	5033
41.49167	5069
41.50000	5100
41.50833	5127
41.51667	5153
41.52500	5180
41.53333	5207
41.54167	5231
41.55000	5252
41.55833	5270
41.56667	5284
41.57500	5295
41.58333	5304
41.59167	5311
41.60000	5318
41.60833	5326
41.61667	5333
41.62500	5340
41.63333	5344
41.64167	5343
41.65000	5339
41.65833	5331
41.66667	5321
41.67500	5311
41.68333	5300
41.69167	5288
41.70000	5272
41.70833	5253
41.71667	5230
41.72500	5204
41.73333	5179
41.74167	5157
41.75000	5135
41.75833	5112
41.76667	5088
41.77500	5061
41.78333	5031
41.79167	4999
41.80000	4962
41.80833	4923
41.81667	4881
41.82500	4838
41.83333	4795
41.84167	4753
41.85000	4713
41.85833	4670
41.86667	4626
41.87500	4577
41.88333	4526
41.89167	4473
41.90000	4418
41.90833	4363
41.91667	4308
41.92500	4253
41.93333	4197
41.94167	4139
41.95000	4084
41.95833	4029
41.96667	3976
41.97500	3922
41.98333	3867
41.99167	3810
42.00000	3749
42.00833	3688
42.01667	3625
42.02500	3563
42.03333	3500
42.04167	3436
42.05000	3374
42.05833	3310
42.06667	3247
42.07500	3183
42.08333	3119
42.09167	3055
42.10000	2989
42.10833	2927
42.11667	2867
42.12500	2810
42.13333	2754
42.14167	2697
42.15000	2639
42.15833	2578
42.16667	2518
42.17500	2458
42.18333	2400
42.19167	2342
42.20000	2282
42.20833	2225
42.21667	2166
42.22500	2109
42.23333	2053
42.24167	1996
42.25000	1942
42.25833	1886
42.26667	1832
42.27500	1779
42.28333	1728
42.29167	1680
42.30000	1633
42.30833	1588
42.31667	1544
42.32500	1500
42.33333	1456
42.34167	1412
42.35000	1370
42.35833	1329
42.36667	1292
42.37500	1256
42.38333	1221
42.39167	1188
42.40000	1154
42.40833	1122
42.41667	1088
42.42500	1055
42.43333	1023
42.44167	990
42.45000	959
42.45833	928
42.46667	899
42.47500	871
42.48333	844
42.49167	819
42.50000	793
42.50833	768
42.51667	742
42.52500	716
42.53333	691
42.54167	668
42.55000	648
42.55833	630
42.56667	614
42.57500	599
42.58333	585
42.59167	570
42.60000	554
42.60833	539
42.61667	523
42.62500	509
42.63333	497
42.64167	486
42.65000	475
42.65833	464
42.66667	453
42.67500	442
42.68333	430
42.69167	420
42.70000	410
42.70833	400
42.71667	391
42.72500	382
42.73333	375
42.74167	368
42.75000	362
42.75833	358
42.76667	355
42.77500	351
42.78333	347
42.79167	342
42.80000	336
42.80833	331
42.81667	326
42.82500	321
42.83333	315
42.84167	308
42.85000	301
42.85833	294
42.86667	288
42.87500	284
42.88333	281
42.89167	278
42.90000	276
42.90833	272
42.91667	268
42.92500	262
42.93333	258
42.94167	255
42.95000	254
42.95833	253
42.96667	252
42.97500	249
42.98333	243
42.99167	238
43.00000	233
43.00833	229
43.01667	225
43.02500	222
43.03333	219
43.04167	217
43.05000	216
43.05833	215
43.06667	216
43.07500	218
43.08333	219
43.09167	220
43.10000	221
43.10833	219
43.11667	215
43.12500	211
43.13333	207
43.14167	203
43.15000	201
43.15833	202
43.16667	205
43.17500	208
43.18333	210
43.19167	211
43.20000	210
43.20833	209
43.21667	208
43.22500	208
43.23333	207
43.24167	205
43.25000	203
43.25833	201
43.26667	198
43.27500	197
43.28333	198
43.29167	198
43.30000	198
43.30833	197
43.31667	197
43.32500	196
43.33333	197
43.34167	200
43.35000	203
43.35833	205
43.36667	207
43.37500	207
43.38333	206
43.39167	204
43.40000	201
43.40833	198
43.41667	195
43.42500	193
43.43333	193
43.44167	195
43.45000	196
43.45833	195
43.46667	192
43.47500	188
43.48333	182
43.49167	179
43.50000	177
43.50833	177
43.51667	178
43.52500	179
43.53333	180
43.54167	182
43.55000	186
43.55833	190
43.56667	194
43.57500	195
43.58333	192
43.59167	185
43.60000	176
43.60833	168
43.61667	160
43.62500	155
43.63333	152
43.64167	152
43.65000	155
43.65833	160
43.66667	165
43.67500	168
43.68333	171
43.69167	171
43.70000	168
43.70833	164
43.71667	160
43.72500	156
43.73333	152
43.74167	149
43.75000	147
43.75833	147
43.76667	147
43.77500	148
43.78333	149
43.79167	150
43.80000	152
43.80833	155
43.81667	158
43.82500	160
43.83333	161
43.84167	160
43.85000	159
43.85833	159
43.86667	159
43.87500	158
43.88333	157
43.89167	154
43.90000	150
43.90833	145
43.91667	142
43.92500	139
43.93333	138
43.94167	140
43.95000	141
43.95833	141
43.96667	140
43.97500	139
43.98333	138
43.99167	139
44.00000	141
44.00833	142
44.01667	142
44.02500	141
44.03333	139
44.04167	138
44.05000	136
44.05833	135
44.06667	133
44.07500	132
44.08333	131
44.09167	130
44.10000	130
44.10833	130
44.11667	130
44.12500	129
44.13333	129
44.14167	128
44.15000	127
44.15833	125
44.16667	124
44.17500	125
44.18333	126
44.19167	126
44.20000	125
44.20833	123
44.21667	122
44.22500	120
44.23333	120
44.24167	120
44.25000	121
44.25833	121
44.26667	121
44.27500	119
44.28333	116
44.29167	113
44.30000	109
44.30833	105
44.31667	103
44.32500	102
44.33333	102
44.34167	104
44.35000	107
44.35833	111
44.36667	114
44.37500	115
44.38333	114
44.39167	111
44.40000	107
44.40833	102
44.41667	99
44.42500	98
44.43333	99
44.44167	101
44.45000	105
44.45833	107
44.46667	109
44.47500	109
44.48333	109
44.49167	108
44.50000	106
44.50833	104
44.51667	101
44.52500	99
44.53333	97
44.54167	96
44.55000	95
44.55833	96
44.56667	97
44.57500	98
44.58333	99
44.59167	100
44.60000	103
44.60833	106
44.61667	109
44.62500	111
44.63333	111
44.64167	110
44.65000	107
44.65833	104
44.66667	101
44.67500	97
44.68333	93
44.69167	90
44.70000	90
44.70833	91
44.71667	93
44.72500	95
44.73333	96
44.74167	95
44.75000	94
44.75833	94
44.76667	95
44.77500	96
44.78333	97
44.79167	98
44.80000	99
44.80833	100
44.81667	101
44.82500	104
44.83333	106
44.84167	109
44.85000	111
44.85833	111
44.86667	110
44.87500	107
44.88333	104
44.89167	101
44.90000	98
44.90833	97
44.91667	98
44.92500	99
44.93333	102
44.94167	106
44.95000	108
44.95833	108
44.96667	107
44.97500	104
44.98333	101
44.99167	98
45.00000	97
45.00833	98
45.01667	99
45.02500	101
45.03333	103
45.04167	104
45.05000	103
45.05833	98
45.06667	93
45.07500	90
45.08333	89
45.09167	90
45.10000	92
45.10833	93
45.11667	94
45.12500	93
45.13333	94
45.14167	95
45.15000	97
45.15833	99
45.16667	101
45.17500	103
45.18333	105
45.19167	106
45.20000	107
45.20833	107
45.21667	105
45.22500	101
45.23333	97
45.24167	93
45.25000	90
45.25833	88
45.26667	88
45.27500	89
45.28333	90
45.29167	91
45.30000	90
45.30833	89
45.31667	88
45.32500	88
45.33333	88
45.34167	89
45.35000	91
45.35833	94
45.36667	98
45.37500	102
45.38333	106
45.39167	107
45.40000	106
45.40833	103
45.41667	99
45.42500	95
45.43333	91
45.44167	87
45.45000	85
45.45833	85
45.46667	87
45.47500	91
45.48333	95
45.49167	98
45.50000	97
45.50833	95
45.51667	92
45.52500	89
45.53333	87
45.54167	87
45.55000	88
45.55833	90
45.56667	92
45.57500	94
45.58333	96
45.59167	98
45.60000	99
45.60833	99
45.61667	100
45.62500	101
45.63333	100
45.64167	98
45.65000	96
45.65833	93
45.66667	92
45.67500	92
45.68333	93
45.69167	96
45.70000	97
45.70833	98
45.71667	97
45.72500	95
45.73333	94
45.74167	94
45.75000	95
45.75833	95
45.76667	96
45.77500	95
45.78333	92
45.79167	90
45.80000	90
45.80833	90
45.81667	90
45.82500	89
45.83333	87
45.84167	85
45.85000	83
45.85833	84
45.86667	86
45.87500	88
45.88333	89
45.89167	88
45.90000	84
45.90833	79
45.91667	77
45.92500	77
45.93333	80
45.94167	84
45.95000	89
45.95833	93
45.96667	95
45.97500	94
45.98333	91
45.99167	88
46.00000	85
46.00833	84
46.01667	86
46.02500	89
46.03333	92
46.04167	93
46.05000	93
46.05833	90
46.06667	86
46.07500	82
46.08333	79
46.09167	77
46.10000	76
46.10833	74
46.11667	74
46.12500	74
46.13333	75
46.14167	77
46.15000	78
46.15833	79
46.16667	80
46.17500	80
46.18333	81
46.19167	81
46.20000	81
46.20833	80
46.21667	80
46.22500	80
46.23333	79
46.24167	78
46.25000	75
46.25833	73
46.26667	71
46.27500	71
46.28333	72
46.29167	73
46.30000	72
46.30833	70
46.31667	67
46.32500	64
46.33333	62
46.34167	62
46.35000	63
46.35833	65
46.36667	66
46.37500	66
46.38333	65
46.39167	65
46.40000	67
46.40833	69
46.41667	71
46.42500	72
46.43333	72
46.44167	71
46.45000	69
46.45833	67
46.46667	66
46.47500	67
46.48333	67
46.49167	68
46.50000	69
46.50833	68
46.51667	66
46.52500	62
46.53333	58
46.54167	56
46.55000	55
46.55833	56
46.56667	58
46.57500	60
46.58333	62
46.59167	63
46.60000	63
46.60833	62
46.61667	60
46.62500	59
46.63333	58
46.64167	57
46.65000	56
46.65833	57
46.66667	58
46.67500	60
46.68333	62
46.69167	64
46.70000	65
46.70833	66
46.71667	65
46.72500	62
46.73333	60
46.74167	58
46.75000	55
46.75833	50
46.76667	46
46.77500	40
46.78333	36
46.79167	36
46.80000	39
46.80833	45
46.81667	51
46.82500	57
46.83333	59
46.84167	59
46.85000	58
46.85833	56
46.86667	56
46.87500	57
46.88333	59
46.89167	61
46.90000	63
46.90833	63
46.91667	63
46.92500	61
46.93333	58
46.94167	54
46.95000	51
46.95833	48
46.96667	46
46.97500	45
46.98333	45
46.99167	47
47.00000	50
47.00833	52
47.01667	52
47.02500	50
47.03333	48
47.04167	46
47.05000	45
47.05833	46
47.06667	46
47.07500	46
47.08333	45
47.09167	46
47.10000	48
47.10833	51
47.11667	54
47.12500	55
47.13333	55
47.14167	52
47.15000	48
47.15833	45
47.16667	41
47.17500	38
47.18333	35
47.19167	34
47.20000	34
47.20833	36
47.21667	40
47.22500	43
47.23333	45
47.24167	44
47.25000	42
47.25833	39
47.26667	36
47.27500	35
47.28333	35
47.29167	37
47.30000	40
47.30833	43
47.31667	46
47.32500	47
47.33333	44
47.34167	39
47.35000	34
47.35833	30
47.36667	28
47.37500	29
47.38333	31
47.39167	34
47.40000	36
47.40833	36
47.41667	37
47.42500	38
47.43333	40
47.44167	42
47.45000	42
47.45833	41
47.46667	38
47.47500	34
47.48333	30
47.49167	28
47.50000	27
47.50833	28
47.51667	27
47.52500	25
47.53333	23
47.54167	20
47.55000	18
47.55833	19
47.56667	21
47.57500	24
47.58333	27
47.59167	30
47.60000	31
47.60833	30
47.61667	28
47.62500	25
47.63333	23
47.64167	23
47.65000	24
47.65833	25
47.66667	26
47.67500	25
47.68333	23
47.69167	21
47.70000	21
47.70833	22
47.71667	25
47.72500	29
47.73333	31
47.74167	31
47.75000	30
47.75833	29
47.76667	28
47.77500	27
47.78333	28
47.79167	27
47.80000	24
47.80833	23
47.81667	23
47.82500	25
47.83333	29
47.84167	33
47.85000	37
47.85833	39
47.86667	40
47.87500	40
47.88333	39
47.89167	35
47.90000	29
47.90833	23
47.91667	19
47.92500	17
47.93333	18
47.94167	23
47.95000	29
47.95833	35
47.96667	39
47.97500	39
47.98333	37
47.99167	32
48.00000	26
48.00833	22
48.01667	18
48.02500	15
48.03333	13
48.04167	13
48.05000	13
48.05833	14
48.06667	16
48.07500	18
48.08333	21
48.09167	25
48.10000	28
48.10833	32
48.11667	35
48.12500	38
48.13333	41
48.14167	43
48.15000	44
48.15833	46
48.16667	46
48.17500	45
48.18333	42
48.19167	39
48.20000	35
48.20833	32
48.21667	30
48.22500	29
48.23333	28
48.24167	28
48.25000	27
48.25833	25
48.26667	23
48.27500	22
48.28333	22
48.29167	23
48.30000	26
48.30833	28
48.31667	29
48.32500	29
48.33333	30
48.34167	32
48.35000	34
48.35833	37
48.36667	39
48.37500	40
48.38333	40
48.39167	40
48.40000	39
48.40833	37
48.41667	36
48.42500	34
48.43333	34
48.44167	36
48.45000	36
48.45833	35
48.46667	32
48.47500	28
48.48333	25
48.49167	24
48.50000	26
48.50833	29
48.51667	32
48.52500	36
48.53333	39
48.54167	41
48.55000	44
48.55833	46
48.56667	48
48.57500	48
48.58333	46
48.59167	43
48.60000	40
48.60833	37
48.61667	35
48.62500	36
48.63333	38
48.64167	40
48.65000	42
48.65833	42
48.66667	42
48.67500	41
48.68333	41
48.69167	41
48.70000	40
48.70833	38
48.71667	36
48.72500	33
48.73333	32
48.74167	32
48.75000	33
48.75833	32
48.76667	32
48.77500	33
48.78333	35
48.79167	36
48.80000	38
48.80833	39
48.81667	40
48.82500	41
48.83333	41
48.84167	41
48.85000	41
48.85833	40
48.86667	38
48.87500	37
48.88333	36
48.89167	36
48.90000	37
48.90833	39
48.91667	41
48.92500	42
48.93333	42
48.94167	41
48.95000	41
48.95833	41
48.96667	41
48.97500	41
48.98333	40
48.99167	38
49.00000	35
49.00833	33
49.01667	32
49.02500	33
49.03333	34
49.04167	37
49.05000	39
49.05833	40
49.06667	40
49.07500	39
49.08333	36
49.09167	34
49.10000	33
49.10833	33
49.11667	33
49.12500	34
49.13333	33
49.14167	31
49.15000	30
49.15833	29
49.16667	30
49.17500	31
49.18333	30
49.19167	28
49.20000	25
49.20833	22
49.21667	20
49.22500	19
49.23333	19
49.24167	21
49.25000	24
49.25833	26
49.26667	28
49.27500	29
49.28333	29
49.29167	30
49.30000	31
49.30833	31
49.31667	29
49.32500	25
49.33333	20
49.34167	15
49.35000	11
49.35833	9
49.36667	7
49.37500	7
49.38333	9
49.39167	11
49.40000	13
49.40833	16
49.41667	16
49.42500	15
49.43333	12
49.44167	9
49.45000	6
49.45833	6
49.46667	8
49.47500	11
49.48333	13
49.49167	13
49.50000	9
49.50833	5
49.51667	4
49.52500	7
49.53333	11
49.54167	16
49.55000	18
49.55833	17
49.56667	14
49.57500	10
49.58333	6
49.59167	4
49.60000	4
49.60833	5
49.61667	7
49.62500	8
49.63333	9
49.64167	9
49.65000	9
49.65833	9
49.66667	9
49.67500	9
49.68333	9
49.69167	10
49.70000	11
49.70833	13
49.71667	14
49.72500	14
49.73333	12
49.74167	9
49.75000	5
49.75833	3
49.76667	2
49.77500	3
49.78333	5
49.79167	8
49.80000	11
49.80833	14
49.81667	16
49.82500	17
49.83333	16
49.84167	15
49.85000	15
49.85833	15
49.86667	15
49.87500	14
49.88333	12
49.89167	10
49.90000	8
49.90833	7
49.91667	7
49.92500	8
49.93333	8
49.94167	8
49.95000	7
49.95833	7
49.96667	6
49.97500	6
49.98333	6
49.99167	5
50.00000	3
50.00833	2
50.01667	2
50.02500	4
50.03333	8
50.04167	11
50.05000	12
50.05833	11
50.06667	9
50.07500	8
50.08333	9
50.09167	11
50.10000	15
50.10833	18
50.11667	21
50.12500	24
50.13333	24
50.14167	24
50.15000	21
50.15833	16
50.16667	12
50.17500	10
50.18333	10
50.19167	12
50.20000	15
50.20833	17
50.21667	17
50.22500	16
50.23333	13
50.24167	11
50.25000	10
50.25833	10
50.26667	11
50.27500	12
50.28333	12
50.29167	12
50.30000	13
50.30833	14
50.31667	14
50.32500	13
50.33333	14
50.34167	15
50.35000	17
50.35833	20
50.36667	22
50.37500	21
50.38333	17
50.39167	15
50.40000	14
50.40833	15
50.41667	18
50.42500	22
50.43333	25
50.44167	29
50.45000	31
50.45833	32
50.46667	31
50.47500	30
50.48333	29
50.49167	29
50.50000	31
50.50833	34
50.51667	36
50.52500	38
50.53333	39
50.54167	40
50.55000	41
50.55833	40
50.56667	39
50.57500	38
50.58333	36
50.59167	36
50.60000	37
50.60833	38
50.61667	40
50.62500	42
50.63333	44
50.64167	46
50.65000	48
50.65833	51
50.66667	53
50.67500	53
50.68333	51
50.69167	49
50.70000	46
50.70833	46
50.71667	47
50.72500	51
50.73333	56
50.74167	61
50.75000	65
50.75833	70
50.76667	72
50.77500	72
50.78333	70
50.79167	68
50.80000	65
50.80833	64
50.81667	65
50.82500	68
50.83333	68
50.84167	66
50.85000	62
50.85833	58
50.86667	55
50.87500	56
50.88333	58
50.89167	60
50.90000	62
50.90833	61
50.91667	60
50.92500	59
50.93333	59
50.94167	62
50.95000	66
50.95833	69
50.96667	72
50.97500	74
50.98333	75
50.99167	75
51.00000	74
51.00833	73
51.01667	74
51.02500	75
51.03333	78
51.04167	82
51.05000	85
51.05833	89
51.06667	91
51.07500	93
51.08333	92
51.09167	90
51.10000	86
51.10833	82
51.11667	79
51.12500	79
51.13333	81
51.14167	84
51.15000	88
51.15833	90
51.16667	92
51.17500	93
51.18333	93
51.19167	93
51.20000	93
51.20833	93
51.21667	93
51.22500	93
51.23333	95
51.24167	97
51.25000	100
51.25833	105
51.26667	110
51.27500	114
51.28333	117
51.29167	118
51.30000	119
51.30833	119
51.31667	121
51.32500	125
51.33333	128
51.34167	133
51.35000	136
51.35833	138
51.36667	139
51.37500	139
51.38333	141
51.39167	145
51.40000	149
51.40833	154
51.41667	158
51.42500	162
51.43333	165
51.44167	168
51.45000	172
51.45833	178
51.46667	185
51.47500	193
51.48333	200
51.49167	207
51.50000	212
51.50833	218
51.51667	225
51.52500	233
51.53333	241
51.54167	249
51.55000	257
51.55833	266
51.56667	275
51.57500	285
51.58333	296
51.59167	306
51.60000	316
51.60833	325
51.61667	335
51.62500	348
51.63333	363
51.64167	381
51.65000	399
51.65833	416
51.66667	433
51.67500	449
51.68333	463
51.69167	478
51.70000	494
51.70833	511
51.71667	529
51.72500	547
51.73333	566
51.74167	585
51.75000	605
51.75833	626
51.76667	648
51.77500	673
51.78333	699
51.79167	726
51.80000	754
51.80833	782
51.81667	812
51.82500	841
51.83333	871
51.84167	900
51.85000	928
51.85833	955
51.86667	984
51.87500	1015
51.88333	1048
51.89167	1083
51.90000	1119
51.90833	1156
51.91667	1192
51.92500	1227
51.93333	1263
51.94167	1301
51.95000	1339
51.95833	1381
51.96667	1423
51.97500	1465
51.98333	1508
51.99167	1550
52.00000	1592
52.00833	1634
52.01667	1678
52.02500	1723
52.03333	1768
52.04167	1815
52.05000	1863
52.05833	1913
52.06667	1963
52.07500	2015
52.08333	2067
52.09167	2117
52.10000	2168
52.10833	2219
52.11667	2271
52.12500	2324
52.13333	2376
52.14167	2428
52.15000	2481
52.15833	2535
52.16667	2590
52.17500	2648
52.18333	2707
52.19167	2764
52.20000	2821
52.20833	2877
52.21667	2934
52.22500	2991
52.23333	3051
52.24167	3114
52.25000	3177
52.25833	3243
52.26667	3309
52.27500	3374
52.28333	3438
52.29167	3498
52.30000	3557
52.30833	3615
52.31667	3674
52.32500	3736
52.33333	3799
52.34167	3865
52.35000	3930
52.35833	3993
52.36667	4054
52.37500	4114
52.38333	4174
52.39167	4234
52.40000	4295
52.40833	4354
52.41667	4414
52.42500	4472
52.43333	4531
52.44167	4590
52.45000	4650
52.45833	4712
52.46667	4773
52.47500	4835
52.48333	4898
52.49167	4958
52.50000	5019
52.50833	5077
52.51667	5134
52.52500	5190
52.53333	5245
52.54167	5299
52.55000	5350
52.55833	5401
52.56667	5452
52.57500	5504
52.58333	5557
52.59167	5611
52.60000	5666
52.60833	5719
52.61667	5770
52.62500	5818
52.63333	5863
52.64167	5907
52.65000	5948
52.65833	5991
52.66667	6032
52.67500	6075
52.68333	6118
52.69167	6161
52.70000	6203
52.70833	6242
52.71667	6281
52.72500	6319
52.73333	6356
52.74167	6392
52.75000	6428
52.75833	6464
52.76667	6497
52.77500	6529
52.78333	6558
52.79167	6586
52.80000	6614
52.80833	6640
52.81667	6666
52.82500	6691
52.83333	6715
52.84167	6738
52.85000	6757
52.85833	6774
52.86667	6788
52.87500	6799
52.88333	6809
52.89167	6819
52.90000	6830
52.90833	6840
52.91667	6849
52.92500	6857
52.93333	6862
52.94167	6866
52.95000	6869
52.95833	6871
52.96667	6872
52.97500	6872
52.98333	6873
52.99167	6874
53.00000	6876
53.00833	6877
53.01667	6874
53.02500	6868
53.03333	6859
53.04167	6846
53.05000	6832
53.05833	6817
53.06667	6801
53.07500	6787
53.08333	6773
53.09167	6761
53.10000	6748
53.10833	6735
53.11667	6719
53.12500	6702
53.13333	6683
53.14167	6663
53.15000	6642
53.15833	6620
53.16667	6596
53.17500	6569
53.18333	6540
53.19167	6509
53.20000	6475
53.20833	6441
53.21667	6407
53.22500	6373
53.23333	6341
53.24167	6309
53.25000	6277
53.25833	6243
53.26667	6208
53.27500	6172
53.28333	6135
53.29167	6098
53.30000	6061
53.30833	6022
53.31667	5981
53.32500	5938
53.33333	5894
53.34167	5850
53.35000	5808
53.35833	5767
53.36667	5728
53.37500	5689
53.38333	5649
53.39167	5608
53.40000	5563
53.40833	5518
53.41667	5470
53.42500	5421
53.43333	5374
53.44167	5328
53.45000	5283
53.45833	5237
53.46667	5190
53.47500	5142
53.48333	5093
53.49167	5044
53.50000	4995
53.50833	4947
53.51667	4899
53.52500	4852
53.53333	4806
53.54167	4761
53.55000	4715
53.55833	4669
53.56667	4623
53.57500	4575
53.58333	4526
53.59167	4478
53.60000	4429
53.60833	4382
53.61667	4336
53.62500	4291
53.63333	4247
53.64167	4202
53.65000	4156
53.65833	4108
53.66667	4059
53.67500	4009
53.68333	3959
53.69167	3912
53.70000	3866
53.70833	3823
53.71667	3780
53.72500	3738
53.73333	3696
53.74167	3653
53.75000	3610
53.75833	3565
53.76667	3520
53.77500	3475
53.78333	3431
53.79167	3390
53.80000	3350
53.80833	3312
53.81667	3273
53.82500	3235
53.83333	3196
53.84167	3156
53.85000	3118
53.85833	3080
53.86667	3042
53.87500	3006
53.88333	2968
53.89167	2929
53.90000	2888
53.90833	2848
53.91667	2807
53.92500	2768
53.93333	2732
53.94167	2698
53.95000	2665
53.95833	2630
53.96667	2594
53.97500	2558
53.98333	2522
53.99167	2489
54.00000	2459
54.00833	2432
54.01667	2405
54.02500	2379
54.03333	2350
54.04167	2320
54.05000	2289
54.05833	2257
54.06667	2225
54.07500	2194
54.08333	2164
54.09167	2135
54.10000	2107
54.10833	2082
54.11667	2058
54.12500	2035
54.13333	2011
54.14167	1987
54.15000	1960
54.15833	1932
54.16667	1902
54.17500	1872
54.18333	1842
54.19167	1814
54.20000	1787
54.20833	1761
54.21667	1738
54.22500	1717
54.23333	1698
54.24167	1678
54.25000	1658
54.25833	1637
54.26667	1617
54.27500	1597
54.28333	1578
54.29167	1560
54.30000	1543
54.30833	1526
54.31667	1508
54.32500	1489
54.33333	1470
54.34167	1450
54.35000	1430
54.35833	1408
54.36667	1386
54.37500	1363
54.38333	1341
54.39167	1324
54.40000	1309
54.40833	1297
54.41667	1286
54.42500	1274
54.43333	1262
54.44167	1249
54.45000	1235
54.45833	1220
54.46667	1205
54.47500	1190
54.48333	1177
54.49167	1164
54.50000	1150
54.50833	1137
54.51667	1122
54.52500	1108
54.53333	1094
54.54167	1082
54.55000	1069
54.55833	1057
54.56667	1046
54.57500	1035
54.58333	1025
54.59167	1014
54.60000	1002
54.60833	991
54.61667	980
54.62500	970
54.63333	961
54.64167	952
54.65000	943
54.65833	933
54.66667	922
54.67500	911
54.68333	900
54.69167	889
54.70000	879
54.70833	869
54.71667	860
54.72500	852
54.73333	844
54.74167	835
54.75000	827
54.75833	818
54.76667	809
54.77500	798
54.78333	787
54.79167	776
54.80000	764
54.80833	754
54.81667	746
54.82500	739
54.83333	734
54.84167	728
54.85000	720
54.85833	710
54.86667	701
54.87500	692
54.88333	685
54.89167	680
54.90000	675
54.90833	669
54.91667	662
54.92500	654
54.93333	647
54.94167	641
54.95000	636
54.95833	631
54.96667	626
54.97500	622
54.98333	617
54.99167	612
55.00000	605
55.00833	598
55.01667	590
55.02500	583
55.03333	576
55.04167	570
55.05000	565
55.05833	561
55.06667	557
55.07500	553
55.08333	549
55.09167	545
55.10000	540
55.10833	536
55.11667	533
55.12500	528
55.13333	522
55.14167	515
55.15000	508
55.15833	501
55.16667	497
55.17500	494
55.18333	492
55.19167	488
55.20000	482
55.20833	474
55.21667	466
55.22500	459
55.23333	455
55.24167	454
55.25000	453
55.25833	453
55.26667	451
55.27500	449
55.28333	446
55.29167	441
55.30000	434
55.30833	426
55.31667	419
55.32500	413
55.33333	408
55.34167	405
55.35000	402
55.35833	398
55.36667	394
55.37500	391
55.38333	389
55.39167	386
55.40000	383
55.40833	380
55.41667	376
55.42500	373
55.43333	371
55.44167	368
55.45000	365
55.45833	363
55.46667	361
55.47500	360
55.48333	360
55.49167	359
55.50000	356
55.50833	353
55.51667	350
55.52500	348
55.53333	347
55.54167	346
55.55000	343
55.55833	339
55.56667	332
55.57500	325
55.58333	319
55.59167	314
55.60000	310
55.60833	307
55.61667	305
55.62500	301
55.63333	298
55.64167	294
55.65000	293
55.65833	294
55.66667	296
55.67500	299
55.68333	300
55.69167	299
55.70000	295
55.70833	290
55.71667	284
55.72500	280
55.73333	276
55.74167	274
55.75000	272
55.75833	272
55.76667	273
55.77500	274
55.78333	273
55.79167	271
55.80000	267
55.80833	262
55.81667	258
55.82500	255
55.83333	253
55.84167	252
55.85000	251
55.85833	248
55.86667	245
55.87500	242
55.88333	240
55.89167	239
55.90000	239
55.90833	239
55.91667	239
55.92500	239
55.93333	237
55.94167	236
55.95000	235
55.95833	233
55.96667	230
55.97500	228
55.98333	225
55.99167	223
56.00000	223
56.00833	223
56.01667	224
56.02500	223
56.03333	221
56.04167	218
56.05000	212
56.05833	205
56.06667	198
56.07500	193
56.08333	189
56.09167	187
56.10000	186
56.10833	187
56.11667	188
56.12500	190
56.13333	192
56.14167	194
56.15000	195
56.15833	194
56.16667	193
56.17500	191
56.18333	190
56.19167	189
56.20000	189
56.20833	189
56.21667	186
56.22500	184
56.23333	182
56.24167	180
56.25000	179
56.25833	176
56.26667	172
56.27500	168
56.28333	165
56.29167	163
56.30000	163
56.30833	163
56.31667	162
56.32500	161
56.33333	160
56.34167	158
56.35000	157
56.35833	156
56.36667	154
56.37500	153
56.38333	152
56.39167	152
56.40000	154
56.40833	156
56.41667	157
56.42500	157
56.43333	156
56.44167	154
56.45000	151
56.45833	149
56.46667	146
56.47500	144
56.48333	142
56.49167	141
56.50000	141
56.50833	142
56.51667	143
56.52500	144
56.53333	143
56.54167	139
56.55000	134
56.55833	127
56.56667	122
56.57500	120
56.58333	123
56.59167	127
56.60000	132
56.60833	136
56.61667	137
56.62500	137
56.63333	136
56.64167	134
56.65000	133
56.65833	132
56.66667	132
56.67500	130
56.68333	127
56.69167	122
56.70000	118
56.70833	114
56.71667	112
56.72500	111
56.73333	111
56.74167	111
56.75000	110
56.75833	108
56.76667	106
56.77500	104
56.78333	101
56.79167	100
56.80000	101
56.80833	104
56.81667	109
56.82500	114
56.83333	116
56.84167	116
56.85000	114
56.85833	112
56.86667	110
56.87500	110
56.88333	111
56.89167	110
56.90000	106
56.90833	102
56.91667	96
56.92500	92
56.93333	91
56.94167	93
56.95000	96
56.95833	98
56.96667	99
56.97500	99
56.98333	97
56.99167	95
57.00000	94
57.00833	94
57.01667	96
57.02500	98
57.03333	99
57.04167	99
57.05000	98
57.05833	96
57.06667	94
57.07500	92
57.08333	92
57.09167	92
57.10000	92
57.10833	91
57.11667	90
57.12500	88
57.13333	85
57.14167	82
57.15000	80
57.15833	78
57.16667	77
57.17500	78
57.18333	80
57.19167	82
57.20000	81
57.20833	79
57.21667	76
57.22500	74
57.23333	73
57.24167	73
57.25000	73
57.25833	73
57.26667	71
57.27500	69
57.28333	67
57.29167	65
57.30000	64
57.30833	62
57.31667	59
57.32500	56
57.33333	55
57.34167	56
57.35000	57
57.35833	58
57.36667	58
57.37500	57
57.38333	55
57.39167	55
57.40000	56
57.40833	58
57.41667	59
57.42500	58
57.43333	57
57.44167	56
57.45000	53
57.45833	51
57.46667	50
57.47500	49
57.48333	50
57.49167	51
57.50000	52
57.50833	53
57.51667	53
57.52500	51
57.53333	49
57.54167	48
57.55000	47
57.55833	49
57.56667	52
57.57500	54
57.58333	55
57.59167	54
57.60000	52
57.60833	51
57.61667	51
57.62500	52
57.63333	52
57.64167	50
57.65000	47
57.65833	45
57.66667	44
57.67500	43
57.68333	43
57.69167	45
57.70000	47
57.70833	51
57.71667	56
57.72500	60
57.73333	63
57.74167	63
57.75000	61
57.75833	56
57.76667	50
57.77500	45
57.78333	41
57.79167	40
57.80000	42
57.80833	44
57.81667	45
57.82500	44
57.83333	42
57.84167	38
57.85000	35
57.85833	32
57.86667	30
57.87500	28
57.88333	27
57.89167	25
57.90000	22
57.90833	20
57.91667	20
57.92500	20
57.93333	22
57.94167	24
57.95000	26
57.95833	26
57.96667	26
57.97500	28
57.98333	32
57.99167	37
58.00000	43
58.00833	45
58.01667	44
58.02500	39
58.03333	34
58.04167	29
58.05000	26
58.05833	25
58.06667	26
58.07500	30
58.08333	34
58.09167	37
58.10000	39
58.10833	39
58.11667	37
58.12500	33
58.13333	28
58.14167	22
58.15000	18
58.15833	15
58.16667	12
58.17500	12
58.18333	13
58.19167	14
58.20000	14
58.20833	14
58.21667	14
58.22500	15
58.23333	15
58.24167	14
58.25000	13
58.25833	12
58.26667	12
58.27500	12
58.28333	12
58.29167	12
58.30000	11
58.30833	11
58.31667	11
58.32500	11
58.33333	11
58.34167	10
58.35000	8
58.35833	6
58.36667	4
58.37500	4
58.38333	5
58.39167	6
58.40000	7
58.40833	9
58.41667	12
58.42500	15
58.43333	17
58.44167	18
58.45000	17
58.45833	15
58.46667	13
58.47500	12
58.48333	11
58.49167	11
58.50000	11
58.50833	11
58.51667	11
58.52500	10
58.53333	8
58.54167	6
58.55000	5
58.55833	4
58.56667	4
58.57500	4
58.58333	3
58.59167	1
58.60000	-1
58.60833	-4
58.61667	-5
58.62500	-6
58.63333	-7
58.64167	-9
58.65000	-11
58.65833	-13
58.66667	-14
58.67500	-14
58.68333	-13
58.69167	-13
58.70000	-14
58.70833	-14
58.71667	-14
58.72500	-13
58.73333	-11
58.74167	-8
58.75000	-6
58.75833	-7
58.76667	-9
58.77500	-11
58.78333	-13
58.79167	-13
58.80000	-10
58.80833	-6
58.81667	-1
58.82500	4
58.83333	7
58.84167	10
58.85000	11
58.85833	12
58.86667	10
58.87500	7
58.88333	3
58.89167	-1
58.90000	-4
58.90833	-7
58.91667	-9
58.92500	-9
58.93333	-9
58.94167	-8
58.95000	-8
58.95833	-8
58.96667	-7
58.97500	-6
58.98333	-6
58.99167	-7
59.00000	-9
59.00833	-12
59.01667	-13
59.02500	-14
59.03333	-14
59.04167	-13
59.05000	-13
59.05833	-12
59.06667	-12
59.07500	-13
59.08333	-14
59.09167	-15
59.10000	-17
59.10833	-18
59.11667	-17
59.12500	-16
59.13333	-16
59.14167	-17
59.15000	-17
59.15833	-16
59.16667	-13
59.17500	-9
59.18333	-5
59.19167	-3
59.20000	-4
59.20833	-7
59.21667	-11
59.22500	-15
59.23333	-17
59.24167	-17
59.25000	-17
59.25833	-18
59.26667	-19
59.27500	-19
59.28333	-19
59.29167	-17
59.30000	-14
59.30833	-10
59.31667	-9
59.32500	-9
59.33333	-12
59.34167	-16
59.35000	-20
59.35833	-21
59.36667	-20
59.37500	-18
59.38333	-15
59.39167	-14
59.40000	-14
59.40833	-15
59.41667	-16
59.42500	-16
59.43333	-16
59.44167	-16
59.45000	-17
59.45833	-21
59.46667	-25
59.47500	-27
59.48333	-28
59.49167	-26
59.50000	-24
59.50833	-21
59.51667	-20
59.52500	-18
59.53333	-16
59.54167	-14
59.55000	-12
59.55833	-12
59.56667	-14
59.57500	-17
59.58333	-19
59.59167	-20
59.60000	-21
59.60833	-20
59.61667	-19
59.62500	-18
59.63333	-17
59.64167	-15
59.65000	-13
59.65833	-13
59.66667	-15
59.67500	-19
59.68333	-23
59.69167	-29
59.70000	-34
59.70833	-38
59.71667	-40
59.72500	-39
59.73333	-37
59.74167	-35
59.75000	-33
59.75833	-33
59.76667	-33
59.77500	-33
59.78333	-33
59.79167	-31
59.80000	-30
59.80833	-28
59.81667	-28
59.82500	-28
59.83333	-30
59.84167	-32
59.85000	-34
59.85833	-37
59.86667	-40
59.87500	-41
59.88333	-40
59.89167	-39
59.90000	-37
59.90833	-36
59.91667	-34
59.92500	-33
59.93333	-31
59.94167	-31
59.95000	-32
59.95833	-36
59.96667	-41
59.97500	-44
59.98333	-46
59.99167	-46
60.00000	-43
