# Supplementary material for: How J-chain ensures the assembly of immunoglobulin IgM pentamers
Source: EMBO J. 2024 Dec 4;44(2):505–33. doi: 10.1038/s44318-024-00317-9 (PMC11729874; doi:10.1038/s44318-024-00317-9)
Supplement: Supplementary file 5 — Source data Fig. 3 [file 44318_2024_317_MOESM5_ESM.zip › Figure 3/3B/repeat 2 Cu4/20240110 Cu4tp_11h_2.txt]

[Header]
Application Name	LCsolution
Version	1.25
Data File Name	D:\Xenia\JC Oligomerisation kinetics\20240110 Cu4tp_11h_2.lcd
Output Date	11.01.2024
Output Time	10:17:40

[Configuration]
# of Detectors	2
Detector ID	Detector A	Detector B
Detector Name	Detector A	Detector B
# of Channels	2	1

[LC Chromatogram(Detector A-Ch1)]
Interval(msec)	500
# of Points	7201
Start Time(min)	0.000
End Time(min)	60.000
Intensity Units	mV
Intensity Multiplier	0.001
Wavelength(nm)	280
R.Time (min)	Intensity
0.00000	-15
0.00833	-15
0.01667	-4
0.02500	5
0.03333	9
0.04167	13
0.05000	16
0.05833	18
0.06667	19
0.07500	18
0.08333	15
0.09167	10
0.10000	5
0.10833	-1
0.11667	-5
0.12500	-6
0.13333	-4
0.14167	-2
0.15000	1
0.15833	4
0.16667	7
0.17500	8
0.18333	9
0.19167	7
0.20000	5
0.20833	2
0.21667	-1
0.22500	-2
0.23333	-2
0.24167	-1
0.25000	-0
0.25833	0
0.26667	0
0.27500	0
0.28333	-0
0.29167	-0
0.30000	1
0.30833	1
0.31667	1
0.32500	-0
0.33333	-4
0.34167	-6
0.35000	-7
0.35833	-6
0.36667	-4
0.37500	-3
0.38333	-2
0.39167	-2
0.40000	-1
0.40833	0
0.41667	2
0.42500	5
0.43333	6
0.44167	7
0.45000	6
0.45833	5
0.46667	4
0.47500	4
0.48333	7
0.49167	10
0.50000	13
0.50833	13
0.51667	11
0.52500	8
0.53333	5
0.54167	3
0.55000	3
0.55833	4
0.56667	7
0.57500	11
0.58333	13
0.59167	14
0.60000	13
0.60833	12
0.61667	10
0.62500	8
0.63333	7
0.64167	6
0.65000	2
0.65833	-2
0.66667	-5
0.67500	-7
0.68333	-8
0.69167	-6
0.70000	-4
0.70833	-2
0.71667	2
0.72500	5
0.73333	8
0.74167	8
0.75000	5
0.75833	1
0.76667	-2
0.77500	-4
0.78333	-2
0.79167	1
0.80000	6
0.80833	9
0.81667	11
0.82500	10
0.83333	6
0.84167	-0
0.85000	-6
0.85833	-8
0.86667	-7
0.87500	-4
0.88333	-3
0.89167	-3
0.90000	-5
0.90833	-6
0.91667	-6
0.92500	-3
0.93333	3
0.94167	9
0.95000	13
0.95833	14
0.96667	13
0.97500	9
0.98333	4
0.99167	-2
1.00000	-7
1.00833	-10
1.01667	-10
1.02500	-7
1.03333	-3
1.04167	2
1.05000	7
1.05833	11
1.06667	13
1.07500	14
1.08333	14
1.09167	13
1.10000	11
1.10833	10
1.11667	10
1.12500	10
1.13333	10
1.14167	8
1.15000	5
1.15833	0
1.16667	-3
1.17500	-4
1.18333	-3
1.19167	2
1.20000	8
1.20833	11
1.21667	11
1.22500	9
1.23333	4
1.24167	0
1.25000	-2
1.25833	-2
1.26667	-0
1.27500	2
1.28333	3
1.29167	3
1.30000	1
1.30833	-2
1.31667	-5
1.32500	-9
1.33333	-11
1.34167	-11
1.35000	-8
1.35833	-4
1.36667	1
1.37500	4
1.38333	6
1.39167	6
1.40000	5
1.40833	3
1.41667	2
1.42500	3
1.43333	5
1.44167	9
1.45000	11
1.45833	12
1.46667	12
1.47500	9
1.48333	7
1.49167	6
1.50000	5
1.50833	5
1.51667	6
1.52500	6
1.53333	7
1.54167	7
1.55000	7
1.55833	6
1.56667	6
1.57500	6
1.58333	7
1.59167	7
1.60000	5
1.60833	3
1.61667	2
1.62500	1
1.63333	1
1.64167	2
1.65000	2
1.65833	1
1.66667	-0
1.67500	-1
1.68333	-2
1.69167	-3
1.70000	-3
1.70833	-2
1.71667	-2
1.72500	-0
1.73333	1
1.74167	2
1.75000	2
1.75833	0
1.76667	-2
1.77500	-4
1.78333	-5
1.79167	-6
1.80000	-6
1.80833	-2
1.81667	1
1.82500	4
1.83333	3
1.84167	2
1.85000	1
1.85833	1
1.86667	3
1.87500	5
1.88333	6
1.89167	4
1.90000	-0
1.90833	-5
1.91667	-9
1.92500	-10
1.93333	-8
1.94167	-6
1.95000	-6
1.95833	-7
1.96667	-9
1.97500	-11
1.98333	-10
1.99167	-8
2.00000	-6
2.00833	-4
2.01667	-4
2.02500	-4
2.03333	-4
2.04167	-6
2.05000	-8
2.05833	-9
2.06667	-9
2.07500	-8
2.08333	-5
2.09167	-2
2.10000	0
2.10833	0
2.11667	-1
2.12500	-1
2.13333	1
2.14167	2
2.15000	3
2.15833	2
2.16667	-2
2.17500	-6
2.18333	-10
2.19167	-11
2.20000	-9
2.20833	-6
2.21667	-2
2.22500	0
2.23333	1
2.24167	-0
2.25000	-1
2.25833	-2
2.26667	-1
2.27500	0
2.28333	1
2.29167	0
2.30000	-1
2.30833	-3
2.31667	-5
2.32500	-4
2.33333	-1
2.34167	3
2.35000	8
2.35833	10
2.36667	10
2.37500	8
2.38333	5
2.39167	3
2.40000	0
2.40833	-2
2.41667	-5
2.42500	-9
2.43333	-11
2.44167	-11
2.45000	-8
2.45833	-3
2.46667	0
2.47500	1
2.48333	0
2.49167	-2
2.50000	-4
2.50833	-4
2.51667	-2
2.52500	1
2.53333	5
2.54167	6
2.55000	4
2.55833	1
2.56667	-2
2.57500	-5
2.58333	-6
2.59167	-5
2.60000	-6
2.60833	-8
2.61667	-12
2.62500	-15
2.63333	-17
2.64167	-18
2.65000	-19
2.65833	-20
2.66667	-21
2.67500	-21
2.68333	-21
2.69167	-20
2.70000	-18
2.70833	-18
2.71667	-18
2.72500	-16
2.73333	-12
2.74167	-7
2.75000	-3
2.75833	2
2.76667	6
2.77500	9
2.78333	12
2.79167	13
2.80000	12
2.80833	10
2.81667	6
2.82500	4
2.83333	4
2.84167	4
2.85000	4
2.85833	3
2.86667	1
2.87500	-1
2.88333	-3
2.89167	-4
2.90000	-4
2.90833	-3
2.91667	-3
2.92500	-3
2.93333	-5
2.94167	-7
2.95000	-10
2.95833	-12
2.96667	-13
2.97500	-12
2.98333	-9
2.99167	-5
3.00000	-2
3.00833	-2
3.01667	-5
3.02500	-9
3.03333	-14
3.04167	-18
3.05000	-20
3.05833	-20
3.06667	-18
3.07500	-13
3.08333	-8
3.09167	-2
3.10000	2
3.10833	2
3.11667	1
3.12500	-2
3.13333	-5
3.14167	-8
3.15000	-9
3.15833	-10
3.16667	-9
3.17500	-8
3.18333	-6
3.19167	-4
3.20000	-2
3.20833	1
3.21667	4
3.22500	9
3.23333	14
3.24167	16
3.25000	15
3.25833	11
3.26667	6
3.27500	1
3.28333	-3
3.29167	-6
3.30000	-9
3.30833	-12
3.31667	-14
3.32500	-14
3.33333	-13
3.34167	-12
3.35000	-11
3.35833	-12
3.36667	-14
3.37500	-17
3.38333	-20
3.39167	-20
3.40000	-21
3.40833	-21
3.41667	-23
3.42500	-26
3.43333	-29
3.44167	-29
3.45000	-26
3.45833	-21
3.46667	-18
3.47500	-16
3.48333	-17
3.49167	-19
3.50000	-20
3.50833	-19
3.51667	-15
3.52500	-12
3.53333	-7
3.54167	-4
3.55000	-1
3.55833	1
3.56667	1
3.57500	-1
3.58333	-3
3.59167	-5
3.60000	-7
3.60833	-7
3.61667	-7
3.62500	-7
3.63333	-6
3.64167	-4
3.65000	-1
3.65833	4
3.66667	7
3.67500	10
3.68333	8
3.69167	4
3.70000	-2
3.70833	-5
3.71667	-6
3.72500	-5
3.73333	-1
3.74167	1
3.75000	2
3.75833	2
3.76667	2
3.77500	3
3.78333	2
3.79167	-1
3.80000	-6
3.80833	-12
3.81667	-18
3.82500	-21
3.83333	-21
3.84167	-20
3.85000	-20
3.85833	-20
3.86667	-21
3.87500	-20
3.88333	-18
3.89167	-13
3.90000	-6
3.90833	1
3.91667	7
3.92500	9
3.93333	7
3.94167	3
3.95000	-1
3.95833	-3
3.96667	-2
3.97500	2
3.98333	5
3.99167	7
4.00000	6
4.00833	2
4.01667	-3
4.02500	-6
4.03333	-6
4.04167	-5
4.05000	-4
4.05833	-2
4.06667	-3
4.07500	-4
4.08333	-7
4.09167	-8
4.10000	-9
4.10833	-9
4.11667	-8
4.12500	-6
4.13333	-3
4.14167	0
4.15000	4
4.15833	7
4.16667	7
4.17500	5
4.18333	2
4.19167	-2
4.20000	-5
4.20833	-9
4.21667	-12
4.22500	-14
4.23333	-15
4.24167	-14
4.25000	-13
4.25833	-13
4.26667	-12
4.27500	-12
4.28333	-13
4.29167	-15
4.30000	-17
4.30833	-18
4.31667	-17
4.32500	-14
4.33333	-9
4.34167	-3
4.35000	3
4.35833	8
4.36667	10
4.37500	9
4.38333	5
4.39167	-1
4.40000	-7
4.40833	-11
4.41667	-12
4.42500	-11
4.43333	-9
4.44167	-8
4.45000	-9
4.45833	-10
4.46667	-11
4.47500	-10
4.48333	-7
4.49167	-5
4.50000	-4
4.50833	-5
4.51667	-7
4.52500	-7
4.53333	-5
4.54167	-1
4.55000	2
4.55833	3
4.56667	1
4.57500	-2
4.58333	-6
4.59167	-9
4.60000	-13
4.60833	-18
4.61667	-23
4.62500	-29
4.63333	-34
4.64167	-36
4.65000	-35
4.65833	-30
4.66667	-23
4.67500	-17
4.68333	-11
4.69167	-8
4.70000	-6
4.70833	-4
4.71667	-5
4.72500	-8
4.73333	-13
4.74167	-16
4.75000	-17
4.75833	-15
4.76667	-12
4.77500	-9
4.78333	-8
4.79167	-10
4.80000	-13
4.80833	-16
4.81667	-18
4.82500	-18
4.83333	-17
4.84167	-15
4.85000	-14
4.85833	-14
4.86667	-14
4.87500	-13
4.88333	-12
4.89167	-11
4.90000	-11
4.90833	-11
4.91667	-11
4.92500	-11
4.93333	-9
4.94167	-5
4.95000	-3
4.95833	-0
4.96667	2
4.97500	4
4.98333	7
4.99167	9
5.00000	10
5.00833	9
5.01667	5
5.02500	-2
5.03333	-9
5.04167	-14
5.05000	-17
5.05833	-16
5.06667	-13
5.07500	-9
5.08333	-7
5.09167	-7
5.10000	-8
5.10833	-9
5.11667	-8
5.12500	-5
5.13333	-1
5.14167	2
5.15000	4
5.15833	3
5.16667	3
5.17500	2
5.18333	1
5.19167	1
5.20000	2
5.20833	2
5.21667	1
5.22500	-0
5.23333	-2
5.24167	-4
5.25000	-5
5.25833	-6
5.26667	-6
5.27500	-5
5.28333	-4
5.29167	-3
5.30000	-3
5.30833	-2
5.31667	-1
5.32500	1
5.33333	3
5.34167	5
5.35000	7
5.35833	8
5.36667	7
5.37500	4
5.38333	-0
5.39167	-6
5.40000	-11
5.40833	-14
5.41667	-16
5.42500	-15
5.43333	-10
5.44167	-5
5.45000	1
5.45833	4
5.46667	5
5.47500	5
5.48333	3
5.49167	1
5.50000	-2
5.50833	-6
5.51667	-10
5.52500	-14
5.53333	-18
5.54167	-20
5.55000	-19
5.55833	-17
5.56667	-14
5.57500	-12
5.58333	-11
5.59167	-11
5.60000	-12
5.60833	-11
5.61667	-8
5.62500	-4
5.63333	0
5.64167	3
5.65000	4
5.65833	6
5.66667	9
5.67500	13
5.68333	17
5.69167	21
5.70000	23
5.70833	23
5.71667	21
5.72500	18
5.73333	14
5.74167	9
5.75000	5
5.75833	1
5.76667	0
5.77500	2
5.78333	7
5.79167	14
5.80000	19
5.80833	20
5.81667	17
5.82500	11
5.83333	4
5.84167	-3
5.85000	-7
5.85833	-9
5.86667	-10
5.87500	-10
5.88333	-9
5.89167	-8
5.90000	-8
5.90833	-10
5.91667	-13
5.92500	-16
5.93333	-19
5.94167	-19
5.95000	-17
5.95833	-13
5.96667	-8
5.97500	-4
5.98333	-1
5.99167	0
6.00000	-1
6.00833	-4
6.01667	-7
6.02500	-8
6.03333	-8
6.04167	-7
6.05000	-7
6.05833	-6
6.06667	-8
6.07500	-10
6.08333	-13
6.09167	-15
6.10000	-15
6.10833	-14
6.11667	-13
6.12500	-11
6.13333	-10
6.14167	-9
6.15000	-10
6.15833	-11
6.16667	-13
6.17500	-14
6.18333	-16
6.19167	-17
6.20000	-17
6.20833	-16
6.21667	-14
6.22500	-11
6.23333	-7
6.24167	-3
6.25000	-1
6.25833	1
6.26667	2
6.27500	1
6.28333	-0
6.29167	-2
6.30000	-3
6.30833	-3
6.31667	-3
6.32500	-3
6.33333	-5
6.34167	-7
6.35000	-11
6.35833	-15
6.36667	-19
6.37500	-22
6.38333	-24
6.39167	-26
6.40000	-26
6.40833	-24
6.41667	-22
6.42500	-21
6.43333	-22
6.44167	-25
6.45000	-29
6.45833	-32
6.46667	-32
6.47500	-30
6.48333	-27
6.49167	-23
6.50000	-20
6.50833	-18
6.51667	-15
6.52500	-13
6.53333	-11
6.54167	-10
6.55000	-10
6.55833	-10
6.56667	-8
6.57500	-5
6.58333	-3
6.59167	-1
6.60000	1
6.60833	2
6.61667	2
6.62500	2
6.63333	2
6.64167	1
6.65000	-1
6.65833	-2
6.66667	-3
6.67500	-3
6.68333	-3
6.69167	-4
6.70000	-7
6.70833	-11
6.71667	-15
6.72500	-18
6.73333	-20
6.74167	-18
6.75000	-15
6.75833	-11
6.76667	-8
6.77500	-6
6.78333	-5
6.79167	-7
6.80000	-10
6.80833	-15
6.81667	-19
6.82500	-23
6.83333	-25
6.84167	-25
6.85000	-24
6.85833	-22
6.86667	-19
6.87500	-18
6.88333	-17
6.89167	-16
6.90000	-15
6.90833	-14
6.91667	-13
6.92500	-13
6.93333	-12
6.94167	-12
6.95000	-12
6.95833	-12
6.96667	-13
6.97500	-13
6.98333	-13
6.99167	-14
7.00000	-15
7.00833	-16
7.01667	-15
7.02500	-14
7.03333	-12
7.04167	-10
7.05000	-9
7.05833	-9
7.06667	-10
7.07500	-12
7.08333	-14
7.09167	-15
7.10000	-16
7.10833	-17
7.11667	-18
7.12500	-19
7.13333	-20
7.14167	-20
7.15000	-19
7.15833	-17
7.16667	-16
7.17500	-14
7.18333	-13
7.19167	-14
7.20000	-16
7.20833	-19
7.21667	-21
7.22500	-23
7.23333	-24
7.24167	-24
7.25000	-24
7.25833	-23
7.26667	-22
7.27500	-21
7.28333	-21
7.29167	-20
7.30000	-19
7.30833	-19
7.31667	-19
7.32500	-18
7.33333	-15
7.34167	-13
7.35000	-13
7.35833	-13
7.36667	-15
7.37500	-16
7.38333	-15
7.39167	-12
7.40000	-9
7.40833	-8
7.41667	-10
7.42500	-13
7.43333	-16
7.44167	-19
7.45000	-20
7.45833	-20
7.46667	-20
7.47500	-20
7.48333	-19
7.49167	-19
7.50000	-20
7.50833	-20
7.51667	-20
7.52500	-21
7.53333	-22
7.54167	-24
7.55000	-24
7.55833	-24
7.56667	-23
7.57500	-21
7.58333	-20
7.59167	-20
7.60000	-19
7.60833	-18
7.61667	-15
7.62500	-12
7.63333	-9
7.64167	-7
7.65000	-7
7.65833	-9
7.66667	-13
7.67500	-17
7.68333	-21
7.69167	-25
7.70000	-27
7.70833	-27
7.71667	-26
7.72500	-23
7.73333	-19
7.74167	-16
7.75000	-15
7.75833	-16
7.76667	-18
7.77500	-21
7.78333	-24
7.79167	-25
7.80000	-27
7.80833	-29
7.81667	-30
7.82500	-29
7.83333	-26
7.84167	-21
7.85000	-14
7.85833	-9
7.86667	-6
7.87500	-7
7.88333	-9
7.89167	-11
7.90000	-14
7.90833	-16
7.91667	-19
7.92500	-22
7.93333	-24
7.94167	-25
7.95000	-22
7.95833	-19
7.96667	-16
7.97500	-13
7.98333	-12
7.99167	-12
8.00000	-11
8.00833	-9
8.01667	-7
8.02500	-5
8.03333	-5
8.04167	-8
8.05000	-12
8.05833	-16
8.06667	-20
8.07500	-23
8.08333	-24
8.09167	-24
8.10000	-23
8.10833	-20
8.11667	-17
8.12500	-15
8.13333	-14
8.14167	-12
8.15000	-11
8.15833	-10
8.16667	-9
8.17500	-9
8.18333	-10
8.19167	-14
8.20000	-18
8.20833	-22
8.21667	-26
8.22500	-28
8.23333	-29
8.24167	-30
8.25000	-32
8.25833	-34
8.26667	-36
8.27500	-36
8.28333	-35
8.29167	-33
8.30000	-31
8.30833	-29
8.31667	-27
8.32500	-24
8.33333	-21
8.34167	-18
8.35000	-16
8.35833	-14
8.36667	-14
8.37500	-15
8.38333	-16
8.39167	-17
8.40000	-16
8.40833	-16
8.41667	-17
8.42500	-16
8.43333	-14
8.44167	-13
8.45000	-11
8.45833	-9
8.46667	-10
8.47500	-12
8.48333	-14
8.49167	-17
8.50000	-20
8.50833	-24
8.51667	-28
8.52500	-30
8.53333	-29
8.54167	-27
8.55000	-23
8.55833	-20
8.56667	-18
8.57500	-17
8.58333	-19
8.59167	-22
8.60000	-25
8.60833	-27
8.61667	-27
8.62500	-26
8.63333	-25
8.64167	-25
8.65000	-27
8.65833	-30
8.66667	-34
8.67500	-38
8.68333	-40
8.69167	-39
8.70000	-37
8.70833	-32
8.71667	-28
8.72500	-24
8.73333	-22
8.74167	-22
8.75000	-23
8.75833	-25
8.76667	-27
8.77500	-28
8.78333	-28
8.79167	-26
8.80000	-25
8.80833	-25
8.81667	-27
8.82500	-30
8.83333	-35
8.84167	-38
8.85000	-37
8.85833	-35
8.86667	-32
8.87500	-29
8.88333	-29
8.89167	-32
8.90000	-34
8.90833	-35
8.91667	-33
8.92500	-31
8.93333	-28
8.94167	-27
8.95000	-26
8.95833	-26
8.96667	-25
8.97500	-23
8.98333	-20
8.99167	-17
9.00000	-14
9.00833	-14
9.01667	-16
9.02500	-20
9.03333	-23
9.04167	-27
9.05000	-28
9.05833	-29
9.06667	-31
9.07500	-32
9.08333	-31
9.09167	-28
9.10000	-23
9.10833	-19
9.11667	-16
9.12500	-16
9.13333	-19
9.14167	-23
9.15000	-26
9.15833	-28
9.16667	-30
9.17500	-31
9.18333	-33
9.19167	-33
9.20000	-31
9.20833	-28
9.21667	-24
9.22500	-21
9.23333	-19
9.24167	-17
9.25000	-16
9.25833	-15
9.26667	-15
9.27500	-17
9.28333	-19
9.29167	-21
9.30000	-23
9.30833	-25
9.31667	-28
9.32500	-33
9.33333	-38
9.34167	-41
9.35000	-42
9.35833	-40
9.36667	-36
9.37500	-31
9.38333	-28
9.39167	-27
9.40000	-27
9.40833	-26
9.41667	-24
9.42500	-21
9.43333	-17
9.44167	-15
9.45000	-13
9.45833	-13
9.46667	-13
9.47500	-14
9.48333	-17
9.49167	-20
9.50000	-22
9.50833	-22
9.51667	-20
9.52500	-17
9.53333	-15
9.54167	-15
9.55000	-18
9.55833	-22
9.56667	-27
9.57500	-30
9.58333	-33
9.59167	-34
9.60000	-34
9.60833	-34
9.61667	-34
9.62500	-33
9.63333	-31
9.64167	-29
9.65000	-28
9.65833	-28
9.66667	-32
9.67500	-36
9.68333	-40
9.69167	-42
9.70000	-43
9.70833	-41
9.71667	-40
9.72500	-40
9.73333	-42
9.74167	-44
9.75000	-45
9.75833	-44
9.76667	-40
9.77500	-35
9.78333	-31
9.79167	-27
9.80000	-25
9.80833	-25
9.81667	-26
9.82500	-27
9.83333	-27
9.84167	-27
9.85000	-25
9.85833	-24
9.86667	-22
9.87500	-20
9.88333	-18
9.89167	-18
9.90000	-17
9.90833	-16
9.91667	-14
9.92500	-13
9.93333	-15
9.94167	-19
9.95000	-23
9.95833	-26
9.96667	-26
9.97500	-24
9.98333	-23
9.99167	-22
10.00000	-23
10.00833	-25
10.01667	-27
10.02500	-29
10.03333	-30
10.04167	-31
10.05000	-31
10.05833	-29
10.06667	-27
10.07500	-25
10.08333	-22
10.09167	-20
10.10000	-18
10.10833	-18
10.11667	-20
10.12500	-23
10.13333	-26
10.14167	-29
10.15000	-30
10.15833	-30
10.16667	-29
10.17500	-29
10.18333	-29
10.19167	-29
10.20000	-29
10.20833	-30
10.21667	-31
10.22500	-34
10.23333	-38
10.24167	-40
10.25000	-39
10.25833	-38
10.26667	-35
10.27500	-34
10.28333	-33
10.29167	-33
10.30000	-33
10.30833	-32
10.31667	-30
10.32500	-29
10.33333	-28
10.34167	-27
10.35000	-23
10.35833	-19
10.36667	-13
10.37500	-8
10.38333	-5
10.39167	-5
10.40000	-5
10.40833	-7
10.41667	-10
10.42500	-13
10.43333	-17
10.44167	-21
10.45000	-25
10.45833	-28
10.46667	-30
10.47500	-29
10.48333	-28
10.49167	-28
10.50000	-27
10.50833	-28
10.51667	-29
10.52500	-29
10.53333	-30
10.54167	-29
10.55000	-27
10.55833	-24
10.56667	-21
10.57500	-19
10.58333	-17
10.59167	-17
10.60000	-16
10.60833	-15
10.61667	-13
10.62500	-12
10.63333	-11
10.64167	-11
10.65000	-12
10.65833	-15
10.66667	-19
10.67500	-25
10.68333	-31
10.69167	-37
10.70000	-42
10.70833	-47
10.71667	-50
10.72500	-51
10.73333	-50
10.74167	-47
10.75000	-42
10.75833	-37
10.76667	-33
10.77500	-29
10.78333	-26
10.79167	-23
10.80000	-21
10.80833	-20
10.81667	-19
10.82500	-18
10.83333	-16
10.84167	-15
10.85000	-14
10.85833	-15
10.86667	-17
10.87500	-19
10.88333	-19
10.89167	-18
10.90000	-17
10.90833	-16
10.91667	-15
10.92500	-16
10.93333	-17
10.94167	-18
10.95000	-20
10.95833	-22
10.96667	-24
10.97500	-25
10.98333	-26
10.99167	-27
11.00000	-29
11.00833	-32
11.01667	-36
11.02500	-40
11.03333	-43
11.04167	-45
11.05000	-45
11.05833	-44
11.06667	-42
11.07500	-41
11.08333	-39
11.09167	-37
11.10000	-34
11.10833	-31
11.11667	-30
11.12500	-30
11.13333	-33
11.14167	-36
11.15000	-37
11.15833	-36
11.16667	-32
11.17500	-26
11.18333	-21
11.19167	-19
11.20000	-19
11.20833	-20
11.21667	-23
11.22500	-24
11.23333	-23
11.24167	-22
11.25000	-20
11.25833	-19
11.26667	-19
11.27500	-21
11.28333	-24
11.29167	-28
11.30000	-31
11.30833	-34
11.31667	-36
11.32500	-38
11.33333	-39
11.34167	-39
11.35000	-38
11.35833	-36
11.36667	-34
11.37500	-31
11.38333	-28
11.39167	-23
11.40000	-18
11.40833	-14
11.41667	-12
11.42500	-12
11.43333	-13
11.44167	-16
11.45000	-19
11.45833	-23
11.46667	-27
11.47500	-30
11.48333	-31
11.49167	-31
11.50000	-30
11.50833	-29
11.51667	-28
11.52500	-28
11.53333	-28
11.54167	-27
11.55000	-26
11.55833	-27
11.56667	-29
11.57500	-32
11.58333	-34
11.59167	-36
11.60000	-36
11.60833	-36
11.61667	-35
11.62500	-33
11.63333	-32
11.64167	-32
11.65000	-33
11.65833	-35
11.66667	-36
11.67500	-37
11.68333	-38
11.69167	-40
11.70000	-42
11.70833	-43
11.71667	-42
11.72500	-38
11.73333	-33
11.74167	-28
11.75000	-24
11.75833	-21
11.76667	-20
11.77500	-20
11.78333	-23
11.79167	-29
11.80000	-35
11.80833	-39
11.81667	-42
11.82500	-41
11.83333	-38
11.84167	-36
11.85000	-35
11.85833	-35
11.86667	-36
11.87500	-38
11.88333	-39
11.89167	-39
11.90000	-38
11.90833	-35
11.91667	-32
11.92500	-29
11.93333	-25
11.94167	-23
11.95000	-22
11.95833	-23
11.96667	-25
11.97500	-28
11.98333	-31
11.99167	-33
12.00000	-35
12.00833	-34
12.01667	-33
12.02500	-32
12.03333	-30
12.04167	-29
12.05000	-26
12.05833	-24
12.06667	-22
12.07500	-21
12.08333	-21
12.09167	-22
12.10000	-25
12.10833	-29
12.11667	-32
12.12500	-34
12.13333	-34
12.14167	-31
12.15000	-27
12.15833	-24
12.16667	-23
12.17500	-24
12.18333	-26
12.19167	-28
12.20000	-30
12.20833	-31
12.21667	-31
12.22500	-31
12.23333	-31
12.24167	-31
12.25000	-30
12.25833	-28
12.26667	-26
12.27500	-23
12.28333	-21
12.29167	-19
12.30000	-16
12.30833	-15
12.31667	-14
12.32500	-13
12.33333	-12
12.34167	-12
12.35000	-13
12.35833	-16
12.36667	-21
12.37500	-26
12.38333	-30
12.39167	-34
12.40000	-36
12.40833	-36
12.41667	-34
12.42500	-31
12.43333	-29
12.44167	-26
12.45000	-25
12.45833	-25
12.46667	-26
12.47500	-28
12.48333	-30
12.49167	-30
12.50000	-29
12.50833	-27
12.51667	-26
12.52500	-27
12.53333	-29
12.54167	-31
12.55000	-32
12.55833	-30
12.56667	-26
12.57500	-23
12.58333	-20
12.59167	-20
12.60000	-22
12.60833	-24
12.61667	-25
12.62500	-24
12.63333	-20
12.64167	-17
12.65000	-18
12.65833	-20
12.66667	-21
12.67500	-22
12.68333	-21
12.69167	-21
12.70000	-21
12.70833	-23
12.71667	-27
12.72500	-30
12.73333	-31
12.74167	-32
12.75000	-34
12.75833	-37
12.76667	-38
12.77500	-39
12.78333	-39
12.79167	-39
12.80000	-39
12.80833	-40
12.81667	-42
12.82500	-44
12.83333	-44
12.84167	-45
12.85000	-46
12.85833	-47
12.86667	-47
12.87500	-45
12.88333	-41
12.89167	-35
12.90000	-30
12.90833	-28
12.91667	-28
12.92500	-32
12.93333	-36
12.94167	-41
12.95000	-44
12.95833	-46
12.96667	-46
12.97500	-45
12.98333	-42
12.99167	-39
13.00000	-37
13.00833	-35
13.01667	-33
13.02500	-34
13.03333	-35
13.04167	-37
13.05000	-39
13.05833	-39
13.06667	-37
13.07500	-33
13.08333	-31
13.09167	-30
13.10000	-31
13.10833	-31
13.11667	-32
13.12500	-32
13.13333	-32
13.14167	-33
13.15000	-35
13.15833	-37
13.16667	-37
13.17500	-35
13.18333	-33
13.19167	-30
13.20000	-27
13.20833	-24
13.21667	-22
13.22500	-20
13.23333	-21
13.24167	-22
13.25000	-22
13.25833	-21
13.26667	-19
13.27500	-17
13.28333	-17
13.29167	-20
13.30000	-24
13.30833	-28
13.31667	-30
13.32500	-29
13.33333	-28
13.34167	-26
13.35000	-26
13.35833	-28
13.36667	-31
13.37500	-34
13.38333	-35
13.39167	-34
13.40000	-30
13.40833	-25
13.41667	-21
13.42500	-19
13.43333	-19
13.44167	-20
13.45000	-22
13.45833	-23
13.46667	-25
13.47500	-25
13.48333	-26
13.49167	-27
13.50000	-28
13.50833	-28
13.51667	-26
13.52500	-23
13.53333	-19
13.54167	-17
13.55000	-18
13.55833	-21
13.56667	-24
13.57500	-27
13.58333	-28
13.59167	-27
13.60000	-25
13.60833	-23
13.61667	-21
13.62500	-19
13.63333	-17
13.64167	-16
13.65000	-17
13.65833	-19
13.66667	-21
13.67500	-24
13.68333	-26
13.69167	-28
13.70000	-27
13.70833	-25
13.71667	-20
13.72500	-16
13.73333	-14
13.74167	-13
13.75000	-14
13.75833	-16
13.76667	-19
13.77500	-21
13.78333	-23
13.79167	-25
13.80000	-28
13.80833	-29
13.81667	-30
13.82500	-29
13.83333	-26
13.84167	-22
13.85000	-20
13.85833	-18
13.86667	-18
13.87500	-19
13.88333	-21
13.89167	-23
13.90000	-24
13.90833	-23
13.91667	-23
13.92500	-21
13.93333	-20
13.94167	-20
13.95000	-22
13.95833	-25
13.96667	-28
13.97500	-29
13.98333	-28
13.99167	-26
14.00000	-25
14.00833	-25
14.01667	-27
14.02500	-31
14.03333	-34
14.04167	-36
14.05000	-36
14.05833	-33
14.06667	-27
14.07500	-21
14.08333	-16
14.09167	-12
14.10000	-10
14.10833	-8
14.11667	-8
14.12500	-6
14.13333	-3
14.14167	0
14.15000	2
14.15833	2
14.16667	-1
14.17500	-4
14.18333	-6
14.19167	-7
14.20000	-7
14.20833	-5
14.21667	-2
14.22500	-1
14.23333	-3
14.24167	-5
14.25000	-8
14.25833	-11
14.26667	-12
14.27500	-14
14.28333	-16
14.29167	-19
14.30000	-22
14.30833	-23
14.31667	-24
14.32500	-23
14.33333	-22
14.34167	-22
14.35000	-24
14.35833	-27
14.36667	-29
14.37500	-28
14.38333	-26
14.39167	-21
14.40000	-16
14.40833	-12
14.41667	-8
14.42500	-6
14.43333	-7
14.44167	-10
14.45000	-13
14.45833	-17
14.46667	-19
14.47500	-21
14.48333	-21
14.49167	-22
14.50000	-24
14.50833	-24
14.51667	-23
14.52500	-21
14.53333	-20
14.54167	-19
14.55000	-19
14.55833	-18
14.56667	-14
14.57500	-9
14.58333	-5
14.59167	-2
14.60000	-2
14.60833	-4
14.61667	-7
14.62500	-10
14.63333	-13
14.64167	-17
14.65000	-19
14.65833	-21
14.66667	-21
14.67500	-18
14.68333	-15
14.69167	-13
14.70000	-11
14.70833	-12
14.71667	-14
14.72500	-15
14.73333	-16
14.74167	-17
14.75000	-16
14.75833	-15
14.76667	-14
14.77500	-15
14.78333	-15
14.79167	-14
14.80000	-12
14.80833	-11
14.81667	-10
14.82500	-10
14.83333	-11
14.84167	-13
14.85000	-13
14.85833	-13
14.86667	-13
14.87500	-13
14.88333	-12
14.89167	-8
14.90000	-4
14.90833	-1
14.91667	1
14.92500	-1
14.93333	-4
14.94167	-8
14.95000	-10
14.95833	-11
14.96667	-11
14.97500	-11
14.98333	-11
14.99167	-13
15.00000	-16
15.00833	-18
15.01667	-20
15.02500	-20
15.03333	-19
15.04167	-18
15.05000	-17
15.05833	-17
15.06667	-18
15.07500	-19
15.08333	-20
15.09167	-20
15.10000	-20
15.10833	-19
15.11667	-18
15.12500	-17
15.13333	-17
15.14167	-18
15.15000	-19
15.15833	-20
15.16667	-19
15.17500	-16
15.18333	-13
15.19167	-12
15.20000	-12
15.20833	-13
15.21667	-15
15.22500	-15
15.23333	-15
15.24167	-14
15.25000	-14
15.25833	-15
15.26667	-16
15.27500	-17
15.28333	-16
15.29167	-14
15.30000	-11
15.30833	-7
15.31667	-4
15.32500	-5
15.33333	-8
15.34167	-13
15.35000	-17
15.35833	-20
15.36667	-20
15.37500	-20
15.38333	-20
15.39167	-22
15.40000	-25
15.40833	-26
15.41667	-26
15.42500	-24
15.43333	-21
15.44167	-18
15.45000	-16
15.45833	-15
15.46667	-16
15.47500	-16
15.48333	-16
15.49167	-15
15.50000	-13
15.50833	-11
15.51667	-9
15.52500	-8
15.53333	-9
15.54167	-10
15.55000	-12
15.55833	-14
15.56667	-17
15.57500	-20
15.58333	-21
15.59167	-21
15.60000	-18
15.60833	-12
15.61667	-7
15.62500	-3
15.63333	-2
15.64167	-4
15.65000	-7
15.65833	-12
15.66667	-15
15.67500	-17
15.68333	-18
15.69167	-19
15.70000	-20
15.70833	-20
15.71667	-20
15.72500	-20
15.73333	-20
15.74167	-20
15.75000	-22
15.75833	-25
15.76667	-27
15.77500	-26
15.78333	-23
15.79167	-19
15.80000	-17
15.80833	-19
15.81667	-25
15.82500	-32
15.83333	-38
15.84167	-41
15.85000	-38
15.85833	-33
15.86667	-29
15.87500	-27
15.88333	-26
15.89167	-27
15.90000	-29
15.90833	-32
15.91667	-35
15.92500	-37
15.93333	-39
15.94167	-38
15.95000	-35
15.95833	-30
15.96667	-24
15.97500	-19
15.98333	-15
15.99167	-14
16.00000	-16
16.00833	-21
16.01667	-28
16.02500	-35
16.03333	-41
16.04167	-43
16.05000	-41
16.05833	-36
16.06667	-30
16.07500	-25
16.08333	-22
16.09167	-22
16.10000	-24
16.10833	-27
16.11667	-30
16.12500	-33
16.13333	-35
16.14167	-34
16.15000	-30
16.15833	-25
16.16667	-20
16.17500	-18
16.18333	-17
16.19167	-15
16.20000	-13
16.20833	-9
16.21667	-4
16.22500	-2
16.23333	-2
16.24167	-5
16.25000	-11
16.25833	-16
16.26667	-19
16.27500	-20
16.28333	-19
16.29167	-17
16.30000	-15
16.30833	-15
16.31667	-16
16.32500	-15
16.33333	-11
16.34167	-6
16.35000	-1
16.35833	2
16.36667	0
16.37500	-5
16.38333	-11
16.39167	-17
16.40000	-21
16.40833	-22
16.41667	-21
16.42500	-18
16.43333	-16
16.44167	-13
16.45000	-10
16.45833	-8
16.46667	-6
16.47500	-7
16.48333	-11
16.49167	-16
16.50000	-20
16.50833	-22
16.51667	-22
16.52500	-21
16.53333	-19
16.54167	-18
16.55000	-18
16.55833	-19
16.56667	-19
16.57500	-17
16.58333	-16
16.59167	-16
16.60000	-16
16.60833	-17
16.61667	-17
16.62500	-17
16.63333	-17
16.64167	-18
16.65000	-19
16.65833	-21
16.66667	-22
16.67500	-22
16.68333	-19
16.69167	-15
16.70000	-12
16.70833	-10
16.71667	-10
16.72500	-11
16.73333	-13
16.74167	-15
16.75000	-18
16.75833	-20
16.76667	-23
16.77500	-27
16.78333	-30
16.79167	-32
16.80000	-32
16.80833	-29
16.81667	-25
16.82500	-21
16.83333	-16
16.84167	-13
16.85000	-12
16.85833	-13
16.86667	-13
16.87500	-13
16.88333	-13
16.89167	-13
16.90000	-15
16.90833	-17
16.91667	-19
16.92500	-20
16.93333	-18
16.94167	-17
16.95000	-15
16.95833	-15
16.96667	-15
16.97500	-17
16.98333	-17
16.99167	-17
17.00000	-16
17.00833	-15
17.01667	-13
17.02500	-12
17.03333	-13
17.04167	-14
17.05000	-15
17.05833	-16
17.06667	-17
17.07500	-19
17.08333	-20
17.09167	-22
17.10000	-24
17.10833	-26
17.11667	-28
17.12500	-29
17.13333	-29
17.14167	-28
17.15000	-26
17.15833	-24
17.16667	-22
17.17500	-21
17.18333	-21
17.19167	-21
17.20000	-23
17.20833	-25
17.21667	-27
17.22500	-28
17.23333	-26
17.24167	-22
17.25000	-17
17.25833	-13
17.26667	-11
17.27500	-12
17.28333	-14
17.29167	-16
17.30000	-19
17.30833	-21
17.31667	-22
17.32500	-23
17.33333	-23
17.34167	-21
17.35000	-18
17.35833	-14
17.36667	-12
17.37500	-10
17.38333	-9
17.39167	-8
17.40000	-8
17.40833	-10
17.41667	-13
17.42500	-15
17.43333	-18
17.44167	-21
17.45000	-23
17.45833	-25
17.46667	-25
17.47500	-24
17.48333	-21
17.49167	-17
17.50000	-12
17.50833	-8
17.51667	-5
17.52500	-5
17.53333	-7
17.54167	-10
17.55000	-14
17.55833	-18
17.56667	-19
17.57500	-18
17.58333	-16
17.59167	-13
17.60000	-10
17.60833	-8
17.61667	-7
17.62500	-8
17.63333	-9
17.64167	-11
17.65000	-14
17.65833	-18
17.66667	-23
17.67500	-29
17.68333	-33
17.69167	-36
17.70000	-36
17.70833	-34
17.71667	-30
17.72500	-26
17.73333	-20
17.74167	-15
17.75000	-13
17.75833	-14
17.76667	-18
17.77500	-24
17.78333	-28
17.79167	-30
17.80000	-30
17.80833	-28
17.81667	-27
17.82500	-27
17.83333	-29
17.84167	-29
17.85000	-28
17.85833	-26
17.86667	-25
17.87500	-24
17.88333	-24
17.89167	-22
17.90000	-19
17.90833	-15
17.91667	-10
17.92500	-9
17.93333	-11
17.94167	-15
17.95000	-18
17.95833	-21
17.96667	-20
17.97500	-18
17.98333	-16
17.99167	-15
18.00000	-17
18.00833	-20
18.01667	-24
18.02500	-27
18.03333	-29
18.04167	-29
18.05000	-27
18.05833	-23
18.06667	-19
18.07500	-16
18.08333	-14
18.09167	-14
18.10000	-15
18.10833	-15
18.11667	-16
18.12500	-17
18.13333	-19
18.14167	-19
18.15000	-18
18.15833	-16
18.16667	-13
18.17500	-10
18.18333	-8
18.19167	-8
18.20000	-9
18.20833	-11
18.21667	-14
18.22500	-16
18.23333	-20
18.24167	-22
18.25000	-25
18.25833	-26
18.26667	-25
18.27500	-22
18.28333	-19
18.29167	-17
18.30000	-15
18.30833	-14
18.31667	-15
18.32500	-17
18.33333	-18
18.34167	-20
18.35000	-23
18.35833	-25
18.36667	-27
18.37500	-30
18.38333	-30
18.39167	-29
18.40000	-26
18.40833	-22
18.41667	-19
18.42500	-16
18.43333	-14
18.44167	-13
18.45000	-10
18.45833	-8
18.46667	-6
18.47500	-6
18.48333	-9
18.49167	-12
18.50000	-16
18.50833	-20
18.51667	-23
18.52500	-26
18.53333	-28
18.54167	-29
18.55000	-29
18.55833	-27
18.56667	-22
18.57500	-16
18.58333	-11
18.59167	-7
18.60000	-5
18.60833	-7
18.61667	-12
18.62500	-16
18.63333	-18
18.64167	-20
18.65000	-21
18.65833	-22
18.66667	-21
18.67500	-20
18.68333	-17
18.69167	-13
18.70000	-9
18.70833	-6
18.71667	-5
18.72500	-7
18.73333	-12
18.74167	-17
18.75000	-21
18.75833	-23
18.76667	-21
18.77500	-17
18.78333	-12
18.79167	-9
18.80000	-7
18.80833	-8
18.81667	-9
18.82500	-11
18.83333	-13
18.84167	-14
18.85000	-15
18.85833	-15
18.86667	-16
18.87500	-17
18.88333	-20
18.89167	-22
18.90000	-23
18.90833	-21
18.91667	-17
18.92500	-13
18.93333	-10
18.94167	-8
18.95000	-8
18.95833	-9
18.96667	-11
18.97500	-13
18.98333	-15
18.99167	-17
19.00000	-20
19.00833	-21
19.01667	-20
19.02500	-18
19.03333	-17
19.04167	-16
19.05000	-15
19.05833	-15
19.06667	-14
19.07500	-12
19.08333	-14
19.09167	-18
19.10000	-23
19.10833	-26
19.11667	-27
19.12500	-25
19.13333	-21
19.14167	-18
19.15000	-18
19.15833	-19
19.16667	-21
19.17500	-21
19.18333	-22
19.19167	-22
19.20000	-22
19.20833	-20
19.21667	-16
19.22500	-11
19.23333	-5
19.24167	1
19.25000	5
19.25833	8
19.26667	7
19.27500	3
19.28333	-1
19.29167	-4
19.30000	-7
19.30833	-7
19.31667	-6
19.32500	-4
19.33333	-2
19.34167	1
19.35000	5
19.35833	8
19.36667	12
19.37500	16
19.38333	19
19.39167	23
19.40000	26
19.40833	26
19.41667	24
19.42500	20
19.43333	16
19.44167	13
19.45000	13
19.45833	16
19.46667	22
19.47500	29
19.48333	37
19.49167	43
19.50000	49
19.50833	52
19.51667	55
19.52500	57
19.53333	59
19.54167	60
19.55000	60
19.55833	60
19.56667	62
19.57500	68
19.58333	77
19.59167	88
19.60000	99
19.60833	109
19.61667	118
19.62500	128
19.63333	138
19.64167	147
19.65000	155
19.65833	163
19.66667	170
19.67500	178
19.68333	186
19.69167	195
19.70000	206
19.70833	218
19.71667	231
19.72500	246
19.73333	263
19.74167	282
19.75000	303
19.75833	324
19.76667	347
19.77500	371
19.78333	395
19.79167	419
19.80000	443
19.80833	468
19.81667	493
19.82500	520
19.83333	547
19.84167	574
19.85000	600
19.85833	627
19.86667	654
19.87500	681
19.88333	712
19.89167	746
19.90000	782
19.90833	822
19.91667	862
19.92500	901
19.93333	940
19.94167	980
19.95000	1021
19.95833	1065
19.96667	1113
19.97500	1165
19.98333	1217
19.99167	1269
20.00000	1320
20.00833	1369
20.01667	1418
20.02500	1467
20.03333	1519
20.04167	1574
20.05000	1634
20.05833	1697
20.06667	1761
20.07500	1825
20.08333	1886
20.09167	1948
20.10000	2008
20.10833	2071
20.11667	2134
20.12500	2198
20.13333	2263
20.14167	2329
20.15000	2398
20.15833	2467
20.16667	2536
20.17500	2607
20.18333	2677
20.19167	2751
20.20000	2828
20.20833	2902
20.21667	2970
20.22500	3034
20.23333	3099
20.24167	3165
20.25000	3236
20.25833	3307
20.26667	3380
20.27500	3462
20.28333	3544
20.29167	3618
20.30000	3681
20.30833	3740
20.31667	3804
20.32500	3871
20.33333	3937
20.34167	4000
20.35000	4058
20.35833	4112
20.36667	4165
20.37500	4218
20.38333	4269
20.39167	4320
20.40000	4368
20.40833	4413
20.41667	4461
20.42500	4511
20.43333	4559
20.44167	4602
20.45000	4645
20.45833	4686
20.46667	4725
20.47500	4762
20.48333	4797
20.49167	4832
20.50000	4867
20.50833	4896
20.51667	4917
20.52500	4933
20.53333	4947
20.54167	4959
20.55000	4971
20.55833	4983
20.56667	4993
20.57500	4999
20.58333	5001
20.59167	4999
20.60000	4994
20.60833	4986
20.61667	4977
20.62500	4968
20.63333	4957
20.64167	4943
20.65000	4925
20.65833	4905
20.66667	4882
20.67500	4857
20.68333	4833
20.69167	4808
20.70000	4781
20.70833	4752
20.71667	4719
20.72500	4686
20.73333	4647
20.74167	4605
20.75000	4563
20.75833	4523
20.76667	4480
20.77500	4434
20.78333	4388
20.79167	4340
20.80000	4292
20.80833	4242
20.81667	4183
20.82500	4120
20.83333	4059
20.84167	4001
20.85000	3943
20.85833	3887
20.86667	3830
20.87500	3769
20.88333	3707
20.89167	3648
20.90000	3592
20.90833	3534
20.91667	3473
20.92500	3411
20.93333	3346
20.94167	3283
20.95000	3220
20.95833	3159
20.96667	3100
20.97500	3043
20.98333	2987
20.99167	2929
21.00000	2871
21.00833	2811
21.01667	2751
21.02500	2692
21.03333	2634
21.04167	2577
21.05000	2520
21.05833	2465
21.06667	2411
21.07500	2357
21.08333	2307
21.09167	2256
21.10000	2207
21.10833	2158
21.11667	2110
21.12500	2063
21.13333	2016
21.14167	1973
21.15000	1931
21.15833	1891
21.16667	1850
21.17500	1807
21.18333	1766
21.19167	1724
21.20000	1685
21.20833	1647
21.21667	1611
21.22500	1575
21.23333	1539
21.24167	1505
21.25000	1471
21.25833	1439
21.26667	1405
21.27500	1370
21.28333	1336
21.29167	1304
21.30000	1275
21.30833	1250
21.31667	1227
21.32500	1207
21.33333	1187
21.34167	1166
21.35000	1143
21.35833	1121
21.36667	1099
21.37500	1079
21.38333	1062
21.39167	1047
21.40000	1033
21.40833	1018
21.41667	1001
21.42500	985
21.43333	969
21.44167	954
21.45000	939
21.45833	925
21.46667	911
21.47500	897
21.48333	884
21.49167	870
21.50000	855
21.50833	840
21.51667	824
21.52500	809
21.53333	796
21.54167	785
21.55000	776
21.55833	767
21.56667	759
21.57500	750
21.58333	742
21.59167	733
21.60000	725
21.60833	719
21.61667	714
21.62500	710
21.63333	706
21.64167	703
21.65000	700
21.65833	696
21.66667	691
21.67500	685
21.68333	678
21.69167	671
21.70000	665
21.70833	661
21.71667	660
21.72500	659
21.73333	658
21.74167	655
21.75000	651
21.75833	646
21.76667	640
21.77500	635
21.78333	628
21.79167	621
21.80000	612
21.80833	604
21.81667	597
21.82500	591
21.83333	589
21.84167	588
21.85000	587
21.85833	585
21.86667	579
21.87500	571
21.88333	563
21.89167	555
21.90000	550
21.90833	550
21.91667	551
21.92500	553
21.93333	553
21.94167	552
21.95000	548
21.95833	545
21.96667	542
21.97500	540
21.98333	538
21.99167	535
22.00000	531
22.00833	527
22.01667	524
22.02500	522
22.03333	520
22.04167	519
22.05000	517
22.05833	515
22.06667	514
22.07500	514
22.08333	514
22.09167	512
22.10000	510
22.10833	508
22.11667	507
22.12500	507
22.13333	508
22.14167	508
22.15000	506
22.15833	502
22.16667	496
22.17500	490
22.18333	485
22.19167	481
22.20000	478
22.20833	475
22.21667	472
22.22500	470
22.23333	467
22.24167	466
22.25000	467
22.25833	468
22.26667	470
22.27500	469
22.28333	468
22.29167	467
22.30000	465
22.30833	464
22.31667	463
22.32500	463
22.33333	463
22.34167	462
22.35000	459
22.35833	455
22.36667	449
22.37500	443
22.38333	438
22.39167	435
22.40000	433
22.40833	430
22.41667	425
22.42500	419
22.43333	412
22.44167	407
22.45000	404
22.45833	403
22.46667	403
22.47500	404
22.48333	405
22.49167	408
22.50000	410
22.50833	410
22.51667	409
22.52500	405
22.53333	399
22.54167	393
22.55000	387
22.55833	382
22.56667	379
22.57500	378
22.58333	378
22.59167	378
22.60000	377
22.60833	374
22.61667	369
22.62500	364
22.63333	360
22.64167	357
22.65000	356
22.65833	354
22.66667	352
22.67500	349
22.68333	346
22.69167	345
22.70000	344
22.70833	344
22.71667	342
22.72500	340
22.73333	337
22.74167	335
22.75000	332
22.75833	329
22.76667	325
22.77500	321
22.78333	316
22.79167	312
22.80000	309
22.80833	310
22.81667	313
22.82500	317
22.83333	322
22.84167	326
22.85000	327
22.85833	325
22.86667	318
22.87500	309
22.88333	300
22.89167	293
22.90000	288
22.90833	285
22.91667	283
22.92500	282
22.93333	280
22.94167	277
22.95000	275
22.95833	273
22.96667	271
22.97500	269
22.98333	269
22.99167	270
23.00000	272
23.00833	274
23.01667	275
23.02500	274
23.03333	271
23.04167	268
23.05000	266
23.05833	263
23.06667	261
23.07500	257
23.08333	253
23.09167	248
23.10000	244
23.10833	243
23.11667	243
23.12500	245
23.13333	246
23.14167	246
23.15000	245
23.15833	242
23.16667	240
23.17500	239
23.18333	240
23.19167	241
23.20000	243
23.20833	243
23.21667	241
23.22500	239
23.23333	236
23.24167	234
23.25000	234
23.25833	235
23.26667	235
23.27500	234
23.28333	233
23.29167	231
23.30000	229
23.30833	227
23.31667	226
23.32500	227
23.33333	230
23.34167	233
23.35000	234
23.35833	234
23.36667	233
23.37500	232
23.38333	231
23.39167	231
23.40000	233
23.40833	236
23.41667	239
23.42500	241
23.43333	241
23.44167	239
23.45000	234
23.45833	228
23.46667	222
23.47500	218
23.48333	215
23.49167	214
23.50000	215
23.50833	217
23.51667	221
23.52500	222
23.53333	222
23.54167	220
23.55000	217
23.55833	214
23.56667	212
23.57500	212
23.58333	210
23.59167	208
23.60000	204
23.60833	200
23.61667	197
23.62500	196
23.63333	198
23.64167	199
23.65000	199
23.65833	198
23.66667	196
23.67500	195
23.68333	195
23.69167	198
23.70000	201
23.70833	203
23.71667	202
23.72500	199
23.73333	196
23.74167	194
23.75000	194
23.75833	195
23.76667	197
23.77500	197
23.78333	196
23.79167	196
23.80000	196
23.80833	195
23.81667	194
23.82500	193
23.83333	192
23.84167	192
23.85000	192
23.85833	194
23.86667	196
23.87500	198
23.88333	198
23.89167	197
23.90000	196
23.90833	196
23.91667	197
23.92500	198
23.93333	200
23.94167	201
23.95000	200
23.95833	199
23.96667	198
23.97500	197
23.98333	195
23.99167	192
24.00000	191
24.00833	192
24.01667	194
24.02500	198
24.03333	204
24.04167	208
24.05000	210
24.05833	209
24.06667	206
24.07500	202
24.08333	199
24.09167	198
24.10000	199
24.10833	200
24.11667	201
24.12500	202
24.13333	203
24.14167	204
24.15000	206
24.15833	208
24.16667	210
24.17500	210
24.18333	210
24.19167	211
24.20000	213
24.20833	217
24.21667	222
24.22500	226
24.23333	228
24.24167	229
24.25000	230
24.25833	230
24.26667	231
24.27500	233
24.28333	235
24.29167	236
24.30000	237
24.30833	239
24.31667	241
24.32500	244
24.33333	247
24.34167	251
24.35000	255
24.35833	260
24.36667	263
24.37500	265
24.38333	265
24.39167	265
24.40000	265
24.40833	265
24.41667	265
24.42500	265
24.43333	267
24.44167	269
24.45000	273
24.45833	277
24.46667	279
24.47500	280
24.48333	280
24.49167	280
24.50000	282
24.50833	284
24.51667	287
24.52500	291
24.53333	296
24.54167	300
24.55000	305
24.55833	308
24.56667	311
24.57500	312
24.58333	312
24.59167	311
24.60000	309
24.60833	308
24.61667	309
24.62500	313
24.63333	317
24.64167	322
24.65000	323
24.65833	323
24.66667	321
24.67500	318
24.68333	317
24.69167	316
24.70000	315
24.70833	316
24.71667	317
24.72500	319
24.73333	320
24.74167	321
24.75000	322
24.75833	322
24.76667	322
24.77500	322
24.78333	321
24.79167	319
24.80000	317
24.80833	315
24.81667	315
24.82500	316
24.83333	317
24.84167	316
24.85000	313
24.85833	307
24.86667	302
24.87500	298
24.88333	293
24.89167	289
24.90000	284
24.90833	278
24.91667	272
24.92500	267
24.93333	263
24.94167	262
24.95000	264
24.95833	267
24.96667	268
24.97500	267
24.98333	263
24.99167	258
25.00000	253
25.00833	250
25.01667	250
25.02500	249
25.03333	246
25.04167	242
25.05000	238
25.05833	236
25.06667	236
25.07500	239
25.08333	242
25.09167	245
25.10000	245
25.10833	243
25.11667	239
25.12500	234
25.13333	230
25.14167	226
25.15000	222
25.15833	219
25.16667	215
25.17500	212
25.18333	211
25.19167	213
25.20000	215
25.20833	219
25.21667	221
25.22500	221
25.23333	218
25.24167	213
25.25000	205
25.25833	198
25.26667	192
25.27500	189
25.28333	188
25.29167	190
25.30000	193
25.30833	194
25.31667	193
25.32500	189
25.33333	185
25.34167	180
25.35000	178
25.35833	177
25.36667	176
25.37500	174
25.38333	171
25.39167	167
25.40000	163
25.40833	162
25.41667	162
25.42500	163
25.43333	165
25.44167	166
25.45000	165
25.45833	164
25.46667	163
25.47500	164
25.48333	165
25.49167	166
25.50000	166
25.50833	166
25.51667	165
25.52500	167
25.53333	170
25.54167	175
25.55000	179
25.55833	184
25.56667	187
25.57500	187
25.58333	185
25.59167	181
25.60000	177
25.60833	174
25.61667	172
25.62500	171
25.63333	170
25.64167	169
25.65000	167
25.65833	165
25.66667	165
25.67500	167
25.68333	167
25.69167	166
25.70000	164
25.70833	161
25.71667	158
25.72500	157
25.73333	159
25.74167	161
25.75000	161
25.75833	161
25.76667	161
25.77500	162
25.78333	163
25.79167	165
25.80000	167
25.80833	168
25.81667	168
25.82500	167
25.83333	166
25.84167	165
25.85000	164
25.85833	162
25.86667	162
25.87500	163
25.88333	164
25.89167	163
25.90000	162
25.90833	161
25.91667	160
25.92500	158
25.93333	156
25.94167	152
25.95000	150
25.95833	149
25.96667	150
25.97500	153
25.98333	157
25.99167	161
26.00000	166
26.00833	170
26.01667	173
26.02500	174
26.03333	172
26.04167	171
26.05000	172
26.05833	175
26.06667	178
26.07500	179
26.08333	178
26.09167	174
26.10000	169
26.10833	167
26.11667	166
26.12500	165
26.13333	164
26.14167	161
26.15000	158
26.15833	155
26.16667	152
26.17500	152
26.18333	154
26.19167	158
26.20000	163
26.20833	167
26.21667	170
26.22500	171
26.23333	170
26.24167	168
26.25000	167
26.25833	167
26.26667	168
26.27500	170
26.28333	175
26.29167	180
26.30000	184
26.30833	187
26.31667	188
26.32500	186
26.33333	183
26.34167	180
26.35000	177
26.35833	174
26.36667	172
26.37500	172
26.38333	174
26.39167	177
26.40000	180
26.40833	184
26.41667	186
26.42500	187
26.43333	186
26.44167	185
26.45000	184
26.45833	184
26.46667	186
26.47500	190
26.48333	194
26.49167	197
26.50000	198
26.50833	199
26.51667	200
26.52500	203
26.53333	208
26.54167	213
26.55000	216
26.55833	217
26.56667	216
26.57500	213
26.58333	210
26.59167	206
26.60000	202
26.60833	199
26.61667	198
26.62500	198
26.63333	200
26.64167	204
26.65000	208
26.65833	212
26.66667	214
26.67500	216
26.68333	217
26.69167	215
26.70000	213
26.70833	210
26.71667	207
26.72500	206
26.73333	207
26.74167	209
26.75000	212
26.75833	214
26.76667	215
26.77500	216
26.78333	217
26.79167	217
26.80000	216
26.80833	215
26.81667	213
26.82500	213
26.83333	215
26.84167	217
26.85000	218
26.85833	218
26.86667	214
26.87500	209
26.88333	204
26.89167	200
26.90000	198
26.90833	198
26.91667	199
26.92500	200
26.93333	201
26.94167	202
26.95000	203
26.95833	205
26.96667	207
26.97500	209
26.98333	212
26.99167	215
27.00000	216
27.00833	215
27.01667	211
27.02500	208
27.03333	204
27.04167	203
27.05000	206
27.05833	210
27.06667	213
27.07500	214
27.08333	212
27.09167	207
27.10000	203
27.10833	202
27.11667	202
27.12500	201
27.13333	198
27.14167	193
27.15000	187
27.15833	183
27.16667	182
27.17500	185
27.18333	188
27.19167	189
27.20000	188
27.20833	188
27.21667	189
27.22500	190
27.23333	191
27.24167	192
27.25000	192
27.25833	190
27.26667	186
27.27500	181
27.28333	177
27.29167	174
27.30000	173
27.30833	176
27.31667	181
27.32500	184
27.33333	185
27.34167	185
27.35000	183
27.35833	182
27.36667	182
27.37500	184
27.38333	186
27.39167	188
27.40000	188
27.40833	186
27.41667	181
27.42500	177
27.43333	173
27.44167	172
27.45000	174
27.45833	177
27.46667	178
27.47500	176
27.48333	173
27.49167	171
27.50000	169
27.50833	167
27.51667	166
27.52500	166
27.53333	167
27.54167	169
27.55000	173
27.55833	178
27.56667	180
27.57500	180
27.58333	180
27.59167	179
27.60000	178
27.60833	177
27.61667	178
27.62500	178
27.63333	179
27.64167	180
27.65000	181
27.65833	182
27.66667	181
27.67500	178
27.68333	176
27.69167	174
27.70000	174
27.70833	177
27.71667	182
27.72500	187
27.73333	191
27.74167	193
27.75000	195
27.75833	196
27.76667	198
27.77500	200
27.78333	201
27.79167	200
27.80000	198
27.80833	195
27.81667	193
27.82500	191
27.83333	190
27.84167	190
27.85000	192
27.85833	196
27.86667	201
27.87500	206
27.88333	211
27.89167	214
27.90000	215
27.90833	216
27.91667	217
27.92500	217
27.93333	219
27.94167	221
27.95000	225
27.95833	231
27.96667	238
27.97500	245
27.98333	251
27.99167	253
28.00000	252
28.00833	248
28.01667	245
28.02500	243
28.03333	245
28.04167	249
28.05000	253
28.05833	256
28.06667	257
28.07500	256
28.08333	253
28.09167	250
28.10000	248
28.10833	250
28.11667	256
28.12500	264
28.13333	274
28.14167	281
28.15000	283
28.15833	280
28.16667	276
28.17500	272
28.18333	272
28.19167	274
28.20000	278
28.20833	282
28.21667	284
28.22500	284
28.23333	284
28.24167	284
28.25000	286
28.25833	289
28.26667	295
28.27500	303
28.28333	308
28.29167	310
28.30000	307
28.30833	303
28.31667	299
28.32500	298
28.33333	300
28.34167	305
28.35000	311
28.35833	315
28.36667	316
28.37500	313
28.38333	309
28.39167	307
28.40000	307
28.40833	307
28.41667	306
28.42500	303
28.43333	297
28.44167	291
28.45000	286
28.45833	285
28.46667	286
28.47500	288
28.48333	291
28.49167	294
28.50000	297
28.50833	301
28.51667	306
28.52500	310
28.53333	314
28.54167	316
28.55000	317
28.55833	316
28.56667	315
28.57500	314
28.58333	311
28.59167	307
28.60000	303
28.60833	300
28.61667	299
28.62500	299
28.63333	299
28.64167	298
28.65000	296
28.65833	293
28.66667	290
28.67500	287
28.68333	286
28.69167	285
28.70000	285
28.70833	284
28.71667	283
28.72500	283
28.73333	285
28.74167	287
28.75000	291
28.75833	294
28.76667	297
28.77500	298
28.78333	299
28.79167	299
28.80000	297
28.80833	293
28.81667	287
28.82500	281
28.83333	275
28.84167	270
28.85000	267
28.85833	266
28.86667	266
28.87500	265
28.88333	265
28.89167	266
28.90000	268
28.90833	272
28.91667	277
28.92500	283
28.93333	289
28.94167	294
28.95000	296
28.95833	296
28.96667	295
28.97500	292
28.98333	288
28.99167	284
29.00000	280
29.00833	277
29.01667	277
29.02500	279
29.03333	283
29.04167	288
29.05000	292
29.05833	294
29.06667	295
29.07500	294
29.08333	292
29.09167	291
29.10000	290
29.10833	287
29.11667	282
29.12500	279
29.13333	277
29.14167	277
29.15000	280
29.15833	286
29.16667	292
29.17500	299
29.18333	304
29.19167	308
29.20000	311
29.20833	311
29.21667	310
29.22500	308
29.23333	306
29.24167	305
29.25000	306
29.25833	308
29.26667	308
29.27500	307
29.28333	306
29.29167	305
29.30000	304
29.30833	305
29.31667	308
29.32500	312
29.33333	317
29.34167	324
29.35000	334
29.35833	343
29.36667	349
29.37500	353
29.38333	354
29.39167	354
29.40000	353
29.40833	353
29.41667	355
29.42500	357
29.43333	358
29.44167	360
29.45000	361
29.45833	364
29.46667	366
29.47500	370
29.48333	374
29.49167	378
29.50000	383
29.50833	390
29.51667	397
29.52500	403
29.53333	408
29.54167	412
29.55000	415
29.55833	418
29.56667	421
29.57500	426
29.58333	433
29.59167	442
29.60000	452
29.60833	463
29.61667	474
29.62500	484
29.63333	493
29.64167	501
29.65000	509
29.65833	516
29.66667	524
29.67500	532
29.68333	543
29.69167	555
29.70000	567
29.70833	579
29.71667	592
29.72500	604
29.73333	617
29.74167	630
29.75000	644
29.75833	660
29.76667	677
29.77500	695
29.78333	715
29.79167	736
29.80000	758
29.80833	780
29.81667	801
29.82500	823
29.83333	847
29.84167	873
29.85000	904
29.85833	938
29.86667	974
29.87500	1010
29.88333	1045
29.89167	1078
29.90000	1111
29.90833	1143
29.91667	1177
29.92500	1214
29.93333	1256
29.94167	1300
29.95000	1349
29.95833	1401
29.96667	1455
29.97500	1512
29.98333	1570
29.99167	1630
30.00000	1691
30.00833	1753
30.01667	1817
30.02500	1883
30.03333	1954
30.04167	2026
30.05000	2102
30.05833	2179
30.06667	2260
30.07500	2345
30.08333	2432
30.09167	2525
30.10000	2619
30.10833	2717
30.11667	2816
30.12500	2915
30.13333	3017
30.14167	3120
30.15000	3228
30.15833	3339
30.16667	3453
30.17500	3571
30.18333	3688
30.19167	3808
30.20000	3928
30.20833	4054
30.21667	4184
30.22500	4315
30.23333	4451
30.24167	4586
30.25000	4724
30.25833	4860
30.26667	4998
30.27500	5138
30.28333	5277
30.29167	5421
30.30000	5565
30.30833	5713
30.31667	5862
30.32500	6009
30.33333	6159
30.34167	6306
30.35000	6458
30.35833	6609
30.36667	6761
30.37500	6915
30.38333	7067
30.39167	7224
30.40000	7379
30.40833	7535
30.41667	7690
30.42500	7843
30.43333	7998
30.44167	8149
30.45000	8302
30.45833	8452
30.46667	8597
30.47500	8739
30.48333	8876
30.49167	9012
30.50000	9144
30.50833	9274
30.51667	9402
30.52500	9524
30.53333	9644
30.54167	9759
30.55000	9874
30.55833	9985
30.56667	10095
30.57500	10205
30.58333	10309
30.59167	10411
30.60000	10505
30.60833	10595
30.61667	10681
30.62500	10762
30.63333	10842
30.64167	10916
30.65000	10989
30.65833	11058
30.66667	11122
30.67500	11181
30.68333	11234
30.69167	11281
30.70000	11321
30.70833	11356
30.71667	11387
30.72500	11414
30.73333	11438
30.74167	11457
30.75000	11471
30.75833	11480
30.76667	11484
30.77500	11484
30.78333	11479
30.79167	11468
30.80000	11452
30.80833	11431
30.81667	11405
30.82500	11375
30.83333	11339
30.84167	11299
30.85000	11254
30.85833	11206
30.86667	11151
30.87500	11092
30.88333	11027
30.89167	10955
30.90000	10880
30.90833	10802
30.91667	10721
30.92500	10636
30.93333	10545
30.94167	10452
30.95000	10355
30.95833	10259
30.96667	10161
30.97500	10059
30.98333	9955
30.99167	9842
31.00000	9727
31.00833	9608
31.01667	9487
31.02500	9366
31.03333	9242
31.04167	9118
31.05000	8989
31.05833	8859
31.06667	8728
31.07500	8594
31.08333	8462
31.09167	8327
31.10000	8195
31.10833	8064
31.11667	7932
31.12500	7799
31.13333	7661
31.14167	7524
31.15000	7383
31.15833	7242
31.16667	7104
31.17500	6966
31.18333	6832
31.19167	6697
31.20000	6566
31.20833	6434
31.21667	6303
31.22500	6173
31.23333	6041
31.24167	5911
31.25000	5780
31.25833	5651
31.26667	5522
31.27500	5392
31.28333	5269
31.29167	5146
31.30000	5029
31.30833	4913
31.31667	4799
31.32500	4686
31.33333	4572
31.34167	4461
31.35000	4352
31.35833	4246
31.36667	4142
31.37500	4040
31.38333	3942
31.39167	3846
31.40000	3752
31.40833	3659
31.41667	3567
31.42500	3478
31.43333	3389
31.44167	3306
31.45000	3224
31.45833	3146
31.46667	3069
31.47500	2991
31.48333	2915
31.49167	2838
31.50000	2767
31.50833	2700
31.51667	2637
31.52500	2577
31.53333	2515
31.54167	2455
31.55000	2393
31.55833	2334
31.56667	2277
31.57500	2223
31.58333	2173
31.59167	2123
31.60000	2076
31.60833	2029
31.61667	1983
31.62500	1938
31.63333	1893
31.64167	1849
31.65000	1807
31.65833	1767
31.66667	1732
31.67500	1700
31.68333	1670
31.69167	1641
31.70000	1610
31.70833	1576
31.71667	1540
31.72500	1506
31.73333	1472
31.74167	1442
31.75000	1413
31.75833	1387
31.76667	1363
31.77500	1339
31.78333	1318
31.79167	1297
31.80000	1278
31.80833	1258
31.81667	1238
31.82500	1219
31.83333	1199
31.84167	1181
31.85000	1164
31.85833	1148
31.86667	1133
31.87500	1119
31.88333	1106
31.89167	1092
31.90000	1078
31.90833	1063
31.91667	1049
31.92500	1036
31.93333	1024
31.94167	1013
31.95000	1004
31.95833	994
31.96667	983
31.97500	969
31.98333	956
31.99167	942
32.00000	930
32.00833	921
32.01667	914
32.02500	907
32.03333	900
32.04167	893
32.05000	885
32.05833	879
32.06667	873
32.07500	869
32.08333	863
32.09167	856
32.10000	849
32.10833	842
32.11667	834
32.12500	827
32.13333	822
32.14167	819
32.15000	817
32.15833	815
32.16667	814
32.17500	814
32.18333	813
32.19167	813
32.20000	813
32.20833	813
32.21667	813
32.22500	812
32.23333	811
32.24167	811
32.25000	812
32.25833	815
32.26667	817
32.27500	821
32.28333	823
32.29167	825
32.30000	826
32.30833	827
32.31667	827
32.32500	829
32.33333	834
32.34167	839
32.35000	846
32.35833	854
32.36667	861
32.37500	868
32.38333	875
32.39167	881
32.40000	886
32.40833	891
32.41667	896
32.42500	904
32.43333	915
32.44167	929
32.45000	945
32.45833	962
32.46667	979
32.47500	996
32.48333	1014
32.49167	1032
32.50000	1051
32.50833	1070
32.51667	1091
32.52500	1113
32.53333	1137
32.54167	1161
32.55000	1186
32.55833	1211
32.56667	1235
32.57500	1260
32.58333	1286
32.59167	1314
32.60000	1344
32.60833	1376
32.61667	1410
32.62500	1446
32.63333	1486
32.64167	1527
32.65000	1574
32.65833	1622
32.66667	1673
32.67500	1725
32.68333	1778
32.69167	1832
32.70000	1886
32.70833	1943
32.71667	2001
32.72500	2061
32.73333	2125
32.74167	2188
32.75000	2254
32.75833	2322
32.76667	2391
32.77500	2464
32.78333	2541
32.79167	2623
32.80000	2708
32.80833	2797
32.81667	2889
32.82500	2982
32.83333	3080
32.84167	3178
32.85000	3280
32.85833	3383
32.86667	3486
32.87500	3593
32.88333	3701
32.89167	3817
32.90000	3935
32.90833	4060
32.91667	4187
32.92500	4313
32.93333	4442
32.94167	4568
32.95000	4699
32.95833	4830
32.96667	4962
32.97500	5098
32.98333	5233
32.99167	5372
33.00000	5511
33.00833	5655
33.01667	5803
33.02500	5950
33.03333	6102
33.04167	6250
33.05000	6398
33.05833	6543
33.06667	6687
33.07500	6834
33.08333	6981
33.09167	7134
33.10000	7284
33.10833	7435
33.11667	7584
33.12500	7732
33.13333	7882
33.14167	8029
33.15000	8178
33.15833	8325
33.16667	8471
33.17500	8618
33.18333	8762
33.19167	8910
33.20000	9055
33.20833	9200
33.21667	9344
33.22500	9481
33.23333	9617
33.24167	9745
33.25000	9871
33.25833	9993
33.26667	10113
33.27500	10231
33.28333	10345
33.29167	10460
33.30000	10570
33.30833	10678
33.31667	10784
33.32500	10886
33.33333	10988
33.34167	11083
33.35000	11175
33.35833	11259
33.36667	11338
33.37500	11412
33.38333	11481
33.39167	11549
33.40000	11613
33.40833	11674
33.41667	11731
33.42500	11785
33.43333	11835
33.44167	11879
33.45000	11917
33.45833	11951
33.46667	11981
33.47500	12006
33.48333	12027
33.49167	12044
33.50000	12056
33.50833	12063
33.51667	12064
33.52500	12062
33.53333	12056
33.54167	12046
33.55000	12030
33.55833	12008
33.56667	11981
33.57500	11949
33.58333	11912
33.59167	11870
33.60000	11823
33.60833	11770
33.61667	11714
33.62500	11655
33.63333	11592
33.64167	11529
33.65000	11463
33.65833	11395
33.66667	11321
33.67500	11240
33.68333	11156
33.69167	11064
33.70000	10970
33.70833	10874
33.71667	10776
33.72500	10676
33.73333	10572
33.74167	10465
33.75000	10353
33.75833	10239
33.76667	10122
33.77500	10001
33.78333	9880
33.79167	9755
33.80000	9632
33.80833	9506
33.81667	9378
33.82500	9249
33.83333	9113
33.84167	8977
33.85000	8836
33.85833	8696
33.86667	8558
33.87500	8419
33.88333	8282
33.89167	8142
33.90000	8003
33.90833	7860
33.91667	7715
33.92500	7570
33.93333	7422
33.94167	7279
33.95000	7136
33.95833	6997
33.96667	6859
33.97500	6721
33.98333	6585
33.99167	6444
34.00000	6306
34.00833	6166
34.01667	6027
34.02500	5893
34.03333	5758
34.04167	5627
34.05000	5493
34.05833	5363
34.06667	5235
34.07500	5109
34.08333	4987
34.09167	4865
34.10000	4745
34.10833	4624
34.11667	4504
34.12500	4388
34.13333	4274
34.14167	4168
34.15000	4065
34.15833	3965
34.16667	3866
34.17500	3765
34.18333	3666
34.19167	3563
34.20000	3463
34.20833	3365
34.21667	3270
34.22500	3178
34.23333	3086
34.24167	2998
34.25000	2910
34.25833	2825
34.26667	2742
34.27500	2659
34.28333	2580
34.29167	2502
34.30000	2428
34.30833	2358
34.31667	2291
34.32500	2228
34.33333	2167
34.34167	2109
34.35000	2051
34.35833	1994
34.36667	1936
34.37500	1877
34.38333	1818
34.39167	1759
34.40000	1704
34.40833	1654
34.41667	1607
34.42500	1565
34.43333	1526
34.44167	1488
34.45000	1448
34.45833	1408
34.46667	1365
34.47500	1320
34.48333	1276
34.49167	1231
34.50000	1189
34.50833	1151
34.51667	1117
34.52500	1086
34.53333	1055
34.54167	1024
34.55000	992
34.55833	961
34.56667	932
34.57500	907
34.58333	885
34.59167	864
34.60000	844
34.60833	824
34.61667	802
34.62500	781
34.63333	759
34.64167	738
34.65000	718
34.65833	699
34.66667	683
34.67500	668
34.68333	655
34.69167	642
34.70000	629
34.70833	616
34.71667	604
34.72500	591
34.73333	579
34.74167	565
34.75000	550
34.75833	535
34.76667	519
34.77500	504
34.78333	492
34.79167	481
34.80000	471
34.80833	460
34.81667	449
34.82500	439
34.83333	430
34.84167	424
34.85000	419
34.85833	415
34.86667	411
34.87500	406
34.88333	401
34.89167	395
34.90000	388
34.90833	381
34.91667	374
34.92500	367
34.93333	361
34.94167	354
34.95000	346
34.95833	337
34.96667	329
34.97500	323
34.98333	317
34.99167	312
35.00000	307
35.00833	303
35.01667	299
35.02500	297
35.03333	297
35.04167	298
35.05000	297
35.05833	295
35.06667	291
35.07500	286
35.08333	280
35.09167	274
35.10000	268
35.10833	264
35.11667	262
35.12500	260
35.13333	258
35.14167	255
35.15000	252
35.15833	248
35.16667	244
35.17500	240
35.18333	236
35.19167	234
35.20000	232
35.20833	231
35.21667	232
35.22500	234
35.23333	235
35.24167	235
35.25000	233
35.25833	231
35.26667	229
35.27500	229
35.28333	230
35.29167	231
35.30000	230
35.30833	225
35.31667	218
35.32500	213
35.33333	209
35.34167	207
35.35000	207
35.35833	209
35.36667	210
35.37500	210
35.38333	210
35.39167	209
35.40000	207
35.40833	203
35.41667	198
35.42500	194
35.43333	192
35.44167	190
35.45000	189
35.45833	190
35.46667	191
35.47500	193
35.48333	197
35.49167	201
35.50000	204
35.50833	204
35.51667	202
35.52500	196
35.53333	189
35.54167	182
35.55000	176
35.55833	172
35.56667	169
35.57500	167
35.58333	165
35.59167	164
35.60000	163
35.60833	164
35.61667	166
35.62500	168
35.63333	171
35.64167	172
35.65000	172
35.65833	170
35.66667	166
35.67500	160
35.68333	156
35.69167	153
35.70000	151
35.70833	151
35.71667	152
35.72500	153
35.73333	152
35.74167	149
35.75000	146
35.75833	142
35.76667	138
35.77500	135
35.78333	134
35.79167	135
35.80000	138
35.80833	141
35.81667	144
35.82500	145
35.83333	145
35.84167	145
35.85000	144
35.85833	144
35.86667	145
35.87500	147
35.88333	149
35.89167	151
35.90000	152
35.90833	152
35.91667	152
35.92500	151
35.93333	151
35.94167	150
35.95000	148
35.95833	145
35.96667	142
35.97500	139
35.98333	138
35.99167	140
36.00000	142
36.00833	145
36.01667	147
36.02500	147
36.03333	144
36.04167	141
36.05000	139
36.05833	138
36.06667	139
36.07500	141
36.08333	142
36.09167	143
36.10000	142
36.10833	141
36.11667	141
36.12500	141
36.13333	142
36.14167	144
36.15000	146
36.15833	147
36.16667	147
36.17500	145
36.18333	141
36.19167	137
36.20000	134
36.20833	133
36.21667	135
36.22500	138
36.23333	141
36.24167	143
36.25000	144
36.25833	143
36.26667	143
36.27500	143
36.28333	143
36.29167	140
36.30000	138
36.30833	139
36.31667	140
36.32500	140
36.33333	137
36.34167	133
36.35000	126
36.35833	120
36.36667	118
36.37500	120
36.38333	126
36.39167	132
36.40000	137
36.40833	141
36.41667	141
36.42500	139
36.43333	132
36.44167	124
36.45000	114
36.45833	105
36.46667	99
36.47500	96
36.48333	98
36.49167	102
36.50000	108
36.50833	113
36.51667	118
36.52500	121
36.53333	123
36.54167	124
36.55000	124
36.55833	122
36.56667	120
36.57500	118
36.58333	117
36.59167	117
36.60000	118
36.60833	119
36.61667	121
36.62500	122
36.63333	124
36.64167	125
36.65000	125
36.65833	124
36.66667	123
36.67500	122
36.68333	122
36.69167	123
36.70000	124
36.70833	125
36.71667	126
36.72500	126
36.73333	123
36.74167	119
36.75000	114
36.75833	109
36.76667	105
36.77500	103
36.78333	104
36.79167	106
36.80000	109
36.80833	111
36.81667	110
36.82500	107
36.83333	101
36.84167	96
36.85000	94
36.85833	96
36.86667	100
36.87500	107
36.88333	113
36.89167	117
36.90000	119
36.90833	117
36.91667	113
36.92500	110
36.93333	108
36.94167	108
36.95000	110
36.95833	113
36.96667	114
36.97500	113
36.98333	111
36.99167	109
37.00000	109
37.00833	111
37.01667	114
37.02500	116
37.03333	116
37.04167	113
37.05000	109
37.05833	106
37.06667	104
37.07500	103
37.08333	104
37.09167	105
37.10000	106
37.10833	108
37.11667	109
37.12500	110
37.13333	112
37.14167	113
37.15000	112
37.15833	110
37.16667	109
37.17500	110
37.18333	113
37.19167	116
37.20000	118
37.20833	117
37.21667	114
37.22500	111
37.23333	108
37.24167	107
37.25000	109
37.25833	113
37.26667	115
37.27500	115
37.28333	112
37.29167	106
37.30000	99
37.30833	94
37.31667	92
37.32500	92
37.33333	94
37.34167	98
37.35000	102
37.35833	106
37.36667	109
37.37500	112
37.38333	113
37.39167	112
37.40000	109
37.40833	106
37.41667	104
37.42500	102
37.43333	101
37.44167	101
37.45000	99
37.45833	97
37.46667	95
37.47500	94
37.48333	93
37.49167	93
37.50000	95
37.50833	98
37.51667	102
37.52500	105
37.53333	108
37.54167	110
37.55000	112
37.55833	113
37.56667	114
37.57500	114
37.58333	113
37.59167	110
37.60000	106
37.60833	103
37.61667	101
37.62500	99
37.63333	96
37.64167	94
37.65000	94
37.65833	94
37.66667	95
37.67500	96
37.68333	96
37.69167	95
37.70000	94
37.70833	96
37.71667	99
37.72500	102
37.73333	106
37.74167	108
37.75000	110
37.75833	112
37.76667	113
37.77500	113
37.78333	111
37.79167	107
37.80000	103
37.80833	99
37.81667	97
37.82500	96
37.83333	98
37.84167	101
37.85000	102
37.85833	101
37.86667	98
37.87500	93
37.88333	89
37.89167	88
37.90000	90
37.90833	94
37.91667	100
37.92500	103
37.93333	103
37.94167	102
37.95000	99
37.95833	98
37.96667	98
37.97500	99
37.98333	99
37.99167	98
38.00000	95
38.00833	91
38.01667	87
38.02500	85
38.03333	86
38.04167	89
38.05000	93
38.05833	98
38.06667	100
38.07500	99
38.08333	96
38.09167	93
38.10000	90
38.10833	87
38.11667	84
38.12500	82
38.13333	81
38.14167	80
38.15000	80
38.15833	81
38.16667	80
38.17500	79
38.18333	79
38.19167	80
38.20000	83
38.20833	86
38.21667	89
38.22500	92
38.23333	94
38.24167	94
38.25000	92
38.25833	90
38.26667	88
38.27500	89
38.28333	90
38.29167	92
38.30000	94
38.30833	95
38.31667	96
38.32500	97
38.33333	101
38.34167	105
38.35000	107
38.35833	109
38.36667	110
38.37500	110
38.38333	111
38.39167	113
38.40000	116
38.40833	117
38.41667	116
38.42500	114
38.43333	111
38.44167	110
38.45000	111
38.45833	114
38.46667	117
38.47500	120
38.48333	120
38.49167	118
38.50000	114
38.50833	112
38.51667	110
38.52500	109
38.53333	110
38.54167	112
38.55000	113
38.55833	115
38.56667	118
38.57500	120
38.58333	122
38.59167	126
38.60000	128
38.60833	130
38.61667	129
38.62500	128
38.63333	126
38.64167	125
38.65000	124
38.65833	124
38.66667	123
38.67500	120
38.68333	118
38.69167	115
38.70000	114
38.70833	112
38.71667	112
38.72500	114
38.73333	115
38.74167	118
38.75000	121
38.75833	123
38.76667	124
38.77500	124
38.78333	124
38.79167	125
38.80000	127
38.80833	129
38.81667	132
38.82500	133
38.83333	134
38.84167	133
38.85000	131
38.85833	128
38.86667	125
38.87500	122
38.88333	120
38.89167	117
38.90000	116
38.90833	116
38.91667	118
38.92500	119
38.93333	121
38.94167	121
38.95000	120
38.95833	116
38.96667	112
38.97500	109
38.98333	107
38.99167	107
39.00000	109
39.00833	114
39.01667	120
39.02500	124
39.03333	128
39.04167	130
39.05000	132
39.05833	134
39.06667	135
39.07500	137
39.08333	138
39.09167	138
39.10000	136
39.10833	134
39.11667	132
39.12500	129
39.13333	127
39.14167	127
39.15000	129
39.15833	133
39.16667	136
39.17500	138
39.18333	138
39.19167	137
39.20000	136
39.20833	136
39.21667	138
39.22500	139
39.23333	140
39.24167	140
39.25000	138
39.25833	134
39.26667	131
39.27500	127
39.28333	123
39.29167	121
39.30000	119
39.30833	118
39.31667	119
39.32500	120
39.33333	121
39.34167	122
39.35000	123
39.35833	124
39.36667	127
39.37500	132
39.38333	137
39.39167	140
39.40000	140
39.40833	137
39.41667	133
39.42500	129
39.43333	127
39.44167	127
39.45000	127
39.45833	127
39.46667	124
39.47500	120
39.48333	114
39.49167	110
39.50000	107
39.50833	107
39.51667	109
39.52500	111
39.53333	112
39.54167	112
39.55000	113
39.55833	114
39.56667	114
39.57500	114
39.58333	115
39.59167	118
39.60000	123
39.60833	128
39.61667	132
39.62500	133
39.63333	131
39.64167	130
39.65000	132
39.65833	136
39.66667	138
39.67500	138
39.68333	136
39.69167	131
39.70000	125
39.70833	122
39.71667	120
39.72500	120
39.73333	119
39.74167	117
39.75000	115
39.75833	112
39.76667	110
39.77500	110
39.78333	111
39.79167	113
39.80000	115
39.80833	116
39.81667	115
39.82500	115
39.83333	114
39.84167	113
39.85000	113
39.85833	114
39.86667	114
39.87500	113
39.88333	111
39.89167	110
39.90000	109
39.90833	110
39.91667	111
39.92500	112
39.93333	112
39.94167	111
39.95000	110
39.95833	110
39.96667	113
39.97500	117
39.98333	120
39.99167	122
40.00000	123
40.00833	123
40.01667	122
40.02500	120
40.03333	117
40.04167	113
40.05000	107
40.05833	101
40.06667	97
40.07500	95
40.08333	96
40.09167	100
40.10000	104
40.10833	106
40.11667	107
40.12500	106
40.13333	105
40.14167	105
40.15000	106
40.15833	108
40.16667	108
40.17500	105
40.18333	102
40.19167	99
40.20000	96
40.20833	96
40.21667	98
40.22500	100
40.23333	101
40.24167	100
40.25000	97
40.25833	94
40.26667	90
40.27500	86
40.28333	84
40.29167	86
40.30000	90
40.30833	94
40.31667	98
40.32500	99
40.33333	98
40.34167	95
40.35000	92
40.35833	89
40.36667	90
40.37500	94
40.38333	99
40.39167	106
40.40000	110
40.40833	112
40.41667	111
40.42500	110
40.43333	108
40.44167	106
40.45000	106
40.45833	106
40.46667	104
40.47500	101
40.48333	98
40.49167	95
40.50000	94
40.50833	95
40.51667	97
40.52500	99
40.53333	101
40.54167	104
40.55000	108
40.55833	113
40.56667	117
40.57500	120
40.58333	121
40.59167	120
40.60000	119
40.60833	118
40.61667	117
40.62500	117
40.63333	118
40.64167	120
40.65000	123
40.65833	125
40.66667	126
40.67500	126
40.68333	127
40.69167	129
40.70000	133
40.70833	135
40.71667	137
40.72500	137
40.73333	135
40.74167	134
40.75000	135
40.75833	138
40.76667	144
40.77500	152
40.78333	159
40.79167	166
40.80000	170
40.80833	173
40.81667	174
40.82500	175
40.83333	179
40.84167	183
40.85000	187
40.85833	193
40.86667	199
40.87500	205
40.88333	210
40.89167	215
40.90000	218
40.90833	219
40.91667	218
40.92500	217
40.93333	216
40.94167	217
40.95000	219
40.95833	223
40.96667	228
40.97500	233
40.98333	239
40.99167	244
41.00000	250
41.00833	255
41.01667	260
41.02500	263
41.03333	265
41.04167	268
41.05000	274
41.05833	281
41.06667	288
41.07500	294
41.08333	298
41.09167	302
41.10000	306
41.10833	312
41.11667	318
41.12500	323
41.13333	326
41.14167	329
41.15000	333
41.15833	338
41.16667	344
41.17500	351
41.18333	355
41.19167	355
41.20000	353
41.20833	351
41.21667	351
41.22500	354
41.23333	361
41.24167	368
41.25000	374
41.25833	378
41.26667	381
41.27500	382
41.28333	382
41.29167	383
41.30000	384
41.30833	385
41.31667	385
41.32500	384
41.33333	383
41.34167	384
41.35000	385
41.35833	389
41.36667	393
41.37500	397
41.38333	401
41.39167	406
41.40000	410
41.40833	415
41.41667	418
41.42500	419
41.43333	418
41.44167	416
41.45000	416
41.45833	417
41.46667	420
41.47500	423
41.48333	425
41.49167	427
41.50000	427
41.50833	425
41.51667	421
41.52500	416
41.53333	411
41.54167	406
41.55000	403
41.55833	401
41.56667	400
41.57500	399
41.58333	398
41.59167	397
41.60000	398
41.60833	399
41.61667	401
41.62500	403
41.63333	404
41.64167	404
41.65000	402
41.65833	398
41.66667	394
41.67500	389
41.68333	383
41.69167	373
41.70000	363
41.70833	355
41.71667	348
41.72500	345
41.73333	344
41.74167	345
41.75000	344
41.75833	343
41.76667	341
41.77500	339
41.78333	336
41.79167	332
41.80000	328
41.80833	323
41.81667	316
41.82500	310
41.83333	303
41.84167	296
41.85000	292
41.85833	289
41.86667	287
41.87500	287
41.88333	286
41.89167	286
41.90000	285
41.90833	283
41.91667	280
41.92500	275
41.93333	268
41.94167	261
41.95000	254
41.95833	249
41.96667	246
41.97500	244
41.98333	245
41.99167	246
42.00000	246
42.00833	243
42.01667	237
42.02500	229
42.03333	221
42.04167	215
42.05000	212
42.05833	212
42.06667	212
42.07500	213
42.08333	215
42.09167	218
42.10000	220
42.10833	219
42.11667	213
42.12500	203
42.13333	191
42.14167	180
42.15000	173
42.15833	168
42.16667	166
42.17500	164
42.18333	162
42.19167	158
42.20000	155
42.20833	150
42.21667	146
42.22500	142
42.23333	137
42.24167	132
42.25000	127
42.25833	123
42.26667	122
42.27500	124
42.28333	127
42.29167	131
42.30000	133
42.30833	133
42.31667	130
42.32500	126
42.33333	119
42.34167	113
42.35000	107
42.35833	104
42.36667	103
42.37500	103
42.38333	103
42.39167	102
42.40000	99
42.40833	96
42.41667	93
42.42500	90
42.43333	89
42.44167	89
42.45000	91
42.45833	95
42.46667	100
42.47500	106
42.48333	110
42.49167	111
42.50000	109
42.50833	105
42.51667	100
42.52500	93
42.53333	87
42.54167	82
42.55000	79
42.55833	78
42.56667	78
42.57500	79
42.58333	78
42.59167	77
42.60000	74
42.60833	73
42.61667	73
42.62500	73
42.63333	73
42.64167	74
42.65000	77
42.65833	81
42.66667	84
42.67500	88
42.68333	89
42.69167	87
42.70000	83
42.70833	79
42.71667	75
42.72500	74
42.73333	74
42.74167	75
42.75000	74
42.75833	72
42.76667	68
42.77500	65
42.78333	64
42.79167	65
42.80000	69
42.80833	73
42.81667	77
42.82500	80
42.83333	80
42.84167	80
42.85000	78
42.85833	76
42.86667	76
42.87500	76
42.88333	78
42.89167	79
42.90000	81
42.90833	82
42.91667	84
42.92500	84
42.93333	84
42.94167	82
42.95000	81
42.95833	81
42.96667	81
42.97500	80
42.98333	79
42.99167	76
43.00000	74
43.00833	72
43.01667	69
43.02500	67
43.03333	64
43.04167	63
43.05000	63
43.05833	65
43.06667	70
43.07500	76
43.08333	82
43.09167	88
43.10000	92
43.10833	94
43.11667	93
43.12500	89
43.13333	83
43.14167	77
43.15000	74
43.15833	72
43.16667	72
43.17500	73
43.18333	74
43.19167	72
43.20000	70
43.20833	67
43.21667	65
43.22500	66
43.23333	68
43.24167	70
43.25000	71
43.25833	69
43.26667	65
43.27500	59
43.28333	55
43.29167	55
43.30000	57
43.30833	63
43.31667	70
43.32500	75
43.33333	78
43.34167	77
43.35000	74
43.35833	69
43.36667	66
43.37500	66
43.38333	67
43.39167	71
43.40000	76
43.40833	80
43.41667	82
43.42500	82
43.43333	80
43.44167	76
43.45000	72
43.45833	69
43.46667	69
43.47500	71
43.48333	74
43.49167	76
43.50000	77
43.50833	78
43.51667	78
43.52500	80
43.53333	84
43.54167	89
43.55000	91
43.55833	91
43.56667	88
43.57500	82
43.58333	77
43.59167	74
43.60000	74
43.60833	75
43.61667	77
43.62500	79
43.63333	79
43.64167	78
43.65000	78
43.65833	79
43.66667	80
43.67500	81
43.68333	81
43.69167	77
43.70000	73
43.70833	69
43.71667	67
43.72500	68
43.73333	74
43.74167	79
43.75000	82
43.75833	82
43.76667	80
43.77500	77
43.78333	76
43.79167	76
43.80000	77
43.80833	76
43.81667	73
43.82500	71
43.83333	70
43.84167	71
43.85000	73
43.85833	75
43.86667	75
43.87500	74
43.88333	71
43.89167	70
43.90000	71
43.90833	72
43.91667	74
43.92500	76
43.93333	77
43.94167	76
43.95000	75
43.95833	73
43.96667	70
43.97500	68
43.98333	65
43.99167	63
44.00000	60
44.00833	57
44.01667	55
44.02500	54
44.03333	56
44.04167	59
44.05000	63
44.05833	67
44.06667	70
44.07500	72
44.08333	72
44.09167	71
44.10000	70
44.10833	68
44.11667	67
44.12500	67
44.13333	67
44.14167	66
44.15000	65
44.15833	63
44.16667	63
44.17500	64
44.18333	66
44.19167	67
44.20000	66
44.20833	63
44.21667	60
44.22500	58
44.23333	56
44.24167	56
44.25000	58
44.25833	60
44.26667	63
44.27500	65
44.28333	68
44.29167	71
44.30000	73
44.30833	74
44.31667	72
44.32500	68
44.33333	62
44.34167	57
44.35000	55
44.35833	56
44.36667	59
44.37500	62
44.38333	65
44.39167	67
44.40000	69
44.40833	71
44.41667	74
44.42500	78
44.43333	80
44.44167	82
44.45000	81
44.45833	79
44.46667	75
44.47500	69
44.48333	64
44.49167	59
44.50000	56
44.50833	56
44.51667	60
44.52500	64
44.53333	69
44.54167	72
44.55000	74
44.55833	72
44.56667	70
44.57500	67
44.58333	65
44.59167	62
44.60000	60
44.60833	57
44.61667	55
44.62500	52
44.63333	50
44.64167	48
44.65000	50
44.65833	55
44.66667	60
44.67500	66
44.68333	69
44.69167	72
44.70000	73
44.70833	73
44.71667	74
44.72500	74
44.73333	73
44.74167	71
44.75000	68
44.75833	64
44.76667	61
44.77500	60
44.78333	59
44.79167	56
44.80000	53
44.80833	48
44.81667	42
44.82500	38
44.83333	34
44.84167	34
44.85000	37
44.85833	42
44.86667	48
44.87500	53
44.88333	55
44.89167	54
44.90000	52
44.90833	49
44.91667	47
44.92500	47
44.93333	50
44.94167	55
44.95000	58
44.95833	59
44.96667	58
44.97500	55
44.98333	52
44.99167	53
45.00000	55
45.00833	56
45.01667	55
45.02500	54
45.03333	51
45.04167	49
45.05000	48
45.05833	47
45.06667	47
45.07500	48
45.08333	50
45.09167	53
45.10000	58
45.10833	63
45.11667	67
45.12500	67
45.13333	63
45.14167	56
45.15000	49
45.15833	43
45.16667	41
45.17500	42
45.18333	45
45.19167	48
45.20000	51
45.20833	53
45.21667	54
45.22500	54
45.23333	54
45.24167	54
45.25000	54
45.25833	55
45.26667	54
45.27500	53
45.28333	50
45.29167	47
45.30000	45
45.30833	44
45.31667	45
45.32500	46
45.33333	45
45.34167	44
45.35000	42
45.35833	41
45.36667	40
45.37500	41
45.38333	43
45.39167	47
45.40000	51
45.40833	56
45.41667	61
45.42500	65
45.43333	68
45.44167	69
45.45000	68
45.45833	64
45.46667	60
45.47500	54
45.48333	48
45.49167	42
45.50000	37
45.50833	34
45.51667	33
45.52500	34
45.53333	36
45.54167	38
45.55000	42
45.55833	46
45.56667	52
45.57500	57
45.58333	62
45.59167	64
45.60000	63
45.60833	59
45.61667	54
45.62500	51
45.63333	50
45.64167	50
45.65000	52
45.65833	53
45.66667	54
45.67500	52
45.68333	50
45.69167	50
45.70000	51
45.70833	52
45.71667	55
45.72500	57
45.73333	58
45.74167	58
45.75000	56
45.75833	53
45.76667	49
45.77500	47
45.78333	45
45.79167	44
45.80000	45
45.80833	47
45.81667	50
45.82500	53
45.83333	58
45.84167	62
45.85000	65
45.85833	67
45.86667	68
45.87500	68
45.88333	67
45.89167	65
45.90000	63
45.90833	60
45.91667	56
45.92500	54
45.93333	54
45.94167	57
45.95000	61
45.95833	67
45.96667	70
45.97500	70
45.98333	68
45.99167	65
46.00000	62
46.00833	60
46.01667	60
46.02500	60
46.03333	58
46.04167	55
46.05000	51
46.05833	47
46.06667	44
46.07500	45
46.08333	47
46.09167	51
46.10000	54
46.10833	56
46.11667	57
46.12500	57
46.13333	57
46.14167	57
46.15000	55
46.15833	52
46.16667	48
46.17500	43
46.18333	41
46.19167	40
46.20000	42
46.20833	45
46.21667	49
46.22500	52
46.23333	54
46.24167	56
46.25000	55
46.25833	53
46.26667	50
46.27500	48
46.28333	46
46.29167	46
46.30000	49
46.30833	52
46.31667	56
46.32500	59
46.33333	61
46.34167	61
46.35000	60
46.35833	59
46.36667	60
46.37500	60
46.38333	60
46.39167	58
46.40000	56
46.40833	53
46.41667	49
46.42500	47
46.43333	48
46.44167	49
46.45000	49
46.45833	49
46.46667	49
46.47500	48
46.48333	47
46.49167	49
46.50000	51
46.50833	56
46.51667	60
46.52500	62
46.53333	63
46.54167	60
46.55000	55
46.55833	49
46.56667	45
46.57500	43
46.58333	43
46.59167	47
46.60000	51
46.60833	54
46.61667	57
46.62500	59
46.63333	60
46.64167	61
46.65000	61
46.65833	62
46.66667	62
46.67500	62
46.68333	61
46.69167	59
46.70000	56
46.70833	54
46.71667	53
46.72500	52
46.73333	53
46.74167	54
46.75000	56
46.75833	58
46.76667	59
46.77500	61
46.78333	61
46.79167	59
46.80000	57
46.80833	53
46.81667	50
46.82500	47
46.83333	46
46.84167	45
46.85000	46
46.85833	48
46.86667	51
46.87500	53
46.88333	56
46.89167	58
46.90000	60
46.90833	61
46.91667	62
46.92500	62
46.93333	62
46.94167	61
46.95000	59
46.95833	58
46.96667	56
46.97500	55
46.98333	53
46.99167	50
47.00000	48
47.00833	47
47.01667	45
47.02500	46
47.03333	48
47.04167	51
47.05000	55
47.05833	60
47.06667	63
47.07500	63
47.08333	61
47.09167	58
47.10000	54
47.10833	51
47.11667	49
47.12500	48
47.13333	46
47.14167	46
47.15000	47
47.15833	48
47.16667	50
47.17500	52
47.18333	53
47.19167	52
47.20000	51
47.20833	51
47.21667	53
47.22500	56
47.23333	58
47.24167	58
47.25000	56
47.25833	52
47.26667	50
47.27500	48
47.28333	49
47.29167	51
47.30000	55
47.30833	58
47.31667	61
47.32500	63
47.33333	64
47.34167	64
47.35000	62
47.35833	60
47.36667	57
47.37500	53
47.38333	50
47.39167	47
47.40000	46
47.40833	45
47.41667	45
47.42500	47
47.43333	48
47.44167	49
47.45000	50
47.45833	50
47.46667	49
47.47500	47
47.48333	44
47.49167	42
47.50000	40
47.50833	40
47.51667	42
47.52500	44
47.53333	47
47.54167	49
47.55000	50
47.55833	50
47.56667	51
47.57500	53
47.58333	56
47.59167	60
47.60000	63
47.60833	64
47.61667	63
47.62500	61
47.63333	58
47.64167	56
47.65000	54
47.65833	54
47.66667	56
47.67500	57
47.68333	58
47.69167	57
47.70000	56
47.70833	55
47.71667	56
47.72500	58
47.73333	61
47.74167	62
47.75000	60
47.75833	56
47.76667	52
47.77500	50
47.78333	51
47.79167	55
47.80000	57
47.80833	58
47.81667	55
47.82500	52
47.83333	49
47.84167	49
47.85000	52
47.85833	57
47.86667	64
47.87500	69
47.88333	72
47.89167	70
47.90000	65
47.90833	56
47.91667	47
47.92500	40
47.93333	36
47.94167	36
47.95000	38
47.95833	42
47.96667	44
47.97500	45
47.98333	44
47.99167	42
48.00000	41
48.00833	41
48.01667	43
48.02500	46
48.03333	50
48.04167	54
48.05000	56
48.05833	57
48.06667	56
48.07500	53
48.08333	50
48.09167	47
48.10000	44
48.10833	42
48.11667	42
48.12500	44
48.13333	47
48.14167	48
48.15000	47
48.15833	45
48.16667	43
48.17500	42
48.18333	44
48.19167	47
48.20000	51
48.20833	54
48.21667	54
48.22500	55
48.23333	55
48.24167	54
48.25000	53
48.25833	51
48.26667	49
48.27500	47
48.28333	45
48.29167	45
48.30000	47
48.30833	48
48.31667	48
48.32500	49
48.33333	51
48.34167	54
48.35000	55
48.35833	55
48.36667	53
48.37500	50
48.38333	49
48.39167	51
48.40000	53
48.40833	54
48.41667	54
48.42500	52
48.43333	50
48.44167	48
48.45000	45
48.45833	43
48.46667	42
48.47500	42
48.48333	45
48.49167	49
48.50000	52
48.50833	54
48.51667	53
48.52500	50
48.53333	47
48.54167	43
48.55000	42
48.55833	41
48.56667	41
48.57500	40
48.58333	38
48.59167	36
48.60000	35
48.60833	36
48.61667	38
48.62500	42
48.63333	44
48.64167	44
48.65000	42
48.65833	37
48.66667	33
48.67500	32
48.68333	35
48.69167	42
48.70000	50
48.70833	58
48.71667	63
48.72500	65
48.73333	64
48.74167	62
48.75000	59
48.75833	57
48.76667	53
48.77500	49
48.78333	46
48.79167	44
48.80000	43
48.80833	43
48.81667	44
48.82500	45
48.83333	46
48.84167	46
48.85000	48
48.85833	50
48.86667	51
48.87500	49
48.88333	46
48.89167	42
48.90000	39
48.90833	37
48.91667	38
48.92500	40
48.93333	43
48.94167	46
48.95000	48
48.95833	48
48.96667	47
48.97500	45
48.98333	43
48.99167	43
49.00000	42
49.00833	41
49.01667	38
49.02500	35
49.03333	32
49.04167	30
49.05000	30
49.05833	32
49.06667	36
49.07500	41
49.08333	44
49.09167	47
49.10000	50
49.10833	53
49.11667	56
49.12500	58
49.13333	57
49.14167	55
49.15000	52
49.15833	47
49.16667	44
49.17500	42
49.18333	42
49.19167	43
49.20000	44
49.20833	47
49.21667	49
49.22500	52
49.23333	54
49.24167	54
49.25000	53
49.25833	52
49.26667	52
49.27500	53
49.28333	56
49.29167	59
49.30000	63
49.30833	64
49.31667	62
49.32500	59
49.33333	56
49.34167	53
49.35000	51
49.35833	49
49.36667	49
49.37500	49
49.38333	51
49.39167	53
49.40000	56
49.40833	56
49.41667	55
49.42500	52
49.43333	49
49.44167	46
49.45000	42
49.45833	40
49.46667	38
49.47500	37
49.48333	37
49.49167	37
49.50000	37
49.50833	39
49.51667	42
49.52500	46
49.53333	52
49.54167	56
49.55000	58
49.55833	59
49.56667	59
49.57500	58
49.58333	57
49.59167	57
49.60000	58
49.60833	60
49.61667	61
49.62500	61
49.63333	59
49.64167	56
49.65000	54
49.65833	51
49.66667	48
49.67500	45
49.68333	44
49.69167	47
49.70000	51
49.70833	55
49.71667	58
49.72500	59
49.73333	56
49.74167	51
49.75000	48
49.75833	44
49.76667	42
49.77500	41
49.78333	40
49.79167	39
49.80000	39
49.80833	39
49.81667	39
49.82500	40
49.83333	41
49.84167	44
49.85000	48
49.85833	52
49.86667	56
49.87500	59
49.88333	59
49.89167	58
49.90000	55
49.90833	52
49.91667	51
49.92500	52
49.93333	54
49.94167	56
49.95000	56
49.95833	55
49.96667	52
49.97500	47
49.98333	44
49.99167	41
50.00000	39
50.00833	37
50.01667	36
50.02500	36
50.03333	39
50.04167	43
50.05000	49
50.05833	53
50.06667	56
50.07500	55
50.08333	54
50.09167	52
50.10000	52
50.10833	53
50.11667	55
50.12500	56
50.13333	58
50.14167	58
50.15000	57
50.15833	56
50.16667	54
50.17500	51
50.18333	49
50.19167	46
50.20000	44
50.20833	43
50.21667	44
50.22500	47
50.23333	52
50.24167	57
50.25000	63
50.25833	69
50.26667	73
50.27500	76
50.28333	77
50.29167	76
50.30000	74
50.30833	72
50.31667	70
50.32500	67
50.33333	64
50.34167	63
50.35000	64
50.35833	67
50.36667	72
50.37500	77
50.38333	81
50.39167	83
50.40000	84
50.40833	84
50.41667	85
50.42500	84
50.43333	83
50.44167	81
50.45000	81
50.45833	82
50.46667	83
50.47500	83
50.48333	82
50.49167	81
50.50000	79
50.50833	78
50.51667	78
50.52500	79
50.53333	82
50.54167	85
50.55000	91
50.55833	96
50.56667	99
50.57500	101
50.58333	101
50.59167	101
50.60000	101
50.60833	100
50.61667	97
50.62500	92
50.63333	88
50.64167	85
50.65000	86
50.65833	89
50.66667	94
50.67500	99
50.68333	104
50.69167	106
50.70000	108
50.70833	109
50.71667	111
50.72500	111
50.73333	111
50.74167	109
50.75000	108
50.75833	107
50.76667	108
50.77500	111
50.78333	113
50.79167	113
50.80000	112
50.80833	112
50.81667	112
50.82500	114
50.83333	118
50.84167	121
50.85000	123
50.85833	122
50.86667	117
50.87500	109
50.88333	103
50.89167	100
50.90000	100
50.90833	103
50.91667	108
50.92500	112
50.93333	114
50.94167	115
50.95000	114
50.95833	113
50.96667	112
50.97500	112
50.98333	113
50.99167	114
51.00000	114
51.00833	112
51.01667	108
51.02500	105
51.03333	104
51.04167	105
51.05000	109
51.05833	114
51.06667	119
51.07500	124
51.08333	127
51.09167	129
51.10000	130
51.10833	129
51.11667	128
51.12500	127
51.13333	126
51.14167	125
51.15000	122
51.15833	118
51.16667	114
51.17500	110
51.18333	108
51.19167	110
51.20000	114
51.20833	118
51.21667	121
51.22500	122
51.23333	121
51.24167	119
51.25000	116
51.25833	113
51.26667	112
51.27500	112
51.28333	113
51.29167	114
51.30000	116
51.30833	117
51.31667	118
51.32500	118
51.33333	117
51.34167	117
51.35000	118
51.35833	120
51.36667	119
51.37500	114
51.38333	107
51.39167	100
51.40000	95
51.40833	94
51.41667	97
51.42500	101
51.43333	105
51.44167	108
51.45000	110
51.45833	112
51.46667	112
51.47500	111
51.48333	109
51.49167	106
51.50000	105
51.50833	104
51.51667	104
51.52500	104
51.53333	103
51.54167	102
51.55000	100
51.55833	98
51.56667	96
51.57500	94
51.58333	93
51.59167	93
51.60000	94
51.60833	94
51.61667	95
51.62500	97
51.63333	100
51.64167	103
51.65000	105
51.65833	104
51.66667	101
51.67500	97
51.68333	94
51.69167	94
51.70000	97
51.70833	102
51.71667	107
51.72500	110
51.73333	110
51.74167	107
51.75000	104
51.75833	99
51.76667	94
51.77500	89
51.78333	87
51.79167	89
51.80000	94
51.80833	100
51.81667	104
51.82500	106
51.83333	105
51.84167	103
51.85000	102
51.85833	104
51.86667	107
51.87500	109
51.88333	110
51.89167	110
51.90000	110
51.90833	112
51.91667	116
51.92500	121
51.93333	125
51.94167	129
51.95000	130
51.95833	130
51.96667	128
51.97500	125
51.98333	122
51.99167	119
52.00000	118
52.00833	120
52.01667	123
52.02500	128
52.03333	132
52.04167	137
52.05000	141
52.05833	145
52.06667	148
52.07500	151
52.08333	154
52.09167	158
52.10000	163
52.10833	168
52.11667	172
52.12500	175
52.13333	177
52.14167	178
52.15000	178
52.15833	178
52.16667	177
52.17500	174
52.18333	172
52.19167	174
52.20000	178
52.20833	181
52.21667	183
52.22500	184
52.23333	183
52.24167	182
52.25000	184
52.25833	188
52.26667	192
52.27500	198
52.28333	202
52.29167	205
52.30000	206
52.30833	206
52.31667	208
52.32500	210
52.33333	215
52.34167	220
52.35000	226
52.35833	231
52.36667	235
52.37500	240
52.38333	243
52.39167	246
52.40000	249
52.40833	252
52.41667	255
52.42500	260
52.43333	266
52.44167	273
52.45000	280
52.45833	286
52.46667	292
52.47500	296
52.48333	299
52.49167	298
52.50000	297
52.50833	294
52.51667	293
52.52500	294
52.53333	299
52.54167	305
52.55000	312
52.55833	318
52.56667	321
52.57500	323
52.58333	321
52.59167	317
52.60000	313
52.60833	311
52.61667	313
52.62500	316
52.63333	320
52.64167	323
52.65000	325
52.65833	325
52.66667	328
52.67500	331
52.68333	335
52.69167	338
52.70000	341
52.70833	342
52.71667	342
52.72500	341
52.73333	341
52.74167	341
52.75000	341
52.75833	341
52.76667	340
52.77500	339
52.78333	338
52.79167	339
52.80000	341
52.80833	344
52.81667	347
52.82500	351
52.83333	354
52.84167	358
52.85000	361
52.85833	363
52.86667	364
52.87500	365
52.88333	365
52.89167	364
52.90000	363
52.90833	362
52.91667	361
52.92500	361
52.93333	362
52.94167	363
52.95000	365
52.95833	366
52.96667	367
52.97500	369
52.98333	369
52.99167	367
53.00000	363
53.00833	360
53.01667	358
53.02500	357
53.03333	356
53.04167	356
53.05000	355
53.05833	355
53.06667	355
53.07500	358
53.08333	359
53.09167	357
53.10000	354
53.10833	349
53.11667	343
53.12500	337
53.13333	334
53.14167	333
53.15000	333
53.15833	334
53.16667	336
53.17500	339
53.18333	340
53.19167	341
53.20000	340
53.20833	339
53.21667	340
53.22500	342
53.23333	345
53.24167	348
53.25000	349
53.25833	346
53.26667	340
53.27500	332
53.28333	324
53.29167	316
53.30000	311
53.30833	309
53.31667	309
53.32500	309
53.33333	310
53.34167	311
53.35000	310
53.35833	307
53.36667	304
53.37500	301
53.38333	297
53.39167	294
53.40000	292
53.40833	290
53.41667	289
53.42500	289
53.43333	287
53.44167	284
53.45000	279
53.45833	274
53.46667	270
53.47500	268
53.48333	268
53.49167	269
53.50000	270
53.50833	271
53.51667	269
53.52500	265
53.53333	259
53.54167	252
53.55000	245
53.55833	238
53.56667	234
53.57500	230
53.58333	230
53.59167	233
53.60000	237
53.60833	239
53.61667	239
53.62500	237
53.63333	235
53.64167	232
53.65000	231
53.65833	232
53.66667	232
53.67500	232
53.68333	230
53.69167	229
53.70000	227
53.70833	225
53.71667	222
53.72500	218
53.73333	214
53.74167	210
53.75000	206
53.75833	204
53.76667	203
53.77500	204
53.78333	206
53.79167	207
53.80000	208
53.80833	207
53.81667	205
53.82500	202
53.83333	198
53.84167	194
53.85000	191
53.85833	188
53.86667	185
53.87500	181
53.88333	177
53.89167	174
53.90000	171
53.90833	169
53.91667	168
53.92500	169
53.93333	171
53.94167	175
53.95000	178
53.95833	181
53.96667	180
53.97500	175
53.98333	168
53.99167	161
54.00000	154
54.00833	150
54.01667	148
54.02500	147
54.03333	145
54.04167	143
54.05000	142
54.05833	143
54.06667	147
54.07500	152
54.08333	156
54.09167	158
54.10000	157
54.10833	152
54.11667	145
54.12500	140
54.13333	137
54.14167	136
54.15000	137
54.15833	140
54.16667	142
54.17500	141
54.18333	140
54.19167	139
54.20000	139
54.20833	137
54.21667	135
54.22500	131
54.23333	129
54.24167	127
54.25000	127
54.25833	128
54.26667	130
54.27500	131
54.28333	132
54.29167	133
54.30000	134
54.30833	134
54.31667	134
54.32500	133
54.33333	131
54.34167	128
54.35000	124
54.35833	119
54.36667	116
54.37500	114
54.38333	115
54.39167	116
54.40000	117
54.40833	118
54.41667	116
54.42500	115
54.43333	113
54.44167	112
54.45000	113
54.45833	115
54.46667	115
54.47500	113
54.48333	109
54.49167	104
54.50000	100
54.50833	97
54.51667	97
54.52500	97
54.53333	95
54.54167	93
54.55000	90
54.55833	86
54.56667	85
54.57500	85
54.58333	87
54.59167	92
54.60000	97
54.60833	99
54.61667	99
54.62500	96
54.63333	93
54.64167	90
54.65000	89
54.65833	89
54.66667	89
54.67500	90
54.68333	91
54.69167	92
54.70000	94
54.70833	95
54.71667	94
54.72500	93
54.73333	89
54.74167	84
54.75000	80
54.75833	76
54.76667	74
54.77500	75
54.78333	79
54.79167	83
54.80000	87
54.80833	89
54.81667	89
54.82500	86
54.83333	81
54.84167	76
54.85000	72
54.85833	70
54.86667	69
54.87500	71
54.88333	73
54.89167	75
54.90000	75
54.90833	74
54.91667	74
54.92500	75
54.93333	77
54.94167	79
54.95000	79
54.95833	76
54.96667	73
54.97500	69
54.98333	65
54.99167	63
55.00000	62
55.00833	64
55.01667	67
55.02500	71
55.03333	74
55.04167	76
55.05000	78
55.05833	79
55.06667	79
55.07500	79
55.08333	78
55.09167	77
55.10000	76
55.10833	77
55.11667	78
55.12500	78
55.13333	74
55.14167	70
55.15000	65
55.15833	61
55.16667	59
55.17500	59
55.18333	59
55.19167	60
55.20000	61
55.20833	63
55.21667	66
55.22500	69
55.23333	73
55.24167	76
55.25000	78
55.25833	80
55.26667	81
55.27500	81
55.28333	80
55.29167	77
55.30000	74
55.30833	70
55.31667	66
55.32500	64
55.33333	64
55.34167	64
55.35000	63
55.35833	60
55.36667	56
55.37500	53
55.38333	52
55.39167	54
55.40000	57
55.40833	59
55.41667	60
55.42500	61
55.43333	61
55.44167	59
55.45000	57
55.45833	55
55.46667	53
55.47500	51
55.48333	51
55.49167	52
55.50000	55
55.50833	59
55.51667	64
55.52500	66
55.53333	67
55.54167	65
55.55000	64
55.55833	62
55.56667	62
55.57500	62
55.58333	63
55.59167	62
55.60000	61
55.60833	63
55.61667	65
55.62500	67
55.63333	68
55.64167	67
55.65000	64
55.65833	60
55.66667	57
55.67500	56
55.68333	57
55.69167	59
55.70000	62
55.70833	63
55.71667	62
55.72500	61
55.73333	60
55.74167	61
55.75000	62
55.75833	62
55.76667	59
55.77500	54
55.78333	49
55.79167	47
55.80000	47
55.80833	48
55.81667	49
55.82500	49
55.83333	49
55.84167	48
55.85000	47
55.85833	47
55.86667	48
55.87500	51
55.88333	55
55.89167	59
55.90000	62
55.90833	64
55.91667	65
55.92500	65
55.93333	66
55.94167	67
55.95000	67
55.95833	67
55.96667	66
55.97500	65
55.98333	65
55.99167	65
56.00000	66
56.00833	65
56.01667	64
56.02500	62
56.03333	58
56.04167	54
56.05000	50
56.05833	47
56.06667	45
56.07500	45
56.08333	46
56.09167	45
56.10000	45
56.10833	44
56.11667	43
56.12500	41
56.13333	40
56.14167	39
56.15000	40
56.15833	41
56.16667	42
56.17500	43
56.18333	46
56.19167	48
56.20000	52
56.20833	57
56.21667	62
56.22500	65
56.23333	65
56.24167	63
56.25000	62
56.25833	61
56.26667	62
56.27500	64
56.28333	67
56.29167	69
56.30000	68
56.30833	65
56.31667	62
56.32500	59
56.33333	58
56.34167	59
56.35000	62
56.35833	64
56.36667	65
56.37500	64
56.38333	61
56.39167	57
56.40000	51
56.40833	46
56.41667	41
56.42500	37
56.43333	35
56.44167	35
56.45000	36
56.45833	38
56.46667	43
56.47500	50
56.48333	56
56.49167	61
56.50000	63
56.50833	63
56.51667	61
56.52500	59
56.53333	59
56.54167	60
56.55000	61
56.55833	62
56.56667	62
56.57500	62
56.58333	59
56.59167	54
56.60000	48
56.60833	44
56.61667	41
56.62500	42
56.63333	45
56.64167	49
56.65000	50
56.65833	48
56.66667	46
56.67500	44
56.68333	42
56.69167	42
56.70000	43
56.70833	45
56.71667	49
56.72500	52
56.73333	55
56.74167	58
56.75000	58
56.75833	57
56.76667	57
56.77500	59
56.78333	60
56.79167	59
56.80000	58
56.80833	55
56.81667	51
56.82500	48
56.83333	47
56.84167	47
56.85000	47
56.85833	47
56.86667	47
56.87500	50
56.88333	54
56.89167	60
56.90000	66
56.90833	73
56.91667	78
56.92500	82
56.93333	83
56.94167	82
56.95000	78
56.95833	73
56.96667	67
56.97500	62
56.98333	58
56.99167	55
57.00000	53
57.00833	50
57.01667	47
57.02500	46
57.03333	46
57.04167	46
57.05000	46
57.05833	46
57.06667	45
57.07500	44
57.08333	43
57.09167	42
57.10000	41
57.10833	41
57.11667	42
57.12500	42
57.13333	43
57.14167	43
57.15000	43
57.15833	45
57.16667	47
57.17500	51
57.18333	54
57.19167	56
57.20000	56
57.20833	55
57.21667	53
57.22500	52
57.23333	52
57.24167	52
57.25000	51
57.25833	49
57.26667	46
57.27500	43
57.28333	39
57.29167	37
57.30000	34
57.30833	31
57.31667	28
57.32500	26
57.33333	26
57.34167	29
57.35000	32
57.35833	35
57.36667	39
57.37500	42
57.38333	43
57.39167	43
57.40000	41
57.40833	39
57.41667	36
57.42500	36
57.43333	37
57.44167	40
57.45000	43
57.45833	45
57.46667	46
57.47500	47
57.48333	47
57.49167	47
57.50000	46
57.50833	47
57.51667	50
57.52500	53
57.53333	57
57.54167	59
57.55000	58
57.55833	55
57.56667	50
57.57500	45
57.58333	40
57.59167	37
57.60000	37
57.60833	37
57.61667	38
57.62500	40
57.63333	43
57.64167	47
57.65000	53
57.65833	59
57.66667	65
57.67500	70
57.68333	72
57.69167	71
57.70000	66
57.70833	60
57.71667	54
57.72500	50
57.73333	50
57.74167	52
57.75000	55
57.75833	57
57.76667	57
57.77500	54
57.78333	52
57.79167	50
57.80000	49
57.80833	48
57.81667	46
57.82500	43
57.83333	41
57.84167	40
57.85000	41
57.85833	44
57.86667	47
57.87500	50
57.88333	51
57.89167	52
57.90000	51
57.90833	51
57.91667	51
57.92500	52
57.93333	54
57.94167	56
57.95000	58
57.95833	60
57.96667	61
57.97500	62
57.98333	63
57.99167	60
58.00000	56
58.00833	52
58.01667	48
58.02500	45
58.03333	43
58.04167	41
58.05000	40
58.05833	39
58.06667	41
58.07500	44
58.08333	48
58.09167	52
58.10000	55
58.10833	59
58.11667	62
58.12500	65
58.13333	66
58.14167	65
58.15000	62
58.15833	59
58.16667	56
58.17500	54
58.18333	54
58.19167	53
58.20000	52
58.20833	52
58.21667	51
58.22500	51
58.23333	53
58.24167	55
58.25000	56
58.25833	55
58.26667	52
58.27500	46
58.28333	42
58.29167	39
58.30000	38
58.30833	39
58.31667	41
58.32500	41
58.33333	40
58.34167	38
58.35000	36
58.35833	33
58.36667	32
58.37500	33
58.38333	36
58.39167	40
58.40000	44
58.40833	46
58.41667	46
58.42500	45
58.43333	43
58.44167	40
58.45000	37
58.45833	35
58.46667	33
58.47500	32
58.48333	32
58.49167	35
58.50000	40
58.50833	46
58.51667	51
58.52500	55
58.53333	57
58.54167	57
58.55000	56
58.55833	54
58.56667	52
58.57500	48
58.58333	44
58.59167	39
58.60000	36
58.60833	35
58.61667	37
58.62500	40
58.63333	44
58.64167	47
58.65000	47
58.65833	45
58.66667	41
58.67500	38
58.68333	35
58.69167	35
58.70000	36
58.70833	36
58.71667	36
58.72500	34
58.73333	31
58.74167	27
58.75000	25
58.75833	25
58.76667	26
58.77500	28
58.78333	30
58.79167	33
58.80000	36
58.80833	38
58.81667	39
58.82500	39
58.83333	39
58.84167	40
58.85000	42
58.85833	44
58.86667	46
58.87500	47
58.88333	47
58.89167	46
58.90000	44
58.90833	44
58.91667	45
58.92500	47
58.93333	50
58.94167	52
58.95000	52
58.95833	50
58.96667	46
58.97500	42
58.98333	38
58.99167	37
59.00000	38
59.00833	38
59.01667	36
59.02500	33
59.03333	29
59.04167	26
59.05000	24
59.05833	24
59.06667	25
59.07500	28
59.08333	31
59.09167	33
59.10000	35
59.10833	36
59.11667	37
59.12500	39
59.13333	40
59.14167	42
59.15000	43
59.15833	43
59.16667	42
59.17500	40
59.18333	39
59.19167	39
59.20000	38
59.20833	37
59.21667	34
59.22500	30
59.23333	28
59.24167	27
59.25000	28
59.25833	32
59.26667	36
59.27500	42
59.28333	46
59.29167	48
59.30000	49
59.30833	48
59.31667	47
59.32500	46
59.33333	44
59.34167	41
59.35000	37
59.35833	33
59.36667	31
59.37500	32
59.38333	34
59.39167	35
59.40000	36
59.40833	36
59.41667	36
59.42500	38
59.43333	41
59.44167	45
59.45000	48
59.45833	50
59.46667	49
59.47500	49
59.48333	48
59.49167	49
59.50000	51
59.50833	54
59.51667	55
59.52500	56
59.53333	56
59.54167	54
59.55000	51
59.55833	49
59.56667	47
59.57500	45
59.58333	43
59.59167	42
59.60000	42
59.60833	42
59.61667	43
59.62500	43
59.63333	41
59.64167	39
59.65000	36
59.65833	35
59.66667	34
59.67500	36
59.68333	38
59.69167	38
59.70000	36
59.70833	36
59.71667	38
59.72500	41
59.73333	44
59.74167	46
59.75000	46
59.75833	45
59.76667	44
59.77500	44
59.78333	47
59.79167	49
59.80000	51
59.80833	54
59.81667	55
59.82500	54
59.83333	50
59.84167	44
59.85000	38
59.85833	32
59.86667	28
59.87500	27
59.88333	27
59.89167	29
59.90000	31
59.90833	34
59.91667	37
59.92500	39
59.93333	40
59.94167	39
59.95000	38
59.95833	37
59.96667	37
59.97500	39
59.98333	42
59.99167	44
60.00000	46

[LC Chromatogram(Detector A-Ch2)]
Interval(msec)	500
# of Points	7201
Start Time(min)	0.000
End Time(min)	60.000
Intensity Units	mV
Intensity Multiplier	0.001
Wavelength(nm)	230
R.Time (min)	Intensity
0.00000	-3
0.00833	-3
0.01667	-3
0.02500	-3
0.03333	-6
0.04167	-8
0.05000	-11
0.05833	-12
0.06667	-14
0.07500	-13
0.08333	-11
0.09167	-8
0.10000	-4
0.10833	-1
0.11667	0
0.12500	-1
0.13333	-2
0.14167	-2
0.15000	-2
0.15833	-1
0.16667	-1
0.17500	0
0.18333	1
0.19167	2
0.20000	4
0.20833	6
0.21667	7
0.22500	8
0.23333	8
0.24167	7
0.25000	6
0.25833	4
0.26667	3
0.27500	3
0.28333	4
0.29167	5
0.30000	7
0.30833	8
0.31667	8
0.32500	6
0.33333	2
0.34167	-3
0.35000	-8
0.35833	-12
0.36667	-14
0.37500	-13
0.38333	-9
0.39167	-5
0.40000	0
0.40833	4
0.41667	7
0.42500	8
0.43333	8
0.44167	8
0.45000	6
0.45833	3
0.46667	-0
0.47500	-3
0.48333	-4
0.49167	-4
0.50000	-4
0.50833	-5
0.51667	-7
0.52500	-9
0.53333	-11
0.54167	-12
0.55000	-11
0.55833	-8
0.56667	-3
0.57500	1
0.58333	4
0.59167	7
0.60000	7
0.60833	7
0.61667	7
0.62500	6
0.63333	4
0.64167	1
0.65000	-2
0.65833	-4
0.66667	-5
0.67500	-6
0.68333	-7
0.69167	-8
0.70000	-9
0.70833	-10
0.71667	-11
0.72500	-11
0.73333	-11
0.74167	-10
0.75000	-8
0.75833	-6
0.76667	-4
0.77500	-2
0.78333	-2
0.79167	-3
0.80000	-3
0.80833	-2
0.81667	-2
0.82500	-1
0.83333	-2
0.84167	-3
0.85000	-5
0.85833	-7
0.86667	-8
0.87500	-9
0.88333	-10
0.89167	-10
0.90000	-11
0.90833	-12
0.91667	-13
0.92500	-12
0.93333	-11
0.94167	-10
0.95000	-10
0.95833	-9
0.96667	-8
0.97500	-7
0.98333	-6
0.99167	-5
1.00000	-6
1.00833	-7
1.01667	-9
1.02500	-9
1.03333	-8
1.04167	-7
1.05000	-7
1.05833	-7
1.06667	-9
1.07500	-12
1.08333	-14
1.09167	-17
1.10000	-18
1.10833	-19
1.11667	-19
1.12500	-19
1.13333	-18
1.14167	-17
1.15000	-16
1.15833	-14
1.16667	-12
1.17500	-10
1.18333	-10
1.19167	-9
1.20000	-8
1.20833	-7
1.21667	-5
1.22500	-4
1.23333	-5
1.24167	-6
1.25000	-9
1.25833	-10
1.26667	-11
1.27500	-12
1.28333	-13
1.29167	-15
1.30000	-16
1.30833	-18
1.31667	-20
1.32500	-21
1.33333	-22
1.34167	-22
1.35000	-21
1.35833	-16
1.36667	-11
1.37500	-5
1.38333	-0
1.39167	2
1.40000	3
1.40833	2
1.41667	2
1.42500	3
1.43333	5
1.44167	6
1.45000	4
1.45833	1
1.46667	-4
1.47500	-9
1.48333	-16
1.49167	-21
1.50000	-24
1.50833	-25
1.51667	-24
1.52500	-23
1.53333	-21
1.54167	-19
1.55000	-16
1.55833	-12
1.56667	-8
1.57500	-6
1.58333	-6
1.59167	-8
1.60000	-10
1.60833	-13
1.61667	-16
1.62500	-18
1.63333	-20
1.64167	-22
1.65000	-25
1.65833	-26
1.66667	-27
1.67500	-27
1.68333	-26
1.69167	-25
1.70000	-27
1.70833	-29
1.71667	-31
1.72500	-31
1.73333	-31
1.74167	-29
1.75000	-28
1.75833	-27
1.76667	-27
1.77500	-26
1.78333	-25
1.79167	-24
1.80000	-23
1.80833	-23
1.81667	-22
1.82500	-21
1.83333	-20
1.84167	-19
1.85000	-18
1.85833	-17
1.86667	-17
1.87500	-17
1.88333	-16
1.89167	-14
1.90000	-13
1.90833	-11
1.91667	-10
1.92500	-8
1.93333	-7
1.94167	-6
1.95000	-7
1.95833	-7
1.96667	-9
1.97500	-13
1.98333	-18
1.99167	-23
2.00000	-27
2.00833	-27
2.01667	-26
2.02500	-23
2.03333	-20
2.04167	-18
2.05000	-17
2.05833	-17
2.06667	-17
2.07500	-17
2.08333	-16
2.09167	-13
2.10000	-11
2.10833	-9
2.11667	-10
2.12500	-13
2.13333	-17
2.14167	-21
2.15000	-24
2.15833	-27
2.16667	-31
2.17500	-33
2.18333	-34
2.19167	-34
2.20000	-32
2.20833	-30
2.21667	-27
2.22500	-25
2.23333	-23
2.24167	-22
2.25000	-22
2.25833	-23
2.26667	-24
2.27500	-25
2.28333	-25
2.29167	-24
2.30000	-24
2.30833	-25
2.31667	-25
2.32500	-25
2.33333	-24
2.34167	-23
2.35000	-22
2.35833	-21
2.36667	-20
2.37500	-19
2.38333	-18
2.39167	-18
2.40000	-19
2.40833	-20
2.41667	-21
2.42500	-20
2.43333	-20
2.44167	-20
2.45000	-21
2.45833	-22
2.46667	-23
2.47500	-23
2.48333	-23
2.49167	-23
2.50000	-23
2.50833	-23
2.51667	-23
2.52500	-22
2.53333	-22
2.54167	-24
2.55000	-27
2.55833	-29
2.56667	-31
2.57500	-32
2.58333	-30
2.59167	-28
2.60000	-28
2.60833	-29
2.61667	-31
2.62500	-32
2.63333	-33
2.64167	-33
2.65000	-35
2.65833	-35
2.66667	-35
2.67500	-32
2.68333	-29
2.69167	-26
2.70000	-23
2.70833	-21
2.71667	-20
2.72500	-20
2.73333	-21
2.74167	-21
2.75000	-21
2.75833	-21
2.76667	-22
2.77500	-22
2.78333	-22
2.79167	-23
2.80000	-23
2.80833	-24
2.81667	-24
2.82500	-22
2.83333	-20
2.84167	-19
2.85000	-18
2.85833	-19
2.86667	-21
2.87500	-23
2.88333	-24
2.89167	-26
2.90000	-27
2.90833	-29
2.91667	-30
2.92500	-31
2.93333	-30
2.94167	-28
2.95000	-27
2.95833	-27
2.96667	-27
2.97500	-27
2.98333	-27
2.99167	-26
3.00000	-25
3.00833	-24
3.01667	-22
3.02500	-21
3.03333	-21
3.04167	-23
3.05000	-27
3.05833	-33
3.06667	-40
3.07500	-44
3.08333	-44
3.09167	-42
3.10000	-37
3.10833	-32
3.11667	-28
3.12500	-26
3.13333	-24
3.14167	-24
3.15000	-24
3.15833	-25
3.16667	-26
3.17500	-28
3.18333	-29
3.19167	-27
3.20000	-25
3.20833	-22
3.21667	-21
3.22500	-23
3.23333	-25
3.24167	-27
3.25000	-28
3.25833	-26
3.26667	-22
3.27500	-19
3.28333	-17
3.29167	-17
3.30000	-19
3.30833	-22
3.31667	-25
3.32500	-27
3.33333	-29
3.34167	-30
3.35000	-30
3.35833	-30
3.36667	-31
3.37500	-32
3.38333	-34
3.39167	-36
3.40000	-37
3.40833	-38
3.41667	-38
3.42500	-37
3.43333	-34
3.44167	-33
3.45000	-33
3.45833	-35
3.46667	-38
3.47500	-40
3.48333	-41
3.49167	-39
3.50000	-36
3.50833	-33
3.51667	-31
3.52500	-29
3.53333	-27
3.54167	-25
3.55000	-24
3.55833	-24
3.56667	-25
3.57500	-26
3.58333	-28
3.59167	-30
3.60000	-32
3.60833	-34
3.61667	-35
3.62500	-33
3.63333	-30
3.64167	-27
3.65000	-25
3.65833	-24
3.66667	-26
3.67500	-29
3.68333	-32
3.69167	-35
3.70000	-38
3.70833	-40
3.71667	-40
3.72500	-38
3.73333	-36
3.74167	-35
3.75000	-36
3.75833	-36
3.76667	-36
3.77500	-37
3.78333	-37
3.79167	-37
3.80000	-40
3.80833	-43
3.81667	-46
3.82500	-47
3.83333	-46
3.84167	-42
3.85000	-39
3.85833	-38
3.86667	-39
3.87500	-39
3.88333	-39
3.89167	-36
3.90000	-31
3.90833	-27
3.91667	-26
3.92500	-28
3.93333	-31
3.94167	-34
3.95000	-36
3.95833	-38
3.96667	-37
3.97500	-36
3.98333	-34
3.99167	-32
4.00000	-28
4.00833	-24
4.01667	-22
4.02500	-21
4.03333	-22
4.04167	-25
4.05000	-28
4.05833	-30
4.06667	-31
4.07500	-33
4.08333	-34
4.09167	-35
4.10000	-37
4.10833	-39
4.11667	-43
4.12500	-46
4.13333	-49
4.14167	-49
4.15000	-47
4.15833	-44
4.16667	-41
4.17500	-38
4.18333	-37
4.19167	-36
4.20000	-36
4.20833	-35
4.21667	-36
4.22500	-37
4.23333	-39
4.24167	-40
4.25000	-42
4.25833	-41
4.26667	-40
4.27500	-37
4.28333	-35
4.29167	-34
4.30000	-33
4.30833	-34
4.31667	-35
4.32500	-36
4.33333	-36
4.34167	-37
4.35000	-38
4.35833	-40
4.36667	-42
4.37500	-44
4.38333	-45
4.39167	-47
4.40000	-49
4.40833	-52
4.41667	-54
4.42500	-56
4.43333	-56
4.44167	-52
4.45000	-47
4.45833	-41
4.46667	-37
4.47500	-33
4.48333	-31
4.49167	-30
4.50000	-30
4.50833	-29
4.51667	-28
4.52500	-27
4.53333	-26
4.54167	-25
4.55000	-23
4.55833	-21
4.56667	-20
4.57500	-19
4.58333	-19
4.59167	-20
4.60000	-22
4.60833	-24
4.61667	-27
4.62500	-29
4.63333	-31
4.64167	-32
4.65000	-32
4.65833	-31
4.66667	-29
4.67500	-27
4.68333	-27
4.69167	-28
4.70000	-32
4.70833	-35
4.71667	-38
4.72500	-39
4.73333	-41
4.74167	-41
4.75000	-40
4.75833	-39
4.76667	-38
4.77500	-38
4.78333	-36
4.79167	-35
4.80000	-35
4.80833	-36
4.81667	-39
4.82500	-41
4.83333	-43
4.84167	-43
4.85000	-41
4.85833	-38
4.86667	-34
4.87500	-32
4.88333	-31
4.89167	-32
4.90000	-35
4.90833	-38
4.91667	-41
4.92500	-42
4.93333	-41
4.94167	-39
4.95000	-36
4.95833	-34
4.96667	-34
4.97500	-34
4.98333	-33
4.99167	-32
5.00000	-32
5.00833	-32
5.01667	-33
5.02500	-35
5.03333	-37
5.04167	-38
5.05000	-38
5.05833	-38
5.06667	-39
5.07500	-40
5.08333	-40
5.09167	-39
5.10000	-36
5.10833	-34
5.11667	-31
5.12500	-30
5.13333	-30
5.14167	-33
5.15000	-38
5.15833	-42
5.16667	-46
5.17500	-47
5.18333	-46
5.19167	-43
5.20000	-41
5.20833	-40
5.21667	-39
5.22500	-39
5.23333	-38
5.24167	-39
5.25000	-40
5.25833	-39
5.26667	-36
5.27500	-32
5.28333	-28
5.29167	-27
5.30000	-28
5.30833	-32
5.31667	-36
5.32500	-39
5.33333	-40
5.34167	-39
5.35000	-37
5.35833	-35
5.36667	-33
5.37500	-33
5.38333	-35
5.39167	-38
5.40000	-41
5.40833	-43
5.41667	-44
5.42500	-42
5.43333	-39
5.44167	-37
5.45000	-36
5.45833	-37
5.46667	-39
5.47500	-41
5.48333	-44
5.49167	-47
5.50000	-48
5.50833	-48
5.51667	-48
5.52500	-47
5.53333	-45
5.54167	-44
5.55000	-43
5.55833	-44
5.56667	-47
5.57500	-48
5.58333	-47
5.59167	-44
5.60000	-40
5.60833	-36
5.61667	-33
5.62500	-33
5.63333	-35
5.64167	-38
5.65000	-41
5.65833	-43
5.66667	-45
5.67500	-45
5.68333	-44
5.69167	-43
5.70000	-43
5.70833	-44
5.71667	-45
5.72500	-47
5.73333	-47
5.74167	-46
5.75000	-44
5.75833	-44
5.76667	-43
5.77500	-43
5.78333	-42
5.79167	-40
5.80000	-37
5.80833	-35
5.81667	-34
5.82500	-35
5.83333	-37
5.84167	-39
5.85000	-41
5.85833	-43
5.86667	-44
5.87500	-45
5.88333	-48
5.89167	-50
5.90000	-52
5.90833	-52
5.91667	-51
5.92500	-50
5.93333	-48
5.94167	-46
5.95000	-45
5.95833	-46
5.96667	-48
5.97500	-52
5.98333	-56
5.99167	-58
6.00000	-58
6.00833	-56
6.01667	-53
6.02500	-51
6.03333	-48
6.04167	-46
6.05000	-42
6.05833	-38
6.06667	-34
6.07500	-30
6.08333	-29
6.09167	-29
6.10000	-29
6.10833	-29
6.11667	-30
6.12500	-31
6.13333	-34
6.14167	-37
6.15000	-41
6.15833	-44
6.16667	-46
6.17500	-47
6.18333	-47
6.19167	-46
6.20000	-44
6.20833	-43
6.21667	-43
6.22500	-44
6.23333	-45
6.24167	-45
6.25000	-42
6.25833	-39
6.26667	-36
6.27500	-35
6.28333	-36
6.29167	-39
6.30000	-42
6.30833	-45
6.31667	-48
6.32500	-51
6.33333	-53
6.34167	-54
6.35000	-55
6.35833	-54
6.36667	-52
6.37500	-50
6.38333	-48
6.39167	-47
6.40000	-47
6.40833	-49
6.41667	-50
6.42500	-50
6.43333	-48
6.44167	-46
6.45000	-44
6.45833	-43
6.46667	-43
6.47500	-45
6.48333	-48
6.49167	-51
6.50000	-55
6.50833	-58
6.51667	-57
6.52500	-54
6.53333	-48
6.54167	-41
6.55000	-34
6.55833	-31
6.56667	-31
6.57500	-32
6.58333	-35
6.59167	-37
6.60000	-37
6.60833	-36
6.61667	-36
6.62500	-36
6.63333	-38
6.64167	-41
6.65000	-43
6.65833	-45
6.66667	-46
6.67500	-44
6.68333	-41
6.69167	-40
6.70000	-41
6.70833	-44
6.71667	-48
6.72500	-51
6.73333	-52
6.74167	-49
6.75000	-44
6.75833	-41
6.76667	-40
6.77500	-40
6.78333	-42
6.79167	-45
6.80000	-47
6.80833	-48
6.81667	-47
6.82500	-45
6.83333	-43
6.84167	-41
6.85000	-40
6.85833	-41
6.86667	-45
6.87500	-50
6.88333	-55
6.89167	-58
6.90000	-58
6.90833	-56
6.91667	-53
6.92500	-52
6.93333	-52
6.94167	-53
6.95000	-55
6.95833	-55
6.96667	-54
6.97500	-54
6.98333	-56
6.99167	-59
7.00000	-61
7.00833	-63
7.01667	-61
7.02500	-58
7.03333	-54
7.04167	-52
7.05000	-52
7.05833	-53
7.06667	-57
7.07500	-59
7.08333	-61
7.09167	-61
7.10000	-60
7.10833	-60
7.11667	-60
7.12500	-60
7.13333	-60
7.14167	-58
7.15000	-55
7.15833	-52
7.16667	-51
7.17500	-49
7.18333	-48
7.19167	-46
7.20000	-43
7.20833	-41
7.21667	-39
7.22500	-39
7.23333	-42
7.24167	-47
7.25000	-52
7.25833	-56
7.26667	-59
7.27500	-58
7.28333	-55
7.29167	-51
7.30000	-47
7.30833	-44
7.31667	-42
7.32500	-42
7.33333	-43
7.34167	-45
7.35000	-47
7.35833	-48
7.36667	-47
7.37500	-45
7.38333	-43
7.39167	-41
7.40000	-41
7.40833	-44
7.41667	-48
7.42500	-53
7.43333	-56
7.44167	-57
7.45000	-56
7.45833	-55
7.46667	-53
7.47500	-52
7.48333	-52
7.49167	-53
7.50000	-54
7.50833	-54
7.51667	-52
7.52500	-50
7.53333	-48
7.54167	-47
7.55000	-47
7.55833	-47
7.56667	-48
7.57500	-50
7.58333	-53
7.59167	-56
7.60000	-56
7.60833	-55
7.61667	-52
7.62500	-49
7.63333	-46
7.64167	-45
7.65000	-45
7.65833	-46
7.66667	-46
7.67500	-45
7.68333	-42
7.69167	-39
7.70000	-37
7.70833	-37
7.71667	-40
7.72500	-45
7.73333	-50
7.74167	-53
7.75000	-55
7.75833	-53
7.76667	-50
7.77500	-46
7.78333	-41
7.79167	-38
7.80000	-36
7.80833	-36
7.81667	-38
7.82500	-40
7.83333	-43
7.84167	-46
7.85000	-48
7.85833	-48
7.86667	-47
7.87500	-46
7.88333	-45
7.89167	-45
7.90000	-47
7.90833	-50
7.91667	-54
7.92500	-56
7.93333	-58
7.94167	-58
7.95000	-57
7.95833	-54
7.96667	-52
7.97500	-49
7.98333	-48
7.99167	-49
8.00000	-52
8.00833	-55
8.01667	-59
8.02500	-63
8.03333	-66
8.04167	-69
8.05000	-70
8.05833	-69
8.06667	-67
8.07500	-64
8.08333	-61
8.09167	-58
8.10000	-54
8.10833	-50
8.11667	-45
8.12500	-39
8.13333	-36
8.14167	-37
8.15000	-41
8.15833	-47
8.16667	-54
8.17500	-57
8.18333	-56
8.19167	-52
8.20000	-49
8.20833	-46
8.21667	-47
8.22500	-50
8.23333	-55
8.24167	-59
8.25000	-60
8.25833	-59
8.26667	-54
8.27500	-50
8.28333	-47
8.29167	-46
8.30000	-48
8.30833	-52
8.31667	-54
8.32500	-55
8.33333	-56
8.34167	-57
8.35000	-58
8.35833	-60
8.36667	-62
8.37500	-62
8.38333	-61
8.39167	-59
8.40000	-56
8.40833	-53
8.41667	-51
8.42500	-49
8.43333	-49
8.44167	-48
8.45000	-49
8.45833	-49
8.46667	-48
8.47500	-48
8.48333	-47
8.49167	-45
8.50000	-43
8.50833	-42
8.51667	-41
8.52500	-41
8.53333	-42
8.54167	-44
8.55000	-46
8.55833	-49
8.56667	-52
8.57500	-57
8.58333	-61
8.59167	-64
8.60000	-64
8.60833	-61
8.61667	-58
8.62500	-55
8.63333	-56
8.64167	-60
8.65000	-65
8.65833	-68
8.66667	-69
8.67500	-68
8.68333	-64
8.69167	-60
8.70000	-56
8.70833	-53
8.71667	-52
8.72500	-54
8.73333	-56
8.74167	-56
8.75000	-54
8.75833	-50
8.76667	-47
8.77500	-44
8.78333	-43
8.79167	-43
8.80000	-44
8.80833	-46
8.81667	-47
8.82500	-47
8.83333	-45
8.84167	-43
8.85000	-40
8.85833	-40
8.86667	-43
8.87500	-47
8.88333	-52
8.89167	-56
8.90000	-58
8.90833	-59
8.91667	-60
8.92500	-62
8.93333	-63
8.94167	-63
8.95000	-63
8.95833	-61
8.96667	-60
8.97500	-58
8.98333	-58
8.99167	-59
9.00000	-61
9.00833	-62
9.01667	-63
9.02500	-65
9.03333	-66
9.04167	-67
9.05000	-67
9.05833	-65
9.06667	-63
9.07500	-60
9.08333	-56
9.09167	-54
9.10000	-53
9.10833	-54
9.11667	-56
9.12500	-59
9.13333	-61
9.14167	-60
9.15000	-58
9.15833	-54
9.16667	-51
9.17500	-50
9.18333	-51
9.19167	-53
9.20000	-54
9.20833	-54
9.21667	-54
9.22500	-53
9.23333	-54
9.24167	-57
9.25000	-61
9.25833	-63
9.26667	-64
9.27500	-63
9.28333	-63
9.29167	-61
9.30000	-59
9.30833	-57
9.31667	-56
9.32500	-54
9.33333	-53
9.34167	-53
9.35000	-54
9.35833	-54
9.36667	-52
9.37500	-51
9.38333	-52
9.39167	-54
9.40000	-57
9.40833	-61
9.41667	-65
9.42500	-69
9.43333	-71
9.44167	-69
9.45000	-65
9.45833	-58
9.46667	-52
9.47500	-47
9.48333	-47
9.49167	-48
9.50000	-51
9.50833	-55
9.51667	-58
9.52500	-61
9.53333	-62
9.54167	-63
9.55000	-64
9.55833	-64
9.56667	-63
9.57500	-60
9.58333	-58
9.59167	-56
9.60000	-54
9.60833	-53
9.61667	-54
9.62500	-56
9.63333	-60
9.64167	-65
9.65000	-68
9.65833	-71
9.66667	-72
9.67500	-71
9.68333	-67
9.69167	-62
9.70000	-57
9.70833	-55
9.71667	-55
9.72500	-57
9.73333	-59
9.74167	-58
9.75000	-57
9.75833	-56
9.76667	-56
9.77500	-56
9.78333	-57
9.79167	-56
9.80000	-54
9.80833	-50
9.81667	-48
9.82500	-47
9.83333	-47
9.84167	-49
9.85000	-51
9.85833	-54
9.86667	-56
9.87500	-57
9.88333	-57
9.89167	-55
9.90000	-53
9.90833	-51
9.91667	-50
9.92500	-49
9.93333	-50
9.94167	-51
9.95000	-52
9.95833	-55
9.96667	-58
9.97500	-60
9.98333	-61
9.99167	-61
10.00000	-61
10.00833	-61
10.01667	-60
10.02500	-58
10.03333	-56
10.04167	-54
10.05000	-54
10.05833	-55
10.06667	-58
10.07500	-61
10.08333	-64
10.09167	-66
10.10000	-67
10.10833	-66
10.11667	-65
10.12500	-63
10.13333	-62
10.14167	-61
10.15000	-61
10.15833	-61
10.16667	-61
10.17500	-61
10.18333	-62
10.19167	-63
10.20000	-64
10.20833	-66
10.21667	-69
10.22500	-73
10.23333	-76
10.24167	-78
10.25000	-79
10.25833	-76
10.26667	-71
10.27500	-67
10.28333	-66
10.29167	-65
10.30000	-66
10.30833	-67
10.31667	-67
10.32500	-66
10.33333	-64
10.34167	-64
10.35000	-64
10.35833	-66
10.36667	-67
10.37500	-68
10.38333	-66
10.39167	-64
10.40000	-61
10.40833	-59
10.41667	-59
10.42500	-60
10.43333	-62
10.44167	-65
10.45000	-68
10.45833	-70
10.46667	-71
10.47500	-69
10.48333	-65
10.49167	-61
10.50000	-59
10.50833	-58
10.51667	-59
10.52500	-60
10.53333	-62
10.54167	-62
10.55000	-62
10.55833	-63
10.56667	-64
10.57500	-66
10.58333	-68
10.59167	-70
10.60000	-71
10.60833	-71
10.61667	-72
10.62500	-76
10.63333	-79
10.64167	-81
10.65000	-80
10.65833	-76
10.66667	-70
10.67500	-64
10.68333	-60
10.69167	-59
10.70000	-62
10.70833	-66
10.71667	-70
10.72500	-73
10.73333	-74
10.74167	-72
10.75000	-69
10.75833	-67
10.76667	-67
10.77500	-68
10.78333	-70
10.79167	-72
10.80000	-73
10.80833	-72
10.81667	-70
10.82500	-68
10.83333	-66
10.84167	-64
10.85000	-63
10.85833	-61
10.86667	-59
10.87500	-59
10.88333	-59
10.89167	-60
10.90000	-62
10.90833	-64
10.91667	-65
10.92500	-66
10.93333	-66
10.94167	-65
10.95000	-62
10.95833	-59
10.96667	-57
10.97500	-55
10.98333	-53
10.99167	-52
11.00000	-51
11.00833	-50
11.01667	-50
11.02500	-53
11.03333	-56
11.04167	-60
11.05000	-64
11.05833	-68
11.06667	-70
11.07500	-72
11.08333	-71
11.09167	-70
11.10000	-69
11.10833	-70
11.11667	-71
11.12500	-74
11.13333	-75
11.14167	-75
11.15000	-73
11.15833	-71
11.16667	-68
11.17500	-67
11.18333	-67
11.19167	-68
11.20000	-67
11.20833	-66
11.21667	-64
11.22500	-60
11.23333	-57
11.24167	-55
11.25000	-55
11.25833	-56
11.26667	-58
11.27500	-61
11.28333	-67
11.29167	-73
11.30000	-77
11.30833	-81
11.31667	-81
11.32500	-78
11.33333	-75
11.34167	-73
11.35000	-73
11.35833	-74
11.36667	-75
11.37500	-76
11.38333	-75
11.39167	-73
11.40000	-70
11.40833	-67
11.41667	-63
11.42500	-60
11.43333	-57
11.44167	-54
11.45000	-51
11.45833	-50
11.46667	-50
11.47500	-52
11.48333	-56
11.49167	-60
11.50000	-63
11.50833	-65
11.51667	-65
11.52500	-64
11.53333	-62
11.54167	-61
11.55000	-60
11.55833	-61
11.56667	-63
11.57500	-67
11.58333	-70
11.59167	-73
11.60000	-72
11.60833	-70
11.61667	-69
11.62500	-68
11.63333	-69
11.64167	-70
11.65000	-71
11.65833	-72
11.66667	-71
11.67500	-71
11.68333	-71
11.69167	-71
11.70000	-70
11.70833	-68
11.71667	-68
11.72500	-68
11.73333	-69
11.74167	-71
11.75000	-71
11.75833	-70
11.76667	-67
11.77500	-64
11.78333	-61
11.79167	-59
11.80000	-60
11.80833	-62
11.81667	-64
11.82500	-65
11.83333	-66
11.84167	-66
11.85000	-66
11.85833	-65
11.86667	-64
11.87500	-64
11.88333	-64
11.89167	-66
11.90000	-69
11.90833	-73
11.91667	-76
11.92500	-77
11.93333	-77
11.94167	-76
11.95000	-75
11.95833	-74
11.96667	-73
11.97500	-72
11.98333	-71
11.99167	-69
12.00000	-66
12.00833	-64
12.01667	-62
12.02500	-63
12.03333	-65
12.04167	-69
12.05000	-73
12.05833	-77
12.06667	-81
12.07500	-82
12.08333	-82
12.09167	-80
12.10000	-79
12.10833	-78
12.11667	-78
12.12500	-77
12.13333	-75
12.14167	-71
12.15000	-66
12.15833	-63
12.16667	-60
12.17500	-58
12.18333	-59
12.19167	-61
12.20000	-65
12.20833	-69
12.21667	-74
12.22500	-77
12.23333	-80
12.24167	-80
12.25000	-78
12.25833	-77
12.26667	-75
12.27500	-72
12.28333	-69
12.29167	-65
12.30000	-62
12.30833	-60
12.31667	-61
12.32500	-66
12.33333	-71
12.34167	-71
12.35000	-68
12.35833	-63
12.36667	-59
12.37500	-58
12.38333	-60
12.39167	-63
12.40000	-63
12.40833	-62
12.41667	-62
12.42500	-61
12.43333	-63
12.44167	-65
12.45000	-67
12.45833	-67
12.46667	-64
12.47500	-61
12.48333	-58
12.49167	-56
12.50000	-56
12.50833	-56
12.51667	-57
12.52500	-57
12.53333	-58
12.54167	-61
12.55000	-65
12.55833	-69
12.56667	-72
12.57500	-75
12.58333	-77
12.59167	-76
12.60000	-74
12.60833	-71
12.61667	-69
12.62500	-68
12.63333	-69
12.64167	-70
12.65000	-72
12.65833	-74
12.66667	-75
12.67500	-77
12.68333	-78
12.69167	-80
12.70000	-81
12.70833	-83
12.71667	-84
12.72500	-84
12.73333	-84
12.74167	-83
12.75000	-82
12.75833	-82
12.76667	-83
12.77500	-83
12.78333	-82
12.79167	-80
12.80000	-77
12.80833	-74
12.81667	-72
12.82500	-72
12.83333	-74
12.84167	-76
12.85000	-78
12.85833	-79
12.86667	-77
12.87500	-75
12.88333	-72
12.89167	-71
12.90000	-71
12.90833	-72
12.91667	-74
12.92500	-75
12.93333	-77
12.94167	-79
12.95000	-82
12.95833	-83
12.96667	-83
12.97500	-81
12.98333	-77
12.99167	-74
13.00000	-70
13.00833	-68
13.01667	-65
13.02500	-63
13.03333	-61
13.04167	-59
13.05000	-59
13.05833	-58
13.06667	-59
13.07500	-60
13.08333	-63
13.09167	-65
13.10000	-66
13.10833	-66
13.11667	-66
13.12500	-65
13.13333	-65
13.14167	-67
13.15000	-70
13.15833	-73
13.16667	-74
13.17500	-73
13.18333	-72
13.19167	-70
13.20000	-68
13.20833	-67
13.21667	-65
13.22500	-64
13.23333	-64
13.24167	-66
13.25000	-68
13.25833	-68
13.26667	-65
13.27500	-63
13.28333	-63
13.29167	-65
13.30000	-70
13.30833	-76
13.31667	-78
13.32500	-74
13.33333	-68
13.34167	-62
13.35000	-58
13.35833	-59
13.36667	-62
13.37500	-66
13.38333	-70
13.39167	-72
13.40000	-73
13.40833	-73
13.41667	-73
13.42500	-74
13.43333	-75
13.44167	-77
13.45000	-79
13.45833	-80
13.46667	-80
13.47500	-78
13.48333	-75
13.49167	-72
13.50000	-68
13.50833	-65
13.51667	-63
13.52500	-64
13.53333	-66
13.54167	-69
13.55000	-72
13.55833	-74
13.56667	-73
13.57500	-71
13.58333	-69
13.59167	-69
13.60000	-71
13.60833	-74
13.61667	-77
13.62500	-79
13.63333	-78
13.64167	-74
13.65000	-70
13.65833	-65
13.66667	-62
13.67500	-61
13.68333	-63
13.69167	-65
13.70000	-66
13.70833	-66
13.71667	-65
13.72500	-62
13.73333	-59
13.74167	-57
13.75000	-57
13.75833	-59
13.76667	-60
13.77500	-59
13.78333	-56
13.79167	-51
13.80000	-48
13.80833	-47
13.81667	-48
13.82500	-51
13.83333	-52
13.84167	-51
13.85000	-49
13.85833	-46
13.86667	-44
13.87500	-43
13.88333	-46
13.89167	-49
13.90000	-53
13.90833	-56
13.91667	-58
13.92500	-59
13.93333	-60
13.94167	-62
13.95000	-63
13.95833	-63
13.96667	-61
13.97500	-59
13.98333	-56
13.99167	-54
14.00000	-52
14.00833	-52
14.01667	-51
14.02500	-50
14.03333	-49
14.04167	-49
14.05000	-49
14.05833	-48
14.06667	-46
14.07500	-43
14.08333	-41
14.09167	-40
14.10000	-40
14.10833	-42
14.11667	-45
14.12500	-47
14.13333	-48
14.14167	-46
14.15000	-44
14.15833	-42
14.16667	-40
14.17500	-40
14.18333	-41
14.19167	-42
14.20000	-42
14.20833	-42
14.21667	-42
14.22500	-44
14.23333	-46
14.24167	-46
14.25000	-46
14.25833	-46
14.26667	-46
14.27500	-48
14.28333	-50
14.29167	-51
14.30000	-51
14.30833	-49
14.31667	-45
14.32500	-41
14.33333	-37
14.34167	-34
14.35000	-31
14.35833	-29
14.36667	-28
14.37500	-27
14.38333	-27
14.39167	-26
14.40000	-26
14.40833	-28
14.41667	-30
14.42500	-35
14.43333	-38
14.44167	-42
14.45000	-43
14.45833	-43
14.46667	-40
14.47500	-37
14.48333	-35
14.49167	-33
14.50000	-31
14.50833	-29
14.51667	-27
14.52500	-26
14.53333	-24
14.54167	-24
14.55000	-26
14.55833	-28
14.56667	-30
14.57500	-32
14.58333	-35
14.59167	-37
14.60000	-37
14.60833	-36
14.61667	-33
14.62500	-30
14.63333	-28
14.64167	-27
14.65000	-29
14.65833	-32
14.66667	-37
14.67500	-41
14.68333	-44
14.69167	-44
14.70000	-41
14.70833	-36
14.71667	-32
14.72500	-30
14.73333	-30
14.74167	-31
14.75000	-32
14.75833	-32
14.76667	-32
14.77500	-32
14.78333	-34
14.79167	-36
14.80000	-37
14.80833	-37
14.81667	-37
14.82500	-37
14.83333	-37
14.84167	-36
14.85000	-34
14.85833	-33
14.86667	-33
14.87500	-33
14.88333	-36
14.89167	-38
14.90000	-40
14.90833	-42
14.91667	-43
14.92500	-43
14.93333	-44
14.94167	-44
14.95000	-43
14.95833	-44
14.96667	-45
14.97500	-47
14.98333	-48
14.99167	-48
15.00000	-46
15.00833	-43
15.01667	-41
15.02500	-39
15.03333	-39
15.04167	-40
15.05000	-41
15.05833	-43
15.06667	-44
15.07500	-45
15.08333	-44
15.09167	-43
15.10000	-42
15.10833	-41
15.11667	-40
15.12500	-40
15.13333	-41
15.14167	-41
15.15000	-41
15.15833	-42
15.16667	-43
15.17500	-44
15.18333	-44
15.19167	-43
15.20000	-43
15.20833	-43
15.21667	-43
15.22500	-42
15.23333	-39
15.24167	-36
15.25000	-34
15.25833	-32
15.26667	-32
15.27500	-33
15.28333	-36
15.29167	-38
15.30000	-40
15.30833	-40
15.31667	-40
15.32500	-39
15.33333	-38
15.34167	-38
15.35000	-40
15.35833	-43
15.36667	-46
15.37500	-50
15.38333	-54
15.39167	-56
15.40000	-55
15.40833	-51
15.41667	-45
15.42500	-40
15.43333	-37
15.44167	-38
15.45000	-41
15.45833	-44
15.46667	-47
15.47500	-48
15.48333	-46
15.49167	-43
15.50000	-39
15.50833	-35
15.51667	-33
15.52500	-32
15.53333	-34
15.54167	-37
15.55000	-41
15.55833	-44
15.56667	-47
15.57500	-49
15.58333	-50
15.59167	-49
15.60000	-48
15.60833	-47
15.61667	-45
15.62500	-43
15.63333	-41
15.64167	-40
15.65000	-40
15.65833	-42
15.66667	-45
15.67500	-48
15.68333	-50
15.69167	-50
15.70000	-49
15.70833	-45
15.71667	-40
15.72500	-34
15.73333	-30
15.74167	-29
15.75000	-32
15.75833	-37
15.76667	-43
15.77500	-48
15.78333	-51
15.79167	-53
15.80000	-55
15.80833	-57
15.81667	-58
15.82500	-57
15.83333	-55
15.84167	-51
15.85000	-48
15.85833	-45
15.86667	-43
15.87500	-41
15.88333	-40
15.89167	-38
15.90000	-37
15.90833	-35
15.91667	-33
15.92500	-33
15.93333	-32
15.94167	-34
15.95000	-36
15.95833	-40
15.96667	-44
15.97500	-48
15.98333	-51
15.99167	-52
16.00000	-52
16.00833	-49
16.01667	-46
16.02500	-42
16.03333	-39
16.04167	-38
16.05000	-38
16.05833	-39
16.06667	-39
16.07500	-37
16.08333	-35
16.09167	-33
16.10000	-32
16.10833	-32
16.11667	-34
16.12500	-36
16.13333	-39
16.14167	-42
16.15000	-43
16.15833	-43
16.16667	-42
16.17500	-41
16.18333	-41
16.19167	-42
16.20000	-42
16.20833	-43
16.21667	-44
16.22500	-43
16.23333	-42
16.24167	-41
16.25000	-40
16.25833	-39
16.26667	-41
16.27500	-43
16.28333	-45
16.29167	-48
16.30000	-49
16.30833	-50
16.31667	-49
16.32500	-47
16.33333	-44
16.34167	-41
16.35000	-39
16.35833	-38
16.36667	-40
16.37500	-42
16.38333	-43
16.39167	-44
16.40000	-44
16.40833	-45
16.41667	-45
16.42500	-45
16.43333	-46
16.44167	-48
16.45000	-50
16.45833	-52
16.46667	-52
16.47500	-50
16.48333	-46
16.49167	-41
16.50000	-36
16.50833	-33
16.51667	-32
16.52500	-34
16.53333	-38
16.54167	-40
16.55000	-41
16.55833	-39
16.56667	-37
16.57500	-35
16.58333	-34
16.59167	-35
16.60000	-38
16.60833	-42
16.61667	-47
16.62500	-52
16.63333	-55
16.64167	-54
16.65000	-50
16.65833	-45
16.66667	-41
16.67500	-38
16.68333	-37
16.69167	-39
16.70000	-40
16.70833	-41
16.71667	-41
16.72500	-38
16.73333	-34
16.74167	-31
16.75000	-29
16.75833	-28
16.76667	-28
16.77500	-28
16.78333	-27
16.79167	-26
16.80000	-26
16.80833	-27
16.81667	-30
16.82500	-34
16.83333	-39
16.84167	-44
16.85000	-48
16.85833	-51
16.86667	-50
16.87500	-48
16.88333	-45
16.89167	-43
16.90000	-43
16.90833	-44
16.91667	-46
16.92500	-47
16.93333	-47
16.94167	-46
16.95000	-43
16.95833	-40
16.96667	-38
16.97500	-37
16.98333	-38
16.99167	-40
17.00000	-45
17.00833	-49
17.01667	-52
17.02500	-53
17.03333	-53
17.04167	-51
17.05000	-49
17.05833	-48
17.06667	-49
17.07500	-50
17.08333	-50
17.09167	-48
17.10000	-45
17.10833	-42
17.11667	-38
17.12500	-37
17.13333	-37
17.14167	-37
17.15000	-37
17.15833	-36
17.16667	-33
17.17500	-31
17.18333	-30
17.19167	-31
17.20000	-33
17.20833	-36
17.21667	-39
17.22500	-42
17.23333	-44
17.24167	-45
17.25000	-45
17.25833	-43
17.26667	-42
17.27500	-40
17.28333	-39
17.29167	-40
17.30000	-42
17.30833	-46
17.31667	-50
17.32500	-55
17.33333	-58
17.34167	-58
17.35000	-56
17.35833	-52
17.36667	-48
17.37500	-44
17.38333	-41
17.39167	-39
17.40000	-38
17.40833	-38
17.41667	-38
17.42500	-39
17.43333	-40
17.44167	-40
17.45000	-40
17.45833	-40
17.46667	-39
17.47500	-38
17.48333	-38
17.49167	-38
17.50000	-39
17.50833	-40
17.51667	-43
17.52500	-46
17.53333	-49
17.54167	-51
17.55000	-52
17.55833	-52
17.56667	-52
17.57500	-51
17.58333	-51
17.59167	-51
17.60000	-49
17.60833	-46
17.61667	-43
17.62500	-39
17.63333	-36
17.64167	-34
17.65000	-33
17.65833	-34
17.66667	-38
17.67500	-44
17.68333	-52
17.69167	-58
17.70000	-61
17.70833	-61
17.71667	-59
17.72500	-56
17.73333	-52
17.74167	-47
17.75000	-42
17.75833	-37
17.76667	-33
17.77500	-33
17.78333	-37
17.79167	-44
17.80000	-51
17.80833	-57
17.81667	-61
17.82500	-61
17.83333	-59
17.84167	-57
17.85000	-54
17.85833	-51
17.86667	-48
17.87500	-45
17.88333	-42
17.89167	-37
17.90000	-32
17.90833	-26
17.91667	-20
17.92500	-16
17.93333	-15
17.94167	-17
17.95000	-21
17.95833	-25
17.96667	-28
17.97500	-32
17.98333	-34
17.99167	-36
18.00000	-36
18.00833	-35
18.01667	-33
18.02500	-33
18.03333	-34
18.04167	-36
18.05000	-39
18.05833	-40
18.06667	-39
18.07500	-38
18.08333	-37
18.09167	-35
18.10000	-33
18.10833	-31
18.11667	-31
18.12500	-32
18.13333	-34
18.14167	-34
18.15000	-32
18.15833	-28
18.16667	-23
18.17500	-19
18.18333	-18
18.19167	-19
18.20000	-25
18.20833	-32
18.21667	-39
18.22500	-44
18.23333	-48
18.24167	-51
18.25000	-53
18.25833	-53
18.26667	-51
18.27500	-47
18.28333	-43
18.29167	-40
18.30000	-39
18.30833	-39
18.31667	-40
18.32500	-41
18.33333	-40
18.34167	-40
18.35000	-40
18.35833	-41
18.36667	-42
18.37500	-43
18.38333	-45
18.39167	-46
18.40000	-45
18.40833	-43
18.41667	-40
18.42500	-35
18.43333	-31
18.44167	-27
18.45000	-24
18.45833	-23
18.46667	-23
18.47500	-24
18.48333	-27
18.49167	-29
18.50000	-30
18.50833	-31
18.51667	-32
18.52500	-33
18.53333	-35
18.54167	-36
18.55000	-36
18.55833	-35
18.56667	-33
18.57500	-32
18.58333	-33
18.59167	-34
18.60000	-35
18.60833	-34
18.61667	-32
18.62500	-28
18.63333	-25
18.64167	-23
18.65000	-22
18.65833	-22
18.66667	-22
18.67500	-22
18.68333	-22
18.69167	-21
18.70000	-19
18.70833	-18
18.71667	-18
18.72500	-17
18.73333	-17
18.74167	-19
18.75000	-21
18.75833	-21
18.76667	-20
18.77500	-17
18.78333	-14
18.79167	-11
18.80000	-10
18.80833	-11
18.81667	-13
18.82500	-15
18.83333	-18
18.84167	-21
18.85000	-25
18.85833	-28
18.86667	-31
18.87500	-31
18.88333	-28
18.89167	-25
18.90000	-21
18.90833	-19
18.91667	-18
18.92500	-18
18.93333	-18
18.94167	-17
18.95000	-16
18.95833	-16
18.96667	-16
18.97500	-17
18.98333	-17
18.99167	-18
19.00000	-17
19.00833	-16
19.01667	-13
19.02500	-10
19.03333	-7
19.04167	-4
19.05000	-2
19.05833	0
19.06667	1
19.07500	1
19.08333	1
19.09167	-0
19.10000	-1
19.10833	-2
19.11667	-1
19.12500	2
19.13333	6
19.14167	11
19.15000	16
19.15833	18
19.16667	20
19.17500	21
19.18333	25
19.19167	29
19.20000	33
19.20833	37
19.21667	40
19.22500	41
19.23333	41
19.24167	41
19.25000	40
19.25833	40
19.26667	40
19.27500	43
19.28333	48
19.29167	54
19.30000	59
19.30833	65
19.31667	69
19.32500	73
19.33333	77
19.34167	81
19.35000	86
19.35833	94
19.36667	103
19.37500	114
19.38333	126
19.39167	139
19.40000	153
19.40833	165
19.41667	176
19.42500	184
19.43333	193
19.44167	202
19.45000	213
19.45833	226
19.46667	240
19.47500	253
19.48333	266
19.49167	280
19.50000	296
19.50833	316
19.51667	338
19.52500	363
19.53333	389
19.54167	418
19.55000	450
19.55833	483
19.56667	519
19.57500	556
19.58333	594
19.59167	633
19.60000	671
19.60833	712
19.61667	755
19.62500	803
19.63333	853
19.64167	908
19.65000	964
19.65833	1022
19.66667	1082
19.67500	1145
19.68333	1214
19.69167	1287
19.70000	1366
19.70833	1449
19.71667	1536
19.72500	1630
19.73333	1726
19.74167	1829
19.75000	1935
19.75833	2045
19.76667	2160
19.77500	2280
19.78333	2409
19.79167	2542
19.80000	2683
19.80833	2829
19.81667	2980
19.82500	3140
19.83333	3304
19.84167	3481
19.85000	3661
19.85833	3847
19.86667	4040
19.87500	4235
19.88333	4442
19.89167	4653
19.90000	4876
19.90833	5108
19.91667	5347
19.92500	5597
19.93333	5849
19.94167	6112
19.95000	6376
19.95833	6648
19.96667	6929
19.97500	7213
19.98333	7512
19.99167	7812
20.00000	8127
20.00833	8450
20.01667	8779
20.02500	9122
20.03333	9464
20.04167	9819
20.05000	10174
20.05833	10537
20.06667	10909
20.07500	11282
20.08333	11671
20.09167	12057
20.10000	12456
20.10833	12857
20.11667	13260
20.12500	13673
20.13333	14082
20.14167	14502
20.15000	14921
20.15833	15344
20.16667	15771
20.17500	16193
20.18333	16627
20.19167	17048
20.20000	17476
20.20833	17949
20.21667	18430
20.22500	18879
20.23333	19298
20.24167	19723
20.25000	20141
20.25833	20564
20.26667	21019
20.27500	21483
20.28333	21921
20.29167	22322
20.30000	22723
20.30833	23149
20.31667	23573
20.32500	23968
20.33333	24325
20.34167	24694
20.35000	25098
20.35833	25497
20.36667	25863
20.37500	26203
20.38333	26543
20.39167	26869
20.40000	27193
20.40833	27527
20.41667	27851
20.42500	28142
20.43333	28402
20.44167	28658
20.45000	28900
20.45833	29135
20.46667	29362
20.47500	29574
20.48333	29784
20.49167	29989
20.50000	30173
20.50833	30327
20.51667	30460
20.52500	30583
20.53333	30692
20.54167	30790
20.55000	30874
20.55833	30942
20.56667	30999
20.57500	31039
20.58333	31056
20.59167	31053
20.60000	31033
20.60833	31003
20.61667	30961
20.62500	30906
20.63333	30837
20.64167	30751
20.65000	30652
20.65833	30536
20.66667	30404
20.67500	30261
20.68333	30101
20.69167	29932
20.70000	29747
20.70833	29550
20.71667	29341
20.72500	29106
20.73333	28850
20.74167	28592
20.75000	28346
20.75833	28090
20.76667	27819
20.77500	27540
20.78333	27244
20.79167	26944
20.80000	26627
20.80833	26280
20.81667	25927
20.82500	25590
20.83333	25268
20.84167	24930
20.85000	24587
20.85833	24232
20.86667	23868
20.87500	23517
20.88333	23144
20.89167	22739
20.90000	22338
20.90833	21965
20.91667	21604
20.92500	21235
20.93333	20869
20.94167	20491
20.95000	20115
20.95833	19737
20.96667	19356
20.97500	18985
20.98333	18608
20.99167	18241
21.00000	17871
21.00833	17504
21.01667	17144
21.02500	16781
21.03333	16430
21.04167	16076
21.05000	15731
21.05833	15390
21.06667	15053
21.07500	14727
21.08333	14401
21.09167	14087
21.10000	13775
21.10833	13467
21.11667	13166
21.12500	12863
21.13333	12569
21.14167	12273
21.15000	11987
21.15833	11709
21.16667	11437
21.17500	11180
21.18333	10927
21.19167	10687
21.20000	10451
21.20833	10222
21.21667	10001
21.22500	9779
21.23333	9567
21.24167	9352
21.25000	9146
21.25833	8945
21.26667	8749
21.27500	8565
21.28333	8385
21.29167	8214
21.30000	8046
21.30833	7883
21.31667	7724
21.32500	7566
21.33333	7415
21.34167	7268
21.35000	7127
21.35833	6993
21.36667	6864
21.37500	6742
21.38333	6624
21.39167	6512
21.40000	6403
21.40833	6298
21.41667	6196
21.42500	6095
21.43333	5999
21.44167	5906
21.45000	5817
21.45833	5732
21.46667	5648
21.47500	5569
21.48333	5491
21.49167	5417
21.50000	5342
21.50833	5269
21.51667	5197
21.52500	5127
21.53333	5061
21.54167	4999
21.55000	4941
21.55833	4884
21.56667	4828
21.57500	4774
21.58333	4719
21.59167	4667
21.60000	4617
21.60833	4569
21.61667	4525
21.62500	4481
21.63333	4441
21.64167	4402
21.65000	4365
21.65833	4330
21.66667	4295
21.67500	4261
21.68333	4226
21.69167	4191
21.70000	4156
21.70833	4121
21.71667	4088
21.72500	4054
21.73333	4021
21.74167	3989
21.75000	3958
21.75833	3929
21.76667	3901
21.77500	3875
21.78333	3849
21.79167	3824
21.80000	3799
21.80833	3774
21.81667	3750
21.82500	3727
21.83333	3705
21.84167	3683
21.85000	3661
21.85833	3640
21.86667	3620
21.87500	3600
21.88333	3581
21.89167	3561
21.90000	3541
21.90833	3521
21.91667	3504
21.92500	3487
21.93333	3471
21.94167	3454
21.95000	3436
21.95833	3417
21.96667	3396
21.97500	3377
21.98333	3360
21.99167	3344
22.00000	3330
22.00833	3316
22.01667	3301
22.02500	3286
22.03333	3272
22.04167	3257
22.05000	3244
22.05833	3232
22.06667	3221
22.07500	3211
22.08333	3202
22.09167	3192
22.10000	3180
22.10833	3165
22.11667	3149
22.12500	3131
22.13333	3116
22.14167	3103
22.15000	3093
22.15833	3085
22.16667	3078
22.17500	3070
22.18333	3059
22.19167	3046
22.20000	3030
22.20833	3013
22.21667	2996
22.22500	2980
22.23333	2967
22.24167	2955
22.25000	2944
22.25833	2933
22.26667	2923
22.27500	2914
22.28333	2905
22.29167	2896
22.30000	2885
22.30833	2871
22.31667	2857
22.32500	2841
22.33333	2826
22.34167	2811
22.35000	2796
22.35833	2780
22.36667	2765
22.37500	2749
22.38333	2734
22.39167	2719
22.40000	2707
22.40833	2695
22.41667	2682
22.42500	2669
22.43333	2655
22.44167	2639
22.45000	2623
22.45833	2608
22.46667	2594
22.47500	2581
22.48333	2567
22.49167	2554
22.50000	2538
22.50833	2521
22.51667	2503
22.52500	2483
22.53333	2465
22.54167	2447
22.55000	2430
22.55833	2413
22.56667	2397
22.57500	2381
22.58333	2365
22.59167	2349
22.60000	2332
22.60833	2314
22.61667	2295
22.62500	2277
22.63333	2259
22.64167	2243
22.65000	2229
22.65833	2215
22.66667	2200
22.67500	2186
22.68333	2172
22.69167	2158
22.70000	2144
22.70833	2130
22.71667	2115
22.72500	2098
22.73333	2081
22.74167	2064
22.75000	2048
22.75833	2033
22.76667	2019
22.77500	2006
22.78333	1992
22.79167	1978
22.80000	1962
22.80833	1945
22.81667	1929
22.82500	1913
22.83333	1898
22.84167	1884
22.85000	1871
22.85833	1859
22.86667	1848
22.87500	1840
22.88333	1834
22.89167	1828
22.90000	1820
22.90833	1810
22.91667	1798
22.92500	1786
22.93333	1774
22.94167	1763
22.95000	1754
22.95833	1745
22.96667	1738
22.97500	1731
22.98333	1723
22.99167	1714
23.00000	1701
23.00833	1688
23.01667	1675
23.02500	1664
23.03333	1654
23.04167	1647
23.05000	1640
23.05833	1631
23.06667	1623
23.07500	1616
23.08333	1610
23.09167	1605
23.10000	1601
23.10833	1598
23.11667	1593
23.12500	1588
23.13333	1581
23.14167	1575
23.15000	1569
23.15833	1563
23.16667	1557
23.17500	1551
23.18333	1544
23.19167	1538
23.20000	1533
23.20833	1529
23.21667	1525
23.22500	1522
23.23333	1519
23.24167	1515
23.25000	1510
23.25833	1506
23.26667	1501
23.27500	1497
23.28333	1493
23.29167	1488
23.30000	1484
23.30833	1478
23.31667	1473
23.32500	1467
23.33333	1462
23.34167	1458
23.35000	1454
23.35833	1450
23.36667	1446
23.37500	1442
23.38333	1437
23.39167	1432
23.40000	1430
23.40833	1430
23.41667	1430
23.42500	1429
23.43333	1426
23.44167	1422
23.45000	1417
23.45833	1412
23.46667	1407
23.47500	1403
23.48333	1400
23.49167	1397
23.50000	1393
23.50833	1388
23.51667	1380
23.52500	1371
23.53333	1363
23.54167	1358
23.55000	1356
23.55833	1354
23.56667	1351
23.57500	1347
23.58333	1341
23.59167	1335
23.60000	1329
23.60833	1325
23.61667	1321
23.62500	1319
23.63333	1316
23.64167	1314
23.65000	1311
23.65833	1308
23.66667	1304
23.67500	1301
23.68333	1298
23.69167	1295
23.70000	1291
23.70833	1286
23.71667	1281
23.72500	1276
23.73333	1271
23.74167	1266
23.75000	1261
23.75833	1258
23.76667	1255
23.77500	1252
23.78333	1249
23.79167	1246
23.80000	1243
23.80833	1239
23.81667	1237
23.82500	1235
23.83333	1234
23.84167	1234
23.85000	1233
23.85833	1232
23.86667	1229
23.87500	1224
23.88333	1219
23.89167	1214
23.90000	1210
23.90833	1207
23.91667	1205
23.92500	1205
23.93333	1206
23.94167	1210
23.95000	1215
23.95833	1218
23.96667	1220
23.97500	1221
23.98333	1221
23.99167	1222
24.00000	1224
24.00833	1228
24.01667	1233
24.02500	1239
24.03333	1246
24.04167	1253
24.05000	1260
24.05833	1265
24.06667	1268
24.07500	1270
24.08333	1272
24.09167	1276
24.10000	1281
24.10833	1287
24.11667	1294
24.12500	1300
24.13333	1306
24.14167	1310
24.15000	1314
24.15833	1320
24.16667	1327
24.17500	1336
24.18333	1345
24.19167	1355
24.20000	1363
24.20833	1372
24.21667	1383
24.22500	1395
24.23333	1408
24.24167	1422
24.25000	1435
24.25833	1448
24.26667	1462
24.27500	1477
24.28333	1492
24.29167	1507
24.30000	1519
24.30833	1529
24.31667	1538
24.32500	1547
24.33333	1558
24.34167	1573
24.35000	1589
24.35833	1606
24.36667	1622
24.37500	1637
24.38333	1652
24.39167	1665
24.40000	1679
24.40833	1694
24.41667	1709
24.42500	1726
24.43333	1741
24.44167	1756
24.45000	1768
24.45833	1779
24.46667	1788
24.47500	1797
24.48333	1806
24.49167	1815
24.50000	1822
24.50833	1830
24.51667	1838
24.52500	1847
24.53333	1857
24.54167	1868
24.55000	1878
24.55833	1887
24.56667	1896
24.57500	1905
24.58333	1913
24.59167	1920
24.60000	1925
24.60833	1929
24.61667	1933
24.62500	1936
24.63333	1939
24.64167	1942
24.65000	1944
24.65833	1946
24.66667	1948
24.67500	1950
24.68333	1951
24.69167	1951
24.70000	1949
24.70833	1945
24.71667	1940
24.72500	1935
24.73333	1929
24.74167	1924
24.75000	1919
24.75833	1916
24.76667	1914
24.77500	1912
24.78333	1909
24.79167	1903
24.80000	1895
24.80833	1885
24.81667	1874
24.82500	1864
24.83333	1853
24.84167	1843
24.85000	1834
24.85833	1827
24.86667	1821
24.87500	1812
24.88333	1801
24.89167	1786
24.90000	1770
24.90833	1753
24.91667	1738
24.92500	1726
24.93333	1714
24.94167	1702
24.95000	1689
24.95833	1675
24.96667	1661
24.97500	1646
24.98333	1632
24.99167	1618
25.00000	1603
25.00833	1589
25.01667	1575
25.02500	1560
25.03333	1547
25.04167	1535
25.05000	1523
25.05833	1512
25.06667	1500
25.07500	1488
25.08333	1475
25.09167	1461
25.10000	1446
25.10833	1431
25.11667	1415
25.12500	1398
25.13333	1383
25.14167	1370
25.15000	1360
25.15833	1351
25.16667	1343
25.17500	1335
25.18333	1325
25.19167	1314
25.20000	1303
25.20833	1291
25.21667	1281
25.22500	1270
25.23333	1259
25.24167	1246
25.25000	1232
25.25833	1218
25.26667	1205
25.27500	1193
25.28333	1182
25.29167	1173
25.30000	1165
25.30833	1158
25.31667	1152
25.32500	1147
25.33333	1142
25.34167	1137
25.35000	1130
25.35833	1120
25.36667	1109
25.37500	1098
25.38333	1089
25.39167	1081
25.40000	1074
25.40833	1069
25.41667	1063
25.42500	1056
25.43333	1049
25.44167	1042
25.45000	1035
25.45833	1029
25.46667	1025
25.47500	1021
25.48333	1018
25.49167	1015
25.50000	1012
25.50833	1009
25.51667	1005
25.52500	1000
25.53333	995
25.54167	990
25.55000	986
25.55833	985
25.56667	985
25.57500	986
25.58333	986
25.59167	983
25.60000	978
25.60833	971
25.61667	963
25.62500	954
25.63333	947
25.64167	941
25.65000	938
25.65833	937
25.66667	939
25.67500	942
25.68333	946
25.69167	949
25.70000	950
25.70833	949
25.71667	947
25.72500	945
25.73333	942
25.74167	939
25.75000	937
25.75833	936
25.76667	936
25.77500	936
25.78333	936
25.79167	937
25.80000	936
25.80833	934
25.81667	930
25.82500	927
25.83333	926
25.84167	926
25.85000	929
25.85833	932
25.86667	935
25.87500	937
25.88333	938
25.89167	937
25.90000	935
25.90833	934
25.91667	934
25.92500	936
25.93333	939
25.94167	942
25.95000	943
25.95833	941
25.96667	937
25.97500	934
25.98333	933
25.99167	934
26.00000	936
26.00833	939
26.01667	940
26.02500	941
26.03333	940
26.04167	940
26.05000	941
26.05833	942
26.06667	944
26.07500	947
26.08333	952
26.09167	956
26.10000	961
26.10833	964
26.11667	967
26.12500	969
26.13333	972
26.14167	975
26.15000	978
26.15833	981
26.16667	982
26.17500	983
26.18333	982
26.19167	981
26.20000	983
26.20833	987
26.21667	993
26.22500	1001
26.23333	1008
26.24167	1015
26.25000	1021
26.25833	1026
26.26667	1030
26.27500	1034
26.28333	1038
26.29167	1043
26.30000	1050
26.30833	1057
26.31667	1065
26.32500	1072
26.33333	1077
26.34167	1081
26.35000	1083
26.35833	1084
26.36667	1085
26.37500	1088
26.38333	1093
26.39167	1099
26.40000	1107
26.40833	1116
26.41667	1125
26.42500	1133
26.43333	1141
26.44167	1147
26.45000	1153
26.45833	1160
26.46667	1166
26.47500	1173
26.48333	1179
26.49167	1185
26.50000	1189
26.50833	1193
26.51667	1196
26.52500	1198
26.53333	1200
26.54167	1205
26.55000	1212
26.55833	1221
26.56667	1230
26.57500	1237
26.58333	1243
26.59167	1247
26.60000	1252
26.60833	1256
26.61667	1260
26.62500	1263
26.63333	1265
26.64167	1266
26.65000	1266
26.65833	1268
26.66667	1271
26.67500	1275
26.68333	1279
26.69167	1281
26.70000	1283
26.70833	1283
26.71667	1283
26.72500	1284
26.73333	1284
26.74167	1284
26.75000	1284
26.75833	1285
26.76667	1286
26.77500	1287
26.78333	1288
26.79167	1289
26.80000	1290
26.80833	1290
26.81667	1291
26.82500	1292
26.83333	1292
26.84167	1292
26.85000	1291
26.85833	1288
26.86667	1283
26.87500	1278
26.88333	1273
26.89167	1268
26.90000	1263
26.90833	1258
26.91667	1254
26.92500	1250
26.93333	1248
26.94167	1246
26.95000	1243
26.95833	1240
26.96667	1235
26.97500	1232
26.98333	1228
26.99167	1225
27.00000	1224
27.00833	1223
27.01667	1223
27.02500	1221
27.03333	1218
27.04167	1214
27.05000	1210
27.05833	1206
27.06667	1201
27.07500	1197
27.08333	1194
27.09167	1191
27.10000	1188
27.10833	1184
27.11667	1180
27.12500	1176
27.13333	1173
27.14167	1169
27.15000	1165
27.15833	1159
27.16667	1152
27.17500	1146
27.18333	1140
27.19167	1135
27.20000	1132
27.20833	1129
27.21667	1126
27.22500	1123
27.23333	1120
27.24167	1118
27.25000	1115
27.25833	1112
27.26667	1108
27.27500	1104
27.28333	1101
27.29167	1099
27.30000	1098
27.30833	1097
27.31667	1094
27.32500	1088
27.33333	1082
27.34167	1077
27.35000	1073
27.35833	1071
27.36667	1070
27.37500	1069
27.38333	1067
27.39167	1064
27.40000	1062
27.40833	1059
27.41667	1058
27.42500	1057
27.43333	1058
27.44167	1059
27.45000	1061
27.45833	1064
27.46667	1067
27.47500	1069
27.48333	1068
27.49167	1066
27.50000	1063
27.50833	1061
27.51667	1061
27.52500	1062
27.53333	1065
27.54167	1068
27.55000	1071
27.55833	1073
27.56667	1073
27.57500	1073
27.58333	1072
27.59167	1071
27.60000	1072
27.60833	1074
27.61667	1077
27.62500	1080
27.63333	1084
27.64167	1089
27.65000	1093
27.65833	1097
27.66667	1101
27.67500	1104
27.68333	1109
27.69167	1113
27.70000	1118
27.70833	1124
27.71667	1129
27.72500	1133
27.73333	1138
27.74167	1143
27.75000	1149
27.75833	1156
27.76667	1165
27.77500	1173
27.78333	1181
27.79167	1188
27.80000	1195
27.80833	1202
27.81667	1207
27.82500	1211
27.83333	1215
27.84167	1221
27.85000	1229
27.85833	1240
27.86667	1252
27.87500	1261
27.88333	1269
27.89167	1276
27.90000	1281
27.90833	1287
27.91667	1295
27.92500	1304
27.93333	1315
27.94167	1327
27.95000	1338
27.95833	1349
27.96667	1358
27.97500	1367
27.98333	1374
27.99167	1383
28.00000	1393
28.00833	1405
28.01667	1418
28.02500	1431
28.03333	1445
28.04167	1456
28.05000	1465
28.05833	1473
28.06667	1479
28.07500	1486
28.08333	1494
28.09167	1504
28.10000	1516
28.10833	1529
28.11667	1541
28.12500	1554
28.13333	1565
28.14167	1576
28.15000	1586
28.15833	1596
28.16667	1606
28.17500	1615
28.18333	1623
28.19167	1631
28.20000	1637
28.20833	1643
28.21667	1649
28.22500	1655
28.23333	1663
28.24167	1671
28.25000	1679
28.25833	1687
28.26667	1694
28.27500	1701
28.28333	1709
28.29167	1718
28.30000	1728
28.30833	1736
28.31667	1743
28.32500	1749
28.33333	1754
28.34167	1759
28.35000	1762
28.35833	1766
28.36667	1768
28.37500	1770
28.38333	1770
28.39167	1768
28.40000	1767
28.40833	1768
28.41667	1771
28.42500	1774
28.43333	1778
28.44167	1781
28.45000	1784
28.45833	1786
28.46667	1788
28.47500	1791
28.48333	1794
28.49167	1796
28.50000	1797
28.50833	1796
28.51667	1794
28.52500	1792
28.53333	1791
28.54167	1791
28.55000	1792
28.55833	1792
28.56667	1791
28.57500	1789
28.58333	1785
28.59167	1781
28.60000	1776
28.60833	1771
28.61667	1767
28.62500	1765
28.63333	1763
28.64167	1761
28.65000	1758
28.65833	1752
28.66667	1745
28.67500	1737
28.68333	1729
28.69167	1723
28.70000	1718
28.70833	1714
28.71667	1712
28.72500	1713
28.73333	1714
28.74167	1716
28.75000	1717
28.75833	1717
28.76667	1715
28.77500	1713
28.78333	1711
28.79167	1709
28.80000	1707
28.80833	1704
28.81667	1700
28.82500	1694
28.83333	1688
28.84167	1682
28.85000	1678
28.85833	1677
28.86667	1679
28.87500	1682
28.88333	1685
28.89167	1687
28.90000	1686
28.90833	1684
28.91667	1682
28.92500	1680
28.93333	1678
28.94167	1678
28.95000	1679
28.95833	1680
28.96667	1681
28.97500	1682
28.98333	1682
28.99167	1682
29.00000	1682
29.00833	1684
29.01667	1687
29.02500	1689
29.03333	1693
29.04167	1697
29.05000	1701
29.05833	1705
29.06667	1710
29.07500	1714
29.08333	1718
29.09167	1721
29.10000	1725
29.10833	1728
29.11667	1730
29.12500	1734
29.13333	1739
29.14167	1746
29.15000	1756
29.15833	1767
29.16667	1779
29.17500	1789
29.18333	1799
29.19167	1808
29.20000	1815
29.20833	1821
29.21667	1827
29.22500	1832
29.23333	1838
29.24167	1844
29.25000	1853
29.25833	1864
29.26667	1876
29.27500	1889
29.28333	1903
29.29167	1917
29.30000	1930
29.30833	1942
29.31667	1954
29.32500	1968
29.33333	1982
29.34167	1997
29.35000	2012
29.35833	2028
29.36667	2044
29.37500	2062
29.38333	2082
29.39167	2102
29.40000	2122
29.40833	2143
29.41667	2164
29.42500	2187
29.43333	2210
29.44167	2235
29.45000	2261
29.45833	2288
29.46667	2316
29.47500	2343
29.48333	2368
29.49167	2393
29.50000	2418
29.50833	2444
29.51667	2471
29.52500	2501
29.53333	2532
29.54167	2566
29.55000	2601
29.55833	2637
29.56667	2674
29.57500	2712
29.58333	2750
29.59167	2788
29.60000	2829
29.60833	2872
29.61667	2918
29.62500	2969
29.63333	3023
29.64167	3083
29.65000	3144
29.65833	3206
29.66667	3270
29.67500	3336
29.68333	3406
29.69167	3480
29.70000	3559
29.70833	3641
29.71667	3726
29.72500	3816
29.73333	3906
29.74167	4002
29.75000	4101
29.75833	4204
29.76667	4315
29.77500	4429
29.78333	4552
29.79167	4678
29.80000	4809
29.80833	4946
29.81667	5089
29.82500	5243
29.83333	5404
29.84167	5579
29.85000	5761
29.85833	5951
29.86667	6149
29.87500	6349
29.88333	6562
29.89167	6780
29.90000	7014
29.90833	7258
29.91667	7511
29.92500	7780
29.93333	8055
29.94167	8349
29.95000	8651
29.95833	8966
29.96667	9298
29.97500	9635
29.98333	9995
29.99167	10363
30.00000	10752
30.00833	11158
30.01667	11575
30.02500	12016
30.03333	12462
30.04167	12931
30.05000	13409
30.05833	13901
30.06667	14415
30.07500	14937
30.08333	15491
30.09167	16053
30.10000	16639
30.10833	17244
30.11667	17861
30.12500	18508
30.13333	19157
30.14167	19836
30.15000	20522
30.15833	21226
30.16667	21955
30.17500	22687
30.18333	23457
30.19167	24228
30.20000	25026
30.20833	25839
30.21667	26657
30.22500	27505
30.23333	28345
30.24167	29212
30.25000	30082
30.25833	30967
30.26667	31876
30.27500	32781
30.28333	33720
30.29167	34651
30.30000	35604
30.30833	36563
30.31667	37518
30.32500	38496
30.33333	39455
30.34167	40437
30.35000	41410
30.35833	42384
30.36667	43371
30.37500	44341
30.38333	45335
30.39167	46310
30.40000	47296
30.40833	48279
30.41667	49245
30.42500	50222
30.43333	51169
30.44167	52126
30.45000	53065
30.45833	53994
30.46667	54926
30.47500	55831
30.48333	56746
30.49167	57631
30.50000	58510
30.50833	59372
30.51667	60202
30.52500	61028
30.53333	61815
30.54167	62596
30.55000	63349
30.55833	64084
30.56667	64811
30.57500	65506
30.58333	66198
30.59167	66854
30.60000	67490
30.60833	68098
30.61667	68667
30.62500	69217
30.63333	69725
30.64167	70215
30.65000	70674
30.65833	71106
30.66667	71519
30.67500	71894
30.68333	72245
30.69167	72557
30.70000	72836
30.70833	73084
30.71667	73298
30.72500	73486
30.73333	73639
30.74167	73760
30.75000	73848
30.75833	73903
30.76667	73929
30.77500	73922
30.78333	73883
30.79167	73813
30.80000	73707
30.80833	73568
30.81667	73398
30.82500	73192
30.83333	72961
30.84167	72694
30.85000	72401
30.85833	72077
30.86667	71718
30.87500	71336
30.88333	70913
30.89167	70472
30.90000	69999
30.90833	69503
30.91667	68988
30.92500	68439
30.93333	67878
30.94167	67279
30.95000	66662
30.95833	66022
30.96667	65351
30.97500	64674
30.98333	63962
30.99167	63248
31.00000	62508
31.00833	61754
31.01667	60994
31.02500	60204
31.03333	59420
31.04167	58607
31.05000	57791
31.05833	56961
31.06667	56110
31.07500	55267
31.08333	54397
31.09167	53540
31.10000	52669
31.10833	51794
31.11667	50925
31.12500	50033
31.13333	49156
31.14167	48257
31.15000	47366
31.15833	46477
31.16667	45580
31.17500	44706
31.18333	43817
31.19167	42949
31.20000	42075
31.20833	41205
31.21667	40354
31.22500	39494
31.23333	38661
31.24167	37818
31.25000	36992
31.25833	36175
31.26667	35358
31.27500	34569
31.28333	33774
31.29167	33006
31.30000	32241
31.30833	31488
31.31667	30756
31.32500	30020
31.33333	29312
31.34167	28599
31.35000	27907
31.35833	27228
31.36667	26555
31.37500	25910
31.38333	25266
31.39167	24649
31.40000	24037
31.40833	23437
31.41667	22856
31.42500	22275
31.43333	21718
31.44167	21164
31.45000	20631
31.45833	20116
31.46667	19610
31.47500	19131
31.48333	18655
31.49167	18199
31.50000	17750
31.50833	17310
31.51667	16885
31.52500	16462
31.53333	16060
31.54167	15662
31.55000	15281
31.55833	14914
31.56667	14554
31.57500	14213
31.58333	13873
31.59167	13550
31.60000	13234
31.60833	12927
31.61667	12632
31.62500	12340
31.63333	12063
31.64167	11790
31.65000	11529
31.65833	11277
31.66667	11032
31.67500	10801
31.68333	10574
31.69167	10359
31.70000	10150
31.70833	9949
31.71667	9756
31.72500	9563
31.73333	9378
31.74167	9196
31.75000	9022
31.75833	8855
31.76667	8692
31.77500	8538
31.78333	8387
31.79167	8243
31.80000	8101
31.80833	7962
31.81667	7829
31.82500	7698
31.83333	7574
31.84167	7452
31.85000	7337
31.85833	7228
31.86667	7123
31.87500	7026
31.88333	6930
31.89167	6839
31.90000	6749
31.90833	6660
31.91667	6574
31.92500	6488
31.93333	6408
31.94167	6331
31.95000	6257
31.95833	6186
31.96667	6115
31.97500	6048
31.98333	5983
31.99167	5921
32.00000	5861
32.00833	5804
32.01667	5751
32.02500	5701
32.03333	5656
32.04167	5615
32.05000	5576
32.05833	5538
32.06667	5500
32.07500	5463
32.08333	5426
32.09167	5391
32.10000	5358
32.10833	5327
32.11667	5298
32.12500	5271
32.13333	5246
32.14167	5221
32.15000	5197
32.15833	5175
32.16667	5153
32.17500	5134
32.18333	5118
32.19167	5106
32.20000	5098
32.20833	5093
32.21667	5090
32.22500	5090
32.23333	5091
32.24167	5093
32.25000	5095
32.25833	5098
32.26667	5103
32.27500	5111
32.28333	5123
32.29167	5137
32.30000	5153
32.30833	5171
32.31667	5191
32.32500	5215
32.33333	5242
32.34167	5272
32.35000	5305
32.35833	5340
32.36667	5377
32.37500	5417
32.38333	5461
32.39167	5509
32.40000	5561
32.40833	5616
32.41667	5674
32.42500	5736
32.43333	5799
32.44167	5868
32.45000	5940
32.45833	6019
32.46667	6105
32.47500	6195
32.48333	6293
32.49167	6394
32.50000	6502
32.50833	6616
32.51667	6735
32.52500	6862
32.53333	6991
32.54167	7127
32.55000	7267
32.55833	7417
32.56667	7577
32.57500	7744
32.58333	7925
32.59167	8113
32.60000	8311
32.60833	8519
32.61667	8733
32.62500	8962
32.63333	9196
32.64167	9445
32.65000	9702
32.65833	9970
32.66667	10252
32.67500	10541
32.68333	10850
32.69167	11167
32.70000	11503
32.70833	11854
32.71667	12217
32.72500	12601
32.73333	12991
32.74167	13404
32.75000	13825
32.75833	14262
32.76667	14720
32.77500	15184
32.78333	15675
32.79167	16173
32.80000	16693
32.80833	17232
32.81667	17783
32.82500	18364
32.83333	18949
32.84167	19564
32.85000	20188
32.85833	20828
32.86667	21490
32.87500	22155
32.88333	22850
32.89167	23546
32.90000	24269
32.90833	25009
32.91667	25759
32.92500	26542
32.93333	27325
32.94167	28140
32.95000	28960
32.95833	29790
32.96667	30639
32.97500	31479
32.98333	32349
32.99167	33212
33.00000	34098
33.00833	34995
33.01667	35895
33.02500	36825
33.03333	37744
33.04167	38692
33.05000	39633
33.05833	40575
33.06667	41527
33.07500	42460
33.08333	43415
33.09167	44354
33.10000	45310
33.10833	46272
33.11667	47225
33.12500	48200
33.13333	49148
33.14167	50110
33.15000	51052
33.15833	51982
33.16667	52915
33.17500	53818
33.18333	54734
33.19167	55624
33.20000	56516
33.20833	57401
33.21667	58268
33.22500	59144
33.23333	59984
33.24167	60824
33.25000	61635
33.25833	62424
33.26667	63204
33.27500	63950
33.28333	64696
33.29167	65412
33.30000	66119
33.30833	66809
33.31667	67472
33.32500	68129
33.33333	68748
33.34167	69351
33.35000	69922
33.35833	70464
33.36667	70986
33.37500	71475
33.38333	71953
33.39167	72402
33.40000	72832
33.40833	73237
33.41667	73607
33.42500	73953
33.43333	74262
33.44167	74547
33.45000	74802
33.45833	75028
33.46667	75229
33.47500	75397
33.48333	75536
33.49167	75645
33.50000	75726
33.50833	75780
33.51667	75804
33.52500	75800
33.53333	75764
33.54167	75696
33.55000	75598
33.55833	75471
33.56667	75313
33.57500	75131
33.58333	74915
33.59167	74676
33.60000	74404
33.60833	74107
33.61667	73785
33.62500	73431
33.63333	73059
33.64167	72652
33.65000	72224
33.65833	71770
33.66667	71287
33.67500	70790
33.68333	70258
33.69167	69712
33.70000	69134
33.70833	68533
33.71667	67916
33.72500	67268
33.73333	66615
33.74167	65930
33.75000	65237
33.75833	64525
33.76667	63788
33.77500	63048
33.78333	62274
33.79167	61500
33.80000	60699
33.80833	59885
33.81667	59070
33.82500	58228
33.83333	57398
33.84167	56544
33.85000	55691
33.85833	54830
33.86667	53949
33.87500	53079
33.88333	52183
33.89167	51301
33.90000	50406
33.90833	49508
33.91667	48619
33.92500	47712
33.93333	46828
33.94167	45928
33.95000	45040
33.95833	44154
33.96667	43259
33.97500	42381
33.98333	41482
33.99167	40605
34.00000	39726
34.00833	38854
34.01667	38003
34.02500	37145
34.03333	36315
34.04167	35475
34.05000	34653
34.05833	33842
34.06667	33031
34.07500	32244
34.08333	31448
34.09167	30676
34.10000	29908
34.10833	29151
34.11667	28418
34.12500	27684
34.13333	26979
34.14167	26272
34.15000	25583
34.15833	24903
34.16667	24224
34.17500	23569
34.18333	22909
34.19167	22277
34.20000	21656
34.20833	21052
34.21667	20471
34.22500	19893
34.23333	19342
34.24167	18791
34.25000	18258
34.25833	17735
34.26667	17217
34.27500	16721
34.28333	16224
34.29167	15750
34.30000	15285
34.30833	14833
34.31667	14400
34.32500	13970
34.33333	13562
34.34167	13157
34.35000	12767
34.35833	12388
34.36667	12015
34.37500	11659
34.38333	11305
34.39167	10969
34.40000	10642
34.40833	10325
34.41667	10023
34.42500	9724
34.43333	9439
34.44167	9157
34.45000	8885
34.45833	8620
34.46667	8359
34.47500	8111
34.48333	7865
34.49167	7633
34.50000	7408
34.50833	7193
34.51667	6989
34.52500	6788
34.53333	6597
34.54167	6406
34.55000	6221
34.55833	6041
34.56667	5865
34.57500	5697
34.58333	5531
34.59167	5374
34.60000	5223
34.60833	5079
34.61667	4945
34.62500	4815
34.63333	4691
34.64167	4566
34.65000	4444
34.65833	4327
34.66667	4211
34.67500	4103
34.68333	3998
34.69167	3897
34.70000	3798
34.70833	3701
34.71667	3608
34.72500	3518
34.73333	3432
34.74167	3347
34.75000	3266
34.75833	3189
34.76667	3116
34.77500	3048
34.78333	2983
34.79167	2921
34.80000	2858
34.80833	2795
34.81667	2734
34.82500	2674
34.83333	2617
34.84167	2560
34.85000	2506
34.85833	2457
34.86667	2410
34.87500	2367
34.88333	2326
34.89167	2285
34.90000	2244
34.90833	2201
34.91667	2158
34.92500	2115
34.93333	2074
34.94167	2034
34.95000	1997
34.95833	1965
34.96667	1935
34.97500	1906
34.98333	1879
34.99167	1852
35.00000	1824
35.00833	1795
35.01667	1768
35.02500	1741
35.03333	1715
35.04167	1691
35.05000	1668
35.05833	1646
35.06667	1623
35.07500	1602
35.08333	1580
35.09167	1560
35.10000	1541
35.10833	1521
35.11667	1503
35.12500	1485
35.13333	1468
35.14167	1453
35.15000	1438
35.15833	1424
35.16667	1409
35.17500	1394
35.18333	1379
35.19167	1364
35.20000	1349
35.20833	1333
35.21667	1319
35.22500	1305
35.23333	1292
35.24167	1278
35.25000	1264
35.25833	1250
35.26667	1236
35.27500	1224
35.28333	1213
35.29167	1204
35.30000	1195
35.30833	1187
35.31667	1179
35.32500	1169
35.33333	1158
35.34167	1146
35.35000	1134
35.35833	1124
35.36667	1116
35.37500	1110
35.38333	1106
35.39167	1101
35.40000	1096
35.40833	1089
35.41667	1082
35.42500	1076
35.43333	1070
35.44167	1064
35.45000	1057
35.45833	1048
35.46667	1037
35.47500	1026
35.48333	1015
35.49167	1006
35.50000	1000
35.50833	996
35.51667	993
35.52500	992
35.53333	991
35.54167	989
35.55000	985
35.55833	981
35.56667	976
35.57500	971
35.58333	965
35.59167	959
35.60000	953
35.60833	948
35.61667	943
35.62500	938
35.63333	934
35.64167	929
35.65000	925
35.65833	920
35.66667	916
35.67500	910
35.68333	903
35.69167	896
35.70000	889
35.70833	884
35.71667	880
35.72500	876
35.73333	873
35.74167	870
35.75000	867
35.75833	864
35.76667	860
35.77500	856
35.78333	851
35.79167	846
35.80000	842
35.80833	838
35.81667	835
35.82500	831
35.83333	828
35.84167	823
35.85000	819
35.85833	815
35.86667	811
35.87500	807
35.88333	803
35.89167	799
35.90000	796
35.90833	793
35.91667	789
35.92500	786
35.93333	782
35.94167	778
35.95000	775
35.95833	774
35.96667	774
35.97500	774
35.98333	774
35.99167	771
36.00000	768
36.00833	764
36.01667	762
36.02500	763
36.03333	765
36.04167	768
36.05000	769
36.05833	766
36.06667	760
36.07500	752
36.08333	743
36.09167	735
36.10000	730
36.10833	730
36.11667	731
36.12500	733
36.13333	732
36.14167	727
36.15000	721
36.15833	714
36.16667	708
36.17500	704
36.18333	701
36.19167	700
36.20000	698
36.20833	695
36.21667	692
36.22500	689
36.23333	688
36.24167	686
36.25000	686
36.25833	687
36.26667	688
36.27500	690
36.28333	692
36.29167	693
36.30000	693
36.30833	691
36.31667	688
36.32500	685
36.33333	682
36.34167	677
36.35000	672
36.35833	666
36.36667	660
36.37500	655
36.38333	652
36.39167	652
36.40000	652
36.40833	653
36.41667	653
36.42500	651
36.43333	647
36.44167	644
36.45000	642
36.45833	641
36.46667	642
36.47500	641
36.48333	638
36.49167	634
36.50000	628
36.50833	624
36.51667	621
36.52500	621
36.53333	622
36.54167	623
36.55000	623
36.55833	621
36.56667	618
36.57500	614
36.58333	610
36.59167	608
36.60000	607
36.60833	608
36.61667	608
36.62500	606
36.63333	603
36.64167	599
36.65000	595
36.65833	592
36.66667	592
36.67500	594
36.68333	597
36.69167	601
36.70000	604
36.70833	604
36.71667	602
36.72500	597
36.73333	590
36.74167	583
36.75000	577
36.75833	572
36.76667	568
36.77500	565
36.78333	562
36.79167	560
36.80000	557
36.80833	556
36.81667	554
36.82500	553
36.83333	551
36.84167	548
36.85000	545
36.85833	542
36.86667	540
36.87500	538
36.88333	538
36.89167	538
36.90000	538
36.90833	537
36.91667	535
36.92500	533
36.93333	530
36.94167	528
36.95000	527
36.95833	527
36.96667	527
36.97500	527
36.98333	524
36.99167	520
37.00000	516
37.00833	512
37.01667	510
37.02500	510
37.03333	511
37.04167	511
37.05000	510
37.05833	509
37.06667	507
37.07500	506
37.08333	505
37.09167	503
37.10000	502
37.10833	502
37.11667	503
37.12500	505
37.13333	506
37.14167	505
37.15000	501
37.15833	497
37.16667	494
37.17500	494
37.18333	498
37.19167	503
37.20000	507
37.20833	508
37.21667	507
37.22500	503
37.23333	498
37.24167	492
37.25000	487
37.25833	483
37.26667	480
37.27500	478
37.28333	477
37.29167	475
37.30000	475
37.30833	476
37.31667	478
37.32500	481
37.33333	483
37.34167	484
37.35000	484
37.35833	484
37.36667	484
37.37500	484
37.38333	484
37.39167	482
37.40000	479
37.40833	474
37.41667	470
37.42500	466
37.43333	464
37.44167	464
37.45000	465
37.45833	466
37.46667	464
37.47500	462
37.48333	459
37.49167	457
37.50000	457
37.50833	458
37.51667	458
37.52500	458
37.53333	458
37.54167	457
37.55000	457
37.55833	459
37.56667	462
37.57500	464
37.58333	465
37.59167	464
37.60000	461
37.60833	458
37.61667	457
37.62500	458
37.63333	459
37.64167	461
37.65000	463
37.65833	463
37.66667	463
37.67500	461
37.68333	459
37.69167	457
37.70000	455
37.70833	454
37.71667	454
37.72500	456
37.73333	459
37.74167	462
37.75000	466
37.75833	470
37.76667	474
37.77500	477
37.78333	479
37.79167	480
37.80000	478
37.80833	475
37.81667	471
37.82500	467
37.83333	464
37.84167	461
37.85000	460
37.85833	459
37.86667	459
37.87500	460
37.88333	462
37.89167	464
37.90000	467
37.90833	469
37.91667	471
37.92500	473
37.93333	473
37.94167	471
37.95000	467
37.95833	463
37.96667	458
37.97500	455
37.98333	453
37.99167	453
38.00000	456
38.00833	459
38.01667	461
38.02500	460
38.03333	459
38.04167	458
38.05000	456
38.05833	456
38.06667	456
38.07500	456
38.08333	455
38.09167	453
38.10000	452
38.10833	452
38.11667	452
38.12500	451
38.13333	450
38.14167	450
38.15000	452
38.15833	453
38.16667	454
38.17500	454
38.18333	452
38.19167	448
38.20000	446
38.20833	444
38.21667	442
38.22500	439
38.23333	436
38.24167	432
38.25000	430
38.25833	431
38.26667	435
38.27500	440
38.28333	444
38.29167	448
38.30000	450
38.30833	451
38.31667	452
38.32500	454
38.33333	456
38.34167	457
38.35000	458
38.35833	457
38.36667	456
38.37500	454
38.38333	452
38.39167	450
38.40000	449
38.40833	447
38.41667	446
38.42500	445
38.43333	445
38.44167	447
38.45000	449
38.45833	452
38.46667	453
38.47500	454
38.48333	453
38.49167	451
38.50000	449
38.50833	449
38.51667	449
38.52500	447
38.53333	445
38.54167	442
38.55000	439
38.55833	437
38.56667	437
38.57500	439
38.58333	443
38.59167	448
38.60000	451
38.60833	452
38.61667	450
38.62500	446
38.63333	442
38.64167	439
38.65000	437
38.65833	437
38.66667	438
38.67500	439
38.68333	438
38.69167	437
38.70000	436
38.70833	436
38.71667	438
38.72500	442
38.73333	446
38.74167	449
38.75000	451
38.75833	453
38.76667	455
38.77500	455
38.78333	453
38.79167	450
38.80000	447
38.80833	445
38.81667	445
38.82500	448
38.83333	450
38.84167	450
38.85000	449
38.85833	448
38.86667	447
38.87500	448
38.88333	448
38.89167	447
38.90000	444
38.90833	441
38.91667	439
38.92500	440
38.93333	441
38.94167	443
38.95000	444
38.95833	442
38.96667	439
38.97500	435
38.98333	431
38.99167	430
39.00000	432
39.00833	437
39.01667	443
39.02500	450
39.03333	455
39.04167	457
39.05000	457
39.05833	455
39.06667	453
39.07500	451
39.08333	449
39.09167	447
39.10000	446
39.10833	446
39.11667	447
39.12500	448
39.13333	449
39.14167	450
39.15000	452
39.15833	452
39.16667	451
39.17500	449
39.18333	444
39.19167	440
39.20000	438
39.20833	438
39.21667	438
39.22500	438
39.23333	438
39.24167	436
39.25000	433
39.25833	429
39.26667	425
39.27500	421
39.28333	420
39.29167	421
39.30000	424
39.30833	427
39.31667	430
39.32500	430
39.33333	429
39.34167	427
39.35000	424
39.35833	422
39.36667	421
39.37500	420
39.38333	419
39.39167	417
39.40000	416
39.40833	414
39.41667	413
39.42500	413
39.43333	412
39.44167	411
39.45000	410
39.45833	409
39.46667	409
39.47500	409
39.48333	410
39.49167	410
39.50000	410
39.50833	409
39.51667	407
39.52500	405
39.53333	404
39.54167	403
39.55000	404
39.55833	404
39.56667	403
39.57500	401
39.58333	397
39.59167	392
39.60000	387
39.60833	383
39.61667	379
39.62500	378
39.63333	377
39.64167	378
39.65000	380
39.65833	382
39.66667	383
39.67500	384
39.68333	382
39.69167	378
39.70000	373
39.70833	368
39.71667	364
39.72500	362
39.73333	362
39.74167	361
39.75000	360
39.75833	358
39.76667	356
39.77500	354
39.78333	353
39.79167	351
39.80000	348
39.80833	345
39.81667	342
39.82500	340
39.83333	339
39.84167	340
39.85000	343
39.85833	346
39.86667	349
39.87500	350
39.88333	351
39.89167	349
39.90000	346
39.90833	341
39.91667	336
39.92500	330
39.93333	325
39.94167	323
39.95000	322
39.95833	323
39.96667	325
39.97500	327
39.98333	330
39.99167	332
40.00000	333
40.00833	333
40.01667	333
40.02500	332
40.03333	332
40.04167	331
40.05000	328
40.05833	324
40.06667	319
40.07500	315
40.08333	314
40.09167	314
40.10000	315
40.10833	315
40.11667	314
40.12500	313
40.13333	311
40.14167	310
40.15000	310
40.15833	309
40.16667	308
40.17500	306
40.18333	305
40.19167	303
40.20000	301
40.20833	298
40.21667	296
40.22500	295
40.23333	295
40.24167	297
40.25000	300
40.25833	303
40.26667	306
40.27500	306
40.28333	305
40.29167	301
40.30000	297
40.30833	294
40.31667	291
40.32500	289
40.33333	289
40.34167	291
40.35000	294
40.35833	299
40.36667	304
40.37500	307
40.38333	307
40.39167	305
40.40000	304
40.40833	304
40.41667	307
40.42500	314
40.43333	321
40.44167	328
40.45000	334
40.45833	339
40.46667	344
40.47500	348
40.48333	351
40.49167	354
40.50000	355
40.50833	355
40.51667	357
40.52500	360
40.53333	365
40.54167	372
40.55000	379
40.55833	386
40.56667	393
40.57500	400
40.58333	409
40.59167	417
40.60000	425
40.60833	433
40.61667	441
40.62500	452
40.63333	464
40.64167	477
40.65000	491
40.65833	507
40.66667	523
40.67500	541
40.68333	560
40.69167	579
40.70000	598
40.70833	616
40.71667	634
40.72500	652
40.73333	672
40.74167	694
40.75000	717
40.75833	741
40.76667	767
40.77500	793
40.78333	818
40.79167	843
40.80000	870
40.80833	898
40.81667	926
40.82500	956
40.83333	987
40.84167	1019
40.85000	1052
40.85833	1087
40.86667	1125
40.87500	1163
40.88333	1204
40.89167	1244
40.90000	1285
40.90833	1326
40.91667	1367
40.92500	1410
40.93333	1452
40.94167	1496
40.95000	1542
40.95833	1590
40.96667	1641
40.97500	1692
40.98333	1745
40.99167	1798
41.00000	1852
41.00833	1906
41.01667	1961
41.02500	2019
41.03333	2076
41.04167	2134
41.05000	2192
41.05833	2249
41.06667	2308
41.07500	2366
41.08333	2426
41.09167	2487
41.10000	2551
41.10833	2617
41.11667	2683
41.12500	2752
41.13333	2818
41.14167	2883
41.15000	2946
41.15833	3009
41.16667	3074
41.17500	3140
41.18333	3209
41.19167	3277
41.20000	3347
41.20833	3417
41.21667	3487
41.22500	3558
41.23333	3626
41.24167	3694
41.25000	3760
41.25833	3824
41.26667	3888
41.27500	3951
41.28333	4017
41.29167	4081
41.30000	4145
41.30833	4209
41.31667	4271
41.32500	4336
41.33333	4400
41.34167	4468
41.35000	4534
41.35833	4595
41.36667	4654
41.37500	4710
41.38333	4766
41.39167	4821
41.40000	4876
41.40833	4931
41.41667	4981
41.42500	5030
41.43333	5076
41.44167	5122
41.45000	5167
41.45833	5209
41.46667	5251
41.47500	5290
41.48333	5327
41.49167	5362
41.50000	5397
41.50833	5432
41.51667	5465
41.52500	5497
41.53333	5524
41.54167	5547
41.55000	5566
41.55833	5582
41.56667	5595
41.57500	5607
41.58333	5619
41.59167	5632
41.60000	5645
41.60833	5657
41.61667	5665
41.62500	5668
41.63333	5666
41.64167	5663
41.65000	5660
41.65833	5658
41.66667	5655
41.67500	5649
41.68333	5638
41.69167	5624
41.70000	5607
41.70833	5588
41.71667	5568
41.72500	5545
41.73333	5522
41.74167	5495
41.75000	5467
41.75833	5438
41.76667	5408
41.77500	5379
41.78333	5351
41.79167	5321
41.80000	5287
41.80833	5250
41.81667	5209
41.82500	5164
41.83333	5121
41.84167	5077
41.85000	5034
41.85833	4988
41.86667	4939
41.87500	4888
41.88333	4833
41.89167	4778
41.90000	4723
41.90833	4667
41.91667	4610
41.92500	4551
41.93333	4492
41.94167	4431
41.95000	4371
41.95833	4309
41.96667	4245
41.97500	4181
41.98333	4116
41.99167	4052
42.00000	3987
42.00833	3922
42.01667	3857
42.02500	3790
42.03333	3726
42.04167	3662
42.05000	3598
42.05833	3535
42.06667	3469
42.07500	3404
42.08333	3337
42.09167	3271
42.10000	3206
42.10833	3142
42.11667	3078
42.12500	3012
42.13333	2947
42.14167	2881
42.15000	2817
42.15833	2752
42.16667	2687
42.17500	2624
42.18333	2559
42.19167	2497
42.20000	2436
42.20833	2376
42.21667	2319
42.22500	2260
42.23333	2203
42.24167	2144
42.25000	2086
42.25833	2029
42.26667	1973
42.27500	1919
42.28333	1867
42.29167	1817
42.30000	1768
42.30833	1719
42.31667	1670
42.32500	1621
42.33333	1574
42.34167	1526
42.35000	1479
42.35833	1435
42.36667	1394
42.37500	1356
42.38333	1321
42.39167	1288
42.40000	1254
42.40833	1219
42.41667	1181
42.42500	1141
42.43333	1101
42.44167	1063
42.45000	1027
42.45833	996
42.46667	968
42.47500	943
42.48333	919
42.49167	895
42.50000	870
42.50833	846
42.51667	824
42.52500	802
42.53333	779
42.54167	755
42.55000	730
42.55833	705
42.56667	681
42.57500	661
42.58333	643
42.59167	627
42.60000	611
42.60833	596
42.61667	582
42.62500	569
42.63333	557
42.64167	546
42.65000	534
42.65833	523
42.66667	512
42.67500	501
42.68333	489
42.69167	477
42.70000	465
42.70833	453
42.71667	443
42.72500	433
42.73333	423
42.74167	413
42.75000	404
42.75833	395
42.76667	388
42.77500	382
42.78333	378
42.79167	374
42.80000	370
42.80833	365
42.81667	359
42.82500	352
42.83333	345
42.84167	336
42.85000	328
42.85833	321
42.86667	315
42.87500	311
42.88333	308
42.89167	307
42.90000	306
42.90833	306
42.91667	305
42.92500	305
42.93333	304
42.94167	301
42.95000	298
42.95833	296
42.96667	295
42.97500	293
42.98333	293
42.99167	291
43.00000	287
43.00833	281
43.01667	275
43.02500	270
43.03333	267
43.04167	267
43.05000	269
43.05833	271
43.06667	273
43.07500	274
43.08333	274
43.09167	272
43.10000	270
43.10833	268
43.11667	266
43.12500	263
43.13333	261
43.14167	260
43.15000	259
43.15833	258
43.16667	256
43.17500	255
43.18333	253
43.19167	253
43.20000	253
43.20833	255
43.21667	255
43.22500	252
43.23333	248
43.24167	243
43.25000	237
43.25833	233
43.26667	231
43.27500	231
43.28333	233
43.29167	235
43.30000	237
43.30833	237
43.31667	237
43.32500	235
43.33333	233
43.34167	231
43.35000	229
43.35833	227
43.36667	224
43.37500	222
43.38333	222
43.39167	222
43.40000	222
43.40833	223
43.41667	224
43.42500	225
43.43333	227
43.44167	228
43.45000	229
43.45833	228
43.46667	226
43.47500	224
43.48333	223
43.49167	222
43.50000	221
43.50833	220
43.51667	219
43.52500	218
43.53333	218
43.54167	219
43.55000	220
43.55833	220
43.56667	218
43.57500	216
43.58333	213
43.59167	210
43.60000	208
43.60833	207
43.61667	207
43.62500	208
43.63333	210
43.64167	211
43.65000	210
43.65833	208
43.66667	206
43.67500	204
43.68333	204
43.69167	204
43.70000	205
43.70833	206
43.71667	206
43.72500	205
43.73333	203
43.74167	202
43.75000	202
43.75833	201
43.76667	199
43.77500	197
43.78333	196
43.79167	196
43.80000	197
43.80833	199
43.81667	199
43.82500	198
43.83333	196
43.84167	195
43.85000	195
43.85833	195
43.86667	194
43.87500	192
43.88333	191
43.89167	190
43.90000	189
43.90833	191
43.91667	192
43.92500	192
43.93333	191
43.94167	190
43.95000	188
43.95833	186
43.96667	184
43.97500	183
43.98333	183
43.99167	184
44.00000	185
44.00833	186
44.01667	186
44.02500	185
44.03333	184
44.04167	182
44.05000	181
44.05833	179
44.06667	177
44.07500	175
44.08333	172
44.09167	169
44.10000	165
44.10833	161
44.11667	158
44.12500	154
44.13333	151
44.14167	148
44.15000	147
44.15833	148
44.16667	151
44.17500	154
44.18333	156
44.19167	158
44.20000	159
44.20833	158
44.21667	157
44.22500	157
44.23333	157
44.24167	156
44.25000	154
44.25833	152
44.26667	150
44.27500	148
44.28333	148
44.29167	150
44.30000	153
44.30833	158
44.31667	160
44.32500	160
44.33333	157
44.34167	152
44.35000	145
44.35833	140
44.36667	137
44.37500	137
44.38333	137
44.39167	139
44.40000	140
44.40833	142
44.41667	143
44.42500	145
44.43333	146
44.44167	148
44.45000	149
44.45833	150
44.46667	150
44.47500	149
44.48333	147
44.49167	146
44.50000	147
44.50833	149
44.51667	154
44.52500	159
44.53333	164
44.54167	167
44.55000	167
44.55833	165
44.56667	160
44.57500	156
44.58333	151
44.59167	147
44.60000	144
44.60833	142
44.61667	141
44.62500	141
44.63333	142
44.64167	142
44.65000	142
44.65833	143
44.66667	144
44.67500	145
44.68333	145
44.69167	145
44.70000	145
44.70833	146
44.71667	149
44.72500	152
44.73333	155
44.74167	155
44.75000	153
44.75833	150
44.76667	145
44.77500	142
44.78333	140
44.79167	140
44.80000	139
44.80833	137
44.81667	137
44.82500	137
44.83333	139
44.84167	142
44.85000	144
44.85833	143
44.86667	141
44.87500	139
44.88333	139
44.89167	141
44.90000	146
44.90833	150
44.91667	152
44.92500	152
44.93333	151
44.94167	149
44.95000	148
44.95833	148
44.96667	149
44.97500	149
44.98333	146
44.99167	143
45.00000	141
45.00833	139
45.01667	139
45.02500	141
45.03333	144
45.04167	147
45.05000	150
45.05833	151
45.06667	152
45.07500	151
45.08333	148
45.09167	144
45.10000	139
45.10833	135
45.11667	132
45.12500	129
45.13333	128
45.14167	129
45.15000	133
45.15833	138
45.16667	144
45.17500	148
45.18333	151
45.19167	153
45.20000	155
45.20833	156
45.21667	158
45.22500	159
45.23333	160
45.24167	160
45.25000	158
45.25833	155
45.26667	151
45.27500	147
45.28333	145
45.29167	145
45.30000	147
45.30833	149
45.31667	150
45.32500	151
45.33333	150
45.34167	149
45.35000	146
45.35833	144
45.36667	142
45.37500	141
45.38333	143
45.39167	147
45.40000	153
45.40833	158
45.41667	162
45.42500	162
45.43333	160
45.44167	157
45.45000	152
45.45833	148
45.46667	145
45.47500	143
45.48333	142
45.49167	142
45.50000	142
45.50833	141
45.51667	141
45.52500	142
45.53333	144
45.54167	147
45.55000	150
45.55833	151
45.56667	150
45.57500	147
45.58333	145
45.59167	142
45.60000	140
45.60833	139
45.61667	137
45.62500	135
45.63333	134
45.64167	133
45.65000	133
45.65833	133
45.66667	134
45.67500	135
45.68333	134
45.69167	133
45.70000	134
45.70833	137
45.71667	140
45.72500	144
45.73333	147
45.74167	148
45.75000	148
45.75833	147
45.76667	146
45.77500	145
45.78333	144
45.79167	144
45.80000	144
45.80833	146
45.81667	148
45.82500	149
45.83333	150
45.84167	150
45.85000	148
45.85833	145
45.86667	142
45.87500	139
45.88333	137
45.89167	136
45.90000	136
45.90833	137
45.91667	138
45.92500	138
45.93333	138
45.94167	139
45.95000	140
45.95833	139
45.96667	138
45.97500	135
45.98333	132
45.99167	130
46.00000	131
46.00833	132
46.01667	135
46.02500	137
46.03333	139
46.04167	140
46.05000	139
46.05833	137
46.06667	136
46.07500	135
46.08333	136
46.09167	137
46.10000	136
46.10833	133
46.11667	129
46.12500	125
46.13333	121
46.14167	119
46.15000	119
46.15833	119
46.16667	118
46.17500	118
46.18333	117
46.19167	118
46.20000	119
46.20833	120
46.21667	120
46.22500	120
46.23333	119
46.24167	118
46.25000	118
46.25833	118
46.26667	119
46.27500	121
46.28333	125
46.29167	129
46.30000	133
46.30833	137
46.31667	139
46.32500	139
46.33333	139
46.34167	140
46.35000	141
46.35833	141
46.36667	140
46.37500	138
46.38333	135
46.39167	131
46.40000	127
46.40833	123
46.41667	121
46.42500	121
46.43333	121
46.44167	123
46.45000	126
46.45833	129
46.46667	131
46.47500	132
46.48333	131
46.49167	130
46.50000	127
46.50833	125
46.51667	123
46.52500	123
46.53333	122
46.54167	120
46.55000	117
46.55833	113
46.56667	109
46.57500	106
46.58333	107
46.59167	108
46.60000	109
46.60833	111
46.61667	112
46.62500	113
46.63333	114
46.64167	116
46.65000	117
46.65833	118
46.66667	117
46.67500	115
46.68333	114
46.69167	114
46.70000	116
46.70833	120
46.71667	125
46.72500	130
46.73333	132
46.74167	131
46.75000	126
46.75833	120
46.76667	113
46.77500	109
46.78333	107
46.79167	107
46.80000	108
46.80833	109
46.81667	110
46.82500	110
46.83333	110
46.84167	109
46.85000	107
46.85833	105
46.86667	104
46.87500	103
46.88333	105
46.89167	108
46.90000	112
46.90833	115
46.91667	115
46.92500	112
46.93333	108
46.94167	102
46.95000	96
46.95833	94
46.96667	94
46.97500	95
46.98333	96
46.99167	97
47.00000	98
47.00833	98
47.01667	98
47.02500	100
47.03333	100
47.04167	97
47.05000	93
47.05833	89
47.06667	87
47.07500	89
47.08333	94
47.09167	99
47.10000	102
47.10833	103
47.11667	102
47.12500	100
47.13333	96
47.14167	92
47.15000	88
47.15833	86
47.16667	86
47.17500	88
47.18333	92
47.19167	96
47.20000	99
47.20833	99
47.21667	98
47.22500	96
47.23333	94
47.24167	92
47.25000	90
47.25833	88
47.26667	88
47.27500	88
47.28333	88
47.29167	87
47.30000	86
47.30833	84
47.31667	82
47.32500	81
47.33333	81
47.34167	83
47.35000	86
47.35833	90
47.36667	92
47.37500	93
47.38333	93
47.39167	93
47.40000	94
47.40833	96
47.41667	99
47.42500	101
47.43333	102
47.44167	100
47.45000	97
47.45833	92
47.46667	88
47.47500	86
47.48333	86
47.49167	88
47.50000	89
47.50833	91
47.51667	93
47.52500	94
47.53333	94
47.54167	95
47.55000	97
47.55833	97
47.56667	96
47.57500	94
47.58333	90
47.59167	86
47.60000	84
47.60833	83
47.61667	82
47.62500	81
47.63333	79
47.64167	75
47.65000	72
47.65833	72
47.66667	75
47.67500	79
47.68333	84
47.69167	88
47.70000	89
47.70833	90
47.71667	90
47.72500	93
47.73333	96
47.74167	98
47.75000	98
47.75833	97
47.76667	94
47.77500	92
47.78333	89
47.79167	88
47.80000	87
47.80833	86
47.81667	87
47.82500	89
47.83333	91
47.84167	91
47.85000	89
47.85833	87
47.86667	83
47.87500	80
47.88333	79
47.89167	79
47.90000	78
47.90833	77
47.91667	75
47.92500	74
47.93333	75
47.94167	78
47.95000	84
47.95833	89
47.96667	95
47.97500	100
47.98333	102
47.99167	102
48.00000	99
48.00833	95
48.01667	92
48.02500	91
48.03333	91
48.04167	92
48.05000	94
48.05833	95
48.06667	93
48.07500	90
48.08333	87
48.09167	85
48.10000	82
48.10833	81
48.11667	81
48.12500	83
48.13333	86
48.14167	89
48.15000	91
48.15833	92
48.16667	91
48.17500	91
48.18333	91
48.19167	92
48.20000	92
48.20833	91
48.21667	88
48.22500	83
48.23333	79
48.24167	77
48.25000	78
48.25833	80
48.26667	84
48.27500	87
48.28333	89
48.29167	89
48.30000	88
48.30833	86
48.31667	85
48.32500	87
48.33333	90
48.34167	93
48.35000	96
48.35833	98
48.36667	99
48.37500	101
48.38333	102
48.39167	103
48.40000	102
48.40833	100
48.41667	97
48.42500	94
48.43333	93
48.44167	94
48.45000	96
48.45833	97
48.46667	99
48.47500	100
48.48333	102
48.49167	105
48.50000	105
48.50833	104
48.51667	102
48.52500	98
48.53333	94
48.54167	89
48.55000	85
48.55833	81
48.56667	80
48.57500	83
48.58333	88
48.59167	94
48.60000	100
48.60833	104
48.61667	105
48.62500	105
48.63333	103
48.64167	101
48.65000	99
48.65833	99
48.66667	100
48.67500	101
48.68333	101
48.69167	101
48.70000	100
48.70833	99
48.71667	99
48.72500	98
48.73333	98
48.74167	98
48.75000	99
48.75833	99
48.76667	99
48.77500	99
48.78333	100
48.79167	101
48.80000	102
48.80833	102
48.81667	100
48.82500	98
48.83333	97
48.84167	97
48.85000	99
48.85833	101
48.86667	102
48.87500	101
48.88333	99
48.89167	97
48.90000	97
48.90833	99
48.91667	101
48.92500	103
48.93333	104
48.94167	102
48.95000	99
48.95833	95
48.96667	92
48.97500	89
48.98333	86
48.99167	83
49.00000	83
49.00833	85
49.01667	89
49.02500	94
49.03333	99
49.04167	103
49.05000	106
49.05833	107
49.06667	106
49.07500	103
49.08333	99
49.09167	95
49.10000	90
49.10833	87
49.11667	85
49.12500	87
49.13333	91
49.14167	96
49.15000	101
49.15833	103
49.16667	102
49.17500	98
49.18333	93
49.19167	89
49.20000	86
49.20833	85
49.21667	85
49.22500	87
49.23333	88
49.24167	89
49.25000	90
49.25833	89
49.26667	86
49.27500	83
49.28333	79
49.29167	78
49.30000	80
49.30833	84
49.31667	89
49.32500	93
49.33333	96
49.34167	96
49.35000	95
49.35833	92
49.36667	89
49.37500	87
49.38333	85
49.39167	84
49.40000	83
49.40833	84
49.41667	86
49.42500	88
49.43333	90
49.44167	92
49.45000	93
49.45833	93
49.46667	92
49.47500	90
49.48333	89
49.49167	87
49.50000	85
49.50833	83
49.51667	81
49.52500	79
49.53333	76
49.54167	73
49.55000	70
49.55833	68
49.56667	67
49.57500	66
49.58333	64
49.59167	63
49.60000	63
49.60833	65
49.61667	66
49.62500	67
49.63333	69
49.64167	69
49.65000	70
49.65833	72
49.66667	75
49.67500	78
49.68333	80
49.69167	80
49.70000	79
49.70833	78
49.71667	76
49.72500	75
49.73333	74
49.74167	73
49.75000	72
49.75833	71
49.76667	71
49.77500	73
49.78333	74
49.79167	76
49.80000	78
49.80833	79
49.81667	78
49.82500	75
49.83333	72
49.84167	68
49.85000	65
49.85833	64
49.86667	64
49.87500	65
49.88333	66
49.89167	66
49.90000	67
49.90833	69
49.91667	71
49.92500	74
49.93333	77
49.94167	79
49.95000	80
49.95833	81
49.96667	79
49.97500	77
49.98333	73
49.99167	69
50.00000	65
50.00833	62
50.01667	61
50.02500	61
50.03333	64
50.04167	68
50.05000	73
50.05833	76
50.06667	77
50.07500	77
50.08333	75
50.09167	73
50.10000	70
50.10833	69
50.11667	70
50.12500	73
50.13333	76
50.14167	77
50.15000	76
50.15833	73
50.16667	70
50.17500	68
50.18333	70
50.19167	72
50.20000	75
50.20833	76
50.21667	77
50.22500	78
50.23333	80
50.24167	82
50.25000	83
50.25833	82
50.26667	80
50.27500	78
50.28333	77
50.29167	78
50.30000	78
50.30833	78
50.31667	78
50.32500	77
50.33333	76
50.34167	76
50.35000	79
50.35833	83
50.36667	88
50.37500	91
50.38333	93
50.39167	94
50.40000	94
50.40833	96
50.41667	97
50.42500	99
50.43333	101
50.44167	102
50.45000	104
50.45833	104
50.46667	103
50.47500	102
50.48333	100
50.49167	98
50.50000	97
50.50833	98
50.51667	101
50.52500	105
50.53333	109
50.54167	112
50.55000	115
50.55833	116
50.56667	116
50.57500	115
50.58333	115
50.59167	116
50.60000	117
50.60833	118
50.61667	117
50.62500	116
50.63333	114
50.64167	113
50.65000	113
50.65833	113
50.66667	114
50.67500	115
50.68333	115
50.69167	116
50.70000	119
50.70833	122
50.71667	125
50.72500	127
50.73333	128
50.74167	127
50.75000	125
50.75833	123
50.76667	121
50.77500	121
50.78333	123
50.79167	125
50.80000	126
50.80833	126
50.81667	127
50.82500	129
50.83333	132
50.84167	133
50.85000	132
50.85833	129
50.86667	123
50.87500	119
50.88333	119
50.89167	121
50.90000	125
50.90833	129
50.91667	133
50.92500	136
50.93333	140
50.94167	145
50.95000	150
50.95833	152
50.96667	153
50.97500	151
50.98333	149
50.99167	147
51.00000	146
51.00833	145
51.01667	144
51.02500	144
51.03333	145
51.04167	147
51.05000	148
51.05833	149
51.06667	149
51.07500	148
51.08333	147
51.09167	146
51.10000	146
51.10833	146
51.11667	145
51.12500	144
51.13333	143
51.14167	141
51.15000	140
51.15833	139
51.16667	140
51.17500	142
51.18333	146
51.19167	150
51.20000	154
51.20833	158
51.21667	161
51.22500	164
51.23333	166
51.24167	167
51.25000	169
51.25833	169
51.26667	167
51.27500	165
51.28333	164
51.29167	166
51.30000	170
51.30833	174
51.31667	178
51.32500	181
51.33333	182
51.34167	182
51.35000	182
51.35833	182
51.36667	184
51.37500	187
51.38333	193
51.39167	199
51.40000	203
51.40833	207
51.41667	210
51.42500	213
51.43333	216
51.44167	221
51.45000	227
51.45833	233
51.46667	242
51.47500	251
51.48333	261
51.49167	271
51.50000	279
51.50833	287
51.51667	295
51.52500	304
51.53333	314
51.54167	325
51.55000	337
51.55833	347
51.56667	356
51.57500	365
51.58333	373
51.59167	382
51.60000	393
51.60833	407
51.61667	421
51.62500	435
51.63333	446
51.64167	455
51.65000	466
51.65833	479
51.66667	492
51.67500	505
51.68333	522
51.69167	540
51.70000	559
51.70833	577
51.71667	594
51.72500	615
51.73333	639
51.74167	664
51.75000	689
51.75833	714
51.76667	738
51.77500	761
51.78333	785
51.79167	812
51.80000	839
51.80833	866
51.81667	890
51.82500	916
51.83333	943
51.84167	970
51.85000	995
51.85833	1022
51.86667	1054
51.87500	1088
51.88333	1121
51.89167	1152
51.90000	1182
51.90833	1216
51.91667	1253
51.92500	1290
51.93333	1326
51.94167	1364
51.95000	1404
51.95833	1443
51.96667	1484
51.97500	1522
51.98333	1561
51.99167	1604
52.00000	1647
52.00833	1687
52.01667	1725
52.02500	1766
52.03333	1812
52.04167	1859
52.05000	1905
52.05833	1952
52.06667	2000
52.07500	2048
52.08333	2098
52.09167	2148
52.10000	2198
52.10833	2250
52.11667	2303
52.12500	2359
52.13333	2418
52.14167	2475
52.15000	2526
52.15833	2575
52.16667	2623
52.17500	2673
52.18333	2725
52.19167	2780
52.20000	2837
52.20833	2896
52.21667	2953
52.22500	3011
52.23333	3066
52.24167	3122
52.25000	3177
52.25833	3234
52.26667	3294
52.27500	3353
52.28333	3414
52.29167	3474
52.30000	3534
52.30833	3593
52.31667	3651
52.32500	3711
52.33333	3770
52.34167	3829
52.35000	3888
52.35833	3947
52.36667	4007
52.37500	4065
52.38333	4123
52.39167	4181
52.40000	4241
52.40833	4301
52.41667	4361
52.42500	4421
52.43333	4480
52.44167	4537
52.45000	4594
52.45833	4649
52.46667	4706
52.47500	4761
52.48333	4817
52.49167	4871
52.50000	4924
52.50833	4977
52.51667	5028
52.52500	5080
52.53333	5131
52.54167	5183
52.55000	5233
52.55833	5282
52.56667	5331
52.57500	5378
52.58333	5427
52.59167	5475
52.60000	5524
52.60833	5572
52.61667	5618
52.62500	5665
52.63333	5708
52.64167	5751
52.65000	5791
52.65833	5831
52.66667	5872
52.67500	5912
52.68333	5953
52.69167	5992
52.70000	6030
52.70833	6065
52.71667	6099
52.72500	6133
52.73333	6165
52.74167	6197
52.75000	6228
52.75833	6258
52.76667	6287
52.77500	6314
52.78333	6339
52.79167	6364
52.80000	6387
52.80833	6410
52.81667	6431
52.82500	6452
52.83333	6471
52.84167	6488
52.85000	6502
52.85833	6516
52.86667	6529
52.87500	6541
52.88333	6553
52.89167	6563
52.90000	6573
52.90833	6581
52.91667	6589
52.92500	6597
52.93333	6605
52.94167	6612
52.95000	6616
52.95833	6617
52.96667	6617
52.97500	6615
52.98333	6612
52.99167	6608
53.00000	6603
53.00833	6595
53.01667	6585
53.02500	6573
53.03333	6559
53.04167	6547
53.05000	6535
53.05833	6523
53.06667	6510
53.07500	6495
53.08333	6476
53.09167	6456
53.10000	6437
53.10833	6417
53.11667	6398
53.12500	6379
53.13333	6360
53.14167	6340
53.15000	6320
53.15833	6298
53.16667	6275
53.17500	6249
53.18333	6220
53.19167	6188
53.20000	6155
53.20833	6121
53.21667	6089
53.22500	6058
53.23333	6028
53.24167	5998
53.25000	5967
53.25833	5934
53.26667	5899
53.27500	5863
53.28333	5827
53.29167	5791
53.30000	5754
53.30833	5716
53.31667	5678
53.32500	5639
53.33333	5599
53.34167	5560
53.35000	5521
53.35833	5483
53.36667	5443
53.37500	5403
53.38333	5363
53.39167	5323
53.40000	5281
53.40833	5237
53.41667	5193
53.42500	5147
53.43333	5102
53.44167	5057
53.45000	5013
53.45833	4969
53.46667	4924
53.47500	4878
53.48333	4832
53.49167	4786
53.50000	4739
53.50833	4690
53.51667	4641
53.52500	4590
53.53333	4541
53.54167	4495
53.55000	4450
53.55833	4407
53.56667	4365
53.57500	4324
53.58333	4282
53.59167	4240
53.60000	4197
53.60833	4153
53.61667	4110
53.62500	4066
53.63333	4024
53.64167	3984
53.65000	3946
53.65833	3906
53.66667	3864
53.67500	3820
53.68333	3773
53.69167	3726
53.70000	3678
53.70833	3631
53.71667	3588
53.72500	3547
53.73333	3509
53.74167	3472
53.75000	3435
53.75833	3396
53.76667	3356
53.77500	3317
53.78333	3278
53.79167	3240
53.80000	3201
53.80833	3160
53.81667	3118
53.82500	3073
53.83333	3031
53.84167	2992
53.85000	2956
53.85833	2922
53.86667	2889
53.87500	2856
53.88333	2822
53.89167	2787
53.90000	2752
53.90833	2716
53.91667	2681
53.92500	2645
53.93333	2612
53.94167	2579
53.95000	2549
53.95833	2519
53.96667	2488
53.97500	2458
53.98333	2428
53.99167	2398
54.00000	2368
54.00833	2339
54.01667	2311
54.02500	2282
54.03333	2253
54.04167	2224
54.05000	2196
54.05833	2168
54.06667	2140
54.07500	2114
54.08333	2088
54.09167	2065
54.10000	2042
54.10833	2018
54.11667	1993
54.12500	1965
54.13333	1939
54.14167	1914
54.15000	1891
54.15833	1870
54.16667	1847
54.17500	1824
54.18333	1799
54.19167	1775
54.20000	1751
54.20833	1729
54.21667	1708
54.22500	1688
54.23333	1668
54.24167	1648
54.25000	1628
54.25833	1607
54.26667	1586
54.27500	1567
54.28333	1548
54.29167	1531
54.30000	1515
54.30833	1501
54.31667	1487
54.32500	1471
54.33333	1454
54.34167	1435
54.35000	1417
54.35833	1399
54.36667	1382
54.37500	1365
54.38333	1348
54.39167	1331
54.40000	1314
54.40833	1298
54.41667	1283
54.42500	1270
54.43333	1258
54.44167	1247
54.45000	1236
54.45833	1226
54.46667	1216
54.47500	1203
54.48333	1187
54.49167	1170
54.50000	1151
54.50833	1133
54.51667	1117
54.52500	1103
54.53333	1092
54.54167	1082
54.55000	1073
54.55833	1062
54.56667	1051
54.57500	1038
54.58333	1023
54.59167	1009
54.60000	996
54.60833	984
54.61667	974
54.62500	965
54.63333	956
54.64167	946
54.65000	937
54.65833	929
54.66667	922
54.67500	915
54.68333	906
54.69167	897
54.70000	889
54.70833	880
54.71667	873
54.72500	866
54.73333	860
54.74167	851
54.75000	842
54.75833	832
54.76667	823
54.77500	814
54.78333	807
54.79167	800
54.80000	792
54.80833	784
54.81667	777
54.82500	771
54.83333	766
54.84167	761
54.85000	756
54.85833	751
54.86667	746
54.87500	742
54.88333	736
54.89167	729
54.90000	720
54.90833	711
54.91667	704
54.92500	698
54.93333	693
54.94167	687
54.95000	681
54.95833	674
54.96667	668
54.97500	662
54.98333	659
54.99167	654
55.00000	649
55.00833	642
55.01667	634
55.02500	628
55.03333	622
55.04167	618
55.05000	613
55.05833	607
55.06667	598
55.07500	588
55.08333	579
55.09167	571
55.10000	567
55.10833	566
55.11667	566
55.12500	566
55.13333	565
55.14167	562
55.15000	559
55.15833	554
55.16667	549
55.17500	544
55.18333	539
55.19167	534
55.20000	529
55.20833	523
55.21667	516
55.22500	510
55.23333	503
55.24167	498
55.25000	494
55.25833	492
55.26667	490
55.27500	488
55.28333	487
55.29167	485
55.30000	484
55.30833	482
55.31667	480
55.32500	476
55.33333	471
55.34167	465
55.35000	459
55.35833	454
55.36667	450
55.37500	447
55.38333	446
55.39167	446
55.40000	445
55.40833	444
55.41667	442
55.42500	440
55.43333	436
55.44167	431
55.45000	426
55.45833	422
55.46667	418
55.47500	415
55.48333	413
55.49167	411
55.50000	408
55.50833	404
55.51667	401
55.52500	398
55.53333	396
55.54167	395
55.55000	395
55.55833	395
55.56667	393
55.57500	390
55.58333	388
55.59167	387
55.60000	387
55.60833	386
55.61667	384
55.62500	382
55.63333	380
55.64167	377
55.65000	375
55.65833	374
55.66667	372
55.67500	370
55.68333	368
55.69167	364
55.70000	359
55.70833	355
55.71667	351
55.72500	349
55.73333	348
55.74167	345
55.75000	341
55.75833	336
55.76667	331
55.77500	328
55.78333	328
55.79167	329
55.80000	329
55.80833	330
55.81667	329
55.82500	327
55.83333	326
55.84167	326
55.85000	326
55.85833	324
55.86667	321
55.87500	317
55.88333	312
55.89167	308
55.90000	305
55.90833	303
55.91667	302
55.92500	301
55.93333	301
55.94167	300
55.95000	299
55.95833	297
55.96667	294
55.97500	292
55.98333	291
55.99167	289
56.00000	287
56.00833	285
56.01667	284
56.02500	284
56.03333	284
56.04167	282
56.05000	280
56.05833	277
56.06667	275
56.07500	273
56.08333	273
56.09167	273
56.10000	270
56.10833	266
56.11667	263
56.12500	260
56.13333	259
56.14167	260
56.15000	262
56.15833	264
56.16667	266
56.17500	267
56.18333	266
56.19167	263
56.20000	259
56.20833	255
56.21667	252
56.22500	250
56.23333	250
56.24167	250
56.25000	250
56.25833	249
56.26667	249
56.27500	249
56.28333	252
56.29167	254
56.30000	254
56.30833	251
56.31667	245
56.32500	238
56.33333	231
56.34167	227
56.35000	224
56.35833	223
56.36667	222
56.37500	222
56.38333	224
56.39167	227
56.40000	230
56.40833	232
56.41667	230
56.42500	224
56.43333	218
56.44167	212
56.45000	208
56.45833	207
56.46667	209
56.47500	212
56.48333	214
56.49167	215
56.50000	215
56.50833	216
56.51667	216
56.52500	216
56.53333	216
56.54167	215
56.55000	215
56.55833	212
56.56667	208
56.57500	203
56.58333	198
56.59167	194
56.60000	194
56.60833	196
56.61667	199
56.62500	200
56.63333	198
56.64167	194
56.65000	189
56.65833	186
56.66667	186
56.67500	188
56.68333	191
56.69167	195
56.70000	197
56.70833	198
56.71667	197
56.72500	194
56.73333	189
56.74167	184
56.75000	179
56.75833	174
56.76667	171
56.77500	169
56.78333	170
56.79167	174
56.80000	179
56.80833	184
56.81667	187
56.82500	185
56.83333	182
56.84167	180
56.85000	179
56.85833	178
56.86667	177
56.87500	174
56.88333	171
56.89167	169
56.90000	169
56.90833	171
56.91667	175
56.92500	180
56.93333	184
56.94167	186
56.95000	186
56.95833	183
56.96667	179
56.97500	174
56.98333	169
56.99167	164
57.00000	161
57.00833	159
57.01667	159
57.02500	162
57.03333	167
57.04167	170
57.05000	170
57.05833	169
57.06667	165
57.07500	162
57.08333	160
57.09167	158
57.10000	157
57.10833	155
57.11667	153
57.12500	151
57.13333	149
57.14167	149
57.15000	151
57.15833	155
57.16667	161
57.17500	164
57.18333	164
57.19167	162
57.20000	159
57.20833	155
57.21667	154
57.22500	155
57.23333	156
57.24167	158
57.25000	159
57.25833	159
57.26667	158
57.27500	157
57.28333	153
57.29167	148
57.30000	142
57.30833	137
57.31667	133
57.32500	131
57.33333	131
57.34167	133
57.35000	135
57.35833	137
57.36667	139
57.37500	139
57.38333	139
57.39167	137
57.40000	135
57.40833	131
57.41667	129
57.42500	129
57.43333	131
57.44167	133
57.45000	135
57.45833	136
57.46667	138
57.47500	148
57.48333	171
57.49167	197
57.50000	217
57.50833	227
57.51667	222
57.52500	201
57.53333	178
57.54167	161
57.55000	151
57.55833	145
57.56667	141
57.57500	137
57.58333	134
57.59167	131
57.60000	130
57.60833	129
57.61667	129
57.62500	128
57.63333	128
57.64167	127
57.65000	127
57.65833	127
57.66667	126
57.67500	125
57.68333	124
57.69167	124
57.70000	123
57.70833	124
57.71667	126
57.72500	126
57.73333	126
57.74167	126
57.75000	125
57.75833	124
57.76667	122
57.77500	119
57.78333	117
57.79167	114
57.80000	112
57.80833	111
57.81667	111
57.82500	112
57.83333	112
57.84167	111
57.85000	109
57.85833	107
57.86667	107
57.87500	109
57.88333	114
57.89167	119
57.90000	123
57.90833	124
57.91667	122
57.92500	119
57.93333	116
57.94167	115
57.95000	116
57.95833	119
57.96667	123
57.97500	126
57.98333	125
57.99167	122
58.00000	117
58.00833	112
58.01667	107
58.02500	104
58.03333	104
58.04167	107
58.05000	110
58.05833	113
58.06667	114
58.07500	113
58.08333	112
58.09167	110
58.10000	109
58.10833	110
58.11667	110
58.12500	110
58.13333	108
58.14167	108
58.15000	108
58.15833	109
58.16667	110
58.17500	110
58.18333	109
58.19167	108
58.20000	108
58.20833	109
58.21667	109
58.22500	109
58.23333	107
58.24167	106
58.25000	104
58.25833	103
58.26667	101
58.27500	98
58.28333	92
58.29167	87
58.30000	84
58.30833	83
58.31667	85
58.32500	88
58.33333	90
58.34167	90
58.35000	87
58.35833	84
58.36667	80
58.37500	78
58.38333	78
58.39167	80
58.40000	84
58.40833	89
58.41667	93
58.42500	98
58.43333	101
58.44167	103
58.45000	102
58.45833	100
58.46667	98
58.47500	95
58.48333	92
58.49167	89
58.50000	85
58.50833	82
58.51667	79
58.52500	77
58.53333	78
58.54167	81
58.55000	85
58.55833	89
58.56667	92
58.57500	93
58.58333	93
58.59167	91
58.60000	88
58.60833	86
58.61667	83
58.62500	81
58.63333	78
58.64167	78
58.65000	79
58.65833	81
58.66667	83
58.67500	84
58.68333	83
58.69167	82
58.70000	81
58.70833	80
58.71667	80
58.72500	80
58.73333	78
58.74167	76
58.75000	74
58.75833	72
58.76667	71
58.77500	70
58.78333	71
58.79167	72
58.80000	74
58.80833	76
58.81667	78
58.82500	78
58.83333	77
58.84167	78
58.85000	79
58.85833	80
58.86667	82
58.87500	84
58.88333	84
58.89167	84
58.90000	84
58.90833	85
58.91667	86
58.92500	87
58.93333	87
58.94167	87
58.95000	87
58.95833	86
58.96667	83
58.97500	79
58.98333	76
58.99167	73
59.00000	70
59.00833	67
59.01667	64
59.02500	61
59.03333	59
59.04167	60
59.05000	62
59.05833	64
59.06667	64
59.07500	64
59.08333	65
59.09167	68
59.10000	72
59.10833	76
59.11667	80
59.12500	81
59.13333	80
59.14167	77
59.15000	75
59.15833	74
59.16667	76
59.17500	78
59.18333	79
59.19167	79
59.20000	79
59.20833	80
59.21667	80
59.22500	81
59.23333	81
59.24167	78
59.25000	74
59.25833	71
59.26667	70
59.27500	70
59.28333	71
59.29167	71
59.30000	70
59.30833	66
59.31667	62
59.32500	59
59.33333	57
59.34167	57
59.35000	58
59.35833	59
59.36667	59
59.37500	58
59.38333	56
59.39167	56
59.40000	57
59.40833	59
59.41667	61
59.42500	61
59.43333	60
59.44167	55
59.45000	50
59.45833	48
59.46667	49
59.47500	52
59.48333	56
59.49167	58
59.50000	58
59.50833	55
59.51667	52
59.52500	49
59.53333	45
59.54167	43
59.55000	44
59.55833	47
59.56667	50
59.57500	53
59.58333	54
59.59167	53
59.60000	53
59.60833	52
59.61667	52
59.62500	53
59.63333	55
59.64167	58
59.65000	63
59.65833	68
59.66667	71
59.67500	70
59.68333	66
59.69167	59
59.70000	54
59.70833	52
59.71667	55
59.72500	61
59.73333	66
59.74167	70
59.75000	70
59.75833	66
59.76667	60
59.77500	54
59.78333	49
59.79167	45
59.80000	43
59.80833	42
59.81667	41
59.82500	43
59.83333	46
59.84167	48
59.85000	50
59.85833	50
59.86667	50
59.87500	50
59.88333	52
59.89167	53
59.90000	54
59.90833	53
59.91667	51
59.92500	48
59.93333	45
59.94167	42
59.95000	39
59.95833	39
59.96667	40
59.97500	42
59.98333	45
59.99167	48
60.00000	50
