# Supplementary material for: How J-chain ensures the assembly of immunoglobulin IgM pentamers
Source: EMBO J. 2024 Dec 4;44(2):505–33. doi: 10.1038/s44318-024-00317-9 (PMC11729874; doi:10.1038/s44318-024-00317-9)
Supplement: Supplementary file 5 — Source data Fig. 3 [file 44318_2024_317_MOESM5_ESM.zip › Figure 3/3B/repeat 2 Cu4/20240110 Cu4tp_12h_2.txt]

[Header]
Application Name	LCsolution
Version	1.25
Data File Name	D:\Xenia\JC Oligomerisation kinetics\20240110 Cu4tp_12h_2.lcd
Output Date	11.01.2024
Output Time	10:17:52

[Configuration]
# of Detectors	2
Detector ID	Detector A	Detector B
Detector Name	Detector A	Detector B
# of Channels	2	1

[LC Chromatogram(Detector A-Ch1)]
Interval(msec)	500
# of Points	7201
Start Time(min)	0.000
End Time(min)	60.000
Intensity Units	mV
Intensity Multiplier	0.001
Wavelength(nm)	280
R.Time (min)	Intensity
0.00000	-2
0.00833	-2
0.01667	-1
0.02500	-1
0.03333	-2
0.04167	-3
0.05000	-5
0.05833	-7
0.06667	-9
0.07500	-12
0.08333	-15
0.09167	-18
0.10000	-20
0.10833	-20
0.11667	-19
0.12500	-17
0.13333	-14
0.14167	-11
0.15000	-9
0.15833	-8
0.16667	-6
0.17500	-5
0.18333	-4
0.19167	-5
0.20000	-7
0.20833	-9
0.21667	-13
0.22500	-16
0.23333	-21
0.24167	-25
0.25000	-28
0.25833	-29
0.26667	-26
0.27500	-21
0.28333	-15
0.29167	-8
0.30000	-3
0.30833	-0
0.31667	1
0.32500	-0
0.33333	-2
0.34167	-4
0.35000	-3
0.35833	-3
0.36667	-2
0.37500	-2
0.38333	-2
0.39167	-2
0.40000	-1
0.40833	-1
0.41667	-2
0.42500	-3
0.43333	-4
0.44167	-5
0.45000	-4
0.45833	-2
0.46667	-1
0.47500	-1
0.48333	-1
0.49167	-2
0.50000	-3
0.50833	-4
0.51667	-7
0.52500	-9
0.53333	-12
0.54167	-15
0.55000	-16
0.55833	-17
0.56667	-16
0.57500	-14
0.58333	-10
0.59167	-6
0.60000	-2
0.60833	-1
0.61667	-3
0.62500	-5
0.63333	-7
0.64167	-7
0.65000	-5
0.65833	-3
0.66667	-2
0.67500	-3
0.68333	-3
0.69167	-3
0.70000	-4
0.70833	-6
0.71667	-8
0.72500	-10
0.73333	-12
0.74167	-12
0.75000	-10
0.75833	-9
0.76667	-8
0.77500	-7
0.78333	-8
0.79167	-7
0.80000	-7
0.80833	-7
0.81667	-7
0.82500	-7
0.83333	-4
0.84167	-2
0.85000	-1
0.85833	-1
0.86667	-3
0.87500	-5
0.88333	-8
0.89167	-10
0.90000	-11
0.90833	-11
0.91667	-10
0.92500	-10
0.93333	-11
0.94167	-13
0.95000	-15
0.95833	-16
0.96667	-16
0.97500	-15
0.98333	-16
0.99167	-19
1.00000	-23
1.00833	-28
1.01667	-32
1.02500	-32
1.03333	-29
1.04167	-24
1.05000	-17
1.05833	-10
1.06667	-5
1.07500	-1
1.08333	0
1.09167	0
1.10000	-1
1.10833	-3
1.11667	-5
1.12500	-6
1.13333	-6
1.14167	-4
1.15000	-2
1.15833	-2
1.16667	-4
1.17500	-7
1.18333	-10
1.19167	-11
1.20000	-10
1.20833	-7
1.21667	-5
1.22500	-5
1.23333	-7
1.24167	-9
1.25000	-11
1.25833	-12
1.26667	-13
1.27500	-14
1.28333	-13
1.29167	-11
1.30000	-8
1.30833	-2
1.31667	3
1.32500	6
1.33333	6
1.34167	4
1.35000	-1
1.35833	-7
1.36667	-12
1.37500	-16
1.38333	-18
1.39167	-17
1.40000	-15
1.40833	-12
1.41667	-9
1.42500	-6
1.43333	-4
1.44167	-3
1.45000	-1
1.45833	0
1.46667	1
1.47500	1
1.48333	0
1.49167	-1
1.50000	-2
1.50833	-2
1.51667	-1
1.52500	-0
1.53333	-0
1.54167	-2
1.55000	-6
1.55833	-10
1.56667	-15
1.57500	-19
1.58333	-21
1.59167	-21
1.60000	-19
1.60833	-16
1.61667	-14
1.62500	-12
1.63333	-11
1.64167	-11
1.65000	-11
1.65833	-12
1.66667	-12
1.67500	-10
1.68333	-7
1.69167	-4
1.70000	-4
1.70833	-9
1.71667	-15
1.72500	-19
1.73333	-21
1.74167	-19
1.75000	-14
1.75833	-10
1.76667	-9
1.77500	-10
1.78333	-13
1.79167	-15
1.80000	-18
1.80833	-21
1.81667	-24
1.82500	-27
1.83333	-30
1.84167	-32
1.85000	-32
1.85833	-30
1.86667	-26
1.87500	-21
1.88333	-16
1.89167	-12
1.90000	-10
1.90833	-9
1.91667	-9
1.92500	-8
1.93333	-5
1.94167	-3
1.95000	-2
1.95833	-2
1.96667	-4
1.97500	-6
1.98333	-8
1.99167	-9
2.00000	-11
2.00833	-12
2.01667	-14
2.02500	-15
2.03333	-14
2.04167	-12
2.05000	-8
2.05833	-5
2.06667	-3
2.07500	-2
2.08333	-3
2.09167	-5
2.10000	-7
2.10833	-9
2.11667	-10
2.12500	-10
2.13333	-8
2.14167	-7
2.15000	-6
2.15833	-6
2.16667	-5
2.17500	-4
2.18333	-3
2.19167	-3
2.20000	-3
2.20833	-5
2.21667	-7
2.22500	-9
2.23333	-9
2.24167	-8
2.25000	-5
2.25833	-2
2.26667	1
2.27500	3
2.28333	5
2.29167	6
2.30000	5
2.30833	2
2.31667	-2
2.32500	-7
2.33333	-11
2.34167	-13
2.35000	-13
2.35833	-11
2.36667	-9
2.37500	-8
2.38333	-8
2.39167	-10
2.40000	-10
2.40833	-10
2.41667	-8
2.42500	-7
2.43333	-6
2.44167	-7
2.45000	-10
2.45833	-13
2.46667	-15
2.47500	-16
2.48333	-16
2.49167	-16
2.50000	-17
2.50833	-16
2.51667	-14
2.52500	-13
2.53333	-12
2.54167	-11
2.55000	-12
2.55833	-13
2.56667	-14
2.57500	-14
2.58333	-11
2.59167	-7
2.60000	-3
2.60833	1
2.61667	4
2.62500	5
2.63333	4
2.64167	2
2.65000	-1
2.65833	-3
2.66667	-6
2.67500	-8
2.68333	-8
2.69167	-7
2.70000	-5
2.70833	-2
2.71667	1
2.72500	3
2.73333	3
2.74167	2
2.75000	-2
2.75833	-7
2.76667	-12
2.77500	-15
2.78333	-18
2.79167	-19
2.80000	-19
2.80833	-17
2.81667	-14
2.82500	-10
2.83333	-6
2.84167	-4
2.85000	-4
2.85833	-6
2.86667	-8
2.87500	-10
2.88333	-11
2.89167	-11
2.90000	-11
2.90833	-12
2.91667	-12
2.92500	-11
2.93333	-9
2.94167	-7
2.95000	-7
2.95833	-8
2.96667	-9
2.97500	-11
2.98333	-12
2.99167	-13
3.00000	-13
3.00833	-12
3.01667	-11
3.02500	-10
3.03333	-9
3.04167	-10
3.05000	-13
3.05833	-18
3.06667	-22
3.07500	-26
3.08333	-27
3.09167	-25
3.10000	-19
3.10833	-12
3.11667	-4
3.12500	2
3.13333	4
3.14167	4
3.15000	2
3.15833	-0
3.16667	-3
3.17500	-5
3.18333	-7
3.19167	-9
3.20000	-11
3.20833	-13
3.21667	-14
3.22500	-14
3.23333	-11
3.24167	-7
3.25000	-4
3.25833	-2
3.26667	-4
3.27500	-8
3.28333	-13
3.29167	-17
3.30000	-22
3.30833	-25
3.31667	-26
3.32500	-26
3.33333	-24
3.34167	-21
3.35000	-18
3.35833	-15
3.36667	-13
3.37500	-13
3.38333	-13
3.39167	-15
3.40000	-16
3.40833	-16
3.41667	-15
3.42500	-14
3.43333	-14
3.44167	-15
3.45000	-16
3.45833	-17
3.46667	-18
3.47500	-19
3.48333	-21
3.49167	-23
3.50000	-24
3.50833	-24
3.51667	-24
3.52500	-24
3.53333	-25
3.54167	-25
3.55000	-23
3.55833	-21
3.56667	-20
3.57500	-18
3.58333	-18
3.59167	-18
3.60000	-18
3.60833	-19
3.61667	-20
3.62500	-20
3.63333	-20
3.64167	-19
3.65000	-16
3.65833	-13
3.66667	-11
3.67500	-11
3.68333	-14
3.69167	-17
3.70000	-21
3.70833	-22
3.71667	-21
3.72500	-19
3.73333	-15
3.74167	-12
3.75000	-10
3.75833	-10
3.76667	-11
3.77500	-12
3.78333	-13
3.79167	-15
3.80000	-17
3.80833	-20
3.81667	-23
3.82500	-25
3.83333	-26
3.84167	-25
3.85000	-22
3.85833	-19
3.86667	-17
3.87500	-17
3.88333	-17
3.89167	-19
3.90000	-20
3.90833	-21
3.91667	-21
3.92500	-19
3.93333	-16
3.94167	-13
3.95000	-10
3.95833	-9
3.96667	-8
3.97500	-8
3.98333	-7
3.99167	-5
4.00000	-1
4.00833	2
4.01667	5
4.02500	5
4.03333	3
4.04167	0
4.05000	-3
4.05833	-5
4.06667	-7
4.07500	-7
4.08333	-7
4.09167	-6
4.10000	-4
4.10833	-2
4.11667	0
4.12500	-0
4.13333	-2
4.14167	-5
4.15000	-7
4.15833	-7
4.16667	-5
4.17500	-2
4.18333	-2
4.19167	-5
4.20000	-9
4.20833	-14
4.21667	-18
4.22500	-20
4.23333	-19
4.24167	-19
4.25000	-20
4.25833	-21
4.26667	-23
4.27500	-24
4.28333	-24
4.29167	-22
4.30000	-20
4.30833	-17
4.31667	-14
4.32500	-13
4.33333	-13
4.34167	-13
4.35000	-15
4.35833	-16
4.36667	-17
4.37500	-18
4.38333	-19
4.39167	-19
4.40000	-17
4.40833	-16
4.41667	-15
4.42500	-14
4.43333	-14
4.44167	-15
4.45000	-16
4.45833	-17
4.46667	-18
4.47500	-19
4.48333	-19
4.49167	-19
4.50000	-18
4.50833	-17
4.51667	-16
4.52500	-17
4.53333	-19
4.54167	-19
4.55000	-16
4.55833	-12
4.56667	-9
4.57500	-7
4.58333	-7
4.59167	-9
4.60000	-11
4.60833	-12
4.61667	-13
4.62500	-15
4.63333	-18
4.64167	-20
4.65000	-23
4.65833	-25
4.66667	-28
4.67500	-31
4.68333	-32
4.69167	-30
4.70000	-25
4.70833	-18
4.71667	-11
4.72500	-7
4.73333	-6
4.74167	-8
4.75000	-10
4.75833	-12
4.76667	-12
4.77500	-12
4.78333	-12
4.79167	-13
4.80000	-15
4.80833	-17
4.81667	-19
4.82500	-19
4.83333	-18
4.84167	-17
4.85000	-17
4.85833	-17
4.86667	-17
4.87500	-17
4.88333	-17
4.89167	-17
4.90000	-17
4.90833	-17
4.91667	-19
4.92500	-19
4.93333	-19
4.94167	-19
4.95000	-19
4.95833	-20
4.96667	-20
4.97500	-20
4.98333	-19
4.99167	-18
5.00000	-15
5.00833	-11
5.01667	-7
5.02500	-3
5.03333	2
5.04167	4
5.05000	5
5.05833	5
5.06667	3
5.07500	-0
5.08333	-5
5.09167	-10
5.10000	-15
5.10833	-19
5.11667	-21
5.12500	-22
5.13333	-21
5.14167	-19
5.15000	-17
5.15833	-15
5.16667	-12
5.17500	-10
5.18333	-11
5.19167	-15
5.20000	-20
5.20833	-25
5.21667	-27
5.22500	-27
5.23333	-23
5.24167	-18
5.25000	-15
5.25833	-13
5.26667	-12
5.27500	-12
5.28333	-12
5.29167	-13
5.30000	-15
5.30833	-19
5.31667	-23
5.32500	-26
5.33333	-28
5.34167	-27
5.35000	-24
5.35833	-20
5.36667	-17
5.37500	-15
5.38333	-13
5.39167	-11
5.40000	-10
5.40833	-8
5.41667	-7
5.42500	-6
5.43333	-6
5.44167	-6
5.45000	-6
5.45833	-6
5.46667	-7
5.47500	-9
5.48333	-12
5.49167	-14
5.50000	-16
5.50833	-16
5.51667	-15
5.52500	-15
5.53333	-14
5.54167	-14
5.55000	-13
5.55833	-14
5.56667	-15
5.57500	-16
5.58333	-18
5.59167	-19
5.60000	-20
5.60833	-21
5.61667	-20
5.62500	-19
5.63333	-17
5.64167	-14
5.65000	-10
5.65833	-5
5.66667	-1
5.67500	0
5.68333	-1
5.69167	-6
5.70000	-11
5.70833	-15
5.71667	-18
5.72500	-19
5.73333	-19
5.74167	-19
5.75000	-19
5.75833	-19
5.76667	-17
5.77500	-14
5.78333	-11
5.79167	-7
5.80000	-4
5.80833	-4
5.81667	-6
5.82500	-10
5.83333	-14
5.84167	-18
5.85000	-20
5.85833	-20
5.86667	-19
5.87500	-18
5.88333	-17
5.89167	-17
5.90000	-18
5.90833	-18
5.91667	-18
5.92500	-16
5.93333	-13
5.94167	-11
5.95000	-11
5.95833	-12
5.96667	-13
5.97500	-14
5.98333	-15
5.99167	-15
6.00000	-16
6.00833	-18
6.01667	-21
6.02500	-23
6.03333	-26
6.04167	-28
6.05000	-29
6.05833	-28
6.06667	-26
6.07500	-23
6.08333	-20
6.09167	-18
6.10000	-15
6.10833	-11
6.11667	-8
6.12500	-5
6.13333	-5
6.14167	-7
6.15000	-12
6.15833	-17
6.16667	-22
6.17500	-25
6.18333	-26
6.19167	-27
6.20000	-26
6.20833	-26
6.21667	-26
6.22500	-26
6.23333	-26
6.24167	-24
6.25000	-21
6.25833	-18
6.26667	-15
6.27500	-13
6.28333	-14
6.29167	-17
6.30000	-20
6.30833	-20
6.31667	-18
6.32500	-15
6.33333	-11
6.34167	-10
6.35000	-12
6.35833	-16
6.36667	-20
6.37500	-24
6.38333	-26
6.39167	-25
6.40000	-24
6.40833	-21
6.41667	-19
6.42500	-17
6.43333	-17
6.44167	-17
6.45000	-15
6.45833	-13
6.46667	-10
6.47500	-9
6.48333	-7
6.49167	-7
6.50000	-7
6.50833	-5
6.51667	-4
6.52500	-3
6.53333	-5
6.54167	-10
6.55000	-17
6.55833	-22
6.56667	-25
6.57500	-25
6.58333	-22
6.59167	-18
6.60000	-14
6.60833	-13
6.61667	-15
6.62500	-17
6.63333	-19
6.64167	-20
6.65000	-20
6.65833	-19
6.66667	-19
6.67500	-19
6.68333	-21
6.69167	-23
6.70000	-25
6.70833	-28
6.71667	-30
6.72500	-28
6.73333	-24
6.74167	-19
6.75000	-15
6.75833	-13
6.76667	-16
6.77500	-21
6.78333	-26
6.79167	-29
6.80000	-30
6.80833	-27
6.81667	-22
6.82500	-16
6.83333	-11
6.84167	-8
6.85000	-9
6.85833	-12
6.86667	-14
6.87500	-14
6.88333	-12
6.89167	-8
6.90000	-5
6.90833	-2
6.91667	-1
6.92500	-2
6.93333	-5
6.94167	-9
6.95000	-13
6.95833	-17
6.96667	-22
6.97500	-26
6.98333	-28
6.99167	-27
7.00000	-25
7.00833	-21
7.01667	-18
7.02500	-17
7.03333	-19
7.04167	-23
7.05000	-26
7.05833	-28
7.06667	-29
7.07500	-31
7.08333	-32
7.09167	-31
7.10000	-28
7.10833	-26
7.11667	-23
7.12500	-22
7.13333	-22
7.14167	-23
7.15000	-24
7.15833	-27
7.16667	-30
7.17500	-32
7.18333	-33
7.19167	-32
7.20000	-29
7.20833	-26
7.21667	-24
7.22500	-25
7.23333	-27
7.24167	-28
7.25000	-27
7.25833	-26
7.26667	-24
7.27500	-25
7.28333	-26
7.29167	-29
7.30000	-32
7.30833	-33
7.31667	-33
7.32500	-32
7.33333	-31
7.34167	-29
7.35000	-26
7.35833	-23
7.36667	-21
7.37500	-19
7.38333	-18
7.39167	-17
7.40000	-16
7.40833	-16
7.41667	-16
7.42500	-16
7.43333	-17
7.44167	-20
7.45000	-23
7.45833	-28
7.46667	-30
7.47500	-31
7.48333	-31
7.49167	-30
7.50000	-30
7.50833	-31
7.51667	-33
7.52500	-32
7.53333	-29
7.54167	-25
7.55000	-20
7.55833	-18
7.56667	-18
7.57500	-21
7.58333	-25
7.59167	-28
7.60000	-31
7.60833	-31
7.61667	-29
7.62500	-28
7.63333	-26
7.64167	-25
7.65000	-26
7.65833	-27
7.66667	-29
7.67500	-30
7.68333	-32
7.69167	-34
7.70000	-35
7.70833	-34
7.71667	-32
7.72500	-30
7.73333	-28
7.74167	-28
7.75000	-32
7.75833	-37
7.76667	-40
7.77500	-41
7.78333	-39
7.79167	-37
7.80000	-33
7.80833	-29
7.81667	-26
7.82500	-21
7.83333	-15
7.84167	-11
7.85000	-9
7.85833	-8
7.86667	-10
7.87500	-12
7.88333	-14
7.89167	-16
7.90000	-18
7.90833	-21
7.91667	-25
7.92500	-29
7.93333	-34
7.94167	-38
7.95000	-39
7.95833	-38
7.96667	-36
7.97500	-32
7.98333	-28
7.99167	-24
8.00000	-21
8.00833	-20
8.01667	-21
8.02500	-25
8.03333	-31
8.04167	-36
8.05000	-40
8.05833	-43
8.06667	-43
8.07500	-41
8.08333	-39
8.09167	-37
8.10000	-34
8.10833	-32
8.11667	-30
8.12500	-27
8.13333	-23
8.14167	-18
8.15000	-15
8.15833	-12
8.16667	-13
8.17500	-16
8.18333	-20
8.19167	-24
8.20000	-28
8.20833	-31
8.21667	-32
8.22500	-33
8.23333	-33
8.24167	-32
8.25000	-29
8.25833	-26
8.26667	-22
8.27500	-19
8.28333	-17
8.29167	-17
8.30000	-19
8.30833	-23
8.31667	-27
8.32500	-30
8.33333	-31
8.34167	-31
8.35000	-31
8.35833	-32
8.36667	-31
8.37500	-28
8.38333	-24
8.39167	-19
8.40000	-16
8.40833	-15
8.41667	-16
8.42500	-19
8.43333	-22
8.44167	-25
8.45000	-29
8.45833	-34
8.46667	-41
8.47500	-48
8.48333	-53
8.49167	-55
8.50000	-53
8.50833	-48
8.51667	-43
8.52500	-40
8.53333	-39
8.54167	-39
8.55000	-40
8.55833	-41
8.56667	-41
8.57500	-39
8.58333	-37
8.59167	-34
8.60000	-31
8.60833	-29
8.61667	-28
8.62500	-26
8.63333	-24
8.64167	-21
8.65000	-20
8.65833	-19
8.66667	-19
8.67500	-21
8.68333	-21
8.69167	-21
8.70000	-21
8.70833	-23
8.71667	-26
8.72500	-30
8.73333	-32
8.74167	-34
8.75000	-35
8.75833	-36
8.76667	-36
8.77500	-36
8.78333	-36
8.79167	-34
8.80000	-33
8.80833	-32
8.81667	-33
8.82500	-35
8.83333	-37
8.84167	-38
8.85000	-39
8.85833	-39
8.86667	-39
8.87500	-40
8.88333	-39
8.89167	-36
8.90000	-32
8.90833	-28
8.91667	-25
8.92500	-25
8.93333	-27
8.94167	-29
8.95000	-32
8.95833	-34
8.96667	-34
8.97500	-34
8.98333	-33
8.99167	-33
9.00000	-33
9.00833	-33
9.01667	-32
9.02500	-32
9.03333	-33
9.04167	-34
9.05000	-35
9.05833	-35
9.06667	-34
9.07500	-31
9.08333	-29
9.09167	-29
9.10000	-29
9.10833	-29
9.11667	-28
9.12500	-26
9.13333	-24
9.14167	-24
9.15000	-26
9.15833	-30
9.16667	-35
9.17500	-39
9.18333	-41
9.19167	-40
9.20000	-38
9.20833	-36
9.21667	-35
9.22500	-33
9.23333	-33
9.24167	-35
9.25000	-37
9.25833	-39
9.26667	-41
9.27500	-43
9.28333	-43
9.29167	-43
9.30000	-42
9.30833	-40
9.31667	-39
9.32500	-37
9.33333	-34
9.34167	-31
9.35000	-28
9.35833	-25
9.36667	-23
9.37500	-22
9.38333	-23
9.39167	-25
9.40000	-26
9.40833	-26
9.41667	-23
9.42500	-19
9.43333	-16
9.44167	-15
9.45000	-17
9.45833	-21
9.46667	-26
9.47500	-30
9.48333	-33
9.49167	-33
9.50000	-32
9.50833	-31
9.51667	-31
9.52500	-32
9.53333	-34
9.54167	-36
9.55000	-38
9.55833	-39
9.56667	-39
9.57500	-40
9.58333	-41
9.59167	-43
9.60000	-43
9.60833	-42
9.61667	-39
9.62500	-35
9.63333	-31
9.64167	-27
9.65000	-24
9.65833	-23
9.66667	-23
9.67500	-25
9.68333	-27
9.69167	-29
9.70000	-31
9.70833	-31
9.71667	-29
9.72500	-26
9.73333	-23
9.74167	-20
9.75000	-18
9.75833	-19
9.76667	-23
9.77500	-29
9.78333	-36
9.79167	-44
9.80000	-50
9.80833	-54
9.81667	-55
9.82500	-53
9.83333	-49
9.84167	-46
9.85000	-43
9.85833	-41
9.86667	-39
9.87500	-37
9.88333	-35
9.89167	-34
9.90000	-33
9.90833	-34
9.91667	-35
9.92500	-36
9.93333	-38
9.94167	-38
9.95000	-38
9.95833	-36
9.96667	-34
9.97500	-32
9.98333	-32
9.99167	-34
10.00000	-37
10.00833	-40
10.01667	-43
10.02500	-45
10.03333	-45
10.04167	-44
10.05000	-42
10.05833	-40
10.06667	-39
10.07500	-38
10.08333	-36
10.09167	-35
10.10000	-34
10.10833	-34
10.11667	-34
10.12500	-36
10.13333	-38
10.14167	-39
10.15000	-40
10.15833	-41
10.16667	-43
10.17500	-45
10.18333	-47
10.19167	-48
10.20000	-48
10.20833	-47
10.21667	-44
10.22500	-41
10.23333	-38
10.24167	-35
10.25000	-33
10.25833	-31
10.26667	-30
10.27500	-29
10.28333	-29
10.29167	-30
10.30000	-33
10.30833	-37
10.31667	-41
10.32500	-42
10.33333	-41
10.34167	-37
10.35000	-32
10.35833	-27
10.36667	-24
10.37500	-24
10.38333	-25
10.39167	-27
10.40000	-29
10.40833	-32
10.41667	-34
10.42500	-37
10.43333	-40
10.44167	-42
10.45000	-42
10.45833	-42
10.46667	-41
10.47500	-40
10.48333	-41
10.49167	-43
10.50000	-45
10.50833	-47
10.51667	-47
10.52500	-44
10.53333	-39
10.54167	-35
10.55000	-32
10.55833	-31
10.56667	-32
10.57500	-35
10.58333	-39
10.59167	-41
10.60000	-44
10.60833	-45
10.61667	-44
10.62500	-42
10.63333	-39
10.64167	-36
10.65000	-36
10.65833	-37
10.66667	-39
10.67500	-42
10.68333	-44
10.69167	-45
10.70000	-45
10.70833	-45
10.71667	-46
10.72500	-45
10.73333	-44
10.74167	-42
10.75000	-40
10.75833	-39
10.76667	-38
10.77500	-37
10.78333	-36
10.79167	-34
10.80000	-33
10.80833	-33
10.81667	-33
10.82500	-32
10.83333	-29
10.84167	-26
10.85000	-21
10.85833	-19
10.86667	-20
10.87500	-25
10.88333	-30
10.89167	-36
10.90000	-40
10.90833	-42
10.91667	-43
10.92500	-43
10.93333	-42
10.94167	-41
10.95000	-39
10.95833	-37
10.96667	-34
10.97500	-33
10.98333	-32
10.99167	-33
11.00000	-33
11.00833	-32
11.01667	-32
11.02500	-32
11.03333	-34
11.04167	-37
11.05000	-41
11.05833	-44
11.06667	-47
11.07500	-49
11.08333	-51
11.09167	-53
11.10000	-53
11.10833	-50
11.11667	-46
11.12500	-42
11.13333	-38
11.14167	-37
11.15000	-39
11.15833	-42
11.16667	-45
11.17500	-47
11.18333	-48
11.19167	-48
11.20000	-45
11.20833	-41
11.21667	-36
11.22500	-31
11.23333	-28
11.24167	-28
11.25000	-30
11.25833	-34
11.26667	-37
11.27500	-39
11.28333	-40
11.29167	-41
11.30000	-43
11.30833	-45
11.31667	-48
11.32500	-51
11.33333	-54
11.34167	-56
11.35000	-56
11.35833	-55
11.36667	-54
11.37500	-52
11.38333	-50
11.39167	-48
11.40000	-45
11.40833	-42
11.41667	-39
11.42500	-39
11.43333	-41
11.44167	-44
11.45000	-46
11.45833	-46
11.46667	-45
11.47500	-42
11.48333	-39
11.49167	-37
11.50000	-37
11.50833	-40
11.51667	-44
11.52500	-48
11.53333	-48
11.54167	-45
11.55000	-38
11.55833	-31
11.56667	-26
11.57500	-22
11.58333	-20
11.59167	-20
11.60000	-21
11.60833	-22
11.61667	-24
11.62500	-28
11.63333	-33
11.64167	-37
11.65000	-41
11.65833	-44
11.66667	-45
11.67500	-45
11.68333	-44
11.69167	-43
11.70000	-42
11.70833	-42
11.71667	-43
11.72500	-43
11.73333	-43
11.74167	-44
11.75000	-46
11.75833	-49
11.76667	-51
11.77500	-52
11.78333	-50
11.79167	-46
11.80000	-39
11.80833	-33
11.81667	-29
11.82500	-26
11.83333	-26
11.84167	-29
11.85000	-33
11.85833	-37
11.86667	-37
11.87500	-36
11.88333	-33
11.89167	-32
11.90000	-32
11.90833	-35
11.91667	-38
11.92500	-40
11.93333	-40
11.94167	-38
11.95000	-34
11.95833	-29
11.96667	-26
11.97500	-23
11.98333	-24
11.99167	-28
12.00000	-33
12.00833	-38
12.01667	-43
12.02500	-46
12.03333	-48
12.04167	-50
12.05000	-51
12.05833	-50
12.06667	-49
12.07500	-46
12.08333	-43
12.09167	-41
12.10000	-41
12.10833	-41
12.11667	-43
12.12500	-45
12.13333	-46
12.14167	-47
12.15000	-46
12.15833	-45
12.16667	-43
12.17500	-43
12.18333	-43
12.19167	-42
12.20000	-41
12.20833	-38
12.21667	-35
12.22500	-33
12.23333	-34
12.24167	-36
12.25000	-40
12.25833	-44
12.26667	-48
12.27500	-50
12.28333	-51
12.29167	-50
12.30000	-49
12.30833	-47
12.31667	-47
12.32500	-49
12.33333	-54
12.34167	-59
12.35000	-66
12.35833	-71
12.36667	-73
12.37500	-72
12.38333	-69
12.39167	-64
12.40000	-59
12.40833	-54
12.41667	-51
12.42500	-50
12.43333	-50
12.44167	-52
12.45000	-53
12.45833	-53
12.46667	-52
12.47500	-51
12.48333	-51
12.49167	-51
12.50000	-50
12.50833	-48
12.51667	-45
12.52500	-43
12.53333	-40
12.54167	-40
12.55000	-42
12.55833	-45
12.56667	-47
12.57500	-46
12.58333	-44
12.59167	-41
12.60000	-38
12.60833	-37
12.61667	-38
12.62500	-39
12.63333	-41
12.64167	-42
12.65000	-43
12.65833	-43
12.66667	-43
12.67500	-45
12.68333	-48
12.69167	-52
12.70000	-56
12.70833	-58
12.71667	-58
12.72500	-57
12.73333	-56
12.74167	-55
12.75000	-54
12.75833	-54
12.76667	-54
12.77500	-52
12.78333	-49
12.79167	-47
12.80000	-43
12.80833	-40
12.81667	-37
12.82500	-35
12.83333	-37
12.84167	-40
12.85000	-45
12.85833	-50
12.86667	-51
12.87500	-50
12.88333	-46
12.89167	-40
12.90000	-35
12.90833	-30
12.91667	-26
12.92500	-26
12.93333	-29
12.94167	-33
12.95000	-39
12.95833	-44
12.96667	-48
12.97500	-52
12.98333	-55
12.99167	-57
13.00000	-58
13.00833	-57
13.01667	-54
13.02500	-51
13.03333	-48
13.04167	-44
13.05000	-41
13.05833	-38
13.06667	-36
13.07500	-36
13.08333	-38
13.09167	-42
13.10000	-47
13.10833	-50
13.11667	-51
13.12500	-51
13.13333	-49
13.14167	-47
13.15000	-46
13.15833	-46
13.16667	-48
13.17500	-52
13.18333	-57
13.19167	-62
13.20000	-66
13.20833	-68
13.21667	-67
13.22500	-65
13.23333	-61
13.24167	-59
13.25000	-59
13.25833	-60
13.26667	-60
13.27500	-58
13.28333	-53
13.29167	-46
13.30000	-39
13.30833	-33
13.31667	-30
13.32500	-30
13.33333	-33
13.34167	-37
13.35000	-41
13.35833	-45
13.36667	-47
13.37500	-48
13.38333	-46
13.39167	-43
13.40000	-40
13.40833	-37
13.41667	-36
13.42500	-35
13.43333	-37
13.44167	-39
13.45000	-43
13.45833	-46
13.46667	-50
13.47500	-53
13.48333	-53
13.49167	-50
13.50000	-45
13.50833	-41
13.51667	-37
13.52500	-36
13.53333	-38
13.54167	-40
13.55000	-42
13.55833	-44
13.56667	-46
13.57500	-48
13.58333	-50
13.59167	-52
13.60000	-53
13.60833	-52
13.61667	-50
13.62500	-46
13.63333	-43
13.64167	-41
13.65000	-41
13.65833	-42
13.66667	-45
13.67500	-47
13.68333	-48
13.69167	-46
13.70000	-42
13.70833	-37
13.71667	-32
13.72500	-29
13.73333	-28
13.74167	-29
13.75000	-30
13.75833	-31
13.76667	-31
13.77500	-31
13.78333	-30
13.79167	-29
13.80000	-30
13.80833	-33
13.81667	-37
13.82500	-41
13.83333	-43
13.84167	-44
13.85000	-43
13.85833	-40
13.86667	-37
13.87500	-33
13.88333	-30
13.89167	-26
13.90000	-23
13.90833	-20
13.91667	-18
13.92500	-17
13.93333	-19
13.94167	-22
13.95000	-27
13.95833	-32
13.96667	-36
13.97500	-40
13.98333	-42
13.99167	-43
14.00000	-43
14.00833	-40
14.01667	-36
14.02500	-32
14.03333	-26
14.04167	-19
14.05000	-13
14.05833	-9
14.06667	-7
14.07500	-9
14.08333	-12
14.09167	-16
14.10000	-20
14.10833	-22
14.11667	-24
14.12500	-26
14.13333	-26
14.14167	-27
14.15000	-27
14.15833	-26
14.16667	-26
14.17500	-27
14.18333	-29
14.19167	-31
14.20000	-33
14.20833	-34
14.21667	-36
14.22500	-38
14.23333	-39
14.24167	-40
14.25000	-41
14.25833	-41
14.26667	-42
14.27500	-42
14.28333	-41
14.29167	-40
14.30000	-38
14.30833	-37
14.31667	-36
14.32500	-35
14.33333	-33
14.34167	-31
14.35000	-29
14.35833	-27
14.36667	-25
14.37500	-23
14.38333	-20
14.39167	-17
14.40000	-15
14.40833	-15
14.41667	-17
14.42500	-18
14.43333	-18
14.44167	-19
14.45000	-20
14.45833	-22
14.46667	-23
14.47500	-23
14.48333	-23
14.49167	-26
14.50000	-29
14.50833	-31
14.51667	-33
14.52500	-33
14.53333	-31
14.54167	-30
14.55000	-28
14.55833	-27
14.56667	-26
14.57500	-27
14.58333	-28
14.59167	-31
14.60000	-34
14.60833	-34
14.61667	-33
14.62500	-32
14.63333	-30
14.64167	-28
14.65000	-27
14.65833	-27
14.66667	-26
14.67500	-24
14.68333	-22
14.69167	-20
14.70000	-18
14.70833	-17
14.71667	-16
14.72500	-15
14.73333	-16
14.74167	-17
14.75000	-19
14.75833	-21
14.76667	-25
14.77500	-28
14.78333	-31
14.79167	-31
14.80000	-28
14.80833	-25
14.81667	-21
14.82500	-19
14.83333	-17
14.84167	-16
14.85000	-17
14.85833	-20
14.86667	-22
14.87500	-23
14.88333	-22
14.89167	-20
14.90000	-18
14.90833	-18
14.91667	-22
14.92500	-27
14.93333	-33
14.94167	-39
14.95000	-42
14.95833	-45
14.96667	-46
14.97500	-46
14.98333	-45
14.99167	-44
15.00000	-41
15.00833	-37
15.01667	-33
15.02500	-29
15.03333	-27
15.04167	-26
15.05000	-27
15.05833	-29
15.06667	-30
15.07500	-29
15.08333	-27
15.09167	-25
15.10000	-23
15.10833	-22
15.11667	-22
15.12500	-24
15.13333	-28
15.14167	-31
15.15000	-32
15.15833	-31
15.16667	-30
15.17500	-29
15.18333	-30
15.19167	-34
15.20000	-38
15.20833	-40
15.21667	-41
15.22500	-41
15.23333	-41
15.24167	-41
15.25000	-41
15.25833	-41
15.26667	-40
15.27500	-38
15.28333	-37
15.29167	-35
15.30000	-35
15.30833	-34
15.31667	-33
15.32500	-33
15.33333	-32
15.34167	-30
15.35000	-27
15.35833	-25
15.36667	-23
15.37500	-21
15.38333	-19
15.39167	-17
15.40000	-17
15.40833	-18
15.41667	-20
15.42500	-22
15.43333	-24
15.44167	-26
15.45000	-29
15.45833	-32
15.46667	-34
15.47500	-36
15.48333	-36
15.49167	-34
15.50000	-31
15.50833	-31
15.51667	-32
15.52500	-35
15.53333	-38
15.54167	-40
15.55000	-39
15.55833	-36
15.56667	-30
15.57500	-23
15.58333	-17
15.59167	-14
15.60000	-15
15.60833	-21
15.61667	-27
15.62500	-32
15.63333	-33
15.64167	-32
15.65000	-30
15.65833	-28
15.66667	-27
15.67500	-27
15.68333	-26
15.69167	-24
15.70000	-23
15.70833	-23
15.71667	-25
15.72500	-28
15.73333	-31
15.74167	-33
15.75000	-34
15.75833	-34
15.76667	-34
15.77500	-36
15.78333	-38
15.79167	-39
15.80000	-40
15.80833	-40
15.81667	-40
15.82500	-40
15.83333	-40
15.84167	-39
15.85000	-37
15.85833	-36
15.86667	-33
15.87500	-30
15.88333	-27
15.89167	-25
15.90000	-23
15.90833	-24
15.91667	-26
15.92500	-30
15.93333	-33
15.94167	-36
15.95000	-39
15.95833	-41
15.96667	-42
15.97500	-43
15.98333	-45
15.99167	-46
16.00000	-47
16.00833	-47
16.01667	-46
16.02500	-45
16.03333	-43
16.04167	-41
16.05000	-37
16.05833	-34
16.06667	-31
16.07500	-27
16.08333	-24
16.09167	-22
16.10000	-19
16.10833	-17
16.11667	-16
16.12500	-15
16.13333	-16
16.14167	-17
16.15000	-18
16.15833	-18
16.16667	-19
16.17500	-21
16.18333	-23
16.19167	-25
16.20000	-26
16.20833	-25
16.21667	-22
16.22500	-18
16.23333	-16
16.24167	-16
16.25000	-19
16.25833	-24
16.26667	-28
16.27500	-32
16.28333	-34
16.29167	-36
16.30000	-35
16.30833	-34
16.31667	-33
16.32500	-31
16.33333	-32
16.34167	-34
16.35000	-39
16.35833	-45
16.36667	-50
16.37500	-55
16.38333	-58
16.39167	-59
16.40000	-57
16.40833	-53
16.41667	-48
16.42500	-44
16.43333	-42
16.44167	-42
16.45000	-44
16.45833	-46
16.46667	-46
16.47500	-44
16.48333	-42
16.49167	-42
16.50000	-42
16.50833	-42
16.51667	-40
16.52500	-38
16.53333	-35
16.54167	-35
16.55000	-37
16.55833	-40
16.56667	-42
16.57500	-43
16.58333	-44
16.59167	-44
16.60000	-45
16.60833	-45
16.61667	-44
16.62500	-43
16.63333	-42
16.64167	-42
16.65000	-41
16.65833	-41
16.66667	-38
16.67500	-34
16.68333	-31
16.69167	-30
16.70000	-30
16.70833	-30
16.71667	-29
16.72500	-28
16.73333	-27
16.74167	-28
16.75000	-31
16.75833	-35
16.76667	-37
16.77500	-37
16.78333	-36
16.79167	-34
16.80000	-33
16.80833	-32
16.81667	-33
16.82500	-32
16.83333	-30
16.84167	-28
16.85000	-27
16.85833	-28
16.86667	-32
16.87500	-38
16.88333	-43
16.89167	-47
16.90000	-49
16.90833	-49
16.91667	-48
16.92500	-46
16.93333	-44
16.94167	-43
16.95000	-41
16.95833	-40
16.96667	-39
16.97500	-37
16.98333	-37
16.99167	-37
17.00000	-39
17.00833	-41
17.01667	-44
17.02500	-48
17.03333	-50
17.04167	-50
17.05000	-48
17.05833	-44
17.06667	-41
17.07500	-39
17.08333	-38
17.09167	-38
17.10000	-37
17.10833	-36
17.11667	-34
17.12500	-33
17.13333	-33
17.14167	-32
17.15000	-29
17.15833	-26
17.16667	-24
17.17500	-24
17.18333	-25
17.19167	-26
17.20000	-28
17.20833	-30
17.21667	-32
17.22500	-35
17.23333	-37
17.24167	-38
17.25000	-37
17.25833	-36
17.26667	-35
17.27500	-36
17.28333	-37
17.29167	-39
17.30000	-41
17.30833	-44
17.31667	-47
17.32500	-48
17.33333	-47
17.34167	-43
17.35000	-39
17.35833	-34
17.36667	-33
17.37500	-33
17.38333	-35
17.39167	-38
17.40000	-40
17.40833	-38
17.41667	-35
17.42500	-33
17.43333	-31
17.44167	-29
17.45000	-28
17.45833	-26
17.46667	-25
17.47500	-25
17.48333	-28
17.49167	-34
17.50000	-41
17.50833	-46
17.51667	-50
17.52500	-52
17.53333	-50
17.54167	-47
17.55000	-42
17.55833	-38
17.56667	-35
17.57500	-33
17.58333	-31
17.59167	-31
17.60000	-32
17.60833	-35
17.61667	-38
17.62500	-40
17.63333	-40
17.64167	-38
17.65000	-33
17.65833	-27
17.66667	-23
17.67500	-20
17.68333	-19
17.69167	-22
17.70000	-26
17.70833	-32
17.71667	-38
17.72500	-41
17.73333	-43
17.74167	-41
17.75000	-36
17.75833	-30
17.76667	-24
17.77500	-20
17.78333	-20
17.79167	-24
17.80000	-29
17.80833	-33
17.81667	-37
17.82500	-40
17.83333	-39
17.84167	-38
17.85000	-37
17.85833	-36
17.86667	-32
17.87500	-28
17.88333	-24
17.89167	-21
17.90000	-20
17.90833	-25
17.91667	-33
17.92500	-41
17.93333	-49
17.94167	-53
17.95000	-51
17.95833	-46
17.96667	-41
17.97500	-38
17.98333	-38
17.99167	-42
18.00000	-47
18.00833	-50
18.01667	-51
18.02500	-49
18.03333	-45
18.04167	-42
18.05000	-38
18.05833	-36
18.06667	-35
18.07500	-35
18.08333	-35
18.09167	-36
18.10000	-37
18.10833	-39
18.11667	-41
18.12500	-42
18.13333	-42
18.14167	-42
18.15000	-42
18.15833	-43
18.16667	-45
18.17500	-48
18.18333	-50
18.19167	-51
18.20000	-49
18.20833	-45
18.21667	-40
18.22500	-37
18.23333	-37
18.24167	-38
18.25000	-41
18.25833	-44
18.26667	-45
18.27500	-45
18.28333	-45
18.29167	-47
18.30000	-49
18.30833	-49
18.31667	-47
18.32500	-43
18.33333	-37
18.34167	-34
18.35000	-33
18.35833	-36
18.36667	-39
18.37500	-41
18.38333	-42
18.39167	-39
18.40000	-37
18.40833	-37
18.41667	-39
18.42500	-42
18.43333	-45
18.44167	-47
18.45000	-47
18.45833	-48
18.46667	-50
18.47500	-54
18.48333	-57
18.49167	-58
18.50000	-59
18.50833	-57
18.51667	-54
18.52500	-50
18.53333	-47
18.54167	-45
18.55000	-44
18.55833	-44
18.56667	-44
18.57500	-42
18.58333	-40
18.59167	-37
18.60000	-35
18.60833	-34
18.61667	-32
18.62500	-31
18.63333	-31
18.64167	-31
18.65000	-30
18.65833	-29
18.66667	-27
18.67500	-24
18.68333	-22
18.69167	-21
18.70000	-20
18.70833	-19
18.71667	-18
18.72500	-20
18.73333	-23
18.74167	-27
18.75000	-30
18.75833	-33
18.76667	-34
18.77500	-33
18.78333	-32
18.79167	-31
18.80000	-29
18.80833	-26
18.81667	-23
18.82500	-20
18.83333	-19
18.84167	-19
18.85000	-21
18.85833	-23
18.86667	-26
18.87500	-29
18.88333	-34
18.89167	-39
18.90000	-43
18.90833	-46
18.91667	-47
18.92500	-46
18.93333	-43
18.94167	-39
18.95000	-37
18.95833	-36
18.96667	-35
18.97500	-36
18.98333	-35
18.99167	-35
19.00000	-34
19.00833	-33
19.01667	-33
19.02500	-32
19.03333	-31
19.04167	-30
19.05000	-29
19.05833	-28
19.06667	-30
19.07500	-33
19.08333	-36
19.09167	-39
19.10000	-41
19.10833	-40
19.11667	-38
19.12500	-36
19.13333	-34
19.14167	-33
19.15000	-34
19.15833	-36
19.16667	-37
19.17500	-37
19.18333	-37
19.19167	-37
19.20000	-37
19.20833	-36
19.21667	-35
19.22500	-32
19.23333	-27
19.24167	-22
19.25000	-16
19.25833	-12
19.26667	-9
19.27500	-8
19.28333	-10
19.29167	-13
19.30000	-17
19.30833	-20
19.31667	-21
19.32500	-20
19.33333	-18
19.34167	-16
19.35000	-12
19.35833	-9
19.36667	-7
19.37500	-6
19.38333	-6
19.39167	-8
19.40000	-10
19.40833	-10
19.41667	-7
19.42500	-4
19.43333	0
19.44167	3
19.45000	4
19.45833	5
19.46667	6
19.47500	9
19.48333	12
19.49167	15
19.50000	19
19.50833	22
19.51667	24
19.52500	28
19.53333	32
19.54167	36
19.55000	41
19.55833	46
19.56667	54
19.57500	63
19.58333	73
19.59167	85
19.60000	95
19.60833	103
19.61667	110
19.62500	115
19.63333	121
19.64167	127
19.65000	134
19.65833	144
19.66667	157
19.67500	173
19.68333	189
19.69167	207
19.70000	224
19.70833	239
19.71667	254
19.72500	271
19.73333	290
19.74167	310
19.75000	331
19.75833	353
19.76667	374
19.77500	396
19.78333	419
19.79167	445
19.80000	472
19.80833	500
19.81667	529
19.82500	558
19.83333	589
19.84167	619
19.85000	651
19.85833	684
19.86667	721
19.87500	760
19.88333	799
19.89167	839
19.90000	881
19.90833	925
19.91667	971
19.92500	1020
19.93333	1072
19.94167	1124
19.95000	1176
19.95833	1227
19.96667	1277
19.97500	1329
19.98333	1379
19.99167	1432
20.00000	1486
20.00833	1542
20.01667	1602
20.02500	1664
20.03333	1732
20.04167	1800
20.05000	1871
20.05833	1941
20.06667	2011
20.07500	2081
20.08333	2150
20.09167	2221
20.10000	2293
20.10833	2369
20.11667	2445
20.12500	2521
20.13333	2598
20.14167	2673
20.15000	2751
20.15833	2828
20.16667	2909
20.17500	2991
20.18333	3074
20.19167	3158
20.20000	3240
20.20833	3323
20.21667	3405
20.22500	3483
20.23333	3561
20.24167	3637
20.25000	3713
20.25833	3789
20.26667	3866
20.27500	3944
20.28333	4022
20.29167	4101
20.30000	4178
20.30833	4255
20.31667	4329
20.32500	4403
20.33333	4476
20.34167	4546
20.35000	4616
20.35833	4682
20.36667	4748
20.37500	4814
20.38333	4878
20.39167	4943
20.40000	5004
20.40833	5060
20.41667	5113
20.42500	5162
20.43333	5210
20.44167	5256
20.45000	5303
20.45833	5347
20.46667	5390
20.47500	5430
20.48333	5466
20.49167	5499
20.50000	5529
20.50833	5559
20.51667	5585
20.52500	5607
20.53333	5625
20.54167	5639
20.55000	5651
20.55833	5661
20.56667	5671
20.57500	5679
20.58333	5681
20.59167	5677
20.60000	5669
20.60833	5659
20.61667	5646
20.62500	5633
20.63333	5619
20.64167	5602
20.65000	5582
20.65833	5559
20.66667	5534
20.67500	5507
20.68333	5478
20.69167	5446
20.70000	5413
20.70833	5379
20.71667	5343
20.72500	5305
20.73333	5263
20.74167	5220
20.75000	5173
20.75833	5123
20.76667	5070
20.77500	5014
20.78333	4958
20.79167	4899
20.80000	4842
20.80833	4784
20.81667	4726
20.82500	4666
20.83333	4604
20.84167	4540
20.85000	4471
20.85833	4401
20.86667	4332
20.87500	4263
20.88333	4198
20.89167	4132
20.90000	4068
20.90833	4001
20.91667	3933
20.92500	3863
20.93333	3790
20.94167	3720
20.95000	3648
20.95833	3579
20.96667	3511
20.97500	3442
20.98333	3374
20.99167	3304
21.00000	3236
21.00833	3169
21.01667	3103
21.02500	3038
21.03333	2972
21.04167	2906
21.05000	2837
21.05833	2771
21.06667	2707
21.07500	2645
21.08333	2586
21.09167	2528
21.10000	2471
21.10833	2414
21.11667	2357
21.12500	2302
21.13333	2248
21.14167	2195
21.15000	2143
21.15833	2093
21.16667	2044
21.17500	1996
21.18333	1950
21.19167	1905
21.20000	1864
21.20833	1822
21.21667	1782
21.22500	1742
21.23333	1702
21.24167	1665
21.25000	1630
21.25833	1597
21.26667	1565
21.27500	1533
21.28333	1501
21.29167	1468
21.30000	1437
21.30833	1405
21.31667	1375
21.32500	1346
21.33333	1316
21.34167	1288
21.35000	1262
21.35833	1238
21.36667	1218
21.37500	1200
21.38333	1180
21.39167	1158
21.40000	1135
21.40833	1112
21.41667	1088
21.42500	1065
21.43333	1043
21.44167	1022
21.45000	1001
21.45833	983
21.46667	968
21.47500	956
21.48333	946
21.49167	935
21.50000	924
21.50833	910
21.51667	894
21.52500	878
21.53333	862
21.54167	849
21.55000	841
21.55833	835
21.56667	828
21.57500	822
21.58333	816
21.59167	809
21.60000	801
21.60833	792
21.61667	783
21.62500	773
21.63333	762
21.64167	753
21.65000	745
21.65833	738
21.66667	728
21.67500	717
21.68333	708
21.69167	700
21.70000	692
21.70833	684
21.71667	676
21.72500	668
21.73333	661
21.74167	656
21.75000	655
21.75833	655
21.76667	655
21.77500	653
21.78333	652
21.79167	651
21.80000	649
21.80833	647
21.81667	643
21.82500	639
21.83333	635
21.84167	632
21.85000	629
21.85833	627
21.86667	623
21.87500	619
21.88333	614
21.89167	608
21.90000	601
21.90833	594
21.91667	588
21.92500	584
21.93333	582
21.94167	581
21.95000	582
21.95833	582
21.96667	582
21.97500	581
21.98333	580
21.99167	579
22.00000	577
22.00833	573
22.01667	569
22.02500	564
22.03333	558
22.04167	552
22.05000	547
22.05833	543
22.06667	539
22.07500	536
22.08333	535
22.09167	535
22.10000	536
22.10833	535
22.11667	533
22.12500	529
22.13333	525
22.14167	521
22.15000	519
22.15833	518
22.16667	517
22.17500	516
22.18333	512
22.19167	508
22.20000	503
22.20833	498
22.21667	493
22.22500	489
22.23333	486
22.24167	484
22.25000	482
22.25833	481
22.26667	480
22.27500	479
22.28333	478
22.29167	479
22.30000	481
22.30833	482
22.31667	482
22.32500	481
22.33333	478
22.34167	475
22.35000	470
22.35833	464
22.36667	458
22.37500	453
22.38333	448
22.39167	446
22.40000	444
22.40833	441
22.41667	438
22.42500	434
22.43333	430
22.44167	426
22.45000	424
22.45833	423
22.46667	423
22.47500	421
22.48333	418
22.49167	414
22.50000	411
22.50833	408
22.51667	405
22.52500	401
22.53333	397
22.54167	393
22.55000	389
22.55833	386
22.56667	384
22.57500	383
22.58333	384
22.59167	385
22.60000	384
22.60833	381
22.61667	374
22.62500	365
22.63333	356
22.64167	348
22.65000	343
22.65833	340
22.66667	338
22.67500	335
22.68333	333
22.69167	332
22.70000	332
22.70833	333
22.71667	336
22.72500	335
22.73333	331
22.74167	325
22.75000	318
22.75833	313
22.76667	309
22.77500	307
22.78333	305
22.79167	303
22.80000	301
22.80833	302
22.81667	303
22.82500	305
22.83333	305
22.84167	303
22.85000	300
22.85833	296
22.86667	293
22.87500	291
22.88333	289
22.89167	288
22.90000	287
22.90833	285
22.91667	282
22.92500	276
22.93333	269
22.94167	262
22.95000	257
22.95833	255
22.96667	256
22.97500	260
22.98333	265
22.99167	266
23.00000	266
23.00833	265
23.01667	264
23.02500	265
23.03333	267
23.04167	268
23.05000	268
23.05833	265
23.06667	260
23.07500	255
23.08333	250
23.09167	247
23.10000	246
23.10833	245
23.11667	244
23.12500	243
23.13333	243
23.14167	245
23.15000	248
23.15833	251
23.16667	253
23.17500	253
23.18333	253
23.19167	252
23.20000	250
23.20833	249
23.21667	247
23.22500	244
23.23333	241
23.24167	238
23.25000	235
23.25833	231
23.26667	229
23.27500	227
23.28333	225
23.29167	223
23.30000	220
23.30833	218
23.31667	217
23.32500	218
23.33333	220
23.34167	222
23.35000	224
23.35833	224
23.36667	222
23.37500	218
23.38333	213
23.39167	208
23.40000	206
23.40833	209
23.41667	214
23.42500	219
23.43333	223
23.44167	225
23.45000	225
23.45833	223
23.46667	222
23.47500	222
23.48333	221
23.49167	221
23.50000	220
23.50833	219
23.51667	219
23.52500	220
23.53333	222
23.54167	224
23.55000	224
23.55833	224
23.56667	222
23.57500	221
23.58333	220
23.59167	221
23.60000	222
23.60833	221
23.61667	218
23.62500	214
23.63333	209
23.64167	205
23.65000	200
23.65833	195
23.66667	191
23.67500	186
23.68333	184
23.69167	185
23.70000	187
23.70833	190
23.71667	191
23.72500	191
23.73333	189
23.74167	186
23.75000	183
23.75833	182
23.76667	181
23.77500	182
23.78333	181
23.79167	179
23.80000	177
23.80833	177
23.81667	178
23.82500	178
23.83333	179
23.84167	180
23.85000	180
23.85833	180
23.86667	181
23.87500	182
23.88333	183
23.89167	183
23.90000	181
23.90833	181
23.91667	182
23.92500	183
23.93333	185
23.94167	186
23.95000	186
23.95833	184
23.96667	182
23.97500	180
23.98333	179
23.99167	179
24.00000	180
24.00833	181
24.01667	181
24.02500	179
24.03333	176
24.04167	173
24.05000	170
24.05833	168
24.06667	167
24.07500	168
24.08333	170
24.09167	173
24.10000	175
24.10833	178
24.11667	181
24.12500	181
24.13333	179
24.14167	176
24.15000	173
24.15833	171
24.16667	170
24.17500	171
24.18333	173
24.19167	175
24.20000	178
24.20833	183
24.21667	189
24.22500	197
24.23333	205
24.24167	212
24.25000	216
24.25833	218
24.26667	219
24.27500	218
24.28333	217
24.29167	214
24.30000	212
24.30833	210
24.31667	210
24.32500	211
24.33333	215
24.34167	219
24.35000	222
24.35833	224
24.36667	227
24.37500	232
24.38333	238
24.39167	245
24.40000	250
24.40833	252
24.41667	252
24.42500	251
24.43333	251
24.44167	251
24.45000	253
24.45833	256
24.46667	260
24.47500	264
24.48333	268
24.49167	273
24.50000	276
24.50833	278
24.51667	278
24.52500	277
24.53333	275
24.54167	273
24.55000	270
24.55833	268
24.56667	268
24.57500	270
24.58333	271
24.59167	272
24.60000	271
24.60833	270
24.61667	270
24.62500	272
24.63333	276
24.64167	281
24.65000	284
24.65833	286
24.66667	286
24.67500	286
24.68333	285
24.69167	285
24.70000	286
24.70833	287
24.71667	290
24.72500	293
24.73333	296
24.74167	299
24.75000	299
24.75833	297
24.76667	293
24.77500	288
24.78333	281
24.79167	274
24.80000	269
24.80833	265
24.81667	263
24.82500	261
24.83333	260
24.84167	260
24.85000	262
24.85833	266
24.86667	269
24.87500	272
24.88333	274
24.89167	272
24.90000	270
24.90833	269
24.91667	268
24.92500	266
24.93333	262
24.94167	257
24.95000	251
24.95833	245
24.96667	242
24.97500	240
24.98333	239
24.99167	236
25.00000	233
25.00833	229
25.01667	224
25.02500	221
25.03333	218
25.04167	215
25.05000	211
25.05833	207
25.06667	204
25.07500	203
25.08333	202
25.09167	200
25.10000	198
25.10833	196
25.11667	196
25.12500	199
25.13333	205
25.14167	210
25.15000	212
25.15833	210
25.16667	205
25.17500	199
25.18333	193
25.19167	189
25.20000	187
25.20833	186
25.21667	187
25.22500	189
25.23333	192
25.24167	194
25.25000	192
25.25833	188
25.26667	182
25.27500	175
25.28333	168
25.29167	163
25.30000	160
25.30833	160
25.31667	160
25.32500	161
25.33333	162
25.34167	162
25.35000	159
25.35833	154
25.36667	151
25.37500	150
25.38333	151
25.39167	152
25.40000	154
25.40833	156
25.41667	158
25.42500	159
25.43333	158
25.44167	154
25.45000	147
25.45833	140
25.46667	133
25.47500	130
25.48333	131
25.49167	136
25.50000	142
25.50833	146
25.51667	147
25.52500	147
25.53333	147
25.54167	148
25.55000	150
25.55833	152
25.56667	151
25.57500	149
25.58333	146
25.59167	143
25.60000	140
25.60833	136
25.61667	132
25.62500	130
25.63333	130
25.64167	130
25.65000	131
25.65833	132
25.66667	133
25.67500	133
25.68333	133
25.69167	134
25.70000	136
25.70833	137
25.71667	138
25.72500	139
25.73333	138
25.74167	137
25.75000	135
25.75833	133
25.76667	132
25.77500	132
25.78333	133
25.79167	135
25.80000	136
25.80833	135
25.81667	134
25.82500	132
25.83333	132
25.84167	133
25.85000	136
25.85833	141
25.86667	146
25.87500	150
25.88333	152
25.89167	150
25.90000	145
25.90833	137
25.91667	131
25.92500	127
25.93333	128
25.94167	130
25.95000	131
25.95833	131
25.96667	130
25.97500	128
25.98333	127
25.99167	127
26.00000	128
26.00833	129
26.01667	130
26.02500	132
26.03333	135
26.04167	136
26.05000	135
26.05833	131
26.06667	127
26.07500	123
26.08333	120
26.09167	120
26.10000	123
26.10833	126
26.11667	129
26.12500	132
26.13333	135
26.14167	137
26.15000	138
26.15833	139
26.16667	140
26.17500	138
26.18333	137
26.19167	135
26.20000	133
26.20833	134
26.21667	136
26.22500	139
26.23333	142
26.24167	145
26.25000	146
26.25833	147
26.26667	147
26.27500	146
26.28333	146
26.29167	147
26.30000	148
26.30833	149
26.31667	148
26.32500	146
26.33333	144
26.34167	143
26.35000	144
26.35833	147
26.36667	151
26.37500	155
26.38333	159
26.39167	161
26.40000	163
26.40833	163
26.41667	162
26.42500	161
26.43333	160
26.44167	159
26.45000	161
26.45833	163
26.46667	168
26.47500	174
26.48333	178
26.49167	179
26.50000	178
26.50833	176
26.51667	174
26.52500	174
26.53333	176
26.54167	179
26.55000	181
26.55833	185
26.56667	188
26.57500	191
26.58333	193
26.59167	195
26.60000	194
26.60833	189
26.61667	184
26.62500	181
26.63333	180
26.64167	182
26.65000	185
26.65833	188
26.66667	190
26.67500	190
26.68333	188
26.69167	186
26.70000	183
26.70833	182
26.71667	183
26.72500	185
26.73333	188
26.74167	189
26.75000	188
26.75833	186
26.76667	186
26.77500	188
26.78333	190
26.79167	193
26.80000	195
26.80833	195
26.81667	195
26.82500	194
26.83333	194
26.84167	194
26.85000	192
26.85833	188
26.86667	184
26.87500	180
26.88333	176
26.89167	174
26.90000	172
26.90833	174
26.91667	177
26.92500	182
26.93333	188
26.94167	193
26.95000	196
26.95833	195
26.96667	193
26.97500	188
26.98333	183
26.99167	179
27.00000	173
27.00833	167
27.01667	162
27.02500	157
27.03333	153
27.04167	153
27.05000	157
27.05833	163
27.06667	170
27.07500	176
27.08333	180
27.09167	182
27.10000	181
27.10833	178
27.11667	173
27.12500	167
27.13333	163
27.14167	160
27.15000	161
27.15833	162
27.16667	163
27.17500	163
27.18333	161
27.19167	158
27.20000	155
27.20833	154
27.21667	154
27.22500	155
27.23333	155
27.24167	155
27.25000	156
27.25833	157
27.26667	159
27.27500	160
27.28333	161
27.29167	161
27.30000	162
27.30833	161
27.31667	160
27.32500	159
27.33333	158
27.34167	158
27.35000	159
27.35833	158
27.36667	153
27.37500	146
27.38333	138
27.39167	133
27.40000	132
27.40833	135
27.41667	139
27.42500	141
27.43333	139
27.44167	137
27.45000	135
27.45833	133
27.46667	135
27.47500	138
27.48333	142
27.49167	145
27.50000	148
27.50833	150
27.51667	152
27.52500	154
27.53333	154
27.54167	153
27.55000	151
27.55833	149
27.56667	146
27.57500	142
27.58333	140
27.59167	140
27.60000	143
27.60833	148
27.61667	154
27.62500	159
27.63333	164
27.64167	167
27.65000	169
27.65833	170
27.66667	170
27.67500	170
27.68333	169
27.69167	167
27.70000	165
27.70833	164
27.71667	163
27.72500	164
27.73333	166
27.74167	170
27.75000	174
27.75833	179
27.76667	183
27.77500	188
27.78333	191
27.79167	193
27.80000	193
27.80833	190
27.81667	187
27.82500	185
27.83333	185
27.84167	185
27.85000	185
27.85833	184
27.86667	183
27.87500	183
27.88333	184
27.89167	187
27.90000	188
27.90833	189
27.91667	188
27.92500	188
27.93333	189
27.94167	192
27.95000	197
27.95833	203
27.96667	211
27.97500	218
27.98333	223
27.99167	225
28.00000	226
28.00833	226
28.01667	227
28.02500	227
28.03333	229
28.04167	231
28.05000	233
28.05833	234
28.06667	235
28.07500	236
28.08333	236
28.09167	237
28.10000	239
28.10833	242
28.11667	246
28.12500	251
28.13333	256
28.14167	261
28.15000	264
28.15833	267
28.16667	268
28.17500	268
28.18333	268
28.19167	267
28.20000	265
28.20833	263
28.21667	260
28.22500	258
28.23333	258
28.24167	259
28.25000	260
28.25833	263
28.26667	267
28.27500	272
28.28333	277
28.29167	283
28.30000	288
28.30833	291
28.31667	292
28.32500	293
28.33333	294
28.34167	295
28.35000	295
28.35833	294
28.36667	294
28.37500	294
28.38333	293
28.39167	291
28.40000	290
28.40833	290
28.41667	291
28.42500	292
28.43333	292
28.44167	292
28.45000	289
28.45833	287
28.46667	286
28.47500	286
28.48333	288
28.49167	291
28.50000	295
28.50833	299
28.51667	303
28.52500	305
28.53333	306
28.54167	304
28.55000	299
28.55833	293
28.56667	288
28.57500	286
28.58333	286
28.59167	287
28.60000	289
28.60833	289
28.61667	289
28.62500	288
28.63333	287
28.64167	286
28.65000	286
28.65833	287
28.66667	291
28.67500	295
28.68333	297
28.69167	297
28.70000	296
28.70833	293
28.71667	291
28.72500	289
28.73333	289
28.74167	290
28.75000	292
28.75833	294
28.76667	293
28.77500	290
28.78333	283
28.79167	276
28.80000	269
28.80833	265
28.81667	263
28.82500	264
28.83333	267
28.84167	271
28.85000	275
28.85833	278
28.86667	280
28.87500	279
28.88333	276
28.89167	273
28.90000	271
28.90833	269
28.91667	267
28.92500	267
28.93333	267
28.94167	267
28.95000	266
28.95833	265
28.96667	265
28.97500	265
28.98333	265
28.99167	264
29.00000	263
29.00833	263
29.01667	264
29.02500	266
29.03333	267
29.04167	269
29.05000	271
29.05833	273
29.06667	274
29.07500	273
29.08333	272
29.09167	270
29.10000	270
29.10833	271
29.11667	274
29.12500	276
29.13333	277
29.14167	279
29.15000	280
29.15833	281
29.16667	280
29.17500	278
29.18333	276
29.19167	277
29.20000	279
29.20833	282
29.21667	285
29.22500	288
29.23333	291
29.24167	294
29.25000	297
29.25833	299
29.26667	301
29.27500	302
29.28333	302
29.29167	303
29.30000	303
29.30833	305
29.31667	307
29.32500	310
29.33333	312
29.34167	313
29.35000	313
29.35833	312
29.36667	311
29.37500	312
29.38333	316
29.39167	322
29.40000	328
29.40833	334
29.41667	339
29.42500	341
29.43333	341
29.44167	340
29.45000	341
29.45833	343
29.46667	347
29.47500	353
29.48333	359
29.49167	367
29.50000	373
29.50833	375
29.51667	375
29.52500	376
29.53333	378
29.54167	384
29.55000	394
29.55833	406
29.56667	415
29.57500	424
29.58333	431
29.59167	439
29.60000	447
29.60833	455
29.61667	464
29.62500	473
29.63333	482
29.64167	490
29.65000	499
29.65833	507
29.66667	516
29.67500	527
29.68333	538
29.69167	551
29.70000	565
29.70833	579
29.71667	594
29.72500	608
29.73333	621
29.74167	636
29.75000	653
29.75833	671
29.76667	688
29.77500	705
29.78333	721
29.79167	738
29.80000	756
29.80833	778
29.81667	803
29.82500	829
29.83333	857
29.84167	885
29.85000	912
29.85833	940
29.86667	970
29.87500	1003
29.88333	1036
29.89167	1071
29.90000	1109
29.90833	1150
29.91667	1194
29.92500	1241
29.93333	1291
29.94167	1340
29.95000	1389
29.95833	1438
29.96667	1490
29.97500	1545
29.98333	1602
29.99167	1664
30.00000	1725
30.00833	1787
30.01667	1851
30.02500	1918
30.03333	1989
30.04167	2062
30.05000	2140
30.05833	2218
30.06667	2300
30.07500	2385
30.08333	2473
30.09167	2567
30.10000	2662
30.10833	2760
30.11667	2859
30.12500	2961
30.13333	3067
30.14167	3175
30.15000	3290
30.15833	3407
30.16667	3527
30.17500	3650
30.18333	3771
30.19167	3896
30.20000	4021
30.20833	4152
30.21667	4285
30.22500	4420
30.23333	4558
30.24167	4694
30.25000	4833
30.25833	4972
30.26667	5118
30.27500	5269
30.28333	5420
30.29167	5578
30.30000	5731
30.30833	5886
30.31667	6037
30.32500	6188
30.33333	6341
30.34167	6492
30.35000	6647
30.35833	6801
30.36667	6957
30.37500	7115
30.38333	7271
30.39167	7429
30.40000	7583
30.40833	7739
30.41667	7893
30.42500	8044
30.43333	8204
30.44167	8370
30.45000	8528
30.45833	8673
30.46667	8817
30.47500	8971
30.48333	9126
30.49167	9269
30.50000	9398
30.50833	9526
30.51667	9654
30.52500	9782
30.53333	9919
30.54167	10056
30.55000	10182
30.55833	10292
30.56667	10397
30.57500	10505
30.58333	10615
30.59167	10718
30.60000	10810
30.60833	10899
30.61667	10996
30.62500	11089
30.63333	11171
30.64167	11241
30.65000	11307
30.65833	11371
30.66667	11430
30.67500	11483
30.68333	11532
30.69167	11577
30.70000	11616
30.70833	11652
30.71667	11685
30.72500	11713
30.73333	11738
30.74167	11757
30.75000	11771
30.75833	11778
30.76667	11780
30.77500	11775
30.78333	11764
30.79167	11748
30.80000	11729
30.80833	11709
30.81667	11686
30.82500	11657
30.83333	11621
30.84167	11579
30.85000	11532
30.85833	11480
30.86667	11425
30.87500	11365
30.88333	11302
30.89167	11229
30.90000	11146
30.90833	11060
30.91667	10977
30.92500	10892
30.93333	10800
30.94167	10707
30.95000	10608
30.95833	10507
30.96667	10401
30.97500	10290
30.98333	10176
30.99167	10056
31.00000	9936
31.00833	9813
31.01667	9690
31.02500	9569
31.03333	9444
31.04167	9322
31.05000	9195
31.05833	9067
31.06667	8934
31.07500	8798
31.08333	8662
31.09167	8521
31.10000	8382
31.10833	8240
31.11667	8099
31.12500	7959
31.13333	7816
31.14167	7676
31.15000	7534
31.15833	7395
31.16667	7256
31.17500	7116
31.18333	6980
31.19167	6842
31.20000	6706
31.20833	6568
31.21667	6431
31.22500	6296
31.23333	6159
31.24167	6027
31.25000	5893
31.25833	5762
31.26667	5633
31.27500	5504
31.28333	5380
31.29167	5257
31.30000	5138
31.30833	5019
31.31667	4902
31.32500	4787
31.33333	4671
31.34167	4558
31.35000	4444
31.35833	4334
31.36667	4228
31.37500	4125
31.38333	4025
31.39167	3923
31.40000	3824
31.40833	3726
31.41667	3632
31.42500	3542
31.43333	3452
31.44167	3367
31.45000	3281
31.45833	3198
31.46667	3118
31.47500	3040
31.48333	2964
31.49167	2888
31.50000	2814
31.50833	2740
31.51667	2667
31.52500	2597
31.53333	2530
31.54167	2466
31.55000	2404
31.55833	2345
31.56667	2288
31.57500	2232
31.58333	2180
31.59167	2129
31.60000	2081
31.60833	2034
31.61667	1988
31.62500	1944
31.63333	1898
31.64167	1854
31.65000	1810
31.65833	1767
31.66667	1726
31.67500	1687
31.68333	1652
31.69167	1618
31.70000	1585
31.70833	1554
31.71667	1523
31.72500	1493
31.73333	1463
31.74167	1434
31.75000	1404
31.75833	1375
31.76667	1347
31.77500	1320
31.78333	1297
31.79167	1277
31.80000	1258
31.80833	1240
31.81667	1220
31.82500	1200
31.83333	1177
31.84167	1155
31.85000	1134
31.85833	1114
31.86667	1095
31.87500	1076
31.88333	1058
31.89167	1043
31.90000	1031
31.90833	1023
31.91667	1016
31.92500	1010
31.93333	1004
31.94167	995
31.95000	983
31.95833	969
31.96667	952
31.97500	934
31.98333	918
31.99167	904
32.00000	893
32.00833	885
32.01667	878
32.02500	872
32.03333	865
32.04167	858
32.05000	850
32.05833	842
32.06667	835
32.07500	829
32.08333	825
32.09167	822
32.10000	819
32.10833	813
32.11667	805
32.12500	798
32.13333	793
32.14167	791
32.15000	792
32.15833	792
32.16667	790
32.17500	785
32.18333	779
32.19167	774
32.20000	769
32.20833	766
32.21667	764
32.22500	764
32.23333	767
32.24167	770
32.25000	775
32.25833	777
32.26667	777
32.27500	776
32.28333	775
32.29167	776
32.30000	778
32.30833	783
32.31667	787
32.32500	789
32.33333	790
32.34167	790
32.35000	792
32.35833	796
32.36667	800
32.37500	806
32.38333	812
32.39167	820
32.40000	830
32.40833	840
32.41667	852
32.42500	863
32.43333	875
32.44167	887
32.45000	899
32.45833	911
32.46667	923
32.47500	935
32.48333	947
32.49167	961
32.50000	975
32.50833	991
32.51667	1008
32.52500	1027
32.53333	1047
32.54167	1068
32.55000	1091
32.55833	1116
32.56667	1142
32.57500	1171
32.58333	1200
32.59167	1231
32.60000	1263
32.60833	1297
32.61667	1331
32.62500	1365
32.63333	1398
32.64167	1433
32.65000	1471
32.65833	1512
32.66667	1555
32.67500	1602
32.68333	1648
32.69167	1696
32.70000	1744
32.70833	1794
32.71667	1844
32.72500	1897
32.73333	1955
32.74167	2015
32.75000	2081
32.75833	2149
32.76667	2219
32.77500	2291
32.78333	2363
32.79167	2439
32.80000	2515
32.80833	2596
32.81667	2679
32.82500	2763
32.83333	2850
32.84167	2938
32.85000	3030
32.85833	3125
32.86667	3225
32.87500	3328
32.88333	3430
32.89167	3535
32.90000	3639
32.90833	3746
32.91667	3854
32.92500	3966
32.93333	4084
32.94167	4201
32.95000	4323
32.95833	4444
32.96667	4569
32.97500	4697
32.98333	4824
32.99167	4953
33.00000	5080
33.00833	5207
33.01667	5336
33.02500	5465
33.03333	5600
33.04167	5735
33.05000	5876
33.05833	6018
33.06667	6164
33.07500	6311
33.08333	6453
33.09167	6593
33.10000	6727
33.10833	6861
33.11667	6995
33.12500	7130
33.13333	7270
33.14167	7409
33.15000	7551
33.15833	7689
33.16667	7824
33.17500	7955
33.18333	8081
33.19167	8208
33.20000	8333
33.20833	8461
33.21667	8589
33.22500	8714
33.23333	8839
33.24167	8958
33.25000	9078
33.25833	9196
33.26667	9314
33.27500	9431
33.28333	9542
33.29167	9651
33.30000	9751
33.30833	9847
33.31667	9939
33.32500	10027
33.33333	10115
33.34167	10200
33.35000	10283
33.35833	10361
33.36667	10437
33.37500	10510
33.38333	10579
33.39167	10646
33.40000	10708
33.40833	10767
33.41667	10823
33.42500	10875
33.43333	10923
33.44167	10965
33.45000	11002
33.45833	11034
33.46667	11060
33.47500	11082
33.48333	11099
33.49167	11113
33.50000	11124
33.50833	11133
33.51667	11139
33.52500	11139
33.53333	11135
33.54167	11124
33.55000	11108
33.55833	11087
33.56667	11062
33.57500	11033
33.58333	11001
33.59167	10966
33.60000	10928
33.60833	10886
33.61667	10840
33.62500	10790
33.63333	10735
33.64167	10679
33.65000	10618
33.65833	10554
33.66667	10486
33.67500	10412
33.68333	10335
33.69167	10252
33.70000	10167
33.70833	10079
33.71667	9989
33.72500	9897
33.73333	9800
33.74167	9702
33.75000	9600
33.75833	9497
33.76667	9392
33.77500	9286
33.78333	9180
33.79167	9070
33.80000	8960
33.80833	8844
33.81667	8725
33.82500	8607
33.83333	8485
33.84167	8366
33.85000	8245
33.85833	8125
33.86667	8002
33.87500	7878
33.88333	7753
33.89167	7625
33.90000	7497
33.90833	7366
33.91667	7233
33.92500	7099
33.93333	6963
33.94167	6832
33.95000	6702
33.95833	6576
33.96667	6453
33.97500	6329
33.98333	6206
33.99167	6078
34.00000	5951
34.00833	5824
34.01667	5698
34.02500	5573
34.03333	5444
34.04167	5319
34.05000	5191
34.05833	5068
34.06667	4947
34.07500	4829
34.08333	4715
34.09167	4601
34.10000	4491
34.10833	4381
34.11667	4272
34.12500	4167
34.13333	4062
34.14167	3963
34.15000	3865
34.15833	3770
34.16667	3675
34.17500	3580
34.18333	3487
34.19167	3393
34.20000	3302
34.20833	3212
34.21667	3124
34.22500	3038
34.23333	2949
34.24167	2863
34.25000	2777
34.25833	2696
34.26667	2621
34.27500	2551
34.28333	2485
34.29167	2417
34.30000	2352
34.30833	2286
34.31667	2221
34.32500	2159
34.33333	2097
34.34167	2039
34.35000	1981
34.35833	1925
34.36667	1869
34.37500	1813
34.38333	1757
34.39167	1700
34.40000	1647
34.40833	1595
34.41667	1547
34.42500	1501
34.43333	1457
34.44167	1414
34.45000	1370
34.45833	1328
34.46667	1287
34.47500	1248
34.48333	1210
34.49167	1174
34.50000	1140
34.50833	1108
34.51667	1077
34.52500	1047
34.53333	1018
34.54167	989
34.55000	958
34.55833	928
34.56667	899
34.57500	872
34.58333	849
34.59167	829
34.60000	810
34.60833	791
34.61667	770
34.62500	748
34.63333	724
34.64167	701
34.65000	679
34.65833	659
34.66667	641
34.67500	626
34.68333	614
34.69167	603
34.70000	591
34.70833	578
34.71667	563
34.72500	546
34.73333	528
34.74167	511
34.75000	497
34.75833	485
34.76667	475
34.77500	467
34.78333	458
34.79167	451
34.80000	444
34.80833	437
34.81667	430
34.82500	420
34.83333	410
34.84167	398
34.85000	386
34.85833	375
34.86667	365
34.87500	357
34.88333	349
34.89167	344
34.90000	339
34.90833	335
34.91667	332
34.92500	328
34.93333	322
34.94167	315
34.95000	308
34.95833	301
34.96667	296
34.97500	292
34.98333	286
34.99167	279
35.00000	272
35.00833	266
35.01667	261
35.02500	258
35.03333	255
35.04167	251
35.05000	245
35.05833	240
35.06667	235
35.07500	232
35.08333	230
35.09167	230
35.10000	231
35.10833	231
35.11667	230
35.12500	227
35.13333	223
35.14167	219
35.15000	215
35.15833	211
35.16667	208
35.17500	206
35.18333	205
35.19167	204
35.20000	204
35.20833	204
35.21667	204
35.22500	202
35.23333	199
35.24167	194
35.25000	189
35.25833	184
35.26667	179
35.27500	175
35.28333	172
35.29167	170
35.30000	170
35.30833	170
35.31667	170
35.32500	170
35.33333	169
35.34167	169
35.35000	170
35.35833	173
35.36667	173
35.37500	171
35.38333	167
35.39167	161
35.40000	155
35.40833	152
35.41667	152
35.42500	153
35.43333	155
35.44167	155
35.45000	155
35.45833	153
35.46667	152
35.47500	153
35.48333	155
35.49167	156
35.50000	157
35.50833	155
35.51667	152
35.52500	149
35.53333	147
35.54167	144
35.55000	142
35.55833	139
35.56667	137
35.57500	135
35.58333	135
35.59167	136
35.60000	139
35.60833	140
35.61667	139
35.62500	134
35.63333	128
35.64167	123
35.65000	120
35.65833	120
35.66667	124
35.67500	129
35.68333	132
35.69167	132
35.70000	130
35.70833	126
35.71667	123
35.72500	121
35.73333	121
35.74167	123
35.75000	127
35.75833	130
35.76667	130
35.77500	127
35.78333	124
35.79167	121
35.80000	118
35.80833	115
35.81667	112
35.82500	109
35.83333	106
35.84167	105
35.85000	106
35.85833	108
35.86667	109
35.87500	110
35.88333	112
35.89167	114
35.90000	117
35.90833	120
35.91667	122
35.92500	123
35.93333	121
35.94167	119
35.95000	116
35.95833	113
35.96667	110
35.97500	108
35.98333	107
35.99167	105
36.00000	104
36.00833	104
36.01667	104
36.02500	105
36.03333	106
36.04167	106
36.05000	104
36.05833	101
36.06667	99
36.07500	96
36.08333	96
36.09167	98
36.10000	101
36.10833	103
36.11667	104
36.12500	104
36.13333	106
36.14167	108
36.15000	110
36.15833	112
36.16667	113
36.17500	111
36.18333	107
36.19167	104
36.20000	101
36.20833	99
36.21667	98
36.22500	97
36.23333	94
36.24167	92
36.25000	92
36.25833	94
36.26667	97
36.27500	100
36.28333	101
36.29167	101
36.30000	100
36.30833	99
36.31667	100
36.32500	98
36.33333	96
36.34167	92
36.35000	89
36.35833	87
36.36667	88
36.37500	90
36.38333	91
36.39167	91
36.40000	90
36.40833	88
36.41667	86
36.42500	86
36.43333	87
36.44167	90
36.45000	92
36.45833	95
36.46667	97
36.47500	99
36.48333	99
36.49167	98
36.50000	95
36.50833	91
36.51667	87
36.52500	83
36.53333	81
36.54167	79
36.55000	79
36.55833	79
36.56667	79
36.57500	77
36.58333	74
36.59167	71
36.60000	70
36.60833	72
36.61667	75
36.62500	79
36.63333	82
36.64167	85
36.65000	87
36.65833	87
36.66667	88
36.67500	90
36.68333	91
36.69167	90
36.70000	90
36.70833	89
36.71667	89
36.72500	89
36.73333	88
36.74167	86
36.75000	84
36.75833	81
36.76667	78
36.77500	75
36.78333	74
36.79167	74
36.80000	76
36.80833	79
36.81667	82
36.82500	85
36.83333	86
36.84167	88
36.85000	90
36.85833	91
36.86667	91
36.87500	90
36.88333	87
36.89167	83
36.90000	78
36.90833	75
36.91667	74
36.92500	74
36.93333	75
36.94167	76
36.95000	76
36.95833	74
36.96667	73
36.97500	72
36.98333	73
36.99167	75
37.00000	77
37.00833	78
37.01667	78
37.02500	77
37.03333	75
37.04167	73
37.05000	70
37.05833	67
37.06667	64
37.07500	59
37.08333	55
37.09167	53
37.10000	50
37.10833	48
37.11667	46
37.12500	46
37.13333	46
37.14167	48
37.15000	50
37.15833	52
37.16667	54
37.17500	56
37.18333	57
37.19167	59
37.20000	61
37.20833	64
37.21667	67
37.22500	70
37.23333	72
37.24167	71
37.25000	70
37.25833	67
37.26667	63
37.27500	59
37.28333	55
37.29167	51
37.30000	48
37.30833	44
37.31667	41
37.32500	40
37.33333	41
37.34167	43
37.35000	44
37.35833	46
37.36667	46
37.37500	46
37.38333	49
37.39167	55
37.40000	61
37.40833	65
37.41667	67
37.42500	65
37.43333	61
37.44167	56
37.45000	51
37.45833	47
37.46667	46
37.47500	48
37.48333	52
37.49167	55
37.50000	58
37.50833	59
37.51667	58
37.52500	57
37.53333	57
37.54167	58
37.55000	60
37.55833	62
37.56667	62
37.57500	61
37.58333	60
37.59167	60
37.60000	61
37.60833	62
37.61667	63
37.62500	62
37.63333	59
37.64167	56
37.65000	54
37.65833	54
37.66667	54
37.67500	53
37.68333	53
37.69167	53
37.70000	54
37.70833	57
37.71667	59
37.72500	60
37.73333	61
37.74167	61
37.75000	61
37.75833	61
37.76667	60
37.77500	60
37.78333	59
37.79167	60
37.80000	63
37.80833	67
37.81667	71
37.82500	75
37.83333	77
37.84167	78
37.85000	77
37.85833	74
37.86667	70
37.87500	66
37.88333	62
37.89167	60
37.90000	58
37.90833	56
37.91667	55
37.92500	55
37.93333	57
37.94167	57
37.95000	56
37.95833	52
37.96667	50
37.97500	48
37.98333	49
37.99167	52
38.00000	55
38.00833	56
38.01667	55
38.02500	54
38.03333	55
38.04167	57
38.05000	61
38.05833	65
38.06667	67
38.07500	66
38.08333	63
38.09167	58
38.10000	55
38.10833	53
38.11667	54
38.12500	55
38.13333	57
38.14167	58
38.15000	59
38.15833	59
38.16667	60
38.17500	63
38.18333	67
38.19167	73
38.20000	76
38.20833	74
38.21667	70
38.22500	65
38.23333	59
38.24167	55
38.25000	53
38.25833	53
38.26667	55
38.27500	59
38.28333	64
38.29167	68
38.30000	70
38.30833	68
38.31667	63
38.32500	57
38.33333	51
38.34167	46
38.35000	43
38.35833	43
38.36667	46
38.37500	51
38.38333	56
38.39167	62
38.40000	67
38.40833	72
38.41667	76
38.42500	79
38.43333	80
38.44167	80
38.45000	79
38.45833	77
38.46667	74
38.47500	71
38.48333	69
38.49167	68
38.50000	69
38.50833	72
38.51667	76
38.52500	80
38.53333	82
38.54167	84
38.55000	84
38.55833	84
38.56667	82
38.57500	79
38.58333	76
38.59167	73
38.60000	71
38.60833	70
38.61667	71
38.62500	72
38.63333	74
38.64167	76
38.65000	77
38.65833	78
38.66667	76
38.67500	74
38.68333	72
38.69167	70
38.70000	70
38.70833	74
38.71667	80
38.72500	88
38.73333	97
38.74167	103
38.75000	106
38.75833	106
38.76667	104
38.77500	101
38.78333	99
38.79167	99
38.80000	100
38.80833	102
38.81667	105
38.82500	108
38.83333	111
38.84167	112
38.85000	110
38.85833	107
38.86667	104
38.87500	101
38.88333	100
38.89167	102
38.90000	104
38.90833	104
38.91667	101
38.92500	97
38.93333	93
38.94167	92
38.95000	96
38.95833	102
38.96667	107
38.97500	111
38.98333	112
38.99167	110
39.00000	107
39.00833	106
39.01667	106
39.02500	105
39.03333	102
39.04167	99
39.05000	98
39.05833	97
39.06667	99
39.07500	101
39.08333	103
39.09167	102
39.10000	99
39.10833	94
39.11667	90
39.12500	88
39.13333	89
39.14167	93
39.15000	98
39.15833	103
39.16667	106
39.17500	106
39.18333	105
39.19167	104
39.20000	102
39.20833	101
39.21667	99
39.22500	98
39.23333	97
39.24167	96
39.25000	96
39.25833	98
39.26667	102
39.27500	106
39.28333	110
39.29167	113
39.30000	115
39.30833	115
39.31667	113
39.32500	110
39.33333	107
39.34167	104
39.35000	101
39.35833	98
39.36667	95
39.37500	92
39.38333	90
39.39167	91
39.40000	94
39.40833	98
39.41667	103
39.42500	105
39.43333	105
39.44167	103
39.45000	100
39.45833	98
39.46667	95
39.47500	93
39.48333	94
39.49167	97
39.50000	102
39.50833	107
39.51667	112
39.52500	113
39.53333	111
39.54167	109
39.55000	109
39.55833	109
39.56667	110
39.57500	109
39.58333	105
39.59167	99
39.60000	92
39.60833	87
39.61667	85
39.62500	87
39.63333	91
39.64167	95
39.65000	97
39.65833	97
39.66667	98
39.67500	97
39.68333	97
39.69167	96
39.70000	94
39.70833	90
39.71667	86
39.72500	82
39.73333	78
39.74167	75
39.75000	75
39.75833	75
39.76667	76
39.77500	78
39.78333	80
39.79167	82
39.80000	84
39.80833	85
39.81667	87
39.82500	90
39.83333	92
39.84167	93
39.85000	93
39.85833	91
39.86667	88
39.87500	84
39.88333	80
39.89167	75
39.90000	71
39.90833	66
39.91667	61
39.92500	59
39.93333	60
39.94167	64
39.95000	69
39.95833	74
39.96667	79
39.97500	83
39.98333	85
39.99167	87
40.00000	87
40.00833	86
40.01667	84
40.02500	82
40.03333	78
40.04167	75
40.05000	73
40.05833	71
40.06667	70
40.07500	68
40.08333	66
40.09167	65
40.10000	63
40.10833	62
40.11667	62
40.12500	63
40.13333	64
40.14167	67
40.15000	70
40.15833	74
40.16667	76
40.17500	75
40.18333	72
40.19167	68
40.20000	64
40.20833	62
40.21667	62
40.22500	62
40.23333	63
40.24167	64
40.25000	66
40.25833	69
40.26667	71
40.27500	74
40.28333	76
40.29167	78
40.30000	79
40.30833	80
40.31667	79
40.32500	77
40.33333	75
40.34167	73
40.35000	72
40.35833	70
40.36667	69
40.37500	68
40.38333	66
40.39167	64
40.40000	62
40.40833	60
40.41667	58
40.42500	56
40.43333	53
40.44167	52
40.45000	51
40.45833	51
40.46667	53
40.47500	55
40.48333	57
40.49167	58
40.50000	58
40.50833	58
40.51667	60
40.52500	63
40.53333	68
40.54167	72
40.55000	74
40.55833	74
40.56667	70
40.57500	65
40.58333	62
40.59167	62
40.60000	64
40.60833	67
40.61667	70
40.62500	74
40.63333	78
40.64167	82
40.65000	85
40.65833	88
40.66667	89
40.67500	89
40.68333	90
40.69167	94
40.70000	99
40.70833	103
40.71667	106
40.72500	109
40.73333	112
40.74167	114
40.75000	116
40.75833	118
40.76667	120
40.77500	122
40.78333	124
40.79167	126
40.80000	128
40.80833	130
40.81667	133
40.82500	138
40.83333	144
40.84167	151
40.85000	156
40.85833	161
40.86667	165
40.87500	168
40.88333	169
40.89167	169
40.90000	168
40.90833	169
40.91667	171
40.92500	177
40.93333	187
40.94167	197
40.95000	206
40.95833	211
40.96667	214
40.97500	215
40.98333	216
40.99167	220
41.00000	226
41.00833	231
41.01667	237
41.02500	241
41.03333	243
41.04167	246
41.05000	248
41.05833	252
41.06667	256
41.07500	261
41.08333	266
41.09167	272
41.10000	277
41.10833	280
41.11667	282
41.12500	284
41.13333	286
41.14167	289
41.15000	291
41.15833	292
41.16667	295
41.17500	300
41.18333	309
41.19167	320
41.20000	331
41.20833	340
41.21667	347
41.22500	352
41.23333	353
41.24167	352
41.25000	351
41.25833	350
41.26667	353
41.27500	358
41.28333	363
41.29167	365
41.30000	366
41.30833	363
41.31667	361
41.32500	361
41.33333	364
41.34167	367
41.35000	368
41.35833	369
41.36667	371
41.37500	376
41.38333	383
41.39167	390
41.40000	397
41.40833	400
41.41667	401
41.42500	402
41.43333	403
41.44167	404
41.45000	404
41.45833	404
41.46667	405
41.47500	406
41.48333	407
41.49167	406
41.50000	403
41.50833	398
41.51667	392
41.52500	388
41.53333	387
41.54167	388
41.55000	390
41.55833	392
41.56667	392
41.57500	390
41.58333	390
41.59167	391
41.60000	393
41.60833	395
41.61667	396
41.62500	394
41.63333	390
41.64167	384
41.65000	377
41.65833	370
41.66667	365
41.67500	361
41.68333	359
41.69167	359
41.70000	360
41.70833	359
41.71667	358
41.72500	355
41.73333	351
41.74167	346
41.75000	340
41.75833	334
41.76667	330
41.77500	326
41.78333	321
41.79167	314
41.80000	306
41.80833	298
41.81667	292
41.82500	288
41.83333	288
41.84167	288
41.85000	287
41.85833	285
41.86667	281
41.87500	276
41.88333	272
41.89167	268
41.90000	265
41.90833	261
41.91667	257
41.92500	252
41.93333	246
41.94167	239
41.95000	230
41.95833	221
41.96667	214
41.97500	210
41.98333	207
41.99167	205
42.00000	203
42.00833	199
42.01667	194
42.02500	190
42.03333	186
42.04167	183
42.05000	180
42.05833	175
42.06667	170
42.07500	164
42.08333	159
42.09167	155
42.10000	153
42.10833	153
42.11667	154
42.12500	155
42.13333	154
42.14167	150
42.15000	143
42.15833	136
42.16667	129
42.17500	124
42.18333	120
42.19167	119
42.20000	118
42.20833	117
42.21667	115
42.22500	111
42.23333	106
42.24167	101
42.25000	96
42.25833	93
42.26667	90
42.27500	89
42.28333	87
42.29167	85
42.30000	82
42.30833	79
42.31667	76
42.32500	75
42.33333	76
42.34167	77
42.35000	79
42.35833	78
42.36667	76
42.37500	72
42.38333	70
42.39167	69
42.40000	70
42.40833	74
42.41667	77
42.42500	78
42.43333	77
42.44167	74
42.45000	70
42.45833	66
42.46667	64
42.47500	62
42.48333	60
42.49167	59
42.50000	59
42.50833	61
42.51667	64
42.52500	68
42.53333	70
42.54167	71
42.55000	69
42.55833	66
42.56667	64
42.57500	63
42.58333	63
42.59167	61
42.60000	58
42.60833	55
42.61667	51
42.62500	50
42.63333	52
42.64167	56
42.65000	60
42.65833	64
42.66667	65
42.67500	65
42.68333	64
42.69167	61
42.70000	58
42.70833	55
42.71667	50
42.72500	46
42.73333	42
42.74167	39
42.75000	38
42.75833	37
42.76667	37
42.77500	37
42.78333	38
42.79167	40
42.80000	41
42.80833	41
42.81667	40
42.82500	37
42.83333	34
42.84167	33
42.85000	33
42.85833	35
42.86667	37
42.87500	37
42.88333	38
42.89167	39
42.90000	41
42.90833	42
42.91667	42
42.92500	39
42.93333	35
42.94167	31
42.95000	28
42.95833	27
42.96667	27
42.97500	28
42.98333	31
42.99167	35
43.00000	38
43.00833	39
43.01667	39
43.02500	37
43.03333	33
43.04167	30
43.05000	27
43.05833	26
43.06667	27
43.07500	30
43.08333	34
43.09167	37
43.10000	40
43.10833	39
43.11667	37
43.12500	34
43.13333	33
43.14167	33
43.15000	36
43.15833	40
43.16667	43
43.17500	44
43.18333	44
43.19167	42
43.20000	40
43.20833	37
43.21667	34
43.22500	32
43.23333	32
43.24167	34
43.25000	38
43.25833	44
43.26667	49
43.27500	51
43.28333	50
43.29167	47
43.30000	42
43.30833	38
43.31667	34
43.32500	31
43.33333	29
43.34167	27
43.35000	28
43.35833	30
43.36667	33
43.37500	36
43.38333	38
43.39167	40
43.40000	41
43.40833	41
43.41667	41
43.42500	41
43.43333	43
43.44167	45
43.45000	46
43.45833	45
43.46667	43
43.47500	41
43.48333	40
43.49167	39
43.50000	40
43.50833	42
43.51667	44
43.52500	46
43.53333	46
43.54167	46
43.55000	44
43.55833	42
43.56667	41
43.57500	41
43.58333	41
43.59167	40
43.60000	40
43.60833	41
43.61667	44
43.62500	46
43.63333	46
43.64167	44
43.65000	40
43.65833	37
43.66667	35
43.67500	35
43.68333	35
43.69167	36
43.70000	37
43.70833	39
43.71667	40
43.72500	40
43.73333	39
43.74167	38
43.75000	37
43.75833	36
43.76667	35
43.77500	35
43.78333	34
43.79167	35
43.80000	36
43.80833	37
43.81667	37
43.82500	36
43.83333	35
43.84167	35
43.85000	37
43.85833	42
43.86667	47
43.87500	51
43.88333	52
43.89167	49
43.90000	44
43.90833	40
43.91667	36
43.92500	32
43.93333	31
43.94167	31
43.95000	32
43.95833	34
43.96667	36
43.97500	38
43.98333	41
43.99167	43
44.00000	45
44.00833	46
44.01667	45
44.02500	42
44.03333	38
44.04167	34
44.05000	31
44.05833	29
44.06667	29
44.07500	31
44.08333	31
44.09167	29
44.10000	26
44.10833	22
44.11667	19
44.12500	19
44.13333	21
44.14167	24
44.15000	27
44.15833	30
44.16667	30
44.17500	29
44.18333	26
44.19167	24
44.20000	23
44.20833	24
44.21667	26
44.22500	27
44.23333	29
44.24167	30
44.25000	29
44.25833	26
44.26667	23
44.27500	18
44.28333	15
44.29167	12
44.30000	10
44.30833	11
44.31667	13
44.32500	16
44.33333	18
44.34167	19
44.35000	18
44.35833	15
44.36667	12
44.37500	10
44.38333	10
44.39167	13
44.40000	16
44.40833	19
44.41667	21
44.42500	22
44.43333	21
44.44167	21
44.45000	21
44.45833	22
44.46667	22
44.47500	21
44.48333	18
44.49167	14
44.50000	11
44.50833	10
44.51667	10
44.52500	12
44.53333	13
44.54167	14
44.55000	12
44.55833	10
44.56667	7
44.57500	5
44.58333	2
44.59167	0
44.60000	-1
44.60833	-0
44.61667	2
44.62500	6
44.63333	12
44.64167	18
44.65000	24
44.65833	30
44.66667	32
44.67500	32
44.68333	30
44.69167	25
44.70000	22
44.70833	20
44.71667	19
44.72500	19
44.73333	18
44.74167	18
44.75000	19
44.75833	22
44.76667	26
44.77500	30
44.78333	32
44.79167	31
44.80000	28
44.80833	26
44.81667	25
44.82500	24
44.83333	23
44.84167	22
44.85000	20
44.85833	17
44.86667	15
44.87500	12
44.88333	12
44.89167	13
44.90000	15
44.90833	17
44.91667	17
44.92500	15
44.93333	14
44.94167	12
44.95000	11
44.95833	11
44.96667	11
44.97500	12
44.98333	12
44.99167	13
45.00000	15
45.00833	18
45.01667	22
45.02500	24
45.03333	24
45.04167	23
45.05000	20
45.05833	16
45.06667	14
45.07500	12
45.08333	14
45.09167	18
45.10000	24
45.10833	28
45.11667	31
45.12500	29
45.13333	23
45.14167	17
45.15000	12
45.15833	10
45.16667	10
45.17500	12
45.18333	14
45.19167	14
45.20000	14
45.20833	14
45.21667	15
45.22500	16
45.23333	17
45.24167	18
45.25000	18
45.25833	17
45.26667	17
45.27500	17
45.28333	16
45.29167	14
45.30000	12
45.30833	10
45.31667	10
45.32500	11
45.33333	12
45.34167	13
45.35000	11
45.35833	8
45.36667	6
45.37500	6
45.38333	7
45.39167	9
45.40000	10
45.40833	10
45.41667	9
45.42500	7
45.43333	6
45.44167	6
45.45000	7
45.45833	10
45.46667	16
45.47500	22
45.48333	28
45.49167	31
45.50000	34
45.50833	35
45.51667	34
45.52500	33
45.53333	31
45.54167	28
45.55000	23
45.55833	18
45.56667	15
45.57500	13
45.58333	12
45.59167	13
45.60000	15
45.60833	18
45.61667	21
45.62500	23
45.63333	24
45.64167	23
45.65000	21
45.65833	17
45.66667	12
45.67500	7
45.68333	4
45.69167	2
45.70000	2
45.70833	4
45.71667	6
45.72500	9
45.73333	11
45.74167	13
45.75000	15
45.75833	15
45.76667	13
45.77500	10
45.78333	6
45.79167	3
45.80000	1
45.80833	0
45.81667	2
45.82500	4
45.83333	6
45.84167	9
45.85000	10
45.85833	12
45.86667	12
45.87500	12
45.88333	11
45.89167	10
45.90000	9
45.90833	7
45.91667	5
45.92500	3
45.93333	2
45.94167	1
45.95000	2
45.95833	5
45.96667	7
45.97500	9
45.98333	10
45.99167	10
46.00000	9
46.00833	7
46.01667	6
46.02500	5
46.03333	4
46.04167	3
46.05000	4
46.05833	5
46.06667	5
46.07500	5
46.08333	4
46.09167	4
46.10000	4
46.10833	7
46.11667	10
46.12500	14
46.13333	16
46.14167	17
46.15000	17
46.15833	17
46.16667	16
46.17500	15
46.18333	15
46.19167	14
46.20000	13
46.20833	11
46.21667	8
46.22500	5
46.23333	5
46.24167	6
46.25000	8
46.25833	11
46.26667	13
46.27500	14
46.28333	14
46.29167	13
46.30000	12
46.30833	11
46.31667	8
46.32500	5
46.33333	0
46.34167	-5
46.35000	-8
46.35833	-10
46.36667	-11
46.37500	-11
46.38333	-8
46.39167	-3
46.40000	3
46.40833	9
46.41667	14
46.42500	16
46.43333	17
46.44167	16
46.45000	14
46.45833	12
46.46667	11
46.47500	10
46.48333	9
46.49167	9
46.50000	10
46.50833	11
46.51667	12
46.52500	13
46.53333	13
46.54167	13
46.55000	13
46.55833	11
46.56667	9
46.57500	6
46.58333	3
46.59167	1
46.60000	-1
46.60833	-4
46.61667	-7
46.62500	-8
46.63333	-9
46.64167	-7
46.65000	-4
46.65833	0
46.66667	5
46.67500	9
46.68333	13
46.69167	16
46.70000	18
46.70833	18
46.71667	17
46.72500	17
46.73333	19
46.74167	22
46.75000	25
46.75833	27
46.76667	26
46.77500	22
46.78333	20
46.79167	21
46.80000	22
46.80833	22
46.81667	21
46.82500	18
46.83333	14
46.84167	10
46.85000	8
46.85833	7
46.86667	7
46.87500	9
46.88333	10
46.89167	9
46.90000	6
46.90833	2
46.91667	-2
46.92500	-3
46.93333	1
46.94167	6
46.95000	11
46.95833	14
46.96667	14
46.97500	13
46.98333	12
46.99167	11
47.00000	12
47.00833	14
47.01667	16
47.02500	17
47.03333	17
47.04167	15
47.05000	11
47.05833	8
47.06667	6
47.07500	5
47.08333	5
47.09167	5
47.10000	5
47.10833	4
47.11667	4
47.12500	4
47.13333	7
47.14167	9
47.15000	9
47.15833	7
47.16667	3
47.17500	-1
47.18333	-4
47.19167	-6
47.20000	-7
47.20833	-7
47.21667	-4
47.22500	-0
47.23333	5
47.24167	10
47.25000	14
47.25833	17
47.26667	19
47.27500	18
47.28333	15
47.29167	11
47.30000	8
47.30833	7
47.31667	8
47.32500	9
47.33333	9
47.34167	7
47.35000	3
47.35833	-2
47.36667	-6
47.37500	-8
47.38333	-6
47.39167	-1
47.40000	5
47.40833	9
47.41667	10
47.42500	8
47.43333	3
47.44167	-1
47.45000	-5
47.45833	-8
47.46667	-8
47.47500	-6
47.48333	-2
47.49167	2
47.50000	5
47.50833	5
47.51667	3
47.52500	-1
47.53333	-6
47.54167	-10
47.55000	-12
47.55833	-11
47.56667	-8
47.57500	-4
47.58333	0
47.59167	4
47.60000	7
47.60833	10
47.61667	12
47.62500	14
47.63333	13
47.64167	12
47.65000	11
47.65833	8
47.66667	6
47.67500	3
47.68333	0
47.69167	-3
47.70000	-6
47.70833	-6
47.71667	-4
47.72500	-1
47.73333	3
47.74167	8
47.75000	13
47.75833	17
47.76667	19
47.77500	19
47.78333	18
47.79167	16
47.80000	13
47.80833	9
47.81667	4
47.82500	-0
47.83333	-4
47.84167	-7
47.85000	-8
47.85833	-8
47.86667	-7
47.87500	-5
47.88333	-4
47.89167	-2
47.90000	-1
47.90833	-1
47.91667	-2
47.92500	-3
47.93333	-4
47.94167	-3
47.95000	-2
47.95833	-1
47.96667	-0
47.97500	0
47.98333	-0
47.99167	-1
48.00000	-2
48.00833	-3
48.01667	-2
48.02500	0
48.03333	4
48.04167	7
48.05000	10
48.05833	11
48.06667	11
48.07500	9
48.08333	6
48.09167	3
48.10000	1
48.10833	1
48.11667	3
48.12500	4
48.13333	5
48.14167	3
48.15000	-1
48.15833	-4
48.16667	-6
48.17500	-6
48.18333	-6
48.19167	-7
48.20000	-8
48.20833	-10
48.21667	-11
48.22500	-12
48.23333	-13
48.24167	-14
48.25000	-16
48.25833	-18
48.26667	-18
48.27500	-16
48.28333	-12
48.29167	-6
48.30000	0
48.30833	6
48.31667	11
48.32500	12
48.33333	9
48.34167	3
48.35000	-4
48.35833	-11
48.36667	-15
48.37500	-17
48.38333	-17
48.39167	-17
48.40000	-14
48.40833	-11
48.41667	-8
48.42500	-5
48.43333	-5
48.44167	-6
48.45000	-7
48.45833	-9
48.46667	-12
48.47500	-14
48.48333	-16
48.49167	-17
48.50000	-17
48.50833	-16
48.51667	-13
48.52500	-11
48.53333	-9
48.54167	-7
48.55000	-5
48.55833	-3
48.56667	-0
48.57500	2
48.58333	4
48.59167	5
48.60000	7
48.60833	8
48.61667	9
48.62500	8
48.63333	6
48.64167	4
48.65000	2
48.65833	0
48.66667	-1
48.67500	-0
48.68333	0
48.69167	-1
48.70000	-3
48.70833	-5
48.71667	-7
48.72500	-7
48.73333	-5
48.74167	-2
48.75000	1
48.75833	3
48.76667	1
48.77500	-4
48.78333	-10
48.79167	-13
48.80000	-14
48.80833	-13
48.81667	-10
48.82500	-8
48.83333	-8
48.84167	-9
48.85000	-9
48.85833	-7
48.86667	-4
48.87500	-0
48.88333	3
48.89167	6
48.90000	7
48.90833	5
48.91667	0
48.92500	-4
48.93333	-9
48.94167	-11
48.95000	-10
48.95833	-7
48.96667	-5
48.97500	-4
48.98333	-5
48.99167	-6
49.00000	-7
49.00833	-6
49.01667	-3
49.02500	-1
49.03333	-1
49.04167	0
49.05000	3
49.05833	7
49.06667	10
49.07500	10
49.08333	8
49.09167	4
49.10000	-1
49.10833	-3
49.11667	-4
49.12500	-4
49.13333	-3
49.14167	-2
49.15000	-1
49.15833	-1
49.16667	-1
49.17500	-1
49.18333	-2
49.19167	-5
49.20000	-9
49.20833	-13
49.21667	-16
49.22500	-15
49.23333	-12
49.24167	-9
49.25000	-5
49.25833	-2
49.26667	1
49.27500	4
49.28333	6
49.29167	7
49.30000	7
49.30833	8
49.31667	8
49.32500	8
49.33333	7
49.34167	5
49.35000	3
49.35833	2
49.36667	1
49.37500	-1
49.38333	-4
49.39167	-9
49.40000	-14
49.40833	-17
49.41667	-18
49.42500	-20
49.43333	-23
49.44167	-26
49.45000	-28
49.45833	-29
49.46667	-28
49.47500	-25
49.48333	-23
49.49167	-22
49.50000	-22
49.50833	-22
49.51667	-21
49.52500	-18
49.53333	-15
49.54167	-11
49.55000	-6
49.55833	-2
49.56667	-1
49.57500	-3
49.58333	-6
49.59167	-10
49.60000	-13
49.60833	-12
49.61667	-10
49.62500	-6
49.63333	-2
49.64167	2
49.65000	3
49.65833	2
49.66667	1
49.67500	0
49.68333	0
49.69167	1
49.70000	3
49.70833	5
49.71667	7
49.72500	9
49.73333	11
49.74167	11
49.75000	10
49.75833	7
49.76667	4
49.77500	1
49.78333	-3
49.79167	-8
49.80000	-11
49.80833	-14
49.81667	-16
49.82500	-15
49.83333	-12
49.84167	-8
49.85000	-4
49.85833	-1
49.86667	-1
49.87500	-4
49.88333	-7
49.89167	-11
49.90000	-14
49.90833	-13
49.91667	-10
49.92500	-9
49.93333	-9
49.94167	-12
49.95000	-16
49.95833	-19
49.96667	-20
49.97500	-19
49.98333	-17
49.99167	-14
50.00000	-12
50.00833	-10
50.01667	-8
50.02500	-7
50.03333	-5
50.04167	-4
50.05000	-4
50.05833	-2
50.06667	3
50.07500	10
50.08333	16
50.09167	18
50.10000	17
50.10833	11
50.11667	4
50.12500	-1
50.13333	-2
50.14167	-2
50.15000	-3
50.15833	-3
50.16667	-4
50.17500	-3
50.18333	-3
50.19167	-4
50.20000	-7
50.20833	-12
50.21667	-17
50.22500	-18
50.23333	-14
50.24167	-8
50.25000	-0
50.25833	6
50.26667	10
50.27500	12
50.28333	13
50.29167	14
50.30000	16
50.30833	16
50.31667	16
50.32500	16
50.33333	17
50.34167	18
50.35000	17
50.35833	17
50.36667	16
50.37500	17
50.38333	18
50.39167	21
50.40000	24
50.40833	26
50.41667	26
50.42500	25
50.43333	22
50.44167	19
50.45000	15
50.45833	13
50.46667	11
50.47500	11
50.48333	13
50.49167	17
50.50000	22
50.50833	28
50.51667	33
50.52500	35
50.53333	35
50.54167	33
50.55000	31
50.55833	29
50.56667	28
50.57500	29
50.58333	29
50.59167	27
50.60000	24
50.60833	22
50.61667	22
50.62500	23
50.63333	26
50.64167	29
50.65000	31
50.65833	32
50.66667	34
50.67500	36
50.68333	40
50.69167	44
50.70000	49
50.70833	53
50.71667	56
50.72500	57
50.73333	55
50.74167	53
50.75000	50
50.75833	47
50.76667	45
50.77500	42
50.78333	42
50.79167	43
50.80000	45
50.80833	47
50.81667	49
50.82500	50
50.83333	50
50.84167	51
50.85000	53
50.85833	57
50.86667	61
50.87500	65
50.88333	67
50.89167	67
50.90000	65
50.90833	61
50.91667	57
50.92500	56
50.93333	56
50.94167	57
50.95000	56
50.95833	54
50.96667	53
50.97500	53
50.98333	55
50.99167	59
51.00000	62
51.00833	61
51.01667	59
51.02500	56
51.03333	54
51.04167	55
51.05000	59
51.05833	64
51.06667	68
51.07500	70
51.08333	68
51.09167	64
51.10000	59
51.10833	55
51.11667	51
51.12500	50
51.13333	52
51.14167	54
51.15000	56
51.15833	58
51.16667	60
51.17500	62
51.18333	65
51.19167	68
51.20000	70
51.20833	70
51.21667	68
51.22500	65
51.23333	62
51.24167	60
51.25000	60
51.25833	62
51.26667	66
51.27500	70
51.28333	72
51.29167	72
51.30000	69
51.30833	65
51.31667	59
51.32500	53
51.33333	48
51.34167	44
51.35000	43
51.35833	45
51.36667	48
51.37500	52
51.38333	55
51.39167	57
51.40000	57
51.40833	55
51.41667	53
51.42500	51
51.43333	51
51.44167	52
51.45000	55
51.45833	58
51.46667	58
51.47500	57
51.48333	54
51.49167	52
51.50000	49
51.50833	46
51.51667	44
51.52500	42
51.53333	41
51.54167	38
51.55000	35
51.55833	30
51.56667	26
51.57500	24
51.58333	24
51.59167	27
51.60000	31
51.60833	36
51.61667	40
51.62500	42
51.63333	42
51.64167	42
51.65000	39
51.65833	37
51.66667	35
51.67500	33
51.68333	32
51.69167	32
51.70000	33
51.70833	35
51.71667	37
51.72500	38
51.73333	40
51.74167	41
51.75000	45
51.75833	49
51.76667	52
51.77500	54
51.78333	53
51.79167	49
51.80000	43
51.80833	36
51.81667	31
51.82500	28
51.83333	29
51.84167	32
51.85000	39
51.85833	46
51.86667	54
51.87500	60
51.88333	64
51.89167	66
51.90000	66
51.90833	66
51.91667	67
51.92500	68
51.93333	69
51.94167	70
51.95000	70
51.95833	71
51.96667	72
51.97500	73
51.98333	73
51.99167	73
52.00000	73
52.00833	74
52.01667	76
52.02500	77
52.03333	77
52.04167	75
52.05000	71
52.05833	69
52.06667	68
52.07500	69
52.08333	72
52.09167	78
52.10000	84
52.10833	91
52.11667	98
52.12500	101
52.13333	102
52.14167	101
52.15000	100
52.15833	100
52.16667	103
52.17500	108
52.18333	114
52.19167	119
52.20000	122
52.20833	125
52.21667	127
52.22500	128
52.23333	128
52.24167	129
52.25000	133
52.25833	137
52.26667	140
52.27500	142
52.28333	142
52.29167	141
52.30000	140
52.30833	142
52.31667	145
52.32500	147
52.33333	147
52.34167	147
52.35000	149
52.35833	154
52.36667	161
52.37500	168
52.38333	174
52.39167	177
52.40000	175
52.40833	171
52.41667	167
52.42500	166
52.43333	170
52.44167	177
52.45000	185
52.45833	192
52.46667	195
52.47500	195
52.48333	193
52.49167	191
52.50000	190
52.50833	191
52.51667	196
52.52500	202
52.53333	210
52.54167	217
52.55000	221
52.55833	223
52.56667	224
52.57500	223
52.58333	223
52.59167	225
52.60000	228
52.60833	234
52.61667	240
52.62500	244
52.63333	246
52.64167	245
52.65000	244
52.65833	243
52.66667	243
52.67500	245
52.68333	248
52.69167	249
52.70000	249
52.70833	248
52.71667	247
52.72500	246
52.73333	246
52.74167	249
52.75000	254
52.75833	261
52.76667	269
52.77500	277
52.78333	283
52.79167	286
52.80000	286
52.80833	285
52.81667	283
52.82500	282
52.83333	283
52.84167	284
52.85000	285
52.85833	285
52.86667	285
52.87500	282
52.88333	279
52.89167	276
52.90000	273
52.90833	273
52.91667	276
52.92500	280
52.93333	286
52.94167	291
52.95000	293
52.95833	293
52.96667	290
52.97500	287
52.98333	285
52.99167	285
53.00000	286
53.00833	286
53.01667	286
53.02500	286
53.03333	286
53.04167	288
53.05000	290
53.05833	292
53.06667	294
53.07500	297
53.08333	299
53.09167	298
53.10000	297
53.10833	294
53.11667	291
53.12500	288
53.13333	285
53.14167	280
53.15000	273
53.15833	265
53.16667	259
53.17500	256
53.18333	255
53.19167	259
53.20000	264
53.20833	269
53.21667	272
53.22500	272
53.23333	270
53.24167	266
53.25000	263
53.25833	261
53.26667	258
53.27500	255
53.28333	251
53.29167	247
53.30000	244
53.30833	242
53.31667	239
53.32500	236
53.33333	231
53.34167	228
53.35000	226
53.35833	225
53.36667	222
53.37500	219
53.38333	215
53.39167	212
53.40000	211
53.40833	212
53.41667	216
53.42500	219
53.43333	220
53.44167	218
53.45000	215
53.45833	211
53.46667	208
53.47500	207
53.48333	206
53.49167	204
53.50000	201
53.50833	196
53.51667	191
53.52500	186
53.53333	182
53.54167	178
53.55000	175
53.55833	172
53.56667	172
53.57500	173
53.58333	177
53.59167	181
53.60000	186
53.60833	188
53.61667	189
53.62500	188
53.63333	186
53.64167	184
53.65000	179
53.65833	175
53.66667	171
53.67500	169
53.68333	167
53.69167	164
53.70000	160
53.70833	155
53.71667	150
53.72500	148
53.73333	148
53.74167	149
53.75000	149
53.75833	146
53.76667	141
53.77500	136
53.78333	132
53.79167	130
53.80000	129
53.80833	126
53.81667	123
53.82500	118
53.83333	112
53.84167	107
53.85000	103
53.85833	101
53.86667	99
53.87500	100
53.88333	102
53.89167	104
53.90000	106
53.90833	108
53.91667	110
53.92500	112
53.93333	112
53.94167	112
53.95000	109
53.95833	104
53.96667	100
53.97500	97
53.98333	93
53.99167	90
54.00000	86
54.00833	82
54.01667	79
54.02500	80
54.03333	85
54.04167	91
54.05000	96
54.05833	98
54.06667	98
54.07500	95
54.08333	92
54.09167	90
54.10000	87
54.10833	85
54.11667	82
54.12500	80
54.13333	80
54.14167	81
54.15000	81
54.15833	80
54.16667	78
54.17500	75
54.18333	72
54.19167	68
54.20000	65
54.20833	62
54.21667	61
54.22500	63
54.23333	67
54.24167	71
54.25000	73
54.25833	73
54.26667	68
54.27500	62
54.28333	55
54.29167	48
54.30000	42
54.30833	39
54.31667	38
54.32500	39
54.33333	40
54.34167	40
54.35000	39
54.35833	36
54.36667	33
54.37500	31
54.38333	30
54.39167	31
54.40000	33
54.40833	35
54.41667	36
54.42500	38
54.43333	40
54.44167	42
54.45000	43
54.45833	44
54.46667	44
54.47500	45
54.48333	48
54.49167	51
54.50000	54
54.50833	55
54.51667	54
54.52500	52
54.53333	49
54.54167	48
54.55000	48
54.55833	49
54.56667	48
54.57500	46
54.58333	42
54.59167	37
54.60000	31
54.60833	27
54.61667	23
54.62500	19
54.63333	16
54.64167	14
54.65000	13
54.65833	14
54.66667	16
54.67500	18
54.68333	20
54.69167	22
54.70000	24
54.70833	26
54.71667	27
54.72500	27
54.73333	25
54.74167	21
54.75000	17
54.75833	13
54.76667	11
54.77500	9
54.78333	10
54.79167	12
54.80000	15
54.80833	17
54.81667	20
54.82500	20
54.83333	20
54.84167	18
54.85000	16
54.85833	15
54.86667	15
54.87500	16
54.88333	17
54.89167	19
54.90000	20
54.90833	22
54.91667	23
54.92500	24
54.93333	25
54.94167	26
54.95000	27
54.95833	26
54.96667	25
54.97500	23
54.98333	22
54.99167	22
55.00000	24
55.00833	26
55.01667	28
55.02500	29
55.03333	28
55.04167	25
55.05000	21
55.05833	16
55.06667	12
55.07500	9
55.08333	7
55.09167	8
55.10000	11
55.10833	15
55.11667	18
55.12500	18
55.13333	16
55.14167	13
55.15000	10
55.15833	7
55.16667	7
55.17500	10
55.18333	14
55.19167	18
55.20000	22
55.20833	21
55.21667	18
55.22500	12
55.23333	5
55.24167	0
55.25000	-1
55.25833	-1
55.26667	-0
55.27500	-2
55.28333	-5
55.29167	-9
55.30000	-12
55.30833	-10
55.31667	-6
55.32500	-0
55.33333	7
55.34167	11
55.35000	10
55.35833	7
55.36667	2
55.37500	-4
55.38333	-6
55.39167	-3
55.40000	2
55.40833	8
55.41667	13
55.42500	16
55.43333	16
55.44167	14
55.45000	13
55.45833	13
55.46667	14
55.47500	15
55.48333	17
55.49167	17
55.50000	16
55.50833	12
55.51667	7
55.52500	3
55.53333	-1
55.54167	-4
55.55000	-7
55.55833	-8
55.56667	-9
55.57500	-10
55.58333	-9
55.59167	-6
55.60000	-2
55.60833	1
55.61667	2
55.62500	2
55.63333	0
55.64167	-2
55.65000	-6
55.65833	-10
55.66667	-11
55.67500	-10
55.68333	-7
55.69167	-2
55.70000	1
55.70833	2
55.71667	-1
55.72500	-5
55.73333	-11
55.74167	-16
55.75000	-19
55.75833	-20
55.76667	-19
55.77500	-16
55.78333	-13
55.79167	-10
55.80000	-8
55.80833	-6
55.81667	-5
55.82500	-3
55.83333	-1
55.84167	1
55.85000	1
55.85833	-0
55.86667	-3
55.87500	-6
55.88333	-7
55.89167	-4
55.90000	0
55.90833	6
55.91667	9
55.92500	10
55.93333	7
55.94167	4
55.95000	1
55.95833	1
55.96667	3
55.97500	7
55.98333	10
55.99167	11
56.00000	9
56.00833	5
56.01667	0
56.02500	-3
56.03333	-4
56.04167	-3
56.05000	-2
56.05833	0
56.06667	2
56.07500	3
56.08333	4
56.09167	5
56.10000	6
56.10833	5
56.11667	4
56.12500	3
56.13333	3
56.14167	3
56.15000	3
56.15833	3
56.16667	3
56.17500	3
56.18333	5
56.19167	7
56.20000	10
56.20833	10
56.21667	9
56.22500	7
56.23333	5
56.24167	4
56.25000	4
56.25833	5
56.26667	5
56.27500	4
56.28333	3
56.29167	1
56.30000	-2
56.30833	-4
56.31667	-5
56.32500	-5
56.33333	-3
56.34167	-1
56.35000	1
56.35833	3
56.36667	2
56.37500	-1
56.38333	-5
56.39167	-8
56.40000	-10
56.40833	-9
56.41667	-5
56.42500	-1
56.43333	5
56.44167	10
56.45000	13
56.45833	14
56.46667	12
56.47500	10
56.48333	7
56.49167	4
56.50000	1
56.50833	-1
56.51667	-3
56.52500	-5
56.53333	-8
56.54167	-10
56.55000	-9
56.55833	-7
56.56667	-4
56.57500	-1
56.58333	1
56.59167	0
56.60000	-1
56.60833	-2
56.61667	-3
56.62500	-3
56.63333	-3
56.64167	-4
56.65000	-5
56.65833	-6
56.66667	-9
56.67500	-11
56.68333	-13
56.69167	-13
56.70000	-10
56.70833	-6
56.71667	-1
56.72500	3
56.73333	4
56.74167	4
56.75000	3
56.75833	1
56.76667	-1
56.77500	-2
56.78333	-3
56.79167	-2
56.80000	-0
56.80833	1
56.81667	3
56.82500	6
56.83333	8
56.84167	9
56.85000	9
56.85833	5
56.86667	-1
56.87500	-8
56.88333	-15
56.89167	-19
56.90000	-21
56.90833	-19
56.91667	-14
56.92500	-9
56.93333	-5
56.94167	-1
56.95000	1
56.95833	0
56.96667	-2
56.97500	-5
56.98333	-7
56.99167	-10
57.00000	-11
57.00833	-12
57.01667	-12
57.02500	-11
57.03333	-11
57.04167	-11
57.05000	-10
57.05833	-7
57.06667	-4
57.07500	-0
57.08333	3
57.09167	5
57.10000	7
57.10833	7
57.11667	7
57.12500	5
57.13333	3
57.14167	1
57.15000	-2
57.15833	-5
57.16667	-8
57.17500	-11
57.18333	-14
57.19167	-18
57.20000	-21
57.20833	-24
57.21667	-25
57.22500	-24
57.23333	-21
57.24167	-17
57.25000	-14
57.25833	-12
57.26667	-10
57.27500	-9
57.28333	-8
57.29167	-8
57.30000	-7
57.30833	-6
57.31667	-4
57.32500	-3
57.33333	-0
57.34167	1
57.35000	-1
57.35833	-4
57.36667	-9
57.37500	-16
57.38333	-21
57.39167	-24
57.40000	-26
57.40833	-26
57.41667	-24
57.42500	-22
57.43333	-21
57.44167	-19
57.45000	-18
57.45833	-18
57.46667	-18
57.47500	-16
57.48333	-15
57.49167	-16
57.50000	-16
57.50833	-16
57.51667	-13
57.52500	-10
57.53333	-6
57.54167	-3
57.55000	-1
57.55833	1
57.56667	3
57.57500	6
57.58333	7
57.59167	5
57.60000	2
57.60833	-2
57.61667	-6
57.62500	-10
57.63333	-13
57.64167	-16
57.65000	-18
57.65833	-18
57.66667	-19
57.67500	-19
57.68333	-20
57.69167	-21
57.70000	-23
57.70833	-24
57.71667	-24
57.72500	-23
57.73333	-19
57.74167	-14
57.75000	-8
57.75833	-3
57.76667	-0
57.77500	-2
57.78333	-4
57.79167	-7
57.80000	-10
57.80833	-12
57.81667	-11
57.82500	-10
57.83333	-7
57.84167	-4
57.85000	1
57.85833	4
57.86667	6
57.87500	5
57.88333	2
57.89167	-2
57.90000	-6
57.90833	-11
57.91667	-17
57.92500	-21
57.93333	-25
57.94167	-27
57.95000	-26
57.95833	-24
57.96667	-22
57.97500	-20
57.98333	-19
57.99167	-17
58.00000	-15
58.00833	-13
58.01667	-12
58.02500	-12
58.03333	-13
58.04167	-15
58.05000	-14
58.05833	-12
58.06667	-8
58.07500	-4
58.08333	-2
58.09167	-4
58.10000	-7
58.10833	-12
58.11667	-18
58.12500	-23
58.13333	-26
58.14167	-28
58.15000	-29
58.15833	-31
58.16667	-31
58.17500	-31
58.18333	-30
58.19167	-28
58.20000	-26
58.20833	-24
58.21667	-21
58.22500	-19
58.23333	-16
58.24167	-12
58.25000	-8
58.25833	-4
58.26667	-1
58.27500	2
58.28333	3
58.29167	3
58.30000	1
58.30833	-1
58.31667	-3
58.32500	-5
58.33333	-8
58.34167	-10
58.35000	-11
58.35833	-11
58.36667	-10
58.37500	-10
58.38333	-10
58.39167	-11
58.40000	-11
58.40833	-8
58.41667	-3
58.42500	1
58.43333	2
58.44167	2
58.45000	0
58.45833	-2
58.46667	-5
58.47500	-8
58.48333	-11
58.49167	-16
58.50000	-19
58.50833	-20
58.51667	-18
58.52500	-15
58.53333	-12
58.54167	-10
58.55000	-10
58.55833	-12
58.56667	-14
58.57500	-15
58.58333	-15
58.59167	-13
58.60000	-9
58.60833	-6
58.61667	-2
58.62500	1
58.63333	3
58.64167	4
58.65000	2
58.65833	-1
58.66667	-7
58.67500	-13
58.68333	-20
58.69167	-24
58.70000	-26
58.70833	-27
58.71667	-25
58.72500	-23
58.73333	-19
58.74167	-17
58.75000	-14
58.75833	-11
58.76667	-9
58.77500	-9
58.78333	-9
58.79167	-10
58.80000	-12
58.80833	-12
58.81667	-13
58.82500	-14
58.83333	-15
58.84167	-15
58.85000	-13
58.85833	-10
58.86667	-5
58.87500	-1
58.88333	1
58.89167	2
58.90000	1
58.90833	0
58.91667	0
58.92500	-1
58.93333	-4
58.94167	-9
58.95000	-14
58.95833	-19
58.96667	-21
58.97500	-21
58.98333	-20
58.99167	-18
59.00000	-16
59.00833	-16
59.01667	-17
59.02500	-19
59.03333	-20
59.04167	-20
59.05000	-17
59.05833	-12
59.06667	-7
59.07500	-2
59.08333	-1
59.09167	-4
59.10000	-9
59.10833	-15
59.11667	-20
59.12500	-23
59.13333	-24
59.14167	-24
59.15000	-22
59.15833	-21
59.16667	-19
59.17500	-17
59.18333	-15
59.19167	-13
59.20000	-11
59.20833	-9
59.21667	-7
59.22500	-6
59.23333	-6
59.24167	-6
59.25000	-4
59.25833	-2
59.26667	-1
59.27500	-2
59.28333	-3
59.29167	-6
59.30000	-8
59.30833	-8
59.31667	-7
59.32500	-6
59.33333	-7
59.34167	-9
59.35000	-13
59.35833	-16
59.36667	-17
59.37500	-16
59.38333	-13
59.39167	-11
59.40000	-9
59.40833	-7
59.41667	-5
59.42500	-4
59.43333	-4
59.44167	-6
59.45000	-10
59.45833	-14
59.46667	-16
59.47500	-16
59.48333	-14
59.49167	-13
59.50000	-12
59.50833	-13
59.51667	-14
59.52500	-15
59.53333	-12
59.54167	-9
59.55000	-6
59.55833	-3
59.56667	-2
59.57500	-4
59.58333	-6
59.59167	-10
59.60000	-14
59.60833	-16
59.61667	-18
59.62500	-18
59.63333	-17
59.64167	-15
59.65000	-13
59.65833	-13
59.66667	-14
59.67500	-17
59.68333	-20
59.69167	-22
59.70000	-22
59.70833	-21
59.71667	-19
59.72500	-18
59.73333	-18
59.74167	-19
59.75000	-20
59.75833	-21
59.76667	-22
59.77500	-22
59.78333	-20
59.79167	-17
59.80000	-15
59.80833	-12
59.81667	-9
59.82500	-5
59.83333	-2
59.84167	0
59.85000	1
59.85833	-0
59.86667	-3
59.87500	-6
59.88333	-10
59.89167	-14
59.90000	-18
59.90833	-20
59.91667	-21
59.92500	-19
59.93333	-16
59.94167	-14
59.95000	-13
59.95833	-12
59.96667	-13
59.97500	-14
59.98333	-15
59.99167	-17
60.00000	-19

[LC Chromatogram(Detector A-Ch2)]
Interval(msec)	500
# of Points	7201
Start Time(min)	0.000
End Time(min)	60.000
Intensity Units	mV
Intensity Multiplier	0.001
Wavelength(nm)	230
R.Time (min)	Intensity
0.00000	-6
0.00833	-6
0.01667	-0
0.02500	-1
0.03333	-2
0.04167	-3
0.05000	-3
0.05833	-1
0.06667	2
0.07500	4
0.08333	6
0.09167	7
0.10000	5
0.10833	2
0.11667	-1
0.12500	-3
0.13333	-5
0.14167	-7
0.15000	-8
0.15833	-9
0.16667	-8
0.17500	-7
0.18333	-7
0.19167	-6
0.20000	-6
0.20833	-6
0.21667	-7
0.22500	-10
0.23333	-13
0.24167	-14
0.25000	-12
0.25833	-10
0.26667	-7
0.27500	-5
0.28333	-3
0.29167	-1
0.30000	1
0.30833	3
0.31667	2
0.32500	-1
0.33333	-3
0.34167	-5
0.35000	-6
0.35833	-5
0.36667	-3
0.37500	-2
0.38333	-2
0.39167	-4
0.40000	-6
0.40833	-9
0.41667	-11
0.42500	-13
0.43333	-15
0.44167	-16
0.45000	-16
0.45833	-16
0.46667	-17
0.47500	-17
0.48333	-17
0.49167	-16
0.50000	-14
0.50833	-12
0.51667	-12
0.52500	-12
0.53333	-14
0.54167	-16
0.55000	-18
0.55833	-19
0.56667	-17
0.57500	-14
0.58333	-9
0.59167	-6
0.60000	-6
0.60833	-8
0.61667	-11
0.62500	-13
0.63333	-15
0.64167	-15
0.65000	-14
0.65833	-12
0.66667	-10
0.67500	-6
0.68333	-1
0.69167	1
0.70000	-1
0.70833	-5
0.71667	-10
0.72500	-14
0.73333	-15
0.74167	-14
0.75000	-12
0.75833	-11
0.76667	-11
0.77500	-11
0.78333	-11
0.79167	-11
0.80000	-12
0.80833	-13
0.81667	-14
0.82500	-14
0.83333	-15
0.84167	-14
0.85000	-12
0.85833	-12
0.86667	-11
0.87500	-11
0.88333	-10
0.89167	-10
0.90000	-11
0.90833	-11
0.91667	-11
0.92500	-10
0.93333	-9
0.94167	-10
0.95000	-12
0.95833	-15
0.96667	-19
0.97500	-21
0.98333	-21
0.99167	-21
1.00000	-22
1.00833	-24
1.01667	-25
1.02500	-25
1.03333	-24
1.04167	-23
1.05000	-22
1.05833	-22
1.06667	-22
1.07500	-23
1.08333	-22
1.09167	-21
1.10000	-19
1.10833	-17
1.11667	-14
1.12500	-12
1.13333	-11
1.14167	-12
1.15000	-13
1.15833	-13
1.16667	-12
1.17500	-10
1.18333	-10
1.19167	-12
1.20000	-15
1.20833	-18
1.21667	-20
1.22500	-20
1.23333	-20
1.24167	-20
1.25000	-19
1.25833	-19
1.26667	-18
1.27500	-18
1.28333	-17
1.29167	-16
1.30000	-17
1.30833	-20
1.31667	-22
1.32500	-25
1.33333	-26
1.34167	-25
1.35000	-22
1.35833	-19
1.36667	-16
1.37500	-15
1.38333	-15
1.39167	-17
1.40000	-21
1.40833	-25
1.41667	-28
1.42500	-29
1.43333	-30
1.44167	-30
1.45000	-29
1.45833	-27
1.46667	-24
1.47500	-22
1.48333	-19
1.49167	-18
1.50000	-17
1.50833	-17
1.51667	-18
1.52500	-20
1.53333	-22
1.54167	-22
1.55000	-22
1.55833	-21
1.56667	-20
1.57500	-21
1.58333	-24
1.59167	-27
1.60000	-28
1.60833	-26
1.61667	-24
1.62500	-21
1.63333	-19
1.64167	-19
1.65000	-20
1.65833	-21
1.66667	-23
1.67500	-24
1.68333	-23
1.69167	-22
1.70000	-21
1.70833	-20
1.71667	-19
1.72500	-18
1.73333	-17
1.74167	-16
1.75000	-17
1.75833	-19
1.76667	-22
1.77500	-22
1.78333	-19
1.79167	-14
1.80000	-8
1.80833	-5
1.81667	-6
1.82500	-12
1.83333	-18
1.84167	-24
1.85000	-28
1.85833	-28
1.86667	-26
1.87500	-23
1.88333	-20
1.89167	-18
1.90000	-19
1.90833	-20
1.91667	-19
1.92500	-16
1.93333	-12
1.94167	-8
1.95000	-6
1.95833	-7
1.96667	-11
1.97500	-16
1.98333	-21
1.99167	-26
2.00000	-29
2.00833	-31
2.01667	-33
2.02500	-34
2.03333	-35
2.04167	-36
2.05000	-37
2.05833	-36
2.06667	-33
2.07500	-27
2.08333	-20
2.09167	-14
2.10000	-10
2.10833	-9
2.11667	-10
2.12500	-13
2.13333	-16
2.14167	-19
2.15000	-20
2.15833	-21
2.16667	-20
2.17500	-18
2.18333	-15
2.19167	-12
2.20000	-11
2.20833	-13
2.21667	-17
2.22500	-23
2.23333	-27
2.24167	-30
2.25000	-31
2.25833	-31
2.26667	-32
2.27500	-33
2.28333	-36
2.29167	-38
2.30000	-39
2.30833	-39
2.31667	-38
2.32500	-36
2.33333	-34
2.34167	-33
2.35000	-31
2.35833	-29
2.36667	-28
2.37500	-27
2.38333	-27
2.39167	-27
2.40000	-27
2.40833	-28
2.41667	-28
2.42500	-28
2.43333	-28
2.44167	-30
2.45000	-32
2.45833	-32
2.46667	-31
2.47500	-29
2.48333	-29
2.49167	-29
2.50000	-32
2.50833	-34
2.51667	-36
2.52500	-35
2.53333	-34
2.54167	-34
2.55000	-35
2.55833	-36
2.56667	-39
2.57500	-41
2.58333	-43
2.59167	-44
2.60000	-45
2.60833	-44
2.61667	-42
2.62500	-40
2.63333	-39
2.64167	-38
2.65000	-36
2.65833	-35
2.66667	-34
2.67500	-33
2.68333	-32
2.69167	-33
2.70000	-33
2.70833	-34
2.71667	-33
2.72500	-31
2.73333	-29
2.74167	-27
2.75000	-25
2.75833	-23
2.76667	-24
2.77500	-25
2.78333	-28
2.79167	-31
2.80000	-34
2.80833	-36
2.81667	-36
2.82500	-34
2.83333	-32
2.84167	-31
2.85000	-30
2.85833	-32
2.86667	-35
2.87500	-38
2.88333	-40
2.89167	-41
2.90000	-40
2.90833	-38
2.91667	-38
2.92500	-39
2.93333	-41
2.94167	-42
2.95000	-42
2.95833	-40
2.96667	-37
2.97500	-34
2.98333	-32
2.99167	-31
3.00000	-31
3.00833	-30
3.01667	-31
3.02500	-32
3.03333	-33
3.04167	-34
3.05000	-33
3.05833	-32
3.06667	-30
3.07500	-29
3.08333	-30
3.09167	-31
3.10000	-34
3.10833	-37
3.11667	-39
3.12500	-39
3.13333	-39
3.14167	-38
3.15000	-37
3.15833	-38
3.16667	-39
3.17500	-41
3.18333	-41
3.19167	-41
3.20000	-41
3.20833	-42
3.21667	-42
3.22500	-42
3.23333	-43
3.24167	-43
3.25000	-42
3.25833	-43
3.26667	-45
3.27500	-46
3.28333	-47
3.29167	-46
3.30000	-44
3.30833	-41
3.31667	-38
3.32500	-37
3.33333	-36
3.34167	-36
3.35000	-35
3.35833	-33
3.36667	-30
3.37500	-28
3.38333	-27
3.39167	-26
3.40000	-27
3.40833	-29
3.41667	-30
3.42500	-32
3.43333	-33
3.44167	-35
3.45000	-36
3.45833	-37
3.46667	-37
3.47500	-36
3.48333	-35
3.49167	-34
3.50000	-35
3.50833	-36
3.51667	-39
3.52500	-41
3.53333	-41
3.54167	-40
3.55000	-37
3.55833	-33
3.56667	-31
3.57500	-30
3.58333	-33
3.59167	-38
3.60000	-42
3.60833	-45
3.61667	-47
3.62500	-46
3.63333	-44
3.64167	-42
3.65000	-40
3.65833	-40
3.66667	-41
3.67500	-42
3.68333	-44
3.69167	-45
3.70000	-47
3.70833	-47
3.71667	-45
3.72500	-43
3.73333	-42
3.74167	-43
3.75000	-47
3.75833	-54
3.76667	-61
3.77500	-67
3.78333	-70
3.79167	-72
3.80000	-70
3.80833	-65
3.81667	-60
3.82500	-53
3.83333	-48
3.84167	-45
3.85000	-44
3.85833	-41
3.86667	-37
3.87500	-33
3.88333	-29
3.89167	-28
3.90000	-29
3.90833	-31
3.91667	-34
3.92500	-35
3.93333	-35
3.94167	-34
3.95000	-32
3.95833	-32
3.96667	-33
3.97500	-35
3.98333	-37
3.99167	-39
4.00000	-42
4.00833	-44
4.01667	-47
4.02500	-49
4.03333	-49
4.04167	-48
4.05000	-46
4.05833	-45
4.06667	-45
4.07500	-46
4.08333	-47
4.09167	-47
4.10000	-45
4.10833	-42
4.11667	-38
4.12500	-35
4.13333	-32
4.14167	-33
4.15000	-35
4.15833	-39
4.16667	-43
4.17500	-46
4.18333	-47
4.19167	-47
4.20000	-45
4.20833	-43
4.21667	-42
4.22500	-42
4.23333	-43
4.24167	-44
4.25000	-46
4.25833	-48
4.26667	-50
4.27500	-51
4.28333	-51
4.29167	-51
4.30000	-49
4.30833	-48
4.31667	-47
4.32500	-48
4.33333	-48
4.34167	-49
4.35000	-51
4.35833	-52
4.36667	-53
4.37500	-53
4.38333	-52
4.39167	-51
4.40000	-49
4.40833	-48
4.41667	-47
4.42500	-45
4.43333	-43
4.44167	-42
4.45000	-41
4.45833	-41
4.46667	-42
4.47500	-43
4.48333	-44
4.49167	-45
4.50000	-46
4.50833	-46
4.51667	-46
4.52500	-46
4.53333	-45
4.54167	-44
4.55000	-42
4.55833	-41
4.56667	-40
4.57500	-41
4.58333	-42
4.59167	-44
4.60000	-47
4.60833	-49
4.61667	-51
4.62500	-51
4.63333	-51
4.64167	-53
4.65000	-56
4.65833	-59
4.66667	-62
4.67500	-64
4.68333	-65
4.69167	-65
4.70000	-63
4.70833	-61
4.71667	-57
4.72500	-52
4.73333	-48
4.74167	-45
4.75000	-43
4.75833	-44
4.76667	-46
4.77500	-48
4.78333	-50
4.79167	-51
4.80000	-51
4.80833	-49
4.81667	-46
4.82500	-43
4.83333	-40
4.84167	-37
4.85000	-35
4.85833	-34
4.86667	-35
4.87500	-37
4.88333	-40
4.89167	-44
4.90000	-48
4.90833	-52
4.91667	-55
4.92500	-58
4.93333	-59
4.94167	-58
4.95000	-56
4.95833	-53
4.96667	-50
4.97500	-47
4.98333	-45
4.99167	-43
5.00000	-42
5.00833	-42
5.01667	-42
5.02500	-43
5.03333	-45
5.04167	-46
5.05000	-47
5.05833	-46
5.06667	-45
5.07500	-43
5.08333	-42
5.09167	-42
5.10000	-43
5.10833	-45
5.11667	-48
5.12500	-50
5.13333	-51
5.14167	-52
5.15000	-52
5.15833	-51
5.16667	-49
5.17500	-48
5.18333	-48
5.19167	-48
5.20000	-49
5.20833	-50
5.21667	-50
5.22500	-51
5.23333	-51
5.24167	-50
5.25000	-49
5.25833	-48
5.26667	-50
5.27500	-52
5.28333	-54
5.29167	-57
5.30000	-58
5.30833	-60
5.31667	-62
5.32500	-64
5.33333	-65
5.34167	-65
5.35000	-63
5.35833	-59
5.36667	-55
5.37500	-52
5.38333	-49
5.39167	-47
5.40000	-45
5.40833	-43
5.41667	-41
5.42500	-39
5.43333	-38
5.44167	-38
5.45000	-38
5.45833	-38
5.46667	-37
5.47500	-38
5.48333	-40
5.49167	-44
5.50000	-49
5.50833	-54
5.51667	-58
5.52500	-61
5.53333	-64
5.54167	-65
5.55000	-64
5.55833	-62
5.56667	-59
5.57500	-55
5.58333	-52
5.59167	-50
5.60000	-48
5.60833	-47
5.61667	-46
5.62500	-46
5.63333	-47
5.64167	-48
5.65000	-50
5.65833	-52
5.66667	-53
5.67500	-55
5.68333	-56
5.69167	-57
5.70000	-58
5.70833	-60
5.71667	-61
5.72500	-61
5.73333	-58
5.74167	-53
5.75000	-49
5.75833	-46
5.76667	-46
5.77500	-47
5.78333	-48
5.79167	-49
5.80000	-49
5.80833	-47
5.81667	-45
5.82500	-42
5.83333	-40
5.84167	-40
5.85000	-42
5.85833	-45
5.86667	-49
5.87500	-52
5.88333	-54
5.89167	-56
5.90000	-55
5.90833	-52
5.91667	-48
5.92500	-43
5.93333	-39
5.94167	-36
5.95000	-35
5.95833	-38
5.96667	-42
5.97500	-48
5.98333	-54
5.99167	-59
6.00000	-61
6.00833	-60
6.01667	-60
6.02500	-60
6.03333	-61
6.04167	-62
6.05000	-63
6.05833	-61
6.06667	-57
6.07500	-53
6.08333	-50
6.09167	-48
6.10000	-48
6.10833	-50
6.11667	-51
6.12500	-53
6.13333	-55
6.14167	-57
6.15000	-58
6.15833	-57
6.16667	-54
6.17500	-51
6.18333	-46
6.19167	-44
6.20000	-43
6.20833	-45
6.21667	-49
6.22500	-54
6.23333	-57
6.24167	-59
6.25000	-58
6.25833	-57
6.26667	-56
6.27500	-55
6.28333	-54
6.29167	-54
6.30000	-53
6.30833	-52
6.31667	-50
6.32500	-49
6.33333	-47
6.34167	-47
6.35000	-47
6.35833	-47
6.36667	-46
6.37500	-45
6.38333	-46
6.39167	-47
6.40000	-49
6.40833	-50
6.41667	-52
6.42500	-53
6.43333	-54
6.44167	-55
6.45000	-56
6.45833	-56
6.46667	-54
6.47500	-52
6.48333	-50
6.49167	-49
6.50000	-47
6.50833	-46
6.51667	-46
6.52500	-49
6.53333	-53
6.54167	-59
6.55000	-65
6.55833	-68
6.56667	-69
6.57500	-68
6.58333	-65
6.59167	-64
6.60000	-63
6.60833	-63
6.61667	-64
6.62500	-65
6.63333	-65
6.64167	-63
6.65000	-58
6.65833	-53
6.66667	-49
6.67500	-48
6.68333	-50
6.69167	-53
6.70000	-57
6.70833	-61
6.71667	-63
6.72500	-64
6.73333	-65
6.74167	-64
6.75000	-63
6.75833	-61
6.76667	-57
6.77500	-54
6.78333	-50
6.79167	-48
6.80000	-48
6.80833	-50
6.81667	-52
6.82500	-54
6.83333	-55
6.84167	-56
6.85000	-57
6.85833	-57
6.86667	-56
6.87500	-55
6.88333	-54
6.89167	-53
6.90000	-53
6.90833	-54
6.91667	-55
6.92500	-54
6.93333	-51
6.94167	-47
6.95000	-43
6.95833	-40
6.96667	-37
6.97500	-36
6.98333	-37
6.99167	-40
7.00000	-44
7.00833	-47
7.01667	-49
7.02500	-49
7.03333	-49
7.04167	-50
7.05000	-51
7.05833	-51
7.06667	-51
7.07500	-51
7.08333	-51
7.09167	-53
7.10000	-56
7.10833	-60
7.11667	-65
7.12500	-69
7.13333	-72
7.14167	-73
7.15000	-72
7.15833	-68
7.16667	-65
7.17500	-62
7.18333	-59
7.19167	-57
7.20000	-54
7.20833	-51
7.21667	-49
7.22500	-48
7.23333	-50
7.24167	-53
7.25000	-56
7.25833	-58
7.26667	-58
7.27500	-57
7.28333	-55
7.29167	-53
7.30000	-52
7.30833	-50
7.31667	-50
7.32500	-52
7.33333	-55
7.34167	-58
7.35000	-62
7.35833	-66
7.36667	-69
7.37500	-70
7.38333	-71
7.39167	-71
7.40000	-71
7.40833	-70
7.41667	-69
7.42500	-69
7.43333	-69
7.44167	-67
7.45000	-65
7.45833	-63
7.46667	-63
7.47500	-63
7.48333	-64
7.49167	-64
7.50000	-63
7.50833	-60
7.51667	-57
7.52500	-54
7.53333	-53
7.54167	-54
7.55000	-57
7.55833	-60
7.56667	-63
7.57500	-65
7.58333	-67
7.59167	-68
7.60000	-69
7.60833	-70
7.61667	-70
7.62500	-71
7.63333	-71
7.64167	-72
7.65000	-72
7.65833	-72
7.66667	-70
7.67500	-69
7.68333	-69
7.69167	-69
7.70000	-70
7.70833	-70
7.71667	-70
7.72500	-71
7.73333	-71
7.74167	-72
7.75000	-72
7.75833	-69
7.76667	-65
7.77500	-60
7.78333	-57
7.79167	-56
7.80000	-55
7.80833	-55
7.81667	-54
7.82500	-52
7.83333	-50
7.84167	-48
7.85000	-47
7.85833	-48
7.86667	-51
7.87500	-55
7.88333	-60
7.89167	-65
7.90000	-69
7.90833	-72
7.91667	-74
7.92500	-74
7.93333	-73
7.94167	-72
7.95000	-71
7.95833	-71
7.96667	-73
7.97500	-74
7.98333	-73
7.99167	-70
8.00000	-68
8.00833	-67
8.01667	-67
8.02500	-69
8.03333	-69
8.04167	-67
8.05000	-64
8.05833	-61
8.06667	-59
8.07500	-58
8.08333	-59
8.09167	-61
8.10000	-62
8.10833	-62
8.11667	-62
8.12500	-62
8.13333	-63
8.14167	-66
8.15000	-69
8.15833	-71
8.16667	-73
8.17500	-72
8.18333	-68
8.19167	-64
8.20000	-61
8.20833	-59
8.21667	-58
8.22500	-56
8.23333	-55
8.24167	-54
8.25000	-53
8.25833	-53
8.26667	-54
8.27500	-54
8.28333	-54
8.29167	-52
8.30000	-50
8.30833	-49
8.31667	-49
8.32500	-50
8.33333	-52
8.34167	-55
8.35000	-57
8.35833	-58
8.36667	-58
8.37500	-58
8.38333	-56
8.39167	-55
8.40000	-54
8.40833	-53
8.41667	-53
8.42500	-55
8.43333	-57
8.44167	-59
8.45000	-61
8.45833	-62
8.46667	-64
8.47500	-66
8.48333	-67
8.49167	-69
8.50000	-71
8.50833	-72
8.51667	-72
8.52500	-71
8.53333	-69
8.54167	-70
8.55000	-71
8.55833	-72
8.56667	-73
8.57500	-73
8.58333	-71
8.59167	-69
8.60000	-68
8.60833	-68
8.61667	-67
8.62500	-64
8.63333	-62
8.64167	-59
8.65000	-58
8.65833	-59
8.66667	-61
8.67500	-62
8.68333	-62
8.69167	-60
8.70000	-57
8.70833	-55
8.71667	-55
8.72500	-57
8.73333	-58
8.74167	-59
8.75000	-59
8.75833	-59
8.76667	-57
8.77500	-55
8.78333	-53
8.79167	-50
8.80000	-48
8.80833	-48
8.81667	-51
8.82500	-58
8.83333	-66
8.84167	-74
8.85000	-81
8.85833	-83
8.86667	-82
8.87500	-80
8.88333	-78
8.89167	-76
8.90000	-75
8.90833	-74
8.91667	-72
8.92500	-69
8.93333	-66
8.94167	-65
8.95000	-65
8.95833	-65
8.96667	-66
8.97500	-67
8.98333	-67
8.99167	-68
9.00000	-71
9.00833	-75
9.01667	-79
9.02500	-83
9.03333	-85
9.04167	-84
9.05000	-80
9.05833	-75
9.06667	-69
9.07500	-64
9.08333	-60
9.09167	-57
9.10000	-57
9.10833	-57
9.11667	-58
9.12500	-58
9.13333	-59
9.14167	-59
9.15000	-61
9.15833	-62
9.16667	-63
9.17500	-63
9.18333	-62
9.19167	-59
9.20000	-57
9.20833	-55
9.21667	-55
9.22500	-56
9.23333	-58
9.24167	-63
9.25000	-67
9.25833	-70
9.26667	-72
9.27500	-72
9.28333	-71
9.29167	-71
9.30000	-71
9.30833	-73
9.31667	-75
9.32500	-75
9.33333	-75
9.34167	-74
9.35000	-72
9.35833	-70
9.36667	-66
9.37500	-64
9.38333	-61
9.39167	-59
9.40000	-57
9.40833	-57
9.41667	-57
9.42500	-59
9.43333	-63
9.44167	-69
9.45000	-75
9.45833	-80
9.46667	-85
9.47500	-88
9.48333	-89
9.49167	-88
9.50000	-86
9.50833	-82
9.51667	-78
9.52500	-75
9.53333	-72
9.54167	-72
9.55000	-74
9.55833	-77
9.56667	-79
9.57500	-80
9.58333	-80
9.59167	-79
9.60000	-79
9.60833	-79
9.61667	-81
9.62500	-84
9.63333	-86
9.64167	-86
9.65000	-85
9.65833	-82
9.66667	-80
9.67500	-77
9.68333	-74
9.69167	-71
9.70000	-65
9.70833	-60
9.71667	-56
9.72500	-55
9.73333	-57
9.74167	-62
9.75000	-67
9.75833	-72
9.76667	-76
9.77500	-80
9.78333	-83
9.79167	-85
9.80000	-86
9.80833	-85
9.81667	-85
9.82500	-84
9.83333	-82
9.84167	-78
9.85000	-74
9.85833	-69
9.86667	-65
9.87500	-63
9.88333	-65
9.89167	-68
9.90000	-72
9.90833	-75
9.91667	-76
9.92500	-74
9.93333	-71
9.94167	-67
9.95000	-64
9.95833	-63
9.96667	-64
9.97500	-67
9.98333	-70
9.99167	-73
10.00000	-75
10.00833	-77
10.01667	-79
10.02500	-79
10.03333	-79
10.04167	-79
10.05000	-80
10.05833	-81
10.06667	-81
10.07500	-81
10.08333	-82
10.09167	-82
10.10000	-80
10.10833	-77
10.11667	-73
10.12500	-69
10.13333	-68
10.14167	-68
10.15000	-70
10.15833	-71
10.16667	-71
10.17500	-69
10.18333	-67
10.19167	-66
10.20000	-66
10.20833	-68
10.21667	-70
10.22500	-72
10.23333	-73
10.24167	-73
10.25000	-73
10.25833	-73
10.26667	-74
10.27500	-75
10.28333	-77
10.29167	-77
10.30000	-75
10.30833	-72
10.31667	-68
10.32500	-66
10.33333	-65
10.34167	-64
10.35000	-64
10.35833	-64
10.36667	-62
10.37500	-63
10.38333	-64
10.39167	-67
10.40000	-71
10.40833	-76
10.41667	-80
10.42500	-83
10.43333	-86
10.44167	-88
10.45000	-88
10.45833	-87
10.46667	-84
10.47500	-82
10.48333	-81
10.49167	-81
10.50000	-81
10.50833	-81
10.51667	-79
10.52500	-76
10.53333	-74
10.54167	-72
10.55000	-72
10.55833	-75
10.56667	-79
10.57500	-82
10.58333	-85
10.59167	-85
10.60000	-83
10.60833	-79
10.61667	-74
10.62500	-70
10.63333	-68
10.64167	-70
10.65000	-73
10.65833	-75
10.66667	-75
10.67500	-74
10.68333	-71
10.69167	-68
10.70000	-66
10.70833	-65
10.71667	-65
10.72500	-64
10.73333	-65
10.74167	-67
10.75000	-71
10.75833	-74
10.76667	-76
10.77500	-77
10.78333	-76
10.79167	-74
10.80000	-72
10.80833	-71
10.81667	-71
10.82500	-73
10.83333	-75
10.84167	-77
10.85000	-78
10.85833	-80
10.86667	-82
10.87500	-83
10.88333	-83
10.89167	-82
10.90000	-80
10.90833	-78
10.91667	-77
10.92500	-77
10.93333	-78
10.94167	-80
10.95000	-83
10.95833	-84
10.96667	-85
10.97500	-85
10.98333	-84
10.99167	-83
11.00000	-82
11.00833	-83
11.01667	-83
11.02500	-83
11.03333	-82
11.04167	-80
11.05000	-77
11.05833	-74
11.06667	-73
11.07500	-73
11.08333	-76
11.09167	-80
11.10000	-85
11.10833	-89
11.11667	-91
11.12500	-90
11.13333	-87
11.14167	-83
11.15000	-80
11.15833	-77
11.16667	-74
11.17500	-72
11.18333	-71
11.19167	-71
11.20000	-72
11.20833	-74
11.21667	-76
11.22500	-79
11.23333	-80
11.24167	-79
11.25000	-77
11.25833	-74
11.26667	-72
11.27500	-73
11.28333	-77
11.29167	-81
11.30000	-86
11.30833	-90
11.31667	-93
11.32500	-93
11.33333	-92
11.34167	-90
11.35000	-88
11.35833	-88
11.36667	-88
11.37500	-89
11.38333	-90
11.39167	-89
11.40000	-86
11.40833	-82
11.41667	-79
11.42500	-78
11.43333	-78
11.44167	-78
11.45000	-77
11.45833	-75
11.46667	-73
11.47500	-72
11.48333	-71
11.49167	-72
11.50000	-72
11.50833	-73
11.51667	-75
11.52500	-78
11.53333	-79
11.54167	-79
11.55000	-78
11.55833	-78
11.56667	-80
11.57500	-84
11.58333	-90
11.59167	-94
11.60000	-97
11.60833	-98
11.61667	-98
11.62500	-96
11.63333	-93
11.64167	-90
11.65000	-86
11.65833	-81
11.66667	-77
11.67500	-74
11.68333	-74
11.69167	-74
11.70000	-75
11.70833	-76
11.71667	-75
11.72500	-72
11.73333	-70
11.74167	-69
11.75000	-71
11.75833	-76
11.76667	-81
11.77500	-87
11.78333	-92
11.79167	-95
11.80000	-93
11.80833	-89
11.81667	-85
11.82500	-81
11.83333	-79
11.84167	-78
11.85000	-78
11.85833	-78
11.86667	-78
11.87500	-78
11.88333	-77
11.89167	-77
11.90000	-77
11.90833	-78
11.91667	-81
11.92500	-84
11.93333	-88
11.94167	-93
11.95000	-98
11.95833	-102
11.96667	-105
11.97500	-106
11.98333	-105
11.99167	-103
12.00000	-99
12.00833	-95
12.01667	-92
12.02500	-92
12.03333	-92
12.04167	-92
12.05000	-92
12.05833	-90
12.06667	-88
12.07500	-86
12.08333	-85
12.09167	-86
12.10000	-87
12.10833	-87
12.11667	-88
12.12500	-87
12.13333	-84
12.14167	-82
12.15000	-79
12.15833	-79
12.16667	-79
12.17500	-80
12.18333	-80
12.19167	-79
12.20000	-78
12.20833	-77
12.21667	-77
12.22500	-79
12.23333	-81
12.24167	-83
12.25000	-84
12.25833	-85
12.26667	-85
12.27500	-84
12.28333	-84
12.29167	-84
12.30000	-83
12.30833	-81
12.31667	-80
12.32500	-79
12.33333	-81
12.34167	-83
12.35000	-86
12.35833	-89
12.36667	-91
12.37500	-91
12.38333	-90
12.39167	-88
12.40000	-87
12.40833	-88
12.41667	-91
12.42500	-95
12.43333	-96
12.44167	-95
12.45000	-93
12.45833	-92
12.46667	-93
12.47500	-93
12.48333	-93
12.49167	-91
12.50000	-86
12.50833	-80
12.51667	-75
12.52500	-72
12.53333	-72
12.54167	-74
12.55000	-77
12.55833	-81
12.56667	-85
12.57500	-88
12.58333	-89
12.59167	-90
12.60000	-90
12.60833	-90
12.61667	-89
12.62500	-88
12.63333	-86
12.64167	-84
12.65000	-81
12.65833	-79
12.66667	-76
12.67500	-74
12.68333	-72
12.69167	-70
12.70000	-70
12.70833	-71
12.71667	-73
12.72500	-76
12.73333	-79
12.74167	-80
12.75000	-81
12.75833	-82
12.76667	-84
12.77500	-87
12.78333	-90
12.79167	-93
12.80000	-95
12.80833	-96
12.81667	-95
12.82500	-93
12.83333	-91
12.84167	-89
12.85000	-88
12.85833	-87
12.86667	-87
12.87500	-86
12.88333	-86
12.89167	-85
12.90000	-84
12.90833	-84
12.91667	-84
12.92500	-86
12.93333	-86
12.94167	-85
12.95000	-83
12.95833	-81
12.96667	-80
12.97500	-80
12.98333	-82
12.99167	-85
13.00000	-86
13.00833	-86
13.01667	-85
13.02500	-83
13.03333	-81
13.04167	-81
13.05000	-80
13.05833	-80
13.06667	-80
13.07500	-79
13.08333	-78
13.09167	-77
13.10000	-77
13.10833	-78
13.11667	-79
13.12500	-80
13.13333	-82
13.14167	-85
13.15000	-88
13.15833	-90
13.16667	-91
13.17500	-90
13.18333	-88
13.19167	-86
13.20000	-86
13.20833	-86
13.21667	-88
13.22500	-89
13.23333	-89
13.24167	-88
13.25000	-86
13.25833	-86
13.26667	-86
13.27500	-85
13.28333	-83
13.29167	-81
13.30000	-79
13.30833	-79
13.31667	-81
13.32500	-85
13.33333	-88
13.34167	-89
13.35000	-89
13.35833	-88
13.36667	-88
13.37500	-87
13.38333	-85
13.39167	-83
13.40000	-81
13.40833	-79
13.41667	-78
13.42500	-78
13.43333	-78
13.44167	-77
13.45000	-75
13.45833	-74
13.46667	-74
13.47500	-75
13.48333	-76
13.49167	-78
13.50000	-79
13.50833	-79
13.51667	-80
13.52500	-81
13.53333	-83
13.54167	-83
13.55000	-83
13.55833	-82
13.56667	-82
13.57500	-81
13.58333	-81
13.59167	-79
13.60000	-75
13.60833	-71
13.61667	-68
13.62500	-67
13.63333	-67
13.64167	-66
13.65000	-66
13.65833	-66
13.66667	-67
13.67500	-69
13.68333	-73
13.69167	-77
13.70000	-81
13.70833	-84
13.71667	-86
13.72500	-88
13.73333	-88
13.74167	-89
13.75000	-89
13.75833	-88
13.76667	-87
13.77500	-83
13.78333	-79
13.79167	-75
13.80000	-70
13.80833	-67
13.81667	-64
13.82500	-63
13.83333	-61
13.84167	-61
13.85000	-60
13.85833	-61
13.86667	-63
13.87500	-64
13.88333	-63
13.89167	-62
13.90000	-59
13.90833	-56
13.91667	-54
13.92500	-52
13.93333	-51
13.94167	-52
13.95000	-54
13.95833	-57
13.96667	-60
13.97500	-63
13.98333	-66
13.99167	-67
14.00000	-66
14.00833	-62
14.01667	-57
14.02500	-52
14.03333	-49
14.04167	-46
14.05000	-45
14.05833	-45
14.06667	-44
14.07500	-45
14.08333	-45
14.09167	-47
14.10000	-50
14.10833	-52
14.11667	-52
14.12500	-50
14.13333	-46
14.14167	-44
14.15000	-42
14.15833	-43
14.16667	-46
14.17500	-48
14.18333	-48
14.19167	-48
14.20000	-48
14.20833	-48
14.21667	-49
14.22500	-51
14.23333	-53
14.24167	-57
14.25000	-59
14.25833	-61
14.26667	-62
14.27500	-62
14.28333	-61
14.29167	-59
14.30000	-55
14.30833	-50
14.31667	-45
14.32500	-42
14.33333	-40
14.34167	-42
14.35000	-44
14.35833	-45
14.36667	-46
14.37500	-47
14.38333	-47
14.39167	-47
14.40000	-48
14.40833	-49
14.41667	-49
14.42500	-49
14.43333	-48
14.44167	-46
14.45000	-46
14.45833	-46
14.46667	-47
14.47500	-49
14.48333	-50
14.49167	-51
14.50000	-49
14.50833	-46
14.51667	-44
14.52500	-43
14.53333	-42
14.54167	-41
14.55000	-41
14.55833	-44
14.56667	-48
14.57500	-52
14.58333	-55
14.59167	-56
14.60000	-55
14.60833	-53
14.61667	-50
14.62500	-48
14.63333	-48
14.64167	-48
14.65000	-49
14.65833	-50
14.66667	-52
14.67500	-53
14.68333	-55
14.69167	-59
14.70000	-64
14.70833	-68
14.71667	-69
14.72500	-67
14.73333	-63
14.74167	-58
14.75000	-53
14.75833	-50
14.76667	-51
14.77500	-55
14.78333	-60
14.79167	-64
14.80000	-65
14.80833	-62
14.81667	-56
14.82500	-52
14.83333	-49
14.84167	-48
14.85000	-48
14.85833	-50
14.86667	-52
14.87500	-52
14.88333	-51
14.89167	-49
14.90000	-48
14.90833	-47
14.91667	-47
14.92500	-48
14.93333	-49
14.94167	-51
14.95000	-53
14.95833	-56
14.96667	-59
14.97500	-61
14.98333	-62
14.99167	-62
15.00000	-61
15.00833	-59
15.01667	-59
15.02500	-60
15.03333	-61
15.04167	-62
15.05000	-61
15.05833	-60
15.06667	-58
15.07500	-57
15.08333	-58
15.09167	-60
15.10000	-61
15.10833	-63
15.11667	-64
15.12500	-65
15.13333	-65
15.14167	-63
15.15000	-60
15.15833	-58
15.16667	-58
15.17500	-59
15.18333	-61
15.19167	-61
15.20000	-60
15.20833	-56
15.21667	-53
15.22500	-51
15.23333	-49
15.24167	-49
15.25000	-50
15.25833	-52
15.26667	-55
15.27500	-57
15.28333	-57
15.29167	-56
15.30000	-52
15.30833	-47
15.31667	-44
15.32500	-44
15.33333	-45
15.34167	-47
15.35000	-49
15.35833	-51
15.36667	-52
15.37500	-53
15.38333	-54
15.39167	-56
15.40000	-56
15.40833	-56
15.41667	-56
15.42500	-58
15.43333	-59
15.44167	-60
15.45000	-59
15.45833	-57
15.46667	-56
15.47500	-54
15.48333	-53
15.49167	-53
15.50000	-53
15.50833	-55
15.51667	-58
15.52500	-60
15.53333	-62
15.54167	-63
15.55000	-63
15.55833	-60
15.56667	-57
15.57500	-53
15.58333	-49
15.59167	-45
15.60000	-43
15.60833	-41
15.61667	-39
15.62500	-38
15.63333	-39
15.64167	-39
15.65000	-41
15.65833	-43
15.66667	-46
15.67500	-50
15.68333	-55
15.69167	-59
15.70000	-61
15.70833	-61
15.71667	-59
15.72500	-56
15.73333	-55
15.74167	-56
15.75000	-58
15.75833	-60
15.76667	-62
15.77500	-62
15.78333	-61
15.79167	-59
15.80000	-59
15.80833	-60
15.81667	-61
15.82500	-60
15.83333	-59
15.84167	-58
15.85000	-56
15.85833	-56
15.86667	-55
15.87500	-54
15.88333	-54
15.89167	-54
15.90000	-57
15.90833	-61
15.91667	-65
15.92500	-67
15.93333	-67
15.94167	-65
15.95000	-62
15.95833	-59
15.96667	-57
15.97500	-56
15.98333	-55
15.99167	-56
16.00000	-56
16.00833	-57
16.01667	-58
16.02500	-60
16.03333	-62
16.04167	-63
16.05000	-62
16.05833	-61
16.06667	-59
16.07500	-57
16.08333	-56
16.09167	-54
16.10000	-53
16.10833	-51
16.11667	-49
16.12500	-46
16.13333	-44
16.14167	-43
16.15000	-43
16.15833	-44
16.16667	-47
16.17500	-51
16.18333	-56
16.19167	-61
16.20000	-65
16.20833	-69
16.21667	-73
16.22500	-75
16.23333	-76
16.24167	-76
16.25000	-76
16.25833	-75
16.26667	-73
16.27500	-70
16.28333	-66
16.29167	-61
16.30000	-57
16.30833	-52
16.31667	-49
16.32500	-48
16.33333	-48
16.34167	-50
16.35000	-53
16.35833	-58
16.36667	-64
16.37500	-68
16.38333	-71
16.39167	-71
16.40000	-70
16.40833	-68
16.41667	-67
16.42500	-66
16.43333	-65
16.44167	-62
16.45000	-60
16.45833	-58
16.46667	-58
16.47500	-60
16.48333	-64
16.49167	-67
16.50000	-70
16.50833	-71
16.51667	-71
16.52500	-68
16.53333	-64
16.54167	-60
16.55000	-56
16.55833	-54
16.56667	-53
16.57500	-53
16.58333	-54
16.59167	-55
16.60000	-56
16.60833	-57
16.61667	-60
16.62500	-64
16.63333	-67
16.64167	-70
16.65000	-70
16.65833	-69
16.66667	-68
16.67500	-67
16.68333	-67
16.69167	-67
16.70000	-68
16.70833	-69
16.71667	-71
16.72500	-72
16.73333	-73
16.74167	-72
16.75000	-70
16.75833	-69
16.76667	-67
16.77500	-65
16.78333	-64
16.79167	-62
16.80000	-62
16.80833	-62
16.81667	-63
16.82500	-65
16.83333	-66
16.84167	-67
16.85000	-67
16.85833	-68
16.86667	-68
16.87500	-69
16.88333	-70
16.89167	-70
16.90000	-69
16.90833	-68
16.91667	-68
16.92500	-70
16.93333	-71
16.94167	-71
16.95000	-70
16.95833	-68
16.96667	-67
16.97500	-67
16.98333	-67
16.99167	-67
17.00000	-67
17.00833	-66
17.01667	-67
17.02500	-69
17.03333	-72
17.04167	-73
17.05000	-72
17.05833	-69
17.06667	-65
17.07500	-61
17.08333	-58
17.09167	-56
17.10000	-55
17.10833	-54
17.11667	-54
17.12500	-54
17.13333	-55
17.14167	-57
17.15000	-60
17.15833	-63
17.16667	-65
17.17500	-66
17.18333	-64
17.19167	-62
17.20000	-60
17.20833	-59
17.21667	-59
17.22500	-62
17.23333	-64
17.24167	-64
17.25000	-64
17.25833	-64
17.26667	-65
17.27500	-65
17.28333	-65
17.29167	-64
17.30000	-61
17.30833	-59
17.31667	-58
17.32500	-58
17.33333	-59
17.34167	-59
17.35000	-58
17.35833	-57
17.36667	-56
17.37500	-56
17.38333	-57
17.39167	-58
17.40000	-59
17.40833	-59
17.41667	-58
17.42500	-59
17.43333	-61
17.44167	-63
17.45000	-66
17.45833	-69
17.46667	-71
17.47500	-71
17.48333	-69
17.49167	-67
17.50000	-65
17.50833	-64
17.51667	-64
17.52500	-65
17.53333	-65
17.54167	-64
17.55000	-62
17.55833	-61
17.56667	-61
17.57500	-63
17.58333	-66
17.59167	-68
17.60000	-67
17.60833	-65
17.61667	-63
17.62500	-61
17.63333	-60
17.64167	-61
17.65000	-63
17.65833	-63
17.66667	-62
17.67500	-59
17.68333	-54
17.69167	-50
17.70000	-47
17.70833	-47
17.71667	-48
17.72500	-51
17.73333	-54
17.74167	-55
17.75000	-54
17.75833	-53
17.76667	-53
17.77500	-55
17.78333	-60
17.79167	-65
17.80000	-70
17.80833	-73
17.81667	-74
17.82500	-72
17.83333	-70
17.84167	-68
17.85000	-66
17.85833	-64
17.86667	-64
17.87500	-63
17.88333	-62
17.89167	-60
17.90000	-58
17.90833	-56
17.91667	-57
17.92500	-59
17.93333	-61
17.94167	-62
17.95000	-62
17.95833	-59
17.96667	-57
17.97500	-56
17.98333	-59
17.99167	-63
18.00000	-66
18.00833	-68
18.01667	-68
18.02500	-68
18.03333	-69
18.04167	-71
18.05000	-73
18.05833	-72
18.06667	-70
18.07500	-67
18.08333	-65
18.09167	-63
18.10000	-62
18.10833	-62
18.11667	-60
18.12500	-59
18.13333	-57
18.14167	-55
18.15000	-54
18.15833	-54
18.16667	-56
18.17500	-59
18.18333	-61
18.19167	-63
18.20000	-65
18.20833	-65
18.21667	-64
18.22500	-63
18.23333	-61
18.24167	-60
18.25000	-61
18.25833	-61
18.26667	-61
18.27500	-61
18.28333	-59
18.29167	-57
18.30000	-55
18.30833	-54
18.31667	-53
18.32500	-53
18.33333	-53
18.34167	-54
18.35000	-56
18.35833	-57
18.36667	-58
18.37500	-59
18.38333	-59
18.39167	-59
18.40000	-59
18.40833	-59
18.41667	-58
18.42500	-57
18.43333	-56
18.44167	-58
18.45000	-61
18.45833	-65
18.46667	-69
18.47500	-71
18.48333	-71
18.49167	-69
18.50000	-67
18.50833	-65
18.51667	-63
18.52500	-62
18.53333	-62
18.54167	-64
18.55000	-66
18.55833	-69
18.56667	-70
18.57500	-70
18.58333	-68
18.59167	-63
18.60000	-58
18.60833	-52
18.61667	-49
18.62500	-48
18.63333	-49
18.64167	-51
18.65000	-53
18.65833	-55
18.66667	-57
18.67500	-57
18.68333	-56
18.69167	-54
18.70000	-52
18.70833	-50
18.71667	-49
18.72500	-48
18.73333	-47
18.74167	-45
18.75000	-43
18.75833	-40
18.76667	-37
18.77500	-34
18.78333	-32
18.79167	-31
18.80000	-31
18.80833	-33
18.81667	-34
18.82500	-36
18.83333	-37
18.84167	-38
18.85000	-38
18.85833	-39
18.86667	-41
18.87500	-43
18.88333	-46
18.89167	-49
18.90000	-49
18.90833	-49
18.91667	-46
18.92500	-44
18.93333	-42
18.94167	-42
18.95000	-43
18.95833	-44
18.96667	-44
18.97500	-43
18.98333	-41
18.99167	-39
19.00000	-38
19.00833	-38
19.01667	-38
19.02500	-36
19.03333	-34
19.04167	-33
19.05000	-30
19.05833	-27
19.06667	-22
19.07500	-17
19.08333	-14
19.09167	-12
19.10000	-13
19.10833	-16
19.11667	-17
19.12500	-16
19.13333	-15
19.14167	-13
19.15000	-11
19.15833	-8
19.16667	-5
19.17500	-1
19.18333	2
19.19167	5
19.20000	8
19.20833	11
19.21667	14
19.22500	17
19.23333	18
19.24167	19
19.25000	19
19.25833	20
19.26667	23
19.27500	29
19.28333	37
19.29167	45
19.30000	53
19.30833	61
19.31667	67
19.32500	72
19.33333	77
19.34167	81
19.35000	85
19.35833	91
19.36667	98
19.37500	107
19.38333	116
19.39167	127
19.40000	139
19.40833	152
19.41667	166
19.42500	180
19.43333	192
19.44167	204
19.45000	216
19.45833	231
19.46667	249
19.47500	270
19.48333	294
19.49167	317
19.50000	338
19.50833	358
19.51667	379
19.52500	403
19.53333	429
19.54167	461
19.55000	495
19.55833	531
19.56667	569
19.57500	607
19.58333	648
19.59167	691
19.60000	737
19.60833	786
19.61667	839
19.62500	896
19.63333	955
19.64167	1019
19.65000	1084
19.65833	1153
19.66667	1226
19.67500	1301
19.68333	1382
19.69167	1465
19.70000	1554
19.70833	1648
19.71667	1748
19.72500	1856
19.73333	1967
19.74167	2089
19.75000	2213
19.75833	2345
19.76667	2481
19.77500	2622
19.78333	2772
19.79167	2926
19.80000	3090
19.80833	3260
19.81667	3438
19.82500	3625
19.83333	3817
19.84167	4020
19.85000	4228
19.85833	4445
19.86667	4672
19.87500	4904
19.88333	5148
19.89167	5395
19.90000	5655
19.90833	5921
19.91667	6197
19.92500	6486
19.93333	6778
19.94167	7086
19.95000	7396
19.95833	7716
19.96667	8045
19.97500	8378
19.98333	8726
19.99167	9076
20.00000	9443
20.00833	9816
20.01667	10196
20.02500	10590
20.03333	10982
20.04167	11388
20.05000	11794
20.05833	12212
20.06667	12639
20.07500	13071
20.08333	13521
20.09167	13968
20.10000	14430
20.10833	14893
20.11667	15360
20.12500	15837
20.13333	16308
20.14167	16793
20.15000	17274
20.15833	17763
20.16667	18258
20.17500	18750
20.18333	19256
20.19167	19751
20.20000	20255
20.20833	20754
20.21667	21249
20.22500	21751
20.23333	22242
20.24167	22743
20.25000	23234
20.25833	23729
20.26667	24224
20.27500	24709
20.28333	25202
20.29167	25678
20.30000	26157
20.30833	26626
20.31667	27087
20.32500	27547
20.33333	27988
20.34167	28430
20.35000	28856
20.35833	29276
20.36667	29689
20.37500	30084
20.38333	30476
20.39167	30848
20.40000	31216
20.40833	31569
20.41667	31908
20.42500	32238
20.43333	32546
20.44167	32844
20.45000	33123
20.45833	33389
20.46667	33643
20.47500	33882
20.48333	34112
20.49167	34321
20.50000	34515
20.50833	34689
20.51667	34842
20.52500	34979
20.53333	35094
20.54167	35195
20.55000	35278
20.55833	35346
20.56667	35400
20.57500	35435
20.58333	35454
20.59167	35453
20.60000	35433
20.60833	35395
20.61667	35338
20.62500	35263
20.63333	35174
20.64167	35066
20.65000	34945
20.65833	34809
20.66667	34656
20.67500	34488
20.68333	34299
20.69167	34099
20.70000	33877
20.70833	33644
20.71667	33396
20.72500	33132
20.73333	32860
20.74167	32569
20.75000	32271
20.75833	31958
20.76667	31634
20.77500	31303
20.78333	30953
20.79167	30603
20.80000	30238
20.80833	29869
20.81667	29495
20.82500	29109
20.83333	28725
20.84167	28326
20.85000	27927
20.85833	27518
20.86667	27102
20.87500	26687
20.88333	26259
20.89167	25837
20.90000	25404
20.90833	24973
20.91667	24542
20.92500	24103
20.93333	23673
20.94167	23233
20.95000	22799
20.95833	22359
20.96667	21919
20.97500	21487
20.98333	21051
20.99167	20632
21.00000	20212
21.00833	19801
21.01667	19396
21.02500	18988
21.03333	18591
21.04167	18186
21.05000	17793
21.05833	17402
21.06667	17016
21.07500	16643
21.08333	16270
21.09167	15911
21.10000	15551
21.10833	15197
21.11667	14848
21.12500	14499
21.13333	14164
21.14167	13831
21.15000	13511
21.15833	13199
21.16667	12894
21.17500	12602
21.18333	12311
21.19167	12034
21.20000	11759
21.20833	11494
21.21667	11238
21.22500	10984
21.23333	10740
21.24167	10495
21.25000	10260
21.25833	10029
21.26667	9803
21.27500	9588
21.28333	9377
21.29167	9179
21.30000	8986
21.30833	8802
21.31667	8625
21.32500	8451
21.33333	8286
21.34167	8123
21.35000	7967
21.35833	7815
21.36667	7669
21.37500	7529
21.38333	7391
21.39167	7261
21.40000	7134
21.40833	7012
21.41667	6894
21.42500	6778
21.43333	6668
21.44167	6558
21.45000	6455
21.45833	6354
21.46667	6257
21.47500	6166
21.48333	6076
21.49167	5992
21.50000	5908
21.50833	5828
21.51667	5751
21.52500	5675
21.53333	5603
21.54167	5533
21.55000	5467
21.55833	5405
21.56667	5345
21.57500	5288
21.58333	5231
21.59167	5178
21.60000	5125
21.60833	5073
21.61667	5021
21.62500	4968
21.63333	4917
21.64167	4865
21.65000	4817
21.65833	4771
21.66667	4726
21.67500	4684
21.68333	4642
21.69167	4602
21.70000	4563
21.70833	4524
21.71667	4487
21.72500	4451
21.73333	4418
21.74167	4384
21.75000	4350
21.75833	4315
21.76667	4279
21.77500	4244
21.78333	4209
21.79167	4175
21.80000	4143
21.80833	4114
21.81667	4089
21.82500	4065
21.83333	4043
21.84167	4020
21.85000	3996
21.85833	3969
21.86667	3942
21.87500	3916
21.88333	3891
21.89167	3868
21.90000	3846
21.90833	3826
21.91667	3807
21.92500	3788
21.93333	3768
21.94167	3747
21.95000	3726
21.95833	3705
21.96667	3685
21.97500	3666
21.98333	3647
21.99167	3629
22.00000	3611
22.00833	3593
22.01667	3575
22.02500	3558
22.03333	3543
22.04167	3529
22.05000	3516
22.05833	3503
22.06667	3490
22.07500	3477
22.08333	3464
22.09167	3452
22.10000	3440
22.10833	3428
22.11667	3415
22.12500	3399
22.13333	3382
22.14167	3365
22.15000	3349
22.15833	3334
22.16667	3319
22.17500	3304
22.18333	3288
22.19167	3272
22.20000	3258
22.20833	3244
22.21667	3233
22.22500	3224
22.23333	3214
22.24167	3203
22.25000	3189
22.25833	3173
22.26667	3156
22.27500	3139
22.28333	3122
22.29167	3108
22.30000	3095
22.30833	3083
22.31667	3069
22.32500	3054
22.33333	3038
22.34167	3020
22.35000	3003
22.35833	2986
22.36667	2970
22.37500	2955
22.38333	2942
22.39167	2929
22.40000	2917
22.40833	2904
22.41667	2889
22.42500	2871
22.43333	2852
22.44167	2832
22.45000	2814
22.45833	2797
22.46667	2781
22.47500	2765
22.48333	2747
22.49167	2729
22.50000	2711
22.50833	2695
22.51667	2679
22.52500	2663
22.53333	2647
22.54167	2629
22.55000	2611
22.55833	2592
22.56667	2572
22.57500	2553
22.58333	2534
22.59167	2515
22.60000	2496
22.60833	2478
22.61667	2460
22.62500	2440
22.63333	2420
22.64167	2402
22.65000	2386
22.65833	2371
22.66667	2355
22.67500	2338
22.68333	2320
22.69167	2299
22.70000	2279
22.70833	2260
22.71667	2241
22.72500	2224
22.73333	2209
22.74167	2193
22.75000	2178
22.75833	2164
22.76667	2151
22.77500	2139
22.78333	2125
22.79167	2111
22.80000	2097
22.80833	2081
22.81667	2066
22.82500	2052
22.83333	2039
22.84167	2025
22.85000	2008
22.85833	1993
22.86667	1979
22.87500	1967
22.88333	1955
22.89167	1945
22.90000	1936
22.90833	1926
22.91667	1914
22.92500	1901
22.93333	1887
22.94167	1873
22.95000	1862
22.95833	1852
22.96667	1842
22.97500	1832
22.98333	1820
22.99167	1809
23.00000	1798
23.00833	1788
23.01667	1780
23.02500	1773
23.03333	1768
23.04167	1763
23.05000	1758
23.05833	1752
23.06667	1745
23.07500	1737
23.08333	1730
23.09167	1722
23.10000	1714
23.10833	1705
23.11667	1696
23.12500	1686
23.13333	1677
23.14167	1671
23.15000	1667
23.15833	1662
23.16667	1657
23.17500	1651
23.18333	1645
23.19167	1639
23.20000	1632
23.20833	1623
23.21667	1614
23.22500	1607
23.23333	1602
23.24167	1600
23.25000	1599
23.25833	1597
23.26667	1595
23.27500	1593
23.28333	1591
23.29167	1587
23.30000	1583
23.30833	1578
23.31667	1570
23.32500	1562
23.33333	1553
23.34167	1546
23.35000	1539
23.35833	1533
23.36667	1529
23.37500	1523
23.38333	1516
23.39167	1510
23.40000	1506
23.40833	1503
23.41667	1502
23.42500	1503
23.43333	1501
23.44167	1497
23.45000	1491
23.45833	1483
23.46667	1474
23.47500	1466
23.48333	1460
23.49167	1455
23.50000	1451
23.50833	1447
23.51667	1443
23.52500	1439
23.53333	1434
23.54167	1429
23.55000	1424
23.55833	1417
23.56667	1410
23.57500	1403
23.58333	1397
23.59167	1393
23.60000	1391
23.60833	1391
23.61667	1391
23.62500	1390
23.63333	1387
23.64167	1382
23.65000	1376
23.65833	1370
23.66667	1364
23.67500	1359
23.68333	1356
23.69167	1353
23.70000	1351
23.70833	1348
23.71667	1342
23.72500	1334
23.73333	1324
23.74167	1314
23.75000	1306
23.75833	1302
23.76667	1301
23.77500	1301
23.78333	1298
23.79167	1294
23.80000	1288
23.80833	1282
23.81667	1278
23.82500	1276
23.83333	1275
23.84167	1274
23.85000	1271
23.85833	1266
23.86667	1262
23.87500	1258
23.88333	1255
23.89167	1254
23.90000	1255
23.90833	1256
23.91667	1258
23.92500	1258
23.93333	1257
23.94167	1254
23.95000	1252
23.95833	1250
23.96667	1249
23.97500	1249
23.98333	1250
23.99167	1252
24.00000	1255
24.00833	1260
24.01667	1265
24.02500	1271
24.03333	1277
24.04167	1282
24.05000	1287
24.05833	1289
24.06667	1288
24.07500	1287
24.08333	1286
24.09167	1288
24.10000	1295
24.10833	1304
24.11667	1313
24.12500	1321
24.13333	1326
24.14167	1328
24.15000	1330
24.15833	1334
24.16667	1340
24.17500	1350
24.18333	1363
24.19167	1376
24.20000	1389
24.20833	1402
24.21667	1415
24.22500	1429
24.23333	1442
24.24167	1457
24.25000	1470
24.25833	1481
24.26667	1491
24.27500	1500
24.28333	1511
24.29167	1524
24.30000	1538
24.30833	1553
24.31667	1566
24.32500	1577
24.33333	1587
24.34167	1595
24.35000	1604
24.35833	1614
24.36667	1627
24.37500	1643
24.38333	1661
24.39167	1678
24.40000	1693
24.40833	1707
24.41667	1720
24.42500	1734
24.43333	1750
24.44167	1766
24.45000	1783
24.45833	1800
24.46667	1816
24.47500	1829
24.48333	1839
24.49167	1846
24.50000	1850
24.50833	1852
24.51667	1857
24.52500	1865
24.53333	1875
24.54167	1886
24.55000	1896
24.55833	1904
24.56667	1911
24.57500	1916
24.58333	1922
24.59167	1927
24.60000	1932
24.60833	1937
24.61667	1940
24.62500	1942
24.63333	1945
24.64167	1948
24.65000	1953
24.65833	1959
24.66667	1965
24.67500	1970
24.68333	1974
24.69167	1975
24.70000	1973
24.70833	1969
24.71667	1964
24.72500	1959
24.73333	1956
24.74167	1953
24.75000	1951
24.75833	1946
24.76667	1940
24.77500	1933
24.78333	1926
24.79167	1920
24.80000	1915
24.80833	1909
24.81667	1901
24.82500	1893
24.83333	1883
24.84167	1873
24.85000	1862
24.85833	1851
24.86667	1840
24.87500	1830
24.88333	1820
24.89167	1810
24.90000	1798
24.90833	1786
24.91667	1772
24.92500	1757
24.93333	1742
24.94167	1728
24.95000	1715
24.95833	1703
24.96667	1691
24.97500	1681
24.98333	1671
24.99167	1659
25.00000	1645
25.00833	1630
25.01667	1616
25.02500	1603
25.03333	1591
25.04167	1578
25.05000	1565
25.05833	1549
25.06667	1532
25.07500	1515
25.08333	1497
25.09167	1481
25.10000	1466
25.10833	1452
25.11667	1438
25.12500	1425
25.13333	1414
25.14167	1402
25.15000	1390
25.15833	1378
25.16667	1366
25.17500	1353
25.18333	1340
25.19167	1327
25.20000	1316
25.20833	1305
25.21667	1293
25.22500	1279
25.23333	1267
25.24167	1254
25.25000	1243
25.25833	1235
25.26667	1228
25.27500	1220
25.28333	1211
25.29167	1201
25.30000	1192
25.30833	1182
25.31667	1173
25.32500	1163
25.33333	1153
25.34167	1141
25.35000	1131
25.35833	1123
25.36667	1116
25.37500	1110
25.38333	1105
25.39167	1101
25.40000	1096
25.40833	1090
25.41667	1083
25.42500	1076
25.43333	1069
25.44167	1062
25.45000	1055
25.45833	1049
25.46667	1042
25.47500	1035
25.48333	1030
25.49167	1026
25.50000	1025
25.50833	1026
25.51667	1027
25.52500	1026
25.53333	1023
25.54167	1019
25.55000	1013
25.55833	1007
25.56667	1001
25.57500	996
25.58333	991
25.59167	987
25.60000	984
25.60833	980
25.61667	978
25.62500	976
25.63333	973
25.64167	971
25.65000	968
25.65833	965
25.66667	962
25.67500	960
25.68333	958
25.69167	956
25.70000	953
25.70833	949
25.71667	946
25.72500	943
25.73333	942
25.74167	941
25.75000	940
25.75833	939
25.76667	938
25.77500	939
25.78333	941
25.79167	944
25.80000	945
25.80833	944
25.81667	941
25.82500	936
25.83333	932
25.84167	931
25.85000	931
25.85833	933
25.86667	934
25.87500	935
25.88333	936
25.89167	936
25.90000	938
25.90833	940
25.91667	942
25.92500	942
25.93333	941
25.94167	940
25.95000	940
25.95833	941
25.96667	945
25.97500	948
25.98333	950
25.99167	951
26.00000	949
26.00833	945
26.01667	942
26.02500	941
26.03333	942
26.04167	945
26.05000	948
26.05833	951
26.06667	956
26.07500	961
26.08333	968
26.09167	975
26.10000	981
26.10833	986
26.11667	990
26.12500	994
26.13333	996
26.14167	996
26.15000	994
26.15833	993
26.16667	992
26.17500	993
26.18333	997
26.19167	1002
26.20000	1008
26.20833	1013
26.21667	1018
26.22500	1022
26.23333	1025
26.24167	1028
26.25000	1032
26.25833	1036
26.26667	1041
26.27500	1047
26.28333	1055
26.29167	1064
26.30000	1074
26.30833	1085
26.31667	1095
26.32500	1104
26.33333	1111
26.34167	1117
26.35000	1122
26.35833	1126
26.36667	1129
26.37500	1131
26.38333	1132
26.39167	1132
26.40000	1133
26.40833	1135
26.41667	1137
26.42500	1141
26.43333	1146
26.44167	1151
26.45000	1159
26.45833	1167
26.46667	1177
26.47500	1186
26.48333	1196
26.49167	1204
26.50000	1212
26.50833	1219
26.51667	1225
26.52500	1230
26.53333	1235
26.54167	1240
26.55000	1245
26.55833	1250
26.56667	1254
26.57500	1257
26.58333	1260
26.59167	1263
26.60000	1267
26.60833	1274
26.61667	1281
26.62500	1290
26.63333	1298
26.64167	1305
26.65000	1311
26.65833	1314
26.66667	1314
26.67500	1312
26.68333	1310
26.69167	1308
26.70000	1308
26.70833	1310
26.71667	1314
26.72500	1318
26.73333	1323
26.74167	1326
26.75000	1328
26.75833	1329
26.76667	1327
26.77500	1324
26.78333	1320
26.79167	1316
26.80000	1313
26.80833	1312
26.81667	1312
26.82500	1314
26.83333	1316
26.84167	1317
26.85000	1317
26.85833	1315
26.86667	1312
26.87500	1309
26.88333	1305
26.89167	1300
26.90000	1294
26.90833	1287
26.91667	1282
26.92500	1278
26.93333	1275
26.94167	1274
26.95000	1274
26.95833	1273
26.96667	1270
26.97500	1267
26.98333	1263
26.99167	1258
27.00000	1253
27.00833	1249
27.01667	1245
27.02500	1242
27.03333	1240
27.04167	1238
27.05000	1236
27.05833	1234
27.06667	1231
27.07500	1229
27.08333	1226
27.09167	1223
27.10000	1218
27.10833	1212
27.11667	1208
27.12500	1203
27.13333	1200
27.14167	1197
27.15000	1194
27.15833	1191
27.16667	1188
27.17500	1185
27.18333	1183
27.19167	1181
27.20000	1178
27.20833	1175
27.21667	1170
27.22500	1165
27.23333	1158
27.24167	1152
27.25000	1146
27.25833	1142
27.26667	1138
27.27500	1135
27.28333	1134
27.29167	1134
27.30000	1134
27.30833	1133
27.31667	1130
27.32500	1125
27.33333	1119
27.34167	1113
27.35000	1107
27.35833	1104
27.36667	1102
27.37500	1102
27.38333	1103
27.39167	1104
27.40000	1105
27.40833	1105
27.41667	1106
27.42500	1106
27.43333	1105
27.44167	1102
27.45000	1097
27.45833	1092
27.46667	1088
27.47500	1085
27.48333	1085
27.49167	1085
27.50000	1084
27.50833	1082
27.51667	1081
27.52500	1079
27.53333	1079
27.54167	1080
27.55000	1081
27.55833	1083
27.56667	1085
27.57500	1089
27.58333	1094
27.59167	1100
27.60000	1106
27.60833	1111
27.61667	1116
27.62500	1120
27.63333	1124
27.64167	1127
27.65000	1131
27.65833	1133
27.66667	1135
27.67500	1138
27.68333	1141
27.69167	1145
27.70000	1149
27.70833	1153
27.71667	1158
27.72500	1164
27.73333	1171
27.74167	1180
27.75000	1189
27.75833	1198
27.76667	1205
27.77500	1212
27.78333	1219
27.79167	1226
27.80000	1234
27.80833	1241
27.81667	1246
27.82500	1250
27.83333	1254
27.84167	1260
27.85000	1269
27.85833	1279
27.86667	1291
27.87500	1301
27.88333	1310
27.89167	1317
27.90000	1323
27.90833	1329
27.91667	1336
27.92500	1344
27.93333	1355
27.94167	1368
27.95000	1382
27.95833	1395
27.96667	1408
27.97500	1419
27.98333	1430
27.99167	1440
28.00000	1452
28.00833	1464
28.01667	1477
28.02500	1490
28.03333	1502
28.04167	1512
28.05000	1521
28.05833	1529
28.06667	1538
28.07500	1549
28.08333	1562
28.09167	1575
28.10000	1588
28.10833	1600
28.11667	1610
28.12500	1620
28.13333	1629
28.14167	1640
28.15000	1650
28.15833	1659
28.16667	1668
28.17500	1677
28.18333	1686
28.19167	1696
28.20000	1708
28.20833	1720
28.21667	1731
28.22500	1742
28.23333	1752
28.24167	1761
28.25000	1769
28.25833	1777
28.26667	1785
28.27500	1793
28.28333	1802
28.29167	1810
28.30000	1817
28.30833	1823
28.31667	1829
28.32500	1834
28.33333	1838
28.34167	1842
28.35000	1845
28.35833	1846
28.36667	1846
28.37500	1846
28.38333	1848
28.39167	1851
28.40000	1855
28.40833	1860
28.41667	1865
28.42500	1870
28.43333	1875
28.44167	1880
28.45000	1884
28.45833	1888
28.46667	1891
28.47500	1893
28.48333	1895
28.49167	1898
28.50000	1901
28.50833	1903
28.51667	1904
28.52500	1903
28.53333	1901
28.54167	1899
28.55000	1895
28.55833	1892
28.56667	1890
28.57500	1887
28.58333	1885
28.59167	1881
28.60000	1877
28.60833	1872
28.61667	1868
28.62500	1864
28.63333	1861
28.64167	1860
28.65000	1860
28.65833	1859
28.66667	1857
28.67500	1853
28.68333	1848
28.69167	1842
28.70000	1835
28.70833	1828
28.71667	1821
28.72500	1816
28.73333	1813
28.74167	1810
28.75000	1808
28.75833	1807
28.76667	1805
28.77500	1803
28.78333	1800
28.79167	1796
28.80000	1792
28.80833	1787
28.81667	1784
28.82500	1781
28.83333	1779
28.84167	1779
28.85000	1779
28.85833	1778
28.86667	1776
28.87500	1773
28.88333	1770
28.89167	1765
28.90000	1761
28.90833	1757
28.91667	1754
28.92500	1752
28.93333	1751
28.94167	1751
28.95000	1751
28.95833	1753
28.96667	1755
28.97500	1758
28.98333	1760
28.99167	1762
29.00000	1763
29.00833	1762
29.01667	1761
29.02500	1760
29.03333	1759
29.04167	1760
29.05000	1763
29.05833	1766
29.06667	1769
29.07500	1773
29.08333	1778
29.09167	1783
29.10000	1788
29.10833	1795
29.11667	1802
29.12500	1809
29.13333	1816
29.14167	1823
29.15000	1830
29.15833	1837
29.16667	1845
29.17500	1852
29.18333	1859
29.19167	1865
29.20000	1872
29.20833	1879
29.21667	1888
29.22500	1899
29.23333	1911
29.24167	1925
29.25000	1938
29.25833	1950
29.26667	1961
29.27500	1971
29.28333	1982
29.29167	1993
29.30000	2005
29.30833	2019
29.31667	2034
29.32500	2050
29.33333	2066
29.34167	2082
29.35000	2097
29.35833	2112
29.36667	2127
29.37500	2141
29.38333	2158
29.39167	2175
29.40000	2196
29.40833	2219
29.41667	2241
29.42500	2264
29.43333	2287
29.44167	2311
29.45000	2336
29.45833	2361
29.46667	2388
29.47500	2414
29.48333	2441
29.49167	2467
29.50000	2494
29.50833	2521
29.51667	2549
29.52500	2578
29.53333	2608
29.54167	2641
29.55000	2674
29.55833	2710
29.56667	2749
29.57500	2791
29.58333	2836
29.59167	2883
29.60000	2931
29.60833	2980
29.61667	3030
29.62500	3083
29.63333	3136
29.64167	3192
29.65000	3248
29.65833	3306
29.66667	3365
29.67500	3428
29.68333	3498
29.69167	3570
29.70000	3648
29.70833	3729
29.71667	3813
29.72500	3904
29.73333	3998
29.74167	4100
29.75000	4206
29.75833	4316
29.76667	4431
29.77500	4548
29.78333	4672
29.79167	4800
29.80000	4938
29.80833	5082
29.81667	5232
29.82500	5391
29.83333	5553
29.84167	5727
29.85000	5906
29.85833	6097
29.86667	6297
29.87500	6503
29.88333	6720
29.89167	6941
29.90000	7176
29.90833	7421
29.91667	7680
29.92500	7960
29.93333	8248
29.94167	8556
29.95000	8870
29.95833	9197
29.96667	9536
29.97500	9882
29.98333	10251
29.99167	10627
30.00000	11028
30.00833	11441
30.01667	11870
30.02500	12322
30.03333	12781
30.04167	13269
30.05000	13764
30.05833	14280
30.06667	14814
30.07500	15358
30.08333	15931
30.09167	16509
30.10000	17116
30.10833	17739
30.11667	18379
30.12500	19049
30.13333	19722
30.14167	20430
30.15000	21140
30.15833	21870
30.16667	22618
30.17500	23371
30.18333	24161
30.19167	24951
30.20000	25776
30.20833	26612
30.21667	27462
30.22500	28340
30.23333	29213
30.24167	30119
30.25000	31022
30.25833	31942
30.26667	32878
30.27500	33813
30.28333	34782
30.29167	35741
30.30000	36727
30.30833	37715
30.31667	38707
30.32500	39720
30.33333	40714
30.34167	41735
30.35000	42738
30.35833	43748
30.36667	44764
30.37500	45763
30.38333	46786
30.39167	47787
30.40000	48809
30.40833	49823
30.41667	50828
30.42500	51837
30.43333	52785
30.44167	53765
30.45000	54823
30.45833	55864
30.46667	56807
30.47500	57665
30.48333	58579
30.49167	59560
30.50000	60515
30.50833	61379
30.51667	62201
30.52500	63026
30.53333	63802
30.54167	64600
30.55000	65451
30.55833	66274
30.56667	67005
30.57500	67655
30.58333	68333
30.59167	69044
30.60000	69720
30.60833	70341
30.61667	70918
30.62500	71450
30.63333	71934
30.64167	72407
30.65000	72850
30.65833	73265
30.66667	73694
30.67500	74102
30.68333	74466
30.69167	74786
30.70000	75070
30.70833	75314
30.71667	75521
30.72500	75701
30.73333	75843
30.74167	75951
30.75000	76024
30.75833	76064
30.76667	76073
30.77500	76053
30.78333	76002
30.79167	75922
30.80000	75806
30.80833	75659
30.81667	75481
30.82500	75268
30.83333	75027
30.84167	74747
30.85000	74440
30.85833	74099
30.86667	73727
30.87500	73332
30.88333	72881
30.89167	72381
30.90000	71867
30.90833	71367
30.91667	70851
30.92500	70297
30.93333	69727
30.94167	69113
30.95000	68484
30.95833	67828
30.96667	67145
30.97500	66448
30.98333	65710
30.99167	64968
31.00000	64199
31.00833	63420
31.01667	62635
31.02500	61823
31.03333	61016
31.04167	60175
31.05000	59334
31.05833	58476
31.06667	57600
31.07500	56729
31.08333	55830
31.09167	54944
31.10000	54042
31.10833	53140
31.11667	52241
31.12500	51325
31.13333	50427
31.14167	49508
31.15000	48602
31.15833	47690
31.16667	46769
31.17500	45866
31.18333	44944
31.19167	44048
31.20000	43148
31.20833	42262
31.21667	41394
31.22500	40518
31.23333	39667
31.24167	38801
31.25000	37953
31.25833	37107
31.26667	36262
31.27500	35443
31.28333	34619
31.29167	33827
31.30000	33037
31.30833	32263
31.31667	31506
31.32500	30747
31.33333	30015
31.34167	29279
31.35000	28565
31.35833	27863
31.36667	27168
31.37500	26502
31.38333	25837
31.39167	25202
31.40000	24573
31.40833	23961
31.41667	23367
31.42500	22775
31.43333	22208
31.44167	21642
31.45000	21096
31.45833	20561
31.46667	20034
31.47500	19531
31.48333	19031
31.49167	18557
31.50000	18092
31.50833	17643
31.51667	17211
31.52500	16783
31.53333	16373
31.54167	15961
31.55000	15566
31.55833	15179
31.56667	14802
31.57500	14447
31.58333	14098
31.59167	13769
31.60000	13447
31.60833	13137
31.61667	12837
31.62500	12540
31.63333	12257
31.64167	11973
31.65000	11702
31.65833	11438
31.66667	11181
31.67500	10938
31.68333	10700
31.69167	10476
31.70000	10259
31.70833	10049
31.71667	9847
31.72500	9646
31.73333	9456
31.74167	9267
31.75000	9088
31.75833	8916
31.76667	8748
31.77500	8589
31.78333	8430
31.79167	8281
31.80000	8135
31.80833	7995
31.81667	7863
31.82500	7735
31.83333	7614
31.84167	7493
31.85000	7377
31.85833	7262
31.86667	7148
31.87500	7041
31.88333	6935
31.89167	6837
31.90000	6741
31.90833	6648
31.91667	6558
31.92500	6467
31.93333	6383
31.94167	6302
31.95000	6225
31.95833	6151
31.96667	6078
31.97500	6010
31.98333	5942
31.99167	5880
32.00000	5821
32.00833	5765
32.01667	5711
32.02500	5658
32.03333	5608
32.04167	5559
32.05000	5512
32.05833	5468
32.06667	5426
32.07500	5386
32.08333	5346
32.09167	5308
32.10000	5270
32.10833	5235
32.11667	5204
32.12500	5174
32.13333	5149
32.14167	5126
32.15000	5107
32.15833	5089
32.16667	5075
32.17500	5061
32.18333	5049
32.19167	5036
32.20000	5024
32.20833	5012
32.21667	5002
32.22500	4994
32.23333	4988
32.24167	4985
32.25000	4984
32.25833	4986
32.26667	4990
32.27500	4997
32.28333	5007
32.29167	5018
32.30000	5033
32.30833	5050
32.31667	5072
32.32500	5096
32.33333	5121
32.34167	5147
32.35000	5174
32.35833	5201
32.36667	5231
32.37500	5266
32.38333	5306
32.39167	5350
32.40000	5398
32.40833	5449
32.41667	5502
32.42500	5560
32.43333	5620
32.44167	5684
32.45000	5750
32.45833	5821
32.46667	5897
32.47500	5978
32.48333	6065
32.49167	6156
32.50000	6253
32.50833	6357
32.51667	6468
32.52500	6588
32.53333	6710
32.54167	6840
32.55000	6973
32.55833	7111
32.56667	7258
32.57500	7411
32.58333	7576
32.59167	7746
32.60000	7928
32.60833	8117
32.61667	8313
32.62500	8522
32.63333	8735
32.64167	8962
32.65000	9196
32.65833	9441
32.66667	9701
32.67500	9969
32.68333	10257
32.69167	10552
32.70000	10864
32.70833	11186
32.71667	11517
32.72500	11865
32.73333	12218
32.74167	12591
32.75000	12972
32.75833	13369
32.76667	13784
32.77500	14207
32.78333	14655
32.79167	15108
32.80000	15581
32.80833	16066
32.81667	16563
32.82500	17084
32.83333	17611
32.84167	18169
32.85000	18735
32.85833	19323
32.86667	19930
32.87500	20540
32.88333	21175
32.89167	21809
32.90000	22464
32.90833	23130
32.91667	23808
32.92500	24514
32.93333	25219
32.94167	25955
32.95000	26693
32.95833	27451
32.96667	28227
32.97500	29002
32.98333	29804
32.99167	30595
33.00000	31401
33.00833	32209
33.01667	33021
33.02500	33858
33.03333	34688
33.04167	35547
33.05000	36402
33.05833	37268
33.06667	38144
33.07500	39006
33.08333	39886
33.09167	40745
33.10000	41616
33.10833	42481
33.11667	43340
33.12500	44216
33.13333	45073
33.14167	45952
33.15000	46815
33.15833	47679
33.16667	48542
33.17500	49379
33.18333	50223
33.19167	51038
33.20000	51854
33.20833	52658
33.21667	53445
33.22500	54237
33.23333	55004
33.24167	55780
33.25000	56532
33.25833	57271
33.26667	57996
33.27500	58688
33.28333	59373
33.29167	60026
33.30000	60671
33.30833	61299
33.31667	61903
33.32500	62501
33.33333	63068
33.34167	63629
33.35000	64162
33.35833	64674
33.36667	65165
33.37500	65621
33.38333	66061
33.39167	66469
33.40000	66860
33.40833	67228
33.41667	67570
33.42500	67895
33.43333	68186
33.44167	68457
33.45000	68699
33.45833	68915
33.46667	69108
33.47500	69272
33.48333	69413
33.49167	69524
33.50000	69607
33.50833	69664
33.51667	69693
33.52500	69696
33.53333	69673
33.54167	69622
33.55000	69548
33.55833	69445
33.56667	69316
33.57500	69162
33.58333	68978
33.59167	68773
33.60000	68539
33.60833	68282
33.61667	68002
33.62500	67692
33.63333	67365
33.64167	67006
33.65000	66630
33.65833	66228
33.66667	65800
33.67500	65356
33.68333	64879
33.69167	64392
33.70000	63876
33.70833	63342
33.71667	62792
33.72500	62214
33.73333	61633
33.74167	61023
33.75000	60407
33.75833	59773
33.76667	59119
33.77500	58459
33.78333	57769
33.79167	57080
33.80000	56365
33.80833	55641
33.81667	54907
33.82500	54149
33.83333	53400
33.84167	52626
33.85000	51859
33.85833	51082
33.86667	50295
33.87500	49515
33.88333	48709
33.89167	47914
33.90000	47101
33.90833	46288
33.91667	45483
33.92500	44665
33.93333	43868
33.94167	43054
33.95000	42252
33.95833	41448
33.96667	40638
33.97500	39843
33.98333	39033
33.99167	38240
34.00000	37435
34.00833	36636
34.01667	35850
34.02500	35058
34.03333	34292
34.04167	33520
34.05000	32769
34.05833	32024
34.06667	31281
34.07500	30560
34.08333	29829
34.09167	29122
34.10000	28413
34.10833	27715
34.11667	27032
34.12500	26348
34.13333	25691
34.14167	25032
34.15000	24396
34.15833	23769
34.16667	23149
34.17500	22549
34.18333	21945
34.19167	21364
34.20000	20785
34.20833	20220
34.21667	19672
34.22500	19126
34.23333	18606
34.24167	18088
34.25000	17589
34.25833	17100
34.26667	16617
34.27500	16151
34.28333	15685
34.29167	15240
34.30000	14801
34.30833	14376
34.31667	13965
34.32500	13555
34.33333	13166
34.34167	12779
34.35000	12409
34.35833	12051
34.36667	11702
34.37500	11367
34.38333	11033
34.39167	10715
34.40000	10400
34.40833	10095
34.41667	9802
34.42500	9514
34.43333	9241
34.44167	8970
34.45000	8711
34.45833	8459
34.46667	8211
34.47500	7975
34.48333	7739
34.49167	7516
34.50000	7298
34.50833	7089
34.51667	6890
34.52500	6694
34.53333	6507
34.54167	6319
34.55000	6138
34.55833	5961
34.56667	5787
34.57500	5625
34.58333	5467
34.59167	5319
34.60000	5175
34.60833	5037
34.61667	4902
34.62500	4768
34.63333	4641
34.64167	4518
34.65000	4401
34.65833	4289
34.66667	4180
34.67500	4075
34.68333	3971
34.69167	3871
34.70000	3774
34.70833	3680
34.71667	3591
34.72500	3503
34.73333	3419
34.74167	3335
34.75000	3254
34.75833	3176
34.76667	3100
34.77500	3028
34.78333	2959
34.79167	2893
34.80000	2828
34.80833	2765
34.81667	2705
34.82500	2647
34.83333	2593
34.84167	2540
34.85000	2489
34.85833	2440
34.86667	2391
34.87500	2345
34.88333	2299
34.89167	2256
34.90000	2214
34.90833	2172
34.91667	2131
34.92500	2089
34.93333	2050
34.94167	2012
34.95000	1978
34.95833	1947
34.96667	1919
34.97500	1893
34.98333	1865
34.99167	1838
35.00000	1812
35.00833	1785
35.01667	1757
35.02500	1728
35.03333	1699
35.04167	1670
35.05000	1642
35.05833	1618
35.06667	1595
35.07500	1575
35.08333	1556
35.09167	1537
35.10000	1517
35.10833	1495
35.11667	1472
35.12500	1449
35.13333	1429
35.14167	1411
35.15000	1395
35.15833	1380
35.16667	1365
35.17500	1350
35.18333	1334
35.19167	1318
35.20000	1301
35.20833	1286
35.21667	1273
35.22500	1262
35.23333	1252
35.24167	1242
35.25000	1234
35.25833	1226
35.26667	1220
35.27500	1214
35.28333	1208
35.29167	1201
35.30000	1191
35.30833	1178
35.31667	1164
35.32500	1149
35.33333	1136
35.34167	1125
35.35000	1116
35.35833	1108
35.36667	1101
35.37500	1094
35.38333	1085
35.39167	1075
35.40000	1064
35.40833	1053
35.41667	1043
35.42500	1034
35.43333	1027
35.44167	1019
35.45000	1012
35.45833	1005
35.46667	998
35.47500	991
35.48333	984
35.49167	977
35.50000	970
35.50833	963
35.51667	957
35.52500	950
35.53333	943
35.54167	936
35.55000	930
35.55833	927
35.56667	925
35.57500	923
35.58333	919
35.59167	913
35.60000	906
35.60833	899
35.61667	893
35.62500	888
35.63333	883
35.64167	877
35.65000	870
35.65833	863
35.66667	857
35.67500	852
35.68333	848
35.69167	845
35.70000	842
35.70833	840
35.71667	837
35.72500	834
35.73333	830
35.74167	826
35.75000	822
35.75833	819
35.76667	816
35.77500	812
35.78333	808
35.79167	803
35.80000	798
35.80833	793
35.81667	789
35.82500	785
35.83333	780
35.84167	774
35.85000	768
35.85833	763
35.86667	760
35.87500	759
35.88333	759
35.89167	760
35.90000	759
35.90833	757
35.91667	754
35.92500	753
35.93333	751
35.94167	749
35.95000	745
35.95833	739
35.96667	732
35.97500	725
35.98333	719
35.99167	715
36.00000	711
36.00833	708
36.01667	706
36.02500	705
36.03333	704
36.04167	703
36.05000	701
36.05833	699
36.06667	697
36.07500	695
36.08333	694
36.09167	693
36.10000	692
36.10833	690
36.11667	687
36.12500	683
36.13333	678
36.14167	674
36.15000	670
36.15833	667
36.16667	665
36.17500	663
36.18333	660
36.19167	657
36.20000	653
36.20833	649
36.21667	646
36.22500	643
36.23333	640
36.24167	638
36.25000	636
36.25833	634
36.26667	633
36.27500	631
36.28333	629
36.29167	627
36.30000	627
36.30833	627
36.31667	628
36.32500	627
36.33333	625
36.34167	621
36.35000	615
36.35833	610
36.36667	605
36.37500	601
36.38333	597
36.39167	594
36.40000	591
36.40833	588
36.41667	585
36.42500	583
36.43333	582
36.44167	583
36.45000	583
36.45833	583
36.46667	582
36.47500	579
36.48333	576
36.49167	572
36.50000	569
36.50833	567
36.51667	566
36.52500	568
36.53333	570
36.54167	571
36.55000	570
36.55833	569
36.56667	566
36.57500	563
36.58333	559
36.59167	555
36.60000	550
36.60833	545
36.61667	543
36.62500	543
36.63333	543
36.64167	542
36.65000	540
36.65833	539
36.66667	536
36.67500	533
36.68333	530
36.69167	528
36.70000	528
36.70833	529
36.71667	529
36.72500	528
36.73333	524
36.74167	519
36.75000	514
36.75833	512
36.76667	512
36.77500	512
36.78333	510
36.79167	508
36.80000	506
36.80833	505
36.81667	507
36.82500	510
36.83333	513
36.84167	515
36.85000	515
36.85833	513
36.86667	509
36.87500	504
36.88333	499
36.89167	493
36.90000	488
36.90833	483
36.91667	479
36.92500	476
36.93333	474
36.94167	475
36.95000	477
36.95833	480
36.96667	482
36.97500	483
36.98333	480
36.99167	476
37.00000	471
37.00833	467
37.01667	463
37.02500	459
37.03333	456
37.04167	453
37.05000	452
37.05833	452
37.06667	454
37.07500	456
37.08333	455
37.09167	454
37.10000	453
37.10833	452
37.11667	452
37.12500	450
37.13333	447
37.14167	443
37.15000	440
37.15833	439
37.16667	438
37.17500	438
37.18333	437
37.19167	436
37.20000	434
37.20833	433
37.21667	431
37.22500	430
37.23333	431
37.24167	434
37.25000	438
37.25833	441
37.26667	442
37.27500	442
37.28333	440
37.29167	437
37.30000	433
37.30833	429
37.31667	425
37.32500	422
37.33333	420
37.34167	419
37.35000	419
37.35833	420
37.36667	422
37.37500	423
37.38333	422
37.39167	420
37.40000	417
37.40833	414
37.41667	412
37.42500	412
37.43333	412
37.44167	413
37.45000	414
37.45833	415
37.46667	413
37.47500	412
37.48333	410
37.49167	409
37.50000	408
37.50833	408
37.51667	409
37.52500	410
37.53333	410
37.54167	410
37.55000	409
37.55833	406
37.56667	403
37.57500	401
37.58333	400
37.59167	401
37.60000	404
37.60833	408
37.61667	410
37.62500	411
37.63333	410
37.64167	409
37.65000	407
37.65833	407
37.66667	408
37.67500	410
37.68333	412
37.69167	415
37.70000	416
37.70833	416
37.71667	417
37.72500	417
37.73333	418
37.74167	419
37.75000	421
37.75833	421
37.76667	420
37.77500	417
37.78333	414
37.79167	411
37.80000	409
37.80833	410
37.81667	411
37.82500	413
37.83333	415
37.84167	416
37.85000	416
37.85833	414
37.86667	410
37.87500	405
37.88333	401
37.89167	399
37.90000	399
37.90833	403
37.91667	409
37.92500	415
37.93333	420
37.94167	422
37.95000	423
37.95833	422
37.96667	420
37.97500	418
37.98333	418
37.99167	419
38.00000	420
38.00833	422
38.01667	425
38.02500	427
38.03333	428
38.04167	427
38.05000	424
38.05833	420
38.06667	415
38.07500	410
38.08333	408
38.09167	407
38.10000	408
38.10833	410
38.11667	412
38.12500	413
38.13333	414
38.14167	416
38.15000	418
38.15833	421
38.16667	422
38.17500	421
38.18333	418
38.19167	414
38.20000	411
38.20833	409
38.21667	408
38.22500	407
38.23333	407
38.24167	405
38.25000	403
38.25833	403
38.26667	404
38.27500	407
38.28333	410
38.29167	414
38.30000	416
38.30833	417
38.31667	416
38.32500	415
38.33333	412
38.34167	411
38.35000	412
38.35833	412
38.36667	413
38.37500	413
38.38333	413
38.39167	413
38.40000	413
38.40833	412
38.41667	412
38.42500	411
38.43333	411
38.44167	411
38.45000	412
38.45833	413
38.46667	412
38.47500	410
38.48333	407
38.49167	402
38.50000	397
38.50833	393
38.51667	391
38.52500	390
38.53333	391
38.54167	391
38.55000	391
38.55833	392
38.56667	394
38.57500	398
38.58333	404
38.59167	409
38.60000	414
38.60833	416
38.61667	416
38.62500	414
38.63333	411
38.64167	407
38.65000	403
38.65833	400
38.66667	398
38.67500	395
38.68333	393
38.69167	390
38.70000	386
38.70833	382
38.71667	380
38.72500	382
38.73333	385
38.74167	391
38.75000	398
38.75833	404
38.76667	410
38.77500	414
38.78333	415
38.79167	414
38.80000	412
38.80833	410
38.81667	410
38.82500	411
38.83333	412
38.84167	412
38.85000	410
38.85833	406
38.86667	403
38.87500	401
38.88333	401
38.89167	403
38.90000	405
38.90833	407
38.91667	408
38.92500	409
38.93333	410
38.94167	410
38.95000	409
38.95833	408
38.96667	405
38.97500	403
38.98333	401
38.99167	399
39.00000	397
39.00833	397
39.01667	398
39.02500	401
39.03333	405
39.04167	407
39.05000	408
39.05833	407
39.06667	405
39.07500	403
39.08333	402
39.09167	402
39.10000	402
39.10833	402
39.11667	401
39.12500	399
39.13333	396
39.14167	393
39.15000	390
39.15833	389
39.16667	389
39.17500	391
39.18333	393
39.19167	396
39.20000	397
39.20833	398
39.21667	399
39.22500	397
39.23333	395
39.24167	392
39.25000	391
39.25833	391
39.26667	393
39.27500	395
39.28333	395
39.29167	394
39.30000	391
39.30833	389
39.31667	388
39.32500	388
39.33333	390
39.34167	392
39.35000	392
39.35833	389
39.36667	383
39.37500	376
39.38333	370
39.39167	366
39.40000	364
39.40833	365
39.41667	367
39.42500	368
39.43333	370
39.44167	370
39.45000	369
39.45833	368
39.46667	368
39.47500	368
39.48333	368
39.49167	370
39.50000	370
39.50833	370
39.51667	369
39.52500	368
39.53333	366
39.54167	364
39.55000	361
39.55833	359
39.56667	356
39.57500	354
39.58333	351
39.59167	348
39.60000	343
39.60833	338
39.61667	334
39.62500	331
39.63333	331
39.64167	331
39.65000	333
39.65833	333
39.66667	332
39.67500	331
39.68333	331
39.69167	331
39.70000	333
39.70833	335
39.71667	336
39.72500	335
39.73333	332
39.74167	327
39.75000	321
39.75833	315
39.76667	309
39.77500	304
39.78333	302
39.79167	301
39.80000	302
39.80833	303
39.81667	305
39.82500	306
39.83333	307
39.84167	306
39.85000	305
39.85833	304
39.86667	305
39.87500	306
39.88333	308
39.89167	310
39.90000	310
39.90833	309
39.91667	306
39.92500	303
39.93333	300
39.94167	297
39.95000	296
39.95833	295
39.96667	295
39.97500	294
39.98333	291
39.99167	289
40.00000	287
40.00833	285
40.01667	283
40.02500	281
40.03333	278
40.04167	277
40.05000	277
40.05833	278
40.06667	280
40.07500	280
40.08333	277
40.09167	274
40.10000	271
40.10833	270
40.11667	269
40.12500	271
40.13333	271
40.14167	269
40.15000	265
40.15833	262
40.16667	260
40.17500	259
40.18333	261
40.19167	263
40.20000	265
40.20833	266
40.21667	266
40.22500	265
40.23333	263
40.24167	260
40.25000	256
40.25833	251
40.26667	247
40.27500	242
40.28333	238
40.29167	236
40.30000	236
40.30833	239
40.31667	243
40.32500	247
40.33333	250
40.34167	252
40.35000	253
40.35833	256
40.36667	260
40.37500	264
40.38333	268
40.39167	272
40.40000	274
40.40833	275
40.41667	275
40.42500	277
40.43333	280
40.44167	283
40.45000	288
40.45833	293
40.46667	298
40.47500	303
40.48333	306
40.49167	308
40.50000	310
40.50833	312
40.51667	316
40.52500	321
40.53333	327
40.54167	335
40.55000	343
40.55833	351
40.56667	359
40.57500	367
40.58333	375
40.59167	384
40.60000	392
40.60833	401
40.61667	410
40.62500	422
40.63333	434
40.64167	447
40.65000	460
40.65833	474
40.66667	489
40.67500	505
40.68333	524
40.69167	543
40.70000	562
40.70833	580
40.71667	599
40.72500	619
40.73333	642
40.74167	667
40.75000	694
40.75833	720
40.76667	746
40.77500	771
40.78333	795
40.79167	821
40.80000	850
40.80833	882
40.81667	916
40.82500	951
40.83333	986
40.84167	1021
40.85000	1057
40.85833	1094
40.86667	1132
40.87500	1169
40.88333	1206
40.89167	1242
40.90000	1280
40.90833	1319
40.91667	1360
40.92500	1404
40.93333	1448
40.94167	1496
40.95000	1545
40.95833	1598
40.96667	1653
40.97500	1708
40.98333	1764
40.99167	1817
41.00000	1872
41.00833	1927
41.01667	1985
41.02500	2047
41.03333	2110
41.04167	2175
41.05000	2240
41.05833	2306
41.06667	2371
41.07500	2435
41.08333	2501
41.09167	2566
41.10000	2632
41.10833	2699
41.11667	2765
41.12500	2833
41.13333	2899
41.14167	2967
41.15000	3034
41.15833	3102
41.16667	3172
41.17500	3241
41.18333	3312
41.19167	3383
41.20000	3455
41.20833	3527
41.21667	3600
41.22500	3675
41.23333	3749
41.24167	3824
41.25000	3897
41.25833	3968
41.26667	4037
41.27500	4102
41.28333	4166
41.29167	4228
41.30000	4291
41.30833	4355
41.31667	4420
41.32500	4487
41.33333	4552
41.34167	4619
41.35000	4685
41.35833	4752
41.36667	4820
41.37500	4886
41.38333	4951
41.39167	5013
41.40000	5073
41.40833	5131
41.41667	5185
41.42500	5238
41.43333	5288
41.44167	5336
41.45000	5380
41.45833	5423
41.46667	5463
41.47500	5501
41.48333	5538
41.49167	5573
41.50000	5608
41.50833	5643
41.51667	5675
41.52500	5707
41.53333	5737
41.54167	5766
41.55000	5791
41.55833	5812
41.56667	5830
41.57500	5845
41.58333	5860
41.59167	5873
41.60000	5886
41.60833	5897
41.61667	5903
41.62500	5905
41.63333	5905
41.64167	5904
41.65000	5902
41.65833	5898
41.66667	5892
41.67500	5883
41.68333	5872
41.69167	5858
41.70000	5843
41.70833	5825
41.71667	5803
41.72500	5778
41.73333	5751
41.74167	5722
41.75000	5694
41.75833	5668
41.76667	5642
41.77500	5615
41.78333	5585
41.79167	5553
41.80000	5517
41.80833	5479
41.81667	5440
41.82500	5398
41.83333	5356
41.84167	5311
41.85000	5264
41.85833	5213
41.86667	5158
41.87500	5102
41.88333	5041
41.89167	4981
41.90000	4921
41.90833	4862
41.91667	4803
41.92500	4742
41.93333	4682
41.94167	4620
41.95000	4557
41.95833	4493
41.96667	4428
41.97500	4363
41.98333	4297
41.99167	4232
42.00000	4164
42.00833	4095
42.01667	4027
42.02500	3957
42.03333	3888
42.04167	3818
42.05000	3748
42.05833	3679
42.06667	3608
42.07500	3539
42.08333	3470
42.09167	3402
42.10000	3332
42.10833	3260
42.11667	3189
42.12500	3118
42.13333	3049
42.14167	2983
42.15000	2918
42.15833	2853
42.16667	2788
42.17500	2723
42.18333	2658
42.19167	2594
42.20000	2530
42.20833	2467
42.21667	2405
42.22500	2344
42.23333	2284
42.24167	2224
42.25000	2165
42.25833	2106
42.26667	2046
42.27500	1987
42.28333	1927
42.29167	1870
42.30000	1813
42.30833	1757
42.31667	1705
42.32500	1654
42.33333	1606
42.34167	1560
42.35000	1516
42.35833	1473
42.36667	1431
42.37500	1391
42.38333	1350
42.39167	1310
42.40000	1270
42.40833	1231
42.41667	1193
42.42500	1156
42.43333	1121
42.44167	1087
42.45000	1054
42.45833	1020
42.46667	987
42.47500	955
42.48333	925
42.49167	896
42.50000	868
42.50833	841
42.51667	815
42.52500	789
42.53333	764
42.54167	740
42.55000	716
42.55833	692
42.56667	668
42.57500	645
42.58333	624
42.59167	606
42.60000	590
42.60833	576
42.61667	562
42.62500	546
42.63333	532
42.64167	519
42.65000	508
42.65833	499
42.66667	491
42.67500	481
42.68333	469
42.69167	455
42.70000	441
42.70833	428
42.71667	416
42.72500	406
42.73333	398
42.74167	390
42.75000	382
42.75833	374
42.76667	365
42.77500	356
42.78333	346
42.79167	337
42.80000	331
42.80833	328
42.81667	325
42.82500	320
42.83333	314
42.84167	307
42.85000	300
42.85833	295
42.86667	293
42.87500	290
42.88333	287
42.89167	282
42.90000	277
42.90833	273
42.91667	269
42.92500	266
42.93333	263
42.94167	258
42.95000	254
42.95833	252
42.96667	253
42.97500	255
42.98333	257
42.99167	259
43.00000	259
43.00833	256
43.01667	253
43.02500	249
43.03333	245
43.04167	239
43.05000	232
43.05833	226
43.06667	220
43.07500	217
43.08333	215
43.09167	215
43.10000	217
43.10833	220
43.11667	221
43.12500	221
43.13333	219
43.14167	219
43.15000	218
43.15833	219
43.16667	220
43.17500	219
43.18333	216
43.19167	212
43.20000	208
43.20833	205
43.21667	203
43.22500	204
43.23333	205
43.24167	206
43.25000	207
43.25833	209
43.26667	209
43.27500	209
43.28333	208
43.29167	206
43.30000	202
43.30833	198
43.31667	195
43.32500	193
43.33333	192
43.34167	193
43.35000	195
43.35833	199
43.36667	202
43.37500	204
43.38333	204
43.39167	202
43.40000	198
43.40833	193
43.41667	189
43.42500	185
43.43333	182
43.44167	179
43.45000	176
43.45833	175
43.46667	175
43.47500	176
43.48333	177
43.49167	178
43.50000	179
43.50833	179
43.51667	181
43.52500	182
43.53333	183
43.54167	183
43.55000	182
43.55833	181
43.56667	180
43.57500	179
43.58333	176
43.59167	173
43.60000	169
43.60833	165
43.61667	164
43.62500	166
43.63333	169
43.64167	173
43.65000	177
43.65833	178
43.66667	177
43.67500	175
43.68333	172
43.69167	169
43.70000	168
43.70833	168
43.71667	168
43.72500	168
43.73333	166
43.74167	162
43.75000	158
43.75833	155
43.76667	153
43.77500	151
43.78333	149
43.79167	147
43.80000	144
43.80833	142
43.81667	141
43.82500	142
43.83333	145
43.84167	147
43.85000	148
43.85833	148
43.86667	146
43.87500	145
43.88333	145
43.89167	146
43.90000	147
43.90833	147
43.91667	147
43.92500	146
43.93333	145
43.94167	145
43.95000	146
43.95833	147
43.96667	148
43.97500	149
43.98333	150
43.99167	150
44.00000	149
44.00833	146
44.01667	142
44.02500	139
44.03333	137
44.04167	137
44.05000	139
44.05833	139
44.06667	138
44.07500	134
44.08333	128
44.09167	122
44.10000	118
44.10833	115
44.11667	112
44.12500	111
44.13333	110
44.14167	111
44.15000	113
44.15833	114
44.16667	115
44.17500	113
44.18333	109
44.19167	105
44.20000	103
44.20833	103
44.21667	105
44.22500	109
44.23333	112
44.24167	115
44.25000	116
44.25833	116
44.26667	115
44.27500	113
44.28333	112
44.29167	112
44.30000	112
44.30833	113
44.31667	115
44.32500	117
44.33333	118
44.34167	117
44.35000	116
44.35833	115
44.36667	113
44.37500	111
44.38333	107
44.39167	103
44.40000	99
44.40833	97
44.41667	96
44.42500	98
44.43333	102
44.44167	106
44.45000	110
44.45833	113
44.46667	116
44.47500	116
44.48333	114
44.49167	111
44.50000	108
44.50833	106
44.51667	105
44.52500	106
44.53333	106
44.54167	106
44.55000	105
44.55833	104
44.56667	103
44.57500	103
44.58333	103
44.59167	103
44.60000	103
44.60833	103
44.61667	102
44.62500	103
44.63333	105
44.64167	107
44.65000	109
44.65833	109
44.66667	108
44.67500	105
44.68333	102
44.69167	101
44.70000	102
44.70833	105
44.71667	107
44.72500	109
44.73333	109
44.74167	109
44.75000	109
44.75833	110
44.76667	111
44.77500	113
44.78333	112
44.79167	111
44.80000	108
44.80833	105
44.81667	102
44.82500	98
44.83333	95
44.84167	93
44.85000	92
44.85833	93
44.86667	95
44.87500	97
44.88333	97
44.89167	96
44.90000	94
44.90833	91
44.91667	88
44.92500	86
44.93333	86
44.94167	87
44.95000	89
44.95833	93
44.96667	97
44.97500	99
44.98333	100
44.99167	99
45.00000	97
45.00833	94
45.01667	94
45.02500	95
45.03333	98
45.04167	101
45.05000	102
45.05833	103
45.06667	102
45.07500	102
45.08333	103
45.09167	106
45.10000	108
45.10833	110
45.11667	110
45.12500	110
45.13333	108
45.14167	106
45.15000	104
45.15833	102
45.16667	99
45.17500	98
45.18333	97
45.19167	99
45.20000	104
45.20833	109
45.21667	112
45.22500	112
45.23333	109
45.24167	102
45.25000	96
45.25833	93
45.26667	94
45.27500	96
45.28333	100
45.29167	104
45.30000	106
45.30833	106
45.31667	103
45.32500	100
45.33333	97
45.34167	95
45.35000	94
45.35833	95
45.36667	97
45.37500	99
45.38333	102
45.39167	104
45.40000	105
45.40833	105
45.41667	105
45.42500	105
45.43333	106
45.44167	107
45.45000	108
45.45833	108
45.46667	106
45.47500	104
45.48333	104
45.49167	104
45.50000	106
45.50833	107
45.51667	107
45.52500	107
45.53333	105
45.54167	104
45.55000	103
45.55833	102
45.56667	101
45.57500	101
45.58333	102
45.59167	104
45.60000	105
45.60833	104
45.61667	103
45.62500	101
45.63333	100
45.64167	99
45.65000	99
45.65833	99
45.66667	99
45.67500	98
45.68333	99
45.69167	101
45.70000	103
45.70833	105
45.71667	107
45.72500	110
45.73333	111
45.74167	111
45.75000	107
45.75833	103
45.76667	98
45.77500	95
45.78333	93
45.79167	93
45.80000	92
45.80833	92
45.81667	92
45.82500	93
45.83333	95
45.84167	97
45.85000	99
45.85833	100
45.86667	100
45.87500	100
45.88333	99
45.89167	98
45.90000	96
45.90833	95
45.91667	93
45.92500	92
45.93333	91
45.94167	89
45.95000	89
45.95833	89
45.96667	90
45.97500	92
45.98333	95
45.99167	97
46.00000	97
46.00833	95
46.01667	92
46.02500	88
46.03333	87
46.04167	88
46.05000	90
46.05833	94
46.06667	96
46.07500	96
46.08333	93
46.09167	87
46.10000	80
46.10833	74
46.11667	71
46.12500	71
46.13333	74
46.14167	78
46.15000	82
46.15833	86
46.16667	88
46.17500	89
46.18333	89
46.19167	87
46.20000	86
46.20833	84
46.21667	83
46.22500	81
46.23333	79
46.24167	76
46.25000	73
46.25833	71
46.26667	71
46.27500	72
46.28333	73
46.29167	74
46.30000	74
46.30833	75
46.31667	77
46.32500	79
46.33333	80
46.34167	81
46.35000	80
46.35833	79
46.36667	77
46.37500	76
46.38333	75
46.39167	73
46.40000	72
46.40833	72
46.41667	72
46.42500	72
46.43333	73
46.44167	74
46.45000	75
46.45833	75
46.46667	75
46.47500	73
46.48333	72
46.49167	70
46.50000	71
46.50833	73
46.51667	77
46.52500	81
46.53333	83
46.54167	84
46.55000	83
46.55833	82
46.56667	81
46.57500	79
46.58333	75
46.59167	70
46.60000	65
46.60833	61
46.61667	60
46.62500	62
46.63333	65
46.64167	65
46.65000	65
46.65833	64
46.66667	65
46.67500	66
46.68333	67
46.69167	67
46.70000	66
46.70833	64
46.71667	62
46.72500	60
46.73333	58
46.74167	58
46.75000	58
46.75833	58
46.76667	60
46.77500	62
46.78333	63
46.79167	65
46.80000	65
46.80833	64
46.81667	60
46.82500	54
46.83333	48
46.84167	43
46.85000	40
46.85833	40
46.86667	41
46.87500	44
46.88333	47
46.89167	51
46.90000	53
46.90833	56
46.91667	58
46.92500	61
46.93333	63
46.94167	65
46.95000	67
46.95833	66
46.96667	63
46.97500	60
46.98333	57
46.99167	55
47.00000	52
47.00833	48
47.01667	45
47.02500	41
47.03333	38
47.04167	36
47.05000	35
47.05833	34
47.06667	35
47.07500	37
47.08333	38
47.09167	40
47.10000	41
47.10833	42
47.11667	44
47.12500	45
47.13333	47
47.14167	47
47.15000	47
47.15833	47
47.16667	46
47.17500	46
47.18333	45
47.19167	44
47.20000	42
47.20833	40
47.21667	37
47.22500	36
47.23333	35
47.24167	34
47.25000	35
47.25833	35
47.26667	35
47.27500	36
47.28333	36
47.29167	36
47.30000	35
47.30833	33
47.31667	31
47.32500	29
47.33333	28
47.34167	27
47.35000	29
47.35833	33
47.36667	38
47.37500	44
47.38333	49
47.39167	52
47.40000	52
47.40833	50
47.41667	47
47.42500	46
47.43333	44
47.44167	41
47.45000	37
47.45833	33
47.46667	30
47.47500	30
47.48333	33
47.49167	37
47.50000	41
47.50833	43
47.51667	44
47.52500	43
47.53333	40
47.54167	36
47.55000	33
47.55833	31
47.56667	29
47.57500	28
47.58333	26
47.59167	24
47.60000	23
47.60833	22
47.61667	22
47.62500	22
47.63333	23
47.64167	24
47.65000	26
47.65833	28
47.66667	30
47.67500	32
47.68333	33
47.69167	35
47.70000	38
47.70833	40
47.71667	41
47.72500	40
47.73333	38
47.74167	34
47.75000	30
47.75833	29
47.76667	30
47.77500	30
47.78333	29
47.79167	27
47.80000	24
47.80833	21
47.81667	21
47.82500	22
47.83333	24
47.84167	26
47.85000	27
47.85833	27
47.86667	26
47.87500	26
47.88333	27
47.89167	29
47.90000	31
47.90833	32
47.91667	32
47.92500	30
47.93333	27
47.94167	25
47.95000	25
47.95833	29
47.96667	36
47.97500	41
47.98333	44
47.99167	45
48.00000	44
48.00833	41
48.01667	38
48.02500	36
48.03333	34
48.04167	34
48.05000	35
48.05833	36
48.06667	36
48.07500	36
48.08333	36
48.09167	35
48.10000	34
48.10833	32
48.11667	30
48.12500	27
48.13333	25
48.14167	25
48.15000	27
48.15833	30
48.16667	34
48.17500	38
48.18333	41
48.19167	44
48.20000	47
48.20833	48
48.21667	48
48.22500	46
48.23333	43
48.24167	39
48.25000	36
48.25833	34
48.26667	33
48.27500	32
48.28333	32
48.29167	33
48.30000	37
48.30833	42
48.31667	45
48.32500	46
48.33333	44
48.34167	41
48.35000	37
48.35833	36
48.36667	36
48.37500	38
48.38333	39
48.39167	41
48.40000	41
48.40833	41
48.41667	41
48.42500	41
48.43333	42
48.44167	45
48.45000	47
48.45833	50
48.46667	52
48.47500	51
48.48333	49
48.49167	47
48.50000	44
48.50833	42
48.51667	41
48.52500	42
48.53333	43
48.54167	42
48.55000	40
48.55833	38
48.56667	37
48.57500	37
48.58333	41
48.59167	45
48.60000	48
48.60833	50
48.61667	51
48.62500	51
48.63333	51
48.64167	51
48.65000	51
48.65833	50
48.66667	48
48.67500	48
48.68333	48
48.69167	49
48.70000	51
48.70833	52
48.71667	53
48.72500	53
48.73333	52
48.74167	52
48.75000	53
48.75833	54
48.76667	55
48.77500	55
48.78333	55
48.79167	53
48.80000	51
48.80833	49
48.81667	47
48.82500	45
48.83333	41
48.84167	37
48.85000	33
48.85833	30
48.86667	28
48.87500	28
48.88333	29
48.89167	33
48.90000	37
48.90833	41
48.91667	44
48.92500	43
48.93333	41
48.94167	38
48.95000	35
48.95833	34
48.96667	34
48.97500	35
48.98333	36
48.99167	36
49.00000	37
49.00833	38
49.01667	39
49.02500	40
49.03333	39
49.04167	36
49.05000	33
49.05833	31
49.06667	29
49.07500	30
49.08333	33
49.09167	37
49.10000	41
49.10833	43
49.11667	44
49.12500	43
49.13333	41
49.14167	38
49.15000	36
49.15833	32
49.16667	27
49.17500	24
49.18333	23
49.19167	24
49.20000	26
49.20833	28
49.21667	28
49.22500	25
49.23333	22
49.24167	18
49.25000	15
49.25833	13
49.26667	12
49.27500	13
49.28333	15
49.29167	17
49.30000	19
49.30833	22
49.31667	24
49.32500	24
49.33333	25
49.34167	26
49.35000	27
49.35833	28
49.36667	27
49.37500	26
49.38333	25
49.39167	24
49.40000	24
49.40833	25
49.41667	24
49.42500	21
49.43333	16
49.44167	12
49.45000	8
49.45833	7
49.46667	8
49.47500	10
49.48333	13
49.49167	17
49.50000	23
49.50833	28
49.51667	31
49.52500	32
49.53333	32
49.54167	29
49.55000	27
49.55833	25
49.56667	24
49.57500	25
49.58333	27
49.59167	28
49.60000	29
49.60833	29
49.61667	27
49.62500	24
49.63333	22
49.64167	21
49.65000	21
49.65833	21
49.66667	21
49.67500	21
49.68333	22
49.69167	22
49.70000	23
49.70833	23
49.71667	22
49.72500	24
49.73333	26
49.74167	29
49.75000	30
49.75833	29
49.76667	24
49.77500	18
49.78333	13
49.79167	8
49.80000	5
49.80833	3
49.81667	3
49.82500	3
49.83333	7
49.84167	14
49.85000	22
49.85833	27
49.86667	30
49.87500	29
49.88333	24
49.89167	19
49.90000	16
49.90833	15
49.91667	16
49.92500	19
49.93333	22
49.94167	24
49.95000	25
49.95833	23
49.96667	20
49.97500	17
49.98333	15
49.99167	14
50.00000	14
50.00833	14
50.01667	13
50.02500	9
50.03333	5
50.04167	1
50.05000	-2
50.05833	-2
50.06667	1
50.07500	4
50.08333	9
50.09167	13
50.10000	15
50.10833	15
50.11667	14
50.12500	15
50.13333	16
50.14167	17
50.15000	18
50.15833	18
50.16667	17
50.17500	16
50.18333	17
50.19167	19
50.20000	21
50.20833	23
50.21667	22
50.22500	17
50.23333	12
50.24167	8
50.25000	5
50.25833	6
50.26667	11
50.27500	17
50.28333	22
50.29167	27
50.30000	28
50.30833	28
50.31667	26
50.32500	25
50.33333	25
50.34167	25
50.35000	25
50.35833	26
50.36667	28
50.37500	31
50.38333	37
50.39167	42
50.40000	44
50.40833	45
50.41667	43
50.42500	39
50.43333	34
50.44167	31
50.45000	28
50.45833	27
50.46667	26
50.47500	27
50.48333	28
50.49167	31
50.50000	34
50.50833	36
50.51667	38
50.52500	38
50.53333	37
50.54167	37
50.55000	39
50.55833	41
50.56667	44
50.57500	48
50.58333	51
50.59167	52
50.60000	52
50.60833	51
50.61667	49
50.62500	47
50.63333	46
50.64167	48
50.65000	53
50.65833	58
50.66667	63
50.67500	66
50.68333	68
50.69167	68
50.70000	67
50.70833	65
50.71667	63
50.72500	61
50.73333	61
50.74167	61
50.75000	62
50.75833	63
50.76667	62
50.77500	62
50.78333	63
50.79167	65
50.80000	68
50.80833	71
50.81667	73
50.82500	75
50.83333	76
50.84167	74
50.85000	72
50.85833	69
50.86667	67
50.87500	68
50.88333	70
50.89167	73
50.90000	76
50.90833	78
50.91667	80
50.92500	82
50.93333	82
50.94167	81
50.95000	80
50.95833	79
50.96667	78
50.97500	78
50.98333	79
50.99167	80
51.00000	80
51.00833	81
51.01667	82
51.02500	83
51.03333	85
51.04167	87
51.05000	91
51.05833	94
51.06667	96
51.07500	97
51.08333	94
51.09167	91
51.10000	86
51.10833	82
51.11667	80
51.12500	79
51.13333	81
51.14167	83
51.15000	86
51.15833	90
51.16667	96
51.17500	100
51.18333	103
51.19167	103
51.20000	102
51.20833	99
51.21667	96
51.22500	95
51.23333	95
51.24167	96
51.25000	97
51.25833	100
51.26667	103
51.27500	106
51.28333	110
51.29167	113
51.30000	113
51.30833	111
51.31667	108
51.32500	106
51.33333	106
51.34167	109
51.35000	113
51.35833	119
51.36667	125
51.37500	133
51.38333	142
51.39167	150
51.40000	156
51.40833	160
51.41667	163
51.42500	163
51.43333	162
51.44167	162
51.45000	163
51.45833	166
51.46667	170
51.47500	176
51.48333	183
51.49167	191
51.50000	199
51.50833	206
51.51667	213
51.52500	219
51.53333	225
51.54167	233
51.55000	241
51.55833	251
51.56667	261
51.57500	272
51.58333	281
51.59167	291
51.60000	301
51.60833	310
51.61667	319
51.62500	328
51.63333	338
51.64167	353
51.65000	368
51.65833	384
51.66667	399
51.67500	413
51.68333	425
51.69167	437
51.70000	451
51.70833	467
51.71667	483
51.72500	501
51.73333	519
51.74167	540
51.75000	563
51.75833	587
51.76667	611
51.77500	635
51.78333	659
51.79167	682
51.80000	707
51.80833	731
51.81667	756
51.82500	779
51.83333	802
51.84167	826
51.85000	852
51.85833	880
51.86667	911
51.87500	942
51.88333	976
51.89167	1009
51.90000	1042
51.90833	1074
51.91667	1104
51.92500	1134
51.93333	1164
51.94167	1196
51.95000	1229
51.95833	1264
51.96667	1301
51.97500	1337
51.98333	1374
51.99167	1411
52.00000	1448
52.00833	1487
52.01667	1527
52.02500	1570
52.03333	1613
52.04167	1659
52.05000	1705
52.05833	1752
52.06667	1801
52.07500	1849
52.08333	1897
52.09167	1943
52.10000	1988
52.10833	2033
52.11667	2077
52.12500	2122
52.13333	2167
52.14167	2215
52.15000	2264
52.15833	2314
52.16667	2366
52.17500	2418
52.18333	2472
52.19167	2525
52.20000	2578
52.20833	2631
52.21667	2683
52.22500	2734
52.23333	2785
52.24167	2837
52.25000	2891
52.25833	2947
52.26667	3006
52.27500	3063
52.28333	3120
52.29167	3176
52.30000	3232
52.30833	3288
52.31667	3345
52.32500	3405
52.33333	3462
52.34167	3519
52.35000	3574
52.35833	3630
52.36667	3688
52.37500	3746
52.38333	3807
52.39167	3867
52.40000	3925
52.40833	3980
52.41667	4032
52.42500	4082
52.43333	4130
52.44167	4180
52.45000	4231
52.45833	4284
52.46667	4339
52.47500	4393
52.48333	4449
52.49167	4503
52.50000	4557
52.50833	4611
52.51667	4664
52.52500	4716
52.53333	4766
52.54167	4816
52.55000	4864
52.55833	4913
52.56667	4962
52.57500	5011
52.58333	5062
52.59167	5111
52.60000	5159
52.60833	5205
52.61667	5248
52.62500	5291
52.63333	5333
52.64167	5375
52.65000	5415
52.65833	5453
52.66667	5489
52.67500	5524
52.68333	5559
52.69167	5594
52.70000	5629
52.70833	5665
52.71667	5700
52.72500	5734
52.73333	5766
52.74167	5798
52.75000	5827
52.75833	5855
52.76667	5883
52.77500	5910
52.78333	5938
52.79167	5965
52.80000	5990
52.80833	6012
52.81667	6032
52.82500	6050
52.83333	6068
52.84167	6088
52.85000	6107
52.85833	6126
52.86667	6142
52.87500	6154
52.88333	6164
52.89167	6171
52.90000	6179
52.90833	6187
52.91667	6193
52.92500	6199
52.93333	6204
52.94167	6210
52.95000	6216
52.95833	6221
52.96667	6226
52.97500	6228
52.98333	6227
52.99167	6225
53.00000	6223
53.00833	6220
53.01667	6217
53.02500	6212
53.03333	6205
53.04167	6196
53.05000	6184
53.05833	6171
53.06667	6156
53.07500	6140
53.08333	6126
53.09167	6112
53.10000	6099
53.10833	6086
53.11667	6072
53.12500	6056
53.13333	6038
53.14167	6016
53.15000	5990
53.15833	5962
53.16667	5932
53.17500	5904
53.18333	5877
53.19167	5851
53.20000	5825
53.20833	5798
53.21667	5772
53.22500	5746
53.23333	5719
53.24167	5691
53.25000	5662
53.25833	5631
53.26667	5598
53.27500	5565
53.28333	5534
53.29167	5502
53.30000	5470
53.30833	5436
53.31667	5400
53.32500	5362
53.33333	5323
53.34167	5283
53.35000	5243
53.35833	5203
53.36667	5162
53.37500	5121
53.38333	5080
53.39167	5039
53.40000	4998
53.40833	4957
53.41667	4917
53.42500	4877
53.43333	4839
53.44167	4800
53.45000	4761
53.45833	4721
53.46667	4680
53.47500	4640
53.48333	4598
53.49167	4558
53.50000	4517
53.50833	4475
53.51667	4432
53.52500	4386
53.53333	4340
53.54167	4293
53.55000	4248
53.55833	4205
53.56667	4165
53.57500	4125
53.58333	4083
53.59167	4042
53.60000	3999
53.60833	3957
53.61667	3916
53.62500	3875
53.63333	3834
53.64167	3789
53.65000	3744
53.65833	3698
53.66667	3653
53.67500	3609
53.68333	3568
53.69167	3528
53.70000	3490
53.70833	3451
53.71667	3413
53.72500	3374
53.73333	3333
53.74167	3291
53.75000	3248
53.75833	3205
53.76667	3165
53.77500	3126
53.78333	3089
53.79167	3052
53.80000	3013
53.80833	2973
53.81667	2934
53.82500	2896
53.83333	2861
53.84167	2827
53.85000	2795
53.85833	2766
53.86667	2736
53.87500	2707
53.88333	2676
53.89167	2645
53.90000	2611
53.90833	2576
53.91667	2542
53.92500	2510
53.93333	2480
53.94167	2450
53.95000	2420
53.95833	2388
53.96667	2353
53.97500	2318
53.98333	2283
53.99167	2251
54.00000	2219
54.00833	2190
54.01667	2163
54.02500	2137
54.03333	2110
54.04167	2084
54.05000	2059
54.05833	2033
54.06667	2008
54.07500	1983
54.08333	1958
54.09167	1934
54.10000	1909
54.10833	1881
54.11667	1853
54.12500	1827
54.13333	1804
54.14167	1784
54.15000	1764
54.15833	1744
54.16667	1724
54.17500	1704
54.18333	1680
54.19167	1657
54.20000	1636
54.20833	1615
54.21667	1594
54.22500	1574
54.23333	1553
54.24167	1530
54.25000	1507
54.25833	1485
54.26667	1462
54.27500	1442
54.28333	1426
54.29167	1413
54.30000	1398
54.30833	1380
54.31667	1360
54.32500	1339
54.33333	1322
54.34167	1306
54.35000	1290
54.35833	1276
54.36667	1264
54.37500	1252
54.38333	1237
54.39167	1221
54.40000	1203
54.40833	1184
54.41667	1167
54.42500	1150
54.43333	1134
54.44167	1119
54.45000	1107
54.45833	1097
54.46667	1086
54.47500	1075
54.48333	1065
54.49167	1054
54.50000	1042
54.50833	1031
54.51667	1021
54.52500	1013
54.53333	1005
54.54167	999
54.55000	991
54.55833	980
54.56667	965
54.57500	949
54.58333	933
54.59167	920
54.60000	910
54.60833	902
54.61667	894
54.62500	884
54.63333	874
54.64167	862
54.65000	850
54.65833	840
54.66667	830
54.67500	822
54.68333	814
54.69167	807
54.70000	801
54.70833	796
54.71667	789
54.72500	782
54.73333	772
54.74167	759
54.75000	746
54.75833	733
54.76667	722
54.77500	713
54.78333	706
54.79167	701
54.80000	696
54.80833	693
54.81667	689
54.82500	684
54.83333	677
54.84167	670
54.85000	660
54.85833	651
54.86667	641
54.87500	632
54.88333	622
54.89167	615
54.90000	609
54.90833	604
54.91667	601
54.92500	599
54.93333	596
54.94167	592
54.95000	588
54.95833	582
54.96667	576
54.97500	569
54.98333	562
54.99167	555
55.00000	551
55.00833	548
55.01667	543
55.02500	538
55.03333	532
55.04167	526
55.05000	519
55.05833	514
55.06667	509
55.07500	505
55.08333	501
55.09167	498
55.10000	497
55.10833	496
55.11667	495
55.12500	492
55.13333	487
55.14167	480
55.15000	473
55.15833	466
55.16667	459
55.17500	454
55.18333	450
55.19167	446
55.20000	443
55.20833	440
55.21667	437
55.22500	434
55.23333	429
55.24167	424
55.25000	419
55.25833	415
55.26667	411
55.27500	409
55.28333	408
55.29167	408
55.30000	408
55.30833	408
55.31667	406
55.32500	403
55.33333	399
55.34167	392
55.35000	385
55.35833	379
55.36667	373
55.37500	369
55.38333	367
55.39167	366
55.40000	367
55.40833	369
55.41667	368
55.42500	366
55.43333	362
55.44167	358
55.45000	355
55.45833	353
55.46667	351
55.47500	351
55.48333	350
55.49167	350
55.50000	349
55.50833	348
55.51667	344
55.52500	337
55.53333	330
55.54167	322
55.55000	315
55.55833	311
55.56667	309
55.57500	309
55.58333	309
55.59167	308
55.60000	304
55.60833	297
55.61667	290
55.62500	283
55.63333	277
55.64167	274
55.65000	273
55.65833	273
55.66667	275
55.67500	276
55.68333	276
55.69167	274
55.70000	271
55.70833	267
55.71667	263
55.72500	259
55.73333	256
55.74167	254
55.75000	252
55.75833	250
55.76667	249
55.77500	248
55.78333	247
55.79167	247
55.80000	246
55.80833	244
55.81667	241
55.82500	238
55.83333	234
55.84167	229
55.85000	224
55.85833	220
55.86667	217
55.87500	216
55.88333	216
55.89167	217
55.90000	218
55.90833	217
55.91667	217
55.92500	217
55.93333	217
55.94167	217
55.95000	217
55.95833	219
55.96667	223
55.97500	227
55.98333	229
55.99167	230
56.00000	226
56.00833	221
56.01667	216
56.02500	213
56.03333	212
56.04167	213
56.05000	214
56.05833	212
56.06667	208
56.07500	203
56.08333	198
56.09167	194
56.10000	191
56.10833	190
56.11667	191
56.12500	191
56.13333	190
56.14167	190
56.15000	189
56.15833	188
56.16667	188
56.17500	189
56.18333	189
56.19167	189
56.20000	190
56.20833	191
56.21667	193
56.22500	193
56.23333	190
56.24167	186
56.25000	182
56.25833	179
56.26667	179
56.27500	180
56.28333	180
56.29167	180
56.30000	179
56.30833	175
56.31667	171
56.32500	167
56.33333	164
56.34167	162
56.35000	162
56.35833	163
56.36667	164
56.37500	165
56.38333	165
56.39167	164
56.40000	161
56.40833	159
56.41667	156
56.42500	153
56.43333	150
56.44167	147
56.45000	145
56.45833	144
56.46667	145
56.47500	145
56.48333	144
56.49167	141
56.50000	138
56.50833	135
56.51667	132
56.52500	130
56.53333	129
56.54167	129
56.55000	129
56.55833	129
56.56667	129
56.57500	128
56.58333	129
56.59167	131
56.60000	133
56.60833	136
56.61667	137
56.62500	137
56.63333	136
56.64167	136
56.65000	136
56.65833	137
56.66667	137
56.67500	136
56.68333	136
56.69167	135
56.70000	134
56.70833	135
56.71667	134
56.72500	131
56.73333	127
56.74167	125
56.75000	124
56.75833	123
56.76667	122
56.77500	121
56.78333	120
56.79167	120
56.80000	119
56.80833	117
56.81667	115
56.82500	112
56.83333	110
56.84167	110
56.85000	111
56.85833	112
56.86667	112
56.87500	111
56.88333	111
56.89167	110
56.90000	111
56.90833	112
56.91667	112
56.92500	110
56.93333	106
56.94167	102
56.95000	98
56.95833	95
56.96667	93
56.97500	94
56.98333	95
56.99167	97
57.00000	99
57.00833	102
57.01667	105
57.02500	106
57.03333	108
57.04167	109
57.05000	110
57.05833	110
57.06667	110
57.07500	108
57.08333	107
57.09167	106
57.10000	105
57.10833	104
57.11667	102
57.12500	98
57.13333	92
57.14167	88
57.15000	85
57.15833	85
57.16667	86
57.17500	88
57.18333	90
57.19167	91
57.20000	88
57.20833	83
57.21667	77
57.22500	72
57.23333	71
57.24167	73
57.25000	78
57.25833	82
57.26667	84
57.27500	85
57.28333	82
57.29167	79
57.30000	76
57.30833	74
57.31667	72
57.32500	72
57.33333	73
57.34167	75
57.35000	78
57.35833	79
57.36667	81
57.37500	81
57.38333	79
57.39167	77
57.40000	74
57.40833	72
57.41667	69
57.42500	67
57.43333	65
57.44167	64
57.45000	65
57.45833	66
57.46667	66
57.47500	64
57.48333	62
57.49167	60
57.50000	61
57.50833	64
57.51667	67
57.52500	68
57.53333	69
57.54167	69
57.55000	69
57.55833	69
57.56667	71
57.57500	71
57.58333	69
57.59167	66
57.60000	61
57.60833	57
57.61667	52
57.62500	49
57.63333	47
57.64167	46
57.65000	45
57.65833	47
57.66667	52
57.67500	58
57.68333	63
57.69167	67
57.70000	68
57.70833	67
57.71667	65
57.72500	64
57.73333	62
57.74167	60
57.75000	58
57.75833	55
57.76667	53
57.77500	52
57.78333	52
57.79167	54
57.80000	56
57.80833	58
57.81667	59
57.82500	60
57.83333	62
57.84167	64
57.85000	65
57.85833	63
57.86667	59
57.87500	56
57.88333	53
57.89167	53
57.90000	54
57.90833	56
57.91667	57
57.92500	55
57.93333	51
57.94167	47
57.95000	43
57.95833	39
57.96667	37
57.97500	37
57.98333	38
57.99167	42
58.00000	45
58.00833	48
58.01667	50
58.02500	48
58.03333	45
58.04167	39
58.05000	32
58.05833	27
58.06667	24
58.07500	23
58.08333	23
58.09167	24
58.10000	26
58.10833	30
58.11667	33
58.12500	36
58.13333	38
58.14167	37
58.15000	36
58.15833	36
58.16667	38
58.17500	39
58.18333	40
58.19167	40
58.20000	39
58.20833	39
58.21667	39
58.22500	41
58.23333	43
58.24167	45
58.25000	47
58.25833	48
58.26667	48
58.27500	47
58.28333	47
58.29167	47
58.30000	47
58.30833	48
58.31667	48
58.32500	49
58.33333	49
58.34167	48
58.35000	46
58.35833	42
58.36667	37
58.37500	32
58.38333	28
58.39167	26
58.40000	25
58.40833	23
58.41667	22
58.42500	21
58.43333	20
58.44167	21
58.45000	22
58.45833	23
58.46667	24
58.47500	24
58.48333	25
58.49167	27
58.50000	28
58.50833	27
58.51667	24
58.52500	19
58.53333	15
58.54167	14
58.55000	14
58.55833	17
58.56667	20
58.57500	23
58.58333	25
58.59167	26
58.60000	27
58.60833	26
58.61667	26
58.62500	26
58.63333	27
58.64167	30
58.65000	33
58.65833	36
58.66667	39
58.67500	40
58.68333	38
58.69167	36
58.70000	33
58.70833	30
58.71667	28
58.72500	27
58.73333	26
58.74167	25
58.75000	23
58.75833	20
58.76667	18
58.77500	16
58.78333	14
58.79167	12
58.80000	9
58.80833	7
58.81667	5
58.82500	5
58.83333	7
58.84167	9
58.85000	11
58.85833	12
58.86667	11
58.87500	9
58.88333	8
58.89167	8
58.90000	10
58.90833	13
58.91667	15
58.92500	16
58.93333	15
58.94167	15
58.95000	15
58.95833	16
58.96667	17
58.97500	18
58.98333	16
58.99167	14
59.00000	12
59.00833	12
59.01667	12
59.02500	11
59.03333	11
59.04167	11
59.05000	12
59.05833	12
59.06667	12
59.07500	11
59.08333	9
59.09167	7
59.10000	6
59.10833	6
59.11667	7
59.12500	9
59.13333	11
59.14167	12
59.15000	12
59.15833	11
59.16667	10
59.17500	8
59.18333	7
59.19167	5
59.20000	3
59.20833	3
59.21667	3
59.22500	4
59.23333	5
59.24167	6
59.25000	6
59.25833	6
59.26667	6
59.27500	6
59.28333	4
59.29167	1
59.30000	-2
59.30833	-3
59.31667	-2
59.32500	2
59.33333	6
59.34167	9
59.35000	10
59.35833	11
59.36667	10
59.37500	9
59.38333	8
59.39167	5
59.40000	1
59.40833	-4
59.41667	-9
59.42500	-12
59.43333	-14
59.44167	-12
59.45000	-9
59.45833	-4
59.46667	2
59.47500	6
59.48333	9
59.49167	9
59.50000	6
59.50833	1
59.51667	-2
59.52500	-2
59.53333	1
59.54167	4
59.55000	6
59.55833	6
59.56667	3
59.57500	-0
59.58333	-3
59.59167	-4
59.60000	-4
59.60833	-3
59.61667	-1
59.62500	-1
59.63333	-2
59.64167	-3
59.65000	-2
59.65833	-0
59.66667	1
59.67500	2
59.68333	2
59.69167	2
59.70000	3
59.70833	5
59.71667	8
59.72500	11
59.73333	13
59.74167	13
59.75000	12
59.75833	11
59.76667	12
59.77500	11
59.78333	9
59.79167	5
59.80000	2
59.80833	-2
59.81667	-4
59.82500	-4
59.83333	-2
59.84167	-0
59.85000	1
59.85833	2
59.86667	1
59.87500	0
59.88333	-0
59.89167	1
59.90000	3
59.90833	6
59.91667	9
59.92500	10
59.93333	10
59.94167	8
59.95000	7
59.95833	5
59.96667	3
59.97500	1
59.98333	0
59.99167	1
60.00000	4
