# Supplementary material for: How J-chain ensures the assembly of immunoglobulin IgM pentamers
Source: EMBO J. 2024 Dec 4;44(2):505–33. doi: 10.1038/s44318-024-00317-9 (PMC11729874; doi:10.1038/s44318-024-00317-9)
Supplement: Supplementary file 5 — Source data Fig. 3 [file 44318_2024_317_MOESM5_ESM.zip › Figure 3/3B/repeat 2 Cu4/20240110 Cu4tp_13h_2.txt]

[Header]
Application Name	LCsolution
Version	1.25
Data File Name	D:\Xenia\JC Oligomerisation kinetics\20240110 Cu4tp_13h_2.lcd
Output Date	11.01.2024
Output Time	10:18:03

[Configuration]
# of Detectors	2
Detector ID	Detector A	Detector B
Detector Name	Detector A	Detector B
# of Channels	2	1

[LC Chromatogram(Detector A-Ch1)]
Interval(msec)	500
# of Points	7201
Start Time(min)	0.000
End Time(min)	60.000
Intensity Units	mV
Intensity Multiplier	0.001
Wavelength(nm)	280
R.Time (min)	Intensity
0.00000	4
0.00833	4
0.01667	2
0.02500	1
0.03333	2
0.04167	3
0.05000	3
0.05833	4
0.06667	5
0.07500	5
0.08333	4
0.09167	3
0.10000	1
0.10833	-1
0.11667	-1
0.12500	-0
0.13333	1
0.14167	2
0.15000	1
0.15833	-1
0.16667	-4
0.17500	-6
0.18333	-7
0.19167	-7
0.20000	-4
0.20833	0
0.21667	4
0.22500	8
0.23333	10
0.24167	11
0.25000	10
0.25833	7
0.26667	3
0.27500	-0
0.28333	-2
0.29167	-1
0.30000	3
0.30833	8
0.31667	12
0.32500	15
0.33333	17
0.34167	18
0.35000	16
0.35833	14
0.36667	10
0.37500	7
0.38333	4
0.39167	2
0.40000	-1
0.40833	-3
0.41667	-3
0.42500	-2
0.43333	2
0.44167	8
0.45000	12
0.45833	14
0.46667	14
0.47500	12
0.48333	11
0.49167	9
0.50000	7
0.50833	5
0.51667	3
0.52500	2
0.53333	1
0.54167	2
0.55000	2
0.55833	0
0.56667	-3
0.57500	-7
0.58333	-10
0.59167	-12
0.60000	-12
0.60833	-12
0.61667	-13
0.62500	-15
0.63333	-17
0.64167	-19
0.65000	-18
0.65833	-14
0.66667	-9
0.67500	-4
0.68333	0
0.69167	3
0.70000	5
0.70833	5
0.71667	4
0.72500	2
0.73333	2
0.74167	3
0.75000	4
0.75833	4
0.76667	2
0.77500	0
0.78333	-2
0.79167	-5
0.80000	-8
0.80833	-11
0.81667	-13
0.82500	-15
0.83333	-15
0.84167	-15
0.85000	-13
0.85833	-13
0.86667	-11
0.87500	-7
0.88333	-0
0.89167	7
0.90000	13
0.90833	16
0.91667	17
0.92500	15
0.93333	11
0.94167	5
0.95000	1
0.95833	-2
0.96667	-3
0.97500	-2
0.98333	-0
0.99167	4
1.00000	8
1.00833	14
1.01667	20
1.02500	26
1.03333	28
1.04167	27
1.05000	25
1.05833	21
1.06667	16
1.07500	10
1.08333	4
1.09167	1
1.10000	-1
1.10833	1
1.11667	4
1.12500	6
1.13333	7
1.14167	6
1.15000	3
1.15833	-1
1.16667	-4
1.17500	-7
1.18333	-9
1.19167	-9
1.20000	-7
1.20833	-4
1.21667	-1
1.22500	1
1.23333	-0
1.24167	-2
1.25000	-5
1.25833	-6
1.26667	-5
1.27500	-4
1.28333	-2
1.29167	0
1.30000	2
1.30833	2
1.31667	-1
1.32500	-5
1.33333	-10
1.34167	-13
1.35000	-13
1.35833	-11
1.36667	-7
1.37500	-3
1.38333	1
1.39167	3
1.40000	3
1.40833	2
1.41667	-1
1.42500	-3
1.43333	-4
1.44167	-3
1.45000	-1
1.45833	2
1.46667	5
1.47500	9
1.48333	14
1.49167	17
1.50000	18
1.50833	17
1.51667	13
1.52500	8
1.53333	4
1.54167	1
1.55000	0
1.55833	-0
1.56667	-1
1.57500	-0
1.58333	1
1.59167	2
1.60000	4
1.60833	5
1.61667	4
1.62500	1
1.63333	-2
1.64167	-5
1.65000	-7
1.65833	-7
1.66667	-5
1.67500	-3
1.68333	1
1.69167	3
1.70000	6
1.70833	6
1.71667	6
1.72500	4
1.73333	3
1.74167	1
1.75000	1
1.75833	0
1.76667	-1
1.77500	-2
1.78333	-3
1.79167	-3
1.80000	-3
1.80833	-2
1.81667	-3
1.82500	-6
1.83333	-7
1.84167	-5
1.85000	1
1.85833	10
1.86667	19
1.87500	25
1.88333	25
1.89167	23
1.90000	20
1.90833	18
1.91667	18
1.92500	18
1.93333	17
1.94167	15
1.95000	12
1.95833	11
1.96667	12
1.97500	14
1.98333	16
1.99167	15
2.00000	12
2.00833	8
2.01667	4
2.02500	-0
2.03333	-2
2.04167	-1
2.05000	1
2.05833	3
2.06667	5
2.07500	5
2.08333	4
2.09167	2
2.10000	1
2.10833	1
2.11667	2
2.12500	3
2.13333	5
2.14167	7
2.15000	10
2.15833	12
2.16667	15
2.17500	16
2.18333	17
2.19167	18
2.20000	17
2.20833	16
2.21667	14
2.22500	12
2.23333	11
2.24167	11
2.25000	11
2.25833	9
2.26667	6
2.27500	3
2.28333	0
2.29167	-1
2.30000	1
2.30833	4
2.31667	6
2.32500	6
2.33333	5
2.34167	2
2.35000	1
2.35833	1
2.36667	4
2.37500	9
2.38333	14
2.39167	18
2.40000	20
2.40833	20
2.41667	16
2.42500	12
2.43333	8
2.44167	5
2.45000	1
2.45833	-3
2.46667	-5
2.47500	-6
2.48333	-5
2.49167	-3
2.50000	-1
2.50833	0
2.51667	2
2.52500	3
2.53333	5
2.54167	5
2.55000	5
2.55833	4
2.56667	2
2.57500	1
2.58333	0
2.59167	-1
2.60000	-4
2.60833	-8
2.61667	-12
2.62500	-16
2.63333	-17
2.64167	-16
2.65000	-13
2.65833	-7
2.66667	-1
2.67500	4
2.68333	9
2.69167	12
2.70000	11
2.70833	10
2.71667	8
2.72500	7
2.73333	9
2.74167	11
2.75000	15
2.75833	19
2.76667	21
2.77500	22
2.78333	20
2.79167	17
2.80000	14
2.80833	10
2.81667	7
2.82500	4
2.83333	1
2.84167	-3
2.85000	-5
2.85833	-5
2.86667	-3
2.87500	1
2.88333	5
2.89167	8
2.90000	8
2.90833	6
2.91667	1
2.92500	-3
2.93333	-5
2.94167	-4
2.95000	-0
2.95833	5
2.96667	10
2.97500	13
2.98333	16
2.99167	18
3.00000	20
3.00833	20
3.01667	17
3.02500	12
3.03333	6
3.04167	-0
3.05000	-5
3.05833	-5
3.06667	-4
3.07500	-1
3.08333	1
3.09167	2
3.10000	3
3.10833	4
3.11667	7
3.12500	11
3.13333	14
3.14167	17
3.15000	19
3.15833	23
3.16667	25
3.17500	26
3.18333	26
3.19167	26
3.20000	27
3.20833	28
3.21667	27
3.22500	25
3.23333	20
3.24167	13
3.25000	8
3.25833	5
3.26667	4
3.27500	4
3.28333	4
3.29167	3
3.30000	2
3.30833	0
3.31667	-3
3.32500	-6
3.33333	-8
3.34167	-10
3.35000	-11
3.35833	-9
3.36667	-7
3.37500	-5
3.38333	-5
3.39167	-4
3.40000	-1
3.40833	4
3.41667	9
3.42500	14
3.43333	14
3.44167	12
3.45000	10
3.45833	11
3.46667	14
3.47500	20
3.48333	26
3.49167	31
3.50000	33
3.50833	34
3.51667	33
3.52500	30
3.53333	26
3.54167	21
3.55000	16
3.55833	12
3.56667	9
3.57500	8
3.58333	8
3.59167	7
3.60000	2
3.60833	-2
3.61667	-5
3.62500	-4
3.63333	-1
3.64167	6
3.65000	11
3.65833	14
3.66667	15
3.67500	13
3.68333	9
3.69167	5
3.70000	-1
3.70833	-6
3.71667	-10
3.72500	-11
3.73333	-11
3.74167	-9
3.75000	-7
3.75833	-5
3.76667	-3
3.77500	-3
3.78333	-5
3.79167	-8
3.80000	-9
3.80833	-10
3.81667	-8
3.82500	-4
3.83333	-1
3.84167	3
3.85000	6
3.85833	8
3.86667	9
3.87500	9
3.88333	7
3.89167	3
3.90000	-0
3.90833	-4
3.91667	-7
3.92500	-10
3.93333	-12
3.94167	-12
3.95000	-11
3.95833	-6
3.96667	-2
3.97500	2
3.98333	5
3.99167	9
4.00000	13
4.00833	17
4.01667	19
4.02500	18
4.03333	15
4.04167	10
4.05000	6
4.05833	6
4.06667	7
4.07500	10
4.08333	11
4.09167	12
4.10000	11
4.10833	11
4.11667	10
4.12500	10
4.13333	8
4.14167	4
4.15000	0
4.15833	-4
4.16667	-6
4.17500	-7
4.18333	-6
4.19167	-4
4.20000	-2
4.20833	-1
4.21667	-0
4.22500	-0
4.23333	-0
4.24167	0
4.25000	-0
4.25833	-2
4.26667	-6
4.27500	-8
4.28333	-8
4.29167	-7
4.30000	-3
4.30833	-0
4.31667	2
4.32500	3
4.33333	5
4.34167	8
4.35000	11
4.35833	14
4.36667	16
4.37500	17
4.38333	17
4.39167	16
4.40000	15
4.40833	14
4.41667	13
4.42500	14
4.43333	16
4.44167	19
4.45000	24
4.45833	30
4.46667	35
4.47500	38
4.48333	38
4.49167	35
4.50000	30
4.50833	26
4.51667	22
4.52500	20
4.53333	16
4.54167	11
4.55000	6
4.55833	2
4.56667	-1
4.57500	-2
4.58333	-1
4.59167	0
4.60000	2
4.60833	4
4.61667	6
4.62500	8
4.63333	9
4.64167	8
4.65000	7
4.65833	8
4.66667	10
4.67500	14
4.68333	18
4.69167	21
4.70000	22
4.70833	21
4.71667	19
4.72500	16
4.73333	12
4.74167	8
4.75000	5
4.75833	3
4.76667	1
4.77500	-0
4.78333	-0
4.79167	0
4.80000	1
4.80833	1
4.81667	3
4.82500	4
4.83333	6
4.84167	6
4.85000	5
4.85833	0
4.86667	-5
4.87500	-9
4.88333	-10
4.89167	-8
4.90000	-4
4.90833	1
4.91667	3
4.92500	4
4.93333	4
4.94167	4
4.95000	4
4.95833	6
4.96667	8
4.97500	8
4.98333	5
4.99167	2
5.00000	-2
5.00833	-5
5.01667	-7
5.02500	-8
5.03333	-8
5.04167	-5
5.05000	-1
5.05833	4
5.06667	10
5.07500	15
5.08333	19
5.09167	22
5.10000	22
5.10833	22
5.11667	20
5.12500	18
5.13333	17
5.14167	16
5.15000	14
5.15833	13
5.16667	13
5.17500	14
5.18333	17
5.19167	20
5.20000	22
5.20833	24
5.21667	23
5.22500	21
5.23333	19
5.24167	17
5.25000	14
5.25833	11
5.26667	9
5.27500	8
5.28333	10
5.29167	14
5.30000	18
5.30833	21
5.31667	22
5.32500	21
5.33333	18
5.34167	15
5.35000	11
5.35833	7
5.36667	3
5.37500	-0
5.38333	-2
5.39167	-2
5.40000	1
5.40833	6
5.41667	10
5.42500	15
5.43333	19
5.44167	22
5.45000	24
5.45833	26
5.46667	28
5.47500	29
5.48333	31
5.49167	33
5.50000	35
5.50833	37
5.51667	38
5.52500	38
5.53333	37
5.54167	37
5.55000	37
5.55833	38
5.56667	38
5.57500	35
5.58333	29
5.59167	20
5.60000	10
5.60833	1
5.61667	-4
5.62500	-6
5.63333	-6
5.64167	-5
5.65000	-3
5.65833	-1
5.66667	1
5.67500	2
5.68333	2
5.69167	2
5.70000	2
5.70833	4
5.71667	6
5.72500	8
5.73333	12
5.74167	15
5.75000	19
5.75833	22
5.76667	23
5.77500	23
5.78333	20
5.79167	17
5.80000	15
5.80833	14
5.81667	13
5.82500	12
5.83333	9
5.84167	5
5.85000	1
5.85833	-1
5.86667	-2
5.87500	-2
5.88333	-1
5.89167	1
5.90000	3
5.90833	5
5.91667	6
5.92500	7
5.93333	7
5.94167	6
5.95000	4
5.95833	1
5.96667	-0
5.97500	-0
5.98333	2
5.99167	7
6.00000	12
6.00833	17
6.01667	21
6.02500	22
6.03333	23
6.04167	21
6.05000	19
6.05833	17
6.06667	16
6.07500	15
6.08333	14
6.09167	13
6.10000	11
6.10833	8
6.11667	6
6.12500	5
6.13333	6
6.14167	10
6.15000	14
6.15833	17
6.16667	19
6.17500	19
6.18333	17
6.19167	14
6.20000	11
6.20833	9
6.21667	9
6.22500	11
6.23333	14
6.24167	17
6.25000	18
6.25833	16
6.26667	14
6.27500	10
6.28333	6
6.29167	4
6.30000	3
6.30833	3
6.31667	3
6.32500	3
6.33333	4
6.34167	5
6.35000	7
6.35833	9
6.36667	11
6.37500	11
6.38333	9
6.39167	8
6.40000	8
6.40833	9
6.41667	11
6.42500	13
6.43333	13
6.44167	12
6.45000	10
6.45833	11
6.46667	12
6.47500	12
6.48333	12
6.49167	12
6.50000	12
6.50833	12
6.51667	14
6.52500	15
6.53333	16
6.54167	16
6.55000	15
6.55833	12
6.56667	9
6.57500	7
6.58333	7
6.59167	10
6.60000	14
6.60833	19
6.61667	23
6.62500	26
6.63333	28
6.64167	30
6.65000	32
6.65833	32
6.66667	30
6.67500	26
6.68333	22
6.69167	18
6.70000	16
6.70833	15
6.71667	17
6.72500	20
6.73333	24
6.74167	28
6.75000	29
6.75833	27
6.76667	24
6.77500	20
6.78333	17
6.79167	16
6.80000	17
6.80833	19
6.81667	19
6.82500	18
6.83333	16
6.84167	16
6.85000	17
6.85833	19
6.86667	20
6.87500	18
6.88333	14
6.89167	10
6.90000	6
6.90833	4
6.91667	6
6.92500	10
6.93333	14
6.94167	17
6.95000	17
6.95833	14
6.96667	9
6.97500	5
6.98333	2
6.99167	-1
7.00000	-2
7.00833	-0
7.01667	3
7.02500	7
7.03333	10
7.04167	10
7.05000	9
7.05833	7
7.06667	4
7.07500	1
7.08333	-2
7.09167	-4
7.10000	-7
7.10833	-9
7.11667	-9
7.12500	-7
7.13333	-4
7.14167	-1
7.15000	2
7.15833	4
7.16667	4
7.17500	5
7.18333	6
7.19167	6
7.20000	5
7.20833	3
7.21667	1
7.22500	-0
7.23333	1
7.24167	5
7.25000	8
7.25833	11
7.26667	11
7.27500	9
7.28333	5
7.29167	3
7.30000	2
7.30833	1
7.31667	-2
7.32500	-5
7.33333	-8
7.34167	-10
7.35000	-11
7.35833	-9
7.36667	-6
7.37500	-3
7.38333	-1
7.39167	-1
7.40000	-2
7.40833	-5
7.41667	-6
7.42500	-7
7.43333	-5
7.44167	0
7.45000	6
7.45833	10
7.46667	12
7.47500	9
7.48333	5
7.49167	0
7.50000	-2
7.50833	-2
7.51667	0
7.52500	4
7.53333	8
7.54167	12
7.55000	16
7.55833	20
7.56667	25
7.57500	30
7.58333	34
7.59167	37
7.60000	36
7.60833	32
7.61667	25
7.62500	17
7.63333	10
7.64167	5
7.65000	2
7.65833	-1
7.66667	-2
7.67500	-0
7.68333	4
7.69167	8
7.70000	12
7.70833	14
7.71667	14
7.72500	12
7.73333	11
7.74167	10
7.75000	9
7.75833	6
7.76667	2
7.77500	-1
7.78333	-2
7.79167	-2
7.80000	2
7.80833	6
7.81667	10
7.82500	12
7.83333	13
7.84167	12
7.85000	11
7.85833	11
7.86667	11
7.87500	11
7.88333	9
7.89167	6
7.90000	0
7.90833	-4
7.91667	-6
7.92500	-4
7.93333	-1
7.94167	4
7.95000	7
7.95833	7
7.96667	4
7.97500	3
7.98333	3
7.99167	4
8.00000	6
8.00833	8
8.01667	9
8.02500	8
8.03333	7
8.04167	4
8.05000	1
8.05833	-2
8.06667	-4
8.07500	-3
8.08333	-0
8.09167	2
8.10000	4
8.10833	3
8.11667	1
8.12500	-0
8.13333	0
8.14167	3
8.15000	8
8.15833	13
8.16667	17
8.17500	20
8.18333	19
8.19167	17
8.20000	13
8.20833	7
8.21667	0
8.22500	-7
8.23333	-12
8.24167	-14
8.25000	-11
8.25833	-5
8.26667	-0
8.27500	2
8.28333	1
8.29167	-2
8.30000	-4
8.30833	-6
8.31667	-7
8.32500	-7
8.33333	-6
8.34167	-6
8.35000	-4
8.35833	-1
8.36667	4
8.37500	7
8.38333	10
8.39167	12
8.40000	13
8.40833	13
8.41667	10
8.42500	6
8.43333	0
8.44167	-4
8.45000	-5
8.45833	-2
8.46667	4
8.47500	9
8.48333	14
8.49167	15
8.50000	13
8.50833	10
8.51667	8
8.52500	7
8.53333	6
8.54167	5
8.55000	3
8.55833	3
8.56667	4
8.57500	5
8.58333	5
8.59167	3
8.60000	1
8.60833	1
8.61667	3
8.62500	7
8.63333	10
8.64167	13
8.65000	14
8.65833	11
8.66667	6
8.67500	-1
8.68333	-7
8.69167	-10
8.70000	-8
8.70833	-4
8.71667	0
8.72500	4
8.73333	7
8.74167	11
8.75000	14
8.75833	19
8.76667	23
8.77500	23
8.78333	20
8.79167	16
8.80000	11
8.80833	8
8.81667	6
8.82500	7
8.83333	10
8.84167	14
8.85000	17
8.85833	18
8.86667	18
8.87500	17
8.88333	16
8.89167	16
8.90000	17
8.90833	18
8.91667	18
8.92500	16
8.93333	13
8.94167	9
8.95000	7
8.95833	6
8.96667	7
8.97500	9
8.98333	11
8.99167	12
9.00000	10
9.00833	8
9.01667	7
9.02500	7
9.03333	8
9.04167	10
9.05000	10
9.05833	8
9.06667	6
9.07500	4
9.08333	4
9.09167	4
9.10000	6
9.10833	8
9.11667	10
9.12500	13
9.13333	14
9.14167	15
9.15000	14
9.15833	12
9.16667	10
9.17500	8
9.18333	8
9.19167	9
9.20000	10
9.20833	11
9.21667	11
9.22500	9
9.23333	7
9.24167	6
9.25000	7
9.25833	8
9.26667	10
9.27500	11
9.28333	10
9.29167	9
9.30000	8
9.30833	6
9.31667	6
9.32500	6
9.33333	7
9.34167	7
9.35000	7
9.35833	5
9.36667	2
9.37500	0
9.38333	-1
9.39167	-1
9.40000	-0
9.40833	0
9.41667	1
9.42500	1
9.43333	3
9.44167	5
9.45000	7
9.45833	10
9.46667	12
9.47500	13
9.48333	13
9.49167	11
9.50000	8
9.50833	6
9.51667	6
9.52500	7
9.53333	8
9.54167	7
9.55000	5
9.55833	2
9.56667	1
9.57500	1
9.58333	4
9.59167	9
9.60000	13
9.60833	16
9.61667	15
9.62500	12
9.63333	8
9.64167	4
9.65000	2
9.65833	4
9.66667	8
9.67500	13
9.68333	17
9.69167	18
9.70000	16
9.70833	14
9.71667	13
9.72500	12
9.73333	9
9.74167	6
9.75000	2
9.75833	1
9.76667	1
9.77500	3
9.78333	7
9.79167	9
9.80000	9
9.80833	8
9.81667	6
9.82500	3
9.83333	2
9.84167	2
9.85000	2
9.85833	4
9.86667	6
9.87500	8
9.88333	10
9.89167	12
9.90000	15
9.90833	17
9.91667	17
9.92500	16
9.93333	13
9.94167	10
9.95000	7
9.95833	5
9.96667	4
9.97500	4
9.98333	3
9.99167	0
10.00000	-3
10.00833	-6
10.01667	-7
10.02500	-6
10.03333	-4
10.04167	-2
10.05000	1
10.05833	3
10.06667	6
10.07500	8
10.08333	11
10.09167	13
10.10000	17
10.10833	20
10.11667	22
10.12500	23
10.13333	22
10.14167	18
10.15000	16
10.15833	17
10.16667	19
10.17500	21
10.18333	21
10.19167	20
10.20000	16
10.20833	12
10.21667	10
10.22500	10
10.23333	12
10.24167	14
10.25000	16
10.25833	16
10.26667	13
10.27500	8
10.28333	3
10.29167	-1
10.30000	-2
10.30833	-1
10.31667	2
10.32500	6
10.33333	10
10.34167	13
10.35000	16
10.35833	19
10.36667	21
10.37500	22
10.38333	21
10.39167	19
10.40000	17
10.40833	15
10.41667	11
10.42500	8
10.43333	5
10.44167	5
10.45000	6
10.45833	9
10.46667	13
10.47500	16
10.48333	17
10.49167	17
10.50000	14
10.50833	9
10.51667	5
10.52500	2
10.53333	1
10.54167	4
10.55000	6
10.55833	9
10.56667	10
10.57500	10
10.58333	8
10.59167	6
10.60000	5
10.60833	6
10.61667	9
10.62500	11
10.63333	12
10.64167	11
10.65000	11
10.65833	11
10.66667	12
10.67500	13
10.68333	13
10.69167	11
10.70000	10
10.70833	8
10.71667	8
10.72500	9
10.73333	9
10.74167	7
10.75000	5
10.75833	3
10.76667	3
10.77500	3
10.78333	3
10.79167	5
10.80000	7
10.80833	9
10.81667	9
10.82500	7
10.83333	4
10.84167	1
10.85000	-1
10.85833	0
10.86667	3
10.87500	7
10.88333	10
10.89167	12
10.90000	12
10.90833	12
10.91667	11
10.92500	10
10.93333	9
10.94167	8
10.95000	6
10.95833	3
10.96667	-0
10.97500	-3
10.98333	-5
10.99167	-5
11.00000	-4
11.00833	-3
11.01667	-4
11.02500	-6
11.03333	-8
11.04167	-11
11.05000	-13
11.05833	-15
11.06667	-14
11.07500	-11
11.08333	-8
11.09167	-4
11.10000	-1
11.10833	1
11.11667	3
11.12500	4
11.13333	6
11.14167	9
11.15000	11
11.15833	12
11.16667	10
11.17500	9
11.18333	6
11.19167	4
11.20000	3
11.20833	3
11.21667	3
11.22500	2
11.23333	3
11.24167	7
11.25000	11
11.25833	17
11.26667	21
11.27500	23
11.28333	22
11.29167	19
11.30000	15
11.30833	12
11.31667	12
11.32500	14
11.33333	17
11.34167	21
11.35000	23
11.35833	23
11.36667	21
11.37500	18
11.38333	14
11.39167	11
11.40000	7
11.40833	5
11.41667	4
11.42500	5
11.43333	9
11.44167	14
11.45000	20
11.45833	22
11.46667	22
11.47500	18
11.48333	13
11.49167	9
11.50000	8
11.50833	9
11.51667	12
11.52500	17
11.53333	20
11.54167	22
11.55000	22
11.55833	22
11.56667	21
11.57500	22
11.58333	23
11.59167	22
11.60000	19
11.60833	14
11.61667	10
11.62500	7
11.63333	7
11.64167	11
11.65000	16
11.65833	20
11.66667	22
11.67500	20
11.68333	17
11.69167	14
11.70000	12
11.70833	11
11.71667	11
11.72500	13
11.73333	14
11.74167	16
11.75000	18
11.75833	21
11.76667	23
11.77500	24
11.78333	24
11.79167	21
11.80000	16
11.80833	12
11.81667	11
11.82500	12
11.83333	15
11.84167	20
11.85000	23
11.85833	24
11.86667	22
11.87500	19
11.88333	16
11.89167	12
11.90000	10
11.90833	9
11.91667	9
11.92500	9
11.93333	9
11.94167	8
11.95000	7
11.95833	5
11.96667	3
11.97500	3
11.98333	4
11.99167	5
12.00000	6
12.00833	7
12.01667	7
12.02500	6
12.03333	6
12.04167	7
12.05000	9
12.05833	13
12.06667	16
12.07500	18
12.08333	19
12.09167	21
12.10000	22
12.10833	23
12.11667	23
12.12500	21
12.13333	17
12.14167	13
12.15000	9
12.15833	6
12.16667	4
12.17500	5
12.18333	8
12.19167	10
12.20000	13
12.20833	14
12.21667	14
12.22500	13
12.23333	11
12.24167	9
12.25000	9
12.25833	10
12.26667	10
12.27500	10
12.28333	7
12.29167	5
12.30000	3
12.30833	3
12.31667	7
12.32500	13
12.33333	19
12.34167	24
12.35000	28
12.35833	29
12.36667	30
12.37500	30
12.38333	32
12.39167	35
12.40000	37
12.40833	36
12.41667	30
12.42500	21
12.43333	13
12.44167	6
12.45000	3
12.45833	1
12.46667	0
12.47500	-0
12.48333	-1
12.49167	-2
12.50000	-1
12.50833	1
12.51667	5
12.52500	8
12.53333	11
12.54167	14
12.55000	15
12.55833	16
12.56667	17
12.57500	18
12.58333	19
12.59167	20
12.60000	20
12.60833	20
12.61667	20
12.62500	21
12.63333	21
12.64167	20
12.65000	18
12.65833	15
12.66667	11
12.67500	9
12.68333	8
12.69167	9
12.70000	11
12.70833	12
12.71667	12
12.72500	12
12.73333	13
12.74167	13
12.75000	14
12.75833	14
12.76667	14
12.77500	13
12.78333	11
12.79167	10
12.80000	9
12.80833	7
12.81667	5
12.82500	1
12.83333	-4
12.84167	-9
12.85000	-14
12.85833	-18
12.86667	-19
12.87500	-17
12.88333	-12
12.89167	-6
12.90000	1
12.90833	6
12.91667	9
12.92500	9
12.93333	9
12.94167	8
12.95000	8
12.95833	7
12.96667	7
12.97500	7
12.98333	9
12.99167	12
13.00000	14
13.00833	15
13.01667	15
13.02500	15
13.03333	15
13.04167	17
13.05000	18
13.05833	19
13.06667	18
13.07500	15
13.08333	10
13.09167	8
13.10000	8
13.10833	11
13.11667	15
13.12500	21
13.13333	24
13.14167	24
13.15000	22
13.15833	19
13.16667	16
13.17500	15
13.18333	14
13.19167	15
13.20000	16
13.20833	18
13.21667	20
13.22500	22
13.23333	24
13.24167	25
13.25000	27
13.25833	28
13.26667	29
13.27500	29
13.28333	27
13.29167	23
13.30000	18
13.30833	14
13.31667	10
13.32500	9
13.33333	10
13.34167	10
13.35000	11
13.35833	11
13.36667	11
13.37500	11
13.38333	13
13.39167	15
13.40000	19
13.40833	22
13.41667	22
13.42500	20
13.43333	17
13.44167	15
13.45000	12
13.45833	11
13.46667	11
13.47500	12
13.48333	13
13.49167	15
13.50000	17
13.50833	17
13.51667	16
13.52500	15
13.53333	13
13.54167	13
13.55000	13
13.55833	14
13.56667	15
13.57500	17
13.58333	19
13.59167	21
13.60000	22
13.60833	23
13.61667	21
13.62500	18
13.63333	15
13.64167	14
13.65000	15
13.65833	18
13.66667	23
13.67500	29
13.68333	34
13.69167	36
13.70000	35
13.70833	33
13.71667	29
13.72500	26
13.73333	27
13.74167	30
13.75000	33
13.75833	34
13.76667	33
13.77500	31
13.78333	28
13.79167	29
13.80000	32
13.80833	37
13.81667	40
13.82500	43
13.83333	43
13.84167	41
13.85000	38
13.85833	35
13.86667	31
13.87500	27
13.88333	23
13.89167	20
13.90000	20
13.90833	20
13.91667	22
13.92500	23
13.93333	23
13.94167	23
13.95000	24
13.95833	27
13.96667	29
13.97500	31
13.98333	31
13.99167	30
14.00000	28
14.00833	27
14.01667	28
14.02500	30
14.03333	31
14.04167	32
14.05000	31
14.05833	29
14.06667	27
14.07500	27
14.08333	30
14.09167	33
14.10000	36
14.10833	37
14.11667	38
14.12500	38
14.13333	37
14.14167	38
14.15000	36
14.15833	31
14.16667	25
14.17500	20
14.18333	16
14.19167	16
14.20000	19
14.20833	22
14.21667	26
14.22500	29
14.23333	32
14.24167	35
14.25000	36
14.25833	36
14.26667	36
14.27500	35
14.28333	37
14.29167	39
14.30000	42
14.30833	46
14.31667	48
14.32500	48
14.33333	48
14.34167	46
14.35000	43
14.35833	39
14.36667	35
14.37500	32
14.38333	30
14.39167	30
14.40000	33
14.40833	36
14.41667	37
14.42500	36
14.43333	35
14.44167	33
14.45000	34
14.45833	38
14.46667	43
14.47500	48
14.48333	53
14.49167	56
14.50000	57
14.50833	57
14.51667	54
14.52500	51
14.53333	49
14.54167	47
14.55000	45
14.55833	45
14.56667	44
14.57500	43
14.58333	43
14.59167	43
14.60000	44
14.60833	46
14.61667	47
14.62500	48
14.63333	49
14.64167	48
14.65000	48
14.65833	51
14.66667	54
14.67500	57
14.68333	58
14.69167	57
14.70000	55
14.70833	52
14.71667	50
14.72500	50
14.73333	51
14.74167	53
14.75000	54
14.75833	55
14.76667	54
14.77500	52
14.78333	50
14.79167	47
14.80000	44
14.80833	41
14.81667	38
14.82500	35
14.83333	32
14.84167	29
14.85000	25
14.85833	22
14.86667	19
14.87500	18
14.88333	19
14.89167	22
14.90000	25
14.90833	28
14.91667	30
14.92500	30
14.93333	29
14.94167	27
14.95000	25
14.95833	23
14.96667	22
14.97500	23
14.98333	27
14.99167	31
15.00000	35
15.00833	38
15.01667	39
15.02500	38
15.03333	37
15.04167	35
15.05000	33
15.05833	30
15.06667	27
15.07500	26
15.08333	26
15.09167	27
15.10000	28
15.10833	29
15.11667	29
15.12500	31
15.13333	32
15.14167	35
15.15000	37
15.15833	40
15.16667	43
15.17500	45
15.18333	48
15.19167	50
15.20000	51
15.20833	53
15.21667	53
15.22500	52
15.23333	49
15.24167	45
15.25000	41
15.25833	37
15.26667	34
15.27500	32
15.28333	29
15.29167	27
15.30000	23
15.30833	21
15.31667	22
15.32500	25
15.33333	29
15.34167	32
15.35000	33
15.35833	32
15.36667	29
15.37500	28
15.38333	29
15.39167	30
15.40000	34
15.40833	36
15.41667	36
15.42500	35
15.43333	33
15.44167	32
15.45000	33
15.45833	34
15.46667	35
15.47500	37
15.48333	37
15.49167	37
15.50000	35
15.50833	32
15.51667	30
15.52500	27
15.53333	25
15.54167	23
15.55000	21
15.55833	19
15.56667	16
15.57500	15
15.58333	14
15.59167	15
15.60000	18
15.60833	22
15.61667	27
15.62500	31
15.63333	34
15.64167	36
15.65000	37
15.65833	37
15.66667	36
15.67500	37
15.68333	39
15.69167	40
15.70000	40
15.70833	39
15.71667	37
15.72500	36
15.73333	36
15.74167	38
15.75000	41
15.75833	42
15.76667	41
15.77500	39
15.78333	36
15.79167	31
15.80000	27
15.80833	22
15.81667	19
15.82500	19
15.83333	20
15.84167	24
15.85000	26
15.85833	28
15.86667	29
15.87500	28
15.88333	27
15.89167	26
15.90000	26
15.90833	26
15.91667	27
15.92500	28
15.93333	28
15.94167	29
15.95000	30
15.95833	31
15.96667	31
15.97500	30
15.98333	28
15.99167	26
16.00000	23
16.00833	22
16.01667	21
16.02500	21
16.03333	24
16.04167	28
16.05000	32
16.05833	35
16.06667	34
16.07500	31
16.08333	27
16.09167	24
16.10000	24
16.10833	26
16.11667	29
16.12500	32
16.13333	35
16.14167	37
16.15000	39
16.15833	38
16.16667	36
16.17500	34
16.18333	31
16.19167	30
16.20000	31
16.20833	33
16.21667	36
16.22500	38
16.23333	37
16.24167	34
16.25000	30
16.25833	27
16.26667	26
16.27500	25
16.28333	26
16.29167	27
16.30000	28
16.30833	28
16.31667	31
16.32500	34
16.33333	38
16.34167	41
16.35000	43
16.35833	42
16.36667	40
16.37500	36
16.38333	30
16.39167	26
16.40000	25
16.40833	25
16.41667	26
16.42500	28
16.43333	29
16.44167	29
16.45000	29
16.45833	29
16.46667	29
16.47500	28
16.48333	27
16.49167	25
16.50000	24
16.50833	24
16.51667	25
16.52500	27
16.53333	29
16.54167	31
16.55000	30
16.55833	27
16.56667	22
16.57500	17
16.58333	12
16.59167	10
16.60000	9
16.60833	10
16.61667	12
16.62500	13
16.63333	13
16.64167	12
16.65000	13
16.65833	16
16.66667	20
16.67500	24
16.68333	25
16.69167	24
16.70000	21
16.70833	20
16.71667	21
16.72500	25
16.73333	29
16.74167	33
16.75000	35
16.75833	35
16.76667	33
16.77500	30
16.78333	26
16.79167	24
16.80000	23
16.80833	24
16.81667	27
16.82500	30
16.83333	32
16.84167	32
16.85000	30
16.85833	27
16.86667	25
16.87500	23
16.88333	22
16.89167	23
16.90000	25
16.90833	26
16.91667	25
16.92500	23
16.93333	21
16.94167	19
16.95000	17
16.95833	15
16.96667	14
16.97500	13
16.98333	13
16.99167	14
17.00000	15
17.00833	16
17.01667	16
17.02500	18
17.03333	20
17.04167	23
17.05000	25
17.05833	25
17.06667	23
17.07500	19
17.08333	15
17.09167	12
17.10000	12
17.10833	14
17.11667	19
17.12500	24
17.13333	28
17.14167	28
17.15000	26
17.15833	23
17.16667	19
17.17500	16
17.18333	13
17.19167	12
17.20000	13
17.20833	14
17.21667	15
17.22500	16
17.23333	18
17.24167	18
17.25000	18
17.25833	16
17.26667	13
17.27500	11
17.28333	9
17.29167	9
17.30000	11
17.30833	14
17.31667	16
17.32500	17
17.33333	19
17.34167	21
17.35000	24
17.35833	24
17.36667	23
17.37500	23
17.38333	22
17.39167	23
17.40000	25
17.40833	26
17.41667	25
17.42500	22
17.43333	20
17.44167	18
17.45000	18
17.45833	18
17.46667	19
17.47500	19
17.48333	18
17.49167	17
17.50000	17
17.50833	17
17.51667	18
17.52500	19
17.53333	21
17.54167	24
17.55000	26
17.55833	28
17.56667	30
17.57500	30
17.58333	29
17.59167	27
17.60000	28
17.60833	30
17.61667	33
17.62500	35
17.63333	36
17.64167	35
17.65000	33
17.65833	30
17.66667	26
17.67500	21
17.68333	17
17.69167	15
17.70000	15
17.70833	18
17.71667	22
17.72500	26
17.73333	29
17.74167	29
17.75000	26
17.75833	22
17.76667	17
17.77500	15
17.78333	14
17.79167	16
17.80000	19
17.80833	21
17.81667	23
17.82500	23
17.83333	23
17.84167	22
17.85000	22
17.85833	22
17.86667	23
17.87500	24
17.88333	24
17.89167	23
17.90000	19
17.90833	13
17.91667	8
17.92500	4
17.93333	3
17.94167	5
17.95000	11
17.95833	17
17.96667	24
17.97500	31
17.98333	36
17.99167	40
18.00000	42
18.00833	43
18.01667	43
18.02500	41
18.03333	39
18.04167	37
18.05000	35
18.05833	33
18.06667	31
18.07500	30
18.08333	28
18.09167	26
18.10000	22
18.10833	20
18.11667	18
18.12500	18
18.13333	19
18.14167	18
18.15000	16
18.15833	12
18.16667	7
18.17500	6
18.18333	8
18.19167	10
18.20000	13
18.20833	14
18.21667	14
18.22500	13
18.23333	14
18.24167	17
18.25000	21
18.25833	26
18.26667	29
18.27500	31
18.28333	31
18.29167	29
18.30000	25
18.30833	21
18.31667	19
18.32500	20
18.33333	23
18.34167	28
18.35000	31
18.35833	33
18.36667	34
18.37500	33
18.38333	32
18.39167	30
18.40000	28
18.40833	25
18.41667	24
18.42500	24
18.43333	25
18.44167	27
18.45000	28
18.45833	28
18.46667	28
18.47500	30
18.48333	32
18.49167	33
18.50000	33
18.50833	29
18.51667	24
18.52500	17
18.53333	12
18.54167	7
18.55000	5
18.55833	4
18.56667	6
18.57500	9
18.58333	14
18.59167	18
18.60000	19
18.60833	17
18.61667	13
18.62500	9
18.63333	7
18.64167	7
18.65000	9
18.65833	12
18.66667	14
18.67500	15
18.68333	16
18.69167	16
18.70000	17
18.70833	18
18.71667	19
18.72500	19
18.73333	18
18.74167	17
18.75000	18
18.75833	21
18.76667	26
18.77500	30
18.78333	34
18.79167	35
18.80000	32
18.80833	29
18.81667	25
18.82500	22
18.83333	21
18.84167	21
18.85000	22
18.85833	21
18.86667	19
18.87500	17
18.88333	15
18.89167	15
18.90000	17
18.90833	20
18.91667	21
18.92500	21
18.93333	20
18.94167	21
18.95000	23
18.95833	26
18.96667	28
18.97500	28
18.98333	25
18.99167	21
19.00000	18
19.00833	15
19.01667	13
19.02500	12
19.03333	13
19.04167	15
19.05000	17
19.05833	18
19.06667	18
19.07500	16
19.08333	14
19.09167	14
19.10000	17
19.10833	23
19.11667	28
19.12500	32
19.13333	32
19.14167	30
19.15000	26
19.15833	23
19.16667	21
19.17500	20
19.18333	22
19.19167	24
19.20000	27
19.20833	31
19.21667	33
19.22500	35
19.23333	35
19.24167	34
19.25000	33
19.25833	34
19.26667	35
19.27500	35
19.28333	33
19.29167	32
19.30000	33
19.30833	36
19.31667	39
19.32500	42
19.33333	43
19.34167	41
19.35000	39
19.35833	36
19.36667	35
19.37500	37
19.38333	41
19.39167	46
19.40000	52
19.40833	57
19.41667	60
19.42500	61
19.43333	62
19.44167	64
19.45000	68
19.45833	73
19.46667	78
19.47500	81
19.48333	83
19.49167	83
19.50000	83
19.50833	82
19.51667	82
19.52500	84
19.53333	87
19.54167	93
19.55000	100
19.55833	109
19.56667	120
19.57500	132
19.58333	146
19.59167	160
19.60000	173
19.60833	183
19.61667	192
19.62500	198
19.63333	206
19.64167	214
19.65000	222
19.65833	231
19.66667	240
19.67500	251
19.68333	263
19.69167	276
19.70000	291
19.70833	307
19.71667	327
19.72500	349
19.73333	374
19.74167	402
19.75000	430
19.75833	459
19.76667	488
19.77500	515
19.78333	541
19.79167	566
19.80000	591
19.80833	618
19.81667	648
19.82500	681
19.83333	718
19.84167	757
19.85000	798
19.85833	840
19.86667	882
19.87500	925
19.88333	968
19.89167	1013
19.90000	1060
19.90833	1108
19.91667	1156
19.92500	1205
19.93333	1256
19.94167	1310
19.95000	1365
19.95833	1425
19.96667	1487
19.97500	1551
19.98333	1617
19.99167	1685
20.00000	1755
20.00833	1824
20.01667	1893
20.02500	1962
20.03333	2031
20.04167	2101
20.05000	2170
20.05833	2244
20.06667	2320
20.07500	2397
20.08333	2476
20.09167	2556
20.10000	2641
20.10833	2725
20.11667	2810
20.12500	2896
20.13333	2982
20.14167	3069
20.15000	3157
20.15833	3249
20.16667	3341
20.17500	3432
20.18333	3523
20.19167	3612
20.20000	3701
20.20833	3789
20.21667	3879
20.22500	3968
20.23333	4055
20.24167	4141
20.25000	4226
20.25833	4314
20.26667	4401
20.27500	4489
20.28333	4578
20.29167	4663
20.30000	4747
20.30833	4829
20.31667	4911
20.32500	4994
20.33333	5076
20.34167	5158
20.35000	5236
20.35833	5312
20.36667	5383
20.37500	5452
20.38333	5521
20.39167	5588
20.40000	5656
20.40833	5722
20.41667	5787
20.42500	5848
20.43333	5903
20.44167	5955
20.45000	6003
20.45833	6052
20.46667	6099
20.47500	6146
20.48333	6190
20.49167	6230
20.50000	6266
20.50833	6296
20.51667	6324
20.52500	6347
20.53333	6367
20.54167	6384
20.55000	6398
20.55833	6410
20.56667	6419
20.57500	6427
20.58333	6432
20.59167	6433
20.60000	6432
20.60833	6426
20.61667	6414
20.62500	6398
20.63333	6378
20.64167	6354
20.65000	6330
20.65833	6305
20.66667	6279
20.67500	6251
20.68333	6220
20.69167	6186
20.70000	6147
20.70833	6105
20.71667	6058
20.72500	6007
20.73333	5953
20.74167	5897
20.75000	5842
20.75833	5786
20.76667	5730
20.77500	5674
20.78333	5617
20.79167	5559
20.80000	5498
20.80833	5436
20.81667	5370
20.82500	5303
20.83333	5236
20.84167	5166
20.85000	5096
20.85833	5022
20.86667	4946
20.87500	4870
20.88333	4794
20.89167	4718
20.90000	4641
20.90833	4564
20.91667	4485
20.92500	4405
20.93333	4324
20.94167	4241
20.95000	4161
20.95833	4080
20.96667	4003
20.97500	3926
20.98333	3849
20.99167	3773
21.00000	3693
21.00833	3614
21.01667	3534
21.02500	3455
21.03333	3381
21.04167	3309
21.05000	3241
21.05833	3173
21.06667	3107
21.07500	3039
21.08333	2970
21.09167	2902
21.10000	2833
21.10833	2767
21.11667	2702
21.12500	2639
21.13333	2580
21.14167	2523
21.15000	2467
21.15833	2411
21.16667	2356
21.17500	2299
21.18333	2243
21.19167	2188
21.20000	2135
21.20833	2084
21.21667	2035
21.22500	1987
21.23333	1942
21.24167	1899
21.25000	1858
21.25833	1817
21.26667	1777
21.27500	1738
21.28333	1698
21.29167	1660
21.30000	1621
21.30833	1585
21.31667	1550
21.32500	1518
21.33333	1488
21.34167	1460
21.35000	1434
21.35833	1409
21.36667	1386
21.37500	1365
21.38333	1345
21.39167	1322
21.40000	1297
21.40833	1269
21.41667	1240
21.42500	1212
21.43333	1187
21.44167	1165
21.45000	1145
21.45833	1128
21.46667	1112
21.47500	1096
21.48333	1081
21.49167	1065
21.50000	1047
21.50833	1030
21.51667	1015
21.52500	1002
21.53333	990
21.54167	979
21.55000	967
21.55833	953
21.56667	939
21.57500	926
21.58333	915
21.59167	904
21.60000	895
21.60833	885
21.61667	873
21.62500	860
21.63333	848
21.64167	837
21.65000	829
21.65833	824
21.66667	820
21.67500	816
21.68333	812
21.69167	807
21.70000	803
21.70833	798
21.71667	793
21.72500	788
21.73333	780
21.74167	771
21.75000	764
21.75833	759
21.76667	755
21.77500	751
21.78333	744
21.79167	736
21.80000	727
21.80833	718
21.81667	711
21.82500	706
21.83333	701
21.84167	696
21.85000	692
21.85833	689
21.86667	685
21.87500	681
21.88333	678
21.89167	675
21.90000	673
21.90833	672
21.91667	671
21.92500	669
21.93333	666
21.94167	661
21.95000	656
21.95833	652
21.96667	649
21.97500	644
21.98333	639
21.99167	633
22.00000	626
22.00833	621
22.01667	618
22.02500	617
22.03333	618
22.04167	617
22.05000	615
22.05833	611
22.06667	606
22.07500	601
22.08333	597
22.09167	594
22.10000	594
22.10833	594
22.11667	594
22.12500	593
22.13333	592
22.14167	591
22.15000	589
22.15833	586
22.16667	583
22.17500	577
22.18333	571
22.19167	565
22.20000	560
22.20833	555
22.21667	552
22.22500	549
22.23333	547
22.24167	545
22.25000	544
22.25833	545
22.26667	545
22.27500	545
22.28333	544
22.29167	543
22.30000	541
22.30833	540
22.31667	538
22.32500	535
22.33333	533
22.34167	532
22.35000	531
22.35833	530
22.36667	529
22.37500	525
22.38333	520
22.39167	513
22.40000	506
22.40833	501
22.41667	498
22.42500	497
22.43333	497
22.44167	497
22.45000	496
22.45833	494
22.46667	491
22.47500	487
22.48333	481
22.49167	475
22.50000	469
22.50833	464
22.51667	461
22.52500	460
22.53333	458
22.54167	455
22.55000	452
22.55833	449
22.56667	446
22.57500	444
22.58333	444
22.59167	445
22.60000	446
22.60833	447
22.61667	448
22.62500	447
22.63333	444
22.64167	439
22.65000	433
22.65833	427
22.66667	421
22.67500	415
22.68333	411
22.69167	406
22.70000	401
22.70833	396
22.71667	390
22.72500	385
22.73333	381
22.74167	377
22.75000	373
22.75833	369
22.76667	365
22.77500	362
22.78333	360
22.79167	359
22.80000	358
22.80833	357
22.81667	356
22.82500	353
22.83333	351
22.84167	350
22.85000	348
22.85833	348
22.86667	349
22.87500	351
22.88333	352
22.89167	351
22.90000	349
22.90833	345
22.91667	340
22.92500	335
22.93333	330
22.94167	326
22.95000	323
22.95833	322
22.96667	322
22.97500	322
22.98333	323
22.99167	323
23.00000	321
23.00833	317
23.01667	312
23.02500	307
23.03333	304
23.04167	304
23.05000	305
23.05833	306
23.06667	307
23.07500	305
23.08333	302
23.09167	297
23.10000	293
23.10833	290
23.11667	290
23.12500	292
23.13333	294
23.14167	295
23.15000	296
23.15833	296
23.16667	294
23.17500	290
23.18333	286
23.19167	282
23.20000	279
23.20833	276
23.21667	274
23.22500	273
23.23333	273
23.24167	275
23.25000	276
23.25833	276
23.26667	276
23.27500	274
23.28333	272
23.29167	269
23.30000	268
23.30833	267
23.31667	266
23.32500	265
23.33333	263
23.34167	262
23.35000	260
23.35833	258
23.36667	256
23.37500	256
23.38333	256
23.39167	258
23.40000	260
23.40833	263
23.41667	267
23.42500	271
23.43333	275
23.44167	279
23.45000	282
23.45833	283
23.46667	284
23.47500	282
23.48333	278
23.49167	273
23.50000	267
23.50833	263
23.51667	261
23.52500	262
23.53333	265
23.54167	268
23.55000	270
23.55833	269
23.56667	266
23.57500	261
23.58333	256
23.59167	251
23.60000	246
23.60833	243
23.61667	239
23.62500	236
23.63333	234
23.64167	233
23.65000	234
23.65833	236
23.66667	239
23.67500	242
23.68333	245
23.69167	247
23.70000	249
23.70833	251
23.71667	251
23.72500	249
23.73333	245
23.74167	240
23.75000	235
23.75833	232
23.76667	231
23.77500	230
23.78333	229
23.79167	227
23.80000	225
23.80833	224
23.81667	226
23.82500	230
23.83333	234
23.84167	237
23.85000	239
23.85833	239
23.86667	236
23.87500	231
23.88333	226
23.89167	222
23.90000	220
23.90833	219
23.91667	219
23.92500	219
23.93333	218
23.94167	219
23.95000	219
23.95833	220
23.96667	220
23.97500	219
23.98333	216
23.99167	213
24.00000	211
24.00833	209
24.01667	209
24.02500	211
24.03333	215
24.04167	222
24.05000	229
24.05833	235
24.06667	238
24.07500	238
24.08333	234
24.09167	229
24.10000	224
24.10833	221
24.11667	221
24.12500	222
24.13333	224
24.14167	226
24.15000	227
24.15833	225
24.16667	222
24.17500	220
24.18333	220
24.19167	223
24.20000	229
24.20833	235
24.21667	241
24.22500	246
24.23333	248
24.24167	249
24.25000	249
24.25833	250
24.26667	252
24.27500	255
24.28333	260
24.29167	264
24.30000	268
24.30833	272
24.31667	275
24.32500	277
24.33333	278
24.34167	279
24.35000	279
24.35833	278
24.36667	277
24.37500	276
24.38333	276
24.39167	275
24.40000	274
24.40833	274
24.41667	274
24.42500	274
24.43333	275
24.44167	275
24.45000	277
24.45833	280
24.46667	283
24.47500	285
24.48333	287
24.49167	288
24.50000	290
24.50833	292
24.51667	296
24.52500	301
24.53333	306
24.54167	312
24.55000	316
24.55833	317
24.56667	316
24.57500	313
24.58333	310
24.59167	308
24.60000	309
24.60833	311
24.61667	313
24.62500	315
24.63333	317
24.64167	320
24.65000	322
24.65833	325
24.66667	329
24.67500	332
24.68333	335
24.69167	336
24.70000	335
24.70833	332
24.71667	329
24.72500	326
24.73333	325
24.74167	326
24.75000	327
24.75833	327
24.76667	326
24.77500	322
24.78333	318
24.79167	313
24.80000	310
24.80833	306
24.81667	302
24.82500	299
24.83333	297
24.84167	296
24.85000	297
24.85833	300
24.86667	303
24.87500	305
24.88333	304
24.89167	302
24.90000	298
24.90833	293
24.91667	289
24.92500	287
24.93333	287
24.94167	289
24.95000	290
24.95833	288
24.96667	284
24.97500	278
24.98333	273
24.99167	270
25.00000	270
25.00833	271
25.01667	274
25.02500	276
25.03333	275
25.04167	273
25.05000	268
25.05833	262
25.06667	257
25.07500	253
25.08333	251
25.09167	249
25.10000	247
25.10833	244
25.11667	242
25.12500	241
25.13333	243
25.14167	245
25.15000	248
25.15833	249
25.16667	249
25.17500	250
25.18333	251
25.19167	252
25.20000	252
25.20833	250
25.21667	245
25.22500	239
25.23333	231
25.24167	223
25.25000	216
25.25833	211
25.26667	207
25.27500	205
25.28333	205
25.29167	205
25.30000	206
25.30833	206
25.31667	205
25.32500	202
25.33333	197
25.34167	192
25.35000	188
25.35833	186
25.36667	185
25.37500	185
25.38333	184
25.39167	182
25.40000	179
25.40833	177
25.41667	176
25.42500	177
25.43333	177
25.44167	177
25.45000	177
25.45833	178
25.46667	180
25.47500	183
25.48333	184
25.49167	183
25.50000	178
25.50833	173
25.51667	168
25.52500	165
25.53333	163
25.54167	162
25.55000	162
25.55833	163
25.56667	165
25.57500	166
25.58333	168
25.59167	169
25.60000	168
25.60833	166
25.61667	163
25.62500	161
25.63333	159
25.64167	159
25.65000	160
25.65833	162
25.66667	164
25.67500	166
25.68333	166
25.69167	164
25.70000	159
25.70833	154
25.71667	150
25.72500	147
25.73333	146
25.74167	149
25.75000	152
25.75833	155
25.76667	158
25.77500	159
25.78333	160
25.79167	162
25.80000	165
25.80833	167
25.81667	168
25.82500	166
25.83333	163
25.84167	161
25.85000	159
25.85833	159
25.86667	162
25.87500	165
25.88333	168
25.89167	170
25.90000	171
25.90833	169
25.91667	166
25.92500	162
25.93333	158
25.94167	155
25.95000	153
25.95833	152
25.96667	154
25.97500	157
25.98333	160
25.99167	163
26.00000	166
26.00833	169
26.01667	171
26.02500	173
26.03333	175
26.04167	176
26.05000	177
26.05833	177
26.06667	175
26.07500	174
26.08333	175
26.09167	176
26.10000	179
26.10833	181
26.11667	180
26.12500	177
26.13333	175
26.14167	173
26.15000	171
26.15833	171
26.16667	171
26.17500	169
26.18333	165
26.19167	163
26.20000	162
26.20833	164
26.21667	169
26.22500	174
26.23333	179
26.24167	182
26.25000	184
26.25833	184
26.26667	183
26.27500	180
26.28333	179
26.29167	178
26.30000	180
26.30833	183
26.31667	186
26.32500	188
26.33333	188
26.34167	186
26.35000	183
26.35833	181
26.36667	180
26.37500	183
26.38333	188
26.39167	195
26.40000	202
26.40833	207
26.41667	209
26.42500	209
26.43333	206
26.44167	201
26.45000	198
26.45833	198
26.46667	199
26.47500	202
26.48333	205
26.49167	208
26.50000	209
26.50833	209
26.51667	208
26.52500	205
26.53333	203
26.54167	200
26.55000	198
26.55833	198
26.56667	201
26.57500	204
26.58333	207
26.59167	209
26.60000	209
26.60833	208
26.61667	207
26.62500	206
26.63333	208
26.64167	213
26.65000	219
26.65833	224
26.66667	229
26.67500	235
26.68333	239
26.69167	243
26.70000	244
26.70833	242
26.71667	237
26.72500	232
26.73333	227
26.74167	225
26.75000	224
26.75833	224
26.76667	224
26.77500	224
26.78333	223
26.79167	223
26.80000	224
26.80833	226
26.81667	229
26.82500	232
26.83333	233
26.84167	232
26.85000	230
26.85833	228
26.86667	226
26.87500	225
26.88333	227
26.89167	229
26.90000	230
26.90833	229
26.91667	227
26.92500	225
26.93333	224
26.94167	224
26.95000	225
26.95833	226
26.96667	224
26.97500	220
26.98333	216
26.99167	211
27.00000	207
27.00833	205
27.01667	203
27.02500	203
27.03333	204
27.04167	206
27.05000	209
27.05833	213
27.06667	216
27.07500	218
27.08333	218
27.09167	218
27.10000	220
27.10833	221
27.11667	223
27.12500	223
27.13333	222
27.14167	219
27.15000	217
27.15833	214
27.16667	212
27.17500	210
27.18333	208
27.19167	205
27.20000	202
27.20833	198
27.21667	194
27.22500	190
27.23333	188
27.24167	188
27.25000	189
27.25833	189
27.26667	188
27.27500	185
27.28333	183
27.29167	182
27.30000	185
27.30833	188
27.31667	191
27.32500	192
27.33333	193
27.34167	194
27.35000	194
27.35833	196
27.36667	196
27.37500	194
27.38333	190
27.39167	186
27.40000	183
27.40833	182
27.41667	181
27.42500	179
27.43333	178
27.44167	178
27.45000	181
27.45833	185
27.46667	190
27.47500	195
27.48333	198
27.49167	200
27.50000	200
27.50833	198
27.51667	197
27.52500	197
27.53333	198
27.54167	198
27.55000	197
27.55833	194
27.56667	189
27.57500	183
27.58333	178
27.59167	174
27.60000	173
27.60833	175
27.61667	177
27.62500	179
27.63333	180
27.64167	182
27.65000	184
27.65833	187
27.66667	190
27.67500	193
27.68333	195
27.69167	196
27.70000	196
27.70833	195
27.71667	194
27.72500	194
27.73333	195
27.74167	196
27.75000	199
27.75833	204
27.76667	209
27.77500	213
27.78333	215
27.79167	215
27.80000	213
27.80833	212
27.81667	213
27.82500	216
27.83333	219
27.84167	220
27.85000	221
27.85833	222
27.86667	223
27.87500	224
27.88333	224
27.89167	224
27.90000	225
27.90833	227
27.91667	232
27.92500	238
27.93333	243
27.94167	246
27.95000	247
27.95833	244
27.96667	241
27.97500	240
27.98333	240
27.99167	242
28.00000	245
28.00833	248
28.01667	251
28.02500	253
28.03333	256
28.04167	260
28.05000	263
28.05833	266
28.06667	268
28.07500	270
28.08333	272
28.09167	273
28.10000	275
28.10833	278
28.11667	284
28.12500	290
28.13333	297
28.14167	306
28.15000	313
28.15833	317
28.16667	317
28.17500	314
28.18333	308
28.19167	302
28.20000	297
28.20833	295
28.21667	296
28.22500	299
28.23333	304
28.24167	310
28.25000	315
28.25833	318
28.26667	319
28.27500	319
28.28333	318
28.29167	318
28.30000	321
28.30833	324
28.31667	329
28.32500	333
28.33333	337
28.34167	340
28.35000	342
28.35833	345
28.36667	346
28.37500	346
28.38333	344
28.39167	342
28.40000	340
28.40833	340
28.41667	343
28.42500	348
28.43333	353
28.44167	357
28.45000	359
28.45833	358
28.46667	354
28.47500	348
28.48333	342
28.49167	336
28.50000	333
28.50833	333
28.51667	335
28.52500	340
28.53333	344
28.54167	347
28.55000	348
28.55833	345
28.56667	340
28.57500	333
28.58333	326
28.59167	322
28.60000	320
28.60833	321
28.61667	323
28.62500	325
28.63333	325
28.64167	323
28.65000	321
28.65833	319
28.66667	319
28.67500	320
28.68333	321
28.69167	321
28.70000	320
28.70833	319
28.71667	319
28.72500	320
28.73333	322
28.74167	322
28.75000	321
28.75833	318
28.76667	315
28.77500	314
28.78333	316
28.79167	317
28.80000	316
28.80833	314
28.81667	309
28.82500	304
28.83333	300
28.84167	299
28.85000	300
28.85833	301
28.86667	302
28.87500	301
28.88333	298
28.89167	295
28.90000	291
28.90833	289
28.91667	289
28.92500	291
28.93333	295
28.94167	298
28.95000	301
28.95833	301
28.96667	300
28.97500	300
28.98333	302
28.99167	306
29.00000	310
29.00833	313
29.01667	313
29.02500	312
29.03333	311
29.04167	312
29.05000	314
29.05833	315
29.06667	314
29.07500	311
29.08333	307
29.09167	304
29.10000	301
29.10833	300
29.11667	300
29.12500	301
29.13333	302
29.14167	306
29.15000	309
29.15833	313
29.16667	316
29.17500	317
29.18333	316
29.19167	313
29.20000	310
29.20833	308
29.21667	307
29.22500	308
29.23333	310
29.24167	313
29.25000	316
29.25833	320
29.26667	323
29.27500	323
29.28333	322
29.29167	322
29.30000	325
29.30833	330
29.31667	338
29.32500	345
29.33333	349
29.34167	348
29.35000	344
29.35833	339
29.36667	336
29.37500	338
29.38333	344
29.39167	353
29.40000	362
29.40833	369
29.41667	374
29.42500	376
29.43333	376
29.44167	376
29.45000	376
29.45833	378
29.46667	383
29.47500	389
29.48333	396
29.49167	402
29.50000	407
29.50833	413
29.51667	420
29.52500	428
29.53333	436
29.54167	444
29.55000	451
29.55833	455
29.56667	457
29.57500	461
29.58333	465
29.59167	470
29.60000	475
29.60833	480
29.61667	485
29.62500	490
29.63333	497
29.64167	505
29.65000	514
29.65833	526
29.66667	537
29.67500	549
29.68333	561
29.69167	574
29.70000	588
29.70833	603
29.71667	618
29.72500	634
29.73333	648
29.74167	663
29.75000	678
29.75833	694
29.76667	711
29.77500	729
29.78333	748
29.79167	767
29.80000	786
29.80833	806
29.81667	826
29.82500	847
29.83333	870
29.84167	897
29.85000	926
29.85833	959
29.86667	994
29.87500	1030
29.88333	1067
29.89167	1104
29.90000	1141
29.90833	1178
29.91667	1217
29.92500	1258
29.93333	1300
29.94167	1346
29.95000	1393
29.95833	1442
29.96667	1493
29.97500	1544
29.98333	1598
29.99167	1653
30.00000	1713
30.00833	1775
30.01667	1841
30.02500	1911
30.03333	1982
30.04167	2057
30.05000	2131
30.05833	2210
30.06667	2291
30.07500	2376
30.08333	2465
30.09167	2557
30.10000	2655
30.10833	2755
30.11667	2859
30.12500	2965
30.13333	3069
30.14167	3173
30.15000	3275
30.15833	3381
30.16667	3490
30.17500	3605
30.18333	3728
30.19167	3853
30.20000	3986
30.20833	4120
30.21667	4257
30.22500	4396
30.23333	4534
30.24167	4677
30.25000	4817
30.25833	4960
30.26667	5103
30.27500	5247
30.28333	5395
30.29167	5542
30.30000	5695
30.30833	5848
30.31667	6004
30.32500	6162
30.33333	6320
30.34167	6483
30.35000	6644
30.35833	6807
30.36667	6968
30.37500	7128
30.38333	7288
30.39167	7445
30.40000	7605
30.40833	7763
30.41667	7923
30.42500	8084
30.43333	8241
30.44167	8400
30.45000	8553
30.45833	8706
30.46667	8856
30.47500	9004
30.48333	9153
30.49167	9296
30.50000	9442
30.50833	9583
30.51667	9724
30.52500	9863
30.53333	9998
30.54167	10135
30.55000	10266
30.55833	10398
30.56667	10525
30.57500	10645
30.58333	10761
30.59167	10868
30.60000	10971
30.60833	11069
30.61667	11166
30.62500	11262
30.63333	11353
30.64167	11444
30.65000	11527
30.65833	11607
30.66667	11680
30.67500	11747
30.68333	11810
30.69167	11867
30.70000	11919
30.70833	11966
30.71667	12006
30.72500	12041
30.73333	12070
30.74167	12093
30.75000	12111
30.75833	12124
30.76667	12134
30.77500	12137
30.78333	12135
30.79167	12129
30.80000	12119
30.80833	12105
30.81667	12085
30.82500	12059
30.83333	12026
30.84167	11987
30.85000	11943
30.85833	11893
30.86667	11840
30.87500	11784
30.88333	11724
30.89167	11661
30.90000	11593
30.90833	11520
30.91667	11439
30.92500	11353
30.93333	11262
30.94167	11166
30.95000	11070
30.95833	10971
30.96667	10869
30.97500	10762
30.98333	10649
30.99167	10533
31.00000	10409
31.00833	10286
31.01667	10160
31.02500	10034
31.03333	9910
31.04167	9782
31.05000	9656
31.05833	9524
31.06667	9392
31.07500	9257
31.08333	9118
31.09167	8979
31.10000	8834
31.10833	8689
31.11667	8543
31.12500	8397
31.13333	8254
31.14167	8108
31.15000	7965
31.15833	7818
31.16667	7671
31.17500	7523
31.18333	7372
31.19167	7226
31.20000	7081
31.20833	6941
31.21667	6803
31.22500	6666
31.23333	6527
31.24167	6383
31.25000	6241
31.25833	6097
31.26667	5955
31.27500	5817
31.28333	5679
31.29167	5546
31.30000	5414
31.30833	5287
31.31667	5160
31.32500	5034
31.33333	4912
31.34167	4790
31.35000	4674
31.35833	4561
31.36667	4452
31.37500	4345
31.38333	4239
31.39167	4136
31.40000	4032
31.40833	3931
31.41667	3831
31.42500	3732
31.43333	3635
31.44167	3538
31.45000	3446
31.45833	3355
31.46667	3268
31.47500	3182
31.48333	3098
31.49167	3018
31.50000	2939
31.50833	2864
31.51667	2792
31.52500	2722
31.53333	2655
31.54167	2589
31.55000	2525
31.55833	2460
31.56667	2397
31.57500	2335
31.58333	2273
31.59167	2215
31.60000	2158
31.60833	2104
31.61667	2052
31.62500	2002
31.63333	1956
31.64167	1912
31.65000	1871
31.65833	1830
31.66667	1789
31.67500	1748
31.68333	1707
31.69167	1668
31.70000	1630
31.70833	1595
31.71667	1562
31.72500	1531
31.73333	1499
31.74167	1467
31.75000	1435
31.75833	1403
31.76667	1372
31.77500	1344
31.78333	1317
31.79167	1291
31.80000	1266
31.80833	1242
31.81667	1219
31.82500	1197
31.83333	1177
31.84167	1157
31.85000	1139
31.85833	1122
31.86667	1107
31.87500	1092
31.88333	1078
31.89167	1063
31.90000	1048
31.90833	1034
31.91667	1021
31.92500	1008
31.93333	996
31.94167	983
31.95000	971
31.95833	960
31.96667	949
31.97500	939
31.98333	930
31.99167	920
32.00000	908
32.00833	896
32.01667	882
32.02500	868
32.03333	856
32.04167	847
32.05000	839
32.05833	834
32.06667	828
32.07500	822
32.08333	815
32.09167	810
32.10000	806
32.10833	803
32.11667	799
32.12500	793
32.13333	787
32.14167	780
32.15000	774
32.15833	769
32.16667	766
32.17500	765
32.18333	766
32.19167	767
32.20000	767
32.20833	766
32.21667	762
32.22500	758
32.23333	753
32.24167	749
32.25000	745
32.25833	743
32.26667	743
32.27500	744
32.28333	747
32.29167	751
32.30000	756
32.30833	761
32.31667	768
32.32500	773
32.33333	777
32.34167	777
32.35000	776
32.35833	774
32.36667	774
32.37500	780
32.38333	789
32.39167	800
32.40000	809
32.40833	817
32.41667	823
32.42500	828
32.43333	835
32.44167	845
32.45000	858
32.45833	873
32.46667	888
32.47500	903
32.48333	917
32.49167	932
32.50000	949
32.50833	966
32.51667	984
32.52500	1001
32.53333	1015
32.54167	1028
32.55000	1042
32.55833	1059
32.56667	1078
32.57500	1101
32.58333	1128
32.59167	1154
32.60000	1180
32.60833	1207
32.61667	1238
32.62500	1273
32.63333	1311
32.64167	1351
32.65000	1391
32.65833	1429
32.66667	1466
32.67500	1505
32.68333	1544
32.69167	1585
32.70000	1629
32.70833	1676
32.71667	1726
32.72500	1779
32.73333	1834
32.74167	1891
32.75000	1947
32.75833	2003
32.76667	2060
32.77500	2120
32.78333	2184
32.79167	2249
32.80000	2317
32.80833	2385
32.81667	2453
32.82500	2521
32.83333	2592
32.84167	2668
32.85000	2746
32.85833	2830
32.86667	2918
32.87500	3012
32.88333	3117
32.89167	3227
32.90000	3331
32.90833	3426
32.91667	3520
32.92500	3613
32.93333	3707
32.94167	3812
32.95000	3924
32.95833	4037
32.96667	4150
32.97500	4266
32.98333	4382
32.99167	4495
33.00000	4611
33.00833	4725
33.01667	4839
33.02500	4964
33.03333	5094
33.04167	5224
33.05000	5355
33.05833	5483
33.06667	5605
33.07500	5725
33.08333	5849
33.09167	5968
33.10000	6095
33.10833	6231
33.11667	6364
33.12500	6484
33.13333	6600
33.14167	6718
33.15000	6836
33.15833	6958
33.16667	7081
33.17500	7203
33.18333	7334
33.19167	7467
33.20000	7593
33.20833	7708
33.21667	7821
33.22500	7933
33.23333	8041
33.24167	8150
33.25000	8256
33.25833	8364
33.26667	8471
33.27500	8578
33.28333	8684
33.29167	8782
33.30000	8881
33.30833	8983
33.31667	9082
33.32500	9172
33.33333	9258
33.34167	9344
33.35000	9427
33.35833	9507
33.36667	9582
33.37500	9651
33.38333	9717
33.39167	9779
33.40000	9840
33.40833	9897
33.41667	9951
33.42500	10003
33.43333	10050
33.44167	10096
33.45000	10136
33.45833	10173
33.46667	10206
33.47500	10233
33.48333	10257
33.49167	10277
33.50000	10294
33.50833	10309
33.51667	10319
33.52500	10325
33.53333	10327
33.54167	10326
33.55000	10322
33.55833	10317
33.56667	10308
33.57500	10297
33.58333	10280
33.59167	10258
33.60000	10230
33.60833	10197
33.61667	10159
33.62500	10119
33.63333	10076
33.64167	10030
33.65000	9982
33.65833	9931
33.66667	9877
33.67500	9821
33.68333	9761
33.69167	9696
33.70000	9623
33.70833	9546
33.71667	9466
33.72500	9382
33.73333	9298
33.74167	9212
33.75000	9124
33.75833	9031
33.76667	8937
33.77500	8841
33.78333	8743
33.79167	8647
33.80000	8549
33.80833	8452
33.81667	8352
33.82500	8248
33.83333	8141
33.84167	8028
33.85000	7914
33.85833	7797
33.86667	7681
33.87500	7566
33.88333	7451
33.89167	7338
33.90000	7221
33.90833	7106
33.91667	6988
33.92500	6868
33.93333	6749
33.94167	6627
33.95000	6508
33.95833	6387
33.96667	6268
33.97500	6150
33.98333	6031
33.99167	5914
34.00000	5793
34.00833	5674
34.01667	5555
34.02500	5437
34.03333	5323
34.04167	5210
34.05000	5102
34.05833	4994
34.06667	4886
34.07500	4779
34.08333	4670
34.09167	4562
34.10000	4452
34.10833	4344
34.11667	4236
34.12500	4129
34.13333	4026
34.14167	3922
34.15000	3823
34.15833	3725
34.16667	3630
34.17500	3539
34.18333	3450
34.19167	3364
34.20000	3277
34.20833	3191
34.21667	3103
34.22500	3016
34.23333	2934
34.24167	2854
34.25000	2780
34.25833	2708
34.26667	2638
34.27500	2568
34.28333	2496
34.29167	2425
34.30000	2354
34.30833	2285
34.31667	2218
34.32500	2154
34.33333	2093
34.34167	2031
34.35000	1972
34.35833	1914
34.36667	1859
34.37500	1807
34.38333	1757
34.39167	1708
34.40000	1659
34.40833	1611
34.41667	1561
34.42500	1512
34.43333	1465
34.44167	1418
34.45000	1376
34.45833	1335
34.46667	1296
34.47500	1259
34.48333	1223
34.49167	1190
34.50000	1159
34.50833	1129
34.51667	1098
34.52500	1066
34.53333	1034
34.54167	1002
34.55000	973
34.55833	948
34.56667	925
34.57500	903
34.58333	880
34.59167	856
34.60000	830
34.60833	803
34.61667	776
34.62500	749
34.63333	724
34.64167	701
34.65000	680
34.65833	662
34.66667	647
34.67500	634
34.68333	623
34.69167	611
34.70000	599
34.70833	586
34.71667	572
34.72500	558
34.73333	546
34.74167	535
34.75000	525
34.75833	512
34.76667	498
34.77500	483
34.78333	467
34.79167	452
34.80000	440
34.80833	431
34.81667	423
34.82500	416
34.83333	407
34.84167	398
34.85000	389
34.85833	380
34.86667	373
34.87500	367
34.88333	362
34.89167	357
34.90000	351
34.90833	344
34.91667	338
34.92500	333
34.93333	328
34.94167	324
34.95000	320
34.95833	314
34.96667	308
34.97500	301
34.98333	294
34.99167	286
35.00000	279
35.00833	273
35.01667	269
35.02500	267
35.03333	266
35.04167	265
35.05000	264
35.05833	261
35.06667	256
35.07500	250
35.08333	244
35.09167	239
35.10000	236
35.10833	235
35.11667	237
35.12500	238
35.13333	237
35.14167	233
35.15000	227
35.15833	221
35.16667	217
35.17500	216
35.18333	218
35.19167	220
35.20000	220
35.20833	216
35.21667	210
35.22500	203
35.23333	196
35.24167	189
35.25000	184
35.25833	182
35.26667	182
35.27500	184
35.28333	187
35.29167	190
35.30000	191
35.30833	189
35.31667	185
35.32500	180
35.33333	176
35.34167	175
35.35000	175
35.35833	176
35.36667	176
35.37500	174
35.38333	170
35.39167	165
35.40000	160
35.40833	156
35.41667	153
35.42500	152
35.43333	152
35.44167	154
35.45000	156
35.45833	159
35.46667	162
35.47500	166
35.48333	169
35.49167	171
35.50000	170
35.50833	166
35.51667	161
35.52500	155
35.53333	152
35.54167	152
35.55000	152
35.55833	152
35.56667	150
35.57500	145
35.58333	138
35.59167	133
35.60000	131
35.60833	131
35.61667	132
35.62500	132
35.63333	132
35.64167	130
35.65000	129
35.65833	131
35.66667	136
35.67500	141
35.68333	144
35.69167	146
35.70000	145
35.70833	142
35.71667	141
35.72500	139
35.73333	138
35.74167	138
35.75000	136
35.75833	134
35.76667	133
35.77500	134
35.78333	136
35.79167	138
35.80000	140
35.80833	140
35.81667	138
35.82500	135
35.83333	132
35.84167	129
35.85000	126
35.85833	123
35.86667	120
35.87500	119
35.88333	121
35.89167	124
35.90000	127
35.90833	130
35.91667	131
35.92500	130
35.93333	129
35.94167	128
35.95000	126
35.95833	124
35.96667	122
35.97500	120
35.98333	118
35.99167	116
36.00000	115
36.00833	113
36.01667	112
36.02500	110
36.03333	107
36.04167	105
36.05000	104
36.05833	105
36.06667	108
36.07500	113
36.08333	118
36.09167	122
36.10000	125
36.10833	126
36.11667	124
36.12500	120
36.13333	117
36.14167	115
36.15000	114
36.15833	114
36.16667	114
36.17500	114
36.18333	113
36.19167	112
36.20000	111
36.20833	110
36.21667	109
36.22500	110
36.23333	110
36.24167	110
36.25000	109
36.25833	105
36.26667	101
36.27500	95
36.28333	90
36.29167	86
36.30000	86
36.30833	88
36.31667	92
36.32500	95
36.33333	98
36.34167	98
36.35000	98
36.35833	97
36.36667	97
36.37500	95
36.38333	92
36.39167	88
36.40000	85
36.40833	83
36.41667	84
36.42500	86
36.43333	89
36.44167	92
36.45000	94
36.45833	95
36.46667	95
36.47500	95
36.48333	94
36.49167	94
36.50000	95
36.50833	97
36.51667	99
36.52500	98
36.53333	97
36.54167	96
36.55000	95
36.55833	94
36.56667	94
36.57500	95
36.58333	96
36.59167	99
36.60000	103
36.60833	107
36.61667	110
36.62500	110
36.63333	109
36.64167	107
36.65000	104
36.65833	101
36.66667	98
36.67500	98
36.68333	99
36.69167	101
36.70000	101
36.70833	99
36.71667	94
36.72500	89
36.73333	85
36.74167	84
36.75000	85
36.75833	85
36.76667	84
36.77500	82
36.78333	79
36.79167	76
36.80000	76
36.80833	77
36.81667	79
36.82500	81
36.83333	81
36.84167	80
36.85000	78
36.85833	75
36.86667	72
36.87500	70
36.88333	69
36.89167	70
36.90000	72
36.90833	75
36.91667	77
36.92500	80
36.93333	82
36.94167	83
36.95000	83
36.95833	84
36.96667	85
36.97500	86
36.98333	87
36.99167	85
37.00000	80
37.00833	75
37.01667	71
37.02500	70
37.03333	71
37.04167	74
37.05000	76
37.05833	78
37.06667	77
37.07500	75
37.08333	71
37.09167	69
37.10000	67
37.10833	68
37.11667	72
37.12500	76
37.13333	79
37.14167	81
37.15000	81
37.15833	79
37.16667	77
37.17500	76
37.18333	77
37.19167	77
37.20000	78
37.20833	78
37.21667	78
37.22500	77
37.23333	76
37.24167	77
37.25000	78
37.25833	80
37.26667	81
37.27500	80
37.28333	77
37.29167	74
37.30000	70
37.30833	68
37.31667	67
37.32500	69
37.33333	72
37.34167	73
37.35000	74
37.35833	73
37.36667	70
37.37500	67
37.38333	64
37.39167	61
37.40000	60
37.40833	58
37.41667	55
37.42500	52
37.43333	51
37.44167	50
37.45000	51
37.45833	53
37.46667	55
37.47500	56
37.48333	57
37.49167	56
37.50000	56
37.50833	57
37.51667	58
37.52500	59
37.53333	60
37.54167	62
37.55000	65
37.55833	69
37.56667	71
37.57500	72
37.58333	70
37.59167	68
37.60000	65
37.60833	62
37.61667	61
37.62500	63
37.63333	66
37.64167	72
37.65000	76
37.65833	78
37.66667	76
37.67500	74
37.68333	71
37.69167	69
37.70000	71
37.70833	73
37.71667	75
37.72500	76
37.73333	76
37.74167	76
37.75000	75
37.75833	73
37.76667	71
37.77500	69
37.78333	70
37.79167	71
37.80000	73
37.80833	76
37.81667	77
37.82500	76
37.83333	75
37.84167	73
37.85000	72
37.85833	72
37.86667	73
37.87500	74
37.88333	73
37.89167	72
37.90000	71
37.90833	73
37.91667	76
37.92500	80
37.93333	83
37.94167	84
37.95000	84
37.95833	83
37.96667	81
37.97500	79
37.98333	76
37.99167	74
38.00000	73
38.00833	74
38.01667	77
38.02500	80
38.03333	81
38.04167	81
38.05000	79
38.05833	76
38.06667	73
38.07500	72
38.08333	75
38.09167	80
38.10000	86
38.10833	90
38.11667	91
38.12500	89
38.13333	86
38.14167	84
38.15000	82
38.15833	81
38.16667	82
38.17500	82
38.18333	82
38.19167	81
38.20000	78
38.20833	75
38.21667	73
38.22500	72
38.23333	72
38.24167	74
38.25000	75
38.25833	74
38.26667	72
38.27500	69
38.28333	68
38.29167	69
38.30000	73
38.30833	79
38.31667	85
38.32500	89
38.33333	90
38.34167	90
38.35000	88
38.35833	85
38.36667	83
38.37500	81
38.38333	79
38.39167	78
38.40000	79
38.40833	81
38.41667	83
38.42500	85
38.43333	87
38.44167	89
38.45000	92
38.45833	96
38.46667	100
38.47500	101
38.48333	101
38.49167	98
38.50000	94
38.50833	90
38.51667	89
38.52500	90
38.53333	92
38.54167	94
38.55000	95
38.55833	96
38.56667	96
38.57500	96
38.58333	96
38.59167	97
38.60000	97
38.60833	107
38.61667	134
38.62500	176
38.63333	220
38.64167	260
38.65000	279
38.65833	268
38.66667	238
38.67500	204
38.68333	171
38.69167	146
38.70000	131
38.70833	122
38.71667	117
38.72500	113
38.73333	111
38.74167	109
38.75000	106
38.75833	102
38.76667	99
38.77500	98
38.78333	99
38.79167	101
38.80000	103
38.80833	104
38.81667	103
38.82500	99
38.83333	96
38.84167	94
38.85000	93
38.85833	93
38.86667	93
38.87500	96
38.88333	102
38.89167	108
38.90000	114
38.90833	118
38.91667	121
38.92500	123
38.93333	124
38.94167	125
38.95000	124
38.95833	121
38.96667	117
38.97500	115
38.98333	115
38.99167	117
39.00000	118
39.00833	119
39.01667	119
39.02500	119
39.03333	120
39.04167	122
39.05000	123
39.05833	124
39.06667	122
39.07500	120
39.08333	117
39.09167	114
39.10000	113
39.10833	113
39.11667	117
39.12500	121
39.13333	125
39.14167	128
39.15000	130
39.15833	129
39.16667	127
39.17500	125
39.18333	124
39.19167	124
39.20000	124
39.20833	125
39.21667	126
39.22500	128
39.23333	132
39.24167	135
39.25000	138
39.25833	139
39.26667	139
39.27500	139
39.28333	140
39.29167	142
39.30000	143
39.30833	143
39.31667	142
39.32500	138
39.33333	135
39.34167	134
39.35000	134
39.35833	133
39.36667	131
39.37500	130
39.38333	128
39.39167	127
39.40000	126
39.40833	125
39.41667	125
39.42500	125
39.43333	124
39.44167	122
39.45000	119
39.45833	118
39.46667	117
39.47500	119
39.48333	122
39.49167	124
39.50000	124
39.50833	122
39.51667	121
39.52500	121
39.53333	122
39.54167	122
39.55000	120
39.55833	118
39.56667	114
39.57500	111
39.58333	109
39.59167	107
39.60000	106
39.60833	106
39.61667	105
39.62500	103
39.63333	102
39.64167	102
39.65000	102
39.65833	103
39.66667	105
39.67500	106
39.68333	107
39.69167	108
39.70000	107
39.70833	104
39.71667	102
39.72500	101
39.73333	101
39.74167	104
39.75000	106
39.75833	108
39.76667	108
39.77500	106
39.78333	103
39.79167	100
39.80000	99
39.80833	98
39.81667	97
39.82500	93
39.83333	90
39.84167	86
39.85000	84
39.85833	84
39.86667	85
39.87500	83
39.88333	80
39.89167	75
39.90000	71
39.90833	68
39.91667	67
39.92500	70
39.93333	74
39.94167	79
39.95000	84
39.95833	88
39.96667	90
39.97500	92
39.98333	92
39.99167	90
40.00000	87
40.00833	84
40.01667	80
40.02500	78
40.03333	78
40.04167	80
40.05000	83
40.05833	87
40.06667	90
40.07500	91
40.08333	90
40.09167	89
40.10000	87
40.10833	86
40.11667	85
40.12500	84
40.13333	82
40.14167	79
40.15000	76
40.15833	73
40.16667	71
40.17500	71
40.18333	72
40.19167	74
40.20000	76
40.20833	77
40.21667	78
40.22500	78
40.23333	78
40.24167	78
40.25000	76
40.25833	73
40.26667	70
40.27500	68
40.28333	69
40.29167	70
40.30000	73
40.30833	75
40.31667	76
40.32500	76
40.33333	76
40.34167	76
40.35000	78
40.35833	82
40.36667	86
40.37500	89
40.38333	90
40.39167	89
40.40000	85
40.40833	82
40.41667	79
40.42500	76
40.43333	74
40.44167	71
40.45000	70
40.45833	71
40.46667	75
40.47500	80
40.48333	85
40.49167	91
40.50000	95
40.50833	98
40.51667	98
40.52500	98
40.53333	99
40.54167	100
40.55000	100
40.55833	98
40.56667	94
40.57500	90
40.58333	86
40.59167	85
40.60000	88
40.60833	93
40.61667	99
40.62500	105
40.63333	110
40.64167	114
40.65000	117
40.65833	119
40.66667	119
40.67500	118
40.68333	117
40.69167	116
40.70000	116
40.70833	117
40.71667	118
40.72500	118
40.73333	115
40.74167	111
40.75000	107
40.75833	106
40.76667	106
40.77500	109
40.78333	113
40.79167	120
40.80000	127
40.80833	135
40.81667	145
40.82500	156
40.83333	166
40.84167	173
40.85000	177
40.85833	177
40.86667	174
40.87500	173
40.88333	173
40.89167	175
40.90000	177
40.90833	180
40.91667	182
40.92500	185
40.93333	188
40.94167	193
40.95000	199
40.95833	206
40.96667	213
40.97500	222
40.98333	232
40.99167	239
41.00000	243
41.00833	246
41.01667	247
41.02500	249
41.03333	252
41.04167	255
41.05000	258
41.05833	260
41.06667	264
41.07500	269
41.08333	275
41.09167	282
41.10000	289
41.10833	296
41.11667	303
41.12500	309
41.13333	314
41.14167	319
41.15000	323
41.15833	325
41.16667	328
41.17500	330
41.18333	334
41.19167	339
41.20000	347
41.20833	354
41.21667	358
41.22500	359
41.23333	360
41.24167	362
41.25000	366
41.25833	371
41.26667	376
41.27500	381
41.28333	384
41.29167	387
41.30000	390
41.30833	392
41.31667	392
41.32500	392
41.33333	393
41.34167	394
41.35000	397
41.35833	402
41.36667	408
41.37500	413
41.38333	418
41.39167	421
41.40000	421
41.40833	419
41.41667	415
41.42500	410
41.43333	406
41.44167	405
41.45000	405
41.45833	409
41.46667	414
41.47500	420
41.48333	426
41.49167	430
41.50000	430
41.50833	428
41.51667	425
41.52500	420
41.53333	415
41.54167	408
41.55000	401
41.55833	398
41.56667	397
41.57500	399
41.58333	403
41.59167	407
41.60000	412
41.60833	415
41.61667	418
41.62500	419
41.63333	416
41.64167	410
41.65000	403
41.65833	397
41.66667	391
41.67500	386
41.68333	381
41.69167	377
41.70000	374
41.70833	372
41.71667	369
41.72500	366
41.73333	362
41.74167	357
41.75000	352
41.75833	348
41.76667	346
41.77500	344
41.78333	343
41.79167	342
41.80000	340
41.80833	337
41.81667	332
41.82500	326
41.83333	319
41.84167	312
41.85000	306
41.85833	301
41.86667	297
41.87500	293
41.88333	289
41.89167	285
41.90000	279
41.90833	274
41.91667	270
41.92500	267
41.93333	264
41.94167	262
41.95000	260
41.95833	258
41.96667	256
41.97500	253
41.98333	249
41.99167	245
42.00000	241
42.00833	235
42.01667	230
42.02500	225
42.03333	221
42.04167	219
42.05000	216
42.05833	212
42.06667	207
42.07500	198
42.08333	188
42.09167	180
42.10000	175
42.10833	174
42.11667	174
42.12500	175
42.13333	173
42.14167	166
42.15000	158
42.15833	150
42.16667	143
42.17500	138
42.18333	135
42.19167	133
42.20000	130
42.20833	126
42.21667	121
42.22500	116
42.23333	113
42.24167	113
42.25000	115
42.25833	117
42.26667	120
42.27500	122
42.28333	121
42.29167	118
42.30000	113
42.30833	107
42.31667	101
42.32500	97
42.33333	97
42.34167	100
42.35000	105
42.35833	109
42.36667	112
42.37500	112
42.38333	108
42.39167	103
42.40000	98
42.40833	93
42.41667	90
42.42500	89
42.43333	88
42.44167	87
42.45000	86
42.45833	83
42.46667	81
42.47500	80
42.48333	80
42.49167	80
42.50000	80
42.50833	80
42.51667	79
42.52500	78
42.53333	77
42.54167	77
42.55000	79
42.55833	80
42.56667	81
42.57500	81
42.58333	78
42.59167	73
42.60000	67
42.60833	62
42.61667	58
42.62500	55
42.63333	54
42.64167	54
42.65000	55
42.65833	58
42.66667	61
42.67500	63
42.68333	65
42.69167	65
42.70000	63
42.70833	62
42.71667	62
42.72500	64
42.73333	66
42.74167	66
42.75000	64
42.75833	60
42.76667	56
42.77500	51
42.78333	48
42.79167	47
42.80000	47
42.80833	48
42.81667	49
42.82500	48
42.83333	46
42.84167	43
42.85000	41
42.85833	40
42.86667	42
42.87500	46
42.88333	51
42.89167	56
42.90000	58
42.90833	58
42.91667	57
42.92500	56
42.93333	55
42.94167	55
42.95000	56
42.95833	55
42.96667	54
42.97500	51
42.98333	50
42.99167	49
43.00000	51
43.00833	54
43.01667	55
43.02500	56
43.03333	55
43.04167	54
43.05000	54
43.05833	56
43.06667	60
43.07500	64
43.08333	65
43.09167	64
43.10000	61
43.10833	56
43.11667	54
43.12500	54
43.13333	56
43.14167	58
43.15000	59
43.15833	58
43.16667	57
43.17500	54
43.18333	52
43.19167	52
43.20000	53
43.20833	54
43.21667	56
43.22500	57
43.23333	58
43.24167	57
43.25000	56
43.25833	56
43.26667	57
43.27500	58
43.28333	59
43.29167	58
43.30000	56
43.30833	54
43.31667	54
43.32500	56
43.33333	60
43.34167	65
43.35000	68
43.35833	69
43.36667	69
43.37500	68
43.38333	66
43.39167	66
43.40000	66
43.40833	67
43.41667	68
43.42500	67
43.43333	65
43.44167	61
43.45000	58
43.45833	57
43.46667	59
43.47500	61
43.48333	63
43.49167	64
43.50000	63
43.50833	62
43.51667	62
43.52500	63
43.53333	65
43.54167	67
43.55000	66
43.55833	63
43.56667	59
43.57500	56
43.58333	54
43.59167	54
43.60000	55
43.60833	56
43.61667	57
43.62500	58
43.63333	57
43.64167	55
43.65000	54
43.65833	53
43.66667	53
43.67500	54
43.68333	56
43.69167	57
43.70000	57
43.70833	57
43.71667	57
43.72500	56
43.73333	53
43.74167	49
43.75000	46
43.75833	45
43.76667	46
43.77500	47
43.78333	48
43.79167	48
43.80000	46
43.80833	44
43.81667	43
43.82500	45
43.83333	47
43.84167	49
43.85000	50
43.85833	50
43.86667	48
43.87500	47
43.88333	46
43.89167	46
43.90000	45
43.90833	45
43.91667	44
43.92500	41
43.93333	39
43.94167	38
43.95000	40
43.95833	45
43.96667	50
43.97500	54
43.98333	57
43.99167	58
44.00000	57
44.00833	55
44.01667	52
44.02500	49
44.03333	47
44.04167	45
44.05000	44
44.05833	41
44.06667	39
44.07500	37
44.08333	37
44.09167	39
44.10000	40
44.10833	43
44.11667	45
44.12500	47
44.13333	50
44.14167	53
44.15000	54
44.15833	52
44.16667	48
44.17500	45
44.18333	44
44.19167	45
44.20000	47
44.20833	49
44.21667	49
44.22500	47
44.23333	44
44.24167	41
44.25000	37
44.25833	33
44.26667	31
44.27500	30
44.28333	31
44.29167	33
44.30000	35
44.30833	37
44.31667	41
44.32500	44
44.33333	45
44.34167	44
44.35000	41
44.35833	36
44.36667	32
44.37500	31
44.38333	32
44.39167	34
44.40000	35
44.40833	34
44.41667	32
44.42500	30
44.43333	28
44.44167	29
44.45000	32
44.45833	38
44.46667	46
44.47500	52
44.48333	56
44.49167	57
44.50000	54
44.50833	47
44.51667	38
44.52500	29
44.53333	23
44.54167	20
44.55000	18
44.55833	18
44.56667	16
44.57500	15
44.58333	14
44.59167	14
44.60000	14
44.60833	15
44.61667	17
44.62500	18
44.63333	20
44.64167	22
44.65000	25
44.65833	28
44.66667	31
44.67500	34
44.68333	38
44.69167	40
44.70000	40
44.70833	39
44.71667	37
44.72500	37
44.73333	38
44.74167	38
44.75000	40
44.75833	44
44.76667	48
44.77500	51
44.78333	52
44.79167	51
44.80000	46
44.80833	39
44.81667	33
44.82500	29
44.83333	26
44.84167	25
44.85000	25
44.85833	26
44.86667	29
44.87500	32
44.88333	36
44.89167	39
44.90000	39
44.90833	39
44.91667	37
44.92500	35
44.93333	35
44.94167	38
44.95000	41
44.95833	45
44.96667	48
44.97500	48
44.98333	46
44.99167	43
45.00000	43
45.00833	44
45.01667	43
45.02500	40
45.03333	35
45.04167	27
45.05000	20
45.05833	17
45.06667	18
45.07500	21
45.08333	25
45.09167	28
45.10000	32
45.10833	34
45.11667	35
45.12500	34
45.13333	32
45.14167	30
45.15000	28
45.15833	28
45.16667	28
45.17500	29
45.18333	30
45.19167	31
45.20000	32
45.20833	32
45.21667	32
45.22500	31
45.23333	30
45.24167	29
45.25000	27
45.25833	27
45.26667	27
45.27500	27
45.28333	26
45.29167	25
45.30000	24
45.30833	24
45.31667	23
45.32500	23
45.33333	24
45.34167	26
45.35000	29
45.35833	32
45.36667	34
45.37500	35
45.38333	33
45.39167	31
45.40000	30
45.40833	30
45.41667	28
45.42500	26
45.43333	24
45.44167	22
45.45000	23
45.45833	28
45.46667	34
45.47500	39
45.48333	40
45.49167	37
45.50000	33
45.50833	27
45.51667	24
45.52500	23
45.53333	23
45.54167	25
45.55000	27
45.55833	30
45.56667	31
45.57500	30
45.58333	28
45.59167	25
45.60000	22
45.60833	22
45.61667	25
45.62500	29
45.63333	33
45.64167	37
45.65000	39
45.65833	41
45.66667	42
45.67500	40
45.68333	37
45.69167	33
45.70000	29
45.70833	26
45.71667	24
45.72500	24
45.73333	25
45.74167	25
45.75000	25
45.75833	23
45.76667	19
45.77500	16
45.78333	13
45.79167	13
45.80000	15
45.80833	18
45.81667	20
45.82500	20
45.83333	20
45.84167	21
45.85000	22
45.85833	25
45.86667	28
45.87500	30
45.88333	31
45.89167	31
45.90000	29
45.90833	27
45.91667	25
45.92500	24
45.93333	23
45.94167	23
45.95000	24
45.95833	27
45.96667	32
45.97500	37
45.98333	41
45.99167	42
46.00000	40
46.00833	36
46.01667	34
46.02500	33
46.03333	33
46.04167	32
46.05000	31
46.05833	28
46.06667	26
46.07500	23
46.08333	21
46.09167	20
46.10000	19
46.10833	19
46.11667	19
46.12500	20
46.13333	23
46.14167	27
46.15000	31
46.15833	36
46.16667	39
46.17500	39
46.18333	35
46.19167	30
46.20000	25
46.20833	20
46.21667	17
46.22500	15
46.23333	15
46.24167	16
46.25000	19
46.25833	23
46.26667	26
46.27500	29
46.28333	30
46.29167	29
46.30000	27
46.30833	25
46.31667	25
46.32500	25
46.33333	24
46.34167	22
46.35000	18
46.35833	15
46.36667	13
46.37500	14
46.38333	17
46.39167	20
46.40000	22
46.40833	23
46.41667	23
46.42500	22
46.43333	22
46.44167	22
46.45000	23
46.45833	24
46.46667	27
46.47500	31
46.48333	36
46.49167	39
46.50000	40
46.50833	38
46.51667	36
46.52500	34
46.53333	33
46.54167	33
46.55000	33
46.55833	32
46.56667	30
46.57500	28
46.58333	27
46.59167	26
46.60000	25
46.60833	25
46.61667	27
46.62500	29
46.63333	30
46.64167	28
46.65000	24
46.65833	19
46.66667	16
46.67500	15
46.68333	18
46.69167	21
46.70000	25
46.70833	28
46.71667	30
46.72500	32
46.73333	31
46.74167	29
46.75000	26
46.75833	22
46.76667	20
46.77500	20
46.78333	22
46.79167	24
46.80000	25
46.80833	25
46.81667	27
46.82500	29
46.83333	31
46.84167	33
46.85000	32
46.85833	28
46.86667	21
46.87500	16
46.88333	13
46.89167	13
46.90000	16
46.90833	21
46.91667	26
46.92500	30
46.93333	32
46.94167	32
46.95000	31
46.95833	29
46.96667	27
46.97500	25
46.98333	25
46.99167	26
47.00000	28
47.00833	30
47.01667	31
47.02500	32
47.03333	31
47.04167	31
47.05000	30
47.05833	29
47.06667	28
47.07500	29
47.08333	29
47.09167	30
47.10000	32
47.10833	33
47.11667	32
47.12500	28
47.13333	25
47.14167	22
47.15000	21
47.15833	22
47.16667	23
47.17500	22
47.18333	18
47.19167	15
47.20000	12
47.20833	11
47.21667	12
47.22500	14
47.23333	16
47.24167	15
47.25000	13
47.25833	13
47.26667	13
47.27500	15
47.28333	17
47.29167	19
47.30000	20
47.30833	22
47.31667	22
47.32500	22
47.33333	22
47.34167	22
47.35000	23
47.35833	26
47.36667	30
47.37500	33
47.38333	35
47.39167	35
47.40000	34
47.40833	31
47.41667	29
47.42500	29
47.43333	29
47.44167	28
47.45000	25
47.45833	21
47.46667	17
47.47500	14
47.48333	13
47.49167	14
47.50000	18
47.50833	21
47.51667	26
47.52500	31
47.53333	35
47.54167	38
47.55000	41
47.55833	43
47.56667	43
47.57500	42
47.58333	38
47.59167	33
47.60000	27
47.60833	23
47.61667	21
47.62500	21
47.63333	22
47.64167	21
47.65000	20
47.65833	19
47.66667	18
47.67500	17
47.68333	16
47.69167	15
47.70000	15
47.70833	16
47.71667	17
47.72500	19
47.73333	21
47.74167	25
47.75000	28
47.75833	32
47.76667	34
47.77500	36
47.78333	36
47.79167	36
47.80000	33
47.80833	29
47.81667	25
47.82500	21
47.83333	19
47.84167	19
47.85000	20
47.85833	21
47.86667	20
47.87500	20
47.88333	19
47.89167	17
47.90000	16
47.90833	15
47.91667	15
47.92500	16
47.93333	16
47.94167	16
47.95000	15
47.95833	14
47.96667	15
47.97500	18
47.98333	21
47.99167	23
48.00000	26
48.00833	28
48.01667	30
48.02500	33
48.03333	34
48.04167	34
48.05000	32
48.05833	31
48.06667	29
48.07500	27
48.08333	25
48.09167	23
48.10000	21
48.10833	20
48.11667	19
48.12500	17
48.13333	15
48.14167	10
48.15000	7
48.15833	7
48.16667	10
48.17500	16
48.18333	23
48.19167	27
48.20000	28
48.20833	25
48.21667	21
48.22500	17
48.23333	15
48.24167	15
48.25000	17
48.25833	20
48.26667	23
48.27500	26
48.28333	28
48.29167	30
48.30000	30
48.30833	29
48.31667	25
48.32500	18
48.33333	12
48.34167	7
48.35000	2
48.35833	-1
48.36667	-1
48.37500	1
48.38333	5
48.39167	10
48.40000	16
48.40833	21
48.41667	24
48.42500	27
48.43333	28
48.44167	29
48.45000	27
48.45833	24
48.46667	21
48.47500	20
48.48333	21
48.49167	23
48.50000	26
48.50833	29
48.51667	31
48.52500	31
48.53333	29
48.54167	28
48.55000	26
48.55833	26
48.56667	26
48.57500	27
48.58333	28
48.59167	28
48.60000	26
48.60833	24
48.61667	23
48.62500	23
48.63333	24
48.64167	25
48.65000	26
48.65833	26
48.66667	26
48.67500	25
48.68333	26
48.69167	27
48.70000	27
48.70833	24
48.71667	22
48.72500	21
48.73333	20
48.74167	23
48.75000	26
48.75833	30
48.76667	32
48.77500	33
48.78333	32
48.79167	29
48.80000	26
48.80833	22
48.81667	19
48.82500	15
48.83333	13
48.84167	12
48.85000	11
48.85833	12
48.86667	14
48.87500	17
48.88333	21
48.89167	24
48.90000	26
48.90833	28
48.91667	27
48.92500	26
48.93333	23
48.94167	21
48.95000	19
48.95833	18
48.96667	18
48.97500	19
48.98333	19
48.99167	19
49.00000	18
49.00833	18
49.01667	19
49.02500	21
49.03333	24
49.04167	25
49.05000	26
49.05833	26
49.06667	25
49.07500	24
49.08333	23
49.09167	21
49.10000	19
49.10833	17
49.11667	17
49.12500	17
49.13333	18
49.14167	18
49.15000	16
49.15833	14
49.16667	13
49.17500	13
49.18333	16
49.19167	18
49.20000	19
49.20833	18
49.21667	16
49.22500	14
49.23333	14
49.24167	15
49.25000	18
49.25833	20
49.26667	23
49.27500	24
49.28333	24
49.29167	21
49.30000	19
49.30833	16
49.31667	16
49.32500	18
49.33333	21
49.34167	23
49.35000	23
49.35833	22
49.36667	19
49.37500	17
49.38333	16
49.39167	16
49.40000	16
49.40833	16
49.41667	15
49.42500	15
49.43333	15
49.44167	16
49.45000	19
49.45833	23
49.46667	27
49.47500	29
49.48333	29
49.49167	27
49.50000	25
49.50833	22
49.51667	20
49.52500	19
49.53333	17
49.54167	14
49.55000	12
49.55833	12
49.56667	15
49.57500	19
49.58333	25
49.59167	29
49.60000	30
49.60833	30
49.61667	30
49.62500	29
49.63333	28
49.64167	26
49.65000	25
49.65833	23
49.66667	22
49.67500	21
49.68333	19
49.69167	17
49.70000	17
49.70833	19
49.71667	21
49.72500	23
49.73333	25
49.74167	25
49.75000	24
49.75833	23
49.76667	21
49.77500	20
49.78333	19
49.79167	19
49.80000	20
49.80833	21
49.81667	21
49.82500	20
49.83333	18
49.84167	16
49.85000	14
49.85833	14
49.86667	15
49.87500	16
49.88333	18
49.89167	19
49.90000	21
49.90833	22
49.91667	22
49.92500	20
49.93333	20
49.94167	22
49.95000	26
49.95833	30
49.96667	35
49.97500	37
49.98333	36
49.99167	34
50.00000	32
50.00833	31
50.01667	29
50.02500	27
50.03333	25
50.04167	24
50.05000	23
50.05833	24
50.06667	26
50.07500	27
50.08333	27
50.09167	26
50.10000	24
50.10833	23
50.11667	20
50.12500	18
50.13333	16
50.14167	16
50.15000	18
50.15833	20
50.16667	23
50.17500	25
50.18333	24
50.19167	24
50.20000	24
50.20833	26
50.21667	30
50.22500	36
50.23333	41
50.24167	45
50.25000	47
50.25833	45
50.26667	41
50.27500	36
50.28333	30
50.29167	25
50.30000	22
50.30833	21
50.31667	21
50.32500	23
50.33333	26
50.34167	30
50.35000	34
50.35833	37
50.36667	38
50.37500	37
50.38333	33
50.39167	30
50.40000	29
50.40833	30
50.41667	32
50.42500	34
50.43333	38
50.44167	42
50.45000	48
50.45833	55
50.46667	61
50.47500	65
50.48333	66
50.49167	64
50.50000	60
50.50833	55
50.51667	53
50.52500	55
50.53333	60
50.54167	67
50.55000	73
50.55833	76
50.56667	76
50.57500	75
50.58333	75
50.59167	75
50.60000	75
50.60833	76
50.61667	76
50.62500	73
50.63333	70
50.64167	66
50.65000	63
50.65833	60
50.66667	58
50.67500	57
50.68333	58
50.69167	60
50.70000	62
50.70833	65
50.71667	70
50.72500	75
50.73333	80
50.74167	85
50.75000	88
50.75833	89
50.76667	87
50.77500	85
50.78333	82
50.79167	80
50.80000	79
50.80833	80
50.81667	82
50.82500	85
50.83333	88
50.84167	89
50.85000	90
50.85833	88
50.86667	86
50.87500	84
50.88333	84
50.89167	86
50.90000	88
50.90833	91
50.91667	93
50.92500	94
50.93333	94
50.94167	96
50.95000	98
50.95833	102
50.96667	105
50.97500	106
50.98333	105
50.99167	100
51.00000	95
51.00833	90
51.01667	88
51.02500	90
51.03333	93
51.04167	98
51.05000	102
51.05833	104
51.06667	104
51.07500	104
51.08333	103
51.09167	103
51.10000	104
51.10833	105
51.11667	106
51.12500	106
51.13333	104
51.14167	99
51.15000	95
51.15833	92
51.16667	91
51.17500	92
51.18333	96
51.19167	101
51.20000	106
51.20833	109
51.21667	109
51.22500	106
51.23333	102
51.24167	97
51.25000	92
51.25833	87
51.26667	83
51.27500	79
51.28333	74
51.29167	71
51.30000	71
51.30833	74
51.31667	78
51.32500	84
51.33333	90
51.34167	94
51.35000	97
51.35833	100
51.36667	102
51.37500	103
51.38333	105
51.39167	106
51.40000	107
51.40833	106
51.41667	103
51.42500	97
51.43333	89
51.44167	80
51.45000	72
51.45833	67
51.46667	65
51.47500	66
51.48333	68
51.49167	70
51.50000	71
51.50833	71
51.51667	70
51.52500	68
51.53333	67
51.54167	67
51.55000	69
51.55833	72
51.56667	75
51.57500	76
51.58333	76
51.59167	75
51.60000	72
51.60833	69
51.61667	67
51.62500	65
51.63333	63
51.64167	62
51.65000	63
51.65833	66
51.66667	69
51.67500	71
51.68333	71
51.69167	70
51.70000	70
51.70833	68
51.71667	66
51.72500	63
51.73333	61
51.74167	59
51.75000	58
51.75833	58
51.76667	60
51.77500	64
51.78333	68
51.79167	71
51.80000	74
51.80833	75
51.81667	75
51.82500	74
51.83333	74
51.84167	77
51.85000	82
51.85833	86
51.86667	89
51.87500	91
51.88333	92
51.89167	92
51.90000	91
51.90833	90
51.91667	89
51.92500	89
51.93333	91
51.94167	92
51.95000	93
51.95833	94
51.96667	95
51.97500	94
51.98333	93
51.99167	90
52.00000	88
52.00833	86
52.01667	86
52.02500	87
52.03333	89
52.04167	88
52.05000	87
52.05833	87
52.06667	90
52.07500	94
52.08333	100
52.09167	106
52.10000	110
52.10833	114
52.11667	117
52.12500	120
52.13333	124
52.14167	128
52.15000	132
52.15833	137
52.16667	140
52.17500	142
52.18333	141
52.19167	138
52.20000	133
52.20833	130
52.21667	128
52.22500	130
52.23333	134
52.24167	141
52.25000	147
52.25833	152
52.26667	156
52.27500	159
52.28333	161
52.29167	163
52.30000	166
52.30833	168
52.31667	169
52.32500	170
52.33333	172
52.34167	177
52.35000	183
52.35833	189
52.36667	195
52.37500	198
52.38333	199
52.39167	199
52.40000	199
52.40833	200
52.41667	202
52.42500	204
52.43333	207
52.44167	212
52.45000	217
52.45833	221
52.46667	224
52.47500	226
52.48333	227
52.49167	228
52.50000	230
52.50833	233
52.51667	235
52.52500	237
52.53333	239
52.54167	241
52.55000	243
52.55833	245
52.56667	246
52.57500	248
52.58333	250
52.59167	252
52.60000	256
52.60833	260
52.61667	264
52.62500	268
52.63333	271
52.64167	274
52.65000	276
52.65833	275
52.66667	273
52.67500	272
52.68333	272
52.69167	275
52.70000	279
52.70833	285
52.71667	289
52.72500	291
52.73333	292
52.74167	292
52.75000	290
52.75833	287
52.76667	285
52.77500	284
52.78333	285
52.79167	288
52.80000	292
52.80833	296
52.81667	299
52.82500	300
52.83333	299
52.84167	295
52.85000	291
52.85833	289
52.86667	290
52.87500	292
52.88333	293
52.89167	294
52.90000	293
52.90833	292
52.91667	294
52.92500	299
52.93333	304
52.94167	307
52.95000	307
52.95833	303
52.96667	298
52.97500	295
52.98333	294
52.99167	294
53.00000	295
53.00833	296
53.01667	294
53.02500	292
53.03333	290
53.04167	290
53.05000	291
53.05833	293
53.06667	295
53.07500	297
53.08333	298
53.09167	300
53.10000	301
53.10833	302
53.11667	302
53.12500	302
53.13333	300
53.14167	299
53.15000	296
53.15833	293
53.16667	290
53.17500	289
53.18333	289
53.19167	290
53.20000	291
53.20833	291
53.21667	290
53.22500	287
53.23333	283
53.24167	278
53.25000	273
53.25833	267
53.26667	261
53.27500	258
53.28333	258
53.29167	258
53.30000	258
53.30833	257
53.31667	255
53.32500	254
53.33333	255
53.34167	257
53.35000	259
53.35833	259
53.36667	258
53.37500	254
53.38333	248
53.39167	242
53.40000	236
53.40833	230
53.41667	224
53.42500	220
53.43333	217
53.44167	216
53.45000	217
53.45833	219
53.46667	221
53.47500	221
53.48333	219
53.49167	216
53.50000	214
53.50833	213
53.51667	214
53.52500	216
53.53333	217
53.54167	216
53.55000	214
53.55833	212
53.56667	211
53.57500	208
53.58333	206
53.59167	204
53.60000	204
53.60833	205
53.61667	208
53.62500	211
53.63333	211
53.64167	208
53.65000	203
53.65833	197
53.66667	192
53.67500	189
53.68333	185
53.69167	181
53.70000	177
53.70833	172
53.71667	168
53.72500	165
53.73333	162
53.74167	160
53.75000	160
53.75833	162
53.76667	165
53.77500	167
53.78333	167
53.79167	163
53.80000	156
53.80833	149
53.81667	144
53.82500	141
53.83333	140
53.84167	140
53.85000	139
53.85833	138
53.86667	137
53.87500	136
53.88333	134
53.89167	133
53.90000	132
53.90833	131
53.91667	131
53.92500	131
53.93333	131
53.94167	129
53.95000	126
53.95833	122
53.96667	118
53.97500	115
53.98333	114
53.99167	115
54.00000	116
54.00833	118
54.01667	116
54.02500	113
54.03333	111
54.04167	109
54.05000	110
54.05833	113
54.06667	116
54.07500	116
54.08333	115
54.09167	111
54.10000	106
54.10833	100
54.11667	95
54.12500	91
54.13333	89
54.14167	90
54.15000	92
54.15833	92
54.16667	91
54.17500	88
54.18333	85
54.19167	84
54.20000	86
54.20833	90
54.21667	94
54.22500	98
54.23333	99
54.24167	99
54.25000	96
54.25833	92
54.26667	87
54.27500	83
54.28333	78
54.29167	74
54.30000	70
54.30833	67
54.31667	65
54.32500	65
54.33333	66
54.34167	66
54.35000	66
54.35833	65
54.36667	63
54.37500	63
54.38333	65
54.39167	69
54.40000	72
54.40833	74
54.41667	74
54.42500	71
54.43333	65
54.44167	58
54.45000	52
54.45833	48
54.46667	47
54.47500	48
54.48333	50
54.49167	52
54.50000	54
54.50833	56
54.51667	58
54.52500	60
54.53333	60
54.54167	58
54.55000	54
54.55833	49
54.56667	46
54.57500	44
54.58333	44
54.59167	46
54.60000	47
54.60833	49
54.61667	52
54.62500	54
54.63333	56
54.64167	56
54.65000	54
54.65833	51
54.66667	48
54.67500	48
54.68333	49
54.69167	52
54.70000	55
54.70833	56
54.71667	53
54.72500	48
54.73333	44
54.74167	42
54.75000	43
54.75833	47
54.76667	51
54.77500	53
54.78333	51
54.79167	47
54.80000	41
54.80833	36
54.81667	34
54.82500	34
54.83333	35
54.84167	34
54.85000	32
54.85833	30
54.86667	29
54.87500	31
54.88333	37
54.89167	42
54.90000	47
54.90833	50
54.91667	49
54.92500	47
54.93333	43
54.94167	40
54.95000	36
54.95833	33
54.96667	30
54.97500	27
54.98333	25
54.99167	25
55.00000	27
55.00833	30
55.01667	35
55.02500	40
55.03333	43
55.04167	44
55.05000	44
55.05833	42
55.06667	40
55.07500	39
55.08333	38
55.09167	38
55.10000	39
55.10833	40
55.11667	40
55.12500	38
55.13333	34
55.14167	30
55.15000	26
55.15833	25
55.16667	25
55.17500	26
55.18333	25
55.19167	24
55.20000	22
55.20833	21
55.21667	20
55.22500	21
55.23333	23
55.24167	26
55.25000	29
55.25833	30
55.26667	30
55.27500	30
55.28333	31
55.29167	33
55.30000	36
55.30833	38
55.31667	40
55.32500	40
55.33333	41
55.34167	42
55.35000	43
55.35833	44
55.36667	44
55.37500	44
55.38333	45
55.39167	45
55.40000	43
55.40833	40
55.41667	36
55.42500	30
55.43333	26
55.44167	25
55.45000	25
55.45833	26
55.46667	28
55.47500	28
55.48333	26
55.49167	23
55.50000	20
55.50833	17
55.51667	13
55.52500	10
55.53333	10
55.54167	11
55.55000	14
55.55833	17
55.56667	20
55.57500	21
55.58333	19
55.59167	17
55.60000	16
55.60833	15
55.61667	14
55.62500	14
55.63333	15
55.64167	15
55.65000	16
55.65833	18
55.66667	20
55.67500	22
55.68333	23
55.69167	22
55.70000	22
55.70833	22
55.71667	22
55.72500	22
55.73333	22
55.74167	22
55.75000	21
55.75833	21
55.76667	21
55.77500	21
55.78333	21
55.79167	22
55.80000	23
55.80833	24
55.81667	25
55.82500	27
55.83333	29
55.84167	29
55.85000	27
55.85833	24
55.86667	21
55.87500	19
55.88333	18
55.89167	17
55.90000	15
55.90833	13
55.91667	12
55.92500	11
55.93333	13
55.94167	15
55.95000	17
55.95833	17
55.96667	16
55.97500	15
55.98333	15
55.99167	15
56.00000	15
56.00833	15
56.01667	16
56.02500	19
56.03333	22
56.04167	24
56.05000	23
56.05833	20
56.06667	15
56.07500	11
56.08333	9
56.09167	9
56.10000	10
56.10833	12
56.11667	13
56.12500	15
56.13333	17
56.14167	20
56.15000	24
56.15833	28
56.16667	31
56.17500	31
56.18333	28
56.19167	22
56.20000	16
56.20833	10
56.21667	8
56.22500	9
56.23333	12
56.24167	17
56.25000	21
56.25833	23
56.26667	23
56.27500	19
56.28333	13
56.29167	8
56.30000	5
56.30833	4
56.31667	8
56.32500	12
56.33333	16
56.34167	18
56.35000	18
56.35833	17
56.36667	15
56.37500	13
56.38333	11
56.39167	10
56.40000	9
56.40833	8
56.41667	6
56.42500	4
56.43333	0
56.44167	-3
56.45000	-4
56.45833	-1
56.46667	4
56.47500	10
56.48333	14
56.49167	15
56.50000	14
56.50833	11
56.51667	8
56.52500	6
56.53333	7
56.54167	10
56.55000	13
56.55833	15
56.56667	15
56.57500	15
56.58333	15
56.59167	16
56.60000	19
56.60833	22
56.61667	23
56.62500	24
56.63333	24
56.64167	23
56.65000	22
56.65833	20
56.66667	16
56.67500	11
56.68333	8
56.69167	6
56.70000	6
56.70833	8
56.71667	11
56.72500	13
56.73333	17
56.74167	21
56.75000	26
56.75833	30
56.76667	31
56.77500	29
56.78333	24
56.79167	19
56.80000	16
56.80833	16
56.81667	16
56.82500	16
56.83333	15
56.84167	12
56.85000	9
56.85833	7
56.86667	6
56.87500	5
56.88333	4
56.89167	3
56.90000	2
56.90833	3
56.91667	4
56.92500	7
56.93333	11
56.94167	16
56.95000	21
56.95833	24
56.96667	23
56.97500	19
56.98333	14
56.99167	10
57.00000	7
57.00833	5
57.01667	5
57.02500	6
57.03333	7
57.04167	8
57.05000	8
57.05833	8
57.06667	8
57.07500	11
57.08333	15
57.09167	18
57.10000	19
57.10833	17
57.11667	15
57.12500	11
57.13333	8
57.14167	6
57.15000	4
57.15833	2
57.16667	1
57.17500	1
57.18333	3
57.19167	4
57.20000	3
57.20833	-0
57.21667	-4
57.22500	-8
57.23333	-9
57.24167	-6
57.25000	-1
57.25833	6
57.26667	13
57.27500	18
57.28333	20
57.29167	17
57.30000	11
57.30833	5
57.31667	1
57.32500	1
57.33333	4
57.34167	9
57.35000	16
57.35833	21
57.36667	25
57.37500	26
57.38333	22
57.39167	17
57.40000	12
57.40833	8
57.41667	5
57.42500	5
57.43333	5
57.44167	4
57.45000	4
57.45833	3
57.46667	3
57.47500	4
57.48333	6
57.49167	9
57.50000	10
57.50833	10
57.51667	10
57.52500	10
57.53333	10
57.54167	10
57.55000	9
57.55833	6
57.56667	2
57.57500	-1
57.58333	-4
57.59167	-4
57.60000	-3
57.60833	-2
57.61667	-0
57.62500	1
57.63333	2
57.64167	2
57.65000	2
57.65833	3
57.66667	5
57.67500	6
57.68333	5
57.69167	4
57.70000	1
57.70833	-2
57.71667	-3
57.72500	-1
57.73333	2
57.74167	7
57.75000	11
57.75833	14
57.76667	14
57.77500	13
57.78333	9
57.79167	5
57.80000	1
57.80833	-3
57.81667	-4
57.82500	-5
57.83333	-5
57.84167	-4
57.85000	-3
57.85833	-2
57.86667	-1
57.87500	-1
57.88333	-3
57.89167	-6
57.90000	-8
57.90833	-9
57.91667	-9
57.92500	-7
57.93333	-5
57.94167	-4
57.95000	-3
57.95833	-3
57.96667	-3
57.97500	-3
57.98333	-2
57.99167	-0
58.00000	2
58.00833	4
58.01667	6
58.02500	8
58.03333	9
58.04167	8
58.05000	7
58.05833	4
58.06667	2
58.07500	2
58.08333	2
58.09167	3
58.10000	2
58.10833	1
58.11667	1
58.12500	1
58.13333	1
58.14167	-1
58.15000	-2
58.15833	-4
58.16667	-4
58.17500	-2
58.18333	1
58.19167	3
58.20000	3
58.20833	0
58.21667	-4
58.22500	-8
58.23333	-11
58.24167	-11
58.25000	-8
58.25833	-4
58.26667	1
58.27500	5
58.28333	7
58.29167	8
58.30000	8
58.30833	9
58.31667	8
58.32500	5
58.33333	2
58.34167	-0
58.35000	-2
58.35833	-2
58.36667	-1
58.37500	-1
58.38333	-4
58.39167	-8
58.40000	-13
58.40833	-17
58.41667	-18
58.42500	-15
58.43333	-10
58.44167	-4
58.45000	0
58.45833	2
58.46667	2
58.47500	3
58.48333	6
58.49167	9
58.50000	11
58.50833	11
58.51667	8
58.52500	2
58.53333	-3
58.54167	-8
58.55000	-11
58.55833	-11
58.56667	-9
58.57500	-4
58.58333	3
58.59167	10
58.60000	14
58.60833	16
58.61667	14
58.62500	10
58.63333	6
58.64167	3
58.65000	-0
58.65833	-2
58.66667	-5
58.67500	-7
58.68333	-9
58.69167	-11
58.70000	-10
58.70833	-7
58.71667	-4
58.72500	1
58.73333	4
58.74167	6
58.75000	6
58.75833	6
58.76667	5
58.77500	3
58.78333	-0
58.79167	-3
58.80000	-4
58.80833	-4
58.81667	-3
58.82500	-1
58.83333	1
58.84167	1
58.85000	-2
58.85833	-6
58.86667	-10
58.87500	-13
58.88333	-15
58.89167	-14
58.90000	-12
58.90833	-9
58.91667	-8
58.92500	-8
58.93333	-10
58.94167	-11
58.95000	-13
58.95833	-15
58.96667	-18
58.97500	-21
58.98333	-25
58.99167	-29
59.00000	-31
59.00833	-31
59.01667	-28
59.02500	-24
59.03333	-20
59.04167	-15
59.05000	-11
59.05833	-8
59.06667	-7
59.07500	-8
59.08333	-9
59.09167	-9
59.10000	-6
59.10833	-2
59.11667	1
59.12500	2
59.13333	2
59.14167	2
59.15000	1
59.15833	-0
59.16667	-1
59.17500	-2
59.18333	-3
59.19167	-5
59.20000	-6
59.20833	-5
59.21667	-4
59.22500	-3
59.23333	-2
59.24167	-1
59.25000	-2
59.25833	-4
59.26667	-6
59.27500	-6
59.28333	-3
59.29167	0
59.30000	2
59.30833	3
59.31667	2
59.32500	1
59.33333	1
59.34167	3
59.35000	6
59.35833	9
59.36667	11
59.37500	11
59.38333	10
59.39167	7
59.40000	5
59.40833	2
59.41667	-1
59.42500	-4
59.43333	-6
59.44167	-6
59.45000	-6
59.45833	-6
59.46667	-7
59.47500	-11
59.48333	-14
59.49167	-16
59.50000	-14
59.50833	-9
59.51667	-5
59.52500	-1
59.53333	-1
59.54167	-3
59.55000	-8
59.55833	-12
59.56667	-15
59.57500	-17
59.58333	-17
59.59167	-15
59.60000	-12
59.60833	-11
59.61667	-10
59.62500	-12
59.63333	-14
59.64167	-16
59.65000	-17
59.65833	-17
59.66667	-16
59.67500	-15
59.68333	-13
59.69167	-11
59.70000	-8
59.70833	-5
59.71667	-2
59.72500	-1
59.73333	1
59.74167	1
59.75000	0
59.75833	-1
59.76667	-2
59.77500	-3
59.78333	-4
59.79167	-4
59.80000	-6
59.80833	-9
59.81667	-13
59.82500	-15
59.83333	-17
59.84167	-19
59.85000	-19
59.85833	-18
59.86667	-14
59.87500	-10
59.88333	-6
59.89167	-4
59.90000	-7
59.90833	-10
59.91667	-13
59.92500	-13
59.93333	-11
59.94167	-8
59.95000	-4
59.95833	-2
59.96667	-2
59.97500	-2
59.98333	-2
59.99167	-1
60.00000	1

[LC Chromatogram(Detector A-Ch2)]
Interval(msec)	500
# of Points	7201
Start Time(min)	0.000
End Time(min)	60.000
Intensity Units	mV
Intensity Multiplier	0.001
Wavelength(nm)	230
R.Time (min)	Intensity
0.00000	21
0.00833	21
0.01667	11
0.02500	-3
0.03333	-6
0.04167	-10
0.05000	-12
0.05833	-13
0.06667	-11
0.07500	-9
0.08333	-5
0.09167	-1
0.10000	2
0.10833	5
0.11667	6
0.12500	5
0.13333	3
0.14167	-0
0.15000	-3
0.15833	-6
0.16667	-7
0.17500	-7
0.18333	-7
0.19167	-7
0.20000	-7
0.20833	-6
0.21667	-5
0.22500	-3
0.23333	-3
0.24167	-4
0.25000	-7
0.25833	-10
0.26667	-11
0.27500	-11
0.28333	-10
0.29167	-8
0.30000	-6
0.30833	-5
0.31667	-5
0.32500	-6
0.33333	-8
0.34167	-9
0.35000	-10
0.35833	-11
0.36667	-12
0.37500	-13
0.38333	-15
0.39167	-15
0.40000	-15
0.40833	-13
0.41667	-10
0.42500	-7
0.43333	-4
0.44167	-3
0.45000	-5
0.45833	-8
0.46667	-11
0.47500	-12
0.48333	-13
0.49167	-12
0.50000	-10
0.50833	-9
0.51667	-8
0.52500	-6
0.53333	-4
0.54167	-3
0.55000	-2
0.55833	-3
0.56667	-5
0.57500	-8
0.58333	-10
0.59167	-10
0.60000	-9
0.60833	-7
0.61667	-4
0.62500	-3
0.63333	-5
0.64167	-6
0.65000	-7
0.65833	-8
0.66667	-9
0.67500	-11
0.68333	-14
0.69167	-16
0.70000	-18
0.70833	-19
0.71667	-18
0.72500	-18
0.73333	-19
0.74167	-21
0.75000	-23
0.75833	-26
0.76667	-28
0.77500	-28
0.78333	-27
0.79167	-25
0.80000	-23
0.80833	-21
0.81667	-19
0.82500	-17
0.83333	-14
0.84167	-12
0.85000	-13
0.85833	-15
0.86667	-19
0.87500	-23
0.88333	-25
0.89167	-24
0.90000	-22
0.90833	-18
0.91667	-15
0.92500	-12
0.93333	-10
0.94167	-9
0.95000	-8
0.95833	-8
0.96667	-10
0.97500	-13
0.98333	-16
0.99167	-19
1.00000	-20
1.00833	-19
1.01667	-17
1.02500	-15
1.03333	-14
1.04167	-15
1.05000	-17
1.05833	-18
1.06667	-19
1.07500	-19
1.08333	-17
1.09167	-14
1.10000	-12
1.10833	-11
1.11667	-11
1.12500	-13
1.13333	-14
1.14167	-15
1.15000	-14
1.15833	-13
1.16667	-12
1.17500	-12
1.18333	-13
1.19167	-17
1.20000	-21
1.20833	-25
1.21667	-28
1.22500	-30
1.23333	-30
1.24167	-30
1.25000	-30
1.25833	-30
1.26667	-29
1.27500	-26
1.28333	-23
1.29167	-20
1.30000	-18
1.30833	-19
1.31667	-21
1.32500	-24
1.33333	-26
1.34167	-27
1.35000	-26
1.35833	-23
1.36667	-21
1.37500	-19
1.38333	-17
1.39167	-16
1.40000	-17
1.40833	-18
1.41667	-20
1.42500	-22
1.43333	-25
1.44167	-27
1.45000	-26
1.45833	-21
1.46667	-15
1.47500	-10
1.48333	-6
1.49167	-4
1.50000	-3
1.50833	-4
1.51667	-6
1.52500	-9
1.53333	-14
1.54167	-20
1.55000	-25
1.55833	-28
1.56667	-28
1.57500	-25
1.58333	-23
1.59167	-22
1.60000	-23
1.60833	-25
1.61667	-26
1.62500	-25
1.63333	-22
1.64167	-19
1.65000	-18
1.65833	-20
1.66667	-22
1.67500	-23
1.68333	-22
1.69167	-18
1.70000	-15
1.70833	-13
1.71667	-16
1.72500	-21
1.73333	-28
1.74167	-35
1.75000	-39
1.75833	-40
1.76667	-38
1.77500	-35
1.78333	-31
1.79167	-28
1.80000	-26
1.80833	-24
1.81667	-25
1.82500	-26
1.83333	-27
1.84167	-29
1.85000	-31
1.85833	-32
1.86667	-31
1.87500	-28
1.88333	-26
1.89167	-24
1.90000	-23
1.90833	-24
1.91667	-26
1.92500	-28
1.93333	-28
1.94167	-28
1.95000	-28
1.95833	-27
1.96667	-26
1.97500	-25
1.98333	-25
1.99167	-26
2.00000	-27
2.00833	-26
2.01667	-24
2.02500	-21
2.03333	-17
2.04167	-14
2.05000	-14
2.05833	-16
2.06667	-18
2.07500	-21
2.08333	-24
2.09167	-26
2.10000	-27
2.10833	-26
2.11667	-24
2.12500	-22
2.13333	-20
2.14167	-20
2.15000	-21
2.15833	-23
2.16667	-25
2.17500	-26
2.18333	-28
2.19167	-30
2.20000	-33
2.20833	-36
2.21667	-38
2.22500	-38
2.23333	-36
2.24167	-34
2.25000	-31
2.25833	-30
2.26667	-30
2.27500	-30
2.28333	-31
2.29167	-31
2.30000	-31
2.30833	-32
2.31667	-34
2.32500	-35
2.33333	-35
2.34167	-33
2.35000	-29
2.35833	-25
2.36667	-21
2.37500	-18
2.38333	-18
2.39167	-20
2.40000	-23
2.40833	-26
2.41667	-28
2.42500	-30
2.43333	-31
2.44167	-32
2.45000	-32
2.45833	-32
2.46667	-31
2.47500	-28
2.48333	-25
2.49167	-21
2.50000	-17
2.50833	-14
2.51667	-13
2.52500	-15
2.53333	-21
2.54167	-27
2.55000	-34
2.55833	-40
2.56667	-44
2.57500	-45
2.58333	-45
2.59167	-44
2.60000	-44
2.60833	-44
2.61667	-42
2.62500	-40
2.63333	-37
2.64167	-34
2.65000	-32
2.65833	-30
2.66667	-28
2.67500	-26
2.68333	-24
2.69167	-22
2.70000	-21
2.70833	-20
2.71667	-20
2.72500	-21
2.73333	-21
2.74167	-22
2.75000	-23
2.75833	-25
2.76667	-25
2.77500	-24
2.78333	-25
2.79167	-27
2.80000	-30
2.80833	-32
2.81667	-34
2.82500	-33
2.83333	-31
2.84167	-31
2.85000	-32
2.85833	-34
2.86667	-35
2.87500	-37
2.88333	-37
2.89167	-37
2.90000	-38
2.90833	-39
2.91667	-41
2.92500	-42
2.93333	-41
2.94167	-37
2.95000	-32
2.95833	-28
2.96667	-26
2.97500	-26
2.98333	-28
2.99167	-31
3.00000	-35
3.00833	-39
3.01667	-43
3.02500	-45
3.03333	-46
3.04167	-44
3.05000	-40
3.05833	-36
3.06667	-34
3.07500	-34
3.08333	-34
3.09167	-36
3.10000	-38
3.10833	-39
3.11667	-39
3.12500	-39
3.13333	-39
3.14167	-39
3.15000	-37
3.15833	-35
3.16667	-32
3.17500	-29
3.18333	-27
3.19167	-26
3.20000	-26
3.20833	-26
3.21667	-26
3.22500	-26
3.23333	-26
3.24167	-25
3.25000	-25
3.25833	-24
3.26667	-24
3.27500	-26
3.28333	-28
3.29167	-30
3.30000	-30
3.30833	-28
3.31667	-24
3.32500	-21
3.33333	-20
3.34167	-20
3.35000	-22
3.35833	-25
3.36667	-27
3.37500	-29
3.38333	-30
3.39167	-31
3.40000	-32
3.40833	-33
3.41667	-33
3.42500	-30
3.43333	-24
3.44167	-19
3.45000	-15
3.45833	-14
3.46667	-16
3.47500	-20
3.48333	-24
3.49167	-26
3.50000	-27
3.50833	-27
3.51667	-26
3.52500	-24
3.53333	-22
3.54167	-22
3.55000	-23
3.55833	-25
3.56667	-30
3.57500	-36
3.58333	-39
3.59167	-41
3.60000	-39
3.60833	-36
3.61667	-32
3.62500	-29
3.63333	-30
3.64167	-32
3.65000	-35
3.65833	-37
3.66667	-38
3.67500	-37
3.68333	-35
3.69167	-31
3.70000	-28
3.70833	-26
3.71667	-25
3.72500	-24
3.73333	-24
3.74167	-25
3.75000	-25
3.75833	-26
3.76667	-28
3.77500	-31
3.78333	-33
3.79167	-33
3.80000	-32
3.80833	-30
3.81667	-29
3.82500	-29
3.83333	-30
3.84167	-31
3.85000	-32
3.85833	-32
3.86667	-31
3.87500	-31
3.88333	-31
3.89167	-31
3.90000	-31
3.90833	-31
3.91667	-31
3.92500	-30
3.93333	-30
3.94167	-28
3.95000	-25
3.95833	-22
3.96667	-19
3.97500	-19
3.98333	-19
3.99167	-19
4.00000	-19
4.00833	-19
4.01667	-20
4.02500	-22
4.03333	-24
4.04167	-26
4.05000	-29
4.05833	-32
4.06667	-34
4.07500	-36
4.08333	-37
4.09167	-36
4.10000	-33
4.10833	-30
4.11667	-28
4.12500	-26
4.13333	-27
4.14167	-29
4.15000	-30
4.15833	-32
4.16667	-33
4.17500	-33
4.18333	-33
4.19167	-34
4.20000	-34
4.20833	-35
4.21667	-34
4.22500	-33
4.23333	-32
4.24167	-31
4.25000	-30
4.25833	-30
4.26667	-31
4.27500	-33
4.28333	-34
4.29167	-36
4.30000	-37
4.30833	-37
4.31667	-37
4.32500	-36
4.33333	-34
4.34167	-32
4.35000	-29
4.35833	-28
4.36667	-29
4.37500	-32
4.38333	-35
4.39167	-37
4.40000	-37
4.40833	-35
4.41667	-33
4.42500	-30
4.43333	-28
4.44167	-27
4.45000	-27
4.45833	-26
4.46667	-21
4.47500	-13
4.48333	-6
4.49167	-1
4.50000	-1
4.50833	-5
4.51667	-11
4.52500	-15
4.53333	-16
4.54167	-17
4.55000	-20
4.55833	-23
4.56667	-25
4.57500	-27
4.58333	-28
4.59167	-30
4.60000	-34
4.60833	-38
4.61667	-43
4.62500	-46
4.63333	-48
4.64167	-48
4.65000	-49
4.65833	-50
4.66667	-50
4.67500	-50
4.68333	-50
4.69167	-49
4.70000	-48
4.70833	-47
4.71667	-46
4.72500	-44
4.73333	-41
4.74167	-39
4.75000	-38
4.75833	-38
4.76667	-39
4.77500	-41
4.78333	-42
4.79167	-42
4.80000	-40
4.80833	-37
4.81667	-35
4.82500	-35
4.83333	-37
4.84167	-40
4.85000	-42
4.85833	-44
4.86667	-45
4.87500	-45
4.88333	-44
4.89167	-43
4.90000	-42
4.90833	-39
4.91667	-37
4.92500	-35
4.93333	-34
4.94167	-33
4.95000	-33
4.95833	-34
4.96667	-37
4.97500	-41
4.98333	-44
4.99167	-46
5.00000	-46
5.00833	-45
5.01667	-42
5.02500	-38
5.03333	-34
5.04167	-30
5.05000	-28
5.05833	-28
5.06667	-30
5.07500	-32
5.08333	-34
5.09167	-34
5.10000	-34
5.10833	-33
5.11667	-33
5.12500	-32
5.13333	-31
5.14167	-31
5.15000	-30
5.15833	-31
5.16667	-32
5.17500	-33
5.18333	-33
5.19167	-30
5.20000	-27
5.20833	-24
5.21667	-22
5.22500	-23
5.23333	-27
5.24167	-31
5.25000	-37
5.25833	-41
5.26667	-43
5.27500	-42
5.28333	-40
5.29167	-36
5.30000	-33
5.30833	-29
5.31667	-27
5.32500	-25
5.33333	-23
5.34167	-22
5.35000	-22
5.35833	-23
5.36667	-26
5.37500	-28
5.38333	-29
5.39167	-29
5.40000	-27
5.40833	-25
5.41667	-22
5.42500	-21
5.43333	-21
5.44167	-24
5.45000	-28
5.45833	-32
5.46667	-36
5.47500	-40
5.48333	-43
5.49167	-44
5.50000	-44
5.50833	-44
5.51667	-43
5.52500	-41
5.53333	-37
5.54167	-33
5.55000	-30
5.55833	-30
5.56667	-31
5.57500	-34
5.58333	-37
5.59167	-38
5.60000	-39
5.60833	-38
5.61667	-36
5.62500	-34
5.63333	-32
5.64167	-30
5.65000	-29
5.65833	-29
5.66667	-29
5.67500	-32
5.68333	-35
5.69167	-40
5.70000	-43
5.70833	-44
5.71667	-43
5.72500	-40
5.73333	-35
5.74167	-30
5.75000	-29
5.75833	-29
5.76667	-31
5.77500	-33
5.78333	-35
5.79167	-35
5.80000	-34
5.80833	-33
5.81667	-32
5.82500	-31
5.83333	-32
5.84167	-33
5.85000	-35
5.85833	-36
5.86667	-37
5.87500	-35
5.88333	-33
5.89167	-31
5.90000	-29
5.90833	-27
5.91667	-26
5.92500	-26
5.93333	-28
5.94167	-32
5.95000	-37
5.95833	-41
5.96667	-44
5.97500	-47
5.98333	-50
5.99167	-53
6.00000	-55
6.00833	-54
6.01667	-51
6.02500	-46
6.03333	-41
6.04167	-37
6.05000	-36
6.05833	-37
6.06667	-40
6.07500	-44
6.08333	-48
6.09167	-52
6.10000	-54
6.10833	-55
6.11667	-55
6.12500	-55
6.13333	-55
6.14167	-54
6.15000	-52
6.15833	-48
6.16667	-44
6.17500	-40
6.18333	-37
6.19167	-34
6.20000	-32
6.20833	-31
6.21667	-30
6.22500	-30
6.23333	-30
6.24167	-32
6.25000	-34
6.25833	-36
6.26667	-40
6.27500	-42
6.28333	-44
6.29167	-44
6.30000	-44
6.30833	-43
6.31667	-41
6.32500	-39
6.33333	-38
6.34167	-36
6.35000	-34
6.35833	-33
6.36667	-35
6.37500	-39
6.38333	-44
6.39167	-48
6.40000	-52
6.40833	-52
6.41667	-51
6.42500	-48
6.43333	-45
6.44167	-43
6.45000	-44
6.45833	-48
6.46667	-52
6.47500	-57
6.48333	-60
6.49167	-59
6.50000	-55
6.50833	-49
6.51667	-44
6.52500	-40
6.53333	-37
6.54167	-36
6.55000	-35
6.55833	-34
6.56667	-32
6.57500	-31
6.58333	-32
6.59167	-36
6.60000	-42
6.60833	-48
6.61667	-51
6.62500	-50
6.63333	-46
6.64167	-39
6.65000	-33
6.65833	-28
6.66667	-26
6.67500	-27
6.68333	-29
6.69167	-32
6.70000	-34
6.70833	-37
6.71667	-40
6.72500	-43
6.73333	-45
6.74167	-46
6.75000	-46
6.75833	-45
6.76667	-44
6.77500	-42
6.78333	-41
6.79167	-40
6.80000	-41
6.80833	-41
6.81667	-40
6.82500	-40
6.83333	-39
6.84167	-38
6.85000	-39
6.85833	-41
6.86667	-43
6.87500	-46
6.88333	-50
6.89167	-55
6.90000	-58
6.90833	-60
6.91667	-60
6.92500	-58
6.93333	-54
6.94167	-50
6.95000	-47
6.95833	-46
6.96667	-46
6.97500	-47
6.98333	-47
6.99167	-46
7.00000	-46
7.00833	-46
7.01667	-46
7.02500	-47
7.03333	-47
7.04167	-47
7.05000	-45
7.05833	-44
7.06667	-44
7.07500	-46
7.08333	-49
7.09167	-53
7.10000	-56
7.10833	-57
7.11667	-56
7.12500	-53
7.13333	-50
7.14167	-48
7.15000	-48
7.15833	-49
7.16667	-51
7.17500	-52
7.18333	-53
7.19167	-53
7.20000	-52
7.20833	-50
7.21667	-47
7.22500	-44
7.23333	-40
7.24167	-37
7.25000	-36
7.25833	-36
7.26667	-38
7.27500	-42
7.28333	-47
7.29167	-52
7.30000	-55
7.30833	-56
7.31667	-55
7.32500	-52
7.33333	-48
7.34167	-44
7.35000	-43
7.35833	-42
7.36667	-43
7.37500	-43
7.38333	-43
7.39167	-42
7.40000	-41
7.40833	-41
7.41667	-43
7.42500	-44
7.43333	-43
7.44167	-41
7.45000	-39
7.45833	-36
7.46667	-34
7.47500	-34
7.48333	-33
7.49167	-33
7.50000	-32
7.50833	-31
7.51667	-29
7.52500	-29
7.53333	-29
7.54167	-30
7.55000	-32
7.55833	-34
7.56667	-36
7.57500	-38
7.58333	-39
7.59167	-39
7.60000	-38
7.60833	-35
7.61667	-31
7.62500	-28
7.63333	-27
7.64167	-29
7.65000	-32
7.65833	-36
7.66667	-40
7.67500	-42
7.68333	-43
7.69167	-44
7.70000	-44
7.70833	-46
7.71667	-49
7.72500	-52
7.73333	-52
7.74167	-51
7.75000	-49
7.75833	-47
7.76667	-47
7.77500	-47
7.78333	-48
7.79167	-49
7.80000	-50
7.80833	-49
7.81667	-48
7.82500	-46
7.83333	-43
7.84167	-42
7.85000	-43
7.85833	-45
7.86667	-49
7.87500	-53
7.88333	-56
7.89167	-57
7.90000	-57
7.90833	-56
7.91667	-54
7.92500	-51
7.93333	-49
7.94167	-47
7.95000	-47
7.95833	-47
7.96667	-47
7.97500	-46
7.98333	-45
7.99167	-46
8.00000	-48
8.00833	-50
8.01667	-51
8.02500	-52
8.03333	-50
8.04167	-49
8.05000	-49
8.05833	-50
8.06667	-51
8.07500	-52
8.08333	-52
8.09167	-51
8.10000	-49
8.10833	-47
8.11667	-45
8.12500	-42
8.13333	-40
8.14167	-38
8.15000	-38
8.15833	-40
8.16667	-42
8.17500	-44
8.18333	-47
8.19167	-49
8.20000	-52
8.20833	-54
8.21667	-56
8.22500	-57
8.23333	-56
8.24167	-54
8.25000	-52
8.25833	-52
8.26667	-50
8.27500	-48
8.28333	-45
8.29167	-43
8.30000	-42
8.30833	-43
8.31667	-45
8.32500	-48
8.33333	-50
8.34167	-50
8.35000	-48
8.35833	-45
8.36667	-42
8.37500	-41
8.38333	-42
8.39167	-45
8.40000	-48
8.40833	-50
8.41667	-49
8.42500	-47
8.43333	-44
8.44167	-41
8.45000	-38
8.45833	-37
8.46667	-36
8.47500	-37
8.48333	-40
8.49167	-44
8.50000	-49
8.50833	-52
8.51667	-55
8.52500	-57
8.53333	-58
8.54167	-59
8.55000	-58
8.55833	-56
8.56667	-55
8.57500	-53
8.58333	-51
8.59167	-51
8.60000	-50
8.60833	-48
8.61667	-44
8.62500	-41
8.63333	-39
8.64167	-40
8.65000	-42
8.65833	-45
8.66667	-47
8.67500	-46
8.68333	-45
8.69167	-42
8.70000	-40
8.70833	-39
8.71667	-40
8.72500	-40
8.73333	-42
8.74167	-44
8.75000	-47
8.75833	-51
8.76667	-56
8.77500	-62
8.78333	-66
8.79167	-68
8.80000	-67
8.80833	-64
8.81667	-59
8.82500	-57
8.83333	-56
8.84167	-56
8.85000	-56
8.85833	-55
8.86667	-52
8.87500	-48
8.88333	-44
8.89167	-39
8.90000	-35
8.90833	-33
8.91667	-31
8.92500	-30
8.93333	-32
8.94167	-34
8.95000	-38
8.95833	-41
8.96667	-43
8.97500	-43
8.98333	-42
8.99167	-42
9.00000	-42
9.00833	-43
9.01667	-46
9.02500	-46
9.03333	-45
9.04167	-41
9.05000	-38
9.05833	-35
9.06667	-35
9.07500	-38
9.08333	-42
9.09167	-43
9.10000	-43
9.10833	-42
9.11667	-40
9.12500	-40
9.13333	-41
9.14167	-44
9.15000	-47
9.15833	-50
9.16667	-52
9.17500	-53
9.18333	-53
9.19167	-51
9.20000	-48
9.20833	-44
9.21667	-41
9.22500	-39
9.23333	-41
9.24167	-45
9.25000	-52
9.25833	-57
9.26667	-60
9.27500	-60
9.28333	-58
9.29167	-54
9.30000	-50
9.30833	-47
9.31667	-44
9.32500	-41
9.33333	-37
9.34167	-35
9.35000	-36
9.35833	-39
9.36667	-43
9.37500	-46
9.38333	-49
9.39167	-51
9.40000	-51
9.40833	-50
9.41667	-49
9.42500	-48
9.43333	-46
9.44167	-44
9.45000	-42
9.45833	-41
9.46667	-40
9.47500	-40
9.48333	-41
9.49167	-42
9.50000	-45
9.50833	-48
9.51667	-50
9.52500	-53
9.53333	-54
9.54167	-54
9.55000	-52
9.55833	-49
9.56667	-48
9.57500	-49
9.58333	-49
9.59167	-48
9.60000	-45
9.60833	-42
9.61667	-41
9.62500	-41
9.63333	-43
9.64167	-45
9.65000	-47
9.65833	-48
9.66667	-47
9.67500	-43
9.68333	-39
9.69167	-34
9.70000	-31
9.70833	-32
9.71667	-34
9.72500	-39
9.73333	-43
9.74167	-47
9.75000	-48
9.75833	-47
9.76667	-45
9.77500	-44
9.78333	-43
9.79167	-43
9.80000	-43
9.80833	-44
9.81667	-44
9.82500	-44
9.83333	-45
9.84167	-45
9.85000	-44
9.85833	-42
9.86667	-40
9.87500	-38
9.88333	-37
9.89167	-37
9.90000	-37
9.90833	-36
9.91667	-35
9.92500	-35
9.93333	-36
9.94167	-37
9.95000	-37
9.95833	-37
9.96667	-37
9.97500	-39
9.98333	-42
9.99167	-45
10.00000	-47
10.00833	-48
10.01667	-49
10.02500	-50
10.03333	-51
10.04167	-52
10.05000	-52
10.05833	-50
10.06667	-47
10.07500	-43
10.08333	-40
10.09167	-38
10.10000	-36
10.10833	-35
10.11667	-35
10.12500	-36
10.13333	-37
10.14167	-38
10.15000	-41
10.15833	-44
10.16667	-46
10.17500	-47
10.18333	-46
10.19167	-43
10.20000	-41
10.20833	-41
10.21667	-44
10.22500	-47
10.23333	-51
10.24167	-54
10.25000	-57
10.25833	-58
10.26667	-59
10.27500	-59
10.28333	-60
10.29167	-59
10.30000	-58
10.30833	-57
10.31667	-55
10.32500	-51
10.33333	-47
10.34167	-44
10.35000	-41
10.35833	-42
10.36667	-45
10.37500	-49
10.38333	-54
10.39167	-56
10.40000	-58
10.40833	-58
10.41667	-58
10.42500	-58
10.43333	-59
10.44167	-59
10.45000	-56
10.45833	-52
10.46667	-48
10.47500	-45
10.48333	-44
10.49167	-45
10.50000	-47
10.50833	-48
10.51667	-47
10.52500	-45
10.53333	-43
10.54167	-41
10.55000	-41
10.55833	-43
10.56667	-45
10.57500	-47
10.58333	-48
10.59167	-47
10.60000	-46
10.60833	-46
10.61667	-47
10.62500	-49
10.63333	-51
10.64167	-52
10.65000	-51
10.65833	-48
10.66667	-46
10.67500	-45
10.68333	-44
10.69167	-44
10.70000	-44
10.70833	-42
10.71667	-40
10.72500	-38
10.73333	-37
10.74167	-36
10.75000	-37
10.75833	-37
10.76667	-39
10.77500	-40
10.78333	-42
10.79167	-42
10.80000	-41
10.80833	-40
10.81667	-39
10.82500	-38
10.83333	-39
10.84167	-40
10.85000	-40
10.85833	-41
10.86667	-41
10.87500	-41
10.88333	-41
10.89167	-42
10.90000	-43
10.90833	-44
10.91667	-47
10.92500	-49
10.93333	-52
10.94167	-53
10.95000	-52
10.95833	-50
10.96667	-48
10.97500	-45
10.98333	-42
10.99167	-40
11.00000	-39
11.00833	-38
11.01667	-40
11.02500	-44
11.03333	-49
11.04167	-52
11.05000	-53
11.05833	-52
11.06667	-51
11.07500	-48
11.08333	-46
11.09167	-46
11.10000	-46
11.10833	-46
11.11667	-45
11.12500	-45
11.13333	-45
11.14167	-47
11.15000	-49
11.15833	-50
11.16667	-51
11.17500	-50
11.18333	-49
11.19167	-47
11.20000	-46
11.20833	-47
11.21667	-50
11.22500	-52
11.23333	-54
11.24167	-56
11.25000	-57
11.25833	-57
11.26667	-57
11.27500	-56
11.28333	-52
11.29167	-47
11.30000	-41
11.30833	-37
11.31667	-34
11.32500	-33
11.33333	-36
11.34167	-39
11.35000	-44
11.35833	-48
11.36667	-52
11.37500	-55
11.38333	-57
11.39167	-58
11.40000	-58
11.40833	-57
11.41667	-57
11.42500	-58
11.43333	-60
11.44167	-61
11.45000	-60
11.45833	-58
11.46667	-54
11.47500	-50
11.48333	-47
11.49167	-47
11.50000	-49
11.50833	-49
11.51667	-49
11.52500	-48
11.53333	-48
11.54167	-48
11.55000	-48
11.55833	-49
11.56667	-49
11.57500	-50
11.58333	-50
11.59167	-51
11.60000	-51
11.60833	-52
11.61667	-51
11.62500	-51
11.63333	-50
11.64167	-48
11.65000	-48
11.65833	-48
11.66667	-49
11.67500	-51
11.68333	-52
11.69167	-50
11.70000	-47
11.70833	-45
11.71667	-44
11.72500	-44
11.73333	-46
11.74167	-47
11.75000	-46
11.75833	-43
11.76667	-40
11.77500	-37
11.78333	-34
11.79167	-34
11.80000	-34
11.80833	-36
11.81667	-38
11.82500	-40
11.83333	-43
11.84167	-44
11.85000	-45
11.85833	-46
11.86667	-47
11.87500	-48
11.88333	-50
11.89167	-51
11.90000	-52
11.90833	-52
11.91667	-52
11.92500	-50
11.93333	-48
11.94167	-46
11.95000	-46
11.95833	-48
11.96667	-51
11.97500	-53
11.98333	-55
11.99167	-56
12.00000	-57
12.00833	-57
12.01667	-57
12.02500	-57
12.03333	-59
12.04167	-60
12.05000	-60
12.05833	-59
12.06667	-56
12.07500	-52
12.08333	-49
12.09167	-47
12.10000	-46
12.10833	-46
12.11667	-48
12.12500	-50
12.13333	-52
12.14167	-52
12.15000	-51
12.15833	-49
12.16667	-48
12.17500	-48
12.18333	-50
12.19167	-53
12.20000	-57
12.20833	-60
12.21667	-62
12.22500	-63
12.23333	-61
12.24167	-59
12.25000	-57
12.25833	-56
12.26667	-54
12.27500	-53
12.28333	-51
12.29167	-48
12.30000	-46
12.30833	-43
12.31667	-42
12.32500	-41
12.33333	-41
12.34167	-40
12.35000	-39
12.35833	-39
12.36667	-40
12.37500	-44
12.38333	-47
12.39167	-48
12.40000	-47
12.40833	-42
12.41667	-37
12.42500	-34
12.43333	-34
12.44167	-36
12.45000	-39
12.45833	-42
12.46667	-45
12.47500	-48
12.48333	-51
12.49167	-54
12.50000	-55
12.50833	-56
12.51667	-56
12.52500	-57
12.53333	-58
12.54167	-59
12.55000	-60
12.55833	-60
12.56667	-58
12.57500	-54
12.58333	-49
12.59167	-45
12.60000	-41
12.60833	-38
12.61667	-37
12.62500	-37
12.63333	-38
12.64167	-41
12.65000	-43
12.65833	-45
12.66667	-46
12.67500	-46
12.68333	-46
12.69167	-47
12.70000	-49
12.70833	-50
12.71667	-50
12.72500	-48
12.73333	-46
12.74167	-44
12.75000	-44
12.75833	-45
12.76667	-46
12.77500	-46
12.78333	-46
12.79167	-45
12.80000	-43
12.80833	-42
12.81667	-41
12.82500	-38
12.83333	-34
12.84167	-31
12.85000	-30
12.85833	-30
12.86667	-31
12.87500	-34
12.88333	-36
12.89167	-38
12.90000	-39
12.90833	-41
12.91667	-43
12.92500	-44
12.93333	-46
12.94167	-47
12.95000	-48
12.95833	-50
12.96667	-51
12.97500	-53
12.98333	-54
12.99167	-55
13.00000	-55
13.00833	-53
13.01667	-50
13.02500	-48
13.03333	-45
13.04167	-44
13.05000	-44
13.05833	-45
13.06667	-47
13.07500	-49
13.08333	-52
13.09167	-53
13.10000	-54
13.10833	-54
13.11667	-54
13.12500	-55
13.13333	-58
13.14167	-60
13.15000	-63
13.15833	-66
13.16667	-67
13.17500	-67
13.18333	-64
13.19167	-61
13.20000	-57
13.20833	-53
13.21667	-51
13.22500	-50
13.23333	-51
13.24167	-52
13.25000	-51
13.25833	-49
13.26667	-46
13.27500	-43
13.28333	-41
13.29167	-43
13.30000	-47
13.30833	-53
13.31667	-59
13.32500	-64
13.33333	-66
13.34167	-67
13.35000	-65
13.35833	-62
13.36667	-59
13.37500	-55
13.38333	-51
13.39167	-47
13.40000	-44
13.40833	-41
13.41667	-39
13.42500	-37
13.43333	-36
13.44167	-36
13.45000	-36
13.45833	-37
13.46667	-38
13.47500	-40
13.48333	-43
13.49167	-44
13.50000	-45
13.50833	-44
13.51667	-43
13.52500	-42
13.53333	-41
13.54167	-41
13.55000	-42
13.55833	-43
13.56667	-44
13.57500	-44
13.58333	-42
13.59167	-41
13.60000	-39
13.60833	-37
13.61667	-35
13.62500	-34
13.63333	-34
13.64167	-35
13.65000	-35
13.65833	-35
13.66667	-34
13.67500	-34
13.68333	-34
13.69167	-36
13.70000	-38
13.70833	-41
13.71667	-43
13.72500	-43
13.73333	-41
13.74167	-38
13.75000	-36
13.75833	-35
13.76667	-35
13.77500	-36
13.78333	-35
13.79167	-33
13.80000	-29
13.80833	-23
13.81667	-17
13.82500	-11
13.83333	-6
13.84167	-2
13.85000	-1
13.85833	-3
13.86667	-5
13.87500	-8
13.88333	-11
13.89167	-12
13.90000	-13
13.90833	-14
13.91667	-14
13.92500	-14
13.93333	-16
13.94167	-17
13.95000	-14
13.95833	-10
13.96667	-5
13.97500	-1
13.98333	2
13.99167	3
14.00000	3
14.00833	2
14.01667	1
14.02500	-1
14.03333	-5
14.04167	-10
14.05000	-14
14.05833	-17
14.06667	-16
14.07500	-12
14.08333	-9
14.09167	-5
14.10000	-4
14.10833	-5
14.11667	-7
14.12500	-9
14.13333	-10
14.14167	-10
14.15000	-9
14.15833	-6
14.16667	-3
14.17500	-1
14.18333	2
14.19167	4
14.20000	5
14.20833	5
14.21667	4
14.22500	1
14.23333	-3
14.24167	-8
14.25000	-11
14.25833	-13
14.26667	-13
14.27500	-11
14.28333	-8
14.29167	-5
14.30000	-1
14.30833	2
14.31667	5
14.32500	8
14.33333	11
14.34167	13
14.35000	14
14.35833	14
14.36667	11
14.37500	8
14.38333	7
14.39167	7
14.40000	8
14.40833	8
14.41667	7
14.42500	3
14.43333	-2
14.44167	-6
14.45000	-9
14.45833	-11
14.46667	-10
14.47500	-6
14.48333	-1
14.49167	4
14.50000	9
14.50833	12
14.51667	11
14.52500	9
14.53333	5
14.54167	1
14.55000	-0
14.55833	0
14.56667	1
14.57500	3
14.58333	3
14.59167	3
14.60000	0
14.60833	-3
14.61667	-7
14.62500	-10
14.63333	-10
14.64167	-7
14.65000	-1
14.65833	5
14.66667	9
14.67500	10
14.68333	9
14.69167	6
14.70000	2
14.70833	0
14.71667	-1
14.72500	-1
14.73333	-2
14.74167	-3
14.75000	-3
14.75833	-3
14.76667	-3
14.77500	-3
14.78333	-3
14.79167	-5
14.80000	-5
14.80833	-4
14.81667	1
14.82500	6
14.83333	11
14.84167	13
14.85000	11
14.85833	6
14.86667	1
14.87500	-4
14.88333	-8
14.89167	-12
14.90000	-15
14.90833	-17
14.91667	-18
14.92500	-18
14.93333	-16
14.94167	-13
14.95000	-11
14.95833	-10
14.96667	-8
14.97500	-6
14.98333	-4
14.99167	-0
15.00000	3
15.00833	6
15.01667	7
15.02500	7
15.03333	6
15.04167	5
15.05000	2
15.05833	-1
15.06667	-3
15.07500	-6
15.08333	-9
15.09167	-12
15.10000	-14
15.10833	-15
15.11667	-16
15.12500	-15
15.13333	-15
15.14167	-14
15.15000	-15
15.15833	-16
15.16667	-16
15.17500	-13
15.18333	-10
15.19167	-7
15.20000	-5
15.20833	-5
15.21667	-8
15.22500	-11
15.23333	-14
15.24167	-16
15.25000	-17
15.25833	-16
15.26667	-15
15.27500	-13
15.28333	-11
15.29167	-9
15.30000	-7
15.30833	-6
15.31667	-6
15.32500	-5
15.33333	-4
15.34167	-2
15.35000	-1
15.35833	-2
15.36667	-6
15.37500	-11
15.38333	-16
15.39167	-19
15.40000	-20
15.40833	-19
15.41667	-16
15.42500	-12
15.43333	-9
15.44167	-8
15.45000	-8
15.45833	-10
15.46667	-13
15.47500	-15
15.48333	-17
15.49167	-18
15.50000	-18
15.50833	-17
15.51667	-16
15.52500	-15
15.53333	-14
15.54167	-13
15.55000	-14
15.55833	-16
15.56667	-18
15.57500	-19
15.58333	-20
15.59167	-19
15.60000	-16
15.60833	-15
15.61667	-14
15.62500	-14
15.63333	-15
15.64167	-17
15.65000	-19
15.65833	-20
15.66667	-20
15.67500	-20
15.68333	-19
15.69167	-19
15.70000	-19
15.70833	-17
15.71667	-15
15.72500	-14
15.73333	-12
15.74167	-12
15.75000	-13
15.75833	-15
15.76667	-18
15.77500	-21
15.78333	-22
15.79167	-19
15.80000	-15
15.80833	-10
15.81667	-4
15.82500	-1
15.83333	1
15.84167	-0
15.85000	-3
15.85833	-7
15.86667	-10
15.87500	-12
15.88333	-12
15.89167	-10
15.90000	-8
15.90833	-6
15.91667	-5
15.92500	-5
15.93333	-6
15.94167	-8
15.95000	-11
15.95833	-14
15.96667	-17
15.97500	-20
15.98333	-21
15.99167	-20
16.00000	-17
16.00833	-14
16.01667	-11
16.02500	-9
16.03333	-8
16.04167	-10
16.05000	-13
16.05833	-15
16.06667	-16
16.07500	-15
16.08333	-12
16.09167	-7
16.10000	-3
16.10833	-0
16.11667	1
16.12500	0
16.13333	-1
16.14167	-3
16.15000	-5
16.15833	-7
16.16667	-9
16.17500	-11
16.18333	-13
16.19167	-15
16.20000	-17
16.20833	-17
16.21667	-17
16.22500	-14
16.23333	-10
16.24167	-8
16.25000	-7
16.25833	-9
16.26667	-13
16.27500	-18
16.28333	-21
16.29167	-20
16.30000	-17
16.30833	-15
16.31667	-12
16.32500	-12
16.33333	-13
16.34167	-15
16.35000	-16
16.35833	-17
16.36667	-17
16.37500	-17
16.38333	-16
16.39167	-15
16.40000	-14
16.40833	-12
16.41667	-12
16.42500	-12
16.43333	-13
16.44167	-14
16.45000	-15
16.45833	-14
16.46667	-11
16.47500	-9
16.48333	-8
16.49167	-9
16.50000	-12
16.50833	-17
16.51667	-21
16.52500	-24
16.53333	-26
16.54167	-28
16.55000	-30
16.55833	-32
16.56667	-32
16.57500	-32
16.58333	-31
16.59167	-30
16.60000	-28
16.60833	-26
16.61667	-24
16.62500	-24
16.63333	-24
16.64167	-25
16.65000	-25
16.65833	-24
16.66667	-23
16.67500	-21
16.68333	-18
16.69167	-15
16.70000	-13
16.70833	-12
16.71667	-11
16.72500	-12
16.73333	-15
16.74167	-18
16.75000	-19
16.75833	-18
16.76667	-15
16.77500	-13
16.78333	-12
16.79167	-13
16.80000	-17
16.80833	-22
16.81667	-28
16.82500	-31
16.83333	-31
16.84167	-29
16.85000	-25
16.85833	-22
16.86667	-19
16.87500	-19
16.88333	-19
16.89167	-20
16.90000	-22
16.90833	-22
16.91667	-21
16.92500	-19
16.93333	-17
16.94167	-16
16.95000	-17
16.95833	-20
16.96667	-24
16.97500	-28
16.98333	-29
16.99167	-28
17.00000	-24
17.00833	-20
17.01667	-16
17.02500	-14
17.03333	-13
17.04167	-13
17.05000	-12
17.05833	-12
17.06667	-13
17.07500	-14
17.08333	-16
17.09167	-16
17.10000	-16
17.10833	-16
17.11667	-18
17.12500	-21
17.13333	-24
17.14167	-26
17.15000	-28
17.15833	-29
17.16667	-29
17.17500	-27
17.18333	-24
17.19167	-20
17.20000	-16
17.20833	-12
17.21667	-9
17.22500	-8
17.23333	-8
17.24167	-9
17.25000	-9
17.25833	-7
17.26667	-4
17.27500	0
17.28333	3
17.29167	3
17.30000	1
17.30833	-5
17.31667	-12
17.32500	-21
17.33333	-28
17.34167	-32
17.35000	-36
17.35833	-36
17.36667	-35
17.37500	-30
17.38333	-26
17.39167	-21
17.40000	-16
17.40833	-13
17.41667	-11
17.42500	-11
17.43333	-12
17.44167	-15
17.45000	-19
17.45833	-23
17.46667	-26
17.47500	-26
17.48333	-26
17.49167	-25
17.50000	-23
17.50833	-22
17.51667	-21
17.52500	-21
17.53333	-23
17.54167	-25
17.55000	-26
17.55833	-26
17.56667	-24
17.57500	-18
17.58333	-12
17.59167	-9
17.60000	-10
17.60833	-12
17.61667	-16
17.62500	-21
17.63333	-25
17.64167	-28
17.65000	-30
17.65833	-30
17.66667	-29
17.67500	-28
17.68333	-27
17.69167	-25
17.70000	-22
17.70833	-17
17.71667	-13
17.72500	-10
17.73333	-9
17.74167	-11
17.75000	-17
17.75833	-22
17.76667	-26
17.77500	-26
17.78333	-26
17.79167	-25
17.80000	-25
17.80833	-26
17.81667	-29
17.82500	-30
17.83333	-30
17.84167	-29
17.85000	-28
17.85833	-28
17.86667	-30
17.87500	-31
17.88333	-31
17.89167	-28
17.90000	-24
17.90833	-19
17.91667	-16
17.92500	-15
17.93333	-15
17.94167	-16
17.95000	-17
17.95833	-18
17.96667	-19
17.97500	-20
17.98333	-21
17.99167	-21
18.00000	-21
18.00833	-21
18.01667	-21
18.02500	-20
18.03333	-19
18.04167	-17
18.05000	-17
18.05833	-18
18.06667	-19
18.07500	-21
18.08333	-23
18.09167	-26
18.10000	-29
18.10833	-31
18.11667	-33
18.12500	-33
18.13333	-31
18.14167	-29
18.15000	-26
18.15833	-23
18.16667	-20
18.17500	-16
18.18333	-13
18.19167	-11
18.20000	-10
18.20833	-11
18.21667	-14
18.22500	-17
18.23333	-20
18.24167	-22
18.25000	-23
18.25833	-23
18.26667	-22
18.27500	-21
18.28333	-21
18.29167	-21
18.30000	-23
18.30833	-24
18.31667	-24
18.32500	-23
18.33333	-21
18.34167	-19
18.35000	-19
18.35833	-21
18.36667	-22
18.37500	-23
18.38333	-24
18.39167	-23
18.40000	-22
18.40833	-20
18.41667	-18
18.42500	-17
18.43333	-16
18.44167	-15
18.45000	-15
18.45833	-16
18.46667	-17
18.47500	-17
18.48333	-18
18.49167	-20
18.50000	-20
18.50833	-20
18.51667	-17
18.52500	-14
18.53333	-10
18.54167	-6
18.55000	-4
18.55833	-4
18.56667	-5
18.57500	-7
18.58333	-9
18.59167	-11
18.60000	-13
18.60833	-16
18.61667	-19
18.62500	-23
18.63333	-26
18.64167	-26
18.65000	-22
18.65833	-15
18.66667	-8
18.67500	-3
18.68333	-2
18.69167	-3
18.70000	-5
18.70833	-6
18.71667	-6
18.72500	-6
18.73333	-7
18.74167	-8
18.75000	-11
18.75833	-13
18.76667	-15
18.77500	-14
18.78333	-11
18.79167	-6
18.80000	-2
18.80833	-0
18.81667	0
18.82500	-1
18.83333	-3
18.84167	-4
18.85000	-4
18.85833	-3
18.86667	-3
18.87500	-5
18.88333	-8
18.89167	-12
18.90000	-14
18.90833	-14
18.91667	-11
18.92500	-8
18.93333	-4
18.94167	-0
18.95000	4
18.95833	8
18.96667	11
18.97500	14
18.98333	16
18.99167	17
19.00000	19
19.00833	20
19.01667	21
19.02500	20
19.03333	16
19.04167	11
19.05000	7
19.05833	5
19.06667	6
19.07500	10
19.08333	14
19.09167	18
19.10000	23
19.10833	30
19.11667	36
19.12500	42
19.13333	46
19.14167	48
19.15000	48
19.15833	46
19.16667	46
19.17500	46
19.18333	47
19.19167	48
19.20000	49
19.20833	50
19.21667	51
19.22500	54
19.23333	57
19.24167	61
19.25000	66
19.25833	74
19.26667	84
19.27500	94
19.28333	104
19.29167	112
19.30000	118
19.30833	122
19.31667	125
19.32500	127
19.33333	130
19.34167	136
19.35000	145
19.35833	156
19.36667	169
19.37500	183
19.38333	197
19.39167	209
19.40000	221
19.40833	233
19.41667	245
19.42500	259
19.43333	273
19.44167	288
19.45000	304
19.45833	321
19.46667	339
19.47500	358
19.48333	377
19.49167	398
19.50000	420
19.50833	446
19.51667	475
19.52500	507
19.53333	541
19.54167	577
19.55000	614
19.55833	653
19.56667	693
19.57500	735
19.58333	780
19.59167	830
19.60000	882
19.60833	939
19.61667	998
19.62500	1058
19.63333	1122
19.64167	1187
19.65000	1258
19.65833	1334
19.66667	1416
19.67500	1503
19.68333	1595
19.69167	1696
19.70000	1800
19.70833	1913
19.71667	2031
19.72500	2151
19.73333	2277
19.74167	2405
19.75000	2543
19.75833	2687
19.76667	2838
19.77500	2998
19.78333	3162
19.79167	3336
19.80000	3515
19.80833	3705
19.81667	3904
19.82500	4112
19.83333	4333
19.84167	4559
19.85000	4798
19.85833	5042
19.86667	5294
19.87500	5555
19.88333	5820
19.89167	6101
19.90000	6386
19.90833	6686
19.91667	6996
19.92500	7315
19.93333	7650
19.94167	7990
19.95000	8349
19.95833	8713
19.96667	9086
19.97500	9469
19.98333	9852
19.99167	10250
20.00000	10649
20.00833	11066
20.01667	11495
20.02500	11932
20.03333	12389
20.04167	12845
20.05000	13319
20.05833	13793
20.06667	14273
20.07500	14762
20.08333	15249
20.09167	15755
20.10000	16258
20.10833	16777
20.11667	17303
20.12500	17830
20.13333	18372
20.14167	18908
20.15000	19460
20.15833	20007
20.16667	20557
20.17500	21114
20.18333	21662
20.19167	22227
20.20000	22783
20.20833	23349
20.21667	23914
20.22500	24473
20.23333	25041
20.24167	25592
20.25000	26150
20.25833	26697
20.26667	27242
20.27500	27789
20.28333	28324
20.29167	28870
20.30000	29401
20.30833	29931
20.31667	30454
20.32500	30963
20.33333	31472
20.34167	31959
20.35000	32442
20.35833	32905
20.36667	33357
20.37500	33803
20.38333	34232
20.39167	34662
20.40000	35074
20.40833	35480
20.41667	35870
20.42500	36239
20.43333	36597
20.44167	36928
20.45000	37245
20.45833	37543
20.46667	37826
20.47500	38097
20.48333	38348
20.49167	38589
20.50000	38806
20.50833	39005
20.51667	39182
20.52500	39335
20.53333	39470
20.54167	39584
20.55000	39681
20.55833	39759
20.56667	39817
20.57500	39858
20.58333	39878
20.59167	39878
20.60000	39859
20.60833	39818
20.61667	39759
20.62500	39681
20.63333	39584
20.64167	39469
20.65000	39331
20.65833	39177
20.66667	39005
20.67500	38815
20.68333	38613
20.69167	38391
20.70000	38156
20.70833	37898
20.71667	37625
20.72500	37339
20.73333	37034
20.74167	36722
20.75000	36390
20.75833	36049
20.76667	35693
20.77500	35321
20.78333	34944
20.79167	34547
20.80000	34145
20.80833	33726
20.81667	33297
20.82500	32862
20.83333	32412
20.84167	31967
20.85000	31509
20.85833	31053
20.86667	30593
20.87500	30123
20.88333	29654
20.89167	29167
20.90000	28685
20.90833	28193
20.91667	27701
20.92500	27213
20.93333	26717
20.94167	26234
20.95000	25742
20.95833	25258
20.96667	24776
20.97500	24289
20.98333	23812
20.99167	23322
21.00000	22844
21.00833	22364
21.01667	21891
21.02500	21429
21.03333	20964
21.04167	20517
21.05000	20065
21.05833	19625
21.06667	19189
21.07500	18754
21.08333	18333
21.09167	17908
21.10000	17498
21.10833	17091
21.11667	16694
21.12500	16310
21.13333	15928
21.14167	15564
21.15000	15200
21.15833	14847
21.16667	14500
21.17500	14156
21.18333	13825
21.19167	13493
21.20000	13177
21.20833	12865
21.21667	12562
21.22500	12272
21.23333	11986
21.24167	11714
21.25000	11445
21.25833	11186
21.26667	10933
21.27500	10682
21.28333	10443
21.29167	10205
21.30000	9981
21.30833	9764
21.31667	9556
21.32500	9357
21.33333	9161
21.34167	8977
21.35000	8795
21.35833	8623
21.36667	8457
21.37500	8296
21.38333	8144
21.39167	7994
21.40000	7850
21.40833	7710
21.41667	7575
21.42500	7445
21.43333	7317
21.44167	7195
21.45000	7073
21.45833	6956
21.46667	6842
21.47500	6731
21.48333	6628
21.49167	6526
21.50000	6432
21.50833	6341
21.51667	6254
21.52500	6172
21.53333	6090
21.54167	6013
21.55000	5936
21.55833	5862
21.56667	5790
21.57500	5719
21.58333	5653
21.59167	5589
21.60000	5528
21.60833	5468
21.61667	5409
21.62500	5352
21.63333	5296
21.64167	5243
21.65000	5191
21.65833	5141
21.66667	5091
21.67500	5042
21.68333	4994
21.69167	4948
21.70000	4906
21.70833	4867
21.71667	4830
21.72500	4793
21.73333	4755
21.74167	4717
21.75000	4676
21.75833	4636
21.76667	4595
21.77500	4555
21.78333	4518
21.79167	4482
21.80000	4449
21.80833	4416
21.81667	4385
21.82500	4355
21.83333	4325
21.84167	4296
21.85000	4266
21.85833	4237
21.86667	4208
21.87500	4180
21.88333	4154
21.89167	4129
21.90000	4106
21.90833	4083
21.91667	4061
21.92500	4039
21.93333	4018
21.94167	3999
21.95000	3981
21.95833	3964
21.96667	3946
21.97500	3927
21.98333	3906
21.99167	3883
22.00000	3861
22.00833	3840
22.01667	3821
22.02500	3803
22.03333	3784
22.04167	3767
22.05000	3752
22.05833	3737
22.06667	3722
22.07500	3706
22.08333	3688
22.09167	3667
22.10000	3646
22.10833	3626
22.11667	3609
22.12500	3594
22.13333	3580
22.14167	3566
22.15000	3551
22.15833	3536
22.16667	3522
22.17500	3507
22.18333	3493
22.19167	3480
22.20000	3466
22.20833	3453
22.21667	3440
22.22500	3426
22.23333	3411
22.24167	3396
22.25000	3381
22.25833	3366
22.26667	3352
22.27500	3338
22.28333	3323
22.29167	3306
22.30000	3289
22.30833	3271
22.31667	3253
22.32500	3237
22.33333	3221
22.34167	3207
22.35000	3194
22.35833	3180
22.36667	3166
22.37500	3151
22.38333	3136
22.39167	3119
22.40000	3101
22.40833	3082
22.41667	3062
22.42500	3045
22.43333	3028
22.44167	3012
22.45000	2996
22.45833	2979
22.46667	2960
22.47500	2940
22.48333	2920
22.49167	2900
22.50000	2881
22.50833	2862
22.51667	2843
22.52500	2825
22.53333	2807
22.54167	2790
22.55000	2773
22.55833	2757
22.56667	2739
22.57500	2721
22.58333	2704
22.59167	2685
22.60000	2667
22.60833	2650
22.61667	2634
22.62500	2617
22.63333	2598
22.64167	2578
22.65000	2555
22.65833	2533
22.66667	2514
22.67500	2496
22.68333	2479
22.69167	2461
22.70000	2443
22.70833	2423
22.71667	2403
22.72500	2386
22.73333	2370
22.74167	2355
22.75000	2340
22.75833	2324
22.76667	2310
22.77500	2296
22.78333	2283
22.79167	2267
22.80000	2251
22.80833	2233
22.81667	2214
22.82500	2197
22.83333	2181
22.84167	2166
22.85000	2152
22.85833	2137
22.86667	2123
22.87500	2110
22.88333	2095
22.89167	2080
22.90000	2065
22.90833	2049
22.91667	2035
22.92500	2022
22.93333	2010
22.94167	2000
22.95000	1990
22.95833	1980
22.96667	1968
22.97500	1956
22.98333	1943
22.99167	1930
23.00000	1917
23.00833	1905
23.01667	1895
23.02500	1887
23.03333	1880
23.04167	1873
23.05000	1864
23.05833	1853
23.06667	1841
23.07500	1830
23.08333	1822
23.09167	1817
23.10000	1812
23.10833	1808
23.11667	1803
23.12500	1796
23.13333	1789
23.14167	1780
23.15000	1770
23.15833	1760
23.16667	1752
23.17500	1744
23.18333	1738
23.19167	1732
23.20000	1726
23.20833	1719
23.21667	1711
23.22500	1703
23.23333	1696
23.24167	1690
23.25000	1687
23.25833	1686
23.26667	1686
23.27500	1687
23.28333	1686
23.29167	1683
23.30000	1677
23.30833	1671
23.31667	1665
23.32500	1659
23.33333	1652
23.34167	1643
23.35000	1634
23.35833	1626
23.36667	1620
23.37500	1616
23.38333	1612
23.39167	1608
23.40000	1605
23.40833	1602
23.41667	1599
23.42500	1597
23.43333	1596
23.44167	1595
23.45000	1593
23.45833	1591
23.46667	1587
23.47500	1582
23.48333	1577
23.49167	1570
23.50000	1563
23.50833	1556
23.51667	1551
23.52500	1546
23.53333	1543
23.54167	1538
23.55000	1532
23.55833	1524
23.56667	1516
23.57500	1509
23.58333	1504
23.59167	1499
23.60000	1495
23.60833	1490
23.61667	1484
23.62500	1478
23.63333	1471
23.64167	1463
23.65000	1454
23.65833	1447
23.66667	1442
23.67500	1439
23.68333	1437
23.69167	1433
23.70000	1427
23.70833	1420
23.71667	1413
23.72500	1408
23.73333	1406
23.74167	1404
23.75000	1399
23.75833	1394
23.76667	1389
23.77500	1384
23.78333	1380
23.79167	1376
23.80000	1372
23.80833	1366
23.81667	1361
23.82500	1356
23.83333	1353
23.84167	1350
23.85000	1347
23.85833	1343
23.86667	1340
23.87500	1337
23.88333	1336
23.89167	1337
23.90000	1338
23.90833	1339
23.91667	1340
23.92500	1338
23.93333	1335
23.94167	1331
23.95000	1328
23.95833	1324
23.96667	1322
23.97500	1321
23.98333	1320
23.99167	1318
24.00000	1317
24.00833	1318
24.01667	1319
24.02500	1320
24.03333	1323
24.04167	1326
24.05000	1330
24.05833	1336
24.06667	1341
24.07500	1346
24.08333	1350
24.09167	1354
24.10000	1358
24.10833	1362
24.11667	1367
24.12500	1373
24.13333	1380
24.14167	1388
24.15000	1396
24.15833	1404
24.16667	1413
24.17500	1422
24.18333	1430
24.19167	1437
24.20000	1443
24.20833	1449
24.21667	1455
24.22500	1463
24.23333	1472
24.24167	1482
24.25000	1492
24.25833	1504
24.26667	1516
24.27500	1529
24.28333	1543
24.29167	1558
24.30000	1572
24.30833	1585
24.31667	1595
24.32500	1604
24.33333	1611
24.34167	1619
24.35000	1629
24.35833	1641
24.36667	1655
24.37500	1669
24.38333	1683
24.39167	1697
24.40000	1710
24.40833	1724
24.41667	1737
24.42500	1750
24.43333	1762
24.44167	1775
24.45000	1788
24.45833	1802
24.46667	1815
24.47500	1828
24.48333	1840
24.49167	1851
24.50000	1861
24.50833	1871
24.51667	1881
24.52500	1891
24.53333	1900
24.54167	1910
24.55000	1923
24.55833	1936
24.56667	1949
24.57500	1959
24.58333	1965
24.59167	1967
24.60000	1966
24.60833	1967
24.61667	1970
24.62500	1977
24.63333	1986
24.64167	1993
24.65000	1996
24.65833	1997
24.66667	1996
24.67500	1996
24.68333	1998
24.69167	2001
24.70000	2004
24.70833	2007
24.71667	2008
24.72500	2008
24.73333	2006
24.74167	2002
24.75000	1996
24.75833	1990
24.76667	1984
24.77500	1980
24.78333	1977
24.79167	1975
24.80000	1975
24.80833	1975
24.81667	1973
24.82500	1968
24.83333	1961
24.84167	1951
24.85000	1939
24.85833	1926
24.86667	1913
24.87500	1901
24.88333	1889
24.89167	1877
24.90000	1866
24.90833	1855
24.91667	1845
24.92500	1835
24.93333	1826
24.94167	1815
24.95000	1800
24.95833	1785
24.96667	1768
24.97500	1751
24.98333	1735
24.99167	1721
25.00000	1709
25.00833	1697
25.01667	1684
25.02500	1671
25.03333	1655
25.04167	1638
25.05000	1623
25.05833	1610
25.06667	1599
25.07500	1590
25.08333	1580
25.09167	1568
25.10000	1555
25.10833	1540
25.11667	1527
25.12500	1514
25.13333	1500
25.14167	1485
25.15000	1469
25.15833	1452
25.16667	1437
25.17500	1422
25.18333	1409
25.19167	1396
25.20000	1384
25.20833	1371
25.21667	1359
25.22500	1349
25.23333	1342
25.24167	1335
25.25000	1328
25.25833	1319
25.26667	1308
25.27500	1296
25.28333	1285
25.29167	1275
25.30000	1265
25.30833	1256
25.31667	1246
25.32500	1236
25.33333	1226
25.34167	1217
25.35000	1208
25.35833	1199
25.36667	1191
25.37500	1184
25.38333	1179
25.39167	1175
25.40000	1172
25.40833	1168
25.41667	1163
25.42500	1158
25.43333	1151
25.44167	1145
25.45000	1137
25.45833	1130
25.46667	1122
25.47500	1115
25.48333	1109
25.49167	1102
25.50000	1095
25.50833	1088
25.51667	1081
25.52500	1074
25.53333	1069
25.54167	1066
25.55000	1065
25.55833	1066
25.56667	1066
25.57500	1065
25.58333	1062
25.59167	1057
25.60000	1051
25.60833	1045
25.61667	1039
25.62500	1034
25.63333	1029
25.64167	1025
25.65000	1023
25.65833	1023
25.66667	1025
25.67500	1027
25.68333	1028
25.69167	1028
25.70000	1027
25.70833	1025
25.71667	1021
25.72500	1016
25.73333	1009
25.74167	1003
25.75000	996
25.75833	989
25.76667	985
25.77500	982
25.78333	982
25.79167	983
25.80000	985
25.80833	987
25.81667	988
25.82500	988
25.83333	989
25.84167	990
25.85000	991
25.85833	991
25.86667	991
25.87500	990
25.88333	989
25.89167	988
25.90000	988
25.90833	988
25.91667	989
25.92500	989
25.93333	989
25.94167	988
25.95000	987
25.95833	985
25.96667	985
25.97500	987
25.98333	990
25.99167	994
26.00000	998
26.00833	1000
26.01667	1002
26.02500	1004
26.03333	1007
26.04167	1010
26.05000	1012
26.05833	1014
26.06667	1015
26.07500	1015
26.08333	1016
26.09167	1016
26.10000	1017
26.10833	1018
26.11667	1019
26.12500	1021
26.13333	1023
26.14167	1028
26.15000	1034
26.15833	1042
26.16667	1050
26.17500	1058
26.18333	1063
26.19167	1068
26.20000	1071
26.20833	1072
26.21667	1074
26.22500	1076
26.23333	1079
26.24167	1084
26.25000	1089
26.25833	1095
26.26667	1101
26.27500	1107
26.28333	1114
26.29167	1123
26.30000	1133
26.30833	1143
26.31667	1153
26.32500	1161
26.33333	1167
26.34167	1172
26.35000	1175
26.35833	1176
26.36667	1177
26.37500	1179
26.38333	1183
26.39167	1190
26.40000	1199
26.40833	1210
26.41667	1220
26.42500	1228
26.43333	1234
26.44167	1239
26.45000	1245
26.45833	1252
26.46667	1260
26.47500	1268
26.48333	1275
26.49167	1280
26.50000	1284
26.50833	1290
26.51667	1296
26.52500	1302
26.53333	1307
26.54167	1311
26.55000	1316
26.55833	1321
26.56667	1327
26.57500	1335
26.58333	1342
26.59167	1348
26.60000	1353
26.60833	1358
26.61667	1361
26.62500	1364
26.63333	1366
26.64167	1369
26.65000	1374
26.65833	1380
26.66667	1386
26.67500	1392
26.68333	1396
26.69167	1398
26.70000	1399
26.70833	1400
26.71667	1402
26.72500	1404
26.73333	1408
26.74167	1413
26.75000	1417
26.75833	1421
26.76667	1424
26.77500	1425
26.78333	1424
26.79167	1421
26.80000	1418
26.80833	1416
26.81667	1416
26.82500	1417
26.83333	1419
26.84167	1419
26.85000	1419
26.85833	1417
26.86667	1416
26.87500	1415
26.88333	1414
26.89167	1412
26.90000	1410
26.90833	1406
26.91667	1403
26.92500	1400
26.93333	1398
26.94167	1396
26.95000	1394
26.95833	1391
26.96667	1386
26.97500	1380
26.98333	1374
26.99167	1368
27.00000	1363
27.00833	1359
27.01667	1358
27.02500	1356
27.03333	1354
27.04167	1351
27.05000	1348
27.05833	1345
27.06667	1342
27.07500	1339
27.08333	1336
27.09167	1331
27.10000	1325
27.10833	1317
27.11667	1308
27.12500	1299
27.13333	1290
27.14167	1282
27.15000	1277
27.15833	1272
27.16667	1269
27.17500	1267
27.18333	1265
27.19167	1263
27.20000	1261
27.20833	1258
27.21667	1253
27.22500	1247
27.23333	1240
27.24167	1235
27.25000	1231
27.25833	1230
27.26667	1230
27.27500	1230
27.28333	1230
27.29167	1227
27.30000	1224
27.30833	1220
27.31667	1215
27.32500	1211
27.33333	1207
27.34167	1203
27.35000	1199
27.35833	1196
27.36667	1192
27.37500	1190
27.38333	1188
27.39167	1186
27.40000	1183
27.40833	1180
27.41667	1175
27.42500	1172
27.43333	1170
27.44167	1171
27.45000	1175
27.45833	1181
27.46667	1185
27.47500	1188
27.48333	1188
27.49167	1184
27.50000	1179
27.50833	1174
27.51667	1170
27.52500	1167
27.53333	1164
27.54167	1162
27.55000	1161
27.55833	1162
27.56667	1165
27.57500	1169
27.58333	1172
27.59167	1175
27.60000	1176
27.60833	1176
27.61667	1175
27.62500	1175
27.63333	1177
27.64167	1181
27.65000	1188
27.65833	1195
27.66667	1202
27.67500	1209
27.68333	1215
27.69167	1220
27.70000	1224
27.70833	1228
27.71667	1233
27.72500	1237
27.73333	1240
27.74167	1243
27.75000	1246
27.75833	1248
27.76667	1251
27.77500	1256
27.78333	1263
27.79167	1272
27.80000	1282
27.80833	1293
27.81667	1304
27.82500	1314
27.83333	1323
27.84167	1332
27.85000	1342
27.85833	1350
27.86667	1359
27.87500	1369
27.88333	1380
27.89167	1393
27.90000	1406
27.90833	1418
27.91667	1429
27.92500	1440
27.93333	1450
27.94167	1461
27.95000	1474
27.95833	1486
27.96667	1497
27.97500	1508
27.98333	1517
27.99167	1524
28.00000	1532
28.00833	1542
28.01667	1552
28.02500	1563
28.03333	1575
28.04167	1587
28.05000	1601
28.05833	1617
28.06667	1633
28.07500	1649
28.08333	1664
28.09167	1678
28.10000	1690
28.10833	1701
28.11667	1711
28.12500	1723
28.13333	1734
28.14167	1745
28.15000	1755
28.15833	1765
28.16667	1775
28.17500	1785
28.18333	1799
28.19167	1814
28.20000	1830
28.20833	1844
28.21667	1855
28.22500	1863
28.23333	1869
28.24167	1875
28.25000	1881
28.25833	1887
28.26667	1894
28.27500	1900
28.28333	1906
28.29167	1914
28.30000	1922
28.30833	1933
28.31667	1945
28.32500	1955
28.33333	1963
28.34167	1968
28.35000	1972
28.35833	1976
28.36667	1982
28.37500	1988
28.38333	1994
28.39167	2000
28.40000	2006
28.40833	2012
28.41667	2017
28.42500	2021
28.43333	2024
28.44167	2027
28.45000	2029
28.45833	2029
28.46667	2029
28.47500	2029
28.48333	2030
28.49167	2033
28.50000	2035
28.50833	2036
28.51667	2035
28.52500	2033
28.53333	2031
28.54167	2029
28.55000	2030
28.55833	2030
28.56667	2028
28.57500	2024
28.58333	2020
28.59167	2018
28.60000	2017
28.60833	2018
28.61667	2020
28.62500	2020
28.63333	2017
28.64167	2013
28.65000	2008
28.65833	2002
28.66667	1995
28.67500	1988
28.68333	1983
28.69167	1980
28.70000	1977
28.70833	1975
28.71667	1972
28.72500	1968
28.73333	1963
28.74167	1957
28.75000	1951
28.75833	1944
28.76667	1939
28.77500	1934
28.78333	1929
28.79167	1923
28.80000	1918
28.80833	1912
28.81667	1907
28.82500	1903
28.83333	1900
28.84167	1898
28.85000	1895
28.85833	1893
28.86667	1890
28.87500	1889
28.88333	1887
28.89167	1885
28.90000	1884
28.90833	1883
28.91667	1882
28.92500	1881
28.93333	1879
28.94167	1875
28.95000	1871
28.95833	1866
28.96667	1862
28.97500	1858
28.98333	1855
28.99167	1855
29.00000	1857
29.00833	1860
29.01667	1864
29.02500	1867
29.03333	1868
29.04167	1869
29.05000	1870
29.05833	1873
29.06667	1877
29.07500	1882
29.08333	1886
29.09167	1890
29.10000	1894
29.10833	1898
29.11667	1902
29.12500	1906
29.13333	1911
29.14167	1917
29.15000	1924
29.15833	1932
29.16667	1940
29.17500	1948
29.18333	1956
29.19167	1962
29.20000	1969
29.20833	1975
29.21667	1983
29.22500	1992
29.23333	2001
29.24167	2011
29.25000	2023
29.25833	2035
29.26667	2048
29.27500	2061
29.28333	2075
29.29167	2089
29.30000	2103
29.30833	2115
29.31667	2127
29.32500	2137
29.33333	2147
29.34167	2158
29.35000	2169
29.35833	2182
29.36667	2197
29.37500	2215
29.38333	2236
29.39167	2259
29.40000	2282
29.40833	2306
29.41667	2330
29.42500	2353
29.43333	2377
29.44167	2401
29.45000	2425
29.45833	2447
29.46667	2470
29.47500	2492
29.48333	2516
29.49167	2543
29.50000	2572
29.50833	2603
29.51667	2636
29.52500	2669
29.53333	2702
29.54167	2734
29.55000	2764
29.55833	2795
29.56667	2828
29.57500	2865
29.58333	2905
29.59167	2950
29.60000	2996
29.60833	3043
29.61667	3091
29.62500	3141
29.63333	3195
29.64167	3251
29.65000	3311
29.65833	3372
29.66667	3435
29.67500	3500
29.68333	3569
29.69167	3645
29.70000	3723
29.70833	3804
29.71667	3886
29.72500	3969
29.73333	4056
29.74167	4146
29.75000	4246
29.75833	4350
29.76667	4462
29.77500	4582
29.78333	4703
29.79167	4833
29.80000	4964
29.80833	5103
29.81667	5248
29.82500	5399
29.83333	5561
29.84167	5728
29.85000	5907
29.85833	6092
29.86667	6287
29.87500	6492
29.88333	6702
29.89167	6928
29.90000	7159
29.90833	7406
29.91667	7665
29.92500	7932
29.93333	8216
29.94167	8506
29.95000	8813
29.95833	9129
29.96667	9459
29.97500	9807
29.98333	10162
29.99167	10542
30.00000	10928
30.00833	11335
30.01667	11758
30.02500	12193
30.03333	12654
30.04167	13122
30.05000	13619
30.05833	14128
30.06667	14655
30.07500	15207
30.08333	15763
30.09167	16349
30.10000	16940
30.10833	17554
30.11667	18185
30.12500	18828
30.13333	19506
30.14167	20189
30.15000	20910
30.15833	21640
30.16667	22386
30.17500	23156
30.18333	23924
30.19167	24726
30.20000	25528
30.20833	26361
30.21667	27213
30.22500	28074
30.23333	28971
30.24167	29864
30.25000	30791
30.25833	31720
30.26667	32658
30.27500	33615
30.28333	34562
30.29167	35540
30.30000	36510
30.30833	37503
30.31667	38507
30.32500	39510
30.33333	40542
30.34167	41559
30.35000	42605
30.35833	43642
30.36667	44677
30.37500	45723
30.38333	46744
30.39167	47787
30.40000	48809
30.40833	49841
30.41667	50874
30.42500	51894
30.43333	52933
30.44167	53943
30.45000	54966
30.45833	55966
30.46667	56952
30.47500	57935
30.48333	58885
30.49167	59846
30.50000	60775
30.50833	61702
30.51667	62617
30.52500	63505
30.53333	64394
30.54167	65242
30.55000	66083
30.55833	66891
30.56667	67671
30.57500	68436
30.58333	69163
30.59167	69884
30.60000	70570
30.60833	71240
30.61667	71886
30.62500	72496
30.63333	73090
30.64167	73639
30.65000	74166
30.65833	74658
30.66667	75116
30.67500	75549
30.68333	75944
30.69167	76317
30.70000	76654
30.70833	76961
30.71667	77237
30.72500	77473
30.73333	77679
30.74167	77845
30.75000	77979
30.75833	78079
30.76667	78146
30.77500	78181
30.78333	78185
30.79167	78155
30.80000	78091
30.80833	77990
30.81667	77854
30.82500	77684
30.83333	77476
30.84167	77242
30.85000	76970
30.85833	76669
30.86667	76334
30.87500	75963
30.88333	75568
30.89167	75135
30.90000	74679
30.90833	74185
30.91667	73662
30.92500	73116
30.93333	72534
30.94167	71942
30.95000	71315
30.95833	70671
30.96667	70003
30.97500	69304
30.98333	68597
30.99167	67851
31.00000	67100
31.00833	66315
31.01667	65510
31.02500	64698
31.03333	63855
31.04167	63021
31.05000	62159
31.05833	61296
31.06667	60422
31.07500	59525
31.08333	58632
31.09167	57701
31.10000	56779
31.10833	55840
31.11667	54898
31.12500	53967
31.13333	53018
31.14167	52090
31.15000	51142
31.15833	50202
31.16667	49260
31.17500	48305
31.18333	47368
31.19167	46408
31.20000	45472
31.20833	44534
31.21667	43605
31.22500	42695
31.23333	41774
31.24167	40882
31.25000	39981
31.25833	39099
31.26667	38229
31.27500	37357
31.28333	36509
31.29167	35646
31.30000	34810
31.30833	33980
31.31667	33164
31.32500	32374
31.33333	31584
31.34167	30826
31.35000	30064
31.35833	29322
31.36667	28592
31.37500	27865
31.38333	27165
31.39167	26462
31.40000	25788
31.40833	25122
31.41667	24473
31.42500	23849
31.43333	23229
31.44167	22638
31.45000	22051
31.45833	21482
31.46667	20927
31.47500	20378
31.48333	19854
31.49167	19332
31.50000	18835
31.50833	18349
31.51667	17877
31.52500	17426
31.53333	16979
31.54167	16553
31.55000	16131
31.55833	15723
31.56667	15325
31.57500	14931
31.58333	14556
31.59167	14183
31.60000	13829
31.60833	13486
31.61667	13155
31.62500	12841
31.63333	12531
31.64167	12238
31.65000	11949
31.65833	11671
31.66667	11402
31.67500	11139
31.68333	10890
31.69167	10647
31.70000	10417
31.70833	10194
31.71667	9976
31.72500	9766
31.73333	9556
31.74167	9355
31.75000	9157
31.75833	8968
31.76667	8788
31.77500	8614
31.78333	8453
31.79167	8295
31.80000	8145
31.80833	7998
31.81667	7853
31.82500	7713
31.83333	7575
31.84167	7445
31.85000	7319
31.85833	7199
31.86667	7084
31.87500	6972
31.88333	6866
31.89167	6762
31.90000	6664
31.90833	6568
31.91667	6477
31.92500	6391
31.93333	6309
31.94167	6230
31.95000	6149
31.95833	6070
31.96667	5992
31.97500	5915
31.98333	5844
31.99167	5777
32.00000	5714
32.00833	5655
32.01667	5598
32.02500	5545
32.03333	5493
32.04167	5442
32.05000	5391
32.05833	5342
32.06667	5294
32.07500	5248
32.08333	5206
32.09167	5168
32.10000	5133
32.10833	5100
32.11667	5068
32.12500	5039
32.13333	5010
32.14167	4982
32.15000	4957
32.15833	4933
32.16667	4913
32.17500	4893
32.18333	4876
32.19167	4860
32.20000	4846
32.20833	4834
32.21667	4824
32.22500	4817
32.23333	4814
32.24167	4813
32.25000	4814
32.25833	4815
32.26667	4817
32.27500	4820
32.28333	4825
32.29167	4832
32.30000	4841
32.30833	4853
32.31667	4866
32.32500	4880
32.33333	4897
32.34167	4918
32.35000	4944
32.35833	4975
32.36667	5009
32.37500	5046
32.38333	5083
32.39167	5122
32.40000	5161
32.40833	5204
32.41667	5250
32.42500	5299
32.43333	5353
32.44167	5409
32.45000	5470
32.45833	5534
32.46667	5600
32.47500	5671
32.48333	5747
32.49167	5831
32.50000	5918
32.50833	6012
32.51667	6110
32.52500	6212
32.53333	6320
32.54167	6431
32.55000	6551
32.55833	6675
32.56667	6806
32.57500	6944
32.58333	7086
32.59167	7239
32.60000	7397
32.60833	7565
32.61667	7742
32.62500	7924
32.63333	8119
32.64167	8317
32.65000	8529
32.65833	8747
32.66667	8974
32.67500	9213
32.68333	9458
32.69167	9719
32.70000	9984
32.70833	10264
32.71667	10554
32.72500	10852
32.73333	11167
32.74167	11486
32.75000	11824
32.75833	12171
32.76667	12532
32.77500	12913
32.78333	13302
32.79167	13716
32.80000	14133
32.80833	14565
32.81667	15006
32.82500	15452
32.83333	15920
32.84167	16391
32.85000	16889
32.85833	17395
32.86667	17911
32.87500	18447
32.88333	18973
32.89167	19547
32.90000	20189
32.90833	20837
32.91667	21446
32.92500	22036
32.93333	22648
32.94167	23248
32.95000	23879
32.95833	24584
32.96667	25299
32.97500	26021
32.98333	26746
32.99167	27465
33.00000	28151
33.00833	28855
33.01667	29621
33.02500	30405
33.03333	31171
33.04167	31926
33.05000	32681
33.05833	33412
33.06667	34147
33.07500	34907
33.08333	35667
33.09167	36477
33.10000	37334
33.10833	38174
33.11667	38943
33.12500	39680
33.13333	40440
33.14167	41193
33.15000	41974
33.15833	42753
33.16667	43530
33.17500	44314
33.18333	45053
33.19167	45818
33.20000	46635
33.20833	47433
33.21667	48162
33.22500	48852
33.23333	49551
33.24167	50231
33.25000	50920
33.25833	51597
33.26667	52262
33.27500	52927
33.28333	53564
33.29167	54218
33.30000	54885
33.30833	55516
33.31667	56081
33.32500	56608
33.33333	57137
33.34167	57648
33.35000	58161
33.35833	58659
33.36667	59140
33.37500	59608
33.38333	60046
33.39167	60469
33.40000	60864
33.40833	61237
33.41667	61590
33.42500	61916
33.43333	62228
33.44167	62510
33.45000	62774
33.45833	63015
33.46667	63233
33.47500	63432
33.48333	63606
33.49167	63764
33.50000	63905
33.50833	64016
33.51667	64093
33.52500	64141
33.53333	64165
33.54167	64166
33.55000	64144
33.55833	64099
33.56667	64029
33.57500	63934
33.58333	63818
33.59167	63676
33.60000	63514
33.60833	63328
33.61667	63120
33.62500	62893
33.63333	62637
33.64167	62364
33.65000	62062
33.65833	61740
33.66667	61397
33.67500	61029
33.68333	60648
33.69167	60237
33.70000	59814
33.70833	59369
33.71667	58906
33.72500	58431
33.73333	57928
33.74167	57418
33.75000	56877
33.75833	56324
33.76667	55757
33.77500	55168
33.78333	54579
33.79167	53965
33.80000	53350
33.80833	52717
33.81667	52070
33.82500	51419
33.83333	50740
33.84167	50063
33.85000	49361
33.85833	48656
33.86667	47948
33.87500	47226
33.88333	46517
33.89167	45790
33.90000	45073
33.90833	44345
33.91667	43609
33.92500	42876
33.93333	42121
33.94167	41381
33.95000	40627
33.95833	39884
33.96667	39146
33.97500	38402
33.98333	37675
33.99167	36930
34.00000	36200
34.00833	35466
34.01667	34731
34.02500	34009
34.03333	33275
34.04167	32563
34.05000	31845
34.05833	31141
34.06667	30450
34.07500	29757
34.08333	29085
34.09167	28403
34.10000	27741
34.10833	27080
34.11667	26425
34.12500	25789
34.13333	25148
34.14167	24534
34.15000	23919
34.15833	23321
34.16667	22735
34.17500	22150
34.18333	21587
34.19167	21021
34.20000	20474
34.20833	19930
34.21667	19393
34.22500	18873
34.23333	18352
34.24167	17857
34.25000	17366
34.25833	16893
34.26667	16432
34.27500	15975
34.28333	15538
34.29167	15099
34.30000	14676
34.30833	14257
34.31667	13845
34.32500	13451
34.33333	13059
34.34167	12687
34.35000	12321
34.35833	11968
34.36667	11627
34.37500	11288
34.38333	10966
34.39167	10645
34.40000	10338
34.40833	10037
34.41667	9743
34.42500	9461
34.43333	9182
34.44167	8916
34.45000	8652
34.45833	8398
34.46667	8154
34.47500	7915
34.48333	7690
34.49167	7468
34.50000	7255
34.50833	7044
34.51667	6837
34.52500	6639
34.53333	6444
34.54167	6262
34.55000	6087
34.55833	5921
34.56667	5761
34.57500	5601
34.58333	5446
34.59167	5289
34.60000	5137
34.60833	4987
34.61667	4843
34.62500	4707
34.63333	4576
34.64167	4454
34.65000	4336
34.65833	4222
34.66667	4112
34.67500	4002
34.68333	3897
34.69167	3793
34.70000	3696
34.70833	3602
34.71667	3513
34.72500	3430
34.73333	3348
34.74167	3269
34.75000	3190
34.75833	3112
34.76667	3036
34.77500	2961
34.78333	2890
34.79167	2819
34.80000	2753
34.80833	2688
34.81667	2627
34.82500	2571
34.83333	2518
34.84167	2468
34.85000	2418
34.85833	2369
34.86667	2319
34.87500	2267
34.88333	2217
34.89167	2168
34.90000	2123
34.90833	2082
34.91667	2042
34.92500	2005
34.93333	1967
34.94167	1930
34.95000	1892
34.95833	1853
34.96667	1818
34.97500	1784
34.98333	1753
34.99167	1723
35.00000	1696
35.00833	1670
35.01667	1646
35.02500	1623
35.03333	1601
35.04167	1580
35.05000	1558
35.05833	1536
35.06667	1514
35.07500	1493
35.08333	1473
35.09167	1453
35.10000	1432
35.10833	1412
35.11667	1393
35.12500	1376
35.13333	1361
35.14167	1347
35.15000	1333
35.15833	1319
35.16667	1303
35.17500	1286
35.18333	1269
35.19167	1252
35.20000	1237
35.20833	1221
35.21667	1206
35.22500	1191
35.23333	1175
35.24167	1161
35.25000	1149
35.25833	1139
35.26667	1129
35.27500	1119
35.28333	1107
35.29167	1093
35.30000	1080
35.30833	1068
35.31667	1056
35.32500	1047
35.33333	1040
35.34167	1034
35.35000	1030
35.35833	1024
35.36667	1017
35.37500	1008
35.38333	999
35.39167	990
35.40000	981
35.40833	974
35.41667	966
35.42500	960
35.43333	954
35.44167	947
35.45000	939
35.45833	931
35.46667	922
35.47500	915
35.48333	910
35.49167	906
35.50000	903
35.50833	897
35.51667	890
35.52500	884
35.53333	880
35.54167	876
35.55000	873
35.55833	870
35.56667	865
35.57500	857
35.58333	849
35.59167	842
35.60000	836
35.60833	831
35.61667	826
35.62500	821
35.63333	815
35.64167	809
35.65000	802
35.65833	794
35.66667	786
35.67500	778
35.68333	773
35.69167	770
35.70000	771
35.70833	773
35.71667	775
35.72500	776
35.73333	775
35.74167	771
35.75000	766
35.75833	762
35.76667	758
35.77500	755
35.78333	752
35.79167	747
35.80000	743
35.80833	737
35.81667	731
35.82500	725
35.83333	719
35.84167	712
35.85000	705
35.85833	698
35.86667	694
35.87500	691
35.88333	689
35.89167	690
35.90000	691
35.90833	691
35.91667	689
35.92500	685
35.93333	679
35.94167	672
35.95000	667
35.95833	662
35.96667	660
35.97500	659
35.98333	658
35.99167	656
36.00000	655
36.00833	654
36.01667	654
36.02500	653
36.03333	651
36.04167	648
36.05000	644
36.05833	639
36.06667	636
36.07500	633
36.08333	631
36.09167	628
36.10000	626
36.10833	624
36.11667	623
36.12500	622
36.13333	623
36.14167	624
36.15000	624
36.15833	622
36.16667	619
36.17500	615
36.18333	612
36.19167	609
36.20000	605
36.20833	598
36.21667	591
36.22500	584
36.23333	578
36.24167	576
36.25000	578
36.25833	581
36.26667	583
36.27500	584
36.28333	583
36.29167	579
36.30000	574
36.30833	571
36.31667	568
36.32500	566
36.33333	565
36.34167	566
36.35000	567
36.35833	568
36.36667	569
36.37500	569
36.38333	567
36.39167	564
36.40000	561
36.40833	558
36.41667	555
36.42500	553
36.43333	551
36.44167	548
36.45000	545
36.45833	541
36.46667	537
36.47500	535
36.48333	532
36.49167	530
36.50000	529
36.50833	528
36.51667	528
36.52500	528
36.53333	526
36.54167	522
36.55000	516
36.55833	511
36.56667	507
36.57500	504
36.58333	503
36.59167	501
36.60000	500
36.60833	499
36.61667	501
36.62500	504
36.63333	508
36.64167	509
36.65000	507
36.65833	502
36.66667	496
36.67500	490
36.68333	486
36.69167	484
36.70000	482
36.70833	479
36.71667	475
36.72500	472
36.73333	469
36.74167	467
36.75000	467
36.75833	469
36.76667	470
36.77500	472
36.78333	473
36.79167	474
36.80000	474
36.80833	474
36.81667	473
36.82500	470
36.83333	466
36.84167	461
36.85000	457
36.85833	452
36.86667	449
36.87500	446
36.88333	444
36.89167	443
36.90000	443
36.90833	443
36.91667	442
36.92500	442
36.93333	443
36.94167	446
36.95000	449
36.95833	451
36.96667	451
36.97500	448
36.98333	445
36.99167	443
37.00000	441
37.00833	441
37.01667	441
37.02500	441
37.03333	439
37.04167	437
37.05000	434
37.05833	432
37.06667	431
37.07500	430
37.08333	430
37.09167	430
37.10000	431
37.10833	431
37.11667	431
37.12500	431
37.13333	430
37.14167	427
37.15000	422
37.15833	417
37.16667	410
37.17500	402
37.18333	395
37.19167	392
37.20000	391
37.20833	393
37.21667	397
37.22500	399
37.23333	400
37.24167	400
37.25000	399
37.25833	396
37.26667	394
37.27500	390
37.28333	386
37.29167	381
37.30000	377
37.30833	374
37.31667	374
37.32500	375
37.33333	378
37.34167	381
37.35000	383
37.35833	385
37.36667	385
37.37500	386
37.38333	386
37.39167	387
37.40000	388
37.40833	387
37.41667	385
37.42500	383
37.43333	381
37.44167	379
37.45000	380
37.45833	380
37.46667	379
37.47500	376
37.48333	373
37.49167	371
37.50000	370
37.50833	371
37.51667	373
37.52500	375
37.53333	376
37.54167	377
37.55000	378
37.55833	379
37.56667	380
37.57500	379
37.58333	378
37.59167	378
37.60000	378
37.60833	379
37.61667	381
37.62500	391
37.63333	409
37.64167	426
37.65000	439
37.65833	444
37.66667	436
37.67500	419
37.68333	402
37.69167	389
37.70000	380
37.70833	375
37.71667	373
37.72500	374
37.73333	378
37.74167	382
37.75000	387
37.75833	392
37.76667	394
37.77500	395
37.78333	393
37.79167	388
37.80000	383
37.80833	378
37.81667	373
37.82500	371
37.83333	371
37.84167	372
37.85000	373
37.85833	373
37.86667	371
37.87500	369
37.88333	368
37.89167	370
37.90000	374
37.90833	378
37.91667	381
37.92500	383
37.93333	384
37.94167	384
37.95000	384
37.95833	385
37.96667	384
37.97500	383
37.98333	381
37.99167	380
38.00000	380
38.00833	379
38.01667	379
38.02500	379
38.03333	380
38.04167	383
38.05000	384
38.05833	384
38.06667	383
38.07500	380
38.08333	377
38.09167	376
38.10000	377
38.10833	379
38.11667	381
38.12500	383
38.13333	384
38.14167	385
38.15000	386
38.15833	388
38.16667	388
38.17500	388
38.18333	386
38.19167	384
38.20000	381
38.20833	380
38.21667	382
38.22500	384
38.23333	387
38.24167	387
38.25000	384
38.25833	380
38.26667	378
38.27500	377
38.28333	377
38.29167	379
38.30000	381
38.30833	381
38.31667	380
38.32500	380
38.33333	382
38.34167	387
38.35000	393
38.35833	399
38.36667	401
38.37500	399
38.38333	395
38.39167	390
38.40000	386
38.40833	384
38.41667	383
38.42500	382
38.43333	382
38.44167	381
38.45000	380
38.45833	378
38.46667	376
38.47500	374
38.48333	373
38.49167	374
38.50000	375
38.50833	377
38.51667	379
38.52500	379
38.53333	377
38.54167	376
38.55000	374
38.55833	373
38.56667	374
38.57500	378
38.58333	381
38.59167	384
38.60000	386
38.60833	385
38.61667	382
38.62500	380
38.63333	380
38.64167	381
38.65000	383
38.65833	385
38.66667	385
38.67500	383
38.68333	382
38.69167	381
38.70000	381
38.70833	380
38.71667	379
38.72500	379
38.73333	380
38.74167	384
38.75000	389
38.75833	394
38.76667	397
38.77500	397
38.78333	396
38.79167	394
38.80000	393
38.80833	394
38.81667	396
38.82500	398
38.83333	398
38.84167	396
38.85000	390
38.85833	383
38.86667	378
38.87500	374
38.88333	374
38.89167	376
38.90000	380
38.90833	386
38.91667	391
38.92500	395
38.93333	399
38.94167	402
38.95000	404
38.95833	406
38.96667	406
38.97500	406
38.98333	405
38.99167	404
39.00000	402
39.00833	400
39.01667	397
39.02500	394
39.03333	393
39.04167	393
39.05000	395
39.05833	398
39.06667	401
39.07500	403
39.08333	402
39.09167	399
39.10000	397
39.10833	397
39.11667	400
39.12500	402
39.13333	406
39.14167	407
39.15000	406
39.15833	402
39.16667	398
39.17500	392
39.18333	389
39.19167	387
39.20000	387
39.20833	387
39.21667	387
39.22500	387
39.23333	386
39.24167	385
39.25000	385
39.25833	384
39.26667	381
39.27500	376
39.28333	371
39.29167	368
39.30000	366
39.30833	367
39.31667	369
39.32500	372
39.33333	376
39.34167	380
39.35000	383
39.35833	385
39.36667	385
39.37500	382
39.38333	378
39.39167	374
39.40000	371
39.40833	369
39.41667	367
39.42500	366
39.43333	364
39.44167	362
39.45000	359
39.45833	356
39.46667	353
39.47500	351
39.48333	349
39.49167	347
39.50000	347
39.50833	349
39.51667	352
39.52500	356
39.53333	360
39.54167	363
39.55000	363
39.55833	360
39.56667	354
39.57500	347
39.58333	341
39.59167	337
39.60000	337
39.60833	339
39.61667	342
39.62500	344
39.63333	342
39.64167	339
39.65000	336
39.65833	332
39.66667	329
39.67500	325
39.68333	322
39.69167	318
39.70000	314
39.70833	312
39.71667	311
39.72500	310
39.73333	310
39.74167	309
39.75000	307
39.75833	303
39.76667	300
39.77500	296
39.78333	294
39.79167	295
39.80000	296
39.80833	296
39.81667	296
39.82500	294
39.83333	290
39.84167	287
39.85000	284
39.85833	283
39.86667	283
39.87500	284
39.88333	284
39.89167	283
39.90000	281
39.90833	278
39.91667	275
39.92500	272
39.93333	271
39.94167	270
39.95000	268
39.95833	267
39.96667	266
39.97500	266
39.98333	269
39.99167	273
40.00000	276
40.00833	277
40.01667	276
40.02500	271
40.03333	265
40.04167	259
40.05000	255
40.05833	252
40.06667	249
40.07500	246
40.08333	244
40.09167	243
40.10000	244
40.10833	247
40.11667	251
40.12500	254
40.13333	254
40.14167	254
40.15000	253
40.15833	251
40.16667	249
40.17500	247
40.18333	246
40.19167	246
40.20000	247
40.20833	248
40.21667	250
40.22500	250
40.23333	250
40.24167	249
40.25000	246
40.25833	243
40.26667	242
40.27500	242
40.28333	243
40.29167	242
40.30000	241
40.30833	240
40.31667	239
40.32500	240
40.33333	245
40.34167	250
40.35000	254
40.35833	258
40.36667	261
40.37500	263
40.38333	265
40.39167	267
40.40000	267
40.40833	267
40.41667	265
40.42500	264
40.43333	263
40.44167	265
40.45000	268
40.45833	273
40.46667	278
40.47500	284
40.48333	289
40.49167	293
40.50000	296
40.50833	298
40.51667	300
40.52500	303
40.53333	310
40.54167	320
40.55000	334
40.55833	349
40.56667	362
40.57500	372
40.58333	380
40.59167	385
40.60000	391
40.60833	398
40.61667	407
40.62500	419
40.63333	431
40.64167	444
40.65000	455
40.65833	467
40.66667	480
40.67500	495
40.68333	512
40.69167	531
40.70000	550
40.70833	571
40.71667	592
40.72500	615
40.73333	641
40.74167	666
40.75000	690
40.75833	714
40.76667	737
40.77500	760
40.78333	783
40.79167	810
40.80000	844
40.80833	879
40.81667	915
40.82500	950
40.83333	988
40.84167	1025
40.85000	1062
40.85833	1099
40.86667	1136
40.87500	1174
40.88333	1213
40.89167	1254
40.90000	1296
40.90833	1340
40.91667	1385
40.92500	1433
40.93333	1483
40.94167	1535
40.95000	1590
40.95833	1645
40.96667	1699
40.97500	1752
40.98333	1804
40.99167	1857
41.00000	1911
41.00833	1969
41.01667	2030
41.02500	2092
41.03333	2155
41.04167	2217
41.05000	2282
41.05833	2348
41.06667	2414
41.07500	2482
41.08333	2548
41.09167	2617
41.10000	2685
41.10833	2754
41.11667	2823
41.12500	2893
41.13333	2966
41.14167	3038
41.15000	3114
41.15833	3190
41.16667	3264
41.17500	3339
41.18333	3412
41.19167	3487
41.20000	3560
41.20833	3634
41.21667	3709
41.22500	3782
41.23333	3858
41.24167	3931
41.25000	4005
41.25833	4078
41.26667	4149
41.27500	4221
41.28333	4292
41.29167	4366
41.30000	4440
41.30833	4516
41.31667	4592
41.32500	4665
41.33333	4737
41.34167	4806
41.35000	4874
41.35833	4941
41.36667	5006
41.37500	5069
41.38333	5130
41.39167	5191
41.40000	5250
41.40833	5307
41.41667	5363
41.42500	5416
41.43333	5468
41.44167	5518
41.45000	5566
41.45833	5614
41.46667	5661
41.47500	5709
41.48333	5755
41.49167	5801
41.50000	5844
41.50833	5882
41.51667	5918
41.52500	5950
41.53333	5981
41.54167	6010
41.55000	6035
41.55833	6057
41.56667	6076
41.57500	6093
41.58333	6108
41.59167	6121
41.60000	6134
41.60833	6144
41.61667	6153
41.62500	6160
41.63333	6165
41.64167	6169
41.65000	6172
41.65833	6173
41.66667	6171
41.67500	6164
41.68333	6153
41.69167	6137
41.70000	6120
41.70833	6101
41.71667	6083
41.72500	6064
41.73333	6044
41.74167	6022
41.75000	5997
41.75833	5968
41.76667	5936
41.77500	5899
41.78333	5861
41.79167	5821
41.80000	5780
41.80833	5738
41.81667	5694
41.82500	5648
41.83333	5600
41.84167	5552
41.85000	5504
41.85833	5456
41.86667	5405
41.87500	5351
41.88333	5297
41.89167	5239
41.90000	5182
41.90833	5124
41.91667	5064
41.92500	5005
41.93333	4942
41.94167	4879
41.95000	4813
41.95833	4746
41.96667	4677
41.97500	4605
41.98333	4533
41.99167	4460
42.00000	4388
42.00833	4315
42.01667	4243
42.02500	4172
42.03333	4102
42.04167	4033
42.05000	3963
42.05833	3892
42.06667	3819
42.07500	3741
42.08333	3665
42.09167	3588
42.10000	3514
42.10833	3442
42.11667	3372
42.12500	3302
42.13333	3229
42.14167	3156
42.15000	3081
42.15833	3006
42.16667	2935
42.17500	2864
42.18333	2798
42.19167	2731
42.20000	2665
42.20833	2599
42.21667	2531
42.22500	2463
42.23333	2393
42.24167	2326
42.25000	2262
42.25833	2201
42.26667	2143
42.27500	2085
42.28333	2029
42.29167	1971
42.30000	1914
42.30833	1858
42.31667	1802
42.32500	1750
42.33333	1699
42.34167	1651
42.35000	1602
42.35833	1555
42.36667	1507
42.37500	1459
42.38333	1414
42.39167	1368
42.40000	1324
42.40833	1282
42.41667	1242
42.42500	1204
42.43333	1167
42.44167	1132
42.45000	1096
42.45833	1061
42.46667	1027
42.47500	994
42.48333	962
42.49167	931
42.50000	900
42.50833	871
42.51667	842
42.52500	814
42.53333	787
42.54167	761
42.55000	738
42.55833	716
42.56667	695
42.57500	675
42.58333	655
42.59167	633
42.60000	612
42.60833	592
42.61667	574
42.62500	559
42.63333	544
42.64167	531
42.65000	517
42.65833	502
42.66667	487
42.67500	473
42.68333	460
42.69167	447
42.70000	435
42.70833	423
42.71667	412
42.72500	402
42.73333	393
42.74167	386
42.75000	380
42.75833	373
42.76667	366
42.77500	359
42.78333	352
42.79167	347
42.80000	344
42.80833	340
42.81667	337
42.82500	332
42.83333	326
42.84167	319
42.85000	310
42.85833	300
42.86667	292
42.87500	285
42.88333	279
42.89167	275
42.90000	273
42.90833	272
42.91667	272
42.92500	270
42.93333	265
42.94167	258
42.95000	249
42.95833	241
42.96667	234
42.97500	230
42.98333	227
42.99167	225
43.00000	225
43.00833	226
43.01667	230
43.02500	232
43.03333	232
43.04167	232
43.05000	231
43.05833	231
43.06667	230
43.07500	228
43.08333	225
43.09167	219
43.10000	212
43.10833	207
43.11667	204
43.12500	202
43.13333	200
43.14167	197
43.15000	193
43.15833	190
43.16667	188
43.17500	188
43.18333	190
43.19167	193
43.20000	196
43.20833	197
43.21667	197
43.22500	197
43.23333	199
43.24167	201
43.25000	203
43.25833	206
43.26667	207
43.27500	207
43.28333	203
43.29167	197
43.30000	190
43.30833	182
43.31667	175
43.32500	171
43.33333	172
43.34167	176
43.35000	182
43.35833	189
43.36667	194
43.37500	196
43.38333	195
43.39167	190
43.40000	185
43.40833	182
43.41667	180
43.42500	180
43.43333	182
43.44167	184
43.45000	183
43.45833	183
43.46667	183
43.47500	185
43.48333	188
43.49167	190
43.50000	190
43.50833	189
43.51667	185
43.52500	180
43.53333	175
43.54167	170
43.55000	167
43.55833	164
43.56667	163
43.57500	162
43.58333	162
43.59167	162
43.60000	162
43.60833	163
43.61667	165
43.62500	167
43.63333	167
43.64167	166
43.65000	164
43.65833	162
43.66667	160
43.67500	160
43.68333	161
43.69167	163
43.70000	165
43.70833	165
43.71667	163
43.72500	159
43.73333	154
43.74167	151
43.75000	150
43.75833	151
43.76667	152
43.77500	153
43.78333	154
43.79167	153
43.80000	150
43.80833	147
43.81667	145
43.82500	144
43.83333	145
43.84167	146
43.85000	147
43.85833	147
43.86667	146
43.87500	144
43.88333	143
43.89167	142
43.90000	143
43.90833	143
43.91667	144
43.92500	143
43.93333	142
43.94167	139
43.95000	134
43.95833	129
43.96667	125
43.97500	124
43.98333	124
43.99167	124
44.00000	124
44.00833	122
44.01667	119
44.02500	118
44.03333	117
44.04167	118
44.05000	118
44.05833	117
44.06667	116
44.07500	116
44.08333	116
44.09167	116
44.10000	116
44.10833	116
44.11667	118
44.12500	121
44.13333	126
44.14167	128
44.15000	126
44.15833	122
44.16667	118
44.17500	115
44.18333	114
44.19167	115
44.20000	118
44.20833	120
44.21667	121
44.22500	121
44.23333	119
44.24167	116
44.25000	113
44.25833	109
44.26667	105
44.27500	102
44.28333	99
44.29167	96
44.30000	95
44.30833	93
44.31667	92
44.32500	92
44.33333	92
44.34167	94
44.35000	97
44.35833	100
44.36667	103
44.37500	104
44.38333	104
44.39167	102
44.40000	100
44.40833	97
44.41667	95
44.42500	94
44.43333	95
44.44167	97
44.45000	99
44.45833	101
44.46667	102
44.47500	102
44.48333	101
44.49167	102
44.50000	103
44.50833	105
44.51667	106
44.52500	106
44.53333	104
44.54167	100
44.55000	98
44.55833	96
44.56667	94
44.57500	93
44.58333	93
44.59167	92
44.60000	92
44.60833	90
44.61667	87
44.62500	84
44.63333	83
44.64167	84
44.65000	85
44.65833	87
44.66667	88
44.67500	90
44.68333	91
44.69167	93
44.70000	93
44.70833	93
44.71667	91
44.72500	89
44.73333	90
44.74167	93
44.75000	97
44.75833	101
44.76667	104
44.77500	106
44.78333	107
44.79167	106
44.80000	105
44.80833	104
44.81667	103
44.82500	101
44.83333	98
44.84167	96
44.85000	94
44.85833	94
44.86667	94
44.87500	95
44.88333	95
44.89167	94
44.90000	92
44.90833	91
44.91667	92
44.92500	93
44.93333	95
44.94167	96
44.95000	97
44.95833	97
44.96667	97
44.97500	98
44.98333	98
44.99167	95
45.00000	91
45.00833	89
45.01667	87
45.02500	88
45.03333	91
45.04167	95
45.05000	98
45.05833	100
45.06667	101
45.07500	102
45.08333	102
45.09167	101
45.10000	99
45.10833	98
45.11667	97
45.12500	97
45.13333	96
45.14167	94
45.15000	91
45.15833	89
45.16667	90
45.17500	94
45.18333	99
45.19167	102
45.20000	104
45.20833	104
45.21667	105
45.22500	104
45.23333	104
45.24167	102
45.25000	99
45.25833	95
45.26667	92
45.27500	89
45.28333	87
45.29167	86
45.30000	86
45.30833	87
45.31667	89
45.32500	92
45.33333	95
45.34167	98
45.35000	100
45.35833	101
45.36667	101
45.37500	100
45.38333	98
45.39167	95
45.40000	93
45.40833	91
45.41667	91
45.42500	90
45.43333	90
45.44167	89
45.45000	88
45.45833	88
45.46667	87
45.47500	88
45.48333	87
45.49167	86
45.50000	84
45.50833	84
45.51667	87
45.52500	92
45.53333	97
45.54167	101
45.55000	103
45.55833	104
45.56667	104
45.57500	104
45.58333	103
45.59167	101
45.60000	98
45.60833	94
45.61667	91
45.62500	88
45.63333	88
45.64167	88
45.65000	90
45.65833	92
45.66667	95
45.67500	98
45.68333	101
45.69167	103
45.70000	102
45.70833	100
45.71667	96
45.72500	92
45.73333	89
45.74167	86
45.75000	83
45.75833	81
45.76667	80
45.77500	81
45.78333	84
45.79167	88
45.80000	92
45.80833	94
45.81667	94
45.82500	94
45.83333	94
45.84167	95
45.85000	96
45.85833	96
45.86667	97
45.87500	96
45.88333	95
45.89167	93
45.90000	91
45.90833	89
45.91667	88
45.92500	86
45.93333	85
45.94167	84
45.95000	82
45.95833	79
45.96667	77
45.97500	76
45.98333	78
45.99167	81
46.00000	85
46.00833	88
46.01667	91
46.02500	93
46.03333	93
46.04167	92
46.05000	91
46.05833	90
46.06667	89
46.07500	88
46.08333	87
46.09167	88
46.10000	89
46.10833	87
46.11667	83
46.12500	78
46.13333	74
46.14167	71
46.15000	70
46.15833	70
46.16667	72
46.17500	73
46.18333	74
46.19167	74
46.20000	73
46.20833	72
46.21667	71
46.22500	71
46.23333	71
46.24167	72
46.25000	72
46.25833	72
46.26667	72
46.27500	72
46.28333	73
46.29167	72
46.30000	71
46.30833	70
46.31667	70
46.32500	71
46.33333	72
46.34167	73
46.35000	73
46.35833	72
46.36667	73
46.37500	75
46.38333	77
46.39167	75
46.40000	72
46.40833	67
46.41667	62
46.42500	59
46.43333	57
46.44167	58
46.45000	61
46.45833	65
46.46667	69
46.47500	74
46.48333	77
46.49167	79
46.50000	79
46.50833	79
46.51667	77
46.52500	76
46.53333	75
46.54167	73
46.55000	73
46.55833	72
46.56667	72
46.57500	72
46.58333	70
46.59167	67
46.60000	64
46.60833	60
46.61667	57
46.62500	55
46.63333	56
46.64167	59
46.65000	63
46.65833	65
46.66667	65
46.67500	63
46.68333	59
46.69167	53
46.70000	48
46.70833	44
46.71667	41
46.72500	40
46.73333	43
46.74167	48
46.75000	53
46.75833	58
46.76667	60
46.77500	61
46.78333	62
46.79167	63
46.80000	66
46.80833	69
46.81667	71
46.82500	73
46.83333	72
46.84167	70
46.85000	67
46.85833	63
46.86667	59
46.87500	55
46.88333	51
46.89167	48
46.90000	46
46.90833	44
46.91667	45
46.92500	46
46.93333	47
46.94167	48
46.95000	50
46.95833	51
46.96667	52
46.97500	52
46.98333	51
46.99167	50
47.00000	49
47.00833	48
47.01667	48
47.02500	50
47.03333	52
47.04167	54
47.05000	54
47.05833	53
47.06667	51
47.07500	49
47.08333	48
47.09167	49
47.10000	50
47.10833	49
47.11667	46
47.12500	42
47.13333	39
47.14167	36
47.15000	36
47.15833	38
47.16667	41
47.17500	45
47.18333	48
47.19167	52
47.20000	55
47.20833	56
47.21667	56
47.22500	55
47.23333	52
47.24167	49
47.25000	45
47.25833	42
47.26667	39
47.27500	38
47.28333	38
47.29167	41
47.30000	44
47.30833	46
47.31667	46
47.32500	45
47.33333	42
47.34167	39
47.35000	37
47.35833	36
47.36667	35
47.37500	32
47.38333	29
47.39167	26
47.40000	23
47.40833	22
47.41667	22
47.42500	23
47.43333	23
47.44167	23
47.45000	23
47.45833	23
47.46667	24
47.47500	26
47.48333	29
47.49167	32
47.50000	34
47.50833	34
47.51667	32
47.52500	30
47.53333	28
47.54167	27
47.55000	28
47.55833	30
47.56667	32
47.57500	34
47.58333	35
47.59167	36
47.60000	35
47.60833	33
47.61667	32
47.62500	30
47.63333	28
47.64167	27
47.65000	26
47.65833	26
47.66667	27
47.67500	29
47.68333	31
47.69167	33
47.70000	34
47.70833	34
47.71667	32
47.72500	31
47.73333	29
47.74167	29
47.75000	31
47.75833	34
47.76667	36
47.77500	36
47.78333	35
47.79167	31
47.80000	26
47.80833	21
47.81667	17
47.82500	14
47.83333	13
47.84167	14
47.85000	16
47.85833	18
47.86667	18
47.87500	17
47.88333	16
47.89167	15
47.90000	14
47.90833	14
47.91667	14
47.92500	16
47.93333	20
47.94167	26
47.95000	32
47.95833	37
47.96667	39
47.97500	38
47.98333	37
47.99167	35
48.00000	33
48.00833	30
48.01667	29
48.02500	28
48.03333	29
48.04167	32
48.05000	35
48.05833	39
48.06667	41
48.07500	42
48.08333	42
48.09167	42
48.10000	42
48.10833	43
48.11667	43
48.12500	42
48.13333	39
48.14167	35
48.15000	31
48.15833	28
48.16667	26
48.17500	27
48.18333	27
48.19167	27
48.20000	26
48.20833	24
48.21667	22
48.22500	20
48.23333	20
48.24167	19
48.25000	19
48.25833	18
48.26667	18
48.27500	20
48.28333	22
48.29167	25
48.30000	29
48.30833	32
48.31667	34
48.32500	36
48.33333	37
48.34167	38
48.35000	40
48.35833	42
48.36667	44
48.37500	47
48.38333	49
48.39167	50
48.40000	49
48.40833	48
48.41667	47
48.42500	47
48.43333	47
48.44167	47
48.45000	47
48.45833	48
48.46667	49
48.47500	50
48.48333	51
48.49167	51
48.50000	51
48.50833	49
48.51667	46
48.52500	43
48.53333	40
48.54167	39
48.55000	39
48.55833	41
48.56667	44
48.57500	47
48.58333	48
48.59167	48
48.60000	46
48.60833	45
48.61667	45
48.62500	45
48.63333	46
48.64167	47
48.65000	48
48.65833	50
48.66667	51
48.67500	52
48.68333	52
48.69167	50
48.70000	47
48.70833	47
48.71667	49
48.72500	52
48.73333	55
48.74167	58
48.75000	58
48.75833	57
48.76667	55
48.77500	52
48.78333	49
48.79167	47
48.80000	45
48.80833	43
48.81667	43
48.82500	43
48.83333	44
48.84167	46
48.85000	47
48.85833	48
48.86667	48
48.87500	47
48.88333	45
48.89167	44
48.90000	43
48.90833	42
48.91667	40
48.92500	39
48.93333	39
48.94167	41
48.95000	43
48.95833	46
48.96667	47
48.97500	47
48.98333	46
48.99167	45
49.00000	43
49.00833	43
49.01667	43
49.02500	44
49.03333	45
49.04167	46
49.05000	47
49.05833	48
49.06667	47
49.07500	44
49.08333	41
49.09167	39
49.10000	38
49.10833	37
49.11667	36
49.12500	36
49.13333	34
49.14167	32
49.15000	31
49.15833	31
49.16667	33
49.17500	36
49.18333	39
49.19167	41
49.20000	43
49.20833	42
49.21667	40
49.22500	38
49.23333	38
49.24167	39
49.25000	40
49.25833	39
49.26667	38
49.27500	35
49.28333	33
49.29167	31
49.30000	30
49.30833	30
49.31667	31
49.32500	34
49.33333	38
49.34167	41
49.35000	41
49.35833	39
49.36667	38
49.37500	39
49.38333	39
49.39167	40
49.40000	39
49.40833	37
49.41667	34
49.42500	32
49.43333	31
49.44167	31
49.45000	30
49.45833	28
49.46667	26
49.47500	23
49.48333	22
49.49167	22
49.50000	23
49.50833	23
49.51667	23
49.52500	22
49.53333	19
49.54167	17
49.55000	16
49.55833	16
49.56667	16
49.57500	17
49.58333	18
49.59167	18
49.60000	16
49.60833	15
49.61667	13
49.62500	13
49.63333	14
49.64167	16
49.65000	20
49.65833	23
49.66667	24
49.67500	23
49.68333	19
49.69167	13
49.70000	9
49.70833	6
49.71667	5
49.72500	5
49.73333	7
49.74167	9
49.75000	14
49.75833	18
49.76667	22
49.77500	23
49.78333	23
49.79167	21
49.80000	20
49.80833	20
49.81667	21
49.82500	23
49.83333	24
49.84167	23
49.85000	22
49.85833	20
49.86667	20
49.87500	21
49.88333	22
49.89167	22
49.90000	20
49.90833	17
49.91667	13
49.92500	10
49.93333	11
49.94167	13
49.95000	15
49.95833	17
49.96667	17
49.97500	16
49.98333	14
49.99167	13
50.00000	13
50.00833	14
50.01667	15
50.02500	16
50.03333	16
50.04167	16
50.05000	16
50.05833	17
50.06667	16
50.07500	14
50.08333	12
50.09167	9
50.10000	7
50.10833	6
50.11667	5
50.12500	5
50.13333	6
50.14167	7
50.15000	9
50.15833	11
50.16667	13
50.17500	15
50.18333	17
50.19167	18
50.20000	20
50.20833	22
50.21667	24
50.22500	25
50.23333	27
50.24167	27
50.25000	26
50.25833	24
50.26667	22
50.27500	21
50.28333	20
50.29167	19
50.30000	19
50.30833	19
50.31667	18
50.32500	18
50.33333	20
50.34167	23
50.35000	27
50.35833	30
50.36667	33
50.37500	35
50.38333	36
50.39167	35
50.40000	33
50.40833	31
50.41667	29
50.42500	28
50.43333	30
50.44167	32
50.45000	36
50.45833	40
50.46667	43
50.47500	45
50.48333	47
50.49167	47
50.50000	46
50.50833	45
50.51667	45
50.52500	46
50.53333	48
50.54167	49
50.55000	50
50.55833	49
50.56667	48
50.57500	48
50.58333	48
50.59167	48
50.60000	48
50.60833	49
50.61667	52
50.62500	57
50.63333	62
50.64167	66
50.65000	69
50.65833	69
50.66667	66
50.67500	62
50.68333	59
50.69167	59
50.70000	60
50.70833	62
50.71667	65
50.72500	67
50.73333	68
50.74167	68
50.75000	71
50.75833	75
50.76667	80
50.77500	86
50.78333	89
50.79167	90
50.80000	87
50.80833	83
50.81667	80
50.82500	77
50.83333	78
50.84167	80
50.85000	82
50.85833	83
50.86667	83
50.87500	82
50.88333	81
50.89167	80
50.90000	80
50.90833	79
50.91667	79
50.92500	79
50.93333	81
50.94167	84
50.95000	87
50.95833	89
50.96667	89
50.97500	88
50.98333	86
50.99167	86
51.00000	87
51.00833	89
51.01667	91
51.02500	92
51.03333	92
51.04167	91
51.05000	89
51.05833	86
51.06667	85
51.07500	84
51.08333	84
51.09167	84
51.10000	83
51.10833	83
51.11667	84
51.12500	85
51.13333	85
51.14167	86
51.15000	84
51.15833	83
51.16667	83
51.17500	85
51.18333	88
51.19167	91
51.20000	94
51.20833	95
51.21667	95
51.22500	94
51.23333	93
51.24167	92
51.25000	92
51.25833	94
51.26667	99
51.27500	106
51.28333	112
51.29167	117
51.30000	121
51.30833	122
51.31667	122
51.32500	123
51.33333	124
51.34167	125
51.35000	126
51.35833	126
51.36667	127
51.37500	129
51.38333	133
51.39167	138
51.40000	143
51.40833	148
51.41667	153
51.42500	157
51.43333	160
51.44167	164
51.45000	167
51.45833	171
51.46667	175
51.47500	179
51.48333	182
51.49167	185
51.50000	189
51.50833	195
51.51667	203
51.52500	212
51.53333	221
51.54167	230
51.55000	236
51.55833	243
51.56667	250
51.57500	257
51.58333	266
51.59167	276
51.60000	288
51.60833	301
51.61667	315
51.62500	329
51.63333	344
51.64167	358
51.65000	371
51.65833	382
51.66667	393
51.67500	405
51.68333	417
51.69167	431
51.70000	444
51.70833	456
51.71667	468
51.72500	481
51.73333	496
51.74167	514
51.75000	536
51.75833	558
51.76667	579
51.77500	599
51.78333	620
51.79167	642
51.80000	666
51.80833	689
51.81667	713
51.82500	736
51.83333	758
51.84167	782
51.85000	806
51.85833	831
51.86667	857
51.87500	886
51.88333	916
51.89167	949
51.90000	982
51.90833	1015
51.91667	1048
51.92500	1079
51.93333	1110
51.94167	1140
51.95000	1169
51.95833	1200
51.96667	1232
51.97500	1266
51.98333	1300
51.99167	1334
52.00000	1366
52.00833	1398
52.01667	1429
52.02500	1464
52.03333	1504
52.04167	1546
52.05000	1592
52.05833	1638
52.06667	1685
52.07500	1732
52.08333	1778
52.09167	1826
52.10000	1873
52.10833	1918
52.11667	1961
52.12500	2002
52.13333	2044
52.14167	2087
52.15000	2134
52.15833	2184
52.16667	2234
52.17500	2285
52.18333	2335
52.19167	2386
52.20000	2436
52.20833	2487
52.21667	2539
52.22500	2590
52.23333	2642
52.24167	2692
52.25000	2743
52.25833	2794
52.26667	2844
52.27500	2896
52.28333	2949
52.29167	3005
52.30000	3061
52.30833	3116
52.31667	3171
52.32500	3223
52.33333	3276
52.34167	3328
52.35000	3382
52.35833	3438
52.36667	3494
52.37500	3550
52.38333	3604
52.39167	3657
52.40000	3707
52.40833	3754
52.41667	3802
52.42500	3850
52.43333	3901
52.44167	3954
52.45000	4011
52.45833	4067
52.46667	4121
52.47500	4174
52.48333	4223
52.49167	4271
52.50000	4318
52.50833	4367
52.51667	4417
52.52500	4466
52.53333	4517
52.54167	4565
52.55000	4613
52.55833	4660
52.56667	4705
52.57500	4751
52.58333	4795
52.59167	4841
52.60000	4886
52.60833	4931
52.61667	4977
52.62500	5019
52.63333	5062
52.64167	5104
52.65000	5148
52.65833	5191
52.66667	5234
52.67500	5276
52.68333	5313
52.69167	5347
52.70000	5376
52.70833	5404
52.71667	5431
52.72500	5458
52.73333	5486
52.74167	5515
52.75000	5544
52.75833	5573
52.76667	5601
52.77500	5627
52.78333	5652
52.79167	5675
52.80000	5697
52.80833	5717
52.81667	5737
52.82500	5755
52.83333	5772
52.84167	5790
52.85000	5807
52.85833	5824
52.86667	5840
52.87500	5856
52.88333	5870
52.89167	5883
52.90000	5895
52.90833	5905
52.91667	5915
52.92500	5925
52.93333	5934
52.94167	5942
52.95000	5948
52.95833	5950
52.96667	5950
52.97500	5948
52.98333	5947
52.99167	5946
53.00000	5946
53.00833	5945
53.01667	5941
53.02500	5935
53.03333	5926
53.04167	5917
53.05000	5907
53.05833	5896
53.06667	5885
53.07500	5872
53.08333	5859
53.09167	5844
53.10000	5830
53.10833	5816
53.11667	5802
53.12500	5787
53.13333	5772
53.14167	5756
53.15000	5740
53.15833	5722
53.16667	5702
53.17500	5680
53.18333	5656
53.19167	5630
53.20000	5604
53.20833	5577
53.21667	5550
53.22500	5523
53.23333	5496
53.24167	5469
53.25000	5443
53.25833	5415
53.26667	5385
53.27500	5353
53.28333	5319
53.29167	5284
53.30000	5249
53.30833	5215
53.31667	5181
53.32500	5148
53.33333	5116
53.34167	5084
53.35000	5050
53.35833	5014
53.36667	4977
53.37500	4938
53.38333	4900
53.39167	4862
53.40000	4825
53.40833	4786
53.41667	4747
53.42500	4707
53.43333	4666
53.44167	4625
53.45000	4584
53.45833	4542
53.46667	4499
53.47500	4453
53.48333	4410
53.49167	4368
53.50000	4329
53.50833	4290
53.51667	4251
53.52500	4213
53.53333	4174
53.54167	4135
53.55000	4095
53.55833	4054
53.56667	4012
53.57500	3968
53.58333	3925
53.59167	3881
53.60000	3838
53.60833	3796
53.61667	3754
53.62500	3714
53.63333	3675
53.64167	3637
53.65000	3600
53.65833	3563
53.66667	3524
53.67500	3484
53.68333	3444
53.69167	3404
53.70000	3366
53.70833	3328
53.71667	3291
53.72500	3253
53.73333	3214
53.74167	3175
53.75000	3136
53.75833	3098
53.76667	3061
53.77500	3023
53.78333	2987
53.79167	2949
53.80000	2911
53.80833	2874
53.81667	2837
53.82500	2802
53.83333	2767
53.84167	2734
53.85000	2700
53.85833	2667
53.86667	2633
53.87500	2597
53.88333	2562
53.89167	2527
53.90000	2494
53.90833	2464
53.91667	2436
53.92500	2410
53.93333	2384
53.94167	2357
53.95000	2327
53.95833	2297
53.96667	2265
53.97500	2233
53.98333	2203
53.99167	2175
54.00000	2148
54.00833	2122
54.01667	2095
54.02500	2067
54.03333	2039
54.04167	2012
54.05000	1986
54.05833	1962
54.06667	1939
54.07500	1916
54.08333	1893
54.09167	1867
54.10000	1841
54.10833	1814
54.11667	1786
54.12500	1760
54.13333	1735
54.14167	1712
54.15000	1689
54.15833	1668
54.16667	1647
54.17500	1627
54.18333	1608
54.19167	1590
54.20000	1574
54.20833	1558
54.21667	1541
54.22500	1522
54.23333	1500
54.24167	1478
54.25000	1455
54.25833	1433
54.26667	1413
54.27500	1393
54.28333	1375
54.29167	1357
54.30000	1340
54.30833	1323
54.31667	1307
54.32500	1291
54.33333	1276
54.34167	1261
54.35000	1247
54.35833	1233
54.36667	1219
54.37500	1205
54.38333	1192
54.39167	1179
54.40000	1166
54.40833	1152
54.41667	1139
54.42500	1126
54.43333	1113
54.44167	1100
54.45000	1085
54.45833	1070
54.46667	1055
54.47500	1040
54.48333	1025
54.49167	1012
54.50000	1001
54.50833	992
54.51667	984
54.52500	976
54.53333	966
54.54167	955
54.55000	941
54.55833	928
54.56667	915
54.57500	905
54.58333	896
54.59167	887
54.60000	878
54.60833	867
54.61667	856
54.62500	844
54.63333	831
54.64167	820
54.65000	812
54.65833	807
54.66667	802
54.67500	798
54.68333	794
54.69167	788
54.70000	782
54.70833	775
54.71667	766
54.72500	757
54.73333	746
54.74167	736
54.75000	728
54.75833	720
54.76667	713
54.77500	706
54.78333	698
54.79167	690
54.80000	681
54.80833	674
54.81667	668
54.82500	662
54.83333	656
54.84167	649
54.85000	641
54.85833	632
54.86667	624
54.87500	617
54.88333	610
54.89167	604
54.90000	600
54.90833	595
54.91667	591
54.92500	585
54.93333	578
54.94167	571
54.95000	564
54.95833	558
54.96667	554
54.97500	551
54.98333	547
54.99167	542
55.00000	538
55.00833	534
55.01667	530
55.02500	526
55.03333	522
55.04167	516
55.05000	508
55.05833	499
55.06667	491
55.07500	485
55.08333	480
55.09167	478
55.10000	477
55.10833	477
55.11667	476
55.12500	473
55.13333	467
55.14167	459
55.15000	451
55.15833	443
55.16667	437
55.17500	434
55.18333	432
55.19167	429
55.20000	426
55.20833	421
55.21667	415
55.22500	408
55.23333	403
55.24167	398
55.25000	394
55.25833	391
55.26667	388
55.27500	386
55.28333	385
55.29167	384
55.30000	383
55.30833	381
55.31667	378
55.32500	375
55.33333	372
55.34167	369
55.35000	365
55.35833	361
55.36667	356
55.37500	353
55.38333	350
55.39167	350
55.40000	351
55.40833	352
55.41667	351
55.42500	348
55.43333	344
55.44167	338
55.45000	332
55.45833	327
55.46667	323
55.47500	319
55.48333	316
55.49167	312
55.50000	308
55.50833	304
55.51667	301
55.52500	298
55.53333	296
55.54167	294
55.55000	293
55.55833	293
55.56667	294
55.57500	296
55.58333	297
55.59167	298
55.60000	297
55.60833	294
55.61667	289
55.62500	282
55.63333	274
55.64167	268
55.65000	266
55.65833	267
55.66667	269
55.67500	271
55.68333	273
55.69167	272
55.70000	268
55.70833	264
55.71667	261
55.72500	257
55.73333	255
55.74167	253
55.75000	252
55.75833	251
55.76667	251
55.77500	251
55.78333	249
55.79167	245
55.80000	241
55.80833	236
55.81667	233
55.82500	231
55.83333	230
55.84167	230
55.85000	231
55.85833	231
55.86667	230
55.87500	227
55.88333	224
55.89167	221
55.90000	219
55.90833	219
55.91667	220
55.92500	221
55.93333	220
55.94167	216
55.95000	209
55.95833	202
55.96667	198
55.97500	199
55.98333	202
55.99167	206
56.00000	209
56.00833	210
56.01667	206
56.02500	201
56.03333	196
56.04167	192
56.05000	190
56.05833	189
56.06667	189
56.07500	188
56.08333	186
56.09167	183
56.10000	179
56.10833	176
56.11667	173
56.12500	171
56.13333	172
56.14167	172
56.15000	172
56.15833	170
56.16667	168
56.17500	166
56.18333	165
56.19167	166
56.20000	168
56.20833	171
56.21667	174
56.22500	176
56.23333	176
56.24167	174
56.25000	173
56.25833	171
56.26667	168
56.27500	165
56.28333	161
56.29167	157
56.30000	154
56.30833	153
56.31667	154
56.32500	157
56.33333	161
56.34167	164
56.35000	164
56.35833	161
56.36667	157
56.37500	151
56.38333	146
56.39167	143
56.40000	142
56.40833	142
56.41667	141
56.42500	139
56.43333	136
56.44167	134
56.45000	132
56.45833	132
56.46667	133
56.47500	133
56.48333	133
56.49167	130
56.50000	126
56.50833	122
56.51667	119
56.52500	117
56.53333	115
56.54167	116
56.55000	116
56.55833	118
56.56667	121
56.57500	126
56.58333	129
56.59167	132
56.60000	133
56.60833	133
56.61667	132
56.62500	130
56.63333	127
56.64167	123
56.65000	119
56.65833	115
56.66667	112
56.67500	109
56.68333	106
56.69167	105
56.70000	104
56.70833	105
56.71667	108
56.72500	110
56.73333	113
56.74167	113
56.75000	112
56.75833	110
56.76667	109
56.77500	108
56.78333	109
56.79167	110
56.80000	111
56.80833	111
56.81667	111
56.82500	111
56.83333	109
56.84167	106
56.85000	103
56.85833	100
56.86667	97
56.87500	94
56.88333	91
56.89167	88
56.90000	85
56.90833	83
56.91667	82
56.92500	83
56.93333	86
56.94167	89
56.95000	91
56.95833	93
56.96667	92
56.97500	90
56.98333	86
56.99167	83
57.00000	80
57.00833	78
57.01667	77
57.02500	78
57.03333	79
57.04167	80
57.05000	81
57.05833	82
57.06667	84
57.07500	87
57.08333	89
57.09167	90
57.10000	90
57.10833	89
57.11667	88
57.12500	86
57.13333	85
57.14167	85
57.15000	82
57.15833	79
57.16667	76
57.17500	74
57.18333	73
57.19167	71
57.20000	68
57.20833	66
57.21667	66
57.22500	68
57.23333	73
57.24167	78
57.25000	79
57.25833	77
57.26667	73
57.27500	68
57.28333	63
57.29167	58
57.30000	55
57.30833	53
57.31667	52
57.32500	52
57.33333	56
57.34167	61
57.35000	64
57.35833	65
57.36667	65
57.37500	66
57.38333	68
57.39167	69
57.40000	69
57.40833	68
57.41667	67
57.42500	65
57.43333	64
57.44167	64
57.45000	63
57.45833	62
57.46667	61
57.47500	60
57.48333	58
57.49167	58
57.50000	57
57.50833	56
57.51667	55
57.52500	53
57.53333	51
57.54167	51
57.55000	52
57.55833	55
57.56667	57
57.57500	59
57.58333	61
57.59167	61
57.60000	63
57.60833	66
57.61667	69
57.62500	70
57.63333	68
57.64167	65
57.65000	60
57.65833	56
57.66667	53
57.67500	53
57.68333	53
57.69167	53
57.70000	53
57.70833	52
57.71667	51
57.72500	50
57.73333	48
57.74167	47
57.75000	44
57.75833	41
57.76667	39
57.77500	37
57.78333	35
57.79167	35
57.80000	35
57.80833	35
57.81667	34
57.82500	32
57.83333	31
57.84167	29
57.85000	27
57.85833	25
57.86667	24
57.87500	23
57.88333	24
57.89167	25
57.90000	26
57.90833	26
57.91667	25
57.92500	24
57.93333	25
57.94167	26
57.95000	26
57.95833	25
57.96667	22
57.97500	18
57.98333	14
57.99167	12
58.00000	12
58.00833	13
58.01667	15
58.02500	18
58.03333	21
58.04167	23
58.05000	25
58.05833	27
58.06667	30
58.07500	34
58.08333	37
58.09167	39
58.10000	39
58.10833	38
58.11667	35
58.12500	31
58.13333	27
58.14167	23
58.15000	20
58.15833	18
58.16667	17
58.17500	16
58.18333	15
58.19167	15
58.20000	17
58.20833	19
58.21667	22
58.22500	25
58.23333	26
58.24167	27
58.25000	26
58.25833	25
58.26667	23
58.27500	22
58.28333	22
58.29167	22
58.30000	22
58.30833	21
58.31667	19
58.32500	17
58.33333	15
58.34167	14
58.35000	15
58.35833	16
58.36667	18
58.37500	18
58.38333	18
58.39167	17
58.40000	18
58.40833	20
58.41667	22
58.42500	24
58.43333	23
58.44167	20
58.45000	16
58.45833	12
58.46667	9
58.47500	6
58.48333	3
58.49167	3
58.50000	4
58.50833	7
58.51667	10
58.52500	11
58.53333	10
58.54167	9
58.55000	8
58.55833	9
58.56667	11
58.57500	13
58.58333	16
58.59167	17
58.60000	17
58.60833	18
58.61667	19
58.62500	19
58.63333	17
58.64167	15
58.65000	10
58.65833	6
58.66667	2
58.67500	-1
58.68333	-3
58.69167	-4
58.70000	-3
58.70833	-0
58.71667	2
58.72500	5
58.73333	7
58.74167	8
58.75000	10
58.75833	10
58.76667	9
58.77500	7
58.78333	4
58.79167	-2
58.80000	-8
58.80833	-12
58.81667	-13
58.82500	-12
58.83333	-8
58.84167	-4
58.85000	-2
58.85833	-1
58.86667	-1
58.87500	-1
58.88333	-1
58.89167	-1
58.90000	-2
58.90833	-2
58.91667	-2
58.92500	-1
58.93333	-1
58.94167	-2
58.95000	-5
58.95833	-9
58.96667	-11
58.97500	-12
58.98333	-10
58.99167	-6
59.00000	-2
59.00833	1
59.01667	3
59.02500	3
59.03333	1
59.04167	-1
59.05000	-3
59.05833	-5
59.06667	-6
59.07500	-6
59.08333	-6
59.09167	-6
59.10000	-7
59.10833	-8
59.11667	-10
59.12500	-11
59.13333	-11
59.14167	-11
59.15000	-11
59.15833	-12
59.16667	-14
59.17500	-17
59.18333	-19
59.19167	-21
59.20000	-21
59.20833	-19
59.21667	-17
59.22500	-15
59.23333	-15
59.24167	-15
59.25000	-17
59.25833	-18
59.26667	-19
59.27500	-19
59.28333	-17
59.29167	-14
59.30000	-10
59.30833	-7
59.31667	-4
59.32500	-2
59.33333	-2
59.34167	-2
59.35000	-3
59.35833	-3
59.36667	-4
59.37500	-3
59.38333	-3
59.39167	-3
59.40000	-4
59.40833	-6
59.41667	-10
59.42500	-13
59.43333	-14
59.44167	-14
59.45000	-16
59.45833	-19
59.46667	-22
59.47500	-24
59.48333	-24
59.49167	-20
59.50000	-15
59.50833	-11
59.51667	-10
59.52500	-12
59.53333	-16
59.54167	-21
59.55000	-24
59.55833	-24
59.56667	-23
59.57500	-19
59.58333	-17
59.59167	-17
59.60000	-19
59.60833	-23
59.61667	-27
59.62500	-28
59.63333	-25
59.64167	-22
59.65000	-20
59.65833	-20
59.66667	-23
59.67500	-27
59.68333	-31
59.69167	-33
59.70000	-33
59.70833	-31
59.71667	-27
59.72500	-25
59.73333	-23
59.74167	-23
59.75000	-22
59.75833	-21
59.76667	-20
59.77500	-19
59.78333	-19
59.79167	-21
59.80000	-23
59.80833	-25
59.81667	-27
59.82500	-29
59.83333	-31
59.84167	-32
59.85000	-34
59.85833	-36
59.86667	-37
59.87500	-36
59.88333	-34
59.89167	-31
59.90000	-27
59.90833	-23
59.91667	-19
59.92500	-17
59.93333	-17
59.94167	-20
59.95000	-21
59.95833	-22
59.96667	-22
59.97500	-19
59.98333	-17
59.99167	-15
60.00000	-15
