# Supplementary material for: How J-chain ensures the assembly of immunoglobulin IgM pentamers
Source: EMBO J. 2024 Dec 4;44(2):505–33. doi: 10.1038/s44318-024-00317-9 (PMC11729874; doi:10.1038/s44318-024-00317-9)
Supplement: Supplementary file 5 — Source data Fig. 3 [file 44318_2024_317_MOESM5_ESM.zip › Figure 3/3B/repeat 2 Cu4/20240110 Cu4tp_14h_2.txt]

[Header]
Application Name	LCsolution
Version	1.25
Data File Name	D:\Xenia\JC Oligomerisation kinetics\20240110 Cu4tp_14h_2.lcd
Output Date	11.01.2024
Output Time	10:18:12

[Configuration]
# of Detectors	2
Detector ID	Detector A	Detector B
Detector Name	Detector A	Detector B
# of Channels	2	1

[LC Chromatogram(Detector A-Ch1)]
Interval(msec)	500
# of Points	7201
Start Time(min)	0.000
End Time(min)	60.000
Intensity Units	mV
Intensity Multiplier	0.001
Wavelength(nm)	280
R.Time (min)	Intensity
0.00000	4
0.00833	4
0.01667	-0
0.02500	-3
0.03333	-5
0.04167	-5
0.05000	-2
0.05833	2
0.06667	8
0.07500	13
0.08333	15
0.09167	14
0.10000	10
0.10833	5
0.11667	3
0.12500	4
0.13333	5
0.14167	7
0.15000	7
0.15833	5
0.16667	-1
0.17500	-7
0.18333	-13
0.19167	-17
0.20000	-17
0.20833	-13
0.21667	-7
0.22500	1
0.23333	6
0.24167	9
0.25000	9
0.25833	9
0.26667	8
0.27500	6
0.28333	4
0.29167	0
0.30000	-5
0.30833	-10
0.31667	-14
0.32500	-16
0.33333	-16
0.34167	-15
0.35000	-15
0.35833	-15
0.36667	-17
0.37500	-18
0.38333	-20
0.39167	-20
0.40000	-20
0.40833	-19
0.41667	-16
0.42500	-13
0.43333	-9
0.44167	-5
0.45000	-2
0.45833	-0
0.46667	1
0.47500	2
0.48333	4
0.49167	6
0.50000	9
0.50833	11
0.51667	12
0.52500	10
0.53333	5
0.54167	-2
0.55000	-8
0.55833	-13
0.56667	-16
0.57500	-17
0.58333	-16
0.59167	-14
0.60000	-13
0.60833	-11
0.61667	-10
0.62500	-7
0.63333	-5
0.64167	-4
0.65000	-3
0.65833	-3
0.66667	-4
0.67500	-5
0.68333	-5
0.69167	-4
0.70000	-2
0.70833	-0
0.71667	1
0.72500	3
0.73333	3
0.74167	2
0.75000	-0
0.75833	-2
0.76667	-3
0.77500	-3
0.78333	-2
0.79167	-1
0.80000	-1
0.80833	-3
0.81667	-4
0.82500	-6
0.83333	-6
0.84167	-4
0.85000	-2
0.85833	-0
0.86667	0
0.87500	0
0.88333	-1
0.89167	-2
0.90000	-3
0.90833	-3
0.91667	-3
0.92500	-2
0.93333	0
0.94167	4
0.95000	6
0.95833	5
0.96667	1
0.97500	-5
0.98333	-9
0.99167	-12
1.00000	-12
1.00833	-9
1.01667	-6
1.02500	-2
1.03333	1
1.04167	3
1.05000	3
1.05833	4
1.06667	5
1.07500	7
1.08333	9
1.09167	12
1.10000	12
1.10833	12
1.11667	10
1.12500	7
1.13333	4
1.14167	-1
1.15000	-4
1.15833	-4
1.16667	-2
1.17500	2
1.18333	7
1.19167	10
1.20000	11
1.20833	9
1.21667	7
1.22500	5
1.23333	3
1.24167	0
1.25000	-2
1.25833	-3
1.26667	-3
1.27500	-4
1.28333	-7
1.29167	-9
1.30000	-9
1.30833	-8
1.31667	-3
1.32500	2
1.33333	6
1.34167	8
1.35000	7
1.35833	4
1.36667	1
1.37500	0
1.38333	2
1.39167	5
1.40000	9
1.40833	13
1.41667	14
1.42500	13
1.43333	9
1.44167	5
1.45000	1
1.45833	-2
1.46667	-5
1.47500	-6
1.48333	-6
1.49167	-4
1.50000	-2
1.50833	-0
1.51667	2
1.52500	2
1.53333	3
1.54167	2
1.55000	1
1.55833	-1
1.56667	-3
1.57500	-4
1.58333	-5
1.59167	-4
1.60000	-3
1.60833	-2
1.61667	-1
1.62500	0
1.63333	1
1.64167	3
1.65000	5
1.65833	5
1.66667	4
1.67500	3
1.68333	0
1.69167	-4
1.70000	-9
1.70833	-14
1.71667	-16
1.72500	-16
1.73333	-15
1.74167	-13
1.75000	-10
1.75833	-6
1.76667	-2
1.77500	1
1.78333	4
1.79167	4
1.80000	1
1.80833	-3
1.81667	-5
1.82500	-6
1.83333	-6
1.84167	-6
1.85000	-7
1.85833	-8
1.86667	-10
1.87500	-12
1.88333	-14
1.89167	-16
1.90000	-17
1.90833	-17
1.91667	-15
1.92500	-12
1.93333	-8
1.94167	-3
1.95000	2
1.95833	6
1.96667	7
1.97500	5
1.98333	1
1.99167	-4
2.00000	-8
2.00833	-9
2.01667	-7
2.02500	-2
2.03333	3
2.04167	8
2.05000	12
2.05833	12
2.06667	10
2.07500	7
2.08333	5
2.09167	3
2.10000	2
2.10833	1
2.11667	0
2.12500	0
2.13333	1
2.14167	1
2.15000	1
2.15833	-0
2.16667	-3
2.17500	-7
2.18333	-10
2.19167	-12
2.20000	-13
2.20833	-12
2.21667	-12
2.22500	-13
2.23333	-13
2.24167	-12
2.25000	-10
2.25833	-9
2.26667	-8
2.27500	-9
2.28333	-12
2.29167	-15
2.30000	-17
2.30833	-19
2.31667	-20
2.32500	-19
2.33333	-17
2.34167	-14
2.35000	-12
2.35833	-11
2.36667	-10
2.37500	-10
2.38333	-9
2.39167	-7
2.40000	-7
2.40833	-7
2.41667	-9
2.42500	-10
2.43333	-12
2.44167	-14
2.45000	-15
2.45833	-15
2.46667	-15
2.47500	-15
2.48333	-14
2.49167	-13
2.50000	-13
2.50833	-14
2.51667	-13
2.52500	-12
2.53333	-9
2.54167	-5
2.55000	-1
2.55833	1
2.56667	1
2.57500	0
2.58333	-3
2.59167	-6
2.60000	-9
2.60833	-12
2.61667	-13
2.62500	-13
2.63333	-11
2.64167	-8
2.65000	-7
2.65833	-7
2.66667	-8
2.67500	-9
2.68333	-8
2.69167	-6
2.70000	-4
2.70833	-3
2.71667	-3
2.72500	-5
2.73333	-6
2.74167	-7
2.75000	-6
2.75833	-3
2.76667	-1
2.77500	1
2.78333	2
2.79167	1
2.80000	-0
2.80833	-2
2.81667	-5
2.82500	-7
2.83333	-10
2.84167	-13
2.85000	-15
2.85833	-15
2.86667	-13
2.87500	-10
2.88333	-7
2.89167	-5
2.90000	-4
2.90833	-4
2.91667	-3
2.92500	-0
2.93333	1
2.94167	1
2.95000	-0
2.95833	-2
2.96667	-4
2.97500	-6
2.98333	-8
2.99167	-11
3.00000	-14
3.00833	-17
3.01667	-18
3.02500	-16
3.03333	-13
3.04167	-10
3.05000	-7
3.05833	-7
3.06667	-8
3.07500	-8
3.08333	-7
3.09167	-3
3.10000	2
3.10833	7
3.11667	8
3.12500	5
3.13333	1
3.14167	-4
3.15000	-6
3.15833	-7
3.16667	-6
3.17500	-4
3.18333	-4
3.19167	-3
3.20000	0
3.20833	3
3.21667	7
3.22500	9
3.23333	10
3.24167	12
3.25000	12
3.25833	13
3.26667	12
3.27500	11
3.28333	8
3.29167	7
3.30000	8
3.30833	9
3.31667	9
3.32500	8
3.33333	5
3.34167	0
3.35000	-4
3.35833	-7
3.36667	-8
3.37500	-8
3.38333	-7
3.39167	-7
3.40000	-6
3.40833	-8
3.41667	-11
3.42500	-14
3.43333	-16
3.44167	-16
3.45000	-15
3.45833	-12
3.46667	-9
3.47500	-5
3.48333	-0
3.49167	5
3.50000	10
3.50833	14
3.51667	15
3.52500	13
3.53333	9
3.54167	2
3.55000	-4
3.55833	-10
3.56667	-14
3.57500	-14
3.58333	-12
3.59167	-8
3.60000	-3
3.60833	0
3.61667	2
3.62500	2
3.63333	2
3.64167	3
3.65000	5
3.65833	8
3.66667	12
3.67500	14
3.68333	16
3.69167	15
3.70000	12
3.70833	8
3.71667	2
3.72500	-3
3.73333	-6
3.74167	-8
3.75000	-7
3.75833	-3
3.76667	1
3.77500	5
3.78333	8
3.79167	10
3.80000	9
3.80833	7
3.81667	6
3.82500	7
3.83333	7
3.84167	7
3.85000	6
3.85833	2
3.86667	-3
3.87500	-7
3.88333	-10
3.89167	-11
3.90000	-10
3.90833	-8
3.91667	-6
3.92500	-4
3.93333	-3
3.94167	-3
3.95000	-4
3.95833	-6
3.96667	-11
3.97500	-15
3.98333	-20
3.99167	-23
4.00000	-22
4.00833	-19
4.01667	-16
4.02500	-11
4.03333	-7
4.04167	-4
4.05000	-2
4.05833	-2
4.06667	-2
4.07500	-4
4.08333	-7
4.09167	-10
4.10000	-12
4.10833	-11
4.11667	-9
4.12500	-6
4.13333	-4
4.14167	-4
4.15000	-4
4.15833	-4
4.16667	-4
4.17500	-3
4.18333	-2
4.19167	-1
4.20000	-0
4.20833	1
4.21667	2
4.22500	4
4.23333	6
4.24167	7
4.25000	8
4.25833	7
4.26667	6
4.27500	5
4.28333	3
4.29167	-0
4.30000	-4
4.30833	-7
4.31667	-10
4.32500	-10
4.33333	-10
4.34167	-9
4.35000	-8
4.35833	-9
4.36667	-11
4.37500	-14
4.38333	-16
4.39167	-18
4.40000	-19
4.40833	-20
4.41667	-20
4.42500	-22
4.43333	-22
4.44167	-21
4.45000	-16
4.45833	-8
4.46667	1
4.47500	8
4.48333	13
4.49167	13
4.50000	9
4.50833	4
4.51667	-0
4.52500	-1
4.53333	1
4.54167	4
4.55000	8
4.55833	11
4.56667	13
4.57500	13
4.58333	11
4.59167	9
4.60000	6
4.60833	4
4.61667	2
4.62500	2
4.63333	2
4.64167	-0
4.65000	-3
4.65833	-7
4.66667	-11
4.67500	-14
4.68333	-14
4.69167	-13
4.70000	-10
4.70833	-7
4.71667	-5
4.72500	-5
4.73333	-5
4.74167	-6
4.75000	-7
4.75833	-9
4.76667	-11
4.77500	-12
4.78333	-11
4.79167	-10
4.80000	-8
4.80833	-7
4.81667	-6
4.82500	-5
4.83333	-4
4.84167	-1
4.85000	1
4.85833	2
4.86667	2
4.87500	0
4.88333	-2
4.89167	-3
4.90000	-3
4.90833	-3
4.91667	-0
4.92500	3
4.93333	5
4.94167	7
4.95000	8
4.95833	7
4.96667	6
4.97500	3
4.98333	0
4.99167	-2
5.00000	-3
5.00833	-3
5.01667	-2
5.02500	-0
5.03333	2
5.04167	5
5.05000	7
5.05833	7
5.06667	5
5.07500	3
5.08333	2
5.09167	2
5.10000	4
5.10833	7
5.11667	8
5.12500	7
5.13333	6
5.14167	5
5.15000	4
5.15833	2
5.16667	1
5.17500	0
5.18333	-0
5.19167	1
5.20000	5
5.20833	9
5.21667	11
5.22500	12
5.23333	11
5.24167	9
5.25000	7
5.25833	6
5.26667	7
5.27500	10
5.28333	13
5.29167	14
5.30000	14
5.30833	12
5.31667	8
5.32500	4
5.33333	2
5.34167	2
5.35000	4
5.35833	6
5.36667	8
5.37500	8
5.38333	7
5.39167	6
5.40000	8
5.40833	10
5.41667	12
5.42500	12
5.43333	9
5.44167	4
5.45000	-0
5.45833	-1
5.46667	2
5.47500	8
5.48333	14
5.49167	19
5.50000	21
5.50833	20
5.51667	17
5.52500	13
5.53333	10
5.54167	7
5.55000	5
5.55833	5
5.56667	5
5.57500	5
5.58333	4
5.59167	2
5.60000	-1
5.60833	-3
5.61667	-4
5.62500	-5
5.63333	-6
5.64167	-6
5.65000	-3
5.65833	1
5.66667	6
5.67500	10
5.68333	13
5.69167	15
5.70000	15
5.70833	14
5.71667	13
5.72500	12
5.73333	11
5.74167	10
5.75000	8
5.75833	7
5.76667	5
5.77500	2
5.78333	-1
5.79167	-3
5.80000	-4
5.80833	-3
5.81667	-2
5.82500	1
5.83333	2
5.84167	3
5.85000	3
5.85833	4
5.86667	5
5.87500	7
5.88333	10
5.89167	15
5.90000	24
5.90833	32
5.91667	37
5.92500	39
5.93333	36
5.94167	29
5.95000	21
5.95833	14
5.96667	10
5.97500	7
5.98333	4
5.99167	2
6.00000	-1
6.00833	-3
6.01667	-5
6.02500	-5
6.03333	-3
6.04167	0
6.05000	5
6.05833	9
6.06667	12
6.07500	13
6.08333	10
6.09167	5
6.10000	0
6.10833	-4
6.11667	-5
6.12500	-4
6.13333	-2
6.14167	1
6.15000	3
6.15833	3
6.16667	2
6.17500	-1
6.18333	-5
6.19167	-10
6.20000	-13
6.20833	-16
6.21667	-15
6.22500	-11
6.23333	-7
6.24167	-3
6.25000	0
6.25833	1
6.26667	1
6.27500	1
6.28333	2
6.29167	5
6.30000	9
6.30833	14
6.31667	18
6.32500	21
6.33333	21
6.34167	18
6.35000	12
6.35833	4
6.36667	-5
6.37500	-13
6.38333	-17
6.39167	-18
6.40000	-16
6.40833	-12
6.41667	-7
6.42500	-3
6.43333	-0
6.44167	0
6.45000	0
6.45833	-1
6.46667	-1
6.47500	1
6.48333	4
6.49167	8
6.50000	11
6.50833	12
6.51667	12
6.52500	10
6.53333	7
6.54167	3
6.55000	-1
6.55833	-3
6.56667	-3
6.57500	-0
6.58333	4
6.59167	9
6.60000	10
6.60833	8
6.61667	3
6.62500	-3
6.63333	-8
6.64167	-12
6.65000	-14
6.65833	-13
6.66667	-10
6.67500	-6
6.68333	-2
6.69167	0
6.70000	1
6.70833	-0
6.71667	-1
6.72500	-1
6.73333	-1
6.74167	1
6.75000	3
6.75833	5
6.76667	7
6.77500	7
6.78333	5
6.79167	2
6.80000	-0
6.80833	-2
6.81667	-2
6.82500	-0
6.83333	1
6.84167	2
6.85000	1
6.85833	-3
6.86667	-6
6.87500	-8
6.88333	-6
6.89167	-3
6.90000	1
6.90833	4
6.91667	4
6.92500	2
6.93333	-2
6.94167	-6
6.95000	-10
6.95833	-12
6.96667	-11
6.97500	-10
6.98333	-8
6.99167	-8
7.00000	-10
7.00833	-13
7.01667	-15
7.02500	-15
7.03333	-11
7.04167	-6
7.05000	1
7.05833	6
7.06667	10
7.07500	12
7.08333	11
7.09167	7
7.10000	1
7.10833	-4
7.11667	-9
7.12500	-12
7.13333	-13
7.14167	-12
7.15000	-11
7.15833	-9
7.16667	-7
7.17500	-5
7.18333	-3
7.19167	-2
7.20000	-0
7.20833	1
7.21667	1
7.22500	3
7.23333	4
7.24167	5
7.25000	5
7.25833	4
7.26667	1
7.27500	-2
7.28333	-7
7.29167	-10
7.30000	-13
7.30833	-14
7.31667	-14
7.32500	-12
7.33333	-9
7.34167	-7
7.35000	-4
7.35833	-3
7.36667	-3
7.37500	-4
7.38333	-6
7.39167	-9
7.40000	-10
7.40833	-10
7.41667	-8
7.42500	-5
7.43333	-3
7.44167	-2
7.45000	-2
7.45833	-1
7.46667	1
7.47500	4
7.48333	5
7.49167	5
7.50000	5
7.50833	4
7.51667	2
7.52500	-2
7.53333	-6
7.54167	-12
7.55000	-16
7.55833	-17
7.56667	-15
7.57500	-13
7.58333	-11
7.59167	-11
7.60000	-12
7.60833	-14
7.61667	-14
7.62500	-13
7.63333	-12
7.64167	-11
7.65000	-10
7.65833	-9
7.66667	-8
7.67500	-7
7.68333	-6
7.69167	-5
7.70000	-4
7.70833	-4
7.71667	-5
7.72500	-6
7.73333	-6
7.74167	-6
7.75000	-3
7.75833	0
7.76667	3
7.77500	5
7.78333	4
7.79167	1
7.80000	-3
7.80833	-6
7.81667	-9
7.82500	-10
7.83333	-11
7.84167	-10
7.85000	-7
7.85833	-4
7.86667	-1
7.87500	2
7.88333	2
7.89167	-0
7.90000	-4
7.90833	-8
7.91667	-9
7.92500	-9
7.93333	-6
7.94167	-3
7.95000	0
7.95833	1
7.96667	-2
7.97500	-4
7.98333	-5
7.99167	-4
8.00000	-1
8.00833	2
8.01667	6
8.02500	8
8.03333	8
8.04167	6
8.05000	3
8.05833	1
8.06667	-1
8.07500	-2
8.08333	-4
8.09167	-7
8.10000	-12
8.10833	-15
8.11667	-16
8.12500	-14
8.13333	-11
8.14167	-7
8.15000	-4
8.15833	-1
8.16667	1
8.17500	2
8.18333	2
8.19167	1
8.20000	-0
8.20833	-1
8.21667	-2
8.22500	-1
8.23333	0
8.24167	-0
8.25000	-1
8.25833	-2
8.26667	-1
8.27500	-0
8.28333	1
8.29167	2
8.30000	1
8.30833	-1
8.31667	-3
8.32500	-3
8.33333	-1
8.34167	2
8.35000	4
8.35833	6
8.36667	7
8.37500	8
8.38333	7
8.39167	7
8.40000	7
8.40833	7
8.41667	5
8.42500	1
8.43333	-3
8.44167	-5
8.45000	-5
8.45833	-1
8.46667	3
8.47500	6
8.48333	7
8.49167	7
8.50000	5
8.50833	3
8.51667	0
8.52500	-3
8.53333	-6
8.54167	-8
8.55000	-9
8.55833	-9
8.56667	-7
8.57500	-4
8.58333	0
8.59167	4
8.60000	7
8.60833	9
8.61667	10
8.62500	10
8.63333	9
8.64167	9
8.65000	9
8.65833	9
8.66667	8
8.67500	6
8.68333	4
8.69167	2
8.70000	-2
8.70833	-5
8.71667	-7
8.72500	-7
8.73333	-5
8.74167	-1
8.75000	3
8.75833	4
8.76667	3
8.77500	1
8.78333	-1
8.79167	-3
8.80000	-4
8.80833	-5
8.81667	-4
8.82500	-1
8.83333	4
8.84167	8
8.85000	11
8.85833	11
8.86667	9
8.87500	7
8.88333	6
8.89167	7
8.90000	8
8.90833	9
8.91667	7
8.92500	5
8.93333	4
8.94167	4
8.95000	6
8.95833	10
8.96667	13
8.97500	15
8.98333	13
8.99167	10
9.00000	6
9.00833	3
9.01667	0
9.02500	-2
9.03333	-4
9.04167	-6
9.05000	-6
9.05833	-5
9.06667	-2
9.07500	2
9.08333	5
9.09167	8
9.10000	10
9.10833	10
9.11667	10
9.12500	10
9.13333	10
9.14167	10
9.15000	10
9.15833	10
9.16667	9
9.17500	6
9.18333	0
9.19167	-5
9.20000	-10
9.20833	-14
9.21667	-15
9.22500	-13
9.23333	-11
9.24167	-9
9.25000	-8
9.25833	-7
9.26667	-5
9.27500	-3
9.28333	0
9.29167	3
9.30000	3
9.30833	1
9.31667	-3
9.32500	-8
9.33333	-11
9.34167	-12
9.35000	-13
9.35833	-14
9.36667	-15
9.37500	-16
9.38333	-14
9.39167	-11
9.40000	-7
9.40833	-3
9.41667	-2
9.42500	-3
9.43333	-5
9.44167	-6
9.45000	-6
9.45833	-7
9.46667	-9
9.47500	-11
9.48333	-13
9.49167	-14
9.50000	-13
9.50833	-10
9.51667	-7
9.52500	-3
9.53333	0
9.54167	3
9.55000	5
9.55833	5
9.56667	3
9.57500	1
9.58333	-1
9.59167	-1
9.60000	0
9.60833	2
9.61667	4
9.62500	4
9.63333	4
9.64167	3
9.65000	2
9.65833	2
9.66667	1
9.67500	1
9.68333	1
9.69167	2
9.70000	3
9.70833	5
9.71667	6
9.72500	5
9.73333	3
9.74167	-1
9.75000	-6
9.75833	-10
9.76667	-13
9.77500	-13
9.78333	-10
9.79167	-6
9.80000	-3
9.80833	-0
9.81667	0
9.82500	-1
9.83333	-3
9.84167	-5
9.85000	-6
9.85833	-5
9.86667	-4
9.87500	-1
9.88333	1
9.89167	2
9.90000	2
9.90833	1
9.91667	-0
9.92500	-2
9.93333	-3
9.94167	-3
9.95000	-3
9.95833	-2
9.96667	-1
9.97500	-1
9.98333	-1
9.99167	-1
10.00000	-0
10.00833	-0
10.01667	-2
10.02500	-5
10.03333	-8
10.04167	-9
10.05000	-7
10.05833	-2
10.06667	3
10.07500	7
10.08333	8
10.09167	7
10.10000	5
10.10833	4
10.11667	3
10.12500	4
10.13333	5
10.14167	5
10.15000	3
10.15833	1
10.16667	-0
10.17500	-1
10.18333	1
10.19167	3
10.20000	4
10.20833	4
10.21667	4
10.22500	4
10.23333	4
10.24167	4
10.25000	4
10.25833	5
10.26667	5
10.27500	6
10.28333	7
10.29167	7
10.30000	8
10.30833	9
10.31667	9
10.32500	10
10.33333	10
10.34167	10
10.35000	9
10.35833	8
10.36667	7
10.37500	7
10.38333	7
10.39167	7
10.40000	7
10.40833	6
10.41667	4
10.42500	2
10.43333	0
10.44167	-0
10.45000	-1
10.45833	-2
10.46667	-5
10.47500	-8
10.48333	-12
10.49167	-15
10.50000	-16
10.50833	-16
10.51667	-16
10.52500	-15
10.53333	-13
10.54167	-10
10.55000	-8
10.55833	-5
10.56667	-2
10.57500	0
10.58333	1
10.59167	1
10.60000	1
10.60833	2
10.61667	3
10.62500	3
10.63333	4
10.64167	6
10.65000	9
10.65833	12
10.66667	15
10.67500	16
10.68333	15
10.69167	14
10.70000	14
10.70833	14
10.71667	13
10.72500	12
10.73333	11
10.74167	9
10.75000	8
10.75833	8
10.76667	10
10.77500	12
10.78333	15
10.79167	15
10.80000	15
10.80833	13
10.81667	11
10.82500	12
10.83333	15
10.84167	18
10.85000	21
10.85833	20
10.86667	16
10.87500	11
10.88333	5
10.89167	-0
10.90000	-3
10.90833	-4
10.91667	-2
10.92500	0
10.93333	2
10.94167	4
10.95000	4
10.95833	3
10.96667	1
10.97500	0
10.98333	1
10.99167	2
11.00000	5
11.00833	9
11.01667	15
11.02500	22
11.03333	27
11.04167	30
11.05000	30
11.05833	26
11.06667	22
11.07500	18
11.08333	15
11.09167	12
11.10000	10
11.10833	7
11.11667	4
11.12500	1
11.13333	-1
11.14167	-1
11.15000	-0
11.15833	1
11.16667	3
11.17500	5
11.18333	6
11.19167	7
11.20000	7
11.20833	5
11.21667	4
11.22500	2
11.23333	0
11.24167	-1
11.25000	-3
11.25833	-5
11.26667	-7
11.27500	-6
11.28333	-4
11.29167	-1
11.30000	2
11.30833	4
11.31667	3
11.32500	1
11.33333	-0
11.34167	-1
11.35000	-1
11.35833	2
11.36667	5
11.37500	7
11.38333	7
11.39167	7
11.40000	7
11.40833	7
11.41667	8
11.42500	9
11.43333	8
11.44167	4
11.45000	-1
11.45833	-6
11.46667	-4
11.47500	13
11.48333	45
11.49167	75
11.50000	97
11.50833	105
11.51667	94
11.52500	70
11.53333	47
11.54167	29
11.55000	16
11.55833	7
11.56667	1
11.57500	1
11.58333	5
11.59167	10
11.60000	14
11.60833	16
11.61667	18
11.62500	18
11.63333	18
11.64167	19
11.65000	18
11.65833	15
11.66667	10
11.67500	5
11.68333	-0
11.69167	-4
11.70000	-6
11.70833	-5
11.71667	-4
11.72500	-1
11.73333	2
11.74167	5
11.75000	8
11.75833	11
11.76667	12
11.77500	10
11.78333	6
11.79167	1
11.80000	-1
11.80833	-2
11.81667	-2
11.82500	-1
11.83333	-1
11.84167	-1
11.85000	-1
11.85833	-1
11.86667	1
11.87500	2
11.88333	3
11.89167	4
11.90000	4
11.90833	3
11.91667	-1
11.92500	-6
11.93333	-10
11.94167	-14
11.95000	-15
11.95833	-13
11.96667	-8
11.97500	-3
11.98333	1
11.99167	4
12.00000	4
12.00833	5
12.01667	5
12.02500	5
12.03333	5
12.04167	3
12.05000	2
12.05833	2
12.06667	5
12.07500	9
12.08333	15
12.09167	19
12.10000	20
12.10833	20
12.11667	19
12.12500	17
12.13333	16
12.14167	16
12.15000	16
12.15833	17
12.16667	17
12.17500	16
12.18333	14
12.19167	12
12.20000	11
12.20833	10
12.21667	9
12.22500	8
12.23333	7
12.24167	6
12.25000	6
12.25833	6
12.26667	7
12.27500	8
12.28333	7
12.29167	6
12.30000	6
12.30833	6
12.31667	7
12.32500	8
12.33333	9
12.34167	9
12.35000	8
12.35833	8
12.36667	8
12.37500	8
12.38333	8
12.39167	10
12.40000	10
12.40833	10
12.41667	8
12.42500	6
12.43333	6
12.44167	7
12.45000	9
12.45833	11
12.46667	12
12.47500	12
12.48333	11
12.49167	9
12.50000	8
12.50833	9
12.51667	10
12.52500	11
12.53333	14
12.54167	16
12.55000	16
12.55833	16
12.56667	14
12.57500	11
12.58333	7
12.59167	5
12.60000	4
12.60833	4
12.61667	5
12.62500	5
12.63333	4
12.64167	3
12.65000	1
12.65833	0
12.66667	0
12.67500	1
12.68333	1
12.69167	1
12.70000	1
12.70833	2
12.71667	2
12.72500	3
12.73333	3
12.74167	3
12.75000	5
12.75833	7
12.76667	9
12.77500	10
12.78333	10
12.79167	9
12.80000	7
12.80833	3
12.81667	-2
12.82500	-8
12.83333	-12
12.84167	-13
12.85000	-13
12.85833	-11
12.86667	-8
12.87500	-4
12.88333	1
12.89167	5
12.90000	8
12.90833	10
12.91667	9
12.92500	6
12.93333	3
12.94167	1
12.95000	-1
12.95833	-3
12.96667	-4
12.97500	-5
12.98333	-5
12.99167	-4
13.00000	-3
13.00833	-1
13.01667	1
13.02500	3
13.03333	6
13.04167	9
13.05000	12
13.05833	14
13.06667	15
13.07500	17
13.08333	18
13.09167	18
13.10000	18
13.10833	17
13.11667	16
13.12500	17
13.13333	19
13.14167	21
13.15000	22
13.15833	19
13.16667	14
13.17500	8
13.18333	2
13.19167	-2
13.20000	-4
13.20833	-3
13.21667	-3
13.22500	-4
13.23333	-5
13.24167	-6
13.25000	-6
13.25833	-6
13.26667	-7
13.27500	-8
13.28333	-10
13.29167	-12
13.30000	-13
13.30833	-14
13.31667	-12
13.32500	-7
13.33333	-3
13.34167	2
13.35000	5
13.35833	7
13.36667	7
13.37500	7
13.38333	8
13.39167	8
13.40000	9
13.40833	8
13.41667	8
13.42500	8
13.43333	8
13.44167	9
13.45000	10
13.45833	11
13.46667	10
13.47500	9
13.48333	6
13.49167	3
13.50000	-1
13.50833	-4
13.51667	-6
13.52500	-6
13.53333	-3
13.54167	4
13.55000	13
13.55833	21
13.56667	26
13.57500	27
13.58333	24
13.59167	18
13.60000	12
13.60833	7
13.61667	6
13.62500	7
13.63333	9
13.64167	11
13.65000	12
13.65833	13
13.66667	14
13.67500	17
13.68333	19
13.69167	20
13.70000	18
13.70833	15
13.71667	13
13.72500	12
13.73333	12
13.74167	14
13.75000	16
13.75833	18
13.76667	18
13.77500	17
13.78333	16
13.79167	16
13.80000	16
13.80833	18
13.81667	20
13.82500	20
13.83333	21
13.84167	20
13.85000	19
13.85833	21
13.86667	24
13.87500	27
13.88333	29
13.89167	31
13.90000	31
13.90833	31
13.91667	30
13.92500	30
13.93333	30
13.94167	28
13.95000	26
13.95833	24
13.96667	22
13.97500	22
13.98333	23
13.99167	24
14.00000	24
14.00833	23
14.01667	21
14.02500	20
14.03333	19
14.04167	19
14.05000	20
14.05833	21
14.06667	21
14.07500	22
14.08333	23
14.09167	25
14.10000	27
14.10833	30
14.11667	32
14.12500	32
14.13333	30
14.14167	27
14.15000	25
14.15833	25
14.16667	27
14.17500	30
14.18333	32
14.19167	33
14.20000	32
14.20833	30
14.21667	28
14.22500	26
14.23333	25
14.24167	23
14.25000	22
14.25833	21
14.26667	22
14.27500	22
14.28333	22
14.29167	23
14.30000	24
14.30833	26
14.31667	27
14.32500	29
14.33333	32
14.34167	33
14.35000	35
14.35833	35
14.36667	33
14.37500	29
14.38333	25
14.39167	20
14.40000	17
14.40833	17
14.41667	19
14.42500	24
14.43333	30
14.44167	35
14.45000	40
14.45833	44
14.46667	46
14.47500	46
14.48333	45
14.49167	41
14.50000	37
14.50833	32
14.51667	31
14.52500	32
14.53333	33
14.54167	32
14.55000	29
14.55833	26
14.56667	24
14.57500	23
14.58333	25
14.59167	28
14.60000	31
14.60833	34
14.61667	37
14.62500	40
14.63333	40
14.64167	39
14.65000	36
14.65833	33
14.66667	32
14.67500	31
14.68333	30
14.69167	29
14.70000	27
14.70833	24
14.71667	22
14.72500	20
14.73333	21
14.74167	24
14.75000	29
14.75833	34
14.76667	38
14.77500	39
14.78333	37
14.79167	34
14.80000	31
14.80833	28
14.81667	25
14.82500	21
14.83333	18
14.84167	14
14.85000	13
14.85833	15
14.86667	20
14.87500	24
14.88333	28
14.89167	30
14.90000	30
14.90833	29
14.91667	28
14.92500	28
14.93333	29
14.94167	30
14.95000	31
14.95833	32
14.96667	34
14.97500	34
14.98333	34
14.99167	34
15.00000	35
15.00833	37
15.01667	40
15.02500	43
15.03333	45
15.04167	46
15.05000	45
15.05833	41
15.06667	36
15.07500	30
15.08333	23
15.09167	19
15.10000	19
15.10833	23
15.11667	29
15.12500	35
15.13333	39
15.14167	38
15.15000	35
15.15833	30
15.16667	25
15.17500	22
15.18333	21
15.19167	22
15.20000	24
15.20833	25
15.21667	27
15.22500	27
15.23333	28
15.24167	28
15.25000	28
15.25833	28
15.26667	26
15.27500	25
15.28333	24
15.29167	24
15.30000	24
15.30833	24
15.31667	23
15.32500	21
15.33333	17
15.34167	13
15.35000	10
15.35833	7
15.36667	6
15.37500	7
15.38333	11
15.39167	16
15.40000	21
15.40833	24
15.41667	26
15.42500	27
15.43333	26
15.44167	25
15.45000	23
15.45833	22
15.46667	21
15.47500	20
15.48333	22
15.49167	24
15.50000	28
15.50833	31
15.51667	33
15.52500	35
15.53333	35
15.54167	36
15.55000	36
15.55833	34
15.56667	32
15.57500	30
15.58333	29
15.59167	28
15.60000	30
15.60833	32
15.61667	32
15.62500	29
15.63333	26
15.64167	24
15.65000	25
15.65833	27
15.66667	30
15.67500	30
15.68333	27
15.69167	23
15.70000	18
15.70833	14
15.71667	12
15.72500	11
15.73333	12
15.74167	14
15.75000	16
15.75833	20
15.76667	24
15.77500	29
15.78333	33
15.79167	36
15.80000	39
15.80833	40
15.81667	39
15.82500	37
15.83333	33
15.84167	29
15.85000	25
15.85833	24
15.86667	25
15.87500	26
15.88333	27
15.89167	26
15.90000	25
15.90833	24
15.91667	24
15.92500	25
15.93333	27
15.94167	30
15.95000	32
15.95833	33
15.96667	32
15.97500	32
15.98333	33
15.99167	34
16.00000	33
16.00833	32
16.01667	30
16.02500	26
16.03333	23
16.04167	19
16.05000	16
16.05833	14
16.06667	13
16.07500	13
16.08333	15
16.09167	18
16.10000	22
16.10833	27
16.11667	31
16.12500	35
16.13333	40
16.14167	45
16.15000	49
16.15833	52
16.16667	52
16.17500	49
16.18333	45
16.19167	41
16.20000	38
16.20833	36
16.21667	34
16.22500	33
16.23333	32
16.24167	31
16.25000	30
16.25833	30
16.26667	29
16.27500	28
16.28333	28
16.29167	28
16.30000	28
16.30833	28
16.31667	29
16.32500	30
16.33333	31
16.34167	31
16.35000	31
16.35833	27
16.36667	22
16.37500	19
16.38333	18
16.39167	19
16.40000	22
16.40833	25
16.41667	23
16.42500	19
16.43333	15
16.44167	14
16.45000	14
16.45833	15
16.46667	18
16.47500	19
16.48333	20
16.49167	20
16.50000	21
16.50833	22
16.51667	24
16.52500	26
16.53333	28
16.54167	30
16.55000	33
16.55833	36
16.56667	39
16.57500	41
16.58333	41
16.59167	39
16.60000	35
16.60833	30
16.61667	24
16.62500	19
16.63333	16
16.64167	17
16.65000	20
16.65833	26
16.66667	32
16.67500	35
16.68333	34
16.69167	31
16.70000	26
16.70833	22
16.71667	19
16.72500	17
16.73333	17
16.74167	17
16.75000	18
16.75833	18
16.76667	16
16.77500	14
16.78333	12
16.79167	11
16.80000	12
16.80833	13
16.81667	15
16.82500	18
16.83333	20
16.84167	21
16.85000	22
16.85833	21
16.86667	20
16.87500	19
16.88333	17
16.89167	16
16.90000	17
16.90833	20
16.91667	24
16.92500	30
16.93333	33
16.94167	34
16.95000	33
16.95833	31
16.96667	30
16.97500	29
16.98333	29
16.99167	29
17.00000	30
17.00833	30
17.01667	29
17.02500	29
17.03333	28
17.04167	28
17.05000	27
17.05833	26
17.06667	24
17.07500	21
17.08333	15
17.09167	10
17.10000	5
17.10833	3
17.11667	5
17.12500	10
17.13333	16
17.14167	22
17.15000	27
17.15833	30
17.16667	30
17.17500	27
17.18333	23
17.19167	20
17.20000	20
17.20833	22
17.21667	24
17.22500	25
17.23333	25
17.24167	24
17.25000	21
17.25833	20
17.26667	19
17.27500	19
17.28333	20
17.29167	23
17.30000	25
17.30833	29
17.31667	31
17.32500	32
17.33333	31
17.34167	29
17.35000	26
17.35833	23
17.36667	20
17.37500	18
17.38333	17
17.39167	17
17.40000	18
17.40833	18
17.41667	19
17.42500	19
17.43333	20
17.44167	21
17.45000	23
17.45833	27
17.46667	32
17.47500	35
17.48333	36
17.49167	33
17.50000	27
17.50833	22
17.51667	19
17.52500	20
17.53333	22
17.54167	24
17.55000	26
17.55833	25
17.56667	23
17.57500	19
17.58333	16
17.59167	13
17.60000	12
17.60833	12
17.61667	13
17.62500	12
17.63333	13
17.64167	14
17.65000	15
17.65833	17
17.66667	19
17.67500	19
17.68333	15
17.69167	11
17.70000	6
17.70833	3
17.71667	1
17.72500	2
17.73333	4
17.74167	7
17.75000	9
17.75833	11
17.76667	11
17.77500	10
17.78333	8
17.79167	5
17.80000	4
17.80833	4
17.81667	6
17.82500	8
17.83333	12
17.84167	16
17.85000	22
17.85833	26
17.86667	29
17.87500	31
17.88333	31
17.89167	30
17.90000	28
17.90833	27
17.91667	26
17.92500	25
17.93333	24
17.94167	25
17.95000	26
17.95833	26
17.96667	26
17.97500	25
17.98333	26
17.99167	27
18.00000	29
18.00833	31
18.01667	32
18.02500	32
18.03333	30
18.04167	27
18.05000	25
18.05833	24
18.06667	24
18.07500	26
18.08333	27
18.09167	27
18.10000	26
18.10833	24
18.11667	22
18.12500	21
18.13333	20
18.14167	19
18.15000	17
18.15833	15
18.16667	13
18.17500	13
18.18333	15
18.19167	17
18.20000	18
18.20833	19
18.21667	18
18.22500	17
18.23333	16
18.24167	16
18.25000	17
18.25833	18
18.26667	18
18.27500	18
18.28333	19
18.29167	21
18.30000	24
18.30833	26
18.31667	26
18.32500	23
18.33333	21
18.34167	18
18.35000	17
18.35833	17
18.36667	19
18.37500	21
18.38333	23
18.39167	24
18.40000	23
18.40833	19
18.41667	15
18.42500	11
18.43333	9
18.44167	8
18.45000	9
18.45833	11
18.46667	15
18.47500	19
18.48333	24
18.49167	28
18.50000	31
18.50833	31
18.51667	30
18.52500	27
18.53333	24
18.54167	23
18.55000	23
18.55833	24
18.56667	24
18.57500	25
18.58333	26
18.59167	27
18.60000	30
18.60833	32
18.61667	32
18.62500	30
18.63333	28
18.64167	26
18.65000	25
18.65833	24
18.66667	23
18.67500	22
18.68333	20
18.69167	19
18.70000	19
18.70833	20
18.71667	21
18.72500	22
18.73333	23
18.74167	23
18.75000	23
18.75833	22
18.76667	22
18.77500	20
18.78333	17
18.79167	15
18.80000	16
18.80833	19
18.81667	24
18.82500	29
18.83333	32
18.84167	33
18.85000	33
18.85833	33
18.86667	35
18.87500	36
18.88333	36
18.89167	34
18.90000	30
18.90833	26
18.91667	23
18.92500	23
18.93333	24
18.94167	23
18.95000	21
18.95833	18
18.96667	14
18.97500	12
18.98333	13
18.99167	15
19.00000	17
19.00833	19
19.01667	20
19.02500	20
19.03333	20
19.04167	19
19.05000	19
19.05833	19
19.06667	20
19.07500	22
19.08333	23
19.09167	25
19.10000	26
19.10833	27
19.11667	28
19.12500	29
19.13333	32
19.14167	36
19.15000	40
19.15833	43
19.16667	45
19.17500	46
19.18333	45
19.19167	44
19.20000	42
19.20833	40
19.21667	39
19.22500	39
19.23333	39
19.24167	39
19.25000	40
19.25833	41
19.26667	41
19.27500	43
19.28333	45
19.29167	47
19.30000	49
19.30833	52
19.31667	53
19.32500	54
19.33333	54
19.34167	53
19.35000	50
19.35833	48
19.36667	46
19.37500	46
19.38333	49
19.39167	54
19.40000	59
19.40833	66
19.41667	74
19.42500	83
19.43333	90
19.44167	95
19.45000	96
19.45833	94
19.46667	91
19.47500	89
19.48333	88
19.49167	89
19.50000	91
19.50833	96
19.51667	103
19.52500	112
19.53333	121
19.54167	131
19.55000	140
19.55833	149
19.56667	158
19.57500	168
19.58333	178
19.59167	188
19.60000	197
19.60833	204
19.61667	212
19.62500	222
19.63333	232
19.64167	246
19.65000	263
19.65833	283
19.66667	306
19.67500	330
19.68333	354
19.69167	376
19.70000	396
19.70833	413
19.71667	431
19.72500	453
19.73333	476
19.74167	504
19.75000	534
19.75833	563
19.76667	588
19.77500	613
19.78333	639
19.79167	667
19.80000	700
19.80833	738
19.81667	779
19.82500	820
19.83333	860
19.84167	904
19.85000	951
19.85833	1001
19.86667	1049
19.87500	1096
19.88333	1144
19.89167	1192
19.90000	1242
19.90833	1293
19.91667	1348
19.92500	1412
19.93333	1479
19.94167	1544
19.95000	1607
19.95833	1674
19.96667	1744
19.97500	1814
19.98333	1894
19.99167	1981
20.00000	2065
20.00833	2142
20.01667	2216
20.02500	2291
20.03333	2367
20.04167	2449
20.05000	2538
20.05833	2628
20.06667	2713
20.07500	2796
20.08333	2883
20.09167	2970
20.10000	3062
20.10833	3156
20.11667	3250
20.12500	3346
20.13333	3442
20.14167	3541
20.15000	3640
20.15833	3741
20.16667	3851
20.17500	3960
20.18333	4061
20.19167	4154
20.20000	4249
20.20833	4346
20.21667	4444
20.22500	4545
20.23333	4643
20.24167	4744
20.25000	4853
20.25833	4959
20.26667	5055
20.27500	5144
20.28333	5234
20.29167	5321
20.30000	5411
20.30833	5501
20.31667	5591
20.32500	5682
20.33333	5769
20.34167	5855
20.35000	5937
20.35833	6018
20.36667	6098
20.37500	6174
20.38333	6252
20.39167	6329
20.40000	6400
20.40833	6462
20.41667	6520
20.42500	6578
20.43333	6633
20.44167	6687
20.45000	6739
20.45833	6787
20.46667	6831
20.47500	6873
20.48333	6912
20.49167	6950
20.50000	6986
20.50833	7022
20.51667	7054
20.52500	7083
20.53333	7105
20.54167	7119
20.55000	7127
20.55833	7130
20.56667	7128
20.57500	7125
20.58333	7119
20.59167	7111
20.60000	7100
20.60833	7087
20.61667	7071
20.62500	7052
20.63333	7032
20.64167	7008
20.65000	6982
20.65833	6952
20.66667	6919
20.67500	6882
20.68333	6841
20.69167	6799
20.70000	6755
20.70833	6709
20.71667	6660
20.72500	6606
20.73333	6551
20.74167	6491
20.75000	6429
20.75833	6365
20.76667	6299
20.77500	6229
20.78333	6153
20.79167	6076
20.80000	5998
20.80833	5920
20.81667	5842
20.82500	5763
20.83333	5683
20.84167	5600
20.85000	5516
20.85833	5431
20.86667	5345
20.87500	5260
20.88333	5175
20.89167	5091
20.90000	5007
20.90833	4924
20.91667	4840
20.92500	4754
20.93333	4668
20.94167	4578
20.95000	4488
20.95833	4398
20.96667	4307
20.97500	4220
20.98333	4132
20.99167	4047
21.00000	3961
21.00833	3876
21.01667	3794
21.02500	3714
21.03333	3636
21.04167	3557
21.05000	3479
21.05833	3400
21.06667	3322
21.07500	3248
21.08333	3174
21.09167	3103
21.10000	3032
21.10833	2960
21.11667	2891
21.12500	2822
21.13333	2756
21.14167	2692
21.15000	2630
21.15833	2569
21.16667	2509
21.17500	2449
21.18333	2389
21.19167	2332
21.20000	2278
21.20833	2227
21.21667	2180
21.22500	2134
21.23333	2089
21.24167	2041
21.25000	1993
21.25833	1946
21.26667	1900
21.27500	1856
21.28333	1813
21.29167	1774
21.30000	1738
21.30833	1703
21.31667	1671
21.32500	1638
21.33333	1605
21.34167	1571
21.35000	1537
21.35833	1505
21.36667	1475
21.37500	1447
21.38333	1420
21.39167	1396
21.40000	1374
21.40833	1354
21.41667	1331
21.42500	1306
21.43333	1279
21.44167	1251
21.45000	1225
21.45833	1205
21.46667	1189
21.47500	1174
21.48333	1157
21.49167	1140
21.50000	1122
21.50833	1105
21.51667	1091
21.52500	1082
21.53333	1073
21.54167	1065
21.55000	1055
21.55833	1043
21.56667	1029
21.57500	1016
21.58333	1005
21.59167	995
21.60000	987
21.60833	979
21.61667	971
21.62500	961
21.63333	950
21.64167	938
21.65000	926
21.65833	912
21.66667	898
21.67500	885
21.68333	873
21.69167	865
21.70000	859
21.70833	857
21.71667	855
21.72500	853
21.73333	848
21.74167	840
21.75000	831
21.75833	821
21.76667	810
21.77500	801
21.78333	795
21.79167	791
21.80000	789
21.80833	789
21.81667	789
21.82500	788
21.83333	784
21.84167	778
21.85000	771
21.85833	763
21.86667	755
21.87500	748
21.88333	740
21.89167	733
21.90000	726
21.90833	719
21.91667	714
21.92500	710
21.93333	708
21.94167	707
21.95000	707
21.95833	705
21.96667	702
21.97500	697
21.98333	691
21.99167	684
22.00000	679
22.00833	674
22.01667	669
22.02500	665
22.03333	663
22.04167	665
22.05000	669
22.05833	672
22.06667	673
22.07500	671
22.08333	664
22.09167	655
22.10000	648
22.10833	641
22.11667	636
22.12500	632
22.13333	630
22.14167	628
22.15000	627
22.15833	626
22.16667	624
22.17500	621
22.18333	617
22.19167	612
22.20000	608
22.20833	605
22.21667	604
22.22500	604
22.23333	605
22.24167	606
22.25000	604
22.25833	600
22.26667	595
22.27500	590
22.28333	586
22.29167	582
22.30000	580
22.30833	578
22.31667	577
22.32500	576
22.33333	576
22.34167	577
22.35000	578
22.35833	577
22.36667	575
22.37500	573
22.38333	571
22.39167	570
22.40000	571
22.40833	572
22.41667	571
22.42500	567
22.43333	562
22.44167	555
22.45000	548
22.45833	542
22.46667	535
22.47500	530
22.48333	525
22.49167	521
22.50000	518
22.50833	515
22.51667	512
22.52500	508
22.53333	504
22.54167	501
22.55000	499
22.55833	498
22.56667	498
22.57500	498
22.58333	497
22.59167	494
22.60000	489
22.60833	483
22.61667	476
22.62500	469
22.63333	463
22.64167	459
22.65000	456
22.65833	453
22.66667	450
22.67500	447
22.68333	445
22.69167	443
22.70000	441
22.70833	438
22.71667	435
22.72500	430
22.73333	427
22.74167	425
22.75000	423
22.75833	422
22.76667	420
22.77500	419
22.78333	419
22.79167	418
22.80000	418
22.80833	416
22.81667	411
22.82500	406
22.83333	400
22.84167	397
22.85000	394
22.85833	392
22.86667	390
22.87500	388
22.88333	386
22.89167	384
22.90000	383
22.90833	381
22.91667	377
22.92500	372
22.93333	368
22.94167	364
22.95000	362
22.95833	363
22.96667	365
22.97500	369
22.98333	372
22.99167	374
23.00000	373
23.00833	369
23.01667	363
23.02500	357
23.03333	351
23.04167	346
23.05000	342
23.05833	339
23.06667	336
23.07500	332
23.08333	329
23.09167	326
23.10000	324
23.10833	324
23.11667	325
23.12500	327
23.13333	329
23.14167	329
23.15000	329
23.15833	328
23.16667	327
23.17500	326
23.18333	327
23.19167	328
23.20000	328
23.20833	327
23.21667	325
23.22500	323
23.23333	320
23.24167	316
23.25000	312
23.25833	309
23.26667	306
23.27500	305
23.28333	308
23.29167	311
23.30000	313
23.30833	314
23.31667	314
23.32500	314
23.33333	314
23.34167	314
23.35000	315
23.35833	315
23.36667	314
23.37500	312
23.38333	309
23.39167	305
23.40000	300
23.40833	296
23.41667	293
23.42500	290
23.43333	289
23.44167	291
23.45000	294
23.45833	298
23.46667	301
23.47500	302
23.48333	301
23.49167	299
23.50000	296
23.50833	295
23.51667	294
23.52500	295
23.53333	296
23.54167	296
23.55000	295
23.55833	293
23.56667	291
23.57500	290
23.58333	289
23.59167	289
23.60000	290
23.60833	290
23.61667	289
23.62500	286
23.63333	283
23.64167	280
23.65000	277
23.65833	276
23.66667	276
23.67500	276
23.68333	275
23.69167	273
23.70000	270
23.70833	265
23.71667	262
23.72500	260
23.73333	260
23.74167	261
23.75000	264
23.75833	267
23.76667	271
23.77500	274
23.78333	274
23.79167	272
23.80000	268
23.80833	262
23.81667	256
23.82500	251
23.83333	247
23.84167	247
23.85000	249
23.85833	252
23.86667	256
23.87500	258
23.88333	259
23.89167	258
23.90000	257
23.90833	255
23.91667	254
23.92500	253
23.93333	251
23.94167	251
23.95000	252
23.95833	255
23.96667	259
23.97500	261
23.98333	262
23.99167	261
24.00000	261
24.00833	261
24.01667	262
24.02500	263
24.03333	263
24.04167	262
24.05000	260
24.05833	257
24.06667	255
24.07500	254
24.08333	255
24.09167	258
24.10000	263
24.10833	268
24.11667	272
24.12500	273
24.13333	272
24.14167	269
24.15000	266
24.15833	264
24.16667	264
24.17500	265
24.18333	267
24.19167	271
24.20000	274
24.20833	278
24.21667	281
24.22500	283
24.23333	283
24.24167	282
24.25000	281
24.25833	281
24.26667	282
24.27500	283
24.28333	285
24.29167	287
24.30000	291
24.30833	296
24.31667	302
24.32500	306
24.33333	307
24.34167	306
24.35000	303
24.35833	301
24.36667	303
24.37500	307
24.38333	315
24.39167	322
24.40000	329
24.40833	333
24.41667	336
24.42500	337
24.43333	336
24.44167	337
24.45000	338
24.45833	338
24.46667	337
24.47500	334
24.48333	330
24.49167	325
24.50000	323
24.50833	323
24.51667	324
24.52500	328
24.53333	330
24.54167	332
24.55000	334
24.55833	337
24.56667	341
24.57500	345
24.58333	347
24.59167	348
24.60000	349
24.60833	350
24.61667	352
24.62500	356
24.63333	359
24.64167	362
24.65000	364
24.65833	366
24.66667	367
24.67500	367
24.68333	364
24.69167	361
24.70000	356
24.70833	353
24.71667	352
24.72500	354
24.73333	357
24.74167	360
24.75000	362
24.75833	360
24.76667	356
24.77500	353
24.78333	353
24.79167	353
24.80000	354
24.80833	353
24.81667	351
24.82500	347
24.83333	344
24.84167	340
24.85000	336
24.85833	332
24.86667	330
24.87500	329
24.88333	330
24.89167	330
24.90000	330
24.90833	330
24.91667	330
24.92500	331
24.93333	333
24.94167	335
24.95000	337
24.95833	339
24.96667	338
24.97500	336
24.98333	331
24.99167	327
25.00000	324
25.00833	323
25.01667	322
25.02500	320
25.03333	317
25.04167	314
25.05000	310
25.05833	304
25.06667	298
25.07500	291
25.08333	284
25.09167	278
25.10000	276
25.10833	276
25.11667	276
25.12500	276
25.13333	274
25.14167	273
25.15000	272
25.15833	272
25.16667	274
25.17500	275
25.18333	275
25.19167	274
25.20000	271
25.20833	269
25.21667	267
25.22500	266
25.23333	264
25.24167	261
25.25000	257
25.25833	253
25.26667	248
25.27500	243
25.28333	240
25.29167	236
25.30000	234
25.30833	232
25.31667	230
25.32500	229
25.33333	227
25.34167	225
25.35000	223
25.35833	222
25.36667	221
25.37500	221
25.38333	222
25.39167	224
25.40000	226
25.40833	228
25.41667	228
25.42500	227
25.43333	224
25.44167	222
25.45000	220
25.45833	218
25.46667	216
25.47500	214
25.48333	212
25.49167	212
25.50000	213
25.50833	215
25.51667	216
25.52500	216
25.53333	214
25.54167	212
25.55000	210
25.55833	209
25.56667	209
25.57500	209
25.58333	207
25.59167	205
25.60000	202
25.60833	199
25.61667	198
25.62500	199
25.63333	201
25.64167	206
25.65000	210
25.65833	213
25.66667	213
25.67500	212
25.68333	210
25.69167	209
25.70000	209
25.70833	208
25.71667	205
25.72500	200
25.73333	194
25.74167	188
25.75000	183
25.75833	180
25.76667	180
25.77500	182
25.78333	184
25.79167	186
25.80000	187
25.80833	189
25.81667	189
25.82500	189
25.83333	189
25.84167	190
25.85000	191
25.85833	194
25.86667	195
25.87500	196
25.88333	195
25.89167	194
25.90000	194
25.90833	196
25.91667	199
25.92500	202
25.93333	206
25.94167	209
25.95000	212
25.95833	212
25.96667	211
25.97500	209
25.98333	207
25.99167	205
26.00000	205
26.00833	206
26.01667	206
26.02500	205
26.03333	202
26.04167	198
26.05000	195
26.05833	192
26.06667	192
26.07500	192
26.08333	193
26.09167	193
26.10000	191
26.10833	190
26.11667	190
26.12500	194
26.13333	199
26.14167	204
26.15000	207
26.15833	209
26.16667	209
26.17500	208
26.18333	208
26.19167	207
26.20000	207
26.20833	208
26.21667	210
26.22500	213
26.23333	216
26.24167	220
26.25000	223
26.25833	224
26.26667	224
26.27500	220
26.28333	215
26.29167	210
26.30000	205
26.30833	202
26.31667	203
26.32500	208
26.33333	213
26.34167	219
26.35000	224
26.35833	226
26.36667	226
26.37500	225
26.38333	225
26.39167	226
26.40000	228
26.40833	230
26.41667	233
26.42500	237
26.43333	241
26.44167	246
26.45000	250
26.45833	253
26.46667	255
26.47500	258
26.48333	261
26.49167	264
26.50000	262
26.50833	259
26.51667	253
26.52500	248
26.53333	244
26.54167	243
26.55000	244
26.55833	248
26.56667	252
26.57500	257
26.58333	260
26.59167	263
26.60000	263
26.60833	262
26.61667	263
26.62500	265
26.63333	268
26.64167	271
26.65000	273
26.65833	273
26.66667	272
26.67500	271
26.68333	271
26.69167	272
26.70000	272
26.70833	271
26.71667	268
26.72500	265
26.73333	264
26.74167	264
26.75000	266
26.75833	269
26.76667	271
26.77500	273
26.78333	274
26.79167	273
26.80000	272
26.80833	271
26.81667	271
26.82500	272
26.83333	274
26.84167	275
26.85000	276
26.85833	275
26.86667	272
26.87500	269
26.88333	268
26.89167	267
26.90000	268
26.90833	268
26.91667	267
26.92500	264
26.93333	259
26.94167	254
26.95000	250
26.95833	250
26.96667	252
26.97500	257
26.98333	261
26.99167	265
27.00000	266
27.00833	266
27.01667	264
27.02500	262
27.03333	259
27.04167	255
27.05000	252
27.05833	251
27.06667	252
27.07500	253
27.08333	254
27.09167	252
27.10000	250
27.10833	247
27.11667	246
27.12500	248
27.13333	249
27.14167	250
27.15000	248
27.15833	245
27.16667	241
27.17500	239
27.18333	239
27.19167	241
27.20000	244
27.20833	249
27.21667	252
27.22500	253
27.23333	251
27.24167	247
27.25000	244
27.25833	241
27.26667	241
27.27500	241
27.28333	242
27.29167	241
27.30000	239
27.30833	236
27.31667	236
27.32500	238
27.33333	240
27.34167	242
27.35000	243
27.35833	244
27.36667	246
27.37500	247
27.38333	249
27.39167	250
27.40000	249
27.40833	246
27.41667	243
27.42500	239
27.43333	238
27.44167	240
27.45000	243
27.45833	245
27.46667	245
27.47500	243
27.48333	237
27.49167	232
27.50000	229
27.50833	229
27.51667	230
27.52500	230
27.53333	229
27.54167	229
27.55000	230
27.55833	232
27.56667	235
27.57500	235
27.58333	233
27.59167	230
27.60000	227
27.60833	226
27.61667	226
27.62500	226
27.63333	227
27.64167	227
27.65000	227
27.65833	228
27.66667	230
27.67500	231
27.68333	230
27.69167	230
27.70000	233
27.70833	237
27.71667	240
27.72500	243
27.73333	244
27.74167	243
27.75000	242
27.75833	243
27.76667	247
27.77500	252
27.78333	255
27.79167	257
27.80000	257
27.80833	254
27.81667	252
27.82500	249
27.83333	250
27.84167	253
27.85000	259
27.85833	265
27.86667	270
27.87500	273
27.88333	271
27.89167	268
27.90000	266
27.90833	267
27.91667	272
27.92500	279
27.93333	286
27.94167	292
27.95000	298
27.95833	303
27.96667	307
27.97500	311
27.98333	316
27.99167	321
28.00000	325
28.00833	328
28.01667	329
28.02500	329
28.03333	328
28.04167	328
28.05000	329
28.05833	331
28.06667	332
28.07500	332
28.08333	331
28.09167	328
28.10000	326
28.10833	326
28.11667	328
28.12500	333
28.13333	338
28.14167	343
28.15000	347
28.15833	350
28.16667	352
28.17500	356
28.18333	363
28.19167	370
28.20000	377
28.20833	382
28.21667	385
28.22500	386
28.23333	385
28.24167	386
28.25000	388
28.25833	390
28.26667	392
28.27500	393
28.28333	392
28.29167	391
28.30000	389
28.30833	388
28.31667	387
28.32500	387
28.33333	388
28.34167	391
28.35000	393
28.35833	394
28.36667	394
28.37500	393
28.38333	393
28.39167	392
28.40000	392
28.40833	391
28.41667	390
28.42500	389
28.43333	386
28.44167	384
28.45000	381
28.45833	380
28.46667	380
28.47500	383
28.48333	387
28.49167	391
28.50000	394
28.50833	395
28.51667	396
28.52500	396
28.53333	394
28.54167	392
28.55000	390
28.55833	389
28.56667	391
28.57500	394
28.58333	399
28.59167	402
28.60000	403
28.60833	401
28.61667	399
28.62500	395
28.63333	391
28.64167	387
28.65000	383
28.65833	379
28.66667	376
28.67500	372
28.68333	368
28.69167	366
28.70000	364
28.70833	363
28.71667	364
28.72500	365
28.73333	365
28.74167	365
28.75000	363
28.75833	363
28.76667	363
28.77500	364
28.78333	366
28.79167	368
28.80000	368
28.80833	368
28.81667	367
28.82500	365
28.83333	362
28.84167	358
28.85000	355
28.85833	353
28.86667	353
28.87500	356
28.88333	360
28.89167	364
28.90000	366
28.90833	367
28.91667	366
28.92500	364
28.93333	361
28.94167	357
28.95000	352
28.95833	348
28.96667	344
28.97500	341
28.98333	339
28.99167	338
29.00000	337
29.00833	337
29.01667	338
29.02500	338
29.03333	340
29.04167	341
29.05000	343
29.05833	345
29.06667	346
29.07500	348
29.08333	349
29.09167	350
29.10000	349
29.10833	345
29.11667	340
29.12500	335
29.13333	330
29.14167	329
29.15000	331
29.15833	337
29.16667	345
29.17500	351
29.18333	356
29.19167	360
29.20000	361
29.20833	360
29.21667	361
29.22500	362
29.23333	365
29.24167	367
29.25000	369
29.25833	371
29.26667	371
29.27500	371
29.28333	372
29.29167	373
29.30000	376
29.30833	379
29.31667	383
29.32500	387
29.33333	390
29.34167	391
29.35000	390
29.35833	391
29.36667	393
29.37500	397
29.38333	401
29.39167	405
29.40000	408
29.40833	409
29.41667	412
29.42500	416
29.43333	420
29.44167	424
29.45000	427
29.45833	429
29.46667	432
29.47500	438
29.48333	445
29.49167	453
29.50000	459
29.50833	462
29.51667	464
29.52500	463
29.53333	463
29.54167	465
29.55000	470
29.55833	479
29.56667	490
29.57500	503
29.58333	517
29.59167	530
29.60000	540
29.60833	548
29.61667	554
29.62500	559
29.63333	564
29.64167	569
29.65000	575
29.65833	582
29.66667	591
29.67500	602
29.68333	616
29.69167	629
29.70000	644
29.70833	657
29.71667	668
29.72500	678
29.73333	690
29.74167	704
29.75000	720
29.75833	738
29.76667	759
29.77500	779
29.78333	800
29.79167	822
29.80000	848
29.80833	876
29.81667	904
29.82500	932
29.83333	956
29.84167	980
29.85000	1003
29.85833	1029
29.86667	1058
29.87500	1092
29.88333	1130
29.89167	1171
29.90000	1214
29.90833	1259
29.91667	1302
29.92500	1347
29.93333	1393
29.94167	1443
29.95000	1494
29.95833	1546
29.96667	1598
29.97500	1652
29.98333	1708
29.99167	1768
30.00000	1834
30.00833	1903
30.01667	1972
30.02500	2044
30.03333	2116
30.04167	2193
30.05000	2271
30.05833	2355
30.06667	2444
30.07500	2535
30.08333	2631
30.09167	2727
30.10000	2826
30.10833	2926
30.11667	3027
30.12500	3134
30.13333	3242
30.14167	3355
30.15000	3470
30.15833	3587
30.16667	3709
30.17500	3832
30.18333	3962
30.19167	4094
30.20000	4230
30.20833	4367
30.21667	4503
30.22500	4641
30.23333	4777
30.24167	4919
30.25000	5063
30.25833	5215
30.26667	5372
30.27500	5529
30.28333	5689
30.29167	5845
30.30000	6001
30.30833	6156
30.31667	6311
30.32500	6471
30.33333	6629
30.34167	6792
30.35000	6955
30.35833	7121
30.36667	7290
30.37500	7456
30.38333	7625
30.39167	7788
30.40000	7950
30.40833	8110
30.41667	8267
30.42500	8426
30.43333	8581
30.44167	8740
30.45000	8898
30.45833	9056
30.46667	9216
30.47500	9370
30.48333	9526
30.49167	9675
30.50000	9821
30.50833	9964
30.51667	10102
30.52500	10240
30.53333	10373
30.54167	10505
30.55000	10633
30.55833	10757
30.56667	10878
30.57500	10993
30.58333	11104
30.59167	11209
30.60000	11312
30.60833	11413
30.61667	11511
30.62500	11608
30.63333	11700
30.64167	11787
30.65000	11866
30.65833	11939
30.66667	12006
30.67500	12065
30.68333	12121
30.69167	12171
30.70000	12217
30.70833	12260
30.71667	12298
30.72500	12333
30.73333	12363
30.74167	12388
30.75000	12407
30.75833	12417
30.76667	12421
30.77500	12418
30.78333	12410
30.79167	12397
30.80000	12380
30.80833	12359
30.81667	12330
30.82500	12293
30.83333	12250
30.84167	12202
30.85000	12149
30.85833	12093
30.86667	12032
30.87500	11969
30.88333	11900
30.89167	11829
30.90000	11753
30.90833	11672
30.91667	11584
30.92500	11487
30.93333	11387
30.94167	11283
30.95000	11177
30.95833	11071
30.96667	10962
30.97500	10852
30.98333	10735
30.99167	10617
31.00000	10496
31.00833	10373
31.01667	10251
31.02500	10123
31.03333	9995
31.04167	9857
31.05000	9717
31.05833	9573
31.06667	9426
31.07500	9281
31.08333	9135
31.09167	8991
31.10000	8844
31.10833	8696
31.11667	8550
31.12500	8401
31.13333	8255
31.14167	8107
31.15000	7960
31.15833	7810
31.16667	7656
31.17500	7505
31.18333	7350
31.19167	7199
31.20000	7048
31.20833	6901
31.21667	6758
31.22500	6614
31.23333	6475
31.24167	6333
31.25000	6192
31.25833	6052
31.26667	5912
31.27500	5778
31.28333	5645
31.29167	5515
31.30000	5385
31.30833	5255
31.31667	5128
31.32500	5001
31.33333	4882
31.34167	4765
31.35000	4651
31.35833	4536
31.36667	4418
31.37500	4301
31.38333	4181
31.39167	4069
31.40000	3961
31.40833	3860
31.41667	3765
31.42500	3672
31.43333	3582
31.44167	3492
31.45000	3404
31.45833	3317
31.46667	3233
31.47500	3152
31.48333	3072
31.49167	2995
31.50000	2918
31.50833	2843
31.51667	2771
31.52500	2699
31.53333	2630
31.54167	2562
31.55000	2498
31.55833	2437
31.56667	2377
31.57500	2318
31.58333	2259
31.59167	2202
31.60000	2145
31.60833	2090
31.61667	2040
31.62500	1991
31.63333	1944
31.64167	1899
31.65000	1855
31.65833	1813
31.66667	1771
31.67500	1732
31.68333	1695
31.69167	1660
31.70000	1626
31.70833	1591
31.71667	1554
31.72500	1516
31.73333	1480
31.74167	1448
31.75000	1420
31.75833	1396
31.76667	1375
31.77500	1353
31.78333	1330
31.79167	1306
31.80000	1281
31.80833	1255
31.81667	1229
31.82500	1202
31.83333	1178
31.84167	1155
31.85000	1135
31.85833	1117
31.86667	1102
31.87500	1087
31.88333	1073
31.89167	1058
31.90000	1043
31.90833	1028
31.91667	1014
31.92500	1000
31.93333	986
31.94167	974
31.95000	962
31.95833	950
31.96667	937
31.97500	923
31.98333	910
31.99167	897
32.00000	887
32.00833	877
32.01667	867
32.02500	857
32.03333	848
32.04167	841
32.05000	835
32.05833	831
32.06667	829
32.07500	826
32.08333	821
32.09167	814
32.10000	806
32.10833	799
32.11667	793
32.12500	789
32.13333	786
32.14167	784
32.15000	783
32.15833	781
32.16667	776
32.17500	770
32.18333	763
32.19167	757
32.20000	753
32.20833	751
32.21667	752
32.22500	754
32.23333	757
32.24167	759
32.25000	762
32.25833	764
32.26667	765
32.27500	766
32.28333	767
32.29167	769
32.30000	768
32.30833	766
32.31667	763
32.32500	761
32.33333	760
32.34167	763
32.35000	767
32.35833	773
32.36667	779
32.37500	785
32.38333	792
32.39167	800
32.40000	811
32.40833	826
32.41667	841
32.42500	856
32.43333	868
32.44167	878
32.45000	887
32.45833	894
32.46667	903
32.47500	912
32.48333	923
32.49167	935
32.50000	948
32.50833	961
32.51667	974
32.52500	988
32.53333	1005
32.54167	1026
32.55000	1049
32.55833	1073
32.56667	1099
32.57500	1124
32.58333	1149
32.59167	1174
32.60000	1201
32.60833	1229
32.61667	1255
32.62500	1280
32.63333	1306
32.64167	1335
32.65000	1366
32.65833	1401
32.66667	1438
32.67500	1475
32.68333	1514
32.69167	1553
32.70000	1594
32.70833	1638
32.71667	1683
32.72500	1731
32.73333	1779
32.74167	1832
32.75000	1887
32.75833	1945
32.76667	2006
32.77500	2067
32.78333	2129
32.79167	2189
32.80000	2249
32.80833	2311
32.81667	2373
32.82500	2440
32.83333	2509
32.84167	2584
32.85000	2662
32.85833	2743
32.86667	2826
32.87500	2909
32.88333	2994
32.89167	3077
32.90000	3162
32.90833	3248
32.91667	3338
32.92500	3433
32.93333	3527
32.94167	3623
32.95000	3717
32.95833	3811
32.96667	3907
32.97500	4005
32.98333	4109
32.99167	4215
33.00000	4326
33.00833	4439
33.01667	4550
33.02500	4664
33.03333	4775
33.04167	4888
33.05000	5001
33.05833	5115
33.06667	5231
33.07500	5344
33.08333	5461
33.09167	5577
33.10000	5698
33.10833	5822
33.11667	5945
33.12500	6069
33.13333	6187
33.14167	6303
33.15000	6416
33.15833	6528
33.16667	6641
33.17500	6752
33.18333	6865
33.19167	6974
33.20000	7083
33.20833	7189
33.21667	7294
33.22500	7401
33.23333	7505
33.24167	7613
33.25000	7719
33.25833	7823
33.26667	7925
33.27500	8022
33.28333	8119
33.29167	8212
33.30000	8305
33.30833	8394
33.31667	8479
33.32500	8560
33.33333	8635
33.34167	8707
33.35000	8777
33.35833	8848
33.36667	8920
33.37500	8990
33.38333	9060
33.39167	9126
33.40000	9187
33.40833	9243
33.41667	9295
33.42500	9342
33.43333	9384
33.44167	9422
33.45000	9455
33.45833	9486
33.46667	9514
33.47500	9542
33.48333	9570
33.49167	9595
33.50000	9616
33.50833	9633
33.51667	9644
33.52500	9652
33.53333	9657
33.54167	9659
33.55000	9657
33.55833	9649
33.56667	9635
33.57500	9617
33.58333	9594
33.59167	9569
33.60000	9541
33.60833	9512
33.61667	9480
33.62500	9442
33.63333	9401
33.64167	9355
33.65000	9307
33.65833	9258
33.66667	9208
33.67500	9158
33.68333	9105
33.69167	9049
33.70000	8986
33.70833	8917
33.71667	8844
33.72500	8764
33.73333	8684
33.74167	8602
33.75000	8519
33.75833	8436
33.76667	8352
33.77500	8268
33.78333	8180
33.79167	8092
33.80000	7999
33.80833	7904
33.81667	7807
33.82500	7707
33.83333	7610
33.84167	7512
33.85000	7414
33.85833	7311
33.86667	7204
33.87500	7097
33.88333	6985
33.89167	6878
33.90000	6771
33.90833	6665
33.91667	6560
33.92500	6452
33.93333	6344
33.94167	6233
33.95000	6124
33.95833	6015
33.96667	5906
33.97500	5798
33.98333	5687
33.99167	5577
34.00000	5464
34.00833	5352
34.01667	5243
34.02500	5134
34.03333	5028
34.04167	4922
34.05000	4818
34.05833	4714
34.06667	4611
34.07500	4510
34.08333	4408
34.09167	4310
34.10000	4211
34.10833	4116
34.11667	4023
34.12500	3932
34.13333	3843
34.14167	3753
34.15000	3663
34.15833	3573
34.16667	3482
34.17500	3394
34.18333	3307
34.19167	3224
34.20000	3142
34.20833	3063
34.21667	2986
34.22500	2909
34.23333	2834
34.24167	2758
34.25000	2683
34.25833	2610
34.26667	2538
34.27500	2470
34.28333	2403
34.29167	2339
34.30000	2275
34.30833	2213
34.31667	2152
34.32500	2090
34.33333	2030
34.34167	1969
34.35000	1911
34.35833	1857
34.36667	1805
34.37500	1757
34.38333	1710
34.39167	1663
34.40000	1616
34.40833	1569
34.41667	1523
34.42500	1478
34.43333	1436
34.44167	1395
34.45000	1357
34.45833	1319
34.46667	1283
34.47500	1248
34.48333	1215
34.49167	1184
34.50000	1154
34.50833	1125
34.51667	1095
34.52500	1062
34.53333	1029
34.54167	997
34.55000	966
34.55833	935
34.56667	906
34.57500	880
34.58333	857
34.59167	837
34.60000	817
34.60833	797
34.61667	775
34.62500	751
34.63333	729
34.64167	710
34.65000	693
34.65833	678
34.66667	663
34.67500	647
34.68333	630
34.69167	614
34.70000	600
34.70833	589
34.71667	578
34.72500	568
34.73333	557
34.74167	544
34.75000	531
34.75833	517
34.76667	503
34.77500	489
34.78333	474
34.79167	460
34.80000	448
34.80833	436
34.81667	426
34.82500	415
34.83333	405
34.84167	395
34.85000	386
34.85833	379
34.86667	373
34.87500	368
34.88333	362
34.89167	357
34.90000	351
34.90833	347
34.91667	342
34.92500	337
34.93333	331
34.94167	323
34.95000	315
34.95833	309
34.96667	305
34.97500	301
34.98333	297
34.99167	293
35.00000	288
35.00833	282
35.01667	277
35.02500	272
35.03333	267
35.04167	261
35.05000	256
35.05833	250
35.06667	244
35.07500	239
35.08333	236
35.09167	233
35.10000	233
35.10833	233
35.11667	234
35.12500	235
35.13333	235
35.14167	233
35.15000	230
35.15833	226
35.16667	222
35.17500	219
35.18333	216
35.19167	215
35.20000	216
35.20833	219
35.21667	222
35.22500	225
35.23333	226
35.24167	225
35.25000	222
35.25833	219
35.26667	215
35.27500	211
35.28333	207
35.29167	204
35.30000	200
35.30833	198
35.31667	196
35.32500	198
35.33333	200
35.34167	200
35.35000	197
35.35833	192
35.36667	186
35.37500	181
35.38333	180
35.39167	181
35.40000	181
35.40833	180
35.41667	176
35.42500	171
35.43333	167
35.44167	166
35.45000	167
35.45833	169
35.46667	172
35.47500	176
35.48333	180
35.49167	183
35.50000	184
35.50833	181
35.51667	175
35.52500	167
35.53333	159
35.54167	154
35.55000	152
35.55833	152
35.56667	154
35.57500	155
35.58333	153
35.59167	149
35.60000	142
35.60833	136
35.61667	131
35.62500	129
35.63333	131
35.64167	136
35.65000	141
35.65833	145
35.66667	147
35.67500	147
35.68333	143
35.69167	138
35.70000	133
35.70833	129
35.71667	125
35.72500	123
35.73333	122
35.74167	123
35.75000	126
35.75833	129
35.76667	132
35.77500	134
35.78333	135
35.79167	136
35.80000	137
35.80833	139
35.81667	142
35.82500	143
35.83333	142
35.84167	139
35.85000	133
35.85833	127
35.86667	122
35.87500	118
35.88333	116
35.89167	116
35.90000	114
35.90833	110
35.91667	105
35.92500	101
35.93333	99
35.94167	100
35.95000	103
35.95833	109
35.96667	116
35.97500	122
35.98333	128
35.99167	132
36.00000	134
36.00833	133
36.01667	131
36.02500	126
36.03333	122
36.04167	118
36.05000	116
36.05833	115
36.06667	116
36.07500	116
36.08333	115
36.09167	112
36.10000	110
36.10833	107
36.11667	105
36.12500	104
36.13333	105
36.14167	108
36.15000	112
36.15833	115
36.16667	118
36.17500	118
36.18333	117
36.19167	114
36.20000	111
36.20833	109
36.21667	107
36.22500	106
36.23333	106
36.24167	107
36.25000	108
36.25833	109
36.26667	108
36.27500	106
36.28333	103
36.29167	100
36.30000	99
36.30833	99
36.31667	101
36.32500	104
36.33333	106
36.34167	105
36.35000	103
36.35833	100
36.36667	96
36.37500	93
36.38333	91
36.39167	89
36.40000	88
36.40833	88
36.41667	89
36.42500	91
36.43333	93
36.44167	95
36.45000	95
36.45833	94
36.46667	93
36.47500	92
36.48333	92
36.49167	93
36.50000	94
36.50833	93
36.51667	91
36.52500	88
36.53333	86
36.54167	87
36.55000	90
36.55833	94
36.56667	98
36.57500	100
36.58333	99
36.59167	98
36.60000	97
36.60833	97
36.61667	97
36.62500	96
36.63333	94
36.64167	90
36.65000	87
36.65833	87
36.66667	90
36.67500	93
36.68333	94
36.69167	94
36.70000	93
36.70833	91
36.71667	87
36.72500	84
36.73333	80
36.74167	78
36.75000	79
36.75833	82
36.76667	86
36.77500	89
36.78333	91
36.79167	93
36.80000	95
36.80833	98
36.81667	100
36.82500	101
36.83333	100
36.84167	97
36.85000	94
36.85833	92
36.86667	91
36.87500	92
36.88333	93
36.89167	94
36.90000	92
36.90833	89
36.91667	86
36.92500	86
36.93333	86
36.94167	85
36.95000	84
36.95833	80
36.96667	75
36.97500	72
36.98333	70
36.99167	69
37.00000	66
37.00833	63
37.01667	59
37.02500	56
37.03333	54
37.04167	55
37.05000	58
37.05833	61
37.06667	64
37.07500	68
37.08333	71
37.09167	73
37.10000	74
37.10833	76
37.11667	77
37.12500	77
37.13333	76
37.14167	74
37.15000	73
37.15833	73
37.16667	73
37.17500	74
37.18333	75
37.19167	77
37.20000	79
37.20833	80
37.21667	80
37.22500	79
37.23333	77
37.24167	76
37.25000	75
37.25833	78
37.26667	83
37.27500	88
37.28333	92
37.29167	94
37.30000	93
37.30833	89
37.31667	86
37.32500	84
37.33333	83
37.34167	83
37.35000	84
37.35833	85
37.36667	85
37.37500	85
37.38333	85
37.39167	85
37.40000	86
37.40833	87
37.41667	88
37.42500	88
37.43333	88
37.44167	87
37.45000	85
37.45833	83
37.46667	79
37.47500	76
37.48333	74
37.49167	72
37.50000	70
37.50833	68
37.51667	66
37.52500	63
37.53333	61
37.54167	59
37.55000	57
37.55833	56
37.56667	56
37.57500	58
37.58333	60
37.59167	62
37.60000	63
37.60833	62
37.61667	60
37.62500	58
37.63333	55
37.64167	53
37.65000	53
37.65833	57
37.66667	62
37.67500	69
37.68333	75
37.69167	79
37.70000	81
37.70833	81
37.71667	81
37.72500	80
37.73333	79
37.74167	76
37.75000	72
37.75833	68
37.76667	65
37.77500	63
37.78333	62
37.79167	62
37.80000	63
37.80833	64
37.81667	67
37.82500	70
37.83333	72
37.84167	72
37.85000	71
37.85833	70
37.86667	70
37.87500	71
37.88333	74
37.89167	77
37.90000	78
37.90833	77
37.91667	75
37.92500	74
37.93333	73
37.94167	73
37.95000	75
37.95833	76
37.96667	77
37.97500	78
37.98333	79
37.99167	80
38.00000	79
38.00833	77
38.01667	74
38.02500	71
38.03333	67
38.04167	63
38.05000	61
38.05833	60
38.06667	61
38.07500	62
38.08333	65
38.09167	66
38.10000	68
38.10833	68
38.11667	68
38.12500	68
38.13333	69
38.14167	68
38.15000	67
38.15833	65
38.16667	62
38.17500	61
38.18333	61
38.19167	63
38.20000	66
38.20833	69
38.21667	70
38.22500	69
38.23333	67
38.24167	67
38.25000	68
38.25833	70
38.26667	73
38.27500	77
38.28333	80
38.29167	83
38.30000	85
38.30833	86
38.31667	83
38.32500	78
38.33333	72
38.34167	66
38.35000	63
38.35833	62
38.36667	64
38.37500	68
38.38333	73
38.39167	79
38.40000	86
38.40833	92
38.41667	95
38.42500	95
38.43333	94
38.44167	92
38.45000	89
38.45833	87
38.46667	86
38.47500	86
38.48333	86
38.49167	86
38.50000	86
38.50833	86
38.51667	88
38.52500	91
38.53333	93
38.54167	95
38.55000	95
38.55833	97
38.56667	99
38.57500	103
38.58333	109
38.59167	113
38.60000	115
38.60833	116
38.61667	115
38.62500	115
38.63333	115
38.64167	115
38.65000	112
38.65833	108
38.66667	103
38.67500	98
38.68333	94
38.69167	92
38.70000	94
38.70833	97
38.71667	99
38.72500	98
38.73333	97
38.74167	96
38.75000	97
38.75833	101
38.76667	106
38.77500	110
38.78333	111
38.79167	111
38.80000	110
38.80833	107
38.81667	104
38.82500	100
38.83333	98
38.84167	97
38.85000	99
38.85833	102
38.86667	107
38.87500	111
38.88333	115
38.89167	117
38.90000	119
38.90833	119
38.91667	118
38.92500	117
38.93333	116
38.94167	117
38.95000	118
38.95833	121
38.96667	123
38.97500	125
38.98333	128
38.99167	129
39.00000	130
39.00833	130
39.01667	129
39.02500	128
39.03333	127
39.04167	126
39.05000	125
39.05833	124
39.06667	123
39.07500	123
39.08333	121
39.09167	119
39.10000	117
39.10833	116
39.11667	116
39.12500	118
39.13333	119
39.14167	120
39.15000	120
39.15833	123
39.16667	128
39.17500	134
39.18333	138
39.19167	140
39.20000	138
39.20833	133
39.21667	129
39.22500	126
39.23333	124
39.24167	124
39.25000	125
39.25833	126
39.26667	127
39.27500	129
39.28333	130
39.29167	132
39.30000	133
39.30833	134
39.31667	133
39.32500	129
39.33333	124
39.34167	118
39.35000	114
39.35833	113
39.36667	114
39.37500	117
39.38333	121
39.39167	125
39.40000	129
39.40833	132
39.41667	131
39.42500	128
39.43333	124
39.44167	120
39.45000	117
39.45833	115
39.46667	114
39.47500	113
39.48333	112
39.49167	111
39.50000	110
39.50833	108
39.51667	106
39.52500	104
39.53333	102
39.54167	102
39.55000	102
39.55833	104
39.56667	106
39.57500	108
39.58333	108
39.59167	107
39.60000	104
39.60833	101
39.61667	98
39.62500	98
39.63333	100
39.64167	103
39.65000	106
39.65833	108
39.66667	109
39.67500	110
39.68333	112
39.69167	113
39.70000	112
39.70833	109
39.71667	105
39.72500	102
39.73333	99
39.74167	98
39.75000	99
39.75833	100
39.76667	101
39.77500	98
39.78333	94
39.79167	87
39.80000	81
39.80833	76
39.81667	75
39.82500	78
39.83333	83
39.84167	88
39.85000	91
39.85833	91
39.86667	89
39.87500	87
39.88333	87
39.89167	88
39.90000	89
39.90833	90
39.91667	90
39.92500	91
39.93333	91
39.94167	92
39.95000	92
39.95833	91
39.96667	90
39.97500	88
39.98333	87
39.99167	88
40.00000	89
40.00833	91
40.01667	91
40.02500	91
40.03333	89
40.04167	85
40.05000	81
40.05833	75
40.06667	68
40.07500	63
40.08333	59
40.09167	57
40.10000	58
40.10833	62
40.11667	66
40.12500	69
40.13333	72
40.14167	75
40.15000	79
40.15833	83
40.16667	87
40.17500	91
40.18333	95
40.19167	97
40.20000	97
40.20833	95
40.21667	92
40.22500	89
40.23333	85
40.24167	81
40.25000	75
40.25833	69
40.26667	62
40.27500	57
40.28333	52
40.29167	49
40.30000	48
40.30833	50
40.31667	53
40.32500	59
40.33333	65
40.34167	68
40.35000	69
40.35833	66
40.36667	62
40.37500	59
40.38333	59
40.39167	59
40.40000	62
40.40833	65
40.41667	67
40.42500	67
40.43333	67
40.44167	67
40.45000	67
40.45833	66
40.46667	66
40.47500	64
40.48333	63
40.49167	62
40.50000	62
40.50833	62
40.51667	62
40.52500	61
40.53333	60
40.54167	60
40.55000	61
40.55833	63
40.56667	66
40.57500	68
40.58333	71
40.59167	74
40.60000	77
40.60833	80
40.61667	83
40.62500	83
40.63333	84
40.64167	85
40.65000	88
40.65833	91
40.66667	96
40.67500	99
40.68333	100
40.69167	100
40.70000	100
40.70833	100
40.71667	100
40.72500	100
40.73333	101
40.74167	104
40.75000	108
40.75833	113
40.76667	119
40.77500	124
40.78333	127
40.79167	130
40.80000	132
40.80833	133
40.81667	134
40.82500	135
40.83333	136
40.84167	137
40.85000	139
40.85833	140
40.86667	142
40.87500	147
40.88333	156
40.89167	166
40.90000	176
40.90833	185
40.91667	192
40.92500	197
40.93333	201
40.94167	205
40.95000	208
40.95833	210
40.96667	211
40.97500	214
40.98333	219
40.99167	225
41.00000	232
41.00833	238
41.01667	243
41.02500	247
41.03333	248
41.04167	249
41.05000	251
41.05833	254
41.06667	259
41.07500	264
41.08333	269
41.09167	274
41.10000	279
41.10833	286
41.11667	293
41.12500	301
41.13333	307
41.14167	312
41.15000	314
41.15833	317
41.16667	320
41.17500	323
41.18333	326
41.19167	330
41.20000	332
41.20833	333
41.21667	334
41.22500	336
41.23333	339
41.24167	343
41.25000	347
41.25833	350
41.26667	353
41.27500	357
41.28333	362
41.29167	367
41.30000	372
41.30833	377
41.31667	380
41.32500	384
41.33333	387
41.34167	392
41.35000	396
41.35833	400
41.36667	403
41.37500	405
41.38333	406
41.39167	404
41.40000	403
41.40833	402
41.41667	404
41.42500	408
41.43333	415
41.44167	422
41.45000	427
41.45833	429
41.46667	427
41.47500	425
41.48333	423
41.49167	422
41.50000	420
41.50833	417
41.51667	414
41.52500	412
41.53333	409
41.54167	409
41.55000	408
41.55833	408
41.56667	407
41.57500	405
41.58333	404
41.59167	402
41.60000	400
41.60833	398
41.61667	396
41.62500	396
41.63333	397
41.64167	399
41.65000	401
41.65833	401
41.66667	399
41.67500	394
41.68333	387
41.69167	380
41.70000	374
41.70833	370
41.71667	366
41.72500	364
41.73333	362
41.74167	361
41.75000	360
41.75833	357
41.76667	353
41.77500	348
41.78333	344
41.79167	341
41.80000	339
41.80833	336
41.81667	330
41.82500	321
41.83333	311
41.84167	301
41.85000	292
41.85833	286
41.86667	282
41.87500	280
41.88333	280
41.89167	279
41.90000	276
41.90833	272
41.91667	266
41.92500	260
41.93333	255
41.94167	251
41.95000	248
41.95833	245
41.96667	241
41.97500	237
41.98333	234
41.99167	230
42.00000	225
42.00833	220
42.01667	216
42.02500	212
42.03333	208
42.04167	203
42.05000	199
42.05833	195
42.06667	192
42.07500	191
42.08333	190
42.09167	189
42.10000	188
42.10833	185
42.11667	181
42.12500	175
42.13333	168
42.14167	158
42.15000	149
42.15833	140
42.16667	133
42.17500	126
42.18333	120
42.19167	115
42.20000	109
42.20833	104
42.21667	100
42.22500	98
42.23333	98
42.24167	97
42.25000	96
42.25833	94
42.26667	92
42.27500	91
42.28333	90
42.29167	90
42.30000	90
42.30833	91
42.31667	91
42.32500	92
42.33333	92
42.34167	91
42.35000	89
42.35833	85
42.36667	80
42.37500	77
42.38333	76
42.39167	77
42.40000	78
42.40833	79
42.41667	77
42.42500	75
42.43333	73
42.44167	72
42.45000	73
42.45833	74
42.46667	74
42.47500	74
42.48333	71
42.49167	68
42.50000	64
42.50833	60
42.51667	56
42.52500	52
42.53333	48
42.54167	42
42.55000	36
42.55833	32
42.56667	30
42.57500	30
42.58333	31
42.59167	33
42.60000	33
42.60833	32
42.61667	31
42.62500	31
42.63333	30
42.64167	31
42.65000	32
42.65833	33
42.66667	34
42.67500	32
42.68333	29
42.69167	27
42.70000	26
42.70833	26
42.71667	26
42.72500	25
42.73333	22
42.74167	19
42.75000	17
42.75833	19
42.76667	23
42.77500	27
42.78333	30
42.79167	32
42.80000	31
42.80833	29
42.81667	28
42.82500	26
42.83333	25
42.84167	24
42.85000	24
42.85833	24
42.86667	26
42.87500	29
42.88333	32
42.89167	34
42.90000	36
42.90833	36
42.91667	35
42.92500	33
42.93333	30
42.94167	28
42.95000	26
42.95833	26
42.96667	26
42.97500	27
42.98333	27
42.99167	26
43.00000	24
43.00833	23
43.01667	21
43.02500	22
43.03333	23
43.04167	24
43.05000	25
43.05833	25
43.06667	23
43.07500	22
43.08333	22
43.09167	23
43.10000	24
43.10833	25
43.11667	27
43.12500	29
43.13333	30
43.14167	32
43.15000	34
43.15833	34
43.16667	32
43.17500	31
43.18333	30
43.19167	29
43.20000	30
43.20833	30
43.21667	31
43.22500	31
43.23333	30
43.24167	28
43.25000	27
43.25833	28
43.26667	31
43.27500	35
43.28333	36
43.29167	35
43.30000	32
43.30833	29
43.31667	28
43.32500	30
43.33333	32
43.34167	34
43.35000	34
43.35833	34
43.36667	33
43.37500	32
43.38333	31
43.39167	30
43.40000	30
43.40833	29
43.41667	28
43.42500	26
43.43333	24
43.44167	24
43.45000	24
43.45833	25
43.46667	23
43.47500	21
43.48333	19
43.49167	18
43.50000	20
43.50833	24
43.51667	28
43.52500	31
43.53333	33
43.54167	33
43.55000	31
43.55833	31
43.56667	32
43.57500	33
43.58333	33
43.59167	34
43.60000	35
43.60833	36
43.61667	36
43.62500	35
43.63333	34
43.64167	33
43.65000	33
43.65833	34
43.66667	35
43.67500	35
43.68333	34
43.69167	31
43.70000	27
43.70833	23
43.71667	19
43.72500	15
43.73333	13
43.74167	12
43.75000	13
43.75833	16
43.76667	20
43.77500	25
43.78333	29
43.79167	32
43.80000	32
43.80833	29
43.81667	25
43.82500	21
43.83333	19
43.84167	20
43.85000	23
43.85833	25
43.86667	27
43.87500	28
43.88333	26
43.89167	23
43.90000	20
43.90833	17
43.91667	15
43.92500	15
43.93333	16
43.94167	18
43.95000	22
43.95833	26
43.96667	30
43.97500	33
43.98333	33
43.99167	32
44.00000	29
44.00833	26
44.01667	24
44.02500	23
44.03333	22
44.04167	19
44.05000	16
44.05833	12
44.06667	10
44.07500	9
44.08333	9
44.09167	10
44.10000	9
44.10833	8
44.11667	7
44.12500	7
44.13333	8
44.14167	9
44.15000	11
44.15833	13
44.16667	15
44.17500	17
44.18333	18
44.19167	17
44.20000	15
44.20833	12
44.21667	12
44.22500	15
44.23333	18
44.24167	19
44.25000	19
44.25833	16
44.26667	11
44.27500	7
44.28333	3
44.29167	1
44.30000	-1
44.30833	-2
44.31667	-2
44.32500	1
44.33333	4
44.34167	8
44.35000	11
44.35833	16
44.36667	20
44.37500	26
44.38333	32
44.39167	37
44.40000	39
44.40833	39
44.41667	38
44.42500	36
44.43333	33
44.44167	30
44.45000	27
44.45833	24
44.46667	21
44.47500	19
44.48333	20
44.49167	22
44.50000	24
44.50833	25
44.51667	24
44.52500	19
44.53333	13
44.54167	7
44.55000	3
44.55833	1
44.56667	2
44.57500	4
44.58333	5
44.59167	5
44.60000	4
44.60833	3
44.61667	2
44.62500	1
44.63333	1
44.64167	-1
44.65000	-4
44.65833	-6
44.66667	-6
44.67500	-5
44.68333	-3
44.69167	-1
44.70000	-0
44.70833	-1
44.71667	-2
44.72500	-4
44.73333	-5
44.74167	-6
44.75000	-6
44.75833	-5
44.76667	-3
44.77500	-2
44.78333	-2
44.79167	-1
44.80000	2
44.80833	5
44.81667	8
44.82500	9
44.83333	8
44.84167	5
44.85000	3
44.85833	5
44.86667	9
44.87500	13
44.88333	15
44.89167	16
44.90000	13
44.90833	10
44.91667	7
44.92500	7
44.93333	7
44.94167	7
44.95000	7
44.95833	6
44.96667	6
44.97500	6
44.98333	8
44.99167	10
45.00000	11
45.00833	10
45.01667	8
45.02500	7
45.03333	6
45.04167	7
45.05000	9
45.05833	11
45.06667	14
45.07500	16
45.08333	16
45.09167	15
45.10000	12
45.10833	9
45.11667	7
45.12500	6
45.13333	7
45.14167	8
45.15000	9
45.15833	9
45.16667	9
45.17500	9
45.18333	10
45.19167	9
45.20000	6
45.20833	2
45.21667	-3
45.22500	-9
45.23333	-12
45.24167	-13
45.25000	-12
45.25833	-9
45.26667	-5
45.27500	-1
45.28333	2
45.29167	5
45.30000	7
45.30833	8
45.31667	10
45.32500	14
45.33333	17
45.34167	17
45.35000	13
45.35833	7
45.36667	-1
45.37500	-7
45.38333	-10
45.39167	-9
45.40000	-6
45.40833	-2
45.41667	2
45.42500	5
45.43333	6
45.44167	5
45.45000	3
45.45833	3
45.46667	4
45.47500	6
45.48333	6
45.49167	6
45.50000	5
45.50833	3
45.51667	1
45.52500	-1
45.53333	-3
45.54167	-5
45.55000	-5
45.55833	-5
45.56667	-2
45.57500	1
45.58333	4
45.59167	6
45.60000	6
45.60833	4
45.61667	1
45.62500	-2
45.63333	-4
45.64167	-4
45.65000	-3
45.65833	-3
45.66667	-4
45.67500	-6
45.68333	-7
45.69167	-6
45.70000	-4
45.70833	1
45.71667	4
45.72500	6
45.73333	5
45.74167	1
45.75000	-4
45.75833	-7
45.76667	-9
45.77500	-8
45.78333	-5
45.79167	-2
45.80000	-0
45.80833	-0
45.81667	-2
45.82500	-3
45.83333	-4
45.84167	-4
45.85000	-2
45.85833	-1
45.86667	1
45.87500	3
45.88333	5
45.89167	6
45.90000	6
45.90833	3
45.91667	-1
45.92500	-5
45.93333	-8
45.94167	-10
45.95000	-11
45.95833	-11
45.96667	-12
45.97500	-13
45.98333	-14
45.99167	-15
46.00000	-17
46.00833	-18
46.01667	-18
46.02500	-19
46.03333	-20
46.04167	-21
46.05000	-22
46.05833	-22
46.06667	-22
46.07500	-21
46.08333	-20
46.09167	-18
46.10000	-14
46.10833	-9
46.11667	-6
46.12500	-4
46.13333	-3
46.14167	-3
46.15000	-2
46.15833	1
46.16667	4
46.17500	6
46.18333	6
46.19167	4
46.20000	1
46.20833	-1
46.21667	-2
46.22500	-1
46.23333	-0
46.24167	1
46.25000	2
46.25833	3
46.26667	5
46.27500	7
46.28333	8
46.29167	8
46.30000	4
46.30833	-1
46.31667	-7
46.32500	-12
46.33333	-16
46.34167	-19
46.35000	-20
46.35833	-19
46.36667	-19
46.37500	-17
46.38333	-15
46.39167	-12
46.40000	-10
46.40833	-8
46.41667	-7
46.42500	-8
46.43333	-10
46.44167	-13
46.45000	-16
46.45833	-18
46.46667	-16
46.47500	-12
46.48333	-6
46.49167	-1
46.50000	1
46.50833	1
46.51667	-1
46.52500	-5
46.53333	-9
46.54167	-11
46.55000	-13
46.55833	-11
46.56667	-8
46.57500	-5
46.58333	-3
46.59167	-3
46.60000	-3
46.60833	-4
46.61667	-5
46.62500	-4
46.63333	-2
46.64167	-2
46.65000	-2
46.65833	-3
46.66667	-3
46.67500	-3
46.68333	-3
46.69167	-4
46.70000	-6
46.70833	-7
46.71667	-7
46.72500	-3
46.73333	0
46.74167	2
46.75000	2
46.75833	-1
46.76667	-7
46.77500	-11
46.78333	-13
46.79167	-12
46.80000	-9
46.80833	-5
46.81667	-2
46.82500	-2
46.83333	-3
46.84167	-7
46.85000	-11
46.85833	-13
46.86667	-14
46.87500	-15
46.88333	-15
46.89167	-15
46.90000	-16
46.90833	-16
46.91667	-16
46.92500	-14
46.93333	-11
46.94167	-10
46.95000	-9
46.95833	-7
46.96667	-4
46.97500	-1
46.98333	1
46.99167	4
47.00000	5
47.00833	7
47.01667	9
47.02500	12
47.03333	14
47.04167	13
47.05000	9
47.05833	4
47.06667	-2
47.07500	-7
47.08333	-9
47.09167	-9
47.10000	-7
47.10833	-6
47.11667	-6
47.12500	-8
47.13333	-9
47.14167	-10
47.15000	-9
47.15833	-8
47.16667	-5
47.17500	-3
47.18333	-1
47.19167	-1
47.20000	-3
47.20833	-7
47.21667	-10
47.22500	-12
47.23333	-13
47.24167	-13
47.25000	-11
47.25833	-9
47.26667	-7
47.27500	-6
47.28333	-6
47.29167	-6
47.30000	-8
47.30833	-11
47.31667	-12
47.32500	-12
47.33333	-11
47.34167	-8
47.35000	-6
47.35833	-4
47.36667	-4
47.37500	-4
47.38333	-6
47.39167	-7
47.40000	-9
47.40833	-10
47.41667	-12
47.42500	-12
47.43333	-11
47.44167	-11
47.45000	-10
47.45833	-11
47.46667	-12
47.47500	-14
47.48333	-17
47.49167	-18
47.50000	-18
47.50833	-14
47.51667	-9
47.52500	-3
47.53333	1
47.54167	3
47.55000	4
47.55833	3
47.56667	2
47.57500	1
47.58333	2
47.59167	2
47.60000	2
47.60833	1
47.61667	-0
47.62500	-2
47.63333	-2
47.64167	-2
47.65000	0
47.65833	3
47.66667	6
47.67500	7
47.68333	6
47.69167	4
47.70000	3
47.70833	1
47.71667	1
47.72500	2
47.73333	3
47.74167	5
47.75000	6
47.75833	7
47.76667	6
47.77500	3
47.78333	-2
47.79167	-8
47.80000	-12
47.80833	-14
47.81667	-12
47.82500	-5
47.83333	2
47.84167	9
47.85000	14
47.85833	15
47.86667	13
47.87500	10
47.88333	6
47.89167	3
47.90000	2
47.90833	2
47.91667	3
47.92500	3
47.93333	2
47.94167	1
47.95000	0
47.95833	-1
47.96667	-2
47.97500	-4
47.98333	-5
47.99167	-6
48.00000	-6
48.00833	-5
48.01667	-3
48.02500	-2
48.03333	-2
48.04167	-6
48.05000	-12
48.05833	-18
48.06667	-23
48.07500	-26
48.08333	-25
48.09167	-22
48.10000	-20
48.10833	-18
48.11667	-17
48.12500	-17
48.13333	-17
48.14167	-15
48.15000	-12
48.15833	-11
48.16667	-13
48.17500	-16
48.18333	-20
48.19167	-22
48.20000	-22
48.20833	-19
48.21667	-16
48.22500	-13
48.23333	-10
48.24167	-7
48.25000	-3
48.25833	0
48.26667	3
48.27500	5
48.28333	5
48.29167	4
48.30000	2
48.30833	-0
48.31667	-3
48.32500	-7
48.33333	-10
48.34167	-13
48.35000	-15
48.35833	-17
48.36667	-19
48.37500	-20
48.38333	-19
48.39167	-18
48.40000	-15
48.40833	-11
48.41667	-7
48.42500	-3
48.43333	-1
48.44167	-1
48.45000	-3
48.45833	-7
48.46667	-11
48.47500	-13
48.48333	-13
48.49167	-12
48.50000	-10
48.50833	-8
48.51667	-4
48.52500	0
48.53333	4
48.54167	5
48.55000	5
48.55833	3
48.56667	-1
48.57500	-4
48.58333	-5
48.59167	-5
48.60000	-5
48.60833	-6
48.61667	-7
48.62500	-8
48.63333	-8
48.64167	-7
48.65000	-6
48.65833	-6
48.66667	-7
48.67500	-10
48.68333	-14
48.69167	-18
48.70000	-19
48.70833	-16
48.71667	-13
48.72500	-9
48.73333	-7
48.74167	-8
48.75000	-9
48.75833	-11
48.76667	-13
48.77500	-15
48.78333	-16
48.79167	-17
48.80000	-17
48.80833	-15
48.81667	-14
48.82500	-11
48.83333	-9
48.84167	-8
48.85000	-8
48.85833	-10
48.86667	-15
48.87500	-20
48.88333	-23
48.89167	-24
48.90000	-23
48.90833	-22
48.91667	-22
48.92500	-24
48.93333	-26
48.94167	-28
48.95000	-28
48.95833	-26
48.96667	-20
48.97500	-14
48.98333	-8
48.99167	-4
49.00000	-1
49.00833	-0
49.01667	-0
49.02500	-1
49.03333	-1
49.04167	-1
49.05000	-1
49.05833	0
49.06667	1
49.07500	0
49.08333	-2
49.09167	-5
49.10000	-7
49.10833	-7
49.11667	-6
49.12500	-5
49.13333	-4
49.14167	-4
49.15000	-5
49.15833	-6
49.16667	-6
49.17500	-7
49.18333	-8
49.19167	-11
49.20000	-13
49.20833	-14
49.21667	-13
49.22500	-10
49.23333	-8
49.24167	-6
49.25000	-5
49.25833	-6
49.26667	-9
49.27500	-11
49.28333	-13
49.29167	-16
49.30000	-17
49.30833	-18
49.31667	-19
49.32500	-19
49.33333	-20
49.34167	-21
49.35000	-22
49.35833	-21
49.36667	-18
49.37500	-13
49.38333	-7
49.39167	-1
49.40000	3
49.40833	6
49.41667	7
49.42500	5
49.43333	2
49.44167	-2
49.45000	-5
49.45833	-7
49.46667	-7
49.47500	-7
49.48333	-7
49.49167	-7
49.50000	-9
49.50833	-12
49.51667	-15
49.52500	-17
49.53333	-18
49.54167	-16
49.55000	-12
49.55833	-9
49.56667	-6
49.57500	-4
49.58333	-4
49.59167	-5
49.60000	-9
49.60833	-13
49.61667	-17
49.62500	-18
49.63333	-16
49.64167	-13
49.65000	-10
49.65833	-7
49.66667	-7
49.67500	-8
49.68333	-10
49.69167	-13
49.70000	-14
49.70833	-15
49.71667	-14
49.72500	-14
49.73333	-13
49.74167	-15
49.75000	-18
49.75833	-20
49.76667	-22
49.77500	-24
49.78333	-25
49.79167	-27
49.80000	-27
49.80833	-26
49.81667	-24
49.82500	-20
49.83333	-16
49.84167	-12
49.85000	-9
49.85833	-6
49.86667	-4
49.87500	-3
49.88333	-3
49.89167	-4
49.90000	-4
49.90833	-5
49.91667	-5
49.92500	-5
49.93333	-5
49.94167	-4
49.95000	-2
49.95833	0
49.96667	1
49.97500	1
49.98333	-0
49.99167	-3
50.00000	-4
50.00833	-3
50.01667	-1
50.02500	1
50.03333	4
50.04167	6
50.05000	8
50.05833	9
50.06667	10
50.07500	10
50.08333	8
50.09167	4
50.10000	1
50.10833	-2
50.11667	-3
50.12500	-3
50.13333	-1
50.14167	0
50.15000	2
50.15833	3
50.16667	4
50.17500	4
50.18333	6
50.19167	7
50.20000	8
50.20833	7
50.21667	6
50.22500	3
50.23333	2
50.24167	1
50.25000	2
50.25833	3
50.26667	4
50.27500	4
50.28333	4
50.29167	6
50.30000	8
50.30833	10
50.31667	12
50.32500	14
50.33333	15
50.34167	16
50.35000	14
50.35833	13
50.36667	14
50.37500	14
50.38333	15
50.39167	16
50.40000	17
50.40833	19
50.41667	20
50.42500	20
50.43333	21
50.44167	22
50.45000	24
50.45833	27
50.46667	28
50.47500	28
50.48333	26
50.49167	22
50.50000	18
50.50833	14
50.51667	11
50.52500	9
50.53333	10
50.54167	13
50.55000	18
50.55833	24
50.56667	29
50.57500	34
50.58333	37
50.59167	39
50.60000	39
50.60833	39
50.61667	40
50.62500	40
50.63333	42
50.64167	43
50.65000	43
50.65833	42
50.66667	41
50.67500	41
50.68333	42
50.69167	44
50.70000	46
50.70833	47
50.71667	48
50.72500	48
50.73333	48
50.74167	49
50.75000	53
50.75833	57
50.76667	60
50.77500	62
50.78333	61
50.79167	58
50.80000	57
50.80833	58
50.81667	62
50.82500	69
50.83333	74
50.84167	76
50.85000	75
50.85833	72
50.86667	67
50.87500	63
50.88333	62
50.89167	61
50.90000	61
50.90833	62
50.91667	63
50.92500	65
50.93333	66
50.94167	67
50.95000	67
50.95833	67
50.96667	67
50.97500	67
50.98333	67
50.99167	68
51.00000	70
51.00833	73
51.01667	77
51.02500	81
51.03333	82
51.04167	80
51.05000	74
51.05833	68
51.06667	63
51.07500	61
51.08333	60
51.09167	61
51.10000	63
51.10833	64
51.11667	65
51.12500	67
51.13333	69
51.14167	72
51.15000	75
51.15833	78
51.16667	81
51.17500	83
51.18333	83
51.19167	82
51.20000	81
51.20833	79
51.21667	75
51.22500	70
51.23333	64
51.24167	60
51.25000	58
51.25833	59
51.26667	61
51.27500	64
51.28333	65
51.29167	64
51.30000	62
51.30833	60
51.31667	59
51.32500	60
51.33333	60
51.34167	60
51.35000	59
51.35833	58
51.36667	59
51.37500	60
51.38333	61
51.39167	61
51.40000	61
51.40833	60
51.41667	59
51.42500	59
51.43333	59
51.44167	56
51.45000	52
51.45833	48
51.46667	45
51.47500	43
51.48333	43
51.49167	45
51.50000	47
51.50833	48
51.51667	49
51.52500	48
51.53333	47
51.54167	46
51.55000	44
51.55833	43
51.56667	41
51.57500	41
51.58333	41
51.59167	41
51.60000	42
51.60833	43
51.61667	44
51.62500	42
51.63333	39
51.64167	37
51.65000	36
51.65833	35
51.66667	37
51.67500	37
51.68333	37
51.69167	36
51.70000	33
51.70833	30
51.71667	28
51.72500	27
51.73333	30
51.74167	34
51.75000	38
51.75833	42
51.76667	45
51.77500	47
51.78333	49
51.79167	50
51.80000	49
51.80833	47
51.81667	44
51.82500	41
51.83333	38
51.84167	38
51.85000	39
51.85833	40
51.86667	41
51.87500	43
51.88333	44
51.89167	47
51.90000	52
51.90833	58
51.91667	63
51.92500	65
51.93333	65
51.94167	64
51.95000	63
51.95833	63
51.96667	65
51.97500	68
51.98333	72
51.99167	75
52.00000	76
52.00833	75
52.01667	73
52.02500	71
52.03333	69
52.04167	69
52.05000	72
52.05833	76
52.06667	81
52.07500	85
52.08333	90
52.09167	93
52.10000	95
52.10833	95
52.11667	94
52.12500	94
52.13333	94
52.14167	95
52.15000	97
52.15833	101
52.16667	105
52.17500	110
52.18333	114
52.19167	118
52.20000	119
52.20833	119
52.21667	119
52.22500	120
52.23333	122
52.24167	125
52.25000	128
52.25833	129
52.26667	128
52.27500	127
52.28333	126
52.29167	127
52.30000	128
52.30833	130
52.31667	133
52.32500	138
52.33333	143
52.34167	147
52.35000	151
52.35833	154
52.36667	155
52.37500	155
52.38333	156
52.39167	158
52.40000	161
52.40833	166
52.41667	170
52.42500	175
52.43333	178
52.44167	180
52.45000	182
52.45833	185
52.46667	190
52.47500	194
52.48333	196
52.49167	196
52.50000	195
52.50833	194
52.51667	194
52.52500	195
52.53333	197
52.54167	200
52.55000	204
52.55833	209
52.56667	215
52.57500	219
52.58333	221
52.59167	222
52.60000	221
52.60833	220
52.61667	220
52.62500	224
52.63333	229
52.64167	235
52.65000	241
52.65833	244
52.66667	246
52.67500	246
52.68333	245
52.69167	244
52.70000	245
52.70833	247
52.71667	250
52.72500	252
52.73333	252
52.74167	251
52.75000	248
52.75833	245
52.76667	243
52.77500	241
52.78333	239
52.79167	239
52.80000	241
52.80833	244
52.81667	249
52.82500	255
52.83333	261
52.84167	266
52.85000	270
52.85833	272
52.86667	272
52.87500	270
52.88333	269
52.89167	268
52.90000	269
52.90833	270
52.91667	272
52.92500	274
52.93333	277
52.94167	280
52.95000	282
52.95833	285
52.96667	287
52.97500	289
52.98333	289
52.99167	287
53.00000	283
53.00833	278
53.01667	273
53.02500	268
53.03333	265
53.04167	263
53.05000	263
53.05833	262
53.06667	260
53.07500	255
53.08333	249
53.09167	243
53.10000	239
53.10833	236
53.11667	235
53.12500	237
53.13333	241
53.14167	245
53.15000	249
53.15833	251
53.16667	251
53.17500	249
53.18333	247
53.19167	245
53.20000	245
53.20833	246
53.21667	249
53.22500	252
53.23333	256
53.24167	260
53.25000	263
53.25833	261
53.26667	254
53.27500	247
53.28333	238
53.29167	232
53.30000	229
53.30833	230
53.31667	231
53.32500	231
53.33333	232
53.34167	230
53.35000	227
53.35833	224
53.36667	221
53.37500	219
53.38333	218
53.39167	216
53.40000	214
53.40833	210
53.41667	206
53.42500	203
53.43333	200
53.44167	199
53.45000	199
53.45833	200
53.46667	202
53.47500	204
53.48333	204
53.49167	202
53.50000	198
53.50833	193
53.51667	189
53.52500	186
53.53333	184
53.54167	184
53.55000	185
53.55833	187
53.56667	187
53.57500	187
53.58333	186
53.59167	184
53.60000	180
53.60833	176
53.61667	170
53.62500	164
53.63333	158
53.64167	153
53.65000	151
53.65833	151
53.66667	152
53.67500	155
53.68333	156
53.69167	156
53.70000	155
53.70833	153
53.71667	150
53.72500	147
53.73333	143
53.74167	137
53.75000	130
53.75833	124
53.76667	120
53.77500	117
53.78333	116
53.79167	116
53.80000	116
53.80833	115
53.81667	114
53.82500	112
53.83333	109
53.84167	108
53.85000	108
53.85833	108
53.86667	108
53.87500	108
53.88333	110
53.89167	111
53.90000	111
53.90833	110
53.91667	107
53.92500	105
53.93333	103
53.94167	101
53.95000	99
53.95833	97
53.96667	93
53.97500	90
53.98333	88
53.99167	87
54.00000	88
54.00833	89
54.01667	91
54.02500	91
54.03333	90
54.04167	87
54.05000	84
54.05833	82
54.06667	82
54.07500	82
54.08333	80
54.09167	76
54.10000	72
54.10833	67
54.11667	63
54.12500	62
54.13333	61
54.14167	62
54.15000	64
54.15833	66
54.16667	69
54.17500	71
54.18333	72
54.19167	71
54.20000	70
54.20833	69
54.21667	68
54.22500	68
54.23333	68
54.24167	67
54.25000	65
54.25833	62
54.26667	61
54.27500	60
54.28333	62
54.29167	65
54.30000	67
54.30833	68
54.31667	68
54.32500	66
54.33333	63
54.34167	59
54.35000	56
54.35833	53
54.36667	50
54.37500	50
54.38333	51
54.39167	53
54.40000	56
54.40833	59
54.41667	61
54.42500	61
54.43333	59
54.44167	57
54.45000	54
54.45833	52
54.46667	51
54.47500	50
54.48333	50
54.49167	49
54.50000	49
54.50833	50
54.51667	51
54.52500	49
54.53333	46
54.54167	41
54.55000	38
54.55833	38
54.56667	41
54.57500	44
54.58333	46
54.59167	46
54.60000	41
54.60833	35
54.61667	30
54.62500	28
54.63333	29
54.64167	32
54.65000	33
54.65833	33
54.66667	31
54.67500	29
54.68333	26
54.69167	24
54.70000	22
54.70833	20
54.71667	19
54.72500	18
54.73333	19
54.74167	21
54.75000	24
54.75833	28
54.76667	30
54.77500	32
54.78333	33
54.79167	33
54.80000	33
54.80833	34
54.81667	33
54.82500	31
54.83333	29
54.84167	27
54.85000	26
54.85833	25
54.86667	25
54.87500	25
54.88333	25
54.89167	24
54.90000	22
54.90833	19
54.91667	17
54.92500	16
54.93333	17
54.94167	21
54.95000	24
54.95833	27
54.96667	28
54.97500	29
54.98333	29
54.99167	30
55.00000	31
55.00833	31
55.01667	30
55.02500	27
55.03333	24
55.04167	23
55.05000	23
55.05833	26
55.06667	29
55.07500	31
55.08333	31
55.09167	29
55.10000	27
55.10833	25
55.11667	23
55.12500	24
55.13333	25
55.14167	26
55.15000	26
55.15833	24
55.16667	22
55.17500	20
55.18333	18
55.19167	17
55.20000	16
55.20833	15
55.21667	14
55.22500	14
55.23333	13
55.24167	13
55.25000	12
55.25833	9
55.26667	6
55.27500	4
55.28333	3
55.29167	4
55.30000	5
55.30833	6
55.31667	4
55.32500	-0
55.33333	-4
55.34167	-5
55.35000	-3
55.35833	-1
55.36667	1
55.37500	1
55.38333	-1
55.39167	-3
55.40000	-3
55.40833	-2
55.41667	-1
55.42500	-2
55.43333	-3
55.44167	-4
55.45000	-5
55.45833	-4
55.46667	-2
55.47500	-0
55.48333	1
55.49167	3
55.50000	4
55.50833	6
55.51667	8
55.52500	10
55.53333	11
55.54167	12
55.55000	10
55.55833	9
55.56667	7
55.57500	4
55.58333	2
55.59167	1
55.60000	1
55.60833	1
55.61667	3
55.62500	5
55.63333	6
55.64167	5
55.65000	4
55.65833	2
55.66667	-0
55.67500	-2
55.68333	-3
55.69167	-4
55.70000	-5
55.70833	-7
55.71667	-8
55.72500	-7
55.73333	-5
55.74167	-2
55.75000	1
55.75833	3
55.76667	4
55.77500	5
55.78333	6
55.79167	7
55.80000	7
55.80833	7
55.81667	6
55.82500	4
55.83333	2
55.84167	0
55.85000	-0
55.85833	1
55.86667	4
55.87500	7
55.88333	9
55.89167	9
55.90000	9
55.90833	7
55.91667	5
55.92500	4
55.93333	4
55.94167	7
55.95000	11
55.95833	13
55.96667	14
55.97500	12
55.98333	9
55.99167	7
56.00000	5
56.00833	4
56.01667	3
56.02500	0
56.03333	-2
56.04167	-4
56.05000	-4
56.05833	-5
56.06667	-6
56.07500	-8
56.08333	-10
56.09167	-12
56.10000	-12
56.10833	-11
56.11667	-8
56.12500	-5
56.13333	-2
56.14167	2
56.15000	5
56.15833	6
56.16667	5
56.17500	2
56.18333	-2
56.19167	-6
56.20000	-8
56.20833	-6
56.21667	-4
56.22500	0
56.23333	3
56.24167	3
56.25000	1
56.25833	0
56.26667	1
56.27500	2
56.28333	5
56.29167	9
56.30000	11
56.30833	13
56.31667	12
56.32500	9
56.33333	4
56.34167	1
56.35000	-0
56.35833	2
56.36667	6
56.37500	9
56.38333	8
56.39167	6
56.40000	4
56.40833	4
56.41667	6
56.42500	9
56.43333	12
56.44167	13
56.45000	12
56.45833	11
56.46667	8
56.47500	5
56.48333	-1
56.49167	-5
56.50000	-8
56.50833	-8
56.51667	-5
56.52500	-0
56.53333	3
56.54167	5
56.55000	4
56.55833	1
56.56667	-2
56.57500	-6
56.58333	-9
56.59167	-10
56.60000	-9
56.60833	-6
56.61667	-2
56.62500	3
56.63333	6
56.64167	6
56.65000	3
56.65833	0
56.66667	-3
56.67500	-4
56.68333	-4
56.69167	-2
56.70000	2
56.70833	7
56.71667	12
56.72500	16
56.73333	18
56.74167	17
56.75000	13
56.75833	9
56.76667	6
56.77500	5
56.78333	6
56.79167	8
56.80000	10
56.80833	12
56.81667	10
56.82500	5
56.83333	-1
56.84167	-7
56.85000	-11
56.85833	-13
56.86667	-12
56.87500	-11
56.88333	-8
56.89167	-7
56.90000	-6
56.90833	-7
56.91667	-9
56.92500	-12
56.93333	-14
56.94167	-15
56.95000	-14
56.95833	-14
56.96667	-16
56.97500	-17
56.98333	-18
56.99167	-18
57.00000	-19
57.00833	-20
57.01667	-20
57.02500	-18
57.03333	-14
57.04167	-9
57.05000	-3
57.05833	1
57.06667	0
57.07500	-2
57.08333	-5
57.09167	-8
57.10000	-9
57.10833	-9
57.11667	-9
57.12500	-10
57.13333	-10
57.14167	-9
57.15000	-7
57.15833	-4
57.16667	-2
57.17500	-1
57.18333	-1
57.19167	-1
57.20000	-1
57.20833	-1
57.21667	-1
57.22500	-2
57.23333	-4
57.24167	-7
57.25000	-10
57.25833	-11
57.26667	-9
57.27500	-6
57.28333	1
57.29167	8
57.30000	14
57.30833	20
57.31667	23
57.32500	23
57.33333	22
57.34167	18
57.35000	13
57.35833	7
57.36667	0
57.37500	-6
57.38333	-10
57.39167	-14
57.40000	-15
57.40833	-15
57.41667	-13
57.42500	-12
57.43333	-10
57.44167	-8
57.45000	-7
57.45833	-5
57.46667	-3
57.47500	-2
57.48333	-1
57.49167	-2
57.50000	-2
57.50833	-3
57.51667	-3
57.52500	-4
57.53333	-5
57.54167	-5
57.55000	-4
57.55833	-2
57.56667	-0
57.57500	2
57.58333	4
57.59167	5
57.60000	5
57.60833	3
57.61667	1
57.62500	-2
57.63333	-3
57.64167	-2
57.65000	1
57.65833	4
57.66667	5
57.67500	3
57.68333	-0
57.69167	-4
57.70000	-7
57.70833	-8
57.71667	-8
57.72500	-9
57.73333	-10
57.74167	-9
57.75000	-8
57.75833	-6
57.76667	-6
57.77500	-6
57.78333	-9
57.79167	-11
57.80000	-9
57.80833	-6
57.81667	-3
57.82500	-2
57.83333	-3
57.84167	-5
57.85000	-7
57.85833	-8
57.86667	-8
57.87500	-7
57.88333	-8
57.89167	-10
57.90000	-12
57.90833	-12
57.91667	-12
57.92500	-11
57.93333	-10
57.94167	-10
57.95000	-11
57.95833	-12
57.96667	-13
57.97500	-13
57.98333	-12
57.99167	-10
58.00000	-6
58.00833	-3
58.01667	1
58.02500	2
58.03333	3
58.04167	2
58.05000	1
58.05833	2
58.06667	3
58.07500	4
58.08333	4
58.09167	3
58.10000	1
58.10833	-0
58.11667	-2
58.12500	-4
58.13333	-6
58.14167	-7
58.15000	-7
58.15833	-6
58.16667	-3
58.17500	-0
58.18333	2
58.19167	3
58.20000	4
58.20833	5
58.21667	6
58.22500	6
58.23333	5
58.24167	1
58.25000	-3
58.25833	-6
58.26667	-9
58.27500	-12
58.28333	-12
58.29167	-12
58.30000	-9
58.30833	-6
58.31667	-2
58.32500	1
58.33333	3
58.34167	4
58.35000	4
58.35833	4
58.36667	5
58.37500	6
58.38333	6
58.39167	7
58.40000	7
58.40833	7
58.41667	5
58.42500	1
58.43333	-5
58.44167	-10
58.45000	-13
58.45833	-13
58.46667	-10
58.47500	-6
58.48333	-4
58.49167	-1
58.50000	1
58.50833	4
58.51667	7
58.52500	10
58.53333	11
58.54167	10
58.55000	9
58.55833	7
58.56667	5
58.57500	2
58.58333	-1
58.59167	-6
58.60000	-9
58.60833	-11
58.61667	-11
58.62500	-6
58.63333	-2
58.64167	1
58.65000	1
58.65833	0
58.66667	-2
58.67500	-4
58.68333	-4
58.69167	-4
58.70000	-2
58.70833	0
58.71667	2
58.72500	3
58.73333	2
58.74167	-0
58.75000	-3
58.75833	-5
58.76667	-5
58.77500	-3
58.78333	-1
58.79167	1
58.80000	2
58.80833	1
58.81667	-0
58.82500	-1
58.83333	-3
58.84167	-3
58.85000	-3
58.85833	-4
58.86667	-6
58.87500	-9
58.88333	-9
58.89167	-9
58.90000	-8
58.90833	-6
58.91667	-4
58.92500	-3
58.93333	-3
58.94167	-3
58.95000	-2
58.95833	1
58.96667	3
58.97500	4
58.98333	2
58.99167	-2
59.00000	-5
59.00833	-7
59.01667	-6
59.02500	-2
59.03333	3
59.04167	7
59.05000	9
59.05833	9
59.06667	7
59.07500	6
59.08333	4
59.09167	4
59.10000	4
59.10833	3
59.11667	3
59.12500	5
59.13333	9
59.14167	13
59.15000	15
59.15833	15
59.16667	11
59.17500	5
59.18333	-1
59.19167	-7
59.20000	-12
59.20833	-16
59.21667	-18
59.22500	-17
59.23333	-15
59.24167	-13
59.25000	-12
59.25833	-12
59.26667	-15
59.27500	-17
59.28333	-17
59.29167	-13
59.30000	-8
59.30833	-3
59.31667	2
59.32500	5
59.33333	8
59.34167	8
59.35000	7
59.35833	4
59.36667	1
59.37500	-2
59.38333	-3
59.39167	-5
59.40000	-6
59.40833	-8
59.41667	-9
59.42500	-11
59.43333	-12
59.44167	-12
59.45000	-10
59.45833	-6
59.46667	-1
59.47500	4
59.48333	8
59.49167	9
59.50000	8
59.50833	6
59.51667	5
59.52500	4
59.53333	5
59.54167	4
59.55000	3
59.55833	1
59.56667	-1
59.57500	-3
59.58333	-3
59.59167	-3
59.60000	-4
59.60833	-4
59.61667	-4
59.62500	-1
59.63333	2
59.64167	6
59.65000	8
59.65833	9
59.66667	8
59.67500	5
59.68333	3
59.69167	0
59.70000	-3
59.70833	-6
59.71667	-8
59.72500	-10
59.73333	-13
59.74167	-17
59.75000	-20
59.75833	-22
59.76667	-21
59.77500	-18
59.78333	-12
59.79167	-5
59.80000	2
59.80833	7
59.81667	11
59.82500	12
59.83333	12
59.84167	11
59.85000	11
59.85833	11
59.86667	12
59.87500	12
59.88333	11
59.89167	9
59.90000	7
59.90833	3
59.91667	-0
59.92500	-4
59.93333	-6
59.94167	-6
59.95000	-3
59.95833	2
59.96667	6
59.97500	8
59.98333	7
59.99167	4
60.00000	-0

[LC Chromatogram(Detector A-Ch2)]
Interval(msec)	500
# of Points	7201
Start Time(min)	0.000
End Time(min)	60.000
Intensity Units	mV
Intensity Multiplier	0.001
Wavelength(nm)	230
R.Time (min)	Intensity
0.00000	-9
0.00833	-9
0.01667	-2
0.02500	3
0.03333	5
0.04167	6
0.05000	5
0.05833	2
0.06667	-1
0.07500	-5
0.08333	-7
0.09167	-8
0.10000	-7
0.10833	-5
0.11667	-3
0.12500	-1
0.13333	1
0.14167	2
0.15000	3
0.15833	2
0.16667	1
0.17500	-1
0.18333	-2
0.19167	-2
0.20000	-2
0.20833	-2
0.21667	-2
0.22500	-2
0.23333	-1
0.24167	0
0.25000	3
0.25833	5
0.26667	7
0.27500	8
0.28333	8
0.29167	7
0.30000	5
0.30833	3
0.31667	0
0.32500	-3
0.33333	-5
0.34167	-7
0.35000	-9
0.35833	-10
0.36667	-11
0.37500	-10
0.38333	-8
0.39167	-2
0.40000	4
0.40833	9
0.41667	11
0.42500	12
0.43333	11
0.44167	9
0.45000	8
0.45833	7
0.46667	6
0.47500	4
0.48333	2
0.49167	2
0.50000	2
0.50833	2
0.51667	2
0.52500	1
0.53333	-3
0.54167	-8
0.55000	-11
0.55833	-12
0.56667	-11
0.57500	-8
0.58333	-4
0.59167	-1
0.60000	1
0.60833	1
0.61667	-1
0.62500	-4
0.63333	-5
0.64167	-6
0.65000	-7
0.65833	-9
0.66667	-11
0.67500	-14
0.68333	-16
0.69167	-14
0.70000	-11
0.70833	-9
0.71667	-7
0.72500	-7
0.73333	-8
0.74167	-11
0.75000	-12
0.75833	-12
0.76667	-11
0.77500	-10
0.78333	-8
0.79167	-7
0.80000	-6
0.80833	-5
0.81667	-5
0.82500	-6
0.83333	-8
0.84167	-12
0.85000	-15
0.85833	-18
0.86667	-20
0.87500	-21
0.88333	-20
0.89167	-17
0.90000	-13
0.90833	-10
0.91667	-7
0.92500	-6
0.93333	-7
0.94167	-8
0.95000	-10
0.95833	-11
0.96667	-12
0.97500	-13
0.98333	-14
0.99167	-13
1.00000	-11
1.00833	-9
1.01667	-8
1.02500	-6
1.03333	-4
1.04167	-2
1.05000	0
1.05833	2
1.06667	3
1.07500	2
1.08333	1
1.09167	-1
1.10000	-4
1.10833	-7
1.11667	-10
1.12500	-13
1.13333	-15
1.14167	-15
1.15000	-14
1.15833	-11
1.16667	-9
1.17500	-7
1.18333	-6
1.19167	-7
1.20000	-9
1.20833	-10
1.21667	-11
1.22500	-10
1.23333	-9
1.24167	-6
1.25000	-3
1.25833	-1
1.26667	-1
1.27500	-4
1.28333	-8
1.29167	-10
1.30000	-11
1.30833	-9
1.31667	-7
1.32500	-6
1.33333	-8
1.34167	-11
1.35000	-13
1.35833	-14
1.36667	-13
1.37500	-10
1.38333	-8
1.39167	-7
1.40000	-7
1.40833	-8
1.41667	-11
1.42500	-14
1.43333	-17
1.44167	-20
1.45000	-21
1.45833	-23
1.46667	-25
1.47500	-26
1.48333	-28
1.49167	-29
1.50000	-28
1.50833	-28
1.51667	-26
1.52500	-24
1.53333	-22
1.54167	-20
1.55000	-20
1.55833	-22
1.56667	-24
1.57500	-27
1.58333	-27
1.59167	-23
1.60000	-19
1.60833	-15
1.61667	-12
1.62500	-11
1.63333	-13
1.64167	-16
1.65000	-18
1.65833	-20
1.66667	-22
1.67500	-24
1.68333	-25
1.69167	-26
1.70000	-25
1.70833	-23
1.71667	-20
1.72500	-19
1.73333	-18
1.74167	-18
1.75000	-17
1.75833	-15
1.76667	-12
1.77500	-8
1.78333	-6
1.79167	-5
1.80000	-6
1.80833	-7
1.81667	-9
1.82500	-11
1.83333	-13
1.84167	-15
1.85000	-17
1.85833	-18
1.86667	-20
1.87500	-21
1.88333	-22
1.89167	-22
1.90000	-20
1.90833	-17
1.91667	-14
1.92500	-12
1.93333	-14
1.94167	-16
1.95000	-19
1.95833	-21
1.96667	-23
1.97500	-24
1.98333	-25
1.99167	-25
2.00000	-26
2.00833	-27
2.01667	-29
2.02500	-31
2.03333	-32
2.04167	-32
2.05000	-29
2.05833	-26
2.06667	-24
2.07500	-23
2.08333	-23
2.09167	-22
2.10000	-20
2.10833	-16
2.11667	-13
2.12500	-11
2.13333	-11
2.14167	-11
2.15000	-11
2.15833	-11
2.16667	-11
2.17500	-13
2.18333	-15
2.19167	-18
2.20000	-20
2.20833	-21
2.21667	-21
2.22500	-20
2.23333	-21
2.24167	-22
2.25000	-23
2.25833	-24
2.26667	-25
2.27500	-24
2.28333	-23
2.29167	-24
2.30000	-27
2.30833	-28
2.31667	-28
2.32500	-27
2.33333	-25
2.34167	-24
2.35000	-25
2.35833	-26
2.36667	-28
2.37500	-28
2.38333	-28
2.39167	-28
2.40000	-27
2.40833	-26
2.41667	-24
2.42500	-23
2.43333	-22
2.44167	-22
2.45000	-22
2.45833	-23
2.46667	-23
2.47500	-21
2.48333	-18
2.49167	-16
2.50000	-15
2.50833	-14
2.51667	-14
2.52500	-13
2.53333	-12
2.54167	-11
2.55000	-12
2.55833	-15
2.56667	-19
2.57500	-23
2.58333	-27
2.59167	-28
2.60000	-29
2.60833	-31
2.61667	-33
2.62500	-36
2.63333	-39
2.64167	-40
2.65000	-40
2.65833	-37
2.66667	-34
2.67500	-31
2.68333	-29
2.69167	-28
2.70000	-28
2.70833	-29
2.71667	-31
2.72500	-33
2.73333	-35
2.74167	-37
2.75000	-35
2.75833	-33
2.76667	-30
2.77500	-29
2.78333	-28
2.79167	-26
2.80000	-23
2.80833	-21
2.81667	-18
2.82500	-17
2.83333	-18
2.84167	-20
2.85000	-23
2.85833	-25
2.86667	-26
2.87500	-26
2.88333	-26
2.89167	-27
2.90000	-29
2.90833	-31
2.91667	-34
2.92500	-36
2.93333	-37
2.94167	-38
2.95000	-38
2.95833	-37
2.96667	-35
2.97500	-32
2.98333	-30
2.99167	-29
3.00000	-29
3.00833	-29
3.01667	-29
3.02500	-29
3.03333	-29
3.04167	-28
3.05000	-27
3.05833	-24
3.06667	-22
3.07500	-22
3.08333	-24
3.09167	-27
3.10000	-30
3.10833	-31
3.11667	-30
3.12500	-30
3.13333	-29
3.14167	-30
3.15000	-30
3.15833	-30
3.16667	-29
3.17500	-29
3.18333	-30
3.19167	-31
3.20000	-32
3.20833	-33
3.21667	-34
3.22500	-34
3.23333	-32
3.24167	-28
3.25000	-24
3.25833	-20
3.26667	-19
3.27500	-20
3.28333	-22
3.29167	-25
3.30000	-26
3.30833	-24
3.31667	-21
3.32500	-18
3.33333	-19
3.34167	-21
3.35000	-23
3.35833	-25
3.36667	-24
3.37500	-20
3.38333	-17
3.39167	-17
3.40000	-19
3.40833	-23
3.41667	-28
3.42500	-30
3.43333	-31
3.44167	-30
3.45000	-29
3.45833	-30
3.46667	-32
3.47500	-36
3.48333	-40
3.49167	-44
3.50000	-48
3.50833	-50
3.51667	-49
3.52500	-47
3.53333	-43
3.54167	-39
3.55000	-37
3.55833	-36
3.56667	-35
3.57500	-32
3.58333	-29
3.59167	-26
3.60000	-24
3.60833	-24
3.61667	-25
3.62500	-26
3.63333	-25
3.64167	-22
3.65000	-19
3.65833	-17
3.66667	-17
3.67500	-20
3.68333	-24
3.69167	-29
3.70000	-34
3.70833	-38
3.71667	-40
3.72500	-42
3.73333	-43
3.74167	-43
3.75000	-43
3.75833	-43
3.76667	-43
3.77500	-40
3.78333	-35
3.79167	-29
3.80000	-23
3.80833	-19
3.81667	-18
3.82500	-21
3.83333	-27
3.84167	-34
3.85000	-40
3.85833	-45
3.86667	-47
3.87500	-44
3.88333	-41
3.89167	-36
3.90000	-32
3.90833	-28
3.91667	-26
3.92500	-25
3.93333	-25
3.94167	-27
3.95000	-29
3.95833	-32
3.96667	-34
3.97500	-34
3.98333	-34
3.99167	-35
4.00000	-37
4.00833	-40
4.01667	-44
4.02500	-46
4.03333	-45
4.04167	-42
4.05000	-38
4.05833	-35
4.06667	-33
4.07500	-32
4.08333	-31
4.09167	-30
4.10000	-29
4.10833	-28
4.11667	-28
4.12500	-28
4.13333	-27
4.14167	-27
4.15000	-27
4.15833	-27
4.16667	-28
4.17500	-30
4.18333	-32
4.19167	-33
4.20000	-33
4.20833	-32
4.21667	-32
4.22500	-31
4.23333	-31
4.24167	-32
4.25000	-32
4.25833	-31
4.26667	-30
4.27500	-31
4.28333	-32
4.29167	-35
4.30000	-38
4.30833	-39
4.31667	-38
4.32500	-36
4.33333	-33
4.34167	-31
4.35000	-31
4.35833	-33
4.36667	-35
4.37500	-36
4.38333	-37
4.39167	-37
4.40000	-35
4.40833	-34
4.41667	-34
4.42500	-35
4.43333	-36
4.44167	-38
4.45000	-39
4.45833	-38
4.46667	-36
4.47500	-32
4.48333	-27
4.49167	-22
4.50000	-18
4.50833	-16
4.51667	-17
4.52500	-18
4.53333	-21
4.54167	-24
4.55000	-25
4.55833	-24
4.56667	-23
4.57500	-22
4.58333	-21
4.59167	-21
4.60000	-22
4.60833	-24
4.61667	-27
4.62500	-28
4.63333	-30
4.64167	-31
4.65000	-32
4.65833	-32
4.66667	-32
4.67500	-33
4.68333	-34
4.69167	-35
4.70000	-35
4.70833	-35
4.71667	-36
4.72500	-36
4.73333	-36
4.74167	-36
4.75000	-36
4.75833	-37
4.76667	-38
4.77500	-39
4.78333	-40
4.79167	-39
4.80000	-37
4.80833	-34
4.81667	-33
4.82500	-33
4.83333	-35
4.84167	-38
4.85000	-41
4.85833	-45
4.86667	-47
4.87500	-48
4.88333	-48
4.89167	-48
4.90000	-49
4.90833	-50
4.91667	-51
4.92500	-50
4.93333	-47
4.94167	-42
4.95000	-38
4.95833	-34
4.96667	-32
4.97500	-31
4.98333	-30
4.99167	-30
5.00000	-30
5.00833	-31
5.01667	-32
5.02500	-32
5.03333	-32
5.04167	-32
5.05000	-32
5.05833	-33
5.06667	-33
5.07500	-32
5.08333	-30
5.09167	-29
5.10000	-29
5.10833	-32
5.11667	-35
5.12500	-37
5.13333	-36
5.14167	-33
5.15000	-28
5.15833	-24
5.16667	-22
5.17500	-23
5.18333	-26
5.19167	-29
5.20000	-32
5.20833	-32
5.21667	-31
5.22500	-28
5.23333	-26
5.24167	-25
5.25000	-24
5.25833	-24
5.26667	-25
5.27500	-26
5.28333	-28
5.29167	-31
5.30000	-34
5.30833	-37
5.31667	-40
5.32500	-42
5.33333	-43
5.34167	-45
5.35000	-45
5.35833	-44
5.36667	-43
5.37500	-41
5.38333	-39
5.39167	-37
5.40000	-36
5.40833	-36
5.41667	-38
5.42500	-39
5.43333	-41
5.44167	-42
5.45000	-41
5.45833	-41
5.46667	-40
5.47500	-39
5.48333	-37
5.49167	-35
5.50000	-33
5.50833	-32
5.51667	-33
5.52500	-35
5.53333	-37
5.54167	-37
5.55000	-35
5.55833	-32
5.56667	-28
5.57500	-26
5.58333	-25
5.59167	-26
5.60000	-28
5.60833	-30
5.61667	-32
5.62500	-32
5.63333	-31
5.64167	-30
5.65000	-29
5.65833	-31
5.66667	-33
5.67500	-36
5.68333	-39
5.69167	-41
5.70000	-43
5.70833	-44
5.71667	-44
5.72500	-43
5.73333	-43
5.74167	-42
5.75000	-40
5.75833	-38
5.76667	-36
5.77500	-36
5.78333	-37
5.79167	-40
5.80000	-43
5.80833	-45
5.81667	-45
5.82500	-43
5.83333	-40
5.84167	-38
5.85000	-36
5.85833	-34
5.86667	-32
5.87500	-26
5.88333	1
5.89167	57
5.90000	120
5.90833	166
5.91667	188
5.92500	173
5.93333	123
5.94167	68
5.95000	26
5.95833	-2
5.96667	-20
5.97500	-32
5.98333	-38
5.99167	-40
6.00000	-39
6.00833	-36
6.01667	-33
6.02500	-32
6.03333	-31
6.04167	-32
6.05000	-33
6.05833	-34
6.06667	-34
6.07500	-34
6.08333	-33
6.09167	-32
6.10000	-32
6.10833	-34
6.11667	-36
6.12500	-38
6.13333	-39
6.14167	-39
6.15000	-38
6.15833	-37
6.16667	-37
6.17500	-37
6.18333	-38
6.19167	-40
6.20000	-41
6.20833	-42
6.21667	-41
6.22500	-40
6.23333	-37
6.24167	-35
6.25000	-35
6.25833	-36
6.26667	-38
6.27500	-40
6.28333	-42
6.29167	-42
6.30000	-40
6.30833	-36
6.31667	-31
6.32500	-28
6.33333	-27
6.34167	-29
6.35000	-34
6.35833	-40
6.36667	-44
6.37500	-45
6.38333	-46
6.39167	-46
6.40000	-46
6.40833	-48
6.41667	-50
6.42500	-53
6.43333	-54
6.44167	-55
6.45000	-55
6.45833	-53
6.46667	-51
6.47500	-47
6.48333	-44
6.49167	-41
6.50000	-39
6.50833	-36
6.51667	-34
6.52500	-32
6.53333	-31
6.54167	-31
6.55000	-33
6.55833	-35
6.56667	-37
6.57500	-39
6.58333	-37
6.59167	-33
6.60000	-28
6.60833	-24
6.61667	-23
6.62500	-24
6.63333	-27
6.64167	-31
6.65000	-33
6.65833	-34
6.66667	-34
6.67500	-32
6.68333	-30
6.69167	-28
6.70000	-28
6.70833	-29
6.71667	-31
6.72500	-32
6.73333	-33
6.74167	-32
6.75000	-32
6.75833	-31
6.76667	-32
6.77500	-32
6.78333	-33
6.79167	-35
6.80000	-36
6.80833	-38
6.81667	-39
6.82500	-40
6.83333	-40
6.84167	-40
6.85000	-39
6.85833	-39
6.86667	-39
6.87500	-41
6.88333	-43
6.89167	-44
6.90000	-44
6.90833	-43
6.91667	-42
6.92500	-40
6.93333	-38
6.94167	-36
6.95000	-34
6.95833	-33
6.96667	-33
6.97500	-34
6.98333	-36
6.99167	-37
7.00000	-38
7.00833	-40
7.01667	-41
7.02500	-42
7.03333	-43
7.04167	-43
7.05000	-41
7.05833	-39
7.06667	-38
7.07500	-41
7.08333	-45
7.09167	-49
7.10000	-51
7.10833	-50
7.11667	-46
7.12500	-44
7.13333	-42
7.14167	-42
7.15000	-41
7.15833	-40
7.16667	-41
7.17500	-43
7.18333	-46
7.19167	-50
7.20000	-53
7.20833	-54
7.21667	-53
7.22500	-50
7.23333	-46
7.24167	-42
7.25000	-39
7.25833	-37
7.26667	-36
7.27500	-37
7.28333	-41
7.29167	-48
7.30000	-53
7.30833	-56
7.31667	-54
7.32500	-50
7.33333	-46
7.34167	-42
7.35000	-40
7.35833	-40
7.36667	-38
7.37500	-33
7.38333	-29
7.39167	-27
7.40000	-29
7.40833	-32
7.41667	-36
7.42500	-38
7.43333	-38
7.44167	-36
7.45000	-34
7.45833	-32
7.46667	-31
7.47500	-32
7.48333	-32
7.49167	-31
7.50000	-28
7.50833	-25
7.51667	-22
7.52500	-21
7.53333	-22
7.54167	-26
7.55000	-31
7.55833	-37
7.56667	-42
7.57500	-46
7.58333	-49
7.59167	-51
7.60000	-51
7.60833	-51
7.61667	-51
7.62500	-52
7.63333	-52
7.64167	-51
7.65000	-48
7.65833	-45
7.66667	-43
7.67500	-43
7.68333	-45
7.69167	-47
7.70000	-50
7.70833	-50
7.71667	-49
7.72500	-47
7.73333	-46
7.74167	-46
7.75000	-46
7.75833	-46
7.76667	-44
7.77500	-39
7.78333	-35
7.79167	-31
7.80000	-29
7.80833	-27
7.81667	-26
7.82500	-25
7.83333	-24
7.84167	-23
7.85000	-24
7.85833	-27
7.86667	-30
7.87500	-34
7.88333	-37
7.89167	-39
7.90000	-40
7.90833	-40
7.91667	-41
7.92500	-41
7.93333	-41
7.94167	-39
7.95000	-38
7.95833	-37
7.96667	-36
7.97500	-35
7.98333	-35
7.99167	-35
8.00000	-36
8.00833	-38
8.01667	-39
8.02500	-40
8.03333	-39
8.04167	-37
8.05000	-35
8.05833	-33
8.06667	-32
8.07500	-30
8.08333	-29
8.09167	-28
8.10000	-27
8.10833	-25
8.11667	-25
8.12500	-25
8.13333	-27
8.14167	-30
8.15000	-33
8.15833	-34
8.16667	-35
8.17500	-34
8.18333	-34
8.19167	-36
8.20000	-39
8.20833	-40
8.21667	-40
8.22500	-37
8.23333	-33
8.24167	-29
8.25000	-26
8.25833	-25
8.26667	-26
8.27500	-27
8.28333	-30
8.29167	-34
8.30000	-39
8.30833	-44
8.31667	-49
8.32500	-53
8.33333	-57
8.34167	-59
8.35000	-58
8.35833	-55
8.36667	-52
8.37500	-48
8.38333	-44
8.39167	-41
8.40000	-38
8.40833	-35
8.41667	-31
8.42500	-28
8.43333	-26
8.44167	-23
8.45000	-21
8.45833	-19
8.46667	-20
8.47500	-22
8.48333	-25
8.49167	-27
8.50000	-28
8.50833	-27
8.51667	-25
8.52500	-23
8.53333	-22
8.54167	-21
8.55000	-19
8.55833	-17
8.56667	-15
8.57500	-14
8.58333	-15
8.59167	-20
8.60000	-26
8.60833	-32
8.61667	-36
8.62500	-39
8.63333	-40
8.64167	-40
8.65000	-40
8.65833	-41
8.66667	-41
8.67500	-42
8.68333	-43
8.69167	-43
8.70000	-43
8.70833	-42
8.71667	-40
8.72500	-36
8.73333	-32
8.74167	-28
8.75000	-25
8.75833	-24
8.76667	-23
8.77500	-25
8.78333	-27
8.79167	-30
8.80000	-33
8.80833	-35
8.81667	-35
8.82500	-34
8.83333	-34
8.84167	-34
8.85000	-34
8.85833	-34
8.86667	-33
8.87500	-33
8.88333	-33
8.89167	-35
8.90000	-37
8.90833	-40
8.91667	-42
8.92500	-43
8.93333	-43
8.94167	-43
8.95000	-42
8.95833	-40
8.96667	-40
8.97500	-41
8.98333	-42
8.99167	-45
9.00000	-46
9.00833	-46
9.01667	-44
9.02500	-41
9.03333	-38
9.04167	-35
9.05000	-33
9.05833	-33
9.06667	-34
9.07500	-34
9.08333	-36
9.09167	-40
9.10000	-44
9.10833	-48
9.11667	-50
9.12500	-51
9.13333	-49
9.14167	-46
9.15000	-41
9.15833	-36
9.16667	-32
9.17500	-31
9.18333	-32
9.19167	-36
9.20000	-42
9.20833	-46
9.21667	-49
9.22500	-48
9.23333	-43
9.24167	-37
9.25000	-31
9.25833	-27
9.26667	-25
9.27500	-25
9.28333	-27
9.29167	-29
9.30000	-32
9.30833	-35
9.31667	-38
9.32500	-40
9.33333	-38
9.34167	-36
9.35000	-36
9.35833	-37
9.36667	-38
9.37500	-40
9.38333	-41
9.39167	-41
9.40000	-39
9.40833	-37
9.41667	-35
9.42500	-33
9.43333	-32
9.44167	-32
9.45000	-34
9.45833	-37
9.46667	-40
9.47500	-41
9.48333	-41
9.49167	-39
9.50000	-37
9.50833	-34
9.51667	-31
9.52500	-29
9.53333	-27
9.54167	-25
9.55000	-25
9.55833	-26
9.56667	-28
9.57500	-31
9.58333	-33
9.59167	-33
9.60000	-32
9.60833	-30
9.61667	-28
9.62500	-27
9.63333	-28
9.64167	-30
9.65000	-33
9.65833	-36
9.66667	-39
9.67500	-40
9.68333	-41
9.69167	-41
9.70000	-40
9.70833	-39
9.71667	-37
9.72500	-34
9.73333	-31
9.74167	-30
9.75000	-30
9.75833	-33
9.76667	-34
9.77500	-32
9.78333	-29
9.79167	-25
9.80000	-22
9.80833	-21
9.81667	-23
9.82500	-26
9.83333	-30
9.84167	-35
9.85000	-39
9.85833	-42
9.86667	-44
9.87500	-44
9.88333	-43
9.89167	-41
9.90000	-39
9.90833	-38
9.91667	-37
9.92500	-37
9.93333	-37
9.94167	-36
9.95000	-33
9.95833	-30
9.96667	-30
9.97500	-31
9.98333	-35
9.99167	-39
10.00000	-43
10.00833	-46
10.01667	-47
10.02500	-48
10.03333	-48
10.04167	-46
10.05000	-44
10.05833	-40
10.06667	-37
10.07500	-34
10.08333	-31
10.09167	-29
10.10000	-29
10.10833	-30
10.11667	-33
10.12500	-37
10.13333	-41
10.14167	-43
10.15000	-42
10.15833	-39
10.16667	-37
10.17500	-35
10.18333	-34
10.19167	-35
10.20000	-36
10.20833	-38
10.21667	-39
10.22500	-40
10.23333	-43
10.24167	-46
10.25000	-49
10.25833	-50
10.26667	-49
10.27500	-46
10.28333	-42
10.29167	-38
10.30000	-35
10.30833	-34
10.31667	-34
10.32500	-35
10.33333	-37
10.34167	-39
10.35000	-40
10.35833	-40
10.36667	-41
10.37500	-41
10.38333	-40
10.39167	-39
10.40000	-36
10.40833	-33
10.41667	-28
10.42500	-25
10.43333	-23
10.44167	-23
10.45000	-25
10.45833	-28
10.46667	-31
10.47500	-34
10.48333	-37
10.49167	-39
10.50000	-41
10.50833	-43
10.51667	-43
10.52500	-43
10.53333	-42
10.54167	-41
10.55000	-40
10.55833	-39
10.56667	-39
10.57500	-40
10.58333	-42
10.59167	-44
10.60000	-45
10.60833	-44
10.61667	-41
10.62500	-38
10.63333	-37
10.64167	-36
10.65000	-37
10.65833	-37
10.66667	-36
10.67500	-34
10.68333	-33
10.69167	-34
10.70000	-36
10.70833	-38
10.71667	-38
10.72500	-36
10.73333	-33
10.74167	-30
10.75000	-28
10.75833	-28
10.76667	-29
10.77500	-31
10.78333	-31
10.79167	-30
10.80000	-27
10.80833	-25
10.81667	-25
10.82500	-26
10.83333	-30
10.84167	-33
10.85000	-35
10.85833	-35
10.86667	-34
10.87500	-35
10.88333	-35
10.89167	-37
10.90000	-38
10.90833	-39
10.91667	-39
10.92500	-37
10.93333	-34
10.94167	-31
10.95000	-29
10.95833	-28
10.96667	-28
10.97500	-31
10.98333	-35
10.99167	-41
11.00000	-47
11.00833	-51
11.01667	-54
11.02500	-54
11.03333	-51
11.04167	-47
11.05000	-44
11.05833	-40
11.06667	-38
11.07500	-37
11.08333	-36
11.09167	-35
11.10000	-35
11.10833	-35
11.11667	-36
11.12500	-38
11.13333	-40
11.14167	-42
11.15000	-44
11.15833	-46
11.16667	-46
11.17500	-46
11.18333	-45
11.19167	-45
11.20000	-46
11.20833	-48
11.21667	-49
11.22500	-50
11.23333	-51
11.24167	-53
11.25000	-53
11.25833	-52
11.26667	-49
11.27500	-45
11.28333	-41
11.29167	-38
11.30000	-36
11.30833	-36
11.31667	-40
11.32500	-45
11.33333	-50
11.34167	-54
11.35000	-55
11.35833	-55
11.36667	-52
11.37500	-48
11.38333	-44
11.39167	-42
11.40000	-40
11.40833	-37
11.41667	-34
11.42500	-30
11.43333	-28
11.44167	-28
11.45000	-31
11.45833	-37
11.46667	-41
11.47500	-42
11.48333	-41
11.49167	-37
11.50000	-32
11.50833	-27
11.51667	-23
11.52500	-22
11.53333	-24
11.54167	-28
11.55000	-32
11.55833	-34
11.56667	-33
11.57500	-29
11.58333	-24
11.59167	-21
11.60000	-21
11.60833	-24
11.61667	-29
11.62500	-33
11.63333	-36
11.64167	-37
11.65000	-37
11.65833	-38
11.66667	-38
11.67500	-37
11.68333	-35
11.69167	-35
11.70000	-37
11.70833	-40
11.71667	-43
11.72500	-44
11.73333	-43
11.74167	-40
11.75000	-39
11.75833	-39
11.76667	-40
11.77500	-41
11.78333	-41
11.79167	-37
11.80000	-32
11.80833	-27
11.81667	-26
11.82500	-27
11.83333	-30
11.84167	-33
11.85000	-33
11.85833	-31
11.86667	-28
11.87500	-27
11.88333	-28
11.89167	-30
11.90000	-33
11.90833	-34
11.91667	-32
11.92500	-31
11.93333	-30
11.94167	-30
11.95000	-30
11.95833	-31
11.96667	-33
11.97500	-34
11.98333	-33
11.99167	-31
12.00000	-29
12.00833	-27
12.01667	-27
12.02500	-29
12.03333	-32
12.04167	-35
12.05000	-38
12.05833	-39
12.06667	-38
12.07500	-36
12.08333	-33
12.09167	-31
12.10000	-30
12.10833	-33
12.11667	-37
12.12500	-42
12.13333	-46
12.14167	-48
12.15000	-48
12.15833	-47
12.16667	-46
12.17500	-45
12.18333	-46
12.19167	-46
12.20000	-45
12.20833	-43
12.21667	-40
12.22500	-38
12.23333	-36
12.24167	-34
12.25000	-32
12.25833	-29
12.26667	-26
12.27500	-25
12.28333	-25
12.29167	-27
12.30000	-31
12.30833	-35
12.31667	-39
12.32500	-41
12.33333	-42
12.34167	-41
12.35000	-39
12.35833	-38
12.36667	-36
12.37500	-36
12.38333	-36
12.39167	-36
12.40000	-34
12.40833	-33
12.41667	-32
12.42500	-32
12.43333	-31
12.44167	-30
12.45000	-28
12.45833	-26
12.46667	-26
12.47500	-28
12.48333	-30
12.49167	-32
12.50000	-33
12.50833	-32
12.51667	-30
12.52500	-29
12.53333	-28
12.54167	-28
12.55000	-28
12.55833	-27
12.56667	-28
12.57500	-31
12.58333	-35
12.59167	-38
12.60000	-40
12.60833	-41
12.61667	-40
12.62500	-38
12.63333	-36
12.64167	-34
12.65000	-34
12.65833	-34
12.66667	-35
12.67500	-35
12.68333	-35
12.69167	-33
12.70000	-31
12.70833	-31
12.71667	-33
12.72500	-35
12.73333	-38
12.74167	-40
12.75000	-40
12.75833	-40
12.76667	-39
12.77500	-39
12.78333	-40
12.79167	-42
12.80000	-45
12.80833	-47
12.81667	-48
12.82500	-47
12.83333	-44
12.84167	-40
12.85000	-37
12.85833	-35
12.86667	-34
12.87500	-34
12.88333	-35
12.89167	-37
12.90000	-39
12.90833	-42
12.91667	-44
12.92500	-45
12.93333	-41
12.94167	-36
12.95000	-31
12.95833	-27
12.96667	-26
12.97500	-28
12.98333	-31
12.99167	-34
13.00000	-37
13.00833	-39
13.01667	-40
13.02500	-39
13.03333	-36
13.04167	-33
13.05000	-29
13.05833	-27
13.06667	-25
13.07500	-25
13.08333	-26
13.09167	-28
13.10000	-29
13.10833	-30
13.11667	-29
13.12500	-27
13.13333	-24
13.14167	-23
13.15000	-23
13.15833	-24
13.16667	-24
13.17500	-23
13.18333	-21
13.19167	-21
13.20000	-21
13.20833	-22
13.21667	-24
13.22500	-26
13.23333	-27
13.24167	-27
13.25000	-26
13.25833	-24
13.26667	-23
13.27500	-23
13.28333	-26
13.29167	-32
13.30000	-39
13.30833	-43
13.31667	-44
13.32500	-44
13.33333	-43
13.34167	-41
13.35000	-39
13.35833	-37
13.36667	-36
13.37500	-34
13.38333	-34
13.39167	-33
13.40000	-32
13.40833	-30
13.41667	-29
13.42500	-28
13.43333	-27
13.44167	-25
13.45000	-23
13.45833	-21
13.46667	-20
13.47500	-20
13.48333	-20
13.49167	-20
13.50000	-18
13.50833	-15
13.51667	-13
13.52500	-11
13.53333	-12
13.54167	-13
13.55000	-14
13.55833	-14
13.56667	-14
13.57500	-14
13.58333	-15
13.59167	-16
13.60000	-18
13.60833	-21
13.61667	-24
13.62500	-26
13.63333	-27
13.64167	-28
13.65000	-30
13.65833	-34
13.66667	-36
13.67500	-38
13.68333	-37
13.69167	-31
13.70000	-24
13.70833	-18
13.71667	-15
13.72500	-13
13.73333	-12
13.74167	-11
13.75000	-9
13.75833	-6
13.76667	-4
13.77500	-2
13.78333	1
13.79167	2
13.80000	1
13.80833	-0
13.81667	-3
13.82500	-5
13.83333	-7
13.84167	-8
13.85000	-10
13.85833	-12
13.86667	-13
13.87500	-12
13.88333	-10
13.89167	-7
13.90000	-3
13.90833	0
13.91667	3
13.92500	6
13.93333	9
13.94167	10
13.95000	11
13.95833	9
13.96667	7
13.97500	5
13.98333	2
13.99167	1
14.00000	-1
14.00833	-3
14.01667	-6
14.02500	-8
14.03333	-8
14.04167	-7
14.05000	-4
14.05833	0
14.06667	5
14.07500	12
14.08333	17
14.09167	21
14.10000	22
14.10833	19
14.11667	14
14.12500	8
14.13333	3
14.14167	1
14.15000	2
14.15833	6
14.16667	11
14.17500	15
14.18333	16
14.19167	14
14.20000	12
14.20833	10
14.21667	11
14.22500	13
14.23333	16
14.24167	18
14.25000	20
14.25833	21
14.26667	19
14.27500	16
14.28333	13
14.29167	11
14.30000	11
14.30833	12
14.31667	14
14.32500	17
14.33333	20
14.34167	24
14.35000	26
14.35833	28
14.36667	29
14.37500	27
14.38333	25
14.39167	23
14.40000	21
14.40833	20
14.41667	19
14.42500	18
14.43333	15
14.44167	13
14.45000	10
14.45833	9
14.46667	8
14.47500	8
14.48333	11
14.49167	14
14.50000	19
14.50833	22
14.51667	23
14.52500	23
14.53333	21
14.54167	19
14.55000	19
14.55833	19
14.56667	20
14.57500	21
14.58333	23
14.59167	24
14.60000	25
14.60833	25
14.61667	24
14.62500	24
14.63333	23
14.64167	21
14.65000	20
14.65833	19
14.66667	18
14.67500	17
14.68333	16
14.69167	16
14.70000	16
14.70833	17
14.71667	17
14.72500	18
14.73333	19
14.74167	20
14.75000	20
14.75833	20
14.76667	20
14.77500	20
14.78333	21
14.79167	20
14.80000	19
14.80833	18
14.81667	16
14.82500	16
14.83333	19
14.84167	22
14.85000	26
14.85833	29
14.86667	30
14.87500	28
14.88333	25
14.89167	22
14.90000	20
14.90833	20
14.91667	21
14.92500	23
14.93333	26
14.94167	28
14.95000	27
14.95833	25
14.96667	21
14.97500	17
14.98333	13
14.99167	10
15.00000	8
15.00833	7
15.01667	4
15.02500	2
15.03333	1
15.04167	1
15.05000	1
15.05833	3
15.06667	5
15.07500	8
15.08333	10
15.09167	12
15.10000	13
15.10833	13
15.11667	13
15.12500	13
15.13333	11
15.14167	9
15.15000	7
15.15833	5
15.16667	4
15.17500	4
15.18333	3
15.19167	2
15.20000	1
15.20833	-1
15.21667	-3
15.22500	-3
15.23333	-1
15.24167	2
15.25000	5
15.25833	7
15.26667	8
15.27500	6
15.28333	4
15.29167	3
15.30000	4
15.30833	6
15.31667	9
15.32500	11
15.33333	12
15.34167	12
15.35000	12
15.35833	13
15.36667	15
15.37500	17
15.38333	20
15.39167	22
15.40000	22
15.40833	20
15.41667	15
15.42500	11
15.43333	8
15.44167	8
15.45000	7
15.45833	7
15.46667	5
15.47500	3
15.48333	1
15.49167	-1
15.50000	-1
15.50833	-1
15.51667	-1
15.52500	-1
15.53333	-1
15.54167	-1
15.55000	0
15.55833	4
15.56667	8
15.57500	12
15.58333	14
15.59167	13
15.60000	10
15.60833	6
15.61667	2
15.62500	-2
15.63333	-4
15.64167	-4
15.65000	-3
15.65833	0
15.66667	3
15.67500	6
15.68333	9
15.69167	9
15.70000	8
15.70833	6
15.71667	4
15.72500	3
15.73333	4
15.74167	5
15.75000	8
15.75833	11
15.76667	12
15.77500	11
15.78333	10
15.79167	9
15.80000	7
15.80833	7
15.81667	8
15.82500	9
15.83333	10
15.84167	11
15.85000	12
15.85833	14
15.86667	15
15.87500	15
15.88333	15
15.89167	12
15.90000	9
15.90833	6
15.91667	2
15.92500	-0
15.93333	-2
15.94167	-3
15.95000	-2
15.95833	1
15.96667	4
15.97500	6
15.98333	6
15.99167	4
16.00000	1
16.00833	1
16.01667	3
16.02500	7
16.03333	11
16.04167	14
16.05000	15
16.05833	14
16.06667	13
16.07500	12
16.08333	13
16.09167	14
16.10000	16
16.10833	18
16.11667	20
16.12500	22
16.13333	22
16.14167	20
16.15000	17
16.15833	15
16.16667	16
16.17500	18
16.18333	21
16.19167	22
16.20000	21
16.20833	19
16.21667	16
16.22500	14
16.23333	15
16.24167	16
16.25000	18
16.25833	19
16.26667	17
16.27500	14
16.28333	12
16.29167	11
16.30000	12
16.30833	13
16.31667	14
16.32500	14
16.33333	11
16.34167	8
16.35000	3
16.35833	-3
16.36667	-7
16.37500	-8
16.38333	-8
16.39167	-5
16.40000	-1
16.40833	1
16.41667	2
16.42500	3
16.43333	4
16.44167	5
16.45000	4
16.45833	2
16.46667	0
16.47500	-2
16.48333	-2
16.49167	-1
16.50000	3
16.50833	6
16.51667	8
16.52500	9
16.53333	10
16.54167	8
16.55000	5
16.55833	0
16.56667	-5
16.57500	-9
16.58333	-12
16.59167	-12
16.60000	-10
16.60833	-8
16.61667	-5
16.62500	-4
16.63333	-4
16.64167	-6
16.65000	-7
16.65833	-8
16.66667	-8
16.67500	-7
16.68333	-6
16.69167	-4
16.70000	-3
16.70833	-3
16.71667	-4
16.72500	-5
16.73333	-4
16.74167	-3
16.75000	-1
16.75833	2
16.76667	6
16.77500	9
16.78333	12
16.79167	13
16.80000	13
16.80833	10
16.81667	5
16.82500	-0
16.83333	-6
16.84167	-9
16.85000	-10
16.85833	-9
16.86667	-7
16.87500	-5
16.88333	-3
16.89167	-0
16.90000	3
16.90833	6
16.91667	10
16.92500	12
16.93333	12
16.94167	10
16.95000	8
16.95833	5
16.96667	2
16.97500	-1
16.98333	-4
16.99167	-5
17.00000	-4
17.00833	-1
17.01667	3
17.02500	9
17.03333	15
17.04167	19
17.05000	20
17.05833	19
17.06667	17
17.07500	13
17.08333	9
17.09167	5
17.10000	3
17.10833	1
17.11667	-0
17.12500	-1
17.13333	-1
17.14167	-1
17.15000	-1
17.15833	-1
17.16667	-1
17.17500	0
17.18333	2
17.19167	3
17.20000	2
17.20833	2
17.21667	1
17.22500	2
17.23333	4
17.24167	7
17.25000	10
17.25833	13
17.26667	16
17.27500	18
17.28333	18
17.29167	16
17.30000	13
17.30833	10
17.31667	8
17.32500	8
17.33333	9
17.34167	9
17.35000	7
17.35833	2
17.36667	-2
17.37500	-5
17.38333	-8
17.39167	-9
17.40000	-9
17.40833	-9
17.41667	-9
17.42500	-7
17.43333	-3
17.44167	2
17.45000	4
17.45833	5
17.46667	2
17.47500	-2
17.48333	-6
17.49167	-6
17.50000	-4
17.50833	-0
17.51667	5
17.52500	9
17.53333	12
17.54167	13
17.55000	11
17.55833	8
17.56667	5
17.57500	1
17.58333	-1
17.59167	-1
17.60000	-0
17.60833	1
17.61667	2
17.62500	3
17.63333	4
17.64167	5
17.65000	5
17.65833	6
17.66667	8
17.67500	10
17.68333	11
17.69167	11
17.70000	9
17.70833	6
17.71667	1
17.72500	-2
17.73333	-3
17.74167	-2
17.75000	1
17.75833	4
17.76667	5
17.77500	5
17.78333	4
17.79167	1
17.80000	-1
17.80833	-3
17.81667	-3
17.82500	-2
17.83333	-0
17.84167	2
17.85000	2
17.85833	1
17.86667	-0
17.87500	-1
17.88333	-1
17.89167	1
17.90000	2
17.90833	4
17.91667	6
17.92500	8
17.93333	9
17.94167	9
17.95000	8
17.95833	7
17.96667	6
17.97500	6
17.98333	6
17.99167	6
18.00000	5
18.00833	4
18.01667	2
18.02500	1
18.03333	2
18.04167	3
18.05000	5
18.05833	6
18.06667	5
18.07500	2
18.08333	-0
18.09167	-2
18.10000	-4
18.10833	-5
18.11667	-5
18.12500	-4
18.13333	-2
18.14167	1
18.15000	3
18.15833	7
18.16667	9
18.17500	10
18.18333	10
18.19167	9
18.20000	9
18.20833	9
18.21667	10
18.22500	10
18.23333	10
18.24167	8
18.25000	6
18.25833	3
18.26667	2
18.27500	2
18.28333	5
18.29167	8
18.30000	12
18.30833	14
18.31667	14
18.32500	13
18.33333	12
18.34167	10
18.35000	9
18.35833	7
18.36667	5
18.37500	4
18.38333	5
18.39167	6
18.40000	7
18.40833	8
18.41667	10
18.42500	11
18.43333	11
18.44167	10
18.45000	9
18.45833	9
18.46667	10
18.47500	12
18.48333	14
18.49167	16
18.50000	18
18.50833	21
18.51667	23
18.52500	26
18.53333	30
18.54167	33
18.55000	34
18.55833	32
18.56667	28
18.57500	24
18.58333	21
18.59167	20
18.60000	21
18.60833	21
18.61667	20
18.62500	19
18.63333	17
18.64167	16
18.65000	17
18.65833	21
18.66667	26
18.67500	31
18.68333	34
18.69167	34
18.70000	31
18.70833	26
18.71667	22
18.72500	20
18.73333	22
18.74167	26
18.75000	30
18.75833	33
18.76667	34
18.77500	33
18.78333	31
18.79167	29
18.80000	27
18.80833	26
18.81667	24
18.82500	22
18.83333	21
18.84167	21
18.85000	22
18.85833	25
18.86667	28
18.87500	29
18.88333	31
18.89167	31
18.90000	31
18.90833	33
18.91667	38
18.92500	44
18.93333	50
18.94167	54
18.95000	55
18.95833	54
18.96667	51
18.97500	47
18.98333	44
18.99167	43
19.00000	43
19.00833	47
19.01667	51
19.02500	55
19.03333	57
19.04167	58
19.05000	59
19.05833	59
19.06667	62
19.07500	67
19.08333	72
19.09167	77
19.10000	82
19.10833	85
19.11667	86
19.12500	88
19.13333	88
19.14167	87
19.15000	86
19.15833	86
19.16667	87
19.17500	91
19.18333	96
19.19167	101
19.20000	106
19.20833	110
19.21667	112
19.22500	115
19.23333	117
19.24167	120
19.25000	125
19.25833	130
19.26667	137
19.27500	145
19.28333	153
19.29167	162
19.30000	169
19.30833	176
19.31667	182
19.32500	186
19.33333	190
19.34167	195
19.35000	204
19.35833	215
19.36667	228
19.37500	244
19.38333	258
19.39167	272
19.40000	286
19.40833	302
19.41667	318
19.42500	336
19.43333	355
19.44167	374
19.45000	393
19.45833	413
19.46667	434
19.47500	457
19.48333	480
19.49167	505
19.50000	532
19.50833	562
19.51667	594
19.52500	629
19.53333	667
19.54167	708
19.55000	753
19.55833	802
19.56667	854
19.57500	910
19.58333	965
19.59167	1023
19.60000	1088
19.60833	1157
19.61667	1223
19.62500	1289
19.63333	1365
19.64167	1453
19.65000	1545
19.65833	1641
19.66667	1739
19.67500	1840
19.68333	1940
19.69167	2051
19.70000	2183
19.70833	2324
19.71667	2463
19.72500	2600
19.73333	2746
19.74167	2894
19.75000	3048
19.75833	3228
19.76667	3421
19.77500	3613
19.78333	3801
19.79167	4003
19.80000	4211
19.80833	4423
19.81667	4666
19.82500	4931
19.83333	5195
19.84167	5446
19.85000	5702
19.85833	6001
19.86667	6323
19.87500	6640
19.88333	6945
19.89167	7264
19.90000	7594
19.90833	7936
19.91667	8296
19.92500	8650
19.93333	9033
19.94167	9460
19.95000	9896
19.95833	10312
19.96667	10723
19.97500	11174
19.98333	11658
19.99167	12135
20.00000	12581
20.00833	13029
20.01667	13500
20.02500	13980
20.03333	14492
20.04167	15001
20.05000	15514
20.05833	16087
20.06667	16687
20.07500	17264
20.08333	17807
20.09167	18362
20.10000	18925
20.10833	19496
20.11667	20087
20.12500	20673
20.13333	21280
20.14167	21884
20.15000	22498
20.15833	23118
20.16667	23713
20.17500	24350
20.18333	25030
20.19167	25695
20.20000	26306
20.20833	26902
20.21667	27509
20.22500	28106
20.23333	28735
20.24167	29397
20.25000	30046
20.25833	30643
20.26667	31212
20.27500	31791
20.28333	32356
20.29167	32930
20.30000	33498
20.30833	34058
20.31667	34620
20.32500	35164
20.33333	35711
20.34167	36240
20.35000	36760
20.35833	37271
20.36667	37758
20.37500	38239
20.38333	38684
20.39167	39118
20.40000	39573
20.40833	40019
20.41667	40422
20.42500	40787
20.43333	41147
20.44167	41487
20.45000	41810
20.45833	42115
20.46667	42393
20.47500	42656
20.48333	42897
20.49167	43125
20.50000	43336
20.50833	43525
20.51667	43697
20.52500	43841
20.53333	43965
20.54167	44064
20.55000	44140
20.55833	44194
20.56667	44223
20.57500	44228
20.58333	44212
20.59167	44176
20.60000	44121
20.60833	44046
20.61667	43951
20.62500	43837
20.63333	43697
20.64167	43540
20.65000	43362
20.65833	43165
20.66667	42952
20.67500	42715
20.68333	42466
20.69167	42195
20.70000	41907
20.70833	41601
20.71667	41271
20.72500	40931
20.73333	40566
20.74167	40195
20.75000	39808
20.75833	39406
20.76667	38997
20.77500	38566
20.78333	38132
20.79167	37677
20.80000	37214
20.80833	36741
20.81667	36249
20.82500	35759
20.83333	35248
20.84167	34740
20.85000	34224
20.85833	33702
20.86667	33185
20.87500	32654
20.88333	32132
20.89167	31599
20.90000	31066
20.90833	30529
20.91667	29978
20.92500	29438
20.93333	28884
20.94167	28343
20.95000	27801
20.95833	27260
20.96667	26731
20.97500	26193
20.98333	25670
20.99167	25138
21.00000	24611
21.00833	24087
21.01667	23557
21.02500	23045
21.03333	22529
21.04167	22032
21.05000	21542
21.05833	21060
21.06667	20592
21.07500	20120
21.08333	19663
21.09167	19202
21.10000	18749
21.10833	18309
21.11667	17872
21.12500	17454
21.13333	17040
21.14167	16642
21.15000	16251
21.15833	15866
21.16667	15495
21.17500	15125
21.18333	14768
21.19167	14413
21.20000	14067
21.20833	13733
21.21667	13403
21.22500	13091
21.23333	12783
21.24167	12489
21.25000	12202
21.25833	11921
21.26667	11655
21.27500	11393
21.28333	11145
21.29167	10900
21.30000	10663
21.30833	10434
21.31667	10208
21.32500	9995
21.33333	9786
21.34167	9589
21.35000	9400
21.35833	9216
21.36667	9043
21.37500	8872
21.38333	8709
21.39167	8549
21.40000	8395
21.40833	8246
21.41667	8100
21.42500	7962
21.43333	7826
21.44167	7696
21.45000	7569
21.45833	7446
21.46667	7330
21.47500	7215
21.48333	7107
21.49167	7000
21.50000	6899
21.50833	6804
21.51667	6713
21.52500	6627
21.53333	6543
21.54167	6463
21.55000	6382
21.55833	6303
21.56667	6226
21.57500	6150
21.58333	6077
21.59167	6007
21.60000	5939
21.60833	5874
21.61667	5811
21.62500	5751
21.63333	5691
21.64167	5633
21.65000	5576
21.65833	5522
21.66667	5470
21.67500	5420
21.68333	5373
21.69167	5327
21.70000	5283
21.70833	5239
21.71667	5194
21.72500	5151
21.73333	5107
21.74167	5066
21.75000	5026
21.75833	4986
21.76667	4948
21.77500	4909
21.78333	4871
21.79167	4831
21.80000	4793
21.80833	4757
21.81667	4722
21.82500	4689
21.83333	4657
21.84167	4626
21.85000	4594
21.85833	4562
21.86667	4530
21.87500	4498
21.88333	4468
21.89167	4439
21.90000	4413
21.90833	4390
21.91667	4368
21.92500	4346
21.93333	4321
21.94167	4296
21.95000	4271
21.95833	4245
21.96667	4221
21.97500	4197
21.98333	4174
21.99167	4150
22.00000	4127
22.00833	4105
22.01667	4084
22.02500	4065
22.03333	4048
22.04167	4031
22.05000	4016
22.05833	3999
22.06667	3982
22.07500	3964
22.08333	3947
22.09167	3930
22.10000	3914
22.10833	3900
22.11667	3885
22.12500	3870
22.13333	3853
22.14167	3836
22.15000	3820
22.15833	3803
22.16667	3787
22.17500	3771
22.18333	3755
22.19167	3739
22.20000	3723
22.20833	3707
22.21667	3691
22.22500	3676
22.23333	3662
22.24167	3647
22.25000	3634
22.25833	3620
22.26667	3605
22.27500	3586
22.28333	3567
22.29167	3548
22.30000	3529
22.30833	3514
22.31667	3500
22.32500	3487
22.33333	3472
22.34167	3457
22.35000	3441
22.35833	3424
22.36667	3406
22.37500	3388
22.38333	3369
22.39167	3348
22.40000	3326
22.40833	3305
22.41667	3286
22.42500	3268
22.43333	3252
22.44167	3237
22.45000	3219
22.45833	3199
22.46667	3178
22.47500	3157
22.48333	3136
22.49167	3115
22.50000	3096
22.50833	3078
22.51667	3060
22.52500	3043
22.53333	3026
22.54167	3007
22.55000	2986
22.55833	2964
22.56667	2943
22.57500	2921
22.58333	2902
22.59167	2883
22.60000	2864
22.60833	2844
22.61667	2822
22.62500	2801
22.63333	2779
22.64167	2758
22.65000	2739
22.65833	2721
22.66667	2703
22.67500	2684
22.68333	2664
22.69167	2644
22.70000	2623
22.70833	2602
22.71667	2583
22.72500	2565
22.73333	2546
22.74167	2529
22.75000	2512
22.75833	2495
22.76667	2477
22.77500	2458
22.78333	2439
22.79167	2419
22.80000	2399
22.80833	2381
22.81667	2365
22.82500	2350
22.83333	2336
22.84167	2322
22.85000	2309
22.85833	2295
22.86667	2281
22.87500	2268
22.88333	2254
22.89167	2238
22.90000	2221
22.90833	2203
22.91667	2184
22.92500	2168
22.93333	2156
22.94167	2145
22.95000	2136
22.95833	2127
22.96667	2117
22.97500	2104
22.98333	2092
22.99167	2079
23.00000	2067
23.00833	2057
23.01667	2046
23.02500	2037
23.03333	2028
23.04167	2021
23.05000	2014
23.05833	2007
23.06667	1999
23.07500	1990
23.08333	1979
23.09167	1967
23.10000	1955
23.10833	1945
23.11667	1936
23.12500	1928
23.13333	1923
23.14167	1920
23.15000	1917
23.15833	1914
23.16667	1910
23.17500	1905
23.18333	1900
23.19167	1893
23.20000	1885
23.20833	1878
23.21667	1871
23.22500	1864
23.23333	1857
23.24167	1851
23.25000	1845
23.25833	1840
23.26667	1834
23.27500	1828
23.28333	1821
23.29167	1815
23.30000	1809
23.30833	1804
23.31667	1801
23.32500	1798
23.33333	1794
23.34167	1789
23.35000	1783
23.35833	1776
23.36667	1769
23.37500	1763
23.38333	1757
23.39167	1751
23.40000	1744
23.40833	1738
23.41667	1733
23.42500	1728
23.43333	1725
23.44167	1722
23.45000	1720
23.45833	1717
23.46667	1712
23.47500	1706
23.48333	1699
23.49167	1690
23.50000	1682
23.50833	1676
23.51667	1671
23.52500	1667
23.53333	1665
23.54167	1663
23.55000	1661
23.55833	1657
23.56667	1652
23.57500	1644
23.58333	1636
23.59167	1626
23.60000	1616
23.60833	1608
23.61667	1602
23.62500	1598
23.63333	1596
23.64167	1593
23.65000	1590
23.65833	1586
23.66667	1582
23.67500	1579
23.68333	1574
23.69167	1568
23.70000	1561
23.70833	1553
23.71667	1546
23.72500	1539
23.73333	1533
23.74167	1529
23.75000	1524
23.75833	1520
23.76667	1515
23.77500	1511
23.78333	1508
23.79167	1505
23.80000	1502
23.80833	1497
23.81667	1491
23.82500	1484
23.83333	1476
23.84167	1470
23.85000	1467
23.85833	1466
23.86667	1465
23.87500	1465
23.88333	1465
23.89167	1464
23.90000	1464
23.90833	1463
23.91667	1459
23.92500	1454
23.93333	1447
23.94167	1441
23.95000	1437
23.95833	1435
23.96667	1436
23.97500	1438
23.98333	1442
23.99167	1447
24.00000	1452
24.00833	1456
24.01667	1458
24.02500	1458
24.03333	1456
24.04167	1453
24.05000	1452
24.05833	1452
24.06667	1455
24.07500	1458
24.08333	1463
24.09167	1469
24.10000	1476
24.10833	1482
24.11667	1488
24.12500	1494
24.13333	1502
24.14167	1509
24.15000	1515
24.15833	1520
24.16667	1523
24.17500	1526
24.18333	1529
24.19167	1536
24.20000	1546
24.20833	1556
24.21667	1566
24.22500	1577
24.23333	1589
24.24167	1602
24.25000	1618
24.25833	1635
24.26667	1650
24.27500	1664
24.28333	1676
24.29167	1686
24.30000	1694
24.30833	1703
24.31667	1714
24.32500	1724
24.33333	1736
24.34167	1747
24.35000	1759
24.35833	1771
24.36667	1783
24.37500	1795
24.38333	1807
24.39167	1817
24.40000	1826
24.40833	1837
24.41667	1849
24.42500	1865
24.43333	1883
24.44167	1902
24.45000	1920
24.45833	1935
24.46667	1948
24.47500	1960
24.48333	1971
24.49167	1980
24.50000	1990
24.50833	1998
24.51667	2007
24.52500	2017
24.53333	2028
24.54167	2038
24.55000	2047
24.55833	2054
24.56667	2061
24.57500	2068
24.58333	2076
24.59167	2084
24.60000	2092
24.60833	2100
24.61667	2107
24.62500	2114
24.63333	2120
24.64167	2125
24.65000	2128
24.65833	2129
24.66667	2130
24.67500	2131
24.68333	2133
24.69167	2134
24.70000	2135
24.70833	2135
24.71667	2134
24.72500	2133
24.73333	2132
24.74167	2131
24.75000	2129
24.75833	2125
24.76667	2121
24.77500	2116
24.78333	2109
24.79167	2101
24.80000	2091
24.80833	2081
24.81667	2072
24.82500	2065
24.83333	2059
24.84167	2053
24.85000	2047
24.85833	2039
24.86667	2029
24.87500	2018
24.88333	2006
24.89167	1994
24.90000	1983
24.90833	1974
24.91667	1966
24.92500	1958
24.93333	1947
24.94167	1935
24.95000	1921
24.95833	1906
24.96667	1891
24.97500	1877
24.98333	1864
24.99167	1850
25.00000	1837
25.00833	1826
25.01667	1815
25.02500	1805
25.03333	1794
25.04167	1783
25.05000	1770
25.05833	1755
25.06667	1741
25.07500	1725
25.08333	1710
25.09167	1694
25.10000	1679
25.10833	1663
25.11667	1647
25.12500	1632
25.13333	1616
25.14167	1603
25.15000	1591
25.15833	1581
25.16667	1570
25.17500	1559
25.18333	1547
25.19167	1532
25.20000	1517
25.20833	1500
25.21667	1484
25.22500	1468
25.23333	1453
25.24167	1440
25.25000	1429
25.25833	1418
25.26667	1409
25.27500	1400
25.28333	1392
25.29167	1384
25.30000	1376
25.30833	1367
25.31667	1358
25.32500	1349
25.33333	1340
25.34167	1329
25.35000	1318
25.35833	1308
25.36667	1299
25.37500	1292
25.38333	1284
25.39167	1276
25.40000	1267
25.40833	1259
25.41667	1251
25.42500	1244
25.43333	1239
25.44167	1235
25.45000	1231
25.45833	1227
25.46667	1224
25.47500	1220
25.48333	1217
25.49167	1212
25.50000	1205
25.50833	1199
25.51667	1192
25.52500	1186
25.53333	1180
25.54167	1174
25.55000	1170
25.55833	1166
25.56667	1163
25.57500	1163
25.58333	1163
25.59167	1161
25.60000	1156
25.60833	1150
25.61667	1142
25.62500	1136
25.63333	1131
25.64167	1127
25.65000	1125
25.65833	1124
25.66667	1122
25.67500	1120
25.68333	1117
25.69167	1114
25.70000	1111
25.70833	1110
25.71667	1110
25.72500	1110
25.73333	1110
25.74167	1110
25.75000	1110
25.75833	1109
25.76667	1109
25.77500	1109
25.78333	1109
25.79167	1108
25.80000	1105
25.80833	1102
25.81667	1100
25.82500	1098
25.83333	1098
25.84167	1098
25.85000	1098
25.85833	1098
25.86667	1097
25.87500	1096
25.88333	1097
25.89167	1098
25.90000	1101
25.90833	1103
25.91667	1105
25.92500	1106
25.93333	1105
25.94167	1105
25.95000	1103
25.95833	1103
25.96667	1102
25.97500	1103
25.98333	1103
25.99167	1104
26.00000	1103
26.00833	1101
26.01667	1100
26.02500	1100
26.03333	1102
26.04167	1105
26.05000	1109
26.05833	1112
26.06667	1116
26.07500	1121
26.08333	1125
26.09167	1131
26.10000	1136
26.10833	1141
26.11667	1147
26.12500	1152
26.13333	1156
26.14167	1160
26.15000	1165
26.15833	1170
26.16667	1174
26.17500	1178
26.18333	1181
26.19167	1184
26.20000	1186
26.20833	1188
26.21667	1190
26.22500	1193
26.23333	1198
26.24167	1204
26.25000	1210
26.25833	1217
26.26667	1221
26.27500	1224
26.28333	1225
26.29167	1229
26.30000	1234
26.30833	1242
26.31667	1252
26.32500	1262
26.33333	1271
26.34167	1279
26.35000	1285
26.35833	1290
26.36667	1295
26.37500	1301
26.38333	1307
26.39167	1313
26.40000	1320
26.40833	1326
26.41667	1333
26.42500	1340
26.43333	1346
26.44167	1353
26.45000	1359
26.45833	1367
26.46667	1375
26.47500	1383
26.48333	1392
26.49167	1399
26.50000	1406
26.50833	1410
26.51667	1413
26.52500	1415
26.53333	1417
26.54167	1422
26.55000	1429
26.55833	1438
26.56667	1446
26.57500	1453
26.58333	1459
26.59167	1464
26.60000	1468
26.60833	1472
26.61667	1477
26.62500	1481
26.63333	1486
26.64167	1490
26.65000	1495
26.65833	1499
26.66667	1504
26.67500	1508
26.68333	1513
26.69167	1516
26.70000	1519
26.70833	1522
26.71667	1525
26.72500	1528
26.73333	1530
26.74167	1531
26.75000	1532
26.75833	1532
26.76667	1532
26.77500	1531
26.78333	1530
26.79167	1529
26.80000	1529
26.80833	1530
26.81667	1532
26.82500	1534
26.83333	1533
26.84167	1531
26.85000	1529
26.85833	1527
26.86667	1526
26.87500	1526
26.88333	1525
26.89167	1522
26.90000	1519
26.90833	1515
26.91667	1513
26.92500	1511
26.93333	1511
26.94167	1510
26.95000	1507
26.95833	1501
26.96667	1494
26.97500	1487
26.98333	1480
26.99167	1475
27.00000	1472
27.00833	1468
27.01667	1465
27.02500	1462
27.03333	1459
27.04167	1456
27.05000	1453
27.05833	1449
27.06667	1443
27.07500	1436
27.08333	1429
27.09167	1422
27.10000	1416
27.10833	1409
27.11667	1404
27.12500	1399
27.13333	1394
27.14167	1390
27.15000	1386
27.15833	1382
27.16667	1379
27.17500	1374
27.18333	1370
27.19167	1364
27.20000	1358
27.20833	1353
27.21667	1349
27.22500	1346
27.23333	1343
27.24167	1340
27.25000	1336
27.25833	1331
27.26667	1325
27.27500	1320
27.28333	1314
27.29167	1309
27.30000	1305
27.30833	1302
27.31667	1300
27.32500	1298
27.33333	1298
27.34167	1298
27.35000	1298
27.35833	1299
27.36667	1299
27.37500	1298
27.38333	1295
27.39167	1292
27.40000	1288
27.40833	1284
27.41667	1281
27.42500	1277
27.43333	1274
27.44167	1271
27.45000	1269
27.45833	1268
27.46667	1269
27.47500	1269
27.48333	1269
27.49167	1269
27.50000	1268
27.50833	1267
27.51667	1267
27.52500	1267
27.53333	1266
27.54167	1265
27.55000	1267
27.55833	1272
27.56667	1279
27.57500	1287
27.58333	1294
27.59167	1299
27.60000	1301
27.60833	1302
27.61667	1302
27.62500	1300
27.63333	1300
27.64167	1300
27.65000	1304
27.65833	1310
27.66667	1316
27.67500	1323
27.68333	1330
27.69167	1334
27.70000	1336
27.70833	1338
27.71667	1343
27.72500	1350
27.73333	1359
27.74167	1368
27.75000	1376
27.75833	1384
27.76667	1391
27.77500	1397
27.78333	1402
27.79167	1409
27.80000	1418
27.80833	1428
27.81667	1439
27.82500	1450
27.83333	1461
27.84167	1470
27.85000	1480
27.85833	1490
27.86667	1499
27.87500	1509
27.88333	1520
27.89167	1532
27.90000	1543
27.90833	1554
27.91667	1567
27.92500	1581
27.93333	1594
27.94167	1607
27.95000	1618
27.95833	1628
27.96667	1637
27.97500	1646
27.98333	1657
27.99167	1669
28.00000	1683
28.00833	1697
28.01667	1713
28.02500	1729
28.03333	1744
28.04167	1757
28.05000	1771
28.05833	1785
28.06667	1799
28.07500	1815
28.08333	1830
28.09167	1844
28.10000	1856
28.10833	1868
28.11667	1878
28.12500	1889
28.13333	1900
28.14167	1912
28.15000	1922
28.15833	1933
28.16667	1945
28.17500	1956
28.18333	1967
28.19167	1980
28.20000	1993
28.20833	2005
28.21667	2016
28.22500	2028
28.23333	2040
28.24167	2052
28.25000	2062
28.25833	2071
28.26667	2080
28.27500	2089
28.28333	2098
28.29167	2109
28.30000	2121
28.30833	2130
28.31667	2138
28.32500	2144
28.33333	2149
28.34167	2154
28.35000	2159
28.35833	2164
28.36667	2170
28.37500	2175
28.38333	2180
28.39167	2183
28.40000	2184
28.40833	2184
28.41667	2184
28.42500	2185
28.43333	2190
28.44167	2195
28.45000	2199
28.45833	2203
28.46667	2205
28.47500	2208
28.48333	2211
28.49167	2215
28.50000	2219
28.50833	2221
28.51667	2221
28.52500	2219
28.53333	2214
28.54167	2208
28.55000	2203
28.55833	2197
28.56667	2193
28.57500	2189
28.58333	2186
28.59167	2181
28.60000	2175
28.60833	2169
28.61667	2165
28.62500	2163
28.63333	2164
28.64167	2165
28.65000	2164
28.65833	2161
28.66667	2156
28.67500	2150
28.68333	2143
28.69167	2137
28.70000	2130
28.70833	2124
28.71667	2118
28.72500	2112
28.73333	2104
28.74167	2096
28.75000	2088
28.75833	2081
28.76667	2076
28.77500	2073
28.78333	2070
28.79167	2069
28.80000	2069
28.80833	2070
28.81667	2072
28.82500	2071
28.83333	2068
28.84167	2063
28.85000	2057
28.85833	2051
28.86667	2046
28.87500	2044
28.88333	2041
28.89167	2036
28.90000	2030
28.90833	2024
28.91667	2018
28.92500	2013
28.93333	2009
28.94167	2006
28.95000	2003
28.95833	2001
28.96667	2000
28.97500	2001
28.98333	2002
28.99167	2003
29.00000	2002
29.00833	2001
29.01667	1999
29.02500	1998
29.03333	1998
29.04167	1999
29.05000	2000
29.05833	2004
29.06667	2009
29.07500	2017
29.08333	2027
29.09167	2036
29.10000	2043
29.10833	2047
29.11667	2048
29.12500	2048
29.13333	2048
29.14167	2049
29.15000	2052
29.15833	2057
29.16667	2063
29.17500	2070
29.18333	2078
29.19167	2088
29.20000	2101
29.20833	2117
29.21667	2134
29.22500	2149
29.23333	2160
29.24167	2168
29.25000	2176
29.25833	2183
29.26667	2193
29.27500	2205
29.28333	2217
29.29167	2231
29.30000	2244
29.30833	2256
29.31667	2269
29.32500	2282
29.33333	2297
29.34167	2313
29.35000	2331
29.35833	2349
29.36667	2368
29.37500	2387
29.38333	2404
29.39167	2421
29.40000	2437
29.40833	2454
29.41667	2474
29.42500	2494
29.43333	2516
29.44167	2538
29.45000	2562
29.45833	2587
29.46667	2613
29.47500	2642
29.48333	2673
29.49167	2705
29.50000	2737
29.50833	2770
29.51667	2803
29.52500	2837
29.53333	2871
29.54167	2906
29.55000	2942
29.55833	2981
29.56667	3021
29.57500	3063
29.58333	3107
29.59167	3153
29.60000	3202
29.60833	3253
29.61667	3305
29.62500	3358
29.63333	3415
29.64167	3473
29.65000	3532
29.65833	3592
29.66667	3655
29.67500	3724
29.68333	3796
29.69167	3874
29.70000	3956
29.70833	4039
29.71667	4127
29.72500	4215
29.73333	4311
29.74167	4410
29.75000	4516
29.75833	4630
29.76667	4748
29.77500	4875
29.78333	5004
29.79167	5141
29.80000	5283
29.80833	5430
29.81667	5586
29.82500	5746
29.83333	5918
29.84167	6095
29.85000	6281
29.85833	6477
29.86667	6680
29.87500	6898
29.88333	7123
29.89167	7364
29.90000	7615
29.90833	7874
29.91667	8147
29.92500	8425
29.93333	8721
29.94167	9025
29.95000	9346
29.95833	9684
29.96667	10032
29.97500	10402
29.98333	10780
29.99167	11178
30.00000	11590
30.00833	12014
30.01667	12461
30.02500	12915
30.03333	13399
30.04167	13894
30.05000	14411
30.05833	14950
30.06667	15498
30.07500	16078
30.08333	16663
30.09167	17276
30.10000	17903
30.10833	18543
30.11667	19211
30.12500	19883
30.13333	20590
30.14167	21306
30.15000	22046
30.15833	22810
30.16667	23581
30.17500	24391
30.18333	25201
30.19167	26040
30.20000	26891
30.20833	27750
30.21667	28639
30.22500	29525
30.23333	30448
30.24167	31373
30.25000	32318
30.25833	33284
30.26667	34249
30.27500	35251
30.28333	36241
30.29167	37256
30.30000	38272
30.30833	39285
30.31667	40323
30.32500	41346
30.33333	42401
30.34167	43447
30.35000	44506
30.35833	45578
30.36667	46634
30.37500	47714
30.38333	48766
30.39167	49827
30.40000	50878
30.40833	51916
30.41667	52970
30.42500	54000
30.43333	55052
30.44167	56086
30.45000	57118
30.45833	58148
30.46667	59144
30.47500	60145
30.48333	61106
30.49167	62065
30.50000	63005
30.50833	63923
30.51667	64844
30.52500	65728
30.53333	66614
30.54167	67469
30.55000	68307
30.55833	69129
30.56667	69910
30.57500	70682
30.58333	71409
30.59167	72117
30.60000	72794
30.60833	73437
30.61667	74066
30.62500	74653
30.63333	75225
30.64167	75761
30.65000	76267
30.65833	76746
30.66667	77183
30.67500	77596
30.68333	77970
30.69167	78317
30.70000	78633
30.70833	78910
30.71667	79156
30.72500	79360
30.73333	79530
30.74167	79664
30.75000	79765
30.75833	79834
30.76667	79866
30.77500	79861
30.78333	79820
30.79167	79740
30.80000	79626
30.80833	79477
30.81667	79292
30.82500	79077
30.83333	78821
30.84167	78538
30.85000	78220
30.85833	77869
30.86667	77494
30.87500	77078
30.88333	76641
30.89167	76163
30.90000	75658
30.90833	75126
30.91667	74555
30.92500	73968
30.93333	73339
30.94167	72697
30.95000	72028
30.95833	71335
30.96667	70632
30.97500	69893
30.98333	69148
30.99167	68367
31.00000	67569
31.00833	66754
31.01667	65905
31.02500	65058
31.03333	64175
31.04167	63292
31.05000	62394
31.05833	61480
31.06667	60573
31.07500	59639
31.08333	58718
31.09167	57774
31.10000	56826
31.10833	55874
31.11667	54896
31.12500	53936
31.13333	52953
31.14167	51988
31.15000	51024
31.15833	50058
31.16667	49110
31.17500	48139
31.18333	47189
31.19167	46224
31.20000	45265
31.20833	44317
31.21667	43360
31.22500	42433
31.23333	41497
31.24167	40586
31.25000	39686
31.25833	38791
31.26667	37921
31.27500	37040
31.28333	36186
31.29167	35326
31.30000	34479
31.30833	33650
31.31667	32821
31.32500	32025
31.33333	31227
31.34167	30456
31.35000	29699
31.35833	28951
31.36667	28232
31.37500	27511
31.38333	26818
31.39167	26125
31.40000	25447
31.40833	24787
31.41667	24129
31.42500	23502
31.43333	22880
31.44167	22285
31.45000	21706
31.45833	21140
31.46667	20598
31.47500	20057
31.48333	19540
31.49167	19026
31.50000	18527
31.50833	18045
31.51667	17568
31.52500	17117
31.53333	16671
31.54167	16246
31.55000	15834
31.55833	15432
31.56667	15049
31.57500	14668
31.58333	14304
31.59167	13942
31.60000	13591
31.60833	13255
31.61667	12924
31.62500	12612
31.63333	12304
31.64167	12011
31.65000	11726
31.65833	11448
31.66667	11184
31.67500	10922
31.68333	10674
31.69167	10430
31.70000	10197
31.70833	9976
31.71667	9761
31.72500	9558
31.73333	9357
31.74167	9165
31.75000	8979
31.75833	8799
31.76667	8629
31.77500	8461
31.78333	8302
31.79167	8143
31.80000	7988
31.80833	7839
31.81667	7692
31.82500	7554
31.83333	7419
31.84167	7292
31.85000	7170
31.85833	7053
31.86667	6941
31.87500	6830
31.88333	6725
31.89167	6622
31.90000	6523
31.90833	6429
31.91667	6337
31.92500	6250
31.93333	6166
31.94167	6086
31.95000	6009
31.95833	5933
31.96667	5860
31.97500	5787
31.98333	5718
31.99167	5652
32.00000	5591
32.00833	5533
32.01667	5477
32.02500	5423
32.03333	5369
32.04167	5317
32.05000	5267
32.05833	5220
32.06667	5176
32.07500	5135
32.08333	5099
32.09167	5064
32.10000	5031
32.10833	4998
32.11667	4965
32.12500	4935
32.13333	4906
32.14167	4879
32.15000	4855
32.15833	4833
32.16667	4813
32.17500	4794
32.18333	4776
32.19167	4761
32.20000	4749
32.20833	4739
32.21667	4732
32.22500	4727
32.23333	4723
32.24167	4718
32.25000	4715
32.25833	4712
32.26667	4712
32.27500	4716
32.28333	4723
32.29167	4733
32.30000	4744
32.30833	4756
32.31667	4770
32.32500	4786
32.33333	4806
32.34167	4829
32.35000	4855
32.35833	4885
32.36667	4917
32.37500	4950
32.38333	4983
32.39167	5020
32.40000	5059
32.40833	5102
32.41667	5150
32.42500	5201
32.43333	5258
32.44167	5318
32.45000	5379
32.45833	5444
32.46667	5508
32.47500	5575
32.48333	5643
32.49167	5719
32.50000	5800
32.50833	5888
32.51667	5984
32.52500	6084
32.53333	6191
32.54167	6302
32.55000	6420
32.55833	6544
32.56667	6669
32.57500	6802
32.58333	6936
32.59167	7080
32.60000	7230
32.60833	7388
32.61667	7558
32.62500	7730
32.63333	7912
32.64167	8097
32.65000	8290
32.65833	8494
32.66667	8705
32.67500	8931
32.68333	9161
32.69167	9403
32.70000	9653
32.70833	9912
32.71667	10185
32.72500	10463
32.73333	10760
32.74167	11063
32.75000	11377
32.75833	11705
32.76667	12038
32.77500	12390
32.78333	12746
32.79167	13121
32.80000	13506
32.80833	13902
32.81667	14317
32.82500	14734
32.83333	15173
32.84167	15613
32.85000	16065
32.85833	16530
32.86667	17000
32.87500	17493
32.88333	17992
32.89167	18517
32.90000	19054
32.90833	19602
32.91667	20171
32.92500	20736
32.93333	21320
32.94167	21902
32.95000	22497
32.95833	23107
32.96667	23717
32.97500	24354
32.98333	24986
32.99167	25640
33.00000	26300
33.00833	26966
33.01667	27652
33.02500	28328
33.03333	29021
33.04167	29706
33.05000	30397
33.05833	31098
33.06667	31792
33.07500	32507
33.08333	33212
33.09167	33932
33.10000	34654
33.10833	35373
33.11667	36106
33.12500	36819
33.13333	37542
33.14167	38250
33.15000	38957
33.15833	39666
33.16667	40364
33.17500	41077
33.18333	41773
33.19167	42475
33.20000	43167
33.20833	43845
33.21667	44526
33.22500	45183
33.23333	45846
33.24167	46490
33.25000	47127
33.25833	47761
33.26667	48376
33.27500	48996
33.28333	49591
33.29167	50183
33.30000	50758
33.30833	51309
33.31667	51852
33.32500	52363
33.33333	52868
33.34167	53349
33.35000	53817
33.35833	54274
33.36667	54707
33.37500	55132
33.38333	55530
33.39167	55914
33.40000	56278
33.40833	56620
33.41667	56949
33.42500	57251
33.43333	57539
33.44167	57803
33.45000	58043
33.45833	58265
33.46667	58461
33.47500	58641
33.48333	58798
33.49167	58937
33.50000	59057
33.50833	59154
33.51667	59233
33.52500	59287
33.53333	59318
33.54167	59326
33.55000	59310
33.55833	59271
33.56667	59211
33.57500	59127
33.58333	59026
33.59167	58901
33.60000	58757
33.60833	58591
33.61667	58400
33.62500	58192
33.63333	57957
33.64167	57705
33.65000	57430
33.65833	57132
33.66667	56818
33.67500	56475
33.68333	56123
33.69167	55750
33.70000	55364
33.70833	54964
33.71667	54540
33.72500	54108
33.73333	53647
33.74167	53178
33.75000	52692
33.75833	52187
33.76667	51675
33.77500	51137
33.78333	50598
33.79167	50040
33.80000	49475
33.80833	48903
33.81667	48309
33.82500	47718
33.83333	47100
33.84167	46484
33.85000	45856
33.85833	45217
33.86667	44582
33.87500	43927
33.88333	43283
33.89167	42625
33.90000	41967
33.90833	41309
33.91667	40634
33.92500	39969
33.93333	39284
33.94167	38607
33.95000	37925
33.95833	37238
33.96667	36564
33.97500	35877
33.98333	35209
33.99167	34533
34.00000	33864
34.00833	33203
34.01667	32533
34.02500	31879
34.03333	31214
34.04167	30562
34.05000	29912
34.05833	29262
34.06667	28632
34.07500	27994
34.08333	27378
34.09167	26760
34.10000	26152
34.10833	25555
34.11667	24954
34.12500	24372
34.13333	23783
34.14167	23209
34.15000	22642
34.15833	22080
34.16667	21538
34.17500	20995
34.18333	20474
34.19167	19955
34.20000	19446
34.20833	18950
34.21667	18454
34.22500	17976
34.23333	17497
34.24167	17035
34.25000	16582
34.25833	16136
34.26667	15708
34.27500	15281
34.28333	14872
34.29167	14467
34.30000	14071
34.30833	13686
34.31667	13302
34.32500	12935
34.33333	12570
34.34167	12219
34.35000	11879
34.35833	11546
34.36667	11229
34.37500	10913
34.38333	10611
34.39167	10312
34.40000	10020
34.40833	9739
34.41667	9460
34.42500	9195
34.43333	8930
34.44167	8677
34.45000	8432
34.45833	8192
34.46667	7965
34.47500	7739
34.48333	7523
34.49167	7309
34.50000	7100
34.50833	6900
34.51667	6702
34.52500	6514
34.53333	6330
34.54167	6154
34.55000	5985
34.55833	5819
34.56667	5661
34.57500	5502
34.58333	5350
34.59167	5201
34.60000	5056
34.60833	4918
34.61667	4782
34.62500	4652
34.63333	4523
34.64167	4400
34.65000	4282
34.65833	4170
34.66667	4065
34.67500	3962
34.68333	3865
34.69167	3770
34.70000	3678
34.70833	3589
34.71667	3501
34.72500	3416
34.73333	3332
34.74167	3251
34.75000	3173
34.75833	3097
34.76667	3025
34.77500	2954
34.78333	2886
34.79167	2819
34.80000	2752
34.80833	2686
34.81667	2620
34.82500	2558
34.83333	2499
34.84167	2446
34.85000	2398
34.85833	2352
34.86667	2308
34.87500	2263
34.88333	2219
34.89167	2173
34.90000	2129
34.90833	2086
34.91667	2045
34.92500	2005
34.93333	1966
34.94167	1928
34.95000	1892
34.95833	1857
34.96667	1824
34.97500	1793
34.98333	1762
34.99167	1732
35.00000	1703
35.00833	1676
35.01667	1650
35.02500	1626
35.03333	1603
35.04167	1580
35.05000	1556
35.05833	1532
35.06667	1510
35.07500	1490
35.08333	1470
35.09167	1450
35.10000	1429
35.10833	1409
35.11667	1390
35.12500	1372
35.13333	1356
35.14167	1341
35.15000	1325
35.15833	1308
35.16667	1292
35.17500	1275
35.18333	1258
35.19167	1241
35.20000	1225
35.20833	1211
35.21667	1200
35.22500	1191
35.23333	1184
35.24167	1175
35.25000	1163
35.25833	1149
35.26667	1136
35.27500	1124
35.28333	1112
35.29167	1101
35.30000	1090
35.30833	1078
35.31667	1065
35.32500	1052
35.33333	1040
35.34167	1030
35.35000	1021
35.35833	1013
35.36667	1007
35.37500	1000
35.38333	992
35.39167	984
35.40000	976
35.40833	970
35.41667	964
35.42500	959
35.43333	955
35.44167	950
35.45000	943
35.45833	934
35.46667	925
35.47500	915
35.48333	906
35.49167	898
35.50000	893
35.50833	887
35.51667	880
35.52500	872
35.53333	864
35.54167	857
35.55000	852
35.55833	851
35.56667	851
35.57500	848
35.58333	844
35.59167	840
35.60000	836
35.60833	832
35.61667	827
35.62500	821
35.63333	816
35.64167	812
35.65000	808
35.65833	804
35.66667	798
35.67500	792
35.68333	786
35.69167	781
35.70000	776
35.70833	771
35.71667	767
35.72500	762
35.73333	757
35.74167	752
35.75000	748
35.75833	745
35.76667	743
35.77500	742
35.78333	740
35.79167	737
35.80000	733
35.80833	731
35.81667	729
35.82500	728
35.83333	726
35.84167	723
35.85000	719
35.85833	715
35.86667	712
35.87500	711
35.88333	709
35.89167	706
35.90000	701
35.90833	696
35.91667	692
35.92500	689
35.93333	687
35.94167	686
35.95000	684
35.95833	680
35.96667	676
35.97500	674
35.98333	672
35.99167	669
36.00000	665
36.00833	661
36.01667	657
36.02500	655
36.03333	654
36.04167	655
36.05000	654
36.05833	652
36.06667	647
36.07500	642
36.08333	636
36.09167	631
36.10000	627
36.10833	623
36.11667	619
36.12500	616
36.13333	615
36.14167	616
36.15000	617
36.15833	619
36.16667	619
36.17500	617
36.18333	614
36.19167	611
36.20000	607
36.20833	604
36.21667	602
36.22500	599
36.23333	594
36.24167	590
36.25000	586
36.25833	583
36.26667	582
36.27500	583
36.28333	585
36.29167	585
36.30000	584
36.30833	582
36.31667	580
36.32500	576
36.33333	572
36.34167	567
36.35000	561
36.35833	556
36.36667	553
36.37500	552
36.38333	552
36.39167	552
36.40000	552
36.40833	552
36.41667	552
36.42500	553
36.43333	553
36.44167	552
36.45000	549
36.45833	545
36.46667	540
36.47500	535
36.48333	530
36.49167	529
36.50000	529
36.50833	531
36.51667	531
36.52500	530
36.53333	527
36.54167	524
36.55000	521
36.55833	517
36.56667	514
36.57500	511
36.58333	509
36.59167	508
36.60000	506
36.60833	505
36.61667	505
36.62500	507
36.63333	510
36.64167	512
36.65000	512
36.65833	508
36.66667	504
36.67500	499
36.68333	494
36.69167	490
36.70000	488
36.70833	486
36.71667	485
36.72500	483
36.73333	482
36.74167	482
36.75000	481
36.75833	480
36.76667	479
36.77500	479
36.78333	479
36.79167	479
36.80000	477
36.80833	473
36.81667	469
36.82500	464
36.83333	459
36.84167	453
36.85000	450
36.85833	448
36.86667	448
36.87500	451
36.88333	453
36.89167	455
36.90000	454
36.90833	453
36.91667	450
36.92500	447
36.93333	447
36.94167	447
36.95000	448
36.95833	449
36.96667	447
36.97500	444
36.98333	440
36.99167	437
37.00000	434
37.00833	431
37.01667	427
37.02500	423
37.03333	420
37.04167	418
37.05000	419
37.05833	422
37.06667	425
37.07500	426
37.08333	425
37.09167	424
37.10000	421
37.10833	418
37.11667	414
37.12500	411
37.13333	408
37.14167	407
37.15000	406
37.15833	406
37.16667	406
37.17500	406
37.18333	407
37.19167	409
37.20000	413
37.20833	413
37.21667	411
37.22500	405
37.23333	398
37.24167	390
37.25000	385
37.25833	384
37.26667	384
37.27500	387
37.28333	390
37.29167	393
37.30000	396
37.30833	399
37.31667	400
37.32500	398
37.33333	395
37.34167	392
37.35000	390
37.35833	390
37.36667	390
37.37500	391
37.38333	391
37.39167	388
37.40000	384
37.40833	381
37.41667	379
37.42500	380
37.43333	381
37.44167	382
37.45000	382
37.45833	380
37.46667	378
37.47500	376
37.48333	374
37.49167	373
37.50000	371
37.50833	370
37.51667	369
37.52500	368
37.53333	367
37.54167	366
37.55000	366
37.55833	366
37.56667	367
37.57500	367
37.58333	369
37.59167	370
37.60000	372
37.60833	376
37.61667	380
37.62500	384
37.63333	388
37.64167	391
37.65000	393
37.65833	393
37.66667	391
37.67500	387
37.68333	383
37.69167	379
37.70000	377
37.70833	374
37.71667	373
37.72500	374
37.73333	377
37.74167	381
37.75000	386
37.75833	392
37.76667	395
37.77500	396
37.78333	394
37.79167	389
37.80000	384
37.80833	380
37.81667	380
37.82500	383
37.83333	389
37.84167	395
37.85000	398
37.85833	399
37.86667	397
37.87500	394
37.88333	391
37.89167	390
37.90000	389
37.90833	388
37.91667	386
37.92500	385
37.93333	385
37.94167	385
37.95000	386
37.95833	387
37.96667	388
37.97500	387
37.98333	385
37.99167	384
38.00000	384
38.00833	383
38.01667	383
38.02500	383
38.03333	383
38.04167	383
38.05000	385
38.05833	386
38.06667	387
38.07500	388
38.08333	389
38.09167	389
38.10000	390
38.10833	390
38.11667	389
38.12500	388
38.13333	387
38.14167	388
38.15000	389
38.15833	390
38.16667	390
38.17500	389
38.18333	386
38.19167	385
38.20000	386
38.20833	386
38.21667	386
38.22500	386
38.23333	384
38.24167	383
38.25000	383
38.25833	383
38.26667	385
38.27500	387
38.28333	389
38.29167	392
38.30000	393
38.30833	392
38.31667	389
38.32500	386
38.33333	382
38.34167	379
38.35000	377
38.35833	376
38.36667	375
38.37500	376
38.38333	379
38.39167	383
38.40000	388
38.40833	392
38.41667	395
38.42500	396
38.43333	395
38.44167	392
38.45000	390
38.45833	389
38.46667	389
38.47500	390
38.48333	393
38.49167	393
38.50000	390
38.50833	386
38.51667	382
38.52500	378
38.53333	375
38.54167	374
38.55000	374
38.55833	375
38.56667	377
38.57500	379
38.58333	381
38.59167	383
38.60000	384
38.60833	386
38.61667	388
38.62500	390
38.63333	392
38.64167	394
38.65000	397
38.65833	400
38.66667	402
38.67500	401
38.68333	399
38.69167	397
38.70000	395
38.70833	394
38.71667	395
38.72500	396
38.73333	397
38.74167	399
38.75000	400
38.75833	401
38.76667	402
38.77500	403
38.78333	404
38.79167	405
38.80000	406
38.80833	406
38.81667	406
38.82500	406
38.83333	404
38.84167	402
38.85000	401
38.85833	400
38.86667	400
38.87500	403
38.88333	407
38.89167	410
38.90000	412
38.90833	413
38.91667	413
38.92500	412
38.93333	412
38.94167	410
38.95000	408
38.95833	404
38.96667	402
38.97500	400
38.98333	401
38.99167	405
39.00000	412
39.00833	417
39.01667	421
39.02500	423
39.03333	422
39.04167	420
39.05000	419
39.05833	419
39.06667	419
39.07500	418
39.08333	414
39.09167	407
39.10000	399
39.10833	393
39.11667	389
39.12500	389
39.13333	392
39.14167	395
39.15000	398
39.15833	401
39.16667	403
39.17500	405
39.18333	407
39.19167	408
39.20000	409
39.20833	408
39.21667	406
39.22500	403
39.23333	401
39.24167	399
39.25000	400
39.25833	402
39.26667	405
39.27500	408
39.28333	408
39.29167	405
39.30000	399
39.30833	394
39.31667	389
39.32500	386
39.33333	386
39.34167	388
39.35000	389
39.35833	389
39.36667	388
39.37500	388
39.38333	388
39.39167	389
39.40000	392
39.40833	393
39.41667	392
39.42500	389
39.43333	383
39.44167	376
39.45000	371
39.45833	366
39.46667	363
39.47500	361
39.48333	359
39.49167	359
39.50000	360
39.50833	362
39.51667	364
39.52500	366
39.53333	367
39.54167	365
39.55000	363
39.55833	359
39.56667	355
39.57500	352
39.58333	349
39.59167	346
39.60000	343
39.60833	341
39.61667	339
39.62500	338
39.63333	338
39.64167	340
39.65000	341
39.65833	342
39.66667	341
39.67500	338
39.68333	335
39.69167	329
39.70000	324
39.70833	319
39.71667	314
39.72500	311
39.73333	308
39.74167	306
39.75000	305
39.75833	304
39.76667	303
39.77500	301
39.78333	299
39.79167	298
39.80000	298
39.80833	300
39.81667	301
39.82500	301
39.83333	299
39.84167	295
39.85000	291
39.85833	287
39.86667	283
39.87500	280
39.88333	277
39.89167	275
39.90000	272
39.90833	271
39.91667	270
39.92500	271
39.93333	272
39.94167	273
39.95000	275
39.95833	275
39.96667	274
39.97500	272
39.98333	271
39.99167	269
40.00000	269
40.00833	267
40.01667	265
40.02500	262
40.03333	260
40.04167	259
40.05000	261
40.05833	266
40.06667	270
40.07500	271
40.08333	270
40.09167	267
40.10000	263
40.10833	260
40.11667	257
40.12500	254
40.13333	251
40.14167	247
40.15000	244
40.15833	242
40.16667	242
40.17500	243
40.18333	244
40.19167	244
40.20000	242
40.20833	240
40.21667	238
40.22500	237
40.23333	237
40.24167	238
40.25000	240
40.25833	243
40.26667	245
40.27500	245
40.28333	244
40.29167	243
40.30000	241
40.30833	241
40.31667	242
40.32500	244
40.33333	245
40.34167	245
40.35000	244
40.35833	243
40.36667	243
40.37500	247
40.38333	251
40.39167	257
40.40000	263
40.40833	266
40.41667	266
40.42500	264
40.43333	263
40.44167	262
40.45000	265
40.45833	269
40.46667	274
40.47500	277
40.48333	281
40.49167	285
40.50000	289
40.50833	292
40.51667	294
40.52500	296
40.53333	299
40.54167	304
40.55000	312
40.55833	322
40.56667	332
40.57500	341
40.58333	351
40.59167	362
40.60000	374
40.60833	388
40.61667	402
40.62500	414
40.63333	424
40.64167	433
40.65000	443
40.65833	455
40.66667	470
40.67500	489
40.68333	510
40.69167	530
40.70000	550
40.70833	568
40.71667	586
40.72500	605
40.73333	627
40.74167	652
40.75000	679
40.75833	707
40.76667	734
40.77500	761
40.78333	787
40.79167	814
40.80000	841
40.80833	870
40.81667	900
40.82500	933
40.83333	969
40.84167	1007
40.85000	1047
40.85833	1088
40.86667	1127
40.87500	1166
40.88333	1205
40.89167	1246
40.90000	1290
40.90833	1336
40.91667	1385
40.92500	1434
40.93333	1483
40.94167	1534
40.95000	1585
40.95833	1638
40.96667	1691
40.97500	1746
40.98333	1802
40.99167	1860
41.00000	1919
41.00833	1980
41.01667	2045
41.02500	2110
41.03333	2175
41.04167	2239
41.05000	2303
41.05833	2366
41.06667	2430
41.07500	2498
41.08333	2568
41.09167	2641
41.10000	2714
41.10833	2787
41.11667	2861
41.12500	2935
41.13333	3011
41.14167	3088
41.15000	3166
41.15833	3244
41.16667	3319
41.17500	3392
41.18333	3464
41.19167	3538
41.20000	3613
41.20833	3690
41.21667	3770
41.22500	3848
41.23333	3925
41.24167	4001
41.25000	4079
41.25833	4160
41.26667	4239
41.27500	4321
41.28333	4400
41.29167	4476
41.30000	4551
41.30833	4624
41.31667	4699
41.32500	4770
41.33333	4842
41.34167	4912
41.35000	4980
41.35833	5048
41.36667	5116
41.37500	5185
41.38333	5252
41.39167	5319
41.40000	5385
41.40833	5448
41.41667	5510
41.42500	5569
41.43333	5630
41.44167	5689
41.45000	5748
41.45833	5805
41.46667	5858
41.47500	5908
41.48333	5954
41.49167	5997
41.50000	6039
41.50833	6079
41.51667	6120
41.52500	6159
41.53333	6195
41.54167	6229
41.55000	6259
41.55833	6287
41.56667	6313
41.57500	6339
41.58333	6361
41.59167	6378
41.60000	6393
41.60833	6405
41.61667	6417
41.62500	6429
41.63333	6440
41.64167	6448
41.65000	6451
41.65833	6450
41.66667	6445
41.67500	6437
41.68333	6427
41.69167	6414
41.70000	6399
41.70833	6383
41.71667	6365
41.72500	6347
41.73333	6327
41.74167	6305
41.75000	6281
41.75833	6255
41.76667	6225
41.77500	6192
41.78333	6157
41.79167	6119
41.80000	6078
41.80833	6036
41.81667	5991
41.82500	5944
41.83333	5895
41.84167	5845
41.85000	5796
41.85833	5745
41.86667	5696
41.87500	5644
41.88333	5592
41.89167	5536
41.90000	5477
41.90833	5416
41.91667	5352
41.92500	5287
41.93333	5220
41.94167	5154
41.95000	5086
41.95833	5016
41.96667	4947
41.97500	4874
41.98333	4802
41.99167	4729
42.00000	4656
42.00833	4584
42.01667	4510
42.02500	4438
42.03333	4365
42.04167	4293
42.05000	4220
42.05833	4145
42.06667	4069
42.07500	3990
42.08333	3911
42.09167	3832
42.10000	3753
42.10833	3676
42.11667	3598
42.12500	3521
42.13333	3443
42.14167	3365
42.15000	3287
42.15833	3209
42.16667	3133
42.17500	3058
42.18333	2986
42.19167	2913
42.20000	2840
42.20833	2769
42.21667	2698
42.22500	2629
42.23333	2562
42.24167	2497
42.25000	2434
42.25833	2372
42.26667	2312
42.27500	2250
42.28333	2189
42.29167	2127
42.30000	2065
42.30833	2006
42.31667	1947
42.32500	1891
42.33333	1836
42.34167	1783
42.35000	1729
42.35833	1674
42.36667	1620
42.37500	1566
42.38333	1515
42.39167	1467
42.40000	1422
42.40833	1379
42.41667	1335
42.42500	1294
42.43333	1252
42.44167	1211
42.45000	1173
42.45833	1137
42.46667	1103
42.47500	1070
42.48333	1038
42.49167	1006
42.50000	974
42.50833	941
42.51667	909
42.52500	878
42.53333	849
42.54167	822
42.55000	797
42.55833	773
42.56667	749
42.57500	724
42.58333	701
42.59167	678
42.60000	656
42.60833	635
42.61667	615
42.62500	595
42.63333	576
42.64167	558
42.65000	541
42.65833	526
42.66667	512
42.67500	500
42.68333	488
42.69167	475
42.70000	462
42.70833	449
42.71667	437
42.72500	427
42.73333	418
42.74167	411
42.75000	403
42.75833	396
42.76667	389
42.77500	381
42.78333	372
42.79167	360
42.80000	347
42.80833	335
42.81667	325
42.82500	319
42.83333	315
42.84167	314
42.85000	311
42.85833	306
42.86667	301
42.87500	296
42.88333	292
42.89167	288
42.90000	285
42.90833	280
42.91667	276
42.92500	272
42.93333	268
42.94167	263
42.95000	259
42.95833	254
42.96667	249
42.97500	244
42.98333	240
42.99167	234
43.00000	229
43.00833	223
43.01667	218
43.02500	214
43.03333	212
43.04167	212
43.05000	212
43.05833	210
43.06667	209
43.07500	207
43.08333	206
43.09167	206
43.10000	206
43.10833	205
43.11667	202
43.12500	199
43.13333	198
43.14167	200
43.15000	202
43.15833	205
43.16667	205
43.17500	201
43.18333	196
43.19167	191
43.20000	186
43.20833	183
43.21667	183
43.22500	185
43.23333	189
43.24167	193
43.25000	196
43.25833	196
43.26667	194
43.27500	189
43.28333	183
43.29167	179
43.30000	178
43.30833	180
43.31667	183
43.32500	186
43.33333	187
43.34167	187
43.35000	186
43.35833	183
43.36667	179
43.37500	175
43.38333	171
43.39167	168
43.40000	166
43.40833	165
43.41667	165
43.42500	166
43.43333	167
43.44167	169
43.45000	171
43.45833	171
43.46667	170
43.47500	168
43.48333	166
43.49167	164
43.50000	162
43.50833	162
43.51667	163
43.52500	164
43.53333	164
43.54167	163
43.55000	161
43.55833	159
43.56667	157
43.57500	158
43.58333	159
43.59167	161
43.60000	163
43.60833	162
43.61667	159
43.62500	155
43.63333	150
43.64167	146
43.65000	142
43.65833	140
43.66667	138
43.67500	137
43.68333	137
43.69167	138
43.70000	141
43.70833	144
43.71667	147
43.72500	149
43.73333	150
43.74167	149
43.75000	148
43.75833	146
43.76667	144
43.77500	144
43.78333	143
43.79167	142
43.80000	139
43.80833	137
43.81667	134
43.82500	132
43.83333	131
43.84167	130
43.85000	129
43.85833	128
43.86667	128
43.87500	130
43.88333	131
43.89167	134
43.90000	135
43.90833	137
43.91667	137
43.92500	138
43.93333	136
43.94167	134
43.95000	130
43.95833	127
43.96667	126
43.97500	126
43.98333	128
43.99167	128
44.00000	126
44.00833	124
44.01667	121
44.02500	119
44.03333	118
44.04167	119
44.05000	119
44.05833	119
44.06667	119
44.07500	120
44.08333	121
44.09167	123
44.10000	124
44.10833	123
44.11667	121
44.12500	117
44.13333	113
44.14167	108
44.15000	103
44.15833	100
44.16667	98
44.17500	97
44.18333	95
44.19167	93
44.20000	91
44.20833	90
44.21667	88
44.22500	88
44.23333	88
44.24167	90
44.25000	92
44.25833	95
44.26667	98
44.27500	100
44.28333	101
44.29167	100
44.30000	97
44.30833	93
44.31667	88
44.32500	85
44.33333	84
44.34167	84
44.35000	85
44.35833	86
44.36667	87
44.37500	89
44.38333	90
44.39167	91
44.40000	89
44.40833	85
44.41667	81
44.42500	78
44.43333	75
44.44167	73
44.45000	72
44.45833	71
44.46667	70
44.47500	71
44.48333	72
44.49167	75
44.50000	77
44.50833	79
44.51667	80
44.52500	81
44.53333	81
44.54167	81
44.55000	81
44.55833	82
44.56667	84
44.57500	84
44.58333	84
44.59167	84
44.60000	83
44.60833	82
44.61667	83
44.62500	84
44.63333	85
44.64167	85
44.65000	82
44.65833	78
44.66667	74
44.67500	74
44.68333	75
44.69167	79
44.70000	82
44.70833	84
44.71667	82
44.72500	79
44.73333	76
44.74167	73
44.75000	73
44.75833	74
44.76667	76
44.77500	78
44.78333	80
44.79167	80
44.80000	80
44.80833	81
44.81667	83
44.82500	86
44.83333	87
44.84167	87
44.85000	84
44.85833	79
44.86667	75
44.87500	72
44.88333	71
44.89167	73
44.90000	78
44.90833	83
44.91667	86
44.92500	88
44.93333	87
44.94167	84
44.95000	82
44.95833	79
44.96667	77
44.97500	75
44.98333	74
44.99167	73
45.00000	74
45.00833	75
45.01667	76
45.02500	78
45.03333	81
45.04167	83
45.05000	85
45.05833	84
45.06667	82
45.07500	79
45.08333	78
45.09167	78
45.10000	81
45.10833	85
45.11667	88
45.12500	89
45.13333	88
45.14167	85
45.15000	80
45.15833	74
45.16667	71
45.17500	72
45.18333	74
45.19167	76
45.20000	77
45.20833	77
45.21667	75
45.22500	74
45.23333	74
45.24167	75
45.25000	76
45.25833	77
45.26667	79
45.27500	80
45.28333	80
45.29167	81
45.30000	82
45.30833	83
45.31667	84
45.32500	86
45.33333	88
45.34167	90
45.35000	89
45.35833	87
45.36667	83
45.37500	78
45.38333	74
45.39167	72
45.40000	71
45.40833	71
45.41667	71
45.42500	72
45.43333	73
45.44167	75
45.45000	79
45.45833	83
45.46667	87
45.47500	88
45.48333	87
45.49167	86
45.50000	86
45.50833	87
45.51667	88
45.52500	88
45.53333	87
45.54167	83
45.55000	80
45.55833	77
45.56667	75
45.57500	74
45.58333	75
45.59167	78
45.60000	81
45.60833	83
45.61667	84
45.62500	85
45.63333	83
45.64167	80
45.65000	78
45.65833	77
45.66667	77
45.67500	77
45.68333	75
45.69167	72
45.70000	70
45.70833	69
45.71667	71
45.72500	74
45.73333	76
45.74167	78
45.75000	78
45.75833	78
45.76667	77
45.77500	75
45.78333	72
45.79167	68
45.80000	63
45.80833	59
45.81667	56
45.82500	55
45.83333	57
45.84167	62
45.85000	66
45.85833	72
45.86667	76
45.87500	79
45.88333	82
45.89167	85
45.90000	87
45.90833	88
45.91667	86
45.92500	84
45.93333	81
45.94167	79
45.95000	79
45.95833	80
45.96667	82
45.97500	83
45.98333	83
45.99167	82
46.00000	81
46.00833	81
46.01667	82
46.02500	83
46.03333	83
46.04167	82
46.05000	81
46.05833	80
46.06667	79
46.07500	77
46.08333	76
46.09167	75
46.10000	74
46.10833	74
46.11667	75
46.12500	76
46.13333	75
46.14167	73
46.15000	72
46.15833	70
46.16667	68
46.17500	66
46.18333	63
46.19167	59
46.20000	56
46.20833	52
46.21667	50
46.22500	49
46.23333	50
46.24167	53
46.25000	57
46.25833	61
46.26667	65
46.27500	68
46.28333	69
46.29167	70
46.30000	69
46.30833	68
46.31667	66
46.32500	65
46.33333	64
46.34167	65
46.35000	65
46.35833	66
46.36667	66
46.37500	66
46.38333	66
46.39167	66
46.40000	66
46.40833	65
46.41667	63
46.42500	61
46.43333	62
46.44167	64
46.45000	67
46.45833	70
46.46667	71
46.47500	71
46.48333	70
46.49167	69
46.50000	69
46.50833	68
46.51667	67
46.52500	66
46.53333	63
46.54167	60
46.55000	56
46.55833	50
46.56667	45
46.57500	42
46.58333	40
46.59167	40
46.60000	42
46.60833	43
46.61667	43
46.62500	42
46.63333	43
46.64167	45
46.65000	47
46.65833	50
46.66667	52
46.67500	52
46.68333	52
46.69167	52
46.70000	51
46.70833	49
46.71667	47
46.72500	44
46.73333	42
46.74167	40
46.75000	40
46.75833	41
46.76667	44
46.77500	47
46.78333	50
46.79167	51
46.80000	51
46.80833	50
46.81667	49
46.82500	48
46.83333	46
46.84167	43
46.85000	39
46.85833	35
46.86667	30
46.87500	27
46.88333	26
46.89167	27
46.90000	31
46.90833	37
46.91667	45
46.92500	51
46.93333	56
46.94167	58
46.95000	57
46.95833	55
46.96667	53
46.97500	51
46.98333	51
46.99167	52
47.00000	55
47.00833	58
47.01667	60
47.02500	61
47.03333	61
47.04167	60
47.05000	57
47.05833	53
47.06667	50
47.07500	47
47.08333	45
47.09167	45
47.10000	46
47.10833	47
47.11667	47
47.12500	46
47.13333	46
47.14167	47
47.15000	48
47.15833	48
47.16667	46
47.17500	43
47.18333	39
47.19167	35
47.20000	32
47.20833	30
47.21667	29
47.22500	28
47.23333	27
47.24167	26
47.25000	26
47.25833	28
47.26667	30
47.27500	32
47.28333	33
47.29167	34
47.30000	34
47.30833	35
47.31667	37
47.32500	39
47.33333	40
47.34167	40
47.35000	41
47.35833	41
47.36667	41
47.37500	40
47.38333	38
47.39167	34
47.40000	30
47.40833	27
47.41667	26
47.42500	26
47.43333	26
47.44167	25
47.45000	24
47.45833	23
47.46667	23
47.47500	24
47.48333	25
47.49167	27
47.50000	29
47.50833	30
47.51667	30
47.52500	28
47.53333	26
47.54167	25
47.55000	24
47.55833	22
47.56667	22
47.57500	22
47.58333	24
47.59167	26
47.60000	28
47.60833	28
47.61667	27
47.62500	24
47.63333	21
47.64167	18
47.65000	17
47.65833	19
47.66667	20
47.67500	22
47.68333	22
47.69167	23
47.70000	23
47.70833	22
47.71667	21
47.72500	19
47.73333	17
47.74167	16
47.75000	15
47.75833	16
47.76667	16
47.77500	15
47.78333	12
47.79167	9
47.80000	6
47.80833	5
47.81667	6
47.82500	9
47.83333	12
47.84167	15
47.85000	17
47.85833	17
47.86667	16
47.87500	16
47.88333	16
47.89167	17
47.90000	18
47.90833	19
47.91667	22
47.92500	25
47.93333	28
47.94167	31
47.95000	31
47.95833	30
47.96667	27
47.97500	26
47.98333	25
47.99167	26
48.00000	28
48.00833	29
48.01667	28
48.02500	25
48.03333	22
48.04167	20
48.05000	18
48.05833	17
48.06667	16
48.07500	15
48.08333	14
48.09167	13
48.10000	13
48.10833	14
48.11667	17
48.12500	21
48.13333	25
48.14167	28
48.15000	30
48.15833	31
48.16667	31
48.17500	31
48.18333	30
48.19167	29
48.20000	27
48.20833	24
48.21667	22
48.22500	20
48.23333	19
48.24167	20
48.25000	20
48.25833	20
48.26667	21
48.27500	24
48.28333	28
48.29167	31
48.30000	33
48.30833	33
48.31667	31
48.32500	28
48.33333	25
48.34167	24
48.35000	24
48.35833	24
48.36667	24
48.37500	23
48.38333	22
48.39167	20
48.40000	19
48.40833	18
48.41667	20
48.42500	22
48.43333	25
48.44167	28
48.45000	31
48.45833	34
48.46667	36
48.47500	40
48.48333	44
48.49167	46
48.50000	47
48.50833	45
48.51667	42
48.52500	39
48.53333	35
48.54167	31
48.55000	28
48.55833	27
48.56667	27
48.57500	29
48.58333	31
48.59167	34
48.60000	37
48.60833	39
48.61667	40
48.62500	40
48.63333	39
48.64167	36
48.65000	34
48.65833	34
48.66667	35
48.67500	38
48.68333	42
48.69167	45
48.70000	47
48.70833	47
48.71667	43
48.72500	38
48.73333	34
48.74167	30
48.75000	29
48.75833	30
48.76667	31
48.77500	32
48.78333	33
48.79167	33
48.80000	33
48.80833	33
48.81667	34
48.82500	37
48.83333	39
48.84167	41
48.85000	42
48.85833	40
48.86667	38
48.87500	35
48.88333	33
48.89167	31
48.90000	31
48.90833	32
48.91667	34
48.92500	37
48.93333	40
48.94167	43
48.95000	45
48.95833	48
48.96667	49
48.97500	48
48.98333	46
48.99167	43
49.00000	39
49.00833	36
49.01667	34
49.02500	32
49.03333	31
49.04167	31
49.05000	31
49.05833	30
49.06667	30
49.07500	30
49.08333	30
49.09167	30
49.10000	29
49.10833	28
49.11667	28
49.12500	29
49.13333	31
49.14167	32
49.15000	33
49.15833	34
49.16667	35
49.17500	37
49.18333	38
49.19167	39
49.20000	39
49.20833	39
49.21667	39
49.22500	40
49.23333	41
49.24167	41
49.25000	41
49.25833	39
49.26667	36
49.27500	31
49.28333	27
49.29167	23
49.30000	21
49.30833	19
49.31667	17
49.32500	16
49.33333	16
49.34167	18
49.35000	21
49.35833	25
49.36667	29
49.37500	32
49.38333	33
49.39167	33
49.40000	32
49.40833	31
49.41667	30
49.42500	29
49.43333	27
49.44167	24
49.45000	20
49.45833	17
49.46667	14
49.47500	14
49.48333	15
49.49167	17
49.50000	18
49.50833	17
49.51667	14
49.52500	12
49.53333	12
49.54167	13
49.55000	16
49.55833	19
49.56667	20
49.57500	21
49.58333	23
49.59167	25
49.60000	28
49.60833	30
49.61667	30
49.62500	27
49.63333	22
49.64167	17
49.65000	13
49.65833	11
49.66667	10
49.67500	11
49.68333	11
49.69167	11
49.70000	10
49.70833	10
49.71667	12
49.72500	15
49.73333	19
49.74167	22
49.75000	26
49.75833	28
49.76667	28
49.77500	24
49.78333	19
49.79167	15
49.80000	11
49.80833	10
49.81667	11
49.82500	12
49.83333	11
49.84167	8
49.85000	5
49.85833	-0
49.86667	-4
49.87500	-6
49.88333	-7
49.89167	-6
49.90000	-5
49.90833	-3
49.91667	-1
49.92500	3
49.93333	8
49.94167	13
49.95000	17
49.95833	19
49.96667	18
49.97500	14
49.98333	9
49.99167	6
50.00000	6
50.00833	8
50.01667	12
50.02500	16
50.03333	18
50.04167	19
50.05000	18
50.05833	17
50.06667	17
50.07500	17
50.08333	18
50.09167	19
50.10000	21
50.10833	22
50.11667	23
50.12500	23
50.13333	23
50.14167	21
50.15000	20
50.15833	18
50.16667	18
50.17500	20
50.18333	22
50.19167	25
50.20000	28
50.20833	29
50.21667	29
50.22500	26
50.23333	22
50.24167	18
50.25000	15
50.25833	14
50.26667	14
50.27500	16
50.28333	18
50.29167	20
50.30000	23
50.30833	25
50.31667	25
50.32500	24
50.33333	24
50.34167	24
50.35000	26
50.35833	28
50.36667	28
50.37500	24
50.38333	19
50.39167	15
50.40000	12
50.40833	12
50.41667	15
50.42500	19
50.43333	22
50.44167	23
50.45000	24
50.45833	26
50.46667	29
50.47500	34
50.48333	40
50.49167	44
50.50000	47
50.50833	49
50.51667	50
50.52500	50
50.53333	50
50.54167	51
50.55000	52
50.55833	53
50.56667	54
50.57500	53
50.58333	53
50.59167	54
50.60000	55
50.60833	56
50.61667	56
50.62500	56
50.63333	55
50.64167	55
50.65000	55
50.65833	55
50.66667	56
50.67500	57
50.68333	57
50.69167	57
50.70000	56
50.70833	55
50.71667	54
50.72500	55
50.73333	57
50.74167	62
50.75000	67
50.75833	71
50.76667	73
50.77500	72
50.78333	70
50.79167	69
50.80000	68
50.80833	70
50.81667	73
50.82500	76
50.83333	80
50.84167	83
50.85000	84
50.85833	84
50.86667	83
50.87500	83
50.88333	85
50.89167	88
50.90000	90
50.90833	92
50.91667	91
50.92500	88
50.93333	86
50.94167	83
50.95000	81
50.95833	81
50.96667	82
50.97500	83
50.98333	85
50.99167	86
51.00000	86
51.00833	86
51.01667	88
51.02500	90
51.03333	92
51.04167	94
51.05000	96
51.05833	97
51.06667	98
51.07500	99
51.08333	100
51.09167	101
51.10000	101
51.10833	101
51.11667	101
51.12500	101
51.13333	99
51.14167	96
51.15000	93
51.15833	94
51.16667	95
51.17500	96
51.18333	96
51.19167	96
51.20000	94
51.20833	94
51.21667	95
51.22500	98
51.23333	102
51.24167	106
51.25000	109
51.25833	112
51.26667	113
51.27500	114
51.28333	113
51.29167	114
51.30000	115
51.30833	118
51.31667	121
51.32500	124
51.33333	125
51.34167	125
51.35000	124
51.35833	122
51.36667	122
51.37500	124
51.38333	128
51.39167	133
51.40000	139
51.40833	143
51.41667	144
51.42500	144
51.43333	145
51.44167	148
51.45000	153
51.45833	159
51.46667	165
51.47500	170
51.48333	175
51.49167	178
51.50000	181
51.50833	185
51.51667	190
51.52500	198
51.53333	206
51.54167	215
51.55000	223
51.55833	231
51.56667	238
51.57500	244
51.58333	250
51.59167	256
51.60000	265
51.60833	276
51.61667	288
51.62500	302
51.63333	315
51.64167	328
51.65000	340
51.65833	352
51.66667	365
51.67500	381
51.68333	397
51.69167	414
51.70000	430
51.70833	443
51.71667	454
51.72500	464
51.73333	475
51.74167	488
51.75000	503
51.75833	522
51.76667	544
51.77500	569
51.78333	595
51.79167	620
51.80000	645
51.80833	667
51.81667	688
51.82500	708
51.83333	728
51.84167	749
51.85000	769
51.85833	790
51.86667	811
51.87500	834
51.88333	858
51.89167	885
51.90000	916
51.90833	948
51.91667	982
51.92500	1015
51.93333	1047
51.94167	1078
51.95000	1108
51.95833	1139
51.96667	1169
51.97500	1200
51.98333	1230
51.99167	1261
52.00000	1294
52.00833	1329
52.01667	1367
52.02500	1405
52.03333	1446
52.04167	1487
52.05000	1528
52.05833	1570
52.06667	1611
52.07500	1654
52.08333	1697
52.09167	1742
52.10000	1788
52.10833	1833
52.11667	1879
52.12500	1924
52.13333	1968
52.14167	2011
52.15000	2052
52.15833	2092
52.16667	2132
52.17500	2173
52.18333	2217
52.19167	2264
52.20000	2313
52.20833	2362
52.21667	2413
52.22500	2464
52.23333	2517
52.24167	2569
52.25000	2620
52.25833	2671
52.26667	2720
52.27500	2770
52.28333	2819
52.29167	2869
52.30000	2919
52.30833	2967
52.31667	3015
52.32500	3062
52.33333	3111
52.34167	3160
52.35000	3209
52.35833	3260
52.36667	3311
52.37500	3364
52.38333	3417
52.39167	3469
52.40000	3521
52.40833	3571
52.41667	3621
52.42500	3671
52.43333	3722
52.44167	3774
52.45000	3825
52.45833	3875
52.46667	3925
52.47500	3974
52.48333	4022
52.49167	4069
52.50000	4116
52.50833	4162
52.51667	4209
52.52500	4255
52.53333	4302
52.54167	4348
52.55000	4393
52.55833	4438
52.56667	4482
52.57500	4526
52.58333	4569
52.59167	4611
52.60000	4652
52.60833	4692
52.61667	4734
52.62500	4776
52.63333	4819
52.64167	4861
52.65000	4900
52.65833	4938
52.66667	4974
52.67500	5011
52.68333	5046
52.69167	5081
52.70000	5114
52.70833	5146
52.71667	5176
52.72500	5204
52.73333	5231
52.74167	5259
52.75000	5288
52.75833	5318
52.76667	5347
52.77500	5377
52.78333	5404
52.79167	5428
52.80000	5449
52.80833	5467
52.81667	5483
52.82500	5498
52.83333	5513
52.84167	5529
52.85000	5546
52.85833	5565
52.86667	5583
52.87500	5600
52.88333	5612
52.89167	5621
52.90000	5627
52.90833	5634
52.91667	5641
52.92500	5650
52.93333	5660
52.94167	5669
52.95000	5676
52.95833	5680
52.96667	5682
52.97500	5681
52.98333	5678
52.99167	5674
53.00000	5670
53.00833	5666
53.01667	5661
53.02500	5657
53.03333	5651
53.04167	5643
53.05000	5633
53.05833	5622
53.06667	5610
53.07500	5600
53.08333	5591
53.09167	5582
53.10000	5571
53.10833	5558
53.11667	5542
53.12500	5524
53.13333	5506
53.14167	5487
53.15000	5468
53.15833	5449
53.16667	5430
53.17500	5410
53.18333	5390
53.19167	5368
53.20000	5345
53.20833	5320
53.21667	5294
53.22500	5268
53.23333	5243
53.24167	5216
53.25000	5188
53.25833	5158
53.26667	5125
53.27500	5089
53.28333	5054
53.29167	5020
53.30000	4987
53.30833	4956
53.31667	4924
53.32500	4893
53.33333	4860
53.34167	4826
53.35000	4792
53.35833	4755
53.36667	4719
53.37500	4685
53.38333	4652
53.39167	4620
53.40000	4588
53.40833	4553
53.41667	4516
53.42500	4479
53.43333	4442
53.44167	4406
53.45000	4369
53.45833	4330
53.46667	4292
53.47500	4253
53.48333	4215
53.49167	4176
53.50000	4137
53.50833	4099
53.51667	4060
53.52500	4022
53.53333	3982
53.54167	3943
53.55000	3904
53.55833	3865
53.56667	3827
53.57500	3789
53.58333	3751
53.59167	3714
53.60000	3675
53.60833	3636
53.61667	3594
53.62500	3553
53.63333	3513
53.64167	3475
53.65000	3439
53.65833	3404
53.66667	3369
53.67500	3331
53.68333	3293
53.69167	3253
53.70000	3212
53.70833	3173
53.71667	3133
53.72500	3095
53.73333	3056
53.74167	3019
53.75000	2982
53.75833	2946
53.76667	2911
53.77500	2877
53.78333	2845
53.79167	2813
53.80000	2781
53.80833	2750
53.81667	2717
53.82500	2686
53.83333	2654
53.84167	2623
53.85000	2590
53.85833	2555
53.86667	2521
53.87500	2486
53.88333	2454
53.89167	2425
53.90000	2398
53.90833	2370
53.91667	2341
53.92500	2312
53.93333	2283
53.94167	2254
53.95000	2225
53.95833	2197
53.96667	2170
53.97500	2142
53.98333	2115
53.99167	2087
54.00000	2060
54.00833	2034
54.01667	2008
54.02500	1985
54.03333	1963
54.04167	1940
54.05000	1915
54.05833	1888
54.06667	1859
54.07500	1830
54.08333	1802
54.09167	1777
54.10000	1754
54.10833	1733
54.11667	1711
54.12500	1690
54.13333	1668
54.14167	1647
54.15000	1627
54.15833	1607
54.16667	1589
54.17500	1570
54.18333	1551
54.19167	1529
54.20000	1505
54.20833	1482
54.21667	1460
54.22500	1440
54.23333	1422
54.24167	1405
54.25000	1388
54.25833	1369
54.26667	1351
54.27500	1333
54.28333	1317
54.29167	1303
54.30000	1292
54.30833	1281
54.31667	1269
54.32500	1257
54.33333	1243
54.34167	1228
54.35000	1212
54.35833	1196
54.36667	1179
54.37500	1163
54.38333	1148
54.39167	1133
54.40000	1119
54.40833	1106
54.41667	1094
54.42500	1082
54.43333	1070
54.44167	1058
54.45000	1046
54.45833	1033
54.46667	1019
54.47500	1005
54.48333	992
54.49167	979
54.50000	966
54.50833	954
54.51667	943
54.52500	931
54.53333	919
54.54167	907
54.55000	895
54.55833	885
54.56667	877
54.57500	870
54.58333	862
54.59167	852
54.60000	842
54.60833	831
54.61667	819
54.62500	808
54.63333	798
54.64167	791
54.65000	784
54.65833	778
54.66667	772
54.67500	765
54.68333	758
54.69167	752
54.70000	745
54.70833	737
54.71667	728
54.72500	717
54.73333	705
54.74167	694
54.75000	686
54.75833	681
54.76667	678
54.77500	677
54.78333	675
54.79167	671
54.80000	664
54.80833	657
54.81667	650
54.82500	643
54.83333	634
54.84167	626
54.85000	619
54.85833	613
54.86667	608
54.87500	604
54.88333	600
54.89167	596
54.90000	591
54.90833	586
54.91667	582
54.92500	577
54.93333	571
54.94167	566
54.95000	558
54.95833	550
54.96667	541
54.97500	533
54.98333	526
54.99167	520
55.00000	515
55.00833	509
55.01667	501
55.02500	495
55.03333	490
55.04167	488
55.05000	487
55.05833	486
55.06667	484
55.07500	480
55.08333	476
55.09167	472
55.10000	469
55.10833	466
55.11667	463
55.12500	460
55.13333	456
55.14167	452
55.15000	448
55.15833	445
55.16667	441
55.17500	437
55.18333	434
55.19167	430
55.20000	427
55.20833	424
55.21667	421
55.22500	417
55.23333	413
55.24167	409
55.25000	405
55.25833	401
55.26667	396
55.27500	390
55.28333	383
55.29167	377
55.30000	372
55.30833	368
55.31667	365
55.32500	363
55.33333	364
55.34167	365
55.35000	365
55.35833	365
55.36667	363
55.37500	361
55.38333	358
55.39167	355
55.40000	352
55.40833	348
55.41667	341
55.42500	335
55.43333	331
55.44167	327
55.45000	325
55.45833	324
55.46667	323
55.47500	322
55.48333	320
55.49167	317
55.50000	314
55.50833	310
55.51667	306
55.52500	304
55.53333	303
55.54167	304
55.55000	306
55.55833	308
55.56667	308
55.57500	305
55.58333	300
55.59167	293
55.60000	286
55.60833	280
55.61667	276
55.62500	274
55.63333	273
55.64167	272
55.65000	271
55.65833	269
55.66667	265
55.67500	261
55.68333	257
55.69167	256
55.70000	256
55.70833	256
55.71667	256
55.72500	256
55.73333	256
55.74167	257
55.75000	257
55.75833	256
55.76667	255
55.77500	252
55.78333	248
55.79167	245
55.80000	241
55.80833	237
55.81667	232
55.82500	228
55.83333	225
55.84167	223
55.85000	223
55.85833	225
55.86667	227
55.87500	231
55.88333	233
55.89167	233
55.90000	231
55.90833	228
55.91667	223
55.92500	220
55.93333	219
55.94167	220
55.95000	224
55.95833	227
55.96667	230
55.97500	230
55.98333	227
55.99167	222
56.00000	216
56.00833	209
56.01667	201
56.02500	195
56.03333	193
56.04167	194
56.05000	196
56.05833	199
56.06667	200
56.07500	199
56.08333	196
56.09167	194
56.10000	193
56.10833	191
56.11667	190
56.12500	189
56.13333	187
56.14167	186
56.15000	186
56.15833	186
56.16667	187
56.17500	185
56.18333	182
56.19167	178
56.20000	172
56.20833	168
56.21667	165
56.22500	164
56.23333	163
56.24167	162
56.25000	162
56.25833	163
56.26667	165
56.27500	167
56.28333	169
56.29167	169
56.30000	169
56.30833	168
56.31667	168
56.32500	169
56.33333	169
56.34167	170
56.35000	169
56.35833	167
56.36667	165
56.37500	162
56.38333	160
56.39167	159
56.40000	158
56.40833	157
56.41667	153
56.42500	149
56.43333	146
56.44167	145
56.45000	146
56.45833	147
56.46667	149
56.47500	149
56.48333	147
56.49167	145
56.50000	143
56.50833	141
56.51667	139
56.52500	137
56.53333	135
56.54167	134
56.55000	133
56.55833	132
56.56667	130
56.57500	129
56.58333	128
56.59167	129
56.60000	130
56.60833	130
56.61667	129
56.62500	127
56.63333	123
56.64167	121
56.65000	121
56.65833	123
56.66667	126
56.67500	127
56.68333	128
56.69167	127
56.70000	126
56.70833	125
56.71667	124
56.72500	123
56.73333	122
56.74167	122
56.75000	122
56.75833	121
56.76667	120
56.77500	118
56.78333	116
56.79167	116
56.80000	117
56.80833	118
56.81667	118
56.82500	117
56.83333	115
56.84167	113
56.85000	111
56.85833	111
56.86667	112
56.87500	114
56.88333	114
56.89167	111
56.90000	108
56.90833	103
56.91667	100
56.92500	99
56.93333	101
56.94167	104
56.95000	107
56.95833	109
56.96667	110
56.97500	110
56.98333	110
56.99167	110
57.00000	111
57.00833	111
57.01667	109
57.02500	106
57.03333	103
57.04167	100
57.05000	97
57.05833	94
57.06667	91
57.07500	89
57.08333	88
57.09167	89
57.10000	92
57.10833	96
57.11667	100
57.12500	102
57.13333	104
57.14167	104
57.15000	103
57.15833	101
57.16667	98
57.17500	94
57.18333	90
57.19167	86
57.20000	82
57.20833	81
57.21667	81
57.22500	83
57.23333	87
57.24167	92
57.25000	94
57.25833	94
57.26667	92
57.27500	88
57.28333	84
57.29167	82
57.30000	81
57.30833	80
57.31667	78
57.32500	76
57.33333	74
57.34167	73
57.35000	73
57.35833	76
57.36667	79
57.37500	82
57.38333	83
57.39167	82
57.40000	80
57.40833	79
57.41667	80
57.42500	81
57.43333	81
57.44167	80
57.45000	77
57.45833	73
57.46667	71
57.47500	73
57.48333	76
57.49167	80
57.50000	83
57.50833	85
57.51667	85
57.52500	83
57.53333	81
57.54167	79
57.55000	76
57.55833	73
57.56667	71
57.57500	69
57.58333	67
57.59167	67
57.60000	68
57.60833	69
57.61667	70
57.62500	69
57.63333	66
57.64167	62
57.65000	57
57.65833	54
57.66667	52
57.67500	52
57.68333	52
57.69167	51
57.70000	48
57.70833	48
57.71667	49
57.72500	53
57.73333	59
57.74167	63
57.75000	67
57.75833	68
57.76667	68
57.77500	66
57.78333	62
57.79167	58
57.80000	55
57.80833	52
57.81667	51
57.82500	50
57.83333	49
57.84167	49
57.85000	48
57.85833	48
57.86667	48
57.87500	50
57.88333	52
57.89167	52
57.90000	51
57.90833	49
57.91667	48
57.92500	47
57.93333	50
57.94167	55
57.95000	60
57.95833	64
57.96667	66
57.97500	66
57.98333	65
57.99167	63
58.00000	61
58.00833	59
58.01667	56
58.02500	52
58.03333	49
58.04167	46
58.05000	44
58.05833	45
58.06667	47
58.07500	48
58.08333	49
58.09167	51
58.10000	53
58.10833	55
58.11667	57
58.12500	59
58.13333	60
58.14167	59
58.15000	58
58.15833	56
58.16667	54
58.17500	53
58.18333	52
58.19167	52
58.20000	54
58.20833	56
58.21667	56
58.22500	55
58.23333	51
58.24167	47
58.25000	44
58.25833	40
58.26667	38
58.27500	37
58.28333	36
58.29167	36
58.30000	35
58.30833	33
58.31667	31
58.32500	31
58.33333	33
58.34167	36
58.35000	39
58.35833	42
58.36667	45
58.37500	46
58.38333	43
58.39167	40
58.40000	36
58.40833	35
58.41667	37
58.42500	41
58.43333	45
58.44167	47
58.45000	46
58.45833	43
58.46667	39
58.47500	37
58.48333	36
58.49167	36
58.50000	36
58.50833	37
58.51667	36
58.52500	35
58.53333	33
58.54167	32
58.55000	33
58.55833	35
58.56667	38
58.57500	41
58.58333	44
58.59167	43
58.60000	41
58.60833	37
58.61667	33
58.62500	30
58.63333	28
58.64167	29
58.65000	30
58.65833	30
58.66667	30
58.67500	30
58.68333	32
58.69167	34
58.70000	36
58.70833	35
58.71667	32
58.72500	26
58.73333	21
58.74167	15
58.75000	13
58.75833	14
58.76667	15
58.77500	16
58.78333	16
58.79167	14
58.80000	12
58.80833	10
58.81667	10
58.82500	10
58.83333	12
58.84167	15
58.85000	17
58.85833	20
58.86667	22
58.87500	24
58.88333	25
58.89167	26
58.90000	28
58.90833	30
58.91667	30
58.92500	30
58.93333	30
58.94167	30
58.95000	31
58.95833	33
58.96667	35
58.97500	37
58.98333	37
58.99167	35
59.00000	32
59.00833	29
59.01667	25
59.02500	23
59.03333	22
59.04167	22
59.05000	23
59.05833	25
59.06667	27
59.07500	27
59.08333	26
59.09167	25
59.10000	24
59.10833	24
59.11667	26
59.12500	28
59.13333	29
59.14167	29
59.15000	27
59.15833	24
59.16667	21
59.17500	19
59.18333	18
59.19167	18
59.20000	19
59.20833	21
59.21667	23
59.22500	24
59.23333	25
59.24167	25
59.25000	24
59.25833	25
59.26667	25
59.27500	26
59.28333	25
59.29167	24
59.30000	22
59.30833	20
59.31667	20
59.32500	20
59.33333	21
59.34167	22
59.35000	24
59.35833	26
59.36667	28
59.37500	30
59.38333	32
59.39167	31
59.40000	30
59.40833	28
59.41667	27
59.42500	26
59.43333	25
59.44167	24
59.45000	23
59.45833	20
59.46667	18
59.47500	17
59.48333	16
59.49167	17
59.50000	19
59.50833	21
59.51667	22
59.52500	20
59.53333	19
59.54167	17
59.55000	16
59.55833	15
59.56667	16
59.57500	17
59.58333	19
59.59167	22
59.60000	23
59.60833	22
59.61667	20
59.62500	17
59.63333	13
59.64167	10
59.65000	7
59.65833	6
59.66667	7
59.67500	8
59.68333	10
59.69167	12
59.70000	14
59.70833	15
59.71667	16
59.72500	16
59.73333	17
59.74167	18
59.75000	17
59.75833	14
59.76667	9
59.77500	5
59.78333	2
59.79167	1
59.80000	3
59.80833	4
59.81667	3
59.82500	1
59.83333	0
59.84167	1
59.85000	2
59.85833	5
59.86667	6
59.87500	7
59.88333	6
59.89167	6
59.90000	6
59.90833	5
59.91667	4
59.92500	3
59.93333	2
59.94167	3
59.95000	5
59.95833	6
59.96667	5
59.97500	3
59.98333	-0
59.99167	-1
60.00000	-1
