# Supplementary material for: How J-chain ensures the assembly of immunoglobulin IgM pentamers
Source: EMBO J. 2024 Dec 4;44(2):505–33. doi: 10.1038/s44318-024-00317-9 (PMC11729874; doi:10.1038/s44318-024-00317-9)
Supplement: Supplementary file 5 — Source data Fig. 3 [file 44318_2024_317_MOESM5_ESM.zip › Figure 3/3B/repeat 2 Cu4/20240110 Cu4tp_15h_2.txt]

[Header]
Application Name	LCsolution
Version	1.25
Data File Name	D:\Xenia\JC Oligomerisation kinetics\20240110 Cu4tp_15h_2.lcd
Output Date	11.01.2024
Output Time	10:18:22

[Configuration]
# of Detectors	2
Detector ID	Detector A	Detector B
Detector Name	Detector A	Detector B
# of Channels	2	1

[LC Chromatogram(Detector A-Ch1)]
Interval(msec)	500
# of Points	7201
Start Time(min)	0.000
End Time(min)	60.000
Intensity Units	mV
Intensity Multiplier	0.001
Wavelength(nm)	280
R.Time (min)	Intensity
0.00000	-4
0.00833	-4
0.01667	-0
0.02500	-2
0.03333	-5
0.04167	-7
0.05000	-9
0.05833	-8
0.06667	-7
0.07500	-4
0.08333	-3
0.09167	-2
0.10000	0
0.10833	2
0.11667	4
0.12500	4
0.13333	4
0.14167	3
0.15000	2
0.15833	1
0.16667	-1
0.17500	-4
0.18333	-6
0.19167	-7
0.20000	-5
0.20833	-2
0.21667	0
0.22500	3
0.23333	5
0.24167	6
0.25000	7
0.25833	8
0.26667	9
0.27500	10
0.28333	10
0.29167	8
0.30000	4
0.30833	-0
0.31667	-2
0.32500	-2
0.33333	-1
0.34167	1
0.35000	2
0.35833	1
0.36667	-2
0.37500	-5
0.38333	-6
0.39167	-7
0.40000	-8
0.40833	-9
0.41667	-12
0.42500	-15
0.43333	-18
0.44167	-21
0.45000	-22
0.45833	-21
0.46667	-19
0.47500	-16
0.48333	-14
0.49167	-12
0.50000	-11
0.50833	-11
0.51667	-9
0.52500	-7
0.53333	-3
0.54167	-0
0.55000	2
0.55833	3
0.56667	3
0.57500	3
0.58333	3
0.59167	3
0.60000	2
0.60833	1
0.61667	-1
0.62500	-2
0.63333	-4
0.64167	-4
0.65000	-3
0.65833	-3
0.66667	-3
0.67500	-4
0.68333	-4
0.69167	-5
0.70000	-6
0.70833	-4
0.71667	-2
0.72500	1
0.73333	5
0.74167	10
0.75000	12
0.75833	12
0.76667	9
0.77500	4
0.78333	-1
0.79167	-5
0.80000	-6
0.80833	-5
0.81667	-2
0.82500	1
0.83333	4
0.84167	5
0.85000	6
0.85833	6
0.86667	7
0.87500	6
0.88333	3
0.89167	-3
0.90000	-9
0.90833	-16
0.91667	-19
0.92500	-18
0.93333	-15
0.94167	-10
0.95000	-6
0.95833	-4
0.96667	-4
0.97500	-5
0.98333	-7
0.99167	-7
1.00000	-6
1.00833	-2
1.01667	2
1.02500	5
1.03333	8
1.04167	10
1.05000	11
1.05833	12
1.06667	15
1.07500	17
1.08333	18
1.09167	16
1.10000	12
1.10833	6
1.11667	1
1.12500	-3
1.13333	-3
1.14167	1
1.15000	6
1.15833	10
1.16667	12
1.17500	12
1.18333	9
1.19167	5
1.20000	-0
1.20833	-5
1.21667	-7
1.22500	-8
1.23333	-7
1.24167	-6
1.25000	-6
1.25833	-5
1.26667	-5
1.27500	-5
1.28333	-5
1.29167	-6
1.30000	-7
1.30833	-8
1.31667	-9
1.32500	-8
1.33333	-9
1.34167	-10
1.35000	-11
1.35833	-12
1.36667	-13
1.37500	-14
1.38333	-13
1.39167	-13
1.40000	-13
1.40833	-14
1.41667	-14
1.42500	-12
1.43333	-11
1.44167	-10
1.45000	-9
1.45833	-9
1.46667	-11
1.47500	-12
1.48333	-13
1.49167	-13
1.50000	-12
1.50833	-12
1.51667	-11
1.52500	-10
1.53333	-8
1.54167	-5
1.55000	-2
1.55833	1
1.56667	3
1.57500	2
1.58333	-2
1.59167	-5
1.60000	-7
1.60833	-5
1.61667	-2
1.62500	2
1.63333	4
1.64167	5
1.65000	4
1.65833	1
1.66667	-3
1.67500	-7
1.68333	-11
1.69167	-13
1.70000	-13
1.70833	-12
1.71667	-11
1.72500	-9
1.73333	-9
1.74167	-8
1.75000	-8
1.75833	-8
1.76667	-6
1.77500	-3
1.78333	1
1.79167	5
1.80000	7
1.80833	7
1.81667	5
1.82500	-0
1.83333	-6
1.84167	-11
1.85000	-14
1.85833	-14
1.86667	-11
1.87500	-8
1.88333	-5
1.89167	-4
1.90000	-6
1.90833	-10
1.91667	-14
1.92500	-17
1.93333	-18
1.94167	-17
1.95000	-14
1.95833	-11
1.96667	-9
1.97500	-7
1.98333	-5
1.99167	-2
2.00000	3
2.00833	7
2.01667	10
2.02500	10
2.03333	8
2.04167	5
2.05000	1
2.05833	-3
2.06667	-6
2.07500	-9
2.08333	-12
2.09167	-14
2.10000	-13
2.10833	-12
2.11667	-10
2.12500	-7
2.13333	-5
2.14167	-3
2.15000	-1
2.15833	-2
2.16667	-4
2.17500	-7
2.18333	-10
2.19167	-12
2.20000	-12
2.20833	-10
2.21667	-6
2.22500	-2
2.23333	2
2.24167	2
2.25000	-0
2.25833	-4
2.26667	-7
2.27500	-8
2.28333	-6
2.29167	-4
2.30000	-2
2.30833	-3
2.31667	-3
2.32500	-3
2.33333	-4
2.34167	-5
2.35000	-6
2.35833	-6
2.36667	-6
2.37500	-5
2.38333	-2
2.39167	-0
2.40000	-2
2.40833	-6
2.41667	-10
2.42500	-13
2.43333	-15
2.44167	-14
2.45000	-13
2.45833	-11
2.46667	-9
2.47500	-7
2.48333	-4
2.49167	-1
2.50000	1
2.50833	1
2.51667	-0
2.52500	-2
2.53333	-5
2.54167	-8
2.55000	-10
2.55833	-11
2.56667	-9
2.57500	-7
2.58333	-5
2.59167	-4
2.60000	-4
2.60833	-6
2.61667	-8
2.62500	-10
2.63333	-12
2.64167	-14
2.65000	-17
2.65833	-20
2.66667	-23
2.67500	-24
2.68333	-24
2.69167	-20
2.70000	-15
2.70833	-8
2.71667	-3
2.72500	1
2.73333	3
2.74167	3
2.75000	2
2.75833	-1
2.76667	-3
2.77500	-5
2.78333	-6
2.79167	-7
2.80000	-5
2.80833	-2
2.81667	0
2.82500	2
2.83333	2
2.84167	2
2.85000	2
2.85833	1
2.86667	2
2.87500	1
2.88333	-0
2.89167	-2
2.90000	-4
2.90833	-5
2.91667	-6
2.92500	-6
2.93333	-4
2.94167	-3
2.95000	-2
2.95833	0
2.96667	2
2.97500	4
2.98333	6
2.99167	7
3.00000	5
3.00833	2
3.01667	-1
3.02500	-4
3.03333	-6
3.04167	-6
3.05000	-4
3.05833	-2
3.06667	0
3.07500	3
3.08333	5
3.09167	7
3.10000	7
3.10833	6
3.11667	3
3.12500	-2
3.13333	-7
3.14167	-11
3.15000	-15
3.15833	-17
3.16667	-17
3.17500	-16
3.18333	-12
3.19167	-9
3.20000	-6
3.20833	-5
3.21667	-5
3.22500	-8
3.23333	-9
3.24167	-8
3.25000	-5
3.25833	-0
3.26667	5
3.27500	10
3.28333	13
3.29167	14
3.30000	14
3.30833	11
3.31667	8
3.32500	5
3.33333	4
3.34167	3
3.35000	2
3.35833	0
3.36667	-3
3.37500	-6
3.38333	-8
3.39167	-9
3.40000	-9
3.40833	-10
3.41667	-12
3.42500	-13
3.43333	-13
3.44167	-10
3.45000	-7
3.45833	-4
3.46667	-3
3.47500	-4
3.48333	-7
3.49167	-10
3.50000	-12
3.50833	-12
3.51667	-10
3.52500	-7
3.53333	-5
3.54167	-4
3.55000	-5
3.55833	-7
3.56667	-8
3.57500	-8
3.58333	-8
3.59167	-8
3.60000	-9
3.60833	-10
3.61667	-12
3.62500	-12
3.63333	-11
3.64167	-10
3.65000	-11
3.65833	-12
3.66667	-14
3.67500	-16
3.68333	-17
3.69167	-16
3.70000	-13
3.70833	-9
3.71667	-5
3.72500	-1
3.73333	1
3.74167	1
3.75000	0
3.75833	-1
3.76667	-2
3.77500	-4
3.78333	-6
3.79167	-9
3.80000	-11
3.80833	-12
3.81667	-12
3.82500	-11
3.83333	-10
3.84167	-10
3.85000	-12
3.85833	-15
3.86667	-17
3.87500	-16
3.88333	-12
3.89167	-7
3.90000	-2
3.90833	2
3.91667	5
3.92500	7
3.93333	9
3.94167	10
3.95000	10
3.95833	10
3.96667	10
3.97500	11
3.98333	12
3.99167	12
4.00000	10
4.00833	8
4.01667	8
4.02500	10
4.03333	13
4.04167	16
4.05000	18
4.05833	15
4.06667	10
4.07500	4
4.08333	-1
4.09167	-3
4.10000	-2
4.10833	2
4.11667	4
4.12500	3
4.13333	1
4.14167	-1
4.15000	-3
4.15833	-3
4.16667	-2
4.17500	-1
4.18333	-3
4.19167	-5
4.20000	-7
4.20833	-7
4.21667	-5
4.22500	-1
4.23333	2
4.24167	3
4.25000	3
4.25833	3
4.26667	2
4.27500	1
4.28333	1
4.29167	0
4.30000	-2
4.30833	-5
4.31667	-10
4.32500	-15
4.33333	-17
4.34167	-16
4.35000	-12
4.35833	-7
4.36667	-3
4.37500	-2
4.38333	-3
4.39167	-5
4.40000	-7
4.40833	-8
4.41667	-8
4.42500	-9
4.43333	-8
4.44167	-6
4.45000	-2
4.45833	1
4.46667	5
4.47500	6
4.48333	7
4.49167	6
4.50000	5
4.50833	4
4.51667	2
4.52500	0
4.53333	-1
4.54167	-3
4.55000	-4
4.55833	-5
4.56667	-6
4.57500	-6
4.58333	-5
4.59167	-3
4.60000	-0
4.60833	2
4.61667	5
4.62500	6
4.63333	6
4.64167	7
4.65000	7
4.65833	8
4.66667	9
4.67500	11
4.68333	13
4.69167	16
4.70000	19
4.70833	21
4.71667	23
4.72500	24
4.73333	23
4.74167	20
4.75000	15
4.75833	7
4.76667	-1
4.77500	-8
4.78333	-12
4.79167	-14
4.80000	-15
4.80833	-15
4.81667	-15
4.82500	-15
4.83333	-16
4.84167	-16
4.85000	-16
4.85833	-15
4.86667	-14
4.87500	-13
4.88333	-13
4.89167	-13
4.90000	-13
4.90833	-15
4.91667	-16
4.92500	-17
4.93333	-16
4.94167	-11
4.95000	-5
4.95833	-1
4.96667	2
4.97500	2
4.98333	1
4.99167	0
5.00000	3
5.00833	8
5.01667	10
5.02500	11
5.03333	9
5.04167	7
5.05000	4
5.05833	3
5.06667	3
5.07500	2
5.08333	-1
5.09167	-5
5.10000	-6
5.10833	-6
5.11667	-3
5.12500	2
5.13333	5
5.14167	7
5.15000	7
5.15833	5
5.16667	1
5.17500	-3
5.18333	-6
5.19167	-7
5.20000	-6
5.20833	-1
5.21667	5
5.22500	14
5.23333	21
5.24167	26
5.25000	29
5.25833	29
5.26667	27
5.27500	25
5.28333	24
5.29167	24
5.30000	23
5.30833	20
5.31667	17
5.32500	14
5.33333	11
5.34167	9
5.35000	8
5.35833	7
5.36667	7
5.37500	7
5.38333	8
5.39167	8
5.40000	8
5.40833	8
5.41667	7
5.42500	7
5.43333	7
5.44167	9
5.45000	11
5.45833	11
5.46667	11
5.47500	10
5.48333	8
5.49167	6
5.50000	5
5.50833	4
5.51667	4
5.52500	4
5.53333	3
5.54167	3
5.55000	2
5.55833	2
5.56667	2
5.57500	4
5.58333	4
5.59167	3
5.60000	1
5.60833	-1
5.61667	-2
5.62500	-0
5.63333	1
5.64167	2
5.65000	2
5.65833	3
5.66667	5
5.67500	5
5.68333	5
5.69167	2
5.70000	-3
5.70833	-9
5.71667	-12
5.72500	-13
5.73333	-12
5.74167	-9
5.75000	-5
5.75833	-0
5.76667	5
5.77500	9
5.78333	11
5.79167	11
5.80000	10
5.80833	8
5.81667	6
5.82500	5
5.83333	5
5.84167	6
5.85000	9
5.85833	11
5.86667	13
5.87500	15
5.88333	14
5.89167	13
5.90000	10
5.90833	5
5.91667	1
5.92500	-4
5.93333	-9
5.94167	-11
5.95000	-11
5.95833	-8
5.96667	-3
5.97500	2
5.98333	5
5.99167	5
6.00000	3
6.00833	1
6.01667	-1
6.02500	-1
6.03333	0
6.04167	1
6.05000	1
6.05833	1
6.06667	1
6.07500	-1
6.08333	-1
6.09167	-1
6.10000	2
6.10833	6
6.11667	10
6.12500	12
6.13333	14
6.14167	13
6.15000	11
6.15833	10
6.16667	8
6.17500	6
6.18333	4
6.19167	3
6.20000	4
6.20833	7
6.21667	10
6.22500	12
6.23333	12
6.24167	9
6.25000	5
6.25833	4
6.26667	6
6.27500	9
6.28333	11
6.29167	12
6.30000	9
6.30833	3
6.31667	-1
6.32500	-2
6.33333	-1
6.34167	-1
6.35000	-3
6.35833	-6
6.36667	-9
6.37500	-10
6.38333	-9
6.39167	-6
6.40000	-1
6.40833	4
6.41667	7
6.42500	7
6.43333	7
6.44167	5
6.45000	2
6.45833	1
6.46667	-1
6.47500	-4
6.48333	-7
6.49167	-10
6.50000	-12
6.50833	-11
6.51667	-9
6.52500	-5
6.53333	-1
6.54167	2
6.55000	6
6.55833	9
6.56667	12
6.57500	14
6.58333	16
6.59167	17
6.60000	15
6.60833	10
6.61667	4
6.62500	-1
6.63333	-5
6.64167	-8
6.65000	-11
6.65833	-11
6.66667	-8
6.67500	-3
6.68333	2
6.69167	7
6.70000	10
6.70833	11
6.71667	10
6.72500	9
6.73333	8
6.74167	6
6.75000	5
6.75833	3
6.76667	0
6.77500	-2
6.78333	-2
6.79167	-2
6.80000	-1
6.80833	-2
6.81667	-4
6.82500	-8
6.83333	-11
6.84167	-12
6.85000	-10
6.85833	-6
6.86667	-2
6.87500	3
6.88333	6
6.89167	8
6.90000	8
6.90833	7
6.91667	6
6.92500	4
6.93333	3
6.94167	4
6.95000	5
6.95833	5
6.96667	5
6.97500	4
6.98333	3
6.99167	1
7.00000	0
7.00833	0
7.01667	0
7.02500	-1
7.03333	-0
7.04167	3
7.05000	7
7.05833	11
7.06667	15
7.07500	16
7.08333	14
7.09167	10
7.10000	5
7.10833	1
7.11667	-1
7.12500	-1
7.13333	1
7.14167	2
7.15000	2
7.15833	2
7.16667	-0
7.17500	-3
7.18333	-5
7.19167	-7
7.20000	-7
7.20833	-8
7.21667	-8
7.22500	-7
7.23333	-7
7.24167	-6
7.25000	-5
7.25833	-3
7.26667	-0
7.27500	1
7.28333	2
7.29167	1
7.30000	-1
7.30833	-3
7.31667	-7
7.32500	-10
7.33333	-13
7.34167	-13
7.35000	-13
7.35833	-10
7.36667	-7
7.37500	-5
7.38333	-5
7.39167	-6
7.40000	-5
7.40833	-3
7.41667	-0
7.42500	4
7.43333	7
7.44167	9
7.45000	8
7.45833	6
7.46667	2
7.47500	-1
7.48333	-3
7.49167	-5
7.50000	-7
7.50833	-9
7.51667	-10
7.52500	-11
7.53333	-9
7.54167	-6
7.55000	-3
7.55833	0
7.56667	2
7.57500	3
7.58333	3
7.59167	1
7.60000	-2
7.60833	-4
7.61667	-6
7.62500	-6
7.63333	-7
7.64167	-8
7.65000	-10
7.65833	-12
7.66667	-13
7.67500	-13
7.68333	-10
7.69167	-8
7.70000	-6
7.70833	-5
7.71667	-6
7.72500	-7
7.73333	-9
7.74167	-9
7.75000	-8
7.75833	-6
7.76667	-5
7.77500	-3
7.78333	-2
7.79167	-0
7.80000	1
7.80833	0
7.81667	-1
7.82500	-2
7.83333	-3
7.84167	-4
7.85000	-5
7.85833	-7
7.86667	-9
7.87500	-10
7.88333	-8
7.89167	-6
7.90000	-4
7.90833	-2
7.91667	-0
7.92500	1
7.93333	2
7.94167	4
7.95000	5
7.95833	5
7.96667	3
7.97500	1
7.98333	0
7.99167	-0
8.00000	2
8.00833	5
8.01667	10
8.02500	15
8.03333	19
8.04167	23
8.05000	26
8.05833	28
8.06667	27
8.07500	24
8.08333	18
8.09167	12
8.10000	4
8.10833	-2
8.11667	-6
8.12500	-7
8.13333	-6
8.14167	-4
8.15000	-3
8.15833	-3
8.16667	-5
8.17500	-7
8.18333	-8
8.19167	-8
8.20000	-6
8.20833	-2
8.21667	2
8.22500	7
8.23333	10
8.24167	11
8.25000	10
8.25833	9
8.26667	7
8.27500	4
8.28333	1
8.29167	-2
8.30000	-6
8.30833	-11
8.31667	-15
8.32500	-17
8.33333	-18
8.34167	-15
8.35000	-10
8.35833	-3
8.36667	4
8.37500	9
8.38333	13
8.39167	16
8.40000	15
8.40833	13
8.41667	11
8.42500	9
8.43333	8
8.44167	9
8.45000	11
8.45833	12
8.46667	11
8.47500	9
8.48333	6
8.49167	4
8.50000	4
8.50833	6
8.51667	10
8.52500	16
8.53333	20
8.54167	22
8.55000	21
8.55833	17
8.56667	11
8.57500	7
8.58333	4
8.59167	2
8.60000	1
8.60833	0
8.61667	-1
8.62500	-2
8.63333	-1
8.64167	2
8.65000	6
8.65833	9
8.66667	11
8.67500	10
8.68333	6
8.69167	2
8.70000	-1
8.70833	-2
8.71667	-1
8.72500	1
8.73333	3
8.74167	5
8.75000	7
8.75833	7
8.76667	6
8.77500	7
8.78333	8
8.79167	10
8.80000	11
8.80833	10
8.81667	6
8.82500	-0
8.83333	-7
8.84167	-13
8.85000	-16
8.85833	-16
8.86667	-12
8.87500	-6
8.88333	-1
8.89167	3
8.90000	3
8.90833	1
8.91667	-1
8.92500	-2
8.93333	-3
8.94167	-2
8.95000	-2
8.95833	-4
8.96667	-7
8.97500	-9
8.98333	-10
8.99167	-9
9.00000	-7
9.00833	-5
9.01667	-4
9.02500	-4
9.03333	-4
9.04167	-3
9.05000	-1
9.05833	2
9.06667	6
9.07500	9
9.08333	11
9.09167	12
9.10000	13
9.10833	14
9.11667	13
9.12500	11
9.13333	7
9.14167	3
9.15000	-1
9.15833	-1
9.16667	1
9.17500	6
9.18333	11
9.19167	15
9.20000	16
9.20833	14
9.21667	10
9.22500	4
9.23333	0
9.24167	-2
9.25000	-2
9.25833	-1
9.26667	0
9.27500	2
9.28333	3
9.29167	5
9.30000	7
9.30833	10
9.31667	12
9.32500	10
9.33333	6
9.34167	-1
9.35000	-8
9.35833	-14
9.36667	-18
9.37500	-19
9.38333	-17
9.39167	-15
9.40000	-13
9.40833	-11
9.41667	-11
9.42500	-12
9.43333	-12
9.44167	-11
9.45000	-8
9.45833	-5
9.46667	-3
9.47500	-1
9.48333	-0
9.49167	1
9.50000	3
9.50833	6
9.51667	8
9.52500	7
9.53333	2
9.54167	-4
9.55000	-11
9.55833	-16
9.56667	-19
9.57500	-20
9.58333	-17
9.59167	-14
9.60000	-13
9.60833	-14
9.61667	-16
9.62500	-16
9.63333	-15
9.64167	-13
9.65000	-10
9.65833	-10
9.66667	-10
9.67500	-10
9.68333	-9
9.69167	-7
9.70000	-6
9.70833	-5
9.71667	-5
9.72500	-4
9.73333	-3
9.74167	-1
9.75000	2
9.75833	4
9.76667	4
9.77500	4
9.78333	4
9.79167	4
9.80000	4
9.80833	4
9.81667	4
9.82500	3
9.83333	2
9.84167	1
9.85000	-0
9.85833	-1
9.86667	0
9.87500	2
9.88333	5
9.89167	6
9.90000	6
9.90833	4
9.91667	2
9.92500	-0
9.93333	-1
9.94167	0
9.95000	2
9.95833	3
9.96667	3
9.97500	3
9.98333	2
9.99167	1
10.00000	2
10.00833	3
10.01667	4
10.02500	3
10.03333	2
10.04167	-1
10.05000	-3
10.05833	-6
10.06667	-8
10.07500	-10
10.08333	-10
10.09167	-10
10.10000	-10
10.10833	-11
10.11667	-11
10.12500	-10
10.13333	-7
10.14167	-4
10.15000	-1
10.15833	0
10.16667	0
10.17500	0
10.18333	1
10.19167	2
10.20000	4
10.20833	5
10.21667	5
10.22500	3
10.23333	0
10.24167	-1
10.25000	-2
10.25833	-1
10.26667	1
10.27500	4
10.28333	6
10.29167	8
10.30000	6
10.30833	2
10.31667	-2
10.32500	-6
10.33333	-8
10.34167	-6
10.35000	-2
10.35833	4
10.36667	11
10.37500	15
10.38333	16
10.39167	14
10.40000	10
10.40833	4
10.41667	-2
10.42500	-7
10.43333	-10
10.44167	-12
10.45000	-13
10.45833	-13
10.46667	-11
10.47500	-9
10.48333	-7
10.49167	-4
10.50000	-1
10.50833	2
10.51667	4
10.52500	6
10.53333	6
10.54167	7
10.55000	8
10.55833	8
10.56667	9
10.57500	8
10.58333	6
10.59167	3
10.60000	0
10.60833	-3
10.61667	-4
10.62500	-5
10.63333	-6
10.64167	-6
10.65000	-7
10.65833	-9
10.66667	-11
10.67500	-12
10.68333	-12
10.69167	-10
10.70000	-5
10.70833	1
10.71667	7
10.72500	12
10.73333	15
10.74167	17
10.75000	17
10.75833	17
10.76667	16
10.77500	14
10.78333	13
10.79167	12
10.80000	10
10.80833	7
10.81667	4
10.82500	1
10.83333	-2
10.84167	-2
10.85000	-2
10.85833	-2
10.86667	-2
10.87500	-2
10.88333	1
10.89167	3
10.90000	4
10.90833	3
10.91667	-0
10.92500	-5
10.93333	-9
10.94167	-12
10.95000	-13
10.95833	-14
10.96667	-14
10.97500	-13
10.98333	-10
10.99167	-5
11.00000	-0
11.00833	4
11.01667	6
11.02500	5
11.03333	3
11.04167	-0
11.05000	-3
11.05833	-6
11.06667	-8
11.07500	-9
11.08333	-10
11.09167	-9
11.10000	-7
11.10833	-6
11.11667	-4
11.12500	-2
11.13333	1
11.14167	4
11.15000	6
11.15833	7
11.16667	6
11.17500	3
11.18333	-0
11.19167	-4
11.20000	-9
11.20833	-13
11.21667	-15
11.22500	-14
11.23333	-12
11.24167	-10
11.25000	-7
11.25833	-4
11.26667	-1
11.27500	2
11.28333	6
11.29167	7
11.30000	6
11.30833	4
11.31667	1
11.32500	-2
11.33333	-4
11.34167	-7
11.35000	-10
11.35833	-11
11.36667	-10
11.37500	-7
11.38333	-3
11.39167	0
11.40000	-0
11.40833	-2
11.41667	-3
11.42500	-4
11.43333	-5
11.44167	-5
11.45000	-4
11.45833	-2
11.46667	0
11.47500	3
11.48333	7
11.49167	9
11.50000	9
11.50833	7
11.51667	7
11.52500	7
11.53333	9
11.54167	12
11.55000	14
11.55833	14
11.56667	13
11.57500	11
11.58333	9
11.59167	8
11.60000	8
11.60833	10
11.61667	10
11.62500	10
11.63333	8
11.64167	7
11.65000	6
11.65833	6
11.66667	6
11.67500	7
11.68333	7
11.69167	6
11.70000	4
11.70833	4
11.71667	4
11.72500	6
11.73333	6
11.74167	5
11.75000	3
11.75833	1
11.76667	-1
11.77500	-1
11.78333	2
11.79167	6
11.80000	10
11.80833	13
11.81667	14
11.82500	13
11.83333	10
11.84167	8
11.85000	7
11.85833	8
11.86667	10
11.87500	10
11.88333	8
11.89167	4
11.90000	-0
11.90833	-4
11.91667	-6
11.92500	-6
11.93333	-3
11.94167	0
11.95000	4
11.95833	6
11.96667	5
11.97500	2
11.98333	-1
11.99167	-3
12.00000	-4
12.00833	-3
12.01667	-0
12.02500	3
12.03333	7
12.04167	11
12.05000	12
12.05833	11
12.06667	7
12.07500	3
12.08333	-0
12.09167	-3
12.10000	-4
12.10833	-3
12.11667	-1
12.12500	3
12.13333	6
12.14167	9
12.15000	10
12.15833	8
12.16667	3
12.17500	-3
12.18333	-10
12.19167	-16
12.20000	-20
12.20833	-21
12.21667	-19
12.22500	-13
12.23333	-7
12.24167	-4
12.25000	-3
12.25833	-4
12.26667	-7
12.27500	-8
12.28333	-6
12.29167	-3
12.30000	-2
12.30833	-2
12.31667	-3
12.32500	-4
12.33333	-2
12.34167	3
12.35000	8
12.35833	12
12.36667	14
12.37500	13
12.38333	12
12.39167	9
12.40000	5
12.40833	1
12.41667	-4
12.42500	-8
12.43333	-11
12.44167	-11
12.45000	-10
12.45833	-8
12.46667	-7
12.47500	-7
12.48333	-9
12.49167	-10
12.50000	-11
12.50833	-10
12.51667	-6
12.52500	-0
12.53333	4
12.54167	8
12.55000	10
12.55833	9
12.56667	6
12.57500	0
12.58333	-6
12.59167	-12
12.60000	-15
12.60833	-15
12.61667	-14
12.62500	-12
12.63333	-11
12.64167	-10
12.65000	-9
12.65833	-5
12.66667	-1
12.67500	3
12.68333	6
12.69167	5
12.70000	3
12.70833	-1
12.71667	-4
12.72500	-7
12.73333	-8
12.74167	-7
12.75000	-5
12.75833	-1
12.76667	2
12.77500	4
12.78333	3
12.79167	1
12.80000	-1
12.80833	-2
12.81667	-2
12.82500	1
12.83333	3
12.84167	5
12.85000	6
12.85833	7
12.86667	8
12.87500	9
12.88333	10
12.89167	10
12.90000	11
12.90833	10
12.91667	9
12.92500	8
12.93333	7
12.94167	5
12.95000	2
12.95833	0
12.96667	-2
12.97500	-4
12.98333	-5
12.99167	-5
13.00000	-4
13.00833	-2
13.01667	1
13.02500	4
13.03333	5
13.04167	3
13.05000	-1
13.05833	-6
13.06667	-10
13.07500	-12
13.08333	-12
13.09167	-10
13.10000	-8
13.10833	-6
13.11667	-2
13.12500	3
13.13333	7
13.14167	9
13.15000	10
13.15833	9
13.16667	8
13.17500	7
13.18333	7
13.19167	5
13.20000	3
13.20833	1
13.21667	1
13.22500	3
13.23333	4
13.24167	5
13.25000	4
13.25833	3
13.26667	4
13.27500	4
13.28333	6
13.29167	7
13.30000	8
13.30833	9
13.31667	11
13.32500	11
13.33333	11
13.34167	9
13.35000	6
13.35833	6
13.36667	6
13.37500	8
13.38333	10
13.39167	11
13.40000	11
13.40833	8
13.41667	6
13.42500	5
13.43333	4
13.44167	4
13.45000	4
13.45833	3
13.46667	1
13.47500	-1
13.48333	-3
13.49167	-3
13.50000	-1
13.50833	3
13.51667	5
13.52500	6
13.53333	6
13.54167	7
13.55000	10
13.55833	14
13.56667	19
13.57500	22
13.58333	22
13.59167	20
13.60000	18
13.60833	16
13.61667	15
13.62500	14
13.63333	15
13.64167	15
13.65000	17
13.65833	19
13.66667	23
13.67500	26
13.68333	30
13.69167	32
13.70000	33
13.70833	32
13.71667	28
13.72500	23
13.73333	19
13.74167	15
13.75000	13
13.75833	13
13.76667	13
13.77500	14
13.78333	14
13.79167	15
13.80000	17
13.80833	21
13.81667	25
13.82500	28
13.83333	30
13.84167	28
13.85000	25
13.85833	22
13.86667	20
13.87500	19
13.88333	19
13.89167	19
13.90000	20
13.90833	20
13.91667	22
13.92500	24
13.93333	25
13.94167	23
13.95000	20
13.95833	17
13.96667	14
13.97500	13
13.98333	14
13.99167	16
14.00000	16
14.00833	16
14.01667	13
14.02500	9
14.03333	6
14.04167	5
14.05000	7
14.05833	11
14.06667	16
14.07500	20
14.08333	22
14.09167	23
14.10000	24
14.10833	26
14.11667	28
14.12500	29
14.13333	30
14.14167	29
14.15000	28
14.15833	26
14.16667	26
14.17500	26
14.18333	27
14.19167	27
14.20000	27
14.20833	26
14.21667	26
14.22500	26
14.23333	26
14.24167	25
14.25000	22
14.25833	19
14.26667	15
14.27500	14
14.28333	16
14.29167	21
14.30000	29
14.30833	36
14.31667	40
14.32500	40
14.33333	38
14.34167	35
14.35000	33
14.35833	33
14.36667	36
14.37500	39
14.38333	40
14.39167	39
14.40000	36
14.40833	33
14.41667	30
14.42500	29
14.43333	28
14.44167	28
14.45000	26
14.45833	26
14.46667	28
14.47500	31
14.48333	35
14.49167	39
14.50000	39
14.50833	38
14.51667	36
14.52500	36
14.53333	37
14.54167	40
14.55000	42
14.55833	43
14.56667	41
14.57500	37
14.58333	34
14.59167	31
14.60000	31
14.60833	33
14.61667	35
14.62500	35
14.63333	34
14.64167	31
14.65000	29
14.65833	27
14.66667	26
14.67500	25
14.68333	24
14.69167	23
14.70000	22
14.70833	23
14.71667	25
14.72500	29
14.73333	32
14.74167	33
14.75000	33
14.75833	33
14.76667	34
14.77500	38
14.78333	42
14.79167	46
14.80000	47
14.80833	45
14.81667	40
14.82500	35
14.83333	30
14.84167	26
14.85000	23
14.85833	23
14.86667	25
14.87500	29
14.88333	33
14.89167	35
14.90000	34
14.90833	31
14.91667	28
14.92500	24
14.93333	23
14.94167	24
14.95000	27
14.95833	30
14.96667	33
14.97500	34
14.98333	34
14.99167	31
15.00000	25
15.00833	19
15.01667	14
15.02500	12
15.03333	13
15.04167	17
15.05000	21
15.05833	26
15.06667	29
15.07500	30
15.08333	29
15.09167	27
15.10000	24
15.10833	21
15.11667	17
15.12500	14
15.13333	13
15.14167	14
15.15000	17
15.15833	20
15.16667	22
15.17500	22
15.18333	20
15.19167	18
15.20000	18
15.20833	19
15.21667	21
15.22500	22
15.23333	22
15.24167	20
15.25000	16
15.25833	11
15.26667	7
15.27500	5
15.28333	5
15.29167	7
15.30000	10
15.30833	12
15.31667	15
15.32500	17
15.33333	18
15.34167	19
15.35000	19
15.35833	18
15.36667	17
15.37500	16
15.38333	16
15.39167	17
15.40000	18
15.40833	19
15.41667	19
15.42500	21
15.43333	22
15.44167	24
15.45000	25
15.45833	26
15.46667	26
15.47500	26
15.48333	27
15.49167	28
15.50000	28
15.50833	27
15.51667	25
15.52500	23
15.53333	22
15.54167	22
15.55000	21
15.55833	17
15.56667	11
15.57500	7
15.58333	4
15.59167	5
15.60000	9
15.60833	14
15.61667	17
15.62500	18
15.63333	18
15.64167	18
15.65000	16
15.65833	15
15.66667	13
15.67500	14
15.68333	16
15.69167	18
15.70000	20
15.70833	20
15.71667	20
15.72500	19
15.73333	18
15.74167	17
15.75000	16
15.75833	14
15.76667	12
15.77500	10
15.78333	9
15.79167	9
15.80000	10
15.80833	13
15.81667	16
15.82500	21
15.83333	23
15.84167	21
15.85000	18
15.85833	16
15.86667	16
15.87500	19
15.88333	25
15.89167	30
15.90000	33
15.90833	35
15.91667	34
15.92500	33
15.93333	31
15.94167	29
15.95000	27
15.95833	27
15.96667	28
15.97500	28
15.98333	27
15.99167	25
16.00000	22
16.00833	18
16.01667	14
16.02500	11
16.03333	8
16.04167	6
16.05000	5
16.05833	8
16.06667	13
16.07500	17
16.08333	20
16.09167	22
16.10000	22
16.10833	21
16.11667	20
16.12500	20
16.13333	20
16.14167	18
16.15000	15
16.15833	13
16.16667	10
16.17500	7
16.18333	6
16.19167	6
16.20000	5
16.20833	5
16.21667	5
16.22500	6
16.23333	8
16.24167	9
16.25000	9
16.25833	9
16.26667	10
16.27500	13
16.28333	16
16.29167	19
16.30000	21
16.30833	20
16.31667	19
16.32500	19
16.33333	19
16.34167	19
16.35000	18
16.35833	18
16.36667	19
16.37500	20
16.38333	21
16.39167	21
16.40000	18
16.40833	14
16.41667	12
16.42500	12
16.43333	13
16.44167	15
16.45000	17
16.45833	16
16.46667	14
16.47500	11
16.48333	10
16.49167	9
16.50000	8
16.50833	7
16.51667	7
16.52500	6
16.53333	5
16.54167	3
16.55000	2
16.55833	1
16.56667	0
16.57500	0
16.58333	3
16.59167	5
16.60000	7
16.60833	8
16.61667	8
16.62500	8
16.63333	8
16.64167	9
16.65000	11
16.65833	11
16.66667	9
16.67500	7
16.68333	7
16.69167	7
16.70000	6
16.70833	6
16.71667	6
16.72500	7
16.73333	9
16.74167	11
16.75000	11
16.75833	9
16.76667	5
16.77500	4
16.78333	4
16.79167	6
16.80000	9
16.80833	10
16.81667	10
16.82500	7
16.83333	4
16.84167	2
16.85000	3
16.85833	6
16.86667	10
16.87500	12
16.88333	13
16.89167	11
16.90000	8
16.90833	5
16.91667	5
16.92500	6
16.93333	9
16.94167	13
16.95000	16
16.95833	19
16.96667	18
16.97500	15
16.98333	8
16.99167	2
17.00000	-2
17.00833	-4
17.01667	-3
17.02500	-2
17.03333	-0
17.04167	0
17.05000	-1
17.05833	-2
17.06667	-3
17.07500	-4
17.08333	-5
17.09167	-7
17.10000	-8
17.10833	-7
17.11667	-5
17.12500	-1
17.13333	4
17.14167	10
17.15000	15
17.15833	19
17.16667	21
17.17500	19
17.18333	15
17.19167	11
17.20000	7
17.20833	4
17.21667	2
17.22500	4
17.23333	6
17.24167	8
17.25000	10
17.25833	12
17.26667	13
17.27500	13
17.28333	12
17.29167	11
17.30000	10
17.30833	8
17.31667	6
17.32500	4
17.33333	2
17.34167	-1
17.35000	-3
17.35833	-5
17.36667	-7
17.37500	-8
17.38333	-7
17.39167	-6
17.40000	-5
17.40833	-3
17.41667	-2
17.42500	-0
17.43333	1
17.44167	4
17.45000	6
17.45833	7
17.46667	6
17.47500	4
17.48333	1
17.49167	-1
17.50000	-2
17.50833	-2
17.51667	-3
17.52500	-5
17.53333	-8
17.54167	-11
17.55000	-13
17.55833	-15
17.56667	-15
17.57500	-13
17.58333	-7
17.59167	-1
17.60000	7
17.60833	12
17.61667	14
17.62500	12
17.63333	8
17.64167	2
17.65000	-3
17.65833	-7
17.66667	-9
17.67500	-9
17.68333	-6
17.69167	-1
17.70000	5
17.70833	9
17.71667	12
17.72500	14
17.73333	13
17.74167	11
17.75000	8
17.75833	7
17.76667	6
17.77500	7
17.78333	9
17.79167	10
17.80000	8
17.80833	4
17.81667	3
17.82500	4
17.83333	5
17.84167	6
17.85000	6
17.85833	3
17.86667	-0
17.87500	-2
17.88333	-1
17.89167	1
17.90000	3
17.90833	5
17.91667	6
17.92500	8
17.93333	9
17.94167	10
17.95000	10
17.95833	8
17.96667	4
17.97500	1
17.98333	-1
17.99167	-1
18.00000	1
18.00833	4
18.01667	6
18.02500	7
18.03333	7
18.04167	7
18.05000	7
18.05833	8
18.06667	7
18.07500	6
18.08333	6
18.09167	6
18.10000	8
18.10833	11
18.11667	12
18.12500	11
18.13333	9
18.14167	8
18.15000	8
18.15833	10
18.16667	14
18.17500	16
18.18333	16
18.19167	15
18.20000	13
18.20833	12
18.21667	12
18.22500	14
18.23333	15
18.24167	15
18.25000	13
18.25833	11
18.26667	9
18.27500	7
18.28333	7
18.29167	9
18.30000	11
18.30833	13
18.31667	14
18.32500	16
18.33333	16
18.34167	15
18.35000	14
18.35833	13
18.36667	14
18.37500	16
18.38333	18
18.39167	18
18.40000	16
18.40833	12
18.41667	8
18.42500	4
18.43333	1
18.44167	-1
18.45000	-1
18.45833	0
18.46667	2
18.47500	6
18.48333	10
18.49167	13
18.50000	16
18.50833	17
18.51667	16
18.52500	15
18.53333	13
18.54167	11
18.55000	9
18.55833	7
18.56667	4
18.57500	3
18.58333	3
18.59167	3
18.60000	2
18.60833	1
18.61667	-1
18.62500	-2
18.63333	-1
18.64167	1
18.65000	3
18.65833	3
18.66667	2
18.67500	1
18.68333	2
18.69167	4
18.70000	6
18.70833	8
18.71667	10
18.72500	10
18.73333	10
18.74167	9
18.75000	9
18.75833	9
18.76667	10
18.77500	12
18.78333	14
18.79167	18
18.80000	21
18.80833	23
18.81667	24
18.82500	23
18.83333	21
18.84167	18
18.85000	14
18.85833	10
18.86667	5
18.87500	1
18.88333	-1
18.89167	-0
18.90000	3
18.90833	6
18.91667	7
18.92500	6
18.93333	6
18.94167	7
18.95000	9
18.95833	13
18.96667	16
18.97500	18
18.98333	18
18.99167	16
19.00000	14
19.00833	12
19.01667	9
19.02500	7
19.03333	6
19.04167	7
19.05000	9
19.05833	10
19.06667	11
19.07500	11
19.08333	12
19.09167	14
19.10000	18
19.10833	22
19.11667	25
19.12500	25
19.13333	24
19.14167	21
19.15000	18
19.15833	16
19.16667	16
19.17500	16
19.18333	16
19.19167	15
19.20000	10
19.20833	6
19.21667	3
19.22500	5
19.23333	8
19.24167	12
19.25000	15
19.25833	19
19.26667	21
19.27500	22
19.28333	22
19.29167	20
19.30000	19
19.30833	17
19.31667	17
19.32500	19
19.33333	21
19.34167	24
19.35000	25
19.35833	26
19.36667	28
19.37500	32
19.38333	39
19.39167	46
19.40000	50
19.40833	51
19.41667	50
19.42500	47
19.43333	46
19.44167	47
19.45000	51
19.45833	55
19.46667	62
19.47500	69
19.48333	78
19.49167	87
19.50000	97
19.50833	106
19.51667	114
19.52500	120
19.53333	125
19.54167	129
19.55000	134
19.55833	139
19.56667	145
19.57500	151
19.58333	159
19.59167	167
19.60000	177
19.60833	189
19.61667	201
19.62500	215
19.63333	230
19.64167	247
19.65000	265
19.65833	283
19.66667	304
19.67500	326
19.68333	352
19.69167	377
19.70000	402
19.70833	424
19.71667	446
19.72500	468
19.73333	492
19.74167	519
19.75000	548
19.75833	578
19.76667	608
19.77500	640
19.78333	676
19.79167	712
19.80000	751
19.80833	790
19.81667	828
19.82500	866
19.83333	904
19.84167	945
19.85000	990
19.85833	1040
19.86667	1095
19.87500	1153
19.88333	1215
19.89167	1277
19.90000	1341
19.90833	1405
19.91667	1471
19.92500	1539
19.93333	1607
19.94167	1677
19.95000	1748
19.95833	1821
19.96667	1897
19.97500	1973
19.98333	2052
19.99167	2133
20.00000	2220
20.00833	2308
20.01667	2397
20.02500	2489
20.03333	2579
20.04167	2672
20.05000	2764
20.05833	2859
20.06667	2957
20.07500	3055
20.08333	3156
20.09167	3257
20.10000	3364
20.10833	3471
20.11667	3577
20.12500	3685
20.13333	3789
20.14167	3895
20.15000	3999
20.15833	4107
20.16667	4217
20.17500	4325
20.18333	4436
20.19167	4545
20.20000	4656
20.20833	4766
20.21667	4875
20.22500	4983
20.23333	5088
20.24167	5195
20.25000	5300
20.25833	5406
20.26667	5514
20.27500	5620
20.28333	5726
20.29167	5830
20.30000	5932
20.30833	6033
20.31667	6130
20.32500	6226
20.33333	6318
20.34167	6409
20.35000	6497
20.35833	6585
20.36667	6672
20.37500	6754
20.38333	6835
20.39167	6911
20.40000	6984
20.40833	7055
20.41667	7124
20.42500	7194
20.43333	7260
20.44167	7325
20.45000	7386
20.45833	7441
20.46667	7492
20.47500	7538
20.48333	7582
20.49167	7622
20.50000	7659
20.50833	7693
20.51667	7722
20.52500	7746
20.53333	7767
20.54167	7783
20.55000	7796
20.55833	7804
20.56667	7807
20.57500	7806
20.58333	7800
20.59167	7791
20.60000	7777
20.60833	7760
20.61667	7741
20.62500	7720
20.63333	7697
20.64167	7671
20.65000	7643
20.65833	7611
20.66667	7576
20.67500	7536
20.68333	7491
20.69167	7442
20.70000	7390
20.70833	7335
20.71667	7278
20.72500	7218
20.73333	7154
20.74167	7084
20.75000	7012
20.75833	6940
20.76667	6866
20.77500	6794
20.78333	6719
20.79167	6643
20.80000	6561
20.80833	6477
20.81667	6393
20.82500	6308
20.83333	6224
20.84167	6137
20.85000	6049
20.85833	5957
20.86667	5862
20.87500	5767
20.88333	5669
20.89167	5573
20.90000	5476
20.90833	5380
20.91667	5285
20.92500	5189
20.93333	5096
20.94167	5002
20.95000	4908
20.95833	4813
20.96667	4717
20.97500	4620
20.98333	4520
20.99167	4422
21.00000	4323
21.00833	4226
21.01667	4133
21.02500	4042
21.03333	3956
21.04167	3870
21.05000	3787
21.05833	3704
21.06667	3622
21.07500	3541
21.08333	3459
21.09167	3377
21.10000	3294
21.10833	3211
21.11667	3130
21.12500	3051
21.13333	2976
21.14167	2904
21.15000	2834
21.15833	2766
21.16667	2700
21.17500	2636
21.18333	2574
21.19167	2514
21.20000	2455
21.20833	2396
21.21667	2338
21.22500	2280
21.23333	2226
21.24167	2174
21.25000	2125
21.25833	2079
21.26667	2033
21.27500	1987
21.28333	1939
21.29167	1893
21.30000	1847
21.30833	1804
21.31667	1764
21.32500	1728
21.33333	1694
21.34167	1659
21.35000	1626
21.35833	1593
21.36667	1561
21.37500	1532
21.38333	1506
21.39167	1481
21.40000	1455
21.40833	1427
21.41667	1397
21.42500	1365
21.43333	1336
21.44167	1310
21.45000	1289
21.45833	1270
21.46667	1254
21.47500	1236
21.48333	1216
21.49167	1196
21.50000	1176
21.50833	1158
21.51667	1144
21.52500	1131
21.53333	1119
21.54167	1105
21.55000	1089
21.55833	1072
21.56667	1054
21.57500	1037
21.58333	1021
21.59167	1007
21.60000	993
21.60833	981
21.61667	971
21.62500	965
21.63333	959
21.64167	953
21.65000	945
21.65833	935
21.66667	923
21.67500	913
21.68333	903
21.69167	894
21.70000	886
21.70833	878
21.71667	871
21.72500	863
21.73333	856
21.74167	850
21.75000	844
21.75833	839
21.76667	833
21.77500	826
21.78333	818
21.79167	809
21.80000	802
21.80833	796
21.81667	791
21.82500	786
21.83333	780
21.84167	772
21.85000	764
21.85833	757
21.86667	753
21.87500	749
21.88333	747
21.89167	746
21.90000	742
21.90833	737
21.91667	730
21.92500	723
21.93333	717
21.94167	710
21.95000	704
21.95833	700
21.96667	696
21.97500	693
21.98333	692
21.99167	690
22.00000	688
22.00833	686
22.01667	683
22.02500	681
22.03333	678
22.04167	675
22.05000	672
22.05833	669
22.06667	667
22.07500	665
22.08333	664
22.09167	664
22.10000	663
22.10833	661
22.11667	657
22.12500	652
22.13333	647
22.14167	641
22.15000	637
22.15833	634
22.16667	632
22.17500	631
22.18333	628
22.19167	624
22.20000	620
22.20833	614
22.21667	609
22.22500	604
22.23333	601
22.24167	598
22.25000	595
22.25833	593
22.26667	591
22.27500	588
22.28333	584
22.29167	580
22.30000	575
22.30833	571
22.31667	569
22.32500	569
22.33333	571
22.34167	573
22.35000	576
22.35833	578
22.36667	577
22.37500	573
22.38333	568
22.39167	561
22.40000	553
22.40833	546
22.41667	540
22.42500	536
22.43333	533
22.44167	531
22.45000	531
22.45833	531
22.46667	529
22.47500	527
22.48333	524
22.49167	521
22.50000	518
22.50833	515
22.51667	511
22.52500	507
22.53333	503
22.54167	500
22.55000	496
22.55833	492
22.56667	486
22.57500	481
22.58333	477
22.59167	475
22.60000	475
22.60833	477
22.61667	478
22.62500	476
22.63333	472
22.64167	464
22.65000	456
22.65833	448
22.66667	442
22.67500	438
22.68333	433
22.69167	429
22.70000	423
22.70833	417
22.71667	413
22.72500	410
22.73333	411
22.74167	415
22.75000	419
22.75833	421
22.76667	421
22.77500	419
22.78333	417
22.79167	415
22.80000	412
22.80833	409
22.81667	405
22.82500	400
22.83333	394
22.84167	386
22.85000	378
22.85833	368
22.86667	357
22.87500	348
22.88333	342
22.89167	338
22.90000	336
22.90833	335
22.91667	335
22.92500	335
22.93333	336
22.94167	338
22.95000	339
22.95833	339
22.96667	338
22.97500	335
22.98333	331
22.99167	327
23.00000	325
23.00833	324
23.01667	325
23.02500	327
23.03333	328
23.04167	330
23.05000	331
23.05833	331
23.06667	329
23.07500	327
23.08333	324
23.09167	322
23.10000	321
23.10833	321
23.11667	321
23.12500	319
23.13333	316
23.14167	312
23.15000	308
23.15833	306
23.16667	306
23.17500	307
23.18333	307
23.19167	306
23.20000	303
23.20833	299
23.21667	297
23.22500	297
23.23333	298
23.24167	299
23.25000	300
23.25833	301
23.26667	300
23.27500	299
23.28333	298
23.29167	297
23.30000	295
23.30833	290
23.31667	285
23.32500	281
23.33333	278
23.34167	278
23.35000	279
23.35833	280
23.36667	282
23.37500	281
23.38333	279
23.39167	275
23.40000	273
23.40833	274
23.41667	276
23.42500	280
23.43333	283
23.44167	284
23.45000	284
23.45833	282
23.46667	280
23.47500	277
23.48333	273
23.49167	270
23.50000	269
23.50833	268
23.51667	267
23.52500	267
23.53333	266
23.54167	267
23.55000	268
23.55833	271
23.56667	274
23.57500	277
23.58333	279
23.59167	279
23.60000	278
23.60833	274
23.61667	268
23.62500	262
23.63333	256
23.64167	252
23.65000	250
23.65833	248
23.66667	249
23.67500	250
23.68333	252
23.69167	253
23.70000	254
23.70833	254
23.71667	254
23.72500	253
23.73333	251
23.74167	248
23.75000	246
23.75833	245
23.76667	244
23.77500	243
23.78333	243
23.79167	245
23.80000	247
23.80833	249
23.81667	251
23.82500	250
23.83333	246
23.84167	240
23.85000	235
23.85833	230
23.86667	226
23.87500	223
23.88333	222
23.89167	224
23.90000	227
23.90833	231
23.91667	233
23.92500	233
23.93333	231
23.94167	229
23.95000	226
23.95833	226
23.96667	226
23.97500	228
23.98333	229
23.99167	229
24.00000	228
24.00833	226
24.01667	226
24.02500	226
24.03333	228
24.04167	231
24.05000	234
24.05833	234
24.06667	232
24.07500	229
24.08333	227
24.09167	225
24.10000	226
24.10833	228
24.11667	230
24.12500	231
24.13333	231
24.14167	231
24.15000	231
24.15833	233
24.16667	235
24.17500	239
24.18333	243
24.19167	247
24.20000	251
24.20833	254
24.21667	256
24.22500	256
24.23333	255
24.24167	254
24.25000	253
24.25833	254
24.26667	256
24.27500	258
24.28333	259
24.29167	258
24.30000	258
24.30833	259
24.31667	262
24.32500	266
24.33333	271
24.34167	275
24.35000	278
24.35833	281
24.36667	284
24.37500	285
24.38333	287
24.39167	289
24.40000	289
24.40833	289
24.41667	289
24.42500	289
24.43333	290
24.44167	293
24.45000	298
24.45833	301
24.46667	303
24.47500	302
24.48333	299
24.49167	298
24.50000	300
24.50833	305
24.51667	310
24.52500	316
24.53333	320
24.54167	324
24.55000	325
24.55833	325
24.56667	324
24.57500	321
24.58333	318
24.59167	317
24.60000	318
24.60833	322
24.61667	325
24.62500	327
24.63333	327
24.64167	326
24.65000	324
24.65833	324
24.66667	324
24.67500	325
24.68333	327
24.69167	328
24.70000	330
24.70833	332
24.71667	333
24.72500	335
24.73333	337
24.74167	339
24.75000	341
24.75833	342
24.76667	340
24.77500	337
24.78333	333
24.79167	329
24.80000	325
24.80833	323
24.81667	321
24.82500	320
24.83333	320
24.84167	319
24.85000	318
24.85833	317
24.86667	315
24.87500	312
24.88333	309
24.89167	306
24.90000	305
24.90833	306
24.91667	306
24.92500	306
24.93333	304
24.94167	302
24.95000	300
24.95833	300
24.96667	302
24.97500	302
24.98333	301
24.99167	298
25.00000	296
25.00833	293
25.01667	290
25.02500	286
25.03333	281
25.04167	275
25.05000	269
25.05833	265
25.06667	263
25.07500	262
25.08333	261
25.09167	261
25.10000	261
25.10833	262
25.11667	263
25.12500	264
25.13333	264
25.14167	260
25.15000	254
25.15833	248
25.16667	243
25.17500	239
25.18333	237
25.19167	235
25.20000	232
25.20833	227
25.21667	223
25.22500	220
25.23333	217
25.24167	217
25.25000	217
25.25833	217
25.26667	216
25.27500	215
25.28333	215
25.29167	215
25.30000	216
25.30833	216
25.31667	216
25.32500	215
25.33333	213
25.34167	210
25.35000	206
25.35833	202
25.36667	199
25.37500	199
25.38333	203
25.39167	208
25.40000	210
25.40833	208
25.41667	205
25.42500	201
25.43333	197
25.44167	196
25.45000	195
25.45833	194
25.46667	191
25.47500	188
25.48333	185
25.49167	182
25.50000	180
25.50833	178
25.51667	176
25.52500	175
25.53333	174
25.54167	174
25.55000	176
25.55833	179
25.56667	181
25.57500	182
25.58333	182
25.59167	181
25.60000	178
25.60833	176
25.61667	174
25.62500	173
25.63333	174
25.64167	175
25.65000	178
25.65833	182
25.66667	187
25.67500	191
25.68333	193
25.69167	192
25.70000	188
25.70833	183
25.71667	178
25.72500	173
25.73333	169
25.74167	166
25.75000	165
25.75833	163
25.76667	163
25.77500	163
25.78333	164
25.79167	166
25.80000	167
25.80833	168
25.81667	169
25.82500	169
25.83333	169
25.84167	169
25.85000	170
25.85833	169
25.86667	166
25.87500	161
25.88333	157
25.89167	154
25.90000	155
25.90833	159
25.91667	163
25.92500	166
25.93333	168
25.94167	169
25.95000	169
25.95833	170
25.96667	171
25.97500	173
25.98333	172
25.99167	171
26.00000	170
26.00833	169
26.01667	168
26.02500	167
26.03333	166
26.04167	164
26.05000	162
26.05833	163
26.06667	166
26.07500	172
26.08333	180
26.09167	186
26.10000	190
26.10833	190
26.11667	188
26.12500	185
26.13333	182
26.14167	178
26.15000	175
26.15833	172
26.16667	169
26.17500	167
26.18333	165
26.19167	164
26.20000	165
26.20833	168
26.21667	173
26.22500	178
26.23333	183
26.24167	187
26.25000	189
26.25833	188
26.26667	186
26.27500	183
26.28333	181
26.29167	180
26.30000	181
26.30833	183
26.31667	186
26.32500	189
26.33333	192
26.34167	194
26.35000	196
26.35833	197
26.36667	197
26.37500	197
26.38333	197
26.39167	199
26.40000	201
26.40833	205
26.41667	209
26.42500	213
26.43333	216
26.44167	217
26.45000	217
26.45833	214
26.46667	211
26.47500	207
26.48333	205
26.49167	205
26.50000	206
26.50833	209
26.51667	212
26.52500	214
26.53333	215
26.54167	215
26.55000	214
26.55833	213
26.56667	215
26.57500	217
26.58333	222
26.59167	227
26.60000	232
26.60833	236
26.61667	240
26.62500	243
26.63333	245
26.64167	245
26.65000	243
26.65833	240
26.66667	237
26.67500	235
26.68333	235
26.69167	236
26.70000	238
26.70833	238
26.71667	239
26.72500	239
26.73333	241
26.74167	244
26.75000	249
26.75833	252
26.76667	253
26.77500	252
26.78333	250
26.79167	249
26.80000	250
26.80833	251
26.81667	251
26.82500	250
26.83333	248
26.84167	246
26.85000	243
26.85833	239
26.86667	235
26.87500	231
26.88333	230
26.89167	230
26.90000	232
26.90833	235
26.91667	238
26.92500	241
26.93333	245
26.94167	249
26.95000	251
26.95833	251
26.96667	250
26.97500	248
26.98333	247
26.99167	246
27.00000	244
27.00833	241
27.01667	239
27.02500	237
27.03333	235
27.04167	235
27.05000	234
27.05833	232
27.06667	227
27.07500	224
27.08333	222
27.09167	223
27.10000	227
27.10833	231
27.11667	235
27.12500	238
27.13333	239
27.14167	237
27.15000	232
27.15833	226
27.16667	220
27.17500	214
27.18333	210
27.19167	207
27.20000	206
27.20833	208
27.21667	210
27.22500	213
27.23333	216
27.24167	217
27.25000	217
27.25833	218
27.26667	219
27.27500	219
27.28333	217
27.29167	214
27.30000	212
27.30833	210
27.31667	210
27.32500	210
27.33333	210
27.34167	208
27.35000	206
27.35833	202
27.36667	198
27.37500	194
27.38333	190
27.39167	190
27.40000	193
27.40833	198
27.41667	203
27.42500	207
27.43333	209
27.44167	211
27.45000	213
27.45833	214
27.46667	216
27.47500	216
27.48333	216
27.49167	214
27.50000	212
27.50833	210
27.51667	208
27.52500	207
27.53333	207
27.54167	208
27.55000	210
27.55833	210
27.56667	208
27.57500	204
27.58333	199
27.59167	194
27.60000	193
27.60833	194
27.61667	198
27.62500	204
27.63333	210
27.64167	214
27.65000	215
27.65833	214
27.66667	212
27.67500	210
27.68333	210
27.69167	211
27.70000	213
27.70833	214
27.71667	215
27.72500	215
27.73333	214
27.74167	214
27.75000	216
27.75833	220
27.76667	225
27.77500	229
27.78333	232
27.79167	236
27.80000	239
27.80833	242
27.81667	245
27.82500	246
27.83333	245
27.84167	244
27.85000	243
27.85833	242
27.86667	242
27.87500	244
27.88333	247
27.89167	250
27.90000	255
27.90833	260
27.91667	265
27.92500	270
27.93333	275
27.94167	278
27.95000	280
27.95833	283
27.96667	287
27.97500	292
27.98333	294
27.99167	295
28.00000	294
28.00833	291
28.01667	290
28.02500	292
28.03333	295
28.04167	298
28.05000	302
28.05833	304
28.06667	306
28.07500	308
28.08333	311
28.09167	314
28.10000	316
28.10833	317
28.11667	318
28.12500	319
28.13333	320
28.14167	321
28.15000	321
28.15833	321
28.16667	322
28.17500	325
28.18333	331
28.19167	337
28.20000	341
28.20833	342
28.21667	343
28.22500	342
28.23333	344
28.24167	350
28.25000	358
28.25833	365
28.26667	368
28.27500	369
28.28333	368
28.29167	368
28.30000	368
28.30833	370
28.31667	373
28.32500	375
28.33333	377
28.34167	376
28.35000	376
28.35833	376
28.36667	379
28.37500	384
28.38333	392
28.39167	399
28.40000	403
28.40833	403
28.41667	401
28.42500	397
28.43333	393
28.44167	389
28.45000	386
28.45833	383
28.46667	381
28.47500	382
28.48333	385
28.49167	387
28.50000	387
28.50833	383
28.51667	378
28.52500	370
28.53333	364
28.54167	361
28.55000	360
28.55833	361
28.56667	363
28.57500	366
28.58333	369
28.59167	372
28.60000	375
28.60833	377
28.61667	378
28.62500	378
28.63333	376
28.64167	372
28.65000	367
28.65833	362
28.66667	359
28.67500	357
28.68333	357
28.69167	359
28.70000	361
28.70833	362
28.71667	362
28.72500	362
28.73333	360
28.74167	358
28.75000	353
28.75833	348
28.76667	342
28.77500	337
28.78333	333
28.79167	332
28.80000	333
28.80833	334
28.81667	334
28.82500	332
28.83333	330
28.84167	330
28.85000	332
28.85833	336
28.86667	341
28.87500	345
28.88333	346
28.89167	344
28.90000	341
28.90833	336
28.91667	333
28.92500	331
28.93333	330
28.94167	330
28.95000	331
28.95833	331
28.96667	329
28.97500	328
28.98333	327
28.99167	326
29.00000	326
29.00833	327
29.01667	328
29.02500	330
29.03333	331
29.04167	331
29.05000	330
29.05833	326
29.06667	322
29.07500	320
29.08333	320
29.09167	322
29.10000	324
29.10833	327
29.11667	331
29.12500	335
29.13333	339
29.14167	342
29.15000	344
29.15833	342
29.16667	339
29.17500	337
29.18333	338
29.19167	340
29.20000	343
29.20833	346
29.21667	348
29.22500	347
29.23333	347
29.24167	348
29.25000	351
29.25833	353
29.26667	354
29.27500	354
29.28333	352
29.29167	351
29.30000	351
29.30833	354
29.31667	357
29.32500	361
29.33333	364
29.34167	368
29.35000	372
29.35833	374
29.36667	376
29.37500	377
29.38333	378
29.39167	380
29.40000	383
29.40833	389
29.41667	396
29.42500	404
29.43333	411
29.44167	415
29.45000	417
29.45833	418
29.46667	420
29.47500	422
29.48333	425
29.49167	429
29.50000	432
29.50833	435
29.51667	439
29.52500	445
29.53333	452
29.54167	460
29.55000	468
29.55833	475
29.56667	481
29.57500	486
29.58333	491
29.59167	495
29.60000	499
29.60833	504
29.61667	510
29.62500	518
29.63333	529
29.64167	543
29.65000	558
29.65833	573
29.66667	588
29.67500	601
29.68333	613
29.69167	625
29.70000	638
29.70833	651
29.71667	664
29.72500	678
29.73333	692
29.74167	708
29.75000	724
29.75833	741
29.76667	760
29.77500	779
29.78333	800
29.79167	822
29.80000	845
29.80833	870
29.81667	895
29.82500	921
29.83333	949
29.84167	980
29.85000	1012
29.85833	1047
29.86667	1083
29.87500	1118
29.88333	1153
29.89167	1188
29.90000	1225
29.90833	1262
29.91667	1302
29.92500	1348
29.93333	1399
29.94167	1452
29.95000	1505
29.95833	1561
29.96667	1622
29.97500	1682
29.98333	1749
29.99167	1821
30.00000	1894
30.00833	1964
30.01667	2030
30.02500	2105
30.03333	2185
30.04167	2266
30.05000	2346
30.05833	2428
30.06667	2513
30.07500	2601
30.08333	2696
30.09167	2794
30.10000	2897
30.10833	3004
30.11667	3114
30.12500	3235
30.13333	3362
30.14167	3485
30.15000	3599
30.15833	3712
30.16667	3833
30.17500	3954
30.18333	4090
30.19167	4242
30.20000	4394
30.20833	4541
30.21667	4683
30.22500	4823
30.23333	4959
30.24167	5103
30.25000	5249
30.25833	5399
30.26667	5563
30.27500	5733
30.28333	5896
30.29167	6047
30.30000	6201
30.30833	6358
30.31667	6515
30.32500	6679
30.33333	6837
30.34167	7001
30.35000	7183
30.35833	7368
30.36667	7547
30.37500	7719
30.38333	7884
30.39167	8042
30.40000	8201
30.40833	8364
30.41667	8525
30.42500	8696
30.43333	8872
30.44167	9037
30.45000	9188
30.45833	9334
30.46667	9482
30.47500	9630
30.48333	9781
30.49167	9930
30.50000	10078
30.50833	10224
30.51667	10364
30.52500	10509
30.53333	10655
30.54167	10791
30.55000	10912
30.55833	11027
30.56667	11141
30.57500	11253
30.58333	11368
30.59167	11479
30.60000	11586
30.60833	11689
30.61667	11786
30.62500	11880
30.63333	11965
30.64167	12047
30.65000	12129
30.65833	12205
30.66667	12269
30.67500	12324
30.68333	12375
30.69167	12419
30.70000	12457
30.70833	12490
30.71667	12520
30.72500	12550
30.73333	12577
30.74167	12603
30.75000	12624
30.75833	12636
30.76667	12640
30.77500	12635
30.78333	12622
30.79167	12601
30.80000	12574
30.80833	12540
30.81667	12504
30.82500	12465
30.83333	12423
30.84167	12377
30.85000	12327
30.85833	12272
30.86667	12212
30.87500	12147
30.88333	12077
30.89167	12001
30.90000	11919
30.90833	11832
30.91667	11741
30.92500	11646
30.93333	11549
30.94167	11447
30.95000	11341
30.95833	11231
30.96667	11114
30.97500	10996
30.98333	10872
30.99167	10746
31.00000	10615
31.00833	10479
31.01667	10341
31.02500	10199
31.03333	10060
31.04167	9918
31.05000	9777
31.05833	9634
31.06667	9488
31.07500	9343
31.08333	9194
31.09167	9047
31.10000	8899
31.10833	8750
31.11667	8604
31.12500	8455
31.13333	8310
31.14167	8163
31.15000	8015
31.15833	7865
31.16667	7710
31.17500	7556
31.18333	7397
31.19167	7241
31.20000	7086
31.20833	6934
31.21667	6787
31.22500	6640
31.23333	6498
31.24167	6353
31.25000	6211
31.25833	6070
31.26667	5927
31.27500	5789
31.28333	5651
31.29167	5516
31.30000	5382
31.30833	5250
31.31667	5122
31.32500	4994
31.33333	4872
31.34167	4752
31.35000	4634
31.35833	4519
31.36667	4402
31.37500	4287
31.38333	4171
31.39167	4059
31.40000	3950
31.40833	3845
31.41667	3746
31.42500	3649
31.43333	3558
31.44167	3467
31.45000	3379
31.45833	3293
31.46667	3206
31.47500	3121
31.48333	3036
31.49167	2955
31.50000	2875
31.50833	2797
31.51667	2721
31.52500	2646
31.53333	2574
31.54167	2503
31.55000	2435
31.55833	2371
31.56667	2309
31.57500	2251
31.58333	2192
31.59167	2135
31.60000	2078
31.60833	2022
31.61667	1970
31.62500	1921
31.63333	1875
31.64167	1830
31.65000	1786
31.65833	1746
31.66667	1707
31.67500	1670
31.68333	1634
31.69167	1599
31.70000	1563
31.70833	1526
31.71667	1489
31.72500	1453
31.73333	1420
31.74167	1387
31.75000	1356
31.75833	1326
31.76667	1297
31.77500	1270
31.78333	1244
31.79167	1221
31.80000	1200
31.80833	1181
31.81667	1162
31.82500	1144
31.83333	1127
31.84167	1110
31.85000	1094
31.85833	1077
31.86667	1061
31.87500	1044
31.88333	1027
31.89167	1009
31.90000	991
31.90833	973
31.91667	957
31.92500	942
31.93333	928
31.94167	915
31.95000	902
31.95833	889
31.96667	876
31.97500	866
31.98333	857
31.99167	848
32.00000	838
32.00833	827
32.01667	816
32.02500	806
32.03333	798
32.04167	792
32.05000	787
32.05833	782
32.06667	777
32.07500	771
32.08333	764
32.09167	758
32.10000	752
32.10833	747
32.11667	741
32.12500	736
32.13333	729
32.14167	720
32.15000	712
32.15833	706
32.16667	703
32.17500	702
32.18333	704
32.19167	707
32.20000	710
32.20833	714
32.21667	715
32.22500	713
32.23333	710
32.24167	706
32.25000	704
32.25833	704
32.26667	708
32.27500	713
32.28333	719
32.29167	724
32.30000	729
32.30833	733
32.31667	734
32.32500	732
32.33333	730
32.34167	729
32.35000	731
32.35833	736
32.36667	744
32.37500	753
32.38333	762
32.39167	770
32.40000	776
32.40833	781
32.41667	785
32.42500	789
32.43333	794
32.44167	803
32.45000	814
32.45833	827
32.46667	841
32.47500	854
32.48333	868
32.49167	881
32.50000	895
32.50833	910
32.51667	927
32.52500	946
32.53333	964
32.54167	982
32.55000	1000
32.55833	1019
32.56667	1039
32.57500	1060
32.58333	1083
32.59167	1106
32.60000	1130
32.60833	1153
32.61667	1179
32.62500	1206
32.63333	1235
32.64167	1267
32.65000	1300
32.65833	1334
32.66667	1368
32.67500	1402
32.68333	1440
32.69167	1479
32.70000	1521
32.70833	1566
32.71667	1613
32.72500	1661
32.73333	1709
32.74167	1758
32.75000	1807
32.75833	1857
32.76667	1909
32.77500	1963
32.78333	2019
32.79167	2075
32.80000	2132
32.80833	2189
32.81667	2249
32.82500	2313
32.83333	2379
32.84167	2448
32.85000	2520
32.85833	2593
32.86667	2669
32.87500	2747
32.88333	2831
32.89167	2915
32.90000	3000
32.90833	3086
32.91667	3171
32.92500	3258
32.93333	3346
32.94167	3439
32.95000	3534
32.95833	3632
32.96667	3733
32.97500	3831
32.98333	3932
32.99167	4030
33.00000	4128
33.00833	4226
33.01667	4324
33.02500	4425
33.03333	4526
33.04167	4629
33.05000	4732
33.05833	4835
33.06667	4940
33.07500	5044
33.08333	5153
33.09167	5261
33.10000	5371
33.10833	5482
33.11667	5591
33.12500	5701
33.13333	5807
33.14167	5913
33.15000	6017
33.15833	6121
33.16667	6226
33.17500	6329
33.18333	6434
33.19167	6535
33.20000	6634
33.20833	6732
33.21667	6830
33.22500	6931
33.23333	7031
33.24167	7134
33.25000	7234
33.25833	7327
33.26667	7416
33.27500	7499
33.28333	7580
33.29167	7660
33.30000	7740
33.30833	7820
33.31667	7897
33.32500	7973
33.33333	8045
33.34167	8116
33.35000	8184
33.35833	8250
33.36667	8315
33.37500	8375
33.38333	8433
33.39167	8488
33.40000	8541
33.40833	8592
33.41667	8639
33.42500	8684
33.43333	8725
33.44167	8765
33.45000	8802
33.45833	8837
33.46667	8871
33.47500	8898
33.48333	8920
33.49167	8936
33.50000	8947
33.50833	8954
33.51667	8957
33.52500	8959
33.53333	8959
33.54167	8958
33.55000	8956
33.55833	8950
33.56667	8940
33.57500	8925
33.58333	8905
33.59167	8881
33.60000	8854
33.60833	8825
33.61667	8793
33.62500	8757
33.63333	8720
33.64167	8680
33.65000	8639
33.65833	8595
33.66667	8549
33.67500	8501
33.68333	8449
33.69167	8396
33.70000	8338
33.70833	8278
33.71667	8215
33.72500	8147
33.73333	8078
33.74167	8005
33.75000	7931
33.75833	7857
33.76667	7782
33.77500	7706
33.78333	7627
33.79167	7545
33.80000	7458
33.80833	7366
33.81667	7272
33.82500	7175
33.83333	7082
33.84167	6992
33.85000	6905
33.85833	6820
33.86667	6732
33.87500	6642
33.88333	6543
33.89167	6442
33.90000	6338
33.90833	6234
33.91667	6132
33.92500	6029
33.93333	5928
33.94167	5826
33.95000	5724
33.95833	5622
33.96667	5518
33.97500	5414
33.98333	5307
33.99167	5203
34.00000	5100
34.00833	5000
34.01667	4902
34.02500	4804
34.03333	4708
34.04167	4611
34.05000	4516
34.05833	4422
34.06667	4327
34.07500	4233
34.08333	4136
34.09167	4042
34.10000	3949
34.10833	3858
34.11667	3772
34.12500	3687
34.13333	3606
34.14167	3524
34.15000	3443
34.15833	3364
34.16667	3283
34.17500	3204
34.18333	3124
34.19167	3044
34.20000	2963
34.20833	2883
34.21667	2808
34.22500	2736
34.23333	2668
34.24167	2601
34.25000	2535
34.25833	2468
34.26667	2400
34.27500	2334
34.28333	2270
34.29167	2208
34.30000	2148
34.30833	2089
34.31667	2034
34.32500	1979
34.33333	1929
34.34167	1879
34.35000	1830
34.35833	1780
34.36667	1729
34.37500	1679
34.38333	1630
34.39167	1584
34.40000	1541
34.40833	1500
34.41667	1461
34.42500	1421
34.43333	1382
34.44167	1342
34.45000	1303
34.45833	1263
34.46667	1225
34.47500	1189
34.48333	1157
34.49167	1127
34.50000	1098
34.50833	1069
34.51667	1040
34.52500	1009
34.53333	979
34.54167	951
34.55000	923
34.55833	896
34.56667	870
34.57500	846
34.58333	822
34.59167	799
34.60000	776
34.60833	755
34.61667	736
34.62500	717
34.63333	700
34.64167	684
34.65000	669
34.65833	654
34.66667	637
34.67500	620
34.68333	601
34.69167	582
34.70000	564
34.70833	547
34.71667	530
34.72500	514
34.73333	499
34.74167	484
34.75000	471
34.75833	462
34.76667	454
34.77500	448
34.78333	442
34.79167	435
34.80000	427
34.80833	418
34.81667	409
34.82500	400
34.83333	392
34.84167	386
34.85000	379
34.85833	373
34.86667	366
34.87500	359
34.88333	352
34.89167	345
34.90000	338
34.90833	332
34.91667	327
34.92500	321
34.93333	316
34.94167	311
34.95000	306
34.95833	301
34.96667	294
34.97500	285
34.98333	273
34.99167	262
35.00000	253
35.00833	247
35.01667	242
35.02500	239
35.03333	236
35.04167	232
35.05000	229
35.05833	227
35.06667	225
35.07500	224
35.08333	224
35.09167	223
35.10000	223
35.10833	223
35.11667	222
35.12500	219
35.13333	216
35.14167	211
35.15000	206
35.15833	200
35.16667	195
35.17500	191
35.18333	187
35.19167	185
35.20000	184
35.20833	184
35.21667	185
35.22500	187
35.23333	188
35.24167	188
35.25000	187
35.25833	186
35.26667	184
35.27500	182
35.28333	180
35.29167	177
35.30000	174
35.30833	169
35.31667	164
35.32500	158
35.33333	152
35.34167	148
35.35000	144
35.35833	144
35.36667	146
35.37500	148
35.38333	150
35.39167	152
35.40000	153
35.40833	153
35.41667	151
35.42500	149
35.43333	146
35.44167	142
35.45000	138
35.45833	135
35.46667	132
35.47500	131
35.48333	131
35.49167	132
35.50000	134
35.50833	135
35.51667	137
35.52500	139
35.53333	140
35.54167	139
35.55000	136
35.55833	131
35.56667	126
35.57500	122
35.58333	120
35.59167	120
35.60000	121
35.60833	122
35.61667	123
35.62500	122
35.63333	122
35.64167	120
35.65000	119
35.65833	117
35.66667	115
35.67500	115
35.68333	116
35.69167	119
35.70000	120
35.70833	119
35.71667	117
35.72500	115
35.73333	113
35.74167	113
35.75000	114
35.75833	117
35.76667	120
35.77500	122
35.78333	123
35.79167	122
35.80000	122
35.80833	121
35.81667	120
35.82500	119
35.83333	116
35.84167	113
35.85000	109
35.85833	105
35.86667	102
35.87500	98
35.88333	95
35.89167	93
35.90000	92
35.90833	93
35.91667	95
35.92500	98
35.93333	103
35.94167	107
35.95000	111
35.95833	113
35.96667	112
35.97500	111
35.98333	110
35.99167	109
36.00000	108
36.00833	107
36.01667	105
36.02500	102
36.03333	101
36.04167	100
36.05000	101
36.05833	102
36.06667	103
36.07500	103
36.08333	101
36.09167	98
36.10000	95
36.10833	93
36.11667	92
36.12500	92
36.13333	93
36.14167	95
36.15000	97
36.15833	99
36.16667	102
36.17500	103
36.18333	104
36.19167	102
36.20000	99
36.20833	93
36.21667	88
36.22500	83
36.23333	80
36.24167	80
36.25000	81
36.25833	83
36.26667	85
36.27500	86
36.28333	84
36.29167	81
36.30000	80
36.30833	80
36.31667	81
36.32500	82
36.33333	83
36.34167	83
36.35000	83
36.35833	82
36.36667	80
36.37500	79
36.38333	77
36.39167	78
36.40000	82
36.40833	88
36.41667	95
36.42500	100
36.43333	103
36.44167	101
36.45000	96
36.45833	89
36.46667	82
36.47500	76
36.48333	74
36.49167	75
36.50000	77
36.50833	81
36.51667	85
36.52500	89
36.53333	92
36.54167	95
36.55000	96
36.55833	94
36.56667	90
36.57500	85
36.58333	81
36.59167	78
36.60000	79
36.60833	82
36.61667	85
36.62500	85
36.63333	82
36.64167	76
36.65000	71
36.65833	68
36.66667	67
36.67500	68
36.68333	68
36.69167	69
36.70000	68
36.70833	67
36.71667	66
36.72500	66
36.73333	67
36.74167	68
36.75000	70
36.75833	73
36.76667	76
36.77500	78
36.78333	80
36.79167	81
36.80000	83
36.80833	84
36.81667	85
36.82500	86
36.83333	86
36.84167	87
36.85000	87
36.85833	86
36.86667	84
36.87500	79
36.88333	73
36.89167	68
36.90000	64
36.90833	62
36.91667	61
36.92500	60
36.93333	59
36.94167	56
36.95000	54
36.95833	53
36.96667	54
36.97500	57
36.98333	60
36.99167	64
37.00000	68
37.00833	71
37.01667	73
37.02500	74
37.03333	73
37.04167	72
37.05000	69
37.05833	67
37.06667	64
37.07500	62
37.08333	61
37.09167	58
37.10000	56
37.10833	55
37.11667	55
37.12500	56
37.13333	59
37.14167	62
37.15000	66
37.15833	69
37.16667	72
37.17500	74
37.18333	76
37.19167	78
37.20000	81
37.20833	84
37.21667	86
37.22500	88
37.23333	88
37.24167	87
37.25000	84
37.25833	81
37.26667	78
37.27500	75
37.28333	72
37.29167	70
37.30000	68
37.30833	67
37.31667	68
37.32500	70
37.33333	72
37.34167	72
37.35000	69
37.35833	63
37.36667	55
37.37500	47
37.38333	40
37.39167	38
37.40000	41
37.40833	48
37.41667	55
37.42500	61
37.43333	64
37.44167	64
37.45000	62
37.45833	59
37.46667	55
37.47500	53
37.48333	52
37.49167	52
37.50000	55
37.50833	58
37.51667	61
37.52500	63
37.53333	64
37.54167	64
37.55000	62
37.55833	62
37.56667	62
37.57500	63
37.58333	63
37.59167	62
37.60000	62
37.60833	62
37.61667	63
37.62500	63
37.63333	61
37.64167	59
37.65000	56
37.65833	55
37.66667	56
37.67500	58
37.68333	59
37.69167	60
37.70000	61
37.70833	61
37.71667	60
37.72500	58
37.73333	57
37.74167	57
37.75000	59
37.75833	63
37.76667	68
37.77500	73
37.78333	75
37.79167	75
37.80000	74
37.80833	72
37.81667	71
37.82500	70
37.83333	70
37.84167	73
37.85000	78
37.85833	81
37.86667	80
37.87500	76
37.88333	71
37.89167	66
37.90000	62
37.90833	59
37.91667	59
37.92500	60
37.93333	62
37.94167	64
37.95000	64
37.95833	62
37.96667	58
37.97500	54
37.98333	51
37.99167	51
38.00000	52
38.00833	56
38.01667	60
38.02500	63
38.03333	65
38.04167	67
38.05000	69
38.05833	71
38.06667	71
38.07500	70
38.08333	69
38.09167	68
38.10000	70
38.10833	73
38.11667	73
38.12500	71
38.13333	68
38.14167	65
38.15000	63
38.15833	63
38.16667	66
38.17500	68
38.18333	70
38.19167	71
38.20000	71
38.20833	71
38.21667	71
38.22500	70
38.23333	69
38.24167	68
38.25000	67
38.25833	68
38.26667	71
38.27500	74
38.28333	76
38.29167	78
38.30000	79
38.30833	79
38.31667	79
38.32500	80
38.33333	81
38.34167	83
38.35000	83
38.35833	83
38.36667	80
38.37500	78
38.38333	76
38.39167	75
38.40000	75
38.40833	75
38.41667	75
38.42500	75
38.43333	74
38.44167	73
38.45000	72
38.45833	72
38.46667	73
38.47500	76
38.48333	80
38.49167	86
38.50000	90
38.50833	94
38.51667	96
38.52500	97
38.53333	98
38.54167	97
38.55000	96
38.55833	94
38.56667	90
38.57500	87
38.58333	85
38.59167	85
38.60000	88
38.60833	93
38.61667	98
38.62500	102
38.63333	104
38.64167	103
38.65000	101
38.65833	98
38.66667	96
38.67500	96
38.68333	97
38.69167	100
38.70000	103
38.70833	106
38.71667	107
38.72500	107
38.73333	107
38.74167	107
38.75000	107
38.75833	109
38.76667	113
38.77500	117
38.78333	119
38.79167	119
38.80000	119
38.80833	118
38.81667	118
38.82500	119
38.83333	120
38.84167	121
38.85000	120
38.85833	121
38.86667	122
38.87500	124
38.88333	126
38.89167	126
38.90000	126
38.90833	126
38.91667	126
38.92500	127
38.93333	128
38.94167	130
38.95000	132
38.95833	133
38.96667	133
38.97500	133
38.98333	134
38.99167	136
39.00000	138
39.00833	141
39.01667	141
39.02500	140
39.03333	137
39.04167	136
39.05000	136
39.05833	138
39.06667	142
39.07500	145
39.08333	149
39.09167	150
39.10000	149
39.10833	146
39.11667	143
39.12500	138
39.13333	135
39.14167	134
39.15000	134
39.15833	134
39.16667	134
39.17500	134
39.18333	135
39.19167	136
39.20000	138
39.20833	141
39.21667	143
39.22500	142
39.23333	140
39.24167	139
39.25000	137
39.25833	137
39.26667	137
39.27500	136
39.28333	135
39.29167	134
39.30000	133
39.30833	134
39.31667	135
39.32500	138
39.33333	141
39.34167	143
39.35000	142
39.35833	141
39.36667	140
39.37500	138
39.38333	137
39.39167	136
39.40000	134
39.40833	132
39.41667	130
39.42500	127
39.43333	124
39.44167	123
39.45000	124
39.45833	126
39.46667	128
39.47500	130
39.48333	129
39.49167	127
39.50000	124
39.50833	120
39.51667	117
39.52500	116
39.53333	115
39.54167	114
39.55000	113
39.55833	112
39.56667	112
39.57500	113
39.58333	113
39.59167	112
39.60000	112
39.60833	112
39.61667	115
39.62500	119
39.63333	123
39.64167	125
39.65000	125
39.65833	123
39.66667	120
39.67500	116
39.68333	113
39.69167	111
39.70000	109
39.70833	108
39.71667	107
39.72500	106
39.73333	104
39.74167	103
39.75000	102
39.75833	102
39.76667	105
39.77500	107
39.78333	108
39.79167	107
39.80000	104
39.80833	100
39.81667	96
39.82500	90
39.83333	85
39.84167	79
39.85000	74
39.85833	72
39.86667	73
39.87500	75
39.88333	77
39.89167	80
39.90000	83
39.90833	85
39.91667	87
39.92500	88
39.93333	87
39.94167	87
39.95000	87
39.95833	87
39.96667	87
39.97500	86
39.98333	84
39.99167	81
40.00000	80
40.00833	81
40.01667	84
40.02500	87
40.03333	89
40.04167	89
40.05000	87
40.05833	84
40.06667	82
40.07500	79
40.08333	77
40.09167	74
40.10000	71
40.10833	68
40.11667	64
40.12500	60
40.13333	59
40.14167	62
40.15000	66
40.15833	70
40.16667	75
40.17500	78
40.18333	79
40.19167	78
40.20000	76
40.20833	74
40.21667	71
40.22500	67
40.23333	66
40.24167	67
40.25000	71
40.25833	73
40.26667	74
40.27500	72
40.28333	69
40.29167	67
40.30000	67
40.30833	68
40.31667	70
40.32500	71
40.33333	74
40.34167	79
40.35000	84
40.35833	89
40.36667	93
40.37500	94
40.38333	93
40.39167	90
40.40000	87
40.40833	83
40.41667	81
40.42500	81
40.43333	82
40.44167	84
40.45000	88
40.45833	90
40.46667	91
40.47500	89
40.48333	86
40.49167	83
40.50000	79
40.50833	76
40.51667	75
40.52500	75
40.53333	76
40.54167	77
40.55000	77
40.55833	77
40.56667	78
40.57500	80
40.58333	84
40.59167	88
40.60000	93
40.60833	98
40.61667	102
40.62500	106
40.63333	109
40.64167	109
40.65000	108
40.65833	107
40.66667	108
40.67500	111
40.68333	118
40.69167	124
40.70000	127
40.70833	128
40.71667	127
40.72500	127
40.73333	127
40.74167	128
40.75000	128
40.75833	127
40.76667	124
40.77500	122
40.78333	122
40.79167	125
40.80000	131
40.80833	139
40.81667	147
40.82500	154
40.83333	159
40.84167	160
40.85000	159
40.85833	159
40.86667	160
40.87500	163
40.88333	168
40.89167	173
40.90000	178
40.90833	182
40.91667	187
40.92500	191
40.93333	196
40.94167	201
40.95000	209
40.95833	216
40.96667	224
40.97500	231
40.98333	236
40.99167	241
41.00000	247
41.00833	253
41.01667	259
41.02500	263
41.03333	266
41.04167	269
41.05000	273
41.05833	279
41.06667	286
41.07500	292
41.08333	295
41.09167	297
41.10000	299
41.10833	303
41.11667	310
41.12500	320
41.13333	330
41.14167	339
41.15000	347
41.15833	354
41.16667	361
41.17500	367
41.18333	371
41.19167	374
41.20000	374
41.20833	372
41.21667	370
41.22500	368
41.23333	368
41.24167	370
41.25000	375
41.25833	381
41.26667	387
41.27500	394
41.28333	400
41.29167	404
41.30000	405
41.30833	403
41.31667	400
41.32500	395
41.33333	392
41.34167	391
41.35000	394
41.35833	399
41.36667	406
41.37500	412
41.38333	417
41.39167	423
41.40000	428
41.40833	433
41.41667	437
41.42500	440
41.43333	441
41.44167	438
41.45000	435
41.45833	433
41.46667	433
41.47500	435
41.48333	436
41.49167	438
41.50000	439
41.50833	438
41.51667	438
41.52500	437
41.53333	436
41.54167	434
41.55000	431
41.55833	429
41.56667	428
41.57500	428
41.58333	428
41.59167	428
41.60000	426
41.60833	423
41.61667	419
41.62500	415
41.63333	414
41.64167	414
41.65000	416
41.65833	417
41.66667	416
41.67500	411
41.68333	403
41.69167	395
41.70000	387
41.70833	380
41.71667	375
41.72500	371
41.73333	370
41.74167	371
41.75000	373
41.75833	373
41.76667	372
41.77500	369
41.78333	366
41.79167	362
41.80000	357
41.80833	352
41.81667	347
41.82500	340
41.83333	333
41.84167	327
41.85000	320
41.85833	312
41.86667	302
41.87500	296
41.88333	292
41.89167	291
41.90000	290
41.90833	288
41.91667	284
41.92500	278
41.93333	273
41.94167	270
41.95000	268
41.95833	268
41.96667	267
41.97500	265
41.98333	262
41.99167	257
42.00000	252
42.00833	247
42.01667	244
42.02500	241
42.03333	239
42.04167	235
42.05000	228
42.05833	219
42.06667	208
42.07500	198
42.08333	189
42.09167	182
42.10000	177
42.10833	174
42.11667	171
42.12500	169
42.13333	168
42.14167	168
42.15000	169
42.15833	169
42.16667	169
42.17500	168
42.18333	168
42.19167	167
42.20000	165
42.20833	159
42.21667	151
42.22500	139
42.23333	128
42.24167	120
42.25000	114
42.25833	111
42.26667	111
42.27500	113
42.28333	115
42.29167	117
42.30000	118
42.30833	115
42.31667	110
42.32500	104
42.33333	99
42.34167	94
42.35000	91
42.35833	87
42.36667	83
42.37500	79
42.38333	76
42.39167	76
42.40000	78
42.40833	83
42.41667	86
42.42500	87
42.43333	85
42.44167	81
42.45000	76
42.45833	72
42.46667	68
42.47500	66
42.48333	68
42.49167	71
42.50000	75
42.50833	79
42.51667	80
42.52500	79
42.53333	76
42.54167	73
42.55000	70
42.55833	68
42.56667	67
42.57500	68
42.58333	68
42.59167	68
42.60000	67
42.60833	65
42.61667	63
42.62500	59
42.63333	57
42.64167	56
42.65000	56
42.65833	58
42.66667	61
42.67500	63
42.68333	64
42.69167	63
42.70000	61
42.70833	57
42.71667	54
42.72500	52
42.73333	51
42.74167	51
42.75000	51
42.75833	50
42.76667	47
42.77500	44
42.78333	42
42.79167	43
42.80000	46
42.80833	50
42.81667	54
42.82500	56
42.83333	56
42.84167	55
42.85000	52
42.85833	52
42.86667	52
42.87500	54
42.88333	55
42.89167	56
42.90000	55
42.90833	52
42.91667	48
42.92500	42
42.93333	37
42.94167	32
42.95000	28
42.95833	27
42.96667	28
42.97500	29
42.98333	31
42.99167	32
43.00000	31
43.00833	30
43.01667	29
43.02500	29
43.03333	31
43.04167	32
43.05000	33
43.05833	33
43.06667	32
43.07500	31
43.08333	32
43.09167	35
43.10000	37
43.10833	37
43.11667	38
43.12500	38
43.13333	40
43.14167	41
43.15000	43
43.15833	46
43.16667	49
43.17500	52
43.18333	53
43.19167	52
43.20000	49
43.20833	46
43.21667	45
43.22500	46
43.23333	47
43.24167	47
43.25000	43
43.25833	39
43.26667	34
43.27500	31
43.28333	32
43.29167	34
43.30000	36
43.30833	39
43.31667	41
43.32500	43
43.33333	45
43.34167	46
43.35000	46
43.35833	45
43.36667	45
43.37500	45
43.38333	47
43.39167	49
43.40000	52
43.40833	54
43.41667	55
43.42500	54
43.43333	51
43.44167	49
43.45000	45
43.45833	42
43.46667	39
43.47500	37
43.48333	35
43.49167	34
43.50000	35
43.50833	38
43.51667	41
43.52500	43
43.53333	43
43.54167	42
43.55000	39
43.55833	35
43.56667	31
43.57500	29
43.58333	29
43.59167	33
43.60000	38
43.60833	43
43.61667	46
43.62500	47
43.63333	46
43.64167	43
43.65000	40
43.65833	38
43.66667	38
43.67500	39
43.68333	39
43.69167	40
43.70000	42
43.70833	45
43.71667	48
43.72500	50
43.73333	50
43.74167	49
43.75000	48
43.75833	49
43.76667	53
43.77500	56
43.78333	57
43.79167	58
43.80000	58
43.80833	58
43.81667	59
43.82500	61
43.83333	63
43.84167	64
43.85000	63
43.85833	60
43.86667	54
43.87500	48
43.88333	42
43.89167	36
43.90000	33
43.90833	32
43.91667	32
43.92500	32
43.93333	33
43.94167	32
43.95000	31
43.95833	31
43.96667	33
43.97500	37
43.98333	43
43.99167	48
44.00000	51
44.00833	52
44.01667	50
44.02500	47
44.03333	44
44.04167	39
44.05000	34
44.05833	31
44.06667	29
44.07500	30
44.08333	34
44.09167	37
44.10000	40
44.10833	40
44.11667	38
44.12500	35
44.13333	32
44.14167	30
44.15000	30
44.15833	32
44.16667	36
44.17500	40
44.18333	43
44.19167	45
44.20000	45
44.20833	42
44.21667	39
44.22500	36
44.23333	34
44.24167	37
44.25000	41
44.25833	47
44.26667	53
44.27500	55
44.28333	53
44.29167	49
44.30000	46
44.30833	43
44.31667	43
44.32500	44
44.33333	45
44.34167	48
44.35000	50
44.35833	50
44.36667	47
44.37500	43
44.38333	39
44.39167	34
44.40000	31
44.40833	29
44.41667	28
44.42500	27
44.43333	28
44.44167	30
44.45000	33
44.45833	35
44.46667	35
44.47500	34
44.48333	32
44.49167	31
44.50000	31
44.50833	33
44.51667	35
44.52500	36
44.53333	37
44.54167	36
44.55000	33
44.55833	31
44.56667	27
44.57500	24
44.58333	21
44.59167	19
44.60000	17
44.60833	17
44.61667	18
44.62500	23
44.63333	28
44.64167	31
44.65000	32
44.65833	30
44.66667	28
44.67500	25
44.68333	22
44.69167	20
44.70000	18
44.70833	17
44.71667	19
44.72500	22
44.73333	27
44.74167	31
44.75000	34
44.75833	35
44.76667	35
44.77500	35
44.78333	35
44.79167	35
44.80000	34
44.80833	32
44.81667	29
44.82500	25
44.83333	22
44.84167	21
44.85000	21
44.85833	24
44.86667	27
44.87500	31
44.88333	32
44.89167	32
44.90000	30
44.90833	28
44.91667	27
44.92500	28
44.93333	29
44.94167	29
44.95000	29
44.95833	29
44.96667	29
44.97500	29
44.98333	28
44.99167	27
45.00000	27
45.00833	28
45.01667	30
45.02500	32
45.03333	34
45.04167	34
45.05000	33
45.05833	32
45.06667	31
45.07500	30
45.08333	28
45.09167	26
45.10000	24
45.10833	24
45.11667	25
45.12500	29
45.13333	33
45.14167	36
45.15000	36
45.15833	36
45.16667	35
45.17500	34
45.18333	34
45.19167	34
45.20000	31
45.20833	28
45.21667	24
45.22500	21
45.23333	19
45.24167	19
45.25000	20
45.25833	23
45.26667	26
45.27500	29
45.28333	32
45.29167	35
45.30000	36
45.30833	37
45.31667	36
45.32500	34
45.33333	31
45.34167	27
45.35000	25
45.35833	26
45.36667	30
45.37500	35
45.38333	37
45.39167	36
45.40000	32
45.40833	25
45.41667	19
45.42500	15
45.43333	13
45.44167	13
45.45000	14
45.45833	15
45.46667	15
45.47500	15
45.48333	12
45.49167	10
45.50000	10
45.50833	13
45.51667	16
45.52500	20
45.53333	23
45.54167	26
45.55000	28
45.55833	30
45.56667	32
45.57500	34
45.58333	35
45.59167	37
45.60000	38
45.60833	38
45.61667	38
45.62500	35
45.63333	32
45.64167	29
45.65000	26
45.65833	22
45.66667	18
45.67500	15
45.68333	15
45.69167	17
45.70000	22
45.70833	27
45.71667	29
45.72500	28
45.73333	25
45.74167	22
45.75000	20
45.75833	20
45.76667	25
45.77500	31
45.78333	35
45.79167	37
45.80000	36
45.80833	34
45.81667	31
45.82500	31
45.83333	33
45.84167	35
45.85000	35
45.85833	33
45.86667	29
45.87500	25
45.88333	25
45.89167	28
45.90000	32
45.90833	34
45.91667	35
45.92500	35
45.93333	33
45.94167	30
45.95000	27
45.95833	25
45.96667	23
45.97500	24
45.98333	26
45.99167	30
46.00000	34
46.00833	37
46.01667	39
46.02500	40
46.03333	39
46.04167	37
46.05000	35
46.05833	33
46.06667	29
46.07500	26
46.08333	24
46.09167	24
46.10000	25
46.10833	27
46.11667	26
46.12500	22
46.13333	19
46.14167	17
46.15000	17
46.15833	19
46.16667	24
46.17500	28
46.18333	32
46.19167	34
46.20000	33
46.20833	31
46.21667	28
46.22500	23
46.23333	20
46.24167	18
46.25000	16
46.25833	13
46.26667	9
46.27500	6
46.28333	4
46.29167	4
46.30000	6
46.30833	9
46.31667	11
46.32500	14
46.33333	17
46.34167	20
46.35000	24
46.35833	26
46.36667	25
46.37500	23
46.38333	20
46.39167	17
46.40000	15
46.40833	15
46.41667	15
46.42500	16
46.43333	17
46.44167	18
46.45000	19
46.45833	21
46.46667	22
46.47500	23
46.48333	24
46.49167	24
46.50000	26
46.50833	30
46.51667	35
46.52500	41
46.53333	45
46.54167	46
46.55000	44
46.55833	40
46.56667	36
46.57500	31
46.58333	28
46.59167	25
46.60000	24
46.60833	26
46.61667	28
46.62500	28
46.63333	28
46.64167	26
46.65000	24
46.65833	22
46.66667	20
46.67500	18
46.68333	16
46.69167	15
46.70000	16
46.70833	18
46.71667	21
46.72500	26
46.73333	29
46.74167	31
46.75000	30
46.75833	27
46.76667	24
46.77500	21
46.78333	21
46.79167	23
46.80000	26
46.80833	29
46.81667	30
46.82500	28
46.83333	26
46.84167	24
46.85000	23
46.85833	22
46.86667	22
46.87500	21
46.88333	19
46.89167	15
46.90000	12
46.90833	9
46.91667	9
46.92500	10
46.93333	13
46.94167	15
46.95000	18
46.95833	21
46.96667	23
46.97500	25
46.98333	25
46.99167	25
47.00000	24
47.00833	24
47.01667	25
47.02500	27
47.03333	30
47.04167	33
47.05000	35
47.05833	36
47.06667	34
47.07500	32
47.08333	28
47.09167	24
47.10000	20
47.10833	17
47.11667	16
47.12500	16
47.13333	17
47.14167	17
47.15000	17
47.15833	15
47.16667	13
47.17500	13
47.18333	15
47.19167	19
47.20000	23
47.20833	25
47.21667	27
47.22500	26
47.23333	24
47.24167	20
47.25000	17
47.25833	15
47.26667	15
47.27500	18
47.28333	23
47.29167	27
47.30000	27
47.30833	25
47.31667	22
47.32500	19
47.33333	19
47.34167	20
47.35000	24
47.35833	26
47.36667	29
47.37500	31
47.38333	31
47.39167	32
47.40000	32
47.40833	33
47.41667	34
47.42500	34
47.43333	32
47.44167	28
47.45000	22
47.45833	17
47.46667	12
47.47500	9
47.48333	9
47.49167	11
47.50000	12
47.50833	11
47.51667	10
47.52500	8
47.53333	8
47.54167	10
47.55000	13
47.55833	15
47.56667	13
47.57500	12
47.58333	11
47.59167	12
47.60000	14
47.60833	17
47.61667	18
47.62500	16
47.63333	14
47.64167	13
47.65000	12
47.65833	11
47.66667	11
47.67500	10
47.68333	10
47.69167	12
47.70000	16
47.70833	20
47.71667	23
47.72500	25
47.73333	25
47.74167	24
47.75000	23
47.75833	23
47.76667	24
47.77500	27
47.78333	28
47.79167	30
47.80000	32
47.80833	33
47.81667	35
47.82500	36
47.83333	36
47.84167	32
47.85000	27
47.85833	23
47.86667	21
47.87500	21
47.88333	23
47.89167	24
47.90000	24
47.90833	21
47.91667	18
47.92500	16
47.93333	14
47.94167	15
47.95000	16
47.95833	17
47.96667	17
47.97500	17
47.98333	18
47.99167	22
48.00000	27
48.00833	34
48.01667	38
48.02500	40
48.03333	39
48.04167	37
48.05000	35
48.05833	32
48.06667	30
48.07500	27
48.08333	23
48.09167	19
48.10000	16
48.10833	13
48.11667	11
48.12500	13
48.13333	16
48.14167	21
48.15000	26
48.15833	30
48.16667	31
48.17500	30
48.18333	28
48.19167	24
48.20000	20
48.20833	17
48.21667	15
48.22500	16
48.23333	18
48.24167	21
48.25000	26
48.25833	29
48.26667	30
48.27500	30
48.28333	28
48.29167	26
48.30000	23
48.30833	20
48.31667	17
48.32500	12
48.33333	8
48.34167	6
48.35000	6
48.35833	7
48.36667	10
48.37500	13
48.38333	15
48.39167	15
48.40000	16
48.40833	17
48.41667	19
48.42500	21
48.43333	22
48.44167	21
48.45000	19
48.45833	16
48.46667	12
48.47500	10
48.48333	10
48.49167	11
48.50000	13
48.50833	15
48.51667	17
48.52500	19
48.53333	19
48.54167	19
48.55000	18
48.55833	17
48.56667	15
48.57500	15
48.58333	17
48.59167	19
48.60000	20
48.60833	19
48.61667	17
48.62500	13
48.63333	9
48.64167	7
48.65000	7
48.65833	7
48.66667	8
48.67500	7
48.68333	7
48.69167	7
48.70000	9
48.70833	12
48.71667	15
48.72500	16
48.73333	15
48.74167	13
48.75000	10
48.75833	10
48.76667	12
48.77500	16
48.78333	18
48.79167	21
48.80000	21
48.80833	20
48.81667	18
48.82500	16
48.83333	15
48.84167	15
48.85000	16
48.85833	19
48.86667	22
48.87500	26
48.88333	27
48.89167	27
48.90000	25
48.90833	22
48.91667	18
48.92500	13
48.93333	9
48.94167	8
48.95000	9
48.95833	10
48.96667	12
48.97500	14
48.98333	15
48.99167	17
49.00000	18
49.00833	18
49.01667	17
49.02500	13
49.03333	10
49.04167	10
49.05000	12
49.05833	16
49.06667	20
49.07500	23
49.08333	22
49.09167	19
49.10000	17
49.10833	17
49.11667	18
49.12500	21
49.13333	23
49.14167	25
49.15000	25
49.15833	24
49.16667	23
49.17500	23
49.18333	23
49.19167	23
49.20000	24
49.20833	24
49.21667	25
49.22500	24
49.23333	24
49.24167	23
49.25000	23
49.25833	22
49.26667	20
49.27500	17
49.28333	15
49.29167	13
49.30000	12
49.30833	13
49.31667	15
49.32500	18
49.33333	20
49.34167	23
49.35000	23
49.35833	21
49.36667	16
49.37500	9
49.38333	4
49.39167	1
49.40000	0
49.40833	2
49.41667	4
49.42500	7
49.43333	9
49.44167	11
49.45000	14
49.45833	15
49.46667	14
49.47500	12
49.48333	8
49.49167	6
49.50000	5
49.50833	7
49.51667	10
49.52500	15
49.53333	19
49.54167	21
49.55000	21
49.55833	21
49.56667	21
49.57500	22
49.58333	22
49.59167	21
49.60000	17
49.60833	13
49.61667	10
49.62500	9
49.63333	9
49.64167	9
49.65000	10
49.65833	10
49.66667	11
49.67500	12
49.68333	14
49.69167	14
49.70000	15
49.70833	14
49.71667	15
49.72500	17
49.73333	19
49.74167	21
49.75000	21
49.75833	19
49.76667	14
49.77500	9
49.78333	6
49.79167	5
49.80000	5
49.80833	6
49.81667	6
49.82500	7
49.83333	7
49.84167	7
49.85000	8
49.85833	7
49.86667	6
49.87500	6
49.88333	7
49.89167	10
49.90000	14
49.90833	16
49.91667	19
49.92500	21
49.93333	23
49.94167	26
49.95000	28
49.95833	27
49.96667	23
49.97500	18
49.98333	13
49.99167	11
50.00000	12
50.00833	16
50.01667	19
50.02500	21
50.03333	19
50.04167	16
50.05000	12
50.05833	9
50.06667	8
50.07500	9
50.08333	10
50.09167	12
50.10000	14
50.10833	17
50.11667	21
50.12500	25
50.13333	28
50.14167	31
50.15000	33
50.15833	33
50.16667	31
50.17500	28
50.18333	24
50.19167	20
50.20000	16
50.20833	14
50.21667	12
50.22500	11
50.23333	13
50.24167	17
50.25000	22
50.25833	28
50.26667	35
50.27500	40
50.28333	42
50.29167	42
50.30000	40
50.30833	38
50.31667	36
50.32500	36
50.33333	37
50.34167	37
50.35000	36
50.35833	33
50.36667	29
50.37500	27
50.38333	29
50.39167	35
50.40000	42
50.40833	50
50.41667	55
50.42500	58
50.43333	57
50.44167	56
50.45000	55
50.45833	55
50.46667	55
50.47500	53
50.48333	50
50.49167	45
50.50000	41
50.50833	39
50.51667	40
50.52500	43
50.53333	48
50.54167	54
50.55000	59
50.55833	65
50.56667	71
50.57500	75
50.58333	76
50.59167	74
50.60000	70
50.60833	66
50.61667	61
50.62500	56
50.63333	52
50.64167	51
50.65000	51
50.65833	54
50.66667	57
50.67500	60
50.68333	59
50.69167	57
50.70000	55
50.70833	53
50.71667	52
50.72500	53
50.73333	55
50.74167	59
50.75000	63
50.75833	68
50.76667	73
50.77500	77
50.78333	81
50.79167	83
50.80000	86
50.80833	88
50.81667	90
50.82500	91
50.83333	89
50.84167	86
50.85000	80
50.85833	75
50.86667	71
50.87500	69
50.88333	71
50.89167	75
50.90000	80
50.90833	86
50.91667	90
50.92500	93
50.93333	94
50.94167	94
50.95000	93
50.95833	90
50.96667	88
50.97500	86
50.98333	85
50.99167	86
51.00000	88
51.00833	92
51.01667	95
51.02500	98
51.03333	100
51.04167	100
51.05000	97
51.05833	94
51.06667	90
51.07500	87
51.08333	86
51.09167	87
51.10000	90
51.10833	94
51.11667	97
51.12500	99
51.13333	100
51.14167	100
51.15000	101
51.15833	101
51.16667	101
51.17500	99
51.18333	95
51.19167	91
51.20000	88
51.20833	86
51.21667	86
51.22500	85
51.23333	84
51.24167	84
51.25000	84
51.25833	84
51.26667	83
51.27500	80
51.28333	76
51.29167	73
51.30000	73
51.30833	74
51.31667	77
51.32500	80
51.33333	83
51.34167	84
51.35000	83
51.35833	80
51.36667	75
51.37500	70
51.38333	67
51.39167	66
51.40000	67
51.40833	69
51.41667	71
51.42500	73
51.43333	75
51.44167	76
51.45000	77
51.45833	77
51.46667	76
51.47500	75
51.48333	73
51.49167	71
51.50000	69
51.50833	69
51.51667	69
51.52500	69
51.53333	69
51.54167	70
51.55000	72
51.55833	73
51.56667	73
51.57500	73
51.58333	71
51.59167	70
51.60000	70
51.60833	71
51.61667	73
51.62500	75
51.63333	77
51.64167	79
51.65000	79
51.65833	76
51.66667	71
51.67500	66
51.68333	61
51.69167	58
51.70000	58
51.70833	61
51.71667	65
51.72500	68
51.73333	71
51.74167	76
51.75000	80
51.75833	82
51.76667	82
51.77500	79
51.78333	76
51.79167	72
51.80000	70
51.80833	70
51.81667	70
51.82500	69
51.83333	68
51.84167	68
51.85000	68
51.85833	69
51.86667	72
51.87500	74
51.88333	76
51.89167	77
51.90000	78
51.90833	81
51.91667	82
51.92500	81
51.93333	79
51.94167	75
51.95000	73
51.95833	73
51.96667	76
51.97500	79
51.98333	82
51.99167	84
52.00000	88
52.00833	92
52.01667	98
52.02500	103
52.03333	107
52.04167	108
52.05000	106
52.05833	103
52.06667	99
52.07500	95
52.08333	90
52.09167	85
52.10000	83
52.10833	82
52.11667	85
52.12500	91
52.13333	97
52.14167	103
52.15000	108
52.15833	111
52.16667	113
52.17500	114
52.18333	117
52.19167	120
52.20000	122
52.20833	123
52.21667	123
52.22500	124
52.23333	125
52.24167	125
52.25000	124
52.25833	125
52.26667	127
52.27500	131
52.28333	137
52.29167	143
52.30000	147
52.30833	149
52.31667	149
52.32500	148
52.33333	146
52.34167	147
52.35000	148
52.35833	150
52.36667	153
52.37500	156
52.38333	160
52.39167	164
52.40000	168
52.40833	171
52.41667	173
52.42500	174
52.43333	175
52.44167	177
52.45000	182
52.45833	188
52.46667	193
52.47500	197
52.48333	198
52.49167	197
52.50000	194
52.50833	190
52.51667	189
52.52500	191
52.53333	196
52.54167	202
52.55000	208
52.55833	213
52.56667	215
52.57500	216
52.58333	218
52.59167	220
52.60000	225
52.60833	232
52.61667	238
52.62500	245
52.63333	250
52.64167	252
52.65000	252
52.65833	251
52.66667	249
52.67500	246
52.68333	244
52.69167	241
52.70000	239
52.70833	237
52.71667	237
52.72500	239
52.73333	241
52.74167	244
52.75000	245
52.75833	246
52.76667	245
52.77500	246
52.78333	249
52.79167	253
52.80000	258
52.80833	263
52.81667	267
52.82500	271
52.83333	274
52.84167	275
52.85000	275
52.85833	273
52.86667	269
52.87500	266
52.88333	265
52.89167	264
52.90000	263
52.90833	262
52.91667	261
52.92500	260
52.93333	260
52.94167	261
52.95000	263
52.95833	264
52.96667	265
52.97500	265
52.98333	265
52.99167	265
53.00000	263
53.00833	261
53.01667	259
53.02500	257
53.03333	256
53.04167	257
53.05000	259
53.05833	260
53.06667	259
53.07500	255
53.08333	251
53.09167	247
53.10000	247
53.10833	249
53.11667	251
53.12500	252
53.13333	250
53.14167	246
53.15000	241
53.15833	236
53.16667	232
53.17500	230
53.18333	231
53.19167	233
53.20000	235
53.20833	236
53.21667	236
53.22500	233
53.23333	229
53.24167	225
53.25000	223
53.25833	221
53.26667	219
53.27500	218
53.28333	218
53.29167	218
53.30000	219
53.30833	220
53.31667	223
53.32500	226
53.33333	229
53.34167	233
53.35000	236
53.35833	237
53.36667	237
53.37500	235
53.38333	229
53.39167	224
53.40000	220
53.40833	218
53.41667	218
53.42500	218
53.43333	218
53.44167	214
53.45000	209
53.45833	204
53.46667	200
53.47500	196
53.48333	194
53.49167	191
53.50000	190
53.50833	191
53.51667	193
53.52500	196
53.53333	199
53.54167	200
53.55000	198
53.55833	193
53.56667	187
53.57500	181
53.58333	179
53.59167	178
53.60000	176
53.60833	172
53.61667	166
53.62500	158
53.63333	150
53.64167	145
53.65000	143
53.65833	144
53.66667	145
53.67500	146
53.68333	148
53.69167	150
53.70000	152
53.70833	155
53.71667	157
53.72500	158
53.73333	157
53.74167	154
53.75000	150
53.75833	147
53.76667	144
53.77500	141
53.78333	138
53.79167	135
53.80000	132
53.80833	129
53.81667	128
53.82500	130
53.83333	132
53.84167	133
53.85000	133
53.85833	132
53.86667	130
53.87500	128
53.88333	126
53.89167	125
53.90000	122
53.90833	116
53.91667	109
53.92500	102
53.93333	95
53.94167	89
53.95000	84
53.95833	79
53.96667	74
53.97500	70
53.98333	66
53.99167	65
54.00000	67
54.00833	71
54.01667	77
54.02500	84
54.03333	89
54.04167	92
54.05000	92
54.05833	91
54.06667	91
54.07500	90
54.08333	89
54.09167	88
54.10000	88
54.10833	89
54.11667	90
54.12500	92
54.13333	93
54.14167	93
54.15000	90
54.15833	88
54.16667	87
54.17500	88
54.18333	90
54.19167	91
54.20000	91
54.20833	88
54.21667	84
54.22500	79
54.23333	74
54.24167	70
54.25000	67
54.25833	66
54.26667	67
54.27500	68
54.28333	69
54.29167	70
54.30000	72
54.30833	73
54.31667	74
54.32500	74
54.33333	72
54.34167	69
54.35000	66
54.35833	63
54.36667	61
54.37500	59
54.38333	56
54.39167	53
54.40000	50
54.40833	48
54.41667	46
54.42500	47
54.43333	49
54.44167	53
54.45000	57
54.45833	60
54.46667	63
54.47500	63
54.48333	61
54.49167	57
54.50000	53
54.50833	50
54.51667	48
54.52500	48
54.53333	50
54.54167	53
54.55000	55
54.55833	59
54.56667	61
54.57500	63
54.58333	62
54.59167	59
54.60000	57
54.60833	54
54.61667	50
54.62500	47
54.63333	43
54.64167	40
54.65000	38
54.65833	37
54.66667	38
54.67500	41
54.68333	43
54.69167	44
54.70000	44
54.70833	43
54.71667	40
54.72500	38
54.73333	36
54.74167	34
54.75000	34
54.75833	34
54.76667	34
54.77500	35
54.78333	38
54.79167	42
54.80000	44
54.80833	46
54.81667	45
54.82500	43
54.83333	41
54.84167	39
54.85000	39
54.85833	37
54.86667	34
54.87500	31
54.88333	27
54.89167	24
54.90000	24
54.90833	26
54.91667	28
54.92500	29
54.93333	29
54.94167	29
54.95000	30
54.95833	30
54.96667	30
54.97500	30
54.98333	30
54.99167	29
55.00000	28
55.00833	27
55.01667	28
55.02500	31
55.03333	34
55.04167	37
55.05000	39
55.05833	38
55.06667	34
55.07500	30
55.08333	25
55.09167	22
55.10000	20
55.10833	19
55.11667	21
55.12500	22
55.13333	24
55.14167	23
55.15000	20
55.15833	17
55.16667	14
55.17500	13
55.18333	17
55.19167	22
55.20000	29
55.20833	35
55.21667	39
55.22500	39
55.23333	35
55.24167	29
55.25000	23
55.25833	17
55.26667	13
55.27500	10
55.28333	11
55.29167	12
55.30000	13
55.30833	13
55.31667	13
55.32500	14
55.33333	15
55.34167	16
55.35000	17
55.35833	18
55.36667	17
55.37500	18
55.38333	20
55.39167	22
55.40000	24
55.40833	24
55.41667	22
55.42500	18
55.43333	14
55.44167	11
55.45000	9
55.45833	9
55.46667	9
55.47500	10
55.48333	9
55.49167	8
55.50000	6
55.50833	5
55.51667	7
55.52500	11
55.53333	16
55.54167	20
55.55000	23
55.55833	23
55.56667	21
55.57500	16
55.58333	12
55.59167	8
55.60000	3
55.60833	-1
55.61667	-4
55.62500	-5
55.63333	-4
55.64167	-0
55.65000	4
55.65833	8
55.66667	11
55.67500	12
55.68333	11
55.69167	9
55.70000	8
55.70833	8
55.71667	8
55.72500	8
55.73333	9
55.74167	11
55.75000	13
55.75833	15
55.76667	17
55.77500	18
55.78333	18
55.79167	16
55.80000	14
55.80833	12
55.81667	10
55.82500	10
55.83333	10
55.84167	11
55.85000	12
55.85833	13
55.86667	14
55.87500	15
55.88333	16
55.89167	19
55.90000	20
55.90833	21
55.91667	21
55.92500	21
55.93333	22
55.94167	23
55.95000	25
55.95833	27
55.96667	28
55.97500	27
55.98333	27
55.99167	25
56.00000	22
56.00833	19
56.01667	16
56.02500	15
56.03333	15
56.04167	18
56.05000	21
56.05833	22
56.06667	20
56.07500	16
56.08333	11
56.09167	5
56.10000	-1
56.10833	-7
56.11667	-11
56.12500	-13
56.13333	-12
56.14167	-7
56.15000	-2
56.15833	1
56.16667	3
56.17500	2
56.18333	0
56.19167	-2
56.20000	-4
56.20833	-5
56.21667	-4
56.22500	-3
56.23333	-2
56.24167	-1
56.25000	-2
56.25833	-3
56.26667	-4
56.27500	-5
56.28333	-3
56.29167	-2
56.30000	-1
56.30833	-1
56.31667	0
56.32500	2
56.33333	5
56.34167	5
56.35000	3
56.35833	0
56.36667	-3
56.37500	-4
56.38333	-2
56.39167	-0
56.40000	1
56.40833	-0
56.41667	-1
56.42500	-1
56.43333	-0
56.44167	1
56.45000	1
56.45833	1
56.46667	-0
56.47500	-1
56.48333	1
56.49167	4
56.50000	8
56.50833	12
56.51667	14
56.52500	14
56.53333	13
56.54167	12
56.55000	11
56.55833	11
56.56667	13
56.57500	15
56.58333	15
56.59167	13
56.60000	9
56.60833	2
56.61667	-3
56.62500	-6
56.63333	-7
56.64167	-5
56.65000	-3
56.65833	-2
56.66667	-3
56.67500	-4
56.68333	-5
56.69167	-5
56.70000	-5
56.70833	-4
56.71667	-4
56.72500	-3
56.73333	-2
56.74167	-3
56.75000	-4
56.75833	-6
56.76667	-8
56.77500	-8
56.78333	-5
56.79167	-2
56.80000	-1
56.80833	-2
56.81667	-5
56.82500	-9
56.83333	-12
56.84167	-11
56.85000	-9
56.85833	-5
56.86667	-0
56.87500	2
56.88333	0
56.89167	-3
56.90000	-4
56.90833	-2
56.91667	1
56.92500	7
56.93333	10
56.94167	11
56.95000	8
56.95833	3
56.96667	-3
56.97500	-8
56.98333	-12
56.99167	-14
57.00000	-14
57.00833	-11
57.01667	-8
57.02500	-5
57.03333	-2
57.04167	-2
57.05000	-4
57.05833	-6
57.06667	-7
57.07500	-9
57.08333	-12
57.09167	-14
57.10000	-17
57.10833	-19
57.11667	-19
57.12500	-17
57.13333	-14
57.14167	-10
57.15000	-6
57.15833	-2
57.16667	2
57.17500	4
57.18333	4
57.19167	4
57.20000	4
57.20833	5
57.21667	5
57.22500	5
57.23333	3
57.24167	-0
57.25000	-3
57.25833	-5
57.26667	-5
57.27500	-3
57.28333	-1
57.29167	1
57.30000	1
57.30833	-2
57.31667	-6
57.32500	-9
57.33333	-11
57.34167	-10
57.35000	-7
57.35833	-3
57.36667	2
57.37500	5
57.38333	6
57.39167	5
57.40000	4
57.40833	3
57.41667	2
57.42500	2
57.43333	3
57.44167	4
57.45000	4
57.45833	3
57.46667	3
57.47500	4
57.48333	6
57.49167	9
57.50000	10
57.50833	10
57.51667	9
57.52500	8
57.53333	6
57.54167	6
57.55000	5
57.55833	4
57.56667	-0
57.57500	-4
57.58333	-9
57.59167	-12
57.60000	-13
57.60833	-11
57.61667	-7
57.62500	-2
57.63333	3
57.64167	7
57.65000	10
57.65833	9
57.66667	6
57.67500	1
57.68333	-3
57.69167	-7
57.70000	-7
57.70833	-6
57.71667	-6
57.72500	-8
57.73333	-11
57.74167	-14
57.75000	-15
57.75833	-14
57.76667	-12
57.77500	-10
57.78333	-9
57.79167	-8
57.80000	-7
57.80833	-6
57.81667	-6
57.82500	-6
57.83333	-8
57.84167	-9
57.85000	-11
57.85833	-13
57.86667	-14
57.87500	-14
57.88333	-12
57.89167	-9
57.90000	-6
57.90833	-5
57.91667	-4
57.92500	-6
57.93333	-9
57.94167	-12
57.95000	-15
57.95833	-16
57.96667	-17
57.97500	-15
57.98333	-13
57.99167	-10
58.00000	-8
58.00833	-8
58.01667	-10
58.02500	-15
58.03333	-20
58.04167	-23
58.05000	-23
58.05833	-22
58.06667	-19
58.07500	-16
58.08333	-15
58.09167	-13
58.10000	-11
58.10833	-9
58.11667	-7
58.12500	-6
58.13333	-6
58.14167	-7
58.15000	-7
58.15833	-6
58.16667	-6
58.17500	-6
58.18333	-8
58.19167	-12
58.20000	-18
58.20833	-23
58.21667	-26
58.22500	-26
58.23333	-22
58.24167	-15
58.25000	-8
58.25833	-2
58.26667	1
58.27500	2
58.28333	2
58.29167	2
58.30000	1
58.30833	-1
58.31667	-5
58.32500	-11
58.33333	-17
58.34167	-20
58.35000	-20
58.35833	-16
58.36667	-12
58.37500	-9
58.38333	-9
58.39167	-11
58.40000	-14
58.40833	-15
58.41667	-15
58.42500	-11
58.43333	-8
58.44167	-6
58.45000	-6
58.45833	-8
58.46667	-10
58.47500	-11
58.48333	-11
58.49167	-10
58.50000	-10
58.50833	-12
58.51667	-16
58.52500	-19
58.53333	-20
58.54167	-19
58.55000	-17
58.55833	-14
58.56667	-12
58.57500	-10
58.58333	-8
58.59167	-6
58.60000	-3
58.60833	-1
58.61667	0
58.62500	-1
58.63333	-3
58.64167	-6
58.65000	-8
58.65833	-11
58.66667	-11
58.67500	-11
58.68333	-10
58.69167	-8
58.70000	-6
58.70833	-5
58.71667	-4
58.72500	-6
58.73333	-8
58.74167	-11
58.75000	-13
58.75833	-15
58.76667	-15
58.77500	-14
58.78333	-14
58.79167	-14
58.80000	-15
58.80833	-16
58.81667	-16
58.82500	-14
58.83333	-11
58.84167	-8
58.85000	-5
58.85833	-4
58.86667	-4
58.87500	-5
58.88333	-6
58.89167	-7
58.90000	-7
58.90833	-9
58.91667	-12
58.92500	-16
58.93333	-18
58.94167	-19
58.95000	-18
58.95833	-19
58.96667	-20
58.97500	-22
58.98333	-24
58.99167	-23
59.00000	-21
59.00833	-18
59.01667	-16
59.02500	-15
59.03333	-14
59.04167	-14
59.05000	-12
59.05833	-10
59.06667	-6
59.07500	-3
59.08333	-1
59.09167	-1
59.10000	-2
59.10833	-4
59.11667	-5
59.12500	-7
59.13333	-8
59.14167	-9
59.15000	-9
59.15833	-8
59.16667	-5
59.17500	-2
59.18333	-1
59.19167	-2
59.20000	-3
59.20833	-4
59.21667	-5
59.22500	-6
59.23333	-7
59.24167	-9
59.25000	-12
59.25833	-14
59.26667	-15
59.27500	-16
59.28333	-18
59.29167	-20
59.30000	-22
59.30833	-22
59.31667	-19
59.32500	-15
59.33333	-11
59.34167	-9
59.35000	-9
59.35833	-10
59.36667	-12
59.37500	-16
59.38333	-21
59.39167	-27
59.40000	-29
59.40833	-28
59.41667	-24
59.42500	-18
59.43333	-12
59.44167	-7
59.45000	-5
59.45833	-4
59.46667	-4
59.47500	-6
59.48333	-8
59.49167	-10
59.50000	-11
59.50833	-11
59.51667	-10
59.52500	-9
59.53333	-8
59.54167	-7
59.55000	-6
59.55833	-5
59.56667	-4
59.57500	-4
59.58333	-4
59.59167	-6
59.60000	-9
59.60833	-12
59.61667	-16
59.62500	-17
59.63333	-17
59.64167	-17
59.65000	-17
59.65833	-17
59.66667	-19
59.67500	-21
59.68333	-22
59.69167	-22
59.70000	-24
59.70833	-26
59.71667	-28
59.72500	-28
59.73333	-25
59.74167	-21
59.75000	-16
59.75833	-10
59.76667	-4
59.77500	-0
59.78333	1
59.79167	-0
59.80000	-2
59.80833	-5
59.81667	-6
59.82500	-6
59.83333	-7
59.84167	-8
59.85000	-10
59.85833	-10
59.86667	-9
59.87500	-6
59.88333	-2
59.89167	0
59.90000	0
59.90833	-3
59.91667	-7
59.92500	-11
59.93333	-14
59.94167	-15
59.95000	-15
59.95833	-14
59.96667	-13
59.97500	-12
59.98333	-11
59.99167	-11
60.00000	-12

[LC Chromatogram(Detector A-Ch2)]
Interval(msec)	500
# of Points	7201
Start Time(min)	0.000
End Time(min)	60.000
Intensity Units	mV
Intensity Multiplier	0.001
Wavelength(nm)	230
R.Time (min)	Intensity
0.00000	-13
0.00833	-13
0.01667	-1
0.02500	-3
0.03333	-3
0.04167	-1
0.05000	1
0.05833	2
0.06667	2
0.07500	-1
0.08333	-4
0.09167	-7
0.10000	-9
0.10833	-10
0.11667	-11
0.12500	-10
0.13333	-10
0.14167	-8
0.15000	-6
0.15833	-4
0.16667	-3
0.17500	-5
0.18333	-9
0.19167	-13
0.20000	-17
0.20833	-17
0.21667	-14
0.22500	-10
0.23333	-7
0.24167	-4
0.25000	-2
0.25833	0
0.26667	3
0.27500	8
0.28333	12
0.29167	15
0.30000	17
0.30833	17
0.31667	15
0.32500	12
0.33333	8
0.34167	5
0.35000	3
0.35833	2
0.36667	2
0.37500	2
0.38333	1
0.39167	-3
0.40000	-9
0.40833	-14
0.41667	-18
0.42500	-20
0.43333	-18
0.44167	-14
0.45000	-9
0.45833	-6
0.46667	-4
0.47500	-3
0.48333	-2
0.49167	-0
0.50000	1
0.50833	1
0.51667	1
0.52500	-1
0.53333	-2
0.54167	-2
0.55000	-2
0.55833	-0
0.56667	1
0.57500	-0
0.58333	-2
0.59167	-2
0.60000	-2
0.60833	-1
0.61667	-1
0.62500	-1
0.63333	-1
0.64167	-2
0.65000	-2
0.65833	-1
0.66667	2
0.67500	4
0.68333	5
0.69167	5
0.70000	4
0.70833	2
0.71667	-1
0.72500	-3
0.73333	-4
0.74167	-4
0.75000	-4
0.75833	-4
0.76667	-4
0.77500	-4
0.78333	-5
0.79167	-8
0.80000	-10
0.80833	-11
0.81667	-10
0.82500	-8
0.83333	-3
0.84167	1
0.85000	3
0.85833	3
0.86667	0
0.87500	-3
0.88333	-6
0.89167	-9
0.90000	-11
0.90833	-13
0.91667	-14
0.92500	-14
0.93333	-15
0.94167	-15
0.95000	-15
0.95833	-15
0.96667	-14
0.97500	-12
0.98333	-11
0.99167	-11
1.00000	-11
1.00833	-12
1.01667	-15
1.02500	-16
1.03333	-16
1.04167	-14
1.05000	-11
1.05833	-9
1.06667	-8
1.07500	-10
1.08333	-11
1.09167	-11
1.10000	-9
1.10833	-7
1.11667	-5
1.12500	-3
1.13333	-3
1.14167	-5
1.15000	-8
1.15833	-13
1.16667	-16
1.17500	-18
1.18333	-17
1.19167	-13
1.20000	-9
1.20833	-6
1.21667	-5
1.22500	-7
1.23333	-10
1.24167	-13
1.25000	-14
1.25833	-13
1.26667	-11
1.27500	-11
1.28333	-13
1.29167	-17
1.30000	-21
1.30833	-23
1.31667	-23
1.32500	-21
1.33333	-18
1.34167	-15
1.35000	-12
1.35833	-12
1.36667	-13
1.37500	-14
1.38333	-15
1.39167	-14
1.40000	-12
1.40833	-11
1.41667	-10
1.42500	-9
1.43333	-9
1.44167	-10
1.45000	-10
1.45833	-11
1.46667	-12
1.47500	-13
1.48333	-14
1.49167	-14
1.50000	-13
1.50833	-11
1.51667	-9
1.52500	-8
1.53333	-6
1.54167	-4
1.55000	-2
1.55833	-0
1.56667	1
1.57500	3
1.58333	4
1.59167	4
1.60000	3
1.60833	1
1.61667	-1
1.62500	-4
1.63333	-6
1.64167	-9
1.65000	-12
1.65833	-15
1.66667	-18
1.67500	-19
1.68333	-20
1.69167	-19
1.70000	-18
1.70833	-17
1.71667	-16
1.72500	-17
1.73333	-17
1.74167	-17
1.75000	-17
1.75833	-16
1.76667	-15
1.77500	-12
1.78333	-9
1.79167	-6
1.80000	-3
1.80833	-2
1.81667	-4
1.82500	-6
1.83333	-9
1.84167	-11
1.85000	-12
1.85833	-11
1.86667	-10
1.87500	-9
1.88333	-9
1.89167	-10
1.90000	-13
1.90833	-16
1.91667	-18
1.92500	-18
1.93333	-17
1.94167	-16
1.95000	-16
1.95833	-18
1.96667	-19
1.97500	-19
1.98333	-18
1.99167	-16
2.00000	-14
2.00833	-12
2.01667	-11
2.02500	-11
2.03333	-11
2.04167	-12
2.05000	-12
2.05833	-12
2.06667	-11
2.07500	-11
2.08333	-10
2.09167	-10
2.10000	-10
2.10833	-11
2.11667	-12
2.12500	-12
2.13333	-12
2.14167	-11
2.15000	-9
2.15833	-7
2.16667	-6
2.17500	-7
2.18333	-10
2.19167	-13
2.20000	-16
2.20833	-19
2.21667	-19
2.22500	-19
2.23333	-18
2.24167	-17
2.25000	-15
2.25833	-13
2.26667	-11
2.27500	-11
2.28333	-11
2.29167	-13
2.30000	-15
2.30833	-16
2.31667	-15
2.32500	-13
2.33333	-11
2.34167	-10
2.35000	-8
2.35833	-6
2.36667	-6
2.37500	-7
2.38333	-9
2.39167	-12
2.40000	-14
2.40833	-15
2.41667	-15
2.42500	-15
2.43333	-15
2.44167	-16
2.45000	-15
2.45833	-13
2.46667	-12
2.47500	-10
2.48333	-8
2.49167	-7
2.50000	-7
2.50833	-7
2.51667	-8
2.52500	-11
2.53333	-14
2.54167	-17
2.55000	-18
2.55833	-17
2.56667	-16
2.57500	-14
2.58333	-14
2.59167	-15
2.60000	-18
2.60833	-20
2.61667	-23
2.62500	-24
2.63333	-24
2.64167	-24
2.65000	-25
2.65833	-27
2.66667	-29
2.67500	-29
2.68333	-27
2.69167	-23
2.70000	-18
2.70833	-14
2.71667	-11
2.72500	-10
2.73333	-10
2.74167	-12
2.75000	-14
2.75833	-16
2.76667	-19
2.77500	-21
2.78333	-21
2.79167	-20
2.80000	-16
2.80833	-12
2.81667	-9
2.82500	-6
2.83333	-5
2.84167	-5
2.85000	-6
2.85833	-7
2.86667	-9
2.87500	-11
2.88333	-13
2.89167	-15
2.90000	-17
2.90833	-18
2.91667	-17
2.92500	-17
2.93333	-17
2.94167	-19
2.95000	-22
2.95833	-26
2.96667	-28
2.97500	-28
2.98333	-28
2.99167	-27
3.00000	-26
3.00833	-25
3.01667	-23
3.02500	-20
3.03333	-17
3.04167	-14
3.05000	-12
3.05833	-10
3.06667	-11
3.07500	-13
3.08333	-16
3.09167	-19
3.10000	-22
3.10833	-23
3.11667	-22
3.12500	-20
3.13333	-18
3.14167	-16
3.15000	-16
3.15833	-18
3.16667	-18
3.17500	-17
3.18333	-14
3.19167	-10
3.20000	-7
3.20833	-5
3.21667	-4
3.22500	-4
3.23333	-4
3.24167	-4
3.25000	-4
3.25833	-5
3.26667	-7
3.27500	-11
3.28333	-14
3.29167	-16
3.30000	-17
3.30833	-16
3.31667	-15
3.32500	-15
3.33333	-16
3.34167	-18
3.35000	-19
3.35833	-20
3.36667	-20
3.37500	-20
3.38333	-21
3.39167	-22
3.40000	-22
3.40833	-21
3.41667	-18
3.42500	-16
3.43333	-16
3.44167	-17
3.45000	-20
3.45833	-24
3.46667	-28
3.47500	-30
3.48333	-31
3.49167	-32
3.50000	-33
3.50833	-33
3.51667	-30
3.52500	-28
3.53333	-26
3.54167	-24
3.55000	-24
3.55833	-25
3.56667	-25
3.57500	-24
3.58333	-22
3.59167	-20
3.60000	-17
3.60833	-17
3.61667	-17
3.62500	-18
3.63333	-19
3.64167	-20
3.65000	-19
3.65833	-16
3.66667	-14
3.67500	-13
3.68333	-13
3.69167	-14
3.70000	-16
3.70833	-18
3.71667	-21
3.72500	-25
3.73333	-28
3.74167	-31
3.75000	-32
3.75833	-32
3.76667	-32
3.77500	-31
3.78333	-30
3.79167	-30
3.80000	-32
3.80833	-34
3.81667	-36
3.82500	-37
3.83333	-36
3.84167	-35
3.85000	-35
3.85833	-35
3.86667	-36
3.87500	-36
3.88333	-34
3.89167	-30
3.90000	-25
3.90833	-18
3.91667	-11
3.92500	-6
3.93333	-2
3.94167	-1
3.95000	-4
3.95833	-8
3.96667	-12
3.97500	-16
3.98333	-18
3.99167	-18
4.00000	-18
4.00833	-18
4.01667	-17
4.02500	-16
4.03333	-15
4.04167	-13
4.05000	-11
4.05833	-7
4.06667	-5
4.07500	-4
4.08333	-5
4.09167	-6
4.10000	-8
4.10833	-8
4.11667	-8
4.12500	-7
4.13333	-8
4.14167	-10
4.15000	-12
4.15833	-14
4.16667	-15
4.17500	-16
4.18333	-16
4.19167	-16
4.20000	-16
4.20833	-15
4.21667	-14
4.22500	-13
4.23333	-12
4.24167	-11
4.25000	-12
4.25833	-13
4.26667	-17
4.27500	-21
4.28333	-25
4.29167	-26
4.30000	-25
4.30833	-23
4.31667	-22
4.32500	-21
4.33333	-21
4.34167	-22
4.35000	-22
4.35833	-20
4.36667	-19
4.37500	-18
4.38333	-18
4.39167	-18
4.40000	-18
4.40833	-18
4.41667	-20
4.42500	-22
4.43333	-23
4.44167	-24
4.45000	-24
4.45833	-23
4.46667	-25
4.47500	-27
4.48333	-30
4.49167	-32
4.50000	-30
4.50833	-27
4.51667	-22
4.52500	-20
4.53333	-20
4.54167	-22
4.55000	-24
4.55833	-27
4.56667	-29
4.57500	-29
4.58333	-30
4.59167	-31
4.60000	-32
4.60833	-32
4.61667	-31
4.62500	-29
4.63333	-27
4.64167	-25
4.65000	-25
4.65833	-25
4.66667	-26
4.67500	-26
4.68333	-27
4.69167	-27
4.70000	-25
4.70833	-23
4.71667	-20
4.72500	-18
4.73333	-16
4.74167	-16
4.75000	-17
4.75833	-19
4.76667	-22
4.77500	-23
4.78333	-25
4.79167	-25
4.80000	-24
4.80833	-22
4.81667	-20
4.82500	-18
4.83333	-17
4.84167	-17
4.85000	-17
4.85833	-16
4.86667	-15
4.87500	-14
4.88333	-14
4.89167	-16
4.90000	-19
4.90833	-21
4.91667	-21
4.92500	-20
4.93333	-19
4.94167	-19
4.95000	-19
4.95833	-21
4.96667	-22
4.97500	-24
4.98333	-26
4.99167	-29
5.00000	-30
5.00833	-31
5.01667	-30
5.02500	-27
5.03333	-23
5.04167	-18
5.05000	-14
5.05833	-12
5.06667	-10
5.07500	-11
5.08333	-12
5.09167	-13
5.10000	-13
5.10833	-14
5.11667	-16
5.12500	-18
5.13333	-18
5.14167	-18
5.15000	-18
5.15833	-19
5.16667	-21
5.17500	-23
5.18333	-26
5.19167	-30
5.20000	-34
5.20833	-35
5.21667	-33
5.22500	-28
5.23333	-21
5.24167	-16
5.25000	-12
5.25833	-11
5.26667	-12
5.27500	-13
5.28333	-14
5.29167	-16
5.30000	-19
5.30833	-22
5.31667	-27
5.32500	-32
5.33333	-37
5.34167	-40
5.35000	-37
5.35833	-30
5.36667	-22
5.37500	-14
5.38333	-8
5.39167	-7
5.40000	-8
5.40833	-10
5.41667	-11
5.42500	-12
5.43333	-14
5.44167	-18
5.45000	-21
5.45833	-25
5.46667	-27
5.47500	-27
5.48333	-26
5.49167	-25
5.50000	-22
5.50833	-18
5.51667	-13
5.52500	-10
5.53333	-9
5.54167	-9
5.55000	-12
5.55833	-14
5.56667	-16
5.57500	-16
5.58333	-15
5.59167	-13
5.60000	-11
5.60833	-9
5.61667	-9
5.62500	-12
5.63333	-17
5.64167	-22
5.65000	-26
5.65833	-27
5.66667	-26
5.67500	-23
5.68333	-20
5.69167	-16
5.70000	-14
5.70833	-12
5.71667	-11
5.72500	-12
5.73333	-13
5.74167	-15
5.75000	-15
5.75833	-14
5.76667	-16
5.77500	-20
5.78333	-25
5.79167	-28
5.80000	-31
5.80833	-31
5.81667	-29
5.82500	-27
5.83333	-26
5.84167	-25
5.85000	-23
5.85833	-21
5.86667	-19
5.87500	-18
5.88333	-18
5.89167	-19
5.90000	-21
5.90833	-22
5.91667	-22
5.92500	-21
5.93333	-21
5.94167	-23
5.95000	-25
5.95833	-29
5.96667	-32
5.97500	-34
5.98333	-35
5.99167	-35
6.00000	-33
6.00833	-32
6.01667	-30
6.02500	-30
6.03333	-29
6.04167	-29
6.05000	-29
6.05833	-29
6.06667	-27
6.07500	-26
6.08333	-24
6.09167	-22
6.10000	-21
6.10833	-19
6.11667	-19
6.12500	-19
6.13333	-19
6.14167	-21
6.15000	-23
6.15833	-24
6.16667	-24
6.17500	-22
6.18333	-20
6.19167	-18
6.20000	-17
6.20833	-16
6.21667	-15
6.22500	-13
6.23333	-10
6.24167	-7
6.25000	-7
6.25833	-9
6.26667	-13
6.27500	-17
6.28333	-21
6.29167	-23
6.30000	-24
6.30833	-25
6.31667	-26
6.32500	-28
6.33333	-28
6.34167	-27
6.35000	-26
6.35833	-27
6.36667	-28
6.37500	-28
6.38333	-29
6.39167	-29
6.40000	-31
6.40833	-32
6.41667	-34
6.42500	-36
6.43333	-39
6.44167	-42
6.45000	-42
6.45833	-41
6.46667	-37
6.47500	-33
6.48333	-29
6.49167	-28
6.50000	-29
6.50833	-31
6.51667	-32
6.52500	-31
6.53333	-30
6.54167	-29
6.55000	-28
6.55833	-29
6.56667	-29
6.57500	-30
6.58333	-31
6.59167	-31
6.60000	-30
6.60833	-27
6.61667	-24
6.62500	-22
6.63333	-22
6.64167	-22
6.65000	-23
6.65833	-25
6.66667	-26
6.67500	-26
6.68333	-26
6.69167	-25
6.70000	-24
6.70833	-23
6.71667	-25
6.72500	-28
6.73333	-32
6.74167	-36
6.75000	-38
6.75833	-37
6.76667	-37
6.77500	-36
6.78333	-36
6.79167	-35
6.80000	-33
6.80833	-30
6.81667	-25
6.82500	-20
6.83333	-16
6.84167	-12
6.85000	-8
6.85833	-5
6.86667	-5
6.87500	-8
6.88333	-13
6.89167	-19
6.90000	-24
6.90833	-26
6.91667	-26
6.92500	-24
6.93333	-22
6.94167	-20
6.95000	-19
6.95833	-19
6.96667	-18
6.97500	-17
6.98333	-16
6.99167	-18
7.00000	-22
7.00833	-25
7.01667	-26
7.02500	-26
7.03333	-22
7.04167	-18
7.05000	-16
7.05833	-15
7.06667	-17
7.07500	-20
7.08333	-24
7.09167	-28
7.10000	-31
7.10833	-32
7.11667	-30
7.12500	-26
7.13333	-22
7.14167	-17
7.15000	-15
7.15833	-16
7.16667	-17
7.17500	-19
7.18333	-21
7.19167	-22
7.20000	-23
7.20833	-24
7.21667	-26
7.22500	-27
7.23333	-28
7.24167	-28
7.25000	-28
7.25833	-26
7.26667	-25
7.27500	-25
7.28333	-27
7.29167	-31
7.30000	-35
7.30833	-37
7.31667	-39
7.32500	-38
7.33333	-36
7.34167	-33
7.35000	-30
7.35833	-30
7.36667	-30
7.37500	-31
7.38333	-31
7.39167	-32
7.40000	-33
7.40833	-35
7.41667	-36
7.42500	-35
7.43333	-33
7.44167	-30
7.45000	-26
7.45833	-22
7.46667	-21
7.47500	-22
7.48333	-25
7.49167	-28
7.50000	-30
7.50833	-29
7.51667	-26
7.52500	-22
7.53333	-20
7.54167	-18
7.55000	-17
7.55833	-15
7.56667	-13
7.57500	-11
7.58333	-10
7.59167	-11
7.60000	-14
7.60833	-17
7.61667	-20
7.62500	-22
7.63333	-24
7.64167	-24
7.65000	-23
7.65833	-20
7.66667	-18
7.67500	-18
7.68333	-19
7.69167	-22
7.70000	-25
7.70833	-27
7.71667	-27
7.72500	-28
7.73333	-28
7.74167	-29
7.75000	-31
7.75833	-32
7.76667	-34
7.77500	-34
7.78333	-33
7.79167	-31
7.80000	-28
7.80833	-28
7.81667	-30
7.82500	-32
7.83333	-34
7.84167	-33
7.85000	-30
7.85833	-26
7.86667	-25
7.87500	-26
7.88333	-30
7.89167	-32
7.90000	-33
7.90833	-32
7.91667	-30
7.92500	-29
7.93333	-29
7.94167	-30
7.95000	-31
7.95833	-32
7.96667	-33
7.97500	-34
7.98333	-36
7.99167	-35
8.00000	-34
8.00833	-31
8.01667	-28
8.02500	-27
8.03333	-28
8.04167	-30
8.05000	-33
8.05833	-34
8.06667	-34
8.07500	-32
8.08333	-29
8.09167	-25
8.10000	-22
8.10833	-21
8.11667	-21
8.12500	-22
8.13333	-23
8.14167	-23
8.15000	-23
8.15833	-23
8.16667	-24
8.17500	-25
8.18333	-26
8.19167	-27
8.20000	-28
8.20833	-29
8.21667	-29
8.22500	-29
8.23333	-26
8.24167	-23
8.25000	-21
8.25833	-19
8.26667	-19
8.27500	-19
8.28333	-19
8.29167	-17
8.30000	-15
8.30833	-16
8.31667	-19
8.32500	-23
8.33333	-26
8.34167	-29
8.35000	-30
8.35833	-31
8.36667	-32
8.37500	-33
8.38333	-33
8.39167	-32
8.40000	-30
8.40833	-28
8.41667	-26
8.42500	-23
8.43333	-21
8.44167	-19
8.45000	-20
8.45833	-23
8.46667	-25
8.47500	-28
8.48333	-30
8.49167	-32
8.50000	-35
8.50833	-37
8.51667	-38
8.52500	-38
8.53333	-36
8.54167	-32
8.55000	-28
8.55833	-24
8.56667	-22
8.57500	-19
8.58333	-18
8.59167	-19
8.60000	-21
8.60833	-24
8.61667	-27
8.62500	-29
8.63333	-30
8.64167	-28
8.65000	-26
8.65833	-24
8.66667	-22
8.67500	-22
8.68333	-22
8.69167	-24
8.70000	-27
8.70833	-29
8.71667	-29
8.72500	-29
8.73333	-28
8.74167	-29
8.75000	-29
8.75833	-29
8.76667	-28
8.77500	-26
8.78333	-25
8.79167	-22
8.80000	-20
8.80833	-19
8.81667	-20
8.82500	-25
8.83333	-32
8.84167	-39
8.85000	-44
8.85833	-46
8.86667	-46
8.87500	-45
8.88333	-43
8.89167	-42
8.90000	-41
8.90833	-40
8.91667	-37
8.92500	-36
8.93333	-36
8.94167	-37
8.95000	-39
8.95833	-41
8.96667	-43
8.97500	-45
8.98333	-46
8.99167	-48
9.00000	-48
9.00833	-46
9.01667	-40
9.02500	-35
9.03333	-29
9.04167	-25
9.05000	-23
9.05833	-23
9.06667	-24
9.07500	-26
9.08333	-29
9.09167	-33
9.10000	-38
9.10833	-41
9.11667	-42
9.12500	-42
9.13333	-40
9.14167	-39
9.15000	-37
9.15833	-35
9.16667	-33
9.17500	-30
9.18333	-28
9.19167	-28
9.20000	-30
9.20833	-32
9.21667	-33
9.22500	-34
9.23333	-33
9.24167	-30
9.25000	-27
9.25833	-23
9.26667	-20
9.27500	-19
9.28333	-19
9.29167	-20
9.30000	-22
9.30833	-24
9.31667	-27
9.32500	-30
9.33333	-35
9.34167	-40
9.35000	-43
9.35833	-43
9.36667	-42
9.37500	-40
9.38333	-38
9.39167	-37
9.40000	-36
9.40833	-36
9.41667	-35
9.42500	-33
9.43333	-31
9.44167	-29
9.45000	-28
9.45833	-27
9.46667	-27
9.47500	-26
9.48333	-24
9.49167	-22
9.50000	-20
9.50833	-21
9.51667	-23
9.52500	-26
9.53333	-28
9.54167	-31
9.55000	-35
9.55833	-39
9.56667	-41
9.57500	-40
9.58333	-37
9.59167	-32
9.60000	-27
9.60833	-24
9.61667	-23
9.62500	-23
9.63333	-23
9.64167	-23
9.65000	-23
9.65833	-23
9.66667	-24
9.67500	-26
9.68333	-28
9.69167	-30
9.70000	-31
9.70833	-31
9.71667	-31
9.72500	-32
9.73333	-30
9.74167	-29
9.75000	-27
9.75833	-28
9.76667	-29
9.77500	-32
9.78333	-33
9.79167	-30
9.80000	-26
9.80833	-24
9.81667	-23
9.82500	-26
9.83333	-29
9.84167	-34
9.85000	-37
9.85833	-38
9.86667	-37
9.87500	-36
9.88333	-35
9.89167	-32
9.90000	-30
9.90833	-27
9.91667	-24
9.92500	-21
9.93333	-19
9.94167	-17
9.95000	-19
9.95833	-23
9.96667	-27
9.97500	-31
9.98333	-34
9.99167	-34
10.00000	-34
10.00833	-34
10.01667	-34
10.02500	-36
10.03333	-37
10.04167	-37
10.05000	-38
10.05833	-36
10.06667	-34
10.07500	-31
10.08333	-28
10.09167	-25
10.10000	-23
10.10833	-22
10.11667	-24
10.12500	-26
10.13333	-27
10.14167	-28
10.15000	-27
10.15833	-26
10.16667	-26
10.17500	-27
10.18333	-30
10.19167	-32
10.20000	-33
10.20833	-34
10.21667	-33
10.22500	-31
10.23333	-30
10.24167	-30
10.25000	-30
10.25833	-31
10.26667	-31
10.27500	-32
10.28333	-33
10.29167	-36
10.30000	-39
10.30833	-41
10.31667	-41
10.32500	-39
10.33333	-36
10.34167	-32
10.35000	-31
10.35833	-32
10.36667	-34
10.37500	-36
10.38333	-37
10.39167	-36
10.40000	-33
10.40833	-32
10.41667	-32
10.42500	-33
10.43333	-33
10.44167	-32
10.45000	-30
10.45833	-29
10.46667	-28
10.47500	-27
10.48333	-26
10.49167	-25
10.50000	-24
10.50833	-23
10.51667	-23
10.52500	-23
10.53333	-23
10.54167	-24
10.55000	-24
10.55833	-25
10.56667	-26
10.57500	-27
10.58333	-26
10.59167	-25
10.60000	-23
10.60833	-21
10.61667	-19
10.62500	-18
10.63333	-18
10.64167	-19
10.65000	-22
10.65833	-25
10.66667	-27
10.67500	-29
10.68333	-30
10.69167	-30
10.70000	-29
10.70833	-29
10.71667	-29
10.72500	-31
10.73333	-31
10.74167	-31
10.75000	-31
10.75833	-33
10.76667	-35
10.77500	-36
10.78333	-36
10.79167	-35
10.80000	-32
10.80833	-30
10.81667	-29
10.82500	-28
10.83333	-28
10.84167	-30
10.85000	-33
10.85833	-36
10.86667	-39
10.87500	-40
10.88333	-40
10.89167	-40
10.90000	-39
10.90833	-39
10.91667	-41
10.92500	-43
10.93333	-45
10.94167	-47
10.95000	-47
10.95833	-48
10.96667	-48
10.97500	-47
10.98333	-47
10.99167	-46
11.00000	-45
11.00833	-44
11.01667	-43
11.02500	-42
11.03333	-39
11.04167	-37
11.05000	-35
11.05833	-35
11.06667	-37
11.07500	-40
11.08333	-43
11.09167	-42
11.10000	-39
11.10833	-36
11.11667	-32
11.12500	-31
11.13333	-31
11.14167	-32
11.15000	-32
11.15833	-32
11.16667	-31
11.17500	-30
11.18333	-29
11.19167	-30
11.20000	-32
11.20833	-34
11.21667	-36
11.22500	-37
11.23333	-36
11.24167	-34
11.25000	-32
11.25833	-30
11.26667	-28
11.27500	-28
11.28333	-30
11.29167	-33
11.30000	-37
11.30833	-40
11.31667	-41
11.32500	-40
11.33333	-37
11.34167	-33
11.35000	-29
11.35833	-26
11.36667	-22
11.37500	-19
11.38333	-17
11.39167	-17
11.40000	-19
11.40833	-23
11.41667	-28
11.42500	-32
11.43333	-36
11.44167	-38
11.45000	-39
11.45833	-39
11.46667	-37
11.47500	-34
11.48333	-31
11.49167	-30
11.50000	-30
11.50833	-31
11.51667	-32
11.52500	-33
11.53333	-35
11.54167	-36
11.55000	-36
11.55833	-35
11.56667	-35
11.57500	-35
11.58333	-36
11.59167	-39
11.60000	-41
11.60833	-41
11.61667	-40
11.62500	-38
11.63333	-36
11.64167	-34
11.65000	-34
11.65833	-35
11.66667	-38
11.67500	-41
11.68333	-44
11.69167	-45
11.70000	-44
11.70833	-42
11.71667	-38
11.72500	-35
11.73333	-33
11.74167	-33
11.75000	-33
11.75833	-33
11.76667	-32
11.77500	-31
11.78333	-30
11.79167	-30
11.80000	-31
11.80833	-32
11.81667	-32
11.82500	-31
11.83333	-28
11.84167	-26
11.85000	-25
11.85833	-25
11.86667	-24
11.87500	-23
11.88333	-22
11.89167	-22
11.90000	-23
11.90833	-25
11.91667	-26
11.92500	-29
11.93333	-31
11.94167	-34
11.95000	-38
11.95833	-42
11.96667	-45
11.97500	-47
11.98333	-46
11.99167	-43
12.00000	-38
12.00833	-33
12.01667	-28
12.02500	-25
12.03333	-23
12.04167	-24
12.05000	-25
12.05833	-28
12.06667	-30
12.07500	-31
12.08333	-30
12.09167	-30
12.10000	-29
12.10833	-28
12.11667	-26
12.12500	-25
12.13333	-24
12.14167	-25
12.15000	-26
12.15833	-27
12.16667	-27
12.17500	-26
12.18333	-24
12.19167	-24
12.20000	-24
12.20833	-26
12.21667	-28
12.22500	-32
12.23333	-37
12.24167	-41
12.25000	-43
12.25833	-44
12.26667	-43
12.27500	-41
12.28333	-39
12.29167	-36
12.30000	-34
12.30833	-32
12.31667	-29
12.32500	-28
12.33333	-30
12.34167	-32
12.35000	-35
12.35833	-37
12.36667	-38
12.37500	-36
12.38333	-33
12.39167	-29
12.40000	-25
12.40833	-24
12.41667	-26
12.42500	-28
12.43333	-30
12.44167	-31
12.45000	-30
12.45833	-29
12.46667	-30
12.47500	-33
12.48333	-38
12.49167	-41
12.50000	-42
12.50833	-41
12.51667	-37
12.52500	-34
12.53333	-31
12.54167	-28
12.55000	-27
12.55833	-27
12.56667	-27
12.57500	-28
12.58333	-29
12.59167	-32
12.60000	-35
12.60833	-39
12.61667	-42
12.62500	-44
12.63333	-43
12.64167	-41
12.65000	-39
12.65833	-39
12.66667	-39
12.67500	-39
12.68333	-38
12.69167	-38
12.70000	-37
12.70833	-36
12.71667	-36
12.72500	-36
12.73333	-34
12.74167	-32
12.75000	-32
12.75833	-32
12.76667	-33
12.77500	-33
12.78333	-33
12.79167	-32
12.80000	-31
12.80833	-30
12.81667	-31
12.82500	-32
12.83333	-33
12.84167	-34
12.85000	-34
12.85833	-33
12.86667	-33
12.87500	-35
12.88333	-37
12.89167	-38
12.90000	-38
12.90833	-36
12.91667	-32
12.92500	-29
12.93333	-26
12.94167	-25
12.95000	-24
12.95833	-26
12.96667	-27
12.97500	-27
12.98333	-27
12.99167	-25
13.00000	-23
13.00833	-22
13.01667	-22
13.02500	-23
13.03333	-25
13.04167	-28
13.05000	-32
13.05833	-36
13.06667	-39
13.07500	-40
13.08333	-39
13.09167	-38
13.10000	-35
13.10833	-34
13.11667	-33
13.12500	-34
13.13333	-36
13.14167	-39
13.15000	-42
13.15833	-44
13.16667	-44
13.17500	-43
13.18333	-42
13.19167	-41
13.20000	-41
13.20833	-42
13.21667	-43
13.22500	-43
13.23333	-42
13.24167	-40
13.25000	-38
13.25833	-36
13.26667	-36
13.27500	-35
13.28333	-35
13.29167	-32
13.30000	-29
13.30833	-26
13.31667	-24
13.32500	-25
13.33333	-27
13.34167	-29
13.35000	-30
13.35833	-30
13.36667	-31
13.37500	-32
13.38333	-33
13.39167	-33
13.40000	-32
13.40833	-30
13.41667	-28
13.42500	-26
13.43333	-24
13.44167	-23
13.45000	-24
13.45833	-26
13.46667	-30
13.47500	-36
13.48333	-40
13.49167	-43
13.50000	-42
13.50833	-40
13.51667	-36
13.52500	-33
13.53333	-32
13.54167	-31
13.55000	-28
13.55833	-23
13.56667	-16
13.57500	-11
13.58333	-9
13.59167	-11
13.60000	-15
13.60833	-19
13.61667	-21
13.62500	-21
13.63333	-21
13.64167	-22
13.65000	-24
13.65833	-26
13.66667	-25
13.67500	-22
13.68333	-17
13.69167	-12
13.70000	-7
13.70833	-3
13.71667	-1
13.72500	0
13.73333	2
13.74167	4
13.75000	5
13.75833	4
13.76667	2
13.77500	-2
13.78333	-6
13.79167	-10
13.80000	-12
13.80833	-14
13.81667	-14
13.82500	-13
13.83333	-13
13.84167	-11
13.85000	-7
13.85833	-1
13.86667	3
13.87500	7
13.88333	8
13.89167	6
13.90000	3
13.90833	1
13.91667	2
13.92500	4
13.93333	5
13.94167	6
13.95000	6
13.95833	6
13.96667	7
13.97500	10
13.98333	13
13.99167	15
14.00000	16
14.00833	19
14.01667	24
14.02500	26
14.03333	26
14.04167	23
14.05000	18
14.05833	12
14.06667	8
14.07500	9
14.08333	11
14.09167	13
14.10000	13
14.10833	11
14.11667	5
14.12500	0
14.13333	-2
14.14167	-2
14.15000	1
14.15833	6
14.16667	10
14.17500	12
14.18333	15
14.19167	17
14.20000	20
14.20833	22
14.21667	23
14.22500	22
14.23333	21
14.24167	19
14.25000	18
14.25833	17
14.26667	17
14.27500	18
14.28333	20
14.29167	21
14.30000	21
14.30833	19
14.31667	17
14.32500	14
14.33333	12
14.34167	11
14.35000	11
14.35833	12
14.36667	14
14.37500	15
14.38333	17
14.39167	18
14.40000	19
14.40833	18
14.41667	15
14.42500	11
14.43333	8
14.44167	7
14.45000	10
14.45833	16
14.46667	23
14.47500	26
14.48333	27
14.49167	28
14.50000	30
14.50833	31
14.51667	31
14.52500	30
14.53333	26
14.54167	20
14.55000	15
14.55833	13
14.56667	15
14.57500	20
14.58333	26
14.59167	29
14.60000	29
14.60833	27
14.61667	22
14.62500	18
14.63333	18
14.64167	21
14.65000	24
14.65833	28
14.66667	32
14.67500	34
14.68333	35
14.69167	33
14.70000	28
14.70833	23
14.71667	17
14.72500	12
14.73333	10
14.74167	9
14.75000	11
14.75833	13
14.76667	16
14.77500	18
14.78333	21
14.79167	23
14.80000	24
14.80833	25
14.81667	24
14.82500	22
14.83333	17
14.84167	12
14.85000	10
14.85833	10
14.86667	12
14.87500	15
14.88333	18
14.89167	20
14.90000	21
14.90833	21
14.91667	19
14.92500	16
14.93333	11
14.94167	6
14.95000	3
14.95833	1
14.96667	1
14.97500	2
14.98333	4
14.99167	8
15.00000	12
15.00833	16
15.01667	19
15.02500	21
15.03333	21
15.04167	21
15.05000	20
15.05833	20
15.06667	20
15.07500	21
15.08333	21
15.09167	21
15.10000	21
15.10833	21
15.11667	22
15.12500	23
15.13333	22
15.14167	20
15.15000	14
15.15833	7
15.16667	3
15.17500	2
15.18333	4
15.19167	7
15.20000	10
15.20833	13
15.21667	15
15.22500	17
15.23333	18
15.24167	17
15.25000	16
15.25833	12
15.26667	9
15.27500	7
15.28333	5
15.29167	6
15.30000	7
15.30833	8
15.31667	9
15.32500	10
15.33333	9
15.34167	8
15.35000	7
15.35833	8
15.36667	9
15.37500	10
15.38333	11
15.39167	10
15.40000	9
15.40833	8
15.41667	9
15.42500	9
15.43333	11
15.44167	12
15.45000	13
15.45833	12
15.46667	11
15.47500	9
15.48333	7
15.49167	6
15.50000	7
15.50833	9
15.51667	11
15.52500	12
15.53333	12
15.54167	12
15.55000	14
15.55833	16
15.56667	16
15.57500	15
15.58333	12
15.59167	8
15.60000	5
15.60833	3
15.61667	4
15.62500	5
15.63333	3
15.64167	1
15.65000	-1
15.65833	-2
15.66667	-1
15.67500	-0
15.68333	1
15.69167	1
15.70000	0
15.70833	-0
15.71667	0
15.72500	2
15.73333	5
15.74167	8
15.75000	12
15.75833	16
15.76667	19
15.77500	23
15.78333	27
15.79167	31
15.80000	33
15.80833	32
15.81667	26
15.82500	19
15.83333	13
15.84167	9
15.85000	9
15.85833	12
15.86667	15
15.87500	18
15.88333	20
15.89167	20
15.90000	18
15.90833	14
15.91667	8
15.92500	2
15.93333	-1
15.94167	-1
15.95000	2
15.95833	7
15.96667	12
15.97500	15
15.98333	17
15.99167	17
16.00000	14
16.00833	11
16.01667	7
16.02500	5
16.03333	6
16.04167	8
16.05000	10
16.05833	12
16.06667	13
16.07500	11
16.08333	9
16.09167	7
16.10000	7
16.10833	7
16.11667	6
16.12500	5
16.13333	3
16.14167	1
16.15000	-0
16.15833	1
16.16667	2
16.17500	3
16.18333	5
16.19167	8
16.20000	11
16.20833	13
16.21667	14
16.22500	14
16.23333	14
16.24167	12
16.25000	11
16.25833	10
16.26667	8
16.27500	7
16.28333	7
16.29167	8
16.30000	9
16.30833	12
16.31667	14
16.32500	16
16.33333	16
16.34167	15
16.35000	14
16.35833	14
16.36667	15
16.37500	15
16.38333	15
16.39167	13
16.40000	11
16.40833	8
16.41667	6
16.42500	4
16.43333	2
16.44167	-1
16.45000	-2
16.45833	-3
16.46667	-3
16.47500	-2
16.48333	-1
16.49167	-2
16.50000	-3
16.50833	-7
16.51667	-10
16.52500	-13
16.53333	-13
16.54167	-12
16.55000	-11
16.55833	-10
16.56667	-7
16.57500	-3
16.58333	2
16.59167	7
16.60000	11
16.60833	13
16.61667	11
16.62500	9
16.63333	6
16.64167	5
16.65000	7
16.65833	10
16.66667	14
16.67500	16
16.68333	16
16.69167	13
16.70000	8
16.70833	4
16.71667	0
16.72500	-2
16.73333	-1
16.74167	1
16.75000	4
16.75833	7
16.76667	9
16.77500	10
16.78333	8
16.79167	7
16.80000	6
16.80833	6
16.81667	6
16.82500	5
16.83333	3
16.84167	1
16.85000	-2
16.85833	-4
16.86667	-4
16.87500	-1
16.88333	2
16.89167	4
16.90000	5
16.90833	3
16.91667	-0
16.92500	-2
16.93333	-0
16.94167	3
16.95000	8
16.95833	13
16.96667	17
16.97500	19
16.98333	18
16.99167	14
17.00000	9
17.00833	2
17.01667	-4
17.02500	-9
17.03333	-10
17.04167	-8
17.05000	-5
17.05833	-1
17.06667	1
17.07500	-1
17.08333	-4
17.09167	-7
17.10000	-10
17.10833	-10
17.11667	-9
17.12500	-7
17.13333	-5
17.14167	-3
17.15000	-2
17.15833	-1
17.16667	-1
17.17500	-1
17.18333	-1
17.19167	-2
17.20000	-3
17.20833	-4
17.21667	-3
17.22500	-1
17.23333	1
17.24167	2
17.25000	3
17.25833	3
17.26667	2
17.27500	1
17.28333	-0
17.29167	-2
17.30000	-4
17.30833	-3
17.31667	-1
17.32500	4
17.33333	9
17.34167	13
17.35000	13
17.35833	8
17.36667	2
17.37500	-5
17.38333	-10
17.39167	-9
17.40000	-5
17.40833	-0
17.41667	4
17.42500	6
17.43333	6
17.44167	4
17.45000	3
17.45833	2
17.46667	1
17.47500	1
17.48333	2
17.49167	2
17.50000	3
17.50833	3
17.51667	3
17.52500	2
17.53333	4
17.54167	7
17.55000	10
17.55833	14
17.56667	16
17.57500	14
17.58333	11
17.59167	7
17.60000	4
17.60833	2
17.61667	0
17.62500	-1
17.63333	-2
17.64167	-4
17.65000	-5
17.65833	-5
17.66667	-4
17.67500	-1
17.68333	1
17.69167	3
17.70000	3
17.70833	3
17.71667	3
17.72500	3
17.73333	3
17.74167	3
17.75000	3
17.75833	1
17.76667	-0
17.77500	-1
17.78333	-1
17.79167	-1
17.80000	0
17.80833	1
17.81667	0
17.82500	-1
17.83333	-1
17.84167	-3
17.85000	-6
17.85833	-8
17.86667	-11
17.87500	-12
17.88333	-13
17.89167	-13
17.90000	-11
17.90833	-7
17.91667	-3
17.92500	2
17.93333	7
17.94167	11
17.95000	12
17.95833	10
17.96667	6
17.97500	3
17.98333	1
17.99167	1
18.00000	2
18.00833	4
18.01667	6
18.02500	7
18.03333	6
18.04167	3
18.05000	2
18.05833	1
18.06667	1
18.07500	1
18.08333	1
18.09167	1
18.10000	1
18.10833	1
18.11667	3
18.12500	5
18.13333	5
18.14167	5
18.15000	5
18.15833	5
18.16667	6
18.17500	7
18.18333	8
18.19167	8
18.20000	8
18.20833	8
18.21667	9
18.22500	11
18.23333	12
18.24167	11
18.25000	9
18.25833	5
18.26667	2
18.27500	1
18.28333	2
18.29167	3
18.30000	4
18.30833	7
18.31667	10
18.32500	12
18.33333	13
18.34167	11
18.35000	7
18.35833	2
18.36667	-2
18.37500	-4
18.38333	-4
18.39167	-3
18.40000	-1
18.40833	-0
18.41667	-1
18.42500	-1
18.43333	-1
18.44167	0
18.45000	3
18.45833	5
18.46667	8
18.47500	9
18.48333	10
18.49167	10
18.50000	11
18.50833	11
18.51667	12
18.52500	12
18.53333	13
18.54167	14
18.55000	17
18.55833	21
18.56667	24
18.57500	26
18.58333	26
18.59167	23
18.60000	18
18.60833	14
18.61667	11
18.62500	10
18.63333	10
18.64167	13
18.65000	16
18.65833	19
18.66667	21
18.67500	21
18.68333	18
18.69167	15
18.70000	12
18.70833	9
18.71667	8
18.72500	9
18.73333	11
18.74167	14
18.75000	16
18.75833	16
18.76667	16
18.77500	16
18.78333	16
18.79167	18
18.80000	22
18.80833	25
18.81667	28
18.82500	31
18.83333	35
18.84167	39
18.85000	40
18.85833	40
18.86667	37
18.87500	32
18.88333	28
18.89167	26
18.90000	27
18.90833	29
18.91667	31
18.92500	32
18.93333	33
18.94167	33
18.95000	35
18.95833	38
18.96667	41
18.97500	43
18.98333	45
18.99167	45
19.00000	44
19.00833	43
19.01667	42
19.02500	41
19.03333	42
19.04167	44
19.05000	46
19.05833	48
19.06667	49
19.07500	51
19.08333	52
19.09167	53
19.10000	54
19.10833	56
19.11667	59
19.12500	64
19.13333	71
19.14167	79
19.15000	85
19.15833	89
19.16667	93
19.17500	95
19.18333	97
19.19167	98
19.20000	100
19.20833	103
19.21667	106
19.22500	112
19.23333	119
19.24167	127
19.25000	135
19.25833	143
19.26667	150
19.27500	155
19.28333	160
19.29167	166
19.30000	172
19.30833	179
19.31667	187
19.32500	196
19.33333	205
19.34167	214
19.35000	223
19.35833	234
19.36667	245
19.37500	256
19.38333	268
19.39167	281
19.40000	295
19.40833	310
19.41667	326
19.42500	343
19.43333	363
19.44167	385
19.45000	410
19.45833	437
19.46667	465
19.47500	496
19.48333	527
19.49167	559
19.50000	590
19.50833	623
19.51667	659
19.52500	696
19.53333	735
19.54167	776
19.55000	820
19.55833	868
19.56667	921
19.57500	979
19.58333	1039
19.59167	1102
19.60000	1167
19.60833	1235
19.61667	1309
19.62500	1387
19.63333	1474
19.64167	1568
19.65000	1668
19.65833	1774
19.66667	1881
19.67500	1994
19.68333	2109
19.69167	2232
19.70000	2362
19.70833	2501
19.71667	2650
19.72500	2804
19.73333	2969
19.74167	3140
19.75000	3318
19.75833	3507
19.76667	3702
19.77500	3913
19.78333	4131
19.79167	4362
19.80000	4602
19.80833	4849
19.81667	5109
19.82500	5374
19.83333	5656
19.84167	5945
19.85000	6246
19.85833	6562
19.86667	6885
19.87500	7230
19.88333	7581
19.89167	7949
19.90000	8327
19.90833	8713
19.91667	9116
19.92500	9520
19.93333	9945
19.94167	10375
19.95000	10818
19.95833	11278
19.96667	11741
19.97500	12229
19.98333	12719
19.99167	13230
20.00000	13754
20.00833	14286
20.01667	14840
20.02500	15390
20.03333	15959
20.04167	16528
20.05000	17107
20.05833	17702
20.06667	18297
20.07500	18918
20.08333	19536
20.09167	20173
20.10000	20816
20.10833	21460
20.11667	22122
20.12500	22773
20.13333	23441
20.14167	24105
20.15000	24775
20.15833	25458
20.16667	26131
20.17500	26823
20.18333	27503
20.19167	28193
20.20000	28882
20.20833	29563
20.21667	30254
20.22500	30925
20.23333	31605
20.24167	32273
20.25000	32941
20.25833	33614
20.26667	34270
20.27500	34937
20.28333	35582
20.29167	36228
20.30000	36864
20.30833	37481
20.31667	38099
20.32500	38691
20.33333	39284
20.34167	39857
20.35000	40420
20.35833	40976
20.36667	41508
20.37500	42036
20.38333	42537
20.39167	43027
20.40000	43498
20.40833	43944
20.41667	44379
20.42500	44785
20.43333	45180
20.44167	45553
20.45000	45910
20.45833	46252
20.46667	46568
20.47500	46869
20.48333	47142
20.49167	47390
20.50000	47613
20.50833	47808
20.51667	47982
20.52500	48131
20.53333	48262
20.54167	48369
20.55000	48453
20.55833	48515
20.56667	48552
20.57500	48567
20.58333	48558
20.59167	48523
20.60000	48465
20.60833	48385
20.61667	48281
20.62500	48157
20.63333	48007
20.64167	47835
20.65000	47638
20.65833	47415
20.66667	47173
20.67500	46902
20.68333	46618
20.69167	46311
20.70000	45987
20.70833	45651
20.71667	45294
20.72500	44927
20.73333	44534
20.74167	44129
20.75000	43703
20.75833	43256
20.76667	42801
20.77500	42321
20.78333	41839
20.79167	41338
20.80000	40829
20.80833	40315
20.81667	39782
20.82500	39252
20.83333	38700
20.84167	38145
20.85000	37578
20.85833	36996
20.86667	36419
20.87500	35825
20.88333	35241
20.89167	34648
20.90000	34056
20.90833	33468
20.91667	32865
20.92500	32273
20.93333	31667
20.94167	31068
20.95000	30469
20.95833	29864
20.96667	29274
20.97500	28674
20.98333	28090
20.99167	27505
21.00000	26927
21.00833	26363
21.01667	25795
21.02500	25244
21.03333	24683
21.04167	24133
21.05000	23584
21.05833	23036
21.06667	22506
21.07500	21975
21.08333	21465
21.09167	20959
21.10000	20465
21.10833	19985
21.11667	19506
21.12500	19046
21.13333	18585
21.14167	18139
21.15000	17702
21.15833	17270
21.16667	16857
21.17500	16446
21.18333	16055
21.19167	15669
21.20000	15292
21.20833	14927
21.21667	14562
21.22500	14214
21.23333	13868
21.24167	13537
21.25000	13217
21.25833	12905
21.26667	12611
21.27500	12321
21.28333	12047
21.29167	11778
21.30000	11517
21.30833	11265
21.31667	11015
21.32500	10778
21.33333	10547
21.34167	10327
21.35000	10114
21.35833	9906
21.36667	9710
21.37500	9516
21.38333	9333
21.39167	9153
21.40000	8980
21.40833	8814
21.41667	8649
21.42500	8494
21.43333	8344
21.44167	8203
21.45000	8070
21.45833	7941
21.46667	7819
21.47500	7697
21.48333	7580
21.49167	7465
21.50000	7354
21.50833	7247
21.51667	7141
21.52500	7041
21.53333	6944
21.54167	6853
21.55000	6766
21.55833	6681
21.56667	6600
21.57500	6519
21.58333	6443
21.59167	6369
21.60000	6297
21.60833	6227
21.61667	6158
21.62500	6091
21.63333	6024
21.64167	5959
21.65000	5896
21.65833	5834
21.66667	5777
21.67500	5722
21.68333	5671
21.69167	5621
21.70000	5572
21.70833	5522
21.71667	5469
21.72500	5420
21.73333	5373
21.74167	5329
21.75000	5286
21.75833	5244
21.76667	5202
21.77500	5157
21.78333	5113
21.79167	5071
21.80000	5032
21.80833	4995
21.81667	4960
21.82500	4927
21.83333	4895
21.84167	4862
21.85000	4829
21.85833	4796
21.86667	4763
21.87500	4730
21.88333	4699
21.89167	4669
21.90000	4640
21.90833	4612
21.91667	4583
21.92500	4555
21.93333	4527
21.94167	4499
21.95000	4474
21.95833	4449
21.96667	4426
21.97500	4402
21.98333	4378
21.99167	4351
22.00000	4325
22.00833	4300
22.01667	4276
22.02500	4255
22.03333	4233
22.04167	4212
22.05000	4191
22.05833	4171
22.06667	4153
22.07500	4139
22.08333	4124
22.09167	4108
22.10000	4090
22.10833	4069
22.11667	4046
22.12500	4026
22.13333	4009
22.14167	3995
22.15000	3980
22.15833	3963
22.16667	3944
22.17500	3925
22.18333	3907
22.19167	3889
22.20000	3870
22.20833	3852
22.21667	3835
22.22500	3821
22.23333	3810
22.24167	3798
22.25000	3785
22.25833	3768
22.26667	3748
22.27500	3729
22.28333	3710
22.29167	3693
22.30000	3678
22.30833	3664
22.31667	3651
22.32500	3638
22.33333	3624
22.34167	3608
22.35000	3589
22.35833	3567
22.36667	3545
22.37500	3524
22.38333	3505
22.39167	3487
22.40000	3470
22.40833	3453
22.41667	3434
22.42500	3415
22.43333	3394
22.44167	3373
22.45000	3352
22.45833	3333
22.46667	3314
22.47500	3295
22.48333	3274
22.49167	3253
22.50000	3232
22.50833	3212
22.51667	3193
22.52500	3173
22.53333	3151
22.54167	3128
22.55000	3105
22.55833	3082
22.56667	3059
22.57500	3036
22.58333	3013
22.59167	2989
22.60000	2964
22.60833	2941
22.61667	2922
22.62500	2905
22.63333	2887
22.64167	2870
22.65000	2850
22.65833	2828
22.66667	2805
22.67500	2782
22.68333	2761
22.69167	2741
22.70000	2721
22.70833	2702
22.71667	2682
22.72500	2662
22.73333	2641
22.74167	2619
22.75000	2598
22.75833	2579
22.76667	2562
22.77500	2545
22.78333	2528
22.79167	2508
22.80000	2487
22.80833	2468
22.81667	2450
22.82500	2433
22.83333	2416
22.84167	2399
22.85000	2380
22.85833	2361
22.86667	2343
22.87500	2328
22.88333	2314
22.89167	2300
22.90000	2285
22.90833	2271
22.91667	2256
22.92500	2241
22.93333	2227
22.94167	2214
22.95000	2203
22.95833	2193
22.96667	2183
22.97500	2172
22.98333	2161
22.99167	2150
23.00000	2138
23.00833	2126
23.01667	2113
23.02500	2101
23.03333	2088
23.04167	2076
23.05000	2063
23.05833	2052
23.06667	2041
23.07500	2032
23.08333	2024
23.09167	2017
23.10000	2011
23.10833	2005
23.11667	1998
23.12500	1993
23.13333	1987
23.14167	1980
23.15000	1973
23.15833	1966
23.16667	1960
23.17500	1954
23.18333	1949
23.19167	1944
23.20000	1938
23.20833	1930
23.21667	1921
23.22500	1911
23.23333	1903
23.24167	1895
23.25000	1888
23.25833	1881
23.26667	1875
23.27500	1868
23.28333	1862
23.29167	1857
23.30000	1854
23.30833	1851
23.31667	1848
23.32500	1844
23.33333	1840
23.34167	1834
23.35000	1827
23.35833	1818
23.36667	1809
23.37500	1801
23.38333	1794
23.39167	1790
23.40000	1788
23.40833	1787
23.41667	1785
23.42500	1782
23.43333	1778
23.44167	1773
23.45000	1769
23.45833	1764
23.46667	1758
23.47500	1751
23.48333	1742
23.49167	1731
23.50000	1719
23.50833	1708
23.51667	1700
23.52500	1695
23.53333	1693
23.54167	1692
23.55000	1691
23.55833	1689
23.56667	1685
23.57500	1678
23.58333	1671
23.59167	1665
23.60000	1661
23.60833	1658
23.61667	1656
23.62500	1652
23.63333	1646
23.64167	1637
23.65000	1627
23.65833	1618
23.66667	1611
23.67500	1608
23.68333	1606
23.69167	1605
23.70000	1606
23.70833	1604
23.71667	1600
23.72500	1594
23.73333	1586
23.74167	1577
23.75000	1568
23.75833	1559
23.76667	1552
23.77500	1545
23.78333	1538
23.79167	1532
23.80000	1525
23.80833	1519
23.81667	1513
23.82500	1508
23.83333	1503
23.84167	1498
23.85000	1494
23.85833	1491
23.86667	1489
23.87500	1488
23.88333	1488
23.89167	1489
23.90000	1490
23.90833	1491
23.91667	1490
23.92500	1486
23.93333	1478
23.94167	1470
23.95000	1462
23.95833	1455
23.96667	1451
23.97500	1448
23.98333	1446
23.99167	1445
24.00000	1446
24.00833	1447
24.01667	1450
24.02500	1453
24.03333	1454
24.04167	1455
24.05000	1457
24.05833	1461
24.06667	1466
24.07500	1471
24.08333	1476
24.09167	1481
24.10000	1484
24.10833	1486
24.11667	1490
24.12500	1495
24.13333	1502
24.14167	1510
24.15000	1517
24.15833	1523
24.16667	1528
24.17500	1534
24.18333	1539
24.19167	1546
24.20000	1553
24.20833	1560
24.21667	1568
24.22500	1578
24.23333	1588
24.24167	1598
24.25000	1609
24.25833	1619
24.26667	1630
24.27500	1643
24.28333	1655
24.29167	1667
24.30000	1678
24.30833	1689
24.31667	1700
24.32500	1712
24.33333	1724
24.34167	1737
24.35000	1750
24.35833	1763
24.36667	1777
24.37500	1793
24.38333	1808
24.39167	1825
24.40000	1840
24.40833	1853
24.41667	1864
24.42500	1873
24.43333	1882
24.44167	1891
24.45000	1902
24.45833	1915
24.46667	1929
24.47500	1945
24.48333	1961
24.49167	1977
24.50000	1992
24.50833	2003
24.51667	2013
24.52500	2022
24.53333	2032
24.54167	2042
24.55000	2054
24.55833	2067
24.56667	2076
24.57500	2083
24.58333	2088
24.59167	2092
24.60000	2097
24.60833	2103
24.61667	2109
24.62500	2115
24.63333	2119
24.64167	2122
24.65000	2125
24.65833	2129
24.66667	2132
24.67500	2134
24.68333	2136
24.69167	2137
24.70000	2137
24.70833	2137
24.71667	2135
24.72500	2132
24.73333	2129
24.74167	2127
24.75000	2126
24.75833	2126
24.76667	2126
24.77500	2124
24.78333	2120
24.79167	2115
24.80000	2109
24.80833	2102
24.81667	2094
24.82500	2087
24.83333	2079
24.84167	2072
24.85000	2066
24.85833	2060
24.86667	2053
24.87500	2047
24.88333	2039
24.89167	2031
24.90000	2020
24.90833	2008
24.91667	1994
24.92500	1979
24.93333	1964
24.94167	1950
24.95000	1937
24.95833	1925
24.96667	1915
24.97500	1906
24.98333	1897
24.99167	1887
25.00000	1876
25.00833	1862
25.01667	1848
25.02500	1832
25.03333	1816
25.04167	1800
25.05000	1784
25.05833	1768
25.06667	1754
25.07500	1741
25.08333	1729
25.09167	1717
25.10000	1703
25.10833	1688
25.11667	1671
25.12500	1655
25.13333	1638
25.14167	1622
25.15000	1606
25.15833	1592
25.16667	1578
25.17500	1566
25.18333	1554
25.19167	1542
25.20000	1530
25.20833	1517
25.21667	1503
25.22500	1488
25.23333	1472
25.24167	1457
25.25000	1443
25.25833	1432
25.26667	1422
25.27500	1415
25.28333	1408
25.29167	1400
25.30000	1392
25.30833	1382
25.31667	1370
25.32500	1358
25.33333	1346
25.34167	1334
25.35000	1322
25.35833	1310
25.36667	1301
25.37500	1293
25.38333	1287
25.39167	1283
25.40000	1280
25.40833	1276
25.41667	1272
25.42500	1265
25.43333	1256
25.44167	1246
25.45000	1237
25.45833	1229
25.46667	1223
25.47500	1220
25.48333	1216
25.49167	1211
25.50000	1204
25.50833	1196
25.51667	1187
25.52500	1181
25.53333	1177
25.54167	1175
25.55000	1175
25.55833	1174
25.56667	1172
25.57500	1170
25.58333	1166
25.59167	1161
25.60000	1156
25.60833	1150
25.61667	1146
25.62500	1143
25.63333	1141
25.64167	1139
25.65000	1138
25.65833	1137
25.66667	1136
25.67500	1136
25.68333	1135
25.69167	1132
25.70000	1127
25.70833	1121
25.71667	1114
25.72500	1108
25.73333	1104
25.74167	1103
25.75000	1101
25.75833	1100
25.76667	1098
25.77500	1096
25.78333	1094
25.79167	1094
25.80000	1095
25.80833	1095
25.81667	1095
25.82500	1093
25.83333	1092
25.84167	1091
25.85000	1092
25.85833	1093
25.86667	1095
25.87500	1096
25.88333	1095
25.89167	1092
25.90000	1089
25.90833	1087
25.91667	1087
25.92500	1091
25.93333	1096
25.94167	1102
25.95000	1104
25.95833	1104
25.96667	1102
25.97500	1099
25.98333	1097
25.99167	1096
26.00000	1097
26.00833	1100
26.01667	1103
26.02500	1107
26.03333	1110
26.04167	1113
26.05000	1115
26.05833	1115
26.06667	1116
26.07500	1118
26.08333	1122
26.09167	1127
26.10000	1133
26.10833	1139
26.11667	1144
26.12500	1148
26.13333	1153
26.14167	1158
26.15000	1163
26.15833	1168
26.16667	1173
26.17500	1177
26.18333	1180
26.19167	1182
26.20000	1184
26.20833	1185
26.21667	1186
26.22500	1190
26.23333	1196
26.24167	1204
26.25000	1212
26.25833	1221
26.26667	1228
26.27500	1235
26.28333	1242
26.29167	1251
26.30000	1260
26.30833	1269
26.31667	1277
26.32500	1285
26.33333	1294
26.34167	1302
26.35000	1308
26.35833	1314
26.36667	1319
26.37500	1323
26.38333	1328
26.39167	1335
26.40000	1343
26.40833	1351
26.41667	1357
26.42500	1363
26.43333	1368
26.44167	1372
26.45000	1378
26.45833	1385
26.46667	1391
26.47500	1397
26.48333	1403
26.49167	1410
26.50000	1419
26.50833	1431
26.51667	1444
26.52500	1455
26.53333	1463
26.54167	1470
26.55000	1476
26.55833	1482
26.56667	1488
26.57500	1496
26.58333	1503
26.59167	1510
26.60000	1517
26.60833	1523
26.61667	1528
26.62500	1532
26.63333	1535
26.64167	1535
26.65000	1534
26.65833	1533
26.66667	1533
26.67500	1535
26.68333	1537
26.69167	1539
26.70000	1540
26.70833	1540
26.71667	1540
26.72500	1541
26.73333	1544
26.74167	1549
26.75000	1555
26.75833	1562
26.76667	1567
26.77500	1571
26.78333	1574
26.79167	1577
26.80000	1579
26.80833	1579
26.81667	1576
26.82500	1572
26.83333	1568
26.84167	1566
26.85000	1565
26.85833	1566
26.86667	1568
26.87500	1570
26.88333	1572
26.89167	1574
26.90000	1574
26.90833	1571
26.91667	1566
26.92500	1560
26.93333	1552
26.94167	1546
26.95000	1540
26.95833	1536
26.96667	1533
26.97500	1530
26.98333	1527
26.99167	1521
27.00000	1514
27.00833	1508
27.01667	1502
27.02500	1496
27.03333	1493
27.04167	1489
27.05000	1487
27.05833	1484
27.06667	1482
27.07500	1478
27.08333	1472
27.09167	1466
27.10000	1459
27.10833	1453
27.11667	1449
27.12500	1446
27.13333	1441
27.14167	1436
27.15000	1430
27.15833	1422
27.16667	1415
27.17500	1408
27.18333	1403
27.19167	1397
27.20000	1391
27.20833	1385
27.21667	1379
27.22500	1373
27.23333	1367
27.24167	1360
27.25000	1355
27.25833	1351
27.26667	1348
27.27500	1344
27.28333	1339
27.29167	1333
27.30000	1328
27.30833	1323
27.31667	1319
27.32500	1315
27.33333	1312
27.34167	1309
27.35000	1307
27.35833	1304
27.36667	1301
27.37500	1296
27.38333	1293
27.39167	1291
27.40000	1291
27.40833	1290
27.41667	1288
27.42500	1286
27.43333	1284
27.44167	1284
27.45000	1285
27.45833	1288
27.46667	1290
27.47500	1290
27.48333	1289
27.49167	1289
27.50000	1288
27.50833	1288
27.51667	1289
27.52500	1290
27.53333	1293
27.54167	1299
27.55000	1304
27.55833	1309
27.56667	1311
27.57500	1309
27.58333	1306
27.59167	1304
27.60000	1304
27.60833	1305
27.61667	1306
27.62500	1309
27.63333	1313
27.64167	1318
27.65000	1323
27.65833	1328
27.66667	1331
27.67500	1334
27.68333	1336
27.69167	1341
27.70000	1347
27.70833	1356
27.71667	1368
27.72500	1378
27.73333	1387
27.74167	1394
27.75000	1399
27.75833	1404
27.76667	1410
27.77500	1419
27.78333	1429
27.79167	1440
27.80000	1452
27.80833	1464
27.81667	1477
27.82500	1488
27.83333	1497
27.84167	1507
27.85000	1517
27.85833	1527
27.86667	1538
27.87500	1551
27.88333	1564
27.89167	1576
27.90000	1588
27.90833	1598
27.91667	1609
27.92500	1619
27.93333	1631
27.94167	1644
27.95000	1657
27.95833	1670
27.96667	1682
27.97500	1694
27.98333	1707
27.99167	1721
28.00000	1738
28.00833	1754
28.01667	1771
28.02500	1787
28.03333	1802
28.04167	1817
28.05000	1833
28.05833	1849
28.06667	1864
28.07500	1877
28.08333	1889
28.09167	1902
28.10000	1915
28.10833	1930
28.11667	1946
28.12500	1963
28.13333	1979
28.14167	1995
28.15000	2011
28.15833	2027
28.16667	2041
28.17500	2053
28.18333	2064
28.19167	2074
28.20000	2084
28.20833	2094
28.21667	2104
28.22500	2116
28.23333	2128
28.24167	2139
28.25000	2149
28.25833	2158
28.26667	2166
28.27500	2174
28.28333	2182
28.29167	2191
28.30000	2201
28.30833	2212
28.31667	2223
28.32500	2233
28.33333	2243
28.34167	2251
28.35000	2258
28.35833	2263
28.36667	2267
28.37500	2271
28.38333	2275
28.39167	2280
28.40000	2285
28.40833	2291
28.41667	2296
28.42500	2300
28.43333	2301
28.44167	2300
28.45000	2297
28.45833	2295
28.46667	2292
28.47500	2290
28.48333	2288
28.49167	2288
28.50000	2289
28.50833	2290
28.51667	2292
28.52500	2293
28.53333	2293
28.54167	2291
28.55000	2289
28.55833	2288
28.56667	2287
28.57500	2286
28.58333	2283
28.59167	2279
28.60000	2272
28.60833	2266
28.61667	2259
28.62500	2253
28.63333	2246
28.64167	2240
28.65000	2235
28.65833	2231
28.66667	2228
28.67500	2226
28.68333	2226
28.69167	2224
28.70000	2221
28.70833	2217
28.71667	2212
28.72500	2208
28.73333	2204
28.74167	2199
28.75000	2194
28.75833	2189
28.76667	2183
28.77500	2176
28.78333	2168
28.79167	2158
28.80000	2149
28.80833	2139
28.81667	2131
28.82500	2124
28.83333	2120
28.84167	2117
28.85000	2115
28.85833	2113
28.86667	2110
28.87500	2108
28.88333	2104
28.89167	2101
28.90000	2097
28.90833	2093
28.91667	2089
28.92500	2084
28.93333	2081
28.94167	2079
28.95000	2076
28.95833	2075
28.96667	2073
28.97500	2072
28.98333	2070
28.99167	2067
29.00000	2064
29.00833	2062
29.01667	2063
29.02500	2065
29.03333	2069
29.04167	2073
29.05000	2076
29.05833	2077
29.06667	2076
29.07500	2075
29.08333	2074
29.09167	2074
29.10000	2077
29.10833	2081
29.11667	2086
29.12500	2092
29.13333	2099
29.14167	2105
29.15000	2112
29.15833	2119
29.16667	2126
29.17500	2132
29.18333	2140
29.19167	2149
29.20000	2159
29.20833	2170
29.21667	2181
29.22500	2190
29.23333	2196
29.24167	2203
29.25000	2211
29.25833	2221
29.26667	2232
29.27500	2243
29.28333	2255
29.29167	2268
29.30000	2282
29.30833	2299
29.31667	2318
29.32500	2337
29.33333	2355
29.34167	2372
29.35000	2389
29.35833	2408
29.36667	2426
29.37500	2445
29.38333	2465
29.39167	2484
29.40000	2504
29.40833	2524
29.41667	2546
29.42500	2569
29.43333	2592
29.44167	2615
29.45000	2640
29.45833	2665
29.46667	2691
29.47500	2717
29.48333	2744
29.49167	2772
29.50000	2801
29.50833	2832
29.51667	2865
29.52500	2898
29.53333	2932
29.54167	2967
29.55000	3005
29.55833	3045
29.56667	3087
29.57500	3132
29.58333	3177
29.59167	3223
29.60000	3271
29.60833	3319
29.61667	3372
29.62500	3426
29.63333	3486
29.64167	3549
29.65000	3615
29.65833	3684
29.66667	3754
29.67500	3827
29.68333	3902
29.69167	3980
29.70000	4062
29.70833	4147
29.71667	4239
29.72500	4335
29.73333	4439
29.74167	4546
29.75000	4658
29.75833	4774
29.76667	4893
29.77500	5018
29.78333	5145
29.79167	5281
29.80000	5423
29.80833	5573
29.81667	5737
29.82500	5908
29.83333	6094
29.84167	6286
29.85000	6485
29.85833	6694
29.86667	6905
29.87500	7129
29.88333	7359
29.89167	7604
29.90000	7862
29.90833	8130
29.91667	8417
29.92500	8701
29.93333	9007
29.94167	9360
29.95000	9729
29.95833	10085
29.96667	10434
29.97500	10805
29.98333	11181
29.99167	11576
30.00000	12037
30.00833	12526
30.01667	13015
30.02500	13504
30.03333	13999
30.04167	14485
30.05000	14976
30.05833	15549
30.06667	16176
30.07500	16798
30.08333	17388
30.09167	17993
30.10000	18620
30.10833	19269
30.11667	19960
30.12500	20645
30.13333	21372
30.14167	22193
30.15000	23033
30.15833	23826
30.16667	24588
30.17500	25410
30.18333	26303
30.19167	27201
30.20000	28050
30.20833	28863
30.21667	29768
30.22500	30764
30.23333	31759
30.24167	32693
30.25000	33623
30.25833	34581
30.26667	35514
30.27500	36523
30.28333	37636
30.29167	38747
30.30000	39785
30.30833	40794
30.31667	41839
30.32500	42876
30.33333	43961
30.34167	45118
30.35000	46265
30.35833	47328
30.36667	48307
30.37500	49345
30.38333	50490
30.39167	51644
30.40000	52721
30.40833	53754
30.41667	54807
30.42500	55810
30.43333	56830
30.44167	57939
30.45000	59051
30.45833	60084
30.46667	61049
30.47500	62027
30.48333	62985
30.49167	63949
30.50000	64906
30.50833	65834
30.51667	66761
30.52500	67625
30.53333	68480
30.54167	69389
30.55000	70283
30.55833	71096
30.56667	71840
30.57500	72578
30.58333	73287
30.59167	73985
30.60000	74666
30.60833	75311
30.61667	75940
30.62500	76522
30.63333	77085
30.64167	77646
30.65000	78169
30.65833	78623
30.66667	79022
30.67500	79401
30.68333	79747
30.69167	80067
30.70000	80357
30.70833	80611
30.71667	80837
30.72500	81023
30.73333	81176
30.74167	81293
30.75000	81372
30.75833	81415
30.76667	81422
30.77500	81392
30.78333	81327
30.79167	81223
30.80000	81084
30.80833	80911
30.81667	80701
30.82500	80464
30.83333	80188
30.84167	79882
30.85000	79541
30.85833	79161
30.86667	78756
30.87500	78307
30.88333	77839
30.89167	77338
30.90000	76812
30.90833	76265
30.91667	75679
30.92500	75077
30.93333	74433
30.94167	73766
30.95000	73071
30.95833	72340
30.96667	71600
30.97500	70818
30.98333	70033
30.99167	69224
31.00000	68399
31.00833	67568
31.01667	66703
31.02500	65841
31.03333	64946
31.04167	64042
31.05000	63124
31.05833	62177
31.06667	61237
31.07500	60264
31.08333	59302
31.09167	58331
31.10000	57355
31.10833	56391
31.11667	55403
31.12500	54434
31.13333	53441
31.14167	52453
31.15000	51464
31.15833	50462
31.16667	49483
31.17500	48486
31.18333	47513
31.19167	46536
31.20000	45562
31.20833	44608
31.21667	43639
31.22500	42699
31.23333	41749
31.24167	40813
31.25000	39888
31.25833	38958
31.26667	38059
31.27500	37153
31.28333	36278
31.29167	35412
31.30000	34557
31.30833	33728
31.31667	32895
31.32500	32091
31.33333	31283
31.34167	30492
31.35000	29715
31.35833	28940
31.36667	28196
31.37500	27453
31.38333	26742
31.39167	26045
31.40000	25363
31.40833	24709
31.41667	24057
31.42500	23434
31.43333	22812
31.44167	22207
31.45000	21615
31.45833	21029
31.46667	20470
31.47500	19917
31.48333	19389
31.49167	18874
31.50000	18372
31.50833	17890
31.51667	17411
31.52500	16955
31.53333	16504
31.54167	16069
31.55000	15649
31.55833	15236
31.56667	14845
31.57500	14457
31.58333	14088
31.59167	13728
31.60000	13377
31.60833	13043
31.61667	12712
31.62500	12399
31.63333	12090
31.64167	11793
31.65000	11508
31.65833	11228
31.66667	10964
31.67500	10703
31.68333	10456
31.69167	10217
31.70000	9984
31.70833	9761
31.71667	9539
31.72500	9329
31.73333	9124
31.74167	8928
31.75000	8741
31.75833	8560
31.76667	8390
31.77500	8222
31.78333	8063
31.79167	7908
31.80000	7756
31.80833	7611
31.81667	7466
31.82500	7329
31.83333	7194
31.84167	7064
31.85000	6938
31.85833	6815
31.86667	6701
31.87500	6590
31.88333	6487
31.89167	6387
31.90000	6291
31.90833	6197
31.91667	6103
31.92500	6014
31.93333	5927
31.94167	5845
31.95000	5768
31.95833	5693
31.96667	5623
31.97500	5555
31.98333	5489
31.99167	5425
32.00000	5364
32.00833	5304
32.01667	5245
32.02500	5189
32.03333	5135
32.04167	5084
32.05000	5040
32.05833	4998
32.06667	4957
32.07500	4915
32.08333	4874
32.09167	4833
32.10000	4794
32.10833	4759
32.11667	4729
32.12500	4702
32.13333	4677
32.14167	4654
32.15000	4634
32.15833	4616
32.16667	4602
32.17500	4590
32.18333	4579
32.19167	4569
32.20000	4558
32.20833	4545
32.21667	4531
32.22500	4519
32.23333	4510
32.24167	4504
32.25000	4504
32.25833	4507
32.26667	4512
32.27500	4518
32.28333	4524
32.29167	4532
32.30000	4540
32.30833	4551
32.31667	4566
32.32500	4584
32.33333	4605
32.34167	4629
32.35000	4656
32.35833	4686
32.36667	4718
32.37500	4754
32.38333	4792
32.39167	4832
32.40000	4874
32.40833	4918
32.41667	4965
32.42500	5014
32.43333	5068
32.44167	5124
32.45000	5182
32.45833	5243
32.46667	5307
32.47500	5376
32.48333	5450
32.49167	5530
32.50000	5616
32.50833	5706
32.51667	5802
32.52500	5900
32.53333	6003
32.54167	6109
32.55000	6219
32.55833	6334
32.56667	6453
32.57500	6580
32.58333	6712
32.59167	6851
32.60000	6998
32.60833	7151
32.61667	7315
32.62500	7481
32.63333	7659
32.64167	7842
32.65000	8035
32.65833	8238
32.66667	8443
32.67500	8660
32.68333	8880
32.69167	9107
32.70000	9342
32.70833	9584
32.71667	9842
32.72500	10104
32.73333	10382
32.74167	10670
32.75000	10971
32.75833	11288
32.76667	11609
32.77500	11946
32.78333	12285
32.79167	12635
32.80000	12993
32.80833	13357
32.81667	13740
32.82500	14125
32.83333	14529
32.84167	14941
32.85000	15368
32.85833	15816
32.86667	16267
32.87500	16740
32.88333	17212
32.89167	17696
32.90000	18188
32.90833	18682
32.91667	19197
32.92500	19712
32.93333	20249
32.94167	20792
32.95000	21347
32.95833	21919
32.96667	22486
32.97500	23075
32.98333	23660
32.99167	24258
33.00000	24866
33.00833	25473
33.01667	26101
33.02500	26723
33.03333	27365
33.04167	28004
33.05000	28644
33.05833	29294
33.06667	29931
33.07500	30584
33.08333	31228
33.09167	31881
33.10000	32538
33.10833	33190
33.11667	33858
33.12500	34512
33.13333	35178
33.14167	35836
33.15000	36489
33.15833	37145
33.16667	37780
33.17500	38423
33.18333	39048
33.19167	39673
33.20000	40294
33.20833	40902
33.21667	41518
33.22500	42115
33.23333	42717
33.24167	43306
33.25000	43883
33.25833	44455
33.26667	45003
33.27500	45549
33.28333	46075
33.29167	46595
33.30000	47107
33.30833	47599
33.31667	48088
33.32500	48551
33.33333	49009
33.34167	49449
33.35000	49871
33.35833	50284
33.36667	50672
33.37500	51051
33.38333	51407
33.39167	51748
33.40000	52074
33.40833	52378
33.41667	52672
33.42500	52944
33.43333	53203
33.44167	53444
33.45000	53663
33.45833	53865
33.46667	54042
33.47500	54199
33.48333	54332
33.49167	54445
33.50000	54540
33.50833	54615
33.51667	54675
33.52500	54715
33.53333	54735
33.54167	54735
33.55000	54715
33.55833	54675
33.56667	54615
33.57500	54533
33.58333	54433
33.59167	54312
33.60000	54173
33.60833	54017
33.61667	53839
33.62500	53647
33.63333	53434
33.64167	53206
33.65000	52963
33.65833	52700
33.66667	52424
33.67500	52120
33.68333	51802
33.69167	51461
33.70000	51101
33.70833	50729
33.71667	50335
33.72500	49936
33.73333	49515
33.74167	49087
33.75000	48648
33.75833	48191
33.76667	47732
33.77500	47251
33.78333	46766
33.79167	46262
33.80000	45744
33.80833	45220
33.81667	44675
33.82500	44136
33.83333	43581
33.84167	43026
33.85000	42464
33.85833	41886
33.86667	41310
33.87500	40711
33.88333	40117
33.89167	39510
33.90000	38898
33.90833	38293
33.91667	37675
33.92500	37070
33.93333	36455
33.94167	35845
33.95000	35235
33.95833	34615
33.96667	34007
33.97500	33383
33.98333	32771
33.99167	32152
34.00000	31533
34.00833	30928
34.01667	30314
34.02500	29720
34.03333	29117
34.04167	28522
34.05000	27931
34.05833	27334
34.06667	26753
34.07500	26166
34.08333	25595
34.09167	25027
34.10000	24466
34.10833	23918
34.11667	23365
34.12500	22831
34.13333	22295
34.14167	21772
34.15000	21260
34.15833	20748
34.16667	20252
34.17500	19751
34.18333	19267
34.19167	18787
34.20000	18314
34.20833	17856
34.21667	17397
34.22500	16958
34.23333	16521
34.24167	16096
34.25000	15682
34.25833	15269
34.26667	14870
34.27500	14467
34.28333	14079
34.29167	13696
34.30000	13323
34.30833	12965
34.31667	12610
34.32500	12272
34.33333	11935
34.34167	11609
34.35000	11292
34.35833	10977
34.36667	10675
34.37500	10374
34.38333	10085
34.39167	9801
34.40000	9523
34.40833	9258
34.41667	8994
34.42500	8744
34.43333	8496
34.44167	8257
34.45000	8024
34.45833	7793
34.46667	7575
34.47500	7360
34.48333	7155
34.49167	6956
34.50000	6760
34.50833	6572
34.51667	6383
34.52500	6204
34.53333	6029
34.54167	5862
34.55000	5702
34.55833	5544
34.56667	5393
34.57500	5242
34.58333	5099
34.59167	4960
34.60000	4825
34.60833	4696
34.61667	4567
34.62500	4445
34.63333	4324
34.64167	4208
34.65000	4098
34.65833	3991
34.66667	3888
34.67500	3785
34.68333	3687
34.69167	3590
34.70000	3496
34.70833	3406
34.71667	3320
34.72500	3239
34.73333	3158
34.74167	3080
34.75000	3002
34.75833	2925
34.76667	2854
34.77500	2788
34.78333	2727
34.79167	2669
34.80000	2612
34.80833	2555
34.81667	2495
34.82500	2437
34.83333	2381
34.84167	2328
34.85000	2278
34.85833	2230
34.86667	2186
34.87500	2143
34.88333	2102
34.89167	2061
34.90000	2019
34.90833	1978
34.91667	1936
34.92500	1896
34.93333	1857
34.94167	1821
34.95000	1788
34.95833	1757
34.96667	1727
34.97500	1698
34.98333	1670
34.99167	1640
35.00000	1611
35.00833	1584
35.01667	1558
35.02500	1533
35.03333	1507
35.04167	1482
35.05000	1456
35.05833	1430
35.06667	1406
35.07500	1386
35.08333	1367
35.09167	1351
35.10000	1336
35.10833	1322
35.11667	1306
35.12500	1291
35.13333	1275
35.14167	1260
35.15000	1245
35.15833	1230
35.16667	1215
35.17500	1198
35.18333	1182
35.19167	1167
35.20000	1152
35.20833	1139
35.21667	1125
35.22500	1112
35.23333	1099
35.24167	1086
35.25000	1073
35.25833	1061
35.26667	1050
35.27500	1039
35.28333	1027
35.29167	1016
35.30000	1006
35.30833	997
35.31667	989
35.32500	982
35.33333	975
35.34167	968
35.35000	962
35.35833	956
35.36667	949
35.37500	941
35.38333	933
35.39167	924
35.40000	916
35.40833	910
35.41667	906
35.42500	902
35.43333	896
35.44167	889
35.45000	882
35.45833	875
35.46667	867
35.47500	858
35.48333	849
35.49167	840
35.50000	832
35.50833	826
35.51667	821
35.52500	817
35.53333	812
35.54167	807
35.55000	804
35.55833	800
35.56667	795
35.57500	789
35.58333	783
35.59167	775
35.60000	768
35.60833	761
35.61667	755
35.62500	748
35.63333	742
35.64167	738
35.65000	735
35.65833	735
35.66667	736
35.67500	737
35.68333	736
35.69167	734
35.70000	729
35.70833	723
35.71667	717
35.72500	712
35.73333	707
35.74167	703
35.75000	700
35.75833	696
35.76667	694
35.77500	691
35.78333	689
35.79167	685
35.80000	680
35.80833	676
35.81667	672
35.82500	670
35.83333	668
35.84167	666
35.85000	663
35.85833	659
35.86667	655
35.87500	650
35.88333	645
35.89167	640
35.90000	636
35.90833	633
35.91667	630
35.92500	628
35.93333	625
35.94167	622
35.95000	619
35.95833	616
35.96667	613
35.97500	612
35.98333	612
35.99167	610
36.00000	607
36.00833	603
36.01667	599
36.02500	596
36.03333	595
36.04167	596
36.05000	597
36.05833	597
36.06667	597
36.07500	597
36.08333	597
36.09167	597
36.10000	597
36.10833	596
36.11667	592
36.12500	589
36.13333	585
36.14167	582
36.15000	578
36.15833	575
36.16667	573
36.17500	571
36.18333	569
36.19167	567
36.20000	565
36.20833	561
36.21667	558
36.22500	554
36.23333	550
36.24167	546
36.25000	542
36.25833	539
36.26667	537
36.27500	536
36.28333	537
36.29167	537
36.30000	537
36.30833	537
36.31667	535
36.32500	533
36.33333	531
36.34167	529
36.35000	526
36.35833	523
36.36667	520
36.37500	516
36.38333	512
36.39167	510
36.40000	508
36.40833	505
36.41667	503
36.42500	501
36.43333	499
36.44167	499
36.45000	499
36.45833	499
36.46667	497
36.47500	492
36.48333	488
36.49167	483
36.50000	479
36.50833	475
36.51667	470
36.52500	466
36.53333	464
36.54167	463
36.55000	465
36.55833	467
36.56667	470
36.57500	470
36.58333	470
36.59167	470
36.60000	469
36.60833	469
36.61667	468
36.62500	466
36.63333	463
36.64167	459
36.65000	455
36.65833	453
36.66667	452
36.67500	453
36.68333	454
36.69167	456
36.70000	456
36.70833	456
36.71667	455
36.72500	453
36.73333	451
36.74167	449
36.75000	446
36.75833	443
36.76667	437
36.77500	430
36.78333	424
36.79167	418
36.80000	415
36.80833	416
36.81667	420
36.82500	426
36.83333	430
36.84167	432
36.85000	431
36.85833	428
36.86667	425
36.87500	424
36.88333	426
36.89167	427
36.90000	428
36.90833	428
36.91667	425
36.92500	423
36.93333	422
36.94167	423
36.95000	421
36.95833	418
36.96667	413
36.97500	408
36.98333	403
36.99167	400
37.00000	399
37.00833	399
37.01667	399
37.02500	399
37.03333	399
37.04167	398
37.05000	396
37.05833	394
37.06667	392
37.07500	390
37.08333	388
37.09167	387
37.10000	385
37.10833	384
37.11667	384
37.12500	384
37.13333	384
37.14167	384
37.15000	384
37.15833	384
37.16667	382
37.17500	380
37.18333	378
37.19167	376
37.20000	374
37.20833	373
37.21667	373
37.22500	375
37.23333	375
37.24167	375
37.25000	374
37.25833	372
37.26667	372
37.27500	372
37.28333	373
37.29167	373
37.30000	370
37.30833	366
37.31667	361
37.32500	357
37.33333	356
37.34167	358
37.35000	361
37.35833	363
37.36667	364
37.37500	363
37.38333	360
37.39167	357
37.40000	355
37.40833	356
37.41667	359
37.42500	362
37.43333	364
37.44167	364
37.45000	362
37.45833	359
37.46667	358
37.47500	359
37.48333	361
37.49167	363
37.50000	365
37.50833	368
37.51667	371
37.52500	374
37.53333	376
37.54167	377
37.55000	376
37.55833	373
37.56667	369
37.57500	366
37.58333	364
37.59167	363
37.60000	364
37.60833	365
37.61667	367
37.62500	367
37.63333	367
37.64167	365
37.65000	363
37.65833	359
37.66667	356
37.67500	352
37.68333	349
37.69167	346
37.70000	345
37.70833	344
37.71667	345
37.72500	347
37.73333	351
37.74167	354
37.75000	357
37.75833	360
37.76667	361
37.77500	362
37.78333	362
37.79167	363
37.80000	365
37.80833	367
37.81667	369
37.82500	370
37.83333	372
37.84167	373
37.85000	375
37.85833	376
37.86667	376
37.87500	375
37.88333	373
37.89167	372
37.90000	372
37.90833	372
37.91667	371
37.92500	369
37.93333	368
37.94167	367
37.95000	366
37.95833	367
37.96667	367
37.97500	368
37.98333	370
37.99167	373
38.00000	375
38.00833	377
38.01667	377
38.02500	376
38.03333	375
38.04167	374
38.05000	374
38.05833	373
38.06667	373
38.07500	372
38.08333	370
38.09167	370
38.10000	371
38.10833	372
38.11667	373
38.12500	375
38.13333	377
38.14167	379
38.15000	381
38.15833	382
38.16667	382
38.17500	380
38.18333	377
38.19167	373
38.20000	370
38.20833	366
38.21667	364
38.22500	363
38.23333	365
38.24167	368
38.25000	371
38.25833	373
38.26667	374
38.27500	374
38.28333	375
38.29167	375
38.30000	376
38.30833	376
38.31667	378
38.32500	380
38.33333	383
38.34167	386
38.35000	389
38.35833	391
38.36667	393
38.37500	394
38.38333	393
38.39167	392
38.40000	390
38.40833	389
38.41667	388
38.42500	387
38.43333	383
38.44167	378
38.45000	374
38.45833	371
38.46667	371
38.47500	376
38.48333	384
38.49167	392
38.50000	399
38.50833	403
38.51667	404
38.52500	401
38.53333	397
38.54167	392
38.55000	387
38.55833	383
38.56667	381
38.57500	380
38.58333	382
38.59167	385
38.60000	388
38.60833	391
38.61667	393
38.62500	392
38.63333	391
38.64167	388
38.65000	386
38.65833	385
38.66667	387
38.67500	391
38.68333	395
38.69167	399
38.70000	401
38.70833	400
38.71667	398
38.72500	396
38.73333	395
38.74167	396
38.75000	397
38.75833	400
38.76667	401
38.77500	402
38.78333	402
38.79167	401
38.80000	402
38.80833	405
38.81667	410
38.82500	416
38.83333	420
38.84167	424
38.85000	424
38.85833	422
38.86667	419
38.87500	418
38.88333	417
38.89167	418
38.90000	419
38.90833	420
38.91667	420
38.92500	420
38.93333	417
38.94167	414
38.95000	412
38.95833	410
38.96667	409
38.97500	408
38.98333	407
38.99167	407
39.00000	407
39.00833	408
39.01667	410
39.02500	413
39.03333	413
39.04167	412
39.05000	412
39.05833	413
39.06667	416
39.07500	421
39.08333	425
39.09167	427
39.10000	426
39.10833	422
39.11667	417
39.12500	412
39.13333	409
39.14167	407
39.15000	408
39.15833	411
39.16667	414
39.17500	416
39.18333	416
39.19167	413
39.20000	410
39.20833	408
39.21667	408
39.22500	410
39.23333	413
39.24167	414
39.25000	414
39.25833	413
39.26667	410
39.27500	407
39.28333	404
39.29167	400
39.30000	397
39.30833	395
39.31667	393
39.32500	392
39.33333	391
39.34167	389
39.35000	388
39.35833	387
39.36667	386
39.37500	386
39.38333	387
39.39167	386
39.40000	383
39.40833	380
39.41667	376
39.42500	373
39.43333	369
39.44167	366
39.45000	366
39.45833	368
39.46667	370
39.47500	373
39.48333	375
39.49167	375
39.50000	375
39.50833	373
39.51667	370
39.52500	367
39.53333	363
39.54167	360
39.55000	357
39.55833	356
39.56667	355
39.57500	354
39.58333	352
39.59167	350
39.60000	348
39.60833	347
39.61667	346
39.62500	345
39.63333	343
39.64167	341
39.65000	339
39.65833	338
39.66667	338
39.67500	338
39.68333	337
39.69167	334
39.70000	331
39.70833	328
39.71667	325
39.72500	322
39.73333	320
39.74167	320
39.75000	319
39.75833	316
39.76667	313
39.77500	310
39.78333	306
39.79167	303
39.80000	301
39.80833	301
39.81667	303
39.82500	305
39.83333	306
39.84167	305
39.85000	302
39.85833	296
39.86667	291
39.87500	287
39.88333	286
39.89167	286
39.90000	285
39.90833	285
39.91667	283
39.92500	281
39.93333	278
39.94167	277
39.95000	275
39.95833	274
39.96667	272
39.97500	272
39.98333	272
39.99167	274
40.00000	275
40.00833	277
40.01667	279
40.02500	281
40.03333	283
40.04167	284
40.05000	284
40.05833	282
40.06667	278
40.07500	273
40.08333	269
40.09167	266
40.10000	264
40.10833	264
40.11667	264
40.12500	265
40.13333	264
40.14167	262
40.15000	258
40.15833	254
40.16667	250
40.17500	248
40.18333	248
40.19167	249
40.20000	250
40.20833	251
40.21667	252
40.22500	252
40.23333	250
40.24167	246
40.25000	243
40.25833	240
40.26667	239
40.27500	241
40.28333	243
40.29167	244
40.30000	245
40.30833	245
40.31667	244
40.32500	245
40.33333	246
40.34167	249
40.35000	253
40.35833	256
40.36667	258
40.37500	260
40.38333	262
40.39167	263
40.40000	263
40.40833	264
40.41667	264
40.42500	266
40.43333	269
40.44167	274
40.45000	280
40.45833	285
40.46667	290
40.47500	293
40.48333	296
40.49167	299
40.50000	301
40.50833	304
40.51667	308
40.52500	312
40.53333	318
40.54167	326
40.55000	335
40.55833	345
40.56667	356
40.57500	366
40.58333	377
40.59167	389
40.60000	402
40.60833	415
40.61667	428
40.62500	440
40.63333	450
40.64167	460
40.65000	473
40.65833	487
40.66667	503
40.67500	523
40.68333	544
40.69167	566
40.70000	588
40.70833	609
40.71667	631
40.72500	653
40.73333	676
40.74167	700
40.75000	726
40.75833	755
40.76667	783
40.77500	811
40.78333	840
40.79167	869
40.80000	898
40.80833	928
40.81667	960
40.82500	994
40.83333	1030
40.84167	1070
40.85000	1113
40.85833	1159
40.86667	1204
40.87500	1249
40.88333	1294
40.89167	1341
40.90000	1389
40.90833	1439
40.91667	1493
40.92500	1546
40.93333	1600
40.94167	1653
40.95000	1706
40.95833	1758
40.96667	1811
40.97500	1866
40.98333	1922
40.99167	1982
41.00000	2045
41.00833	2109
41.01667	2176
41.02500	2243
41.03333	2312
41.04167	2382
41.05000	2451
41.05833	2521
41.06667	2591
41.07500	2663
41.08333	2735
41.09167	2812
41.10000	2891
41.10833	2968
41.11667	3047
41.12500	3124
41.13333	3201
41.14167	3278
41.15000	3355
41.15833	3435
41.16667	3515
41.17500	3598
41.18333	3680
41.19167	3761
41.20000	3842
41.20833	3919
41.21667	3996
41.22500	4071
41.23333	4148
41.24167	4225
41.25000	4304
41.25833	4387
41.26667	4469
41.27500	4554
41.28333	4637
41.29167	4719
41.30000	4801
41.30833	4881
41.31667	4960
41.32500	5036
41.33333	5110
41.34167	5182
41.35000	5253
41.35833	5325
41.36667	5395
41.37500	5467
41.38333	5537
41.39167	5605
41.40000	5671
41.40833	5733
41.41667	5796
41.42500	5855
41.43333	5913
41.44167	5970
41.45000	6025
41.45833	6079
41.46667	6131
41.47500	6184
41.48333	6234
41.49167	6283
41.50000	6330
41.50833	6374
41.51667	6415
41.52500	6453
41.53333	6488
41.54167	6520
41.55000	6549
41.55833	6575
41.56667	6598
41.57500	6619
41.58333	6638
41.59167	6655
41.60000	6670
41.60833	6683
41.61667	6694
41.62500	6702
41.63333	6706
41.64167	6707
41.65000	6704
41.65833	6700
41.66667	6694
41.67500	6686
41.68333	6676
41.69167	6663
41.70000	6649
41.70833	6631
41.71667	6611
41.72500	6589
41.73333	6564
41.74167	6538
41.75000	6510
41.75833	6480
41.76667	6449
41.77500	6414
41.78333	6377
41.79167	6340
41.80000	6300
41.80833	6258
41.81667	6210
41.82500	6160
41.83333	6106
41.84167	6051
41.85000	5993
41.85833	5933
41.86667	5872
41.87500	5809
41.88333	5746
41.89167	5682
41.90000	5618
41.90833	5555
41.91667	5490
41.92500	5427
41.93333	5362
41.94167	5296
41.95000	5229
41.95833	5160
41.96667	5089
41.97500	5016
41.98333	4942
41.99167	4865
42.00000	4788
42.00833	4711
42.01667	4632
42.02500	4555
42.03333	4476
42.04167	4398
42.05000	4321
42.05833	4245
42.06667	4170
42.07500	4094
42.08333	4018
42.09167	3940
42.10000	3859
42.10833	3780
42.11667	3699
42.12500	3621
42.13333	3543
42.14167	3465
42.15000	3389
42.15833	3313
42.16667	3238
42.17500	3162
42.18333	3085
42.19167	3007
42.20000	2927
42.20833	2849
42.21667	2771
42.22500	2697
42.23333	2626
42.24167	2557
42.25000	2489
42.25833	2421
42.26667	2357
42.27500	2294
42.28333	2233
42.29167	2173
42.30000	2112
42.30833	2053
42.31667	1994
42.32500	1936
42.33333	1878
42.34167	1821
42.35000	1764
42.35833	1708
42.36667	1654
42.37500	1600
42.38333	1550
42.39167	1501
42.40000	1454
42.40833	1411
42.41667	1370
42.42500	1331
42.43333	1292
42.44167	1255
42.45000	1218
42.45833	1181
42.46667	1146
42.47500	1111
42.48333	1077
42.49167	1044
42.50000	1013
42.50833	982
42.51667	953
42.52500	924
42.53333	892
42.54167	859
42.55000	828
42.55833	797
42.56667	769
42.57500	743
42.58333	719
42.59167	697
42.60000	677
42.60833	659
42.61667	641
42.62500	624
42.63333	607
42.64167	591
42.65000	574
42.65833	558
42.66667	542
42.67500	528
42.68333	515
42.69167	505
42.70000	495
42.70833	485
42.71667	474
42.72500	461
42.73333	447
42.74167	432
42.75000	418
42.75833	405
42.76667	396
42.77500	389
42.78333	385
42.79167	380
42.80000	373
42.80833	365
42.81667	355
42.82500	345
42.83333	336
42.84167	328
42.85000	322
42.85833	317
42.86667	313
42.87500	310
42.88333	306
42.89167	301
42.90000	296
42.90833	290
42.91667	284
42.92500	279
42.93333	274
42.94167	270
42.95000	267
42.95833	265
42.96667	264
42.97500	264
42.98333	265
42.99167	264
43.00000	261
43.00833	257
43.01667	253
43.02500	248
43.03333	245
43.04167	242
43.05000	241
43.05833	242
43.06667	243
43.07500	243
43.08333	242
43.09167	239
43.10000	236
43.10833	235
43.11667	237
43.12500	239
43.13333	239
43.14167	236
43.15000	233
43.15833	230
43.16667	228
43.17500	228
43.18333	227
43.19167	224
43.20000	219
43.20833	214
43.21667	211
43.22500	211
43.23333	214
43.24167	218
43.25000	221
43.25833	222
43.26667	221
43.27500	219
43.28333	217
43.29167	216
43.30000	216
43.30833	214
43.31667	211
43.32500	207
43.33333	204
43.34167	203
43.35000	203
43.35833	203
43.36667	203
43.37500	202
43.38333	200
43.39167	197
43.40000	194
43.40833	190
43.41667	186
43.42500	183
43.43333	181
43.44167	181
43.45000	182
43.45833	186
43.46667	189
43.47500	192
43.48333	194
43.49167	194
43.50000	194
43.50833	192
43.51667	190
43.52500	188
43.53333	186
43.54167	185
43.55000	182
43.55833	179
43.56667	175
43.57500	172
43.58333	171
43.59167	172
43.60000	177
43.60833	182
43.61667	187
43.62500	189
43.63333	188
43.64167	184
43.65000	178
43.65833	172
43.66667	167
43.67500	163
43.68333	160
43.69167	157
43.70000	154
43.70833	153
43.71667	155
43.72500	157
43.73333	160
43.74167	163
43.75000	166
43.75833	168
43.76667	170
43.77500	171
43.78333	172
43.79167	173
43.80000	173
43.80833	172
43.81667	171
43.82500	169
43.83333	167
43.84167	165
43.85000	164
43.85833	165
43.86667	165
43.87500	164
43.88333	161
43.89167	156
43.90000	151
43.90833	147
43.91667	145
43.92500	145
43.93333	146
43.94167	146
43.95000	146
43.95833	145
43.96667	143
43.97500	141
43.98333	141
43.99167	142
44.00000	145
44.00833	147
44.01667	148
44.02500	146
44.03333	143
44.04167	139
44.05000	133
44.05833	127
44.06667	122
44.07500	119
44.08333	119
44.09167	121
44.10000	126
44.10833	132
44.11667	138
44.12500	141
44.13333	141
44.14167	139
44.15000	134
44.15833	129
44.16667	124
44.17500	120
44.18333	118
44.19167	116
44.20000	116
44.20833	116
44.21667	116
44.22500	115
44.23333	115
44.24167	117
44.25000	120
44.25833	124
44.26667	128
44.27500	131
44.28333	130
44.29167	128
44.30000	124
44.30833	121
44.31667	119
44.32500	120
44.33333	121
44.34167	122
44.35000	123
44.35833	123
44.36667	120
44.37500	117
44.38333	113
44.39167	111
44.40000	111
44.40833	113
44.41667	115
44.42500	118
44.43333	119
44.44167	118
44.45000	118
44.45833	117
44.46667	116
44.47500	116
44.48333	115
44.49167	113
44.50000	112
44.50833	110
44.51667	108
44.52500	107
44.53333	107
44.54167	107
44.55000	108
44.55833	108
44.56667	108
44.57500	108
44.58333	110
44.59167	114
44.60000	118
44.60833	121
44.61667	122
44.62500	120
44.63333	116
44.64167	111
44.65000	108
44.65833	105
44.66667	102
44.67500	100
44.68333	99
44.69167	98
44.70000	98
44.70833	100
44.71667	102
44.72500	104
44.73333	104
44.74167	103
44.75000	103
44.75833	105
44.76667	107
44.77500	111
44.78333	113
44.79167	115
44.80000	114
44.80833	113
44.81667	113
44.82500	112
44.83333	111
44.84167	108
44.85000	105
44.85833	103
44.86667	100
44.87500	100
44.88333	102
44.89167	107
44.90000	113
44.90833	117
44.91667	119
44.92500	119
44.93333	118
44.94167	117
44.95000	116
44.95833	115
44.96667	114
44.97500	112
44.98333	110
44.99167	107
45.00000	105
45.00833	103
45.01667	104
45.02500	105
45.03333	107
45.04167	109
45.05000	110
45.05833	110
45.06667	109
45.07500	110
45.08333	112
45.09167	113
45.10000	114
45.10833	115
45.11667	117
45.12500	119
45.13333	121
45.14167	122
45.15000	121
45.15833	120
45.16667	118
45.17500	116
45.18333	114
45.19167	112
45.20000	110
45.20833	108
45.21667	107
45.22500	106
45.23333	108
45.24167	111
45.25000	114
45.25833	118
45.26667	120
45.27500	122
45.28333	123
45.29167	123
45.30000	122
45.30833	120
45.31667	117
45.32500	114
45.33333	111
45.34167	109
45.35000	108
45.35833	108
45.36667	110
45.37500	111
45.38333	112
45.39167	113
45.40000	115
45.40833	116
45.41667	116
45.42500	115
45.43333	115
45.44167	115
45.45000	115
45.45833	115
45.46667	115
45.47500	114
45.48333	113
45.49167	112
45.50000	113
45.50833	116
45.51667	120
45.52500	125
45.53333	129
45.54167	131
45.55000	130
45.55833	127
45.56667	123
45.57500	120
45.58333	118
45.59167	116
45.60000	114
45.60833	111
45.61667	109
45.62500	107
45.63333	106
45.64167	105
45.65000	104
45.65833	103
45.66667	100
45.67500	98
45.68333	96
45.69167	94
45.70000	93
45.70833	93
45.71667	96
45.72500	99
45.73333	101
45.74167	103
45.75000	104
45.75833	105
45.76667	105
45.77500	107
45.78333	110
45.79167	112
45.80000	112
45.80833	112
45.81667	111
45.82500	110
45.83333	110
45.84167	110
45.85000	110
45.85833	109
45.86667	108
45.87500	106
45.88333	104
45.89167	104
45.90000	106
45.90833	110
45.91667	113
45.92500	114
45.93333	114
45.94167	113
45.95000	110
45.95833	108
45.96667	107
45.97500	109
45.98333	112
45.99167	115
46.00000	116
46.00833	116
46.01667	114
46.02500	110
46.03333	108
46.04167	108
46.05000	107
46.05833	106
46.06667	105
46.07500	102
46.08333	100
46.09167	98
46.10000	97
46.10833	97
46.11667	96
46.12500	96
46.13333	97
46.14167	99
46.15000	103
46.15833	107
46.16667	110
46.17500	111
46.18333	109
46.19167	106
46.20000	103
46.20833	99
46.21667	96
46.22500	94
46.23333	96
46.24167	99
46.25000	102
46.25833	105
46.26667	106
46.27500	104
46.28333	101
46.29167	98
46.30000	94
46.30833	92
46.31667	91
46.32500	90
46.33333	89
46.34167	89
46.35000	90
46.35833	92
46.36667	94
46.37500	96
46.38333	98
46.39167	98
46.40000	96
46.40833	94
46.41667	92
46.42500	90
46.43333	87
46.44167	86
46.45000	87
46.45833	90
46.46667	93
46.47500	96
46.48333	97
46.49167	96
46.50000	92
46.50833	89
46.51667	86
46.52500	85
46.53333	84
46.54167	85
46.55000	86
46.55833	86
46.56667	84
46.57500	81
46.58333	78
46.59167	77
46.60000	78
46.60833	81
46.61667	85
46.62500	88
46.63333	88
46.64167	88
46.65000	87
46.65833	87
46.66667	86
46.67500	86
46.68333	86
46.69167	84
46.70000	83
46.70833	81
46.71667	78
46.72500	77
46.73333	77
46.74167	77
46.75000	78
46.75833	78
46.76667	78
46.77500	77
46.78333	77
46.79167	77
46.80000	78
46.80833	79
46.81667	78
46.82500	77
46.83333	75
46.84167	72
46.85000	70
46.85833	67
46.86667	66
46.87500	66
46.88333	67
46.89167	68
46.90000	67
46.90833	66
46.91667	65
46.92500	63
46.93333	63
46.94167	63
46.95000	64
46.95833	65
46.96667	65
46.97500	66
46.98333	66
46.99167	66
47.00000	65
47.00833	63
47.01667	62
47.02500	62
47.03333	64
47.04167	68
47.05000	73
47.05833	78
47.06667	82
47.07500	82
47.08333	81
47.09167	79
47.10000	75
47.10833	72
47.11667	70
47.12500	69
47.13333	69
47.14167	70
47.15000	70
47.15833	68
47.16667	66
47.17500	62
47.18333	58
47.19167	57
47.20000	58
47.20833	61
47.21667	66
47.22500	70
47.23333	71
47.24167	68
47.25000	65
47.25833	61
47.26667	60
47.27500	62
47.28333	66
47.29167	69
47.30000	71
47.30833	72
47.31667	70
47.32500	69
47.33333	67
47.34167	67
47.35000	67
47.35833	68
47.36667	68
47.37500	66
47.38333	62
47.39167	59
47.40000	57
47.40833	56
47.41667	56
47.42500	56
47.43333	53
47.44167	49
47.45000	46
47.45833	45
47.46667	47
47.47500	51
47.48333	55
47.49167	57
47.50000	57
47.50833	55
47.51667	52
47.52500	49
47.53333	48
47.54167	48
47.55000	48
47.55833	48
47.56667	47
47.57500	45
47.58333	43
47.59167	43
47.60000	44
47.60833	46
47.61667	47
47.62500	49
47.63333	51
47.64167	54
47.65000	55
47.65833	54
47.66667	52
47.67500	48
47.68333	45
47.69167	46
47.70000	49
47.70833	52
47.71667	55
47.72500	57
47.73333	57
47.74167	55
47.75000	54
47.75833	53
47.76667	52
47.77500	52
47.78333	51
47.79167	49
47.80000	46
47.80833	44
47.81667	44
47.82500	47
47.83333	53
47.84167	59
47.85000	65
47.85833	69
47.86667	71
47.87500	69
47.88333	65
47.89167	59
47.90000	54
47.90833	50
47.91667	48
47.92500	48
47.93333	48
47.94167	48
47.95000	50
47.95833	51
47.96667	51
47.97500	50
47.98333	48
47.99167	46
48.00000	45
48.00833	45
48.01667	46
48.02500	49
48.03333	52
48.04167	56
48.05000	59
48.05833	59
48.06667	57
48.07500	53
48.08333	49
48.09167	48
48.10000	49
48.10833	51
48.11667	53
48.12500	55
48.13333	57
48.14167	59
48.15000	61
48.15833	62
48.16667	61
48.17500	59
48.18333	57
48.19167	55
48.20000	55
48.20833	55
48.21667	56
48.22500	56
48.23333	56
48.24167	56
48.25000	56
48.25833	57
48.26667	58
48.27500	59
48.28333	60
48.29167	61
48.30000	63
48.30833	65
48.31667	68
48.32500	69
48.33333	69
48.34167	66
48.35000	61
48.35833	55
48.36667	49
48.37500	46
48.38333	45
48.39167	47
48.40000	52
48.40833	58
48.41667	63
48.42500	67
48.43333	68
48.44167	67
48.45000	65
48.45833	63
48.46667	63
48.47500	66
48.48333	70
48.49167	73
48.50000	75
48.50833	75
48.51667	72
48.52500	68
48.53333	64
48.54167	61
48.55000	60
48.55833	61
48.56667	62
48.57500	62
48.58333	62
48.59167	61
48.60000	61
48.60833	62
48.61667	63
48.62500	63
48.63333	63
48.64167	63
48.65000	64
48.65833	67
48.66667	69
48.67500	70
48.68333	70
48.69167	70
48.70000	71
48.70833	73
48.71667	75
48.72500	76
48.73333	75
48.74167	72
48.75000	70
48.75833	68
48.76667	66
48.77500	64
48.78333	64
48.79167	64
48.80000	66
48.80833	68
48.81667	70
48.82500	70
48.83333	69
48.84167	66
48.85000	63
48.85833	60
48.86667	58
48.87500	58
48.88333	59
48.89167	60
48.90000	61
48.90833	62
48.91667	61
48.92500	59
48.93333	58
48.94167	56
48.95000	53
48.95833	51
48.96667	49
48.97500	48
48.98333	50
48.99167	52
49.00000	55
49.00833	57
49.01667	58
49.02500	59
49.03333	60
49.04167	62
49.05000	64
49.05833	64
49.06667	62
49.07500	59
49.08333	56
49.09167	54
49.10000	55
49.10833	56
49.11667	58
49.12500	61
49.13333	63
49.14167	64
49.15000	63
49.15833	62
49.16667	59
49.17500	57
49.18333	56
49.19167	55
49.20000	56
49.20833	56
49.21667	55
49.22500	54
49.23333	53
49.24167	53
49.25000	53
49.25833	52
49.26667	51
49.27500	50
49.28333	50
49.29167	51
49.30000	54
49.30833	56
49.31667	55
49.32500	53
49.33333	49
49.34167	45
49.35000	43
49.35833	43
49.36667	45
49.37500	47
49.38333	50
49.39167	52
49.40000	53
49.40833	52
49.41667	49
49.42500	44
49.43333	39
49.44167	34
49.45000	32
49.45833	33
49.46667	36
49.47500	40
49.48333	44
49.49167	45
49.50000	45
49.50833	43
49.51667	41
49.52500	40
49.53333	40
49.54167	42
49.55000	43
49.55833	43
49.56667	42
49.57500	42
49.58333	42
49.59167	43
49.60000	46
49.60833	46
49.61667	44
49.62500	40
49.63333	35
49.64167	29
49.65000	26
49.65833	25
49.66667	27
49.67500	29
49.68333	32
49.69167	34
49.70000	34
49.70833	34
49.71667	35
49.72500	37
49.73333	39
49.74167	42
49.75000	43
49.75833	42
49.76667	40
49.77500	38
49.78333	36
49.79167	34
49.80000	33
49.80833	32
49.81667	32
49.82500	32
49.83333	30
49.84167	27
49.85000	25
49.85833	24
49.86667	26
49.87500	28
49.88333	30
49.89167	32
49.90000	31
49.90833	29
49.91667	25
49.92500	21
49.93333	18
49.94167	15
49.95000	15
49.95833	16
49.96667	17
49.97500	19
49.98333	21
49.99167	23
50.00000	25
50.00833	27
50.01667	27
50.02500	26
50.03333	26
50.04167	26
50.05000	26
50.05833	27
50.06667	26
50.07500	25
50.08333	24
50.09167	25
50.10000	27
50.10833	29
50.11667	31
50.12500	33
50.13333	34
50.14167	35
50.15000	35
50.15833	35
50.16667	34
50.17500	34
50.18333	35
50.19167	35
50.20000	34
50.20833	34
50.21667	37
50.22500	40
50.23333	46
50.24167	51
50.25000	54
50.25833	54
50.26667	54
50.27500	54
50.28333	55
50.29167	56
50.30000	57
50.30833	57
50.31667	55
50.32500	53
50.33333	52
50.34167	52
50.35000	50
50.35833	48
50.36667	47
50.37500	47
50.38333	48
50.39167	52
50.40000	57
50.40833	59
50.41667	57
50.42500	55
50.43333	53
50.44167	53
50.45000	55
50.45833	57
50.46667	58
50.47500	56
50.48333	54
50.49167	54
50.50000	57
50.50833	62
50.51667	68
50.52500	74
50.53333	76
50.54167	77
50.55000	77
50.55833	76
50.56667	75
50.57500	73
50.58333	70
50.59167	67
50.60000	63
50.60833	61
50.61667	62
50.62500	64
50.63333	67
50.64167	70
50.65000	71
50.65833	69
50.66667	67
50.67500	67
50.68333	68
50.69167	71
50.70000	74
50.70833	77
50.71667	78
50.72500	79
50.73333	81
50.74167	84
50.75000	89
50.75833	94
50.76667	98
50.77500	101
50.78333	103
50.79167	103
50.80000	102
50.80833	100
50.81667	99
50.82500	97
50.83333	96
50.84167	94
50.85000	93
50.85833	92
50.86667	93
50.87500	94
50.88333	95
50.89167	96
50.90000	97
50.90833	97
50.91667	97
50.92500	95
50.93333	92
50.94167	88
50.95000	86
50.95833	88
50.96667	92
50.97500	97
50.98333	101
50.99167	104
51.00000	106
51.00833	106
51.01667	106
51.02500	105
51.03333	102
51.04167	100
51.05000	99
51.05833	100
51.06667	102
51.07500	104
51.08333	105
51.09167	106
51.10000	105
51.10833	105
51.11667	106
51.12500	108
51.13333	109
51.14167	108
51.15000	107
51.15833	107
51.16667	108
51.17500	109
51.18333	110
51.19167	112
51.20000	115
51.20833	118
51.21667	121
51.22500	123
51.23333	124
51.24167	122
51.25000	119
51.25833	116
51.26667	114
51.27500	115
51.28333	117
51.29167	121
51.30000	126
51.30833	129
51.31667	130
51.32500	130
51.33333	130
51.34167	129
51.35000	130
51.35833	133
51.36667	137
51.37500	142
51.38333	147
51.39167	151
51.40000	154
51.40833	157
51.41667	160
51.42500	164
51.43333	168
51.44167	171
51.45000	174
51.45833	177
51.46667	181
51.47500	186
51.48333	192
51.49167	197
51.50000	203
51.50833	210
51.51667	218
51.52500	227
51.53333	236
51.54167	244
51.55000	250
51.55833	253
51.56667	257
51.57500	261
51.58333	265
51.59167	270
51.60000	276
51.60833	284
51.61667	296
51.62500	309
51.63333	323
51.64167	337
51.65000	350
51.65833	363
51.66667	375
51.67500	386
51.68333	397
51.69167	407
51.70000	417
51.70833	430
51.71667	445
51.72500	462
51.73333	480
51.74167	498
51.75000	515
51.75833	532
51.76667	547
51.77500	563
51.78333	579
51.79167	597
51.80000	617
51.80833	638
51.81667	660
51.82500	682
51.83333	705
51.84167	727
51.85000	750
51.85833	775
51.86667	800
51.87500	826
51.88333	853
51.89167	880
51.90000	908
51.90833	934
51.91667	960
51.92500	985
51.93333	1012
51.94167	1041
51.95000	1071
51.95833	1104
51.96667	1135
51.97500	1167
51.98333	1199
51.99167	1232
52.00000	1267
52.00833	1302
52.01667	1338
52.02500	1374
52.03333	1411
52.04167	1448
52.05000	1486
52.05833	1525
52.06667	1564
52.07500	1602
52.08333	1639
52.09167	1677
52.10000	1714
52.10833	1752
52.11667	1791
52.12500	1831
52.13333	1872
52.14167	1915
52.15000	1958
52.15833	2002
52.16667	2047
52.17500	2092
52.18333	2136
52.19167	2180
52.20000	2224
52.20833	2267
52.21667	2311
52.22500	2357
52.23333	2405
52.24167	2455
52.25000	2506
52.25833	2557
52.26667	2607
52.27500	2656
52.28333	2705
52.29167	2753
52.30000	2803
52.30833	2850
52.31667	2898
52.32500	2945
52.33333	2993
52.34167	3041
52.35000	3091
52.35833	3143
52.36667	3192
52.37500	3242
52.38333	3290
52.39167	3338
52.40000	3386
52.40833	3432
52.41667	3480
52.42500	3526
52.43333	3573
52.44167	3620
52.45000	3668
52.45833	3718
52.46667	3767
52.47500	3816
52.48333	3862
52.49167	3908
52.50000	3953
52.50833	3998
52.51667	4045
52.52500	4091
52.53333	4138
52.54167	4183
52.55000	4226
52.55833	4268
52.56667	4310
52.57500	4352
52.58333	4393
52.59167	4431
52.60000	4469
52.60833	4506
52.61667	4544
52.62500	4581
52.63333	4619
52.64167	4658
52.65000	4693
52.65833	4728
52.66667	4760
52.67500	4794
52.68333	4826
52.69167	4859
52.70000	4892
52.70833	4923
52.71667	4954
52.72500	4984
52.73333	5015
52.74167	5044
52.75000	5073
52.75833	5100
52.76667	5125
52.77500	5149
52.78333	5170
52.79167	5190
52.80000	5208
52.80833	5225
52.81667	5244
52.82500	5262
52.83333	5282
52.84167	5301
52.85000	5318
52.85833	5333
52.86667	5346
52.87500	5358
52.88333	5369
52.89167	5381
52.90000	5393
52.90833	5405
52.91667	5417
52.92500	5426
52.93333	5433
52.94167	5438
52.95000	5440
52.95833	5439
52.96667	5439
52.97500	5439
52.98333	5441
52.99167	5442
53.00000	5443
53.00833	5444
53.01667	5444
53.02500	5442
53.03333	5438
53.04167	5432
53.05000	5423
53.05833	5411
53.06667	5399
53.07500	5386
53.08333	5371
53.09167	5355
53.10000	5338
53.10833	5322
53.11667	5308
53.12500	5296
53.13333	5285
53.14167	5273
53.15000	5258
53.15833	5239
53.16667	5218
53.17500	5197
53.18333	5175
53.19167	5153
53.20000	5130
53.20833	5106
53.21667	5080
53.22500	5055
53.23333	5029
53.24167	5003
53.25000	4976
53.25833	4949
53.26667	4921
53.27500	4894
53.28333	4867
53.29167	4841
53.30000	4814
53.30833	4785
53.31667	4753
53.32500	4720
53.33333	4685
53.34167	4651
53.35000	4619
53.35833	4586
53.36667	4555
53.37500	4521
53.38333	4486
53.39167	4448
53.40000	4411
53.40833	4374
53.41667	4339
53.42500	4305
53.43333	4271
53.44167	4237
53.45000	4204
53.45833	4169
53.46667	4136
53.47500	4100
53.48333	4060
53.49167	4020
53.50000	3980
53.50833	3942
53.51667	3906
53.52500	3871
53.53333	3835
53.54167	3795
53.55000	3755
53.55833	3717
53.56667	3681
53.57500	3644
53.58333	3609
53.59167	3572
53.60000	3533
53.60833	3494
53.61667	3452
53.62500	3409
53.63333	3367
53.64167	3330
53.65000	3296
53.65833	3265
53.66667	3235
53.67500	3203
53.68333	3170
53.69167	3134
53.70000	3095
53.70833	3054
53.71667	3011
53.72500	2970
53.73333	2930
53.74167	2892
53.75000	2858
53.75833	2828
53.76667	2800
53.77500	2775
53.78333	2750
53.79167	2725
53.80000	2697
53.80833	2668
53.81667	2636
53.82500	2605
53.83333	2573
53.84167	2541
53.85000	2508
53.85833	2474
53.86667	2440
53.87500	2407
53.88333	2376
53.89167	2345
53.90000	2313
53.90833	2282
53.91667	2251
53.92500	2221
53.93333	2191
53.94167	2162
53.95000	2135
53.95833	2108
53.96667	2082
53.97500	2055
53.98333	2029
53.99167	2001
54.00000	1972
54.00833	1947
54.01667	1924
54.02500	1904
54.03333	1885
54.04167	1867
54.05000	1847
54.05833	1825
54.06667	1801
54.07500	1775
54.08333	1748
54.09167	1722
54.10000	1698
54.10833	1675
54.11667	1653
54.12500	1632
54.13333	1611
54.14167	1590
54.15000	1569
54.15833	1547
54.16667	1526
54.17500	1505
54.18333	1485
54.19167	1465
54.20000	1445
54.20833	1425
54.21667	1405
54.22500	1388
54.23333	1372
54.24167	1358
54.25000	1346
54.25833	1333
54.26667	1319
54.27500	1303
54.28333	1287
54.29167	1272
54.30000	1258
54.30833	1246
54.31667	1234
54.32500	1224
54.33333	1212
54.34167	1200
54.35000	1184
54.35833	1166
54.36667	1148
54.37500	1129
54.38333	1112
54.39167	1097
54.40000	1083
54.40833	1070
54.41667	1055
54.42500	1041
54.43333	1028
54.44167	1017
54.45000	1007
54.45833	998
54.46667	989
54.47500	980
54.48333	970
54.49167	959
54.50000	947
54.50833	934
54.51667	922
54.52500	911
54.53333	901
54.54167	891
54.55000	882
54.55833	873
54.56667	862
54.57500	850
54.58333	838
54.59167	828
54.60000	820
54.60833	814
54.61667	810
54.62500	806
54.63333	798
54.64167	788
54.65000	778
54.65833	769
54.66667	762
54.67500	756
54.68333	751
54.69167	744
54.70000	736
54.70833	726
54.71667	716
54.72500	706
54.73333	696
54.74167	686
54.75000	678
54.75833	670
54.76667	664
54.77500	658
54.78333	651
54.79167	645
54.80000	640
54.80833	635
54.81667	631
54.82500	626
54.83333	620
54.84167	613
54.85000	604
54.85833	594
54.86667	586
54.87500	580
54.88333	575
54.89167	571
54.90000	567
54.90833	564
54.91667	561
54.92500	557
54.93333	551
54.94167	543
54.95000	536
54.95833	528
54.96667	521
54.97500	516
54.98333	511
54.99167	505
55.00000	497
55.00833	488
55.01667	480
55.02500	474
55.03333	470
55.04167	469
55.05000	468
55.05833	468
55.06667	468
55.07500	466
55.08333	463
55.09167	459
55.10000	455
55.10833	451
55.11667	447
55.12500	443
55.13333	439
55.14167	435
55.15000	429
55.15833	421
55.16667	415
55.17500	410
55.18333	408
55.19167	407
55.20000	407
55.20833	405
55.21667	401
55.22500	396
55.23333	392
55.24167	389
55.25000	386
55.25833	383
55.26667	381
55.27500	377
55.28333	374
55.29167	369
55.30000	365
55.30833	360
55.31667	355
55.32500	352
55.33333	350
55.34167	351
55.35000	354
55.35833	358
55.36667	359
55.37500	356
55.38333	351
55.39167	344
55.40000	336
55.40833	330
55.41667	326
55.42500	323
55.43333	320
55.44167	318
55.45000	317
55.45833	316
55.46667	314
55.47500	313
55.48333	311
55.49167	309
55.50000	307
55.50833	304
55.51667	300
55.52500	296
55.53333	294
55.54167	292
55.55000	291
55.55833	290
55.56667	289
55.57500	287
55.58333	286
55.59167	286
55.60000	286
55.60833	287
55.61667	286
55.62500	284
55.63333	280
55.64167	275
55.65000	269
55.65833	263
55.66667	259
55.67500	259
55.68333	260
55.69167	263
55.70000	266
55.70833	268
55.71667	269
55.72500	269
55.73333	269
55.74167	268
55.75000	266
55.75833	262
55.76667	257
55.77500	251
55.78333	246
55.79167	240
55.80000	235
55.80833	233
55.81667	232
55.82500	233
55.83333	234
55.84167	233
55.85000	232
55.85833	231
55.86667	229
55.87500	228
55.88333	226
55.89167	224
55.90000	221
55.90833	220
55.91667	219
55.92500	220
55.93333	220
55.94167	220
55.95000	219
55.95833	219
55.96667	219
55.97500	221
55.98333	223
55.99167	224
56.00000	223
56.00833	221
56.01667	219
56.02500	215
56.03333	211
56.04167	206
56.05000	201
56.05833	197
56.06667	196
56.07500	200
56.08333	204
56.09167	206
56.10000	203
56.10833	198
56.11667	190
56.12500	182
56.13333	177
56.14167	174
56.15000	171
56.15833	168
56.16667	165
56.17500	163
56.18333	162
56.19167	160
56.20000	159
56.20833	159
56.21667	159
56.22500	160
56.23333	161
56.24167	162
56.25000	162
56.25833	160
56.26667	157
56.27500	154
56.28333	152
56.29167	151
56.30000	152
56.30833	153
56.31667	153
56.32500	153
56.33333	153
56.34167	153
56.35000	153
56.35833	154
56.36667	153
56.37500	151
56.38333	148
56.39167	144
56.40000	139
56.40833	137
56.41667	136
56.42500	138
56.43333	140
56.44167	142
56.45000	141
56.45833	138
56.46667	135
56.47500	133
56.48333	132
56.49167	133
56.50000	135
56.50833	137
56.51667	138
56.52500	140
56.53333	141
56.54167	141
56.55000	139
56.55833	137
56.56667	135
56.57500	134
56.58333	134
56.59167	133
56.60000	132
56.60833	129
56.61667	126
56.62500	123
56.63333	121
56.64167	119
56.65000	117
56.65833	115
56.66667	113
56.67500	110
56.68333	109
56.69167	109
56.70000	112
56.70833	115
56.71667	116
56.72500	115
56.73333	113
56.74167	111
56.75000	108
56.75833	107
56.76667	106
56.77500	104
56.78333	102
56.79167	100
56.80000	100
56.80833	101
56.81667	102
56.82500	102
56.83333	100
56.84167	97
56.85000	96
56.85833	98
56.86667	101
56.87500	105
56.88333	109
56.89167	109
56.90000	106
56.90833	103
56.91667	99
56.92500	97
56.93333	97
56.94167	97
56.95000	98
56.95833	99
56.96667	99
56.97500	99
56.98333	97
56.99167	96
57.00000	94
57.00833	93
57.01667	93
57.02500	95
57.03333	96
57.04167	98
57.05000	97
57.05833	93
57.06667	90
57.07500	86
57.08333	83
57.09167	81
57.10000	81
57.10833	81
57.11667	81
57.12500	80
57.13333	80
57.14167	79
57.15000	79
57.15833	80
57.16667	81
57.17500	83
57.18333	86
57.19167	88
57.20000	90
57.20833	90
57.21667	88
57.22500	85
57.23333	81
57.24167	78
57.25000	76
57.25833	75
57.26667	75
57.27500	74
57.28333	73
57.29167	72
57.30000	73
57.30833	73
57.31667	74
57.32500	75
57.33333	75
57.34167	76
57.35000	75
57.35833	73
57.36667	72
57.37500	72
57.38333	74
57.39167	77
57.40000	79
57.40833	81
57.41667	80
57.42500	79
57.43333	77
57.44167	74
57.45000	70
57.45833	67
57.46667	65
57.47500	64
57.48333	64
57.49167	63
57.50000	62
57.50833	61
57.51667	62
57.52500	63
57.53333	64
57.54167	64
57.55000	64
57.55833	62
57.56667	59
57.57500	57
57.58333	55
57.59167	54
57.60000	55
57.60833	57
57.61667	60
57.62500	62
57.63333	63
57.64167	63
57.65000	61
57.65833	59
57.66667	56
57.67500	54
57.68333	54
57.69167	55
57.70000	57
57.70833	59
57.71667	60
57.72500	60
57.73333	62
57.74167	64
57.75000	66
57.75833	66
57.76667	65
57.77500	64
57.78333	63
57.79167	62
57.80000	60
57.80833	57
57.81667	52
57.82500	47
57.83333	43
57.84167	41
57.85000	40
57.85833	41
57.86667	45
57.87500	49
57.88333	53
57.89167	55
57.90000	54
57.90833	50
57.91667	45
57.92500	40
57.93333	38
57.94167	38
57.95000	42
57.95833	47
57.96667	53
57.97500	56
57.98333	58
57.99167	57
58.00000	54
58.00833	51
58.01667	48
58.02500	44
58.03333	39
58.04167	34
58.05000	29
58.05833	26
58.06667	24
58.07500	23
58.08333	25
58.09167	27
58.10000	30
58.10833	32
58.11667	35
58.12500	39
58.13333	44
58.14167	51
58.15000	56
58.15833	59
58.16667	60
58.17500	59
58.18333	55
58.19167	52
58.20000	49
58.20833	45
58.21667	42
58.22500	39
58.23333	38
58.24167	38
58.25000	40
58.25833	42
58.26667	44
58.27500	44
58.28333	43
58.29167	40
58.30000	37
58.30833	35
58.31667	35
58.32500	36
58.33333	38
58.34167	40
58.35000	42
58.35833	42
58.36667	42
58.37500	44
58.38333	45
58.39167	46
58.40000	45
58.40833	43
58.41667	40
58.42500	36
58.43333	33
58.44167	31
58.45000	28
58.45833	26
58.46667	24
58.47500	21
58.48333	19
58.49167	19
58.50000	20
58.50833	22
58.51667	24
58.52500	25
58.53333	26
58.54167	25
58.55000	23
58.55833	21
58.56667	19
58.57500	17
58.58333	16
58.59167	18
58.60000	21
58.60833	22
58.61667	22
58.62500	20
58.63333	18
58.64167	17
58.65000	19
58.65833	23
58.66667	28
58.67500	32
58.68333	35
58.69167	36
58.70000	35
58.70833	33
58.71667	32
58.72500	31
58.73333	30
58.74167	29
58.75000	27
58.75833	23
58.76667	19
58.77500	14
58.78333	11
58.79167	11
58.80000	13
58.80833	15
58.81667	17
58.82500	18
58.83333	20
58.84167	21
58.85000	21
58.85833	20
58.86667	19
58.87500	17
58.88333	17
58.89167	17
58.90000	18
58.90833	18
58.91667	18
58.92500	17
58.93333	17
58.94167	17
58.95000	18
58.95833	18
58.96667	18
58.97500	17
58.98333	16
58.99167	14
59.00000	12
59.00833	11
59.01667	10
59.02500	11
59.03333	11
59.04167	10
59.05000	8
59.05833	5
59.06667	3
59.07500	1
59.08333	-1
59.09167	-0
59.10000	2
59.10833	6
59.11667	11
59.12500	14
59.13333	15
59.14167	14
59.15000	12
59.15833	10
59.16667	9
59.17500	11
59.18333	14
59.19167	19
59.20000	23
59.20833	26
59.21667	26
59.22500	23
59.23333	18
59.24167	13
59.25000	9
59.25833	6
59.26667	6
59.27500	6
59.28333	7
59.29167	8
59.30000	10
59.30833	11
59.31667	11
59.32500	10
59.33333	9
59.34167	9
59.35000	10
59.35833	12
59.36667	13
59.37500	11
59.38333	7
59.39167	2
59.40000	-3
59.40833	-5
59.41667	-3
59.42500	0
59.43333	5
59.44167	9
59.45000	12
59.45833	14
59.46667	15
59.47500	13
59.48333	8
59.49167	3
59.50000	-3
59.50833	-8
59.51667	-11
59.52500	-13
59.53333	-12
59.54167	-9
59.55000	-6
59.55833	-3
59.56667	0
59.57500	2
59.58333	2
59.59167	3
59.60000	2
59.60833	1
59.61667	-1
59.62500	-2
59.63333	-4
59.64167	-6
59.65000	-8
59.65833	-9
59.66667	-9
59.67500	-6
59.68333	-2
59.69167	4
59.70000	10
59.70833	14
59.71667	16
59.72500	15
59.73333	14
59.74167	12
59.75000	12
59.75833	14
59.76667	15
59.77500	14
59.78333	11
59.79167	5
59.80000	-1
59.80833	-6
59.81667	-8
59.82500	-8
59.83333	-8
59.84167	-7
59.85000	-6
59.85833	-4
59.86667	-1
59.87500	2
59.88333	4
59.89167	6
59.90000	8
59.90833	10
59.91667	12
59.92500	14
59.93333	14
59.94167	12
59.95000	8
59.95833	5
59.96667	3
59.97500	2
59.98333	2
59.99167	1
60.00000	-2
