# Supplementary material for: How J-chain ensures the assembly of immunoglobulin IgM pentamers
Source: EMBO J. 2024 Dec 4;44(2):505–33. doi: 10.1038/s44318-024-00317-9 (PMC11729874; doi:10.1038/s44318-024-00317-9)
Supplement: Supplementary file 5 — Source data Fig. 3 [file 44318_2024_317_MOESM5_ESM.zip › Figure 3/3B/repeat 2 Cu4/20240110 Cu4tp_1h_2.txt]

[Header]
Application Name	LCsolution
Version	1.25
Data File Name	D:\Xenia\JC Oligomerisation kinetics\20240110 Cu4tp_1h_2.lcd
Output Date	11.01.2024
Output Time	10:15:38

[Configuration]
# of Detectors	2
Detector ID	Detector A	Detector B
Detector Name	Detector A	Detector B
# of Channels	2	1

[LC Chromatogram(Detector A-Ch1)]
Interval(msec)	500
# of Points	7201
Start Time(min)	0.000
End Time(min)	60.000
Intensity Units	mV
Intensity Multiplier	0.001
Wavelength(nm)	280
R.Time (min)	Intensity
0.00000	5
0.00833	5
0.01667	-2
0.02500	-5
0.03333	-8
0.04167	-10
0.05000	-9
0.05833	-7
0.06667	-6
0.07500	-6
0.08333	-6
0.09167	-6
0.10000	-6
0.10833	-6
0.11667	-5
0.12500	-4
0.13333	-5
0.14167	-6
0.15000	-5
0.15833	-2
0.16667	2
0.17500	6
0.18333	8
0.19167	8
0.20000	7
0.20833	4
0.21667	1
0.22500	-2
0.23333	-3
0.24167	-3
0.25000	-2
0.25833	-1
0.26667	-0
0.27500	-2
0.28333	-4
0.29167	-7
0.30000	-10
0.30833	-13
0.31667	-14
0.32500	-12
0.33333	-9
0.34167	-4
0.35000	0
0.35833	3
0.36667	4
0.37500	2
0.38333	-2
0.39167	-6
0.40000	-9
0.40833	-11
0.41667	-13
0.42500	-14
0.43333	-13
0.44167	-11
0.45000	-9
0.45833	-7
0.46667	-6
0.47500	-6
0.48333	-6
0.49167	-7
0.50000	-7
0.50833	-7
0.51667	-8
0.52500	-8
0.53333	-9
0.54167	-10
0.55000	-10
0.55833	-10
0.56667	-9
0.57500	-6
0.58333	-2
0.59167	1
0.60000	3
0.60833	3
0.61667	1
0.62500	-2
0.63333	-4
0.64167	-6
0.65000	-6
0.65833	-4
0.66667	-0
0.67500	4
0.68333	8
0.69167	8
0.70000	7
0.70833	5
0.71667	3
0.72500	1
0.73333	0
0.74167	1
0.75000	2
0.75833	1
0.76667	1
0.77500	2
0.78333	3
0.79167	3
0.80000	-0
0.80833	-4
0.81667	-9
0.82500	-11
0.83333	-12
0.84167	-10
0.85000	-6
0.85833	-1
0.86667	3
0.87500	7
0.88333	8
0.89167	8
0.90000	7
0.90833	7
0.91667	7
0.92500	7
0.93333	5
0.94167	2
0.95000	-2
0.95833	-6
0.96667	-9
0.97500	-10
0.98333	-8
0.99167	-6
1.00000	-5
1.00833	-4
1.01667	-5
1.02500	-7
1.03333	-8
1.04167	-8
1.05000	-8
1.05833	-8
1.06667	-9
1.07500	-10
1.08333	-12
1.09167	-12
1.10000	-11
1.10833	-7
1.11667	-2
1.12500	3
1.13333	6
1.14167	9
1.15000	9
1.15833	8
1.16667	5
1.17500	1
1.18333	-2
1.19167	-5
1.20000	-6
1.20833	-5
1.21667	-1
1.22500	4
1.23333	6
1.24167	6
1.25000	4
1.25833	-0
1.26667	-3
1.27500	-4
1.28333	-5
1.29167	-6
1.30000	-8
1.30833	-9
1.31667	-10
1.32500	-10
1.33333	-11
1.34167	-11
1.35000	-10
1.35833	-9
1.36667	-8
1.37500	-9
1.38333	-11
1.39167	-13
1.40000	-14
1.40833	-13
1.41667	-11
1.42500	-9
1.43333	-7
1.44167	-6
1.45000	-6
1.45833	-5
1.46667	-3
1.47500	-1
1.48333	2
1.49167	4
1.50000	7
1.50833	8
1.51667	10
1.52500	10
1.53333	9
1.54167	7
1.55000	4
1.55833	0
1.56667	-3
1.57500	-6
1.58333	-8
1.59167	-9
1.60000	-9
1.60833	-8
1.61667	-7
1.62500	-6
1.63333	-7
1.64167	-10
1.65000	-13
1.65833	-16
1.66667	-17
1.67500	-16
1.68333	-14
1.69167	-11
1.70000	-8
1.70833	-6
1.71667	-4
1.72500	-3
1.73333	-3
1.74167	-4
1.75000	-3
1.75833	-1
1.76667	1
1.77500	3
1.78333	4
1.79167	4
1.80000	4
1.80833	3
1.81667	3
1.82500	2
1.83333	-0
1.84167	-3
1.85000	-5
1.85833	-4
1.86667	-1
1.87500	4
1.88333	10
1.89167	16
1.90000	21
1.90833	24
1.91667	23
1.92500	21
1.93333	18
1.94167	16
1.95000	15
1.95833	15
1.96667	13
1.97500	8
1.98333	2
1.99167	-4
2.00000	-7
2.00833	-8
2.01667	-5
2.02500	-3
2.03333	-2
2.04167	-3
2.05000	-5
2.05833	-8
2.06667	-10
2.07500	-11
2.08333	-12
2.09167	-14
2.10000	-16
2.10833	-18
2.11667	-18
2.12500	-16
2.13333	-11
2.14167	-5
2.15000	1
2.15833	7
2.16667	11
2.17500	12
2.18333	11
2.19167	9
2.20000	7
2.20833	6
2.21667	7
2.22500	8
2.23333	9
2.24167	8
2.25000	5
2.25833	-0
2.26667	-7
2.27500	-13
2.28333	-19
2.29167	-21
2.30000	-21
2.30833	-17
2.31667	-11
2.32500	-4
2.33333	4
2.34167	10
2.35000	14
2.35833	15
2.36667	14
2.37500	11
2.38333	7
2.39167	3
2.40000	0
2.40833	-0
2.41667	0
2.42500	1
2.43333	1
2.44167	-1
2.45000	-3
2.45833	-3
2.46667	-1
2.47500	1
2.48333	2
2.49167	2
2.50000	1
2.50833	1
2.51667	3
2.52500	7
2.53333	10
2.54167	11
2.55000	10
2.55833	6
2.56667	1
2.57500	-4
2.58333	-9
2.59167	-12
2.60000	-13
2.60833	-11
2.61667	-9
2.62500	-6
2.63333	-2
2.64167	2
2.65000	4
2.65833	6
2.66667	6
2.67500	3
2.68333	1
2.69167	2
2.70000	3
2.70833	3
2.71667	2
2.72500	-0
2.73333	-3
2.74167	-4
2.75000	-3
2.75833	-0
2.76667	2
2.77500	3
2.78333	2
2.79167	0
2.80000	-2
2.80833	-4
2.81667	-6
2.82500	-8
2.83333	-10
2.84167	-11
2.85000	-12
2.85833	-12
2.86667	-13
2.87500	-15
2.88333	-17
2.89167	-18
2.90000	-20
2.90833	-20
2.91667	-19
2.92500	-17
2.93333	-15
2.94167	-12
2.95000	-10
2.95833	-11
2.96667	-12
2.97500	-13
2.98333	-14
2.99167	-14
3.00000	-15
3.00833	-17
3.01667	-20
3.02500	-23
3.03333	-25
3.04167	-26
3.05000	-26
3.05833	-23
3.06667	-20
3.07500	-17
3.08333	-14
3.09167	-13
3.10000	-11
3.10833	-10
3.11667	-8
3.12500	-6
3.13333	-5
3.14167	-4
3.15000	-4
3.15833	-3
3.16667	-2
3.17500	-1
3.18333	0
3.19167	0
3.20000	0
3.20833	1
3.21667	1
3.22500	2
3.23333	0
3.24167	-3
3.25000	-10
3.25833	-17
3.26667	-24
3.27500	-30
3.28333	-32
3.29167	-30
3.30000	-25
3.30833	-18
3.31667	-9
3.32500	-0
3.33333	5
3.34167	8
3.35000	9
3.35833	7
3.36667	4
3.37500	0
3.38333	-3
3.39167	-6
3.40000	-9
3.40833	-10
3.41667	-11
3.42500	-12
3.43333	-11
3.44167	-9
3.45000	-7
3.45833	-7
3.46667	-8
3.47500	-8
3.48333	-8
3.49167	-7
3.50000	-6
3.50833	-5
3.51667	-2
3.52500	-0
3.53333	1
3.54167	1
3.55000	-2
3.55833	-7
3.56667	-13
3.57500	-17
3.58333	-19
3.59167	-19
3.60000	-17
3.60833	-17
3.61667	-19
3.62500	-21
3.63333	-21
3.64167	-20
3.65000	-18
3.65833	-16
3.66667	-15
3.67500	-15
3.68333	-15
3.69167	-16
3.70000	-17
3.70833	-18
3.71667	-20
3.72500	-22
3.73333	-22
3.74167	-20
3.75000	-17
3.75833	-15
3.76667	-13
3.77500	-12
3.78333	-11
3.79167	-9
3.80000	-7
3.80833	-6
3.81667	-5
3.82500	-6
3.83333	-8
3.84167	-10
3.85000	-13
3.85833	-15
3.86667	-18
3.87500	-20
3.88333	-19
3.89167	-16
3.90000	-9
3.90833	-1
3.91667	6
3.92500	10
3.93333	10
3.94167	7
3.95000	4
3.95833	-1
3.96667	-5
3.97500	-10
3.98333	-14
3.99167	-20
4.00000	-24
4.00833	-27
4.01667	-28
4.02500	-26
4.03333	-22
4.04167	-18
4.05000	-15
4.05833	-12
4.06667	-10
4.07500	-9
4.08333	-10
4.09167	-11
4.10000	-11
4.10833	-11
4.11667	-10
4.12500	-8
4.13333	-7
4.14167	-6
4.15000	-6
4.15833	-8
4.16667	-9
4.17500	-10
4.18333	-10
4.19167	-10
4.20000	-11
4.20833	-12
4.21667	-10
4.22500	-9
4.23333	-7
4.24167	-8
4.25000	-9
4.25833	-12
4.26667	-15
4.27500	-17
4.28333	-20
4.29167	-22
4.30000	-24
4.30833	-23
4.31667	-19
4.32500	-13
4.33333	-6
4.34167	-0
4.35000	2
4.35833	-0
4.36667	-6
4.37500	-12
4.38333	-17
4.39167	-18
4.40000	-16
4.40833	-10
4.41667	-3
4.42500	3
4.43333	7
4.44167	9
4.45000	10
4.45833	10
4.46667	9
4.47500	9
4.48333	9
4.49167	7
4.50000	3
4.50833	-1
4.51667	-5
4.52500	-9
4.53333	-10
4.54167	-10
4.55000	-8
4.55833	-5
4.56667	-2
4.57500	-0
4.58333	-1
4.59167	-3
4.60000	-6
4.60833	-7
4.61667	-8
4.62500	-9
4.63333	-11
4.64167	-15
4.65000	-18
4.65833	-20
4.66667	-21
4.67500	-21
4.68333	-20
4.69167	-18
4.70000	-14
4.70833	-10
4.71667	-6
4.72500	-4
4.73333	-4
4.74167	-6
4.75000	-8
4.75833	-10
4.76667	-12
4.77500	-12
4.78333	-11
4.79167	-9
4.80000	-6
4.80833	-4
4.81667	-4
4.82500	-6
4.83333	-9
4.84167	-12
4.85000	-14
4.85833	-15
4.86667	-15
4.87500	-14
4.88333	-12
4.89167	-10
4.90000	-8
4.90833	-6
4.91667	-7
4.92500	-9
4.93333	-11
4.94167	-14
4.95000	-17
4.95833	-21
4.96667	-24
4.97500	-26
4.98333	-27
4.99167	-24
5.00000	-19
5.00833	-13
5.01667	-7
5.02500	-2
5.03333	1
5.04167	2
5.05000	1
5.05833	1
5.06667	1
5.07500	0
5.08333	-1
5.09167	-3
5.10000	-5
5.10833	-7
5.11667	-10
5.12500	-13
5.13333	-15
5.14167	-16
5.15000	-16
5.15833	-15
5.16667	-14
5.17500	-14
5.18333	-16
5.19167	-18
5.20000	-20
5.20833	-22
5.21667	-23
5.22500	-23
5.23333	-20
5.24167	-16
5.25000	-10
5.25833	-5
5.26667	-1
5.27500	0
5.28333	0
5.29167	0
5.30000	-0
5.30833	1
5.31667	3
5.32500	5
5.33333	7
5.34167	6
5.35000	2
5.35833	-3
5.36667	-7
5.37500	-10
5.38333	-11
5.39167	-9
5.40000	-5
5.40833	-2
5.41667	-2
5.42500	-3
5.43333	-6
5.44167	-8
5.45000	-9
5.45833	-9
5.46667	-9
5.47500	-8
5.48333	-7
5.49167	-6
5.50000	-5
5.50833	-4
5.51667	-4
5.52500	-5
5.53333	-6
5.54167	-6
5.55000	-5
5.55833	-2
5.56667	1
5.57500	4
5.58333	7
5.59167	9
5.60000	10
5.60833	10
5.61667	8
5.62500	5
5.63333	3
5.64167	3
5.65000	5
5.65833	8
5.66667	9
5.67500	7
5.68333	4
5.69167	-0
5.70000	-4
5.70833	-8
5.71667	-10
5.72500	-12
5.73333	-12
5.74167	-11
5.75000	-9
5.75833	-8
5.76667	-7
5.77500	-6
5.78333	-5
5.79167	-5
5.80000	-4
5.80833	-4
5.81667	-4
5.82500	-3
5.83333	-1
5.84167	-1
5.85000	-1
5.85833	-4
5.86667	-7
5.87500	-11
5.88333	-12
5.89167	-12
5.90000	-10
5.90833	-8
5.91667	-6
5.92500	-4
5.93333	-2
5.94167	-1
5.95000	-1
5.95833	-3
5.96667	-7
5.97500	-13
5.98333	-18
5.99167	-23
6.00000	-25
6.00833	-24
6.01667	-20
6.02500	-16
6.03333	-13
6.04167	-11
6.05000	-11
6.05833	-12
6.06667	-13
6.07500	-12
6.08333	-10
6.09167	-9
6.10000	-8
6.10833	-9
6.11667	-10
6.12500	-11
6.13333	-12
6.14167	-11
6.15000	-11
6.15833	-10
6.16667	-10
6.17500	-11
6.18333	-13
6.19167	-15
6.20000	-15
6.20833	-13
6.21667	-10
6.22500	-8
6.23333	-8
6.24167	-10
6.25000	-12
6.25833	-15
6.26667	-18
6.27500	-19
6.28333	-19
6.29167	-17
6.30000	-15
6.30833	-11
6.31667	-7
6.32500	-4
6.33333	-3
6.34167	-4
6.35000	-6
6.35833	-8
6.36667	-9
6.37500	-8
6.38333	-7
6.39167	-6
6.40000	-7
6.40833	-7
6.41667	-7
6.42500	-6
6.43333	-6
6.44167	-5
6.45000	-5
6.45833	-4
6.46667	-2
6.47500	1
6.48333	3
6.49167	3
6.50000	1
6.50833	-3
6.51667	-6
6.52500	-8
6.53333	-9
6.54167	-9
6.55000	-7
6.55833	-5
6.56667	-3
6.57500	-0
6.58333	1
6.59167	-0
6.60000	-4
6.60833	-10
6.61667	-16
6.62500	-20
6.63333	-19
6.64167	-15
6.65000	-10
6.65833	-5
6.66667	-1
6.67500	0
6.68333	-1
6.69167	-4
6.70000	-8
6.70833	-11
6.71667	-14
6.72500	-15
6.73333	-15
6.74167	-14
6.75000	-13
6.75833	-12
6.76667	-11
6.77500	-10
6.78333	-9
6.79167	-10
6.80000	-11
6.80833	-13
6.81667	-16
6.82500	-17
6.83333	-16
6.84167	-15
6.85000	-15
6.85833	-16
6.86667	-18
6.87500	-21
6.88333	-24
6.89167	-25
6.90000	-26
6.90833	-25
6.91667	-24
6.92500	-23
6.93333	-22
6.94167	-22
6.95000	-22
6.95833	-22
6.96667	-24
6.97500	-26
6.98333	-27
6.99167	-28
7.00000	-26
7.00833	-21
7.01667	-15
7.02500	-10
7.03333	-7
7.04167	-5
7.05000	-5
7.05833	-5
7.06667	-5
7.07500	-4
7.08333	-3
7.09167	-3
7.10000	-6
7.10833	-10
7.11667	-16
7.12500	-21
7.13333	-24
7.14167	-25
7.15000	-24
7.15833	-22
7.16667	-20
7.17500	-18
7.18333	-17
7.19167	-14
7.20000	-11
7.20833	-10
7.21667	-12
7.22500	-15
7.23333	-19
7.24167	-23
7.25000	-24
7.25833	-24
7.26667	-24
7.27500	-24
7.28333	-24
7.29167	-23
7.30000	-21
7.30833	-18
7.31667	-15
7.32500	-14
7.33333	-14
7.34167	-14
7.35000	-13
7.35833	-11
7.36667	-8
7.37500	-6
7.38333	-5
7.39167	-7
7.40000	-11
7.40833	-15
7.41667	-17
7.42500	-17
7.43333	-15
7.44167	-11
7.45000	-9
7.45833	-8
7.46667	-9
7.47500	-11
7.48333	-12
7.49167	-12
7.50000	-9
7.50833	-7
7.51667	-6
7.52500	-6
7.53333	-6
7.54167	-8
7.55000	-11
7.55833	-14
7.56667	-17
7.57500	-19
7.58333	-19
7.59167	-16
7.60000	-14
7.60833	-14
7.61667	-15
7.62500	-18
7.63333	-20
7.64167	-21
7.65000	-22
7.65833	-22
7.66667	-22
7.67500	-22
7.68333	-23
7.69167	-22
7.70000	-21
7.70833	-19
7.71667	-18
7.72500	-17
7.73333	-17
7.74167	-18
7.75000	-19
7.75833	-20
7.76667	-20
7.77500	-19
7.78333	-17
7.79167	-15
7.80000	-14
7.80833	-15
7.81667	-17
7.82500	-21
7.83333	-24
7.84167	-26
7.85000	-26
7.85833	-25
7.86667	-21
7.87500	-17
7.88333	-13
7.89167	-11
7.90000	-11
7.90833	-12
7.91667	-14
7.92500	-17
7.93333	-18
7.94167	-18
7.95000	-17
7.95833	-15
7.96667	-14
7.97500	-16
7.98333	-19
7.99167	-26
8.00000	-33
8.00833	-39
8.01667	-45
8.02500	-48
8.03333	-49
8.04167	-47
8.05000	-45
8.05833	-41
8.06667	-37
8.07500	-31
8.08333	-25
8.09167	-21
8.10000	-18
8.10833	-16
8.11667	-13
8.12500	-10
8.13333	-7
8.14167	-4
8.15000	-7
8.15833	-13
8.16667	-19
8.17500	-24
8.18333	-28
8.19167	-31
8.20000	-33
8.20833	-36
8.21667	-40
8.22500	-42
8.23333	-43
8.24167	-41
8.25000	-37
8.25833	-31
8.26667	-25
8.27500	-21
8.28333	-20
8.29167	-21
8.30000	-25
8.30833	-30
8.31667	-34
8.32500	-37
8.33333	-40
8.34167	-42
8.35000	-43
8.35833	-43
8.36667	-44
8.37500	-46
8.38333	-45
8.39167	-41
8.40000	-34
8.40833	-25
8.41667	-17
8.42500	-11
8.43333	-7
8.44167	-6
8.45000	-6
8.45833	-6
8.46667	-7
8.47500	-8
8.48333	-8
8.49167	-8
8.50000	-8
8.50833	-7
8.51667	-8
8.52500	-10
8.53333	-15
8.54167	-21
8.55000	-27
8.55833	-32
8.56667	-36
8.57500	-36
8.58333	-36
8.59167	-35
8.60000	-34
8.60833	-32
8.61667	-30
8.62500	-27
8.63333	-25
8.64167	-23
8.65000	-20
8.65833	-18
8.66667	-16
8.67500	-16
8.68333	-16
8.69167	-17
8.70000	-19
8.70833	-20
8.71667	-19
8.72500	-19
8.73333	-19
8.74167	-19
8.75000	-19
8.75833	-16
8.76667	-13
8.77500	-8
8.78333	-5
8.79167	-4
8.80000	-6
8.80833	-12
8.81667	-20
8.82500	-26
8.83333	-29
8.84167	-29
8.85000	-26
8.85833	-23
8.86667	-21
8.87500	-20
8.88333	-21
8.89167	-22
8.90000	-24
8.90833	-25
8.91667	-25
8.92500	-24
8.93333	-24
8.94167	-24
8.95000	-24
8.95833	-24
8.96667	-23
8.97500	-21
8.98333	-20
8.99167	-19
9.00000	-18
9.00833	-18
9.01667	-16
9.02500	-14
9.03333	-11
9.04167	-8
9.05000	-4
9.05833	-0
9.06667	2
9.07500	3
9.08333	0
9.09167	-4
9.10000	-11
9.10833	-17
9.11667	-24
9.12500	-28
9.13333	-28
9.14167	-26
9.15000	-24
9.15833	-22
9.16667	-21
9.17500	-21
9.18333	-22
9.19167	-24
9.20000	-25
9.20833	-26
9.21667	-26
9.22500	-25
9.23333	-25
9.24167	-24
9.25000	-24
9.25833	-25
9.26667	-25
9.27500	-24
9.28333	-22
9.29167	-20
9.30000	-17
9.30833	-14
9.31667	-11
9.32500	-9
9.33333	-8
9.34167	-9
9.35000	-11
9.35833	-14
9.36667	-16
9.37500	-16
9.38333	-14
9.39167	-12
9.40000	-10
9.40833	-9
9.41667	-11
9.42500	-16
9.43333	-24
9.44167	-32
9.45000	-38
9.45833	-40
9.46667	-39
9.47500	-35
9.48333	-29
9.49167	-25
9.50000	-22
9.50833	-21
9.51667	-22
9.52500	-23
9.53333	-22
9.54167	-21
9.55000	-20
9.55833	-21
9.56667	-23
9.57500	-26
9.58333	-29
9.59167	-28
9.60000	-26
9.60833	-22
9.61667	-17
9.62500	-15
9.63333	-15
9.64167	-18
9.65000	-22
9.65833	-26
9.66667	-30
9.67500	-31
9.68333	-31
9.69167	-31
9.70000	-30
9.70833	-28
9.71667	-26
9.72500	-25
9.73333	-26
9.74167	-27
9.75000	-28
9.75833	-27
9.76667	-25
9.77500	-22
9.78333	-19
9.79167	-18
9.80000	-17
9.80833	-18
9.81667	-19
9.82500	-20
9.83333	-22
9.84167	-25
9.85000	-26
9.85833	-27
9.86667	-28
9.87500	-27
9.88333	-26
9.89167	-26
9.90000	-27
9.90833	-30
9.91667	-34
9.92500	-35
9.93333	-33
9.94167	-30
9.95000	-26
9.95833	-23
9.96667	-22
9.97500	-23
9.98333	-24
9.99167	-25
10.00000	-26
10.00833	-27
10.01667	-31
10.02500	-35
10.03333	-38
10.04167	-40
10.05000	-38
10.05833	-34
10.06667	-31
10.07500	-29
10.08333	-29
10.09167	-28
10.10000	-26
10.10833	-23
10.11667	-21
10.12500	-21
10.13333	-23
10.14167	-27
10.15000	-31
10.15833	-34
10.16667	-36
10.17500	-35
10.18333	-32
10.19167	-27
10.20000	-22
10.20833	-19
10.21667	-18
10.22500	-18
10.23333	-20
10.24167	-22
10.25000	-23
10.25833	-25
10.26667	-26
10.27500	-27
10.28333	-27
10.29167	-27
10.30000	-26
10.30833	-26
10.31667	-25
10.32500	-26
10.33333	-28
10.34167	-29
10.35000	-31
10.35833	-31
10.36667	-29
10.37500	-27
10.38333	-24
10.39167	-22
10.40000	-20
10.40833	-19
10.41667	-20
10.42500	-22
10.43333	-25
10.44167	-28
10.45000	-31
10.45833	-33
10.46667	-34
10.47500	-33
10.48333	-31
10.49167	-30
10.50000	-30
10.50833	-31
10.51667	-31
10.52500	-29
10.53333	-27
10.54167	-24
10.55000	-23
10.55833	-22
10.56667	-22
10.57500	-21
10.58333	-20
10.59167	-18
10.60000	-18
10.60833	-18
10.61667	-20
10.62500	-22
10.63333	-23
10.64167	-23
10.65000	-22
10.65833	-19
10.66667	-17
10.67500	-17
10.68333	-18
10.69167	-21
10.70000	-24
10.70833	-28
10.71667	-31
10.72500	-33
10.73333	-35
10.74167	-35
10.75000	-33
10.75833	-29
10.76667	-25
10.77500	-23
10.78333	-22
10.79167	-23
10.80000	-25
10.80833	-27
10.81667	-27
10.82500	-28
10.83333	-27
10.84167	-25
10.85000	-23
10.85833	-21
10.86667	-20
10.87500	-21
10.88333	-24
10.89167	-26
10.90000	-29
10.90833	-30
10.91667	-31
10.92500	-30
10.93333	-29
10.94167	-28
10.95000	-26
10.95833	-24
10.96667	-23
10.97500	-21
10.98333	-21
10.99167	-22
11.00000	-24
11.00833	-26
11.01667	-26
11.02500	-26
11.03333	-24
11.04167	-23
11.05000	-24
11.05833	-25
11.06667	-28
11.07500	-30
11.08333	-30
11.09167	-29
11.10000	-27
11.10833	-25
11.11667	-23
11.12500	-22
11.13333	-22
11.14167	-22
11.15000	-24
11.15833	-26
11.16667	-27
11.17500	-29
11.18333	-31
11.19167	-32
11.20000	-34
11.20833	-35
11.21667	-36
11.22500	-36
11.23333	-33
11.24167	-29
11.25000	-26
11.25833	-27
11.26667	-30
11.27500	-32
11.28333	-32
11.29167	-32
11.30000	-30
11.30833	-28
11.31667	-28
11.32500	-30
11.33333	-33
11.34167	-38
11.35000	-43
11.35833	-46
11.36667	-47
11.37500	-44
11.38333	-40
11.39167	-35
11.40000	-31
11.40833	-28
11.41667	-27
11.42500	-27
11.43333	-28
11.44167	-31
11.45000	-33
11.45833	-34
11.46667	-33
11.47500	-32
11.48333	-30
11.49167	-29
11.50000	-27
11.50833	-25
11.51667	-21
11.52500	-17
11.53333	-16
11.54167	-17
11.55000	-20
11.55833	-23
11.56667	-27
11.57500	-29
11.58333	-30
11.59167	-31
11.60000	-31
11.60833	-31
11.61667	-30
11.62500	-29
11.63333	-29
11.64167	-29
11.65000	-29
11.65833	-28
11.66667	-25
11.67500	-21
11.68333	-17
11.69167	-16
11.70000	-18
11.70833	-21
11.71667	-24
11.72500	-27
11.73333	-28
11.74167	-28
11.75000	-27
11.75833	-26
11.76667	-24
11.77500	-22
11.78333	-20
11.79167	-19
11.80000	-18
11.80833	-19
11.81667	-22
11.82500	-24
11.83333	-25
11.84167	-24
11.85000	-23
11.85833	-23
11.86667	-24
11.87500	-25
11.88333	-26
11.89167	-25
11.90000	-23
11.90833	-22
11.91667	-22
11.92500	-23
11.93333	-25
11.94167	-26
11.95000	-26
11.95833	-23
11.96667	-21
11.97500	-18
11.98333	-17
11.99167	-17
12.00000	-19
12.00833	-21
12.01667	-23
12.02500	-23
12.03333	-22
12.04167	-20
12.05000	-18
12.05833	-17
12.06667	-17
12.07500	-20
12.08333	-22
12.09167	-25
12.10000	-27
12.10833	-27
12.11667	-26
12.12500	-22
12.13333	-16
12.14167	-10
12.15000	-6
12.15833	-5
12.16667	-8
12.17500	-13
12.18333	-18
12.19167	-21
12.20000	-22
12.20833	-22
12.21667	-22
12.22500	-23
12.23333	-23
12.24167	-22
12.25000	-21
12.25833	-20
12.26667	-19
12.27500	-19
12.28333	-19
12.29167	-21
12.30000	-23
12.30833	-25
12.31667	-25
12.32500	-23
12.33333	-20
12.34167	-17
12.35000	-17
12.35833	-20
12.36667	-24
12.37500	-28
12.38333	-32
12.39167	-34
12.40000	-34
12.40833	-33
12.41667	-31
12.42500	-26
12.43333	-21
12.44167	-15
12.45000	-12
12.45833	-13
12.46667	-16
12.47500	-19
12.48333	-22
12.49167	-24
12.50000	-25
12.50833	-25
12.51667	-27
12.52500	-29
12.53333	-32
12.54167	-34
12.55000	-37
12.55833	-40
12.56667	-40
12.57500	-38
12.58333	-35
12.59167	-33
12.60000	-33
12.60833	-34
12.61667	-36
12.62500	-37
12.63333	-35
12.64167	-32
12.65000	-29
12.65833	-25
12.66667	-23
12.67500	-22
12.68333	-22
12.69167	-23
12.70000	-24
12.70833	-25
12.71667	-25
12.72500	-25
12.73333	-23
12.74167	-21
12.75000	-19
12.75833	-17
12.76667	-15
12.77500	-16
12.78333	-17
12.79167	-20
12.80000	-23
12.80833	-25
12.81667	-26
12.82500	-26
12.83333	-26
12.84167	-26
12.85000	-28
12.85833	-29
12.86667	-31
12.87500	-31
12.88333	-30
12.89167	-29
12.90000	-27
12.90833	-26
12.91667	-26
12.92500	-26
12.93333	-27
12.94167	-29
12.95000	-30
12.95833	-32
12.96667	-32
12.97500	-31
12.98333	-29
12.99167	-27
13.00000	-25
13.00833	-24
13.01667	-26
13.02500	-28
13.03333	-30
13.04167	-31
13.05000	-30
13.05833	-28
13.06667	-26
13.07500	-24
13.08333	-22
13.09167	-21
13.10000	-21
13.10833	-21
13.11667	-20
13.12500	-19
13.13333	-17
13.14167	-15
13.15000	-14
13.15833	-14
13.16667	-15
13.17500	-15
13.18333	-16
13.19167	-17
13.20000	-16
13.20833	-15
13.21667	-15
13.22500	-16
13.23333	-17
13.24167	-19
13.25000	-19
13.25833	-18
13.26667	-15
13.27500	-12
13.28333	-8
13.29167	-5
13.30000	-3
13.30833	-2
13.31667	-2
13.32500	-5
13.33333	-9
13.34167	-14
13.35000	-18
13.35833	-21
13.36667	-23
13.37500	-24
13.38333	-24
13.39167	-25
13.40000	-25
13.40833	-26
13.41667	-26
13.42500	-25
13.43333	-24
13.44167	-22
13.45000	-22
13.45833	-22
13.46667	-22
13.47500	-21
13.48333	-21
13.49167	-21
13.50000	-22
13.50833	-22
13.51667	-23
13.52500	-23
13.53333	-23
13.54167	-24
13.55000	-25
13.55833	-26
13.56667	-27
13.57500	-25
13.58333	-23
13.59167	-22
13.60000	-22
13.60833	-24
13.61667	-26
13.62500	-28
13.63333	-28
13.64167	-28
13.65000	-27
13.65833	-25
13.66667	-24
13.67500	-23
13.68333	-22
13.69167	-21
13.70000	-20
13.70833	-19
13.71667	-19
13.72500	-18
13.73333	-19
13.74167	-21
13.75000	-23
13.75833	-22
13.76667	-19
13.77500	-14
13.78333	-9
13.79167	-6
13.80000	-6
13.80833	-8
13.81667	-11
13.82500	-14
13.83333	-15
13.84167	-15
13.85000	-14
13.85833	-15
13.86667	-15
13.87500	-17
13.88333	-18
13.89167	-19
13.90000	-19
13.90833	-18
13.91667	-16
13.92500	-13
13.93333	-12
13.94167	-14
13.95000	-16
13.95833	-20
13.96667	-22
13.97500	-22
13.98333	-20
13.99167	-18
14.00000	-17
14.00833	-16
14.01667	-17
14.02500	-18
14.03333	-19
14.04167	-19
14.05000	-19
14.05833	-18
14.06667	-16
14.07500	-15
14.08333	-13
14.09167	-11
14.10000	-9
14.10833	-8
14.11667	-7
14.12500	-7
14.13333	-7
14.14167	-7
14.15000	-8
14.15833	-10
14.16667	-15
14.17500	-20
14.18333	-25
14.19167	-28
14.20000	-28
14.20833	-28
14.21667	-26
14.22500	-24
14.23333	-21
14.24167	-19
14.25000	-17
14.25833	-15
14.26667	-13
14.27500	-12
14.28333	-11
14.29167	-10
14.30000	-8
14.30833	-6
14.31667	-4
14.32500	-3
14.33333	-4
14.34167	-6
14.35000	-9
14.35833	-13
14.36667	-15
14.37500	-18
14.38333	-20
14.39167	-21
14.40000	-21
14.40833	-21
14.41667	-21
14.42500	-22
14.43333	-24
14.44167	-26
14.45000	-29
14.45833	-30
14.46667	-30
14.47500	-28
14.48333	-26
14.49167	-22
14.50000	-19
14.50833	-16
14.51667	-12
14.52500	-10
14.53333	-9
14.54167	-10
14.55000	-12
14.55833	-16
14.56667	-19
14.57500	-20
14.58333	-18
14.59167	-13
14.60000	-8
14.60833	-3
14.61667	-1
14.62500	-1
14.63333	-2
14.64167	-5
14.65000	-6
14.65833	-6
14.66667	-6
14.67500	-7
14.68333	-8
14.69167	-11
14.70000	-15
14.70833	-17
14.71667	-18
14.72500	-16
14.73333	-13
14.74167	-9
14.75000	-5
14.75833	-2
14.76667	-1
14.77500	-1
14.78333	-2
14.79167	-6
14.80000	-10
14.80833	-14
14.81667	-15
14.82500	-14
14.83333	-12
14.84167	-10
14.85000	-8
14.85833	-7
14.86667	-6
14.87500	-5
14.88333	-4
14.89167	-3
14.90000	-4
14.90833	-6
14.91667	-8
14.92500	-10
14.93333	-12
14.94167	-14
14.95000	-16
14.95833	-17
14.96667	-18
14.97500	-19
14.98333	-19
14.99167	-19
15.00000	-19
15.00833	-18
15.01667	-16
15.02500	-14
15.03333	-11
15.04167	-7
15.05000	-5
15.05833	-5
15.06667	-7
15.07500	-11
15.08333	-14
15.09167	-17
15.10000	-18
15.10833	-18
15.11667	-18
15.12500	-17
15.13333	-17
15.14167	-17
15.15000	-16
15.15833	-13
15.16667	-10
15.17500	-7
15.18333	-4
15.19167	-1
15.20000	-0
15.20833	-1
15.21667	-4
15.22500	-8
15.23333	-12
15.24167	-15
15.25000	-17
15.25833	-17
15.26667	-18
15.27500	-20
15.28333	-23
15.29167	-24
15.30000	-24
15.30833	-23
15.31667	-22
15.32500	-20
15.33333	-17
15.34167	-12
15.35000	-8
15.35833	-4
15.36667	-3
15.37500	-5
15.38333	-9
15.39167	-12
15.40000	-12
15.40833	-12
15.41667	-9
15.42500	-5
15.43333	-0
15.44167	4
15.45000	7
15.45833	6
15.46667	1
15.47500	-9
15.48333	-19
15.49167	-26
15.50000	-30
15.50833	-30
15.51667	-28
15.52500	-25
15.53333	-23
15.54167	-23
15.55000	-23
15.55833	-23
15.56667	-23
15.57500	-24
15.58333	-25
15.59167	-27
15.60000	-28
15.60833	-28
15.61667	-29
15.62500	-29
15.63333	-30
15.64167	-29
15.65000	-26
15.65833	-22
15.66667	-18
15.67500	-16
15.68333	-16
15.69167	-16
15.70000	-17
15.70833	-18
15.71667	-18
15.72500	-18
15.73333	-17
15.74167	-17
15.75000	-18
15.75833	-19
15.76667	-20
15.77500	-20
15.78333	-19
15.79167	-19
15.80000	-18
15.80833	-17
15.81667	-15
15.82500	-13
15.83333	-11
15.84167	-11
15.85000	-12
15.85833	-15
15.86667	-16
15.87500	-14
15.88333	-11
15.89167	-6
15.90000	-2
15.90833	0
15.91667	0
15.92500	-2
15.93333	-5
15.94167	-8
15.95000	-12
15.95833	-15
15.96667	-17
15.97500	-19
15.98333	-21
15.99167	-21
16.00000	-20
16.00833	-18
16.01667	-18
16.02500	-18
16.03333	-20
16.04167	-22
16.05000	-22
16.05833	-21
16.06667	-18
16.07500	-16
16.08333	-14
16.09167	-14
16.10000	-15
16.10833	-17
16.11667	-19
16.12500	-22
16.13333	-24
16.14167	-27
16.15000	-26
16.15833	-23
16.16667	-18
16.17500	-11
16.18333	-4
16.19167	-1
16.20000	0
16.20833	-1
16.21667	-5
16.22500	-9
16.23333	-12
16.24167	-15
16.25000	-17
16.25833	-19
16.26667	-20
16.27500	-20
16.28333	-17
16.29167	-12
16.30000	-7
16.30833	-3
16.31667	-2
16.32500	-3
16.33333	-5
16.34167	-8
16.35000	-10
16.35833	-12
16.36667	-15
16.37500	-18
16.38333	-22
16.39167	-24
16.40000	-24
16.40833	-21
16.41667	-16
16.42500	-12
16.43333	-11
16.44167	-12
16.45000	-15
16.45833	-18
16.46667	-19
16.47500	-18
16.48333	-16
16.49167	-14
16.50000	-13
16.50833	-12
16.51667	-11
16.52500	-10
16.53333	-10
16.54167	-9
16.55000	-8
16.55833	-7
16.56667	-7
16.57500	-8
16.58333	-9
16.59167	-11
16.60000	-14
16.60833	-15
16.61667	-14
16.62500	-12
16.63333	-10
16.64167	-8
16.65000	-6
16.65833	-6
16.66667	-7
16.67500	-9
16.68333	-11
16.69167	-13
16.70000	-14
16.70833	-14
16.71667	-12
16.72500	-11
16.73333	-14
16.74167	-17
16.75000	-20
16.75833	-21
16.76667	-20
16.77500	-15
16.78333	-11
16.79167	-8
16.80000	-9
16.80833	-12
16.81667	-17
16.82500	-21
16.83333	-23
16.84167	-24
16.85000	-24
16.85833	-24
16.86667	-24
16.87500	-23
16.88333	-23
16.89167	-23
16.90000	-24
16.90833	-24
16.91667	-23
16.92500	-20
16.93333	-16
16.94167	-11
16.95000	-6
16.95833	-2
16.96667	-0
16.97500	-2
16.98333	-7
16.99167	-14
17.00000	-22
17.00833	-26
17.01667	-28
17.02500	-26
17.03333	-22
17.04167	-16
17.05000	-11
17.05833	-7
17.06667	-4
17.07500	-1
17.08333	1
17.09167	3
17.10000	4
17.10833	4
17.11667	2
17.12500	-2
17.13333	-7
17.14167	-13
17.15000	-15
17.15833	-13
17.16667	-10
17.17500	-5
17.18333	-1
17.19167	1
17.20000	0
17.20833	-0
17.21667	-2
17.22500	-4
17.23333	-8
17.24167	-12
17.25000	-16
17.25833	-18
17.26667	-18
17.27500	-17
17.28333	-15
17.29167	-15
17.30000	-17
17.30833	-20
17.31667	-21
17.32500	-22
17.33333	-20
17.34167	-16
17.35000	-13
17.35833	-10
17.36667	-9
17.37500	-9
17.38333	-10
17.39167	-10
17.40000	-9
17.40833	-9
17.41667	-10
17.42500	-12
17.43333	-14
17.44167	-17
17.45000	-17
17.45833	-16
17.46667	-17
17.47500	-20
17.48333	-24
17.49167	-27
17.50000	-29
17.50833	-29
17.51667	-27
17.52500	-23
17.53333	-20
17.54167	-17
17.55000	-14
17.55833	-11
17.56667	-9
17.57500	-7
17.58333	-6
17.59167	-5
17.60000	-5
17.60833	-6
17.61667	-7
17.62500	-7
17.63333	-4
17.64167	0
17.65000	3
17.65833	4
17.66667	1
17.67500	-5
17.68333	-10
17.69167	-14
17.70000	-14
17.70833	-13
17.71667	-10
17.72500	-8
17.73333	-6
17.74167	-5
17.75000	-4
17.75833	-4
17.76667	-5
17.77500	-5
17.78333	-4
17.79167	-2
17.80000	0
17.80833	1
17.81667	-0
17.82500	-3
17.83333	-7
17.84167	-11
17.85000	-13
17.85833	-15
17.86667	-15
17.87500	-15
17.88333	-16
17.89167	-16
17.90000	-15
17.90833	-14
17.91667	-13
17.92500	-12
17.93333	-11
17.94167	-12
17.95000	-13
17.95833	-14
17.96667	-16
17.97500	-18
17.98333	-19
17.99167	-18
18.00000	-15
18.00833	-12
18.01667	-8
18.02500	-5
18.03333	-3
18.04167	-3
18.05000	-4
18.05833	-3
18.06667	-2
18.07500	-0
18.08333	1
18.09167	1
18.10000	0
18.10833	-2
18.11667	-5
18.12500	-7
18.13333	-9
18.14167	-10
18.15000	-10
18.15833	-9
18.16667	-8
18.17500	-7
18.18333	-8
18.19167	-9
18.20000	-10
18.20833	-10
18.21667	-9
18.22500	-8
18.23333	-7
18.24167	-6
18.25000	-7
18.25833	-8
18.26667	-11
18.27500	-17
18.28333	-23
18.29167	-27
18.30000	-28
18.30833	-25
18.31667	-20
18.32500	-13
18.33333	-7
18.34167	-2
18.35000	-0
18.35833	-1
18.36667	-3
18.37500	-7
18.38333	-11
18.39167	-14
18.40000	-18
18.40833	-21
18.41667	-24
18.42500	-27
18.43333	-27
18.44167	-25
18.45000	-22
18.45833	-19
18.46667	-16
18.47500	-15
18.48333	-17
18.49167	-19
18.50000	-22
18.50833	-23
18.51667	-22
18.52500	-21
18.53333	-20
18.54167	-21
18.55000	-21
18.55833	-22
18.56667	-21
18.57500	-20
18.58333	-17
18.59167	-13
18.60000	-10
18.60833	-8
18.61667	-8
18.62500	-8
18.63333	-9
18.64167	-8
18.65000	-8
18.65833	-8
18.66667	-9
18.67500	-11
18.68333	-13
18.69167	-14
18.70000	-14
18.70833	-15
18.71667	-16
18.72500	-15
18.73333	-12
18.74167	-7
18.75000	-2
18.75833	2
18.76667	4
18.77500	3
18.78333	0
18.79167	-2
18.80000	-2
18.80833	-1
18.81667	2
18.82500	4
18.83333	4
18.84167	2
18.85000	-2
18.85833	-6
18.86667	-9
18.87500	-10
18.88333	-10
18.89167	-9
18.90000	-8
18.90833	-7
18.91667	-6
18.92500	-5
18.93333	-3
18.94167	-3
18.95000	-7
18.95833	-13
18.96667	-20
18.97500	-25
18.98333	-27
18.99167	-27
19.00000	-24
19.00833	-21
19.01667	-18
19.02500	-15
19.03333	-12
19.04167	-9
19.05000	-7
19.05833	-6
19.06667	-5
19.07500	-4
19.08333	-2
19.09167	-1
19.10000	-1
19.10833	-1
19.11667	-2
19.12500	-3
19.13333	-5
19.14167	-8
19.15000	-10
19.15833	-11
19.16667	-11
19.17500	-9
19.18333	-6
19.19167	-2
19.20000	0
19.20833	1
19.21667	-0
19.22500	-4
19.23333	-10
19.24167	-14
19.25000	-17
19.25833	-16
19.26667	-14
19.27500	-12
19.28333	-12
19.29167	-13
19.30000	-15
19.30833	-18
19.31667	-19
19.32500	-18
19.33333	-17
19.34167	-15
19.35000	-13
19.35833	-12
19.36667	-11
19.37500	-10
19.38333	-10
19.39167	-10
19.40000	-12
19.40833	-13
19.41667	-15
19.42500	-17
19.43333	-17
19.44167	-16
19.45000	-14
19.45833	-11
19.46667	-9
19.47500	-9
19.48333	-10
19.49167	-10
19.50000	-10
19.50833	-9
19.51667	-7
19.52500	-7
19.53333	-9
19.54167	-13
19.55000	-18
19.55833	-21
19.56667	-22
19.57500	-21
19.58333	-18
19.59167	-15
19.60000	-12
19.60833	-10
19.61667	-7
19.62500	-4
19.63333	-3
19.64167	-3
19.65000	-5
19.65833	-8
19.66667	-10
19.67500	-12
19.68333	-12
19.69167	-10
19.70000	-9
19.70833	-7
19.71667	-4
19.72500	-2
19.73333	1
19.74167	3
19.75000	5
19.75833	6
19.76667	6
19.77500	6
19.78333	5
19.79167	3
19.80000	2
19.80833	0
19.81667	-1
19.82500	-2
19.83333	-1
19.84167	1
19.85000	4
19.85833	7
19.86667	9
19.87500	9
19.88333	8
19.89167	6
19.90000	3
19.90833	1
19.91667	2
19.92500	4
19.93333	7
19.94167	11
19.95000	17
19.95833	22
19.96667	27
19.97500	30
19.98333	32
19.99167	32
20.00000	32
20.00833	32
20.01667	36
20.02500	40
20.03333	46
20.04167	51
20.05000	56
20.05833	59
20.06667	62
20.07500	65
20.08333	69
20.09167	73
20.10000	79
20.10833	85
20.11667	91
20.12500	96
20.13333	100
20.14167	103
20.15000	105
20.15833	108
20.16667	111
20.17500	116
20.18333	122
20.19167	129
20.20000	136
20.20833	144
20.21667	151
20.22500	157
20.23333	162
20.24167	167
20.25000	170
20.25833	172
20.26667	174
20.27500	178
20.28333	184
20.29167	191
20.30000	200
20.30833	209
20.31667	218
20.32500	227
20.33333	236
20.34167	244
20.35000	251
20.35833	257
20.36667	263
20.37500	269
20.38333	273
20.39167	276
20.40000	278
20.40833	281
20.41667	286
20.42500	292
20.43333	298
20.44167	304
20.45000	309
20.45833	313
20.46667	316
20.47500	319
20.48333	323
20.49167	328
20.50000	333
20.50833	340
20.51667	347
20.52500	354
20.53333	360
20.54167	365
20.55000	369
20.55833	373
20.56667	376
20.57500	377
20.58333	377
20.59167	377
20.60000	376
20.60833	376
20.61667	378
20.62500	380
20.63333	382
20.64167	384
20.65000	387
20.65833	391
20.66667	395
20.67500	400
20.68333	404
20.69167	405
20.70000	403
20.70833	400
20.71667	395
20.72500	390
20.73333	385
20.74167	379
20.75000	373
20.75833	366
20.76667	361
20.77500	356
20.78333	351
20.79167	349
20.80000	348
20.80833	346
20.81667	342
20.82500	337
20.83333	330
20.84167	323
20.85000	317
20.85833	311
20.86667	307
20.87500	302
20.88333	297
20.89167	293
20.90000	289
20.90833	285
20.91667	281
20.92500	275
20.93333	270
20.94167	264
20.95000	258
20.95833	252
20.96667	248
20.97500	245
20.98333	242
20.99167	241
21.00000	239
21.00833	237
21.01667	233
21.02500	228
21.03333	223
21.04167	216
21.05000	209
21.05833	201
21.06667	193
21.07500	187
21.08333	181
21.09167	177
21.10000	174
21.10833	169
21.11667	164
21.12500	158
21.13333	153
21.14167	147
21.15000	143
21.15833	139
21.16667	136
21.17500	135
21.18333	136
21.19167	136
21.20000	136
21.20833	135
21.21667	132
21.22500	128
21.23333	124
21.24167	120
21.25000	114
21.25833	106
21.26667	96
21.27500	86
21.28333	78
21.29167	75
21.30000	75
21.30833	78
21.31667	81
21.32500	83
21.33333	81
21.34167	77
21.35000	71
21.35833	65
21.36667	62
21.37500	60
21.38333	60
21.39167	61
21.40000	63
21.40833	64
21.41667	64
21.42500	62
21.43333	58
21.44167	53
21.45000	49
21.45833	47
21.46667	46
21.47500	47
21.48333	48
21.49167	48
21.50000	45
21.50833	42
21.51667	38
21.52500	36
21.53333	36
21.54167	38
21.55000	40
21.55833	42
21.56667	43
21.57500	43
21.58333	42
21.59167	39
21.60000	36
21.60833	33
21.61667	32
21.62500	32
21.63333	32
21.64167	33
21.65000	33
21.65833	33
21.66667	32
21.67500	30
21.68333	27
21.69167	23
21.70000	17
21.70833	12
21.71667	7
21.72500	3
21.73333	1
21.74167	1
21.75000	3
21.75833	6
21.76667	9
21.77500	12
21.78333	15
21.79167	19
21.80000	21
21.80833	20
21.81667	16
21.82500	12
21.83333	9
21.84167	8
21.85000	11
21.85833	15
21.86667	19
21.87500	20
21.88333	20
21.89167	17
21.90000	14
21.90833	12
21.91667	13
21.92500	15
21.93333	17
21.94167	19
21.95000	19
21.95833	16
21.96667	13
21.97500	12
21.98333	12
21.99167	12
22.00000	11
22.00833	9
22.01667	7
22.02500	4
22.03333	2
22.04167	-1
22.05000	-1
22.05833	1
22.06667	5
22.07500	10
22.08333	14
22.09167	14
22.10000	11
22.10833	8
22.11667	4
22.12500	3
22.13333	3
22.14167	5
22.15000	8
22.15833	10
22.16667	12
22.17500	11
22.18333	10
22.19167	9
22.20000	9
22.20833	10
22.21667	12
22.22500	13
22.23333	11
22.24167	7
22.25000	2
22.25833	-2
22.26667	-4
22.27500	-2
22.28333	0
22.29167	3
22.30000	3
22.30833	3
22.31667	3
22.32500	2
22.33333	3
22.34167	4
22.35000	5
22.35833	4
22.36667	2
22.37500	1
22.38333	1
22.39167	1
22.40000	2
22.40833	4
22.41667	5
22.42500	7
22.43333	8
22.44167	10
22.45000	13
22.45833	15
22.46667	15
22.47500	14
22.48333	11
22.49167	7
22.50000	4
22.50833	2
22.51667	1
22.52500	0
22.53333	-0
22.54167	-1
22.55000	-3
22.55833	-5
22.56667	-7
22.57500	-7
22.58333	-5
22.59167	-1
22.60000	5
22.60833	9
22.61667	11
22.62500	12
22.63333	12
22.64167	14
22.65000	17
22.65833	20
22.66667	21
22.67500	20
22.68333	16
22.69167	11
22.70000	6
22.70833	4
22.71667	6
22.72500	9
22.73333	13
22.74167	17
22.75000	19
22.75833	19
22.76667	19
22.77500	18
22.78333	17
22.79167	16
22.80000	17
22.80833	18
22.81667	20
22.82500	20
22.83333	18
22.84167	15
22.85000	13
22.85833	11
22.86667	12
22.87500	13
22.88333	15
22.89167	17
22.90000	19
22.90833	19
22.91667	18
22.92500	16
22.93333	15
22.94167	15
22.95000	14
22.95833	11
22.96667	8
22.97500	5
22.98333	2
22.99167	1
23.00000	1
23.00833	1
23.01667	0
23.02500	-0
23.03333	-1
23.04167	-0
23.05000	1
23.05833	3
23.06667	5
23.07500	9
23.08333	12
23.09167	13
23.10000	14
23.10833	13
23.11667	12
23.12500	11
23.13333	12
23.14167	12
23.15000	13
23.15833	13
23.16667	10
23.17500	5
23.18333	0
23.19167	-2
23.20000	-2
23.20833	2
23.21667	8
23.22500	13
23.23333	16
23.24167	15
23.25000	12
23.25833	8
23.26667	5
23.27500	2
23.28333	2
23.29167	4
23.30000	7
23.30833	9
23.31667	12
23.32500	14
23.33333	16
23.34167	17
23.35000	15
23.35833	11
23.36667	7
23.37500	4
23.38333	1
23.39167	1
23.40000	4
23.40833	8
23.41667	13
23.42500	18
23.43333	23
23.44167	26
23.45000	26
23.45833	23
23.46667	19
23.47500	14
23.48333	10
23.49167	10
23.50000	12
23.50833	15
23.51667	19
23.52500	19
23.53333	16
23.54167	12
23.55000	8
23.55833	6
23.56667	6
23.57500	7
23.58333	8
23.59167	8
23.60000	7
23.60833	5
23.61667	3
23.62500	2
23.63333	4
23.64167	8
23.65000	14
23.65833	20
23.66667	24
23.67500	26
23.68333	27
23.69167	26
23.70000	25
23.70833	24
23.71667	23
23.72500	20
23.73333	17
23.74167	14
23.75000	11
23.75833	9
23.76667	8
23.77500	8
23.78333	9
23.79167	10
23.80000	12
23.80833	14
23.81667	15
23.82500	15
23.83333	14
23.84167	12
23.85000	10
23.85833	9
23.86667	10
23.87500	12
23.88333	13
23.89167	13
23.90000	11
23.90833	8
23.91667	5
23.92500	1
23.93333	-1
23.94167	-1
23.95000	-0
23.95833	2
23.96667	4
23.97500	7
23.98333	11
23.99167	13
24.00000	15
24.00833	17
24.01667	18
24.02500	19
24.03333	20
24.04167	21
24.05000	20
24.05833	18
24.06667	15
24.07500	12
24.08333	10
24.09167	9
24.10000	8
24.10833	8
24.11667	9
24.12500	11
24.13333	13
24.14167	16
24.15000	19
24.15833	20
24.16667	21
24.17500	19
24.18333	16
24.19167	12
24.20000	9
24.20833	7
24.21667	7
24.22500	9
24.23333	10
24.24167	11
24.25000	11
24.25833	11
24.26667	9
24.27500	5
24.28333	1
24.29167	-2
24.30000	-4
24.30833	-2
24.31667	4
24.32500	11
24.33333	18
24.34167	24
24.35000	27
24.35833	28
24.36667	27
24.37500	25
24.38333	23
24.39167	20
24.40000	18
24.40833	19
24.41667	22
24.42500	25
24.43333	29
24.44167	31
24.45000	32
24.45833	32
24.46667	30
24.47500	28
24.48333	25
24.49167	22
24.50000	18
24.50833	16
24.51667	18
24.52500	22
24.53333	26
24.54167	29
24.55000	30
24.55833	28
24.56667	25
24.57500	22
24.58333	19
24.59167	18
24.60000	19
24.60833	22
24.61667	26
24.62500	28
24.63333	27
24.64167	25
24.65000	23
24.65833	23
24.66667	23
24.67500	24
24.68333	24
24.69167	23
24.70000	20
24.70833	19
24.71667	21
24.72500	24
24.73333	26
24.74167	27
24.75000	24
24.75833	19
24.76667	15
24.77500	12
24.78333	12
24.79167	13
24.80000	15
24.80833	17
24.81667	17
24.82500	15
24.83333	10
24.84167	5
24.85000	0
24.85833	-3
24.86667	-3
24.87500	1
24.88333	6
24.89167	11
24.90000	15
24.90833	17
24.91667	17
24.92500	18
24.93333	20
24.94167	22
24.95000	23
24.95833	21
24.96667	19
24.97500	16
24.98333	13
24.99167	11
25.00000	9
25.00833	7
25.01667	6
25.02500	6
25.03333	8
25.04167	11
25.05000	14
25.05833	15
25.06667	14
25.07500	14
25.08333	13
25.09167	13
25.10000	14
25.10833	14
25.11667	14
25.12500	14
25.13333	13
25.14167	13
25.15000	13
25.15833	13
25.16667	13
25.17500	13
25.18333	12
25.19167	12
25.20000	10
25.20833	9
25.21667	8
25.22500	7
25.23333	8
25.24167	9
25.25000	11
25.25833	13
25.26667	14
25.27500	14
25.28333	14
25.29167	16
25.30000	19
25.30833	22
25.31667	23
25.32500	22
25.33333	21
25.34167	19
25.35000	18
25.35833	18
25.36667	18
25.37500	17
25.38333	16
25.39167	14
25.40000	13
25.40833	13
25.41667	15
25.42500	16
25.43333	18
25.44167	19
25.45000	19
25.45833	18
25.46667	17
25.47500	17
25.48333	17
25.49167	16
25.50000	13
25.50833	10
25.51667	8
25.52500	6
25.53333	6
25.54167	8
25.55000	9
25.55833	10
25.56667	10
25.57500	9
25.58333	9
25.59167	10
25.60000	12
25.60833	16
25.61667	21
25.62500	23
25.63333	20
25.64167	13
25.65000	6
25.65833	-1
25.66667	-4
25.67500	-2
25.68333	1
25.69167	6
25.70000	9
25.70833	12
25.71667	14
25.72500	15
25.73333	15
25.74167	15
25.75000	15
25.75833	16
25.76667	16
25.77500	17
25.78333	16
25.79167	16
25.80000	15
25.80833	14
25.81667	13
25.82500	13
25.83333	13
25.84167	13
25.85000	14
25.85833	16
25.86667	16
25.87500	14
25.88333	10
25.89167	5
25.90000	0
25.90833	-3
25.91667	-3
25.92500	-2
25.93333	-1
25.94167	-2
25.95000	-3
25.95833	-3
25.96667	-1
25.97500	3
25.98333	9
25.99167	17
26.00000	26
26.00833	32
26.01667	33
26.02500	31
26.03333	25
26.04167	19
26.05000	14
26.05833	12
26.06667	13
26.07500	16
26.08333	20
26.09167	23
26.10000	25
26.10833	24
26.11667	20
26.12500	15
26.13333	11
26.14167	8
26.15000	7
26.15833	9
26.16667	12
26.17500	12
26.18333	12
26.19167	11
26.20000	12
26.20833	14
26.21667	16
26.22500	17
26.23333	16
26.24167	13
26.25000	11
26.25833	10
26.26667	10
26.27500	11
26.28333	12
26.29167	12
26.30000	12
26.30833	11
26.31667	11
26.32500	11
26.33333	9
26.34167	6
26.35000	3
26.35833	-0
26.36667	-1
26.37500	2
26.38333	6
26.39167	9
26.40000	10
26.40833	8
26.41667	5
26.42500	2
26.43333	1
26.44167	3
26.45000	8
26.45833	13
26.46667	16
26.47500	18
26.48333	18
26.49167	16
26.50000	13
26.50833	10
26.51667	5
26.52500	-0
26.53333	-6
26.54167	-11
26.55000	-13
26.55833	-12
26.56667	-10
26.57500	-8
26.58333	-5
26.59167	-2
26.60000	1
26.60833	4
26.61667	8
26.62500	12
26.63333	15
26.64167	17
26.65000	18
26.65833	19
26.66667	18
26.67500	18
26.68333	17
26.69167	16
26.70000	17
26.70833	17
26.71667	18
26.72500	19
26.73333	19
26.74167	18
26.75000	17
26.75833	16
26.76667	17
26.77500	18
26.78333	18
26.79167	18
26.80000	16
26.80833	14
26.81667	13
26.82500	12
26.83333	11
26.84167	10
26.85000	10
26.85833	9
26.86667	8
26.87500	7
26.88333	6
26.89167	5
26.90000	3
26.90833	3
26.91667	4
26.92500	4
26.93333	3
26.94167	0
26.95000	-3
26.95833	-4
26.96667	-4
26.97500	0
26.98333	5
26.99167	8
27.00000	9
27.00833	8
27.01667	9
27.02500	10
27.03333	11
27.04167	12
27.05000	12
27.05833	10
27.06667	8
27.07500	8
27.08333	8
27.09167	10
27.10000	12
27.10833	14
27.11667	15
27.12500	17
27.13333	20
27.14167	24
27.15000	27
27.15833	29
27.16667	30
27.17500	28
27.18333	24
27.19167	19
27.20000	15
27.20833	12
27.21667	12
27.22500	13
27.23333	13
27.24167	14
27.25000	14
27.25833	14
27.26667	14
27.27500	15
27.28333	16
27.29167	17
27.30000	17
27.30833	16
27.31667	15
27.32500	13
27.33333	10
27.34167	9
27.35000	9
27.35833	10
27.36667	13
27.37500	17
27.38333	21
27.39167	24
27.40000	26
27.40833	27
27.41667	26
27.42500	23
27.43333	18
27.44167	12
27.45000	9
27.45833	7
27.46667	8
27.47500	10
27.48333	12
27.49167	12
27.50000	11
27.50833	11
27.51667	12
27.52500	14
27.53333	16
27.54167	17
27.55000	17
27.55833	16
27.56667	14
27.57500	13
27.58333	12
27.59167	11
27.60000	11
27.60833	11
27.61667	10
27.62500	9
27.63333	9
27.64167	10
27.65000	11
27.65833	11
27.66667	10
27.67500	10
27.68333	9
27.69167	10
27.70000	12
27.70833	15
27.71667	17
27.72500	19
27.73333	20
27.74167	20
27.75000	19
27.75833	19
27.76667	19
27.77500	20
27.78333	21
27.79167	22
27.80000	22
27.80833	20
27.81667	17
27.82500	15
27.83333	13
27.84167	13
27.85000	13
27.85833	14
27.86667	14
27.87500	14
27.88333	14
27.89167	13
27.90000	13
27.90833	12
27.91667	13
27.92500	14
27.93333	14
27.94167	14
27.95000	13
27.95833	12
27.96667	12
27.97500	13
27.98333	15
27.99167	17
28.00000	18
28.00833	18
28.01667	17
28.02500	16
28.03333	14
28.04167	12
28.05000	10
28.05833	9
28.06667	9
28.07500	9
28.08333	11
28.09167	12
28.10000	13
28.10833	16
28.11667	19
28.12500	23
28.13333	25
28.14167	27
28.15000	28
28.15833	26
28.16667	24
28.17500	21
28.18333	19
28.19167	16
28.20000	14
28.20833	15
28.21667	18
28.22500	22
28.23333	25
28.24167	26
28.25000	23
28.25833	18
28.26667	13
28.27500	8
28.28333	6
28.29167	7
28.30000	10
28.30833	12
28.31667	14
28.32500	15
28.33333	16
28.34167	18
28.35000	20
28.35833	21
28.36667	21
28.37500	20
28.38333	17
28.39167	14
28.40000	12
28.40833	12
28.41667	13
28.42500	17
28.43333	20
28.44167	24
28.45000	27
28.45833	30
28.46667	31
28.47500	31
28.48333	30
28.49167	27
28.50000	23
28.50833	20
28.51667	18
28.52500	18
28.53333	19
28.54167	21
28.55000	24
28.55833	26
28.56667	28
28.57500	28
28.58333	27
28.59167	24
28.60000	20
28.60833	17
28.61667	16
28.62500	16
28.63333	18
28.64167	21
28.65000	24
28.65833	25
28.66667	24
28.67500	24
28.68333	23
28.69167	23
28.70000	23
28.70833	23
28.71667	22
28.72500	20
28.73333	18
28.74167	16
28.75000	14
28.75833	12
28.76667	10
28.77500	9
28.78333	9
28.79167	10
28.80000	12
28.80833	16
28.81667	22
28.82500	28
28.83333	34
28.84167	37
28.85000	37
28.85833	34
28.86667	29
28.87500	25
28.88333	22
28.89167	22
28.90000	22
28.90833	21
28.91667	17
28.92500	14
28.93333	13
28.94167	15
28.95000	17
28.95833	21
28.96667	25
28.97500	27
28.98333	29
28.99167	31
29.00000	33
29.00833	33
29.01667	31
29.02500	29
29.03333	26
29.04167	23
29.05000	22
29.05833	21
29.06667	21
29.07500	19
29.08333	18
29.09167	16
29.10000	14
29.10833	13
29.11667	13
29.12500	13
29.13333	14
29.14167	16
29.15000	20
29.15833	26
29.16667	30
29.17500	32
29.18333	30
29.19167	27
29.20000	22
29.20833	18
29.21667	14
29.22500	12
29.23333	12
29.24167	14
29.25000	18
29.25833	23
29.26667	26
29.27500	27
29.28333	26
29.29167	24
29.30000	21
29.30833	19
29.31667	19
29.32500	19
29.33333	19
29.34167	19
29.35000	19
29.35833	21
29.36667	25
29.37500	29
29.38333	32
29.39167	33
29.40000	32
29.40833	31
29.41667	31
29.42500	32
29.43333	34
29.44167	36
29.45000	36
29.45833	33
29.46667	31
29.47500	28
29.48333	26
29.49167	24
29.50000	22
29.50833	19
29.51667	17
29.52500	15
29.53333	13
29.54167	12
29.55000	10
29.55833	10
29.56667	13
29.57500	18
29.58333	23
29.59167	27
29.60000	30
29.60833	32
29.61667	34
29.62500	35
29.63333	35
29.64167	34
29.65000	32
29.65833	30
29.66667	29
29.67500	29
29.68333	29
29.69167	30
29.70000	30
29.70833	30
29.71667	32
29.72500	34
29.73333	36
29.74167	39
29.75000	41
29.75833	45
29.76667	48
29.77500	52
29.78333	57
29.79167	61
29.80000	66
29.80833	69
29.81667	71
29.82500	71
29.83333	69
29.84167	67
29.85000	65
29.85833	63
29.86667	62
29.87500	63
29.88333	65
29.89167	68
29.90000	72
29.90833	75
29.91667	76
29.92500	77
29.93333	79
29.94167	82
29.95000	87
29.95833	94
29.96667	99
29.97500	102
29.98333	102
29.99167	101
30.00000	100
30.00833	101
30.01667	104
30.02500	109
30.03333	113
30.04167	117
30.05000	119
30.05833	122
30.06667	126
30.07500	133
30.08333	140
30.09167	146
30.10000	151
30.10833	155
30.11667	158
30.12500	162
30.13333	169
30.14167	177
30.15000	186
30.15833	196
30.16667	204
30.17500	212
30.18333	219
30.19167	229
30.20000	241
30.20833	253
30.21667	266
30.22500	277
30.23333	285
30.24167	292
30.25000	299
30.25833	309
30.26667	320
30.27500	333
30.28333	346
30.29167	356
30.30000	365
30.30833	374
30.31667	384
30.32500	397
30.33333	413
30.34167	432
30.35000	449
30.35833	465
30.36667	477
30.37500	485
30.38333	494
30.39167	505
30.40000	519
30.40833	535
30.41667	552
30.42500	569
30.43333	584
30.44167	600
30.45000	618
30.45833	638
30.46667	659
30.47500	681
30.48333	703
30.49167	724
30.50000	744
30.50833	764
30.51667	784
30.52500	805
30.53333	824
30.54167	843
30.55000	861
30.55833	877
30.56667	894
30.57500	913
30.58333	932
30.59167	952
30.60000	973
30.60833	991
30.61667	1009
30.62500	1025
30.63333	1041
30.64167	1058
30.65000	1077
30.65833	1099
30.66667	1122
30.67500	1147
30.68333	1171
30.69167	1193
30.70000	1213
30.70833	1232
30.71667	1249
30.72500	1266
30.73333	1284
30.74167	1302
30.75000	1320
30.75833	1337
30.76667	1354
30.77500	1371
30.78333	1387
30.79167	1404
30.80000	1419
30.80833	1433
30.81667	1444
30.82500	1454
30.83333	1465
30.84167	1476
30.85000	1488
30.85833	1501
30.86667	1513
30.87500	1522
30.88333	1530
30.89167	1536
30.90000	1540
30.90833	1545
30.91667	1549
30.92500	1555
30.93333	1561
30.94167	1567
30.95000	1572
30.95833	1577
30.96667	1581
30.97500	1584
30.98333	1585
30.99167	1586
31.00000	1585
31.00833	1585
31.01667	1586
31.02500	1588
31.03333	1589
31.04167	1588
31.05000	1584
31.05833	1578
31.06667	1571
31.07500	1564
31.08333	1557
31.09167	1552
31.10000	1548
31.10833	1544
31.11667	1538
31.12500	1530
31.13333	1520
31.14167	1509
31.15000	1498
31.15833	1488
31.16667	1479
31.17500	1469
31.18333	1460
31.19167	1450
31.20000	1440
31.20833	1432
31.21667	1424
31.22500	1416
31.23333	1408
31.24167	1399
31.25000	1389
31.25833	1376
31.26667	1363
31.27500	1350
31.28333	1338
31.29167	1325
31.30000	1314
31.30833	1301
31.31667	1289
31.32500	1275
31.33333	1260
31.34167	1244
31.35000	1225
31.35833	1205
31.36667	1188
31.37500	1174
31.38333	1165
31.39167	1158
31.40000	1154
31.40833	1150
31.41667	1144
31.42500	1136
31.43333	1125
31.44167	1113
31.45000	1103
31.45833	1094
31.46667	1089
31.47500	1087
31.48333	1085
31.49167	1079
31.50000	1070
31.50833	1057
31.51667	1041
31.52500	1024
31.53333	1009
31.54167	995
31.55000	984
31.55833	974
31.56667	963
31.57500	950
31.58333	938
31.59167	927
31.60000	919
31.60833	912
31.61667	906
31.62500	902
31.63333	897
31.64167	894
31.65000	892
31.65833	891
31.66667	890
31.67500	886
31.68333	880
31.69167	874
31.70000	868
31.70833	862
31.71667	856
31.72500	850
31.73333	844
31.74167	839
31.75000	836
31.75833	834
31.76667	832
31.77500	830
31.78333	826
31.79167	821
31.80000	816
31.80833	812
31.81667	808
31.82500	804
31.83333	799
31.84167	794
31.85000	792
31.85833	793
31.86667	797
31.87500	803
31.88333	809
31.89167	814
31.90000	816
31.90833	817
31.91667	816
31.92500	815
31.93333	813
31.94167	811
31.95000	809
31.95833	808
31.96667	807
31.97500	807
31.98333	807
31.99167	806
32.00000	806
32.00833	806
32.01667	806
32.02500	806
32.03333	804
32.04167	803
32.05000	804
32.05833	808
32.06667	813
32.07500	818
32.08333	822
32.09167	824
32.10000	823
32.10833	822
32.11667	823
32.12500	823
32.13333	823
32.14167	822
32.15000	821
32.15833	821
32.16667	822
32.17500	826
32.18333	831
32.19167	837
32.20000	843
32.20833	850
32.21667	856
32.22500	863
32.23333	869
32.24167	875
32.25000	881
32.25833	889
32.26667	897
32.27500	907
32.28333	918
32.29167	930
32.30000	942
32.30833	953
32.31667	963
32.32500	972
32.33333	979
32.34167	986
32.35000	993
32.35833	1002
32.36667	1013
32.37500	1026
32.38333	1041
32.39167	1059
32.40000	1079
32.40833	1098
32.41667	1118
32.42500	1135
32.43333	1152
32.44167	1170
32.45000	1189
32.45833	1211
32.46667	1234
32.47500	1260
32.48333	1287
32.49167	1313
32.50000	1341
32.50833	1369
32.51667	1398
32.52500	1430
32.53333	1465
32.54167	1503
32.55000	1544
32.55833	1589
32.56667	1637
32.57500	1688
32.58333	1741
32.59167	1798
32.60000	1858
32.60833	1920
32.61667	1986
32.62500	2053
32.63333	2123
32.64167	2196
32.65000	2272
32.65833	2353
32.66667	2437
32.67500	2528
32.68333	2624
32.69167	2728
32.70000	2838
32.70833	2951
32.71667	3071
32.72500	3193
32.73333	3322
32.74167	3456
32.75000	3597
32.75833	3747
32.76667	3899
32.77500	4059
32.78333	4222
32.79167	4392
32.80000	4572
32.80833	4757
32.81667	4955
32.82500	5156
32.83333	5367
32.84167	5583
32.85000	5805
32.85833	6037
32.86667	6271
32.87500	6518
32.88333	6767
32.89167	7027
32.90000	7295
32.90833	7567
32.91667	7852
32.92500	8135
32.93333	8429
32.94167	8726
32.95000	9029
32.95833	9343
32.96667	9659
32.97500	9990
32.98333	10321
32.99167	10657
33.00000	10998
33.00833	11335
33.01667	11682
33.02500	12025
33.03333	12376
33.04167	12729
33.05000	13080
33.05833	13440
33.06667	13794
33.07500	14159
33.08333	14521
33.09167	14887
33.10000	15258
33.10833	15620
33.11667	15988
33.12500	16345
33.13333	16703
33.14167	17058
33.15000	17411
33.15833	17769
33.16667	18118
33.17500	18472
33.18333	18815
33.19167	19152
33.20000	19485
33.20833	19808
33.21667	20133
33.22500	20449
33.23333	20768
33.24167	21083
33.25000	21390
33.25833	21697
33.26667	21989
33.27500	22280
33.28333	22560
33.29167	22832
33.30000	23098
33.30833	23349
33.31667	23597
33.32500	23831
33.33333	24059
33.34167	24279
33.35000	24490
33.35833	24699
33.36667	24895
33.37500	25087
33.38333	25265
33.39167	25431
33.40000	25586
33.40833	25727
33.41667	25861
33.42500	25983
33.43333	26096
33.44167	26199
33.45000	26291
33.45833	26375
33.46667	26447
33.47500	26508
33.48333	26556
33.49167	26592
33.50000	26616
33.50833	26628
33.51667	26630
33.52500	26623
33.53333	26606
33.54167	26578
33.55000	26540
33.55833	26489
33.56667	26428
33.57500	26352
33.58333	26266
33.59167	26170
33.60000	26062
33.60833	25943
33.61667	25808
33.62500	25664
33.63333	25507
33.64167	25340
33.65000	25166
33.65833	24982
33.66667	24793
33.67500	24591
33.68333	24383
33.69167	24167
33.70000	23943
33.70833	23714
33.71667	23471
33.72500	23224
33.73333	22963
33.74167	22697
33.75000	22426
33.75833	22146
33.76667	21866
33.77500	21575
33.78333	21284
33.79167	20984
33.80000	20678
33.80833	20375
33.81667	20061
33.82500	19750
33.83333	19429
33.84167	19106
33.85000	18780
33.85833	18445
33.86667	18116
33.87500	17780
33.88333	17450
33.89167	17120
33.90000	16788
33.90833	16463
33.91667	16129
33.92500	15802
33.93333	15468
33.94167	15134
33.95000	14804
33.95833	14470
33.96667	14148
33.97500	13826
33.98333	13514
33.99167	13203
34.00000	12892
34.00833	12585
34.01667	12272
34.02500	11966
34.03333	11658
34.04167	11355
34.05000	11057
34.05833	10759
34.06667	10473
34.07500	10186
34.08333	9910
34.09167	9640
34.10000	9375
34.10833	9120
34.11667	8862
34.12500	8612
34.13333	8361
34.14167	8114
34.15000	7874
34.15833	7636
34.16667	7409
34.17500	7183
34.18333	6966
34.19167	6756
34.20000	6549
34.20833	6350
34.21667	6151
34.22500	5960
34.23333	5771
34.24167	5588
34.25000	5413
34.25833	5240
34.26667	5075
34.27500	4909
34.28333	4749
34.29167	4591
34.30000	4437
34.30833	4293
34.31667	4152
34.32500	4020
34.33333	3891
34.34167	3768
34.35000	3650
34.35833	3533
34.36667	3421
34.37500	3307
34.38333	3196
34.39167	3086
34.40000	2977
34.40833	2877
34.41667	2781
34.42500	2692
34.43333	2607
34.44167	2526
34.45000	2447
34.45833	2370
34.46667	2296
34.47500	2225
34.48333	2158
34.49167	2093
34.50000	2029
34.50833	1969
34.51667	1909
34.52500	1852
34.53333	1797
34.54167	1743
34.55000	1691
34.55833	1639
34.56667	1589
34.57500	1539
34.58333	1491
34.59167	1445
34.60000	1400
34.60833	1359
34.61667	1319
34.62500	1283
34.63333	1248
34.64167	1215
34.65000	1181
34.65833	1148
34.66667	1116
34.67500	1088
34.68333	1062
34.69167	1038
34.70000	1017
34.70833	997
34.71667	975
34.72500	953
34.73333	929
34.74167	905
34.75000	881
34.75833	857
34.76667	835
34.77500	814
34.78333	797
34.79167	781
34.80000	767
34.80833	754
34.81667	740
34.82500	726
34.83333	711
34.84167	695
34.85000	680
34.85833	666
34.86667	651
34.87500	636
34.88333	620
34.89167	605
34.90000	592
34.90833	580
34.91667	570
34.92500	560
34.93333	552
34.94167	544
34.95000	539
34.95833	536
34.96667	532
34.97500	529
34.98333	525
34.99167	520
35.00000	513
35.00833	506
35.01667	498
35.02500	491
35.03333	484
35.04167	476
35.05000	469
35.05833	461
35.06667	454
35.07500	445
35.08333	437
35.09167	430
35.10000	426
35.10833	423
35.11667	420
35.12500	418
35.13333	415
35.14167	411
35.15000	407
35.15833	402
35.16667	397
35.17500	391
35.18333	386
35.19167	382
35.20000	379
35.20833	376
35.21667	373
35.22500	369
35.23333	367
35.24167	364
35.25000	361
35.25833	357
35.26667	351
35.27500	343
35.28333	337
35.29167	333
35.30000	331
35.30833	329
35.31667	326
35.32500	323
35.33333	319
35.34167	316
35.35000	315
35.35833	314
35.36667	313
35.37500	309
35.38333	304
35.39167	300
35.40000	297
35.40833	295
35.41667	295
35.42500	296
35.43333	297
35.44167	298
35.45000	299
35.45833	299
35.46667	298
35.47500	296
35.48333	293
35.49167	290
35.50000	286
35.50833	283
35.51667	281
35.52500	280
35.53333	280
35.54167	279
35.55000	278
35.55833	276
35.56667	274
35.57500	272
35.58333	270
35.59167	268
35.60000	265
35.60833	263
35.61667	261
35.62500	260
35.63333	260
35.64167	259
35.65000	258
35.65833	256
35.66667	255
35.67500	253
35.68333	252
35.69167	251
35.70000	251
35.70833	251
35.71667	250
35.72500	247
35.73333	244
35.74167	241
35.75000	237
35.75833	233
35.76667	230
35.77500	227
35.78333	225
35.79167	224
35.80000	225
35.80833	225
35.81667	226
35.82500	226
35.83333	226
35.84167	226
35.85000	226
35.85833	225
35.86667	224
35.87500	222
35.88333	221
35.89167	221
35.90000	220
35.90833	219
35.91667	217
35.92500	215
35.93333	212
35.94167	208
35.95000	205
35.95833	203
35.96667	204
35.97500	207
35.98333	211
35.99167	214
36.00000	215
36.00833	213
36.01667	209
36.02500	204
36.03333	201
36.04167	201
36.05000	202
36.05833	203
36.06667	203
36.07500	201
36.08333	198
36.09167	196
36.10000	196
36.10833	197
36.11667	199
36.12500	201
36.13333	201
36.14167	199
36.15000	197
36.15833	195
36.16667	191
36.17500	188
36.18333	184
36.19167	182
36.20000	182
36.20833	182
36.21667	183
36.22500	183
36.23333	183
36.24167	182
36.25000	181
36.25833	181
36.26667	181
36.27500	180
36.28333	180
36.29167	179
36.30000	178
36.30833	178
36.31667	178
36.32500	179
36.33333	181
36.34167	182
36.35000	180
36.35833	176
36.36667	171
36.37500	168
36.38333	167
36.39167	166
36.40000	165
36.40833	161
36.41667	156
36.42500	151
36.43333	149
36.44167	150
36.45000	153
36.45833	158
36.46667	161
36.47500	163
36.48333	162
36.49167	159
36.50000	157
36.50833	156
36.51667	157
36.52500	160
36.53333	161
36.54167	161
36.55000	160
36.55833	158
36.56667	156
36.57500	155
36.58333	154
36.59167	153
36.60000	151
36.60833	150
36.61667	150
36.62500	150
36.63333	152
36.64167	154
36.65000	155
36.65833	156
36.66667	155
36.67500	155
36.68333	154
36.69167	154
36.70000	152
36.70833	150
36.71667	148
36.72500	146
36.73333	144
36.74167	143
36.75000	142
36.75833	142
36.76667	142
36.77500	143
36.78333	144
36.79167	143
36.80000	142
36.80833	140
36.81667	139
36.82500	140
36.83333	141
36.84167	144
36.85000	146
36.85833	149
36.86667	151
36.87500	151
36.88333	149
36.89167	144
36.90000	138
36.90833	134
36.91667	132
36.92500	131
36.93333	131
36.94167	131
36.95000	131
36.95833	128
36.96667	124
36.97500	120
36.98333	117
36.99167	114
37.00000	113
37.00833	115
37.01667	120
37.02500	124
37.03333	126
37.04167	126
37.05000	124
37.05833	120
37.06667	118
37.07500	119
37.08333	122
37.09167	124
37.10000	124
37.10833	121
37.11667	116
37.12500	113
37.13333	111
37.14167	112
37.15000	113
37.15833	114
37.16667	115
37.17500	115
37.18333	115
37.19167	115
37.20000	117
37.20833	120
37.21667	125
37.22500	130
37.23333	133
37.24167	132
37.25000	129
37.25833	123
37.26667	117
37.27500	114
37.28333	112
37.29167	112
37.30000	113
37.30833	114
37.31667	112
37.32500	109
37.33333	103
37.34167	96
37.35000	92
37.35833	90
37.36667	94
37.37500	101
37.38333	110
37.39167	116
37.40000	120
37.40833	120
37.41667	118
37.42500	114
37.43333	111
37.44167	107
37.45000	104
37.45833	102
37.46667	100
37.47500	100
37.48333	102
37.49167	103
37.50000	105
37.50833	107
37.51667	108
37.52500	109
37.53333	108
37.54167	106
37.55000	105
37.55833	104
37.56667	105
37.57500	107
37.58333	109
37.59167	108
37.60000	106
37.60833	104
37.61667	104
37.62500	107
37.63333	111
37.64167	114
37.65000	114
37.65833	110
37.66667	105
37.67500	101
37.68333	99
37.69167	100
37.70000	103
37.70833	105
37.71667	107
37.72500	106
37.73333	104
37.74167	102
37.75000	102
37.75833	105
37.76667	108
37.77500	111
37.78333	113
37.79167	110
37.80000	105
37.80833	101
37.81667	98
37.82500	98
37.83333	100
37.84167	104
37.85000	107
37.85833	108
37.86667	107
37.87500	105
37.88333	102
37.89167	101
37.90000	101
37.90833	101
37.91667	99
37.92500	97
37.93333	97
37.94167	99
37.95000	103
37.95833	107
37.96667	111
37.97500	113
37.98333	112
37.99167	109
38.00000	105
38.00833	101
38.01667	99
38.02500	99
38.03333	100
38.04167	102
38.05000	103
38.05833	104
38.06667	106
38.07500	109
38.08333	112
38.09167	112
38.10000	109
38.10833	104
38.11667	98
38.12500	92
38.13333	90
38.14167	91
38.15000	94
38.15833	97
38.16667	100
38.17500	101
38.18333	101
38.19167	101
38.20000	100
38.20833	101
38.21667	102
38.22500	104
38.23333	104
38.24167	103
38.25000	100
38.25833	97
38.26667	96
38.27500	97
38.28333	100
38.29167	102
38.30000	103
38.30833	102
38.31667	99
38.32500	95
38.33333	91
38.34167	88
38.35000	87
38.35833	89
38.36667	92
38.37500	96
38.38333	99
38.39167	100
38.40000	99
38.40833	98
38.41667	98
38.42500	99
38.43333	101
38.44167	102
38.45000	104
38.45833	104
38.46667	103
38.47500	101
38.48333	98
38.49167	93
38.50000	87
38.50833	81
38.51667	75
38.52500	72
38.53333	72
38.54167	75
38.55000	80
38.55833	85
38.56667	90
38.57500	93
38.58333	96
38.59167	96
38.60000	96
38.60833	96
38.61667	97
38.62500	97
38.63333	95
38.64167	92
38.65000	87
38.65833	82
38.66667	78
38.67500	78
38.68333	79
38.69167	80
38.70000	80
38.70833	80
38.71667	80
38.72500	80
38.73333	80
38.74167	78
38.75000	75
38.75833	72
38.76667	71
38.77500	71
38.78333	73
38.79167	75
38.80000	77
38.80833	77
38.81667	76
38.82500	74
38.83333	73
38.84167	75
38.85000	78
38.85833	81
38.86667	83
38.87500	83
38.88333	81
38.89167	79
38.90000	77
38.90833	76
38.91667	78
38.92500	81
38.93333	83
38.94167	84
38.95000	85
38.95833	86
38.96667	87
38.97500	87
38.98333	86
38.99167	83
39.00000	78
39.00833	73
39.01667	69
39.02500	65
39.03333	63
39.04167	63
39.05000	63
39.05833	65
39.06667	67
39.07500	70
39.08333	73
39.09167	75
39.10000	77
39.10833	78
39.11667	80
39.12500	82
39.13333	83
39.14167	84
39.15000	85
39.15833	85
39.16667	84
39.17500	83
39.18333	83
39.19167	82
39.20000	82
39.20833	80
39.21667	78
39.22500	76
39.23333	75
39.24167	73
39.25000	73
39.25833	74
39.26667	76
39.27500	77
39.28333	77
39.29167	76
39.30000	75
39.30833	74
39.31667	73
39.32500	72
39.33333	69
39.34167	64
39.35000	59
39.35833	53
39.36667	50
39.37500	50
39.38333	52
39.39167	54
39.40000	57
39.40833	60
39.41667	63
39.42500	66
39.43333	71
39.44167	76
39.45000	80
39.45833	81
39.46667	81
39.47500	81
39.48333	80
39.49167	79
39.50000	78
39.50833	75
39.51667	71
39.52500	68
39.53333	65
39.54167	65
39.55000	66
39.55833	70
39.56667	73
39.57500	75
39.58333	75
39.59167	72
39.60000	67
39.60833	63
39.61667	60
39.62500	61
39.63333	63
39.64167	65
39.65000	67
39.65833	68
39.66667	67
39.67500	66
39.68333	64
39.69167	64
39.70000	65
39.70833	66
39.71667	65
39.72500	63
39.73333	62
39.74167	61
39.75000	62
39.75833	65
39.76667	69
39.77500	70
39.78333	68
39.79167	66
39.80000	62
39.80833	58
39.81667	54
39.82500	52
39.83333	53
39.84167	56
39.85000	61
39.85833	68
39.86667	73
39.87500	76
39.88333	77
39.89167	74
39.90000	69
39.90833	64
39.91667	60
39.92500	58
39.93333	57
39.94167	56
39.95000	57
39.95833	56
39.96667	56
39.97500	56
39.98333	55
39.99167	56
40.00000	57
40.00833	59
40.01667	62
40.02500	63
40.03333	64
40.04167	63
40.05000	62
40.05833	61
40.06667	59
40.07500	57
40.08333	56
40.09167	55
40.10000	54
40.10833	53
40.11667	52
40.12500	50
40.13333	50
40.14167	52
40.15000	55
40.15833	59
40.16667	62
40.17500	63
40.18333	64
40.19167	64
40.20000	64
40.20833	64
40.21667	65
40.22500	65
40.23333	65
40.24167	64
40.25000	63
40.25833	61
40.26667	60
40.27500	60
40.28333	60
40.29167	60
40.30000	59
40.30833	59
40.31667	59
40.32500	60
40.33333	60
40.34167	60
40.35000	60
40.35833	59
40.36667	58
40.37500	58
40.38333	59
40.39167	60
40.40000	60
40.40833	58
40.41667	55
40.42500	51
40.43333	47
40.44167	44
40.45000	43
40.45833	45
40.46667	48
40.47500	51
40.48333	54
40.49167	57
40.50000	59
40.50833	61
40.51667	61
40.52500	60
40.53333	58
40.54167	55
40.55000	54
40.55833	54
40.56667	54
40.57500	53
40.58333	52
40.59167	52
40.60000	53
40.60833	54
40.61667	55
40.62500	54
40.63333	52
40.64167	51
40.65000	50
40.65833	50
40.66667	50
40.67500	50
40.68333	51
40.69167	52
40.70000	54
40.70833	56
40.71667	58
40.72500	61
40.73333	63
40.74167	65
40.75000	65
40.75833	63
40.76667	62
40.77500	61
40.78333	61
40.79167	63
40.80000	65
40.80833	66
40.81667	66
40.82500	63
40.83333	59
40.84167	55
40.85000	53
40.85833	53
40.86667	55
40.87500	59
40.88333	63
40.89167	68
40.90000	73
40.90833	77
40.91667	79
40.92500	79
40.93333	77
40.94167	75
40.95000	75
40.95833	77
40.96667	81
40.97500	87
40.98333	91
40.99167	94
41.00000	96
41.00833	95
41.01667	93
41.02500	91
41.03333	90
41.04167	91
41.05000	92
41.05833	93
41.06667	93
41.07500	92
41.08333	90
41.09167	87
41.10000	85
41.10833	83
41.11667	82
41.12500	83
41.13333	86
41.14167	91
41.15000	95
41.15833	98
41.16667	99
41.17500	98
41.18333	98
41.19167	98
41.20000	99
41.20833	101
41.21667	101
41.22500	101
41.23333	102
41.24167	103
41.25000	105
41.25833	107
41.26667	108
41.27500	108
41.28333	108
41.29167	108
41.30000	109
41.30833	109
41.31667	108
41.32500	107
41.33333	104
41.34167	101
41.35000	98
41.35833	96
41.36667	94
41.37500	92
41.38333	90
41.39167	89
41.40000	90
41.40833	92
41.41667	96
41.42500	101
41.43333	105
41.44167	108
41.45000	109
41.45833	110
41.46667	110
41.47500	110
41.48333	110
41.49167	110
41.50000	110
41.50833	110
41.51667	108
41.52500	105
41.53333	104
41.54167	105
41.55000	109
41.55833	116
41.56667	122
41.57500	123
41.58333	121
41.59167	116
41.60000	109
41.60833	103
41.61667	99
41.62500	96
41.63333	93
41.64167	89
41.65000	85
41.65833	81
41.66667	79
41.67500	78
41.68333	80
41.69167	82
41.70000	84
41.70833	86
41.71667	86
41.72500	86
41.73333	86
41.74167	87
41.75000	88
41.75833	89
41.76667	90
41.77500	90
41.78333	90
41.79167	90
41.80000	89
41.80833	87
41.81667	85
41.82500	82
41.83333	80
41.84167	78
41.85000	75
41.85833	74
41.86667	72
41.87500	72
41.88333	72
41.89167	73
41.90000	73
41.90833	72
41.91667	70
41.92500	67
41.93333	64
41.94167	62
41.95000	62
41.95833	62
41.96667	65
41.97500	67
41.98333	70
41.99167	73
42.00000	75
42.00833	77
42.01667	77
42.02500	77
42.03333	77
42.04167	76
42.05000	74
42.05833	70
42.06667	64
42.07500	58
42.08333	53
42.09167	51
42.10000	50
42.10833	51
42.11667	53
42.12500	54
42.13333	54
42.14167	51
42.15000	48
42.15833	43
42.16667	38
42.17500	35
42.18333	32
42.19167	31
42.20000	31
42.20833	30
42.21667	29
42.22500	27
42.23333	27
42.24167	29
42.25000	33
42.25833	38
42.26667	43
42.27500	45
42.28333	45
42.29167	44
42.30000	41
42.30833	38
42.31667	35
42.32500	32
42.33333	30
42.34167	27
42.35000	25
42.35833	25
42.36667	26
42.37500	28
42.38333	31
42.39167	34
42.40000	37
42.40833	40
42.41667	41
42.42500	42
42.43333	41
42.44167	39
42.45000	36
42.45833	32
42.46667	30
42.47500	28
42.48333	29
42.49167	30
42.50000	33
42.50833	35
42.51667	36
42.52500	36
42.53333	34
42.54167	31
42.55000	30
42.55833	29
42.56667	29
42.57500	28
42.58333	28
42.59167	28
42.60000	30
42.60833	31
42.61667	33
42.62500	33
42.63333	31
42.64167	28
42.65000	26
42.65833	28
42.66667	31
42.67500	35
42.68333	37
42.69167	36
42.70000	33
42.70833	29
42.71667	27
42.72500	26
42.73333	26
42.74167	27
42.75000	29
42.75833	30
42.76667	30
42.77500	30
42.78333	29
42.79167	30
42.80000	31
42.80833	34
42.81667	37
42.82500	41
42.83333	43
42.84167	45
42.85000	45
42.85833	43
42.86667	40
42.87500	38
42.88333	37
42.89167	37
42.90000	40
42.90833	42
42.91667	44
42.92500	44
42.93333	42
42.94167	37
42.95000	31
42.95833	26
42.96667	23
42.97500	22
42.98333	25
42.99167	30
43.00000	35
43.00833	39
43.01667	40
43.02500	38
43.03333	34
43.04167	30
43.05000	26
43.05833	23
43.06667	21
43.07500	21
43.08333	21
43.09167	23
43.10000	25
43.10833	28
43.11667	31
43.12500	35
43.13333	39
43.14167	42
43.15000	41
43.15833	38
43.16667	33
43.17500	31
43.18333	30
43.19167	30
43.20000	31
43.20833	33
43.21667	34
43.22500	36
43.23333	38
43.24167	41
43.25000	43
43.25833	45
43.26667	45
43.27500	43
43.28333	39
43.29167	35
43.30000	30
43.30833	27
43.31667	26
43.32500	26
43.33333	25
43.34167	24
43.35000	24
43.35833	26
43.36667	29
43.37500	30
43.38333	31
43.39167	31
43.40000	31
43.40833	31
43.41667	32
43.42500	34
43.43333	36
43.44167	38
43.45000	37
43.45833	36
43.46667	34
43.47500	32
43.48333	31
43.49167	31
43.50000	31
43.50833	31
43.51667	28
43.52500	26
43.53333	24
43.54167	24
43.55000	24
43.55833	25
43.56667	25
43.57500	26
43.58333	26
43.59167	27
43.60000	27
43.60833	27
43.61667	27
43.62500	26
43.63333	26
43.64167	27
43.65000	27
43.65833	27
43.66667	27
43.67500	30
43.68333	33
43.69167	35
43.70000	35
43.70833	34
43.71667	31
43.72500	28
43.73333	25
43.74167	22
43.75000	20
43.75833	18
43.76667	18
43.77500	20
43.78333	22
43.79167	24
43.80000	23
43.80833	21
43.81667	17
43.82500	13
43.83333	12
43.84167	13
43.85000	15
43.85833	19
43.86667	22
43.87500	24
43.88333	24
43.89167	23
43.90000	21
43.90833	22
43.91667	26
43.92500	31
43.93333	35
43.94167	38
43.95000	38
43.95833	34
43.96667	30
43.97500	26
43.98333	22
43.99167	19
44.00000	18
44.00833	19
44.01667	21
44.02500	23
44.03333	26
44.04167	29
44.05000	32
44.05833	33
44.06667	32
44.07500	27
44.08333	22
44.09167	18
44.10000	16
44.10833	18
44.11667	21
44.12500	23
44.13333	24
44.14167	22
44.15000	18
44.15833	13
44.16667	10
44.17500	10
44.18333	11
44.19167	16
44.20000	21
44.20833	25
44.21667	25
44.22500	23
44.23333	21
44.24167	18
44.25000	15
44.25833	14
44.26667	14
44.27500	15
44.28333	17
44.29167	20
44.30000	23
44.30833	26
44.31667	27
44.32500	26
44.33333	23
44.34167	20
44.35000	18
44.35833	17
44.36667	17
44.37500	18
44.38333	20
44.39167	21
44.40000	22
44.40833	23
44.41667	24
44.42500	25
44.43333	26
44.44167	27
44.45000	28
44.45833	29
44.46667	30
44.47500	29
44.48333	28
44.49167	25
44.50000	22
44.50833	20
44.51667	17
44.52500	16
44.53333	14
44.54167	12
44.55000	11
44.55833	12
44.56667	14
44.57500	17
44.58333	19
44.59167	19
44.60000	17
44.60833	14
44.61667	11
44.62500	10
44.63333	10
44.64167	12
44.65000	15
44.65833	18
44.66667	21
44.67500	25
44.68333	27
44.69167	28
44.70000	28
44.70833	27
44.71667	26
44.72500	26
44.73333	27
44.74167	27
44.75000	27
44.75833	24
44.76667	21
44.77500	19
44.78333	18
44.79167	18
44.80000	17
44.80833	16
44.81667	14
44.82500	12
44.83333	12
44.84167	13
44.85000	14
44.85833	15
44.86667	14
44.87500	12
44.88333	10
44.89167	9
44.90000	9
44.90833	11
44.91667	15
44.92500	18
44.93333	21
44.94167	24
44.95000	26
44.95833	27
44.96667	26
44.97500	24
44.98333	23
44.99167	22
45.00000	22
45.00833	22
45.01667	22
45.02500	20
45.03333	16
45.04167	12
45.05000	10
45.05833	12
45.06667	15
45.07500	19
45.08333	22
45.09167	23
45.10000	21
45.10833	18
45.11667	15
45.12500	12
45.13333	10
45.14167	8
45.15000	7
45.15833	5
45.16667	5
45.17500	6
45.18333	9
45.19167	14
45.20000	19
45.20833	23
45.21667	25
45.22500	24
45.23333	21
45.24167	18
45.25000	16
45.25833	16
45.26667	17
45.27500	18
45.28333	18
45.29167	17
45.30000	15
45.30833	14
45.31667	15
45.32500	15
45.33333	14
45.34167	12
45.35000	11
45.35833	11
45.36667	13
45.37500	16
45.38333	19
45.39167	21
45.40000	20
45.40833	18
45.41667	15
45.42500	11
45.43333	9
45.44167	8
45.45000	9
45.45833	11
45.46667	12
45.47500	12
45.48333	10
45.49167	9
45.50000	8
45.50833	9
45.51667	13
45.52500	17
45.53333	20
45.54167	21
45.55000	20
45.55833	17
45.56667	15
45.57500	12
45.58333	10
45.59167	7
45.60000	5
45.60833	4
45.61667	4
45.62500	5
45.63333	7
45.64167	10
45.65000	13
45.65833	16
45.66667	19
45.67500	20
45.68333	20
45.69167	18
45.70000	16
45.70833	14
45.71667	12
45.72500	10
45.73333	8
45.74167	7
45.75000	6
45.75833	6
45.76667	7
45.77500	8
45.78333	11
45.79167	12
45.80000	13
45.80833	13
45.81667	13
45.82500	14
45.83333	16
45.84167	17
45.85000	17
45.85833	17
45.86667	16
45.87500	16
45.88333	15
45.89167	14
45.90000	11
45.90833	7
45.91667	2
45.92500	-2
45.93333	-4
45.94167	-4
45.95000	-3
45.95833	-1
45.96667	1
45.97500	3
45.98333	4
45.99167	6
46.00000	10
46.00833	13
46.01667	14
46.02500	12
46.03333	9
46.04167	5
46.05000	1
46.05833	-2
46.06667	-4
46.07500	-4
46.08333	-2
46.09167	0
46.10000	3
46.10833	4
46.11667	2
46.12500	-0
46.13333	-3
46.14167	-5
46.15000	-5
46.15833	-2
46.16667	3
46.17500	9
46.18333	12
46.19167	13
46.20000	11
46.20833	8
46.21667	4
46.22500	2
46.23333	1
46.24167	2
46.25000	3
46.25833	6
46.26667	9
46.27500	11
46.28333	11
46.29167	8
46.30000	4
46.30833	-1
46.31667	-3
46.32500	-5
46.33333	-5
46.34167	-4
46.35000	-2
46.35833	-0
46.36667	3
46.37500	7
46.38333	13
46.39167	17
46.40000	20
46.40833	21
46.41667	21
46.42500	21
46.43333	21
46.44167	22
46.45000	22
46.45833	21
46.46667	18
46.47500	16
46.48333	14
46.49167	12
46.50000	10
46.50833	8
46.51667	5
46.52500	2
46.53333	0
46.54167	0
46.55000	1
46.55833	1
46.56667	1
46.57500	1
46.58333	1
46.59167	1
46.60000	4
46.60833	7
46.61667	11
46.62500	16
46.63333	21
46.64167	26
46.65000	29
46.65833	29
46.66667	27
46.67500	22
46.68333	16
46.69167	11
46.70000	8
46.70833	5
46.71667	3
46.72500	2
46.73333	2
46.74167	3
46.75000	4
46.75833	5
46.76667	4
46.77500	2
46.78333	-1
46.79167	-1
46.80000	1
46.80833	4
46.81667	7
46.82500	8
46.83333	7
46.84167	4
46.85000	1
46.85833	-2
46.86667	-3
46.87500	-4
46.88333	-3
46.89167	-2
46.90000	-1
46.90833	0
46.91667	1
46.92500	2
46.93333	4
46.94167	6
46.95000	7
46.95833	8
46.96667	7
46.97500	7
46.98333	6
46.99167	6
47.00000	7
47.00833	7
47.01667	7
47.02500	6
47.03333	5
47.04167	5
47.05000	5
47.05833	4
47.06667	3
47.07500	2
47.08333	-1
47.09167	-4
47.10000	-8
47.10833	-12
47.11667	-15
47.12500	-17
47.13333	-16
47.14167	-12
47.15000	-7
47.15833	-0
47.16667	6
47.17500	10
47.18333	12
47.19167	13
47.20000	13
47.20833	14
47.21667	15
47.22500	17
47.23333	18
47.24167	19
47.25000	19
47.25833	18
47.26667	16
47.27500	15
47.28333	15
47.29167	14
47.30000	12
47.30833	11
47.31667	10
47.32500	8
47.33333	5
47.34167	2
47.35000	-0
47.35833	-2
47.36667	-2
47.37500	-3
47.38333	-3
47.39167	-3
47.40000	-1
47.40833	1
47.41667	4
47.42500	5
47.43333	4
47.44167	2
47.45000	0
47.45833	1
47.46667	3
47.47500	7
47.48333	10
47.49167	11
47.50000	11
47.50833	10
47.51667	8
47.52500	7
47.53333	6
47.54167	7
47.55000	8
47.55833	10
47.56667	12
47.57500	12
47.58333	11
47.59167	10
47.60000	10
47.60833	10
47.61667	13
47.62500	15
47.63333	15
47.64167	13
47.65000	9
47.65833	5
47.66667	-0
47.67500	-4
47.68333	-8
47.69167	-11
47.70000	-12
47.70833	-12
47.71667	-10
47.72500	-8
47.73333	-8
47.74167	-8
47.75000	-10
47.75833	-11
47.76667	-12
47.77500	-10
47.78333	-8
47.79167	-6
47.80000	-5
47.80833	-4
47.81667	-4
47.82500	-6
47.83333	-9
47.84167	-13
47.85000	-15
47.85833	-15
47.86667	-13
47.87500	-8
47.88333	-3
47.89167	2
47.90000	4
47.90833	4
47.91667	4
47.92500	3
47.93333	2
47.94167	0
47.95000	-0
47.95833	1
47.96667	3
47.97500	5
47.98333	7
47.99167	7
48.00000	4
48.00833	2
48.01667	1
48.02500	1
48.03333	3
48.04167	5
48.05000	6
48.05833	7
48.06667	7
48.07500	7
48.08333	8
48.09167	10
48.10000	14
48.10833	16
48.11667	16
48.12500	13
48.13333	9
48.14167	4
48.15000	0
48.15833	-1
48.16667	-2
48.17500	-2
48.18333	-3
48.19167	-3
48.20000	-3
48.20833	0
48.21667	5
48.22500	10
48.23333	14
48.24167	19
48.25000	22
48.25833	24
48.26667	25
48.27500	25
48.28333	23
48.29167	19
48.30000	14
48.30833	8
48.31667	3
48.32500	-0
48.33333	-2
48.34167	-2
48.35000	-1
48.35833	-0
48.36667	0
48.37500	1
48.38333	1
48.39167	0
48.40000	-1
48.40833	-1
48.41667	-1
48.42500	-1
48.43333	-0
48.44167	0
48.45000	2
48.45833	4
48.46667	7
48.47500	8
48.48333	7
48.49167	3
48.50000	-3
48.50833	-9
48.51667	-12
48.52500	-12
48.53333	-8
48.54167	-2
48.55000	3
48.55833	5
48.56667	6
48.57500	5
48.58333	3
48.59167	3
48.60000	5
48.60833	7
48.61667	10
48.62500	11
48.63333	11
48.64167	10
48.65000	9
48.65833	6
48.66667	4
48.67500	3
48.68333	2
48.69167	1
48.70000	-1
48.70833	-2
48.71667	-3
48.72500	-3
48.73333	-3
48.74167	-3
48.75000	-2
48.75833	-0
48.76667	2
48.77500	3
48.78333	2
48.79167	-2
48.80000	-7
48.80833	-10
48.81667	-10
48.82500	-10
48.83333	-8
48.84167	-5
48.85000	-2
48.85833	2
48.86667	5
48.87500	10
48.88333	13
48.89167	15
48.90000	15
48.90833	13
48.91667	10
48.92500	7
48.93333	4
48.94167	1
48.95000	-2
48.95833	-5
48.96667	-8
48.97500	-9
48.98333	-10
48.99167	-10
49.00000	-10
49.00833	-10
49.01667	-11
49.02500	-12
49.03333	-12
49.04167	-12
49.05000	-12
49.05833	-12
49.06667	-12
49.07500	-11
49.08333	-9
49.09167	-8
49.10000	-8
49.10833	-10
49.11667	-13
49.12500	-17
49.13333	-18
49.14167	-18
49.15000	-16
49.15833	-12
49.16667	-7
49.17500	-2
49.18333	3
49.19167	6
49.20000	7
49.20833	6
49.21667	4
49.22500	3
49.23333	2
49.24167	1
49.25000	1
49.25833	-1
49.26667	-3
49.27500	-5
49.28333	-7
49.29167	-6
49.30000	-4
49.30833	1
49.31667	6
49.32500	12
49.33333	15
49.34167	15
49.35000	13
49.35833	11
49.36667	10
49.37500	11
49.38333	14
49.39167	17
49.40000	20
49.40833	22
49.41667	22
49.42500	20
49.43333	18
49.44167	16
49.45000	14
49.45833	14
49.46667	15
49.47500	16
49.48333	17
49.49167	17
49.50000	16
49.50833	16
49.51667	16
49.52500	17
49.53333	19
49.54167	22
49.55000	24
49.55833	24
49.56667	24
49.57500	22
49.58333	19
49.59167	15
49.60000	11
49.60833	7
49.61667	3
49.62500	1
49.63333	1
49.64167	1
49.65000	3
49.65833	4
49.66667	5
49.67500	5
49.68333	5
49.69167	6
49.70000	8
49.70833	8
49.71667	7
49.72500	5
49.73333	2
49.74167	-1
49.75000	-1
49.75833	1
49.76667	5
49.77500	9
49.78333	12
49.79167	16
49.80000	19
49.80833	21
49.81667	21
49.82500	20
49.83333	18
49.84167	16
49.85000	15
49.85833	16
49.86667	17
49.87500	19
49.88333	20
49.89167	20
49.90000	18
49.90833	15
49.91667	12
49.92500	9
49.93333	5
49.94167	2
49.95000	-1
49.95833	-4
49.96667	-6
49.97500	-7
49.98333	-6
49.99167	-2
50.00000	3
50.00833	8
50.01667	14
50.02500	18
50.03333	19
50.04167	17
50.05000	13
50.05833	7
50.06667	2
50.07500	1
50.08333	1
50.09167	3
50.10000	6
50.10833	9
50.11667	13
50.12500	17
50.13333	21
50.14167	24
50.15000	26
50.15833	27
50.16667	28
50.17500	28
50.18333	30
50.19167	31
50.20000	32
50.20833	32
50.21667	31
50.22500	28
50.23333	24
50.24167	19
50.25000	15
50.25833	14
50.26667	15
50.27500	17
50.28333	22
50.29167	27
50.30000	32
50.30833	35
50.31667	37
50.32500	36
50.33333	34
50.34167	31
50.35000	30
50.35833	30
50.36667	32
50.37500	34
50.38333	37
50.39167	40
50.40000	43
50.40833	45
50.41667	47
50.42500	47
50.43333	45
50.44167	43
50.45000	40
50.45833	38
50.46667	37
50.47500	38
50.48333	40
50.49167	41
50.50000	41
50.50833	41
50.51667	42
50.52500	45
50.53333	47
50.54167	48
50.55000	47
50.55833	45
50.56667	42
50.57500	39
50.58333	38
50.59167	39
50.60000	42
50.60833	47
50.61667	53
50.62500	59
50.63333	62
50.64167	62
50.65000	61
50.65833	59
50.66667	57
50.67500	58
50.68333	59
50.69167	61
50.70000	61
50.70833	61
50.71667	61
50.72500	60
50.73333	59
50.74167	60
50.75000	63
50.75833	66
50.76667	68
50.77500	68
50.78333	66
50.79167	62
50.80000	58
50.80833	55
50.81667	55
50.82500	57
50.83333	58
50.84167	58
50.85000	57
50.85833	57
50.86667	57
50.87500	58
50.88333	59
50.89167	59
50.90000	57
50.90833	54
50.91667	52
50.92500	50
50.93333	49
50.94167	50
50.95000	51
50.95833	52
50.96667	53
50.97500	53
50.98333	53
50.99167	54
51.00000	55
51.00833	57
51.01667	61
51.02500	64
51.03333	67
51.04167	68
51.05000	68
51.05833	68
51.06667	68
51.07500	68
51.08333	70
51.09167	70
51.10000	68
51.10833	66
51.11667	64
51.12500	63
51.13333	63
51.14167	66
51.15000	71
51.15833	76
51.16667	81
51.17500	82
51.18333	80
51.19167	76
51.20000	70
51.20833	67
51.21667	67
51.22500	70
51.23333	74
51.24167	78
51.25000	80
51.25833	80
51.26667	78
51.27500	75
51.28333	71
51.29167	68
51.30000	66
51.30833	65
51.31667	63
51.32500	61
51.33333	58
51.34167	54
51.35000	52
51.35833	50
51.36667	50
51.37500	49
51.38333	49
51.39167	48
51.40000	46
51.40833	45
51.41667	45
51.42500	46
51.43333	47
51.44167	47
51.45000	48
51.45833	48
51.46667	49
51.47500	51
51.48333	52
51.49167	52
51.50000	53
51.50833	53
51.51667	53
51.52500	53
51.53333	54
51.54167	56
51.55000	59
51.55833	63
51.56667	65
51.57500	65
51.58333	64
51.59167	64
51.60000	65
51.60833	67
51.61667	71
51.62500	73
51.63333	75
51.64167	74
51.65000	73
51.65833	71
51.66667	70
51.67500	68
51.68333	66
51.69167	65
51.70000	65
51.70833	68
51.71667	73
51.72500	79
51.73333	85
51.74167	89
51.75000	92
51.75833	94
51.76667	96
51.77500	99
51.78333	102
51.79167	102
51.80000	100
51.80833	98
51.81667	95
51.82500	94
51.83333	94
51.84167	96
51.85000	97
51.85833	98
51.86667	99
51.87500	102
51.88333	107
51.89167	113
51.90000	120
51.90833	126
51.91667	130
51.92500	133
51.93333	134
51.94167	135
51.95000	138
51.95833	143
51.96667	150
51.97500	158
51.98333	165
51.99167	171
52.00000	175
52.00833	179
52.01667	181
52.02500	184
52.03333	186
52.04167	189
52.05000	192
52.05833	194
52.06667	196
52.07500	197
52.08333	200
52.09167	205
52.10000	213
52.10833	222
52.11667	231
52.12500	240
52.13333	246
52.14167	250
52.15000	252
52.15833	253
52.16667	256
52.17500	260
52.18333	264
52.19167	268
52.20000	272
52.20833	276
52.21667	281
52.22500	286
52.23333	291
52.24167	298
52.25000	305
52.25833	313
52.26667	318
52.27500	320
52.28333	320
52.29167	320
52.30000	321
52.30833	324
52.31667	330
52.32500	338
52.33333	347
52.34167	357
52.35000	366
52.35833	376
52.36667	385
52.37500	392
52.38333	398
52.39167	403
52.40000	406
52.40833	409
52.41667	413
52.42500	416
52.43333	421
52.44167	426
52.45000	429
52.45833	432
52.46667	434
52.47500	435
52.48333	436
52.49167	440
52.50000	445
52.50833	452
52.51667	460
52.52500	468
52.53333	474
52.54167	480
52.55000	485
52.55833	490
52.56667	496
52.57500	502
52.58333	508
52.59167	512
52.60000	514
52.60833	515
52.61667	516
52.62500	516
52.63333	518
52.64167	521
52.65000	525
52.65833	531
52.66667	536
52.67500	540
52.68333	543
52.69167	545
52.70000	545
52.70833	545
52.71667	546
52.72500	549
52.73333	553
52.74167	558
52.75000	565
52.75833	572
52.76667	579
52.77500	583
52.78333	585
52.79167	584
52.80000	583
52.80833	581
52.81667	578
52.82500	576
52.83333	574
52.84167	573
52.85000	572
52.85833	574
52.86667	576
52.87500	580
52.88333	583
52.89167	584
52.90000	583
52.90833	581
52.91667	578
52.92500	575
52.93333	573
52.94167	573
52.95000	573
52.95833	571
52.96667	567
52.97500	564
52.98333	561
52.99167	560
53.00000	563
53.00833	566
53.01667	568
53.02500	569
53.03333	569
53.04167	567
53.05000	565
53.05833	563
53.06667	560
53.07500	556
53.08333	553
53.09167	550
53.10000	547
53.10833	546
53.11667	546
53.12500	548
53.13333	550
53.14167	551
53.15000	551
53.15833	550
53.16667	548
53.17500	545
53.18333	541
53.19167	536
53.20000	530
53.20833	524
53.21667	517
53.22500	510
53.23333	503
53.24167	496
53.25000	491
53.25833	490
53.26667	491
53.27500	493
53.28333	497
53.29167	498
53.30000	497
53.30833	495
53.31667	491
53.32500	486
53.33333	481
53.34167	475
53.35000	470
53.35833	466
53.36667	464
53.37500	461
53.38333	459
53.39167	454
53.40000	449
53.40833	445
53.41667	442
53.42500	440
53.43333	438
53.44167	434
53.45000	427
53.45833	417
53.46667	409
53.47500	402
53.48333	397
53.49167	394
53.50000	390
53.50833	387
53.51667	383
53.52500	380
53.53333	377
53.54167	374
53.55000	372
53.55833	370
53.56667	368
53.57500	366
53.58333	363
53.59167	358
53.60000	351
53.60833	344
53.61667	338
53.62500	333
53.63333	330
53.64167	330
53.65000	330
53.65833	330
53.66667	328
53.67500	324
53.68333	319
53.69167	313
53.70000	308
53.70833	302
53.71667	298
53.72500	294
53.73333	290
53.74167	286
53.75000	282
53.75833	279
53.76667	276
53.77500	273
53.78333	270
53.79167	267
53.80000	262
53.80833	256
53.81667	251
53.82500	247
53.83333	245
53.84167	244
53.85000	246
53.85833	249
53.86667	250
53.87500	247
53.88333	241
53.89167	233
53.90000	224
53.90833	216
53.91667	211
53.92500	208
53.93333	208
53.94167	209
53.95000	210
53.95833	210
53.96667	210
53.97500	209
53.98333	208
53.99167	206
54.00000	203
54.00833	200
54.01667	195
54.02500	189
54.03333	182
54.04167	175
54.05000	170
54.05833	169
54.06667	170
54.07500	172
54.08333	174
54.09167	174
54.10000	172
54.10833	168
54.11667	165
54.12500	160
54.13333	156
54.14167	152
54.15000	148
54.15833	145
54.16667	142
54.17500	140
54.18333	140
54.19167	141
54.20000	142
54.20833	142
54.21667	141
54.22500	139
54.23333	136
54.24167	132
54.25000	130
54.25833	130
54.26667	130
54.27500	129
54.28333	127
54.29167	125
54.30000	122
54.30833	120
54.31667	117
54.32500	115
54.33333	112
54.34167	109
54.35000	107
54.35833	106
54.36667	107
54.37500	108
54.38333	109
54.39167	109
54.40000	109
54.40833	109
54.41667	107
54.42500	106
54.43333	105
54.44167	103
54.45000	101
54.45833	99
54.46667	96
54.47500	93
54.48333	90
54.49167	89
54.50000	90
54.50833	91
54.51667	92
54.52500	94
54.53333	94
54.54167	94
54.55000	94
54.55833	93
54.56667	91
54.57500	88
54.58333	85
54.59167	81
54.60000	78
54.60833	76
54.61667	75
54.62500	75
54.63333	76
54.64167	77
54.65000	78
54.65833	80
54.66667	82
54.67500	83
54.68333	83
54.69167	82
54.70000	79
54.70833	76
54.71667	73
54.72500	72
54.73333	72
54.74167	74
54.75000	75
54.75833	75
54.76667	73
54.77500	71
54.78333	70
54.79167	69
54.80000	71
54.80833	72
54.81667	71
54.82500	70
54.83333	67
54.84167	65
54.85000	64
54.85833	64
54.86667	65
54.87500	66
54.88333	67
54.89167	69
54.90000	70
54.90833	71
54.91667	73
54.92500	75
54.93333	75
54.94167	74
54.95000	72
54.95833	68
54.96667	63
54.97500	58
54.98333	53
54.99167	49
55.00000	46
55.00833	45
55.01667	46
55.02500	48
55.03333	49
55.04167	50
55.05000	50
55.05833	51
55.06667	51
55.07500	52
55.08333	53
55.09167	55
55.10000	55
55.10833	55
55.11667	53
55.12500	50
55.13333	48
55.14167	47
55.15000	49
55.15833	52
55.16667	53
55.17500	51
55.18333	48
55.19167	46
55.20000	45
55.20833	46
55.21667	48
55.22500	49
55.23333	47
55.24167	45
55.25000	42
55.25833	41
55.26667	41
55.27500	41
55.28333	42
55.29167	42
55.30000	42
55.30833	42
55.31667	42
55.32500	43
55.33333	44
55.34167	44
55.35000	45
55.35833	44
55.36667	42
55.37500	40
55.38333	39
55.39167	37
55.40000	36
55.40833	36
55.41667	35
55.42500	36
55.43333	37
55.44167	38
55.45000	38
55.45833	37
55.46667	36
55.47500	35
55.48333	35
55.49167	35
55.50000	36
55.50833	36
55.51667	36
55.52500	35
55.53333	33
55.54167	32
55.55000	30
55.55833	29
55.56667	30
55.57500	32
55.58333	35
55.59167	38
55.60000	40
55.60833	40
55.61667	38
55.62500	35
55.63333	33
55.64167	32
55.65000	34
55.65833	37
55.66667	41
55.67500	42
55.68333	42
55.69167	40
55.70000	36
55.70833	33
55.71667	30
55.72500	29
55.73333	29
55.74167	30
55.75000	33
55.75833	38
55.76667	41
55.77500	43
55.78333	42
55.79167	40
55.80000	39
55.80833	37
55.81667	35
55.82500	34
55.83333	32
55.84167	32
55.85000	32
55.85833	34
55.86667	35
55.87500	36
55.88333	36
55.89167	35
55.90000	33
55.90833	31
55.91667	28
55.92500	27
55.93333	28
55.94167	32
55.95000	34
55.95833	36
55.96667	36
55.97500	34
55.98333	33
55.99167	31
56.00000	30
56.00833	27
56.01667	24
56.02500	20
56.03333	17
56.04167	14
56.05000	12
56.05833	12
56.06667	14
56.07500	18
56.08333	23
56.09167	27
56.10000	31
56.10833	34
56.11667	37
56.12500	39
56.13333	41
56.14167	42
56.15000	41
56.15833	40
56.16667	39
56.17500	38
56.18333	38
56.19167	38
56.20000	37
56.20833	35
56.21667	31
56.22500	28
56.23333	27
56.24167	27
56.25000	27
56.25833	27
56.26667	26
56.27500	24
56.28333	22
56.29167	22
56.30000	24
56.30833	26
56.31667	26
56.32500	26
56.33333	25
56.34167	25
56.35000	25
56.35833	27
56.36667	29
56.37500	29
56.38333	29
56.39167	28
56.40000	29
56.40833	31
56.41667	35
56.42500	37
56.43333	37
56.44167	34
56.45000	31
56.45833	26
56.46667	22
56.47500	21
56.48333	22
56.49167	24
56.50000	27
56.50833	27
56.51667	25
56.52500	22
56.53333	19
56.54167	17
56.55000	16
56.55833	16
56.56667	17
56.57500	17
56.58333	17
56.59167	18
56.60000	20
56.60833	23
56.61667	25
56.62500	26
56.63333	27
56.64167	27
56.65000	25
56.65833	21
56.66667	15
56.67500	8
56.68333	1
56.69167	-2
56.70000	-1
56.70833	3
56.71667	7
56.72500	11
56.73333	12
56.74167	12
56.75000	13
56.75833	16
56.76667	17
56.77500	17
56.78333	15
56.79167	13
56.80000	10
56.80833	9
56.81667	11
56.82500	14
56.83333	17
56.84167	21
56.85000	24
56.85833	26
56.86667	27
56.87500	27
56.88333	25
56.89167	23
56.90000	22
56.90833	22
56.91667	24
56.92500	26
56.93333	28
56.94167	28
56.95000	24
56.95833	18
56.96667	12
56.97500	6
56.98333	2
56.99167	1
57.00000	4
57.00833	8
57.01667	14
57.02500	20
57.03333	24
57.04167	27
57.05000	27
57.05833	25
57.06667	22
57.07500	19
57.08333	17
57.09167	15
57.10000	15
57.10833	17
57.11667	18
57.12500	21
57.13333	24
57.14167	27
57.15000	30
57.15833	32
57.16667	35
57.17500	36
57.18333	36
57.19167	36
57.20000	36
57.20833	35
57.21667	34
57.22500	33
57.23333	31
57.24167	28
57.25000	24
57.25833	20
57.26667	16
57.27500	12
57.28333	9
57.29167	7
57.30000	5
57.30833	5
57.31667	7
57.32500	11
57.33333	16
57.34167	22
57.35000	27
57.35833	30
57.36667	31
57.37500	31
57.38333	30
57.39167	29
57.40000	26
57.40833	22
57.41667	18
57.42500	15
57.43333	13
57.44167	12
57.45000	13
57.45833	14
57.46667	16
57.47500	19
57.48333	22
57.49167	25
57.50000	28
57.50833	28
57.51667	27
57.52500	25
57.53333	23
57.54167	20
57.55000	18
57.55833	18
57.56667	19
57.57500	21
57.58333	23
57.59167	26
57.60000	28
57.60833	30
57.61667	29
57.62500	27
57.63333	23
57.64167	18
57.65000	14
57.65833	11
57.66667	10
57.67500	12
57.68333	14
57.69167	15
57.70000	17
57.70833	18
57.71667	20
57.72500	22
57.73333	23
57.74167	25
57.75000	24
57.75833	22
57.76667	19
57.77500	16
57.78333	14
57.79167	14
57.80000	17
57.80833	19
57.81667	22
57.82500	25
57.83333	29
57.84167	32
57.85000	33
57.85833	32
57.86667	29
57.87500	25
57.88333	22
57.89167	21
57.90000	22
57.90833	25
57.91667	26
57.92500	25
57.93333	22
57.94167	17
57.95000	11
57.95833	6
57.96667	5
57.97500	8
57.98333	13
57.99167	19
58.00000	23
58.00833	24
58.01667	24
58.02500	21
58.03333	19
58.04167	16
58.05000	13
58.05833	10
58.06667	8
58.07500	9
58.08333	12
58.09167	17
58.10000	23
58.10833	25
58.11667	24
58.12500	20
58.13333	16
58.14167	12
58.15000	11
58.15833	13
58.16667	16
58.17500	17
58.18333	17
58.19167	17
58.20000	18
58.20833	19
58.21667	19
58.22500	18
58.23333	16
58.24167	14
58.25000	11
58.25833	8
58.26667	6
58.27500	5
58.28333	7
58.29167	10
58.30000	14
58.30833	18
58.31667	19
58.32500	18
58.33333	17
58.34167	15
58.35000	13
58.35833	12
58.36667	13
58.37500	14
58.38333	17
58.39167	21
58.40000	26
58.40833	30
58.41667	30
58.42500	27
58.43333	23
58.44167	20
58.45000	18
58.45833	19
58.46667	20
58.47500	21
58.48333	22
58.49167	22
58.50000	22
58.50833	22
58.51667	22
58.52500	23
58.53333	22
58.54167	19
58.55000	15
58.55833	12
58.56667	11
58.57500	12
58.58333	16
58.59167	20
58.60000	21
58.60833	21
58.61667	21
58.62500	19
58.63333	16
58.64167	12
58.65000	7
58.65833	2
58.66667	-2
58.67500	-3
58.68333	-3
58.69167	-1
58.70000	2
58.70833	5
58.71667	8
58.72500	11
58.73333	15
58.74167	18
58.75000	20
58.75833	20
58.76667	18
58.77500	16
58.78333	13
58.79167	12
58.80000	13
58.80833	16
58.81667	20
58.82500	21
58.83333	20
58.84167	15
58.85000	11
58.85833	10
58.86667	11
58.87500	13
58.88333	16
58.89167	17
58.90000	16
58.90833	13
58.91667	11
58.92500	10
58.93333	9
58.94167	9
58.95000	9
58.95833	9
58.96667	10
58.97500	10
58.98333	11
58.99167	11
59.00000	12
59.00833	13
59.01667	15
59.02500	17
59.03333	20
59.04167	24
59.05000	26
59.05833	26
59.06667	25
59.07500	22
59.08333	19
59.09167	17
59.10000	17
59.10833	16
59.11667	12
59.12500	9
59.13333	7
59.14167	9
59.15000	13
59.15833	18
59.16667	23
59.17500	27
59.18333	31
59.19167	34
59.20000	35
59.20833	35
59.21667	31
59.22500	28
59.23333	26
59.24167	26
59.25000	27
59.25833	27
59.26667	26
59.27500	24
59.28333	23
59.29167	22
59.30000	22
59.30833	23
59.31667	22
59.32500	20
59.33333	16
59.34167	11
59.35000	6
59.35833	1
59.36667	-2
59.37500	-1
59.38333	1
59.39167	4
59.40000	8
59.40833	11
59.41667	14
59.42500	17
59.43333	21
59.44167	25
59.45000	28
59.45833	30
59.46667	31
59.47500	32
59.48333	31
59.49167	30
59.50000	29
59.50833	27
59.51667	26
59.52500	26
59.53333	25
59.54167	23
59.55000	20
59.55833	16
59.56667	12
59.57500	10
59.58333	9
59.59167	12
59.60000	16
59.60833	18
59.61667	18
59.62500	15
59.63333	12
59.64167	10
59.65000	9
59.65833	11
59.66667	15
59.67500	18
59.68333	21
59.69167	23
59.70000	25
59.70833	27
59.71667	28
59.72500	27
59.73333	24
59.74167	18
59.75000	12
59.75833	7
59.76667	2
59.77500	-1
59.78333	-2
59.79167	-1
59.80000	2
59.80833	6
59.81667	11
59.82500	15
59.83333	16
59.84167	15
59.85000	14
59.85833	14
59.86667	15
59.87500	16
59.88333	17
59.89167	16
59.90000	13
59.90833	13
59.91667	14
59.92500	17
59.93333	18
59.94167	17
59.95000	16
59.95833	14
59.96667	14
59.97500	16
59.98333	19
59.99167	22
60.00000	23

[LC Chromatogram(Detector A-Ch2)]
Interval(msec)	500
# of Points	7201
Start Time(min)	0.000
End Time(min)	60.000
Intensity Units	mV
Intensity Multiplier	0.001
Wavelength(nm)	230
R.Time (min)	Intensity
0.00000	-7
0.00833	-7
0.01667	-0
0.02500	-1
0.03333	-2
0.04167	-2
0.05000	-2
0.05833	-1
0.06667	-0
0.07500	1
0.08333	2
0.09167	2
0.10000	1
0.10833	-1
0.11667	-2
0.12500	-3
0.13333	-4
0.14167	-3
0.15000	-0
0.15833	2
0.16667	2
0.17500	0
0.18333	-4
0.19167	-9
0.20000	-13
0.20833	-15
0.21667	-16
0.22500	-15
0.23333	-13
0.24167	-10
0.25000	-8
0.25833	-6
0.26667	-7
0.27500	-9
0.28333	-12
0.29167	-16
0.30000	-19
0.30833	-20
0.31667	-20
0.32500	-18
0.33333	-15
0.34167	-12
0.35000	-9
0.35833	-6
0.36667	-4
0.37500	-3
0.38333	-3
0.39167	-5
0.40000	-9
0.40833	-12
0.41667	-14
0.42500	-14
0.43333	-12
0.44167	-8
0.45000	-5
0.45833	-3
0.46667	-4
0.47500	-6
0.48333	-9
0.49167	-12
0.50000	-15
0.50833	-18
0.51667	-19
0.52500	-20
0.53333	-20
0.54167	-18
0.55000	-16
0.55833	-15
0.56667	-14
0.57500	-16
0.58333	-18
0.59167	-20
0.60000	-21
0.60833	-20
0.61667	-19
0.62500	-17
0.63333	-17
0.64167	-18
0.65000	-20
0.65833	-23
0.66667	-25
0.67500	-25
0.68333	-25
0.69167	-23
0.70000	-21
0.70833	-18
0.71667	-15
0.72500	-14
0.73333	-13
0.74167	-14
0.75000	-15
0.75833	-16
0.76667	-16
0.77500	-15
0.78333	-13
0.79167	-10
0.80000	-9
0.80833	-8
0.81667	-9
0.82500	-11
0.83333	-15
0.84167	-18
0.85000	-21
0.85833	-23
0.86667	-22
0.87500	-21
0.88333	-19
0.89167	-18
0.90000	-18
0.90833	-17
0.91667	-16
0.92500	-14
0.93333	-14
0.94167	-15
0.95000	-17
0.95833	-20
0.96667	-22
0.97500	-22
0.98333	-20
0.99167	-18
1.00000	-17
1.00833	-19
1.01667	-21
1.02500	-25
1.03333	-28
1.04167	-29
1.05000	-29
1.05833	-28
1.06667	-29
1.07500	-30
1.08333	-31
1.09167	-33
1.10000	-35
1.10833	-35
1.11667	-33
1.12500	-28
1.13333	-23
1.14167	-19
1.15000	-17
1.15833	-18
1.16667	-22
1.17500	-27
1.18333	-30
1.19167	-32
1.20000	-31
1.20833	-29
1.21667	-27
1.22500	-24
1.23333	-22
1.24167	-19
1.25000	-17
1.25833	-16
1.26667	-16
1.27500	-17
1.28333	-19
1.29167	-22
1.30000	-23
1.30833	-24
1.31667	-24
1.32500	-24
1.33333	-25
1.34167	-24
1.35000	-23
1.35833	-21
1.36667	-21
1.37500	-21
1.38333	-24
1.39167	-27
1.40000	-28
1.40833	-28
1.41667	-26
1.42500	-25
1.43333	-23
1.44167	-22
1.45000	-23
1.45833	-24
1.46667	-25
1.47500	-27
1.48333	-29
1.49167	-31
1.50000	-32
1.50833	-34
1.51667	-35
1.52500	-37
1.53333	-39
1.54167	-39
1.55000	-39
1.55833	-38
1.56667	-37
1.57500	-35
1.58333	-35
1.59167	-35
1.60000	-35
1.60833	-34
1.61667	-33
1.62500	-33
1.63333	-34
1.64167	-34
1.65000	-33
1.65833	-32
1.66667	-32
1.67500	-32
1.68333	-34
1.69167	-36
1.70000	-39
1.70833	-42
1.71667	-46
1.72500	-49
1.73333	-52
1.74167	-52
1.75000	-49
1.75833	-45
1.76667	-40
1.77500	-37
1.78333	-35
1.79167	-36
1.80000	-37
1.80833	-39
1.81667	-41
1.82500	-42
1.83333	-42
1.84167	-41
1.85000	-40
1.85833	-38
1.86667	-36
1.87500	-34
1.88333	-31
1.89167	-27
1.90000	-23
1.90833	-19
1.91667	-17
1.92500	-18
1.93333	-21
1.94167	-25
1.95000	-30
1.95833	-34
1.96667	-37
1.97500	-39
1.98333	-41
1.99167	-43
2.00000	-44
2.00833	-44
2.01667	-42
2.02500	-40
2.03333	-37
2.04167	-35
2.05000	-34
2.05833	-35
2.06667	-37
2.07500	-39
2.08333	-41
2.09167	-44
2.10000	-45
2.10833	-44
2.11667	-42
2.12500	-39
2.13333	-36
2.14167	-35
2.15000	-36
2.15833	-37
2.16667	-37
2.17500	-37
2.18333	-37
2.19167	-36
2.20000	-35
2.20833	-34
2.21667	-34
2.22500	-33
2.23333	-32
2.24167	-31
2.25000	-30
2.25833	-30
2.26667	-30
2.27500	-30
2.28333	-33
2.29167	-37
2.30000	-40
2.30833	-42
2.31667	-44
2.32500	-45
2.33333	-45
2.34167	-47
2.35000	-48
2.35833	-49
2.36667	-49
2.37500	-49
2.38333	-48
2.39167	-49
2.40000	-49
2.40833	-49
2.41667	-48
2.42500	-46
2.43333	-44
2.44167	-43
2.45000	-41
2.45833	-40
2.46667	-38
2.47500	-37
2.48333	-36
2.49167	-36
2.50000	-37
2.50833	-38
2.51667	-39
2.52500	-41
2.53333	-43
2.54167	-45
2.55000	-46
2.55833	-47
2.56667	-46
2.57500	-44
2.58333	-44
2.59167	-44
2.60000	-45
2.60833	-48
2.61667	-50
2.62500	-51
2.63333	-50
2.64167	-49
2.65000	-47
2.65833	-45
2.66667	-42
2.67500	-41
2.68333	-41
2.69167	-42
2.70000	-45
2.70833	-48
2.71667	-50
2.72500	-51
2.73333	-50
2.74167	-49
2.75000	-47
2.75833	-46
2.76667	-44
2.77500	-43
2.78333	-43
2.79167	-44
2.80000	-45
2.80833	-46
2.81667	-48
2.82500	-50
2.83333	-52
2.84167	-54
2.85000	-54
2.85833	-54
2.86667	-53
2.87500	-51
2.88333	-52
2.89167	-54
2.90000	-58
2.90833	-61
2.91667	-64
2.92500	-65
2.93333	-64
2.94167	-63
2.95000	-60
2.95833	-58
2.96667	-57
2.97500	-56
2.98333	-58
2.99167	-60
3.00000	-60
3.00833	-59
3.01667	-57
3.02500	-56
3.03333	-57
3.04167	-59
3.05000	-62
3.05833	-64
3.06667	-65
3.07500	-64
3.08333	-61
3.09167	-58
3.10000	-56
3.10833	-54
3.11667	-53
3.12500	-51
3.13333	-49
3.14167	-48
3.15000	-49
3.15833	-52
3.16667	-56
3.17500	-59
3.18333	-60
3.19167	-59
3.20000	-58
3.20833	-58
3.21667	-58
3.22500	-58
3.23333	-58
3.24167	-57
3.25000	-55
3.25833	-54
3.26667	-55
3.27500	-57
3.28333	-59
3.29167	-61
3.30000	-63
3.30833	-65
3.31667	-65
3.32500	-65
3.33333	-64
3.34167	-62
3.35000	-61
3.35833	-60
3.36667	-58
3.37500	-57
3.38333	-55
3.39167	-53
3.40000	-52
3.40833	-53
3.41667	-55
3.42500	-56
3.43333	-57
3.44167	-57
3.45000	-56
3.45833	-56
3.46667	-57
3.47500	-58
3.48333	-59
3.49167	-57
3.50000	-55
3.50833	-52
3.51667	-49
3.52500	-48
3.53333	-48
3.54167	-49
3.55000	-52
3.55833	-55
3.56667	-58
3.57500	-61
3.58333	-63
3.59167	-64
3.60000	-63
3.60833	-62
3.61667	-59
3.62500	-57
3.63333	-56
3.64167	-56
3.65000	-57
3.65833	-61
3.66667	-64
3.67500	-66
3.68333	-66
3.69167	-63
3.70000	-59
3.70833	-56
3.71667	-54
3.72500	-53
3.73333	-53
3.74167	-53
3.75000	-52
3.75833	-51
3.76667	-50
3.77500	-50
3.78333	-51
3.79167	-52
3.80000	-53
3.80833	-54
3.81667	-55
3.82500	-56
3.83333	-57
3.84167	-59
3.85000	-60
3.85833	-61
3.86667	-60
3.87500	-59
3.88333	-57
3.89167	-57
3.90000	-56
3.90833	-57
3.91667	-57
3.92500	-57
3.93333	-57
3.94167	-58
3.95000	-60
3.95833	-62
3.96667	-64
3.97500	-63
3.98333	-62
3.99167	-59
4.00000	-56
4.00833	-55
4.01667	-55
4.02500	-56
4.03333	-57
4.04167	-58
4.05000	-58
4.05833	-58
4.06667	-58
4.07500	-58
4.08333	-58
4.09167	-58
4.10000	-58
4.10833	-58
4.11667	-59
4.12500	-59
4.13333	-58
4.14167	-58
4.15000	-58
4.15833	-60
4.16667	-61
4.17500	-63
4.18333	-63
4.19167	-63
4.20000	-62
4.20833	-62
4.21667	-63
4.22500	-64
4.23333	-65
4.24167	-66
4.25000	-67
4.25833	-67
4.26667	-67
4.27500	-65
4.28333	-61
4.29167	-55
4.30000	-50
4.30833	-46
4.31667	-43
4.32500	-43
4.33333	-44
4.34167	-46
4.35000	-49
4.35833	-54
4.36667	-61
4.37500	-68
4.38333	-72
4.39167	-73
4.40000	-71
4.40833	-65
4.41667	-59
4.42500	-54
4.43333	-51
4.44167	-51
4.45000	-54
4.45833	-57
4.46667	-60
4.47500	-63
4.48333	-65
4.49167	-67
4.50000	-68
4.50833	-69
4.51667	-71
4.52500	-72
4.53333	-73
4.54167	-75
4.55000	-77
4.55833	-78
4.56667	-78
4.57500	-77
4.58333	-73
4.59167	-68
4.60000	-64
4.60833	-62
4.61667	-61
4.62500	-62
4.63333	-63
4.64167	-65
4.65000	-66
4.65833	-67
4.66667	-69
4.67500	-71
4.68333	-70
4.69167	-67
4.70000	-64
4.70833	-61
4.71667	-59
4.72500	-59
4.73333	-60
4.74167	-62
4.75000	-64
4.75833	-64
4.76667	-64
4.77500	-62
4.78333	-60
4.79167	-58
4.80000	-58
4.80833	-59
4.81667	-61
4.82500	-63
4.83333	-64
4.84167	-65
4.85000	-65
4.85833	-65
4.86667	-66
4.87500	-67
4.88333	-68
4.89167	-68
4.90000	-69
4.90833	-69
4.91667	-70
4.92500	-70
4.93333	-71
4.94167	-71
4.95000	-71
4.95833	-71
4.96667	-72
4.97500	-72
4.98333	-73
4.99167	-74
5.00000	-74
5.00833	-74
5.01667	-75
5.02500	-75
5.03333	-74
5.04167	-72
5.05000	-69
5.05833	-67
5.06667	-66
5.07500	-65
5.08333	-65
5.09167	-65
5.10000	-66
5.10833	-66
5.11667	-66
5.12500	-66
5.13333	-66
5.14167	-65
5.15000	-64
5.15833	-64
5.16667	-65
5.17500	-66
5.18333	-66
5.19167	-65
5.20000	-62
5.20833	-59
5.21667	-57
5.22500	-57
5.23333	-59
5.24167	-61
5.25000	-63
5.25833	-65
5.26667	-64
5.27500	-63
5.28333	-61
5.29167	-61
5.30000	-63
5.30833	-66
5.31667	-69
5.32500	-72
5.33333	-74
5.34167	-75
5.35000	-73
5.35833	-71
5.36667	-68
5.37500	-66
5.38333	-65
5.39167	-63
5.40000	-63
5.40833	-63
5.41667	-64
5.42500	-64
5.43333	-62
5.44167	-59
5.45000	-54
5.45833	-50
5.46667	-48
5.47500	-47
5.48333	-49
5.49167	-51
5.50000	-55
5.50833	-58
5.51667	-61
5.52500	-63
5.53333	-66
5.54167	-69
5.55000	-70
5.55833	-71
5.56667	-71
5.57500	-71
5.58333	-69
5.59167	-68
5.60000	-68
5.60833	-68
5.61667	-70
5.62500	-72
5.63333	-74
5.64167	-75
5.65000	-77
5.65833	-78
5.66667	-78
5.67500	-78
5.68333	-76
5.69167	-74
5.70000	-71
5.70833	-68
5.71667	-67
5.72500	-66
5.73333	-66
5.74167	-66
5.75000	-67
5.75833	-69
5.76667	-71
5.77500	-73
5.78333	-76
5.79167	-78
5.80000	-80
5.80833	-79
5.81667	-77
5.82500	-75
5.83333	-72
5.84167	-70
5.85000	-69
5.85833	-70
5.86667	-71
5.87500	-72
5.88333	-71
5.89167	-70
5.90000	-69
5.90833	-69
5.91667	-70
5.92500	-73
5.93333	-76
5.94167	-79
5.95000	-79
5.95833	-78
5.96667	-76
5.97500	-74
5.98333	-73
5.99167	-74
6.00000	-74
6.00833	-76
6.01667	-77
6.02500	-78
6.03333	-78
6.04167	-79
6.05000	-79
6.05833	-80
6.06667	-80
6.07500	-80
6.08333	-79
6.09167	-76
6.10000	-74
6.10833	-72
6.11667	-71
6.12500	-72
6.13333	-74
6.14167	-77
6.15000	-81
6.15833	-84
6.16667	-86
6.17500	-87
6.18333	-86
6.19167	-84
6.20000	-82
6.20833	-80
6.21667	-78
6.22500	-75
6.23333	-72
6.24167	-70
6.25000	-70
6.25833	-71
6.26667	-74
6.27500	-77
6.28333	-80
6.29167	-81
6.30000	-82
6.30833	-84
6.31667	-87
6.32500	-88
6.33333	-89
6.34167	-87
6.35000	-82
6.35833	-78
6.36667	-73
6.37500	-71
6.38333	-72
6.39167	-74
6.40000	-76
6.40833	-78
6.41667	-78
6.42500	-78
6.43333	-78
6.44167	-79
6.45000	-81
6.45833	-82
6.46667	-82
6.47500	-81
6.48333	-79
6.49167	-76
6.50000	-75
6.50833	-74
6.51667	-75
6.52500	-77
6.53333	-80
6.54167	-82
6.55000	-84
6.55833	-86
6.56667	-88
6.57500	-89
6.58333	-91
6.59167	-94
6.60000	-95
6.60833	-95
6.61667	-93
6.62500	-90
6.63333	-86
6.64167	-83
6.65000	-80
6.65833	-79
6.66667	-80
6.67500	-82
6.68333	-84
6.69167	-84
6.70000	-85
6.70833	-86
6.71667	-87
6.72500	-87
6.73333	-86
6.74167	-84
6.75000	-81
6.75833	-79
6.76667	-78
6.77500	-80
6.78333	-81
6.79167	-84
6.80000	-85
6.80833	-85
6.81667	-85
6.82500	-84
6.83333	-84
6.84167	-83
6.85000	-80
6.85833	-79
6.86667	-79
6.87500	-80
6.88333	-83
6.89167	-85
6.90000	-88
6.90833	-89
6.91667	-89
6.92500	-88
6.93333	-86
6.94167	-84
6.95000	-84
6.95833	-85
6.96667	-88
6.97500	-89
6.98333	-89
6.99167	-88
7.00000	-87
7.00833	-87
7.01667	-88
7.02500	-89
7.03333	-90
7.04167	-91
7.05000	-92
7.05833	-93
7.06667	-95
7.07500	-97
7.08333	-97
7.09167	-95
7.10000	-93
7.10833	-89
7.11667	-87
7.12500	-85
7.13333	-84
7.14167	-83
7.15000	-81
7.15833	-80
7.16667	-80
7.17500	-81
7.18333	-82
7.19167	-83
7.20000	-84
7.20833	-83
7.21667	-83
7.22500	-85
7.23333	-89
7.24167	-92
7.25000	-95
7.25833	-94
7.26667	-90
7.27500	-85
7.28333	-81
7.29167	-78
7.30000	-79
7.30833	-83
7.31667	-87
7.32500	-89
7.33333	-89
7.34167	-87
7.35000	-83
7.35833	-80
7.36667	-77
7.37500	-75
7.38333	-74
7.39167	-73
7.40000	-74
7.40833	-76
7.41667	-78
7.42500	-81
7.43333	-84
7.44167	-87
7.45000	-90
7.45833	-92
7.46667	-94
7.47500	-94
7.48333	-95
7.49167	-95
7.50000	-94
7.50833	-92
7.51667	-90
7.52500	-88
7.53333	-88
7.54167	-89
7.55000	-90
7.55833	-91
7.56667	-91
7.57500	-90
7.58333	-89
7.59167	-90
7.60000	-90
7.60833	-90
7.61667	-90
7.62500	-88
7.63333	-86
7.64167	-85
7.65000	-86
7.65833	-88
7.66667	-90
7.67500	-92
7.68333	-93
7.69167	-93
7.70000	-91
7.70833	-89
7.71667	-86
7.72500	-84
7.73333	-82
7.74167	-81
7.75000	-81
7.75833	-81
7.76667	-81
7.77500	-81
7.78333	-81
7.79167	-81
7.80000	-82
7.80833	-82
7.81667	-83
7.82500	-85
7.83333	-87
7.84167	-90
7.85000	-93
7.85833	-95
7.86667	-95
7.87500	-94
7.88333	-92
7.89167	-90
7.90000	-88
7.90833	-86
7.91667	-84
7.92500	-83
7.93333	-83
7.94167	-85
7.95000	-88
7.95833	-90
7.96667	-92
7.97500	-92
7.98333	-90
7.99167	-87
8.00000	-85
8.00833	-83
8.01667	-82
8.02500	-82
8.03333	-83
8.04167	-85
8.05000	-87
8.05833	-88
8.06667	-88
8.07500	-87
8.08333	-85
8.09167	-84
8.10000	-85
8.10833	-87
8.11667	-90
8.12500	-92
8.13333	-94
8.14167	-94
8.15000	-93
8.15833	-92
8.16667	-92
8.17500	-92
8.18333	-92
8.19167	-91
8.20000	-90
8.20833	-90
8.21667	-92
8.22500	-94
8.23333	-95
8.24167	-96
8.25000	-95
8.25833	-94
8.26667	-92
8.27500	-89
8.28333	-89
8.29167	-89
8.30000	-90
8.30833	-92
8.31667	-94
8.32500	-95
8.33333	-96
8.34167	-96
8.35000	-95
8.35833	-92
8.36667	-88
8.37500	-84
8.38333	-83
8.39167	-85
8.40000	-87
8.40833	-90
8.41667	-93
8.42500	-93
8.43333	-92
8.44167	-92
8.45000	-93
8.45833	-94
8.46667	-95
8.47500	-96
8.48333	-97
8.49167	-98
8.50000	-100
8.50833	-102
8.51667	-105
8.52500	-106
8.53333	-107
8.54167	-106
8.55000	-105
8.55833	-103
8.56667	-102
8.57500	-102
8.58333	-102
8.59167	-101
8.60000	-100
8.60833	-98
8.61667	-96
8.62500	-93
8.63333	-90
8.64167	-86
8.65000	-82
8.65833	-79
8.66667	-78
8.67500	-79
8.68333	-83
8.69167	-87
8.70000	-90
8.70833	-91
8.71667	-91
8.72500	-92
8.73333	-92
8.74167	-92
8.75000	-92
8.75833	-92
8.76667	-93
8.77500	-93
8.78333	-92
8.79167	-89
8.80000	-85
8.80833	-81
8.81667	-78
8.82500	-79
8.83333	-81
8.84167	-84
8.85000	-87
8.85833	-89
8.86667	-90
8.87500	-90
8.88333	-92
8.89167	-94
8.90000	-95
8.90833	-94
8.91667	-92
8.92500	-90
8.93333	-88
8.94167	-86
8.95000	-86
8.95833	-87
8.96667	-88
8.97500	-89
8.98333	-91
8.99167	-92
9.00000	-93
9.00833	-93
9.01667	-92
9.02500	-92
9.03333	-92
9.04167	-92
9.05000	-92
9.05833	-91
9.06667	-90
9.07500	-88
9.08333	-86
9.09167	-85
9.10000	-85
9.10833	-86
9.11667	-87
9.12500	-88
9.13333	-89
9.14167	-89
9.15000	-87
9.15833	-85
9.16667	-85
9.17500	-86
9.18333	-88
9.19167	-90
9.20000	-91
9.20833	-92
9.21667	-94
9.22500	-95
9.23333	-96
9.24167	-96
9.25000	-95
9.25833	-94
9.26667	-94
9.27500	-94
9.28333	-95
9.29167	-95
9.30000	-96
9.30833	-96
9.31667	-97
9.32500	-98
9.33333	-101
9.34167	-105
9.35000	-108
9.35833	-110
9.36667	-111
9.37500	-110
9.38333	-108
9.39167	-105
9.40000	-102
9.40833	-99
9.41667	-96
9.42500	-92
9.43333	-90
9.44167	-88
9.45000	-88
9.45833	-88
9.46667	-88
9.47500	-88
9.48333	-87
9.49167	-87
9.50000	-87
9.50833	-88
9.51667	-89
9.52500	-90
9.53333	-92
9.54167	-93
9.55000	-95
9.55833	-96
9.56667	-98
9.57500	-100
9.58333	-101
9.59167	-101
9.60000	-101
9.60833	-101
9.61667	-99
9.62500	-96
9.63333	-93
9.64167	-90
9.65000	-88
9.65833	-86
9.66667	-86
9.67500	-87
9.68333	-89
9.69167	-90
9.70000	-91
9.70833	-92
9.71667	-92
9.72500	-91
9.73333	-91
9.74167	-92
9.75000	-95
9.75833	-97
9.76667	-99
9.77500	-100
9.78333	-101
9.79167	-101
9.80000	-102
9.80833	-101
9.81667	-100
9.82500	-97
9.83333	-96
9.84167	-96
9.85000	-96
9.85833	-97
9.86667	-98
9.87500	-98
9.88333	-96
9.89167	-94
9.90000	-92
9.90833	-89
9.91667	-88
9.92500	-89
9.93333	-92
9.94167	-96
9.95000	-101
9.95833	-105
9.96667	-106
9.97500	-106
9.98333	-105
9.99167	-103
10.00000	-101
10.00833	-101
10.01667	-102
10.02500	-102
10.03333	-103
10.04167	-102
10.05000	-100
10.05833	-97
10.06667	-93
10.07500	-90
10.08333	-89
10.09167	-90
10.10000	-94
10.10833	-100
10.11667	-105
10.12500	-110
10.13333	-112
10.14167	-112
10.15000	-111
10.15833	-109
10.16667	-107
10.17500	-106
10.18333	-105
10.19167	-106
10.20000	-107
10.20833	-108
10.21667	-109
10.22500	-109
10.23333	-108
10.24167	-106
10.25000	-104
10.25833	-102
10.26667	-100
10.27500	-99
10.28333	-98
10.29167	-97
10.30000	-98
10.30833	-99
10.31667	-101
10.32500	-103
10.33333	-105
10.34167	-105
10.35000	-104
10.35833	-104
10.36667	-102
10.37500	-102
10.38333	-102
10.39167	-102
10.40000	-104
10.40833	-105
10.41667	-106
10.42500	-105
10.43333	-104
10.44167	-104
10.45000	-106
10.45833	-109
10.46667	-111
10.47500	-113
10.48333	-114
10.49167	-114
10.50000	-111
10.50833	-107
10.51667	-102
10.52500	-97
10.53333	-93
10.54167	-90
10.55000	-87
10.55833	-85
10.56667	-84
10.57500	-85
10.58333	-87
10.59167	-92
10.60000	-95
10.60833	-96
10.61667	-96
10.62500	-95
10.63333	-95
10.64167	-96
10.65000	-98
10.65833	-100
10.66667	-102
10.67500	-103
10.68333	-104
10.69167	-104
10.70000	-105
10.70833	-104
10.71667	-103
10.72500	-101
10.73333	-98
10.74167	-96
10.75000	-95
10.75833	-94
10.76667	-96
10.77500	-98
10.78333	-101
10.79167	-104
10.80000	-107
10.80833	-109
10.81667	-110
10.82500	-111
10.83333	-111
10.84167	-111
10.85000	-111
10.85833	-111
10.86667	-110
10.87500	-109
10.88333	-108
10.89167	-108
10.90000	-108
10.90833	-106
10.91667	-103
10.92500	-100
10.93333	-97
10.94167	-95
10.95000	-94
10.95833	-94
10.96667	-95
10.97500	-97
10.98333	-100
10.99167	-104
11.00000	-107
11.00833	-109
11.01667	-110
11.02500	-109
11.03333	-106
11.04167	-103
11.05000	-99
11.05833	-96
11.06667	-95
11.07500	-96
11.08333	-97
11.09167	-100
11.10000	-101
11.10833	-101
11.11667	-101
11.12500	-100
11.13333	-99
11.14167	-97
11.15000	-96
11.15833	-96
11.16667	-98
11.17500	-99
11.18333	-101
11.19167	-103
11.20000	-104
11.20833	-104
11.21667	-104
11.22500	-105
11.23333	-107
11.24167	-109
11.25000	-108
11.25833	-106
11.26667	-105
11.27500	-104
11.28333	-104
11.29167	-105
11.30000	-106
11.30833	-105
11.31667	-104
11.32500	-103
11.33333	-101
11.34167	-101
11.35000	-102
11.35833	-105
11.36667	-107
11.37500	-109
11.38333	-110
11.39167	-109
11.40000	-108
11.40833	-106
11.41667	-104
11.42500	-103
11.43333	-103
11.44167	-105
11.45000	-107
11.45833	-109
11.46667	-109
11.47500	-108
11.48333	-105
11.49167	-101
11.50000	-99
11.50833	-97
11.51667	-97
11.52500	-96
11.53333	-96
11.54167	-96
11.55000	-96
11.55833	-98
11.56667	-101
11.57500	-104
11.58333	-105
11.59167	-105
11.60000	-103
11.60833	-101
11.61667	-99
11.62500	-98
11.63333	-99
11.64167	-101
11.65000	-104
11.65833	-107
11.66667	-110
11.67500	-112
11.68333	-113
11.69167	-113
11.70000	-111
11.70833	-108
11.71667	-106
11.72500	-104
11.73333	-104
11.74167	-104
11.75000	-104
11.75833	-103
11.76667	-103
11.77500	-101
11.78333	-101
11.79167	-102
11.80000	-102
11.80833	-103
11.81667	-103
11.82500	-104
11.83333	-105
11.84167	-106
11.85000	-107
11.85833	-108
11.86667	-110
11.87500	-111
11.88333	-112
11.89167	-113
11.90000	-113
11.90833	-113
11.91667	-112
11.92500	-112
11.93333	-112
11.94167	-112
11.95000	-111
11.95833	-110
11.96667	-108
11.97500	-105
11.98333	-104
11.99167	-103
12.00000	-104
12.00833	-104
12.01667	-103
12.02500	-101
12.03333	-99
12.04167	-99
12.05000	-100
12.05833	-103
12.06667	-106
12.07500	-108
12.08333	-108
12.09167	-106
12.10000	-103
12.10833	-98
12.11667	-95
12.12500	-93
12.13333	-93
12.14167	-94
12.15000	-97
12.15833	-100
12.16667	-103
12.17500	-106
12.18333	-106
12.19167	-106
12.20000	-105
12.20833	-103
12.21667	-103
12.22500	-104
12.23333	-108
12.24167	-112
12.25000	-117
12.25833	-121
12.26667	-124
12.27500	-124
12.28333	-125
12.29167	-124
12.30000	-122
12.30833	-118
12.31667	-115
12.32500	-113
12.33333	-110
12.34167	-110
12.35000	-110
12.35833	-110
12.36667	-110
12.37500	-109
12.38333	-109
12.39167	-109
12.40000	-109
12.40833	-107
12.41667	-105
12.42500	-102
12.43333	-100
12.44167	-97
12.45000	-96
12.45833	-96
12.46667	-98
12.47500	-103
12.48333	-109
12.49167	-115
12.50000	-119
12.50833	-120
12.51667	-120
12.52500	-118
12.53333	-117
12.54167	-116
12.55000	-115
12.55833	-116
12.56667	-116
12.57500	-115
12.58333	-115
12.59167	-114
12.60000	-114
12.60833	-115
12.61667	-116
12.62500	-117
12.63333	-118
12.64167	-118
12.65000	-118
12.65833	-119
12.66667	-119
12.67500	-119
12.68333	-120
12.69167	-120
12.70000	-121
12.70833	-122
12.71667	-122
12.72500	-123
12.73333	-122
12.74167	-120
12.75000	-116
12.75833	-112
12.76667	-110
12.77500	-110
12.78333	-112
12.79167	-114
12.80000	-116
12.80833	-117
12.81667	-117
12.82500	-116
12.83333	-115
12.84167	-114
12.85000	-112
12.85833	-111
12.86667	-111
12.87500	-110
12.88333	-109
12.89167	-107
12.90000	-106
12.90833	-106
12.91667	-108
12.92500	-111
12.93333	-114
12.94167	-115
12.95000	-116
12.95833	-116
12.96667	-116
12.97500	-118
12.98333	-118
12.99167	-119
13.00000	-118
13.00833	-117
13.01667	-116
13.02500	-116
13.03333	-115
13.04167	-115
13.05000	-115
13.05833	-116
13.06667	-116
13.07500	-115
13.08333	-113
13.09167	-111
13.10000	-108
13.10833	-107
13.11667	-105
13.12500	-105
13.13333	-106
13.14167	-108
13.15000	-111
13.15833	-112
13.16667	-113
13.17500	-112
13.18333	-111
13.19167	-109
13.20000	-107
13.20833	-106
13.21667	-104
13.22500	-104
13.23333	-104
13.24167	-106
13.25000	-107
13.25833	-108
13.26667	-110
13.27500	-113
13.28333	-114
13.29167	-114
13.30000	-114
13.30833	-114
13.31667	-114
13.32500	-114
13.33333	-114
13.34167	-113
13.35000	-111
13.35833	-108
13.36667	-106
13.37500	-105
13.38333	-104
13.39167	-103
13.40000	-101
13.40833	-100
13.41667	-98
13.42500	-97
13.43333	-97
13.44167	-99
13.45000	-102
13.45833	-105
13.46667	-106
13.47500	-107
13.48333	-106
13.49167	-105
13.50000	-106
13.50833	-108
13.51667	-111
13.52500	-112
13.53333	-113
13.54167	-113
13.55000	-113
13.55833	-113
13.56667	-115
13.57500	-116
13.58333	-116
13.59167	-116
13.60000	-114
13.60833	-113
13.61667	-112
13.62500	-111
13.63333	-109
13.64167	-107
13.65000	-107
13.65833	-108
13.66667	-110
13.67500	-111
13.68333	-111
13.69167	-110
13.70000	-108
13.70833	-105
13.71667	-101
13.72500	-98
13.73333	-95
13.74167	-96
13.75000	-99
13.75833	-103
13.76667	-107
13.77500	-111
13.78333	-113
13.79167	-114
13.80000	-115
13.80833	-117
13.81667	-119
13.82500	-120
13.83333	-121
13.84167	-122
13.85000	-122
13.85833	-122
13.86667	-121
13.87500	-119
13.88333	-115
13.89167	-111
13.90000	-108
13.90833	-105
13.91667	-103
13.92500	-103
13.93333	-105
13.94167	-107
13.95000	-107
13.95833	-106
13.96667	-103
13.97500	-99
13.98333	-97
13.99167	-97
14.00000	-97
14.00833	-98
14.01667	-98
14.02500	-98
14.03333	-98
14.04167	-100
14.05000	-103
14.05833	-106
14.06667	-107
14.07500	-106
14.08333	-104
14.09167	-101
14.10000	-98
14.10833	-97
14.11667	-97
14.12500	-99
14.13333	-100
14.14167	-102
14.15000	-102
14.15833	-103
14.16667	-103
14.17500	-103
14.18333	-103
14.19167	-104
14.20000	-105
14.20833	-106
14.21667	-106
14.22500	-104
14.23333	-101
14.24167	-96
14.25000	-91
14.25833	-88
14.26667	-87
14.27500	-88
14.28333	-90
14.29167	-95
14.30000	-99
14.30833	-104
14.31667	-107
14.32500	-107
14.33333	-106
14.34167	-103
14.35000	-99
14.35833	-96
14.36667	-95
14.37500	-96
14.38333	-99
14.39167	-103
14.40000	-105
14.40833	-107
14.41667	-106
14.42500	-105
14.43333	-104
14.44167	-103
14.45000	-104
14.45833	-106
14.46667	-109
14.47500	-111
14.48333	-112
14.49167	-111
14.50000	-109
14.50833	-107
14.51667	-106
14.52500	-108
14.53333	-111
14.54167	-113
14.55000	-112
14.55833	-111
14.56667	-110
14.57500	-108
14.58333	-107
14.59167	-106
14.60000	-105
14.60833	-103
14.61667	-101
14.62500	-99
14.63333	-98
14.64167	-97
14.65000	-96
14.65833	-96
14.66667	-96
14.67500	-99
14.68333	-102
14.69167	-106
14.70000	-110
14.70833	-113
14.71667	-114
14.72500	-114
14.73333	-112
14.74167	-111
14.75000	-109
14.75833	-107
14.76667	-106
14.77500	-105
14.78333	-103
14.79167	-102
14.80000	-101
14.80833	-101
14.81667	-101
14.82500	-101
14.83333	-100
14.84167	-99
14.85000	-98
14.85833	-97
14.86667	-97
14.87500	-98
14.88333	-99
14.89167	-100
14.90000	-101
14.90833	-102
14.91667	-102
14.92500	-101
14.93333	-100
14.94167	-99
14.95000	-100
14.95833	-101
14.96667	-102
14.97500	-103
14.98333	-104
14.99167	-103
15.00000	-103
15.00833	-103
15.01667	-102
15.02500	-102
15.03333	-100
15.04167	-99
15.05000	-98
15.05833	-98
15.06667	-98
15.07500	-99
15.08333	-101
15.09167	-104
15.10000	-107
15.10833	-110
15.11667	-112
15.12500	-113
15.13333	-112
15.14167	-111
15.15000	-108
15.15833	-107
15.16667	-106
15.17500	-107
15.18333	-108
15.19167	-109
15.20000	-110
15.20833	-110
15.21667	-110
15.22500	-111
15.23333	-113
15.24167	-114
15.25000	-114
15.25833	-112
15.26667	-108
15.27500	-104
15.28333	-102
15.29167	-101
15.30000	-103
15.30833	-106
15.31667	-110
15.32500	-112
15.33333	-113
15.34167	-113
15.35000	-113
15.35833	-112
15.36667	-113
15.37500	-114
15.38333	-115
15.39167	-114
15.40000	-113
15.40833	-112
15.41667	-110
15.42500	-109
15.43333	-110
15.44167	-110
15.45000	-111
15.45833	-112
15.46667	-113
15.47500	-115
15.48333	-116
15.49167	-118
15.50000	-119
15.50833	-119
15.51667	-117
15.52500	-113
15.53333	-108
15.54167	-105
15.55000	-104
15.55833	-106
15.56667	-108
15.57500	-110
15.58333	-112
15.59167	-112
15.60000	-111
15.60833	-110
15.61667	-108
15.62500	-107
15.63333	-106
15.64167	-107
15.65000	-109
15.65833	-110
15.66667	-110
15.67500	-109
15.68333	-108
15.69167	-108
15.70000	-108
15.70833	-110
15.71667	-112
15.72500	-113
15.73333	-114
15.74167	-113
15.75000	-111
15.75833	-108
15.76667	-103
15.77500	-98
15.78333	-95
15.79167	-94
15.80000	-94
15.80833	-96
15.81667	-97
15.82500	-99
15.83333	-101
15.84167	-104
15.85000	-108
15.85833	-111
15.86667	-114
15.87500	-115
15.88333	-116
15.89167	-114
15.90000	-114
15.90833	-114
15.91667	-114
15.92500	-113
15.93333	-111
15.94167	-109
15.95000	-106
15.95833	-104
15.96667	-103
15.97500	-103
15.98333	-102
15.99167	-101
16.00000	-101
16.00833	-103
16.01667	-105
16.02500	-109
16.03333	-111
16.04167	-113
16.05000	-113
16.05833	-113
16.06667	-112
16.07500	-111
16.08333	-111
16.09167	-111
16.10000	-110
16.10833	-111
16.11667	-110
16.12500	-108
16.13333	-106
16.14167	-103
16.15000	-101
16.15833	-101
16.16667	-104
16.17500	-107
16.18333	-110
16.19167	-111
16.20000	-112
16.20833	-112
16.21667	-112
16.22500	-111
16.23333	-110
16.24167	-108
16.25000	-107
16.25833	-106
16.26667	-106
16.27500	-106
16.28333	-107
16.29167	-106
16.30000	-106
16.30833	-107
16.31667	-108
16.32500	-109
16.33333	-110
16.34167	-111
16.35000	-112
16.35833	-113
16.36667	-114
16.37500	-114
16.38333	-113
16.39167	-112
16.40000	-111
16.40833	-111
16.41667	-110
16.42500	-110
16.43333	-110
16.44167	-109
16.45000	-107
16.45833	-104
16.46667	-100
16.47500	-97
16.48333	-96
16.49167	-97
16.50000	-101
16.50833	-105
16.51667	-110
16.52500	-115
16.53333	-118
16.54167	-118
16.55000	-116
16.55833	-113
16.56667	-109
16.57500	-106
16.58333	-104
16.59167	-104
16.60000	-106
16.60833	-108
16.61667	-110
16.62500	-111
16.63333	-113
16.64167	-114
16.65000	-115
16.65833	-115
16.66667	-115
16.67500	-115
16.68333	-115
16.69167	-117
16.70000	-119
16.70833	-123
16.71667	-124
16.72500	-123
16.73333	-119
16.74167	-113
16.75000	-107
16.75833	-102
16.76667	-100
16.77500	-101
16.78333	-104
16.79167	-108
16.80000	-112
16.80833	-115
16.81667	-116
16.82500	-117
16.83333	-116
16.84167	-115
16.85000	-114
16.85833	-112
16.86667	-112
16.87500	-111
16.88333	-110
16.89167	-111
16.90000	-111
16.90833	-111
16.91667	-110
16.92500	-107
16.93333	-104
16.94167	-103
16.95000	-102
16.95833	-104
16.96667	-107
16.97500	-110
16.98333	-112
16.99167	-114
17.00000	-116
17.00833	-117
17.01667	-118
17.02500	-119
17.03333	-119
17.04167	-119
17.05000	-117
17.05833	-116
17.06667	-116
17.07500	-115
17.08333	-115
17.09167	-113
17.10000	-110
17.10833	-107
17.11667	-103
17.12500	-100
17.13333	-97
17.14167	-96
17.15000	-97
17.15833	-100
17.16667	-103
17.17500	-106
17.18333	-109
17.19167	-111
17.20000	-112
17.20833	-110
17.21667	-108
17.22500	-104
17.23333	-102
17.24167	-101
17.25000	-102
17.25833	-104
17.26667	-108
17.27500	-111
17.28333	-113
17.29167	-113
17.30000	-112
17.30833	-110
17.31667	-108
17.32500	-105
17.33333	-102
17.34167	-100
17.35000	-98
17.35833	-99
17.36667	-101
17.37500	-104
17.38333	-107
17.39167	-108
17.40000	-109
17.40833	-109
17.41667	-109
17.42500	-110
17.43333	-111
17.44167	-113
17.45000	-113
17.45833	-112
17.46667	-111
17.47500	-109
17.48333	-108
17.49167	-107
17.50000	-106
17.50833	-107
17.51667	-108
17.52500	-109
17.53333	-109
17.54167	-108
17.55000	-108
17.55833	-108
17.56667	-109
17.57500	-111
17.58333	-112
17.59167	-112
17.60000	-111
17.60833	-110
17.61667	-108
17.62500	-107
17.63333	-108
17.64167	-109
17.65000	-111
17.65833	-112
17.66667	-113
17.67500	-113
17.68333	-112
17.69167	-113
17.70000	-114
17.70833	-115
17.71667	-115
17.72500	-114
17.73333	-113
17.74167	-113
17.75000	-113
17.75833	-114
17.76667	-113
17.77500	-113
17.78333	-111
17.79167	-110
17.80000	-108
17.80833	-106
17.81667	-103
17.82500	-102
17.83333	-101
17.84167	-101
17.85000	-103
17.85833	-104
17.86667	-104
17.87500	-103
17.88333	-101
17.89167	-99
17.90000	-98
17.90833	-98
17.91667	-100
17.92500	-102
17.93333	-104
17.94167	-106
17.95000	-108
17.95833	-110
17.96667	-111
17.97500	-112
17.98333	-112
17.99167	-111
18.00000	-111
18.00833	-110
18.01667	-110
18.02500	-110
18.03333	-110
18.04167	-110
18.05000	-112
18.05833	-114
18.06667	-115
18.07500	-116
18.08333	-114
18.09167	-111
18.10000	-108
18.10833	-105
18.11667	-103
18.12500	-101
18.13333	-98
18.14167	-96
18.15000	-95
18.15833	-95
18.16667	-100
18.17500	-105
18.18333	-111
18.19167	-115
18.20000	-118
18.20833	-117
18.21667	-116
18.22500	-114
18.23333	-112
18.24167	-110
18.25000	-108
18.25833	-106
18.26667	-104
18.27500	-103
18.28333	-103
18.29167	-104
18.30000	-106
18.30833	-109
18.31667	-111
18.32500	-112
18.33333	-112
18.34167	-112
18.35000	-112
18.35833	-112
18.36667	-112
18.37500	-113
18.38333	-114
18.39167	-115
18.40000	-117
18.40833	-118
18.41667	-120
18.42500	-121
18.43333	-122
18.44167	-122
18.45000	-121
18.45833	-120
18.46667	-117
18.47500	-114
18.48333	-113
18.49167	-112
18.50000	-112
18.50833	-112
18.51667	-112
18.52500	-111
18.53333	-109
18.54167	-108
18.55000	-107
18.55833	-108
18.56667	-109
18.57500	-110
18.58333	-111
18.59167	-113
18.60000	-113
18.60833	-113
18.61667	-111
18.62500	-110
18.63333	-108
18.64167	-107
18.65000	-107
18.65833	-107
18.66667	-107
18.67500	-108
18.68333	-108
18.69167	-107
18.70000	-105
18.70833	-104
18.71667	-104
18.72500	-106
18.73333	-108
18.74167	-110
18.75000	-113
18.75833	-114
18.76667	-115
18.77500	-114
18.78333	-112
18.79167	-110
18.80000	-110
18.80833	-111
18.81667	-112
18.82500	-114
18.83333	-116
18.84167	-118
18.85000	-120
18.85833	-121
18.86667	-121
18.87500	-119
18.88333	-117
18.89167	-114
18.90000	-112
18.90833	-113
18.91667	-113
18.92500	-113
18.93333	-111
18.94167	-109
18.95000	-107
18.95833	-105
18.96667	-104
18.97500	-104
18.98333	-104
18.99167	-105
19.00000	-106
19.00833	-107
19.01667	-107
19.02500	-107
19.03333	-107
19.04167	-107
19.05000	-107
19.05833	-108
19.06667	-109
19.07500	-110
19.08333	-111
19.09167	-112
19.10000	-113
19.10833	-114
19.11667	-116
19.12500	-117
19.13333	-117
19.14167	-115
19.15000	-113
19.15833	-110
19.16667	-108
19.17500	-108
19.18333	-109
19.19167	-109
19.20000	-109
19.20833	-107
19.21667	-105
19.22500	-102
19.23333	-101
19.24167	-100
19.25000	-101
19.25833	-102
19.26667	-102
19.27500	-102
19.28333	-103
19.29167	-105
19.30000	-107
19.30833	-108
19.31667	-109
19.32500	-108
19.33333	-106
19.34167	-103
19.35000	-101
19.35833	-101
19.36667	-102
19.37500	-103
19.38333	-104
19.39167	-103
19.40000	-102
19.40833	-101
19.41667	-99
19.42500	-99
19.43333	-99
19.44167	-99
19.45000	-100
19.45833	-100
19.46667	-102
19.47500	-103
19.48333	-105
19.49167	-104
19.50000	-102
19.50833	-98
19.51667	-94
19.52500	-90
19.53333	-88
19.54167	-88
19.55000	-90
19.55833	-93
19.56667	-96
19.57500	-98
19.58333	-99
19.59167	-99
19.60000	-98
19.60833	-97
19.61667	-95
19.62500	-93
19.63333	-92
19.64167	-91
19.65000	-92
19.65833	-92
19.66667	-90
19.67500	-87
19.68333	-82
19.69167	-78
19.70000	-74
19.70833	-72
19.71667	-70
19.72500	-68
19.73333	-67
19.74167	-65
19.75000	-62
19.75833	-59
19.76667	-56
19.77500	-53
19.78333	-51
19.79167	-49
19.80000	-46
19.80833	-42
19.81667	-36
19.82500	-28
19.83333	-20
19.84167	-11
19.85000	-4
19.85833	3
19.86667	11
19.87500	18
19.88333	26
19.89167	33
19.90000	40
19.90833	47
19.91667	55
19.92500	65
19.93333	76
19.94167	88
19.95000	100
19.95833	111
19.96667	123
19.97500	134
19.98333	146
19.99167	158
20.00000	172
20.00833	188
20.01667	203
20.02500	220
20.03333	238
20.04167	257
20.05000	278
20.05833	300
20.06667	322
20.07500	344
20.08333	366
20.09167	389
20.10000	411
20.10833	434
20.11667	457
20.12500	481
20.13333	506
20.14167	532
20.15000	561
20.15833	590
20.16667	621
20.17500	650
20.18333	680
20.19167	710
20.20000	740
20.20833	770
20.21667	802
20.22500	834
20.23333	867
20.24167	902
20.25000	938
20.25833	973
20.26667	1010
20.27500	1046
20.28333	1083
20.29167	1121
20.30000	1157
20.30833	1194
20.31667	1229
20.32500	1264
20.33333	1299
20.34167	1334
20.35000	1370
20.35833	1406
20.36667	1443
20.37500	1479
20.38333	1515
20.39167	1552
20.40000	1588
20.40833	1625
20.41667	1660
20.42500	1694
20.43333	1727
20.44167	1759
20.45000	1790
20.45833	1820
20.46667	1850
20.47500	1879
20.48333	1907
20.49167	1934
20.50000	1961
20.50833	1987
20.51667	2011
20.52500	2033
20.53333	2053
20.54167	2070
20.55000	2085
20.55833	2101
20.56667	2119
20.57500	2137
20.58333	2155
20.59167	2172
20.60000	2185
20.60833	2196
20.61667	2205
20.62500	2211
20.63333	2216
20.64167	2219
20.65000	2221
20.65833	2223
20.66667	2226
20.67500	2227
20.68333	2226
20.69167	2222
20.70000	2214
20.70833	2202
20.71667	2188
20.72500	2174
20.73333	2160
20.74167	2146
20.75000	2132
20.75833	2119
20.76667	2104
20.77500	2089
20.78333	2070
20.79167	2049
20.80000	2027
20.80833	2004
20.81667	1980
20.82500	1955
20.83333	1930
20.84167	1904
20.85000	1877
20.85833	1849
20.86667	1821
20.87500	1793
20.88333	1765
20.89167	1736
20.90000	1705
20.90833	1672
20.91667	1640
20.92500	1609
20.93333	1579
20.94167	1551
20.95000	1522
20.95833	1493
20.96667	1463
20.97500	1434
20.98333	1404
20.99167	1374
21.00000	1345
21.00833	1314
21.01667	1285
21.02500	1254
21.03333	1223
21.04167	1192
21.05000	1161
21.05833	1131
21.06667	1101
21.07500	1073
21.08333	1044
21.09167	1016
21.10000	990
21.10833	964
21.11667	940
21.12500	915
21.13333	892
21.14167	869
21.15000	845
21.15833	821
21.16667	797
21.17500	772
21.18333	747
21.19167	722
21.20000	698
21.20833	675
21.21667	654
21.22500	633
21.23333	612
21.24167	592
21.25000	574
21.25833	556
21.26667	539
21.27500	522
21.28333	505
21.29167	488
21.30000	472
21.30833	457
21.31667	441
21.32500	425
21.33333	407
21.34167	389
21.35000	371
21.35833	354
21.36667	339
21.37500	327
21.38333	316
21.39167	307
21.40000	298
21.40833	287
21.41667	276
21.42500	263
21.43333	252
21.44167	243
21.45000	236
21.45833	230
21.46667	224
21.47500	217
21.48333	209
21.49167	201
21.50000	193
21.50833	185
21.51667	178
21.52500	171
21.53333	165
21.54167	158
21.55000	151
21.55833	144
21.56667	139
21.57500	134
21.58333	128
21.59167	123
21.60000	117
21.60833	111
21.61667	105
21.62500	101
21.63333	97
21.64167	94
21.65000	91
21.65833	89
21.66667	87
21.67500	83
21.68333	78
21.69167	72
21.70000	66
21.70833	60
21.71667	56
21.72500	52
21.73333	49
21.74167	46
21.75000	42
21.75833	38
21.76667	34
21.77500	31
21.78333	29
21.79167	28
21.80000	27
21.80833	25
21.81667	23
21.82500	19
21.83333	16
21.84167	15
21.85000	16
21.85833	16
21.86667	14
21.87500	11
21.88333	7
21.89167	4
21.90000	3
21.90833	4
21.91667	5
21.92500	6
21.93333	6
21.94167	5
21.95000	3
21.95833	1
21.96667	-2
21.97500	-5
21.98333	-9
21.99167	-14
22.00000	-17
22.00833	-19
22.01667	-20
22.02500	-18
22.03333	-16
22.04167	-13
22.05000	-12
22.05833	-11
22.06667	-11
22.07500	-13
22.08333	-15
22.09167	-17
22.10000	-19
22.10833	-20
22.11667	-20
22.12500	-20
22.13333	-21
22.14167	-22
22.15000	-22
22.15833	-22
22.16667	-21
22.17500	-20
22.18333	-18
22.19167	-18
22.20000	-17
22.20833	-17
22.21667	-18
22.22500	-19
22.23333	-21
22.24167	-23
22.25000	-25
22.25833	-26
22.26667	-27
22.27500	-29
22.28333	-30
22.29167	-30
22.30000	-31
22.30833	-29
22.31667	-26
22.32500	-24
22.33333	-22
22.34167	-21
22.35000	-20
22.35833	-20
22.36667	-21
22.37500	-22
22.38333	-22
22.39167	-22
22.40000	-21
22.40833	-21
22.41667	-21
22.42500	-22
22.43333	-24
22.44167	-25
22.45000	-25
22.45833	-25
22.46667	-27
22.47500	-29
22.48333	-34
22.49167	-39
22.50000	-42
22.50833	-42
22.51667	-41
22.52500	-38
22.53333	-34
22.54167	-32
22.55000	-30
22.55833	-30
22.56667	-31
22.57500	-34
22.58333	-37
22.59167	-40
22.60000	-41
22.60833	-40
22.61667	-37
22.62500	-34
22.63333	-30
22.64167	-27
22.65000	-24
22.65833	-22
22.66667	-20
22.67500	-20
22.68333	-21
22.69167	-24
22.70000	-28
22.70833	-34
22.71667	-39
22.72500	-42
22.73333	-45
22.74167	-47
22.75000	-49
22.75833	-51
22.76667	-52
22.77500	-53
22.78333	-53
22.79167	-50
22.80000	-47
22.80833	-45
22.81667	-44
22.82500	-43
22.83333	-44
22.84167	-45
22.85000	-44
22.85833	-44
22.86667	-44
22.87500	-44
22.88333	-47
22.89167	-50
22.90000	-52
22.90833	-51
22.91667	-50
22.92500	-48
22.93333	-48
22.94167	-48
22.95000	-50
22.95833	-52
22.96667	-52
22.97500	-50
22.98333	-48
22.99167	-46
23.00000	-45
23.00833	-46
23.01667	-49
23.02500	-55
23.03333	-60
23.04167	-62
23.05000	-61
23.05833	-57
23.06667	-53
23.07500	-49
23.08333	-47
23.09167	-47
23.10000	-48
23.10833	-50
23.11667	-51
23.12500	-52
23.13333	-52
23.14167	-53
23.15000	-53
23.15833	-54
23.16667	-55
23.17500	-57
23.18333	-57
23.19167	-56
23.20000	-56
23.20833	-56
23.21667	-56
23.22500	-57
23.23333	-58
23.24167	-59
23.25000	-58
23.25833	-57
23.26667	-57
23.27500	-57
23.28333	-58
23.29167	-60
23.30000	-61
23.30833	-63
23.31667	-64
23.32500	-65
23.33333	-64
23.34167	-62
23.35000	-60
23.35833	-60
23.36667	-63
23.37500	-65
23.38333	-67
23.39167	-68
23.40000	-66
23.40833	-63
23.41667	-59
23.42500	-57
23.43333	-54
23.44167	-53
23.45000	-53
23.45833	-53
23.46667	-53
23.47500	-51
23.48333	-50
23.49167	-48
23.50000	-49
23.50833	-51
23.51667	-53
23.52500	-55
23.53333	-57
23.54167	-57
23.55000	-57
23.55833	-56
23.56667	-56
23.57500	-57
23.58333	-60
23.59167	-63
23.60000	-66
23.60833	-68
23.61667	-69
23.62500	-68
23.63333	-65
23.64167	-63
23.65000	-60
23.65833	-58
23.66667	-57
23.67500	-56
23.68333	-57
23.69167	-58
23.70000	-59
23.70833	-57
23.71667	-55
23.72500	-53
23.73333	-52
23.74167	-51
23.75000	-52
23.75833	-53
23.76667	-54
23.77500	-54
23.78333	-55
23.79167	-56
23.80000	-59
23.80833	-61
23.81667	-63
23.82500	-63
23.83333	-62
23.84167	-59
23.85000	-56
23.85833	-54
23.86667	-54
23.87500	-55
23.88333	-56
23.89167	-56
23.90000	-55
23.90833	-54
23.91667	-53
23.92500	-52
23.93333	-53
23.94167	-53
23.95000	-52
23.95833	-51
23.96667	-50
23.97500	-50
23.98333	-50
23.99167	-49
24.00000	-49
24.00833	-50
24.01667	-52
24.02500	-55
24.03333	-57
24.04167	-57
24.05000	-56
24.05833	-54
24.06667	-52
24.07500	-51
24.08333	-51
24.09167	-52
24.10000	-54
24.10833	-57
24.11667	-59
24.12500	-61
24.13333	-61
24.14167	-60
24.15000	-58
24.15833	-56
24.16667	-55
24.17500	-53
24.18333	-51
24.19167	-48
24.20000	-46
24.20833	-44
24.21667	-43
24.22500	-42
24.23333	-42
24.24167	-42
24.25000	-41
24.25833	-40
24.26667	-39
24.27500	-40
24.28333	-41
24.29167	-42
24.30000	-44
24.30833	-45
24.31667	-45
24.32500	-45
24.33333	-44
24.34167	-42
24.35000	-40
24.35833	-38
24.36667	-35
24.37500	-33
24.38333	-32
24.39167	-33
24.40000	-35
24.40833	-37
24.41667	-38
24.42500	-38
24.43333	-36
24.44167	-34
24.45000	-31
24.45833	-29
24.46667	-26
24.47500	-25
24.48333	-24
24.49167	-24
24.50000	-24
24.50833	-24
24.51667	-23
24.52500	-23
24.53333	-23
24.54167	-24
24.55000	-23
24.55833	-22
24.56667	-19
24.57500	-16
24.58333	-13
24.59167	-12
24.60000	-14
24.60833	-16
24.61667	-19
24.62500	-19
24.63333	-18
24.64167	-16
24.65000	-14
24.65833	-13
24.66667	-14
24.67500	-15
24.68333	-16
24.69167	-17
24.70000	-17
24.70833	-18
24.71667	-19
24.72500	-21
24.73333	-23
24.74167	-25
24.75000	-27
24.75833	-29
24.76667	-30
24.77500	-32
24.78333	-32
24.79167	-32
24.80000	-33
24.80833	-36
24.81667	-39
24.82500	-42
24.83333	-44
24.84167	-44
24.85000	-43
24.85833	-41
24.86667	-38
24.87500	-35
24.88333	-33
24.89167	-32
24.90000	-32
24.90833	-33
24.91667	-35
24.92500	-35
24.93333	-34
24.94167	-34
24.95000	-35
24.95833	-37
24.96667	-42
24.97500	-46
24.98333	-48
24.99167	-49
25.00000	-48
25.00833	-45
25.01667	-43
25.02500	-42
25.03333	-43
25.04167	-45
25.05000	-48
25.05833	-50
25.06667	-50
25.07500	-49
25.08333	-48
25.09167	-46
25.10000	-45
25.10833	-45
25.11667	-46
25.12500	-48
25.13333	-50
25.14167	-51
25.15000	-53
25.15833	-55
25.16667	-56
25.17500	-57
25.18333	-57
25.19167	-57
25.20000	-57
25.20833	-56
25.21667	-55
25.22500	-55
25.23333	-56
25.24167	-58
25.25000	-60
25.25833	-62
25.26667	-63
25.27500	-63
25.28333	-62
25.29167	-60
25.30000	-60
25.30833	-60
25.31667	-60
25.32500	-59
25.33333	-58
25.34167	-57
25.35000	-56
25.35833	-56
25.36667	-58
25.37500	-60
25.38333	-62
25.39167	-62
25.40000	-63
25.40833	-63
25.41667	-65
25.42500	-66
25.43333	-67
25.44167	-67
25.45000	-66
25.45833	-64
25.46667	-63
25.47500	-62
25.48333	-62
25.49167	-62
25.50000	-62
25.50833	-62
25.51667	-63
25.52500	-64
25.53333	-67
25.54167	-70
25.55000	-72
25.55833	-74
25.56667	-74
25.57500	-74
25.58333	-72
25.59167	-71
25.60000	-68
25.60833	-66
25.61667	-62
25.62500	-59
25.63333	-57
25.64167	-55
25.65000	-53
25.65833	-53
25.66667	-55
25.67500	-58
25.68333	-61
25.69167	-64
25.70000	-65
25.70833	-66
25.71667	-66
25.72500	-64
25.73333	-60
25.74167	-56
25.75000	-53
25.75833	-52
25.76667	-52
25.77500	-54
25.78333	-55
25.79167	-56
25.80000	-57
25.80833	-58
25.81667	-60
25.82500	-60
25.83333	-60
25.84167	-60
25.85000	-60
25.85833	-61
25.86667	-60
25.87500	-59
25.88333	-58
25.89167	-57
25.90000	-57
25.90833	-59
25.91667	-60
25.92500	-61
25.93333	-62
25.94167	-62
25.95000	-63
25.95833	-65
25.96667	-67
25.97500	-68
25.98333	-69
25.99167	-69
26.00000	-68
26.00833	-66
26.01667	-63
26.02500	-60
26.03333	-58
26.04167	-58
26.05000	-59
26.05833	-62
26.06667	-64
26.07500	-67
26.08333	-70
26.09167	-72
26.10000	-72
26.10833	-69
26.11667	-64
26.12500	-60
26.13333	-56
26.14167	-55
26.15000	-57
26.15833	-59
26.16667	-62
26.17500	-64
26.18333	-64
26.19167	-64
26.20000	-64
26.20833	-64
26.21667	-65
26.22500	-65
26.23333	-65
26.24167	-66
26.25000	-67
26.25833	-69
26.26667	-70
26.27500	-71
26.28333	-70
26.29167	-68
26.30000	-66
26.30833	-66
26.31667	-67
26.32500	-69
26.33333	-71
26.34167	-72
26.35000	-71
26.35833	-70
26.36667	-67
26.37500	-65
26.38333	-65
26.39167	-67
26.40000	-69
26.40833	-70
26.41667	-70
26.42500	-69
26.43333	-67
26.44167	-66
26.45000	-64
26.45833	-62
26.46667	-59
26.47500	-56
26.48333	-54
26.49167	-53
26.50000	-53
26.50833	-53
26.51667	-53
26.52500	-52
26.53333	-51
26.54167	-53
26.55000	-56
26.55833	-60
26.56667	-64
26.57500	-67
26.58333	-68
26.59167	-68
26.60000	-66
26.60833	-65
26.61667	-63
26.62500	-63
26.63333	-62
26.64167	-61
26.65000	-58
26.65833	-54
26.66667	-51
26.67500	-49
26.68333	-49
26.69167	-51
26.70000	-54
26.70833	-56
26.71667	-58
26.72500	-60
26.73333	-62
26.74167	-63
26.75000	-64
26.75833	-64
26.76667	-64
26.77500	-64
26.78333	-64
26.79167	-66
26.80000	-66
26.80833	-64
26.81667	-61
26.82500	-58
26.83333	-56
26.84167	-56
26.85000	-56
26.85833	-57
26.86667	-58
26.87500	-59
26.88333	-58
26.89167	-57
26.90000	-56
26.90833	-56
26.91667	-58
26.92500	-59
26.93333	-59
26.94167	-59
26.95000	-57
26.95833	-54
26.96667	-52
26.97500	-51
26.98333	-50
26.99167	-50
27.00000	-50
27.00833	-51
27.01667	-52
27.02500	-53
27.03333	-54
27.04167	-54
27.05000	-54
27.05833	-55
27.06667	-56
27.07500	-57
27.08333	-57
27.09167	-56
27.10000	-55
27.10833	-53
27.11667	-51
27.12500	-50
27.13333	-50
27.14167	-50
27.15000	-51
27.15833	-52
27.16667	-53
27.17500	-55
27.18333	-57
27.19167	-59
27.20000	-61
27.20833	-63
27.21667	-65
27.22500	-66
27.23333	-67
27.24167	-65
27.25000	-61
27.25833	-58
27.26667	-56
27.27500	-56
27.28333	-59
27.29167	-64
27.30000	-69
27.30833	-72
27.31667	-74
27.32500	-74
27.33333	-72
27.34167	-70
27.35000	-68
27.35833	-67
27.36667	-66
27.37500	-65
27.38333	-63
27.39167	-61
27.40000	-60
27.40833	-59
27.41667	-59
27.42500	-60
27.43333	-60
27.44167	-59
27.45000	-57
27.45833	-56
27.46667	-55
27.47500	-54
27.48333	-54
27.49167	-53
27.50000	-53
27.50833	-52
27.51667	-52
27.52500	-52
27.53333	-52
27.54167	-52
27.55000	-51
27.55833	-49
27.56667	-49
27.57500	-50
27.58333	-53
27.59167	-55
27.60000	-56
27.60833	-55
27.61667	-52
27.62500	-50
27.63333	-48
27.64167	-47
27.65000	-48
27.65833	-48
27.66667	-48
27.67500	-47
27.68333	-47
27.69167	-48
27.70000	-49
27.70833	-50
27.71667	-51
27.72500	-51
27.73333	-51
27.74167	-50
27.75000	-51
27.75833	-52
27.76667	-54
27.77500	-55
27.78333	-55
27.79167	-53
27.80000	-50
27.80833	-47
27.81667	-45
27.82500	-43
27.83333	-43
27.84167	-43
27.85000	-43
27.85833	-42
27.86667	-40
27.87500	-39
27.88333	-37
27.89167	-38
27.90000	-40
27.90833	-44
27.91667	-47
27.92500	-48
27.93333	-46
27.94167	-43
27.95000	-39
27.95833	-36
27.96667	-35
27.97500	-35
27.98333	-35
27.99167	-35
28.00000	-36
28.00833	-38
28.01667	-39
28.02500	-38
28.03333	-37
28.04167	-35
28.05000	-33
28.05833	-32
28.06667	-32
28.07500	-33
28.08333	-34
28.09167	-34
28.10000	-33
28.10833	-33
28.11667	-33
28.12500	-32
28.13333	-30
28.14167	-28
28.15000	-26
28.15833	-25
28.16667	-25
28.17500	-25
28.18333	-24
28.19167	-23
28.20000	-22
28.20833	-21
28.21667	-20
28.22500	-20
28.23333	-21
28.24167	-21
28.25000	-22
28.25833	-22
28.26667	-22
28.27500	-21
28.28333	-19
28.29167	-17
28.30000	-15
28.30833	-14
28.31667	-13
28.32500	-11
28.33333	-9
28.34167	-6
28.35000	-4
28.35833	-5
28.36667	-8
28.37500	-13
28.38333	-17
28.39167	-20
28.40000	-20
28.40833	-19
28.41667	-16
28.42500	-12
28.43333	-9
28.44167	-7
28.45000	-7
28.45833	-9
28.46667	-11
28.47500	-15
28.48333	-17
28.49167	-17
28.50000	-16
28.50833	-14
28.51667	-12
28.52500	-10
28.53333	-8
28.54167	-7
28.55000	-7
28.55833	-7
28.56667	-6
28.57500	-4
28.58333	-3
28.59167	-1
28.60000	-0
28.60833	0
28.61667	1
28.62500	1
28.63333	1
28.64167	-0
28.65000	-2
28.65833	-3
28.66667	-5
28.67500	-6
28.68333	-7
28.69167	-6
28.70000	-5
28.70833	-4
28.71667	-3
28.72500	-3
28.73333	-3
28.74167	-4
28.75000	-4
28.75833	-4
28.76667	-5
28.77500	-6
28.78333	-6
28.79167	-6
28.80000	-6
28.80833	-6
28.81667	-6
28.82500	-6
28.83333	-5
28.84167	-2
28.85000	0
28.85833	3
28.86667	4
28.87500	4
28.88333	4
28.89167	4
28.90000	4
28.90833	4
28.91667	4
28.92500	4
28.93333	3
28.94167	1
28.95000	-1
28.95833	-4
28.96667	-7
28.97500	-9
28.98333	-10
28.99167	-9
29.00000	-7
29.00833	-4
29.01667	-1
29.02500	2
29.03333	4
29.04167	5
29.05000	3
29.05833	1
29.06667	-1
29.07500	-3
29.08333	-3
29.09167	-2
29.10000	-1
29.10833	-0
29.11667	1
29.12500	1
29.13333	-0
29.14167	-2
29.15000	-3
29.15833	-3
29.16667	-1
29.17500	3
29.18333	6
29.19167	9
29.20000	10
29.20833	9
29.21667	7
29.22500	5
29.23333	4
29.24167	4
29.25000	6
29.25833	7
29.26667	7
29.27500	8
29.28333	8
29.29167	9
29.30000	11
29.30833	13
29.31667	17
29.32500	20
29.33333	23
29.34167	24
29.35000	24
29.35833	23
29.36667	24
29.37500	25
29.38333	27
29.39167	29
29.40000	29
29.40833	28
29.41667	27
29.42500	25
29.43333	23
29.44167	20
29.45000	17
29.45833	15
29.46667	14
29.47500	15
29.48333	18
29.49167	22
29.50000	27
29.50833	34
29.51667	40
29.52500	44
29.53333	48
29.54167	50
29.55000	50
29.55833	49
29.56667	48
29.57500	48
29.58333	49
29.59167	51
29.60000	55
29.60833	61
29.61667	67
29.62500	72
29.63333	77
29.64167	80
29.65000	83
29.65833	85
29.66667	88
29.67500	92
29.68333	98
29.69167	104
29.70000	111
29.70833	117
29.71667	123
29.72500	128
29.73333	132
29.74167	138
29.75000	145
29.75833	152
29.76667	160
29.77500	169
29.78333	177
29.79167	185
29.80000	193
29.80833	201
29.81667	209
29.82500	218
29.83333	226
29.84167	236
29.85000	247
29.85833	257
29.86667	268
29.87500	279
29.88333	290
29.89167	301
29.90000	313
29.90833	327
29.91667	342
29.92500	360
29.93333	378
29.94167	395
29.95000	412
29.95833	427
29.96667	443
29.97500	460
29.98333	480
29.99167	503
30.00000	526
30.00833	552
30.01667	578
30.02500	606
30.03333	635
30.04167	664
30.05000	694
30.05833	723
30.06667	751
30.07500	778
30.08333	806
30.09167	836
30.10000	867
30.10833	902
30.11667	939
30.12500	978
30.13333	1018
30.14167	1060
30.15000	1104
30.15833	1149
30.16667	1196
30.17500	1242
30.18333	1289
30.19167	1337
30.20000	1386
30.20833	1440
30.21667	1496
30.22500	1556
30.23333	1619
30.24167	1684
30.25000	1752
30.25833	1819
30.26667	1889
30.27500	1958
30.28333	2028
30.29167	2099
30.30000	2172
30.30833	2249
30.31667	2326
30.32500	2406
30.33333	2489
30.34167	2574
30.35000	2665
30.35833	2755
30.36667	2850
30.37500	2944
30.38333	3041
30.39167	3140
30.40000	3239
30.40833	3343
30.41667	3445
30.42500	3550
30.43333	3656
30.44167	3763
30.45000	3874
30.45833	3985
30.46667	4102
30.47500	4218
30.48333	4336
30.49167	4456
30.50000	4573
30.50833	4695
30.51667	4816
30.52500	4940
30.53333	5066
30.54167	5192
30.55000	5319
30.55833	5444
30.56667	5571
30.57500	5697
30.58333	5825
30.59167	5954
30.60000	6082
30.60833	6212
30.61667	6338
30.62500	6465
30.63333	6591
30.64167	6715
30.65000	6841
30.65833	6963
30.66667	7088
30.67500	7210
30.68333	7332
30.69167	7455
30.70000	7575
30.70833	7696
30.71667	7813
30.72500	7929
30.73333	8042
30.74167	8152
30.75000	8262
30.75833	8365
30.76667	8467
30.77500	8563
30.78333	8656
30.79167	8746
30.80000	8833
30.80833	8920
30.81667	9004
30.82500	9087
30.83333	9167
30.84167	9243
30.85000	9316
30.85833	9383
30.86667	9447
30.87500	9508
30.88333	9564
30.89167	9617
30.90000	9666
30.90833	9713
30.91667	9754
30.92500	9791
30.93333	9823
30.94167	9850
30.95000	9872
30.95833	9890
30.96667	9906
30.97500	9919
30.98333	9929
30.99167	9936
31.00000	9939
31.00833	9937
31.01667	9932
31.02500	9924
31.03333	9914
31.04167	9900
31.05000	9883
31.05833	9863
31.06667	9838
31.07500	9810
31.08333	9778
31.09167	9742
31.10000	9704
31.10833	9663
31.11667	9621
31.12500	9576
31.13333	9528
31.14167	9478
31.15000	9422
31.15833	9365
31.16667	9304
31.17500	9242
31.18333	9177
31.19167	9111
31.20000	9045
31.20833	8978
31.21667	8912
31.22500	8844
31.23333	8776
31.24167	8707
31.25000	8635
31.25833	8563
31.26667	8490
31.27500	8417
31.28333	8343
31.29167	8268
31.30000	8193
31.30833	8117
31.31667	8043
31.32500	7970
31.33333	7898
31.34167	7827
31.35000	7753
31.35833	7680
31.36667	7603
31.37500	7528
31.38333	7452
31.39167	7376
31.40000	7301
31.40833	7226
31.41667	7153
31.42500	7080
31.43333	7010
31.44167	6943
31.45000	6877
31.45833	6813
31.46667	6748
31.47500	6685
31.48333	6622
31.49167	6559
31.50000	6498
31.50833	6438
31.51667	6381
31.52500	6324
31.53333	6269
31.54167	6216
31.55000	6164
31.55833	6114
31.56667	6065
31.57500	6018
31.58333	5971
31.59167	5923
31.60000	5876
31.60833	5830
31.61667	5785
31.62500	5741
31.63333	5698
31.64167	5658
31.65000	5619
31.65833	5582
31.66667	5546
31.67500	5512
31.68333	5478
31.69167	5445
31.70000	5416
31.70833	5388
31.71667	5362
31.72500	5337
31.73333	5313
31.74167	5288
31.75000	5262
31.75833	5238
31.76667	5213
31.77500	5190
31.78333	5167
31.79167	5145
31.80000	5124
31.80833	5105
31.81667	5088
31.82500	5074
31.83333	5061
31.84167	5049
31.85000	5035
31.85833	5022
31.86667	5010
31.87500	4999
31.88333	4990
31.89167	4982
31.90000	4976
31.90833	4970
31.91667	4963
31.92500	4957
31.93333	4952
31.94167	4947
31.95000	4941
31.95833	4937
31.96667	4934
31.97500	4933
31.98333	4932
31.99167	4934
32.00000	4936
32.00833	4938
32.01667	4941
32.02500	4947
32.03333	4954
32.04167	4963
32.05000	4973
32.05833	4983
32.06667	4992
32.07500	5001
32.08333	5011
32.09167	5022
32.10000	5035
32.10833	5051
32.11667	5068
32.12500	5088
32.13333	5108
32.14167	5128
32.15000	5149
32.15833	5170
32.16667	5192
32.17500	5215
32.18333	5242
32.19167	5271
32.20000	5301
32.20833	5332
32.21667	5363
32.22500	5396
32.23333	5430
32.24167	5467
32.25000	5509
32.25833	5551
32.26667	5595
32.27500	5643
32.28333	5696
32.29167	5756
32.30000	5816
32.30833	5878
32.31667	5937
32.32500	5995
32.33333	6052
32.34167	6113
32.35000	6181
32.35833	6252
32.36667	6328
32.37500	6408
32.38333	6493
32.39167	6583
32.40000	6678
32.40833	6782
32.41667	6889
32.42500	7003
32.43333	7124
32.44167	7251
32.45000	7389
32.45833	7532
32.46667	7686
32.47500	7844
32.48333	8011
32.49167	8187
32.50000	8372
32.50833	8574
32.51667	8783
32.52500	9008
32.53333	9243
32.54167	9490
32.55000	9755
32.55833	10029
32.56667	10324
32.57500	10630
32.58333	10955
32.59167	11300
32.60000	11661
32.60833	12053
32.61667	12458
32.62500	12893
32.63333	13349
32.64167	13826
32.65000	14335
32.65833	14859
32.66667	15423
32.67500	16007
32.68333	16629
32.69167	17287
32.70000	17969
32.70833	18702
32.71667	19452
32.72500	20249
32.73333	21075
32.74167	21933
32.75000	22845
32.75833	23777
32.76667	24775
32.77500	25801
32.78333	26880
32.79167	28011
32.80000	29168
32.80833	30397
32.81667	31640
32.82500	32946
32.83333	34288
32.84167	35668
32.85000	37121
32.85833	38592
32.86667	40149
32.87500	41732
32.88333	43377
32.89167	45081
32.90000	46800
32.90833	48599
32.91667	50397
32.92500	52263
32.93333	54161
32.94167	56089
32.95000	58095
32.95833	60098
32.96667	62186
32.97500	64281
32.98333	66427
32.99167	68625
33.00000	70813
33.00833	73076
33.01667	75307
33.02500	77590
33.03333	79879
33.04167	82169
33.05000	84520
33.05833	86836
33.06667	89224
33.07500	91589
33.08333	93979
33.09167	96391
33.10000	98756
33.10833	101163
33.11667	103507
33.12500	105873
33.13333	108221
33.14167	110547
33.15000	112911
33.15833	115215
33.16667	117562
33.17500	119857
33.18333	122137
33.19167	124406
33.20000	126601
33.20833	128811
33.21667	130937
33.22500	133059
33.23333	135139
33.24167	137168
33.25000	139200
33.25833	141152
33.26667	143112
33.27500	145001
33.28333	146849
33.29167	148661
33.30000	150385
33.30833	152092
33.31667	153707
33.32500	155289
33.33333	156811
33.34167	158265
33.35000	159693
33.35833	161037
33.36667	162356
33.37500	163597
33.38333	164776
33.39167	165897
33.40000	166924
33.40833	167899
33.41667	168782
33.42500	169604
33.43333	170355
33.44167	171030
33.45000	171650
33.45833	172190
33.46667	172672
33.47500	173080
33.48333	173415
33.49167	173683
33.50000	173867
33.50833	173974
33.51667	174000
33.52500	173940
33.53333	173805
33.54167	173595
33.55000	173311
33.55833	172966
33.56667	172544
33.57500	172063
33.58333	171508
33.59167	170880
33.60000	170186
33.60833	169397
33.61667	168553
33.62500	167621
33.63333	166627
33.64167	165570
33.65000	164428
33.65833	163249
33.66667	161981
33.67500	160675
33.68333	159306
33.69167	157872
33.70000	156404
33.70833	154841
33.71667	153259
33.72500	151596
33.73333	149894
33.74167	148156
33.75000	146345
33.75833	144536
33.76667	142651
33.77500	140762
33.78333	138831
33.79167	136855
33.80000	134882
33.80833	132834
33.81667	130800
33.82500	128704
33.83333	126591
33.84167	124473
33.85000	122301
33.85833	120170
33.86667	117988
33.87500	115838
33.88333	113676
33.89167	111494
33.90000	109344
33.90833	107137
33.91667	104972
33.92500	102766
33.93333	100570
33.94167	98402
33.95000	96208
33.95833	94082
33.96667	91927
33.97500	89823
33.98333	87726
33.99167	85630
34.00000	83587
34.00833	81516
34.01667	79507
34.02500	77485
34.03333	75493
34.04167	73544
34.05000	71589
34.05833	69708
34.06667	67819
34.07500	65989
34.08333	64182
34.09167	62389
34.10000	60655
34.10833	58909
34.11667	57229
34.12500	55555
34.13333	53922
34.14167	52340
34.15000	50768
34.15833	49268
34.16667	47772
34.17500	46332
34.18333	44922
34.19167	43533
34.20000	42202
34.20833	40871
34.21667	39599
34.22500	38340
34.23333	37117
34.24167	35937
34.25000	34770
34.25833	33663
34.26667	32567
34.27500	31517
34.28333	30495
34.29167	29494
34.30000	28537
34.30833	27583
34.31667	26678
34.32500	25788
34.33333	24930
34.34167	24110
34.35000	23305
34.35833	22545
34.36667	21794
34.37500	21078
34.38333	20384
34.39167	19707
34.40000	19063
34.40833	18425
34.41667	17822
34.42500	17234
34.43333	16670
34.44167	16133
34.45000	15608
34.45833	15112
34.46667	14623
34.47500	14156
34.48333	13703
34.49167	13261
34.50000	12844
34.50833	12433
34.51667	12047
34.52500	11672
34.53333	11313
34.54167	10969
34.55000	10632
34.55833	10313
34.56667	9998
34.57500	9698
34.58333	9409
34.59167	9127
34.60000	8861
34.60833	8600
34.61667	8355
34.62500	8117
34.63333	7889
34.64167	7673
34.65000	7462
34.65833	7264
34.66667	7070
34.67500	6885
34.68333	6707
34.69167	6534
34.70000	6370
34.70833	6209
34.71667	6057
34.72500	5908
34.73333	5765
34.74167	5629
34.75000	5494
34.75833	5367
34.76667	5242
34.77500	5122
34.78333	5006
34.79167	4893
34.80000	4789
34.80833	4683
34.81667	4573
34.82500	4468
34.83333	4375
34.84167	4289
34.85000	4205
34.85833	4126
34.86667	4049
34.87500	3975
34.88333	3903
34.89167	3826
34.90000	3749
34.90833	3677
34.91667	3612
34.92500	3551
34.93333	3494
34.94167	3438
34.95000	3382
34.95833	3329
34.96667	3276
34.97500	3221
34.98333	3168
34.99167	3117
35.00000	3068
35.00833	3021
35.01667	2977
35.02500	2934
35.03333	2889
35.04167	2845
35.05000	2801
35.05833	2759
35.06667	2718
35.07500	2678
35.08333	2641
35.09167	2610
35.10000	2584
35.10833	2558
35.11667	2532
35.12500	2505
35.13333	2477
35.14167	2447
35.15000	2418
35.15833	2389
35.16667	2359
35.17500	2330
35.18333	2304
35.19167	2280
35.20000	2258
35.20833	2238
35.21667	2218
35.22500	2195
35.23333	2171
35.24167	2148
35.25000	2125
35.25833	2104
35.26667	2083
35.27500	2064
35.28333	2044
35.29167	2025
35.30000	2008
35.30833	1992
35.31667	1976
35.32500	1959
35.33333	1942
35.34167	1926
35.35000	1910
35.35833	1894
35.36667	1879
35.37500	1864
35.38333	1848
35.39167	1831
35.40000	1815
35.40833	1800
35.41667	1785
35.42500	1771
35.43333	1758
35.44167	1744
35.45000	1731
35.45833	1718
35.46667	1706
35.47500	1695
35.48333	1684
35.49167	1674
35.50000	1663
35.50833	1651
35.51667	1639
35.52500	1627
35.53333	1615
35.54167	1604
35.55000	1595
35.55833	1587
35.56667	1579
35.57500	1572
35.58333	1564
35.59167	1556
35.60000	1547
35.60833	1538
35.61667	1529
35.62500	1519
35.63333	1509
35.64167	1498
35.65000	1486
35.65833	1475
35.66667	1466
35.67500	1457
35.68333	1450
35.69167	1443
35.70000	1437
35.70833	1430
35.71667	1423
35.72500	1414
35.73333	1404
35.74167	1394
35.75000	1385
35.75833	1378
35.76667	1374
35.77500	1371
35.78333	1367
35.79167	1362
35.80000	1355
35.80833	1346
35.81667	1337
35.82500	1329
35.83333	1323
35.84167	1317
35.85000	1311
35.85833	1306
35.86667	1300
35.87500	1296
35.88333	1292
35.89167	1289
35.90000	1284
35.90833	1277
35.91667	1269
35.92500	1261
35.93333	1253
35.94167	1246
35.95000	1240
35.95833	1234
35.96667	1227
35.97500	1219
35.98333	1212
35.99167	1205
36.00000	1198
36.00833	1193
36.01667	1187
36.02500	1183
36.03333	1178
36.04167	1174
36.05000	1171
36.05833	1168
36.06667	1165
36.07500	1161
36.08333	1158
36.09167	1153
36.10000	1149
36.10833	1146
36.11667	1144
36.12500	1140
36.13333	1136
36.14167	1130
36.15000	1124
36.15833	1116
36.16667	1108
36.17500	1100
36.18333	1094
36.19167	1088
36.20000	1084
36.20833	1080
36.21667	1077
36.22500	1074
36.23333	1070
36.24167	1067
36.25000	1063
36.25833	1060
36.26667	1056
36.27500	1052
36.28333	1047
36.29167	1041
36.30000	1035
36.30833	1029
36.31667	1024
36.32500	1019
36.33333	1015
36.34167	1012
36.35000	1009
36.35833	1006
36.36667	1002
36.37500	997
36.38333	993
36.39167	988
36.40000	983
36.40833	978
36.41667	973
36.42500	969
36.43333	964
36.44167	961
36.45000	959
36.45833	957
36.46667	954
36.47500	950
36.48333	946
36.49167	941
36.50000	937
36.50833	933
36.51667	929
36.52500	926
36.53333	923
36.54167	920
36.55000	916
36.55833	912
36.56667	908
36.57500	904
36.58333	900
36.59167	896
36.60000	891
36.60833	887
36.61667	882
36.62500	880
36.63333	878
36.64167	877
36.65000	876
36.65833	872
36.66667	868
36.67500	863
36.68333	859
36.69167	854
36.70000	850
36.70833	847
36.71667	843
36.72500	838
36.73333	832
36.74167	826
36.75000	819
36.75833	813
36.76667	809
36.77500	807
36.78333	806
36.79167	804
36.80000	802
36.80833	799
36.81667	795
36.82500	791
36.83333	787
36.84167	783
36.85000	780
36.85833	778
36.86667	776
36.87500	775
36.88333	775
36.89167	774
36.90000	773
36.90833	772
36.91667	768
36.92500	763
36.93333	757
36.94167	751
36.95000	747
36.95833	743
36.96667	740
36.97500	738
36.98333	735
36.99167	733
37.00000	732
37.00833	733
37.01667	734
37.02500	735
37.03333	735
37.04167	734
37.05000	732
37.05833	729
37.06667	726
37.07500	723
37.08333	718
37.09167	714
37.10000	709
37.10833	704
37.11667	699
37.12500	696
37.13333	693
37.14167	690
37.15000	688
37.15833	686
37.16667	683
37.17500	681
37.18333	679
37.19167	678
37.20000	676
37.20833	672
37.21667	668
37.22500	663
37.23333	659
37.24167	656
37.25000	655
37.25833	656
37.26667	656
37.27500	655
37.28333	653
37.29167	651
37.30000	648
37.30833	647
37.31667	646
37.32500	644
37.33333	641
37.34167	637
37.35000	633
37.35833	629
37.36667	626
37.37500	625
37.38333	625
37.39167	627
37.40000	630
37.40833	632
37.41667	634
37.42500	633
37.43333	630
37.44167	627
37.45000	623
37.45833	619
37.46667	617
37.47500	615
37.48333	615
37.49167	614
37.50000	613
37.50833	613
37.51667	613
37.52500	612
37.53333	610
37.54167	606
37.55000	602
37.55833	599
37.56667	597
37.57500	597
37.58333	598
37.59167	599
37.60000	599
37.60833	597
37.61667	595
37.62500	594
37.63333	594
37.64167	595
37.65000	597
37.65833	599
37.66667	600
37.67500	601
37.68333	600
37.69167	598
37.70000	596
37.70833	595
37.71667	596
37.72500	596
37.73333	597
37.74167	596
37.75000	594
37.75833	591
37.76667	588
37.77500	585
37.78333	583
37.79167	583
37.80000	584
37.80833	585
37.81667	586
37.82500	585
37.83333	584
37.84167	582
37.85000	581
37.85833	582
37.86667	583
37.87500	585
37.88333	585
37.89167	585
37.90000	583
37.90833	580
37.91667	578
37.92500	578
37.93333	580
37.94167	581
37.95000	582
37.95833	583
37.96667	583
37.97500	583
37.98333	584
37.99167	585
38.00000	585
38.00833	584
38.01667	582
38.02500	580
38.03333	579
38.04167	578
38.05000	576
38.05833	574
38.06667	571
38.07500	567
38.08333	564
38.09167	562
38.10000	561
38.10833	561
38.11667	561
38.12500	561
38.13333	561
38.14167	562
38.15000	562
38.15833	562
38.16667	562
38.17500	561
38.18333	560
38.19167	558
38.20000	556
38.20833	553
38.21667	550
38.22500	547
38.23333	544
38.24167	542
38.25000	540
38.25833	538
38.26667	538
38.27500	539
38.28333	538
38.29167	537
38.30000	534
38.30833	531
38.31667	529
38.32500	529
38.33333	529
38.34167	531
38.35000	532
38.35833	532
38.36667	531
38.37500	530
38.38333	529
38.39167	530
38.40000	529
38.40833	529
38.41667	527
38.42500	526
38.43333	524
38.44167	525
38.45000	527
38.45833	528
38.46667	526
38.47500	521
38.48333	515
38.49167	509
38.50000	503
38.50833	499
38.51667	495
38.52500	493
38.53333	490
38.54167	488
38.55000	486
38.55833	483
38.56667	480
38.57500	477
38.58333	476
38.59167	476
38.60000	477
38.60833	479
38.61667	480
38.62500	481
38.63333	481
38.64167	480
38.65000	478
38.65833	476
38.66667	472
38.67500	469
38.68333	465
38.69167	463
38.70000	461
38.70833	461
38.71667	462
38.72500	462
38.73333	460
38.74167	458
38.75000	455
38.75833	453
38.76667	452
38.77500	450
38.78333	449
38.79167	448
38.80000	447
38.80833	445
38.81667	443
38.82500	442
38.83333	440
38.84167	439
38.85000	437
38.85833	436
38.86667	435
38.87500	435
38.88333	434
38.89167	432
38.90000	428
38.90833	424
38.91667	421
38.92500	420
38.93333	419
38.94167	419
38.95000	418
38.95833	417
38.96667	416
38.97500	416
38.98333	415
38.99167	414
39.00000	412
39.00833	411
39.01667	410
39.02500	411
39.03333	412
39.04167	413
39.05000	413
39.05833	414
39.06667	413
39.07500	410
39.08333	406
39.09167	401
39.10000	395
39.10833	391
39.11667	387
39.12500	386
39.13333	387
39.14167	389
39.15000	390
39.15833	392
39.16667	393
39.17500	395
39.18333	396
39.19167	398
39.20000	399
39.20833	398
39.21667	397
39.22500	395
39.23333	393
39.24167	391
39.25000	389
39.25833	387
39.26667	385
39.27500	383
39.28333	379
39.29167	375
39.30000	370
39.30833	367
39.31667	365
39.32500	366
39.33333	369
39.34167	372
39.35000	375
39.35833	377
39.36667	376
39.37500	375
39.38333	374
39.39167	375
39.40000	376
39.40833	378
39.41667	378
39.42500	377
39.43333	374
39.44167	370
39.45000	365
39.45833	360
39.46667	356
39.47500	352
39.48333	351
39.49167	352
39.50000	353
39.50833	355
39.51667	355
39.52500	354
39.53333	351
39.54167	349
39.55000	347
39.55833	346
39.56667	345
39.57500	345
39.58333	344
39.59167	343
39.60000	341
39.60833	341
39.61667	342
39.62500	343
39.63333	343
39.64167	343
39.65000	342
39.65833	341
39.66667	340
39.67500	340
39.68333	340
39.69167	340
39.70000	339
39.70833	339
39.71667	339
39.72500	338
39.73333	337
39.74167	336
39.75000	335
39.75833	335
39.76667	335
39.77500	336
39.78333	336
39.79167	337
39.80000	336
39.80833	335
39.81667	333
39.82500	331
39.83333	328
39.84167	326
39.85000	326
39.85833	326
39.86667	325
39.87500	324
39.88333	322
39.89167	319
39.90000	318
39.90833	319
39.91667	320
39.92500	320
39.93333	319
39.94167	317
39.95000	314
39.95833	312
39.96667	309
39.97500	307
39.98333	304
39.99167	302
40.00000	300
40.00833	298
40.01667	298
40.02500	300
40.03333	303
40.04167	305
40.05000	306
40.05833	305
40.06667	304
40.07500	303
40.08333	301
40.09167	300
40.10000	299
40.10833	297
40.11667	296
40.12500	296
40.13333	298
40.14167	300
40.15000	301
40.15833	303
40.16667	303
40.17500	302
40.18333	301
40.19167	301
40.20000	301
40.20833	301
40.21667	301
40.22500	301
40.23333	300
40.24167	299
40.25000	298
40.25833	296
40.26667	295
40.27500	293
40.28333	291
40.29167	289
40.30000	288
40.30833	287
40.31667	285
40.32500	283
40.33333	281
40.34167	280
40.35000	281
40.35833	283
40.36667	286
40.37500	289
40.38333	289
40.39167	288
40.40000	286
40.40833	284
40.41667	282
40.42500	281
40.43333	282
40.44167	282
40.45000	283
40.45833	285
40.46667	287
40.47500	289
40.48333	290
40.49167	291
40.50000	291
40.50833	290
40.51667	288
40.52500	285
40.53333	283
40.54167	282
40.55000	284
40.55833	286
40.56667	289
40.57500	292
40.58333	293
40.59167	294
40.60000	294
40.60833	295
40.61667	297
40.62500	300
40.63333	304
40.64167	308
40.65000	312
40.65833	316
40.66667	320
40.67500	325
40.68333	329
40.69167	334
40.70000	338
40.70833	342
40.71667	346
40.72500	350
40.73333	353
40.74167	357
40.75000	361
40.75833	365
40.76667	369
40.77500	374
40.78333	378
40.79167	383
40.80000	387
40.80833	393
40.81667	398
40.82500	403
40.83333	407
40.84167	411
40.85000	414
40.85833	418
40.86667	425
40.87500	433
40.88333	442
40.89167	452
40.90000	461
40.90833	470
40.91667	478
40.92500	485
40.93333	493
40.94167	499
40.95000	506
40.95833	513
40.96667	522
40.97500	534
40.98333	546
40.99167	560
41.00000	573
41.00833	585
41.01667	596
41.02500	606
41.03333	615
41.04167	625
41.05000	635
41.05833	646
41.06667	657
41.07500	667
41.08333	677
41.09167	688
41.10000	699
41.10833	711
41.11667	723
41.12500	734
41.13333	745
41.14167	757
41.15000	768
41.15833	779
41.16667	788
41.17500	797
41.18333	807
41.19167	816
41.20000	828
41.20833	843
41.21667	860
41.22500	877
41.23333	894
41.24167	911
41.25000	928
41.25833	942
41.26667	955
41.27500	965
41.28333	975
41.29167	984
41.30000	994
41.30833	1005
41.31667	1017
41.32500	1028
41.33333	1039
41.34167	1048
41.35000	1056
41.35833	1064
41.36667	1075
41.37500	1086
41.38333	1098
41.39167	1112
41.40000	1123
41.40833	1132
41.41667	1138
41.42500	1144
41.43333	1150
41.44167	1156
41.45000	1164
41.45833	1172
41.46667	1180
41.47500	1188
41.48333	1197
41.49167	1206
41.50000	1214
41.50833	1222
41.51667	1230
41.52500	1235
41.53333	1239
41.54167	1241
41.55000	1241
41.55833	1241
41.56667	1242
41.57500	1245
41.58333	1247
41.59167	1250
41.60000	1252
41.60833	1251
41.61667	1250
41.62500	1248
41.63333	1247
41.64167	1246
41.65000	1248
41.65833	1251
41.66667	1254
41.67500	1257
41.68333	1259
41.69167	1260
41.70000	1259
41.70833	1258
41.71667	1255
41.72500	1252
41.73333	1247
41.74167	1242
41.75000	1235
41.75833	1228
41.76667	1222
41.77500	1215
41.78333	1208
41.79167	1201
41.80000	1193
41.80833	1185
41.81667	1177
41.82500	1170
41.83333	1163
41.84167	1156
41.85000	1146
41.85833	1135
41.86667	1123
41.87500	1111
41.88333	1101
41.89167	1092
41.90000	1083
41.90833	1074
41.91667	1064
41.92500	1052
41.93333	1039
41.94167	1026
41.95000	1015
41.95833	1004
41.96667	993
41.97500	981
41.98333	969
41.99167	956
42.00000	943
42.00833	930
42.01667	917
42.02500	904
42.03333	893
42.04167	882
42.05000	870
42.05833	858
42.06667	844
42.07500	831
42.08333	817
42.09167	803
42.10000	789
42.10833	777
42.11667	765
42.12500	753
42.13333	741
42.14167	727
42.15000	712
42.15833	697
42.16667	682
42.17500	667
42.18333	653
42.19167	639
42.20000	627
42.20833	614
42.21667	601
42.22500	589
42.23333	576
42.24167	564
42.25000	554
42.25833	545
42.26667	538
42.27500	531
42.28333	523
42.29167	514
42.30000	503
42.30833	491
42.31667	478
42.32500	465
42.33333	452
42.34167	441
42.35000	431
42.35833	422
42.36667	414
42.37500	406
42.38333	398
42.39167	391
42.40000	384
42.40833	379
42.41667	376
42.42500	372
42.43333	367
42.44167	362
42.45000	354
42.45833	347
42.46667	340
42.47500	334
42.48333	328
42.49167	323
42.50000	319
42.50833	315
42.51667	309
42.52500	302
42.53333	294
42.54167	287
42.55000	281
42.55833	277
42.56667	275
42.57500	275
42.58333	274
42.59167	272
42.60000	269
42.60833	266
42.61667	263
42.62500	261
42.63333	260
42.64167	259
42.65000	256
42.65833	252
42.66667	248
42.67500	245
42.68333	242
42.69167	241
42.70000	240
42.70833	238
42.71667	234
42.72500	230
42.73333	225
42.74167	221
42.75000	220
42.75833	219
42.76667	219
42.77500	218
42.78333	216
42.79167	215
42.80000	215
42.80833	215
42.81667	216
42.82500	215
42.83333	214
42.84167	213
42.85000	213
42.85833	213
42.86667	211
42.87500	208
42.88333	205
42.89167	203
42.90000	203
42.90833	207
42.91667	211
42.92500	215
42.93333	217
42.94167	218
42.95000	218
42.95833	216
42.96667	213
42.97500	209
42.98333	205
42.99167	202
43.00000	200
43.00833	198
43.01667	198
43.02500	197
43.03333	195
43.04167	193
43.05000	192
43.05833	191
43.06667	192
43.07500	193
43.08333	194
43.09167	195
43.10000	196
43.10833	197
43.11667	198
43.12500	197
43.13333	195
43.14167	194
43.15000	194
43.15833	195
43.16667	197
43.17500	198
43.18333	198
43.19167	196
43.20000	194
43.20833	192
43.21667	190
43.22500	189
43.23333	188
43.24167	188
43.25000	190
43.25833	192
43.26667	195
43.27500	197
43.28333	199
43.29167	200
43.30000	199
43.30833	198
43.31667	195
43.32500	191
43.33333	187
43.34167	183
43.35000	180
43.35833	178
43.36667	178
43.37500	179
43.38333	181
43.39167	182
43.40000	183
43.40833	181
43.41667	179
43.42500	176
43.43333	173
43.44167	172
43.45000	172
43.45833	173
43.46667	175
43.47500	176
43.48333	177
43.49167	178
43.50000	179
43.50833	180
43.51667	180
43.52500	178
43.53333	175
43.54167	171
43.55000	166
43.55833	161
43.56667	158
43.57500	155
43.58333	155
43.59167	157
43.60000	161
43.60833	166
43.61667	172
43.62500	176
43.63333	179
43.64167	179
43.65000	175
43.65833	172
43.66667	169
43.67500	166
43.68333	164
43.69167	161
43.70000	158
43.70833	153
43.71667	149
43.72500	148
43.73333	149
43.74167	151
43.75000	154
43.75833	156
43.76667	158
43.77500	159
43.78333	160
43.79167	161
43.80000	163
43.80833	164
43.81667	166
43.82500	167
43.83333	168
43.84167	168
43.85000	167
43.85833	164
43.86667	159
43.87500	154
43.88333	149
43.89167	145
43.90000	143
43.90833	142
43.91667	143
43.92500	144
43.93333	144
43.94167	144
43.95000	143
43.95833	142
43.96667	142
43.97500	144
43.98333	146
43.99167	148
44.00000	148
44.00833	148
44.01667	146
44.02500	143
44.03333	140
44.04167	138
44.05000	136
44.05833	135
44.06667	136
44.07500	137
44.08333	139
44.09167	141
44.10000	142
44.10833	143
44.11667	143
44.12500	141
44.13333	138
44.14167	133
44.15000	128
44.15833	123
44.16667	119
44.17500	116
44.18333	115
44.19167	116
44.20000	120
44.20833	125
44.21667	129
44.22500	131
44.23333	131
44.24167	129
44.25000	126
44.25833	124
44.26667	124
44.27500	126
44.28333	127
44.29167	127
44.30000	126
44.30833	123
44.31667	120
44.32500	117
44.33333	114
44.34167	111
44.35000	110
44.35833	110
44.36667	111
44.37500	112
44.38333	113
44.39167	114
44.40000	116
44.40833	117
44.41667	117
44.42500	117
44.43333	115
44.44167	113
44.45000	111
44.45833	109
44.46667	108
44.47500	108
44.48333	109
44.49167	110
44.50000	110
44.50833	110
44.51667	109
44.52500	108
44.53333	107
44.54167	106
44.55000	105
44.55833	105
44.56667	106
44.57500	107
44.58333	108
44.59167	109
44.60000	110
44.60833	110
44.61667	109
44.62500	108
44.63333	107
44.64167	105
44.65000	103
44.65833	102
44.66667	103
44.67500	106
44.68333	109
44.69167	112
44.70000	113
44.70833	112
44.71667	110
44.72500	107
44.73333	104
44.74167	101
44.75000	98
44.75833	96
44.76667	96
44.77500	97
44.78333	97
44.79167	98
44.80000	98
44.80833	98
44.81667	96
44.82500	95
44.83333	94
44.84167	94
44.85000	96
44.85833	98
44.86667	100
44.87500	102
44.88333	104
44.89167	106
44.90000	107
44.90833	108
44.91667	108
44.92500	107
44.93333	105
44.94167	103
44.95000	103
44.95833	104
44.96667	105
44.97500	106
44.98333	107
44.99167	109
45.00000	110
45.00833	111
45.01667	112
45.02500	111
45.03333	109
45.04167	108
45.05000	108
45.05833	109
45.06667	111
45.07500	112
45.08333	113
45.09167	112
45.10000	111
45.10833	110
45.11667	109
45.12500	108
45.13333	108
45.14167	107
45.15000	105
45.15833	102
45.16667	100
45.17500	99
45.18333	98
45.19167	98
45.20000	98
45.20833	97
45.21667	94
45.22500	92
45.23333	91
45.24167	92
45.25000	94
45.25833	98
45.26667	100
45.27500	102
45.28333	102
45.29167	101
45.30000	101
45.30833	102
45.31667	104
45.32500	106
45.33333	108
45.34167	108
45.35000	108
45.35833	107
45.36667	107
45.37500	107
45.38333	107
45.39167	108
45.40000	109
45.40833	111
45.41667	113
45.42500	116
45.43333	117
45.44167	117
45.45000	114
45.45833	110
45.46667	105
45.47500	101
45.48333	99
45.49167	97
45.50000	95
45.50833	95
45.51667	95
45.52500	95
45.53333	96
45.54167	97
45.55000	99
45.55833	101
45.56667	103
45.57500	105
45.58333	105
45.59167	103
45.60000	101
45.60833	99
45.61667	97
45.62500	97
45.63333	98
45.64167	100
45.65000	102
45.65833	104
45.66667	104
45.67500	104
45.68333	105
45.69167	105
45.70000	106
45.70833	106
45.71667	105
45.72500	104
45.73333	103
45.74167	102
45.75000	102
45.75833	103
45.76667	103
45.77500	103
45.78333	100
45.79167	97
45.80000	94
45.80833	93
45.81667	92
45.82500	93
45.83333	95
45.84167	96
45.85000	96
45.85833	95
45.86667	93
45.87500	91
45.88333	89
45.89167	90
45.90000	91
45.90833	94
45.91667	96
45.92500	97
45.93333	96
45.94167	95
45.95000	94
45.95833	92
45.96667	92
45.97500	90
45.98333	89
45.99167	87
46.00000	87
46.00833	87
46.01667	87
46.02500	88
46.03333	86
46.04167	83
46.05000	79
46.05833	74
46.06667	70
46.07500	68
46.08333	69
46.09167	72
46.10000	76
46.10833	79
46.11667	81
46.12500	83
46.13333	83
46.14167	82
46.15000	82
46.15833	82
46.16667	80
46.17500	77
46.18333	74
46.19167	72
46.20000	71
46.20833	72
46.21667	74
46.22500	76
46.23333	77
46.24167	77
46.25000	76
46.25833	75
46.26667	74
46.27500	73
46.28333	72
46.29167	71
46.30000	71
46.30833	70
46.31667	69
46.32500	68
46.33333	67
46.34167	66
46.35000	65
46.35833	67
46.36667	69
46.37500	71
46.38333	73
46.39167	73
46.40000	71
46.40833	69
46.41667	66
46.42500	65
46.43333	65
46.44167	66
46.45000	66
46.45833	65
46.46667	64
46.47500	62
46.48333	60
46.49167	58
46.50000	56
46.50833	55
46.51667	53
46.52500	52
46.53333	50
46.54167	49
46.55000	48
46.55833	48
46.56667	48
46.57500	49
46.58333	51
46.59167	54
46.60000	55
46.60833	56
46.61667	56
46.62500	56
46.63333	56
46.64167	56
46.65000	55
46.65833	54
46.66667	51
46.67500	49
46.68333	48
46.69167	49
46.70000	51
46.70833	53
46.71667	54
46.72500	53
46.73333	51
46.74167	49
46.75000	46
46.75833	45
46.76667	45
46.77500	46
46.78333	48
46.79167	51
46.80000	52
46.80833	53
46.81667	54
46.82500	55
46.83333	56
46.84167	56
46.85000	56
46.85833	55
46.86667	54
46.87500	53
46.88333	52
46.89167	52
46.90000	52
46.90833	52
46.91667	50
46.92500	48
46.93333	44
46.94167	41
46.95000	38
46.95833	35
46.96667	35
46.97500	37
46.98333	38
46.99167	40
47.00000	40
47.00833	40
47.01667	38
47.02500	37
47.03333	38
47.04167	38
47.05000	39
47.05833	38
47.06667	37
47.07500	34
47.08333	31
47.09167	29
47.10000	27
47.10833	28
47.11667	30
47.12500	32
47.13333	35
47.14167	37
47.15000	37
47.15833	35
47.16667	33
47.17500	31
47.18333	30
47.19167	31
47.20000	33
47.20833	34
47.21667	34
47.22500	32
47.23333	29
47.24167	26
47.25000	24
47.25833	23
47.26667	24
47.27500	28
47.28333	31
47.29167	35
47.30000	37
47.30833	38
47.31667	38
47.32500	37
47.33333	35
47.34167	32
47.35000	30
47.35833	29
47.36667	28
47.37500	28
47.38333	28
47.39167	27
47.40000	26
47.40833	26
47.41667	26
47.42500	27
47.43333	29
47.44167	29
47.45000	30
47.45833	29
47.46667	28
47.47500	27
47.48333	25
47.49167	24
47.50000	25
47.50833	26
47.51667	29
47.52500	29
47.53333	29
47.54167	28
47.55000	27
47.55833	28
47.56667	29
47.57500	30
47.58333	30
47.59167	29
47.60000	28
47.60833	26
47.61667	23
47.62500	20
47.63333	18
47.64167	17
47.65000	18
47.65833	20
47.66667	22
47.67500	22
47.68333	20
47.69167	17
47.70000	15
47.70833	13
47.71667	12
47.72500	11
47.73333	10
47.74167	10
47.75000	13
47.75833	16
47.76667	20
47.77500	22
47.78333	23
47.79167	22
47.80000	21
47.80833	20
47.81667	20
47.82500	19
47.83333	17
47.84167	15
47.85000	14
47.85833	14
47.86667	16
47.87500	19
47.88333	20
47.89167	20
47.90000	19
47.90833	16
47.91667	15
47.92500	15
47.93333	16
47.94167	17
47.95000	18
47.95833	17
47.96667	17
47.97500	17
47.98333	18
47.99167	21
48.00000	23
48.00833	23
48.01667	22
48.02500	22
48.03333	22
48.04167	22
48.05000	23
48.05833	23
48.06667	21
48.07500	20
48.08333	19
48.09167	19
48.10000	20
48.10833	20
48.11667	19
48.12500	17
48.13333	15
48.14167	14
48.15000	14
48.15833	15
48.16667	15
48.17500	14
48.18333	14
48.19167	13
48.20000	14
48.20833	15
48.21667	16
48.22500	17
48.23333	17
48.24167	18
48.25000	19
48.25833	19
48.26667	19
48.27500	18
48.28333	17
48.29167	16
48.30000	14
48.30833	14
48.31667	13
48.32500	12
48.33333	11
48.34167	11
48.35000	12
48.35833	14
48.36667	17
48.37500	20
48.38333	21
48.39167	23
48.40000	23
48.40833	22
48.41667	21
48.42500	19
48.43333	18
48.44167	17
48.45000	15
48.45833	14
48.46667	13
48.47500	14
48.48333	15
48.49167	16
48.50000	17
48.50833	16
48.51667	14
48.52500	13
48.53333	12
48.54167	12
48.55000	14
48.55833	17
48.56667	20
48.57500	23
48.58333	25
48.59167	25
48.60000	24
48.60833	22
48.61667	21
48.62500	18
48.63333	15
48.64167	10
48.65000	5
48.65833	1
48.66667	-2
48.67500	-3
48.68333	-2
48.69167	1
48.70000	4
48.70833	7
48.71667	9
48.72500	11
48.73333	12
48.74167	14
48.75000	16
48.75833	18
48.76667	19
48.77500	19
48.78333	18
48.79167	17
48.80000	17
48.80833	19
48.81667	21
48.82500	23
48.83333	25
48.84167	25
48.85000	22
48.85833	17
48.86667	11
48.87500	6
48.88333	4
48.89167	5
48.90000	8
48.90833	12
48.91667	14
48.92500	14
48.93333	12
48.94167	9
48.95000	7
48.95833	6
48.96667	8
48.97500	12
48.98333	17
48.99167	20
49.00000	22
49.00833	22
49.01667	21
49.02500	20
49.03333	18
49.04167	18
49.05000	18
49.05833	19
49.06667	18
49.07500	17
49.08333	14
49.09167	10
49.10000	8
49.10833	8
49.11667	9
49.12500	11
49.13333	12
49.14167	12
49.15000	10
49.15833	8
49.16667	7
49.17500	5
49.18333	4
49.19167	3
49.20000	2
49.20833	2
49.21667	2
49.22500	2
49.23333	3
49.24167	4
49.25000	5
49.25833	6
49.26667	8
49.27500	9
49.28333	11
49.29167	10
49.30000	9
49.30833	8
49.31667	6
49.32500	5
49.33333	5
49.34167	5
49.35000	5
49.35833	5
49.36667	5
49.37500	4
49.38333	3
49.39167	3
49.40000	2
49.40833	2
49.41667	3
49.42500	4
49.43333	4
49.44167	5
49.45000	5
49.45833	6
49.46667	7
49.47500	9
49.48333	10
49.49167	10
49.50000	8
49.50833	5
49.51667	2
49.52500	-1
49.53333	-2
49.54167	-2
49.55000	-0
49.55833	3
49.56667	5
49.57500	7
49.58333	8
49.59167	8
49.60000	7
49.60833	7
49.61667	6
49.62500	7
49.63333	8
49.64167	9
49.65000	10
49.65833	10
49.66667	8
49.67500	5
49.68333	3
49.69167	1
49.70000	-0
49.70833	-1
49.71667	-2
49.72500	-3
49.73333	-3
49.74167	-3
49.75000	-3
49.75833	-2
49.76667	-2
49.77500	-2
49.78333	-2
49.79167	-2
49.80000	0
49.80833	3
49.81667	7
49.82500	9
49.83333	11
49.84167	11
49.85000	9
49.85833	8
49.86667	7
49.87500	7
49.88333	7
49.89167	8
49.90000	8
49.90833	8
49.91667	7
49.92500	5
49.93333	4
49.94167	2
49.95000	-0
49.95833	-2
49.96667	-3
49.97500	-3
49.98333	-2
49.99167	0
50.00000	2
50.00833	3
50.01667	4
50.02500	3
50.03333	3
50.04167	3
50.05000	5
50.05833	8
50.06667	11
50.07500	14
50.08333	16
50.09167	18
50.10000	18
50.10833	16
50.11667	14
50.12500	11
50.13333	8
50.14167	6
50.15000	6
50.15833	7
50.16667	8
50.17500	9
50.18333	9
50.19167	8
50.20000	7
50.20833	7
50.21667	7
50.22500	8
50.23333	8
50.24167	9
50.25000	11
50.25833	12
50.26667	12
50.27500	12
50.28333	11
50.29167	11
50.30000	12
50.30833	14
50.31667	17
50.32500	19
50.33333	19
50.34167	17
50.35000	14
50.35833	13
50.36667	14
50.37500	17
50.38333	21
50.39167	25
50.40000	28
50.40833	30
50.41667	31
50.42500	33
50.43333	35
50.44167	37
50.45000	38
50.45833	37
50.46667	34
50.47500	30
50.48333	27
50.49167	24
50.50000	23
50.50833	23
50.51667	24
50.52500	26
50.53333	29
50.54167	31
50.55000	34
50.55833	36
50.56667	38
50.57500	38
50.58333	37
50.59167	35
50.60000	33
50.60833	31
50.61667	30
50.62500	29
50.63333	30
50.64167	32
50.65000	34
50.65833	36
50.66667	38
50.67500	38
50.68333	37
50.69167	35
50.70000	34
50.70833	35
50.71667	37
50.72500	41
50.73333	45
50.74167	47
50.75000	48
50.75833	48
50.76667	47
50.77500	45
50.78333	43
50.79167	41
50.80000	40
50.80833	40
50.81667	41
50.82500	43
50.83333	45
50.84167	46
50.85000	46
50.85833	46
50.86667	46
50.87500	48
50.88333	50
50.89167	53
50.90000	57
50.90833	61
50.91667	65
50.92500	67
50.93333	68
50.94167	67
50.95000	63
50.95833	59
50.96667	58
50.97500	58
50.98333	59
50.99167	60
51.00000	62
51.00833	63
51.01667	65
51.02500	67
51.03333	70
51.04167	73
51.05000	75
51.05833	75
51.06667	75
51.07500	74
51.08333	73
51.09167	73
51.10000	75
51.10833	76
51.11667	77
51.12500	77
51.13333	76
51.14167	75
51.15000	76
51.15833	78
51.16667	82
51.17500	86
51.18333	90
51.19167	95
51.20000	100
51.20833	106
51.21667	110
51.22500	113
51.23333	115
51.24167	116
51.25000	116
51.25833	117
51.26667	119
51.27500	123
51.28333	128
51.29167	134
51.30000	142
51.30833	151
51.31667	160
51.32500	168
51.33333	174
51.34167	178
51.35000	182
51.35833	186
51.36667	192
51.37500	198
51.38333	207
51.39167	217
51.40000	229
51.40833	241
51.41667	252
51.42500	262
51.43333	271
51.44167	281
51.45000	292
51.45833	302
51.46667	314
51.47500	327
51.48333	343
51.49167	359
51.50000	375
51.50833	390
51.51667	404
51.52500	418
51.53333	434
51.54167	453
51.55000	474
51.55833	496
51.56667	519
51.57500	541
51.58333	565
51.59167	591
51.60000	617
51.60833	645
51.61667	672
51.62500	700
51.63333	728
51.64167	755
51.65000	784
51.65833	814
51.66667	845
51.67500	877
51.68333	911
51.69167	947
51.70000	983
51.70833	1021
51.71667	1058
51.72500	1094
51.73333	1131
51.74167	1169
51.75000	1210
51.75833	1253
51.76667	1300
51.77500	1348
51.78333	1399
51.79167	1453
51.80000	1508
51.80833	1564
51.81667	1621
51.82500	1679
51.83333	1739
51.84167	1798
51.85000	1858
51.85833	1917
51.86667	1977
51.87500	2037
51.88333	2099
51.89167	2165
51.90000	2231
51.90833	2301
51.91667	2370
51.92500	2440
51.93333	2510
51.94167	2582
51.95000	2656
51.95833	2730
51.96667	2807
51.97500	2885
51.98333	2964
51.99167	3046
52.00000	3128
52.00833	3213
52.01667	3297
52.02500	3384
52.03333	3474
52.04167	3565
52.05000	3659
52.05833	3751
52.06667	3844
52.07500	3935
52.08333	4027
52.09167	4122
52.10000	4217
52.10833	4316
52.11667	4413
52.12500	4511
52.13333	4609
52.14167	4707
52.15000	4809
52.15833	4911
52.16667	5015
52.17500	5119
52.18333	5223
52.19167	5329
52.20000	5433
52.20833	5540
52.21667	5645
52.22500	5752
52.23333	5860
52.24167	5968
52.25000	6077
52.25833	6183
52.26667	6291
52.27500	6398
52.28333	6506
52.29167	6617
52.30000	6725
52.30833	6836
52.31667	6945
52.32500	7056
52.33333	7167
52.34167	7276
52.35000	7387
52.35833	7495
52.36667	7604
52.37500	7713
52.38333	7820
52.39167	7928
52.40000	8034
52.40833	8141
52.41667	8246
52.42500	8353
52.43333	8460
52.44167	8566
52.45000	8672
52.45833	8774
52.46667	8874
52.47500	8972
52.48333	9068
52.49167	9165
52.50000	9259
52.50833	9353
52.51667	9445
52.52500	9537
52.53333	9629
52.54167	9719
52.55000	9810
52.55833	9898
52.56667	9986
52.57500	10073
52.58333	10159
52.59167	10246
52.60000	10329
52.60833	10411
52.61667	10490
52.62500	10566
52.63333	10640
52.64167	10712
52.65000	10786
52.65833	10856
52.66667	10924
52.67500	10989
52.68333	11049
52.69167	11107
52.70000	11162
52.70833	11217
52.71667	11271
52.72500	11324
52.73333	11376
52.74167	11427
52.75000	11477
52.75833	11524
52.76667	11568
52.77500	11608
52.78333	11644
52.79167	11679
52.80000	11711
52.80833	11743
52.81667	11773
52.82500	11802
52.83333	11830
52.84167	11855
52.85000	11879
52.85833	11902
52.86667	11923
52.87500	11941
52.88333	11956
52.89167	11968
52.90000	11976
52.90833	11980
52.91667	11982
52.92500	11981
52.93333	11978
52.94167	11973
52.95000	11965
52.95833	11955
52.96667	11942
52.97500	11929
52.98333	11915
52.99167	11902
53.00000	11886
53.00833	11867
53.01667	11845
53.02500	11819
53.03333	11790
53.04167	11759
53.05000	11727
53.05833	11694
53.06667	11658
53.07500	11621
53.08333	11583
53.09167	11543
53.10000	11504
53.10833	11463
53.11667	11421
53.12500	11377
53.13333	11331
53.14167	11283
53.15000	11231
53.15833	11177
53.16667	11120
53.17500	11062
53.18333	11003
53.19167	10942
53.20000	10883
53.20833	10823
53.21667	10763
53.22500	10702
53.23333	10639
53.24167	10574
53.25000	10504
53.25833	10434
53.26667	10361
53.27500	10288
53.28333	10215
53.29167	10141
53.30000	10068
53.30833	9993
53.31667	9920
53.32500	9846
53.33333	9771
53.34167	9695
53.35000	9615
53.35833	9535
53.36667	9453
53.37500	9370
53.38333	9288
53.39167	9206
53.40000	9125
53.40833	9043
53.41667	8961
53.42500	8879
53.43333	8796
53.44167	8713
53.45000	8627
53.45833	8544
53.46667	8459
53.47500	8376
53.48333	8294
53.49167	8213
53.50000	8134
53.50833	8053
53.51667	7973
53.52500	7889
53.53333	7804
53.54167	7720
53.55000	7633
53.55833	7549
53.56667	7465
53.57500	7383
53.58333	7301
53.59167	7220
53.60000	7141
53.60833	7061
53.61667	6983
53.62500	6905
53.63333	6826
53.64167	6748
53.65000	6668
53.65833	6590
53.66667	6511
53.67500	6433
53.68333	6355
53.69167	6276
53.70000	6202
53.70833	6128
53.71667	6055
53.72500	5982
53.73333	5906
53.74167	5830
53.75000	5752
53.75833	5676
53.76667	5603
53.77500	5534
53.78333	5468
53.79167	5403
53.80000	5339
53.80833	5272
53.81667	5205
53.82500	5138
53.83333	5071
53.84167	5007
53.85000	4941
53.85833	4878
53.86667	4813
53.87500	4749
53.88333	4685
53.89167	4621
53.90000	4560
53.90833	4499
53.91667	4441
53.92500	4384
53.93333	4328
53.94167	4272
53.95000	4216
53.95833	4161
53.96667	4106
53.97500	4053
53.98333	4002
53.99167	3952
54.00000	3903
54.00833	3853
54.01667	3804
54.02500	3754
54.03333	3705
54.04167	3656
54.05000	3607
54.05833	3560
54.06667	3513
54.07500	3466
54.08333	3419
54.09167	3372
54.10000	3327
54.10833	3281
54.11667	3239
54.12500	3198
54.13333	3157
54.14167	3116
54.15000	3073
54.15833	3031
54.16667	2989
54.17500	2949
54.18333	2911
54.19167	2875
54.20000	2839
54.20833	2801
54.21667	2764
54.22500	2726
54.23333	2689
54.24167	2654
54.25000	2619
54.25833	2586
54.26667	2555
54.27500	2526
54.28333	2497
54.29167	2467
54.30000	2437
54.30833	2405
54.31667	2374
54.32500	2343
54.33333	2313
54.34167	2285
54.35000	2259
54.35833	2236
54.36667	2212
54.37500	2189
54.38333	2166
54.39167	2141
54.40000	2116
54.40833	2090
54.41667	2064
54.42500	2037
54.43333	2011
54.44167	1985
54.45000	1961
54.45833	1939
54.46667	1917
54.47500	1896
54.48333	1876
54.49167	1855
54.50000	1834
54.50833	1813
54.51667	1792
54.52500	1770
54.53333	1748
54.54167	1726
54.55000	1703
54.55833	1682
54.56667	1662
54.57500	1644
54.58333	1627
54.59167	1611
54.60000	1595
54.60833	1578
54.61667	1560
54.62500	1541
54.63333	1523
54.64167	1506
54.65000	1490
54.65833	1474
54.66667	1457
54.67500	1441
54.68333	1426
54.69167	1412
54.70000	1398
54.70833	1383
54.71667	1368
54.72500	1352
54.73333	1335
54.74167	1319
54.75000	1303
54.75833	1289
54.76667	1275
54.77500	1261
54.78333	1247
54.79167	1233
54.80000	1219
54.80833	1205
54.81667	1192
54.82500	1182
54.83333	1173
54.84167	1165
54.85000	1158
54.85833	1151
54.86667	1143
54.87500	1135
54.88333	1126
54.89167	1115
54.90000	1104
54.90833	1091
54.91667	1079
54.92500	1067
54.93333	1057
54.94167	1047
54.95000	1037
54.95833	1027
54.96667	1018
54.97500	1009
54.98333	1001
54.99167	993
55.00000	986
55.00833	977
55.01667	969
55.02500	959
55.03333	949
55.04167	938
55.05000	928
55.05833	919
55.06667	911
55.07500	903
55.08333	895
55.09167	886
55.10000	878
55.10833	870
55.11667	864
55.12500	859
55.13333	854
55.14167	849
55.15000	843
55.15833	837
55.16667	830
55.17500	823
55.18333	816
55.19167	809
55.20000	803
55.20833	798
55.21667	792
55.22500	786
55.23333	779
55.24167	771
55.25000	764
55.25833	757
55.26667	750
55.27500	743
55.28333	736
55.29167	729
55.30000	723
55.30833	717
55.31667	712
55.32500	706
55.33333	701
55.34167	696
55.35000	691
55.35833	687
55.36667	683
55.37500	678
55.38333	673
55.39167	666
55.40000	659
55.40833	652
55.41667	645
55.42500	638
55.43333	631
55.44167	625
55.45000	620
55.45833	616
55.46667	614
55.47500	611
55.48333	608
55.49167	603
55.50000	597
55.50833	590
55.51667	585
55.52500	581
55.53333	578
55.54167	576
55.55000	574
55.55833	570
55.56667	566
55.57500	563
55.58333	561
55.59167	560
55.60000	558
55.60833	552
55.61667	545
55.62500	537
55.63333	529
55.64167	524
55.65000	520
55.65833	517
55.66667	511
55.67500	504
55.68333	498
55.69167	494
55.70000	491
55.70833	490
55.71667	489
55.72500	488
55.73333	485
55.74167	481
55.75000	476
55.75833	471
55.76667	466
55.77500	462
55.78333	459
55.79167	456
55.80000	454
55.80833	454
55.81667	454
55.82500	453
55.83333	452
55.84167	449
55.85000	444
55.85833	439
55.86667	436
55.87500	434
55.88333	433
55.89167	432
55.90000	431
55.90833	430
55.91667	429
55.92500	428
55.93333	426
55.94167	423
55.95000	420
55.95833	415
55.96667	411
55.97500	407
55.98333	404
55.99167	400
56.00000	397
56.00833	394
56.01667	390
56.02500	385
56.03333	380
56.04167	375
56.05000	369
56.05833	365
56.06667	361
56.07500	359
56.08333	357
56.09167	356
56.10000	355
56.10833	355
56.11667	354
56.12500	353
56.13333	351
56.14167	349
56.15000	346
56.15833	343
56.16667	339
56.17500	335
56.18333	332
56.19167	330
56.20000	330
56.20833	329
56.21667	328
56.22500	327
56.23333	326
56.24167	325
56.25000	324
56.25833	322
56.26667	319
56.27500	314
56.28333	310
56.29167	306
56.30000	304
56.30833	302
56.31667	302
56.32500	303
56.33333	305
56.34167	305
56.35000	305
56.35833	304
56.36667	300
56.37500	297
56.38333	293
56.39167	290
56.40000	287
56.40833	284
56.41667	281
56.42500	280
56.43333	281
56.44167	282
56.45000	283
56.45833	284
56.46667	282
56.47500	279
56.48333	276
56.49167	274
56.50000	271
56.50833	268
56.51667	265
56.52500	263
56.53333	260
56.54167	258
56.55000	258
56.55833	258
56.56667	259
56.57500	260
56.58333	260
56.59167	258
56.60000	255
56.60833	251
56.61667	246
56.62500	243
56.63333	242
56.64167	242
56.65000	243
56.65833	245
56.66667	246
56.67500	246
56.68333	244
56.69167	242
56.70000	239
56.70833	237
56.71667	234
56.72500	231
56.73333	229
56.74167	228
56.75000	228
56.75833	228
56.76667	229
56.77500	228
56.78333	225
56.79167	222
56.80000	218
56.80833	214
56.81667	212
56.82500	210
56.83333	208
56.84167	208
56.85000	209
56.85833	210
56.86667	211
56.87500	211
56.88333	210
56.89167	208
56.90000	206
56.90833	204
56.91667	202
56.92500	199
56.93333	197
56.94167	195
56.95000	191
56.95833	189
56.96667	188
56.97500	188
56.98333	189
56.99167	191
57.00000	191
57.00833	191
57.01667	189
57.02500	188
57.03333	186
57.04167	185
57.05000	184
57.05833	183
57.06667	183
57.07500	183
57.08333	182
57.09167	181
57.10000	179
57.10833	178
57.11667	178
57.12500	180
57.13333	181
57.14167	182
57.15000	180
57.15833	176
57.16667	172
57.17500	168
57.18333	164
57.19167	163
57.20000	163
57.20833	164
57.21667	165
57.22500	167
57.23333	169
57.24167	169
57.25000	168
57.25833	165
57.26667	160
57.27500	154
57.28333	151
57.29167	148
57.30000	147
57.30833	146
57.31667	145
57.32500	143
57.33333	141
57.34167	139
57.35000	140
57.35833	142
57.36667	143
57.37500	142
57.38333	140
57.39167	138
57.40000	135
57.40833	133
57.41667	130
57.42500	130
57.43333	131
57.44167	132
57.45000	134
57.45833	135
57.46667	136
57.47500	136
57.48333	137
57.49167	138
57.50000	138
57.50833	137
57.51667	135
57.52500	132
57.53333	129
57.54167	127
57.55000	125
57.55833	125
57.56667	125
57.57500	125
57.58333	125
57.59167	126
57.60000	127
57.60833	128
57.61667	129
57.62500	128
57.63333	127
57.64167	126
57.65000	124
57.65833	122
57.66667	120
57.67500	118
57.68333	117
57.69167	116
57.70000	114
57.70833	112
57.71667	110
57.72500	108
57.73333	107
57.74167	106
57.75000	108
57.75833	110
57.76667	110
57.77500	108
57.78333	105
57.79167	101
57.80000	99
57.80833	97
57.81667	97
57.82500	97
57.83333	97
57.84167	97
57.85000	96
57.85833	95
57.86667	94
57.87500	94
57.88333	94
57.89167	95
57.90000	97
57.90833	99
57.91667	101
57.92500	103
57.93333	106
57.94167	109
57.95000	113
57.95833	115
57.96667	115
57.97500	113
57.98333	109
57.99167	105
58.00000	101
58.00833	99
58.01667	97
58.02500	96
58.03333	93
58.04167	90
58.05000	86
58.05833	83
58.06667	82
58.07500	83
58.08333	84
58.09167	84
58.10000	84
58.10833	83
58.11667	82
58.12500	82
58.13333	82
58.14167	82
58.15000	83
58.15833	83
58.16667	83
58.17500	81
58.18333	79
58.19167	77
58.20000	75
58.20833	74
58.21667	74
58.22500	75
58.23333	77
58.24167	79
58.25000	82
58.25833	84
58.26667	83
58.27500	81
58.28333	77
58.29167	74
58.30000	73
58.30833	73
58.31667	73
58.32500	72
58.33333	70
58.34167	67
58.35000	64
58.35833	61
58.36667	61
58.37500	63
58.38333	66
58.39167	70
58.40000	74
58.40833	74
58.41667	73
58.42500	71
58.43333	69
58.44167	67
58.45000	67
58.45833	67
58.46667	68
58.47500	68
58.48333	67
58.49167	66
58.50000	64
58.50833	63
58.51667	64
58.52500	64
58.53333	62
58.54167	59
58.55000	55
58.55833	52
58.56667	52
58.57500	53
58.58333	55
58.59167	56
58.60000	56
58.60833	54
58.61667	50
58.62500	49
58.63333	49
58.64167	51
58.65000	53
58.65833	55
58.66667	54
58.67500	52
58.68333	50
58.69167	49
58.70000	48
58.70833	49
58.71667	50
58.72500	50
58.73333	50
58.74167	48
58.75000	46
58.75833	43
58.76667	41
58.77500	39
58.78333	38
58.79167	39
58.80000	42
58.80833	44
58.81667	47
58.82500	48
58.83333	50
58.84167	50
58.85000	50
58.85833	51
58.86667	51
58.87500	53
58.88333	55
58.89167	55
58.90000	54
58.90833	51
58.91667	47
58.92500	43
58.93333	39
58.94167	35
58.95000	34
58.95833	33
58.96667	34
58.97500	36
58.98333	38
58.99167	40
59.00000	42
59.00833	43
59.01667	44
59.02500	44
59.03333	42
59.04167	40
59.05000	38
59.05833	37
59.06667	35
59.07500	34
59.08333	33
59.09167	34
59.10000	35
59.10833	37
59.11667	38
59.12500	39
59.13333	39
59.14167	38
59.15000	37
59.15833	35
59.16667	34
59.17500	33
59.18333	33
59.19167	34
59.20000	34
59.20833	32
59.21667	30
59.22500	27
59.23333	24
59.24167	22
59.25000	20
59.25833	19
59.26667	19
59.27500	19
59.28333	20
59.29167	22
59.30000	23
59.30833	24
59.31667	24
59.32500	25
59.33333	26
59.34167	26
59.35000	27
59.35833	26
59.36667	26
59.37500	24
59.38333	22
59.39167	21
59.40000	20
59.40833	19
59.41667	19
59.42500	18
59.43333	17
59.44167	16
59.45000	14
59.45833	13
59.46667	14
59.47500	16
59.48333	18
59.49167	19
59.50000	20
59.50833	19
59.51667	18
59.52500	17
59.53333	17
59.54167	18
59.55000	18
59.55833	17
59.56667	16
59.57500	16
59.58333	15
59.59167	16
59.60000	17
59.60833	18
59.61667	19
59.62500	20
59.63333	21
59.64167	21
59.65000	21
59.65833	21
59.66667	21
59.67500	23
59.68333	24
59.69167	24
59.70000	23
59.70833	20
59.71667	17
59.72500	16
59.73333	17
59.74167	18
59.75000	19
59.75833	19
59.76667	17
59.77500	14
59.78333	12
59.79167	9
59.80000	6
59.80833	1
59.81667	-3
59.82500	-6
59.83333	-7
59.84167	-6
59.85000	-2
59.85833	2
59.86667	7
59.87500	10
59.88333	13
59.89167	16
59.90000	17
59.90833	15
59.91667	13
59.92500	9
59.93333	6
59.94167	4
59.95000	3
59.95833	4
59.96667	5
59.97500	5
59.98333	6
59.99167	6
60.00000	7
