# Supplementary material for: How J-chain ensures the assembly of immunoglobulin IgM pentamers
Source: EMBO J. 2024 Dec 4;44(2):505–33. doi: 10.1038/s44318-024-00317-9 (PMC11729874; doi:10.1038/s44318-024-00317-9)
Supplement: Supplementary file 5 — Source data Fig. 3 [file 44318_2024_317_MOESM5_ESM.zip › Figure 3/3B/repeat 2 Cu4/20240110 Cu4tp_24h_2.txt]

[Header]
Application Name	LCsolution
Version	1.25
Data File Name	D:\Xenia\JC Oligomerisation kinetics\20240110 Cu4tp_24h_2.lcd
Output Date	11.01.2024
Output Time	10:18:33

[Configuration]
# of Detectors	2
Detector ID	Detector A	Detector B
Detector Name	Detector A	Detector B
# of Channels	2	1

[LC Chromatogram(Detector A-Ch1)]
Interval(msec)	500
# of Points	7201
Start Time(min)	0.000
End Time(min)	60.000
Intensity Units	mV
Intensity Multiplier	0.001
Wavelength(nm)	280
R.Time (min)	Intensity
0.00000	-5
0.00833	-5
0.01667	-5
0.02500	-8
0.03333	-10
0.04167	-12
0.05000	-11
0.05833	-8
0.06667	-3
0.07500	4
0.08333	11
0.09167	16
0.10000	18
0.10833	18
0.11667	16
0.12500	13
0.13333	11
0.14167	10
0.15000	10
0.15833	9
0.16667	7
0.17500	4
0.18333	1
0.19167	-1
0.20000	-1
0.20833	2
0.21667	4
0.22500	6
0.23333	7
0.24167	6
0.25000	3
0.25833	1
0.26667	-1
0.27500	-2
0.28333	-0
0.29167	2
0.30000	5
0.30833	8
0.31667	10
0.32500	11
0.33333	12
0.34167	12
0.35000	12
0.35833	12
0.36667	12
0.37500	13
0.38333	14
0.39167	14
0.40000	11
0.40833	6
0.41667	1
0.42500	-4
0.43333	-7
0.44167	-8
0.45000	-8
0.45833	-5
0.46667	-0
0.47500	4
0.48333	8
0.49167	10
0.50000	10
0.50833	9
0.51667	8
0.52500	9
0.53333	9
0.54167	10
0.55000	10
0.55833	9
0.56667	8
0.57500	7
0.58333	7
0.59167	7
0.60000	6
0.60833	4
0.61667	3
0.62500	3
0.63333	4
0.64167	5
0.65000	6
0.65833	7
0.66667	6
0.67500	5
0.68333	5
0.69167	5
0.70000	5
0.70833	3
0.71667	2
0.72500	2
0.73333	2
0.74167	4
0.75000	6
0.75833	9
0.76667	12
0.77500	14
0.78333	14
0.79167	13
0.80000	11
0.80833	10
0.81667	10
0.82500	12
0.83333	13
0.84167	11
0.85000	7
0.85833	2
0.86667	-2
0.87500	-4
0.88333	-4
0.89167	-2
0.90000	1
0.90833	4
0.91667	8
0.92500	13
0.93333	17
0.94167	20
0.95000	20
0.95833	16
0.96667	11
0.97500	4
0.98333	-2
0.99167	-7
1.00000	-10
1.00833	-10
1.01667	-7
1.02500	-4
1.03333	-0
1.04167	2
1.05000	3
1.05833	3
1.06667	3
1.07500	1
1.08333	-1
1.09167	-5
1.10000	-10
1.10833	-15
1.11667	-18
1.12500	-19
1.13333	-18
1.14167	-15
1.15000	-10
1.15833	-3
1.16667	4
1.17500	10
1.18333	15
1.19167	16
1.20000	13
1.20833	6
1.21667	-0
1.22500	-5
1.23333	-6
1.24167	-4
1.25000	-1
1.25833	2
1.26667	3
1.27500	2
1.28333	0
1.29167	-1
1.30000	-2
1.30833	-2
1.31667	-1
1.32500	-0
1.33333	0
1.34167	-0
1.35000	-1
1.35833	-2
1.36667	-1
1.37500	0
1.38333	3
1.39167	4
1.40000	4
1.40833	3
1.41667	-1
1.42500	-5
1.43333	-7
1.44167	-7
1.45000	-5
1.45833	-2
1.46667	1
1.47500	4
1.48333	9
1.49167	13
1.50000	18
1.50833	21
1.51667	22
1.52500	21
1.53333	18
1.54167	14
1.55000	10
1.55833	7
1.56667	7
1.57500	9
1.58333	15
1.59167	22
1.60000	28
1.60833	32
1.61667	31
1.62500	26
1.63333	19
1.64167	10
1.65000	2
1.65833	-5
1.66667	-8
1.67500	-9
1.68333	-10
1.69167	-9
1.70000	-6
1.70833	-3
1.71667	0
1.72500	3
1.73333	3
1.74167	-1
1.75000	-6
1.75833	-10
1.76667	-11
1.77500	-10
1.78333	-8
1.79167	-4
1.80000	-1
1.80833	3
1.81667	7
1.82500	10
1.83333	13
1.84167	16
1.85000	18
1.85833	19
1.86667	18
1.87500	16
1.88333	13
1.89167	11
1.90000	9
1.90833	8
1.91667	7
1.92500	6
1.93333	6
1.94167	6
1.95000	8
1.95833	8
1.96667	6
1.97500	4
1.98333	2
1.99167	1
2.00000	1
2.00833	3
2.01667	5
2.02500	8
2.03333	12
2.04167	17
2.05000	21
2.05833	24
2.06667	24
2.07500	21
2.08333	16
2.09167	10
2.10000	5
2.10833	2
2.11667	1
2.12500	4
2.13333	8
2.14167	12
2.15000	14
2.15833	15
2.16667	13
2.17500	10
2.18333	7
2.19167	5
2.20000	3
2.20833	4
2.21667	6
2.22500	10
2.23333	13
2.24167	14
2.25000	12
2.25833	9
2.26667	6
2.27500	3
2.28333	1
2.29167	1
2.30000	-0
2.30833	-1
2.31667	2
2.32500	7
2.33333	11
2.34167	14
2.35000	14
2.35833	11
2.36667	6
2.37500	2
2.38333	-1
2.39167	-4
2.40000	-5
2.40833	-5
2.41667	-5
2.42500	-3
2.43333	-2
2.44167	-1
2.45000	-2
2.45833	-3
2.46667	-3
2.47500	-2
2.48333	2
2.49167	7
2.50000	11
2.50833	12
2.51667	10
2.52500	5
2.53333	-0
2.54167	-3
2.55000	-3
2.55833	-1
2.56667	2
2.57500	5
2.58333	6
2.59167	7
2.60000	9
2.60833	12
2.61667	16
2.62500	19
2.63333	21
2.64167	23
2.65000	23
2.65833	22
2.66667	19
2.67500	14
2.68333	8
2.69167	3
2.70000	-0
2.70833	-1
2.71667	-2
2.72500	-4
2.73333	-7
2.74167	-10
2.75000	-12
2.75833	-11
2.76667	-7
2.77500	-3
2.78333	1
2.79167	4
2.80000	6
2.80833	6
2.81667	5
2.82500	3
2.83333	-0
2.84167	-4
2.85000	-7
2.85833	-10
2.86667	-11
2.87500	-11
2.88333	-9
2.89167	-7
2.90000	-5
2.90833	-4
2.91667	-2
2.92500	-2
2.93333	-1
2.94167	2
2.95000	6
2.95833	10
2.96667	14
2.97500	17
2.98333	17
2.99167	15
3.00000	12
3.00833	10
3.01667	8
3.02500	7
3.03333	8
3.04167	10
3.05000	14
3.05833	16
3.06667	17
3.07500	16
3.08333	14
3.09167	12
3.10000	12
3.10833	13
3.11667	14
3.12500	14
3.13333	15
3.14167	15
3.15000	14
3.15833	15
3.16667	18
3.17500	22
3.18333	25
3.19167	29
3.20000	31
3.20833	31
3.21667	29
3.22500	27
3.23333	23
3.24167	19
3.25000	14
3.25833	9
3.26667	3
3.27500	-3
3.28333	-8
3.29167	-12
3.30000	-13
3.30833	-13
3.31667	-12
3.32500	-10
3.33333	-8
3.34167	-5
3.35000	-2
3.35833	-1
3.36667	-1
3.37500	-3
3.38333	-4
3.39167	-5
3.40000	-5
3.40833	-4
3.41667	-3
3.42500	-4
3.43333	-4
3.44167	-2
3.45000	1
3.45833	5
3.46667	8
3.47500	8
3.48333	5
3.49167	1
3.50000	-1
3.50833	-1
3.51667	-1
3.52500	-1
3.53333	-2
3.54167	-4
3.55000	-6
3.55833	-5
3.56667	-2
3.57500	-1
3.58333	-1
3.59167	-2
3.60000	-3
3.60833	-4
3.61667	-4
3.62500	-3
3.63333	-1
3.64167	2
3.65000	4
3.65833	5
3.66667	4
3.67500	4
3.68333	4
3.69167	5
3.70000	5
3.70833	6
3.71667	7
3.72500	7
3.73333	6
3.74167	6
3.75000	4
3.75833	2
3.76667	-0
3.77500	-3
3.78333	-5
3.79167	-6
3.80000	-5
3.80833	-2
3.81667	2
3.82500	8
3.83333	11
3.84167	10
3.85000	6
3.85833	-0
3.86667	-7
3.87500	-12
3.88333	-15
3.89167	-15
3.90000	-13
3.90833	-12
3.91667	-10
3.92500	-10
3.93333	-10
3.94167	-9
3.95000	-7
3.95833	-5
3.96667	-2
3.97500	2
3.98333	7
3.99167	13
4.00000	19
4.00833	23
4.01667	25
4.02500	24
4.03333	20
4.04167	14
4.05000	8
4.05833	4
4.06667	2
4.07500	1
4.08333	2
4.09167	3
4.10000	4
4.10833	4
4.11667	1
4.12500	-3
4.13333	-8
4.14167	-10
4.15000	-10
4.15833	-6
4.16667	-1
4.17500	3
4.18333	6
4.19167	6
4.20000	5
4.20833	4
4.21667	3
4.22500	2
4.23333	1
4.24167	1
4.25000	1
4.25833	2
4.26667	2
4.27500	2
4.28333	2
4.29167	1
4.30000	1
4.30833	2
4.31667	2
4.32500	4
4.33333	5
4.34167	7
4.35000	9
4.35833	8
4.36667	5
4.37500	0
4.38333	-4
4.39167	-8
4.40000	-10
4.40833	-11
4.41667	-10
4.42500	-8
4.43333	-5
4.44167	-3
4.45000	-1
4.45833	2
4.46667	4
4.47500	7
4.48333	13
4.49167	18
4.50000	20
4.50833	20
4.51667	18
4.52500	14
4.53333	10
4.54167	7
4.55000	3
4.55833	-2
4.56667	-9
4.57500	-15
4.58333	-19
4.59167	-21
4.60000	-20
4.60833	-17
4.61667	-14
4.62500	-10
4.63333	-8
4.64167	-9
4.65000	-10
4.65833	-11
4.66667	-9
4.67500	-5
4.68333	-0
4.69167	3
4.70000	3
4.70833	2
4.71667	1
4.72500	1
4.73333	2
4.74167	2
4.75000	2
4.75833	2
4.76667	2
4.77500	2
4.78333	4
4.79167	5
4.80000	5
4.80833	3
4.81667	-0
4.82500	-4
4.83333	-7
4.84167	-7
4.85000	-7
4.85833	-7
4.86667	-7
4.87500	-8
4.88333	-7
4.89167	-6
4.90000	-3
4.90833	-0
4.91667	2
4.92500	2
4.93333	0
4.94167	-2
4.95000	-5
4.95833	-8
4.96667	-11
4.97500	-13
4.98333	-13
4.99167	-12
5.00000	-9
5.00833	-6
5.01667	-4
5.02500	-3
5.03333	-2
5.04167	2
5.05000	5
5.05833	7
5.06667	7
5.07500	4
5.08333	0
5.09167	-3
5.10000	-2
5.10833	-0
5.11667	2
5.12500	2
5.13333	2
5.14167	1
5.15000	2
5.15833	4
5.16667	7
5.17500	9
5.18333	9
5.19167	8
5.20000	5
5.20833	2
5.21667	-2
5.22500	-4
5.23333	-5
5.24167	-5
5.25000	-5
5.25833	-3
5.26667	-0
5.27500	2
5.28333	3
5.29167	2
5.30000	-1
5.30833	-5
5.31667	-7
5.32500	-6
5.33333	-3
5.34167	0
5.35000	2
5.35833	0
5.36667	-5
5.37500	-10
5.38333	-13
5.39167	-13
5.40000	-10
5.40833	-5
5.41667	-3
5.42500	-2
5.43333	-3
5.44167	-4
5.45000	-4
5.45833	-3
5.46667	1
5.47500	3
5.48333	3
5.49167	1
5.50000	-3
5.50833	-8
5.51667	-11
5.52500	-11
5.53333	-7
5.54167	-1
5.55000	6
5.55833	11
5.56667	13
5.57500	13
5.58333	10
5.59167	5
5.60000	-1
5.60833	-6
5.61667	-9
5.62500	-9
5.63333	-9
5.64167	-9
5.65000	-11
5.65833	-13
5.66667	-15
5.67500	-16
5.68333	-14
5.69167	-12
5.70000	-8
5.70833	-4
5.71667	-2
5.72500	-1
5.73333	-3
5.74167	-8
5.75000	-13
5.75833	-17
5.76667	-19
5.77500	-18
5.78333	-14
5.79167	-9
5.80000	-4
5.80833	2
5.81667	7
5.82500	13
5.83333	18
5.84167	20
5.85000	20
5.85833	17
5.86667	14
5.87500	12
5.88333	10
5.89167	10
5.90000	11
5.90833	11
5.91667	12
5.92500	12
5.93333	11
5.94167	11
5.95000	11
5.95833	11
5.96667	9
5.97500	7
5.98333	3
5.99167	-1
6.00000	-4
6.00833	-7
6.01667	-9
6.02500	-10
6.03333	-8
6.04167	-3
6.05000	3
6.05833	9
6.06667	15
6.07500	17
6.08333	16
6.09167	12
6.10000	6
6.10833	0
6.11667	-5
6.12500	-8
6.13333	-10
6.14167	-10
6.15000	-11
6.15833	-11
6.16667	-10
6.17500	-9
6.18333	-9
6.19167	-9
6.20000	-10
6.20833	-9
6.21667	-7
6.22500	-5
6.23333	-2
6.24167	-1
6.25000	-0
6.25833	-0
6.26667	-0
6.27500	-0
6.28333	0
6.29167	1
6.30000	2
6.30833	4
6.31667	5
6.32500	6
6.33333	4
6.34167	3
6.35000	1
6.35833	-1
6.36667	-1
6.37500	0
6.38333	2
6.39167	4
6.40000	4
6.40833	1
6.41667	-3
6.42500	-7
6.43333	-9
6.44167	-10
6.45000	-8
6.45833	-3
6.46667	2
6.47500	6
6.48333	8
6.49167	7
6.50000	7
6.50833	6
6.51667	6
6.52500	7
6.53333	8
6.54167	8
6.55000	6
6.55833	5
6.56667	5
6.57500	5
6.58333	2
6.59167	-1
6.60000	-3
6.60833	-3
6.61667	-2
6.62500	1
6.63333	3
6.64167	5
6.65000	4
6.65833	4
6.66667	3
6.67500	2
6.68333	1
6.69167	1
6.70000	3
6.70833	7
6.71667	9
6.72500	11
6.73333	9
6.74167	4
6.75000	-1
6.75833	-3
6.76667	-2
6.77500	2
6.78333	6
6.79167	11
6.80000	13
6.80833	14
6.81667	14
6.82500	15
6.83333	15
6.84167	12
6.85000	8
6.85833	2
6.86667	-4
6.87500	-8
6.88333	-10
6.89167	-10
6.90000	-8
6.90833	-5
6.91667	-3
6.92500	-3
6.93333	-4
6.94167	-8
6.95000	-10
6.95833	-9
6.96667	-4
6.97500	1
6.98333	6
6.99167	9
7.00000	10
7.00833	10
7.01667	10
7.02500	10
7.03333	10
7.04167	9
7.05000	7
7.05833	6
7.06667	6
7.07500	6
7.08333	6
7.09167	5
7.10000	3
7.10833	-1
7.11667	-4
7.12500	-7
7.13333	-10
7.14167	-11
7.15000	-12
7.15833	-12
7.16667	-12
7.17500	-13
7.18333	-14
7.19167	-15
7.20000	-17
7.20833	-18
7.21667	-21
7.22500	-23
7.23333	-25
7.24167	-26
7.25000	-26
7.25833	-24
7.26667	-20
7.27500	-16
7.28333	-9
7.29167	-4
7.30000	-0
7.30833	1
7.31667	1
7.32500	-1
7.33333	-3
7.34167	-6
7.35000	-8
7.35833	-9
7.36667	-10
7.37500	-10
7.38333	-9
7.39167	-6
7.40000	-4
7.40833	-3
7.41667	-3
7.42500	-2
7.43333	-0
7.44167	1
7.45000	3
7.45833	6
7.46667	9
7.47500	10
7.48333	11
7.49167	10
7.50000	9
7.50833	8
7.51667	6
7.52500	4
7.53333	2
7.54167	-0
7.55000	-2
7.55833	-2
7.56667	-2
7.57500	-2
7.58333	-5
7.59167	-9
7.60000	-12
7.60833	-13
7.61667	-12
7.62500	-9
7.63333	-5
7.64167	-5
7.65000	-6
7.65833	-8
7.66667	-11
7.67500	-12
7.68333	-11
7.69167	-9
7.70000	-6
7.70833	-3
7.71667	-1
7.72500	2
7.73333	5
7.74167	6
7.75000	6
7.75833	4
7.76667	2
7.77500	-2
7.78333	-6
7.79167	-9
7.80000	-11
7.80833	-12
7.81667	-11
7.82500	-10
7.83333	-8
7.84167	-3
7.85000	2
7.85833	7
7.86667	11
7.87500	13
7.88333	11
7.89167	7
7.90000	2
7.90833	-3
7.91667	-6
7.92500	-7
7.93333	-7
7.94167	-4
7.95000	-0
7.95833	3
7.96667	6
7.97500	7
7.98333	6
7.99167	4
8.00000	2
8.00833	0
8.01667	-1
8.02500	1
8.03333	3
8.04167	5
8.05000	6
8.05833	6
8.06667	6
8.07500	5
8.08333	6
8.09167	7
8.10000	8
8.10833	9
8.11667	10
8.12500	12
8.13333	13
8.14167	13
8.15000	9
8.15833	3
8.16667	-4
8.17500	-10
8.18333	-13
8.19167	-13
8.20000	-8
8.20833	-2
8.21667	4
8.22500	9
8.23333	11
8.24167	9
8.25000	6
8.25833	3
8.26667	-0
8.27500	-2
8.28333	-3
8.29167	-3
8.30000	-3
8.30833	-3
8.31667	-4
8.32500	-5
8.33333	-7
8.34167	-7
8.35000	-7
8.35833	-7
8.36667	-7
8.37500	-8
8.38333	-9
8.39167	-11
8.40000	-13
8.40833	-15
8.41667	-16
8.42500	-16
8.43333	-16
8.44167	-15
8.45000	-16
8.45833	-16
8.46667	-16
8.47500	-14
8.48333	-12
8.49167	-9
8.50000	-6
8.50833	-4
8.51667	-1
8.52500	1
8.53333	4
8.54167	6
8.55000	8
8.55833	8
8.56667	6
8.57500	2
8.58333	-3
8.59167	-7
8.60000	-10
8.60833	-13
8.61667	-15
8.62500	-17
8.63333	-17
8.64167	-15
8.65000	-11
8.65833	-6
8.66667	-2
8.67500	2
8.68333	3
8.69167	4
8.70000	2
8.70833	0
8.71667	-4
8.72500	-9
8.73333	-13
8.74167	-15
8.75000	-15
8.75833	-15
8.76667	-13
8.77500	-11
8.78333	-9
8.79167	-8
8.80000	-7
8.80833	-7
8.81667	-9
8.82500	-12
8.83333	-15
8.84167	-17
8.85000	-17
8.85833	-15
8.86667	-12
8.87500	-8
8.88333	-5
8.89167	-2
8.90000	0
8.90833	1
8.91667	1
8.92500	-1
8.93333	-4
8.94167	-6
8.95000	-8
8.95833	-9
8.96667	-9
8.97500	-9
8.98333	-8
8.99167	-7
9.00000	-7
9.00833	-6
9.01667	-6
9.02500	-7
9.03333	-9
9.04167	-11
9.05000	-13
9.05833	-15
9.06667	-17
9.07500	-18
9.08333	-20
9.09167	-20
9.10000	-18
9.10833	-15
9.11667	-11
9.12500	-7
9.13333	-3
9.14167	-2
9.15000	-1
9.15833	-1
9.16667	-1
9.17500	-2
9.18333	-3
9.19167	-5
9.20000	-6
9.20833	-6
9.21667	-6
9.22500	-7
9.23333	-9
9.24167	-11
9.25000	-12
9.25833	-12
9.26667	-8
9.27500	-4
9.28333	1
9.29167	5
9.30000	7
9.30833	6
9.31667	2
9.32500	-4
9.33333	-11
9.34167	-15
9.35000	-15
9.35833	-12
9.36667	-7
9.37500	-2
9.38333	2
9.39167	4
9.40000	3
9.40833	-1
9.41667	-6
9.42500	-10
9.43333	-14
9.44167	-17
9.45000	-18
9.45833	-18
9.46667	-16
9.47500	-14
9.48333	-11
9.49167	-10
9.50000	-10
9.50833	-11
9.51667	-11
9.52500	-9
9.53333	-6
9.54167	-3
9.55000	0
9.55833	2
9.56667	2
9.57500	1
9.58333	1
9.59167	1
9.60000	1
9.60833	-1
9.61667	-2
9.62500	-3
9.63333	-4
9.64167	-5
9.65000	-5
9.65833	-5
9.66667	-6
9.67500	-6
9.68333	-4
9.69167	-1
9.70000	-1
9.70833	-3
9.71667	-7
9.72500	-12
9.73333	-17
9.74167	-19
9.75000	-19
9.75833	-18
9.76667	-17
9.77500	-15
9.78333	-14
9.79167	-12
9.80000	-11
9.80833	-12
9.81667	-14
9.82500	-17
9.83333	-20
9.84167	-22
9.85000	-23
9.85833	-23
9.86667	-23
9.87500	-24
9.88333	-25
9.89167	-25
9.90000	-26
9.90833	-26
9.91667	-26
9.92500	-27
9.93333	-28
9.94167	-27
9.95000	-24
9.95833	-22
9.96667	-20
9.97500	-18
9.98333	-17
9.99167	-16
10.00000	-14
10.00833	-12
10.01667	-10
10.02500	-9
10.03333	-9
10.04167	-10
10.05000	-11
10.05833	-12
10.06667	-11
10.07500	-10
10.08333	-9
10.09167	-7
10.10000	-6
10.10833	-6
10.11667	-8
10.12500	-11
10.13333	-14
10.14167	-16
10.15000	-15
10.15833	-10
10.16667	-3
10.17500	3
10.18333	6
10.19167	5
10.20000	1
10.20833	-3
10.21667	-7
10.22500	-8
10.23333	-8
10.24167	-7
10.25000	-7
10.25833	-8
10.26667	-10
10.27500	-15
10.28333	-20
10.29167	-24
10.30000	-26
10.30833	-25
10.31667	-24
10.32500	-22
10.33333	-21
10.34167	-21
10.35000	-23
10.35833	-24
10.36667	-24
10.37500	-24
10.38333	-21
10.39167	-18
10.40000	-14
10.40833	-11
10.41667	-8
10.42500	-8
10.43333	-9
10.44167	-12
10.45000	-16
10.45833	-18
10.46667	-18
10.47500	-18
10.48333	-17
10.49167	-16
10.50000	-16
10.50833	-18
10.51667	-19
10.52500	-20
10.53333	-20
10.54167	-20
10.55000	-22
10.55833	-24
10.56667	-26
10.57500	-26
10.58333	-24
10.59167	-20
10.60000	-15
10.60833	-10
10.61667	-6
10.62500	-2
10.63333	1
10.64167	2
10.65000	1
10.65833	-3
10.66667	-8
10.67500	-13
10.68333	-16
10.69167	-19
10.70000	-21
10.70833	-21
10.71667	-18
10.72500	-14
10.73333	-9
10.74167	-6
10.75000	-5
10.75833	-6
10.76667	-7
10.77500	-7
10.78333	-4
10.79167	-0
10.80000	3
10.80833	5
10.81667	4
10.82500	-1
10.83333	-8
10.84167	-15
10.85000	-22
10.85833	-25
10.86667	-26
10.87500	-24
10.88333	-22
10.89167	-20
10.90000	-19
10.90833	-20
10.91667	-18
10.92500	-14
10.93333	-9
10.94167	-4
10.95000	-1
10.95833	-1
10.96667	-4
10.97500	-7
10.98333	-8
10.99167	-6
11.00000	-1
11.00833	3
11.01667	5
11.02500	5
11.03333	1
11.04167	-5
11.05000	-12
11.05833	-18
11.06667	-21
11.07500	-23
11.08333	-22
11.09167	-21
11.10000	-19
11.10833	-17
11.11667	-15
11.12500	-13
11.13333	-13
11.14167	-14
11.15000	-14
11.15833	-13
11.16667	-10
11.17500	-7
11.18333	-5
11.19167	-6
11.20000	-7
11.20833	-9
11.21667	-10
11.22500	-9
11.23333	-8
11.24167	-8
11.25000	-9
11.25833	-10
11.26667	-11
11.27500	-11
11.28333	-13
11.29167	-14
11.30000	-14
11.30833	-11
11.31667	-7
11.32500	-3
11.33333	-1
11.34167	-3
11.35000	-8
11.35833	-12
11.36667	-14
11.37500	-15
11.38333	-15
11.39167	-15
11.40000	-15
11.40833	-17
11.41667	-17
11.42500	-15
11.43333	-12
11.44167	-9
11.45000	-6
11.45833	-2
11.46667	1
11.47500	3
11.48333	2
11.49167	-0
11.50000	-4
11.50833	-7
11.51667	-11
11.52500	-13
11.53333	-13
11.54167	-11
11.55000	-9
11.55833	-9
11.56667	-10
11.57500	-13
11.58333	-15
11.59167	-16
11.60000	-14
11.60833	-10
11.61667	-7
11.62500	-3
11.63333	-1
11.64167	0
11.65000	-0
11.65833	-1
11.66667	-1
11.67500	-2
11.68333	-4
11.69167	-5
11.70000	-6
11.70833	-8
11.71667	-8
11.72500	-6
11.73333	-5
11.74167	-4
11.75000	-4
11.75833	-5
11.76667	-6
11.77500	-7
11.78333	-10
11.79167	-13
11.80000	-16
11.80833	-16
11.81667	-14
11.82500	-9
11.83333	-4
11.84167	-1
11.85000	-1
11.85833	-4
11.86667	-8
11.87500	-12
11.88333	-14
11.89167	-14
11.90000	-13
11.90833	-11
11.91667	-9
11.92500	-6
11.93333	-5
11.94167	-3
11.95000	-3
11.95833	-4
11.96667	-7
11.97500	-11
11.98333	-15
11.99167	-17
12.00000	-17
12.00833	-15
12.01667	-13
12.02500	-12
12.03333	-13
12.04167	-16
12.05000	-21
12.05833	-24
12.06667	-26
12.07500	-25
12.08333	-23
12.09167	-21
12.10000	-21
12.10833	-23
12.11667	-25
12.12500	-27
12.13333	-28
12.14167	-27
12.15000	-22
12.15833	-17
12.16667	-11
12.17500	-7
12.18333	-7
12.19167	-9
12.20000	-12
12.20833	-16
12.21667	-19
12.22500	-21
12.23333	-23
12.24167	-24
12.25000	-25
12.25833	-26
12.26667	-26
12.27500	-24
12.28333	-21
12.29167	-17
12.30000	-13
12.30833	-9
12.31667	-9
12.32500	-11
12.33333	-15
12.34167	-19
12.35000	-21
12.35833	-23
12.36667	-22
12.37500	-20
12.38333	-17
12.39167	-15
12.40000	-15
12.40833	-16
12.41667	-19
12.42500	-21
12.43333	-22
12.44167	-20
12.45000	-17
12.45833	-14
12.46667	-10
12.47500	-7
12.48333	-6
12.49167	-5
12.50000	-5
12.50833	-4
12.51667	-4
12.52500	-6
12.53333	-9
12.54167	-13
12.55000	-17
12.55833	-21
12.56667	-26
12.57500	-29
12.58333	-30
12.59167	-30
12.60000	-28
12.60833	-25
12.61667	-22
12.62500	-18
12.63333	-13
12.64167	-9
12.65000	-6
12.65833	-5
12.66667	-8
12.67500	-11
12.68333	-14
12.69167	-15
12.70000	-14
12.70833	-12
12.71667	-11
12.72500	-10
12.73333	-11
12.74167	-13
12.75000	-15
12.75833	-18
12.76667	-19
12.77500	-20
12.78333	-18
12.79167	-15
12.80000	-12
12.80833	-9
12.81667	-8
12.82500	-9
12.83333	-10
12.84167	-11
12.85000	-11
12.85833	-11
12.86667	-9
12.87500	-7
12.88333	-6
12.89167	-6
12.90000	-7
12.90833	-8
12.91667	-10
12.92500	-10
12.93333	-11
12.94167	-10
12.95000	-8
12.95833	-6
12.96667	-3
12.97500	-1
12.98333	1
12.99167	3
13.00000	2
13.00833	1
13.01667	0
13.02500	1
13.03333	2
13.04167	3
13.05000	3
13.05833	2
13.06667	-0
13.07500	-2
13.08333	-5
13.09167	-7
13.10000	-10
13.10833	-13
13.11667	-16
13.12500	-19
13.13333	-20
13.14167	-20
13.15000	-18
13.15833	-16
13.16667	-15
13.17500	-15
13.18333	-15
13.19167	-13
13.20000	-11
13.20833	-7
13.21667	-4
13.22500	-3
13.23333	-3
13.24167	-3
13.25000	-2
13.25833	-1
13.26667	1
13.27500	2
13.28333	-1
13.29167	-6
13.30000	-11
13.30833	-16
13.31667	-18
13.32500	-17
13.33333	-14
13.34167	-10
13.35000	-7
13.35833	-6
13.36667	-7
13.37500	-9
13.38333	-14
13.39167	-18
13.40000	-23
13.40833	-25
13.41667	-25
13.42500	-22
13.43333	-18
13.44167	-15
13.45000	-13
13.45833	-14
13.46667	-16
13.47500	-17
13.48333	-16
13.49167	-13
13.50000	-9
13.50833	-3
13.51667	1
13.52500	5
13.53333	6
13.54167	5
13.55000	4
13.55833	2
13.56667	-1
13.57500	-4
13.58333	-9
13.59167	-13
13.60000	-16
13.60833	-19
13.61667	-19
13.62500	-18
13.63333	-16
13.64167	-13
13.65000	-11
13.65833	-9
13.66667	-6
13.67500	-3
13.68333	-3
13.69167	-3
13.70000	-5
13.70833	-6
13.71667	-4
13.72500	1
13.73333	6
13.74167	10
13.75000	13
13.75833	14
13.76667	13
13.77500	12
13.78333	12
13.79167	13
13.80000	14
13.80833	15
13.81667	15
13.82500	12
13.83333	9
13.84167	6
13.85000	3
13.85833	1
13.86667	0
13.87500	0
13.88333	0
13.89167	0
13.90000	0
13.90833	-1
13.91667	0
13.92500	3
13.93333	8
13.94167	14
13.95000	20
13.95833	24
13.96667	25
13.97500	25
13.98333	24
13.99167	23
14.00000	22
14.00833	20
14.01667	17
14.02500	14
14.03333	12
14.04167	10
14.05000	8
14.05833	8
14.06667	9
14.07500	9
14.08333	9
14.09167	8
14.10000	7
14.10833	8
14.11667	9
14.12500	11
14.13333	13
14.14167	16
14.15000	18
14.15833	21
14.16667	22
14.17500	22
14.18333	21
14.19167	19
14.20000	18
14.20833	17
14.21667	15
14.22500	14
14.23333	13
14.24167	13
14.25000	16
14.25833	18
14.26667	22
14.27500	25
14.28333	26
14.29167	25
14.30000	24
14.30833	25
14.31667	25
14.32500	26
14.33333	27
14.34167	26
14.35000	24
14.35833	22
14.36667	23
14.37500	24
14.38333	26
14.39167	29
14.40000	30
14.40833	30
14.41667	29
14.42500	27
14.43333	25
14.44167	23
14.45000	20
14.45833	19
14.46667	18
14.47500	18
14.48333	18
14.49167	19
14.50000	21
14.50833	23
14.51667	26
14.52500	29
14.53333	31
14.54167	32
14.55000	32
14.55833	31
14.56667	30
14.57500	29
14.58333	26
14.59167	24
14.60000	22
14.60833	20
14.61667	19
14.62500	18
14.63333	17
14.64167	16
14.65000	17
14.65833	18
14.66667	19
14.67500	21
14.68333	24
14.69167	27
14.70000	29
14.70833	30
14.71667	29
14.72500	25
14.73333	22
14.74167	22
14.75000	24
14.75833	28
14.76667	32
14.77500	34
14.78333	33
14.79167	31
14.80000	28
14.80833	26
14.81667	25
14.82500	25
14.83333	26
14.84167	27
14.85000	29
14.85833	30
14.86667	32
14.87500	34
14.88333	34
14.89167	33
14.90000	30
14.90833	26
14.91667	22
14.92500	19
14.93333	18
14.94167	17
14.95000	17
14.95833	16
14.96667	14
14.97500	13
14.98333	14
14.99167	15
15.00000	18
15.00833	20
15.01667	21
15.02500	20
15.03333	19
15.04167	18
15.05000	19
15.05833	20
15.06667	22
15.07500	22
15.08333	20
15.09167	18
15.10000	16
15.10833	16
15.11667	16
15.12500	17
15.13333	18
15.14167	17
15.15000	14
15.15833	11
15.16667	9
15.17500	8
15.18333	9
15.19167	11
15.20000	15
15.20833	19
15.21667	24
15.22500	29
15.23333	32
15.24167	33
15.25000	31
15.25833	27
15.26667	23
15.27500	19
15.28333	16
15.29167	15
15.30000	15
15.30833	16
15.31667	19
15.32500	23
15.33333	26
15.34167	27
15.35000	25
15.35833	23
15.36667	19
15.37500	16
15.38333	15
15.39167	16
15.40000	18
15.40833	20
15.41667	21
15.42500	20
15.43333	17
15.44167	13
15.45000	9
15.45833	8
15.46667	8
15.47500	9
15.48333	8
15.49167	5
15.50000	3
15.50833	1
15.51667	1
15.52500	2
15.53333	4
15.54167	6
15.55000	7
15.55833	9
15.56667	11
15.57500	13
15.58333	13
15.59167	11
15.60000	7
15.60833	3
15.61667	0
15.62500	-0
15.63333	0
15.64167	2
15.65000	5
15.65833	7
15.66667	10
15.67500	13
15.68333	16
15.69167	18
15.70000	21
15.70833	24
15.71667	27
15.72500	28
15.73333	29
15.74167	30
15.75000	32
15.75833	32
15.76667	31
15.77500	27
15.78333	22
15.79167	17
15.80000	15
15.80833	16
15.81667	19
15.82500	22
15.83333	25
15.84167	26
15.85000	27
15.85833	29
15.86667	32
15.87500	36
15.88333	39
15.89167	41
15.90000	40
15.90833	37
15.91667	33
15.92500	28
15.93333	25
15.94167	24
15.95000	25
15.95833	23
15.96667	21
15.97500	17
15.98333	14
15.99167	14
16.00000	16
16.00833	20
16.01667	24
16.02500	26
16.03333	25
16.04167	23
16.05000	20
16.05833	18
16.06667	18
16.07500	19
16.08333	21
16.09167	23
16.10000	23
16.10833	22
16.11667	19
16.12500	17
16.13333	14
16.14167	13
16.15000	14
16.15833	14
16.16667	15
16.17500	15
16.18333	14
16.19167	13
16.20000	13
16.20833	14
16.21667	16
16.22500	18
16.23333	20
16.24167	22
16.25000	25
16.25833	27
16.26667	27
16.27500	27
16.28333	27
16.29167	28
16.30000	29
16.30833	30
16.31667	28
16.32500	24
16.33333	20
16.34167	17
16.35000	17
16.35833	17
16.36667	18
16.37500	20
16.38333	23
16.39167	25
16.40000	27
16.40833	27
16.41667	27
16.42500	26
16.43333	24
16.44167	21
16.45000	17
16.45833	13
16.46667	11
16.47500	11
16.48333	14
16.49167	18
16.50000	21
16.50833	22
16.51667	22
16.52500	21
16.53333	20
16.54167	20
16.55000	20
16.55833	19
16.56667	17
16.57500	14
16.58333	11
16.59167	8
16.60000	6
16.60833	5
16.61667	6
16.62500	8
16.63333	12
16.64167	17
16.65000	22
16.65833	26
16.66667	28
16.67500	29
16.68333	30
16.69167	31
16.70000	33
16.70833	33
16.71667	31
16.72500	25
16.73333	19
16.74167	13
16.75000	10
16.75833	10
16.76667	11
16.77500	13
16.78333	13
16.79167	13
16.80000	13
16.80833	11
16.81667	10
16.82500	9
16.83333	9
16.84167	10
16.85000	11
16.85833	12
16.86667	12
16.87500	11
16.88333	11
16.89167	10
16.90000	8
16.90833	5
16.91667	3
16.92500	1
16.93333	1
16.94167	3
16.95000	6
16.95833	8
16.96667	11
16.97500	12
16.98333	13
16.99167	12
17.00000	10
17.00833	7
17.01667	5
17.02500	4
17.03333	4
17.04167	4
17.05000	5
17.05833	5
17.06667	4
17.07500	3
17.08333	3
17.09167	4
17.10000	2
17.10833	0
17.11667	-1
17.12500	-1
17.13333	-0
17.14167	2
17.15000	3
17.15833	4
17.16667	3
17.17500	3
17.18333	5
17.19167	8
17.20000	10
17.20833	10
17.21667	9
17.22500	9
17.23333	11
17.24167	15
17.25000	21
17.25833	31
17.26667	43
17.27500	52
17.28333	56
17.29167	54
17.30000	47
17.30833	37
17.31667	30
17.32500	26
17.33333	25
17.34167	25
17.35000	23
17.35833	20
17.36667	16
17.37500	11
17.38333	8
17.39167	7
17.40000	9
17.40833	14
17.41667	20
17.42500	25
17.43333	28
17.44167	29
17.45000	28
17.45833	26
17.46667	24
17.47500	22
17.48333	20
17.49167	17
17.50000	16
17.50833	16
17.51667	16
17.52500	16
17.53333	16
17.54167	17
17.55000	19
17.55833	23
17.56667	27
17.57500	31
17.58333	33
17.59167	34
17.60000	33
17.60833	32
17.61667	31
17.62500	30
17.63333	28
17.64167	29
17.65000	31
17.65833	33
17.66667	35
17.67500	36
17.68333	36
17.69167	34
17.70000	32
17.70833	30
17.71667	28
17.72500	26
17.73333	25
17.74167	25
17.75000	27
17.75833	29
17.76667	31
17.77500	33
17.78333	32
17.79167	30
17.80000	26
17.80833	23
17.81667	20
17.82500	17
17.83333	15
17.84167	13
17.85000	11
17.85833	7
17.86667	4
17.87500	3
17.88333	5
17.89167	10
17.90000	15
17.90833	21
17.91667	24
17.92500	26
17.93333	27
17.94167	30
17.95000	33
17.95833	35
17.96667	37
17.97500	36
17.98333	34
17.99167	32
18.00000	30
18.00833	29
18.01667	27
18.02500	25
18.03333	24
18.04167	23
18.05000	23
18.05833	24
18.06667	25
18.07500	25
18.08333	24
18.09167	22
18.10000	19
18.10833	17
18.11667	17
18.12500	18
18.13333	20
18.14167	23
18.15000	26
18.15833	28
18.16667	30
18.17500	33
18.18333	35
18.19167	38
18.20000	40
18.20833	40
18.21667	38
18.22500	34
18.23333	31
18.24167	28
18.25000	26
18.25833	24
18.26667	23
18.27500	24
18.28333	27
18.29167	31
18.30000	35
18.30833	38
18.31667	38
18.32500	34
18.33333	28
18.34167	22
18.35000	16
18.35833	11
18.36667	8
18.37500	6
18.38333	6
18.39167	7
18.40000	8
18.40833	9
18.41667	9
18.42500	9
18.43333	10
18.44167	14
18.45000	19
18.45833	23
18.46667	25
18.47500	24
18.48333	20
18.49167	15
18.50000	12
18.50833	10
18.51667	9
18.52500	11
18.53333	12
18.54167	12
18.55000	11
18.55833	9
18.56667	7
18.57500	7
18.58333	9
18.59167	12
18.60000	16
18.60833	19
18.61667	21
18.62500	21
18.63333	20
18.64167	18
18.65000	15
18.65833	11
18.66667	8
18.67500	6
18.68333	5
18.69167	6
18.70000	11
18.70833	17
18.71667	23
18.72500	28
18.73333	31
18.74167	33
18.75000	34
18.75833	34
18.76667	34
18.77500	34
18.78333	33
18.79167	31
18.80000	29
18.80833	29
18.81667	29
18.82500	28
18.83333	26
18.84167	22
18.85000	19
18.85833	17
18.86667	16
18.87500	17
18.88333	19
18.89167	21
18.90000	23
18.90833	23
18.91667	24
18.92500	25
18.93333	26
18.94167	26
18.95000	25
18.95833	23
18.96667	21
18.97500	18
18.98333	16
18.99167	14
19.00000	15
19.00833	17
19.01667	21
19.02500	27
19.03333	32
19.04167	36
19.05000	39
19.05833	38
19.06667	36
19.07500	33
19.08333	32
19.09167	33
19.10000	36
19.10833	40
19.11667	43
19.12500	44
19.13333	43
19.14167	42
19.15000	41
19.15833	40
19.16667	41
19.17500	42
19.18333	45
19.19167	48
19.20000	51
19.20833	54
19.21667	57
19.22500	60
19.23333	61
19.24167	61
19.25000	59
19.25833	58
19.26667	57
19.27500	58
19.28333	63
19.29167	69
19.30000	77
19.30833	84
19.31667	90
19.32500	95
19.33333	98
19.34167	100
19.35000	99
19.35833	97
19.36667	94
19.37500	93
19.38333	97
19.39167	104
19.40000	112
19.40833	122
19.41667	132
19.42500	141
19.43333	151
19.44167	160
19.45000	168
19.45833	176
19.46667	183
19.47500	192
19.48333	203
19.49167	213
19.50000	223
19.50833	232
19.51667	241
19.52500	252
19.53333	265
19.54167	281
19.55000	299
19.55833	319
19.56667	339
19.57500	360
19.58333	383
19.59167	407
19.60000	432
19.60833	458
19.61667	483
19.62500	509
19.63333	534
19.64167	563
19.65000	593
19.65833	626
19.66667	663
19.67500	700
19.68333	738
19.69167	777
19.70000	820
19.70833	867
19.71667	916
19.72500	969
19.73333	1024
19.74167	1082
19.75000	1143
19.75833	1208
19.76667	1278
19.77500	1350
19.78333	1424
19.79167	1497
19.80000	1574
19.80833	1654
19.81667	1736
19.82500	1823
19.83333	1909
19.84167	1996
19.85000	2085
19.85833	2179
19.86667	2280
19.87500	2384
19.88333	2495
19.89167	2608
19.90000	2724
19.90833	2844
19.91667	2966
19.92500	3097
19.93333	3228
19.94167	3366
19.95000	3505
19.95833	3646
19.96667	3792
19.97500	3936
19.98333	4086
19.99167	4236
20.00000	4391
20.00833	4549
20.01667	4706
20.02500	4869
20.03333	5031
20.04167	5200
20.05000	5372
20.05833	5549
20.06667	5732
20.07500	5912
20.08333	6095
20.09167	6272
20.10000	6447
20.10833	6621
20.11667	6793
20.12500	6970
20.13333	7145
20.14167	7327
20.15000	7509
20.15833	7692
20.16667	7877
20.17500	8060
20.18333	8246
20.19167	8430
20.20000	8615
20.20833	8801
20.21667	8982
20.22500	9164
20.23333	9340
20.24167	9515
20.25000	9686
20.25833	9854
20.26667	10022
20.27500	10184
20.28333	10347
20.29167	10503
20.30000	10654
20.30833	10801
20.31667	10943
20.32500	11084
20.33333	11221
20.34167	11357
20.35000	11490
20.35833	11616
20.36667	11740
20.37500	11856
20.38333	11970
20.39167	12076
20.40000	12177
20.40833	12274
20.41667	12362
20.42500	12447
20.43333	12524
20.44167	12596
20.45000	12663
20.45833	12725
20.46667	12783
20.47500	12832
20.48333	12874
20.49167	12908
20.50000	12933
20.50833	12952
20.51667	12966
20.52500	12977
20.53333	12983
20.54167	12986
20.55000	12984
20.55833	12976
20.56667	12961
20.57500	12938
20.58333	12907
20.59167	12868
20.60000	12824
20.60833	12773
20.61667	12717
20.62500	12654
20.63333	12587
20.64167	12511
20.65000	12431
20.65833	12348
20.66667	12262
20.67500	12174
20.68333	12082
20.69167	11985
20.70000	11881
20.70833	11770
20.71667	11656
20.72500	11535
20.73333	11414
20.74167	11288
20.75000	11160
20.75833	11030
20.76667	10895
20.77500	10761
20.78333	10622
20.79167	10483
20.80000	10339
20.80833	10190
20.81667	10041
20.82500	9887
20.83333	9735
20.84167	9579
20.85000	9422
20.85833	9266
20.86667	9106
20.87500	8948
20.88333	8785
20.89167	8623
20.90000	8459
20.90833	8295
20.91667	8133
20.92500	7967
20.93333	7806
20.94167	7644
20.95000	7485
20.95833	7329
20.96667	7172
20.97500	7021
20.98333	6868
20.99167	6718
21.00000	6568
21.00833	6418
21.01667	6271
21.02500	6121
21.03333	5975
21.04167	5829
21.05000	5686
21.05833	5546
21.06667	5406
21.07500	5272
21.08333	5139
21.09167	5012
21.10000	4889
21.10833	4768
21.11667	4652
21.12500	4536
21.13333	4424
21.14167	4311
21.15000	4202
21.15833	4094
21.16667	3986
21.17500	3880
21.18333	3772
21.19167	3667
21.20000	3565
21.20833	3468
21.21667	3377
21.22500	3289
21.23333	3207
21.24167	3127
21.25000	3049
21.25833	2973
21.26667	2897
21.27500	2823
21.28333	2749
21.29167	2679
21.30000	2612
21.30833	2548
21.31667	2487
21.32500	2427
21.33333	2372
21.34167	2319
21.35000	2269
21.35833	2221
21.36667	2173
21.37500	2127
21.38333	2080
21.39167	2034
21.40000	1990
21.40833	1948
21.41667	1907
21.42500	1867
21.43333	1831
21.44167	1797
21.45000	1765
21.45833	1735
21.46667	1705
21.47500	1677
21.48333	1648
21.49167	1620
21.50000	1593
21.50833	1566
21.51667	1540
21.52500	1512
21.53333	1486
21.54167	1461
21.55000	1438
21.55833	1417
21.56667	1397
21.57500	1377
21.58333	1356
21.59167	1336
21.60000	1318
21.60833	1301
21.61667	1287
21.62500	1274
21.63333	1261
21.64167	1246
21.65000	1231
21.65833	1215
21.66667	1199
21.67500	1184
21.68333	1170
21.69167	1157
21.70000	1145
21.70833	1133
21.71667	1120
21.72500	1106
21.73333	1091
21.74167	1075
21.75000	1060
21.75833	1048
21.76667	1038
21.77500	1030
21.78333	1022
21.79167	1015
21.80000	1007
21.80833	999
21.81667	993
21.82500	988
21.83333	983
21.84167	979
21.85000	973
21.85833	968
21.86667	962
21.87500	956
21.88333	949
21.89167	943
21.90000	936
21.90833	929
21.91667	921
21.92500	914
21.93333	908
21.94167	903
21.95000	899
21.95833	895
21.96667	892
21.97500	889
21.98333	885
21.99167	880
22.00000	876
22.00833	873
22.01667	870
22.02500	868
22.03333	864
22.04167	858
22.05000	849
22.05833	839
22.06667	829
22.07500	821
22.08333	815
22.09167	810
22.10000	806
22.10833	803
22.11667	800
22.12500	797
22.13333	795
22.14167	792
22.15000	788
22.15833	785
22.16667	781
22.17500	775
22.18333	768
22.19167	762
22.20000	758
22.20833	755
22.21667	753
22.22500	751
22.23333	749
22.24167	746
22.25000	742
22.25833	739
22.26667	736
22.27500	734
22.28333	731
22.29167	729
22.30000	729
22.30833	730
22.31667	733
22.32500	735
22.33333	736
22.34167	735
22.35000	733
22.35833	729
22.36667	725
22.37500	720
22.38333	716
22.39167	712
22.40000	707
22.40833	702
22.41667	699
22.42500	697
22.43333	696
22.44167	694
22.45000	691
22.45833	689
22.46667	686
22.47500	681
22.48333	675
22.49167	667
22.50000	658
22.50833	648
22.51667	641
22.52500	637
22.53333	635
22.54167	634
22.55000	634
22.55833	633
22.56667	631
22.57500	625
22.58333	617
22.59167	608
22.60000	599
22.60833	591
22.61667	587
22.62500	585
22.63333	585
22.64167	584
22.65000	582
22.65833	577
22.66667	568
22.67500	556
22.68333	545
22.69167	537
22.70000	532
22.70833	530
22.71667	530
22.72500	532
22.73333	533
22.74167	533
22.75000	531
22.75833	527
22.76667	521
22.77500	514
22.78333	508
22.79167	503
22.80000	499
22.80833	496
22.81667	492
22.82500	488
22.83333	484
22.84167	481
22.85000	478
22.85833	476
22.86667	474
22.87500	470
22.88333	465
22.89167	459
22.90000	453
22.90833	447
22.91667	444
22.92500	445
22.93333	447
22.94167	451
22.95000	454
22.95833	455
22.96667	454
22.97500	450
22.98333	446
22.99167	443
23.00000	440
23.00833	439
23.01667	438
23.02500	436
23.03333	434
23.04167	430
23.05000	427
23.05833	426
23.06667	428
23.07500	430
23.08333	432
23.09167	431
23.10000	427
23.10833	420
23.11667	414
23.12500	410
23.13333	408
23.14167	408
23.15000	408
23.15833	407
23.16667	404
23.17500	400
23.18333	397
23.19167	395
23.20000	394
23.20833	396
23.21667	398
23.22500	399
23.23333	399
23.24167	397
23.25000	395
23.25833	392
23.26667	389
23.27500	386
23.28333	384
23.29167	382
23.30000	380
23.30833	379
23.31667	377
23.32500	376
23.33333	375
23.34167	375
23.35000	376
23.35833	377
23.36667	378
23.37500	380
23.38333	382
23.39167	384
23.40000	385
23.40833	384
23.41667	383
23.42500	381
23.43333	379
23.44167	376
23.45000	373
23.45833	371
23.46667	370
23.47500	369
23.48333	368
23.49167	366
23.50000	361
23.50833	355
23.51667	351
23.52500	347
23.53333	346
23.54167	347
23.55000	350
23.55833	352
23.56667	352
23.57500	352
23.58333	351
23.59167	351
23.60000	349
23.60833	345
23.61667	342
23.62500	339
23.63333	336
23.64167	334
23.65000	331
23.65833	329
23.66667	327
23.67500	327
23.68333	330
23.69167	334
23.70000	336
23.70833	336
23.71667	334
23.72500	328
23.73333	323
23.74167	319
23.75000	316
23.75833	314
23.76667	312
23.77500	310
23.78333	307
23.79167	304
23.80000	302
23.80833	299
23.81667	297
23.82500	294
23.83333	291
23.84167	288
23.85000	285
23.85833	284
23.86667	285
23.87500	289
23.88333	294
23.89167	299
23.90000	301
23.90833	301
23.91667	299
23.92500	296
23.93333	296
23.94167	298
23.95000	302
23.95833	305
23.96667	306
23.97500	305
23.98333	302
23.99167	298
24.00000	294
24.00833	291
24.01667	289
24.02500	289
24.03333	290
24.04167	291
24.05000	293
24.05833	295
24.06667	297
24.07500	299
24.08333	301
24.09167	301
24.10000	299
24.10833	295
24.11667	292
24.12500	289
24.13333	288
24.14167	286
24.15000	286
24.15833	287
24.16667	291
24.17500	296
24.18333	301
24.19167	306
24.20000	310
24.20833	313
24.21667	315
24.22500	316
24.23333	317
24.24167	317
24.25000	317
24.25833	320
24.26667	326
24.27500	333
24.28333	339
24.29167	343
24.30000	345
24.30833	345
24.31667	344
24.32500	343
24.33333	344
24.34167	345
24.35000	344
24.35833	342
24.36667	339
24.37500	336
24.38333	335
24.39167	335
24.40000	338
24.40833	342
24.41667	347
24.42500	352
24.43333	357
24.44167	361
24.45000	365
24.45833	367
24.46667	369
24.47500	369
24.48333	368
24.49167	368
24.50000	370
24.50833	375
24.51667	381
24.52500	385
24.53333	388
24.54167	389
24.55000	388
24.55833	388
24.56667	389
24.57500	391
24.58333	391
24.59167	391
24.60000	393
24.60833	394
24.61667	394
24.62500	392
24.63333	389
24.64167	386
24.65000	384
24.65833	385
24.66667	389
24.67500	394
24.68333	398
24.69167	402
24.70000	405
24.70833	405
24.71667	404
24.72500	402
24.73333	399
24.74167	396
24.75000	394
24.75833	392
24.76667	392
24.77500	393
24.78333	396
24.79167	399
24.80000	402
24.80833	403
24.81667	402
24.82500	399
24.83333	395
24.84167	391
24.85000	388
24.85833	389
24.86667	392
24.87500	395
24.88333	397
24.89167	397
24.90000	394
24.90833	389
24.91667	383
24.92500	378
24.93333	374
24.94167	371
24.95000	369
24.95833	367
24.96667	364
24.97500	362
24.98333	359
24.99167	356
25.00000	350
25.00833	345
25.01667	340
25.02500	337
25.03333	334
25.04167	333
25.05000	333
25.05833	332
25.06667	331
25.07500	331
25.08333	335
25.09167	339
25.10000	343
25.10833	346
25.11667	345
25.12500	341
25.13333	335
25.14167	329
25.15000	324
25.15833	319
25.16667	316
25.17500	312
25.18333	309
25.19167	307
25.20000	305
25.20833	303
25.21667	303
25.22500	302
25.23333	302
25.24167	300
25.25000	296
25.25833	292
25.26667	290
25.27500	288
25.28333	288
25.29167	289
25.30000	290
25.30833	290
25.31667	288
25.32500	286
25.33333	283
25.34167	279
25.35000	275
25.35833	270
25.36667	267
25.37500	265
25.38333	266
25.39167	268
25.40000	271
25.40833	273
25.41667	275
25.42500	277
25.43333	279
25.44167	282
25.45000	285
25.45833	284
25.46667	280
25.47500	274
25.48333	267
25.49167	262
25.50000	257
25.50833	254
25.51667	253
25.52500	253
25.53333	254
25.54167	253
25.55000	250
25.55833	245
25.56667	239
25.57500	235
25.58333	233
25.59167	233
25.60000	235
25.60833	240
25.61667	244
25.62500	247
25.63333	247
25.64167	245
25.65000	241
25.65833	236
25.66667	232
25.67500	231
25.68333	233
25.69167	238
25.70000	245
25.70833	251
25.71667	254
25.72500	253
25.73333	251
25.74167	248
25.75000	245
25.75833	243
25.76667	243
25.77500	244
25.78333	246
25.79167	248
25.80000	249
25.80833	249
25.81667	246
25.82500	242
25.83333	238
25.84167	235
25.85000	232
25.85833	230
25.86667	230
25.87500	232
25.88333	236
25.89167	240
25.90000	244
25.90833	247
25.91667	248
25.92500	247
25.93333	246
25.94167	244
25.95000	242
25.95833	240
25.96667	237
25.97500	234
25.98333	231
25.99167	230
26.00000	231
26.00833	235
26.01667	240
26.02500	246
26.03333	251
26.04167	253
26.05000	253
26.05833	253
26.06667	253
26.07500	254
26.08333	254
26.09167	253
26.10000	251
26.10833	247
26.11667	243
26.12500	241
26.13333	240
26.14167	239
26.15000	239
26.15833	240
26.16667	244
26.17500	248
26.18333	252
26.19167	254
26.20000	255
26.20833	253
26.21667	252
26.22500	253
26.23333	255
26.24167	259
26.25000	264
26.25833	269
26.26667	273
26.27500	275
26.28333	275
26.29167	274
26.30000	274
26.30833	276
26.31667	277
26.32500	280
26.33333	281
26.34167	281
26.35000	281
26.35833	281
26.36667	284
26.37500	287
26.38333	290
26.39167	292
26.40000	292
26.40833	289
26.41667	286
26.42500	284
26.43333	283
26.44167	283
26.45000	284
26.45833	286
26.46667	289
26.47500	293
26.48333	298
26.49167	304
26.50000	311
26.50833	317
26.51667	322
26.52500	324
26.53333	323
26.54167	321
26.55000	318
26.55833	316
26.56667	316
26.57500	318
26.58333	322
26.59167	325
26.60000	327
26.60833	327
26.61667	326
26.62500	324
26.63333	323
26.64167	325
26.65000	328
26.65833	331
26.66667	332
26.67500	332
26.68333	332
26.69167	333
26.70000	333
26.70833	334
26.71667	333
26.72500	331
26.73333	328
26.74167	326
26.75000	325
26.75833	325
26.76667	325
26.77500	327
26.78333	330
26.79167	333
26.80000	335
26.80833	335
26.81667	333
26.82500	331
26.83333	329
26.84167	326
26.85000	323
26.85833	321
26.86667	320
26.87500	322
26.88333	329
26.89167	336
26.90000	342
26.90833	343
26.91667	340
26.92500	333
26.93333	326
26.94167	324
26.95000	324
26.95833	324
26.96667	324
26.97500	322
26.98333	318
26.99167	315
27.00000	314
27.00833	313
27.01667	312
27.02500	310
27.03333	307
27.04167	305
27.05000	305
27.05833	305
27.06667	305
27.07500	307
27.08333	313
27.09167	321
27.10000	327
27.10833	331
27.11667	330
27.12500	324
27.13333	318
27.14167	316
27.15000	316
27.15833	316
27.16667	316
27.17500	313
27.18333	308
27.19167	303
27.20000	299
27.20833	296
27.21667	294
27.22500	293
27.23333	292
27.24167	290
27.25000	287
27.25833	284
27.26667	282
27.27500	281
27.28333	282
27.29167	284
27.30000	286
27.30833	286
27.31667	285
27.32500	281
27.33333	277
27.34167	272
27.35000	269
27.35833	268
27.36667	269
27.37500	270
27.38333	270
27.39167	269
27.40000	265
27.40833	261
27.41667	258
27.42500	257
27.43333	259
27.44167	260
27.45000	262
27.45833	263
27.46667	262
27.47500	260
27.48333	258
27.49167	255
27.50000	255
27.50833	256
27.51667	259
27.52500	262
27.53333	265
27.54167	268
27.55000	270
27.55833	274
27.56667	278
27.57500	282
27.58333	285
27.59167	287
27.60000	287
27.60833	284
27.61667	281
27.62500	276
27.63333	273
27.64167	274
27.65000	278
27.65833	282
27.66667	287
27.67500	291
27.68333	295
27.69167	297
27.70000	299
27.70833	299
27.71667	296
27.72500	291
27.73333	288
27.74167	287
27.75000	289
27.75833	293
27.76667	299
27.77500	303
27.78333	305
27.79167	306
27.80000	307
27.80833	310
27.81667	315
27.82500	322
27.83333	329
27.84167	334
27.85000	337
27.85833	337
27.86667	335
27.87500	333
27.88333	333
27.89167	335
27.90000	341
27.90833	349
27.91667	359
27.92500	369
27.93333	377
27.94167	382
27.95000	385
27.95833	387
27.96667	388
27.97500	391
27.98333	394
27.99167	399
28.00000	405
28.00833	411
28.01667	417
28.02500	420
28.03333	422
28.04167	424
28.05000	427
28.05833	432
28.06667	438
28.07500	443
28.08333	447
28.09167	450
28.10000	453
28.10833	456
28.11667	459
28.12500	462
28.13333	465
28.14167	469
28.15000	473
28.15833	478
28.16667	482
28.17500	487
28.18333	490
28.19167	493
28.20000	494
28.20833	493
28.21667	492
28.22500	491
28.23333	492
28.24167	495
28.25000	498
28.25833	502
28.26667	505
28.27500	509
28.28333	516
28.29167	524
28.30000	530
28.30833	534
28.31667	536
28.32500	536
28.33333	535
28.34167	535
28.35000	535
28.35833	536
28.36667	537
28.37500	537
28.38333	538
28.39167	538
28.40000	538
28.40833	536
28.41667	534
28.42500	531
28.43333	528
28.44167	527
28.45000	527
28.45833	528
28.46667	530
28.47500	531
28.48333	532
28.49167	532
28.50000	533
28.50833	534
28.51667	537
28.52500	540
28.53333	542
28.54167	543
28.55000	541
28.55833	537
28.56667	532
28.57500	527
28.58333	524
28.59167	522
28.60000	520
28.60833	518
28.61667	517
28.62500	517
28.63333	518
28.64167	519
28.65000	521
28.65833	520
28.66667	517
28.67500	513
28.68333	508
28.69167	503
28.70000	496
28.70833	490
28.71667	486
28.72500	484
28.73333	484
28.74167	485
28.75000	484
28.75833	479
28.76667	472
28.77500	465
28.78333	460
28.79167	457
28.80000	456
28.80833	457
28.81667	458
28.82500	458
28.83333	457
28.84167	456
28.85000	453
28.85833	450
28.86667	447
28.87500	444
28.88333	442
28.89167	440
28.90000	439
28.90833	439
28.91667	440
28.92500	441
28.93333	442
28.94167	442
28.95000	440
28.95833	436
28.96667	432
28.97500	429
28.98333	428
28.99167	428
29.00000	429
29.00833	428
29.01667	426
29.02500	422
29.03333	418
29.04167	415
29.05000	411
29.05833	408
29.06667	404
29.07500	400
29.08333	395
29.09167	391
29.10000	390
29.10833	392
29.11667	396
29.12500	401
29.13333	404
29.14167	406
29.15000	406
29.15833	406
29.16667	406
29.17500	407
29.18333	410
29.19167	414
29.20000	418
29.20833	421
29.21667	422
29.22500	421
29.23333	419
29.24167	416
29.25000	413
29.25833	410
29.26667	408
29.27500	409
29.28333	413
29.29167	419
29.30000	426
29.30833	432
29.31667	436
29.32500	437
29.33333	436
29.34167	435
29.35000	435
29.35833	436
29.36667	438
29.37500	443
29.38333	449
29.39167	455
29.40000	461
29.40833	465
29.41667	470
29.42500	474
29.43333	478
29.44167	483
29.45000	487
29.45833	491
29.46667	493
29.47500	496
29.48333	500
29.49167	505
29.50000	508
29.50833	511
29.51667	513
29.52500	518
29.53333	524
29.54167	533
29.55000	542
29.55833	551
29.56667	558
29.57500	563
29.58333	569
29.59167	575
29.60000	584
29.60833	596
29.61667	610
29.62500	625
29.63333	639
29.64167	648
29.65000	654
29.65833	661
29.66667	671
29.67500	682
29.68333	696
29.69167	712
29.70000	728
29.70833	745
29.71667	764
29.72500	786
29.73333	808
29.74167	832
29.75000	855
29.75833	877
29.76667	898
29.77500	918
29.78333	940
29.79167	963
29.80000	989
29.80833	1016
29.81667	1043
29.82500	1071
29.83333	1100
29.84167	1131
29.85000	1164
29.85833	1201
29.86667	1244
29.87500	1292
29.88333	1340
29.89167	1386
29.90000	1431
29.90833	1477
29.91667	1526
29.92500	1581
29.93333	1641
29.94167	1703
29.95000	1762
29.95833	1819
29.96667	1878
29.97500	1941
29.98333	2011
29.99167	2090
30.00000	2173
30.00833	2253
30.01667	2330
30.02500	2410
30.03333	2490
30.04167	2575
30.05000	2670
30.05833	2772
30.06667	2873
30.07500	2972
30.08333	3076
30.09167	3181
30.10000	3292
30.10833	3407
30.11667	3520
30.12500	3644
30.13333	3778
30.14167	3911
30.15000	4039
30.15833	4167
30.16667	4297
30.17500	4427
30.18333	4565
30.19167	4706
30.20000	4848
30.20833	4994
30.21667	5135
30.22500	5289
30.23333	5461
30.24167	5636
30.25000	5803
30.25833	5966
30.26667	6139
30.27500	6317
30.28333	6487
30.29167	6643
30.30000	6800
30.30833	6963
30.31667	7126
30.32500	7297
30.33333	7467
30.34167	7641
30.35000	7816
30.35833	7991
30.36667	8178
30.37500	8368
30.38333	8548
30.39167	8710
30.40000	8868
30.40833	9028
30.41667	9186
30.42500	9348
30.43333	9507
30.44167	9666
30.45000	9824
30.45833	9978
30.46667	10134
30.47500	10286
30.48333	10440
30.49167	10590
30.50000	10737
30.50833	10882
30.51667	11018
30.52500	11152
30.53333	11279
30.54167	11403
30.55000	11524
30.55833	11640
30.56667	11755
30.57500	11862
30.58333	11966
30.59167	12064
30.60000	12159
30.60833	12253
30.61667	12342
30.62500	12430
30.63333	12511
30.64167	12588
30.65000	12657
30.65833	12718
30.66667	12772
30.67500	12817
30.68333	12856
30.69167	12889
30.70000	12918
30.70833	12943
30.71667	12961
30.72500	12974
30.73333	12981
30.74167	12982
30.75000	12978
30.75833	12972
30.76667	12964
30.77500	12950
30.78333	12930
30.79167	12902
30.80000	12864
30.80833	12819
30.81667	12769
30.82500	12715
30.83333	12659
30.84167	12597
30.85000	12532
30.85833	12460
30.86667	12382
30.87500	12299
30.88333	12209
30.89167	12115
30.90000	12016
30.90833	11911
30.91667	11806
30.92500	11696
30.93333	11587
30.94167	11475
30.95000	11362
30.95833	11246
30.96667	11125
30.97500	11003
30.98333	10876
30.99167	10746
31.00000	10609
31.00833	10465
31.01667	10319
31.02500	10166
31.03333	10015
31.04167	9862
31.05000	9709
31.05833	9558
31.06667	9405
31.07500	9255
31.08333	9101
31.09167	8949
31.10000	8795
31.10833	8638
31.11667	8484
31.12500	8326
31.13333	8172
31.14167	8019
31.15000	7867
31.15833	7718
31.16667	7565
31.17500	7415
31.18333	7260
31.19167	7105
31.20000	6947
31.20833	6788
31.21667	6634
31.22500	6479
31.23333	6332
31.24167	6189
31.25000	6050
31.25833	5912
31.26667	5772
31.27500	5635
31.28333	5496
31.29167	5361
31.30000	5228
31.30833	5096
31.31667	4969
31.32500	4841
31.33333	4718
31.34167	4595
31.35000	4474
31.35833	4357
31.36667	4240
31.37500	4131
31.38333	4025
31.39167	3923
31.40000	3824
31.40833	3725
31.41667	3628
31.42500	3529
31.43333	3434
31.44167	3341
31.45000	3250
31.45833	3162
31.46667	3075
31.47500	2992
31.48333	2909
31.49167	2828
31.50000	2750
31.50833	2674
31.51667	2604
31.52500	2535
31.53333	2470
31.54167	2406
31.55000	2342
31.55833	2277
31.56667	2212
31.57500	2151
31.58333	2096
31.59167	2046
31.60000	2000
31.60833	1953
31.61667	1905
31.62500	1853
31.63333	1803
31.64167	1756
31.65000	1712
31.65833	1672
31.66667	1632
31.67500	1593
31.68333	1553
31.69167	1514
31.70000	1478
31.70833	1444
31.71667	1413
31.72500	1382
31.73333	1350
31.74167	1316
31.75000	1281
31.75833	1249
31.76667	1219
31.77500	1191
31.78333	1164
31.79167	1139
31.80000	1115
31.80833	1093
31.81667	1075
31.82500	1062
31.83333	1050
31.84167	1037
31.85000	1021
31.85833	1003
31.86667	984
31.87500	967
31.88333	952
31.89167	939
31.90000	926
31.90833	911
31.91667	896
31.92500	879
31.93333	864
31.94167	849
31.95000	837
31.95833	826
31.96667	815
31.97500	805
31.98333	797
31.99167	788
32.00000	780
32.00833	771
32.01667	764
32.02500	758
32.03333	753
32.04167	748
32.05000	744
32.05833	738
32.06667	729
32.07500	720
32.08333	712
32.09167	705
32.10000	701
32.10833	700
32.11667	700
32.12500	699
32.13333	696
32.14167	689
32.15000	682
32.15833	678
32.16667	678
32.17500	682
32.18333	687
32.19167	693
32.20000	695
32.20833	695
32.21667	695
32.22500	695
32.23333	697
32.24167	699
32.25000	703
32.25833	706
32.26667	708
32.27500	710
32.28333	712
32.29167	714
32.30000	716
32.30833	718
32.31667	720
32.32500	721
32.33333	723
32.34167	726
32.35000	730
32.35833	736
32.36667	742
32.37500	750
32.38333	758
32.39167	766
32.40000	774
32.40833	781
32.41667	788
32.42500	795
32.43333	804
32.44167	815
32.45000	828
32.45833	842
32.46667	856
32.47500	870
32.48333	885
32.49167	900
32.50000	915
32.50833	930
32.51667	944
32.52500	956
32.53333	969
32.54167	984
32.55000	1001
32.55833	1019
32.56667	1039
32.57500	1060
32.58333	1082
32.59167	1105
32.60000	1128
32.60833	1152
32.61667	1175
32.62500	1197
32.63333	1220
32.64167	1244
32.65000	1270
32.65833	1298
32.66667	1329
32.67500	1358
32.68333	1385
32.69167	1411
32.70000	1439
32.70833	1471
32.71667	1505
32.72500	1543
32.73333	1581
32.74167	1616
32.75000	1649
32.75833	1683
32.76667	1718
32.77500	1753
32.78333	1792
32.79167	1832
32.80000	1871
32.80833	1911
32.81667	1950
32.82500	1991
32.83333	2033
32.84167	2078
32.85000	2125
32.85833	2174
32.86667	2225
32.87500	2274
32.88333	2323
32.89167	2370
32.90000	2415
32.90833	2459
32.91667	2507
32.92500	2560
32.93333	2616
32.94167	2676
32.95000	2737
32.95833	2798
32.96667	2858
32.97500	2917
32.98333	2977
32.99167	3037
33.00000	3097
33.00833	3157
33.01667	3215
33.02500	3273
33.03333	3330
33.04167	3388
33.05000	3447
33.05833	3505
33.06667	3566
33.07500	3626
33.08333	3687
33.09167	3748
33.10000	3809
33.10833	3873
33.11667	3934
33.12500	3996
33.13333	4056
33.14167	4115
33.15000	4173
33.15833	4229
33.16667	4285
33.17500	4341
33.18333	4401
33.19167	4462
33.20000	4524
33.20833	4588
33.21667	4649
33.22500	4708
33.23333	4765
33.24167	4820
33.25000	4874
33.25833	4926
33.26667	4978
33.27500	5028
33.28333	5078
33.29167	5125
33.30000	5169
33.30833	5212
33.31667	5254
33.32500	5296
33.33333	5337
33.34167	5377
33.35000	5415
33.35833	5451
33.36667	5485
33.37500	5520
33.38333	5558
33.39167	5595
33.40000	5630
33.40833	5664
33.41667	5696
33.42500	5725
33.43333	5752
33.44167	5776
33.45000	5798
33.45833	5816
33.46667	5830
33.47500	5844
33.48333	5859
33.49167	5872
33.50000	5881
33.50833	5886
33.51667	5888
33.52500	5887
33.53333	5887
33.54167	5890
33.55000	5894
33.55833	5898
33.56667	5899
33.57500	5897
33.58333	5892
33.59167	5886
33.60000	5879
33.60833	5870
33.61667	5860
33.62500	5847
33.63333	5832
33.64167	5815
33.65000	5795
33.65833	5771
33.66667	5744
33.67500	5715
33.68333	5681
33.69167	5646
33.70000	5611
33.70833	5575
33.71667	5539
33.72500	5502
33.73333	5466
33.74167	5430
33.75000	5394
33.75833	5359
33.76667	5323
33.77500	5286
33.78333	5246
33.79167	5204
33.80000	5159
33.80833	5112
33.81667	5062
33.82500	5010
33.83333	4959
33.84167	4906
33.85000	4854
33.85833	4802
33.86667	4750
33.87500	4699
33.88333	4647
33.89167	4595
33.90000	4541
33.90833	4484
33.91667	4426
33.92500	4364
33.93333	4303
33.94167	4242
33.95000	4181
33.95833	4118
33.96667	4053
33.97500	3989
33.98333	3925
33.99167	3864
34.00000	3806
34.00833	3749
34.01667	3694
34.02500	3638
34.03333	3584
34.04167	3528
34.05000	3471
34.05833	3414
34.06667	3355
34.07500	3296
34.08333	3234
34.09167	3172
34.10000	3110
34.10833	3049
34.11667	2992
34.12500	2936
34.13333	2882
34.14167	2828
34.15000	2774
34.15833	2720
34.16667	2665
34.17500	2611
34.18333	2556
34.19167	2502
34.20000	2449
34.20833	2396
34.21667	2344
34.22500	2291
34.23333	2239
34.24167	2189
34.25000	2141
34.25833	2095
34.26667	2051
34.27500	2008
34.28333	1963
34.29167	1919
34.30000	1874
34.30833	1830
34.31667	1788
34.32500	1746
34.33333	1705
34.34167	1663
34.35000	1621
34.35833	1582
34.36667	1544
34.37500	1508
34.38333	1472
34.39167	1437
34.40000	1400
34.40833	1361
34.41667	1323
34.42500	1286
34.43333	1251
34.44167	1217
34.45000	1187
34.45833	1160
34.46667	1137
34.47500	1116
34.48333	1095
34.49167	1072
34.50000	1044
34.50833	1012
34.51667	979
34.52500	947
34.53333	919
34.54167	896
34.55000	877
34.55833	858
34.56667	839
34.57500	818
34.58333	796
34.59167	775
34.60000	757
34.60833	742
34.61667	728
34.62500	715
34.63333	701
34.64167	683
34.65000	664
34.65833	646
34.66667	629
34.67500	615
34.68333	602
34.69167	592
34.70000	580
34.70833	569
34.71667	557
34.72500	544
34.73333	532
34.74167	519
34.75000	507
34.75833	496
34.76667	487
34.77500	478
34.78333	469
34.79167	460
34.80000	448
34.80833	435
34.81667	421
34.82500	407
34.83333	397
34.84167	391
34.85000	389
34.85833	386
34.86667	381
34.87500	375
34.88333	368
34.89167	361
34.90000	355
34.90833	349
34.91667	342
34.92500	334
34.93333	325
34.94167	315
34.95000	305
34.95833	296
34.96667	289
34.97500	285
34.98333	282
34.99167	282
35.00000	281
35.00833	278
35.01667	275
35.02500	271
35.03333	267
35.04167	265
35.05000	264
35.05833	263
35.06667	263
35.07500	262
35.08333	258
35.09167	251
35.10000	244
35.10833	235
35.11667	228
35.12500	223
35.13333	220
35.14167	218
35.15000	218
35.15833	218
35.16667	218
35.17500	218
35.18333	217
35.19167	216
35.20000	213
35.20833	210
35.21667	207
35.22500	205
35.23333	203
35.24167	202
35.25000	203
35.25833	203
35.26667	202
35.27500	201
35.28333	201
35.29167	201
35.30000	201
35.30833	198
35.31667	193
35.32500	186
35.33333	180
35.34167	175
35.35000	173
35.35833	172
35.36667	171
35.37500	170
35.38333	169
35.39167	166
35.40000	165
35.40833	164
35.41667	164
35.42500	163
35.43333	163
35.44167	164
35.45000	166
35.45833	169
35.46667	171
35.47500	172
35.48333	168
35.49167	163
35.50000	155
35.50833	148
35.51667	142
35.52500	138
35.53333	137
35.54167	136
35.55000	136
35.55833	136
35.56667	135
35.57500	136
35.58333	139
35.59167	143
35.60000	146
35.60833	148
35.61667	148
35.62500	146
35.63333	143
35.64167	140
35.65000	137
35.65833	135
35.66667	133
35.67500	131
35.68333	130
35.69167	129
35.70000	129
35.70833	128
35.71667	129
35.72500	131
35.73333	134
35.74167	138
35.75000	139
35.75833	138
35.76667	134
35.77500	128
35.78333	121
35.79167	115
35.80000	112
35.80833	111
35.81667	111
35.82500	113
35.83333	116
35.84167	119
35.85000	123
35.85833	127
35.86667	131
35.87500	135
35.88333	137
35.89167	139
35.90000	140
35.90833	139
35.91667	137
35.92500	135
35.93333	132
35.94167	130
35.95000	128
35.95833	127
35.96667	127
35.97500	126
35.98333	123
35.99167	119
36.00000	114
36.00833	110
36.01667	110
36.02500	112
36.03333	118
36.04167	124
36.05000	129
36.05833	132
36.06667	132
36.07500	130
36.08333	129
36.09167	127
36.10000	126
36.10833	125
36.11667	123
36.12500	121
36.13333	119
36.14167	118
36.15000	118
36.15833	117
36.16667	115
36.17500	113
36.18333	113
36.19167	115
36.20000	118
36.20833	121
36.21667	123
36.22500	125
36.23333	125
36.24167	126
36.25000	127
36.25833	127
36.26667	125
36.27500	122
36.28333	120
36.29167	119
36.30000	120
36.30833	123
36.31667	126
36.32500	129
36.33333	130
36.34167	130
36.35000	128
36.35833	125
36.36667	122
36.37500	119
36.38333	117
36.39167	115
36.40000	113
36.40833	111
36.41667	108
36.42500	107
36.43333	105
36.44167	105
36.45000	106
36.45833	108
36.46667	108
36.47500	108
36.48333	107
36.49167	105
36.50000	104
36.50833	102
36.51667	103
36.52500	107
36.53333	112
36.54167	117
36.55000	120
36.55833	119
36.56667	113
36.57500	107
36.58333	102
36.59167	98
36.60000	97
36.60833	97
36.61667	97
36.62500	95
36.63333	92
36.64167	91
36.65000	92
36.65833	94
36.66667	96
36.67500	98
36.68333	98
36.69167	98
36.70000	99
36.70833	103
36.71667	107
36.72500	110
36.73333	111
36.74167	110
36.75000	106
36.75833	102
36.76667	98
36.77500	97
36.78333	97
36.79167	99
36.80000	102
36.80833	107
36.81667	110
36.82500	111
36.83333	109
36.84167	105
36.85000	102
36.85833	99
36.86667	97
36.87500	96
36.88333	95
36.89167	94
36.90000	94
36.90833	95
36.91667	96
36.92500	98
36.93333	100
36.94167	103
36.95000	105
36.95833	106
36.96667	104
36.97500	100
36.98333	96
36.99167	93
37.00000	92
37.00833	94
37.01667	96
37.02500	98
37.03333	99
37.04167	99
37.05000	99
37.05833	98
37.06667	96
37.07500	93
37.08333	89
37.09167	85
37.10000	83
37.10833	82
37.11667	82
37.12500	81
37.13333	79
37.14167	75
37.15000	71
37.15833	69
37.16667	69
37.17500	72
37.18333	77
37.19167	83
37.20000	88
37.20833	92
37.21667	93
37.22500	92
37.23333	88
37.24167	85
37.25000	83
37.25833	83
37.26667	84
37.27500	86
37.28333	89
37.29167	91
37.30000	91
37.30833	90
37.31667	88
37.32500	85
37.33333	84
37.34167	84
37.35000	86
37.35833	89
37.36667	93
37.37500	97
37.38333	102
37.39167	107
37.40000	110
37.40833	110
37.41667	107
37.42500	102
37.43333	96
37.44167	90
37.45000	87
37.45833	86
37.46667	89
37.47500	92
37.48333	92
37.49167	91
37.50000	89
37.50833	87
37.51667	86
37.52500	88
37.53333	91
37.54167	94
37.55000	96
37.55833	97
37.56667	96
37.57500	95
37.58333	93
37.59167	91
37.60000	91
37.60833	91
37.61667	93
37.62500	94
37.63333	95
37.64167	94
37.65000	92
37.65833	89
37.66667	87
37.67500	85
37.68333	84
37.69167	84
37.70000	86
37.70833	89
37.71667	93
37.72500	97
37.73333	99
37.74167	99
37.75000	97
37.75833	96
37.76667	95
37.77500	95
37.78333	96
37.79167	98
37.80000	100
37.80833	101
37.81667	101
37.82500	101
37.83333	100
37.84167	96
37.85000	91
37.85833	85
37.86667	81
37.87500	79
37.88333	79
37.89167	79
37.90000	79
37.90833	78
37.91667	78
37.92500	79
37.93333	81
37.94167	82
37.95000	82
37.95833	80
37.96667	78
37.97500	77
37.98333	79
37.99167	82
38.00000	87
38.00833	91
38.01667	93
38.02500	94
38.03333	93
38.04167	91
38.05000	91
38.05833	92
38.06667	95
38.07500	98
38.08333	100
38.09167	100
38.10000	100
38.10833	100
38.11667	101
38.12500	103
38.13333	105
38.14167	106
38.15000	105
38.15833	102
38.16667	97
38.17500	91
38.18333	86
38.19167	83
38.20000	82
38.20833	85
38.21667	89
38.22500	93
38.23333	97
38.24167	100
38.25000	102
38.25833	104
38.26667	103
38.27500	103
38.28333	103
38.29167	103
38.30000	105
38.30833	107
38.31667	108
38.32500	107
38.33333	104
38.34167	100
38.35000	96
38.35833	93
38.36667	92
38.37500	93
38.38333	97
38.39167	101
38.40000	104
38.40833	105
38.41667	104
38.42500	102
38.43333	101
38.44167	102
38.45000	106
38.45833	109
38.46667	111
38.47500	110
38.48333	109
38.49167	108
38.50000	108
38.50833	110
38.51667	113
38.52500	116
38.53333	119
38.54167	121
38.55000	121
38.55833	121
38.56667	120
38.57500	121
38.58333	122
38.59167	125
38.60000	128
38.60833	131
38.61667	133
38.62500	135
38.63333	136
38.64167	136
38.65000	136
38.65833	135
38.66667	134
38.67500	135
38.68333	136
38.69167	138
38.70000	140
38.70833	143
38.71667	147
38.72500	152
38.73333	157
38.74167	161
38.75000	165
38.75833	167
38.76667	168
38.77500	169
38.78333	169
38.79167	168
38.80000	166
38.80833	163
38.81667	162
38.82500	161
38.83333	163
38.84167	168
38.85000	175
38.85833	181
38.86667	187
38.87500	190
38.88333	189
38.89167	188
38.90000	186
38.90833	186
38.91667	188
38.92500	192
38.93333	195
38.94167	196
38.95000	195
38.95833	194
38.96667	194
38.97500	194
38.98333	195
38.99167	195
39.00000	193
39.00833	191
39.01667	188
39.02500	185
39.03333	184
39.04167	185
39.05000	188
39.05833	193
39.06667	198
39.07500	201
39.08333	201
39.09167	198
39.10000	195
39.10833	192
39.11667	192
39.12500	195
39.13333	198
39.14167	202
39.15000	204
39.15833	205
39.16667	205
39.17500	205
39.18333	204
39.19167	204
39.20000	202
39.20833	199
39.21667	196
39.22500	193
39.23333	192
39.24167	193
39.25000	196
39.25833	199
39.26667	202
39.27500	204
39.28333	205
39.29167	207
39.30000	208
39.30833	209
39.31667	211
39.32500	211
39.33333	211
39.34167	211
39.35000	211
39.35833	211
39.36667	209
39.37500	206
39.38333	201
39.39167	195
39.40000	190
39.40833	186
39.41667	184
39.42500	184
39.43333	185
39.44167	184
39.45000	184
39.45833	183
39.46667	182
39.47500	180
39.48333	178
39.49167	175
39.50000	173
39.50833	172
39.51667	174
39.52500	178
39.53333	182
39.54167	184
39.55000	183
39.55833	179
39.56667	175
39.57500	171
39.58333	168
39.59167	166
39.60000	165
39.60833	165
39.61667	165
39.62500	163
39.63333	160
39.64167	158
39.65000	156
39.65833	157
39.66667	159
39.67500	161
39.68333	161
39.69167	159
39.70000	156
39.70833	153
39.71667	151
39.72500	150
39.73333	148
39.74167	145
39.75000	141
39.75833	138
39.76667	136
39.77500	135
39.78333	134
39.79167	132
39.80000	130
39.80833	128
39.81667	127
39.82500	127
39.83333	128
39.84167	129
39.85000	131
39.85833	133
39.86667	137
39.87500	141
39.88333	147
39.89167	152
39.90000	155
39.90833	154
39.91667	150
39.92500	143
39.93333	136
39.94167	131
39.95000	128
39.95833	125
39.96667	123
39.97500	120
39.98333	117
39.99167	114
40.00000	111
40.00833	108
40.01667	106
40.02500	107
40.03333	109
40.04167	113
40.05000	117
40.05833	121
40.06667	122
40.07500	123
40.08333	124
40.09167	125
40.10000	126
40.10833	126
40.11667	127
40.12500	127
40.13333	126
40.14167	126
40.15000	126
40.15833	127
40.16667	127
40.17500	127
40.18333	125
40.19167	121
40.20000	118
40.20833	116
40.21667	115
40.22500	114
40.23333	115
40.24167	114
40.25000	112
40.25833	110
40.26667	109
40.27500	108
40.28333	109
40.29167	109
40.30000	108
40.30833	106
40.31667	102
40.32500	99
40.33333	96
40.34167	94
40.35000	94
40.35833	97
40.36667	101
40.37500	104
40.38333	106
40.39167	106
40.40000	103
40.40833	100
40.41667	96
40.42500	95
40.43333	95
40.44167	95
40.45000	96
40.45833	96
40.46667	95
40.47500	94
40.48333	93
40.49167	94
40.50000	96
40.50833	101
40.51667	107
40.52500	112
40.53333	116
40.54167	117
40.55000	115
40.55833	112
40.56667	110
40.57500	110
40.58333	112
40.59167	116
40.60000	122
40.60833	127
40.61667	129
40.62500	129
40.63333	128
40.64167	126
40.65000	125
40.65833	126
40.66667	130
40.67500	135
40.68333	141
40.69167	146
40.70000	149
40.70833	151
40.71667	151
40.72500	151
40.73333	151
40.74167	153
40.75000	156
40.75833	159
40.76667	161
40.77500	164
40.78333	167
40.79167	172
40.80000	179
40.80833	187
40.81667	193
40.82500	197
40.83333	200
40.84167	202
40.85000	206
40.85833	211
40.86667	217
40.87500	223
40.88333	228
40.89167	233
40.90000	237
40.90833	241
40.91667	244
40.92500	248
40.93333	252
40.94167	257
40.95000	264
40.95833	270
40.96667	277
40.97500	284
40.98333	292
40.99167	300
41.00000	309
41.00833	317
41.01667	323
41.02500	325
41.03333	327
41.04167	329
41.05000	334
41.05833	341
41.06667	349
41.07500	356
41.08333	361
41.09167	365
41.10000	369
41.10833	374
41.11667	381
41.12500	388
41.13333	395
41.14167	401
41.15000	405
41.15833	409
41.16667	411
41.17500	415
41.18333	420
41.19167	427
41.20000	435
41.20833	444
41.21667	451
41.22500	456
41.23333	460
41.24167	463
41.25000	465
41.25833	468
41.26667	472
41.27500	476
41.28333	482
41.29167	488
41.30000	494
41.30833	499
41.31667	503
41.32500	507
41.33333	510
41.34167	513
41.35000	517
41.35833	521
41.36667	527
41.37500	531
41.38333	533
41.39167	533
41.40000	534
41.40833	536
41.41667	541
41.42500	547
41.43333	552
41.44167	554
41.45000	554
41.45833	551
41.46667	547
41.47500	545
41.48333	547
41.49167	551
41.50000	555
41.50833	559
41.51667	559
41.52500	556
41.53333	548
41.54167	539
41.55000	530
41.55833	524
41.56667	523
41.57500	525
41.58333	529
41.59167	533
41.60000	536
41.60833	535
41.61667	535
41.62500	534
41.63333	534
41.64167	534
41.65000	533
41.65833	533
41.66667	531
41.67500	528
41.68333	523
41.69167	516
41.70000	508
41.70833	500
41.71667	491
41.72500	483
41.73333	476
41.74167	469
41.75000	462
41.75833	458
41.76667	455
41.77500	453
41.78333	452
41.79167	450
41.80000	446
41.80833	439
41.81667	431
41.82500	421
41.83333	413
41.84167	406
41.85000	401
41.85833	397
41.86667	395
41.87500	394
41.88333	392
41.89167	390
41.90000	387
41.90833	381
41.91667	374
41.92500	366
41.93333	359
41.94167	355
41.95000	353
41.95833	351
41.96667	349
41.97500	345
41.98333	337
41.99167	327
42.00000	317
42.00833	309
42.01667	303
42.02500	298
42.03333	293
42.04167	285
42.05000	274
42.05833	261
42.06667	246
42.07500	233
42.08333	224
42.09167	219
42.10000	220
42.10833	224
42.11667	228
42.12500	228
42.13333	225
42.14167	219
42.15000	212
42.15833	208
42.16667	208
42.17500	209
42.18333	210
42.19167	210
42.20000	208
42.20833	203
42.21667	197
42.22500	188
42.23333	179
42.24167	171
42.25000	165
42.25833	162
42.26667	163
42.27500	165
42.28333	167
42.29167	169
42.30000	172
42.30833	172
42.31667	171
42.32500	166
42.33333	160
42.34167	154
42.35000	149
42.35833	145
42.36667	141
42.37500	136
42.38333	131
42.39167	125
42.40000	120
42.40833	116
42.41667	113
42.42500	111
42.43333	110
42.44167	111
42.45000	111
42.45833	110
42.46667	108
42.47500	106
42.48333	105
42.49167	104
42.50000	102
42.50833	100
42.51667	96
42.52500	92
42.53333	89
42.54167	88
42.55000	90
42.55833	92
42.56667	92
42.57500	91
42.58333	90
42.59167	88
42.60000	86
42.60833	84
42.61667	82
42.62500	79
42.63333	76
42.64167	75
42.65000	74
42.65833	76
42.66667	77
42.67500	80
42.68333	82
42.69167	86
42.70000	89
42.70833	93
42.71667	93
42.72500	91
42.73333	86
42.74167	82
42.75000	77
42.75833	72
42.76667	68
42.77500	65
42.78333	63
42.79167	64
42.80000	67
42.80833	72
42.81667	75
42.82500	75
42.83333	74
42.84167	72
42.85000	70
42.85833	69
42.86667	70
42.87500	71
42.88333	74
42.89167	77
42.90000	81
42.90833	84
42.91667	84
42.92500	82
42.93333	78
42.94167	72
42.95000	68
42.95833	66
42.96667	67
42.97500	69
42.98333	69
42.99167	67
43.00000	64
43.00833	61
43.01667	59
43.02500	61
43.03333	64
43.04167	67
43.05000	67
43.05833	66
43.06667	64
43.07500	62
43.08333	61
43.09167	59
43.10000	57
43.10833	55
43.11667	53
43.12500	54
43.13333	57
43.14167	59
43.15000	62
43.15833	62
43.16667	62
43.17500	60
43.18333	58
43.19167	56
43.20000	55
43.20833	54
43.21667	55
43.22500	57
43.23333	58
43.24167	59
43.25000	61
43.25833	61
43.26667	60
43.27500	58
43.28333	55
43.29167	53
43.30000	53
43.30833	55
43.31667	58
43.32500	62
43.33333	65
43.34167	66
43.35000	66
43.35833	66
43.36667	66
43.37500	68
43.38333	70
43.39167	72
43.40000	71
43.40833	69
43.41667	65
43.42500	60
43.43333	57
43.44167	56
43.45000	59
43.45833	62
43.46667	67
43.47500	71
43.48333	74
43.49167	75
43.50000	74
43.50833	71
43.51667	67
43.52500	61
43.53333	56
43.54167	52
43.55000	51
43.55833	53
43.56667	56
43.57500	59
43.58333	63
43.59167	66
43.60000	68
43.60833	70
43.61667	72
43.62500	74
43.63333	75
43.64167	74
43.65000	73
43.65833	71
43.66667	71
43.67500	71
43.68333	69
43.69167	67
43.70000	65
43.70833	63
43.71667	61
43.72500	60
43.73333	60
43.74167	59
43.75000	57
43.75833	53
43.76667	50
43.77500	49
43.78333	51
43.79167	55
43.80000	59
43.80833	64
43.81667	67
43.82500	68
43.83333	67
43.84167	68
43.85000	69
43.85833	71
43.86667	73
43.87500	73
43.88333	71
43.89167	67
43.90000	61
43.90833	56
43.91667	52
43.92500	52
43.93333	55
43.94167	60
43.95000	65
43.95833	70
43.96667	73
43.97500	76
43.98333	76
43.99167	76
44.00000	73
44.00833	70
44.01667	68
44.02500	67
44.03333	68
44.04167	69
44.05000	69
44.05833	69
44.06667	68
44.07500	66
44.08333	63
44.09167	59
44.10000	53
44.10833	47
44.11667	44
44.12500	43
44.13333	45
44.14167	49
44.15000	54
44.15833	56
44.16667	56
44.17500	53
44.18333	50
44.19167	46
44.20000	43
44.20833	41
44.21667	39
44.22500	39
44.23333	40
44.24167	43
44.25000	46
44.25833	48
44.26667	48
44.27500	47
44.28333	47
44.29167	47
44.30000	47
44.30833	49
44.31667	53
44.32500	58
44.33333	62
44.34167	64
44.35000	64
44.35833	61
44.36667	57
44.37500	51
44.38333	45
44.39167	39
44.40000	34
44.40833	31
44.41667	30
44.42500	31
44.43333	35
44.44167	38
44.45000	40
44.45833	42
44.46667	43
44.47500	44
44.48333	44
44.49167	44
44.50000	44
44.50833	45
44.51667	45
44.52500	46
44.53333	45
44.54167	44
44.55000	42
44.55833	41
44.56667	39
44.57500	38
44.58333	37
44.59167	36
44.60000	35
44.60833	34
44.61667	34
44.62500	35
44.63333	37
44.64167	40
44.65000	42
44.65833	44
44.66667	45
44.67500	45
44.68333	46
44.69167	47
44.70000	46
44.70833	44
44.71667	41
44.72500	37
44.73333	35
44.74167	34
44.75000	35
44.75833	37
44.76667	40
44.77500	42
44.78333	43
44.79167	42
44.80000	40
44.80833	37
44.81667	33
44.82500	29
44.83333	27
44.84167	28
44.85000	32
44.85833	38
44.86667	43
44.87500	47
44.88333	49
44.89167	49
44.90000	49
44.90833	48
44.91667	48
44.92500	48
44.93333	48
44.94167	50
44.95000	53
44.95833	54
44.96667	54
44.97500	53
44.98333	53
44.99167	52
45.00000	52
45.00833	53
45.01667	54
45.02500	54
45.03333	53
45.04167	51
45.05000	48
45.05833	47
45.06667	46
45.07500	48
45.08333	49
45.09167	49
45.10000	46
45.10833	40
45.11667	34
45.12500	29
45.13333	26
45.14167	25
45.15000	27
45.15833	30
45.16667	34
45.17500	38
45.18333	40
45.19167	41
45.20000	41
45.20833	41
45.21667	40
45.22500	39
45.23333	37
45.24167	33
45.25000	30
45.25833	26
45.26667	23
45.27500	20
45.28333	18
45.29167	19
45.30000	23
45.30833	28
45.31667	32
45.32500	34
45.33333	33
45.34167	31
45.35000	27
45.35833	26
45.36667	27
45.37500	29
45.38333	29
45.39167	29
45.40000	28
45.40833	27
45.41667	28
45.42500	30
45.43333	31
45.44167	30
45.45000	27
45.45833	25
45.46667	26
45.47500	27
45.48333	30
45.49167	33
45.50000	34
45.50833	34
45.51667	31
45.52500	27
45.53333	23
45.54167	21
45.55000	21
45.55833	25
45.56667	31
45.57500	36
45.58333	38
45.59167	38
45.60000	35
45.60833	31
45.61667	28
45.62500	27
45.63333	28
45.64167	32
45.65000	39
45.65833	44
45.66667	49
45.67500	52
45.68333	53
45.69167	52
45.70000	51
45.70833	49
45.71667	46
45.72500	42
45.73333	38
45.74167	35
45.75000	34
45.75833	33
45.76667	32
45.77500	31
45.78333	32
45.79167	34
45.80000	36
45.80833	39
45.81667	41
45.82500	41
45.83333	39
45.84167	36
45.85000	32
45.85833	27
45.86667	23
45.87500	20
45.88333	19
45.89167	20
45.90000	23
45.90833	28
45.91667	33
45.92500	37
45.93333	41
45.94167	41
45.95000	40
45.95833	37
45.96667	35
45.97500	34
45.98333	34
45.99167	34
46.00000	35
46.00833	37
46.01667	39
46.02500	40
46.03333	41
46.04167	41
46.05000	39
46.05833	37
46.06667	36
46.07500	36
46.08333	36
46.09167	38
46.10000	39
46.10833	41
46.11667	42
46.12500	42
46.13333	40
46.14167	38
46.15000	36
46.15833	35
46.16667	35
46.17500	37
46.18333	39
46.19167	42
46.20000	45
46.20833	46
46.21667	45
46.22500	42
46.23333	38
46.24167	34
46.25000	30
46.25833	26
46.26667	23
46.27500	23
46.28333	24
46.29167	28
46.30000	31
46.30833	32
46.31667	33
46.32500	32
46.33333	30
46.34167	28
46.35000	25
46.35833	23
46.36667	23
46.37500	24
46.38333	27
46.39167	31
46.40000	33
46.40833	35
46.41667	35
46.42500	36
46.43333	37
46.44167	38
46.45000	41
46.45833	43
46.46667	45
46.47500	45
46.48333	43
46.49167	40
46.50000	37
46.50833	35
46.51667	33
46.52500	33
46.53333	34
46.54167	34
46.55000	33
46.55833	32
46.56667	32
46.57500	33
46.58333	34
46.59167	34
46.60000	34
46.60833	31
46.61667	28
46.62500	25
46.63333	23
46.64167	23
46.65000	25
46.65833	28
46.66667	31
46.67500	34
46.68333	35
46.69167	34
46.70000	30
46.70833	25
46.71667	22
46.72500	20
46.73333	20
46.74167	20
46.75000	21
46.75833	22
46.76667	23
46.77500	24
46.78333	27
46.79167	31
46.80000	33
46.80833	33
46.81667	30
46.82500	26
46.83333	23
46.84167	20
46.85000	20
46.85833	20
46.86667	20
46.87500	20
46.88333	21
46.89167	23
46.90000	26
46.90833	27
46.91667	27
46.92500	25
46.93333	22
46.94167	19
46.95000	19
46.95833	19
46.96667	21
46.97500	23
46.98333	25
46.99167	25
47.00000	25
47.00833	23
47.01667	21
47.02500	19
47.03333	18
47.04167	19
47.05000	21
47.05833	25
47.06667	29
47.07500	34
47.08333	40
47.09167	44
47.10000	45
47.10833	43
47.11667	41
47.12500	38
47.13333	36
47.14167	32
47.15000	29
47.15833	25
47.16667	22
47.17500	22
47.18333	24
47.19167	27
47.20000	30
47.20833	32
47.21667	33
47.22500	33
47.23333	34
47.24167	36
47.25000	38
47.25833	38
47.26667	36
47.27500	34
47.28333	31
47.29167	28
47.30000	27
47.30833	26
47.31667	26
47.32500	26
47.33333	27
47.34167	29
47.35000	32
47.35833	34
47.36667	35
47.37500	35
47.38333	33
47.39167	31
47.40000	29
47.40833	28
47.41667	27
47.42500	25
47.43333	23
47.44167	21
47.45000	20
47.45833	19
47.46667	17
47.47500	15
47.48333	13
47.49167	12
47.50000	12
47.50833	14
47.51667	18
47.52500	23
47.53333	27
47.54167	29
47.55000	30
47.55833	30
47.56667	30
47.57500	29
47.58333	27
47.59167	25
47.60000	22
47.60833	20
47.61667	20
47.62500	23
47.63333	27
47.64167	30
47.65000	32
47.65833	32
47.66667	29
47.67500	27
47.68333	26
47.69167	27
47.70000	28
47.70833	30
47.71667	33
47.72500	37
47.73333	39
47.74167	40
47.75000	39
47.75833	35
47.76667	30
47.77500	26
47.78333	22
47.79167	22
47.80000	26
47.80833	32
47.81667	38
47.82500	44
47.83333	47
47.84167	46
47.85000	43
47.85833	39
47.86667	36
47.87500	33
47.88333	31
47.89167	28
47.90000	25
47.90833	21
47.91667	20
47.92500	20
47.93333	22
47.94167	23
47.95000	23
47.95833	23
47.96667	24
47.97500	25
47.98333	25
47.99167	23
48.00000	20
48.00833	16
48.01667	14
48.02500	14
48.03333	16
48.04167	18
48.05000	20
48.05833	21
48.06667	22
48.07500	23
48.08333	23
48.09167	23
48.10000	23
48.10833	22
48.11667	20
48.12500	17
48.13333	14
48.14167	13
48.15000	15
48.15833	19
48.16667	24
48.17500	29
48.18333	32
48.19167	33
48.20000	30
48.20833	24
48.21667	18
48.22500	14
48.23333	12
48.24167	12
48.25000	14
48.25833	15
48.26667	14
48.27500	14
48.28333	15
48.29167	17
48.30000	19
48.30833	22
48.31667	26
48.32500	30
48.33333	34
48.34167	37
48.35000	38
48.35833	37
48.36667	34
48.37500	29
48.38333	25
48.39167	22
48.40000	21
48.40833	21
48.41667	22
48.42500	21
48.43333	20
48.44167	17
48.45000	16
48.45833	17
48.46667	22
48.47500	25
48.48333	27
48.49167	25
48.50000	21
48.50833	17
48.51667	18
48.52500	23
48.53333	29
48.54167	34
48.55000	37
48.55833	38
48.56667	36
48.57500	33
48.58333	29
48.59167	25
48.60000	21
48.60833	17
48.61667	15
48.62500	15
48.63333	14
48.64167	13
48.65000	10
48.65833	6
48.66667	3
48.67500	1
48.68333	2
48.69167	5
48.70000	7
48.70833	8
48.71667	7
48.72500	4
48.73333	1
48.74167	1
48.75000	4
48.75833	9
48.76667	15
48.77500	19
48.78333	22
48.79167	22
48.80000	22
48.80833	21
48.81667	19
48.82500	16
48.83333	13
48.84167	10
48.85000	8
48.85833	8
48.86667	10
48.87500	14
48.88333	18
48.89167	21
48.90000	22
48.90833	20
48.91667	17
48.92500	15
48.93333	14
48.94167	16
48.95000	20
48.95833	23
48.96667	25
48.97500	24
48.98333	24
48.99167	24
49.00000	23
49.00833	22
49.01667	20
49.02500	20
49.03333	20
49.04167	19
49.05000	18
49.05833	15
49.06667	12
49.07500	12
49.08333	16
49.09167	22
49.10000	27
49.10833	30
49.11667	29
49.12500	26
49.13333	23
49.14167	23
49.15000	26
49.15833	28
49.16667	29
49.17500	28
49.18333	23
49.19167	16
49.20000	11
49.20833	6
49.21667	2
49.22500	-3
49.23333	-6
49.24167	-5
49.25000	-1
49.25833	7
49.26667	16
49.27500	24
49.28333	28
49.29167	28
49.30000	26
49.30833	24
49.31667	22
49.32500	21
49.33333	21
49.34167	20
49.35000	19
49.35833	19
49.36667	20
49.37500	23
49.38333	27
49.39167	30
49.40000	30
49.40833	26
49.41667	20
49.42500	15
49.43333	11
49.44167	12
49.45000	16
49.45833	21
49.46667	25
49.47500	28
49.48333	28
49.49167	26
49.50000	24
49.50833	21
49.51667	19
49.52500	17
49.53333	16
49.54167	16
49.55000	18
49.55833	19
49.56667	21
49.57500	22
49.58333	21
49.59167	18
49.60000	15
49.60833	11
49.61667	8
49.62500	8
49.63333	11
49.64167	16
49.65000	21
49.65833	26
49.66667	29
49.67500	32
49.68333	35
49.69167	38
49.70000	40
49.70833	40
49.71667	40
49.72500	37
49.73333	34
49.74167	31
49.75000	27
49.75833	23
49.76667	19
49.77500	15
49.78333	12
49.79167	10
49.80000	10
49.80833	12
49.81667	15
49.82500	16
49.83333	17
49.84167	17
49.85000	18
49.85833	19
49.86667	19
49.87500	20
49.88333	21
49.89167	22
49.90000	24
49.90833	25
49.91667	24
49.92500	20
49.93333	16
49.94167	13
49.95000	10
49.95833	10
49.96667	12
49.97500	13
49.98333	13
49.99167	12
50.00000	10
50.00833	10
50.01667	12
50.02500	17
50.03333	23
50.04167	28
50.05000	32
50.05833	35
50.06667	36
50.07500	35
50.08333	32
50.09167	29
50.10000	27
50.10833	26
50.11667	25
50.12500	25
50.13333	24
50.14167	25
50.15000	27
50.15833	28
50.16667	28
50.17500	28
50.18333	26
50.19167	24
50.20000	23
50.20833	24
50.21667	27
50.22500	32
50.23333	37
50.24167	41
50.25000	44
50.25833	45
50.26667	44
50.27500	44
50.28333	45
50.29167	46
50.30000	48
50.30833	48
50.31667	48
50.32500	44
50.33333	39
50.34167	35
50.35000	30
50.35833	28
50.36667	29
50.37500	31
50.38333	36
50.39167	41
50.40000	45
50.40833	48
50.41667	51
50.42500	52
50.43333	53
50.44167	55
50.45000	57
50.45833	57
50.46667	54
50.47500	51
50.48333	49
50.49167	49
50.50000	51
50.50833	53
50.51667	55
50.52500	55
50.53333	54
50.54167	53
50.55000	54
50.55833	56
50.56667	60
50.57500	63
50.58333	64
50.59167	65
50.60000	63
50.60833	60
50.61667	60
50.62500	62
50.63333	67
50.64167	72
50.65000	76
50.65833	78
50.66667	78
50.67500	77
50.68333	76
50.69167	74
50.70000	73
50.70833	71
50.71667	72
50.72500	74
50.73333	79
50.74167	84
50.75000	88
50.75833	89
50.76667	86
50.77500	83
50.78333	79
50.79167	77
50.80000	78
50.80833	82
50.81667	87
50.82500	92
50.83333	96
50.84167	98
50.85000	97
50.85833	97
50.86667	99
50.87500	101
50.88333	102
50.89167	101
50.90000	98
50.90833	93
50.91667	89
50.92500	87
50.93333	86
50.94167	88
50.95000	91
50.95833	96
50.96667	101
50.97500	105
50.98333	107
50.99167	107
51.00000	105
51.00833	102
51.01667	100
51.02500	98
51.03333	97
51.04167	97
51.05000	98
51.05833	99
51.06667	99
51.07500	99
51.08333	98
51.09167	97
51.10000	96
51.10833	96
51.11667	98
51.12500	101
51.13333	104
51.14167	105
51.15000	106
51.15833	104
51.16667	101
51.17500	98
51.18333	96
51.19167	96
51.20000	97
51.20833	99
51.21667	102
51.22500	107
51.23333	110
51.24167	111
51.25000	111
51.25833	109
51.26667	108
51.27500	106
51.28333	104
51.29167	100
51.30000	96
51.30833	91
51.31667	88
51.32500	87
51.33333	89
51.34167	91
51.35000	93
51.35833	95
51.36667	95
51.37500	94
51.38333	91
51.39167	87
51.40000	82
51.40833	77
51.41667	75
51.42500	75
51.43333	76
51.44167	79
51.45000	81
51.45833	82
51.46667	80
51.47500	78
51.48333	75
51.49167	72
51.50000	71
51.50833	71
51.51667	71
51.52500	70
51.53333	68
51.54167	64
51.55000	59
51.55833	54
51.56667	51
51.57500	51
51.58333	54
51.59167	58
51.60000	60
51.60833	60
51.61667	59
51.62500	58
51.63333	60
51.64167	64
51.65000	68
51.65833	69
51.66667	67
51.67500	63
51.68333	59
51.69167	56
51.70000	55
51.70833	56
51.71667	58
51.72500	60
51.73333	63
51.74167	65
51.75000	67
51.75833	68
51.76667	70
51.77500	73
51.78333	76
51.79167	80
51.80000	82
51.80833	83
51.81667	83
51.82500	84
51.83333	84
51.84167	85
51.85000	84
51.85833	81
51.86667	78
51.87500	75
51.88333	72
51.89167	70
51.90000	67
51.90833	65
51.91667	63
51.92500	61
51.93333	59
51.94167	57
51.95000	56
51.95833	55
51.96667	55
51.97500	56
51.98333	58
51.99167	61
52.00000	64
52.00833	67
52.01667	70
52.02500	74
52.03333	78
52.04167	82
52.05000	86
52.05833	87
52.06667	84
52.07500	79
52.08333	74
52.09167	70
52.10000	71
52.10833	76
52.11667	82
52.12500	88
52.13333	94
52.14167	100
52.15000	106
52.15833	108
52.16667	107
52.17500	104
52.18333	99
52.19167	95
52.20000	92
52.20833	92
52.21667	93
52.22500	94
52.23333	96
52.24167	100
52.25000	105
52.25833	111
52.26667	116
52.27500	121
52.28333	123
52.29167	123
52.30000	121
52.30833	120
52.31667	121
52.32500	125
52.33333	130
52.34167	134
52.35000	137
52.35833	139
52.36667	141
52.37500	143
52.38333	144
52.39167	142
52.40000	140
52.40833	137
52.41667	135
52.42500	135
52.43333	137
52.44167	140
52.45000	145
52.45833	150
52.46667	156
52.47500	159
52.48333	160
52.49167	159
52.50000	157
52.50833	156
52.51667	154
52.52500	152
52.53333	149
52.54167	147
52.55000	145
52.55833	146
52.56667	150
52.57500	154
52.58333	158
52.59167	162
52.60000	165
52.60833	168
52.61667	170
52.62500	171
52.63333	171
52.64167	171
52.65000	172
52.65833	175
52.66667	180
52.67500	187
52.68333	193
52.69167	198
52.70000	200
52.70833	199
52.71667	195
52.72500	191
52.73333	188
52.74167	188
52.75000	190
52.75833	193
52.76667	194
52.77500	194
52.78333	193
52.79167	192
52.80000	193
52.80833	197
52.81667	201
52.82500	206
52.83333	210
52.84167	212
52.85000	211
52.85833	211
52.86667	210
52.87500	210
52.88333	209
52.89167	207
52.90000	205
52.90833	202
52.91667	200
52.92500	199
52.93333	199
52.94167	198
52.95000	196
52.95833	193
52.96667	189
52.97500	185
52.98333	183
52.99167	181
53.00000	182
53.00833	185
53.01667	190
53.02500	196
53.03333	201
53.04167	206
53.05000	209
53.05833	210
53.06667	209
53.07500	206
53.08333	204
53.09167	201
53.10000	200
53.10833	200
53.11667	200
53.12500	201
53.13333	202
53.14167	204
53.15000	205
53.15833	205
53.16667	205
53.17500	202
53.18333	199
53.19167	196
53.20000	193
53.20833	191
53.21667	190
53.22500	190
53.23333	190
53.24167	189
53.25000	186
53.25833	184
53.26667	182
53.27500	182
53.28333	182
53.29167	184
53.30000	183
53.30833	180
53.31667	176
53.32500	173
53.33333	171
53.34167	170
53.35000	170
53.35833	170
53.36667	169
53.37500	168
53.38333	169
53.39167	170
53.40000	172
53.40833	172
53.41667	170
53.42500	166
53.43333	162
53.44167	158
53.45000	155
53.45833	152
53.46667	151
53.47500	151
53.48333	152
53.49167	153
53.50000	155
53.50833	158
53.51667	159
53.52500	158
53.53333	154
53.54167	148
53.55000	143
53.55833	140
53.56667	136
53.57500	134
53.58333	133
53.59167	134
53.60000	134
53.60833	135
53.61667	135
53.62500	134
53.63333	132
53.64167	131
53.65000	131
53.65833	131
53.66667	133
53.67500	134
53.68333	134
53.69167	132
53.70000	130
53.70833	127
53.71667	123
53.72500	119
53.73333	115
53.74167	110
53.75000	105
53.75833	101
53.76667	98
53.77500	97
53.78333	97
53.79167	99
53.80000	101
53.80833	104
53.81667	106
53.82500	107
53.83333	107
53.84167	106
53.85000	104
53.85833	101
53.86667	98
53.87500	94
53.88333	90
53.89167	86
53.90000	83
53.90833	81
53.91667	79
53.92500	79
53.93333	80
53.94167	81
53.95000	82
53.95833	83
53.96667	84
53.97500	85
53.98333	86
53.99167	87
54.00000	90
54.00833	93
54.01667	95
54.02500	94
54.03333	91
54.04167	85
54.05000	79
54.05833	74
54.06667	72
54.07500	72
54.08333	73
54.09167	75
54.10000	76
54.10833	78
54.11667	78
54.12500	77
54.13333	74
54.14167	72
54.15000	70
54.15833	69
54.16667	70
54.17500	74
54.18333	80
54.19167	86
54.20000	89
54.20833	88
54.21667	84
54.22500	78
54.23333	73
54.24167	72
54.25000	73
54.25833	75
54.26667	76
54.27500	76
54.28333	72
54.29167	66
54.30000	58
54.30833	49
54.31667	42
54.32500	38
54.33333	37
54.34167	38
54.35000	42
54.35833	46
54.36667	47
54.37500	48
54.38333	47
54.39167	45
54.40000	44
54.40833	43
54.41667	42
54.42500	41
54.43333	41
54.44167	41
54.45000	42
54.45833	45
54.46667	50
54.47500	56
54.48333	60
54.49167	63
54.50000	60
54.50833	53
54.51667	46
54.52500	40
54.53333	36
54.54167	35
54.55000	38
54.55833	40
54.56667	43
54.57500	43
54.58333	43
54.59167	42
54.60000	40
54.60833	39
54.61667	38
54.62500	36
54.63333	33
54.64167	31
54.65000	30
54.65833	30
54.66667	34
54.67500	38
54.68333	42
54.69167	45
54.70000	46
54.70833	46
54.71667	45
54.72500	46
54.73333	46
54.74167	46
54.75000	45
54.75833	43
54.76667	39
54.77500	35
54.78333	31
54.79167	26
54.80000	21
54.80833	16
54.81667	12
54.82500	10
54.83333	9
54.84167	11
54.85000	15
54.85833	18
54.86667	21
54.87500	23
54.88333	24
54.89167	24
54.90000	22
54.90833	18
54.91667	14
54.92500	10
54.93333	7
54.94167	6
54.95000	8
54.95833	11
54.96667	17
54.97500	22
54.98333	25
54.99167	27
55.00000	27
55.00833	26
55.01667	26
55.02500	26
55.03333	28
55.04167	29
55.05000	30
55.05833	29
55.06667	26
55.07500	22
55.08333	18
55.09167	15
55.10000	14
55.10833	14
55.11667	14
55.12500	14
55.13333	14
55.14167	13
55.15000	12
55.15833	14
55.16667	18
55.17500	22
55.18333	27
55.19167	32
55.20000	35
55.20833	36
55.21667	36
55.22500	33
55.23333	29
55.24167	24
55.25000	19
55.25833	17
55.26667	17
55.27500	18
55.28333	21
55.29167	24
55.30000	26
55.30833	26
55.31667	25
55.32500	23
55.33333	21
55.34167	20
55.35000	18
55.35833	17
55.36667	17
55.37500	17
55.38333	19
55.39167	21
55.40000	24
55.40833	27
55.41667	30
55.42500	30
55.43333	30
55.44167	30
55.45000	30
55.45833	30
55.46667	29
55.47500	26
55.48333	22
55.49167	18
55.50000	13
55.50833	9
55.51667	7
55.52500	6
55.53333	7
55.54167	8
55.55000	9
55.55833	9
55.56667	7
55.57500	6
55.58333	6
55.59167	9
55.60000	13
55.60833	19
55.61667	25
55.62500	29
55.63333	31
55.64167	31
55.65000	27
55.65833	23
55.66667	18
55.67500	15
55.68333	13
55.69167	14
55.70000	16
55.70833	19
55.71667	22
55.72500	24
55.73333	24
55.74167	23
55.75000	20
55.75833	17
55.76667	15
55.77500	15
55.78333	17
55.79167	18
55.80000	19
55.80833	19
55.81667	18
55.82500	19
55.83333	21
55.84167	23
55.85000	22
55.85833	20
55.86667	18
55.87500	18
55.88333	20
55.89167	22
55.90000	22
55.90833	20
55.91667	16
55.92500	13
55.93333	11
55.94167	12
55.95000	14
55.95833	15
55.96667	14
55.97500	12
55.98333	11
55.99167	9
56.00000	9
56.00833	11
56.01667	11
56.02500	10
56.03333	7
56.04167	5
56.05000	6
56.05833	8
56.06667	11
56.07500	14
56.08333	16
56.09167	17
56.10000	18
56.10833	20
56.11667	19
56.12500	17
56.13333	13
56.14167	8
56.15000	3
56.15833	0
56.16667	-1
56.17500	0
56.18333	2
56.19167	4
56.20000	3
56.20833	1
56.21667	1
56.22500	2
56.23333	6
56.24167	12
56.25000	19
56.25833	24
56.26667	26
56.27500	25
56.28333	23
56.29167	21
56.30000	19
56.30833	18
56.31667	19
56.32500	20
56.33333	21
56.34167	20
56.35000	18
56.35833	14
56.36667	9
56.37500	3
56.38333	-2
56.39167	-7
56.40000	-7
56.40833	-5
56.41667	1
56.42500	9
56.43333	16
56.44167	19
56.45000	19
56.45833	18
56.46667	15
56.47500	13
56.48333	12
56.49167	12
56.50000	10
56.50833	6
56.51667	3
56.52500	1
56.53333	2
56.54167	6
56.55000	11
56.55833	16
56.56667	20
56.57500	23
56.58333	25
56.59167	26
56.60000	26
56.60833	25
56.61667	22
56.62500	19
56.63333	17
56.64167	14
56.65000	12
56.65833	10
56.66667	9
56.67500	7
56.68333	4
56.69167	3
56.70000	3
56.70833	5
56.71667	8
56.72500	9
56.73333	8
56.74167	5
56.75000	3
56.75833	4
56.76667	7
56.77500	11
56.78333	14
56.79167	15
56.80000	15
56.80833	16
56.81667	16
56.82500	17
56.83333	17
56.84167	16
56.85000	13
56.85833	11
56.86667	10
56.87500	11
56.88333	13
56.89167	15
56.90000	16
56.90833	16
56.91667	13
56.92500	10
56.93333	6
56.94167	3
56.95000	2
56.95833	1
56.96667	1
56.97500	2
56.98333	3
56.99167	4
57.00000	5
57.00833	6
57.01667	7
57.02500	8
57.03333	9
57.04167	10
57.05000	11
57.05833	14
57.06667	17
57.07500	20
57.08333	21
57.09167	19
57.10000	15
57.10833	9
57.11667	3
57.12500	-5
57.13333	-12
57.14167	-16
57.15000	-17
57.15833	-13
57.16667	-7
57.17500	-1
57.18333	3
57.19167	5
57.20000	6
57.20833	9
57.21667	11
57.22500	14
57.23333	14
57.24167	13
57.25000	10
57.25833	6
57.26667	2
57.27500	-1
57.28333	-2
57.29167	-1
57.30000	2
57.30833	6
57.31667	11
57.32500	14
57.33333	17
57.34167	17
57.35000	14
57.35833	10
57.36667	7
57.37500	4
57.38333	2
57.39167	1
57.40000	-0
57.40833	-1
57.41667	-3
57.42500	-5
57.43333	-7
57.44167	-7
57.45000	-7
57.45833	-5
57.46667	-3
57.47500	-1
57.48333	2
57.49167	5
57.50000	8
57.50833	11
57.51667	13
57.52500	12
57.53333	10
57.54167	8
57.55000	6
57.55833	6
57.56667	6
57.57500	6
57.58333	5
57.59167	3
57.60000	2
57.60833	4
57.61667	7
57.62500	11
57.63333	14
57.64167	16
57.65000	15
57.65833	13
57.66667	10
57.67500	9
57.68333	11
57.69167	14
57.70000	18
57.70833	23
57.71667	26
57.72500	26
57.73333	25
57.74167	21
57.75000	17
57.75833	14
57.76667	14
57.77500	14
57.78333	14
57.79167	12
57.80000	9
57.80833	5
57.81667	1
57.82500	-0
57.83333	-0
57.84167	1
57.85000	3
57.85833	6
57.86667	9
57.87500	12
57.88333	15
57.89167	16
57.90000	15
57.90833	11
57.91667	6
57.92500	1
57.93333	-2
57.94167	-4
57.95000	-2
57.95833	2
57.96667	7
57.97500	11
57.98333	13
57.99167	14
58.00000	14
58.00833	15
58.01667	17
58.02500	19
58.03333	21
58.04167	21
58.05000	19
58.05833	16
58.06667	12
58.07500	8
58.08333	3
58.09167	-1
58.10000	-3
58.10833	-2
58.11667	0
58.12500	3
58.13333	6
58.14167	8
58.15000	9
58.15833	10
58.16667	12
58.17500	14
58.18333	15
58.19167	13
58.20000	11
58.20833	8
58.21667	6
58.22500	4
58.23333	2
58.24167	-2
58.25000	-5
58.25833	-7
58.26667	-6
58.27500	-3
58.28333	1
58.29167	4
58.30000	5
58.30833	3
58.31667	2
58.32500	3
58.33333	5
58.34167	8
58.35000	10
58.35833	12
58.36667	12
58.37500	11
58.38333	12
58.39167	13
58.40000	14
58.40833	14
58.41667	12
58.42500	11
58.43333	8
58.44167	5
58.45000	1
58.45833	-3
58.46667	-8
58.47500	-11
58.48333	-12
58.49167	-10
58.50000	-6
58.50833	0
58.51667	5
58.52500	9
58.53333	11
58.54167	12
58.55000	12
58.55833	9
58.56667	6
58.57500	4
58.58333	1
58.59167	0
58.60000	1
58.60833	3
58.61667	4
58.62500	3
58.63333	1
58.64167	-1
58.65000	-1
58.65833	-1
58.66667	1
58.67500	3
58.68333	5
58.69167	5
58.70000	5
58.70833	6
58.71667	7
58.72500	8
58.73333	8
58.74167	6
58.75000	4
58.75833	1
58.76667	-1
58.77500	-3
58.78333	-4
58.79167	-4
58.80000	-6
58.80833	-8
58.81667	-10
58.82500	-11
58.83333	-10
58.84167	-9
58.85000	-8
58.85833	-8
58.86667	-11
58.87500	-15
58.88333	-20
58.89167	-24
58.90000	-26
58.90833	-25
58.91667	-20
58.92500	-13
58.93333	-6
58.94167	0
58.95000	6
58.95833	9
58.96667	12
58.97500	14
58.98333	14
58.99167	14
59.00000	15
59.00833	16
59.01667	18
59.02500	19
59.03333	18
59.04167	15
59.05000	12
59.05833	10
59.06667	8
59.07500	6
59.08333	6
59.09167	7
59.10000	8
59.10833	8
59.11667	7
59.12500	5
59.13333	3
59.14167	1
59.15000	1
59.15833	1
59.16667	-0
59.17500	-1
59.18333	-0
59.19167	1
59.20000	2
59.20833	2
59.21667	-0
59.22500	-4
59.23333	-7
59.24167	-8
59.25000	-7
59.25833	-5
59.26667	-2
59.27500	1
59.28333	4
59.29167	8
59.30000	10
59.30833	10
59.31667	8
59.32500	5
59.33333	3
59.34167	2
59.35000	4
59.35833	6
59.36667	7
59.37500	7
59.38333	4
59.39167	1
59.40000	-1
59.40833	-0
59.41667	2
59.42500	5
59.43333	7
59.44167	8
59.45000	7
59.45833	6
59.46667	4
59.47500	2
59.48333	-0
59.49167	-2
59.50000	-1
59.50833	1
59.51667	4
59.52500	7
59.53333	9
59.54167	9
59.55000	8
59.55833	6
59.56667	6
59.57500	6
59.58333	6
59.59167	6
59.60000	3
59.60833	-2
59.61667	-5
59.62500	-7
59.63333	-7
59.64167	-7
59.65000	-8
59.65833	-9
59.66667	-8
59.67500	-7
59.68333	-7
59.69167	-7
59.70000	-10
59.70833	-15
59.71667	-20
59.72500	-21
59.73333	-21
59.74167	-19
59.75000	-17
59.75833	-14
59.76667	-11
59.77500	-9
59.78333	-9
59.79167	-9
59.80000	-8
59.80833	-6
59.81667	-2
59.82500	2
59.83333	6
59.84167	7
59.85000	6
59.85833	4
59.86667	1
59.87500	-2
59.88333	-6
59.89167	-10
59.90000	-12
59.90833	-12
59.91667	-12
59.92500	-11
59.93333	-11
59.94167	-11
59.95000	-11
59.95833	-11
59.96667	-12
59.97500	-14
59.98333	-19
59.99167	-23
60.00000	-24

[LC Chromatogram(Detector A-Ch2)]
Interval(msec)	500
# of Points	7201
Start Time(min)	0.000
End Time(min)	60.000
Intensity Units	mV
Intensity Multiplier	0.001
Wavelength(nm)	230
R.Time (min)	Intensity
0.00000	-1
0.00833	-1
0.01667	-1
0.02500	-2
0.03333	-3
0.04167	-2
0.05000	1
0.05833	5
0.06667	8
0.07500	10
0.08333	9
0.09167	7
0.10000	4
0.10833	2
0.11667	2
0.12500	3
0.13333	4
0.14167	4
0.15000	4
0.15833	2
0.16667	-0
0.17500	-2
0.18333	-2
0.19167	0
0.20000	4
0.20833	7
0.21667	10
0.22500	11
0.23333	11
0.24167	11
0.25000	11
0.25833	13
0.26667	15
0.27500	17
0.28333	18
0.29167	17
0.30000	14
0.30833	11
0.31667	8
0.32500	7
0.33333	6
0.34167	7
0.35000	8
0.35833	10
0.36667	9
0.37500	6
0.38333	2
0.39167	-2
0.40000	-4
0.40833	-4
0.41667	-3
0.42500	-1
0.43333	-0
0.44167	-0
0.45000	0
0.45833	2
0.46667	4
0.47500	6
0.48333	7
0.49167	5
0.50000	1
0.50833	-1
0.51667	-2
0.52500	-2
0.53333	-0
0.54167	1
0.55000	3
0.55833	5
0.56667	5
0.57500	4
0.58333	1
0.59167	-1
0.60000	-3
0.60833	-3
0.61667	-0
0.62500	3
0.63333	5
0.64167	7
0.65000	6
0.65833	5
0.66667	3
0.67500	1
0.68333	0
0.69167	-0
0.70000	0
0.70833	1
0.71667	2
0.72500	3
0.73333	5
0.74167	7
0.75000	7
0.75833	6
0.76667	4
0.77500	1
0.78333	-1
0.79167	-0
0.80000	4
0.80833	7
0.81667	9
0.82500	8
0.83333	4
0.84167	-2
0.85000	-8
0.85833	-12
0.86667	-15
0.87500	-15
0.88333	-13
0.89167	-11
0.90000	-9
0.90833	-7
0.91667	-7
0.92500	-7
0.93333	-8
0.94167	-8
0.95000	-6
0.95833	-3
0.96667	2
0.97500	8
0.98333	12
0.99167	12
1.00000	9
1.00833	6
1.01667	3
1.02500	2
1.03333	3
1.04167	5
1.05000	6
1.05833	5
1.06667	4
1.07500	3
1.08333	1
1.09167	-2
1.10000	-5
1.10833	-7
1.11667	-7
1.12500	-7
1.13333	-6
1.14167	-6
1.15000	-5
1.15833	-5
1.16667	-3
1.17500	-1
1.18333	2
1.19167	4
1.20000	4
1.20833	5
1.21667	5
1.22500	5
1.23333	4
1.24167	1
1.25000	-1
1.25833	-4
1.26667	-6
1.27500	-7
1.28333	-8
1.29167	-8
1.30000	-9
1.30833	-9
1.31667	-8
1.32500	-6
1.33333	-3
1.34167	-0
1.35000	1
1.35833	1
1.36667	1
1.37500	1
1.38333	2
1.39167	1
1.40000	-0
1.40833	-2
1.41667	-4
1.42500	-5
1.43333	-6
1.44167	-7
1.45000	-8
1.45833	-9
1.46667	-9
1.47500	-7
1.48333	-5
1.49167	-2
1.50000	-1
1.50833	-2
1.51667	-6
1.52500	-9
1.53333	-12
1.54167	-11
1.55000	-7
1.55833	0
1.56667	7
1.57500	12
1.58333	15
1.59167	14
1.60000	11
1.60833	8
1.61667	6
1.62500	5
1.63333	5
1.64167	6
1.65000	5
1.65833	2
1.66667	-2
1.67500	-5
1.68333	-8
1.69167	-7
1.70000	-4
1.70833	-0
1.71667	4
1.72500	8
1.73333	10
1.74167	11
1.75000	9
1.75833	5
1.76667	1
1.77500	-3
1.78333	-6
1.79167	-7
1.80000	-7
1.80833	-5
1.81667	-2
1.82500	1
1.83333	5
1.84167	8
1.85000	11
1.85833	13
1.86667	16
1.87500	20
1.88333	23
1.89167	23
1.90000	22
1.90833	20
1.91667	17
1.92500	15
1.93333	15
1.94167	17
1.95000	20
1.95833	23
1.96667	23
1.97500	21
1.98333	17
1.99167	11
2.00000	6
2.00833	1
2.01667	-2
2.02500	-5
2.03333	-10
2.04167	-14
2.05000	-16
2.05833	-17
2.06667	-13
2.07500	-6
2.08333	1
2.09167	7
2.10000	11
2.10833	11
2.11667	8
2.12500	5
2.13333	5
2.14167	5
2.15000	7
2.15833	8
2.16667	7
2.17500	5
2.18333	1
2.19167	-2
2.20000	-5
2.20833	-4
2.21667	-1
2.22500	3
2.23333	7
2.24167	11
2.25000	12
2.25833	11
2.26667	8
2.27500	4
2.28333	-1
2.29167	-4
2.30000	-6
2.30833	-5
2.31667	1
2.32500	7
2.33333	12
2.34167	14
2.35000	11
2.35833	4
2.36667	-1
2.37500	-4
2.38333	-6
2.39167	-6
2.40000	-7
2.40833	-8
2.41667	-9
2.42500	-9
2.43333	-7
2.44167	-4
2.45000	-1
2.45833	1
2.46667	1
2.47500	-2
2.48333	-5
2.49167	-9
2.50000	-10
2.50833	-10
2.51667	-6
2.52500	-1
2.53333	1
2.54167	2
2.55000	1
2.55833	0
2.56667	0
2.57500	1
2.58333	1
2.59167	-1
2.60000	-4
2.60833	-6
2.61667	-7
2.62500	-7
2.63333	-7
2.64167	-8
2.65000	-8
2.65833	-7
2.66667	-6
2.67500	-4
2.68333	-4
2.69167	-4
2.70000	-6
2.70833	-5
2.71667	-2
2.72500	2
2.73333	5
2.74167	6
2.75000	4
2.75833	-1
2.76667	-5
2.77500	-7
2.78333	-8
2.79167	-8
2.80000	-8
2.80833	-9
2.81667	-9
2.82500	-9
2.83333	-8
2.84167	-6
2.85000	-6
2.85833	-8
2.86667	-12
2.87500	-16
2.88333	-20
2.89167	-21
2.90000	-19
2.90833	-16
2.91667	-12
2.92500	-8
2.93333	-5
2.94167	-3
2.95000	-2
2.95833	-1
2.96667	-1
2.97500	-2
2.98333	-3
2.99167	-4
3.00000	-6
3.00833	-8
3.01667	-10
3.02500	-10
3.03333	-8
3.04167	-5
3.05000	-1
3.05833	2
3.06667	5
3.07500	8
3.08333	11
3.09167	13
3.10000	15
3.10833	16
3.11667	14
3.12500	12
3.13333	10
3.14167	8
3.15000	8
3.15833	10
3.16667	13
3.17500	16
3.18333	17
3.19167	15
3.20000	11
3.20833	7
3.21667	2
3.22500	0
3.23333	1
3.24167	3
3.25000	4
3.25833	3
3.26667	1
3.27500	-3
3.28333	-8
3.29167	-12
3.30000	-15
3.30833	-16
3.31667	-15
3.32500	-12
3.33333	-8
3.34167	-5
3.35000	-1
3.35833	2
3.36667	5
3.37500	6
3.38333	5
3.39167	3
3.40000	1
3.40833	-2
3.41667	-3
3.42500	-3
3.43333	-0
3.44167	4
3.45000	7
3.45833	8
3.46667	7
3.47500	5
3.48333	2
3.49167	1
3.50000	1
3.50833	-0
3.51667	-2
3.52500	-3
3.53333	-3
3.54167	-2
3.55000	-1
3.55833	-0
3.56667	1
3.57500	1
3.58333	1
3.59167	4
3.60000	7
3.60833	8
3.61667	7
3.62500	5
3.63333	3
3.64167	2
3.65000	3
3.65833	5
3.66667	6
3.67500	4
3.68333	1
3.69167	-2
3.70000	-5
3.70833	-8
3.71667	-11
3.72500	-11
3.73333	-9
3.74167	-5
3.75000	-2
3.75833	-1
3.76667	-1
3.77500	-3
3.78333	-6
3.79167	-8
3.80000	-10
3.80833	-11
3.81667	-12
3.82500	-11
3.83333	-11
3.84167	-11
3.85000	-10
3.85833	-8
3.86667	-6
3.87500	-2
3.88333	1
3.89167	3
3.90000	5
3.90833	6
3.91667	5
3.92500	4
3.93333	3
3.94167	1
3.95000	1
3.95833	2
3.96667	1
3.97500	-2
3.98333	-5
3.99167	-7
4.00000	-7
4.00833	-6
4.01667	-3
4.02500	-1
4.03333	-2
4.04167	-4
4.05000	-5
4.05833	-5
4.06667	-4
4.07500	-1
4.08333	1
4.09167	0
4.10000	-2
4.10833	-5
4.11667	-6
4.12500	-7
4.13333	-6
4.14167	-5
4.15000	-6
4.15833	-8
4.16667	-11
4.17500	-12
4.18333	-11
4.19167	-9
4.20000	-7
4.20833	-5
4.21667	-4
4.22500	-3
4.23333	-3
4.24167	-4
4.25000	-5
4.25833	-7
4.26667	-8
4.27500	-8
4.28333	-6
4.29167	-4
4.30000	-1
4.30833	1
4.31667	0
4.32500	-1
4.33333	-3
4.34167	-4
4.35000	-5
4.35833	-5
4.36667	-5
4.37500	-5
4.38333	-7
4.39167	-8
4.40000	-9
4.40833	-9
4.41667	-9
4.42500	-8
4.43333	-6
4.44167	-4
4.45000	-1
4.45833	3
4.46667	6
4.47500	10
4.48333	11
4.49167	11
4.50000	8
4.50833	5
4.51667	2
4.52500	-1
4.53333	-3
4.54167	-4
4.55000	-4
4.55833	-3
4.56667	-2
4.57500	-1
4.58333	-2
4.59167	-3
4.60000	-4
4.60833	-4
4.61667	-3
4.62500	-1
4.63333	1
4.64167	3
4.65000	3
4.65833	0
4.66667	-2
4.67500	-4
4.68333	-6
4.69167	-6
4.70000	-4
4.70833	-3
4.71667	-2
4.72500	-1
4.73333	1
4.74167	5
4.75000	9
4.75833	13
4.76667	14
4.77500	11
4.78333	5
4.79167	-2
4.80000	-8
4.80833	-12
4.81667	-14
4.82500	-14
4.83333	-13
4.84167	-11
4.85000	-10
4.85833	-9
4.86667	-10
4.87500	-11
4.88333	-12
4.89167	-12
4.90000	-11
4.90833	-9
4.91667	-7
4.92500	-5
4.93333	-5
4.94167	-7
4.95000	-10
4.95833	-13
4.96667	-14
4.97500	-13
4.98333	-10
4.99167	-6
5.00000	-2
5.00833	0
5.01667	1
5.02500	1
5.03333	-1
5.04167	-3
5.05000	-5
5.05833	-6
5.06667	-5
5.07500	-4
5.08333	-3
5.09167	-2
5.10000	-1
5.10833	0
5.11667	2
5.12500	4
5.13333	6
5.14167	7
5.15000	8
5.15833	10
5.16667	10
5.17500	8
5.18333	5
5.19167	1
5.20000	-3
5.20833	-5
5.21667	-5
5.22500	-4
5.23333	-4
5.24167	-6
5.25000	-6
5.25833	-6
5.26667	-5
5.27500	-4
5.28333	-4
5.29167	-4
5.30000	-5
5.30833	-6
5.31667	-5
5.32500	-3
5.33333	0
5.34167	4
5.35000	6
5.35833	8
5.36667	8
5.37500	7
5.38333	4
5.39167	-0
5.40000	-6
5.40833	-11
5.41667	-15
5.42500	-17
5.43333	-16
5.44167	-12
5.45000	-9
5.45833	-6
5.46667	-4
5.47500	-3
5.48333	-4
5.49167	-5
5.50000	-7
5.50833	-10
5.51667	-12
5.52500	-14
5.53333	-15
5.54167	-15
5.55000	-14
5.55833	-11
5.56667	-8
5.57500	-4
5.58333	-2
5.59167	-2
5.60000	-4
5.60833	-7
5.61667	-10
5.62500	-13
5.63333	-13
5.64167	-12
5.65000	-11
5.65833	-11
5.66667	-11
5.67500	-13
5.68333	-14
5.69167	-14
5.70000	-12
5.70833	-10
5.71667	-7
5.72500	-5
5.73333	-4
5.74167	-5
5.75000	-8
5.75833	-11
5.76667	-14
5.77500	-14
5.78333	-11
5.79167	-6
5.80000	0
5.80833	4
5.81667	6
5.82500	6
5.83333	4
5.84167	3
5.85000	1
5.85833	1
5.86667	-0
5.87500	-1
5.88333	-1
5.89167	1
5.90000	5
5.90833	8
5.91667	10
5.92500	10
5.93333	8
5.94167	5
5.95000	1
5.95833	-3
5.96667	-8
5.97500	-12
5.98333	-15
5.99167	-17
6.00000	-17
6.00833	-15
6.01667	-11
6.02500	-6
6.03333	-1
6.04167	3
6.05000	5
6.05833	4
6.06667	2
6.07500	-2
6.08333	-6
6.09167	-9
6.10000	-10
6.10833	-9
6.11667	-7
6.12500	-5
6.13333	-3
6.14167	-3
6.15000	-3
6.15833	-3
6.16667	-3
6.17500	-1
6.18333	2
6.19167	5
6.20000	10
6.20833	15
6.21667	20
6.22500	23
6.23333	22
6.24167	18
6.25000	12
6.25833	6
6.26667	2
6.27500	1
6.28333	1
6.29167	-0
6.30000	-3
6.30833	-8
6.31667	-13
6.32500	-17
6.33333	-18
6.34167	-16
6.35000	-13
6.35833	-11
6.36667	-10
6.37500	-10
6.38333	-10
6.39167	-9
6.40000	-6
6.40833	-3
6.41667	-2
6.42500	-3
6.43333	-5
6.44167	-5
6.45000	-5
6.45833	-3
6.46667	-3
6.47500	-2
6.48333	-3
6.49167	-2
6.50000	-1
6.50833	-1
6.51667	-3
6.52500	-7
6.53333	-12
6.54167	-16
6.55000	-18
6.55833	-17
6.56667	-14
6.57500	-11
6.58333	-10
6.59167	-10
6.60000	-12
6.60833	-13
6.61667	-12
6.62500	-10
6.63333	-7
6.64167	-5
6.65000	-4
6.65833	-6
6.66667	-9
6.67500	-13
6.68333	-15
6.69167	-15
6.70000	-13
6.70833	-11
6.71667	-10
6.72500	-9
6.73333	-8
6.74167	-5
6.75000	-1
6.75833	3
6.76667	6
6.77500	6
6.78333	4
6.79167	0
6.80000	-4
6.80833	-6
6.81667	-7
6.82500	-5
6.83333	-3
6.84167	-1
6.85000	-1
6.85833	-3
6.86667	-5
6.87500	-7
6.88333	-8
6.89167	-6
6.90000	-3
6.90833	1
6.91667	4
6.92500	6
6.93333	7
6.94167	7
6.95000	7
6.95833	6
6.96667	6
6.97500	6
6.98333	5
6.99167	4
7.00000	2
7.00833	-1
7.01667	-6
7.02500	-11
7.03333	-14
7.04167	-16
7.05000	-14
7.05833	-9
7.06667	-4
7.07500	2
7.08333	6
7.09167	10
7.10000	13
7.10833	13
7.11667	12
7.12500	8
7.13333	2
7.14167	-4
7.15000	-8
7.15833	-9
7.16667	-9
7.17500	-7
7.18333	-5
7.19167	-4
7.20000	-5
7.20833	-6
7.21667	-6
7.22500	-6
7.23333	-6
7.24167	-6
7.25000	-7
7.25833	-9
7.26667	-11
7.27500	-11
7.28333	-9
7.29167	-6
7.30000	-2
7.30833	2
7.31667	4
7.32500	5
7.33333	5
7.34167	3
7.35000	0
7.35833	-2
7.36667	-4
7.37500	-6
7.38333	-8
7.39167	-11
7.40000	-13
7.40833	-14
7.41667	-12
7.42500	-9
7.43333	-4
7.44167	1
7.45000	2
7.45833	-0
7.46667	-4
7.47500	-9
7.48333	-12
7.49167	-15
7.50000	-15
7.50833	-14
7.51667	-10
7.52500	-7
7.53333	-4
7.54167	-2
7.55000	-2
7.55833	-3
7.56667	-4
7.57500	-4
7.58333	-3
7.59167	-3
7.60000	-4
7.60833	-6
7.61667	-8
7.62500	-9
7.63333	-10
7.64167	-9
7.65000	-8
7.65833	-8
7.66667	-9
7.67500	-9
7.68333	-10
7.69167	-10
7.70000	-8
7.70833	-6
7.71667	-3
7.72500	-2
7.73333	-3
7.74167	-5
7.75000	-7
7.75833	-8
7.76667	-9
7.77500	-8
7.78333	-6
7.79167	-4
7.80000	-2
7.80833	1
7.81667	1
7.82500	1
7.83333	-2
7.84167	-5
7.85000	-7
7.85833	-6
7.86667	-5
7.87500	-5
7.88333	-4
7.89167	-4
7.90000	-4
7.90833	-5
7.91667	-6
7.92500	-7
7.93333	-10
7.94167	-13
7.95000	-14
7.95833	-13
7.96667	-11
7.97500	-8
7.98333	-6
7.99167	-6
8.00000	-9
8.00833	-13
8.01667	-18
8.02500	-22
8.03333	-23
8.04167	-22
8.05000	-20
8.05833	-17
8.06667	-16
8.07500	-17
8.08333	-18
8.09167	-18
8.10000	-15
8.10833	-13
8.11667	-10
8.12500	-8
8.13333	-8
8.14167	-8
8.15000	-8
8.15833	-8
8.16667	-8
8.17500	-10
8.18333	-13
8.19167	-16
8.20000	-20
8.20833	-22
8.21667	-24
8.22500	-24
8.23333	-22
8.24167	-19
8.25000	-15
8.25833	-13
8.26667	-11
8.27500	-11
8.28333	-12
8.29167	-12
8.30000	-11
8.30833	-9
8.31667	-8
8.32500	-7
8.33333	-8
8.34167	-9
8.35000	-8
8.35833	-6
8.36667	-2
8.37500	2
8.38333	4
8.39167	2
8.40000	-2
8.40833	-6
8.41667	-9
8.42500	-10
8.43333	-9
8.44167	-7
8.45000	-7
8.45833	-8
8.46667	-10
8.47500	-12
8.48333	-12
8.49167	-12
8.50000	-11
8.50833	-10
8.51667	-8
8.52500	-6
8.53333	-4
8.54167	-4
8.55000	-5
8.55833	-7
8.56667	-8
8.57500	-8
8.58333	-8
8.59167	-7
8.60000	-8
8.60833	-10
8.61667	-13
8.62500	-15
8.63333	-19
8.64167	-22
8.65000	-23
8.65833	-23
8.66667	-21
8.67500	-17
8.68333	-13
8.69167	-8
8.70000	-4
8.70833	-2
8.71667	-2
8.72500	-4
8.73333	-5
8.74167	-8
8.75000	-10
8.75833	-11
8.76667	-14
8.77500	-17
8.78333	-20
8.79167	-21
8.80000	-21
8.80833	-20
8.81667	-20
8.82500	-21
8.83333	-20
8.84167	-20
8.85000	-19
8.85833	-18
8.86667	-18
8.87500	-18
8.88333	-18
8.89167	-18
8.90000	-16
8.90833	-15
8.91667	-14
8.92500	-13
8.93333	-12
8.94167	-11
8.95000	-11
8.95833	-12
8.96667	-13
8.97500	-14
8.98333	-16
8.99167	-17
9.00000	-18
9.00833	-18
9.01667	-17
9.02500	-15
9.03333	-13
9.04167	-11
9.05000	-10
9.05833	-11
9.06667	-13
9.07500	-15
9.08333	-17
9.09167	-19
9.10000	-20
9.10833	-20
9.11667	-20
9.12500	-19
9.13333	-19
9.14167	-19
9.15000	-19
9.15833	-17
9.16667	-14
9.17500	-10
9.18333	-7
9.19167	-5
9.20000	-5
9.20833	-8
9.21667	-12
9.22500	-15
9.23333	-18
9.24167	-19
9.25000	-19
9.25833	-18
9.26667	-16
9.27500	-16
9.28333	-16
9.29167	-14
9.30000	-11
9.30833	-8
9.31667	-6
9.32500	-7
9.33333	-9
9.34167	-11
9.35000	-12
9.35833	-10
9.36667	-7
9.37500	-4
9.38333	-2
9.39167	-2
9.40000	-5
9.40833	-8
9.41667	-10
9.42500	-13
9.43333	-14
9.44167	-14
9.45000	-13
9.45833	-10
9.46667	-7
9.47500	-4
9.48333	-3
9.49167	-4
9.50000	-7
9.50833	-10
9.51667	-10
9.52500	-9
9.53333	-6
9.54167	-5
9.55000	-5
9.55833	-8
9.56667	-13
9.57500	-17
9.58333	-20
9.59167	-20
9.60000	-19
9.60833	-19
9.61667	-19
9.62500	-20
9.63333	-23
9.64167	-25
9.65000	-25
9.65833	-22
9.66667	-19
9.67500	-16
9.68333	-13
9.69167	-13
9.70000	-14
9.70833	-15
9.71667	-15
9.72500	-15
9.73333	-15
9.74167	-16
9.75000	-17
9.75833	-17
9.76667	-17
9.77500	-17
9.78333	-17
9.79167	-18
9.80000	-17
9.80833	-16
9.81667	-16
9.82500	-16
9.83333	-17
9.84167	-19
9.85000	-19
9.85833	-18
9.86667	-17
9.87500	-16
9.88333	-15
9.89167	-14
9.90000	-11
9.90833	-9
9.91667	-7
9.92500	-7
9.93333	-9
9.94167	-11
9.95000	-12
9.95833	-11
9.96667	-9
9.97500	-8
9.98333	-7
9.99167	-6
10.00000	-7
10.00833	-8
10.01667	-10
10.02500	-12
10.03333	-15
10.04167	-17
10.05000	-17
10.05833	-14
10.06667	-10
10.07500	-7
10.08333	-5
10.09167	-5
10.10000	-7
10.10833	-9
10.11667	-11
10.12500	-14
10.13333	-17
10.14167	-19
10.15000	-17
10.15833	-11
10.16667	-4
10.17500	1
10.18333	4
10.19167	5
10.20000	4
10.20833	3
10.21667	2
10.22500	-0
10.23333	-3
10.24167	-7
10.25000	-10
10.25833	-14
10.26667	-17
10.27500	-19
10.28333	-20
10.29167	-21
10.30000	-22
10.30833	-22
10.31667	-19
10.32500	-14
10.33333	-10
10.34167	-8
10.35000	-9
10.35833	-13
10.36667	-17
10.37500	-19
10.38333	-20
10.39167	-19
10.40000	-18
10.40833	-18
10.41667	-20
10.42500	-22
10.43333	-24
10.44167	-25
10.45000	-24
10.45833	-22
10.46667	-20
10.47500	-17
10.48333	-15
10.49167	-14
10.50000	-15
10.50833	-15
10.51667	-16
10.52500	-18
10.53333	-19
10.54167	-20
10.55000	-22
10.55833	-24
10.56667	-24
10.57500	-23
10.58333	-20
10.59167	-16
10.60000	-12
10.60833	-9
10.61667	-7
10.62500	-6
10.63333	-6
10.64167	-8
10.65000	-9
10.65833	-11
10.66667	-12
10.67500	-12
10.68333	-12
10.69167	-12
10.70000	-14
10.70833	-17
10.71667	-20
10.72500	-23
10.73333	-24
10.74167	-25
10.75000	-24
10.75833	-21
10.76667	-18
10.77500	-15
10.78333	-12
10.79167	-10
10.80000	-9
10.80833	-9
10.81667	-8
10.82500	-9
10.83333	-10
10.84167	-14
10.85000	-18
10.85833	-23
10.86667	-26
10.87500	-26
10.88333	-24
10.89167	-21
10.90000	-16
10.90833	-12
10.91667	-9
10.92500	-6
10.93333	-4
10.94167	-3
10.95000	-3
10.95833	-4
10.96667	-5
10.97500	-6
10.98333	-7
10.99167	-7
11.00000	-6
11.00833	-5
11.01667	-4
11.02500	-2
11.03333	-1
11.04167	-1
11.05000	-4
11.05833	-8
11.06667	-12
11.07500	-14
11.08333	-15
11.09167	-15
11.10000	-16
11.10833	-18
11.11667	-19
11.12500	-21
11.13333	-21
11.14167	-20
11.15000	-20
11.15833	-21
11.16667	-21
11.17500	-21
11.18333	-19
11.19167	-16
11.20000	-14
11.20833	-13
11.21667	-13
11.22500	-16
11.23333	-19
11.24167	-21
11.25000	-21
11.25833	-18
11.26667	-14
11.27500	-10
11.28333	-7
11.29167	-7
11.30000	-8
11.30833	-8
11.31667	-7
11.32500	-6
11.33333	-5
11.34167	-5
11.35000	-4
11.35833	-3
11.36667	-1
11.37500	1
11.38333	2
11.39167	1
11.40000	-1
11.40833	-4
11.41667	-7
11.42500	-9
11.43333	-10
11.44167	-10
11.45000	-9
11.45833	-9
11.46667	-9
11.47500	-10
11.48333	-12
11.49167	-12
11.50000	-10
11.50833	-8
11.51667	-6
11.52500	-5
11.53333	-5
11.54167	-6
11.55000	-6
11.55833	-7
11.56667	-8
11.57500	-10
11.58333	-13
11.59167	-15
11.60000	-17
11.60833	-19
11.61667	-22
11.62500	-24
11.63333	-25
11.64167	-25
11.65000	-25
11.65833	-23
11.66667	-22
11.67500	-20
11.68333	-19
11.69167	-19
11.70000	-19
11.70833	-18
11.71667	-16
11.72500	-14
11.73333	-13
11.74167	-12
11.75000	-11
11.75833	-10
11.76667	-8
11.77500	-7
11.78333	-7
11.79167	-10
11.80000	-13
11.80833	-14
11.81667	-13
11.82500	-11
11.83333	-9
11.84167	-7
11.85000	-7
11.85833	-8
11.86667	-10
11.87500	-13
11.88333	-17
11.89167	-21
11.90000	-23
11.90833	-22
11.91667	-19
11.92500	-14
11.93333	-10
11.94167	-6
11.95000	-5
11.95833	-6
11.96667	-9
11.97500	-14
11.98333	-17
11.99167	-19
12.00000	-18
12.00833	-15
12.01667	-11
12.02500	-8
12.03333	-7
12.04167	-7
12.05000	-7
12.05833	-7
12.06667	-8
12.07500	-11
12.08333	-15
12.09167	-19
12.10000	-22
12.10833	-23
12.11667	-21
12.12500	-19
12.13333	-16
12.14167	-14
12.15000	-13
12.15833	-13
12.16667	-13
12.17500	-12
12.18333	-11
12.19167	-11
12.20000	-13
12.20833	-16
12.21667	-20
12.22500	-23
12.23333	-23
12.24167	-21
12.25000	-19
12.25833	-17
12.26667	-16
12.27500	-15
12.28333	-15
12.29167	-15
12.30000	-14
12.30833	-13
12.31667	-14
12.32500	-16
12.33333	-18
12.34167	-20
12.35000	-21
12.35833	-20
12.36667	-18
12.37500	-17
12.38333	-17
12.39167	-18
12.40000	-20
12.40833	-21
12.41667	-23
12.42500	-23
12.43333	-22
12.44167	-20
12.45000	-16
12.45833	-13
12.46667	-10
12.47500	-8
12.48333	-6
12.49167	-5
12.50000	-3
12.50833	-3
12.51667	-5
12.52500	-9
12.53333	-12
12.54167	-15
12.55000	-15
12.55833	-14
12.56667	-11
12.57500	-8
12.58333	-4
12.59167	-2
12.60000	-0
12.60833	1
12.61667	1
12.62500	-0
12.63333	-2
12.64167	-4
12.65000	-5
12.65833	-5
12.66667	-5
12.67500	-4
12.68333	-4
12.69167	-7
12.70000	-11
12.70833	-13
12.71667	-13
12.72500	-11
12.73333	-10
12.74167	-11
12.75000	-11
12.75833	-12
12.76667	-11
12.77500	-6
12.78333	-2
12.79167	1
12.80000	1
12.80833	-2
12.81667	-7
12.82500	-13
12.83333	-18
12.84167	-21
12.85000	-23
12.85833	-22
12.86667	-20
12.87500	-17
12.88333	-15
12.89167	-14
12.90000	-15
12.90833	-16
12.91667	-16
12.92500	-15
12.93333	-13
12.94167	-11
12.95000	-9
12.95833	-10
12.96667	-13
12.97500	-16
12.98333	-19
12.99167	-20
13.00000	-18
13.00833	-14
13.01667	-11
13.02500	-7
13.03333	-5
13.04167	-5
13.05000	-6
13.05833	-7
13.06667	-10
13.07500	-13
13.08333	-16
13.09167	-20
13.10000	-22
13.10833	-23
13.11667	-21
13.12500	-18
13.13333	-16
13.14167	-14
13.15000	-14
13.15833	-15
13.16667	-18
13.17500	-19
13.18333	-20
13.19167	-18
13.20000	-15
13.20833	-13
13.21667	-14
13.22500	-16
13.23333	-20
13.24167	-23
13.25000	-23
13.25833	-20
13.26667	-17
13.27500	-15
13.28333	-13
13.29167	-12
13.30000	-10
13.30833	-9
13.31667	-7
13.32500	-5
13.33333	-5
13.34167	-6
13.35000	-7
13.35833	-7
13.36667	-9
13.37500	-10
13.38333	-11
13.39167	-10
13.40000	-7
13.40833	-2
13.41667	5
13.42500	10
13.43333	12
13.44167	10
13.45000	5
13.45833	-0
13.46667	-4
13.47500	-4
13.48333	-3
13.49167	0
13.50000	3
13.50833	5
13.51667	3
13.52500	1
13.53333	-2
13.54167	-4
13.55000	-4
13.55833	-2
13.56667	1
13.57500	4
13.58333	4
13.59167	1
13.60000	-4
13.60833	-10
13.61667	-16
13.62500	-19
13.63333	-17
13.64167	-13
13.65000	-9
13.65833	-6
13.66667	-4
13.67500	-3
13.68333	-2
13.69167	-1
13.70000	2
13.70833	4
13.71667	7
13.72500	9
13.73333	11
13.74167	13
13.75000	13
13.75833	11
13.76667	9
13.77500	8
13.78333	7
13.79167	7
13.80000	7
13.80833	8
13.81667	11
13.82500	15
13.83333	21
13.84167	26
13.85000	29
13.85833	30
13.86667	29
13.87500	26
13.88333	22
13.89167	17
13.90000	14
13.90833	13
13.91667	16
13.92500	21
13.93333	28
13.94167	35
13.95000	38
13.95833	37
13.96667	34
13.97500	29
13.98333	25
13.99167	23
14.00000	24
14.00833	26
14.01667	26
14.02500	26
14.03333	24
14.04167	23
14.05000	24
14.05833	27
14.06667	31
14.07500	35
14.08333	38
14.09167	39
14.10000	38
14.10833	38
14.11667	39
14.12500	41
14.13333	42
14.14167	43
14.15000	42
14.15833	41
14.16667	40
14.17500	42
14.18333	45
14.19167	47
14.20000	48
14.20833	48
14.21667	47
14.22500	45
14.23333	44
14.24167	43
14.25000	41
14.25833	39
14.26667	37
14.27500	37
14.28333	40
14.29167	44
14.30000	49
14.30833	52
14.31667	53
14.32500	52
14.33333	50
14.34167	48
14.35000	48
14.35833	50
14.36667	51
14.37500	50
14.38333	48
14.39167	45
14.40000	42
14.40833	40
14.41667	42
14.42500	44
14.43333	47
14.44167	49
14.45000	52
14.45833	54
14.46667	55
14.47500	55
14.48333	53
14.49167	52
14.50000	52
14.50833	51
14.51667	49
14.52500	46
14.53333	43
14.54167	40
14.55000	40
14.55833	41
14.56667	43
14.57500	45
14.58333	48
14.59167	51
14.60000	54
14.60833	55
14.61667	54
14.62500	51
14.63333	48
14.64167	47
14.65000	47
14.65833	49
14.66667	51
14.67500	53
14.68333	54
14.69167	54
14.70000	51
14.70833	48
14.71667	45
14.72500	43
14.73333	41
14.74167	40
14.75000	39
14.75833	40
14.76667	42
14.77500	45
14.78333	48
14.79167	50
14.80000	50
14.80833	51
14.81667	52
14.82500	53
14.83333	53
14.84167	52
14.85000	49
14.85833	45
14.86667	44
14.87500	45
14.88333	48
14.89167	51
14.90000	53
14.90833	53
14.91667	51
14.92500	47
14.93333	43
14.94167	39
14.95000	38
14.95833	38
14.96667	38
14.97500	39
14.98333	39
14.99167	38
15.00000	37
15.00833	37
15.01667	40
15.02500	43
15.03333	44
15.04167	44
15.05000	42
15.05833	41
15.06667	39
15.07500	38
15.08333	37
15.09167	35
15.10000	33
15.10833	32
15.11667	32
15.12500	34
15.13333	38
15.14167	43
15.15000	49
15.15833	53
15.16667	54
15.17500	50
15.18333	43
15.19167	34
15.20000	26
15.20833	21
15.21667	19
15.22500	20
15.23333	25
15.24167	30
15.25000	34
15.25833	37
15.26667	38
15.27500	39
15.28333	41
15.29167	43
15.30000	44
15.30833	44
15.31667	41
15.32500	38
15.33333	36
15.34167	35
15.35000	35
15.35833	34
15.36667	34
15.37500	35
15.38333	37
15.39167	39
15.40000	41
15.40833	42
15.41667	41
15.42500	39
15.43333	38
15.44167	37
15.45000	38
15.45833	42
15.46667	46
15.47500	48
15.48333	48
15.49167	46
15.50000	42
15.50833	39
15.51667	37
15.52500	34
15.53333	31
15.54167	28
15.55000	23
15.55833	19
15.56667	17
15.57500	20
15.58333	26
15.59167	32
15.60000	38
15.60833	41
15.61667	42
15.62500	41
15.63333	39
15.64167	37
15.65000	35
15.65833	33
15.66667	32
15.67500	31
15.68333	31
15.69167	32
15.70000	34
15.70833	38
15.71667	42
15.72500	46
15.73333	49
15.74167	50
15.75000	50
15.75833	50
15.76667	48
15.77500	48
15.78333	49
15.79167	51
15.80000	53
15.80833	55
15.81667	58
15.82500	58
15.83333	57
15.84167	53
15.85000	47
15.85833	40
15.86667	34
15.87500	29
15.88333	26
15.89167	28
15.90000	33
15.90833	39
15.91667	44
15.92500	47
15.93333	48
15.94167	47
15.95000	47
15.95833	48
15.96667	51
15.97500	54
15.98333	58
15.99167	63
16.00000	68
16.00833	71
16.01667	73
16.02500	73
16.03333	69
16.04167	64
16.05000	59
16.05833	54
16.06667	50
16.07500	47
16.08333	44
16.09167	42
16.10000	39
16.10833	39
16.11667	40
16.12500	43
16.13333	46
16.14167	49
16.15000	51
16.15833	52
16.16667	53
16.17500	53
16.18333	51
16.19167	47
16.20000	42
16.20833	39
16.21667	36
16.22500	36
16.23333	39
16.24167	43
16.25000	49
16.25833	54
16.26667	58
16.27500	60
16.28333	62
16.29167	64
16.30000	66
16.30833	66
16.31667	65
16.32500	63
16.33333	61
16.34167	58
16.35000	57
16.35833	55
16.36667	55
16.37500	56
16.38333	57
16.39167	59
16.40000	59
16.40833	59
16.41667	58
16.42500	57
16.43333	55
16.44167	54
16.45000	51
16.45833	47
16.46667	43
16.47500	40
16.48333	37
16.49167	36
16.50000	36
16.50833	36
16.51667	36
16.52500	35
16.53333	36
16.54167	38
16.55000	41
16.55833	46
16.56667	50
16.57500	54
16.58333	58
16.59167	59
16.60000	58
16.60833	56
16.61667	52
16.62500	49
16.63333	46
16.64167	45
16.65000	44
16.65833	42
16.66667	39
16.67500	36
16.68333	35
16.69167	35
16.70000	37
16.70833	40
16.71667	42
16.72500	43
16.73333	44
16.74167	45
16.75000	46
16.75833	45
16.76667	44
16.77500	43
16.78333	41
16.79167	41
16.80000	43
16.80833	45
16.81667	48
16.82500	50
16.83333	50
16.84167	48
16.85000	43
16.85833	36
16.86667	31
16.87500	28
16.88333	27
16.89167	28
16.90000	30
16.90833	32
16.91667	32
16.92500	29
16.93333	24
16.94167	18
16.95000	15
16.95833	15
16.96667	17
16.97500	22
16.98333	28
16.99167	32
17.00000	35
17.00833	38
17.01667	43
17.02500	47
17.03333	51
17.04167	52
17.05000	50
17.05833	47
17.06667	44
17.07500	40
17.08333	37
17.09167	35
17.10000	32
17.10833	30
17.11667	30
17.12500	32
17.13333	35
17.14167	38
17.15000	42
17.15833	46
17.16667	51
17.17500	57
17.18333	62
17.19167	64
17.20000	64
17.20833	63
17.21667	61
17.22500	60
17.23333	60
17.24167	61
17.25000	61
17.25833	60
17.26667	57
17.27500	54
17.28333	51
17.29167	49
17.30000	49
17.30833	50
17.31667	52
17.32500	53
17.33333	53
17.34167	52
17.35000	50
17.35833	50
17.36667	49
17.37500	48
17.38333	47
17.39167	46
17.40000	45
17.40833	45
17.41667	48
17.42500	51
17.43333	53
17.44167	55
17.45000	55
17.45833	52
17.46667	50
17.47500	49
17.48333	49
17.49167	50
17.50000	51
17.50833	51
17.51667	49
17.52500	46
17.53333	43
17.54167	41
17.55000	40
17.55833	41
17.56667	43
17.57500	48
17.58333	53
17.59167	56
17.60000	57
17.60833	56
17.61667	54
17.62500	53
17.63333	53
17.64167	54
17.65000	55
17.65833	55
17.66667	56
17.67500	59
17.68333	64
17.69167	69
17.70000	73
17.70833	75
17.71667	74
17.72500	72
17.73333	70
17.74167	67
17.75000	66
17.75833	67
17.76667	68
17.77500	69
17.78333	70
17.79167	71
17.80000	72
17.80833	72
17.81667	73
17.82500	72
17.83333	69
17.84167	66
17.85000	64
17.85833	66
17.86667	68
17.87500	71
17.88333	73
17.89167	73
17.90000	72
17.90833	70
17.91667	68
17.92500	66
17.93333	64
17.94167	63
17.95000	62
17.95833	63
17.96667	65
17.97500	69
17.98333	73
17.99167	78
18.00000	81
18.00833	81
18.01667	79
18.02500	76
18.03333	74
18.04167	74
18.05000	76
18.05833	78
18.06667	79
18.07500	77
18.08333	74
18.09167	69
18.10000	65
18.10833	61
18.11667	60
18.12500	59
18.13333	59
18.14167	60
18.15000	60
18.15833	61
18.16667	63
18.17500	64
18.18333	66
18.19167	67
18.20000	69
18.20833	71
18.21667	73
18.22500	74
18.23333	76
18.24167	77
18.25000	77
18.25833	76
18.26667	75
18.27500	75
18.28333	77
18.29167	80
18.30000	84
18.30833	87
18.31667	88
18.32500	88
18.33333	88
18.34167	87
18.35000	87
18.35833	87
18.36667	87
18.37500	86
18.38333	84
18.39167	82
18.40000	80
18.40833	78
18.41667	76
18.42500	75
18.43333	74
18.44167	74
18.45000	74
18.45833	75
18.46667	77
18.47500	78
18.48333	78
18.49167	78
18.50000	75
18.50833	72
18.51667	70
18.52500	67
18.53333	66
18.54167	66
18.55000	69
18.55833	75
18.56667	82
18.57500	91
18.58333	97
18.59167	101
18.60000	101
18.60833	99
18.61667	95
18.62500	90
18.63333	86
18.64167	82
18.65000	79
18.65833	78
18.66667	78
18.67500	81
18.68333	84
18.69167	88
18.70000	92
18.70833	96
18.71667	98
18.72500	98
18.73333	97
18.74167	96
18.75000	96
18.75833	95
18.76667	95
18.77500	95
18.78333	93
18.79167	91
18.80000	90
18.80833	90
18.81667	93
18.82500	98
18.83333	101
18.84167	105
18.85000	109
18.85833	114
18.86667	118
18.87500	122
18.88333	125
18.89167	125
18.90000	125
18.90833	126
18.91667	130
18.92500	134
18.93333	139
18.94167	143
18.95000	144
18.95833	143
18.96667	141
18.97500	139
18.98333	139
18.99167	142
19.00000	146
19.00833	148
19.01667	149
19.02500	149
19.03333	149
19.04167	151
19.05000	155
19.05833	160
19.06667	166
19.07500	172
19.08333	178
19.09167	185
19.10000	192
19.10833	199
19.11667	205
19.12500	211
19.13333	216
19.14167	220
19.15000	224
19.15833	228
19.16667	231
19.17500	235
19.18333	239
19.19167	246
19.20000	255
19.20833	265
19.21667	277
19.22500	289
19.23333	301
19.24167	312
19.25000	323
19.25833	335
19.26667	348
19.27500	361
19.28333	376
19.29167	392
19.30000	409
19.30833	427
19.31667	447
19.32500	468
19.33333	491
19.34167	515
19.35000	540
19.35833	567
19.36667	593
19.37500	619
19.38333	646
19.39167	673
19.40000	702
19.40833	734
19.41667	771
19.42500	810
19.43333	854
19.44167	900
19.45000	948
19.45833	1001
19.46667	1058
19.47500	1120
19.48333	1185
19.49167	1252
19.50000	1319
19.50833	1388
19.51667	1461
19.52500	1538
19.53333	1624
19.54167	1715
19.55000	1813
19.55833	1919
19.56667	2030
19.57500	2152
19.58333	2278
19.59167	2411
19.60000	2551
19.60833	2699
19.61667	2860
19.62500	3028
19.63333	3211
19.64167	3404
19.65000	3605
19.65833	3821
19.66667	4042
19.67500	4280
19.68333	4526
19.69167	4788
19.70000	5065
19.70833	5353
19.71667	5661
19.72500	5977
19.73333	6313
19.74167	6662
19.75000	7027
19.75833	7417
19.76667	7816
19.77500	8243
19.78333	8679
19.79167	9135
19.80000	9608
19.80833	10092
19.81667	10604
19.82500	11124
19.83333	11673
19.84167	12241
19.85000	12832
19.85833	13458
19.86667	14092
19.87500	14761
19.88333	15436
19.89167	16133
19.90000	16851
19.90833	17580
19.91667	18350
19.92500	19126
19.93333	19942
19.94167	20775
19.95000	21628
19.95833	22514
19.96667	23397
19.97500	24313
19.98333	25228
19.99167	26166
20.00000	27127
20.00833	28094
20.01667	29106
20.02500	30116
20.03333	31164
20.04167	32220
20.05000	33282
20.05833	34371
20.06667	35441
20.07500	36540
20.08333	37629
20.09167	38737
20.10000	39862
20.10833	40980
20.11667	42135
20.12500	43271
20.13333	44435
20.14167	45593
20.15000	46744
20.15833	47910
20.16667	49044
20.17500	50199
20.18333	51331
20.19167	52470
20.20000	53614
20.20833	54735
20.21667	55875
20.22500	56981
20.23333	58094
20.24167	59187
20.25000	60259
20.25833	61332
20.26667	62365
20.27500	63402
20.28333	64404
20.29167	65394
20.30000	66372
20.30833	67312
20.31667	68250
20.32500	69143
20.33333	70023
20.34167	70871
20.35000	71683
20.35833	72478
20.36667	73224
20.37500	73957
20.38333	74649
20.39167	75314
20.40000	75953
20.40833	76551
20.41667	77129
20.42500	77661
20.43333	78163
20.44167	78625
20.45000	79042
20.45833	79427
20.46667	79764
20.47500	80071
20.48333	80338
20.49167	80572
20.50000	80774
20.50833	80934
20.51667	81058
20.52500	81139
20.53333	81178
20.54167	81176
20.55000	81133
20.55833	81052
20.56667	80933
20.57500	80773
20.58333	80578
20.59167	80342
20.60000	80068
20.60833	79760
20.61667	79408
20.62500	79029
20.63333	78609
20.64167	78162
20.65000	77686
20.65833	77173
20.66667	76640
20.67500	76064
20.68333	75467
20.69167	74833
20.70000	74167
20.70833	73481
20.71667	72752
20.72500	72015
20.73333	71242
20.74167	70455
20.75000	69653
20.75833	68822
20.76667	67991
20.77500	67123
20.78333	66249
20.79167	65346
20.80000	64417
20.80833	63487
20.81667	62521
20.82500	61569
20.83333	60596
20.84167	59626
20.85000	58654
20.85833	57661
20.86667	56684
20.87500	55676
20.88333	54679
20.89167	53668
20.90000	52646
20.90833	51639
20.91667	50610
20.92500	49609
20.93333	48599
20.94167	47603
20.95000	46618
20.95833	45621
20.96667	44650
20.97500	43659
20.98333	42691
20.99167	41723
21.00000	40759
21.00833	39823
21.01667	38880
21.02500	37973
21.03333	37067
21.04167	36181
21.05000	35312
21.05833	34441
21.06667	33597
21.07500	32743
21.08333	31914
21.09167	31095
21.10000	30288
21.10833	29513
21.11667	28742
21.12500	28006
21.13333	27278
21.14167	26572
21.15000	25887
21.15833	25206
21.16667	24554
21.17500	23899
21.18333	23270
21.19167	22653
21.20000	22050
21.20833	21475
21.21667	20908
21.22500	20370
21.23333	19840
21.24167	19328
21.25000	18832
21.25833	18343
21.26667	17878
21.27500	17417
21.28333	16977
21.29167	16550
21.30000	16134
21.30833	15740
21.31667	15352
21.32500	14986
21.33333	14627
21.34167	14283
21.35000	13954
21.35833	13632
21.36667	13329
21.37500	13032
21.38333	12750
21.39167	12478
21.40000	12213
21.40833	11961
21.41667	11712
21.42500	11476
21.43333	11244
21.44167	11022
21.45000	10809
21.45833	10602
21.46667	10407
21.47500	10216
21.48333	10036
21.49167	9863
21.50000	9695
21.50833	9535
21.51667	9378
21.52500	9230
21.53333	9083
21.54167	8943
21.55000	8810
21.55833	8680
21.56667	8559
21.57500	8439
21.58333	8325
21.59167	8213
21.60000	8104
21.60833	8001
21.61667	7901
21.62500	7805
21.63333	7711
21.64167	7619
21.65000	7531
21.65833	7443
21.66667	7361
21.67500	7279
21.68333	7199
21.69167	7121
21.70000	7043
21.70833	6969
21.71667	6896
21.72500	6826
21.73333	6758
21.74167	6693
21.75000	6630
21.75833	6568
21.76667	6508
21.77500	6448
21.78333	6390
21.79167	6331
21.80000	6273
21.80833	6214
21.81667	6155
21.82500	6100
21.83333	6047
21.84167	5998
21.85000	5952
21.85833	5906
21.86667	5861
21.87500	5815
21.88333	5769
21.89167	5726
21.90000	5683
21.90833	5644
21.91667	5607
21.92500	5572
21.93333	5538
21.94167	5504
21.95000	5470
21.95833	5434
21.96667	5401
21.97500	5367
21.98333	5332
21.99167	5298
22.00000	5268
22.00833	5239
22.01667	5211
22.02500	5184
22.03333	5158
22.04167	5130
22.05000	5102
22.05833	5077
22.06667	5053
22.07500	5028
22.08333	5002
22.09167	4975
22.10000	4948
22.10833	4922
22.11667	4897
22.12500	4875
22.13333	4853
22.14167	4833
22.15000	4812
22.15833	4790
22.16667	4768
22.17500	4748
22.18333	4730
22.19167	4711
22.20000	4691
22.20833	4671
22.21667	4651
22.22500	4631
22.23333	4612
22.24167	4595
22.25000	4577
22.25833	4556
22.26667	4537
22.27500	4517
22.28333	4495
22.29167	4474
22.30000	4455
22.30833	4435
22.31667	4412
22.32500	4389
22.33333	4366
22.34167	4342
22.35000	4319
22.35833	4300
22.36667	4282
22.37500	4265
22.38333	4247
22.39167	4229
22.40000	4207
22.40833	4184
22.41667	4161
22.42500	4139
22.43333	4116
22.44167	4093
22.45000	4070
22.45833	4046
22.46667	4021
22.47500	3993
22.48333	3964
22.49167	3935
22.50000	3905
22.50833	3876
22.51667	3848
22.52500	3822
22.53333	3795
22.54167	3768
22.55000	3742
22.55833	3714
22.56667	3688
22.57500	3662
22.58333	3636
22.59167	3610
22.60000	3584
22.60833	3558
22.61667	3532
22.62500	3507
22.63333	3484
22.64167	3462
22.65000	3439
22.65833	3413
22.66667	3384
22.67500	3355
22.68333	3328
22.69167	3301
22.70000	3276
22.70833	3252
22.71667	3229
22.72500	3205
22.73333	3181
22.74167	3155
22.75000	3128
22.75833	3098
22.76667	3070
22.77500	3043
22.78333	3021
22.79167	3002
22.80000	2985
22.80833	2968
22.81667	2949
22.82500	2929
22.83333	2909
22.84167	2887
22.85000	2864
22.85833	2839
22.86667	2814
22.87500	2788
22.88333	2762
22.89167	2739
22.90000	2717
22.90833	2698
22.91667	2680
22.92500	2665
22.93333	2653
22.94167	2644
22.95000	2635
22.95833	2626
22.96667	2615
22.97500	2603
22.98333	2589
22.99167	2574
23.00000	2559
23.00833	2543
23.01667	2526
23.02500	2511
23.03333	2497
23.04167	2484
23.05000	2472
23.05833	2459
23.06667	2448
23.07500	2437
23.08333	2428
23.09167	2419
23.10000	2411
23.10833	2402
23.11667	2392
23.12500	2383
23.13333	2374
23.14167	2366
23.15000	2358
23.15833	2351
23.16667	2345
23.17500	2338
23.18333	2332
23.19167	2326
23.20000	2320
23.20833	2313
23.21667	2304
23.22500	2294
23.23333	2284
23.24167	2273
23.25000	2264
23.25833	2257
23.26667	2252
23.27500	2247
23.28333	2242
23.29167	2236
23.30000	2228
23.30833	2222
23.31667	2217
23.32500	2213
23.33333	2208
23.34167	2203
23.35000	2199
23.35833	2195
23.36667	2192
23.37500	2189
23.38333	2186
23.39167	2179
23.40000	2170
23.40833	2160
23.41667	2150
23.42500	2140
23.43333	2128
23.44167	2116
23.45000	2105
23.45833	2095
23.46667	2089
23.47500	2086
23.48333	2086
23.49167	2086
23.50000	2084
23.50833	2080
23.51667	2072
23.52500	2063
23.53333	2055
23.54167	2047
23.55000	2042
23.55833	2037
23.56667	2032
23.57500	2026
23.58333	2020
23.59167	2014
23.60000	2007
23.60833	2000
23.61667	1993
23.62500	1984
23.63333	1974
23.64167	1963
23.65000	1952
23.65833	1943
23.66667	1934
23.67500	1926
23.68333	1919
23.69167	1913
23.70000	1907
23.70833	1900
23.71667	1893
23.72500	1885
23.73333	1876
23.74167	1865
23.75000	1854
23.75833	1843
23.76667	1833
23.77500	1824
23.78333	1817
23.79167	1812
23.80000	1810
23.80833	1806
23.81667	1800
23.82500	1792
23.83333	1784
23.84167	1777
23.85000	1772
23.85833	1767
23.86667	1761
23.87500	1754
23.88333	1747
23.89167	1739
23.90000	1731
23.90833	1725
23.91667	1720
23.92500	1717
23.93333	1715
23.94167	1715
23.95000	1713
23.95833	1710
23.96667	1704
23.97500	1697
23.98333	1691
23.99167	1686
24.00000	1682
24.00833	1680
24.01667	1680
24.02500	1681
24.03333	1681
24.04167	1681
24.05000	1682
24.05833	1685
24.06667	1689
24.07500	1695
24.08333	1701
24.09167	1707
24.10000	1711
24.10833	1713
24.11667	1713
24.12500	1711
24.13333	1711
24.14167	1712
24.15000	1716
24.15833	1722
24.16667	1731
24.17500	1741
24.18333	1750
24.19167	1759
24.20000	1766
24.20833	1772
24.21667	1780
24.22500	1787
24.23333	1795
24.24167	1803
24.25000	1811
24.25833	1817
24.26667	1823
24.27500	1830
24.28333	1838
24.29167	1847
24.30000	1856
24.30833	1867
24.31667	1880
24.32500	1892
24.33333	1905
24.34167	1917
24.35000	1929
24.35833	1941
24.36667	1952
24.37500	1965
24.38333	1977
24.39167	1989
24.40000	2000
24.40833	2010
24.41667	2019
24.42500	2029
24.43333	2039
24.44167	2051
24.45000	2063
24.45833	2075
24.46667	2087
24.47500	2098
24.48333	2109
24.49167	2121
24.50000	2133
24.50833	2147
24.51667	2162
24.52500	2178
24.53333	2194
24.54167	2208
24.55000	2217
24.55833	2223
24.56667	2228
24.57500	2235
24.58333	2245
24.59167	2257
24.60000	2270
24.60833	2279
24.61667	2286
24.62500	2292
24.63333	2296
24.64167	2300
24.65000	2303
24.65833	2306
24.66667	2309
24.67500	2313
24.68333	2316
24.69167	2319
24.70000	2321
24.70833	2320
24.71667	2316
24.72500	2311
24.73333	2307
24.74167	2304
24.75000	2304
24.75833	2308
24.76667	2311
24.77500	2311
24.78333	2308
24.79167	2302
24.80000	2295
24.80833	2289
24.81667	2284
24.82500	2280
24.83333	2276
24.84167	2271
24.85000	2266
24.85833	2260
24.86667	2253
24.87500	2245
24.88333	2237
24.89167	2231
24.90000	2226
24.90833	2219
24.91667	2211
24.92500	2201
24.93333	2189
24.94167	2177
24.95000	2164
24.95833	2150
24.96667	2135
24.97500	2118
24.98333	2103
24.99167	2091
25.00000	2080
25.00833	2071
25.01667	2062
25.02500	2052
25.03333	2040
25.04167	2027
25.05000	2013
25.05833	2000
25.06667	1985
25.07500	1969
25.08333	1954
25.09167	1939
25.10000	1925
25.10833	1914
25.11667	1906
25.12500	1900
25.13333	1894
25.14167	1884
25.15000	1871
25.15833	1854
25.16667	1837
25.17500	1821
25.18333	1805
25.19167	1791
25.20000	1778
25.20833	1763
25.21667	1748
25.22500	1733
25.23333	1719
25.24167	1707
25.25000	1697
25.25833	1687
25.26667	1677
25.27500	1666
25.28333	1655
25.29167	1643
25.30000	1630
25.30833	1617
25.31667	1603
25.32500	1591
25.33333	1580
25.34167	1570
25.35000	1563
25.35833	1557
25.36667	1552
25.37500	1548
25.38333	1542
25.39167	1535
25.40000	1526
25.40833	1516
25.41667	1506
25.42500	1497
25.43333	1489
25.44167	1481
25.45000	1473
25.45833	1466
25.46667	1457
25.47500	1448
25.48333	1440
25.49167	1434
25.50000	1431
25.50833	1431
25.51667	1431
25.52500	1430
25.53333	1425
25.54167	1418
25.55000	1410
25.55833	1403
25.56667	1395
25.57500	1386
25.58333	1377
25.59167	1366
25.60000	1356
25.60833	1348
25.61667	1346
25.62500	1347
25.63333	1351
25.64167	1354
25.65000	1354
25.65833	1350
25.66667	1343
25.67500	1335
25.68333	1327
25.69167	1320
25.70000	1315
25.70833	1312
25.71667	1310
25.72500	1310
25.73333	1309
25.74167	1307
25.75000	1305
25.75833	1302
25.76667	1300
25.77500	1300
25.78333	1299
25.79167	1297
25.80000	1293
25.80833	1289
25.81667	1286
25.82500	1285
25.83333	1285
25.84167	1284
25.85000	1283
25.85833	1282
25.86667	1282
25.87500	1284
25.88333	1286
25.89167	1286
25.90000	1284
25.90833	1281
25.91667	1277
25.92500	1275
25.93333	1274
25.94167	1274
25.95000	1276
25.95833	1278
25.96667	1281
25.97500	1285
25.98333	1288
25.99167	1290
26.00000	1292
26.00833	1293
26.01667	1294
26.02500	1295
26.03333	1296
26.04167	1300
26.05000	1305
26.05833	1311
26.06667	1318
26.07500	1325
26.08333	1330
26.09167	1334
26.10000	1338
26.10833	1342
26.11667	1346
26.12500	1350
26.13333	1353
26.14167	1357
26.15000	1361
26.15833	1366
26.16667	1371
26.17500	1377
26.18333	1383
26.19167	1390
26.20000	1397
26.20833	1406
26.21667	1416
26.22500	1426
26.23333	1435
26.24167	1443
26.25000	1449
26.25833	1454
26.26667	1459
26.27500	1465
26.28333	1472
26.29167	1481
26.30000	1491
26.30833	1501
26.31667	1511
26.32500	1520
26.33333	1527
26.34167	1533
26.35000	1539
26.35833	1546
26.36667	1554
26.37500	1564
26.38333	1574
26.39167	1581
26.40000	1588
26.40833	1596
26.41667	1604
26.42500	1615
26.43333	1626
26.44167	1637
26.45000	1647
26.45833	1654
26.46667	1661
26.47500	1668
26.48333	1676
26.49167	1686
26.50000	1698
26.50833	1712
26.51667	1727
26.52500	1741
26.53333	1752
26.54167	1760
26.55000	1765
26.55833	1769
26.56667	1774
26.57500	1781
26.58333	1789
26.59167	1799
26.60000	1808
26.60833	1816
26.61667	1822
26.62500	1826
26.63333	1828
26.64167	1828
26.65000	1829
26.65833	1832
26.66667	1838
26.67500	1849
26.68333	1861
26.69167	1871
26.70000	1878
26.70833	1881
26.71667	1881
26.72500	1878
26.73333	1875
26.74167	1872
26.75000	1870
26.75833	1868
26.76667	1868
26.77500	1871
26.78333	1874
26.79167	1876
26.80000	1877
26.80833	1876
26.81667	1875
26.82500	1872
26.83333	1870
26.84167	1869
26.85000	1868
26.85833	1868
26.86667	1868
26.87500	1867
26.88333	1864
26.89167	1860
26.90000	1854
26.90833	1849
26.91667	1846
26.92500	1843
26.93333	1841
26.94167	1838
26.95000	1833
26.95833	1827
26.96667	1820
26.97500	1813
26.98333	1805
26.99167	1797
27.00000	1789
27.00833	1782
27.01667	1774
27.02500	1766
27.03333	1757
27.04167	1749
27.05000	1740
27.05833	1731
27.06667	1723
27.07500	1716
27.08333	1710
27.09167	1706
27.10000	1701
27.10833	1697
27.11667	1692
27.12500	1687
27.13333	1682
27.14167	1676
27.15000	1669
27.15833	1662
27.16667	1655
27.17500	1648
27.18333	1643
27.19167	1636
27.20000	1629
27.20833	1620
27.21667	1610
27.22500	1602
27.23333	1596
27.24167	1592
27.25000	1588
27.25833	1585
27.26667	1581
27.27500	1577
27.28333	1571
27.29167	1566
27.30000	1561
27.30833	1556
27.31667	1549
27.32500	1542
27.33333	1535
27.34167	1528
27.35000	1521
27.35833	1515
27.36667	1511
27.37500	1508
27.38333	1507
27.39167	1507
27.40000	1508
27.40833	1507
27.41667	1505
27.42500	1502
27.43333	1498
27.44167	1494
27.45000	1491
27.45833	1490
27.46667	1488
27.47500	1487
27.48333	1486
27.49167	1486
27.50000	1486
27.50833	1486
27.51667	1486
27.52500	1486
27.53333	1484
27.54167	1483
27.55000	1483
27.55833	1486
27.56667	1491
27.57500	1498
27.58333	1504
27.59167	1509
27.60000	1511
27.60833	1511
27.61667	1512
27.62500	1514
27.63333	1519
27.64167	1526
27.65000	1534
27.65833	1542
27.66667	1548
27.67500	1554
27.68333	1562
27.69167	1572
27.70000	1584
27.70833	1596
27.71667	1609
27.72500	1623
27.73333	1638
27.74167	1653
27.75000	1667
27.75833	1682
27.76667	1697
27.77500	1712
27.78333	1726
27.79167	1738
27.80000	1748
27.80833	1757
27.81667	1766
27.82500	1775
27.83333	1785
27.84167	1797
27.85000	1809
27.85833	1822
27.86667	1836
27.87500	1854
27.88333	1872
27.89167	1891
27.90000	1910
27.90833	1930
27.91667	1952
27.92500	1973
27.93333	1996
27.94167	2019
27.95000	2041
27.95833	2063
27.96667	2085
27.97500	2106
27.98333	2125
27.99167	2144
28.00000	2162
28.00833	2180
28.01667	2198
28.02500	2216
28.03333	2237
28.04167	2259
28.05000	2282
28.05833	2308
28.06667	2333
28.07500	2357
28.08333	2379
28.09167	2399
28.10000	2417
28.10833	2434
28.11667	2450
28.12500	2467
28.13333	2486
28.14167	2506
28.15000	2526
28.15833	2548
28.16667	2570
28.17500	2591
28.18333	2612
28.19167	2630
28.20000	2647
28.20833	2662
28.21667	2678
28.22500	2692
28.23333	2706
28.24167	2720
28.25000	2733
28.25833	2745
28.26667	2758
28.27500	2773
28.28333	2786
28.29167	2796
28.30000	2805
28.30833	2812
28.31667	2819
28.32500	2827
28.33333	2837
28.34167	2846
28.35000	2854
28.35833	2861
28.36667	2867
28.37500	2872
28.38333	2878
28.39167	2884
28.40000	2890
28.40833	2894
28.41667	2896
28.42500	2896
28.43333	2893
28.44167	2889
28.45000	2885
28.45833	2882
28.46667	2879
28.47500	2878
28.48333	2878
28.49167	2878
28.50000	2879
28.50833	2880
28.51667	2881
28.52500	2879
28.53333	2874
28.54167	2866
28.55000	2858
28.55833	2848
28.56667	2839
28.57500	2831
28.58333	2821
28.59167	2811
28.60000	2801
28.60833	2791
28.61667	2781
28.62500	2770
28.63333	2760
28.64167	2750
28.65000	2740
28.65833	2730
28.66667	2718
28.67500	2706
28.68333	2694
28.69167	2682
28.70000	2671
28.70833	2662
28.71667	2654
28.72500	2645
28.73333	2635
28.74167	2624
28.75000	2610
28.75833	2596
28.76667	2582
28.77500	2568
28.78333	2556
28.79167	2543
28.80000	2529
28.80833	2515
28.81667	2500
28.82500	2486
28.83333	2474
28.84167	2464
28.85000	2456
28.85833	2448
28.86667	2440
28.87500	2430
28.88333	2421
28.89167	2413
28.90000	2405
28.90833	2398
28.91667	2391
28.92500	2384
28.93333	2377
28.94167	2371
28.95000	2366
28.95833	2360
28.96667	2355
28.97500	2350
28.98333	2346
28.99167	2344
29.00000	2341
29.00833	2337
29.01667	2331
29.02500	2323
29.03333	2314
29.04167	2307
29.05000	2301
29.05833	2297
29.06667	2295
29.07500	2295
29.08333	2296
29.09167	2298
29.10000	2300
29.10833	2301
29.11667	2301
29.12500	2301
29.13333	2303
29.14167	2306
29.15000	2309
29.15833	2312
29.16667	2315
29.17500	2320
29.18333	2326
29.19167	2335
29.20000	2346
29.20833	2357
29.21667	2366
29.22500	2374
29.23333	2381
29.24167	2388
29.25000	2396
29.25833	2406
29.26667	2418
29.27500	2431
29.28333	2445
29.29167	2460
29.30000	2477
29.30833	2494
29.31667	2510
29.32500	2525
29.33333	2537
29.34167	2548
29.35000	2558
29.35833	2569
29.36667	2584
29.37500	2605
29.38333	2628
29.39167	2652
29.40000	2678
29.40833	2702
29.41667	2726
29.42500	2749
29.43333	2772
29.44167	2794
29.45000	2816
29.45833	2839
29.46667	2865
29.47500	2895
29.48333	2927
29.49167	2960
29.50000	2996
29.50833	3032
29.51667	3069
29.52500	3107
29.53333	3148
29.54167	3190
29.55000	3232
29.55833	3276
29.56667	3320
29.57500	3365
29.58333	3411
29.59167	3460
29.60000	3511
29.60833	3567
29.61667	3630
29.62500	3697
29.63333	3770
29.64167	3845
29.65000	3920
29.65833	3996
29.66667	4072
29.67500	4151
29.68333	4233
29.69167	4320
29.70000	4414
29.70833	4513
29.71667	4620
29.72500	4731
29.73333	4848
29.74167	4972
29.75000	5101
29.75833	5238
29.76667	5378
29.77500	5528
29.78333	5682
29.79167	5845
29.80000	6017
29.80833	6195
29.81667	6385
29.82500	6579
29.83333	6782
29.84167	6992
29.85000	7211
29.85833	7446
29.86667	7682
29.87500	7945
29.88333	8247
29.89167	8561
29.90000	8862
29.90833	9160
29.91667	9473
29.92500	9785
29.93333	10117
29.94167	10506
29.95000	10923
29.95833	11331
29.96667	11728
29.97500	12151
29.98333	12580
29.99167	13020
30.00000	13527
30.00833	14074
30.01667	14612
30.02500	15126
30.03333	15660
30.04167	16211
30.05000	16766
30.05833	17401
30.06667	18098
30.07500	18792
30.08333	19448
30.09167	20111
30.10000	20802
30.10833	21510
30.11667	22290
30.12500	23133
30.13333	23975
30.14167	24760
30.15000	25516
30.15833	26366
30.16667	27299
30.17500	28229
30.18333	29106
30.19167	29990
30.20000	30904
30.20833	31828
30.21667	32833
30.22500	33905
30.23333	34963
30.24167	35955
30.25000	36935
30.25833	37957
30.26667	38951
30.27500	40003
30.28333	41169
30.29167	42339
30.30000	43422
30.30833	44455
30.31667	45524
30.32500	46590
30.33333	47692
30.34167	48805
30.35000	49915
30.35833	51047
30.36667	52122
30.37500	53229
30.38333	54428
30.39167	55607
30.40000	56692
30.40833	57717
30.41667	58769
30.42500	59807
30.43333	60866
30.44167	61922
30.45000	62954
30.45833	63989
30.46667	64983
30.47500	65978
30.48333	66944
30.49167	67897
30.50000	68843
30.50833	69752
30.51667	70660
30.52500	71527
30.53333	72382
30.54167	73211
30.55000	74004
30.55833	74783
30.56667	75514
30.57500	76230
30.58333	76907
30.59167	77555
30.60000	78181
30.60833	78766
30.61667	79334
30.62500	79860
30.63333	80361
30.64167	80830
30.65000	81256
30.65833	81654
30.66667	82009
30.67500	82336
30.68333	82625
30.69167	82878
30.70000	83097
30.70833	83273
30.71667	83413
30.72500	83512
30.73333	83572
30.74167	83595
30.75000	83580
30.75833	83531
30.76667	83448
30.77500	83327
30.78333	83174
30.79167	82981
30.80000	82749
30.80833	82486
30.81667	82181
30.82500	81850
30.83333	81481
30.84167	81082
30.85000	80652
30.85833	80181
30.86667	79691
30.87500	79159
30.88333	78605
30.89167	78017
30.90000	77391
30.90833	76745
30.91667	76053
30.92500	75352
30.93333	74618
30.94167	73867
30.95000	73103
30.95833	72305
30.96667	71503
30.97500	70661
30.98333	69808
30.99167	68930
31.00000	68023
31.00833	67117
31.01667	66176
31.02500	65244
31.03333	64289
31.04167	63327
31.05000	62366
31.05833	61380
31.06667	60409
31.07500	59411
31.08333	58418
31.09167	57413
31.10000	56389
31.10833	55380
31.11667	54345
31.12500	53333
31.13333	52311
31.14167	51293
31.15000	50290
31.15833	49272
31.16667	48282
31.17500	47273
31.18333	46281
31.19167	45290
31.20000	44293
31.20833	43323
31.21667	42339
31.22500	41387
31.23333	40434
31.24167	39497
31.25000	38581
31.25833	37660
31.26667	36769
31.27500	35870
31.28333	34991
31.29167	34122
31.30000	33257
31.30833	32422
31.31667	31585
31.32500	30782
31.33333	29988
31.34167	29212
31.35000	28461
31.35833	27711
31.36667	26990
31.37500	26266
31.38333	25565
31.39167	24878
31.40000	24199
31.40833	23551
31.41667	22907
31.42500	22293
31.43333	21688
31.44167	21099
31.45000	20530
31.45833	19964
31.46667	19424
31.47500	18885
31.48333	18366
31.49167	17858
31.50000	17359
31.50833	16885
31.51667	16418
31.52500	15975
31.53333	15542
31.54167	15121
31.55000	14715
31.55833	14311
31.56667	13929
31.57500	13552
31.58333	13192
31.59167	12846
31.60000	12507
31.60833	12184
31.61667	11862
31.62500	11556
31.63333	11259
31.64167	10972
31.65000	10698
31.65833	10428
31.66667	10173
31.67500	9919
31.68333	9675
31.69167	9439
31.70000	9210
31.70833	8995
31.71667	8785
31.72500	8587
31.73333	8392
31.74167	8203
31.75000	8022
31.75833	7843
31.76667	7673
31.77500	7506
31.78333	7347
31.79167	7194
31.80000	7045
31.80833	6906
31.81667	6769
31.82500	6641
31.83333	6514
31.84167	6390
31.85000	6272
31.85833	6157
31.86667	6050
31.87500	5947
31.88333	5850
31.89167	5756
31.90000	5663
31.90833	5572
31.91667	5481
31.92500	5394
31.93333	5310
31.94167	5230
31.95000	5156
31.95833	5086
31.96667	5021
31.97500	4959
31.98333	4899
31.99167	4839
32.00000	4779
32.00833	4723
32.01667	4667
32.02500	4615
32.03333	4565
32.04167	4518
32.05000	4475
32.05833	4434
32.06667	4398
32.07500	4365
32.08333	4337
32.09167	4313
32.10000	4293
32.10833	4274
32.11667	4255
32.12500	4236
32.13333	4216
32.14167	4197
32.15000	4178
32.15833	4160
32.16667	4145
32.17500	4134
32.18333	4128
32.19167	4124
32.20000	4124
32.20833	4124
32.21667	4124
32.22500	4126
32.23333	4129
32.24167	4135
32.25000	4144
32.25833	4156
32.26667	4172
32.27500	4192
32.28333	4214
32.29167	4237
32.30000	4262
32.30833	4285
32.31667	4309
32.32500	4332
32.33333	4358
32.34167	4386
32.35000	4417
32.35833	4452
32.36667	4489
32.37500	4529
32.38333	4571
32.39167	4616
32.40000	4664
32.40833	4713
32.41667	4765
32.42500	4820
32.43333	4879
32.44167	4941
32.45000	5005
32.45833	5073
32.46667	5141
32.47500	5211
32.48333	5285
32.49167	5363
32.50000	5448
32.50833	5535
32.51667	5629
32.52500	5723
32.53333	5819
32.54167	5914
32.55000	6009
32.55833	6106
32.56667	6206
32.57500	6314
32.58333	6427
32.59167	6549
32.60000	6676
32.60833	6804
32.61667	6935
32.62500	7065
32.63333	7199
32.64167	7336
32.65000	7477
32.65833	7625
32.66667	7775
32.67500	7933
32.68333	8093
32.69167	8258
32.70000	8429
32.70833	8602
32.71667	8785
32.72500	8968
32.73333	9157
32.74167	9350
32.75000	9545
32.75833	9749
32.76667	9952
32.77500	10165
32.78333	10381
32.79167	10601
32.80000	10829
32.80833	11057
32.81667	11296
32.82500	11534
32.83333	11779
32.84167	12029
32.85000	12283
32.85833	12547
32.86667	12810
32.87500	13081
32.88333	13352
32.89167	13627
32.90000	13907
32.90833	14187
32.91667	14477
32.92500	14764
32.93333	15060
32.94167	15359
32.95000	15661
32.95833	15974
32.96667	16283
32.97500	16601
32.98333	16916
32.99167	17234
33.00000	17558
33.00833	17878
33.01667	18208
33.02500	18532
33.03333	18861
33.04167	19190
33.05000	19517
33.05833	19854
33.06667	20184
33.07500	20523
33.08333	20857
33.09167	21192
33.10000	21529
33.10833	21858
33.11667	22195
33.12500	22524
33.13333	22858
33.14167	23193
33.15000	23524
33.15833	23861
33.16667	24188
33.17500	24518
33.18333	24839
33.19167	25159
33.20000	25478
33.20833	25788
33.21667	26102
33.22500	26407
33.23333	26712
33.24167	27013
33.25000	27308
33.25833	27603
33.26667	27888
33.27500	28173
33.28333	28450
33.29167	28721
33.30000	28989
33.30833	29244
33.31667	29497
33.32500	29738
33.33333	29975
33.34167	30206
33.35000	30429
33.35833	30649
33.36667	30856
33.37500	31059
33.38333	31252
33.39167	31438
33.40000	31619
33.40833	31790
33.41667	31958
33.42500	32114
33.43333	32261
33.44167	32399
33.45000	32525
33.45833	32644
33.46667	32751
33.47500	32850
33.48333	32939
33.49167	33017
33.50000	33088
33.50833	33150
33.51667	33204
33.52500	33247
33.53333	33277
33.54167	33296
33.55000	33306
33.55833	33307
33.56667	33299
33.57500	33282
33.58333	33255
33.59167	33215
33.60000	33165
33.60833	33105
33.61667	33036
33.62500	32959
33.63333	32871
33.64167	32776
33.65000	32673
33.65833	32561
33.66667	32442
33.67500	32311
33.68333	32171
33.69167	32020
33.70000	31859
33.70833	31691
33.71667	31511
33.72500	31326
33.73333	31133
33.74167	30933
33.75000	30726
33.75833	30508
33.76667	30288
33.77500	30055
33.78333	29820
33.79167	29579
33.80000	29331
33.80833	29080
33.81667	28816
33.82500	28551
33.83333	28275
33.84167	27993
33.85000	27711
33.85833	27421
33.86667	27135
33.87500	26839
33.88333	26543
33.89167	26238
33.90000	25924
33.90833	25612
33.91667	25290
33.92500	24973
33.93333	24650
33.94167	24327
33.95000	24006
33.95833	23676
33.96667	23354
33.97500	23025
33.98333	22700
33.99167	22372
34.00000	22040
34.00833	21710
34.01667	21371
34.02500	21038
34.03333	20700
34.04167	20364
34.05000	20030
34.05833	19691
34.06667	19360
34.07500	19023
34.08333	18691
34.09167	18362
34.10000	18031
34.10833	17709
34.11667	17380
34.12500	17060
34.13333	16739
34.14167	16420
34.15000	16107
34.15833	15790
34.16667	15484
34.17500	15175
34.18333	14872
34.19167	14572
34.20000	14271
34.20833	13978
34.21667	13679
34.22500	13389
34.23333	13098
34.24167	12811
34.25000	12532
34.25833	12252
34.26667	11984
34.27500	11717
34.28333	11458
34.29167	11203
34.30000	10949
34.30833	10702
34.31667	10449
34.32500	10204
34.33333	9958
34.34167	9716
34.35000	9482
34.35833	9250
34.36667	9030
34.37500	8812
34.38333	8601
34.39167	8393
34.40000	8185
34.40833	7983
34.41667	7780
34.42500	7585
34.43333	7394
34.44167	7208
34.45000	7030
34.45833	6852
34.46667	6681
34.47500	6507
34.48333	6339
34.49167	6175
34.50000	6013
34.50833	5858
34.51667	5703
34.52500	5556
34.53333	5411
34.54167	5270
34.55000	5137
34.55833	5006
34.56667	4881
34.57500	4757
34.58333	4637
34.59167	4519
34.60000	4403
34.60833	4292
34.61667	4181
34.62500	4077
34.63333	3975
34.64167	3875
34.65000	3779
34.65833	3682
34.66667	3589
34.67500	3495
34.68333	3403
34.69167	3314
34.70000	3227
34.70833	3145
34.71667	3063
34.72500	2987
34.73333	2914
34.74167	2844
34.75000	2778
34.75833	2713
34.76667	2651
34.77500	2589
34.78333	2530
34.79167	2472
34.80000	2414
34.80833	2358
34.81667	2302
34.82500	2248
34.83333	2195
34.84167	2146
34.85000	2100
34.85833	2056
34.86667	2015
34.87500	1971
34.88333	1929
34.89167	1890
34.90000	1852
34.90833	1819
34.91667	1787
34.92500	1754
34.93333	1718
34.94167	1681
34.95000	1644
34.95833	1608
34.96667	1574
34.97500	1542
34.98333	1512
34.99167	1485
35.00000	1460
35.00833	1438
35.01667	1417
35.02500	1396
35.03333	1375
35.04167	1353
35.05000	1331
35.05833	1311
35.06667	1292
35.07500	1274
35.08333	1257
35.09167	1239
35.10000	1222
35.10833	1206
35.11667	1189
35.12500	1172
35.13333	1155
35.14167	1140
35.15000	1125
35.15833	1111
35.16667	1097
35.17500	1083
35.18333	1070
35.19167	1058
35.20000	1047
35.20833	1038
35.21667	1030
35.22500	1020
35.23333	1009
35.24167	996
35.25000	982
35.25833	969
35.26667	958
35.27500	951
35.28333	945
35.29167	937
35.30000	929
35.30833	918
35.31667	906
35.32500	894
35.33333	883
35.34167	873
35.35000	864
35.35833	857
35.36667	851
35.37500	847
35.38333	842
35.39167	837
35.40000	830
35.40833	822
35.41667	814
35.42500	805
35.43333	797
35.44167	789
35.45000	783
35.45833	777
35.46667	773
35.47500	770
35.48333	767
35.49167	762
35.50000	757
35.50833	751
35.51667	745
35.52500	738
35.53333	731
35.54167	725
35.55000	720
35.55833	715
35.56667	710
35.57500	704
35.58333	698
35.59167	692
35.60000	685
35.60833	679
35.61667	672
35.62500	666
35.63333	659
35.64167	653
35.65000	650
35.65833	648
35.66667	648
35.67500	648
35.68333	647
35.69167	646
35.70000	643
35.70833	640
35.71667	638
35.72500	636
35.73333	636
35.74167	637
35.75000	637
35.75833	637
35.76667	634
35.77500	629
35.78333	623
35.79167	616
35.80000	609
35.80833	602
35.81667	596
35.82500	592
35.83333	591
35.84167	592
35.85000	595
35.85833	598
35.86667	600
35.87500	598
35.88333	595
35.89167	591
35.90000	587
35.90833	584
35.91667	581
35.92500	579
35.93333	581
35.94167	584
35.95000	586
35.95833	585
35.96667	580
35.97500	570
35.98333	560
35.99167	551
36.00000	545
36.00833	541
36.01667	539
36.02500	537
36.03333	535
36.04167	533
36.05000	531
36.05833	532
36.06667	533
36.07500	534
36.08333	536
36.09167	535
36.10000	534
36.10833	531
36.11667	526
36.12500	521
36.13333	515
36.14167	511
36.15000	510
36.15833	511
36.16667	513
36.17500	515
36.18333	515
36.19167	514
36.20000	512
36.20833	510
36.21667	509
36.22500	509
36.23333	509
36.24167	509
36.25000	510
36.25833	510
36.26667	509
36.27500	507
36.28333	505
36.29167	504
36.30000	502
36.30833	499
36.31667	495
36.32500	491
36.33333	486
36.34167	483
36.35000	482
36.35833	483
36.36667	485
36.37500	486
36.38333	485
36.39167	481
36.40000	475
36.40833	470
36.41667	468
36.42500	468
36.43333	469
36.44167	470
36.45000	470
36.45833	468
36.46667	464
36.47500	461
36.48333	456
36.49167	452
36.50000	447
36.50833	444
36.51667	442
36.52500	442
36.53333	443
36.54167	444
36.55000	445
36.55833	445
36.56667	444
36.57500	443
36.58333	443
36.59167	441
36.60000	440
36.60833	438
36.61667	436
36.62500	434
36.63333	434
36.64167	436
36.65000	440
36.65833	444
36.66667	447
36.67500	446
36.68333	443
36.69167	439
36.70000	435
36.70833	431
36.71667	429
36.72500	428
36.73333	427
36.74167	425
36.75000	423
36.75833	422
36.76667	420
36.77500	418
36.78333	415
36.79167	413
36.80000	411
36.80833	411
36.81667	414
36.82500	418
36.83333	420
36.84167	422
36.85000	420
36.85833	415
36.86667	410
36.87500	406
36.88333	404
36.89167	405
36.90000	407
36.90833	408
36.91667	408
36.92500	406
36.93333	403
36.94167	398
36.95000	394
36.95833	390
36.96667	387
36.97500	387
36.98333	389
36.99167	392
37.00000	395
37.00833	397
37.01667	400
37.02500	401
37.03333	402
37.04167	400
37.05000	396
37.05833	391
37.06667	386
37.07500	384
37.08333	384
37.09167	386
37.10000	388
37.10833	388
37.11667	385
37.12500	379
37.13333	373
37.14167	368
37.15000	364
37.15833	363
37.16667	364
37.17500	366
37.18333	369
37.19167	373
37.20000	378
37.20833	382
37.21667	384
37.22500	384
37.23333	383
37.24167	381
37.25000	380
37.25833	380
37.26667	380
37.27500	380
37.28333	381
37.29167	381
37.30000	381
37.30833	383
37.31667	384
37.32500	384
37.33333	382
37.34167	378
37.35000	373
37.35833	370
37.36667	369
37.37500	371
37.38333	374
37.39167	376
37.40000	378
37.40833	378
37.41667	378
37.42500	377
37.43333	376
37.44167	373
37.45000	370
37.45833	368
37.46667	366
37.47500	366
37.48333	366
37.49167	364
37.50000	361
37.50833	359
37.51667	358
37.52500	360
37.53333	362
37.54167	364
37.55000	365
37.55833	365
37.56667	364
37.57500	364
37.58333	365
37.59167	367
37.60000	369
37.60833	371
37.61667	371
37.62500	370
37.63333	367
37.64167	363
37.65000	360
37.65833	358
37.66667	360
37.67500	363
37.68333	368
37.69167	372
37.70000	375
37.70833	377
37.71667	377
37.72500	377
37.73333	376
37.74167	375
37.75000	374
37.75833	372
37.76667	369
37.77500	367
37.78333	367
37.79167	368
37.80000	372
37.80833	377
37.81667	381
37.82500	384
37.83333	386
37.84167	386
37.85000	384
37.85833	381
37.86667	377
37.87500	374
37.88333	374
37.89167	377
37.90000	381
37.90833	385
37.91667	389
37.92500	391
37.93333	393
37.94167	394
37.95000	396
37.95833	397
37.96667	398
37.97500	396
37.98333	394
37.99167	391
38.00000	390
38.00833	390
38.01667	392
38.02500	395
38.03333	398
38.04167	400
38.05000	402
38.05833	402
38.06667	401
38.07500	401
38.08333	402
38.09167	403
38.10000	405
38.10833	407
38.11667	407
38.12500	407
38.13333	406
38.14167	404
38.15000	404
38.15833	405
38.16667	406
38.17500	407
38.18333	409
38.19167	411
38.20000	414
38.20833	417
38.21667	419
38.22500	420
38.23333	420
38.24167	418
38.25000	415
38.25833	411
38.26667	406
38.27500	402
38.28333	399
38.29167	398
38.30000	401
38.30833	405
38.31667	410
38.32500	414
38.33333	415
38.34167	415
38.35000	414
38.35833	412
38.36667	411
38.37500	412
38.38333	414
38.39167	416
38.40000	417
38.40833	418
38.41667	419
38.42500	418
38.43333	416
38.44167	414
38.45000	411
38.45833	408
38.46667	407
38.47500	409
38.48333	412
38.49167	416
38.50000	420
38.50833	423
38.51667	425
38.52500	425
38.53333	425
38.54167	425
38.55000	424
38.55833	422
38.56667	422
38.57500	422
38.58333	424
38.59167	426
38.60000	428
38.60833	431
38.61667	433
38.62500	435
38.63333	437
38.64167	439
38.65000	440
38.65833	440
38.66667	440
38.67500	442
38.68333	446
38.69167	450
38.70000	454
38.70833	457
38.71667	460
38.72500	462
38.73333	464
38.74167	464
38.75000	463
38.75833	462
38.76667	461
38.77500	462
38.78333	463
38.79167	466
38.80000	468
38.80833	470
38.81667	473
38.82500	477
38.83333	481
38.84167	485
38.85000	488
38.85833	490
38.86667	491
38.87500	490
38.88333	488
38.89167	484
38.90000	479
38.90833	476
38.91667	475
38.92500	476
38.93333	479
38.94167	482
38.95000	484
38.95833	484
38.96667	483
38.97500	483
38.98333	483
38.99167	482
39.00000	481
39.00833	479
39.01667	478
39.02500	478
39.03333	481
39.04167	488
39.05000	495
39.05833	501
39.06667	506
39.07500	507
39.08333	505
39.09167	503
39.10000	500
39.10833	497
39.11667	496
39.12500	495
39.13333	494
39.14167	492
39.15000	489
39.15833	487
39.16667	486
39.17500	487
39.18333	491
39.19167	494
39.20000	498
39.20833	498
39.21667	496
39.22500	493
39.23333	489
39.24167	485
39.25000	481
39.25833	476
39.26667	472
39.27500	470
39.28333	470
39.29167	470
39.30000	471
39.30833	471
39.31667	469
39.32500	467
39.33333	464
39.34167	463
39.35000	463
39.35833	465
39.36667	467
39.37500	466
39.38333	463
39.39167	460
39.40000	456
39.40833	455
39.41667	458
39.42500	462
39.43333	465
39.44167	467
39.45000	466
39.45833	463
39.46667	458
39.47500	454
39.48333	451
39.49167	449
39.50000	448
39.50833	447
39.51667	445
39.52500	443
39.53333	440
39.54167	436
39.55000	431
39.55833	426
39.56667	420
39.57500	414
39.58333	410
39.59167	409
39.60000	411
39.60833	412
39.61667	411
39.62500	408
39.63333	403
39.64167	398
39.65000	395
39.65833	394
39.66667	396
39.67500	398
39.68333	401
39.69167	403
39.70000	405
39.70833	405
39.71667	403
39.72500	399
39.73333	394
39.74167	389
39.75000	384
39.75833	379
39.76667	374
39.77500	370
39.78333	368
39.79167	365
39.80000	362
39.80833	358
39.81667	353
39.82500	348
39.83333	344
39.84167	342
39.85000	341
39.85833	341
39.86667	341
39.87500	340
39.88333	338
39.89167	336
39.90000	334
39.90833	333
39.91667	334
39.92500	337
39.93333	339
39.94167	339
39.95000	339
39.95833	337
39.96667	334
39.97500	332
39.98333	330
39.99167	329
40.00000	330
40.00833	332
40.01667	335
40.02500	336
40.03333	334
40.04167	329
40.05000	324
40.05833	319
40.06667	315
40.07500	313
40.08333	312
40.09167	312
40.10000	313
40.10833	315
40.11667	318
40.12500	321
40.13333	322
40.14167	321
40.15000	318
40.15833	314
40.16667	310
40.17500	308
40.18333	306
40.19167	305
40.20000	303
40.20833	301
40.21667	298
40.22500	296
40.23333	295
40.24167	297
40.25000	300
40.25833	304
40.26667	308
40.27500	311
40.28333	313
40.29167	313
40.30000	312
40.30833	309
40.31667	307
40.32500	307
40.33333	308
40.34167	311
40.35000	313
40.35833	315
40.36667	315
40.37500	315
40.38333	315
40.39167	314
40.40000	314
40.40833	313
40.41667	313
40.42500	314
40.43333	317
40.44167	321
40.45000	327
40.45833	333
40.46667	338
40.47500	343
40.48333	348
40.49167	353
40.50000	358
40.50833	363
40.51667	370
40.52500	377
40.53333	387
40.54167	397
40.55000	406
40.55833	414
40.56667	422
40.57500	430
40.58333	439
40.59167	451
40.60000	465
40.60833	480
40.61667	497
40.62500	514
40.63333	532
40.64167	551
40.65000	569
40.65833	588
40.66667	607
40.67500	626
40.68333	646
40.69167	669
40.70000	694
40.70833	719
40.71667	746
40.72500	773
40.73333	801
40.74167	830
40.75000	860
40.75833	893
40.76667	926
40.77500	961
40.78333	997
40.79167	1035
40.80000	1076
40.80833	1118
40.81667	1163
40.82500	1208
40.83333	1252
40.84167	1296
40.85000	1339
40.85833	1384
40.86667	1432
40.87500	1487
40.88333	1544
40.89167	1603
40.90000	1663
40.90833	1724
40.91667	1787
40.92500	1850
40.93333	1916
40.94167	1983
40.95000	2051
40.95833	2119
40.96667	2186
40.97500	2256
40.98333	2326
40.99167	2399
41.00000	2475
41.00833	2552
41.01667	2631
41.02500	2711
41.03333	2793
41.04167	2878
41.05000	2965
41.05833	3055
41.06667	3144
41.07500	3234
41.08333	3324
41.09167	3415
41.10000	3507
41.10833	3599
41.11667	3694
41.12500	3789
41.13333	3888
41.14167	3988
41.15000	4087
41.15833	4186
41.16667	4281
41.17500	4378
41.18333	4475
41.19167	4575
41.20000	4680
41.20833	4783
41.21667	4889
41.22500	4994
41.23333	5100
41.24167	5206
41.25000	5312
41.25833	5420
41.26667	5523
41.27500	5627
41.28333	5729
41.29167	5831
41.30000	5934
41.30833	6035
41.31667	6138
41.32500	6238
41.33333	6338
41.34167	6436
41.35000	6534
41.35833	6635
41.36667	6732
41.37500	6828
41.38333	6920
41.39167	7008
41.40000	7095
41.40833	7177
41.41667	7258
41.42500	7336
41.43333	7413
41.44167	7490
41.45000	7564
41.45833	7639
41.46667	7710
41.47500	7778
41.48333	7843
41.49167	7902
41.50000	7960
41.50833	8014
41.51667	8069
41.52500	8122
41.53333	8174
41.54167	8224
41.55000	8267
41.55833	8305
41.56667	8338
41.57500	8368
41.58333	8396
41.59167	8421
41.60000	8443
41.60833	8463
41.61667	8480
41.62500	8495
41.63333	8507
41.64167	8517
41.65000	8521
41.65833	8520
41.66667	8516
41.67500	8508
41.68333	8498
41.69167	8484
41.70000	8466
41.70833	8446
41.71667	8422
41.72500	8396
41.73333	8370
41.74167	8344
41.75000	8314
41.75833	8280
41.76667	8243
41.77500	8200
41.78333	8154
41.79167	8107
41.80000	8058
41.80833	8009
41.81667	7959
41.82500	7907
41.83333	7850
41.84167	7788
41.85000	7722
41.85833	7649
41.86667	7576
41.87500	7498
41.88333	7420
41.89167	7340
41.90000	7257
41.90833	7175
41.91667	7092
41.92500	7009
41.93333	6924
41.94167	6838
41.95000	6752
41.95833	6663
41.96667	6576
41.97500	6488
41.98333	6399
41.99167	6306
42.00000	6208
42.00833	6108
42.01667	6003
42.02500	5899
42.03333	5795
42.04167	5694
42.05000	5595
42.05833	5497
42.06667	5401
42.07500	5304
42.08333	5206
42.09167	5106
42.10000	5003
42.10833	4901
42.11667	4795
42.12500	4692
42.13333	4587
42.14167	4483
42.15000	4382
42.15833	4280
42.16667	4181
42.17500	4083
42.18333	3988
42.19167	3893
42.20000	3797
42.20833	3703
42.21667	3607
42.22500	3514
42.23333	3422
42.24167	3332
42.25000	3246
42.25833	3159
42.26667	3074
42.27500	2985
42.28333	2897
42.29167	2813
42.30000	2731
42.30833	2655
42.31667	2580
42.32500	2509
42.33333	2437
42.34167	2366
42.35000	2296
42.35833	2225
42.36667	2158
42.37500	2090
42.38333	2026
42.39167	1963
42.40000	1901
42.40833	1843
42.41667	1785
42.42500	1731
42.43333	1677
42.44167	1625
42.45000	1574
42.45833	1523
42.46667	1473
42.47500	1422
42.48333	1372
42.49167	1324
42.50000	1278
42.50833	1237
42.51667	1199
42.52500	1162
42.53333	1126
42.54167	1089
42.55000	1053
42.55833	1018
42.56667	984
42.57500	951
42.58333	919
42.59167	890
42.60000	862
42.60833	838
42.61667	816
42.62500	796
42.63333	776
42.64167	757
42.65000	738
42.65833	718
42.66667	699
42.67500	680
42.68333	662
42.69167	646
42.70000	631
42.70833	616
42.71667	601
42.72500	585
42.73333	569
42.74167	553
42.75000	538
42.75833	524
42.76667	511
42.77500	498
42.78333	487
42.79167	479
42.80000	475
42.80833	471
42.81667	464
42.82500	455
42.83333	444
42.84167	431
42.85000	419
42.85833	407
42.86667	396
42.87500	385
42.88333	375
42.89167	368
42.90000	365
42.90833	363
42.91667	361
42.92500	360
42.93333	357
42.94167	355
42.95000	352
42.95833	350
42.96667	346
42.97500	342
42.98333	335
42.99167	327
43.00000	318
43.00833	310
43.01667	303
43.02500	299
43.03333	297
43.04167	297
43.05000	297
43.05833	297
43.06667	296
43.07500	294
43.08333	292
43.09167	290
43.10000	289
43.10833	289
43.11667	291
43.12500	293
43.13333	298
43.14167	302
43.15000	303
43.15833	302
43.16667	297
43.17500	291
43.18333	286
43.19167	284
43.20000	285
43.20833	286
43.21667	285
43.22500	282
43.23333	277
43.24167	273
43.25000	271
43.25833	272
43.26667	273
43.27500	273
43.28333	271
43.29167	269
43.30000	266
43.30833	263
43.31667	261
43.32500	260
43.33333	260
43.34167	260
43.35000	260
43.35833	262
43.36667	263
43.37500	261
43.38333	256
43.39167	249
43.40000	241
43.40833	236
43.41667	236
43.42500	237
43.43333	240
43.44167	243
43.45000	245
43.45833	245
43.46667	245
43.47500	245
43.48333	246
43.49167	247
43.50000	248
43.50833	249
43.51667	249
43.52500	249
43.53333	247
43.54167	245
43.55000	242
43.55833	239
43.56667	235
43.57500	233
43.58333	230
43.59167	228
43.60000	224
43.60833	221
43.61667	216
43.62500	212
43.63333	209
43.64167	207
43.65000	206
43.65833	206
43.66667	207
43.67500	209
43.68333	211
43.69167	212
43.70000	213
43.70833	214
43.71667	215
43.72500	215
43.73333	215
43.74167	215
43.75000	214
43.75833	212
43.76667	208
43.77500	206
43.78333	205
43.79167	206
43.80000	207
43.80833	206
43.81667	204
43.82500	201
43.83333	200
43.84167	201
43.85000	205
43.85833	210
43.86667	215
43.87500	217
43.88333	216
43.89167	213
43.90000	209
43.90833	205
43.91667	203
43.92500	203
43.93333	205
43.94167	209
43.95000	211
43.95833	211
43.96667	208
43.97500	203
43.98333	197
43.99167	193
44.00000	190
44.00833	187
44.01667	184
44.02500	180
44.03333	176
44.04167	173
44.05000	172
44.05833	174
44.06667	178
44.07500	182
44.08333	186
44.09167	187
44.10000	186
44.10833	183
44.11667	179
44.12500	176
44.13333	173
44.14167	171
44.15000	168
44.15833	166
44.16667	164
44.17500	163
44.18333	164
44.19167	167
44.20000	169
44.20833	171
44.21667	170
44.22500	170
44.23333	170
44.24167	172
44.25000	174
44.25833	176
44.26667	176
44.27500	172
44.28333	166
44.29167	161
44.30000	157
44.30833	156
44.31667	158
44.32500	160
44.33333	162
44.34167	163
44.35000	163
44.35833	164
44.36667	166
44.37500	169
44.38333	172
44.39167	174
44.40000	174
44.40833	172
44.41667	169
44.42500	166
44.43333	165
44.44167	166
44.45000	167
44.45833	169
44.46667	169
44.47500	168
44.48333	166
44.49167	164
44.50000	162
44.50833	160
44.51667	159
44.52500	157
44.53333	156
44.54167	156
44.55000	158
44.55833	160
44.56667	161
44.57500	160
44.58333	159
44.59167	157
44.60000	157
44.60833	159
44.61667	162
44.62500	164
44.63333	165
44.64167	163
44.65000	160
44.65833	156
44.66667	153
44.67500	150
44.68333	150
44.69167	151
44.70000	153
44.70833	155
44.71667	157
44.72500	159
44.73333	160
44.74167	159
44.75000	157
44.75833	155
44.76667	153
44.77500	151
44.78333	150
44.79167	149
44.80000	148
44.80833	148
44.81667	148
44.82500	148
44.83333	149
44.84167	150
44.85000	150
44.85833	149
44.86667	148
44.87500	147
44.88333	148
44.89167	150
44.90000	152
44.90833	153
44.91667	153
44.92500	153
44.93333	152
44.94167	152
44.95000	152
44.95833	154
44.96667	156
44.97500	159
44.98333	162
44.99167	164
45.00000	165
45.00833	165
45.01667	162
45.02500	158
45.03333	155
45.04167	154
45.05000	155
45.05833	157
45.06667	159
45.07500	161
45.08333	163
45.09167	166
45.10000	167
45.10833	169
45.11667	170
45.12500	171
45.13333	173
45.14167	176
45.15000	178
45.15833	179
45.16667	178
45.17500	175
45.18333	172
45.19167	167
45.20000	162
45.20833	157
45.21667	153
45.22500	151
45.23333	150
45.24167	152
45.25000	155
45.25833	156
45.26667	158
45.27500	160
45.28333	161
45.29167	160
45.30000	156
45.30833	153
45.31667	150
45.32500	150
45.33333	154
45.34167	160
45.35000	167
45.35833	172
45.36667	174
45.37500	173
45.38333	171
45.39167	167
45.40000	164
45.40833	163
45.41667	162
45.42500	163
45.43333	163
45.44167	163
45.45000	163
45.45833	163
45.46667	162
45.47500	160
45.48333	159
45.49167	158
45.50000	158
45.50833	157
45.51667	154
45.52500	151
45.53333	149
45.54167	147
45.55000	146
45.55833	148
45.56667	150
45.57500	152
45.58333	155
45.59167	157
45.60000	158
45.60833	158
45.61667	156
45.62500	154
45.63333	152
45.64167	152
45.65000	153
45.65833	155
45.66667	157
45.67500	158
45.68333	156
45.69167	153
45.70000	148
45.70833	143
45.71667	141
45.72500	141
45.73333	143
45.74167	145
45.75000	145
45.75833	142
45.76667	139
45.77500	138
45.78333	140
45.79167	144
45.80000	150
45.80833	154
45.81667	156
45.82500	155
45.83333	153
45.84167	150
45.85000	149
45.85833	148
45.86667	150
45.87500	154
45.88333	159
45.89167	164
45.90000	169
45.90833	172
45.91667	174
45.92500	175
45.93333	176
45.94167	174
45.95000	170
45.95833	164
45.96667	157
45.97500	151
45.98333	149
45.99167	148
46.00000	150
46.00833	152
46.01667	153
46.02500	154
46.03333	154
46.04167	153
46.05000	152
46.05833	151
46.06667	151
46.07500	151
46.08333	153
46.09167	154
46.10000	155
46.10833	154
46.11667	154
46.12500	153
46.13333	153
46.14167	152
46.15000	153
46.15833	154
46.16667	156
46.17500	157
46.18333	157
46.19167	156
46.20000	156
46.20833	155
46.21667	155
46.22500	154
46.23333	151
46.24167	147
46.25000	143
46.25833	140
46.26667	138
46.27500	137
46.28333	137
46.29167	137
46.30000	137
46.30833	137
46.31667	137
46.32500	137
46.33333	138
46.34167	140
46.35000	142
46.35833	145
46.36667	147
46.37500	149
46.38333	150
46.39167	150
46.40000	148
46.40833	145
46.41667	141
46.42500	138
46.43333	135
46.44167	133
46.45000	135
46.45833	139
46.46667	144
46.47500	148
46.48333	151
46.49167	153
46.50000	152
46.50833	150
46.51667	149
46.52500	150
46.53333	153
46.54167	157
46.55000	161
46.55833	162
46.56667	162
46.57500	159
46.58333	156
46.59167	154
46.60000	152
46.60833	152
46.61667	152
46.62500	154
46.63333	156
46.64167	159
46.65000	160
46.65833	160
46.66667	159
46.67500	156
46.68333	154
46.69167	154
46.70000	155
46.70833	156
46.71667	157
46.72500	158
46.73333	157
46.74167	155
46.75000	152
46.75833	148
46.76667	144
46.77500	141
46.78333	140
46.79167	139
46.80000	140
46.80833	141
46.81667	140
46.82500	139
46.83333	137
46.84167	135
46.85000	132
46.85833	130
46.86667	128
46.87500	127
46.88333	128
46.89167	130
46.90000	134
46.90833	138
46.91667	142
46.92500	144
46.93333	144
46.94167	141
46.95000	137
46.95833	133
46.96667	131
46.97500	131
46.98333	133
46.99167	136
47.00000	139
47.00833	141
47.01667	142
47.02500	140
47.03333	138
47.04167	136
47.05000	135
47.05833	135
47.06667	137
47.07500	139
47.08333	141
47.09167	140
47.10000	136
47.10833	131
47.11667	126
47.12500	123
47.13333	123
47.14167	125
47.15000	128
47.15833	130
47.16667	130
47.17500	130
47.18333	129
47.19167	127
47.20000	125
47.20833	121
47.21667	115
47.22500	110
47.23333	108
47.24167	109
47.25000	112
47.25833	118
47.26667	123
47.27500	126
47.28333	126
47.29167	125
47.30000	122
47.30833	119
47.31667	117
47.32500	115
47.33333	112
47.34167	109
47.35000	105
47.35833	99
47.36667	94
47.37500	91
47.38333	90
47.39167	91
47.40000	93
47.40833	97
47.41667	101
47.42500	106
47.43333	109
47.44167	111
47.45000	111
47.45833	110
47.46667	108
47.47500	108
47.48333	109
47.49167	112
47.50000	114
47.50833	114
47.51667	113
47.52500	111
47.53333	110
47.54167	109
47.55000	110
47.55833	111
47.56667	111
47.57500	110
47.58333	107
47.59167	103
47.60000	99
47.60833	98
47.61667	100
47.62500	101
47.63333	101
47.64167	98
47.65000	93
47.65833	87
47.66667	81
47.67500	77
47.68333	77
47.69167	80
47.70000	85
47.70833	91
47.71667	98
47.72500	103
47.73333	107
47.74167	107
47.75000	106
47.75833	103
47.76667	100
47.77500	98
47.78333	97
47.79167	95
47.80000	92
47.80833	91
47.81667	90
47.82500	93
47.83333	97
47.84167	101
47.85000	103
47.85833	102
47.86667	99
47.87500	95
47.88333	91
47.89167	87
47.90000	85
47.90833	83
47.91667	84
47.92500	86
47.93333	88
47.94167	91
47.95000	93
47.95833	94
47.96667	95
47.97500	95
47.98333	93
47.99167	90
48.00000	86
48.00833	83
48.01667	81
48.02500	81
48.03333	82
48.04167	84
48.05000	89
48.05833	97
48.06667	103
48.07500	108
48.08333	111
48.09167	110
48.10000	105
48.10833	100
48.11667	94
48.12500	90
48.13333	88
48.14167	89
48.15000	90
48.15833	93
48.16667	95
48.17500	98
48.18333	100
48.19167	102
48.20000	104
48.20833	104
48.21667	104
48.22500	104
48.23333	105
48.24167	106
48.25000	108
48.25833	108
48.26667	109
48.27500	109
48.28333	110
48.29167	110
48.30000	109
48.30833	107
48.31667	104
48.32500	102
48.33333	100
48.34167	99
48.35000	99
48.35833	100
48.36667	104
48.37500	108
48.38333	111
48.39167	112
48.40000	110
48.40833	106
48.41667	103
48.42500	100
48.43333	98
48.44167	97
48.45000	97
48.45833	99
48.46667	102
48.47500	107
48.48333	112
48.49167	115
48.50000	116
48.50833	118
48.51667	122
48.52500	126
48.53333	129
48.54167	130
48.55000	129
48.55833	126
48.56667	124
48.57500	124
48.58333	124
48.59167	123
48.60000	120
48.60833	116
48.61667	111
48.62500	108
48.63333	108
48.64167	110
48.65000	112
48.65833	114
48.66667	116
48.67500	115
48.68333	114
48.69167	113
48.70000	111
48.70833	109
48.71667	108
48.72500	108
48.73333	109
48.74167	112
48.75000	115
48.75833	118
48.76667	122
48.77500	124
48.78333	124
48.79167	123
48.80000	121
48.80833	120
48.81667	122
48.82500	125
48.83333	129
48.84167	132
48.85000	133
48.85833	132
48.86667	130
48.87500	126
48.88333	121
48.89167	116
48.90000	111
48.90833	107
48.91667	106
48.92500	107
48.93333	110
48.94167	114
48.95000	117
48.95833	119
48.96667	120
48.97500	123
48.98333	126
48.99167	128
49.00000	127
49.00833	124
49.01667	120
49.02500	115
49.03333	113
49.04167	113
49.05000	112
49.05833	111
49.06667	109
49.07500	109
49.08333	110
49.09167	112
49.10000	113
49.10833	113
49.11667	110
49.12500	105
49.13333	102
49.14167	101
49.15000	101
49.15833	102
49.16667	104
49.17500	107
49.18333	110
49.19167	113
49.20000	115
49.20833	116
49.21667	113
49.22500	108
49.23333	103
49.24167	99
49.25000	97
49.25833	97
49.26667	97
49.27500	96
49.28333	93
49.29167	90
49.30000	87
49.30833	84
49.31667	82
49.32500	83
49.33333	84
49.34167	86
49.35000	89
49.35833	92
49.36667	95
49.37500	97
49.38333	98
49.39167	99
49.40000	98
49.40833	95
49.41667	92
49.42500	90
49.43333	90
49.44167	92
49.45000	95
49.45833	98
49.46667	99
49.47500	98
49.48333	95
49.49167	94
49.50000	95
49.50833	95
49.51667	93
49.52500	89
49.53333	84
49.54167	79
49.55000	76
49.55833	77
49.56667	81
49.57500	84
49.58333	87
49.59167	89
49.60000	89
49.60833	88
49.61667	89
49.62500	90
49.63333	91
49.64167	92
49.65000	92
49.65833	91
49.66667	91
49.67500	92
49.68333	93
49.69167	94
49.70000	94
49.70833	92
49.71667	89
49.72500	85
49.73333	80
49.74167	76
49.75000	73
49.75833	73
49.76667	75
49.77500	78
49.78333	82
49.79167	84
49.80000	84
49.80833	81
49.81667	78
49.82500	76
49.83333	76
49.84167	77
49.85000	79
49.85833	80
49.86667	80
49.87500	78
49.88333	74
49.89167	72
49.90000	70
49.90833	70
49.91667	71
49.92500	74
49.93333	77
49.94167	80
49.95000	82
49.95833	83
49.96667	83
49.97500	81
49.98333	79
49.99167	80
50.00000	82
50.00833	86
50.01667	89
50.02500	90
50.03333	90
50.04167	88
50.05000	85
50.05833	82
50.06667	80
50.07500	79
50.08333	79
50.09167	80
50.10000	82
50.10833	83
50.11667	84
50.12500	84
50.13333	84
50.14167	84
50.15000	84
50.15833	83
50.16667	81
50.17500	79
50.18333	78
50.19167	77
50.20000	79
50.20833	81
50.21667	85
50.22500	88
50.23333	91
50.24167	93
50.25000	95
50.25833	96
50.26667	98
50.27500	98
50.28333	97
50.29167	96
50.30000	96
50.30833	97
50.31667	99
50.32500	101
50.33333	103
50.34167	105
50.35000	107
50.35833	108
50.36667	107
50.37500	106
50.38333	104
50.39167	102
50.40000	99
50.40833	96
50.41667	94
50.42500	92
50.43333	92
50.44167	93
50.45000	95
50.45833	97
50.46667	100
50.47500	103
50.48333	106
50.49167	108
50.50000	109
50.50833	110
50.51667	110
50.52500	110
50.53333	112
50.54167	114
50.55000	118
50.55833	121
50.56667	124
50.57500	125
50.58333	123
50.59167	121
50.60000	118
50.60833	116
50.61667	116
50.62500	117
50.63333	117
50.64167	118
50.65000	119
50.65833	119
50.66667	119
50.67500	119
50.68333	119
50.69167	119
50.70000	120
50.70833	123
50.71667	126
50.72500	129
50.73333	132
50.74167	135
50.75000	138
50.75833	141
50.76667	143
50.77500	143
50.78333	143
50.79167	144
50.80000	146
50.80833	150
50.81667	154
50.82500	157
50.83333	157
50.84167	154
50.85000	151
50.85833	148
50.86667	147
50.87500	148
50.88333	150
50.89167	152
50.90000	151
50.90833	150
50.91667	149
50.92500	148
50.93333	149
50.94167	151
50.95000	154
50.95833	156
50.96667	157
50.97500	157
50.98333	155
50.99167	153
51.00000	151
51.00833	150
51.01667	151
51.02500	153
51.03333	154
51.04167	154
51.05000	154
51.05833	154
51.06667	153
51.07500	153
51.08333	153
51.09167	152
51.10000	150
51.10833	147
51.11667	146
51.12500	147
51.13333	149
51.14167	151
51.15000	154
51.15833	156
51.16667	158
51.17500	158
51.18333	157
51.19167	155
51.20000	152
51.20833	150
51.21667	152
51.22500	156
51.23333	162
51.24167	167
51.25000	171
51.25833	173
51.26667	174
51.27500	176
51.28333	177
51.29167	178
51.30000	176
51.30833	173
51.31667	170
51.32500	169
51.33333	170
51.34167	173
51.35000	176
51.35833	180
51.36667	184
51.37500	189
51.38333	193
51.39167	196
51.40000	198
51.40833	198
51.41667	198
51.42500	198
51.43333	199
51.44167	202
51.45000	205
51.45833	209
51.46667	212
51.47500	214
51.48333	216
51.49167	216
51.50000	217
51.50833	219
51.51667	223
51.52500	229
51.53333	236
51.54167	243
51.55000	248
51.55833	251
51.56667	253
51.57500	256
51.58333	260
51.59167	266
51.60000	274
51.60833	282
51.61667	291
51.62500	299
51.63333	308
51.64167	317
51.65000	326
51.65833	335
51.66667	344
51.67500	355
51.68333	367
51.69167	381
51.70000	395
51.70833	406
51.71667	415
51.72500	423
51.73333	429
51.74167	436
51.75000	446
51.75833	459
51.76667	472
51.77500	487
51.78333	502
51.79167	516
51.80000	530
51.80833	546
51.81667	563
51.82500	582
51.83333	603
51.84167	625
51.85000	646
51.85833	665
51.86667	683
51.87500	700
51.88333	716
51.89167	732
51.90000	749
51.90833	764
51.91667	781
51.92500	798
51.93333	818
51.94167	841
51.95000	866
51.95833	893
51.96667	921
51.97500	950
51.98333	977
51.99167	1002
52.00000	1025
52.00833	1047
52.01667	1071
52.02500	1096
52.03333	1125
52.04167	1154
52.05000	1183
52.05833	1212
52.06667	1241
52.07500	1272
52.08333	1304
52.09167	1337
52.10000	1371
52.10833	1402
52.11667	1430
52.12500	1458
52.13333	1486
52.14167	1515
52.15000	1547
52.15833	1582
52.16667	1617
52.17500	1652
52.18333	1686
52.19167	1717
52.20000	1747
52.20833	1778
52.21667	1812
52.22500	1846
52.23333	1881
52.24167	1916
52.25000	1951
52.25833	1987
52.26667	2022
52.27500	2060
52.28333	2098
52.29167	2135
52.30000	2171
52.30833	2208
52.31667	2248
52.32500	2290
52.33333	2332
52.34167	2374
52.35000	2412
52.35833	2447
52.36667	2481
52.37500	2513
52.38333	2545
52.39167	2578
52.40000	2612
52.40833	2647
52.41667	2682
52.42500	2717
52.43333	2752
52.44167	2786
52.45000	2819
52.45833	2853
52.46667	2886
52.47500	2921
52.48333	2957
52.49167	2992
52.50000	3028
52.50833	3062
52.51667	3095
52.52500	3127
52.53333	3159
52.54167	3190
52.55000	3219
52.55833	3247
52.56667	3274
52.57500	3302
52.58333	3330
52.59167	3359
52.60000	3389
52.60833	3421
52.61667	3454
52.62500	3487
52.63333	3521
52.64167	3555
52.65000	3587
52.65833	3617
52.66667	3644
52.67500	3669
52.68333	3691
52.69167	3711
52.70000	3731
52.70833	3750
52.71667	3770
52.72500	3790
52.73333	3810
52.74167	3829
52.75000	3848
52.75833	3868
52.76667	3888
52.77500	3908
52.78333	3929
52.79167	3947
52.80000	3964
52.80833	3980
52.81667	3994
52.82500	4008
52.83333	4021
52.84167	4034
52.85000	4044
52.85833	4051
52.86667	4058
52.87500	4064
52.88333	4071
52.89167	4078
52.90000	4086
52.90833	4091
52.91667	4096
52.92500	4099
52.93333	4103
52.94167	4106
52.95000	4108
52.95833	4109
52.96667	4110
52.97500	4112
52.98333	4115
52.99167	4117
53.00000	4118
53.00833	4116
53.01667	4112
53.02500	4107
53.03333	4103
53.04167	4099
53.05000	4095
53.05833	4090
53.06667	4084
53.07500	4075
53.08333	4066
53.09167	4055
53.10000	4043
53.10833	4030
53.11667	4018
53.12500	4006
53.13333	3993
53.14167	3981
53.15000	3969
53.15833	3957
53.16667	3945
53.17500	3933
53.18333	3918
53.19167	3901
53.20000	3882
53.20833	3863
53.21667	3843
53.22500	3823
53.23333	3803
53.24167	3783
53.25000	3762
53.25833	3740
53.26667	3717
53.27500	3694
53.28333	3671
53.29167	3650
53.30000	3630
53.30833	3611
53.31667	3590
53.32500	3568
53.33333	3542
53.34167	3514
53.35000	3484
53.35833	3454
53.36667	3425
53.37500	3398
53.38333	3372
53.39167	3348
53.40000	3324
53.40833	3299
53.41667	3274
53.42500	3249
53.43333	3223
53.44167	3198
53.45000	3173
53.45833	3146
53.46667	3117
53.47500	3086
53.48333	3056
53.49167	3027
53.50000	2996
53.50833	2966
53.51667	2938
53.52500	2912
53.53333	2885
53.54167	2857
53.55000	2830
53.55833	2802
53.56667	2774
53.57500	2747
53.58333	2718
53.59167	2690
53.60000	2665
53.60833	2643
53.61667	2619
53.62500	2593
53.63333	2566
53.64167	2540
53.65000	2515
53.65833	2488
53.66667	2460
53.67500	2430
53.68333	2400
53.69167	2370
53.70000	2341
53.70833	2316
53.71667	2292
53.72500	2267
53.73333	2241
53.74167	2215
53.75000	2191
53.75833	2163
53.76667	2134
53.77500	2104
53.78333	2077
53.79167	2052
53.80000	2027
53.80833	2003
53.81667	1980
53.82500	1957
53.83333	1932
53.84167	1905
53.85000	1879
53.85833	1853
53.86667	1830
53.87500	1809
53.88333	1789
53.89167	1767
53.90000	1745
53.90833	1723
53.91667	1700
53.92500	1679
53.93333	1659
53.94167	1641
53.95000	1624
53.95833	1608
53.96667	1592
53.97500	1574
53.98333	1556
53.99167	1538
54.00000	1520
54.00833	1503
54.01667	1484
54.02500	1466
54.03333	1447
54.04167	1427
54.05000	1409
54.05833	1392
54.06667	1377
54.07500	1363
54.08333	1349
54.09167	1334
54.10000	1318
54.10833	1300
54.11667	1280
54.12500	1261
54.13333	1244
54.14167	1229
54.15000	1218
54.15833	1208
54.16667	1198
54.17500	1189
54.18333	1178
54.19167	1166
54.20000	1152
54.20833	1135
54.21667	1117
54.22500	1099
54.23333	1083
54.24167	1067
54.25000	1053
54.25833	1040
54.26667	1029
54.27500	1018
54.28333	1009
54.29167	1000
54.30000	992
54.30833	983
54.31667	972
54.32500	959
54.33333	944
54.34167	929
54.35000	913
54.35833	899
54.36667	887
54.37500	877
54.38333	868
54.39167	858
54.40000	847
54.40833	835
54.41667	822
54.42500	811
54.43333	803
54.44167	798
54.45000	795
54.45833	791
54.46667	786
54.47500	778
54.48333	769
54.49167	757
54.50000	744
54.50833	731
54.51667	720
54.52500	710
54.53333	701
54.54167	692
54.55000	683
54.55833	675
54.56667	669
54.57500	667
54.58333	668
54.59167	667
54.60000	665
54.60833	660
54.61667	651
54.62500	640
54.63333	629
54.64167	619
54.65000	611
54.65833	605
54.66667	600
54.67500	597
54.68333	595
54.69167	593
54.70000	587
54.70833	580
54.71667	570
54.72500	561
54.73333	555
54.74167	551
54.75000	548
54.75833	544
54.76667	539
54.77500	533
54.78333	527
54.79167	521
54.80000	515
54.80833	511
54.81667	509
54.82500	506
54.83333	503
54.84167	499
54.85000	492
54.85833	483
54.86667	473
54.87500	463
54.88333	453
54.89167	446
54.90000	440
54.90833	436
54.91667	434
54.92500	433
54.93333	432
54.94167	431
54.95000	429
54.95833	428
54.96667	426
54.97500	424
54.98333	423
54.99167	422
55.00000	421
55.00833	418
55.01667	415
55.02500	411
55.03333	408
55.04167	405
55.05000	403
55.05833	401
55.06667	398
55.07500	394
55.08333	390
55.09167	386
55.10000	382
55.10833	380
55.11667	379
55.12500	377
55.13333	375
55.14167	371
55.15000	366
55.15833	361
55.16667	355
55.17500	350
55.18333	344
55.19167	340
55.20000	336
55.20833	333
55.21667	331
55.22500	331
55.23333	333
55.24167	334
55.25000	334
55.25833	331
55.26667	326
55.27500	320
55.28333	313
55.29167	307
55.30000	304
55.30833	303
55.31667	305
55.32500	307
55.33333	309
55.34167	309
55.35000	308
55.35833	306
55.36667	303
55.37500	301
55.38333	299
55.39167	297
55.40000	294
55.40833	290
55.41667	285
55.42500	281
55.43333	277
55.44167	275
55.45000	274
55.45833	273
55.46667	272
55.47500	271
55.48333	269
55.49167	268
55.50000	268
55.50833	267
55.51667	267
55.52500	267
55.53333	268
55.54167	270
55.55000	272
55.55833	274
55.56667	275
55.57500	274
55.58333	272
55.59167	268
55.60000	265
55.60833	263
55.61667	261
55.62500	260
55.63333	256
55.64167	251
55.65000	247
55.65833	245
55.66667	245
55.67500	245
55.68333	243
55.69167	239
55.70000	235
55.70833	230
55.71667	227
55.72500	226
55.73333	224
55.74167	223
55.75000	221
55.75833	219
55.76667	219
55.77500	220
55.78333	222
55.79167	225
55.80000	227
55.80833	228
55.81667	227
55.82500	225
55.83333	222
55.84167	218
55.85000	215
55.85833	213
55.86667	212
55.87500	211
55.88333	212
55.89167	213
55.90000	214
55.90833	214
55.91667	214
55.92500	213
55.93333	212
55.94167	211
55.95000	208
55.95833	205
55.96667	201
55.97500	197
55.98333	194
55.99167	191
56.00000	190
56.00833	190
56.01667	191
56.02500	191
56.03333	190
56.04167	188
56.05000	186
56.05833	185
56.06667	184
56.07500	183
56.08333	181
56.09167	180
56.10000	178
56.10833	178
56.11667	177
56.12500	175
56.13333	173
56.14167	170
56.15000	168
56.15833	168
56.16667	170
56.17500	172
56.18333	175
56.19167	177
56.20000	176
56.20833	176
56.21667	175
56.22500	175
56.23333	175
56.24167	174
56.25000	173
56.25833	173
56.26667	173
56.27500	174
56.28333	174
56.29167	173
56.30000	169
56.30833	164
56.31667	158
56.32500	155
56.33333	154
56.34167	155
56.35000	157
56.35833	158
56.36667	159
56.37500	159
56.38333	157
56.39167	155
56.40000	154
56.40833	154
56.41667	155
56.42500	157
56.43333	157
56.44167	155
56.45000	152
56.45833	148
56.46667	144
56.47500	140
56.48333	137
56.49167	138
56.50000	141
56.50833	145
56.51667	149
56.52500	150
56.53333	148
56.54167	144
56.55000	140
56.55833	136
56.56667	134
56.57500	134
56.58333	136
56.59167	137
56.60000	139
56.60833	141
56.61667	143
56.62500	144
56.63333	145
56.64167	146
56.65000	144
56.65833	140
56.66667	136
56.67500	133
56.68333	131
56.69167	132
56.70000	133
56.70833	135
56.71667	135
56.72500	133
56.73333	132
56.74167	131
56.75000	130
56.75833	130
56.76667	131
56.77500	132
56.78333	133
56.79167	132
56.80000	132
56.80833	131
56.81667	132
56.82500	133
56.83333	134
56.84167	135
56.85000	136
56.85833	136
56.86667	135
56.87500	132
56.88333	129
56.89167	124
56.90000	118
56.90833	113
56.91667	110
56.92500	107
56.93333	106
56.94167	106
56.95000	107
56.95833	109
56.96667	111
56.97500	114
56.98333	116
56.99167	119
57.00000	122
57.00833	126
57.01667	131
57.02500	135
57.03333	138
57.04167	139
57.05000	138
57.05833	134
57.06667	131
57.07500	128
57.08333	125
57.09167	122
57.10000	118
57.10833	115
57.11667	112
57.12500	108
57.13333	106
57.14167	106
57.15000	107
57.15833	108
57.16667	109
57.17500	109
57.18333	107
57.19167	103
57.20000	98
57.20833	93
57.21667	90
57.22500	88
57.23333	89
57.24167	93
57.25000	97
57.25833	100
57.26667	103
57.27500	104
57.28333	106
57.29167	108
57.30000	110
57.30833	111
57.31667	111
57.32500	110
57.33333	110
57.34167	110
57.35000	109
57.35833	109
57.36667	107
57.37500	104
57.38333	99
57.39167	95
57.40000	91
57.40833	90
57.41667	92
57.42500	97
57.43333	103
57.44167	107
57.45000	109
57.45833	108
57.46667	106
57.47500	105
57.48333	104
57.49167	103
57.50000	102
57.50833	100
57.51667	98
57.52500	98
57.53333	100
57.54167	101
57.55000	102
57.55833	102
57.56667	100
57.57500	96
57.58333	91
57.59167	86
57.60000	82
57.60833	78
57.61667	76
57.62500	74
57.63333	74
57.64167	74
57.65000	76
57.65833	77
57.66667	79
57.67500	82
57.68333	85
57.69167	88
57.70000	90
57.70833	91
57.71667	91
57.72500	89
57.73333	88
57.74167	88
57.75000	89
57.75833	92
57.76667	95
57.77500	97
57.78333	99
57.79167	100
57.80000	99
57.80833	97
57.81667	95
57.82500	92
57.83333	88
57.84167	85
57.85000	82
57.85833	80
57.86667	79
57.87500	79
57.88333	80
57.89167	80
57.90000	78
57.90833	76
57.91667	75
57.92500	75
57.93333	79
57.94167	85
57.95000	90
57.95833	91
57.96667	90
57.97500	88
57.98333	85
57.99167	85
58.00000	88
58.00833	91
58.01667	94
58.02500	96
58.03333	94
58.04167	90
58.05000	84
58.05833	77
58.06667	72
58.07500	69
58.08333	69
58.09167	69
58.10000	69
58.10833	69
58.11667	69
58.12500	68
58.13333	65
58.14167	62
58.15000	59
58.15833	57
58.16667	58
58.17500	62
58.18333	68
58.19167	72
58.20000	74
58.20833	74
58.21667	73
58.22500	71
58.23333	71
58.24167	72
58.25000	73
58.25833	74
58.26667	74
58.27500	74
58.28333	74
58.29167	75
58.30000	78
58.30833	80
58.31667	80
58.32500	80
58.33333	78
58.34167	76
58.35000	74
58.35833	72
58.36667	70
58.37500	69
58.38333	69
58.39167	71
58.40000	74
58.40833	76
58.41667	78
58.42500	79
58.43333	78
58.44167	74
58.45000	70
58.45833	66
58.46667	63
58.47500	61
58.48333	60
58.49167	60
58.50000	59
58.50833	59
58.51667	59
58.52500	60
58.53333	62
58.54167	65
58.55000	67
58.55833	68
58.56667	67
58.57500	66
58.58333	64
58.59167	64
58.60000	65
58.60833	66
58.61667	66
58.62500	65
58.63333	64
58.64167	63
58.65000	63
58.65833	64
58.66667	65
58.67500	62
58.68333	58
58.69167	54
58.70000	52
58.70833	51
58.71667	53
58.72500	56
58.73333	58
58.74167	60
58.75000	61
58.75833	62
58.76667	64
58.77500	65
58.78333	65
58.79167	64
58.80000	61
58.80833	57
58.81667	55
58.82500	54
58.83333	54
58.84167	54
58.85000	54
58.85833	52
58.86667	50
58.87500	48
58.88333	47
58.89167	47
58.90000	47
58.90833	47
58.91667	48
58.92500	50
58.93333	53
58.94167	57
58.95000	60
58.95833	62
58.96667	63
58.97500	64
58.98333	63
58.99167	62
59.00000	61
59.00833	59
59.01667	58
59.02500	57
59.03333	57
59.04167	58
59.05000	59
59.05833	61
59.06667	62
59.07500	62
59.08333	62
59.09167	62
59.10000	62
59.10833	63
59.11667	63
59.12500	64
59.13333	63
59.14167	61
59.15000	58
59.15833	54
59.16667	51
59.17500	48
59.18333	44
59.19167	42
59.20000	41
59.20833	42
59.21667	43
59.22500	45
59.23333	47
59.24167	48
59.25000	48
59.25833	47
59.26667	44
59.27500	42
59.28333	39
59.29167	38
59.30000	38
59.30833	39
59.31667	42
59.32500	45
59.33333	48
59.34167	51
59.35000	55
59.35833	58
59.36667	61
59.37500	61
59.38333	59
59.39167	55
59.40000	49
59.40833	46
59.41667	45
59.42500	48
59.43333	50
59.44167	53
59.45000	54
59.45833	54
59.46667	54
59.47500	53
59.48333	52
59.49167	51
59.50000	49
59.50833	47
59.51667	47
59.52500	48
59.53333	48
59.54167	48
59.55000	47
59.55833	45
59.56667	43
59.57500	41
59.58333	40
59.59167	39
59.60000	38
59.60833	37
59.61667	37
59.62500	37
59.63333	39
59.64167	41
59.65000	42
59.65833	43
59.66667	43
59.67500	43
59.68333	43
59.69167	43
59.70000	41
59.70833	38
59.71667	36
59.72500	34
59.73333	35
59.74167	36
59.75000	37
59.75833	39
59.76667	42
59.77500	45
59.78333	49
59.79167	52
59.80000	54
59.80833	54
59.81667	52
59.82500	50
59.83333	47
59.84167	44
59.85000	42
59.85833	41
59.86667	40
59.87500	39
59.88333	40
59.89167	40
59.90000	41
59.90833	41
59.91667	41
59.92500	41
59.93333	42
59.94167	43
59.95000	44
59.95833	44
59.96667	43
59.97500	42
59.98333	41
59.99167	40
60.00000	38
