# Supplementary material for: How J-chain ensures the assembly of immunoglobulin IgM pentamers
Source: EMBO J. 2024 Dec 4;44(2):505–33. doi: 10.1038/s44318-024-00317-9 (PMC11729874; doi:10.1038/s44318-024-00317-9)
Supplement: Supplementary file 5 — Source data Fig. 3 [file 44318_2024_317_MOESM5_ESM.zip › Figure 3/3B/repeat 2 Cu4/20240110 Cu4tp_2h_2.txt]

[Header]
Application Name	LCsolution
Version	1.25
Data File Name	D:\Xenia\JC Oligomerisation kinetics\20240110 Cu4tp_2h_2.lcd
Output Date	11.01.2024
Output Time	10:15:59

[Configuration]
# of Detectors	2
Detector ID	Detector A	Detector B
Detector Name	Detector A	Detector B
# of Channels	2	1

[LC Chromatogram(Detector A-Ch1)]
Interval(msec)	500
# of Points	7201
Start Time(min)	0.000
End Time(min)	60.000
Intensity Units	mV
Intensity Multiplier	0.001
Wavelength(nm)	280
R.Time (min)	Intensity
0.00000	3
0.00833	3
0.01667	2
0.02500	3
0.03333	4
0.04167	3
0.05000	1
0.05833	-1
0.06667	-3
0.07500	-4
0.08333	-5
0.09167	-7
0.10000	-7
0.10833	-8
0.11667	-8
0.12500	-8
0.13333	-8
0.14167	-8
0.15000	-8
0.15833	-9
0.16667	-11
0.17500	-13
0.18333	-16
0.19167	-18
0.20000	-19
0.20833	-19
0.21667	-17
0.22500	-15
0.23333	-13
0.24167	-11
0.25000	-9
0.25833	-7
0.26667	-4
0.27500	-3
0.28333	-4
0.29167	-6
0.30000	-7
0.30833	-9
0.31667	-10
0.32500	-11
0.33333	-12
0.34167	-13
0.35000	-15
0.35833	-15
0.36667	-14
0.37500	-14
0.38333	-15
0.39167	-15
0.40000	-15
0.40833	-13
0.41667	-11
0.42500	-9
0.43333	-9
0.44167	-11
0.45000	-15
0.45833	-19
0.46667	-21
0.47500	-21
0.48333	-19
0.49167	-17
0.50000	-16
0.50833	-16
0.51667	-16
0.52500	-14
0.53333	-10
0.54167	-3
0.55000	3
0.55833	7
0.56667	7
0.57500	5
0.58333	3
0.59167	1
0.60000	0
0.60833	-0
0.61667	-1
0.62500	-2
0.63333	-3
0.64167	-3
0.65000	-2
0.65833	-4
0.66667	-7
0.67500	-11
0.68333	-15
0.69167	-19
0.70000	-20
0.70833	-18
0.71667	-16
0.72500	-14
0.73333	-13
0.74167	-14
0.75000	-16
0.75833	-18
0.76667	-20
0.77500	-21
0.78333	-21
0.79167	-19
0.80000	-17
0.80833	-15
0.81667	-13
0.82500	-13
0.83333	-12
0.84167	-11
0.85000	-10
0.85833	-9
0.86667	-9
0.87500	-11
0.88333	-15
0.89167	-19
0.90000	-22
0.90833	-22
0.91667	-22
0.92500	-20
0.93333	-18
0.94167	-17
0.95000	-15
0.95833	-12
0.96667	-8
0.97500	-6
0.98333	-5
0.99167	-6
1.00000	-8
1.00833	-11
1.01667	-12
1.02500	-12
1.03333	-11
1.04167	-9
1.05000	-8
1.05833	-8
1.06667	-8
1.07500	-8
1.08333	-7
1.09167	-6
1.10000	-5
1.10833	-4
1.11667	-4
1.12500	-5
1.13333	-5
1.14167	-7
1.15000	-8
1.15833	-7
1.16667	-5
1.17500	-1
1.18333	4
1.19167	9
1.20000	13
1.20833	14
1.21667	12
1.22500	7
1.23333	0
1.24167	-6
1.25000	-11
1.25833	-14
1.26667	-14
1.27500	-13
1.28333	-11
1.29167	-11
1.30000	-10
1.30833	-11
1.31667	-12
1.32500	-13
1.33333	-16
1.34167	-18
1.35000	-20
1.35833	-20
1.36667	-19
1.37500	-17
1.38333	-15
1.39167	-13
1.40000	-12
1.40833	-12
1.41667	-11
1.42500	-9
1.43333	-6
1.44167	-4
1.45000	-2
1.45833	-2
1.46667	-4
1.47500	-5
1.48333	-6
1.49167	-7
1.50000	-7
1.50833	-8
1.51667	-10
1.52500	-13
1.53333	-17
1.54167	-21
1.55000	-24
1.55833	-23
1.56667	-21
1.57500	-17
1.58333	-13
1.59167	-8
1.60000	-3
1.60833	2
1.61667	6
1.62500	8
1.63333	10
1.64167	10
1.65000	9
1.65833	7
1.66667	3
1.67500	-2
1.68333	-8
1.69167	-13
1.70000	-15
1.70833	-14
1.71667	-11
1.72500	-7
1.73333	-3
1.74167	-1
1.75000	1
1.75833	1
1.76667	-1
1.77500	-4
1.78333	-6
1.79167	-9
1.80000	-9
1.80833	-9
1.81667	-8
1.82500	-8
1.83333	-9
1.84167	-12
1.85000	-16
1.85833	-19
1.86667	-21
1.87500	-23
1.88333	-25
1.89167	-26
1.90000	-25
1.90833	-23
1.91667	-21
1.92500	-19
1.93333	-20
1.94167	-23
1.95000	-27
1.95833	-31
1.96667	-34
1.97500	-35
1.98333	-35
1.99167	-32
2.00000	-29
2.00833	-25
2.01667	-20
2.02500	-16
2.03333	-14
2.04167	-15
2.05000	-18
2.05833	-20
2.06667	-23
2.07500	-25
2.08333	-24
2.09167	-21
2.10000	-17
2.10833	-12
2.11667	-8
2.12500	-5
2.13333	-5
2.14167	-6
2.15000	-9
2.15833	-11
2.16667	-12
2.17500	-12
2.18333	-13
2.19167	-13
2.20000	-13
2.20833	-12
2.21667	-13
2.22500	-14
2.23333	-15
2.24167	-14
2.25000	-12
2.25833	-9
2.26667	-5
2.27500	-2
2.28333	-1
2.29167	-2
2.30000	-5
2.30833	-8
2.31667	-10
2.32500	-10
2.33333	-9
2.34167	-7
2.35000	-6
2.35833	-5
2.36667	-6
2.37500	-7
2.38333	-7
2.39167	-6
2.40000	-6
2.40833	-8
2.41667	-12
2.42500	-18
2.43333	-23
2.44167	-27
2.45000	-27
2.45833	-25
2.46667	-22
2.47500	-18
2.48333	-16
2.49167	-15
2.50000	-16
2.50833	-18
2.51667	-20
2.52500	-20
2.53333	-18
2.54167	-14
2.55000	-10
2.55833	-8
2.56667	-6
2.57500	-6
2.58333	-5
2.59167	-5
2.60000	-5
2.60833	-6
2.61667	-9
2.62500	-12
2.63333	-15
2.64167	-18
2.65000	-21
2.65833	-23
2.66667	-23
2.67500	-21
2.68333	-18
2.69167	-14
2.70000	-10
2.70833	-6
2.71667	-4
2.72500	-3
2.73333	-5
2.74167	-10
2.75000	-14
2.75833	-18
2.76667	-19
2.77500	-17
2.78333	-14
2.79167	-10
2.80000	-6
2.80833	-3
2.81667	-4
2.82500	-7
2.83333	-12
2.84167	-16
2.85000	-18
2.85833	-15
2.86667	-11
2.87500	-6
2.88333	-3
2.89167	-2
2.90000	-2
2.90833	-4
2.91667	-6
2.92500	-9
2.93333	-12
2.94167	-15
2.95000	-17
2.95833	-17
2.96667	-15
2.97500	-13
2.98333	-12
2.99167	-12
3.00000	-12
3.00833	-11
3.01667	-9
3.02500	-6
3.03333	-5
3.04167	-5
3.05000	-7
3.05833	-9
3.06667	-12
3.07500	-15
3.08333	-16
3.09167	-15
3.10000	-16
3.10833	-16
3.11667	-16
3.12500	-13
3.13333	-10
3.14167	-7
3.15000	-5
3.15833	-5
3.16667	-8
3.17500	-10
3.18333	-12
3.19167	-13
3.20000	-14
3.20833	-15
3.21667	-14
3.22500	-12
3.23333	-10
3.24167	-9
3.25000	-8
3.25833	-10
3.26667	-12
3.27500	-13
3.28333	-11
3.29167	-8
3.30000	-4
3.30833	-2
3.31667	-1
3.32500	-2
3.33333	-5
3.34167	-10
3.35000	-14
3.35833	-16
3.36667	-15
3.37500	-13
3.38333	-12
3.39167	-12
3.40000	-13
3.40833	-16
3.41667	-19
3.42500	-22
3.43333	-23
3.44167	-24
3.45000	-23
3.45833	-21
3.46667	-19
3.47500	-16
3.48333	-14
3.49167	-12
3.50000	-10
3.50833	-9
3.51667	-10
3.52500	-13
3.53333	-16
3.54167	-19
3.55000	-20
3.55833	-17
3.56667	-11
3.57500	-5
3.58333	-2
3.59167	-1
3.60000	-3
3.60833	-5
3.61667	-7
3.62500	-8
3.63333	-8
3.64167	-8
3.65000	-8
3.65833	-10
3.66667	-14
3.67500	-18
3.68333	-21
3.69167	-23
3.70000	-21
3.70833	-16
3.71667	-11
3.72500	-6
3.73333	-3
3.74167	-2
3.75000	-1
3.75833	-0
3.76667	2
3.77500	3
3.78333	2
3.79167	1
3.80000	-1
3.80833	-2
3.81667	-2
3.82500	-1
3.83333	-1
3.84167	-5
3.85000	-9
3.85833	-13
3.86667	-15
3.87500	-16
3.88333	-18
3.89167	-20
3.90000	-23
3.90833	-24
3.91667	-23
3.92500	-18
3.93333	-13
3.94167	-10
3.95000	-8
3.95833	-9
3.96667	-13
3.97500	-16
3.98333	-17
3.99167	-17
4.00000	-16
4.00833	-16
4.01667	-16
4.02500	-19
4.03333	-22
4.04167	-26
4.05000	-29
4.05833	-30
4.06667	-29
4.07500	-27
4.08333	-23
4.09167	-19
4.10000	-16
4.10833	-13
4.11667	-10
4.12500	-7
4.13333	-5
4.14167	-5
4.15000	-8
4.15833	-12
4.16667	-17
4.17500	-23
4.18333	-29
4.19167	-34
4.20000	-36
4.20833	-37
4.21667	-35
4.22500	-33
4.23333	-30
4.24167	-28
4.25000	-27
4.25833	-24
4.26667	-21
4.27500	-18
4.28333	-16
4.29167	-14
4.30000	-13
4.30833	-12
4.31667	-12
4.32500	-11
4.33333	-12
4.34167	-15
4.35000	-20
4.35833	-23
4.36667	-26
4.37500	-27
4.38333	-27
4.39167	-26
4.40000	-25
4.40833	-25
4.41667	-25
4.42500	-25
4.43333	-23
4.44167	-21
4.45000	-19
4.45833	-18
4.46667	-17
4.47500	-17
4.48333	-16
4.49167	-15
4.50000	-14
4.50833	-13
4.51667	-11
4.52500	-9
4.53333	-7
4.54167	-5
4.55000	-3
4.55833	-4
4.56667	-6
4.57500	-10
4.58333	-15
4.59167	-20
4.60000	-25
4.60833	-29
4.61667	-31
4.62500	-31
4.63333	-30
4.64167	-27
4.65000	-24
4.65833	-21
4.66667	-20
4.67500	-19
4.68333	-19
4.69167	-20
4.70000	-20
4.70833	-19
4.71667	-18
4.72500	-18
4.73333	-19
4.74167	-21
4.75000	-23
4.75833	-23
4.76667	-21
4.77500	-19
4.78333	-17
4.79167	-14
4.80000	-11
4.80833	-8
4.81667	-4
4.82500	-0
4.83333	-0
4.84167	-4
4.85000	-11
4.85833	-17
4.86667	-22
4.87500	-25
4.88333	-27
4.89167	-27
4.90000	-25
4.90833	-23
4.91667	-21
4.92500	-17
4.93333	-15
4.94167	-14
4.95000	-15
4.95833	-16
4.96667	-16
4.97500	-15
4.98333	-16
4.99167	-17
5.00000	-19
5.00833	-20
5.01667	-21
5.02500	-21
5.03333	-20
5.04167	-19
5.05000	-17
5.05833	-16
5.06667	-14
5.07500	-13
5.08333	-11
5.09167	-10
5.10000	-10
5.10833	-11
5.11667	-11
5.12500	-9
5.13333	-7
5.14167	-3
5.15000	2
5.15833	5
5.16667	8
5.17500	8
5.18333	6
5.19167	2
5.20000	-2
5.20833	-7
5.21667	-10
5.22500	-12
5.23333	-13
5.24167	-13
5.25000	-14
5.25833	-15
5.26667	-17
5.27500	-19
5.28333	-22
5.29167	-24
5.30000	-24
5.30833	-22
5.31667	-19
5.32500	-16
5.33333	-12
5.34167	-8
5.35000	-4
5.35833	-2
5.36667	-0
5.37500	-1
5.38333	-5
5.39167	-9
5.40000	-12
5.40833	-13
5.41667	-15
5.42500	-16
5.43333	-18
5.44167	-18
5.45000	-18
5.45833	-18
5.46667	-18
5.47500	-19
5.48333	-19
5.49167	-17
5.50000	-13
5.50833	-9
5.51667	-6
5.52500	-4
5.53333	-3
5.54167	-3
5.55000	-4
5.55833	-5
5.56667	-7
5.57500	-9
5.58333	-11
5.59167	-13
5.60000	-13
5.60833	-13
5.61667	-11
5.62500	-9
5.63333	-7
5.64167	-4
5.65000	-2
5.65833	-1
5.66667	-2
5.67500	-3
5.68333	-7
5.69167	-10
5.70000	-13
5.70833	-17
5.71667	-20
5.72500	-24
5.73333	-27
5.74167	-29
5.75000	-30
5.75833	-28
5.76667	-24
5.77500	-19
5.78333	-16
5.79167	-14
5.80000	-17
5.80833	-20
5.81667	-23
5.82500	-24
5.83333	-24
5.84167	-22
5.85000	-20
5.85833	-20
5.86667	-22
5.87500	-24
5.88333	-26
5.89167	-27
5.90000	-24
5.90833	-21
5.91667	-17
5.92500	-15
5.93333	-13
5.94167	-12
5.95000	-12
5.95833	-12
5.96667	-12
5.97500	-13
5.98333	-14
5.99167	-15
6.00000	-14
6.00833	-11
6.01667	-7
6.02500	-4
6.03333	-4
6.04167	-6
6.05000	-9
6.05833	-12
6.06667	-13
6.07500	-14
6.08333	-13
6.09167	-12
6.10000	-12
6.10833	-11
6.11667	-11
6.12500	-9
6.13333	-7
6.14167	-6
6.15000	-5
6.15833	-5
6.16667	-7
6.17500	-8
6.18333	-8
6.19167	-7
6.20000	-4
6.20833	-2
6.21667	1
6.22500	2
6.23333	3
6.24167	4
6.25000	5
6.25833	6
6.26667	7
6.27500	7
6.28333	7
6.29167	6
6.30000	3
6.30833	-3
6.31667	-10
6.32500	-18
6.33333	-25
6.34167	-30
6.35000	-32
6.35833	-32
6.36667	-31
6.37500	-28
6.38333	-25
6.39167	-22
6.40000	-21
6.40833	-20
6.41667	-20
6.42500	-18
6.43333	-17
6.44167	-17
6.45000	-18
6.45833	-18
6.46667	-18
6.47500	-17
6.48333	-16
6.49167	-16
6.50000	-18
6.50833	-20
6.51667	-21
6.52500	-20
6.53333	-18
6.54167	-14
6.55000	-9
6.55833	-5
6.56667	-2
6.57500	-1
6.58333	-2
6.59167	-5
6.60000	-10
6.60833	-16
6.61667	-21
6.62500	-25
6.63333	-26
6.64167	-26
6.65000	-24
6.65833	-24
6.66667	-25
6.67500	-27
6.68333	-28
6.69167	-28
6.70000	-26
6.70833	-24
6.71667	-24
6.72500	-25
6.73333	-27
6.74167	-26
6.75000	-24
6.75833	-19
6.76667	-13
6.77500	-9
6.78333	-8
6.79167	-10
6.80000	-14
6.80833	-19
6.81667	-23
6.82500	-24
6.83333	-24
6.84167	-21
6.85000	-18
6.85833	-17
6.86667	-19
6.87500	-22
6.88333	-26
6.89167	-29
6.90000	-30
6.90833	-28
6.91667	-26
6.92500	-26
6.93333	-26
6.94167	-26
6.95000	-25
6.95833	-23
6.96667	-20
6.97500	-17
6.98333	-14
6.99167	-12
7.00000	-9
7.00833	-7
7.01667	-6
7.02500	-5
7.03333	-6
7.04167	-7
7.05000	-10
7.05833	-15
7.06667	-21
7.07500	-26
7.08333	-27
7.09167	-27
7.10000	-25
7.10833	-22
7.11667	-20
7.12500	-18
7.13333	-16
7.14167	-15
7.15000	-14
7.15833	-14
7.16667	-14
7.17500	-15
7.18333	-18
7.19167	-21
7.20000	-26
7.20833	-31
7.21667	-34
7.22500	-33
7.23333	-30
7.24167	-26
7.25000	-20
7.25833	-16
7.26667	-14
7.27500	-13
7.28333	-15
7.29167	-18
7.30000	-20
7.30833	-21
7.31667	-22
7.32500	-23
7.33333	-23
7.34167	-23
7.35000	-23
7.35833	-22
7.36667	-20
7.37500	-18
7.38333	-17
7.39167	-15
7.40000	-12
7.40833	-9
7.41667	-8
7.42500	-9
7.43333	-13
7.44167	-17
7.45000	-21
7.45833	-23
7.46667	-23
7.47500	-23
7.48333	-24
7.49167	-26
7.50000	-26
7.50833	-26
7.51667	-24
7.52500	-22
7.53333	-20
7.54167	-19
7.55000	-20
7.55833	-22
7.56667	-24
7.57500	-27
7.58333	-29
7.59167	-30
7.60000	-29
7.60833	-26
7.61667	-23
7.62500	-20
7.63333	-17
7.64167	-15
7.65000	-14
7.65833	-14
7.66667	-15
7.67500	-16
7.68333	-16
7.69167	-15
7.70000	-14
7.70833	-14
7.71667	-14
7.72500	-16
7.73333	-18
7.74167	-21
7.75000	-23
7.75833	-24
7.76667	-24
7.77500	-23
7.78333	-22
7.79167	-20
7.80000	-17
7.80833	-15
7.81667	-15
7.82500	-16
7.83333	-18
7.84167	-20
7.85000	-20
7.85833	-20
7.86667	-22
7.87500	-23
7.88333	-25
7.89167	-26
7.90000	-26
7.90833	-24
7.91667	-22
7.92500	-19
7.93333	-18
7.94167	-17
7.95000	-18
7.95833	-20
7.96667	-22
7.97500	-23
7.98333	-23
7.99167	-22
8.00000	-21
8.00833	-21
8.01667	-20
8.02500	-19
8.03333	-18
8.04167	-18
8.05000	-18
8.05833	-19
8.06667	-19
8.07500	-17
8.08333	-14
8.09167	-11
8.10000	-10
8.10833	-11
8.11667	-13
8.12500	-16
8.13333	-19
8.14167	-22
8.15000	-26
8.15833	-28
8.16667	-29
8.17500	-30
8.18333	-32
8.19167	-33
8.20000	-34
8.20833	-32
8.21667	-28
8.22500	-22
8.23333	-17
8.24167	-12
8.25000	-9
8.25833	-9
8.26667	-11
8.27500	-14
8.28333	-17
8.29167	-20
8.30000	-19
8.30833	-16
8.31667	-13
8.32500	-12
8.33333	-13
8.34167	-15
8.35000	-20
8.35833	-23
8.36667	-27
8.37500	-30
8.38333	-32
8.39167	-33
8.40000	-32
8.40833	-29
8.41667	-26
8.42500	-23
8.43333	-22
8.44167	-24
8.45000	-27
8.45833	-30
8.46667	-33
8.47500	-35
8.48333	-35
8.49167	-35
8.50000	-33
8.50833	-32
8.51667	-30
8.52500	-27
8.53333	-25
8.54167	-21
8.55000	-18
8.55833	-15
8.56667	-15
8.57500	-17
8.58333	-22
8.59167	-26
8.60000	-30
8.60833	-33
8.61667	-33
8.62500	-31
8.63333	-28
8.64167	-24
8.65000	-21
8.65833	-19
8.66667	-19
8.67500	-19
8.68333	-20
8.69167	-20
8.70000	-20
8.70833	-20
8.71667	-21
8.72500	-23
8.73333	-26
8.74167	-29
8.75000	-31
8.75833	-33
8.76667	-32
8.77500	-30
8.78333	-29
8.79167	-26
8.80000	-24
8.80833	-21
8.81667	-19
8.82500	-17
8.83333	-16
8.84167	-15
8.85000	-15
8.85833	-15
8.86667	-15
8.87500	-15
8.88333	-14
8.89167	-12
8.90000	-10
8.90833	-9
8.91667	-9
8.92500	-12
8.93333	-16
8.94167	-20
8.95000	-23
8.95833	-23
8.96667	-19
8.97500	-16
8.98333	-12
8.99167	-11
9.00000	-13
9.00833	-18
9.01667	-24
9.02500	-29
9.03333	-34
9.04167	-36
9.05000	-36
9.05833	-34
9.06667	-32
9.07500	-29
9.08333	-28
9.09167	-28
9.10000	-29
9.10833	-30
9.11667	-31
9.12500	-31
9.13333	-30
9.14167	-28
9.15000	-26
9.15833	-24
9.16667	-24
9.17500	-25
9.18333	-28
9.19167	-32
9.20000	-37
9.20833	-41
9.21667	-44
9.22500	-45
9.23333	-43
9.24167	-40
9.25000	-36
9.25833	-33
9.26667	-31
9.27500	-31
9.28333	-31
9.29167	-33
9.30000	-34
9.30833	-33
9.31667	-32
9.32500	-30
9.33333	-29
9.34167	-27
9.35000	-25
9.35833	-23
9.36667	-21
9.37500	-19
9.38333	-17
9.39167	-17
9.40000	-19
9.40833	-22
9.41667	-27
9.42500	-33
9.43333	-36
9.44167	-38
9.45000	-35
9.45833	-30
9.46667	-24
9.47500	-19
9.48333	-16
9.49167	-14
9.50000	-15
9.50833	-16
9.51667	-19
9.52500	-22
9.53333	-24
9.54167	-26
9.55000	-27
9.55833	-28
9.56667	-28
9.57500	-28
9.58333	-28
9.59167	-29
9.60000	-27
9.60833	-24
9.61667	-21
9.62500	-20
9.63333	-20
9.64167	-24
9.65000	-28
9.65833	-30
9.66667	-32
9.67500	-34
9.68333	-37
9.69167	-40
9.70000	-41
9.70833	-40
9.71667	-35
9.72500	-27
9.73333	-21
9.74167	-16
9.75000	-15
9.75833	-16
9.76667	-20
9.77500	-24
9.78333	-28
9.79167	-31
9.80000	-33
9.80833	-36
9.81667	-38
9.82500	-39
9.83333	-39
9.84167	-38
9.85000	-36
9.85833	-34
9.86667	-33
9.87500	-32
9.88333	-33
9.89167	-35
9.90000	-37
9.90833	-40
9.91667	-41
9.92500	-40
9.93333	-38
9.94167	-35
9.95000	-32
9.95833	-28
9.96667	-24
9.97500	-20
9.98333	-19
9.99167	-19
10.00000	-24
10.00833	-29
10.01667	-33
10.02500	-35
10.03333	-35
10.04167	-33
10.05000	-31
10.05833	-28
10.06667	-25
10.07500	-23
10.08333	-21
10.09167	-20
10.10000	-22
10.10833	-25
10.11667	-27
10.12500	-28
10.13333	-28
10.14167	-28
10.15000	-30
10.15833	-31
10.16667	-31
10.17500	-31
10.18333	-30
10.19167	-29
10.20000	-26
10.20833	-23
10.21667	-17
10.22500	-11
10.23333	-6
10.24167	-4
10.25000	-5
10.25833	-8
10.26667	-13
10.27500	-18
10.28333	-22
10.29167	-25
10.30000	-27
10.30833	-27
10.31667	-25
10.32500	-23
10.33333	-19
10.34167	-16
10.35000	-13
10.35833	-12
10.36667	-15
10.37500	-19
10.38333	-25
10.39167	-30
10.40000	-33
10.40833	-34
10.41667	-33
10.42500	-31
10.43333	-30
10.44167	-28
10.45000	-27
10.45833	-27
10.46667	-29
10.47500	-33
10.48333	-37
10.49167	-41
10.50000	-41
10.50833	-38
10.51667	-34
10.52500	-29
10.53333	-24
10.54167	-18
10.55000	-13
10.55833	-11
10.56667	-10
10.57500	-12
10.58333	-14
10.59167	-16
10.60000	-16
10.60833	-17
10.61667	-18
10.62500	-21
10.63333	-24
10.64167	-26
10.65000	-28
10.65833	-29
10.66667	-30
10.67500	-29
10.68333	-29
10.69167	-28
10.70000	-27
10.70833	-26
10.71667	-27
10.72500	-27
10.73333	-28
10.74167	-27
10.75000	-25
10.75833	-24
10.76667	-22
10.77500	-21
10.78333	-19
10.79167	-17
10.80000	-17
10.80833	-18
10.81667	-21
10.82500	-25
10.83333	-29
10.84167	-33
10.85000	-38
10.85833	-43
10.86667	-48
10.87500	-51
10.88333	-52
10.89167	-49
10.90000	-44
10.90833	-39
10.91667	-33
10.92500	-29
10.93333	-25
10.94167	-22
10.95000	-20
10.95833	-19
10.96667	-20
10.97500	-22
10.98333	-24
10.99167	-26
11.00000	-27
11.00833	-27
11.01667	-26
11.02500	-26
11.03333	-27
11.04167	-31
11.05000	-36
11.05833	-39
11.06667	-41
11.07500	-41
11.08333	-40
11.09167	-39
11.10000	-39
11.10833	-40
11.11667	-40
11.12500	-38
11.13333	-37
11.14167	-37
11.15000	-38
11.15833	-40
11.16667	-42
11.17500	-40
11.18333	-35
11.19167	-29
11.20000	-25
11.20833	-23
11.21667	-26
11.22500	-33
11.23333	-40
11.24167	-45
11.25000	-48
11.25833	-48
11.26667	-46
11.27500	-43
11.28333	-40
11.29167	-38
11.30000	-35
11.30833	-33
11.31667	-31
11.32500	-30
11.33333	-31
11.34167	-34
11.35000	-38
11.35833	-43
11.36667	-46
11.37500	-46
11.38333	-44
11.39167	-41
11.40000	-36
11.40833	-32
11.41667	-29
11.42500	-28
11.43333	-29
11.44167	-29
11.45000	-29
11.45833	-28
11.46667	-26
11.47500	-23
11.48333	-20
11.49167	-16
11.50000	-14
11.50833	-15
11.51667	-17
11.52500	-19
11.53333	-21
11.54167	-22
11.55000	-23
11.55833	-26
11.56667	-31
11.57500	-35
11.58333	-38
11.59167	-38
11.60000	-35
11.60833	-29
11.61667	-26
11.62500	-27
11.63333	-30
11.64167	-34
11.65000	-38
11.65833	-40
11.66667	-39
11.67500	-35
11.68333	-31
11.69167	-26
11.70000	-23
11.70833	-22
11.71667	-21
11.72500	-20
11.73333	-18
11.74167	-16
11.75000	-13
11.75833	-12
11.76667	-12
11.77500	-15
11.78333	-21
11.79167	-26
11.80000	-30
11.80833	-33
11.81667	-37
11.82500	-40
11.83333	-43
11.84167	-45
11.85000	-46
11.85833	-44
11.86667	-40
11.87500	-35
11.88333	-32
11.89167	-29
11.90000	-28
11.90833	-28
11.91667	-30
11.92500	-32
11.93333	-34
11.94167	-33
11.95000	-31
11.95833	-28
11.96667	-25
11.97500	-24
11.98333	-26
11.99167	-29
12.00000	-32
12.00833	-34
12.01667	-34
12.02500	-32
12.03333	-31
12.04167	-30
12.05000	-30
12.05833	-31
12.06667	-32
12.07500	-33
12.08333	-34
12.09167	-34
12.10000	-35
12.10833	-35
12.11667	-35
12.12500	-35
12.13333	-34
12.14167	-34
12.15000	-34
12.15833	-34
12.16667	-34
12.17500	-33
12.18333	-33
12.19167	-33
12.20000	-33
12.20833	-34
12.21667	-33
12.22500	-31
12.23333	-28
12.24167	-26
12.25000	-23
12.25833	-21
12.26667	-20
12.27500	-20
12.28333	-21
12.29167	-24
12.30000	-27
12.30833	-31
12.31667	-34
12.32500	-36
12.33333	-39
12.34167	-40
12.35000	-40
12.35833	-38
12.36667	-33
12.37500	-28
12.38333	-24
12.39167	-21
12.40000	-20
12.40833	-20
12.41667	-22
12.42500	-23
12.43333	-24
12.44167	-26
12.45000	-28
12.45833	-30
12.46667	-32
12.47500	-35
12.48333	-39
12.49167	-41
12.50000	-43
12.50833	-43
12.51667	-43
12.52500	-44
12.53333	-45
12.54167	-47
12.55000	-49
12.55833	-48
12.56667	-46
12.57500	-44
12.58333	-42
12.59167	-41
12.60000	-41
12.60833	-43
12.61667	-44
12.62500	-46
12.63333	-46
12.64167	-46
12.65000	-44
12.65833	-41
12.66667	-39
12.67500	-37
12.68333	-37
12.69167	-37
12.70000	-37
12.70833	-36
12.71667	-34
12.72500	-30
12.73333	-26
12.74167	-23
12.75000	-22
12.75833	-24
12.76667	-29
12.77500	-35
12.78333	-39
12.79167	-41
12.80000	-41
12.80833	-39
12.81667	-38
12.82500	-37
12.83333	-37
12.84167	-37
12.85000	-36
12.85833	-37
12.86667	-38
12.87500	-40
12.88333	-39
12.89167	-38
12.90000	-35
12.90833	-33
12.91667	-32
12.92500	-33
12.93333	-33
12.94167	-32
12.95000	-30
12.95833	-28
12.96667	-26
12.97500	-25
12.98333	-25
12.99167	-26
13.00000	-27
13.00833	-26
13.01667	-25
13.02500	-24
13.03333	-24
13.04167	-25
13.05000	-27
13.05833	-30
13.06667	-33
13.07500	-35
13.08333	-35
13.09167	-34
13.10000	-33
13.10833	-32
13.11667	-31
13.12500	-30
13.13333	-29
13.14167	-29
13.15000	-30
13.15833	-31
13.16667	-33
13.17500	-34
13.18333	-35
13.19167	-35
13.20000	-37
13.20833	-38
13.21667	-39
13.22500	-39
13.23333	-37
13.24167	-35
13.25000	-32
13.25833	-32
13.26667	-32
13.27500	-33
13.28333	-34
13.29167	-36
13.30000	-39
13.30833	-41
13.31667	-44
13.32500	-46
13.33333	-49
13.34167	-51
13.35000	-51
13.35833	-51
13.36667	-50
13.37500	-46
13.38333	-41
13.39167	-35
13.40000	-29
13.40833	-23
13.41667	-20
13.42500	-21
13.43333	-24
13.44167	-29
13.45000	-33
13.45833	-34
13.46667	-34
13.47500	-33
13.48333	-34
13.49167	-35
13.50000	-36
13.50833	-36
13.51667	-34
13.52500	-31
13.53333	-29
13.54167	-29
13.55000	-29
13.55833	-29
13.56667	-29
13.57500	-28
13.58333	-27
13.59167	-28
13.60000	-30
13.60833	-33
13.61667	-35
13.62500	-36
13.63333	-37
13.64167	-37
13.65000	-39
13.65833	-40
13.66667	-42
13.67500	-44
13.68333	-45
13.69167	-45
13.70000	-44
13.70833	-41
13.71667	-38
13.72500	-38
13.73333	-40
13.74167	-42
13.75000	-44
13.75833	-45
13.76667	-45
13.77500	-44
13.78333	-43
13.79167	-43
13.80000	-43
13.80833	-44
13.81667	-44
13.82500	-42
13.83333	-38
13.84167	-33
13.85000	-30
13.85833	-30
13.86667	-33
13.87500	-38
13.88333	-44
13.89167	-49
13.90000	-52
13.90833	-52
13.91667	-49
13.92500	-45
13.93333	-41
13.94167	-38
13.95000	-36
13.95833	-35
13.96667	-36
13.97500	-36
13.98333	-34
13.99167	-32
14.00000	-29
14.00833	-28
14.01667	-28
14.02500	-28
14.03333	-29
14.04167	-30
14.05000	-31
14.05833	-32
14.06667	-35
14.07500	-37
14.08333	-36
14.09167	-33
14.10000	-31
14.10833	-29
14.11667	-28
14.12500	-30
14.13333	-32
14.14167	-35
14.15000	-37
14.15833	-39
14.16667	-39
14.17500	-37
14.18333	-34
14.19167	-31
14.20000	-29
14.20833	-30
14.21667	-31
14.22500	-32
14.23333	-31
14.24167	-29
14.25000	-26
14.25833	-23
14.26667	-22
14.27500	-22
14.28333	-25
14.29167	-28
14.30000	-32
14.30833	-35
14.31667	-36
14.32500	-35
14.33333	-33
14.34167	-32
14.35000	-33
14.35833	-35
14.36667	-37
14.37500	-38
14.38333	-36
14.39167	-32
14.40000	-27
14.40833	-24
14.41667	-22
14.42500	-23
14.43333	-27
14.44167	-31
14.45000	-34
14.45833	-35
14.46667	-34
14.47500	-31
14.48333	-29
14.49167	-26
14.50000	-26
14.50833	-26
14.51667	-28
14.52500	-32
14.53333	-38
14.54167	-45
14.55000	-51
14.55833	-54
14.56667	-52
14.57500	-48
14.58333	-43
14.59167	-38
14.60000	-35
14.60833	-34
14.61667	-33
14.62500	-33
14.63333	-34
14.64167	-36
14.65000	-38
14.65833	-40
14.66667	-40
14.67500	-38
14.68333	-36
14.69167	-34
14.70000	-32
14.70833	-30
14.71667	-30
14.72500	-31
14.73333	-32
14.74167	-34
14.75000	-36
14.75833	-37
14.76667	-38
14.77500	-38
14.78333	-40
14.79167	-41
14.80000	-41
14.80833	-39
14.81667	-37
14.82500	-35
14.83333	-33
14.84167	-32
14.85000	-30
14.85833	-30
14.86667	-32
14.87500	-35
14.88333	-39
14.89167	-42
14.90000	-43
14.90833	-42
14.91667	-40
14.92500	-39
14.93333	-38
14.94167	-37
14.95000	-36
14.95833	-37
14.96667	-40
14.97500	-42
14.98333	-42
14.99167	-40
15.00000	-38
15.00833	-36
15.01667	-37
15.02500	-40
15.03333	-43
15.04167	-45
15.05000	-44
15.05833	-41
15.06667	-39
15.07500	-37
15.08333	-36
15.09167	-36
15.10000	-35
15.10833	-34
15.11667	-35
15.12500	-38
15.13333	-41
15.14167	-44
15.15000	-45
15.15833	-43
15.16667	-37
15.17500	-33
15.18333	-31
15.19167	-30
15.20000	-31
15.20833	-32
15.21667	-33
15.22500	-33
15.23333	-34
15.24167	-36
15.25000	-39
15.25833	-40
15.26667	-39
15.27500	-37
15.28333	-34
15.29167	-31
15.30000	-31
15.30833	-32
15.31667	-36
15.32500	-40
15.33333	-44
15.34167	-46
15.35000	-47
15.35833	-45
15.36667	-43
15.37500	-40
15.38333	-36
15.39167	-33
15.40000	-30
15.40833	-29
15.41667	-29
15.42500	-31
15.43333	-34
15.44167	-35
15.45000	-36
15.45833	-38
15.46667	-40
15.47500	-41
15.48333	-43
15.49167	-44
15.50000	-44
15.50833	-43
15.51667	-41
15.52500	-38
15.53333	-36
15.54167	-33
15.55000	-32
15.55833	-32
15.56667	-34
15.57500	-36
15.58333	-39
15.59167	-40
15.60000	-41
15.60833	-39
15.61667	-36
15.62500	-32
15.63333	-28
15.64167	-27
15.65000	-28
15.65833	-31
15.66667	-36
15.67500	-41
15.68333	-45
15.69167	-48
15.70000	-48
15.70833	-45
15.71667	-41
15.72500	-38
15.73333	-36
15.74167	-36
15.75000	-36
15.75833	-37
15.76667	-38
15.77500	-39
15.78333	-40
15.79167	-40
15.80000	-39
15.80833	-37
15.81667	-34
15.82500	-33
15.83333	-32
15.84167	-31
15.85000	-32
15.85833	-33
15.86667	-34
15.87500	-36
15.88333	-39
15.89167	-42
15.90000	-44
15.90833	-46
15.91667	-47
15.92500	-46
15.93333	-45
15.94167	-42
15.95000	-38
15.95833	-34
15.96667	-30
15.97500	-28
15.98333	-28
15.99167	-31
16.00000	-33
16.00833	-35
16.01667	-36
16.02500	-36
16.03333	-38
16.04167	-42
16.05000	-48
16.05833	-54
16.06667	-58
16.07500	-58
16.08333	-54
16.09167	-48
16.10000	-42
16.10833	-37
16.11667	-33
16.12500	-31
16.13333	-29
16.14167	-29
16.15000	-31
16.15833	-32
16.16667	-34
16.17500	-35
16.18333	-37
16.19167	-39
16.20000	-41
16.20833	-42
16.21667	-42
16.22500	-42
16.23333	-42
16.24167	-43
16.25000	-45
16.25833	-49
16.26667	-53
16.27500	-55
16.28333	-55
16.29167	-53
16.30000	-51
16.30833	-49
16.31667	-49
16.32500	-49
16.33333	-50
16.34167	-49
16.35000	-47
16.35833	-47
16.36667	-47
16.37500	-49
16.38333	-51
16.39167	-52
16.40000	-50
16.40833	-47
16.41667	-44
16.42500	-42
16.43333	-42
16.44167	-42
16.45000	-43
16.45833	-43
16.46667	-43
16.47500	-43
16.48333	-44
16.49167	-44
16.50000	-45
16.50833	-46
16.51667	-45
16.52500	-42
16.53333	-39
16.54167	-39
16.55000	-40
16.55833	-44
16.56667	-48
16.57500	-50
16.58333	-49
16.59167	-46
16.60000	-44
16.60833	-42
16.61667	-43
16.62500	-45
16.63333	-48
16.64167	-49
16.65000	-48
16.65833	-47
16.66667	-45
16.67500	-43
16.68333	-40
16.69167	-36
16.70000	-32
16.70833	-29
16.71667	-28
16.72500	-31
16.73333	-36
16.74167	-41
16.75000	-46
16.75833	-48
16.76667	-50
16.77500	-51
16.78333	-52
16.79167	-54
16.80000	-55
16.80833	-56
16.81667	-57
16.82500	-58
16.83333	-57
16.84167	-56
16.85000	-54
16.85833	-50
16.86667	-46
16.87500	-42
16.88333	-40
16.89167	-39
16.90000	-38
16.90833	-37
16.91667	-37
16.92500	-38
16.93333	-41
16.94167	-45
16.95000	-50
16.95833	-52
16.96667	-53
16.97500	-51
16.98333	-48
16.99167	-45
17.00000	-44
17.00833	-46
17.01667	-49
17.02500	-53
17.03333	-57
17.04167	-58
17.05000	-58
17.05833	-56
17.06667	-53
17.07500	-50
17.08333	-48
17.09167	-46
17.10000	-45
17.10833	-44
17.11667	-44
17.12500	-44
17.13333	-43
17.14167	-42
17.15000	-40
17.15833	-40
17.16667	-42
17.17500	-44
17.18333	-45
17.19167	-45
17.20000	-46
17.20833	-47
17.21667	-47
17.22500	-44
17.23333	-41
17.24167	-38
17.25000	-36
17.25833	-36
17.26667	-39
17.27500	-43
17.28333	-48
17.29167	-52
17.30000	-54
17.30833	-55
17.31667	-55
17.32500	-55
17.33333	-54
17.34167	-55
17.35000	-56
17.35833	-54
17.36667	-50
17.37500	-46
17.38333	-41
17.39167	-38
17.40000	-39
17.40833	-42
17.41667	-45
17.42500	-48
17.43333	-49
17.44167	-49
17.45000	-49
17.45833	-49
17.46667	-50
17.47500	-50
17.48333	-51
17.49167	-50
17.50000	-49
17.50833	-49
17.51667	-49
17.52500	-49
17.53333	-52
17.54167	-56
17.55000	-59
17.55833	-59
17.56667	-55
17.57500	-49
17.58333	-43
17.59167	-38
17.60000	-36
17.60833	-38
17.61667	-40
17.62500	-42
17.63333	-43
17.64167	-42
17.65000	-41
17.65833	-40
17.66667	-40
17.67500	-39
17.68333	-39
17.69167	-38
17.70000	-36
17.70833	-35
17.71667	-34
17.72500	-35
17.73333	-35
17.74167	-36
17.75000	-37
17.75833	-37
17.76667	-38
17.77500	-40
17.78333	-41
17.79167	-42
17.80000	-43
17.80833	-43
17.81667	-42
17.82500	-40
17.83333	-40
17.84167	-41
17.85000	-43
17.85833	-45
17.86667	-47
17.87500	-49
17.88333	-50
17.89167	-51
17.90000	-54
17.90833	-57
17.91667	-60
17.92500	-62
17.93333	-63
17.94167	-62
17.95000	-61
17.95833	-59
17.96667	-56
17.97500	-53
17.98333	-50
17.99167	-47
18.00000	-45
18.00833	-44
18.01667	-43
18.02500	-41
18.03333	-41
18.04167	-42
18.05000	-44
18.05833	-45
18.06667	-45
18.07500	-44
18.08333	-40
18.09167	-37
18.10000	-35
18.10833	-34
18.11667	-36
18.12500	-38
18.13333	-40
18.14167	-39
18.15000	-38
18.15833	-36
18.16667	-34
18.17500	-33
18.18333	-32
18.19167	-33
18.20000	-35
18.20833	-37
18.21667	-40
18.22500	-42
18.23333	-45
18.24167	-49
18.25000	-52
18.25833	-56
18.26667	-59
18.27500	-60
18.28333	-58
18.29167	-55
18.30000	-52
18.30833	-49
18.31667	-46
18.32500	-43
18.33333	-40
18.34167	-38
18.35000	-37
18.35833	-38
18.36667	-39
18.37500	-41
18.38333	-43
18.39167	-45
18.40000	-46
18.40833	-46
18.41667	-47
18.42500	-47
18.43333	-47
18.44167	-48
18.45000	-48
18.45833	-48
18.46667	-47
18.47500	-46
18.48333	-46
18.49167	-47
18.50000	-49
18.50833	-51
18.51667	-52
18.52500	-52
18.53333	-52
18.54167	-51
18.55000	-51
18.55833	-50
18.56667	-49
18.57500	-47
18.58333	-46
18.59167	-46
18.60000	-48
18.60833	-49
18.61667	-50
18.62500	-49
18.63333	-46
18.64167	-43
18.65000	-40
18.65833	-37
18.66667	-35
18.67500	-33
18.68333	-31
18.69167	-31
18.70000	-31
18.70833	-33
18.71667	-37
18.72500	-42
18.73333	-47
18.74167	-52
18.75000	-55
18.75833	-57
18.76667	-57
18.77500	-56
18.78333	-57
18.79167	-58
18.80000	-60
18.80833	-62
18.81667	-63
18.82500	-62
18.83333	-60
18.84167	-58
18.85000	-57
18.85833	-57
18.86667	-57
18.87500	-59
18.88333	-61
18.89167	-63
18.90000	-64
18.90833	-63
18.91667	-61
18.92500	-58
18.93333	-55
18.94167	-54
18.95000	-54
18.95833	-55
18.96667	-55
18.97500	-55
18.98333	-53
18.99167	-50
19.00000	-45
19.00833	-39
19.01667	-34
19.02500	-29
19.03333	-27
19.04167	-28
19.05000	-31
19.05833	-35
19.06667	-40
19.07500	-44
19.08333	-47
19.09167	-48
19.10000	-46
19.10833	-42
19.11667	-40
19.12500	-40
19.13333	-42
19.14167	-45
19.15000	-49
19.15833	-52
19.16667	-53
19.17500	-54
19.18333	-55
19.19167	-57
19.20000	-59
19.20833	-60
19.21667	-62
19.22500	-63
19.23333	-65
19.24167	-65
19.25000	-64
19.25833	-61
19.26667	-58
19.27500	-57
19.28333	-57
19.29167	-59
19.30000	-62
19.30833	-65
19.31667	-68
19.32500	-68
19.33333	-66
19.34167	-63
19.35000	-60
19.35833	-58
19.36667	-60
19.37500	-63
19.38333	-65
19.39167	-66
19.40000	-63
19.40833	-56
19.41667	-49
19.42500	-43
19.43333	-39
19.44167	-38
19.45000	-39
19.45833	-42
19.46667	-45
19.47500	-48
19.48333	-50
19.49167	-51
19.50000	-52
19.50833	-51
19.51667	-49
19.52500	-45
19.53333	-41
19.54167	-38
19.55000	-35
19.55833	-33
19.56667	-33
19.57500	-33
19.58333	-33
19.59167	-33
19.60000	-35
19.60833	-39
19.61667	-43
19.62500	-46
19.63333	-47
19.64167	-46
19.65000	-44
19.65833	-41
19.66667	-40
19.67500	-39
19.68333	-37
19.69167	-34
19.70000	-29
19.70833	-25
19.71667	-25
19.72500	-29
19.73333	-35
19.74167	-43
19.75000	-50
19.75833	-55
19.76667	-55
19.77500	-53
19.78333	-49
19.79167	-45
19.80000	-40
19.80833	-35
19.81667	-32
19.82500	-31
19.83333	-31
19.84167	-31
19.85000	-32
19.85833	-30
19.86667	-28
19.87500	-27
19.88333	-28
19.89167	-29
19.90000	-29
19.90833	-28
19.91667	-26
19.92500	-24
19.93333	-20
19.94167	-16
19.95000	-12
19.95833	-9
19.96667	-6
19.97500	-5
19.98333	-4
19.99167	-4
20.00000	-4
20.00833	-3
20.01667	1
20.02500	7
20.03333	15
20.04167	22
20.05000	28
20.05833	32
20.06667	33
20.07500	32
20.08333	31
20.09167	30
20.10000	33
20.10833	39
20.11667	48
20.12500	61
20.13333	73
20.14167	83
20.15000	92
20.15833	97
20.16667	100
20.17500	102
20.18333	101
20.19167	101
20.20000	101
20.20833	104
20.21667	108
20.22500	115
20.23333	123
20.24167	131
20.25000	138
20.25833	144
20.26667	150
20.27500	155
20.28333	160
20.29167	165
20.30000	171
20.30833	175
20.31667	179
20.32500	181
20.33333	186
20.34167	192
20.35000	200
20.35833	209
20.36667	219
20.37500	228
20.38333	235
20.39167	242
20.40000	247
20.40833	251
20.41667	255
20.42500	259
20.43333	263
20.44167	267
20.45000	272
20.45833	276
20.46667	280
20.47500	285
20.48333	290
20.49167	296
20.50000	301
20.50833	307
20.51667	312
20.52500	316
20.53333	321
20.54167	325
20.55000	329
20.55833	331
20.56667	333
20.57500	334
20.58333	336
20.59167	340
20.60000	346
20.60833	351
20.61667	355
20.62500	356
20.63333	356
20.64167	354
20.65000	351
20.65833	348
20.66667	345
20.67500	341
20.68333	337
20.69167	334
20.70000	333
20.70833	334
20.71667	335
20.72500	335
20.73333	334
20.74167	330
20.75000	325
20.75833	320
20.76667	316
20.77500	312
20.78333	310
20.79167	310
20.80000	309
20.80833	308
20.81667	306
20.82500	303
20.83333	300
20.84167	296
20.85000	292
20.85833	286
20.86667	279
20.87500	273
20.88333	267
20.89167	261
20.90000	255
20.90833	249
20.91667	243
20.92500	237
20.93333	232
20.94167	227
20.95000	224
20.95833	221
20.96667	218
20.97500	214
20.98333	208
20.99167	202
21.00000	194
21.00833	186
21.01667	179
21.02500	172
21.03333	165
21.04167	158
21.05000	152
21.05833	147
21.06667	143
21.07500	139
21.08333	136
21.09167	132
21.10000	128
21.10833	123
21.11667	120
21.12500	117
21.13333	116
21.14167	113
21.15000	110
21.15833	107
21.16667	102
21.17500	98
21.18333	92
21.19167	86
21.20000	78
21.20833	71
21.21667	65
21.22500	61
21.23333	57
21.24167	56
21.25000	55
21.25833	55
21.26667	55
21.27500	56
21.28333	55
21.29167	52
21.30000	47
21.30833	40
21.31667	34
21.32500	29
21.33333	26
21.34167	24
21.35000	22
21.35833	22
21.36667	24
21.37500	27
21.38333	30
21.39167	32
21.40000	31
21.40833	28
21.41667	23
21.42500	18
21.43333	15
21.44167	14
21.45000	13
21.45833	11
21.46667	6
21.47500	1
21.48333	-4
21.49167	-8
21.50000	-10
21.50833	-10
21.51667	-9
21.52500	-7
21.53333	-6
21.54167	-7
21.55000	-9
21.55833	-13
21.56667	-16
21.57500	-18
21.58333	-18
21.59167	-18
21.60000	-18
21.60833	-20
21.61667	-22
21.62500	-25
21.63333	-27
21.64167	-28
21.65000	-28
21.65833	-29
21.66667	-30
21.67500	-32
21.68333	-34
21.69167	-36
21.70000	-37
21.70833	-38
21.71667	-39
21.72500	-40
21.73333	-40
21.74167	-36
21.75000	-32
21.75833	-27
21.76667	-24
21.77500	-23
21.78333	-24
21.79167	-27
21.80000	-29
21.80833	-31
21.81667	-34
21.82500	-36
21.83333	-37
21.84167	-38
21.85000	-37
21.85833	-34
21.86667	-31
21.87500	-30
21.88333	-30
21.89167	-32
21.90000	-35
21.90833	-37
21.91667	-37
21.92500	-34
21.93333	-31
21.94167	-31
21.95000	-34
21.95833	-38
21.96667	-41
21.97500	-42
21.98333	-40
21.99167	-35
22.00000	-30
22.00833	-24
22.01667	-20
22.02500	-16
22.03333	-16
22.04167	-18
22.05000	-22
22.05833	-27
22.06667	-31
22.07500	-33
22.08333	-34
22.09167	-34
22.10000	-35
22.10833	-38
22.11667	-41
22.12500	-45
22.13333	-47
22.14167	-47
22.15000	-46
22.15833	-44
22.16667	-41
22.17500	-39
22.18333	-36
22.19167	-35
22.20000	-35
22.20833	-37
22.21667	-38
22.22500	-37
22.23333	-36
22.24167	-36
22.25000	-38
22.25833	-42
22.26667	-47
22.27500	-50
22.28333	-53
22.29167	-55
22.30000	-56
22.30833	-56
22.31667	-55
22.32500	-54
22.33333	-52
22.34167	-50
22.35000	-48
22.35833	-46
22.36667	-46
22.37500	-47
22.38333	-49
22.39167	-50
22.40000	-51
22.40833	-50
22.41667	-50
22.42500	-49
22.43333	-48
22.44167	-48
22.45000	-46
22.45833	-43
22.46667	-39
22.47500	-36
22.48333	-35
22.49167	-37
22.50000	-41
22.50833	-47
22.51667	-50
22.52500	-50
22.53333	-48
22.54167	-45
22.55000	-43
22.55833	-42
22.56667	-43
22.57500	-44
22.58333	-44
22.59167	-43
22.60000	-41
22.60833	-40
22.61667	-40
22.62500	-42
22.63333	-44
22.64167	-46
22.65000	-48
22.65833	-49
22.66667	-52
22.67500	-54
22.68333	-56
22.69167	-58
22.70000	-59
22.70833	-59
22.71667	-58
22.72500	-57
22.73333	-55
22.74167	-53
22.75000	-50
22.75833	-47
22.76667	-46
22.77500	-45
22.78333	-47
22.79167	-49
22.80000	-50
22.80833	-50
22.81667	-49
22.82500	-49
22.83333	-49
22.84167	-50
22.85000	-51
22.85833	-51
22.86667	-49
22.87500	-48
22.88333	-46
22.89167	-46
22.90000	-47
22.90833	-51
22.91667	-54
22.92500	-58
22.93333	-59
22.94167	-57
22.95000	-54
22.95833	-51
22.96667	-49
22.97500	-49
22.98333	-50
22.99167	-52
23.00000	-52
23.00833	-52
23.01667	-50
23.02500	-48
23.03333	-46
23.04167	-46
23.05000	-47
23.05833	-50
23.06667	-54
23.07500	-55
23.08333	-55
23.09167	-51
23.10000	-45
23.10833	-39
23.11667	-35
23.12500	-34
23.13333	-36
23.14167	-39
23.15000	-43
23.15833	-48
23.16667	-51
23.17500	-53
23.18333	-52
23.19167	-48
23.20000	-43
23.20833	-38
23.21667	-36
23.22500	-38
23.23333	-42
23.24167	-47
23.25000	-51
23.25833	-54
23.26667	-55
23.27500	-54
23.28333	-52
23.29167	-51
23.30000	-49
23.30833	-47
23.31667	-45
23.32500	-44
23.33333	-42
23.34167	-40
23.35000	-38
23.35833	-37
23.36667	-36
23.37500	-37
23.38333	-40
23.39167	-44
23.40000	-46
23.40833	-47
23.41667	-47
23.42500	-46
23.43333	-44
23.44167	-42
23.45000	-39
23.45833	-36
23.46667	-34
23.47500	-34
23.48333	-35
23.49167	-38
23.50000	-41
23.50833	-45
23.51667	-48
23.52500	-50
23.53333	-51
23.54167	-51
23.55000	-51
23.55833	-52
23.56667	-54
23.57500	-54
23.58333	-53
23.59167	-50
23.60000	-46
23.60833	-42
23.61667	-40
23.62500	-41
23.63333	-43
23.64167	-46
23.65000	-49
23.65833	-54
23.66667	-59
23.67500	-62
23.68333	-61
23.69167	-59
23.70000	-57
23.70833	-54
23.71667	-51
23.72500	-50
23.73333	-48
23.74167	-47
23.75000	-45
23.75833	-45
23.76667	-45
23.77500	-45
23.78333	-44
23.79167	-44
23.80000	-44
23.80833	-46
23.81667	-49
23.82500	-52
23.83333	-55
23.84167	-56
23.85000	-56
23.85833	-54
23.86667	-52
23.87500	-50
23.88333	-48
23.89167	-46
23.90000	-43
23.90833	-40
23.91667	-39
23.92500	-39
23.93333	-40
23.94167	-42
23.95000	-42
23.95833	-41
23.96667	-38
23.97500	-35
23.98333	-33
23.99167	-33
24.00000	-34
24.00833	-36
24.01667	-40
24.02500	-43
24.03333	-45
24.04167	-47
24.05000	-48
24.05833	-49
24.06667	-47
24.07500	-44
24.08333	-41
24.09167	-37
24.10000	-34
24.10833	-31
24.11667	-29
24.12500	-29
24.13333	-29
24.14167	-29
24.15000	-28
24.15833	-28
24.16667	-28
24.17500	-28
24.18333	-27
24.19167	-25
24.20000	-25
24.20833	-26
24.21667	-29
24.22500	-35
24.23333	-41
24.24167	-46
24.25000	-50
24.25833	-52
24.26667	-52
24.27500	-52
24.28333	-51
24.29167	-50
24.30000	-49
24.30833	-47
24.31667	-45
24.32500	-42
24.33333	-41
24.34167	-42
24.35000	-45
24.35833	-47
24.36667	-49
24.37500	-48
24.38333	-46
24.39167	-43
24.40000	-43
24.40833	-43
24.41667	-44
24.42500	-43
24.43333	-41
24.44167	-39
24.45000	-36
24.45833	-33
24.46667	-31
24.47500	-29
24.48333	-27
24.49167	-26
24.50000	-28
24.50833	-31
24.51667	-34
24.52500	-35
24.53333	-35
24.54167	-35
24.55000	-36
24.55833	-37
24.56667	-38
24.57500	-39
24.58333	-37
24.59167	-35
24.60000	-32
24.60833	-30
24.61667	-27
24.62500	-26
24.63333	-26
24.64167	-26
24.65000	-26
24.65833	-28
24.66667	-30
24.67500	-33
24.68333	-36
24.69167	-38
24.70000	-38
24.70833	-37
24.71667	-36
24.72500	-35
24.73333	-35
24.74167	-35
24.75000	-35
24.75833	-36
24.76667	-35
24.77500	-35
24.78333	-35
24.79167	-35
24.80000	-35
24.80833	-33
24.81667	-31
24.82500	-30
24.83333	-29
24.84167	-28
24.85000	-29
24.85833	-31
24.86667	-33
24.87500	-36
24.88333	-40
24.89167	-45
24.90000	-49
24.90833	-52
24.91667	-54
24.92500	-53
24.93333	-50
24.94167	-44
24.95000	-39
24.95833	-35
24.96667	-32
24.97500	-33
24.98333	-37
24.99167	-42
25.00000	-46
25.00833	-49
25.01667	-51
25.02500	-51
25.03333	-49
25.04167	-48
25.05000	-47
25.05833	-46
25.06667	-45
25.07500	-45
25.08333	-48
25.09167	-51
25.10000	-56
25.10833	-60
25.11667	-61
25.12500	-58
25.13333	-54
25.14167	-49
25.15000	-45
25.15833	-41
25.16667	-36
25.17500	-33
25.18333	-32
25.19167	-33
25.20000	-38
25.20833	-44
25.21667	-49
25.22500	-52
25.23333	-54
25.24167	-54
25.25000	-54
25.25833	-53
25.26667	-52
25.27500	-51
25.28333	-50
25.29167	-50
25.30000	-50
25.30833	-49
25.31667	-48
25.32500	-46
25.33333	-44
25.34167	-42
25.35000	-42
25.35833	-44
25.36667	-47
25.37500	-51
25.38333	-55
25.39167	-58
25.40000	-59
25.40833	-58
25.41667	-57
25.42500	-55
25.43333	-53
25.44167	-51
25.45000	-49
25.45833	-47
25.46667	-46
25.47500	-45
25.48333	-44
25.49167	-46
25.50000	-49
25.50833	-52
25.51667	-55
25.52500	-56
25.53333	-58
25.54167	-59
25.55000	-60
25.55833	-61
25.56667	-61
25.57500	-61
25.58333	-58
25.59167	-55
25.60000	-52
25.60833	-49
25.61667	-47
25.62500	-47
25.63333	-48
25.64167	-51
25.65000	-53
25.65833	-55
25.66667	-56
25.67500	-56
25.68333	-54
25.69167	-51
25.70000	-49
25.70833	-49
25.71667	-53
25.72500	-58
25.73333	-63
25.74167	-65
25.75000	-64
25.75833	-61
25.76667	-56
25.77500	-54
25.78333	-55
25.79167	-59
25.80000	-63
25.80833	-65
25.81667	-64
25.82500	-60
25.83333	-55
25.84167	-52
25.85000	-50
25.85833	-50
25.86667	-52
25.87500	-55
25.88333	-57
25.89167	-60
25.90000	-61
25.90833	-63
25.91667	-65
25.92500	-66
25.93333	-66
25.94167	-64
25.95000	-60
25.95833	-54
25.96667	-47
25.97500	-41
25.98333	-37
25.99167	-36
26.00000	-38
26.00833	-42
26.01667	-45
26.02500	-46
26.03333	-45
26.04167	-43
26.05000	-42
26.05833	-42
26.06667	-44
26.07500	-47
26.08333	-51
26.09167	-56
26.10000	-61
26.10833	-65
26.11667	-66
26.12500	-64
26.13333	-60
26.14167	-57
26.15000	-54
26.15833	-52
26.16667	-51
26.17500	-50
26.18333	-47
26.19167	-46
26.20000	-47
26.20833	-50
26.21667	-55
26.22500	-60
26.23333	-63
26.24167	-63
26.25000	-61
26.25833	-57
26.26667	-54
26.27500	-52
26.28333	-52
26.29167	-54
26.30000	-56
26.30833	-57
26.31667	-58
26.32500	-60
26.33333	-61
26.34167	-63
26.35000	-63
26.35833	-61
26.36667	-57
26.37500	-53
26.38333	-49
26.39167	-48
26.40000	-48
26.40833	-50
26.41667	-52
26.42500	-52
26.43333	-52
26.44167	-52
26.45000	-53
26.45833	-54
26.46667	-55
26.47500	-55
26.48333	-53
26.49167	-51
26.50000	-49
26.50833	-49
26.51667	-49
26.52500	-50
26.53333	-50
26.54167	-51
26.55000	-50
26.55833	-49
26.56667	-47
26.57500	-46
26.58333	-46
26.59167	-47
26.60000	-52
26.60833	-56
26.61667	-58
26.62500	-55
26.63333	-52
26.64167	-48
26.65000	-46
26.65833	-47
26.66667	-49
26.67500	-51
26.68333	-51
26.69167	-50
26.70000	-49
26.70833	-48
26.71667	-46
26.72500	-44
26.73333	-43
26.74167	-45
26.75000	-47
26.75833	-50
26.76667	-53
26.77500	-54
26.78333	-53
26.79167	-52
26.80000	-49
26.80833	-47
26.81667	-44
26.82500	-43
26.83333	-43
26.84167	-43
26.85000	-44
26.85833	-44
26.86667	-45
26.87500	-46
26.88333	-49
26.89167	-50
26.90000	-50
26.90833	-49
26.91667	-46
26.92500	-41
26.93333	-37
26.94167	-34
26.95000	-34
26.95833	-36
26.96667	-41
26.97500	-45
26.98333	-50
26.99167	-54
27.00000	-56
27.00833	-57
27.01667	-56
27.02500	-55
27.03333	-53
27.04167	-52
27.05000	-50
27.05833	-48
27.06667	-46
27.07500	-44
27.08333	-43
27.09167	-43
27.10000	-44
27.10833	-44
27.11667	-45
27.12500	-44
27.13333	-44
27.14167	-44
27.15000	-46
27.15833	-48
27.16667	-51
27.17500	-53
27.18333	-55
27.19167	-54
27.20000	-52
27.20833	-49
27.21667	-46
27.22500	-44
27.23333	-42
27.24167	-43
27.25000	-45
27.25833	-46
27.26667	-46
27.27500	-45
27.28333	-45
27.29167	-45
27.30000	-45
27.30833	-46
27.31667	-48
27.32500	-51
27.33333	-54
27.34167	-56
27.35000	-58
27.35833	-58
27.36667	-57
27.37500	-55
27.38333	-53
27.39167	-50
27.40000	-48
27.40833	-46
27.41667	-46
27.42500	-48
27.43333	-51
27.44167	-54
27.45000	-56
27.45833	-56
27.46667	-54
27.47500	-53
27.48333	-53
27.49167	-53
27.50000	-54
27.50833	-54
27.51667	-54
27.52500	-54
27.53333	-55
27.54167	-56
27.55000	-56
27.55833	-55
27.56667	-54
27.57500	-52
27.58333	-51
27.59167	-51
27.60000	-52
27.60833	-54
27.61667	-56
27.62500	-60
27.63333	-63
27.64167	-65
27.65000	-65
27.65833	-63
27.66667	-58
27.67500	-53
27.68333	-50
27.69167	-48
27.70000	-50
27.70833	-55
27.71667	-58
27.72500	-61
27.73333	-62
27.74167	-62
27.75000	-61
27.75833	-60
27.76667	-60
27.77500	-61
27.78333	-61
27.79167	-61
27.80000	-59
27.80833	-55
27.81667	-51
27.82500	-48
27.83333	-45
27.84167	-44
27.85000	-44
27.85833	-44
27.86667	-44
27.87500	-44
27.88333	-45
27.89167	-46
27.90000	-47
27.90833	-48
27.91667	-49
27.92500	-50
27.93333	-52
27.94167	-54
27.95000	-55
27.95833	-54
27.96667	-52
27.97500	-50
27.98333	-49
27.99167	-49
28.00000	-50
28.00833	-52
28.01667	-53
28.02500	-53
28.03333	-52
28.04167	-53
28.05000	-53
28.05833	-53
28.06667	-52
28.07500	-51
28.08333	-51
28.09167	-49
28.10000	-48
28.10833	-48
28.11667	-47
28.12500	-47
28.13333	-46
28.14167	-47
28.15000	-48
28.15833	-50
28.16667	-52
28.17500	-53
28.18333	-54
28.19167	-55
28.20000	-54
28.20833	-51
28.21667	-48
28.22500	-44
28.23333	-41
28.24167	-39
28.25000	-39
28.25833	-39
28.26667	-40
28.27500	-41
28.28333	-43
28.29167	-45
28.30000	-48
28.30833	-49
28.31667	-50
28.32500	-49
28.33333	-48
28.34167	-47
28.35000	-48
28.35833	-49
28.36667	-50
28.37500	-49
28.38333	-47
28.39167	-44
28.40000	-40
28.40833	-36
28.41667	-32
28.42500	-30
28.43333	-30
28.44167	-34
28.45000	-39
28.45833	-44
28.46667	-48
28.47500	-51
28.48333	-52
28.49167	-51
28.50000	-51
28.50833	-51
28.51667	-51
28.52500	-50
28.53333	-47
28.54167	-44
28.55000	-42
28.55833	-41
28.56667	-41
28.57500	-42
28.58333	-44
28.59167	-44
28.60000	-44
28.60833	-43
28.61667	-41
28.62500	-39
28.63333	-39
28.64167	-40
28.65000	-42
28.65833	-43
28.66667	-42
28.67500	-41
28.68333	-39
28.69167	-38
28.70000	-36
28.70833	-35
28.71667	-33
28.72500	-31
28.73333	-30
28.74167	-31
28.75000	-33
28.75833	-34
28.76667	-35
28.77500	-36
28.78333	-38
28.79167	-42
28.80000	-46
28.80833	-49
28.81667	-50
28.82500	-48
28.83333	-46
28.84167	-43
28.85000	-41
28.85833	-42
28.86667	-45
28.87500	-48
28.88333	-49
28.89167	-48
28.90000	-46
28.90833	-43
28.91667	-41
28.92500	-42
28.93333	-44
28.94167	-46
28.95000	-48
28.95833	-49
28.96667	-48
28.97500	-46
28.98333	-44
28.99167	-42
29.00000	-40
29.00833	-37
29.01667	-34
29.02500	-33
29.03333	-34
29.04167	-36
29.05000	-39
29.05833	-41
29.06667	-41
29.07500	-40
29.08333	-37
29.09167	-35
29.10000	-34
29.10833	-35
29.11667	-37
29.12500	-40
29.13333	-44
29.14167	-47
29.15000	-51
29.15833	-52
29.16667	-53
29.17500	-54
29.18333	-54
29.19167	-54
29.20000	-53
29.20833	-51
29.21667	-50
29.22500	-49
29.23333	-49
29.24167	-50
29.25000	-50
29.25833	-49
29.26667	-47
29.27500	-44
29.28333	-43
29.29167	-42
29.30000	-40
29.30833	-37
29.31667	-35
29.32500	-33
29.33333	-34
29.34167	-36
29.35000	-40
29.35833	-44
29.36667	-49
29.37500	-52
29.38333	-54
29.39167	-52
29.40000	-48
29.40833	-41
29.41667	-34
29.42500	-28
29.43333	-25
29.44167	-25
29.45000	-27
29.45833	-29
29.46667	-32
29.47500	-34
29.48333	-36
29.49167	-38
29.50000	-40
29.50833	-41
29.51667	-42
29.52500	-40
29.53333	-38
29.54167	-35
29.55000	-32
29.55833	-29
29.56667	-25
29.57500	-22
29.58333	-21
29.59167	-21
29.60000	-20
29.60833	-17
29.61667	-13
29.62500	-6
29.63333	-1
29.64167	-1
29.65000	-3
29.65833	-8
29.66667	-13
29.67500	-16
29.68333	-16
29.69167	-13
29.70000	-10
29.70833	-7
29.71667	-7
29.72500	-8
29.73333	-8
29.74167	-8
29.75000	-7
29.75833	-4
29.76667	0
29.77500	4
29.78333	7
29.79167	8
29.80000	9
29.80833	12
29.81667	14
29.82500	18
29.83333	23
29.84167	27
29.85000	31
29.85833	33
29.86667	32
29.87500	31
29.88333	32
29.89167	36
29.90000	42
29.90833	51
29.91667	58
29.92500	64
29.93333	68
29.94167	71
29.95000	73
29.95833	77
29.96667	80
29.97500	85
29.98333	91
29.99167	98
30.00000	107
30.00833	117
30.01667	127
30.02500	138
30.03333	147
30.04167	156
30.05000	166
30.05833	176
30.06667	188
30.07500	199
30.08333	211
30.09167	220
30.10000	228
30.10833	235
30.11667	242
30.12500	251
30.13333	261
30.14167	274
30.15000	288
30.15833	304
30.16667	320
30.17500	336
30.18333	353
30.19167	371
30.20000	392
30.20833	416
30.21667	440
30.22500	464
30.23333	486
30.24167	506
30.25000	524
30.25833	542
30.26667	559
30.27500	578
30.28333	600
30.29167	624
30.30000	648
30.30833	674
30.31667	701
30.32500	730
30.33333	760
30.34167	792
30.35000	824
30.35833	854
30.36667	884
30.37500	915
30.38333	947
30.39167	980
30.40000	1015
30.40833	1051
30.41667	1085
30.42500	1118
30.43333	1149
30.44167	1177
30.45000	1206
30.45833	1236
30.46667	1270
30.47500	1307
30.48333	1347
30.49167	1388
30.50000	1428
30.50833	1466
30.51667	1504
30.52500	1542
30.53333	1579
30.54167	1618
30.55000	1657
30.55833	1694
30.56667	1732
30.57500	1769
30.58333	1805
30.59167	1842
30.60000	1880
30.60833	1920
30.61667	1959
30.62500	2000
30.63333	2038
30.64167	2077
30.65000	2113
30.65833	2148
30.66667	2182
30.67500	2214
30.68333	2247
30.69167	2280
30.70000	2315
30.70833	2349
30.71667	2384
30.72500	2418
30.73333	2451
30.74167	2483
30.75000	2512
30.75833	2537
30.76667	2559
30.77500	2580
30.78333	2602
30.79167	2625
30.80000	2650
30.80833	2675
30.81667	2698
30.82500	2718
30.83333	2737
30.84167	2755
30.85000	2772
30.85833	2789
30.86667	2804
30.87500	2818
30.88333	2830
30.89167	2841
30.90000	2852
30.90833	2863
30.91667	2870
30.92500	2873
30.93333	2872
30.94167	2868
30.95000	2864
30.95833	2862
30.96667	2861
30.97500	2861
30.98333	2860
30.99167	2857
31.00000	2853
31.00833	2849
31.01667	2844
31.02500	2837
31.03333	2829
31.04167	2816
31.05000	2802
31.05833	2788
31.06667	2772
31.07500	2754
31.08333	2733
31.09167	2712
31.10000	2691
31.10833	2670
31.11667	2650
31.12500	2631
31.13333	2611
31.14167	2587
31.15000	2562
31.15833	2540
31.16667	2520
31.17500	2499
31.18333	2477
31.19167	2454
31.20000	2429
31.20833	2403
31.21667	2377
31.22500	2351
31.23333	2324
31.24167	2293
31.25000	2261
31.25833	2232
31.26667	2205
31.27500	2181
31.28333	2158
31.29167	2135
31.30000	2108
31.30833	2080
31.31667	2052
31.32500	2023
31.33333	1994
31.34167	1964
31.35000	1934
31.35833	1905
31.36667	1877
31.37500	1852
31.38333	1828
31.39167	1805
31.40000	1779
31.40833	1752
31.41667	1725
31.42500	1696
31.43333	1669
31.44167	1642
31.45000	1618
31.45833	1595
31.46667	1574
31.47500	1555
31.48333	1535
31.49167	1516
31.50000	1496
31.50833	1474
31.51667	1451
31.52500	1429
31.53333	1408
31.54167	1388
31.55000	1369
31.55833	1352
31.56667	1335
31.57500	1317
31.58333	1299
31.59167	1282
31.60000	1265
31.60833	1249
31.61667	1233
31.62500	1218
31.63333	1204
31.64167	1188
31.65000	1173
31.65833	1158
31.66667	1143
31.67500	1130
31.68333	1117
31.69167	1105
31.70000	1091
31.70833	1077
31.71667	1063
31.72500	1051
31.73333	1041
31.74167	1032
31.75000	1024
31.75833	1015
31.76667	1004
31.77500	994
31.78333	984
31.79167	975
31.80000	966
31.80833	958
31.81667	952
31.82500	946
31.83333	942
31.84167	938
31.85000	934
31.85833	929
31.86667	921
31.87500	913
31.88333	904
31.89167	896
31.90000	891
31.90833	888
31.91667	886
31.92500	883
31.93333	879
31.94167	874
31.95000	867
31.95833	861
31.96667	854
31.97500	848
31.98333	841
31.99167	834
32.00000	830
32.00833	828
32.01667	827
32.02500	827
32.03333	826
32.04167	824
32.05000	822
32.05833	819
32.06667	815
32.07500	810
32.08333	806
32.09167	802
32.10000	802
32.10833	804
32.11667	806
32.12500	808
32.13333	810
32.14167	811
32.15000	812
32.15833	814
32.16667	818
32.17500	822
32.18333	826
32.19167	830
32.20000	832
32.20833	833
32.21667	833
32.22500	834
32.23333	834
32.24167	833
32.25000	833
32.25833	835
32.26667	839
32.27500	844
32.28333	851
32.29167	860
32.30000	869
32.30833	878
32.31667	886
32.32500	894
32.33333	899
32.34167	902
32.35000	905
32.35833	908
32.36667	914
32.37500	923
32.38333	936
32.39167	951
32.40000	970
32.40833	991
32.41667	1011
32.42500	1029
32.43333	1046
32.44167	1060
32.45000	1074
32.45833	1091
32.46667	1111
32.47500	1132
32.48333	1154
32.49167	1175
32.50000	1195
32.50833	1217
32.51667	1242
32.52500	1272
32.53333	1307
32.54167	1346
32.55000	1387
32.55833	1429
32.56667	1473
32.57500	1518
32.58333	1567
32.59167	1617
32.60000	1671
32.60833	1725
32.61667	1780
32.62500	1837
32.63333	1896
32.64167	1960
32.65000	2028
32.65833	2103
32.66667	2185
32.67500	2270
32.68333	2362
32.69167	2456
32.70000	2555
32.70833	2659
32.71667	2764
32.72500	2877
32.73333	2991
32.74167	3111
32.75000	3237
32.75833	3368
32.76667	3508
32.77500	3653
32.78333	3811
32.79167	3973
32.80000	4142
32.80833	4317
32.81667	4495
32.82500	4682
32.83333	4874
32.84167	5078
32.85000	5289
32.85833	5505
32.86667	5731
32.87500	5955
32.88333	6190
32.89167	6426
32.90000	6671
32.90833	6924
32.91667	7181
32.92500	7450
32.93333	7718
32.94167	7995
32.95000	8273
32.95833	8557
32.96667	8850
32.97500	9143
32.98333	9449
32.99167	9754
33.00000	10067
33.00833	10384
33.01667	10701
33.02500	11028
33.03333	11349
33.04167	11678
33.05000	12005
33.05833	12332
33.06667	12664
33.07500	12992
33.08333	13331
33.09167	13666
33.10000	14006
33.10833	14347
33.11667	14683
33.12500	15025
33.13333	15358
33.14167	15695
33.15000	16028
33.15833	16358
33.16667	16690
33.17500	17013
33.18333	17339
33.19167	17655
33.20000	17968
33.20833	18278
33.21667	18580
33.22500	18885
33.23333	19180
33.24167	19477
33.25000	19766
33.25833	20048
33.26667	20327
33.27500	20593
33.28333	20858
33.29167	21109
33.30000	21355
33.30833	21594
33.31667	21824
33.32500	22055
33.33333	22275
33.34167	22491
33.35000	22698
33.35833	22892
33.36667	23079
33.37500	23255
33.38333	23428
33.39167	23590
33.40000	23745
33.40833	23891
33.41667	24024
33.42500	24148
33.43333	24260
33.44167	24367
33.45000	24465
33.45833	24555
33.46667	24636
33.47500	24707
33.48333	24769
33.49167	24819
33.50000	24858
33.50833	24885
33.51667	24901
33.52500	24904
33.53333	24898
33.54167	24880
33.55000	24853
33.55833	24813
33.56667	24763
33.57500	24704
33.58333	24635
33.59167	24558
33.60000	24472
33.60833	24378
33.61667	24275
33.62500	24161
33.63333	24038
33.64167	23903
33.65000	23758
33.65833	23603
33.66667	23437
33.67500	23266
33.68333	23082
33.69167	22893
33.70000	22696
33.70833	22492
33.71667	22282
33.72500	22061
33.73333	21836
33.74167	21596
33.75000	21350
33.75833	21099
33.76667	20839
33.77500	20579
33.78333	20309
33.79167	20040
33.80000	19764
33.80833	19483
33.81667	19203
33.82500	18913
33.83333	18626
33.84167	18330
33.85000	18033
33.85833	17734
33.86667	17428
33.87500	17127
33.88333	16816
33.89167	16508
33.90000	16195
33.90833	15879
33.91667	15566
33.92500	15246
33.93333	14935
33.94167	14621
33.95000	14312
33.95833	14006
33.96667	13698
33.97500	13397
33.98333	13089
33.99167	12788
34.00000	12486
34.00833	12185
34.01667	11892
34.02500	11595
34.03333	11308
34.04167	11018
34.05000	10733
34.05833	10452
34.06667	10172
34.07500	9902
34.08333	9631
34.09167	9370
34.10000	9112
34.10833	8857
34.11667	8610
34.12500	8362
34.13333	8124
34.14167	7883
34.15000	7648
34.15833	7417
34.16667	7187
34.17500	6969
34.18333	6753
34.19167	6548
34.20000	6347
34.20833	6150
34.21667	5958
34.22500	5764
34.23333	5580
34.24167	5397
34.25000	5222
34.25833	5055
34.26667	4891
34.27500	4735
34.28333	4578
34.29167	4428
34.30000	4281
34.30833	4139
34.31667	4004
34.32500	3871
34.33333	3744
34.34167	3616
34.35000	3492
34.35833	3370
34.36667	3251
34.37500	3138
34.38333	3029
34.39167	2925
34.40000	2825
34.40833	2729
34.41667	2638
34.42500	2549
34.43333	2465
34.44167	2381
34.45000	2301
34.45833	2224
34.46667	2150
34.47500	2081
34.48333	2015
34.49167	1952
34.50000	1889
34.50833	1826
34.51667	1765
34.52500	1705
34.53333	1648
34.54167	1592
34.55000	1540
34.55833	1493
34.56667	1448
34.57500	1406
34.58333	1366
34.59167	1326
34.60000	1285
34.60833	1243
34.61667	1200
34.62500	1158
34.63333	1118
34.64167	1080
34.65000	1046
34.65833	1014
34.66667	984
34.67500	956
34.68333	929
34.69167	903
34.70000	879
34.70833	857
34.71667	837
34.72500	817
34.73333	798
34.74167	778
34.75000	759
34.75833	740
34.76667	722
34.77500	703
34.78333	685
34.79167	668
34.80000	654
34.80833	641
34.81667	629
34.82500	615
34.83333	601
34.84167	585
34.85000	570
34.85833	556
34.86667	545
34.87500	535
34.88333	527
34.89167	518
34.90000	508
34.90833	497
34.91667	485
34.92500	472
34.93333	461
34.94167	449
34.95000	439
34.95833	431
34.96667	424
34.97500	419
34.98333	413
34.99167	408
35.00000	403
35.00833	397
35.01667	392
35.02500	387
35.03333	382
35.04167	374
35.05000	365
35.05833	354
35.06667	342
35.07500	332
35.08333	325
35.09167	320
35.10000	317
35.10833	314
35.11667	312
35.12500	308
35.13333	305
35.14167	301
35.15000	297
35.15833	294
35.16667	292
35.17500	291
35.18333	289
35.19167	287
35.20000	283
35.20833	278
35.21667	274
35.22500	271
35.23333	270
35.24167	269
35.25000	268
35.25833	264
35.26667	257
35.27500	247
35.28333	236
35.29167	226
35.30000	220
35.30833	216
35.31667	214
35.32500	213
35.33333	211
35.34167	208
35.35000	204
35.35833	201
35.36667	198
35.37500	196
35.38333	194
35.39167	193
35.40000	193
35.40833	191
35.41667	189
35.42500	187
35.43333	186
35.44167	186
35.45000	188
35.45833	190
35.46667	192
35.47500	193
35.48333	192
35.49167	190
35.50000	186
35.50833	180
35.51667	174
35.52500	167
35.53333	162
35.54167	159
35.55000	158
35.55833	160
35.56667	163
35.57500	166
35.58333	168
35.59167	169
35.60000	169
35.60833	167
35.61667	163
35.62500	160
35.63333	158
35.64167	157
35.65000	157
35.65833	157
35.66667	156
35.67500	154
35.68333	150
35.69167	147
35.70000	146
35.70833	146
35.71667	147
35.72500	149
35.73333	151
35.74167	151
35.75000	150
35.75833	147
35.76667	144
35.77500	140
35.78333	134
35.79167	128
35.80000	124
35.80833	121
35.81667	122
35.82500	125
35.83333	129
35.84167	133
35.85000	136
35.85833	139
35.86667	140
35.87500	140
35.88333	140
35.89167	139
35.90000	138
35.90833	135
35.91667	132
35.92500	130
35.93333	128
35.94167	125
35.95000	122
35.95833	118
35.96667	114
35.97500	111
35.98333	109
35.99167	108
36.00000	107
36.00833	105
36.01667	103
36.02500	102
36.03333	102
36.04167	102
36.05000	103
36.05833	104
36.06667	106
36.07500	106
36.08333	106
36.09167	104
36.10000	104
36.10833	106
36.11667	108
36.12500	111
36.13333	113
36.14167	112
36.15000	109
36.15833	106
36.16667	103
36.17500	101
36.18333	101
36.19167	102
36.20000	103
36.20833	105
36.21667	104
36.22500	101
36.23333	98
36.24167	94
36.25000	92
36.25833	91
36.26667	91
36.27500	92
36.28333	91
36.29167	88
36.30000	84
36.30833	80
36.31667	77
36.32500	76
36.33333	78
36.34167	83
36.35000	88
36.35833	93
36.36667	95
36.37500	96
36.38333	94
36.39167	91
36.40000	88
36.40833	84
36.41667	82
36.42500	81
36.43333	81
36.44167	81
36.45000	80
36.45833	79
36.46667	79
36.47500	78
36.48333	79
36.49167	80
36.50000	80
36.50833	79
36.51667	77
36.52500	76
36.53333	75
36.54167	74
36.55000	75
36.55833	76
36.56667	78
36.57500	79
36.58333	78
36.59167	75
36.60000	70
36.60833	66
36.61667	63
36.62500	63
36.63333	64
36.64167	67
36.65000	70
36.65833	71
36.66667	71
36.67500	71
36.68333	73
36.69167	74
36.70000	75
36.70833	75
36.71667	73
36.72500	70
36.73333	67
36.74167	65
36.75000	64
36.75833	64
36.76667	64
36.77500	62
36.78333	60
36.79167	56
36.80000	53
36.80833	51
36.81667	51
36.82500	53
36.83333	57
36.84167	59
36.85000	59
36.85833	59
36.86667	56
36.87500	54
36.88333	51
36.89167	48
36.90000	46
36.90833	45
36.91667	46
36.92500	48
36.93333	49
36.94167	48
36.95000	46
36.95833	43
36.96667	41
36.97500	40
36.98333	39
36.99167	40
37.00000	42
37.00833	45
37.01667	49
37.02500	53
37.03333	56
37.04167	57
37.05000	56
37.05833	54
37.06667	51
37.07500	48
37.08333	47
37.09167	47
37.10000	47
37.10833	48
37.11667	49
37.12500	48
37.13333	47
37.14167	44
37.15000	41
37.15833	39
37.16667	36
37.17500	35
37.18333	35
37.19167	38
37.20000	41
37.20833	43
37.21667	46
37.22500	46
37.23333	46
37.24167	45
37.25000	44
37.25833	43
37.26667	43
37.27500	44
37.28333	44
37.29167	45
37.30000	44
37.30833	42
37.31667	40
37.32500	38
37.33333	37
37.34167	36
37.35000	36
37.35833	36
37.36667	35
37.37500	33
37.38333	32
37.39167	32
37.40000	33
37.40833	36
37.41667	39
37.42500	41
37.43333	42
37.44167	42
37.45000	41
37.45833	39
37.46667	38
37.47500	37
37.48333	36
37.49167	35
37.50000	35
37.50833	35
37.51667	36
37.52500	37
37.53333	37
37.54167	36
37.55000	33
37.55833	30
37.56667	28
37.57500	25
37.58333	21
37.59167	17
37.60000	13
37.60833	11
37.61667	10
37.62500	12
37.63333	15
37.64167	18
37.65000	21
37.65833	23
37.66667	26
37.67500	29
37.68333	32
37.69167	34
37.70000	33
37.70833	27
37.71667	21
37.72500	15
37.73333	12
37.74167	13
37.75000	17
37.75833	20
37.76667	23
37.77500	24
37.78333	24
37.79167	22
37.80000	22
37.80833	22
37.81667	24
37.82500	28
37.83333	31
37.84167	33
37.85000	32
37.85833	28
37.86667	21
37.87500	15
37.88333	9
37.89167	7
37.90000	8
37.90833	12
37.91667	17
37.92500	21
37.93333	23
37.94167	25
37.95000	27
37.95833	28
37.96667	28
37.97500	26
37.98333	24
37.99167	21
38.00000	21
38.00833	22
38.01667	23
38.02500	24
38.03333	25
38.04167	24
38.05000	22
38.05833	20
38.06667	16
38.07500	13
38.08333	10
38.09167	9
38.10000	10
38.10833	14
38.11667	17
38.12500	21
38.13333	24
38.14167	25
38.15000	23
38.15833	21
38.16667	19
38.17500	19
38.18333	20
38.19167	23
38.20000	26
38.20833	29
38.21667	29
38.22500	24
38.23333	18
38.24167	12
38.25000	8
38.25833	7
38.26667	10
38.27500	14
38.28333	19
38.29167	23
38.30000	25
38.30833	24
38.31667	22
38.32500	20
38.33333	18
38.34167	17
38.35000	18
38.35833	19
38.36667	20
38.37500	21
38.38333	22
38.39167	22
38.40000	21
38.40833	19
38.41667	17
38.42500	15
38.43333	14
38.44167	16
38.45000	20
38.45833	24
38.46667	25
38.47500	24
38.48333	22
38.49167	21
38.50000	21
38.50833	23
38.51667	25
38.52500	28
38.53333	30
38.54167	31
38.55000	29
38.55833	27
38.56667	23
38.57500	20
38.58333	18
38.59167	17
38.60000	17
38.60833	18
38.61667	19
38.62500	20
38.63333	21
38.64167	22
38.65000	21
38.65833	22
38.66667	23
38.67500	26
38.68333	29
38.69167	33
38.70000	34
38.70833	34
38.71667	32
38.72500	29
38.73333	26
38.74167	23
38.75000	20
38.75833	18
38.76667	16
38.77500	14
38.78333	13
38.79167	13
38.80000	14
38.80833	15
38.81667	15
38.82500	13
38.83333	10
38.84167	7
38.85000	5
38.85833	4
38.86667	4
38.87500	6
38.88333	7
38.89167	8
38.90000	8
38.90833	8
38.91667	7
38.92500	6
38.93333	4
38.94167	4
38.95000	4
38.95833	5
38.96667	6
38.97500	8
38.98333	8
38.99167	8
39.00000	6
39.00833	4
39.01667	1
39.02500	-1
39.03333	-3
39.04167	-1
39.05000	3
39.05833	7
39.06667	12
39.07500	15
39.08333	17
39.09167	19
39.10000	21
39.10833	22
39.11667	24
39.12500	24
39.13333	24
39.14167	23
39.15000	21
39.15833	19
39.16667	18
39.17500	17
39.18333	17
39.19167	17
39.20000	16
39.20833	16
39.21667	16
39.22500	17
39.23333	18
39.24167	19
39.25000	20
39.25833	19
39.26667	18
39.27500	16
39.28333	15
39.29167	13
39.30000	11
39.30833	9
39.31667	6
39.32500	4
39.33333	3
39.34167	2
39.35000	2
39.35833	4
39.36667	5
39.37500	7
39.38333	9
39.39167	9
39.40000	8
39.40833	7
39.41667	5
39.42500	5
39.43333	6
39.44167	9
39.45000	11
39.45833	11
39.46667	9
39.47500	7
39.48333	7
39.49167	7
39.50000	7
39.50833	7
39.51667	6
39.52500	5
39.53333	5
39.54167	7
39.55000	10
39.55833	13
39.56667	13
39.57500	11
39.58333	8
39.59167	4
39.60000	-1
39.60833	-5
39.61667	-9
39.62500	-11
39.63333	-12
39.64167	-12
39.65000	-11
39.65833	-9
39.66667	-8
39.67500	-6
39.68333	-5
39.69167	-2
39.70000	1
39.70833	6
39.71667	10
39.72500	12
39.73333	12
39.74167	11
39.75000	9
39.75833	9
39.76667	11
39.77500	14
39.78333	17
39.79167	18
39.80000	18
39.80833	16
39.81667	11
39.82500	6
39.83333	0
39.84167	-4
39.85000	-6
39.85833	-7
39.86667	-5
39.87500	-3
39.88333	-1
39.89167	1
39.90000	2
39.90833	2
39.91667	3
39.92500	3
39.93333	3
39.94167	3
39.95000	2
39.95833	1
39.96667	0
39.97500	-1
39.98333	-3
39.99167	-6
40.00000	-8
40.00833	-9
40.01667	-9
40.02500	-7
40.03333	-7
40.04167	-8
40.05000	-11
40.05833	-12
40.06667	-11
40.07500	-9
40.08333	-6
40.09167	-4
40.10000	-2
40.10833	-2
40.11667	-2
40.12500	-0
40.13333	2
40.14167	4
40.15000	4
40.15833	3
40.16667	1
40.17500	-2
40.18333	-4
40.19167	-6
40.20000	-7
40.20833	-6
40.21667	-5
40.22500	-5
40.23333	-6
40.24167	-10
40.25000	-13
40.25833	-16
40.26667	-18
40.27500	-18
40.28333	-15
40.29167	-11
40.30000	-7
40.30833	-4
40.31667	-1
40.32500	-1
40.33333	-2
40.34167	-4
40.35000	-7
40.35833	-9
40.36667	-9
40.37500	-7
40.38333	-5
40.39167	-1
40.40000	2
40.40833	4
40.41667	4
40.42500	1
40.43333	-3
40.44167	-7
40.45000	-11
40.45833	-11
40.46667	-10
40.47500	-7
40.48333	-5
40.49167	-4
40.50000	-3
40.50833	-2
40.51667	-1
40.52500	-1
40.53333	-2
40.54167	-2
40.55000	-3
40.55833	-3
40.56667	-3
40.57500	-4
40.58333	-4
40.59167	-4
40.60000	-3
40.60833	-3
40.61667	-4
40.62500	-5
40.63333	-7
40.64167	-6
40.65000	-5
40.65833	-3
40.66667	-1
40.67500	2
40.68333	4
40.69167	5
40.70000	7
40.70833	8
40.71667	9
40.72500	10
40.73333	11
40.74167	11
40.75000	11
40.75833	11
40.76667	12
40.77500	14
40.78333	15
40.79167	16
40.80000	17
40.80833	19
40.81667	21
40.82500	23
40.83333	25
40.84167	25
40.85000	24
40.85833	22
40.86667	22
40.87500	24
40.88333	28
40.89167	31
40.90000	31
40.90833	28
40.91667	25
40.92500	22
40.93333	19
40.94167	19
40.95000	20
40.95833	20
40.96667	18
40.97500	16
40.98333	13
40.99167	12
41.00000	12
41.00833	15
41.01667	20
41.02500	27
41.03333	35
41.04167	44
41.05000	50
41.05833	53
41.06667	53
41.07500	52
41.08333	50
41.09167	49
41.10000	49
41.10833	51
41.11667	52
41.12500	51
41.13333	51
41.14167	52
41.15000	55
41.15833	58
41.16667	62
41.17500	64
41.18333	67
41.19167	70
41.20000	72
41.20833	75
41.21667	78
41.22500	81
41.23333	83
41.24167	82
41.25000	80
41.25833	76
41.26667	71
41.27500	67
41.28333	66
41.29167	67
41.30000	71
41.30833	77
41.31667	83
41.32500	89
41.33333	92
41.34167	92
41.35000	89
41.35833	88
41.36667	89
41.37500	91
41.38333	94
41.39167	97
41.40000	99
41.40833	99
41.41667	98
41.42500	96
41.43333	94
41.44167	90
41.45000	86
41.45833	83
41.46667	81
41.47500	81
41.48333	83
41.49167	86
41.50000	89
41.50833	91
41.51667	91
41.52500	89
41.53333	87
41.54167	84
41.55000	83
41.55833	84
41.56667	89
41.57500	93
41.58333	98
41.59167	101
41.60000	101
41.60833	99
41.61667	96
41.62500	91
41.63333	88
41.64167	85
41.65000	84
41.65833	83
41.66667	85
41.67500	86
41.68333	87
41.69167	86
41.70000	84
41.70833	80
41.71667	77
41.72500	75
41.73333	74
41.74167	74
41.75000	73
41.75833	72
41.76667	68
41.77500	63
41.78333	58
41.79167	54
41.80000	52
41.80833	52
41.81667	52
41.82500	52
41.83333	52
41.84167	50
41.85000	48
41.85833	47
41.86667	47
41.87500	47
41.88333	48
41.89167	49
41.90000	49
41.90833	48
41.91667	47
41.92500	46
41.93333	46
41.94167	45
41.95000	45
41.95833	44
41.96667	41
41.97500	38
41.98333	34
41.99167	29
42.00000	24
42.00833	20
42.01667	17
42.02500	14
42.03333	12
42.04167	14
42.05000	18
42.05833	22
42.06667	23
42.07500	22
42.08333	20
42.09167	18
42.10000	17
42.10833	17
42.11667	15
42.12500	12
42.13333	8
42.14167	6
42.15000	6
42.15833	8
42.16667	11
42.17500	14
42.18333	15
42.19167	15
42.20000	15
42.20833	15
42.21667	15
42.22500	14
42.23333	11
42.24167	7
42.25000	2
42.25833	-3
42.26667	-8
42.27500	-13
42.28333	-18
42.29167	-22
42.30000	-26
42.30833	-28
42.31667	-27
42.32500	-23
42.33333	-19
42.34167	-16
42.35000	-16
42.35833	-19
42.36667	-23
42.37500	-26
42.38333	-27
42.39167	-25
42.40000	-20
42.40833	-15
42.41667	-10
42.42500	-6
42.43333	-5
42.44167	-6
42.45000	-8
42.45833	-12
42.46667	-16
42.47500	-20
42.48333	-23
42.49167	-23
42.50000	-21
42.50833	-19
42.51667	-18
42.52500	-18
42.53333	-20
42.54167	-23
42.55000	-25
42.55833	-25
42.56667	-24
42.57500	-22
42.58333	-20
42.59167	-19
42.60000	-21
42.60833	-25
42.61667	-29
42.62500	-33
42.63333	-35
42.64167	-35
42.65000	-34
42.65833	-31
42.66667	-28
42.67500	-24
42.68333	-19
42.69167	-16
42.70000	-15
42.70833	-17
42.71667	-19
42.72500	-22
42.73333	-23
42.74167	-23
42.75000	-22
42.75833	-21
42.76667	-21
42.77500	-21
42.78333	-19
42.79167	-16
42.80000	-15
42.80833	-15
42.81667	-18
42.82500	-22
42.83333	-25
42.84167	-27
42.85000	-27
42.85833	-27
42.86667	-26
42.87500	-26
42.88333	-27
42.89167	-29
42.90000	-31
42.90833	-32
42.91667	-32
42.92500	-31
42.93333	-29
42.94167	-26
42.95000	-26
42.95833	-27
42.96667	-31
42.97500	-35
42.98333	-38
42.99167	-40
43.00000	-40
43.00833	-39
43.01667	-37
43.02500	-34
43.03333	-31
43.04167	-28
43.05000	-26
43.05833	-25
43.06667	-24
43.07500	-22
43.08333	-20
43.09167	-19
43.10000	-19
43.10833	-20
43.11667	-22
43.12500	-24
43.13333	-25
43.14167	-23
43.15000	-19
43.15833	-16
43.16667	-14
43.17500	-15
43.18333	-18
43.19167	-22
43.20000	-25
43.20833	-25
43.21667	-25
43.22500	-25
43.23333	-25
43.24167	-28
43.25000	-31
43.25833	-35
43.26667	-38
43.27500	-40
43.28333	-40
43.29167	-38
43.30000	-34
43.30833	-30
43.31667	-27
43.32500	-25
43.33333	-23
43.34167	-23
43.35000	-22
43.35833	-21
43.36667	-18
43.37500	-15
43.38333	-13
43.39167	-12
43.40000	-14
43.40833	-18
43.41667	-23
43.42500	-28
43.43333	-34
43.44167	-37
43.45000	-39
43.45833	-40
43.46667	-42
43.47500	-43
43.48333	-43
43.49167	-43
43.50000	-41
43.50833	-40
43.51667	-39
43.52500	-39
43.53333	-39
43.54167	-40
43.55000	-40
43.55833	-40
43.56667	-38
43.57500	-35
43.58333	-32
43.59167	-29
43.60000	-27
43.60833	-26
43.61667	-25
43.62500	-24
43.63333	-24
43.64167	-25
43.65000	-26
43.65833	-26
43.66667	-24
43.67500	-20
43.68333	-15
43.69167	-11
43.70000	-9
43.70833	-8
43.71667	-9
43.72500	-11
43.73333	-13
43.74167	-17
43.75000	-21
43.75833	-25
43.76667	-29
43.77500	-32
43.78333	-36
43.79167	-39
43.80000	-42
43.80833	-45
43.81667	-47
43.82500	-46
43.83333	-43
43.84167	-39
43.85000	-36
43.85833	-33
43.86667	-31
43.87500	-31
43.88333	-33
43.89167	-36
43.90000	-37
43.90833	-37
43.91667	-35
43.92500	-31
43.93333	-29
43.94167	-29
43.95000	-31
43.95833	-34
43.96667	-35
43.97500	-36
43.98333	-36
43.99167	-35
44.00000	-35
44.00833	-36
44.01667	-36
44.02500	-35
44.03333	-33
44.04167	-31
44.05000	-29
44.05833	-27
44.06667	-25
44.07500	-24
44.08333	-25
44.09167	-27
44.10000	-31
44.10833	-34
44.11667	-36
44.12500	-35
44.13333	-34
44.14167	-33
44.15000	-33
44.15833	-33
44.16667	-34
44.17500	-36
44.18333	-37
44.19167	-38
44.20000	-40
44.20833	-42
44.21667	-43
44.22500	-42
44.23333	-41
44.24167	-41
44.25000	-43
44.25833	-46
44.26667	-48
44.27500	-49
44.28333	-48
44.29167	-46
44.30000	-43
44.30833	-41
44.31667	-40
44.32500	-40
44.33333	-40
44.34167	-40
44.35000	-39
44.35833	-38
44.36667	-38
44.37500	-38
44.38333	-39
44.39167	-39
44.40000	-39
44.40833	-39
44.41667	-38
44.42500	-37
44.43333	-35
44.44167	-32
44.45000	-28
44.45833	-24
44.46667	-20
44.47500	-17
44.48333	-15
44.49167	-13
44.50000	-12
44.50833	-12
44.51667	-13
44.52500	-16
44.53333	-19
44.54167	-24
44.55000	-30
44.55833	-35
44.56667	-40
44.57500	-44
44.58333	-46
44.59167	-48
44.60000	-48
44.60833	-49
44.61667	-51
44.62500	-54
44.63333	-58
44.64167	-60
44.65000	-60
44.65833	-55
44.66667	-47
44.67500	-40
44.68333	-36
44.69167	-35
44.70000	-35
44.70833	-37
44.71667	-38
44.72500	-37
44.73333	-36
44.74167	-37
44.75000	-39
44.75833	-40
44.76667	-39
44.77500	-36
44.78333	-32
44.79167	-28
44.80000	-26
44.80833	-26
44.81667	-28
44.82500	-32
44.83333	-38
44.84167	-43
44.85000	-47
44.85833	-51
44.86667	-54
44.87500	-55
44.88333	-54
44.89167	-52
44.90000	-48
44.90833	-43
44.91667	-40
44.92500	-38
44.93333	-38
44.94167	-39
44.95000	-43
44.95833	-47
44.96667	-49
44.97500	-50
44.98333	-48
44.99167	-45
45.00000	-42
45.00833	-38
45.01667	-35
45.02500	-32
45.03333	-30
45.04167	-30
45.05000	-32
45.05833	-34
45.06667	-36
45.07500	-36
45.08333	-34
45.09167	-31
45.10000	-30
45.10833	-31
45.11667	-34
45.12500	-36
45.13333	-39
45.14167	-41
45.15000	-43
45.15833	-44
45.16667	-46
45.17500	-46
45.18333	-44
45.19167	-40
45.20000	-37
45.20833	-35
45.21667	-34
45.22500	-34
45.23333	-36
45.24167	-38
45.25000	-39
45.25833	-40
45.26667	-40
45.27500	-40
45.28333	-41
45.29167	-42
45.30000	-42
45.30833	-40
45.31667	-36
45.32500	-31
45.33333	-27
45.34167	-24
45.35000	-23
45.35833	-25
45.36667	-30
45.37500	-36
45.38333	-41
45.39167	-43
45.40000	-43
45.40833	-41
45.41667	-37
45.42500	-33
45.43333	-30
45.44167	-27
45.45000	-26
45.45833	-26
45.46667	-28
45.47500	-31
45.48333	-33
45.49167	-35
45.50000	-36
45.50833	-36
45.51667	-35
45.52500	-36
45.53333	-38
45.54167	-43
45.55000	-47
45.55833	-50
45.56667	-49
45.57500	-47
45.58333	-44
45.59167	-41
45.60000	-38
45.60833	-36
45.61667	-34
45.62500	-34
45.63333	-36
45.64167	-39
45.65000	-41
45.65833	-42
45.66667	-40
45.67500	-38
45.68333	-37
45.69167	-37
45.70000	-39
45.70833	-40
45.71667	-41
45.72500	-41
45.73333	-40
45.74167	-42
45.75000	-44
45.75833	-47
45.76667	-50
45.77500	-53
45.78333	-57
45.79167	-60
45.80000	-63
45.80833	-64
45.81667	-64
45.82500	-62
45.83333	-59
45.84167	-56
45.85000	-53
45.85833	-50
45.86667	-48
45.87500	-46
45.88333	-44
45.89167	-42
45.90000	-39
45.90833	-37
45.91667	-36
45.92500	-35
45.93333	-35
45.94167	-33
45.95000	-30
45.95833	-28
45.96667	-26
45.97500	-25
45.98333	-26
45.99167	-26
46.00000	-26
46.00833	-26
46.01667	-25
46.02500	-26
46.03333	-27
46.04167	-29
46.05000	-31
46.05833	-35
46.06667	-40
46.07500	-43
46.08333	-46
46.09167	-47
46.10000	-48
46.10833	-49
46.11667	-50
46.12500	-51
46.13333	-50
46.14167	-47
46.15000	-42
46.15833	-39
46.16667	-37
46.17500	-38
46.18333	-40
46.19167	-42
46.20000	-44
46.20833	-43
46.21667	-42
46.22500	-39
46.23333	-36
46.24167	-35
46.25000	-34
46.25833	-35
46.26667	-36
46.27500	-38
46.28333	-40
46.29167	-44
46.30000	-47
46.30833	-49
46.31667	-51
46.32500	-51
46.33333	-51
46.34167	-49
46.35000	-48
46.35833	-45
46.36667	-43
46.37500	-40
46.38333	-37
46.39167	-34
46.40000	-32
46.40833	-33
46.41667	-36
46.42500	-42
46.43333	-49
46.44167	-55
46.45000	-60
46.45833	-61
46.46667	-60
46.47500	-58
46.48333	-56
46.49167	-54
46.50000	-53
46.50833	-51
46.51667	-49
46.52500	-45
46.53333	-40
46.54167	-36
46.55000	-33
46.55833	-33
46.56667	-35
46.57500	-38
46.58333	-42
46.59167	-46
46.60000	-50
46.60833	-53
46.61667	-55
46.62500	-55
46.63333	-55
46.64167	-55
46.65000	-55
46.65833	-55
46.66667	-54
46.67500	-51
46.68333	-48
46.69167	-44
46.70000	-41
46.70833	-38
46.71667	-36
46.72500	-35
46.73333	-36
46.74167	-39
46.75000	-42
46.75833	-43
46.76667	-43
46.77500	-41
46.78333	-38
46.79167	-35
46.80000	-35
46.80833	-36
46.81667	-39
46.82500	-41
46.83333	-44
46.84167	-45
46.85000	-46
46.85833	-45
46.86667	-43
46.87500	-40
46.88333	-36
46.89167	-34
46.90000	-34
46.90833	-37
46.91667	-41
46.92500	-45
46.93333	-47
46.94167	-47
46.95000	-46
46.95833	-42
46.96667	-38
46.97500	-34
46.98333	-30
46.99167	-29
47.00000	-31
47.00833	-36
47.01667	-40
47.02500	-42
47.03333	-41
47.04167	-37
47.05000	-33
47.05833	-32
47.06667	-35
47.07500	-38
47.08333	-43
47.09167	-46
47.10000	-46
47.10833	-43
47.11667	-41
47.12500	-40
47.13333	-41
47.14167	-43
47.15000	-45
47.15833	-45
47.16667	-43
47.17500	-41
47.18333	-39
47.19167	-39
47.20000	-39
47.20833	-40
47.21667	-41
47.22500	-41
47.23333	-40
47.24167	-39
47.25000	-38
47.25833	-36
47.26667	-35
47.27500	-35
47.28333	-36
47.29167	-38
47.30000	-41
47.30833	-43
47.31667	-45
47.32500	-47
47.33333	-48
47.34167	-47
47.35000	-44
47.35833	-40
47.36667	-36
47.37500	-34
47.38333	-34
47.39167	-34
47.40000	-33
47.40833	-31
47.41667	-31
47.42500	-32
47.43333	-36
47.44167	-40
47.45000	-44
47.45833	-46
47.46667	-46
47.47500	-45
47.48333	-44
47.49167	-45
47.50000	-44
47.50833	-43
47.51667	-43
47.52500	-43
47.53333	-46
47.54167	-50
47.55000	-55
47.55833	-58
47.56667	-59
47.57500	-56
47.58333	-50
47.59167	-43
47.60000	-36
47.60833	-30
47.61667	-28
47.62500	-30
47.63333	-35
47.64167	-40
47.65000	-43
47.65833	-43
47.66667	-40
47.67500	-37
47.68333	-37
47.69167	-38
47.70000	-41
47.70833	-44
47.71667	-46
47.72500	-47
47.73333	-47
47.74167	-46
47.75000	-45
47.75833	-42
47.76667	-39
47.77500	-37
47.78333	-38
47.79167	-41
47.80000	-44
47.80833	-46
47.81667	-48
47.82500	-49
47.83333	-50
47.84167	-51
47.85000	-53
47.85833	-53
47.86667	-52
47.87500	-49
47.88333	-45
47.89167	-41
47.90000	-38
47.90833	-36
47.91667	-35
47.92500	-36
47.93333	-38
47.94167	-39
47.95000	-40
47.95833	-40
47.96667	-39
47.97500	-38
47.98333	-38
47.99167	-37
48.00000	-37
48.00833	-37
48.01667	-38
48.02500	-39
48.03333	-41
48.04167	-43
48.05000	-46
48.05833	-47
48.06667	-47
48.07500	-45
48.08333	-42
48.09167	-41
48.10000	-42
48.10833	-45
48.11667	-49
48.12500	-51
48.13333	-52
48.14167	-50
48.15000	-46
48.15833	-42
48.16667	-38
48.17500	-36
48.18333	-36
48.19167	-39
48.20000	-43
48.20833	-47
48.21667	-50
48.22500	-50
48.23333	-49
48.24167	-48
48.25000	-47
48.25833	-46
48.26667	-47
48.27500	-48
48.28333	-51
48.29167	-52
48.30000	-51
48.30833	-49
48.31667	-45
48.32500	-42
48.33333	-40
48.34167	-39
48.35000	-40
48.35833	-40
48.36667	-39
48.37500	-37
48.38333	-37
48.39167	-38
48.40000	-39
48.40833	-41
48.41667	-43
48.42500	-45
48.43333	-46
48.44167	-47
48.45000	-47
48.45833	-47
48.46667	-47
48.47500	-47
48.48333	-47
48.49167	-46
48.50000	-45
48.50833	-45
48.51667	-46
48.52500	-49
48.53333	-52
48.54167	-55
48.55000	-57
48.55833	-56
48.56667	-53
48.57500	-48
48.58333	-44
48.59167	-40
48.60000	-38
48.60833	-37
48.61667	-36
48.62500	-35
48.63333	-34
48.64167	-35
48.65000	-37
48.65833	-40
48.66667	-43
48.67500	-46
48.68333	-48
48.69167	-48
48.70000	-49
48.70833	-50
48.71667	-51
48.72500	-51
48.73333	-50
48.74167	-49
48.75000	-49
48.75833	-48
48.76667	-50
48.77500	-51
48.78333	-51
48.79167	-51
48.80000	-50
48.80833	-50
48.81667	-50
48.82500	-50
48.83333	-51
48.84167	-53
48.85000	-56
48.85833	-57
48.86667	-57
48.87500	-55
48.88333	-53
48.89167	-50
48.90000	-45
48.90833	-41
48.91667	-38
48.92500	-37
48.93333	-38
48.94167	-40
48.95000	-42
48.95833	-43
48.96667	-42
48.97500	-40
48.98333	-37
48.99167	-35
49.00000	-33
49.00833	-32
49.01667	-32
49.02500	-33
49.03333	-36
49.04167	-39
49.05000	-44
49.05833	-49
49.06667	-55
49.07500	-59
49.08333	-61
49.09167	-62
49.10000	-61
49.10833	-59
49.11667	-56
49.12500	-55
49.13333	-53
49.14167	-54
49.15000	-54
49.15833	-56
49.16667	-57
49.17500	-55
49.18333	-52
49.19167	-48
49.20000	-46
49.20833	-46
49.21667	-47
49.22500	-48
49.23333	-49
49.24167	-47
49.25000	-43
49.25833	-41
49.26667	-41
49.27500	-41
49.28333	-41
49.29167	-41
49.30000	-40
49.30833	-41
49.31667	-43
49.32500	-48
49.33333	-52
49.34167	-54
49.35000	-54
49.35833	-54
49.36667	-52
49.37500	-51
49.38333	-49
49.39167	-47
49.40000	-46
49.40833	-46
49.41667	-48
49.42500	-50
49.43333	-51
49.44167	-50
49.45000	-48
49.45833	-46
49.46667	-45
49.47500	-44
49.48333	-44
49.49167	-46
49.50000	-48
49.50833	-50
49.51667	-51
49.52500	-51
49.53333	-50
49.54167	-49
49.55000	-48
49.55833	-47
49.56667	-46
49.57500	-46
49.58333	-44
49.59167	-41
49.60000	-38
49.60833	-34
49.61667	-30
49.62500	-26
49.63333	-25
49.64167	-28
49.65000	-33
49.65833	-40
49.66667	-47
49.67500	-51
49.68333	-52
49.69167	-50
49.70000	-45
49.70833	-40
49.71667	-35
49.72500	-32
49.73333	-30
49.74167	-29
49.75000	-29
49.75833	-31
49.76667	-34
49.77500	-37
49.78333	-40
49.79167	-42
49.80000	-42
49.80833	-40
49.81667	-38
49.82500	-36
49.83333	-36
49.84167	-38
49.85000	-39
49.85833	-40
49.86667	-39
49.87500	-38
49.88333	-39
49.89167	-41
49.90000	-44
49.90833	-47
49.91667	-50
49.92500	-50
49.93333	-49
49.94167	-46
49.95000	-43
49.95833	-39
49.96667	-34
49.97500	-31
49.98333	-29
49.99167	-28
50.00000	-29
50.00833	-31
50.01667	-33
50.02500	-33
50.03333	-34
50.04167	-34
50.05000	-36
50.05833	-38
50.06667	-39
50.07500	-40
50.08333	-38
50.09167	-36
50.10000	-34
50.10833	-33
50.11667	-33
50.12500	-34
50.13333	-36
50.14167	-38
50.15000	-40
50.15833	-41
50.16667	-40
50.17500	-38
50.18333	-34
50.19167	-30
50.20000	-26
50.20833	-24
50.21667	-22
50.22500	-20
50.23333	-19
50.24167	-18
50.25000	-17
50.25833	-18
50.26667	-20
50.27500	-24
50.28333	-28
50.29167	-31
50.30000	-33
50.30833	-31
50.31667	-29
50.32500	-26
50.33333	-24
50.34167	-23
50.35000	-23
50.35833	-23
50.36667	-21
50.37500	-20
50.38333	-19
50.39167	-18
50.40000	-18
50.40833	-18
50.41667	-17
50.42500	-15
50.43333	-12
50.44167	-11
50.45000	-11
50.45833	-11
50.46667	-13
50.47500	-15
50.48333	-16
50.49167	-16
50.50000	-15
50.50833	-14
50.51667	-13
50.52500	-12
50.53333	-11
50.54167	-11
50.55000	-12
50.55833	-12
50.56667	-11
50.57500	-9
50.58333	-7
50.59167	-5
50.60000	-2
50.60833	2
50.61667	6
50.62500	7
50.63333	6
50.64167	2
50.65000	-3
50.65833	-6
50.66667	-6
50.67500	-6
50.68333	-7
50.69167	-9
50.70000	-11
50.70833	-13
50.71667	-12
50.72500	-8
50.73333	-3
50.74167	0
50.75000	0
50.75833	-2
50.76667	-5
50.77500	-8
50.78333	-8
50.79167	-5
50.80000	-1
50.80833	4
50.81667	8
50.82500	10
50.83333	11
50.84167	13
50.85000	16
50.85833	19
50.86667	22
50.87500	22
50.88333	18
50.89167	13
50.90000	9
50.90833	7
50.91667	8
50.92500	11
50.93333	14
50.94167	16
50.95000	17
50.95833	18
50.96667	20
50.97500	22
50.98333	23
50.99167	23
51.00000	21
51.00833	19
51.01667	17
51.02500	14
51.03333	13
51.04167	14
51.05000	17
51.05833	20
51.06667	23
51.07500	26
51.08333	27
51.09167	27
51.10000	25
51.10833	23
51.11667	22
51.12500	23
51.13333	24
51.14167	25
51.15000	25
51.15833	24
51.16667	23
51.17500	21
51.18333	20
51.19167	19
51.20000	18
51.20833	18
51.21667	19
51.22500	21
51.23333	25
51.24167	28
51.25000	30
51.25833	32
51.26667	31
51.27500	29
51.28333	26
51.29167	22
51.30000	19
51.30833	17
51.31667	16
51.32500	16
51.33333	17
51.34167	19
51.35000	21
51.35833	23
51.36667	24
51.37500	24
51.38333	23
51.39167	22
51.40000	21
51.40833	21
51.41667	21
51.42500	21
51.43333	22
51.44167	24
51.45000	27
51.45833	29
51.46667	29
51.47500	27
51.48333	24
51.49167	21
51.50000	20
51.50833	21
51.51667	22
51.52500	22
51.53333	22
51.54167	23
51.55000	24
51.55833	24
51.56667	24
51.57500	24
51.58333	26
51.59167	29
51.60000	32
51.60833	34
51.61667	34
51.62500	32
51.63333	30
51.64167	28
51.65000	28
51.65833	27
51.66667	25
51.67500	23
51.68333	22
51.69167	20
51.70000	20
51.70833	21
51.71667	23
51.72500	25
51.73333	28
51.74167	30
51.75000	32
51.75833	34
51.76667	37
51.77500	40
51.78333	42
51.79167	45
51.80000	48
51.80833	53
51.81667	58
51.82500	63
51.83333	67
51.84167	69
51.85000	70
51.85833	71
51.86667	72
51.87500	74
51.88333	77
51.89167	79
51.90000	81
51.90833	81
51.91667	81
51.92500	82
51.93333	84
51.94167	88
51.95000	92
51.95833	95
51.96667	96
51.97500	97
51.98333	98
51.99167	99
52.00000	103
52.00833	107
52.01667	111
52.02500	114
52.03333	116
52.04167	118
52.05000	120
52.05833	123
52.06667	128
52.07500	134
52.08333	141
52.09167	148
52.10000	155
52.10833	162
52.11667	168
52.12500	172
52.13333	175
52.14167	176
52.15000	176
52.15833	178
52.16667	181
52.17500	186
52.18333	191
52.19167	198
52.20000	206
52.20833	213
52.21667	221
52.22500	227
52.23333	232
52.24167	236
52.25000	241
52.25833	246
52.26667	252
52.27500	257
52.28333	260
52.29167	263
52.30000	265
52.30833	267
52.31667	269
52.32500	273
52.33333	279
52.34167	285
52.35000	290
52.35833	294
52.36667	297
52.37500	300
52.38333	305
52.39167	310
52.40000	316
52.40833	321
52.41667	326
52.42500	332
52.43333	337
52.44167	341
52.45000	342
52.45833	343
52.46667	344
52.47500	345
52.48333	349
52.49167	353
52.50000	357
52.50833	363
52.51667	368
52.52500	374
52.53333	379
52.54167	384
52.55000	390
52.55833	394
52.56667	399
52.57500	402
52.58333	404
52.59167	406
52.60000	408
52.60833	409
52.61667	412
52.62500	416
52.63333	421
52.64167	428
52.65000	435
52.65833	440
52.66667	442
52.67500	443
52.68333	442
52.69167	443
52.70000	446
52.70833	452
52.71667	458
52.72500	463
52.73333	465
52.74167	465
52.75000	462
52.75833	459
52.76667	457
52.77500	456
52.78333	459
52.79167	464
52.80000	469
52.80833	474
52.81667	479
52.82500	482
52.83333	485
52.84167	488
52.85000	492
52.85833	495
52.86667	496
52.87500	495
52.88333	492
52.89167	490
52.90000	489
52.90833	491
52.91667	494
52.92500	497
52.93333	499
52.94167	497
52.95000	492
52.95833	488
52.96667	484
52.97500	482
52.98333	481
52.99167	481
53.00000	481
53.00833	482
53.01667	481
53.02500	479
53.03333	475
53.04167	471
53.05000	467
53.05833	464
53.06667	462
53.07500	459
53.08333	457
53.09167	455
53.10000	454
53.10833	452
53.11667	451
53.12500	449
53.13333	448
53.14167	447
53.15000	448
53.15833	448
53.16667	446
53.17500	444
53.18333	441
53.19167	440
53.20000	440
53.20833	441
53.21667	443
53.22500	443
53.23333	441
53.24167	438
53.25000	433
53.25833	428
53.26667	424
53.27500	420
53.28333	415
53.29167	409
53.30000	404
53.30833	398
53.31667	391
53.32500	385
53.33333	381
53.34167	378
53.35000	377
53.35833	377
53.36667	377
53.37500	377
53.38333	375
53.39167	372
53.40000	368
53.40833	364
53.41667	358
53.42500	351
53.43333	343
53.44167	336
53.45000	329
53.45833	325
53.46667	322
53.47500	322
53.48333	323
53.49167	325
53.50000	324
53.50833	322
53.51667	317
53.52500	312
53.53333	305
53.54167	299
53.55000	294
53.55833	288
53.56667	282
53.57500	277
53.58333	273
53.59167	269
53.60000	266
53.60833	264
53.61667	263
53.62500	262
53.63333	261
53.64167	259
53.65000	257
53.65833	252
53.66667	246
53.67500	239
53.68333	235
53.69167	232
53.70000	231
53.70833	232
53.71667	230
53.72500	225
53.73333	218
53.74167	210
53.75000	203
53.75833	198
53.76667	196
53.77500	196
53.78333	196
53.79167	196
53.80000	195
53.80833	193
53.81667	190
53.82500	187
53.83333	183
53.84167	179
53.85000	174
53.85833	171
53.86667	167
53.87500	163
53.88333	161
53.89167	158
53.90000	156
53.90833	153
53.91667	148
53.92500	143
53.93333	138
53.94167	134
53.95000	132
53.95833	131
53.96667	132
53.97500	133
53.98333	135
53.99167	136
54.00000	136
54.00833	135
54.01667	130
54.02500	123
54.03333	117
54.04167	112
54.05000	110
54.05833	110
54.06667	111
54.07500	111
54.08333	110
54.09167	109
54.10000	107
54.10833	105
54.11667	102
54.12500	98
54.13333	94
54.14167	90
54.15000	86
54.15833	84
54.16667	84
54.17500	85
54.18333	87
54.19167	89
54.20000	88
54.20833	86
54.21667	84
54.22500	82
54.23333	81
54.24167	81
54.25000	81
54.25833	79
54.26667	74
54.27500	69
54.28333	66
54.29167	63
54.30000	62
54.30833	61
54.31667	60
54.32500	59
54.33333	57
54.34167	56
54.35000	54
54.35833	53
54.36667	52
54.37500	52
54.38333	51
54.39167	50
54.40000	49
54.40833	48
54.41667	49
54.42500	50
54.43333	50
54.44167	50
54.45000	48
54.45833	47
54.46667	46
54.47500	45
54.48333	45
54.49167	44
54.50000	44
54.50833	44
54.51667	42
54.52500	41
54.53333	39
54.54167	38
54.55000	38
54.55833	40
54.56667	42
54.57500	45
54.58333	45
54.59167	43
54.60000	39
54.60833	34
54.61667	29
54.62500	24
54.63333	20
54.64167	17
54.65000	16
54.65833	17
54.66667	18
54.67500	21
54.68333	24
54.69167	28
54.70000	31
54.70833	33
54.71667	34
54.72500	34
54.73333	32
54.74167	28
54.75000	23
54.75833	19
54.76667	15
54.77500	11
54.78333	8
54.79167	5
54.80000	4
54.80833	4
54.81667	6
54.82500	9
54.83333	11
54.84167	12
54.85000	12
54.85833	13
54.86667	15
54.87500	17
54.88333	18
54.89167	19
54.90000	18
54.90833	16
54.91667	15
54.92500	14
54.93333	13
54.94167	11
54.95000	7
54.95833	4
54.96667	2
54.97500	2
54.98333	4
54.99167	7
55.00000	11
55.00833	13
55.01667	13
55.02500	11
55.03333	7
55.04167	2
55.05000	-1
55.05833	-2
55.06667	-0
55.07500	4
55.08333	8
55.09167	10
55.10000	9
55.10833	6
55.11667	2
55.12500	-4
55.13333	-9
55.14167	-12
55.15000	-15
55.15833	-19
55.16667	-22
55.17500	-25
55.18333	-27
55.19167	-29
55.20000	-28
55.20833	-25
55.21667	-21
55.22500	-19
55.23333	-17
55.24167	-16
55.25000	-15
55.25833	-13
55.26667	-11
55.27500	-10
55.28333	-12
55.29167	-16
55.30000	-20
55.30833	-25
55.31667	-28
55.32500	-27
55.33333	-24
55.34167	-18
55.35000	-12
55.35833	-7
55.36667	-6
55.37500	-8
55.38333	-12
55.39167	-17
55.40000	-19
55.40833	-20
55.41667	-20
55.42500	-21
55.43333	-23
55.44167	-26
55.45000	-27
55.45833	-27
55.46667	-23
55.47500	-19
55.48333	-15
55.49167	-12
55.50000	-9
55.50833	-7
55.51667	-7
55.52500	-6
55.53333	-7
55.54167	-8
55.55000	-9
55.55833	-10
55.56667	-11
55.57500	-12
55.58333	-13
55.59167	-15
55.60000	-15
55.60833	-16
55.61667	-17
55.62500	-20
55.63333	-23
55.64167	-25
55.65000	-24
55.65833	-23
55.66667	-21
55.67500	-19
55.68333	-19
55.69167	-18
55.70000	-17
55.70833	-15
55.71667	-14
55.72500	-16
55.73333	-20
55.74167	-25
55.75000	-31
55.75833	-34
55.76667	-34
55.77500	-32
55.78333	-30
55.79167	-27
55.80000	-26
55.80833	-25
55.81667	-27
55.82500	-30
55.83333	-32
55.84167	-33
55.85000	-33
55.85833	-32
55.86667	-31
55.87500	-30
55.88333	-28
55.89167	-27
55.90000	-26
55.90833	-28
55.91667	-30
55.92500	-32
55.93333	-34
55.94167	-34
55.95000	-32
55.95833	-31
55.96667	-30
55.97500	-29
55.98333	-27
55.99167	-23
56.00000	-19
56.00833	-16
56.01667	-15
56.02500	-16
56.03333	-18
56.04167	-20
56.05000	-21
56.05833	-22
56.06667	-23
56.07500	-24
56.08333	-26
56.09167	-28
56.10000	-28
56.10833	-27
56.11667	-24
56.12500	-20
56.13333	-16
56.14167	-15
56.15000	-18
56.15833	-23
56.16667	-30
56.17500	-35
56.18333	-37
56.19167	-38
56.20000	-38
56.20833	-38
56.21667	-39
56.22500	-39
56.23333	-38
56.24167	-36
56.25000	-33
56.25833	-30
56.26667	-29
56.27500	-29
56.28333	-31
56.29167	-32
56.30000	-34
56.30833	-34
56.31667	-34
56.32500	-33
56.33333	-32
56.34167	-31
56.35000	-32
56.35833	-31
56.36667	-31
56.37500	-31
56.38333	-32
56.39167	-35
56.40000	-40
56.40833	-45
56.41667	-48
56.42500	-49
56.43333	-47
56.44167	-42
56.45000	-36
56.45833	-31
56.46667	-27
56.47500	-24
56.48333	-24
56.49167	-25
56.50000	-27
56.50833	-30
56.51667	-34
56.52500	-38
56.53333	-41
56.54167	-43
56.55000	-42
56.55833	-41
56.56667	-40
56.57500	-39
56.58333	-38
56.59167	-38
56.60000	-38
56.60833	-37
56.61667	-36
56.62500	-37
56.63333	-38
56.64167	-40
56.65000	-42
56.65833	-43
56.66667	-43
56.67500	-44
56.68333	-44
56.69167	-45
56.70000	-46
56.70833	-47
56.71667	-48
56.72500	-49
56.73333	-49
56.74167	-49
56.75000	-49
56.75833	-48
56.76667	-46
56.77500	-41
56.78333	-36
56.79167	-31
56.80000	-27
56.80833	-26
56.81667	-25
56.82500	-25
56.83333	-24
56.84167	-24
56.85000	-25
56.85833	-27
56.86667	-30
56.87500	-33
56.88333	-35
56.89167	-38
56.90000	-39
56.90833	-39
56.91667	-38
56.92500	-35
56.93333	-33
56.94167	-32
56.95000	-33
56.95833	-35
56.96667	-38
56.97500	-39
56.98333	-40
56.99167	-39
57.00000	-38
57.00833	-37
57.01667	-37
57.02500	-38
57.03333	-39
57.04167	-39
57.05000	-37
57.05833	-37
57.06667	-38
57.07500	-41
57.08333	-44
57.09167	-47
57.10000	-49
57.10833	-49
57.11667	-49
57.12500	-49
57.13333	-49
57.14167	-50
57.15000	-51
57.15833	-51
57.16667	-52
57.17500	-55
57.18333	-58
57.19167	-61
57.20000	-64
57.20833	-65
57.21667	-63
57.22500	-59
57.23333	-54
57.24167	-47
57.25000	-40
57.25833	-34
57.26667	-30
57.27500	-27
57.28333	-25
57.29167	-24
57.30000	-24
57.30833	-25
57.31667	-28
57.32500	-33
57.33333	-37
57.34167	-40
57.35000	-41
57.35833	-42
57.36667	-42
57.37500	-42
57.38333	-43
57.39167	-43
57.40000	-43
57.40833	-43
57.41667	-42
57.42500	-41
57.43333	-40
57.44167	-40
57.45000	-41
57.45833	-42
57.46667	-45
57.47500	-48
57.48333	-50
57.49167	-51
57.50000	-52
57.50833	-51
57.51667	-49
57.52500	-46
57.53333	-45
57.54167	-44
57.55000	-46
57.55833	-48
57.56667	-52
57.57500	-54
57.58333	-54
57.59167	-52
57.60000	-48
57.60833	-42
57.61667	-38
57.62500	-37
57.63333	-39
57.64167	-42
57.65000	-46
57.65833	-48
57.66667	-49
57.67500	-50
57.68333	-50
57.69167	-50
57.70000	-50
57.70833	-48
57.71667	-45
57.72500	-41
57.73333	-38
57.74167	-35
57.75000	-34
57.75833	-34
57.76667	-37
57.77500	-41
57.78333	-46
57.79167	-51
57.80000	-54
57.80833	-57
57.81667	-58
57.82500	-57
57.83333	-55
57.84167	-55
57.85000	-54
57.85833	-55
57.86667	-55
57.87500	-55
57.88333	-54
57.89167	-53
57.90000	-53
57.90833	-54
57.91667	-55
57.92500	-56
57.93333	-55
57.94167	-52
57.95000	-47
57.95833	-42
57.96667	-38
57.97500	-35
57.98333	-34
57.99167	-34
58.00000	-35
58.00833	-38
58.01667	-43
58.02500	-49
58.03333	-54
58.04167	-56
58.05000	-54
58.05833	-48
58.06667	-41
58.07500	-36
58.08333	-35
58.09167	-38
58.10000	-43
58.10833	-47
58.11667	-50
58.12500	-50
58.13333	-48
58.14167	-46
58.15000	-45
58.15833	-44
58.16667	-43
58.17500	-41
58.18333	-40
58.19167	-39
58.20000	-39
58.20833	-41
58.21667	-42
58.22500	-44
58.23333	-46
58.24167	-48
58.25000	-49
58.25833	-49
58.26667	-46
58.27500	-44
58.28333	-43
58.29167	-43
58.30000	-44
58.30833	-45
58.31667	-45
58.32500	-45
58.33333	-45
58.34167	-47
58.35000	-51
58.35833	-54
58.36667	-57
58.37500	-58
58.38333	-58
58.39167	-56
58.40000	-52
58.40833	-49
58.41667	-46
58.42500	-45
58.43333	-44
58.44167	-45
58.45000	-45
58.45833	-45
58.46667	-43
58.47500	-41
58.48333	-41
58.49167	-42
58.50000	-45
58.50833	-48
58.51667	-50
58.52500	-49
58.53333	-46
58.54167	-42
58.55000	-38
58.55833	-36
58.56667	-36
58.57500	-38
58.58333	-40
58.59167	-44
58.60000	-47
58.60833	-51
58.61667	-52
58.62500	-51
58.63333	-48
58.64167	-45
58.65000	-41
58.65833	-38
58.66667	-37
58.67500	-36
58.68333	-34
58.69167	-33
58.70000	-31
58.70833	-31
58.71667	-33
58.72500	-36
58.73333	-40
58.74167	-43
58.75000	-45
58.75833	-45
58.76667	-43
58.77500	-41
58.78333	-41
58.79167	-41
58.80000	-41
58.80833	-42
58.81667	-45
58.82500	-48
58.83333	-51
58.84167	-54
58.85000	-55
58.85833	-55
58.86667	-52
58.87500	-49
58.88333	-45
58.89167	-41
58.90000	-38
58.90833	-36
58.91667	-37
58.92500	-38
58.93333	-39
58.94167	-39
58.95000	-36
58.95833	-34
58.96667	-33
58.97500	-32
58.98333	-32
58.99167	-33
59.00000	-34
59.00833	-35
59.01667	-36
59.02500	-38
59.03333	-39
59.04167	-42
59.05000	-44
59.05833	-47
59.06667	-49
59.07500	-50
59.08333	-50
59.09167	-48
59.10000	-48
59.10833	-49
59.11667	-50
59.12500	-50
59.13333	-50
59.14167	-51
59.15000	-51
59.15833	-52
59.16667	-53
59.17500	-53
59.18333	-52
59.19167	-50
59.20000	-49
59.20833	-47
59.21667	-46
59.22500	-46
59.23333	-46
59.24167	-45
59.25000	-44
59.25833	-44
59.26667	-45
59.27500	-45
59.28333	-44
59.29167	-41
59.30000	-38
59.30833	-35
59.31667	-35
59.32500	-37
59.33333	-43
59.34167	-50
59.35000	-56
59.35833	-58
59.36667	-57
59.37500	-54
59.38333	-51
59.39167	-49
59.40000	-49
59.40833	-51
59.41667	-52
59.42500	-51
59.43333	-50
59.44167	-48
59.45000	-47
59.45833	-47
59.46667	-49
59.47500	-51
59.48333	-54
59.49167	-55
59.50000	-55
59.50833	-54
59.51667	-54
59.52500	-54
59.53333	-55
59.54167	-55
59.55000	-55
59.55833	-54
59.56667	-52
59.57500	-50
59.58333	-48
59.59167	-47
59.60000	-45
59.60833	-44
59.61667	-45
59.62500	-47
59.63333	-49
59.64167	-52
59.65000	-54
59.65833	-54
59.66667	-52
59.67500	-49
59.68333	-46
59.69167	-44
59.70000	-42
59.70833	-41
59.71667	-41
59.72500	-42
59.73333	-43
59.74167	-47
59.75000	-52
59.75833	-56
59.76667	-57
59.77500	-57
59.78333	-54
59.79167	-49
59.80000	-44
59.80833	-39
59.81667	-35
59.82500	-33
59.83333	-33
59.84167	-35
59.85000	-37
59.85833	-39
59.86667	-41
59.87500	-43
59.88333	-46
59.89167	-49
59.90000	-51
59.90833	-50
59.91667	-49
59.92500	-46
59.93333	-43
59.94167	-42
59.95000	-43
59.95833	-46
59.96667	-51
59.97500	-57
59.98333	-62
59.99167	-65
60.00000	-65

[LC Chromatogram(Detector A-Ch2)]
Interval(msec)	500
# of Points	7201
Start Time(min)	0.000
End Time(min)	60.000
Intensity Units	mV
Intensity Multiplier	0.001
Wavelength(nm)	230
R.Time (min)	Intensity
0.00000	-1
0.00833	-1
0.01667	-1
0.02500	-3
0.03333	-6
0.04167	-10
0.05000	-13
0.05833	-16
0.06667	-16
0.07500	-14
0.08333	-12
0.09167	-9
0.10000	-6
0.10833	-5
0.11667	-5
0.12500	-5
0.13333	-5
0.14167	-5
0.15000	-4
0.15833	-3
0.16667	-2
0.17500	-2
0.18333	-3
0.19167	-4
0.20000	-6
0.20833	-6
0.21667	-6
0.22500	-6
0.23333	-5
0.24167	-5
0.25000	-5
0.25833	-4
0.26667	-2
0.27500	-1
0.28333	-1
0.29167	-3
0.30000	-7
0.30833	-12
0.31667	-17
0.32500	-19
0.33333	-17
0.34167	-13
0.35000	-8
0.35833	-5
0.36667	-3
0.37500	-4
0.38333	-6
0.39167	-8
0.40000	-8
0.40833	-9
0.41667	-11
0.42500	-12
0.43333	-14
0.44167	-15
0.45000	-16
0.45833	-15
0.46667	-14
0.47500	-15
0.48333	-16
0.49167	-18
0.50000	-20
0.50833	-22
0.51667	-23
0.52500	-24
0.53333	-25
0.54167	-25
0.55000	-24
0.55833	-23
0.56667	-22
0.57500	-21
0.58333	-21
0.59167	-20
0.60000	-19
0.60833	-17
0.61667	-13
0.62500	-10
0.63333	-6
0.64167	-3
0.65000	-1
0.65833	-1
0.66667	-2
0.67500	-4
0.68333	-8
0.69167	-12
0.70000	-16
0.70833	-20
0.71667	-22
0.72500	-22
0.73333	-22
0.74167	-21
0.75000	-20
0.75833	-19
0.76667	-17
0.77500	-16
0.78333	-16
0.79167	-17
0.80000	-18
0.80833	-20
0.81667	-21
0.82500	-22
0.83333	-24
0.84167	-25
0.85000	-26
0.85833	-26
0.86667	-24
0.87500	-21
0.88333	-19
0.89167	-17
0.90000	-17
0.90833	-18
0.91667	-19
0.92500	-21
0.93333	-21
0.94167	-21
0.95000	-20
0.95833	-20
0.96667	-19
0.97500	-18
0.98333	-18
0.99167	-20
1.00000	-23
1.00833	-26
1.01667	-29
1.02500	-31
1.03333	-32
1.04167	-32
1.05000	-32
1.05833	-33
1.06667	-32
1.07500	-30
1.08333	-28
1.09167	-26
1.10000	-25
1.10833	-24
1.11667	-23
1.12500	-23
1.13333	-23
1.14167	-24
1.15000	-25
1.15833	-26
1.16667	-28
1.17500	-30
1.18333	-30
1.19167	-30
1.20000	-29
1.20833	-28
1.21667	-28
1.22500	-28
1.23333	-29
1.24167	-30
1.25000	-30
1.25833	-29
1.26667	-28
1.27500	-26
1.28333	-26
1.29167	-25
1.30000	-26
1.30833	-28
1.31667	-31
1.32500	-33
1.33333	-35
1.34167	-37
1.35000	-37
1.35833	-36
1.36667	-35
1.37500	-34
1.38333	-33
1.39167	-31
1.40000	-28
1.40833	-26
1.41667	-25
1.42500	-24
1.43333	-22
1.44167	-21
1.45000	-20
1.45833	-21
1.46667	-22
1.47500	-25
1.48333	-28
1.49167	-31
1.50000	-33
1.50833	-34
1.51667	-34
1.52500	-34
1.53333	-35
1.54167	-36
1.55000	-37
1.55833	-38
1.56667	-39
1.57500	-38
1.58333	-37
1.59167	-36
1.60000	-35
1.60833	-33
1.61667	-31
1.62500	-30
1.63333	-31
1.64167	-32
1.65000	-33
1.65833	-34
1.66667	-34
1.67500	-33
1.68333	-32
1.69167	-30
1.70000	-29
1.70833	-29
1.71667	-31
1.72500	-35
1.73333	-39
1.74167	-43
1.75000	-43
1.75833	-42
1.76667	-38
1.77500	-32
1.78333	-27
1.79167	-24
1.80000	-24
1.80833	-25
1.81667	-26
1.82500	-28
1.83333	-28
1.84167	-29
1.85000	-30
1.85833	-33
1.86667	-34
1.87500	-34
1.88333	-33
1.89167	-31
1.90000	-28
1.90833	-28
1.91667	-30
1.92500	-34
1.93333	-39
1.94167	-44
1.95000	-48
1.95833	-50
1.96667	-51
1.97500	-49
1.98333	-47
1.99167	-46
2.00000	-45
2.00833	-45
2.01667	-43
2.02500	-42
2.03333	-41
2.04167	-41
2.05000	-41
2.05833	-41
2.06667	-40
2.07500	-40
2.08333	-41
2.09167	-43
2.10000	-45
2.10833	-46
2.11667	-48
2.12500	-49
2.13333	-50
2.14167	-50
2.15000	-49
2.15833	-46
2.16667	-43
2.17500	-41
2.18333	-39
2.19167	-37
2.20000	-37
2.20833	-38
2.21667	-39
2.22500	-41
2.23333	-44
2.24167	-46
2.25000	-46
2.25833	-44
2.26667	-41
2.27500	-36
2.28333	-32
2.29167	-31
2.30000	-32
2.30833	-33
2.31667	-35
2.32500	-37
2.33333	-38
2.34167	-38
2.35000	-36
2.35833	-34
2.36667	-33
2.37500	-33
2.38333	-32
2.39167	-32
2.40000	-30
2.40833	-29
2.41667	-27
2.42500	-28
2.43333	-30
2.44167	-34
2.45000	-39
2.45833	-45
2.46667	-48
2.47500	-51
2.48333	-52
2.49167	-51
2.50000	-50
2.50833	-50
2.51667	-51
2.52500	-53
2.53333	-56
2.54167	-58
2.55000	-59
2.55833	-58
2.56667	-57
2.57500	-54
2.58333	-51
2.59167	-47
2.60000	-45
2.60833	-42
2.61667	-39
2.62500	-37
2.63333	-36
2.64167	-38
2.65000	-40
2.65833	-42
2.66667	-44
2.67500	-45
2.68333	-45
2.69167	-44
2.70000	-42
2.70833	-39
2.71667	-37
2.72500	-36
2.73333	-36
2.74167	-38
2.75000	-40
2.75833	-43
2.76667	-46
2.77500	-49
2.78333	-51
2.79167	-52
2.80000	-52
2.80833	-52
2.81667	-50
2.82500	-49
2.83333	-49
2.84167	-49
2.85000	-50
2.85833	-51
2.86667	-52
2.87500	-51
2.88333	-51
2.89167	-52
2.90000	-55
2.90833	-57
2.91667	-58
2.92500	-58
2.93333	-57
2.94167	-54
2.95000	-51
2.95833	-48
2.96667	-46
2.97500	-45
2.98333	-44
2.99167	-43
3.00000	-42
3.00833	-42
3.01667	-42
3.02500	-44
3.03333	-47
3.04167	-50
3.05000	-51
3.05833	-50
3.06667	-46
3.07500	-40
3.08333	-35
3.09167	-33
3.10000	-33
3.10833	-37
3.11667	-44
3.12500	-49
3.13333	-53
3.14167	-54
3.15000	-54
3.15833	-52
3.16667	-52
3.17500	-53
3.18333	-54
3.19167	-56
3.20000	-56
3.20833	-56
3.21667	-55
3.22500	-53
3.23333	-52
3.24167	-52
3.25000	-52
3.25833	-52
3.26667	-53
3.27500	-54
3.28333	-56
3.29167	-57
3.30000	-58
3.30833	-59
3.31667	-60
3.32500	-61
3.33333	-62
3.34167	-63
3.35000	-62
3.35833	-60
3.36667	-57
3.37500	-56
3.38333	-55
3.39167	-57
3.40000	-60
3.40833	-62
3.41667	-64
3.42500	-65
3.43333	-64
3.44167	-62
3.45000	-60
3.45833	-59
3.46667	-59
3.47500	-59
3.48333	-59
3.49167	-60
3.50000	-61
3.50833	-62
3.51667	-64
3.52500	-65
3.53333	-65
3.54167	-64
3.55000	-63
3.55833	-61
3.56667	-59
3.57500	-58
3.58333	-59
3.59167	-59
3.60000	-59
3.60833	-57
3.61667	-54
3.62500	-50
3.63333	-47
3.64167	-45
3.65000	-46
3.65833	-49
3.66667	-51
3.67500	-53
3.68333	-53
3.69167	-53
3.70000	-53
3.70833	-54
3.71667	-56
3.72500	-57
3.73333	-58
3.74167	-57
3.75000	-56
3.75833	-54
3.76667	-52
3.77500	-52
3.78333	-54
3.79167	-58
3.80000	-61
3.80833	-62
3.81667	-61
3.82500	-60
3.83333	-59
3.84167	-60
3.85000	-62
3.85833	-65
3.86667	-67
3.87500	-68
3.88333	-67
3.89167	-66
3.90000	-64
3.90833	-62
3.91667	-60
3.92500	-59
3.93333	-59
3.94167	-60
3.95000	-61
3.95833	-62
3.96667	-62
3.97500	-61
3.98333	-60
3.99167	-60
4.00000	-62
4.00833	-63
4.01667	-63
4.02500	-64
4.03333	-64
4.04167	-64
4.05000	-63
4.05833	-61
4.06667	-59
4.07500	-57
4.08333	-56
4.09167	-57
4.10000	-59
4.10833	-62
4.11667	-64
4.12500	-66
4.13333	-67
4.14167	-66
4.15000	-67
4.15833	-68
4.16667	-69
4.17500	-69
4.18333	-68
4.19167	-66
4.20000	-64
4.20833	-62
4.21667	-61
4.22500	-62
4.23333	-64
4.24167	-68
4.25000	-72
4.25833	-76
4.26667	-76
4.27500	-73
4.28333	-70
4.29167	-67
4.30000	-64
4.30833	-63
4.31667	-62
4.32500	-60
4.33333	-58
4.34167	-55
4.35000	-52
4.35833	-49
4.36667	-48
4.37500	-49
4.38333	-52
4.39167	-57
4.40000	-61
4.40833	-65
4.41667	-66
4.42500	-65
4.43333	-64
4.44167	-64
4.45000	-63
4.45833	-63
4.46667	-63
4.47500	-63
4.48333	-62
4.49167	-61
4.50000	-60
4.50833	-60
4.51667	-60
4.52500	-61
4.53333	-61
4.54167	-62
4.55000	-63
4.55833	-64
4.56667	-65
4.57500	-65
4.58333	-66
4.59167	-67
4.60000	-69
4.60833	-70
4.61667	-69
4.62500	-67
4.63333	-65
4.64167	-62
4.65000	-61
4.65833	-60
4.66667	-61
4.67500	-62
4.68333	-63
4.69167	-64
4.70000	-63
4.70833	-62
4.71667	-60
4.72500	-58
4.73333	-57
4.74167	-57
4.75000	-58
4.75833	-60
4.76667	-62
4.77500	-64
4.78333	-66
4.79167	-67
4.80000	-68
4.80833	-69
4.81667	-70
4.82500	-71
4.83333	-73
4.84167	-74
4.85000	-74
4.85833	-74
4.86667	-73
4.87500	-72
4.88333	-71
4.89167	-71
4.90000	-73
4.90833	-74
4.91667	-75
4.92500	-76
4.93333	-75
4.94167	-73
4.95000	-71
4.95833	-70
4.96667	-69
4.97500	-68
4.98333	-67
4.99167	-65
5.00000	-62
5.00833	-59
5.01667	-59
5.02500	-60
5.03333	-62
5.04167	-64
5.05000	-65
5.05833	-66
5.06667	-65
5.07500	-65
5.08333	-66
5.09167	-66
5.10000	-67
5.10833	-67
5.11667	-68
5.12500	-68
5.13333	-68
5.14167	-67
5.15000	-65
5.15833	-62
5.16667	-60
5.17500	-58
5.18333	-56
5.19167	-56
5.20000	-58
5.20833	-60
5.21667	-62
5.22500	-64
5.23333	-67
5.24167	-69
5.25000	-69
5.25833	-68
5.26667	-67
5.27500	-65
5.28333	-64
5.29167	-63
5.30000	-62
5.30833	-62
5.31667	-62
5.32500	-62
5.33333	-63
5.34167	-64
5.35000	-63
5.35833	-61
5.36667	-60
5.37500	-60
5.38333	-60
5.39167	-61
5.40000	-61
5.40833	-61
5.41667	-62
5.42500	-64
5.43333	-68
5.44167	-72
5.45000	-76
5.45833	-79
5.46667	-81
5.47500	-80
5.48333	-78
5.49167	-76
5.50000	-73
5.50833	-72
5.51667	-70
5.52500	-68
5.53333	-66
5.54167	-64
5.55000	-66
5.55833	-70
5.56667	-74
5.57500	-77
5.58333	-78
5.59167	-77
5.60000	-74
5.60833	-72
5.61667	-70
5.62500	-69
5.63333	-69
5.64167	-70
5.65000	-71
5.65833	-72
5.66667	-74
5.67500	-74
5.68333	-74
5.69167	-73
5.70000	-72
5.70833	-71
5.71667	-71
5.72500	-71
5.73333	-71
5.74167	-71
5.75000	-71
5.75833	-71
5.76667	-71
5.77500	-73
5.78333	-74
5.79167	-76
5.80000	-77
5.80833	-78
5.81667	-78
5.82500	-76
5.83333	-73
5.84167	-69
5.85000	-66
5.85833	-65
5.86667	-66
5.87500	-68
5.88333	-70
5.89167	-70
5.90000	-70
5.90833	-70
5.91667	-73
5.92500	-75
5.93333	-76
5.94167	-76
5.95000	-75
5.95833	-74
5.96667	-73
5.97500	-74
5.98333	-75
5.99167	-75
6.00000	-73
6.00833	-72
6.01667	-72
6.02500	-72
6.03333	-74
6.04167	-75
6.05000	-76
6.05833	-78
6.06667	-79
6.07500	-82
6.08333	-84
6.09167	-84
6.10000	-84
6.10833	-82
6.11667	-80
6.12500	-77
6.13333	-75
6.14167	-75
6.15000	-74
6.15833	-74
6.16667	-74
6.17500	-74
6.18333	-76
6.19167	-77
6.20000	-77
6.20833	-77
6.21667	-75
6.22500	-73
6.23333	-71
6.24167	-70
6.25000	-70
6.25833	-73
6.26667	-75
6.27500	-76
6.28333	-75
6.29167	-73
6.30000	-71
6.30833	-69
6.31667	-69
6.32500	-69
6.33333	-69
6.34167	-69
6.35000	-69
6.35833	-70
6.36667	-71
6.37500	-70
6.38333	-69
6.39167	-68
6.40000	-68
6.40833	-70
6.41667	-74
6.42500	-79
6.43333	-82
6.44167	-84
6.45000	-84
6.45833	-83
6.46667	-82
6.47500	-82
6.48333	-83
6.49167	-83
6.50000	-84
6.50833	-84
6.51667	-85
6.52500	-85
6.53333	-85
6.54167	-85
6.55000	-82
6.55833	-79
6.56667	-77
6.57500	-77
6.58333	-78
6.59167	-81
6.60000	-85
6.60833	-88
6.61667	-88
6.62500	-88
6.63333	-86
6.64167	-85
6.65000	-83
6.65833	-82
6.66667	-80
6.67500	-79
6.68333	-78
6.69167	-77
6.70000	-75
6.70833	-73
6.71667	-72
6.72500	-72
6.73333	-73
6.74167	-74
6.75000	-76
6.75833	-77
6.76667	-77
6.77500	-78
6.78333	-80
6.79167	-83
6.80000	-86
6.80833	-87
6.81667	-87
6.82500	-85
6.83333	-83
6.84167	-80
6.85000	-79
6.85833	-78
6.86667	-78
6.87500	-78
6.88333	-78
6.89167	-76
6.90000	-73
6.90833	-71
6.91667	-69
6.92500	-69
6.93333	-70
6.94167	-72
6.95000	-74
6.95833	-74
6.96667	-74
6.97500	-74
6.98333	-74
6.99167	-75
7.00000	-78
7.00833	-82
7.01667	-87
7.02500	-92
7.03333	-94
7.04167	-95
7.05000	-94
7.05833	-92
7.06667	-91
7.07500	-91
7.08333	-92
7.09167	-92
7.10000	-92
7.10833	-90
7.11667	-88
7.12500	-85
7.13333	-83
7.14167	-81
7.15000	-78
7.15833	-75
7.16667	-73
7.17500	-74
7.18333	-77
7.19167	-80
7.20000	-84
7.20833	-86
7.21667	-85
7.22500	-83
7.23333	-79
7.24167	-75
7.25000	-72
7.25833	-70
7.26667	-70
7.27500	-71
7.28333	-73
7.29167	-77
7.30000	-80
7.30833	-84
7.31667	-86
7.32500	-87
7.33333	-87
7.34167	-84
7.35000	-82
7.35833	-81
7.36667	-80
7.37500	-80
7.38333	-80
7.39167	-82
7.40000	-83
7.40833	-84
7.41667	-85
7.42500	-86
7.43333	-86
7.44167	-85
7.45000	-85
7.45833	-85
7.46667	-86
7.47500	-86
7.48333	-87
7.49167	-89
7.50000	-90
7.50833	-91
7.51667	-92
7.52500	-92
7.53333	-91
7.54167	-89
7.55000	-88
7.55833	-87
7.56667	-88
7.57500	-90
7.58333	-92
7.59167	-92
7.60000	-90
7.60833	-88
7.61667	-85
7.62500	-83
7.63333	-82
7.64167	-82
7.65000	-83
7.65833	-85
7.66667	-86
7.67500	-88
7.68333	-89
7.69167	-91
7.70000	-94
7.70833	-96
7.71667	-96
7.72500	-96
7.73333	-95
7.74167	-94
7.75000	-94
7.75833	-95
7.76667	-96
7.77500	-96
7.78333	-95
7.79167	-92
7.80000	-88
7.80833	-84
7.81667	-81
7.82500	-79
7.83333	-79
7.84167	-80
7.85000	-82
7.85833	-84
7.86667	-87
7.87500	-91
7.88333	-94
7.89167	-95
7.90000	-95
7.90833	-95
7.91667	-95
7.92500	-96
7.93333	-95
7.94167	-94
7.95000	-92
7.95833	-90
7.96667	-89
7.97500	-91
7.98333	-93
7.99167	-95
8.00000	-98
8.00833	-99
8.01667	-99
8.02500	-97
8.03333	-95
8.04167	-91
8.05000	-89
8.05833	-87
8.06667	-86
8.07500	-86
8.08333	-87
8.09167	-87
8.10000	-89
8.10833	-90
8.11667	-91
8.12500	-92
8.13333	-92
8.14167	-90
8.15000	-90
8.15833	-90
8.16667	-90
8.17500	-89
8.18333	-89
8.19167	-88
8.20000	-88
8.20833	-88
8.21667	-90
8.22500	-91
8.23333	-92
8.24167	-92
8.25000	-93
8.25833	-94
8.26667	-96
8.27500	-97
8.28333	-96
8.29167	-95
8.30000	-94
8.30833	-93
8.31667	-93
8.32500	-93
8.33333	-94
8.34167	-94
8.35000	-94
8.35833	-93
8.36667	-91
8.37500	-89
8.38333	-87
8.39167	-86
8.40000	-88
8.40833	-90
8.41667	-92
8.42500	-92
8.43333	-92
8.44167	-91
8.45000	-91
8.45833	-93
8.46667	-95
8.47500	-97
8.48333	-98
8.49167	-100
8.50000	-101
8.50833	-102
8.51667	-103
8.52500	-102
8.53333	-101
8.54167	-99
8.55000	-98
8.55833	-98
8.56667	-99
8.57500	-98
8.58333	-96
8.59167	-93
8.60000	-90
8.60833	-87
8.61667	-86
8.62500	-88
8.63333	-91
8.64167	-95
8.65000	-97
8.65833	-97
8.66667	-96
8.67500	-94
8.68333	-92
8.69167	-90
8.70000	-89
8.70833	-89
8.71667	-89
8.72500	-90
8.73333	-90
8.74167	-90
8.75000	-90
8.75833	-90
8.76667	-91
8.77500	-92
8.78333	-93
8.79167	-93
8.80000	-92
8.80833	-91
8.81667	-91
8.82500	-92
8.83333	-94
8.84167	-96
8.85000	-97
8.85833	-96
8.86667	-94
8.87500	-90
8.88333	-86
8.89167	-82
8.90000	-80
8.90833	-78
8.91667	-77
8.92500	-78
8.93333	-81
8.94167	-86
8.95000	-90
8.95833	-95
8.96667	-97
8.97500	-96
8.98333	-95
8.99167	-95
9.00000	-96
9.00833	-98
9.01667	-100
9.02500	-100
9.03333	-99
9.04167	-98
9.05000	-98
9.05833	-99
9.06667	-101
9.07500	-104
9.08333	-107
9.09167	-108
9.10000	-109
9.10833	-108
9.11667	-106
9.12500	-103
9.13333	-99
9.14167	-96
9.15000	-92
9.15833	-90
9.16667	-89
9.17500	-90
9.18333	-91
9.19167	-93
9.20000	-95
9.20833	-98
9.21667	-101
9.22500	-103
9.23333	-104
9.24167	-104
9.25000	-105
9.25833	-107
9.26667	-109
9.27500	-110
9.28333	-109
9.29167	-107
9.30000	-104
9.30833	-100
9.31667	-97
9.32500	-94
9.33333	-92
9.34167	-90
9.35000	-89
9.35833	-90
9.36667	-91
9.37500	-93
9.38333	-96
9.39167	-99
9.40000	-103
9.40833	-105
9.41667	-107
9.42500	-107
9.43333	-106
9.44167	-103
9.45000	-102
9.45833	-102
9.46667	-104
9.47500	-105
9.48333	-106
9.49167	-105
9.50000	-104
9.50833	-102
9.51667	-100
9.52500	-99
9.53333	-99
9.54167	-100
9.55000	-101
9.55833	-101
9.56667	-102
9.57500	-102
9.58333	-102
9.59167	-102
9.60000	-103
9.60833	-104
9.61667	-106
9.62500	-106
9.63333	-105
9.64167	-103
9.65000	-103
9.65833	-105
9.66667	-108
9.67500	-111
9.68333	-112
9.69167	-110
9.70000	-105
9.70833	-99
9.71667	-94
9.72500	-91
9.73333	-91
9.74167	-93
9.75000	-97
9.75833	-100
9.76667	-102
9.77500	-104
9.78333	-104
9.79167	-104
9.80000	-103
9.80833	-102
9.81667	-101
9.82500	-101
9.83333	-101
9.84167	-102
9.85000	-102
9.85833	-100
9.86667	-98
9.87500	-97
9.88333	-97
9.89167	-98
9.90000	-101
9.90833	-104
9.91667	-107
9.92500	-109
9.93333	-110
9.94167	-109
9.95000	-109
9.95833	-107
9.96667	-106
9.97500	-106
9.98333	-106
9.99167	-106
10.00000	-107
10.00833	-109
10.01667	-111
10.02500	-113
10.03333	-114
10.04167	-115
10.05000	-114
10.05833	-112
10.06667	-109
10.07500	-106
10.08333	-103
10.09167	-100
10.10000	-97
10.10833	-94
10.11667	-94
10.12500	-95
10.13333	-96
10.14167	-97
10.15000	-98
10.15833	-99
10.16667	-101
10.17500	-104
10.18333	-107
10.19167	-109
10.20000	-110
10.20833	-110
10.21667	-109
10.22500	-107
10.23333	-107
10.24167	-106
10.25000	-105
10.25833	-103
10.26667	-100
10.27500	-98
10.28333	-96
10.29167	-96
10.30000	-98
10.30833	-100
10.31667	-102
10.32500	-103
10.33333	-104
10.34167	-104
10.35000	-102
10.35833	-100
10.36667	-97
10.37500	-97
10.38333	-98
10.39167	-100
10.40000	-104
10.40833	-107
10.41667	-110
10.42500	-110
10.43333	-109
10.44167	-106
10.45000	-104
10.45833	-103
10.46667	-102
10.47500	-104
10.48333	-105
10.49167	-106
10.50000	-105
10.50833	-102
10.51667	-100
10.52500	-98
10.53333	-97
10.54167	-98
10.55000	-100
10.55833	-102
10.56667	-103
10.57500	-104
10.58333	-103
10.59167	-102
10.60000	-100
10.60833	-99
10.61667	-99
10.62500	-100
10.63333	-100
10.64167	-99
10.65000	-100
10.65833	-100
10.66667	-102
10.67500	-104
10.68333	-105
10.69167	-103
10.70000	-100
10.70833	-98
10.71667	-97
10.72500	-98
10.73333	-100
10.74167	-103
10.75000	-105
10.75833	-106
10.76667	-107
10.77500	-109
10.78333	-111
10.79167	-113
10.80000	-114
10.80833	-114
10.81667	-112
10.82500	-109
10.83333	-107
10.84167	-106
10.85000	-105
10.85833	-106
10.86667	-107
10.87500	-108
10.88333	-110
10.89167	-113
10.90000	-114
10.90833	-114
10.91667	-113
10.92500	-111
10.93333	-110
10.94167	-110
10.95000	-111
10.95833	-113
10.96667	-114
10.97500	-115
10.98333	-114
10.99167	-112
11.00000	-109
11.00833	-106
11.01667	-104
11.02500	-103
11.03333	-104
11.04167	-105
11.05000	-107
11.05833	-109
11.06667	-111
11.07500	-113
11.08333	-114
11.09167	-113
11.10000	-110
11.10833	-107
11.11667	-102
11.12500	-98
11.13333	-96
11.14167	-96
11.15000	-97
11.15833	-98
11.16667	-100
11.17500	-102
11.18333	-105
11.19167	-108
11.20000	-111
11.20833	-113
11.21667	-113
11.22500	-111
11.23333	-110
11.24167	-110
11.25000	-110
11.25833	-112
11.26667	-112
11.27500	-110
11.28333	-107
11.29167	-104
11.30000	-102
11.30833	-103
11.31667	-106
11.32500	-109
11.33333	-112
11.34167	-113
11.35000	-113
11.35833	-111
11.36667	-108
11.37500	-105
11.38333	-103
11.39167	-102
11.40000	-104
11.40833	-107
11.41667	-111
11.42500	-115
11.43333	-117
11.44167	-117
11.45000	-116
11.45833	-113
11.46667	-110
11.47500	-106
11.48333	-103
11.49167	-102
11.50000	-102
11.50833	-104
11.51667	-107
11.52500	-111
11.53333	-115
11.54167	-118
11.55000	-119
11.55833	-118
11.56667	-116
11.57500	-113
11.58333	-112
11.59167	-110
11.60000	-110
11.60833	-111
11.61667	-112
11.62500	-113
11.63333	-115
11.64167	-117
11.65000	-118
11.65833	-118
11.66667	-116
11.67500	-113
11.68333	-110
11.69167	-109
11.70000	-109
11.70833	-111
11.71667	-113
11.72500	-116
11.73333	-118
11.74167	-118
11.75000	-116
11.75833	-114
11.76667	-112
11.77500	-111
11.78333	-110
11.79167	-110
11.80000	-111
11.80833	-112
11.81667	-112
11.82500	-110
11.83333	-109
11.84167	-106
11.85000	-104
11.85833	-102
11.86667	-101
11.87500	-102
11.88333	-103
11.89167	-104
11.90000	-105
11.90833	-106
11.91667	-107
11.92500	-108
11.93333	-109
11.94167	-111
11.95000	-113
11.95833	-116
11.96667	-119
11.97500	-121
11.98333	-123
11.99167	-122
12.00000	-121
12.00833	-118
12.01667	-116
12.02500	-115
12.03333	-115
12.04167	-117
12.05000	-118
12.05833	-120
12.06667	-120
12.07500	-117
12.08333	-115
12.09167	-112
12.10000	-110
12.10833	-109
12.11667	-108
12.12500	-108
12.13333	-108
12.14167	-109
12.15000	-110
12.15833	-110
12.16667	-110
12.17500	-109
12.18333	-108
12.19167	-107
12.20000	-106
12.20833	-107
12.21667	-107
12.22500	-108
12.23333	-110
12.24167	-111
12.25000	-113
12.25833	-113
12.26667	-113
12.27500	-111
12.28333	-108
12.29167	-107
12.30000	-109
12.30833	-111
12.31667	-115
12.32500	-119
12.33333	-121
12.34167	-122
12.35000	-122
12.35833	-122
12.36667	-121
12.37500	-122
12.38333	-123
12.39167	-122
12.40000	-120
12.40833	-119
12.41667	-117
12.42500	-117
12.43333	-116
12.44167	-116
12.45000	-116
12.45833	-116
12.46667	-116
12.47500	-117
12.48333	-117
12.49167	-116
12.50000	-114
12.50833	-114
12.51667	-114
12.52500	-115
12.53333	-115
12.54167	-114
12.55000	-113
12.55833	-112
12.56667	-111
12.57500	-111
12.58333	-112
12.59167	-113
12.60000	-115
12.60833	-116
12.61667	-119
12.62500	-121
12.63333	-123
12.64167	-123
12.65000	-123
12.65833	-121
12.66667	-120
12.67500	-120
12.68333	-121
12.69167	-122
12.70000	-123
12.70833	-123
12.71667	-123
12.72500	-123
12.73333	-123
12.74167	-125
12.75000	-126
12.75833	-127
12.76667	-128
12.77500	-126
12.78333	-124
12.79167	-122
12.80000	-120
12.80833	-118
12.81667	-118
12.82500	-119
12.83333	-119
12.84167	-120
12.85000	-120
12.85833	-118
12.86667	-116
12.87500	-115
12.88333	-113
12.89167	-112
12.90000	-112
12.90833	-112
12.91667	-111
12.92500	-111
12.93333	-114
12.94167	-117
12.95000	-120
12.95833	-123
12.96667	-125
12.97500	-125
12.98333	-125
12.99167	-126
13.00000	-128
13.00833	-129
13.01667	-129
13.02500	-128
13.03333	-126
13.04167	-123
13.05000	-121
13.05833	-119
13.06667	-117
13.07500	-116
13.08333	-115
13.09167	-115
13.10000	-116
13.10833	-116
13.11667	-115
13.12500	-113
13.13333	-111
13.14167	-108
13.15000	-107
13.15833	-109
13.16667	-112
13.17500	-116
13.18333	-120
13.19167	-122
13.20000	-124
13.20833	-124
13.21667	-126
13.22500	-128
13.23333	-131
13.24167	-133
13.25000	-135
13.25833	-135
13.26667	-133
13.27500	-131
13.28333	-129
13.29167	-126
13.30000	-122
13.30833	-119
13.31667	-117
13.32500	-114
13.33333	-113
13.34167	-113
13.35000	-113
13.35833	-114
13.36667	-116
13.37500	-118
13.38333	-119
13.39167	-119
13.40000	-117
13.40833	-114
13.41667	-111
13.42500	-110
13.43333	-109
13.44167	-110
13.45000	-112
13.45833	-115
13.46667	-118
13.47500	-120
13.48333	-122
13.49167	-124
13.50000	-123
13.50833	-121
13.51667	-119
13.52500	-117
13.53333	-115
13.54167	-113
13.55000	-113
13.55833	-113
13.56667	-112
13.57500	-110
13.58333	-107
13.59167	-105
13.60000	-106
13.60833	-109
13.61667	-113
13.62500	-116
13.63333	-118
13.64167	-118
13.65000	-116
13.65833	-113
13.66667	-111
13.67500	-109
13.68333	-107
13.69167	-106
13.70000	-106
13.70833	-106
13.71667	-106
13.72500	-107
13.73333	-109
13.74167	-110
13.75000	-111
13.75833	-112
13.76667	-112
13.77500	-114
13.78333	-116
13.79167	-119
13.80000	-120
13.80833	-119
13.81667	-116
13.82500	-112
13.83333	-108
13.84167	-105
13.85000	-104
13.85833	-105
13.86667	-108
13.87500	-111
13.88333	-115
13.89167	-118
13.90000	-120
13.90833	-123
13.91667	-124
13.92500	-124
13.93333	-122
13.94167	-117
13.95000	-113
13.95833	-110
13.96667	-108
13.97500	-107
13.98333	-107
13.99167	-107
14.00000	-107
14.00833	-107
14.01667	-108
14.02500	-109
14.03333	-111
14.04167	-112
14.05000	-113
14.05833	-114
14.06667	-115
14.07500	-115
14.08333	-115
14.09167	-116
14.10000	-117
14.10833	-119
14.11667	-118
14.12500	-116
14.13333	-113
14.14167	-111
14.15000	-108
14.15833	-106
14.16667	-104
14.17500	-103
14.18333	-101
14.19167	-99
14.20000	-97
14.20833	-96
14.21667	-97
14.22500	-99
14.23333	-102
14.24167	-106
14.25000	-109
14.25833	-111
14.26667	-111
14.27500	-110
14.28333	-109
14.29167	-108
14.30000	-107
14.30833	-107
14.31667	-107
14.32500	-109
14.33333	-111
14.34167	-113
14.35000	-112
14.35833	-110
14.36667	-108
14.37500	-108
14.38333	-109
14.39167	-112
14.40000	-115
14.40833	-118
14.41667	-119
14.42500	-120
14.43333	-118
14.44167	-116
14.45000	-112
14.45833	-107
14.46667	-103
14.47500	-101
14.48333	-101
14.49167	-102
14.50000	-103
14.50833	-105
14.51667	-106
14.52500	-107
14.53333	-109
14.54167	-110
14.55000	-111
14.55833	-111
14.56667	-111
14.57500	-110
14.58333	-108
14.59167	-107
14.60000	-105
14.60833	-103
14.61667	-102
14.62500	-101
14.63333	-100
14.64167	-100
14.65000	-101
14.65833	-103
14.66667	-106
14.67500	-108
14.68333	-110
14.69167	-110
14.70000	-110
14.70833	-109
14.71667	-109
14.72500	-110
14.73333	-111
14.74167	-113
14.75000	-114
14.75833	-115
14.76667	-114
14.77500	-111
14.78333	-108
14.79167	-103
14.80000	-100
14.80833	-99
14.81667	-100
14.82500	-103
14.83333	-106
14.84167	-110
14.85000	-114
14.85833	-117
14.86667	-119
14.87500	-119
14.88333	-119
14.89167	-119
14.90000	-121
14.90833	-122
14.91667	-123
14.92500	-124
14.93333	-123
14.94167	-122
14.95000	-121
14.95833	-120
14.96667	-119
14.97500	-118
14.98333	-117
14.99167	-116
15.00000	-117
15.00833	-118
15.01667	-118
15.02500	-117
15.03333	-116
15.04167	-114
15.05000	-113
15.05833	-113
15.06667	-113
15.07500	-114
15.08333	-114
15.09167	-114
15.10000	-113
15.10833	-112
15.11667	-111
15.12500	-110
15.13333	-110
15.14167	-111
15.15000	-112
15.15833	-114
15.16667	-115
15.17500	-115
15.18333	-114
15.19167	-114
15.20000	-113
15.20833	-112
15.21667	-113
15.22500	-116
15.23333	-119
15.24167	-123
15.25000	-126
15.25833	-126
15.26667	-126
15.27500	-124
15.28333	-121
15.29167	-119
15.30000	-117
15.30833	-115
15.31667	-114
15.32500	-112
15.33333	-111
15.34167	-111
15.35000	-111
15.35833	-111
15.36667	-111
15.37500	-111
15.38333	-112
15.39167	-114
15.40000	-117
15.40833	-119
15.41667	-119
15.42500	-118
15.43333	-117
15.44167	-116
15.45000	-115
15.45833	-115
15.46667	-116
15.47500	-118
15.48333	-119
15.49167	-120
15.50000	-119
15.50833	-118
15.51667	-116
15.52500	-115
15.53333	-114
15.54167	-115
15.55000	-116
15.55833	-116
15.56667	-116
15.57500	-116
15.58333	-117
15.59167	-118
15.60000	-120
15.60833	-120
15.61667	-118
15.62500	-117
15.63333	-116
15.64167	-116
15.65000	-115
15.65833	-115
15.66667	-114
15.67500	-114
15.68333	-115
15.69167	-116
15.70000	-118
15.70833	-118
15.71667	-117
15.72500	-115
15.73333	-115
15.74167	-116
15.75000	-118
15.75833	-119
15.76667	-121
15.77500	-122
15.78333	-123
15.79167	-123
15.80000	-124
15.80833	-125
15.81667	-126
15.82500	-126
15.83333	-125
15.84167	-124
15.85000	-121
15.85833	-118
15.86667	-116
15.87500	-115
15.88333	-115
15.89167	-116
15.90000	-119
15.90833	-121
15.91667	-122
15.92500	-121
15.93333	-120
15.94167	-120
15.95000	-120
15.95833	-121
15.96667	-122
15.97500	-123
15.98333	-124
15.99167	-126
16.00000	-127
16.00833	-127
16.01667	-125
16.02500	-123
16.03333	-120
16.04167	-117
16.05000	-117
16.05833	-120
16.06667	-122
16.07500	-125
16.08333	-126
16.09167	-126
16.10000	-124
16.10833	-122
16.11667	-120
16.12500	-118
16.13333	-118
16.14167	-119
16.15000	-121
16.15833	-123
16.16667	-124
16.17500	-123
16.18333	-123
16.19167	-123
16.20000	-123
16.20833	-124
16.21667	-124
16.22500	-123
16.23333	-121
16.24167	-120
16.25000	-120
16.25833	-121
16.26667	-123
16.27500	-125
16.28333	-126
16.29167	-126
16.30000	-127
16.30833	-128
16.31667	-129
16.32500	-129
16.33333	-127
16.34167	-125
16.35000	-122
16.35833	-119
16.36667	-117
16.37500	-116
16.38333	-116
16.39167	-117
16.40000	-117
16.40833	-118
16.41667	-119
16.42500	-121
16.43333	-122
16.44167	-123
16.45000	-123
16.45833	-123
16.46667	-123
16.47500	-123
16.48333	-123
16.49167	-124
16.50000	-126
16.50833	-128
16.51667	-130
16.52500	-131
16.53333	-130
16.54167	-128
16.55000	-126
16.55833	-125
16.56667	-126
16.57500	-127
16.58333	-128
16.59167	-128
16.60000	-129
16.60833	-129
16.61667	-127
16.62500	-126
16.63333	-125
16.64167	-125
16.65000	-125
16.65833	-125
16.66667	-124
16.67500	-123
16.68333	-123
16.69167	-123
16.70000	-124
16.70833	-125
16.71667	-125
16.72500	-124
16.73333	-123
16.74167	-122
16.75000	-122
16.75833	-123
16.76667	-124
16.77500	-126
16.78333	-128
16.79167	-129
16.80000	-130
16.80833	-131
16.81667	-132
16.82500	-134
16.83333	-134
16.84167	-133
16.85000	-131
16.85833	-128
16.86667	-126
16.87500	-123
16.88333	-120
16.89167	-119
16.90000	-120
16.90833	-122
16.91667	-124
16.92500	-125
16.93333	-126
16.94167	-126
16.95000	-126
16.95833	-127
16.96667	-128
16.97500	-127
16.98333	-125
16.99167	-123
17.00000	-120
17.00833	-117
17.01667	-115
17.02500	-114
17.03333	-114
17.04167	-115
17.05000	-118
17.05833	-122
17.06667	-125
17.07500	-128
17.08333	-129
17.09167	-127
17.10000	-124
17.10833	-121
17.11667	-120
17.12500	-122
17.13333	-125
17.14167	-129
17.15000	-131
17.15833	-131
17.16667	-129
17.17500	-128
17.18333	-127
17.19167	-128
17.20000	-129
17.20833	-129
17.21667	-127
17.22500	-124
17.23333	-121
17.24167	-119
17.25000	-119
17.25833	-119
17.26667	-121
17.27500	-121
17.28333	-121
17.29167	-121
17.30000	-121
17.30833	-122
17.31667	-124
17.32500	-127
17.33333	-130
17.34167	-132
17.35000	-132
17.35833	-131
17.36667	-131
17.37500	-132
17.38333	-133
17.39167	-135
17.40000	-136
17.40833	-135
17.41667	-133
17.42500	-130
17.43333	-127
17.44167	-124
17.45000	-122
17.45833	-120
17.46667	-120
17.47500	-120
17.48333	-123
17.49167	-127
17.50000	-133
17.50833	-139
17.51667	-144
17.52500	-146
17.53333	-143
17.54167	-138
17.55000	-133
17.55833	-128
17.56667	-124
17.57500	-123
17.58333	-123
17.59167	-124
17.60000	-124
17.60833	-125
17.61667	-125
17.62500	-124
17.63333	-124
17.64167	-123
17.65000	-123
17.65833	-122
17.66667	-123
17.67500	-125
17.68333	-127
17.69167	-131
17.70000	-135
17.70833	-138
17.71667	-140
17.72500	-140
17.73333	-141
17.74167	-140
17.75000	-137
17.75833	-135
17.76667	-133
17.77500	-132
17.78333	-132
17.79167	-132
17.80000	-130
17.80833	-128
17.81667	-124
17.82500	-122
17.83333	-122
17.84167	-125
17.85000	-126
17.85833	-126
17.86667	-125
17.87500	-124
17.88333	-124
17.89167	-126
17.90000	-129
17.90833	-131
17.91667	-133
17.92500	-134
17.93333	-135
17.94167	-137
17.95000	-138
17.95833	-138
17.96667	-137
17.97500	-134
17.98333	-131
17.99167	-129
18.00000	-127
18.00833	-128
18.01667	-130
18.02500	-132
18.03333	-133
18.04167	-133
18.05000	-132
18.05833	-130
18.06667	-128
18.07500	-128
18.08333	-129
18.09167	-129
18.10000	-130
18.10833	-131
18.11667	-133
18.12500	-135
18.13333	-137
18.14167	-138
18.15000	-137
18.15833	-134
18.16667	-131
18.17500	-127
18.18333	-124
18.19167	-122
18.20000	-122
18.20833	-124
18.21667	-126
18.22500	-130
18.23333	-134
18.24167	-138
18.25000	-141
18.25833	-142
18.26667	-142
18.27500	-141
18.28333	-139
18.29167	-138
18.30000	-137
18.30833	-136
18.31667	-136
18.32500	-135
18.33333	-134
18.34167	-132
18.35000	-130
18.35833	-128
18.36667	-127
18.37500	-127
18.38333	-129
18.39167	-130
18.40000	-131
18.40833	-131
18.41667	-129
18.42500	-126
18.43333	-125
18.44167	-125
18.45000	-126
18.45833	-129
18.46667	-131
18.47500	-133
18.48333	-135
18.49167	-136
18.50000	-136
18.50833	-135
18.51667	-133
18.52500	-132
18.53333	-131
18.54167	-132
18.55000	-133
18.55833	-134
18.56667	-135
18.57500	-136
18.58333	-139
18.59167	-142
18.60000	-146
18.60833	-148
18.61667	-150
18.62500	-149
18.63333	-147
18.64167	-144
18.65000	-142
18.65833	-140
18.66667	-137
18.67500	-135
18.68333	-133
18.69167	-131
18.70000	-131
18.70833	-131
18.71667	-131
18.72500	-130
18.73333	-130
18.74167	-129
18.75000	-129
18.75833	-128
18.76667	-128
18.77500	-127
18.78333	-126
18.79167	-124
18.80000	-122
18.80833	-121
18.81667	-121
18.82500	-122
18.83333	-125
18.84167	-129
18.85000	-132
18.85833	-135
18.86667	-138
18.87500	-139
18.88333	-139
18.89167	-138
18.90000	-137
18.90833	-136
18.91667	-137
18.92500	-139
18.93333	-142
18.94167	-144
18.95000	-145
18.95833	-146
18.96667	-146
18.97500	-145
18.98333	-143
18.99167	-139
19.00000	-134
19.00833	-131
19.01667	-129
19.02500	-129
19.03333	-129
19.04167	-129
19.05000	-128
19.05833	-126
19.06667	-125
19.07500	-124
19.08333	-126
19.09167	-129
19.10000	-132
19.10833	-133
19.11667	-132
19.12500	-130
19.13333	-127
19.14167	-124
19.15000	-123
19.15833	-125
19.16667	-127
19.17500	-129
19.18333	-131
19.19167	-131
19.20000	-129
19.20833	-128
19.21667	-129
19.22500	-131
19.23333	-135
19.24167	-140
19.25000	-142
19.25833	-142
19.26667	-141
19.27500	-139
19.28333	-137
19.29167	-136
19.30000	-136
19.30833	-136
19.31667	-134
19.32500	-132
19.33333	-130
19.34167	-127
19.35000	-127
19.35833	-127
19.36667	-129
19.37500	-130
19.38333	-131
19.39167	-131
19.40000	-131
19.40833	-131
19.41667	-131
19.42500	-130
19.43333	-130
19.44167	-130
19.45000	-130
19.45833	-131
19.46667	-132
19.47500	-131
19.48333	-129
19.49167	-127
19.50000	-126
19.50833	-125
19.51667	-126
19.52500	-128
19.53333	-129
19.54167	-129
19.55000	-130
19.55833	-129
19.56667	-128
19.57500	-127
19.58333	-126
19.59167	-126
19.60000	-125
19.60833	-124
19.61667	-122
19.62500	-118
19.63333	-114
19.64167	-110
19.65000	-108
19.65833	-107
19.66667	-105
19.67500	-102
19.68333	-99
19.69167	-96
19.70000	-93
19.70833	-90
19.71667	-88
19.72500	-85
19.73333	-81
19.74167	-76
19.75000	-72
19.75833	-68
19.76667	-66
19.77500	-65
19.78333	-65
19.79167	-64
19.80000	-61
19.80833	-55
19.81667	-47
19.82500	-39
19.83333	-30
19.84167	-22
19.85000	-15
19.85833	-7
19.86667	1
19.87500	11
19.88333	20
19.89167	30
19.90000	38
19.90833	47
19.91667	56
19.92500	65
19.93333	77
19.94167	90
19.95000	103
19.95833	117
19.96667	130
19.97500	142
19.98333	155
19.99167	170
20.00000	186
20.00833	202
20.01667	219
20.02500	236
20.03333	255
20.04167	274
20.05000	295
20.05833	318
20.06667	342
20.07500	368
20.08333	393
20.09167	417
20.10000	439
20.10833	461
20.11667	483
20.12500	506
20.13333	531
20.14167	559
20.15000	589
20.15833	620
20.16667	651
20.17500	684
20.18333	715
20.19167	746
20.20000	777
20.20833	809
20.21667	841
20.22500	873
20.23333	907
20.24167	941
20.25000	975
20.25833	1011
20.26667	1047
20.27500	1085
20.28333	1122
20.29167	1161
20.30000	1200
20.30833	1239
20.31667	1280
20.32500	1319
20.33333	1359
20.34167	1397
20.35000	1433
20.35833	1468
20.36667	1502
20.37500	1536
20.38333	1572
20.39167	1611
20.40000	1651
20.40833	1691
20.41667	1730
20.42500	1764
20.43333	1795
20.44167	1823
20.45000	1851
20.45833	1880
20.46667	1909
20.47500	1939
20.48333	1968
20.49167	1997
20.50000	2025
20.50833	2051
20.51667	2076
20.52500	2098
20.53333	2119
20.54167	2138
20.55000	2155
20.55833	2171
20.56667	2186
20.57500	2200
20.58333	2213
20.59167	2225
20.60000	2236
20.60833	2246
20.61667	2256
20.62500	2263
20.63333	2267
20.64167	2268
20.65000	2267
20.65833	2265
20.66667	2264
20.67500	2263
20.68333	2262
20.69167	2262
20.70000	2259
20.70833	2253
20.71667	2243
20.72500	2230
20.73333	2214
20.74167	2198
20.75000	2182
20.75833	2166
20.76667	2149
20.77500	2131
20.78333	2111
20.79167	2089
20.80000	2065
20.80833	2041
20.81667	2016
20.82500	1991
20.83333	1963
20.84167	1936
20.85000	1908
20.85833	1881
20.86667	1853
20.87500	1826
20.88333	1797
20.89167	1766
20.90000	1734
20.90833	1700
20.91667	1666
20.92500	1633
20.93333	1601
20.94167	1570
20.95000	1540
20.95833	1510
20.96667	1480
20.97500	1449
20.98333	1418
20.99167	1385
21.00000	1352
21.00833	1320
21.01667	1289
21.02500	1258
21.03333	1227
21.04167	1196
21.05000	1165
21.05833	1134
21.06667	1104
21.07500	1075
21.08333	1047
21.09167	1018
21.10000	988
21.10833	957
21.11667	925
21.12500	893
21.13333	862
21.14167	833
21.15000	805
21.15833	779
21.16667	755
21.17500	731
21.18333	708
21.19167	686
21.20000	665
21.20833	645
21.21667	625
21.22500	606
21.23333	587
21.24167	568
21.25000	550
21.25833	531
21.26667	511
21.27500	491
21.28333	471
21.29167	454
21.30000	438
21.30833	425
21.31667	411
21.32500	397
21.33333	381
21.34167	365
21.35000	349
21.35833	333
21.36667	320
21.37500	309
21.38333	299
21.39167	288
21.40000	277
21.40833	266
21.41667	253
21.42500	242
21.43333	232
21.44167	223
21.45000	216
21.45833	208
21.46667	200
21.47500	192
21.48333	183
21.49167	174
21.50000	165
21.50833	157
21.51667	149
21.52500	142
21.53333	135
21.54167	129
21.55000	122
21.55833	116
21.56667	111
21.57500	107
21.58333	102
21.59167	97
21.60000	90
21.60833	82
21.61667	74
21.62500	68
21.63333	64
21.64167	63
21.65000	62
21.65833	61
21.66667	57
21.67500	53
21.68333	48
21.69167	42
21.70000	37
21.70833	32
21.71667	29
21.72500	26
21.73333	23
21.74167	19
21.75000	14
21.75833	10
21.76667	7
21.77500	6
21.78333	7
21.79167	9
21.80000	10
21.80833	10
21.81667	8
21.82500	8
21.83333	9
21.84167	10
21.85000	11
21.85833	9
21.86667	6
21.87500	0
21.88333	-5
21.89167	-11
21.90000	-16
21.90833	-18
21.91667	-19
21.92500	-18
21.93333	-17
21.94167	-16
21.95000	-16
21.95833	-17
21.96667	-19
21.97500	-20
21.98333	-21
21.99167	-21
22.00000	-21
22.00833	-21
22.01667	-22
22.02500	-24
22.03333	-27
22.04167	-29
22.05000	-31
22.05833	-32
22.06667	-31
22.07500	-31
22.08333	-30
22.09167	-28
22.10000	-26
22.10833	-24
22.11667	-23
22.12500	-23
22.13333	-23
22.14167	-24
22.15000	-24
22.15833	-24
22.16667	-24
22.17500	-24
22.18333	-26
22.19167	-27
22.20000	-27
22.20833	-26
22.21667	-24
22.22500	-23
22.23333	-24
22.24167	-27
22.25000	-30
22.25833	-34
22.26667	-37
22.27500	-39
22.28333	-42
22.29167	-44
22.30000	-45
22.30833	-46
22.31667	-45
22.32500	-43
22.33333	-41
22.34167	-39
22.35000	-38
22.35833	-37
22.36667	-36
22.37500	-35
22.38333	-35
22.39167	-36
22.40000	-38
22.40833	-40
22.41667	-41
22.42500	-42
22.43333	-42
22.44167	-41
22.45000	-39
22.45833	-38
22.46667	-38
22.47500	-39
22.48333	-40
22.49167	-42
22.50000	-43
22.50833	-44
22.51667	-43
22.52500	-42
22.53333	-41
22.54167	-40
22.55000	-40
22.55833	-39
22.56667	-39
22.57500	-40
22.58333	-41
22.59167	-42
22.60000	-42
22.60833	-41
22.61667	-40
22.62500	-39
22.63333	-38
22.64167	-36
22.65000	-35
22.65833	-35
22.66667	-36
22.67500	-35
22.68333	-35
22.69167	-35
22.70000	-36
22.70833	-37
22.71667	-36
22.72500	-36
22.73333	-35
22.74167	-36
22.75000	-38
22.75833	-41
22.76667	-45
22.77500	-46
22.78333	-47
22.79167	-47
22.80000	-46
22.80833	-46
22.81667	-45
22.82500	-45
22.83333	-45
22.84167	-46
22.85000	-46
22.85833	-46
22.86667	-45
22.87500	-43
22.88333	-41
22.89167	-39
22.90000	-37
22.90833	-37
22.91667	-39
22.92500	-43
22.93333	-48
22.94167	-54
22.95000	-57
22.95833	-57
22.96667	-55
22.97500	-51
22.98333	-49
22.99167	-48
23.00000	-50
23.00833	-52
23.01667	-54
23.02500	-55
23.03333	-56
23.04167	-55
23.05000	-55
23.05833	-55
23.06667	-55
23.07500	-55
23.08333	-56
23.09167	-57
23.10000	-58
23.10833	-58
23.11667	-57
23.12500	-56
23.13333	-55
23.14167	-55
23.15000	-55
23.15833	-56
23.16667	-57
23.17500	-58
23.18333	-57
23.19167	-57
23.20000	-58
23.20833	-59
23.21667	-60
23.22500	-61
23.23333	-60
23.24167	-58
23.25000	-54
23.25833	-50
23.26667	-47
23.27500	-47
23.28333	-48
23.29167	-50
23.30000	-53
23.30833	-55
23.31667	-57
23.32500	-59
23.33333	-61
23.34167	-62
23.35000	-62
23.35833	-62
23.36667	-62
23.37500	-61
23.38333	-61
23.39167	-61
23.40000	-63
23.40833	-65
23.41667	-68
23.42500	-69
23.43333	-68
23.44167	-65
23.45000	-61
23.45833	-57
23.46667	-54
23.47500	-53
23.48333	-54
23.49167	-56
23.50000	-58
23.50833	-59
23.51667	-59
23.52500	-57
23.53333	-56
23.54167	-54
23.55000	-54
23.55833	-54
23.56667	-53
23.57500	-50
23.58333	-48
23.59167	-47
23.60000	-48
23.60833	-52
23.61667	-56
23.62500	-60
23.63333	-62
23.64167	-62
23.65000	-63
23.65833	-63
23.66667	-62
23.67500	-62
23.68333	-60
23.69167	-59
23.70000	-58
23.70833	-58
23.71667	-59
23.72500	-60
23.73333	-61
23.74167	-60
23.75000	-59
23.75833	-57
23.76667	-54
23.77500	-49
23.78333	-46
23.79167	-44
23.80000	-44
23.80833	-45
23.81667	-48
23.82500	-50
23.83333	-50
23.84167	-49
23.85000	-47
23.85833	-45
23.86667	-44
23.87500	-45
23.88333	-46
23.89167	-48
23.90000	-51
23.90833	-54
23.91667	-56
23.92500	-57
23.93333	-56
23.94167	-54
23.95000	-52
23.95833	-50
23.96667	-48
23.97500	-47
23.98333	-47
23.99167	-48
24.00000	-48
24.00833	-48
24.01667	-49
24.02500	-49
24.03333	-48
24.04167	-45
24.05000	-41
24.05833	-37
24.06667	-34
24.07500	-33
24.08333	-34
24.09167	-35
24.10000	-35
24.10833	-35
24.11667	-37
24.12500	-39
24.13333	-42
24.14167	-45
24.15000	-47
24.15833	-48
24.16667	-47
24.17500	-45
24.18333	-42
24.19167	-39
24.20000	-34
24.20833	-30
24.21667	-25
24.22500	-22
24.23333	-19
24.24167	-18
24.25000	-18
24.25833	-18
24.26667	-17
24.27500	-17
24.28333	-16
24.29167	-16
24.30000	-16
24.30833	-16
24.31667	-16
24.32500	-16
24.33333	-16
24.34167	-16
24.35000	-16
24.35833	-13
24.36667	-11
24.37500	-9
24.38333	-8
24.39167	-8
24.40000	-6
24.40833	-4
24.41667	-1
24.42500	3
24.43333	6
24.44167	10
24.45000	14
24.45833	17
24.46667	19
24.47500	19
24.48333	19
24.49167	18
24.50000	19
24.50833	20
24.51667	22
24.52500	23
24.53333	24
24.54167	24
24.55000	24
24.55833	25
24.56667	27
24.57500	29
24.58333	32
24.59167	32
24.60000	32
24.60833	30
24.61667	27
24.62500	24
24.63333	22
24.64167	20
24.65000	18
24.65833	18
24.66667	19
24.67500	20
24.68333	23
24.69167	26
24.70000	28
24.70833	29
24.71667	28
24.72500	26
24.73333	22
24.74167	18
24.75000	16
24.75833	16
24.76667	18
24.77500	19
24.78333	20
24.79167	20
24.80000	18
24.80833	16
24.81667	14
24.82500	14
24.83333	13
24.84167	11
24.85000	10
24.85833	8
24.86667	5
24.87500	1
24.88333	-2
24.89167	-3
24.90000	-4
24.90833	-3
24.91667	-3
24.92500	-4
24.93333	-9
24.94167	-15
24.95000	-19
24.95833	-22
24.96667	-23
24.97500	-22
24.98333	-19
24.99167	-17
25.00000	-17
25.00833	-18
25.01667	-19
25.02500	-20
25.03333	-21
25.04167	-23
25.05000	-26
25.05833	-30
25.06667	-34
25.07500	-39
25.08333	-42
25.09167	-45
25.10000	-47
25.10833	-48
25.11667	-49
25.12500	-49
25.13333	-50
25.14167	-50
25.15000	-51
25.15833	-51
25.16667	-51
25.17500	-50
25.18333	-49
25.19167	-47
25.20000	-44
25.20833	-43
25.21667	-44
25.22500	-46
25.23333	-48
25.24167	-49
25.25000	-50
25.25833	-50
25.26667	-49
25.27500	-49
25.28333	-50
25.29167	-51
25.30000	-53
25.30833	-55
25.31667	-57
25.32500	-58
25.33333	-57
25.34167	-56
25.35000	-55
25.35833	-56
25.36667	-58
25.37500	-60
25.38333	-62
25.39167	-63
25.40000	-62
25.40833	-61
25.41667	-60
25.42500	-60
25.43333	-61
25.44167	-63
25.45000	-64
25.45833	-64
25.46667	-64
25.47500	-63
25.48333	-63
25.49167	-64
25.50000	-66
25.50833	-67
25.51667	-67
25.52500	-67
25.53333	-68
25.54167	-70
25.55000	-71
25.55833	-71
25.56667	-71
25.57500	-72
25.58333	-72
25.59167	-72
25.60000	-72
25.60833	-71
25.61667	-70
25.62500	-69
25.63333	-70
25.64167	-71
25.65000	-71
25.65833	-69
25.66667	-66
25.67500	-62
25.68333	-59
25.69167	-58
25.70000	-60
25.70833	-63
25.71667	-66
25.72500	-69
25.73333	-72
25.74167	-73
25.75000	-75
25.75833	-76
25.76667	-77
25.77500	-78
25.78333	-79
25.79167	-80
25.80000	-81
25.80833	-81
25.81667	-81
25.82500	-81
25.83333	-79
25.84167	-78
25.85000	-76
25.85833	-74
25.86667	-73
25.87500	-73
25.88333	-74
25.89167	-75
25.90000	-75
25.90833	-75
25.91667	-73
25.92500	-72
25.93333	-72
25.94167	-73
25.95000	-75
25.95833	-77
25.96667	-79
25.97500	-78
25.98333	-77
25.99167	-75
26.00000	-73
26.00833	-71
26.01667	-71
26.02500	-71
26.03333	-73
26.04167	-74
26.05000	-75
26.05833	-76
26.06667	-77
26.07500	-77
26.08333	-76
26.09167	-76
26.10000	-76
26.10833	-77
26.11667	-79
26.12500	-81
26.13333	-82
26.14167	-81
26.15000	-79
26.15833	-75
26.16667	-71
26.17500	-68
26.18333	-65
26.19167	-63
26.20000	-62
26.20833	-61
26.21667	-60
26.22500	-61
26.23333	-64
26.24167	-67
26.25000	-70
26.25833	-71
26.26667	-70
26.27500	-68
26.28333	-65
26.29167	-63
26.30000	-63
26.30833	-63
26.31667	-63
26.32500	-62
26.33333	-62
26.34167	-63
26.35000	-66
26.35833	-70
26.36667	-74
26.37500	-75
26.38333	-74
26.39167	-73
26.40000	-72
26.40833	-72
26.41667	-73
26.42500	-74
26.43333	-74
26.44167	-72
26.45000	-70
26.45833	-67
26.46667	-64
26.47500	-62
26.48333	-61
26.49167	-59
26.50000	-59
26.50833	-58
26.51667	-58
26.52500	-58
26.53333	-58
26.54167	-58
26.55000	-57
26.55833	-56
26.56667	-55
26.57500	-55
26.58333	-55
26.59167	-54
26.60000	-54
26.60833	-54
26.61667	-55
26.62500	-56
26.63333	-58
26.64167	-59
26.65000	-62
26.65833	-65
26.66667	-67
26.67500	-68
26.68333	-68
26.69167	-67
26.70000	-65
26.70833	-64
26.71667	-63
26.72500	-62
26.73333	-62
26.74167	-62
26.75000	-63
26.75833	-63
26.76667	-63
26.77500	-61
26.78333	-59
26.79167	-57
26.80000	-55
26.80833	-55
26.81667	-57
26.82500	-60
26.83333	-63
26.84167	-65
26.85000	-65
26.85833	-64
26.86667	-63
26.87500	-63
26.88333	-64
26.89167	-65
26.90000	-65
26.90833	-63
26.91667	-59
26.92500	-55
26.93333	-50
26.94167	-47
26.95000	-46
26.95833	-46
26.96667	-49
26.97500	-52
26.98333	-55
26.99167	-57
27.00000	-58
27.00833	-57
27.01667	-55
27.02500	-53
27.03333	-52
27.04167	-52
27.05000	-54
27.05833	-56
27.06667	-58
27.07500	-59
27.08333	-59
27.09167	-59
27.10000	-59
27.10833	-59
27.11667	-61
27.12500	-62
27.13333	-64
27.14167	-65
27.15000	-64
27.15833	-62
27.16667	-59
27.17500	-57
27.18333	-54
27.19167	-54
27.20000	-54
27.20833	-56
27.21667	-57
27.22500	-59
27.23333	-59
27.24167	-60
27.25000	-61
27.25833	-63
27.26667	-65
27.27500	-65
27.28333	-65
27.29167	-65
27.30000	-64
27.30833	-64
27.31667	-64
27.32500	-63
27.33333	-62
27.34167	-61
27.35000	-60
27.35833	-58
27.36667	-56
27.37500	-55
27.38333	-56
27.39167	-57
27.40000	-58
27.40833	-57
27.41667	-56
27.42500	-55
27.43333	-56
27.44167	-58
27.45000	-59
27.45833	-59
27.46667	-59
27.47500	-57
27.48333	-56
27.49167	-53
27.50000	-50
27.50833	-47
27.51667	-43
27.52500	-42
27.53333	-42
27.54167	-43
27.55000	-46
27.55833	-48
27.56667	-50
27.57500	-51
27.58333	-50
27.59167	-49
27.60000	-47
27.60833	-44
27.61667	-40
27.62500	-37
27.63333	-35
27.64167	-36
27.65000	-38
27.65833	-41
27.66667	-44
27.67500	-45
27.68333	-45
27.69167	-45
27.70000	-46
27.70833	-47
27.71667	-47
27.72500	-46
27.73333	-44
27.74167	-41
27.75000	-40
27.75833	-39
27.76667	-39
27.77500	-39
27.78333	-40
27.79167	-41
27.80000	-42
27.80833	-42
27.81667	-43
27.82500	-43
27.83333	-43
27.84167	-43
27.85000	-43
27.85833	-43
27.86667	-44
27.87500	-44
27.88333	-43
27.89167	-42
27.90000	-39
27.90833	-37
27.91667	-35
27.92500	-34
27.93333	-35
27.94167	-36
27.95000	-36
27.95833	-36
27.96667	-34
27.97500	-31
27.98333	-28
27.99167	-25
28.00000	-23
28.00833	-23
28.01667	-23
28.02500	-23
28.03333	-24
28.04167	-25
28.05000	-25
28.05833	-25
28.06667	-24
28.07500	-23
28.08333	-22
28.09167	-21
28.10000	-21
28.10833	-20
28.11667	-16
28.12500	-12
28.13333	-8
28.14167	-5
28.15000	-4
28.15833	-4
28.16667	-5
28.17500	-5
28.18333	-5
28.19167	-5
28.20000	-6
28.20833	-8
28.21667	-11
28.22500	-14
28.23333	-16
28.24167	-17
28.25000	-17
28.25833	-14
28.26667	-9
28.27500	-4
28.28333	0
28.29167	3
28.30000	4
28.30833	4
28.31667	3
28.32500	3
28.33333	5
28.34167	7
28.35000	9
28.35833	10
28.36667	11
28.37500	12
28.38333	11
28.39167	11
28.40000	11
28.40833	10
28.41667	9
28.42500	8
28.43333	7
28.44167	7
28.45000	8
28.45833	10
28.46667	12
28.47500	13
28.48333	15
28.49167	17
28.50000	18
28.50833	20
28.51667	22
28.52500	23
28.53333	24
28.54167	25
28.55000	26
28.55833	27
28.56667	29
28.57500	29
28.58333	28
28.59167	25
28.60000	22
28.60833	19
28.61667	16
28.62500	15
28.63333	14
28.64167	13
28.65000	14
28.65833	15
28.66667	16
28.67500	17
28.68333	18
28.69167	18
28.70000	18
28.70833	19
28.71667	21
28.72500	23
28.73333	25
28.74167	25
28.75000	22
28.75833	19
28.76667	16
28.77500	14
28.78333	15
28.79167	17
28.80000	19
28.80833	21
28.81667	21
28.82500	20
28.83333	18
28.84167	17
28.85000	17
28.85833	19
28.86667	20
28.87500	19
28.88333	17
28.89167	14
28.90000	12
28.90833	11
28.91667	12
28.92500	14
28.93333	15
28.94167	14
28.95000	14
28.95833	14
28.96667	15
28.97500	18
28.98333	20
28.99167	20
29.00000	18
29.00833	16
29.01667	14
29.02500	11
29.03333	9
29.04167	8
29.05000	8
29.05833	7
29.06667	6
29.07500	6
29.08333	6
29.09167	6
29.10000	6
29.10833	7
29.11667	6
29.12500	7
29.13333	7
29.14167	8
29.15000	10
29.15833	11
29.16667	12
29.17500	13
29.18333	15
29.19167	18
29.20000	22
29.20833	24
29.21667	26
29.22500	27
29.23333	27
29.24167	26
29.25000	26
29.25833	27
29.26667	29
29.27500	31
29.28333	34
29.29167	35
29.30000	35
29.30833	35
29.31667	35
29.32500	36
29.33333	37
29.34167	38
29.35000	38
29.35833	37
29.36667	36
29.37500	36
29.38333	38
29.39167	42
29.40000	46
29.40833	50
29.41667	52
29.42500	54
29.43333	56
29.44167	60
29.45000	63
29.45833	67
29.46667	71
29.47500	73
29.48333	74
29.49167	77
29.50000	81
29.50833	85
29.51667	89
29.52500	93
29.53333	95
29.54167	98
29.55000	101
29.55833	107
29.56667	115
29.57500	125
29.58333	134
29.59167	141
29.60000	146
29.60833	149
29.61667	151
29.62500	154
29.63333	158
29.64167	165
29.65000	173
29.65833	183
29.66667	193
29.67500	203
29.68333	212
29.69167	220
29.70000	229
29.70833	237
29.71667	245
29.72500	253
29.73333	261
29.74167	271
29.75000	283
29.75833	294
29.76667	308
29.77500	324
29.78333	341
29.79167	357
29.80000	373
29.80833	389
29.81667	404
29.82500	420
29.83333	435
29.84167	451
29.85000	467
29.85833	484
29.86667	504
29.87500	525
29.88333	546
29.89167	569
29.90000	592
29.90833	617
29.91667	646
29.92500	679
29.93333	713
29.94167	747
29.95000	782
29.95833	819
29.96667	858
29.97500	899
29.98333	941
29.99167	982
30.00000	1024
30.00833	1066
30.01667	1111
30.02500	1158
30.03333	1209
30.04167	1264
30.05000	1321
30.05833	1382
30.06667	1443
30.07500	1506
30.08333	1571
30.09167	1639
30.10000	1712
30.10833	1786
30.11667	1866
30.12500	1946
30.13333	2031
30.14167	2119
30.15000	2209
30.15833	2302
30.16667	2394
30.17500	2492
30.18333	2592
30.19167	2697
30.20000	2807
30.20833	2920
30.21667	3039
30.22500	3160
30.23333	3286
30.24167	3416
30.25000	3549
30.25833	3687
30.26667	3827
30.27500	3974
30.28333	4123
30.29167	4279
30.30000	4440
30.30833	4603
30.31667	4775
30.32500	4947
30.33333	5127
30.34167	5309
30.35000	5495
30.35833	5687
30.36667	5878
30.37500	6076
30.38333	6273
30.39167	6475
30.40000	6680
30.40833	6886
30.41667	7099
30.42500	7311
30.43333	7531
30.44167	7755
30.45000	7981
30.45833	8215
30.46667	8446
30.47500	8684
30.48333	8920
30.49167	9160
30.50000	9401
30.50833	9642
30.51667	9889
30.52500	10132
30.53333	10381
30.54167	10629
30.55000	10876
30.55833	11126
30.56667	11370
30.57500	11619
30.58333	11862
30.59167	12106
30.60000	12348
30.60833	12585
30.61667	12826
30.62500	13060
30.63333	13298
30.64167	13533
30.65000	13765
30.65833	13997
30.66667	14222
30.67500	14450
30.68333	14672
30.69167	14892
30.70000	15108
30.70833	15316
30.71667	15522
30.72500	15719
30.73333	15914
30.74167	16102
30.75000	16283
30.75833	16463
30.76667	16632
30.77500	16799
30.78333	16955
30.79167	17106
30.80000	17250
30.80833	17385
30.81667	17519
30.82500	17644
30.83333	17763
30.84167	17875
30.85000	17979
30.85833	18076
30.86667	18164
30.87500	18248
30.88333	18322
30.89167	18387
30.90000	18444
30.90833	18493
30.91667	18535
30.92500	18569
30.93333	18596
30.94167	18615
30.95000	18625
30.95833	18626
30.96667	18621
30.97500	18609
30.98333	18590
30.99167	18562
31.00000	18527
31.00833	18484
31.01667	18431
31.02500	18374
31.03333	18308
31.04167	18237
31.05000	18160
31.05833	18075
31.06667	17985
31.07500	17887
31.08333	17784
31.09167	17674
31.10000	17558
31.10833	17438
31.11667	17312
31.12500	17183
31.13333	17047
31.14167	16908
31.15000	16765
31.15833	16616
31.16667	16467
31.17500	16312
31.18333	16157
31.19167	15997
31.20000	15833
31.20833	15668
31.21667	15496
31.22500	15325
31.23333	15149
31.24167	14973
31.25000	14798
31.25833	14621
31.26667	14449
31.27500	14272
31.28333	14098
31.29167	13919
31.30000	13739
31.30833	13560
31.31667	13377
31.32500	13199
31.33333	13020
31.34167	12845
31.35000	12673
31.35833	12500
31.36667	12331
31.37500	12160
31.38333	11992
31.39167	11823
31.40000	11655
31.40833	11491
31.41667	11324
31.42500	11164
31.43333	11005
31.44167	10851
31.45000	10701
31.45833	10551
31.46667	10407
31.47500	10263
31.48333	10122
31.49167	9984
31.50000	9847
31.50833	9714
31.51667	9580
31.52500	9450
31.53333	9321
31.54167	9195
31.55000	9071
31.55833	8949
31.56667	8833
31.57500	8717
31.58333	8606
31.59167	8497
31.60000	8389
31.60833	8286
31.61667	8183
31.62500	8085
31.63333	7987
31.64167	7891
31.65000	7798
31.65833	7706
31.66667	7620
31.67500	7536
31.68333	7456
31.69167	7378
31.70000	7301
31.70833	7225
31.71667	7148
31.72500	7075
31.73333	7003
31.74167	6935
31.75000	6871
31.75833	6810
31.76667	6753
31.77500	6699
31.78333	6647
31.79167	6596
31.80000	6545
31.80833	6494
31.81667	6443
31.82500	6395
31.83333	6348
31.84167	6305
31.85000	6264
31.85833	6223
31.86667	6183
31.87500	6141
31.88333	6099
31.89167	6056
31.90000	6015
31.90833	5978
31.91667	5944
31.92500	5914
31.93333	5886
31.94167	5859
31.95000	5832
31.95833	5804
31.96667	5778
31.97500	5753
31.98333	5730
31.99167	5708
32.00000	5686
32.00833	5667
32.01667	5648
32.02500	5632
32.03333	5618
32.04167	5605
32.05000	5594
32.05833	5583
32.06667	5574
32.07500	5566
32.08333	5559
32.09167	5554
32.10000	5551
32.10833	5548
32.11667	5545
32.12500	5542
32.13333	5538
32.14167	5535
32.15000	5534
32.15833	5535
32.16667	5538
32.17500	5543
32.18333	5551
32.19167	5562
32.20000	5575
32.20833	5589
32.21667	5604
32.22500	5620
32.23333	5637
32.24167	5656
32.25000	5679
32.25833	5705
32.26667	5733
32.27500	5762
32.28333	5792
32.29167	5825
32.30000	5860
32.30833	5898
32.31667	5939
32.32500	5982
32.33333	6030
32.34167	6081
32.35000	6136
32.35833	6196
32.36667	6258
32.37500	6326
32.38333	6396
32.39167	6471
32.40000	6551
32.40833	6634
32.41667	6723
32.42500	6814
32.43333	6911
32.44167	7013
32.45000	7122
32.45833	7241
32.46667	7367
32.47500	7505
32.48333	7649
32.49167	7804
32.50000	7968
32.50833	8141
32.51667	8328
32.52500	8523
32.53333	8735
32.54167	8956
32.55000	9190
32.55833	9440
32.56667	9699
32.57500	9979
32.58333	10268
32.59167	10578
32.60000	10906
32.60833	11249
32.61667	11619
32.62500	12003
32.63333	12418
32.64167	12855
32.65000	13317
32.65833	13812
32.66667	14323
32.67500	14873
32.68333	15438
32.69167	16036
32.70000	16663
32.70833	17314
32.71667	18012
32.72500	18729
32.73333	19496
32.74167	20292
32.75000	21124
32.75833	22004
32.76667	22903
32.77500	23861
32.78333	24839
32.79167	25867
32.80000	26938
32.80833	28041
32.81667	29214
32.82500	30404
32.83333	31664
32.84167	32953
32.85000	34281
32.85833	35669
32.86667	37067
32.87500	38540
32.88333	40027
32.89167	41575
32.90000	43171
32.90833	44792
32.91667	46494
32.92500	48201
32.93333	49984
32.94167	51787
32.95000	53619
32.95833	55507
32.96667	57384
32.97500	59332
32.98333	61274
32.99167	63269
33.00000	65303
33.00833	67343
33.01667	69459
33.02500	71551
33.03333	73706
33.04167	75854
33.05000	78005
33.05833	80191
33.06667	82338
33.07500	84542
33.08333	86714
33.09167	88918
33.10000	91138
33.10833	93337
33.11667	95590
33.12500	97792
33.13333	100028
33.14167	102230
33.15000	104403
33.15833	106582
33.16667	108694
33.17500	110835
33.18333	112920
33.19167	115007
33.20000	117084
33.20833	119115
33.21667	121170
33.22500	123150
33.23333	125132
33.24167	127057
33.25000	128932
33.25833	130790
33.26667	132569
33.27500	134350
33.28333	136060
33.29167	137745
33.30000	139396
33.30833	140983
33.31667	142562
33.32500	144058
33.33333	145528
33.34167	146931
33.35000	148270
33.35833	149570
33.36667	150787
33.37500	151976
33.38333	153091
33.39167	154161
33.40000	155182
33.40833	156132
33.41667	157046
33.42500	157881
33.43333	158669
33.44167	159386
33.45000	160031
33.45833	160618
33.46667	161124
33.47500	161572
33.48333	161950
33.49167	162264
33.50000	162519
33.50833	162702
33.51667	162822
33.52500	162874
33.53333	162858
33.54167	162776
33.55000	162624
33.55833	162400
33.56667	162108
33.57500	161734
33.58333	161300
33.59167	160789
33.60000	160215
33.60833	159585
33.61667	158882
33.62500	158135
33.63333	157308
33.64167	156429
33.65000	155486
33.65833	154468
33.66667	153409
33.67500	152262
33.68333	151078
33.69167	149821
33.70000	148506
33.70833	147157
33.71667	145731
33.72500	144294
33.73333	142785
33.74167	141250
33.75000	139673
33.75833	138031
33.76667	136380
33.77500	134645
33.78333	132904
33.79167	131107
33.80000	129273
33.80833	127436
33.81667	125535
33.82500	123653
33.83333	121711
33.84167	119766
33.85000	117803
33.85833	115792
33.86667	113806
33.87500	111757
33.88333	109736
33.89167	107691
33.90000	105638
33.90833	103614
33.91667	101548
33.92500	99530
33.93333	97474
33.94167	95440
33.95000	93415
33.95833	91368
33.96667	89370
33.97500	87333
33.98333	85344
33.99167	83351
34.00000	81369
34.00833	79437
34.01667	77485
34.02500	75599
34.03333	73697
34.04167	71831
34.05000	69992
34.05833	68146
34.06667	66362
34.07500	64559
34.08333	62816
34.09167	61088
34.10000	59384
34.10833	57738
34.11667	56087
34.12500	54503
34.13333	52917
34.14167	51371
34.15000	49857
34.15833	48350
34.16667	46907
34.17500	45463
34.18333	44080
34.19167	42722
34.20000	41394
34.20833	40120
34.21667	38851
34.22500	37641
34.23333	36439
34.24167	35275
34.25000	34144
34.25833	33024
34.26667	31959
34.27500	30901
34.28333	29895
34.29167	28914
34.30000	27962
34.30833	27054
34.31667	26154
34.32500	25302
34.33333	24459
34.34167	23647
34.35000	22862
34.35833	22087
34.36667	21354
34.37500	20628
34.38333	19940
34.39167	19273
34.40000	18628
34.40833	18015
34.41667	17411
34.42500	16840
34.43333	16277
34.44167	15737
34.45000	15216
34.45833	14705
34.46667	14223
34.47500	13749
34.48333	13301
34.49167	12868
34.50000	12449
34.50833	12052
34.51667	11662
34.52500	11294
34.53333	10935
34.54167	10592
34.55000	10263
34.55833	9941
34.56667	9637
34.57500	9337
34.58333	9054
34.59167	8781
34.60000	8518
34.60833	8270
34.61667	8026
34.62500	7795
34.63333	7568
34.64167	7350
34.65000	7141
34.65833	6936
34.66667	6744
34.67500	6557
34.68333	6381
34.69167	6213
34.70000	6051
34.70833	5897
34.71667	5745
34.72500	5601
34.73333	5458
34.74167	5321
34.75000	5190
34.75833	5061
34.76667	4941
34.77500	4824
34.78333	4714
34.79167	4608
34.80000	4504
34.80833	4405
34.81667	4307
34.82500	4214
34.83333	4124
34.84167	4038
34.85000	3954
34.85833	3871
34.86667	3793
34.87500	3716
34.88333	3644
34.89167	3575
34.90000	3508
34.90833	3445
34.91667	3381
34.92500	3321
34.93333	3259
34.94167	3199
34.95000	3141
34.95833	3086
34.96667	3036
34.97500	2989
34.98333	2946
34.99167	2902
35.00000	2857
35.00833	2811
35.01667	2765
35.02500	2722
35.03333	2682
35.04167	2644
35.05000	2607
35.05833	2571
35.06667	2537
35.07500	2502
35.08333	2468
35.09167	2435
35.10000	2402
35.10833	2371
35.11667	2340
35.12500	2310
35.13333	2281
35.14167	2252
35.15000	2224
35.15833	2197
35.16667	2171
35.17500	2147
35.18333	2124
35.19167	2104
35.20000	2085
35.20833	2066
35.21667	2047
35.22500	2026
35.23333	2005
35.24167	1984
35.25000	1965
35.25833	1947
35.26667	1929
35.27500	1909
35.28333	1890
35.29167	1870
35.30000	1851
35.30833	1833
35.31667	1816
35.32500	1799
35.33333	1782
35.34167	1767
35.35000	1753
35.35833	1740
35.36667	1728
35.37500	1715
35.38333	1703
35.39167	1689
35.40000	1675
35.40833	1661
35.41667	1648
35.42500	1637
35.43333	1626
35.44167	1617
35.45000	1608
35.45833	1598
35.46667	1586
35.47500	1573
35.48333	1560
35.49167	1546
35.50000	1533
35.50833	1521
35.51667	1511
35.52500	1502
35.53333	1494
35.54167	1486
35.55000	1478
35.55833	1469
35.56667	1460
35.57500	1450
35.58333	1440
35.59167	1432
35.60000	1424
35.60833	1417
35.61667	1409
35.62500	1400
35.63333	1389
35.64167	1379
35.65000	1369
35.65833	1359
35.66667	1351
35.67500	1344
35.68333	1338
35.69167	1332
35.70000	1327
35.70833	1322
35.71667	1316
35.72500	1311
35.73333	1304
35.74167	1297
35.75000	1289
35.75833	1280
35.76667	1271
35.77500	1263
35.78333	1256
35.79167	1249
35.80000	1243
35.80833	1238
35.81667	1233
35.82500	1228
35.83333	1224
35.84167	1220
35.85000	1214
35.85833	1208
35.86667	1201
35.87500	1193
35.88333	1186
35.89167	1178
35.90000	1172
35.90833	1166
35.91667	1163
35.92500	1160
35.93333	1158
35.94167	1156
35.95000	1153
35.95833	1148
35.96667	1142
35.97500	1135
35.98333	1127
35.99167	1121
36.00000	1117
36.00833	1115
36.01667	1113
36.02500	1111
36.03333	1109
36.04167	1105
36.05000	1101
36.05833	1095
36.06667	1089
36.07500	1084
36.08333	1079
36.09167	1075
36.10000	1072
36.10833	1068
36.11667	1064
36.12500	1060
36.13333	1055
36.14167	1050
36.15000	1045
36.15833	1039
36.16667	1032
36.17500	1022
36.18333	1013
36.19167	1007
36.20000	1003
36.20833	1002
36.21667	1002
36.22500	1001
36.23333	997
36.24167	992
36.25000	986
36.25833	980
36.26667	975
36.27500	972
36.28333	969
36.29167	966
36.30000	964
36.30833	962
36.31667	960
36.32500	958
36.33333	956
36.34167	953
36.35000	950
36.35833	945
36.36667	940
36.37500	934
36.38333	927
36.39167	921
36.40000	915
36.40833	910
36.41667	907
36.42500	904
36.43333	900
36.44167	895
36.45000	890
36.45833	885
36.46667	881
36.47500	878
36.48333	876
36.49167	875
36.50000	873
36.50833	871
36.51667	869
36.52500	866
36.53333	862
36.54167	857
36.55000	853
36.55833	850
36.56667	846
36.57500	841
36.58333	836
36.59167	831
36.60000	827
36.60833	824
36.61667	824
36.62500	824
36.63333	823
36.64167	820
36.65000	817
36.65833	812
36.66667	808
36.67500	805
36.68333	802
36.69167	800
36.70000	798
36.70833	794
36.71667	789
36.72500	784
36.73333	780
36.74167	776
36.75000	772
36.75833	768
36.76667	764
36.77500	758
36.78333	753
36.79167	748
36.80000	743
36.80833	740
36.81667	737
36.82500	735
36.83333	733
36.84167	731
36.85000	730
36.85833	729
36.86667	729
36.87500	727
36.88333	725
36.89167	721
36.90000	716
36.90833	711
36.91667	708
36.92500	706
36.93333	705
36.94167	705
36.95000	706
36.95833	705
36.96667	703
36.97500	697
36.98333	691
36.99167	685
37.00000	679
37.00833	675
37.01667	673
37.02500	673
37.03333	673
37.04167	673
37.05000	672
37.05833	670
37.06667	666
37.07500	661
37.08333	655
37.09167	648
37.10000	643
37.10833	638
37.11667	636
37.12500	635
37.13333	635
37.14167	636
37.15000	636
37.15833	635
37.16667	634
37.17500	633
37.18333	631
37.19167	629
37.20000	625
37.20833	621
37.21667	618
37.22500	616
37.23333	615
37.24167	615
37.25000	615
37.25833	613
37.26667	611
37.27500	608
37.28333	605
37.29167	604
37.30000	604
37.30833	604
37.31667	601
37.32500	598
37.33333	592
37.34167	587
37.35000	583
37.35833	581
37.36667	581
37.37500	581
37.38333	580
37.39167	580
37.40000	578
37.40833	577
37.41667	576
37.42500	576
37.43333	578
37.44167	579
37.45000	580
37.45833	579
37.46667	577
37.47500	575
37.48333	572
37.49167	572
37.50000	574
37.50833	575
37.51667	575
37.52500	573
37.53333	570
37.54167	566
37.55000	563
37.55833	561
37.56667	561
37.57500	561
37.58333	561
37.59167	562
37.60000	563
37.60833	562
37.61667	560
37.62500	558
37.63333	558
37.64167	560
37.65000	564
37.65833	567
37.66667	568
37.67500	568
37.68333	567
37.69167	566
37.70000	565
37.70833	564
37.71667	564
37.72500	565
37.73333	565
37.74167	563
37.75000	560
37.75833	558
37.76667	554
37.77500	550
37.78333	546
37.79167	544
37.80000	544
37.80833	544
37.81667	545
37.82500	546
37.83333	547
37.84167	547
37.85000	546
37.85833	545
37.86667	544
37.87500	543
37.88333	542
37.89167	542
37.90000	541
37.90833	540
37.91667	538
37.92500	537
37.93333	536
37.94167	538
37.95000	539
37.95833	539
37.96667	538
37.97500	537
37.98333	535
37.99167	534
38.00000	533
38.00833	531
38.01667	528
38.02500	524
38.03333	521
38.04167	520
38.05000	520
38.05833	522
38.06667	524
38.07500	528
38.08333	530
38.09167	530
38.10000	528
38.10833	525
38.11667	522
38.12500	519
38.13333	517
38.14167	517
38.15000	517
38.15833	517
38.16667	516
38.17500	515
38.18333	515
38.19167	515
38.20000	514
38.20833	514
38.21667	515
38.22500	516
38.23333	518
38.24167	519
38.25000	520
38.25833	520
38.26667	519
38.27500	518
38.28333	516
38.29167	514
38.30000	512
38.30833	510
38.31667	509
38.32500	507
38.33333	504
38.34167	500
38.35000	495
38.35833	491
38.36667	487
38.37500	484
38.38333	481
38.39167	479
38.40000	477
38.40833	475
38.41667	473
38.42500	472
38.43333	472
38.44167	474
38.45000	476
38.45833	476
38.46667	476
38.47500	473
38.48333	471
38.49167	469
38.50000	467
38.50833	467
38.51667	467
38.52500	468
38.53333	469
38.54167	468
38.55000	468
38.55833	467
38.56667	467
38.57500	466
38.58333	464
38.59167	462
38.60000	458
38.60833	454
38.61667	450
38.62500	447
38.63333	444
38.64167	442
38.65000	441
38.65833	441
38.66667	440
38.67500	439
38.68333	437
38.69167	435
38.70000	434
38.70833	434
38.71667	435
38.72500	436
38.73333	435
38.74167	433
38.75000	430
38.75833	427
38.76667	423
38.77500	420
38.78333	418
38.79167	417
38.80000	417
38.80833	417
38.81667	416
38.82500	415
38.83333	413
38.84167	411
38.85000	410
38.85833	411
38.86667	413
38.87500	414
38.88333	415
38.89167	414
38.90000	412
38.90833	410
38.91667	407
38.92500	405
38.93333	402
38.94167	400
38.95000	398
38.95833	396
38.96667	394
38.97500	392
38.98333	390
38.99167	388
39.00000	387
39.00833	387
39.01667	389
39.02500	392
39.03333	393
39.04167	394
39.05000	393
39.05833	392
39.06667	390
39.07500	390
39.08333	390
39.09167	390
39.10000	391
39.10833	391
39.11667	391
39.12500	389
39.13333	385
39.14167	380
39.15000	375
39.15833	371
39.16667	368
39.17500	367
39.18333	367
39.19167	367
39.20000	368
39.20833	370
39.21667	372
39.22500	373
39.23333	374
39.24167	375
39.25000	376
39.25833	375
39.26667	373
39.27500	370
39.28333	365
39.29167	361
39.30000	357
39.30833	355
39.31667	354
39.32500	353
39.33333	352
39.34167	350
39.35000	347
39.35833	344
39.36667	341
39.37500	339
39.38333	340
39.39167	342
39.40000	345
39.40833	347
39.41667	348
39.42500	347
39.43333	344
39.44167	341
39.45000	338
39.45833	338
39.46667	339
39.47500	341
39.48333	344
39.49167	345
39.50000	345
39.50833	342
39.51667	338
39.52500	335
39.53333	332
39.54167	330
39.55000	329
39.55833	329
39.56667	331
39.57500	333
39.58333	334
39.59167	335
39.60000	334
39.60833	332
39.61667	327
39.62500	322
39.63333	318
39.64167	315
39.65000	313
39.65833	312
39.66667	313
39.67500	312
39.68333	311
39.69167	310
39.70000	308
39.70833	307
39.71667	306
39.72500	306
39.73333	306
39.74167	304
39.75000	302
39.75833	299
39.76667	297
39.77500	296
39.78333	297
39.79167	299
39.80000	301
39.80833	303
39.81667	305
39.82500	306
39.83333	307
39.84167	308
39.85000	308
39.85833	307
39.86667	306
39.87500	305
39.88333	303
39.89167	302
39.90000	302
39.90833	302
39.91667	301
39.92500	299
39.93333	297
39.94167	296
39.95000	295
39.95833	294
39.96667	292
39.97500	288
39.98333	284
39.99167	281
40.00000	280
40.00833	281
40.01667	282
40.02500	283
40.03333	284
40.04167	284
40.05000	283
40.05833	281
40.06667	280
40.07500	279
40.08333	277
40.09167	277
40.10000	277
40.10833	278
40.11667	278
40.12500	278
40.13333	278
40.14167	279
40.15000	279
40.15833	279
40.16667	279
40.17500	279
40.18333	279
40.19167	278
40.20000	276
40.20833	274
40.21667	270
40.22500	267
40.23333	266
40.24167	266
40.25000	267
40.25833	268
40.26667	267
40.27500	264
40.28333	262
40.29167	260
40.30000	259
40.30833	259
40.31667	259
40.32500	259
40.33333	259
40.34167	260
40.35000	262
40.35833	264
40.36667	265
40.37500	265
40.38333	263
40.39167	262
40.40000	262
40.40833	262
40.41667	262
40.42500	263
40.43333	264
40.44167	266
40.45000	267
40.45833	268
40.46667	268
40.47500	267
40.48333	266
40.49167	267
40.50000	270
40.50833	274
40.51667	280
40.52500	285
40.53333	290
40.54167	294
40.55000	297
40.55833	299
40.56667	301
40.57500	303
40.58333	304
40.59167	304
40.60000	305
40.60833	307
40.61667	311
40.62500	317
40.63333	323
40.64167	329
40.65000	333
40.65833	335
40.66667	338
40.67500	342
40.68333	345
40.69167	348
40.70000	350
40.70833	352
40.71667	354
40.72500	360
40.73333	367
40.74167	376
40.75000	385
40.75833	396
40.76667	406
40.77500	414
40.78333	422
40.79167	429
40.80000	437
40.80833	445
40.81667	453
40.82500	463
40.83333	474
40.84167	487
40.85000	500
40.85833	514
40.86667	528
40.87500	540
40.88333	552
40.89167	564
40.90000	576
40.90833	588
40.91667	603
40.92500	617
40.93333	630
40.94167	642
40.95000	654
40.95833	665
40.96667	678
40.97500	694
40.98333	712
40.99167	730
41.00000	747
41.00833	764
41.01667	780
41.02500	796
41.03333	812
41.04167	828
41.05000	844
41.05833	862
41.06667	881
41.07500	901
41.08333	921
41.09167	942
41.10000	963
41.10833	983
41.11667	1002
41.12500	1022
41.13333	1043
41.14167	1064
41.15000	1083
41.15833	1103
41.16667	1121
41.17500	1138
41.18333	1154
41.19167	1171
41.20000	1188
41.20833	1207
41.21667	1227
41.22500	1247
41.23333	1268
41.24167	1289
41.25000	1309
41.25833	1329
41.26667	1350
41.27500	1371
41.28333	1393
41.29167	1414
41.30000	1434
41.30833	1453
41.31667	1471
41.32500	1488
41.33333	1506
41.34167	1524
41.35000	1542
41.35833	1559
41.36667	1575
41.37500	1591
41.38333	1607
41.39167	1623
41.40000	1639
41.40833	1657
41.41667	1675
41.42500	1693
41.43333	1710
41.44167	1726
41.45000	1740
41.45833	1753
41.46667	1765
41.47500	1776
41.48333	1786
41.49167	1795
41.50000	1804
41.50833	1811
41.51667	1818
41.52500	1824
41.53333	1829
41.54167	1834
41.55000	1839
41.55833	1846
41.56667	1853
41.57500	1860
41.58333	1866
41.59167	1872
41.60000	1878
41.60833	1884
41.61667	1891
41.62500	1896
41.63333	1899
41.64167	1899
41.65000	1897
41.65833	1893
41.66667	1888
41.67500	1882
41.68333	1877
41.69167	1873
41.70000	1868
41.70833	1862
41.71667	1856
41.72500	1848
41.73333	1841
41.74167	1833
41.75000	1825
41.75833	1818
41.76667	1808
41.77500	1797
41.78333	1785
41.79167	1771
41.80000	1758
41.80833	1745
41.81667	1732
41.82500	1718
41.83333	1703
41.84167	1687
41.85000	1670
41.85833	1653
41.86667	1637
41.87500	1622
41.88333	1607
41.89167	1592
41.90000	1577
41.90833	1561
41.91667	1544
41.92500	1527
41.93333	1508
41.94167	1489
41.95000	1469
41.95833	1449
41.96667	1428
41.97500	1409
41.98333	1390
41.99167	1371
42.00000	1351
42.00833	1332
42.01667	1313
42.02500	1295
42.03333	1278
42.04167	1261
42.05000	1242
42.05833	1220
42.06667	1198
42.07500	1175
42.08333	1153
42.09167	1130
42.10000	1108
42.10833	1087
42.11667	1065
42.12500	1045
42.13333	1025
42.14167	1007
42.15000	990
42.15833	973
42.16667	956
42.17500	938
42.18333	920
42.19167	900
42.20000	881
42.20833	862
42.21667	842
42.22500	823
42.23333	803
42.24167	783
42.25000	764
42.25833	746
42.26667	729
42.27500	712
42.28333	695
42.29167	677
42.30000	659
42.30833	641
42.31667	624
42.32500	609
42.33333	596
42.34167	585
42.35000	573
42.35833	561
42.36667	548
42.37500	532
42.38333	517
42.39167	504
42.40000	491
42.40833	479
42.41667	467
42.42500	454
42.43333	442
42.44167	429
42.45000	418
42.45833	407
42.46667	397
42.47500	387
42.48333	378
42.49167	371
42.50000	364
42.50833	357
42.51667	352
42.52500	345
42.53333	339
42.54167	332
42.55000	326
42.55833	320
42.56667	315
42.57500	312
42.58333	308
42.59167	305
42.60000	301
42.60833	296
42.61667	290
42.62500	283
42.63333	278
42.64167	273
42.65000	270
42.65833	267
42.66667	262
42.67500	257
42.68333	252
42.69167	248
42.70000	245
42.70833	242
42.71667	240
42.72500	237
42.73333	233
42.74167	230
42.75000	227
42.75833	225
42.76667	224
42.77500	221
42.78333	218
42.79167	213
42.80000	207
42.80833	203
42.81667	201
42.82500	200
42.83333	200
42.84167	199
42.85000	197
42.85833	196
42.86667	194
42.87500	194
42.88333	194
42.89167	195
42.90000	196
42.90833	197
42.91667	197
42.92500	197
42.93333	195
42.94167	192
42.95000	189
42.95833	188
42.96667	188
42.97500	188
42.98333	190
42.99167	191
43.00000	192
43.00833	193
43.01667	193
43.02500	193
43.03333	194
43.04167	194
43.05000	194
43.05833	194
43.06667	192
43.07500	190
43.08333	186
43.09167	182
43.10000	177
43.10833	176
43.11667	178
43.12500	181
43.13333	184
43.14167	185
43.15000	181
43.15833	175
43.16667	170
43.17500	167
43.18333	166
43.19167	168
43.20000	171
43.20833	174
43.21667	176
43.22500	178
43.23333	179
43.24167	180
43.25000	180
43.25833	181
43.26667	180
43.27500	179
43.28333	177
43.29167	176
43.30000	175
43.30833	174
43.31667	174
43.32500	173
43.33333	171
43.34167	169
43.35000	167
43.35833	167
43.36667	167
43.37500	167
43.38333	167
43.39167	166
43.40000	163
43.40833	161
43.41667	159
43.42500	157
43.43333	155
43.44167	156
43.45000	157
43.45833	158
43.46667	160
43.47500	161
43.48333	162
43.49167	161
43.50000	161
43.50833	160
43.51667	160
43.52500	161
43.53333	162
43.54167	162
43.55000	163
43.55833	164
43.56667	165
43.57500	167
43.58333	169
43.59167	170
43.60000	171
43.60833	171
43.61667	170
43.62500	167
43.63333	162
43.64167	156
43.65000	150
43.65833	145
43.66667	142
43.67500	142
43.68333	144
43.69167	147
43.70000	151
43.70833	153
43.71667	153
43.72500	154
43.73333	156
43.74167	158
43.75000	160
43.75833	160
43.76667	159
43.77500	156
43.78333	152
43.79167	148
43.80000	143
43.80833	138
43.81667	134
43.82500	130
43.83333	128
43.84167	128
43.85000	130
43.85833	134
43.86667	138
43.87500	141
43.88333	143
43.89167	143
43.90000	140
43.90833	137
43.91667	134
43.92500	133
43.93333	131
43.94167	130
43.95000	127
43.95833	123
43.96667	119
43.97500	117
43.98333	116
43.99167	116
44.00000	118
44.00833	120
44.01667	122
44.02500	125
44.03333	128
44.04167	131
44.05000	132
44.05833	130
44.06667	127
44.07500	122
44.08333	118
44.09167	116
44.10000	116
44.10833	118
44.11667	121
44.12500	124
44.13333	125
44.14167	124
44.15000	122
44.15833	119
44.16667	116
44.17500	113
44.18333	111
44.19167	109
44.20000	109
44.20833	109
44.21667	110
44.22500	110
44.23333	110
44.24167	108
44.25000	107
44.25833	104
44.26667	102
44.27500	100
44.28333	98
44.29167	97
44.30000	98
44.30833	100
44.31667	103
44.32500	106
44.33333	106
44.34167	106
44.35000	105
44.35833	104
44.36667	103
44.37500	101
44.38333	98
44.39167	94
44.40000	90
44.40833	88
44.41667	87
44.42500	89
44.43333	91
44.44167	94
44.45000	97
44.45833	100
44.46667	101
44.47500	100
44.48333	97
44.49167	94
44.50000	90
44.50833	88
44.51667	88
44.52500	90
44.53333	92
44.54167	94
44.55000	96
44.55833	98
44.56667	99
44.57500	100
44.58333	101
44.59167	101
44.60000	102
44.60833	103
44.61667	103
44.62500	101
44.63333	99
44.64167	95
44.65000	92
44.65833	89
44.66667	86
44.67500	85
44.68333	85
44.69167	85
44.70000	84
44.70833	82
44.71667	80
44.72500	79
44.73333	78
44.74167	79
44.75000	80
44.75833	81
44.76667	83
44.77500	85
44.78333	86
44.79167	86
44.80000	86
44.80833	84
44.81667	83
44.82500	83
44.83333	85
44.84167	87
44.85000	89
44.85833	90
44.86667	91
44.87500	89
44.88333	87
44.89167	85
44.90000	84
44.90833	84
44.91667	84
44.92500	83
44.93333	81
44.94167	79
44.95000	78
44.95833	79
44.96667	81
44.97500	84
44.98333	86
44.99167	87
45.00000	87
45.00833	86
45.01667	84
45.02500	82
45.03333	82
45.04167	83
45.05000	86
45.05833	89
45.06667	91
45.07500	92
45.08333	91
45.09167	89
45.10000	88
45.10833	87
45.11667	85
45.12500	84
45.13333	82
45.14167	80
45.15000	78
45.15833	76
45.16667	75
45.17500	75
45.18333	76
45.19167	77
45.20000	78
45.20833	79
45.21667	78
45.22500	77
45.23333	77
45.24167	78
45.25000	80
45.25833	83
45.26667	85
45.27500	85
45.28333	84
45.29167	83
45.30000	81
45.30833	79
45.31667	77
45.32500	75
45.33333	74
45.34167	74
45.35000	76
45.35833	81
45.36667	87
45.37500	92
45.38333	96
45.39167	98
45.40000	99
45.40833	99
45.41667	100
45.42500	100
45.43333	101
45.44167	100
45.45000	99
45.45833	98
45.46667	97
45.47500	98
45.48333	99
45.49167	99
45.50000	99
45.50833	97
45.51667	97
45.52500	96
45.53333	96
45.54167	96
45.55000	95
45.55833	96
45.56667	96
45.57500	95
45.58333	92
45.59167	89
45.60000	85
45.60833	82
45.61667	82
45.62500	84
45.63333	85
45.64167	87
45.65000	88
45.65833	87
45.66667	87
45.67500	86
45.68333	87
45.69167	87
45.70000	87
45.70833	85
45.71667	82
45.72500	79
45.73333	78
45.74167	80
45.75000	84
45.75833	88
45.76667	90
45.77500	89
45.78333	86
45.79167	83
45.80000	79
45.80833	76
45.81667	75
45.82500	73
45.83333	73
45.84167	73
45.85000	73
45.85833	74
45.86667	74
45.87500	74
45.88333	73
45.89167	72
45.90000	72
45.90833	73
45.91667	75
45.92500	77
45.93333	79
45.94167	80
45.95000	81
45.95833	81
45.96667	80
45.97500	77
45.98333	75
45.99167	73
46.00000	71
46.00833	71
46.01667	70
46.02500	70
46.03333	69
46.04167	67
46.05000	66
46.05833	67
46.06667	69
46.07500	72
46.08333	73
46.09167	72
46.10000	69
46.10833	67
46.11667	66
46.12500	67
46.13333	69
46.14167	71
46.15000	72
46.15833	70
46.16667	68
46.17500	64
46.18333	61
46.19167	59
46.20000	57
46.20833	57
46.21667	58
46.22500	60
46.23333	63
46.24167	66
46.25000	67
46.25833	65
46.26667	63
46.27500	59
46.28333	55
46.29167	51
46.30000	49
46.30833	47
46.31667	45
46.32500	44
46.33333	41
46.34167	38
46.35000	36
46.35833	35
46.36667	36
46.37500	37
46.38333	38
46.39167	39
46.40000	41
46.40833	42
46.41667	44
46.42500	45
46.43333	47
46.44167	48
46.45000	50
46.45833	52
46.46667	53
46.47500	52
46.48333	51
46.49167	50
46.50000	50
46.50833	51
46.51667	54
46.52500	56
46.53333	56
46.54167	55
46.55000	52
46.55833	48
46.56667	44
46.57500	40
46.58333	37
46.59167	34
46.60000	33
46.60833	33
46.61667	33
46.62500	34
46.63333	36
46.64167	38
46.65000	40
46.65833	43
46.66667	46
46.67500	47
46.68333	47
46.69167	44
46.70000	40
46.70833	35
46.71667	31
46.72500	28
46.73333	28
46.74167	30
46.75000	33
46.75833	35
46.76667	36
46.77500	36
46.78333	34
46.79167	33
46.80000	33
46.80833	34
46.81667	36
46.82500	37
46.83333	37
46.84167	38
46.85000	39
46.85833	39
46.86667	40
46.87500	41
46.88333	40
46.89167	39
46.90000	37
46.90833	37
46.91667	38
46.92500	41
46.93333	42
46.94167	42
46.95000	40
46.95833	37
46.96667	34
46.97500	33
46.98333	33
46.99167	34
47.00000	36
47.00833	37
47.01667	37
47.02500	36
47.03333	33
47.04167	31
47.05000	29
47.05833	28
47.06667	29
47.07500	32
47.08333	34
47.09167	37
47.10000	38
47.10833	38
47.11667	35
47.12500	32
47.13333	28
47.14167	25
47.15000	24
47.15833	26
47.16667	30
47.17500	34
47.18333	37
47.19167	37
47.20000	34
47.20833	31
47.21667	28
47.22500	26
47.23333	25
47.24167	26
47.25000	26
47.25833	25
47.26667	23
47.27500	20
47.28333	16
47.29167	13
47.30000	10
47.30833	9
47.31667	10
47.32500	13
47.33333	16
47.34167	19
47.35000	21
47.35833	23
47.36667	23
47.37500	24
47.38333	25
47.39167	27
47.40000	28
47.40833	27
47.41667	25
47.42500	23
47.43333	21
47.44167	21
47.45000	21
47.45833	21
47.46667	20
47.47500	18
47.48333	15
47.49167	12
47.50000	9
47.50833	8
47.51667	8
47.52500	8
47.53333	9
47.54167	10
47.55000	11
47.55833	12
47.56667	13
47.57500	14
47.58333	13
47.59167	12
47.60000	12
47.60833	12
47.61667	13
47.62500	14
47.63333	15
47.64167	16
47.65000	17
47.65833	18
47.66667	19
47.67500	21
47.68333	22
47.69167	22
47.70000	21
47.70833	19
47.71667	18
47.72500	17
47.73333	17
47.74167	16
47.75000	16
47.75833	14
47.76667	12
47.77500	11
47.78333	11
47.79167	10
47.80000	8
47.80833	6
47.81667	4
47.82500	4
47.83333	5
47.84167	8
47.85000	10
47.85833	11
47.86667	12
47.87500	12
47.88333	13
47.89167	14
47.90000	14
47.90833	14
47.91667	14
47.92500	13
47.93333	13
47.94167	13
47.95000	12
47.95833	11
47.96667	10
47.97500	11
47.98333	12
47.99167	14
48.00000	15
48.00833	15
48.01667	14
48.02500	13
48.03333	13
48.04167	13
48.05000	14
48.05833	15
48.06667	15
48.07500	15
48.08333	14
48.09167	14
48.10000	15
48.10833	16
48.11667	17
48.12500	18
48.13333	19
48.14167	18
48.15000	16
48.15833	14
48.16667	12
48.17500	9
48.18333	7
48.19167	5
48.20000	6
48.20833	7
48.21667	9
48.22500	11
48.23333	12
48.24167	12
48.25000	12
48.25833	13
48.26667	13
48.27500	14
48.28333	13
48.29167	12
48.30000	10
48.30833	10
48.31667	11
48.32500	12
48.33333	14
48.34167	16
48.35000	16
48.35833	15
48.36667	14
48.37500	12
48.38333	11
48.39167	11
48.40000	12
48.40833	12
48.41667	12
48.42500	11
48.43333	9
48.44167	7
48.45000	7
48.45833	7
48.46667	9
48.47500	11
48.48333	12
48.49167	13
48.50000	12
48.50833	11
48.51667	8
48.52500	5
48.53333	2
48.54167	-1
48.55000	-2
48.55833	-1
48.56667	2
48.57500	5
48.58333	8
48.59167	9
48.60000	9
48.60833	10
48.61667	11
48.62500	12
48.63333	14
48.64167	15
48.65000	16
48.65833	16
48.66667	14
48.67500	13
48.68333	12
48.69167	10
48.70000	9
48.70833	8
48.71667	7
48.72500	6
48.73333	6
48.74167	5
48.75000	3
48.75833	1
48.76667	-1
48.77500	-3
48.78333	-5
48.79167	-4
48.80000	-0
48.80833	3
48.81667	7
48.82500	9
48.83333	8
48.84167	4
48.85000	1
48.85833	-2
48.86667	-4
48.87500	-4
48.88333	-1
48.89167	2
48.90000	5
48.90833	7
48.91667	8
48.92500	7
48.93333	5
48.94167	3
48.95000	2
48.95833	2
48.96667	3
48.97500	3
48.98333	2
48.99167	2
49.00000	1
49.00833	1
49.01667	1
49.02500	2
49.03333	2
49.04167	0
49.05000	-2
49.05833	-4
49.06667	-5
49.07500	-4
49.08333	-2
49.09167	0
49.10000	2
49.10833	2
49.11667	1
49.12500	-2
49.13333	-4
49.14167	-6
49.15000	-7
49.15833	-6
49.16667	-5
49.17500	-3
49.18333	-2
49.19167	-1
49.20000	-0
49.20833	1
49.21667	3
49.22500	4
49.23333	5
49.24167	4
49.25000	2
49.25833	0
49.26667	-2
49.27500	-3
49.28333	-4
49.29167	-4
49.30000	-5
49.30833	-7
49.31667	-8
49.32500	-9
49.33333	-8
49.34167	-6
49.35000	-4
49.35833	-4
49.36667	-6
49.37500	-9
49.38333	-11
49.39167	-11
49.40000	-10
49.40833	-9
49.41667	-8
49.42500	-7
49.43333	-6
49.44167	-3
49.45000	1
49.45833	4
49.46667	6
49.47500	7
49.48333	7
49.49167	6
49.50000	4
49.50833	1
49.51667	-2
49.52500	-5
49.53333	-7
49.54167	-10
49.55000	-11
49.55833	-12
49.56667	-12
49.57500	-10
49.58333	-6
49.59167	-4
49.60000	-4
49.60833	-4
49.61667	-5
49.62500	-6
49.63333	-4
49.64167	-2
49.65000	-2
49.65833	-3
49.66667	-5
49.67500	-7
49.68333	-8
49.69167	-9
49.70000	-9
49.70833	-9
49.71667	-11
49.72500	-14
49.73333	-17
49.74167	-18
49.75000	-19
49.75833	-18
49.76667	-16
49.77500	-15
49.78333	-15
49.79167	-16
49.80000	-16
49.80833	-16
49.81667	-15
49.82500	-14
49.83333	-14
49.84167	-14
49.85000	-15
49.85833	-14
49.86667	-12
49.87500	-9
49.88333	-5
49.89167	-2
49.90000	-1
49.90833	-1
49.91667	-4
49.92500	-7
49.93333	-11
49.94167	-14
49.95000	-14
49.95833	-12
49.96667	-10
49.97500	-8
49.98333	-6
49.99167	-5
50.00000	-5
50.00833	-4
50.01667	-2
50.02500	0
50.03333	2
50.04167	2
50.05000	1
50.05833	-1
50.06667	-1
50.07500	-1
50.08333	2
50.09167	4
50.10000	5
50.10833	5
50.11667	2
50.12500	-0
50.13333	-2
50.14167	-3
50.15000	-3
50.15833	-3
50.16667	-3
50.17500	-5
50.18333	-7
50.19167	-7
50.20000	-5
50.20833	-2
50.21667	-0
50.22500	1
50.23333	1
50.24167	-1
50.25000	-3
50.25833	-5
50.26667	-7
50.27500	-9
50.28333	-11
50.29167	-12
50.30000	-11
50.30833	-9
50.31667	-7
50.32500	-4
50.33333	-1
50.34167	1
50.35000	3
50.35833	3
50.36667	2
50.37500	1
50.38333	-0
50.39167	-0
50.40000	2
50.40833	4
50.41667	6
50.42500	8
50.43333	10
50.44167	11
50.45000	13
50.45833	14
50.46667	16
50.47500	17
50.48333	16
50.49167	15
50.50000	13
50.50833	12
50.51667	12
50.52500	14
50.53333	17
50.54167	20
50.55000	24
50.55833	26
50.56667	29
50.57500	30
50.58333	31
50.59167	30
50.60000	27
50.60833	26
50.61667	26
50.62500	28
50.63333	30
50.64167	32
50.65000	33
50.65833	33
50.66667	31
50.67500	30
50.68333	29
50.69167	28
50.70000	28
50.70833	29
50.71667	31
50.72500	33
50.73333	36
50.74167	40
50.75000	42
50.75833	43
50.76667	42
50.77500	40
50.78333	38
50.79167	36
50.80000	35
50.80833	36
50.81667	38
50.82500	40
50.83333	43
50.84167	46
50.85000	47
50.85833	47
50.86667	47
50.87500	47
50.88333	47
50.89167	47
50.90000	47
50.90833	47
50.91667	47
50.92500	49
50.93333	51
50.94167	53
50.95000	54
50.95833	55
50.96667	56
50.97500	58
50.98333	60
50.99167	62
51.00000	62
51.00833	62
51.01667	62
51.02500	61
51.03333	62
51.04167	65
51.05000	67
51.05833	68
51.06667	67
51.07500	66
51.08333	64
51.09167	64
51.10000	66
51.10833	68
51.11667	70
51.12500	71
51.13333	71
51.14167	71
51.15000	72
51.15833	74
51.16667	78
51.17500	81
51.18333	85
51.19167	89
51.20000	92
51.20833	95
51.21667	97
51.22500	101
51.23333	104
51.24167	109
51.25000	113
51.25833	118
51.26667	122
51.27500	125
51.28333	128
51.29167	132
51.30000	137
51.30833	142
51.31667	147
51.32500	153
51.33333	158
51.34167	165
51.35000	171
51.35833	177
51.36667	183
51.37500	190
51.38333	196
51.39167	203
51.40000	211
51.40833	218
51.41667	226
51.42500	236
51.43333	246
51.44167	259
51.45000	272
51.45833	287
51.46667	301
51.47500	317
51.48333	332
51.49167	347
51.50000	362
51.50833	376
51.51667	389
51.52500	402
51.53333	416
51.54167	431
51.55000	449
51.55833	470
51.56667	493
51.57500	516
51.58333	539
51.59167	562
51.60000	584
51.60833	606
51.61667	632
51.62500	658
51.63333	686
51.64167	714
51.65000	741
51.65833	770
51.66667	799
51.67500	830
51.68333	860
51.69167	891
51.70000	924
51.70833	958
51.71667	995
51.72500	1034
51.73333	1076
51.74167	1118
51.75000	1160
51.75833	1201
51.76667	1241
51.77500	1283
51.78333	1327
51.79167	1373
51.80000	1422
51.80833	1471
51.81667	1523
51.82500	1573
51.83333	1625
51.84167	1677
51.85000	1730
51.85833	1785
51.86667	1841
51.87500	1901
51.88333	1963
51.89167	2029
51.90000	2096
51.90833	2163
51.91667	2229
51.92500	2294
51.93333	2360
51.94167	2425
51.95000	2492
51.95833	2562
51.96667	2633
51.97500	2709
51.98333	2786
51.99167	2864
52.00000	2944
52.00833	3022
52.01667	3100
52.02500	3178
52.03333	3259
52.04167	3341
52.05000	3426
52.05833	3513
52.06667	3599
52.07500	3687
52.08333	3773
52.09167	3861
52.10000	3950
52.10833	4038
52.11667	4129
52.12500	4219
52.13333	4312
52.14167	4406
52.15000	4500
52.15833	4596
52.16667	4692
52.17500	4789
52.18333	4887
52.19167	4986
52.20000	5085
52.20833	5182
52.21667	5280
52.22500	5374
52.23333	5470
52.24167	5566
52.25000	5663
52.25833	5764
52.26667	5863
52.27500	5965
52.28333	6065
52.29167	6166
52.30000	6268
52.30833	6368
52.31667	6472
52.32500	6573
52.33333	6675
52.34167	6777
52.35000	6879
52.35833	6982
52.36667	7082
52.37500	7183
52.38333	7282
52.39167	7382
52.40000	7483
52.40833	7583
52.41667	7685
52.42500	7783
52.43333	7880
52.44167	7975
52.45000	8066
52.45833	8157
52.46667	8246
52.47500	8336
52.48333	8424
52.49167	8514
52.50000	8605
52.50833	8695
52.51667	8788
52.52500	8877
52.53333	8966
52.54167	9052
52.55000	9135
52.55833	9218
52.56667	9298
52.57500	9377
52.58333	9455
52.59167	9531
52.60000	9605
52.60833	9676
52.61667	9745
52.62500	9813
52.63333	9880
52.64167	9947
52.65000	10012
52.65833	10079
52.66667	10141
52.67500	10202
52.68333	10259
52.69167	10317
52.70000	10376
52.70833	10432
52.71667	10488
52.72500	10540
52.73333	10589
52.74167	10636
52.75000	10681
52.75833	10726
52.76667	10766
52.77500	10803
52.78333	10837
52.79167	10869
52.80000	10901
52.80833	10932
52.81667	10963
52.82500	10990
52.83333	11013
52.84167	11032
52.85000	11048
52.85833	11063
52.86667	11079
52.87500	11094
52.88333	11109
52.89167	11121
52.90000	11129
52.90833	11135
52.91667	11137
52.92500	11137
52.93333	11135
52.94167	11130
52.95000	11124
52.95833	11117
52.96667	11108
52.97500	11098
52.98333	11086
52.99167	11072
53.00000	11056
53.00833	11038
53.01667	11018
53.02500	10997
53.03333	10974
53.04167	10945
53.05000	10914
53.05833	10882
53.06667	10851
53.07500	10817
53.08333	10783
53.09167	10746
53.10000	10705
53.10833	10661
53.11667	10619
53.12500	10580
53.13333	10539
53.14167	10492
53.15000	10442
53.15833	10391
53.16667	10340
53.17500	10289
53.18333	10240
53.19167	10189
53.20000	10131
53.20833	10069
53.21667	10008
53.22500	9950
53.23333	9892
53.24167	9834
53.25000	9777
53.25833	9714
53.26667	9644
53.27500	9575
53.28333	9508
53.29167	9442
53.30000	9369
53.30833	9295
53.31667	9223
53.32500	9157
53.33333	9089
53.34167	9020
53.35000	8950
53.35833	8873
53.36667	8792
53.37500	8712
53.38333	8639
53.39167	8566
53.40000	8487
53.40833	8407
53.41667	8331
53.42500	8260
53.43333	8187
53.44167	8113
53.45000	8038
53.45833	7962
53.46667	7887
53.47500	7811
53.48333	7737
53.49167	7666
53.50000	7586
53.50833	7503
53.51667	7419
53.52500	7337
53.53333	7256
53.54167	7179
53.55000	7104
53.55833	7029
53.56667	6955
53.57500	6878
53.58333	6797
53.59167	6718
53.60000	6647
53.60833	6580
53.61667	6508
53.62500	6432
53.63333	6356
53.64167	6286
53.65000	6216
53.65833	6145
53.66667	6075
53.67500	6004
53.68333	5934
53.69167	5863
53.70000	5791
53.70833	5720
53.71667	5647
53.72500	5577
53.73333	5507
53.74167	5438
53.75000	5372
53.75833	5305
53.76667	5240
53.77500	5173
53.78333	5105
53.79167	5038
53.80000	4970
53.80833	4904
53.81667	4839
53.82500	4778
53.83333	4719
53.84167	4663
53.85000	4608
53.85833	4551
53.86667	4496
53.87500	4437
53.88333	4379
53.89167	4321
53.90000	4263
53.90833	4206
53.91667	4149
53.92500	4094
53.93333	4040
53.94167	3986
53.95000	3934
53.95833	3881
53.96667	3831
53.97500	3781
53.98333	3733
53.99167	3685
54.00000	3638
54.00833	3591
54.01667	3542
54.02500	3495
54.03333	3448
54.04167	3402
54.05000	3357
54.05833	3310
54.06667	3263
54.07500	3215
54.08333	3169
54.09167	3125
54.10000	3083
54.10833	3044
54.11667	3007
54.12500	2971
54.13333	2934
54.14167	2896
54.15000	2858
54.15833	2818
54.16667	2781
54.17500	2745
54.18333	2711
54.19167	2679
54.20000	2647
54.20833	2616
54.21667	2583
54.22500	2551
54.23333	2517
54.24167	2483
54.25000	2449
54.25833	2414
54.26667	2380
54.27500	2348
54.28333	2318
54.29167	2289
54.30000	2261
54.30833	2234
54.31667	2206
54.32500	2180
54.33333	2155
54.34167	2130
54.35000	2104
54.35833	2078
54.36667	2052
54.37500	2027
54.38333	2002
54.39167	1978
54.40000	1954
54.40833	1931
54.41667	1907
54.42500	1882
54.43333	1855
54.44167	1830
54.45000	1806
54.45833	1785
54.46667	1767
54.47500	1750
54.48333	1734
54.49167	1716
54.50000	1696
54.50833	1675
54.51667	1652
54.52500	1631
54.53333	1612
54.54167	1594
54.55000	1578
54.55833	1561
54.56667	1543
54.57500	1524
54.58333	1505
54.59167	1487
54.60000	1470
54.60833	1453
54.61667	1436
54.62500	1421
54.63333	1407
54.64167	1394
54.65000	1383
54.65833	1372
54.66667	1359
54.67500	1344
54.68333	1328
54.69167	1311
54.70000	1294
54.70833	1279
54.71667	1264
54.72500	1250
54.73333	1235
54.74167	1221
54.75000	1207
54.75833	1193
54.76667	1181
54.77500	1170
54.78333	1161
54.79167	1151
54.80000	1140
54.80833	1129
54.81667	1118
54.82500	1107
54.83333	1097
54.84167	1086
54.85000	1076
54.85833	1065
54.86667	1055
54.87500	1044
54.88333	1034
54.89167	1024
54.90000	1014
54.90833	1005
54.91667	995
54.92500	986
54.93333	977
54.94167	967
54.95000	957
54.95833	948
54.96667	938
54.97500	928
54.98333	918
54.99167	909
55.00000	900
55.00833	893
55.01667	886
55.02500	879
55.03333	872
55.04167	865
55.05000	857
55.05833	848
55.06667	839
55.07500	830
55.08333	821
55.09167	814
55.10000	808
55.10833	802
55.11667	796
55.12500	790
55.13333	781
55.14167	771
55.15000	762
55.15833	754
55.16667	749
55.17500	746
55.18333	743
55.19167	739
55.20000	735
55.20833	729
55.21667	723
55.22500	717
55.23333	710
55.24167	703
55.25000	693
55.25833	684
55.26667	675
55.27500	667
55.28333	661
55.29167	657
55.30000	653
55.30833	649
55.31667	643
55.32500	637
55.33333	631
55.34167	626
55.35000	622
55.35833	617
55.36667	613
55.37500	609
55.38333	604
55.39167	600
55.40000	596
55.40833	591
55.41667	585
55.42500	579
55.43333	572
55.44167	565
55.45000	558
55.45833	551
55.46667	545
55.47500	539
55.48333	535
55.49167	531
55.50000	528
55.50833	525
55.51667	520
55.52500	516
55.53333	512
55.54167	510
55.55000	510
55.55833	511
55.56667	513
55.57500	513
55.58333	510
55.59167	505
55.60000	499
55.60833	493
55.61667	487
55.62500	482
55.63333	477
55.64167	473
55.65000	468
55.65833	463
55.66667	456
55.67500	449
55.68333	443
55.69167	438
55.70000	435
55.70833	434
55.71667	433
55.72500	432
55.73333	431
55.74167	429
55.75000	425
55.75833	421
55.76667	416
55.77500	411
55.78333	406
55.79167	403
55.80000	401
55.80833	400
55.81667	397
55.82500	394
55.83333	389
55.84167	385
55.85000	381
55.85833	379
55.86667	380
55.87500	381
55.88333	382
55.89167	382
55.90000	379
55.90833	376
55.91667	372
55.92500	368
55.93333	366
55.94167	363
55.95000	361
55.95833	358
55.96667	353
55.97500	347
55.98333	340
55.99167	334
56.00000	329
56.00833	326
56.01667	327
56.02500	329
56.03333	330
56.04167	331
56.05000	330
56.05833	329
56.06667	327
56.07500	325
56.08333	322
56.09167	319
56.10000	315
56.10833	312
56.11667	310
56.12500	308
56.13333	306
56.14167	304
56.15000	303
56.15833	301
56.16667	299
56.17500	298
56.18333	296
56.19167	295
56.20000	293
56.20833	292
56.21667	292
56.22500	291
56.23333	288
56.24167	284
56.25000	279
56.25833	274
56.26667	269
56.27500	266
56.28333	266
56.29167	266
56.30000	267
56.30833	269
56.31667	270
56.32500	271
56.33333	271
56.34167	270
56.35000	268
56.35833	266
56.36667	264
56.37500	261
56.38333	257
56.39167	255
56.40000	253
56.40833	252
56.41667	252
56.42500	253
56.43333	253
56.44167	251
56.45000	250
56.45833	248
56.46667	246
56.47500	243
56.48333	238
56.49167	233
56.50000	227
56.50833	223
56.51667	220
56.52500	219
56.53333	219
56.54167	219
56.55000	219
56.55833	219
56.56667	218
56.57500	216
56.58333	213
56.59167	209
56.60000	205
56.60833	203
56.61667	203
56.62500	204
56.63333	205
56.64167	206
56.65000	207
56.65833	207
56.66667	206
56.67500	203
56.68333	199
56.69167	196
56.70000	192
56.70833	189
56.71667	188
56.72500	186
56.73333	185
56.74167	185
56.75000	184
56.75833	182
56.76667	180
56.77500	177
56.78333	174
56.79167	171
56.80000	169
56.80833	166
56.81667	164
56.82500	163
56.83333	164
56.84167	166
56.85000	168
56.85833	171
56.86667	172
56.87500	172
56.88333	171
56.89167	168
56.90000	165
56.90833	162
56.91667	158
56.92500	155
56.93333	152
56.94167	151
56.95000	150
56.95833	150
56.96667	149
56.97500	148
56.98333	146
56.99167	144
57.00000	144
57.00833	145
57.01667	145
57.02500	145
57.03333	143
57.04167	141
57.05000	140
57.05833	139
57.06667	139
57.07500	139
57.08333	140
57.09167	141
57.10000	142
57.10833	142
57.11667	141
57.12500	140
57.13333	138
57.14167	135
57.15000	133
57.15833	133
57.16667	133
57.17500	132
57.18333	129
57.19167	126
57.20000	122
57.20833	119
57.21667	117
57.22500	116
57.23333	116
57.24167	117
57.25000	119
57.25833	122
57.26667	123
57.27500	123
57.28333	121
57.29167	119
57.30000	116
57.30833	112
57.31667	109
57.32500	107
57.33333	105
57.34167	104
57.35000	104
57.35833	105
57.36667	106
57.37500	106
57.38333	106
57.39167	104
57.40000	102
57.40833	100
57.41667	99
57.42500	98
57.43333	98
57.44167	98
57.45000	97
57.45833	96
57.46667	95
57.47500	94
57.48333	93
57.49167	91
57.50000	89
57.50833	87
57.51667	85
57.52500	83
57.53333	81
57.54167	80
57.55000	79
57.55833	79
57.56667	81
57.57500	84
57.58333	88
57.59167	92
57.60000	97
57.60833	99
57.61667	98
57.62500	95
57.63333	91
57.64167	86
57.65000	82
57.65833	79
57.66667	78
57.67500	77
57.68333	78
57.69167	79
57.70000	80
57.70833	80
57.71667	80
57.72500	79
57.73333	78
57.74167	77
57.75000	75
57.75833	74
57.76667	73
57.77500	73
57.78333	72
57.79167	69
57.80000	64
57.80833	60
57.81667	56
57.82500	54
57.83333	54
57.84167	57
57.85000	61
57.85833	63
57.86667	65
57.87500	65
57.88333	65
57.89167	65
57.90000	65
57.90833	66
57.91667	67
57.92500	68
57.93333	68
57.94167	68
57.95000	67
57.95833	68
57.96667	68
57.97500	67
57.98333	66
57.99167	64
58.00000	63
58.00833	61
58.01667	59
58.02500	57
58.03333	53
58.04167	49
58.05000	46
58.05833	45
58.06667	45
58.07500	46
58.08333	48
58.09167	50
58.10000	52
58.10833	52
58.11667	51
58.12500	48
58.13333	45
58.14167	43
58.15000	43
58.15833	43
58.16667	45
58.17500	47
58.18333	49
58.19167	50
58.20000	48
58.20833	46
58.21667	43
58.22500	41
58.23333	39
58.24167	37
58.25000	36
58.25833	35
58.26667	35
58.27500	35
58.28333	36
58.29167	37
58.30000	39
58.30833	40
58.31667	41
58.32500	40
58.33333	37
58.34167	34
58.35000	32
58.35833	31
58.36667	32
58.37500	34
58.38333	36
58.39167	38
58.40000	39
58.40833	39
58.41667	38
58.42500	35
58.43333	33
58.44167	32
58.45000	32
58.45833	34
58.46667	36
58.47500	37
58.48333	36
58.49167	35
58.50000	32
58.50833	30
58.51667	28
58.52500	28
58.53333	28
58.54167	29
58.55000	31
58.55833	31
58.56667	31
58.57500	31
58.58333	30
58.59167	30
58.60000	31
58.60833	31
58.61667	30
58.62500	28
58.63333	24
58.64167	21
58.65000	19
58.65833	19
58.66667	19
58.67500	20
58.68333	20
58.69167	20
58.70000	18
58.70833	17
58.71667	15
58.72500	15
58.73333	15
58.74167	16
58.75000	18
58.75833	19
58.76667	21
58.77500	22
58.78333	22
58.79167	22
58.80000	20
58.80833	17
58.81667	14
58.82500	11
58.83333	9
58.84167	8
58.85000	9
58.85833	11
58.86667	12
58.87500	13
58.88333	13
58.89167	12
58.90000	9
58.90833	7
58.91667	6
58.92500	5
58.93333	6
58.94167	9
58.95000	11
58.95833	12
58.96667	12
58.97500	13
58.98333	12
58.99167	11
59.00000	10
59.00833	9
59.01667	9
59.02500	8
59.03333	9
59.04167	10
59.05000	10
59.05833	11
59.06667	10
59.07500	10
59.08333	9
59.09167	9
59.10000	9
59.10833	10
59.11667	10
59.12500	10
59.13333	9
59.14167	6
59.15000	2
59.15833	-1
59.16667	-5
59.17500	-7
59.18333	-9
59.19167	-9
59.20000	-8
59.20833	-6
59.21667	-6
59.22500	-6
59.23333	-5
59.24167	-3
59.25000	-2
59.25833	-2
59.26667	-4
59.27500	-6
59.28333	-9
59.29167	-11
59.30000	-11
59.30833	-9
59.31667	-7
59.32500	-4
59.33333	-1
59.34167	-1
59.35000	-2
59.35833	-6
59.36667	-11
59.37500	-15
59.38333	-18
59.39167	-19
59.40000	-19
59.40833	-17
59.41667	-16
59.42500	-14
59.43333	-12
59.44167	-10
59.45000	-9
59.45833	-10
59.46667	-10
59.47500	-11
59.48333	-12
59.49167	-12
59.50000	-11
59.50833	-10
59.51667	-10
59.52500	-11
59.53333	-12
59.54167	-14
59.55000	-16
59.55833	-18
59.56667	-19
59.57500	-20
59.58333	-21
59.59167	-20
59.60000	-17
59.60833	-14
59.61667	-12
59.62500	-10
59.63333	-9
59.64167	-10
59.65000	-10
59.65833	-10
59.66667	-11
59.67500	-12
59.68333	-14
59.69167	-17
59.70000	-20
59.70833	-23
59.71667	-25
59.72500	-25
59.73333	-25
59.74167	-25
59.75000	-24
59.75833	-23
59.76667	-22
59.77500	-21
59.78333	-21
59.79167	-22
59.80000	-23
59.80833	-24
59.81667	-24
59.82500	-23
59.83333	-22
59.84167	-20
59.85000	-19
59.85833	-17
59.86667	-15
59.87500	-13
59.88333	-11
59.89167	-11
59.90000	-14
59.90833	-17
59.91667	-21
59.92500	-23
59.93333	-25
59.94167	-25
59.95000	-24
59.95833	-24
59.96667	-24
59.97500	-25
59.98333	-26
59.99167	-28
60.00000	-30
