# Supplementary material for: How J-chain ensures the assembly of immunoglobulin IgM pentamers
Source: EMBO J. 2024 Dec 4;44(2):505–33. doi: 10.1038/s44318-024-00317-9 (PMC11729874; doi:10.1038/s44318-024-00317-9)
Supplement: Supplementary file 5 — Source data Fig. 3 [file 44318_2024_317_MOESM5_ESM.zip › Figure 3/3B/repeat 2 Cu4/20240110 Cu4tp_3h_2.txt]

[Header]
Application Name	LCsolution
Version	1.25
Data File Name	D:\Xenia\JC Oligomerisation kinetics\20240110 Cu4tp_3h_2.lcd
Output Date	11.01.2024
Output Time	10:16:11

[Configuration]
# of Detectors	2
Detector ID	Detector A	Detector B
Detector Name	Detector A	Detector B
# of Channels	2	1

[LC Chromatogram(Detector A-Ch1)]
Interval(msec)	500
# of Points	7201
Start Time(min)	0.000
End Time(min)	60.000
Intensity Units	mV
Intensity Multiplier	0.001
Wavelength(nm)	280
R.Time (min)	Intensity
0.00000	-1
0.00833	-1
0.01667	0
0.02500	0
0.03333	1
0.04167	3
0.05000	5
0.05833	5
0.06667	3
0.07500	-0
0.08333	-5
0.09167	-9
0.10000	-12
0.10833	-14
0.11667	-14
0.12500	-15
0.13333	-15
0.14167	-15
0.15000	-13
0.15833	-10
0.16667	-7
0.17500	-4
0.18333	-2
0.19167	0
0.20000	2
0.20833	3
0.21667	4
0.22500	3
0.23333	1
0.24167	-1
0.25000	-1
0.25833	2
0.26667	7
0.27500	11
0.28333	14
0.29167	15
0.30000	13
0.30833	9
0.31667	5
0.32500	2
0.33333	2
0.34167	4
0.35000	7
0.35833	11
0.36667	14
0.37500	16
0.38333	15
0.39167	13
0.40000	10
0.40833	7
0.41667	5
0.42500	6
0.43333	7
0.44167	8
0.45000	9
0.45833	9
0.46667	8
0.47500	5
0.48333	3
0.49167	2
0.50000	2
0.50833	5
0.51667	7
0.52500	8
0.53333	8
0.54167	9
0.55000	9
0.55833	11
0.56667	12
0.57500	11
0.58333	8
0.59167	4
0.60000	2
0.60833	4
0.61667	6
0.62500	9
0.63333	11
0.64167	12
0.65000	12
0.65833	10
0.66667	7
0.67500	4
0.68333	2
0.69167	0
0.70000	-1
0.70833	-4
0.71667	-6
0.72500	-8
0.73333	-10
0.74167	-10
0.75000	-8
0.75833	-6
0.76667	-4
0.77500	-2
0.78333	-1
0.79167	1
0.80000	2
0.80833	2
0.81667	3
0.82500	5
0.83333	6
0.84167	7
0.85000	6
0.85833	6
0.86667	6
0.87500	7
0.88333	9
0.89167	11
0.90000	11
0.90833	8
0.91667	4
0.92500	0
0.93333	-3
0.94167	-4
0.95000	-5
0.95833	-6
0.96667	-9
0.97500	-12
0.98333	-13
0.99167	-13
1.00000	-12
1.00833	-11
1.01667	-9
1.02500	-8
1.03333	-8
1.04167	-5
1.05000	-0
1.05833	6
1.06667	10
1.07500	12
1.08333	10
1.09167	6
1.10000	-0
1.10833	-7
1.11667	-13
1.12500	-14
1.13333	-13
1.14167	-9
1.15000	-5
1.15833	-2
1.16667	-0
1.17500	-1
1.18333	-2
1.19167	-4
1.20000	-6
1.20833	-6
1.21667	-5
1.22500	-2
1.23333	2
1.24167	6
1.25000	8
1.25833	8
1.26667	7
1.27500	4
1.28333	1
1.29167	-1
1.30000	-1
1.30833	1
1.31667	4
1.32500	8
1.33333	10
1.34167	8
1.35000	5
1.35833	1
1.36667	-2
1.37500	-3
1.38333	-3
1.39167	-3
1.40000	-3
1.40833	-4
1.41667	-5
1.42500	-6
1.43333	-7
1.44167	-7
1.45000	-7
1.45833	-8
1.46667	-7
1.47500	-4
1.48333	0
1.49167	5
1.50000	11
1.50833	17
1.51667	20
1.52500	20
1.53333	17
1.54167	13
1.55000	8
1.55833	4
1.56667	-0
1.57500	-4
1.58333	-7
1.59167	-9
1.60000	-10
1.60833	-10
1.61667	-9
1.62500	-7
1.63333	-7
1.64167	-9
1.65000	-12
1.65833	-13
1.66667	-12
1.67500	-9
1.68333	-5
1.69167	-0
1.70000	2
1.70833	2
1.71667	1
1.72500	-0
1.73333	-2
1.74167	-5
1.75000	-7
1.75833	-8
1.76667	-6
1.77500	-5
1.78333	-4
1.79167	-3
1.80000	-3
1.80833	-3
1.81667	-0
1.82500	5
1.83333	11
1.84167	16
1.85000	20
1.85833	22
1.86667	23
1.87500	23
1.88333	22
1.89167	19
1.90000	14
1.90833	8
1.91667	3
1.92500	-2
1.93333	-4
1.94167	-3
1.95000	-0
1.95833	2
1.96667	4
1.97500	5
1.98333	6
1.99167	5
2.00000	4
2.00833	5
2.01667	4
2.02500	3
2.03333	1
2.04167	-3
2.05000	-6
2.05833	-9
2.06667	-12
2.07500	-13
2.08333	-14
2.09167	-14
2.10000	-13
2.10833	-12
2.11667	-9
2.12500	-6
2.13333	-2
2.14167	1
2.15000	3
2.15833	4
2.16667	5
2.17500	4
2.18333	4
2.19167	5
2.20000	7
2.20833	8
2.21667	9
2.22500	10
2.23333	10
2.24167	10
2.25000	8
2.25833	6
2.26667	4
2.27500	3
2.28333	3
2.29167	4
2.30000	5
2.30833	5
2.31667	5
2.32500	5
2.33333	5
2.34167	5
2.35000	3
2.35833	-1
2.36667	-6
2.37500	-12
2.38333	-18
2.39167	-22
2.40000	-24
2.40833	-22
2.41667	-20
2.42500	-18
2.43333	-15
2.44167	-13
2.45000	-10
2.45833	-6
2.46667	-0
2.47500	3
2.48333	4
2.49167	3
2.50000	1
2.50833	-0
2.51667	-1
2.52500	-0
2.53333	0
2.54167	-2
2.55000	-4
2.55833	-5
2.56667	-4
2.57500	-1
2.58333	3
2.59167	7
2.60000	9
2.60833	8
2.61667	6
2.62500	3
2.63333	0
2.64167	-1
2.65000	-1
2.65833	2
2.66667	4
2.67500	6
2.68333	5
2.69167	4
2.70000	1
2.70833	-2
2.71667	-4
2.72500	-6
2.73333	-6
2.74167	-8
2.75000	-10
2.75833	-12
2.76667	-14
2.77500	-15
2.78333	-15
2.79167	-14
2.80000	-14
2.80833	-13
2.81667	-10
2.82500	-5
2.83333	1
2.84167	9
2.85000	15
2.85833	17
2.86667	16
2.87500	11
2.88333	5
2.89167	-2
2.90000	-7
2.90833	-10
2.91667	-12
2.92500	-12
2.93333	-11
2.94167	-9
2.95000	-6
2.95833	-4
2.96667	-3
2.97500	-3
2.98333	-5
2.99167	-7
3.00000	-8
3.00833	-8
3.01667	-7
3.02500	-6
3.03333	-4
3.04167	-3
3.05000	-2
3.05833	-0
3.06667	1
3.07500	2
3.08333	2
3.09167	1
3.10000	-1
3.10833	-4
3.11667	-6
3.12500	-7
3.13333	-6
3.14167	-6
3.15000	-5
3.15833	-5
3.16667	-6
3.17500	-7
3.18333	-8
3.19167	-7
3.20000	-6
3.20833	-6
3.21667	-6
3.22500	-8
3.23333	-10
3.24167	-12
3.25000	-14
3.25833	-16
3.26667	-17
3.27500	-17
3.28333	-18
3.29167	-18
3.30000	-19
3.30833	-18
3.31667	-18
3.32500	-17
3.33333	-16
3.34167	-15
3.35000	-14
3.35833	-13
3.36667	-12
3.37500	-10
3.38333	-9
3.39167	-8
3.40000	-4
3.40833	-1
3.41667	3
3.42500	6
3.43333	6
3.44167	4
3.45000	-1
3.45833	-4
3.46667	-7
3.47500	-8
3.48333	-10
3.49167	-12
3.50000	-14
3.50833	-16
3.51667	-16
3.52500	-14
3.53333	-11
3.54167	-10
3.55000	-9
3.55833	-8
3.56667	-5
3.57500	-2
3.58333	1
3.59167	4
3.60000	3
3.60833	-1
3.61667	-4
3.62500	-6
3.63333	-7
3.64167	-5
3.65000	-2
3.65833	1
3.66667	2
3.67500	2
3.68333	2
3.69167	2
3.70000	1
3.70833	-2
3.71667	-6
3.72500	-8
3.73333	-9
3.74167	-8
3.75000	-5
3.75833	-3
3.76667	-1
3.77500	1
3.78333	4
3.79167	6
3.80000	5
3.80833	1
3.81667	-4
3.82500	-10
3.83333	-14
3.84167	-17
3.85000	-17
3.85833	-18
3.86667	-18
3.87500	-18
3.88333	-17
3.89167	-16
3.90000	-15
3.90833	-14
3.91667	-13
3.92500	-13
3.93333	-14
3.94167	-14
3.95000	-13
3.95833	-11
3.96667	-9
3.97500	-8
3.98333	-8
3.99167	-9
4.00000	-10
4.00833	-12
4.01667	-13
4.02500	-13
4.03333	-12
4.04167	-10
4.05000	-9
4.05833	-8
4.06667	-8
4.07500	-7
4.08333	-6
4.09167	-5
4.10000	-4
4.10833	-2
4.11667	-1
4.12500	-1
4.13333	-1
4.14167	-0
4.15000	1
4.15833	1
4.16667	1
4.17500	0
4.18333	1
4.19167	2
4.20000	4
4.20833	7
4.21667	8
4.22500	8
4.23333	7
4.24167	6
4.25000	4
4.25833	3
4.26667	3
4.27500	4
4.28333	5
4.29167	6
4.30000	7
4.30833	8
4.31667	7
4.32500	5
4.33333	2
4.34167	-0
4.35000	-2
4.35833	-1
4.36667	1
4.37500	4
4.38333	5
4.39167	4
4.40000	2
4.40833	0
4.41667	-2
4.42500	-4
4.43333	-6
4.44167	-7
4.45000	-7
4.45833	-6
4.46667	-4
4.47500	-3
4.48333	-1
4.49167	1
4.50000	4
4.50833	7
4.51667	9
4.52500	8
4.53333	7
4.54167	6
4.55000	5
4.55833	6
4.56667	8
4.57500	11
4.58333	13
4.59167	13
4.60000	13
4.60833	12
4.61667	10
4.62500	6
4.63333	3
4.64167	1
4.65000	-2
4.65833	-4
4.66667	-7
4.67500	-10
4.68333	-13
4.69167	-16
4.70000	-18
4.70833	-18
4.71667	-18
4.72500	-17
4.73333	-15
4.74167	-14
4.75000	-13
4.75833	-11
4.76667	-10
4.77500	-8
4.78333	-5
4.79167	-2
4.80000	-0
4.80833	0
4.81667	1
4.82500	0
4.83333	-1
4.84167	-2
4.85000	-4
4.85833	-6
4.86667	-8
4.87500	-9
4.88333	-7
4.89167	-3
4.90000	2
4.90833	5
4.91667	6
4.92500	4
4.93333	1
4.94167	-2
4.95000	-6
4.95833	-9
4.96667	-10
4.97500	-11
4.98333	-11
4.99167	-10
5.00000	-8
5.00833	-6
5.01667	-4
5.02500	-3
5.03333	-3
5.04167	-4
5.05000	-5
5.05833	-5
5.06667	-5
5.07500	-4
5.08333	-3
5.09167	-2
5.10000	-1
5.10833	-2
5.11667	-4
5.12500	-7
5.13333	-10
5.14167	-13
5.15000	-16
5.15833	-19
5.16667	-21
5.17500	-24
5.18333	-26
5.19167	-27
5.20000	-25
5.20833	-22
5.21667	-17
5.22500	-13
5.23333	-10
5.24167	-6
5.25000	-3
5.25833	0
5.26667	2
5.27500	3
5.28333	2
5.29167	0
5.30000	-1
5.30833	-2
5.31667	-3
5.32500	-4
5.33333	-4
5.34167	-4
5.35000	-2
5.35833	2
5.36667	5
5.37500	8
5.38333	9
5.39167	9
5.40000	9
5.40833	9
5.41667	9
5.42500	10
5.43333	11
5.44167	10
5.45000	9
5.45833	7
5.46667	3
5.47500	1
5.48333	0
5.49167	0
5.50000	1
5.50833	1
5.51667	-1
5.52500	-5
5.53333	-10
5.54167	-12
5.55000	-11
5.55833	-7
5.56667	-1
5.57500	5
5.58333	9
5.59167	10
5.60000	7
5.60833	2
5.61667	-5
5.62500	-12
5.63333	-16
5.64167	-16
5.65000	-13
5.65833	-6
5.66667	2
5.67500	9
5.68333	16
5.69167	20
5.70000	22
5.70833	21
5.71667	17
5.72500	11
5.73333	5
5.74167	1
5.75000	-1
5.75833	-2
5.76667	-2
5.77500	-1
5.78333	-1
5.79167	1
5.80000	2
5.80833	3
5.81667	3
5.82500	2
5.83333	-1
5.84167	-5
5.85000	-8
5.85833	-9
5.86667	-9
5.87500	-7
5.88333	-5
5.89167	-3
5.90000	-1
5.90833	-0
5.91667	1
5.92500	3
5.93333	5
5.94167	5
5.95000	5
5.95833	5
5.96667	6
5.97500	7
5.98333	6
5.99167	5
6.00000	5
6.00833	6
6.01667	7
6.02500	8
6.03333	8
6.04167	6
6.05000	3
6.05833	-1
6.06667	-5
6.07500	-8
6.08333	-9
6.09167	-10
6.10000	-9
6.10833	-7
6.11667	-6
6.12500	-6
6.13333	-8
6.14167	-11
6.15000	-15
6.15833	-17
6.16667	-17
6.17500	-16
6.18333	-14
6.19167	-12
6.20000	-9
6.20833	-6
6.21667	-2
6.22500	3
6.23333	7
6.24167	8
6.25000	7
6.25833	5
6.26667	2
6.27500	-1
6.28333	-3
6.29167	-5
6.30000	-7
6.30833	-8
6.31667	-9
6.32500	-10
6.33333	-11
6.34167	-11
6.35000	-12
6.35833	-13
6.36667	-15
6.37500	-16
6.38333	-17
6.39167	-18
6.40000	-19
6.40833	-18
6.41667	-18
6.42500	-19
6.43333	-19
6.44167	-17
6.45000	-14
6.45833	-11
6.46667	-9
6.47500	-7
6.48333	-7
6.49167	-8
6.50000	-10
6.50833	-11
6.51667	-12
6.52500	-14
6.53333	-17
6.54167	-17
6.55000	-17
6.55833	-16
6.56667	-15
6.57500	-14
6.58333	-14
6.59167	-14
6.60000	-13
6.60833	-11
6.61667	-9
6.62500	-9
6.63333	-10
6.64167	-12
6.65000	-14
6.65833	-13
6.66667	-11
6.67500	-9
6.68333	-8
6.69167	-7
6.70000	-8
6.70833	-10
6.71667	-12
6.72500	-12
6.73333	-12
6.74167	-11
6.75000	-12
6.75833	-13
6.76667	-15
6.77500	-16
6.78333	-17
6.79167	-16
6.80000	-16
6.80833	-16
6.81667	-15
6.82500	-13
6.83333	-11
6.84167	-10
6.85000	-11
6.85833	-13
6.86667	-16
6.87500	-16
6.88333	-15
6.89167	-13
6.90000	-13
6.90833	-15
6.91667	-17
6.92500	-19
6.93333	-22
6.94167	-23
6.95000	-25
6.95833	-27
6.96667	-30
6.97500	-30
6.98333	-27
6.99167	-23
7.00000	-18
7.00833	-14
7.01667	-11
7.02500	-11
7.03333	-12
7.04167	-13
7.05000	-14
7.05833	-16
7.06667	-17
7.07500	-16
7.08333	-12
7.09167	-8
7.10000	-5
7.10833	-4
7.11667	-5
7.12500	-7
7.13333	-8
7.14167	-8
7.15000	-9
7.15833	-12
7.16667	-17
7.17500	-21
7.18333	-23
7.19167	-22
7.20000	-19
7.20833	-14
7.21667	-10
7.22500	-8
7.23333	-7
7.24167	-6
7.25000	-5
7.25833	-4
7.26667	-2
7.27500	-1
7.28333	0
7.29167	1
7.30000	1
7.30833	-1
7.31667	-4
7.32500	-8
7.33333	-11
7.34167	-13
7.35000	-13
7.35833	-14
7.36667	-16
7.37500	-18
7.38333	-22
7.39167	-26
7.40000	-27
7.40833	-26
7.41667	-24
7.42500	-21
7.43333	-19
7.44167	-17
7.45000	-16
7.45833	-16
7.46667	-16
7.47500	-17
7.48333	-18
7.49167	-18
7.50000	-17
7.50833	-16
7.51667	-15
7.52500	-15
7.53333	-15
7.54167	-16
7.55000	-19
7.55833	-22
7.56667	-25
7.57500	-27
7.58333	-26
7.59167	-25
7.60000	-21
7.60833	-17
7.61667	-13
7.62500	-11
7.63333	-10
7.64167	-11
7.65000	-14
7.65833	-16
7.66667	-19
7.67500	-21
7.68333	-23
7.69167	-24
7.70000	-24
7.70833	-22
7.71667	-19
7.72500	-16
7.73333	-14
7.74167	-13
7.75000	-14
7.75833	-17
7.76667	-21
7.77500	-23
7.78333	-23
7.79167	-21
7.80000	-18
7.80833	-15
7.81667	-14
7.82500	-14
7.83333	-15
7.84167	-16
7.85000	-18
7.85833	-20
7.86667	-24
7.87500	-28
7.88333	-30
7.89167	-32
7.90000	-31
7.90833	-28
7.91667	-24
7.92500	-21
7.93333	-18
7.94167	-16
7.95000	-15
7.95833	-16
7.96667	-17
7.97500	-19
7.98333	-22
7.99167	-24
8.00000	-26
8.00833	-27
8.01667	-27
8.02500	-26
8.03333	-23
8.04167	-21
8.05000	-18
8.05833	-15
8.06667	-13
8.07500	-11
8.08333	-9
8.09167	-9
8.10000	-11
8.10833	-14
8.11667	-18
8.12500	-23
8.13333	-26
8.14167	-26
8.15000	-25
8.15833	-22
8.16667	-19
8.17500	-15
8.18333	-12
8.19167	-9
8.20000	-8
8.20833	-10
8.21667	-13
8.22500	-19
8.23333	-23
8.24167	-25
8.25000	-25
8.25833	-24
8.26667	-23
8.27500	-22
8.28333	-21
8.29167	-20
8.30000	-19
8.30833	-18
8.31667	-16
8.32500	-14
8.33333	-12
8.34167	-11
8.35000	-10
8.35833	-12
8.36667	-16
8.37500	-21
8.38333	-24
8.39167	-24
8.40000	-21
8.40833	-17
8.41667	-14
8.42500	-13
8.43333	-13
8.44167	-15
8.45000	-19
8.45833	-22
8.46667	-25
8.47500	-28
8.48333	-31
8.49167	-31
8.50000	-29
8.50833	-26
8.51667	-24
8.52500	-24
8.53333	-24
8.54167	-23
8.55000	-22
8.55833	-21
8.56667	-20
8.57500	-20
8.58333	-20
8.59167	-19
8.60000	-16
8.60833	-11
8.61667	-8
8.62500	-6
8.63333	-8
8.64167	-11
8.65000	-14
8.65833	-16
8.66667	-18
8.67500	-18
8.68333	-18
8.69167	-17
8.70000	-16
8.70833	-15
8.71667	-14
8.72500	-13
8.73333	-12
8.74167	-12
8.75000	-13
8.75833	-13
8.76667	-14
8.77500	-15
8.78333	-17
8.79167	-19
8.80000	-22
8.80833	-23
8.81667	-24
8.82500	-24
8.83333	-23
8.84167	-21
8.85000	-21
8.85833	-21
8.86667	-22
8.87500	-24
8.88333	-26
8.89167	-28
8.90000	-29
8.90833	-28
8.91667	-28
8.92500	-28
8.93333	-28
8.94167	-27
8.95000	-24
8.95833	-19
8.96667	-13
8.97500	-7
8.98333	-4
8.99167	-4
9.00000	-8
9.00833	-15
9.01667	-22
9.02500	-28
9.03333	-31
9.04167	-31
9.05000	-28
9.05833	-24
9.06667	-20
9.07500	-17
9.08333	-16
9.09167	-16
9.10000	-18
9.10833	-19
9.11667	-19
9.12500	-17
9.13333	-15
9.14167	-13
9.15000	-12
9.15833	-13
9.16667	-16
9.17500	-19
9.18333	-23
9.19167	-25
9.20000	-26
9.20833	-24
9.21667	-21
9.22500	-17
9.23333	-15
9.24167	-14
9.25000	-15
9.25833	-17
9.26667	-18
9.27500	-20
9.28333	-21
9.29167	-22
9.30000	-23
9.30833	-26
9.31667	-29
9.32500	-33
9.33333	-37
9.34167	-41
9.35000	-44
9.35833	-46
9.36667	-44
9.37500	-40
9.38333	-34
9.39167	-27
9.40000	-20
9.40833	-15
9.41667	-12
9.42500	-11
9.43333	-11
9.44167	-10
9.45000	-8
9.45833	-5
9.46667	-3
9.47500	-3
9.48333	-6
9.49167	-10
9.50000	-15
9.50833	-19
9.51667	-20
9.52500	-20
9.53333	-19
9.54167	-17
9.55000	-17
9.55833	-19
9.56667	-23
9.57500	-25
9.58333	-23
9.59167	-20
9.60000	-16
9.60833	-13
9.61667	-12
9.62500	-14
9.63333	-16
9.64167	-16
9.65000	-14
9.65833	-11
9.66667	-9
9.67500	-8
9.68333	-9
9.69167	-12
9.70000	-15
9.70833	-19
9.71667	-22
9.72500	-25
9.73333	-28
9.74167	-31
9.75000	-35
9.75833	-39
9.76667	-42
9.77500	-45
9.78333	-46
9.79167	-45
9.80000	-43
9.80833	-38
9.81667	-33
9.82500	-29
9.83333	-25
9.84167	-23
9.85000	-23
9.85833	-23
9.86667	-23
9.87500	-22
9.88333	-21
9.89167	-21
9.90000	-20
9.90833	-20
9.91667	-23
9.92500	-27
9.93333	-32
9.94167	-36
9.95000	-38
9.95833	-37
9.96667	-33
9.97500	-29
9.98333	-25
9.99167	-23
10.00000	-23
10.00833	-26
10.01667	-29
10.02500	-31
10.03333	-30
10.04167	-27
10.05000	-22
10.05833	-16
10.06667	-12
10.07500	-10
10.08333	-10
10.09167	-12
10.10000	-14
10.10833	-16
10.11667	-16
10.12500	-14
10.13333	-13
10.14167	-14
10.15000	-18
10.15833	-23
10.16667	-28
10.17500	-32
10.18333	-34
10.19167	-34
10.20000	-31
10.20833	-28
10.21667	-25
10.22500	-24
10.23333	-23
10.24167	-24
10.25000	-24
10.25833	-24
10.26667	-22
10.27500	-20
10.28333	-19
10.29167	-20
10.30000	-21
10.30833	-22
10.31667	-22
10.32500	-18
10.33333	-14
10.34167	-9
10.35000	-7
10.35833	-8
10.36667	-13
10.37500	-20
10.38333	-27
10.39167	-32
10.40000	-33
10.40833	-31
10.41667	-29
10.42500	-27
10.43333	-26
10.44167	-27
10.45000	-30
10.45833	-34
10.46667	-39
10.47500	-41
10.48333	-41
10.49167	-38
10.50000	-33
10.50833	-28
10.51667	-25
10.52500	-25
10.53333	-27
10.54167	-29
10.55000	-32
10.55833	-34
10.56667	-34
10.57500	-33
10.58333	-30
10.59167	-26
10.60000	-20
10.60833	-14
10.61667	-10
10.62500	-8
10.63333	-9
10.64167	-12
10.65000	-17
10.65833	-22
10.66667	-28
10.67500	-34
10.68333	-38
10.69167	-40
10.70000	-38
10.70833	-32
10.71667	-26
10.72500	-19
10.73333	-14
10.74167	-12
10.75000	-10
10.75833	-9
10.76667	-8
10.77500	-8
10.78333	-9
10.79167	-12
10.80000	-16
10.80833	-20
10.81667	-24
10.82500	-27
10.83333	-30
10.84167	-35
10.85000	-40
10.85833	-44
10.86667	-47
10.87500	-48
10.88333	-45
10.89167	-41
10.90000	-37
10.90833	-33
10.91667	-31
10.92500	-30
10.93333	-30
10.94167	-30
10.95000	-31
10.95833	-32
10.96667	-32
10.97500	-33
10.98333	-33
10.99167	-33
11.00000	-32
11.00833	-30
11.01667	-28
11.02500	-27
11.03333	-25
11.04167	-24
11.05000	-22
11.05833	-20
11.06667	-18
11.07500	-16
11.08333	-14
11.09167	-12
11.10000	-11
11.10833	-12
11.11667	-15
11.12500	-19
11.13333	-23
11.14167	-27
11.15000	-28
11.15833	-27
11.16667	-24
11.17500	-21
11.18333	-19
11.19167	-18
11.20000	-19
11.20833	-21
11.21667	-23
11.22500	-25
11.23333	-26
11.24167	-28
11.25000	-28
11.25833	-28
11.26667	-27
11.27500	-25
11.28333	-25
11.29167	-27
11.30000	-30
11.30833	-33
11.31667	-34
11.32500	-33
11.33333	-32
11.34167	-31
11.35000	-32
11.35833	-33
11.36667	-33
11.37500	-33
11.38333	-33
11.39167	-33
11.40000	-32
11.40833	-31
11.41667	-28
11.42500	-25
11.43333	-22
11.44167	-19
11.45000	-17
11.45833	-17
11.46667	-20
11.47500	-23
11.48333	-27
11.49167	-30
11.50000	-32
11.50833	-32
11.51667	-32
11.52500	-33
11.53333	-34
11.54167	-34
11.55000	-32
11.55833	-30
11.56667	-26
11.57500	-24
11.58333	-22
11.59167	-21
11.60000	-21
11.60833	-22
11.61667	-25
11.62500	-28
11.63333	-30
11.64167	-31
11.65000	-30
11.65833	-29
11.66667	-26
11.67500	-24
11.68333	-21
11.69167	-19
11.70000	-17
11.70833	-16
11.71667	-17
11.72500	-18
11.73333	-20
11.74167	-20
11.75000	-19
11.75833	-18
11.76667	-19
11.77500	-19
11.78333	-17
11.79167	-16
11.80000	-14
11.80833	-14
11.81667	-16
11.82500	-19
11.83333	-22
11.84167	-23
11.85000	-23
11.85833	-22
11.86667	-22
11.87500	-23
11.88333	-25
11.89167	-28
11.90000	-30
11.90833	-31
11.91667	-33
11.92500	-33
11.93333	-32
11.94167	-32
11.95000	-32
11.95833	-33
11.96667	-32
11.97500	-31
11.98333	-28
11.99167	-24
12.00000	-21
12.00833	-19
12.01667	-18
12.02500	-19
12.03333	-23
12.04167	-29
12.05000	-36
12.05833	-41
12.06667	-45
12.07500	-46
12.08333	-44
12.09167	-41
12.10000	-40
12.10833	-41
12.11667	-41
12.12500	-40
12.13333	-37
12.14167	-33
12.15000	-30
12.15833	-26
12.16667	-23
12.17500	-21
12.18333	-18
12.19167	-16
12.20000	-14
12.20833	-13
12.21667	-11
12.22500	-11
12.23333	-11
12.24167	-14
12.25000	-18
12.25833	-23
12.26667	-27
12.27500	-30
12.28333	-32
12.29167	-34
12.30000	-36
12.30833	-38
12.31667	-38
12.32500	-36
12.33333	-35
12.34167	-34
12.35000	-34
12.35833	-34
12.36667	-35
12.37500	-34
12.38333	-31
12.39167	-28
12.40000	-25
12.40833	-24
12.41667	-23
12.42500	-23
12.43333	-23
12.44167	-23
12.45000	-22
12.45833	-22
12.46667	-22
12.47500	-24
12.48333	-26
12.49167	-28
12.50000	-29
12.50833	-30
12.51667	-30
12.52500	-31
12.53333	-31
12.54167	-32
12.55000	-33
12.55833	-34
12.56667	-35
12.57500	-37
12.58333	-38
12.59167	-40
12.60000	-42
12.60833	-43
12.61667	-43
12.62500	-42
12.63333	-40
12.64167	-37
12.65000	-35
12.65833	-33
12.66667	-33
12.67500	-35
12.68333	-38
12.69167	-41
12.70000	-42
12.70833	-42
12.71667	-39
12.72500	-33
12.73333	-27
12.74167	-22
12.75000	-18
12.75833	-15
12.76667	-13
12.77500	-13
12.78333	-15
12.79167	-19
12.80000	-21
12.80833	-23
12.81667	-23
12.82500	-22
12.83333	-21
12.84167	-21
12.85000	-21
12.85833	-21
12.86667	-20
12.87500	-20
12.88333	-21
12.89167	-24
12.90000	-27
12.90833	-29
12.91667	-29
12.92500	-28
12.93333	-27
12.94167	-27
12.95000	-29
12.95833	-30
12.96667	-30
12.97500	-29
12.98333	-27
12.99167	-25
13.00000	-25
13.00833	-27
13.01667	-29
13.02500	-31
13.03333	-33
13.04167	-34
13.05000	-35
13.05833	-34
13.06667	-32
13.07500	-30
13.08333	-27
13.09167	-26
13.10000	-26
13.10833	-28
13.11667	-30
13.12500	-31
13.13333	-31
13.14167	-32
13.15000	-32
13.15833	-32
13.16667	-30
13.17500	-29
13.18333	-27
13.19167	-27
13.20000	-28
13.20833	-30
13.21667	-31
13.22500	-28
13.23333	-25
13.24167	-22
13.25000	-21
13.25833	-22
13.26667	-26
13.27500	-28
13.28333	-28
13.29167	-26
13.30000	-24
13.30833	-22
13.31667	-22
13.32500	-24
13.33333	-25
13.34167	-26
13.35000	-25
13.35833	-23
13.36667	-21
13.37500	-18
13.38333	-17
13.39167	-17
13.40000	-18
13.40833	-21
13.41667	-23
13.42500	-25
13.43333	-25
13.44167	-22
13.45000	-19
13.45833	-17
13.46667	-16
13.47500	-18
13.48333	-20
13.49167	-22
13.50000	-23
13.50833	-25
13.51667	-25
13.52500	-25
13.53333	-24
13.54167	-23
13.55000	-25
13.55833	-28
13.56667	-32
13.57500	-35
13.58333	-37
13.59167	-37
13.60000	-33
13.60833	-27
13.61667	-20
13.62500	-14
13.63333	-10
13.64167	-9
13.65000	-11
13.65833	-13
13.66667	-16
13.67500	-19
13.68333	-22
13.69167	-24
13.70000	-26
13.70833	-27
13.71667	-26
13.72500	-24
13.73333	-20
13.74167	-16
13.75000	-13
13.75833	-12
13.76667	-12
13.77500	-14
13.78333	-15
13.79167	-17
13.80000	-17
13.80833	-18
13.81667	-19
13.82500	-21
13.83333	-23
13.84167	-24
13.85000	-23
13.85833	-22
13.86667	-20
13.87500	-18
13.88333	-18
13.89167	-19
13.90000	-19
13.90833	-20
13.91667	-20
13.92500	-20
13.93333	-22
13.94167	-23
13.95000	-24
13.95833	-23
13.96667	-20
13.97500	-16
13.98333	-12
13.99167	-9
14.00000	-10
14.00833	-13
14.01667	-17
14.02500	-22
14.03333	-26
14.04167	-30
14.05000	-33
14.05833	-34
14.06667	-34
14.07500	-32
14.08333	-29
14.09167	-25
14.10000	-23
14.10833	-22
14.11667	-20
14.12500	-18
14.13333	-16
14.14167	-16
14.15000	-17
14.15833	-19
14.16667	-21
14.17500	-22
14.18333	-22
14.19167	-21
14.20000	-21
14.20833	-21
14.21667	-20
14.22500	-18
14.23333	-17
14.24167	-18
14.25000	-21
14.25833	-24
14.26667	-28
14.27500	-31
14.28333	-33
14.29167	-33
14.30000	-33
14.30833	-34
14.31667	-35
14.32500	-36
14.33333	-38
14.34167	-38
14.35000	-38
14.35833	-37
14.36667	-34
14.37500	-30
14.38333	-24
14.39167	-18
14.40000	-12
14.40833	-8
14.41667	-7
14.42500	-10
14.43333	-14
14.44167	-17
14.45000	-19
14.45833	-19
14.46667	-18
14.47500	-15
14.48333	-14
14.49167	-14
14.50000	-14
14.50833	-16
14.51667	-17
14.52500	-17
14.53333	-17
14.54167	-16
14.55000	-15
14.55833	-15
14.56667	-17
14.57500	-19
14.58333	-22
14.59167	-24
14.60000	-23
14.60833	-20
14.61667	-16
14.62500	-13
14.63333	-11
14.64167	-12
14.65000	-14
14.65833	-16
14.66667	-17
14.67500	-17
14.68333	-16
14.69167	-15
14.70000	-14
14.70833	-14
14.71667	-16
14.72500	-19
14.73333	-22
14.74167	-23
14.75000	-23
14.75833	-22
14.76667	-21
14.77500	-19
14.78333	-17
14.79167	-15
14.80000	-13
14.80833	-10
14.81667	-8
14.82500	-7
14.83333	-6
14.84167	-7
14.85000	-8
14.85833	-11
14.86667	-14
14.87500	-17
14.88333	-20
14.89167	-21
14.90000	-21
14.90833	-20
14.91667	-18
14.92500	-16
14.93333	-15
14.94167	-14
14.95000	-15
14.95833	-16
14.96667	-18
14.97500	-19
14.98333	-21
14.99167	-22
15.00000	-22
15.00833	-21
15.01667	-21
15.02500	-21
15.03333	-21
15.04167	-21
15.05000	-21
15.05833	-21
15.06667	-21
15.07500	-22
15.08333	-24
15.09167	-26
15.10000	-27
15.10833	-27
15.11667	-26
15.12500	-22
15.13333	-18
15.14167	-16
15.15000	-16
15.15833	-20
15.16667	-26
15.17500	-32
15.18333	-36
15.19167	-38
15.20000	-37
15.20833	-36
15.21667	-34
15.22500	-34
15.23333	-34
15.24167	-33
15.25000	-33
15.25833	-32
15.26667	-33
15.27500	-36
15.28333	-40
15.29167	-44
15.30000	-46
15.30833	-45
15.31667	-42
15.32500	-39
15.33333	-37
15.34167	-36
15.35000	-36
15.35833	-36
15.36667	-34
15.37500	-32
15.38333	-31
15.39167	-30
15.40000	-28
15.40833	-26
15.41667	-23
15.42500	-19
15.43333	-16
15.44167	-15
15.45000	-16
15.45833	-18
15.46667	-20
15.47500	-21
15.48333	-20
15.49167	-17
15.50000	-14
15.50833	-13
15.51667	-12
15.52500	-13
15.53333	-16
15.54167	-19
15.55000	-24
15.55833	-28
15.56667	-32
15.57500	-36
15.58333	-38
15.59167	-37
15.60000	-34
15.60833	-28
15.61667	-23
15.62500	-19
15.63333	-16
15.64167	-15
15.65000	-16
15.65833	-16
15.66667	-18
15.67500	-20
15.68333	-24
15.69167	-27
15.70000	-31
15.70833	-33
15.71667	-34
15.72500	-32
15.73333	-29
15.74167	-27
15.75000	-25
15.75833	-22
15.76667	-20
15.77500	-20
15.78333	-20
15.79167	-22
15.80000	-24
15.80833	-26
15.81667	-25
15.82500	-23
15.83333	-20
15.84167	-18
15.85000	-17
15.85833	-18
15.86667	-18
15.87500	-19
15.88333	-21
15.89167	-24
15.90000	-27
15.90833	-31
15.91667	-35
15.92500	-37
15.93333	-38
15.94167	-38
15.95000	-36
15.95833	-35
15.96667	-33
15.97500	-32
15.98333	-33
15.99167	-34
16.00000	-35
16.00833	-36
16.01667	-33
16.02500	-29
16.03333	-24
16.04167	-20
16.05000	-17
16.05833	-16
16.06667	-17
16.07500	-19
16.08333	-21
16.09167	-23
16.10000	-24
16.10833	-23
16.11667	-22
16.12500	-21
16.13333	-21
16.14167	-22
16.15000	-22
16.15833	-22
16.16667	-21
16.17500	-20
16.18333	-18
16.19167	-18
16.20000	-18
16.20833	-18
16.21667	-20
16.22500	-21
16.23333	-22
16.24167	-23
16.25000	-22
16.25833	-22
16.26667	-22
16.27500	-23
16.28333	-25
16.29167	-27
16.30000	-29
16.30833	-30
16.31667	-32
16.32500	-34
16.33333	-36
16.34167	-37
16.35000	-36
16.35833	-34
16.36667	-31
16.37500	-29
16.38333	-27
16.39167	-26
16.40000	-24
16.40833	-21
16.41667	-20
16.42500	-20
16.43333	-22
16.44167	-25
16.45000	-27
16.45833	-28
16.46667	-27
16.47500	-25
16.48333	-21
16.49167	-17
16.50000	-14
16.50833	-14
16.51667	-17
16.52500	-23
16.53333	-30
16.54167	-34
16.55000	-36
16.55833	-36
16.56667	-34
16.57500	-32
16.58333	-30
16.59167	-29
16.60000	-28
16.60833	-26
16.61667	-24
16.62500	-21
16.63333	-18
16.64167	-16
16.65000	-15
16.65833	-14
16.66667	-14
16.67500	-13
16.68333	-9
16.69167	-5
16.70000	0
16.70833	5
16.71667	7
16.72500	5
16.73333	0
16.74167	-6
16.75000	-13
16.75833	-18
16.76667	-22
16.77500	-24
16.78333	-26
16.79167	-27
16.80000	-29
16.80833	-31
16.81667	-31
16.82500	-30
16.83333	-27
16.84167	-23
16.85000	-18
16.85833	-16
16.86667	-15
16.87500	-15
16.88333	-17
16.89167	-18
16.90000	-18
16.90833	-17
16.91667	-15
16.92500	-15
16.93333	-16
16.94167	-18
16.95000	-19
16.95833	-19
16.96667	-18
16.97500	-15
16.98333	-11
16.99167	-6
17.00000	-3
17.00833	-2
17.01667	-4
17.02500	-9
17.03333	-13
17.04167	-16
17.05000	-19
17.05833	-20
17.06667	-22
17.07500	-23
17.08333	-25
17.09167	-26
17.10000	-26
17.10833	-25
17.11667	-25
17.12500	-25
17.13333	-25
17.14167	-25
17.15000	-25
17.15833	-24
17.16667	-23
17.17500	-21
17.18333	-18
17.19167	-15
17.20000	-10
17.20833	-7
17.21667	-6
17.22500	-8
17.23333	-12
17.24167	-17
17.25000	-22
17.25833	-26
17.26667	-29
17.27500	-30
17.28333	-32
17.29167	-32
17.30000	-30
17.30833	-27
17.31667	-23
17.32500	-20
17.33333	-19
17.34167	-21
17.35000	-25
17.35833	-28
17.36667	-30
17.37500	-30
17.38333	-29
17.39167	-27
17.40000	-23
17.40833	-20
17.41667	-19
17.42500	-19
17.43333	-21
17.44167	-24
17.45000	-27
17.45833	-28
17.46667	-26
17.47500	-24
17.48333	-20
17.49167	-16
17.50000	-12
17.50833	-8
17.51667	-7
17.52500	-7
17.53333	-8
17.54167	-10
17.55000	-12
17.55833	-14
17.56667	-15
17.57500	-16
17.58333	-16
17.59167	-15
17.60000	-11
17.60833	-5
17.61667	-1
17.62500	-1
17.63333	-3
17.64167	-8
17.65000	-13
17.65833	-16
17.66667	-18
17.67500	-18
17.68333	-18
17.69167	-17
17.70000	-16
17.70833	-15
17.71667	-14
17.72500	-13
17.73333	-13
17.74167	-15
17.75000	-17
17.75833	-18
17.76667	-17
17.77500	-14
17.78333	-10
17.79167	-6
17.80000	-5
17.80833	-5
17.81667	-7
17.82500	-8
17.83333	-10
17.84167	-10
17.85000	-11
17.85833	-12
17.86667	-14
17.87500	-16
17.88333	-17
17.89167	-17
17.90000	-17
17.90833	-18
17.91667	-20
17.92500	-24
17.93333	-27
17.94167	-29
17.95000	-29
17.95833	-25
17.96667	-21
17.97500	-15
17.98333	-9
17.99167	-5
18.00000	-2
18.00833	-3
18.01667	-5
18.02500	-8
18.03333	-12
18.04167	-17
18.05000	-21
18.05833	-24
18.06667	-24
18.07500	-23
18.08333	-20
18.09167	-16
18.10000	-11
18.10833	-6
18.11667	-1
18.12500	3
18.13333	6
18.14167	6
18.15000	6
18.15833	6
18.16667	7
18.17500	5
18.18333	0
18.19167	-6
18.20000	-9
18.20833	-11
18.21667	-12
18.22500	-12
18.23333	-12
18.24167	-13
18.25000	-15
18.25833	-17
18.26667	-18
18.27500	-20
18.28333	-25
18.29167	-30
18.30000	-32
18.30833	-31
18.31667	-28
18.32500	-25
18.33333	-23
18.34167	-21
18.35000	-21
18.35833	-22
18.36667	-22
18.37500	-23
18.38333	-24
18.39167	-24
18.40000	-24
18.40833	-23
18.41667	-21
18.42500	-21
18.43333	-20
18.44167	-18
18.45000	-16
18.45833	-14
18.46667	-13
18.47500	-13
18.48333	-15
18.49167	-17
18.50000	-19
18.50833	-20
18.51667	-20
18.52500	-18
18.53333	-16
18.54167	-14
18.55000	-14
18.55833	-13
18.56667	-14
18.57500	-15
18.58333	-17
18.59167	-20
18.60000	-24
18.60833	-28
18.61667	-32
18.62500	-35
18.63333	-36
18.64167	-36
18.65000	-33
18.65833	-28
18.66667	-22
18.67500	-18
18.68333	-15
18.69167	-14
18.70000	-14
18.70833	-14
18.71667	-14
18.72500	-12
18.73333	-10
18.74167	-9
18.75000	-11
18.75833	-14
18.76667	-19
18.77500	-23
18.78333	-25
18.79167	-26
18.80000	-25
18.80833	-24
18.81667	-22
18.82500	-21
18.83333	-20
18.84167	-20
18.85000	-19
18.85833	-20
18.86667	-21
18.87500	-22
18.88333	-23
18.89167	-24
18.90000	-23
18.90833	-21
18.91667	-18
18.92500	-15
18.93333	-13
18.94167	-12
18.95000	-14
18.95833	-15
18.96667	-15
18.97500	-13
18.98333	-10
18.99167	-6
19.00000	-2
19.00833	1
19.01667	1
19.02500	-3
19.03333	-8
19.04167	-13
19.05000	-15
19.05833	-14
19.06667	-11
19.07500	-8
19.08333	-7
19.09167	-8
19.10000	-10
19.10833	-12
19.11667	-14
19.12500	-16
19.13333	-17
19.14167	-18
19.15000	-20
19.15833	-21
19.16667	-23
19.17500	-24
19.18333	-25
19.19167	-27
19.20000	-28
19.20833	-28
19.21667	-26
19.22500	-23
19.23333	-19
19.24167	-17
19.25000	-16
19.25833	-17
19.26667	-18
19.27500	-19
19.28333	-20
19.29167	-21
19.30000	-23
19.30833	-25
19.31667	-27
19.32500	-27
19.33333	-24
19.34167	-20
19.35000	-16
19.35833	-12
19.36667	-8
19.37500	-5
19.38333	-2
19.39167	1
19.40000	1
19.40833	-1
19.41667	-6
19.42500	-12
19.43333	-16
19.44167	-17
19.45000	-16
19.45833	-13
19.46667	-10
19.47500	-8
19.48333	-6
19.49167	-6
19.50000	-5
19.50833	-5
19.51667	-3
19.52500	0
19.53333	3
19.54167	4
19.55000	4
19.55833	2
19.56667	0
19.57500	-2
19.58333	-5
19.59167	-7
19.60000	-8
19.60833	-9
19.61667	-8
19.62500	-6
19.63333	-4
19.64167	-2
19.65000	-1
19.65833	-1
19.66667	-3
19.67500	-5
19.68333	-7
19.69167	-8
19.70000	-7
19.70833	-5
19.71667	-3
19.72500	-3
19.73333	-3
19.74167	-3
19.75000	-4
19.75833	-4
19.76667	-5
19.77500	-5
19.78333	-5
19.79167	-3
19.80000	0
19.80833	3
19.81667	4
19.82500	5
19.83333	4
19.84167	4
19.85000	6
19.85833	8
19.86667	11
19.87500	14
19.88333	17
19.89167	20
19.90000	23
19.90833	25
19.91667	28
19.92500	31
19.93333	34
19.94167	39
19.95000	44
19.95833	51
19.96667	58
19.97500	65
19.98333	70
19.99167	74
20.00000	75
20.00833	75
20.01667	75
20.02500	76
20.03333	79
20.04167	82
20.05000	86
20.05833	92
20.06667	99
20.07500	107
20.08333	116
20.09167	123
20.10000	127
20.10833	130
20.11667	133
20.12500	138
20.13333	144
20.14167	149
20.15000	154
20.15833	156
20.16667	156
20.17500	159
20.18333	165
20.19167	175
20.20000	187
20.20833	199
20.21667	209
20.22500	217
20.23333	224
20.24167	232
20.25000	239
20.25833	246
20.26667	253
20.27500	259
20.28333	265
20.29167	272
20.30000	279
20.30833	287
20.31667	295
20.32500	303
20.33333	312
20.34167	321
20.35000	330
20.35833	338
20.36667	344
20.37500	349
20.38333	353
20.39167	358
20.40000	364
20.40833	371
20.41667	378
20.42500	387
20.43333	395
20.44167	403
20.45000	411
20.45833	418
20.46667	424
20.47500	428
20.48333	431
20.49167	434
20.50000	435
20.50833	435
20.51667	435
20.52500	436
20.53333	439
20.54167	444
20.55000	449
20.55833	454
20.56667	458
20.57500	461
20.58333	465
20.59167	469
20.60000	472
20.60833	474
20.61667	475
20.62500	474
20.63333	471
20.64167	467
20.65000	464
20.65833	462
20.66667	464
20.67500	468
20.68333	472
20.69167	475
20.70000	473
20.70833	469
20.71667	463
20.72500	457
20.73333	450
20.74167	444
20.75000	438
20.75833	432
20.76667	427
20.77500	423
20.78333	421
20.79167	420
20.80000	421
20.80833	423
20.81667	423
20.82500	421
20.83333	416
20.84167	408
20.85000	398
20.85833	389
20.86667	380
20.87500	372
20.88333	365
20.89167	359
20.90000	354
20.90833	348
20.91667	342
20.92500	334
20.93333	326
20.94167	319
20.95000	313
20.95833	308
20.96667	304
20.97500	299
20.98333	292
20.99167	285
21.00000	279
21.00833	275
21.01667	271
21.02500	267
21.03333	262
21.04167	255
21.05000	248
21.05833	241
21.06667	234
21.07500	228
21.08333	221
21.09167	214
21.10000	205
21.10833	196
21.11667	188
21.12500	181
21.13333	175
21.14167	169
21.15000	164
21.15833	159
21.16667	156
21.17500	154
21.18333	153
21.19167	151
21.20000	146
21.20833	139
21.21667	132
21.22500	126
21.23333	122
21.24167	122
21.25000	125
21.25833	128
21.26667	131
21.27500	131
21.28333	126
21.29167	119
21.30000	112
21.30833	106
21.31667	102
21.32500	98
21.33333	95
21.34167	90
21.35000	85
21.35833	82
21.36667	80
21.37500	80
21.38333	80
21.39167	81
21.40000	82
21.40833	82
21.41667	82
21.42500	80
21.43333	78
21.44167	76
21.45000	75
21.45833	74
21.46667	72
21.47500	70
21.48333	67
21.49167	65
21.50000	65
21.50833	68
21.51667	70
21.52500	71
21.53333	70
21.54167	66
21.55000	61
21.55833	57
21.56667	54
21.57500	52
21.58333	49
21.59167	47
21.60000	45
21.60833	43
21.61667	42
21.62500	42
21.63333	44
21.64167	44
21.65000	43
21.65833	41
21.66667	38
21.67500	36
21.68333	36
21.69167	37
21.70000	39
21.70833	40
21.71667	40
21.72500	37
21.73333	34
21.74167	30
21.75000	28
21.75833	28
21.76667	30
21.77500	32
21.78333	33
21.79167	31
21.80000	29
21.80833	28
21.81667	27
21.82500	28
21.83333	28
21.84167	26
21.85000	24
21.85833	23
21.86667	23
21.87500	24
21.88333	25
21.89167	26
21.90000	26
21.90833	25
21.91667	25
21.92500	26
21.93333	28
21.94167	30
21.95000	32
21.95833	32
21.96667	31
21.97500	29
21.98333	28
21.99167	29
22.00000	32
22.00833	36
22.01667	39
22.02500	41
22.03333	41
22.04167	38
22.05000	35
22.05833	32
22.06667	30
22.07500	28
22.08333	25
22.09167	22
22.10000	20
22.10833	20
22.11667	22
22.12500	26
22.13333	30
22.14167	31
22.15000	31
22.15833	31
22.16667	30
22.17500	29
22.18333	29
22.19167	31
22.20000	36
22.20833	44
22.21667	51
22.22500	57
22.23333	60
22.24167	59
22.25000	55
22.25833	50
22.26667	44
22.27500	38
22.28333	32
22.29167	28
22.30000	25
22.30833	24
22.31667	23
22.32500	23
22.33333	22
22.34167	23
22.35000	24
22.35833	25
22.36667	26
22.37500	26
22.38333	26
22.39167	26
22.40000	25
22.40833	23
22.41667	21
22.42500	20
22.43333	20
22.44167	22
22.45000	25
22.45833	27
22.46667	26
22.47500	24
22.48333	21
22.49167	19
22.50000	16
22.50833	13
22.51667	10
22.52500	8
22.53333	7
22.54167	7
22.55000	10
22.55833	12
22.56667	14
22.57500	16
22.58333	18
22.59167	18
22.60000	18
22.60833	16
22.61667	14
22.62500	12
22.63333	10
22.64167	12
22.65000	15
22.65833	19
22.66667	24
22.67500	26
22.68333	25
22.69167	23
22.70000	20
22.70833	18
22.71667	17
22.72500	19
22.73333	20
22.74167	19
22.75000	17
22.75833	14
22.76667	11
22.77500	10
22.78333	11
22.79167	12
22.80000	11
22.80833	9
22.81667	7
22.82500	7
22.83333	8
22.84167	10
22.85000	12
22.85833	13
22.86667	13
22.87500	13
22.88333	14
22.89167	14
22.90000	15
22.90833	16
22.91667	16
22.92500	17
22.93333	19
22.94167	23
22.95000	27
22.95833	30
22.96667	32
22.97500	32
22.98333	30
22.99167	26
23.00000	23
23.00833	21
23.01667	20
23.02500	22
23.03333	25
23.04167	27
23.05000	27
23.05833	25
23.06667	21
23.07500	16
23.08333	13
23.09167	11
23.10000	10
23.10833	11
23.11667	13
23.12500	17
23.13333	21
23.14167	26
23.15000	31
23.15833	33
23.16667	34
23.17500	32
23.18333	29
23.19167	26
23.20000	24
23.20833	24
23.21667	26
23.22500	29
23.23333	30
23.24167	28
23.25000	25
23.25833	24
23.26667	24
23.27500	25
23.28333	26
23.29167	25
23.30000	23
23.30833	22
23.31667	23
23.32500	25
23.33333	27
23.34167	28
23.35000	28
23.35833	28
23.36667	28
23.37500	29
23.38333	32
23.39167	35
23.40000	36
23.40833	34
23.41667	31
23.42500	27
23.43333	24
23.44167	23
23.45000	24
23.45833	28
23.46667	32
23.47500	36
23.48333	38
23.49167	37
23.50000	35
23.50833	32
23.51667	29
23.52500	29
23.53333	29
23.54167	30
23.55000	31
23.55833	31
23.56667	29
23.57500	27
23.58333	24
23.59167	23
23.60000	23
23.60833	25
23.61667	27
23.62500	29
23.63333	30
23.64167	28
23.65000	22
23.65833	14
23.66667	7
23.67500	1
23.68333	-1
23.69167	-0
23.70000	3
23.70833	8
23.71667	12
23.72500	16
23.73333	18
23.74167	20
23.75000	20
23.75833	22
23.76667	26
23.77500	29
23.78333	32
23.79167	33
23.80000	31
23.80833	27
23.81667	24
23.82500	21
23.83333	18
23.84167	16
23.85000	14
23.85833	13
23.86667	11
23.87500	11
23.88333	14
23.89167	17
23.90000	18
23.90833	17
23.91667	14
23.92500	9
23.93333	5
23.94167	4
23.95000	6
23.95833	10
23.96667	16
23.97500	21
23.98333	24
23.99167	25
24.00000	24
24.00833	23
24.01667	22
24.02500	20
24.03333	20
24.04167	20
24.05000	23
24.05833	26
24.06667	28
24.07500	29
24.08333	29
24.09167	27
24.10000	27
24.10833	28
24.11667	30
24.12500	33
24.13333	36
24.14167	40
24.15000	45
24.15833	47
24.16667	47
24.17500	44
24.18333	38
24.19167	33
24.20000	30
24.20833	28
24.21667	29
24.22500	31
24.23333	34
24.24167	37
24.25000	40
24.25833	43
24.26667	46
24.27500	48
24.28333	48
24.29167	47
24.30000	46
24.30833	46
24.31667	48
24.32500	49
24.33333	51
24.34167	50
24.35000	49
24.35833	46
24.36667	43
24.37500	41
24.38333	41
24.39167	42
24.40000	43
24.40833	45
24.41667	45
24.42500	43
24.43333	42
24.44167	43
24.45000	46
24.45833	51
24.46667	56
24.47500	60
24.48333	59
24.49167	55
24.50000	51
24.50833	47
24.51667	44
24.52500	43
24.53333	43
24.54167	43
24.55000	43
24.55833	44
24.56667	44
24.57500	45
24.58333	46
24.59167	47
24.60000	48
24.60833	49
24.61667	50
24.62500	51
24.63333	52
24.64167	51
24.65000	50
24.65833	51
24.66667	53
24.67500	55
24.68333	55
24.69167	53
24.70000	51
24.70833	50
24.71667	52
24.72500	56
24.73333	60
24.74167	60
24.75000	59
24.75833	57
24.76667	55
24.77500	55
24.78333	57
24.79167	60
24.80000	61
24.80833	60
24.81667	58
24.82500	55
24.83333	50
24.84167	46
24.85000	42
24.85833	40
24.86667	40
24.87500	41
24.88333	44
24.89167	48
24.90000	51
24.90833	54
24.91667	56
24.92500	57
24.93333	57
24.94167	55
24.95000	51
24.95833	46
24.96667	41
24.97500	37
24.98333	33
24.99167	31
25.00000	31
25.00833	33
25.01667	35
25.02500	35
25.03333	35
25.04167	32
25.05000	28
25.05833	27
25.06667	28
25.07500	31
25.08333	34
25.09167	36
25.10000	36
25.10833	34
25.11667	32
25.12500	31
25.13333	30
25.14167	29
25.15000	28
25.15833	26
25.16667	23
25.17500	21
25.18333	20
25.19167	20
25.20000	19
25.20833	18
25.21667	16
25.22500	15
25.23333	16
25.24167	18
25.25000	20
25.25833	21
25.26667	20
25.27500	17
25.28333	14
25.29167	12
25.30000	11
25.30833	11
25.31667	12
25.32500	13
25.33333	14
25.34167	17
25.35000	19
25.35833	22
25.36667	25
25.37500	27
25.38333	29
25.39167	29
25.40000	29
25.40833	29
25.41667	29
25.42500	30
25.43333	30
25.44167	30
25.45000	30
25.45833	29
25.46667	27
25.47500	27
25.48333	27
25.49167	28
25.50000	28
25.50833	27
25.51667	24
25.52500	22
25.53333	19
25.54167	18
25.55000	16
25.55833	14
25.56667	11
25.57500	10
25.58333	12
25.59167	16
25.60000	22
25.60833	29
25.61667	35
25.62500	39
25.63333	39
25.64167	36
25.65000	31
25.65833	26
25.66667	20
25.67500	16
25.68333	14
25.69167	12
25.70000	11
25.70833	9
25.71667	8
25.72500	7
25.73333	7
25.74167	8
25.75000	9
25.75833	10
25.76667	12
25.77500	15
25.78333	20
25.79167	24
25.80000	28
25.80833	29
25.81667	29
25.82500	26
25.83333	22
25.84167	18
25.85000	14
25.85833	11
25.86667	9
25.87500	9
25.88333	11
25.89167	14
25.90000	17
25.90833	20
25.91667	21
25.92500	21
25.93333	19
25.94167	17
25.95000	15
25.95833	14
25.96667	13
25.97500	13
25.98333	13
25.99167	14
26.00000	16
26.00833	18
26.01667	22
26.02500	26
26.03333	29
26.04167	30
26.05000	29
26.05833	28
26.06667	26
26.07500	26
26.08333	26
26.09167	25
26.10000	22
26.10833	17
26.11667	14
26.12500	13
26.13333	15
26.14167	17
26.15000	19
26.15833	21
26.16667	21
26.17500	20
26.18333	18
26.19167	15
26.20000	13
26.20833	11
26.21667	10
26.22500	11
26.23333	13
26.24167	16
26.25000	19
26.25833	24
26.26667	28
26.27500	31
26.28333	32
26.29167	31
26.30000	29
26.30833	27
26.31667	25
26.32500	24
26.33333	24
26.34167	23
26.35000	23
26.35833	23
26.36667	23
26.37500	23
26.38333	23
26.39167	20
26.40000	16
26.40833	10
26.41667	6
26.42500	5
26.43333	7
26.44167	11
26.45000	16
26.45833	19
26.46667	21
26.47500	23
26.48333	25
26.49167	27
26.50000	29
26.50833	29
26.51667	28
26.52500	27
26.53333	26
26.54167	24
26.55000	22
26.55833	18
26.56667	14
26.57500	12
26.58333	13
26.59167	15
26.60000	17
26.60833	20
26.61667	23
26.62500	26
26.63333	28
26.64167	30
26.65000	31
26.65833	32
26.66667	33
26.67500	33
26.68333	32
26.69167	29
26.70000	26
26.70833	23
26.71667	21
26.72500	20
26.73333	21
26.74167	22
26.75000	25
26.75833	27
26.76667	28
26.77500	29
26.78333	27
26.79167	25
26.80000	23
26.80833	23
26.81667	24
26.82500	24
26.83333	23
26.84167	23
26.85000	25
26.85833	28
26.86667	31
26.87500	34
26.88333	36
26.89167	37
26.90000	37
26.90833	36
26.91667	36
26.92500	37
26.93333	38
26.94167	38
26.95000	39
26.95833	40
26.96667	39
26.97500	37
26.98333	35
26.99167	33
27.00000	30
27.00833	28
27.01667	27
27.02500	27
27.03333	28
27.04167	29
27.05000	30
27.05833	28
27.06667	23
27.07500	17
27.08333	10
27.09167	5
27.10000	3
27.10833	3
27.11667	4
27.12500	5
27.13333	5
27.14167	5
27.15000	4
27.15833	4
27.16667	6
27.17500	10
27.18333	16
27.19167	23
27.20000	29
27.20833	32
27.21667	33
27.22500	30
27.23333	26
27.24167	22
27.25000	18
27.25833	15
27.26667	12
27.27500	13
27.28333	16
27.29167	21
27.30000	27
27.30833	33
27.31667	37
27.32500	38
27.33333	38
27.34167	37
27.35000	35
27.35833	32
27.36667	28
27.37500	25
27.38333	22
27.39167	20
27.40000	20
27.40833	22
27.41667	23
27.42500	22
27.43333	21
27.44167	20
27.45000	21
27.45833	22
27.46667	23
27.47500	23
27.48333	22
27.49167	20
27.50000	20
27.50833	21
27.51667	24
27.52500	26
27.53333	28
27.54167	30
27.55000	30
27.55833	30
27.56667	28
27.57500	27
27.58333	25
27.59167	23
27.60000	21
27.60833	19
27.61667	18
27.62500	19
27.63333	21
27.64167	23
27.65000	24
27.65833	23
27.66667	21
27.67500	19
27.68333	19
27.69167	20
27.70000	22
27.70833	23
27.71667	24
27.72500	25
27.73333	26
27.74167	27
27.75000	28
27.75833	29
27.76667	29
27.77500	29
27.78333	31
27.79167	32
27.80000	31
27.80833	27
27.81667	23
27.82500	20
27.83333	18
27.84167	18
27.85000	20
27.85833	23
27.86667	25
27.87500	26
27.88333	28
27.89167	30
27.90000	32
27.90833	34
27.91667	35
27.92500	36
27.93333	36
27.94167	35
27.95000	33
27.95833	32
27.96667	31
27.97500	31
27.98333	34
27.99167	38
28.00000	40
28.00833	39
28.01667	36
28.02500	32
28.03333	29
28.04167	28
28.05000	29
28.05833	30
28.06667	32
28.07500	33
28.08333	35
28.09167	36
28.10000	37
28.10833	37
28.11667	37
28.12500	36
28.13333	35
28.14167	35
28.15000	35
28.15833	37
28.16667	38
28.17500	40
28.18333	43
28.19167	46
28.20000	50
28.20833	54
28.21667	55
28.22500	52
28.23333	48
28.24167	43
28.25000	38
28.25833	35
28.26667	33
28.27500	33
28.28333	32
28.29167	30
28.30000	29
28.30833	27
28.31667	25
28.32500	26
28.33333	28
28.34167	30
28.35000	32
28.35833	34
28.36667	38
28.37500	41
28.38333	43
28.39167	45
28.40000	45
28.40833	44
28.41667	43
28.42500	41
28.43333	39
28.44167	36
28.45000	34
28.45833	34
28.46667	36
28.47500	40
28.48333	43
28.49167	47
28.50000	49
28.50833	49
28.51667	50
28.52500	50
28.53333	52
28.54167	55
28.55000	57
28.55833	58
28.56667	57
28.57500	55
28.58333	52
28.59167	50
28.60000	49
28.60833	51
28.61667	53
28.62500	54
28.63333	54
28.64167	52
28.65000	49
28.65833	45
28.66667	41
28.67500	38
28.68333	35
28.69167	34
28.70000	33
28.70833	33
28.71667	33
28.72500	35
28.73333	36
28.74167	38
28.75000	39
28.75833	40
28.76667	41
28.77500	40
28.78333	40
28.79167	40
28.80000	42
28.80833	45
28.81667	47
28.82500	47
28.83333	47
28.84167	47
28.85000	47
28.85833	48
28.86667	49
28.87500	49
28.88333	48
28.89167	45
28.90000	42
28.90833	39
28.91667	36
28.92500	34
28.93333	33
28.94167	33
28.95000	35
28.95833	37
28.96667	39
28.97500	41
28.98333	42
28.99167	43
29.00000	43
29.00833	42
29.01667	40
29.02500	37
29.03333	34
29.04167	33
29.05000	35
29.05833	38
29.06667	42
29.07500	45
29.08333	45
29.09167	44
29.10000	42
29.10833	39
29.11667	37
29.12500	34
29.13333	32
29.14167	30
29.15000	28
29.15833	28
29.16667	31
29.17500	33
29.18333	35
29.19167	35
29.20000	33
29.20833	31
29.21667	31
29.22500	33
29.23333	37
29.24167	43
29.25000	48
29.25833	51
29.26667	51
29.27500	49
29.28333	48
29.29167	47
29.30000	47
29.30833	48
29.31667	49
29.32500	50
29.33333	52
29.34167	54
29.35000	56
29.35833	57
29.36667	56
29.37500	53
29.38333	50
29.39167	47
29.40000	46
29.40833	47
29.41667	48
29.42500	49
29.43333	50
29.44167	50
29.45000	49
29.45833	49
29.46667	52
29.47500	56
29.48333	61
29.49167	67
29.50000	71
29.50833	74
29.51667	75
29.52500	75
29.53333	73
29.54167	72
29.55000	71
29.55833	69
29.56667	67
29.57500	66
29.58333	67
29.59167	71
29.60000	76
29.60833	81
29.61667	83
29.62500	83
29.63333	82
29.64167	80
29.65000	79
29.65833	79
29.66667	80
29.67500	82
29.68333	87
29.69167	92
29.70000	98
29.70833	104
29.71667	108
29.72500	110
29.73333	113
29.74167	115
29.75000	118
29.75833	120
29.76667	121
29.77500	121
29.78333	122
29.79167	124
29.80000	128
29.80833	134
29.81667	143
29.82500	154
29.83333	165
29.84167	175
29.85000	182
29.85833	187
29.86667	190
29.87500	193
29.88333	199
29.89167	205
29.90000	213
29.90833	220
29.91667	226
29.92500	232
29.93333	239
29.94167	248
29.95000	259
29.95833	271
29.96667	284
29.97500	297
29.98333	309
29.99167	321
30.00000	333
30.00833	346
30.01667	359
30.02500	372
30.03333	385
30.04167	398
30.05000	412
30.05833	427
30.06667	443
30.07500	462
30.08333	483
30.09167	505
30.10000	525
30.10833	546
30.11667	566
30.12500	587
30.13333	610
30.14167	636
30.15000	664
30.15833	693
30.16667	722
30.17500	750
30.18333	777
30.19167	804
30.20000	832
30.20833	863
30.21667	896
30.22500	932
30.23333	970
30.24167	1010
30.25000	1050
30.25833	1090
30.26667	1130
30.27500	1170
30.28333	1211
30.29167	1253
30.30000	1297
30.30833	1343
30.31667	1388
30.32500	1434
30.33333	1478
30.34167	1523
30.35000	1567
30.35833	1614
30.36667	1663
30.37500	1714
30.38333	1767
30.39167	1822
30.40000	1878
30.40833	1936
30.41667	1993
30.42500	2050
30.43333	2105
30.44167	2161
30.45000	2218
30.45833	2277
30.46667	2340
30.47500	2402
30.48333	2465
30.49167	2525
30.50000	2584
30.50833	2642
30.51667	2700
30.52500	2759
30.53333	2818
30.54167	2879
30.55000	2939
30.55833	2998
30.56667	3055
30.57500	3111
30.58333	3169
30.59167	3226
30.60000	3284
30.60833	3341
30.61667	3396
30.62500	3450
30.63333	3502
30.64167	3555
30.65000	3607
30.65833	3658
30.66667	3709
30.67500	3757
30.68333	3804
30.69167	3849
30.70000	3893
30.70833	3936
30.71667	3975
30.72500	4013
30.73333	4050
30.74167	4087
30.75000	4124
30.75833	4161
30.76667	4199
30.77500	4234
30.78333	4265
30.79167	4294
30.80000	4321
30.80833	4345
30.81667	4367
30.82500	4386
30.83333	4401
30.84167	4413
30.85000	4422
30.85833	4431
30.86667	4438
30.87500	4444
30.88333	4447
30.89167	4447
30.90000	4446
30.90833	4443
30.91667	4438
30.92500	4432
30.93333	4426
30.94167	4419
30.95000	4412
30.95833	4403
30.96667	4392
30.97500	4379
30.98333	4364
30.99167	4348
31.00000	4331
31.00833	4313
31.01667	4292
31.02500	4268
31.03333	4242
31.04167	4215
31.05000	4187
31.05833	4157
31.06667	4124
31.07500	4090
31.08333	4053
31.09167	4016
31.10000	3979
31.10833	3941
31.11667	3902
31.12500	3859
31.13333	3816
31.14167	3774
31.15000	3732
31.15833	3691
31.16667	3650
31.17500	3609
31.18333	3566
31.19167	3523
31.20000	3478
31.20833	3433
31.21667	3388
31.22500	3342
31.23333	3297
31.24167	3250
31.25000	3203
31.25833	3155
31.26667	3106
31.27500	3059
31.28333	3013
31.29167	2970
31.30000	2928
31.30833	2887
31.31667	2846
31.32500	2803
31.33333	2761
31.34167	2716
31.35000	2671
31.35833	2626
31.36667	2579
31.37500	2533
31.38333	2487
31.39167	2443
31.40000	2402
31.40833	2362
31.41667	2324
31.42500	2286
31.43333	2249
31.44167	2212
31.45000	2175
31.45833	2139
31.46667	2104
31.47500	2071
31.48333	2037
31.49167	2005
31.50000	1973
31.50833	1940
31.51667	1909
31.52500	1879
31.53333	1852
31.54167	1826
31.55000	1801
31.55833	1775
31.56667	1749
31.57500	1723
31.58333	1697
31.59167	1671
31.60000	1645
31.60833	1619
31.61667	1594
31.62500	1569
31.63333	1546
31.64167	1525
31.65000	1506
31.65833	1488
31.66667	1469
31.67500	1451
31.68333	1433
31.69167	1415
31.70000	1399
31.70833	1383
31.71667	1367
31.72500	1349
31.73333	1331
31.74167	1314
31.75000	1299
31.75833	1284
31.76667	1270
31.77500	1256
31.78333	1241
31.79167	1228
31.80000	1217
31.80833	1206
31.81667	1195
31.82500	1183
31.83333	1171
31.84167	1159
31.85000	1147
31.85833	1137
31.86667	1129
31.87500	1121
31.88333	1112
31.89167	1103
31.90000	1096
31.90833	1091
31.91667	1085
31.92500	1080
31.93333	1074
31.94167	1067
31.95000	1057
31.95833	1046
31.96667	1036
31.97500	1027
31.98333	1019
31.99167	1012
32.00000	1006
32.00833	999
32.01667	991
32.02500	982
32.03333	973
32.04167	967
32.05000	962
32.05833	962
32.06667	963
32.07500	966
32.08333	967
32.09167	967
32.10000	967
32.10833	966
32.11667	966
32.12500	966
32.13333	966
32.14167	963
32.15000	958
32.15833	953
32.16667	948
32.17500	947
32.18333	949
32.19167	952
32.20000	957
32.20833	962
32.21667	966
32.22500	970
32.23333	973
32.24167	975
32.25000	977
32.25833	979
32.26667	983
32.27500	987
32.28333	990
32.29167	994
32.30000	997
32.30833	1001
32.31667	1006
32.32500	1012
32.33333	1019
32.34167	1026
32.35000	1034
32.35833	1042
32.36667	1052
32.37500	1062
32.38333	1075
32.39167	1089
32.40000	1102
32.40833	1112
32.41667	1121
32.42500	1129
32.43333	1138
32.44167	1150
32.45000	1165
32.45833	1184
32.46667	1207
32.47500	1230
32.48333	1254
32.49167	1280
32.50000	1308
32.50833	1335
32.51667	1363
32.52500	1393
32.53333	1425
32.54167	1459
32.55000	1497
32.55833	1538
32.56667	1580
32.57500	1622
32.58333	1667
32.59167	1714
32.60000	1763
32.60833	1816
32.61667	1871
32.62500	1929
32.63333	1989
32.64167	2053
32.65000	2120
32.65833	2191
32.66667	2267
32.67500	2346
32.68333	2432
32.69167	2522
32.70000	2616
32.70833	2715
32.71667	2817
32.72500	2931
32.73333	3057
32.74167	3184
32.75000	3307
32.75833	3432
32.76667	3564
32.77500	3701
32.78333	3849
32.79167	4001
32.80000	4158
32.80833	4321
32.81667	4487
32.82500	4664
32.83333	4843
32.84167	5032
32.85000	5227
32.85833	5427
32.86667	5635
32.87500	5845
32.88333	6066
32.89167	6289
32.90000	6519
32.90833	6757
32.91667	6997
32.92500	7251
32.93333	7506
32.94167	7770
32.95000	8037
32.95833	8306
32.96667	8583
32.97500	8857
32.98333	9139
32.99167	9420
33.00000	9704
33.00833	9996
33.01667	10288
33.02500	10594
33.03333	10898
33.04167	11209
33.05000	11521
33.05833	11832
33.06667	12151
33.07500	12465
33.08333	12786
33.09167	13101
33.10000	13414
33.10833	13727
33.11667	14031
33.12500	14337
33.13333	14636
33.14167	14939
33.15000	15243
33.15833	15546
33.16667	15856
33.17500	16157
33.18333	16460
33.19167	16756
33.20000	17046
33.20833	17335
33.21667	17613
33.22500	17892
33.23333	18160
33.24167	18427
33.25000	18690
33.25833	18945
33.26667	19200
33.27500	19443
33.28333	19687
33.29167	19921
33.30000	20149
33.30833	20372
33.31667	20582
33.32500	20789
33.33333	20986
33.34167	21179
33.35000	21366
33.35833	21543
33.36667	21714
33.37500	21872
33.38333	22023
33.39167	22162
33.40000	22293
33.40833	22417
33.41667	22532
33.42500	22643
33.43333	22743
33.44167	22833
33.45000	22913
33.45833	22982
33.46667	23042
33.47500	23092
33.48333	23136
33.49167	23172
33.50000	23198
33.50833	23215
33.51667	23221
33.52500	23218
33.53333	23204
33.54167	23180
33.55000	23146
33.55833	23103
33.56667	23051
33.57500	22990
33.58333	22919
33.59167	22840
33.60000	22752
33.60833	22655
33.61667	22550
33.62500	22434
33.63333	22310
33.64167	22174
33.65000	22028
33.65833	21875
33.66667	21710
33.67500	21544
33.68333	21367
33.69167	21187
33.70000	20998
33.70833	20801
33.71667	20599
33.72500	20385
33.73333	20169
33.74167	19943
33.75000	19712
33.75833	19476
33.76667	19230
33.77500	18984
33.78333	18729
33.79167	18474
33.80000	18217
33.80833	17953
33.81667	17690
33.82500	17416
33.83333	17145
33.84167	16867
33.85000	16589
33.85833	16313
33.86667	16031
33.87500	15754
33.88333	15468
33.89167	15183
33.90000	14897
33.90833	14606
33.91667	14320
33.92500	14028
33.93333	13743
33.94167	13453
33.95000	13166
33.95833	12883
33.96667	12596
33.97500	12318
33.98333	12036
33.99167	11759
34.00000	11481
34.00833	11203
34.01667	10932
34.02500	10657
34.03333	10392
34.04167	10129
34.05000	9869
34.05833	9617
34.06667	9364
34.07500	9119
34.08333	8871
34.09167	8629
34.10000	8391
34.10833	8155
34.11667	7928
34.12500	7700
34.13333	7482
34.14167	7268
34.15000	7059
34.15833	6857
34.16667	6655
34.17500	6460
34.18333	6264
34.19167	6074
34.20000	5888
34.20833	5706
34.21667	5531
34.22500	5357
34.23333	5191
34.24167	5026
34.25000	4867
34.25833	4716
34.26667	4568
34.27500	4428
34.28333	4288
34.29167	4152
34.30000	4017
34.30833	3884
34.31667	3757
34.32500	3632
34.33333	3514
34.34167	3400
34.35000	3292
34.35833	3188
34.36667	3086
34.37500	2989
34.38333	2892
34.39167	2800
34.40000	2712
34.40833	2625
34.41667	2543
34.42500	2461
34.43333	2384
34.44167	2308
34.45000	2234
34.45833	2163
34.46667	2092
34.47500	2023
34.48333	1955
34.49167	1891
34.50000	1833
34.50833	1778
34.51667	1727
34.52500	1677
34.53333	1628
34.54167	1576
34.55000	1525
34.55833	1477
34.56667	1430
34.57500	1387
34.58333	1346
34.59167	1307
34.60000	1268
34.60833	1230
34.61667	1193
34.62500	1158
34.63333	1126
34.64167	1096
34.65000	1069
34.65833	1043
34.66667	1016
34.67500	991
34.68333	965
34.69167	941
34.70000	920
34.70833	901
34.71667	882
34.72500	862
34.73333	841
34.74167	818
34.75000	795
34.75833	774
34.76667	755
34.77500	736
34.78333	717
34.79167	700
34.80000	683
34.80833	667
34.81667	654
34.82500	643
34.83333	632
34.84167	620
34.85000	608
34.85833	597
34.86667	588
34.87500	580
34.88333	573
34.89167	568
34.90000	562
34.90833	556
34.91667	549
34.92500	540
34.93333	530
34.94167	520
34.95000	510
34.95833	499
34.96667	488
34.97500	477
34.98333	466
34.99167	457
35.00000	449
35.00833	442
35.01667	437
35.02500	432
35.03333	427
35.04167	424
35.05000	421
35.05833	418
35.06667	415
35.07500	412
35.08333	408
35.09167	403
35.10000	397
35.10833	390
35.11667	381
35.12500	372
35.13333	364
35.14167	359
35.15000	356
35.15833	355
35.16667	354
35.17500	355
35.18333	355
35.19167	353
35.20000	349
35.20833	344
35.21667	340
35.22500	336
35.23333	333
35.24167	332
35.25000	331
35.25833	328
35.26667	323
35.27500	316
35.28333	310
35.29167	307
35.30000	306
35.30833	308
35.31667	310
35.32500	309
35.33333	305
35.34167	297
35.35000	287
35.35833	278
35.36667	270
35.37500	266
35.38333	265
35.39167	267
35.40000	271
35.40833	275
35.41667	278
35.42500	280
35.43333	281
35.44167	283
35.45000	284
35.45833	284
35.46667	282
35.47500	279
35.48333	276
35.49167	273
35.50000	272
35.50833	271
35.51667	268
35.52500	264
35.53333	257
35.54167	249
35.55000	242
35.55833	237
35.56667	234
35.57500	234
35.58333	235
35.59167	235
35.60000	235
35.60833	234
35.61667	232
35.62500	230
35.63333	228
35.64167	225
35.65000	224
35.65833	225
35.66667	229
35.67500	234
35.68333	239
35.69167	242
35.70000	243
35.70833	241
35.71667	238
35.72500	235
35.73333	233
35.74167	231
35.75000	230
35.75833	229
35.76667	228
35.77500	226
35.78333	224
35.79167	222
35.80000	219
35.80833	218
35.81667	216
35.82500	213
35.83333	210
35.84167	209
35.85000	208
35.85833	208
35.86667	210
35.87500	211
35.88333	210
35.89167	207
35.90000	205
35.90833	202
35.91667	201
35.92500	202
35.93333	204
35.94167	205
35.95000	207
35.95833	207
35.96667	206
35.97500	204
35.98333	201
35.99167	198
36.00000	196
36.00833	194
36.01667	193
36.02500	194
36.03333	195
36.04167	199
36.05000	202
36.05833	203
36.06667	201
36.07500	197
36.08333	190
36.09167	184
36.10000	180
36.10833	178
36.11667	179
36.12500	182
36.13333	186
36.14167	188
36.15000	188
36.15833	186
36.16667	184
36.17500	183
36.18333	183
36.19167	184
36.20000	184
36.20833	183
36.21667	180
36.22500	177
36.23333	173
36.24167	169
36.25000	166
36.25833	164
36.26667	163
36.27500	163
36.28333	166
36.29167	171
36.30000	177
36.30833	182
36.31667	183
36.32500	179
36.33333	174
36.34167	169
36.35000	164
36.35833	161
36.36667	160
36.37500	160
36.38333	159
36.39167	157
36.40000	156
36.40833	154
36.41667	153
36.42500	153
36.43333	154
36.44167	155
36.45000	157
36.45833	158
36.46667	160
36.47500	161
36.48333	162
36.49167	162
36.50000	162
36.50833	162
36.51667	164
36.52500	165
36.53333	167
36.54167	168
36.55000	167
36.55833	164
36.56667	161
36.57500	157
36.58333	155
36.59167	153
36.60000	152
36.60833	154
36.61667	156
36.62500	159
36.63333	161
36.64167	163
36.65000	164
36.65833	165
36.66667	166
36.67500	168
36.68333	168
36.69167	167
36.70000	165
36.70833	162
36.71667	158
36.72500	152
36.73333	147
36.74167	141
36.75000	136
36.75833	133
36.76667	132
36.77500	133
36.78333	136
36.79167	138
36.80000	141
36.80833	141
36.81667	141
36.82500	138
36.83333	135
36.84167	133
36.85000	131
36.85833	131
36.86667	131
36.87500	129
36.88333	126
36.89167	122
36.90000	118
36.90833	117
36.91667	118
36.92500	123
36.93333	129
36.94167	135
36.95000	138
36.95833	138
36.96667	134
36.97500	129
36.98333	124
36.99167	119
37.00000	117
37.00833	116
37.01667	117
37.02500	117
37.03333	117
37.04167	117
37.05000	118
37.05833	122
37.06667	126
37.07500	131
37.08333	133
37.09167	134
37.10000	134
37.10833	134
37.11667	133
37.12500	131
37.13333	129
37.14167	128
37.15000	127
37.15833	127
37.16667	126
37.17500	124
37.18333	123
37.19167	123
37.20000	122
37.20833	122
37.21667	122
37.22500	120
37.23333	118
37.24167	117
37.25000	117
37.25833	116
37.26667	114
37.27500	112
37.28333	111
37.29167	111
37.30000	110
37.30833	109
37.31667	105
37.32500	101
37.33333	98
37.34167	97
37.35000	98
37.35833	100
37.36667	101
37.37500	102
37.38333	103
37.39167	103
37.40000	102
37.40833	101
37.41667	100
37.42500	100
37.43333	101
37.44167	103
37.45000	105
37.45833	108
37.46667	111
37.47500	114
37.48333	117
37.49167	119
37.50000	119
37.50833	119
37.51667	118
37.52500	119
37.53333	119
37.54167	118
37.55000	116
37.55833	114
37.56667	112
37.57500	111
37.58333	111
37.59167	111
37.60000	112
37.60833	113
37.61667	113
37.62500	113
37.63333	110
37.64167	108
37.65000	106
37.65833	105
37.66667	103
37.67500	102
37.68333	101
37.69167	100
37.70000	101
37.70833	103
37.71667	104
37.72500	105
37.73333	104
37.74167	102
37.75000	100
37.75833	97
37.76667	96
37.77500	94
37.78333	93
37.79167	93
37.80000	92
37.80833	93
37.81667	95
37.82500	99
37.83333	103
37.84167	108
37.85000	113
37.85833	117
37.86667	118
37.87500	118
37.88333	115
37.89167	112
37.90000	109
37.90833	106
37.91667	102
37.92500	98
37.93333	94
37.94167	93
37.95000	93
37.95833	94
37.96667	96
37.97500	98
37.98333	100
37.99167	101
38.00000	103
38.00833	107
38.01667	110
38.02500	111
38.03333	110
38.04167	108
38.05000	106
38.05833	104
38.06667	103
38.07500	103
38.08333	104
38.09167	104
38.10000	104
38.10833	102
38.11667	98
38.12500	94
38.13333	90
38.14167	87
38.15000	86
38.15833	87
38.16667	89
38.17500	91
38.18333	94
38.19167	96
38.20000	97
38.20833	97
38.21667	95
38.22500	94
38.23333	93
38.24167	91
38.25000	90
38.25833	87
38.26667	86
38.27500	86
38.28333	90
38.29167	95
38.30000	100
38.30833	105
38.31667	107
38.32500	107
38.33333	106
38.34167	105
38.35000	104
38.35833	105
38.36667	106
38.37500	108
38.38333	109
38.39167	108
38.40000	106
38.40833	103
38.41667	103
38.42500	105
38.43333	108
38.44167	109
38.45000	109
38.45833	106
38.46667	102
38.47500	99
38.48333	97
38.49167	97
38.50000	97
38.50833	96
38.51667	95
38.52500	94
38.53333	93
38.54167	93
38.55000	93
38.55833	94
38.56667	96
38.57500	100
38.58333	105
38.59167	109
38.60000	111
38.60833	110
38.61667	108
38.62500	104
38.63333	100
38.64167	97
38.65000	93
38.65833	91
38.66667	89
38.67500	88
38.68333	88
38.69167	88
38.70000	87
38.70833	85
38.71667	85
38.72500	85
38.73333	88
38.74167	91
38.75000	93
38.75833	95
38.76667	93
38.77500	91
38.78333	88
38.79167	86
38.80000	85
38.80833	86
38.81667	87
38.82500	88
38.83333	89
38.84167	88
38.85000	88
38.85833	87
38.86667	88
38.87500	90
38.88333	92
38.89167	94
38.90000	96
38.90833	96
38.91667	96
38.92500	94
38.93333	92
38.94167	91
38.95000	90
38.95833	91
38.96667	94
38.97500	97
38.98333	100
38.99167	101
39.00000	98
39.00833	93
39.01667	88
39.02500	87
39.03333	88
39.04167	92
39.05000	97
39.05833	101
39.06667	103
39.07500	104
39.08333	104
39.09167	104
39.10000	102
39.10833	100
39.11667	96
39.12500	91
39.13333	88
39.14167	89
39.15000	92
39.15833	96
39.16667	100
39.17500	103
39.18333	104
39.19167	104
39.20000	103
39.20833	101
39.21667	98
39.22500	94
39.23333	91
39.24167	88
39.25000	88
39.25833	89
39.26667	91
39.27500	92
39.28333	91
39.29167	90
39.30000	89
39.30833	90
39.31667	90
39.32500	90
39.33333	90
39.34167	89
39.35000	89
39.35833	89
39.36667	88
39.37500	87
39.38333	84
39.39167	80
39.40000	77
39.40833	74
39.41667	72
39.42500	71
39.43333	73
39.44167	76
39.45000	82
39.45833	88
39.46667	93
39.47500	97
39.48333	97
39.49167	95
39.50000	93
39.50833	90
39.51667	87
39.52500	85
39.53333	85
39.54167	86
39.55000	88
39.55833	89
39.56667	89
39.57500	86
39.58333	81
39.59167	77
39.60000	77
39.60833	81
39.61667	87
39.62500	93
39.63333	96
39.64167	95
39.65000	91
39.65833	88
39.66667	85
39.67500	83
39.68333	82
39.69167	82
39.70000	83
39.70833	83
39.71667	82
39.72500	79
39.73333	75
39.74167	71
39.75000	67
39.75833	65
39.76667	65
39.77500	66
39.78333	67
39.79167	67
39.80000	67
39.80833	68
39.81667	68
39.82500	68
39.83333	69
39.84167	70
39.85000	72
39.85833	74
39.86667	75
39.87500	76
39.88333	74
39.89167	72
39.90000	70
39.90833	70
39.91667	70
39.92500	71
39.93333	72
39.94167	74
39.95000	78
39.95833	81
39.96667	82
39.97500	82
39.98333	81
39.99167	78
40.00000	76
40.00833	74
40.01667	72
40.02500	69
40.03333	66
40.04167	67
40.05000	70
40.05833	74
40.06667	78
40.07500	82
40.08333	83
40.09167	82
40.10000	81
40.10833	81
40.11667	81
40.12500	82
40.13333	82
40.14167	80
40.15000	76
40.15833	72
40.16667	69
40.17500	66
40.18333	66
40.19167	67
40.20000	69
40.20833	73
40.21667	77
40.22500	79
40.23333	80
40.24167	78
40.25000	75
40.25833	71
40.26667	68
40.27500	66
40.28333	67
40.29167	69
40.30000	71
40.30833	72
40.31667	73
40.32500	72
40.33333	71
40.34167	71
40.35000	73
40.35833	76
40.36667	77
40.37500	78
40.38333	79
40.39167	79
40.40000	80
40.40833	82
40.41667	84
40.42500	84
40.43333	82
40.44167	79
40.45000	74
40.45833	70
40.46667	66
40.47500	63
40.48333	61
40.49167	62
40.50000	65
40.50833	68
40.51667	73
40.52500	78
40.53333	82
40.54167	85
40.55000	88
40.55833	89
40.56667	90
40.57500	91
40.58333	91
40.59167	89
40.60000	84
40.60833	77
40.61667	71
40.62500	65
40.63333	62
40.64167	62
40.65000	65
40.65833	68
40.66667	70
40.67500	70
40.68333	71
40.69167	73
40.70000	76
40.70833	78
40.71667	81
40.72500	82
40.73333	81
40.74167	80
40.75000	80
40.75833	79
40.76667	80
40.77500	81
40.78333	85
40.79167	88
40.80000	91
40.80833	92
40.81667	93
40.82500	93
40.83333	94
40.84167	95
40.85000	95
40.85833	94
40.86667	92
40.87500	91
40.88333	91
40.89167	93
40.90000	97
40.90833	102
40.91667	109
40.92500	115
40.93333	120
40.94167	125
40.95000	128
40.95833	131
40.96667	133
40.97500	133
40.98333	132
40.99167	130
41.00000	128
41.00833	127
41.01667	127
41.02500	129
41.03333	130
41.04167	129
41.05000	128
41.05833	128
41.06667	131
41.07500	135
41.08333	141
41.09167	146
41.10000	148
41.10833	148
41.11667	148
41.12500	150
41.13333	154
41.14167	159
41.15000	165
41.15833	169
41.16667	171
41.17500	171
41.18333	171
41.19167	170
41.20000	170
41.20833	171
41.21667	173
41.22500	176
41.23333	178
41.24167	180
41.25000	181
41.25833	181
41.26667	182
41.27500	185
41.28333	188
41.29167	192
41.30000	194
41.30833	194
41.31667	194
41.32500	193
41.33333	191
41.34167	191
41.35000	191
41.35833	191
41.36667	192
41.37500	195
41.38333	199
41.39167	203
41.40000	207
41.40833	211
41.41667	212
41.42500	209
41.43333	204
41.44167	198
41.45000	193
41.45833	189
41.46667	189
41.47500	191
41.48333	195
41.49167	199
41.50000	202
41.50833	205
41.51667	208
41.52500	211
41.53333	214
41.54167	215
41.55000	214
41.55833	212
41.56667	208
41.57500	202
41.58333	195
41.59167	188
41.60000	183
41.60833	179
41.61667	177
41.62500	178
41.63333	180
41.64167	181
41.65000	181
41.65833	182
41.66667	185
41.67500	188
41.68333	190
41.69167	190
41.70000	188
41.70833	185
41.71667	182
41.72500	181
41.73333	180
41.74167	178
41.75000	174
41.75833	169
41.76667	164
41.77500	162
41.78333	162
41.79167	164
41.80000	165
41.80833	164
41.81667	161
41.82500	155
41.83333	149
41.84167	145
41.85000	143
41.85833	142
41.86667	141
41.87500	141
41.88333	141
41.89167	140
41.90000	138
41.90833	135
41.91667	132
41.92500	127
41.93333	122
41.94167	118
41.95000	115
41.95833	111
41.96667	108
41.97500	106
41.98333	106
41.99167	106
42.00000	107
42.00833	108
42.01667	109
42.02500	110
42.03333	112
42.04167	113
42.05000	114
42.05833	114
42.06667	110
42.07500	105
42.08333	99
42.09167	93
42.10000	89
42.10833	88
42.11667	88
42.12500	88
42.13333	88
42.14167	86
42.15000	83
42.15833	81
42.16667	80
42.17500	82
42.18333	84
42.19167	87
42.20000	89
42.20833	89
42.21667	87
42.22500	84
42.23333	81
42.24167	79
42.25000	78
42.25833	76
42.26667	72
42.27500	68
42.28333	64
42.29167	60
42.30000	58
42.30833	56
42.31667	54
42.32500	52
42.33333	51
42.34167	50
42.35000	51
42.35833	49
42.36667	46
42.37500	42
42.38333	39
42.39167	37
42.40000	37
42.40833	40
42.41667	43
42.42500	46
42.43333	47
42.44167	47
42.45000	45
42.45833	44
42.46667	43
42.47500	44
42.48333	44
42.49167	46
42.50000	48
42.50833	51
42.51667	54
42.52500	58
42.53333	60
42.54167	60
42.55000	58
42.55833	56
42.56667	55
42.57500	53
42.58333	51
42.59167	48
42.60000	44
42.60833	40
42.61667	38
42.62500	38
42.63333	40
42.64167	40
42.65000	40
42.65833	39
42.66667	37
42.67500	36
42.68333	35
42.69167	36
42.70000	37
42.70833	39
42.71667	40
42.72500	41
42.73333	40
42.74167	39
42.75000	38
42.75833	39
42.76667	42
42.77500	45
42.78333	49
42.79167	51
42.80000	53
42.80833	52
42.81667	50
42.82500	46
42.83333	41
42.84167	37
42.85000	34
42.85833	33
42.86667	35
42.87500	37
42.88333	39
42.89167	40
42.90000	41
42.90833	41
42.91667	41
42.92500	42
42.93333	43
42.94167	43
42.95000	41
42.95833	40
42.96667	39
42.97500	40
42.98333	43
42.99167	46
43.00000	50
43.00833	53
43.01667	55
43.02500	53
43.03333	50
43.04167	45
43.05000	40
43.05833	36
43.06667	33
43.07500	31
43.08333	28
43.09167	25
43.10000	21
43.10833	17
43.11667	16
43.12500	17
43.13333	20
43.14167	24
43.15000	30
43.15833	34
43.16667	37
43.17500	39
43.18333	40
43.19167	40
43.20000	42
43.20833	44
43.21667	45
43.22500	44
43.23333	41
43.24167	37
43.25000	34
43.25833	34
43.26667	38
43.27500	43
43.28333	48
43.29167	50
43.30000	49
43.30833	43
43.31667	37
43.32500	32
43.33333	27
43.34167	23
43.35000	20
43.35833	20
43.36667	23
43.37500	27
43.38333	32
43.39167	35
43.40000	35
43.40833	32
43.41667	29
43.42500	27
43.43333	27
43.44167	28
43.45000	32
43.45833	37
43.46667	41
43.47500	45
43.48333	49
43.49167	50
43.50000	49
43.50833	45
43.51667	39
43.52500	31
43.53333	23
43.54167	18
43.55000	15
43.55833	14
43.56667	13
43.57500	14
43.58333	13
43.59167	14
43.60000	16
43.60833	21
43.61667	28
43.62500	35
43.63333	41
43.64167	45
43.65000	47
43.65833	48
43.66667	47
43.67500	46
43.68333	43
43.69167	38
43.70000	34
43.70833	31
43.71667	30
43.72500	31
43.73333	33
43.74167	35
43.75000	35
43.75833	32
43.76667	26
43.77500	21
43.78333	17
43.79167	14
43.80000	15
43.80833	17
43.81667	20
43.82500	22
43.83333	21
43.84167	18
43.85000	14
43.85833	12
43.86667	11
43.87500	13
43.88333	15
43.89167	19
43.90000	22
43.90833	23
43.91667	25
43.92500	26
43.93333	26
43.94167	26
43.95000	25
43.95833	24
43.96667	25
43.97500	28
43.98333	31
43.99167	34
44.00000	35
44.00833	33
44.01667	29
44.02500	24
44.03333	19
44.04167	18
44.05000	18
44.05833	20
44.06667	23
44.07500	27
44.08333	29
44.09167	31
44.10000	33
44.10833	33
44.11667	33
44.12500	33
44.13333	33
44.14167	33
44.15000	32
44.15833	29
44.16667	25
44.17500	22
44.18333	20
44.19167	20
44.20000	21
44.20833	24
44.21667	26
44.22500	29
44.23333	31
44.24167	34
44.25000	37
44.25833	40
44.26667	41
44.27500	40
44.28333	38
44.29167	34
44.30000	31
44.30833	27
44.31667	24
44.32500	21
44.33333	19
44.34167	18
44.35000	18
44.35833	20
44.36667	24
44.37500	27
44.38333	28
44.39167	28
44.40000	26
44.40833	24
44.41667	22
44.42500	23
44.43333	26
44.44167	29
44.45000	31
44.45833	32
44.46667	31
44.47500	28
44.48333	25
44.49167	23
44.50000	22
44.50833	22
44.51667	24
44.52500	27
44.53333	29
44.54167	30
44.55000	27
44.55833	22
44.56667	16
44.57500	11
44.58333	10
44.59167	11
44.60000	12
44.60833	14
44.61667	16
44.62500	17
44.63333	18
44.64167	21
44.65000	25
44.65833	28
44.66667	29
44.67500	28
44.68333	26
44.69167	23
44.70000	22
44.70833	20
44.71667	20
44.72500	21
44.73333	22
44.74167	24
44.75000	26
44.75833	26
44.76667	25
44.77500	22
44.78333	19
44.79167	16
44.80000	14
44.80833	13
44.81667	14
44.82500	16
44.83333	18
44.84167	21
44.85000	22
44.85833	22
44.86667	21
44.87500	19
44.88333	19
44.89167	21
44.90000	24
44.90833	27
44.91667	28
44.92500	27
44.93333	24
44.94167	20
44.95000	16
44.95833	13
44.96667	10
44.97500	9
44.98333	9
44.99167	11
45.00000	13
45.00833	15
45.01667	17
45.02500	19
45.03333	21
45.04167	21
45.05000	18
45.05833	14
45.06667	9
45.07500	6
45.08333	8
45.09167	13
45.10000	19
45.10833	24
45.11667	27
45.12500	27
45.13333	24
45.14167	21
45.15000	17
45.15833	12
45.16667	8
45.17500	4
45.18333	3
45.19167	3
45.20000	5
45.20833	8
45.21667	11
45.22500	13
45.23333	14
45.24167	14
45.25000	13
45.25833	11
45.26667	10
45.27500	10
45.28333	11
45.29167	13
45.30000	16
45.30833	18
45.31667	20
45.32500	20
45.33333	19
45.34167	17
45.35000	15
45.35833	12
45.36667	9
45.37500	7
45.38333	5
45.39167	5
45.40000	8
45.40833	11
45.41667	14
45.42500	15
45.43333	13
45.44167	9
45.45000	5
45.45833	2
45.46667	-0
45.47500	0
45.48333	2
45.49167	4
45.50000	6
45.50833	8
45.51667	9
45.52500	11
45.53333	12
45.54167	12
45.55000	12
45.55833	11
45.56667	9
45.57500	8
45.58333	9
45.59167	11
45.60000	15
45.60833	19
45.61667	21
45.62500	21
45.63333	20
45.64167	19
45.65000	19
45.65833	20
45.66667	19
45.67500	17
45.68333	13
45.69167	9
45.70000	7
45.70833	6
45.71667	7
45.72500	10
45.73333	13
45.74167	15
45.75000	16
45.75833	16
45.76667	15
45.77500	12
45.78333	10
45.79167	6
45.80000	3
45.80833	1
45.81667	-0
45.82500	1
45.83333	2
45.84167	2
45.85000	0
45.85833	-3
45.86667	-7
45.87500	-10
45.88333	-11
45.89167	-10
45.90000	-8
45.90833	-5
45.91667	-2
45.92500	-0
45.93333	-0
45.94167	-2
45.95000	-5
45.95833	-8
45.96667	-9
45.97500	-8
45.98333	-5
45.99167	-1
46.00000	1
46.00833	0
46.01667	-1
46.02500	-2
46.03333	-1
46.04167	1
46.05000	3
46.05833	5
46.06667	5
46.07500	4
46.08333	5
46.09167	6
46.10000	6
46.10833	8
46.11667	9
46.12500	10
46.13333	11
46.14167	14
46.15000	16
46.15833	18
46.16667	19
46.17500	18
46.18333	17
46.19167	15
46.20000	12
46.20833	9
46.21667	7
46.22500	7
46.23333	8
46.24167	9
46.25000	10
46.25833	10
46.26667	8
46.27500	5
46.28333	2
46.29167	-1
46.30000	-3
46.30833	-5
46.31667	-6
46.32500	-6
46.33333	-6
46.34167	-5
46.35000	-4
46.35833	-4
46.36667	-6
46.37500	-7
46.38333	-8
46.39167	-7
46.40000	-4
46.40833	1
46.41667	6
46.42500	9
46.43333	10
46.44167	10
46.45000	9
46.45833	7
46.46667	4
46.47500	2
46.48333	-1
46.49167	-2
46.50000	-2
46.50833	1
46.51667	4
46.52500	7
46.53333	8
46.54167	8
46.55000	6
46.55833	4
46.56667	1
46.57500	-3
46.58333	-5
46.59167	-6
46.60000	-4
46.60833	0
46.61667	4
46.62500	7
46.63333	7
46.64167	6
46.65000	3
46.65833	1
46.66667	-1
46.67500	-2
46.68333	-1
46.69167	1
46.70000	3
46.70833	5
46.71667	7
46.72500	8
46.73333	8
46.74167	8
46.75000	8
46.75833	8
46.76667	7
46.77500	6
46.78333	4
46.79167	2
46.80000	-0
46.80833	-1
46.81667	-0
46.82500	4
46.83333	8
46.84167	12
46.85000	15
46.85833	14
46.86667	11
46.87500	7
46.88333	3
46.89167	0
46.90000	-0
46.90833	1
46.91667	5
46.92500	9
46.93333	13
46.94167	15
46.95000	15
46.95833	14
46.96667	10
46.97500	7
46.98333	3
46.99167	-1
47.00000	-3
47.00833	-4
47.01667	-4
47.02500	-3
47.03333	-2
47.04167	-2
47.05000	-3
47.05833	-5
47.06667	-8
47.07500	-10
47.08333	-11
47.09167	-10
47.10000	-6
47.10833	-1
47.11667	4
47.12500	9
47.13333	12
47.14167	13
47.15000	10
47.15833	6
47.16667	-0
47.17500	-5
47.18333	-9
47.19167	-10
47.20000	-7
47.20833	-1
47.21667	7
47.22500	14
47.23333	19
47.24167	19
47.25000	15
47.25833	10
47.26667	4
47.27500	1
47.28333	1
47.29167	2
47.30000	2
47.30833	-1
47.31667	-6
47.32500	-12
47.33333	-17
47.34167	-19
47.35000	-18
47.35833	-14
47.36667	-8
47.37500	-3
47.38333	-0
47.39167	1
47.40000	-1
47.40833	-4
47.41667	-7
47.42500	-9
47.43333	-10
47.44167	-11
47.45000	-12
47.45833	-12
47.46667	-13
47.47500	-14
47.48333	-15
47.49167	-16
47.50000	-16
47.50833	-13
47.51667	-8
47.52500	-0
47.53333	6
47.54167	9
47.55000	8
47.55833	3
47.56667	-3
47.57500	-8
47.58333	-9
47.59167	-8
47.60000	-6
47.60833	-6
47.61667	-6
47.62500	-6
47.63333	-6
47.64167	-6
47.65000	-3
47.65833	-0
47.66667	3
47.67500	6
47.68333	10
47.69167	13
47.70000	15
47.70833	14
47.71667	12
47.72500	8
47.73333	5
47.74167	1
47.75000	-1
47.75833	-2
47.76667	-2
47.77500	-2
47.78333	-1
47.79167	-1
47.80000	-0
47.80833	1
47.81667	2
47.82500	1
47.83333	-2
47.84167	-7
47.85000	-12
47.85833	-17
47.86667	-22
47.87500	-25
47.88333	-25
47.89167	-24
47.90000	-21
47.90833	-18
47.91667	-14
47.92500	-11
47.93333	-9
47.94167	-7
47.95000	-7
47.95833	-8
47.96667	-11
47.97500	-14
47.98333	-14
47.99167	-13
48.00000	-11
48.00833	-8
48.01667	-4
48.02500	-0
48.03333	4
48.04167	7
48.05000	8
48.05833	6
48.06667	-1
48.07500	-10
48.08333	-18
48.09167	-24
48.10000	-28
48.10833	-29
48.11667	-27
48.12500	-25
48.13333	-22
48.14167	-21
48.15000	-22
48.15833	-23
48.16667	-26
48.17500	-28
48.18333	-26
48.19167	-23
48.20000	-19
48.20833	-16
48.21667	-14
48.22500	-14
48.23333	-14
48.24167	-14
48.25000	-12
48.25833	-8
48.26667	-4
48.27500	-1
48.28333	-1
48.29167	-3
48.30000	-6
48.30833	-11
48.31667	-14
48.32500	-16
48.33333	-16
48.34167	-17
48.35000	-19
48.35833	-21
48.36667	-22
48.37500	-22
48.38333	-20
48.39167	-17
48.40000	-13
48.40833	-9
48.41667	-6
48.42500	-5
48.43333	-5
48.44167	-6
48.45000	-6
48.45833	-7
48.46667	-7
48.47500	-7
48.48333	-6
48.49167	-4
48.50000	-3
48.50833	-1
48.51667	1
48.52500	2
48.53333	2
48.54167	3
48.55000	6
48.55833	10
48.56667	13
48.57500	16
48.58333	17
48.59167	16
48.60000	13
48.60833	9
48.61667	4
48.62500	-1
48.63333	-4
48.64167	-8
48.65000	-11
48.65833	-14
48.66667	-17
48.67500	-18
48.68333	-18
48.69167	-14
48.70000	-9
48.70833	-3
48.71667	1
48.72500	4
48.73333	4
48.74167	4
48.75000	2
48.75833	1
48.76667	-0
48.77500	-1
48.78333	-1
48.79167	-1
48.80000	-1
48.80833	-2
48.81667	-3
48.82500	-5
48.83333	-7
48.84167	-7
48.85000	-6
48.85833	-5
48.86667	-5
48.87500	-6
48.88333	-9
48.89167	-11
48.90000	-12
48.90833	-12
48.91667	-11
48.92500	-11
48.93333	-12
48.94167	-15
48.95000	-19
48.95833	-22
48.96667	-24
48.97500	-25
48.98333	-25
48.99167	-24
49.00000	-23
49.00833	-22
49.01667	-21
49.02500	-16
49.03333	-11
49.04167	-5
49.05000	-1
49.05833	1
49.06667	0
49.07500	-4
49.08333	-9
49.09167	-16
49.10000	-20
49.10833	-23
49.11667	-23
49.12500	-21
49.13333	-19
49.14167	-17
49.15000	-14
49.15833	-11
49.16667	-7
49.17500	-4
49.18333	-4
49.19167	-6
49.20000	-10
49.20833	-14
49.21667	-17
49.22500	-18
49.23333	-17
49.24167	-15
49.25000	-15
49.25833	-15
49.26667	-17
49.27500	-19
49.28333	-19
49.29167	-17
49.30000	-13
49.30833	-10
49.31667	-9
49.32500	-11
49.33333	-13
49.34167	-14
49.35000	-14
49.35833	-12
49.36667	-11
49.37500	-9
49.38333	-9
49.39167	-10
49.40000	-11
49.40833	-10
49.41667	-9
49.42500	-9
49.43333	-9
49.44167	-9
49.45000	-10
49.45833	-10
49.46667	-11
49.47500	-11
49.48333	-12
49.49167	-14
49.50000	-17
49.50833	-20
49.51667	-22
49.52500	-22
49.53333	-21
49.54167	-20
49.55000	-19
49.55833	-20
49.56667	-22
49.57500	-24
49.58333	-25
49.59167	-24
49.60000	-22
49.60833	-20
49.61667	-18
49.62500	-16
49.63333	-14
49.64167	-14
49.65000	-13
49.65833	-13
49.66667	-13
49.67500	-13
49.68333	-15
49.69167	-16
49.70000	-17
49.70833	-17
49.71667	-15
49.72500	-13
49.73333	-13
49.74167	-13
49.75000	-15
49.75833	-16
49.76667	-15
49.77500	-14
49.78333	-14
49.79167	-15
49.80000	-16
49.80833	-18
49.81667	-20
49.82500	-22
49.83333	-24
49.84167	-24
49.85000	-22
49.85833	-18
49.86667	-13
49.87500	-9
49.88333	-10
49.89167	-13
49.90000	-17
49.90833	-20
49.91667	-21
49.92500	-19
49.93333	-16
49.94167	-13
49.95000	-11
49.95833	-10
49.96667	-11
49.97500	-14
49.98333	-18
49.99167	-22
50.00000	-23
50.00833	-23
50.01667	-21
50.02500	-18
50.03333	-16
50.04167	-14
50.05000	-13
50.05833	-10
50.06667	-7
50.07500	-4
50.08333	-2
50.09167	-1
50.10000	-1
50.10833	-1
50.11667	-1
50.12500	1
50.13333	3
50.14167	4
50.15000	3
50.15833	2
50.16667	-0
50.17500	-1
50.18333	-1
50.19167	-0
50.20000	2
50.20833	5
50.21667	6
50.22500	7
50.23333	6
50.24167	3
50.25000	1
50.25833	-2
50.26667	-3
50.27500	-3
50.28333	-2
50.29167	0
50.30000	2
50.30833	3
50.31667	2
50.32500	-1
50.33333	-3
50.34167	-5
50.35000	-4
50.35833	-2
50.36667	2
50.37500	7
50.38333	11
50.39167	15
50.40000	18
50.40833	19
50.41667	19
50.42500	17
50.43333	16
50.44167	14
50.45000	14
50.45833	15
50.46667	17
50.47500	19
50.48333	19
50.49167	19
50.50000	20
50.50833	21
50.51667	23
50.52500	24
50.53333	25
50.54167	25
50.55000	24
50.55833	23
50.56667	23
50.57500	24
50.58333	26
50.59167	28
50.60000	29
50.60833	29
50.61667	28
50.62500	28
50.63333	28
50.64167	28
50.65000	30
50.65833	32
50.66667	32
50.67500	31
50.68333	31
50.69167	30
50.70000	30
50.70833	31
50.71667	33
50.72500	35
50.73333	37
50.74167	38
50.75000	38
50.75833	36
50.76667	33
50.77500	30
50.78333	30
50.79167	31
50.80000	33
50.80833	36
50.81667	40
50.82500	45
50.83333	50
50.84167	54
50.85000	56
50.85833	55
50.86667	52
50.87500	47
50.88333	42
50.89167	38
50.90000	36
50.90833	36
50.91667	39
50.92500	44
50.93333	50
50.94167	56
50.95000	62
50.95833	64
50.96667	64
50.97500	61
50.98333	57
50.99167	54
51.00000	54
51.00833	57
51.01667	61
51.02500	62
51.03333	62
51.04167	61
51.05000	59
51.05833	59
51.06667	61
51.07500	63
51.08333	63
51.09167	62
51.10000	60
51.10833	58
51.11667	57
51.12500	58
51.13333	60
51.14167	60
51.15000	60
51.15833	57
51.16667	53
51.17500	49
51.18333	45
51.19167	41
51.20000	39
51.20833	38
51.21667	38
51.22500	41
51.23333	43
51.24167	46
51.25000	49
51.25833	49
51.26667	47
51.27500	43
51.28333	38
51.29167	32
51.30000	29
51.30833	28
51.31667	30
51.32500	35
51.33333	41
51.34167	46
51.35000	50
51.35833	51
51.36667	50
51.37500	48
51.38333	46
51.39167	45
51.40000	44
51.40833	44
51.41667	44
51.42500	44
51.43333	44
51.44167	44
51.45000	45
51.45833	47
51.46667	47
51.47500	48
51.48333	48
51.49167	50
51.50000	53
51.50833	55
51.51667	55
51.52500	54
51.53333	51
51.54167	50
51.55000	49
51.55833	49
51.56667	51
51.57500	52
51.58333	52
51.59167	50
51.60000	46
51.60833	43
51.61667	42
51.62500	44
51.63333	46
51.64167	47
51.65000	45
51.65833	41
51.66667	37
51.67500	34
51.68333	34
51.69167	35
51.70000	37
51.70833	38
51.71667	40
51.72500	43
51.73333	46
51.74167	51
51.75000	55
51.75833	58
51.76667	61
51.77500	62
51.78333	63
51.79167	63
51.80000	64
51.80833	68
51.81667	73
51.82500	78
51.83333	81
51.84167	81
51.85000	78
51.85833	76
51.86667	74
51.87500	74
51.88333	75
51.89167	77
51.90000	80
51.90833	82
51.91667	85
51.92500	89
51.93333	93
51.94167	99
51.95000	104
51.95833	110
51.96667	116
51.97500	120
51.98333	122
51.99167	122
52.00000	123
52.00833	124
52.01667	126
52.02500	129
52.03333	132
52.04167	135
52.05000	137
52.05833	141
52.06667	145
52.07500	151
52.08333	157
52.09167	163
52.10000	167
52.10833	167
52.11667	167
52.12500	168
52.13333	171
52.14167	177
52.15000	183
52.15833	188
52.16667	191
52.17500	194
52.18333	198
52.19167	201
52.20000	204
52.20833	208
52.21667	213
52.22500	218
52.23333	223
52.24167	225
52.25000	224
52.25833	222
52.26667	220
52.27500	220
52.28333	223
52.29167	230
52.30000	239
52.30833	248
52.31667	257
52.32500	263
52.33333	267
52.34167	271
52.35000	275
52.35833	281
52.36667	287
52.37500	292
52.38333	296
52.39167	299
52.40000	302
52.40833	306
52.41667	311
52.42500	317
52.43333	322
52.44167	325
52.45000	328
52.45833	331
52.46667	336
52.47500	342
52.48333	348
52.49167	354
52.50000	360
52.50833	366
52.51667	370
52.52500	373
52.53333	376
52.54167	377
52.55000	379
52.55833	382
52.56667	387
52.57500	391
52.58333	393
52.59167	395
52.60000	396
52.60833	397
52.61667	398
52.62500	401
52.63333	405
52.64167	408
52.65000	412
52.65833	415
52.66667	419
52.67500	424
52.68333	428
52.69167	431
52.70000	434
52.70833	437
52.71667	439
52.72500	441
52.73333	443
52.74167	444
52.75000	444
52.75833	443
52.76667	444
52.77500	446
52.78333	447
52.79167	448
52.80000	449
52.80833	450
52.81667	452
52.82500	458
52.83333	464
52.84167	471
52.85000	476
52.85833	477
52.86667	476
52.87500	474
52.88333	473
52.89167	474
52.90000	476
52.90833	480
52.91667	482
52.92500	484
52.93333	485
52.94167	485
52.95000	484
52.95833	482
52.96667	479
52.97500	477
52.98333	475
52.99167	475
53.00000	477
53.00833	479
53.01667	480
53.02500	480
53.03333	479
53.04167	477
53.05000	474
53.05833	469
53.06667	462
53.07500	457
53.08333	456
53.09167	457
53.10000	461
53.10833	464
53.11667	465
53.12500	461
53.13333	455
53.14167	450
53.15000	446
53.15833	442
53.16667	438
53.17500	435
53.18333	433
53.19167	430
53.20000	427
53.20833	424
53.21667	420
53.22500	417
53.23333	414
53.24167	412
53.25000	409
53.25833	405
53.26667	399
53.27500	394
53.28333	388
53.29167	385
53.30000	385
53.30833	386
53.31667	388
53.32500	386
53.33333	381
53.34167	375
53.35000	368
53.35833	361
53.36667	355
53.37500	351
53.38333	348
53.39167	347
53.40000	348
53.40833	349
53.41667	350
53.42500	349
53.43333	347
53.44167	343
53.45000	339
53.45833	333
53.46667	326
53.47500	318
53.48333	311
53.49167	304
53.50000	299
53.50833	296
53.51667	294
53.52500	293
53.53333	294
53.54167	294
53.55000	293
53.55833	291
53.56667	288
53.57500	284
53.58333	279
53.59167	273
53.60000	266
53.60833	259
53.61667	254
53.62500	250
53.63333	246
53.64167	242
53.65000	238
53.65833	235
53.66667	231
53.67500	229
53.68333	229
53.69167	229
53.70000	227
53.70833	223
53.71667	217
53.72500	212
53.73333	205
53.74167	200
53.75000	195
53.75833	191
53.76667	188
53.77500	187
53.78333	189
53.79167	193
53.80000	196
53.80833	199
53.81667	201
53.82500	201
53.83333	200
53.84167	197
53.85000	194
53.85833	191
53.86667	187
53.87500	184
53.88333	180
53.89167	177
53.90000	173
53.90833	169
53.91667	164
53.92500	158
53.93333	152
53.94167	147
53.95000	144
53.95833	143
53.96667	144
53.97500	146
53.98333	148
53.99167	148
54.00000	146
54.00833	143
54.01667	139
54.02500	136
54.03333	134
54.04167	133
54.05000	132
54.05833	129
54.06667	123
54.07500	117
54.08333	113
54.09167	112
54.10000	112
54.10833	113
54.11667	115
54.12500	115
54.13333	113
54.14167	108
54.15000	101
54.15833	97
54.16667	95
54.17500	95
54.18333	97
54.19167	99
54.20000	97
54.20833	92
54.21667	88
54.22500	85
54.23333	84
54.24167	83
54.25000	83
54.25833	82
54.26667	82
54.27500	80
54.28333	77
54.29167	74
54.30000	70
54.30833	64
54.31667	60
54.32500	57
54.33333	56
54.34167	55
54.35000	56
54.35833	56
54.36667	57
54.37500	58
54.38333	60
54.39167	62
54.40000	64
54.40833	65
54.41667	66
54.42500	63
54.43333	59
54.44167	54
54.45000	49
54.45833	46
54.46667	45
54.47500	44
54.48333	44
54.49167	43
54.50000	43
54.50833	42
54.51667	41
54.52500	39
54.53333	37
54.54167	33
54.55000	31
54.55833	29
54.56667	29
54.57500	30
54.58333	30
54.59167	30
54.60000	29
54.60833	28
54.61667	28
54.62500	27
54.63333	26
54.64167	25
54.65000	24
54.65833	23
54.66667	24
54.67500	26
54.68333	27
54.69167	26
54.70000	24
54.70833	21
54.71667	19
54.72500	18
54.73333	18
54.74167	18
54.75000	18
54.75833	16
54.76667	15
54.77500	14
54.78333	15
54.79167	16
54.80000	17
54.80833	18
54.81667	18
54.82500	19
54.83333	20
54.84167	21
54.85000	21
54.85833	20
54.86667	17
54.87500	14
54.88333	11
54.89167	10
54.90000	10
54.90833	11
54.91667	13
54.92500	15
54.93333	18
54.94167	19
54.95000	20
54.95833	18
54.96667	13
54.97500	7
54.98333	2
54.99167	-0
55.00000	-1
55.00833	1
55.01667	3
55.02500	5
55.03333	7
55.04167	6
55.05000	4
55.05833	2
55.06667	-0
55.07500	-2
55.08333	-1
55.09167	1
55.10000	3
55.10833	4
55.11667	5
55.12500	5
55.13333	4
55.14167	3
55.15000	1
55.15833	0
55.16667	-0
55.17500	-1
55.18333	-2
55.19167	-3
55.20000	-4
55.20833	-4
55.21667	-3
55.22500	-1
55.23333	1
55.24167	4
55.25000	5
55.25833	4
55.26667	1
55.27500	-4
55.28333	-10
55.29167	-15
55.30000	-17
55.30833	-17
55.31667	-17
55.32500	-17
55.33333	-19
55.34167	-23
55.35000	-26
55.35833	-28
55.36667	-28
55.37500	-25
55.38333	-20
55.39167	-16
55.40000	-13
55.40833	-11
55.41667	-12
55.42500	-14
55.43333	-17
55.44167	-19
55.45000	-19
55.45833	-17
55.46667	-15
55.47500	-13
55.48333	-10
55.49167	-8
55.50000	-8
55.50833	-9
55.51667	-13
55.52500	-18
55.53333	-23
55.54167	-27
55.55000	-29
55.55833	-29
55.56667	-28
55.57500	-26
55.58333	-24
55.59167	-22
55.60000	-20
55.60833	-18
55.61667	-15
55.62500	-11
55.63333	-7
55.64167	-4
55.65000	-3
55.65833	-4
55.66667	-6
55.67500	-10
55.68333	-14
55.69167	-17
55.70000	-18
55.70833	-16
55.71667	-14
55.72500	-10
55.73333	-6
55.74167	-2
55.75000	0
55.75833	1
55.76667	-1
55.77500	-3
55.78333	-5
55.79167	-8
55.80000	-10
55.80833	-12
55.81667	-13
55.82500	-13
55.83333	-13
55.84167	-12
55.85000	-13
55.85833	-15
55.86667	-17
55.87500	-21
55.88333	-23
55.89167	-25
55.90000	-25
55.90833	-25
55.91667	-22
55.92500	-18
55.93333	-12
55.94167	-9
55.95000	-8
55.95833	-10
55.96667	-12
55.97500	-16
55.98333	-18
55.99167	-20
56.00000	-21
56.00833	-22
56.01667	-23
56.02500	-24
56.03333	-26
56.04167	-26
56.05000	-25
56.05833	-24
56.06667	-24
56.07500	-24
56.08333	-25
56.09167	-26
56.10000	-25
56.10833	-23
56.11667	-19
56.12500	-16
56.13333	-15
56.14167	-16
56.15000	-17
56.15833	-19
56.16667	-19
56.17500	-20
56.18333	-23
56.19167	-27
56.20000	-32
56.20833	-39
56.21667	-44
56.22500	-46
56.23333	-45
56.24167	-42
56.25000	-38
56.25833	-33
56.26667	-30
56.27500	-27
56.28333	-26
56.29167	-24
56.30000	-25
56.30833	-27
56.31667	-29
56.32500	-31
56.33333	-31
56.34167	-30
56.35000	-28
56.35833	-27
56.36667	-27
56.37500	-27
56.38333	-29
56.39167	-29
56.40000	-29
56.40833	-26
56.41667	-22
56.42500	-18
56.43333	-14
56.44167	-13
56.45000	-15
56.45833	-16
56.46667	-17
56.47500	-18
56.48333	-19
56.49167	-21
56.50000	-23
56.50833	-25
56.51667	-27
56.52500	-27
56.53333	-26
56.54167	-26
56.55000	-27
56.55833	-27
56.56667	-27
56.57500	-27
56.58333	-26
56.59167	-25
56.60000	-24
56.60833	-25
56.61667	-27
56.62500	-30
56.63333	-34
56.64167	-36
56.65000	-37
56.65833	-37
56.66667	-35
56.67500	-33
56.68333	-32
56.69167	-29
56.70000	-27
56.70833	-24
56.71667	-23
56.72500	-24
56.73333	-27
56.74167	-29
56.75000	-29
56.75833	-29
56.76667	-27
56.77500	-26
56.78333	-28
56.79167	-30
56.80000	-31
56.80833	-32
56.81667	-32
56.82500	-33
56.83333	-34
56.84167	-36
56.85000	-39
56.85833	-40
56.86667	-40
56.87500	-39
56.88333	-41
56.89167	-43
56.90000	-47
56.90833	-49
56.91667	-51
56.92500	-50
56.93333	-49
56.94167	-47
56.95000	-45
56.95833	-43
56.96667	-42
56.97500	-43
56.98333	-46
56.99167	-50
57.00000	-52
57.00833	-52
57.01667	-51
57.02500	-51
57.03333	-50
57.04167	-50
57.05000	-50
57.05833	-49
57.06667	-47
57.07500	-45
57.08333	-44
57.09167	-43
57.10000	-41
57.10833	-38
57.11667	-35
57.12500	-33
57.13333	-33
57.14167	-33
57.15000	-35
57.15833	-36
57.16667	-36
57.17500	-35
57.18333	-33
57.19167	-30
57.20000	-27
57.20833	-26
57.21667	-27
57.22500	-29
57.23333	-32
57.24167	-35
57.25000	-38
57.25833	-40
57.26667	-40
57.27500	-39
57.28333	-37
57.29167	-34
57.30000	-33
57.30833	-33
57.31667	-35
57.32500	-37
57.33333	-39
57.34167	-40
57.35000	-40
57.35833	-40
57.36667	-38
57.37500	-37
57.38333	-35
57.39167	-33
57.40000	-32
57.40833	-32
57.41667	-34
57.42500	-36
57.43333	-39
57.44167	-42
57.45000	-44
57.45833	-46
57.46667	-45
57.47500	-43
57.48333	-39
57.49167	-35
57.50000	-30
57.50833	-26
57.51667	-25
57.52500	-27
57.53333	-29
57.54167	-31
57.55000	-32
57.55833	-31
57.56667	-29
57.57500	-28
57.58333	-27
57.59167	-26
57.60000	-27
57.60833	-29
57.61667	-32
57.62500	-34
57.63333	-36
57.64167	-37
57.65000	-39
57.65833	-43
57.66667	-47
57.67500	-50
57.68333	-53
57.69167	-54
57.70000	-56
57.70833	-58
57.71667	-58
57.72500	-57
57.73333	-53
57.74167	-46
57.75000	-39
57.75833	-34
57.76667	-31
57.77500	-30
57.78333	-30
57.79167	-31
57.80000	-32
57.80833	-33
57.81667	-36
57.82500	-39
57.83333	-42
57.84167	-43
57.85000	-44
57.85833	-45
57.86667	-47
57.87500	-49
57.88333	-50
57.89167	-51
57.90000	-50
57.90833	-48
57.91667	-46
57.92500	-42
57.93333	-39
57.94167	-38
57.95000	-37
57.95833	-38
57.96667	-38
57.97500	-37
57.98333	-36
57.99167	-35
58.00000	-35
58.00833	-37
58.01667	-38
58.02500	-38
58.03333	-36
58.04167	-32
58.05000	-28
58.05833	-25
58.06667	-25
58.07500	-26
58.08333	-30
58.09167	-35
58.10000	-39
58.10833	-41
58.11667	-40
58.12500	-38
58.13333	-36
58.14167	-34
58.15000	-35
58.15833	-37
58.16667	-41
58.17500	-44
58.18333	-44
58.19167	-43
58.20000	-40
58.20833	-35
58.21667	-31
58.22500	-31
58.23333	-33
58.24167	-35
58.25000	-37
58.25833	-38
58.26667	-37
58.27500	-37
58.28333	-38
58.29167	-39
58.30000	-39
58.30833	-37
58.31667	-35
58.32500	-34
58.33333	-33
58.34167	-33
58.35000	-34
58.35833	-36
58.36667	-36
58.37500	-36
58.38333	-36
58.39167	-37
58.40000	-38
58.40833	-41
58.41667	-45
58.42500	-48
58.43333	-50
58.44167	-52
58.45000	-54
58.45833	-55
58.46667	-55
58.47500	-52
58.48333	-48
58.49167	-42
58.50000	-38
58.50833	-34
58.51667	-32
58.52500	-32
58.53333	-34
58.54167	-38
58.55000	-43
58.55833	-48
58.56667	-52
58.57500	-54
58.58333	-52
58.59167	-48
58.60000	-46
58.60833	-46
58.61667	-49
58.62500	-53
58.63333	-57
58.64167	-58
58.65000	-56
58.65833	-52
58.66667	-47
58.67500	-43
58.68333	-40
58.69167	-39
58.70000	-37
58.70833	-35
58.71667	-32
58.72500	-30
58.73333	-29
58.74167	-31
58.75000	-35
58.75833	-38
58.76667	-40
58.77500	-39
58.78333	-39
58.79167	-39
58.80000	-39
58.80833	-40
58.81667	-41
58.82500	-41
58.83333	-40
58.84167	-41
58.85000	-43
58.85833	-45
58.86667	-46
58.87500	-46
58.88333	-42
58.89167	-37
58.90000	-32
58.90833	-29
58.91667	-30
58.92500	-34
58.93333	-39
58.94167	-42
58.95000	-45
58.95833	-46
58.96667	-46
58.97500	-44
58.98333	-41
58.99167	-38
59.00000	-36
59.00833	-36
59.01667	-38
59.02500	-40
59.03333	-41
59.04167	-42
59.05000	-41
59.05833	-40
59.06667	-37
59.07500	-35
59.08333	-34
59.09167	-35
59.10000	-38
59.10833	-43
59.11667	-48
59.12500	-51
59.13333	-52
59.14167	-50
59.15000	-48
59.15833	-46
59.16667	-47
59.17500	-48
59.18333	-48
59.19167	-47
59.20000	-45
59.20833	-43
59.21667	-41
59.22500	-39
59.23333	-37
59.24167	-35
59.25000	-35
59.25833	-35
59.26667	-34
59.27500	-33
59.28333	-32
59.29167	-32
59.30000	-34
59.30833	-37
59.31667	-41
59.32500	-45
59.33333	-49
59.34167	-52
59.35000	-53
59.35833	-54
59.36667	-53
59.37500	-50
59.38333	-46
59.39167	-43
59.40000	-42
59.40833	-44
59.41667	-47
59.42500	-51
59.43333	-55
59.44167	-56
59.45000	-56
59.45833	-55
59.46667	-54
59.47500	-52
59.48333	-50
59.49167	-48
59.50000	-46
59.50833	-43
59.51667	-42
59.52500	-41
59.53333	-40
59.54167	-40
59.55000	-38
59.55833	-37
59.56667	-34
59.57500	-32
59.58333	-31
59.59167	-32
59.60000	-35
59.60833	-38
59.61667	-42
59.62500	-44
59.63333	-45
59.64167	-43
59.65000	-39
59.65833	-36
59.66667	-33
59.67500	-33
59.68333	-35
59.69167	-39
59.70000	-40
59.70833	-39
59.71667	-37
59.72500	-35
59.73333	-33
59.74167	-31
59.75000	-31
59.75833	-31
59.76667	-30
59.77500	-31
59.78333	-34
59.79167	-38
59.80000	-43
59.80833	-49
59.81667	-54
59.82500	-58
59.83333	-61
59.84167	-62
59.85000	-60
59.85833	-58
59.86667	-55
59.87500	-52
59.88333	-51
59.89167	-50
59.90000	-48
59.90833	-47
59.91667	-47
59.92500	-47
59.93333	-46
59.94167	-43
59.95000	-39
59.95833	-35
59.96667	-31
59.97500	-30
59.98333	-31
59.99167	-32
60.00000	-32

[LC Chromatogram(Detector A-Ch2)]
Interval(msec)	500
# of Points	7201
Start Time(min)	0.000
End Time(min)	60.000
Intensity Units	mV
Intensity Multiplier	0.001
Wavelength(nm)	230
R.Time (min)	Intensity
0.00000	-7
0.00833	-7
0.01667	-0
0.02500	-0
0.03333	0
0.04167	1
0.05000	3
0.05833	5
0.06667	5
0.07500	3
0.08333	1
0.09167	-1
0.10000	-2
0.10833	-4
0.11667	-4
0.12500	-4
0.13333	-4
0.14167	-4
0.15000	-4
0.15833	-2
0.16667	0
0.17500	2
0.18333	4
0.19167	3
0.20000	1
0.20833	-2
0.21667	-3
0.22500	-3
0.23333	-2
0.24167	-1
0.25000	-2
0.25833	-4
0.26667	-6
0.27500	-7
0.28333	-7
0.29167	-6
0.30000	-4
0.30833	-2
0.31667	0
0.32500	2
0.33333	2
0.34167	3
0.35000	2
0.35833	1
0.36667	-1
0.37500	-4
0.38333	-7
0.39167	-8
0.40000	-9
0.40833	-9
0.41667	-7
0.42500	-5
0.43333	-5
0.44167	-6
0.45000	-7
0.45833	-8
0.46667	-8
0.47500	-7
0.48333	-5
0.49167	-3
0.50000	-2
0.50833	-2
0.51667	-2
0.52500	-3
0.53333	-3
0.54167	-3
0.55000	-4
0.55833	-5
0.56667	-6
0.57500	-7
0.58333	-9
0.59167	-9
0.60000	-8
0.60833	-7
0.61667	-6
0.62500	-6
0.63333	-6
0.64167	-7
0.65000	-7
0.65833	-7
0.66667	-7
0.67500	-7
0.68333	-8
0.69167	-10
0.70000	-12
0.70833	-14
0.71667	-15
0.72500	-15
0.73333	-14
0.74167	-11
0.75000	-9
0.75833	-7
0.76667	-6
0.77500	-4
0.78333	-2
0.79167	-1
0.80000	-0
0.80833	-1
0.81667	-4
0.82500	-7
0.83333	-9
0.84167	-9
0.85000	-8
0.85833	-6
0.86667	-5
0.87500	-5
0.88333	-7
0.89167	-10
0.90000	-12
0.90833	-14
0.91667	-14
0.92500	-13
0.93333	-11
0.94167	-9
0.95000	-8
0.95833	-9
0.96667	-10
0.97500	-13
0.98333	-16
0.99167	-19
1.00000	-21
1.00833	-23
1.01667	-24
1.02500	-24
1.03333	-24
1.04167	-22
1.05000	-21
1.05833	-20
1.06667	-20
1.07500	-19
1.08333	-17
1.09167	-13
1.10000	-10
1.10833	-9
1.11667	-9
1.12500	-11
1.13333	-14
1.14167	-17
1.15000	-20
1.15833	-20
1.16667	-20
1.17500	-18
1.18333	-16
1.19167	-15
1.20000	-15
1.20833	-16
1.21667	-17
1.22500	-19
1.23333	-22
1.24167	-25
1.25000	-27
1.25833	-27
1.26667	-26
1.27500	-25
1.28333	-22
1.29167	-20
1.30000	-19
1.30833	-17
1.31667	-16
1.32500	-15
1.33333	-14
1.34167	-14
1.35000	-15
1.35833	-16
1.36667	-18
1.37500	-19
1.38333	-20
1.39167	-22
1.40000	-23
1.40833	-25
1.41667	-28
1.42500	-30
1.43333	-31
1.44167	-29
1.45000	-26
1.45833	-22
1.46667	-18
1.47500	-16
1.48333	-17
1.49167	-20
1.50000	-23
1.50833	-24
1.51667	-23
1.52500	-21
1.53333	-18
1.54167	-15
1.55000	-14
1.55833	-16
1.56667	-18
1.57500	-21
1.58333	-22
1.59167	-23
1.60000	-23
1.60833	-22
1.61667	-23
1.62500	-24
1.63333	-24
1.64167	-25
1.65000	-26
1.65833	-26
1.66667	-25
1.67500	-24
1.68333	-23
1.69167	-22
1.70000	-21
1.70833	-19
1.71667	-16
1.72500	-13
1.73333	-11
1.74167	-9
1.75000	-10
1.75833	-12
1.76667	-16
1.77500	-18
1.78333	-20
1.79167	-20
1.80000	-20
1.80833	-21
1.81667	-22
1.82500	-23
1.83333	-24
1.84167	-23
1.85000	-23
1.85833	-23
1.86667	-23
1.87500	-23
1.88333	-24
1.89167	-24
1.90000	-26
1.90833	-28
1.91667	-31
1.92500	-32
1.93333	-31
1.94167	-30
1.95000	-28
1.95833	-28
1.96667	-29
1.97500	-31
1.98333	-33
1.99167	-33
2.00000	-32
2.00833	-30
2.01667	-28
2.02500	-27
2.03333	-27
2.04167	-28
2.05000	-29
2.05833	-30
2.06667	-31
2.07500	-31
2.08333	-30
2.09167	-29
2.10000	-28
2.10833	-28
2.11667	-27
2.12500	-28
2.13333	-28
2.14167	-28
2.15000	-28
2.15833	-28
2.16667	-27
2.17500	-26
2.18333	-27
2.19167	-27
2.20000	-27
2.20833	-27
2.21667	-26
2.22500	-26
2.23333	-27
2.24167	-29
2.25000	-32
2.25833	-35
2.26667	-38
2.27500	-40
2.28333	-40
2.29167	-39
2.30000	-37
2.30833	-34
2.31667	-31
2.32500	-28
2.33333	-27
2.34167	-27
2.35000	-26
2.35833	-26
2.36667	-25
2.37500	-26
2.38333	-28
2.39167	-31
2.40000	-34
2.40833	-37
2.41667	-37
2.42500	-38
2.43333	-38
2.44167	-39
2.45000	-40
2.45833	-38
2.46667	-35
2.47500	-31
2.48333	-27
2.49167	-26
2.50000	-27
2.50833	-30
2.51667	-33
2.52500	-37
2.53333	-38
2.54167	-37
2.55000	-35
2.55833	-32
2.56667	-29
2.57500	-28
2.58333	-28
2.59167	-29
2.60000	-30
2.60833	-30
2.61667	-29
2.62500	-28
2.63333	-28
2.64167	-28
2.65000	-30
2.65833	-31
2.66667	-33
2.67500	-35
2.68333	-37
2.69167	-38
2.70000	-39
2.70833	-39
2.71667	-38
2.72500	-37
2.73333	-37
2.74167	-37
2.75000	-38
2.75833	-39
2.76667	-41
2.77500	-42
2.78333	-45
2.79167	-46
2.80000	-46
2.80833	-45
2.81667	-44
2.82500	-42
2.83333	-41
2.84167	-39
2.85000	-36
2.85833	-34
2.86667	-33
2.87500	-32
2.88333	-33
2.89167	-34
2.90000	-36
2.90833	-38
2.91667	-39
2.92500	-40
2.93333	-40
2.94167	-40
2.95000	-40
2.95833	-40
2.96667	-41
2.97500	-40
2.98333	-38
2.99167	-35
3.00000	-34
3.00833	-33
3.01667	-33
3.02500	-34
3.03333	-35
3.04167	-35
3.05000	-35
3.05833	-35
3.06667	-37
3.07500	-40
3.08333	-42
3.09167	-43
3.10000	-42
3.10833	-40
3.11667	-37
3.12500	-35
3.13333	-34
3.14167	-35
3.15000	-36
3.15833	-35
3.16667	-35
3.17500	-34
3.18333	-34
3.19167	-36
3.20000	-39
3.20833	-41
3.21667	-44
3.22500	-46
3.23333	-48
3.24167	-50
3.25000	-51
3.25833	-51
3.26667	-50
3.27500	-47
3.28333	-44
3.29167	-41
3.30000	-40
3.30833	-40
3.31667	-41
3.32500	-42
3.33333	-44
3.34167	-44
3.35000	-44
3.35833	-45
3.36667	-46
3.37500	-50
3.38333	-53
3.39167	-55
3.40000	-55
3.40833	-55
3.41667	-53
3.42500	-51
3.43333	-49
3.44167	-47
3.45000	-46
3.45833	-46
3.46667	-45
3.47500	-44
3.48333	-42
3.49167	-41
3.50000	-40
3.50833	-40
3.51667	-40
3.52500	-41
3.53333	-41
3.54167	-40
3.55000	-39
3.55833	-38
3.56667	-37
3.57500	-37
3.58333	-37
3.59167	-38
3.60000	-40
3.60833	-42
3.61667	-42
3.62500	-41
3.63333	-39
3.64167	-38
3.65000	-37
3.65833	-37
3.66667	-39
3.67500	-41
3.68333	-42
3.69167	-42
3.70000	-42
3.70833	-42
3.71667	-44
3.72500	-47
3.73333	-51
3.74167	-54
3.75000	-57
3.75833	-58
3.76667	-58
3.77500	-57
3.78333	-56
3.79167	-55
3.80000	-53
3.80833	-54
3.81667	-55
3.82500	-57
3.83333	-58
3.84167	-58
3.85000	-56
3.85833	-54
3.86667	-51
3.87500	-49
3.88333	-46
3.89167	-44
3.90000	-41
3.90833	-40
3.91667	-40
3.92500	-41
3.93333	-42
3.94167	-43
3.95000	-43
3.95833	-44
3.96667	-44
3.97500	-45
3.98333	-47
3.99167	-48
4.00000	-49
4.00833	-49
4.01667	-48
4.02500	-47
4.03333	-47
4.04167	-47
4.05000	-47
4.05833	-48
4.06667	-49
4.07500	-49
4.08333	-49
4.09167	-50
4.10000	-51
4.10833	-54
4.11667	-57
4.12500	-60
4.13333	-63
4.14167	-64
4.15000	-63
4.15833	-61
4.16667	-58
4.17500	-55
4.18333	-53
4.19167	-52
4.20000	-53
4.20833	-53
4.21667	-52
4.22500	-51
4.23333	-49
4.24167	-49
4.25000	-50
4.25833	-52
4.26667	-54
4.27500	-54
4.28333	-52
4.29167	-50
4.30000	-48
4.30833	-46
4.31667	-46
4.32500	-47
4.33333	-48
4.34167	-49
4.35000	-52
4.35833	-55
4.36667	-59
4.37500	-62
4.38333	-63
4.39167	-63
4.40000	-60
4.40833	-57
4.41667	-53
4.42500	-50
4.43333	-48
4.44167	-47
4.45000	-47
4.45833	-49
4.46667	-50
4.47500	-52
4.48333	-53
4.49167	-55
4.50000	-56
4.50833	-57
4.51667	-57
4.52500	-56
4.53333	-54
4.54167	-50
4.55000	-47
4.55833	-45
4.56667	-43
4.57500	-43
4.58333	-44
4.59167	-47
4.60000	-50
4.60833	-52
4.61667	-53
4.62500	-52
4.63333	-50
4.64167	-49
4.65000	-48
4.65833	-49
4.66667	-51
4.67500	-53
4.68333	-56
4.69167	-57
4.70000	-58
4.70833	-58
4.71667	-60
4.72500	-61
4.73333	-63
4.74167	-64
4.75000	-64
4.75833	-63
4.76667	-63
4.77500	-63
4.78333	-63
4.79167	-63
4.80000	-62
4.80833	-62
4.81667	-62
4.82500	-62
4.83333	-63
4.84167	-62
4.85000	-61
4.85833	-60
4.86667	-58
4.87500	-57
4.88333	-56
4.89167	-55
4.90000	-53
4.90833	-52
4.91667	-51
4.92500	-49
4.93333	-47
4.94167	-45
4.95000	-45
4.95833	-46
4.96667	-47
4.97500	-49
4.98333	-50
4.99167	-52
5.00000	-55
5.00833	-56
5.01667	-57
5.02500	-56
5.03333	-55
5.04167	-53
5.05000	-52
5.05833	-54
5.06667	-56
5.07500	-58
5.08333	-60
5.09167	-61
5.10000	-61
5.10833	-59
5.11667	-57
5.12500	-56
5.13333	-54
5.14167	-53
5.15000	-53
5.15833	-52
5.16667	-52
5.17500	-51
5.18333	-50
5.19167	-50
5.20000	-51
5.20833	-52
5.21667	-54
5.22500	-56
5.23333	-58
5.24167	-59
5.25000	-58
5.25833	-56
5.26667	-53
5.27500	-51
5.28333	-50
5.29167	-50
5.30000	-52
5.30833	-53
5.31667	-52
5.32500	-51
5.33333	-49
5.34167	-47
5.35000	-45
5.35833	-43
5.36667	-42
5.37500	-43
5.38333	-45
5.39167	-49
5.40000	-53
5.40833	-57
5.41667	-61
5.42500	-64
5.43333	-66
5.44167	-67
5.45000	-67
5.45833	-67
5.46667	-66
5.47500	-66
5.48333	-65
5.49167	-63
5.50000	-62
5.50833	-60
5.51667	-60
5.52500	-60
5.53333	-60
5.54167	-59
5.55000	-58
5.55833	-56
5.56667	-55
5.57500	-54
5.58333	-55
5.59167	-55
5.60000	-57
5.60833	-58
5.61667	-60
5.62500	-61
5.63333	-62
5.64167	-62
5.65000	-62
5.65833	-63
5.66667	-63
5.67500	-62
5.68333	-61
5.69167	-60
5.70000	-58
5.70833	-58
5.71667	-60
5.72500	-61
5.73333	-60
5.74167	-58
5.75000	-55
5.75833	-52
5.76667	-49
5.77500	-47
5.78333	-47
5.79167	-48
5.80000	-50
5.80833	-53
5.81667	-56
5.82500	-58
5.83333	-58
5.84167	-57
5.85000	-56
5.85833	-56
5.86667	-56
5.87500	-58
5.88333	-59
5.89167	-59
5.90000	-58
5.90833	-58
5.91667	-59
5.92500	-61
5.93333	-63
5.94167	-64
5.95000	-64
5.95833	-63
5.96667	-62
5.97500	-62
5.98333	-62
5.99167	-63
6.00000	-64
6.00833	-65
6.01667	-65
6.02500	-66
6.03333	-65
6.04167	-64
6.05000	-63
6.05833	-61
6.06667	-60
6.07500	-59
6.08333	-60
6.09167	-60
6.10000	-61
6.10833	-60
6.11667	-59
6.12500	-58
6.13333	-57
6.14167	-57
6.15000	-57
6.15833	-57
6.16667	-56
6.17500	-57
6.18333	-57
6.19167	-58
6.20000	-58
6.20833	-57
6.21667	-55
6.22500	-53
6.23333	-54
6.24167	-56
6.25000	-59
6.25833	-63
6.26667	-66
6.27500	-68
6.28333	-68
6.29167	-68
6.30000	-67
6.30833	-67
6.31667	-66
6.32500	-67
6.33333	-68
6.34167	-69
6.35000	-69
6.35833	-68
6.36667	-66
6.37500	-65
6.38333	-64
6.39167	-65
6.40000	-67
6.40833	-68
6.41667	-69
6.42500	-70
6.43333	-71
6.44167	-71
6.45000	-70
6.45833	-70
6.46667	-69
6.47500	-68
6.48333	-67
6.49167	-67
6.50000	-68
6.50833	-68
6.51667	-67
6.52500	-66
6.53333	-65
6.54167	-64
6.55000	-63
6.55833	-63
6.56667	-64
6.57500	-63
6.58333	-63
6.59167	-66
6.60000	-69
6.60833	-74
6.61667	-77
6.62500	-78
6.63333	-77
6.64167	-74
6.65000	-71
6.65833	-69
6.66667	-68
6.67500	-67
6.68333	-68
6.69167	-69
6.70000	-70
6.70833	-71
6.71667	-70
6.72500	-70
6.73333	-71
6.74167	-72
6.75000	-72
6.75833	-70
6.76667	-67
6.77500	-62
6.78333	-58
6.79167	-54
6.80000	-52
6.80833	-53
6.81667	-56
6.82500	-61
6.83333	-65
6.84167	-69
6.85000	-70
6.85833	-70
6.86667	-68
6.87500	-66
6.88333	-65
6.89167	-65
6.90000	-66
6.90833	-68
6.91667	-71
6.92500	-72
6.93333	-72
6.94167	-70
6.95000	-70
6.95833	-71
6.96667	-73
6.97500	-76
6.98333	-78
6.99167	-79
7.00000	-79
7.00833	-79
7.01667	-77
7.02500	-76
7.03333	-74
7.04167	-72
7.05000	-71
7.05833	-70
7.06667	-69
7.07500	-67
7.08333	-65
7.09167	-63
7.10000	-62
7.10833	-62
7.11667	-64
7.12500	-67
7.13333	-70
7.14167	-72
7.15000	-74
7.15833	-74
7.16667	-75
7.17500	-75
7.18333	-76
7.19167	-77
7.20000	-77
7.20833	-76
7.21667	-74
7.22500	-73
7.23333	-73
7.24167	-73
7.25000	-74
7.25833	-75
7.26667	-75
7.27500	-75
7.28333	-74
7.29167	-74
7.30000	-75
7.30833	-76
7.31667	-76
7.32500	-74
7.33333	-71
7.34167	-69
7.35000	-68
7.35833	-68
7.36667	-68
7.37500	-67
7.38333	-66
7.39167	-64
7.40000	-63
7.40833	-63
7.41667	-66
7.42500	-69
7.43333	-72
7.44167	-73
7.45000	-73
7.45833	-71
7.46667	-69
7.47500	-67
7.48333	-68
7.49167	-69
7.50000	-71
7.50833	-72
7.51667	-73
7.52500	-73
7.53333	-72
7.54167	-72
7.55000	-73
7.55833	-75
7.56667	-77
7.57500	-80
7.58333	-83
7.59167	-83
7.60000	-82
7.60833	-79
7.61667	-75
7.62500	-71
7.63333	-69
7.64167	-68
7.65000	-69
7.65833	-72
7.66667	-76
7.67500	-80
7.68333	-83
7.69167	-85
7.70000	-85
7.70833	-83
7.71667	-81
7.72500	-78
7.73333	-75
7.74167	-72
7.75000	-71
7.75833	-73
7.76667	-76
7.77500	-81
7.78333	-85
7.79167	-86
7.80000	-85
7.80833	-83
7.81667	-80
7.82500	-78
7.83333	-77
7.84167	-76
7.85000	-76
7.85833	-75
7.86667	-75
7.87500	-74
7.88333	-73
7.89167	-72
7.90000	-73
7.90833	-74
7.91667	-75
7.92500	-75
7.93333	-74
7.94167	-72
7.95000	-69
7.95833	-65
7.96667	-62
7.97500	-60
7.98333	-59
7.99167	-61
8.00000	-64
8.00833	-67
8.01667	-70
8.02500	-72
8.03333	-74
8.04167	-77
8.05000	-79
8.05833	-80
8.06667	-80
8.07500	-78
8.08333	-76
8.09167	-72
8.10000	-70
8.10833	-69
8.11667	-72
8.12500	-77
8.13333	-83
8.14167	-89
8.15000	-93
8.15833	-95
8.16667	-94
8.17500	-91
8.18333	-86
8.19167	-81
8.20000	-76
8.20833	-74
8.21667	-74
8.22500	-75
8.23333	-76
8.24167	-77
8.25000	-77
8.25833	-77
8.26667	-76
8.27500	-75
8.28333	-76
8.29167	-76
8.30000	-76
8.30833	-76
8.31667	-76
8.32500	-76
8.33333	-78
8.34167	-82
8.35000	-84
8.35833	-84
8.36667	-84
8.37500	-83
8.38333	-82
8.39167	-82
8.40000	-84
8.40833	-85
8.41667	-86
8.42500	-85
8.43333	-85
8.44167	-84
8.45000	-84
8.45833	-83
8.46667	-83
8.47500	-84
8.48333	-85
8.49167	-86
8.50000	-86
8.50833	-86
8.51667	-84
8.52500	-82
8.53333	-80
8.54167	-79
8.55000	-77
8.55833	-77
8.56667	-77
8.57500	-77
8.58333	-76
8.59167	-76
8.60000	-78
8.60833	-79
8.61667	-80
8.62500	-81
8.63333	-80
8.64167	-78
8.65000	-77
8.65833	-78
8.66667	-79
8.67500	-79
8.68333	-79
8.69167	-78
8.70000	-78
8.70833	-79
8.71667	-81
8.72500	-83
8.73333	-85
8.74167	-86
8.75000	-86
8.75833	-87
8.76667	-87
8.77500	-88
8.78333	-88
8.79167	-87
8.80000	-86
8.80833	-85
8.81667	-85
8.82500	-86
8.83333	-87
8.84167	-88
8.85000	-88
8.85833	-88
8.86667	-87
8.87500	-87
8.88333	-87
8.89167	-89
8.90000	-92
8.90833	-95
8.91667	-96
8.92500	-96
8.93333	-95
8.94167	-93
8.95000	-91
8.95833	-90
8.96667	-88
8.97500	-85
8.98333	-81
8.99167	-78
9.00000	-75
9.00833	-74
9.01667	-74
9.02500	-75
9.03333	-76
9.04167	-77
9.05000	-79
9.05833	-82
9.06667	-85
9.07500	-87
9.08333	-88
9.09167	-88
9.10000	-87
9.10833	-85
9.11667	-85
9.12500	-85
9.13333	-86
9.14167	-86
9.15000	-87
9.15833	-87
9.16667	-85
9.17500	-84
9.18333	-83
9.19167	-82
9.20000	-83
9.20833	-85
9.21667	-87
9.22500	-88
9.23333	-88
9.24167	-85
9.25000	-82
9.25833	-79
9.26667	-77
9.27500	-76
9.28333	-78
9.29167	-80
9.30000	-84
9.30833	-87
9.31667	-91
9.32500	-93
9.33333	-94
9.34167	-92
9.35000	-90
9.35833	-87
9.36667	-85
9.37500	-85
9.38333	-86
9.39167	-87
9.40000	-87
9.40833	-87
9.41667	-86
9.42500	-86
9.43333	-85
9.44167	-86
9.45000	-86
9.45833	-85
9.46667	-84
9.47500	-84
9.48333	-83
9.49167	-84
9.50000	-86
9.50833	-88
9.51667	-90
9.52500	-92
9.53333	-93
9.54167	-93
9.55000	-93
9.55833	-92
9.56667	-92
9.57500	-92
9.58333	-93
9.59167	-93
9.60000	-93
9.60833	-93
9.61667	-93
9.62500	-93
9.63333	-93
9.64167	-92
9.65000	-92
9.65833	-94
9.66667	-95
9.67500	-96
9.68333	-96
9.69167	-95
9.70000	-93
9.70833	-91
9.71667	-90
9.72500	-91
9.73333	-93
9.74167	-97
9.75000	-100
9.75833	-102
9.76667	-103
9.77500	-102
9.78333	-99
9.79167	-95
9.80000	-91
9.80833	-87
9.81667	-83
9.82500	-80
9.83333	-77
9.84167	-76
9.85000	-76
9.85833	-78
9.86667	-81
9.87500	-85
9.88333	-88
9.89167	-91
9.90000	-93
9.90833	-94
9.91667	-96
9.92500	-97
9.93333	-98
9.94167	-99
9.95000	-99
9.95833	-96
9.96667	-93
9.97500	-90
9.98333	-87
9.99167	-85
10.00000	-85
10.00833	-85
10.01667	-86
10.02500	-87
10.03333	-88
10.04167	-89
10.05000	-90
10.05833	-92
10.06667	-93
10.07500	-95
10.08333	-96
10.09167	-96
10.10000	-95
10.10833	-94
10.11667	-94
10.12500	-94
10.13333	-95
10.14167	-97
10.15000	-97
10.15833	-96
10.16667	-95
10.17500	-93
10.18333	-91
10.19167	-90
10.20000	-89
10.20833	-88
10.21667	-88
10.22500	-87
10.23333	-86
10.24167	-87
10.25000	-87
10.25833	-88
10.26667	-89
10.27500	-89
10.28333	-90
10.29167	-90
10.30000	-91
10.30833	-92
10.31667	-92
10.32500	-91
10.33333	-90
10.34167	-89
10.35000	-89
10.35833	-90
10.36667	-93
10.37500	-96
10.38333	-99
10.39167	-100
10.40000	-98
10.40833	-95
10.41667	-91
10.42500	-87
10.43333	-84
10.44167	-82
10.45000	-80
10.45833	-78
10.46667	-78
10.47500	-79
10.48333	-82
10.49167	-86
10.50000	-90
10.50833	-93
10.51667	-94
10.52500	-94
10.53333	-93
10.54167	-92
10.55000	-91
10.55833	-90
10.56667	-88
10.57500	-86
10.58333	-85
10.59167	-85
10.60000	-87
10.60833	-91
10.61667	-96
10.62500	-102
10.63333	-105
10.64167	-107
10.65000	-106
10.65833	-103
10.66667	-99
10.67500	-96
10.68333	-93
10.69167	-92
10.70000	-92
10.70833	-93
10.71667	-94
10.72500	-95
10.73333	-95
10.74167	-95
10.75000	-95
10.75833	-95
10.76667	-96
10.77500	-95
10.78333	-94
10.79167	-92
10.80000	-91
10.80833	-93
10.81667	-96
10.82500	-100
10.83333	-103
10.84167	-103
10.85000	-101
10.85833	-98
10.86667	-96
10.87500	-94
10.88333	-94
10.89167	-93
10.90000	-93
10.90833	-93
10.91667	-93
10.92500	-94
10.93333	-95
10.94167	-97
10.95000	-98
10.95833	-98
10.96667	-97
10.97500	-95
10.98333	-93
10.99167	-90
11.00000	-87
11.00833	-86
11.01667	-86
11.02500	-87
11.03333	-89
11.04167	-92
11.05000	-94
11.05833	-95
11.06667	-96
11.07500	-95
11.08333	-94
11.09167	-94
11.10000	-95
11.10833	-97
11.11667	-99
11.12500	-101
11.13333	-101
11.14167	-99
11.15000	-98
11.15833	-96
11.16667	-95
11.17500	-96
11.18333	-97
11.19167	-97
11.20000	-97
11.20833	-95
11.21667	-93
11.22500	-91
11.23333	-88
11.24167	-87
11.25000	-87
11.25833	-88
11.26667	-90
11.27500	-91
11.28333	-93
11.29167	-94
11.30000	-96
11.30833	-97
11.31667	-97
11.32500	-97
11.33333	-96
11.34167	-96
11.35000	-96
11.35833	-97
11.36667	-97
11.37500	-98
11.38333	-97
11.39167	-97
11.40000	-98
11.40833	-98
11.41667	-98
11.42500	-97
11.43333	-95
11.44167	-94
11.45000	-94
11.45833	-96
11.46667	-99
11.47500	-103
11.48333	-106
11.49167	-108
11.50000	-110
11.50833	-110
11.51667	-109
11.52500	-108
11.53333	-106
11.54167	-105
11.55000	-104
11.55833	-103
11.56667	-101
11.57500	-99
11.58333	-98
11.59167	-97
11.60000	-98
11.60833	-98
11.61667	-98
11.62500	-98
11.63333	-98
11.64167	-98
11.65000	-100
11.65833	-101
11.66667	-102
11.67500	-101
11.68333	-99
11.69167	-96
11.70000	-94
11.70833	-92
11.71667	-91
11.72500	-92
11.73333	-92
11.74167	-93
11.75000	-93
11.75833	-93
11.76667	-93
11.77500	-93
11.78333	-93
11.79167	-93
11.80000	-92
11.80833	-91
11.81667	-89
11.82500	-88
11.83333	-88
11.84167	-90
11.85000	-92
11.85833	-94
11.86667	-97
11.87500	-99
11.88333	-102
11.89167	-104
11.90000	-105
11.90833	-105
11.91667	-104
11.92500	-102
11.93333	-100
11.94167	-98
11.95000	-97
11.95833	-97
11.96667	-98
11.97500	-99
11.98333	-101
11.99167	-102
12.00000	-102
12.00833	-101
12.01667	-99
12.02500	-97
12.03333	-93
12.04167	-89
12.05000	-87
12.05833	-88
12.06667	-90
12.07500	-94
12.08333	-97
12.09167	-100
12.10000	-101
12.10833	-102
12.11667	-103
12.12500	-105
12.13333	-105
12.14167	-105
12.15000	-104
12.15833	-104
12.16667	-104
12.17500	-105
12.18333	-105
12.19167	-105
12.20000	-105
12.20833	-105
12.21667	-105
12.22500	-105
12.23333	-106
12.24167	-107
12.25000	-108
12.25833	-108
12.26667	-108
12.27500	-107
12.28333	-106
12.29167	-106
12.30000	-107
12.30833	-107
12.31667	-105
12.32500	-102
12.33333	-99
12.34167	-96
12.35000	-94
12.35833	-94
12.36667	-96
12.37500	-98
12.38333	-101
12.39167	-103
12.40000	-105
12.40833	-107
12.41667	-107
12.42500	-107
12.43333	-106
12.44167	-104
12.45000	-102
12.45833	-100
12.46667	-99
12.47500	-99
12.48333	-99
12.49167	-100
12.50000	-100
12.50833	-99
12.51667	-98
12.52500	-97
12.53333	-96
12.54167	-97
12.55000	-97
12.55833	-98
12.56667	-99
12.57500	-99
12.58333	-99
12.59167	-99
12.60000	-100
12.60833	-100
12.61667	-100
12.62500	-99
12.63333	-98
12.64167	-95
12.65000	-93
12.65833	-91
12.66667	-91
12.67500	-94
12.68333	-97
12.69167	-100
12.70000	-102
12.70833	-103
12.71667	-103
12.72500	-102
12.73333	-102
12.74167	-103
12.75000	-104
12.75833	-106
12.76667	-107
12.77500	-107
12.78333	-107
12.79167	-108
12.80000	-110
12.80833	-111
12.81667	-110
12.82500	-108
12.83333	-105
12.84167	-101
12.85000	-98
12.85833	-97
12.86667	-96
12.87500	-95
12.88333	-94
12.89167	-93
12.90000	-93
12.90833	-94
12.91667	-94
12.92500	-94
12.93333	-91
12.94167	-87
12.95000	-84
12.95833	-83
12.96667	-84
12.97500	-88
12.98333	-94
12.99167	-99
13.00000	-104
13.00833	-108
13.01667	-109
13.02500	-110
13.03333	-111
13.04167	-112
13.05000	-113
13.05833	-113
13.06667	-112
13.07500	-109
13.08333	-105
13.09167	-102
13.10000	-101
13.10833	-101
13.11667	-103
13.12500	-105
13.13333	-105
13.14167	-104
13.15000	-103
13.15833	-102
13.16667	-102
13.17500	-101
13.18333	-99
13.19167	-98
13.20000	-97
13.20833	-98
13.21667	-100
13.22500	-104
13.23333	-106
13.24167	-108
13.25000	-108
13.25833	-107
13.26667	-105
13.27500	-102
13.28333	-101
13.29167	-100
13.30000	-101
13.30833	-104
13.31667	-107
13.32500	-109
13.33333	-111
13.34167	-111
13.35000	-109
13.35833	-105
13.36667	-100
13.37500	-96
13.38333	-92
13.39167	-91
13.40000	-92
13.40833	-94
13.41667	-97
13.42500	-99
13.43333	-100
13.44167	-100
13.45000	-99
13.45833	-99
13.46667	-98
13.47500	-98
13.48333	-98
13.49167	-99
13.50000	-99
13.50833	-98
13.51667	-95
13.52500	-93
13.53333	-90
13.54167	-90
13.55000	-92
13.55833	-96
13.56667	-101
13.57500	-104
13.58333	-107
13.59167	-108
13.60000	-107
13.60833	-105
13.61667	-104
13.62500	-101
13.63333	-98
13.64167	-94
13.65000	-92
13.65833	-92
13.66667	-93
13.67500	-95
13.68333	-98
13.69167	-99
13.70000	-98
13.70833	-97
13.71667	-96
13.72500	-95
13.73333	-95
13.74167	-95
13.75000	-95
13.75833	-96
13.76667	-96
13.77500	-97
13.78333	-98
13.79167	-100
13.80000	-101
13.80833	-101
13.81667	-100
13.82500	-99
13.83333	-99
13.84167	-99
13.85000	-99
13.85833	-98
13.86667	-96
13.87500	-95
13.88333	-94
13.89167	-92
13.90000	-90
13.90833	-87
13.91667	-85
13.92500	-83
13.93333	-84
13.94167	-88
13.95000	-91
13.95833	-95
13.96667	-96
13.97500	-96
13.98333	-94
13.99167	-90
14.00000	-87
14.00833	-84
14.01667	-83
14.02500	-82
14.03333	-83
14.04167	-83
14.05000	-83
14.05833	-82
14.06667	-81
14.07500	-80
14.08333	-81
14.09167	-82
14.10000	-84
14.10833	-86
14.11667	-87
14.12500	-88
14.13333	-89
14.14167	-89
14.15000	-88
14.15833	-86
14.16667	-84
14.17500	-81
14.18333	-78
14.19167	-76
14.20000	-77
14.20833	-79
14.21667	-82
14.22500	-85
14.23333	-88
14.24167	-91
14.25000	-92
14.25833	-92
14.26667	-92
14.27500	-90
14.28333	-88
14.29167	-87
14.30000	-87
14.30833	-87
14.31667	-87
14.32500	-85
14.33333	-83
14.34167	-81
14.35000	-81
14.35833	-84
14.36667	-87
14.37500	-90
14.38333	-92
14.39167	-91
14.40000	-87
14.40833	-84
14.41667	-81
14.42500	-80
14.43333	-80
14.44167	-81
14.45000	-81
14.45833	-80
14.46667	-78
14.47500	-75
14.48333	-73
14.49167	-73
14.50000	-75
14.50833	-77
14.51667	-80
14.52500	-82
14.53333	-82
14.54167	-81
14.55000	-81
14.55833	-81
14.56667	-82
14.57500	-84
14.58333	-85
14.59167	-84
14.60000	-83
14.60833	-82
14.61667	-83
14.62500	-84
14.63333	-87
14.64167	-89
14.65000	-91
14.65833	-92
14.66667	-94
14.67500	-95
14.68333	-96
14.69167	-95
14.70000	-93
14.70833	-93
14.71667	-94
14.72500	-96
14.73333	-99
14.74167	-101
14.75000	-100
14.75833	-96
14.76667	-92
14.77500	-88
14.78333	-85
14.79167	-83
14.80000	-83
14.80833	-84
14.81667	-85
14.82500	-85
14.83333	-86
14.84167	-87
14.85000	-87
14.85833	-87
14.86667	-87
14.87500	-87
14.88333	-89
14.89167	-92
14.90000	-94
14.90833	-95
14.91667	-95
14.92500	-93
14.93333	-92
14.94167	-92
14.95000	-92
14.95833	-94
14.96667	-96
14.97500	-99
14.98333	-101
14.99167	-101
15.00000	-100
15.00833	-98
15.01667	-96
15.02500	-94
15.03333	-94
15.04167	-94
15.05000	-94
15.05833	-94
15.06667	-95
15.07500	-96
15.08333	-98
15.09167	-100
15.10000	-101
15.10833	-101
15.11667	-100
15.12500	-99
15.13333	-99
15.14167	-100
15.15000	-100
15.15833	-100
15.16667	-99
15.17500	-97
15.18333	-96
15.19167	-97
15.20000	-99
15.20833	-101
15.21667	-102
15.22500	-103
15.23333	-102
15.24167	-101
15.25000	-100
15.25833	-98
15.26667	-98
15.27500	-97
15.28333	-97
15.29167	-96
15.30000	-96
15.30833	-95
15.31667	-95
15.32500	-95
15.33333	-93
15.34167	-89
15.35000	-86
15.35833	-84
15.36667	-84
15.37500	-85
15.38333	-87
15.39167	-86
15.40000	-85
15.40833	-84
15.41667	-84
15.42500	-85
15.43333	-87
15.44167	-90
15.45000	-92
15.45833	-92
15.46667	-91
15.47500	-90
15.48333	-90
15.49167	-91
15.50000	-93
15.50833	-96
15.51667	-99
15.52500	-101
15.53333	-102
15.54167	-101
15.55000	-100
15.55833	-98
15.56667	-96
15.57500	-95
15.58333	-95
15.59167	-96
15.60000	-99
15.60833	-101
15.61667	-103
15.62500	-104
15.63333	-104
15.64167	-103
15.65000	-103
15.65833	-104
15.66667	-105
15.67500	-104
15.68333	-104
15.69167	-103
15.70000	-102
15.70833	-102
15.71667	-101
15.72500	-100
15.73333	-99
15.74167	-99
15.75000	-98
15.75833	-99
15.76667	-99
15.77500	-100
15.78333	-100
15.79167	-99
15.80000	-99
15.80833	-100
15.81667	-99
15.82500	-99
15.83333	-99
15.84167	-99
15.85000	-99
15.85833	-97
15.86667	-95
15.87500	-93
15.88333	-94
15.89167	-95
15.90000	-97
15.90833	-98
15.91667	-98
15.92500	-97
15.93333	-98
15.94167	-99
15.95000	-100
15.95833	-99
15.96667	-98
15.97500	-97
15.98333	-96
15.99167	-97
16.00000	-99
16.00833	-100
16.01667	-101
16.02500	-100
16.03333	-99
16.04167	-97
16.05000	-96
16.05833	-96
16.06667	-96
16.07500	-95
16.08333	-95
16.09167	-96
16.10000	-99
16.10833	-101
16.11667	-104
16.12500	-105
16.13333	-105
16.14167	-103
16.15000	-102
16.15833	-100
16.16667	-98
16.17500	-95
16.18333	-93
16.19167	-92
16.20000	-93
16.20833	-95
16.21667	-97
16.22500	-99
16.23333	-100
16.24167	-99
16.25000	-98
16.25833	-98
16.26667	-97
16.27500	-97
16.28333	-96
16.29167	-95
16.30000	-94
16.30833	-94
16.31667	-93
16.32500	-92
16.33333	-92
16.34167	-91
16.35000	-91
16.35833	-92
16.36667	-93
16.37500	-94
16.38333	-95
16.39167	-96
16.40000	-97
16.40833	-98
16.41667	-100
16.42500	-101
16.43333	-102
16.44167	-104
16.45000	-106
16.45833	-106
16.46667	-105
16.47500	-104
16.48333	-102
16.49167	-100
16.50000	-98
16.50833	-97
16.51667	-96
16.52500	-96
16.53333	-96
16.54167	-97
16.55000	-97
16.55833	-96
16.56667	-95
16.57500	-94
16.58333	-94
16.59167	-95
16.60000	-96
16.60833	-97
16.61667	-95
16.62500	-93
16.63333	-92
16.64167	-92
16.65000	-94
16.65833	-97
16.66667	-100
16.67500	-102
16.68333	-103
16.69167	-104
16.70000	-103
16.70833	-101
16.71667	-101
16.72500	-100
16.73333	-100
16.74167	-101
16.75000	-101
16.75833	-102
16.76667	-103
16.77500	-103
16.78333	-103
16.79167	-102
16.80000	-100
16.80833	-99
16.81667	-98
16.82500	-98
16.83333	-98
16.84167	-98
16.85000	-97
16.85833	-95
16.86667	-92
16.87500	-91
16.88333	-91
16.89167	-94
16.90000	-97
16.90833	-100
16.91667	-103
16.92500	-104
16.93333	-104
16.94167	-103
16.95000	-102
16.95833	-102
16.96667	-103
16.97500	-103
16.98333	-103
16.99167	-103
17.00000	-102
17.00833	-102
17.01667	-102
17.02500	-102
17.03333	-103
17.04167	-104
17.05000	-105
17.05833	-105
17.06667	-105
17.07500	-105
17.08333	-103
17.09167	-101
17.10000	-98
17.10833	-96
17.11667	-94
17.12500	-92
17.13333	-91
17.14167	-91
17.15000	-92
17.15833	-92
17.16667	-92
17.17500	-93
17.18333	-94
17.19167	-94
17.20000	-94
17.20833	-94
17.21667	-95
17.22500	-98
17.23333	-100
17.24167	-103
17.25000	-105
17.25833	-106
17.26667	-107
17.27500	-108
17.28333	-109
17.29167	-110
17.30000	-111
17.30833	-111
17.31667	-109
17.32500	-106
17.33333	-103
17.34167	-100
17.35000	-99
17.35833	-99
17.36667	-100
17.37500	-101
17.38333	-101
17.39167	-102
17.40000	-102
17.40833	-101
17.41667	-99
17.42500	-97
17.43333	-95
17.44167	-94
17.45000	-94
17.45833	-94
17.46667	-95
17.47500	-96
17.48333	-97
17.49167	-99
17.50000	-100
17.50833	-101
17.51667	-102
17.52500	-103
17.53333	-105
17.54167	-105
17.55000	-104
17.55833	-101
17.56667	-99
17.57500	-97
17.58333	-96
17.59167	-96
17.60000	-96
17.60833	-95
17.61667	-93
17.62500	-91
17.63333	-88
17.64167	-87
17.65000	-87
17.65833	-88
17.66667	-91
17.67500	-95
17.68333	-98
17.69167	-100
17.70000	-99
17.70833	-97
17.71667	-96
17.72500	-95
17.73333	-95
17.74167	-96
17.75000	-98
17.75833	-98
17.76667	-97
17.77500	-96
17.78333	-95
17.79167	-93
17.80000	-92
17.80833	-91
17.81667	-92
17.82500	-93
17.83333	-93
17.84167	-93
17.85000	-91
17.85833	-88
17.86667	-85
17.87500	-84
17.88333	-83
17.89167	-84
17.90000	-86
17.90833	-88
17.91667	-90
17.92500	-91
17.93333	-90
17.94167	-87
17.95000	-86
17.95833	-86
17.96667	-88
17.97500	-91
17.98333	-93
17.99167	-94
18.00000	-93
18.00833	-92
18.01667	-94
18.02500	-96
18.03333	-100
18.04167	-102
18.05000	-104
18.05833	-105
18.06667	-105
18.07500	-105
18.08333	-106
18.09167	-108
18.10000	-111
18.10833	-113
18.11667	-113
18.12500	-112
18.13333	-110
18.14167	-108
18.15000	-106
18.15833	-104
18.16667	-101
18.17500	-98
18.18333	-95
18.19167	-92
18.20000	-90
18.20833	-91
18.21667	-92
18.22500	-94
18.23333	-96
18.24167	-97
18.25000	-97
18.25833	-97
18.26667	-97
18.27500	-98
18.28333	-100
18.29167	-102
18.30000	-101
18.30833	-99
18.31667	-97
18.32500	-95
18.33333	-94
18.34167	-93
18.35000	-91
18.35833	-89
18.36667	-87
18.37500	-85
18.38333	-83
18.39167	-82
18.40000	-83
18.40833	-85
18.41667	-88
18.42500	-90
18.43333	-92
18.44167	-93
18.45000	-93
18.45833	-95
18.46667	-96
18.47500	-95
18.48333	-94
18.49167	-94
18.50000	-94
18.50833	-95
18.51667	-96
18.52500	-96
18.53333	-96
18.54167	-95
18.55000	-93
18.55833	-93
18.56667	-92
18.57500	-92
18.58333	-91
18.59167	-91
18.60000	-90
18.60833	-90
18.61667	-90
18.62500	-91
18.63333	-92
18.64167	-92
18.65000	-90
18.65833	-87
18.66667	-84
18.67500	-81
18.68333	-79
18.69167	-78
18.70000	-79
18.70833	-80
18.71667	-82
18.72500	-83
18.73333	-84
18.74167	-85
18.75000	-87
18.75833	-91
18.76667	-95
18.77500	-99
18.78333	-102
18.79167	-104
18.80000	-104
18.80833	-103
18.81667	-103
18.82500	-102
18.83333	-100
18.84167	-99
18.85000	-98
18.85833	-97
18.86667	-97
18.87500	-97
18.88333	-96
18.89167	-95
18.90000	-93
18.90833	-93
18.91667	-94
18.92500	-96
18.93333	-97
18.94167	-98
18.95000	-99
18.95833	-98
18.96667	-97
18.97500	-95
18.98333	-93
18.99167	-91
19.00000	-89
19.00833	-88
19.01667	-87
19.02500	-88
19.03333	-90
19.04167	-91
19.05000	-93
19.05833	-94
19.06667	-95
19.07500	-97
19.08333	-99
19.09167	-102
19.10000	-103
19.10833	-103
19.11667	-101
19.12500	-99
19.13333	-97
19.14167	-96
19.15000	-95
19.15833	-95
19.16667	-94
19.17500	-93
19.18333	-94
19.19167	-96
19.20000	-98
19.20833	-100
19.21667	-99
19.22500	-98
19.23333	-95
19.24167	-93
19.25000	-91
19.25833	-89
19.26667	-88
19.27500	-87
19.28333	-86
19.29167	-84
19.30000	-83
19.30833	-82
19.31667	-82
19.32500	-83
19.33333	-85
19.34167	-87
19.35000	-88
19.35833	-87
19.36667	-87
19.37500	-89
19.38333	-90
19.39167	-91
19.40000	-90
19.40833	-88
19.41667	-86
19.42500	-84
19.43333	-83
19.44167	-82
19.45000	-81
19.45833	-79
19.46667	-76
19.47500	-72
19.48333	-70
19.49167	-69
19.50000	-69
19.50833	-70
19.51667	-72
19.52500	-73
19.53333	-72
19.54167	-70
19.55000	-67
19.55833	-65
19.56667	-64
19.57500	-64
19.58333	-65
19.59167	-65
19.60000	-63
19.60833	-61
19.61667	-60
19.62500	-59
19.63333	-59
19.64167	-59
19.65000	-56
19.65833	-51
19.66667	-46
19.67500	-40
19.68333	-36
19.69167	-33
19.70000	-33
19.70833	-31
19.71667	-29
19.72500	-24
19.73333	-18
19.74167	-11
19.75000	-3
19.75833	5
19.76667	13
19.77500	21
19.78333	29
19.79167	36
19.80000	43
19.80833	49
19.81667	56
19.82500	65
19.83333	75
19.84167	85
19.85000	96
19.85833	107
19.86667	119
19.87500	130
19.88333	142
19.89167	154
19.90000	167
19.90833	181
19.91667	196
19.92500	212
19.93333	228
19.94167	244
19.95000	261
19.95833	278
19.96667	297
19.97500	317
19.98333	339
19.99167	362
20.00000	385
20.00833	409
20.01667	433
20.02500	457
20.03333	481
20.04167	505
20.05000	530
20.05833	555
20.06667	581
20.07500	609
20.08333	637
20.09167	667
20.10000	698
20.10833	730
20.11667	763
20.12500	798
20.13333	833
20.14167	868
20.15000	903
20.15833	939
20.16667	974
20.17500	1013
20.18333	1053
20.19167	1095
20.20000	1138
20.20833	1179
20.21667	1221
20.22500	1262
20.23333	1303
20.24167	1344
20.25000	1386
20.25833	1430
20.26667	1474
20.27500	1520
20.28333	1566
20.29167	1612
20.30000	1658
20.30833	1702
20.31667	1747
20.32500	1791
20.33333	1837
20.34167	1882
20.35000	1927
20.35833	1972
20.36667	2016
20.37500	2060
20.38333	2103
20.39167	2145
20.40000	2186
20.40833	2225
20.41667	2264
20.42500	2301
20.43333	2337
20.44167	2372
20.45000	2407
20.45833	2443
20.46667	2476
20.47500	2509
20.48333	2539
20.49167	2567
20.50000	2595
20.50833	2620
20.51667	2645
20.52500	2668
20.53333	2689
20.54167	2710
20.55000	2728
20.55833	2745
20.56667	2760
20.57500	2774
20.58333	2786
20.59167	2797
20.60000	2806
20.60833	2815
20.61667	2824
20.62500	2831
20.63333	2836
20.64167	2839
20.65000	2838
20.65833	2833
20.66667	2827
20.67500	2820
20.68333	2811
20.69167	2800
20.70000	2787
20.70833	2771
20.71667	2754
20.72500	2736
20.73333	2717
20.74167	2699
20.75000	2681
20.75833	2662
20.76667	2642
20.77500	2618
20.78333	2593
20.79167	2565
20.80000	2536
20.80833	2507
20.81667	2478
20.82500	2450
20.83333	2419
20.84167	2388
20.85000	2354
20.85833	2319
20.86667	2284
20.87500	2247
20.88333	2212
20.89167	2178
20.90000	2145
20.90833	2113
20.91667	2079
20.92500	2046
20.93333	2010
20.94167	1972
20.95000	1932
20.95833	1890
20.96667	1849
20.97500	1806
20.98333	1766
20.99167	1728
21.00000	1692
21.00833	1656
21.01667	1618
21.02500	1579
21.03333	1539
21.04167	1500
21.05000	1463
21.05833	1427
21.06667	1392
21.07500	1357
21.08333	1324
21.09167	1291
21.10000	1260
21.10833	1230
21.11667	1201
21.12500	1174
21.13333	1145
21.14167	1116
21.15000	1087
21.15833	1057
21.16667	1029
21.17500	1000
21.18333	973
21.19167	945
21.20000	918
21.20833	893
21.21667	868
21.22500	844
21.23333	821
21.24167	799
21.25000	776
21.25833	754
21.26667	732
21.27500	711
21.28333	692
21.29167	674
21.30000	657
21.30833	641
21.31667	624
21.32500	608
21.33333	589
21.34167	569
21.35000	550
21.35833	532
21.36667	517
21.37500	503
21.38333	491
21.39167	480
21.40000	469
21.40833	459
21.41667	449
21.42500	440
21.43333	430
21.44167	419
21.45000	409
21.45833	398
21.46667	388
21.47500	378
21.48333	369
21.49167	361
21.50000	354
21.50833	348
21.51667	343
21.52500	338
21.53333	330
21.54167	321
21.55000	312
21.55833	303
21.56667	295
21.57500	287
21.58333	279
21.59167	274
21.60000	269
21.60833	265
21.61667	262
21.62500	258
21.63333	253
21.64167	247
21.65000	242
21.65833	237
21.66667	233
21.67500	229
21.68333	226
21.69167	223
21.70000	219
21.70833	215
21.71667	213
21.72500	212
21.73333	213
21.74167	214
21.75000	216
21.75833	217
21.76667	217
21.77500	213
21.78333	207
21.79167	200
21.80000	194
21.80833	188
21.81667	185
21.82500	183
21.83333	180
21.84167	178
21.85000	175
21.85833	172
21.86667	171
21.87500	171
21.88333	173
21.89167	174
21.90000	173
21.90833	172
21.91667	170
21.92500	169
21.93333	167
21.94167	167
21.95000	165
21.95833	164
21.96667	162
21.97500	162
21.98333	162
21.99167	164
22.00000	166
22.00833	167
22.01667	166
22.02500	164
22.03333	161
22.04167	157
22.05000	154
22.05833	152
22.06667	151
22.07500	149
22.08333	148
22.09167	145
22.10000	143
22.10833	141
22.11667	141
22.12500	142
22.13333	144
22.14167	145
22.15000	145
22.15833	146
22.16667	148
22.17500	149
22.18333	151
22.19167	152
22.20000	153
22.20833	154
22.21667	154
22.22500	154
22.23333	152
22.24167	148
22.25000	146
22.25833	144
22.26667	144
22.27500	144
22.28333	144
22.29167	143
22.30000	140
22.30833	138
22.31667	139
22.32500	141
22.33333	144
22.34167	146
22.35000	146
22.35833	144
22.36667	141
22.37500	138
22.38333	136
22.39167	135
22.40000	136
22.40833	137
22.41667	139
22.42500	140
22.43333	140
22.44167	140
22.45000	138
22.45833	137
22.46667	135
22.47500	133
22.48333	131
22.49167	129
22.50000	127
22.50833	126
22.51667	127
22.52500	128
22.53333	130
22.54167	131
22.55000	131
22.55833	130
22.56667	128
22.57500	126
22.58333	122
22.59167	121
22.60000	121
22.60833	122
22.61667	124
22.62500	126
22.63333	128
22.64167	128
22.65000	127
22.65833	125
22.66667	123
22.67500	121
22.68333	120
22.69167	118
22.70000	117
22.70833	115
22.71667	114
22.72500	114
22.73333	115
22.74167	117
22.75000	119
22.75833	119
22.76667	117
22.77500	114
22.78333	112
22.79167	110
22.80000	111
22.80833	111
22.81667	110
22.82500	109
22.83333	106
22.84167	104
22.85000	103
22.85833	103
22.86667	104
22.87500	104
22.88333	105
22.89167	106
22.90000	107
22.90833	109
22.91667	110
22.92500	111
22.93333	112
22.94167	113
22.95000	113
22.95833	112
22.96667	110
22.97500	108
22.98333	108
22.99167	108
23.00000	108
23.00833	108
23.01667	107
23.02500	105
23.03333	103
23.04167	101
23.05000	99
23.05833	97
23.06667	96
23.07500	97
23.08333	97
23.09167	96
23.10000	94
23.10833	92
23.11667	90
23.12500	90
23.13333	91
23.14167	94
23.15000	96
23.15833	96
23.16667	97
23.17500	97
23.18333	98
23.19167	99
23.20000	100
23.20833	101
23.21667	100
23.22500	99
23.23333	98
23.24167	97
23.25000	95
23.25833	95
23.26667	95
23.27500	94
23.28333	92
23.29167	91
23.30000	90
23.30833	92
23.31667	93
23.32500	94
23.33333	94
23.34167	93
23.35000	91
23.35833	90
23.36667	89
23.37500	89
23.38333	89
23.39167	87
23.40000	85
23.40833	83
23.41667	81
23.42500	80
23.43333	82
23.44167	85
23.45000	88
23.45833	91
23.46667	93
23.47500	94
23.48333	94
23.49167	93
23.50000	91
23.50833	90
23.51667	89
23.52500	88
23.53333	88
23.54167	88
23.55000	88
23.55833	87
23.56667	86
23.57500	85
23.58333	84
23.59167	85
23.60000	87
23.60833	89
23.61667	89
23.62500	90
23.63333	90
23.64167	91
23.65000	91
23.65833	92
23.66667	93
23.67500	93
23.68333	94
23.69167	94
23.70000	94
23.70833	93
23.71667	92
23.72500	91
23.73333	91
23.74167	91
23.75000	93
23.75833	94
23.76667	95
23.77500	95
23.78333	94
23.79167	93
23.80000	91
23.80833	89
23.81667	87
23.82500	87
23.83333	87
23.84167	87
23.85000	88
23.85833	88
23.86667	87
23.87500	87
23.88333	87
23.89167	88
23.90000	90
23.90833	91
23.91667	92
23.92500	91
23.93333	89
23.94167	88
23.95000	88
23.95833	90
23.96667	93
23.97500	97
23.98333	102
23.99167	106
24.00000	110
24.00833	113
24.01667	116
24.02500	118
24.03333	118
24.04167	116
24.05000	113
24.05833	111
24.06667	110
24.07500	112
24.08333	116
24.09167	120
24.10000	125
24.10833	129
24.11667	131
24.12500	133
24.13333	135
24.14167	138
24.15000	141
24.15833	144
24.16667	147
24.17500	150
24.18333	155
24.19167	158
24.20000	162
24.20833	164
24.21667	165
24.22500	166
24.23333	167
24.24167	170
24.25000	172
24.25833	175
24.26667	178
24.27500	181
24.28333	185
24.29167	190
24.30000	195
24.30833	199
24.31667	203
24.32500	207
24.33333	211
24.34167	214
24.35000	218
24.35833	222
24.36667	226
24.37500	230
24.38333	233
24.39167	236
24.40000	239
24.40833	241
24.41667	244
24.42500	246
24.43333	248
24.44167	249
24.45000	251
24.45833	251
24.46667	251
24.47500	251
24.48333	250
24.49167	251
24.50000	254
24.50833	258
24.51667	263
24.52500	267
24.53333	269
24.54167	270
24.55000	271
24.55833	272
24.56667	273
24.57500	274
24.58333	276
24.59167	277
24.60000	278
24.60833	278
24.61667	279
24.62500	279
24.63333	280
24.64167	280
24.65000	280
24.65833	280
24.66667	279
24.67500	279
24.68333	278
24.69167	278
24.70000	278
24.70833	278
24.71667	278
24.72500	277
24.73333	275
24.74167	272
24.75000	269
24.75833	264
24.76667	260
24.77500	257
24.78333	255
24.79167	254
24.80000	254
24.80833	254
24.81667	252
24.82500	249
24.83333	245
24.84167	241
24.85000	238
24.85833	235
24.86667	232
24.87500	230
24.88333	228
24.89167	227
24.90000	225
24.90833	223
24.91667	220
24.92500	215
24.93333	211
24.94167	207
24.95000	204
24.95833	203
24.96667	203
24.97500	202
24.98333	200
24.99167	197
25.00000	192
25.00833	187
25.01667	181
25.02500	175
25.03333	170
25.04167	165
25.05000	160
25.05833	156
25.06667	154
25.07500	151
25.08333	150
25.09167	148
25.10000	147
25.10833	145
25.11667	143
25.12500	139
25.13333	136
25.14167	134
25.15000	131
25.15833	129
25.16667	126
25.17500	123
25.18333	119
25.19167	115
25.20000	111
25.20833	107
25.21667	104
25.22500	101
25.23333	99
25.24167	97
25.25000	95
25.25833	93
25.26667	92
25.27500	90
25.28333	89
25.29167	89
25.30000	90
25.30833	91
25.31667	92
25.32500	91
25.33333	90
25.34167	89
25.35000	88
25.35833	86
25.36667	85
25.37500	83
25.38333	81
25.39167	80
25.40000	80
25.40833	80
25.41667	80
25.42500	81
25.43333	81
25.44167	82
25.45000	82
25.45833	81
25.46667	78
25.47500	74
25.48333	70
25.49167	67
25.50000	66
25.50833	67
25.51667	70
25.52500	73
25.53333	73
25.54167	72
25.55000	68
25.55833	65
25.56667	63
25.57500	62
25.58333	62
25.59167	64
25.60000	65
25.60833	65
25.61667	64
25.62500	62
25.63333	60
25.64167	59
25.65000	58
25.65833	57
25.66667	57
25.67500	57
25.68333	58
25.69167	59
25.70000	61
25.70833	62
25.71667	61
25.72500	59
25.73333	55
25.74167	52
25.75000	49
25.75833	49
25.76667	51
25.77500	55
25.78333	60
25.79167	65
25.80000	69
25.80833	72
25.81667	72
25.82500	70
25.83333	67
25.84167	65
25.85000	63
25.85833	63
25.86667	64
25.87500	66
25.88333	66
25.89167	65
25.90000	62
25.90833	59
25.91667	55
25.92500	52
25.93333	49
25.94167	48
25.95000	47
25.95833	47
25.96667	48
25.97500	50
25.98333	52
25.99167	54
26.00000	55
26.00833	56
26.01667	56
26.02500	55
26.03333	53
26.04167	51
26.05000	49
26.05833	47
26.06667	46
26.07500	45
26.08333	44
26.09167	43
26.10000	44
26.10833	45
26.11667	47
26.12500	50
26.13333	52
26.14167	54
26.15000	55
26.15833	57
26.16667	59
26.17500	61
26.18333	63
26.19167	63
26.20000	63
26.20833	63
26.21667	63
26.22500	62
26.23333	61
26.24167	60
26.25000	58
26.25833	57
26.26667	56
26.27500	58
26.28333	60
26.29167	62
26.30000	62
26.30833	62
26.31667	61
26.32500	60
26.33333	59
26.34167	58
26.35000	57
26.35833	57
26.36667	59
26.37500	62
26.38333	64
26.39167	66
26.40000	67
26.40833	67
26.41667	66
26.42500	66
26.43333	67
26.44167	69
26.45000	71
26.45833	71
26.46667	70
26.47500	67
26.48333	64
26.49167	62
26.50000	61
26.50833	62
26.51667	62
26.52500	63
26.53333	65
26.54167	66
26.55000	68
26.55833	71
26.56667	74
26.57500	78
26.58333	80
26.59167	81
26.60000	79
26.60833	75
26.61667	71
26.62500	68
26.63333	68
26.64167	69
26.65000	71
26.65833	72
26.66667	72
26.67500	73
26.68333	74
26.69167	76
26.70000	77
26.70833	78
26.71667	79
26.72500	80
26.73333	82
26.74167	82
26.75000	81
26.75833	79
26.76667	76
26.77500	75
26.78333	77
26.79167	79
26.80000	82
26.80833	83
26.81667	82
26.82500	80
26.83333	79
26.84167	79
26.85000	80
26.85833	82
26.86667	85
26.87500	86
26.88333	87
26.89167	87
26.90000	85
26.90833	84
26.91667	84
26.92500	85
26.93333	88
26.94167	91
26.95000	94
26.95833	96
26.96667	96
26.97500	95
26.98333	92
26.99167	90
27.00000	88
27.00833	86
27.01667	86
27.02500	87
27.03333	88
27.04167	89
27.05000	89
27.05833	89
27.06667	88
27.07500	87
27.08333	86
27.09167	86
27.10000	89
27.10833	92
27.11667	95
27.12500	97
27.13333	97
27.14167	94
27.15000	92
27.15833	92
27.16667	92
27.17500	91
27.18333	89
27.19167	86
27.20000	82
27.20833	80
27.21667	80
27.22500	82
27.23333	85
27.24167	87
27.25000	89
27.25833	88
27.26667	88
27.27500	88
27.28333	89
27.29167	91
27.30000	92
27.30833	93
27.31667	92
27.32500	89
27.33333	86
27.34167	83
27.35000	80
27.35833	77
27.36667	74
27.37500	73
27.38333	73
27.39167	76
27.40000	79
27.40833	82
27.41667	84
27.42500	84
27.43333	83
27.44167	80
27.45000	78
27.45833	77
27.46667	76
27.47500	78
27.48333	80
27.49167	82
27.50000	84
27.50833	86
27.51667	86
27.52500	87
27.53333	88
27.54167	90
27.55000	92
27.55833	94
27.56667	94
27.57500	94
27.58333	93
27.59167	92
27.60000	91
27.60833	90
27.61667	89
27.62500	89
27.63333	88
27.64167	87
27.65000	86
27.65833	86
27.66667	87
27.67500	91
27.68333	94
27.69167	97
27.70000	98
27.70833	97
27.71667	96
27.72500	95
27.73333	95
27.74167	95
27.75000	96
27.75833	96
27.76667	97
27.77500	99
27.78333	102
27.79167	105
27.80000	107
27.80833	107
27.81667	106
27.82500	105
27.83333	105
27.84167	106
27.85000	108
27.85833	110
27.86667	112
27.87500	114
27.88333	116
27.89167	117
27.90000	118
27.90833	120
27.91667	121
27.92500	123
27.93333	125
27.94167	125
27.95000	125
27.95833	126
27.96667	126
27.97500	127
27.98333	129
27.99167	131
28.00000	134
28.00833	136
28.01667	138
28.02500	140
28.03333	140
28.04167	140
28.05000	139
28.05833	139
28.06667	140
28.07500	143
28.08333	145
28.09167	147
28.10000	149
28.10833	150
28.11667	150
28.12500	149
28.13333	148
28.14167	148
28.15000	148
28.15833	148
28.16667	149
28.17500	149
28.18333	151
28.19167	155
28.20000	161
28.20833	166
28.21667	170
28.22500	172
28.23333	172
28.24167	170
28.25000	168
28.25833	169
28.26667	170
28.27500	173
28.28333	175
28.29167	175
28.30000	175
28.30833	174
28.31667	173
28.32500	174
28.33333	176
28.34167	179
28.35000	183
28.35833	188
28.36667	192
28.37500	195
28.38333	196
28.39167	195
28.40000	192
28.40833	190
28.41667	189
28.42500	190
28.43333	193
28.44167	196
28.45000	199
28.45833	201
28.46667	202
28.47500	203
28.48333	202
28.49167	201
28.50000	199
28.50833	199
28.51667	200
28.52500	202
28.53333	205
28.54167	208
28.55000	208
28.55833	207
28.56667	206
28.57500	206
28.58333	208
28.59167	208
28.60000	209
28.60833	207
28.61667	202
28.62500	197
28.63333	193
28.64167	191
28.65000	190
28.65833	190
28.66667	191
28.67500	192
28.68333	192
28.69167	191
28.70000	190
28.70833	188
28.71667	187
28.72500	186
28.73333	187
28.74167	190
28.75000	193
28.75833	195
28.76667	195
28.77500	194
28.78333	191
28.79167	187
28.80000	184
28.80833	181
28.81667	179
28.82500	180
28.83333	183
28.84167	187
28.85000	191
28.85833	192
28.86667	191
28.87500	187
28.88333	183
28.89167	181
28.90000	181
28.90833	182
28.91667	184
28.92500	185
28.93333	185
28.94167	183
28.95000	180
28.95833	178
28.96667	176
28.97500	175
28.98333	177
28.99167	180
29.00000	183
29.00833	186
29.01667	187
29.02500	187
29.03333	188
29.04167	190
29.05000	191
29.05833	191
29.06667	190
29.07500	187
29.08333	184
29.09167	183
29.10000	184
29.10833	186
29.11667	189
29.12500	191
29.13333	191
29.14167	191
29.15000	190
29.15833	191
29.16667	192
29.17500	195
29.18333	197
29.19167	198
29.20000	199
29.20833	201
29.21667	204
29.22500	208
29.23333	212
29.24167	215
29.25000	219
29.25833	221
29.26667	224
29.27500	226
29.28333	227
29.29167	228
29.30000	229
29.30833	229
29.31667	229
29.32500	228
29.33333	230
29.34167	233
29.35000	239
29.35833	245
29.36667	251
29.37500	256
29.38333	260
29.39167	263
29.40000	265
29.40833	268
29.41667	271
29.42500	275
29.43333	279
29.44167	284
29.45000	289
29.45833	294
29.46667	299
29.47500	303
29.48333	307
29.49167	310
29.50000	314
29.50833	318
29.51667	323
29.52500	329
29.53333	336
29.54167	344
29.55000	351
29.55833	359
29.56667	367
29.57500	377
29.58333	387
29.59167	397
29.60000	407
29.60833	417
29.61667	426
29.62500	435
29.63333	446
29.64167	457
29.65000	470
29.65833	485
29.66667	500
29.67500	515
29.68333	530
29.69167	545
29.70000	561
29.70833	578
29.71667	597
29.72500	615
29.73333	632
29.74167	649
29.75000	667
29.75833	687
29.76667	709
29.77500	733
29.78333	757
29.79167	782
29.80000	807
29.80833	834
29.81667	863
29.82500	894
29.83333	927
29.84167	962
29.85000	997
29.85833	1034
29.86667	1072
29.87500	1111
29.88333	1151
29.89167	1194
29.90000	1240
29.90833	1289
29.91667	1341
29.92500	1396
29.93333	1453
29.94167	1513
29.95000	1573
29.95833	1636
29.96667	1700
29.97500	1767
29.98333	1837
29.99167	1911
30.00000	1990
30.00833	2072
30.01667	2159
30.02500	2249
30.03333	2343
30.04167	2441
30.05000	2542
30.05833	2648
30.06667	2757
30.07500	2872
30.08333	2992
30.09167	3118
30.10000	3251
30.10833	3386
30.11667	3527
30.12500	3669
30.13333	3818
30.14167	3971
30.15000	4130
30.15833	4300
30.16667	4473
30.17500	4658
30.18333	4847
30.19167	5042
30.20000	5244
30.20833	5447
30.21667	5661
30.22500	5876
30.23333	6103
30.24167	6336
30.25000	6575
30.25833	6824
30.26667	7072
30.27500	7331
30.28333	7591
30.29167	7859
30.30000	8135
30.30833	8415
30.31667	8709
30.32500	9005
30.33333	9313
30.34167	9625
30.35000	9942
30.35833	10269
30.36667	10594
30.37500	10929
30.38333	11263
30.39167	11603
30.40000	11950
30.40833	12299
30.41667	12664
30.42500	13025
30.43333	13394
30.44167	13764
30.45000	14132
30.45833	14507
30.46667	14875
30.47500	15254
30.48333	15628
30.49167	16004
30.50000	16385
30.50833	16761
30.51667	17148
30.52500	17527
30.53333	17913
30.54167	18295
30.55000	18671
30.55833	19050
30.56667	19418
30.57500	19791
30.58333	20155
30.59167	20518
30.60000	20880
30.60833	21233
30.61667	21591
30.62500	21935
30.63333	22280
30.64167	22617
30.65000	22944
30.65833	23269
30.66667	23580
30.67500	23888
30.68333	24186
30.69167	24478
30.70000	24766
30.70833	25041
30.71667	25314
30.72500	25570
30.73333	25818
30.74167	26054
30.75000	26278
30.75833	26494
30.76667	26695
30.77500	26889
30.78333	27069
30.79167	27238
30.80000	27398
30.80833	27545
30.81667	27685
30.82500	27812
30.83333	27929
30.84167	28035
30.85000	28128
30.85833	28209
30.86667	28274
30.87500	28325
30.88333	28362
30.89167	28386
30.90000	28399
30.90833	28400
30.91667	28389
30.92500	28367
30.93333	28332
30.94167	28285
30.95000	28227
30.95833	28156
30.96667	28075
30.97500	27981
30.98333	27876
30.99167	27759
31.00000	27630
31.00833	27492
31.01667	27340
31.02500	27182
31.03333	27015
31.04167	26841
31.05000	26661
31.05833	26469
31.06667	26273
31.07500	26061
31.08333	25844
31.09167	25617
31.10000	25381
31.10833	25142
31.11667	24891
31.12500	24640
31.13333	24381
31.14167	24119
31.15000	23855
31.15833	23581
31.16667	23310
31.17500	23027
31.18333	22746
31.19167	22460
31.20000	22171
31.20833	21885
31.21667	21590
31.22500	21301
31.23333	21006
31.24167	20712
31.25000	20420
31.25833	20122
31.26667	19830
31.27500	19532
31.28333	19240
31.29167	18949
31.30000	18657
31.30833	18372
31.31667	18082
31.32500	17799
31.33333	17515
31.34167	17234
31.35000	16959
31.35833	16682
31.36667	16415
31.37500	16144
31.38333	15881
31.39167	15618
31.40000	15357
31.40833	15105
31.41667	14853
31.42500	14611
31.43333	14371
31.44167	14134
31.45000	13901
31.45833	13666
31.46667	13440
31.47500	13214
31.48333	12998
31.49167	12785
31.50000	12575
31.50833	12373
31.51667	12170
31.52500	11975
31.53333	11782
31.54167	11593
31.55000	11410
31.55833	11226
31.56667	11052
31.57500	10879
31.58333	10714
31.59167	10555
31.60000	10402
31.60833	10255
31.61667	10108
31.62500	9965
31.63333	9821
31.64167	9677
31.65000	9537
31.65833	9399
31.66667	9268
31.67500	9141
31.68333	9021
31.69167	8905
31.70000	8791
31.70833	8684
31.71667	8579
31.72500	8478
31.73333	8379
31.74167	8282
31.75000	8188
31.75833	8094
31.76667	8005
31.77500	7915
31.78333	7829
31.79167	7746
31.80000	7666
31.80833	7591
31.81667	7518
31.82500	7448
31.83333	7379
31.84167	7312
31.85000	7246
31.85833	7181
31.86667	7118
31.87500	7055
31.88333	6995
31.89167	6938
31.90000	6884
31.90833	6832
31.91667	6783
31.92500	6735
31.93333	6687
31.94167	6636
31.95000	6588
31.95833	6545
31.96667	6509
31.97500	6476
31.98333	6445
31.99167	6414
32.00000	6381
32.00833	6349
32.01667	6318
32.02500	6290
32.03333	6263
32.04167	6238
32.05000	6215
32.05833	6191
32.06667	6166
32.07500	6145
32.08333	6127
32.09167	6114
32.10000	6102
32.10833	6093
32.11667	6085
32.12500	6077
32.13333	6070
32.14167	6063
32.15000	6057
32.15833	6053
32.16667	6051
32.17500	6049
32.18333	6050
32.19167	6052
32.20000	6057
32.20833	6063
32.21667	6072
32.22500	6081
32.23333	6090
32.24167	6101
32.25000	6114
32.25833	6132
32.26667	6155
32.27500	6182
32.28333	6210
32.29167	6241
32.30000	6274
32.30833	6307
32.31667	6344
32.32500	6381
32.33333	6422
32.34167	6467
32.35000	6515
32.35833	6567
32.36667	6623
32.37500	6684
32.38333	6747
32.39167	6814
32.40000	6892
32.40833	6979
32.41667	7067
32.42500	7154
32.43333	7247
32.44167	7348
32.45000	7457
32.45833	7578
32.46667	7705
32.47500	7843
32.48333	7985
32.49167	8130
32.50000	8296
32.50833	8477
32.51667	8658
32.52500	8838
32.53333	9034
32.54167	9241
32.55000	9455
32.55833	9703
32.56667	9981
32.57500	10266
32.58333	10545
32.59167	10838
32.60000	11152
32.60833	11480
32.61667	11836
32.62500	12207
32.63333	12606
32.64167	13028
32.65000	13471
32.65833	13948
32.66667	14438
32.67500	14963
32.68333	15508
32.69167	16083
32.70000	16691
32.70833	17317
32.71667	17987
32.72500	18659
32.73333	19366
32.74167	20179
32.75000	21045
32.75833	21898
32.76667	22734
32.77500	23625
32.78333	24546
32.79167	25513
32.80000	26528
32.80833	27563
32.81667	28661
32.82500	29774
32.83333	30947
32.84167	32158
32.85000	33402
32.85833	34715
32.86667	36041
32.87500	37440
32.88333	38859
32.89167	40318
32.90000	41826
32.90833	43340
32.91667	44924
32.92500	46508
32.93333	48150
32.94167	49824
32.95000	51520
32.95833	53287
32.96667	55051
32.97500	56888
32.98333	58729
32.99167	60595
33.00000	62499
33.00833	64384
33.01667	66333
33.02500	68261
33.03333	70238
33.04167	72231
33.05000	74225
33.05833	76274
33.06667	78288
33.07500	80354
33.08333	82395
33.09167	84436
33.10000	86492
33.10833	88505
33.11667	90563
33.12500	92577
33.13333	94617
33.14167	96651
33.15000	98659
33.15833	100696
33.16667	102670
33.17500	104665
33.18333	106608
33.19167	108529
33.20000	110442
33.20833	112292
33.21667	114160
33.22500	115963
33.23333	117762
33.24167	119532
33.25000	121256
33.25833	122985
33.26667	124639
33.27500	126285
33.28333	127866
33.29167	129398
33.30000	130899
33.30833	132327
33.31667	133748
33.32500	135099
33.33333	136426
33.34167	137707
33.35000	138927
33.35833	140121
33.36667	141232
33.37500	142308
33.38333	143312
33.39167	144256
33.40000	145150
33.40833	145969
33.41667	146750
33.42500	147459
33.43333	148118
33.44167	148722
33.45000	149261
33.45833	149752
33.46667	150171
33.47500	150533
33.48333	150829
33.49167	151057
33.50000	151223
33.50833	151321
33.51667	151356
33.52500	151331
33.53333	151243
33.54167	151098
33.55000	150892
33.55833	150619
33.56667	150290
33.57500	149885
33.58333	149426
33.59167	148902
33.60000	148314
33.60833	147674
33.61667	146956
33.62500	146195
33.63333	145360
33.64167	144470
33.65000	143534
33.65833	142526
33.66667	141491
33.67500	140381
33.68333	139239
33.69167	138043
33.70000	136789
33.70833	135509
33.71667	134150
33.72500	132774
33.73333	131331
33.74167	129850
33.75000	128345
33.75833	126777
33.76667	125216
33.77500	123590
33.78333	121958
33.79167	120293
33.80000	118583
33.80833	116874
33.81667	115093
33.82500	113326
33.83333	111513
33.84167	109688
33.85000	107873
33.85833	106016
33.86667	104193
33.87500	102321
33.88333	100465
33.89167	98596
33.90000	96701
33.90833	94833
33.91667	92914
33.92500	91036
33.93333	89140
33.94167	87257
33.95000	85406
33.95833	83533
33.96667	81712
33.97500	79860
33.98333	78040
33.99167	76225
34.00000	74401
34.00833	72623
34.01667	70817
34.02500	69068
34.03333	67321
34.04167	65604
34.05000	63933
34.05833	62259
34.06667	60648
34.07500	59026
34.08333	57446
34.09167	55884
34.10000	54326
34.10833	52822
34.11667	51308
34.12500	49854
34.13333	48415
34.14167	47011
34.15000	45654
34.15833	44301
34.16667	43007
34.17500	41714
34.18333	40462
34.19167	39235
34.20000	38021
34.20833	36857
34.21667	35694
34.22500	34586
34.23333	33495
34.24167	32437
34.25000	31422
34.25833	30417
34.26667	29463
34.27500	28515
34.28333	27603
34.29167	26713
34.30000	25837
34.30833	25002
34.31667	24173
34.32500	23388
34.33333	22621
34.34167	21882
34.35000	21176
34.35833	20479
34.36667	19820
34.37500	19167
34.38333	18541
34.39167	17933
34.40000	17335
34.40833	16770
34.41667	16214
34.42500	15690
34.43333	15180
34.44167	14690
34.45000	14221
34.45833	13757
34.46667	13317
34.47500	12884
34.48333	12472
34.49167	12075
34.50000	11691
34.50833	11328
34.51667	10970
34.52500	10633
34.53333	10304
34.54167	9988
34.55000	9686
34.55833	9390
34.56667	9110
34.57500	8835
34.58333	8573
34.59167	8321
34.60000	8076
34.60833	7846
34.61667	7620
34.62500	7407
34.63333	7200
34.64167	7001
34.65000	6810
34.65833	6623
34.66667	6445
34.67500	6270
34.68333	6103
34.69167	5943
34.70000	5788
34.70833	5644
34.71667	5505
34.72500	5374
34.73333	5247
34.74167	5123
34.75000	5000
34.75833	4877
34.76667	4759
34.77500	4644
34.78333	4535
34.79167	4431
34.80000	4333
34.80833	4242
34.81667	4154
34.82500	4072
34.83333	3991
34.84167	3913
34.85000	3837
34.85833	3761
34.86667	3688
34.87500	3616
34.88333	3546
34.89167	3480
34.90000	3416
34.90833	3356
34.91667	3297
34.92500	3241
34.93333	3185
34.94167	3129
34.95000	3074
34.95833	3020
34.96667	2970
34.97500	2922
34.98333	2877
34.99167	2834
35.00000	2794
35.00833	2755
35.01667	2716
35.02500	2677
35.03333	2637
35.04167	2597
35.05000	2560
35.05833	2525
35.06667	2495
35.07500	2467
35.08333	2441
35.09167	2415
35.10000	2389
35.10833	2363
35.11667	2336
35.12500	2311
35.13333	2286
35.14167	2261
35.15000	2236
35.15833	2211
35.16667	2187
35.17500	2163
35.18333	2138
35.19167	2114
35.20000	2090
35.20833	2066
35.21667	2044
35.22500	2024
35.23333	2005
35.24167	1988
35.25000	1970
35.25833	1953
35.26667	1936
35.27500	1920
35.28333	1904
35.29167	1888
35.30000	1872
35.30833	1856
35.31667	1840
35.32500	1824
35.33333	1810
35.34167	1797
35.35000	1784
35.35833	1771
35.36667	1758
35.37500	1745
35.38333	1731
35.39167	1719
35.40000	1708
35.40833	1698
35.41667	1688
35.42500	1678
35.43333	1668
35.44167	1658
35.45000	1647
35.45833	1634
35.46667	1622
35.47500	1609
35.48333	1597
35.49167	1585
35.50000	1573
35.50833	1562
35.51667	1551
35.52500	1541
35.53333	1535
35.54167	1529
35.55000	1523
35.55833	1516
35.56667	1508
35.57500	1499
35.58333	1489
35.59167	1480
35.60000	1471
35.60833	1463
35.61667	1454
35.62500	1445
35.63333	1435
35.64167	1426
35.65000	1417
35.65833	1409
35.66667	1402
35.67500	1398
35.68333	1394
35.69167	1391
35.70000	1388
35.70833	1383
35.71667	1378
35.72500	1372
35.73333	1364
35.74167	1356
35.75000	1346
35.75833	1336
35.76667	1327
35.77500	1318
35.78333	1311
35.79167	1306
35.80000	1303
35.80833	1301
35.81667	1297
35.82500	1291
35.83333	1285
35.84167	1278
35.85000	1271
35.85833	1264
35.86667	1257
35.87500	1249
35.88333	1242
35.89167	1237
35.90000	1233
35.90833	1230
35.91667	1228
35.92500	1225
35.93333	1221
35.94167	1216
35.95000	1211
35.95833	1207
35.96667	1203
35.97500	1199
35.98333	1197
35.99167	1193
36.00000	1189
36.00833	1182
36.01667	1174
36.02500	1167
36.03333	1161
36.04167	1156
36.05000	1153
36.05833	1151
36.06667	1149
36.07500	1145
36.08333	1140
36.09167	1135
36.10000	1131
36.10833	1128
36.11667	1125
36.12500	1121
36.13333	1117
36.14167	1112
36.15000	1108
36.15833	1104
36.16667	1100
36.17500	1096
36.18333	1092
36.19167	1088
36.20000	1085
36.20833	1082
36.21667	1078
36.22500	1074
36.23333	1070
36.24167	1065
36.25000	1062
36.25833	1058
36.26667	1055
36.27500	1051
36.28333	1046
36.29167	1042
36.30000	1037
36.30833	1032
36.31667	1027
36.32500	1022
36.33333	1016
36.34167	1010
36.35000	1005
36.35833	1001
36.36667	998
36.37500	995
36.38333	992
36.39167	989
36.40000	987
36.40833	984
36.41667	982
36.42500	979
36.43333	977
36.44167	973
36.45000	970
36.45833	966
36.46667	962
36.47500	959
36.48333	955
36.49167	950
36.50000	945
36.50833	940
36.51667	936
36.52500	932
36.53333	930
36.54167	930
36.55000	929
36.55833	927
36.56667	923
36.57500	918
36.58333	913
36.59167	910
36.60000	907
36.60833	905
36.61667	904
36.62500	904
36.63333	905
36.64167	905
36.65000	905
36.65833	902
36.66667	897
36.67500	891
36.68333	883
36.69167	876
36.70000	869
36.70833	863
36.71667	857
36.72500	851
36.73333	845
36.74167	841
36.75000	838
36.75833	837
36.76667	837
36.77500	837
36.78333	836
36.79167	836
36.80000	835
36.80833	835
36.81667	835
36.82500	834
36.83333	830
36.84167	825
36.85000	818
36.85833	810
36.86667	803
36.87500	799
36.88333	798
36.89167	798
36.90000	799
36.90833	799
36.91667	796
36.92500	792
36.93333	787
36.94167	782
36.95000	777
36.95833	773
36.96667	770
36.97500	767
36.98333	764
36.99167	761
37.00000	759
37.00833	756
37.01667	753
37.02500	750
37.03333	748
37.04167	746
37.05000	744
37.05833	743
37.06667	741
37.07500	740
37.08333	738
37.09167	737
37.10000	736
37.10833	735
37.11667	732
37.12500	728
37.13333	725
37.14167	721
37.15000	718
37.15833	715
37.16667	712
37.17500	709
37.18333	706
37.19167	704
37.20000	703
37.20833	703
37.21667	703
37.22500	702
37.23333	701
37.24167	699
37.25000	697
37.25833	696
37.26667	694
37.27500	691
37.28333	688
37.29167	684
37.30000	679
37.30833	673
37.31667	668
37.32500	664
37.33333	662
37.34167	662
37.35000	662
37.35833	663
37.36667	662
37.37500	659
37.38333	656
37.39167	654
37.40000	653
37.40833	653
37.41667	652
37.42500	650
37.43333	647
37.44167	645
37.45000	644
37.45833	646
37.46667	648
37.47500	651
37.48333	652
37.49167	650
37.50000	647
37.50833	643
37.51667	640
37.52500	639
37.53333	637
37.54167	637
37.55000	636
37.55833	635
37.56667	634
37.57500	634
37.58333	636
37.59167	637
37.60000	640
37.60833	641
37.61667	642
37.62500	643
37.63333	642
37.64167	640
37.65000	636
37.65833	631
37.66667	626
37.67500	623
37.68333	621
37.69167	620
37.70000	621
37.70833	621
37.71667	620
37.72500	619
37.73333	619
37.74167	619
37.75000	620
37.75833	620
37.76667	618
37.77500	616
37.78333	613
37.79167	612
37.80000	612
37.80833	613
37.81667	615
37.82500	615
37.83333	613
37.84167	609
37.85000	606
37.85833	602
37.86667	600
37.87500	599
37.88333	601
37.89167	603
37.90000	605
37.90833	606
37.91667	605
37.92500	604
37.93333	603
37.94167	603
37.95000	605
37.95833	607
37.96667	610
37.97500	612
37.98333	613
37.99167	613
38.00000	612
38.00833	610
38.01667	609
38.02500	608
38.03333	608
38.04167	609
38.05000	609
38.05833	608
38.06667	606
38.07500	602
38.08333	599
38.09167	597
38.10000	596
38.10833	597
38.11667	597
38.12500	596
38.13333	595
38.14167	594
38.15000	593
38.15833	593
38.16667	591
38.17500	589
38.18333	586
38.19167	585
38.20000	585
38.20833	586
38.21667	586
38.22500	584
38.23333	582
38.24167	579
38.25000	577
38.25833	575
38.26667	574
38.27500	574
38.28333	574
38.29167	576
38.30000	578
38.30833	578
38.31667	577
38.32500	575
38.33333	573
38.34167	572
38.35000	572
38.35833	575
38.36667	576
38.37500	576
38.38333	575
38.39167	572
38.40000	570
38.40833	569
38.41667	569
38.42500	570
38.43333	571
38.44167	569
38.45000	565
38.45833	559
38.46667	554
38.47500	550
38.48333	547
38.49167	547
38.50000	549
38.50833	551
38.51667	551
38.52500	549
38.53333	545
38.54167	540
38.55000	536
38.55833	535
38.56667	534
38.57500	535
38.58333	536
38.59167	536
38.60000	535
38.60833	532
38.61667	528
38.62500	524
38.63333	520
38.64167	517
38.65000	515
38.65833	513
38.66667	511
38.67500	509
38.68333	508
38.69167	507
38.70000	506
38.70833	505
38.71667	503
38.72500	500
38.73333	497
38.74167	494
38.75000	492
38.75833	490
38.76667	490
38.77500	491
38.78333	493
38.79167	496
38.80000	499
38.80833	502
38.81667	504
38.82500	505
38.83333	504
38.84167	502
38.85000	499
38.85833	496
38.86667	494
38.87500	494
38.88333	495
38.89167	496
38.90000	497
38.90833	498
38.91667	497
38.92500	495
38.93333	492
38.94167	490
38.95000	487
38.95833	485
38.96667	483
38.97500	481
38.98333	479
38.99167	477
39.00000	474
39.00833	472
39.01667	471
39.02500	472
39.03333	472
39.04167	471
39.05000	470
39.05833	471
39.06667	473
39.07500	475
39.08333	477
39.09167	477
39.10000	475
39.10833	472
39.11667	470
39.12500	467
39.13333	467
39.14167	468
39.15000	469
39.15833	469
39.16667	467
39.17500	464
39.18333	459
39.19167	456
39.20000	455
39.20833	456
39.21667	457
39.22500	458
39.23333	458
39.24167	457
39.25000	456
39.25833	454
39.26667	452
39.27500	451
39.28333	449
39.29167	447
39.30000	446
39.30833	445
39.31667	444
39.32500	445
39.33333	446
39.34167	446
39.35000	445
39.35833	442
39.36667	439
39.37500	436
39.38333	434
39.39167	433
39.40000	433
39.40833	433
39.41667	430
39.42500	427
39.43333	423
39.44167	420
39.45000	418
39.45833	418
39.46667	420
39.47500	422
39.48333	423
39.49167	423
39.50000	423
39.50833	422
39.51667	422
39.52500	421
39.53333	421
39.54167	419
39.55000	418
39.55833	416
39.56667	415
39.57500	416
39.58333	419
39.59167	421
39.60000	422
39.60833	421
39.61667	418
39.62500	413
39.63333	410
39.64167	407
39.65000	405
39.65833	403
39.66667	402
39.67500	400
39.68333	398
39.69167	397
39.70000	397
39.70833	397
39.71667	397
39.72500	397
39.73333	397
39.74167	399
39.75000	399
39.75833	397
39.76667	394
39.77500	390
39.78333	387
39.79167	385
39.80000	385
39.80833	387
39.81667	389
39.82500	392
39.83333	393
39.84167	393
39.85000	392
39.85833	391
39.86667	389
39.87500	387
39.88333	384
39.89167	380
39.90000	378
39.90833	376
39.91667	377
39.92500	378
39.93333	378
39.94167	376
39.95000	372
39.95833	367
39.96667	363
39.97500	360
39.98333	358
39.99167	359
40.00000	360
40.00833	362
40.01667	363
40.02500	362
40.03333	361
40.04167	361
40.05000	361
40.05833	363
40.06667	366
40.07500	370
40.08333	373
40.09167	374
40.10000	372
40.10833	366
40.11667	358
40.12500	352
40.13333	347
40.14167	345
40.15000	343
40.15833	342
40.16667	341
40.17500	340
40.18333	341
40.19167	342
40.20000	343
40.20833	344
40.21667	344
40.22500	344
40.23333	346
40.24167	349
40.25000	352
40.25833	353
40.26667	353
40.27500	350
40.28333	346
40.29167	342
40.30000	338
40.30833	335
40.31667	334
40.32500	335
40.33333	337
40.34167	340
40.35000	342
40.35833	343
40.36667	343
40.37500	341
40.38333	339
40.39167	338
40.40000	339
40.40833	341
40.41667	344
40.42500	346
40.43333	347
40.44167	348
40.45000	349
40.45833	351
40.46667	355
40.47500	358
40.48333	360
40.49167	362
40.50000	362
40.50833	363
40.51667	364
40.52500	366
40.53333	369
40.54167	372
40.55000	376
40.55833	379
40.56667	382
40.57500	384
40.58333	386
40.59167	388
40.60000	391
40.60833	394
40.61667	398
40.62500	404
40.63333	410
40.64167	416
40.65000	422
40.65833	428
40.66667	433
40.67500	438
40.68333	444
40.69167	451
40.70000	458
40.70833	465
40.71667	475
40.72500	485
40.73333	497
40.74167	509
40.75000	521
40.75833	532
40.76667	542
40.77500	551
40.78333	560
40.79167	569
40.80000	578
40.80833	588
40.81667	601
40.82500	615
40.83333	631
40.84167	647
40.85000	662
40.85833	678
40.86667	693
40.87500	709
40.88333	725
40.89167	741
40.90000	759
40.90833	777
40.91667	798
40.92500	819
40.93333	840
40.94167	861
40.95000	879
40.95833	897
40.96667	915
40.97500	934
40.98333	954
40.99167	975
41.00000	999
41.00833	1023
41.01667	1047
41.02500	1070
41.03333	1094
41.04167	1118
41.05000	1142
41.05833	1168
41.06667	1192
41.07500	1216
41.08333	1239
41.09167	1263
41.10000	1287
41.10833	1311
41.11667	1338
41.12500	1365
41.13333	1395
41.14167	1426
41.15000	1457
41.15833	1489
41.16667	1519
41.17500	1547
41.18333	1573
41.19167	1598
41.20000	1622
41.20833	1649
41.21667	1677
41.22500	1705
41.23333	1734
41.24167	1762
41.25000	1789
41.25833	1816
41.26667	1843
41.27500	1870
41.28333	1898
41.29167	1925
41.30000	1952
41.30833	1977
41.31667	2002
41.32500	2027
41.33333	2052
41.34167	2077
41.35000	2102
41.35833	2126
41.36667	2148
41.37500	2171
41.38333	2193
41.39167	2216
41.40000	2239
41.40833	2259
41.41667	2279
41.42500	2297
41.43333	2315
41.44167	2333
41.45000	2351
41.45833	2369
41.46667	2387
41.47500	2405
41.48333	2422
41.49167	2436
41.50000	2450
41.50833	2463
41.51667	2476
41.52500	2489
41.53333	2502
41.54167	2513
41.55000	2521
41.55833	2526
41.56667	2529
41.57500	2532
41.58333	2536
41.59167	2539
41.60000	2542
41.60833	2544
41.61667	2545
41.62500	2545
41.63333	2545
41.64167	2545
41.65000	2544
41.65833	2540
41.66667	2536
41.67500	2532
41.68333	2528
41.69167	2524
41.70000	2518
41.70833	2511
41.71667	2502
41.72500	2492
41.73333	2481
41.74167	2469
41.75000	2456
41.75833	2442
41.76667	2429
41.77500	2416
41.78333	2403
41.79167	2391
41.80000	2377
41.80833	2363
41.81667	2347
41.82500	2329
41.83333	2311
41.84167	2292
41.85000	2272
41.85833	2251
41.86667	2228
41.87500	2205
41.88333	2181
41.89167	2157
41.90000	2132
41.90833	2108
41.91667	2085
41.92500	2062
41.93333	2038
41.94167	2014
41.95000	1990
41.95833	1967
41.96667	1944
41.97500	1920
41.98333	1894
41.99167	1867
42.00000	1837
42.00833	1807
42.01667	1776
42.02500	1746
42.03333	1716
42.04167	1685
42.05000	1657
42.05833	1628
42.06667	1601
42.07500	1574
42.08333	1547
42.09167	1519
42.10000	1491
42.10833	1462
42.11667	1433
42.12500	1404
42.13333	1376
42.14167	1348
42.15000	1320
42.15833	1292
42.16667	1266
42.17500	1240
42.18333	1215
42.19167	1191
42.20000	1166
42.20833	1143
42.21667	1119
42.22500	1096
42.23333	1074
42.24167	1051
42.25000	1028
42.25833	1002
42.26667	975
42.27500	949
42.28333	924
42.29167	902
42.30000	882
42.30833	862
42.31667	843
42.32500	825
42.33333	806
42.34167	788
42.35000	771
42.35833	754
42.36667	737
42.37500	721
42.38333	704
42.39167	689
42.40000	673
42.40833	658
42.41667	643
42.42500	629
42.43333	616
42.44167	603
42.45000	590
42.45833	576
42.46667	562
42.47500	547
42.48333	533
42.49167	520
42.50000	508
42.50833	496
42.51667	485
42.52500	474
42.53333	465
42.54167	457
42.55000	448
42.55833	440
42.56667	432
42.57500	424
42.58333	417
42.59167	411
42.60000	405
42.60833	399
42.61667	392
42.62500	385
42.63333	378
42.64167	372
42.65000	367
42.65833	361
42.66667	356
42.67500	351
42.68333	347
42.69167	343
42.70000	339
42.70833	335
42.71667	330
42.72500	324
42.73333	319
42.74167	314
42.75000	311
42.75833	309
42.76667	309
42.77500	308
42.78333	308
42.79167	308
42.80000	307
42.80833	306
42.81667	305
42.82500	302
42.83333	298
42.84167	294
42.85000	290
42.85833	287
42.86667	284
42.87500	281
42.88333	276
42.89167	272
42.90000	269
42.90833	266
42.91667	266
42.92500	267
42.93333	267
42.94167	266
42.95000	266
42.95833	266
42.96667	267
42.97500	268
42.98333	269
42.99167	268
43.00000	267
43.00833	266
43.01667	264
43.02500	263
43.03333	261
43.04167	259
43.05000	257
43.05833	256
43.06667	254
43.07500	253
43.08333	253
43.09167	253
43.10000	253
43.10833	254
43.11667	255
43.12500	255
43.13333	256
43.14167	256
43.15000	257
43.15833	257
43.16667	256
43.17500	255
43.18333	253
43.19167	250
43.20000	247
43.20833	245
43.21667	244
43.22500	244
43.23333	246
43.24167	249
43.25000	251
43.25833	251
43.26667	250
43.27500	249
43.28333	247
43.29167	245
43.30000	244
43.30833	242
43.31667	239
43.32500	237
43.33333	235
43.34167	234
43.35000	232
43.35833	230
43.36667	228
43.37500	226
43.38333	225
43.39167	225
43.40000	226
43.40833	227
43.41667	228
43.42500	229
43.43333	230
43.44167	230
43.45000	230
43.45833	229
43.46667	228
43.47500	226
43.48333	224
43.49167	223
43.50000	224
43.50833	224
43.51667	224
43.52500	224
43.53333	225
43.54167	225
43.55000	225
43.55833	225
43.56667	225
43.57500	224
43.58333	221
43.59167	218
43.60000	215
43.60833	212
43.61667	211
43.62500	211
43.63333	212
43.64167	214
43.65000	215
43.65833	215
43.66667	215
43.67500	216
43.68333	217
43.69167	217
43.70000	216
43.70833	214
43.71667	211
43.72500	208
43.73333	207
43.74167	207
43.75000	206
43.75833	206
43.76667	205
43.77500	203
43.78333	201
43.79167	201
43.80000	203
43.80833	204
43.81667	206
43.82500	208
43.83333	207
43.84167	206
43.85000	204
43.85833	204
43.86667	204
43.87500	206
43.88333	207
43.89167	208
43.90000	208
43.90833	206
43.91667	201
43.92500	196
43.93333	192
43.94167	189
43.95000	188
43.95833	189
43.96667	189
43.97500	188
43.98333	187
43.99167	186
44.00000	186
44.00833	186
44.01667	186
44.02500	185
44.03333	182
44.04167	179
44.05000	177
44.05833	175
44.06667	175
44.07500	177
44.08333	179
44.09167	181
44.10000	180
44.10833	178
44.11667	175
44.12500	171
44.13333	169
44.14167	168
44.15000	168
44.15833	169
44.16667	170
44.17500	170
44.18333	170
44.19167	170
44.20000	170
44.20833	171
44.21667	171
44.22500	170
44.23333	171
44.24167	173
44.25000	176
44.25833	180
44.26667	182
44.27500	182
44.28333	180
44.29167	175
44.30000	169
44.30833	163
44.31667	159
44.32500	156
44.33333	155
44.34167	155
44.35000	155
44.35833	154
44.36667	153
44.37500	152
44.38333	151
44.39167	150
44.40000	150
44.40833	150
44.41667	150
44.42500	151
44.43333	151
44.44167	153
44.45000	154
44.45833	155
44.46667	156
44.47500	157
44.48333	157
44.49167	158
44.50000	158
44.50833	158
44.51667	157
44.52500	155
44.53333	153
44.54167	151
44.55000	148
44.55833	147
44.56667	147
44.57500	147
44.58333	146
44.59167	146
44.60000	145
44.60833	146
44.61667	148
44.62500	150
44.63333	151
44.64167	150
44.65000	148
44.65833	146
44.66667	143
44.67500	140
44.68333	137
44.69167	136
44.70000	136
44.70833	138
44.71667	142
44.72500	145
44.73333	148
44.74167	149
44.75000	149
44.75833	149
44.76667	149
44.77500	149
44.78333	148
44.79167	145
44.80000	142
44.80833	139
44.81667	138
44.82500	138
44.83333	140
44.84167	143
44.85000	145
44.85833	147
44.86667	147
44.87500	145
44.88333	143
44.89167	141
44.90000	141
44.90833	143
44.91667	145
44.92500	147
44.93333	147
44.94167	146
44.95000	144
44.95833	142
44.96667	139
44.97500	137
44.98333	134
44.99167	132
45.00000	131
45.00833	131
45.01667	132
45.02500	134
45.03333	136
45.04167	138
45.05000	140
45.05833	141
45.06667	142
45.07500	142
45.08333	141
45.09167	139
45.10000	136
45.10833	133
45.11667	133
45.12500	135
45.13333	139
45.14167	144
45.15000	148
45.15833	149
45.16667	148
45.17500	146
45.18333	143
45.19167	141
45.20000	141
45.20833	143
45.21667	145
45.22500	147
45.23333	147
45.24167	147
45.25000	145
45.25833	143
45.26667	140
45.27500	139
45.28333	139
45.29167	140
45.30000	143
45.30833	145
45.31667	145
45.32500	145
45.33333	145
45.34167	144
45.35000	144
45.35833	144
45.36667	145
45.37500	145
45.38333	146
45.39167	147
45.40000	148
45.40833	150
45.41667	152
45.42500	153
45.43333	154
45.44167	153
45.45000	151
45.45833	149
45.46667	148
45.47500	149
45.48333	151
45.49167	153
45.50000	155
45.50833	155
45.51667	154
45.52500	151
45.53333	147
45.54167	144
45.55000	140
45.55833	135
45.56667	132
45.57500	129
45.58333	128
45.59167	130
45.60000	132
45.60833	134
45.61667	135
45.62500	135
45.63333	132
45.64167	129
45.65000	127
45.65833	126
45.66667	127
45.67500	126
45.68333	126
45.69167	125
45.70000	124
45.70833	123
45.71667	124
45.72500	126
45.73333	128
45.74167	130
45.75000	131
45.75833	132
45.76667	131
45.77500	131
45.78333	130
45.79167	129
45.80000	129
45.80833	129
45.81667	127
45.82500	125
45.83333	123
45.84167	123
45.85000	123
45.85833	124
45.86667	123
45.87500	122
45.88333	119
45.89167	118
45.90000	118
45.90833	121
45.91667	124
45.92500	127
45.93333	130
45.94167	132
45.95000	133
45.95833	132
45.96667	131
45.97500	129
45.98333	127
45.99167	127
46.00000	129
46.00833	131
46.01667	134
46.02500	134
46.03333	133
46.04167	130
46.05000	127
46.05833	124
46.06667	121
46.07500	119
46.08333	117
46.09167	116
46.10000	116
46.10833	117
46.11667	120
46.12500	123
46.13333	125
46.14167	125
46.15000	124
46.15833	124
46.16667	125
46.17500	127
46.18333	129
46.19167	130
46.20000	129
46.20833	126
46.21667	121
46.22500	116
46.23333	109
46.24167	103
46.25000	99
46.25833	97
46.26667	97
46.27500	98
46.28333	100
46.29167	102
46.30000	105
46.30833	106
46.31667	107
46.32500	108
46.33333	106
46.34167	104
46.35000	103
46.35833	102
46.36667	102
46.37500	103
46.38333	104
46.39167	105
46.40000	106
46.40833	106
46.41667	106
46.42500	105
46.43333	102
46.44167	99
46.45000	97
46.45833	98
46.46667	99
46.47500	101
46.48333	103
46.49167	103
46.50000	102
46.50833	100
46.51667	100
46.52500	99
46.53333	99
46.54167	98
46.55000	98
46.55833	98
46.56667	98
46.57500	99
46.58333	100
46.59167	100
46.60000	100
46.60833	99
46.61667	98
46.62500	95
46.63333	92
46.64167	89
46.65000	87
46.65833	87
46.66667	88
46.67500	90
46.68333	92
46.69167	93
46.70000	93
46.70833	92
46.71667	92
46.72500	91
46.73333	90
46.74167	89
46.75000	87
46.75833	85
46.76667	84
46.77500	84
46.78333	87
46.79167	90
46.80000	93
46.80833	95
46.81667	93
46.82500	89
46.83333	87
46.84167	84
46.85000	83
46.85833	82
46.86667	82
46.87500	80
46.88333	78
46.89167	75
46.90000	73
46.90833	71
46.91667	70
46.92500	70
46.93333	70
46.94167	70
46.95000	69
46.95833	67
46.96667	65
46.97500	64
46.98333	63
46.99167	63
47.00000	64
47.00833	65
47.01667	68
47.02500	71
47.03333	74
47.04167	77
47.05000	79
47.05833	80
47.06667	80
47.07500	81
47.08333	83
47.09167	84
47.10000	85
47.10833	84
47.11667	83
47.12500	81
47.13333	78
47.14167	76
47.15000	74
47.15833	73
47.16667	73
47.17500	71
47.18333	69
47.19167	67
47.20000	65
47.20833	64
47.21667	65
47.22500	67
47.23333	68
47.24167	69
47.25000	69
47.25833	68
47.26667	66
47.27500	65
47.28333	63
47.29167	62
47.30000	60
47.30833	57
47.31667	53
47.32500	51
47.33333	51
47.34167	52
47.35000	54
47.35833	56
47.36667	57
47.37500	58
47.38333	59
47.39167	60
47.40000	62
47.40833	63
47.41667	65
47.42500	67
47.43333	69
47.44167	70
47.45000	70
47.45833	69
47.46667	68
47.47500	67
47.48333	67
47.49167	66
47.50000	65
47.50833	63
47.51667	60
47.52500	56
47.53333	51
47.54167	46
47.55000	44
47.55833	43
47.56667	44
47.57500	45
47.58333	47
47.59167	48
47.60000	49
47.60833	51
47.61667	53
47.62500	55
47.63333	57
47.64167	59
47.65000	60
47.65833	60
47.66667	59
47.67500	59
47.68333	58
47.69167	57
47.70000	57
47.70833	56
47.71667	55
47.72500	55
47.73333	55
47.74167	53
47.75000	51
47.75833	48
47.76667	47
47.77500	48
47.78333	52
47.79167	55
47.80000	57
47.80833	57
47.81667	55
47.82500	52
47.83333	50
47.84167	49
47.85000	50
47.85833	52
47.86667	53
47.87500	55
47.88333	56
47.89167	55
47.90000	53
47.90833	50
47.91667	46
47.92500	44
47.93333	42
47.94167	42
47.95000	42
47.95833	43
47.96667	44
47.97500	44
47.98333	44
47.99167	44
48.00000	45
48.00833	47
48.01667	49
48.02500	52
48.03333	55
48.04167	57
48.05000	59
48.05833	61
48.06667	62
48.07500	62
48.08333	61
48.09167	59
48.10000	57
48.10833	56
48.11667	54
48.12500	52
48.13333	51
48.14167	50
48.15000	50
48.15833	50
48.16667	52
48.17500	54
48.18333	55
48.19167	56
48.20000	55
48.20833	54
48.21667	53
48.22500	51
48.23333	49
48.24167	48
48.25000	46
48.25833	44
48.26667	42
48.27500	40
48.28333	41
48.29167	43
48.30000	45
48.30833	49
48.31667	53
48.32500	56
48.33333	57
48.34167	56
48.35000	53
48.35833	50
48.36667	47
48.37500	45
48.38333	45
48.39167	45
48.40000	45
48.40833	46
48.41667	46
48.42500	46
48.43333	47
48.44167	49
48.45000	51
48.45833	52
48.46667	52
48.47500	51
48.48333	49
48.49167	48
48.50000	48
48.50833	48
48.51667	49
48.52500	49
48.53333	49
48.54167	48
48.55000	47
48.55833	46
48.56667	46
48.57500	47
48.58333	49
48.59167	52
48.60000	55
48.60833	57
48.61667	57
48.62500	55
48.63333	52
48.64167	50
48.65000	48
48.65833	49
48.66667	50
48.67500	51
48.68333	52
48.69167	52
48.70000	52
48.70833	52
48.71667	52
48.72500	52
48.73333	52
48.74167	52
48.75000	52
48.75833	51
48.76667	51
48.77500	51
48.78333	52
48.79167	54
48.80000	55
48.80833	55
48.81667	53
48.82500	51
48.83333	48
48.84167	47
48.85000	46
48.85833	47
48.86667	48
48.87500	50
48.88333	50
48.89167	50
48.90000	49
48.90833	47
48.91667	45
48.92500	43
48.93333	40
48.94167	37
48.95000	36
48.95833	36
48.96667	37
48.97500	40
48.98333	42
48.99167	42
49.00000	42
49.00833	40
49.01667	38
49.02500	37
49.03333	37
49.04167	38
49.05000	40
49.05833	40
49.06667	40
49.07500	40
49.08333	42
49.09167	43
49.10000	44
49.10833	44
49.11667	42
49.12500	39
49.13333	37
49.14167	36
49.15000	37
49.15833	38
49.16667	40
49.17500	42
49.18333	44
49.19167	45
49.20000	45
49.20833	45
49.21667	44
49.22500	44
49.23333	43
49.24167	44
49.25000	44
49.25833	45
49.26667	44
49.27500	43
49.28333	41
49.29167	39
49.30000	36
49.30833	34
49.31667	32
49.32500	30
49.33333	30
49.34167	31
49.35000	32
49.35833	33
49.36667	35
49.37500	36
49.38333	37
49.39167	36
49.40000	34
49.40833	31
49.41667	28
49.42500	27
49.43333	27
49.44167	29
49.45000	32
49.45833	33
49.46667	33
49.47500	31
49.48333	30
49.49167	28
49.50000	27
49.50833	28
49.51667	29
49.52500	31
49.53333	33
49.54167	36
49.55000	39
49.55833	42
49.56667	44
49.57500	46
49.58333	47
49.59167	46
49.60000	44
49.60833	41
49.61667	36
49.62500	32
49.63333	27
49.64167	22
49.65000	18
49.65833	17
49.66667	18
49.67500	21
49.68333	23
49.69167	25
49.70000	25
49.70833	24
49.71667	23
49.72500	21
49.73333	20
49.74167	19
49.75000	18
49.75833	17
49.76667	16
49.77500	15
49.78333	15
49.79167	15
49.80000	17
49.80833	19
49.81667	21
49.82500	22
49.83333	22
49.84167	21
49.85000	21
49.85833	21
49.86667	22
49.87500	23
49.88333	23
49.89167	22
49.90000	20
49.90833	18
49.91667	17
49.92500	16
49.93333	14
49.94167	13
49.95000	12
49.95833	11
49.96667	11
49.97500	13
49.98333	16
49.99167	20
50.00000	24
50.00833	28
50.01667	29
50.02500	28
50.03333	27
50.04167	25
50.05000	24
50.05833	24
50.06667	24
50.07500	24
50.08333	25
50.09167	25
50.10000	26
50.10833	27
50.11667	27
50.12500	25
50.13333	24
50.14167	23
50.15000	23
50.15833	25
50.16667	28
50.17500	30
50.18333	31
50.19167	31
50.20000	29
50.20833	27
50.21667	25
50.22500	25
50.23333	26
50.24167	27
50.25000	28
50.25833	30
50.26667	30
50.27500	29
50.28333	26
50.29167	23
50.30000	20
50.30833	20
50.31667	23
50.32500	27
50.33333	32
50.34167	37
50.35000	42
50.35833	46
50.36667	48
50.37500	48
50.38333	45
50.39167	41
50.40000	37
50.40833	33
50.41667	31
50.42500	31
50.43333	30
50.44167	31
50.45000	33
50.45833	36
50.46667	40
50.47500	45
50.48333	49
50.49167	52
50.50000	53
50.50833	53
50.51667	54
50.52500	55
50.53333	57
50.54167	59
50.55000	59
50.55833	57
50.56667	54
50.57500	49
50.58333	45
50.59167	42
50.60000	41
50.60833	43
50.61667	46
50.62500	50
50.63333	53
50.64167	54
50.65000	55
50.65833	55
50.66667	56
50.67500	56
50.68333	57
50.69167	60
50.70000	64
50.70833	68
50.71667	74
50.72500	78
50.73333	80
50.74167	80
50.75000	80
50.75833	79
50.76667	78
50.77500	77
50.78333	75
50.79167	74
50.80000	72
50.80833	71
50.81667	71
50.82500	72
50.83333	74
50.84167	76
50.85000	78
50.85833	79
50.86667	79
50.87500	78
50.88333	77
50.89167	75
50.90000	74
50.90833	73
50.91667	74
50.92500	75
50.93333	76
50.94167	77
50.95000	77
50.95833	78
50.96667	80
50.97500	84
50.98333	89
50.99167	93
51.00000	97
51.00833	99
51.01667	99
51.02500	98
51.03333	97
51.04167	97
51.05000	98
51.05833	99
51.06667	101
51.07500	102
51.08333	102
51.09167	103
51.10000	103
51.10833	104
51.11667	107
51.12500	111
51.13333	115
51.14167	117
51.15000	117
51.15833	116
51.16667	115
51.17500	116
51.18333	119
51.19167	122
51.20000	125
51.20833	126
51.21667	125
51.22500	124
51.23333	124
51.24167	125
51.25000	129
51.25833	133
51.26667	138
51.27500	142
51.28333	146
51.29167	149
51.30000	152
51.30833	155
51.31667	160
51.32500	166
51.33333	173
51.34167	180
51.35000	188
51.35833	195
51.36667	202
51.37500	207
51.38333	212
51.39167	217
51.40000	223
51.40833	230
51.41667	239
51.42500	249
51.43333	260
51.44167	271
51.45000	282
51.45833	292
51.46667	301
51.47500	311
51.48333	322
51.49167	333
51.50000	345
51.50833	358
51.51667	371
51.52500	386
51.53333	401
51.54167	417
51.55000	433
51.55833	450
51.56667	467
51.57500	487
51.58333	507
51.59167	528
51.60000	552
51.60833	574
51.61667	596
51.62500	617
51.63333	639
51.64167	662
51.65000	687
51.65833	715
51.66667	743
51.67500	773
51.68333	802
51.69167	831
51.70000	862
51.70833	893
51.71667	926
51.72500	960
51.73333	996
51.74167	1033
51.75000	1070
51.75833	1107
51.76667	1144
51.77500	1181
51.78333	1220
51.79167	1264
51.80000	1312
51.80833	1360
51.81667	1408
51.82500	1454
51.83333	1499
51.84167	1544
51.85000	1590
51.85833	1640
51.86667	1692
51.87500	1747
51.88333	1804
51.89167	1862
51.90000	1921
51.90833	1980
51.91667	2039
51.92500	2099
51.93333	2161
51.94167	2223
51.95000	2286
51.95833	2352
51.96667	2416
51.97500	2482
51.98333	2547
51.99167	2613
52.00000	2682
52.00833	2752
52.01667	2827
52.02500	2902
52.03333	2979
52.04167	3059
52.05000	3139
52.05833	3221
52.06667	3301
52.07500	3381
52.08333	3460
52.09167	3539
52.10000	3620
52.10833	3701
52.11667	3783
52.12500	3865
52.13333	3949
52.14167	4032
52.15000	4115
52.15833	4199
52.16667	4284
52.17500	4371
52.18333	4461
52.19167	4553
52.20000	4650
52.20833	4745
52.21667	4843
52.22500	4939
52.23333	5034
52.24167	5128
52.25000	5220
52.25833	5313
52.26667	5404
52.27500	5495
52.28333	5586
52.29167	5678
52.30000	5772
52.30833	5866
52.31667	5965
52.32500	6062
52.33333	6159
52.34167	6255
52.35000	6347
52.35833	6440
52.36667	6530
52.37500	6622
52.38333	6714
52.39167	6806
52.40000	6899
52.40833	6991
52.41667	7085
52.42500	7177
52.43333	7269
52.44167	7361
52.45000	7451
52.45833	7542
52.46667	7629
52.47500	7715
52.48333	7799
52.49167	7882
52.50000	7966
52.50833	8049
52.51667	8136
52.52500	8221
52.53333	8305
52.54167	8387
52.55000	8466
52.55833	8544
52.56667	8618
52.57500	8693
52.58333	8767
52.59167	8840
52.60000	8913
52.60833	8983
52.61667	9053
52.62500	9119
52.63333	9184
52.64167	9248
52.65000	9310
52.65833	9374
52.66667	9435
52.67500	9497
52.68333	9556
52.69167	9610
52.70000	9662
52.70833	9711
52.71667	9760
52.72500	9806
52.73333	9851
52.74167	9894
52.75000	9935
52.75833	9974
52.76667	10011
52.77500	10048
52.78333	10083
52.79167	10116
52.80000	10147
52.80833	10175
52.81667	10202
52.82500	10229
52.83333	10257
52.84167	10285
52.85000	10310
52.85833	10332
52.86667	10350
52.87500	10363
52.88333	10372
52.89167	10381
52.90000	10388
52.90833	10395
52.91667	10402
52.92500	10408
52.93333	10413
52.94167	10415
52.95000	10414
52.95833	10410
52.96667	10402
52.97500	10391
52.98333	10377
52.99167	10363
53.00000	10349
53.00833	10333
53.01667	10315
53.02500	10294
53.03333	10271
53.04167	10246
53.05000	10221
53.05833	10195
53.06667	10169
53.07500	10142
53.08333	10113
53.09167	10083
53.10000	10049
53.10833	10014
53.11667	9975
53.12500	9935
53.13333	9895
53.14167	9855
53.15000	9814
53.15833	9772
53.16667	9729
53.17500	9683
53.18333	9635
53.19167	9586
53.20000	9534
53.20833	9481
53.21667	9426
53.22500	9371
53.23333	9316
53.24167	9260
53.25000	9205
53.25833	9148
53.26667	9091
53.27500	9029
53.28333	8966
53.29167	8902
53.30000	8837
53.30833	8774
53.31667	8710
53.32500	8648
53.33333	8584
53.34167	8519
53.35000	8452
53.35833	8382
53.36667	8313
53.37500	8242
53.38333	8172
53.39167	8102
53.40000	8032
53.40833	7964
53.41667	7894
53.42500	7825
53.43333	7755
53.44167	7684
53.45000	7614
53.45833	7542
53.46667	7471
53.47500	7400
53.48333	7329
53.49167	7259
53.50000	7187
53.50833	7115
53.51667	7042
53.52500	6969
53.53333	6895
53.54167	6821
53.55000	6747
53.55833	6672
53.56667	6599
53.57500	6523
53.58333	6449
53.59167	6377
53.60000	6306
53.60833	6237
53.61667	6169
53.62500	6103
53.63333	6035
53.64167	5966
53.65000	5897
53.65833	5826
53.66667	5757
53.67500	5688
53.68333	5621
53.69167	5556
53.70000	5491
53.70833	5428
53.71667	5364
53.72500	5301
53.73333	5236
53.74167	5171
53.75000	5106
53.75833	5040
53.76667	4977
53.77500	4915
53.78333	4856
53.79167	4797
53.80000	4737
53.80833	4677
53.81667	4617
53.82500	4558
53.83333	4500
53.84167	4444
53.85000	4388
53.85833	4331
53.86667	4276
53.87500	4219
53.88333	4165
53.89167	4112
53.90000	4061
53.90833	4012
53.91667	3963
53.92500	3913
53.93333	3862
53.94167	3810
53.95000	3759
53.95833	3708
53.96667	3659
53.97500	3610
53.98333	3563
53.99167	3516
54.00000	3470
54.00833	3426
54.01667	3381
54.02500	3337
54.03333	3292
54.04167	3247
54.05000	3203
54.05833	3160
54.06667	3119
54.07500	3077
54.08333	3035
54.09167	2993
54.10000	2951
54.10833	2910
54.11667	2870
54.12500	2832
54.13333	2795
54.14167	2761
54.15000	2729
54.15833	2699
54.16667	2671
54.17500	2640
54.18333	2609
54.19167	2575
54.20000	2539
54.20833	2503
54.21667	2469
54.22500	2436
54.23333	2405
54.24167	2377
54.25000	2350
54.25833	2323
54.26667	2296
54.27500	2268
54.28333	2240
54.29167	2211
54.30000	2180
54.30833	2151
54.31667	2123
54.32500	2096
54.33333	2071
54.34167	2046
54.35000	2021
54.35833	1994
54.36667	1967
54.37500	1940
54.38333	1914
54.39167	1890
54.40000	1868
54.40833	1847
54.41667	1827
54.42500	1808
54.43333	1788
54.44167	1767
54.45000	1747
54.45833	1726
54.46667	1705
54.47500	1684
54.48333	1662
54.49167	1640
54.50000	1619
54.50833	1599
54.51667	1581
54.52500	1565
54.53333	1550
54.54167	1535
54.55000	1520
54.55833	1503
54.56667	1485
54.57500	1465
54.58333	1445
54.59167	1424
54.60000	1405
54.60833	1389
54.61667	1376
54.62500	1364
54.63333	1351
54.64167	1338
54.65000	1324
54.65833	1309
54.66667	1295
54.67500	1281
54.68333	1268
54.69167	1253
54.70000	1238
54.70833	1223
54.71667	1208
54.72500	1196
54.73333	1186
54.74167	1177
54.75000	1170
54.75833	1162
54.76667	1153
54.77500	1143
54.78333	1132
54.79167	1119
54.80000	1106
54.80833	1092
54.81667	1078
54.82500	1064
54.83333	1049
54.84167	1034
54.85000	1021
54.85833	1009
54.86667	999
54.87500	991
54.88333	983
54.89167	975
54.90000	966
54.90833	959
54.91667	953
54.92500	946
54.93333	938
54.94167	930
54.95000	922
54.95833	914
54.96667	905
54.97500	898
54.98333	890
54.99167	881
55.00000	872
55.00833	863
55.01667	855
55.02500	847
55.03333	839
55.04167	830
55.05000	821
55.05833	810
55.06667	801
55.07500	793
55.08333	787
55.09167	781
55.10000	774
55.10833	767
55.11667	759
55.12500	751
55.13333	744
55.14167	738
55.15000	735
55.15833	732
55.16667	729
55.17500	725
55.18333	719
55.19167	712
55.20000	704
55.20833	697
55.21667	691
55.22500	684
55.23333	678
55.24167	671
55.25000	664
55.25833	658
55.26667	654
55.27500	649
55.28333	646
55.29167	641
55.30000	635
55.30833	630
55.31667	624
55.32500	618
55.33333	613
55.34167	609
55.35000	604
55.35833	599
55.36667	595
55.37500	589
55.38333	584
55.39167	579
55.40000	574
55.40833	569
55.41667	565
55.42500	560
55.43333	555
55.44167	550
55.45000	544
55.45833	539
55.46667	534
55.47500	531
55.48333	529
55.49167	526
55.50000	524
55.50833	522
55.51667	520
55.52500	517
55.53333	514
55.54167	510
55.55000	505
55.55833	500
55.56667	496
55.57500	494
55.58333	493
55.59167	491
55.60000	486
55.60833	480
55.61667	476
55.62500	472
55.63333	469
55.64167	467
55.65000	465
55.65833	463
55.66667	462
55.67500	461
55.68333	459
55.69167	457
55.70000	453
55.70833	448
55.71667	442
55.72500	436
55.73333	430
55.74167	423
55.75000	417
55.75833	412
55.76667	408
55.77500	404
55.78333	400
55.79167	396
55.80000	393
55.80833	390
55.81667	386
55.82500	382
55.83333	380
55.84167	379
55.85000	378
55.85833	378
55.86667	379
55.87500	379
55.88333	378
55.89167	375
55.90000	372
55.90833	369
55.91667	366
55.92500	362
55.93333	358
55.94167	355
55.95000	351
55.95833	348
55.96667	344
55.97500	341
55.98333	338
55.99167	338
56.00000	340
56.00833	343
56.01667	346
56.02500	347
56.03333	345
56.04167	339
56.05000	332
56.05833	324
56.06667	318
56.07500	313
56.08333	309
56.09167	307
56.10000	305
56.10833	302
56.11667	300
56.12500	298
56.13333	297
56.14167	297
56.15000	298
56.15833	300
56.16667	301
56.17500	301
56.18333	300
56.19167	297
56.20000	293
56.20833	288
56.21667	283
56.22500	278
56.23333	274
56.24167	272
56.25000	271
56.25833	271
56.26667	271
56.27500	270
56.28333	268
56.29167	265
56.30000	262
56.30833	259
56.31667	257
56.32500	255
56.33333	255
56.34167	255
56.35000	255
56.35833	254
56.36667	252
56.37500	250
56.38333	248
56.39167	246
56.40000	243
56.40833	241
56.41667	239
56.42500	238
56.43333	237
56.44167	237
56.45000	235
56.45833	231
56.46667	226
56.47500	222
56.48333	220
56.49167	219
56.50000	220
56.50833	221
56.51667	221
56.52500	221
56.53333	220
56.54167	220
56.55000	221
56.55833	220
56.56667	218
56.57500	216
56.58333	213
56.59167	211
56.60000	208
56.60833	205
56.61667	202
56.62500	198
56.63333	194
56.64167	191
56.65000	189
56.65833	188
56.66667	189
56.67500	189
56.68333	189
56.69167	188
56.70000	187
56.70833	186
56.71667	186
56.72500	185
56.73333	185
56.74167	183
56.75000	181
56.75833	180
56.76667	179
56.77500	179
56.78333	180
56.79167	181
56.80000	181
56.80833	180
56.81667	177
56.82500	174
56.83333	171
56.84167	169
56.85000	168
56.85833	167
56.86667	167
56.87500	167
56.88333	167
56.89167	167
56.90000	165
56.90833	163
56.91667	160
56.92500	157
56.93333	155
56.94167	155
56.95000	156
56.95833	158
56.96667	158
56.97500	158
56.98333	155
56.99167	152
57.00000	148
57.00833	144
57.01667	141
57.02500	138
57.03333	137
57.04167	137
57.05000	138
57.05833	140
57.06667	140
57.07500	138
57.08333	134
57.09167	131
57.10000	128
57.10833	127
57.11667	129
57.12500	132
57.13333	136
57.14167	139
57.15000	140
57.15833	139
57.16667	137
57.17500	135
57.18333	133
57.19167	131
57.20000	131
57.20833	131
57.21667	130
57.22500	130
57.23333	130
57.24167	130
57.25000	131
57.25833	132
57.26667	132
57.27500	132
57.28333	130
57.29167	127
57.30000	124
57.30833	122
57.31667	120
57.32500	118
57.33333	117
57.34167	116
57.35000	115
57.35833	115
57.36667	114
57.37500	115
57.38333	116
57.39167	117
57.40000	117
57.40833	116
57.41667	114
57.42500	112
57.43333	111
57.44167	111
57.45000	111
57.45833	110
57.46667	108
57.47500	105
57.48333	102
57.49167	101
57.50000	100
57.50833	100
57.51667	98
57.52500	96
57.53333	95
57.54167	94
57.55000	94
57.55833	95
57.56667	96
57.57500	95
57.58333	94
57.59167	94
57.60000	94
57.60833	95
57.61667	96
57.62500	98
57.63333	97
57.64167	96
57.65000	95
57.65833	95
57.66667	95
57.67500	93
57.68333	91
57.69167	88
57.70000	86
57.70833	84
57.71667	83
57.72500	82
57.73333	80
57.74167	79
57.75000	78
57.75833	79
57.76667	81
57.77500	81
57.78333	81
57.79167	81
57.80000	80
57.80833	80
57.81667	80
57.82500	81
57.83333	81
57.84167	79
57.85000	77
57.85833	75
57.86667	73
57.87500	72
57.88333	71
57.89167	70
57.90000	67
57.90833	64
57.91667	62
57.92500	59
57.93333	58
57.94167	58
57.95000	58
57.95833	58
57.96667	57
57.97500	58
57.98333	59
57.99167	59
58.00000	59
58.00833	58
58.01667	57
58.02500	56
58.03333	55
58.04167	56
58.05000	57
58.05833	58
58.06667	59
58.07500	61
58.08333	62
58.09167	63
58.10000	63
58.10833	64
58.11667	64
58.12500	63
58.13333	61
58.14167	59
58.15000	56
58.15833	53
58.16667	51
58.17500	51
58.18333	52
58.19167	55
58.20000	59
58.20833	63
58.21667	66
58.22500	67
58.23333	66
58.24167	63
58.25000	58
58.25833	53
58.26667	49
58.27500	45
58.28333	42
58.29167	41
58.30000	42
58.30833	44
58.31667	46
58.32500	47
58.33333	47
58.34167	44
58.35000	42
58.35833	38
58.36667	35
58.37500	33
58.38333	31
58.39167	31
58.40000	33
58.40833	35
58.41667	36
58.42500	38
58.43333	40
58.44167	40
58.45000	41
58.45833	42
58.46667	42
58.47500	42
58.48333	40
58.49167	38
58.50000	35
58.50833	32
58.51667	31
58.52500	30
58.53333	31
58.54167	33
58.55000	35
58.55833	37
58.56667	37
58.57500	34
58.58333	30
58.59167	27
58.60000	25
58.60833	25
58.61667	25
58.62500	26
58.63333	25
58.64167	24
58.65000	23
58.65833	24
58.66667	25
58.67500	26
58.68333	27
58.69167	28
58.70000	27
58.70833	25
58.71667	23
58.72500	22
58.73333	20
58.74167	20
58.75000	20
58.75833	19
58.76667	18
58.77500	17
58.78333	16
58.79167	16
58.80000	17
58.80833	18
58.81667	17
58.82500	17
58.83333	17
58.84167	19
58.85000	20
58.85833	23
58.86667	24
58.87500	25
58.88333	23
58.89167	21
58.90000	18
58.90833	16
58.91667	15
58.92500	14
58.93333	13
58.94167	12
58.95000	11
58.95833	10
58.96667	10
58.97500	11
58.98333	10
58.99167	10
59.00000	11
59.00833	11
59.01667	12
59.02500	14
59.03333	15
59.04167	16
59.05000	16
59.05833	17
59.06667	17
59.07500	17
59.08333	16
59.09167	14
59.10000	11
59.10833	9
59.11667	6
59.12500	3
59.13333	1
59.14167	-0
59.15000	1
59.15833	3
59.16667	6
59.17500	9
59.18333	12
59.19167	15
59.20000	15
59.20833	13
59.21667	9
59.22500	4
59.23333	0
59.24167	-2
59.25000	-2
59.25833	-0
59.26667	2
59.27500	2
59.28333	1
59.29167	-1
59.30000	-3
59.30833	-5
59.31667	-5
59.32500	-4
59.33333	-4
59.34167	-4
59.35000	-5
59.35833	-5
59.36667	-5
59.37500	-5
59.38333	-3
59.39167	-1
59.40000	-1
59.40833	-1
59.41667	-4
59.42500	-6
59.43333	-8
59.44167	-9
59.45000	-10
59.45833	-11
59.46667	-12
59.47500	-13
59.48333	-12
59.49167	-11
59.50000	-7
59.50833	-4
59.51667	-1
59.52500	2
59.53333	4
59.54167	4
59.55000	3
59.55833	-0
59.56667	-4
59.57500	-8
59.58333	-12
59.59167	-13
59.60000	-14
59.60833	-14
59.61667	-12
59.62500	-11
59.63333	-9
59.64167	-9
59.65000	-9
59.65833	-10
59.66667	-11
59.67500	-10
59.68333	-8
59.69167	-6
59.70000	-4
59.70833	-4
59.71667	-6
59.72500	-10
59.73333	-15
59.74167	-19
59.75000	-21
59.75833	-20
59.76667	-18
59.77500	-16
59.78333	-15
59.79167	-14
59.80000	-14
59.80833	-14
59.81667	-14
59.82500	-14
59.83333	-15
59.84167	-16
59.85000	-19
59.85833	-21
59.86667	-23
59.87500	-25
59.88333	-26
59.89167	-25
59.90000	-23
59.90833	-21
59.91667	-18
59.92500	-16
59.93333	-14
59.94167	-14
59.95000	-14
59.95833	-15
59.96667	-17
59.97500	-19
59.98333	-20
59.99167	-21
60.00000	-22
