# Supplementary material for: How J-chain ensures the assembly of immunoglobulin IgM pentamers
Source: EMBO J. 2024 Dec 4;44(2):505–33. doi: 10.1038/s44318-024-00317-9 (PMC11729874; doi:10.1038/s44318-024-00317-9)
Supplement: Supplementary file 5 — Source data Fig. 3 [file 44318_2024_317_MOESM5_ESM.zip › Figure 3/3B/repeat 2 Cu4/20240110 Cu4tp_4h_2.txt]

[Header]
Application Name	LCsolution
Version	1.25
Data File Name	D:\Xenia\JC Oligomerisation kinetics\20240110 Cu4tp_4h_2.lcd
Output Date	11.01.2024
Output Time	10:16:24

[Configuration]
# of Detectors	2
Detector ID	Detector A	Detector B
Detector Name	Detector A	Detector B
# of Channels	2	1

[LC Chromatogram(Detector A-Ch1)]
Interval(msec)	500
# of Points	7201
Start Time(min)	0.000
End Time(min)	60.000
Intensity Units	mV
Intensity Multiplier	0.001
Wavelength(nm)	280
R.Time (min)	Intensity
0.00000	3
0.00833	3
0.01667	1
0.02500	2
0.03333	5
0.04167	7
0.05000	9
0.05833	10
0.06667	10
0.07500	9
0.08333	10
0.09167	10
0.10000	9
0.10833	8
0.11667	6
0.12500	4
0.13333	3
0.14167	2
0.15000	-0
0.15833	-4
0.16667	-8
0.17500	-11
0.18333	-12
0.19167	-11
0.20000	-10
0.20833	-9
0.21667	-8
0.22500	-8
0.23333	-6
0.24167	-4
0.25000	-1
0.25833	3
0.26667	4
0.27500	4
0.28333	2
0.29167	-1
0.30000	-3
0.30833	-4
0.31667	-3
0.32500	-2
0.33333	-2
0.34167	-5
0.35000	-8
0.35833	-10
0.36667	-10
0.37500	-9
0.38333	-6
0.39167	-3
0.40000	-2
0.40833	-1
0.41667	-0
0.42500	1
0.43333	3
0.44167	4
0.45000	5
0.45833	3
0.46667	-0
0.47500	-3
0.48333	-6
0.49167	-9
0.50000	-12
0.50833	-14
0.51667	-17
0.52500	-21
0.53333	-23
0.54167	-24
0.55000	-24
0.55833	-22
0.56667	-20
0.57500	-17
0.58333	-14
0.59167	-11
0.60000	-9
0.60833	-7
0.61667	-7
0.62500	-8
0.63333	-10
0.64167	-12
0.65000	-13
0.65833	-13
0.66667	-11
0.67500	-8
0.68333	-5
0.69167	-4
0.70000	-4
0.70833	-5
0.71667	-5
0.72500	-3
0.73333	0
0.74167	5
0.75000	8
0.75833	8
0.76667	5
0.77500	1
0.78333	-4
0.79167	-7
0.80000	-8
0.80833	-7
0.81667	-6
0.82500	-4
0.83333	-3
0.84167	-3
0.85000	-5
0.85833	-8
0.86667	-12
0.87500	-15
0.88333	-15
0.89167	-13
0.90000	-9
0.90833	-3
0.91667	2
0.92500	7
0.93333	9
0.94167	10
0.95000	9
0.95833	7
0.96667	5
0.97500	3
0.98333	1
0.99167	1
1.00000	2
1.00833	4
1.01667	8
1.02500	11
1.03333	13
1.04167	12
1.05000	8
1.05833	3
1.06667	-3
1.07500	-8
1.08333	-11
1.09167	-14
1.10000	-14
1.10833	-12
1.11667	-9
1.12500	-7
1.13333	-5
1.14167	-4
1.15000	-3
1.15833	-4
1.16667	-6
1.17500	-8
1.18333	-9
1.19167	-10
1.20000	-10
1.20833	-8
1.21667	-8
1.22500	-9
1.23333	-11
1.24167	-14
1.25000	-16
1.25833	-18
1.26667	-18
1.27500	-15
1.28333	-11
1.29167	-6
1.30000	-2
1.30833	1
1.31667	1
1.32500	-2
1.33333	-4
1.34167	-6
1.35000	-6
1.35833	-5
1.36667	-4
1.37500	-5
1.38333	-8
1.39167	-10
1.40000	-11
1.40833	-9
1.41667	-6
1.42500	-3
1.43333	1
1.44167	3
1.45000	6
1.45833	6
1.46667	6
1.47500	4
1.48333	2
1.49167	-2
1.50000	-5
1.50833	-8
1.51667	-9
1.52500	-9
1.53333	-9
1.54167	-9
1.55000	-9
1.55833	-9
1.56667	-8
1.57500	-7
1.58333	-5
1.59167	-2
1.60000	1
1.60833	3
1.61667	4
1.62500	4
1.63333	2
1.64167	-1
1.65000	-4
1.65833	-6
1.66667	-6
1.67500	-6
1.68333	-5
1.69167	-4
1.70000	-3
1.70833	-0
1.71667	1
1.72500	2
1.73333	0
1.74167	-4
1.75000	-8
1.75833	-12
1.76667	-15
1.77500	-16
1.78333	-14
1.79167	-11
1.80000	-6
1.80833	-2
1.81667	3
1.82500	6
1.83333	8
1.84167	9
1.85000	9
1.85833	7
1.86667	3
1.87500	-1
1.88333	-5
1.89167	-6
1.90000	-5
1.90833	-2
1.91667	2
1.92500	6
1.93333	8
1.94167	8
1.95000	7
1.95833	5
1.96667	4
1.97500	3
1.98333	1
1.99167	-2
2.00000	-8
2.00833	-14
2.01667	-18
2.02500	-21
2.03333	-20
2.04167	-17
2.05000	-12
2.05833	-6
2.06667	-1
2.07500	2
2.08333	4
2.09167	3
2.10000	-0
2.10833	-3
2.11667	-5
2.12500	-4
2.13333	1
2.14167	8
2.15000	13
2.15833	14
2.16667	12
2.17500	8
2.18333	3
2.19167	-1
2.20000	-2
2.20833	-2
2.21667	-1
2.22500	0
2.23333	2
2.24167	3
2.25000	4
2.25833	6
2.26667	7
2.27500	8
2.28333	8
2.29167	7
2.30000	4
2.30833	2
2.31667	-1
2.32500	-3
2.33333	-4
2.34167	-5
2.35000	-5
2.35833	-6
2.36667	-8
2.37500	-10
2.38333	-11
2.39167	-11
2.40000	-10
2.40833	-9
2.41667	-9
2.42500	-10
2.43333	-10
2.44167	-7
2.45000	-5
2.45833	-3
2.46667	-3
2.47500	-3
2.48333	-3
2.49167	-3
2.50000	-0
2.50833	2
2.51667	4
2.52500	3
2.53333	2
2.54167	1
2.55000	-0
2.55833	-2
2.56667	-3
2.57500	-6
2.58333	-9
2.59167	-11
2.60000	-13
2.60833	-14
2.61667	-13
2.62500	-10
2.63333	-6
2.64167	-1
2.65000	3
2.65833	6
2.66667	8
2.67500	9
2.68333	7
2.69167	5
2.70000	3
2.70833	1
2.71667	2
2.72500	3
2.73333	5
2.74167	5
2.75000	5
2.75833	3
2.76667	1
2.77500	-1
2.78333	-2
2.79167	-2
2.80000	-2
2.80833	-1
2.81667	2
2.82500	6
2.83333	9
2.84167	10
2.85000	8
2.85833	4
2.86667	-0
2.87500	-2
2.88333	-2
2.89167	0
2.90000	3
2.90833	5
2.91667	3
2.92500	-2
2.93333	-7
2.94167	-13
2.95000	-14
2.95833	-11
2.96667	-3
2.97500	5
2.98333	11
2.99167	14
3.00000	12
3.00833	9
3.01667	5
3.02500	2
3.03333	-1
3.04167	-2
3.05000	-2
3.05833	-2
3.06667	-1
3.07500	-1
3.08333	0
3.09167	2
3.10000	4
3.10833	5
3.11667	6
3.12500	4
3.13333	1
3.14167	-3
3.15000	-7
3.15833	-9
3.16667	-11
3.17500	-12
3.18333	-13
3.19167	-14
3.20000	-14
3.20833	-12
3.21667	-10
3.22500	-7
3.23333	-4
3.24167	-3
3.25000	-4
3.25833	-6
3.26667	-7
3.27500	-7
3.28333	-6
3.29167	-3
3.30000	-0
3.30833	2
3.31667	3
3.32500	2
3.33333	0
3.34167	-1
3.35000	-1
3.35833	-0
3.36667	2
3.37500	4
3.38333	5
3.39167	4
3.40000	4
3.40833	2
3.41667	2
3.42500	3
3.43333	5
3.44167	6
3.45000	7
3.45833	8
3.46667	10
3.47500	11
3.48333	11
3.49167	10
3.50000	9
3.50833	7
3.51667	6
3.52500	3
3.53333	1
3.54167	-1
3.55000	-3
3.55833	-3
3.56667	-2
3.57500	-1
3.58333	-1
3.59167	-2
3.60000	-3
3.60833	-2
3.61667	-2
3.62500	-3
3.63333	-5
3.64167	-7
3.65000	-8
3.65833	-9
3.66667	-8
3.67500	-6
3.68333	-4
3.69167	-2
3.70000	0
3.70833	2
3.71667	4
3.72500	7
3.73333	8
3.74167	9
3.75000	10
3.75833	8
3.76667	5
3.77500	2
3.78333	-1
3.79167	-4
3.80000	-5
3.80833	-5
3.81667	-5
3.82500	-4
3.83333	-3
3.84167	0
3.85000	3
3.85833	7
3.86667	10
3.87500	12
3.88333	11
3.89167	9
3.90000	6
3.90833	3
3.91667	0
3.92500	-1
3.93333	-1
3.94167	-0
3.95000	1
3.95833	3
3.96667	5
3.97500	7
3.98333	9
3.99167	9
4.00000	8
4.00833	5
4.01667	1
4.02500	-4
4.03333	-7
4.04167	-8
4.05000	-6
4.05833	-4
4.06667	-2
4.07500	-1
4.08333	-2
4.09167	-3
4.10000	-4
4.10833	-4
4.11667	-5
4.12500	-5
4.13333	-5
4.14167	-4
4.15000	-3
4.15833	-2
4.16667	-2
4.17500	-3
4.18333	-5
4.19167	-6
4.20000	-5
4.20833	-1
4.21667	3
4.22500	6
4.23333	7
4.24167	7
4.25000	4
4.25833	-1
4.26667	-5
4.27500	-8
4.28333	-8
4.29167	-6
4.30000	-4
4.30833	-2
4.31667	-1
4.32500	-1
4.33333	-2
4.34167	-1
4.35000	0
4.35833	3
4.36667	5
4.37500	7
4.38333	7
4.39167	7
4.40000	6
4.40833	5
4.41667	5
4.42500	6
4.43333	8
4.44167	10
4.45000	12
4.45833	13
4.46667	13
4.47500	13
4.48333	14
4.49167	14
4.50000	12
4.50833	10
4.51667	8
4.52500	6
4.53333	4
4.54167	2
4.55000	1
4.55833	-0
4.56667	-0
4.57500	0
4.58333	3
4.59167	5
4.60000	6
4.60833	7
4.61667	7
4.62500	8
4.63333	9
4.64167	9
4.65000	9
4.65833	7
4.66667	4
4.67500	1
4.68333	-3
4.69167	-7
4.70000	-9
4.70833	-10
4.71667	-9
4.72500	-5
4.73333	0
4.74167	6
4.75000	10
4.75833	12
4.76667	12
4.77500	11
4.78333	11
4.79167	10
4.80000	10
4.80833	10
4.81667	11
4.82500	10
4.83333	9
4.84167	7
4.85000	5
4.85833	2
4.86667	-0
4.87500	-2
4.88333	-4
4.89167	-5
4.90000	-5
4.90833	-4
4.91667	-1
4.92500	1
4.93333	4
4.94167	5
4.95000	6
4.95833	7
4.96667	7
4.97500	7
4.98333	7
4.99167	7
5.00000	7
5.00833	7
5.01667	7
5.02500	9
5.03333	11
5.04167	13
5.05000	14
5.05833	13
5.06667	10
5.07500	7
5.08333	5
5.09167	6
5.10000	9
5.10833	13
5.11667	16
5.12500	18
5.13333	17
5.14167	14
5.15000	11
5.15833	9
5.16667	7
5.17500	5
5.18333	3
5.19167	1
5.20000	-1
5.20833	-1
5.21667	0
5.22500	4
5.23333	7
5.24167	9
5.25000	10
5.25833	10
5.26667	10
5.27500	11
5.28333	13
5.29167	14
5.30000	14
5.30833	13
5.31667	13
5.32500	15
5.33333	17
5.34167	18
5.35000	17
5.35833	14
5.36667	10
5.37500	7
5.38333	7
5.39167	9
5.40000	12
5.40833	16
5.41667	18
5.42500	20
5.43333	19
5.44167	17
5.45000	14
5.45833	11
5.46667	10
5.47500	9
5.48333	11
5.49167	13
5.50000	15
5.50833	16
5.51667	17
5.52500	17
5.53333	18
5.54167	20
5.55000	22
5.55833	24
5.56667	25
5.57500	23
5.58333	19
5.59167	14
5.60000	9
5.60833	4
5.61667	-0
5.62500	-3
5.63333	-2
5.64167	1
5.65000	7
5.65833	12
5.66667	17
5.67500	18
5.68333	18
5.69167	16
5.70000	13
5.70833	10
5.71667	6
5.72500	3
5.73333	2
5.74167	2
5.75000	4
5.75833	6
5.76667	9
5.77500	10
5.78333	10
5.79167	6
5.80000	-0
5.80833	-7
5.81667	-12
5.82500	-14
5.83333	-12
5.84167	-8
5.85000	-2
5.85833	5
5.86667	10
5.87500	13
5.88333	14
5.89167	12
5.90000	9
5.90833	6
5.91667	6
5.92500	7
5.93333	8
5.94167	8
5.95000	7
5.95833	5
5.96667	3
5.97500	2
5.98333	3
5.99167	5
6.00000	6
6.00833	6
6.01667	6
6.02500	4
6.03333	2
6.04167	1
6.05000	0
6.05833	0
6.06667	1
6.07500	2
6.08333	4
6.09167	6
6.10000	7
6.10833	9
6.11667	11
6.12500	11
6.13333	10
6.14167	6
6.15000	2
6.15833	-2
6.16667	-3
6.17500	-2
6.18333	2
6.19167	5
6.20000	7
6.20833	6
6.21667	4
6.22500	1
6.23333	-2
6.24167	-4
6.25000	-4
6.25833	-3
6.26667	-1
6.27500	1
6.28333	3
6.29167	5
6.30000	7
6.30833	8
6.31667	7
6.32500	6
6.33333	4
6.34167	3
6.35000	3
6.35833	4
6.36667	5
6.37500	5
6.38333	5
6.39167	6
6.40000	7
6.40833	7
6.41667	6
6.42500	2
6.43333	-0
6.44167	-1
6.45000	1
6.45833	5
6.46667	10
6.47500	15
6.48333	18
6.49167	19
6.50000	15
6.50833	9
6.51667	3
6.52500	-2
6.53333	-5
6.54167	-5
6.55000	-4
6.55833	-5
6.56667	-7
6.57500	-10
6.58333	-11
6.59167	-10
6.60000	-7
6.60833	-2
6.61667	3
6.62500	7
6.63333	8
6.64167	5
6.65000	1
6.65833	-4
6.66667	-7
6.67500	-8
6.68333	-6
6.69167	-2
6.70000	3
6.70833	7
6.71667	9
6.72500	9
6.73333	7
6.74167	3
6.75000	-1
6.75833	-3
6.76667	-5
6.77500	-4
6.78333	-3
6.79167	-1
6.80000	-0
6.80833	-1
6.81667	-2
6.82500	-3
6.83333	-2
6.84167	1
6.85000	4
6.85833	5
6.86667	4
6.87500	2
6.88333	-0
6.89167	-2
6.90000	-1
6.90833	1
6.91667	1
6.92500	0
6.93333	-1
6.94167	-3
6.95000	-4
6.95833	-3
6.96667	-1
6.97500	1
6.98333	3
6.99167	3
7.00000	1
7.00833	-2
7.01667	-5
7.02500	-7
7.03333	-6
7.04167	-4
7.05000	-1
7.05833	1
7.06667	1
7.07500	-1
7.08333	-5
7.09167	-7
7.10000	-8
7.10833	-6
7.11667	-4
7.12500	-3
7.13333	-2
7.14167	-2
7.15000	-3
7.15833	-3
7.16667	-2
7.17500	1
7.18333	4
7.19167	7
7.20000	10
7.20833	12
7.21667	12
7.22500	11
7.23333	9
7.24167	6
7.25000	4
7.25833	2
7.26667	2
7.27500	0
7.28333	-3
7.29167	-5
7.30000	-5
7.30833	-4
7.31667	-1
7.32500	3
7.33333	6
7.34167	9
7.35000	10
7.35833	10
7.36667	7
7.37500	4
7.38333	1
7.39167	-2
7.40000	-4
7.40833	-5
7.41667	-5
7.42500	-6
7.43333	-6
7.44167	-7
7.45000	-6
7.45833	-5
7.46667	-2
7.47500	1
7.48333	3
7.49167	3
7.50000	2
7.50833	1
7.51667	-0
7.52500	-0
7.53333	2
7.54167	5
7.55000	7
7.55833	7
7.56667	5
7.57500	2
7.58333	-1
7.59167	-2
7.60000	-3
7.60833	-3
7.61667	-5
7.62500	-7
7.63333	-10
7.64167	-11
7.65000	-10
7.65833	-8
7.66667	-6
7.67500	-5
7.68333	-4
7.69167	-5
7.70000	-5
7.70833	-5
7.71667	-3
7.72500	-2
7.73333	-2
7.74167	-4
7.75000	-6
7.75833	-8
7.76667	-8
7.77500	-6
7.78333	-2
7.79167	1
7.80000	2
7.80833	1
7.81667	1
7.82500	1
7.83333	1
7.84167	2
7.85000	2
7.85833	1
7.86667	-1
7.87500	-3
7.88333	-4
7.89167	-5
7.90000	-4
7.90833	-2
7.91667	-1
7.92500	1
7.93333	3
7.94167	5
7.95000	7
7.95833	9
7.96667	11
7.97500	13
7.98333	14
7.99167	14
8.00000	12
8.00833	8
8.01667	4
8.02500	-0
8.03333	-4
8.04167	-6
8.05000	-8
8.05833	-9
8.06667	-9
8.07500	-8
8.08333	-6
8.09167	-3
8.10000	1
8.10833	6
8.11667	10
8.12500	13
8.13333	14
8.14167	13
8.15000	11
8.15833	8
8.16667	5
8.17500	3
8.18333	3
8.19167	3
8.20000	3
8.20833	2
8.21667	-0
8.22500	-2
8.23333	-2
8.24167	-0
8.25000	3
8.25833	7
8.26667	10
8.27500	11
8.28333	10
8.29167	7
8.30000	3
8.30833	-1
8.31667	-4
8.32500	-5
8.33333	-5
8.34167	-4
8.35000	-1
8.35833	2
8.36667	6
8.37500	10
8.38333	12
8.39167	13
8.40000	12
8.40833	11
8.41667	9
8.42500	8
8.43333	8
8.44167	9
8.45000	10
8.45833	10
8.46667	10
8.47500	8
8.48333	6
8.49167	2
8.50000	-1
8.50833	-4
8.51667	-5
8.52500	-4
8.53333	-2
8.54167	-0
8.55000	2
8.55833	3
8.56667	4
8.57500	7
8.58333	9
8.59167	10
8.60000	9
8.60833	7
8.61667	5
8.62500	3
8.63333	2
8.64167	2
8.65000	2
8.65833	2
8.66667	1
8.67500	1
8.68333	2
8.69167	4
8.70000	5
8.70833	6
8.71667	6
8.72500	6
8.73333	5
8.74167	3
8.75000	1
8.75833	-3
8.76667	-7
8.77500	-9
8.78333	-8
8.79167	-6
8.80000	-3
8.80833	-1
8.81667	0
8.82500	-0
8.83333	-0
8.84167	2
8.85000	4
8.85833	8
8.86667	11
8.87500	12
8.88333	13
8.89167	11
8.90000	7
8.90833	4
8.91667	2
8.92500	2
8.93333	3
8.94167	7
8.95000	11
8.95833	15
8.96667	17
8.97500	17
8.98333	15
8.99167	13
9.00000	10
9.00833	9
9.01667	9
9.02500	10
9.03333	10
9.04167	9
9.05000	7
9.05833	4
9.06667	1
9.07500	-2
9.08333	-5
9.09167	-6
9.10000	-5
9.10833	-3
9.11667	-2
9.12500	-1
9.13333	-1
9.14167	-1
9.15000	0
9.15833	3
9.16667	7
9.17500	9
9.18333	11
9.19167	10
9.20000	9
9.20833	6
9.21667	4
9.22500	1
9.23333	1
9.24167	4
9.25000	8
9.25833	13
9.26667	17
9.27500	18
9.28333	16
9.29167	13
9.30000	11
9.30833	10
9.31667	9
9.32500	7
9.33333	4
9.34167	1
9.35000	-2
9.35833	-3
9.36667	-2
9.37500	0
9.38333	5
9.39167	9
9.40000	12
9.40833	14
9.41667	13
9.42500	11
9.43333	8
9.44167	7
9.45000	8
9.45833	11
9.46667	14
9.47500	16
9.48333	15
9.49167	14
9.50000	10
9.50833	7
9.51667	3
9.52500	0
9.53333	-2
9.54167	-4
9.55000	-6
9.55833	-7
9.56667	-6
9.57500	-4
9.58333	-1
9.59167	1
9.60000	2
9.60833	3
9.61667	3
9.62500	2
9.63333	2
9.64167	4
9.65000	6
9.65833	7
9.66667	6
9.67500	5
9.68333	3
9.69167	1
9.70000	1
9.70833	2
9.71667	3
9.72500	5
9.73333	6
9.74167	5
9.75000	3
9.75833	-1
9.76667	-6
9.77500	-10
9.78333	-13
9.79167	-15
9.80000	-15
9.80833	-13
9.81667	-10
9.82500	-6
9.83333	-0
9.84167	5
9.85000	9
9.85833	11
9.86667	11
9.87500	9
9.88333	8
9.89167	8
9.90000	9
9.90833	11
9.91667	14
9.92500	17
9.93333	19
9.94167	19
9.95000	18
9.95833	17
9.96667	14
9.97500	12
9.98333	10
9.99167	8
10.00000	7
10.00833	6
10.01667	4
10.02500	1
10.03333	-1
10.04167	-1
10.05000	1
10.05833	7
10.06667	14
10.07500	19
10.08333	20
10.09167	19
10.10000	16
10.10833	14
10.11667	12
10.12500	10
10.13333	9
10.14167	7
10.15000	5
10.15833	3
10.16667	2
10.17500	1
10.18333	1
10.19167	1
10.20000	0
10.20833	-2
10.21667	-5
10.22500	-10
10.23333	-14
10.24167	-14
10.25000	-11
10.25833	-6
10.26667	-0
10.27500	5
10.28333	8
10.29167	10
10.30000	11
10.30833	11
10.31667	10
10.32500	10
10.33333	11
10.34167	13
10.35000	14
10.35833	16
10.36667	16
10.37500	16
10.38333	17
10.39167	18
10.40000	20
10.40833	20
10.41667	18
10.42500	14
10.43333	10
10.44167	6
10.45000	4
10.45833	4
10.46667	6
10.47500	8
10.48333	8
10.49167	8
10.50000	6
10.50833	4
10.51667	3
10.52500	3
10.53333	3
10.54167	2
10.55000	0
10.55833	-0
10.56667	0
10.57500	2
10.58333	4
10.59167	5
10.60000	7
10.60833	7
10.61667	6
10.62500	3
10.63333	2
10.64167	2
10.65000	4
10.65833	7
10.66667	10
10.67500	11
10.68333	9
10.69167	6
10.70000	0
10.70833	-5
10.71667	-8
10.72500	-6
10.73333	-0
10.74167	9
10.75000	18
10.75833	23
10.76667	24
10.77500	21
10.78333	16
10.79167	10
10.80000	4
10.80833	1
10.81667	-2
10.82500	-4
10.83333	-5
10.84167	-6
10.85000	-8
10.85833	-10
10.86667	-13
10.87500	-15
10.88333	-15
10.89167	-12
10.90000	-8
10.90833	-2
10.91667	2
10.92500	5
10.93333	7
10.94167	8
10.95000	8
10.95833	9
10.96667	10
10.97500	10
10.98333	7
10.99167	4
11.00000	1
11.00833	-0
11.01667	0
11.02500	2
11.03333	4
11.04167	5
11.05000	5
11.05833	6
11.06667	8
11.07500	9
11.08333	10
11.09167	10
11.10000	11
11.10833	11
11.11667	10
11.12500	9
11.13333	7
11.14167	5
11.15000	4
11.15833	3
11.16667	2
11.17500	2
11.18333	3
11.19167	4
11.20000	5
11.20833	6
11.21667	7
11.22500	7
11.23333	8
11.24167	10
11.25000	12
11.25833	14
11.26667	14
11.27500	12
11.28333	10
11.29167	8
11.30000	7
11.30833	7
11.31667	7
11.32500	6
11.33333	4
11.34167	1
11.35000	-3
11.35833	-5
11.36667	-5
11.37500	-4
11.38333	-0
11.39167	3
11.40000	6
11.40833	7
11.41667	9
11.42500	11
11.43333	14
11.44167	18
11.45000	22
11.45833	23
11.46667	24
11.47500	23
11.48333	22
11.49167	20
11.50000	19
11.50833	17
11.51667	16
11.52500	14
11.53333	12
11.54167	10
11.55000	8
11.55833	7
11.56667	6
11.57500	5
11.58333	4
11.59167	2
11.60000	-0
11.60833	-2
11.61667	-4
11.62500	-6
11.63333	-7
11.64167	-7
11.65000	-6
11.65833	-5
11.66667	-4
11.67500	-3
11.68333	-3
11.69167	-3
11.70000	-1
11.70833	1
11.71667	2
11.72500	3
11.73333	4
11.74167	6
11.75000	9
11.75833	12
11.76667	15
11.77500	17
11.78333	20
11.79167	22
11.80000	25
11.80833	27
11.81667	25
11.82500	20
11.83333	15
11.84167	10
11.85000	5
11.85833	2
11.86667	1
11.87500	-0
11.88333	-1
11.89167	-0
11.90000	2
11.90833	7
11.91667	11
11.92500	14
11.93333	14
11.94167	12
11.95000	10
11.95833	7
11.96667	5
11.97500	5
11.98333	6
11.99167	8
12.00000	8
12.00833	7
12.01667	7
12.02500	6
12.03333	6
12.04167	8
12.05000	9
12.05833	10
12.06667	10
12.07500	9
12.08333	8
12.09167	8
12.10000	8
12.10833	9
12.11667	11
12.12500	13
12.13333	14
12.14167	14
12.15000	13
12.15833	13
12.16667	13
12.17500	14
12.18333	14
12.19167	14
12.20000	15
12.20833	15
12.21667	16
12.22500	17
12.23333	16
12.24167	14
12.25000	12
12.25833	10
12.26667	9
12.27500	9
12.28333	9
12.29167	8
12.30000	8
12.30833	8
12.31667	8
12.32500	9
12.33333	9
12.34167	9
12.35000	8
12.35833	7
12.36667	6
12.37500	5
12.38333	5
12.39167	5
12.40000	5
12.40833	6
12.41667	8
12.42500	12
12.43333	15
12.44167	17
12.45000	18
12.45833	18
12.46667	19
12.47500	21
12.48333	23
12.49167	23
12.50000	22
12.50833	19
12.51667	17
12.52500	16
12.53333	14
12.54167	12
12.55000	9
12.55833	5
12.56667	1
12.57500	-2
12.58333	-3
12.59167	-2
12.60000	-0
12.60833	3
12.61667	6
12.62500	11
12.63333	15
12.64167	18
12.65000	18
12.65833	16
12.66667	13
12.67500	10
12.68333	8
12.69167	8
12.70000	11
12.70833	15
12.71667	20
12.72500	25
12.73333	28
12.74167	30
12.75000	30
12.75833	27
12.76667	25
12.77500	22
12.78333	20
12.79167	18
12.80000	16
12.80833	14
12.81667	12
12.82500	12
12.83333	12
12.84167	14
12.85000	14
12.85833	14
12.86667	12
12.87500	10
12.88333	9
12.89167	8
12.90000	8
12.90833	6
12.91667	5
12.92500	4
12.93333	3
12.94167	4
12.95000	6
12.95833	8
12.96667	11
12.97500	14
12.98333	17
12.99167	19
13.00000	21
13.00833	21
13.01667	18
13.02500	13
13.03333	8
13.04167	3
13.05000	1
13.05833	2
13.06667	4
13.07500	6
13.08333	6
13.09167	5
13.10000	3
13.10833	2
13.11667	4
13.12500	7
13.13333	11
13.14167	13
13.15000	15
13.15833	16
13.16667	18
13.17500	19
13.18333	19
13.19167	19
13.20000	19
13.20833	17
13.21667	17
13.22500	17
13.23333	19
13.24167	21
13.25000	23
13.25833	23
13.26667	21
13.27500	20
13.28333	18
13.29167	16
13.30000	14
13.30833	11
13.31667	8
13.32500	5
13.33333	3
13.34167	3
13.35000	5
13.35833	8
13.36667	12
13.37500	19
13.38333	27
13.39167	34
13.40000	38
13.40833	39
13.41667	36
13.42500	31
13.43333	26
13.44167	21
13.45000	16
13.45833	13
13.46667	13
13.47500	14
13.48333	17
13.49167	21
13.50000	25
13.50833	29
13.51667	30
13.52500	28
13.53333	24
13.54167	18
13.55000	14
13.55833	13
13.56667	16
13.57500	20
13.58333	23
13.59167	23
13.60000	20
13.60833	14
13.61667	9
13.62500	7
13.63333	6
13.64167	6
13.65000	7
13.65833	9
13.66667	13
13.67500	18
13.68333	23
13.69167	25
13.70000	25
13.70833	23
13.71667	20
13.72500	18
13.73333	17
13.74167	15
13.75000	14
13.75833	14
13.76667	13
13.77500	15
13.78333	17
13.79167	20
13.80000	21
13.80833	20
13.81667	17
13.82500	13
13.83333	10
13.84167	10
13.85000	10
13.85833	12
13.86667	13
13.87500	14
13.88333	12
13.89167	10
13.90000	8
13.90833	7
13.91667	10
13.92500	15
13.93333	20
13.94167	24
13.95000	26
13.95833	25
13.96667	24
13.97500	22
13.98333	22
13.99167	22
14.00000	21
14.00833	19
14.01667	18
14.02500	16
14.03333	14
14.04167	14
14.05000	15
14.05833	16
14.06667	15
14.07500	13
14.08333	11
14.09167	11
14.10000	13
14.10833	16
14.11667	18
14.12500	20
14.13333	23
14.14167	26
14.15000	29
14.15833	33
14.16667	36
14.17500	38
14.18333	40
14.19167	42
14.20000	46
14.20833	50
14.21667	52
14.22500	51
14.23333	46
14.24167	39
14.25000	32
14.25833	25
14.26667	20
14.27500	17
14.28333	16
14.29167	16
14.30000	17
14.30833	18
14.31667	18
14.32500	17
14.33333	15
14.34167	15
14.35000	15
14.35833	15
14.36667	14
14.37500	14
14.38333	15
14.39167	16
14.40000	18
14.40833	19
14.41667	21
14.42500	22
14.43333	24
14.44167	27
14.45000	30
14.45833	29
14.46667	27
14.47500	23
14.48333	18
14.49167	15
14.50000	15
14.50833	18
14.51667	21
14.52500	24
14.53333	26
14.54167	26
14.55000	23
14.55833	21
14.56667	18
14.57500	15
14.58333	13
14.59167	13
14.60000	17
14.60833	22
14.61667	27
14.62500	30
14.63333	30
14.64167	27
14.65000	22
14.65833	17
14.66667	13
14.67500	9
14.68333	6
14.69167	3
14.70000	0
14.70833	-1
14.71667	-1
14.72500	0
14.73333	3
14.74167	8
14.75000	12
14.75833	13
14.76667	13
14.77500	13
14.78333	14
14.79167	15
14.80000	17
14.80833	18
14.81667	18
14.82500	18
14.83333	18
14.84167	20
14.85000	21
14.85833	22
14.86667	21
14.87500	20
14.88333	20
14.89167	21
14.90000	22
14.90833	23
14.91667	24
14.92500	24
14.93333	26
14.94167	29
14.95000	32
14.95833	33
14.96667	32
14.97500	30
14.98333	26
14.99167	22
15.00000	19
15.00833	17
15.01667	15
15.02500	15
15.03333	15
15.04167	16
15.05000	17
15.05833	18
15.06667	18
15.07500	18
15.08333	19
15.09167	21
15.10000	23
15.10833	25
15.11667	26
15.12500	24
15.13333	22
15.14167	20
15.15000	20
15.15833	23
15.16667	27
15.17500	31
15.18333	33
15.19167	34
15.20000	31
15.20833	27
15.21667	23
15.22500	20
15.23333	17
15.24167	16
15.25000	15
15.25833	12
15.26667	9
15.27500	7
15.28333	7
15.29167	7
15.30000	8
15.30833	10
15.31667	11
15.32500	12
15.33333	14
15.34167	15
15.35000	17
15.35833	19
15.36667	21
15.37500	24
15.38333	26
15.39167	28
15.40000	28
15.40833	27
15.41667	25
15.42500	24
15.43333	22
15.44167	21
15.45000	20
15.45833	18
15.46667	17
15.47500	15
15.48333	13
15.49167	11
15.50000	9
15.50833	8
15.51667	10
15.52500	13
15.53333	17
15.54167	20
15.55000	23
15.55833	23
15.56667	20
15.57500	17
15.58333	14
15.59167	11
15.60000	8
15.60833	6
15.61667	5
15.62500	5
15.63333	6
15.64167	8
15.65000	11
15.65833	15
15.66667	18
15.67500	20
15.68333	21
15.69167	20
15.70000	19
15.70833	18
15.71667	17
15.72500	17
15.73333	18
15.74167	20
15.75000	23
15.75833	25
15.76667	25
15.77500	24
15.78333	22
15.79167	20
15.80000	19
15.80833	19
15.81667	19
15.82500	19
15.83333	18
15.84167	17
15.85000	17
15.85833	16
15.86667	16
15.87500	14
15.88333	11
15.89167	8
15.90000	5
15.90833	2
15.91667	1
15.92500	1
15.93333	2
15.94167	4
15.95000	7
15.95833	10
15.96667	13
15.97500	15
15.98333	16
15.99167	16
16.00000	17
16.00833	19
16.01667	21
16.02500	23
16.03333	25
16.04167	25
16.05000	24
16.05833	22
16.06667	19
16.07500	17
16.08333	15
16.09167	15
16.10000	18
16.10833	21
16.11667	24
16.12500	27
16.13333	27
16.14167	26
16.15000	24
16.15833	19
16.16667	15
16.17500	11
16.18333	9
16.19167	9
16.20000	12
16.20833	17
16.21667	22
16.22500	26
16.23333	26
16.24167	23
16.25000	19
16.25833	15
16.26667	11
16.27500	9
16.28333	7
16.29167	7
16.30000	7
16.30833	8
16.31667	10
16.32500	14
16.33333	16
16.34167	17
16.35000	16
16.35833	14
16.36667	12
16.37500	10
16.38333	9
16.39167	8
16.40000	7
16.40833	7
16.41667	6
16.42500	7
16.43333	9
16.44167	13
16.45000	18
16.45833	23
16.46667	27
16.47500	27
16.48333	25
16.49167	22
16.50000	19
16.50833	18
16.51667	19
16.52500	19
16.53333	21
16.54167	22
16.55000	24
16.55833	26
16.56667	27
16.57500	27
16.58333	25
16.59167	23
16.60000	21
16.60833	19
16.61667	19
16.62500	21
16.63333	22
16.64167	21
16.65000	20
16.65833	18
16.66667	17
16.67500	15
16.68333	15
16.69167	14
16.70000	14
16.70833	14
16.71667	14
16.72500	13
16.73333	12
16.74167	12
16.75000	13
16.75833	15
16.76667	19
16.77500	21
16.78333	24
16.79167	25
16.80000	25
16.80833	24
16.81667	21
16.82500	19
16.83333	17
16.84167	15
16.85000	15
16.85833	17
16.86667	19
16.87500	23
16.88333	27
16.89167	30
16.90000	31
16.90833	30
16.91667	27
16.92500	24
16.93333	21
16.94167	19
16.95000	16
16.95833	15
16.96667	13
16.97500	13
16.98333	15
16.99167	18
17.00000	20
17.00833	22
17.01667	23
17.02500	22
17.03333	21
17.04167	19
17.05000	18
17.05833	17
17.06667	17
17.07500	18
17.08333	17
17.09167	15
17.10000	13
17.10833	12
17.11667	13
17.12500	16
17.13333	19
17.14167	22
17.15000	25
17.15833	25
17.16667	24
17.17500	22
17.18333	20
17.19167	20
17.20000	22
17.20833	25
17.21667	28
17.22500	30
17.23333	30
17.24167	27
17.25000	23
17.25833	20
17.26667	19
17.27500	19
17.28333	19
17.29167	19
17.30000	20
17.30833	22
17.31667	23
17.32500	23
17.33333	23
17.34167	23
17.35000	25
17.35833	28
17.36667	32
17.37500	36
17.38333	38
17.39167	38
17.40000	37
17.40833	35
17.41667	32
17.42500	29
17.43333	26
17.44167	23
17.45000	20
17.45833	17
17.46667	14
17.47500	11
17.48333	9
17.49167	8
17.50000	9
17.50833	10
17.51667	13
17.52500	15
17.53333	16
17.54167	16
17.55000	16
17.55833	14
17.56667	12
17.57500	11
17.58333	13
17.59167	16
17.60000	19
17.60833	21
17.61667	19
17.62500	15
17.63333	13
17.64167	12
17.65000	14
17.65833	17
17.66667	21
17.67500	22
17.68333	22
17.69167	21
17.70000	19
17.70833	18
17.71667	18
17.72500	19
17.73333	21
17.74167	22
17.75000	22
17.75833	23
17.76667	23
17.77500	23
17.78333	24
17.79167	23
17.80000	20
17.80833	16
17.81667	14
17.82500	14
17.83333	16
17.84167	17
17.85000	19
17.85833	20
17.86667	21
17.87500	20
17.88333	19
17.89167	17
17.90000	14
17.90833	11
17.91667	9
17.92500	7
17.93333	6
17.94167	5
17.95000	5
17.95833	7
17.96667	9
17.97500	12
17.98333	15
17.99167	17
18.00000	17
18.00833	16
18.01667	13
18.02500	10
18.03333	9
18.04167	9
18.05000	11
18.05833	13
18.06667	15
18.07500	18
18.08333	18
18.09167	18
18.10000	18
18.10833	19
18.11667	19
18.12500	19
18.13333	19
18.14167	18
18.15000	15
18.15833	12
18.16667	9
18.17500	6
18.18333	6
18.19167	8
18.20000	11
18.20833	16
18.21667	19
18.22500	19
18.23333	19
18.24167	19
18.25000	20
18.25833	22
18.26667	24
18.27500	25
18.28333	25
18.29167	23
18.30000	21
18.30833	19
18.31667	18
18.32500	17
18.33333	16
18.34167	16
18.35000	15
18.35833	14
18.36667	12
18.37500	12
18.38333	14
18.39167	16
18.40000	18
18.40833	20
18.41667	21
18.42500	22
18.43333	25
18.44167	29
18.45000	32
18.45833	34
18.46667	34
18.47500	33
18.48333	30
18.49167	26
18.50000	22
18.50833	20
18.51667	18
18.52500	18
18.53333	18
18.54167	18
18.55000	18
18.55833	16
18.56667	13
18.57500	9
18.58333	5
18.59167	2
18.60000	0
18.60833	1
18.61667	4
18.62500	9
18.63333	15
18.64167	21
18.65000	24
18.65833	25
18.66667	22
18.67500	18
18.68333	13
18.69167	9
18.70000	9
18.70833	12
18.71667	15
18.72500	20
18.73333	23
18.74167	23
18.75000	21
18.75833	20
18.76667	20
18.77500	21
18.78333	22
18.79167	22
18.80000	20
18.80833	17
18.81667	14
18.82500	13
18.83333	12
18.84167	15
18.85000	20
18.85833	24
18.86667	27
18.87500	28
18.88333	26
18.89167	23
18.90000	20
18.90833	18
18.91667	16
18.92500	15
18.93333	15
18.94167	15
18.95000	13
18.95833	12
18.96667	12
18.97500	14
18.98333	16
18.99167	20
19.00000	22
19.00833	24
19.01667	24
19.02500	23
19.03333	22
19.04167	20
19.05000	18
19.05833	16
19.06667	14
19.07500	12
19.08333	12
19.09167	12
19.10000	12
19.10833	13
19.11667	14
19.12500	15
19.13333	16
19.14167	16
19.15000	15
19.15833	14
19.16667	15
19.17500	15
19.18333	14
19.19167	13
19.20000	11
19.20833	9
19.21667	11
19.22500	14
19.23333	17
19.24167	20
19.25000	20
19.25833	19
19.26667	17
19.27500	15
19.28333	14
19.29167	14
19.30000	16
19.30833	18
19.31667	21
19.32500	24
19.33333	26
19.34167	26
19.35000	24
19.35833	22
19.36667	20
19.37500	19
19.38333	20
19.39167	20
19.40000	19
19.40833	16
19.41667	14
19.42500	12
19.43333	12
19.44167	15
19.45000	17
19.45833	19
19.46667	20
19.47500	20
19.48333	21
19.49167	22
19.50000	23
19.50833	25
19.51667	28
19.52500	31
19.53333	36
19.54167	41
19.55000	44
19.55833	45
19.56667	44
19.57500	40
19.58333	36
19.59167	31
19.60000	28
19.60833	26
19.61667	26
19.62500	27
19.63333	30
19.64167	35
19.65000	40
19.65833	44
19.66667	48
19.67500	51
19.68333	52
19.69167	53
19.70000	54
19.70833	53
19.71667	51
19.72500	48
19.73333	45
19.74167	44
19.75000	44
19.75833	46
19.76667	49
19.77500	52
19.78333	56
19.79167	60
19.80000	65
19.80833	71
19.81667	75
19.82500	78
19.83333	80
19.84167	83
19.85000	85
19.85833	88
19.86667	91
19.87500	93
19.88333	94
19.89167	96
19.90000	99
19.90833	103
19.91667	108
19.92500	114
19.93333	120
19.94167	126
19.95000	133
19.95833	138
19.96667	143
19.97500	146
19.98333	148
19.99167	150
20.00000	155
20.00833	161
20.01667	166
20.02500	172
20.03333	178
20.04167	184
20.05000	190
20.05833	198
20.06667	207
20.07500	215
20.08333	221
20.09167	226
20.10000	232
20.10833	238
20.11667	246
20.12500	255
20.13333	265
20.14167	276
20.15000	287
20.15833	297
20.16667	307
20.17500	315
20.18333	323
20.19167	331
20.20000	339
20.20833	349
20.21667	359
20.22500	369
20.23333	378
20.24167	387
20.25000	397
20.25833	410
20.26667	424
20.27500	436
20.28333	446
20.29167	455
20.30000	461
20.30833	468
20.31667	474
20.32500	482
20.33333	490
20.34167	497
20.35000	505
20.35833	514
20.36667	523
20.37500	534
20.38333	546
20.39167	559
20.40000	572
20.40833	584
20.41667	594
20.42500	601
20.43333	608
20.44167	613
20.45000	620
20.45833	626
20.46667	632
20.47500	636
20.48333	638
20.49167	641
20.50000	646
20.50833	652
20.51667	660
20.52500	668
20.53333	674
20.54167	676
20.55000	678
20.55833	681
20.56667	687
20.57500	694
20.58333	701
20.59167	706
20.60000	709
20.60833	708
20.61667	705
20.62500	701
20.63333	697
20.64167	695
20.65000	695
20.65833	696
20.66667	697
20.67500	697
20.68333	695
20.69167	692
20.70000	689
20.70833	686
20.71667	684
20.72500	681
20.73333	678
20.74167	674
20.75000	669
20.75833	664
20.76667	658
20.77500	652
20.78333	645
20.79167	639
20.80000	635
20.80833	631
20.81667	626
20.82500	621
20.83333	614
20.84167	605
20.85000	596
20.85833	588
20.86667	582
20.87500	577
20.88333	572
20.89167	566
20.90000	560
20.90833	552
20.91667	542
20.92500	530
20.93333	516
20.94167	501
20.95000	488
20.95833	477
20.96667	469
20.97500	464
20.98333	462
20.99167	460
21.00000	457
21.00833	452
21.01667	445
21.02500	435
21.03333	426
21.04167	418
21.05000	411
21.05833	405
21.06667	398
21.07500	388
21.08333	376
21.09167	364
21.10000	351
21.10833	340
21.11667	331
21.12500	324
21.13333	316
21.14167	309
21.15000	302
21.15833	296
21.16667	289
21.17500	284
21.18333	280
21.19167	276
21.20000	273
21.20833	270
21.21667	266
21.22500	263
21.23333	259
21.24167	255
21.25000	251
21.25833	247
21.26667	244
21.27500	240
21.28333	235
21.29167	232
21.30000	229
21.30833	226
21.31667	222
21.32500	218
21.33333	212
21.34167	205
21.35000	197
21.35833	189
21.36667	182
21.37500	179
21.38333	178
21.39167	178
21.40000	178
21.40833	177
21.41667	176
21.42500	175
21.43333	174
21.44167	173
21.45000	171
21.45833	166
21.46667	160
21.47500	153
21.48333	147
21.49167	143
21.50000	141
21.50833	141
21.51667	140
21.52500	139
21.53333	137
21.54167	136
21.55000	136
21.55833	136
21.56667	137
21.57500	137
21.58333	137
21.59167	136
21.60000	136
21.60833	136
21.61667	139
21.62500	144
21.63333	148
21.64167	151
21.65000	151
21.65833	148
21.66667	144
21.67500	139
21.68333	131
21.69167	124
21.70000	116
21.70833	110
21.71667	108
21.72500	112
21.73333	116
21.74167	120
21.75000	123
21.75833	122
21.76667	120
21.77500	116
21.78333	113
21.79167	110
21.80000	109
21.80833	110
21.81667	112
21.82500	114
21.83333	116
21.84167	117
21.85000	118
21.85833	119
21.86667	121
21.87500	123
21.88333	122
21.89167	121
21.90000	118
21.90833	115
21.91667	113
21.92500	111
21.93333	110
21.94167	107
21.95000	103
21.95833	99
21.96667	96
21.97500	94
21.98333	95
21.99167	98
22.00000	101
22.00833	104
22.01667	106
22.02500	108
22.03333	109
22.04167	109
22.05000	108
22.05833	104
22.06667	101
22.07500	100
22.08333	102
22.09167	106
22.10000	111
22.10833	116
22.11667	119
22.12500	118
22.13333	116
22.14167	112
22.15000	108
22.15833	106
22.16667	104
22.17500	104
22.18333	103
22.19167	101
22.20000	99
22.20833	97
22.21667	96
22.22500	97
22.23333	98
22.24167	101
22.25000	104
22.25833	106
22.26667	106
22.27500	104
22.28333	101
22.29167	99
22.30000	100
22.30833	102
22.31667	105
22.32500	109
22.33333	110
22.34167	108
22.35000	104
22.35833	98
22.36667	92
22.37500	88
22.38333	86
22.39167	85
22.40000	86
22.40833	87
22.41667	90
22.42500	91
22.43333	92
22.44167	93
22.45000	93
22.45833	92
22.46667	92
22.47500	92
22.48333	93
22.49167	95
22.50000	98
22.50833	99
22.51667	100
22.52500	98
22.53333	97
22.54167	95
22.55000	95
22.55833	96
22.56667	98
22.57500	100
22.58333	101
22.59167	101
22.60000	98
22.60833	95
22.61667	92
22.62500	89
22.63333	87
22.64167	87
22.65000	88
22.65833	88
22.66667	89
22.67500	89
22.68333	89
22.69167	87
22.70000	86
22.70833	84
22.71667	82
22.72500	81
22.73333	81
22.74167	81
22.75000	80
22.75833	78
22.76667	75
22.77500	73
22.78333	73
22.79167	75
22.80000	79
22.80833	82
22.81667	84
22.82500	84
22.83333	82
22.84167	81
22.85000	81
22.85833	81
22.86667	83
22.87500	85
22.88333	87
22.89167	87
22.90000	86
22.90833	83
22.91667	81
22.92500	79
22.93333	78
22.94167	76
22.95000	75
22.95833	75
22.96667	76
22.97500	79
22.98333	83
22.99167	85
23.00000	86
23.00833	84
23.01667	80
23.02500	74
23.03333	71
23.04167	69
23.05000	69
23.05833	70
23.06667	71
23.07500	72
23.08333	74
23.09167	76
23.10000	77
23.10833	78
23.11667	78
23.12500	77
23.13333	75
23.14167	74
23.15000	74
23.15833	75
23.16667	76
23.17500	77
23.18333	76
23.19167	76
23.20000	74
23.20833	74
23.21667	74
23.22500	76
23.23333	77
23.24167	77
23.25000	75
23.25833	74
23.26667	72
23.27500	70
23.28333	67
23.29167	64
23.30000	61
23.30833	59
23.31667	60
23.32500	62
23.33333	65
23.34167	67
23.35000	68
23.35833	67
23.36667	66
23.37500	64
23.38333	62
23.39167	62
23.40000	62
23.40833	64
23.41667	68
23.42500	71
23.43333	74
23.44167	74
23.45000	73
23.45833	74
23.46667	75
23.47500	77
23.48333	77
23.49167	75
23.50000	72
23.50833	69
23.51667	68
23.52500	69
23.53333	71
23.54167	71
23.55000	70
23.55833	69
23.56667	68
23.57500	68
23.58333	69
23.59167	70
23.60000	70
23.60833	70
23.61667	69
23.62500	70
23.63333	72
23.64167	73
23.65000	75
23.65833	76
23.66667	77
23.67500	77
23.68333	75
23.69167	72
23.70000	70
23.70833	68
23.71667	66
23.72500	65
23.73333	62
23.74167	58
23.75000	55
23.75833	53
23.76667	54
23.77500	57
23.78333	62
23.79167	66
23.80000	69
23.80833	72
23.81667	74
23.82500	76
23.83333	77
23.84167	77
23.85000	77
23.85833	76
23.86667	75
23.87500	73
23.88333	73
23.89167	74
23.90000	75
23.90833	76
23.91667	76
23.92500	75
23.93333	74
23.94167	72
23.95000	71
23.95833	71
23.96667	72
23.97500	73
23.98333	74
23.99167	74
24.00000	74
24.00833	72
24.01667	70
24.02500	68
24.03333	67
24.04167	68
24.05000	69
24.05833	68
24.06667	67
24.07500	64
24.08333	61
24.09167	61
24.10000	63
24.10833	68
24.11667	73
24.12500	77
24.13333	81
24.14167	84
24.15000	87
24.15833	89
24.16667	89
24.17500	88
24.18333	87
24.19167	85
24.20000	85
24.20833	85
24.21667	87
24.22500	89
24.23333	92
24.24167	96
24.25000	99
24.25833	101
24.26667	103
24.27500	103
24.28333	100
24.29167	96
24.30000	93
24.30833	91
24.31667	93
24.32500	98
24.33333	104
24.34167	110
24.35000	114
24.35833	116
24.36667	117
24.37500	116
24.38333	115
24.39167	115
24.40000	116
24.40833	117
24.41667	116
24.42500	114
24.43333	112
24.44167	110
24.45000	109
24.45833	109
24.46667	111
24.47500	113
24.48333	114
24.49167	113
24.50000	113
24.50833	114
24.51667	116
24.52500	119
24.53333	122
24.54167	122
24.55000	121
24.55833	119
24.56667	116
24.57500	113
24.58333	111
24.59167	109
24.60000	107
24.60833	106
24.61667	105
24.62500	107
24.63333	111
24.64167	117
24.65000	124
24.65833	128
24.66667	131
24.67500	129
24.68333	124
24.69167	117
24.70000	113
24.70833	109
24.71667	108
24.72500	109
24.73333	111
24.74167	113
24.75000	114
24.75833	116
24.76667	118
24.77500	120
24.78333	120
24.79167	120
24.80000	119
24.80833	117
24.81667	114
24.82500	110
24.83333	108
24.84167	107
24.85000	108
24.85833	108
24.86667	108
24.87500	107
24.88333	103
24.89167	99
24.90000	95
24.90833	93
24.91667	91
24.92500	92
24.93333	93
24.94167	95
24.95000	97
24.95833	98
24.96667	99
24.97500	99
24.98333	98
24.99167	95
25.00000	93
25.00833	91
25.01667	92
25.02500	93
25.03333	94
25.04167	93
25.05000	91
25.05833	89
25.06667	87
25.07500	85
25.08333	83
25.09167	81
25.10000	79
25.10833	78
25.11667	80
25.12500	83
25.13333	84
25.14167	83
25.15000	81
25.15833	78
25.16667	76
25.17500	76
25.18333	77
25.19167	77
25.20000	76
25.20833	74
25.21667	71
25.22500	69
25.23333	67
25.24167	66
25.25000	64
25.25833	61
25.26667	57
25.27500	55
25.28333	55
25.29167	57
25.30000	60
25.30833	64
25.31667	66
25.32500	67
25.33333	67
25.34167	67
25.35000	67
25.35833	65
25.36667	62
25.37500	59
25.38333	56
25.39167	55
25.40000	57
25.40833	60
25.41667	63
25.42500	64
25.43333	62
25.44167	57
25.45000	50
25.45833	45
25.46667	43
25.47500	43
25.48333	46
25.49167	48
25.50000	49
25.50833	50
25.51667	51
25.52500	53
25.53333	54
25.54167	53
25.55000	51
25.55833	50
25.56667	49
25.57500	49
25.58333	51
25.59167	53
25.60000	55
25.60833	56
25.61667	57
25.62500	58
25.63333	59
25.64167	58
25.65000	56
25.65833	54
25.66667	51
25.67500	49
25.68333	46
25.69167	43
25.70000	41
25.70833	41
25.71667	43
25.72500	48
25.73333	51
25.74167	53
25.75000	52
25.75833	49
25.76667	44
25.77500	41
25.78333	40
25.79167	40
25.80000	42
25.80833	44
25.81667	48
25.82500	53
25.83333	57
25.84167	60
25.85000	61
25.85833	60
25.86667	58
25.87500	55
25.88333	53
25.89167	52
25.90000	52
25.90833	54
25.91667	56
25.92500	58
25.93333	59
25.94167	60
25.95000	61
25.95833	62
25.96667	62
25.97500	61
25.98333	60
25.99167	60
26.00000	61
26.00833	62
26.01667	64
26.02500	66
26.03333	66
26.04167	64
26.05000	61
26.05833	56
26.06667	52
26.07500	49
26.08333	48
26.09167	48
26.10000	48
26.10833	49
26.11667	51
26.12500	52
26.13333	54
26.14167	56
26.15000	57
26.15833	58
26.16667	57
26.17500	55
26.18333	51
26.19167	48
26.20000	46
26.20833	45
26.21667	44
26.22500	43
26.23333	43
26.24167	42
26.25000	41
26.25833	40
26.26667	39
26.27500	41
26.28333	46
26.29167	51
26.30000	56
26.30833	59
26.31667	59
26.32500	57
26.33333	54
26.34167	49
26.35000	45
26.35833	42
26.36667	40
26.37500	40
26.38333	44
26.39167	48
26.40000	51
26.40833	53
26.41667	54
26.42500	55
26.43333	57
26.44167	58
26.45000	59
26.45833	60
26.46667	61
26.47500	60
26.48333	59
26.49167	57
26.50000	56
26.50833	55
26.51667	53
26.52500	51
26.53333	50
26.54167	49
26.55000	49
26.55833	52
26.56667	57
26.57500	61
26.58333	64
26.59167	63
26.60000	61
26.60833	58
26.61667	54
26.62500	51
26.63333	48
26.64167	45
26.65000	44
26.65833	46
26.66667	50
26.67500	55
26.68333	59
26.69167	61
26.70000	61
26.70833	60
26.71667	58
26.72500	58
26.73333	57
26.74167	55
26.75000	53
26.75833	52
26.76667	53
26.77500	56
26.78333	60
26.79167	64
26.80000	65
26.80833	63
26.81667	60
26.82500	57
26.83333	56
26.84167	56
26.85000	56
26.85833	54
26.86667	52
26.87500	50
26.88333	50
26.89167	51
26.90000	52
26.90833	54
26.91667	56
26.92500	56
26.93333	56
26.94167	55
26.95000	55
26.95833	55
26.96667	55
26.97500	56
26.98333	56
26.99167	55
27.00000	53
27.00833	51
27.01667	51
27.02500	51
27.03333	52
27.04167	52
27.05000	52
27.05833	52
27.06667	53
27.07500	54
27.08333	57
27.09167	60
27.10000	61
27.10833	61
27.11667	60
27.12500	60
27.13333	61
27.14167	61
27.15000	61
27.15833	59
27.16667	57
27.17500	55
27.18333	55
27.19167	57
27.20000	59
27.20833	61
27.21667	63
27.22500	63
27.23333	62
27.24167	61
27.25000	59
27.25833	58
27.26667	56
27.27500	55
27.28333	56
27.29167	57
27.30000	59
27.30833	62
27.31667	64
27.32500	65
27.33333	65
27.34167	64
27.35000	61
27.35833	58
27.36667	56
27.37500	55
27.38333	55
27.39167	56
27.40000	56
27.40833	57
27.41667	58
27.42500	57
27.43333	56
27.44167	57
27.45000	57
27.45833	58
27.46667	58
27.47500	57
27.48333	55
27.49167	51
27.50000	48
27.50833	44
27.51667	42
27.52500	41
27.53333	43
27.54167	46
27.55000	49
27.55833	51
27.56667	53
27.57500	54
27.58333	54
27.59167	55
27.60000	56
27.60833	57
27.61667	57
27.62500	55
27.63333	54
27.64167	53
27.65000	51
27.65833	48
27.66667	44
27.67500	40
27.68333	37
27.69167	36
27.70000	38
27.70833	42
27.71667	46
27.72500	50
27.73333	53
27.74167	56
27.75000	58
27.75833	60
27.76667	63
27.77500	65
27.78333	66
27.79167	67
27.80000	67
27.80833	66
27.81667	64
27.82500	62
27.83333	61
27.84167	60
27.85000	59
27.85833	59
27.86667	58
27.87500	58
27.88333	58
27.89167	57
27.90000	55
27.90833	54
27.91667	53
27.92500	54
27.93333	57
27.94167	59
27.95000	62
27.95833	64
27.96667	66
27.97500	67
27.98333	67
27.99167	66
28.00000	65
28.00833	64
28.01667	63
28.02500	63
28.03333	63
28.04167	64
28.05000	63
28.05833	63
28.06667	64
28.07500	66
28.08333	70
28.09167	74
28.10000	79
28.10833	84
28.11667	86
28.12500	86
28.13333	85
28.14167	83
28.15000	82
28.15833	82
28.16667	84
28.17500	84
28.18333	83
28.19167	80
28.20000	76
28.20833	71
28.21667	65
28.22500	60
28.23333	57
28.24167	57
28.25000	60
28.25833	66
28.26667	73
28.27500	79
28.28333	84
28.29167	88
28.30000	88
28.30833	86
28.31667	83
28.32500	78
28.33333	74
28.34167	72
28.35000	73
28.35833	75
28.36667	78
28.37500	82
28.38333	84
28.39167	86
28.40000	87
28.40833	87
28.41667	87
28.42500	86
28.43333	85
28.44167	85
28.45000	87
28.45833	88
28.46667	90
28.47500	90
28.48333	88
28.49167	87
28.50000	87
28.50833	90
28.51667	94
28.52500	97
28.53333	99
28.54167	98
28.55000	96
28.55833	93
28.56667	91
28.57500	88
28.58333	86
28.59167	84
28.60000	84
28.60833	85
28.61667	86
28.62500	87
28.63333	88
28.64167	86
28.65000	83
28.65833	79
28.66667	74
28.67500	71
28.68333	69
28.69167	68
28.70000	68
28.70833	69
28.71667	72
28.72500	75
28.73333	79
28.74167	82
28.75000	84
28.75833	84
28.76667	83
28.77500	81
28.78333	81
28.79167	82
28.80000	83
28.80833	84
28.81667	85
28.82500	84
28.83333	82
28.84167	79
28.85000	77
28.85833	75
28.86667	75
28.87500	75
28.88333	75
28.89167	74
28.90000	71
28.90833	67
28.91667	65
28.92500	65
28.93333	67
28.94167	71
28.95000	75
28.95833	78
28.96667	82
28.97500	86
28.98333	90
28.99167	94
29.00000	96
29.00833	95
29.01667	93
29.02500	91
29.03333	89
29.04167	88
29.05000	89
29.05833	90
29.06667	92
29.07500	93
29.08333	91
29.09167	87
29.10000	82
29.10833	78
29.11667	75
29.12500	74
29.13333	74
29.14167	74
29.15000	73
29.15833	72
29.16667	72
29.17500	72
29.18333	71
29.19167	69
29.20000	68
29.20833	68
29.21667	71
29.22500	74
29.23333	78
29.24167	83
29.25000	86
29.25833	88
29.26667	89
29.27500	89
29.28333	88
29.29167	87
29.30000	86
29.30833	85
29.31667	82
29.32500	80
29.33333	78
29.34167	78
29.35000	80
29.35833	82
29.36667	84
29.37500	85
29.38333	84
29.39167	82
29.40000	81
29.40833	80
29.41667	80
29.42500	81
29.43333	84
29.44167	87
29.45000	90
29.45833	91
29.46667	90
29.47500	90
29.48333	91
29.49167	94
29.50000	98
29.50833	101
29.51667	102
29.52500	100
29.53333	99
29.54167	100
29.55000	103
29.55833	108
29.56667	114
29.57500	118
29.58333	121
29.59167	124
29.60000	127
29.60833	132
29.61667	138
29.62500	144
29.63333	149
29.64167	152
29.65000	152
29.65833	150
29.66667	146
29.67500	143
29.68333	141
29.69167	141
29.70000	144
29.70833	148
29.71667	154
29.72500	160
29.73333	167
29.74167	174
29.75000	181
29.75833	187
29.76667	192
29.77500	197
29.78333	202
29.79167	207
29.80000	212
29.80833	219
29.81667	226
29.82500	234
29.83333	244
29.84167	254
29.85000	265
29.85833	275
29.86667	285
29.87500	295
29.88333	306
29.89167	317
29.90000	331
29.90833	345
29.91667	358
29.92500	371
29.93333	385
29.94167	398
29.95000	413
29.95833	429
29.96667	445
29.97500	460
29.98333	475
29.99167	491
30.00000	509
30.00833	528
30.01667	549
30.02500	572
30.03333	595
30.04167	622
30.05000	648
30.05833	675
30.06667	702
30.07500	729
30.08333	758
30.09167	789
30.10000	823
30.10833	857
30.11667	892
30.12500	927
30.13333	962
30.14167	1001
30.15000	1040
30.15833	1081
30.16667	1124
30.17500	1168
30.18333	1215
30.19167	1262
30.20000	1311
30.20833	1360
30.21667	1410
30.22500	1462
30.23333	1517
30.24167	1577
30.25000	1639
30.25833	1701
30.26667	1761
30.27500	1820
30.28333	1879
30.29167	1939
30.30000	2002
30.30833	2068
30.31667	2136
30.32500	2207
30.33333	2278
30.34167	2352
30.35000	2425
30.35833	2499
30.36667	2573
30.37500	2647
30.38333	2723
30.39167	2800
30.40000	2881
30.40833	2962
30.41667	3042
30.42500	3123
30.43333	3200
30.44167	3276
30.45000	3349
30.45833	3424
30.46667	3501
30.47500	3578
30.48333	3660
30.49167	3741
30.50000	3824
30.50833	3906
30.51667	3987
30.52500	4069
30.53333	4147
30.54167	4225
30.55000	4301
30.55833	4378
30.56667	4456
30.57500	4532
30.58333	4610
30.59167	4685
30.60000	4760
30.60833	4832
30.61667	4901
30.62500	4968
30.63333	5031
30.64167	5094
30.65000	5154
30.65833	5214
30.66667	5272
30.67500	5328
30.68333	5384
30.69167	5436
30.70000	5489
30.70833	5539
30.71667	5587
30.72500	5634
30.73333	5677
30.74167	5717
30.75000	5754
30.75833	5789
30.76667	5823
30.77500	5855
30.78333	5885
30.79167	5912
30.80000	5935
30.80833	5954
30.81667	5970
30.82500	5985
30.83333	5998
30.84167	6009
30.85000	6017
30.85833	6020
30.86667	6020
30.87500	6016
30.88333	6009
30.89167	6000
30.90000	5987
30.90833	5974
30.91667	5960
30.92500	5945
30.93333	5930
30.94167	5912
30.95000	5892
30.95833	5868
30.96667	5839
30.97500	5809
30.98333	5775
30.99167	5739
31.00000	5700
31.00833	5659
31.01667	5615
31.02500	5570
31.03333	5524
31.04167	5476
31.05000	5428
31.05833	5381
31.06667	5333
31.07500	5285
31.08333	5236
31.09167	5186
31.10000	5132
31.10833	5075
31.11667	5015
31.12500	4952
31.13333	4888
31.14167	4820
31.15000	4752
31.15833	4684
31.16667	4617
31.17500	4553
31.18333	4491
31.19167	4431
31.20000	4369
31.20833	4307
31.21667	4244
31.22500	4179
31.23333	4116
31.24167	4051
31.25000	3986
31.25833	3920
31.26667	3855
31.27500	3791
31.28333	3727
31.29167	3666
31.30000	3605
31.30833	3544
31.31667	3485
31.32500	3424
31.33333	3363
31.34167	3300
31.35000	3237
31.35833	3174
31.36667	3113
31.37500	3055
31.38333	2999
31.39167	2947
31.40000	2896
31.40833	2846
31.41667	2794
31.42500	2739
31.43333	2684
31.44167	2628
31.45000	2574
31.45833	2525
31.46667	2479
31.47500	2435
31.48333	2392
31.49167	2350
31.50000	2307
31.50833	2264
31.51667	2221
31.52500	2177
31.53333	2135
31.54167	2094
31.55000	2056
31.55833	2021
31.56667	1988
31.57500	1956
31.58333	1922
31.59167	1890
31.60000	1856
31.60833	1824
31.61667	1793
31.62500	1764
31.63333	1736
31.64167	1709
31.65000	1685
31.65833	1661
31.66667	1639
31.67500	1616
31.68333	1592
31.69167	1567
31.70000	1541
31.70833	1516
31.71667	1492
31.72500	1469
31.73333	1446
31.74167	1425
31.75000	1405
31.75833	1386
31.76667	1368
31.77500	1351
31.78333	1334
31.79167	1319
31.80000	1304
31.80833	1290
31.81667	1277
31.82500	1264
31.83333	1253
31.84167	1243
31.85000	1232
31.85833	1221
31.86667	1207
31.87500	1194
31.88333	1179
31.89167	1166
31.90000	1155
31.90833	1146
31.91667	1138
31.92500	1132
31.93333	1126
31.94167	1118
31.95000	1109
31.95833	1099
31.96667	1089
31.97500	1081
31.98333	1076
31.99167	1070
32.00000	1064
32.00833	1056
32.01667	1048
32.02500	1040
32.03333	1032
32.04167	1024
32.05000	1016
32.05833	1009
32.06667	1003
32.07500	998
32.08333	994
32.09167	990
32.10000	986
32.10833	982
32.11667	979
32.12500	978
32.13333	977
32.14167	978
32.15000	979
32.15833	980
32.16667	982
32.17500	982
32.18333	980
32.19167	976
32.20000	971
32.20833	966
32.21667	963
32.22500	961
32.23333	961
32.24167	961
32.25000	962
32.25833	965
32.26667	971
32.27500	979
32.28333	988
32.29167	995
32.30000	999
32.30833	1000
32.31667	1000
32.32500	999
32.33333	1000
32.34167	1003
32.35000	1009
32.35833	1016
32.36667	1024
32.37500	1030
32.38333	1037
32.39167	1044
32.40000	1056
32.40833	1070
32.41667	1087
32.42500	1106
32.43333	1125
32.44167	1142
32.45000	1159
32.45833	1175
32.46667	1192
32.47500	1211
32.48333	1232
32.49167	1254
32.50000	1276
32.50833	1298
32.51667	1323
32.52500	1350
32.53333	1379
32.54167	1413
32.55000	1448
32.55833	1485
32.56667	1525
32.57500	1567
32.58333	1613
32.59167	1659
32.60000	1706
32.60833	1754
32.61667	1803
32.62500	1856
32.63333	1913
32.64167	1976
32.65000	2043
32.65833	2114
32.66667	2188
32.67500	2264
32.68333	2346
32.69167	2430
32.70000	2522
32.70833	2618
32.71667	2718
32.72500	2823
32.73333	2929
32.74167	3041
32.75000	3156
32.75833	3278
32.76667	3405
32.77500	3537
32.78333	3675
32.79167	3816
32.80000	3962
32.80833	4113
32.81667	4271
32.82500	4438
32.83333	4609
32.84167	4790
32.85000	4974
32.85833	5165
32.86667	5361
32.87500	5557
32.88333	5760
32.89167	5963
32.90000	6176
32.90833	6393
32.91667	6618
32.92500	6853
32.93333	7088
32.94167	7332
32.95000	7575
32.95833	7822
32.96667	8074
32.97500	8324
32.98333	8583
32.99167	8841
33.00000	9107
33.00833	9377
33.01667	9652
33.02500	9935
33.03333	10216
33.04167	10504
33.05000	10786
33.05833	11067
33.06667	11348
33.07500	11625
33.08333	11910
33.09167	12193
33.10000	12485
33.10833	12776
33.11667	13067
33.12500	13359
33.13333	13640
33.14167	13923
33.15000	14197
33.15833	14472
33.16667	14745
33.17500	15011
33.18333	15281
33.19167	15542
33.20000	15804
33.20833	16060
33.21667	16313
33.22500	16567
33.23333	16814
33.24167	17064
33.25000	17305
33.25833	17543
33.26667	17774
33.27500	17993
33.28333	18208
33.29167	18413
33.30000	18616
33.30833	18814
33.31667	19005
33.32500	19192
33.33333	19368
33.34167	19540
33.35000	19702
33.35833	19858
33.36667	20008
33.37500	20148
33.38333	20285
33.39167	20411
33.40000	20531
33.40833	20642
33.41667	20744
33.42500	20840
33.43333	20926
33.44167	21006
33.45000	21076
33.45833	21139
33.46667	21194
33.47500	21239
33.48333	21274
33.49167	21299
33.50000	21314
33.50833	21320
33.51667	21319
33.52500	21310
33.53333	21295
33.54167	21272
33.55000	21241
33.55833	21201
33.56667	21152
33.57500	21096
33.58333	21031
33.59167	20960
33.60000	20877
33.60833	20787
33.61667	20688
33.62500	20579
33.63333	20465
33.64167	20339
33.65000	20210
33.65833	20071
33.66667	19925
33.67500	19773
33.68333	19609
33.69167	19442
33.70000	19263
33.70833	19079
33.71667	18891
33.72500	18696
33.73333	18499
33.74167	18293
33.75000	18086
33.75833	17873
33.76667	17653
33.77500	17429
33.78333	17194
33.79167	16959
33.80000	16713
33.80833	16467
33.81667	16220
33.82500	15970
33.83333	15724
33.84167	15471
33.85000	15221
33.85833	14967
33.86667	14708
33.87500	14450
33.88333	14184
33.89167	13923
33.90000	13659
33.90833	13398
33.91667	13139
33.92500	12878
33.93333	12620
33.94167	12354
33.95000	12092
33.95833	11830
33.96667	11568
33.97500	11313
33.98333	11056
33.99167	10807
34.00000	10556
34.00833	10308
34.01667	10064
34.02500	9818
34.03333	9579
34.04167	9335
34.05000	9097
34.05833	8861
34.06667	8628
34.07500	8403
34.08333	8176
34.09167	7958
34.10000	7740
34.10833	7527
34.11667	7318
34.12500	7109
34.13333	6907
34.14167	6702
34.15000	6505
34.15833	6313
34.16667	6126
34.17500	5948
34.18333	5770
34.19167	5600
34.20000	5430
34.20833	5266
34.21667	5105
34.22500	4947
34.23333	4794
34.24167	4641
34.25000	4494
34.25833	4349
34.26667	4208
34.27500	4075
34.28333	3944
34.29167	3820
34.30000	3696
34.30833	3577
34.31667	3460
34.32500	3344
34.33333	3233
34.34167	3124
34.35000	3021
34.35833	2922
34.36667	2826
34.37500	2735
34.38333	2644
34.39167	2558
34.40000	2473
34.40833	2392
34.41667	2316
34.42500	2244
34.43333	2176
34.44167	2109
34.45000	2045
34.45833	1980
34.46667	1915
34.47500	1851
34.48333	1787
34.49167	1726
34.50000	1668
34.50833	1614
34.51667	1565
34.52500	1519
34.53333	1477
34.54167	1435
34.55000	1393
34.55833	1349
34.56667	1304
34.57500	1261
34.58333	1219
34.59167	1180
34.60000	1145
34.60833	1113
34.61667	1083
34.62500	1055
34.63333	1027
34.64167	999
34.65000	971
34.65833	942
34.66667	914
34.67500	889
34.68333	867
34.69167	846
34.70000	825
34.70833	805
34.71667	786
34.72500	767
34.73333	749
34.74167	733
34.75000	716
34.75833	699
34.76667	681
34.77500	664
34.78333	649
34.79167	636
34.80000	625
34.80833	614
34.81667	602
34.82500	588
34.83333	574
34.84167	560
34.85000	548
34.85833	538
34.86667	531
34.87500	523
34.88333	516
34.89167	507
34.90000	498
34.90833	487
34.91667	476
34.92500	465
34.93333	453
34.94167	443
34.95000	435
34.95833	428
34.96667	422
34.97500	416
34.98333	410
34.99167	404
35.00000	398
35.00833	392
35.01667	387
35.02500	383
35.03333	379
35.04167	374
35.05000	368
35.05833	362
35.06667	355
35.07500	350
35.08333	346
35.09167	344
35.10000	343
35.10833	341
35.11667	339
35.12500	336
35.13333	331
35.14167	326
35.15000	321
35.15833	314
35.16667	307
35.17500	301
35.18333	295
35.19167	290
35.20000	288
35.20833	289
35.21667	290
35.22500	292
35.23333	294
35.24167	293
35.25000	290
35.25833	287
35.26667	283
35.27500	278
35.28333	270
35.29167	263
35.30000	256
35.30833	250
35.31667	246
35.32500	244
35.33333	243
35.34167	243
35.35000	242
35.35833	244
35.36667	248
35.37500	250
35.38333	251
35.39167	250
35.40000	247
35.40833	243
35.41667	239
35.42500	236
35.43333	234
35.44167	234
35.45000	234
35.45833	234
35.46667	232
35.47500	230
35.48333	227
35.49167	223
35.50000	220
35.50833	217
35.51667	216
35.52500	216
35.53333	217
35.54167	218
35.55000	217
35.55833	217
35.56667	216
35.57500	216
35.58333	218
35.59167	220
35.60000	221
35.60833	221
35.61667	220
35.62500	218
35.63333	214
35.64167	210
35.65000	206
35.65833	202
35.66667	198
35.67500	194
35.68333	190
35.69167	186
35.70000	182
35.70833	178
35.71667	178
35.72500	181
35.73333	184
35.74167	188
35.75000	191
35.75833	192
35.76667	191
35.77500	189
35.78333	187
35.79167	186
35.80000	186
35.80833	187
35.81667	188
35.82500	188
35.83333	189
35.84167	188
35.85000	187
35.85833	186
35.86667	184
35.87500	180
35.88333	174
35.89167	168
35.90000	162
35.90833	157
35.91667	155
35.92500	157
35.93333	159
35.94167	160
35.95000	160
35.95833	158
35.96667	155
35.97500	155
35.98333	159
35.99167	163
36.00000	168
36.00833	173
36.01667	174
36.02500	173
36.03333	171
36.04167	168
36.05000	163
36.05833	157
36.06667	151
36.07500	146
36.08333	142
36.09167	140
36.10000	141
36.10833	146
36.11667	151
36.12500	156
36.13333	158
36.14167	158
36.15000	156
36.15833	155
36.16667	155
36.17500	156
36.18333	158
36.19167	160
36.20000	160
36.20833	159
36.21667	158
36.22500	156
36.23333	153
36.24167	151
36.25000	149
36.25833	147
36.26667	147
36.27500	149
36.28333	151
36.29167	152
36.30000	151
36.30833	148
36.31667	145
36.32500	143
36.33333	140
36.34167	138
36.35000	135
36.35833	132
36.36667	130
36.37500	127
36.38333	127
36.39167	127
36.40000	127
36.40833	128
36.41667	129
36.42500	130
36.43333	131
36.44167	134
36.45000	138
36.45833	141
36.46667	142
36.47500	143
36.48333	141
36.49167	139
36.50000	138
36.50833	138
36.51667	139
36.52500	141
36.53333	141
36.54167	141
36.55000	140
36.55833	138
36.56667	137
36.57500	136
36.58333	137
36.59167	138
36.60000	137
36.60833	135
36.61667	130
36.62500	123
36.63333	118
36.64167	114
36.65000	112
36.65833	112
36.66667	112
36.67500	111
36.68333	111
36.69167	109
36.70000	109
36.70833	109
36.71667	109
36.72500	109
36.73333	110
36.74167	112
36.75000	114
36.75833	116
36.76667	116
36.77500	115
36.78333	112
36.79167	111
36.80000	110
36.80833	111
36.81667	112
36.82500	113
36.83333	112
36.84167	111
36.85000	109
36.85833	108
36.86667	107
36.87500	106
36.88333	103
36.89167	100
36.90000	97
36.90833	97
36.91667	99
36.92500	103
36.93333	106
36.94167	108
36.95000	111
36.95833	114
36.96667	116
36.97500	117
36.98333	117
36.99167	116
37.00000	115
37.00833	115
37.01667	116
37.02500	117
37.03333	118
37.04167	116
37.05000	113
37.05833	111
37.06667	109
37.07500	110
37.08333	112
37.09167	113
37.10000	113
37.10833	111
37.11667	108
37.12500	106
37.13333	103
37.14167	100
37.15000	97
37.15833	97
37.16667	98
37.17500	100
37.18333	102
37.19167	102
37.20000	102
37.20833	100
37.21667	98
37.22500	97
37.23333	95
37.24167	93
37.25000	91
37.25833	89
37.26667	88
37.27500	87
37.28333	85
37.29167	83
37.30000	82
37.30833	82
37.31667	83
37.32500	85
37.33333	89
37.34167	93
37.35000	97
37.35833	100
37.36667	103
37.37500	105
37.38333	106
37.39167	104
37.40000	103
37.40833	101
37.41667	100
37.42500	101
37.43333	100
37.44167	99
37.45000	98
37.45833	96
37.46667	95
37.47500	94
37.48333	94
37.49167	94
37.50000	96
37.50833	98
37.51667	99
37.52500	99
37.53333	98
37.54167	94
37.55000	91
37.55833	90
37.56667	90
37.57500	92
37.58333	93
37.59167	95
37.60000	95
37.60833	93
37.61667	88
37.62500	80
37.63333	74
37.64167	69
37.65000	68
37.65833	72
37.66667	79
37.67500	88
37.68333	95
37.69167	99
37.70000	98
37.70833	94
37.71667	89
37.72500	85
37.73333	81
37.74167	79
37.75000	77
37.75833	76
37.76667	76
37.77500	77
37.78333	79
37.79167	80
37.80000	81
37.80833	81
37.81667	80
37.82500	79
37.83333	79
37.84167	78
37.85000	78
37.85833	80
37.86667	84
37.87500	88
37.88333	91
37.89167	92
37.90000	93
37.90833	94
37.91667	98
37.92500	103
37.93333	108
37.94167	110
37.95000	109
37.95833	105
37.96667	99
37.97500	93
37.98333	89
37.99167	86
38.00000	84
38.00833	85
38.01667	85
38.02500	84
38.03333	82
38.04167	79
38.05000	76
38.05833	75
38.06667	74
38.07500	74
38.08333	75
38.09167	77
38.10000	80
38.10833	84
38.11667	87
38.12500	89
38.13333	90
38.14167	90
38.15000	87
38.15833	84
38.16667	81
38.17500	79
38.18333	78
38.19167	78
38.20000	79
38.20833	81
38.21667	83
38.22500	85
38.23333	87
38.24167	88
38.25000	89
38.25833	90
38.26667	92
38.27500	95
38.28333	97
38.29167	99
38.30000	98
38.30833	97
38.31667	95
38.32500	93
38.33333	91
38.34167	91
38.35000	92
38.35833	92
38.36667	92
38.37500	90
38.38333	86
38.39167	83
38.40000	80
38.40833	78
38.41667	78
38.42500	79
38.43333	80
38.44167	79
38.45000	77
38.45833	76
38.46667	74
38.47500	73
38.48333	73
38.49167	73
38.50000	74
38.50833	73
38.51667	73
38.52500	73
38.53333	74
38.54167	75
38.55000	76
38.55833	76
38.56667	77
38.57500	77
38.58333	77
38.59167	78
38.60000	78
38.60833	78
38.61667	78
38.62500	77
38.63333	78
38.64167	80
38.65000	83
38.65833	84
38.66667	82
38.67500	77
38.68333	69
38.69167	63
38.70000	60
38.70833	60
38.71667	63
38.72500	66
38.73333	70
38.74167	73
38.75000	77
38.75833	82
38.76667	88
38.77500	93
38.78333	98
38.79167	100
38.80000	100
38.80833	97
38.81667	93
38.82500	89
38.83333	87
38.84167	86
38.85000	87
38.85833	86
38.86667	84
38.87500	83
38.88333	82
38.89167	82
38.90000	82
38.90833	83
38.91667	83
38.92500	83
38.93333	83
38.94167	84
38.95000	85
38.95833	85
38.96667	83
38.97500	82
38.98333	81
38.99167	82
39.00000	85
39.00833	89
39.01667	93
39.02500	97
39.03333	100
39.04167	102
39.05000	102
39.05833	101
39.06667	100
39.07500	99
39.08333	97
39.09167	94
39.10000	90
39.10833	86
39.11667	83
39.12500	82
39.13333	83
39.14167	84
39.15000	84
39.15833	83
39.16667	80
39.17500	78
39.18333	76
39.19167	76
39.20000	75
39.20833	74
39.21667	75
39.22500	76
39.23333	78
39.24167	81
39.25000	83
39.25833	84
39.26667	84
39.27500	85
39.28333	87
39.29167	90
39.30000	92
39.30833	93
39.31667	93
39.32500	90
39.33333	85
39.34167	80
39.35000	75
39.35833	73
39.36667	74
39.37500	75
39.38333	75
39.39167	75
39.40000	76
39.40833	77
39.41667	81
39.42500	85
39.43333	89
39.44167	90
39.45000	89
39.45833	88
39.46667	86
39.47500	84
39.48333	82
39.49167	80
39.50000	78
39.50833	77
39.51667	76
39.52500	75
39.53333	75
39.54167	75
39.55000	74
39.55833	74
39.56667	75
39.57500	77
39.58333	81
39.59167	85
39.60000	87
39.60833	88
39.61667	85
39.62500	80
39.63333	74
39.64167	69
39.65000	66
39.65833	65
39.66667	66
39.67500	69
39.68333	72
39.69167	75
39.70000	78
39.70833	80
39.71667	81
39.72500	79
39.73333	77
39.74167	75
39.75000	73
39.75833	71
39.76667	68
39.77500	63
39.78333	57
39.79167	52
39.80000	51
39.80833	53
39.81667	58
39.82500	64
39.83333	69
39.84167	70
39.85000	70
39.85833	69
39.86667	69
39.87500	69
39.88333	70
39.89167	72
39.90000	74
39.90833	76
39.91667	77
39.92500	79
39.93333	80
39.94167	79
39.95000	78
39.95833	76
39.96667	75
39.97500	72
39.98333	68
39.99167	66
40.00000	65
40.00833	67
40.01667	70
40.02500	74
40.03333	75
40.04167	73
40.05000	70
40.05833	66
40.06667	62
40.07500	60
40.08333	59
40.09167	59
40.10000	60
40.10833	62
40.11667	65
40.12500	67
40.13333	67
40.14167	67
40.15000	66
40.15833	67
40.16667	69
40.17500	72
40.18333	75
40.19167	78
40.20000	78
40.20833	76
40.21667	75
40.22500	73
40.23333	73
40.24167	73
40.25000	73
40.25833	73
40.26667	71
40.27500	70
40.28333	69
40.29167	69
40.30000	67
40.30833	65
40.31667	62
40.32500	60
40.33333	58
40.34167	56
40.35000	55
40.35833	53
40.36667	52
40.37500	52
40.38333	53
40.39167	54
40.40000	54
40.40833	54
40.41667	55
40.42500	58
40.43333	62
40.44167	68
40.45000	72
40.45833	73
40.46667	72
40.47500	70
40.48333	68
40.49167	67
40.50000	68
40.50833	68
40.51667	66
40.52500	61
40.53333	56
40.54167	54
40.55000	54
40.55833	56
40.56667	60
40.57500	63
40.58333	65
40.59167	65
40.60000	65
40.60833	65
40.61667	64
40.62500	64
40.63333	64
40.64167	65
40.65000	67
40.65833	68
40.66667	68
40.67500	68
40.68333	69
40.69167	71
40.70000	74
40.70833	77
40.71667	80
40.72500	81
40.73333	83
40.74167	85
40.75000	87
40.75833	89
40.76667	90
40.77500	92
40.78333	97
40.79167	103
40.80000	108
40.80833	112
40.81667	113
40.82500	110
40.83333	107
40.84167	105
40.85000	106
40.85833	108
40.86667	111
40.87500	113
40.88333	115
40.89167	116
40.90000	115
40.90833	113
40.91667	111
40.92500	111
40.93333	114
40.94167	119
40.95000	125
40.95833	130
40.96667	137
40.97500	143
40.98333	150
40.99167	156
41.00000	159
41.00833	159
41.01667	156
41.02500	151
41.03333	149
41.04167	151
41.05000	155
41.05833	161
41.06667	166
41.07500	170
41.08333	171
41.09167	172
41.10000	174
41.10833	177
41.11667	179
41.12500	180
41.13333	182
41.14167	184
41.15000	186
41.15833	187
41.16667	188
41.17500	188
41.18333	188
41.19167	189
41.20000	192
41.20833	196
41.21667	200
41.22500	203
41.23333	207
41.24167	211
41.25000	214
41.25833	216
41.26667	217
41.27500	217
41.28333	216
41.29167	215
41.30000	214
41.30833	215
41.31667	215
41.32500	215
41.33333	215
41.34167	214
41.35000	212
41.35833	211
41.36667	212
41.37500	215
41.38333	221
41.39167	227
41.40000	233
41.40833	237
41.41667	240
41.42500	240
41.43333	239
41.44167	239
41.45000	240
41.45833	241
41.46667	243
41.47500	244
41.48333	242
41.49167	239
41.50000	234
41.50833	229
41.51667	225
41.52500	224
41.53333	224
41.54167	226
41.55000	228
41.55833	230
41.56667	233
41.57500	235
41.58333	236
41.59167	236
41.60000	234
41.60833	232
41.61667	228
41.62500	224
41.63333	220
41.64167	215
41.65000	210
41.65833	205
41.66667	198
41.67500	193
41.68333	190
41.69167	189
41.70000	192
41.70833	197
41.71667	203
41.72500	209
41.73333	212
41.74167	212
41.75000	209
41.75833	205
41.76667	200
41.77500	194
41.78333	188
41.79167	181
41.80000	174
41.80833	169
41.81667	166
41.82500	165
41.83333	165
41.84167	165
41.85000	164
41.85833	161
41.86667	158
41.87500	155
41.88333	155
41.89167	156
41.90000	159
41.90833	161
41.91667	161
41.92500	159
41.93333	155
41.94167	150
41.95000	144
41.95833	139
41.96667	134
41.97500	131
41.98333	128
41.99167	124
42.00000	120
42.00833	116
42.01667	112
42.02500	108
42.03333	106
42.04167	105
42.05000	104
42.05833	103
42.06667	100
42.07500	98
42.08333	95
42.09167	94
42.10000	93
42.10833	94
42.11667	94
42.12500	93
42.13333	91
42.14167	88
42.15000	85
42.15833	82
42.16667	80
42.17500	79
42.18333	79
42.19167	79
42.20000	78
42.20833	75
42.21667	71
42.22500	66
42.23333	61
42.24167	58
42.25000	57
42.25833	60
42.26667	65
42.27500	71
42.28333	77
42.29167	81
42.30000	83
42.30833	83
42.31667	80
42.32500	76
42.33333	72
42.34167	67
42.35000	63
42.35833	59
42.36667	56
42.37500	52
42.38333	46
42.39167	41
42.40000	37
42.40833	36
42.41667	37
42.42500	41
42.43333	45
42.44167	46
42.45000	45
42.45833	44
42.46667	45
42.47500	48
42.48333	54
42.49167	59
42.50000	63
42.50833	66
42.51667	66
42.52500	64
42.53333	60
42.54167	55
42.55000	48
42.55833	42
42.56667	36
42.57500	31
42.58333	28
42.59167	26
42.60000	28
42.60833	32
42.61667	34
42.62500	35
42.63333	34
42.64167	34
42.65000	36
42.65833	39
42.66667	44
42.67500	48
42.68333	50
42.69167	49
42.70000	46
42.70833	42
42.71667	39
42.72500	39
42.73333	40
42.74167	43
42.75000	44
42.75833	44
42.76667	41
42.77500	39
42.78333	36
42.79167	34
42.80000	33
42.80833	33
42.81667	35
42.82500	38
42.83333	41
42.84167	44
42.85000	45
42.85833	43
42.86667	40
42.87500	36
42.88333	33
42.89167	32
42.90000	32
42.90833	35
42.91667	39
42.92500	42
42.93333	44
42.94167	44
42.95000	43
42.95833	42
42.96667	42
42.97500	41
42.98333	41
42.99167	39
43.00000	36
43.00833	33
43.01667	31
43.02500	32
43.03333	33
43.04167	35
43.05000	38
43.05833	40
43.06667	42
43.07500	44
43.08333	48
43.09167	51
43.10000	50
43.10833	48
43.11667	44
43.12500	39
43.13333	34
43.14167	32
43.15000	31
43.15833	30
43.16667	30
43.17500	29
43.18333	27
43.19167	26
43.20000	28
43.20833	31
43.21667	36
43.22500	42
43.23333	46
43.24167	47
43.25000	46
43.25833	43
43.26667	39
43.27500	35
43.28333	31
43.29167	28
43.30000	27
43.30833	27
43.31667	29
43.32500	30
43.33333	32
43.34167	33
43.35000	33
43.35833	32
43.36667	30
43.37500	27
43.38333	25
43.39167	25
43.40000	26
43.40833	30
43.41667	32
43.42500	33
43.43333	31
43.44167	28
43.45000	25
43.45833	24
43.46667	25
43.47500	27
43.48333	30
43.49167	33
43.50000	36
43.50833	39
43.51667	41
43.52500	40
43.53333	39
43.54167	36
43.55000	34
43.55833	33
43.56667	35
43.57500	37
43.58333	39
43.59167	41
43.60000	40
43.60833	38
43.61667	36
43.62500	33
43.63333	31
43.64167	28
43.65000	26
43.65833	24
43.66667	22
43.67500	21
43.68333	19
43.69167	17
43.70000	17
43.70833	19
43.71667	23
43.72500	26
43.73333	28
43.74167	29
43.75000	28
43.75833	28
43.76667	28
43.77500	30
43.78333	33
43.79167	37
43.80000	42
43.80833	46
43.81667	49
43.82500	48
43.83333	46
43.84167	43
43.85000	39
43.85833	35
43.86667	31
43.87500	27
43.88333	23
43.89167	21
43.90000	20
43.90833	20
43.91667	20
43.92500	19
43.93333	19
43.94167	21
43.95000	24
43.95833	28
43.96667	33
43.97500	37
43.98333	41
43.99167	42
44.00000	41
44.00833	38
44.01667	35
44.02500	32
44.03333	31
44.04167	30
44.05000	30
44.05833	31
44.06667	31
44.07500	31
44.08333	33
44.09167	36
44.10000	39
44.10833	42
44.11667	42
44.12500	40
44.13333	36
44.14167	33
44.15000	30
44.15833	29
44.16667	29
44.17500	31
44.18333	33
44.19167	35
44.20000	35
44.20833	34
44.21667	31
44.22500	28
44.23333	26
44.24167	26
44.25000	28
44.25833	31
44.26667	35
44.27500	38
44.28333	40
44.29167	40
44.30000	38
44.30833	36
44.31667	34
44.32500	33
44.33333	31
44.34167	29
44.35000	27
44.35833	25
44.36667	22
44.37500	19
44.38333	16
44.39167	13
44.40000	13
44.40833	16
44.41667	21
44.42500	28
44.43333	32
44.44167	31
44.45000	28
44.45833	24
44.46667	21
44.47500	19
44.48333	18
44.49167	18
44.50000	20
44.50833	23
44.51667	27
44.52500	33
44.53333	37
44.54167	39
44.55000	38
44.55833	36
44.56667	33
44.57500	31
44.58333	29
44.59167	27
44.60000	24
44.60833	22
44.61667	21
44.62500	23
44.63333	25
44.64167	29
44.65000	32
44.65833	32
44.66667	29
44.67500	27
44.68333	24
44.69167	22
44.70000	20
44.70833	18
44.71667	18
44.72500	18
44.73333	20
44.74167	23
44.75000	25
44.75833	26
44.76667	26
44.77500	24
44.78333	22
44.79167	22
44.80000	23
44.80833	28
44.81667	33
44.82500	40
44.83333	44
44.84167	46
44.85000	45
44.85833	41
44.86667	35
44.87500	31
44.88333	28
44.89167	28
44.90000	26
44.90833	23
44.91667	19
44.92500	14
44.93333	12
44.94167	12
44.95000	15
44.95833	18
44.96667	22
44.97500	23
44.98333	21
44.99167	19
45.00000	17
45.00833	17
45.01667	20
45.02500	24
45.03333	28
45.04167	31
45.05000	33
45.05833	36
45.06667	39
45.07500	40
45.08333	39
45.09167	38
45.10000	36
45.10833	34
45.11667	32
45.12500	31
45.13333	30
45.14167	27
45.15000	24
45.15833	21
45.16667	21
45.17500	21
45.18333	23
45.19167	24
45.20000	24
45.20833	23
45.21667	23
45.22500	23
45.23333	24
45.24167	26
45.25000	27
45.25833	27
45.26667	26
45.27500	24
45.28333	23
45.29167	22
45.30000	23
45.30833	24
45.31667	24
45.32500	23
45.33333	22
45.34167	21
45.35000	19
45.35833	18
45.36667	18
45.37500	17
45.38333	15
45.39167	14
45.40000	14
45.40833	14
45.41667	13
45.42500	11
45.43333	9
45.44167	10
45.45000	12
45.45833	17
45.46667	22
45.47500	25
45.48333	25
45.49167	24
45.50000	22
45.50833	19
45.51667	17
45.52500	16
45.53333	16
45.54167	18
45.55000	20
45.55833	22
45.56667	24
45.57500	24
45.58333	23
45.59167	21
45.60000	21
45.60833	22
45.61667	24
45.62500	26
45.63333	27
45.64167	26
45.65000	23
45.65833	20
45.66667	18
45.67500	18
45.68333	20
45.69167	22
45.70000	22
45.70833	21
45.71667	18
45.72500	15
45.73333	13
45.74167	13
45.75000	13
45.75833	14
45.76667	15
45.77500	15
45.78333	15
45.79167	15
45.80000	15
45.80833	14
45.81667	13
45.82500	11
45.83333	10
45.84167	10
45.85000	11
45.85833	12
45.86667	13
45.87500	13
45.88333	12
45.89167	10
45.90000	10
45.90833	11
45.91667	13
45.92500	13
45.93333	12
45.94167	10
45.95000	9
45.95833	12
45.96667	18
45.97500	24
45.98333	30
45.99167	33
46.00000	33
46.00833	31
46.01667	27
46.02500	23
46.03333	19
46.04167	16
46.05000	13
46.05833	11
46.06667	11
46.07500	12
46.08333	13
46.09167	15
46.10000	17
46.10833	19
46.11667	21
46.12500	21
46.13333	20
46.14167	19
46.15000	18
46.15833	18
46.16667	18
46.17500	18
46.18333	18
46.19167	18
46.20000	18
46.20833	18
46.21667	19
46.22500	22
46.23333	24
46.24167	27
46.25000	29
46.25833	28
46.26667	25
46.27500	21
46.28333	18
46.29167	16
46.30000	16
46.30833	17
46.31667	20
46.32500	23
46.33333	26
46.34167	29
46.35000	29
46.35833	28
46.36667	23
46.37500	18
46.38333	12
46.39167	8
46.40000	7
46.40833	9
46.41667	12
46.42500	16
46.43333	20
46.44167	23
46.45000	26
46.45833	27
46.46667	27
46.47500	26
46.48333	24
46.49167	21
46.50000	18
46.50833	15
46.51667	15
46.52500	16
46.53333	20
46.54167	24
46.55000	28
46.55833	30
46.56667	30
46.57500	29
46.58333	26
46.59167	23
46.60000	21
46.60833	19
46.61667	17
46.62500	15
46.63333	13
46.64167	12
46.65000	13
46.65833	16
46.66667	19
46.67500	21
46.68333	20
46.69167	16
46.70000	12
46.70833	8
46.71667	6
46.72500	7
46.73333	10
46.74167	14
46.75000	17
46.75833	18
46.76667	17
46.77500	17
46.78333	17
46.79167	18
46.80000	18
46.80833	16
46.81667	12
46.82500	7
46.83333	3
46.84167	2
46.85000	3
46.85833	6
46.86667	10
46.87500	14
46.88333	17
46.89167	20
46.90000	23
46.90833	24
46.91667	25
46.92500	24
46.93333	23
46.94167	22
46.95000	21
46.95833	19
46.96667	16
46.97500	14
46.98333	12
46.99167	10
47.00000	11
47.00833	13
47.01667	15
47.02500	16
47.03333	17
47.04167	18
47.05000	19
47.05833	21
47.06667	21
47.07500	20
47.08333	17
47.09167	13
47.10000	10
47.10833	8
47.11667	5
47.12500	1
47.13333	-1
47.14167	-1
47.15000	1
47.15833	6
47.16667	12
47.17500	18
47.18333	23
47.19167	26
47.20000	26
47.20833	25
47.21667	23
47.22500	20
47.23333	19
47.24167	19
47.25000	20
47.25833	19
47.26667	16
47.27500	13
47.28333	10
47.29167	8
47.30000	7
47.30833	7
47.31667	8
47.32500	10
47.33333	13
47.34167	18
47.35000	23
47.35833	27
47.36667	28
47.37500	25
47.38333	20
47.39167	13
47.40000	9
47.40833	6
47.41667	6
47.42500	9
47.43333	12
47.44167	16
47.45000	20
47.45833	21
47.46667	19
47.47500	16
47.48333	13
47.49167	11
47.50000	10
47.50833	11
47.51667	13
47.52500	15
47.53333	17
47.54167	19
47.55000	21
47.55833	22
47.56667	20
47.57500	18
47.58333	15
47.59167	12
47.60000	9
47.60833	8
47.61667	6
47.62500	4
47.63333	2
47.64167	-0
47.65000	-1
47.65833	-0
47.66667	2
47.67500	5
47.68333	6
47.69167	7
47.70000	8
47.70833	10
47.71667	13
47.72500	16
47.73333	18
47.74167	18
47.75000	17
47.75833	14
47.76667	12
47.77500	9
47.78333	8
47.79167	8
47.80000	10
47.80833	14
47.81667	19
47.82500	24
47.83333	26
47.84167	25
47.85000	20
47.85833	15
47.86667	9
47.87500	7
47.88333	7
47.89167	9
47.90000	11
47.90833	13
47.91667	15
47.92500	15
47.93333	16
47.94167	17
47.95000	18
47.95833	18
47.96667	17
47.97500	15
47.98333	13
47.99167	11
48.00000	10
48.00833	9
48.01667	10
48.02500	12
48.03333	14
48.04167	15
48.05000	16
48.05833	15
48.06667	14
48.07500	12
48.08333	11
48.09167	9
48.10000	9
48.10833	10
48.11667	12
48.12500	14
48.13333	15
48.14167	14
48.15000	13
48.15833	11
48.16667	9
48.17500	10
48.18333	14
48.19167	18
48.20000	20
48.20833	21
48.21667	19
48.22500	16
48.23333	14
48.24167	14
48.25000	15
48.25833	16
48.26667	15
48.27500	13
48.28333	8
48.29167	4
48.30000	-0
48.30833	-3
48.31667	-1
48.32500	3
48.33333	7
48.34167	11
48.35000	13
48.35833	13
48.36667	10
48.37500	9
48.38333	9
48.39167	9
48.40000	8
48.40833	6
48.41667	6
48.42500	7
48.43333	9
48.44167	12
48.45000	15
48.45833	15
48.46667	13
48.47500	12
48.48333	11
48.49167	12
48.50000	11
48.50833	9
48.51667	7
48.52500	5
48.53333	3
48.54167	2
48.55000	2
48.55833	2
48.56667	1
48.57500	-1
48.58333	-2
48.59167	-3
48.60000	-4
48.60833	-5
48.61667	-7
48.62500	-9
48.63333	-11
48.64167	-13
48.65000	-13
48.65833	-10
48.66667	-4
48.67500	4
48.68333	12
48.69167	17
48.70000	20
48.70833	18
48.71667	15
48.72500	12
48.73333	10
48.74167	10
48.75000	10
48.75833	9
48.76667	8
48.77500	6
48.78333	4
48.79167	3
48.80000	3
48.80833	5
48.81667	7
48.82500	9
48.83333	11
48.84167	12
48.85000	12
48.85833	11
48.86667	9
48.87500	6
48.88333	3
48.89167	2
48.90000	3
48.90833	6
48.91667	8
48.92500	9
48.93333	9
48.94167	8
48.95000	8
48.95833	8
48.96667	9
48.97500	10
48.98333	9
48.99167	9
49.00000	9
49.00833	10
49.01667	12
49.02500	12
49.03333	12
49.04167	9
49.05000	6
49.05833	5
49.06667	7
49.07500	9
49.08333	12
49.09167	13
49.10000	12
49.10833	9
49.11667	6
49.12500	4
49.13333	3
49.14167	3
49.15000	5
49.15833	9
49.16667	12
49.17500	15
49.18333	17
49.19167	19
49.20000	19
49.20833	18
49.21667	19
49.22500	20
49.23333	20
49.24167	19
49.25000	18
49.25833	18
49.26667	18
49.27500	19
49.28333	19
49.29167	17
49.30000	13
49.30833	8
49.31667	5
49.32500	5
49.33333	8
49.34167	10
49.35000	13
49.35833	14
49.36667	13
49.37500	12
49.38333	12
49.39167	13
49.40000	14
49.40833	14
49.41667	13
49.42500	12
49.43333	11
49.44167	9
49.45000	7
49.45833	4
49.46667	1
49.47500	0
49.48333	1
49.49167	4
49.50000	7
49.50833	10
49.51667	13
49.52500	15
49.53333	15
49.54167	15
49.55000	14
49.55833	12
49.56667	11
49.57500	9
49.58333	9
49.59167	10
49.60000	13
49.60833	17
49.61667	20
49.62500	21
49.63333	19
49.64167	14
49.65000	8
49.65833	1
49.66667	-4
49.67500	-7
49.68333	-7
49.69167	-6
49.70000	-4
49.70833	-2
49.71667	-0
49.72500	1
49.73333	2
49.74167	3
49.75000	4
49.75833	4
49.76667	4
49.77500	3
49.78333	3
49.79167	4
49.80000	5
49.80833	8
49.81667	12
49.82500	16
49.83333	18
49.84167	19
49.85000	18
49.85833	17
49.86667	17
49.87500	18
49.88333	18
49.89167	17
49.90000	15
49.90833	13
49.91667	13
49.92500	14
49.93333	15
49.94167	16
49.95000	17
49.95833	16
49.96667	14
49.97500	10
49.98333	5
49.99167	1
50.00000	-3
50.00833	-3
50.01667	-0
50.02500	5
50.03333	10
50.04167	15
50.05000	19
50.05833	20
50.06667	20
50.07500	21
50.08333	22
50.09167	25
50.10000	26
50.10833	25
50.11667	22
50.12500	17
50.13333	14
50.14167	13
50.15000	14
50.15833	18
50.16667	22
50.17500	25
50.18333	28
50.19167	29
50.20000	29
50.20833	28
50.21667	26
50.22500	25
50.23333	25
50.24167	25
50.25000	23
50.25833	21
50.26667	18
50.27500	16
50.28333	14
50.29167	15
50.30000	16
50.30833	19
50.31667	21
50.32500	21
50.33333	22
50.34167	25
50.35000	29
50.35833	35
50.36667	39
50.37500	41
50.38333	39
50.39167	35
50.40000	30
50.40833	25
50.41667	22
50.42500	21
50.43333	21
50.44167	23
50.45000	26
50.45833	28
50.46667	30
50.47500	33
50.48333	37
50.49167	41
50.50000	45
50.50833	48
50.51667	50
50.52500	52
50.53333	52
50.54167	52
50.55000	50
50.55833	47
50.56667	43
50.57500	41
50.58333	40
50.59167	42
50.60000	47
50.60833	54
50.61667	61
50.62500	66
50.63333	68
50.64167	68
50.65000	67
50.65833	66
50.66667	66
50.67500	67
50.68333	67
50.69167	67
50.70000	65
50.70833	63
50.71667	62
50.72500	63
50.73333	64
50.74167	66
50.75000	68
50.75833	69
50.76667	70
50.77500	70
50.78333	69
50.79167	67
50.80000	64
50.80833	60
50.81667	57
50.82500	56
50.83333	58
50.84167	61
50.85000	66
50.85833	71
50.86667	75
50.87500	78
50.88333	80
50.89167	80
50.90000	79
50.90833	76
50.91667	74
50.92500	71
50.93333	70
50.94167	69
50.95000	69
50.95833	71
50.96667	72
50.97500	74
50.98333	76
50.99167	77
51.00000	79
51.00833	81
51.01667	83
51.02500	85
51.03333	86
51.04167	86
51.05000	84
51.05833	80
51.06667	76
51.07500	74
51.08333	74
51.09167	74
51.10000	75
51.10833	74
51.11667	72
51.12500	69
51.13333	67
51.14167	68
51.15000	70
51.15833	73
51.16667	77
51.17500	80
51.18333	82
51.19167	83
51.20000	83
51.20833	81
51.21667	80
51.22500	80
51.23333	82
51.24167	84
51.25000	86
51.25833	86
51.26667	84
51.27500	83
51.28333	82
51.29167	81
51.30000	81
51.30833	80
51.31667	79
51.32500	78
51.33333	77
51.34167	77
51.35000	78
51.35833	77
51.36667	76
51.37500	75
51.38333	75
51.39167	76
51.40000	78
51.40833	81
51.41667	82
51.42500	81
51.43333	79
51.44167	78
51.45000	77
51.45833	75
51.46667	72
51.47500	67
51.48333	63
51.49167	60
51.50000	59
51.50833	61
51.51667	62
51.52500	63
51.53333	63
51.54167	62
51.55000	59
51.55833	57
51.56667	57
51.57500	60
51.58333	62
51.59167	65
51.60000	68
51.60833	71
51.61667	74
51.62500	77
51.63333	80
51.64167	80
51.65000	78
51.65833	75
51.66667	71
51.67500	68
51.68333	68
51.69167	69
51.70000	71
51.70833	72
51.71667	72
51.72500	71
51.73333	69
51.74167	67
51.75000	66
51.75833	64
51.76667	64
51.77500	64
51.78333	65
51.79167	67
51.80000	71
51.80833	75
51.81667	79
51.82500	83
51.83333	86
51.84167	86
51.85000	84
51.85833	83
51.86667	82
51.87500	83
51.88333	84
51.89167	86
51.90000	89
51.90833	93
51.91667	97
51.92500	103
51.93333	109
51.94167	114
51.95000	119
51.95833	122
51.96667	125
51.97500	127
51.98333	127
51.99167	127
52.00000	127
52.00833	128
52.01667	130
52.02500	133
52.03333	137
52.04167	140
52.05000	144
52.05833	146
52.06667	149
52.07500	152
52.08333	157
52.09167	162
52.10000	167
52.10833	172
52.11667	174
52.12500	176
52.13333	176
52.14167	178
52.15000	181
52.15833	186
52.16667	191
52.17500	195
52.18333	197
52.19167	198
52.20000	200
52.20833	202
52.21667	206
52.22500	210
52.23333	214
52.24167	217
52.25000	221
52.25833	225
52.26667	231
52.27500	236
52.28333	240
52.29167	245
52.30000	250
52.30833	254
52.31667	259
52.32500	264
52.33333	268
52.34167	274
52.35000	279
52.35833	285
52.36667	291
52.37500	297
52.38333	303
52.39167	310
52.40000	316
52.40833	321
52.41667	323
52.42500	324
52.43333	322
52.44167	320
52.45000	317
52.45833	317
52.46667	320
52.47500	325
52.48333	331
52.49167	339
52.50000	347
52.50833	356
52.51667	363
52.52500	369
52.53333	374
52.54167	376
52.55000	377
52.55833	377
52.56667	378
52.57500	379
52.58333	381
52.59167	384
52.60000	391
52.60833	399
52.61667	406
52.62500	413
52.63333	417
52.64167	418
52.65000	417
52.65833	416
52.66667	416
52.67500	418
52.68333	422
52.69167	426
52.70000	431
52.70833	435
52.71667	439
52.72500	443
52.73333	446
52.74167	449
52.75000	452
52.75833	454
52.76667	456
52.77500	457
52.78333	457
52.79167	456
52.80000	456
52.80833	455
52.81667	456
52.82500	457
52.83333	459
52.84167	460
52.85000	460
52.85833	460
52.86667	459
52.87500	460
52.88333	462
52.89167	466
52.90000	468
52.90833	469
52.91667	469
52.92500	467
52.93333	465
52.94167	465
52.95000	467
52.95833	470
52.96667	474
52.97500	477
52.98333	476
52.99167	474
53.00000	471
53.00833	467
53.01667	466
53.02500	467
53.03333	469
53.04167	470
53.05000	470
53.05833	468
53.06667	465
53.07500	461
53.08333	456
53.09167	451
53.10000	447
53.10833	444
53.11667	443
53.12500	442
53.13333	442
53.14167	443
53.15000	444
53.15833	445
53.16667	446
53.17500	447
53.18333	446
53.19167	444
53.20000	439
53.20833	432
53.21667	427
53.22500	422
53.23333	420
53.24167	419
53.25000	419
53.25833	418
53.26667	416
53.27500	414
53.28333	414
53.29167	414
53.30000	414
53.30833	413
53.31667	410
53.32500	406
53.33333	402
53.34167	398
53.35000	393
53.35833	389
53.36667	384
53.37500	381
53.38333	379
53.39167	379
53.40000	379
53.40833	381
53.41667	382
53.42500	381
53.43333	379
53.44167	376
53.45000	373
53.45833	370
53.46667	367
53.47500	364
53.48333	360
53.49167	356
53.50000	351
53.50833	347
53.51667	344
53.52500	341
53.53333	336
53.54167	328
53.55000	319
53.55833	310
53.56667	301
53.57500	296
53.58333	292
53.59167	290
53.60000	287
53.60833	284
53.61667	281
53.62500	278
53.63333	275
53.64167	275
53.65000	276
53.65833	276
53.66667	275
53.67500	270
53.68333	264
53.69167	258
53.70000	253
53.70833	251
53.71667	249
53.72500	247
53.73333	244
53.74167	241
53.75000	237
53.75833	236
53.76667	237
53.77500	237
53.78333	236
53.79167	233
53.80000	228
53.80833	222
53.81667	217
53.82500	213
53.83333	211
53.84167	211
53.85000	213
53.85833	214
53.86667	214
53.87500	211
53.88333	206
53.89167	200
53.90000	195
53.90833	190
53.91667	187
53.92500	185
53.93333	184
53.94167	184
53.95000	182
53.95833	178
53.96667	174
53.97500	170
53.98333	169
53.99167	168
54.00000	167
54.00833	165
54.01667	163
54.02500	161
54.03333	159
54.04167	158
54.05000	158
54.05833	158
54.06667	158
54.07500	157
54.08333	156
54.09167	154
54.10000	153
54.10833	151
54.11667	150
54.12500	149
54.13333	148
54.14167	146
54.15000	141
54.15833	136
54.16667	131
54.17500	127
54.18333	127
54.19167	127
54.20000	125
54.20833	121
54.21667	116
54.22500	109
54.23333	104
54.24167	103
54.25000	105
54.25833	108
54.26667	110
54.27500	110
54.28333	109
54.29167	106
54.30000	103
54.30833	101
54.31667	100
54.32500	99
54.33333	99
54.34167	99
54.35000	99
54.35833	99
54.36667	100
54.37500	101
54.38333	100
54.39167	98
54.40000	96
54.40833	93
54.41667	92
54.42500	93
54.43333	95
54.44167	94
54.45000	92
54.45833	89
54.46667	85
54.47500	81
54.48333	79
54.49167	78
54.50000	78
54.50833	78
54.51667	78
54.52500	78
54.53333	76
54.54167	74
54.55000	72
54.55833	70
54.56667	69
54.57500	69
54.58333	70
54.59167	71
54.60000	74
54.60833	76
54.61667	78
54.62500	77
54.63333	74
54.64167	71
54.65000	66
54.65833	60
54.66667	55
54.67500	49
54.68333	44
54.69167	41
54.70000	41
54.70833	43
54.71667	47
54.72500	51
54.73333	54
54.74167	54
54.75000	51
54.75833	48
54.76667	44
54.77500	42
54.78333	40
54.79167	39
54.80000	39
54.80833	39
54.81667	39
54.82500	40
54.83333	39
54.84167	38
54.85000	37
54.85833	36
54.86667	36
54.87500	37
54.88333	40
54.89167	42
54.90000	43
54.90833	43
54.91667	41
54.92500	39
54.93333	37
54.94167	35
54.95000	34
54.95833	34
54.96667	35
54.97500	36
54.98333	37
54.99167	38
55.00000	38
55.00833	38
55.01667	37
55.02500	35
55.03333	34
55.04167	33
55.05000	31
55.05833	30
55.06667	30
55.07500	31
55.08333	31
55.09167	32
55.10000	33
55.10833	34
55.11667	36
55.12500	37
55.13333	38
55.14167	37
55.15000	35
55.15833	32
55.16667	28
55.17500	24
55.18333	20
55.19167	18
55.20000	18
55.20833	21
55.21667	25
55.22500	30
55.23333	36
55.24167	42
55.25000	47
55.25833	49
55.26667	47
55.27500	44
55.28333	40
55.29167	37
55.30000	36
55.30833	38
55.31667	41
55.32500	45
55.33333	48
55.34167	48
55.35000	47
55.35833	43
55.36667	40
55.37500	38
55.38333	38
55.39167	40
55.40000	45
55.40833	49
55.41667	51
55.42500	50
55.43333	45
55.44167	38
55.45000	29
55.45833	23
55.46667	18
55.47500	15
55.48333	14
55.49167	14
55.50000	12
55.50833	8
55.51667	6
55.52500	6
55.53333	8
55.54167	11
55.55000	14
55.55833	15
55.56667	14
55.57500	14
55.58333	15
55.59167	16
55.60000	18
55.60833	20
55.61667	22
55.62500	24
55.63333	27
55.64167	31
55.65000	34
55.65833	34
55.66667	30
55.67500	24
55.68333	18
55.69167	13
55.70000	11
55.70833	11
55.71667	12
55.72500	13
55.73333	13
55.74167	14
55.75000	15
55.75833	16
55.76667	17
55.77500	18
55.78333	18
55.79167	18
55.80000	19
55.80833	21
55.81667	22
55.82500	22
55.83333	21
55.84167	19
55.85000	17
55.85833	15
55.86667	15
55.87500	15
55.88333	16
55.89167	17
55.90000	18
55.90833	20
55.91667	23
55.92500	24
55.93333	25
55.94167	25
55.95000	24
55.95833	21
55.96667	18
55.97500	14
55.98333	12
55.99167	10
56.00000	9
56.00833	10
56.01667	11
56.02500	12
56.03333	14
56.04167	17
56.05000	19
56.05833	20
56.06667	20
56.07500	19
56.08333	17
56.09167	16
56.10000	15
56.10833	14
56.11667	13
56.12500	10
56.13333	8
56.14167	8
56.15000	8
56.15833	9
56.16667	9
56.17500	10
56.18333	10
56.19167	10
56.20000	11
56.20833	13
56.21667	15
56.22500	15
56.23333	14
56.24167	11
56.25000	9
56.25833	8
56.26667	9
56.27500	10
56.28333	12
56.29167	13
56.30000	13
56.30833	13
56.31667	13
56.32500	13
56.33333	13
56.34167	12
56.35000	11
56.35833	9
56.36667	5
56.37500	2
56.38333	1
56.39167	2
56.40000	5
56.40833	8
56.41667	10
56.42500	11
56.43333	10
56.44167	8
56.45000	6
56.45833	5
56.46667	5
56.47500	9
56.48333	15
56.49167	22
56.50000	28
56.50833	32
56.51667	33
56.52500	31
56.53333	28
56.54167	27
56.55000	25
56.55833	25
56.56667	23
56.57500	20
56.58333	16
56.59167	13
56.60000	11
56.60833	9
56.61667	7
56.62500	6
56.63333	6
56.64167	7
56.65000	9
56.65833	11
56.66667	12
56.67500	12
56.68333	12
56.69167	11
56.70000	10
56.70833	8
56.71667	6
56.72500	4
56.73333	2
56.74167	1
56.75000	1
56.75833	1
56.76667	-0
56.77500	-2
56.78333	-4
56.79167	-5
56.80000	-6
56.80833	-6
56.81667	-6
56.82500	-6
56.83333	-7
56.84167	-6
56.85000	-5
56.85833	-1
56.86667	3
56.87500	8
56.88333	14
56.89167	18
56.90000	20
56.90833	18
56.91667	16
56.92500	12
56.93333	8
56.94167	7
56.95000	6
56.95833	5
56.96667	5
56.97500	4
56.98333	5
56.99167	6
57.00000	8
57.00833	9
57.01667	9
57.02500	8
57.03333	7
57.04167	6
57.05000	5
57.05833	5
57.06667	3
57.07500	1
57.08333	-0
57.09167	-2
57.10000	-3
57.10833	-4
57.11667	-5
57.12500	-6
57.13333	-7
57.14167	-9
57.15000	-9
57.15833	-8
57.16667	-6
57.17500	-2
57.18333	3
57.19167	8
57.20000	12
57.20833	16
57.21667	20
57.22500	22
57.23333	22
57.24167	20
57.25000	17
57.25833	14
57.26667	12
57.27500	11
57.28333	10
57.29167	9
57.30000	9
57.30833	9
57.31667	10
57.32500	11
57.33333	12
57.34167	12
57.35000	13
57.35833	14
57.36667	17
57.37500	19
57.38333	19
57.39167	18
57.40000	16
57.40833	14
57.41667	12
57.42500	10
57.43333	7
57.44167	3
57.45000	-2
57.45833	-8
57.46667	-12
57.47500	-14
57.48333	-11
57.49167	-5
57.50000	1
57.50833	7
57.51667	8
57.52500	5
57.53333	-1
57.54167	-7
57.55000	-11
57.55833	-12
57.56667	-10
57.57500	-7
57.58333	-3
57.59167	-1
57.60000	-2
57.60833	-6
57.61667	-10
57.62500	-15
57.63333	-18
57.64167	-20
57.65000	-19
57.65833	-17
57.66667	-13
57.67500	-8
57.68333	-5
57.69167	-3
57.70000	-3
57.70833	-5
57.71667	-5
57.72500	-2
57.73333	2
57.74167	6
57.75000	10
57.75833	12
57.76667	14
57.77500	16
57.78333	17
57.79167	16
57.80000	13
57.80833	10
57.81667	8
57.82500	10
57.83333	13
57.84167	14
57.85000	12
57.85833	7
57.86667	2
57.87500	-2
57.88333	-2
57.89167	1
57.90000	4
57.90833	7
57.91667	6
57.92500	4
57.93333	1
57.94167	-2
57.95000	-3
57.95833	-4
57.96667	-3
57.97500	-3
57.98333	-3
57.99167	-2
58.00000	-1
58.00833	-1
58.01667	-1
58.02500	-1
58.03333	-0
58.04167	2
58.05000	4
58.05833	4
58.06667	4
58.07500	2
58.08333	1
58.09167	0
58.10000	1
58.10833	4
58.11667	7
58.12500	8
58.13333	9
58.14167	8
58.15000	5
58.15833	3
58.16667	0
58.17500	-1
58.18333	-2
58.19167	-3
58.20000	-3
58.20833	-3
58.21667	-4
58.22500	-4
58.23333	-4
58.24167	-4
58.25000	-4
58.25833	-3
58.26667	-3
58.27500	-3
58.28333	-1
58.29167	3
58.30000	7
58.30833	9
58.31667	10
58.32500	7
58.33333	2
58.34167	-1
58.35000	-3
58.35833	-3
58.36667	-1
58.37500	1
58.38333	2
58.39167	3
58.40000	1
58.40833	-3
58.41667	-7
58.42500	-9
58.43333	-9
58.44167	-3
58.45000	3
58.45833	7
58.46667	8
58.47500	5
58.48333	-0
58.49167	-6
58.50000	-10
58.50833	-11
58.51667	-10
58.52500	-8
58.53333	-5
58.54167	-1
58.55000	2
58.55833	3
58.56667	2
58.57500	-0
58.58333	-3
58.59167	-6
58.60000	-7
58.60833	-6
58.61667	-4
58.62500	-1
58.63333	2
58.64167	4
58.65000	5
58.65833	4
58.66667	2
58.67500	-0
58.68333	-1
58.69167	-1
58.70000	0
58.70833	1
58.71667	-0
58.72500	-4
58.73333	-8
58.74167	-11
58.75000	-12
58.75833	-10
58.76667	-8
58.77500	-8
58.78333	-10
58.79167	-13
58.80000	-13
58.80833	-12
58.81667	-8
58.82500	-4
58.83333	-0
58.84167	2
58.85000	2
58.85833	2
58.86667	3
58.87500	4
58.88333	5
58.89167	6
58.90000	8
58.90833	10
58.91667	10
58.92500	10
58.93333	8
58.94167	6
58.95000	2
58.95833	-3
58.96667	-9
58.97500	-13
58.98333	-14
58.99167	-13
59.00000	-9
59.00833	-4
59.01667	0
59.02500	1
59.03333	0
59.04167	-3
59.05000	-6
59.05833	-9
59.06667	-10
59.07500	-11
59.08333	-11
59.09167	-10
59.10000	-11
59.10833	-14
59.11667	-17
59.12500	-20
59.13333	-20
59.14167	-18
59.15000	-15
59.15833	-11
59.16667	-8
59.17500	-6
59.18333	-6
59.19167	-8
59.20000	-10
59.20833	-12
59.21667	-13
59.22500	-14
59.23333	-15
59.24167	-16
59.25000	-17
59.25833	-19
59.26667	-20
59.27500	-20
59.28333	-19
59.29167	-16
59.30000	-13
59.30833	-10
59.31667	-7
59.32500	-5
59.33333	-3
59.34167	1
59.35000	4
59.35833	7
59.36667	7
59.37500	7
59.38333	7
59.39167	6
59.40000	5
59.40833	4
59.41667	2
59.42500	-0
59.43333	-2
59.44167	-5
59.45000	-8
59.45833	-13
59.46667	-17
59.47500	-20
59.48333	-19
59.49167	-16
59.50000	-15
59.50833	-16
59.51667	-18
59.52500	-23
59.53333	-26
59.54167	-27
59.55000	-24
59.55833	-18
59.56667	-11
59.57500	-5
59.58333	-3
59.59167	-2
59.60000	-2
59.60833	-2
59.61667	-1
59.62500	0
59.63333	1
59.64167	1
59.65000	-2
59.65833	-6
59.66667	-11
59.67500	-14
59.68333	-16
59.69167	-17
59.70000	-17
59.70833	-15
59.71667	-14
59.72500	-14
59.73333	-14
59.74167	-14
59.75000	-14
59.75833	-14
59.76667	-15
59.77500	-16
59.78333	-16
59.79167	-16
59.80000	-14
59.80833	-13
59.81667	-11
59.82500	-10
59.83333	-9
59.84167	-7
59.85000	-5
59.85833	-2
59.86667	-1
59.87500	0
59.88333	0
59.89167	-0
59.90000	-1
59.90833	-1
59.91667	0
59.92500	1
59.93333	0
59.94167	-2
59.95000	-5
59.95833	-7
59.96667	-6
59.97500	-3
59.98333	1
59.99167	5
60.00000	7

[LC Chromatogram(Detector A-Ch2)]
Interval(msec)	500
# of Points	7201
Start Time(min)	0.000
End Time(min)	60.000
Intensity Units	mV
Intensity Multiplier	0.001
Wavelength(nm)	230
R.Time (min)	Intensity
0.00000	-3
0.00833	-3
0.01667	-1
0.02500	-0
0.03333	-1
0.04167	-3
0.05000	-4
0.05833	-5
0.06667	-5
0.07500	-5
0.08333	-5
0.09167	-4
0.10000	-3
0.10833	-2
0.11667	-3
0.12500	-4
0.13333	-6
0.14167	-7
0.15000	-8
0.15833	-8
0.16667	-8
0.17500	-7
0.18333	-6
0.19167	-6
0.20000	-5
0.20833	-5
0.21667	-5
0.22500	-4
0.23333	-3
0.24167	-2
0.25000	-2
0.25833	-3
0.26667	-5
0.27500	-6
0.28333	-7
0.29167	-8
0.30000	-8
0.30833	-10
0.31667	-11
0.32500	-13
0.33333	-14
0.34167	-13
0.35000	-11
0.35833	-9
0.36667	-8
0.37500	-7
0.38333	-7
0.39167	-8
0.40000	-9
0.40833	-10
0.41667	-11
0.42500	-11
0.43333	-11
0.44167	-10
0.45000	-8
0.45833	-7
0.46667	-7
0.47500	-8
0.48333	-9
0.49167	-10
0.50000	-10
0.50833	-9
0.51667	-9
0.52500	-10
0.53333	-11
0.54167	-13
0.55000	-14
0.55833	-14
0.56667	-14
0.57500	-15
0.58333	-16
0.59167	-17
0.60000	-18
0.60833	-18
0.61667	-15
0.62500	-13
0.63333	-9
0.64167	-6
0.65000	-4
0.65833	-3
0.66667	-3
0.67500	-4
0.68333	-5
0.69167	-7
0.70000	-9
0.70833	-10
0.71667	-10
0.72500	-9
0.73333	-10
0.74167	-11
0.75000	-11
0.75833	-11
0.76667	-11
0.77500	-11
0.78333	-11
0.79167	-12
0.80000	-14
0.80833	-15
0.81667	-16
0.82500	-17
0.83333	-20
0.84167	-22
0.85000	-24
0.85833	-25
0.86667	-23
0.87500	-19
0.88333	-15
0.89167	-13
0.90000	-13
0.90833	-14
0.91667	-17
0.92500	-19
0.93333	-19
0.94167	-19
0.95000	-19
0.95833	-20
0.96667	-21
0.97500	-22
0.98333	-23
0.99167	-24
1.00000	-25
1.00833	-26
1.01667	-26
1.02500	-26
1.03333	-25
1.04167	-23
1.05000	-22
1.05833	-22
1.06667	-21
1.07500	-20
1.08333	-18
1.09167	-17
1.10000	-15
1.10833	-14
1.11667	-14
1.12500	-16
1.13333	-19
1.14167	-21
1.15000	-22
1.15833	-22
1.16667	-21
1.17500	-19
1.18333	-17
1.19167	-16
1.20000	-14
1.20833	-12
1.21667	-9
1.22500	-9
1.23333	-11
1.24167	-15
1.25000	-20
1.25833	-25
1.26667	-27
1.27500	-28
1.28333	-26
1.29167	-24
1.30000	-21
1.30833	-19
1.31667	-19
1.32500	-19
1.33333	-19
1.34167	-20
1.35000	-20
1.35833	-20
1.36667	-20
1.37500	-20
1.38333	-19
1.39167	-19
1.40000	-18
1.40833	-18
1.41667	-19
1.42500	-21
1.43333	-23
1.44167	-25
1.45000	-26
1.45833	-27
1.46667	-25
1.47500	-23
1.48333	-20
1.49167	-19
1.50000	-19
1.50833	-20
1.51667	-21
1.52500	-23
1.53333	-24
1.54167	-26
1.55000	-26
1.55833	-26
1.56667	-24
1.57500	-21
1.58333	-19
1.59167	-17
1.60000	-17
1.60833	-17
1.61667	-18
1.62500	-20
1.63333	-21
1.64167	-22
1.65000	-22
1.65833	-22
1.66667	-21
1.67500	-20
1.68333	-20
1.69167	-20
1.70000	-22
1.70833	-24
1.71667	-26
1.72500	-27
1.73333	-25
1.74167	-23
1.75000	-21
1.75833	-19
1.76667	-18
1.77500	-19
1.78333	-21
1.79167	-22
1.80000	-23
1.80833	-24
1.81667	-23
1.82500	-21
1.83333	-19
1.84167	-18
1.85000	-19
1.85833	-21
1.86667	-25
1.87500	-28
1.88333	-30
1.89167	-30
1.90000	-30
1.90833	-30
1.91667	-29
1.92500	-29
1.93333	-30
1.94167	-31
1.95000	-32
1.95833	-33
1.96667	-33
1.97500	-33
1.98333	-33
1.99167	-32
2.00000	-33
2.00833	-33
2.01667	-33
2.02500	-32
2.03333	-31
2.04167	-29
2.05000	-26
2.05833	-23
2.06667	-22
2.07500	-22
2.08333	-24
2.09167	-26
2.10000	-28
2.10833	-29
2.11667	-28
2.12500	-27
2.13333	-28
2.14167	-30
2.15000	-32
2.15833	-35
2.16667	-35
2.17500	-34
2.18333	-31
2.19167	-28
2.20000	-26
2.20833	-24
2.21667	-24
2.22500	-25
2.23333	-26
2.24167	-28
2.25000	-28
2.25833	-28
2.26667	-27
2.27500	-27
2.28333	-27
2.29167	-29
2.30000	-31
2.30833	-32
2.31667	-32
2.32500	-31
2.33333	-31
2.34167	-31
2.35000	-33
2.35833	-35
2.36667	-36
2.37500	-37
2.38333	-36
2.39167	-33
2.40000	-30
2.40833	-27
2.41667	-24
2.42500	-23
2.43333	-23
2.44167	-24
2.45000	-24
2.45833	-24
2.46667	-24
2.47500	-25
2.48333	-27
2.49167	-30
2.50000	-32
2.50833	-34
2.51667	-34
2.52500	-36
2.53333	-39
2.54167	-41
2.55000	-42
2.55833	-39
2.56667	-36
2.57500	-32
2.58333	-29
2.59167	-28
2.60000	-28
2.60833	-29
2.61667	-29
2.62500	-31
2.63333	-32
2.64167	-34
2.65000	-34
2.65833	-33
2.66667	-31
2.67500	-28
2.68333	-26
2.69167	-27
2.70000	-28
2.70833	-31
2.71667	-35
2.72500	-38
2.73333	-41
2.74167	-43
2.75000	-44
2.75833	-43
2.76667	-39
2.77500	-33
2.78333	-28
2.79167	-26
2.80000	-26
2.80833	-30
2.81667	-34
2.82500	-38
2.83333	-39
2.84167	-37
2.85000	-35
2.85833	-32
2.86667	-30
2.87500	-30
2.88333	-30
2.89167	-32
2.90000	-35
2.90833	-38
2.91667	-41
2.92500	-41
2.93333	-39
2.94167	-36
2.95000	-33
2.95833	-31
2.96667	-30
2.97500	-30
2.98333	-30
2.99167	-31
3.00000	-32
3.00833	-33
3.01667	-35
3.02500	-36
3.03333	-35
3.04167	-33
3.05000	-31
3.05833	-31
3.06667	-31
3.07500	-32
3.08333	-32
3.09167	-32
3.10000	-31
3.10833	-30
3.11667	-31
3.12500	-33
3.13333	-37
3.14167	-42
3.15000	-44
3.15833	-43
3.16667	-40
3.17500	-35
3.18333	-31
3.19167	-27
3.20000	-25
3.20833	-26
3.21667	-29
3.22500	-34
3.23333	-38
3.24167	-41
3.25000	-42
3.25833	-41
3.26667	-39
3.27500	-37
3.28333	-37
3.29167	-37
3.30000	-38
3.30833	-40
3.31667	-42
3.32500	-44
3.33333	-45
3.34167	-46
3.35000	-47
3.35833	-48
3.36667	-47
3.37500	-45
3.38333	-43
3.39167	-42
3.40000	-42
3.40833	-42
3.41667	-42
3.42500	-41
3.43333	-39
3.44167	-37
3.45000	-38
3.45833	-39
3.46667	-38
3.47500	-36
3.48333	-34
3.49167	-32
3.50000	-33
3.50833	-35
3.51667	-38
3.52500	-39
3.53333	-38
3.54167	-36
3.55000	-35
3.55833	-35
3.56667	-36
3.57500	-36
3.58333	-37
3.59167	-37
3.60000	-36
3.60833	-34
3.61667	-31
3.62500	-28
3.63333	-24
3.64167	-21
3.65000	-22
3.65833	-24
3.66667	-29
3.67500	-35
3.68333	-41
3.69167	-45
3.70000	-48
3.70833	-50
3.71667	-49
3.72500	-48
3.73333	-47
3.74167	-46
3.75000	-44
3.75833	-43
3.76667	-41
3.77500	-41
3.78333	-41
3.79167	-41
3.80000	-42
3.80833	-45
3.81667	-48
3.82500	-51
3.83333	-53
3.84167	-53
3.85000	-52
3.85833	-49
3.86667	-46
3.87500	-44
3.88333	-42
3.89167	-40
3.90000	-39
3.90833	-39
3.91667	-40
3.92500	-41
3.93333	-41
3.94167	-41
3.95000	-40
3.95833	-39
3.96667	-39
3.97500	-39
3.98333	-40
3.99167	-42
4.00000	-45
4.00833	-47
4.01667	-49
4.02500	-51
4.03333	-51
4.04167	-51
4.05000	-51
4.05833	-51
4.06667	-49
4.07500	-48
4.08333	-48
4.09167	-49
4.10000	-50
4.10833	-52
4.11667	-52
4.12500	-51
4.13333	-50
4.14167	-48
4.15000	-48
4.15833	-48
4.16667	-49
4.17500	-47
4.18333	-43
4.19167	-37
4.20000	-30
4.20833	-26
4.21667	-23
4.22500	-24
4.23333	-29
4.24167	-34
4.25000	-37
4.25833	-38
4.26667	-37
4.27500	-36
4.28333	-35
4.29167	-37
4.30000	-39
4.30833	-41
4.31667	-41
4.32500	-41
4.33333	-39
4.34167	-38
4.35000	-36
4.35833	-35
4.36667	-34
4.37500	-34
4.38333	-35
4.39167	-37
4.40000	-39
4.40833	-40
4.41667	-39
4.42500	-38
4.43333	-37
4.44167	-37
4.45000	-40
4.45833	-45
4.46667	-49
4.47500	-51
4.48333	-52
4.49167	-51
4.50000	-49
4.50833	-49
4.51667	-51
4.52500	-52
4.53333	-53
4.54167	-51
4.55000	-47
4.55833	-43
4.56667	-41
4.57500	-41
4.58333	-44
4.59167	-48
4.60000	-51
4.60833	-53
4.61667	-52
4.62500	-50
4.63333	-48
4.64167	-46
4.65000	-46
4.65833	-46
4.66667	-47
4.67500	-47
4.68333	-47
4.69167	-46
4.70000	-45
4.70833	-41
4.71667	-37
4.72500	-34
4.73333	-32
4.74167	-32
4.75000	-34
4.75833	-38
4.76667	-42
4.77500	-46
4.78333	-48
4.79167	-49
4.80000	-48
4.80833	-45
4.81667	-40
4.82500	-35
4.83333	-32
4.84167	-31
4.85000	-32
4.85833	-34
4.86667	-38
4.87500	-41
4.88333	-44
4.89167	-46
4.90000	-47
4.90833	-46
4.91667	-43
4.92500	-41
4.93333	-40
4.94167	-40
4.95000	-40
4.95833	-40
4.96667	-40
4.97500	-40
4.98333	-39
4.99167	-40
5.00000	-41
5.00833	-42
5.01667	-44
5.02500	-46
5.03333	-47
5.04167	-48
5.05000	-49
5.05833	-48
5.06667	-47
5.07500	-46
5.08333	-46
5.09167	-47
5.10000	-49
5.10833	-50
5.11667	-50
5.12500	-49
5.13333	-48
5.14167	-47
5.15000	-45
5.15833	-42
5.16667	-40
5.17500	-37
5.18333	-36
5.19167	-36
5.20000	-39
5.20833	-43
5.21667	-47
5.22500	-51
5.23333	-52
5.24167	-51
5.25000	-48
5.25833	-45
5.26667	-42
5.27500	-41
5.28333	-41
5.29167	-44
5.30000	-47
5.30833	-49
5.31667	-49
5.32500	-48
5.33333	-47
5.34167	-48
5.35000	-49
5.35833	-50
5.36667	-50
5.37500	-50
5.38333	-50
5.39167	-51
5.40000	-53
5.40833	-54
5.41667	-53
5.42500	-50
5.43333	-47
5.44167	-45
5.45000	-46
5.45833	-48
5.46667	-50
5.47500	-50
5.48333	-49
5.49167	-48
5.50000	-47
5.50833	-47
5.51667	-47
5.52500	-46
5.53333	-43
5.54167	-40
5.55000	-38
5.55833	-37
5.56667	-37
5.57500	-37
5.58333	-39
5.59167	-41
5.60000	-44
5.60833	-47
5.61667	-48
5.62500	-48
5.63333	-46
5.64167	-43
5.65000	-40
5.65833	-38
5.66667	-38
5.67500	-39
5.68333	-41
5.69167	-43
5.70000	-44
5.70833	-43
5.71667	-42
5.72500	-41
5.73333	-40
5.74167	-40
5.75000	-40
5.75833	-38
5.76667	-37
5.77500	-35
5.78333	-34
5.79167	-34
5.80000	-36
5.80833	-39
5.81667	-43
5.82500	-46
5.83333	-47
5.84167	-47
5.85000	-46
5.85833	-45
5.86667	-45
5.87500	-46
5.88333	-47
5.89167	-48
5.90000	-48
5.90833	-47
5.91667	-44
5.92500	-42
5.93333	-41
5.94167	-40
5.95000	-40
5.95833	-39
5.96667	-38
5.97500	-35
5.98333	-33
5.99167	-32
6.00000	-32
6.00833	-32
6.01667	-32
6.02500	-31
6.03333	-31
6.04167	-33
6.05000	-36
6.05833	-41
6.06667	-46
6.07500	-51
6.08333	-54
6.09167	-57
6.10000	-58
6.10833	-59
6.11667	-59
6.12500	-58
6.13333	-55
6.14167	-51
6.15000	-48
6.15833	-45
6.16667	-43
6.17500	-41
6.18333	-41
6.19167	-40
6.20000	-40
6.20833	-42
6.21667	-44
6.22500	-48
6.23333	-52
6.24167	-55
6.25000	-56
6.25833	-56
6.26667	-55
6.27500	-54
6.28333	-54
6.29167	-55
6.30000	-55
6.30833	-55
6.31667	-54
6.32500	-53
6.33333	-52
6.34167	-51
6.35000	-51
6.35833	-52
6.36667	-51
6.37500	-50
6.38333	-48
6.39167	-47
6.40000	-46
6.40833	-46
6.41667	-47
6.42500	-47
6.43333	-46
6.44167	-44
6.45000	-42
6.45833	-41
6.46667	-40
6.47500	-41
6.48333	-42
6.49167	-45
6.50000	-47
6.50833	-50
6.51667	-53
6.52500	-55
6.53333	-57
6.54167	-58
6.55000	-58
6.55833	-57
6.56667	-56
6.57500	-53
6.58333	-51
6.59167	-50
6.60000	-51
6.60833	-52
6.61667	-54
6.62500	-54
6.63333	-54
6.64167	-53
6.65000	-52
6.65833	-52
6.66667	-52
6.67500	-52
6.68333	-51
6.69167	-50
6.70000	-49
6.70833	-49
6.71667	-50
6.72500	-51
6.73333	-52
6.74167	-53
6.75000	-54
6.75833	-54
6.76667	-52
6.77500	-50
6.78333	-48
6.79167	-48
6.80000	-50
6.80833	-52
6.81667	-55
6.82500	-57
6.83333	-57
6.84167	-57
6.85000	-57
6.85833	-58
6.86667	-59
6.87500	-60
6.88333	-61
6.89167	-61
6.90000	-60
6.90833	-59
6.91667	-57
6.92500	-56
6.93333	-55
6.94167	-53
6.95000	-51
6.95833	-48
6.96667	-47
6.97500	-46
6.98333	-47
6.99167	-48
7.00000	-49
7.00833	-49
7.01667	-50
7.02500	-51
7.03333	-53
7.04167	-55
7.05000	-57
7.05833	-57
7.06667	-56
7.07500	-53
7.08333	-51
7.09167	-50
7.10000	-50
7.10833	-52
7.11667	-55
7.12500	-57
7.13333	-58
7.14167	-57
7.15000	-55
7.15833	-53
7.16667	-51
7.17500	-49
7.18333	-50
7.19167	-53
7.20000	-57
7.20833	-62
7.21667	-67
7.22500	-70
7.23333	-71
7.24167	-70
7.25000	-66
7.25833	-62
7.26667	-57
7.27500	-51
7.28333	-46
7.29167	-43
7.30000	-42
7.30833	-42
7.31667	-45
7.32500	-48
7.33333	-51
7.34167	-54
7.35000	-56
7.35833	-58
7.36667	-58
7.37500	-58
7.38333	-56
7.39167	-54
7.40000	-52
7.40833	-50
7.41667	-50
7.42500	-49
7.43333	-49
7.44167	-48
7.45000	-47
7.45833	-46
7.46667	-46
7.47500	-47
7.48333	-49
7.49167	-53
7.50000	-57
7.50833	-61
7.51667	-64
7.52500	-65
7.53333	-64
7.54167	-62
7.55000	-58
7.55833	-55
7.56667	-53
7.57500	-54
7.58333	-55
7.59167	-57
7.60000	-59
7.60833	-58
7.61667	-56
7.62500	-53
7.63333	-50
7.64167	-48
7.65000	-48
7.65833	-49
7.66667	-50
7.67500	-50
7.68333	-49
7.69167	-49
7.70000	-50
7.70833	-52
7.71667	-55
7.72500	-57
7.73333	-57
7.74167	-57
7.75000	-56
7.75833	-57
7.76667	-58
7.77500	-59
7.78333	-61
7.79167	-62
7.80000	-62
7.80833	-60
7.81667	-58
7.82500	-57
7.83333	-56
7.84167	-55
7.85000	-55
7.85833	-57
7.86667	-59
7.87500	-62
7.88333	-64
7.89167	-66
7.90000	-66
7.90833	-67
7.91667	-66
7.92500	-65
7.93333	-63
7.94167	-61
7.95000	-59
7.95833	-60
7.96667	-61
7.97500	-63
7.98333	-64
7.99167	-65
8.00000	-64
8.00833	-62
8.01667	-59
8.02500	-56
8.03333	-53
8.04167	-50
8.05000	-50
8.05833	-51
8.06667	-53
8.07500	-55
8.08333	-59
8.09167	-62
8.10000	-65
8.10833	-68
8.11667	-69
8.12500	-69
8.13333	-67
8.14167	-63
8.15000	-59
8.15833	-55
8.16667	-54
8.17500	-55
8.18333	-57
8.19167	-59
8.20000	-60
8.20833	-59
8.21667	-57
8.22500	-56
8.23333	-55
8.24167	-54
8.25000	-53
8.25833	-53
8.26667	-54
8.27500	-58
8.28333	-61
8.29167	-62
8.30000	-61
8.30833	-58
8.31667	-55
8.32500	-53
8.33333	-54
8.34167	-56
8.35000	-59
8.35833	-61
8.36667	-62
8.37500	-61
8.38333	-58
8.39167	-54
8.40000	-50
8.40833	-47
8.41667	-44
8.42500	-44
8.43333	-45
8.44167	-49
8.45000	-53
8.45833	-57
8.46667	-59
8.47500	-59
8.48333	-60
8.49167	-61
8.50000	-63
8.50833	-64
8.51667	-65
8.52500	-64
8.53333	-63
8.54167	-61
8.55000	-59
8.55833	-57
8.56667	-55
8.57500	-53
8.58333	-52
8.59167	-52
8.60000	-53
8.60833	-56
8.61667	-60
8.62500	-64
8.63333	-66
8.64167	-67
8.65000	-68
8.65833	-67
8.66667	-66
8.67500	-66
8.68333	-65
8.69167	-65
8.70000	-63
8.70833	-62
8.71667	-59
8.72500	-57
8.73333	-54
8.74167	-53
8.75000	-53
8.75833	-55
8.76667	-56
8.77500	-58
8.78333	-59
8.79167	-60
8.80000	-60
8.80833	-61
8.81667	-62
8.82500	-62
8.83333	-61
8.84167	-60
8.85000	-59
8.85833	-59
8.86667	-59
8.87500	-59
8.88333	-60
8.89167	-60
8.90000	-59
8.90833	-58
8.91667	-56
8.92500	-55
8.93333	-55
8.94167	-56
8.95000	-57
8.95833	-59
8.96667	-60
8.97500	-60
8.98333	-61
8.99167	-62
9.00000	-63
9.00833	-64
9.01667	-64
9.02500	-62
9.03333	-61
9.04167	-60
9.05000	-61
9.05833	-63
9.06667	-66
9.07500	-67
9.08333	-68
9.09167	-67
9.10000	-64
9.10833	-60
9.11667	-55
9.12500	-52
9.13333	-50
9.14167	-51
9.15000	-53
9.15833	-56
9.16667	-58
9.17500	-59
9.18333	-60
9.19167	-60
9.20000	-60
9.20833	-59
9.21667	-59
9.22500	-58
9.23333	-57
9.24167	-57
9.25000	-57
9.25833	-58
9.26667	-59
9.27500	-60
9.28333	-61
9.29167	-59
9.30000	-57
9.30833	-55
9.31667	-54
9.32500	-55
9.33333	-55
9.34167	-57
9.35000	-59
9.35833	-62
9.36667	-64
9.37500	-65
9.38333	-65
9.39167	-65
9.40000	-65
9.40833	-65
9.41667	-67
9.42500	-68
9.43333	-66
9.44167	-64
9.45000	-62
9.45833	-61
9.46667	-60
9.47500	-60
9.48333	-61
9.49167	-62
9.50000	-63
9.50833	-65
9.51667	-67
9.52500	-68
9.53333	-68
9.54167	-66
9.55000	-63
9.55833	-60
9.56667	-57
9.57500	-55
9.58333	-54
9.59167	-54
9.60000	-56
9.60833	-59
9.61667	-62
9.62500	-64
9.63333	-64
9.64167	-64
9.65000	-64
9.65833	-66
9.66667	-67
9.67500	-69
9.68333	-70
9.69167	-70
9.70000	-69
9.70833	-69
9.71667	-69
9.72500	-70
9.73333	-70
9.74167	-69
9.75000	-68
9.75833	-66
9.76667	-65
9.77500	-66
9.78333	-65
9.79167	-64
9.80000	-61
9.80833	-60
9.81667	-61
9.82500	-62
9.83333	-65
9.84167	-68
9.85000	-69
9.85833	-70
9.86667	-71
9.87500	-71
9.88333	-72
9.89167	-71
9.90000	-70
9.90833	-68
9.91667	-67
9.92500	-65
9.93333	-62
9.94167	-58
9.95000	-55
9.95833	-54
9.96667	-56
9.97500	-61
9.98333	-66
9.99167	-70
10.00000	-73
10.00833	-73
10.01667	-72
10.02500	-70
10.03333	-68
10.04167	-67
10.05000	-66
10.05833	-65
10.06667	-64
10.07500	-63
10.08333	-62
10.09167	-62
10.10000	-63
10.10833	-63
10.11667	-64
10.12500	-64
10.13333	-63
10.14167	-62
10.15000	-61
10.15833	-61
10.16667	-62
10.17500	-65
10.18333	-68
10.19167	-70
10.20000	-71
10.20833	-70
10.21667	-67
10.22500	-64
10.23333	-62
10.24167	-61
10.25000	-60
10.25833	-60
10.26667	-60
10.27500	-60
10.28333	-61
10.29167	-61
10.30000	-62
10.30833	-62
10.31667	-63
10.32500	-63
10.33333	-63
10.34167	-62
10.35000	-60
10.35833	-59
10.36667	-59
10.37500	-61
10.38333	-65
10.39167	-68
10.40000	-71
10.40833	-72
10.41667	-71
10.42500	-70
10.43333	-68
10.44167	-67
10.45000	-67
10.45833	-67
10.46667	-68
10.47500	-67
10.48333	-65
10.49167	-63
10.50000	-62
10.50833	-61
10.51667	-61
10.52500	-63
10.53333	-65
10.54167	-68
10.55000	-69
10.55833	-70
10.56667	-69
10.57500	-67
10.58333	-65
10.59167	-64
10.60000	-64
10.60833	-64
10.61667	-64
10.62500	-63
10.63333	-63
10.64167	-64
10.65000	-67
10.65833	-70
10.66667	-73
10.67500	-74
10.68333	-74
10.69167	-72
10.70000	-69
10.70833	-68
10.71667	-67
10.72500	-68
10.73333	-70
10.74167	-71
10.75000	-70
10.75833	-68
10.76667	-65
10.77500	-63
10.78333	-62
10.79167	-62
10.80000	-64
10.80833	-65
10.81667	-65
10.82500	-63
10.83333	-61
10.84167	-59
10.85000	-60
10.85833	-62
10.86667	-66
10.87500	-68
10.88333	-69
10.89167	-68
10.90000	-66
10.90833	-66
10.91667	-67
10.92500	-69
10.93333	-71
10.94167	-71
10.95000	-68
10.95833	-62
10.96667	-57
10.97500	-53
10.98333	-51
10.99167	-52
11.00000	-54
11.00833	-57
11.01667	-60
11.02500	-62
11.03333	-62
11.04167	-61
11.05000	-59
11.05833	-58
11.06667	-58
11.07500	-59
11.08333	-60
11.09167	-61
11.10000	-62
11.10833	-63
11.11667	-63
11.12500	-62
11.13333	-60
11.14167	-58
11.15000	-54
11.15833	-51
11.16667	-49
11.17500	-49
11.18333	-49
11.19167	-50
11.20000	-52
11.20833	-54
11.21667	-56
11.22500	-58
11.23333	-59
11.24167	-59
11.25000	-59
11.25833	-60
11.26667	-61
11.27500	-63
11.28333	-64
11.29167	-64
11.30000	-63
11.30833	-61
11.31667	-58
11.32500	-56
11.33333	-55
11.34167	-57
11.35000	-60
11.35833	-63
11.36667	-66
11.37500	-67
11.38333	-67
11.39167	-66
11.40000	-66
11.40833	-66
11.41667	-67
11.42500	-68
11.43333	-68
11.44167	-67
11.45000	-65
11.45833	-63
11.46667	-61
11.47500	-60
11.48333	-61
11.49167	-61
11.50000	-63
11.50833	-65
11.51667	-68
11.52500	-71
11.53333	-75
11.54167	-78
11.55000	-79
11.55833	-79
11.56667	-77
11.57500	-76
11.58333	-74
11.59167	-72
11.60000	-70
11.60833	-68
11.61667	-66
11.62500	-65
11.63333	-64
11.64167	-62
11.65000	-61
11.65833	-59
11.66667	-59
11.67500	-60
11.68333	-62
11.69167	-63
11.70000	-65
11.70833	-67
11.71667	-69
11.72500	-71
11.73333	-73
11.74167	-74
11.75000	-74
11.75833	-74
11.76667	-73
11.77500	-73
11.78333	-74
11.79167	-73
11.80000	-72
11.80833	-69
11.81667	-66
11.82500	-63
11.83333	-61
11.84167	-60
11.85000	-61
11.85833	-62
11.86667	-63
11.87500	-64
11.88333	-64
11.89167	-65
11.90000	-66
11.90833	-67
11.91667	-67
11.92500	-67
11.93333	-66
11.94167	-62
11.95000	-58
11.95833	-54
11.96667	-51
11.97500	-51
11.98333	-52
11.99167	-55
12.00000	-59
12.00833	-63
12.01667	-65
12.02500	-67
12.03333	-68
12.04167	-68
12.05000	-67
12.05833	-66
12.06667	-64
12.07500	-64
12.08333	-64
12.09167	-65
12.10000	-66
12.10833	-67
12.11667	-68
12.12500	-67
12.13333	-66
12.14167	-64
12.15000	-62
12.15833	-61
12.16667	-59
12.17500	-59
12.18333	-59
12.19167	-58
12.20000	-57
12.20833	-56
12.21667	-54
12.22500	-52
12.23333	-51
12.24167	-52
12.25000	-54
12.25833	-57
12.26667	-59
12.27500	-59
12.28333	-59
12.29167	-58
12.30000	-58
12.30833	-59
12.31667	-62
12.32500	-65
12.33333	-66
12.34167	-66
12.35000	-66
12.35833	-66
12.36667	-67
12.37500	-68
12.38333	-69
12.39167	-70
12.40000	-70
12.40833	-69
12.41667	-69
12.42500	-68
12.43333	-67
12.44167	-66
12.45000	-65
12.45833	-63
12.46667	-62
12.47500	-63
12.48333	-64
12.49167	-66
12.50000	-67
12.50833	-68
12.51667	-67
12.52500	-66
12.53333	-65
12.54167	-64
12.55000	-63
12.55833	-62
12.56667	-61
12.57500	-60
12.58333	-58
12.59167	-55
12.60000	-52
12.60833	-50
12.61667	-50
12.62500	-52
12.63333	-56
12.64167	-59
12.65000	-61
12.65833	-60
12.66667	-59
12.67500	-57
12.68333	-56
12.69167	-55
12.70000	-54
12.70833	-54
12.71667	-55
12.72500	-56
12.73333	-58
12.74167	-59
12.75000	-59
12.75833	-56
12.76667	-53
12.77500	-51
12.78333	-48
12.79167	-47
12.80000	-47
12.80833	-49
12.81667	-52
12.82500	-55
12.83333	-59
12.84167	-63
12.85000	-65
12.85833	-65
12.86667	-63
12.87500	-60
12.88333	-58
12.89167	-58
12.90000	-60
12.90833	-62
12.91667	-64
12.92500	-66
12.93333	-69
12.94167	-72
12.95000	-75
12.95833	-78
12.96667	-78
12.97500	-77
12.98333	-73
12.99167	-70
13.00000	-67
13.00833	-65
13.01667	-65
13.02500	-66
13.03333	-68
13.04167	-68
13.05000	-68
13.05833	-66
13.06667	-65
13.07500	-64
13.08333	-63
13.09167	-63
13.10000	-64
13.10833	-64
13.11667	-64
13.12500	-64
13.13333	-62
13.14167	-61
13.15000	-61
13.15833	-61
13.16667	-62
13.17500	-62
13.18333	-63
13.19167	-65
13.20000	-66
13.20833	-67
13.21667	-69
13.22500	-70
13.23333	-71
13.24167	-71
13.25000	-69
13.25833	-68
13.26667	-66
13.27500	-65
13.28333	-64
13.29167	-64
13.30000	-65
13.30833	-65
13.31667	-65
13.32500	-64
13.33333	-65
13.34167	-66
13.35000	-67
13.35833	-67
13.36667	-66
13.37500	-66
13.38333	-66
13.39167	-66
13.40000	-67
13.40833	-68
13.41667	-68
13.42500	-66
13.43333	-65
13.44167	-63
13.45000	-62
13.45833	-63
13.46667	-64
13.47500	-66
13.48333	-68
13.49167	-69
13.50000	-69
13.50833	-67
13.51667	-66
13.52500	-65
13.53333	-64
13.54167	-63
13.55000	-63
13.55833	-62
13.56667	-62
13.57500	-61
13.58333	-61
13.59167	-62
13.60000	-63
13.60833	-64
13.61667	-63
13.62500	-62
13.63333	-62
13.64167	-62
13.65000	-62
13.65833	-61
13.66667	-61
13.67500	-61
13.68333	-62
13.69167	-64
13.70000	-67
13.70833	-69
13.71667	-71
13.72500	-72
13.73333	-73
13.74167	-73
13.75000	-72
13.75833	-70
13.76667	-69
13.77500	-69
13.78333	-71
13.79167	-74
13.80000	-76
13.80833	-76
13.81667	-73
13.82500	-69
13.83333	-65
13.84167	-61
13.85000	-58
13.85833	-57
13.86667	-58
13.87500	-59
13.88333	-60
13.89167	-60
13.90000	-60
13.90833	-60
13.91667	-61
13.92500	-61
13.93333	-61
13.94167	-61
13.95000	-60
13.95833	-60
13.96667	-60
13.97500	-60
13.98333	-60
13.99167	-59
14.00000	-57
14.00833	-56
14.01667	-55
14.02500	-55
14.03333	-55
14.04167	-55
14.05000	-53
14.05833	-50
14.06667	-48
14.07500	-48
14.08333	-49
14.09167	-51
14.10000	-54
14.10833	-57
14.11667	-59
14.12500	-61
14.13333	-61
14.14167	-60
14.15000	-57
14.15833	-53
14.16667	-49
14.17500	-46
14.18333	-44
14.19167	-45
14.20000	-47
14.20833	-50
14.21667	-53
14.22500	-55
14.23333	-55
14.24167	-55
14.25000	-54
14.25833	-54
14.26667	-53
14.27500	-52
14.28333	-52
14.29167	-53
14.30000	-54
14.30833	-54
14.31667	-54
14.32500	-55
14.33333	-56
14.34167	-58
14.35000	-59
14.35833	-59
14.36667	-56
14.37500	-52
14.38333	-48
14.39167	-46
14.40000	-46
14.40833	-46
14.41667	-46
14.42500	-45
14.43333	-46
14.44167	-48
14.45000	-52
14.45833	-55
14.46667	-56
14.47500	-55
14.48333	-52
14.49167	-48
14.50000	-46
14.50833	-45
14.51667	-47
14.52500	-51
14.53333	-56
14.54167	-60
14.55000	-62
14.55833	-61
14.56667	-59
14.57500	-56
14.58333	-54
14.59167	-52
14.60000	-53
14.60833	-55
14.61667	-57
14.62500	-59
14.63333	-59
14.64167	-57
14.65000	-56
14.65833	-56
14.66667	-55
14.67500	-56
14.68333	-57
14.69167	-57
14.70000	-57
14.70833	-56
14.71667	-54
14.72500	-52
14.73333	-49
14.74167	-47
14.75000	-45
14.75833	-45
14.76667	-46
14.77500	-50
14.78333	-54
14.79167	-58
14.80000	-61
14.80833	-60
14.81667	-57
14.82500	-54
14.83333	-53
14.84167	-53
14.85000	-55
14.85833	-57
14.86667	-59
14.87500	-60
14.88333	-62
14.89167	-64
14.90000	-66
14.90833	-67
14.91667	-66
14.92500	-64
14.93333	-61
14.94167	-58
14.95000	-56
14.95833	-56
14.96667	-56
14.97500	-58
14.98333	-59
14.99167	-60
15.00000	-61
15.00833	-59
15.01667	-55
15.02500	-52
15.03333	-49
15.04167	-48
15.05000	-49
15.05833	-49
15.06667	-49
15.07500	-48
15.08333	-46
15.09167	-46
15.10000	-46
15.10833	-48
15.11667	-50
15.12500	-52
15.13333	-53
15.14167	-55
15.15000	-56
15.15833	-57
15.16667	-58
15.17500	-60
15.18333	-62
15.19167	-64
15.20000	-66
15.20833	-64
15.21667	-61
15.22500	-57
15.23333	-53
15.24167	-50
15.25000	-50
15.25833	-52
15.26667	-54
15.27500	-56
15.28333	-58
15.29167	-59
15.30000	-58
15.30833	-56
15.31667	-55
15.32500	-56
15.33333	-57
15.34167	-60
15.35000	-61
15.35833	-62
15.36667	-61
15.37500	-60
15.38333	-59
15.39167	-58
15.40000	-59
15.40833	-60
15.41667	-62
15.42500	-64
15.43333	-66
15.44167	-67
15.45000	-68
15.45833	-66
15.46667	-65
15.47500	-63
15.48333	-61
15.49167	-59
15.50000	-58
15.50833	-57
15.51667	-56
15.52500	-56
15.53333	-58
15.54167	-60
15.55000	-63
15.55833	-64
15.56667	-65
15.57500	-64
15.58333	-64
15.59167	-65
15.60000	-66
15.60833	-68
15.61667	-69
15.62500	-68
15.63333	-66
15.64167	-64
15.65000	-61
15.65833	-60
15.66667	-60
15.67500	-62
15.68333	-63
15.69167	-62
15.70000	-61
15.70833	-59
15.71667	-58
15.72500	-57
15.73333	-57
15.74167	-58
15.75000	-59
15.75833	-61
15.76667	-62
15.77500	-63
15.78333	-64
15.79167	-62
15.80000	-59
15.80833	-57
15.81667	-55
15.82500	-54
15.83333	-54
15.84167	-54
15.85000	-52
15.85833	-49
15.86667	-48
15.87500	-49
15.88333	-51
15.89167	-54
15.90000	-57
15.90833	-58
15.91667	-58
15.92500	-57
15.93333	-56
15.94167	-55
15.95000	-56
15.95833	-57
15.96667	-58
15.97500	-59
15.98333	-61
15.99167	-62
16.00000	-62
16.00833	-61
16.01667	-59
16.02500	-57
16.03333	-55
16.04167	-54
16.05000	-55
16.05833	-57
16.06667	-61
16.07500	-64
16.08333	-66
16.09167	-65
16.10000	-63
16.10833	-59
16.11667	-55
16.12500	-51
16.13333	-49
16.14167	-48
16.15000	-48
16.15833	-51
16.16667	-54
16.17500	-57
16.18333	-60
16.19167	-62
16.20000	-63
16.20833	-62
16.21667	-61
16.22500	-59
16.23333	-58
16.24167	-58
16.25000	-60
16.25833	-61
16.26667	-61
16.27500	-61
16.28333	-60
16.29167	-61
16.30000	-62
16.30833	-62
16.31667	-61
16.32500	-60
16.33333	-58
16.34167	-56
16.35000	-55
16.35833	-55
16.36667	-55
16.37500	-55
16.38333	-55
16.39167	-56
16.40000	-58
16.40833	-60
16.41667	-63
16.42500	-64
16.43333	-63
16.44167	-61
16.45000	-59
16.45833	-58
16.46667	-56
16.47500	-55
16.48333	-55
16.49167	-57
16.50000	-59
16.50833	-62
16.51667	-64
16.52500	-67
16.53333	-68
16.54167	-69
16.55000	-68
16.55833	-67
16.56667	-66
16.57500	-66
16.58333	-67
16.59167	-69
16.60000	-71
16.60833	-72
16.61667	-73
16.62500	-73
16.63333	-73
16.64167	-73
16.65000	-73
16.65833	-73
16.66667	-74
16.67500	-74
16.68333	-73
16.69167	-73
16.70000	-71
16.70833	-69
16.71667	-66
16.72500	-63
16.73333	-62
16.74167	-61
16.75000	-62
16.75833	-64
16.76667	-65
16.77500	-65
16.78333	-65
16.79167	-65
16.80000	-64
16.80833	-64
16.81667	-63
16.82500	-63
16.83333	-64
16.84167	-67
16.85000	-70
16.85833	-73
16.86667	-74
16.87500	-73
16.88333	-71
16.89167	-69
16.90000	-67
16.90833	-65
16.91667	-65
16.92500	-65
16.93333	-65
16.94167	-65
16.95000	-64
16.95833	-62
16.96667	-61
16.97500	-60
16.98333	-59
16.99167	-57
17.00000	-56
17.00833	-56
17.01667	-57
17.02500	-59
17.03333	-60
17.04167	-61
17.05000	-62
17.05833	-62
17.06667	-63
17.07500	-66
17.08333	-68
17.09167	-69
17.10000	-69
17.10833	-66
17.11667	-62
17.12500	-59
17.13333	-57
17.14167	-56
17.15000	-58
17.15833	-61
17.16667	-64
17.17500	-65
17.18333	-65
17.19167	-62
17.20000	-59
17.20833	-56
17.21667	-55
17.22500	-55
17.23333	-56
17.24167	-58
17.25000	-60
17.25833	-62
17.26667	-65
17.27500	-66
17.28333	-67
17.29167	-67
17.30000	-66
17.30833	-65
17.31667	-64
17.32500	-64
17.33333	-65
17.34167	-67
17.35000	-70
17.35833	-72
17.36667	-73
17.37500	-72
17.38333	-70
17.39167	-66
17.40000	-63
17.40833	-60
17.41667	-57
17.42500	-54
17.43333	-53
17.44167	-54
17.45000	-56
17.45833	-58
17.46667	-61
17.47500	-64
17.48333	-66
17.49167	-66
17.50000	-64
17.50833	-62
17.51667	-61
17.52500	-62
17.53333	-64
17.54167	-67
17.55000	-68
17.55833	-67
17.56667	-65
17.57500	-63
17.58333	-62
17.59167	-62
17.60000	-64
17.60833	-66
17.61667	-69
17.62500	-70
17.63333	-71
17.64167	-72
17.65000	-73
17.65833	-73
17.66667	-72
17.67500	-69
17.68333	-65
17.69167	-61
17.70000	-57
17.70833	-56
17.71667	-57
17.72500	-59
17.73333	-61
17.74167	-63
17.75000	-67
17.75833	-71
17.76667	-74
17.77500	-76
17.78333	-76
17.79167	-73
17.80000	-69
17.80833	-66
17.81667	-64
17.82500	-63
17.83333	-63
17.84167	-64
17.85000	-65
17.85833	-65
17.86667	-65
17.87500	-65
17.88333	-64
17.89167	-64
17.90000	-64
17.90833	-65
17.91667	-64
17.92500	-63
17.93333	-62
17.94167	-60
17.95000	-59
17.95833	-59
17.96667	-59
17.97500	-59
17.98333	-59
17.99167	-57
18.00000	-55
18.00833	-54
18.01667	-55
18.02500	-57
18.03333	-59
18.04167	-60
18.05000	-59
18.05833	-58
18.06667	-57
18.07500	-57
18.08333	-59
18.09167	-62
18.10000	-65
18.10833	-66
18.11667	-66
18.12500	-65
18.13333	-64
18.14167	-63
18.15000	-63
18.15833	-65
18.16667	-68
18.17500	-71
18.18333	-73
18.19167	-74
18.20000	-74
18.20833	-73
18.21667	-71
18.22500	-69
18.23333	-67
18.24167	-65
18.25000	-64
18.25833	-63
18.26667	-64
18.27500	-66
18.28333	-67
18.29167	-67
18.30000	-66
18.30833	-65
18.31667	-65
18.32500	-66
18.33333	-68
18.34167	-72
18.35000	-75
18.35833	-77
18.36667	-78
18.37500	-77
18.38333	-75
18.39167	-72
18.40000	-70
18.40833	-71
18.41667	-73
18.42500	-74
18.43333	-75
18.44167	-73
18.45000	-71
18.45833	-68
18.46667	-66
18.47500	-67
18.48333	-68
18.49167	-70
18.50000	-71
18.50833	-70
18.51667	-68
18.52500	-65
18.53333	-61
18.54167	-59
18.55000	-57
18.55833	-56
18.56667	-56
18.57500	-56
18.58333	-56
18.59167	-58
18.60000	-60
18.60833	-62
18.61667	-64
18.62500	-65
18.63333	-66
18.64167	-65
18.65000	-62
18.65833	-58
18.66667	-54
18.67500	-52
18.68333	-51
18.69167	-52
18.70000	-53
18.70833	-53
18.71667	-53
18.72500	-52
18.73333	-52
18.74167	-52
18.75000	-53
18.75833	-54
18.76667	-54
18.77500	-55
18.78333	-56
18.79167	-58
18.80000	-60
18.80833	-62
18.81667	-63
18.82500	-62
18.83333	-60
18.84167	-59
18.85000	-59
18.85833	-61
18.86667	-63
18.87500	-64
18.88333	-64
18.89167	-64
18.90000	-62
18.90833	-60
18.91667	-59
18.92500	-59
18.93333	-60
18.94167	-61
18.95000	-64
18.95833	-67
18.96667	-68
18.97500	-66
18.98333	-63
18.99167	-59
19.00000	-56
19.00833	-53
19.01667	-52
19.02500	-52
19.03333	-52
19.04167	-54
19.05000	-55
19.05833	-56
19.06667	-56
19.07500	-55
19.08333	-54
19.09167	-54
19.10000	-54
19.10833	-55
19.11667	-56
19.12500	-56
19.13333	-56
19.14167	-56
19.15000	-57
19.15833	-59
19.16667	-60
19.17500	-61
19.18333	-60
19.19167	-58
19.20000	-56
19.20833	-53
19.21667	-49
19.22500	-47
19.23333	-46
19.24167	-47
19.25000	-48
19.25833	-50
19.26667	-52
19.27500	-55
19.28333	-56
19.29167	-54
19.30000	-52
19.30833	-49
19.31667	-47
19.32500	-48
19.33333	-51
19.34167	-54
19.35000	-55
19.35833	-54
19.36667	-51
19.37500	-49
19.38333	-48
19.39167	-49
19.40000	-51
19.40833	-52
19.41667	-51
19.42500	-47
19.43333	-42
19.44167	-36
19.45000	-31
19.45833	-28
19.46667	-27
19.47500	-28
19.48333	-29
19.49167	-29
19.50000	-29
19.50833	-28
19.51667	-27
19.52500	-27
19.53333	-26
19.54167	-25
19.55000	-23
19.55833	-20
19.56667	-16
19.57500	-12
19.58333	-9
19.59167	-7
19.60000	-5
19.60833	-3
19.61667	-1
19.62500	2
19.63333	5
19.64167	8
19.65000	12
19.65833	16
19.66667	21
19.67500	26
19.68333	33
19.69167	40
19.70000	47
19.70833	54
19.71667	62
19.72500	69
19.73333	78
19.74167	88
19.75000	99
19.75833	110
19.76667	122
19.77500	133
19.78333	145
19.79167	158
19.80000	171
19.80833	185
19.81667	199
19.82500	212
19.83333	224
19.84167	237
19.85000	253
19.85833	271
19.86667	290
19.87500	311
19.88333	333
19.89167	354
19.90000	376
19.90833	400
19.91667	426
19.92500	452
19.93333	481
19.94167	510
19.95000	538
19.95833	566
19.96667	593
19.97500	620
19.98333	647
19.99167	676
20.00000	707
20.00833	741
20.01667	777
20.02500	815
20.03333	855
20.04167	896
20.05000	938
20.05833	982
20.06667	1026
20.07500	1071
20.08333	1115
20.09167	1159
20.10000	1203
20.10833	1247
20.11667	1293
20.12500	1341
20.13333	1393
20.14167	1445
20.15000	1499
20.15833	1554
20.16667	1609
20.17500	1666
20.18333	1722
20.19167	1779
20.20000	1837
20.20833	1895
20.21667	1954
20.22500	2011
20.23333	2070
20.24167	2130
20.25000	2193
20.25833	2257
20.26667	2322
20.27500	2388
20.28333	2451
20.29167	2513
20.30000	2571
20.30833	2629
20.31667	2687
20.32500	2746
20.33333	2808
20.34167	2869
20.35000	2929
20.35833	2988
20.36667	3046
20.37500	3104
20.38333	3161
20.39167	3220
20.40000	3278
20.40833	3334
20.41667	3387
20.42500	3437
20.43333	3486
20.44167	3533
20.45000	3580
20.45833	3627
20.46667	3671
20.47500	3715
20.48333	3756
20.49167	3796
20.50000	3833
20.50833	3870
20.51667	3906
20.52500	3939
20.53333	3969
20.54167	3997
20.55000	4021
20.55833	4043
20.56667	4064
20.57500	4083
20.58333	4100
20.59167	4114
20.60000	4124
20.60833	4132
20.61667	4136
20.62500	4139
20.63333	4139
20.64167	4136
20.65000	4130
20.65833	4121
20.66667	4110
20.67500	4096
20.68333	4084
20.69167	4072
20.70000	4060
20.70833	4047
20.71667	4032
20.72500	4013
20.73333	3987
20.74167	3958
20.75000	3926
20.75833	3892
20.76667	3858
20.77500	3824
20.78333	3791
20.79167	3755
20.80000	3719
20.80833	3681
20.81667	3640
20.82500	3599
20.83333	3554
20.84167	3507
20.85000	3458
20.85833	3409
20.86667	3360
20.87500	3309
20.88333	3261
20.89167	3211
20.90000	3162
20.90833	3112
20.91667	3061
20.92500	3012
20.93333	2963
20.94167	2916
20.95000	2867
20.95833	2818
20.96667	2769
20.97500	2719
20.98333	2670
20.99167	2620
21.00000	2571
21.00833	2520
21.01667	2468
21.02500	2417
21.03333	2366
21.04167	2316
21.05000	2267
21.05833	2218
21.06667	2170
21.07500	2120
21.08333	2074
21.09167	2028
21.10000	1986
21.10833	1945
21.11667	1904
21.12500	1864
21.13333	1821
21.14167	1779
21.15000	1736
21.15833	1694
21.16667	1654
21.17500	1616
21.18333	1581
21.19167	1546
21.20000	1513
21.20833	1479
21.21667	1445
21.22500	1412
21.23333	1378
21.24167	1345
21.25000	1314
21.25833	1285
21.26667	1259
21.27500	1233
21.28333	1208
21.29167	1182
21.30000	1159
21.30833	1136
21.31667	1115
21.32500	1094
21.33333	1074
21.34167	1053
21.35000	1031
21.35833	1009
21.36667	988
21.37500	968
21.38333	948
21.39167	929
21.40000	912
21.40833	896
21.41667	881
21.42500	867
21.43333	853
21.44167	840
21.45000	826
21.45833	812
21.46667	798
21.47500	786
21.48333	774
21.49167	762
21.50000	750
21.50833	740
21.51667	730
21.52500	719
21.53333	708
21.54167	697
21.55000	684
21.55833	672
21.56667	664
21.57500	657
21.58333	652
21.59167	647
21.60000	640
21.60833	632
21.61667	623
21.62500	614
21.63333	605
21.64167	598
21.65000	592
21.65833	587
21.66667	583
21.67500	580
21.68333	576
21.69167	570
21.70000	563
21.70833	554
21.71667	547
21.72500	541
21.73333	538
21.74167	536
21.75000	534
21.75833	531
21.76667	527
21.77500	523
21.78333	520
21.79167	516
21.80000	513
21.80833	510
21.81667	507
21.82500	505
21.83333	503
21.84167	501
21.85000	500
21.85833	499
21.86667	497
21.87500	495
21.88333	493
21.89167	491
21.90000	488
21.90833	485
21.91667	482
21.92500	478
21.93333	475
21.94167	472
21.95000	469
21.95833	467
21.96667	465
21.97500	463
21.98333	462
21.99167	461
22.00000	460
22.00833	459
22.01667	458
22.02500	455
22.03333	451
22.04167	447
22.05000	443
22.05833	440
22.06667	439
22.07500	442
22.08333	446
22.09167	449
22.10000	450
22.10833	448
22.11667	445
22.12500	441
22.13333	439
22.14167	437
22.15000	437
22.15833	437
22.16667	439
22.17500	441
22.18333	442
22.19167	441
22.20000	438
22.20833	434
22.21667	429
22.22500	426
22.23333	424
22.24167	423
22.25000	423
22.25833	423
22.26667	421
22.27500	421
22.28333	420
22.29167	420
22.30000	420
22.30833	421
22.31667	421
22.32500	420
22.33333	418
22.34167	415
22.35000	413
22.35833	412
22.36667	412
22.37500	412
22.38333	411
22.39167	407
22.40000	402
22.40833	397
22.41667	394
22.42500	392
22.43333	392
22.44167	392
22.45000	391
22.45833	389
22.46667	387
22.47500	385
22.48333	384
22.49167	384
22.50000	384
22.50833	383
22.51667	379
22.52500	376
22.53333	373
22.54167	372
22.55000	373
22.55833	375
22.56667	377
22.57500	378
22.58333	377
22.59167	375
22.60000	372
22.60833	369
22.61667	365
22.62500	361
22.63333	357
22.64167	354
22.65000	354
22.65833	355
22.66667	358
22.67500	360
22.68333	361
22.69167	359
22.70000	354
22.70833	349
22.71667	343
22.72500	339
22.73333	337
22.74167	336
22.75000	337
22.75833	338
22.76667	338
22.77500	337
22.78333	335
22.79167	334
22.80000	334
22.80833	333
22.81667	332
22.82500	329
22.83333	325
22.84167	320
22.85000	317
22.85833	314
22.86667	313
22.87500	312
22.88333	312
22.89167	312
22.90000	312
22.90833	311
22.91667	311
22.92500	310
22.93333	309
22.94167	307
22.95000	305
22.95833	302
22.96667	299
22.97500	295
22.98333	293
22.99167	291
23.00000	291
23.00833	291
23.01667	290
23.02500	289
23.03333	287
23.04167	286
23.05000	286
23.05833	287
23.06667	287
23.07500	286
23.08333	284
23.09167	282
23.10000	279
23.10833	277
23.11667	275
23.12500	274
23.13333	274
23.14167	274
23.15000	275
23.15833	274
23.16667	273
23.17500	272
23.18333	271
23.19167	269
23.20000	268
23.20833	269
23.21667	270
23.22500	273
23.23333	276
23.24167	278
23.25000	278
23.25833	276
23.26667	274
23.27500	273
23.28333	271
23.29167	270
23.30000	268
23.30833	267
23.31667	264
23.32500	263
23.33333	262
23.34167	263
23.35000	264
23.35833	265
23.36667	266
23.37500	268
23.38333	269
23.39167	271
23.40000	271
23.40833	269
23.41667	265
23.42500	260
23.43333	256
23.44167	252
23.45000	251
23.45833	252
23.46667	255
23.47500	258
23.48333	260
23.49167	262
23.50000	263
23.50833	263
23.51667	262
23.52500	260
23.53333	258
23.54167	256
23.55000	252
23.55833	248
23.56667	245
23.57500	243
23.58333	241
23.59167	241
23.60000	243
23.60833	246
23.61667	248
23.62500	251
23.63333	255
23.64167	259
23.65000	262
23.65833	263
23.66667	262
23.67500	257
23.68333	252
23.69167	247
23.70000	244
23.70833	241
23.71667	241
23.72500	242
23.73333	242
23.74167	243
23.75000	244
23.75833	245
23.76667	246
23.77500	245
23.78333	244
23.79167	243
23.80000	243
23.80833	243
23.81667	244
23.82500	246
23.83333	247
23.84167	247
23.85000	248
23.85833	247
23.86667	247
23.87500	247
23.88333	247
23.89167	248
23.90000	249
23.90833	249
23.91667	249
23.92500	248
23.93333	249
23.94167	252
23.95000	255
23.95833	258
23.96667	261
23.97500	262
23.98333	262
23.99167	262
24.00000	261
24.00833	260
24.01667	261
24.02500	263
24.03333	267
24.04167	271
24.05000	277
24.05833	282
24.06667	288
24.07500	293
24.08333	298
24.09167	302
24.10000	304
24.10833	305
24.11667	305
24.12500	306
24.13333	308
24.14167	313
24.15000	320
24.15833	328
24.16667	336
24.17500	342
24.18333	346
24.19167	349
24.20000	352
24.20833	357
24.21667	364
24.22500	371
24.23333	378
24.24167	383
24.25000	388
24.25833	391
24.26667	395
24.27500	398
24.28333	402
24.29167	405
24.30000	409
24.30833	412
24.31667	417
24.32500	423
24.33333	430
24.34167	438
24.35000	447
24.35833	455
24.36667	462
24.37500	467
24.38333	472
24.39167	477
24.40000	482
24.40833	485
24.41667	489
24.42500	494
24.43333	502
24.44167	510
24.45000	519
24.45833	528
24.46667	535
24.47500	540
24.48333	545
24.49167	548
24.50000	551
24.50833	554
24.51667	556
24.52500	558
24.53333	558
24.54167	557
24.55000	557
24.55833	558
24.56667	560
24.57500	561
24.58333	561
24.59167	561
24.60000	561
24.60833	562
24.61667	564
24.62500	567
24.63333	568
24.64167	569
24.65000	570
24.65833	570
24.66667	569
24.67500	569
24.68333	569
24.69167	566
24.70000	562
24.70833	558
24.71667	556
24.72500	554
24.73333	554
24.74167	554
24.75000	553
24.75833	551
24.76667	548
24.77500	545
24.78333	542
24.79167	538
24.80000	534
24.80833	529
24.81667	523
24.82500	518
24.83333	513
24.84167	509
24.85000	506
24.85833	504
24.86667	502
24.87500	498
24.88333	493
24.89167	488
24.90000	482
24.90833	476
24.91667	469
24.92500	461
24.93333	452
24.94167	442
24.95000	432
24.95833	424
24.96667	417
24.97500	411
24.98333	407
24.99167	403
25.00000	399
25.00833	397
25.01667	395
25.02500	392
25.03333	387
25.04167	381
25.05000	372
25.05833	363
25.06667	355
25.07500	347
25.08333	341
25.09167	334
25.10000	329
25.10833	325
25.11667	321
25.12500	318
25.13333	315
25.14167	312
25.15000	309
25.15833	306
25.16667	303
25.17500	300
25.18333	295
25.19167	289
25.20000	282
25.20833	275
25.21667	269
25.22500	264
25.23333	262
25.24167	262
25.25000	262
25.25833	262
25.26667	261
25.27500	259
25.28333	257
25.29167	254
25.30000	250
25.30833	245
25.31667	240
25.32500	235
25.33333	230
25.34167	226
25.35000	224
25.35833	222
25.36667	220
25.37500	220
25.38333	220
25.39167	219
25.40000	219
25.40833	218
25.41667	217
25.42500	215
25.43333	214
25.44167	211
25.45000	207
25.45833	203
25.46667	199
25.47500	194
25.48333	191
25.49167	190
25.50000	192
25.50833	194
25.51667	196
25.52500	197
25.53333	197
25.54167	196
25.55000	193
25.55833	190
25.56667	186
25.57500	182
25.58333	180
25.59167	179
25.60000	180
25.60833	181
25.61667	182
25.62500	183
25.63333	182
25.64167	181
25.65000	179
25.65833	178
25.66667	176
25.67500	174
25.68333	172
25.69167	171
25.70000	169
25.70833	168
25.71667	168
25.72500	168
25.73333	171
25.74167	174
25.75000	177
25.75833	179
25.76667	180
25.77500	178
25.78333	175
25.79167	173
25.80000	171
25.80833	171
25.81667	173
25.82500	174
25.83333	177
25.84167	178
25.85000	179
25.85833	179
25.86667	177
25.87500	174
25.88333	170
25.89167	167
25.90000	164
25.90833	163
25.91667	162
25.92500	163
25.93333	164
25.94167	166
25.95000	170
25.95833	173
25.96667	175
25.97500	175
25.98333	173
25.99167	172
26.00000	172
26.00833	173
26.01667	174
26.02500	175
26.03333	175
26.04167	174
26.05000	172
26.05833	170
26.06667	167
26.07500	163
26.08333	161
26.09167	160
26.10000	161
26.10833	161
26.11667	163
26.12500	164
26.13333	166
26.14167	167
26.15000	169
26.15833	170
26.16667	173
26.17500	175
26.18333	177
26.19167	179
26.20000	180
26.20833	180
26.21667	178
26.22500	177
26.23333	178
26.24167	179
26.25000	181
26.25833	183
26.26667	184
26.27500	184
26.28333	184
26.29167	184
26.30000	184
26.30833	183
26.31667	183
26.32500	183
26.33333	185
26.34167	187
26.35000	188
26.35833	190
26.36667	190
26.37500	190
26.38333	191
26.39167	192
26.40000	194
26.40833	197
26.41667	200
26.42500	202
26.43333	202
26.44167	200
26.45000	198
26.45833	195
26.46667	193
26.47500	193
26.48333	194
26.49167	196
26.50000	199
26.50833	202
26.51667	205
26.52500	207
26.53333	207
26.54167	206
26.55000	204
26.55833	202
26.56667	200
26.57500	198
26.58333	198
26.59167	199
26.60000	201
26.60833	204
26.61667	207
26.62500	210
26.63333	212
26.64167	214
26.65000	216
26.65833	219
26.66667	221
26.67500	222
26.68333	223
26.69167	223
26.70000	221
26.70833	220
26.71667	221
26.72500	223
26.73333	226
26.74167	229
26.75000	232
26.75833	235
26.76667	236
26.77500	236
26.78333	234
26.79167	233
26.80000	232
26.80833	232
26.81667	231
26.82500	229
26.83333	228
26.84167	227
26.85000	226
26.85833	225
26.86667	225
26.87500	224
26.88333	223
26.89167	224
26.90000	226
26.90833	228
26.91667	229
26.92500	230
26.93333	230
26.94167	229
26.95000	227
26.95833	226
26.96667	226
26.97500	227
26.98333	229
26.99167	229
27.00000	227
27.00833	223
27.01667	219
27.02500	217
27.03333	218
27.04167	220
27.05000	224
27.05833	227
27.06667	229
27.07500	229
27.08333	227
27.09167	226
27.10000	225
27.10833	223
27.11667	220
27.12500	217
27.13333	213
27.14167	210
27.15000	209
27.15833	210
27.16667	211
27.17500	212
27.18333	212
27.19167	212
27.20000	213
27.20833	214
27.21667	216
27.22500	218
27.23333	217
27.24167	214
27.25000	211
27.25833	208
27.26667	207
27.27500	207
27.28333	208
27.29167	210
27.30000	213
27.30833	215
27.31667	216
27.32500	217
27.33333	216
27.34167	215
27.35000	212
27.35833	210
27.36667	208
27.37500	207
27.38333	207
27.39167	208
27.40000	208
27.40833	209
27.41667	209
27.42500	209
27.43333	210
27.44167	212
27.45000	212
27.45833	211
27.46667	210
27.47500	208
27.48333	206
27.49167	206
27.50000	207
27.50833	211
27.51667	216
27.52500	221
27.53333	225
27.54167	229
27.55000	231
27.55833	230
27.56667	228
27.57500	225
27.58333	222
27.59167	219
27.60000	219
27.60833	220
27.61667	224
27.62500	228
27.63333	232
27.64167	234
27.65000	234
27.65833	232
27.66667	230
27.67500	228
27.68333	227
27.69167	226
27.70000	227
27.70833	227
27.71667	228
27.72500	229
27.73333	229
27.74167	229
27.75000	226
27.75833	222
27.76667	219
27.77500	218
27.78333	221
27.79167	228
27.80000	236
27.80833	243
27.81667	247
27.82500	249
27.83333	249
27.84167	247
27.85000	246
27.85833	247
27.86667	250
27.87500	255
27.88333	260
27.89167	264
27.90000	266
27.90833	266
27.91667	265
27.92500	265
27.93333	265
27.94167	267
27.95000	271
27.95833	275
27.96667	279
27.97500	282
27.98333	285
27.99167	286
28.00000	287
28.00833	287
28.01667	288
28.02500	289
28.03333	289
28.04167	289
28.05000	291
28.05833	294
28.06667	298
28.07500	304
28.08333	310
28.09167	315
28.10000	319
28.10833	320
28.11667	320
28.12500	319
28.13333	318
28.14167	320
28.15000	324
28.15833	328
28.16667	332
28.17500	335
28.18333	337
28.19167	339
28.20000	341
28.20833	343
28.21667	346
28.22500	348
28.23333	349
28.24167	349
28.25000	350
28.25833	352
28.26667	355
28.27500	358
28.28333	359
28.29167	359
28.30000	359
28.30833	359
28.31667	362
28.32500	366
28.33333	371
28.34167	374
28.35000	377
28.35833	379
28.36667	379
28.37500	379
28.38333	379
28.39167	378
28.40000	378
28.40833	379
28.41667	383
28.42500	387
28.43333	392
28.44167	396
28.45000	398
28.45833	398
28.46667	398
28.47500	398
28.48333	399
28.49167	399
28.50000	398
28.50833	395
28.51667	392
28.52500	390
28.53333	389
28.54167	389
28.55000	390
28.55833	391
28.56667	392
28.57500	393
28.58333	393
28.59167	392
28.60000	391
28.60833	389
28.61667	388
28.62500	387
28.63333	387
28.64167	387
28.65000	386
28.65833	383
28.66667	380
28.67500	377
28.68333	375
28.69167	374
28.70000	374
28.70833	375
28.71667	375
28.72500	375
28.73333	373
28.74167	371
28.75000	370
28.75833	370
28.76667	370
28.77500	370
28.78333	370
28.79167	369
28.80000	367
28.80833	366
28.81667	367
28.82500	367
28.83333	368
28.84167	369
28.85000	368
28.85833	366
28.86667	365
28.87500	362
28.88333	360
28.89167	359
28.90000	358
28.90833	357
28.91667	357
28.92500	358
28.93333	358
28.94167	358
28.95000	358
28.95833	360
28.96667	362
28.97500	363
28.98333	363
28.99167	364
29.00000	365
29.00833	366
29.01667	367
29.02500	368
29.03333	369
29.04167	372
29.05000	374
29.05833	377
29.06667	378
29.07500	376
29.08333	374
29.09167	372
29.10000	372
29.10833	374
29.11667	378
29.12500	382
29.13333	385
29.14167	387
29.15000	388
29.15833	388
29.16667	389
29.17500	391
29.18333	393
29.19167	394
29.20000	394
29.20833	394
29.21667	393
29.22500	394
29.23333	396
29.24167	399
29.25000	403
29.25833	408
29.26667	413
29.27500	418
29.28333	422
29.29167	425
29.30000	427
29.30833	429
29.31667	431
29.32500	433
29.33333	438
29.34167	444
29.35000	452
29.35833	459
29.36667	466
29.37500	471
29.38333	476
29.39167	481
29.40000	486
29.40833	493
29.41667	500
29.42500	506
29.43333	513
29.44167	519
29.45000	525
29.45833	531
29.46667	539
29.47500	548
29.48333	558
29.49167	569
29.50000	580
29.50833	591
29.51667	602
29.52500	612
29.53333	623
29.54167	632
29.55000	640
29.55833	647
29.56667	656
29.57500	667
29.58333	679
29.59167	692
29.60000	705
29.60833	719
29.61667	733
29.62500	749
29.63333	766
29.64167	786
29.65000	807
29.65833	829
29.66667	851
29.67500	874
29.68333	897
29.69167	920
29.70000	944
29.70833	968
29.71667	992
29.72500	1018
29.73333	1044
29.74167	1074
29.75000	1107
29.75833	1142
29.76667	1178
29.77500	1215
29.78333	1253
29.79167	1292
29.80000	1333
29.80833	1378
29.81667	1425
29.82500	1473
29.83333	1525
29.84167	1577
29.85000	1631
29.85833	1686
29.86667	1742
29.87500	1801
29.88333	1863
29.89167	1932
29.90000	2003
29.90833	2079
29.91667	2160
29.92500	2243
29.93333	2333
29.94167	2425
29.95000	2523
29.95833	2624
29.96667	2728
29.97500	2836
29.98333	2947
29.99167	3067
30.00000	3191
30.00833	3322
30.01667	3460
30.02500	3602
30.03333	3752
30.04167	3904
30.05000	4064
30.05833	4232
30.06667	4406
30.07500	4592
30.08333	4782
30.09167	4982
30.10000	5188
30.10833	5399
30.11667	5620
30.12500	5844
30.13333	6081
30.14167	6322
30.15000	6574
30.15833	6836
30.16667	7105
30.17500	7390
30.18333	7679
30.19167	7984
30.20000	8295
30.20833	8614
30.21667	8945
30.22500	9277
30.23333	9625
30.24167	9976
30.25000	10341
30.25833	10717
30.26667	11100
30.27500	11502
30.28333	11905
30.29167	12323
30.30000	12744
30.30833	13169
30.31667	13607
30.32500	14041
30.33333	14492
30.34167	14943
30.35000	15406
30.35833	15878
30.36667	16353
30.37500	16845
30.38333	17332
30.39167	17831
30.40000	18329
30.40833	18827
30.41667	19333
30.42500	19832
30.43333	20345
30.44167	20853
30.45000	21370
30.45833	21892
30.46667	22411
30.47500	22942
30.48333	23459
30.49167	23983
30.50000	24499
30.50833	25008
30.51667	25520
30.52500	26018
30.53333	26527
30.54167	27024
30.55000	27525
30.55833	28024
30.56667	28511
30.57500	29002
30.58333	29472
30.59167	29943
30.60000	30400
30.60833	30846
30.61667	31290
30.62500	31716
30.63333	32141
30.64167	32550
30.65000	32953
30.65833	33349
30.66667	33730
30.67500	34108
30.68333	34463
30.69167	34809
30.70000	35135
30.70833	35443
30.71667	35742
30.72500	36021
30.73333	36294
30.74167	36548
30.75000	36792
30.75833	37022
30.76667	37234
30.77500	37437
30.78333	37618
30.79167	37785
30.80000	37934
30.80833	38065
30.81667	38182
30.82500	38280
30.83333	38363
30.84167	38428
30.85000	38473
30.85833	38502
30.86667	38515
30.87500	38511
30.88333	38492
30.89167	38459
30.90000	38411
30.90833	38345
30.91667	38261
30.92500	38159
30.93333	38035
30.94167	37896
30.95000	37739
30.95833	37569
30.96667	37389
30.97500	37191
30.98333	36986
30.99167	36763
31.00000	36529
31.00833	36282
31.01667	36020
31.02500	35750
31.03333	35459
31.04167	35162
31.05000	34851
31.05833	34530
31.06667	34205
31.07500	33866
31.08333	33527
31.09167	33173
31.10000	32815
31.10833	32448
31.11667	32067
31.12500	31686
31.13333	31288
31.14167	30893
31.15000	30492
31.15833	30088
31.16667	29688
31.17500	29277
31.18333	28871
31.19167	28455
31.20000	28039
31.20833	27622
31.21667	27196
31.22500	26777
31.23333	26346
31.24167	25925
31.25000	25503
31.25833	25084
31.26667	24675
31.27500	24260
31.28333	23856
31.29167	23445
31.30000	23039
31.30833	22638
31.31667	22235
31.32500	21844
31.33333	21449
31.34167	21065
31.35000	20681
31.35833	20301
31.36667	19931
31.37500	19558
31.38333	19198
31.39167	18839
31.40000	18488
31.40833	18145
31.41667	17804
31.42500	17475
31.43333	17144
31.44167	16826
31.45000	16513
31.45833	16206
31.46667	15911
31.47500	15615
31.48333	15330
31.49167	15044
31.50000	14766
31.50833	14493
31.51667	14222
31.52500	13962
31.53333	13701
31.54167	13453
31.55000	13211
31.55833	12978
31.56667	12756
31.57500	12537
31.58333	12328
31.59167	12119
31.60000	11915
31.60833	11714
31.61667	11514
31.62500	11323
31.63333	11132
31.64167	10951
31.65000	10776
31.65833	10607
31.66667	10445
31.67500	10284
31.68333	10131
31.69167	9978
31.70000	9831
31.70833	9690
31.71667	9550
31.72500	9418
31.73333	9287
31.74167	9163
31.75000	9042
31.75833	8923
31.76667	8809
31.77500	8695
31.78333	8586
31.79167	8479
31.80000	8375
31.80833	8274
31.81667	8173
31.82500	8079
31.83333	7987
31.84167	7901
31.85000	7818
31.85833	7738
31.86667	7661
31.87500	7583
31.88333	7508
31.89167	7435
31.90000	7365
31.90833	7299
31.91667	7236
31.92500	7178
31.93333	7122
31.94167	7068
31.95000	7015
31.95833	6962
31.96667	6910
31.97500	6859
31.98333	6810
31.99167	6763
32.00000	6718
32.00833	6675
32.01667	6633
32.02500	6595
32.03333	6558
32.04167	6525
32.05000	6494
32.05833	6464
32.06667	6435
32.07500	6407
32.08333	6380
32.09167	6353
32.10000	6327
32.10833	6302
32.11667	6278
32.12500	6257
32.13333	6237
32.14167	6221
32.15000	6209
32.15833	6201
32.16667	6194
32.17500	6188
32.18333	6181
32.19167	6172
32.20000	6164
32.20833	6159
32.21667	6157
32.22500	6160
32.23333	6166
32.24167	6175
32.25000	6186
32.25833	6198
32.26667	6212
32.27500	6228
32.28333	6246
32.29167	6269
32.30000	6293
32.30833	6321
32.31667	6351
32.32500	6383
32.33333	6419
32.34167	6458
32.35000	6502
32.35833	6550
32.36667	6601
32.37500	6656
32.38333	6713
32.39167	6774
32.40000	6838
32.40833	6908
32.41667	6985
32.42500	7068
32.43333	7161
32.44167	7259
32.45000	7364
32.45833	7475
32.46667	7592
32.47500	7718
32.48333	7848
32.49167	7989
32.50000	8136
32.50833	8291
32.51667	8458
32.52500	8633
32.53333	8824
32.54167	9025
32.55000	9242
32.55833	9473
32.56667	9715
32.57500	9975
32.58333	10244
32.59167	10536
32.60000	10842
32.60833	11165
32.61667	11511
32.62500	11868
32.63333	12253
32.64167	12649
32.65000	13069
32.65833	13510
32.66667	13968
32.67500	14459
32.68333	14965
32.69167	15510
32.70000	16079
32.70833	16676
32.71667	17311
32.72500	17963
32.73333	18660
32.74167	19374
32.75000	20125
32.75833	20907
32.76667	21709
32.77500	22559
32.78333	23422
32.79167	24337
32.80000	25280
32.80833	26261
32.81667	27295
32.82500	28347
32.83333	29464
32.84167	30595
32.85000	31771
32.85833	32980
32.86667	34202
32.87500	35482
32.88333	36767
32.89167	38116
32.90000	39489
32.90833	40898
32.91667	42364
32.92500	43835
32.93333	45375
32.94167	46915
32.95000	48498
32.95833	50109
32.96667	51721
32.97500	53390
32.98333	55047
32.99167	56764
33.00000	58492
33.00833	60243
33.01667	62043
33.02500	63823
33.03333	65660
33.04167	67471
33.05000	69304
33.05833	71146
33.06667	72968
33.07500	74835
33.08333	76668
33.09167	78545
33.10000	80410
33.10833	82273
33.11667	84160
33.12500	86002
33.13333	87876
33.14167	89701
33.15000	91525
33.15833	93339
33.16667	95112
33.17500	96911
33.18333	98656
33.19167	100419
33.20000	102151
33.20833	103858
33.21667	105567
33.22500	107211
33.23333	108859
33.24167	110441
33.25000	111997
33.25833	113521
33.26667	114989
33.27500	116456
33.28333	117857
33.29167	119252
33.30000	120600
33.30833	121906
33.31667	123190
33.32500	124401
33.33333	125590
33.34167	126709
33.35000	127787
33.35833	128825
33.36667	129801
33.37500	130754
33.38333	131638
33.39167	132486
33.40000	133278
33.40833	134016
33.41667	134713
33.42500	135342
33.43333	135931
33.44167	136456
33.45000	136926
33.45833	137344
33.46667	137700
33.47500	138009
33.48333	138256
33.49167	138447
33.50000	138582
33.50833	138655
33.51667	138673
33.52500	138636
33.53333	138543
33.54167	138398
33.55000	138192
33.55833	137929
33.56667	137611
33.57500	137227
33.58333	136799
33.59167	136305
33.60000	135764
33.60833	135165
33.61667	134503
33.62500	133802
33.63333	133034
33.64167	132232
33.65000	131372
33.65833	130463
33.66667	129513
33.67500	128491
33.68333	127445
33.69167	126330
33.70000	125186
33.70833	124006
33.71667	122775
33.72500	121534
33.73333	120227
33.74167	118908
33.75000	117536
33.75833	116124
33.76667	114694
33.77500	113196
33.78333	111702
33.79167	110149
33.80000	108589
33.80833	107014
33.81667	105401
33.82500	103809
33.83333	102166
33.84167	100537
33.85000	98875
33.85833	97190
33.86667	95509
33.87500	93776
33.88333	92076
33.89167	90341
33.90000	88624
33.90833	86916
33.91667	85187
33.92500	83496
33.93333	81768
33.94167	80074
33.95000	78371
33.95833	76667
33.96667	74989
33.97500	73279
33.98333	71616
33.99167	69934
34.00000	68284
34.00833	66661
34.01667	65037
34.02500	63466
34.03333	61875
34.04167	60329
34.05000	58784
34.05833	57250
34.06667	55754
34.07500	54247
34.08333	52799
34.09167	51352
34.10000	49947
34.10833	48575
34.11667	47211
34.12500	45899
34.13333	44577
34.14167	43301
34.15000	42035
34.15833	40787
34.16667	39584
34.17500	38384
34.18333	37240
34.19167	36107
34.20000	35013
34.20833	33951
34.21667	32901
34.22500	31898
34.23333	30895
34.24167	29932
34.25000	28983
34.25833	28053
34.26667	27162
34.27500	26277
34.28333	25440
34.29167	24615
34.30000	23822
34.30833	23057
34.31667	22305
34.32500	21590
34.33333	20880
34.34167	20201
34.35000	19535
34.35833	18886
34.36667	18268
34.37500	17658
34.38333	17084
34.39167	16522
34.40000	15985
34.40833	15468
34.41667	14961
34.42500	14480
34.43333	14003
34.44167	13548
34.45000	13105
34.45833	12676
34.46667	12270
34.47500	11872
34.48333	11498
34.49167	11131
34.50000	10780
34.50833	10442
34.51667	10111
34.52500	9798
34.53333	9487
34.54167	9193
34.55000	8909
34.55833	8635
34.56667	8377
34.57500	8124
34.58333	7886
34.59167	7651
34.60000	7426
34.60833	7209
34.61667	6996
34.62500	6796
34.63333	6601
34.64167	6417
34.65000	6239
34.65833	6069
34.66667	5907
34.67500	5748
34.68333	5599
34.69167	5453
34.70000	5313
34.70833	5178
34.71667	5045
34.72500	4919
34.73333	4795
34.74167	4677
34.75000	4563
34.75833	4454
34.76667	4349
34.77500	4245
34.78333	4147
34.79167	4052
34.80000	3961
34.80833	3874
34.81667	3790
34.82500	3711
34.83333	3633
34.84167	3558
34.85000	3483
34.85833	3410
34.86667	3341
34.87500	3275
34.88333	3215
34.89167	3157
34.90000	3102
34.90833	3048
34.91667	2993
34.92500	2939
34.93333	2883
34.94167	2830
34.95000	2779
34.95833	2731
34.96667	2686
34.97500	2644
34.98333	2604
34.99167	2565
35.00000	2527
35.00833	2490
35.01667	2454
35.02500	2419
35.03333	2383
35.04167	2350
35.05000	2318
35.05833	2287
35.06667	2258
35.07500	2227
35.08333	2198
35.09167	2169
35.10000	2142
35.10833	2116
35.11667	2092
35.12500	2069
35.13333	2047
35.14167	2025
35.15000	2003
35.15833	1981
35.16667	1961
35.17500	1941
35.18333	1923
35.19167	1905
35.20000	1887
35.20833	1868
35.21667	1848
35.22500	1829
35.23333	1810
35.24167	1793
35.25000	1776
35.25833	1760
35.26667	1744
35.27500	1727
35.28333	1711
35.29167	1694
35.30000	1678
35.30833	1665
35.31667	1653
35.32500	1643
35.33333	1631
35.34167	1619
35.35000	1606
35.35833	1590
35.36667	1574
35.37500	1558
35.38333	1543
35.39167	1531
35.40000	1519
35.40833	1508
35.41667	1499
35.42500	1489
35.43333	1480
35.44167	1471
35.45000	1463
35.45833	1456
35.46667	1447
35.47500	1437
35.48333	1425
35.49167	1413
35.50000	1402
35.50833	1392
35.51667	1385
35.52500	1379
35.53333	1374
35.54167	1369
35.55000	1364
35.55833	1359
35.56667	1351
35.57500	1341
35.58333	1329
35.59167	1318
35.60000	1308
35.60833	1300
35.61667	1294
35.62500	1287
35.63333	1279
35.64167	1271
35.65000	1266
35.65833	1262
35.66667	1258
35.67500	1255
35.68333	1251
35.69167	1244
35.70000	1237
35.70833	1230
35.71667	1224
35.72500	1218
35.73333	1212
35.74167	1205
35.75000	1198
35.75833	1192
35.76667	1187
35.77500	1184
35.78333	1183
35.79167	1181
35.80000	1179
35.80833	1175
35.81667	1169
35.82500	1161
35.83333	1152
35.84167	1144
35.85000	1138
35.85833	1133
35.86667	1129
35.87500	1124
35.88333	1119
35.89167	1113
35.90000	1109
35.90833	1105
35.91667	1102
35.92500	1099
35.93333	1094
35.94167	1088
35.95000	1082
35.95833	1077
35.96667	1072
35.97500	1068
35.98333	1065
35.99167	1062
36.00000	1058
36.00833	1054
36.01667	1050
36.02500	1047
36.03333	1043
36.04167	1038
36.05000	1033
36.05833	1027
36.06667	1022
36.07500	1017
36.08333	1013
36.09167	1011
36.10000	1008
36.10833	1006
36.11667	1002
36.12500	999
36.13333	996
36.14167	995
36.15000	993
36.15833	991
36.16667	988
36.17500	984
36.18333	979
36.19167	975
36.20000	971
36.20833	968
36.21667	964
36.22500	961
36.23333	959
36.24167	957
36.25000	955
36.25833	954
36.26667	951
36.27500	946
36.28333	941
36.29167	936
36.30000	932
36.30833	928
36.31667	924
36.32500	921
36.33333	918
36.34167	915
36.35000	914
36.35833	913
36.36667	910
36.37500	906
36.38333	900
36.39167	895
36.40000	892
36.40833	889
36.41667	886
36.42500	882
36.43333	879
36.44167	875
36.45000	872
36.45833	868
36.46667	863
36.47500	857
36.48333	849
36.49167	843
36.50000	837
36.50833	833
36.51667	831
36.52500	831
36.53333	832
36.54167	833
36.55000	833
36.55833	831
36.56667	828
36.57500	825
36.58333	821
36.59167	817
36.60000	813
36.60833	809
36.61667	805
36.62500	801
36.63333	797
36.64167	793
36.65000	790
36.65833	787
36.66667	784
36.67500	783
36.68333	782
36.69167	781
36.70000	779
36.70833	777
36.71667	774
36.72500	771
36.73333	768
36.74167	765
36.75000	762
36.75833	759
36.76667	757
36.77500	754
36.78333	752
36.79167	749
36.80000	747
36.80833	745
36.81667	743
36.82500	741
36.83333	738
36.84167	735
36.85000	733
36.85833	732
36.86667	731
36.87500	731
36.88333	731
36.89167	729
36.90000	726
36.90833	722
36.91667	717
36.92500	713
36.93333	710
36.94167	707
36.95000	705
36.95833	702
36.96667	701
36.97500	700
36.98333	698
36.99167	696
37.00000	691
37.00833	685
37.01667	677
37.02500	671
37.03333	668
37.04167	669
37.05000	673
37.05833	678
37.06667	680
37.07500	680
37.08333	676
37.09167	671
37.10000	666
37.10833	663
37.11667	662
37.12500	662
37.13333	661
37.14167	659
37.15000	656
37.15833	651
37.16667	645
37.17500	641
37.18333	639
37.19167	637
37.20000	638
37.20833	638
37.21667	639
37.22500	639
37.23333	637
37.24167	634
37.25000	631
37.25833	626
37.26667	622
37.27500	620
37.28333	618
37.29167	618
37.30000	619
37.30833	619
37.31667	619
37.32500	619
37.33333	618
37.34167	618
37.35000	618
37.35833	619
37.36667	618
37.37500	615
37.38333	610
37.39167	605
37.40000	601
37.40833	600
37.41667	601
37.42500	604
37.43333	605
37.44167	604
37.45000	602
37.45833	600
37.46667	598
37.47500	596
37.48333	594
37.49167	592
37.50000	591
37.50833	588
37.51667	585
37.52500	583
37.53333	580
37.54167	579
37.55000	579
37.55833	580
37.56667	582
37.57500	584
37.58333	587
37.59167	589
37.60000	590
37.60833	590
37.61667	588
37.62500	585
37.63333	582
37.64167	579
37.65000	579
37.65833	579
37.66667	580
37.67500	581
37.68333	581
37.69167	580
37.70000	578
37.70833	576
37.71667	575
37.72500	573
37.73333	572
37.74167	571
37.75000	571
37.75833	570
37.76667	570
37.77500	569
37.78333	569
37.79167	570
37.80000	571
37.80833	572
37.81667	573
37.82500	573
37.83333	573
37.84167	574
37.85000	574
37.85833	575
37.86667	576
37.87500	577
37.88333	578
37.89167	579
37.90000	578
37.90833	576
37.91667	572
37.92500	569
37.93333	566
37.94167	565
37.95000	565
37.95833	565
37.96667	565
37.97500	566
37.98333	568
37.99167	569
38.00000	570
38.00833	570
38.01667	569
38.02500	567
38.03333	564
38.04167	561
38.05000	559
38.05833	558
38.06667	558
38.07500	559
38.08333	558
38.09167	555
38.10000	552
38.10833	550
38.11667	549
38.12500	549
38.13333	550
38.14167	552
38.15000	553
38.15833	553
38.16667	554
38.17500	555
38.18333	555
38.19167	554
38.20000	551
38.20833	548
38.21667	544
38.22500	542
38.23333	541
38.24167	542
38.25000	543
38.25833	542
38.26667	541
38.27500	540
38.28333	540
38.29167	540
38.30000	540
38.30833	539
38.31667	539
38.32500	538
38.33333	538
38.34167	536
38.35000	533
38.35833	529
38.36667	524
38.37500	520
38.38333	516
38.39167	515
38.40000	515
38.40833	516
38.41667	517
38.42500	517
38.43333	515
38.44167	513
38.45000	512
38.45833	514
38.46667	516
38.47500	517
38.48333	517
38.49167	513
38.50000	509
38.50833	506
38.51667	505
38.52500	506
38.53333	509
38.54167	513
38.55000	516
38.55833	516
38.56667	515
38.57500	511
38.58333	507
38.59167	503
38.60000	498
38.60833	494
38.61667	490
38.62500	487
38.63333	484
38.64167	482
38.65000	481
38.65833	481
38.66667	481
38.67500	482
38.68333	484
38.69167	486
38.70000	487
38.70833	489
38.71667	488
38.72500	487
38.73333	484
38.74167	482
38.75000	480
38.75833	480
38.76667	480
38.77500	479
38.78333	477
38.79167	474
38.80000	470
38.80833	468
38.81667	466
38.82500	465
38.83333	465
38.84167	467
38.85000	468
38.85833	469
38.86667	470
38.87500	470
38.88333	469
38.89167	468
38.90000	469
38.90833	470
38.91667	472
38.92500	474
38.93333	474
38.94167	473
38.95000	471
38.95833	468
38.96667	465
38.97500	463
38.98333	460
38.99167	457
39.00000	454
39.00833	452
39.01667	451
39.02500	451
39.03333	450
39.04167	448
39.05000	446
39.05833	445
39.06667	445
39.07500	446
39.08333	448
39.09167	449
39.10000	449
39.10833	447
39.11667	444
39.12500	442
39.13333	441
39.14167	441
39.15000	442
39.15833	443
39.16667	442
39.17500	440
39.18333	436
39.19167	433
39.20000	431
39.20833	431
39.21667	430
39.22500	431
39.23333	430
39.24167	429
39.25000	428
39.25833	427
39.26667	426
39.27500	426
39.28333	426
39.29167	426
39.30000	425
39.30833	425
39.31667	426
39.32500	428
39.33333	428
39.34167	428
39.35000	425
39.35833	422
39.36667	420
39.37500	418
39.38333	417
39.39167	416
39.40000	414
39.40833	413
39.41667	412
39.42500	411
39.43333	411
39.44167	410
39.45000	407
39.45833	404
39.46667	401
39.47500	399
39.48333	399
39.49167	399
39.50000	399
39.50833	399
39.51667	397
39.52500	395
39.53333	395
39.54167	395
39.55000	395
39.55833	394
39.56667	392
39.57500	391
39.58333	390
39.59167	389
39.60000	389
39.60833	389
39.61667	388
39.62500	386
39.63333	383
39.64167	381
39.65000	379
39.65833	378
39.66667	378
39.67500	377
39.68333	375
39.69167	373
39.70000	372
39.70833	371
39.71667	371
39.72500	370
39.73333	368
39.74167	365
39.75000	363
39.75833	363
39.76667	365
39.77500	367
39.78333	370
39.79167	371
39.80000	372
39.80833	371
39.81667	371
39.82500	370
39.83333	369
39.84167	367
39.85000	364
39.85833	361
39.86667	358
39.87500	353
39.88333	350
39.89167	346
39.90000	343
39.90833	342
39.91667	341
39.92500	343
39.93333	346
39.94167	349
39.95000	352
39.95833	353
39.96667	352
39.97500	351
39.98333	350
39.99167	349
40.00000	348
40.00833	344
40.01667	338
40.02500	333
40.03333	330
40.04167	330
40.05000	331
40.05833	334
40.06667	335
40.07500	334
40.08333	331
40.09167	329
40.10000	328
40.10833	328
40.11667	331
40.12500	332
40.13333	331
40.14167	327
40.15000	322
40.15833	317
40.16667	313
40.17500	311
40.18333	311
40.19167	311
40.20000	311
40.20833	310
40.21667	310
40.22500	310
40.23333	310
40.24167	310
40.25000	311
40.25833	311
40.26667	312
40.27500	313
40.28333	313
40.29167	313
40.30000	313
40.30833	312
40.31667	312
40.32500	313
40.33333	313
40.34167	314
40.35000	314
40.35833	313
40.36667	313
40.37500	314
40.38333	316
40.39167	319
40.40000	323
40.40833	325
40.41667	326
40.42500	326
40.43333	324
40.44167	323
40.45000	324
40.45833	328
40.46667	332
40.47500	335
40.48333	337
40.49167	337
40.50000	336
40.50833	337
40.51667	340
40.52500	344
40.53333	349
40.54167	354
40.55000	359
40.55833	363
40.56667	366
40.57500	369
40.58333	372
40.59167	377
40.60000	383
40.60833	390
40.61667	398
40.62500	405
40.63333	411
40.64167	417
40.65000	423
40.65833	430
40.66667	436
40.67500	442
40.68333	449
40.69167	457
40.70000	465
40.70833	475
40.71667	487
40.72500	497
40.73333	508
40.74167	518
40.75000	529
40.75833	540
40.76667	552
40.77500	565
40.78333	578
40.79167	591
40.80000	605
40.80833	622
40.81667	641
40.82500	661
40.83333	683
40.84167	703
40.85000	722
40.85833	741
40.86667	759
40.87500	777
40.88333	796
40.89167	814
40.90000	833
40.90833	852
40.91667	873
40.92500	895
40.93333	920
40.94167	945
40.95000	972
40.95833	999
40.96667	1026
40.97500	1052
40.98333	1077
40.99167	1103
41.00000	1129
41.00833	1154
41.01667	1181
41.02500	1208
41.03333	1237
41.04167	1267
41.05000	1298
41.05833	1330
41.06667	1362
41.07500	1396
41.08333	1429
41.09167	1464
41.10000	1500
41.10833	1534
41.11667	1567
41.12500	1599
41.13333	1630
41.14167	1662
41.15000	1694
41.15833	1729
41.16667	1763
41.17500	1798
41.18333	1834
41.19167	1870
41.20000	1905
41.20833	1940
41.21667	1974
41.22500	2008
41.23333	2041
41.24167	2074
41.25000	2107
41.25833	2140
41.26667	2174
41.27500	2209
41.28333	2245
41.29167	2282
41.30000	2320
41.30833	2355
41.31667	2388
41.32500	2419
41.33333	2450
41.34167	2479
41.35000	2509
41.35833	2538
41.36667	2564
41.37500	2590
41.38333	2615
41.39167	2641
41.40000	2667
41.40833	2693
41.41667	2719
41.42500	2743
41.43333	2765
41.44167	2785
41.45000	2805
41.45833	2826
41.46667	2847
41.47500	2868
41.48333	2889
41.49167	2908
41.50000	2925
41.50833	2940
41.51667	2954
41.52500	2966
41.53333	2979
41.54167	2990
41.55000	3001
41.55833	3012
41.56667	3022
41.57500	3031
41.58333	3039
41.59167	3045
41.60000	3047
41.60833	3048
41.61667	3048
41.62500	3048
41.63333	3047
41.64167	3046
41.65000	3044
41.65833	3041
41.66667	3037
41.67500	3032
41.68333	3024
41.69167	3015
41.70000	3003
41.70833	2991
41.71667	2979
41.72500	2967
41.73333	2955
41.74167	2942
41.75000	2927
41.75833	2910
41.76667	2892
41.77500	2873
41.78333	2854
41.79167	2836
41.80000	2817
41.80833	2797
41.81667	2776
41.82500	2753
41.83333	2730
41.84167	2707
41.85000	2684
41.85833	2661
41.86667	2636
41.87500	2611
41.88333	2584
41.89167	2555
41.90000	2525
41.90833	2493
41.91667	2459
41.92500	2426
41.93333	2393
41.94167	2361
41.95000	2332
41.95833	2305
41.96667	2278
41.97500	2249
41.98333	2220
41.99167	2187
42.00000	2153
42.00833	2117
42.01667	2079
42.02500	2042
42.03333	2005
42.04167	1969
42.05000	1933
42.05833	1897
42.06667	1862
42.07500	1827
42.08333	1793
42.09167	1759
42.10000	1726
42.10833	1692
42.11667	1658
42.12500	1624
42.13333	1589
42.14167	1556
42.15000	1523
42.15833	1490
42.16667	1457
42.17500	1424
42.18333	1391
42.19167	1360
42.20000	1330
42.20833	1300
42.21667	1272
42.22500	1245
42.23333	1217
42.24167	1189
42.25000	1162
42.25833	1134
42.26667	1106
42.27500	1077
42.28333	1049
42.29167	1022
42.30000	996
42.30833	972
42.31667	948
42.32500	926
42.33333	902
42.34167	878
42.35000	854
42.35833	832
42.36667	812
42.37500	791
42.38333	771
42.39167	751
42.40000	728
42.40833	706
42.41667	686
42.42500	669
42.43333	654
42.44167	638
42.45000	623
42.45833	609
42.46667	594
42.47500	578
42.48333	562
42.49167	547
42.50000	531
42.50833	517
42.51667	505
42.52500	494
42.53333	482
42.54167	468
42.55000	454
42.55833	441
42.56667	430
42.57500	422
42.58333	415
42.59167	408
42.60000	402
42.60833	395
42.61667	388
42.62500	382
42.63333	376
42.64167	371
42.65000	365
42.65833	358
42.66667	350
42.67500	342
42.68333	334
42.69167	327
42.70000	320
42.70833	313
42.71667	307
42.72500	301
42.73333	297
42.74167	293
42.75000	289
42.75833	285
42.76667	282
42.77500	279
42.78333	278
42.79167	278
42.80000	278
42.80833	277
42.81667	274
42.82500	270
42.83333	268
42.84167	266
42.85000	265
42.85833	264
42.86667	263
42.87500	260
42.88333	257
42.89167	254
42.90000	250
42.90833	247
42.91667	245
42.92500	243
42.93333	242
42.94167	241
42.95000	240
42.95833	239
42.96667	237
42.97500	237
42.98333	239
42.99167	241
43.00000	243
43.00833	243
43.01667	241
43.02500	238
43.03333	235
43.04167	233
43.05000	231
43.05833	229
43.06667	228
43.07500	227
43.08333	226
43.09167	225
43.10000	226
43.10833	229
43.11667	232
43.12500	235
43.13333	234
43.14167	232
43.15000	229
43.15833	226
43.16667	223
43.17500	223
43.18333	223
43.19167	224
43.20000	224
43.20833	224
43.21667	223
43.22500	220
43.23333	217
43.24167	214
43.25000	214
43.25833	214
43.26667	216
43.27500	217
43.28333	218
43.29167	219
43.30000	219
43.30833	218
43.31667	216
43.32500	214
43.33333	210
43.34167	206
43.35000	204
43.35833	205
43.36667	206
43.37500	209
43.38333	210
43.39167	210
43.40000	207
43.40833	205
43.41667	202
43.42500	201
43.43333	202
43.44167	204
43.45000	205
43.45833	204
43.46667	201
43.47500	198
43.48333	195
43.49167	196
43.50000	200
43.50833	205
43.51667	208
43.52500	209
43.53333	208
43.54167	205
43.55000	200
43.55833	196
43.56667	192
43.57500	188
43.58333	186
43.59167	186
43.60000	188
43.60833	190
43.61667	193
43.62500	195
43.63333	195
43.64167	195
43.65000	193
43.65833	191
43.66667	187
43.67500	183
43.68333	180
43.69167	178
43.70000	177
43.70833	176
43.71667	176
43.72500	175
43.73333	174
43.74167	173
43.75000	173
43.75833	174
43.76667	176
43.77500	178
43.78333	180
43.79167	181
43.80000	181
43.80833	180
43.81667	178
43.82500	177
43.83333	177
43.84167	177
43.85000	177
43.85833	177
43.86667	176
43.87500	174
43.88333	170
43.89167	166
43.90000	162
43.90833	159
43.91667	158
43.92500	158
43.93333	161
43.94167	164
43.95000	165
43.95833	165
43.96667	163
43.97500	160
43.98333	157
43.99167	156
44.00000	156
44.00833	155
44.01667	155
44.02500	155
44.03333	155
44.04167	155
44.05000	156
44.05833	157
44.06667	158
44.07500	157
44.08333	156
44.09167	153
44.10000	149
44.10833	145
44.11667	142
44.12500	140
44.13333	140
44.14167	142
44.15000	143
44.15833	144
44.16667	144
44.17500	143
44.18333	141
44.19167	140
44.20000	140
44.20833	142
44.21667	143
44.22500	143
44.23333	143
44.24167	142
44.25000	140
44.25833	139
44.26667	137
44.27500	137
44.28333	137
44.29167	138
44.30000	139
44.30833	139
44.31667	140
44.32500	140
44.33333	141
44.34167	143
44.35000	144
44.35833	143
44.36667	140
44.37500	136
44.38333	132
44.39167	131
44.40000	132
44.40833	134
44.41667	136
44.42500	137
44.43333	136
44.44167	133
44.45000	130
44.45833	127
44.46667	124
44.47500	122
44.48333	120
44.49167	119
44.50000	119
44.50833	119
44.51667	120
44.52500	121
44.53333	121
44.54167	120
44.55000	121
44.55833	122
44.56667	122
44.57500	120
44.58333	116
44.59167	113
44.60000	110
44.60833	108
44.61667	109
44.62500	111
44.63333	114
44.64167	117
44.65000	119
44.65833	122
44.66667	123
44.67500	124
44.68333	123
44.69167	122
44.70000	120
44.70833	119
44.71667	119
44.72500	120
44.73333	120
44.74167	118
44.75000	115
44.75833	112
44.76667	109
44.77500	109
44.78333	111
44.79167	113
44.80000	116
44.80833	118
44.81667	119
44.82500	119
44.83333	120
44.84167	122
44.85000	123
44.85833	124
44.86667	124
44.87500	123
44.88333	121
44.89167	118
44.90000	115
44.90833	114
44.91667	115
44.92500	117
44.93333	120
44.94167	124
44.95000	126
44.95833	126
44.96667	124
44.97500	122
44.98333	120
44.99167	121
45.00000	122
45.00833	124
45.01667	125
45.02500	124
45.03333	122
45.04167	119
45.05000	116
45.05833	114
45.06667	112
45.07500	111
45.08333	111
45.09167	112
45.10000	112
45.10833	113
45.11667	114
45.12500	115
45.13333	117
45.14167	118
45.15000	119
45.15833	118
45.16667	118
45.17500	118
45.18333	117
45.19167	117
45.20000	118
45.20833	120
45.21667	121
45.22500	122
45.23333	123
45.24167	124
45.25000	125
45.25833	124
45.26667	123
45.27500	122
45.28333	121
45.29167	121
45.30000	121
45.30833	121
45.31667	122
45.32500	124
45.33333	127
45.34167	129
45.35000	131
45.35833	131
45.36667	130
45.37500	126
45.38333	121
45.39167	117
45.40000	115
45.40833	116
45.41667	118
45.42500	122
45.43333	125
45.44167	128
45.45000	129
45.45833	129
45.46667	128
45.47500	127
45.48333	125
45.49167	124
45.50000	123
45.50833	121
45.51667	120
45.52500	119
45.53333	117
45.54167	114
45.55000	112
45.55833	111
45.56667	110
45.57500	109
45.58333	109
45.59167	109
45.60000	108
45.60833	107
45.61667	108
45.62500	109
45.63333	108
45.64167	107
45.65000	106
45.65833	106
45.66667	107
45.67500	109
45.68333	111
45.69167	113
45.70000	114
45.70833	115
45.71667	116
45.72500	116
45.73333	115
45.74167	112
45.75000	110
45.75833	108
45.76667	105
45.77500	103
45.78333	101
45.79167	101
45.80000	103
45.80833	106
45.81667	111
45.82500	115
45.83333	118
45.84167	118
45.85000	117
45.85833	114
45.86667	111
45.87500	109
45.88333	108
45.89167	108
45.90000	109
45.90833	110
45.91667	110
45.92500	108
45.93333	106
45.94167	104
45.95000	102
45.95833	102
45.96667	100
45.97500	99
45.98333	97
45.99167	96
46.00000	94
46.00833	92
46.01667	89
46.02500	87
46.03333	87
46.04167	88
46.05000	91
46.05833	95
46.06667	98
46.07500	100
46.08333	102
46.09167	102
46.10000	103
46.10833	102
46.11667	102
46.12500	101
46.13333	101
46.14167	99
46.15000	98
46.15833	96
46.16667	94
46.17500	92
46.18333	90
46.19167	88
46.20000	86
46.20833	84
46.21667	82
46.22500	81
46.23333	80
46.24167	80
46.25000	80
46.25833	80
46.26667	79
46.27500	80
46.28333	83
46.29167	85
46.30000	87
46.30833	87
46.31667	84
46.32500	80
46.33333	77
46.34167	76
46.35000	77
46.35833	80
46.36667	84
46.37500	87
46.38333	90
46.39167	91
46.40000	92
46.40833	91
46.41667	91
46.42500	89
46.43333	88
46.44167	86
46.45000	85
46.45833	83
46.46667	81
46.47500	80
46.48333	79
46.49167	79
46.50000	80
46.50833	80
46.51667	80
46.52500	79
46.53333	77
46.54167	76
46.55000	75
46.55833	75
46.56667	76
46.57500	77
46.58333	79
46.59167	80
46.60000	80
46.60833	80
46.61667	78
46.62500	76
46.63333	74
46.64167	73
46.65000	73
46.65833	74
46.66667	75
46.67500	74
46.68333	72
46.69167	71
46.70000	69
46.70833	67
46.71667	66
46.72500	66
46.73333	66
46.74167	67
46.75000	67
46.75833	66
46.76667	68
46.77500	71
46.78333	75
46.79167	80
46.80000	84
46.80833	85
46.81667	83
46.82500	81
46.83333	78
46.84167	75
46.85000	73
46.85833	70
46.86667	67
46.87500	64
46.88333	61
46.89167	60
46.90000	60
46.90833	63
46.91667	66
46.92500	69
46.93333	71
46.94167	72
46.95000	71
46.95833	69
46.96667	65
46.97500	61
46.98333	58
46.99167	57
47.00000	56
47.00833	57
47.01667	58
47.02500	59
47.03333	59
47.04167	59
47.05000	58
47.05833	57
47.06667	56
47.07500	57
47.08333	59
47.09167	60
47.10000	60
47.10833	60
47.11667	59
47.12500	58
47.13333	58
47.14167	59
47.15000	59
47.15833	58
47.16667	58
47.17500	57
47.18333	58
47.19167	57
47.20000	56
47.20833	54
47.21667	52
47.22500	50
47.23333	50
47.24167	50
47.25000	50
47.25833	50
47.26667	49
47.27500	49
47.28333	48
47.29167	48
47.30000	49
47.30833	50
47.31667	49
47.32500	48
47.33333	45
47.34167	41
47.35000	39
47.35833	38
47.36667	39
47.37500	42
47.38333	43
47.39167	42
47.40000	40
47.40833	38
47.41667	37
47.42500	36
47.43333	36
47.44167	37
47.45000	38
47.45833	38
47.46667	38
47.47500	40
47.48333	41
47.49167	41
47.50000	41
47.50833	40
47.51667	39
47.52500	39
47.53333	40
47.54167	41
47.55000	41
47.55833	40
47.56667	40
47.57500	40
47.58333	41
47.59167	41
47.60000	40
47.60833	40
47.61667	39
47.62500	39
47.63333	39
47.64167	39
47.65000	39
47.65833	39
47.66667	38
47.67500	36
47.68333	34
47.69167	32
47.70000	32
47.70833	33
47.71667	35
47.72500	38
47.73333	40
47.74167	42
47.75000	43
47.75833	42
47.76667	40
47.77500	37
47.78333	35
47.79167	35
47.80000	35
47.80833	35
47.81667	35
47.82500	35
47.83333	36
47.84167	38
47.85000	42
47.85833	45
47.86667	48
47.87500	50
47.88333	51
47.89167	51
47.90000	50
47.90833	49
47.91667	47
47.92500	45
47.93333	43
47.94167	41
47.95000	39
47.95833	37
47.96667	36
47.97500	34
47.98333	33
47.99167	31
48.00000	30
48.00833	29
48.01667	31
48.02500	33
48.03333	35
48.04167	37
48.05000	38
48.05833	38
48.06667	38
48.07500	38
48.08333	40
48.09167	40
48.10000	39
48.10833	38
48.11667	38
48.12500	38
48.13333	38
48.14167	38
48.15000	38
48.15833	36
48.16667	34
48.17500	33
48.18333	34
48.19167	36
48.20000	39
48.20833	40
48.21667	40
48.22500	40
48.23333	40
48.24167	39
48.25000	38
48.25833	38
48.26667	37
48.27500	37
48.28333	36
48.29167	35
48.30000	35
48.30833	34
48.31667	33
48.32500	32
48.33333	31
48.34167	31
48.35000	32
48.35833	34
48.36667	36
48.37500	38
48.38333	39
48.39167	41
48.40000	42
48.40833	43
48.41667	45
48.42500	45
48.43333	44
48.44167	42
48.45000	38
48.45833	34
48.46667	31
48.47500	30
48.48333	31
48.49167	33
48.50000	35
48.50833	36
48.51667	35
48.52500	35
48.53333	34
48.54167	35
48.55000	35
48.55833	36
48.56667	36
48.57500	37
48.58333	39
48.59167	42
48.60000	44
48.60833	46
48.61667	46
48.62500	45
48.63333	43
48.64167	39
48.65000	35
48.65833	32
48.66667	30
48.67500	31
48.68333	33
48.69167	37
48.70000	41
48.70833	45
48.71667	48
48.72500	48
48.73333	47
48.74167	45
48.75000	44
48.75833	42
48.76667	41
48.77500	39
48.78333	38
48.79167	36
48.80000	35
48.80833	35
48.81667	36
48.82500	36
48.83333	35
48.84167	32
48.85000	29
48.85833	25
48.86667	23
48.87500	22
48.88333	22
48.89167	24
48.90000	26
48.90833	28
48.91667	29
48.92500	30
48.93333	32
48.94167	34
48.95000	36
48.95833	36
48.96667	34
48.97500	31
48.98333	29
48.99167	29
49.00000	30
49.00833	32
49.01667	33
49.02500	34
49.03333	32
49.04167	30
49.05000	29
49.05833	28
49.06667	29
49.07500	30
49.08333	32
49.09167	33
49.10000	35
49.10833	36
49.11667	37
49.12500	37
49.13333	37
49.14167	35
49.15000	33
49.15833	31
49.16667	28
49.17500	25
49.18333	22
49.19167	20
49.20000	19
49.20833	20
49.21667	21
49.22500	24
49.23333	28
49.24167	32
49.25000	34
49.25833	35
49.26667	35
49.27500	34
49.28333	33
49.29167	33
49.30000	33
49.30833	33
49.31667	31
49.32500	27
49.33333	24
49.34167	21
49.35000	18
49.35833	17
49.36667	16
49.37500	16
49.38333	17
49.39167	17
49.40000	17
49.40833	18
49.41667	20
49.42500	23
49.43333	26
49.44167	27
49.45000	28
49.45833	27
49.46667	24
49.47500	21
49.48333	18
49.49167	16
49.50000	16
49.50833	16
49.51667	18
49.52500	20
49.53333	21
49.54167	23
49.55000	24
49.55833	24
49.56667	25
49.57500	24
49.58333	23
49.59167	21
49.60000	18
49.60833	16
49.61667	13
49.62500	11
49.63333	11
49.64167	12
49.65000	15
49.65833	18
49.66667	22
49.67500	25
49.68333	28
49.69167	29
49.70000	29
49.70833	26
49.71667	22
49.72500	17
49.73333	12
49.74167	9
49.75000	8
49.75833	9
49.76667	9
49.77500	8
49.78333	7
49.79167	6
49.80000	6
49.80833	8
49.81667	11
49.82500	14
49.83333	15
49.84167	15
49.85000	14
49.85833	13
49.86667	11
49.87500	10
49.88333	8
49.89167	8
49.90000	8
49.90833	9
49.91667	10
49.92500	11
49.93333	13
49.94167	15
49.95000	18
49.95833	21
49.96667	23
49.97500	23
49.98333	21
49.99167	20
50.00000	19
50.00833	18
50.01667	17
50.02500	16
50.03333	14
50.04167	12
50.05000	11
50.05833	9
50.06667	10
50.07500	12
50.08333	16
50.09167	19
50.10000	22
50.10833	24
50.11667	24
50.12500	23
50.13333	22
50.14167	20
50.15000	17
50.15833	15
50.16667	13
50.17500	12
50.18333	11
50.19167	9
50.20000	7
50.20833	6
50.21667	7
50.22500	9
50.23333	10
50.24167	11
50.25000	12
50.25833	12
50.26667	12
50.27500	12
50.28333	13
50.29167	14
50.30000	16
50.30833	19
50.31667	21
50.32500	25
50.33333	28
50.34167	32
50.35000	36
50.35833	37
50.36667	37
50.37500	35
50.38333	31
50.39167	28
50.40000	26
50.40833	26
50.41667	27
50.42500	29
50.43333	31
50.44167	33
50.45000	34
50.45833	34
50.46667	34
50.47500	36
50.48333	38
50.49167	39
50.50000	39
50.50833	37
50.51667	36
50.52500	36
50.53333	39
50.54167	44
50.55000	49
50.55833	53
50.56667	56
50.57500	57
50.58333	57
50.59167	56
50.60000	57
50.60833	57
50.61667	56
50.62500	54
50.63333	53
50.64167	51
50.65000	51
50.65833	53
50.66667	57
50.67500	61
50.68333	65
50.69167	69
50.70000	72
50.70833	75
50.71667	76
50.72500	76
50.73333	75
50.74167	73
50.75000	71
50.75833	69
50.76667	67
50.77500	65
50.78333	63
50.79167	61
50.80000	61
50.80833	61
50.81667	63
50.82500	64
50.83333	65
50.84167	65
50.85000	67
50.85833	71
50.86667	75
50.87500	79
50.88333	82
50.89167	83
50.90000	83
50.90833	83
50.91667	82
50.92500	83
50.93333	83
50.94167	82
50.95000	81
50.95833	80
50.96667	80
50.97500	81
50.98333	81
50.99167	83
51.00000	85
51.00833	87
51.01667	91
51.02500	94
51.03333	97
51.04167	99
51.05000	100
51.05833	99
51.06667	99
51.07500	98
51.08333	98
51.09167	99
51.10000	101
51.10833	102
51.11667	102
51.12500	101
51.13333	99
51.14167	98
51.15000	97
51.15833	98
51.16667	99
51.17500	101
51.18333	103
51.19167	105
51.20000	108
51.20833	112
51.21667	117
51.22500	122
51.23333	126
51.24167	129
51.25000	130
51.25833	128
51.26667	125
51.27500	123
51.28333	123
51.29167	125
51.30000	130
51.30833	136
51.31667	140
51.32500	144
51.33333	147
51.34167	149
51.35000	153
51.35833	159
51.36667	165
51.37500	171
51.38333	177
51.39167	183
51.40000	188
51.40833	192
51.41667	196
51.42500	201
51.43333	207
51.44167	214
51.45000	223
51.45833	232
51.46667	242
51.47500	254
51.48333	265
51.49167	275
51.50000	283
51.50833	291
51.51667	299
51.52500	307
51.53333	317
51.54167	327
51.55000	338
51.55833	350
51.56667	364
51.57500	380
51.58333	398
51.59167	416
51.60000	434
51.60833	453
51.61667	472
51.62500	492
51.63333	514
51.64167	536
51.65000	558
51.65833	581
51.66667	602
51.67500	624
51.68333	645
51.69167	669
51.70000	695
51.70833	722
51.71667	751
51.72500	781
51.73333	811
51.74167	842
51.75000	873
51.75833	905
51.76667	936
51.77500	966
51.78333	997
51.79167	1030
51.80000	1065
51.80833	1103
51.81667	1144
51.82500	1186
51.83333	1229
51.84167	1272
51.85000	1314
51.85833	1358
51.86667	1402
51.87500	1449
51.88333	1496
51.89167	1545
51.90000	1594
51.90833	1644
51.91667	1696
51.92500	1748
51.93333	1802
51.94167	1856
51.95000	1912
51.95833	1969
51.96667	2027
51.97500	2089
51.98333	2150
51.99167	2212
52.00000	2274
52.00833	2337
52.01667	2401
52.02500	2464
52.03333	2531
52.04167	2598
52.05000	2666
52.05833	2735
52.06667	2803
52.07500	2874
52.08333	2945
52.09167	3018
52.10000	3093
52.10833	3168
52.11667	3244
52.12500	3319
52.13333	3396
52.14167	3472
52.15000	3549
52.15833	3629
52.16667	3708
52.17500	3790
52.18333	3871
52.19167	3954
52.20000	4037
52.20833	4118
52.21667	4201
52.22500	4283
52.23333	4368
52.24167	4452
52.25000	4537
52.25833	4623
52.26667	4709
52.27500	4797
52.28333	4884
52.29167	4974
52.30000	5064
52.30833	5152
52.31667	5240
52.32500	5324
52.33333	5410
52.34167	5495
52.35000	5582
52.35833	5672
52.36667	5760
52.37500	5849
52.38333	5937
52.39167	6025
52.40000	6112
52.40833	6197
52.41667	6284
52.42500	6369
52.43333	6455
52.44167	6538
52.45000	6621
52.45833	6705
52.46667	6787
52.47500	6871
52.48333	6952
52.49167	7033
52.50000	7113
52.50833	7193
52.51667	7275
52.52500	7356
52.53333	7438
52.54167	7519
52.55000	7599
52.55833	7678
52.56667	7755
52.57500	7833
52.58333	7908
52.59167	7981
52.60000	8053
52.60833	8121
52.61667	8187
52.62500	8250
52.63333	8313
52.64167	8376
52.65000	8437
52.65833	8499
52.66667	8559
52.67500	8619
52.68333	8677
52.69167	8736
52.70000	8793
52.70833	8848
52.71667	8902
52.72500	8951
52.73333	8999
52.74167	9045
52.75000	9089
52.75833	9133
52.76667	9176
52.77500	9221
52.78333	9263
52.79167	9304
52.80000	9343
52.80833	9377
52.81667	9409
52.82500	9439
52.83333	9468
52.84167	9495
52.85000	9521
52.85833	9546
52.86667	9570
52.87500	9592
52.88333	9612
52.89167	9631
52.90000	9648
52.90833	9663
52.91667	9676
52.92500	9687
52.93333	9696
52.94167	9702
52.95000	9705
52.95833	9704
52.96667	9701
52.97500	9696
52.98333	9691
52.99167	9686
53.00000	9680
53.00833	9673
53.01667	9665
53.02500	9655
53.03333	9644
53.04167	9632
53.05000	9618
53.05833	9602
53.06667	9585
53.07500	9565
53.08333	9543
53.09167	9520
53.10000	9495
53.10833	9467
53.11667	9437
53.12500	9407
53.13333	9375
53.14167	9342
53.15000	9308
53.15833	9272
53.16667	9235
53.17500	9194
53.18333	9153
53.19167	9110
53.20000	9068
53.20833	9025
53.21667	8980
53.22500	8935
53.23333	8888
53.24167	8841
53.25000	8794
53.25833	8748
53.26667	8701
53.27500	8651
53.28333	8600
53.29167	8544
53.30000	8486
53.30833	8428
53.31667	8369
53.32500	8310
53.33333	8250
53.34167	8191
53.35000	8131
53.35833	8071
53.36667	8011
53.37500	7949
53.38333	7886
53.39167	7821
53.40000	7756
53.40833	7693
53.41667	7628
53.42500	7566
53.43333	7501
53.44167	7437
53.45000	7373
53.45833	7307
53.46667	7242
53.47500	7174
53.48333	7107
53.49167	7041
53.50000	6976
53.50833	6912
53.51667	6845
53.52500	6780
53.53333	6713
53.54167	6645
53.55000	6578
53.55833	6510
53.56667	6442
53.57500	6373
53.58333	6305
53.59167	6238
53.60000	6173
53.60833	6110
53.61667	6045
53.62500	5980
53.63333	5912
53.64167	5844
53.65000	5776
53.65833	5709
53.66667	5645
53.67500	5583
53.68333	5523
53.69167	5461
53.70000	5399
53.70833	5336
53.71667	5272
53.72500	5209
53.73333	5145
53.74167	5082
53.75000	5019
53.75833	4957
53.76667	4896
53.77500	4835
53.78333	4775
53.79167	4716
53.80000	4656
53.80833	4599
53.81667	4541
53.82500	4485
53.83333	4428
53.84167	4372
53.85000	4319
53.85833	4265
53.86667	4213
53.87500	4160
53.88333	4108
53.89167	4056
53.90000	4003
53.90833	3952
53.91667	3901
53.92500	3851
53.93333	3801
53.94167	3752
53.95000	3705
53.95833	3659
53.96667	3614
53.97500	3568
53.98333	3523
53.99167	3476
54.00000	3429
54.00833	3383
54.01667	3338
54.02500	3294
54.03333	3251
54.04167	3208
54.05000	3165
54.05833	3123
54.06667	3082
54.07500	3041
54.08333	3002
54.09167	2963
54.10000	2925
54.10833	2886
54.11667	2847
54.12500	2808
54.13333	2771
54.14167	2737
54.15000	2704
54.15833	2673
54.16667	2641
54.17500	2609
54.18333	2576
54.19167	2542
54.20000	2507
54.20833	2473
54.21667	2440
54.22500	2408
54.23333	2378
54.24167	2349
54.25000	2321
54.25833	2293
54.26667	2266
54.27500	2236
54.28333	2205
54.29167	2173
54.30000	2139
54.30833	2108
54.31667	2079
54.32500	2053
54.33333	2030
54.34167	2008
54.35000	1986
54.35833	1962
54.36667	1938
54.37500	1914
54.38333	1890
54.39167	1867
54.40000	1843
54.40833	1821
54.41667	1800
54.42500	1780
54.43333	1762
54.44167	1744
54.45000	1723
54.45833	1701
54.46667	1678
54.47500	1655
54.48333	1632
54.49167	1612
54.50000	1594
54.50833	1577
54.51667	1559
54.52500	1541
54.53333	1522
54.54167	1504
54.55000	1486
54.55833	1468
54.56667	1451
54.57500	1433
54.58333	1416
54.59167	1400
54.60000	1384
54.60833	1369
54.61667	1353
54.62500	1337
54.63333	1320
54.64167	1304
54.65000	1289
54.65833	1275
54.66667	1262
54.67500	1248
54.68333	1233
54.69167	1217
54.70000	1201
54.70833	1188
54.71667	1177
54.72500	1168
54.73333	1160
54.74167	1151
54.75000	1141
54.75833	1128
54.76667	1115
54.77500	1102
54.78333	1089
54.79167	1077
54.80000	1065
54.80833	1054
54.81667	1044
54.82500	1034
54.83333	1025
54.84167	1016
54.85000	1007
54.85833	996
54.86667	985
54.87500	974
54.88333	963
54.89167	954
54.90000	945
54.90833	938
54.91667	931
54.92500	924
54.93333	918
54.94167	910
54.95000	904
54.95833	897
54.96667	889
54.97500	880
54.98333	870
54.99167	859
55.00000	850
55.00833	842
55.01667	835
55.02500	827
55.03333	818
55.04167	807
55.05000	797
55.05833	786
55.06667	776
55.07500	768
55.08333	761
55.09167	755
55.10000	748
55.10833	741
55.11667	735
55.12500	728
55.13333	721
55.14167	713
55.15000	707
55.15833	701
55.16667	697
55.17500	694
55.18333	691
55.19167	687
55.20000	681
55.20833	674
55.21667	666
55.22500	658
55.23333	650
55.24167	643
55.25000	637
55.25833	633
55.26667	630
55.27500	626
55.28333	622
55.29167	617
55.30000	611
55.30833	606
55.31667	600
55.32500	596
55.33333	592
55.34167	589
55.35000	587
55.35833	584
55.36667	581
55.37500	576
55.38333	571
55.39167	565
55.40000	559
55.40833	554
55.41667	549
55.42500	545
55.43333	540
55.44167	535
55.45000	531
55.45833	526
55.46667	521
55.47500	516
55.48333	512
55.49167	507
55.50000	503
55.50833	499
55.51667	495
55.52500	491
55.53333	486
55.54167	481
55.55000	477
55.55833	472
55.56667	469
55.57500	466
55.58333	464
55.59167	462
55.60000	458
55.60833	455
55.61667	453
55.62500	450
55.63333	447
55.64167	445
55.65000	443
55.65833	441
55.66667	438
55.67500	434
55.68333	430
55.69167	425
55.70000	420
55.70833	415
55.71667	410
55.72500	405
55.73333	400
55.74167	396
55.75000	393
55.75833	390
55.76667	387
55.77500	384
55.78333	382
55.79167	380
55.80000	380
55.80833	380
55.81667	379
55.82500	376
55.83333	372
55.84167	368
55.85000	365
55.85833	362
55.86667	360
55.87500	357
55.88333	355
55.89167	351
55.90000	347
55.90833	343
55.91667	339
55.92500	336
55.93333	334
55.94167	332
55.95000	331
55.95833	329
55.96667	326
55.97500	324
55.98333	322
55.99167	321
56.00000	320
56.00833	318
56.01667	317
56.02500	317
56.03333	316
56.04167	316
56.05000	317
56.05833	316
56.06667	314
56.07500	311
56.08333	307
56.09167	303
56.10000	297
56.10833	292
56.11667	287
56.12500	283
56.13333	281
56.14167	280
56.15000	280
56.15833	281
56.16667	282
56.17500	284
56.18333	285
56.19167	285
56.20000	283
56.20833	279
56.21667	275
56.22500	272
56.23333	270
56.24167	268
56.25000	267
56.25833	265
56.26667	262
56.27500	259
56.28333	254
56.29167	251
56.30000	247
56.30833	244
56.31667	241
56.32500	239
56.33333	236
56.34167	234
56.35000	233
56.35833	233
56.36667	234
56.37500	235
56.38333	235
56.39167	233
56.40000	230
56.40833	226
56.41667	223
56.42500	220
56.43333	220
56.44167	221
56.45000	221
56.45833	219
56.46667	216
56.47500	214
56.48333	213
56.49167	212
56.50000	211
56.50833	210
56.51667	208
56.52500	205
56.53333	202
56.54167	200
56.55000	199
56.55833	199
56.56667	201
56.57500	204
56.58333	206
56.59167	206
56.60000	204
56.60833	201
56.61667	197
56.62500	193
56.63333	189
56.64167	186
56.65000	183
56.65833	181
56.66667	180
56.67500	179
56.68333	179
56.69167	177
56.70000	175
56.70833	174
56.71667	173
56.72500	174
56.73333	175
56.74167	176
56.75000	177
56.75833	176
56.76667	174
56.77500	171
56.78333	168
56.79167	165
56.80000	163
56.80833	164
56.81667	165
56.82500	167
56.83333	166
56.84167	164
56.85000	161
56.85833	158
56.86667	155
56.87500	153
56.88333	151
56.89167	150
56.90000	149
56.90833	148
56.91667	149
56.92500	150
56.93333	150
56.94167	151
56.95000	152
56.95833	152
56.96667	153
56.97500	153
56.98333	152
56.99167	150
57.00000	148
57.00833	145
57.01667	142
57.02500	138
57.03333	136
57.04167	136
57.05000	136
57.05833	136
57.06667	136
57.07500	135
57.08333	134
57.09167	134
57.10000	135
57.10833	135
57.11667	133
57.12500	131
57.13333	128
57.14167	126
57.15000	127
57.15833	129
57.16667	131
57.17500	133
57.18333	133
57.19167	130
57.20000	127
57.20833	122
57.21667	118
57.22500	114
57.23333	112
57.24167	111
57.25000	110
57.25833	109
57.26667	108
57.27500	107
57.28333	106
57.29167	107
57.30000	110
57.30833	113
57.31667	116
57.32500	119
57.33333	121
57.34167	122
57.35000	121
57.35833	118
57.36667	115
57.37500	111
57.38333	108
57.39167	105
57.40000	103
57.40833	101
57.41667	99
57.42500	98
57.43333	98
57.44167	99
57.45000	100
57.45833	101
57.46667	101
57.47500	99
57.48333	97
57.49167	94
57.50000	92
57.50833	91
57.51667	90
57.52500	90
57.53333	89
57.54167	88
57.55000	88
57.55833	89
57.56667	91
57.57500	91
57.58333	90
57.59167	88
57.60000	86
57.60833	85
57.61667	86
57.62500	87
57.63333	88
57.64167	88
57.65000	87
57.65833	86
57.66667	86
57.67500	86
57.68333	86
57.69167	84
57.70000	82
57.70833	78
57.71667	73
57.72500	70
57.73333	68
57.74167	68
57.75000	71
57.75833	75
57.76667	80
57.77500	84
57.78333	88
57.79167	89
57.80000	88
57.80833	83
57.81667	77
57.82500	71
57.83333	68
57.84167	67
57.85000	67
57.85833	67
57.86667	68
57.87500	68
57.88333	69
57.89167	70
57.90000	71
57.90833	70
57.91667	68
57.92500	64
57.93333	61
57.94167	57
57.95000	54
57.95833	51
57.96667	51
57.97500	51
57.98333	53
57.99167	55
58.00000	57
58.00833	59
58.01667	59
58.02500	57
58.03333	56
58.04167	56
58.05000	57
58.05833	56
58.06667	54
58.07500	52
58.08333	50
58.09167	49
58.10000	49
58.10833	51
58.11667	51
58.12500	51
58.13333	50
58.14167	47
58.15000	45
58.15833	44
58.16667	45
58.17500	47
58.18333	49
58.19167	50
58.20000	49
58.20833	46
58.21667	44
58.22500	43
58.23333	44
58.24167	46
58.25000	48
58.25833	47
58.26667	46
58.27500	43
58.28333	41
58.29167	39
58.30000	37
58.30833	36
58.31667	35
58.32500	35
58.33333	34
58.34167	34
58.35000	32
58.35833	30
58.36667	28
58.37500	26
58.38333	25
58.39167	24
58.40000	25
58.40833	27
58.41667	30
58.42500	34
58.43333	38
58.44167	43
58.45000	47
58.45833	48
58.46667	47
58.47500	44
58.48333	41
58.49167	39
58.50000	37
58.50833	36
58.51667	33
58.52500	30
58.53333	27
58.54167	25
58.55000	26
58.55833	28
58.56667	30
58.57500	30
58.58333	28
58.59167	27
58.60000	24
58.60833	23
58.61667	24
58.62500	26
58.63333	26
58.64167	26
58.65000	25
58.65833	24
58.66667	22
58.67500	21
58.68333	19
58.69167	18
58.70000	18
58.70833	20
58.71667	23
58.72500	28
58.73333	32
58.74167	35
58.75000	35
58.75833	31
58.76667	27
58.77500	23
58.78333	19
58.79167	15
58.80000	14
58.80833	13
58.81667	13
58.82500	14
58.83333	16
58.84167	18
58.85000	16
58.85833	13
58.86667	9
58.87500	8
58.88333	7
58.89167	8
58.90000	9
58.90833	9
58.91667	8
58.92500	7
58.93333	6
58.94167	8
58.95000	12
58.95833	15
58.96667	18
58.97500	18
58.98333	16
58.99167	13
59.00000	9
59.00833	6
59.01667	3
59.02500	1
59.03333	0
59.04167	1
59.05000	2
59.05833	5
59.06667	6
59.07500	7
59.08333	6
59.09167	6
59.10000	5
59.10833	5
59.11667	5
59.12500	5
59.13333	5
59.14167	4
59.15000	4
59.15833	4
59.16667	4
59.17500	3
59.18333	2
59.19167	0
59.20000	-2
59.20833	-2
59.21667	-0
59.22500	2
59.23333	4
59.24167	6
59.25000	6
59.25833	4
59.26667	2
59.27500	-2
59.28333	-6
59.29167	-9
59.30000	-11
59.30833	-12
59.31667	-12
59.32500	-11
59.33333	-10
59.34167	-10
59.35000	-11
59.35833	-13
59.36667	-17
59.37500	-21
59.38333	-24
59.39167	-25
59.40000	-23
59.40833	-19
59.41667	-13
59.42500	-9
59.43333	-6
59.44167	-5
59.45000	-5
59.45833	-5
59.46667	-5
59.47500	-4
59.48333	-3
59.49167	-5
59.50000	-9
59.50833	-12
59.51667	-14
59.52500	-14
59.53333	-13
59.54167	-12
59.55000	-13
59.55833	-14
59.56667	-16
59.57500	-18
59.58333	-18
59.59167	-18
59.60000	-16
59.60833	-14
59.61667	-11
59.62500	-9
59.63333	-7
59.64167	-6
59.65000	-6
59.65833	-8
59.66667	-11
59.67500	-14
59.68333	-17
59.69167	-19
59.70000	-21
59.70833	-22
59.71667	-22
59.72500	-20
59.73333	-17
59.74167	-15
59.75000	-13
59.75833	-12
59.76667	-13
59.77500	-15
59.78333	-17
59.79167	-19
59.80000	-21
59.80833	-22
59.81667	-23
59.82500	-22
59.83333	-22
59.84167	-23
59.85000	-25
59.85833	-26
59.86667	-27
59.87500	-27
59.88333	-26
59.89167	-25
59.90000	-24
59.90833	-23
59.91667	-21
59.92500	-19
59.93333	-17
59.94167	-15
59.95000	-14
59.95833	-13
59.96667	-13
59.97500	-14
59.98333	-15
59.99167	-16
60.00000	-17
