# Supplementary material for: How J-chain ensures the assembly of immunoglobulin IgM pentamers
Source: EMBO J. 2024 Dec 4;44(2):505–33. doi: 10.1038/s44318-024-00317-9 (PMC11729874; doi:10.1038/s44318-024-00317-9)
Supplement: Supplementary file 5 — Source data Fig. 3 [file 44318_2024_317_MOESM5_ESM.zip › Figure 3/3B/repeat 2 Cu4/20240110 Cu4tp_5h_2.txt]

[Header]
Application Name	LCsolution
Version	1.25
Data File Name	D:\Xenia\JC Oligomerisation kinetics\20240110 Cu4tp_5h_2.lcd
Output Date	11.01.2024
Output Time	10:16:34

[Configuration]
# of Detectors	2
Detector ID	Detector A	Detector B
Detector Name	Detector A	Detector B
# of Channels	2	1

[LC Chromatogram(Detector A-Ch1)]
Interval(msec)	500
# of Points	7201
Start Time(min)	0.000
End Time(min)	60.000
Intensity Units	mV
Intensity Multiplier	0.001
Wavelength(nm)	280
R.Time (min)	Intensity
0.00000	3
0.00833	3
0.01667	-0
0.02500	0
0.03333	1
0.04167	3
0.05000	4
0.05833	4
0.06667	4
0.07500	3
0.08333	2
0.09167	2
0.10000	1
0.10833	0
0.11667	-1
0.12500	-1
0.13333	-0
0.14167	2
0.15000	5
0.15833	7
0.16667	8
0.17500	7
0.18333	7
0.19167	7
0.20000	7
0.20833	9
0.21667	10
0.22500	11
0.23333	11
0.24167	8
0.25000	3
0.25833	-2
0.26667	-5
0.27500	-7
0.28333	-7
0.29167	-5
0.30000	-3
0.30833	-3
0.31667	-5
0.32500	-7
0.33333	-9
0.34167	-9
0.35000	-9
0.35833	-7
0.36667	-3
0.37500	3
0.38333	7
0.39167	10
0.40000	9
0.40833	7
0.41667	3
0.42500	1
0.43333	-1
0.44167	-1
0.45000	-0
0.45833	0
0.46667	1
0.47500	-0
0.48333	-2
0.49167	-3
0.50000	-4
0.50833	-3
0.51667	-2
0.52500	-2
0.53333	-2
0.54167	-3
0.55000	-4
0.55833	-3
0.56667	-2
0.57500	-2
0.58333	-3
0.59167	-5
0.60000	-7
0.60833	-9
0.61667	-10
0.62500	-11
0.63333	-13
0.64167	-15
0.65000	-19
0.65833	-22
0.66667	-23
0.67500	-23
0.68333	-21
0.69167	-19
0.70000	-16
0.70833	-13
0.71667	-8
0.72500	-4
0.73333	0
0.74167	1
0.75000	-1
0.75833	-7
0.76667	-12
0.77500	-17
0.78333	-21
0.79167	-21
0.80000	-20
0.80833	-19
0.81667	-18
0.82500	-16
0.83333	-11
0.84167	-4
0.85000	3
0.85833	9
0.86667	13
0.87500	14
0.88333	14
0.89167	13
0.90000	11
0.90833	8
0.91667	4
0.92500	1
0.93333	-1
0.94167	-1
0.95000	-1
0.95833	-1
0.96667	-3
0.97500	-7
0.98333	-9
0.99167	-9
1.00000	-7
1.00833	-5
1.01667	-3
1.02500	-1
1.03333	1
1.04167	1
1.05000	1
1.05833	-1
1.06667	-3
1.07500	-5
1.08333	-7
1.09167	-8
1.10000	-10
1.10833	-11
1.11667	-13
1.12500	-13
1.13333	-13
1.14167	-13
1.15000	-12
1.15833	-10
1.16667	-8
1.17500	-6
1.18333	-4
1.19167	-4
1.20000	-6
1.20833	-9
1.21667	-11
1.22500	-13
1.23333	-13
1.24167	-12
1.25000	-9
1.25833	-6
1.26667	-3
1.27500	-1
1.28333	-2
1.29167	-2
1.30000	-2
1.30833	0
1.31667	5
1.32500	9
1.33333	12
1.34167	14
1.35000	15
1.35833	15
1.36667	13
1.37500	11
1.38333	8
1.39167	6
1.40000	5
1.40833	4
1.41667	4
1.42500	4
1.43333	4
1.44167	5
1.45000	5
1.45833	6
1.46667	6
1.47500	6
1.48333	6
1.49167	8
1.50000	9
1.50833	9
1.51667	7
1.52500	4
1.53333	-0
1.54167	-4
1.55000	-8
1.55833	-10
1.56667	-11
1.57500	-9
1.58333	-7
1.59167	-6
1.60000	-6
1.60833	-5
1.61667	-5
1.62500	-4
1.63333	-2
1.64167	-1
1.65000	-1
1.65833	-3
1.66667	-2
1.67500	0
1.68333	2
1.69167	3
1.70000	3
1.70833	1
1.71667	-3
1.72500	-6
1.73333	-8
1.74167	-11
1.75000	-15
1.75833	-19
1.76667	-20
1.77500	-20
1.78333	-18
1.79167	-14
1.80000	-12
1.80833	-11
1.81667	-13
1.82500	-16
1.83333	-19
1.84167	-20
1.85000	-17
1.85833	-11
1.86667	-5
1.87500	-1
1.88333	2
1.89167	1
1.90000	-0
1.90833	-1
1.91667	1
1.92500	4
1.93333	5
1.94167	4
1.95000	1
1.95833	-2
1.96667	-5
1.97500	-8
1.98333	-9
1.99167	-7
2.00000	-3
2.00833	2
2.01667	6
2.02500	8
2.03333	8
2.04167	6
2.05000	3
2.05833	1
2.06667	-1
2.07500	-1
2.08333	-0
2.09167	1
2.10000	1
2.10833	0
2.11667	-2
2.12500	-6
2.13333	-10
2.14167	-15
2.15000	-22
2.15833	-28
2.16667	-31
2.17500	-31
2.18333	-28
2.19167	-24
2.20000	-19
2.20833	-15
2.21667	-11
2.22500	-8
2.23333	-6
2.24167	-3
2.25000	-2
2.25833	-1
2.26667	0
2.27500	2
2.28333	4
2.29167	8
2.30000	12
2.30833	14
2.31667	15
2.32500	12
2.33333	6
2.34167	-0
2.35000	-5
2.35833	-8
2.36667	-9
2.37500	-9
2.38333	-9
2.39167	-9
2.40000	-7
2.40833	-6
2.41667	-5
2.42500	-5
2.43333	-5
2.44167	-4
2.45000	-2
2.45833	1
2.46667	2
2.47500	3
2.48333	2
2.49167	1
2.50000	-1
2.50833	-3
2.51667	-8
2.52500	-13
2.53333	-19
2.54167	-22
2.55000	-23
2.55833	-22
2.56667	-20
2.57500	-18
2.58333	-17
2.59167	-17
2.60000	-18
2.60833	-19
2.61667	-19
2.62500	-16
2.63333	-11
2.64167	-6
2.65000	-2
2.65833	1
2.66667	1
2.67500	-2
2.68333	-6
2.69167	-11
2.70000	-16
2.70833	-19
2.71667	-22
2.72500	-24
2.73333	-24
2.74167	-23
2.75000	-22
2.75833	-22
2.76667	-21
2.77500	-22
2.78333	-23
2.79167	-24
2.80000	-25
2.80833	-26
2.81667	-27
2.82500	-27
2.83333	-25
2.84167	-22
2.85000	-19
2.85833	-15
2.86667	-11
2.87500	-7
2.88333	-5
2.89167	-3
2.90000	-4
2.90833	-6
2.91667	-11
2.92500	-14
2.93333	-17
2.94167	-18
2.95000	-17
2.95833	-14
2.96667	-11
2.97500	-9
2.98333	-7
2.99167	-5
3.00000	-3
3.00833	-1
3.01667	-0
3.02500	-2
3.03333	-6
3.04167	-11
3.05000	-17
3.05833	-22
3.06667	-25
3.07500	-26
3.08333	-25
3.09167	-23
3.10000	-21
3.10833	-19
3.11667	-18
3.12500	-16
3.13333	-14
3.14167	-11
3.15000	-10
3.15833	-10
3.16667	-12
3.17500	-14
3.18333	-16
3.19167	-17
3.20000	-18
3.20833	-18
3.21667	-18
3.22500	-18
3.23333	-17
3.24167	-15
3.25000	-13
3.25833	-11
3.26667	-10
3.27500	-12
3.28333	-15
3.29167	-17
3.30000	-19
3.30833	-20
3.31667	-20
3.32500	-20
3.33333	-21
3.34167	-23
3.35000	-22
3.35833	-20
3.36667	-16
3.37500	-11
3.38333	-7
3.39167	-5
3.40000	-4
3.40833	-4
3.41667	-3
3.42500	-1
3.43333	0
3.44167	1
3.45000	-1
3.45833	-4
3.46667	-6
3.47500	-7
3.48333	-7
3.49167	-5
3.50000	-4
3.50833	-6
3.51667	-11
3.52500	-16
3.53333	-21
3.54167	-24
3.55000	-23
3.55833	-21
3.56667	-19
3.57500	-17
3.58333	-17
3.59167	-17
3.60000	-17
3.60833	-15
3.61667	-11
3.62500	-8
3.63333	-6
3.64167	-7
3.65000	-9
3.65833	-12
3.66667	-14
3.67500	-16
3.68333	-17
3.69167	-17
3.70000	-15
3.70833	-11
3.71667	-5
3.72500	-2
3.73333	-1
3.74167	-3
3.75000	-8
3.75833	-14
3.76667	-18
3.77500	-19
3.78333	-18
3.79167	-16
3.80000	-13
3.80833	-11
3.81667	-10
3.82500	-10
3.83333	-10
3.84167	-10
3.85000	-10
3.85833	-9
3.86667	-9
3.87500	-10
3.88333	-12
3.89167	-15
3.90000	-18
3.90833	-21
3.91667	-24
3.92500	-25
3.93333	-27
3.94167	-27
3.95000	-24
3.95833	-20
3.96667	-14
3.97500	-9
3.98333	-6
3.99167	-6
4.00000	-8
4.00833	-11
4.01667	-13
4.02500	-14
4.03333	-14
4.04167	-13
4.05000	-15
4.05833	-18
4.06667	-20
4.07500	-22
4.08333	-22
4.09167	-22
4.10000	-22
4.10833	-22
4.11667	-23
4.12500	-23
4.13333	-21
4.14167	-19
4.15000	-15
4.15833	-13
4.16667	-14
4.17500	-16
4.18333	-20
4.19167	-23
4.20000	-25
4.20833	-25
4.21667	-24
4.22500	-22
4.23333	-19
4.24167	-14
4.25000	-9
4.25833	-4
4.26667	-0
4.27500	1
4.28333	0
4.29167	-3
4.30000	-6
4.30833	-10
4.31667	-12
4.32500	-13
4.33333	-12
4.34167	-10
4.35000	-9
4.35833	-10
4.36667	-12
4.37500	-15
4.38333	-17
4.39167	-16
4.40000	-13
4.40833	-10
4.41667	-7
4.42500	-6
4.43333	-8
4.44167	-12
4.45000	-16
4.45833	-19
4.46667	-20
4.47500	-20
4.48333	-18
4.49167	-17
4.50000	-17
4.50833	-18
4.51667	-20
4.52500	-23
4.53333	-24
4.54167	-23
4.55000	-23
4.55833	-22
4.56667	-23
4.57500	-25
4.58333	-28
4.59167	-29
4.60000	-29
4.60833	-27
4.61667	-24
4.62500	-21
4.63333	-19
4.64167	-18
4.65000	-18
4.65833	-18
4.66667	-19
4.67500	-20
4.68333	-22
4.69167	-24
4.70000	-26
4.70833	-29
4.71667	-31
4.72500	-32
4.73333	-32
4.74167	-30
4.75000	-26
4.75833	-22
4.76667	-19
4.77500	-18
4.78333	-19
4.79167	-21
4.80000	-23
4.80833	-22
4.81667	-19
4.82500	-15
4.83333	-12
4.84167	-9
4.85000	-6
4.85833	-4
4.86667	-2
4.87500	-1
4.88333	0
4.89167	-2
4.90000	-5
4.90833	-10
4.91667	-15
4.92500	-20
4.93333	-24
4.94167	-25
4.95000	-24
4.95833	-20
4.96667	-17
4.97500	-17
4.98333	-19
4.99167	-21
5.00000	-22
5.00833	-19
5.01667	-14
5.02500	-9
5.03333	-6
5.04167	-5
5.05000	-7
5.05833	-9
5.06667	-11
5.07500	-12
5.08333	-13
5.09167	-14
5.10000	-17
5.10833	-19
5.11667	-20
5.12500	-19
5.13333	-17
5.14167	-15
5.15000	-13
5.15833	-12
5.16667	-11
5.17500	-11
5.18333	-10
5.19167	-10
5.20000	-10
5.20833	-12
5.21667	-15
5.22500	-18
5.23333	-22
5.24167	-26
5.25000	-31
5.25833	-35
5.26667	-39
5.27500	-39
5.28333	-37
5.29167	-33
5.30000	-29
5.30833	-24
5.31667	-19
5.32500	-15
5.33333	-11
5.34167	-10
5.35000	-11
5.35833	-15
5.36667	-19
5.37500	-22
5.38333	-22
5.39167	-20
5.40000	-16
5.40833	-13
5.41667	-11
5.42500	-11
5.43333	-11
5.44167	-11
5.45000	-10
5.45833	-9
5.46667	-8
5.47500	-10
5.48333	-12
5.49167	-13
5.50000	-14
5.50833	-14
5.51667	-13
5.52500	-12
5.53333	-12
5.54167	-13
5.55000	-13
5.55833	-12
5.56667	-11
5.57500	-10
5.58333	-9
5.59167	-8
5.60000	-8
5.60833	-7
5.61667	-5
5.62500	-3
5.63333	-2
5.64167	-2
5.65000	-3
5.65833	-6
5.66667	-10
5.67500	-13
5.68333	-17
5.69167	-21
5.70000	-23
5.70833	-25
5.71667	-24
5.72500	-20
5.73333	-12
5.74167	-3
5.75000	3
5.75833	7
5.76667	5
5.77500	-4
5.78333	-13
5.79167	-19
5.80000	-19
5.80833	-17
5.81667	-13
5.82500	-11
5.83333	-13
5.84167	-17
5.85000	-20
5.85833	-22
5.86667	-21
5.87500	-19
5.88333	-17
5.89167	-16
5.90000	-17
5.90833	-17
5.91667	-17
5.92500	-15
5.93333	-12
5.94167	-10
5.95000	-11
5.95833	-15
5.96667	-19
5.97500	-21
5.98333	-22
5.99167	-22
6.00000	-22
6.00833	-24
6.01667	-27
6.02500	-30
6.03333	-32
6.04167	-32
6.05000	-31
6.05833	-28
6.06667	-26
6.07500	-22
6.08333	-20
6.09167	-19
6.10000	-19
6.10833	-20
6.11667	-21
6.12500	-23
6.13333	-24
6.14167	-26
6.15000	-27
6.15833	-29
6.16667	-29
6.17500	-27
6.18333	-25
6.19167	-23
6.20000	-20
6.20833	-18
6.21667	-18
6.22500	-18
6.23333	-18
6.24167	-20
6.25000	-21
6.25833	-23
6.26667	-24
6.27500	-24
6.28333	-23
6.29167	-21
6.30000	-17
6.30833	-14
6.31667	-11
6.32500	-8
6.33333	-8
6.34167	-8
6.35000	-10
6.35833	-13
6.36667	-16
6.37500	-19
6.38333	-23
6.39167	-26
6.40000	-29
6.40833	-29
6.41667	-28
6.42500	-25
6.43333	-22
6.44167	-19
6.45000	-18
6.45833	-17
6.46667	-17
6.47500	-17
6.48333	-16
6.49167	-16
6.50000	-16
6.50833	-16
6.51667	-15
6.52500	-16
6.53333	-18
6.54167	-22
6.55000	-24
6.55833	-25
6.56667	-24
6.57500	-22
6.58333	-19
6.59167	-17
6.60000	-15
6.60833	-14
6.61667	-15
6.62500	-15
6.63333	-13
6.64167	-11
6.65000	-10
6.65833	-9
6.66667	-9
6.67500	-10
6.68333	-11
6.69167	-11
6.70000	-11
6.70833	-12
6.71667	-14
6.72500	-17
6.73333	-21
6.74167	-26
6.75000	-29
6.75833	-31
6.76667	-30
6.77500	-26
6.78333	-23
6.79167	-21
6.80000	-22
6.80833	-24
6.81667	-27
6.82500	-28
6.83333	-27
6.84167	-25
6.85000	-22
6.85833	-20
6.86667	-19
6.87500	-19
6.88333	-19
6.89167	-19
6.90000	-20
6.90833	-19
6.91667	-16
6.92500	-16
6.93333	-19
6.94167	-24
6.95000	-31
6.95833	-38
6.96667	-43
6.97500	-46
6.98333	-46
6.99167	-45
7.00000	-43
7.00833	-41
7.01667	-38
7.02500	-36
7.03333	-35
7.04167	-35
7.05000	-32
7.05833	-28
7.06667	-24
7.07500	-21
7.08333	-20
7.09167	-21
7.10000	-24
7.10833	-26
7.11667	-28
7.12500	-30
7.13333	-32
7.14167	-32
7.15000	-31
7.15833	-29
7.16667	-27
7.17500	-24
7.18333	-23
7.19167	-23
7.20000	-25
7.20833	-28
7.21667	-31
7.22500	-32
7.23333	-30
7.24167	-27
7.25000	-24
7.25833	-22
7.26667	-22
7.27500	-25
7.28333	-29
7.29167	-32
7.30000	-34
7.30833	-34
7.31667	-33
7.32500	-33
7.33333	-35
7.34167	-39
7.35000	-42
7.35833	-43
7.36667	-43
7.37500	-39
7.38333	-35
7.39167	-31
7.40000	-27
7.40833	-25
7.41667	-23
7.42500	-23
7.43333	-23
7.44167	-24
7.45000	-24
7.45833	-24
7.46667	-24
7.47500	-26
7.48333	-28
7.49167	-30
7.50000	-33
7.50833	-35
7.51667	-36
7.52500	-38
7.53333	-40
7.54167	-42
7.55000	-43
7.55833	-44
7.56667	-44
7.57500	-43
7.58333	-41
7.59167	-39
7.60000	-39
7.60833	-39
7.61667	-42
7.62500	-46
7.63333	-49
7.64167	-52
7.65000	-52
7.65833	-51
7.66667	-48
7.67500	-45
7.68333	-41
7.69167	-38
7.70000	-34
7.70833	-30
7.71667	-26
7.72500	-23
7.73333	-21
7.74167	-21
7.75000	-21
7.75833	-23
7.76667	-25
7.77500	-28
7.78333	-32
7.79167	-36
7.80000	-40
7.80833	-43
7.81667	-45
7.82500	-45
7.83333	-44
7.84167	-43
7.85000	-42
7.85833	-39
7.86667	-37
7.87500	-36
7.88333	-35
7.89167	-35
7.90000	-36
7.90833	-37
7.91667	-37
7.92500	-36
7.93333	-35
7.94167	-34
7.95000	-33
7.95833	-30
7.96667	-27
7.97500	-22
7.98333	-18
7.99167	-15
8.00000	-13
8.00833	-12
8.01667	-14
8.02500	-15
8.03333	-16
8.04167	-15
8.05000	-15
8.05833	-17
8.06667	-19
8.07500	-22
8.08333	-23
8.09167	-22
8.10000	-21
8.10833	-19
8.11667	-18
8.12500	-16
8.13333	-15
8.14167	-14
8.15000	-13
8.15833	-13
8.16667	-12
8.17500	-13
8.18333	-16
8.19167	-21
8.20000	-26
8.20833	-30
8.21667	-34
8.22500	-35
8.23333	-33
8.24167	-31
8.25000	-28
8.25833	-27
8.26667	-28
8.27500	-31
8.28333	-34
8.29167	-35
8.30000	-34
8.30833	-32
8.31667	-31
8.32500	-32
8.33333	-35
8.34167	-38
8.35000	-41
8.35833	-43
8.36667	-44
8.37500	-43
8.38333	-42
8.39167	-41
8.40000	-41
8.40833	-41
8.41667	-40
8.42500	-38
8.43333	-37
8.44167	-37
8.45000	-36
8.45833	-36
8.46667	-34
8.47500	-32
8.48333	-31
8.49167	-32
8.50000	-36
8.50833	-41
8.51667	-47
8.52500	-51
8.53333	-50
8.54167	-47
8.55000	-43
8.55833	-39
8.56667	-38
8.57500	-39
8.58333	-41
8.59167	-42
8.60000	-43
8.60833	-42
8.61667	-39
8.62500	-35
8.63333	-31
8.64167	-29
8.65000	-27
8.65833	-28
8.66667	-30
8.67500	-33
8.68333	-35
8.69167	-35
8.70000	-34
8.70833	-30
8.71667	-25
8.72500	-21
8.73333	-18
8.74167	-17
8.75000	-17
8.75833	-17
8.76667	-19
8.77500	-22
8.78333	-25
8.79167	-27
8.80000	-30
8.80833	-30
8.81667	-28
8.82500	-26
8.83333	-25
8.84167	-27
8.85000	-30
8.85833	-36
8.86667	-40
8.87500	-44
8.88333	-44
8.89167	-41
8.90000	-37
8.90833	-33
8.91667	-30
8.92500	-30
8.93333	-32
8.94167	-34
8.95000	-33
8.95833	-31
8.96667	-29
8.97500	-26
8.98333	-26
8.99167	-28
9.00000	-31
9.00833	-34
9.01667	-35
9.02500	-36
9.03333	-36
9.04167	-36
9.05000	-36
9.05833	-35
9.06667	-33
9.07500	-31
9.08333	-28
9.09167	-26
9.10000	-26
9.10833	-26
9.11667	-29
9.12500	-32
9.13333	-34
9.14167	-36
9.15000	-37
9.15833	-37
9.16667	-36
9.17500	-36
9.18333	-36
9.19167	-38
9.20000	-39
9.20833	-41
9.21667	-43
9.22500	-45
9.23333	-44
9.24167	-43
9.25000	-42
9.25833	-42
9.26667	-41
9.27500	-41
9.28333	-39
9.29167	-37
9.30000	-34
9.30833	-31
9.31667	-29
9.32500	-27
9.33333	-27
9.34167	-28
9.35000	-30
9.35833	-31
9.36667	-32
9.37500	-31
9.38333	-29
9.39167	-28
9.40000	-27
9.40833	-25
9.41667	-21
9.42500	-19
9.43333	-17
9.44167	-18
9.45000	-21
9.45833	-25
9.46667	-28
9.47500	-30
9.48333	-31
9.49167	-30
9.50000	-28
9.50833	-26
9.51667	-25
9.52500	-24
9.53333	-25
9.54167	-26
9.55000	-29
9.55833	-33
9.56667	-36
9.57500	-38
9.58333	-40
9.59167	-41
9.60000	-42
9.60833	-41
9.61667	-40
9.62500	-38
9.63333	-35
9.64167	-34
9.65000	-34
9.65833	-35
9.66667	-36
9.67500	-35
9.68333	-34
9.69167	-33
9.70000	-32
9.70833	-33
9.71667	-35
9.72500	-37
9.73333	-39
9.74167	-41
9.75000	-41
9.75833	-40
9.76667	-39
9.77500	-38
9.78333	-37
9.79167	-37
9.80000	-37
9.80833	-35
9.81667	-31
9.82500	-28
9.83333	-25
9.84167	-23
9.85000	-23
9.85833	-25
9.86667	-29
9.87500	-33
9.88333	-38
9.89167	-43
9.90000	-46
9.90833	-49
9.91667	-49
9.92500	-50
9.93333	-50
9.94167	-50
9.95000	-49
9.95833	-47
9.96667	-43
9.97500	-38
9.98333	-35
9.99167	-34
10.00000	-35
10.00833	-38
10.01667	-40
10.02500	-42
10.03333	-42
10.04167	-40
10.05000	-37
10.05833	-34
10.06667	-32
10.07500	-32
10.08333	-34
10.09167	-38
10.10000	-42
10.10833	-44
10.11667	-45
10.12500	-43
10.13333	-39
10.14167	-35
10.15000	-32
10.15833	-30
10.16667	-30
10.17500	-31
10.18333	-31
10.19167	-33
10.20000	-35
10.20833	-36
10.21667	-37
10.22500	-36
10.23333	-34
10.24167	-33
10.25000	-32
10.25833	-32
10.26667	-32
10.27500	-32
10.28333	-30
10.29167	-29
10.30000	-27
10.30833	-26
10.31667	-26
10.32500	-26
10.33333	-27
10.34167	-28
10.35000	-27
10.35833	-25
10.36667	-24
10.37500	-23
10.38333	-24
10.39167	-27
10.40000	-31
10.40833	-34
10.41667	-37
10.42500	-39
10.43333	-40
10.44167	-39
10.45000	-37
10.45833	-35
10.46667	-34
10.47500	-35
10.48333	-36
10.49167	-37
10.50000	-38
10.50833	-38
10.51667	-36
10.52500	-36
10.53333	-37
10.54167	-39
10.55000	-40
10.55833	-40
10.56667	-40
10.57500	-40
10.58333	-40
10.59167	-43
10.60000	-46
10.60833	-48
10.61667	-48
10.62500	-47
10.63333	-43
10.64167	-39
10.65000	-36
10.65833	-33
10.66667	-32
10.67500	-33
10.68333	-36
10.69167	-38
10.70000	-40
10.70833	-40
10.71667	-39
10.72500	-38
10.73333	-40
10.74167	-43
10.75000	-48
10.75833	-52
10.76667	-54
10.77500	-54
10.78333	-52
10.79167	-51
10.80000	-50
10.80833	-47
10.81667	-43
10.82500	-40
10.83333	-37
10.84167	-35
10.85000	-35
10.85833	-37
10.86667	-40
10.87500	-43
10.88333	-46
10.89167	-48
10.90000	-49
10.90833	-49
10.91667	-47
10.92500	-46
10.93333	-44
10.94167	-45
10.95000	-46
10.95833	-47
10.96667	-46
10.97500	-43
10.98333	-37
10.99167	-31
11.00000	-25
11.00833	-21
11.01667	-20
11.02500	-20
11.03333	-20
11.04167	-18
11.05000	-17
11.05833	-15
11.06667	-15
11.07500	-17
11.08333	-21
11.09167	-27
11.10000	-34
11.10833	-38
11.11667	-39
11.12500	-38
11.13333	-36
11.14167	-35
11.15000	-35
11.15833	-36
11.16667	-39
11.17500	-42
11.18333	-45
11.19167	-48
11.20000	-50
11.20833	-51
11.21667	-51
11.22500	-49
11.23333	-46
11.24167	-41
11.25000	-37
11.25833	-33
11.26667	-30
11.27500	-30
11.28333	-31
11.29167	-33
11.30000	-37
11.30833	-39
11.31667	-41
11.32500	-42
11.33333	-40
11.34167	-39
11.35000	-38
11.35833	-37
11.36667	-37
11.37500	-35
11.38333	-32
11.39167	-27
11.40000	-23
11.40833	-20
11.41667	-20
11.42500	-22
11.43333	-26
11.44167	-30
11.45000	-36
11.45833	-41
11.46667	-46
11.47500	-50
11.48333	-52
11.49167	-53
11.50000	-53
11.50833	-54
11.51667	-54
11.52500	-53
11.53333	-50
11.54167	-46
11.55000	-43
11.55833	-41
11.56667	-41
11.57500	-42
11.58333	-43
11.59167	-40
11.60000	-35
11.60833	-32
11.61667	-30
11.62500	-30
11.63333	-31
11.64167	-31
11.65000	-31
11.65833	-30
11.66667	-30
11.67500	-32
11.68333	-35
11.69167	-37
11.70000	-39
11.70833	-39
11.71667	-37
11.72500	-36
11.73333	-36
11.74167	-37
11.75000	-38
11.75833	-39
11.76667	-42
11.77500	-44
11.78333	-47
11.79167	-49
11.80000	-51
11.80833	-52
11.81667	-52
11.82500	-50
11.83333	-47
11.84167	-42
11.85000	-35
11.85833	-26
11.86667	-20
11.87500	-17
11.88333	-17
11.89167	-20
11.90000	-24
11.90833	-30
11.91667	-35
11.92500	-39
11.93333	-41
11.94167	-42
11.95000	-41
11.95833	-40
11.96667	-40
11.97500	-40
11.98333	-42
11.99167	-43
12.00000	-43
12.00833	-42
12.01667	-39
12.02500	-37
12.03333	-35
12.04167	-36
12.05000	-38
12.05833	-40
12.06667	-42
12.07500	-42
12.08333	-40
12.09167	-37
12.10000	-34
12.10833	-32
12.11667	-31
12.12500	-31
12.13333	-32
12.14167	-32
12.15000	-31
12.15833	-28
12.16667	-26
12.17500	-28
12.18333	-31
12.19167	-36
12.20000	-40
12.20833	-41
12.21667	-38
12.22500	-35
12.23333	-32
12.24167	-31
12.25000	-33
12.25833	-37
12.26667	-41
12.27500	-44
12.28333	-46
12.29167	-47
12.30000	-46
12.30833	-45
12.31667	-45
12.32500	-45
12.33333	-45
12.34167	-45
12.35000	-44
12.35833	-43
12.36667	-40
12.37500	-37
12.38333	-34
12.39167	-31
12.40000	-28
12.40833	-28
12.41667	-29
12.42500	-31
12.43333	-32
12.44167	-33
12.45000	-34
12.45833	-36
12.46667	-39
12.47500	-41
12.48333	-43
12.49167	-44
12.50000	-43
12.50833	-42
12.51667	-41
12.52500	-40
12.53333	-39
12.54167	-38
12.55000	-37
12.55833	-37
12.56667	-37
12.57500	-37
12.58333	-37
12.59167	-38
12.60000	-40
12.60833	-42
12.61667	-46
12.62500	-49
12.63333	-50
12.64167	-50
12.65000	-48
12.65833	-45
12.66667	-43
12.67500	-41
12.68333	-41
12.69167	-41
12.70000	-39
12.70833	-37
12.71667	-35
12.72500	-34
12.73333	-35
12.74167	-37
12.75000	-39
12.75833	-38
12.76667	-35
12.77500	-31
12.78333	-29
12.79167	-28
12.80000	-29
12.80833	-32
12.81667	-36
12.82500	-40
12.83333	-42
12.84167	-44
12.85000	-43
12.85833	-42
12.86667	-41
12.87500	-40
12.88333	-42
12.89167	-44
12.90000	-48
12.90833	-52
12.91667	-56
12.92500	-58
12.93333	-58
12.94167	-56
12.95000	-53
12.95833	-49
12.96667	-46
12.97500	-44
12.98333	-42
12.99167	-40
13.00000	-38
13.00833	-37
13.01667	-38
13.02500	-39
13.03333	-40
13.04167	-42
13.05000	-43
13.05833	-43
13.06667	-43
13.07500	-44
13.08333	-46
13.09167	-48
13.10000	-50
13.10833	-52
13.11667	-54
13.12500	-54
13.13333	-51
13.14167	-47
13.15000	-43
13.15833	-39
13.16667	-36
13.17500	-34
13.18333	-34
13.19167	-36
13.20000	-38
13.20833	-41
13.21667	-43
13.22500	-45
13.23333	-44
13.24167	-43
13.25000	-42
13.25833	-42
13.26667	-42
13.27500	-43
13.28333	-43
13.29167	-43
13.30000	-42
13.30833	-42
13.31667	-43
13.32500	-45
13.33333	-47
13.34167	-49
13.35000	-50
13.35833	-48
13.36667	-46
13.37500	-44
13.38333	-41
13.39167	-39
13.40000	-37
13.40833	-37
13.41667	-38
13.42500	-42
13.43333	-46
13.44167	-50
13.45000	-51
13.45833	-48
13.46667	-43
13.47500	-40
13.48333	-38
13.49167	-37
13.50000	-37
13.50833	-38
13.51667	-38
13.52500	-38
13.53333	-40
13.54167	-41
13.55000	-42
13.55833	-42
13.56667	-40
13.57500	-38
13.58333	-37
13.59167	-36
13.60000	-35
13.60833	-35
13.61667	-34
13.62500	-33
13.63333	-34
13.64167	-36
13.65000	-38
13.65833	-40
13.66667	-41
13.67500	-40
13.68333	-38
13.69167	-39
13.70000	-43
13.70833	-48
13.71667	-52
13.72500	-53
13.73333	-51
13.74167	-47
13.75000	-44
13.75833	-43
13.76667	-45
13.77500	-50
13.78333	-55
13.79167	-59
13.80000	-61
13.80833	-62
13.81667	-62
13.82500	-60
13.83333	-59
13.84167	-57
13.85000	-55
13.85833	-53
13.86667	-52
13.87500	-53
13.88333	-55
13.89167	-56
13.90000	-56
13.90833	-54
13.91667	-51
13.92500	-48
13.93333	-45
13.94167	-44
13.95000	-42
13.95833	-41
13.96667	-40
13.97500	-38
13.98333	-36
13.99167	-33
14.00000	-30
14.00833	-26
14.01667	-25
14.02500	-26
14.03333	-30
14.04167	-34
14.05000	-37
14.05833	-38
14.06667	-37
14.07500	-34
14.08333	-33
14.09167	-33
14.10000	-36
14.10833	-39
14.11667	-42
14.12500	-46
14.13333	-50
14.14167	-52
14.15000	-51
14.15833	-48
14.16667	-43
14.17500	-37
14.18333	-33
14.19167	-31
14.20000	-31
14.20833	-32
14.21667	-34
14.22500	-34
14.23333	-34
14.24167	-33
14.25000	-32
14.25833	-31
14.26667	-32
14.27500	-34
14.28333	-36
14.29167	-38
14.30000	-39
14.30833	-39
14.31667	-40
14.32500	-41
14.33333	-42
14.34167	-44
14.35000	-45
14.35833	-45
14.36667	-43
14.37500	-41
14.38333	-39
14.39167	-38
14.40000	-37
14.40833	-35
14.41667	-34
14.42500	-32
14.43333	-32
14.44167	-34
14.45000	-36
14.45833	-39
14.46667	-42
14.47500	-44
14.48333	-44
14.49167	-42
14.50000	-39
14.50833	-35
14.51667	-32
14.52500	-30
14.53333	-31
14.54167	-35
14.55000	-39
14.55833	-43
14.56667	-47
14.57500	-49
14.58333	-49
14.59167	-49
14.60000	-49
14.60833	-48
14.61667	-47
14.62500	-46
14.63333	-46
14.64167	-45
14.65000	-43
14.65833	-40
14.66667	-36
14.67500	-33
14.68333	-32
14.69167	-32
14.70000	-33
14.70833	-34
14.71667	-33
14.72500	-32
14.73333	-32
14.74167	-33
14.75000	-34
14.75833	-36
14.76667	-38
14.77500	-39
14.78333	-42
14.79167	-46
14.80000	-49
14.80833	-50
14.81667	-48
14.82500	-45
14.83333	-43
14.84167	-42
14.85000	-41
14.85833	-42
14.86667	-42
14.87500	-42
14.88333	-43
14.89167	-44
14.90000	-45
14.90833	-44
14.91667	-42
14.92500	-42
14.93333	-43
14.94167	-46
14.95000	-50
14.95833	-54
14.96667	-55
14.97500	-52
14.98333	-47
14.99167	-42
15.00000	-38
15.00833	-36
15.01667	-36
15.02500	-38
15.03333	-40
15.04167	-42
15.05000	-44
15.05833	-47
15.06667	-49
15.07500	-51
15.08333	-52
15.09167	-51
15.10000	-49
15.10833	-47
15.11667	-47
15.12500	-47
15.13333	-47
15.14167	-47
15.15000	-45
15.15833	-43
15.16667	-41
15.17500	-41
15.18333	-43
15.19167	-46
15.20000	-49
15.20833	-53
15.21667	-55
15.22500	-57
15.23333	-58
15.24167	-59
15.25000	-58
15.25833	-57
15.26667	-54
15.27500	-53
15.28333	-51
15.29167	-51
15.30000	-51
15.30833	-50
15.31667	-48
15.32500	-46
15.33333	-43
15.34167	-42
15.35000	-42
15.35833	-44
15.36667	-45
15.37500	-44
15.38333	-42
15.39167	-40
15.40000	-38
15.40833	-38
15.41667	-40
15.42500	-43
15.43333	-45
15.44167	-46
15.45000	-47
15.45833	-47
15.46667	-47
15.47500	-45
15.48333	-44
15.49167	-41
15.50000	-39
15.50833	-36
15.51667	-34
15.52500	-32
15.53333	-32
15.54167	-33
15.55000	-33
15.55833	-33
15.56667	-33
15.57500	-35
15.58333	-37
15.59167	-40
15.60000	-44
15.60833	-48
15.61667	-52
15.62500	-54
15.63333	-55
15.64167	-52
15.65000	-48
15.65833	-42
15.66667	-38
15.67500	-36
15.68333	-35
15.69167	-37
15.70000	-41
15.70833	-44
15.71667	-48
15.72500	-52
15.73333	-56
15.74167	-58
15.75000	-61
15.75833	-62
15.76667	-63
15.77500	-62
15.78333	-59
15.79167	-54
15.80000	-48
15.80833	-44
15.81667	-40
15.82500	-38
15.83333	-38
15.84167	-38
15.85000	-37
15.85833	-36
15.86667	-35
15.87500	-35
15.88333	-35
15.89167	-36
15.90000	-37
15.90833	-37
15.91667	-36
15.92500	-35
15.93333	-36
15.94167	-37
15.95000	-38
15.95833	-38
15.96667	-37
15.97500	-35
15.98333	-32
15.99167	-30
16.00000	-29
16.00833	-30
16.01667	-32
16.02500	-34
16.03333	-36
16.04167	-38
16.05000	-39
16.05833	-42
16.06667	-47
16.07500	-53
16.08333	-57
16.09167	-60
16.10000	-60
16.10833	-60
16.11667	-59
16.12500	-57
16.13333	-54
16.14167	-51
16.15000	-46
16.15833	-42
16.16667	-40
16.17500	-39
16.18333	-39
16.19167	-39
16.20000	-39
16.20833	-41
16.21667	-46
16.22500	-52
16.23333	-59
16.24167	-64
16.25000	-64
16.25833	-61
16.26667	-56
16.27500	-51
16.28333	-46
16.29167	-43
16.30000	-42
16.30833	-42
16.31667	-42
16.32500	-41
16.33333	-40
16.34167	-39
16.35000	-37
16.35833	-35
16.36667	-34
16.37500	-34
16.38333	-35
16.39167	-38
16.40000	-44
16.40833	-49
16.41667	-54
16.42500	-58
16.43333	-60
16.44167	-59
16.45000	-57
16.45833	-54
16.46667	-52
16.47500	-50
16.48333	-51
16.49167	-53
16.50000	-56
16.50833	-58
16.51667	-59
16.52500	-60
16.53333	-59
16.54167	-57
16.55000	-56
16.55833	-54
16.56667	-52
16.57500	-50
16.58333	-47
16.59167	-45
16.60000	-42
16.60833	-40
16.61667	-39
16.62500	-40
16.63333	-42
16.64167	-46
16.65000	-50
16.65833	-54
16.66667	-56
16.67500	-58
16.68333	-58
16.69167	-57
16.70000	-56
16.70833	-55
16.71667	-53
16.72500	-51
16.73333	-51
16.74167	-52
16.75000	-52
16.75833	-52
16.76667	-51
16.77500	-49
16.78333	-48
16.79167	-50
16.80000	-54
16.80833	-57
16.81667	-59
16.82500	-59
16.83333	-59
16.84167	-57
16.85000	-54
16.85833	-50
16.86667	-46
16.87500	-42
16.88333	-38
16.89167	-36
16.90000	-35
16.90833	-35
16.91667	-36
16.92500	-38
16.93333	-41
16.94167	-43
16.95000	-46
16.95833	-48
16.96667	-49
16.97500	-50
16.98333	-50
16.99167	-48
17.00000	-46
17.00833	-43
17.01667	-40
17.02500	-39
17.03333	-41
17.04167	-44
17.05000	-47
17.05833	-50
17.06667	-53
17.07500	-56
17.08333	-58
17.09167	-57
17.10000	-53
17.10833	-48
17.11667	-41
17.12500	-37
17.13333	-34
17.14167	-35
17.15000	-36
17.15833	-40
17.16667	-44
17.17500	-49
17.18333	-53
17.19167	-53
17.20000	-51
17.20833	-47
17.21667	-44
17.22500	-43
17.23333	-44
17.24167	-47
17.25000	-51
17.25833	-54
17.26667	-56
17.27500	-56
17.28333	-56
17.29167	-55
17.30000	-54
17.30833	-55
17.31667	-57
17.32500	-59
17.33333	-60
17.34167	-60
17.35000	-59
17.35833	-56
17.36667	-54
17.37500	-52
17.38333	-51
17.39167	-53
17.40000	-57
17.40833	-61
17.41667	-64
17.42500	-66
17.43333	-66
17.44167	-65
17.45000	-63
17.45833	-60
17.46667	-57
17.47500	-53
17.48333	-48
17.49167	-44
17.50000	-40
17.50833	-37
17.51667	-37
17.52500	-39
17.53333	-42
17.54167	-44
17.55000	-46
17.55833	-46
17.56667	-47
17.57500	-48
17.58333	-50
17.59167	-52
17.60000	-54
17.60833	-54
17.61667	-50
17.62500	-46
17.63333	-42
17.64167	-40
17.65000	-40
17.65833	-41
17.66667	-41
17.67500	-40
17.68333	-39
17.69167	-40
17.70000	-42
17.70833	-47
17.71667	-53
17.72500	-59
17.73333	-64
17.74167	-67
17.75000	-67
17.75833	-63
17.76667	-59
17.77500	-55
17.78333	-52
17.79167	-51
17.80000	-51
17.80833	-51
17.81667	-49
17.82500	-47
17.83333	-44
17.84167	-42
17.85000	-41
17.85833	-42
17.86667	-44
17.87500	-45
17.88333	-45
17.89167	-43
17.90000	-40
17.90833	-37
17.91667	-36
17.92500	-35
17.93333	-36
17.94167	-38
17.95000	-40
17.95833	-43
17.96667	-45
17.97500	-48
17.98333	-51
17.99167	-53
18.00000	-55
18.00833	-56
18.01667	-56
18.02500	-55
18.03333	-55
18.04167	-56
18.05000	-58
18.05833	-60
18.06667	-62
18.07500	-64
18.08333	-65
18.09167	-65
18.10000	-63
18.10833	-62
18.11667	-62
18.12500	-62
18.13333	-61
18.14167	-60
18.15000	-57
18.15833	-53
18.16667	-49
18.17500	-47
18.18333	-45
18.19167	-46
18.20000	-46
18.20833	-47
18.21667	-47
18.22500	-46
18.23333	-43
18.24167	-41
18.25000	-44
18.25833	-49
18.26667	-54
18.27500	-57
18.28333	-59
18.29167	-58
18.30000	-55
18.30833	-55
18.31667	-57
18.32500	-61
18.33333	-66
18.34167	-70
18.35000	-72
18.35833	-72
18.36667	-70
18.37500	-67
18.38333	-64
18.39167	-64
18.40000	-65
18.40833	-65
18.41667	-64
18.42500	-61
18.43333	-58
18.44167	-55
18.45000	-55
18.45833	-56
18.46667	-58
18.47500	-60
18.48333	-61
18.49167	-60
18.50000	-57
18.50833	-54
18.51667	-51
18.52500	-50
18.53333	-50
18.54167	-51
18.55000	-51
18.55833	-52
18.56667	-52
18.57500	-54
18.58333	-56
18.59167	-57
18.60000	-56
18.60833	-56
18.61667	-58
18.62500	-62
18.63333	-68
18.64167	-73
18.65000	-77
18.65833	-78
18.66667	-77
18.67500	-74
18.68333	-71
18.69167	-68
18.70000	-64
18.70833	-60
18.71667	-57
18.72500	-55
18.73333	-54
18.74167	-54
18.75000	-53
18.75833	-51
18.76667	-48
18.77500	-44
18.78333	-43
18.79167	-43
18.80000	-45
18.80833	-48
18.81667	-50
18.82500	-53
18.83333	-56
18.84167	-58
18.85000	-59
18.85833	-59
18.86667	-57
18.87500	-54
18.88333	-52
18.89167	-51
18.90000	-51
18.90833	-50
18.91667	-48
18.92500	-45
18.93333	-43
18.94167	-42
18.95000	-44
18.95833	-48
18.96667	-52
18.97500	-54
18.98333	-55
18.99167	-57
19.00000	-60
19.00833	-64
19.01667	-68
19.02500	-72
19.03333	-73
19.04167	-71
19.05000	-68
19.05833	-65
19.06667	-62
19.07500	-59
19.08333	-58
19.09167	-58
19.10000	-60
19.10833	-61
19.11667	-62
19.12500	-62
19.13333	-59
19.14167	-55
19.15000	-49
19.15833	-44
19.16667	-40
19.17500	-39
19.18333	-40
19.19167	-44
19.20000	-49
19.20833	-54
19.21667	-59
19.22500	-62
19.23333	-63
19.24167	-62
19.25000	-60
19.25833	-58
19.26667	-55
19.27500	-51
19.28333	-47
19.29167	-45
19.30000	-43
19.30833	-43
19.31667	-43
19.32500	-43
19.33333	-45
19.34167	-47
19.35000	-51
19.35833	-54
19.36667	-56
19.37500	-56
19.38333	-55
19.39167	-54
19.40000	-51
19.40833	-49
19.41667	-48
19.42500	-46
19.43333	-46
19.44167	-48
19.45000	-50
19.45833	-53
19.46667	-56
19.47500	-59
19.48333	-60
19.49167	-59
19.50000	-58
19.50833	-55
19.51667	-51
19.52500	-47
19.53333	-41
19.54167	-37
19.55000	-35
19.55833	-36
19.56667	-39
19.57500	-44
19.58333	-48
19.59167	-49
19.60000	-46
19.60833	-42
19.61667	-38
19.62500	-35
19.63333	-34
19.64167	-34
19.65000	-36
19.65833	-37
19.66667	-39
19.67500	-41
19.68333	-43
19.69167	-44
19.70000	-45
19.70833	-45
19.71667	-46
19.72500	-44
19.73333	-38
19.74167	-32
19.75000	-26
19.75833	-21
19.76667	-18
19.77500	-16
19.78333	-15
19.79167	-11
19.80000	-6
19.80833	-0
19.81667	6
19.82500	13
19.83333	21
19.84167	29
19.85000	35
19.85833	40
19.86667	44
19.87500	47
19.88333	51
19.89167	55
19.90000	59
19.90833	64
19.91667	69
19.92500	76
19.93333	85
19.94167	95
19.95000	106
19.95833	115
19.96667	123
19.97500	129
19.98333	134
19.99167	140
20.00000	147
20.00833	155
20.01667	164
20.02500	171
20.03333	176
20.04167	181
20.05000	187
20.05833	193
20.06667	202
20.07500	214
20.08333	226
20.09167	238
20.10000	251
20.10833	263
20.11667	276
20.12500	289
20.13333	303
20.14167	319
20.15000	336
20.15833	353
20.16667	368
20.17500	383
20.18333	395
20.19167	407
20.20000	418
20.20833	431
20.21667	446
20.22500	463
20.23333	481
20.24167	498
20.25000	514
20.25833	528
20.26667	541
20.27500	555
20.28333	569
20.29167	584
20.30000	600
20.30833	616
20.31667	632
20.32500	646
20.33333	658
20.34167	670
20.35000	680
20.35833	691
20.36667	704
20.37500	720
20.38333	738
20.39167	758
20.40000	777
20.40833	794
20.41667	808
20.42500	820
20.43333	832
20.44167	844
20.45000	858
20.45833	872
20.46667	886
20.47500	898
20.48333	908
20.49167	918
20.50000	926
20.50833	933
20.51667	939
20.52500	945
20.53333	951
20.54167	957
20.55000	964
20.55833	969
20.56667	975
20.57500	980
20.58333	985
20.59167	991
20.60000	995
20.60833	997
20.61667	995
20.62500	994
20.63333	994
20.64167	995
20.65000	998
20.65833	1001
20.66667	1003
20.67500	1002
20.68333	1000
20.69167	997
20.70000	993
20.70833	987
20.71667	980
20.72500	972
20.73333	963
20.74167	953
20.75000	944
20.75833	936
20.76667	928
20.77500	919
20.78333	910
20.79167	902
20.80000	895
20.80833	887
20.81667	879
20.82500	871
20.83333	862
20.84167	853
20.85000	845
20.85833	837
20.86667	828
20.87500	815
20.88333	800
20.89167	783
20.90000	766
20.90833	752
20.91667	741
20.92500	732
20.93333	723
20.94167	712
20.95000	699
20.95833	683
20.96667	669
20.97500	655
20.98333	644
20.99167	633
21.00000	623
21.00833	614
21.01667	605
21.02500	597
21.03333	587
21.04167	577
21.05000	567
21.05833	556
21.06667	546
21.07500	534
21.08333	522
21.09167	508
21.10000	494
21.10833	479
21.11667	465
21.12500	453
21.13333	441
21.14167	431
21.15000	422
21.15833	413
21.16667	403
21.17500	392
21.18333	381
21.19167	371
21.20000	362
21.20833	355
21.21667	348
21.22500	343
21.23333	336
21.24167	329
21.25000	322
21.25833	316
21.26667	310
21.27500	305
21.28333	300
21.29167	295
21.30000	291
21.30833	285
21.31667	278
21.32500	270
21.33333	262
21.34167	254
21.35000	246
21.35833	237
21.36667	228
21.37500	221
21.38333	215
21.39167	212
21.40000	210
21.40833	208
21.41667	205
21.42500	201
21.43333	197
21.44167	194
21.45000	191
21.45833	191
21.46667	189
21.47500	186
21.48333	182
21.49167	176
21.50000	169
21.50833	162
21.51667	157
21.52500	154
21.53333	153
21.54167	154
21.55000	154
21.55833	153
21.56667	151
21.57500	146
21.58333	142
21.59167	139
21.60000	137
21.60833	136
21.61667	135
21.62500	133
21.63333	128
21.64167	123
21.65000	118
21.65833	114
21.66667	114
21.67500	117
21.68333	122
21.69167	129
21.70000	135
21.70833	135
21.71667	131
21.72500	124
21.73333	117
21.74167	112
21.75000	111
21.75833	114
21.76667	117
21.77500	118
21.78333	116
21.79167	114
21.80000	110
21.80833	108
21.81667	107
21.82500	105
21.83333	103
21.84167	99
21.85000	94
21.85833	88
21.86667	82
21.87500	77
21.88333	76
21.89167	79
21.90000	86
21.90833	93
21.91667	101
21.92500	105
21.93333	104
21.94167	99
21.95000	93
21.95833	88
21.96667	85
21.97500	86
21.98333	87
21.99167	87
22.00000	86
22.00833	85
22.01667	84
22.02500	84
22.03333	85
22.04167	87
22.05000	89
22.05833	91
22.06667	92
22.07500	93
22.08333	94
22.09167	94
22.10000	96
22.10833	97
22.11667	99
22.12500	101
22.13333	100
22.14167	97
22.15000	91
22.15833	84
22.16667	77
22.17500	71
22.18333	68
22.19167	68
22.20000	71
22.20833	74
22.21667	75
22.22500	75
22.23333	75
22.24167	75
22.25000	76
22.25833	77
22.26667	78
22.27500	77
22.28333	76
22.29167	75
22.30000	74
22.30833	74
22.31667	74
22.32500	74
22.33333	75
22.34167	74
22.35000	74
22.35833	72
22.36667	70
22.37500	68
22.38333	65
22.39167	63
22.40000	60
22.40833	57
22.41667	55
22.42500	55
22.43333	56
22.44167	58
22.45000	62
22.45833	66
22.46667	69
22.47500	69
22.48333	67
22.49167	63
22.50000	58
22.50833	53
22.51667	49
22.52500	47
22.53333	46
22.54167	47
22.55000	48
22.55833	50
22.56667	50
22.57500	49
22.58333	47
22.59167	47
22.60000	48
22.60833	49
22.61667	51
22.62500	53
22.63333	55
22.64167	57
22.65000	58
22.65833	57
22.66667	53
22.67500	49
22.68333	44
22.69167	42
22.70000	43
22.70833	44
22.71667	45
22.72500	46
22.73333	45
22.74167	45
22.75000	46
22.75833	49
22.76667	52
22.77500	53
22.78333	53
22.79167	51
22.80000	50
22.80833	48
22.81667	46
22.82500	44
22.83333	42
22.84167	42
22.85000	44
22.85833	47
22.86667	49
22.87500	48
22.88333	45
22.89167	40
22.90000	35
22.90833	31
22.91667	29
22.92500	28
22.93333	26
22.94167	25
22.95000	25
22.95833	27
22.96667	30
22.97500	32
22.98333	34
22.99167	35
23.00000	34
23.00833	33
23.01667	31
23.02500	28
23.03333	25
23.04167	22
23.05000	20
23.05833	18
23.06667	17
23.07500	18
23.08333	20
23.09167	22
23.10000	23
23.10833	22
23.11667	19
23.12500	16
23.13333	13
23.14167	10
23.15000	9
23.15833	10
23.16667	14
23.17500	19
23.18333	25
23.19167	31
23.20000	36
23.20833	38
23.21667	37
23.22500	35
23.23333	33
23.24167	32
23.25000	32
23.25833	33
23.26667	34
23.27500	33
23.28333	31
23.29167	30
23.30000	30
23.30833	29
23.31667	28
23.32500	25
23.33333	22
23.34167	19
23.35000	17
23.35833	16
23.36667	15
23.37500	14
23.38333	14
23.39167	14
23.40000	15
23.40833	16
23.41667	19
23.42500	22
23.43333	24
23.44167	26
23.45000	25
23.45833	21
23.46667	18
23.47500	15
23.48333	14
23.49167	16
23.50000	19
23.50833	21
23.51667	21
23.52500	20
23.53333	18
23.54167	15
23.55000	13
23.55833	11
23.56667	10
23.57500	9
23.58333	8
23.59167	9
23.60000	10
23.60833	11
23.61667	11
23.62500	10
23.63333	11
23.64167	13
23.65000	16
23.65833	20
23.66667	23
23.67500	25
23.68333	26
23.69167	26
23.70000	25
23.70833	25
23.71667	27
23.72500	30
23.73333	34
23.74167	37
23.75000	40
23.75833	41
23.76667	40
23.77500	37
23.78333	33
23.79167	27
23.80000	22
23.80833	19
23.81667	19
23.82500	20
23.83333	20
23.84167	20
23.85000	21
23.85833	23
23.86667	23
23.87500	21
23.88333	18
23.89167	12
23.90000	8
23.90833	7
23.91667	10
23.92500	15
23.93333	20
23.94167	25
23.95000	28
23.95833	31
23.96667	32
23.97500	33
23.98333	33
23.99167	32
24.00000	29
24.00833	26
24.01667	22
24.02500	20
24.03333	21
24.04167	23
24.05000	25
24.05833	28
24.06667	28
24.07500	27
24.08333	26
24.09167	24
24.10000	22
24.10833	20
24.11667	18
24.12500	18
24.13333	19
24.14167	21
24.15000	23
24.15833	25
24.16667	27
24.17500	29
24.18333	30
24.19167	29
24.20000	28
24.20833	27
24.21667	27
24.22500	29
24.23333	32
24.24167	35
24.25000	38
24.25833	39
24.26667	42
24.27500	45
24.28333	48
24.29167	52
24.30000	55
24.30833	56
24.31667	56
24.32500	55
24.33333	55
24.34167	54
24.35000	54
24.35833	54
24.36667	55
24.37500	56
24.38333	58
24.39167	61
24.40000	64
24.40833	66
24.41667	65
24.42500	64
24.43333	64
24.44167	66
24.45000	70
24.45833	75
24.46667	79
24.47500	82
24.48333	83
24.49167	83
24.50000	81
24.50833	80
24.51667	78
24.52500	79
24.53333	83
24.54167	90
24.55000	97
24.55833	105
24.56667	110
24.57500	110
24.58333	108
24.59167	105
24.60000	101
24.60833	97
24.61667	94
24.62500	92
24.63333	89
24.64167	86
24.65000	82
24.65833	78
24.66667	75
24.67500	75
24.68333	77
24.69167	81
24.70000	85
24.70833	89
24.71667	90
24.72500	89
24.73333	90
24.74167	91
24.75000	91
24.75833	91
24.76667	88
24.77500	84
24.78333	80
24.79167	77
24.80000	77
24.80833	79
24.81667	83
24.82500	86
24.83333	89
24.84167	90
24.85000	90
24.85833	89
24.86667	87
24.87500	84
24.88333	79
24.89167	75
24.90000	71
24.90833	68
24.91667	66
24.92500	67
24.93333	68
24.94167	68
24.95000	67
24.95833	64
24.96667	58
24.97500	52
24.98333	46
24.99167	43
25.00000	42
25.00833	43
25.01667	45
25.02500	48
25.03333	50
25.04167	50
25.05000	50
25.05833	49
25.06667	47
25.07500	45
25.08333	44
25.09167	44
25.10000	46
25.10833	47
25.11667	45
25.12500	40
25.13333	32
25.14167	24
25.15000	20
25.15833	20
25.16667	22
25.17500	25
25.18333	28
25.19167	28
25.20000	26
25.20833	24
25.21667	23
25.22500	21
25.23333	22
25.24167	23
25.25000	23
25.25833	22
25.26667	19
25.27500	15
25.28333	12
25.29167	11
25.30000	12
25.30833	14
25.31667	16
25.32500	17
25.33333	17
25.34167	15
25.35000	13
25.35833	12
25.36667	11
25.37500	9
25.38333	6
25.39167	3
25.40000	1
25.40833	-2
25.41667	-3
25.42500	-5
25.43333	-7
25.44167	-9
25.45000	-10
25.45833	-10
25.46667	-7
25.47500	-3
25.48333	1
25.49167	5
25.50000	7
25.50833	8
25.51667	7
25.52500	6
25.53333	4
25.54167	3
25.55000	0
25.55833	-2
25.56667	-3
25.57500	-2
25.58333	0
25.59167	2
25.60000	3
25.60833	3
25.61667	2
25.62500	0
25.63333	-1
25.64167	-1
25.65000	1
25.65833	4
25.66667	7
25.67500	7
25.68333	6
25.69167	3
25.70000	-1
25.70833	-5
25.71667	-8
25.72500	-10
25.73333	-10
25.74167	-9
25.75000	-7
25.75833	-4
25.76667	-2
25.77500	-1
25.78333	-2
25.79167	-4
25.80000	-7
25.80833	-10
25.81667	-13
25.82500	-16
25.83333	-18
25.84167	-19
25.85000	-18
25.85833	-15
25.86667	-13
25.87500	-11
25.88333	-9
25.89167	-8
25.90000	-8
25.90833	-7
25.91667	-5
25.92500	-2
25.93333	-0
25.94167	1
25.95000	2
25.95833	1
25.96667	-0
25.97500	-1
25.98333	-1
25.99167	0
26.00000	2
26.00833	6
26.01667	9
26.02500	10
26.03333	11
26.04167	9
26.05000	6
26.05833	2
26.06667	-4
26.07500	-11
26.08333	-16
26.09167	-19
26.10000	-18
26.10833	-16
26.11667	-11
26.12500	-8
26.13333	-6
26.14167	-4
26.15000	-2
26.15833	1
26.16667	2
26.17500	2
26.18333	-1
26.19167	-5
26.20000	-8
26.20833	-9
26.21667	-6
26.22500	-3
26.23333	0
26.24167	3
26.25000	5
26.25833	5
26.26667	5
26.27500	6
26.28333	7
26.29167	7
26.30000	6
26.30833	5
26.31667	4
26.32500	3
26.33333	-0
26.34167	-5
26.35000	-10
26.35833	-14
26.36667	-15
26.37500	-13
26.38333	-9
26.39167	-4
26.40000	0
26.40833	3
26.41667	4
26.42500	4
26.43333	4
26.44167	5
26.45000	7
26.45833	8
26.46667	7
26.47500	6
26.48333	4
26.49167	2
26.50000	-0
26.50833	-1
26.51667	-1
26.52500	1
26.53333	3
26.54167	5
26.55000	8
26.55833	9
26.56667	10
26.57500	11
26.58333	12
26.59167	13
26.60000	13
26.60833	13
26.61667	14
26.62500	14
26.63333	13
26.64167	10
26.65000	8
26.65833	6
26.66667	8
26.67500	12
26.68333	16
26.69167	18
26.70000	17
26.70833	16
26.71667	14
26.72500	12
26.73333	10
26.74167	8
26.75000	7
26.75833	7
26.76667	8
26.77500	10
26.78333	12
26.79167	12
26.80000	12
26.80833	12
26.81667	12
26.82500	14
26.83333	16
26.84167	20
26.85000	22
26.85833	24
26.86667	24
26.87500	22
26.88333	19
26.89167	17
26.90000	16
26.90833	15
26.91667	14
26.92500	12
26.93333	11
26.94167	10
26.95000	9
26.95833	8
26.96667	7
26.97500	5
26.98333	4
26.99167	4
27.00000	5
27.00833	6
27.01667	7
27.02500	7
27.03333	7
27.04167	7
27.05000	7
27.05833	7
27.06667	6
27.07500	2
27.08333	-2
27.09167	-6
27.10000	-7
27.10833	-5
27.11667	0
27.12500	6
27.13333	11
27.14167	16
27.15000	19
27.15833	21
27.16667	22
27.17500	23
27.18333	23
27.19167	22
27.20000	21
27.20833	20
27.21667	18
27.22500	18
27.23333	20
27.24167	21
27.25000	22
27.25833	21
27.26667	19
27.27500	15
27.28333	12
27.29167	10
27.30000	8
27.30833	8
27.31667	8
27.32500	10
27.33333	12
27.34167	14
27.35000	18
27.35833	22
27.36667	26
27.37500	30
27.38333	31
27.39167	30
27.40000	25
27.40833	21
27.41667	18
27.42500	16
27.43333	15
27.44167	15
27.45000	14
27.45833	13
27.46667	10
27.47500	8
27.48333	5
27.49167	4
27.50000	4
27.50833	5
27.51667	6
27.52500	8
27.53333	9
27.54167	9
27.55000	9
27.55833	7
27.56667	6
27.57500	5
27.58333	5
27.59167	5
27.60000	5
27.60833	4
27.61667	3
27.62500	2
27.63333	2
27.64167	2
27.65000	4
27.65833	7
27.66667	9
27.67500	11
27.68333	13
27.69167	16
27.70000	19
27.70833	20
27.71667	18
27.72500	15
27.73333	12
27.74167	10
27.75000	9
27.75833	10
27.76667	10
27.77500	9
27.78333	9
27.79167	13
27.80000	19
27.80833	24
27.81667	26
27.82500	26
27.83333	23
27.84167	21
27.85000	21
27.85833	22
27.86667	22
27.87500	20
27.88333	17
27.89167	13
27.90000	9
27.90833	8
27.91667	11
27.92500	14
27.93333	17
27.94167	18
27.95000	18
27.95833	17
27.96667	16
27.97500	16
27.98333	18
27.99167	19
28.00000	21
28.00833	23
28.01667	26
28.02500	29
28.03333	32
28.04167	35
28.05000	38
28.05833	39
28.06667	39
28.07500	38
28.08333	37
28.09167	36
28.10000	36
28.10833	37
28.11667	37
28.12500	38
28.13333	39
28.14167	38
28.15000	37
28.15833	34
28.16667	31
28.17500	27
28.18333	25
28.19167	26
28.20000	29
28.20833	35
28.21667	42
28.22500	49
28.23333	54
28.24167	58
28.25000	59
28.25833	58
28.26667	56
28.27500	53
28.28333	49
28.29167	46
28.30000	43
28.30833	41
28.31667	39
28.32500	39
28.33333	38
28.34167	36
28.35000	36
28.35833	37
28.36667	39
28.37500	41
28.38333	45
28.39167	49
28.40000	53
28.40833	56
28.41667	57
28.42500	56
28.43333	53
28.44167	48
28.45000	44
28.45833	41
28.46667	38
28.47500	38
28.48333	40
28.49167	44
28.50000	49
28.50833	53
28.51667	56
28.52500	58
28.53333	57
28.54167	55
28.55000	52
28.55833	49
28.56667	46
28.57500	44
28.58333	43
28.59167	42
28.60000	43
28.60833	43
28.61667	43
28.62500	44
28.63333	46
28.64167	49
28.65000	51
28.65833	52
28.66667	53
28.67500	54
28.68333	55
28.69167	57
28.70000	59
28.70833	58
28.71667	55
28.72500	50
28.73333	45
28.74167	41
28.75000	38
28.75833	35
28.76667	34
28.77500	33
28.78333	33
28.79167	35
28.80000	38
28.80833	42
28.81667	45
28.82500	47
28.83333	48
28.84167	48
28.85000	47
28.85833	46
28.86667	45
28.87500	46
28.88333	48
28.89167	50
28.90000	51
28.90833	49
28.91667	45
28.92500	41
28.93333	39
28.94167	40
28.95000	41
28.95833	42
28.96667	42
28.97500	39
28.98333	37
28.99167	37
29.00000	40
29.00833	43
29.01667	48
29.02500	52
29.03333	54
29.04167	56
29.05000	56
29.05833	54
29.06667	52
29.07500	49
29.08333	47
29.09167	45
29.10000	43
29.10833	42
29.11667	40
29.12500	39
29.13333	39
29.14167	42
29.15000	47
29.15833	52
29.16667	56
29.17500	57
29.18333	55
29.19167	53
29.20000	53
29.20833	55
29.21667	62
29.22500	69
29.23333	73
29.24167	74
29.25000	72
29.25833	68
29.26667	66
29.27500	65
29.28333	66
29.29167	69
29.30000	72
29.30833	76
29.31667	78
29.32500	79
29.33333	78
29.34167	76
29.35000	74
29.35833	74
29.36667	76
29.37500	80
29.38333	83
29.39167	85
29.40000	85
29.40833	82
29.41667	79
29.42500	76
29.43333	76
29.44167	79
29.45000	82
29.45833	86
29.46667	88
29.47500	89
29.48333	89
29.49167	90
29.50000	93
29.50833	97
29.51667	103
29.52500	107
29.53333	110
29.54167	112
29.55000	113
29.55833	112
29.56667	112
29.57500	113
29.58333	114
29.59167	115
29.60000	115
29.60833	116
29.61667	117
29.62500	121
29.63333	127
29.64167	134
29.65000	143
29.65833	153
29.66667	162
29.67500	170
29.68333	177
29.69167	182
29.70000	187
29.70833	193
29.71667	198
29.72500	204
29.73333	209
29.74167	216
29.75000	225
29.75833	235
29.76667	245
29.77500	254
29.78333	262
29.79167	271
29.80000	280
29.80833	289
29.81667	298
29.82500	307
29.83333	315
29.84167	325
29.85000	338
29.85833	352
29.86667	367
29.87500	382
29.88333	397
29.89167	412
29.90000	428
29.90833	445
29.91667	463
29.92500	482
29.93333	501
29.94167	522
29.95000	544
29.95833	567
29.96667	590
29.97500	614
29.98333	640
29.99167	668
30.00000	698
30.00833	729
30.01667	761
30.02500	794
30.03333	827
30.04167	860
30.05000	894
30.05833	929
30.06667	964
30.07500	1002
30.08333	1041
30.09167	1084
30.10000	1128
30.10833	1176
30.11667	1227
30.12500	1280
30.13333	1337
30.14167	1394
30.15000	1452
30.15833	1510
30.16667	1568
30.17500	1630
30.18333	1693
30.19167	1759
30.20000	1826
30.20833	1893
30.21667	1960
30.22500	2027
30.23333	2096
30.24167	2167
30.25000	2241
30.25833	2319
30.26667	2397
30.27500	2478
30.28333	2559
30.29167	2643
30.30000	2729
30.30833	2816
30.31667	2906
30.32500	2995
30.33333	3087
30.34167	3179
30.35000	3273
30.35833	3370
30.36667	3467
30.37500	3567
30.38333	3666
30.39167	3765
30.40000	3865
30.40833	3965
30.41667	4065
30.42500	4162
30.43333	4259
30.44167	4354
30.45000	4449
30.45833	4546
30.46667	4643
30.47500	4744
30.48333	4844
30.49167	4945
30.50000	5045
30.50833	5141
30.51667	5235
30.52500	5325
30.53333	5414
30.54167	5500
30.55000	5585
30.55833	5670
30.56667	5755
30.57500	5841
30.58333	5925
30.59167	6010
30.60000	6094
30.60833	6174
30.61667	6253
30.62500	6328
30.63333	6401
30.64167	6470
30.65000	6536
30.65833	6600
30.66667	6662
30.67500	6722
30.68333	6781
30.69167	6838
30.70000	6894
30.70833	6947
30.71667	6997
30.72500	7042
30.73333	7082
30.74167	7118
30.75000	7151
30.75833	7181
30.76667	7210
30.77500	7238
30.78333	7263
30.79167	7285
30.80000	7303
30.80833	7315
30.81667	7323
30.82500	7327
30.83333	7330
30.84167	7331
30.85000	7333
30.85833	7332
30.86667	7326
30.87500	7313
30.88333	7294
30.89167	7270
30.90000	7243
30.90833	7215
30.91667	7185
30.92500	7155
30.93333	7121
30.94167	7085
30.95000	7046
30.95833	7004
30.96667	6960
30.97500	6911
30.98333	6861
30.99167	6808
31.00000	6753
31.00833	6697
31.01667	6639
31.02500	6581
31.03333	6520
31.04167	6458
31.05000	6393
31.05833	6324
31.06667	6253
31.07500	6178
31.08333	6104
31.09167	6028
31.10000	5952
31.10833	5875
31.11667	5795
31.12500	5716
31.13333	5636
31.14167	5557
31.15000	5479
31.15833	5402
31.16667	5324
31.17500	5242
31.18333	5159
31.19167	5074
31.20000	4989
31.20833	4904
31.21667	4819
31.22500	4736
31.23333	4651
31.24167	4568
31.25000	4485
31.25833	4403
31.26667	4325
31.27500	4248
31.28333	4174
31.29167	4099
31.30000	4024
31.30833	3948
31.31667	3870
31.32500	3795
31.33333	3719
31.34167	3645
31.35000	3572
31.35833	3498
31.36667	3427
31.37500	3355
31.38333	3286
31.39167	3219
31.40000	3153
31.40833	3090
31.41667	3026
31.42500	2965
31.43333	2903
31.44167	2842
31.45000	2783
31.45833	2726
31.46667	2672
31.47500	2620
31.48333	2571
31.49167	2522
31.50000	2472
31.50833	2423
31.51667	2373
31.52500	2325
31.53333	2278
31.54167	2232
31.55000	2189
31.55833	2146
31.56667	2105
31.57500	2064
31.58333	2026
31.59167	1989
31.60000	1952
31.60833	1917
31.61667	1881
31.62500	1846
31.63333	1810
31.64167	1775
31.65000	1741
31.65833	1708
31.66667	1678
31.67500	1651
31.68333	1625
31.69167	1598
31.70000	1571
31.70833	1544
31.71667	1517
31.72500	1492
31.73333	1469
31.74167	1447
31.75000	1425
31.75833	1404
31.76667	1384
31.77500	1365
31.78333	1345
31.79167	1325
31.80000	1304
31.80833	1285
31.81667	1267
31.82500	1251
31.83333	1236
31.84167	1222
31.85000	1210
31.85833	1200
31.86667	1191
31.87500	1183
31.88333	1174
31.89167	1164
31.90000	1153
31.90833	1142
31.91667	1131
31.92500	1120
31.93333	1110
31.94167	1101
31.95000	1089
31.95833	1076
31.96667	1063
31.97500	1050
31.98333	1038
31.99167	1028
32.00000	1020
32.00833	1011
32.01667	1003
32.02500	995
32.03333	988
32.04167	980
32.05000	975
32.05833	970
32.06667	966
32.07500	963
32.08333	958
32.09167	952
32.10000	945
32.10833	938
32.11667	932
32.12500	929
32.13333	930
32.14167	932
32.15000	932
32.15833	932
32.16667	930
32.17500	926
32.18333	922
32.19167	920
32.20000	920
32.20833	921
32.21667	922
32.22500	923
32.23333	923
32.24167	921
32.25000	920
32.25833	920
32.26667	921
32.27500	924
32.28333	927
32.29167	930
32.30000	932
32.30833	934
32.31667	935
32.32500	936
32.33333	937
32.34167	940
32.35000	946
32.35833	957
32.36667	971
32.37500	989
32.38333	1006
32.39167	1018
32.40000	1028
32.40833	1035
32.41667	1042
32.42500	1050
32.43333	1063
32.44167	1080
32.45000	1097
32.45833	1117
32.46667	1137
32.47500	1159
32.48333	1181
32.49167	1205
32.50000	1229
32.50833	1254
32.51667	1280
32.52500	1307
32.53333	1337
32.54167	1368
32.55000	1402
32.55833	1439
32.56667	1478
32.57500	1520
32.58333	1563
32.59167	1609
32.60000	1656
32.60833	1705
32.61667	1756
32.62500	1809
32.63333	1865
32.64167	1923
32.65000	1984
32.65833	2048
32.66667	2115
32.67500	2189
32.68333	2267
32.69167	2352
32.70000	2442
32.70833	2535
32.71667	2634
32.72500	2734
32.73333	2839
32.74167	2948
32.75000	3061
32.75833	3181
32.76667	3302
32.77500	3429
32.78333	3556
32.79167	3690
32.80000	3828
32.80833	3970
32.81667	4119
32.82500	4270
32.83333	4429
32.84167	4592
32.85000	4762
32.85833	4939
32.86667	5120
32.87500	5311
32.88333	5503
32.89167	5703
32.90000	5906
32.90833	6111
32.91667	6322
32.92500	6533
32.93333	6752
32.94167	6973
32.95000	7199
32.95833	7430
32.96667	7660
32.97500	7898
32.98333	8134
32.99167	8374
33.00000	8617
33.00833	8862
33.01667	9116
33.02500	9367
33.03333	9625
33.04167	9880
33.05000	10137
33.05833	10399
33.06667	10658
33.07500	10924
33.08333	11183
33.09167	11443
33.10000	11702
33.10833	11957
33.11667	12218
33.12500	12474
33.13333	12736
33.14167	12992
33.15000	13245
33.15833	13497
33.16667	13741
33.17500	13986
33.18333	14224
33.19167	14464
33.20000	14702
33.20833	14935
33.21667	15168
33.22500	15390
33.23333	15611
33.24167	15824
33.25000	16033
33.25833	16241
33.26667	16442
33.27500	16643
33.28333	16836
33.29167	17027
33.30000	17211
33.30833	17387
33.31667	17561
33.32500	17723
33.33333	17880
33.34167	18029
33.35000	18172
33.35833	18310
33.36667	18440
33.37500	18567
33.38333	18684
33.39167	18795
33.40000	18899
33.40833	18995
33.41667	19086
33.42500	19169
33.43333	19245
33.44167	19311
33.45000	19366
33.45833	19412
33.46667	19450
33.47500	19481
33.48333	19507
33.49167	19527
33.50000	19541
33.50833	19546
33.51667	19543
33.52500	19532
33.53333	19513
33.54167	19488
33.55000	19455
33.55833	19415
33.56667	19368
33.57500	19312
33.58333	19250
33.59167	19180
33.60000	19103
33.60833	19019
33.61667	18924
33.62500	18823
33.63333	18711
33.64167	18592
33.65000	18465
33.65833	18329
33.66667	18189
33.67500	18038
33.68333	17886
33.69167	17726
33.70000	17561
33.70833	17392
33.71667	17215
33.72500	17035
33.73333	16846
33.74167	16656
33.75000	16461
33.75833	16261
33.76667	16061
33.77500	15853
33.78333	15645
33.79167	15430
33.80000	15213
33.80833	14996
33.81667	14774
33.82500	14554
33.83333	14327
33.84167	14098
33.85000	13864
33.85833	13625
33.86667	13389
33.87500	13147
33.88333	12911
33.89167	12671
33.90000	12431
33.90833	12192
33.91667	11948
33.92500	11710
33.93333	11469
33.94167	11232
33.95000	10995
33.95833	10757
33.96667	10522
33.97500	10280
33.98333	10045
33.99167	9809
34.00000	9577
34.00833	9350
34.01667	9122
34.02500	8901
34.03333	8679
34.04167	8462
34.05000	8246
34.05833	8029
34.06667	7819
34.07500	7605
34.08333	7400
34.09167	7198
34.10000	7000
34.10833	6808
34.11667	6616
34.12500	6433
34.13333	6250
34.14167	6073
34.15000	5899
34.15833	5726
34.16667	5559
34.17500	5392
34.18333	5232
34.19167	5074
34.20000	4922
34.20833	4773
34.21667	4623
34.22500	4480
34.23333	4339
34.24167	4204
34.25000	4072
34.25833	3942
34.26667	3816
34.27500	3690
34.28333	3570
34.29167	3454
34.30000	3342
34.30833	3235
34.31667	3130
34.32500	3031
34.33333	2934
34.34167	2842
34.35000	2752
34.35833	2665
34.36667	2581
34.37500	2495
34.38333	2413
34.39167	2333
34.40000	2256
34.40833	2183
34.41667	2113
34.42500	2047
34.43333	1981
34.44167	1917
34.45000	1855
34.45833	1795
34.46667	1737
34.47500	1681
34.48333	1626
34.49167	1572
34.50000	1520
34.50833	1471
34.51667	1424
34.52500	1380
34.53333	1338
34.54167	1296
34.55000	1254
34.55833	1212
34.56667	1173
34.57500	1134
34.58333	1098
34.59167	1065
34.60000	1035
34.60833	1008
34.61667	983
34.62500	959
34.63333	933
34.64167	907
34.65000	881
34.65833	855
34.66667	833
34.67500	812
34.68333	792
34.69167	773
34.70000	753
34.70833	734
34.71667	715
34.72500	698
34.73333	682
34.74167	668
34.75000	655
34.75833	642
34.76667	629
34.77500	616
34.78333	601
34.79167	584
34.80000	567
34.80833	554
34.81667	543
34.82500	534
34.83333	526
34.84167	517
34.85000	504
34.85833	488
34.86667	472
34.87500	456
34.88333	442
34.89167	433
34.90000	427
34.90833	423
34.91667	419
34.92500	415
34.93333	410
34.94167	405
34.95000	399
34.95833	394
34.96667	389
34.97500	382
34.98333	376
34.99167	370
35.00000	365
35.00833	359
35.01667	352
35.02500	345
35.03333	340
35.04167	336
35.05000	332
35.05833	327
35.06667	321
35.07500	314
35.08333	306
35.09167	300
35.10000	296
35.10833	293
35.11667	290
35.12500	288
35.13333	285
35.14167	282
35.15000	279
35.15833	274
35.16667	270
35.17500	263
35.18333	256
35.19167	250
35.20000	244
35.20833	241
35.21667	241
35.22500	243
35.23333	247
35.24167	250
35.25000	252
35.25833	251
35.26667	250
35.27500	249
35.28333	249
35.29167	248
35.30000	245
35.30833	241
35.31667	236
35.32500	232
35.33333	228
35.34167	225
35.35000	221
35.35833	218
35.36667	215
35.37500	213
35.38333	212
35.39167	211
35.40000	209
35.40833	206
35.41667	204
35.42500	202
35.43333	202
35.44167	204
35.45000	205
35.45833	207
35.46667	206
35.47500	204
35.48333	200
35.49167	195
35.50000	191
35.50833	190
35.51667	191
35.52500	192
35.53333	194
35.54167	195
35.55000	194
35.55833	191
35.56667	187
35.57500	184
35.58333	181
35.59167	180
35.60000	178
35.60833	176
35.61667	174
35.62500	174
35.63333	176
35.64167	180
35.65000	182
35.65833	182
35.66667	179
35.67500	175
35.68333	170
35.69167	167
35.70000	165
35.70833	163
35.71667	160
35.72500	156
35.73333	151
35.74167	147
35.75000	143
35.75833	140
35.76667	139
35.77500	140
35.78333	141
35.79167	142
35.80000	142
35.80833	142
35.81667	143
35.82500	144
35.83333	146
35.84167	148
35.85000	149
35.85833	148
35.86667	148
35.87500	149
35.88333	152
35.89167	154
35.90000	155
35.90833	154
35.91667	152
35.92500	150
35.93333	148
35.94167	147
35.95000	144
35.95833	140
35.96667	134
35.97500	128
35.98333	123
35.99167	121
36.00000	122
36.00833	126
36.01667	132
36.02500	138
36.03333	142
36.04167	144
36.05000	146
36.05833	147
36.06667	148
36.07500	149
36.08333	149
36.09167	145
36.10000	138
36.10833	132
36.11667	130
36.12500	131
36.13333	134
36.14167	136
36.15000	137
36.15833	135
36.16667	133
36.17500	131
36.18333	131
36.19167	132
36.20000	133
36.20833	131
36.21667	126
36.22500	121
36.23333	116
36.24167	113
36.25000	114
36.25833	116
36.26667	117
36.27500	117
36.28333	115
36.29167	114
36.30000	113
36.30833	112
36.31667	113
36.32500	114
36.33333	116
36.34167	118
36.35000	119
36.35833	118
36.36667	115
36.37500	108
36.38333	102
36.39167	96
36.40000	91
36.40833	88
36.41667	87
36.42500	87
36.43333	89
36.44167	91
36.45000	96
36.45833	103
36.46667	109
36.47500	114
36.48333	117
36.49167	117
36.50000	115
36.50833	113
36.51667	111
36.52500	109
36.53333	106
36.54167	103
36.55000	100
36.55833	97
36.56667	94
36.57500	91
36.58333	89
36.59167	88
36.60000	88
36.60833	89
36.61667	90
36.62500	90
36.63333	90
36.64167	89
36.65000	87
36.65833	85
36.66667	83
36.67500	81
36.68333	81
36.69167	83
36.70000	85
36.70833	89
36.71667	92
36.72500	95
36.73333	98
36.74167	100
36.75000	100
36.75833	100
36.76667	98
36.77500	96
36.78333	93
36.79167	90
36.80000	87
36.80833	84
36.81667	81
36.82500	80
36.83333	81
36.84167	82
36.85000	85
36.85833	88
36.86667	91
36.87500	92
36.88333	92
36.89167	90
36.90000	89
36.90833	88
36.91667	89
36.92500	90
36.93333	89
36.94167	85
36.95000	80
36.95833	75
36.96667	72
36.97500	72
36.98333	74
36.99167	76
37.00000	77
37.00833	77
37.01667	75
37.02500	73
37.03333	73
37.04167	75
37.05000	77
37.05833	80
37.06667	82
37.07500	82
37.08333	82
37.09167	81
37.10000	80
37.10833	79
37.11667	78
37.12500	78
37.13333	77
37.14167	77
37.15000	76
37.15833	72
37.16667	68
37.17500	63
37.18333	59
37.19167	56
37.20000	57
37.20833	59
37.21667	63
37.22500	67
37.23333	71
37.24167	76
37.25000	79
37.25833	82
37.26667	83
37.27500	82
37.28333	80
37.29167	78
37.30000	75
37.30833	73
37.31667	72
37.32500	71
37.33333	70
37.34167	69
37.35000	69
37.35833	70
37.36667	72
37.37500	73
37.38333	72
37.39167	70
37.40000	66
37.40833	64
37.41667	64
37.42500	65
37.43333	68
37.44167	70
37.45000	72
37.45833	73
37.46667	73
37.47500	71
37.48333	70
37.49167	67
37.50000	65
37.50833	63
37.51667	62
37.52500	62
37.53333	62
37.54167	61
37.55000	59
37.55833	58
37.56667	57
37.57500	59
37.58333	61
37.59167	63
37.60000	63
37.60833	62
37.61667	61
37.62500	62
37.63333	65
37.64167	68
37.65000	70
37.65833	70
37.66667	68
37.67500	65
37.68333	63
37.69167	62
37.70000	64
37.70833	68
37.71667	74
37.72500	79
37.73333	83
37.74167	84
37.75000	83
37.75833	79
37.76667	75
37.77500	71
37.78333	68
37.79167	65
37.80000	63
37.80833	63
37.81667	63
37.82500	65
37.83333	66
37.84167	67
37.85000	68
37.85833	68
37.86667	68
37.87500	67
37.88333	66
37.89167	63
37.90000	60
37.90833	56
37.91667	52
37.92500	50
37.93333	50
37.94167	53
37.95000	57
37.95833	61
37.96667	64
37.97500	64
37.98333	63
37.99167	64
38.00000	66
38.00833	70
38.01667	75
38.02500	78
38.03333	78
38.04167	76
38.05000	72
38.05833	69
38.06667	66
38.07500	65
38.08333	65
38.09167	66
38.10000	67
38.10833	67
38.11667	65
38.12500	62
38.13333	59
38.14167	56
38.15000	55
38.15833	57
38.16667	61
38.17500	65
38.18333	68
38.19167	69
38.20000	67
38.20833	66
38.21667	66
38.22500	66
38.23333	66
38.24167	65
38.25000	64
38.25833	63
38.26667	62
38.27500	63
38.28333	65
38.29167	66
38.30000	65
38.30833	63
38.31667	60
38.32500	57
38.33333	54
38.34167	51
38.35000	50
38.35833	49
38.36667	50
38.37500	50
38.38333	52
38.39167	56
38.40000	60
38.40833	64
38.41667	68
38.42500	71
38.43333	72
38.44167	71
38.45000	71
38.45833	71
38.46667	71
38.47500	71
38.48333	70
38.49167	68
38.50000	66
38.50833	64
38.51667	62
38.52500	61
38.53333	60
38.54167	61
38.55000	63
38.55833	66
38.56667	68
38.57500	69
38.58333	69
38.59167	68
38.60000	68
38.60833	68
38.61667	70
38.62500	72
38.63333	72
38.64167	71
38.65000	67
38.65833	62
38.66667	57
38.67500	53
38.68333	50
38.69167	50
38.70000	54
38.70833	60
38.71667	67
38.72500	72
38.73333	74
38.74167	73
38.75000	71
38.75833	68
38.76667	66
38.77500	67
38.78333	69
38.79167	71
38.80000	72
38.80833	73
38.81667	72
38.82500	69
38.83333	65
38.84167	60
38.85000	55
38.85833	53
38.86667	52
38.87500	54
38.88333	56
38.89167	59
38.90000	61
38.90833	63
38.91667	65
38.92500	66
38.93333	66
38.94167	65
38.95000	63
38.95833	61
38.96667	59
38.97500	58
38.98333	59
38.99167	60
39.00000	61
39.00833	63
39.01667	66
39.02500	68
39.03333	71
39.04167	74
39.05000	75
39.05833	75
39.06667	74
39.07500	73
39.08333	72
39.09167	73
39.10000	74
39.10833	75
39.11667	74
39.12500	72
39.13333	69
39.14167	68
39.15000	69
39.15833	71
39.16667	73
39.17500	74
39.18333	75
39.19167	75
39.20000	75
39.20833	75
39.21667	76
39.22500	78
39.23333	80
39.24167	81
39.25000	81
39.25833	78
39.26667	73
39.27500	68
39.28333	64
39.29167	61
39.30000	61
39.30833	62
39.31667	64
39.32500	68
39.33333	72
39.34167	77
39.35000	80
39.35833	83
39.36667	85
39.37500	85
39.38333	83
39.39167	79
39.40000	76
39.40833	72
39.41667	69
39.42500	67
39.43333	66
39.44167	66
39.45000	68
39.45833	69
39.46667	70
39.47500	69
39.48333	68
39.49167	67
39.50000	66
39.50833	66
39.51667	67
39.52500	68
39.53333	68
39.54167	67
39.55000	65
39.55833	62
39.56667	61
39.57500	60
39.58333	60
39.59167	60
39.60000	58
39.60833	56
39.61667	53
39.62500	49
39.63333	45
39.64167	42
39.65000	40
39.65833	40
39.66667	43
39.67500	48
39.68333	55
39.69167	61
39.70000	67
39.70833	70
39.71667	72
39.72500	72
39.73333	69
39.74167	65
39.75000	60
39.75833	56
39.76667	53
39.77500	52
39.78333	52
39.79167	53
39.80000	55
39.80833	58
39.81667	60
39.82500	63
39.83333	66
39.84167	68
39.85000	69
39.85833	68
39.86667	65
39.87500	60
39.88333	55
39.89167	51
39.90000	48
39.90833	46
39.91667	46
39.92500	48
39.93333	52
39.94167	56
39.95000	57
39.95833	57
39.96667	55
39.97500	52
39.98333	48
39.99167	45
40.00000	41
40.00833	39
40.01667	37
40.02500	38
40.03333	41
40.04167	46
40.05000	50
40.05833	53
40.06667	54
40.07500	52
40.08333	49
40.09167	48
40.10000	50
40.10833	52
40.11667	53
40.12500	53
40.13333	52
40.14167	50
40.15000	49
40.15833	50
40.16667	51
40.17500	51
40.18333	51
40.19167	49
40.20000	49
40.20833	50
40.21667	53
40.22500	57
40.23333	61
40.24167	63
40.25000	63
40.25833	60
40.26667	58
40.27500	55
40.28333	54
40.29167	55
40.30000	57
40.30833	58
40.31667	57
40.32500	55
40.33333	53
40.34167	51
40.35000	49
40.35833	46
40.36667	44
40.37500	43
40.38333	44
40.39167	48
40.40000	52
40.40833	55
40.41667	56
40.42500	56
40.43333	55
40.44167	54
40.45000	54
40.45833	55
40.46667	56
40.47500	55
40.48333	54
40.49167	52
40.50000	50
40.50833	49
40.51667	49
40.52500	51
40.53333	51
40.54167	51
40.55000	49
40.55833	45
40.56667	42
40.57500	40
40.58333	39
40.59167	39
40.60000	40
40.60833	42
40.61667	44
40.62500	47
40.63333	50
40.64167	54
40.65000	58
40.65833	61
40.66667	63
40.67500	66
40.68333	69
40.69167	71
40.70000	73
40.70833	75
40.71667	78
40.72500	80
40.73333	82
40.74167	83
40.75000	82
40.75833	80
40.76667	77
40.77500	75
40.78333	76
40.79167	80
40.80000	85
40.80833	89
40.81667	91
40.82500	91
40.83333	91
40.84167	91
40.85000	93
40.85833	96
40.86667	101
40.87500	106
40.88333	112
40.89167	117
40.90000	121
40.90833	123
40.91667	123
40.92500	122
40.93333	119
40.94167	117
40.95000	117
40.95833	120
40.96667	125
40.97500	131
40.98333	136
40.99167	138
41.00000	140
41.00833	142
41.01667	147
41.02500	152
41.03333	157
41.04167	161
41.05000	164
41.05833	165
41.06667	164
41.07500	165
41.08333	166
41.09167	169
41.10000	172
41.10833	175
41.11667	178
41.12500	181
41.13333	184
41.14167	187
41.15000	190
41.15833	195
41.16667	199
41.17500	202
41.18333	203
41.19167	202
41.20000	199
41.20833	197
41.21667	195
41.22500	196
41.23333	201
41.24167	207
41.25000	213
41.25833	218
41.26667	223
41.27500	227
41.28333	230
41.29167	233
41.30000	235
41.30833	237
41.31667	240
41.32500	243
41.33333	246
41.34167	248
41.35000	247
41.35833	244
41.36667	239
41.37500	235
41.38333	231
41.39167	228
41.40000	228
41.40833	228
41.41667	230
41.42500	232
41.43333	235
41.44167	239
41.45000	243
41.45833	248
41.46667	251
41.47500	251
41.48333	249
41.49167	246
41.50000	243
41.50833	241
41.51667	241
41.52500	242
41.53333	242
41.54167	243
41.55000	244
41.55833	245
41.56667	246
41.57500	246
41.58333	245
41.59167	244
41.60000	243
41.60833	242
41.61667	241
41.62500	239
41.63333	237
41.64167	234
41.65000	231
41.65833	226
41.66667	220
41.67500	214
41.68333	208
41.69167	203
41.70000	200
41.70833	197
41.71667	195
41.72500	193
41.73333	191
41.74167	189
41.75000	190
41.75833	192
41.76667	195
41.77500	197
41.78333	199
41.79167	197
41.80000	193
41.80833	189
41.81667	184
41.82500	180
41.83333	174
41.84167	168
41.85000	162
41.85833	157
41.86667	152
41.87500	149
41.88333	147
41.89167	145
41.90000	143
41.90833	142
41.91667	142
41.92500	143
41.93333	144
41.94167	145
41.95000	145
41.95833	143
41.96667	140
41.97500	138
41.98333	134
41.99167	131
42.00000	127
42.00833	124
42.01667	121
42.02500	118
42.03333	116
42.04167	115
42.05000	113
42.05833	111
42.06667	110
42.07500	111
42.08333	112
42.09167	112
42.10000	110
42.10833	105
42.11667	98
42.12500	91
42.13333	86
42.14167	83
42.15000	80
42.15833	79
42.16667	78
42.17500	76
42.18333	75
42.19167	74
42.20000	74
42.20833	76
42.21667	78
42.22500	79
42.23333	78
42.24167	75
42.25000	71
42.25833	68
42.26667	66
42.27500	66
42.28333	66
42.29167	65
42.30000	63
42.30833	60
42.31667	58
42.32500	57
42.33333	57
42.34167	58
42.35000	58
42.35833	58
42.36667	56
42.37500	52
42.38333	48
42.39167	46
42.40000	45
42.40833	46
42.41667	49
42.42500	53
42.43333	55
42.44167	55
42.45000	53
42.45833	49
42.46667	44
42.47500	40
42.48333	37
42.49167	36
42.50000	37
42.50833	38
42.51667	37
42.52500	35
42.53333	32
42.54167	29
42.55000	28
42.55833	29
42.56667	30
42.57500	31
42.58333	30
42.59167	29
42.60000	28
42.60833	30
42.61667	33
42.62500	35
42.63333	33
42.64167	29
42.65000	24
42.65833	19
42.66667	18
42.67500	21
42.68333	27
42.69167	33
42.70000	39
42.70833	42
42.71667	44
42.72500	44
42.73333	42
42.74167	40
42.75000	38
42.75833	34
42.76667	31
42.77500	30
42.78333	28
42.79167	26
42.80000	22
42.80833	20
42.81667	19
42.82500	20
42.83333	23
42.84167	26
42.85000	27
42.85833	27
42.86667	26
42.87500	25
42.88333	24
42.89167	24
42.90000	24
42.90833	25
42.91667	27
42.92500	29
42.93333	30
42.94167	30
42.95000	30
42.95833	32
42.96667	34
42.97500	38
42.98333	41
42.99167	42
43.00000	41
43.00833	38
43.01667	33
43.02500	30
43.03333	28
43.04167	28
43.05000	28
43.05833	27
43.06667	24
43.07500	21
43.08333	18
43.09167	17
43.10000	18
43.10833	20
43.11667	22
43.12500	22
43.13333	21
43.14167	19
43.15000	15
43.15833	11
43.16667	9
43.17500	9
43.18333	11
43.19167	16
43.20000	23
43.20833	28
43.21667	30
43.22500	28
43.23333	23
43.24167	18
43.25000	14
43.25833	11
43.26667	11
43.27500	13
43.28333	15
43.29167	16
43.30000	16
43.30833	16
43.31667	16
43.32500	17
43.33333	16
43.34167	15
43.35000	13
43.35833	12
43.36667	11
43.37500	13
43.38333	16
43.39167	20
43.40000	24
43.40833	26
43.41667	26
43.42500	24
43.43333	21
43.44167	19
43.45000	19
43.45833	20
43.46667	21
43.47500	20
43.48333	18
43.49167	15
43.50000	14
43.50833	13
43.51667	12
43.52500	12
43.53333	11
43.54167	8
43.55000	5
43.55833	2
43.56667	0
43.57500	1
43.58333	4
43.59167	9
43.60000	14
43.60833	19
43.61667	24
43.62500	27
43.63333	27
43.64167	26
43.65000	22
43.65833	18
43.66667	15
43.67500	15
43.68333	17
43.69167	21
43.70000	26
43.70833	30
43.71667	31
43.72500	30
43.73333	28
43.74167	27
43.75000	26
43.75833	27
43.76667	28
43.77500	27
43.78333	26
43.79167	23
43.80000	19
43.80833	14
43.81667	8
43.82500	3
43.83333	-1
43.84167	-2
43.85000	-1
43.85833	4
43.86667	10
43.87500	16
43.88333	21
43.89167	24
43.90000	25
43.90833	25
43.91667	24
43.92500	21
43.93333	17
43.94167	12
43.95000	9
43.95833	8
43.96667	8
43.97500	10
43.98333	12
43.99167	14
44.00000	15
44.00833	17
44.01667	19
44.02500	21
44.03333	21
44.04167	20
44.05000	18
44.05833	15
44.06667	12
44.07500	8
44.08333	5
44.09167	4
44.10000	3
44.10833	3
44.11667	1
44.12500	-1
44.13333	-3
44.14167	-4
44.15000	-2
44.15833	0
44.16667	3
44.17500	4
44.18333	6
44.19167	7
44.20000	6
44.20833	5
44.21667	5
44.22500	5
44.23333	8
44.24167	11
44.25000	13
44.25833	13
44.26667	12
44.27500	11
44.28333	10
44.29167	12
44.30000	15
44.30833	17
44.31667	17
44.32500	17
44.33333	16
44.34167	14
44.35000	12
44.35833	9
44.36667	7
44.37500	4
44.38333	2
44.39167	0
44.40000	-1
44.40833	-2
44.41667	-4
44.42500	-5
44.43333	-5
44.44167	-3
44.45000	1
44.45833	5
44.46667	9
44.47500	11
44.48333	12
44.49167	12
44.50000	11
44.50833	10
44.51667	10
44.52500	9
44.53333	8
44.54167	7
44.55000	5
44.55833	3
44.56667	0
44.57500	-2
44.58333	-5
44.59167	-5
44.60000	-3
44.60833	2
44.61667	8
44.62500	13
44.63333	14
44.64167	13
44.65000	10
44.65833	7
44.66667	4
44.67500	4
44.68333	5
44.69167	7
44.70000	9
44.70833	10
44.71667	9
44.72500	7
44.73333	3
44.74167	-1
44.75000	-5
44.75833	-6
44.76667	-4
44.77500	0
44.78333	4
44.79167	6
44.80000	5
44.80833	4
44.81667	3
44.82500	3
44.83333	3
44.84167	3
44.85000	3
44.85833	3
44.86667	3
44.87500	5
44.88333	7
44.89167	8
44.90000	7
44.90833	6
44.91667	6
44.92500	7
44.93333	9
44.94167	12
44.95000	14
44.95833	14
44.96667	14
44.97500	13
44.98333	13
44.99167	13
45.00000	13
45.00833	14
45.01667	14
45.02500	13
45.03333	12
45.04167	10
45.05000	8
45.05833	6
45.06667	4
45.07500	2
45.08333	3
45.09167	4
45.10000	4
45.10833	4
45.11667	2
45.12500	-1
45.13333	-5
45.14167	-9
45.15000	-11
45.15833	-10
45.16667	-8
45.17500	-6
45.18333	-4
45.19167	-3
45.20000	-2
45.20833	-1
45.21667	1
45.22500	4
45.23333	5
45.24167	6
45.25000	6
45.25833	6
45.26667	5
45.27500	4
45.28333	2
45.29167	1
45.30000	1
45.30833	1
45.31667	2
45.32500	3
45.33333	3
45.34167	3
45.35000	3
45.35833	4
45.36667	7
45.37500	10
45.38333	12
45.39167	11
45.40000	7
45.40833	2
45.41667	-3
45.42500	-7
45.43333	-8
45.44167	-7
45.45000	-4
45.45833	-1
45.46667	2
45.47500	6
45.48333	10
45.49167	15
45.50000	18
45.50833	17
45.51667	14
45.52500	10
45.53333	6
45.54167	3
45.55000	2
45.55833	3
45.56667	5
45.57500	6
45.58333	7
45.59167	7
45.60000	7
45.60833	6
45.61667	3
45.62500	0
45.63333	-2
45.64167	-4
45.65000	-5
45.65833	-7
45.66667	-8
45.67500	-10
45.68333	-11
45.69167	-12
45.70000	-12
45.70833	-10
45.71667	-8
45.72500	-4
45.73333	3
45.74167	9
45.75000	14
45.75833	17
45.76667	18
45.77500	16
45.78333	13
45.79167	10
45.80000	7
45.80833	4
45.81667	1
45.82500	-1
45.83333	-2
45.84167	-1
45.85000	-0
45.85833	1
45.86667	4
45.87500	7
45.88333	10
45.89167	10
45.90000	8
45.90833	5
45.91667	1
45.92500	-2
45.93333	-3
45.94167	-1
45.95000	-0
45.95833	-0
45.96667	0
45.97500	2
45.98333	5
45.99167	7
46.00000	8
46.00833	6
46.01667	4
46.02500	3
46.03333	5
46.04167	9
46.05000	12
46.05833	13
46.06667	11
46.07500	7
46.08333	2
46.09167	-2
46.10000	-6
46.10833	-9
46.11667	-11
46.12500	-12
46.13333	-13
46.14167	-14
46.15000	-15
46.15833	-15
46.16667	-13
46.17500	-11
46.18333	-7
46.19167	-5
46.20000	-2
46.20833	-1
46.21667	1
46.22500	2
46.23333	4
46.24167	5
46.25000	5
46.25833	3
46.26667	2
46.27500	1
46.28333	1
46.29167	2
46.30000	2
46.30833	2
46.31667	-0
46.32500	-2
46.33333	-2
46.34167	-0
46.35000	2
46.35833	4
46.36667	6
46.37500	8
46.38333	9
46.39167	9
46.40000	7
46.40833	4
46.41667	1
46.42500	-1
46.43333	1
46.44167	4
46.45000	8
46.45833	11
46.46667	14
46.47500	14
46.48333	13
46.49167	11
46.50000	9
46.50833	7
46.51667	5
46.52500	4
46.53333	2
46.54167	-1
46.55000	-5
46.55833	-9
46.56667	-13
46.57500	-15
46.58333	-15
46.59167	-13
46.60000	-9
46.60833	-6
46.61667	-3
46.62500	0
46.63333	2
46.64167	4
46.65000	5
46.65833	7
46.66667	8
46.67500	8
46.68333	6
46.69167	4
46.70000	1
46.70833	-2
46.71667	-3
46.72500	-4
46.73333	-5
46.74167	-5
46.75000	-6
46.75833	-7
46.76667	-8
46.77500	-9
46.78333	-11
46.79167	-11
46.80000	-10
46.80833	-10
46.81667	-9
46.82500	-8
46.83333	-7
46.84167	-6
46.85000	-5
46.85833	-4
46.86667	-2
46.87500	-1
46.88333	-0
46.89167	1
46.90000	2
46.90833	3
46.91667	5
46.92500	7
46.93333	8
46.94167	7
46.95000	5
46.95833	2
46.96667	-2
46.97500	-5
46.98333	-7
46.99167	-9
47.00000	-10
47.00833	-9
47.01667	-9
47.02500	-7
47.03333	-4
47.04167	-2
47.05000	-1
47.05833	-1
47.06667	-4
47.07500	-7
47.08333	-11
47.09167	-12
47.10000	-12
47.10833	-10
47.11667	-7
47.12500	-4
47.13333	-1
47.14167	1
47.15000	2
47.15833	2
47.16667	1
47.17500	-1
47.18333	-2
47.19167	-3
47.20000	-4
47.20833	-4
47.21667	-3
47.22500	-1
47.23333	1
47.24167	2
47.25000	3
47.25833	4
47.26667	4
47.27500	5
47.28333	6
47.29167	7
47.30000	6
47.30833	6
47.31667	5
47.32500	5
47.33333	4
47.34167	3
47.35000	0
47.35833	-2
47.36667	-3
47.37500	-3
47.38333	-1
47.39167	0
47.40000	2
47.40833	3
47.41667	5
47.42500	6
47.43333	5
47.44167	2
47.45000	-1
47.45833	-5
47.46667	-5
47.47500	-2
47.48333	3
47.49167	5
47.50000	5
47.50833	3
47.51667	1
47.52500	-1
47.53333	0
47.54167	2
47.55000	4
47.55833	5
47.56667	6
47.57500	7
47.58333	9
47.59167	10
47.60000	9
47.60833	8
47.61667	7
47.62500	7
47.63333	7
47.64167	9
47.65000	10
47.65833	11
47.66667	10
47.67500	6
47.68333	2
47.69167	-2
47.70000	-5
47.70833	-7
47.71667	-7
47.72500	-7
47.73333	-7
47.74167	-7
47.75000	-6
47.75833	-4
47.76667	-2
47.77500	-1
47.78333	-1
47.79167	-3
47.80000	-5
47.80833	-8
47.81667	-10
47.82500	-12
47.83333	-13
47.84167	-13
47.85000	-13
47.85833	-11
47.86667	-10
47.87500	-7
47.88333	-3
47.89167	1
47.90000	5
47.90833	9
47.91667	13
47.92500	16
47.93333	16
47.94167	13
47.95000	8
47.95833	1
47.96667	-4
47.97500	-7
47.98333	-8
47.99167	-9
48.00000	-9
48.00833	-10
48.01667	-9
48.02500	-6
48.03333	-4
48.04167	-2
48.05000	-1
48.05833	-2
48.06667	-4
48.07500	-5
48.08333	-6
48.09167	-9
48.10000	-11
48.10833	-13
48.11667	-13
48.12500	-12
48.13333	-13
48.14167	-14
48.15000	-15
48.15833	-17
48.16667	-16
48.17500	-13
48.18333	-9
48.19167	-5
48.20000	-2
48.20833	-1
48.21667	-3
48.22500	-7
48.23333	-11
48.24167	-14
48.25000	-14
48.25833	-10
48.26667	-4
48.27500	5
48.28333	11
48.29167	12
48.30000	9
48.30833	4
48.31667	-3
48.32500	-8
48.33333	-10
48.34167	-8
48.35000	-3
48.35833	3
48.36667	7
48.37500	10
48.38333	9
48.39167	7
48.40000	4
48.40833	1
48.41667	-0
48.42500	-2
48.43333	-3
48.44167	-6
48.45000	-7
48.45833	-7
48.46667	-6
48.47500	-4
48.48333	-4
48.49167	-6
48.50000	-11
48.50833	-16
48.51667	-19
48.52500	-19
48.53333	-15
48.54167	-9
48.55000	-4
48.55833	-0
48.56667	2
48.57500	0
48.58333	-2
48.59167	-2
48.60000	1
48.60833	4
48.61667	7
48.62500	10
48.63333	10
48.64167	8
48.65000	7
48.65833	6
48.66667	5
48.67500	3
48.68333	-1
48.69167	-5
48.70000	-9
48.70833	-11
48.71667	-12
48.72500	-12
48.73333	-12
48.74167	-11
48.75000	-11
48.75833	-11
48.76667	-11
48.77500	-10
48.78333	-8
48.79167	-7
48.80000	-6
48.80833	-8
48.81667	-12
48.82500	-16
48.83333	-18
48.84167	-19
48.85000	-17
48.85833	-14
48.86667	-12
48.87500	-12
48.88333	-13
48.89167	-13
48.90000	-12
48.90833	-12
48.91667	-11
48.92500	-13
48.93333	-16
48.94167	-20
48.95000	-23
48.95833	-22
48.96667	-20
48.97500	-16
48.98333	-12
48.99167	-9
49.00000	-7
49.00833	-7
49.01667	-8
49.02500	-8
49.03333	-7
49.04167	-5
49.05000	-3
49.05833	-1
49.06667	-1
49.07500	-2
49.08333	-4
49.09167	-4
49.10000	-3
49.10833	-1
49.11667	-0
49.12500	-0
49.13333	-2
49.14167	-5
49.15000	-7
49.15833	-7
49.16667	-6
49.17500	-2
49.18333	-0
49.19167	-1
49.20000	-4
49.20833	-9
49.21667	-14
49.22500	-18
49.23333	-18
49.24167	-15
49.25000	-10
49.25833	-5
49.26667	1
49.27500	4
49.28333	7
49.29167	6
49.30000	4
49.30833	2
49.31667	0
49.32500	-1
49.33333	-1
49.34167	-3
49.35000	-6
49.35833	-11
49.36667	-16
49.37500	-20
49.38333	-22
49.39167	-22
49.40000	-21
49.40833	-19
49.41667	-17
49.42500	-16
49.43333	-14
49.44167	-13
49.45000	-13
49.45833	-15
49.46667	-17
49.47500	-18
49.48333	-17
49.49167	-12
49.50000	-7
49.50833	-2
49.51667	0
49.52500	-0
49.53333	-4
49.54167	-8
49.55000	-11
49.55833	-11
49.56667	-8
49.57500	-2
49.58333	5
49.59167	11
49.60000	15
49.60833	16
49.61667	15
49.62500	13
49.63333	13
49.64167	13
49.65000	14
49.65833	15
49.66667	16
49.67500	15
49.68333	12
49.69167	6
49.70000	0
49.70833	-6
49.71667	-12
49.72500	-15
49.73333	-16
49.74167	-14
49.75000	-12
49.75833	-9
49.76667	-7
49.77500	-8
49.78333	-10
49.79167	-12
49.80000	-13
49.80833	-12
49.81667	-10
49.82500	-6
49.83333	-3
49.84167	-1
49.85000	1
49.85833	2
49.86667	0
49.87500	-3
49.88333	-7
49.89167	-12
49.90000	-16
49.90833	-18
49.91667	-16
49.92500	-13
49.93333	-6
49.94167	0
49.95000	6
49.95833	9
49.96667	10
49.97500	8
49.98333	6
49.99167	3
50.00000	2
50.00833	4
50.01667	6
50.02500	9
50.03333	12
50.04167	14
50.05000	15
50.05833	14
50.06667	10
50.07500	5
50.08333	-1
50.09167	-5
50.10000	-8
50.10833	-8
50.11667	-6
50.12500	-3
50.13333	-1
50.14167	2
50.15000	4
50.15833	6
50.16667	7
50.17500	6
50.18333	4
50.19167	3
50.20000	2
50.20833	2
50.21667	4
50.22500	6
50.23333	8
50.24167	8
50.25000	9
50.25833	10
50.26667	12
50.27500	15
50.28333	18
50.29167	20
50.30000	21
50.30833	20
50.31667	19
50.32500	16
50.33333	14
50.34167	13
50.35000	13
50.35833	14
50.36667	16
50.37500	18
50.38333	20
50.39167	22
50.40000	23
50.40833	25
50.41667	28
50.42500	30
50.43333	32
50.44167	34
50.45000	34
50.45833	33
50.46667	31
50.47500	29
50.48333	27
50.49167	27
50.50000	29
50.50833	30
50.51667	31
50.52500	30
50.53333	29
50.54167	28
50.55000	28
50.55833	29
50.56667	30
50.57500	29
50.58333	29
50.59167	31
50.60000	34
50.60833	38
50.61667	42
50.62500	45
50.63333	46
50.64167	45
50.65000	45
50.65833	45
50.66667	45
50.67500	45
50.68333	45
50.69167	47
50.70000	52
50.70833	57
50.71667	62
50.72500	65
50.73333	68
50.74167	69
50.75000	69
50.75833	68
50.76667	65
50.77500	63
50.78333	60
50.79167	58
50.80000	55
50.80833	53
50.81667	52
50.82500	52
50.83333	54
50.84167	58
50.85000	62
50.85833	67
50.86667	70
50.87500	72
50.88333	72
50.89167	71
50.90000	70
50.90833	70
50.91667	73
50.92500	76
50.93333	80
50.94167	82
50.95000	82
50.95833	79
50.96667	74
50.97500	70
50.98333	65
50.99167	62
51.00000	60
51.00833	58
51.01667	56
51.02500	56
51.03333	56
51.04167	58
51.05000	62
51.05833	66
51.06667	70
51.07500	73
51.08333	76
51.09167	78
51.10000	78
51.10833	77
51.11667	76
51.12500	75
51.13333	73
51.14167	71
51.15000	69
51.15833	69
51.16667	70
51.17500	73
51.18333	76
51.19167	78
51.20000	78
51.20833	75
51.21667	69
51.22500	64
51.23333	63
51.24167	63
51.25000	64
51.25833	65
51.26667	65
51.27500	64
51.28333	63
51.29167	63
51.30000	65
51.30833	69
51.31667	74
51.32500	78
51.33333	80
51.34167	79
51.35000	75
51.35833	70
51.36667	65
51.37500	62
51.38333	60
51.39167	59
51.40000	58
51.40833	57
51.41667	56
51.42500	56
51.43333	56
51.44167	56
51.45000	57
51.45833	59
51.46667	61
51.47500	64
51.48333	66
51.49167	66
51.50000	64
51.50833	63
51.51667	61
51.52500	59
51.53333	58
51.54167	57
51.55000	56
51.55833	52
51.56667	49
51.57500	46
51.58333	44
51.59167	44
51.60000	47
51.60833	49
51.61667	51
51.62500	54
51.63333	56
51.64167	59
51.65000	63
51.65833	67
51.66667	71
51.67500	73
51.68333	74
51.69167	73
51.70000	69
51.70833	65
51.71667	60
51.72500	57
51.73333	57
51.74167	58
51.75000	60
51.75833	61
51.76667	63
51.77500	63
51.78333	63
51.79167	64
51.80000	67
51.80833	69
51.81667	71
51.82500	71
51.83333	71
51.84167	72
51.85000	76
51.85833	81
51.86667	86
51.87500	89
51.88333	89
51.89167	88
51.90000	85
51.90833	83
51.91667	83
51.92500	85
51.93333	88
51.94167	92
51.95000	95
51.95833	97
51.96667	96
51.97500	93
51.98333	90
51.99167	87
52.00000	88
52.00833	92
52.01667	100
52.02500	110
52.03333	118
52.04167	125
52.05000	130
52.05833	131
52.06667	132
52.07500	133
52.08333	137
52.09167	142
52.10000	148
52.10833	153
52.11667	157
52.12500	160
52.13333	160
52.14167	158
52.15000	158
52.15833	159
52.16667	162
52.17500	168
52.18333	175
52.19167	182
52.20000	189
52.20833	194
52.21667	198
52.22500	202
52.23333	205
52.24167	209
52.25000	213
52.25833	216
52.26667	219
52.27500	219
52.28333	218
52.29167	219
52.30000	221
52.30833	224
52.31667	228
52.32500	232
52.33333	235
52.34167	239
52.35000	242
52.35833	247
52.36667	253
52.37500	260
52.38333	268
52.39167	276
52.40000	285
52.40833	292
52.41667	298
52.42500	301
52.43333	303
52.44167	304
52.45000	305
52.45833	307
52.46667	308
52.47500	307
52.48333	305
52.49167	303
52.50000	303
52.50833	308
52.51667	318
52.52500	329
52.53333	341
52.54167	350
52.55000	356
52.55833	357
52.56667	358
52.57500	358
52.58333	359
52.59167	362
52.60000	365
52.60833	367
52.61667	369
52.62500	370
52.63333	371
52.64167	372
52.65000	373
52.65833	373
52.66667	374
52.67500	378
52.68333	384
52.69167	392
52.70000	401
52.70833	409
52.71667	412
52.72500	412
52.73333	413
52.74167	414
52.75000	415
52.75833	417
52.76667	419
52.77500	421
52.78333	423
52.79167	424
52.80000	424
52.80833	423
52.81667	420
52.82500	416
52.83333	415
52.84167	418
52.85000	423
52.85833	429
52.86667	434
52.87500	437
52.88333	438
52.89167	437
52.90000	435
52.90833	433
52.91667	430
52.92500	429
52.93333	428
52.94167	427
52.95000	426
52.95833	426
52.96667	426
52.97500	426
52.98333	427
52.99167	429
53.00000	433
53.00833	435
53.01667	437
53.02500	438
53.03333	438
53.04167	439
53.05000	440
53.05833	442
53.06667	444
53.07500	444
53.08333	442
53.09167	439
53.10000	435
53.10833	431
53.11667	427
53.12500	423
53.13333	420
53.14167	416
53.15000	411
53.15833	406
53.16667	401
53.17500	399
53.18333	398
53.19167	398
53.20000	398
53.20833	396
53.21667	391
53.22500	387
53.23333	384
53.24167	383
53.25000	384
53.25833	385
53.26667	386
53.27500	385
53.28333	382
53.29167	377
53.30000	373
53.30833	371
53.31667	371
53.32500	371
53.33333	372
53.34167	372
53.35000	369
53.35833	364
53.36667	360
53.37500	359
53.38333	358
53.39167	359
53.40000	359
53.40833	356
53.41667	350
53.42500	343
53.43333	336
53.44167	330
53.45000	327
53.45833	327
53.46667	328
53.47500	328
53.48333	326
53.49167	324
53.50000	320
53.50833	316
53.51667	311
53.52500	306
53.53333	302
53.54167	298
53.55000	295
53.55833	295
53.56667	294
53.57500	292
53.58333	291
53.59167	289
53.60000	286
53.60833	284
53.61667	281
53.62500	278
53.63333	274
53.64167	270
53.65000	265
53.65833	259
53.66667	254
53.67500	249
53.68333	245
53.69167	243
53.70000	242
53.70833	242
53.71667	243
53.72500	244
53.73333	244
53.74167	243
53.75000	239
53.75833	236
53.76667	233
53.77500	231
53.78333	230
53.79167	226
53.80000	221
53.80833	216
53.81667	213
53.82500	210
53.83333	208
53.84167	207
53.85000	205
53.85833	202
53.86667	199
53.87500	195
53.88333	191
53.89167	184
53.90000	176
53.90833	170
53.91667	167
53.92500	165
53.93333	167
53.94167	169
53.95000	170
53.95833	169
53.96667	166
53.97500	162
53.98333	158
53.99167	154
54.00000	150
54.00833	148
54.01667	146
54.02500	144
54.03333	142
54.04167	140
54.05000	136
54.05833	133
54.06667	133
54.07500	135
54.08333	140
54.09167	144
54.10000	147
54.10833	146
54.11667	142
54.12500	136
54.13333	130
54.14167	125
54.15000	121
54.15833	117
54.16667	115
54.17500	113
54.18333	111
54.19167	108
54.20000	103
54.20833	98
54.21667	94
54.22500	93
54.23333	96
54.24167	100
54.25000	104
54.25833	108
54.26667	110
54.27500	111
54.28333	111
54.29167	110
54.30000	109
54.30833	105
54.31667	101
54.32500	97
54.33333	93
54.34167	91
54.35000	89
54.35833	87
54.36667	86
54.37500	86
54.38333	86
54.39167	87
54.40000	88
54.40833	87
54.41667	84
54.42500	81
54.43333	78
54.44167	74
54.45000	71
54.45833	68
54.46667	66
54.47500	66
54.48333	68
54.49167	69
54.50000	70
54.50833	71
54.51667	72
54.52500	72
54.53333	73
54.54167	74
54.55000	74
54.55833	73
54.56667	70
54.57500	67
54.58333	64
54.59167	63
54.60000	63
54.60833	65
54.61667	69
54.62500	72
54.63333	75
54.64167	76
54.65000	75
54.65833	71
54.66667	66
54.67500	62
54.68333	58
54.69167	56
54.70000	55
54.70833	53
54.71667	51
54.72500	49
54.73333	49
54.74167	50
54.75000	51
54.75833	52
54.76667	52
54.77500	50
54.78333	49
54.79167	48
54.80000	49
54.80833	51
54.81667	53
54.82500	53
54.83333	53
54.84167	52
54.85000	52
54.85833	52
54.86667	51
54.87500	49
54.88333	46
54.89167	43
54.90000	39
54.90833	37
54.91667	36
54.92500	36
54.93333	37
54.94167	39
54.95000	41
54.95833	43
54.96667	43
54.97500	41
54.98333	37
54.99167	31
55.00000	26
55.00833	22
55.01667	22
55.02500	26
55.03333	33
55.04167	40
55.05000	46
55.05833	49
55.06667	48
55.07500	44
55.08333	39
55.09167	35
55.10000	32
55.10833	31
55.11667	29
55.12500	28
55.13333	26
55.14167	24
55.15000	21
55.15833	19
55.16667	16
55.17500	13
55.18333	11
55.19167	11
55.20000	12
55.20833	15
55.21667	17
55.22500	18
55.23333	18
55.24167	15
55.25000	12
55.25833	9
55.26667	8
55.27500	11
55.28333	15
55.29167	18
55.30000	19
55.30833	19
55.31667	17
55.32500	16
55.33333	17
55.34167	18
55.35000	19
55.35833	19
55.36667	17
55.37500	15
55.38333	14
55.39167	12
55.40000	12
55.40833	15
55.41667	20
55.42500	26
55.43333	31
55.44167	34
55.45000	35
55.45833	33
55.46667	32
55.47500	31
55.48333	32
55.49167	33
55.50000	34
55.50833	35
55.51667	33
55.52500	29
55.53333	25
55.54167	22
55.55000	19
55.55833	18
55.56667	17
55.57500	17
55.58333	18
55.59167	19
55.60000	19
55.60833	20
55.61667	20
55.62500	22
55.63333	26
55.64167	31
55.65000	33
55.65833	33
55.66667	31
55.67500	27
55.68333	23
55.69167	20
55.70000	19
55.70833	18
55.71667	16
55.72500	14
55.73333	15
55.74167	17
55.75000	19
55.75833	21
55.76667	23
55.77500	21
55.78333	18
55.79167	14
55.80000	11
55.80833	9
55.81667	10
55.82500	11
55.83333	13
55.84167	14
55.85000	15
55.85833	16
55.86667	17
55.87500	17
55.88333	18
55.89167	18
55.90000	19
55.90833	19
55.91667	18
55.92500	15
55.93333	12
55.94167	8
55.95000	6
55.95833	5
55.96667	6
55.97500	7
55.98333	9
55.99167	12
56.00000	15
56.00833	17
56.01667	18
56.02500	17
56.03333	15
56.04167	13
56.05000	11
56.05833	9
56.06667	7
56.07500	6
56.08333	4
56.09167	2
56.10000	-0
56.10833	-3
56.11667	-5
56.12500	-6
56.13333	-6
56.14167	-4
56.15000	-4
56.15833	-3
56.16667	-2
56.17500	1
56.18333	4
56.19167	9
56.20000	13
56.20833	15
56.21667	14
56.22500	13
56.23333	13
56.24167	15
56.25000	16
56.25833	18
56.26667	19
56.27500	19
56.28333	18
56.29167	18
56.30000	19
56.30833	19
56.31667	17
56.32500	14
56.33333	12
56.34167	11
56.35000	12
56.35833	15
56.36667	16
56.37500	14
56.38333	11
56.39167	8
56.40000	6
56.40833	4
56.41667	4
56.42500	5
56.43333	8
56.44167	10
56.45000	12
56.45833	13
56.46667	14
56.47500	14
56.48333	14
56.49167	13
56.50000	13
56.50833	13
56.51667	12
56.52500	11
56.53333	10
56.54167	9
56.55000	8
56.55833	7
56.56667	7
56.57500	6
56.58333	4
56.59167	1
56.60000	-1
56.60833	-3
56.61667	-3
56.62500	-1
56.63333	4
56.64167	9
56.65000	14
56.65833	17
56.66667	18
56.67500	15
56.68333	11
56.69167	7
56.70000	5
56.70833	4
56.71667	6
56.72500	10
56.73333	14
56.74167	17
56.75000	19
56.75833	18
56.76667	16
56.77500	13
56.78333	10
56.79167	7
56.80000	5
56.80833	5
56.81667	7
56.82500	10
56.83333	14
56.84167	16
56.85000	18
56.85833	19
56.86667	19
56.87500	18
56.88333	17
56.89167	15
56.90000	12
56.90833	7
56.91667	2
56.92500	-1
56.93333	-1
56.94167	2
56.95000	8
56.95833	13
56.96667	17
56.97500	18
56.98333	17
56.99167	15
57.00000	14
57.00833	13
57.01667	12
57.02500	10
57.03333	9
57.04167	8
57.05000	8
57.05833	11
57.06667	13
57.07500	13
57.08333	12
57.09167	9
57.10000	6
57.10833	4
57.11667	3
57.12500	4
57.13333	5
57.14167	7
57.15000	8
57.15833	7
57.16667	6
57.17500	4
57.18333	2
57.19167	1
57.20000	1
57.20833	4
57.21667	8
57.22500	14
57.23333	19
57.24167	24
57.25000	27
57.25833	29
57.26667	29
57.27500	27
57.28333	25
57.29167	21
57.30000	16
57.30833	11
57.31667	6
57.32500	1
57.33333	-1
57.34167	-1
57.35000	3
57.35833	7
57.36667	12
57.37500	14
57.38333	14
57.39167	11
57.40000	6
57.40833	1
57.41667	-3
57.42500	-6
57.43333	-6
57.44167	-4
57.45000	-3
57.45833	-2
57.46667	-1
57.47500	1
57.48333	2
57.49167	2
57.50000	-1
57.50833	-6
57.51667	-11
57.52500	-13
57.53333	-13
57.54167	-11
57.55000	-8
57.55833	-6
57.56667	-3
57.57500	-1
57.58333	1
57.59167	3
57.60000	4
57.60833	6
57.61667	6
57.62500	6
57.63333	6
57.64167	7
57.65000	6
57.65833	5
57.66667	4
57.67500	4
57.68333	5
57.69167	8
57.70000	12
57.70833	14
57.71667	13
57.72500	11
57.73333	10
57.74167	8
57.75000	7
57.75833	6
57.76667	6
57.77500	7
57.78333	9
57.79167	12
57.80000	15
57.80833	16
57.81667	14
57.82500	10
57.83333	5
57.84167	1
57.85000	-0
57.85833	1
57.86667	4
57.87500	8
57.88333	11
57.89167	10
57.90000	7
57.90833	1
57.91667	-5
57.92500	-10
57.93333	-14
57.94167	-15
57.95000	-14
57.95833	-11
57.96667	-8
57.97500	-4
57.98333	-1
57.99167	-1
58.00000	-2
58.00833	-4
58.01667	-4
58.02500	-3
58.03333	-0
58.04167	3
58.05000	6
58.05833	7
58.06667	8
58.07500	7
58.08333	5
58.09167	3
58.10000	1
58.10833	0
58.11667	2
58.12500	4
58.13333	8
58.14167	10
58.15000	11
58.15833	9
58.16667	7
58.17500	5
58.18333	2
58.19167	-1
58.20000	-4
58.20833	-7
58.21667	-10
58.22500	-12
58.23333	-12
58.24167	-11
58.25000	-9
58.25833	-6
58.26667	-4
58.27500	-1
58.28333	0
58.29167	0
58.30000	-2
58.30833	-5
58.31667	-8
58.32500	-10
58.33333	-11
58.34167	-11
58.35000	-8
58.35833	-5
58.36667	-2
58.37500	1
58.38333	3
58.39167	2
58.40000	-0
58.40833	-3
58.41667	-4
58.42500	-4
58.43333	-1
58.44167	3
58.45000	6
58.45833	10
58.46667	13
58.47500	14
58.48333	13
58.49167	13
58.50000	11
58.50833	8
58.51667	4
58.52500	-0
58.53333	-3
58.54167	-5
58.55000	-5
58.55833	-4
58.56667	-3
58.57500	-5
58.58333	-7
58.59167	-9
58.60000	-9
58.60833	-9
58.61667	-9
58.62500	-9
58.63333	-10
58.64167	-10
58.65000	-11
58.65833	-11
58.66667	-10
58.67500	-9
58.68333	-8
58.69167	-7
58.70000	-6
58.70833	-4
58.71667	-2
58.72500	0
58.73333	2
58.74167	5
58.75000	9
58.75833	14
58.76667	19
58.77500	22
58.78333	21
58.79167	17
58.80000	9
58.80833	1
58.81667	-6
58.82500	-11
58.83333	-14
58.84167	-15
58.85000	-15
58.85833	-15
58.86667	-13
58.87500	-9
58.88333	-4
58.89167	3
58.90000	9
58.90833	13
58.91667	15
58.92500	13
58.93333	10
58.94167	5
58.95000	0
58.95833	-5
58.96667	-9
58.97500	-11
58.98333	-10
58.99167	-8
59.00000	-5
59.00833	-1
59.01667	2
59.02500	3
59.03333	3
59.04167	2
59.05000	1
59.05833	2
59.06667	3
59.07500	5
59.08333	6
59.09167	5
59.10000	2
59.10833	-2
59.11667	-7
59.12500	-12
59.13333	-15
59.14167	-15
59.15000	-13
59.15833	-10
59.16667	-6
59.17500	-2
59.18333	1
59.19167	3
59.20000	4
59.20833	3
59.21667	1
59.22500	-2
59.23333	-4
59.24167	-6
59.25000	-6
59.25833	-5
59.26667	-4
59.27500	-4
59.28333	-4
59.29167	-5
59.30000	-5
59.30833	-4
59.31667	-4
59.32500	-5
59.33333	-5
59.34167	-4
59.35000	-3
59.35833	-3
59.36667	-5
59.37500	-9
59.38333	-13
59.39167	-16
59.40000	-18
59.40833	-19
59.41667	-17
59.42500	-13
59.43333	-9
59.44167	-4
59.45000	-0
59.45833	1
59.46667	1
59.47500	-0
59.48333	-2
59.49167	-2
59.50000	-2
59.50833	-2
59.51667	-2
59.52500	-2
59.53333	-4
59.54167	-6
59.55000	-7
59.55833	-9
59.56667	-11
59.57500	-13
59.58333	-15
59.59167	-17
59.60000	-18
59.60833	-18
59.61667	-18
59.62500	-16
59.63333	-14
59.64167	-12
59.65000	-10
59.65833	-9
59.66667	-9
59.67500	-9
59.68333	-11
59.69167	-11
59.70000	-10
59.70833	-10
59.71667	-10
59.72500	-11
59.73333	-12
59.74167	-12
59.75000	-10
59.75833	-6
59.76667	-3
59.77500	-2
59.78333	-3
59.79167	-4
59.80000	-6
59.80833	-7
59.81667	-9
59.82500	-10
59.83333	-12
59.84167	-14
59.85000	-15
59.85833	-15
59.86667	-15
59.87500	-15
59.88333	-15
59.89167	-14
59.90000	-12
59.90833	-10
59.91667	-8
59.92500	-7
59.93333	-7
59.94167	-6
59.95000	-5
59.95833	-2
59.96667	1
59.97500	3
59.98333	3
59.99167	2
60.00000	-1

[LC Chromatogram(Detector A-Ch2)]
Interval(msec)	500
# of Points	7201
Start Time(min)	0.000
End Time(min)	60.000
Intensity Units	mV
Intensity Multiplier	0.001
Wavelength(nm)	230
R.Time (min)	Intensity
0.00000	-13
0.00833	-13
0.01667	-4
0.02500	-4
0.03333	-6
0.04167	-7
0.05000	-7
0.05833	-7
0.06667	-6
0.07500	-5
0.08333	-4
0.09167	-4
0.10000	-3
0.10833	-4
0.11667	-4
0.12500	-5
0.13333	-6
0.14167	-7
0.15000	-7
0.15833	-7
0.16667	-7
0.17500	-7
0.18333	-8
0.19167	-8
0.20000	-8
0.20833	-8
0.21667	-7
0.22500	-6
0.23333	-7
0.24167	-11
0.25000	-15
0.25833	-18
0.26667	-19
0.27500	-17
0.28333	-13
0.29167	-9
0.30000	-6
0.30833	-4
0.31667	-2
0.32500	-0
0.33333	0
0.34167	-0
0.35000	-2
0.35833	-4
0.36667	-6
0.37500	-7
0.38333	-8
0.39167	-8
0.40000	-6
0.40833	-5
0.41667	-3
0.42500	-2
0.43333	-1
0.44167	0
0.45000	1
0.45833	1
0.46667	2
0.47500	2
0.48333	1
0.49167	-2
0.50000	-3
0.50833	-3
0.51667	-3
0.52500	-2
0.53333	-1
0.54167	-2
0.55000	-4
0.55833	-5
0.56667	-7
0.57500	-8
0.58333	-9
0.59167	-10
0.60000	-10
0.60833	-11
0.61667	-12
0.62500	-11
0.63333	-10
0.64167	-10
0.65000	-10
0.65833	-11
0.66667	-12
0.67500	-14
0.68333	-14
0.69167	-13
0.70000	-11
0.70833	-9
0.71667	-8
0.72500	-8
0.73333	-9
0.74167	-10
0.75000	-11
0.75833	-11
0.76667	-10
0.77500	-8
0.78333	-7
0.79167	-7
0.80000	-8
0.80833	-8
0.81667	-9
0.82500	-11
0.83333	-12
0.84167	-14
0.85000	-16
0.85833	-18
0.86667	-19
0.87500	-19
0.88333	-19
0.89167	-19
0.90000	-18
0.90833	-18
0.91667	-19
0.92500	-18
0.93333	-18
0.94167	-17
0.95000	-16
0.95833	-16
0.96667	-17
0.97500	-17
0.98333	-17
0.99167	-14
1.00000	-12
1.00833	-9
1.01667	-6
1.02500	-4
1.03333	-3
1.04167	-3
1.05000	-3
1.05833	-6
1.06667	-8
1.07500	-11
1.08333	-13
1.09167	-15
1.10000	-16
1.10833	-16
1.11667	-16
1.12500	-18
1.13333	-21
1.14167	-23
1.15000	-25
1.15833	-26
1.16667	-26
1.17500	-26
1.18333	-27
1.19167	-28
1.20000	-30
1.20833	-31
1.21667	-31
1.22500	-29
1.23333	-25
1.24167	-22
1.25000	-21
1.25833	-21
1.26667	-24
1.27500	-26
1.28333	-26
1.29167	-24
1.30000	-23
1.30833	-21
1.31667	-20
1.32500	-20
1.33333	-21
1.34167	-21
1.35000	-21
1.35833	-21
1.36667	-20
1.37500	-19
1.38333	-18
1.39167	-18
1.40000	-18
1.40833	-20
1.41667	-23
1.42500	-26
1.43333	-28
1.44167	-28
1.45000	-27
1.45833	-25
1.46667	-24
1.47500	-24
1.48333	-25
1.49167	-26
1.50000	-26
1.50833	-25
1.51667	-22
1.52500	-19
1.53333	-16
1.54167	-15
1.55000	-16
1.55833	-19
1.56667	-23
1.57500	-27
1.58333	-31
1.59167	-33
1.60000	-33
1.60833	-31
1.61667	-29
1.62500	-27
1.63333	-26
1.64167	-27
1.65000	-29
1.65833	-30
1.66667	-29
1.67500	-28
1.68333	-27
1.69167	-26
1.70000	-26
1.70833	-27
1.71667	-27
1.72500	-27
1.73333	-27
1.74167	-26
1.75000	-27
1.75833	-27
1.76667	-28
1.77500	-29
1.78333	-29
1.79167	-29
1.80000	-29
1.80833	-30
1.81667	-31
1.82500	-31
1.83333	-31
1.84167	-29
1.85000	-28
1.85833	-27
1.86667	-27
1.87500	-29
1.88333	-31
1.89167	-32
1.90000	-32
1.90833	-31
1.91667	-28
1.92500	-26
1.93333	-25
1.94167	-24
1.95000	-25
1.95833	-27
1.96667	-27
1.97500	-28
1.98333	-29
1.99167	-30
2.00000	-30
2.00833	-29
2.01667	-27
2.02500	-25
2.03333	-24
2.04167	-24
2.05000	-25
2.05833	-27
2.06667	-28
2.07500	-29
2.08333	-31
2.09167	-34
2.10000	-37
2.10833	-40
2.11667	-42
2.12500	-41
2.13333	-40
2.14167	-38
2.15000	-36
2.15833	-34
2.16667	-31
2.17500	-30
2.18333	-30
2.19167	-32
2.20000	-35
2.20833	-38
2.21667	-39
2.22500	-38
2.23333	-35
2.24167	-33
2.25000	-32
2.25833	-33
2.26667	-36
2.27500	-38
2.28333	-38
2.29167	-37
2.30000	-35
2.30833	-33
2.31667	-31
2.32500	-29
2.33333	-27
2.34167	-26
2.35000	-27
2.35833	-28
2.36667	-31
2.37500	-34
2.38333	-35
2.39167	-36
2.40000	-35
2.40833	-32
2.41667	-30
2.42500	-29
2.43333	-29
2.44167	-30
2.45000	-33
2.45833	-36
2.46667	-38
2.47500	-38
2.48333	-37
2.49167	-36
2.50000	-34
2.50833	-32
2.51667	-31
2.52500	-31
2.53333	-32
2.54167	-34
2.55000	-37
2.55833	-40
2.56667	-42
2.57500	-44
2.58333	-46
2.59167	-47
2.60000	-46
2.60833	-45
2.61667	-43
2.62500	-42
2.63333	-41
2.64167	-41
2.65000	-41
2.65833	-41
2.66667	-40
2.67500	-38
2.68333	-36
2.69167	-36
2.70000	-36
2.70833	-37
2.71667	-39
2.72500	-40
2.73333	-40
2.74167	-40
2.75000	-39
2.75833	-38
2.76667	-37
2.77500	-36
2.78333	-38
2.79167	-40
2.80000	-44
2.80833	-48
2.81667	-50
2.82500	-51
2.83333	-51
2.84167	-49
2.85000	-48
2.85833	-47
2.86667	-47
2.87500	-49
2.88333	-53
2.89167	-56
2.90000	-59
2.90833	-60
2.91667	-59
2.92500	-57
2.93333	-54
2.94167	-51
2.95000	-48
2.95833	-46
2.96667	-46
2.97500	-47
2.98333	-48
2.99167	-49
3.00000	-52
3.00833	-55
3.01667	-57
3.02500	-58
3.03333	-57
3.04167	-53
3.05000	-49
3.05833	-45
3.06667	-42
3.07500	-41
3.08333	-40
3.09167	-40
3.10000	-40
3.10833	-38
3.11667	-37
3.12500	-35
3.13333	-34
3.14167	-33
3.15000	-33
3.15833	-34
3.16667	-35
3.17500	-37
3.18333	-41
3.19167	-44
3.20000	-47
3.20833	-49
3.21667	-51
3.22500	-53
3.23333	-55
3.24167	-56
3.25000	-55
3.25833	-54
3.26667	-51
3.27500	-49
3.28333	-47
3.29167	-47
3.30000	-49
3.30833	-51
3.31667	-53
3.32500	-53
3.33333	-52
3.34167	-51
3.35000	-51
3.35833	-51
3.36667	-53
3.37500	-55
3.38333	-55
3.39167	-55
3.40000	-56
3.40833	-56
3.41667	-57
3.42500	-57
3.43333	-56
3.44167	-55
3.45000	-56
3.45833	-57
3.46667	-59
3.47500	-61
3.48333	-61
3.49167	-60
3.50000	-57
3.50833	-54
3.51667	-50
3.52500	-45
3.53333	-41
3.54167	-39
3.55000	-38
3.55833	-37
3.56667	-37
3.57500	-37
3.58333	-38
3.59167	-40
3.60000	-43
3.60833	-46
3.61667	-49
3.62500	-51
3.63333	-52
3.64167	-52
3.65000	-50
3.65833	-48
3.66667	-46
3.67500	-46
3.68333	-47
3.69167	-49
3.70000	-51
3.70833	-55
3.71667	-58
3.72500	-60
3.73333	-62
3.74167	-62
3.75000	-60
3.75833	-57
3.76667	-54
3.77500	-51
3.78333	-49
3.79167	-47
3.80000	-47
3.80833	-49
3.81667	-50
3.82500	-51
3.83333	-50
3.84167	-50
3.85000	-50
3.85833	-51
3.86667	-54
3.87500	-58
3.88333	-60
3.89167	-62
3.90000	-63
3.90833	-61
3.91667	-58
3.92500	-53
3.93333	-49
3.94167	-46
3.95000	-45
3.95833	-46
3.96667	-49
3.97500	-55
3.98333	-60
3.99167	-64
4.00000	-67
4.00833	-67
4.01667	-65
4.02500	-62
4.03333	-57
4.04167	-53
4.05000	-49
4.05833	-46
4.06667	-46
4.07500	-47
4.08333	-49
4.09167	-52
4.10000	-53
4.10833	-53
4.11667	-54
4.12500	-57
4.13333	-61
4.14167	-65
4.15000	-69
4.15833	-70
4.16667	-69
4.17500	-66
4.18333	-61
4.19167	-57
4.20000	-54
4.20833	-53
4.21667	-52
4.22500	-51
4.23333	-49
4.24167	-48
4.25000	-47
4.25833	-46
4.26667	-47
4.27500	-49
4.28333	-51
4.29167	-55
4.30000	-57
4.30833	-59
4.31667	-60
4.32500	-60
4.33333	-60
4.34167	-62
4.35000	-65
4.35833	-67
4.36667	-67
4.37500	-65
4.38333	-62
4.39167	-59
4.40000	-58
4.40833	-59
4.41667	-61
4.42500	-62
4.43333	-62
4.44167	-62
4.45000	-61
4.45833	-60
4.46667	-58
4.47500	-56
4.48333	-53
4.49167	-51
4.50000	-50
4.50833	-50
4.51667	-50
4.52500	-51
4.53333	-53
4.54167	-54
4.55000	-55
4.55833	-56
4.56667	-57
4.57500	-57
4.58333	-55
4.59167	-54
4.60000	-53
4.60833	-53
4.61667	-55
4.62500	-58
4.63333	-61
4.64167	-63
4.65000	-63
4.65833	-61
4.66667	-60
4.67500	-58
4.68333	-58
4.69167	-57
4.70000	-58
4.70833	-58
4.71667	-57
4.72500	-56
4.73333	-54
4.74167	-53
4.75000	-53
4.75833	-54
4.76667	-56
4.77500	-57
4.78333	-57
4.79167	-57
4.80000	-56
4.80833	-55
4.81667	-55
4.82500	-57
4.83333	-59
4.84167	-61
4.85000	-62
4.85833	-63
4.86667	-61
4.87500	-59
4.88333	-57
4.89167	-55
4.90000	-55
4.90833	-56
4.91667	-58
4.92500	-61
4.93333	-64
4.94167	-67
4.95000	-66
4.95833	-64
4.96667	-60
4.97500	-57
4.98333	-55
4.99167	-54
5.00000	-53
5.00833	-53
5.01667	-52
5.02500	-52
5.03333	-52
5.04167	-52
5.05000	-51
5.05833	-52
5.06667	-54
5.07500	-57
5.08333	-60
5.09167	-63
5.10000	-65
5.10833	-66
5.11667	-66
5.12500	-67
5.13333	-69
5.14167	-68
5.15000	-67
5.15833	-65
5.16667	-62
5.17500	-60
5.18333	-59
5.19167	-60
5.20000	-60
5.20833	-59
5.21667	-57
5.22500	-55
5.23333	-54
5.24167	-53
5.25000	-53
5.25833	-55
5.26667	-57
5.27500	-59
5.28333	-62
5.29167	-65
5.30000	-68
5.30833	-70
5.31667	-71
5.32500	-72
5.33333	-73
5.34167	-73
5.35000	-73
5.35833	-71
5.36667	-68
5.37500	-64
5.38333	-62
5.39167	-61
5.40000	-61
5.40833	-62
5.41667	-63
5.42500	-63
5.43333	-63
5.44167	-61
5.45000	-59
5.45833	-57
5.46667	-58
5.47500	-60
5.48333	-63
5.49167	-64
5.50000	-65
5.50833	-66
5.51667	-66
5.52500	-68
5.53333	-70
5.54167	-72
5.55000	-74
5.55833	-74
5.56667	-73
5.57500	-71
5.58333	-67
5.59167	-65
5.60000	-64
5.60833	-64
5.61667	-64
5.62500	-63
5.63333	-61
5.64167	-60
5.65000	-60
5.65833	-60
5.66667	-61
5.67500	-62
5.68333	-62
5.69167	-60
5.70000	-58
5.70833	-56
5.71667	-56
5.72500	-56
5.73333	-58
5.74167	-60
5.75000	-62
5.75833	-63
5.76667	-63
5.77500	-63
5.78333	-63
5.79167	-65
5.80000	-66
5.80833	-67
5.81667	-67
5.82500	-65
5.83333	-63
5.84167	-61
5.85000	-61
5.85833	-62
5.86667	-64
5.87500	-65
5.88333	-64
5.89167	-61
5.90000	-58
5.90833	-56
5.91667	-56
5.92500	-59
5.93333	-63
5.94167	-65
5.95000	-67
5.95833	-68
5.96667	-70
5.97500	-74
5.98333	-78
5.99167	-81
6.00000	-83
6.00833	-82
6.01667	-81
6.02500	-78
6.03333	-74
6.04167	-69
6.05000	-64
6.05833	-60
6.06667	-56
6.07500	-54
6.08333	-54
6.09167	-55
6.10000	-57
6.10833	-59
6.11667	-61
6.12500	-62
6.13333	-63
6.14167	-63
6.15000	-62
6.15833	-61
6.16667	-60
6.17500	-60
6.18333	-59
6.19167	-57
6.20000	-55
6.20833	-54
6.21667	-54
6.22500	-56
6.23333	-60
6.24167	-65
6.25000	-71
6.25833	-76
6.26667	-76
6.27500	-73
6.28333	-69
6.29167	-64
6.30000	-60
6.30833	-59
6.31667	-61
6.32500	-65
6.33333	-69
6.34167	-72
6.35000	-73
6.35833	-74
6.36667	-74
6.37500	-73
6.38333	-73
6.39167	-72
6.40000	-72
6.40833	-71
6.41667	-69
6.42500	-67
6.43333	-66
6.44167	-66
6.45000	-67
6.45833	-70
6.46667	-73
6.47500	-77
6.48333	-79
6.49167	-81
6.50000	-82
6.50833	-82
6.51667	-81
6.52500	-79
6.53333	-78
6.54167	-77
6.55000	-77
6.55833	-77
6.56667	-77
6.57500	-76
6.58333	-75
6.59167	-74
6.60000	-72
6.60833	-71
6.61667	-70
6.62500	-70
6.63333	-72
6.64167	-74
6.65000	-76
6.65833	-77
6.66667	-77
6.67500	-75
6.68333	-74
6.69167	-74
6.70000	-75
6.70833	-77
6.71667	-78
6.72500	-77
6.73333	-75
6.74167	-72
6.75000	-70
6.75833	-70
6.76667	-71
6.77500	-73
6.78333	-76
6.79167	-79
6.80000	-82
6.80833	-84
6.81667	-85
6.82500	-86
6.83333	-87
6.84167	-86
6.85000	-84
6.85833	-82
6.86667	-81
6.87500	-81
6.88333	-81
6.89167	-81
6.90000	-82
6.90833	-83
6.91667	-85
6.92500	-86
6.93333	-87
6.94167	-87
6.95000	-85
6.95833	-83
6.96667	-81
6.97500	-81
6.98333	-81
6.99167	-82
7.00000	-83
7.00833	-84
7.01667	-84
7.02500	-83
7.03333	-82
7.04167	-80
7.05000	-78
7.05833	-77
7.06667	-77
7.07500	-78
7.08333	-79
7.09167	-78
7.10000	-76
7.10833	-74
7.11667	-71
7.12500	-68
7.13333	-66
7.14167	-64
7.15000	-62
7.15833	-61
7.16667	-61
7.17500	-62
7.18333	-66
7.19167	-69
7.20000	-72
7.20833	-74
7.21667	-76
7.22500	-77
7.23333	-77
7.24167	-76
7.25000	-76
7.25833	-76
7.26667	-75
7.27500	-75
7.28333	-74
7.29167	-72
7.30000	-71
7.30833	-70
7.31667	-70
7.32500	-70
7.33333	-71
7.34167	-73
7.35000	-76
7.35833	-77
7.36667	-79
7.37500	-79
7.38333	-78
7.39167	-76
7.40000	-75
7.40833	-76
7.41667	-77
7.42500	-80
7.43333	-81
7.44167	-81
7.45000	-78
7.45833	-76
7.46667	-75
7.47500	-73
7.48333	-73
7.49167	-74
7.50000	-73
7.50833	-71
7.51667	-69
7.52500	-67
7.53333	-66
7.54167	-66
7.55000	-68
7.55833	-69
7.56667	-71
7.57500	-72
7.58333	-73
7.59167	-74
7.60000	-77
7.60833	-81
7.61667	-84
7.62500	-86
7.63333	-86
7.64167	-84
7.65000	-82
7.65833	-80
7.66667	-80
7.67500	-81
7.68333	-83
7.69167	-85
7.70000	-86
7.70833	-86
7.71667	-85
7.72500	-84
7.73333	-83
7.74167	-82
7.75000	-81
7.75833	-81
7.76667	-82
7.77500	-84
7.78333	-85
7.79167	-85
7.80000	-85
7.80833	-86
7.81667	-86
7.82500	-87
7.83333	-86
7.84167	-85
7.85000	-83
7.85833	-80
7.86667	-78
7.87500	-76
7.88333	-74
7.89167	-73
7.90000	-73
7.90833	-75
7.91667	-77
7.92500	-78
7.93333	-77
7.94167	-76
7.95000	-74
7.95833	-73
7.96667	-73
7.97500	-74
7.98333	-75
7.99167	-77
8.00000	-77
8.00833	-76
8.01667	-75
8.02500	-73
8.03333	-72
8.04167	-71
8.05000	-71
8.05833	-71
8.06667	-71
8.07500	-72
8.08333	-73
8.09167	-75
8.10000	-78
8.10833	-81
8.11667	-82
8.12500	-83
8.13333	-83
8.14167	-83
8.15000	-84
8.15833	-84
8.16667	-83
8.17500	-82
8.18333	-82
8.19167	-83
8.20000	-82
8.20833	-79
8.21667	-76
8.22500	-73
8.23333	-71
8.24167	-72
8.25000	-75
8.25833	-78
8.26667	-80
8.27500	-80
8.28333	-80
8.29167	-79
8.30000	-80
8.30833	-81
8.31667	-82
8.32500	-82
8.33333	-82
8.34167	-81
8.35000	-81
8.35833	-81
8.36667	-83
8.37500	-86
8.38333	-87
8.39167	-87
8.40000	-86
8.40833	-85
8.41667	-85
8.42500	-85
8.43333	-85
8.44167	-85
8.45000	-85
8.45833	-83
8.46667	-82
8.47500	-82
8.48333	-82
8.49167	-82
8.50000	-83
8.50833	-84
8.51667	-85
8.52500	-86
8.53333	-86
8.54167	-85
8.55000	-83
8.55833	-80
8.56667	-78
8.57500	-76
8.58333	-75
8.59167	-75
8.60000	-76
8.60833	-79
8.61667	-82
8.62500	-86
8.63333	-88
8.64167	-88
8.65000	-86
8.65833	-83
8.66667	-79
8.67500	-77
8.68333	-77
8.69167	-78
8.70000	-80
8.70833	-81
8.71667	-82
8.72500	-82
8.73333	-81
8.74167	-82
8.75000	-83
8.75833	-84
8.76667	-85
8.77500	-86
8.78333	-87
8.79167	-88
8.80000	-89
8.80833	-88
8.81667	-86
8.82500	-83
8.83333	-80
8.84167	-77
8.85000	-75
8.85833	-73
8.86667	-72
8.87500	-73
8.88333	-75
8.89167	-77
8.90000	-78
8.90833	-78
8.91667	-78
8.92500	-77
8.93333	-76
8.94167	-76
8.95000	-78
8.95833	-79
8.96667	-81
8.97500	-82
8.98333	-83
8.99167	-85
9.00000	-86
9.00833	-86
9.01667	-86
9.02500	-86
9.03333	-84
9.04167	-82
9.05000	-81
9.05833	-80
9.06667	-79
9.07500	-79
9.08333	-77
9.09167	-76
9.10000	-74
9.10833	-73
9.11667	-73
9.12500	-75
9.13333	-78
9.14167	-80
9.15000	-82
9.15833	-83
9.16667	-85
9.17500	-87
9.18333	-88
9.19167	-88
9.20000	-87
9.20833	-86
9.21667	-86
9.22500	-86
9.23333	-87
9.24167	-88
9.25000	-90
9.25833	-92
9.26667	-93
9.27500	-94
9.28333	-94
9.29167	-94
9.30000	-93
9.30833	-91
9.31667	-88
9.32500	-86
9.33333	-84
9.34167	-84
9.35000	-85
9.35833	-86
9.36667	-86
9.37500	-87
9.38333	-87
9.39167	-87
9.40000	-89
9.40833	-90
9.41667	-91
9.42500	-91
9.43333	-92
9.44167	-90
9.45000	-88
9.45833	-85
9.46667	-82
9.47500	-80
9.48333	-80
9.49167	-82
9.50000	-83
9.50833	-84
9.51667	-86
9.52500	-86
9.53333	-86
9.54167	-86
9.55000	-86
9.55833	-85
9.56667	-83
9.57500	-82
9.58333	-81
9.59167	-81
9.60000	-82
9.60833	-82
9.61667	-83
9.62500	-85
9.63333	-87
9.64167	-89
9.65000	-91
9.65833	-93
9.66667	-94
9.67500	-95
9.68333	-95
9.69167	-94
9.70000	-93
9.70833	-91
9.71667	-89
9.72500	-88
9.73333	-89
9.74167	-90
9.75000	-91
9.75833	-92
9.76667	-92
9.77500	-92
9.78333	-92
9.79167	-92
9.80000	-93
9.80833	-93
9.81667	-95
9.82500	-96
9.83333	-96
9.84167	-97
9.85000	-97
9.85833	-98
9.86667	-98
9.87500	-99
9.88333	-99
9.89167	-98
9.90000	-96
9.90833	-94
9.91667	-92
9.92500	-90
9.93333	-88
9.94167	-86
9.95000	-84
9.95833	-83
9.96667	-83
9.97500	-85
9.98333	-87
9.99167	-90
10.00000	-91
10.00833	-91
10.01667	-91
10.02500	-91
10.03333	-91
10.04167	-92
10.05000	-94
10.05833	-96
10.06667	-97
10.07500	-99
10.08333	-99
10.09167	-98
10.10000	-97
10.10833	-96
10.11667	-95
10.12500	-94
10.13333	-93
10.14167	-91
10.15000	-89
10.15833	-88
10.16667	-87
10.17500	-87
10.18333	-88
10.19167	-89
10.20000	-90
10.20833	-90
10.21667	-90
10.22500	-91
10.23333	-92
10.24167	-92
10.25000	-90
10.25833	-88
10.26667	-86
10.27500	-85
10.28333	-85
10.29167	-86
10.30000	-87
10.30833	-87
10.31667	-86
10.32500	-86
10.33333	-85
10.34167	-85
10.35000	-85
10.35833	-86
10.36667	-85
10.37500	-84
10.38333	-84
10.39167	-85
10.40000	-86
10.40833	-87
10.41667	-88
10.42500	-89
10.43333	-90
10.44167	-93
10.45000	-96
10.45833	-100
10.46667	-102
10.47500	-103
10.48333	-102
10.49167	-100
10.50000	-97
10.50833	-94
10.51667	-92
10.52500	-90
10.53333	-90
10.54167	-90
10.55000	-92
10.55833	-94
10.56667	-98
10.57500	-100
10.58333	-102
10.59167	-101
10.60000	-99
10.60833	-96
10.61667	-93
10.62500	-91
10.63333	-89
10.64167	-88
10.65000	-87
10.65833	-88
10.66667	-90
10.67500	-92
10.68333	-94
10.69167	-94
10.70000	-94
10.70833	-94
10.71667	-93
10.72500	-92
10.73333	-91
10.74167	-88
10.75000	-85
10.75833	-83
10.76667	-83
10.77500	-85
10.78333	-88
10.79167	-91
10.80000	-94
10.80833	-97
10.81667	-99
10.82500	-100
10.83333	-101
10.84167	-101
10.85000	-99
10.85833	-97
10.86667	-96
10.87500	-95
10.88333	-95
10.89167	-95
10.90000	-96
10.90833	-95
10.91667	-94
10.92500	-93
10.93333	-94
10.94167	-95
10.95000	-97
10.95833	-98
10.96667	-100
10.97500	-101
10.98333	-100
10.99167	-98
11.00000	-95
11.00833	-92
11.01667	-91
11.02500	-91
11.03333	-93
11.04167	-94
11.05000	-93
11.05833	-91
11.06667	-89
11.07500	-86
11.08333	-85
11.09167	-87
11.10000	-90
11.10833	-94
11.11667	-97
11.12500	-98
11.13333	-97
11.14167	-97
11.15000	-97
11.15833	-98
11.16667	-100
11.17500	-101
11.18333	-102
11.19167	-101
11.20000	-99
11.20833	-98
11.21667	-97
11.22500	-96
11.23333	-96
11.24167	-96
11.25000	-97
11.25833	-97
11.26667	-96
11.27500	-94
11.28333	-92
11.29167	-91
11.30000	-91
11.30833	-94
11.31667	-96
11.32500	-97
11.33333	-98
11.34167	-98
11.35000	-98
11.35833	-97
11.36667	-97
11.37500	-96
11.38333	-94
11.39167	-92
11.40000	-91
11.40833	-90
11.41667	-89
11.42500	-90
11.43333	-91
11.44167	-91
11.45000	-90
11.45833	-90
11.46667	-91
11.47500	-93
11.48333	-96
11.49167	-100
11.50000	-102
11.50833	-102
11.51667	-101
11.52500	-98
11.53333	-96
11.54167	-95
11.55000	-96
11.55833	-97
11.56667	-100
11.57500	-102
11.58333	-105
11.59167	-106
11.60000	-106
11.60833	-104
11.61667	-102
11.62500	-101
11.63333	-101
11.64167	-101
11.65000	-102
11.65833	-102
11.66667	-102
11.67500	-102
11.68333	-101
11.69167	-100
11.70000	-98
11.70833	-95
11.71667	-93
11.72500	-93
11.73333	-94
11.74167	-98
11.75000	-102
11.75833	-106
11.76667	-109
11.77500	-110
11.78333	-109
11.79167	-108
11.80000	-105
11.80833	-103
11.81667	-99
11.82500	-96
11.83333	-93
11.84167	-92
11.85000	-93
11.85833	-95
11.86667	-98
11.87500	-99
11.88333	-99
11.89167	-98
11.90000	-98
11.90833	-100
11.91667	-101
11.92500	-101
11.93333	-100
11.94167	-98
11.95000	-95
11.95833	-94
11.96667	-96
11.97500	-98
11.98333	-100
11.99167	-102
12.00000	-104
12.00833	-105
12.01667	-105
12.02500	-104
12.03333	-102
12.04167	-100
12.05000	-99
12.05833	-98
12.06667	-98
12.07500	-99
12.08333	-101
12.09167	-104
12.10000	-106
12.10833	-107
12.11667	-108
12.12500	-106
12.13333	-103
12.14167	-101
12.15000	-101
12.15833	-102
12.16667	-104
12.17500	-106
12.18333	-108
12.19167	-108
12.20000	-108
12.20833	-107
12.21667	-106
12.22500	-105
12.23333	-105
12.24167	-105
12.25000	-106
12.25833	-106
12.26667	-108
12.27500	-109
12.28333	-108
12.29167	-107
12.30000	-103
12.30833	-98
12.31667	-93
12.32500	-89
12.33333	-86
12.34167	-85
12.35000	-87
12.35833	-89
12.36667	-91
12.37500	-93
12.38333	-94
12.39167	-95
12.40000	-97
12.40833	-98
12.41667	-99
12.42500	-99
12.43333	-98
12.44167	-98
12.45000	-99
12.45833	-99
12.46667	-100
12.47500	-101
12.48333	-101
12.49167	-101
12.50000	-100
12.50833	-99
12.51667	-99
12.52500	-97
12.53333	-96
12.54167	-96
12.55000	-98
12.55833	-100
12.56667	-102
12.57500	-103
12.58333	-104
12.59167	-103
12.60000	-102
12.60833	-100
12.61667	-98
12.62500	-97
12.63333	-97
12.64167	-99
12.65000	-101
12.65833	-103
12.66667	-105
12.67500	-107
12.68333	-108
12.69167	-109
12.70000	-109
12.70833	-108
12.71667	-106
12.72500	-105
12.73333	-104
12.74167	-103
12.75000	-103
12.75833	-104
12.76667	-104
12.77500	-103
12.78333	-102
12.79167	-100
12.80000	-99
12.80833	-98
12.81667	-97
12.82500	-97
12.83333	-97
12.84167	-97
12.85000	-97
12.85833	-97
12.86667	-98
12.87500	-99
12.88333	-101
12.89167	-103
12.90000	-104
12.90833	-103
12.91667	-102
12.92500	-100
12.93333	-100
12.94167	-101
12.95000	-103
12.95833	-105
12.96667	-104
12.97500	-103
12.98333	-102
12.99167	-100
13.00000	-100
13.00833	-100
13.01667	-102
13.02500	-102
13.03333	-101
13.04167	-101
13.05000	-100
13.05833	-101
13.06667	-101
13.07500	-102
13.08333	-102
13.09167	-102
13.10000	-102
13.10833	-102
13.11667	-103
13.12500	-104
13.13333	-105
13.14167	-104
13.15000	-102
13.15833	-99
13.16667	-96
13.17500	-94
13.18333	-92
13.19167	-90
13.20000	-88
13.20833	-86
13.21667	-86
13.22500	-89
13.23333	-94
13.24167	-100
13.25000	-105
13.25833	-107
13.26667	-105
13.27500	-101
13.28333	-96
13.29167	-92
13.30000	-91
13.30833	-93
13.31667	-97
13.32500	-103
13.33333	-109
13.34167	-112
13.35000	-112
13.35833	-109
13.36667	-103
13.37500	-98
13.38333	-94
13.39167	-93
13.40000	-94
13.40833	-98
13.41667	-102
13.42500	-105
13.43333	-106
13.44167	-107
13.45000	-106
13.45833	-106
13.46667	-106
13.47500	-107
13.48333	-106
13.49167	-103
13.50000	-100
13.50833	-98
13.51667	-97
13.52500	-96
13.53333	-95
13.54167	-94
13.55000	-94
13.55833	-94
13.56667	-95
13.57500	-96
13.58333	-97
13.59167	-98
13.60000	-100
13.60833	-101
13.61667	-102
13.62500	-105
13.63333	-107
13.64167	-109
13.65000	-110
13.65833	-111
13.66667	-112
13.67500	-113
13.68333	-111
13.69167	-108
13.70000	-103
13.70833	-96
13.71667	-90
13.72500	-86
13.73333	-84
13.74167	-84
13.75000	-85
13.75833	-88
13.76667	-93
13.77500	-98
13.78333	-103
13.79167	-107
13.80000	-108
13.80833	-108
13.81667	-105
13.82500	-103
13.83333	-99
13.84167	-95
13.85000	-92
13.85833	-88
13.86667	-85
13.87500	-84
13.88333	-86
13.89167	-90
13.90000	-94
13.90833	-97
13.91667	-100
13.92500	-101
13.93333	-101
13.94167	-100
13.95000	-98
13.95833	-96
13.96667	-94
13.97500	-93
13.98333	-94
13.99167	-97
14.00000	-100
14.00833	-102
14.01667	-102
14.02500	-100
14.03333	-97
14.04167	-94
14.05000	-91
14.05833	-88
14.06667	-86
14.07500	-85
14.08333	-84
14.09167	-85
14.10000	-86
14.10833	-88
14.11667	-89
14.12500	-89
14.13333	-88
14.14167	-87
14.15000	-86
14.15833	-85
14.16667	-83
14.17500	-83
14.18333	-85
14.19167	-89
14.20000	-94
14.20833	-98
14.21667	-100
14.22500	-99
14.23333	-97
14.24167	-94
14.25000	-92
14.25833	-90
14.26667	-89
14.27500	-89
14.28333	-90
14.29167	-93
14.30000	-95
14.30833	-95
14.31667	-94
14.32500	-91
14.33333	-88
14.34167	-86
14.35000	-85
14.35833	-85
14.36667	-85
14.37500	-86
14.38333	-86
14.39167	-85
14.40000	-84
14.40833	-84
14.41667	-85
14.42500	-87
14.43333	-88
14.44167	-90
14.45000	-91
14.45833	-91
14.46667	-89
14.47500	-87
14.48333	-85
14.49167	-82
14.50000	-80
14.50833	-77
14.51667	-76
14.52500	-75
14.53333	-77
14.54167	-80
14.55000	-83
14.55833	-85
14.56667	-86
14.57500	-86
14.58333	-86
14.59167	-87
14.60000	-89
14.60833	-92
14.61667	-96
14.62500	-100
14.63333	-103
14.64167	-104
14.65000	-103
14.65833	-100
14.66667	-97
14.67500	-95
14.68333	-94
14.69167	-95
14.70000	-96
14.70833	-98
14.71667	-97
14.72500	-94
14.73333	-90
14.74167	-87
14.75000	-85
14.75833	-86
14.76667	-88
14.77500	-91
14.78333	-91
14.79167	-90
14.80000	-89
14.80833	-88
14.81667	-88
14.82500	-86
14.83333	-84
14.84167	-82
14.85000	-79
14.85833	-78
14.86667	-77
14.87500	-78
14.88333	-80
14.89167	-82
14.90000	-84
14.90833	-87
14.91667	-90
14.92500	-92
14.93333	-94
14.94167	-94
14.95000	-93
14.95833	-92
14.96667	-93
14.97500	-94
14.98333	-96
14.99167	-98
15.00000	-99
15.00833	-99
15.01667	-97
15.02500	-95
15.03333	-93
15.04167	-93
15.05000	-96
15.05833	-99
15.06667	-102
15.07500	-103
15.08333	-103
15.09167	-101
15.10000	-98
15.10833	-94
15.11667	-90
15.12500	-88
15.13333	-87
15.14167	-87
15.15000	-88
15.15833	-89
15.16667	-91
15.17500	-93
15.18333	-96
15.19167	-99
15.20000	-101
15.20833	-102
15.21667	-101
15.22500	-100
15.23333	-99
15.24167	-99
15.25000	-101
15.25833	-103
15.26667	-104
15.27500	-105
15.28333	-103
15.29167	-100
15.30000	-98
15.30833	-99
15.31667	-101
15.32500	-103
15.33333	-105
15.34167	-107
15.35000	-108
15.35833	-109
15.36667	-109
15.37500	-108
15.38333	-106
15.39167	-102
15.40000	-100
15.40833	-100
15.41667	-101
15.42500	-102
15.43333	-103
15.44167	-102
15.45000	-99
15.45833	-97
15.46667	-95
15.47500	-93
15.48333	-93
15.49167	-95
15.50000	-96
15.50833	-98
15.51667	-99
15.52500	-98
15.53333	-97
15.54167	-95
15.55000	-93
15.55833	-92
15.56667	-92
15.57500	-94
15.58333	-98
15.59167	-102
15.60000	-105
15.60833	-106
15.61667	-106
15.62500	-104
15.63333	-101
15.64167	-100
15.65000	-101
15.65833	-102
15.66667	-103
15.67500	-105
15.68333	-107
15.69167	-109
15.70000	-111
15.70833	-113
15.71667	-114
15.72500	-115
15.73333	-114
15.74167	-113
15.75000	-113
15.75833	-112
15.76667	-109
15.77500	-106
15.78333	-103
15.79167	-102
15.80000	-103
15.80833	-105
15.81667	-107
15.82500	-109
15.83333	-109
15.84167	-108
15.85000	-105
15.85833	-102
15.86667	-98
15.87500	-95
15.88333	-93
15.89167	-93
15.90000	-94
15.90833	-95
15.91667	-97
15.92500	-97
15.93333	-96
15.94167	-94
15.95000	-92
15.95833	-91
15.96667	-93
15.97500	-95
15.98333	-98
15.99167	-100
16.00000	-101
16.00833	-99
16.01667	-97
16.02500	-95
16.03333	-94
16.04167	-94
16.05000	-95
16.05833	-98
16.06667	-101
16.07500	-103
16.08333	-105
16.09167	-106
16.10000	-106
16.10833	-106
16.11667	-107
16.12500	-107
16.13333	-106
16.14167	-104
16.15000	-102
16.15833	-101
16.16667	-102
16.17500	-103
16.18333	-104
16.19167	-103
16.20000	-102
16.20833	-101
16.21667	-100
16.22500	-101
16.23333	-102
16.24167	-102
16.25000	-103
16.25833	-103
16.26667	-102
16.27500	-102
16.28333	-103
16.29167	-105
16.30000	-106
16.30833	-109
16.31667	-111
16.32500	-113
16.33333	-112
16.34167	-110
16.35000	-107
16.35833	-105
16.36667	-103
16.37500	-102
16.38333	-101
16.39167	-99
16.40000	-97
16.40833	-95
16.41667	-94
16.42500	-93
16.43333	-94
16.44167	-95
16.45000	-97
16.45833	-99
16.46667	-100
16.47500	-99
16.48333	-97
16.49167	-95
16.50000	-93
16.50833	-92
16.51667	-93
16.52500	-94
16.53333	-95
16.54167	-95
16.55000	-95
16.55833	-95
16.56667	-96
16.57500	-98
16.58333	-100
16.59167	-103
16.60000	-105
16.60833	-106
16.61667	-107
16.62500	-108
16.63333	-107
16.64167	-106
16.65000	-104
16.65833	-103
16.66667	-102
16.67500	-101
16.68333	-99
16.69167	-97
16.70000	-93
16.70833	-89
16.71667	-86
16.72500	-85
16.73333	-86
16.74167	-89
16.75000	-93
16.75833	-96
16.76667	-98
16.77500	-100
16.78333	-100
16.79167	-99
16.80000	-97
16.80833	-95
16.81667	-93
16.82500	-92
16.83333	-91
16.84167	-92
16.85000	-94
16.85833	-96
16.86667	-98
16.87500	-99
16.88333	-99
16.89167	-98
16.90000	-98
16.90833	-99
16.91667	-103
16.92500	-106
16.93333	-109
16.94167	-109
16.95000	-107
16.95833	-105
16.96667	-102
16.97500	-101
16.98333	-101
16.99167	-102
17.00000	-102
17.00833	-100
17.01667	-99
17.02500	-98
17.03333	-99
17.04167	-102
17.05000	-104
17.05833	-107
17.06667	-109
17.07500	-109
17.08333	-109
17.09167	-108
17.10000	-107
17.10833	-106
17.11667	-106
17.12500	-105
17.13333	-103
17.14167	-100
17.15000	-97
17.15833	-96
17.16667	-97
17.17500	-99
17.18333	-103
17.19167	-107
17.20000	-109
17.20833	-111
17.21667	-111
17.22500	-110
17.23333	-108
17.24167	-106
17.25000	-103
17.25833	-101
17.26667	-102
17.27500	-103
17.28333	-106
17.29167	-108
17.30000	-109
17.30833	-109
17.31667	-108
17.32500	-107
17.33333	-105
17.34167	-103
17.35000	-101
17.35833	-99
17.36667	-98
17.37500	-98
17.38333	-99
17.39167	-100
17.40000	-101
17.40833	-100
17.41667	-99
17.42500	-99
17.43333	-99
17.44167	-100
17.45000	-101
17.45833	-103
17.46667	-103
17.47500	-101
17.48333	-99
17.49167	-96
17.50000	-94
17.50833	-94
17.51667	-96
17.52500	-99
17.53333	-102
17.54167	-105
17.55000	-107
17.55833	-108
17.56667	-108
17.57500	-107
17.58333	-103
17.59167	-100
17.60000	-98
17.60833	-97
17.61667	-98
17.62500	-99
17.63333	-101
17.64167	-104
17.65000	-106
17.65833	-107
17.66667	-108
17.67500	-108
17.68333	-106
17.69167	-103
17.70000	-101
17.70833	-97
17.71667	-95
17.72500	-93
17.73333	-93
17.74167	-95
17.75000	-96
17.75833	-99
17.76667	-103
17.77500	-105
17.78333	-105
17.79167	-103
17.80000	-100
17.80833	-98
17.81667	-97
17.82500	-98
17.83333	-100
17.84167	-102
17.85000	-101
17.85833	-101
17.86667	-101
17.87500	-102
17.88333	-103
17.89167	-104
17.90000	-103
17.90833	-103
17.91667	-104
17.92500	-107
17.93333	-110
17.94167	-112
17.95000	-112
17.95833	-109
17.96667	-105
17.97500	-101
17.98333	-99
17.99167	-100
18.00000	-102
18.00833	-104
18.01667	-107
18.02500	-109
18.03333	-109
18.04167	-109
18.05000	-107
18.05833	-104
18.06667	-103
18.07500	-102
18.08333	-102
18.09167	-104
18.10000	-105
18.10833	-107
18.11667	-108
18.12500	-108
18.13333	-108
18.14167	-106
18.15000	-105
18.15833	-105
18.16667	-106
18.17500	-108
18.18333	-111
18.19167	-113
18.20000	-114
18.20833	-113
18.21667	-111
18.22500	-109
18.23333	-107
18.24167	-106
18.25000	-107
18.25833	-111
18.26667	-115
18.27500	-119
18.28333	-121
18.29167	-122
18.30000	-122
18.30833	-120
18.31667	-117
18.32500	-112
18.33333	-107
18.34167	-104
18.35000	-103
18.35833	-104
18.36667	-107
18.37500	-108
18.38333	-108
18.39167	-106
18.40000	-105
18.40833	-104
18.41667	-104
18.42500	-106
18.43333	-109
18.44167	-111
18.45000	-112
18.45833	-110
18.46667	-107
18.47500	-104
18.48333	-102
18.49167	-103
18.50000	-104
18.50833	-107
18.51667	-109
18.52500	-110
18.53333	-111
18.54167	-111
18.55000	-112
18.55833	-113
18.56667	-114
18.57500	-114
18.58333	-114
18.59167	-112
18.60000	-108
18.60833	-103
18.61667	-99
18.62500	-97
18.63333	-96
18.64167	-98
18.65000	-100
18.65833	-101
18.66667	-101
18.67500	-100
18.68333	-101
18.69167	-102
18.70000	-103
18.70833	-105
18.71667	-108
18.72500	-111
18.73333	-114
18.74167	-117
18.75000	-119
18.75833	-121
18.76667	-120
18.77500	-117
18.78333	-113
18.79167	-109
18.80000	-106
18.80833	-106
18.81667	-107
18.82500	-109
18.83333	-111
18.84167	-111
18.85000	-110
18.85833	-109
18.86667	-108
18.87500	-106
18.88333	-104
18.89167	-102
18.90000	-101
18.90833	-101
18.91667	-101
18.92500	-102
18.93333	-103
18.94167	-103
18.95000	-103
18.95833	-102
18.96667	-100
18.97500	-98
18.98333	-96
18.99167	-94
19.00000	-95
19.00833	-98
19.01667	-101
19.02500	-104
19.03333	-106
19.04167	-105
19.05000	-102
19.05833	-99
19.06667	-96
19.07500	-95
19.08333	-95
19.09167	-95
19.10000	-96
19.10833	-96
19.11667	-97
19.12500	-98
19.13333	-98
19.14167	-98
19.15000	-97
19.15833	-95
19.16667	-93
19.17500	-91
19.18333	-88
19.19167	-84
19.20000	-82
19.20833	-80
19.21667	-80
19.22500	-82
19.23333	-84
19.24167	-86
19.25000	-88
19.25833	-89
19.26667	-89
19.27500	-89
19.28333	-88
19.29167	-87
19.30000	-87
19.30833	-87
19.31667	-87
19.32500	-87
19.33333	-86
19.34167	-86
19.35000	-84
19.35833	-82
19.36667	-80
19.37500	-77
19.38333	-76
19.39167	-76
19.40000	-78
19.40833	-82
19.41667	-85
19.42500	-86
19.43333	-85
19.44167	-81
19.45000	-76
19.45833	-72
19.46667	-69
19.47500	-67
19.48333	-66
19.49167	-66
19.50000	-65
19.50833	-62
19.51667	-58
19.52500	-53
19.53333	-47
19.54167	-41
19.55000	-36
19.55833	-32
19.56667	-28
19.57500	-24
19.58333	-19
19.59167	-14
19.60000	-9
19.60833	-4
19.61667	1
19.62500	7
19.63333	13
19.64167	19
19.65000	26
19.65833	32
19.66667	38
19.67500	45
19.68333	53
19.69167	63
19.70000	74
19.70833	86
19.71667	99
19.72500	111
19.73333	125
19.74167	141
19.75000	160
19.75833	179
19.76667	201
19.77500	222
19.78333	243
19.79167	264
19.80000	285
19.80833	305
19.81667	325
19.82500	348
19.83333	371
19.84167	396
19.85000	421
19.85833	445
19.86667	469
19.87500	493
19.88333	519
19.89167	549
19.90000	584
19.90833	624
19.91667	665
19.92500	709
19.93333	750
19.94167	790
19.95000	830
19.95833	871
19.96667	915
19.97500	961
19.98333	1011
19.99167	1064
20.00000	1118
20.00833	1175
20.01667	1232
20.02500	1290
20.03333	1349
20.04167	1408
20.05000	1468
20.05833	1528
20.06667	1591
20.07500	1656
20.08333	1724
20.09167	1794
20.10000	1865
20.10833	1939
20.11667	2012
20.12500	2089
20.13333	2166
20.14167	2245
20.15000	2327
20.15833	2409
20.16667	2493
20.17500	2578
20.18333	2668
20.19167	2759
20.20000	2850
20.20833	2943
20.21667	3033
20.22500	3125
20.23333	3216
20.24167	3309
20.25000	3403
20.25833	3497
20.26667	3593
20.27500	3686
20.28333	3780
20.29167	3873
20.30000	3964
20.30833	4056
20.31667	4148
20.32500	4243
20.33333	4337
20.34167	4432
20.35000	4526
20.35833	4617
20.36667	4707
20.37500	4794
20.38333	4881
20.39167	4967
20.40000	5052
20.40833	5138
20.41667	5221
20.42500	5305
20.43333	5384
20.44167	5461
20.45000	5534
20.45833	5603
20.46667	5671
20.47500	5735
20.48333	5798
20.49167	5858
20.50000	5915
20.50833	5969
20.51667	6020
20.52500	6069
20.53333	6114
20.54167	6157
20.55000	6197
20.55833	6233
20.56667	6265
20.57500	6294
20.58333	6319
20.59167	6341
20.60000	6361
20.60833	6379
20.61667	6393
20.62500	6403
20.63333	6408
20.64167	6410
20.65000	6408
20.65833	6404
20.66667	6398
20.67500	6388
20.68333	6373
20.69167	6354
20.70000	6330
20.70833	6303
20.71667	6273
20.72500	6239
20.73333	6203
20.74167	6165
20.75000	6123
20.75833	6081
20.76667	6036
20.77500	5989
20.78333	5939
20.79167	5886
20.80000	5830
20.80833	5770
20.81667	5709
20.82500	5646
20.83333	5584
20.84167	5521
20.85000	5458
20.85833	5394
20.86667	5328
20.87500	5261
20.88333	5191
20.89167	5118
20.90000	5043
20.90833	4965
20.91667	4889
20.92500	4810
20.93333	4734
20.94167	4657
20.95000	4580
20.95833	4506
20.96667	4430
20.97500	4355
20.98333	4279
20.99167	4202
21.00000	4125
21.00833	4047
21.01667	3970
21.02500	3893
21.03333	3819
21.04167	3745
21.05000	3671
21.05833	3599
21.06667	3526
21.07500	3454
21.08333	3381
21.09167	3309
21.10000	3239
21.10833	3169
21.11667	3102
21.12500	3035
21.13333	2971
21.14167	2907
21.15000	2840
21.15833	2774
21.16667	2714
21.17500	2658
21.18333	2605
21.19167	2554
21.20000	2506
21.20833	2452
21.21667	2395
21.22500	2341
21.23333	2291
21.24167	2243
21.25000	2197
21.25833	2155
21.26667	2109
21.27500	2062
21.28333	2017
21.29167	1977
21.30000	1940
21.30833	1903
21.31667	1868
21.32500	1833
21.33333	1795
21.34167	1757
21.35000	1723
21.35833	1692
21.36667	1661
21.37500	1628
21.38333	1598
21.39167	1572
21.40000	1548
21.40833	1524
21.41667	1501
21.42500	1478
21.43333	1456
21.44167	1434
21.45000	1410
21.45833	1385
21.46667	1361
21.47500	1339
21.48333	1318
21.49167	1297
21.50000	1278
21.50833	1261
21.51667	1246
21.52500	1231
21.53333	1216
21.54167	1201
21.55000	1188
21.55833	1176
21.56667	1163
21.57500	1149
21.58333	1135
21.59167	1122
21.60000	1110
21.60833	1097
21.61667	1085
21.62500	1075
21.63333	1067
21.64167	1060
21.65000	1053
21.65833	1045
21.66667	1036
21.67500	1025
21.68333	1014
21.69167	1002
21.70000	991
21.70833	982
21.71667	974
21.72500	968
21.73333	962
21.74167	956
21.75000	951
21.75833	947
21.76667	943
21.77500	940
21.78333	936
21.79167	930
21.80000	923
21.80833	913
21.81667	904
21.82500	896
21.83333	889
21.84167	882
21.85000	876
21.85833	869
21.86667	862
21.87500	855
21.88333	850
21.89167	845
21.90000	843
21.90833	842
21.91667	842
21.92500	841
21.93333	840
21.94167	837
21.95000	834
21.95833	831
21.96667	827
21.97500	822
21.98333	818
21.99167	813
22.00000	810
22.00833	807
22.01667	806
22.02500	806
22.03333	807
22.04167	807
22.05000	805
22.05833	801
22.06667	795
22.07500	789
22.08333	785
22.09167	782
22.10000	780
22.10833	780
22.11667	780
22.12500	778
22.13333	776
22.14167	773
22.15000	770
22.15833	769
22.16667	769
22.17500	768
22.18333	766
22.19167	762
22.20000	758
22.20833	753
22.21667	749
22.22500	745
22.23333	742
22.24167	740
22.25000	739
22.25833	740
22.26667	740
22.27500	739
22.28333	737
22.29167	733
22.30000	729
22.30833	724
22.31667	721
22.32500	718
22.33333	716
22.34167	715
22.35000	715
22.35833	714
22.36667	712
22.37500	709
22.38333	706
22.39167	703
22.40000	700
22.40833	698
22.41667	696
22.42500	692
22.43333	688
22.44167	683
22.45000	679
22.45833	675
22.46667	672
22.47500	669
22.48333	665
22.49167	662
22.50000	658
22.50833	654
22.51667	650
22.52500	646
22.53333	642
22.54167	637
22.55000	633
22.55833	628
22.56667	625
22.57500	623
22.58333	622
22.59167	621
22.60000	620
22.60833	617
22.61667	613
22.62500	608
22.63333	605
22.64167	604
22.65000	604
22.65833	604
22.66667	602
22.67500	598
22.68333	592
22.69167	585
22.70000	578
22.70833	571
22.71667	564
22.72500	559
22.73333	555
22.74167	551
22.75000	549
22.75833	545
22.76667	541
22.77500	536
22.78333	530
22.79167	525
22.80000	521
22.80833	518
22.81667	516
22.82500	515
22.83333	514
22.84167	512
22.85000	509
22.85833	505
22.86667	502
22.87500	499
22.88333	498
22.89167	497
22.90000	496
22.90833	494
22.91667	492
22.92500	490
22.93333	488
22.94167	487
22.95000	487
22.95833	487
22.96667	484
22.97500	480
22.98333	474
22.99167	469
23.00000	464
23.00833	461
23.01667	459
23.02500	459
23.03333	459
23.04167	459
23.05000	459
23.05833	458
23.06667	459
23.07500	460
23.08333	460
23.09167	459
23.10000	458
23.10833	455
23.11667	453
23.12500	451
23.13333	448
23.14167	444
23.15000	441
23.15833	438
23.16667	437
23.17500	438
23.18333	439
23.19167	440
23.20000	440
23.20833	439
23.21667	436
23.22500	433
23.23333	429
23.24167	427
23.25000	424
23.25833	422
23.26667	420
23.27500	419
23.28333	419
23.29167	419
23.30000	420
23.30833	421
23.31667	420
23.32500	419
23.33333	416
23.34167	414
23.35000	412
23.35833	410
23.36667	405
23.37500	402
23.38333	401
23.39167	403
23.40000	405
23.40833	408
23.41667	409
23.42500	408
23.43333	405
23.44167	404
23.45000	404
23.45833	403
23.46667	401
23.47500	399
23.48333	395
23.49167	391
23.50000	390
23.50833	392
23.51667	394
23.52500	395
23.53333	396
23.54167	396
23.55000	394
23.55833	392
23.56667	391
23.57500	391
23.58333	389
23.59167	387
23.60000	384
23.60833	381
23.61667	379
23.62500	379
23.63333	378
23.64167	376
23.65000	373
23.65833	370
23.66667	367
23.67500	364
23.68333	362
23.69167	360
23.70000	359
23.70833	358
23.71667	358
23.72500	360
23.73333	363
23.74167	366
23.75000	367
23.75833	367
23.76667	365
23.77500	362
23.78333	361
23.79167	360
23.80000	361
23.80833	363
23.81667	365
23.82500	368
23.83333	370
23.84167	371
23.85000	370
23.85833	368
23.86667	365
23.87500	363
23.88333	364
23.89167	366
23.90000	369
23.90833	370
23.91667	372
23.92500	374
23.93333	377
23.94167	379
23.95000	381
23.95833	381
23.96667	379
23.97500	378
23.98333	377
23.99167	379
24.00000	381
24.00833	384
24.01667	388
24.02500	390
24.03333	393
24.04167	395
24.05000	398
24.05833	402
24.06667	407
24.07500	414
24.08333	422
24.09167	431
24.10000	438
24.10833	445
24.11667	450
24.12500	454
24.13333	457
24.14167	459
24.15000	462
24.15833	466
24.16667	471
24.17500	478
24.18333	486
24.19167	494
24.20000	501
24.20833	507
24.21667	514
24.22500	522
24.23333	532
24.24167	543
24.25000	553
24.25833	562
24.26667	570
24.27500	578
24.28333	586
24.29167	594
24.30000	601
24.30833	607
24.31667	614
24.32500	622
24.33333	631
24.34167	641
24.35000	650
24.35833	659
24.36667	667
24.37500	674
24.38333	681
24.39167	689
24.40000	697
24.40833	706
24.41667	714
24.42500	722
24.43333	729
24.44167	735
24.45000	740
24.45833	746
24.46667	752
24.47500	758
24.48333	765
24.49167	772
24.50000	778
24.50833	784
24.51667	789
24.52500	795
24.53333	800
24.54167	806
24.55000	812
24.55833	816
24.56667	819
24.57500	822
24.58333	823
24.59167	824
24.60000	827
24.60833	831
24.61667	836
24.62500	840
24.63333	843
24.64167	843
24.65000	841
24.65833	837
24.66667	832
24.67500	827
24.68333	823
24.69167	821
24.70000	819
24.70833	818
24.71667	816
24.72500	815
24.73333	812
24.74167	810
24.75000	808
24.75833	806
24.76667	806
24.77500	806
24.78333	803
24.79167	798
24.80000	790
24.80833	781
24.81667	772
24.82500	764
24.83333	758
24.84167	753
24.85000	747
24.85833	742
24.86667	735
24.87500	728
24.88333	720
24.89167	711
24.90000	703
24.90833	695
24.91667	686
24.92500	678
24.93333	669
24.94167	662
24.95000	655
24.95833	648
24.96667	640
24.97500	631
24.98333	621
24.99167	610
25.00000	600
25.00833	591
25.01667	582
25.02500	575
25.03333	567
25.04167	559
25.05000	550
25.05833	541
25.06667	531
25.07500	523
25.08333	516
25.09167	510
25.10000	504
25.10833	498
25.11667	491
25.12500	484
25.13333	476
25.14167	468
25.15000	460
25.15833	453
25.16667	446
25.17500	440
25.18333	433
25.19167	426
25.20000	420
25.20833	414
25.21667	409
25.22500	405
25.23333	402
25.24167	399
25.25000	397
25.25833	393
25.26667	389
25.27500	384
25.28333	377
25.29167	369
25.30000	362
25.30833	354
25.31667	348
25.32500	342
25.33333	337
25.34167	332
25.35000	328
25.35833	325
25.36667	323
25.37500	323
25.38333	322
25.39167	320
25.40000	316
25.40833	312
25.41667	307
25.42500	303
25.43333	299
25.44167	296
25.45000	294
25.45833	294
25.46667	295
25.47500	296
25.48333	296
25.49167	293
25.50000	289
25.50833	282
25.51667	276
25.52500	271
25.53333	268
25.54167	267
25.55000	268
25.55833	269
25.56667	271
25.57500	273
25.58333	273
25.59167	273
25.60000	272
25.60833	273
25.61667	274
25.62500	274
25.63333	274
25.64167	272
25.65000	269
25.65833	265
25.66667	261
25.67500	257
25.68333	255
25.69167	253
25.70000	253
25.70833	254
25.71667	254
25.72500	254
25.73333	253
25.74167	252
25.75000	251
25.75833	250
25.76667	250
25.77500	250
25.78333	250
25.79167	248
25.80000	249
25.80833	251
25.81667	254
25.82500	256
25.83333	258
25.84167	256
25.85000	253
25.85833	250
25.86667	247
25.87500	247
25.88333	248
25.89167	249
25.90000	250
25.90833	250
25.91667	249
25.92500	248
25.93333	247
25.94167	246
25.95000	245
25.95833	246
25.96667	246
25.97500	247
25.98333	247
25.99167	247
26.00000	245
26.00833	244
26.01667	243
26.02500	243
26.03333	243
26.04167	244
26.05000	246
26.05833	247
26.06667	249
26.07500	250
26.08333	252
26.09167	252
26.10000	253
26.10833	254
26.11667	255
26.12500	257
26.13333	259
26.14167	261
26.15000	262
26.15833	262
26.16667	261
26.17500	259
26.18333	256
26.19167	253
26.20000	251
26.20833	250
26.21667	250
26.22500	252
26.23333	255
26.24167	256
26.25000	256
26.25833	256
26.26667	256
26.27500	258
26.28333	261
26.29167	264
26.30000	266
26.30833	267
26.31667	268
26.32500	270
26.33333	273
26.34167	276
26.35000	277
26.35833	279
26.36667	279
26.37500	281
26.38333	283
26.39167	287
26.40000	290
26.40833	294
26.41667	298
26.42500	300
26.43333	302
26.44167	303
26.45000	303
26.45833	302
26.46667	302
26.47500	303
26.48333	305
26.49167	308
26.50000	312
26.50833	315
26.51667	318
26.52500	318
26.53333	317
26.54167	316
26.55000	316
26.55833	317
26.56667	320
26.57500	324
26.58333	327
26.59167	329
26.60000	331
26.60833	332
26.61667	332
26.62500	334
26.63333	335
26.64167	337
26.65000	338
26.65833	339
26.66667	339
26.67500	339
26.68333	339
26.69167	340
26.70000	341
26.70833	343
26.71667	345
26.72500	348
26.73333	352
26.74167	355
26.75000	358
26.75833	360
26.76667	361
26.77500	360
26.78333	358
26.79167	355
26.80000	352
26.80833	349
26.81667	347
26.82500	346
26.83333	347
26.84167	347
26.85000	349
26.85833	350
26.86667	350
26.87500	351
26.88333	352
26.89167	355
26.90000	357
26.90833	358
26.91667	357
26.92500	354
26.93333	350
26.94167	348
26.95000	347
26.95833	350
26.96667	354
26.97500	359
26.98333	361
26.99167	361
27.00000	360
27.00833	357
27.01667	355
27.02500	354
27.03333	353
27.04167	352
27.05000	350
27.05833	349
27.06667	348
27.07500	349
27.08333	350
27.09167	349
27.10000	347
27.10833	344
27.11667	341
27.12500	339
27.13333	337
27.14167	336
27.15000	335
27.15833	335
27.16667	334
27.17500	335
27.18333	335
27.19167	335
27.20000	336
27.20833	337
27.21667	337
27.22500	337
27.23333	334
27.24167	331
27.25000	327
27.25833	324
27.26667	322
27.27500	321
27.28333	320
27.29167	319
27.30000	319
27.30833	318
27.31667	317
27.32500	316
27.33333	314
27.34167	314
27.35000	316
27.35833	317
27.36667	319
27.37500	320
27.38333	321
27.39167	321
27.40000	322
27.40833	324
27.41667	324
27.42500	324
27.43333	322
27.44167	319
27.45000	317
27.45833	316
27.46667	316
27.47500	318
27.48333	320
27.49167	322
27.50000	323
27.50833	322
27.51667	321
27.52500	321
27.53333	321
27.54167	321
27.55000	321
27.55833	320
27.56667	321
27.57500	322
27.58333	324
27.59167	326
27.60000	329
27.60833	332
27.61667	335
27.62500	337
27.63333	337
27.64167	336
27.65000	335
27.65833	334
27.66667	335
27.67500	335
27.68333	334
27.69167	331
27.70000	330
27.70833	331
27.71667	334
27.72500	340
27.73333	347
27.74167	353
27.75000	358
27.75833	361
27.76667	363
27.77500	364
27.78333	364
27.79167	365
27.80000	366
27.80833	368
27.81667	372
27.82500	377
27.83333	382
27.84167	385
27.85000	388
27.85833	389
27.86667	388
27.87500	387
27.88333	388
27.89167	392
27.90000	398
27.90833	404
27.91667	410
27.92500	414
27.93333	418
27.94167	422
27.95000	426
27.95833	429
27.96667	433
27.97500	436
27.98333	439
27.99167	442
28.00000	445
28.00833	448
28.01667	451
28.02500	453
28.03333	456
28.04167	460
28.05000	464
28.05833	467
28.06667	469
28.07500	470
28.08333	472
28.09167	474
28.10000	476
28.10833	478
28.11667	482
28.12500	487
28.13333	493
28.14167	501
28.15000	508
28.15833	514
28.16667	517
28.17500	518
28.18333	519
28.19167	519
28.20000	520
28.20833	522
28.21667	525
28.22500	529
28.23333	534
28.24167	539
28.25000	544
28.25833	548
28.26667	552
28.27500	555
28.28333	558
28.29167	560
28.30000	561
28.30833	562
28.31667	562
28.32500	562
28.33333	564
28.34167	567
28.35000	572
28.35833	576
28.36667	579
28.37500	582
28.38333	583
28.39167	583
28.40000	583
28.40833	585
28.41667	587
28.42500	588
28.43333	590
28.44167	591
28.45000	592
28.45833	592
28.46667	591
28.47500	588
28.48333	586
28.49167	583
28.50000	582
28.50833	583
28.51667	585
28.52500	588
28.53333	591
28.54167	594
28.55000	597
28.55833	599
28.56667	600
28.57500	600
28.58333	597
28.59167	593
28.60000	588
28.60833	584
28.61667	582
28.62500	582
28.63333	584
28.64167	585
28.65000	584
28.65833	581
28.66667	578
28.67500	576
28.68333	577
28.69167	580
28.70000	583
28.70833	583
28.71667	582
28.72500	578
28.73333	573
28.74167	571
28.75000	570
28.75833	570
28.76667	570
28.77500	569
28.78333	568
28.79167	567
28.80000	567
28.80833	569
28.81667	571
28.82500	572
28.83333	571
28.84167	568
28.85000	564
28.85833	559
28.86667	554
28.87500	551
28.88333	551
28.89167	552
28.90000	555
28.90833	558
28.91667	561
28.92500	564
28.93333	566
28.94167	565
28.95000	563
28.95833	560
28.96667	559
28.97500	559
28.98333	560
28.99167	562
29.00000	564
29.00833	565
29.01667	565
29.02500	565
29.03333	566
29.04167	565
29.05000	563
29.05833	561
29.06667	559
29.07500	559
29.08333	561
29.09167	567
29.10000	575
29.10833	583
29.11667	588
29.12500	592
29.13333	594
29.14167	595
29.15000	595
29.15833	596
29.16667	599
29.17500	604
29.18333	608
29.19167	612
29.20000	615
29.20833	616
29.21667	617
29.22500	620
29.23333	624
29.24167	628
29.25000	633
29.25833	639
29.26667	644
29.27500	650
29.28333	656
29.29167	662
29.30000	667
29.30833	671
29.31667	674
29.32500	677
29.33333	682
29.34167	689
29.35000	697
29.35833	705
29.36667	714
29.37500	723
29.38333	730
29.39167	737
29.40000	745
29.40833	754
29.41667	764
29.42500	775
29.43333	785
29.44167	796
29.45000	808
29.45833	820
29.46667	832
29.47500	844
29.48333	855
29.49167	868
29.50000	881
29.50833	894
29.51667	906
29.52500	919
29.53333	935
29.54167	952
29.55000	969
29.55833	986
29.56667	1001
29.57500	1016
29.58333	1033
29.59167	1051
29.60000	1072
29.60833	1092
29.61667	1113
29.62500	1134
29.63333	1157
29.64167	1182
29.65000	1207
29.65833	1234
29.66667	1261
29.67500	1289
29.68333	1319
29.69167	1351
29.70000	1384
29.70833	1420
29.71667	1456
29.72500	1495
29.73333	1535
29.74167	1576
29.75000	1626
29.75833	1680
29.76667	1735
29.77500	1787
29.78333	1840
29.79167	1895
29.80000	1952
29.80833	2013
29.81667	2075
29.82500	2143
29.83333	2212
29.84167	2284
29.85000	2360
29.85833	2440
29.86667	2527
29.87500	2619
29.88333	2718
29.89167	2821
29.90000	2928
29.90833	3041
29.91667	3155
29.92500	3276
29.93333	3399
29.94167	3528
29.95000	3665
29.95833	3806
29.96667	3958
29.97500	4114
29.98333	4282
29.99167	4457
30.00000	4639
30.00833	4834
30.01667	5031
30.02500	5239
30.03333	5451
30.04167	5670
30.05000	5900
30.05833	6134
30.06667	6384
30.07500	6639
30.08333	6907
30.09167	7185
30.10000	7472
30.10833	7774
30.11667	8080
30.12500	8405
30.13333	8736
30.14167	9080
30.15000	9437
30.15833	9799
30.16667	10179
30.17500	10562
30.18333	10962
30.19167	11375
30.20000	11799
30.20833	12243
30.21667	12686
30.22500	13148
30.23333	13611
30.24167	14083
30.25000	14569
30.25833	15059
30.26667	15575
30.27500	16095
30.28333	16636
30.29167	17185
30.30000	17737
30.30833	18307
30.31667	18870
30.32500	19452
30.33333	20031
30.34167	20619
30.35000	21219
30.35833	21814
30.36667	22429
30.37500	23037
30.38333	23659
30.39167	24285
30.40000	24907
30.40833	25544
30.41667	26165
30.42500	26799
30.43333	27424
30.44167	28053
30.45000	28689
30.45833	29316
30.46667	29961
30.47500	30592
30.48333	31228
30.49167	31857
30.50000	32471
30.50833	33087
30.51667	33680
30.52500	34278
30.53333	34862
30.54167	35445
30.55000	36029
30.55833	36596
30.56667	37168
30.57500	37717
30.58333	38260
30.59167	38790
30.60000	39301
30.60833	39809
30.61667	40293
30.62500	40774
30.63333	41235
30.64167	41681
30.65000	42117
30.65833	42529
30.66667	42935
30.67500	43319
30.68333	43691
30.69167	44046
30.70000	44379
30.70833	44701
30.71667	44999
30.72500	45284
30.73333	45549
30.74167	45794
30.75000	46023
30.75833	46229
30.76667	46419
30.77500	46587
30.78333	46736
30.79167	46866
30.80000	46972
30.80833	47059
30.81667	47124
30.82500	47168
30.83333	47192
30.84167	47194
30.85000	47177
30.85833	47138
30.86667	47078
30.87500	46999
30.88333	46897
30.89167	46775
30.90000	46635
30.90833	46472
30.91667	46296
30.92500	46096
30.93333	45881
30.94167	45646
30.95000	45390
30.95833	45120
30.96667	44826
30.97500	44523
30.98333	44200
30.99167	43863
31.00000	43516
31.00833	43148
31.01667	42776
31.02500	42383
31.03333	41983
31.04167	41568
31.05000	41138
31.05833	40704
31.06667	40249
31.07500	39794
31.08333	39325
31.09167	38850
31.10000	38372
31.10833	37878
31.11667	37388
31.12500	36881
31.13333	36373
31.14167	35856
31.15000	35327
31.15833	34805
31.16667	34269
31.17500	33745
31.18333	33215
31.19167	32686
31.20000	32160
31.20833	31622
31.21667	31096
31.22500	30559
31.23333	30031
31.24167	29505
31.25000	28976
31.25833	28462
31.26667	27940
31.27500	27434
31.28333	26928
31.29167	26427
31.30000	25935
31.30833	25436
31.31667	24952
31.32500	24464
31.33333	23987
31.34167	23515
31.35000	23046
31.35833	22594
31.36667	22140
31.37500	21704
31.38333	21270
31.39167	20845
31.40000	20430
31.40833	20013
31.41667	19611
31.42500	19207
31.43333	18816
31.44167	18434
31.45000	18057
31.45833	17696
31.46667	17337
31.47500	16995
31.48333	16655
31.49167	16325
31.50000	16007
31.50833	15690
31.51667	15385
31.52500	15077
31.53333	14778
31.54167	14485
31.55000	14198
31.55833	13927
31.56667	13661
31.57500	13409
31.58333	13161
31.59167	12919
31.60000	12683
31.60833	12447
31.61667	12221
31.62500	11995
31.63333	11778
31.64167	11569
31.65000	11366
31.65833	11173
31.66667	10982
31.67500	10800
31.68333	10622
31.69167	10449
31.70000	10285
31.70833	10124
31.71667	9970
31.72500	9815
31.73333	9665
31.74167	9519
31.75000	9376
31.75833	9240
31.76667	9108
31.77500	8984
31.78333	8862
31.79167	8742
31.80000	8624
31.80833	8506
31.81667	8392
31.82500	8282
31.83333	8178
31.84167	8082
31.85000	7989
31.85833	7901
31.86667	7813
31.87500	7729
31.88333	7647
31.89167	7567
31.90000	7492
31.90833	7418
31.91667	7347
31.92500	7276
31.93333	7207
31.94167	7140
31.95000	7074
31.95833	7014
31.96667	6956
31.97500	6901
31.98333	6847
31.99167	6793
32.00000	6742
32.00833	6691
32.01667	6643
32.02500	6597
32.03333	6554
32.04167	6512
32.05000	6472
32.05833	6435
32.06667	6399
32.07500	6366
32.08333	6335
32.09167	6304
32.10000	6274
32.10833	6243
32.11667	6214
32.12500	6188
32.13333	6166
32.14167	6146
32.15000	6129
32.15833	6115
32.16667	6102
32.17500	6091
32.18333	6082
32.19167	6075
32.20000	6068
32.20833	6062
32.21667	6057
32.22500	6055
32.23333	6054
32.24167	6058
32.25000	6064
32.25833	6074
32.26667	6086
32.27500	6100
32.28333	6116
32.29167	6133
32.30000	6152
32.30833	6175
32.31667	6201
32.32500	6230
32.33333	6262
32.34167	6298
32.35000	6338
32.35833	6381
32.36667	6430
32.37500	6483
32.38333	6541
32.39167	6603
32.40000	6671
32.40833	6746
32.41667	6825
32.42500	6910
32.43333	6998
32.44167	7092
32.45000	7192
32.45833	7297
32.46667	7411
32.47500	7530
32.48333	7659
32.49167	7796
32.50000	7940
32.50833	8097
32.51667	8262
32.52500	8442
32.53333	8632
32.54167	8836
32.55000	9054
32.55833	9280
32.56667	9523
32.57500	9774
32.58333	10043
32.59167	10326
32.60000	10620
32.60833	10936
32.61667	11262
32.62500	11614
32.63333	11981
32.64167	12371
32.65000	12787
32.65833	13217
32.66667	13680
32.67500	14154
32.68333	14657
32.69167	15180
32.70000	15722
32.70833	16299
32.71667	16889
32.72500	17521
32.73333	18175
32.74167	18861
32.75000	19585
32.75833	20324
32.76667	21109
32.77500	21905
32.78333	22740
32.79167	23602
32.80000	24489
32.80833	25425
32.81667	26374
32.82500	27380
32.83333	28407
32.84167	29472
32.85000	30581
32.85833	31699
32.86667	32872
32.87500	34047
32.88333	35267
32.89167	36513
32.90000	37780
32.90833	39104
32.91667	40430
32.92500	41820
32.93333	43220
32.94167	44654
32.95000	46127
32.95833	47593
32.96667	49111
32.97500	50616
32.98333	52159
32.99167	53718
33.00000	55284
33.00833	56903
33.01667	58504
33.02500	60160
33.03333	61807
33.04167	63468
33.05000	65152
33.05833	66805
33.06667	68496
33.07500	70154
33.08333	71839
33.09167	73526
33.10000	75203
33.10833	76916
33.11667	78589
33.12500	80294
33.13333	81967
33.14167	83627
33.15000	85287
33.15833	86896
33.16667	88522
33.17500	90098
33.18333	91677
33.19167	93238
33.20000	94766
33.20833	96308
33.21667	97798
33.22500	99300
33.23333	100759
33.24167	102187
33.25000	103595
33.25833	104938
33.26667	106274
33.27500	107549
33.28333	108806
33.29167	110031
33.30000	111212
33.30833	112385
33.31667	113496
33.32500	114594
33.33333	115636
33.34167	116630
33.35000	117587
33.35833	118476
33.36667	119339
33.37500	120139
33.38333	120906
33.39167	121632
33.40000	122309
33.40833	122959
33.41667	123549
33.42500	124104
33.43333	124603
33.44167	125047
33.45000	125445
33.45833	125784
33.46667	126078
33.47500	126316
33.48333	126504
33.49167	126643
33.50000	126730
33.50833	126769
33.51667	126759
33.52500	126697
33.53333	126588
33.54167	126423
33.55000	126203
33.55833	125932
33.56667	125598
33.57500	125223
33.58333	124793
33.59167	124320
33.60000	123801
33.60833	123223
33.61667	122611
33.62500	121938
33.63333	121230
33.64167	120476
33.65000	119673
33.65833	118839
33.66667	117938
33.67500	117012
33.68333	116027
33.69167	115003
33.70000	113947
33.70833	112833
33.71667	111714
33.72500	110538
33.73333	109350
33.74167	108127
33.75000	106862
33.75833	105589
33.76667	104252
33.77500	102911
33.78333	101521
33.79167	100108
33.80000	98687
33.80833	97222
33.81667	95777
33.82500	94289
33.83333	92810
33.84167	91317
33.85000	89796
33.85833	88290
33.86667	86734
33.87500	85197
33.88333	83627
33.89167	82054
33.90000	80496
33.90833	78912
33.91667	77368
33.92500	75798
33.93333	74253
33.94167	72708
33.95000	71152
33.95833	69629
33.96667	68076
33.97500	66559
33.98333	65027
33.99167	63507
34.00000	62017
34.00833	60515
34.01667	59067
34.02500	57608
34.03333	56187
34.04167	54781
34.05000	53377
34.05833	52013
34.06667	50633
34.07500	49297
34.08333	47964
34.09167	46655
34.10000	45385
34.10833	44116
34.11667	42901
34.12500	41685
34.13333	40507
34.14167	39350
34.15000	38203
34.15833	37098
34.16667	35989
34.17500	34926
34.18333	33876
34.19167	32853
34.20000	31867
34.20833	30887
34.21667	29952
34.22500	29020
34.23333	28122
34.24167	27247
34.25000	26385
34.25833	25562
34.26667	24741
34.27500	23958
34.28333	23190
34.29167	22445
34.30000	21732
34.30833	21029
34.31667	20363
34.32500	19705
34.33333	19074
34.34167	18460
34.35000	17856
34.35833	17281
34.36667	16709
34.37500	16168
34.38333	15640
34.39167	15131
34.40000	14646
34.40833	14170
34.41667	13719
34.42500	13275
34.43333	12849
34.44167	12436
34.45000	12032
34.45833	11649
34.46667	11270
34.47500	10912
34.48333	10562
34.49167	10226
34.50000	9908
34.50833	9597
34.51667	9304
34.52500	9016
34.53333	8740
34.54167	8475
34.55000	8217
34.55833	7974
34.56667	7735
34.57500	7509
34.58333	7289
34.59167	7075
34.60000	6872
34.60833	6673
34.61667	6485
34.62500	6299
34.63333	6122
34.64167	5951
34.65000	5784
34.65833	5627
34.66667	5474
34.67500	5330
34.68333	5192
34.69167	5059
34.70000	4930
34.70833	4803
34.71667	4681
34.72500	4561
34.73333	4447
34.74167	4340
34.75000	4238
34.75833	4142
34.76667	4047
34.77500	3957
34.78333	3868
34.79167	3782
34.80000	3701
34.80833	3621
34.81667	3547
34.82500	3472
34.83333	3401
34.84167	3331
34.85000	3262
34.85833	3195
34.86667	3130
34.87500	3068
34.88333	3009
34.89167	2953
34.90000	2900
34.90833	2848
34.91667	2798
34.92500	2748
34.93333	2699
34.94167	2651
34.95000	2606
34.95833	2563
34.96667	2522
34.97500	2484
34.98333	2448
34.99167	2414
35.00000	2382
35.00833	2349
35.01667	2315
35.02500	2280
35.03333	2246
35.04167	2214
35.05000	2184
35.05833	2156
35.06667	2130
35.07500	2104
35.08333	2078
35.09167	2052
35.10000	2026
35.10833	2001
35.11667	1978
35.12500	1956
35.13333	1935
35.14167	1915
35.15000	1895
35.15833	1876
35.16667	1856
35.17500	1838
35.18333	1820
35.19167	1802
35.20000	1783
35.20833	1762
35.21667	1741
35.22500	1720
35.23333	1700
35.24167	1683
35.25000	1667
35.25833	1653
35.26667	1640
35.27500	1628
35.28333	1614
35.29167	1601
35.30000	1587
35.30833	1573
35.31667	1559
35.32500	1546
35.33333	1532
35.34167	1518
35.35000	1503
35.35833	1489
35.36667	1476
35.37500	1466
35.38333	1457
35.39167	1449
35.40000	1442
35.40833	1435
35.41667	1428
35.42500	1419
35.43333	1410
35.44167	1400
35.45000	1390
35.45833	1380
35.46667	1372
35.47500	1364
35.48333	1356
35.49167	1347
35.50000	1339
35.50833	1332
35.51667	1326
35.52500	1322
35.53333	1317
35.54167	1312
35.55000	1305
35.55833	1297
35.56667	1289
35.57500	1279
35.58333	1269
35.59167	1259
35.60000	1249
35.60833	1239
35.61667	1230
35.62500	1223
35.63333	1216
35.64167	1210
35.65000	1203
35.65833	1196
35.66667	1189
35.67500	1183
35.68333	1179
35.69167	1176
35.70000	1172
35.70833	1169
35.71667	1164
35.72500	1160
35.73333	1155
35.74167	1151
35.75000	1146
35.75833	1141
35.76667	1135
35.77500	1130
35.78333	1124
35.79167	1118
35.80000	1113
35.80833	1109
35.81667	1106
35.82500	1102
35.83333	1099
35.84167	1094
35.85000	1090
35.85833	1085
35.86667	1079
35.87500	1073
35.88333	1068
35.89167	1063
35.90000	1058
35.90833	1054
35.91667	1050
35.92500	1046
35.93333	1043
35.94167	1039
35.95000	1035
35.95833	1030
35.96667	1026
35.97500	1021
35.98333	1017
35.99167	1012
36.00000	1008
36.00833	1004
36.01667	999
36.02500	993
36.03333	987
36.04167	981
36.05000	977
36.05833	973
36.06667	970
36.07500	967
36.08333	965
36.09167	964
36.10000	962
36.10833	960
36.11667	958
36.12500	955
36.13333	951
36.14167	947
36.15000	942
36.15833	938
36.16667	933
36.17500	930
36.18333	927
36.19167	925
36.20000	922
36.20833	920
36.21667	916
36.22500	913
36.23333	909
36.24167	905
36.25000	902
36.25833	898
36.26667	894
36.27500	891
36.28333	888
36.29167	885
36.30000	881
36.30833	876
36.31667	871
36.32500	866
36.33333	863
36.34167	860
36.35000	856
36.35833	852
36.36667	847
36.37500	843
36.38333	838
36.39167	834
36.40000	832
36.40833	831
36.41667	831
36.42500	831
36.43333	829
36.44167	827
36.45000	823
36.45833	819
36.46667	817
36.47500	814
36.48333	811
36.49167	807
36.50000	802
36.50833	798
36.51667	794
36.52500	792
36.53333	790
36.54167	790
36.55000	791
36.55833	793
36.56667	794
36.57500	794
36.58333	790
36.59167	783
36.60000	775
36.60833	767
36.61667	759
36.62500	753
36.63333	748
36.64167	744
36.65000	741
36.65833	739
36.66667	738
36.67500	738
36.68333	739
36.69167	741
36.70000	742
36.70833	742
36.71667	741
36.72500	736
36.73333	731
36.74167	726
36.75000	720
36.75833	714
36.76667	710
36.77500	707
36.78333	705
36.79167	705
36.80000	705
36.80833	705
36.81667	704
36.82500	701
36.83333	697
36.84167	693
36.85000	689
36.85833	686
36.86667	685
36.87500	684
36.88333	684
36.89167	683
36.90000	682
36.90833	681
36.91667	678
36.92500	676
36.93333	672
36.94167	669
36.95000	668
36.95833	669
36.96667	669
36.97500	669
36.98333	667
36.99167	664
37.00000	662
37.00833	658
37.01667	654
37.02500	649
37.03333	644
37.04167	640
37.05000	636
37.05833	633
37.06667	630
37.07500	628
37.08333	627
37.09167	625
37.10000	625
37.10833	625
37.11667	627
37.12500	627
37.13333	626
37.14167	624
37.15000	621
37.15833	618
37.16667	615
37.17500	612
37.18333	610
37.19167	609
37.20000	608
37.20833	606
37.21667	603
37.22500	598
37.23333	595
37.24167	593
37.25000	593
37.25833	595
37.26667	597
37.27500	599
37.28333	599
37.29167	598
37.30000	596
37.30833	594
37.31667	592
37.32500	588
37.33333	583
37.34167	580
37.35000	579
37.35833	580
37.36667	582
37.37500	584
37.38333	585
37.39167	585
37.40000	583
37.40833	582
37.41667	580
37.42500	578
37.43333	576
37.44167	574
37.45000	573
37.45833	571
37.46667	568
37.47500	566
37.48333	563
37.49167	561
37.50000	560
37.50833	561
37.51667	563
37.52500	565
37.53333	567
37.54167	568
37.55000	566
37.55833	565
37.56667	564
37.57500	563
37.58333	562
37.59167	561
37.60000	561
37.60833	561
37.61667	562
37.62500	561
37.63333	560
37.64167	558
37.65000	554
37.65833	550
37.66667	546
37.67500	542
37.68333	538
37.69167	536
37.70000	535
37.70833	535
37.71667	537
37.72500	539
37.73333	541
37.74167	543
37.75000	545
37.75833	547
37.76667	548
37.77500	549
37.78333	549
37.79167	550
37.80000	550
37.80833	552
37.81667	554
37.82500	556
37.83333	557
37.84167	557
37.85000	556
37.85833	554
37.86667	554
37.87500	554
37.88333	554
37.89167	555
37.90000	555
37.90833	554
37.91667	552
37.92500	551
37.93333	550
37.94167	550
37.95000	551
37.95833	551
37.96667	551
37.97500	549
37.98333	548
37.99167	547
38.00000	546
38.00833	547
38.01667	548
38.02500	549
38.03333	549
38.04167	549
38.05000	548
38.05833	546
38.06667	544
38.07500	542
38.08333	541
38.09167	539
38.10000	538
38.10833	537
38.11667	538
38.12500	539
38.13333	542
38.14167	545
38.15000	546
38.15833	546
38.16667	544
38.17500	541
38.18333	539
38.19167	538
38.20000	537
38.20833	536
38.21667	534
38.22500	530
38.23333	528
38.24167	526
38.25000	526
38.25833	526
38.26667	527
38.27500	528
38.28333	530
38.29167	531
38.30000	533
38.30833	535
38.31667	536
38.32500	534
38.33333	531
38.34167	528
38.35000	524
38.35833	521
38.36667	519
38.37500	517
38.38333	515
38.39167	513
38.40000	511
38.40833	508
38.41667	505
38.42500	503
38.43333	502
38.44167	502
38.45000	504
38.45833	506
38.46667	507
38.47500	507
38.48333	506
38.49167	505
38.50000	505
38.50833	506
38.51667	507
38.52500	506
38.53333	502
38.54167	498
38.55000	494
38.55833	490
38.56667	488
38.57500	486
38.58333	486
38.59167	487
38.60000	489
38.60833	491
38.61667	493
38.62500	494
38.63333	495
38.64167	495
38.65000	494
38.65833	492
38.66667	489
38.67500	487
38.68333	484
38.69167	482
38.70000	479
38.70833	476
38.71667	474
38.72500	471
38.73333	470
38.74167	469
38.75000	470
38.75833	471
38.76667	472
38.77500	473
38.78333	473
38.79167	473
38.80000	473
38.80833	473
38.81667	473
38.82500	473
38.83333	473
38.84167	473
38.85000	474
38.85833	473
38.86667	471
38.87500	468
38.88333	466
38.89167	465
38.90000	466
38.90833	467
38.91667	467
38.92500	467
38.93333	465
38.94167	461
38.95000	456
38.95833	452
38.96667	448
38.97500	445
38.98333	445
38.99167	447
39.00000	451
39.00833	456
39.01667	461
39.02500	464
39.03333	465
39.04167	464
39.05000	462
39.05833	460
39.06667	457
39.07500	454
39.08333	452
39.09167	451
39.10000	452
39.10833	455
39.11667	458
39.12500	459
39.13333	460
39.14167	459
39.15000	457
39.15833	455
39.16667	452
39.17500	449
39.18333	446
39.19167	443
39.20000	440
39.20833	438
39.21667	436
39.22500	435
39.23333	435
39.24167	436
39.25000	437
39.25833	436
39.26667	434
39.27500	431
39.28333	428
39.29167	427
39.30000	427
39.30833	426
39.31667	426
39.32500	424
39.33333	421
39.34167	419
39.35000	418
39.35833	418
39.36667	420
39.37500	422
39.38333	423
39.39167	422
39.40000	420
39.40833	417
39.41667	415
39.42500	414
39.43333	414
39.44167	415
39.45000	415
39.45833	415
39.46667	415
39.47500	415
39.48333	415
39.49167	414
39.50000	412
39.50833	409
39.51667	406
39.52500	404
39.53333	402
39.54167	401
39.55000	402
39.55833	403
39.56667	402
39.57500	400
39.58333	398
39.59167	395
39.60000	394
39.60833	394
39.61667	395
39.62500	397
39.63333	399
39.64167	401
39.65000	402
39.65833	401
39.66667	397
39.67500	393
39.68333	388
39.69167	383
39.70000	379
39.70833	377
39.71667	377
39.72500	376
39.73333	375
39.74167	373
39.75000	372
39.75833	370
39.76667	368
39.77500	367
39.78333	366
39.79167	367
39.80000	367
39.80833	367
39.81667	368
39.82500	368
39.83333	369
39.84167	369
39.85000	368
39.85833	366
39.86667	363
39.87500	360
39.88333	358
39.89167	357
39.90000	357
39.90833	358
39.91667	358
39.92500	358
39.93333	356
39.94167	353
39.95000	349
39.95833	346
39.96667	343
39.97500	341
39.98333	341
39.99167	342
40.00000	343
40.00833	344
40.01667	344
40.02500	343
40.03333	341
40.04167	340
40.05000	339
40.05833	338
40.06667	338
40.07500	338
40.08333	338
40.09167	339
40.10000	339
40.10833	338
40.11667	336
40.12500	333
40.13333	331
40.14167	329
40.15000	329
40.15833	331
40.16667	333
40.17500	335
40.18333	335
40.19167	334
40.20000	331
40.20833	327
40.21667	324
40.22500	321
40.23333	320
40.24167	321
40.25000	322
40.25833	322
40.26667	322
40.27500	321
40.28333	322
40.29167	323
40.30000	325
40.30833	328
40.31667	329
40.32500	329
40.33333	328
40.34167	327
40.35000	326
40.35833	325
40.36667	324
40.37500	322
40.38333	321
40.39167	321
40.40000	321
40.40833	323
40.41667	325
40.42500	326
40.43333	326
40.44167	326
40.45000	326
40.45833	326
40.46667	327
40.47500	330
40.48333	336
40.49167	343
40.50000	349
40.50833	355
40.51667	359
40.52500	361
40.53333	363
40.54167	366
40.55000	369
40.55833	373
40.56667	375
40.57500	379
40.58333	383
40.59167	389
40.60000	396
40.60833	404
40.61667	411
40.62500	417
40.63333	421
40.64167	427
40.65000	435
40.65833	444
40.66667	455
40.67500	466
40.68333	476
40.69167	485
40.70000	496
40.70833	507
40.71667	519
40.72500	532
40.73333	544
40.74167	558
40.75000	571
40.75833	586
40.76667	602
40.77500	620
40.78333	637
40.79167	654
40.80000	670
40.80833	687
40.81667	705
40.82500	725
40.83333	745
40.84167	767
40.85000	791
40.85833	814
40.86667	837
40.87500	859
40.88333	880
40.89167	899
40.90000	919
40.90833	940
40.91667	965
40.92500	993
40.93333	1022
40.94167	1053
40.95000	1084
40.95833	1114
40.96667	1145
40.97500	1174
40.98333	1203
40.99167	1233
41.00000	1263
41.00833	1296
41.01667	1330
41.02500	1365
41.03333	1399
41.04167	1433
41.05000	1468
41.05833	1502
41.06667	1536
41.07500	1570
41.08333	1605
41.09167	1641
41.10000	1679
41.10833	1718
41.11667	1758
41.12500	1798
41.13333	1839
41.14167	1880
41.15000	1922
41.15833	1964
41.16667	2007
41.17500	2048
41.18333	2087
41.19167	2125
41.20000	2161
41.20833	2198
41.21667	2236
41.22500	2278
41.23333	2322
41.24167	2366
41.25000	2410
41.25833	2450
41.26667	2489
41.27500	2525
41.28333	2559
41.29167	2594
41.30000	2630
41.30833	2668
41.31667	2706
41.32500	2746
41.33333	2785
41.34167	2822
41.35000	2859
41.35833	2893
41.36667	2927
41.37500	2960
41.38333	2992
41.39167	3023
41.40000	3053
41.40833	3082
41.41667	3111
41.42500	3141
41.43333	3170
41.44167	3199
41.45000	3226
41.45833	3253
41.46667	3278
41.47500	3300
41.48333	3321
41.49167	3339
41.50000	3358
41.50833	3376
41.51667	3393
41.52500	3411
41.53333	3428
41.54167	3442
41.55000	3455
41.55833	3467
41.56667	3478
41.57500	3488
41.58333	3497
41.59167	3505
41.60000	3512
41.60833	3518
41.61667	3521
41.62500	3523
41.63333	3521
41.64167	3518
41.65000	3514
41.65833	3509
41.66667	3503
41.67500	3496
41.68333	3488
41.69167	3477
41.70000	3466
41.70833	3452
41.71667	3438
41.72500	3422
41.73333	3406
41.74167	3391
41.75000	3377
41.75833	3362
41.76667	3346
41.77500	3329
41.78333	3310
41.79167	3290
41.80000	3267
41.80833	3242
41.81667	3216
41.82500	3186
41.83333	3156
41.84167	3127
41.85000	3100
41.85833	3073
41.86667	3045
41.87500	3018
41.88333	2988
41.89167	2957
41.90000	2926
41.90833	2892
41.91667	2857
41.92500	2821
41.93333	2785
41.94167	2749
41.95000	2714
41.95833	2680
41.96667	2645
41.97500	2609
41.98333	2570
41.99167	2529
42.00000	2487
42.00833	2445
42.01667	2405
42.02500	2366
42.03333	2329
42.04167	2291
42.05000	2253
42.05833	2214
42.06667	2173
42.07500	2134
42.08333	2095
42.09167	2056
42.10000	2017
42.10833	1976
42.11667	1935
42.12500	1894
42.13333	1853
42.14167	1814
42.15000	1777
42.15833	1740
42.16667	1702
42.17500	1664
42.18333	1624
42.19167	1584
42.20000	1545
42.20833	1506
42.21667	1467
42.22500	1430
42.23333	1394
42.24167	1361
42.25000	1330
42.25833	1300
42.26667	1270
42.27500	1241
42.28333	1211
42.29167	1182
42.30000	1153
42.30833	1124
42.31667	1096
42.32500	1067
42.33333	1039
42.34167	1010
42.35000	981
42.35833	953
42.36667	925
42.37500	898
42.38333	872
42.39167	846
42.40000	821
42.40833	799
42.41667	778
42.42500	759
42.43333	741
42.44167	721
42.45000	700
42.45833	680
42.46667	660
42.47500	642
42.48333	626
42.49167	610
42.50000	595
42.50833	580
42.51667	567
42.52500	554
42.53333	542
42.54167	528
42.55000	514
42.55833	501
42.56667	489
42.57500	480
42.58333	472
42.59167	465
42.60000	456
42.60833	447
42.61667	438
42.62500	429
42.63333	420
42.64167	411
42.65000	400
42.65833	390
42.66667	379
42.67500	369
42.68333	361
42.69167	355
42.70000	348
42.70833	342
42.71667	336
42.72500	329
42.73333	323
42.74167	319
42.75000	315
42.75833	313
42.76667	311
42.77500	310
42.78333	309
42.79167	308
42.80000	305
42.80833	300
42.81667	295
42.82500	291
42.83333	288
42.84167	286
42.85000	282
42.85833	278
42.86667	273
42.87500	269
42.88333	267
42.89167	266
42.90000	267
42.90833	268
42.91667	268
42.92500	267
42.93333	263
42.94167	259
42.95000	254
42.95833	250
42.96667	247
42.97500	243
42.98333	238
42.99167	233
43.00000	231
43.00833	230
43.01667	231
43.02500	232
43.03333	234
43.04167	234
43.05000	233
43.05833	231
43.06667	231
43.07500	232
43.08333	232
43.09167	231
43.10000	230
43.10833	229
43.11667	228
43.12500	227
43.13333	227
43.14167	226
43.15000	224
43.15833	221
43.16667	218
43.17500	217
43.18333	216
43.19167	217
43.20000	218
43.20833	219
43.21667	221
43.22500	223
43.23333	224
43.24167	223
43.25000	221
43.25833	217
43.26667	215
43.27500	214
43.28333	215
43.29167	217
43.30000	217
43.30833	215
43.31667	212
43.32500	208
43.33333	205
43.34167	204
43.35000	205
43.35833	206
43.36667	206
43.37500	205
43.38333	203
43.39167	200
43.40000	198
43.40833	197
43.41667	198
43.42500	200
43.43333	203
43.44167	206
43.45000	209
43.45833	210
43.46667	209
43.47500	205
43.48333	201
43.49167	196
43.50000	192
43.50833	190
43.51667	190
43.52500	191
43.53333	193
43.54167	194
43.55000	195
43.55833	197
43.56667	198
43.57500	198
43.58333	198
43.59167	196
43.60000	194
43.60833	192
43.61667	190
43.62500	189
43.63333	188
43.64167	186
43.65000	183
43.65833	180
43.66667	178
43.67500	177
43.68333	176
43.69167	175
43.70000	174
43.70833	174
43.71667	176
43.72500	178
43.73333	181
43.74167	182
43.75000	182
43.75833	182
43.76667	182
43.77500	181
43.78333	180
43.79167	178
43.80000	176
43.80833	172
43.81667	169
43.82500	167
43.83333	167
43.84167	167
43.85000	166
43.85833	166
43.86667	165
43.87500	164
43.88333	163
43.89167	164
43.90000	164
43.90833	163
43.91667	162
43.92500	161
43.93333	160
43.94167	159
43.95000	158
43.95833	158
43.96667	158
43.97500	159
43.98333	161
43.99167	163
44.00000	165
44.00833	165
44.01667	165
44.02500	164
44.03333	162
44.04167	160
44.05000	157
44.05833	156
44.06667	157
44.07500	159
44.08333	159
44.09167	158
44.10000	155
44.10833	151
44.11667	148
44.12500	147
44.13333	146
44.14167	145
44.15000	142
44.15833	138
44.16667	134
44.17500	131
44.18333	128
44.19167	127
44.20000	127
44.20833	127
44.21667	129
44.22500	131
44.23333	134
44.24167	136
44.25000	137
44.25833	138
44.26667	138
44.27500	136
44.28333	135
44.29167	132
44.30000	129
44.30833	125
44.31667	123
44.32500	123
44.33333	125
44.34167	128
44.35000	131
44.35833	132
44.36667	132
44.37500	131
44.38333	129
44.39167	127
44.40000	125
44.40833	122
44.41667	120
44.42500	118
44.43333	119
44.44167	122
44.45000	127
44.45833	131
44.46667	134
44.47500	134
44.48333	133
44.49167	130
44.50000	128
44.50833	126
44.51667	125
44.52500	125
44.53333	126
44.54167	126
44.55000	124
44.55833	121
44.56667	119
44.57500	117
44.58333	115
44.59167	114
44.60000	113
44.60833	111
44.61667	111
44.62500	112
44.63333	115
44.64167	117
44.65000	120
44.65833	121
44.66667	122
44.67500	120
44.68333	118
44.69167	116
44.70000	115
44.70833	116
44.71667	116
44.72500	116
44.73333	115
44.74167	113
44.75000	110
44.75833	108
44.76667	107
44.77500	107
44.78333	108
44.79167	107
44.80000	107
44.80833	108
44.81667	111
44.82500	114
44.83333	116
44.84167	117
44.85000	116
44.85833	114
44.86667	114
44.87500	114
44.88333	115
44.89167	117
44.90000	118
44.90833	120
44.91667	122
44.92500	123
44.93333	124
44.94167	123
44.95000	119
44.95833	114
44.96667	109
44.97500	105
44.98333	103
44.99167	102
45.00000	103
45.00833	103
45.01667	104
45.02500	105
45.03333	106
45.04167	107
45.05000	109
45.05833	111
45.06667	112
45.07500	112
45.08333	112
45.09167	113
45.10000	114
45.10833	115
45.11667	116
45.12500	116
45.13333	115
45.14167	114
45.15000	113
45.15833	112
45.16667	112
45.17500	114
45.18333	118
45.19167	121
45.20000	123
45.20833	123
45.21667	121
45.22500	120
45.23333	118
45.24167	117
45.25000	116
45.25833	116
45.26667	115
45.27500	113
45.28333	113
45.29167	114
45.30000	115
45.30833	114
45.31667	113
45.32500	112
45.33333	113
45.34167	115
45.35000	118
45.35833	120
45.36667	120
45.37500	119
45.38333	118
45.39167	117
45.40000	117
45.40833	120
45.41667	123
45.42500	125
45.43333	125
45.44167	124
45.45000	122
45.45833	121
45.46667	122
45.47500	125
45.48333	128
45.49167	131
45.50000	133
45.50833	133
45.51667	131
45.52500	127
45.53333	124
45.54167	121
45.55000	119
45.55833	118
45.56667	119
45.57500	120
45.58333	119
45.59167	116
45.60000	113
45.60833	110
45.61667	109
45.62500	110
45.63333	111
45.64167	111
45.65000	109
45.65833	106
45.66667	104
45.67500	103
45.68333	104
45.69167	107
45.70000	109
45.70833	111
45.71667	111
45.72500	110
45.73333	110
45.74167	110
45.75000	111
45.75833	112
45.76667	113
45.77500	112
45.78333	110
45.79167	107
45.80000	106
45.80833	106
45.81667	106
45.82500	107
45.83333	108
45.84167	107
45.85000	105
45.85833	102
45.86667	101
45.87500	102
45.88333	106
45.89167	110
45.90000	113
45.90833	114
45.91667	114
45.92500	113
45.93333	111
45.94167	110
45.95000	110
45.95833	110
45.96667	108
45.97500	105
45.98333	103
45.99167	100
46.00000	98
46.00833	97
46.01667	97
46.02500	97
46.03333	97
46.04167	97
46.05000	98
46.05833	99
46.06667	102
46.07500	104
46.08333	104
46.09167	104
46.10000	103
46.10833	102
46.11667	100
46.12500	98
46.13333	96
46.14167	93
46.15000	90
46.15833	88
46.16667	86
46.17500	87
46.18333	88
46.19167	90
46.20000	91
46.20833	92
46.21667	92
46.22500	91
46.23333	90
46.24167	88
46.25000	86
46.25833	84
46.26667	81
46.27500	80
46.28333	81
46.29167	83
46.30000	86
46.30833	88
46.31667	88
46.32500	86
46.33333	84
46.34167	83
46.35000	83
46.35833	84
46.36667	86
46.37500	88
46.38333	89
46.39167	90
46.40000	89
46.40833	89
46.41667	89
46.42500	90
46.43333	92
46.44167	93
46.45000	93
46.45833	92
46.46667	89
46.47500	86
46.48333	82
46.49167	79
46.50000	77
46.50833	79
46.51667	81
46.52500	84
46.53333	86
46.54167	87
46.55000	86
46.55833	84
46.56667	84
46.57500	84
46.58333	85
46.59167	86
46.60000	87
46.60833	86
46.61667	85
46.62500	82
46.63333	80
46.64167	79
46.65000	78
46.65833	78
46.66667	79
46.67500	79
46.68333	78
46.69167	76
46.70000	73
46.70833	71
46.71667	70
46.72500	70
46.73333	72
46.74167	74
46.75000	76
46.75833	76
46.76667	74
46.77500	71
46.78333	69
46.79167	67
46.80000	66
46.80833	64
46.81667	61
46.82500	59
46.83333	57
46.84167	56
46.85000	57
46.85833	57
46.86667	58
46.87500	59
46.88333	60
46.89167	60
46.90000	59
46.90833	59
46.91667	60
46.92500	61
46.93333	62
46.94167	63
46.95000	63
46.95833	63
46.96667	62
46.97500	61
46.98333	59
46.99167	58
47.00000	58
47.00833	61
47.01667	64
47.02500	67
47.03333	70
47.04167	70
47.05000	68
47.05833	65
47.06667	59
47.07500	54
47.08333	49
47.09167	46
47.10000	44
47.10833	45
47.11667	47
47.12500	51
47.13333	55
47.14167	60
47.15000	63
47.15833	66
47.16667	66
47.17500	65
47.18333	63
47.19167	61
47.20000	59
47.20833	58
47.21667	57
47.22500	56
47.23333	55
47.24167	53
47.25000	51
47.25833	49
47.26667	47
47.27500	46
47.28333	46
47.29167	47
47.30000	49
47.30833	51
47.31667	52
47.32500	53
47.33333	52
47.34167	50
47.35000	48
47.35833	45
47.36667	43
47.37500	41
47.38333	41
47.39167	42
47.40000	44
47.40833	46
47.41667	47
47.42500	47
47.43333	46
47.44167	45
47.45000	44
47.45833	45
47.46667	47
47.47500	50
47.48333	53
47.49167	56
47.50000	57
47.50833	57
47.51667	55
47.52500	53
47.53333	51
47.54167	47
47.55000	44
47.55833	40
47.56667	38
47.57500	37
47.58333	38
47.59167	41
47.60000	44
47.60833	45
47.61667	45
47.62500	43
47.63333	41
47.64167	41
47.65000	41
47.65833	42
47.66667	43
47.67500	43
47.68333	43
47.69167	40
47.70000	37
47.70833	34
47.71667	29
47.72500	24
47.73333	19
47.74167	16
47.75000	17
47.75833	20
47.76667	24
47.77500	28
47.78333	30
47.79167	32
47.80000	35
47.80833	40
47.81667	45
47.82500	49
47.83333	51
47.84167	50
47.85000	47
47.85833	43
47.86667	41
47.87500	40
47.88333	41
47.89167	42
47.90000	43
47.90833	42
47.91667	41
47.92500	41
47.93333	42
47.94167	42
47.95000	41
47.95833	40
47.96667	38
47.97500	39
47.98333	41
47.99167	46
48.00000	49
48.00833	52
48.01667	52
48.02500	50
48.03333	47
48.04167	43
48.05000	40
48.05833	38
48.06667	38
48.07500	38
48.08333	39
48.09167	39
48.10000	39
48.10833	37
48.11667	34
48.12500	32
48.13333	30
48.14167	30
48.15000	32
48.15833	35
48.16667	39
48.17500	42
48.18333	43
48.19167	42
48.20000	40
48.20833	38
48.21667	37
48.22500	38
48.23333	39
48.24167	41
48.25000	40
48.25833	39
48.26667	38
48.27500	37
48.28333	38
48.29167	39
48.30000	41
48.30833	41
48.31667	42
48.32500	43
48.33333	44
48.34167	44
48.35000	45
48.35833	46
48.36667	44
48.37500	42
48.38333	40
48.39167	39
48.40000	38
48.40833	40
48.41667	41
48.42500	43
48.43333	44
48.44167	45
48.45000	44
48.45833	43
48.46667	40
48.47500	37
48.48333	35
48.49167	34
48.50000	34
48.50833	35
48.51667	37
48.52500	39
48.53333	40
48.54167	43
48.55000	45
48.55833	47
48.56667	47
48.57500	45
48.58333	43
48.59167	40
48.60000	38
48.60833	37
48.61667	38
48.62500	39
48.63333	41
48.64167	43
48.65000	45
48.65833	46
48.66667	47
48.67500	46
48.68333	45
48.69167	44
48.70000	43
48.70833	42
48.71667	41
48.72500	40
48.73333	39
48.74167	39
48.75000	41
48.75833	44
48.76667	46
48.77500	48
48.78333	48
48.79167	46
48.80000	44
48.80833	43
48.81667	42
48.82500	43
48.83333	45
48.84167	45
48.85000	45
48.85833	44
48.86667	42
48.87500	40
48.88333	38
48.89167	36
48.90000	33
48.90833	31
48.91667	30
48.92500	30
48.93333	32
48.94167	34
48.95000	36
48.95833	38
48.96667	39
48.97500	41
48.98333	43
48.99167	45
49.00000	47
49.00833	48
49.01667	49
49.02500	47
49.03333	45
49.04167	44
49.05000	43
49.05833	43
49.06667	44
49.07500	44
49.08333	43
49.09167	40
49.10000	38
49.10833	35
49.11667	34
49.12500	34
49.13333	35
49.14167	37
49.15000	39
49.15833	41
49.16667	43
49.17500	44
49.18333	43
49.19167	40
49.20000	35
49.20833	29
49.21667	26
49.22500	26
49.23333	30
49.24167	35
49.25000	40
49.25833	44
49.26667	46
49.27500	46
49.28333	45
49.29167	44
49.30000	42
49.30833	40
49.31667	38
49.32500	36
49.33333	35
49.34167	35
49.35000	36
49.35833	38
49.36667	38
49.37500	37
49.38333	35
49.39167	33
49.40000	31
49.40833	29
49.41667	27
49.42500	25
49.43333	23
49.44167	22
49.45000	22
49.45833	23
49.46667	24
49.47500	26
49.48333	27
49.49167	29
49.50000	30
49.50833	31
49.51667	32
49.52500	32
49.53333	33
49.54167	32
49.55000	29
49.55833	25
49.56667	23
49.57500	21
49.58333	22
49.59167	24
49.60000	24
49.60833	22
49.61667	20
49.62500	18
49.63333	18
49.64167	19
49.65000	21
49.65833	22
49.66667	22
49.67500	21
49.68333	21
49.69167	21
49.70000	22
49.70833	22
49.71667	21
49.72500	21
49.73333	19
49.74167	19
49.75000	19
49.75833	19
49.76667	19
49.77500	19
49.78333	18
49.79167	18
49.80000	18
49.80833	19
49.81667	20
49.82500	22
49.83333	24
49.84167	26
49.85000	26
49.85833	25
49.86667	22
49.87500	20
49.88333	18
49.89167	16
49.90000	15
49.90833	14
49.91667	14
49.92500	15
49.93333	17
49.94167	19
49.95000	19
49.95833	19
49.96667	18
49.97500	18
49.98333	19
49.99167	20
50.00000	22
50.00833	24
50.01667	26
50.02500	27
50.03333	27
50.04167	26
50.05000	25
50.05833	24
50.06667	24
50.07500	24
50.08333	24
50.09167	26
50.10000	28
50.10833	30
50.11667	31
50.12500	31
50.13333	29
50.14167	27
50.15000	25
50.15833	23
50.16667	22
50.17500	23
50.18333	26
50.19167	30
50.20000	35
50.20833	40
50.21667	43
50.22500	45
50.23333	45
50.24167	43
50.25000	41
50.25833	39
50.26667	38
50.27500	37
50.28333	37
50.29167	37
50.30000	37
50.30833	36
50.31667	34
50.32500	30
50.33333	27
50.34167	26
50.35000	26
50.35833	28
50.36667	31
50.37500	34
50.38333	36
50.39167	37
50.40000	39
50.40833	43
50.41667	47
50.42500	50
50.43333	51
50.44167	51
50.45000	51
50.45833	50
50.46667	51
50.47500	52
50.48333	54
50.49167	57
50.50000	59
50.50833	62
50.51667	64
50.52500	64
50.53333	62
50.54167	60
50.55000	59
50.55833	58
50.56667	58
50.57500	60
50.58333	62
50.59167	64
50.60000	65
50.60833	66
50.61667	67
50.62500	67
50.63333	66
50.64167	65
50.65000	65
50.65833	65
50.66667	65
50.67500	66
50.68333	67
50.69167	68
50.70000	69
50.70833	70
50.71667	69
50.72500	69
50.73333	69
50.74167	69
50.75000	70
50.75833	72
50.76667	75
50.77500	79
50.78333	83
50.79167	87
50.80000	90
50.80833	92
50.81667	93
50.82500	93
50.83333	91
50.84167	89
50.85000	87
50.85833	85
50.86667	84
50.87500	84
50.88333	85
50.89167	87
50.90000	89
50.90833	91
50.91667	92
50.92500	92
50.93333	90
50.94167	87
50.95000	85
50.95833	84
50.96667	84
50.97500	86
50.98333	89
50.99167	92
51.00000	93
51.00833	94
51.01667	93
51.02500	92
51.03333	91
51.04167	91
51.05000	93
51.05833	95
51.06667	98
51.07500	100
51.08333	103
51.09167	106
51.10000	109
51.10833	110
51.11667	110
51.12500	110
51.13333	109
51.14167	108
51.15000	108
51.15833	108
51.16667	108
51.17500	108
51.18333	108
51.19167	108
51.20000	110
51.20833	111
51.21667	113
51.22500	114
51.23333	117
51.24167	120
51.25000	124
51.25833	129
51.26667	134
51.27500	138
51.28333	141
51.29167	143
51.30000	145
51.30833	146
51.31667	148
51.32500	151
51.33333	155
51.34167	160
51.35000	164
51.35833	168
51.36667	171
51.37500	175
51.38333	180
51.39167	187
51.40000	196
51.40833	205
51.41667	215
51.42500	224
51.43333	233
51.44167	242
51.45000	252
51.45833	262
51.46667	270
51.47500	278
51.48333	284
51.49167	290
51.50000	297
51.50833	306
51.51667	316
51.52500	328
51.53333	339
51.54167	351
51.55000	362
51.55833	374
51.56667	386
51.57500	399
51.58333	413
51.59167	429
51.60000	445
51.60833	462
51.61667	480
51.62500	498
51.63333	517
51.64167	536
51.65000	557
51.65833	579
51.66667	602
51.67500	626
51.68333	651
51.69167	676
51.70000	700
51.70833	726
51.71667	753
51.72500	781
51.73333	810
51.74167	840
51.75000	871
51.75833	902
51.76667	933
51.77500	963
51.78333	993
51.79167	1024
51.80000	1056
51.80833	1091
51.81667	1128
51.82500	1167
51.83333	1207
51.84167	1248
51.85000	1290
51.85833	1333
51.86667	1379
51.87500	1425
51.88333	1472
51.89167	1520
51.90000	1568
51.90833	1617
51.91667	1665
51.92500	1714
51.93333	1762
51.94167	1811
51.95000	1861
51.95833	1911
51.96667	1963
51.97500	2016
51.98333	2071
51.99167	2129
52.00000	2190
52.00833	2254
52.01667	2319
52.02500	2385
52.03333	2451
52.04167	2515
52.05000	2581
52.05833	2646
52.06667	2713
52.07500	2780
52.08333	2846
52.09167	2913
52.10000	2978
52.10833	3046
52.11667	3116
52.12500	3189
52.13333	3264
52.14167	3339
52.15000	3416
52.15833	3490
52.16667	3565
52.17500	3638
52.18333	3712
52.19167	3789
52.20000	3867
52.20833	3948
52.21667	4027
52.22500	4107
52.23333	4186
52.24167	4263
52.25000	4342
52.25833	4419
52.26667	4499
52.27500	4579
52.28333	4659
52.29167	4741
52.30000	4822
52.30833	4905
52.31667	4987
52.32500	5071
52.33333	5154
52.34167	5237
52.35000	5321
52.35833	5403
52.36667	5487
52.37500	5569
52.38333	5652
52.39167	5735
52.40000	5818
52.40833	5903
52.41667	5986
52.42500	6071
52.43333	6153
52.44167	6233
52.45000	6313
52.45833	6389
52.46667	6466
52.47500	6541
52.48333	6617
52.49167	6694
52.50000	6768
52.50833	6843
52.51667	6915
52.52500	6987
52.53333	7059
52.54167	7131
52.55000	7204
52.55833	7274
52.56667	7347
52.57500	7422
52.58333	7494
52.59167	7560
52.60000	7622
52.60833	7688
52.61667	7760
52.62500	7828
52.63333	7892
52.64167	7952
52.65000	8008
52.65833	8057
52.66667	8107
52.67500	8159
52.68333	8212
52.69167	8264
52.70000	8314
52.70833	8362
52.71667	8405
52.72500	8448
52.73333	8494
52.74167	8540
52.75000	8584
52.75833	8625
52.76667	8663
52.77500	8698
52.78333	8732
52.79167	8768
52.80000	8803
52.80833	8836
52.81667	8865
52.82500	8893
52.83333	8922
52.84167	8949
52.85000	8973
52.85833	8994
52.86667	9014
52.87500	9033
52.88333	9049
52.89167	9063
52.90000	9075
52.90833	9086
52.91667	9096
52.92500	9104
52.93333	9110
52.94167	9113
52.95000	9115
52.95833	9115
52.96667	9114
52.97500	9112
52.98333	9110
52.99167	9108
53.00000	9105
53.00833	9100
53.01667	9092
53.02500	9081
53.03333	9066
53.04167	9046
53.05000	9025
53.05833	9003
53.06667	8981
53.07500	8959
53.08333	8939
53.09167	8918
53.10000	8896
53.10833	8871
53.11667	8844
53.12500	8815
53.13333	8782
53.14167	8748
53.15000	8714
53.15833	8682
53.16667	8645
53.17500	8602
53.18333	8558
53.19167	8518
53.20000	8479
53.20833	8441
53.21667	8404
53.22500	8365
53.23333	8320
53.24167	8273
53.25000	8229
53.25833	8185
53.26667	8139
53.27500	8093
53.28333	8045
53.29167	7990
53.30000	7931
53.30833	7875
53.31667	7822
53.32500	7768
53.33333	7714
53.34167	7660
53.35000	7604
53.35833	7548
53.36667	7490
53.37500	7432
53.38333	7373
53.39167	7312
53.40000	7252
53.40833	7191
53.41667	7131
53.42500	7071
53.43333	7011
53.44167	6951
53.45000	6891
53.45833	6831
53.46667	6769
53.47500	6707
53.48333	6644
53.49167	6580
53.50000	6518
53.50833	6455
53.51667	6393
53.52500	6330
53.53333	6267
53.54167	6205
53.55000	6143
53.55833	6082
53.56667	6020
53.57500	5957
53.58333	5892
53.59167	5827
53.60000	5763
53.60833	5700
53.61667	5640
53.62500	5579
53.63333	5518
53.64167	5458
53.65000	5397
53.65833	5339
53.66667	5280
53.67500	5223
53.68333	5165
53.69167	5106
53.70000	5047
53.70833	4987
53.71667	4929
53.72500	4872
53.73333	4816
53.74167	4759
53.75000	4700
53.75833	4643
53.76667	4584
53.77500	4527
53.78333	4472
53.79167	4418
53.80000	4366
53.80833	4312
53.81667	4261
53.82500	4209
53.83333	4159
53.84167	4110
53.85000	4060
53.85833	4010
53.86667	3957
53.87500	3904
53.88333	3852
53.89167	3802
53.90000	3754
53.90833	3705
53.91667	3658
53.92500	3610
53.93333	3564
53.94167	3520
53.95000	3477
53.95833	3436
53.96667	3393
53.97500	3350
53.98333	3306
53.99167	3261
54.00000	3217
54.00833	3174
54.01667	3132
54.02500	3090
54.03333	3050
54.04167	3010
54.05000	2971
54.05833	2934
54.06667	2898
54.07500	2863
54.08333	2829
54.09167	2795
54.10000	2761
54.10833	2725
54.11667	2690
54.12500	2655
54.13333	2622
54.14167	2590
54.15000	2558
54.15833	2526
54.16667	2492
54.17500	2458
54.18333	2422
54.19167	2388
54.20000	2356
54.20833	2325
54.21667	2296
54.22500	2268
54.23333	2241
54.24167	2215
54.25000	2188
54.25833	2163
54.26667	2138
54.27500	2113
54.28333	2089
54.29167	2063
54.30000	2037
54.30833	2010
54.31667	1983
54.32500	1957
54.33333	1932
54.34167	1908
54.35000	1883
54.35833	1859
54.36667	1835
54.37500	1812
54.38333	1789
54.39167	1767
54.40000	1747
54.40833	1729
54.41667	1711
54.42500	1694
54.43333	1677
54.44167	1659
54.45000	1640
54.45833	1620
54.46667	1599
54.47500	1579
54.48333	1558
54.49167	1537
54.50000	1517
54.50833	1497
54.51667	1478
54.52500	1460
54.53333	1443
54.54167	1427
54.55000	1411
54.55833	1396
54.56667	1382
54.57500	1368
54.58333	1354
54.59167	1339
54.60000	1325
54.60833	1311
54.61667	1297
54.62500	1284
54.63333	1271
54.64167	1259
54.65000	1246
54.65833	1234
54.66667	1220
54.67500	1206
54.68333	1191
54.69167	1175
54.70000	1162
54.70833	1149
54.71667	1137
54.72500	1126
54.73333	1116
54.74167	1105
54.75000	1093
54.75833	1082
54.76667	1070
54.77500	1058
54.78333	1048
54.79167	1038
54.80000	1029
54.80833	1020
54.81667	1011
54.82500	999
54.83333	987
54.84167	976
54.85000	967
54.85833	959
54.86667	953
54.87500	946
54.88333	938
54.89167	927
54.90000	916
54.90833	905
54.91667	894
54.92500	886
54.93333	880
54.94167	875
54.95000	870
54.95833	864
54.96667	857
54.97500	848
54.98333	839
54.99167	830
55.00000	822
55.00833	814
55.01667	805
55.02500	795
55.03333	785
55.04167	777
55.05000	771
55.05833	767
55.06667	763
55.07500	758
55.08333	752
55.09167	745
55.10000	739
55.10833	732
55.11667	725
55.12500	717
55.13333	708
55.14167	698
55.15000	689
55.15833	681
55.16667	676
55.17500	672
55.18333	668
55.19167	665
55.20000	662
55.20833	660
55.21667	658
55.22500	654
55.23333	650
55.24167	643
55.25000	636
55.25833	629
55.26667	623
55.27500	617
55.28333	611
55.29167	605
55.30000	599
55.30833	594
55.31667	588
55.32500	584
55.33333	580
55.34167	578
55.35000	578
55.35833	577
55.36667	575
55.37500	572
55.38333	566
55.39167	559
55.40000	553
55.40833	548
55.41667	543
55.42500	538
55.43333	534
55.44167	530
55.45000	525
55.45833	521
55.46667	517
55.47500	514
55.48333	510
55.49167	506
55.50000	501
55.50833	495
55.51667	488
55.52500	482
55.53333	477
55.54167	473
55.55000	470
55.55833	467
55.56667	466
55.57500	465
55.58333	463
55.59167	460
55.60000	457
55.60833	454
55.61667	452
55.62500	452
55.63333	453
55.64167	453
55.65000	451
55.65833	446
55.66667	440
55.67500	433
55.68333	428
55.69167	423
55.70000	419
55.70833	416
55.71667	413
55.72500	411
55.73333	410
55.74167	410
55.75000	410
55.75833	411
55.76667	410
55.77500	409
55.78333	407
55.79167	405
55.80000	402
55.80833	399
55.81667	395
55.82500	391
55.83333	387
55.84167	384
55.85000	381
55.85833	378
55.86667	375
55.87500	371
55.88333	368
55.89167	367
55.90000	366
55.90833	364
55.91667	362
55.92500	359
55.93333	355
55.94167	352
55.95000	348
55.95833	345
55.96667	341
55.97500	339
55.98333	337
55.99167	337
56.00000	339
56.00833	340
56.01667	339
56.02500	337
56.03333	333
56.04167	328
56.05000	322
56.05833	318
56.06667	314
56.07500	312
56.08333	312
56.09167	312
56.10000	313
56.10833	313
56.11667	312
56.12500	310
56.13333	307
56.14167	303
56.15000	298
56.15833	294
56.16667	291
56.17500	288
56.18333	285
56.19167	281
56.20000	277
56.20833	274
56.21667	271
56.22500	271
56.23333	272
56.24167	273
56.25000	276
56.25833	278
56.26667	280
56.27500	280
56.28333	279
56.29167	278
56.30000	277
56.30833	275
56.31667	273
56.32500	269
56.33333	264
56.34167	260
56.35000	256
56.35833	254
56.36667	254
56.37500	255
56.38333	255
56.39167	253
56.40000	251
56.40833	247
56.41667	244
56.42500	241
56.43333	238
56.44167	236
56.45000	236
56.45833	236
56.46667	238
56.47500	241
56.48333	243
56.49167	245
56.50000	247
56.50833	247
56.51667	246
56.52500	243
56.53333	238
56.54167	232
56.55000	226
56.55833	220
56.56667	217
56.57500	216
56.58333	216
56.59167	217
56.60000	218
56.60833	218
56.61667	217
56.62500	214
56.63333	210
56.64167	206
56.65000	203
56.65833	200
56.66667	200
56.67500	201
56.68333	202
56.69167	203
56.70000	205
56.70833	205
56.71667	205
56.72500	203
56.73333	201
56.74167	199
56.75000	196
56.75833	194
56.76667	192
56.77500	191
56.78333	190
56.79167	188
56.80000	186
56.80833	183
56.81667	181
56.82500	179
56.83333	178
56.84167	178
56.85000	179
56.85833	182
56.86667	184
56.87500	186
56.88333	188
56.89167	187
56.90000	185
56.90833	181
56.91667	176
56.92500	172
56.93333	167
56.94167	165
56.95000	164
56.95833	165
56.96667	167
56.97500	168
56.98333	169
56.99167	168
57.00000	166
57.00833	165
57.01667	164
57.02500	164
57.03333	165
57.04167	166
57.05000	167
57.05833	166
57.06667	167
57.07500	167
57.08333	168
57.09167	166
57.10000	164
57.10833	161
57.11667	157
57.12500	151
57.13333	146
57.14167	141
57.15000	138
57.15833	137
57.16667	138
57.17500	141
57.18333	144
57.19167	145
57.20000	145
57.20833	145
57.21667	145
57.22500	145
57.23333	146
57.24167	148
57.25000	149
57.25833	150
57.26667	150
57.27500	149
57.28333	148
57.29167	145
57.30000	143
57.30833	141
57.31667	140
57.32500	139
57.33333	137
57.34167	134
57.35000	132
57.35833	131
57.36667	131
57.37500	132
57.38333	134
57.39167	135
57.40000	134
57.40833	132
57.41667	129
57.42500	127
57.43333	125
57.44167	123
57.45000	122
57.45833	120
57.46667	118
57.47500	115
57.48333	113
57.49167	111
57.50000	109
57.50833	109
57.51667	109
57.52500	110
57.53333	109
57.54167	108
57.55000	105
57.55833	103
57.56667	102
57.57500	103
57.58333	106
57.59167	109
57.60000	111
57.60833	112
57.61667	110
57.62500	106
57.63333	101
57.64167	97
57.65000	94
57.65833	94
57.66667	96
57.67500	100
57.68333	103
57.69167	106
57.70000	107
57.70833	108
57.71667	107
57.72500	107
57.73333	105
57.74167	102
57.75000	99
57.75833	96
57.76667	93
57.77500	89
57.78333	86
57.79167	83
57.80000	81
57.80833	80
57.81667	80
57.82500	83
57.83333	88
57.84167	92
57.85000	96
57.85833	98
57.86667	97
57.87500	94
57.88333	92
57.89167	90
57.90000	90
57.90833	90
57.91667	90
57.92500	91
57.93333	92
57.94167	93
57.95000	94
57.95833	94
57.96667	92
57.97500	89
57.98333	86
57.99167	83
58.00000	81
58.00833	81
58.01667	81
58.02500	82
58.03333	82
58.04167	82
58.05000	83
58.05833	84
58.06667	84
58.07500	84
58.08333	84
58.09167	85
58.10000	86
58.10833	88
58.11667	88
58.12500	85
58.13333	80
58.14167	73
58.15000	66
58.15833	63
58.16667	65
58.17500	69
58.18333	73
58.19167	76
58.20000	77
58.20833	77
58.21667	76
58.22500	76
58.23333	77
58.24167	79
58.25000	81
58.25833	81
58.26667	80
58.27500	78
58.28333	76
58.29167	74
58.30000	74
58.30833	76
58.31667	77
58.32500	77
58.33333	75
58.34167	73
58.35000	71
58.35833	69
58.36667	68
58.37500	67
58.38333	67
58.39167	66
58.40000	66
58.40833	67
58.41667	68
58.42500	68
58.43333	68
58.44167	68
58.45000	70
58.45833	73
58.46667	76
58.47500	77
58.48333	76
58.49167	73
58.50000	69
58.50833	66
58.51667	63
58.52500	61
58.53333	61
58.54167	61
58.55000	60
58.55833	59
58.56667	58
58.57500	58
58.58333	58
58.59167	56
58.60000	54
58.60833	53
58.61667	52
58.62500	52
58.63333	52
58.64167	51
58.65000	50
58.65833	49
58.66667	48
58.67500	49
58.68333	51
58.69167	54
58.70000	56
58.70833	57
58.71667	55
58.72500	52
58.73333	48
58.74167	45
58.75000	43
58.75833	42
58.76667	42
58.77500	43
58.78333	43
58.79167	43
58.80000	41
58.80833	37
58.81667	35
58.82500	35
58.83333	37
58.84167	40
58.85000	43
58.85833	45
58.86667	45
58.87500	44
58.88333	43
58.89167	42
58.90000	41
58.90833	40
58.91667	39
58.92500	37
58.93333	37
58.94167	37
58.95000	37
58.95833	38
58.96667	38
58.97500	37
58.98333	36
58.99167	35
59.00000	34
59.00833	36
59.01667	39
59.02500	43
59.03333	46
59.04167	48
59.05000	49
59.05833	48
59.06667	45
59.07500	42
59.08333	39
59.09167	37
59.10000	36
59.10833	36
59.11667	36
59.12500	35
59.13333	33
59.14167	31
59.15000	29
59.15833	28
59.16667	27
59.17500	28
59.18333	28
59.19167	28
59.20000	28
59.20833	29
59.21667	31
59.22500	33
59.23333	36
59.24167	40
59.25000	43
59.25833	46
59.26667	47
59.27500	46
59.28333	43
59.29167	39
59.30000	34
59.30833	30
59.31667	27
59.32500	24
59.33333	23
59.34167	23
59.35000	25
59.35833	28
59.36667	31
59.37500	34
59.38333	36
59.39167	35
59.40000	33
59.40833	30
59.41667	28
59.42500	27
59.43333	27
59.44167	27
59.45000	27
59.45833	25
59.46667	22
59.47500	18
59.48333	17
59.49167	18
59.50000	21
59.50833	25
59.51667	28
59.52500	29
59.53333	27
59.54167	26
59.55000	27
59.55833	31
59.56667	36
59.57500	42
59.58333	46
59.59167	46
59.60000	44
59.60833	40
59.61667	35
59.62500	31
59.63333	28
59.64167	26
59.65000	25
59.65833	25
59.66667	24
59.67500	24
59.68333	25
59.69167	26
59.70000	27
59.70833	28
59.71667	28
59.72500	26
59.73333	23
59.74167	20
59.75000	18
59.75833	17
59.76667	18
59.77500	20
59.78333	22
59.79167	24
59.80000	23
59.80833	20
59.81667	16
59.82500	12
59.83333	8
59.84167	4
59.85000	0
59.85833	-2
59.86667	-3
59.87500	-3
59.88333	-1
59.89167	2
59.90000	4
59.90833	5
59.91667	7
59.92500	9
59.93333	11
59.94167	13
59.95000	14
59.95833	14
59.96667	13
59.97500	11
59.98333	8
59.99167	6
60.00000	4
