# Supplementary material for: How J-chain ensures the assembly of immunoglobulin IgM pentamers
Source: EMBO J. 2024 Dec 4;44(2):505–33. doi: 10.1038/s44318-024-00317-9 (PMC11729874; doi:10.1038/s44318-024-00317-9)
Supplement: Supplementary file 5 — Source data Fig. 3 [file 44318_2024_317_MOESM5_ESM.zip › Figure 3/3B/repeat 2 Cu4/20240110 Cu4tp_6h_2.txt]

[Header]
Application Name	LCsolution
Version	1.25
Data File Name	D:\Xenia\JC Oligomerisation kinetics\20240110 Cu4tp_6h_2.lcd
Output Date	11.01.2024
Output Time	10:16:45

[Configuration]
# of Detectors	2
Detector ID	Detector A	Detector B
Detector Name	Detector A	Detector B
# of Channels	2	1

[LC Chromatogram(Detector A-Ch1)]
Interval(msec)	500
# of Points	7201
Start Time(min)	0.000
End Time(min)	60.000
Intensity Units	mV
Intensity Multiplier	0.001
Wavelength(nm)	280
R.Time (min)	Intensity
0.00000	2
0.00833	2
0.01667	1
0.02500	-0
0.03333	-4
0.04167	-8
0.05000	-12
0.05833	-13
0.06667	-10
0.07500	-5
0.08333	0
0.09167	5
0.10000	9
0.10833	12
0.11667	13
0.12500	13
0.13333	11
0.14167	7
0.15000	2
0.15833	-3
0.16667	-5
0.17500	-3
0.18333	0
0.19167	3
0.20000	6
0.20833	9
0.21667	11
0.22500	13
0.23333	13
0.24167	10
0.25000	3
0.25833	-4
0.26667	-11
0.27500	-15
0.28333	-16
0.29167	-14
0.30000	-11
0.30833	-7
0.31667	-4
0.32500	-3
0.33333	-4
0.34167	-5
0.35000	-4
0.35833	-3
0.36667	0
0.37500	4
0.38333	7
0.39167	8
0.40000	8
0.40833	9
0.41667	9
0.42500	9
0.43333	8
0.44167	6
0.45000	4
0.45833	3
0.46667	2
0.47500	1
0.48333	1
0.49167	-1
0.50000	-3
0.50833	-7
0.51667	-11
0.52500	-13
0.53333	-15
0.54167	-16
0.55000	-14
0.55833	-12
0.56667	-10
0.57500	-9
0.58333	-10
0.59167	-11
0.60000	-13
0.60833	-13
0.61667	-12
0.62500	-10
0.63333	-8
0.64167	-7
0.65000	-7
0.65833	-8
0.66667	-9
0.67500	-11
0.68333	-12
0.69167	-13
0.70000	-14
0.70833	-15
0.71667	-16
0.72500	-17
0.73333	-16
0.74167	-14
0.75000	-10
0.75833	-7
0.76667	-7
0.77500	-9
0.78333	-10
0.79167	-10
0.80000	-9
0.80833	-7
0.81667	-6
0.82500	-7
0.83333	-10
0.84167	-13
0.85000	-15
0.85833	-15
0.86667	-14
0.87500	-13
0.88333	-13
0.89167	-13
0.90000	-13
0.90833	-12
0.91667	-9
0.92500	-7
0.93333	-7
0.94167	-8
0.95000	-11
0.95833	-12
0.96667	-12
0.97500	-10
0.98333	-8
0.99167	-7
1.00000	-7
1.00833	-8
1.01667	-9
1.02500	-9
1.03333	-8
1.04167	-6
1.05000	-4
1.05833	-2
1.06667	1
1.07500	4
1.08333	7
1.09167	10
1.10000	11
1.10833	9
1.11667	6
1.12500	2
1.13333	-1
1.14167	-3
1.15000	-5
1.15833	-7
1.16667	-10
1.17500	-14
1.18333	-15
1.19167	-14
1.20000	-11
1.20833	-8
1.21667	-6
1.22500	-5
1.23333	-5
1.24167	-7
1.25000	-10
1.25833	-13
1.26667	-16
1.27500	-18
1.28333	-17
1.29167	-13
1.30000	-9
1.30833	-5
1.31667	-3
1.32500	-2
1.33333	-3
1.34167	-4
1.35000	-4
1.35833	-2
1.36667	0
1.37500	3
1.38333	5
1.39167	7
1.40000	8
1.40833	7
1.41667	6
1.42500	6
1.43333	7
1.44167	8
1.45000	9
1.45833	10
1.46667	8
1.47500	6
1.48333	2
1.49167	-1
1.50000	-3
1.50833	-6
1.51667	-8
1.52500	-10
1.53333	-12
1.54167	-13
1.55000	-13
1.55833	-12
1.56667	-9
1.57500	-7
1.58333	-3
1.59167	-1
1.60000	1
1.60833	1
1.61667	-2
1.62500	-6
1.63333	-10
1.64167	-14
1.65000	-16
1.65833	-17
1.66667	-18
1.67500	-19
1.68333	-17
1.69167	-13
1.70000	-10
1.70833	-9
1.71667	-9
1.72500	-10
1.73333	-11
1.74167	-11
1.75000	-8
1.75833	-5
1.76667	-2
1.77500	0
1.78333	2
1.79167	1
1.80000	-3
1.80833	-9
1.81667	-14
1.82500	-18
1.83333	-18
1.84167	-15
1.85000	-11
1.85833	-7
1.86667	-2
1.87500	1
1.88333	2
1.89167	-1
1.90000	-6
1.90833	-12
1.91667	-17
1.92500	-21
1.93333	-22
1.94167	-21
1.95000	-20
1.95833	-19
1.96667	-18
1.97500	-18
1.98333	-18
1.99167	-16
2.00000	-13
2.00833	-8
2.01667	-3
2.02500	1
2.03333	4
2.04167	5
2.05000	4
2.05833	2
2.06667	0
2.07500	-1
2.08333	-2
2.09167	-4
2.10000	-6
2.10833	-9
2.11667	-11
2.12500	-11
2.13333	-10
2.14167	-7
2.15000	-3
2.15833	1
2.16667	4
2.17500	6
2.18333	7
2.19167	7
2.20000	6
2.20833	4
2.21667	2
2.22500	-3
2.23333	-8
2.24167	-11
2.25000	-12
2.25833	-12
2.26667	-10
2.27500	-7
2.28333	-5
2.29167	-2
2.30000	1
2.30833	4
2.31667	6
2.32500	7
2.33333	6
2.34167	4
2.35000	3
2.35833	2
2.36667	-0
2.37500	-3
2.38333	-4
2.39167	-3
2.40000	-2
2.40833	1
2.41667	3
2.42500	4
2.43333	4
2.44167	4
2.45000	4
2.45833	5
2.46667	5
2.47500	5
2.48333	4
2.49167	4
2.50000	2
2.50833	2
2.51667	0
2.52500	-3
2.53333	-6
2.54167	-10
2.55000	-12
2.55833	-14
2.56667	-14
2.57500	-12
2.58333	-10
2.59167	-7
2.60000	-6
2.60833	-6
2.61667	-6
2.62500	-7
2.63333	-8
2.64167	-8
2.65000	-5
2.65833	-2
2.66667	1
2.67500	2
2.68333	2
2.69167	1
2.70000	-0
2.70833	-2
2.71667	-4
2.72500	-5
2.73333	-5
2.74167	-5
2.75000	-5
2.75833	-5
2.76667	-7
2.77500	-9
2.78333	-10
2.79167	-11
2.80000	-11
2.80833	-10
2.81667	-8
2.82500	-6
2.83333	-2
2.84167	-0
2.85000	0
2.85833	-2
2.86667	-6
2.87500	-10
2.88333	-13
2.89167	-14
2.90000	-13
2.90833	-13
2.91667	-11
2.92500	-10
2.93333	-9
2.94167	-7
2.95000	-7
2.95833	-8
2.96667	-10
2.97500	-13
2.98333	-16
2.99167	-18
3.00000	-19
3.00833	-18
3.01667	-15
3.02500	-10
3.03333	-4
3.04167	-0
3.05000	1
3.05833	-1
3.06667	-5
3.07500	-9
3.08333	-13
3.09167	-16
3.10000	-18
3.10833	-18
3.11667	-18
3.12500	-17
3.13333	-17
3.14167	-17
3.15000	-15
3.15833	-13
3.16667	-9
3.17500	-5
3.18333	-4
3.19167	-7
3.20000	-10
3.20833	-12
3.21667	-11
3.22500	-8
3.23333	-4
3.24167	-1
3.25000	-2
3.25833	-4
3.26667	-7
3.27500	-11
3.28333	-13
3.29167	-15
3.30000	-16
3.30833	-13
3.31667	-9
3.32500	-4
3.33333	-1
3.34167	1
3.35000	1
3.35833	-1
3.36667	-3
3.37500	-6
3.38333	-9
3.39167	-12
3.40000	-14
3.40833	-16
3.41667	-18
3.42500	-18
3.43333	-17
3.44167	-14
3.45000	-11
3.45833	-7
3.46667	-5
3.47500	-3
3.48333	-3
3.49167	-3
3.50000	-2
3.50833	-1
3.51667	2
3.52500	5
3.53333	7
3.54167	8
3.55000	7
3.55833	6
3.56667	4
3.57500	2
3.58333	1
3.59167	1
3.60000	3
3.60833	5
3.61667	7
3.62500	6
3.63333	3
3.64167	-1
3.65000	-5
3.65833	-10
3.66667	-13
3.67500	-15
3.68333	-18
3.69167	-20
3.70000	-23
3.70833	-25
3.71667	-25
3.72500	-23
3.73333	-19
3.74167	-14
3.75000	-8
3.75833	-3
3.76667	-1
3.77500	0
3.78333	1
3.79167	1
3.80000	0
3.80833	-0
3.81667	-2
3.82500	-4
3.83333	-6
3.84167	-9
3.85000	-11
3.85833	-13
3.86667	-16
3.87500	-19
3.88333	-22
3.89167	-26
3.90000	-28
3.90833	-30
3.91667	-28
3.92500	-24
3.93333	-20
3.94167	-16
3.95000	-13
3.95833	-12
3.96667	-11
3.97500	-10
3.98333	-8
3.99167	-5
4.00000	-3
4.00833	-1
4.01667	-1
4.02500	-1
4.03333	-2
4.04167	-5
4.05000	-9
4.05833	-13
4.06667	-16
4.07500	-16
4.08333	-14
4.09167	-10
4.10000	-6
4.10833	-4
4.11667	-3
4.12500	-5
4.13333	-7
4.14167	-8
4.15000	-9
4.15833	-8
4.16667	-8
4.17500	-9
4.18333	-10
4.19167	-11
4.20000	-12
4.20833	-14
4.21667	-16
4.22500	-18
4.23333	-19
4.24167	-19
4.25000	-16
4.25833	-12
4.26667	-7
4.27500	-2
4.28333	1
4.29167	2
4.30000	3
4.30833	4
4.31667	6
4.32500	8
4.33333	7
4.34167	3
4.35000	-5
4.35833	-14
4.36667	-21
4.37500	-25
4.38333	-25
4.39167	-19
4.40000	-12
4.40833	-6
4.41667	-3
4.42500	-4
4.43333	-7
4.44167	-9
4.45000	-9
4.45833	-7
4.46667	-5
4.47500	-3
4.48333	-1
4.49167	1
4.50000	2
4.50833	3
4.51667	3
4.52500	-1
4.53333	-7
4.54167	-13
4.55000	-18
4.55833	-21
4.56667	-23
4.57500	-22
4.58333	-21
4.59167	-19
4.60000	-16
4.60833	-13
4.61667	-10
4.62500	-7
4.63333	-5
4.64167	-4
4.65000	-5
4.65833	-7
4.66667	-11
4.67500	-14
4.68333	-16
4.69167	-17
4.70000	-17
4.70833	-18
4.71667	-19
4.72500	-20
4.73333	-22
4.74167	-23
4.75000	-23
4.75833	-22
4.76667	-21
4.77500	-19
4.78333	-16
4.79167	-13
4.80000	-10
4.80833	-9
4.81667	-10
4.82500	-11
4.83333	-13
4.84167	-16
4.85000	-18
4.85833	-19
4.86667	-20
4.87500	-20
4.88333	-18
4.89167	-14
4.90000	-10
4.90833	-6
4.91667	-4
4.92500	-4
4.93333	-5
4.94167	-6
4.95000	-6
4.95833	-6
4.96667	-7
4.97500	-9
4.98333	-11
4.99167	-13
5.00000	-14
5.00833	-13
5.01667	-11
5.02500	-10
5.03333	-9
5.04167	-8
5.05000	-5
5.05833	-2
5.06667	1
5.07500	3
5.08333	2
5.09167	-2
5.10000	-5
5.10833	-7
5.11667	-8
5.12500	-9
5.13333	-12
5.14167	-14
5.15000	-16
5.15833	-17
5.16667	-17
5.17500	-16
5.18333	-14
5.19167	-13
5.20000	-12
5.20833	-9
5.21667	-6
5.22500	-4
5.23333	-1
5.24167	-0
5.25000	-1
5.25833	-3
5.26667	-6
5.27500	-11
5.28333	-15
5.29167	-17
5.30000	-18
5.30833	-16
5.31667	-13
5.32500	-10
5.33333	-9
5.34167	-9
5.35000	-11
5.35833	-13
5.36667	-13
5.37500	-13
5.38333	-11
5.39167	-9
5.40000	-7
5.40833	-8
5.41667	-9
5.42500	-10
5.43333	-9
5.44167	-7
5.45000	-5
5.45833	-2
5.46667	1
5.47500	4
5.48333	7
5.49167	9
5.50000	9
5.50833	7
5.51667	3
5.52500	-1
5.53333	-7
5.54167	-11
5.55000	-13
5.55833	-14
5.56667	-10
5.57500	-5
5.58333	-1
5.59167	2
5.60000	4
5.60833	4
5.61667	2
5.62500	-0
5.63333	-4
5.64167	-10
5.65000	-16
5.65833	-21
5.66667	-22
5.67500	-20
5.68333	-16
5.69167	-10
5.70000	-5
5.70833	-2
5.71667	1
5.72500	3
5.73333	5
5.74167	7
5.75000	8
5.75833	8
5.76667	5
5.77500	-1
5.78333	-10
5.79167	-18
5.80000	-24
5.80833	-24
5.81667	-22
5.82500	-19
5.83333	-16
5.84167	-15
5.85000	-16
5.85833	-17
5.86667	-18
5.87500	-18
5.88333	-18
5.89167	-19
5.90000	-19
5.90833	-18
5.91667	-16
5.92500	-14
5.93333	-11
5.94167	-8
5.95000	-6
5.95833	-3
5.96667	0
5.97500	3
5.98333	3
5.99167	-0
6.00000	-5
6.00833	-9
6.01667	-12
6.02500	-13
6.03333	-13
6.04167	-14
6.05000	-17
6.05833	-22
6.06667	-26
6.07500	-30
6.08333	-31
6.09167	-29
6.10000	-25
6.10833	-18
6.11667	-11
6.12500	-5
6.13333	-2
6.14167	-1
6.15000	-2
6.15833	-5
6.16667	-7
6.17500	-10
6.18333	-13
6.19167	-16
6.20000	-19
6.20833	-21
6.21667	-22
6.22500	-24
6.23333	-24
6.24167	-24
6.25000	-22
6.25833	-18
6.26667	-13
6.27500	-8
6.28333	-5
6.29167	-3
6.30000	-3
6.30833	-4
6.31667	-6
6.32500	-9
6.33333	-14
6.34167	-18
6.35000	-21
6.35833	-22
6.36667	-21
6.37500	-18
6.38333	-15
6.39167	-12
6.40000	-10
6.40833	-9
6.41667	-8
6.42500	-8
6.43333	-8
6.44167	-8
6.45000	-9
6.45833	-11
6.46667	-14
6.47500	-17
6.48333	-18
6.49167	-16
6.50000	-12
6.50833	-7
6.51667	-2
6.52500	0
6.53333	1
6.54167	1
6.55000	-1
6.55833	-2
6.56667	-4
6.57500	-6
6.58333	-6
6.59167	-6
6.60000	-3
6.60833	-1
6.61667	2
6.62500	2
6.63333	2
6.64167	1
6.65000	-1
6.65833	-3
6.66667	-7
6.67500	-11
6.68333	-15
6.69167	-17
6.70000	-19
6.70833	-18
6.71667	-17
6.72500	-17
6.73333	-18
6.74167	-18
6.75000	-18
6.75833	-16
6.76667	-14
6.77500	-11
6.78333	-8
6.79167	-7
6.80000	-6
6.80833	-6
6.81667	-6
6.82500	-5
6.83333	-4
6.84167	-4
6.85000	-4
6.85833	-4
6.86667	-3
6.87500	-2
6.88333	-2
6.89167	-3
6.90000	-5
6.90833	-7
6.91667	-9
6.92500	-11
6.93333	-13
6.94167	-15
6.95000	-16
6.95833	-16
6.96667	-15
6.97500	-13
6.98333	-13
6.99167	-14
7.00000	-15
7.00833	-15
7.01667	-15
7.02500	-16
7.03333	-18
7.04167	-20
7.05000	-20
7.05833	-20
7.06667	-21
7.07500	-22
7.08333	-23
7.09167	-25
7.10000	-24
7.10833	-21
7.11667	-16
7.12500	-13
7.13333	-13
7.14167	-15
7.15000	-18
7.15833	-21
7.16667	-21
7.17500	-21
7.18333	-20
7.19167	-21
7.20000	-21
7.20833	-20
7.21667	-18
7.22500	-15
7.23333	-12
7.24167	-10
7.25000	-9
7.25833	-11
7.26667	-13
7.27500	-15
7.28333	-19
7.29167	-22
7.30000	-24
7.30833	-23
7.31667	-21
7.32500	-19
7.33333	-19
7.34167	-20
7.35000	-22
7.35833	-24
7.36667	-25
7.37500	-25
7.38333	-25
7.39167	-25
7.40000	-26
7.40833	-24
7.41667	-22
7.42500	-21
7.43333	-19
7.44167	-17
7.45000	-16
7.45833	-17
7.46667	-19
7.47500	-21
7.48333	-24
7.49167	-26
7.50000	-28
7.50833	-27
7.51667	-26
7.52500	-25
7.53333	-24
7.54167	-24
7.55000	-24
7.55833	-25
7.56667	-24
7.57500	-22
7.58333	-19
7.59167	-16
7.60000	-14
7.60833	-12
7.61667	-11
7.62500	-10
7.63333	-10
7.64167	-11
7.65000	-11
7.65833	-10
7.66667	-9
7.67500	-8
7.68333	-8
7.69167	-10
7.70000	-12
7.70833	-13
7.71667	-13
7.72500	-11
7.73333	-9
7.74167	-8
7.75000	-8
7.75833	-8
7.76667	-9
7.77500	-10
7.78333	-11
7.79167	-12
7.80000	-13
7.80833	-17
7.81667	-21
7.82500	-25
7.83333	-26
7.84167	-25
7.85000	-22
7.85833	-19
7.86667	-17
7.87500	-15
7.88333	-12
7.89167	-7
7.90000	-4
7.90833	-2
7.91667	-3
7.92500	-4
7.93333	-7
7.94167	-10
7.95000	-11
7.95833	-11
7.96667	-11
7.97500	-12
7.98333	-12
7.99167	-10
8.00000	-9
8.00833	-9
8.01667	-10
8.02500	-13
8.03333	-15
8.04167	-17
8.05000	-19
8.05833	-20
8.06667	-19
8.07500	-17
8.08333	-16
8.09167	-16
8.10000	-18
8.10833	-21
8.11667	-24
8.12500	-27
8.13333	-30
8.14167	-32
8.15000	-33
8.15833	-33
8.16667	-29
8.17500	-24
8.18333	-18
8.19167	-14
8.20000	-12
8.20833	-15
8.21667	-18
8.22500	-21
8.23333	-22
8.24167	-21
8.25000	-20
8.25833	-18
8.26667	-16
8.27500	-13
8.28333	-10
8.29167	-7
8.30000	-3
8.30833	-2
8.31667	-4
8.32500	-6
8.33333	-8
8.34167	-10
8.35000	-12
8.35833	-13
8.36667	-13
8.37500	-12
8.38333	-10
8.39167	-8
8.40000	-7
8.40833	-5
8.41667	-5
8.42500	-8
8.43333	-12
8.44167	-17
8.45000	-22
8.45833	-25
8.46667	-27
8.47500	-27
8.48333	-26
8.49167	-24
8.50000	-22
8.50833	-21
8.51667	-21
8.52500	-23
8.53333	-26
8.54167	-29
8.55000	-30
8.55833	-29
8.56667	-28
8.57500	-27
8.58333	-25
8.59167	-22
8.60000	-19
8.60833	-14
8.61667	-10
8.62500	-8
8.63333	-8
8.64167	-11
8.65000	-15
8.65833	-18
8.66667	-20
8.67500	-19
8.68333	-18
8.69167	-17
8.70000	-16
8.70833	-18
8.71667	-20
8.72500	-20
8.73333	-20
8.74167	-19
8.75000	-19
8.75833	-20
8.76667	-20
8.77500	-19
8.78333	-18
8.79167	-16
8.80000	-14
8.80833	-13
8.81667	-13
8.82500	-15
8.83333	-17
8.84167	-22
8.85000	-28
8.85833	-33
8.86667	-36
8.87500	-37
8.88333	-34
8.89167	-30
8.90000	-26
8.90833	-22
8.91667	-19
8.92500	-17
8.93333	-16
8.94167	-16
8.95000	-18
8.95833	-20
8.96667	-20
8.97500	-19
8.98333	-19
8.99167	-19
9.00000	-20
9.00833	-23
9.01667	-25
9.02500	-26
9.03333	-25
9.04167	-22
9.05000	-18
9.05833	-14
9.06667	-11
9.07500	-9
9.08333	-7
9.09167	-5
9.10000	-5
9.10833	-7
9.11667	-10
9.12500	-13
9.13333	-14
9.14167	-14
9.15000	-12
9.15833	-10
9.16667	-10
9.17500	-10
9.18333	-11
9.19167	-11
9.20000	-11
9.20833	-12
9.21667	-14
9.22500	-16
9.23333	-19
9.24167	-20
9.25000	-21
9.25833	-19
9.26667	-17
9.27500	-14
9.28333	-12
9.29167	-11
9.30000	-11
9.30833	-13
9.31667	-17
9.32500	-20
9.33333	-22
9.34167	-23
9.35000	-20
9.35833	-17
9.36667	-14
9.37500	-12
9.38333	-11
9.39167	-12
9.40000	-14
9.40833	-15
9.41667	-16
9.42500	-16
9.43333	-16
9.44167	-15
9.45000	-16
9.45833	-17
9.46667	-18
9.47500	-17
9.48333	-16
9.49167	-14
9.50000	-12
9.50833	-11
9.51667	-11
9.52500	-12
9.53333	-12
9.54167	-11
9.55000	-7
9.55833	-2
9.56667	2
9.57500	5
9.58333	6
9.59167	3
9.60000	-0
9.60833	-3
9.61667	-5
9.62500	-8
9.63333	-10
9.64167	-12
9.65000	-13
9.65833	-13
9.66667	-14
9.67500	-15
9.68333	-18
9.69167	-22
9.70000	-25
9.70833	-26
9.71667	-25
9.72500	-21
9.73333	-17
9.74167	-13
9.75000	-11
9.75833	-11
9.76667	-14
9.77500	-17
9.78333	-21
9.79167	-25
9.80000	-28
9.80833	-29
9.81667	-29
9.82500	-28
9.83333	-28
9.84167	-26
9.85000	-23
9.85833	-18
9.86667	-13
9.87500	-8
9.88333	-6
9.89167	-7
9.90000	-10
9.90833	-13
9.91667	-15
9.92500	-17
9.93333	-16
9.94167	-15
9.95000	-14
9.95833	-13
9.96667	-12
9.97500	-11
9.98333	-11
9.99167	-10
10.00000	-10
10.00833	-9
10.01667	-8
10.02500	-7
10.03333	-7
10.04167	-8
10.05000	-10
10.05833	-11
10.06667	-13
10.07500	-13
10.08333	-13
10.09167	-15
10.10000	-17
10.10833	-18
10.11667	-19
10.12500	-17
10.13333	-14
10.14167	-12
10.15000	-11
10.15833	-11
10.16667	-13
10.17500	-16
10.18333	-17
10.19167	-16
10.20000	-13
10.20833	-10
10.21667	-6
10.22500	-2
10.23333	1
10.24167	4
10.25000	6
10.25833	7
10.26667	6
10.27500	3
10.28333	-1
10.29167	-4
10.30000	-7
10.30833	-9
10.31667	-11
10.32500	-12
10.33333	-14
10.34167	-14
10.35000	-13
10.35833	-10
10.36667	-7
10.37500	-4
10.38333	-3
10.39167	-2
10.40000	-3
10.40833	-3
10.41667	-3
10.42500	-3
10.43333	-5
10.44167	-7
10.45000	-9
10.45833	-11
10.46667	-13
10.47500	-15
10.48333	-18
10.49167	-22
10.50000	-26
10.50833	-29
10.51667	-29
10.52500	-28
10.53333	-27
10.54167	-26
10.55000	-27
10.55833	-28
10.56667	-30
10.57500	-31
10.58333	-31
10.59167	-29
10.60000	-26
10.60833	-23
10.61667	-20
10.62500	-17
10.63333	-14
10.64167	-13
10.65000	-13
10.65833	-14
10.66667	-17
10.67500	-21
10.68333	-22
10.69167	-22
10.70000	-17
10.70833	-10
10.71667	-2
10.72500	4
10.73333	6
10.74167	6
10.75000	2
10.75833	-3
10.76667	-8
10.77500	-12
10.78333	-16
10.79167	-19
10.80000	-22
10.80833	-24
10.81667	-27
10.82500	-31
10.83333	-33
10.84167	-32
10.85000	-29
10.85833	-22
10.86667	-15
10.87500	-9
10.88333	-5
10.89167	-3
10.90000	-3
10.90833	-4
10.91667	-4
10.92500	-5
10.93333	-7
10.94167	-8
10.95000	-10
10.95833	-13
10.96667	-16
10.97500	-20
10.98333	-25
10.99167	-29
11.00000	-31
11.00833	-32
11.01667	-31
11.02500	-29
11.03333	-25
11.04167	-22
11.05000	-18
11.05833	-16
11.06667	-16
11.07500	-18
11.08333	-20
11.09167	-22
11.10000	-23
11.10833	-23
11.11667	-21
11.12500	-19
11.13333	-18
11.14167	-17
11.15000	-16
11.15833	-15
11.16667	-15
11.17500	-15
11.18333	-15
11.19167	-12
11.20000	-9
11.20833	-6
11.21667	-4
11.22500	-4
11.23333	-5
11.24167	-7
11.25000	-10
11.25833	-12
11.26667	-12
11.27500	-12
11.28333	-11
11.29167	-10
11.30000	-9
11.30833	-10
11.31667	-9
11.32500	-8
11.33333	-5
11.34167	-2
11.35000	-2
11.35833	-3
11.36667	-5
11.37500	-7
11.38333	-9
11.39167	-12
11.40000	-14
11.40833	-15
11.41667	-15
11.42500	-14
11.43333	-11
11.44167	-8
11.45000	-7
11.45833	-6
11.46667	-6
11.47500	-6
11.48333	-8
11.49167	-12
11.50000	-18
11.50833	-24
11.51667	-29
11.52500	-29
11.53333	-26
11.54167	-23
11.55000	-20
11.55833	-19
11.56667	-21
11.57500	-26
11.58333	-30
11.59167	-33
11.60000	-33
11.60833	-30
11.61667	-25
11.62500	-19
11.63333	-12
11.64167	-8
11.65000	-7
11.65833	-8
11.66667	-10
11.67500	-13
11.68333	-14
11.69167	-15
11.70000	-15
11.70833	-14
11.71667	-13
11.72500	-13
11.73333	-13
11.74167	-12
11.75000	-10
11.75833	-9
11.76667	-8
11.77500	-9
11.78333	-10
11.79167	-10
11.80000	-9
11.80833	-6
11.81667	-3
11.82500	-1
11.83333	-2
11.84167	-4
11.85000	-7
11.85833	-11
11.86667	-15
11.87500	-19
11.88333	-22
11.89167	-25
11.90000	-27
11.90833	-28
11.91667	-27
11.92500	-24
11.93333	-20
11.94167	-17
11.95000	-16
11.95833	-16
11.96667	-15
11.97500	-13
11.98333	-10
11.99167	-7
12.00000	-6
12.00833	-7
12.01667	-11
12.02500	-15
12.03333	-19
12.04167	-24
12.05000	-29
12.05833	-33
12.06667	-35
12.07500	-35
12.08333	-31
12.09167	-25
12.10000	-19
12.10833	-15
12.11667	-13
12.12500	-13
12.13333	-14
12.14167	-16
12.15000	-16
12.15833	-16
12.16667	-15
12.17500	-13
12.18333	-11
12.19167	-10
12.20000	-9
12.20833	-9
12.21667	-9
12.22500	-10
12.23333	-12
12.24167	-14
12.25000	-16
12.25833	-16
12.26667	-14
12.27500	-11
12.28333	-7
12.29167	-2
12.30000	3
12.30833	6
12.31667	8
12.32500	6
12.33333	2
12.34167	-3
12.35000	-8
12.35833	-12
12.36667	-15
12.37500	-18
12.38333	-19
12.39167	-17
12.40000	-15
12.40833	-13
12.41667	-12
12.42500	-14
12.43333	-18
12.44167	-22
12.45000	-24
12.45833	-23
12.46667	-21
12.47500	-18
12.48333	-14
12.49167	-11
12.50000	-10
12.50833	-10
12.51667	-11
12.52500	-12
12.53333	-13
12.54167	-13
12.55000	-13
12.55833	-14
12.56667	-16
12.57500	-19
12.58333	-22
12.59167	-23
12.60000	-22
12.60833	-21
12.61667	-21
12.62500	-20
12.63333	-19
12.64167	-16
12.65000	-14
12.65833	-11
12.66667	-9
12.67500	-7
12.68333	-5
12.69167	-0
12.70000	3
12.70833	3
12.71667	-0
12.72500	-6
12.73333	-13
12.74167	-19
12.75000	-21
12.75833	-21
12.76667	-21
12.77500	-22
12.78333	-23
12.79167	-25
12.80000	-27
12.80833	-29
12.81667	-30
12.82500	-30
12.83333	-28
12.84167	-25
12.85000	-21
12.85833	-17
12.86667	-12
12.87500	-8
12.88333	-3
12.89167	3
12.90000	6
12.90833	6
12.91667	4
12.92500	1
12.93333	-2
12.94167	-4
12.95000	-6
12.95833	-6
12.96667	-7
12.97500	-9
12.98333	-9
12.99167	-9
13.00000	-7
13.00833	-4
13.01667	-1
13.02500	1
13.03333	3
13.04167	2
13.05000	-2
13.05833	-7
13.06667	-12
13.07500	-16
13.08333	-19
13.09167	-19
13.10000	-17
13.10833	-14
13.11667	-11
13.12500	-8
13.13333	-5
13.14167	-1
13.15000	1
13.15833	3
13.16667	4
13.17500	4
13.18333	2
13.19167	-2
13.20000	-6
13.20833	-10
13.21667	-14
13.22500	-16
13.23333	-15
13.24167	-11
13.25000	-5
13.25833	0
13.26667	2
13.27500	1
13.28333	-3
13.29167	-9
13.30000	-15
13.30833	-18
13.31667	-20
13.32500	-20
13.33333	-18
13.34167	-17
13.35000	-15
13.35833	-14
13.36667	-14
13.37500	-13
13.38333	-12
13.39167	-9
13.40000	-6
13.40833	-4
13.41667	-4
13.42500	-4
13.43333	-3
13.44167	-2
13.45000	0
13.45833	2
13.46667	2
13.47500	1
13.48333	-0
13.49167	-2
13.50000	-3
13.50833	-3
13.51667	-4
13.52500	-5
13.53333	-9
13.54167	-13
13.55000	-17
13.55833	-20
13.56667	-20
13.57500	-18
13.58333	-15
13.59167	-10
13.60000	-7
13.60833	-4
13.61667	-3
13.62500	-4
13.63333	-6
13.64167	-8
13.65000	-11
13.65833	-13
13.66667	-13
13.67500	-11
13.68333	-10
13.69167	-9
13.70000	-9
13.70833	-9
13.71667	-8
13.72500	-6
13.73333	-4
13.74167	-2
13.75000	0
13.75833	2
13.76667	2
13.77500	-0
13.78333	-3
13.79167	-5
13.80000	-5
13.80833	-2
13.81667	4
13.82500	8
13.83333	11
13.84167	11
13.85000	8
13.85833	3
13.86667	-4
13.87500	-10
13.88333	-13
13.89167	-14
13.90000	-12
13.90833	-8
13.91667	-4
13.92500	-1
13.93333	1
13.94167	1
13.95000	2
13.95833	3
13.96667	2
13.97500	1
13.98333	-2
13.99167	-4
14.00000	-6
14.00833	-8
14.01667	-9
14.02500	-10
14.03333	-11
14.04167	-11
14.05000	-10
14.05833	-8
14.06667	-5
14.07500	-4
14.08333	-4
14.09167	-7
14.10000	-11
14.10833	-16
14.11667	-19
14.12500	-17
14.13333	-12
14.14167	-7
14.15000	-2
14.15833	1
14.16667	2
14.17500	-1
14.18333	-4
14.19167	-6
14.20000	-8
14.20833	-7
14.21667	-3
14.22500	2
14.23333	8
14.24167	12
14.25000	14
14.25833	13
14.26667	11
14.27500	8
14.28333	5
14.29167	2
14.30000	-0
14.30833	-2
14.31667	-3
14.32500	-5
14.33333	-7
14.34167	-8
14.35000	-9
14.35833	-8
14.36667	-6
14.37500	-3
14.38333	0
14.39167	2
14.40000	4
14.40833	4
14.41667	4
14.42500	3
14.43333	3
14.44167	2
14.45000	-0
14.45833	-3
14.46667	-3
14.47500	-2
14.48333	1
14.49167	5
14.50000	8
14.50833	9
14.51667	8
14.52500	7
14.53333	5
14.54167	2
14.55000	-3
14.55833	-8
14.56667	-12
14.57500	-14
14.58333	-13
14.59167	-8
14.60000	-2
14.60833	5
14.61667	12
14.62500	16
14.63333	18
14.64167	18
14.65000	16
14.65833	14
14.66667	13
14.67500	13
14.68333	14
14.69167	15
14.70000	15
14.70833	13
14.71667	10
14.72500	7
14.73333	4
14.74167	2
14.75000	1
14.75833	-1
14.76667	-2
14.77500	-3
14.78333	-4
14.79167	-6
14.80000	-7
14.80833	-7
14.81667	-5
14.82500	-2
14.83333	1
14.84167	4
14.85000	7
14.85833	10
14.86667	9
14.87500	5
14.88333	-1
14.89167	-9
14.90000	-16
14.90833	-21
14.91667	-23
14.92500	-23
14.93333	-21
14.94167	-17
14.95000	-11
14.95833	-5
14.96667	1
14.97500	7
14.98333	12
14.99167	16
15.00000	18
15.00833	19
15.01667	17
15.02500	14
15.03333	11
15.04167	7
15.05000	6
15.05833	5
15.06667	5
15.07500	6
15.08333	7
15.09167	8
15.10000	9
15.10833	9
15.11667	9
15.12500	8
15.13333	6
15.14167	5
15.15000	5
15.15833	6
15.16667	9
15.17500	12
15.18333	13
15.19167	12
15.20000	8
15.20833	1
15.21667	-6
15.22500	-11
15.23333	-15
15.24167	-16
15.25000	-15
15.25833	-14
15.26667	-12
15.27500	-10
15.28333	-5
15.29167	2
15.30000	9
15.30833	16
15.31667	20
15.32500	20
15.33333	16
15.34167	10
15.35000	3
15.35833	-4
15.36667	-11
15.37500	-15
15.38333	-18
15.39167	-18
15.40000	-17
15.40833	-14
15.41667	-12
15.42500	-11
15.43333	-12
15.44167	-12
15.45000	-12
15.45833	-10
15.46667	-10
15.47500	-10
15.48333	-12
15.49167	-14
15.50000	-14
15.50833	-12
15.51667	-7
15.52500	-2
15.53333	2
15.54167	5
15.55000	6
15.55833	5
15.56667	3
15.57500	1
15.58333	1
15.59167	3
15.60000	6
15.60833	7
15.61667	6
15.62500	5
15.63333	4
15.64167	2
15.65000	2
15.65833	1
15.66667	0
15.67500	-2
15.68333	-5
15.69167	-8
15.70000	-10
15.70833	-12
15.71667	-13
15.72500	-13
15.73333	-12
15.74167	-11
15.75000	-11
15.75833	-12
15.76667	-13
15.77500	-14
15.78333	-14
15.79167	-12
15.80000	-9
15.80833	-6
15.81667	-5
15.82500	-6
15.83333	-11
15.84167	-16
15.85000	-18
15.85833	-18
15.86667	-16
15.87500	-13
15.88333	-10
15.89167	-11
15.90000	-14
15.90833	-19
15.91667	-24
15.92500	-25
15.93333	-22
15.94167	-15
15.95000	-7
15.95833	1
15.96667	5
15.97500	6
15.98333	4
15.99167	1
16.00000	-2
16.00833	-3
16.01667	-1
16.02500	1
16.03333	1
16.04167	-2
16.05000	-6
16.05833	-10
16.06667	-11
16.07500	-9
16.08333	-6
16.09167	-2
16.10000	1
16.10833	2
16.11667	2
16.12500	2
16.13333	0
16.14167	-1
16.15000	-1
16.15833	-1
16.16667	-0
16.17500	1
16.18333	1
16.19167	2
16.20000	2
16.20833	2
16.21667	1
16.22500	0
16.23333	1
16.24167	1
16.25000	2
16.25833	3
16.26667	5
16.27500	7
16.28333	8
16.29167	8
16.30000	5
16.30833	1
16.31667	-2
16.32500	-3
16.33333	-0
16.34167	3
16.35000	7
16.35833	9
16.36667	9
16.37500	6
16.38333	1
16.39167	-6
16.40000	-10
16.40833	-12
16.41667	-10
16.42500	-7
16.43333	-3
16.44167	-1
16.45000	0
16.45833	0
16.46667	-0
16.47500	-1
16.48333	-3
16.49167	-4
16.50000	-4
16.50833	-5
16.51667	-5
16.52500	-7
16.53333	-8
16.54167	-9
16.55000	-10
16.55833	-12
16.56667	-13
16.57500	-12
16.58333	-12
16.59167	-12
16.60000	-12
16.60833	-12
16.61667	-12
16.62500	-9
16.63333	-5
16.64167	-1
16.65000	2
16.65833	4
16.66667	5
16.67500	3
16.68333	-1
16.69167	-6
16.70000	-10
16.70833	-13
16.71667	-13
16.72500	-11
16.73333	-7
16.74167	-2
16.75000	2
16.75833	5
16.76667	7
16.77500	6
16.78333	5
16.79167	4
16.80000	3
16.80833	2
16.81667	1
16.82500	0
16.83333	0
16.84167	1
16.85000	2
16.85833	5
16.86667	7
16.87500	9
16.88333	11
16.89167	14
16.90000	15
16.90833	14
16.91667	13
16.92500	13
16.93333	13
16.94167	14
16.95000	15
16.95833	14
16.96667	11
16.97500	6
16.98333	1
16.99167	-3
17.00000	-6
17.00833	-7
17.01667	-6
17.02500	-5
17.03333	-3
17.04167	0
17.05000	3
17.05833	6
17.06667	8
17.07500	8
17.08333	6
17.09167	3
17.10000	-1
17.10833	-4
17.11667	-6
17.12500	-7
17.13333	-8
17.14167	-7
17.15000	-5
17.15833	-2
17.16667	2
17.17500	6
17.18333	9
17.19167	9
17.20000	8
17.20833	5
17.21667	3
17.22500	1
17.23333	-2
17.24167	-3
17.25000	-4
17.25833	-5
17.26667	-3
17.27500	-0
17.28333	2
17.29167	4
17.30000	6
17.30833	7
17.31667	9
17.32500	10
17.33333	10
17.34167	9
17.35000	6
17.35833	2
17.36667	-3
17.37500	-7
17.38333	-10
17.39167	-11
17.40000	-9
17.40833	-5
17.41667	0
17.42500	5
17.43333	8
17.44167	9
17.45000	6
17.45833	3
17.46667	-1
17.47500	-4
17.48333	-7
17.49167	-9
17.50000	-11
17.50833	-12
17.51667	-13
17.52500	-11
17.53333	-7
17.54167	-3
17.55000	-1
17.55833	-0
17.56667	-2
17.57500	-4
17.58333	-5
17.59167	-4
17.60000	-3
17.60833	-1
17.61667	-0
17.62500	-1
17.63333	-4
17.64167	-6
17.65000	-7
17.65833	-7
17.66667	-4
17.67500	-0
17.68333	2
17.69167	2
17.70000	-0
17.70833	-3
17.71667	-6
17.72500	-8
17.73333	-9
17.74167	-9
17.75000	-9
17.75833	-9
17.76667	-8
17.77500	-6
17.78333	-5
17.79167	-3
17.80000	-3
17.80833	-3
17.81667	-5
17.82500	-6
17.83333	-7
17.84167	-9
17.85000	-13
17.85833	-17
17.86667	-18
17.87500	-16
17.88333	-14
17.89167	-11
17.90000	-9
17.90833	-8
17.91667	-8
17.92500	-9
17.93333	-11
17.94167	-12
17.95000	-12
17.95833	-10
17.96667	-6
17.97500	-1
17.98333	1
17.99167	1
18.00000	-1
18.00833	-3
18.01667	-6
18.02500	-8
18.03333	-10
18.04167	-11
18.05000	-12
18.05833	-14
18.06667	-14
18.07500	-13
18.08333	-11
18.09167	-7
18.10000	-5
18.10833	-4
18.11667	-4
18.12500	-4
18.13333	-2
18.14167	2
18.15000	7
18.15833	12
18.16667	15
18.17500	15
18.18333	14
18.19167	11
18.20000	6
18.20833	1
18.21667	-5
18.22500	-10
18.23333	-14
18.24167	-15
18.25000	-13
18.25833	-10
18.26667	-5
18.27500	-1
18.28333	2
18.29167	2
18.30000	3
18.30833	3
18.31667	5
18.32500	6
18.33333	8
18.34167	10
18.35000	12
18.35833	14
18.36667	16
18.37500	15
18.38333	13
18.39167	10
18.40000	7
18.40833	5
18.41667	4
18.42500	3
18.43333	1
18.44167	-0
18.45000	-1
18.45833	-2
18.46667	-2
18.47500	-1
18.48333	-1
18.49167	1
18.50000	2
18.50833	3
18.51667	4
18.52500	3
18.53333	1
18.54167	-1
18.55000	-0
18.55833	1
18.56667	3
18.57500	5
18.58333	7
18.59167	9
18.60000	10
18.60833	11
18.61667	11
18.62500	9
18.63333	6
18.64167	3
18.65000	0
18.65833	-3
18.66667	-7
18.67500	-10
18.68333	-11
18.69167	-10
18.70000	-7
18.70833	-2
18.71667	3
18.72500	6
18.73333	7
18.74167	5
18.75000	2
18.75833	-1
18.76667	-4
18.77500	-5
18.78333	-6
18.79167	-6
18.80000	-3
18.80833	-0
18.81667	3
18.82500	6
18.83333	8
18.84167	9
18.85000	7
18.85833	4
18.86667	-0
18.87500	-4
18.88333	-8
18.89167	-12
18.90000	-13
18.90833	-13
18.91667	-9
18.92500	-3
18.93333	5
18.94167	12
18.95000	16
18.95833	18
18.96667	16
18.97500	11
18.98333	7
18.99167	2
19.00000	-1
19.00833	-3
19.01667	-4
19.02500	-5
19.03333	-7
19.04167	-9
19.05000	-11
19.05833	-13
19.06667	-13
19.07500	-11
19.08333	-8
19.09167	-6
19.10000	-4
19.10833	-3
19.11667	-3
19.12500	-2
19.13333	-1
19.14167	0
19.15000	2
19.15833	5
19.16667	9
19.17500	13
19.18333	13
19.19167	10
19.20000	6
19.20833	2
19.21667	-0
19.22500	-1
19.23333	0
19.24167	1
19.25000	0
19.25833	-1
19.26667	-1
19.27500	0
19.28333	1
19.29167	0
19.30000	-1
19.30833	-1
19.31667	-1
19.32500	-1
19.33333	-1
19.34167	-2
19.35000	-6
19.35833	-10
19.36667	-12
19.37500	-12
19.38333	-9
19.39167	-6
19.40000	-2
19.40833	2
19.41667	7
19.42500	11
19.43333	17
19.44167	21
19.45000	24
19.45833	24
19.46667	21
19.47500	16
19.48333	10
19.49167	5
19.50000	2
19.50833	2
19.51667	4
19.52500	7
19.53333	12
19.54167	15
19.55000	18
19.55833	19
19.56667	19
19.57500	17
19.58333	16
19.59167	16
19.60000	18
19.60833	20
19.61667	23
19.62500	27
19.63333	31
19.64167	33
19.65000	34
19.65833	35
19.66667	35
19.67500	36
19.68333	39
19.69167	43
19.70000	47
19.70833	51
19.71667	54
19.72500	59
19.73333	65
19.74167	72
19.75000	78
19.75833	84
19.76667	88
19.77500	92
19.78333	95
19.79167	99
19.80000	104
19.80833	111
19.81667	118
19.82500	126
19.83333	135
19.84167	144
19.85000	151
19.85833	158
19.86667	163
19.87500	168
19.88333	172
19.89167	177
19.90000	185
19.90833	194
19.91667	204
19.92500	214
19.93333	225
19.94167	234
19.95000	244
19.95833	255
19.96667	269
19.97500	284
19.98333	301
19.99167	317
20.00000	332
20.00833	346
20.01667	359
20.02500	370
20.03333	380
20.04167	391
20.05000	403
20.05833	417
20.06667	433
20.07500	449
20.08333	467
20.09167	486
20.10000	505
20.10833	526
20.11667	546
20.12500	565
20.13333	584
20.14167	603
20.15000	624
20.15833	645
20.16667	665
20.17500	685
20.18333	702
20.19167	719
20.20000	737
20.20833	758
20.21667	781
20.22500	805
20.23333	830
20.24167	856
20.25000	881
20.25833	906
20.26667	931
20.27500	955
20.28333	976
20.29167	996
20.30000	1016
20.30833	1039
20.31667	1062
20.32500	1086
20.33333	1110
20.34167	1132
20.35000	1154
20.35833	1175
20.36667	1196
20.37500	1218
20.38333	1240
20.39167	1261
20.40000	1282
20.40833	1302
20.41667	1321
20.42500	1340
20.43333	1357
20.44167	1373
20.45000	1388
20.45833	1402
20.46667	1416
20.47500	1430
20.48333	1443
20.49167	1458
20.50000	1472
20.50833	1486
20.51667	1500
20.52500	1512
20.53333	1523
20.54167	1532
20.55000	1539
20.55833	1544
20.56667	1548
20.57500	1553
20.58333	1557
20.59167	1561
20.60000	1563
20.60833	1565
20.61667	1566
20.62500	1566
20.63333	1565
20.64167	1566
20.65000	1567
20.65833	1568
20.66667	1567
20.67500	1564
20.68333	1560
20.69167	1555
20.70000	1550
20.70833	1546
20.71667	1539
20.72500	1529
20.73333	1517
20.74167	1502
20.75000	1487
20.75833	1474
20.76667	1463
20.77500	1453
20.78333	1442
20.79167	1430
20.80000	1416
20.80833	1400
20.81667	1382
20.82500	1364
20.83333	1348
20.84167	1334
20.85000	1321
20.85833	1309
20.86667	1295
20.87500	1280
20.88333	1262
20.89167	1243
20.90000	1222
20.90833	1200
20.91667	1178
20.92500	1157
20.93333	1137
20.94167	1120
20.95000	1105
20.95833	1091
20.96667	1074
20.97500	1056
20.98333	1038
20.99167	1020
21.00000	1003
21.00833	987
21.01667	970
21.02500	951
21.03333	931
21.04167	911
21.05000	890
21.05833	871
21.06667	853
21.07500	837
21.08333	822
21.09167	808
21.10000	793
21.10833	779
21.11667	764
21.12500	750
21.13333	735
21.14167	720
21.15000	705
21.15833	689
21.16667	672
21.17500	655
21.18333	639
21.19167	625
21.20000	612
21.20833	600
21.21667	589
21.22500	577
21.23333	565
21.24167	553
21.25000	542
21.25833	532
21.26667	525
21.27500	518
21.28333	512
21.29167	505
21.30000	497
21.30833	488
21.31667	479
21.32500	470
21.33333	463
21.34167	454
21.35000	445
21.35833	435
21.36667	426
21.37500	417
21.38333	410
21.39167	404
21.40000	399
21.40833	395
21.41667	391
21.42500	387
21.43333	383
21.44167	378
21.45000	372
21.45833	366
21.46667	360
21.47500	356
21.48333	353
21.49167	350
21.50000	346
21.50833	341
21.51667	335
21.52500	327
21.53333	318
21.54167	311
21.55000	306
21.55833	303
21.56667	303
21.57500	304
21.58333	306
21.59167	307
21.60000	307
21.60833	304
21.61667	300
21.62500	295
21.63333	289
21.64167	283
21.65000	280
21.65833	277
21.66667	276
21.67500	276
21.68333	276
21.69167	275
21.70000	272
21.70833	268
21.71667	265
21.72500	262
21.73333	261
21.74167	259
21.75000	259
21.75833	261
21.76667	263
21.77500	265
21.78333	267
21.79167	268
21.80000	267
21.80833	264
21.81667	259
21.82500	253
21.83333	248
21.84167	243
21.85000	239
21.85833	236
21.86667	233
21.87500	232
21.88333	231
21.89167	231
21.90000	230
21.90833	229
21.91667	229
21.92500	230
21.93333	232
21.94167	235
21.95000	236
21.95833	236
21.96667	235
21.97500	234
21.98333	233
21.99167	231
22.00000	229
22.00833	227
22.01667	223
22.02500	219
22.03333	215
22.04167	213
22.05000	213
22.05833	216
22.06667	221
22.07500	226
22.08333	228
22.09167	229
22.10000	226
22.10833	221
22.11667	216
22.12500	211
22.13333	208
22.14167	207
22.15000	209
22.15833	210
22.16667	207
22.17500	202
22.18333	197
22.19167	193
22.20000	192
22.20833	194
22.21667	197
22.22500	197
22.23333	195
22.24167	192
22.25000	188
22.25833	185
22.26667	186
22.27500	189
22.28333	192
22.29167	196
22.30000	199
22.30833	201
22.31667	202
22.32500	202
22.33333	200
22.34167	198
22.35000	195
22.35833	193
22.36667	191
22.37500	189
22.38333	188
22.39167	188
22.40000	189
22.40833	191
22.41667	194
22.42500	197
22.43333	201
22.44167	203
22.45000	202
22.45833	200
22.46667	196
22.47500	191
22.48333	187
22.49167	185
22.50000	183
22.50833	182
22.51667	181
22.52500	178
22.53333	176
22.54167	174
22.55000	174
22.55833	174
22.56667	175
22.57500	175
22.58333	174
22.59167	173
22.60000	172
22.60833	172
22.61667	174
22.62500	177
22.63333	180
22.64167	181
22.65000	181
22.65833	178
22.66667	174
22.67500	170
22.68333	167
22.69167	164
22.70000	163
22.70833	161
22.71667	158
22.72500	156
22.73333	154
22.74167	153
22.75000	151
22.75833	149
22.76667	146
22.77500	143
22.78333	140
22.79167	139
22.80000	139
22.80833	142
22.81667	146
22.82500	151
22.83333	155
22.84167	157
22.85000	157
22.85833	155
22.86667	150
22.87500	143
22.88333	137
22.89167	132
22.90000	129
22.90833	128
22.91667	128
22.92500	129
22.93333	131
22.94167	134
22.95000	137
22.95833	140
22.96667	140
22.97500	138
22.98333	134
22.99167	130
23.00000	127
23.00833	126
23.01667	126
23.02500	127
23.03333	128
23.04167	128
23.05000	127
23.05833	125
23.06667	121
23.07500	116
23.08333	114
23.09167	114
23.10000	117
23.10833	120
23.11667	124
23.12500	126
23.13333	126
23.14167	125
23.15000	125
23.15833	126
23.16667	127
23.17500	130
23.18333	133
23.19167	134
23.20000	135
23.20833	132
23.21667	128
23.22500	125
23.23333	123
23.24167	122
23.25000	122
23.25833	124
23.26667	128
23.27500	132
23.28333	136
23.29167	139
23.30000	140
23.30833	136
23.31667	131
23.32500	126
23.33333	123
23.34167	122
23.35000	122
23.35833	123
23.36667	123
23.37500	121
23.38333	118
23.39167	116
23.40000	115
23.40833	115
23.41667	116
23.42500	116
23.43333	114
23.44167	113
23.45000	112
23.45833	114
23.46667	116
23.47500	120
23.48333	121
23.49167	122
23.50000	122
23.50833	124
23.51667	125
23.52500	126
23.53333	127
23.54167	127
23.55000	125
23.55833	123
23.56667	121
23.57500	119
23.58333	116
23.59167	113
23.60000	111
23.60833	112
23.61667	116
23.62500	119
23.63333	121
23.64167	120
23.65000	117
23.65833	114
23.66667	111
23.67500	110
23.68333	110
23.69167	110
23.70000	110
23.70833	113
23.71667	119
23.72500	124
23.73333	127
23.74167	128
23.75000	127
23.75833	125
23.76667	122
23.77500	120
23.78333	116
23.79167	112
23.80000	107
23.80833	104
23.81667	102
23.82500	102
23.83333	104
23.84167	106
23.85000	106
23.85833	106
23.86667	105
23.87500	103
23.88333	101
23.89167	100
23.90000	101
23.90833	101
23.91667	102
23.92500	102
23.93333	102
23.94167	102
23.95000	104
23.95833	106
23.96667	107
23.97500	107
23.98333	106
23.99167	104
24.00000	101
24.00833	100
24.01667	100
24.02500	101
24.03333	102
24.04167	104
24.05000	106
24.05833	108
24.06667	109
24.07500	111
24.08333	114
24.09167	117
24.10000	119
24.10833	121
24.11667	123
24.12500	125
24.13333	125
24.14167	122
24.15000	118
24.15833	115
24.16667	114
24.17500	116
24.18333	119
24.19167	124
24.20000	128
24.20833	130
24.21667	131
24.22500	132
24.23333	133
24.24167	134
24.25000	133
24.25833	132
24.26667	131
24.27500	132
24.28333	135
24.29167	139
24.30000	143
24.30833	147
24.31667	149
24.32500	151
24.33333	153
24.34167	156
24.35000	160
24.35833	163
24.36667	165
24.37500	167
24.38333	168
24.39167	169
24.40000	169
24.40833	168
24.41667	168
24.42500	169
24.43333	171
24.44167	173
24.45000	176
24.45833	179
24.46667	182
24.47500	185
24.48333	188
24.49167	189
24.50000	191
24.50833	192
24.51667	193
24.52500	194
24.53333	194
24.54167	193
24.55000	191
24.55833	188
24.56667	186
24.57500	187
24.58333	188
24.59167	191
24.60000	194
24.60833	194
24.61667	194
24.62500	192
24.63333	191
24.64167	189
24.65000	188
24.65833	186
24.66667	184
24.67500	184
24.68333	185
24.69167	188
24.70000	191
24.70833	195
24.71667	198
24.72500	199
24.73333	200
24.74167	198
24.75000	197
24.75833	194
24.76667	192
24.77500	190
24.78333	188
24.79167	186
24.80000	184
24.80833	181
24.81667	177
24.82500	176
24.83333	177
24.84167	180
24.85000	183
24.85833	184
24.86667	182
24.87500	179
24.88333	174
24.89167	171
24.90000	168
24.90833	165
24.91667	163
24.92500	160
24.93333	157
24.94167	155
24.95000	154
24.95833	154
24.96667	155
24.97500	154
24.98333	154
24.99167	152
25.00000	150
25.00833	149
25.01667	147
25.02500	144
25.03333	141
25.04167	139
25.05000	138
25.05833	139
25.06667	142
25.07500	145
25.08333	149
25.09167	151
25.10000	153
25.10833	151
25.11667	148
25.12500	143
25.13333	136
25.14167	130
25.15000	124
25.15833	119
25.16667	114
25.17500	110
25.18333	108
25.19167	108
25.20000	110
25.20833	112
25.21667	115
25.22500	116
25.23333	115
25.24167	113
25.25000	112
25.25833	112
25.26667	112
25.27500	113
25.28333	113
25.29167	111
25.30000	109
25.30833	108
25.31667	108
25.32500	110
25.33333	113
25.34167	113
25.35000	110
25.35833	105
25.36667	99
25.37500	94
25.38333	92
25.39167	92
25.40000	94
25.40833	95
25.41667	96
25.42500	96
25.43333	94
25.44167	92
25.45000	91
25.45833	92
25.46667	93
25.47500	96
25.48333	99
25.49167	100
25.50000	101
25.50833	101
25.51667	100
25.52500	99
25.53333	101
25.54167	102
25.55000	104
25.55833	105
25.56667	103
25.57500	99
25.58333	93
25.59167	87
25.60000	82
25.60833	79
25.61667	78
25.62500	81
25.63333	85
25.64167	88
25.65000	91
25.65833	92
25.66667	92
25.67500	92
25.68333	92
25.69167	93
25.70000	93
25.70833	93
25.71667	91
25.72500	91
25.73333	91
25.74167	91
25.75000	91
25.75833	91
25.76667	90
25.77500	89
25.78333	88
25.79167	89
25.80000	90
25.80833	91
25.81667	91
25.82500	90
25.83333	88
25.84167	87
25.85000	87
25.85833	88
25.86667	91
25.87500	93
25.88333	94
25.89167	94
25.90000	94
25.90833	94
25.91667	94
25.92500	93
25.93333	90
25.94167	86
25.95000	84
25.95833	84
25.96667	84
25.97500	84
25.98333	84
25.99167	83
26.00000	82
26.00833	83
26.01667	85
26.02500	87
26.03333	89
26.04167	91
26.05000	93
26.05833	94
26.06667	94
26.07500	94
26.08333	93
26.09167	93
26.10000	94
26.10833	94
26.11667	93
26.12500	92
26.13333	90
26.14167	89
26.15000	89
26.15833	91
26.16667	92
26.17500	94
26.18333	94
26.19167	92
26.20000	88
26.20833	83
26.21667	79
26.22500	77
26.23333	77
26.24167	79
26.25000	83
26.25833	87
26.26667	90
26.27500	92
26.28333	93
26.29167	93
26.30000	93
26.30833	93
26.31667	95
26.32500	98
26.33333	102
26.34167	104
26.35000	104
26.35833	103
26.36667	101
26.37500	101
26.38333	101
26.39167	103
26.40000	104
26.40833	105
26.41667	105
26.42500	105
26.43333	107
26.44167	109
26.45000	113
26.45833	115
26.46667	115
26.47500	114
26.48333	110
26.49167	107
26.50000	104
26.50833	101
26.51667	97
26.52500	93
26.53333	89
26.54167	87
26.55000	89
26.55833	94
26.56667	101
26.57500	109
26.58333	115
26.59167	117
26.60000	119
26.60833	120
26.61667	122
26.62500	124
26.63333	127
26.64167	129
26.65000	129
26.65833	128
26.66667	125
26.67500	121
26.68333	115
26.69167	109
26.70000	103
26.70833	100
26.71667	99
26.72500	101
26.73333	104
26.74167	107
26.75000	111
26.75833	114
26.76667	115
26.77500	116
26.78333	114
26.79167	111
26.80000	109
26.80833	106
26.81667	104
26.82500	103
26.83333	103
26.84167	105
26.85000	108
26.85833	111
26.86667	114
26.87500	118
26.88333	119
26.89167	117
26.90000	114
26.90833	110
26.91667	107
26.92500	105
26.93333	106
26.94167	109
26.95000	112
26.95833	115
26.96667	119
26.97500	122
26.98333	123
26.99167	121
27.00000	117
27.00833	113
27.01667	110
27.02500	109
27.03333	110
27.04167	112
27.05000	113
27.05833	114
27.06667	115
27.07500	117
27.08333	118
27.09167	120
27.10000	121
27.10833	119
27.11667	116
27.12500	113
27.13333	110
27.14167	108
27.15000	107
27.15833	107
27.16667	106
27.17500	104
27.18333	103
27.19167	105
27.20000	107
27.20833	109
27.21667	109
27.22500	105
27.23333	100
27.24167	96
27.25000	94
27.25833	95
27.26667	97
27.27500	98
27.28333	99
27.29167	99
27.30000	98
27.30833	99
27.31667	101
27.32500	103
27.33333	104
27.34167	104
27.35000	102
27.35833	100
27.36667	100
27.37500	102
27.38333	103
27.39167	103
27.40000	101
27.40833	96
27.41667	91
27.42500	86
27.43333	83
27.44167	81
27.45000	82
27.45833	85
27.46667	90
27.47500	95
27.48333	99
27.49167	102
27.50000	104
27.50833	105
27.51667	104
27.52500	104
27.53333	103
27.54167	102
27.55000	102
27.55833	103
27.56667	104
27.57500	104
27.58333	104
27.59167	102
27.60000	99
27.60833	96
27.61667	94
27.62500	91
27.63333	89
27.64167	90
27.65000	93
27.65833	98
27.66667	103
27.67500	106
27.68333	106
27.69167	103
27.70000	99
27.70833	96
27.71667	95
27.72500	95
27.73333	96
27.74167	98
27.75000	100
27.75833	103
27.76667	106
27.77500	108
27.78333	111
27.79167	114
27.80000	116
27.80833	117
27.81667	116
27.82500	114
27.83333	111
27.84167	108
27.85000	106
27.85833	105
27.86667	105
27.87500	107
27.88333	110
27.89167	114
27.90000	118
27.90833	122
27.91667	126
27.92500	129
27.93333	132
27.94167	133
27.95000	133
27.95833	132
27.96667	130
27.97500	128
27.98333	127
27.99167	126
28.00000	127
28.00833	129
28.01667	131
28.02500	131
28.03333	129
28.04167	127
28.05000	126
28.05833	126
28.06667	128
28.07500	131
28.08333	134
28.09167	137
28.10000	138
28.10833	138
28.11667	137
28.12500	135
28.13333	132
28.14167	131
28.15000	131
28.15833	133
28.16667	136
28.17500	139
28.18333	142
28.19167	143
28.20000	143
28.20833	144
28.21667	145
28.22500	144
28.23333	143
28.24167	141
28.25000	138
28.25833	135
28.26667	135
28.27500	137
28.28333	141
28.29167	146
28.30000	151
28.30833	155
28.31667	157
28.32500	155
28.33333	151
28.34167	148
28.35000	148
28.35833	151
28.36667	156
28.37500	162
28.38333	167
28.39167	168
28.40000	168
28.40833	168
28.41667	166
28.42500	165
28.43333	164
28.44167	162
28.45000	158
28.45833	154
28.46667	152
28.47500	152
28.48333	154
28.49167	158
28.50000	160
28.50833	162
28.51667	161
28.52500	161
28.53333	162
28.54167	162
28.55000	160
28.55833	157
28.56667	152
28.57500	147
28.58333	143
28.59167	143
28.60000	145
28.60833	149
28.61667	152
28.62500	153
28.63333	153
28.64167	153
28.65000	151
28.65833	149
28.66667	145
28.67500	141
28.68333	138
28.69167	137
28.70000	139
28.70833	141
28.71667	144
28.72500	147
28.73333	150
28.74167	153
28.75000	155
28.75833	155
28.76667	152
28.77500	147
28.78333	143
28.79167	141
28.80000	141
28.80833	143
28.81667	146
28.82500	148
28.83333	148
28.84167	146
28.85000	144
28.85833	141
28.86667	139
28.87500	139
28.88333	141
28.89167	145
28.90000	150
28.90833	154
28.91667	156
28.92500	157
28.93333	155
28.94167	153
28.95000	150
28.95833	147
28.96667	146
28.97500	145
28.98333	146
28.99167	147
29.00000	149
29.00833	150
29.01667	151
29.02500	151
29.03333	150
29.04167	148
29.05000	149
29.05833	150
29.06667	153
29.07500	156
29.08333	159
29.09167	162
29.10000	164
29.10833	166
29.11667	166
29.12500	165
29.13333	161
29.14167	157
29.15000	154
29.15833	152
29.16667	150
29.17500	148
29.18333	147
29.19167	147
29.20000	148
29.20833	148
29.21667	147
29.22500	148
29.23333	150
29.24167	153
29.25000	155
29.25833	157
29.26667	158
29.27500	159
29.28333	161
29.29167	164
29.30000	166
29.30833	166
29.31667	165
29.32500	163
29.33333	164
29.34167	167
29.35000	173
29.35833	180
29.36667	187
29.37500	194
29.38333	197
29.39167	195
29.40000	192
29.40833	189
29.41667	188
29.42500	190
29.43333	197
29.44167	202
29.45000	207
29.45833	210
29.46667	211
29.47500	211
29.48333	211
29.49167	212
29.50000	214
29.50833	214
29.51667	214
29.52500	214
29.53333	215
29.54167	215
29.55000	214
29.55833	214
29.56667	216
29.57500	221
29.58333	229
29.59167	241
29.60000	252
29.60833	262
29.61667	268
29.62500	271
29.63333	271
29.64167	270
29.65000	271
29.65833	273
29.66667	277
29.67500	283
29.68333	289
29.69167	296
29.70000	302
29.70833	310
29.71667	319
29.72500	329
29.73333	339
29.74167	349
29.75000	360
29.75833	369
29.76667	380
29.77500	390
29.78333	399
29.79167	408
29.80000	416
29.80833	424
29.81667	433
29.82500	445
29.83333	459
29.84167	474
29.85000	490
29.85833	506
29.86667	522
29.87500	538
29.88333	556
29.89167	574
29.90000	594
29.90833	615
29.91667	637
29.92500	657
29.93333	677
29.94167	697
29.95000	718
29.95833	741
29.96667	767
29.97500	797
29.98333	829
29.99167	863
30.00000	899
30.00833	936
30.01667	973
30.02500	1010
30.03333	1049
30.04167	1091
30.05000	1137
30.05833	1184
30.06667	1232
30.07500	1282
30.08333	1331
30.09167	1382
30.10000	1434
30.10833	1491
30.11667	1549
30.12500	1607
30.13333	1665
30.14167	1724
30.15000	1785
30.15833	1848
30.16667	1915
30.17500	1986
30.18333	2059
30.19167	2136
30.20000	2214
30.20833	2297
30.21667	2380
30.22500	2464
30.23333	2548
30.24167	2632
30.25000	2720
30.25833	2809
30.26667	2903
30.27500	2999
30.28333	3096
30.29167	3196
30.30000	3295
30.30833	3396
30.31667	3498
30.32500	3600
30.33333	3705
30.34167	3809
30.35000	3917
30.35833	4024
30.36667	4133
30.37500	4242
30.38333	4349
30.39167	4458
30.40000	4564
30.40833	4674
30.41667	4784
30.42500	4895
30.43333	5010
30.44167	5124
30.45000	5242
30.45833	5356
30.46667	5470
30.47500	5582
30.48333	5690
30.49167	5799
30.50000	5905
30.50833	6011
30.51667	6116
30.52500	6220
30.53333	6324
30.54167	6426
30.55000	6529
30.55833	6629
30.56667	6728
30.57500	6826
30.58333	6920
30.59167	7012
30.60000	7101
30.60833	7189
30.61667	7274
30.62500	7357
30.63333	7439
30.64167	7516
30.65000	7593
30.65833	7666
30.66667	7737
30.67500	7806
30.68333	7871
30.69167	7936
30.70000	7995
30.70833	8051
30.71667	8102
30.72500	8148
30.73333	8190
30.74167	8227
30.75000	8262
30.75833	8292
30.76667	8318
30.77500	8341
30.78333	8360
30.79167	8377
30.80000	8391
30.80833	8403
30.81667	8413
30.82500	8419
30.83333	8423
30.84167	8423
30.85000	8418
30.85833	8409
30.86667	8392
30.87500	8371
30.88333	8347
30.89167	8322
30.90000	8296
30.90833	8268
30.91667	8238
30.92500	8204
30.93333	8166
30.94167	8123
30.95000	8074
30.95833	8022
30.96667	7965
30.97500	7906
30.98333	7847
30.99167	7784
31.00000	7721
31.00833	7654
31.01667	7585
31.02500	7513
31.03333	7438
31.04167	7362
31.05000	7283
31.05833	7203
31.06667	7122
31.07500	7040
31.08333	6957
31.09167	6871
31.10000	6785
31.10833	6696
31.11667	6608
31.12500	6518
31.13333	6426
31.14167	6335
31.15000	6239
31.15833	6145
31.16667	6048
31.17500	5951
31.18333	5855
31.19167	5756
31.20000	5659
31.20833	5562
31.21667	5466
31.22500	5372
31.23333	5279
31.24167	5187
31.25000	5093
31.25833	5000
31.26667	4907
31.27500	4813
31.28333	4721
31.29167	4629
31.30000	4539
31.30833	4449
31.31667	4361
31.32500	4275
31.33333	4189
31.34167	4105
31.35000	4019
31.35833	3936
31.36667	3854
31.37500	3773
31.38333	3694
31.39167	3615
31.40000	3540
31.40833	3465
31.41667	3394
31.42500	3325
31.43333	3258
31.44167	3193
31.45000	3127
31.45833	3063
31.46667	2999
31.47500	2935
31.48333	2873
31.49167	2811
31.50000	2753
31.50833	2695
31.51667	2633
31.52500	2572
31.53333	2515
31.54167	2464
31.55000	2414
31.55833	2367
31.56667	2321
31.57500	2272
31.58333	2223
31.59167	2177
31.60000	2134
31.60833	2092
31.61667	2053
31.62500	2015
31.63333	1978
31.64167	1942
31.65000	1910
31.65833	1881
31.66667	1852
31.67500	1823
31.68333	1794
31.69167	1760
31.70000	1724
31.70833	1690
31.71667	1660
31.72500	1634
31.73333	1609
31.74167	1584
31.75000	1561
31.75833	1539
31.76667	1515
31.77500	1489
31.78333	1464
31.79167	1443
31.80000	1426
31.80833	1410
31.81667	1394
31.82500	1376
31.83333	1356
31.84167	1336
31.85000	1318
31.85833	1302
31.86667	1288
31.87500	1275
31.88333	1261
31.89167	1247
31.90000	1233
31.90833	1219
31.91667	1207
31.92500	1194
31.93333	1181
31.94167	1168
31.95000	1154
31.95833	1141
31.96667	1132
31.97500	1125
31.98333	1118
31.99167	1111
32.00000	1103
32.00833	1095
32.01667	1086
32.02500	1079
32.03333	1074
32.04167	1069
32.05000	1063
32.05833	1057
32.06667	1049
32.07500	1040
32.08333	1032
32.09167	1026
32.10000	1021
32.10833	1016
32.11667	1012
32.12500	1007
32.13333	1003
32.14167	999
32.15000	996
32.15833	995
32.16667	994
32.17500	993
32.18333	990
32.19167	986
32.20000	983
32.20833	978
32.21667	975
32.22500	972
32.23333	972
32.24167	973
32.25000	975
32.25833	978
32.26667	981
32.27500	985
32.28333	988
32.29167	991
32.30000	993
32.30833	995
32.31667	998
32.32500	1002
32.33333	1009
32.34167	1015
32.35000	1019
32.35833	1024
32.36667	1029
32.37500	1035
32.38333	1042
32.39167	1050
32.40000	1059
32.40833	1067
32.41667	1076
32.42500	1088
32.43333	1103
32.44167	1119
32.45000	1136
32.45833	1152
32.46667	1168
32.47500	1183
32.48333	1200
32.49167	1219
32.50000	1239
32.50833	1260
32.51667	1283
32.52500	1306
32.53333	1329
32.54167	1353
32.55000	1377
32.55833	1402
32.56667	1430
32.57500	1464
32.58333	1503
32.59167	1549
32.60000	1596
32.60833	1647
32.61667	1697
32.62500	1748
32.63333	1799
32.64167	1851
32.65000	1905
32.65833	1961
32.66667	2020
32.67500	2084
32.68333	2149
32.69167	2219
32.70000	2292
32.70833	2371
32.71667	2456
32.72500	2547
32.73333	2645
32.74167	2742
32.75000	2842
32.75833	2941
32.76667	3043
32.77500	3148
32.78333	3257
32.79167	3375
32.80000	3497
32.80833	3626
32.81667	3760
32.82500	3899
32.83333	4045
32.84167	4192
32.85000	4346
32.85833	4500
32.86667	4659
32.87500	4822
32.88333	4986
32.89167	5158
32.90000	5330
32.90833	5511
32.91667	5694
32.92500	5881
32.93333	6075
32.94167	6268
32.95000	6469
32.95833	6671
32.96667	6878
32.97500	7091
32.98333	7305
32.99167	7527
33.00000	7747
33.00833	7970
33.01667	8192
33.02500	8415
33.03333	8643
33.04167	8869
33.05000	9102
33.05833	9332
33.06667	9565
33.07500	9800
33.08333	10034
33.09167	10277
33.10000	10516
33.10833	10760
33.11667	10999
33.12500	11234
33.13333	11468
33.14167	11696
33.15000	11928
33.15833	12155
33.16667	12383
33.17500	12613
33.18333	12836
33.19167	13061
33.20000	13278
33.20833	13496
33.21667	13708
33.22500	13915
33.23333	14120
33.24167	14317
33.25000	14514
33.25833	14706
33.26667	14897
33.27500	15088
33.28333	15271
33.29167	15452
33.30000	15623
33.30833	15790
33.31667	15950
33.32500	16106
33.33333	16260
33.34167	16404
33.35000	16546
33.35833	16680
33.36667	16810
33.37500	16934
33.38333	17050
33.39167	17162
33.40000	17263
33.40833	17358
33.41667	17446
33.42500	17526
33.43333	17602
33.44167	17671
33.45000	17735
33.45833	17791
33.46667	17841
33.47500	17883
33.48333	17918
33.49167	17946
33.50000	17967
33.50833	17983
33.51667	17993
33.52500	17993
33.53333	17985
33.54167	17969
33.55000	17943
33.55833	17912
33.56667	17874
33.57500	17830
33.58333	17780
33.59167	17723
33.60000	17659
33.60833	17588
33.61667	17510
33.62500	17424
33.63333	17330
33.64167	17232
33.65000	17126
33.65833	17015
33.66667	16898
33.67500	16774
33.68333	16646
33.69167	16510
33.70000	16371
33.70833	16226
33.71667	16078
33.72500	15926
33.73333	15767
33.74167	15605
33.75000	15433
33.75833	15258
33.76667	15076
33.77500	14889
33.78333	14703
33.79167	14513
33.80000	14324
33.80833	14129
33.81667	13932
33.82500	13730
33.83333	13521
33.84167	13311
33.85000	13093
33.85833	12875
33.86667	12655
33.87500	12433
33.88333	12217
33.89167	11997
33.90000	11783
33.90833	11566
33.91667	11351
33.92500	11134
33.93333	10913
33.94167	10695
33.95000	10471
33.95833	10252
33.96667	10033
33.97500	9815
33.98333	9602
33.99167	9385
34.00000	9174
34.00833	8964
34.01667	8756
34.02500	8551
34.03333	8342
34.04167	8137
34.05000	7929
34.05833	7727
34.06667	7531
34.07500	7338
34.08333	7152
34.09167	6963
34.10000	6780
34.10833	6595
34.11667	6415
34.12500	6241
34.13333	6069
34.14167	5905
34.15000	5741
34.15833	5583
34.16667	5425
34.17500	5269
34.18333	5117
34.19167	4964
34.20000	4818
34.20833	4673
34.21667	4532
34.22500	4395
34.23333	4260
34.24167	4132
34.25000	4005
34.25833	3883
34.26667	3764
34.27500	3646
34.28333	3531
34.29167	3417
34.30000	3307
34.30833	3200
34.31667	3097
34.32500	3000
34.33333	2905
34.34167	2816
34.35000	2727
34.35833	2641
34.36667	2556
34.37500	2473
34.38333	2395
34.39167	2318
34.40000	2246
34.40833	2174
34.41667	2105
34.42500	2038
34.43333	1973
34.44167	1912
34.45000	1854
34.45833	1798
34.46667	1742
34.47500	1686
34.48333	1631
34.49167	1575
34.50000	1521
34.50833	1469
34.51667	1420
34.52500	1377
34.53333	1338
34.54167	1303
34.55000	1270
34.55833	1238
34.56667	1206
34.57500	1172
34.58333	1139
34.59167	1105
34.60000	1072
34.60833	1037
34.61667	1003
34.62500	971
34.63333	942
34.64167	918
34.65000	896
34.65833	878
34.66667	859
34.67500	841
34.68333	822
34.69167	801
34.70000	781
34.70833	761
34.71667	740
34.72500	719
34.73333	698
34.74167	678
34.75000	659
34.75833	643
34.76667	628
34.77500	615
34.78333	601
34.79167	586
34.80000	570
34.80833	555
34.81667	540
34.82500	529
34.83333	519
34.84167	511
34.85000	505
34.85833	499
34.86667	491
34.87500	482
34.88333	472
34.89167	461
34.90000	451
34.90833	443
34.91667	437
34.92500	432
34.93333	426
34.94167	420
34.95000	412
34.95833	404
34.96667	396
34.97500	388
34.98333	382
34.99167	377
35.00000	374
35.00833	372
35.01667	372
35.02500	371
35.03333	370
35.04167	366
35.05000	362
35.05833	356
35.06667	350
35.07500	343
35.08333	336
35.09167	329
35.10000	321
35.10833	314
35.11667	308
35.12500	305
35.13333	305
35.14167	306
35.15000	307
35.15833	306
35.16667	303
35.17500	299
35.18333	295
35.19167	290
35.20000	285
35.20833	282
35.21667	279
35.22500	278
35.23333	277
35.24167	276
35.25000	273
35.25833	269
35.26667	265
35.27500	261
35.28333	258
35.29167	257
35.30000	258
35.30833	259
35.31667	261
35.32500	262
35.33333	261
35.34167	260
35.35000	258
35.35833	256
35.36667	252
35.37500	247
35.38333	242
35.39167	237
35.40000	235
35.40833	235
35.41667	236
35.42500	236
35.43333	234
35.44167	231
35.45000	228
35.45833	224
35.46667	220
35.47500	216
35.48333	213
35.49167	210
35.50000	208
35.50833	208
35.51667	209
35.52500	210
35.53333	211
35.54167	212
35.55000	214
35.55833	216
35.56667	215
35.57500	214
35.58333	212
35.59167	211
35.60000	210
35.60833	208
35.61667	206
35.62500	203
35.63333	198
35.64167	195
35.65000	192
35.65833	190
35.66667	190
35.67500	191
35.68333	194
35.69167	196
35.70000	197
35.70833	197
35.71667	195
35.72500	192
35.73333	190
35.74167	188
35.75000	186
35.75833	184
35.76667	181
35.77500	177
35.78333	173
35.79167	170
35.80000	168
35.80833	167
35.81667	168
35.82500	169
35.83333	171
35.84167	171
35.85000	171
35.85833	170
35.86667	168
35.87500	167
35.88333	165
35.89167	165
35.90000	167
35.90833	170
35.91667	173
35.92500	175
35.93333	176
35.94167	175
35.95000	174
35.95833	173
35.96667	173
35.97500	174
35.98333	173
35.99167	171
36.00000	168
36.00833	165
36.01667	162
36.02500	159
36.03333	157
36.04167	157
36.05000	159
36.05833	162
36.06667	165
36.07500	167
36.08333	167
36.09167	164
36.10000	161
36.10833	157
36.11667	154
36.12500	152
36.13333	152
36.14167	153
36.15000	155
36.15833	156
36.16667	155
36.17500	154
36.18333	153
36.19167	153
36.20000	154
36.20833	154
36.21667	155
36.22500	156
36.23333	155
36.24167	154
36.25000	151
36.25833	148
36.26667	145
36.27500	143
36.28333	142
36.29167	142
36.30000	144
36.30833	145
36.31667	146
36.32500	146
36.33333	146
36.34167	146
36.35000	146
36.35833	147
36.36667	147
36.37500	148
36.38333	148
36.39167	149
36.40000	150
36.40833	152
36.41667	154
36.42500	153
36.43333	151
36.44167	147
36.45000	143
36.45833	139
36.46667	138
36.47500	138
36.48333	137
36.49167	134
36.50000	130
36.50833	126
36.51667	122
36.52500	121
36.53333	122
36.54167	124
36.55000	126
36.55833	127
36.56667	127
36.57500	126
36.58333	124
36.59167	124
36.60000	124
36.60833	125
36.61667	125
36.62500	124
36.63333	123
36.64167	122
36.65000	122
36.65833	124
36.66667	126
36.67500	127
36.68333	126
36.69167	123
36.70000	119
36.70833	116
36.71667	114
36.72500	114
36.73333	116
36.74167	119
36.75000	122
36.75833	123
36.76667	122
36.77500	119
36.78333	116
36.79167	114
36.80000	113
36.80833	113
36.81667	113
36.82500	114
36.83333	112
36.84167	111
36.85000	109
36.85833	108
36.86667	107
36.87500	106
36.88333	106
36.89167	107
36.90000	109
36.90833	110
36.91667	110
36.92500	109
36.93333	109
36.94167	109
36.95000	110
36.95833	112
36.96667	114
36.97500	116
36.98333	118
36.99167	118
37.00000	118
37.00833	118
37.01667	118
37.02500	117
37.03333	115
37.04167	113
37.05000	112
37.05833	111
37.06667	110
37.07500	109
37.08333	105
37.09167	99
37.10000	94
37.10833	91
37.11667	91
37.12500	94
37.13333	98
37.14167	100
37.15000	99
37.15833	97
37.16667	95
37.17500	96
37.18333	98
37.19167	100
37.20000	102
37.20833	102
37.21667	100
37.22500	99
37.23333	99
37.24167	99
37.25000	99
37.25833	97
37.26667	93
37.27500	89
37.28333	85
37.29167	83
37.30000	81
37.30833	81
37.31667	83
37.32500	87
37.33333	91
37.34167	94
37.35000	97
37.35833	99
37.36667	102
37.37500	104
37.38333	106
37.39167	107
37.40000	107
37.40833	106
37.41667	105
37.42500	105
37.43333	106
37.44167	107
37.45000	107
37.45833	108
37.46667	108
37.47500	109
37.48333	108
37.49167	105
37.50000	100
37.50833	96
37.51667	92
37.52500	92
37.53333	94
37.54167	96
37.55000	97
37.55833	98
37.56667	99
37.57500	101
37.58333	104
37.59167	107
37.60000	110
37.60833	110
37.61667	109
37.62500	107
37.63333	105
37.64167	104
37.65000	104
37.65833	106
37.66667	108
37.67500	109
37.68333	107
37.69167	103
37.70000	98
37.70833	92
37.71667	86
37.72500	82
37.73333	80
37.74167	81
37.75000	82
37.75833	85
37.76667	87
37.77500	89
37.78333	90
37.79167	90
37.80000	88
37.80833	88
37.81667	89
37.82500	89
37.83333	89
37.84167	87
37.85000	84
37.85833	82
37.86667	82
37.87500	85
37.88333	87
37.89167	87
37.90000	86
37.90833	85
37.91667	84
37.92500	83
37.93333	83
37.94167	83
37.95000	84
37.95833	86
37.96667	91
37.97500	96
37.98333	98
37.99167	99
38.00000	97
38.00833	94
38.01667	93
38.02500	93
38.03333	96
38.04167	101
38.05000	106
38.05833	111
38.06667	114
38.07500	116
38.08333	116
38.09167	115
38.10000	112
38.10833	109
38.11667	104
38.12500	100
38.13333	97
38.14167	95
38.15000	94
38.15833	94
38.16667	94
38.17500	95
38.18333	97
38.19167	99
38.20000	100
38.20833	100
38.21667	99
38.22500	97
38.23333	96
38.24167	95
38.25000	96
38.25833	97
38.26667	98
38.27500	98
38.28333	99
38.29167	98
38.30000	97
38.30833	96
38.31667	96
38.32500	96
38.33333	96
38.34167	96
38.35000	95
38.35833	93
38.36667	91
38.37500	88
38.38333	86
38.39167	86
38.40000	88
38.40833	90
38.41667	93
38.42500	94
38.43333	95
38.44167	96
38.45000	97
38.45833	96
38.46667	94
38.47500	88
38.48333	83
38.49167	79
38.50000	78
38.50833	80
38.51667	83
38.52500	86
38.53333	87
38.54167	87
38.55000	86
38.55833	85
38.56667	85
38.57500	86
38.58333	87
38.59167	88
38.60000	89
38.60833	91
38.61667	94
38.62500	96
38.63333	97
38.64167	98
38.65000	98
38.65833	97
38.66667	97
38.67500	99
38.68333	103
38.69167	108
38.70000	113
38.70833	115
38.71667	114
38.72500	110
38.73333	104
38.74167	99
38.75000	96
38.75833	95
38.76667	95
38.77500	96
38.78333	96
38.79167	95
38.80000	94
38.80833	93
38.81667	94
38.82500	96
38.83333	99
38.84167	103
38.85000	106
38.85833	108
38.86667	108
38.87500	107
38.88333	104
38.89167	100
38.90000	95
38.90833	92
38.91667	89
38.92500	89
38.93333	91
38.94167	95
38.95000	100
38.95833	106
38.96667	110
38.97500	112
38.98333	111
38.99167	108
39.00000	105
39.00833	103
39.01667	101
39.02500	99
39.03333	97
39.04167	94
39.05000	92
39.05833	91
39.06667	90
39.07500	90
39.08333	90
39.09167	90
39.10000	91
39.10833	93
39.11667	97
39.12500	102
39.13333	108
39.14167	112
39.15000	114
39.15833	114
39.16667	112
39.17500	110
39.18333	108
39.19167	109
39.20000	111
39.20833	111
39.21667	110
39.22500	106
39.23333	100
39.24167	94
39.25000	89
39.25833	86
39.26667	85
39.27500	85
39.28333	85
39.29167	84
39.30000	84
39.30833	85
39.31667	87
39.32500	89
39.33333	90
39.34167	91
39.35000	92
39.35833	92
39.36667	92
39.37500	93
39.38333	93
39.39167	92
39.40000	92
39.40833	93
39.41667	97
39.42500	99
39.43333	100
39.44167	98
39.45000	94
39.45833	90
39.46667	86
39.47500	84
39.48333	84
39.49167	87
39.50000	91
39.50833	94
39.51667	95
39.52500	92
39.53333	89
39.54167	87
39.55000	86
39.55833	88
39.56667	91
39.57500	96
39.58333	101
39.59167	104
39.60000	105
39.60833	103
39.61667	100
39.62500	96
39.63333	91
39.64167	87
39.65000	86
39.65833	88
39.66667	91
39.67500	95
39.68333	96
39.69167	95
39.70000	92
39.70833	87
39.71667	83
39.72500	80
39.73333	80
39.74167	80
39.75000	78
39.75833	75
39.76667	71
39.77500	69
39.78333	70
39.79167	74
39.80000	79
39.80833	84
39.81667	89
39.82500	92
39.83333	93
39.84167	94
39.85000	95
39.85833	94
39.86667	92
39.87500	88
39.88333	84
39.89167	82
39.90000	81
39.90833	83
39.91667	87
39.92500	89
39.93333	90
39.94167	90
39.95000	88
39.95833	85
39.96667	83
39.97500	83
39.98333	84
39.99167	87
40.00000	91
40.00833	94
40.01667	98
40.02500	98
40.03333	96
40.04167	92
40.05000	88
40.05833	85
40.06667	84
40.07500	85
40.08333	87
40.09167	89
40.10000	90
40.10833	91
40.11667	91
40.12500	90
40.13333	87
40.14167	83
40.15000	78
40.15833	72
40.16667	67
40.17500	63
40.18333	60
40.19167	58
40.20000	57
40.20833	57
40.21667	58
40.22500	60
40.23333	63
40.24167	68
40.25000	74
40.25833	79
40.26667	81
40.27500	81
40.28333	79
40.29167	75
40.30000	72
40.30833	70
40.31667	68
40.32500	68
40.33333	69
40.34167	71
40.35000	72
40.35833	71
40.36667	69
40.37500	65
40.38333	64
40.39167	67
40.40000	71
40.40833	74
40.41667	77
40.42500	77
40.43333	75
40.44167	73
40.45000	71
40.45833	70
40.46667	68
40.47500	64
40.48333	61
40.49167	59
40.50000	59
40.50833	60
40.51667	62
40.52500	64
40.53333	65
40.54167	65
40.55000	65
40.55833	66
40.56667	69
40.57500	73
40.58333	77
40.59167	80
40.60000	82
40.60833	83
40.61667	83
40.62500	85
40.63333	89
40.64167	95
40.65000	99
40.65833	102
40.66667	101
40.67500	97
40.68333	93
40.69167	90
40.70000	88
40.70833	88
40.71667	91
40.72500	95
40.73333	101
40.74167	107
40.75000	112
40.75833	116
40.76667	118
40.77500	119
40.78333	119
40.79167	121
40.80000	123
40.80833	123
40.81667	122
40.82500	120
40.83333	117
40.84167	115
40.85000	115
40.85833	117
40.86667	121
40.87500	126
40.88333	132
40.89167	138
40.90000	143
40.90833	147
40.91667	150
40.92500	152
40.93333	154
40.94167	155
40.95000	157
40.95833	159
40.96667	162
40.97500	166
40.98333	171
40.99167	178
41.00000	185
41.00833	190
41.01667	194
41.02500	196
41.03333	197
41.04167	198
41.05000	199
41.05833	201
41.06667	204
41.07500	208
41.08333	211
41.09167	211
41.10000	209
41.10833	207
41.11667	204
41.12500	205
41.13333	209
41.14167	215
41.15000	222
41.15833	230
41.16667	238
41.17500	245
41.18333	250
41.19167	254
41.20000	255
41.20833	255
41.21667	253
41.22500	250
41.23333	248
41.24167	247
41.25000	249
41.25833	252
41.26667	255
41.27500	256
41.28333	257
41.29167	258
41.30000	258
41.30833	261
41.31667	264
41.32500	268
41.33333	270
41.34167	272
41.35000	273
41.35833	275
41.36667	276
41.37500	278
41.38333	279
41.39167	278
41.40000	277
41.40833	276
41.41667	276
41.42500	277
41.43333	279
41.44167	282
41.45000	284
41.45833	285
41.46667	286
41.47500	286
41.48333	285
41.49167	283
41.50000	282
41.50833	280
41.51667	279
41.52500	277
41.53333	275
41.54167	274
41.55000	272
41.55833	271
41.56667	272
41.57500	275
41.58333	278
41.59167	281
41.60000	283
41.60833	285
41.61667	284
41.62500	283
41.63333	282
41.64167	280
41.65000	277
41.65833	273
41.66667	268
41.67500	262
41.68333	256
41.69167	252
41.70000	249
41.70833	248
41.71667	250
41.72500	252
41.73333	255
41.74167	255
41.75000	251
41.75833	245
41.76667	238
41.77500	232
41.78333	227
41.79167	224
41.80000	224
41.80833	223
41.81667	222
41.82500	221
41.83333	220
41.84167	217
41.85000	213
41.85833	207
41.86667	202
41.87500	197
41.88333	194
41.89167	192
41.90000	191
41.90833	188
41.91667	184
41.92500	180
41.93333	175
41.94167	170
41.95000	166
41.95833	161
41.96667	156
41.97500	151
41.98333	147
41.99167	145
42.00000	144
42.00833	145
42.01667	147
42.02500	149
42.03333	151
42.04167	151
42.05000	151
42.05833	149
42.06667	146
42.07500	141
42.08333	134
42.09167	126
42.10000	117
42.10833	108
42.11667	100
42.12500	95
42.13333	94
42.14167	95
42.15000	96
42.15833	97
42.16667	95
42.17500	92
42.18333	89
42.19167	88
42.20000	89
42.20833	90
42.21667	91
42.22500	90
42.23333	86
42.24167	82
42.25000	78
42.25833	76
42.26667	74
42.27500	72
42.28333	71
42.29167	71
42.30000	70
42.30833	68
42.31667	66
42.32500	64
42.33333	64
42.34167	66
42.35000	69
42.35833	71
42.36667	70
42.37500	66
42.38333	62
42.39167	57
42.40000	55
42.40833	53
42.41667	53
42.42500	52
42.43333	49
42.44167	46
42.45000	44
42.45833	42
42.46667	42
42.47500	44
42.48333	44
42.49167	43
42.50000	42
42.50833	42
42.51667	43
42.52500	45
42.53333	46
42.54167	45
42.55000	42
42.55833	38
42.56667	37
42.57500	37
42.58333	38
42.59167	39
42.60000	41
42.60833	41
42.61667	42
42.62500	42
42.63333	44
42.64167	45
42.65000	44
42.65833	41
42.66667	38
42.67500	34
42.68333	33
42.69167	35
42.70000	38
42.70833	39
42.71667	38
42.72500	34
42.73333	28
42.74167	24
42.75000	23
42.75833	24
42.76667	26
42.77500	29
42.78333	29
42.79167	29
42.80000	27
42.80833	27
42.81667	28
42.82500	30
42.83333	31
42.84167	33
42.85000	33
42.85833	32
42.86667	30
42.87500	28
42.88333	26
42.89167	25
42.90000	24
42.90833	26
42.91667	30
42.92500	34
42.93333	37
42.94167	39
42.95000	39
42.95833	36
42.96667	33
42.97500	28
42.98333	25
42.99167	23
43.00000	23
43.00833	23
43.01667	24
43.02500	24
43.03333	24
43.04167	24
43.05000	25
43.05833	27
43.06667	30
43.07500	33
43.08333	37
43.09167	41
43.10000	45
43.10833	47
43.11667	47
43.12500	44
43.13333	40
43.14167	35
43.15000	32
43.15833	30
43.16667	28
43.17500	28
43.18333	28
43.19167	29
43.20000	31
43.20833	34
43.21667	36
43.22500	37
43.23333	36
43.24167	33
43.25000	28
43.25833	23
43.26667	20
43.27500	19
43.28333	20
43.29167	23
43.30000	27
43.30833	32
43.31667	36
43.32500	39
43.33333	40
43.34167	39
43.35000	36
43.35833	32
43.36667	29
43.37500	28
43.38333	28
43.39167	30
43.40000	33
43.40833	33
43.41667	32
43.42500	29
43.43333	26
43.44167	25
43.45000	25
43.45833	27
43.46667	29
43.47500	30
43.48333	31
43.49167	31
43.50000	32
43.50833	32
43.51667	32
43.52500	32
43.53333	32
43.54167	33
43.55000	34
43.55833	34
43.56667	33
43.57500	31
43.58333	28
43.59167	26
43.60000	25
43.60833	25
43.61667	26
43.62500	28
43.63333	30
43.64167	32
43.65000	33
43.65833	33
43.66667	31
43.67500	28
43.68333	26
43.69167	24
43.70000	23
43.70833	23
43.71667	24
43.72500	23
43.73333	22
43.74167	22
43.75000	22
43.75833	23
43.76667	24
43.77500	24
43.78333	24
43.79167	24
43.80000	25
43.80833	27
43.81667	30
43.82500	30
43.83333	29
43.84167	27
43.85000	26
43.85833	26
43.86667	25
43.87500	25
43.88333	24
43.89167	26
43.90000	27
43.90833	29
43.91667	28
43.92500	26
43.93333	22
43.94167	18
43.95000	15
43.95833	12
43.96667	9
43.97500	6
43.98333	5
43.99167	6
44.00000	8
44.00833	10
44.01667	14
44.02500	17
44.03333	20
44.04167	23
44.05000	25
44.05833	25
44.06667	23
44.07500	18
44.08333	13
44.09167	8
44.10000	5
44.10833	4
44.11667	6
44.12500	11
44.13333	16
44.14167	21
44.15000	26
44.15833	29
44.16667	30
44.17500	28
44.18333	24
44.19167	19
44.20000	14
44.20833	11
44.21667	10
44.22500	12
44.23333	14
44.24167	16
44.25000	16
44.25833	14
44.26667	11
44.27500	10
44.28333	10
44.29167	12
44.30000	14
44.30833	17
44.31667	19
44.32500	19
44.33333	18
44.34167	16
44.35000	12
44.35833	9
44.36667	7
44.37500	7
44.38333	8
44.39167	11
44.40000	14
44.40833	19
44.41667	22
44.42500	23
44.43333	22
44.44167	18
44.45000	13
44.45833	8
44.46667	6
44.47500	5
44.48333	6
44.49167	7
44.50000	8
44.50833	8
44.51667	8
44.52500	6
44.53333	4
44.54167	3
44.55000	5
44.55833	10
44.56667	16
44.57500	23
44.58333	28
44.59167	30
44.60000	30
44.60833	28
44.61667	25
44.62500	21
44.63333	18
44.64167	17
44.65000	18
44.65833	19
44.66667	19
44.67500	16
44.68333	13
44.69167	11
44.70000	11
44.70833	14
44.71667	18
44.72500	20
44.73333	21
44.74167	20
44.75000	20
44.75833	21
44.76667	22
44.77500	23
44.78333	24
44.79167	24
44.80000	22
44.80833	18
44.81667	13
44.82500	8
44.83333	5
44.84167	3
44.85000	4
44.85833	6
44.86667	6
44.87500	5
44.88333	3
44.89167	1
44.90000	-0
44.90833	1
44.91667	5
44.92500	9
44.93333	13
44.94167	15
44.95000	15
44.95833	13
44.96667	11
44.97500	9
44.98333	9
44.99167	12
45.00000	16
45.00833	21
45.01667	25
45.02500	26
45.03333	23
45.04167	20
45.05000	17
45.05833	15
45.06667	13
45.07500	11
45.08333	8
45.09167	3
45.10000	-2
45.10833	-6
45.11667	-7
45.12500	-6
45.13333	-4
45.14167	-2
45.15000	-2
45.15833	-4
45.16667	-5
45.17500	-5
45.18333	-4
45.19167	-2
45.20000	-0
45.20833	2
45.21667	3
45.22500	4
45.23333	4
45.24167	4
45.25000	4
45.25833	5
45.26667	7
45.27500	10
45.28333	14
45.29167	18
45.30000	21
45.30833	22
45.31667	20
45.32500	15
45.33333	8
45.34167	1
45.35000	-3
45.35833	-6
45.36667	-6
45.37500	-4
45.38333	-1
45.39167	2
45.40000	5
45.40833	4
45.41667	1
45.42500	-2
45.43333	-3
45.44167	-2
45.45000	1
45.45833	3
45.46667	5
45.47500	5
45.48333	5
45.49167	5
45.50000	4
45.50833	1
45.51667	-2
45.52500	-6
45.53333	-8
45.54167	-9
45.55000	-8
45.55833	-5
45.56667	-2
45.57500	2
45.58333	4
45.59167	6
45.60000	8
45.60833	10
45.61667	13
45.62500	15
45.63333	16
45.64167	15
45.65000	12
45.65833	8
45.66667	4
45.67500	-0
45.68333	-5
45.69167	-11
45.70000	-16
45.70833	-19
45.71667	-19
45.72500	-15
45.73333	-9
45.74167	-4
45.75000	-0
45.75833	1
45.76667	1
45.77500	0
45.78333	-2
45.79167	-3
45.80000	-4
45.80833	-4
45.81667	-3
45.82500	-0
45.83333	3
45.84167	5
45.85000	5
45.85833	4
45.86667	2
45.87500	1
45.88333	1
45.89167	2
45.90000	4
45.90833	6
45.91667	9
45.92500	12
45.93333	16
45.94167	18
45.95000	18
45.95833	16
45.96667	13
45.97500	11
45.98333	9
45.99167	8
46.00000	7
46.00833	4
46.01667	-0
46.02500	-3
46.03333	-5
46.04167	-6
46.05000	-8
46.05833	-10
46.06667	-12
46.07500	-13
46.08333	-11
46.09167	-5
46.10000	1
46.10833	7
46.11667	11
46.12500	11
46.13333	8
46.14167	4
46.15000	1
46.15833	1
46.16667	2
46.17500	5
46.18333	7
46.19167	8
46.20000	7
46.20833	6
46.21667	5
46.22500	4
46.23333	4
46.24167	4
46.25000	4
46.25833	3
46.26667	1
46.27500	-1
46.28333	-3
46.29167	-4
46.30000	-4
46.30833	-3
46.31667	-1
46.32500	0
46.33333	1
46.34167	2
46.35000	3
46.35833	3
46.36667	5
46.37500	6
46.38333	8
46.39167	8
46.40000	7
46.40833	6
46.41667	5
46.42500	3
46.43333	1
46.44167	-1
46.45000	-5
46.45833	-8
46.46667	-11
46.47500	-11
46.48333	-10
46.49167	-7
46.50000	-3
46.50833	0
46.51667	3
46.52500	5
46.53333	5
46.54167	5
46.55000	3
46.55833	1
46.56667	-1
46.57500	-4
46.58333	-5
46.59167	-3
46.60000	-1
46.60833	1
46.61667	1
46.62500	1
46.63333	-2
46.64167	-5
46.65000	-8
46.65833	-12
46.66667	-15
46.67500	-17
46.68333	-19
46.69167	-20
46.70000	-19
46.70833	-16
46.71667	-11
46.72500	-6
46.73333	-1
46.74167	1
46.75000	-0
46.75833	-3
46.76667	-7
46.77500	-9
46.78333	-9
46.79167	-7
46.80000	-3
46.80833	-1
46.81667	-1
46.82500	-3
46.83333	-5
46.84167	-8
46.85000	-9
46.85833	-8
46.86667	-6
46.87500	-4
46.88333	-2
46.89167	1
46.90000	2
46.90833	1
46.91667	-2
46.92500	-4
46.93333	-5
46.94167	-6
46.95000	-5
46.95833	-5
46.96667	-6
46.97500	-9
46.98333	-12
46.99167	-15
47.00000	-15
47.00833	-12
47.01667	-7
47.02500	-1
47.03333	5
47.04167	8
47.05000	6
47.05833	2
47.06667	-4
47.07500	-10
47.08333	-15
47.09167	-17
47.10000	-17
47.10833	-17
47.11667	-16
47.12500	-16
47.13333	-15
47.14167	-15
47.15000	-14
47.15833	-14
47.16667	-13
47.17500	-12
47.18333	-10
47.19167	-10
47.20000	-9
47.20833	-9
47.21667	-10
47.22500	-11
47.23333	-11
47.24167	-12
47.25000	-12
47.25833	-14
47.26667	-17
47.27500	-20
47.28333	-22
47.29167	-22
47.30000	-21
47.30833	-20
47.31667	-21
47.32500	-22
47.33333	-22
47.34167	-19
47.35000	-14
47.35833	-8
47.36667	-4
47.37500	-4
47.38333	-6
47.39167	-8
47.40000	-11
47.40833	-13
47.41667	-15
47.42500	-16
47.43333	-15
47.44167	-13
47.45000	-9
47.45833	-6
47.46667	-6
47.47500	-8
47.48333	-11
47.49167	-14
47.50000	-16
47.50833	-18
47.51667	-19
47.52500	-21
47.53333	-24
47.54167	-28
47.55000	-32
47.55833	-34
47.56667	-36
47.57500	-37
47.58333	-37
47.59167	-35
47.60000	-30
47.60833	-22
47.61667	-14
47.62500	-7
47.63333	-4
47.64167	-4
47.65000	-5
47.65833	-7
47.66667	-6
47.67500	-4
47.68333	-2
47.69167	-2
47.70000	-3
47.70833	-5
47.71667	-7
47.72500	-8
47.73333	-10
47.74167	-14
47.75000	-18
47.75833	-22
47.76667	-23
47.77500	-22
47.78333	-18
47.79167	-13
47.80000	-8
47.80833	-5
47.81667	-4
47.82500	-4
47.83333	-4
47.84167	-5
47.85000	-6
47.85833	-7
47.86667	-8
47.87500	-8
47.88333	-8
47.89167	-9
47.90000	-12
47.90833	-16
47.91667	-20
47.92500	-21
47.93333	-19
47.94167	-15
47.95000	-11
47.95833	-7
47.96667	-5
47.97500	-4
47.98333	-5
47.99167	-5
48.00000	-6
48.00833	-5
48.01667	-4
48.02500	-3
48.03333	-3
48.04167	-3
48.05000	-4
48.05833	-3
48.06667	-1
48.07500	-0
48.08333	-0
48.09167	-3
48.10000	-6
48.10833	-10
48.11667	-14
48.12500	-16
48.13333	-15
48.14167	-14
48.15000	-12
48.15833	-10
48.16667	-11
48.17500	-13
48.18333	-15
48.19167	-15
48.20000	-16
48.20833	-15
48.21667	-15
48.22500	-14
48.23333	-13
48.24167	-14
48.25000	-17
48.25833	-21
48.26667	-25
48.27500	-28
48.28333	-29
48.29167	-26
48.30000	-24
48.30833	-23
48.31667	-24
48.32500	-24
48.33333	-22
48.34167	-20
48.35000	-17
48.35833	-15
48.36667	-15
48.37500	-17
48.38333	-18
48.39167	-16
48.40000	-13
48.40833	-9
48.41667	-6
48.42500	-6
48.43333	-8
48.44167	-12
48.45000	-18
48.45833	-23
48.46667	-24
48.47500	-21
48.48333	-18
48.49167	-14
48.50000	-13
48.50833	-14
48.51667	-16
48.52500	-19
48.53333	-21
48.54167	-22
48.55000	-23
48.55833	-22
48.56667	-23
48.57500	-24
48.58333	-26
48.59167	-30
48.60000	-32
48.60833	-30
48.61667	-26
48.62500	-20
48.63333	-13
48.64167	-6
48.65000	-2
48.65833	-0
48.66667	-0
48.67500	-2
48.68333	-4
48.69167	-7
48.70000	-10
48.70833	-13
48.71667	-15
48.72500	-16
48.73333	-16
48.74167	-15
48.75000	-14
48.75833	-13
48.76667	-14
48.77500	-15
48.78333	-16
48.79167	-16
48.80000	-16
48.80833	-18
48.81667	-20
48.82500	-23
48.83333	-26
48.84167	-28
48.85000	-27
48.85833	-25
48.86667	-20
48.87500	-15
48.88333	-12
48.89167	-9
48.90000	-9
48.90833	-9
48.91667	-10
48.92500	-12
48.93333	-13
48.94167	-15
48.95000	-17
48.95833	-19
48.96667	-21
48.97500	-24
48.98333	-26
48.99167	-27
49.00000	-26
49.00833	-23
49.01667	-19
49.02500	-15
49.03333	-13
49.04167	-12
49.05000	-12
49.05833	-13
49.06667	-13
49.07500	-13
49.08333	-13
49.09167	-14
49.10000	-16
49.10833	-18
49.11667	-21
49.12500	-22
49.13333	-24
49.14167	-26
49.15000	-27
49.15833	-28
49.16667	-29
49.17500	-28
49.18333	-27
49.19167	-26
49.20000	-25
49.20833	-25
49.21667	-26
49.22500	-28
49.23333	-30
49.24167	-32
49.25000	-30
49.25833	-27
49.26667	-22
49.27500	-17
49.28333	-15
49.29167	-16
49.30000	-19
49.30833	-21
49.31667	-22
49.32500	-20
49.33333	-17
49.34167	-16
49.35000	-17
49.35833	-22
49.36667	-27
49.37500	-33
49.38333	-37
49.39167	-37
49.40000	-33
49.40833	-27
49.41667	-21
49.42500	-15
49.43333	-11
49.44167	-9
49.45000	-8
49.45833	-7
49.46667	-6
49.47500	-3
49.48333	-0
49.49167	2
49.50000	4
49.50833	2
49.51667	-1
49.52500	-6
49.53333	-13
49.54167	-20
49.55000	-25
49.55833	-29
49.56667	-31
49.57500	-31
49.58333	-30
49.59167	-30
49.60000	-30
49.60833	-31
49.61667	-32
49.62500	-31
49.63333	-28
49.64167	-24
49.65000	-19
49.65833	-14
49.66667	-11
49.67500	-11
49.68333	-12
49.69167	-14
49.70000	-15
49.70833	-15
49.71667	-14
49.72500	-11
49.73333	-8
49.74167	-6
49.75000	-5
49.75833	-6
49.76667	-10
49.77500	-16
49.78333	-21
49.79167	-25
49.80000	-28
49.80833	-30
49.81667	-30
49.82500	-30
49.83333	-31
49.84167	-31
49.85000	-33
49.85833	-33
49.86667	-32
49.87500	-28
49.88333	-23
49.89167	-18
49.90000	-16
49.90833	-17
49.91667	-20
49.92500	-22
49.93333	-22
49.94167	-20
49.95000	-17
49.95833	-14
49.96667	-14
49.97500	-17
49.98333	-18
49.99167	-18
50.00000	-17
50.00833	-15
50.01667	-12
50.02500	-10
50.03333	-10
50.04167	-9
50.05000	-10
50.05833	-11
50.06667	-12
50.07500	-11
50.08333	-11
50.09167	-12
50.10000	-15
50.10833	-19
50.11667	-22
50.12500	-23
50.13333	-21
50.14167	-20
50.15000	-19
50.15833	-18
50.16667	-18
50.17500	-17
50.18333	-15
50.19167	-13
50.20000	-10
50.20833	-8
50.21667	-5
50.22500	-3
50.23333	-1
50.24167	-1
50.25000	-2
50.25833	-4
50.26667	-7
50.27500	-8
50.28333	-9
50.29167	-9
50.30000	-8
50.30833	-6
50.31667	-3
50.32500	-1
50.33333	1
50.34167	3
50.35000	7
50.35833	10
50.36667	14
50.37500	17
50.38333	19
50.39167	18
50.40000	17
50.40833	16
50.41667	15
50.42500	15
50.43333	15
50.44167	16
50.45000	16
50.45833	15
50.46667	14
50.47500	13
50.48333	13
50.49167	15
50.50000	17
50.50833	18
50.51667	18
50.52500	15
50.53333	13
50.54167	10
50.55000	8
50.55833	7
50.56667	9
50.57500	11
50.58333	15
50.59167	21
50.60000	27
50.60833	33
50.61667	38
50.62500	41
50.63333	43
50.64167	42
50.65000	40
50.65833	37
50.66667	33
50.67500	30
50.68333	29
50.69167	31
50.70000	34
50.70833	38
50.71667	42
50.72500	45
50.73333	45
50.74167	42
50.75000	38
50.75833	34
50.76667	31
50.77500	29
50.78333	30
50.79167	31
50.80000	33
50.80833	33
50.81667	33
50.82500	34
50.83333	36
50.84167	38
50.85000	40
50.85833	42
50.86667	43
50.87500	43
50.88333	43
50.89167	43
50.90000	44
50.90833	46
50.91667	48
50.92500	51
50.93333	54
50.94167	56
50.95000	56
50.95833	54
50.96667	51
50.97500	48
50.98333	46
50.99167	45
51.00000	46
51.00833	47
51.01667	49
51.02500	54
51.03333	60
51.04167	66
51.05000	68
51.05833	67
51.06667	62
51.07500	56
51.08333	53
51.09167	53
51.10000	58
51.10833	67
51.11667	76
51.12500	81
51.13333	82
51.14167	77
51.15000	70
51.15833	62
51.16667	58
51.17500	57
51.18333	60
51.19167	64
51.20000	68
51.20833	70
51.21667	70
51.22500	69
51.23333	66
51.24167	62
51.25000	59
51.25833	56
51.26667	52
51.27500	48
51.28333	46
51.29167	47
51.30000	49
51.30833	52
51.31667	55
51.32500	55
51.33333	53
51.34167	50
51.35000	47
51.35833	44
51.36667	43
51.37500	43
51.38333	44
51.39167	46
51.40000	48
51.40833	48
51.41667	46
51.42500	44
51.43333	43
51.44167	43
51.45000	43
51.45833	44
51.46667	44
51.47500	45
51.48333	46
51.49167	51
51.50000	55
51.50833	57
51.51667	57
51.52500	54
51.53333	51
51.54167	47
51.55000	45
51.55833	43
51.56667	42
51.57500	40
51.58333	39
51.59167	39
51.60000	41
51.60833	42
51.61667	43
51.62500	44
51.63333	43
51.64167	42
51.65000	42
51.65833	42
51.66667	44
51.67500	44
51.68333	45
51.69167	46
51.70000	47
51.70833	47
51.71667	48
51.72500	49
51.73333	48
51.74167	49
51.75000	50
51.75833	54
51.76667	56
51.77500	57
51.78333	56
51.79167	53
51.80000	50
51.80833	47
51.81667	45
51.82500	44
51.83333	45
51.84167	47
51.85000	50
51.85833	54
51.86667	58
51.87500	63
51.88333	68
51.89167	73
51.90000	76
51.90833	77
51.91667	77
51.92500	76
51.93333	76
51.94167	77
51.95000	77
51.95833	77
51.96667	77
51.97500	79
51.98333	81
51.99167	85
52.00000	88
52.00833	91
52.01667	94
52.02500	95
52.03333	96
52.04167	96
52.05000	97
52.05833	99
52.06667	102
52.07500	105
52.08333	107
52.09167	107
52.10000	107
52.10833	109
52.11667	114
52.12500	121
52.13333	130
52.14167	138
52.15000	145
52.15833	150
52.16667	153
52.17500	156
52.18333	159
52.19167	162
52.20000	166
52.20833	169
52.21667	173
52.22500	177
52.23333	181
52.24167	185
52.25000	188
52.25833	191
52.26667	195
52.27500	198
52.28333	202
52.29167	206
52.30000	209
52.30833	211
52.31667	213
52.32500	215
52.33333	220
52.34167	225
52.35000	228
52.35833	230
52.36667	230
52.37500	230
52.38333	231
52.39167	234
52.40000	239
52.40833	246
52.41667	252
52.42500	259
52.43333	266
52.44167	271
52.45000	275
52.45833	279
52.46667	283
52.47500	287
52.48333	289
52.49167	289
52.50000	287
52.50833	286
52.51667	286
52.52500	289
52.53333	296
52.54167	303
52.55000	308
52.55833	311
52.56667	313
52.57500	313
52.58333	314
52.59167	318
52.60000	323
52.60833	328
52.61667	332
52.62500	336
52.63333	338
52.64167	341
52.65000	343
52.65833	345
52.66667	348
52.67500	351
52.68333	355
52.69167	360
52.70000	364
52.70833	367
52.71667	368
52.72500	369
52.73333	368
52.74167	368
52.75000	368
52.75833	368
52.76667	369
52.77500	370
52.78333	371
52.79167	373
52.80000	376
52.80833	380
52.81667	384
52.82500	388
52.83333	391
52.84167	392
52.85000	390
52.85833	387
52.86667	384
52.87500	382
52.88333	380
52.89167	380
52.90000	381
52.90833	382
52.91667	383
52.92500	386
52.93333	390
52.94167	394
52.95000	397
52.95833	398
52.96667	399
52.97500	398
52.98333	397
52.99167	396
53.00000	395
53.00833	393
53.01667	390
53.02500	387
53.03333	385
53.04167	382
53.05000	382
53.05833	382
53.06667	384
53.07500	387
53.08333	390
53.09167	393
53.10000	394
53.10833	394
53.11667	391
53.12500	389
53.13333	387
53.14167	386
53.15000	384
53.15833	383
53.16667	380
53.17500	377
53.18333	373
53.19167	368
53.20000	363
53.20833	358
53.21667	353
53.22500	349
53.23333	347
53.24167	348
53.25000	349
53.25833	350
53.26667	351
53.27500	350
53.28333	349
53.29167	348
53.30000	347
53.30833	348
53.31667	349
53.32500	350
53.33333	350
53.34167	347
53.35000	341
53.35833	335
53.36667	329
53.37500	326
53.38333	324
53.39167	325
53.40000	326
53.40833	327
53.41667	326
53.42500	324
53.43333	322
53.44167	319
53.45000	314
53.45833	307
53.46667	299
53.47500	291
53.48333	284
53.49167	278
53.50000	273
53.50833	270
53.51667	269
53.52500	269
53.53333	269
53.54167	270
53.55000	272
53.55833	273
53.56667	273
53.57500	270
53.58333	267
53.59167	261
53.60000	255
53.60833	248
53.61667	240
53.62500	232
53.63333	224
53.64167	218
53.65000	214
53.65833	213
53.66667	213
53.67500	214
53.68333	213
53.69167	212
53.70000	209
53.70833	205
53.71667	201
53.72500	198
53.73333	198
53.74167	198
53.75000	200
53.75833	202
53.76667	202
53.77500	200
53.78333	197
53.79167	194
53.80000	191
53.80833	190
53.81667	190
53.82500	188
53.83333	183
53.84167	177
53.85000	172
53.85833	168
53.86667	166
53.87500	168
53.88333	170
53.89167	173
53.90000	174
53.90833	173
53.91667	168
53.92500	161
53.93333	153
53.94167	145
53.95000	140
53.95833	137
53.96667	135
53.97500	134
53.98333	133
53.99167	131
54.00000	128
54.00833	123
54.01667	117
54.02500	113
54.03333	110
54.04167	108
54.05000	109
54.05833	110
54.06667	108
54.07500	105
54.08333	101
54.09167	97
54.10000	95
54.10833	94
54.11667	95
54.12500	95
54.13333	92
54.14167	89
54.15000	85
54.15833	83
54.16667	83
54.17500	86
54.18333	88
54.19167	89
54.20000	88
54.20833	87
54.21667	86
54.22500	85
54.23333	83
54.24167	82
54.25000	80
54.25833	80
54.26667	81
54.27500	84
54.28333	87
54.29167	90
54.30000	91
54.30833	89
54.31667	85
54.32500	81
54.33333	77
54.34167	74
54.35000	73
54.35833	71
54.36667	67
54.37500	60
54.38333	54
54.39167	49
54.40000	46
54.40833	45
54.41667	46
54.42500	46
54.43333	44
54.44167	42
54.45000	39
54.45833	37
54.46667	36
54.47500	37
54.48333	38
54.49167	42
54.50000	44
54.50833	46
54.51667	47
54.52500	47
54.53333	46
54.54167	45
54.55000	44
54.55833	42
54.56667	42
54.57500	42
54.58333	43
54.59167	45
54.60000	46
54.60833	45
54.61667	43
54.62500	41
54.63333	40
54.64167	39
54.65000	39
54.65833	39
54.66667	39
54.67500	40
54.68333	40
54.69167	40
54.70000	37
54.70833	31
54.71667	25
54.72500	21
54.73333	19
54.74167	18
54.75000	17
54.75833	15
54.76667	13
54.77500	11
54.78333	10
54.79167	12
54.80000	15
54.80833	18
54.81667	22
54.82500	26
54.83333	30
54.84167	32
54.85000	34
54.85833	35
54.86667	33
54.87500	28
54.88333	23
54.89167	17
54.90000	14
54.90833	13
54.91667	14
54.92500	15
54.93333	15
54.94167	12
54.95000	8
54.95833	3
54.96667	-1
54.97500	-3
54.98333	-3
54.99167	-2
55.00000	-1
55.00833	-1
55.01667	-2
55.02500	-1
55.03333	2
55.04167	5
55.05000	8
55.05833	9
55.06667	9
55.07500	8
55.08333	5
55.09167	4
55.10000	3
55.10833	3
55.11667	3
55.12500	2
55.13333	2
55.14167	2
55.15000	1
55.15833	0
55.16667	-1
55.17500	-1
55.18333	-1
55.19167	-2
55.20000	-4
55.20833	-6
55.21667	-6
55.22500	-6
55.23333	-4
55.24167	-3
55.25000	-3
55.25833	-6
55.26667	-10
55.27500	-16
55.28333	-21
55.29167	-23
55.30000	-23
55.30833	-22
55.31667	-22
55.32500	-21
55.33333	-19
55.34167	-15
55.35000	-10
55.35833	-5
55.36667	-1
55.37500	0
55.38333	-1
55.39167	-2
55.40000	-4
55.40833	-4
55.41667	-3
55.42500	0
55.43333	3
55.44167	5
55.45000	6
55.45833	4
55.46667	-1
55.47500	-8
55.48333	-14
55.49167	-21
55.50000	-26
55.50833	-28
55.51667	-26
55.52500	-23
55.53333	-18
55.54167	-13
55.55000	-10
55.55833	-8
55.56667	-9
55.57500	-12
55.58333	-17
55.59167	-22
55.60000	-25
55.60833	-25
55.61667	-24
55.62500	-22
55.63333	-21
55.64167	-19
55.65000	-19
55.65833	-20
55.66667	-21
55.67500	-21
55.68333	-20
55.69167	-18
55.70000	-17
55.70833	-17
55.71667	-19
55.72500	-21
55.73333	-23
55.74167	-24
55.75000	-23
55.75833	-20
55.76667	-15
55.77500	-10
55.78333	-6
55.79167	-5
55.80000	-5
55.80833	-7
55.81667	-10
55.82500	-11
55.83333	-9
55.84167	-6
55.85000	-4
55.85833	-2
55.86667	-2
55.87500	-4
55.88333	-7
55.89167	-12
55.90000	-16
55.90833	-20
55.91667	-23
55.92500	-24
55.93333	-22
55.94167	-20
55.95000	-17
55.95833	-15
55.96667	-13
55.97500	-12
55.98333	-10
55.99167	-8
56.00000	-5
56.00833	-3
56.01667	-3
56.02500	-5
56.03333	-7
56.04167	-11
56.05000	-14
56.05833	-18
56.06667	-21
56.07500	-24
56.08333	-26
56.09167	-28
56.10000	-29
56.10833	-29
56.11667	-28
56.12500	-25
56.13333	-22
56.14167	-19
56.15000	-17
56.15833	-15
56.16667	-12
56.17500	-9
56.18333	-7
56.19167	-7
56.20000	-10
56.20833	-15
56.21667	-21
56.22500	-26
56.23333	-28
56.24167	-28
56.25000	-27
56.25833	-25
56.26667	-25
56.27500	-27
56.28333	-29
56.29167	-30
56.30000	-29
56.30833	-27
56.31667	-24
56.32500	-23
56.33333	-24
56.34167	-25
56.35000	-26
56.35833	-26
56.36667	-26
56.37500	-26
56.38333	-25
56.39167	-24
56.40000	-22
56.40833	-19
56.41667	-17
56.42500	-17
56.43333	-19
56.44167	-22
56.45000	-25
56.45833	-26
56.46667	-26
56.47500	-24
56.48333	-22
56.49167	-22
56.50000	-24
56.50833	-26
56.51667	-29
56.52500	-31
56.53333	-32
56.54167	-32
56.55000	-31
56.55833	-30
56.56667	-29
56.57500	-28
56.58333	-28
56.59167	-28
56.60000	-28
56.60833	-29
56.61667	-29
56.62500	-30
56.63333	-31
56.64167	-32
56.65000	-31
56.65833	-29
56.66667	-26
56.67500	-22
56.68333	-20
56.69167	-18
56.70000	-19
56.70833	-22
56.71667	-27
56.72500	-32
56.73333	-36
56.74167	-39
56.75000	-39
56.75833	-38
56.76667	-37
56.77500	-35
56.78333	-33
56.79167	-30
56.80000	-29
56.80833	-28
56.81667	-29
56.82500	-31
56.83333	-32
56.84167	-35
56.85000	-37
56.85833	-39
56.86667	-41
56.87500	-42
56.88333	-43
56.89167	-41
56.90000	-38
56.90833	-35
56.91667	-33
56.92500	-31
56.93333	-28
56.94167	-25
56.95000	-23
56.95833	-22
56.96667	-22
56.97500	-24
56.98333	-25
56.99167	-26
57.00000	-25
57.00833	-24
57.01667	-25
57.02500	-27
57.03333	-30
57.04167	-33
57.05000	-36
57.05833	-38
57.06667	-39
57.07500	-37
57.08333	-35
57.09167	-31
57.10000	-28
57.10833	-26
57.11667	-26
57.12500	-26
57.13333	-26
57.14167	-27
57.15000	-27
57.15833	-26
57.16667	-25
57.17500	-25
57.18333	-23
57.19167	-20
57.20000	-16
57.20833	-13
57.21667	-11
57.22500	-12
57.23333	-16
57.24167	-22
57.25000	-27
57.25833	-32
57.26667	-34
57.27500	-33
57.28333	-33
57.29167	-33
57.30000	-34
57.30833	-35
57.31667	-36
57.32500	-36
57.33333	-34
57.34167	-32
57.35000	-32
57.35833	-32
57.36667	-33
57.37500	-33
57.38333	-33
57.39167	-32
57.40000	-30
57.40833	-26
57.41667	-22
57.42500	-20
57.43333	-19
57.44167	-21
57.45000	-27
57.45833	-33
57.46667	-37
57.47500	-40
57.48333	-41
57.49167	-40
57.50000	-40
57.50833	-41
57.51667	-42
57.52500	-43
57.53333	-42
57.54167	-42
57.55000	-42
57.55833	-42
57.56667	-43
57.57500	-44
57.58333	-44
57.59167	-46
57.60000	-47
57.60833	-48
57.61667	-49
57.62500	-49
57.63333	-48
57.64167	-47
57.65000	-47
57.65833	-47
57.66667	-47
57.67500	-46
57.68333	-44
57.69167	-42
57.70000	-39
57.70833	-36
57.71667	-35
57.72500	-36
57.73333	-40
57.74167	-44
57.75000	-45
57.75833	-44
57.76667	-40
57.77500	-35
57.78333	-31
57.79167	-31
57.80000	-34
57.80833	-36
57.81667	-38
57.82500	-39
57.83333	-38
57.84167	-36
57.85000	-34
57.85833	-32
57.86667	-31
57.87500	-30
57.88333	-30
57.89167	-31
57.90000	-34
57.90833	-36
57.91667	-38
57.92500	-41
57.93333	-43
57.94167	-45
57.95000	-46
57.95833	-45
57.96667	-43
57.97500	-39
57.98333	-35
57.99167	-32
58.00000	-31
58.00833	-31
58.01667	-32
58.02500	-33
58.03333	-35
58.04167	-35
58.05000	-33
58.05833	-30
58.06667	-27
58.07500	-25
58.08333	-24
58.09167	-24
58.10000	-26
58.10833	-30
58.11667	-35
58.12500	-40
58.13333	-44
58.14167	-46
58.15000	-45
58.15833	-43
58.16667	-41
58.17500	-41
58.18333	-43
58.19167	-46
58.20000	-48
58.20833	-47
58.21667	-44
58.22500	-39
58.23333	-33
58.24167	-29
58.25000	-27
58.25833	-28
58.26667	-30
58.27500	-32
58.28333	-34
58.29167	-35
58.30000	-35
58.30833	-37
58.31667	-39
58.32500	-43
58.33333	-47
58.34167	-50
58.35000	-50
58.35833	-48
58.36667	-45
58.37500	-42
58.38333	-39
58.39167	-39
58.40000	-40
58.40833	-41
58.41667	-43
58.42500	-45
58.43333	-47
58.44167	-48
58.45000	-49
58.45833	-47
58.46667	-44
58.47500	-39
58.48333	-34
58.49167	-31
58.50000	-29
58.50833	-29
58.51667	-30
58.52500	-32
58.53333	-31
58.54167	-29
58.55000	-28
58.55833	-27
58.56667	-27
58.57500	-30
58.58333	-34
58.59167	-39
58.60000	-44
58.60833	-47
58.61667	-48
58.62500	-47
58.63333	-44
58.64167	-40
58.65000	-35
58.65833	-31
58.66667	-29
58.67500	-27
58.68333	-26
58.69167	-24
58.70000	-25
58.70833	-29
58.71667	-35
58.72500	-42
58.73333	-49
58.74167	-52
58.75000	-50
58.75833	-45
58.76667	-39
58.77500	-32
58.78333	-29
58.79167	-29
58.80000	-31
58.80833	-33
58.81667	-36
58.82500	-37
58.83333	-37
58.84167	-36
58.85000	-36
58.85833	-37
58.86667	-37
58.87500	-37
58.88333	-38
58.89167	-39
58.90000	-42
58.90833	-43
58.91667	-42
58.92500	-41
58.93333	-40
58.94167	-40
58.95000	-40
58.95833	-40
58.96667	-39
58.97500	-38
58.98333	-37
58.99167	-37
59.00000	-38
59.00833	-40
59.01667	-43
59.02500	-45
59.03333	-47
59.04167	-48
59.05000	-49
59.05833	-49
59.06667	-48
59.07500	-49
59.08333	-51
59.09167	-53
59.10000	-55
59.10833	-55
59.11667	-52
59.12500	-49
59.13333	-46
59.14167	-44
59.15000	-43
59.15833	-43
59.16667	-43
59.17500	-42
59.18333	-42
59.19167	-45
59.20000	-48
59.20833	-52
59.21667	-54
59.22500	-54
59.23333	-50
59.24167	-46
59.25000	-42
59.25833	-40
59.26667	-40
59.27500	-41
59.28333	-43
59.29167	-43
59.30000	-41
59.30833	-40
59.31667	-38
59.32500	-37
59.33333	-38
59.34167	-40
59.35000	-41
59.35833	-39
59.36667	-36
59.37500	-32
59.38333	-30
59.39167	-29
59.40000	-30
59.40833	-31
59.41667	-33
59.42500	-34
59.43333	-34
59.44167	-34
59.45000	-36
59.45833	-39
59.46667	-43
59.47500	-48
59.48333	-52
59.49167	-55
59.50000	-57
59.50833	-57
59.51667	-56
59.52500	-53
59.53333	-48
59.54167	-43
59.55000	-40
59.55833	-38
59.56667	-39
59.57500	-41
59.58333	-44
59.59167	-46
59.60000	-48
59.60833	-51
59.61667	-54
59.62500	-56
59.63333	-56
59.64167	-52
59.65000	-43
59.65833	-33
59.66667	-24
59.67500	-18
59.68333	-17
59.69167	-19
59.70000	-23
59.70833	-26
59.71667	-27
59.72500	-30
59.73333	-33
59.74167	-38
59.75000	-44
59.75833	-49
59.76667	-50
59.77500	-48
59.78333	-44
59.79167	-41
59.80000	-38
59.80833	-36
59.81667	-35
59.82500	-35
59.83333	-35
59.84167	-36
59.85000	-38
59.85833	-41
59.86667	-43
59.87500	-44
59.88333	-44
59.89167	-44
59.90000	-44
59.90833	-44
59.91667	-43
59.92500	-42
59.93333	-41
59.94167	-40
59.95000	-40
59.95833	-38
59.96667	-36
59.97500	-33
59.98333	-32
59.99167	-33
60.00000	-36

[LC Chromatogram(Detector A-Ch2)]
Interval(msec)	500
# of Points	7201
Start Time(min)	0.000
End Time(min)	60.000
Intensity Units	mV
Intensity Multiplier	0.001
Wavelength(nm)	230
R.Time (min)	Intensity
0.00000	8
0.00833	8
0.01667	4
0.02500	0
0.03333	-1
0.04167	-3
0.05000	-6
0.05833	-7
0.06667	-7
0.07500	-5
0.08333	-3
0.09167	0
0.10000	3
0.10833	5
0.11667	5
0.12500	5
0.13333	4
0.14167	3
0.15000	2
0.15833	2
0.16667	3
0.17500	4
0.18333	3
0.19167	3
0.20000	1
0.20833	-2
0.21667	-4
0.22500	-4
0.23333	-3
0.24167	-2
0.25000	-1
0.25833	-2
0.26667	-4
0.27500	-8
0.28333	-12
0.29167	-15
0.30000	-16
0.30833	-16
0.31667	-16
0.32500	-15
0.33333	-15
0.34167	-14
0.35000	-14
0.35833	-14
0.36667	-15
0.37500	-17
0.38333	-19
0.39167	-21
0.40000	-20
0.40833	-18
0.41667	-16
0.42500	-15
0.43333	-14
0.44167	-14
0.45000	-14
0.45833	-14
0.46667	-14
0.47500	-13
0.48333	-13
0.49167	-14
0.50000	-15
0.50833	-17
0.51667	-19
0.52500	-20
0.53333	-20
0.54167	-18
0.55000	-15
0.55833	-12
0.56667	-9
0.57500	-7
0.58333	-6
0.59167	-7
0.60000	-8
0.60833	-9
0.61667	-10
0.62500	-12
0.63333	-13
0.64167	-13
0.65000	-11
0.65833	-9
0.66667	-7
0.67500	-6
0.68333	-9
0.69167	-12
0.70000	-14
0.70833	-15
0.71667	-16
0.72500	-17
0.73333	-20
0.74167	-22
0.75000	-24
0.75833	-25
0.76667	-24
0.77500	-21
0.78333	-18
0.79167	-15
0.80000	-11
0.80833	-9
0.81667	-9
0.82500	-11
0.83333	-15
0.84167	-18
0.85000	-21
0.85833	-21
0.86667	-21
0.87500	-21
0.88333	-22
0.89167	-24
0.90000	-26
0.90833	-26
0.91667	-24
0.92500	-19
0.93333	-16
0.94167	-14
0.95000	-13
0.95833	-14
0.96667	-15
0.97500	-15
0.98333	-14
0.99167	-13
1.00000	-12
1.00833	-14
1.01667	-16
1.02500	-20
1.03333	-24
1.04167	-26
1.05000	-26
1.05833	-26
1.06667	-25
1.07500	-26
1.08333	-27
1.09167	-27
1.10000	-25
1.10833	-23
1.11667	-21
1.12500	-20
1.13333	-20
1.14167	-21
1.15000	-21
1.15833	-20
1.16667	-19
1.17500	-20
1.18333	-22
1.19167	-24
1.20000	-25
1.20833	-25
1.21667	-23
1.22500	-20
1.23333	-20
1.24167	-23
1.25000	-27
1.25833	-31
1.26667	-33
1.27500	-33
1.28333	-29
1.29167	-26
1.30000	-22
1.30833	-20
1.31667	-20
1.32500	-22
1.33333	-25
1.34167	-26
1.35000	-27
1.35833	-29
1.36667	-31
1.37500	-33
1.38333	-32
1.39167	-30
1.40000	-26
1.40833	-23
1.41667	-21
1.42500	-21
1.43333	-21
1.44167	-22
1.45000	-24
1.45833	-26
1.46667	-28
1.47500	-30
1.48333	-32
1.49167	-34
1.50000	-37
1.50833	-41
1.51667	-45
1.52500	-48
1.53333	-48
1.54167	-46
1.55000	-42
1.55833	-39
1.56667	-36
1.57500	-34
1.58333	-32
1.59167	-31
1.60000	-29
1.60833	-28
1.61667	-28
1.62500	-28
1.63333	-29
1.64167	-30
1.65000	-31
1.65833	-33
1.66667	-36
1.67500	-39
1.68333	-40
1.69167	-41
1.70000	-43
1.70833	-45
1.71667	-46
1.72500	-46
1.73333	-44
1.74167	-40
1.75000	-37
1.75833	-35
1.76667	-34
1.77500	-33
1.78333	-33
1.79167	-33
1.80000	-35
1.80833	-36
1.81667	-37
1.82500	-35
1.83333	-32
1.84167	-29
1.85000	-26
1.85833	-27
1.86667	-29
1.87500	-32
1.88333	-36
1.89167	-37
1.90000	-37
1.90833	-35
1.91667	-32
1.92500	-30
1.93333	-29
1.94167	-31
1.95000	-34
1.95833	-36
1.96667	-37
1.97500	-35
1.98333	-33
1.99167	-30
2.00000	-30
2.00833	-30
2.01667	-31
2.02500	-30
2.03333	-29
2.04167	-28
2.05000	-27
2.05833	-26
2.06667	-27
2.07500	-28
2.08333	-30
2.09167	-33
2.10000	-35
2.10833	-36
2.11667	-36
2.12500	-35
2.13333	-33
2.14167	-32
2.15000	-31
2.15833	-31
2.16667	-31
2.17500	-31
2.18333	-30
2.19167	-28
2.20000	-27
2.20833	-26
2.21667	-27
2.22500	-29
2.23333	-32
2.24167	-35
2.25000	-36
2.25833	-36
2.26667	-34
2.27500	-33
2.28333	-32
2.29167	-33
2.30000	-33
2.30833	-33
2.31667	-33
2.32500	-34
2.33333	-36
2.34167	-38
2.35000	-41
2.35833	-42
2.36667	-42
2.37500	-42
2.38333	-41
2.39167	-40
2.40000	-40
2.40833	-41
2.41667	-43
2.42500	-44
2.43333	-44
2.44167	-41
2.45000	-38
2.45833	-36
2.46667	-36
2.47500	-38
2.48333	-42
2.49167	-45
2.50000	-47
2.50833	-47
2.51667	-46
2.52500	-44
2.53333	-42
2.54167	-40
2.55000	-39
2.55833	-38
2.56667	-38
2.57500	-39
2.58333	-40
2.59167	-41
2.60000	-41
2.60833	-40
2.61667	-39
2.62500	-38
2.63333	-37
2.64167	-36
2.65000	-35
2.65833	-34
2.66667	-32
2.67500	-33
2.68333	-36
2.69167	-39
2.70000	-42
2.70833	-44
2.71667	-44
2.72500	-43
2.73333	-42
2.74167	-40
2.75000	-39
2.75833	-37
2.76667	-36
2.77500	-36
2.78333	-38
2.79167	-41
2.80000	-43
2.80833	-45
2.81667	-44
2.82500	-41
2.83333	-41
2.84167	-42
2.85000	-45
2.85833	-47
2.86667	-47
2.87500	-46
2.88333	-44
2.89167	-41
2.90000	-40
2.90833	-41
2.91667	-41
2.92500	-41
2.93333	-40
2.94167	-39
2.95000	-38
2.95833	-37
2.96667	-36
2.97500	-35
2.98333	-36
2.99167	-37
3.00000	-38
3.00833	-39
3.01667	-41
3.02500	-41
3.03333	-41
3.04167	-39
3.05000	-37
3.05833	-35
3.06667	-33
3.07500	-33
3.08333	-35
3.09167	-39
3.10000	-42
3.10833	-43
3.11667	-43
3.12500	-41
3.13333	-40
3.14167	-40
3.15000	-41
3.15833	-44
3.16667	-47
3.17500	-50
3.18333	-53
3.19167	-54
3.20000	-54
3.20833	-53
3.21667	-51
3.22500	-48
3.23333	-46
3.24167	-46
3.25000	-47
3.25833	-48
3.26667	-51
3.27500	-53
3.28333	-54
3.29167	-54
3.30000	-52
3.30833	-49
3.31667	-47
3.32500	-45
3.33333	-43
3.34167	-42
3.35000	-43
3.35833	-44
3.36667	-44
3.37500	-45
3.38333	-45
3.39167	-43
3.40000	-41
3.40833	-40
3.41667	-40
3.42500	-41
3.43333	-43
3.44167	-46
3.45000	-49
3.45833	-53
3.46667	-56
3.47500	-58
3.48333	-59
3.49167	-58
3.50000	-56
3.50833	-54
3.51667	-53
3.52500	-53
3.53333	-54
3.54167	-53
3.55000	-51
3.55833	-47
3.56667	-42
3.57500	-38
3.58333	-37
3.59167	-38
3.60000	-41
3.60833	-45
3.61667	-48
3.62500	-50
3.63333	-51
3.64167	-51
3.65000	-50
3.65833	-51
3.66667	-52
3.67500	-53
3.68333	-53
3.69167	-52
3.70000	-52
3.70833	-53
3.71667	-53
3.72500	-52
3.73333	-52
3.74167	-52
3.75000	-53
3.75833	-53
3.76667	-53
3.77500	-52
3.78333	-48
3.79167	-45
3.80000	-43
3.80833	-43
3.81667	-41
3.82500	-39
3.83333	-38
3.84167	-39
3.85000	-41
3.85833	-44
3.86667	-47
3.87500	-48
3.88333	-48
3.89167	-47
3.90000	-48
3.90833	-49
3.91667	-53
3.92500	-57
3.93333	-61
3.94167	-63
3.95000	-64
3.95833	-62
3.96667	-59
3.97500	-56
3.98333	-54
3.99167	-53
4.00000	-53
4.00833	-52
4.01667	-51
4.02500	-50
4.03333	-49
4.04167	-50
4.05000	-52
4.05833	-54
4.06667	-58
4.07500	-60
4.08333	-62
4.09167	-61
4.10000	-59
4.10833	-55
4.11667	-51
4.12500	-48
4.13333	-47
4.14167	-47
4.15000	-48
4.15833	-50
4.16667	-51
4.17500	-50
4.18333	-48
4.19167	-46
4.20000	-44
4.20833	-43
4.21667	-43
4.22500	-43
4.23333	-43
4.24167	-44
4.25000	-45
4.25833	-47
4.26667	-49
4.27500	-49
4.28333	-49
4.29167	-49
4.30000	-50
4.30833	-53
4.31667	-56
4.32500	-59
4.33333	-60
4.34167	-59
4.35000	-57
4.35833	-55
4.36667	-53
4.37500	-52
4.38333	-51
4.39167	-49
4.40000	-48
4.40833	-47
4.41667	-47
4.42500	-48
4.43333	-49
4.44167	-50
4.45000	-51
4.45833	-53
4.46667	-55
4.47500	-57
4.48333	-56
4.49167	-55
4.50000	-54
4.50833	-55
4.51667	-58
4.52500	-62
4.53333	-65
4.54167	-66
4.55000	-67
4.55833	-66
4.56667	-66
4.57500	-65
4.58333	-64
4.59167	-64
4.60000	-64
4.60833	-62
4.61667	-61
4.62500	-61
4.63333	-61
4.64167	-61
4.65000	-60
4.65833	-61
4.66667	-63
4.67500	-65
4.68333	-68
4.69167	-69
4.70000	-68
4.70833	-64
4.71667	-60
4.72500	-57
4.73333	-54
4.74167	-52
4.75000	-52
4.75833	-52
4.76667	-54
4.77500	-57
4.78333	-60
4.79167	-62
4.80000	-63
4.80833	-61
4.81667	-58
4.82500	-54
4.83333	-50
4.84167	-46
4.85000	-44
4.85833	-45
4.86667	-48
4.87500	-51
4.88333	-55
4.89167	-58
4.90000	-58
4.90833	-58
4.91667	-57
4.92500	-57
4.93333	-58
4.94167	-61
4.95000	-64
4.95833	-66
4.96667	-66
4.97500	-65
4.98333	-63
4.99167	-60
5.00000	-59
5.00833	-58
5.01667	-56
5.02500	-54
5.03333	-52
5.04167	-52
5.05000	-53
5.05833	-56
5.06667	-61
5.07500	-64
5.08333	-66
5.09167	-65
5.10000	-62
5.10833	-59
5.11667	-57
5.12500	-56
5.13333	-57
5.14167	-59
5.15000	-61
5.15833	-62
5.16667	-62
5.17500	-62
5.18333	-61
5.19167	-59
5.20000	-56
5.20833	-52
5.21667	-49
5.22500	-47
5.23333	-48
5.24167	-51
5.25000	-55
5.25833	-57
5.26667	-57
5.27500	-57
5.28333	-56
5.29167	-57
5.30000	-59
5.30833	-62
5.31667	-65
5.32500	-68
5.33333	-70
5.34167	-72
5.35000	-74
5.35833	-74
5.36667	-72
5.37500	-70
5.38333	-66
5.39167	-63
5.40000	-61
5.40833	-59
5.41667	-58
5.42500	-55
5.43333	-53
5.44167	-52
5.45000	-50
5.45833	-49
5.46667	-49
5.47500	-49
5.48333	-50
5.49167	-52
5.50000	-54
5.50833	-55
5.51667	-56
5.52500	-57
5.53333	-57
5.54167	-57
5.55000	-57
5.55833	-57
5.56667	-56
5.57500	-55
5.58333	-53
5.59167	-50
5.60000	-48
5.60833	-46
5.61667	-46
5.62500	-48
5.63333	-49
5.64167	-49
5.65000	-49
5.65833	-48
5.66667	-48
5.67500	-49
5.68333	-52
5.69167	-55
5.70000	-56
5.70833	-56
5.71667	-55
5.72500	-54
5.73333	-54
5.74167	-55
5.75000	-56
5.75833	-56
5.76667	-54
5.77500	-52
5.78333	-52
5.79167	-53
5.80000	-56
5.80833	-60
5.81667	-63
5.82500	-67
5.83333	-69
5.84167	-71
5.85000	-72
5.85833	-72
5.86667	-70
5.87500	-68
5.88333	-65
5.89167	-62
5.90000	-60
5.90833	-60
5.91667	-60
5.92500	-61
5.93333	-63
5.94167	-65
5.95000	-67
5.95833	-68
5.96667	-68
5.97500	-67
5.98333	-66
5.99167	-64
6.00000	-65
6.00833	-66
6.01667	-68
6.02500	-70
6.03333	-72
6.04167	-72
6.05000	-71
6.05833	-70
6.06667	-68
6.07500	-66
6.08333	-64
6.09167	-63
6.10000	-62
6.10833	-62
6.11667	-63
6.12500	-65
6.13333	-67
6.14167	-68
6.15000	-68
6.15833	-66
6.16667	-64
6.17500	-62
6.18333	-62
6.19167	-63
6.20000	-65
6.20833	-66
6.21667	-65
6.22500	-63
6.23333	-60
6.24167	-58
6.25000	-56
6.25833	-56
6.26667	-56
6.27500	-57
6.28333	-57
6.29167	-56
6.30000	-55
6.30833	-56
6.31667	-57
6.32500	-59
6.33333	-61
6.34167	-64
6.35000	-66
6.35833	-68
6.36667	-68
6.37500	-68
6.38333	-68
6.39167	-67
6.40000	-68
6.40833	-68
6.41667	-69
6.42500	-69
6.43333	-68
6.44167	-65
6.45000	-63
6.45833	-61
6.46667	-61
6.47500	-62
6.48333	-63
6.49167	-64
6.50000	-65
6.50833	-65
6.51667	-65
6.52500	-66
6.53333	-67
6.54167	-68
6.55000	-70
6.55833	-69
6.56667	-67
6.57500	-64
6.58333	-61
6.59167	-60
6.60000	-63
6.60833	-67
6.61667	-71
6.62500	-74
6.63333	-74
6.64167	-73
6.65000	-70
6.65833	-66
6.66667	-64
6.67500	-63
6.68333	-63
6.69167	-63
6.70000	-64
6.70833	-63
6.71667	-63
6.72500	-63
6.73333	-64
6.74167	-67
6.75000	-72
6.75833	-76
6.76667	-79
6.77500	-80
6.78333	-78
6.79167	-75
6.80000	-71
6.80833	-68
6.81667	-66
6.82500	-65
6.83333	-64
6.84167	-63
6.85000	-61
6.85833	-60
6.86667	-60
6.87500	-61
6.88333	-64
6.89167	-67
6.90000	-71
6.90833	-74
6.91667	-77
6.92500	-78
6.93333	-78
6.94167	-76
6.95000	-73
6.95833	-72
6.96667	-71
6.97500	-71
6.98333	-70
6.99167	-67
7.00000	-64
7.00833	-61
7.01667	-60
7.02500	-62
7.03333	-65
7.04167	-69
7.05000	-72
7.05833	-76
7.06667	-79
7.07500	-81
7.08333	-81
7.09167	-77
7.10000	-72
7.10833	-65
7.11667	-60
7.12500	-57
7.13333	-56
7.14167	-58
7.15000	-61
7.15833	-65
7.16667	-69
7.17500	-72
7.18333	-74
7.19167	-75
7.20000	-75
7.20833	-74
7.21667	-73
7.22500	-72
7.23333	-71
7.24167	-71
7.25000	-72
7.25833	-73
7.26667	-74
7.27500	-76
7.28333	-78
7.29167	-79
7.30000	-80
7.30833	-79
7.31667	-77
7.32500	-74
7.33333	-71
7.34167	-70
7.35000	-71
7.35833	-73
7.36667	-75
7.37500	-76
7.38333	-76
7.39167	-75
7.40000	-74
7.40833	-72
7.41667	-71
7.42500	-71
7.43333	-72
7.44167	-71
7.45000	-70
7.45833	-67
7.46667	-65
7.47500	-64
7.48333	-65
7.49167	-68
7.50000	-70
7.50833	-73
7.51667	-74
7.52500	-74
7.53333	-73
7.54167	-72
7.55000	-70
7.55833	-67
7.56667	-65
7.57500	-63
7.58333	-62
7.59167	-63
7.60000	-65
7.60833	-66
7.61667	-67
7.62500	-67
7.63333	-67
7.64167	-69
7.65000	-70
7.65833	-73
7.66667	-76
7.67500	-78
7.68333	-79
7.69167	-79
7.70000	-79
7.70833	-79
7.71667	-80
7.72500	-80
7.73333	-80
7.74167	-80
7.75000	-79
7.75833	-78
7.76667	-77
7.77500	-76
7.78333	-73
7.79167	-70
7.80000	-67
7.80833	-64
7.81667	-62
7.82500	-63
7.83333	-65
7.84167	-68
7.85000	-71
7.85833	-73
7.86667	-75
7.87500	-75
7.88333	-74
7.89167	-73
7.90000	-71
7.90833	-69
7.91667	-68
7.92500	-68
7.93333	-69
7.94167	-71
7.95000	-73
7.95833	-74
7.96667	-73
7.97500	-72
7.98333	-74
7.99167	-77
8.00000	-80
8.00833	-82
8.01667	-81
8.02500	-78
8.03333	-76
8.04167	-76
8.05000	-78
8.05833	-81
8.06667	-84
8.07500	-84
8.08333	-83
8.09167	-80
8.10000	-76
8.10833	-72
8.11667	-68
8.12500	-65
8.13333	-64
8.14167	-65
8.15000	-66
8.15833	-66
8.16667	-66
8.17500	-66
8.18333	-68
8.19167	-71
8.20000	-73
8.20833	-75
8.21667	-75
8.22500	-74
8.23333	-73
8.24167	-71
8.25000	-70
8.25833	-71
8.26667	-72
8.27500	-73
8.28333	-72
8.29167	-69
8.30000	-67
8.30833	-66
8.31667	-66
8.32500	-67
8.33333	-69
8.34167	-72
8.35000	-75
8.35833	-78
8.36667	-80
8.37500	-81
8.38333	-80
8.39167	-78
8.40000	-77
8.40833	-75
8.41667	-73
8.42500	-71
8.43333	-68
8.44167	-66
8.45000	-65
8.45833	-65
8.46667	-66
8.47500	-67
8.48333	-68
8.49167	-69
8.50000	-70
8.50833	-71
8.51667	-72
8.52500	-73
8.53333	-75
8.54167	-77
8.55000	-79
8.55833	-80
8.56667	-80
8.57500	-80
8.58333	-80
8.59167	-80
8.60000	-79
8.60833	-78
8.61667	-75
8.62500	-72
8.63333	-71
8.64167	-74
8.65000	-77
8.65833	-82
8.66667	-86
8.67500	-87
8.68333	-86
8.69167	-83
8.70000	-80
8.70833	-77
8.71667	-75
8.72500	-73
8.73333	-72
8.74167	-72
8.75000	-73
8.75833	-74
8.76667	-76
8.77500	-77
8.78333	-78
8.79167	-78
8.80000	-77
8.80833	-75
8.81667	-73
8.82500	-72
8.83333	-71
8.84167	-69
8.85000	-68
8.85833	-67
8.86667	-66
8.87500	-67
8.88333	-70
8.89167	-72
8.90000	-75
8.90833	-77
8.91667	-77
8.92500	-77
8.93333	-77
8.94167	-77
8.95000	-78
8.95833	-80
8.96667	-81
8.97500	-83
8.98333	-82
8.99167	-81
9.00000	-80
9.00833	-79
9.01667	-79
9.02500	-80
9.03333	-81
9.04167	-80
9.05000	-79
9.05833	-78
9.06667	-78
9.07500	-79
9.08333	-80
9.09167	-82
9.10000	-84
9.10833	-85
9.11667	-84
9.12500	-83
9.13333	-81
9.14167	-80
9.15000	-79
9.15833	-78
9.16667	-78
9.17500	-77
9.18333	-75
9.19167	-73
9.20000	-73
9.20833	-74
9.21667	-76
9.22500	-78
9.23333	-79
9.24167	-78
9.25000	-76
9.25833	-75
9.26667	-74
9.27500	-74
9.28333	-74
9.29167	-75
9.30000	-74
9.30833	-74
9.31667	-75
9.32500	-76
9.33333	-77
9.34167	-78
9.35000	-77
9.35833	-77
9.36667	-76
9.37500	-77
9.38333	-79
9.39167	-82
9.40000	-84
9.40833	-86
9.41667	-86
9.42500	-83
9.43333	-80
9.44167	-77
9.45000	-74
9.45833	-71
9.46667	-70
9.47500	-68
9.48333	-66
9.49167	-65
9.50000	-66
9.50833	-69
9.51667	-71
9.52500	-71
9.53333	-71
9.54167	-70
9.55000	-69
9.55833	-68
9.56667	-69
9.57500	-70
9.58333	-72
9.59167	-73
9.60000	-76
9.60833	-78
9.61667	-79
9.62500	-78
9.63333	-76
9.64167	-72
9.65000	-68
9.65833	-64
9.66667	-61
9.67500	-61
9.68333	-64
9.69167	-71
9.70000	-79
9.70833	-86
9.71667	-90
9.72500	-90
9.73333	-88
9.74167	-86
9.75000	-84
9.75833	-83
9.76667	-84
9.77500	-84
9.78333	-82
9.79167	-79
9.80000	-76
9.80833	-74
9.81667	-74
9.82500	-76
9.83333	-77
9.84167	-79
9.85000	-80
9.85833	-80
9.86667	-78
9.87500	-76
9.88333	-75
9.89167	-73
9.90000	-73
9.90833	-74
9.91667	-75
9.92500	-76
9.93333	-77
9.94167	-77
9.95000	-76
9.95833	-76
9.96667	-74
9.97500	-72
9.98333	-69
9.99167	-67
10.00000	-68
10.00833	-71
10.01667	-77
10.02500	-83
10.03333	-86
10.04167	-84
10.05000	-79
10.05833	-74
10.06667	-69
10.07500	-67
10.08333	-68
10.09167	-69
10.10000	-71
10.10833	-73
10.11667	-74
10.12500	-73
10.13333	-72
10.14167	-71
10.15000	-70
10.15833	-71
10.16667	-72
10.17500	-74
10.18333	-75
10.19167	-76
10.20000	-77
10.20833	-79
10.21667	-80
10.22500	-82
10.23333	-81
10.24167	-80
10.25000	-77
10.25833	-75
10.26667	-73
10.27500	-72
10.28333	-71
10.29167	-71
10.30000	-72
10.30833	-74
10.31667	-77
10.32500	-78
10.33333	-78
10.34167	-75
10.35000	-72
10.35833	-70
10.36667	-70
10.37500	-72
10.38333	-74
10.39167	-76
10.40000	-76
10.40833	-75
10.41667	-76
10.42500	-79
10.43333	-82
10.44167	-86
10.45000	-88
10.45833	-88
10.46667	-86
10.47500	-83
10.48333	-80
10.49167	-78
10.50000	-77
10.50833	-76
10.51667	-77
10.52500	-78
10.53333	-79
10.54167	-80
10.55000	-82
10.55833	-83
10.56667	-84
10.57500	-84
10.58333	-82
10.59167	-81
10.60000	-82
10.60833	-84
10.61667	-87
10.62500	-89
10.63333	-89
10.64167	-86
10.65000	-82
10.65833	-78
10.66667	-75
10.67500	-73
10.68333	-71
10.69167	-70
10.70000	-70
10.70833	-71
10.71667	-73
10.72500	-75
10.73333	-77
10.74167	-78
10.75000	-79
10.75833	-79
10.76667	-79
10.77500	-80
10.78333	-82
10.79167	-85
10.80000	-88
10.80833	-91
10.81667	-93
10.82500	-93
10.83333	-92
10.84167	-90
10.85000	-88
10.85833	-85
10.86667	-81
10.87500	-77
10.88333	-73
10.89167	-70
10.90000	-69
10.90833	-70
10.91667	-73
10.92500	-77
10.93333	-81
10.94167	-82
10.95000	-82
10.95833	-82
10.96667	-82
10.97500	-82
10.98333	-82
10.99167	-81
11.00000	-80
11.00833	-79
11.01667	-78
11.02500	-79
11.03333	-81
11.04167	-84
11.05000	-85
11.05833	-86
11.06667	-84
11.07500	-82
11.08333	-80
11.09167	-80
11.10000	-81
11.10833	-82
11.11667	-83
11.12500	-83
11.13333	-81
11.14167	-79
11.15000	-77
11.15833	-76
11.16667	-76
11.17500	-76
11.18333	-76
11.19167	-78
11.20000	-80
11.20833	-83
11.21667	-86
11.22500	-89
11.23333	-91
11.24167	-90
11.25000	-87
11.25833	-84
11.26667	-81
11.27500	-78
11.28333	-77
11.29167	-78
11.30000	-80
11.30833	-83
11.31667	-85
11.32500	-87
11.33333	-88
11.34167	-87
11.35000	-86
11.35833	-85
11.36667	-84
11.37500	-83
11.38333	-82
11.39167	-81
11.40000	-81
11.40833	-82
11.41667	-83
11.42500	-85
11.43333	-86
11.44167	-86
11.45000	-86
11.45833	-86
11.46667	-86
11.47500	-87
11.48333	-88
11.49167	-89
11.50000	-90
11.50833	-90
11.51667	-90
11.52500	-90
11.53333	-90
11.54167	-88
11.55000	-87
11.55833	-85
11.56667	-83
11.57500	-83
11.58333	-85
11.59167	-88
11.60000	-90
11.60833	-93
11.61667	-94
11.62500	-93
11.63333	-91
11.64167	-89
11.65000	-87
11.65833	-86
11.66667	-86
11.67500	-86
11.68333	-86
11.69167	-85
11.70000	-80
11.70833	-74
11.71667	-69
11.72500	-66
11.73333	-65
11.74167	-68
11.75000	-71
11.75833	-75
11.76667	-78
11.77500	-81
11.78333	-84
11.79167	-86
11.80000	-88
11.80833	-87
11.81667	-86
11.82500	-85
11.83333	-83
11.84167	-82
11.85000	-79
11.85833	-76
11.86667	-73
11.87500	-71
11.88333	-71
11.89167	-73
11.90000	-76
11.90833	-78
11.91667	-80
11.92500	-80
11.93333	-79
11.94167	-78
11.95000	-77
11.95833	-77
11.96667	-77
11.97500	-76
11.98333	-76
11.99167	-76
12.00000	-78
12.00833	-80
12.01667	-82
12.02500	-83
12.03333	-82
12.04167	-83
12.05000	-83
12.05833	-84
12.06667	-85
12.07500	-83
12.08333	-79
12.09167	-75
12.10000	-72
12.10833	-71
12.11667	-73
12.12500	-76
12.13333	-79
12.14167	-79
12.15000	-77
12.15833	-74
12.16667	-71
12.17500	-70
12.18333	-71
12.19167	-73
12.20000	-74
12.20833	-76
12.21667	-77
12.22500	-78
12.23333	-78
12.24167	-76
12.25000	-72
12.25833	-68
12.26667	-66
12.27500	-65
12.28333	-66
12.29167	-68
12.30000	-70
12.30833	-71
12.31667	-71
12.32500	-70
12.33333	-69
12.34167	-68
12.35000	-67
12.35833	-67
12.36667	-69
12.37500	-71
12.38333	-72
12.39167	-73
12.40000	-73
12.40833	-74
12.41667	-74
12.42500	-75
12.43333	-75
12.44167	-75
12.45000	-75
12.45833	-76
12.46667	-78
12.47500	-79
12.48333	-79
12.49167	-79
12.50000	-78
12.50833	-79
12.51667	-79
12.52500	-78
12.53333	-77
12.54167	-74
12.55000	-72
12.55833	-70
12.56667	-70
12.57500	-72
12.58333	-74
12.59167	-77
12.60000	-79
12.60833	-80
12.61667	-80
12.62500	-79
12.63333	-78
12.64167	-75
12.65000	-73
12.65833	-72
12.66667	-72
12.67500	-73
12.68333	-73
12.69167	-73
12.70000	-72
12.70833	-71
12.71667	-70
12.72500	-69
12.73333	-68
12.74167	-67
12.75000	-66
12.75833	-66
12.76667	-69
12.77500	-72
12.78333	-77
12.79167	-80
12.80000	-83
12.80833	-84
12.81667	-83
12.82500	-80
12.83333	-77
12.84167	-75
12.85000	-76
12.85833	-79
12.86667	-83
12.87500	-87
12.88333	-91
12.89167	-94
12.90000	-96
12.90833	-95
12.91667	-93
12.92500	-89
12.93333	-85
12.94167	-81
12.95000	-78
12.95833	-77
12.96667	-77
12.97500	-77
12.98333	-78
12.99167	-78
13.00000	-78
13.00833	-77
13.01667	-74
13.02500	-72
13.03333	-70
13.04167	-71
13.05000	-74
13.05833	-77
13.06667	-80
13.07500	-81
13.08333	-81
13.09167	-80
13.10000	-78
13.10833	-75
13.11667	-75
13.12500	-75
13.13333	-78
13.14167	-81
13.15000	-84
13.15833	-84
13.16667	-83
13.17500	-82
13.18333	-81
13.19167	-81
13.20000	-82
13.20833	-83
13.21667	-83
13.22500	-81
13.23333	-78
13.24167	-76
13.25000	-75
13.25833	-74
13.26667	-74
13.27500	-74
13.28333	-73
13.29167	-72
13.30000	-72
13.30833	-74
13.31667	-78
13.32500	-84
13.33333	-90
13.34167	-96
13.35000	-100
13.35833	-101
13.36667	-100
13.37500	-98
13.38333	-95
13.39167	-93
13.40000	-90
13.40833	-88
13.41667	-88
13.42500	-89
13.43333	-90
13.44167	-90
13.45000	-87
13.45833	-85
13.46667	-82
13.47500	-79
13.48333	-76
13.49167	-74
13.50000	-72
13.50833	-72
13.51667	-74
13.52500	-76
13.53333	-78
13.54167	-77
13.55000	-76
13.55833	-75
13.56667	-77
13.57500	-79
13.58333	-82
13.59167	-83
13.60000	-83
13.60833	-82
13.61667	-81
13.62500	-81
13.63333	-81
13.64167	-81
13.65000	-79
13.65833	-77
13.66667	-75
13.67500	-72
13.68333	-69
13.69167	-66
13.70000	-62
13.70833	-59
13.71667	-57
13.72500	-56
13.73333	-56
13.74167	-59
13.75000	-64
13.75833	-68
13.76667	-72
13.77500	-73
13.78333	-72
13.79167	-71
13.80000	-72
13.80833	-75
13.81667	-77
13.82500	-78
13.83333	-77
13.84167	-74
13.85000	-71
13.85833	-70
13.86667	-69
13.87500	-69
13.88333	-68
13.89167	-67
13.90000	-65
13.90833	-64
13.91667	-63
13.92500	-65
13.93333	-67
13.94167	-69
13.95000	-70
13.95833	-70
13.96667	-68
13.97500	-67
13.98333	-65
13.99167	-64
14.00000	-65
14.00833	-66
14.01667	-66
14.02500	-65
14.03333	-62
14.04167	-58
14.05000	-54
14.05833	-52
14.06667	-52
14.07500	-53
14.08333	-56
14.09167	-58
14.10000	-59
14.10833	-59
14.11667	-57
14.12500	-55
14.13333	-54
14.14167	-53
14.15000	-53
14.15833	-53
14.16667	-53
14.17500	-53
14.18333	-54
14.19167	-54
14.20000	-54
14.20833	-53
14.21667	-51
14.22500	-50
14.23333	-50
14.24167	-52
14.25000	-55
14.25833	-57
14.26667	-58
14.27500	-58
14.28333	-57
14.29167	-54
14.30000	-51
14.30833	-49
14.31667	-48
14.32500	-48
14.33333	-50
14.34167	-53
14.35000	-56
14.35833	-58
14.36667	-58
14.37500	-57
14.38333	-55
14.39167	-53
14.40000	-51
14.40833	-50
14.41667	-48
14.42500	-46
14.43333	-44
14.44167	-45
14.45000	-48
14.45833	-51
14.46667	-54
14.47500	-57
14.48333	-58
14.49167	-59
14.50000	-60
14.50833	-61
14.51667	-63
14.52500	-64
14.53333	-64
14.54167	-63
14.55000	-60
14.55833	-58
14.56667	-57
14.57500	-57
14.58333	-59
14.59167	-61
14.60000	-62
14.60833	-62
14.61667	-62
14.62500	-63
14.63333	-64
14.64167	-65
14.65000	-65
14.65833	-65
14.66667	-64
14.67500	-63
14.68333	-60
14.69167	-59
14.70000	-58
14.70833	-58
14.71667	-59
14.72500	-61
14.73333	-64
14.74167	-65
14.75000	-65
14.75833	-65
14.76667	-65
14.77500	-66
14.78333	-67
14.79167	-68
14.80000	-68
14.80833	-68
14.81667	-69
14.82500	-70
14.83333	-72
14.84167	-75
14.85000	-77
14.85833	-76
14.86667	-74
14.87500	-72
14.88333	-71
14.89167	-70
14.90000	-70
14.90833	-71
14.91667	-72
14.92500	-73
14.93333	-74
14.94167	-74
14.95000	-74
14.95833	-73
14.96667	-70
14.97500	-65
14.98333	-60
14.99167	-56
15.00000	-53
15.00833	-53
15.01667	-55
15.02500	-58
15.03333	-61
15.04167	-62
15.05000	-62
15.05833	-62
15.06667	-62
15.07500	-62
15.08333	-63
15.09167	-64
15.10000	-65
15.10833	-66
15.11667	-67
15.12500	-68
15.13333	-69
15.14167	-69
15.15000	-68
15.15833	-66
15.16667	-63
15.17500	-62
15.18333	-62
15.19167	-63
15.20000	-65
15.20833	-66
15.21667	-67
15.22500	-69
15.23333	-69
15.24167	-69
15.25000	-68
15.25833	-67
15.26667	-66
15.27500	-65
15.28333	-65
15.29167	-65
15.30000	-64
15.30833	-63
15.31667	-63
15.32500	-63
15.33333	-64
15.34167	-65
15.35000	-66
15.35833	-65
15.36667	-63
15.37500	-61
15.38333	-59
15.39167	-59
15.40000	-59
15.40833	-61
15.41667	-63
15.42500	-66
15.43333	-70
15.44167	-72
15.45000	-74
15.45833	-74
15.46667	-72
15.47500	-69
15.48333	-66
15.49167	-63
15.50000	-61
15.50833	-61
15.51667	-62
15.52500	-64
15.53333	-66
15.54167	-68
15.55000	-68
15.55833	-67
15.56667	-66
15.57500	-64
15.58333	-62
15.59167	-60
15.60000	-59
15.60833	-59
15.61667	-59
15.62500	-60
15.63333	-61
15.64167	-61
15.65000	-61
15.65833	-61
15.66667	-59
15.67500	-58
15.68333	-57
15.69167	-59
15.70000	-63
15.70833	-69
15.71667	-73
15.72500	-75
15.73333	-76
15.74167	-77
15.75000	-78
15.75833	-78
15.76667	-78
15.77500	-75
15.78333	-72
15.79167	-68
15.80000	-67
15.80833	-68
15.81667	-72
15.82500	-76
15.83333	-79
15.84167	-81
15.85000	-81
15.85833	-78
15.86667	-73
15.87500	-69
15.88333	-65
15.89167	-62
15.90000	-62
15.90833	-64
15.91667	-66
15.92500	-68
15.93333	-69
15.94167	-69
15.95000	-69
15.95833	-68
15.96667	-66
15.97500	-64
15.98333	-62
15.99167	-60
16.00000	-58
16.00833	-58
16.01667	-58
16.02500	-61
16.03333	-64
16.04167	-66
16.05000	-67
16.05833	-68
16.06667	-68
16.07500	-69
16.08333	-70
16.09167	-71
16.10000	-70
16.10833	-68
16.11667	-66
16.12500	-65
16.13333	-64
16.14167	-65
16.15000	-67
16.15833	-69
16.16667	-70
16.17500	-70
16.18333	-69
16.19167	-66
16.20000	-65
16.20833	-65
16.21667	-67
16.22500	-69
16.23333	-72
16.24167	-74
16.25000	-75
16.25833	-75
16.26667	-75
16.27500	-75
16.28333	-77
16.29167	-78
16.30000	-78
16.30833	-76
16.31667	-72
16.32500	-68
16.33333	-64
16.34167	-61
16.35000	-61
16.35833	-60
16.36667	-59
16.37500	-58
16.38333	-57
16.39167	-57
16.40000	-59
16.40833	-62
16.41667	-65
16.42500	-69
16.43333	-71
16.44167	-71
16.45000	-71
16.45833	-70
16.46667	-69
16.47500	-68
16.48333	-67
16.49167	-65
16.50000	-63
16.50833	-60
16.51667	-60
16.52500	-62
16.53333	-66
16.54167	-71
16.55000	-74
16.55833	-75
16.56667	-73
16.57500	-70
16.58333	-67
16.59167	-67
16.60000	-68
16.60833	-71
16.61667	-74
16.62500	-74
16.63333	-74
16.64167	-71
16.65000	-69
16.65833	-68
16.66667	-70
16.67500	-73
16.68333	-76
16.69167	-78
16.70000	-78
16.70833	-76
16.71667	-74
16.72500	-73
16.73333	-71
16.74167	-70
16.75000	-69
16.75833	-69
16.76667	-69
16.77500	-70
16.78333	-72
16.79167	-74
16.80000	-75
16.80833	-76
16.81667	-76
16.82500	-76
16.83333	-76
16.84167	-76
16.85000	-76
16.85833	-76
16.86667	-77
16.87500	-78
16.88333	-78
16.89167	-77
16.90000	-75
16.90833	-74
16.91667	-72
16.92500	-71
16.93333	-71
16.94167	-71
16.95000	-72
16.95833	-72
16.96667	-71
16.97500	-70
16.98333	-68
16.99167	-66
17.00000	-67
17.00833	-69
17.01667	-71
17.02500	-74
17.03333	-77
17.04167	-78
17.05000	-78
17.05833	-77
17.06667	-76
17.07500	-75
17.08333	-75
17.09167	-75
17.10000	-75
17.10833	-76
17.11667	-75
17.12500	-73
17.13333	-70
17.14167	-66
17.15000	-64
17.15833	-64
17.16667	-66
17.17500	-68
17.18333	-70
17.19167	-71
17.20000	-72
17.20833	-73
17.21667	-73
17.22500	-73
17.23333	-72
17.24167	-70
17.25000	-69
17.25833	-69
17.26667	-70
17.27500	-73
17.28333	-75
17.29167	-76
17.30000	-75
17.30833	-72
17.31667	-70
17.32500	-68
17.33333	-66
17.34167	-65
17.35000	-66
17.35833	-68
17.36667	-69
17.37500	-72
17.38333	-74
17.39167	-76
17.40000	-78
17.40833	-79
17.41667	-80
17.42500	-79
17.43333	-77
17.44167	-74
17.45000	-70
17.45833	-67
17.46667	-65
17.47500	-64
17.48333	-64
17.49167	-67
17.50000	-69
17.50833	-72
17.51667	-75
17.52500	-77
17.53333	-77
17.54167	-74
17.55000	-71
17.55833	-68
17.56667	-66
17.57500	-65
17.58333	-66
17.59167	-67
17.60000	-69
17.60833	-70
17.61667	-71
17.62500	-71
17.63333	-70
17.64167	-68
17.65000	-67
17.65833	-65
17.66667	-64
17.67500	-63
17.68333	-61
17.69167	-59
17.70000	-58
17.70833	-57
17.71667	-58
17.72500	-60
17.73333	-64
17.74167	-66
17.75000	-68
17.75833	-67
17.76667	-64
17.77500	-61
17.78333	-59
17.79167	-58
17.80000	-60
17.80833	-62
17.81667	-64
17.82500	-64
17.83333	-65
17.84167	-65
17.85000	-66
17.85833	-68
17.86667	-72
17.87500	-76
17.88333	-78
17.89167	-79
17.90000	-78
17.90833	-76
17.91667	-74
17.92500	-72
17.93333	-70
17.94167	-69
17.95000	-69
17.95833	-71
17.96667	-74
17.97500	-77
17.98333	-77
17.99167	-75
18.00000	-71
18.00833	-66
18.01667	-64
18.02500	-64
18.03333	-65
18.04167	-67
18.05000	-67
18.05833	-67
18.06667	-66
18.07500	-66
18.08333	-65
18.09167	-66
18.10000	-67
18.10833	-69
18.11667	-72
18.12500	-74
18.13333	-76
18.14167	-76
18.15000	-76
18.15833	-75
18.16667	-73
18.17500	-71
18.18333	-70
18.19167	-69
18.20000	-69
18.20833	-70
18.21667	-70
18.22500	-69
18.23333	-66
18.24167	-63
18.25000	-60
18.25833	-59
18.26667	-59
18.27500	-61
18.28333	-64
18.29167	-67
18.30000	-69
18.30833	-71
18.31667	-71
18.32500	-70
18.33333	-68
18.34167	-66
18.35000	-64
18.35833	-61
18.36667	-59
18.37500	-57
18.38333	-56
18.39167	-54
18.40000	-55
18.40833	-56
18.41667	-57
18.42500	-59
18.43333	-60
18.44167	-60
18.45000	-59
18.45833	-59
18.46667	-59
18.47500	-58
18.48333	-57
18.49167	-56
18.50000	-57
18.50833	-61
18.51667	-65
18.52500	-70
18.53333	-72
18.54167	-70
18.55000	-66
18.55833	-61
18.56667	-58
18.57500	-56
18.58333	-56
18.59167	-58
18.60000	-60
18.60833	-62
18.61667	-63
18.62500	-65
18.63333	-67
18.64167	-69
18.65000	-71
18.65833	-72
18.66667	-73
18.67500	-73
18.68333	-74
18.69167	-75
18.70000	-75
18.70833	-74
18.71667	-73
18.72500	-71
18.73333	-68
18.74167	-66
18.75000	-65
18.75833	-64
18.76667	-64
18.77500	-64
18.78333	-64
18.79167	-63
18.80000	-61
18.80833	-59
18.81667	-57
18.82500	-57
18.83333	-57
18.84167	-58
18.85000	-59
18.85833	-61
18.86667	-61
18.87500	-62
18.88333	-61
18.89167	-60
18.90000	-59
18.90833	-58
18.91667	-58
18.92500	-59
18.93333	-59
18.94167	-60
18.95000	-61
18.95833	-61
18.96667	-62
18.97500	-62
18.98333	-61
18.99167	-60
19.00000	-59
19.00833	-58
19.01667	-57
19.02500	-58
19.03333	-58
19.04167	-57
19.05000	-55
19.05833	-54
19.06667	-53
19.07500	-54
19.08333	-56
19.09167	-57
19.10000	-58
19.10833	-59
19.11667	-58
19.12500	-56
19.13333	-54
19.14167	-52
19.15000	-50
19.15833	-49
19.16667	-49
19.17500	-49
19.18333	-50
19.19167	-51
19.20000	-52
19.20833	-52
19.21667	-50
19.22500	-46
19.23333	-43
19.24167	-40
19.25000	-40
19.25833	-42
19.26667	-46
19.27500	-50
19.28333	-54
19.29167	-55
19.30000	-55
19.30833	-52
19.31667	-48
19.32500	-42
19.33333	-37
19.34167	-33
19.35000	-29
19.35833	-27
19.36667	-25
19.37500	-25
19.38333	-25
19.39167	-26
19.40000	-28
19.40833	-29
19.41667	-28
19.42500	-26
19.43333	-21
19.44167	-14
19.45000	-6
19.45833	1
19.46667	8
19.47500	11
19.48333	12
19.49167	12
19.50000	11
19.50833	12
19.51667	15
19.52500	19
19.53333	25
19.54167	32
19.55000	39
19.55833	47
19.56667	57
19.57500	67
19.58333	78
19.59167	89
19.60000	101
19.60833	113
19.61667	124
19.62500	134
19.63333	144
19.64167	155
19.65000	166
19.65833	178
19.66667	191
19.67500	205
19.68333	220
19.69167	236
19.70000	253
19.70833	271
19.71667	290
19.72500	311
19.73333	332
19.74167	355
19.75000	377
19.75833	402
19.76667	428
19.77500	457
19.78333	488
19.79167	520
19.80000	553
19.80833	586
19.81667	618
19.82500	651
19.83333	685
19.84167	723
19.85000	762
19.85833	805
19.86667	851
19.87500	899
19.88333	950
19.89167	1001
19.90000	1056
19.90833	1112
19.91667	1170
19.92500	1232
19.93333	1296
19.94167	1363
19.95000	1431
19.95833	1501
19.96667	1572
19.97500	1643
19.98333	1718
19.99167	1795
20.00000	1877
20.00833	1961
20.01667	2047
20.02500	2138
20.03333	2230
20.04167	2327
20.05000	2424
20.05833	2525
20.06667	2627
20.07500	2729
20.08333	2834
20.09167	2939
20.10000	3051
20.10833	3164
20.11667	3280
20.12500	3400
20.13333	3518
20.14167	3639
20.15000	3758
20.15833	3880
20.16667	4004
20.17500	4130
20.18333	4262
20.19167	4393
20.20000	4529
20.20833	4665
20.21667	4801
20.22500	4938
20.23333	5073
20.24167	5211
20.25000	5346
20.25833	5484
20.26667	5622
20.27500	5760
20.28333	5902
20.29167	6041
20.30000	6181
20.30833	6319
20.31667	6456
20.32500	6596
20.33333	6733
20.34167	6872
20.35000	7008
20.35833	7142
20.36667	7273
20.37500	7401
20.38333	7529
20.39167	7652
20.40000	7776
20.40833	7896
20.41667	8012
20.42500	8128
20.43333	8237
20.44167	8346
20.45000	8449
20.45833	8549
20.46667	8646
20.47500	8739
20.48333	8830
20.49167	8915
20.50000	8998
20.50833	9075
20.51667	9147
20.52500	9215
20.53333	9276
20.54167	9333
20.55000	9385
20.55833	9432
20.56667	9474
20.57500	9510
20.58333	9542
20.59167	9569
20.60000	9592
20.60833	9612
20.61667	9627
20.62500	9637
20.63333	9641
20.64167	9637
20.65000	9626
20.65833	9609
20.66667	9588
20.67500	9564
20.68333	9537
20.69167	9507
20.70000	9472
20.70833	9433
20.71667	9388
20.72500	9338
20.73333	9283
20.74167	9222
20.75000	9158
20.75833	9089
20.76667	9017
20.77500	8944
20.78333	8867
20.79167	8788
20.80000	8703
20.80833	8616
20.81667	8527
20.82500	8435
20.83333	8341
20.84167	8241
20.85000	8141
20.85833	8038
20.86667	7933
20.87500	7827
20.88333	7719
20.89167	7613
20.90000	7503
20.90833	7393
20.91667	7282
20.92500	7168
20.93333	7055
20.94167	6938
20.95000	6824
20.95833	6709
20.96667	6594
20.97500	6482
20.98333	6367
20.99167	6254
21.00000	6138
21.00833	6022
21.01667	5907
21.02500	5791
21.03333	5679
21.04167	5567
21.05000	5459
21.05833	5352
21.06667	5246
21.07500	5142
21.08333	5035
21.09167	4930
21.10000	4824
21.10833	4720
21.11667	4620
21.12500	4521
21.13333	4429
21.14167	4339
21.15000	4255
21.15833	4173
21.16667	4094
21.17500	4015
21.18333	3934
21.19167	3854
21.20000	3772
21.20833	3690
21.21667	3611
21.22500	3534
21.23333	3461
21.24167	3389
21.25000	3320
21.25833	3253
21.26667	3188
21.27500	3128
21.28333	3071
21.29167	3016
21.30000	2960
21.30833	2903
21.31667	2846
21.32500	2788
21.33333	2733
21.34167	2682
21.35000	2635
21.35833	2591
21.36667	2548
21.37500	2508
21.38333	2467
21.39167	2427
21.40000	2386
21.40833	2346
21.41667	2308
21.42500	2272
21.43333	2239
21.44167	2208
21.45000	2177
21.45833	2145
21.46667	2111
21.47500	2080
21.48333	2049
21.49167	2022
21.50000	1995
21.50833	1970
21.51667	1945
21.52500	1920
21.53333	1895
21.54167	1872
21.55000	1849
21.55833	1827
21.56667	1805
21.57500	1784
21.58333	1764
21.59167	1745
21.60000	1727
21.60833	1710
21.61667	1694
21.62500	1680
21.63333	1667
21.64167	1656
21.65000	1645
21.65833	1633
21.66667	1620
21.67500	1605
21.68333	1589
21.69167	1575
21.70000	1563
21.70833	1551
21.71667	1542
21.72500	1533
21.73333	1523
21.74167	1511
21.75000	1498
21.75833	1485
21.76667	1472
21.77500	1461
21.78333	1452
21.79167	1446
21.80000	1442
21.80833	1437
21.81667	1432
21.82500	1425
21.83333	1418
21.84167	1409
21.85000	1400
21.85833	1391
21.86667	1383
21.87500	1375
21.88333	1367
21.89167	1361
21.90000	1355
21.90833	1351
21.91667	1346
21.92500	1341
21.93333	1336
21.94167	1331
21.95000	1328
21.95833	1327
21.96667	1327
21.97500	1325
21.98333	1319
21.99167	1311
22.00000	1301
22.00833	1291
22.01667	1284
22.02500	1279
22.03333	1276
22.04167	1274
22.05000	1271
22.05833	1267
22.06667	1264
22.07500	1260
22.08333	1257
22.09167	1254
22.10000	1252
22.10833	1249
22.11667	1246
22.12500	1243
22.13333	1239
22.14167	1235
22.15000	1232
22.15833	1229
22.16667	1227
22.17500	1226
22.18333	1224
22.19167	1221
22.20000	1216
22.20833	1211
22.21667	1207
22.22500	1202
22.23333	1198
22.24167	1194
22.25000	1190
22.25833	1185
22.26667	1180
22.27500	1174
22.28333	1168
22.29167	1161
22.30000	1156
22.30833	1152
22.31667	1150
22.32500	1149
22.33333	1149
22.34167	1147
22.35000	1142
22.35833	1136
22.36667	1129
22.37500	1121
22.38333	1113
22.39167	1106
22.40000	1101
22.40833	1099
22.41667	1097
22.42500	1095
22.43333	1091
22.44167	1084
22.45000	1075
22.45833	1065
22.46667	1056
22.47500	1049
22.48333	1044
22.49167	1040
22.50000	1035
22.50833	1030
22.51667	1024
22.52500	1018
22.53333	1011
22.54167	1006
22.55000	1000
22.55833	993
22.56667	986
22.57500	979
22.58333	973
22.59167	967
22.60000	962
22.60833	957
22.61667	952
22.62500	946
22.63333	940
22.64167	934
22.65000	928
22.65833	922
22.66667	917
22.67500	913
22.68333	908
22.69167	903
22.70000	898
22.70833	892
22.71667	886
22.72500	878
22.73333	871
22.74167	866
22.75000	862
22.75833	859
22.76667	855
22.77500	851
22.78333	846
22.79167	840
22.80000	835
22.80833	830
22.81667	825
22.82500	819
22.83333	814
22.84167	809
22.85000	804
22.85833	800
22.86667	795
22.87500	791
22.88333	787
22.89167	784
22.90000	781
22.90833	777
22.91667	772
22.92500	765
22.93333	760
22.94167	757
22.95000	756
22.95833	759
22.96667	763
22.97500	764
22.98333	763
22.99167	759
23.00000	753
23.00833	747
23.01667	742
23.02500	738
23.03333	735
23.04167	732
23.05000	728
23.05833	724
23.06667	720
23.07500	718
23.08333	716
23.09167	716
23.10000	716
23.10833	715
23.11667	712
23.12500	706
23.13333	700
23.14167	696
23.15000	694
23.15833	692
23.16667	691
23.17500	689
23.18333	687
23.19167	686
23.20000	687
23.20833	689
23.21667	690
23.22500	690
23.23333	689
23.24167	688
23.25000	686
23.25833	684
23.26667	681
23.27500	677
23.28333	672
23.29167	667
23.30000	663
23.30833	661
23.31667	660
23.32500	661
23.33333	661
23.34167	661
23.35000	660
23.35833	657
23.36667	654
23.37500	651
23.38333	647
23.39167	644
23.40000	641
23.40833	639
23.41667	637
23.42500	636
23.43333	636
23.44167	636
23.45000	636
23.45833	636
23.46667	633
23.47500	629
23.48333	625
23.49167	621
23.50000	620
23.50833	619
23.51667	620
23.52500	619
23.53333	618
23.54167	615
23.55000	611
23.55833	609
23.56667	609
23.57500	611
23.58333	614
23.59167	615
23.60000	612
23.60833	607
23.61667	602
23.62500	598
23.63333	595
23.64167	591
23.65000	587
23.65833	583
23.66667	579
23.67500	577
23.68333	577
23.69167	579
23.70000	580
23.70833	581
23.71667	580
23.72500	577
23.73333	573
23.74167	569
23.75000	566
23.75833	565
23.76667	567
23.77500	569
23.78333	572
23.79167	573
23.80000	574
23.80833	573
23.81667	573
23.82500	574
23.83333	577
23.84167	580
23.85000	582
23.85833	583
23.86667	583
23.87500	584
23.88333	586
23.89167	589
23.90000	590
23.90833	590
23.91667	588
23.92500	584
23.93333	581
23.94167	578
23.95000	575
23.95833	574
23.96667	575
23.97500	577
23.98333	580
23.99167	584
24.00000	588
24.00833	593
24.01667	598
24.02500	603
24.03333	608
24.04167	611
24.05000	615
24.05833	619
24.06667	624
24.07500	629
24.08333	634
24.09167	639
24.10000	643
24.10833	646
24.11667	651
24.12500	657
24.13333	665
24.14167	674
24.15000	682
24.15833	690
24.16667	696
24.17500	701
24.18333	707
24.19167	713
24.20000	721
24.20833	730
24.21667	739
24.22500	748
24.23333	756
24.24167	764
24.25000	772
24.25833	779
24.26667	786
24.27500	794
24.28333	804
24.29167	815
24.30000	827
24.30833	840
24.31667	854
24.32500	867
24.33333	879
24.34167	890
24.35000	900
24.35833	908
24.36667	915
24.37500	922
24.38333	930
24.39167	938
24.40000	948
24.40833	958
24.41667	967
24.42500	977
24.43333	986
24.44167	994
24.45000	1001
24.45833	1008
24.46667	1013
24.47500	1018
24.48333	1022
24.49167	1027
24.50000	1032
24.50833	1039
24.51667	1048
24.52500	1058
24.53333	1068
24.54167	1078
24.55000	1085
24.55833	1091
24.56667	1094
24.57500	1097
24.58333	1099
24.59167	1100
24.60000	1101
24.60833	1101
24.61667	1101
24.62500	1102
24.63333	1103
24.64167	1103
24.65000	1102
24.65833	1101
24.66667	1099
24.67500	1098
24.68333	1098
24.69167	1098
24.70000	1097
24.70833	1096
24.71667	1094
24.72500	1092
24.73333	1090
24.74167	1086
24.75000	1081
24.75833	1075
24.76667	1068
24.77500	1064
24.78333	1061
24.79167	1060
24.80000	1061
24.80833	1060
24.81667	1057
24.82500	1050
24.83333	1042
24.84167	1033
24.85000	1023
24.85833	1013
24.86667	1003
24.87500	992
24.88333	981
24.89167	970
24.90000	959
24.90833	950
24.91667	940
24.92500	930
24.93333	921
24.94167	914
24.95000	905
24.95833	897
24.96667	888
24.97500	878
24.98333	868
24.99167	858
25.00000	850
25.00833	841
25.01667	834
25.02500	826
25.03333	817
25.04167	808
25.05000	798
25.05833	787
25.06667	775
25.07500	764
25.08333	754
25.09167	744
25.10000	735
25.10833	725
25.11667	715
25.12500	706
25.13333	697
25.14167	690
25.15000	681
25.15833	673
25.16667	664
25.17500	656
25.18333	649
25.19167	641
25.20000	635
25.20833	629
25.21667	624
25.22500	618
25.23333	613
25.24167	608
25.25000	603
25.25833	597
25.26667	591
25.27500	585
25.28333	580
25.29167	574
25.30000	569
25.30833	563
25.31667	556
25.32500	549
25.33333	543
25.34167	538
25.35000	534
25.35833	531
25.36667	528
25.37500	525
25.38333	521
25.39167	518
25.40000	515
25.40833	511
25.41667	508
25.42500	504
25.43333	499
25.44167	493
25.45000	488
25.45833	483
25.46667	481
25.47500	479
25.48333	479
25.49167	478
25.50000	478
25.50833	476
25.51667	475
25.52500	473
25.53333	469
25.54167	464
25.55000	459
25.55833	456
25.56667	455
25.57500	455
25.58333	457
25.59167	456
25.60000	453
25.60833	448
25.61667	443
25.62500	439
25.63333	437
25.64167	437
25.65000	439
25.65833	442
25.66667	445
25.67500	448
25.68333	450
25.69167	451
25.70000	450
25.70833	448
25.71667	445
25.72500	442
25.73333	440
25.74167	437
25.75000	436
25.75833	436
25.76667	436
25.77500	435
25.78333	433
25.79167	431
25.80000	428
25.80833	425
25.81667	424
25.82500	425
25.83333	426
25.84167	428
25.85000	429
25.85833	429
25.86667	428
25.87500	426
25.88333	424
25.89167	423
25.90000	423
25.90833	423
25.91667	423
25.92500	423
25.93333	423
25.94167	424
25.95000	426
25.95833	428
25.96667	431
25.97500	433
25.98333	433
25.99167	431
26.00000	429
26.00833	427
26.01667	426
26.02500	426
26.03333	428
26.04167	430
26.05000	431
26.05833	432
26.06667	432
26.07500	432
26.08333	434
26.09167	436
26.10000	438
26.10833	440
26.11667	442
26.12500	443
26.13333	444
26.14167	445
26.15000	447
26.15833	448
26.16667	449
26.17500	451
26.18333	453
26.19167	456
26.20000	457
26.20833	458
26.21667	458
26.22500	457
26.23333	458
26.24167	459
26.25000	461
26.25833	464
26.26667	466
26.27500	468
26.28333	469
26.29167	471
26.30000	474
26.30833	477
26.31667	480
26.32500	480
26.33333	479
26.34167	477
26.35000	475
26.35833	476
26.36667	479
26.37500	483
26.38333	489
26.39167	494
26.40000	498
26.40833	501
26.41667	502
26.42500	502
26.43333	502
26.44167	504
26.45000	507
26.45833	509
26.46667	511
26.47500	513
26.48333	514
26.49167	515
26.50000	514
26.50833	513
26.51667	512
26.52500	513
26.53333	517
26.54167	523
26.55000	529
26.55833	534
26.56667	538
26.57500	541
26.58333	542
26.59167	543
26.60000	543
26.60833	541
26.61667	540
26.62500	540
26.63333	542
26.64167	544
26.65000	548
26.65833	551
26.66667	555
26.67500	559
26.68333	563
26.69167	566
26.70000	567
26.70833	566
26.71667	566
26.72500	566
26.73333	566
26.74167	566
26.75000	566
26.75833	567
26.76667	566
26.77500	566
26.78333	568
26.79167	571
26.80000	574
26.80833	577
26.81667	579
26.82500	581
26.83333	580
26.84167	578
26.85000	576
26.85833	574
26.86667	572
26.87500	572
26.88333	573
26.89167	574
26.90000	575
26.90833	574
26.91667	574
26.92500	575
26.93333	576
26.94167	576
26.95000	575
26.95833	574
26.96667	573
26.97500	572
26.98333	573
26.99167	574
27.00000	572
27.00833	569
27.01667	566
27.02500	562
27.03333	560
27.04167	560
27.05000	561
27.05833	562
27.06667	562
27.07500	561
27.08333	558
27.09167	553
27.10000	548
27.10833	543
27.11667	541
27.12500	542
27.13333	545
27.14167	548
27.15000	550
27.15833	548
27.16667	544
27.17500	541
27.18333	540
27.19167	541
27.20000	542
27.20833	543
27.21667	543
27.22500	541
27.23333	538
27.24167	535
27.25000	533
27.25833	532
27.26667	533
27.27500	533
27.28333	532
27.29167	529
27.30000	524
27.30833	520
27.31667	518
27.32500	519
27.33333	521
27.34167	524
27.35000	525
27.35833	524
27.36667	522
27.37500	519
27.38333	518
27.39167	518
27.40000	518
27.40833	518
27.41667	518
27.42500	516
27.43333	515
27.44167	512
27.45000	511
27.45833	511
27.46667	513
27.47500	515
27.48333	517
27.49167	520
27.50000	520
27.50833	520
27.51667	518
27.52500	517
27.53333	515
27.54167	515
27.55000	514
27.55833	514
27.56667	516
27.57500	519
27.58333	524
27.59167	528
27.60000	531
27.60833	534
27.61667	536
27.62500	538
27.63333	540
27.64167	543
27.65000	545
27.65833	547
27.66667	549
27.67500	549
27.68333	549
27.69167	547
27.70000	544
27.70833	540
27.71667	537
27.72500	536
27.73333	538
27.74167	541
27.75000	544
27.75833	547
27.76667	550
27.77500	554
27.78333	558
27.79167	562
27.80000	568
27.80833	573
27.81667	577
27.82500	580
27.83333	581
27.84167	583
27.85000	587
27.85833	591
27.86667	596
27.87500	603
27.88333	610
27.89167	617
27.90000	623
27.90833	629
27.91667	632
27.92500	634
27.93333	635
27.94167	637
27.95000	639
27.95833	642
27.96667	646
27.97500	650
27.98333	655
27.99167	659
28.00000	664
28.00833	669
28.01667	674
28.02500	680
28.03333	686
28.04167	692
28.05000	697
28.05833	701
28.06667	704
28.07500	706
28.08333	707
28.09167	708
28.10000	711
28.10833	716
28.11667	723
28.12500	731
28.13333	737
28.14167	742
28.15000	746
28.15833	749
28.16667	753
28.17500	758
28.18333	765
28.19167	773
28.20000	781
28.20833	788
28.21667	792
28.22500	794
28.23333	795
28.24167	796
28.25000	798
28.25833	802
28.26667	807
28.27500	811
28.28333	813
28.29167	813
28.30000	813
28.30833	813
28.31667	816
28.32500	821
28.33333	826
28.34167	832
28.35000	836
28.35833	838
28.36667	839
28.37500	839
28.38333	840
28.39167	841
28.40000	842
28.40833	844
28.41667	847
28.42500	850
28.43333	853
28.44167	856
28.45000	859
28.45833	861
28.46667	862
28.47500	863
28.48333	863
28.49167	863
28.50000	862
28.50833	862
28.51667	863
28.52500	863
28.53333	864
28.54167	865
28.55000	865
28.55833	865
28.56667	864
28.57500	863
28.58333	862
28.59167	862
28.60000	862
28.60833	861
28.61667	859
28.62500	857
28.63333	856
28.64167	855
28.65000	855
28.65833	856
28.66667	857
28.67500	858
28.68333	857
28.69167	854
28.70000	851
28.70833	848
28.71667	845
28.72500	843
28.73333	841
28.74167	840
28.75000	838
28.75833	838
28.76667	837
28.77500	838
28.78333	840
28.79167	841
28.80000	841
28.80833	840
28.81667	838
28.82500	835
28.83333	833
28.84167	833
28.85000	833
28.85833	833
28.86667	832
28.87500	831
28.88333	830
28.89167	829
28.90000	828
28.90833	828
28.91667	827
28.92500	824
28.93333	821
28.94167	819
28.95000	817
28.95833	817
28.96667	818
28.97500	820
28.98333	823
28.99167	826
29.00000	829
29.00833	832
29.01667	836
29.02500	839
29.03333	841
29.04167	842
29.05000	843
29.05833	845
29.06667	848
29.07500	850
29.08333	852
29.09167	853
29.10000	854
29.10833	856
29.11667	859
29.12500	864
29.13333	869
29.14167	872
29.15000	875
29.15833	876
29.16667	876
29.17500	878
29.18333	883
29.19167	889
29.20000	895
29.20833	901
29.21667	905
29.22500	909
29.23333	913
29.24167	919
29.25000	925
29.25833	931
29.26667	935
29.27500	939
29.28333	943
29.29167	948
29.30000	954
29.30833	961
29.31667	968
29.32500	976
29.33333	984
29.34167	993
29.35000	1003
29.35833	1013
29.36667	1023
29.37500	1034
29.38333	1044
29.39167	1055
29.40000	1064
29.40833	1073
29.41667	1083
29.42500	1093
29.43333	1105
29.44167	1118
29.45000	1130
29.45833	1141
29.46667	1151
29.47500	1161
29.48333	1173
29.49167	1186
29.50000	1201
29.50833	1217
29.51667	1234
29.52500	1250
29.53333	1268
29.54167	1287
29.55000	1307
29.55833	1328
29.56667	1350
29.57500	1370
29.58333	1391
29.59167	1412
29.60000	1434
29.60833	1457
29.61667	1482
29.62500	1509
29.63333	1537
29.64167	1565
29.65000	1595
29.65833	1627
29.66667	1661
29.67500	1696
29.68333	1731
29.69167	1766
29.70000	1805
29.70833	1846
29.71667	1892
29.72500	1942
29.73333	1993
29.74167	2045
29.75000	2098
29.75833	2154
29.76667	2213
29.77500	2273
29.78333	2336
29.79167	2400
29.80000	2469
29.80833	2542
29.81667	2619
29.82500	2703
29.83333	2788
29.84167	2879
29.85000	2971
29.85833	3068
29.86667	3169
29.87500	3274
29.88333	3386
29.89167	3501
29.90000	3624
29.90833	3751
29.91667	3885
29.92500	4027
29.93333	4174
29.94167	4331
29.95000	4494
29.95833	4666
29.96667	4846
29.97500	5031
29.98333	5228
29.99167	5428
30.00000	5639
30.00833	5857
30.01667	6084
30.02500	6324
30.03333	6569
30.04167	6831
30.05000	7100
30.05833	7384
30.06667	7681
30.07500	7984
30.08333	8305
30.09167	8630
30.10000	8974
30.10833	9324
30.11667	9687
30.12500	10067
30.13333	10451
30.14167	10857
30.15000	11268
30.15833	11698
30.16667	12143
30.17500	12595
30.18333	13070
30.19167	13545
30.20000	14041
30.20833	14544
30.21667	15059
30.22500	15596
30.23333	16136
30.24167	16705
30.25000	17274
30.25833	17858
30.26667	18453
30.27500	19049
30.28333	19668
30.29167	20283
30.30000	20922
30.30833	21566
30.31667	22218
30.32500	22888
30.33333	23553
30.34167	24243
30.35000	24928
30.35833	25624
30.36667	26327
30.37500	27023
30.38333	27737
30.39167	28438
30.40000	29159
30.40833	29877
30.41667	30597
30.42500	31332
30.43333	32051
30.44167	32787
30.45000	33507
30.45833	34229
30.46667	34948
30.47500	35652
30.48333	36365
30.49167	37058
30.50000	37760
30.50833	38452
30.51667	39137
30.52500	39824
30.53333	40490
30.54167	41162
30.55000	41812
30.55833	42456
30.56667	43090
30.57500	43702
30.58333	44314
30.59167	44898
30.60000	45479
30.60833	46043
30.61667	46591
30.62500	47135
30.63333	47652
30.64167	48164
30.65000	48648
30.65833	49116
30.66667	49566
30.67500	49989
30.68333	50401
30.69167	50783
30.70000	51149
30.70833	51492
30.71667	51813
30.72500	52120
30.73333	52401
30.74167	52668
30.75000	52908
30.75833	53125
30.76667	53320
30.77500	53490
30.78333	53643
30.79167	53770
30.80000	53876
30.80833	53957
30.81667	54012
30.82500	54043
30.83333	54048
30.84167	54030
30.85000	53989
30.85833	53923
30.86667	53835
30.87500	53725
30.88333	53592
30.89167	53441
30.90000	53265
30.90833	53068
30.91667	52846
30.92500	52597
30.93333	52331
30.94167	52039
30.95000	51734
30.95833	51409
30.96667	51067
30.97500	50713
30.98333	50334
30.99167	49945
31.00000	49528
31.00833	49097
31.01667	48649
31.02500	48179
31.03333	47706
31.04167	47208
31.05000	46709
31.05833	46193
31.06667	45665
31.07500	45136
31.08333	44587
31.09167	44039
31.10000	43469
31.10833	42893
31.11667	42310
31.12500	41712
31.13333	41122
31.14167	40514
31.15000	39915
31.15833	39305
31.16667	38689
31.17500	38079
31.18333	37453
31.19167	36840
31.20000	36214
31.20833	35595
31.21667	34980
31.22500	34358
31.23333	33751
31.24167	33133
31.25000	32530
31.25833	31926
31.26667	31324
31.27500	30734
31.28333	30134
31.29167	29551
31.30000	28962
31.30833	28386
31.31667	27822
31.32500	27260
31.33333	26720
31.34167	26177
31.35000	25650
31.35833	25125
31.36667	24604
31.37500	24096
31.38333	23584
31.39167	23092
31.40000	22600
31.40833	22122
31.41667	21656
31.42500	21194
31.43333	20752
31.44167	20310
31.45000	19886
31.45833	19468
31.46667	19057
31.47500	18658
31.48333	18259
31.49167	17878
31.50000	17493
31.50833	17093
31.51667	16707
31.52500	16359
31.53333	16041
31.54167	15725
31.55000	15421
31.55833	15120
31.56667	14823
31.57500	14542
31.58333	14246
31.59167	13940
31.60000	13647
31.60833	13370
31.61667	13108
31.62500	12864
31.63333	12642
31.64167	12417
31.65000	12178
31.65833	11945
31.66667	11720
31.67500	11505
31.68333	11303
31.69167	11120
31.70000	10941
31.70833	10749
31.71667	10560
31.72500	10382
31.73333	10212
31.74167	10050
31.75000	9898
31.75833	9749
31.76667	9602
31.77500	9466
31.78333	9326
31.79167	9182
31.80000	9046
31.80833	8924
31.81667	8807
31.82500	8686
31.83333	8563
31.84167	8448
31.85000	8346
31.85833	8250
31.86667	8155
31.87500	8064
31.88333	7972
31.89167	7884
31.90000	7795
31.90833	7709
31.91667	7628
31.92500	7548
31.93333	7473
31.94167	7399
31.95000	7328
31.95833	7260
31.96667	7193
31.97500	7129
31.98333	7065
31.99167	7005
32.00000	6948
32.00833	6893
32.01667	6842
32.02500	6792
32.03333	6743
32.04167	6693
32.05000	6645
32.05833	6598
32.06667	6552
32.07500	6509
32.08333	6470
32.09167	6434
32.10000	6402
32.10833	6374
32.11667	6348
32.12500	6323
32.13333	6299
32.14167	6275
32.15000	6251
32.15833	6228
32.16667	6207
32.17500	6188
32.18333	6172
32.19167	6159
32.20000	6148
32.20833	6140
32.21667	6135
32.22500	6133
32.23333	6134
32.24167	6138
32.25000	6143
32.25833	6147
32.26667	6153
32.27500	6160
32.28333	6169
32.29167	6182
32.30000	6199
32.30833	6219
32.31667	6242
32.32500	6268
32.33333	6296
32.34167	6327
32.35000	6361
32.35833	6397
32.36667	6435
32.37500	6477
32.38333	6526
32.39167	6579
32.40000	6638
32.40833	6699
32.41667	6763
32.42500	6831
32.43333	6903
32.44167	6983
32.45000	7068
32.45833	7160
32.46667	7259
32.47500	7363
32.48333	7476
32.49167	7594
32.50000	7724
32.50833	7862
32.51667	8007
32.52500	8164
32.53333	8327
32.54167	8503
32.55000	8687
32.55833	8883
32.56667	9092
32.57500	9308
32.58333	9540
32.59167	9780
32.60000	10040
32.60833	10313
32.61667	10601
32.62500	10908
32.63333	11224
32.64167	11563
32.65000	11913
32.65833	12285
32.66667	12679
32.67500	13088
32.68333	13527
32.69167	13977
32.70000	14458
32.70833	14957
32.71667	15477
32.72500	16028
32.73333	16591
32.74167	17192
32.75000	17807
32.75833	18452
32.76667	19126
32.77500	19818
32.78333	20553
32.79167	21301
32.80000	22093
32.80833	22905
32.81667	23739
32.82500	24611
32.83333	25489
32.84167	26415
32.85000	27353
32.85833	28332
32.86667	29348
32.87500	30382
32.88333	31473
32.89167	32569
32.90000	33716
32.90833	34878
32.91667	36056
32.92500	37273
32.93333	38486
32.94167	39753
32.95000	41024
32.95833	42335
32.96667	43679
32.97500	45028
32.98333	46431
32.99167	47820
33.00000	49249
33.00833	50679
33.01667	52111
33.02500	53575
33.03333	55018
33.04167	56509
33.05000	57990
33.05833	59497
33.06667	61025
33.07500	62539
33.08333	64096
33.09167	65618
33.10000	67164
33.10833	68694
33.11667	70207
33.12500	71736
33.13333	73226
33.14167	74746
33.15000	76238
33.15833	77735
33.16667	79233
33.17500	80699
33.18333	82185
33.19167	83620
33.20000	85057
33.20833	86462
33.21667	87833
33.22500	89201
33.23333	90516
33.24167	91840
33.25000	93121
33.25833	94389
33.26667	95643
33.27500	96850
33.28333	98056
33.29167	99203
33.30000	100332
33.30833	101419
33.31667	102463
33.32500	103491
33.33333	104463
33.34167	105424
33.35000	106337
33.35833	107221
33.36667	108076
33.37500	108880
33.38333	109661
33.39167	110383
33.40000	111068
33.40833	111703
33.41667	112289
33.42500	112840
33.43333	113338
33.44167	113805
33.45000	114224
33.45833	114599
33.46667	114934
33.47500	115216
33.48333	115459
33.49167	115651
33.50000	115796
33.50833	115895
33.51667	115943
33.52500	115945
33.53333	115903
33.54167	115815
33.55000	115686
33.55833	115508
33.56667	115283
33.57500	115011
33.58333	114684
33.59167	114322
33.60000	113909
33.60833	113459
33.61667	112965
33.62500	112419
33.63333	111839
33.64167	111199
33.65000	110527
33.65833	109807
33.66667	109046
33.67500	108259
33.68333	107417
33.69167	106562
33.70000	105657
33.70833	104725
33.71667	103761
33.72500	102746
33.73333	101715
33.74167	100621
33.75000	99514
33.75833	98368
33.76667	97192
33.77500	96011
33.78333	94782
33.79167	93559
33.80000	92294
33.80833	91019
33.81667	89730
33.82500	88402
33.83333	87082
33.84167	85712
33.85000	84350
33.85833	82968
33.86667	81571
33.87500	80190
33.88333	78775
33.89167	77388
33.90000	75974
33.90833	74565
33.91667	73156
33.92500	71719
33.93333	70307
33.94167	68857
33.95000	67433
33.95833	66006
33.96667	64582
33.97500	63191
33.98333	61780
33.99167	60411
34.00000	59031
34.00833	57670
34.01667	56325
34.02500	54969
34.03333	53652
34.04167	52315
34.05000	51016
34.05833	49726
34.06667	48449
34.07500	47213
34.08333	45970
34.09167	44773
34.10000	43576
34.10833	42402
34.11667	41250
34.12500	40094
34.13333	38984
34.14167	37869
34.15000	36797
34.15833	35746
34.16667	34714
34.17500	33722
34.18333	32728
34.19167	31778
34.20000	30833
34.20833	29914
34.21667	29019
34.22500	28128
34.23333	27277
34.24167	26429
34.25000	25617
34.25833	24827
34.26667	24055
34.27500	23318
34.28333	22585
34.29167	21885
34.30000	21192
34.30833	20520
34.31667	19870
34.32500	19225
34.33333	18613
34.34167	18006
34.35000	17430
34.35833	16873
34.36667	16332
34.37500	15817
34.38333	15305
34.39167	14819
34.40000	14339
34.40833	13876
34.41667	13431
34.42500	12993
34.43333	12581
34.44167	12176
34.45000	11792
34.45833	11421
34.46667	11061
34.47500	10717
34.48333	10376
34.49167	10051
34.50000	9731
34.50833	9423
34.51667	9128
34.52500	8841
34.53333	8573
34.54167	8312
34.55000	8066
34.55833	7827
34.56667	7595
34.57500	7371
34.58333	7149
34.59167	6938
34.60000	6730
34.60833	6531
34.61667	6344
34.62500	6162
34.63333	5993
34.64167	5829
34.65000	5674
34.65833	5522
34.66667	5374
34.67500	5233
34.68333	5094
34.69167	4962
34.70000	4832
34.70833	4707
34.71667	4587
34.72500	4470
34.73333	4359
34.74167	4250
34.75000	4147
34.75833	4048
34.76667	3952
34.77500	3863
34.78333	3775
34.79167	3692
34.80000	3610
34.80833	3529
34.81667	3451
34.82500	3373
34.83333	3300
34.84167	3229
34.85000	3163
34.85833	3102
34.86667	3045
34.87500	2990
34.88333	2935
34.89167	2880
34.90000	2824
34.90833	2770
34.91667	2719
34.92500	2670
34.93333	2625
34.94167	2582
34.95000	2540
34.95833	2501
34.96667	2462
34.97500	2425
34.98333	2387
34.99167	2350
35.00000	2311
35.00833	2273
35.01667	2237
35.02500	2203
35.03333	2171
35.04167	2140
35.05000	2112
35.05833	2084
35.06667	2058
35.07500	2033
35.08333	2008
35.09167	1985
35.10000	1961
35.10833	1938
35.11667	1915
35.12500	1893
35.13333	1872
35.14167	1853
35.15000	1836
35.15833	1819
35.16667	1803
35.17500	1786
35.18333	1767
35.19167	1748
35.20000	1729
35.20833	1710
35.21667	1692
35.22500	1675
35.23333	1658
35.24167	1641
35.25000	1624
35.25833	1608
35.26667	1593
35.27500	1580
35.28333	1568
35.29167	1555
35.30000	1543
35.30833	1530
35.31667	1517
35.32500	1503
35.33333	1491
35.34167	1480
35.35000	1470
35.35833	1461
35.36667	1452
35.37500	1443
35.38333	1433
35.39167	1422
35.40000	1409
35.40833	1395
35.41667	1383
35.42500	1371
35.43333	1360
35.44167	1352
35.45000	1344
35.45833	1336
35.46667	1328
35.47500	1321
35.48333	1313
35.49167	1305
35.50000	1297
35.50833	1290
35.51667	1284
35.52500	1276
35.53333	1268
35.54167	1259
35.55000	1250
35.55833	1240
35.56667	1231
35.57500	1223
35.58333	1217
35.59167	1213
35.60000	1210
35.60833	1207
35.61667	1205
35.62500	1202
35.63333	1199
35.64167	1195
35.65000	1191
35.65833	1186
35.66667	1181
35.67500	1177
35.68333	1174
35.69167	1170
35.70000	1162
35.70833	1153
35.71667	1143
35.72500	1133
35.73333	1125
35.74167	1119
35.75000	1115
35.75833	1110
35.76667	1106
35.77500	1101
35.78333	1096
35.79167	1091
35.80000	1086
35.80833	1081
35.81667	1076
35.82500	1071
35.83333	1066
35.84167	1060
35.85000	1055
35.85833	1050
35.86667	1045
35.87500	1040
35.88333	1036
35.89167	1033
35.90000	1030
35.90833	1027
35.91667	1024
35.92500	1020
35.93333	1016
35.94167	1013
35.95000	1009
35.95833	1006
35.96667	1003
35.97500	999
35.98333	995
35.99167	990
36.00000	987
36.00833	983
36.01667	980
36.02500	977
36.03333	972
36.04167	967
36.05000	962
36.05833	958
36.06667	954
36.07500	951
36.08333	947
36.09167	944
36.10000	942
36.10833	940
36.11667	936
36.12500	933
36.13333	930
36.14167	927
36.15000	926
36.15833	926
36.16667	927
36.17500	926
36.18333	922
36.19167	917
36.20000	911
36.20833	906
36.21667	903
36.22500	902
36.23333	902
36.24167	899
36.25000	895
36.25833	890
36.26667	883
36.27500	875
36.28333	869
36.29167	864
36.30000	861
36.30833	859
36.31667	859
36.32500	860
36.33333	860
36.34167	858
36.35000	856
36.35833	853
36.36667	849
36.37500	845
36.38333	840
36.39167	836
36.40000	832
36.40833	829
36.41667	827
36.42500	826
36.43333	825
36.44167	822
36.45000	818
36.45833	814
36.46667	809
36.47500	805
36.48333	803
36.49167	802
36.50000	802
36.50833	801
36.51667	798
36.52500	794
36.53333	788
36.54167	781
36.55000	775
36.55833	770
36.56667	765
36.57500	761
36.58333	757
36.59167	753
36.60000	751
36.60833	750
36.61667	749
36.62500	749
36.63333	748
36.64167	745
36.65000	743
36.65833	739
36.66667	737
36.67500	735
36.68333	736
36.69167	737
36.70000	739
36.70833	740
36.71667	742
36.72500	742
36.73333	741
36.74167	739
36.75000	736
36.75833	730
36.76667	723
36.77500	717
36.78333	710
36.79167	705
36.80000	702
36.80833	701
36.81667	700
36.82500	699
36.83333	696
36.84167	693
36.85000	690
36.85833	687
36.86667	684
36.87500	682
36.88333	681
36.89167	680
36.90000	680
36.90833	680
36.91667	681
36.92500	682
36.93333	681
36.94167	678
36.95000	674
36.95833	669
36.96667	665
36.97500	662
36.98333	660
36.99167	659
37.00000	657
37.00833	654
37.01667	650
37.02500	645
37.03333	642
37.04167	638
37.05000	636
37.05833	635
37.06667	633
37.07500	632
37.08333	631
37.09167	630
37.10000	629
37.10833	629
37.11667	627
37.12500	626
37.13333	625
37.14167	623
37.15000	621
37.15833	620
37.16667	620
37.17500	621
37.18333	622
37.19167	623
37.20000	623
37.20833	621
37.21667	618
37.22500	615
37.23333	612
37.24167	610
37.25000	609
37.25833	609
37.26667	608
37.27500	606
37.28333	604
37.29167	602
37.30000	600
37.30833	598
37.31667	597
37.32500	596
37.33333	595
37.34167	596
37.35000	596
37.35833	596
37.36667	593
37.37500	588
37.38333	582
37.39167	576
37.40000	572
37.40833	570
37.41667	569
37.42500	569
37.43333	569
37.44167	568
37.45000	566
37.45833	564
37.46667	562
37.47500	560
37.48333	557
37.49167	556
37.50000	556
37.50833	559
37.51667	562
37.52500	566
37.53333	569
37.54167	572
37.55000	575
37.55833	576
37.56667	575
37.57500	571
37.58333	565
37.59167	559
37.60000	555
37.60833	553
37.61667	553
37.62500	555
37.63333	556
37.64167	557
37.65000	558
37.65833	560
37.66667	564
37.67500	567
37.68333	570
37.69167	573
37.70000	573
37.70833	573
37.71667	571
37.72500	568
37.73333	564
37.74167	560
37.75000	557
37.75833	555
37.76667	555
37.77500	556
37.78333	557
37.79167	557
37.80000	555
37.80833	551
37.81667	546
37.82500	542
37.83333	539
37.84167	541
37.85000	544
37.85833	549
37.86667	553
37.87500	557
37.88333	559
37.89167	561
37.90000	563
37.90833	565
37.91667	566
37.92500	565
37.93333	564
37.94167	563
37.95000	561
37.95833	560
37.96667	559
37.97500	557
37.98333	555
37.99167	552
38.00000	548
38.00833	545
38.01667	542
38.02500	541
38.03333	540
38.04167	541
38.05000	542
38.05833	543
38.06667	544
38.07500	545
38.08333	546
38.09167	547
38.10000	548
38.10833	548
38.11667	547
38.12500	544
38.13333	541
38.14167	538
38.15000	536
38.15833	534
38.16667	532
38.17500	530
38.18333	527
38.19167	524
38.20000	523
38.20833	523
38.21667	526
38.22500	530
38.23333	535
38.24167	538
38.25000	539
38.25833	539
38.26667	536
38.27500	533
38.28333	529
38.29167	527
38.30000	526
38.30833	526
38.31667	528
38.32500	530
38.33333	531
38.34167	530
38.35000	530
38.35833	528
38.36667	527
38.37500	526
38.38333	526
38.39167	527
38.40000	528
38.40833	527
38.41667	526
38.42500	525
38.43333	524
38.44167	522
38.45000	520
38.45833	517
38.46667	514
38.47500	512
38.48333	511
38.49167	511
38.50000	510
38.50833	509
38.51667	509
38.52500	510
38.53333	509
38.54167	508
38.55000	505
38.55833	503
38.56667	500
38.57500	499
38.58333	500
38.59167	501
38.60000	502
38.60833	502
38.61667	502
38.62500	504
38.63333	507
38.64167	509
38.65000	509
38.65833	506
38.66667	501
38.67500	494
38.68333	487
38.69167	484
38.70000	484
38.70833	486
38.71667	488
38.72500	489
38.73333	490
38.74167	491
38.75000	492
38.75833	496
38.76667	501
38.77500	503
38.78333	502
38.79167	500
38.80000	496
38.80833	492
38.81667	490
38.82500	489
38.83333	489
38.84167	490
38.85000	491
38.85833	492
38.86667	493
38.87500	494
38.88333	493
38.89167	491
38.90000	488
38.90833	484
38.91667	482
38.92500	481
38.93333	481
38.94167	483
38.95000	485
38.95833	485
38.96667	484
38.97500	481
38.98333	477
38.99167	473
39.00000	469
39.00833	467
39.01667	468
39.02500	471
39.03333	475
39.04167	478
39.05000	480
39.05833	479
39.06667	475
39.07500	471
39.08333	468
39.09167	465
39.10000	464
39.10833	465
39.11667	465
39.12500	466
39.13333	466
39.14167	465
39.15000	464
39.15833	463
39.16667	460
39.17500	458
39.18333	454
39.19167	452
39.20000	449
39.20833	447
39.21667	447
39.22500	449
39.23333	450
39.24167	451
39.25000	450
39.25833	449
39.26667	446
39.27500	444
39.28333	442
39.29167	441
39.30000	440
39.30833	440
39.31667	441
39.32500	442
39.33333	444
39.34167	447
39.35000	449
39.35833	449
39.36667	448
39.37500	445
39.38333	443
39.39167	440
39.40000	438
39.40833	436
39.41667	434
39.42500	432
39.43333	432
39.44167	434
39.45000	438
39.45833	439
39.46667	438
39.47500	434
39.48333	427
39.49167	420
39.50000	415
39.50833	413
39.51667	412
39.52500	413
39.53333	414
39.54167	415
39.55000	415
39.55833	414
39.56667	412
39.57500	411
39.58333	412
39.59167	415
39.60000	418
39.60833	420
39.61667	418
39.62500	413
39.63333	407
39.64167	401
39.65000	397
39.65833	397
39.66667	399
39.67500	400
39.68333	400
39.69167	398
39.70000	395
39.70833	392
39.71667	390
39.72500	389
39.73333	390
39.74167	389
39.75000	387
39.75833	384
39.76667	382
39.77500	380
39.78333	378
39.79167	378
39.80000	379
39.80833	381
39.81667	383
39.82500	384
39.83333	384
39.84167	382
39.85000	381
39.85833	380
39.86667	381
39.87500	380
39.88333	377
39.89167	371
39.90000	364
39.90833	358
39.91667	355
39.92500	354
39.93333	356
39.94167	360
39.95000	364
39.95833	369
39.96667	374
39.97500	376
39.98333	375
39.99167	371
40.00000	364
40.00833	357
40.01667	351
40.02500	348
40.03333	348
40.04167	348
40.05000	348
40.05833	347
40.06667	346
40.07500	346
40.08333	347
40.09167	348
40.10000	351
40.10833	352
40.11667	351
40.12500	347
40.13333	342
40.14167	336
40.15000	331
40.15833	330
40.16667	331
40.17500	334
40.18333	337
40.19167	338
40.20000	338
40.20833	336
40.21667	335
40.22500	334
40.23333	333
40.24167	332
40.25000	332
40.25833	332
40.26667	333
40.27500	334
40.28333	333
40.29167	332
40.30000	330
40.30833	326
40.31667	323
40.32500	321
40.33333	319
40.34167	318
40.35000	319
40.35833	322
40.36667	326
40.37500	329
40.38333	333
40.39167	336
40.40000	339
40.40833	342
40.41667	343
40.42500	344
40.43333	344
40.44167	343
40.45000	341
40.45833	341
40.46667	341
40.47500	343
40.48333	345
40.49167	348
40.50000	351
40.50833	355
40.51667	359
40.52500	365
40.53333	369
40.54167	372
40.55000	373
40.55833	374
40.56667	377
40.57500	382
40.58333	390
40.59167	398
40.60000	406
40.60833	412
40.61667	418
40.62500	425
40.63333	432
40.64167	442
40.65000	452
40.65833	465
40.66667	477
40.67500	489
40.68333	500
40.69167	511
40.70000	521
40.70833	532
40.71667	542
40.72500	554
40.73333	565
40.74167	579
40.75000	594
40.75833	609
40.76667	625
40.77500	640
40.78333	655
40.79167	671
40.80000	689
40.80833	709
40.81667	731
40.82500	754
40.83333	779
40.84167	805
40.85000	831
40.85833	857
40.86667	882
40.87500	907
40.88333	932
40.89167	957
40.90000	983
40.90833	1011
40.91667	1040
40.92500	1071
40.93333	1103
40.94167	1136
40.95000	1169
40.95833	1204
40.96667	1240
40.97500	1275
40.98333	1311
40.99167	1346
41.00000	1381
41.00833	1415
41.01667	1451
41.02500	1489
41.03333	1527
41.04167	1567
41.05000	1607
41.05833	1647
41.06667	1687
41.07500	1727
41.08333	1769
41.09167	1811
41.10000	1855
41.10833	1900
41.11667	1943
41.12500	1987
41.13333	2031
41.14167	2078
41.15000	2126
41.15833	2175
41.16667	2222
41.17500	2267
41.18333	2310
41.19167	2352
41.20000	2396
41.20833	2440
41.21667	2484
41.22500	2530
41.23333	2576
41.24167	2624
41.25000	2671
41.25833	2717
41.26667	2761
41.27500	2803
41.28333	2844
41.29167	2884
41.30000	2927
41.30833	2971
41.31667	3016
41.32500	3060
41.33333	3103
41.34167	3146
41.35000	3187
41.35833	3229
41.36667	3269
41.37500	3307
41.38333	3345
41.39167	3382
41.40000	3418
41.40833	3454
41.41667	3488
41.42500	3521
41.43333	3553
41.44167	3584
41.45000	3613
41.45833	3641
41.46667	3668
41.47500	3692
41.48333	3716
41.49167	3737
41.50000	3758
41.50833	3778
41.51667	3796
41.52500	3815
41.53333	3832
41.54167	3848
41.55000	3863
41.55833	3876
41.56667	3890
41.57500	3905
41.58333	3920
41.59167	3932
41.60000	3940
41.60833	3944
41.61667	3944
41.62500	3942
41.63333	3940
41.64167	3938
41.65000	3936
41.65833	3935
41.66667	3932
41.67500	3927
41.68333	3919
41.69167	3910
41.70000	3901
41.70833	3892
41.71667	3883
41.72500	3873
41.73333	3860
41.74167	3844
41.75000	3826
41.75833	3808
41.76667	3789
41.77500	3768
41.78333	3745
41.79167	3719
41.80000	3689
41.80833	3658
41.81667	3628
41.82500	3599
41.83333	3570
41.84167	3541
41.85000	3511
41.85833	3479
41.86667	3444
41.87500	3410
41.88333	3374
41.89167	3339
41.90000	3303
41.90833	3266
41.91667	3228
41.92500	3187
41.93333	3146
41.94167	3104
41.95000	3061
41.95833	3018
41.96667	2974
41.97500	2930
41.98333	2884
41.99167	2839
42.00000	2795
42.00833	2751
42.01667	2709
42.02500	2668
42.03333	2629
42.04167	2588
42.05000	2547
42.05833	2505
42.06667	2461
42.07500	2418
42.08333	2373
42.09167	2328
42.10000	2283
42.10833	2238
42.11667	2193
42.12500	2148
42.13333	2104
42.14167	2058
42.15000	2013
42.15833	1967
42.16667	1922
42.17500	1877
42.18333	1832
42.19167	1788
42.20000	1743
42.20833	1699
42.21667	1656
42.22500	1613
42.23333	1573
42.24167	1532
42.25000	1493
42.25833	1453
42.26667	1415
42.27500	1379
42.28333	1346
42.29167	1314
42.30000	1284
42.30833	1252
42.31667	1218
42.32500	1182
42.33333	1147
42.34167	1112
42.35000	1079
42.35833	1048
42.36667	1019
42.37500	990
42.38333	962
42.39167	935
42.40000	908
42.40833	882
42.41667	858
42.42500	834
42.43333	812
42.44167	790
42.45000	769
42.45833	749
42.46667	729
42.47500	712
42.48333	696
42.49167	681
42.50000	666
42.50833	650
42.51667	633
42.52500	615
42.53333	597
42.54167	580
42.55000	565
42.55833	551
42.56667	537
42.57500	522
42.58333	508
42.59167	495
42.60000	483
42.60833	473
42.61667	462
42.62500	451
42.63333	439
42.64167	424
42.65000	410
42.65833	400
42.66667	392
42.67500	386
42.68333	380
42.69167	373
42.70000	364
42.70833	354
42.71667	347
42.72500	341
42.73333	336
42.74167	332
42.75000	327
42.75833	322
42.76667	316
42.77500	311
42.78333	308
42.79167	306
42.80000	304
42.80833	302
42.81667	299
42.82500	294
42.83333	291
42.84167	288
42.85000	287
42.85833	284
42.86667	281
42.87500	276
42.88333	271
42.89167	267
42.90000	265
42.90833	265
42.91667	265
42.92500	264
42.93333	261
42.94167	258
42.95000	255
42.95833	252
42.96667	249
42.97500	246
42.98333	243
42.99167	242
43.00000	241
43.00833	242
43.01667	244
43.02500	246
43.03333	247
43.04167	247
43.05000	245
43.05833	241
43.06667	236
43.07500	231
43.08333	228
43.09167	225
43.10000	223
43.10833	221
43.11667	219
43.12500	217
43.13333	217
43.14167	217
43.15000	219
43.15833	221
43.16667	223
43.17500	224
43.18333	224
43.19167	223
43.20000	221
43.20833	218
43.21667	216
43.22500	213
43.23333	211
43.24167	210
43.25000	209
43.25833	210
43.26667	211
43.27500	212
43.28333	212
43.29167	211
43.30000	208
43.30833	206
43.31667	204
43.32500	204
43.33333	206
43.34167	209
43.35000	211
43.35833	212
43.36667	212
43.37500	211
43.38333	209
43.39167	207
43.40000	206
43.40833	206
43.41667	207
43.42500	208
43.43333	208
43.44167	207
43.45000	206
43.45833	205
43.46667	204
43.47500	203
43.48333	202
43.49167	200
43.50000	198
43.50833	195
43.51667	193
43.52500	190
43.53333	188
43.54167	185
43.55000	184
43.55833	185
43.56667	187
43.57500	190
43.58333	193
43.59167	194
43.60000	191
43.60833	187
43.61667	183
43.62500	180
43.63333	178
43.64167	177
43.65000	177
43.65833	178
43.66667	179
43.67500	180
43.68333	181
43.69167	182
43.70000	181
43.70833	179
43.71667	177
43.72500	175
43.73333	172
43.74167	169
43.75000	168
43.75833	167
43.76667	169
43.77500	169
43.78333	169
43.79167	168
43.80000	165
43.80833	161
43.81667	159
43.82500	157
43.83333	158
43.84167	161
43.85000	164
43.85833	165
43.86667	163
43.87500	161
43.88333	157
43.89167	155
43.90000	155
43.90833	157
43.91667	159
43.92500	159
43.93333	158
43.94167	155
43.95000	153
43.95833	151
43.96667	150
43.97500	150
43.98333	151
43.99167	153
44.00000	155
44.00833	156
44.01667	157
44.02500	157
44.03333	156
44.04167	153
44.05000	149
44.05833	146
44.06667	142
44.07500	137
44.08333	134
44.09167	130
44.10000	127
44.10833	125
44.11667	124
44.12500	124
44.13333	125
44.14167	128
44.15000	131
44.15833	133
44.16667	134
44.17500	133
44.18333	132
44.19167	131
44.20000	131
44.20833	132
44.21667	133
44.22500	136
44.23333	138
44.24167	139
44.25000	139
44.25833	138
44.26667	136
44.27500	132
44.28333	128
44.29167	124
44.30000	120
44.30833	116
44.31667	115
44.32500	115
44.33333	117
44.34167	119
44.35000	121
44.35833	123
44.36667	125
44.37500	127
44.38333	127
44.39167	127
44.40000	125
44.40833	123
44.41667	120
44.42500	119
44.43333	118
44.44167	117
44.45000	117
44.45833	114
44.46667	111
44.47500	107
44.48333	105
44.49167	105
44.50000	107
44.50833	110
44.51667	114
44.52500	117
44.53333	120
44.54167	124
44.55000	127
44.55833	128
44.56667	127
44.57500	125
44.58333	122
44.59167	119
44.60000	115
44.60833	113
44.61667	111
44.62500	110
44.63333	112
44.64167	115
44.65000	119
44.65833	122
44.66667	123
44.67500	123
44.68333	123
44.69167	122
44.70000	119
44.70833	113
44.71667	106
44.72500	98
44.73333	92
44.74167	89
44.75000	90
44.75833	95
44.76667	103
44.77500	109
44.78333	114
44.79167	117
44.80000	117
44.80833	115
44.81667	112
44.82500	111
44.83333	111
44.84167	113
44.85000	115
44.85833	118
44.86667	119
44.87500	119
44.88333	117
44.89167	114
44.90000	113
44.90833	114
44.91667	117
44.92500	121
44.93333	124
44.94167	126
44.95000	125
44.95833	121
44.96667	116
44.97500	110
44.98333	105
44.99167	101
45.00000	102
45.00833	106
45.01667	109
45.02500	113
45.03333	115
45.04167	115
45.05000	115
45.05833	115
45.06667	116
45.07500	117
45.08333	117
45.09167	115
45.10000	113
45.10833	110
45.11667	108
45.12500	108
45.13333	109
45.14167	111
45.15000	113
45.15833	115
45.16667	115
45.17500	114
45.18333	111
45.19167	108
45.20000	106
45.20833	106
45.21667	106
45.22500	107
45.23333	108
45.24167	109
45.25000	111
45.25833	113
45.26667	115
45.27500	117
45.28333	118
45.29167	118
45.30000	118
45.30833	119
45.31667	120
45.32500	121
45.33333	122
45.34167	121
45.35000	120
45.35833	119
45.36667	119
45.37500	119
45.38333	118
45.39167	117
45.40000	114
45.40833	111
45.41667	107
45.42500	105
45.43333	104
45.44167	105
45.45000	107
45.45833	111
45.46667	115
45.47500	117
45.48333	116
45.49167	114
45.50000	112
45.50833	110
45.51667	108
45.52500	108
45.53333	107
45.54167	104
45.55000	102
45.55833	99
45.56667	98
45.57500	97
45.58333	97
45.59167	98
45.60000	100
45.60833	103
45.61667	104
45.62500	104
45.63333	103
45.64167	101
45.65000	98
45.65833	95
45.66667	94
45.67500	94
45.68333	95
45.69167	97
45.70000	101
45.70833	105
45.71667	109
45.72500	112
45.73333	114
45.74167	115
45.75000	115
45.75833	114
45.76667	113
45.77500	110
45.78333	107
45.79167	103
45.80000	101
45.80833	99
45.81667	98
45.82500	98
45.83333	96
45.84167	94
45.85000	92
45.85833	90
45.86667	90
45.87500	92
45.88333	95
45.89167	99
45.90000	102
45.90833	104
45.91667	105
45.92500	105
45.93333	105
45.94167	107
45.95000	107
45.95833	106
45.96667	103
45.97500	98
45.98333	94
45.99167	90
46.00000	88
46.00833	87
46.01667	88
46.02500	89
46.03333	90
46.04167	91
46.05000	92
46.05833	93
46.06667	92
46.07500	91
46.08333	90
46.09167	89
46.10000	88
46.10833	87
46.11667	87
46.12500	87
46.13333	87
46.14167	86
46.15000	84
46.15833	81
46.16667	79
46.17500	79
46.18333	80
46.19167	83
46.20000	85
46.20833	86
46.21667	87
46.22500	87
46.23333	86
46.24167	85
46.25000	85
46.25833	83
46.26667	81
46.27500	78
46.28333	75
46.29167	73
46.30000	71
46.30833	71
46.31667	69
46.32500	67
46.33333	64
46.34167	62
46.35000	61
46.35833	63
46.36667	66
46.37500	69
46.38333	71
46.39167	73
46.40000	76
46.40833	77
46.41667	77
46.42500	76
46.43333	74
46.44167	73
46.45000	72
46.45833	71
46.46667	70
46.47500	68
46.48333	65
46.49167	64
46.50000	63
46.50833	65
46.51667	67
46.52500	69
46.53333	69
46.54167	68
46.55000	66
46.55833	65
46.56667	65
46.57500	66
46.58333	67
46.59167	67
46.60000	66
46.60833	65
46.61667	66
46.62500	68
46.63333	70
46.64167	71
46.65000	70
46.65833	68
46.66667	65
46.67500	62
46.68333	60
46.69167	59
46.70000	59
46.70833	62
46.71667	64
46.72500	66
46.73333	66
46.74167	65
46.75000	63
46.75833	62
46.76667	62
46.77500	60
46.78333	58
46.79167	55
46.80000	52
46.80833	50
46.81667	48
46.82500	48
46.83333	49
46.84167	50
46.85000	50
46.85833	49
46.86667	48
46.87500	45
46.88333	43
46.89167	42
46.90000	43
46.90833	46
46.91667	50
46.92500	53
46.93333	56
46.94167	57
46.95000	56
46.95833	56
46.96667	57
46.97500	58
46.98333	59
46.99167	60
47.00000	60
47.00833	60
47.01667	59
47.02500	58
47.03333	57
47.04167	55
47.05000	54
47.05833	53
47.06667	52
47.07500	52
47.08333	52
47.09167	52
47.10000	51
47.10833	50
47.11667	49
47.12500	49
47.13333	50
47.14167	53
47.15000	56
47.15833	56
47.16667	54
47.17500	50
47.18333	45
47.19167	39
47.20000	36
47.20833	36
47.21667	37
47.22500	40
47.23333	43
47.24167	45
47.25000	46
47.25833	46
47.26667	45
47.27500	44
47.28333	44
47.29167	45
47.30000	47
47.30833	49
47.31667	50
47.32500	52
47.33333	53
47.34167	54
47.35000	53
47.35833	51
47.36667	47
47.37500	42
47.38333	38
47.39167	35
47.40000	33
47.40833	33
47.41667	35
47.42500	37
47.43333	40
47.44167	41
47.45000	41
47.45833	42
47.46667	44
47.47500	45
47.48333	46
47.49167	45
47.50000	41
47.50833	36
47.51667	31
47.52500	28
47.53333	27
47.54167	29
47.55000	30
47.55833	32
47.56667	32
47.57500	31
47.58333	29
47.59167	27
47.60000	26
47.60833	27
47.61667	29
47.62500	31
47.63333	32
47.64167	31
47.65000	30
47.65833	28
47.66667	27
47.67500	27
47.68333	27
47.69167	27
47.70000	27
47.70833	27
47.71667	26
47.72500	26
47.73333	25
47.74167	25
47.75000	25
47.75833	25
47.76667	25
47.77500	25
47.78333	25
47.79167	26
47.80000	29
47.80833	32
47.81667	35
47.82500	38
47.83333	40
47.84167	40
47.85000	40
47.85833	39
47.86667	39
47.87500	39
47.88333	40
47.89167	41
47.90000	42
47.90833	41
47.91667	39
47.92500	37
47.93333	35
47.94167	33
47.95000	31
47.95833	30
47.96667	28
47.97500	25
47.98333	23
47.99167	20
48.00000	18
48.00833	17
48.01667	17
48.02500	18
48.03333	20
48.04167	21
48.05000	23
48.05833	25
48.06667	25
48.07500	25
48.08333	27
48.09167	29
48.10000	32
48.10833	36
48.11667	38
48.12500	38
48.13333	37
48.14167	35
48.15000	32
48.15833	30
48.16667	29
48.17500	29
48.18333	29
48.19167	29
48.20000	29
48.20833	28
48.21667	28
48.22500	29
48.23333	31
48.24167	33
48.25000	34
48.25833	34
48.26667	31
48.27500	28
48.28333	26
48.29167	24
48.30000	23
48.30833	23
48.31667	24
48.32500	25
48.33333	27
48.34167	28
48.35000	28
48.35833	26
48.36667	23
48.37500	22
48.38333	22
48.39167	23
48.40000	25
48.40833	27
48.41667	30
48.42500	32
48.43333	33
48.44167	33
48.45000	31
48.45833	29
48.46667	27
48.47500	26
48.48333	26
48.49167	27
48.50000	28
48.50833	29
48.51667	28
48.52500	25
48.53333	24
48.54167	25
48.55000	28
48.55833	32
48.56667	36
48.57500	37
48.58333	35
48.59167	31
48.60000	29
48.60833	28
48.61667	29
48.62500	32
48.63333	35
48.64167	38
48.65000	39
48.65833	38
48.66667	35
48.67500	32
48.68333	29
48.69167	27
48.70000	27
48.70833	29
48.71667	31
48.72500	33
48.73333	34
48.74167	34
48.75000	33
48.75833	33
48.76667	32
48.77500	32
48.78333	30
48.79167	29
48.80000	29
48.80833	30
48.81667	31
48.82500	32
48.83333	33
48.84167	34
48.85000	34
48.85833	36
48.86667	38
48.87500	40
48.88333	41
48.89167	40
48.90000	39
48.90833	39
48.91667	38
48.92500	37
48.93333	37
48.94167	36
48.95000	37
48.95833	37
48.96667	38
48.97500	38
48.98333	38
48.99167	36
49.00000	33
49.00833	28
49.01667	23
49.02500	18
49.03333	14
49.04167	13
49.05000	14
49.05833	16
49.06667	18
49.07500	20
49.08333	22
49.09167	22
49.10000	22
49.10833	21
49.11667	21
49.12500	22
49.13333	23
49.14167	23
49.15000	23
49.15833	22
49.16667	23
49.17500	24
49.18333	25
49.19167	25
49.20000	24
49.20833	21
49.21667	18
49.22500	16
49.23333	15
49.24167	15
49.25000	18
49.25833	21
49.26667	23
49.27500	25
49.28333	26
49.29167	25
49.30000	25
49.30833	26
49.31667	26
49.32500	24
49.33333	21
49.34167	15
49.35000	10
49.35833	6
49.36667	5
49.37500	6
49.38333	9
49.39167	12
49.40000	14
49.40833	15
49.41667	16
49.42500	17
49.43333	17
49.44167	17
49.45000	16
49.45833	15
49.46667	15
49.47500	14
49.48333	13
49.49167	11
49.50000	9
49.50833	7
49.51667	5
49.52500	5
49.53333	6
49.54167	8
49.55000	11
49.55833	14
49.56667	17
49.57500	19
49.58333	18
49.59167	16
49.60000	13
49.60833	9
49.61667	7
49.62500	4
49.63333	2
49.64167	1
49.65000	1
49.65833	2
49.66667	3
49.67500	5
49.68333	7
49.69167	8
49.70000	9
49.70833	11
49.71667	12
49.72500	14
49.73333	14
49.74167	13
49.75000	11
49.75833	8
49.76667	7
49.77500	6
49.78333	7
49.79167	8
49.80000	7
49.80833	5
49.81667	2
49.82500	1
49.83333	2
49.84167	4
49.85000	6
49.85833	8
49.86667	9
49.87500	9
49.88333	10
49.89167	11
49.90000	13
49.90833	14
49.91667	16
49.92500	18
49.93333	18
49.94167	16
49.95000	12
49.95833	8
49.96667	5
49.97500	3
49.98333	1
49.99167	1
50.00000	3
50.00833	7
50.01667	11
50.02500	14
50.03333	16
50.04167	16
50.05000	13
50.05833	11
50.06667	10
50.07500	9
50.08333	8
50.09167	8
50.10000	9
50.10833	11
50.11667	13
50.12500	13
50.13333	13
50.14167	12
50.15000	12
50.15833	12
50.16667	12
50.17500	13
50.18333	14
50.19167	15
50.20000	16
50.20833	17
50.21667	19
50.22500	20
50.23333	20
50.24167	19
50.25000	15
50.25833	11
50.26667	8
50.27500	7
50.28333	8
50.29167	10
50.30000	12
50.30833	15
50.31667	19
50.32500	22
50.33333	26
50.34167	29
50.35000	31
50.35833	32
50.36667	32
50.37500	32
50.38333	32
50.39167	32
50.40000	32
50.40833	30
50.41667	27
50.42500	24
50.43333	21
50.44167	21
50.45000	21
50.45833	22
50.46667	22
50.47500	23
50.48333	25
50.49167	28
50.50000	33
50.50833	37
50.51667	40
50.52500	41
50.53333	41
50.54167	39
50.55000	36
50.55833	34
50.56667	34
50.57500	35
50.58333	37
50.59167	39
50.60000	40
50.60833	39
50.61667	38
50.62500	37
50.63333	38
50.64167	41
50.65000	45
50.65833	48
50.66667	50
50.67500	49
50.68333	48
50.69167	48
50.70000	49
50.70833	51
50.71667	54
50.72500	57
50.73333	59
50.74167	59
50.75000	59
50.75833	58
50.76667	59
50.77500	61
50.78333	66
50.79167	70
50.80000	72
50.80833	72
50.81667	70
50.82500	67
50.83333	64
50.84167	63
50.85000	63
50.85833	65
50.86667	66
50.87500	70
50.88333	74
50.89167	78
50.90000	80
50.90833	82
50.91667	83
50.92500	83
50.93333	84
50.94167	86
50.95000	88
50.95833	89
50.96667	88
50.97500	86
50.98333	84
50.99167	82
51.00000	80
51.00833	77
51.01667	76
51.02500	77
51.03333	78
51.04167	80
51.05000	80
51.05833	77
51.06667	73
51.07500	69
51.08333	68
51.09167	70
51.10000	74
51.10833	82
51.11667	94
51.12500	108
51.13333	119
51.14167	126
51.15000	127
51.15833	122
51.16667	112
51.17500	103
51.18333	95
51.19167	90
51.20000	87
51.20833	86
51.21667	87
51.22500	89
51.23333	94
51.24167	100
51.25000	107
51.25833	113
51.26667	118
51.27500	122
51.28333	123
51.29167	124
51.30000	126
51.30833	129
51.31667	132
51.32500	135
51.33333	137
51.34167	138
51.35000	138
51.35833	140
51.36667	143
51.37500	147
51.38333	152
51.39167	158
51.40000	165
51.40833	171
51.41667	177
51.42500	184
51.43333	191
51.44167	197
51.45000	204
51.45833	210
51.46667	217
51.47500	224
51.48333	231
51.49167	238
51.50000	247
51.50833	257
51.51667	267
51.52500	277
51.53333	287
51.54167	298
51.55000	309
51.55833	321
51.56667	335
51.57500	349
51.58333	362
51.59167	374
51.60000	384
51.60833	394
51.61667	405
51.62500	418
51.63333	435
51.64167	455
51.65000	478
51.65833	501
51.66667	525
51.67500	547
51.68333	569
51.69167	589
51.70000	607
51.70833	626
51.71667	647
51.72500	671
51.73333	698
51.74167	727
51.75000	757
51.75833	786
51.76667	816
51.77500	845
51.78333	875
51.79167	906
51.80000	936
51.80833	968
51.81667	1002
51.82500	1038
51.83333	1075
51.84167	1113
51.85000	1150
51.85833	1186
51.86667	1223
51.87500	1259
51.88333	1296
51.89167	1334
51.90000	1375
51.90833	1417
51.91667	1459
51.92500	1503
51.93333	1547
51.94167	1593
51.95000	1641
51.95833	1691
51.96667	1744
51.97500	1798
51.98333	1853
51.99167	1907
52.00000	1962
52.00833	2017
52.01667	2071
52.02500	2126
52.03333	2180
52.04167	2237
52.05000	2296
52.05833	2357
52.06667	2420
52.07500	2482
52.08333	2546
52.09167	2609
52.10000	2674
52.10833	2739
52.11667	2804
52.12500	2870
52.13333	2935
52.14167	3002
52.15000	3069
52.15833	3136
52.16667	3205
52.17500	3274
52.18333	3345
52.19167	3416
52.20000	3490
52.20833	3565
52.21667	3639
52.22500	3715
52.23333	3788
52.24167	3863
52.25000	3937
52.25833	4010
52.26667	4084
52.27500	4158
52.28333	4234
52.29167	4310
52.30000	4389
52.30833	4468
52.31667	4547
52.32500	4628
52.33333	4707
52.34167	4787
52.35000	4864
52.35833	4941
52.36667	5018
52.37500	5093
52.38333	5170
52.39167	5247
52.40000	5324
52.40833	5402
52.41667	5479
52.42500	5557
52.43333	5634
52.44167	5712
52.45000	5788
52.45833	5862
52.46667	5936
52.47500	6007
52.48333	6078
52.49167	6149
52.50000	6221
52.50833	6294
52.51667	6367
52.52500	6440
52.53333	6512
52.54167	6584
52.55000	6655
52.55833	6724
52.56667	6792
52.57500	6857
52.58333	6923
52.59167	6986
52.60000	7050
52.60833	7113
52.61667	7173
52.62500	7233
52.63333	7291
52.64167	7349
52.65000	7407
52.65833	7464
52.66667	7522
52.67500	7578
52.68333	7633
52.69167	7685
52.70000	7735
52.70833	7783
52.71667	7829
52.72500	7876
52.73333	7921
52.74167	7965
52.75000	8007
52.75833	8048
52.76667	8088
52.77500	8126
52.78333	8165
52.79167	8202
52.80000	8238
52.80833	8272
52.81667	8305
52.82500	8337
52.83333	8367
52.84167	8394
52.85000	8419
52.85833	8440
52.86667	8459
52.87500	8476
52.88333	8492
52.89167	8507
52.90000	8523
52.90833	8537
52.91667	8551
52.92500	8562
52.93333	8572
52.94167	8580
52.95000	8586
52.95833	8592
52.96667	8597
52.97500	8600
52.98333	8601
52.99167	8599
53.00000	8595
53.00833	8588
53.01667	8579
53.02500	8569
53.03333	8558
53.04167	8547
53.05000	8535
53.05833	8523
53.06667	8510
53.07500	8496
53.08333	8481
53.09167	8463
53.10000	8443
53.10833	8421
53.11667	8398
53.12500	8373
53.13333	8346
53.14167	8319
53.15000	8291
53.15833	8261
53.16667	8230
53.17500	8198
53.18333	8165
53.19167	8132
53.20000	8098
53.20833	8061
53.21667	8024
53.22500	7984
53.23333	7944
53.24167	7903
53.25000	7861
53.25833	7817
53.26667	7770
53.27500	7723
53.28333	7674
53.29167	7626
53.30000	7577
53.30833	7527
53.31667	7478
53.32500	7428
53.33333	7380
53.34167	7332
53.35000	7284
53.35833	7234
53.36667	7182
53.37500	7130
53.38333	7076
53.39167	7023
53.40000	6969
53.40833	6915
53.41667	6861
53.42500	6804
53.43333	6747
53.44167	6688
53.45000	6630
53.45833	6571
53.46667	6512
53.47500	6455
53.48333	6398
53.49167	6340
53.50000	6281
53.50833	6220
53.51667	6158
53.52500	6095
53.53333	6035
53.54167	5976
53.55000	5919
53.55833	5862
53.56667	5804
53.57500	5745
53.58333	5683
53.59167	5622
53.60000	5560
53.60833	5499
53.61667	5439
53.62500	5378
53.63333	5318
53.64167	5259
53.65000	5200
53.65833	5142
53.66667	5083
53.67500	5026
53.68333	4967
53.69167	4910
53.70000	4855
53.70833	4801
53.71667	4747
53.72500	4693
53.73333	4638
53.74167	4582
53.75000	4526
53.75833	4471
53.76667	4415
53.77500	4361
53.78333	4307
53.79167	4255
53.80000	4203
53.80833	4151
53.81667	4101
53.82500	4051
53.83333	4002
53.84167	3955
53.85000	3909
53.85833	3864
53.86667	3817
53.87500	3771
53.88333	3724
53.89167	3677
53.90000	3631
53.90833	3586
53.91667	3540
53.92500	3493
53.93333	3447
53.94167	3400
53.95000	3355
53.95833	3311
53.96667	3268
53.97500	3228
53.98333	3187
53.99167	3148
54.00000	3109
54.00833	3069
54.01667	3028
54.02500	2987
54.03333	2947
54.04167	2906
54.05000	2867
54.05833	2829
54.06667	2791
54.07500	2753
54.08333	2715
54.09167	2677
54.10000	2641
54.10833	2607
54.11667	2576
54.12500	2546
54.13333	2517
54.14167	2487
54.15000	2456
54.15833	2425
54.16667	2393
54.17500	2363
54.18333	2333
54.19167	2304
54.20000	2276
54.20833	2247
54.21667	2219
54.22500	2191
54.23333	2162
54.24167	2134
54.25000	2106
54.25833	2078
54.26667	2051
54.27500	2025
54.28333	1999
54.29167	1975
54.30000	1952
54.30833	1929
54.31667	1906
54.32500	1882
54.33333	1859
54.34167	1836
54.35000	1814
54.35833	1792
54.36667	1771
54.37500	1751
54.38333	1731
54.39167	1710
54.40000	1687
54.40833	1663
54.41667	1639
54.42500	1615
54.43333	1593
54.44167	1572
54.45000	1553
54.45833	1533
54.46667	1514
54.47500	1494
54.48333	1473
54.49167	1453
54.50000	1434
54.50833	1416
54.51667	1402
54.52500	1388
54.53333	1375
54.54167	1360
54.55000	1343
54.55833	1327
54.56667	1311
54.57500	1298
54.58333	1286
54.59167	1274
54.60000	1259
54.60833	1244
54.61667	1228
54.62500	1212
54.63333	1198
54.64167	1186
54.65000	1175
54.65833	1163
54.66667	1150
54.67500	1135
54.68333	1120
54.69167	1106
54.70000	1097
54.70833	1090
54.71667	1084
54.72500	1077
54.73333	1070
54.74167	1061
54.75000	1051
54.75833	1039
54.76667	1026
54.77500	1013
54.78333	999
54.79167	986
54.80000	974
54.80833	962
54.81667	951
54.82500	939
54.83333	930
54.84167	921
54.85000	914
54.85833	907
54.86667	901
54.87500	894
54.88333	886
54.89167	878
54.90000	871
54.90833	862
54.91667	853
54.92500	842
54.93333	831
54.94167	822
54.95000	813
54.95833	805
54.96667	799
54.97500	792
54.98333	786
54.99167	778
55.00000	769
55.00833	758
55.01667	745
55.02500	732
55.03333	721
55.04167	713
55.05000	707
55.05833	703
55.06667	699
55.07500	695
55.08333	690
55.09167	685
55.10000	681
55.10833	675
55.11667	669
55.12500	661
55.13333	652
55.14167	642
55.15000	634
55.15833	629
55.16667	626
55.17500	624
55.18333	621
55.19167	617
55.20000	613
55.20833	609
55.21667	606
55.22500	603
55.23333	599
55.24167	594
55.25000	588
55.25833	582
55.26667	576
55.27500	569
55.28333	561
55.29167	552
55.30000	544
55.30833	538
55.31667	535
55.32500	534
55.33333	532
55.34167	529
55.35000	523
55.35833	516
55.36667	508
55.37500	502
55.38333	497
55.39167	493
55.40000	489
55.40833	485
55.41667	481
55.42500	478
55.43333	477
55.44167	476
55.45000	474
55.45833	470
55.46667	466
55.47500	461
55.48333	457
55.49167	453
55.50000	449
55.50833	445
55.51667	442
55.52500	442
55.53333	442
55.54167	442
55.55000	441
55.55833	438
55.56667	433
55.57500	429
55.58333	425
55.59167	422
55.60000	419
55.60833	416
55.61667	413
55.62500	409
55.63333	406
55.64167	402
55.65000	399
55.65833	395
55.66667	392
55.67500	388
55.68333	383
55.69167	378
55.70000	374
55.70833	370
55.71667	366
55.72500	363
55.73333	360
55.74167	357
55.75000	355
55.75833	353
55.76667	350
55.77500	348
55.78333	345
55.79167	343
55.80000	340
55.80833	338
55.81667	334
55.82500	331
55.83333	329
55.84167	329
55.85000	330
55.85833	330
55.86667	328
55.87500	325
55.88333	319
55.89167	313
55.90000	309
55.90833	308
55.91667	308
55.92500	307
55.93333	305
55.94167	301
55.95000	298
55.95833	295
55.96667	294
55.97500	294
55.98333	294
55.99167	293
56.00000	292
56.00833	290
56.01667	285
56.02500	279
56.03333	274
56.04167	270
56.05000	268
56.05833	268
56.06667	271
56.07500	274
56.08333	274
56.09167	271
56.10000	266
56.10833	261
56.11667	257
56.12500	255
56.13333	255
56.14167	256
56.15000	257
56.15833	255
56.16667	249
56.17500	243
56.18333	238
56.19167	234
56.20000	234
56.20833	235
56.21667	236
56.22500	237
56.23333	238
56.24167	237
56.25000	235
56.25833	232
56.26667	229
56.27500	226
56.28333	224
56.29167	222
56.30000	221
56.30833	218
56.31667	216
56.32500	213
56.33333	211
56.34167	210
56.35000	210
56.35833	209
56.36667	207
56.37500	204
56.38333	200
56.39167	197
56.40000	193
56.40833	189
56.41667	188
56.42500	188
56.43333	191
56.44167	195
56.45000	198
56.45833	199
56.46667	199
56.47500	197
56.48333	195
56.49167	192
56.50000	188
56.50833	185
56.51667	182
56.52500	178
56.53333	176
56.54167	175
56.55000	175
56.55833	176
56.56667	177
56.57500	179
56.58333	180
56.59167	181
56.60000	180
56.60833	178
56.61667	175
56.62500	171
56.63333	167
56.64167	165
56.65000	163
56.65833	162
56.66667	162
56.67500	162
56.68333	160
56.69167	157
56.70000	155
56.70833	154
56.71667	152
56.72500	151
56.73333	150
56.74167	150
56.75000	152
56.75833	154
56.76667	155
56.77500	155
56.78333	152
56.79167	149
56.80000	146
56.80833	145
56.81667	144
56.82500	143
56.83333	142
56.84167	141
56.85000	139
56.85833	138
56.86667	137
56.87500	135
56.88333	135
56.89167	136
56.90000	138
56.90833	140
56.91667	142
56.92500	142
56.93333	142
56.94167	140
56.95000	138
56.95833	136
56.96667	135
56.97500	136
56.98333	138
56.99167	139
57.00000	138
57.00833	135
57.01667	130
57.02500	124
57.03333	117
57.04167	111
57.05000	105
57.05833	101
57.06667	99
57.07500	98
57.08333	98
57.09167	98
57.10000	100
57.10833	102
57.11667	105
57.12500	108
57.13333	110
57.14167	112
57.15000	111
57.15833	109
57.16667	107
57.17500	104
57.18333	101
57.19167	99
57.20000	97
57.20833	96
57.21667	97
57.22500	97
57.23333	98
57.24167	99
57.25000	100
57.25833	102
57.26667	104
57.27500	105
57.28333	105
57.29167	104
57.30000	102
57.30833	99
57.31667	96
57.32500	93
57.33333	90
57.34167	88
57.35000	86
57.35833	86
57.36667	86
57.37500	87
57.38333	87
57.39167	85
57.40000	84
57.40833	82
57.41667	81
57.42500	81
57.43333	82
57.44167	84
57.45000	87
57.45833	89
57.46667	90
57.47500	89
57.48333	85
57.49167	81
57.50000	77
57.50833	73
57.51667	71
57.52500	70
57.53333	71
57.54167	72
57.55000	73
57.55833	73
57.56667	72
57.57500	71
57.58333	72
57.59167	73
57.60000	73
57.60833	71
57.61667	69
57.62500	67
57.63333	65
57.64167	66
57.65000	68
57.65833	69
57.66667	68
57.67500	66
57.68333	62
57.69167	58
57.70000	55
57.70833	52
57.71667	51
57.72500	52
57.73333	53
57.74167	55
57.75000	57
57.75833	58
57.76667	58
57.77500	57
57.78333	57
57.79167	57
57.80000	57
57.80833	58
57.81667	58
57.82500	58
57.83333	58
57.84167	56
57.85000	54
57.85833	50
57.86667	45
57.87500	41
57.88333	38
57.89167	36
57.90000	37
57.90833	39
57.91667	43
57.92500	46
57.93333	50
57.94167	53
57.95000	56
57.95833	58
57.96667	60
57.97500	61
57.98333	59
57.99167	55
58.00000	50
58.00833	46
58.01667	43
58.02500	43
58.03333	44
58.04167	45
58.05000	47
58.05833	47
58.06667	47
58.07500	45
58.08333	45
58.09167	45
58.10000	45
58.10833	43
58.11667	41
58.12500	37
58.13333	33
58.14167	30
58.15000	28
58.15833	29
58.16667	31
58.17500	33
58.18333	35
58.19167	36
58.20000	35
58.20833	31
58.21667	28
58.22500	25
58.23333	23
58.24167	22
58.25000	22
58.25833	23
58.26667	24
58.27500	25
58.28333	26
58.29167	27
58.30000	28
58.30833	29
58.31667	28
58.32500	26
58.33333	24
58.34167	22
58.35000	20
58.35833	20
58.36667	21
58.37500	22
58.38333	24
58.39167	25
58.40000	26
58.40833	26
58.41667	26
58.42500	27
58.43333	28
58.44167	30
58.45000	32
58.45833	32
58.46667	32
58.47500	29
58.48333	26
58.49167	23
58.50000	21
58.50833	22
58.51667	22
58.52500	22
58.53333	20
58.54167	16
58.55000	12
58.55833	9
58.56667	7
58.57500	7
58.58333	8
58.59167	8
58.60000	8
58.60833	8
58.61667	8
58.62500	9
58.63333	11
58.64167	13
58.65000	13
58.65833	12
58.66667	9
58.67500	6
58.68333	4
58.69167	4
58.70000	5
58.70833	7
58.71667	8
58.72500	7
58.73333	5
58.74167	3
58.75000	2
58.75833	2
58.76667	4
58.77500	8
58.78333	11
58.79167	14
58.80000	14
58.80833	13
58.81667	11
58.82500	8
58.83333	7
58.84167	7
58.85000	8
58.85833	8
58.86667	7
58.87500	7
58.88333	7
58.89167	8
58.90000	9
58.90833	11
58.91667	12
58.92500	12
58.93333	12
58.94167	11
58.95000	10
58.95833	8
58.96667	7
58.97500	6
58.98333	4
58.99167	1
59.00000	-4
59.00833	-9
59.01667	-13
59.02500	-17
59.03333	-20
59.04167	-20
59.05000	-17
59.05833	-14
59.06667	-10
59.07500	-6
59.08333	-1
59.09167	4
59.10000	8
59.10833	11
59.11667	12
59.12500	10
59.13333	7
59.14167	5
59.15000	3
59.15833	2
59.16667	2
59.17500	2
59.18333	1
59.19167	-2
59.20000	-4
59.20833	-7
59.21667	-9
59.22500	-11
59.23333	-11
59.24167	-9
59.25000	-6
59.25833	-4
59.26667	-3
59.27500	-3
59.28333	-2
59.29167	-1
59.30000	-1
59.30833	-1
59.31667	-5
59.32500	-10
59.33333	-15
59.34167	-18
59.35000	-18
59.35833	-17
59.36667	-15
59.37500	-13
59.38333	-12
59.39167	-10
59.40000	-8
59.40833	-7
59.41667	-7
59.42500	-8
59.43333	-9
59.44167	-10
59.45000	-10
59.45833	-9
59.46667	-7
59.47500	-7
59.48333	-10
59.49167	-13
59.50000	-17
59.50833	-19
59.51667	-20
59.52500	-19
59.53333	-18
59.54167	-19
59.55000	-21
59.55833	-23
59.56667	-24
59.57500	-23
59.58333	-21
59.59167	-18
59.60000	-16
59.60833	-14
59.61667	-12
59.62500	-11
59.63333	-10
59.64167	-8
59.65000	-7
59.65833	-6
59.66667	-6
59.67500	-8
59.68333	-11
59.69167	-14
59.70000	-15
59.70833	-14
59.71667	-13
59.72500	-13
59.73333	-14
59.74167	-17
59.75000	-20
59.75833	-21
59.76667	-20
59.77500	-18
59.78333	-16
59.79167	-15
59.80000	-16
59.80833	-19
59.81667	-23
59.82500	-27
59.83333	-30
59.84167	-34
59.85000	-37
59.85833	-39
59.86667	-39
59.87500	-38
59.88333	-35
59.89167	-31
59.90000	-29
59.90833	-29
59.91667	-30
59.92500	-32
59.93333	-33
59.94167	-33
59.95000	-32
59.95833	-30
59.96667	-28
59.97500	-25
59.98333	-21
59.99167	-19
60.00000	-17
