# Supplementary material for: How J-chain ensures the assembly of immunoglobulin IgM pentamers
Source: EMBO J. 2024 Dec 4;44(2):505–33. doi: 10.1038/s44318-024-00317-9 (PMC11729874; doi:10.1038/s44318-024-00317-9)
Supplement: Supplementary file 5 — Source data Fig. 3 [file 44318_2024_317_MOESM5_ESM.zip › Figure 3/3B/repeat 2 Cu4/20240110 Cu4tp_7h_2.txt]

[Header]
Application Name	LCsolution
Version	1.25
Data File Name	D:\Xenia\JC Oligomerisation kinetics\20240110 Cu4tp_7h_2.lcd
Output Date	11.01.2024
Output Time	10:16:55

[Configuration]
# of Detectors	2
Detector ID	Detector A	Detector B
Detector Name	Detector A	Detector B
# of Channels	2	1

[LC Chromatogram(Detector A-Ch1)]
Interval(msec)	500
# of Points	7201
Start Time(min)	0.000
End Time(min)	60.000
Intensity Units	mV
Intensity Multiplier	0.001
Wavelength(nm)	280
R.Time (min)	Intensity
0.00000	4
0.00833	4
0.01667	2
0.02500	4
0.03333	5
0.04167	6
0.05000	7
0.05833	7
0.06667	7
0.07500	7
0.08333	7
0.09167	5
0.10000	3
0.10833	-0
0.11667	-3
0.12500	-4
0.13333	-6
0.14167	-7
0.15000	-8
0.15833	-9
0.16667	-11
0.17500	-13
0.18333	-15
0.19167	-16
0.20000	-16
0.20833	-14
0.21667	-11
0.22500	-7
0.23333	-3
0.24167	0
0.25000	1
0.25833	1
0.26667	-0
0.27500	-2
0.28333	-3
0.29167	-3
0.30000	-3
0.30833	-4
0.31667	-4
0.32500	-3
0.33333	-0
0.34167	3
0.35000	5
0.35833	6
0.36667	4
0.37500	2
0.38333	-1
0.39167	-4
0.40000	-6
0.40833	-8
0.41667	-8
0.42500	-8
0.43333	-5
0.44167	-2
0.45000	2
0.45833	4
0.46667	5
0.47500	4
0.48333	4
0.49167	4
0.50000	3
0.50833	2
0.51667	-1
0.52500	-6
0.53333	-11
0.54167	-15
0.55000	-17
0.55833	-15
0.56667	-12
0.57500	-8
0.58333	-5
0.59167	-4
0.60000	-4
0.60833	-6
0.61667	-7
0.62500	-9
0.63333	-9
0.64167	-11
0.65000	-13
0.65833	-14
0.66667	-15
0.67500	-14
0.68333	-12
0.69167	-9
0.70000	-8
0.70833	-8
0.71667	-9
0.72500	-9
0.73333	-7
0.74167	-3
0.75000	0
0.75833	2
0.76667	2
0.77500	1
0.78333	-1
0.79167	-3
0.80000	-5
0.80833	-5
0.81667	-5
0.82500	-5
0.83333	-5
0.84167	-5
0.85000	-3
0.85833	-2
0.86667	-2
0.87500	-3
0.88333	-6
0.89167	-9
0.90000	-11
0.90833	-12
0.91667	-12
0.92500	-11
0.93333	-10
0.94167	-10
0.95000	-9
0.95833	-9
0.96667	-9
0.97500	-7
0.98333	-5
0.99167	-3
1.00000	-3
1.00833	-5
1.01667	-7
1.02500	-7
1.03333	-6
1.04167	-5
1.05000	-3
1.05833	-3
1.06667	-4
1.07500	-5
1.08333	-5
1.09167	-4
1.10000	-4
1.10833	-4
1.11667	-3
1.12500	-2
1.13333	-1
1.14167	-1
1.15000	-2
1.15833	-5
1.16667	-10
1.17500	-14
1.18333	-16
1.19167	-15
1.20000	-13
1.20833	-9
1.21667	-5
1.22500	-3
1.23333	-2
1.24167	-1
1.25000	-0
1.25833	1
1.26667	1
1.27500	1
1.28333	1
1.29167	1
1.30000	1
1.30833	2
1.31667	2
1.32500	2
1.33333	1
1.34167	-2
1.35000	-6
1.35833	-9
1.36667	-9
1.37500	-7
1.38333	-4
1.39167	-1
1.40000	-0
1.40833	-2
1.41667	-5
1.42500	-7
1.43333	-8
1.44167	-7
1.45000	-4
1.45833	-3
1.46667	-4
1.47500	-7
1.48333	-11
1.49167	-14
1.50000	-17
1.50833	-20
1.51667	-23
1.52500	-25
1.53333	-27
1.54167	-26
1.55000	-23
1.55833	-19
1.56667	-14
1.57500	-10
1.58333	-6
1.59167	-3
1.60000	-2
1.60833	-3
1.61667	-5
1.62500	-9
1.63333	-12
1.64167	-13
1.65000	-12
1.65833	-9
1.66667	-4
1.67500	-0
1.68333	1
1.69167	0
1.70000	-1
1.70833	-2
1.71667	-2
1.72500	-0
1.73333	1
1.74167	0
1.75000	-1
1.75833	-2
1.76667	-1
1.77500	1
1.78333	3
1.79167	6
1.80000	9
1.80833	11
1.81667	12
1.82500	12
1.83333	9
1.84167	6
1.85000	3
1.85833	0
1.86667	0
1.87500	-0
1.88333	-2
1.89167	-4
1.90000	-9
1.90833	-15
1.91667	-19
1.92500	-21
1.93333	-20
1.94167	-15
1.95000	-9
1.95833	-3
1.96667	2
1.97500	5
1.98333	7
1.99167	5
2.00000	3
2.00833	-1
2.01667	-4
2.02500	-6
2.03333	-7
2.04167	-6
2.05000	-2
2.05833	3
2.06667	7
2.07500	11
2.08333	14
2.09167	17
2.10000	20
2.10833	21
2.11667	19
2.12500	13
2.13333	6
2.14167	-1
2.15000	-7
2.15833	-9
2.16667	-7
2.17500	-1
2.18333	3
2.19167	7
2.20000	9
2.20833	8
2.21667	7
2.22500	5
2.23333	4
2.24167	3
2.25000	2
2.25833	3
2.26667	5
2.27500	7
2.28333	8
2.29167	6
2.30000	2
2.30833	-3
2.31667	-8
2.32500	-9
2.33333	-9
2.34167	-6
2.35000	-4
2.35833	-2
2.36667	-1
2.37500	-1
2.38333	-2
2.39167	-1
2.40000	-0
2.40833	0
2.41667	-0
2.42500	-3
2.43333	-8
2.44167	-13
2.45000	-16
2.45833	-18
2.46667	-16
2.47500	-12
2.48333	-7
2.49167	-1
2.50000	2
2.50833	2
2.51667	-1
2.52500	-6
2.53333	-11
2.54167	-14
2.55000	-14
2.55833	-11
2.56667	-8
2.57500	-5
2.58333	-2
2.59167	-2
2.60000	-3
2.60833	-4
2.61667	-3
2.62500	-0
2.63333	4
2.64167	8
2.65000	9
2.65833	8
2.66667	5
2.67500	1
2.68333	-2
2.69167	-4
2.70000	-5
2.70833	-5
2.71667	-5
2.72500	-5
2.73333	-7
2.74167	-9
2.75000	-11
2.75833	-12
2.76667	-14
2.77500	-15
2.78333	-15
2.79167	-13
2.80000	-9
2.80833	-6
2.81667	-4
2.82500	-4
2.83333	-6
2.84167	-7
2.85000	-7
2.85833	-7
2.86667	-7
2.87500	-8
2.88333	-11
2.89167	-14
2.90000	-15
2.90833	-14
2.91667	-12
2.92500	-8
2.93333	-4
2.94167	-2
2.95000	1
2.95833	4
2.96667	7
2.97500	10
2.98333	12
2.99167	11
3.00000	10
3.00833	8
3.01667	6
3.02500	3
3.03333	1
3.04167	-2
3.05000	-4
3.05833	-5
3.06667	-3
3.07500	-1
3.08333	0
3.09167	0
3.10000	1
3.10833	2
3.11667	5
3.12500	8
3.13333	12
3.14167	15
3.15000	18
3.15833	18
3.16667	15
3.17500	11
3.18333	6
3.19167	2
3.20000	-2
3.20833	-4
3.21667	-6
3.22500	-7
3.23333	-7
3.24167	-5
3.25000	-3
3.25833	-1
3.26667	-1
3.27500	-1
3.28333	-2
3.29167	-3
3.30000	-6
3.30833	-8
3.31667	-10
3.32500	-10
3.33333	-8
3.34167	-5
3.35000	-1
3.35833	0
3.36667	-1
3.37500	-4
3.38333	-7
3.39167	-10
3.40000	-11
3.40833	-10
3.41667	-8
3.42500	-7
3.43333	-7
3.44167	-8
3.45000	-9
3.45833	-10
3.46667	-10
3.47500	-9
3.48333	-11
3.49167	-14
3.50000	-17
3.50833	-18
3.51667	-17
3.52500	-14
3.53333	-9
3.54167	-6
3.55000	-3
3.55833	-2
3.56667	-2
3.57500	-4
3.58333	-5
3.59167	-6
3.60000	-4
3.60833	0
3.61667	5
3.62500	10
3.63333	12
3.64167	12
3.65000	9
3.65833	6
3.66667	4
3.67500	2
3.68333	1
3.69167	-1
3.70000	-3
3.70833	-3
3.71667	-2
3.72500	2
3.73333	6
3.74167	9
3.75000	10
3.75833	7
3.76667	1
3.77500	-6
3.78333	-11
3.79167	-15
3.80000	-14
3.80833	-11
3.81667	-7
3.82500	-5
3.83333	-3
3.84167	-2
3.85000	-1
3.85833	1
3.86667	1
3.87500	-1
3.88333	-5
3.89167	-9
3.90000	-14
3.90833	-16
3.91667	-18
3.92500	-18
3.93333	-16
3.94167	-14
3.95000	-12
3.95833	-11
3.96667	-11
3.97500	-12
3.98333	-13
3.99167	-15
4.00000	-15
4.00833	-12
4.01667	-8
4.02500	-2
4.03333	3
4.04167	6
4.05000	6
4.05833	4
4.06667	-0
4.07500	-3
4.08333	-4
4.09167	-3
4.10000	-2
4.10833	-1
4.11667	-2
4.12500	-4
4.13333	-6
4.14167	-8
4.15000	-9
4.15833	-9
4.16667	-8
4.17500	-5
4.18333	-2
4.19167	1
4.20000	3
4.20833	4
4.21667	5
4.22500	6
4.23333	7
4.24167	8
4.25000	7
4.25833	6
4.26667	5
4.27500	4
4.28333	4
4.29167	5
4.30000	7
4.30833	9
4.31667	10
4.32500	8
4.33333	4
4.34167	-2
4.35000	-8
4.35833	-11
4.36667	-12
4.37500	-11
4.38333	-10
4.39167	-11
4.40000	-12
4.40833	-14
4.41667	-16
4.42500	-16
4.43333	-15
4.44167	-13
4.45000	-9
4.45833	-6
4.46667	-2
4.47500	-0
4.48333	0
4.49167	-0
4.50000	-2
4.50833	-3
4.51667	-5
4.52500	-6
4.53333	-7
4.54167	-8
4.55000	-10
4.55833	-11
4.56667	-9
4.57500	-6
4.58333	-2
4.59167	3
4.60000	6
4.60833	7
4.61667	8
4.62500	9
4.63333	10
4.64167	9
4.65000	5
4.65833	-1
4.66667	-10
4.67500	-18
4.68333	-22
4.69167	-23
4.70000	-20
4.70833	-14
4.71667	-7
4.72500	0
4.73333	6
4.74167	10
4.75000	12
4.75833	12
4.76667	11
4.77500	8
4.78333	5
4.79167	0
4.80000	-2
4.80833	-3
4.81667	-2
4.82500	0
4.83333	2
4.84167	3
4.85000	2
4.85833	0
4.86667	-0
4.87500	0
4.88333	1
4.89167	1
4.90000	2
4.90833	2
4.91667	2
4.92500	3
4.93333	4
4.94167	6
4.95000	9
4.95833	11
4.96667	13
4.97500	13
4.98333	11
4.99167	9
5.00000	5
5.00833	1
5.01667	-2
5.02500	-4
5.03333	-4
5.04167	-1
5.05000	3
5.05833	6
5.06667	7
5.07500	7
5.08333	6
5.09167	4
5.10000	3
5.10833	5
5.11667	9
5.12500	13
5.13333	16
5.14167	18
5.15000	17
5.15833	14
5.16667	10
5.17500	5
5.18333	1
5.19167	-2
5.20000	-4
5.20833	-5
5.21667	-6
5.22500	-6
5.23333	-4
5.24167	-2
5.25000	-0
5.25833	1
5.26667	0
5.27500	-1
5.28333	-3
5.29167	-4
5.30000	-4
5.30833	-4
5.31667	-3
5.32500	-0
5.33333	3
5.34167	6
5.35000	8
5.35833	10
5.36667	10
5.37500	10
5.38333	10
5.39167	12
5.40000	13
5.40833	13
5.41667	12
5.42500	13
5.43333	14
5.44167	15
5.45000	16
5.45833	16
5.46667	15
5.47500	12
5.48333	7
5.49167	2
5.50000	-2
5.50833	-4
5.51667	-3
5.52500	-1
5.53333	2
5.54167	3
5.55000	4
5.55833	4
5.56667	3
5.57500	2
5.58333	-0
5.59167	-2
5.60000	-4
5.60833	-5
5.61667	-6
5.62500	-6
5.63333	-7
5.64167	-6
5.65000	-4
5.65833	-3
5.66667	-4
5.67500	-7
5.68333	-10
5.69167	-13
5.70000	-14
5.70833	-10
5.71667	-6
5.72500	-2
5.73333	1
5.74167	3
5.75000	2
5.75833	1
5.76667	1
5.77500	1
5.78333	2
5.79167	5
5.80000	8
5.80833	11
5.81667	14
5.82500	18
5.83333	22
5.84167	25
5.85000	27
5.85833	28
5.86667	27
5.87500	24
5.88333	21
5.89167	18
5.90000	15
5.90833	10
5.91667	6
5.92500	4
5.93333	3
5.94167	5
5.95000	8
5.95833	10
5.96667	10
5.97500	9
5.98333	9
5.99167	9
6.00000	10
6.00833	11
6.01667	11
6.02500	8
6.03333	4
6.04167	1
6.05000	-2
6.05833	-2
6.06667	-1
6.07500	4
6.08333	9
6.09167	15
6.10000	20
6.10833	24
6.11667	26
6.12500	25
6.13333	22
6.14167	16
6.15000	9
6.15833	5
6.16667	2
6.17500	2
6.18333	4
6.19167	6
6.20000	6
6.20833	5
6.21667	3
6.22500	2
6.23333	2
6.24167	1
6.25000	-0
6.25833	-1
6.26667	-1
6.27500	0
6.28333	2
6.29167	5
6.30000	7
6.30833	9
6.31667	11
6.32500	12
6.33333	12
6.34167	12
6.35000	14
6.35833	16
6.36667	19
6.37500	21
6.38333	22
6.39167	22
6.40000	21
6.40833	21
6.41667	21
6.42500	21
6.43333	19
6.44167	17
6.45000	14
6.45833	11
6.46667	9
6.47500	8
6.48333	7
6.49167	6
6.50000	5
6.50833	5
6.51667	7
6.52500	8
6.53333	10
6.54167	11
6.55000	12
6.55833	13
6.56667	13
6.57500	12
6.58333	12
6.59167	11
6.60000	11
6.60833	11
6.61667	12
6.62500	13
6.63333	14
6.64167	14
6.65000	13
6.65833	13
6.66667	13
6.67500	13
6.68333	11
6.69167	7
6.70000	3
6.70833	0
6.71667	-1
6.72500	0
6.73333	3
6.74167	6
6.75000	9
6.75833	11
6.76667	13
6.77500	13
6.78333	11
6.79167	7
6.80000	4
6.80833	3
6.81667	4
6.82500	5
6.83333	5
6.84167	5
6.85000	5
6.85833	5
6.86667	7
6.87500	9
6.88333	8
6.89167	4
6.90000	-1
6.90833	-7
6.91667	-11
6.92500	-15
6.93333	-16
6.94167	-15
6.95000	-11
6.95833	-6
6.96667	-0
6.97500	5
6.98333	8
6.99167	8
7.00000	8
7.00833	7
7.01667	6
7.02500	6
7.03333	5
7.04167	5
7.05000	3
7.05833	1
7.06667	1
7.07500	2
7.08333	4
7.09167	5
7.10000	5
7.10833	4
7.11667	1
7.12500	-2
7.13333	-6
7.14167	-6
7.15000	-5
7.15833	-2
7.16667	0
7.17500	1
7.18333	2
7.19167	1
7.20000	2
7.20833	4
7.21667	6
7.22500	7
7.23333	7
7.24167	7
7.25000	7
7.25833	8
7.26667	9
7.27500	10
7.28333	9
7.29167	7
7.30000	6
7.30833	6
7.31667	8
7.32500	12
7.33333	14
7.34167	14
7.35000	11
7.35833	8
7.36667	5
7.37500	4
7.38333	5
7.39167	9
7.40000	14
7.40833	20
7.41667	23
7.42500	23
7.43333	20
7.44167	15
7.45000	9
7.45833	6
7.46667	5
7.47500	6
7.48333	8
7.49167	11
7.50000	13
7.50833	16
7.51667	18
7.52500	18
7.53333	17
7.54167	15
7.55000	12
7.55833	9
7.56667	7
7.57500	6
7.58333	5
7.59167	5
7.60000	6
7.60833	8
7.61667	10
7.62500	10
7.63333	10
7.64167	10
7.65000	10
7.65833	9
7.66667	10
7.67500	11
7.68333	11
7.69167	12
7.70000	12
7.70833	11
7.71667	10
7.72500	8
7.73333	6
7.74167	4
7.75000	1
7.75833	-0
7.76667	-1
7.77500	-1
7.78333	-1
7.79167	-1
7.80000	-1
7.80833	-1
7.81667	1
7.82500	4
7.83333	8
7.84167	12
7.85000	14
7.85833	15
7.86667	14
7.87500	12
7.88333	11
7.89167	11
7.90000	12
7.90833	12
7.91667	12
7.92500	10
7.93333	9
7.94167	9
7.95000	11
7.95833	12
7.96667	12
7.97500	10
7.98333	7
7.99167	5
8.00000	4
8.00833	3
8.01667	3
8.02500	1
8.03333	-1
8.04167	-2
8.05000	-1
8.05833	2
8.06667	6
8.07500	11
8.08333	15
8.09167	19
8.10000	20
8.10833	20
8.11667	17
8.12500	13
8.13333	8
8.14167	2
8.15000	-2
8.15833	-5
8.16667	-6
8.17500	-4
8.18333	-1
8.19167	2
8.20000	5
8.20833	7
8.21667	7
8.22500	9
8.23333	11
8.24167	12
8.25000	14
8.25833	14
8.26667	13
8.27500	13
8.28333	13
8.29167	15
8.30000	18
8.30833	22
8.31667	25
8.32500	23
8.33333	19
8.34167	13
8.35000	7
8.35833	4
8.36667	3
8.37500	4
8.38333	6
8.39167	9
8.40000	12
8.40833	14
8.41667	15
8.42500	15
8.43333	14
8.44167	12
8.45000	11
8.45833	9
8.46667	8
8.47500	7
8.48333	6
8.49167	4
8.50000	1
8.50833	-2
8.51667	-5
8.52500	-6
8.53333	-6
8.54167	-6
8.55000	-6
8.55833	-6
8.56667	-6
8.57500	-7
8.58333	-8
8.59167	-9
8.60000	-12
8.60833	-13
8.61667	-13
8.62500	-11
8.63333	-6
8.64167	-3
8.65000	0
8.65833	2
8.66667	3
8.67500	4
8.68333	4
8.69167	6
8.70000	6
8.70833	6
8.71667	6
8.72500	6
8.73333	6
8.74167	7
8.75000	9
8.75833	12
8.76667	15
8.77500	18
8.78333	19
8.79167	18
8.80000	15
8.80833	11
8.81667	7
8.82500	4
8.83333	3
8.84167	3
8.85000	5
8.85833	7
8.86667	8
8.87500	7
8.88333	6
8.89167	5
8.90000	6
8.90833	8
8.91667	11
8.92500	12
8.93333	10
8.94167	6
8.95000	1
8.95833	-3
8.96667	-4
8.97500	-4
8.98333	-4
8.99167	-3
9.00000	-3
9.00833	-2
9.01667	1
9.02500	5
9.03333	9
9.04167	13
9.05000	17
9.05833	22
9.06667	27
9.07500	31
9.08333	31
9.09167	27
9.10000	22
9.10833	16
9.11667	11
9.12500	9
9.13333	7
9.14167	5
9.15000	3
9.15833	1
9.16667	0
9.17500	1
9.18333	2
9.19167	3
9.20000	5
9.20833	5
9.21667	5
9.22500	7
9.23333	9
9.24167	11
9.25000	13
9.25833	15
9.26667	17
9.27500	18
9.28333	19
9.29167	20
9.30000	18
9.30833	13
9.31667	8
9.32500	3
9.33333	-1
9.34167	-2
9.35000	-1
9.35833	1
9.36667	0
9.37500	-2
9.38333	-3
9.39167	-3
9.40000	-3
9.40833	-2
9.41667	-2
9.42500	-2
9.43333	-2
9.44167	-1
9.45000	1
9.45833	3
9.46667	5
9.47500	7
9.48333	8
9.49167	10
9.50000	11
9.50833	12
9.51667	12
9.52500	11
9.53333	8
9.54167	6
9.55000	5
9.55833	5
9.56667	8
9.57500	12
9.58333	13
9.59167	12
9.60000	11
9.60833	12
9.61667	14
9.62500	17
9.63333	20
9.64167	20
9.65000	18
9.65833	16
9.66667	15
9.67500	15
9.68333	15
9.69167	12
9.70000	8
9.70833	2
9.71667	-2
9.72500	-3
9.73333	-1
9.74167	2
9.75000	6
9.75833	8
9.76667	9
9.77500	9
9.78333	10
9.79167	12
9.80000	14
9.80833	15
9.81667	14
9.82500	11
9.83333	9
9.84167	8
9.85000	9
9.85833	10
9.86667	10
9.87500	11
9.88333	12
9.89167	15
9.90000	18
9.90833	20
9.91667	21
9.92500	18
9.93333	13
9.94167	9
9.95000	7
9.95833	7
9.96667	7
9.97500	7
9.98333	7
9.99167	7
10.00000	7
10.00833	9
10.01667	11
10.02500	13
10.03333	13
10.04167	13
10.05000	10
10.05833	8
10.06667	7
10.07500	8
10.08333	9
10.09167	11
10.10000	13
10.10833	15
10.11667	16
10.12500	15
10.13333	14
10.14167	12
10.15000	10
10.15833	8
10.16667	8
10.17500	8
10.18333	9
10.19167	13
10.20000	15
10.20833	17
10.21667	18
10.22500	16
10.23333	14
10.24167	12
10.25000	12
10.25833	13
10.26667	12
10.27500	10
10.28333	8
10.29167	6
10.30000	6
10.30833	6
10.31667	7
10.32500	8
10.33333	8
10.34167	8
10.35000	9
10.35833	10
10.36667	13
10.37500	15
10.38333	17
10.39167	19
10.40000	19
10.40833	17
10.41667	16
10.42500	16
10.43333	19
10.44167	22
10.45000	25
10.45833	27
10.46667	28
10.47500	28
10.48333	28
10.49167	29
10.50000	30
10.50833	30
10.51667	28
10.52500	26
10.53333	23
10.54167	21
10.55000	19
10.55833	16
10.56667	15
10.57500	13
10.58333	12
10.59167	10
10.60000	9
10.60833	8
10.61667	8
10.62500	8
10.63333	9
10.64167	11
10.65000	14
10.65833	16
10.66667	17
10.67500	16
10.68333	16
10.69167	15
10.70000	14
10.70833	12
10.71667	11
10.72500	10
10.73333	9
10.74167	8
10.75000	9
10.75833	9
10.76667	8
10.77500	6
10.78333	4
10.79167	2
10.80000	1
10.80833	1
10.81667	3
10.82500	5
10.83333	8
10.84167	11
10.85000	13
10.85833	14
10.86667	13
10.87500	11
10.88333	9
10.89167	9
10.90000	11
10.90833	14
10.91667	18
10.92500	21
10.93333	21
10.94167	19
10.95000	16
10.95833	13
10.96667	9
10.97500	7
10.98333	5
10.99167	4
11.00000	3
11.00833	2
11.01667	2
11.02500	4
11.03333	7
11.04167	10
11.05000	13
11.05833	14
11.06667	13
11.07500	12
11.08333	12
11.09167	13
11.10000	16
11.10833	19
11.11667	21
11.12500	20
11.13333	18
11.14167	15
11.15000	13
11.15833	11
11.16667	11
11.17500	11
11.18333	12
11.19167	12
11.20000	11
11.20833	7
11.21667	3
11.22500	0
11.23333	-1
11.24167	0
11.25000	4
11.25833	10
11.26667	14
11.27500	18
11.28333	18
11.29167	16
11.30000	13
11.30833	12
11.31667	13
11.32500	14
11.33333	15
11.34167	14
11.35000	12
11.35833	10
11.36667	7
11.37500	5
11.38333	3
11.39167	1
11.40000	1
11.40833	4
11.41667	8
11.42500	15
11.43333	22
11.44167	27
11.45000	29
11.45833	27
11.46667	21
11.47500	14
11.48333	9
11.49167	6
11.50000	6
11.50833	9
11.51667	12
11.52500	13
11.53333	12
11.54167	11
11.55000	11
11.55833	11
11.56667	12
11.57500	13
11.58333	14
11.59167	15
11.60000	15
11.60833	13
11.61667	12
11.62500	10
11.63333	10
11.64167	10
11.65000	9
11.65833	8
11.66667	9
11.67500	10
11.68333	12
11.69167	15
11.70000	16
11.70833	16
11.71667	15
11.72500	14
11.73333	13
11.74167	12
11.75000	12
11.75833	12
11.76667	10
11.77500	7
11.78333	5
11.79167	3
11.80000	3
11.80833	6
11.81667	9
11.82500	10
11.83333	10
11.84167	8
11.85000	4
11.85833	1
11.86667	-1
11.87500	-0
11.88333	2
11.89167	6
11.90000	10
11.90833	14
11.91667	18
11.92500	22
11.93333	25
11.94167	27
11.95000	29
11.95833	30
11.96667	29
11.97500	26
11.98333	22
11.99167	18
12.00000	15
12.00833	13
12.01667	13
12.02500	11
12.03333	9
12.04167	6
12.05000	2
12.05833	-1
12.06667	-4
12.07500	-6
12.08333	-8
12.09167	-9
12.10000	-6
12.10833	-0
12.11667	7
12.12500	14
12.13333	20
12.14167	24
12.15000	26
12.15833	26
12.16667	27
12.17500	27
12.18333	28
12.19167	28
12.20000	27
12.20833	27
12.21667	26
12.22500	26
12.23333	26
12.24167	24
12.25000	19
12.25833	14
12.26667	8
12.27500	4
12.28333	4
12.29167	7
12.30000	11
12.30833	15
12.31667	18
12.32500	20
12.33333	21
12.34167	20
12.35000	18
12.35833	16
12.36667	15
12.37500	15
12.38333	16
12.39167	18
12.40000	19
12.40833	20
12.41667	21
12.42500	22
12.43333	23
12.44167	23
12.45000	23
12.45833	22
12.46667	20
12.47500	18
12.48333	14
12.49167	10
12.50000	6
12.50833	2
12.51667	0
12.52500	1
12.53333	3
12.54167	4
12.55000	3
12.55833	0
12.56667	-3
12.57500	-5
12.58333	-6
12.59167	-6
12.60000	-4
12.60833	-0
12.61667	4
12.62500	11
12.63333	18
12.64167	23
12.65000	25
12.65833	27
12.66667	26
12.67500	25
12.68333	24
12.69167	22
12.70000	22
12.70833	23
12.71667	25
12.72500	27
12.73333	28
12.74167	28
12.75000	25
12.75833	22
12.76667	19
12.77500	17
12.78333	13
12.79167	9
12.80000	4
12.80833	-1
12.81667	-5
12.82500	-6
12.83333	-5
12.84167	-3
12.85000	-0
12.85833	2
12.86667	3
12.87500	5
12.88333	7
12.89167	9
12.90000	11
12.90833	13
12.91667	13
12.92500	12
12.93333	9
12.94167	7
12.95000	7
12.95833	8
12.96667	10
12.97500	11
12.98333	12
12.99167	14
13.00000	16
13.00833	17
13.01667	18
13.02500	16
13.03333	14
13.04167	13
13.05000	13
13.05833	14
13.06667	15
13.07500	15
13.08333	15
13.09167	15
13.10000	15
13.10833	16
13.11667	17
13.12500	17
13.13333	16
13.14167	15
13.15000	13
13.15833	12
13.16667	12
13.17500	11
13.18333	8
13.19167	4
13.20000	0
13.20833	-3
13.21667	-4
13.22500	-2
13.23333	2
13.24167	7
13.25000	10
13.25833	12
13.26667	11
13.27500	8
13.28333	4
13.29167	0
13.30000	-1
13.30833	1
13.31667	5
13.32500	11
13.33333	16
13.34167	20
13.35000	21
13.35833	20
13.36667	17
13.37500	15
13.38333	13
13.39167	13
13.40000	14
13.40833	16
13.41667	19
13.42500	21
13.43333	22
13.44167	21
13.45000	17
13.45833	13
13.46667	8
13.47500	4
13.48333	3
13.49167	4
13.50000	6
13.50833	11
13.51667	15
13.52500	20
13.53333	24
13.54167	25
13.55000	24
13.55833	20
13.56667	16
13.57500	11
13.58333	7
13.59167	5
13.60000	6
13.60833	10
13.61667	14
13.62500	17
13.63333	18
13.64167	17
13.65000	14
13.65833	11
13.66667	8
13.67500	7
13.68333	6
13.69167	7
13.70000	9
13.70833	10
13.71667	12
13.72500	13
13.73333	14
13.74167	16
13.75000	20
13.75833	23
13.76667	26
13.77500	26
13.78333	25
13.79167	24
13.80000	23
13.80833	23
13.81667	24
13.82500	26
13.83333	28
13.84167	30
13.85000	32
13.85833	33
13.86667	34
13.87500	36
13.88333	37
13.89167	37
13.90000	34
13.90833	30
13.91667	25
13.92500	21
13.93333	20
13.94167	22
13.95000	28
13.95833	34
13.96667	38
13.97500	40
13.98333	40
13.99167	37
14.00000	34
14.00833	33
14.01667	33
14.02500	35
14.03333	36
14.04167	37
14.05000	36
14.05833	35
14.06667	34
14.07500	33
14.08333	33
14.09167	33
14.10000	32
14.10833	30
14.11667	28
14.12500	26
14.13333	23
14.14167	21
14.15000	19
14.15833	18
14.16667	18
14.17500	17
14.18333	18
14.19167	20
14.20000	23
14.20833	25
14.21667	26
14.22500	25
14.23333	24
14.24167	23
14.25000	25
14.25833	28
14.26667	33
14.27500	38
14.28333	41
14.29167	41
14.30000	40
14.30833	39
14.31667	38
14.32500	36
14.33333	34
14.34167	33
14.35000	32
14.35833	30
14.36667	27
14.37500	23
14.38333	19
14.39167	15
14.40000	14
14.40833	17
14.41667	21
14.42500	24
14.43333	27
14.44167	30
14.45000	31
14.45833	31
14.46667	31
14.47500	31
14.48333	29
14.49167	28
14.50000	26
14.50833	26
14.51667	26
14.52500	26
14.53333	24
14.54167	21
14.55000	17
14.55833	13
14.56667	10
14.57500	8
14.58333	9
14.59167	12
14.60000	15
14.60833	18
14.61667	20
14.62500	20
14.63333	19
14.64167	17
14.65000	17
14.65833	19
14.66667	21
14.67500	24
14.68333	26
14.69167	29
14.70000	32
14.70833	36
14.71667	40
14.72500	42
14.73333	43
14.74167	41
14.75000	38
14.75833	36
14.76667	35
14.77500	37
14.78333	40
14.79167	43
14.80000	45
14.80833	46
14.81667	45
14.82500	42
14.83333	39
14.84167	37
14.85000	35
14.85833	34
14.86667	33
14.87500	33
14.88333	31
14.89167	27
14.90000	23
14.90833	18
14.91667	15
14.92500	14
14.93333	16
14.94167	19
14.95000	23
14.95833	27
14.96667	28
14.97500	27
14.98333	25
14.99167	23
15.00000	21
15.00833	20
15.01667	21
15.02500	22
15.03333	24
15.04167	28
15.05000	32
15.05833	35
15.06667	37
15.07500	38
15.08333	37
15.09167	34
15.10000	32
15.10833	29
15.11667	28
15.12500	28
15.13333	28
15.14167	28
15.15000	26
15.15833	24
15.16667	23
15.17500	21
15.18333	18
15.19167	15
15.20000	13
15.20833	13
15.21667	15
15.22500	21
15.23333	26
15.24167	30
15.25000	31
15.25833	31
15.26667	31
15.27500	34
15.28333	38
15.29167	45
15.30000	49
15.30833	52
15.31667	52
15.32500	49
15.33333	45
15.34167	42
15.35000	40
15.35833	39
15.36667	38
15.37500	38
15.38333	37
15.39167	37
15.40000	38
15.40833	40
15.41667	41
15.42500	40
15.43333	38
15.44167	35
15.45000	31
15.45833	27
15.46667	24
15.47500	21
15.48333	18
15.49167	17
15.50000	18
15.50833	21
15.51667	25
15.52500	26
15.53333	25
15.54167	22
15.55000	20
15.55833	19
15.56667	21
15.57500	24
15.58333	27
15.59167	28
15.60000	29
15.60833	33
15.61667	37
15.62500	41
15.63333	44
15.64167	43
15.65000	41
15.65833	37
15.66667	34
15.67500	31
15.68333	28
15.69167	26
15.70000	25
15.70833	26
15.71667	28
15.72500	31
15.73333	34
15.74167	35
15.75000	33
15.75833	30
15.76667	28
15.77500	26
15.78333	26
15.79167	27
15.80000	26
15.80833	24
15.81667	21
15.82500	16
15.83333	13
15.84167	11
15.85000	11
15.85833	14
15.86667	17
15.87500	20
15.88333	23
15.89167	23
15.90000	23
15.90833	22
15.91667	23
15.92500	24
15.93333	28
15.94167	32
15.95000	36
15.95833	37
15.96667	37
15.97500	34
15.98333	30
15.99167	25
16.00000	21
16.00833	17
16.01667	14
16.02500	13
16.03333	13
16.04167	14
16.05000	17
16.05833	20
16.06667	25
16.07500	29
16.08333	32
16.09167	35
16.10000	35
16.10833	34
16.11667	29
16.12500	23
16.13333	15
16.14167	9
16.15000	5
16.15833	3
16.16667	5
16.17500	10
16.18333	14
16.19167	18
16.20000	20
16.20833	20
16.21667	19
16.22500	17
16.23333	14
16.24167	12
16.25000	11
16.25833	10
16.26667	11
16.27500	12
16.28333	13
16.29167	14
16.30000	15
16.30833	16
16.31667	15
16.32500	15
16.33333	13
16.34167	10
16.35000	7
16.35833	5
16.36667	6
16.37500	10
16.38333	16
16.39167	23
16.40000	28
16.40833	30
16.41667	30
16.42500	29
16.43333	27
16.44167	25
16.45000	24
16.45833	22
16.46667	20
16.47500	19
16.48333	17
16.49167	15
16.50000	14
16.50833	14
16.51667	15
16.52500	18
16.53333	21
16.54167	23
16.55000	24
16.55833	24
16.56667	24
16.57500	25
16.58333	25
16.59167	25
16.60000	23
16.60833	20
16.61667	19
16.62500	20
16.63333	22
16.64167	25
16.65000	26
16.65833	26
16.66667	24
16.67500	24
16.68333	25
16.69167	27
16.70000	29
16.70833	30
16.71667	28
16.72500	26
16.73333	23
16.74167	21
16.75000	21
16.75833	21
16.76667	21
16.77500	20
16.78333	17
16.79167	15
16.80000	14
16.80833	15
16.81667	18
16.82500	22
16.83333	25
16.84167	28
16.85000	29
16.85833	30
16.86667	30
16.87500	30
16.88333	31
16.89167	33
16.90000	35
16.90833	37
16.91667	38
16.92500	40
16.93333	41
16.94167	40
16.95000	37
16.95833	34
16.96667	33
16.97500	32
16.98333	34
16.99167	37
17.00000	40
17.00833	43
17.01667	45
17.02500	46
17.03333	46
17.04167	44
17.05000	41
17.05833	38
17.06667	33
17.07500	29
17.08333	26
17.09167	25
17.10000	25
17.10833	28
17.11667	31
17.12500	33
17.13333	32
17.14167	31
17.15000	27
17.15833	24
17.16667	20
17.17500	18
17.18333	18
17.19167	21
17.20000	26
17.20833	32
17.21667	36
17.22500	38
17.23333	36
17.24167	33
17.25000	30
17.25833	28
17.26667	29
17.27500	31
17.28333	32
17.29167	31
17.30000	30
17.30833	30
17.31667	30
17.32500	31
17.33333	33
17.34167	32
17.35000	29
17.35833	25
17.36667	22
17.37500	22
17.38333	24
17.39167	29
17.40000	33
17.40833	37
17.41667	38
17.42500	36
17.43333	33
17.44167	29
17.45000	25
17.45833	22
17.46667	20
17.47500	20
17.48333	19
17.49167	19
17.50000	17
17.50833	15
17.51667	13
17.52500	13
17.53333	13
17.54167	14
17.55000	16
17.55833	19
17.56667	21
17.57500	23
17.58333	26
17.59167	28
17.60000	30
17.60833	30
17.61667	30
17.62500	29
17.63333	27
17.64167	27
17.65000	28
17.65833	30
17.66667	31
17.67500	33
17.68333	33
17.69167	31
17.70000	29
17.70833	26
17.71667	24
17.72500	21
17.73333	19
17.74167	18
17.75000	18
17.75833	18
17.76667	17
17.77500	16
17.78333	15
17.79167	15
17.80000	14
17.80833	14
17.81667	16
17.82500	19
17.83333	22
17.84167	25
17.85000	27
17.85833	28
17.86667	28
17.87500	26
17.88333	24
17.89167	23
17.90000	23
17.90833	23
17.91667	25
17.92500	27
17.93333	28
17.94167	28
17.95000	27
17.95833	24
17.96667	21
17.97500	19
17.98333	18
17.99167	21
18.00000	23
18.00833	25
18.01667	26
18.02500	24
18.03333	21
18.04167	18
18.05000	17
18.05833	17
18.06667	18
18.07500	19
18.08333	20
18.09167	20
18.10000	20
18.10833	21
18.11667	22
18.12500	22
18.13333	22
18.14167	21
18.15000	19
18.15833	18
18.16667	18
18.17500	19
18.18333	21
18.19167	23
18.20000	24
18.20833	25
18.21667	26
18.22500	26
18.23333	25
18.24167	24
18.25000	23
18.25833	22
18.26667	21
18.27500	23
18.28333	27
18.29167	32
18.30000	36
18.30833	38
18.31667	36
18.32500	33
18.33333	30
18.34167	29
18.35000	29
18.35833	32
18.36667	34
18.37500	37
18.38333	40
18.39167	42
18.40000	45
18.40833	45
18.41667	45
18.42500	43
18.43333	41
18.44167	38
18.45000	36
18.45833	33
18.46667	30
18.47500	28
18.48333	26
18.49167	25
18.50000	25
18.50833	27
18.51667	30
18.52500	33
18.53333	34
18.54167	33
18.55000	30
18.55833	26
18.56667	23
18.57500	20
18.58333	18
18.59167	18
18.60000	20
18.60833	24
18.61667	28
18.62500	32
18.63333	35
18.64167	37
18.65000	37
18.65833	36
18.66667	35
18.67500	32
18.68333	27
18.69167	21
18.70000	15
18.70833	10
18.71667	8
18.72500	8
18.73333	10
18.74167	12
18.75000	15
18.75833	18
18.76667	22
18.77500	25
18.78333	26
18.79167	26
18.80000	24
18.80833	22
18.81667	21
18.82500	22
18.83333	26
18.84167	29
18.85000	31
18.85833	33
18.86667	33
18.87500	32
18.88333	32
18.89167	32
18.90000	33
18.90833	33
18.91667	32
18.92500	30
18.93333	29
18.94167	28
18.95000	28
18.95833	29
18.96667	31
18.97500	32
18.98333	33
18.99167	32
19.00000	30
19.00833	27
19.01667	25
19.02500	24
19.03333	25
19.04167	25
19.05000	24
19.05833	22
19.06667	21
19.07500	19
19.08333	19
19.09167	21
19.10000	22
19.10833	23
19.11667	24
19.12500	25
19.13333	28
19.14167	32
19.15000	35
19.15833	37
19.16667	36
19.17500	35
19.18333	34
19.19167	33
19.20000	32
19.20833	30
19.21667	29
19.22500	27
19.23333	26
19.24167	25
19.25000	24
19.25833	24
19.26667	26
19.27500	30
19.28333	34
19.29167	38
19.30000	40
19.30833	40
19.31667	38
19.32500	35
19.33333	33
19.34167	31
19.35000	31
19.35833	32
19.36667	33
19.37500	33
19.38333	33
19.39167	30
19.40000	28
19.40833	27
19.41667	27
19.42500	27
19.43333	29
19.44167	33
19.45000	38
19.45833	42
19.46667	46
19.47500	49
19.48333	50
19.49167	48
19.50000	45
19.50833	40
19.51667	36
19.52500	34
19.53333	36
19.54167	41
19.55000	50
19.55833	59
19.56667	69
19.57500	76
19.58333	79
19.59167	80
19.60000	79
19.60833	78
19.61667	77
19.62500	79
19.63333	82
19.64167	85
19.65000	89
19.65833	92
19.66667	96
19.67500	99
19.68333	101
19.69167	103
19.70000	104
19.70833	106
19.71667	107
19.72500	109
19.73333	111
19.74167	116
19.75000	122
19.75833	129
19.76667	137
19.77500	145
19.78333	154
19.79167	163
19.80000	173
19.80833	185
19.81667	195
19.82500	205
19.83333	214
19.84167	225
19.85000	238
19.85833	252
19.86667	267
19.87500	282
19.88333	295
19.89167	306
19.90000	317
19.90833	329
19.91667	342
19.92500	355
19.93333	370
19.94167	384
19.95000	398
19.95833	414
19.96667	431
19.97500	449
19.98333	469
19.99167	490
20.00000	511
20.00833	532
20.01667	554
20.02500	576
20.03333	598
20.04167	619
20.05000	640
20.05833	661
20.06667	683
20.07500	705
20.08333	729
20.09167	753
20.10000	776
20.10833	798
20.11667	819
20.12500	841
20.13333	865
20.14167	893
20.15000	925
20.15833	958
20.16667	992
20.17500	1024
20.18333	1054
20.19167	1084
20.20000	1114
20.20833	1147
20.21667	1179
20.22500	1214
20.23333	1248
20.24167	1281
20.25000	1314
20.25833	1344
20.26667	1375
20.27500	1404
20.28333	1433
20.29167	1461
20.30000	1489
20.30833	1518
20.31667	1548
20.32500	1581
20.33333	1616
20.34167	1650
20.35000	1684
20.35833	1713
20.36667	1738
20.37500	1762
20.38333	1786
20.39167	1811
20.40000	1836
20.40833	1863
20.41667	1888
20.42500	1911
20.43333	1934
20.44167	1957
20.45000	1981
20.45833	2004
20.46667	2027
20.47500	2047
20.48333	2065
20.49167	2080
20.50000	2095
20.50833	2110
20.51667	2125
20.52500	2138
20.53333	2152
20.54167	2166
20.55000	2181
20.55833	2195
20.56667	2207
20.57500	2215
20.58333	2220
20.59167	2220
20.60000	2219
20.60833	2216
20.61667	2211
20.62500	2205
20.63333	2199
20.64167	2196
20.65000	2195
20.65833	2196
20.66667	2197
20.67500	2194
20.68333	2187
20.69167	2176
20.70000	2164
20.70833	2153
20.71667	2141
20.72500	2130
20.73333	2117
20.74167	2101
20.75000	2083
20.75833	2063
20.76667	2044
20.77500	2025
20.78333	2007
20.79167	1988
20.80000	1969
20.80833	1947
20.81667	1925
20.82500	1901
20.83333	1877
20.84167	1854
20.85000	1831
20.85833	1809
20.86667	1788
20.87500	1768
20.88333	1747
20.89167	1724
20.90000	1699
20.90833	1671
20.91667	1643
20.92500	1616
20.93333	1591
20.94167	1568
20.95000	1545
20.95833	1522
20.96667	1498
20.97500	1473
20.98333	1448
20.99167	1421
21.00000	1394
21.00833	1366
21.01667	1337
21.02500	1307
21.03333	1278
21.04167	1250
21.05000	1223
21.05833	1199
21.06667	1174
21.07500	1150
21.08333	1127
21.09167	1103
21.10000	1083
21.10833	1064
21.11667	1046
21.12500	1026
21.13333	1006
21.14167	983
21.15000	959
21.15833	936
21.16667	915
21.17500	897
21.18333	881
21.19167	868
21.20000	857
21.20833	845
21.21667	833
21.22500	820
21.23333	806
21.24167	790
21.25000	772
21.25833	753
21.26667	734
21.27500	716
21.28333	702
21.29167	689
21.30000	677
21.30833	663
21.31667	648
21.32500	633
21.33333	618
21.34167	606
21.35000	597
21.35833	591
21.36667	587
21.37500	583
21.38333	578
21.39167	570
21.40000	562
21.40833	552
21.41667	542
21.42500	531
21.43333	521
21.44167	512
21.45000	506
21.45833	502
21.46667	501
21.47500	499
21.48333	495
21.49167	489
21.50000	482
21.50833	474
21.51667	467
21.52500	462
21.53333	457
21.54167	451
21.55000	443
21.55833	436
21.56667	431
21.57500	427
21.58333	427
21.59167	429
21.60000	431
21.60833	430
21.61667	428
21.62500	424
21.63333	420
21.64167	416
21.65000	412
21.65833	410
21.66667	409
21.67500	408
21.68333	404
21.69167	399
21.70000	392
21.70833	385
21.71667	379
21.72500	374
21.73333	371
21.74167	369
21.75000	368
21.75833	369
21.76667	372
21.77500	376
21.78333	379
21.79167	382
21.80000	382
21.80833	379
21.81667	374
21.82500	368
21.83333	362
21.84167	356
21.85000	351
21.85833	347
21.86667	344
21.87500	342
21.88333	341
21.89167	342
21.90000	341
21.90833	340
21.91667	337
21.92500	334
21.93333	330
21.94167	328
21.95000	328
21.95833	328
21.96667	329
21.97500	330
21.98333	328
21.99167	326
22.00000	323
22.00833	321
22.01667	320
22.02500	320
22.03333	321
22.04167	324
22.05000	327
22.05833	330
22.06667	331
22.07500	331
22.08333	330
22.09167	329
22.10000	327
22.10833	327
22.11667	327
22.12500	326
22.13333	325
22.14167	323
22.15000	322
22.15833	320
22.16667	320
22.17500	320
22.18333	321
22.19167	321
22.20000	320
22.20833	318
22.21667	315
22.22500	311
22.23333	306
22.24167	301
22.25000	295
22.25833	290
22.26667	284
22.27500	280
22.28333	279
22.29167	282
22.30000	286
22.30833	291
22.31667	294
22.32500	296
22.33333	296
22.34167	295
22.35000	293
22.35833	290
22.36667	287
22.37500	284
22.38333	282
22.39167	280
22.40000	277
22.40833	273
22.41667	271
22.42500	269
22.43333	269
22.44167	271
22.45000	273
22.45833	274
22.46667	272
22.47500	270
22.48333	266
22.49167	262
22.50000	259
22.50833	257
22.51667	255
22.52500	254
22.53333	254
22.54167	254
22.55000	253
22.55833	251
22.56667	249
22.57500	248
22.58333	248
22.59167	248
22.60000	248
22.60833	246
22.61667	243
22.62500	239
22.63333	236
22.64167	236
22.65000	238
22.65833	241
22.66667	241
22.67500	239
22.68333	235
22.69167	230
22.70000	226
22.70833	222
22.71667	220
22.72500	217
22.73333	215
22.74167	214
22.75000	215
22.75833	217
22.76667	220
22.77500	222
22.78333	223
22.79167	222
22.80000	220
22.80833	216
22.81667	212
22.82500	210
22.83333	210
22.84167	211
22.85000	215
22.85833	219
22.86667	222
22.87500	226
22.88333	231
22.89167	235
22.90000	237
22.90833	236
22.91667	232
22.92500	223
22.93333	212
22.94167	203
22.95000	196
22.95833	192
22.96667	191
22.97500	193
22.98333	196
22.99167	199
23.00000	200
23.00833	200
23.01667	197
23.02500	193
23.03333	189
23.04167	184
23.05000	181
23.05833	178
23.06667	177
23.07500	177
23.08333	177
23.09167	178
23.10000	180
23.10833	183
23.11667	185
23.12500	186
23.13333	186
23.14167	184
23.15000	180
23.15833	177
23.16667	174
23.17500	173
23.18333	173
23.19167	176
23.20000	179
23.20833	182
23.21667	185
23.22500	185
23.23333	185
23.24167	184
23.25000	184
23.25833	184
23.26667	184
23.27500	184
23.28333	184
23.29167	185
23.30000	186
23.30833	188
23.31667	189
23.32500	189
23.33333	185
23.34167	179
23.35000	173
23.35833	167
23.36667	165
23.37500	165
23.38333	166
23.39167	169
23.40000	172
23.40833	172
23.41667	171
23.42500	170
23.43333	169
23.44167	170
23.45000	173
23.45833	177
23.46667	181
23.47500	184
23.48333	187
23.49167	189
23.50000	189
23.50833	187
23.51667	183
23.52500	178
23.53333	172
23.54167	167
23.55000	163
23.55833	159
23.56667	157
23.57500	156
23.58333	158
23.59167	160
23.60000	162
23.60833	163
23.61667	163
23.62500	162
23.63333	161
23.64167	162
23.65000	164
23.65833	166
23.66667	167
23.67500	168
23.68333	168
23.69167	168
23.70000	167
23.70833	166
23.71667	164
23.72500	161
23.73333	158
23.74167	156
23.75000	155
23.75833	155
23.76667	156
23.77500	159
23.78333	161
23.79167	164
23.80000	166
23.80833	166
23.81667	164
23.82500	159
23.83333	154
23.84167	148
23.85000	143
23.85833	139
23.86667	138
23.87500	139
23.88333	144
23.89167	151
23.90000	157
23.90833	163
23.91667	166
23.92500	167
23.93333	167
23.94167	167
23.95000	170
23.95833	173
23.96667	177
23.97500	181
23.98333	184
23.99167	184
24.00000	183
24.00833	181
24.01667	178
24.02500	176
24.03333	174
24.04167	172
24.05000	171
24.05833	170
24.06667	169
24.07500	167
24.08333	166
24.09167	164
24.10000	163
24.10833	163
24.11667	165
24.12500	170
24.13333	175
24.14167	180
24.15000	183
24.15833	186
24.16667	188
24.17500	191
24.18333	194
24.19167	198
24.20000	200
24.20833	202
24.21667	202
24.22500	201
24.23333	199
24.24167	197
24.25000	196
24.25833	195
24.26667	195
24.27500	195
24.28333	196
24.29167	198
24.30000	200
24.30833	202
24.31667	205
24.32500	208
24.33333	211
24.34167	214
24.35000	216
24.35833	218
24.36667	218
24.37500	217
24.38333	215
24.39167	213
24.40000	212
24.40833	213
24.41667	216
24.42500	221
24.43333	228
24.44167	234
24.45000	241
24.45833	245
24.46667	247
24.47500	246
24.48333	244
24.49167	240
24.50000	236
24.50833	235
24.51667	236
24.52500	240
24.53333	245
24.54167	249
24.55000	252
24.55833	255
24.56667	258
24.57500	260
24.58333	260
24.59167	259
24.60000	255
24.60833	251
24.61667	248
24.62500	247
24.63333	247
24.64167	247
24.65000	247
24.65833	245
24.66667	243
24.67500	241
24.68333	242
24.69167	245
24.70000	248
24.70833	251
24.71667	253
24.72500	253
24.73333	251
24.74167	247
24.75000	243
24.75833	240
24.76667	237
24.77500	236
24.78333	236
24.79167	237
24.80000	238
24.80833	240
24.81667	243
24.82500	246
24.83333	249
24.84167	251
24.85000	252
24.85833	250
24.86667	248
24.87500	245
24.88333	241
24.89167	236
24.90000	231
24.90833	227
24.91667	225
24.92500	225
24.93333	227
24.94167	229
24.95000	229
24.95833	226
24.96667	221
24.97500	215
24.98333	209
24.99167	204
25.00000	200
25.00833	197
25.01667	194
25.02500	191
25.03333	189
25.04167	188
25.05000	188
25.05833	190
25.06667	191
25.07500	193
25.08333	194
25.09167	194
25.10000	193
25.10833	192
25.11667	190
25.12500	188
25.13333	187
25.14167	186
25.15000	186
25.15833	186
25.16667	184
25.17500	182
25.18333	179
25.19167	175
25.20000	171
25.20833	167
25.21667	162
25.22500	158
25.23333	154
25.24167	154
25.25000	157
25.25833	159
25.26667	160
25.27500	160
25.28333	157
25.29167	154
25.30000	152
25.30833	152
25.31667	153
25.32500	154
25.33333	153
25.34167	152
25.35000	151
25.35833	150
25.36667	150
25.37500	151
25.38333	150
25.39167	149
25.40000	149
25.40833	148
25.41667	146
25.42500	145
25.43333	143
25.44167	140
25.45000	136
25.45833	134
25.46667	134
25.47500	136
25.48333	139
25.49167	141
25.50000	144
25.50833	144
25.51667	145
25.52500	145
25.53333	144
25.54167	141
25.55000	136
25.55833	131
25.56667	125
25.57500	121
25.58333	120
25.59167	122
25.60000	124
25.60833	126
25.61667	128
25.62500	129
25.63333	129
25.64167	130
25.65000	131
25.65833	133
25.66667	134
25.67500	135
25.68333	134
25.69167	131
25.70000	128
25.70833	125
25.71667	123
25.72500	122
25.73333	123
25.74167	124
25.75000	125
25.75833	124
25.76667	124
25.77500	125
25.78333	127
25.79167	130
25.80000	134
25.80833	138
25.81667	143
25.82500	145
25.83333	145
25.84167	144
25.85000	141
25.85833	138
25.86667	137
25.87500	137
25.88333	136
25.89167	135
25.90000	135
25.90833	136
25.91667	138
25.92500	140
25.93333	143
25.94167	143
25.95000	142
25.95833	140
25.96667	136
25.97500	133
25.98333	130
25.99167	129
26.00000	128
26.00833	128
26.01667	127
26.02500	126
26.03333	124
26.04167	122
26.05000	119
26.05833	118
26.06667	116
26.07500	114
26.08333	113
26.09167	111
26.10000	111
26.10833	111
26.11667	113
26.12500	117
26.13333	123
26.14167	127
26.15000	130
26.15833	131
26.16667	131
26.17500	131
26.18333	131
26.19167	132
26.20000	133
26.20833	133
26.21667	134
26.22500	135
26.23333	137
26.24167	138
26.25000	139
26.25833	141
26.26667	144
26.27500	148
26.28333	153
26.29167	159
26.30000	163
26.30833	162
26.31667	157
26.32500	151
26.33333	146
26.34167	143
26.35000	144
26.35833	145
26.36667	148
26.37500	150
26.38333	151
26.39167	153
26.40000	153
26.40833	153
26.41667	152
26.42500	150
26.43333	147
26.44167	144
26.45000	142
26.45833	140
26.46667	140
26.47500	143
26.48333	146
26.49167	149
26.50000	151
26.50833	152
26.51667	152
26.52500	153
26.53333	155
26.54167	158
26.55000	161
26.55833	162
26.56667	162
26.57500	160
26.58333	157
26.59167	154
26.60000	152
26.60833	152
26.61667	153
26.62500	154
26.63333	153
26.64167	152
26.65000	153
26.65833	154
26.66667	156
26.67500	160
26.68333	163
26.69167	164
26.70000	165
26.70833	168
26.71667	171
26.72500	174
26.73333	177
26.74167	177
26.75000	175
26.75833	171
26.76667	166
26.77500	161
26.78333	158
26.79167	158
26.80000	159
26.80833	162
26.81667	166
26.82500	170
26.83333	174
26.84167	176
26.85000	176
26.85833	174
26.86667	169
26.87500	165
26.88333	164
26.89167	164
26.90000	164
26.90833	165
26.91667	165
26.92500	163
26.93333	160
26.94167	159
26.95000	160
26.95833	160
26.96667	160
26.97500	160
26.98333	158
26.99167	156
27.00000	156
27.00833	157
27.01667	159
27.02500	160
27.03333	162
27.04167	161
27.05000	160
27.05833	158
27.06667	157
27.07500	155
27.08333	154
27.09167	154
27.10000	152
27.10833	150
27.11667	148
27.12500	147
27.13333	147
27.14167	147
27.15000	147
27.15833	146
27.16667	146
27.17500	146
27.18333	146
27.19167	147
27.20000	148
27.20833	150
27.21667	153
27.22500	157
27.23333	161
27.24167	163
27.25000	162
27.25833	161
27.26667	159
27.27500	158
27.28333	157
27.29167	157
27.30000	158
27.30833	159
27.31667	159
27.32500	158
27.33333	157
27.34167	156
27.35000	155
27.35833	156
27.36667	158
27.37500	159
27.38333	159
27.39167	158
27.40000	156
27.40833	155
27.41667	154
27.42500	153
27.43333	152
27.44167	150
27.45000	150
27.45833	149
27.46667	149
27.47500	148
27.48333	147
27.49167	145
27.50000	143
27.50833	141
27.51667	140
27.52500	139
27.53333	139
27.54167	139
27.55000	138
27.55833	138
27.56667	141
27.57500	146
27.58333	153
27.59167	161
27.60000	166
27.60833	167
27.61667	164
27.62500	159
27.63333	154
27.64167	149
27.65000	145
27.65833	142
27.66667	140
27.67500	138
27.68333	139
27.69167	140
27.70000	144
27.70833	149
27.71667	154
27.72500	158
27.73333	161
27.74167	162
27.75000	162
27.75833	162
27.76667	163
27.77500	165
27.78333	168
27.79167	170
27.80000	171
27.80833	170
27.81667	167
27.82500	165
27.83333	166
27.84167	168
27.85000	172
27.85833	175
27.86667	174
27.87500	173
27.88333	172
27.89167	172
27.90000	172
27.90833	173
27.91667	174
27.92500	173
27.93333	171
27.94167	171
27.95000	173
27.95833	175
27.96667	176
27.97500	177
27.98333	175
27.99167	174
28.00000	174
28.00833	174
28.01667	176
28.02500	178
28.03333	180
28.04167	183
28.05000	186
28.05833	191
28.06667	196
28.07500	201
28.08333	205
28.09167	208
28.10000	208
28.10833	206
28.11667	202
28.12500	198
28.13333	194
28.14167	194
28.15000	197
28.15833	202
28.16667	206
28.17500	209
28.18333	209
28.19167	206
28.20000	202
28.20833	199
28.21667	197
28.22500	198
28.23333	202
28.24167	206
28.25000	210
28.25833	212
28.26667	213
28.27500	213
28.28333	213
28.29167	215
28.30000	216
28.30833	217
28.31667	217
28.32500	219
28.33333	222
28.34167	224
28.35000	227
28.35833	228
28.36667	228
28.37500	227
28.38333	226
28.39167	225
28.40000	224
28.40833	225
28.41667	227
28.42500	230
28.43333	234
28.44167	236
28.45000	235
28.45833	234
28.46667	232
28.47500	231
28.48333	229
28.49167	227
28.50000	226
28.50833	224
28.51667	223
28.52500	222
28.53333	221
28.54167	222
28.55000	225
28.55833	228
28.56667	229
28.57500	229
28.58333	226
28.59167	221
28.60000	216
28.60833	212
28.61667	210
28.62500	211
28.63333	214
28.64167	217
28.65000	218
28.65833	217
28.66667	214
28.67500	210
28.68333	209
28.69167	210
28.70000	213
28.70833	217
28.71667	220
28.72500	221
28.73333	220
28.74167	218
28.75000	217
28.75833	217
28.76667	217
28.77500	218
28.78333	219
28.79167	219
28.80000	218
28.80833	215
28.81667	213
28.82500	212
28.83333	212
28.84167	213
28.85000	214
28.85833	215
28.86667	213
28.87500	211
28.88333	209
28.89167	207
28.90000	205
28.90833	205
28.91667	205
28.92500	205
28.93333	205
28.94167	205
28.95000	206
28.95833	209
28.96667	213
28.97500	216
28.98333	216
28.99167	214
29.00000	212
29.00833	211
29.01667	212
29.02500	215
29.03333	218
29.04167	219
29.05000	218
29.05833	217
29.06667	217
29.07500	218
29.08333	218
29.09167	217
29.10000	215
29.10833	213
29.11667	212
29.12500	212
29.13333	213
29.14167	214
29.15000	215
29.15833	216
29.16667	217
29.17500	218
29.18333	217
29.19167	214
29.20000	211
29.20833	208
29.21667	207
29.22500	208
29.23333	212
29.24167	215
29.25000	218
29.25833	222
29.26667	225
29.27500	228
29.28333	230
29.29167	233
29.30000	237
29.30833	241
29.31667	246
29.32500	249
29.33333	253
29.34167	255
29.35000	255
29.35833	255
29.36667	254
29.37500	253
29.38333	250
29.39167	247
29.40000	245
29.40833	245
29.41667	247
29.42500	250
29.43333	254
29.44167	256
29.45000	257
29.45833	257
29.46667	257
29.47500	261
29.48333	269
29.49167	279
29.50000	289
29.50833	296
29.51667	302
29.52500	305
29.53333	307
29.54167	308
29.55000	311
29.55833	314
29.56667	319
29.57500	325
29.58333	331
29.59167	337
29.60000	342
29.60833	346
29.61667	350
29.62500	356
29.63333	363
29.64167	372
29.65000	380
29.65833	387
29.66667	392
29.67500	395
29.68333	398
29.69167	402
29.70000	408
29.70833	414
29.71667	422
29.72500	429
29.73333	436
29.74167	443
29.75000	452
29.75833	463
29.76667	478
29.77500	495
29.78333	512
29.79167	528
29.80000	543
29.80833	558
29.81667	573
29.82500	587
29.83333	601
29.84167	615
29.85000	629
29.85833	646
29.86667	665
29.87500	687
29.88333	710
29.89167	733
29.90000	757
29.90833	782
29.91667	807
29.92500	833
29.93333	858
29.94167	883
29.95000	910
29.95833	939
29.96667	972
29.97500	1007
29.98333	1046
29.99167	1086
30.00000	1128
30.00833	1171
30.01667	1215
30.02500	1261
30.03333	1309
30.04167	1359
30.05000	1413
30.05833	1468
30.06667	1524
30.07500	1581
30.08333	1638
30.09167	1696
30.10000	1755
30.10833	1819
30.11667	1884
30.12500	1953
30.13333	2023
30.14167	2096
30.15000	2172
30.15833	2249
30.16667	2332
30.17500	2417
30.18333	2505
30.19167	2596
30.20000	2687
30.20833	2783
30.21667	2879
30.22500	2978
30.23333	3078
30.24167	3177
30.25000	3279
30.25833	3379
30.26667	3484
30.27500	3591
30.28333	3702
30.29167	3818
30.30000	3932
30.30833	4049
30.31667	4163
30.32500	4278
30.33333	4393
30.34167	4509
30.35000	4629
30.35833	4749
30.36667	4871
30.37500	4992
30.38333	5114
30.39167	5239
30.40000	5363
30.40833	5491
30.41667	5617
30.42500	5745
30.43333	5872
30.44167	5994
30.45000	6116
30.45833	6233
30.46667	6351
30.47500	6468
30.48333	6584
30.49167	6703
30.50000	6819
30.50833	6938
30.51667	7054
30.52500	7170
30.53333	7283
30.54167	7392
30.55000	7501
30.55833	7606
30.56667	7712
30.57500	7816
30.58333	7916
30.59167	8015
30.60000	8108
30.60833	8198
30.61667	8282
30.62500	8362
30.63333	8439
30.64167	8513
30.65000	8586
30.65833	8656
30.66667	8723
30.67500	8786
30.68333	8844
30.69167	8900
30.70000	8951
30.70833	9001
30.71667	9046
30.72500	9089
30.73333	9127
30.74167	9163
30.75000	9195
30.75833	9222
30.76667	9245
30.77500	9263
30.78333	9277
30.79167	9286
30.80000	9292
30.80833	9295
30.81667	9295
30.82500	9293
30.83333	9287
30.84167	9276
30.85000	9259
30.85833	9236
30.86667	9206
30.87500	9173
30.88333	9137
30.89167	9099
30.90000	9060
30.90833	9016
30.91667	8969
30.92500	8917
30.93333	8862
30.94167	8806
30.95000	8746
30.95833	8684
30.96667	8617
30.97500	8547
30.98333	8473
30.99167	8397
31.00000	8321
31.00833	8243
31.01667	8164
31.02500	8080
31.03333	7992
31.04167	7901
31.05000	7805
31.05833	7709
31.06667	7610
31.07500	7512
31.08333	7413
31.09167	7312
31.10000	7215
31.10833	7115
31.11667	7016
31.12500	6915
31.13333	6812
31.14167	6708
31.15000	6602
31.15833	6496
31.16667	6386
31.17500	6275
31.18333	6161
31.19167	6046
31.20000	5937
31.20833	5829
31.21667	5727
31.22500	5624
31.23333	5522
31.24167	5420
31.25000	5314
31.25833	5212
31.26667	5111
31.27500	5013
31.28333	4917
31.29167	4820
31.30000	4724
31.30833	4625
31.31667	4530
31.32500	4435
31.33333	4342
31.34167	4253
31.35000	4166
31.35833	4082
31.36667	3999
31.37500	3917
31.38333	3834
31.39167	3751
31.40000	3669
31.40833	3585
31.41667	3504
31.42500	3425
31.43333	3348
31.44167	3274
31.45000	3203
31.45833	3135
31.46667	3069
31.47500	3006
31.48333	2943
31.49167	2880
31.50000	2817
31.50833	2754
31.51667	2693
31.52500	2635
31.53333	2581
31.54167	2529
31.55000	2479
31.55833	2431
31.56667	2383
31.57500	2335
31.58333	2287
31.59167	2240
31.60000	2194
31.60833	2150
31.61667	2107
31.62500	2066
31.63333	2026
31.64167	1987
31.65000	1948
31.65833	1911
31.66667	1875
31.67500	1841
31.68333	1811
31.69167	1781
31.70000	1751
31.70833	1720
31.71667	1688
31.72500	1656
31.73333	1624
31.74167	1597
31.75000	1573
31.75833	1553
31.76667	1534
31.77500	1516
31.78333	1495
31.79167	1473
31.80000	1450
31.80833	1427
31.81667	1406
31.82500	1388
31.83333	1372
31.84167	1356
31.85000	1338
31.85833	1319
31.86667	1300
31.87500	1282
31.88333	1266
31.89167	1252
31.90000	1238
31.90833	1223
31.91667	1211
31.92500	1200
31.93333	1192
31.94167	1186
31.95000	1179
31.95833	1171
31.96667	1159
31.97500	1146
31.98333	1133
31.99167	1121
32.00000	1110
32.00833	1099
32.01667	1090
32.02500	1081
32.03333	1072
32.04167	1064
32.05000	1058
32.05833	1052
32.06667	1048
32.07500	1043
32.08333	1037
32.09167	1031
32.10000	1025
32.10833	1019
32.11667	1014
32.12500	1009
32.13333	1005
32.14167	1002
32.15000	998
32.15833	995
32.16667	992
32.17500	989
32.18333	986
32.19167	983
32.20000	982
32.20833	982
32.21667	984
32.22500	986
32.23333	988
32.24167	989
32.25000	989
32.25833	989
32.26667	988
32.27500	988
32.28333	990
32.29167	994
32.30000	1000
32.30833	1007
32.31667	1014
32.32500	1018
32.33333	1021
32.34167	1024
32.35000	1026
32.35833	1030
32.36667	1036
32.37500	1043
32.38333	1052
32.39167	1063
32.40000	1073
32.40833	1084
32.41667	1093
32.42500	1102
32.43333	1111
32.44167	1121
32.45000	1132
32.45833	1145
32.46667	1160
32.47500	1177
32.48333	1197
32.49167	1218
32.50000	1242
32.50833	1267
32.51667	1291
32.52500	1314
32.53333	1338
32.54167	1363
32.55000	1391
32.55833	1422
32.56667	1457
32.57500	1494
32.58333	1531
32.59167	1569
32.60000	1607
32.60833	1646
32.61667	1686
32.62500	1729
32.63333	1775
32.64167	1823
32.65000	1876
32.65833	1930
32.66667	1990
32.67500	2050
32.68333	2114
32.69167	2181
32.70000	2249
32.70833	2321
32.71667	2396
32.72500	2476
32.73333	2561
32.74167	2650
32.75000	2745
32.75833	2842
32.76667	2944
32.77500	3050
32.78333	3160
32.79167	3276
32.80000	3394
32.80833	3518
32.81667	3643
32.82500	3772
32.83333	3904
32.84167	4036
32.85000	4174
32.85833	4312
32.86667	4458
32.87500	4607
32.88333	4763
32.89167	4925
32.90000	5086
32.90833	5254
32.91667	5422
32.92500	5598
32.93333	5778
32.94167	5961
32.95000	6150
32.95833	6336
32.96667	6525
32.97500	6713
32.98333	6902
32.99167	7097
33.00000	7292
33.00833	7496
33.01667	7699
33.02500	7909
33.03333	8122
33.04167	8334
33.05000	8552
33.05833	8765
33.06667	8984
33.07500	9200
33.08333	9416
33.09167	9632
33.10000	9843
33.10833	10058
33.11667	10268
33.12500	10482
33.13333	10696
33.14167	10908
33.15000	11122
33.15833	11331
33.16667	11542
33.17500	11751
33.18333	11959
33.19167	12169
33.20000	12372
33.20833	12578
33.21667	12775
33.22500	12969
33.23333	13158
33.24167	13338
33.25000	13515
33.25833	13684
33.26667	13852
33.27500	14014
33.28333	14173
33.29167	14329
33.30000	14480
33.30833	14631
33.31667	14774
33.32500	14915
33.33333	15051
33.34167	15178
33.35000	15303
33.35833	15421
33.36667	15539
33.37500	15651
33.38333	15756
33.39167	15856
33.40000	15945
33.40833	16028
33.41667	16102
33.42500	16171
33.43333	16236
33.44167	16293
33.45000	16345
33.45833	16390
33.46667	16429
33.47500	16463
33.48333	16492
33.49167	16517
33.50000	16534
33.50833	16542
33.51667	16544
33.52500	16538
33.53333	16526
33.54167	16509
33.55000	16487
33.55833	16458
33.56667	16420
33.57500	16377
33.58333	16327
33.59167	16270
33.60000	16206
33.60833	16133
33.61667	16056
33.62500	15971
33.63333	15883
33.64167	15790
33.65000	15691
33.65833	15589
33.66667	15478
33.67500	15364
33.68333	15243
33.69167	15115
33.70000	14985
33.70833	14848
33.71667	14709
33.72500	14566
33.73333	14420
33.74167	14271
33.75000	14114
33.75833	13954
33.76667	13785
33.77500	13613
33.78333	13436
33.79167	13254
33.80000	13073
33.80833	12888
33.81667	12705
33.82500	12516
33.83333	12325
33.84167	12135
33.85000	11942
33.85833	11753
33.86667	11559
33.87500	11367
33.88333	11172
33.89167	10972
33.90000	10774
33.90833	10570
33.91667	10371
33.92500	10170
33.93333	9970
33.94167	9774
33.95000	9576
33.95833	9382
33.96667	9185
33.97500	8992
33.98333	8804
33.99167	8597
34.00000	8385
34.00833	8186
34.01667	8005
34.02500	7824
34.03333	7644
34.04167	7466
34.05000	7285
34.05833	7108
34.06667	6926
34.07500	6734
34.08333	6546
34.09167	6376
34.10000	6224
34.10833	6064
34.11667	5894
34.12500	5729
34.13333	5582
34.14167	5444
34.15000	5303
34.15833	5167
34.16667	5023
34.17500	4865
34.18333	4709
34.19167	4568
34.20000	4440
34.20833	4316
34.21667	4197
34.22500	4076
34.23333	3948
34.24167	3820
34.25000	3703
34.25833	3600
34.26667	3499
34.27500	3391
34.28333	3286
34.29167	3191
34.30000	3106
34.30833	3018
34.31667	2922
34.32500	2828
34.33333	2743
34.34167	2662
34.35000	2580
34.35833	2501
34.36667	2421
34.37500	2345
34.38333	2272
34.39167	2204
34.40000	2143
34.40833	2084
34.41667	2028
34.42500	1970
34.43333	1909
34.44167	1848
34.45000	1785
34.45833	1725
34.46667	1669
34.47500	1618
34.48333	1570
34.49167	1523
34.50000	1475
34.50833	1429
34.51667	1387
34.52500	1347
34.53333	1308
34.54167	1273
34.55000	1238
34.55833	1204
34.56667	1173
34.57500	1143
34.58333	1113
34.59167	1082
34.60000	1051
34.60833	1019
34.61667	990
34.62500	963
34.63333	938
34.64167	914
34.65000	890
34.65833	868
34.66667	848
34.67500	830
34.68333	815
34.69167	800
34.70000	785
34.70833	767
34.71667	748
34.72500	728
34.73333	708
34.74167	689
34.75000	671
34.75833	655
34.76667	642
34.77500	631
34.78333	621
34.79167	611
34.80000	602
34.80833	593
34.81667	583
34.82500	571
34.83333	559
34.84167	546
34.85000	533
34.85833	521
34.86667	511
34.87500	501
34.88333	493
34.89167	484
34.90000	476
34.90833	470
34.91667	464
34.92500	457
34.93333	450
34.94167	444
34.95000	438
34.95833	434
34.96667	431
34.97500	429
34.98333	427
34.99167	424
35.00000	421
35.00833	416
35.01667	410
35.02500	402
35.03333	392
35.04167	383
35.05000	375
35.05833	369
35.06667	366
35.07500	365
35.08333	365
35.09167	364
35.10000	362
35.10833	359
35.11667	355
35.12500	350
35.13333	345
35.14167	341
35.15000	337
35.15833	335
35.16667	333
35.17500	329
35.18333	323
35.19167	316
35.20000	309
35.20833	302
35.21667	297
35.22500	294
35.23333	293
35.24167	293
35.25000	294
35.25833	295
35.26667	295
35.27500	296
35.28333	295
35.29167	293
35.30000	290
35.30833	287
35.31667	283
35.32500	279
35.33333	275
35.34167	272
35.35000	270
35.35833	269
35.36667	271
35.37500	272
35.38333	272
35.39167	270
35.40000	267
35.40833	265
35.41667	262
35.42500	261
35.43333	260
35.44167	261
35.45000	262
35.45833	262
35.46667	259
35.47500	254
35.48333	249
35.49167	244
35.50000	242
35.50833	243
35.51667	245
35.52500	247
35.53333	248
35.54167	248
35.55000	248
35.55833	247
35.56667	244
35.57500	240
35.58333	237
35.59167	236
35.60000	236
35.60833	238
35.61667	239
35.62500	238
35.63333	235
35.64167	232
35.65000	230
35.65833	229
35.66667	229
35.67500	230
35.68333	230
35.69167	230
35.70000	229
35.70833	227
35.71667	225
35.72500	224
35.73333	222
35.74167	222
35.75000	223
35.75833	225
35.76667	227
35.77500	228
35.78333	228
35.79167	225
35.80000	222
35.80833	218
35.81667	214
35.82500	211
35.83333	211
35.84167	212
35.85000	215
35.85833	217
35.86667	220
35.87500	222
35.88333	223
35.89167	222
35.90000	222
35.90833	222
35.91667	223
35.92500	224
35.93333	223
35.94167	223
35.95000	223
35.95833	222
35.96667	221
35.97500	218
35.98333	214
35.99167	208
36.00000	204
36.00833	204
36.01667	207
36.02500	212
36.03333	216
36.04167	219
36.05000	219
36.05833	216
36.06667	210
36.07500	203
36.08333	198
36.09167	194
36.10000	193
36.10833	193
36.11667	195
36.12500	196
36.13333	195
36.14167	192
36.15000	189
36.15833	185
36.16667	182
36.17500	181
36.18333	181
36.19167	181
36.20000	183
36.20833	184
36.21667	186
36.22500	188
36.23333	189
36.24167	190
36.25000	191
36.25833	191
36.26667	190
36.27500	189
36.28333	188
36.29167	189
36.30000	191
36.30833	194
36.31667	195
36.32500	193
36.33333	190
36.34167	187
36.35000	186
36.35833	187
36.36667	189
36.37500	191
36.38333	190
36.39167	189
36.40000	187
36.40833	185
36.41667	183
36.42500	182
36.43333	181
36.44167	182
36.45000	183
36.45833	184
36.46667	185
36.47500	186
36.48333	186
36.49167	187
36.50000	187
36.50833	185
36.51667	182
36.52500	179
36.53333	177
36.54167	175
36.55000	173
36.55833	172
36.56667	171
36.57500	170
36.58333	169
36.59167	168
36.60000	167
36.60833	167
36.61667	168
36.62500	170
36.63333	171
36.64167	171
36.65000	169
36.65833	165
36.66667	159
36.67500	154
36.68333	151
36.69167	152
36.70000	156
36.70833	162
36.71667	167
36.72500	169
36.73333	168
36.74167	165
36.75000	161
36.75833	158
36.76667	156
36.77500	156
36.78333	157
36.79167	157
36.80000	158
36.80833	159
36.81667	161
36.82500	162
36.83333	163
36.84167	163
36.85000	162
36.85833	160
36.86667	157
36.87500	154
36.88333	151
36.89167	149
36.90000	148
36.90833	148
36.91667	149
36.92500	151
36.93333	153
36.94167	155
36.95000	156
36.95833	157
36.96667	156
36.97500	154
36.98333	152
36.99167	152
37.00000	154
37.00833	157
37.01667	160
37.02500	161
37.03333	160
37.04167	158
37.05000	155
37.05833	152
37.06667	149
37.07500	146
37.08333	144
37.09167	145
37.10000	146
37.10833	149
37.11667	151
37.12500	152
37.13333	151
37.14167	151
37.15000	151
37.15833	153
37.16667	156
37.17500	158
37.18333	159
37.19167	158
37.20000	156
37.20833	153
37.21667	149
37.22500	146
37.23333	143
37.24167	139
37.25000	137
37.25833	136
37.26667	135
37.27500	136
37.28333	136
37.29167	135
37.30000	134
37.30833	134
37.31667	134
37.32500	135
37.33333	136
37.34167	138
37.35000	139
37.35833	141
37.36667	143
37.37500	146
37.38333	148
37.39167	151
37.40000	153
37.40833	153
37.41667	152
37.42500	150
37.43333	146
37.44167	142
37.45000	137
37.45833	134
37.46667	131
37.47500	130
37.48333	131
37.49167	134
37.50000	137
37.50833	140
37.51667	141
37.52500	139
37.53333	135
37.54167	132
37.55000	131
37.55833	131
37.56667	132
37.57500	132
37.58333	132
37.59167	130
37.60000	128
37.60833	127
37.61667	128
37.62500	128
37.63333	130
37.64167	132
37.65000	134
37.65833	137
37.66667	140
37.67500	142
37.68333	143
37.69167	143
37.70000	143
37.70833	144
37.71667	146
37.72500	145
37.73333	144
37.74167	142
37.75000	140
37.75833	139
37.76667	140
37.77500	141
37.78333	141
37.79167	139
37.80000	137
37.80833	134
37.81667	132
37.82500	129
37.83333	127
37.84167	125
37.85000	123
37.85833	122
37.86667	123
37.87500	125
37.88333	128
37.89167	132
37.90000	135
37.90833	136
37.91667	137
37.92500	136
37.93333	136
37.94167	134
37.95000	132
37.95833	130
37.96667	127
37.97500	124
37.98333	123
37.99167	123
38.00000	125
38.00833	129
38.01667	132
38.02500	136
38.03333	139
38.04167	141
38.05000	140
38.05833	139
38.06667	140
38.07500	141
38.08333	142
38.09167	144
38.10000	143
38.10833	140
38.11667	136
38.12500	132
38.13333	130
38.14167	130
38.15000	134
38.15833	138
38.16667	142
38.17500	144
38.18333	144
38.19167	142
38.20000	138
38.20833	134
38.21667	130
38.22500	128
38.23333	128
38.24167	128
38.25000	129
38.25833	129
38.26667	129
38.27500	129
38.28333	130
38.29167	133
38.30000	137
38.30833	143
38.31667	148
38.32500	150
38.33333	151
38.34167	150
38.35000	149
38.35833	146
38.36667	144
38.37500	140
38.38333	138
38.39167	136
38.40000	135
38.40833	136
38.41667	137
38.42500	138
38.43333	138
38.44167	137
38.45000	136
38.45833	135
38.46667	135
38.47500	134
38.48333	135
38.49167	136
38.50000	139
38.50833	143
38.51667	146
38.52500	148
38.53333	148
38.54167	146
38.55000	142
38.55833	139
38.56667	137
38.57500	136
38.58333	136
38.59167	135
38.60000	134
38.60833	133
38.61667	133
38.62500	134
38.63333	136
38.64167	138
38.65000	139
38.65833	138
38.66667	137
38.67500	136
38.68333	134
38.69167	133
38.70000	132
38.70833	133
38.71667	135
38.72500	137
38.73333	139
38.74167	141
38.75000	141
38.75833	139
38.76667	135
38.77500	131
38.78333	129
38.79167	130
38.80000	133
38.80833	138
38.81667	142
38.82500	144
38.83333	144
38.84167	142
38.85000	140
38.85833	138
38.86667	139
38.87500	141
38.88333	144
38.89167	146
38.90000	147
38.90833	146
38.91667	145
38.92500	144
38.93333	144
38.94167	144
38.95000	144
38.95833	144
38.96667	145
38.97500	145
38.98333	143
38.99167	141
39.00000	138
39.00833	136
39.01667	136
39.02500	139
39.03333	143
39.04167	145
39.05000	146
39.05833	146
39.06667	147
39.07500	149
39.08333	152
39.09167	154
39.10000	156
39.10833	156
39.11667	156
39.12500	157
39.13333	159
39.14167	161
39.15000	161
39.15833	158
39.16667	152
39.17500	146
39.18333	143
39.19167	142
39.20000	145
39.20833	148
39.21667	151
39.22500	150
39.23333	147
39.24167	142
39.25000	138
39.25833	136
39.26667	138
39.27500	142
39.28333	146
39.29167	148
39.30000	149
39.30833	147
39.31667	144
39.32500	142
39.33333	141
39.34167	141
39.35000	142
39.35833	143
39.36667	144
39.37500	145
39.38333	146
39.39167	145
39.40000	144
39.40833	142
39.41667	141
39.42500	141
39.43333	142
39.44167	144
39.45000	146
39.45833	148
39.46667	147
39.47500	145
39.48333	143
39.49167	140
39.50000	137
39.50833	134
39.51667	131
39.52500	128
39.53333	125
39.54167	123
39.55000	124
39.55833	124
39.56667	124
39.57500	124
39.58333	125
39.59167	128
39.60000	131
39.60833	135
39.61667	138
39.62500	138
39.63333	136
39.64167	135
39.65000	135
39.65833	136
39.66667	138
39.67500	140
39.68333	143
39.69167	146
39.70000	149
39.70833	151
39.71667	152
39.72500	150
39.73333	147
39.74167	143
39.75000	138
39.75833	134
39.76667	132
39.77500	131
39.78333	131
39.79167	131
39.80000	132
39.80833	134
39.81667	136
39.82500	136
39.83333	135
39.84167	132
39.85000	127
39.85833	122
39.86667	119
39.87500	117
39.88333	116
39.89167	114
39.90000	113
39.90833	112
39.91667	112
39.92500	114
39.93333	118
39.94167	122
39.95000	125
39.95833	126
39.96667	126
39.97500	125
39.98333	123
39.99167	120
40.00000	117
40.00833	113
40.01667	111
40.02500	112
40.03333	116
40.04167	121
40.05000	124
40.05833	124
40.06667	120
40.07500	115
40.08333	112
40.09167	112
40.10000	113
40.10833	116
40.11667	117
40.12500	116
40.13333	113
40.14167	113
40.15000	115
40.15833	118
40.16667	124
40.17500	128
40.18333	128
40.19167	125
40.20000	121
40.20833	115
40.21667	111
40.22500	109
40.23333	109
40.24167	110
40.25000	111
40.25833	111
40.26667	112
40.27500	112
40.28333	113
40.29167	112
40.30000	110
40.30833	107
40.31667	104
40.32500	104
40.33333	106
40.34167	110
40.35000	116
40.35833	123
40.36667	130
40.37500	135
40.38333	138
40.39167	139
40.40000	136
40.40833	130
40.41667	125
40.42500	120
40.43333	117
40.44167	116
40.45000	116
40.45833	117
40.46667	118
40.47500	119
40.48333	120
40.49167	119
40.50000	118
40.50833	117
40.51667	117
40.52500	118
40.53333	120
40.54167	124
40.55000	128
40.55833	133
40.56667	138
40.57500	142
40.58333	145
40.59167	147
40.60000	148
40.60833	147
40.61667	145
40.62500	143
40.63333	142
40.64167	141
40.65000	140
40.65833	140
40.66667	140
40.67500	138
40.68333	136
40.69167	133
40.70000	132
40.70833	133
40.71667	136
40.72500	142
40.73333	149
40.74167	156
40.75000	163
40.75833	167
40.76667	169
40.77500	169
40.78333	168
40.79167	167
40.80000	168
40.80833	171
40.81667	176
40.82500	180
40.83333	184
40.84167	187
40.85000	189
40.85833	190
40.86667	191
40.87500	192
40.88333	191
40.89167	190
40.90000	190
40.90833	193
40.91667	199
40.92500	207
40.93333	215
40.94167	220
40.95000	222
40.95833	222
40.96667	219
40.97500	216
40.98333	214
40.99167	215
41.00000	218
41.00833	223
41.01667	229
41.02500	236
41.03333	244
41.04167	252
41.05000	259
41.05833	265
41.06667	268
41.07500	269
41.08333	269
41.09167	268
41.10000	267
41.10833	267
41.11667	267
41.12500	269
41.13333	271
41.14167	274
41.15000	276
41.15833	278
41.16667	281
41.17500	286
41.18333	292
41.19167	299
41.20000	305
41.20833	311
41.21667	316
41.22500	321
41.23333	325
41.24167	329
41.25000	334
41.25833	337
41.26667	338
41.27500	336
41.28333	334
41.29167	331
41.30000	330
41.30833	333
41.31667	338
41.32500	342
41.33333	346
41.34167	350
41.35000	352
41.35833	353
41.36667	355
41.37500	357
41.38333	357
41.39167	356
41.40000	355
41.40833	354
41.41667	354
41.42500	354
41.43333	356
41.44167	359
41.45000	362
41.45833	364
41.46667	364
41.47500	362
41.48333	359
41.49167	356
41.50000	354
41.50833	353
41.51667	352
41.52500	350
41.53333	347
41.54167	345
41.55000	345
41.55833	347
41.56667	349
41.57500	352
41.58333	355
41.59167	357
41.60000	357
41.60833	355
41.61667	352
41.62500	347
41.63333	341
41.64167	335
41.65000	329
41.65833	324
41.66667	318
41.67500	313
41.68333	311
41.69167	311
41.70000	313
41.70833	315
41.71667	316
41.72500	316
41.73333	314
41.74167	314
41.75000	314
41.75833	314
41.76667	311
41.77500	307
41.78333	301
41.79167	296
41.80000	291
41.80833	284
41.81667	276
41.82500	268
41.83333	259
41.84167	252
41.85000	248
41.85833	246
41.86667	245
41.87500	245
41.88333	245
41.89167	245
41.90000	244
41.90833	242
41.91667	239
41.92500	234
41.93333	230
41.94167	226
41.95000	223
41.95833	221
41.96667	218
41.97500	215
41.98333	211
41.99167	208
42.00000	204
42.00833	201
42.01667	199
42.02500	197
42.03333	197
42.04167	197
42.05000	197
42.05833	194
42.06667	191
42.07500	187
42.08333	182
42.09167	178
42.10000	174
42.10833	169
42.11667	165
42.12500	160
42.13333	156
42.14167	153
42.15000	151
42.15833	149
42.16667	145
42.17500	141
42.18333	137
42.19167	133
42.20000	131
42.20833	131
42.21667	133
42.22500	134
42.23333	136
42.24167	138
42.25000	140
42.25833	140
42.26667	137
42.27500	132
42.28333	124
42.29167	116
42.30000	110
42.30833	108
42.31667	109
42.32500	111
42.33333	114
42.34167	114
42.35000	111
42.35833	107
42.36667	103
42.37500	100
42.38333	98
42.39167	98
42.40000	99
42.40833	98
42.41667	97
42.42500	95
42.43333	93
42.44167	92
42.45000	93
42.45833	95
42.46667	97
42.47500	98
42.48333	96
42.49167	93
42.50000	90
42.50833	89
42.51667	90
42.52500	90
42.53333	91
42.54167	91
42.55000	90
42.55833	90
42.56667	91
42.57500	92
42.58333	93
42.59167	92
42.60000	91
42.60833	89
42.61667	87
42.62500	84
42.63333	81
42.64167	80
42.65000	80
42.65833	81
42.66667	83
42.67500	84
42.68333	83
42.69167	82
42.70000	80
42.70833	79
42.71667	79
42.72500	80
42.73333	81
42.74167	83
42.75000	84
42.75833	84
42.76667	83
42.77500	81
42.78333	79
42.79167	75
42.80000	72
42.80833	71
42.81667	69
42.82500	68
42.83333	67
42.84167	66
42.85000	67
42.85833	68
42.86667	69
42.87500	70
42.88333	69
42.89167	69
42.90000	69
42.90833	70
42.91667	72
42.92500	74
42.93333	76
42.94167	77
42.95000	75
42.95833	72
42.96667	69
42.97500	66
42.98333	65
42.99167	66
43.00000	68
43.00833	70
43.01667	72
43.02500	72
43.03333	72
43.04167	72
43.05000	72
43.05833	74
43.06667	77
43.07500	80
43.08333	82
43.09167	82
43.10000	80
43.10833	75
43.11667	70
43.12500	68
43.13333	69
43.14167	71
43.15000	73
43.15833	73
43.16667	71
43.17500	68
43.18333	67
43.19167	69
43.20000	71
43.20833	75
43.21667	77
43.22500	79
43.23333	78
43.24167	77
43.25000	76
43.25833	74
43.26667	73
43.27500	72
43.28333	72
43.29167	73
43.30000	75
43.30833	77
43.31667	78
43.32500	77
43.33333	74
43.34167	71
43.35000	69
43.35833	67
43.36667	65
43.37500	63
43.38333	60
43.39167	59
43.40000	60
43.40833	63
43.41667	67
43.42500	73
43.43333	77
43.44167	80
43.45000	81
43.45833	81
43.46667	80
43.47500	79
43.48333	78
43.49167	76
43.50000	75
43.50833	76
43.51667	78
43.52500	81
43.53333	85
43.54167	86
43.55000	85
43.55833	83
43.56667	80
43.57500	77
43.58333	76
43.59167	77
43.60000	78
43.60833	77
43.61667	75
43.62500	73
43.63333	71
43.64167	71
43.65000	73
43.65833	75
43.66667	76
43.67500	74
43.68333	71
43.69167	67
43.70000	64
43.70833	63
43.71667	65
43.72500	69
43.73333	73
43.74167	77
43.75000	80
43.75833	82
43.76667	82
43.77500	81
43.78333	79
43.79167	77
43.80000	77
43.80833	78
43.81667	80
43.82500	83
43.83333	86
43.84167	88
43.85000	88
43.85833	87
43.86667	86
43.87500	84
43.88333	81
43.89167	77
43.90000	74
43.90833	72
43.91667	70
43.92500	68
43.93333	67
43.94167	65
43.95000	62
43.95833	59
43.96667	58
43.97500	58
43.98333	59
43.99167	61
44.00000	62
44.00833	63
44.01667	64
44.02500	63
44.03333	61
44.04167	58
44.05000	56
44.05833	56
44.06667	57
44.07500	59
44.08333	60
44.09167	60
44.10000	59
44.10833	58
44.11667	58
44.12500	61
44.13333	65
44.14167	69
44.15000	72
44.15833	73
44.16667	72
44.17500	71
44.18333	70
44.19167	71
44.20000	71
44.20833	70
44.21667	68
44.22500	64
44.23333	61
44.24167	58
44.25000	56
44.25833	55
44.26667	54
44.27500	54
44.28333	54
44.29167	55
44.30000	56
44.30833	56
44.31667	57
44.32500	57
44.33333	56
44.34167	54
44.35000	51
44.35833	49
44.36667	49
44.37500	52
44.38333	57
44.39167	64
44.40000	71
44.40833	78
44.41667	82
44.42500	83
44.43333	80
44.44167	73
44.45000	64
44.45833	57
44.46667	53
44.47500	53
44.48333	56
44.49167	60
44.50000	63
44.50833	64
44.51667	63
44.52500	63
44.53333	64
44.54167	67
44.55000	71
44.55833	75
44.56667	77
44.57500	77
44.58333	73
44.59167	66
44.60000	59
44.60833	52
44.61667	47
44.62500	45
44.63333	47
44.64167	51
44.65000	56
44.65833	61
44.66667	65
44.67500	68
44.68333	67
44.69167	64
44.70000	59
44.70833	55
44.71667	52
44.72500	49
44.73333	47
44.74167	45
44.75000	45
44.75833	45
44.76667	46
44.77500	48
44.78333	49
44.79167	50
44.80000	52
44.80833	52
44.81667	51
44.82500	49
44.83333	47
44.84167	45
44.85000	45
44.85833	46
44.86667	48
44.87500	50
44.88333	52
44.89167	54
44.90000	55
44.90833	57
44.91667	59
44.92500	58
44.93333	56
44.94167	52
44.95000	49
44.95833	46
44.96667	46
44.97500	47
44.98333	50
44.99167	54
45.00000	57
45.00833	59
45.01667	60
45.02500	59
45.03333	57
45.04167	55
45.05000	54
45.05833	55
45.06667	56
45.07500	55
45.08333	54
45.09167	53
45.10000	53
45.10833	52
45.11667	51
45.12500	48
45.13333	44
45.14167	42
45.15000	41
45.15833	43
45.16667	45
45.17500	48
45.18333	50
45.19167	49
45.20000	49
45.20833	49
45.21667	50
45.22500	52
45.23333	55
45.24167	57
45.25000	58
45.25833	60
45.26667	63
45.27500	65
45.28333	66
45.29167	66
45.30000	64
45.30833	61
45.31667	59
45.32500	58
45.33333	60
45.34167	61
45.35000	62
45.35833	61
45.36667	59
45.37500	56
45.38333	54
45.39167	52
45.40000	52
45.40833	53
45.41667	55
45.42500	58
45.43333	60
45.44167	63
45.45000	65
45.45833	67
45.46667	68
45.47500	67
45.48333	63
45.49167	58
45.50000	52
45.50833	46
45.51667	41
45.52500	39
45.53333	39
45.54167	39
45.55000	38
45.55833	37
45.56667	36
45.57500	36
45.58333	37
45.59167	40
45.60000	43
45.60833	46
45.61667	48
45.62500	52
45.63333	55
45.64167	58
45.65000	60
45.65833	62
45.66667	64
45.67500	65
45.68333	65
45.69167	64
45.70000	61
45.70833	57
45.71667	54
45.72500	53
45.73333	53
45.74167	52
45.75000	50
45.75833	48
45.76667	47
45.77500	50
45.78333	55
45.79167	62
45.80000	67
45.80833	71
45.81667	71
45.82500	69
45.83333	64
45.84167	58
45.85000	55
45.85833	52
45.86667	53
45.87500	55
45.88333	56
45.89167	56
45.90000	55
45.90833	54
45.91667	53
45.92500	52
45.93333	51
45.94167	50
45.95000	49
45.95833	47
45.96667	45
45.97500	42
45.98333	39
45.99167	37
46.00000	37
46.00833	40
46.01667	44
46.02500	48
46.03333	50
46.04167	51
46.05000	49
46.05833	46
46.06667	43
46.07500	41
46.08333	39
46.09167	40
46.10000	42
46.10833	44
46.11667	46
46.12500	46
46.13333	44
46.14167	42
46.15000	41
46.15833	42
46.16667	45
46.17500	48
46.18333	50
46.19167	51
46.20000	52
46.20833	53
46.21667	54
46.22500	54
46.23333	54
46.24167	53
46.25000	51
46.25833	50
46.26667	51
46.27500	52
46.28333	53
46.29167	51
46.30000	48
46.30833	44
46.31667	40
46.32500	38
46.33333	38
46.34167	38
46.35000	39
46.35833	41
46.36667	44
46.37500	47
46.38333	51
46.39167	55
46.40000	59
46.40833	63
46.41667	67
46.42500	70
46.43333	70
46.44167	68
46.45000	62
46.45833	56
46.46667	50
46.47500	45
46.48333	41
46.49167	39
46.50000	39
46.50833	42
46.51667	46
46.52500	52
46.53333	56
46.54167	57
46.55000	53
46.55833	48
46.56667	44
46.57500	41
46.58333	40
46.59167	42
46.60000	46
46.60833	51
46.61667	56
46.62500	59
46.63333	58
46.64167	54
46.65000	49
46.65833	45
46.66667	45
46.67500	46
46.68333	49
46.69167	51
46.70000	52
46.70833	51
46.71667	49
46.72500	46
46.73333	44
46.74167	40
46.75000	38
46.75833	37
46.76667	38
46.77500	40
46.78333	43
46.79167	44
46.80000	43
46.80833	41
46.81667	38
46.82500	35
46.83333	32
46.84167	31
46.85000	30
46.85833	32
46.86667	35
46.87500	40
46.88333	44
46.89167	49
46.90000	54
46.90833	59
46.91667	64
46.92500	66
46.93333	66
46.94167	62
46.95000	57
46.95833	50
46.96667	43
46.97500	37
46.98333	32
46.99167	28
47.00000	27
47.00833	29
47.01667	33
47.02500	37
47.03333	41
47.04167	45
47.05000	50
47.05833	54
47.06667	57
47.07500	59
47.08333	60
47.09167	59
47.10000	58
47.10833	57
47.11667	56
47.12500	54
47.13333	51
47.14167	47
47.15000	44
47.15833	42
47.16667	44
47.17500	47
47.18333	51
47.19167	53
47.20000	53
47.20833	50
47.21667	46
47.22500	44
47.23333	43
47.24167	43
47.25000	41
47.25833	39
47.26667	35
47.27500	32
47.28333	33
47.29167	36
47.30000	40
47.30833	42
47.31667	42
47.32500	38
47.33333	33
47.34167	28
47.35000	25
47.35833	24
47.36667	26
47.37500	29
47.38333	32
47.39167	35
47.40000	38
47.40833	38
47.41667	39
47.42500	39
47.43333	40
47.44167	42
47.45000	45
47.45833	47
47.46667	48
47.47500	48
47.48333	47
47.49167	47
47.50000	48
47.50833	49
47.51667	50
47.52500	49
47.53333	48
47.54167	45
47.55000	43
47.55833	40
47.56667	37
47.57500	35
47.58333	34
47.59167	33
47.60000	34
47.60833	34
47.61667	35
47.62500	36
47.63333	40
47.64167	43
47.65000	46
47.65833	49
47.66667	48
47.67500	46
47.68333	43
47.69167	41
47.70000	40
47.70833	41
47.71667	41
47.72500	41
47.73333	39
47.74167	35
47.75000	30
47.75833	26
47.76667	25
47.77500	26
47.78333	29
47.79167	34
47.80000	38
47.80833	42
47.81667	46
47.82500	48
47.83333	48
47.84167	47
47.85000	44
47.85833	41
47.86667	39
47.87500	38
47.88333	39
47.89167	40
47.90000	40
47.90833	39
47.91667	38
47.92500	38
47.93333	38
47.94167	39
47.95000	40
47.95833	42
47.96667	43
47.97500	46
47.98333	47
47.99167	46
48.00000	42
48.00833	37
48.01667	32
48.02500	29
48.03333	28
48.04167	30
48.05000	34
48.05833	37
48.06667	41
48.07500	44
48.08333	46
48.09167	48
48.10000	48
48.10833	46
48.11667	44
48.12500	42
48.13333	39
48.14167	37
48.15000	34
48.15833	33
48.16667	32
48.17500	33
48.18333	35
48.19167	37
48.20000	40
48.20833	42
48.21667	45
48.22500	46
48.23333	46
48.24167	44
48.25000	40
48.25833	38
48.26667	39
48.27500	43
48.28333	49
48.29167	55
48.30000	58
48.30833	58
48.31667	56
48.32500	53
48.33333	50
48.34167	48
48.35000	47
48.35833	48
48.36667	50
48.37500	53
48.38333	55
48.39167	57
48.40000	56
48.40833	51
48.41667	46
48.42500	40
48.43333	36
48.44167	34
48.45000	34
48.45833	35
48.46667	35
48.47500	36
48.48333	37
48.49167	40
48.50000	43
48.50833	46
48.51667	47
48.52500	44
48.53333	39
48.54167	34
48.55000	30
48.55833	27
48.56667	26
48.57500	27
48.58333	29
48.59167	33
48.60000	37
48.60833	41
48.61667	44
48.62500	47
48.63333	48
48.64167	50
48.65000	51
48.65833	50
48.66667	48
48.67500	44
48.68333	41
48.69167	39
48.70000	39
48.70833	41
48.71667	43
48.72500	45
48.73333	45
48.74167	45
48.75000	46
48.75833	46
48.76667	44
48.77500	43
48.78333	43
48.79167	44
48.80000	45
48.80833	44
48.81667	43
48.82500	40
48.83333	38
48.84167	37
48.85000	36
48.85833	35
48.86667	33
48.87500	31
48.88333	33
48.89167	37
48.90000	42
48.90833	45
48.91667	46
48.92500	44
48.93333	39
48.94167	36
48.95000	36
48.95833	37
48.96667	38
48.97500	39
48.98333	39
48.99167	38
49.00000	37
49.00833	35
49.01667	34
49.02500	34
49.03333	35
49.04167	36
49.05000	37
49.05833	37
49.06667	36
49.07500	34
49.08333	33
49.09167	32
49.10000	33
49.10833	36
49.11667	39
49.12500	41
49.13333	44
49.14167	47
49.15000	49
49.15833	52
49.16667	53
49.17500	54
49.18333	55
49.19167	53
49.20000	50
49.20833	45
49.21667	40
49.22500	36
49.23333	32
49.24167	31
49.25000	31
49.25833	32
49.26667	33
49.27500	34
49.28333	34
49.29167	34
49.30000	34
49.30833	36
49.31667	40
49.32500	45
49.33333	50
49.34167	53
49.35000	53
49.35833	51
49.36667	48
49.37500	45
49.38333	44
49.39167	44
49.40000	45
49.40833	46
49.41667	44
49.42500	42
49.43333	40
49.44167	38
49.45000	39
49.45833	42
49.46667	45
49.47500	48
49.48333	49
49.49167	49
49.50000	48
49.50833	44
49.51667	40
49.52500	36
49.53333	32
49.54167	29
49.55000	28
49.55833	29
49.56667	32
49.57500	35
49.58333	38
49.59167	42
49.60000	43
49.60833	42
49.61667	41
49.62500	41
49.63333	44
49.64167	47
49.65000	52
49.65833	55
49.66667	55
49.67500	53
49.68333	49
49.69167	46
49.70000	45
49.70833	46
49.71667	49
49.72500	53
49.73333	57
49.74167	59
49.75000	60
49.75833	58
49.76667	55
49.77500	51
49.78333	47
49.79167	44
49.80000	42
49.80833	40
49.81667	39
49.82500	40
49.83333	42
49.84167	45
49.85000	48
49.85833	51
49.86667	53
49.87500	54
49.88333	56
49.89167	57
49.90000	57
49.90833	55
49.91667	51
49.92500	48
49.93333	44
49.94167	42
49.95000	42
49.95833	43
49.96667	45
49.97500	46
49.98333	47
49.99167	48
50.00000	49
50.00833	50
50.01667	50
50.02500	48
50.03333	45
50.04167	44
50.05000	45
50.05833	48
50.06667	52
50.07500	56
50.08333	59
50.09167	61
50.10000	62
50.10833	63
50.11667	63
50.12500	62
50.13333	62
50.14167	62
50.15000	62
50.15833	63
50.16667	62
50.17500	60
50.18333	57
50.19167	55
50.20000	53
50.20833	54
50.21667	55
50.22500	56
50.23333	56
50.24167	56
50.25000	55
50.25833	53
50.26667	52
50.27500	51
50.28333	51
50.29167	52
50.30000	55
50.30833	57
50.31667	61
50.32500	65
50.33333	69
50.34167	71
50.35000	72
50.35833	71
50.36667	69
50.37500	66
50.38333	65
50.39167	66
50.40000	67
50.40833	68
50.41667	68
50.42500	67
50.43333	67
50.44167	67
50.45000	68
50.45833	70
50.46667	73
50.47500	75
50.48333	78
50.49167	81
50.50000	83
50.50833	84
50.51667	84
50.52500	82
50.53333	79
50.54167	75
50.55000	70
50.55833	65
50.56667	61
50.57500	58
50.58333	58
50.59167	61
50.60000	65
50.60833	70
50.61667	75
50.62500	80
50.63333	84
50.64167	87
50.65000	90
50.65833	92
50.66667	93
50.67500	95
50.68333	96
50.69167	99
50.70000	102
50.70833	105
50.71667	107
50.72500	107
50.73333	104
50.74167	101
50.75000	100
50.75833	99
50.76667	101
50.77500	105
50.78333	108
50.79167	111
50.80000	111
50.80833	108
50.81667	105
50.82500	103
50.83333	102
50.84167	103
50.85000	105
50.85833	106
50.86667	105
50.87500	102
50.88333	101
50.89167	101
50.90000	103
50.90833	105
50.91667	107
50.92500	108
50.93333	107
50.94167	106
50.95000	103
50.95833	100
50.96667	98
50.97500	95
50.98333	95
50.99167	97
51.00000	101
51.00833	105
51.01667	108
51.02500	111
51.03333	113
51.04167	115
51.05000	116
51.05833	118
51.06667	119
51.07500	120
51.08333	120
51.09167	119
51.10000	118
51.10833	116
51.11667	115
51.12500	112
51.13333	110
51.14167	108
51.15000	108
51.15833	109
51.16667	112
51.17500	115
51.18333	117
51.19167	118
51.20000	117
51.20833	115
51.21667	112
51.22500	107
51.23333	102
51.24167	99
51.25000	97
51.25833	97
51.26667	99
51.27500	102
51.28333	105
51.29167	107
51.30000	107
51.30833	105
51.31667	102
51.32500	99
51.33333	96
51.34167	94
51.35000	93
51.35833	93
51.36667	94
51.37500	95
51.38333	97
51.39167	98
51.40000	99
51.40833	99
51.41667	98
51.42500	98
51.43333	100
51.44167	102
51.45000	106
51.45833	107
51.46667	106
51.47500	102
51.48333	98
51.49167	95
51.50000	94
51.50833	95
51.51667	98
51.52500	99
51.53333	100
51.54167	101
51.55000	103
51.55833	106
51.56667	109
51.57500	111
51.58333	111
51.59167	109
51.60000	106
51.60833	104
51.61667	104
51.62500	104
51.63333	103
51.64167	100
51.65000	96
51.65833	91
51.66667	87
51.67500	84
51.68333	84
51.69167	87
51.70000	92
51.70833	100
51.71667	108
51.72500	113
51.73333	115
51.74167	113
51.75000	107
51.75833	101
51.76667	96
51.77500	94
51.78333	94
51.79167	97
51.80000	101
51.80833	105
51.81667	109
51.82500	112
51.83333	114
51.84167	114
51.85000	113
51.85833	112
51.86667	110
51.87500	111
51.88333	113
51.89167	116
51.90000	119
51.90833	122
51.91667	124
51.92500	124
51.93333	123
51.94167	121
51.95000	120
51.95833	121
51.96667	122
51.97500	123
51.98333	126
51.99167	129
52.00000	134
52.00833	138
52.01667	143
52.02500	146
52.03333	149
52.04167	152
52.05000	156
52.05833	160
52.06667	164
52.07500	167
52.08333	170
52.09167	171
52.10000	172
52.10833	175
52.11667	180
52.12500	187
52.13333	195
52.14167	202
52.15000	207
52.15833	210
52.16667	209
52.17500	207
52.18333	205
52.19167	203
52.20000	202
52.20833	203
52.21667	205
52.22500	208
52.23333	211
52.24167	217
52.25000	225
52.25833	234
52.26667	243
52.27500	251
52.28333	256
52.29167	260
52.30000	262
52.30833	264
52.31667	266
52.32500	267
52.33333	267
52.34167	265
52.35000	263
52.35833	262
52.36667	265
52.37500	271
52.38333	276
52.39167	281
52.40000	285
52.40833	288
52.41667	290
52.42500	295
52.43333	302
52.44167	309
52.45000	316
52.45833	322
52.46667	326
52.47500	329
52.48333	332
52.49167	333
52.50000	336
52.50833	340
52.51667	345
52.52500	349
52.53333	353
52.54167	355
52.55000	356
52.55833	356
52.56667	359
52.57500	362
52.58333	366
52.59167	369
52.60000	372
52.60833	372
52.61667	372
52.62500	373
52.63333	375
52.64167	376
52.65000	376
52.65833	375
52.66667	375
52.67500	376
52.68333	379
52.69167	383
52.70000	386
52.70833	390
52.71667	393
52.72500	396
52.73333	400
52.74167	404
52.75000	407
52.75833	410
52.76667	412
52.77500	415
52.78333	417
52.79167	420
52.80000	420
52.80833	417
52.81667	413
52.82500	410
52.83333	409
52.84167	411
52.85000	415
52.85833	419
52.86667	422
52.87500	424
52.88333	424
52.89167	422
52.90000	421
52.90833	422
52.91667	424
52.92500	427
52.93333	430
52.94167	432
52.95000	434
52.95833	434
52.96667	433
52.97500	429
52.98333	425
52.99167	421
53.00000	419
53.00833	420
53.01667	422
53.02500	423
53.03333	424
53.04167	423
53.05000	422
53.05833	421
53.06667	421
53.07500	422
53.08333	423
53.09167	424
53.10000	425
53.10833	426
53.11667	427
53.12500	428
53.13333	429
53.14167	427
53.15000	423
53.15833	418
53.16667	410
53.17500	402
53.18333	396
53.19167	392
53.20000	390
53.20833	390
53.21667	391
53.22500	393
53.23333	394
53.24167	395
53.25000	394
53.25833	392
53.26667	387
53.27500	382
53.28333	377
53.29167	374
53.30000	371
53.30833	371
53.31667	371
53.32500	370
53.33333	368
53.34167	367
53.35000	365
53.35833	363
53.36667	360
53.37500	357
53.38333	353
53.39167	349
53.40000	347
53.40833	346
53.41667	346
53.42500	346
53.43333	346
53.44167	344
53.45000	340
53.45833	334
53.46667	327
53.47500	320
53.48333	316
53.49167	316
53.50000	317
53.50833	317
53.51667	315
53.52500	311
53.53333	305
53.54167	300
53.55000	296
53.55833	293
53.56667	291
53.57500	290
53.58333	290
53.59167	291
53.60000	293
53.60833	293
53.61667	292
53.62500	290
53.63333	288
53.64167	285
53.65000	283
53.65833	281
53.66667	277
53.67500	273
53.68333	268
53.69167	262
53.70000	258
53.70833	255
53.71667	254
53.72500	255
53.73333	256
53.74167	256
53.75000	252
53.75833	247
53.76667	243
53.77500	238
53.78333	235
53.79167	233
53.80000	231
53.80833	229
53.81667	227
53.82500	225
53.83333	224
53.84167	222
53.85000	220
53.85833	217
53.86667	213
53.87500	208
53.88333	204
53.89167	199
53.90000	195
53.90833	193
53.91667	190
53.92500	188
53.93333	186
53.94167	184
53.95000	184
53.95833	185
53.96667	186
53.97500	187
53.98333	188
53.99167	188
54.00000	187
54.00833	185
54.01667	182
54.02500	178
54.03333	174
54.04167	170
54.05000	166
54.05833	164
54.06667	162
54.07500	162
54.08333	162
54.09167	162
54.10000	162
54.10833	162
54.11667	161
54.12500	160
54.13333	159
54.14167	159
54.15000	159
54.15833	159
54.16667	161
54.17500	164
54.18333	166
54.19167	168
54.20000	167
54.20833	163
54.21667	157
54.22500	151
54.23333	146
54.24167	141
54.25000	137
54.25833	134
54.26667	133
54.27500	133
54.28333	134
54.29167	135
54.30000	134
54.30833	131
54.31667	126
54.32500	121
54.33333	118
54.34167	115
54.35000	115
54.35833	116
54.36667	119
54.37500	122
54.38333	125
54.39167	127
54.40000	128
54.40833	128
54.41667	128
54.42500	127
54.43333	127
54.44167	125
54.45000	119
54.45833	113
54.46667	107
54.47500	103
54.48333	102
54.49167	103
54.50000	105
54.50833	107
54.51667	110
54.52500	111
54.53333	111
54.54167	109
54.55000	105
54.55833	101
54.56667	100
54.57500	101
54.58333	104
54.59167	109
54.60000	112
54.60833	111
54.61667	109
54.62500	106
54.63333	102
54.64167	101
54.65000	103
54.65833	104
54.66667	103
54.67500	101
54.68333	96
54.69167	91
54.70000	88
54.70833	88
54.71667	90
54.72500	93
54.73333	94
54.74167	95
54.75000	92
54.75833	89
54.76667	87
54.77500	86
54.78333	86
54.79167	84
54.80000	83
54.80833	82
54.81667	83
54.82500	86
54.83333	88
54.84167	89
54.85000	88
54.85833	85
54.86667	82
54.87500	80
54.88333	79
54.89167	80
54.90000	81
54.90833	82
54.91667	82
54.92500	82
54.93333	81
54.94167	78
54.95000	74
54.95833	71
54.96667	67
54.97500	64
54.98333	63
54.99167	63
55.00000	65
55.00833	67
55.01667	69
55.02500	72
55.03333	76
55.04167	78
55.05000	79
55.05833	78
55.06667	75
55.07500	73
55.08333	73
55.09167	74
55.10000	77
55.10833	78
55.11667	78
55.12500	75
55.13333	71
55.14167	66
55.15000	61
55.15833	58
55.16667	57
55.17500	59
55.18333	63
55.19167	68
55.20000	72
55.20833	76
55.21667	78
55.22500	78
55.23333	77
55.24167	77
55.25000	78
55.25833	80
55.26667	83
55.27500	86
55.28333	85
55.29167	83
55.30000	78
55.30833	74
55.31667	69
55.32500	65
55.33333	63
55.34167	62
55.35000	63
55.35833	65
55.36667	69
55.37500	73
55.38333	75
55.39167	77
55.40000	77
55.40833	77
55.41667	76
55.42500	77
55.43333	76
55.44167	75
55.45000	71
55.45833	67
55.46667	62
55.47500	59
55.48333	57
55.49167	57
55.50000	58
55.50833	57
55.51667	55
55.52500	53
55.53333	52
55.54167	51
55.55000	52
55.55833	53
55.56667	54
55.57500	56
55.58333	57
55.59167	59
55.60000	59
55.60833	59
55.61667	58
55.62500	58
55.63333	58
55.64167	58
55.65000	59
55.65833	59
55.66667	59
55.67500	58
55.68333	56
55.69167	53
55.70000	50
55.70833	48
55.71667	50
55.72500	58
55.73333	70
55.74167	80
55.75000	87
55.75833	88
55.76667	83
55.77500	74
55.78333	66
55.79167	59
55.80000	54
55.80833	51
55.81667	50
55.82500	51
55.83333	55
55.84167	58
55.85000	59
55.85833	58
55.86667	56
55.87500	54
55.88333	54
55.89167	55
55.90000	56
55.90833	57
55.91667	56
55.92500	54
55.93333	52
55.94167	51
55.95000	51
55.95833	52
55.96667	56
55.97500	60
55.98333	63
55.99167	64
56.00000	63
56.00833	62
56.01667	61
56.02500	61
56.03333	61
56.04167	63
56.05000	65
56.05833	66
56.06667	67
56.07500	66
56.08333	64
56.09167	61
56.10000	58
56.10833	55
56.11667	52
56.12500	50
56.13333	48
56.14167	47
56.15000	46
56.15833	47
56.16667	49
56.17500	51
56.18333	54
56.19167	56
56.20000	59
56.20833	62
56.21667	65
56.22500	68
56.23333	71
56.24167	71
56.25000	69
56.25833	64
56.26667	58
56.27500	51
56.28333	47
56.29167	44
56.30000	44
56.30833	48
56.31667	54
56.32500	59
56.33333	61
56.34167	59
56.35000	54
56.35833	48
56.36667	43
56.37500	42
56.38333	44
56.39167	48
56.40000	53
56.40833	56
56.41667	57
56.42500	57
56.43333	56
56.44167	54
56.45000	52
56.45833	50
56.46667	47
56.47500	43
56.48333	40
56.49167	38
56.50000	37
56.50833	36
56.51667	36
56.52500	38
56.53333	40
56.54167	42
56.55000	44
56.55833	45
56.56667	44
56.57500	43
56.58333	42
56.59167	43
56.60000	45
56.60833	48
56.61667	52
56.62500	56
56.63333	61
56.64167	65
56.65000	68
56.65833	69
56.66667	66
56.67500	62
56.68333	57
56.69167	54
56.70000	50
56.70833	48
56.71667	45
56.72500	43
56.73333	41
56.74167	40
56.75000	40
56.75833	42
56.76667	44
56.77500	46
56.78333	50
56.79167	53
56.80000	56
56.80833	58
56.81667	58
56.82500	58
56.83333	57
56.84167	56
56.85000	55
56.85833	56
56.86667	58
56.87500	59
56.88333	59
56.89167	58
56.90000	58
56.90833	59
56.91667	61
56.92500	63
56.93333	65
56.94167	67
56.95000	68
56.95833	70
56.96667	73
56.97500	74
56.98333	73
56.99167	69
57.00000	65
57.00833	61
57.01667	57
57.02500	55
57.03333	53
57.04167	52
57.05000	49
57.05833	46
57.06667	44
57.07500	42
57.08333	40
57.09167	39
57.10000	39
57.10833	39
57.11667	39
57.12500	40
57.13333	40
57.14167	40
57.15000	40
57.15833	42
57.16667	45
57.17500	49
57.18333	51
57.19167	51
57.20000	50
57.20833	48
57.21667	46
57.22500	45
57.23333	45
57.24167	45
57.25000	46
57.25833	46
57.26667	46
57.27500	45
57.28333	46
57.29167	48
57.30000	51
57.30833	53
57.31667	55
57.32500	55
57.33333	54
57.34167	53
57.35000	52
57.35833	52
57.36667	52
57.37500	51
57.38333	51
57.39167	50
57.40000	49
57.40833	51
57.41667	53
57.42500	56
57.43333	59
57.44167	60
57.45000	59
57.45833	57
57.46667	55
57.47500	54
57.48333	54
57.49167	54
57.50000	56
57.50833	56
57.51667	55
57.52500	54
57.53333	52
57.54167	50
57.55000	47
57.55833	45
57.56667	45
57.57500	48
57.58333	50
57.59167	53
57.60000	54
57.60833	54
57.61667	51
57.62500	49
57.63333	46
57.64167	43
57.65000	38
57.65833	33
57.66667	30
57.67500	31
57.68333	34
57.69167	39
57.70000	43
57.70833	46
57.71667	47
57.72500	47
57.73333	49
57.74167	50
57.75000	51
57.75833	50
57.76667	50
57.77500	51
57.78333	54
57.79167	57
57.80000	60
57.80833	61
57.81667	62
57.82500	63
57.83333	65
57.84167	64
57.85000	62
57.85833	58
57.86667	55
57.87500	53
57.88333	53
57.89167	53
57.90000	54
57.90833	52
57.91667	49
57.92500	47
57.93333	45
57.94167	44
57.95000	45
57.95833	47
57.96667	49
57.97500	52
57.98333	55
57.99167	59
58.00000	62
58.00833	63
58.01667	62
58.02500	57
58.03333	52
58.04167	46
58.05000	42
58.05833	38
58.06667	37
58.07500	37
58.08333	37
58.09167	39
58.10000	42
58.10833	47
58.11667	52
58.12500	56
58.13333	59
58.14167	59
58.15000	55
58.15833	49
58.16667	43
58.17500	37
58.18333	35
58.19167	37
58.20000	41
58.20833	46
58.21667	51
58.22500	54
58.23333	57
58.24167	58
58.25000	57
58.25833	54
58.26667	49
58.27500	44
58.28333	41
58.29167	39
58.30000	41
58.30833	44
58.31667	48
58.32500	52
58.33333	54
58.34167	54
58.35000	52
58.35833	49
58.36667	47
58.37500	45
58.38333	44
58.39167	43
58.40000	44
58.40833	45
58.41667	47
58.42500	49
58.43333	50
58.44167	50
58.45000	49
58.45833	48
58.46667	49
58.47500	52
58.48333	56
58.49167	58
58.50000	59
58.50833	57
58.51667	53
58.52500	49
58.53333	45
58.54167	43
58.55000	44
58.55833	45
58.56667	47
58.57500	49
58.58333	49
58.59167	47
58.60000	46
58.60833	47
58.61667	47
58.62500	47
58.63333	46
58.64167	46
58.65000	46
58.65833	48
58.66667	50
58.67500	52
58.68333	51
58.69167	48
58.70000	45
58.70833	40
58.71667	37
58.72500	35
58.73333	36
58.74167	38
58.75000	40
58.75833	42
58.76667	41
58.77500	39
58.78333	36
58.79167	33
58.80000	32
58.80833	33
58.81667	36
58.82500	39
58.83333	41
58.84167	45
58.85000	48
58.85833	51
58.86667	54
58.87500	57
58.88333	58
58.89167	59
58.90000	58
58.90833	57
58.91667	56
58.92500	54
58.93333	51
58.94167	48
58.95000	45
58.95833	43
58.96667	42
58.97500	42
58.98333	43
58.99167	45
59.00000	47
59.00833	46
59.01667	44
59.02500	42
59.03333	41
59.04167	42
59.05000	46
59.05833	51
59.06667	56
59.07500	61
59.08333	63
59.09167	63
59.10000	61
59.10833	58
59.11667	53
59.12500	49
59.13333	46
59.14167	44
59.15000	43
59.15833	44
59.16667	46
59.17500	48
59.18333	51
59.19167	54
59.20000	57
59.20833	61
59.21667	64
59.22500	65
59.23333	63
59.24167	60
59.25000	57
59.25833	55
59.26667	54
59.27500	54
59.28333	53
59.29167	51
59.30000	48
59.30833	44
59.31667	42
59.32500	42
59.33333	43
59.34167	44
59.35000	45
59.35833	45
59.36667	44
59.37500	43
59.38333	41
59.39167	41
59.40000	41
59.40833	41
59.41667	41
59.42500	42
59.43333	43
59.44167	45
59.45000	46
59.45833	48
59.46667	49
59.47500	49
59.48333	48
59.49167	46
59.50000	44
59.50833	44
59.51667	45
59.52500	48
59.53333	53
59.54167	58
59.55000	60
59.55833	60
59.56667	58
59.57500	56
59.58333	53
59.59167	50
59.60000	48
59.60833	49
59.61667	50
59.62500	51
59.63333	51
59.64167	49
59.65000	47
59.65833	47
59.66667	48
59.67500	51
59.68333	53
59.69167	54
59.70000	53
59.70833	51
59.71667	48
59.72500	45
59.73333	42
59.74167	40
59.75000	41
59.75833	43
59.76667	46
59.77500	48
59.78333	48
59.79167	47
59.80000	46
59.80833	46
59.81667	48
59.82500	52
59.83333	55
59.84167	58
59.85000	58
59.85833	56
59.86667	54
59.87500	53
59.88333	52
59.89167	52
59.90000	51
59.90833	50
59.91667	49
59.92500	49
59.93333	50
59.94167	53
59.95000	56
59.95833	59
59.96667	63
59.97500	66
59.98333	67
59.99167	67
60.00000	66

[LC Chromatogram(Detector A-Ch2)]
Interval(msec)	500
# of Points	7201
Start Time(min)	0.000
End Time(min)	60.000
Intensity Units	mV
Intensity Multiplier	0.001
Wavelength(nm)	230
R.Time (min)	Intensity
0.00000	-4
0.00833	-4
0.01667	0
0.02500	-0
0.03333	1
0.04167	2
0.05000	4
0.05833	5
0.06667	6
0.07500	5
0.08333	5
0.09167	4
0.10000	3
0.10833	2
0.11667	2
0.12500	2
0.13333	3
0.14167	3
0.15000	3
0.15833	2
0.16667	1
0.17500	-1
0.18333	-4
0.19167	-6
0.20000	-8
0.20833	-9
0.21667	-8
0.22500	-6
0.23333	-5
0.24167	-4
0.25000	-5
0.25833	-6
0.26667	-7
0.27500	-9
0.28333	-11
0.29167	-11
0.30000	-10
0.30833	-6
0.31667	-2
0.32500	2
0.33333	4
0.34167	3
0.35000	0
0.35833	-3
0.36667	-5
0.37500	-6
0.38333	-6
0.39167	-5
0.40000	-2
0.40833	-0
0.41667	1
0.42500	1
0.43333	-2
0.44167	-6
0.45000	-10
0.45833	-14
0.46667	-15
0.47500	-14
0.48333	-12
0.49167	-10
0.50000	-9
0.50833	-8
0.51667	-8
0.52500	-8
0.53333	-8
0.54167	-8
0.55000	-7
0.55833	-6
0.56667	-4
0.57500	-2
0.58333	-1
0.59167	-0
0.60000	-2
0.60833	-4
0.61667	-6
0.62500	-8
0.63333	-9
0.64167	-9
0.65000	-8
0.65833	-6
0.66667	-5
0.67500	-5
0.68333	-7
0.69167	-10
0.70000	-14
0.70833	-17
0.71667	-17
0.72500	-15
0.73333	-11
0.74167	-6
0.75000	-2
0.75833	-0
0.76667	0
0.77500	-1
0.78333	-2
0.79167	-4
0.80000	-5
0.80833	-6
0.81667	-6
0.82500	-6
0.83333	-7
0.84167	-10
0.85000	-12
0.85833	-14
0.86667	-14
0.87500	-12
0.88333	-8
0.89167	-5
0.90000	-5
0.90833	-5
0.91667	-5
0.92500	-5
0.93333	-6
0.94167	-7
0.95000	-9
0.95833	-12
0.96667	-16
0.97500	-20
0.98333	-22
0.99167	-23
1.00000	-20
1.00833	-17
1.01667	-14
1.02500	-11
1.03333	-10
1.04167	-10
1.05000	-11
1.05833	-11
1.06667	-12
1.07500	-13
1.08333	-13
1.09167	-13
1.10000	-12
1.10833	-11
1.11667	-11
1.12500	-11
1.13333	-12
1.14167	-13
1.15000	-15
1.15833	-16
1.16667	-17
1.17500	-17
1.18333	-18
1.19167	-18
1.20000	-16
1.20833	-16
1.21667	-16
1.22500	-17
1.23333	-17
1.24167	-18
1.25000	-17
1.25833	-17
1.26667	-16
1.27500	-16
1.28333	-16
1.29167	-15
1.30000	-13
1.30833	-10
1.31667	-7
1.32500	-6
1.33333	-5
1.34167	-7
1.35000	-9
1.35833	-11
1.36667	-13
1.37500	-14
1.38333	-14
1.39167	-15
1.40000	-15
1.40833	-16
1.41667	-17
1.42500	-18
1.43333	-18
1.44167	-16
1.45000	-14
1.45833	-12
1.46667	-10
1.47500	-10
1.48333	-11
1.49167	-13
1.50000	-15
1.50833	-16
1.51667	-17
1.52500	-17
1.53333	-17
1.54167	-17
1.55000	-17
1.55833	-16
1.56667	-14
1.57500	-11
1.58333	-9
1.59167	-8
1.60000	-9
1.60833	-11
1.61667	-14
1.62500	-17
1.63333	-18
1.64167	-17
1.65000	-14
1.65833	-11
1.66667	-8
1.67500	-5
1.68333	-3
1.69167	-2
1.70000	-4
1.70833	-8
1.71667	-14
1.72500	-19
1.73333	-23
1.74167	-25
1.75000	-27
1.75833	-27
1.76667	-28
1.77500	-28
1.78333	-28
1.79167	-27
1.80000	-25
1.80833	-20
1.81667	-14
1.82500	-8
1.83333	-2
1.84167	1
1.85000	1
1.85833	-4
1.86667	-10
1.87500	-17
1.88333	-23
1.89167	-27
1.90000	-29
1.90833	-29
1.91667	-28
1.92500	-27
1.93333	-25
1.94167	-24
1.95000	-23
1.95833	-23
1.96667	-24
1.97500	-27
1.98333	-30
1.99167	-32
2.00000	-33
2.00833	-30
2.01667	-27
2.02500	-23
2.03333	-20
2.04167	-17
2.05000	-16
2.05833	-16
2.06667	-17
2.07500	-18
2.08333	-19
2.09167	-20
2.10000	-20
2.10833	-21
2.11667	-21
2.12500	-19
2.13333	-17
2.14167	-15
2.15000	-13
2.15833	-14
2.16667	-16
2.17500	-20
2.18333	-23
2.19167	-24
2.20000	-24
2.20833	-22
2.21667	-22
2.22500	-22
2.23333	-23
2.24167	-24
2.25000	-24
2.25833	-24
2.26667	-23
2.27500	-22
2.28333	-22
2.29167	-21
2.30000	-22
2.30833	-24
2.31667	-26
2.32500	-28
2.33333	-30
2.34167	-30
2.35000	-28
2.35833	-24
2.36667	-20
2.37500	-16
2.38333	-15
2.39167	-16
2.40000	-20
2.40833	-25
2.41667	-27
2.42500	-28
2.43333	-28
2.44167	-28
2.45000	-28
2.45833	-28
2.46667	-29
2.47500	-29
2.48333	-28
2.49167	-28
2.50000	-27
2.50833	-26
2.51667	-25
2.52500	-25
2.53333	-25
2.54167	-27
2.55000	-30
2.55833	-31
2.56667	-32
2.57500	-32
2.58333	-30
2.59167	-27
2.60000	-26
2.60833	-24
2.61667	-24
2.62500	-23
2.63333	-23
2.64167	-24
2.65000	-25
2.65833	-26
2.66667	-28
2.67500	-31
2.68333	-33
2.69167	-35
2.70000	-36
2.70833	-36
2.71667	-34
2.72500	-31
2.73333	-28
2.74167	-27
2.75000	-25
2.75833	-24
2.76667	-22
2.77500	-19
2.78333	-16
2.79167	-13
2.80000	-12
2.80833	-13
2.81667	-18
2.82500	-24
2.83333	-30
2.84167	-33
2.85000	-35
2.85833	-35
2.86667	-34
2.87500	-33
2.88333	-34
2.89167	-35
2.90000	-35
2.90833	-34
2.91667	-33
2.92500	-32
2.93333	-30
2.94167	-28
2.95000	-27
2.95833	-27
2.96667	-28
2.97500	-31
2.98333	-34
2.99167	-37
3.00000	-39
3.00833	-39
3.01667	-38
3.02500	-37
3.03333	-35
3.04167	-33
3.05000	-31
3.05833	-29
3.06667	-28
3.07500	-29
3.08333	-31
3.09167	-33
3.10000	-35
3.10833	-35
3.11667	-34
3.12500	-31
3.13333	-28
3.14167	-27
3.15000	-27
3.15833	-29
3.16667	-32
3.17500	-33
3.18333	-33
3.19167	-31
3.20000	-30
3.20833	-28
3.21667	-27
3.22500	-26
3.23333	-26
3.24167	-26
3.25000	-28
3.25833	-30
3.26667	-32
3.27500	-33
3.28333	-33
3.29167	-33
3.30000	-34
3.30833	-34
3.31667	-34
3.32500	-33
3.33333	-32
3.34167	-30
3.35000	-29
3.35833	-27
3.36667	-26
3.37500	-26
3.38333	-26
3.39167	-27
3.40000	-28
3.40833	-29
3.41667	-28
3.42500	-27
3.43333	-28
3.44167	-29
3.45000	-31
3.45833	-32
3.46667	-33
3.47500	-32
3.48333	-30
3.49167	-28
3.50000	-26
3.50833	-26
3.51667	-26
3.52500	-28
3.53333	-29
3.54167	-30
3.55000	-30
3.55833	-31
3.56667	-31
3.57500	-33
3.58333	-34
3.59167	-35
3.60000	-35
3.60833	-35
3.61667	-34
3.62500	-34
3.63333	-34
3.64167	-35
3.65000	-37
3.65833	-38
3.66667	-39
3.67500	-38
3.68333	-36
3.69167	-33
3.70000	-30
3.70833	-27
3.71667	-27
3.72500	-28
3.73333	-29
3.74167	-31
3.75000	-31
3.75833	-30
3.76667	-29
3.77500	-27
3.78333	-26
3.79167	-26
3.80000	-26
3.80833	-27
3.81667	-28
3.82500	-29
3.83333	-29
3.84167	-30
3.85000	-30
3.85833	-30
3.86667	-31
3.87500	-31
3.88333	-33
3.89167	-35
3.90000	-37
3.90833	-40
3.91667	-41
3.92500	-41
3.93333	-41
3.94167	-41
3.95000	-42
3.95833	-42
3.96667	-42
3.97500	-41
3.98333	-39
3.99167	-37
4.00000	-36
4.00833	-34
4.01667	-33
4.02500	-32
4.03333	-31
4.04167	-30
4.05000	-29
4.05833	-28
4.06667	-28
4.07500	-28
4.08333	-28
4.09167	-29
4.10000	-29
4.10833	-28
4.11667	-28
4.12500	-28
4.13333	-29
4.14167	-31
4.15000	-34
4.15833	-36
4.16667	-38
4.17500	-39
4.18333	-38
4.19167	-37
4.20000	-36
4.20833	-36
4.21667	-34
4.22500	-33
4.23333	-31
4.24167	-30
4.25000	-29
4.25833	-28
4.26667	-27
4.27500	-26
4.28333	-26
4.29167	-27
4.30000	-28
4.30833	-28
4.31667	-28
4.32500	-27
4.33333	-26
4.34167	-27
4.35000	-28
4.35833	-30
4.36667	-32
4.37500	-34
4.38333	-37
4.39167	-38
4.40000	-39
4.40833	-39
4.41667	-38
4.42500	-38
4.43333	-37
4.44167	-38
4.45000	-39
4.45833	-41
4.46667	-42
4.47500	-42
4.48333	-42
4.49167	-41
4.50000	-39
4.50833	-37
4.51667	-34
4.52500	-32
4.53333	-30
4.54167	-29
4.55000	-28
4.55833	-27
4.56667	-26
4.57500	-27
4.58333	-28
4.59167	-30
4.60000	-32
4.60833	-34
4.61667	-35
4.62500	-36
4.63333	-37
4.64167	-39
4.65000	-39
4.65833	-39
4.66667	-38
4.67500	-37
4.68333	-37
4.69167	-37
4.70000	-37
4.70833	-38
4.71667	-38
4.72500	-38
4.73333	-39
4.74167	-40
4.75000	-41
4.75833	-41
4.76667	-41
4.77500	-41
4.78333	-42
4.79167	-42
4.80000	-40
4.80833	-38
4.81667	-35
4.82500	-33
4.83333	-33
4.84167	-34
4.85000	-36
4.85833	-37
4.86667	-37
4.87500	-36
4.88333	-34
4.89167	-33
4.90000	-32
4.90833	-31
4.91667	-30
4.92500	-29
4.93333	-28
4.94167	-28
4.95000	-28
4.95833	-28
4.96667	-28
4.97500	-28
4.98333	-28
4.99167	-28
5.00000	-29
5.00833	-32
5.01667	-36
5.02500	-39
5.03333	-39
5.04167	-37
5.05000	-34
5.05833	-31
5.06667	-29
5.07500	-29
5.08333	-30
5.09167	-32
5.10000	-33
5.10833	-34
5.11667	-33
5.12500	-31
5.13333	-29
5.14167	-28
5.15000	-28
5.15833	-28
5.16667	-28
5.17500	-26
5.18333	-24
5.19167	-23
5.20000	-24
5.20833	-27
5.21667	-33
5.22500	-40
5.23333	-46
5.24167	-50
5.25000	-52
5.25833	-50
5.26667	-48
5.27500	-44
5.28333	-40
5.29167	-37
5.30000	-35
5.30833	-34
5.31667	-33
5.32500	-33
5.33333	-32
5.34167	-29
5.35000	-27
5.35833	-25
5.36667	-24
5.37500	-26
5.38333	-28
5.39167	-30
5.40000	-31
5.40833	-31
5.41667	-31
5.42500	-30
5.43333	-31
5.44167	-32
5.45000	-34
5.45833	-35
5.46667	-34
5.47500	-31
5.48333	-29
5.49167	-28
5.50000	-28
5.50833	-30
5.51667	-32
5.52500	-34
5.53333	-37
5.54167	-39
5.55000	-42
5.55833	-45
5.56667	-46
5.57500	-45
5.58333	-43
5.59167	-41
5.60000	-39
5.60833	-38
5.61667	-36
5.62500	-36
5.63333	-37
5.64167	-40
5.65000	-42
5.65833	-45
5.66667	-45
5.67500	-43
5.68333	-39
5.69167	-36
5.70000	-35
5.70833	-35
5.71667	-37
5.72500	-40
5.73333	-42
5.74167	-42
5.75000	-41
5.75833	-39
5.76667	-37
5.77500	-37
5.78333	-37
5.79167	-38
5.80000	-39
5.80833	-39
5.81667	-38
5.82500	-36
5.83333	-32
5.84167	-28
5.85000	-26
5.85833	-25
5.86667	-25
5.87500	-26
5.88333	-27
5.89167	-29
5.90000	-30
5.90833	-32
5.91667	-35
5.92500	-37
5.93333	-40
5.94167	-42
5.95000	-44
5.95833	-45
5.96667	-45
5.97500	-42
5.98333	-37
5.99167	-31
6.00000	-26
6.00833	-23
6.01667	-25
6.02500	-29
6.03333	-32
6.04167	-34
6.05000	-35
6.05833	-35
6.06667	-36
6.07500	-39
6.08333	-42
6.09167	-45
6.10000	-46
6.10833	-46
6.11667	-44
6.12500	-43
6.13333	-41
6.14167	-41
6.15000	-41
6.15833	-42
6.16667	-41
6.17500	-40
6.18333	-39
6.19167	-37
6.20000	-36
6.20833	-36
6.21667	-37
6.22500	-38
6.23333	-39
6.24167	-41
6.25000	-43
6.25833	-46
6.26667	-49
6.27500	-51
6.28333	-51
6.29167	-49
6.30000	-45
6.30833	-41
6.31667	-38
6.32500	-36
6.33333	-35
6.34167	-34
6.35000	-33
6.35833	-31
6.36667	-27
6.37500	-25
6.38333	-24
6.39167	-26
6.40000	-30
6.40833	-34
6.41667	-38
6.42500	-41
6.43333	-41
6.44167	-40
6.45000	-37
6.45833	-34
6.46667	-32
6.47500	-31
6.48333	-31
6.49167	-31
6.50000	-32
6.50833	-33
6.51667	-34
6.52500	-35
6.53333	-35
6.54167	-35
6.55000	-35
6.55833	-36
6.56667	-37
6.57500	-37
6.58333	-38
6.59167	-39
6.60000	-40
6.60833	-41
6.61667	-41
6.62500	-40
6.63333	-39
6.64167	-37
6.65000	-36
6.65833	-37
6.66667	-38
6.67500	-38
6.68333	-36
6.69167	-34
6.70000	-32
6.70833	-30
6.71667	-30
6.72500	-31
6.73333	-34
6.74167	-37
6.75000	-40
6.75833	-42
6.76667	-42
6.77500	-41
6.78333	-39
6.79167	-39
6.80000	-39
6.80833	-40
6.81667	-40
6.82500	-38
6.83333	-37
6.84167	-35
6.85000	-36
6.85833	-39
6.86667	-42
6.87500	-44
6.88333	-44
6.89167	-43
6.90000	-40
6.90833	-37
6.91667	-33
6.92500	-30
6.93333	-28
6.94167	-27
6.95000	-29
6.95833	-33
6.96667	-38
6.97500	-42
6.98333	-46
6.99167	-48
7.00000	-48
7.00833	-48
7.01667	-47
7.02500	-47
7.03333	-47
7.04167	-46
7.05000	-45
7.05833	-44
7.06667	-43
7.07500	-44
7.08333	-46
7.09167	-48
7.10000	-49
7.10833	-48
7.11667	-44
7.12500	-40
7.13333	-36
7.14167	-34
7.15000	-32
7.15833	-33
7.16667	-34
7.17500	-34
7.18333	-33
7.19167	-32
7.20000	-31
7.20833	-33
7.21667	-36
7.22500	-40
7.23333	-45
7.24167	-49
7.25000	-51
7.25833	-49
7.26667	-45
7.27500	-42
7.28333	-39
7.29167	-39
7.30000	-42
7.30833	-46
7.31667	-47
7.32500	-46
7.33333	-44
7.34167	-41
7.35000	-39
7.35833	-36
7.36667	-35
7.37500	-36
7.38333	-37
7.39167	-38
7.40000	-38
7.40833	-38
7.41667	-38
7.42500	-38
7.43333	-39
7.44167	-41
7.45000	-43
7.45833	-43
7.46667	-42
7.47500	-40
7.48333	-38
7.49167	-36
7.50000	-34
7.50833	-33
7.51667	-33
7.52500	-33
7.53333	-32
7.54167	-30
7.55000	-28
7.55833	-27
7.56667	-26
7.57500	-26
7.58333	-29
7.59167	-32
7.60000	-36
7.60833	-39
7.61667	-41
7.62500	-43
7.63333	-43
7.64167	-43
7.65000	-42
7.65833	-42
7.66667	-42
7.67500	-42
7.68333	-41
7.69167	-42
7.70000	-44
7.70833	-47
7.71667	-49
7.72500	-50
7.73333	-49
7.74167	-46
7.75000	-43
7.75833	-41
7.76667	-38
7.77500	-36
7.78333	-33
7.79167	-31
7.80000	-31
7.80833	-31
7.81667	-30
7.82500	-29
7.83333	-27
7.84167	-25
7.85000	-25
7.85833	-27
7.86667	-30
7.87500	-33
7.88333	-35
7.89167	-36
7.90000	-36
7.90833	-35
7.91667	-35
7.92500	-35
7.93333	-35
7.94167	-34
7.95000	-34
7.95833	-35
7.96667	-37
7.97500	-41
7.98333	-45
7.99167	-49
8.00000	-52
8.00833	-54
8.01667	-55
8.02500	-55
8.03333	-52
8.04167	-48
8.05000	-45
8.05833	-43
8.06667	-42
8.07500	-43
8.08333	-44
8.09167	-43
8.10000	-40
8.10833	-37
8.11667	-33
8.12500	-30
8.13333	-29
8.14167	-30
8.15000	-32
8.15833	-36
8.16667	-39
8.17500	-41
8.18333	-42
8.19167	-40
8.20000	-38
8.20833	-36
8.21667	-34
8.22500	-34
8.23333	-34
8.24167	-33
8.25000	-33
8.25833	-33
8.26667	-33
8.27500	-34
8.28333	-35
8.29167	-37
8.30000	-40
8.30833	-43
8.31667	-44
8.32500	-45
8.33333	-45
8.34167	-45
8.35000	-45
8.35833	-45
8.36667	-43
8.37500	-41
8.38333	-38
8.39167	-36
8.40000	-35
8.40833	-34
8.41667	-34
8.42500	-33
8.43333	-32
8.44167	-32
8.45000	-34
8.45833	-36
8.46667	-40
8.47500	-42
8.48333	-43
8.49167	-43
8.50000	-43
8.50833	-44
8.51667	-44
8.52500	-44
8.53333	-43
8.54167	-44
8.55000	-45
8.55833	-45
8.56667	-45
8.57500	-44
8.58333	-43
8.59167	-43
8.60000	-44
8.60833	-46
8.61667	-49
8.62500	-52
8.63333	-53
8.64167	-52
8.65000	-49
8.65833	-46
8.66667	-42
8.67500	-41
8.68333	-42
8.69167	-45
8.70000	-49
8.70833	-52
8.71667	-51
8.72500	-49
8.73333	-45
8.74167	-41
8.75000	-39
8.75833	-39
8.76667	-40
8.77500	-42
8.78333	-45
8.79167	-47
8.80000	-48
8.80833	-48
8.81667	-48
8.82500	-48
8.83333	-48
8.84167	-49
8.85000	-51
8.85833	-51
8.86667	-51
8.87500	-49
8.88333	-47
8.89167	-44
8.90000	-43
8.90833	-42
8.91667	-43
8.92500	-44
8.93333	-45
8.94167	-47
8.95000	-49
8.95833	-49
8.96667	-49
8.97500	-48
8.98333	-46
8.99167	-43
9.00000	-39
9.00833	-35
9.01667	-31
9.02500	-29
9.03333	-29
9.04167	-32
9.05000	-36
9.05833	-39
9.06667	-41
9.07500	-40
9.08333	-38
9.09167	-37
9.10000	-37
9.10833	-38
9.11667	-40
9.12500	-43
9.13333	-46
9.14167	-49
9.15000	-52
9.15833	-55
9.16667	-57
9.17500	-58
9.18333	-57
9.19167	-55
9.20000	-51
9.20833	-47
9.21667	-43
9.22500	-40
9.23333	-38
9.24167	-38
9.25000	-39
9.25833	-41
9.26667	-42
9.27500	-43
9.28333	-44
9.29167	-46
9.30000	-48
9.30833	-48
9.31667	-48
9.32500	-47
9.33333	-45
9.34167	-44
9.35000	-43
9.35833	-43
9.36667	-41
9.37500	-39
9.38333	-35
9.39167	-33
9.40000	-33
9.40833	-36
9.41667	-39
9.42500	-42
9.43333	-46
9.44167	-48
9.45000	-50
9.45833	-50
9.46667	-47
9.47500	-43
9.48333	-38
9.49167	-34
9.50000	-31
9.50833	-30
9.51667	-32
9.52500	-35
9.53333	-38
9.54167	-40
9.55000	-41
9.55833	-42
9.56667	-42
9.57500	-43
9.58333	-44
9.59167	-45
9.60000	-45
9.60833	-44
9.61667	-43
9.62500	-42
9.63333	-42
9.64167	-41
9.65000	-41
9.65833	-39
9.66667	-37
9.67500	-36
9.68333	-35
9.69167	-36
9.70000	-35
9.70833	-35
9.71667	-35
9.72500	-35
9.73333	-36
9.74167	-37
9.75000	-39
9.75833	-40
9.76667	-41
9.77500	-42
9.78333	-42
9.79167	-43
9.80000	-45
9.80833	-47
9.81667	-50
9.82500	-53
9.83333	-54
9.84167	-54
9.85000	-52
9.85833	-50
9.86667	-48
9.87500	-46
9.88333	-44
9.89167	-43
9.90000	-41
9.90833	-41
9.91667	-41
9.92500	-41
9.93333	-41
9.94167	-41
9.95000	-41
9.95833	-42
9.96667	-44
9.97500	-46
9.98333	-48
9.99167	-49
10.00000	-49
10.00833	-48
10.01667	-47
10.02500	-47
10.03333	-48
10.04167	-50
10.05000	-51
10.05833	-51
10.06667	-49
10.07500	-46
10.08333	-43
10.09167	-42
10.10000	-43
10.10833	-46
10.11667	-49
10.12500	-52
10.13333	-53
10.14167	-51
10.15000	-48
10.15833	-43
10.16667	-39
10.17500	-36
10.18333	-34
10.19167	-34
10.20000	-35
10.20833	-38
10.21667	-41
10.22500	-44
10.23333	-46
10.24167	-46
10.25000	-45
10.25833	-43
10.26667	-40
10.27500	-38
10.28333	-38
10.29167	-38
10.30000	-37
10.30833	-37
10.31667	-38
10.32500	-41
10.33333	-42
10.34167	-43
10.35000	-42
10.35833	-42
10.36667	-42
10.37500	-42
10.38333	-42
10.39167	-41
10.40000	-39
10.40833	-37
10.41667	-37
10.42500	-38
10.43333	-40
10.44167	-42
10.45000	-43
10.45833	-42
10.46667	-40
10.47500	-38
10.48333	-39
10.49167	-40
10.50000	-42
10.50833	-42
10.51667	-40
10.52500	-38
10.53333	-36
10.54167	-37
10.55000	-39
10.55833	-43
10.56667	-48
10.57500	-52
10.58333	-52
10.59167	-51
10.60000	-48
10.60833	-45
10.61667	-43
10.62500	-44
10.63333	-47
10.64167	-51
10.65000	-56
10.65833	-58
10.66667	-58
10.67500	-57
10.68333	-55
10.69167	-54
10.70000	-55
10.70833	-56
10.71667	-57
10.72500	-57
10.73333	-56
10.74167	-55
10.75000	-53
10.75833	-51
10.76667	-49
10.77500	-48
10.78333	-48
10.79167	-49
10.80000	-50
10.80833	-51
10.81667	-50
10.82500	-47
10.83333	-45
10.84167	-42
10.85000	-40
10.85833	-40
10.86667	-40
10.87500	-41
10.88333	-42
10.89167	-41
10.90000	-40
10.90833	-39
10.91667	-38
10.92500	-38
10.93333	-39
10.94167	-39
10.95000	-40
10.95833	-39
10.96667	-39
10.97500	-40
10.98333	-43
10.99167	-46
11.00000	-49
11.00833	-51
11.01667	-51
11.02500	-49
11.03333	-46
11.04167	-42
11.05000	-39
11.05833	-37
11.06667	-35
11.07500	-34
11.08333	-33
11.09167	-33
11.10000	-34
11.10833	-38
11.11667	-44
11.12500	-50
11.13333	-54
11.14167	-56
11.15000	-56
11.15833	-55
11.16667	-55
11.17500	-55
11.18333	-56
11.19167	-57
11.20000	-57
11.20833	-56
11.21667	-55
11.22500	-53
11.23333	-52
11.24167	-51
11.25000	-50
11.25833	-49
11.26667	-48
11.27500	-47
11.28333	-47
11.29167	-47
11.30000	-48
11.30833	-50
11.31667	-52
11.32500	-54
11.33333	-54
11.34167	-53
11.35000	-51
11.35833	-48
11.36667	-46
11.37500	-46
11.38333	-48
11.39167	-50
11.40000	-52
11.40833	-53
11.41667	-53
11.42500	-52
11.43333	-51
11.44167	-50
11.45000	-49
11.45833	-48
11.46667	-48
11.47500	-48
11.48333	-49
11.49167	-49
11.50000	-49
11.50833	-49
11.51667	-49
11.52500	-51
11.53333	-54
11.54167	-57
11.55000	-59
11.55833	-59
11.56667	-56
11.57500	-51
11.58333	-46
11.59167	-41
11.60000	-39
11.60833	-38
11.61667	-38
11.62500	-40
11.63333	-41
11.64167	-42
11.65000	-41
11.65833	-39
11.66667	-37
11.67500	-35
11.68333	-34
11.69167	-36
11.70000	-39
11.70833	-42
11.71667	-43
11.72500	-44
11.73333	-46
11.74167	-48
11.75000	-50
11.75833	-53
11.76667	-56
11.77500	-56
11.78333	-54
11.79167	-51
11.80000	-48
11.80833	-45
11.81667	-43
11.82500	-43
11.83333	-44
11.84167	-45
11.85000	-47
11.85833	-48
11.86667	-49
11.87500	-50
11.88333	-51
11.89167	-51
11.90000	-52
11.90833	-51
11.91667	-50
11.92500	-48
11.93333	-47
11.94167	-46
11.95000	-45
11.95833	-44
11.96667	-44
11.97500	-44
11.98333	-45
11.99167	-46
12.00000	-46
12.00833	-46
12.01667	-45
12.02500	-43
12.03333	-43
12.04167	-44
12.05000	-46
12.05833	-50
12.06667	-53
12.07500	-58
12.08333	-61
12.09167	-64
12.10000	-64
12.10833	-61
12.11667	-58
12.12500	-54
12.13333	-51
12.14167	-49
12.15000	-46
12.15833	-45
12.16667	-43
12.17500	-42
12.18333	-41
12.19167	-39
12.20000	-38
12.20833	-38
12.21667	-38
12.22500	-39
12.23333	-41
12.24167	-43
12.25000	-44
12.25833	-44
12.26667	-43
12.27500	-42
12.28333	-42
12.29167	-43
12.30000	-44
12.30833	-45
12.31667	-45
12.32500	-45
12.33333	-46
12.34167	-49
12.35000	-52
12.35833	-55
12.36667	-57
12.37500	-57
12.38333	-54
12.39167	-50
12.40000	-47
12.40833	-45
12.41667	-44
12.42500	-46
12.43333	-48
12.44167	-50
12.45000	-51
12.45833	-49
12.46667	-45
12.47500	-40
12.48333	-35
12.49167	-31
12.50000	-28
12.50833	-29
12.51667	-31
12.52500	-35
12.53333	-39
12.54167	-42
12.55000	-43
12.55833	-43
12.56667	-42
12.57500	-40
12.58333	-39
12.59167	-39
12.60000	-41
12.60833	-43
12.61667	-46
12.62500	-50
12.63333	-53
12.64167	-54
12.65000	-54
12.65833	-51
12.66667	-46
12.67500	-43
12.68333	-41
12.69167	-41
12.70000	-43
12.70833	-45
12.71667	-47
12.72500	-47
12.73333	-48
12.74167	-48
12.75000	-49
12.75833	-51
12.76667	-53
12.77500	-55
12.78333	-56
12.79167	-57
12.80000	-56
12.80833	-54
12.81667	-51
12.82500	-48
12.83333	-45
12.84167	-41
12.85000	-39
12.85833	-39
12.86667	-41
12.87500	-43
12.88333	-45
12.89167	-47
12.90000	-48
12.90833	-48
12.91667	-49
12.92500	-50
12.93333	-51
12.94167	-51
12.95000	-51
12.95833	-49
12.96667	-47
12.97500	-43
12.98333	-38
12.99167	-33
13.00000	-30
13.00833	-28
13.01667	-29
13.02500	-32
13.03333	-35
13.04167	-37
13.05000	-40
13.05833	-42
13.06667	-44
13.07500	-46
13.08333	-48
13.09167	-49
13.10000	-51
13.10833	-52
13.11667	-52
13.12500	-51
13.13333	-49
13.14167	-45
13.15000	-42
13.15833	-39
13.16667	-37
13.17500	-37
13.18333	-38
13.19167	-39
13.20000	-41
13.20833	-43
13.21667	-45
13.22500	-46
13.23333	-48
13.24167	-50
13.25000	-53
13.25833	-55
13.26667	-57
13.27500	-56
13.28333	-53
13.29167	-50
13.30000	-48
13.30833	-47
13.31667	-47
13.32500	-48
13.33333	-48
13.34167	-47
13.35000	-44
13.35833	-42
13.36667	-40
13.37500	-40
13.38333	-42
13.39167	-45
13.40000	-48
13.40833	-51
13.41667	-54
13.42500	-55
13.43333	-55
13.44167	-55
13.45000	-53
13.45833	-51
13.46667	-49
13.47500	-48
13.48333	-48
13.49167	-49
13.50000	-48
13.50833	-47
13.51667	-46
13.52500	-44
13.53333	-43
13.54167	-41
13.55000	-39
13.55833	-39
13.56667	-39
13.57500	-40
13.58333	-40
13.59167	-40
13.60000	-38
13.60833	-37
13.61667	-37
13.62500	-38
13.63333	-39
13.64167	-39
13.65000	-39
13.65833	-40
13.66667	-42
13.67500	-44
13.68333	-46
13.69167	-45
13.70000	-41
13.70833	-36
13.71667	-32
13.72500	-29
13.73333	-29
13.74167	-31
13.75000	-34
13.75833	-37
13.76667	-39
13.77500	-40
13.78333	-39
13.79167	-38
13.80000	-39
13.80833	-39
13.81667	-41
13.82500	-42
13.83333	-44
13.84167	-45
13.85000	-45
13.85833	-44
13.86667	-44
13.87500	-42
13.88333	-41
13.89167	-39
13.90000	-37
13.90833	-35
13.91667	-34
13.92500	-35
13.93333	-35
13.94167	-36
13.95000	-36
13.95833	-35
13.96667	-32
13.97500	-29
13.98333	-26
13.99167	-25
14.00000	-26
14.00833	-28
14.01667	-30
14.02500	-32
14.03333	-32
14.04167	-31
14.05000	-29
14.05833	-29
14.06667	-30
14.07500	-32
14.08333	-34
14.09167	-35
14.10000	-34
14.10833	-31
14.11667	-29
14.12500	-27
14.13333	-27
14.14167	-28
14.15000	-28
14.15833	-27
14.16667	-25
14.17500	-23
14.18333	-22
14.19167	-21
14.20000	-21
14.20833	-22
14.21667	-22
14.22500	-22
14.23333	-21
14.24167	-22
14.25000	-22
14.25833	-22
14.26667	-22
14.27500	-23
14.28333	-23
14.29167	-25
14.30000	-26
14.30833	-28
14.31667	-29
14.32500	-29
14.33333	-29
14.34167	-28
14.35000	-28
14.35833	-28
14.36667	-30
14.37500	-31
14.38333	-32
14.39167	-34
14.40000	-37
14.40833	-39
14.41667	-40
14.42500	-39
14.43333	-38
14.44167	-35
14.45000	-32
14.45833	-30
14.46667	-29
14.47500	-29
14.48333	-31
14.49167	-32
14.50000	-34
14.50833	-35
14.51667	-36
14.52500	-37
14.53333	-37
14.54167	-36
14.55000	-35
14.55833	-34
14.56667	-33
14.57500	-33
14.58333	-34
14.59167	-35
14.60000	-36
14.60833	-35
14.61667	-34
14.62500	-31
14.63333	-30
14.64167	-30
14.65000	-31
14.65833	-34
14.66667	-37
14.67500	-39
14.68333	-39
14.69167	-37
14.70000	-35
14.70833	-33
14.71667	-32
14.72500	-32
14.73333	-32
14.74167	-31
14.75000	-29
14.75833	-28
14.76667	-26
14.77500	-23
14.78333	-21
14.79167	-19
14.80000	-18
14.80833	-19
14.81667	-21
14.82500	-23
14.83333	-23
14.84167	-22
14.85000	-22
14.85833	-23
14.86667	-25
14.87500	-27
14.88333	-28
14.89167	-28
14.90000	-29
14.90833	-30
14.91667	-32
14.92500	-33
14.93333	-33
14.94167	-32
14.95000	-29
14.95833	-28
14.96667	-28
14.97500	-29
14.98333	-29
14.99167	-30
15.00000	-31
15.00833	-31
15.01667	-32
15.02500	-33
15.03333	-34
15.04167	-33
15.05000	-33
15.05833	-33
15.06667	-34
15.07500	-34
15.08333	-33
15.09167	-32
15.10000	-31
15.10833	-30
15.11667	-31
15.12500	-32
15.13333	-33
15.14167	-33
15.15000	-34
15.15833	-35
15.16667	-36
15.17500	-35
15.18333	-33
15.19167	-32
15.20000	-30
15.20833	-30
15.21667	-29
15.22500	-29
15.23333	-29
15.24167	-29
15.25000	-28
15.25833	-28
15.26667	-27
15.27500	-26
15.28333	-23
15.29167	-22
15.30000	-22
15.30833	-24
15.31667	-28
15.32500	-32
15.33333	-34
15.34167	-33
15.35000	-31
15.35833	-29
15.36667	-28
15.37500	-29
15.38333	-32
15.39167	-34
15.40000	-33
15.40833	-32
15.41667	-30
15.42500	-29
15.43333	-30
15.44167	-32
15.45000	-33
15.45833	-33
15.46667	-33
15.47500	-33
15.48333	-34
15.49167	-35
15.50000	-36
15.50833	-36
15.51667	-35
15.52500	-35
15.53333	-36
15.54167	-40
15.55000	-43
15.55833	-46
15.56667	-47
15.57500	-46
15.58333	-43
15.59167	-39
15.60000	-34
15.60833	-31
15.61667	-28
15.62500	-26
15.63333	-25
15.64167	-26
15.65000	-28
15.65833	-29
15.66667	-30
15.67500	-30
15.68333	-28
15.69167	-26
15.70000	-25
15.70833	-25
15.71667	-26
15.72500	-29
15.73333	-30
15.74167	-30
15.75000	-30
15.75833	-29
15.76667	-29
15.77500	-31
15.78333	-34
15.79167	-36
15.80000	-34
15.80833	-32
15.81667	-28
15.82500	-25
15.83333	-24
15.84167	-26
15.85000	-30
15.85833	-34
15.86667	-37
15.87500	-39
15.88333	-38
15.89167	-36
15.90000	-34
15.90833	-33
15.91667	-31
15.92500	-29
15.93333	-27
15.94167	-26
15.95000	-26
15.95833	-27
15.96667	-28
15.97500	-30
15.98333	-31
15.99167	-32
16.00000	-34
16.00833	-35
16.01667	-35
16.02500	-34
16.03333	-31
16.04167	-27
16.05000	-24
16.05833	-22
16.06667	-22
16.07500	-24
16.08333	-28
16.09167	-33
16.10000	-38
16.10833	-42
16.11667	-43
16.12500	-41
16.13333	-37
16.14167	-31
16.15000	-27
16.15833	-24
16.16667	-24
16.17500	-25
16.18333	-27
16.19167	-30
16.20000	-33
16.20833	-35
16.21667	-38
16.22500	-40
16.23333	-41
16.24167	-41
16.25000	-40
16.25833	-40
16.26667	-41
16.27500	-43
16.28333	-44
16.29167	-43
16.30000	-39
16.30833	-35
16.31667	-32
16.32500	-31
16.33333	-33
16.34167	-37
16.35000	-42
16.35833	-46
16.36667	-48
16.37500	-47
16.38333	-45
16.39167	-42
16.40000	-39
16.40833	-38
16.41667	-38
16.42500	-39
16.43333	-40
16.44167	-42
16.45000	-43
16.45833	-43
16.46667	-43
16.47500	-43
16.48333	-44
16.49167	-44
16.50000	-44
16.50833	-41
16.51667	-38
16.52500	-34
16.53333	-32
16.54167	-32
16.55000	-33
16.55833	-36
16.56667	-39
16.57500	-40
16.58333	-40
16.59167	-39
16.60000	-38
16.60833	-37
16.61667	-37
16.62500	-37
16.63333	-38
16.64167	-39
16.65000	-40
16.65833	-42
16.66667	-44
16.67500	-43
16.68333	-42
16.69167	-39
16.70000	-36
16.70833	-33
16.71667	-33
16.72500	-35
16.73333	-39
16.74167	-42
16.75000	-45
16.75833	-46
16.76667	-46
16.77500	-45
16.78333	-44
16.79167	-43
16.80000	-44
16.80833	-45
16.81667	-45
16.82500	-43
16.83333	-41
16.84167	-39
16.85000	-36
16.85833	-35
16.86667	-33
16.87500	-32
16.88333	-31
16.89167	-29
16.90000	-27
16.90833	-25
16.91667	-24
16.92500	-24
16.93333	-26
16.94167	-29
16.95000	-32
16.95833	-34
16.96667	-36
16.97500	-36
16.98333	-35
16.99167	-35
17.00000	-35
17.00833	-37
17.01667	-39
17.02500	-41
17.03333	-41
17.04167	-41
17.05000	-40
17.05833	-39
17.06667	-38
17.07500	-37
17.08333	-37
17.09167	-36
17.10000	-36
17.10833	-37
17.11667	-37
17.12500	-37
17.13333	-35
17.14167	-32
17.15000	-30
17.15833	-28
17.16667	-27
17.17500	-27
17.18333	-29
17.19167	-30
17.20000	-32
17.20833	-34
17.21667	-35
17.22500	-36
17.23333	-37
17.24167	-36
17.25000	-35
17.25833	-33
17.26667	-31
17.27500	-30
17.28333	-29
17.29167	-28
17.30000	-28
17.30833	-27
17.31667	-26
17.32500	-25
17.33333	-25
17.34167	-26
17.35000	-26
17.35833	-25
17.36667	-23
17.37500	-19
17.38333	-16
17.39167	-16
17.40000	-19
17.40833	-24
17.41667	-29
17.42500	-34
17.43333	-36
17.44167	-36
17.45000	-34
17.45833	-31
17.46667	-29
17.47500	-29
17.48333	-30
17.49167	-32
17.50000	-34
17.50833	-35
17.51667	-33
17.52500	-30
17.53333	-28
17.54167	-28
17.55000	-29
17.55833	-31
17.56667	-33
17.57500	-33
17.58333	-33
17.59167	-31
17.60000	-30
17.60833	-29
17.61667	-29
17.62500	-30
17.63333	-31
17.64167	-31
17.65000	-31
17.65833	-31
17.66667	-33
17.67500	-36
17.68333	-39
17.69167	-42
17.70000	-42
17.70833	-40
17.71667	-38
17.72500	-35
17.73333	-33
17.74167	-32
17.75000	-33
17.75833	-34
17.76667	-35
17.77500	-34
17.78333	-32
17.79167	-29
17.80000	-27
17.80833	-26
17.81667	-27
17.82500	-29
17.83333	-31
17.84167	-33
17.85000	-35
17.85833	-36
17.86667	-35
17.87500	-34
17.88333	-32
17.89167	-30
17.90000	-30
17.90833	-30
17.91667	-31
17.92500	-32
17.93333	-32
17.94167	-31
17.95000	-30
17.95833	-28
17.96667	-26
17.97500	-24
17.98333	-22
17.99167	-22
18.00000	-22
18.00833	-24
18.01667	-27
18.02500	-30
18.03333	-32
18.04167	-32
18.05000	-32
18.05833	-32
18.06667	-33
18.07500	-34
18.08333	-35
18.09167	-36
18.10000	-36
18.10833	-35
18.11667	-34
18.12500	-34
18.13333	-34
18.14167	-35
18.15000	-36
18.15833	-37
18.16667	-36
18.17500	-36
18.18333	-36
18.19167	-38
18.20000	-40
18.20833	-41
18.21667	-41
18.22500	-40
18.23333	-39
18.24167	-37
18.25000	-34
18.25833	-31
18.26667	-27
18.27500	-23
18.28333	-21
18.29167	-22
18.30000	-25
18.30833	-30
18.31667	-34
18.32500	-37
18.33333	-37
18.34167	-35
18.35000	-31
18.35833	-27
18.36667	-23
18.37500	-21
18.38333	-23
18.39167	-26
18.40000	-29
18.40833	-31
18.41667	-31
18.42500	-30
18.43333	-30
18.44167	-29
18.45000	-30
18.45833	-29
18.46667	-29
18.47500	-29
18.48333	-32
18.49167	-36
18.50000	-38
18.50833	-38
18.51667	-37
18.52500	-35
18.53333	-33
18.54167	-32
18.55000	-30
18.55833	-30
18.56667	-30
18.57500	-30
18.58333	-30
18.59167	-31
18.60000	-32
18.60833	-33
18.61667	-35
18.62500	-36
18.63333	-37
18.64167	-35
18.65000	-33
18.65833	-29
18.66667	-25
18.67500	-23
18.68333	-23
18.69167	-24
18.70000	-26
18.70833	-27
18.71667	-28
18.72500	-28
18.73333	-27
18.74167	-26
18.75000	-26
18.75833	-27
18.76667	-29
18.77500	-32
18.78333	-35
18.79167	-35
18.80000	-34
18.80833	-32
18.81667	-31
18.82500	-29
18.83333	-27
18.84167	-26
18.85000	-24
18.85833	-22
18.86667	-19
18.87500	-17
18.88333	-17
18.89167	-18
18.90000	-21
18.90833	-25
18.91667	-28
18.92500	-31
18.93333	-34
18.94167	-34
18.95000	-33
18.95833	-30
18.96667	-25
18.97500	-20
18.98333	-15
18.99167	-12
19.00000	-12
19.00833	-13
19.01667	-15
19.02500	-16
19.03333	-15
19.04167	-13
19.05000	-11
19.05833	-9
19.06667	-8
19.07500	-9
19.08333	-12
19.09167	-14
19.10000	-15
19.10833	-13
19.11667	-11
19.12500	-9
19.13333	-8
19.14167	-9
19.15000	-11
19.15833	-13
19.16667	-14
19.17500	-15
19.18333	-14
19.19167	-13
19.20000	-12
19.20833	-11
19.21667	-9
19.22500	-6
19.23333	-4
19.24167	-2
19.25000	-2
19.25833	-2
19.26667	-2
19.27500	-1
19.28333	3
19.29167	6
19.30000	7
19.30833	8
19.31667	7
19.32500	7
19.33333	9
19.34167	13
19.35000	18
19.35833	24
19.36667	29
19.37500	33
19.38333	36
19.39167	38
19.40000	40
19.40833	41
19.41667	43
19.42500	46
19.43333	49
19.44167	52
19.45000	56
19.45833	61
19.46667	68
19.47500	75
19.48333	84
19.49167	92
19.50000	100
19.50833	107
19.51667	111
19.52500	113
19.53333	116
19.54167	120
19.55000	127
19.55833	137
19.56667	149
19.57500	163
19.58333	179
19.59167	195
19.60000	212
19.60833	230
19.61667	246
19.62500	262
19.63333	276
19.64167	290
19.65000	305
19.65833	322
19.66667	342
19.67500	364
19.68333	388
19.69167	414
19.70000	442
19.70833	470
19.71667	501
19.72500	534
19.73333	570
19.74167	608
19.75000	646
19.75833	685
19.76667	724
19.77500	764
19.78333	808
19.79167	854
19.80000	906
19.80833	958
19.81667	1011
19.82500	1065
19.83333	1121
19.84167	1179
19.85000	1240
19.85833	1306
19.86667	1375
19.87500	1447
19.88333	1523
19.89167	1601
19.90000	1684
19.90833	1768
19.91667	1856
19.92500	1945
19.93333	2036
19.94167	2131
19.95000	2227
19.95833	2330
19.96667	2435
19.97500	2543
19.98333	2655
19.99167	2768
20.00000	2886
20.00833	3007
20.01667	3135
20.02500	3268
20.03333	3405
20.04167	3549
20.05000	3692
20.05833	3839
20.06667	3987
20.07500	4139
20.08333	4294
20.09167	4450
20.10000	4612
20.10833	4772
20.11667	4938
20.12500	5105
20.13333	5275
20.14167	5452
20.15000	5626
20.15833	5807
20.16667	5986
20.17500	6168
20.18333	6352
20.19167	6536
20.20000	6726
20.20833	6912
20.21667	7100
20.22500	7287
20.23333	7474
20.24167	7665
20.25000	7855
20.25833	8051
20.26667	8245
20.27500	8438
20.28333	8633
20.29167	8823
20.30000	9017
20.30833	9205
20.31667	9396
20.32500	9584
20.33333	9769
20.34167	9955
20.35000	10135
20.35833	10317
20.36667	10493
20.37500	10667
20.38333	10838
20.39167	11002
20.40000	11166
20.40833	11322
20.41667	11476
20.42500	11626
20.43333	11771
20.44167	11915
20.45000	12051
20.45833	12184
20.46667	12310
20.47500	12430
20.48333	12544
20.49167	12650
20.50000	12750
20.50833	12840
20.51667	12924
20.52500	13003
20.53333	13077
20.54167	13148
20.55000	13212
20.55833	13272
20.56667	13324
20.57500	13368
20.58333	13406
20.59167	13435
20.60000	13456
20.60833	13468
20.61667	13470
20.62500	13465
20.63333	13456
20.64167	13442
20.65000	13422
20.65833	13395
20.66667	13362
20.67500	13321
20.68333	13274
20.69167	13221
20.70000	13162
20.70833	13098
20.71667	13025
20.72500	12946
20.73333	12861
20.74167	12769
20.75000	12673
20.75833	12569
20.76667	12461
20.77500	12347
20.78333	12227
20.79167	12107
20.80000	11981
20.80833	11856
20.81667	11727
20.82500	11595
20.83333	11461
20.84167	11321
20.85000	11180
20.85833	11032
20.86667	10884
20.87500	10734
20.88333	10582
20.89167	10431
20.90000	10275
20.90833	10121
20.91667	9962
20.92500	9801
20.93333	9640
20.94167	9475
20.95000	9314
20.95833	9150
20.96667	8989
20.97500	8828
20.98333	8667
20.99167	8512
21.00000	8355
21.00833	8203
21.01667	8049
21.02500	7896
21.03333	7743
21.04167	7590
21.05000	7443
21.05833	7296
21.06667	7153
21.07500	7011
21.08333	6869
21.09167	6729
21.10000	6587
21.10833	6450
21.11667	6313
21.12500	6179
21.13333	6049
21.14167	5920
21.15000	5797
21.15833	5674
21.16667	5555
21.17500	5439
21.18333	5325
21.19167	5215
21.20000	5106
21.20833	5002
21.21667	4899
21.22500	4799
21.23333	4702
21.24167	4606
21.25000	4516
21.25833	4427
21.26667	4342
21.27500	4258
21.28333	4174
21.29167	4094
21.30000	4014
21.30833	3940
21.31667	3868
21.32500	3799
21.33333	3732
21.34167	3665
21.35000	3602
21.35833	3539
21.36667	3478
21.37500	3420
21.38333	3363
21.39167	3308
21.40000	3252
21.40833	3199
21.41667	3147
21.42500	3098
21.43333	3051
21.44167	3006
21.45000	2964
21.45833	2923
21.46667	2884
21.47500	2847
21.48333	2809
21.49167	2774
21.50000	2740
21.50833	2706
21.51667	2673
21.52500	2640
21.53333	2608
21.54167	2576
21.55000	2547
21.55833	2520
21.56667	2495
21.57500	2470
21.58333	2444
21.59167	2419
21.60000	2395
21.60833	2372
21.61667	2351
21.62500	2331
21.63333	2313
21.64167	2294
21.65000	2275
21.65833	2255
21.66667	2236
21.67500	2217
21.68333	2199
21.69167	2182
21.70000	2164
21.70833	2147
21.71667	2130
21.72500	2115
21.73333	2101
21.74167	2090
21.75000	2078
21.75833	2067
21.76667	2056
21.77500	2045
21.78333	2034
21.79167	2024
21.80000	2015
21.80833	2003
21.81667	1989
21.82500	1973
21.83333	1956
21.84167	1941
21.85000	1926
21.85833	1913
21.86667	1902
21.87500	1892
21.88333	1882
21.89167	1874
21.90000	1867
21.90833	1860
21.91667	1852
21.92500	1844
21.93333	1837
21.94167	1830
21.95000	1824
21.95833	1818
21.96667	1813
21.97500	1806
21.98333	1798
21.99167	1790
22.00000	1781
22.00833	1774
22.01667	1769
22.02500	1764
22.03333	1759
22.04167	1753
22.05000	1749
22.05833	1745
22.06667	1741
22.07500	1736
22.08333	1731
22.09167	1724
22.10000	1718
22.10833	1711
22.11667	1705
22.12500	1700
22.13333	1696
22.14167	1693
22.15000	1690
22.15833	1687
22.16667	1682
22.17500	1675
22.18333	1665
22.19167	1656
22.20000	1648
22.20833	1642
22.21667	1637
22.22500	1632
22.23333	1627
22.24167	1621
22.25000	1614
22.25833	1608
22.26667	1601
22.27500	1594
22.28333	1587
22.29167	1580
22.30000	1573
22.30833	1566
22.31667	1561
22.32500	1557
22.33333	1552
22.34167	1546
22.35000	1538
22.35833	1530
22.36667	1522
22.37500	1516
22.38333	1511
22.39167	1506
22.40000	1499
22.40833	1490
22.41667	1481
22.42500	1472
22.43333	1462
22.44167	1453
22.45000	1445
22.45833	1438
22.46667	1431
22.47500	1423
22.48333	1416
22.49167	1407
22.50000	1398
22.50833	1388
22.51667	1379
22.52500	1369
22.53333	1361
22.54167	1352
22.55000	1343
22.55833	1335
22.56667	1327
22.57500	1322
22.58333	1317
22.59167	1312
22.60000	1307
22.60833	1301
22.61667	1294
22.62500	1286
22.63333	1277
22.64167	1267
22.65000	1257
22.65833	1247
22.66667	1238
22.67500	1230
22.68333	1225
22.69167	1220
22.70000	1214
22.70833	1209
22.71667	1203
22.72500	1197
22.73333	1190
22.74167	1184
22.75000	1178
22.75833	1170
22.76667	1163
22.77500	1156
22.78333	1148
22.79167	1140
22.80000	1132
22.80833	1124
22.81667	1117
22.82500	1111
22.83333	1104
22.84167	1098
22.85000	1092
22.85833	1085
22.86667	1079
22.87500	1074
22.88333	1069
22.89167	1065
22.90000	1062
22.90833	1058
22.91667	1051
22.92500	1042
22.93333	1031
22.94167	1020
22.95000	1012
22.95833	1007
22.96667	1005
22.97500	1004
22.98333	1004
22.99167	1003
23.00000	1001
23.00833	999
23.01667	997
23.02500	996
23.03333	994
23.04167	992
23.05000	989
23.05833	983
23.06667	977
23.07500	971
23.08333	966
23.09167	961
23.10000	958
23.10833	954
23.11667	949
23.12500	944
23.13333	941
23.14167	940
23.15000	940
23.15833	939
23.16667	937
23.17500	933
23.18333	927
23.19167	923
23.20000	919
23.20833	917
23.21667	916
23.22500	916
23.23333	916
23.24167	916
23.25000	916
23.25833	914
23.26667	912
23.27500	908
23.28333	904
23.29167	901
23.30000	897
23.30833	894
23.31667	892
23.32500	890
23.33333	888
23.34167	885
23.35000	882
23.35833	877
23.36667	871
23.37500	865
23.38333	858
23.39167	853
23.40000	851
23.40833	851
23.41667	854
23.42500	857
23.43333	858
23.44167	857
23.45000	855
23.45833	853
23.46667	850
23.47500	848
23.48333	846
23.49167	843
23.50000	838
23.50833	835
23.51667	833
23.52500	834
23.53333	834
23.54167	834
23.55000	832
23.55833	827
23.56667	823
23.57500	820
23.58333	819
23.59167	819
23.60000	820
23.60833	821
23.61667	821
23.62500	818
23.63333	815
23.64167	810
23.65000	804
23.65833	799
23.66667	795
23.67500	792
23.68333	791
23.69167	792
23.70000	793
23.70833	795
23.71667	796
23.72500	795
23.73333	792
23.74167	788
23.75000	783
23.75833	779
23.76667	775
23.77500	773
23.78333	773
23.79167	772
23.80000	769
23.80833	766
23.81667	763
23.82500	760
23.83333	759
23.84167	759
23.85000	759
23.85833	757
23.86667	754
23.87500	753
23.88333	753
23.89167	756
23.90000	759
23.90833	763
23.91667	765
23.92500	766
23.93333	766
23.94167	766
23.95000	768
23.95833	769
23.96667	772
23.97500	774
23.98333	776
23.99167	778
24.00000	780
24.00833	784
24.01667	788
24.02500	792
24.03333	797
24.04167	801
24.05000	803
24.05833	806
24.06667	809
24.07500	812
24.08333	817
24.09167	823
24.10000	829
24.10833	836
24.11667	843
24.12500	852
24.13333	860
24.14167	869
24.15000	878
24.15833	887
24.16667	897
24.17500	905
24.18333	914
24.19167	924
24.20000	933
24.20833	943
24.21667	953
24.22500	962
24.23333	971
24.24167	980
24.25000	988
24.25833	996
24.26667	1004
24.27500	1014
24.28333	1025
24.29167	1036
24.30000	1047
24.30833	1058
24.31667	1069
24.32500	1080
24.33333	1092
24.34167	1105
24.35000	1118
24.35833	1132
24.36667	1145
24.37500	1156
24.38333	1166
24.39167	1174
24.40000	1181
24.40833	1188
24.41667	1198
24.42500	1210
24.43333	1224
24.44167	1239
24.45000	1252
24.45833	1263
24.46667	1271
24.47500	1277
24.48333	1283
24.49167	1289
24.50000	1295
24.50833	1302
24.51667	1309
24.52500	1317
24.53333	1324
24.54167	1330
24.55000	1334
24.55833	1336
24.56667	1337
24.57500	1338
24.58333	1340
24.59167	1344
24.60000	1348
24.60833	1352
24.61667	1356
24.62500	1360
24.63333	1364
24.64167	1369
24.65000	1372
24.65833	1372
24.66667	1369
24.67500	1364
24.68333	1359
24.69167	1355
24.70000	1354
24.70833	1353
24.71667	1351
24.72500	1348
24.73333	1343
24.74167	1336
24.75000	1330
24.75833	1324
24.76667	1319
24.77500	1315
24.78333	1312
24.79167	1307
24.80000	1301
24.80833	1293
24.81667	1284
24.82500	1276
24.83333	1268
24.84167	1262
24.85000	1255
24.85833	1248
24.86667	1240
24.87500	1230
24.88333	1219
24.89167	1209
24.90000	1199
24.90833	1190
24.91667	1182
24.92500	1174
24.93333	1163
24.94167	1151
24.95000	1139
24.95833	1128
24.96667	1118
24.97500	1109
24.98333	1099
24.99167	1089
25.00000	1077
25.00833	1064
25.01667	1052
25.02500	1040
25.03333	1030
25.04167	1021
25.05000	1012
25.05833	1003
25.06667	992
25.07500	980
25.08333	967
25.09167	955
25.10000	944
25.10833	933
25.11667	922
25.12500	911
25.13333	899
25.14167	887
25.15000	876
25.15833	865
25.16667	856
25.17500	848
25.18333	840
25.19167	833
25.20000	826
25.20833	818
25.21667	810
25.22500	801
25.23333	790
25.24167	780
25.25000	770
25.25833	762
25.26667	756
25.27500	749
25.28333	744
25.29167	738
25.30000	732
25.30833	726
25.31667	719
25.32500	712
25.33333	706
25.34167	700
25.35000	695
25.35833	690
25.36667	686
25.37500	682
25.38333	677
25.39167	672
25.40000	668
25.40833	665
25.41667	662
25.42500	660
25.43333	657
25.44167	654
25.45000	649
25.45833	642
25.46667	635
25.47500	629
25.48333	624
25.49167	620
25.50000	619
25.50833	619
25.51667	619
25.52500	619
25.53333	619
25.54167	618
25.55000	616
25.55833	615
25.56667	612
25.57500	610
25.58333	607
25.59167	606
25.60000	606
25.60833	606
25.61667	606
25.62500	605
25.63333	603
25.64167	601
25.65000	598
25.65833	595
25.66667	591
25.67500	589
25.68333	587
25.69167	587
25.70000	586
25.70833	585
25.71667	585
25.72500	584
25.73333	583
25.74167	582
25.75000	582
25.75833	583
25.76667	584
25.77500	586
25.78333	588
25.79167	588
25.80000	587
25.80833	584
25.81667	582
25.82500	580
25.83333	579
25.84167	579
25.85000	578
25.85833	576
25.86667	574
25.87500	571
25.88333	569
25.89167	568
25.90000	568
25.90833	570
25.91667	572
25.92500	574
25.93333	576
25.94167	577
25.95000	578
25.95833	578
25.96667	576
25.97500	574
25.98333	573
25.99167	574
26.00000	577
26.00833	581
26.01667	586
26.02500	591
26.03333	593
26.04167	594
26.05000	593
26.05833	592
26.06667	590
26.07500	589
26.08333	589
26.09167	591
26.10000	593
26.10833	596
26.11667	599
26.12500	603
26.13333	605
26.14167	605
26.15000	604
26.15833	603
26.16667	604
26.17500	605
26.18333	606
26.19167	609
26.20000	611
26.20833	613
26.21667	614
26.22500	615
26.23333	615
26.24167	615
26.25000	616
26.25833	620
26.26667	626
26.27500	633
26.28333	639
26.29167	642
26.30000	643
26.30833	642
26.31667	640
26.32500	641
26.33333	643
26.34167	647
26.35000	651
26.35833	655
26.36667	660
26.37500	664
26.38333	670
26.39167	675
26.40000	679
26.40833	684
26.41667	687
26.42500	690
26.43333	692
26.44167	693
26.45000	695
26.45833	696
26.46667	698
26.47500	701
26.48333	705
26.49167	709
26.50000	712
26.50833	713
26.51667	713
26.52500	713
26.53333	714
26.54167	716
26.55000	720
26.55833	725
26.56667	731
26.57500	736
26.58333	742
26.59167	746
26.60000	748
26.60833	749
26.61667	750
26.62500	752
26.63333	754
26.64167	756
26.65000	758
26.65833	758
26.66667	758
26.67500	758
26.68333	759
26.69167	760
26.70000	763
26.70833	765
26.71667	767
26.72500	769
26.73333	769
26.74167	769
26.75000	768
26.75833	767
26.76667	766
26.77500	766
26.78333	766
26.79167	766
26.80000	766
26.80833	766
26.81667	765
26.82500	766
26.83333	766
26.84167	767
26.85000	767
26.85833	767
26.86667	766
26.87500	764
26.88333	761
26.89167	759
26.90000	759
26.90833	759
26.91667	761
26.92500	763
26.93333	763
26.94167	763
26.95000	761
26.95833	758
26.96667	755
26.97500	752
26.98333	749
26.99167	748
27.00000	747
27.00833	747
27.01667	744
27.02500	741
27.03333	738
27.04167	738
27.05000	739
27.05833	742
27.06667	744
27.07500	745
27.08333	744
27.09167	742
27.10000	740
27.10833	737
27.11667	734
27.12500	730
27.13333	725
27.14167	720
27.15000	715
27.15833	712
27.16667	710
27.17500	710
27.18333	712
27.19167	714
27.20000	715
27.20833	715
27.21667	714
27.22500	712
27.23333	710
27.24167	708
27.25000	705
27.25833	701
27.26667	698
27.27500	696
27.28333	696
27.29167	698
27.30000	701
27.30833	703
27.31667	702
27.32500	700
27.33333	695
27.34167	690
27.35000	686
27.35833	683
27.36667	683
27.37500	683
27.38333	684
27.39167	684
27.40000	684
27.40833	683
27.41667	682
27.42500	683
27.43333	684
27.44167	685
27.45000	687
27.45833	688
27.46667	689
27.47500	689
27.48333	688
27.49167	686
27.50000	682
27.50833	679
27.51667	678
27.52500	677
27.53333	675
27.54167	673
27.55000	670
27.55833	668
27.56667	668
27.57500	671
27.58333	677
27.59167	682
27.60000	687
27.60833	690
27.61667	693
27.62500	694
27.63333	696
27.64167	697
27.65000	699
27.65833	702
27.66667	706
27.67500	708
27.68333	711
27.69167	713
27.70000	714
27.70833	714
27.71667	715
27.72500	716
27.73333	719
27.74167	722
27.75000	725
27.75833	730
27.76667	736
27.77500	740
27.78333	744
27.79167	747
27.80000	749
27.80833	751
27.81667	753
27.82500	757
27.83333	762
27.84167	769
27.85000	776
27.85833	783
27.86667	790
27.87500	795
27.88333	799
27.89167	802
27.90000	804
27.90833	806
27.91667	809
27.92500	814
27.93333	819
27.94167	825
27.95000	830
27.95833	836
27.96667	841
27.97500	845
27.98333	851
27.99167	857
28.00000	865
28.00833	873
28.01667	881
28.02500	889
28.03333	895
28.04167	900
28.05000	905
28.05833	911
28.06667	918
28.07500	926
28.08333	935
28.09167	943
28.10000	950
28.10833	956
28.11667	960
28.12500	963
28.13333	967
28.14167	971
28.15000	976
28.15833	980
28.16667	985
28.17500	991
28.18333	998
28.19167	1005
28.20000	1014
28.20833	1022
28.21667	1028
28.22500	1031
28.23333	1033
28.24167	1033
28.25000	1032
28.25833	1032
28.26667	1034
28.27500	1037
28.28333	1041
28.29167	1045
28.30000	1049
28.30833	1053
28.31667	1057
28.32500	1061
28.33333	1065
28.34167	1070
28.35000	1075
28.35833	1080
28.36667	1085
28.37500	1088
28.38333	1089
28.39167	1090
28.40000	1091
28.40833	1093
28.41667	1096
28.42500	1100
28.43333	1104
28.44167	1108
28.45000	1111
28.45833	1113
28.46667	1114
28.47500	1114
28.48333	1112
28.49167	1109
28.50000	1103
28.50833	1098
28.51667	1094
28.52500	1093
28.53333	1096
28.54167	1101
28.55000	1105
28.55833	1108
28.56667	1109
28.57500	1111
28.58333	1113
28.59167	1115
28.60000	1117
28.60833	1118
28.61667	1116
28.62500	1111
28.63333	1106
28.64167	1099
28.65000	1094
28.65833	1092
28.66667	1093
28.67500	1096
28.68333	1100
28.69167	1101
28.70000	1099
28.70833	1095
28.71667	1090
28.72500	1086
28.73333	1083
28.74167	1082
28.75000	1083
28.75833	1084
28.76667	1085
28.77500	1085
28.78333	1083
28.79167	1080
28.80000	1079
28.80833	1079
28.81667	1079
28.82500	1079
28.83333	1077
28.84167	1075
28.85000	1072
28.85833	1069
28.86667	1066
28.87500	1065
28.88333	1065
28.89167	1066
28.90000	1066
28.90833	1066
28.91667	1064
28.92500	1062
28.93333	1060
28.94167	1060
28.95000	1060
28.95833	1060
28.96667	1060
28.97500	1061
28.98333	1062
28.99167	1063
29.00000	1064
29.00833	1065
29.01667	1066
29.02500	1068
29.03333	1071
29.04167	1074
29.05000	1075
29.05833	1075
29.06667	1074
29.07500	1072
29.08333	1072
29.09167	1073
29.10000	1075
29.10833	1079
29.11667	1083
29.12500	1088
29.13333	1094
29.14167	1102
29.15000	1110
29.15833	1119
29.16667	1126
29.17500	1133
29.18333	1138
29.19167	1142
29.20000	1146
29.20833	1149
29.21667	1153
29.22500	1158
29.23333	1163
29.24167	1169
29.25000	1176
29.25833	1184
29.26667	1194
29.27500	1203
29.28333	1213
29.29167	1221
29.30000	1230
29.30833	1238
29.31667	1246
29.32500	1254
29.33333	1260
29.34167	1267
29.35000	1274
29.35833	1284
29.36667	1296
29.37500	1309
29.38333	1323
29.39167	1336
29.40000	1349
29.40833	1361
29.41667	1372
29.42500	1385
29.43333	1400
29.44167	1416
29.45000	1434
29.45833	1453
29.46667	1471
29.47500	1488
29.48333	1503
29.49167	1518
29.50000	1534
29.50833	1550
29.51667	1567
29.52500	1585
29.53333	1605
29.54167	1628
29.55000	1653
29.55833	1680
29.56667	1707
29.57500	1735
29.58333	1763
29.59167	1790
29.60000	1817
29.60833	1843
29.61667	1870
29.62500	1899
29.63333	1932
29.64167	1971
29.65000	2011
29.65833	2053
29.66667	2095
29.67500	2137
29.68333	2180
29.69167	2226
29.70000	2276
29.70833	2327
29.71667	2381
29.72500	2436
29.73333	2492
29.74167	2552
29.75000	2614
29.75833	2682
29.76667	2754
29.77500	2829
29.78333	2909
29.79167	2990
29.80000	3076
29.80833	3164
29.81667	3257
29.82500	3354
29.83333	3455
29.84167	3563
29.85000	3674
29.85833	3793
29.86667	3918
29.87500	4050
29.88333	4190
29.89167	4334
29.90000	4487
29.90833	4644
29.91667	4809
29.92500	4980
29.93333	5159
29.94167	5351
29.95000	5548
29.95833	5759
29.96667	5975
29.97500	6201
29.98333	6438
29.99167	6681
30.00000	6940
30.00833	7204
30.01667	7484
30.02500	7775
30.03333	8073
30.04167	8388
30.05000	8706
30.05833	9043
30.06667	9388
30.07500	9750
30.08333	10131
30.09167	10519
30.10000	10932
30.10833	11348
30.11667	11782
30.12500	12227
30.13333	12681
30.14167	13157
30.15000	13637
30.15833	14144
30.16667	14661
30.17500	15196
30.18333	15751
30.19167	16311
30.20000	16899
30.20833	17487
30.21667	18094
30.22500	18712
30.23333	19335
30.24167	19984
30.25000	20632
30.25833	21310
30.26667	21992
30.27500	22689
30.28333	23404
30.29167	24115
30.30000	24850
30.30833	25577
30.31667	26322
30.32500	27073
30.33333	27824
30.34167	28597
30.35000	29358
30.35833	30143
30.36667	30924
30.37500	31714
30.38333	32518
30.39167	33308
30.40000	34117
30.40833	34907
30.41667	35705
30.42500	36499
30.43333	37286
30.44167	38087
30.45000	38869
30.45833	39664
30.46667	40446
30.47500	41224
30.48333	42003
30.49167	42761
30.50000	43528
30.50833	44270
30.51667	45009
30.52500	45737
30.53333	46445
30.54167	47157
30.55000	47840
30.55833	48526
30.56667	49189
30.57500	49837
30.58333	50475
30.59167	51083
30.60000	51688
30.60833	52262
30.61667	52825
30.62500	53368
30.63333	53885
30.64167	54393
30.65000	54868
30.65833	55332
30.66667	55768
30.67500	56180
30.68333	56573
30.69167	56934
30.70000	57278
30.70833	57591
30.71667	57883
30.72500	58153
30.73333	58397
30.74167	58625
30.75000	58823
30.75833	58999
30.76667	59148
30.77500	59268
30.78333	59363
30.79167	59430
30.80000	59470
30.80833	59486
30.81667	59476
30.82500	59442
30.83333	59385
30.84167	59301
30.85000	59193
30.85833	59054
30.86667	58890
30.87500	58698
30.88333	58479
30.89167	58240
30.90000	57975
30.90833	57695
30.91667	57390
30.92500	57065
30.93333	56719
30.94167	56343
30.95000	55954
30.95833	55536
30.96667	55105
30.97500	54654
30.98333	54182
30.99167	53701
31.00000	53190
31.00833	52674
31.01667	52135
31.02500	51581
31.03333	51017
31.04167	50427
31.05000	49837
31.05833	49222
31.06667	48606
31.07500	47981
31.08333	47343
31.09167	46710
31.10000	46056
31.10833	45409
31.11667	44746
31.12500	44077
31.13333	43408
31.14167	42718
31.15000	42041
31.15833	41349
31.16667	40666
31.17500	39982
31.18333	39293
31.19167	38619
31.20000	37929
31.20833	37253
31.21667	36570
31.22500	35889
31.23333	35218
31.24167	34537
31.25000	33877
31.25833	33211
31.26667	32561
31.27500	31916
31.28333	31271
31.29167	30645
31.30000	30012
31.30833	29399
31.31667	28784
31.32500	28179
31.33333	27588
31.34167	26994
31.35000	26423
31.35833	25852
31.36667	25299
31.37500	24756
31.38333	24219
31.39167	23701
31.40000	23180
31.40833	22677
31.41667	22174
31.42500	21679
31.43333	21199
31.44167	20722
31.45000	20268
31.45833	19818
31.46667	19385
31.47500	18963
31.48333	18545
31.49167	18146
31.50000	17748
31.50833	17369
31.51667	16993
31.52500	16627
31.53333	16272
31.54167	15919
31.55000	15584
31.55833	15252
31.56667	14934
31.57500	14623
31.58333	14316
31.59167	14022
31.60000	13730
31.60833	13452
31.61667	13181
31.62500	12919
31.63333	12667
31.64167	12419
31.65000	12185
31.65833	11954
31.66667	11735
31.67500	11522
31.68333	11314
31.69167	11114
31.70000	10914
31.70833	10722
31.71667	10533
31.72500	10349
31.73333	10172
31.74167	9999
31.75000	9835
31.75833	9674
31.76667	9522
31.77500	9374
31.78333	9229
31.79167	9090
31.80000	8951
31.80833	8821
31.81667	8694
31.82500	8573
31.83333	8458
31.84167	8346
31.85000	8238
31.85833	8131
31.86667	8027
31.87500	7929
31.88333	7834
31.89167	7744
31.90000	7655
31.90833	7569
31.91667	7485
31.92500	7403
31.93333	7325
31.94167	7248
31.95000	7175
31.95833	7103
31.96667	7035
31.97500	6971
31.98333	6908
31.99167	6849
32.00000	6792
32.00833	6737
32.01667	6683
32.02500	6630
32.03333	6579
32.04167	6529
32.05000	6483
32.05833	6439
32.06667	6398
32.07500	6360
32.08333	6323
32.09167	6287
32.10000	6252
32.10833	6218
32.11667	6187
32.12500	6157
32.13333	6129
32.14167	6103
32.15000	6079
32.15833	6057
32.16667	6038
32.17500	6022
32.18333	6010
32.19167	6000
32.20000	5992
32.20833	5985
32.21667	5980
32.22500	5976
32.23333	5975
32.24167	5977
32.25000	5979
32.25833	5983
32.26667	5987
32.27500	5994
32.28333	6004
32.29167	6017
32.30000	6034
32.30833	6054
32.31667	6077
32.32500	6101
32.33333	6127
32.34167	6154
32.35000	6184
32.35833	6219
32.36667	6259
32.37500	6304
32.38333	6355
32.39167	6409
32.40000	6467
32.40833	6527
32.41667	6593
32.42500	6662
32.43333	6735
32.44167	6813
32.45000	6896
32.45833	6988
32.46667	7085
32.47500	7191
32.48333	7305
32.49167	7423
32.50000	7549
32.50833	7679
32.51667	7819
32.52500	7968
32.53333	8124
32.54167	8293
32.55000	8470
32.55833	8662
32.56667	8863
32.57500	9075
32.58333	9299
32.59167	9529
32.60000	9776
32.60833	10031
32.61667	10305
32.62500	10594
32.63333	10897
32.64167	11222
32.65000	11555
32.65833	11911
32.66667	12278
32.67500	12665
32.68333	13073
32.69167	13494
32.70000	13945
32.70833	14406
32.71667	14895
32.72500	15403
32.73333	15932
32.74167	16496
32.75000	17070
32.75833	17680
32.76667	18303
32.77500	18950
32.78333	19625
32.79167	20312
32.80000	21042
32.80833	21782
32.81667	22562
32.82500	23367
32.83333	24193
32.84167	25062
32.85000	25935
32.85833	26852
32.86667	27778
32.87500	28729
32.88333	29712
32.89167	30705
32.90000	31750
32.90833	32801
32.91667	33895
32.92500	35011
32.93333	36142
32.94167	37317
32.95000	38484
32.95833	39694
32.96667	40904
32.97500	42133
32.98333	43392
32.99167	44648
33.00000	45955
33.00833	47254
33.01667	48591
33.02500	49939
33.03333	51283
33.04167	52661
33.05000	54010
33.05833	55390
33.06667	56758
33.07500	58137
33.08333	59538
33.09167	60919
33.10000	62337
33.10833	63727
33.11667	65135
33.12500	66536
33.13333	67914
33.14167	69307
33.15000	70652
33.15833	72011
33.16667	73339
33.17500	74661
33.18333	75988
33.19167	77282
33.20000	78596
33.20833	79871
33.21667	81147
33.22500	82401
33.23333	83615
33.24167	84824
33.25000	85975
33.25833	87121
33.26667	88227
33.27500	89312
33.28333	90386
33.29167	91417
33.30000	92447
33.30833	93427
33.31667	94389
33.32500	95317
33.33333	96197
33.34167	97057
33.35000	97861
33.35833	98643
33.36667	99381
33.37500	100083
33.38333	100760
33.39167	101388
33.40000	101995
33.40833	102552
33.41667	103075
33.42500	103557
33.43333	103990
33.44167	104388
33.45000	104738
33.45833	105054
33.46667	105328
33.47500	105559
33.48333	105752
33.49167	105896
33.50000	105997
33.50833	106053
33.51667	106065
33.52500	106035
33.53333	105963
33.54167	105849
33.55000	105698
33.55833	105502
33.56667	105268
33.57500	104988
33.58333	104665
33.59167	104307
33.60000	103899
33.60833	103461
33.61667	102978
33.62500	102458
33.63333	101902
33.64167	101297
33.65000	100668
33.65833	99985
33.66667	99277
33.67500	98529
33.68333	97740
33.69167	96933
33.70000	96077
33.70833	95211
33.71667	94304
33.72500	93370
33.73333	92417
33.74167	91419
33.75000	90419
33.75833	89372
33.76667	88315
33.77500	87226
33.78333	86101
33.79167	84972
33.80000	83794
33.80833	82625
33.81667	81429
33.82500	80226
33.83333	79025
33.84167	77789
33.85000	76569
33.85833	75309
33.86667	74054
33.87500	72784
33.88333	71493
33.89167	70223
33.90000	68921
33.90833	67647
33.91667	66358
33.92500	65071
33.93333	63798
33.94167	62502
33.95000	61236
33.95833	59948
33.96667	58687
33.97500	57425
33.98333	56079
33.99167	54712
34.00000	53428
34.00833	52255
34.01667	51091
34.02500	49931
34.03333	48780
34.04167	47609
34.05000	46471
34.05833	45310
34.06667	44178
34.07500	43083
34.08333	41896
34.09167	40691
34.10000	39557
34.10833	38495
34.11667	37470
34.12500	36501
34.13333	35565
34.14167	34614
34.15000	33684
34.15833	32721
34.16667	31709
34.17500	30722
34.18333	29831
34.19167	29014
34.20000	28198
34.20833	27408
34.21667	26619
34.22500	25843
34.23333	25111
34.24167	24332
34.25000	23523
34.25833	22754
34.26667	22039
34.27500	21363
34.28333	20727
34.29167	20127
34.30000	19507
34.30833	18865
34.31667	18248
34.32500	17692
34.33333	17173
34.34167	16655
34.35000	16156
34.35833	15656
34.36667	15170
34.37500	14696
34.38333	14229
34.39167	13786
34.40000	13348
34.40833	12934
34.41667	12532
34.42500	12143
34.43333	11769
34.44167	11398
34.45000	11044
34.45833	10695
34.46667	10360
34.47500	10039
34.48333	9726
34.49167	9439
34.50000	9146
34.50833	8844
34.51667	8560
34.52500	8308
34.53333	8073
34.54167	7840
34.55000	7620
34.55833	7398
34.56667	7162
34.57500	6935
34.58333	6732
34.59167	6549
34.60000	6370
34.60833	6199
34.61667	6031
34.62500	5866
34.63333	5709
34.64167	5552
34.65000	5404
34.65833	5256
34.66667	5116
34.67500	4985
34.68333	4850
34.69167	4714
34.70000	4590
34.70833	4480
34.71667	4374
34.72500	4271
34.73333	4172
34.74167	4072
34.75000	3977
34.75833	3882
34.76667	3791
34.77500	3706
34.78333	3624
34.79167	3547
34.80000	3470
34.80833	3395
34.81667	3322
34.82500	3250
34.83333	3182
34.84167	3115
34.85000	3053
34.85833	2991
34.86667	2932
34.87500	2877
34.88333	2825
34.89167	2775
34.90000	2727
34.90833	2680
34.91667	2634
34.92500	2588
34.93333	2544
34.94167	2501
34.95000	2461
34.95833	2422
34.96667	2387
34.97500	2353
34.98333	2320
34.99167	2287
35.00000	2252
35.00833	2218
35.01667	2184
35.02500	2151
35.03333	2120
35.04167	2090
35.05000	2062
35.05833	2035
35.06667	2010
35.07500	1985
35.08333	1960
35.09167	1937
35.10000	1914
35.10833	1893
35.11667	1872
35.12500	1851
35.13333	1832
35.14167	1813
35.15000	1794
35.15833	1775
35.16667	1755
35.17500	1735
35.18333	1715
35.19167	1696
35.20000	1678
35.20833	1661
35.21667	1644
35.22500	1628
35.23333	1613
35.24167	1597
35.25000	1583
35.25833	1568
35.26667	1554
35.27500	1539
35.28333	1525
35.29167	1511
35.30000	1496
35.30833	1483
35.31667	1471
35.32500	1460
35.33333	1450
35.34167	1441
35.35000	1432
35.35833	1423
35.36667	1415
35.37500	1408
35.38333	1402
35.39167	1394
35.40000	1384
35.40833	1373
35.41667	1360
35.42500	1347
35.43333	1336
35.44167	1328
35.45000	1322
35.45833	1316
35.46667	1310
35.47500	1304
35.48333	1297
35.49167	1291
35.50000	1285
35.50833	1279
35.51667	1274
35.52500	1270
35.53333	1267
35.54167	1263
35.55000	1258
35.55833	1251
35.56667	1242
35.57500	1233
35.58333	1223
35.59167	1214
35.60000	1206
35.60833	1198
35.61667	1190
35.62500	1183
35.63333	1178
35.64167	1174
35.65000	1172
35.65833	1171
35.66667	1171
35.67500	1169
35.68333	1165
35.69167	1161
35.70000	1155
35.70833	1149
35.71667	1142
35.72500	1135
35.73333	1127
35.74167	1119
35.75000	1111
35.75833	1102
35.76667	1096
35.77500	1091
35.78333	1089
35.79167	1088
35.80000	1085
35.80833	1081
35.81667	1077
35.82500	1073
35.83333	1071
35.84167	1069
35.85000	1066
35.85833	1060
35.86667	1053
35.87500	1045
35.88333	1038
35.89167	1032
35.90000	1027
35.90833	1022
35.91667	1019
35.92500	1016
35.93333	1015
35.94167	1016
35.95000	1017
35.95833	1016
35.96667	1014
35.97500	1010
35.98333	1005
35.99167	1001
36.00000	997
36.00833	993
36.01667	989
36.02500	985
36.03333	982
36.04167	978
36.05000	975
36.05833	973
36.06667	969
36.07500	964
36.08333	958
36.09167	953
36.10000	949
36.10833	947
36.11667	946
36.12500	946
36.13333	945
36.14167	943
36.15000	938
36.15833	934
36.16667	929
36.17500	925
36.18333	921
36.19167	917
36.20000	913
36.20833	909
36.21667	904
36.22500	900
36.23333	896
36.24167	893
36.25000	890
36.25833	889
36.26667	890
36.27500	890
36.28333	889
36.29167	886
36.30000	882
36.30833	878
36.31667	875
36.32500	875
36.33333	875
36.34167	874
36.35000	873
36.35833	871
36.36667	867
36.37500	863
36.38333	860
36.39167	855
36.40000	850
36.40833	846
36.41667	842
36.42500	839
36.43333	835
36.44167	830
36.45000	826
36.45833	820
36.46667	816
36.47500	813
36.48333	812
36.49167	810
36.50000	807
36.50833	803
36.51667	799
36.52500	797
36.53333	796
36.54167	796
36.55000	795
36.55833	792
36.56667	789
36.57500	785
36.58333	781
36.59167	778
36.60000	774
36.60833	772
36.61667	770
36.62500	771
36.63333	772
36.64167	774
36.65000	773
36.65833	769
36.66667	763
36.67500	755
36.68333	748
36.69167	743
36.70000	741
36.70833	742
36.71667	742
36.72500	740
36.73333	736
36.74167	730
36.75000	725
36.75833	723
36.76667	724
36.77500	727
36.78333	731
36.79167	733
36.80000	734
36.80833	733
36.81667	731
36.82500	729
36.83333	725
36.84167	721
36.85000	716
36.85833	713
36.86667	709
36.87500	706
36.88333	703
36.89167	699
36.90000	693
36.90833	688
36.91667	683
36.92500	677
36.93333	672
36.94167	669
36.95000	666
36.95833	664
36.96667	662
36.97500	661
36.98333	660
36.99167	658
37.00000	658
37.00833	659
37.01667	660
37.02500	661
37.03333	661
37.04167	660
37.05000	657
37.05833	656
37.06667	654
37.07500	653
37.08333	651
37.09167	649
37.10000	647
37.10833	645
37.11667	643
37.12500	641
37.13333	638
37.14167	634
37.15000	630
37.15833	627
37.16667	626
37.17500	627
37.18333	629
37.19167	632
37.20000	633
37.20833	633
37.21667	631
37.22500	629
37.23333	625
37.24167	621
37.25000	617
37.25833	615
37.26667	613
37.27500	612
37.28333	612
37.29167	610
37.30000	606
37.30833	601
37.31667	596
37.32500	592
37.33333	589
37.34167	588
37.35000	590
37.35833	594
37.36667	600
37.37500	604
37.38333	607
37.39167	608
37.40000	606
37.40833	603
37.41667	600
37.42500	598
37.43333	596
37.44167	595
37.45000	594
37.45833	593
37.46667	593
37.47500	594
37.48333	594
37.49167	593
37.50000	592
37.50833	590
37.51667	587
37.52500	584
37.53333	581
37.54167	579
37.55000	578
37.55833	577
37.56667	578
37.57500	577
37.58333	576
37.59167	575
37.60000	575
37.60833	575
37.61667	575
37.62500	574
37.63333	572
37.64167	570
37.65000	569
37.65833	568
37.66667	568
37.67500	567
37.68333	567
37.69167	568
37.70000	570
37.70833	572
37.71667	573
37.72500	573
37.73333	572
37.74167	571
37.75000	571
37.75833	573
37.76667	576
37.77500	578
37.78333	580
37.79167	579
37.80000	577
37.80833	575
37.81667	573
37.82500	573
37.83333	575
37.84167	577
37.85000	578
37.85833	578
37.86667	576
37.87500	573
37.88333	569
37.89167	566
37.90000	565
37.90833	566
37.91667	566
37.92500	567
37.93333	567
37.94167	565
37.95000	564
37.95833	564
37.96667	565
37.97500	568
37.98333	572
37.99167	575
38.00000	577
38.00833	579
38.01667	579
38.02500	579
38.03333	578
38.04167	579
38.05000	581
38.05833	582
38.06667	582
38.07500	582
38.08333	579
38.09167	575
38.10000	570
38.10833	564
38.11667	560
38.12500	556
38.13333	555
38.14167	556
38.15000	558
38.15833	559
38.16667	560
38.17500	559
38.18333	559
38.19167	560
38.20000	559
38.20833	558
38.21667	555
38.22500	552
38.23333	549
38.24167	546
38.25000	544
38.25833	543
38.26667	544
38.27500	546
38.28333	548
38.29167	551
38.30000	553
38.30833	554
38.31667	554
38.32500	551
38.33333	548
38.34167	545
38.35000	543
38.35833	543
38.36667	544
38.37500	545
38.38333	546
38.39167	546
38.40000	546
38.40833	545
38.41667	543
38.42500	542
38.43333	541
38.44167	539
38.45000	538
38.45833	536
38.46667	534
38.47500	532
38.48333	531
38.49167	529
38.50000	529
38.50833	530
38.51667	532
38.52500	534
38.53333	535
38.54167	535
38.55000	534
38.55833	533
38.56667	533
38.57500	534
38.58333	537
38.59167	540
38.60000	541
38.60833	540
38.61667	537
38.62500	533
38.63333	530
38.64167	528
38.65000	528
38.65833	529
38.66667	530
38.67500	531
38.68333	530
38.69167	527
38.70000	523
38.70833	519
38.71667	516
38.72500	514
38.73333	514
38.74167	516
38.75000	518
38.75833	521
38.76667	522
38.77500	522
38.78333	521
38.79167	519
38.80000	517
38.80833	515
38.81667	513
38.82500	510
38.83333	507
38.84167	504
38.85000	502
38.85833	502
38.86667	504
38.87500	508
38.88333	513
38.89167	517
38.90000	518
38.90833	517
38.91667	515
38.92500	513
38.93333	512
38.94167	512
38.95000	512
38.95833	513
38.96667	513
38.97500	514
38.98333	514
38.99167	512
39.00000	509
39.00833	507
39.01667	505
39.02500	505
39.03333	504
39.04167	504
39.05000	504
39.05833	504
39.06667	504
39.07500	504
39.08333	504
39.09167	504
39.10000	502
39.10833	499
39.11667	496
39.12500	494
39.13333	492
39.14167	491
39.15000	489
39.15833	487
39.16667	485
39.17500	485
39.18333	487
39.19167	489
39.20000	491
39.20833	492
39.21667	492
39.22500	492
39.23333	491
39.24167	491
39.25000	491
39.25833	490
39.26667	488
39.27500	486
39.28333	484
39.29167	483
39.30000	483
39.30833	484
39.31667	484
39.32500	484
39.33333	483
39.34167	481
39.35000	477
39.35833	473
39.36667	470
39.37500	467
39.38333	466
39.39167	467
39.40000	469
39.40833	472
39.41667	474
39.42500	475
39.43333	473
39.44167	467
39.45000	461
39.45833	454
39.46667	447
39.47500	443
39.48333	440
39.49167	438
39.50000	439
39.50833	440
39.51667	442
39.52500	442
39.53333	443
39.54167	443
39.55000	443
39.55833	443
39.56667	443
39.57500	443
39.58333	443
39.59167	443
39.60000	443
39.60833	444
39.61667	445
39.62500	445
39.63333	444
39.64167	441
39.65000	436
39.65833	432
39.66667	429
39.67500	427
39.68333	425
39.69167	424
39.70000	422
39.70833	421
39.71667	420
39.72500	418
39.73333	415
39.74167	411
39.75000	407
39.75833	404
39.76667	401
39.77500	399
39.78333	399
39.79167	399
39.80000	398
39.80833	397
39.81667	398
39.82500	400
39.83333	403
39.84167	404
39.85000	402
39.85833	399
39.86667	395
39.87500	392
39.88333	389
39.89167	387
39.90000	384
39.90833	382
39.91667	381
39.92500	382
39.93333	383
39.94167	384
39.95000	385
39.95833	386
39.96667	387
39.97500	387
39.98333	386
39.99167	385
40.00000	382
40.00833	378
40.01667	375
40.02500	372
40.03333	367
40.04167	363
40.05000	359
40.05833	357
40.06667	357
40.07500	357
40.08333	359
40.09167	361
40.10000	363
40.10833	367
40.11667	371
40.12500	375
40.13333	378
40.14167	378
40.15000	376
40.15833	373
40.16667	369
40.17500	365
40.18333	360
40.19167	356
40.20000	352
40.20833	349
40.21667	349
40.22500	349
40.23333	350
40.24167	351
40.25000	352
40.25833	355
40.26667	358
40.27500	361
40.28333	363
40.29167	363
40.30000	362
40.30833	361
40.31667	359
40.32500	358
40.33333	357
40.34167	358
40.35000	359
40.35833	361
40.36667	363
40.37500	364
40.38333	363
40.39167	360
40.40000	357
40.40833	354
40.41667	354
40.42500	357
40.43333	361
40.44167	365
40.45000	368
40.45833	371
40.46667	373
40.47500	373
40.48333	373
40.49167	372
40.50000	371
40.50833	372
40.51667	376
40.52500	383
40.53333	390
40.54167	399
40.55000	408
40.55833	417
40.56667	427
40.57500	434
40.58333	441
40.59167	446
40.60000	452
40.60833	458
40.61667	466
40.62500	475
40.63333	486
40.64167	497
40.65000	507
40.65833	516
40.66667	524
40.67500	532
40.68333	540
40.69167	552
40.70000	567
40.70833	584
40.71667	602
40.72500	618
40.73333	633
40.74167	647
40.75000	661
40.75833	675
40.76667	690
40.77500	706
40.78333	725
40.79167	746
40.80000	768
40.80833	791
40.81667	816
40.82500	842
40.83333	871
40.84167	901
40.85000	932
40.85833	963
40.86667	993
40.87500	1022
40.88333	1050
40.89167	1078
40.90000	1107
40.90833	1136
40.91667	1167
40.92500	1200
40.93333	1234
40.94167	1269
40.95000	1303
40.95833	1338
40.96667	1372
40.97500	1407
40.98333	1444
40.99167	1482
41.00000	1523
41.00833	1563
41.01667	1603
41.02500	1643
41.03333	1685
41.04167	1728
41.05000	1772
41.05833	1818
41.06667	1864
41.07500	1910
41.08333	1957
41.09167	2002
41.10000	2049
41.10833	2096
41.11667	2145
41.12500	2195
41.13333	2245
41.14167	2297
41.15000	2348
41.15833	2400
41.16667	2453
41.17500	2506
41.18333	2560
41.19167	2613
41.20000	2665
41.20833	2717
41.21667	2768
41.22500	2820
41.23333	2872
41.24167	2925
41.25000	2976
41.25833	3025
41.26667	3073
41.27500	3121
41.28333	3170
41.29167	3218
41.30000	3267
41.30833	3315
41.31667	3363
41.32500	3412
41.33333	3459
41.34167	3507
41.35000	3553
41.35833	3597
41.36667	3637
41.37500	3675
41.38333	3712
41.39167	3748
41.40000	3787
41.40833	3825
41.41667	3864
41.42500	3903
41.43333	3939
41.44167	3973
41.45000	4006
41.45833	4039
41.46667	4070
41.47500	4101
41.48333	4131
41.49167	4159
41.50000	4187
41.50833	4213
41.51667	4234
41.52500	4253
41.53333	4269
41.54167	4284
41.55000	4297
41.55833	4310
41.56667	4323
41.57500	4334
41.58333	4345
41.59167	4353
41.60000	4359
41.60833	4364
41.61667	4369
41.62500	4374
41.63333	4378
41.64167	4378
41.65000	4375
41.65833	4369
41.66667	4361
41.67500	4351
41.68333	4340
41.69167	4327
41.70000	4311
41.70833	4296
41.71667	4280
41.72500	4263
41.73333	4246
41.74167	4227
41.75000	4208
41.75833	4188
41.76667	4169
41.77500	4148
41.78333	4125
41.79167	4100
41.80000	4069
41.80833	4034
41.81667	3998
41.82500	3964
41.83333	3933
41.84167	3899
41.85000	3862
41.85833	3824
41.86667	3784
41.87500	3744
41.88333	3707
41.89167	3670
41.90000	3631
41.90833	3592
41.91667	3551
41.92500	3509
41.93333	3467
41.94167	3421
41.95000	3371
41.95833	3321
41.96667	3275
41.97500	3231
41.98333	3181
41.99167	3128
42.00000	3076
42.00833	3025
42.01667	2975
42.02500	2927
42.03333	2882
42.04167	2834
42.05000	2784
42.05833	2734
42.06667	2688
42.07500	2640
42.08333	2590
42.09167	2540
42.10000	2488
42.10833	2434
42.11667	2382
42.12500	2334
42.13333	2288
42.14167	2240
42.15000	2190
42.15833	2142
42.16667	2098
42.17500	2054
42.18333	2007
42.19167	1962
42.20000	1916
42.20833	1872
42.21667	1828
42.22500	1785
42.23333	1742
42.24167	1696
42.25000	1652
42.25833	1607
42.26667	1563
42.27500	1521
42.28333	1481
42.29167	1444
42.30000	1408
42.30833	1374
42.31667	1339
42.32500	1302
42.33333	1266
42.34167	1233
42.35000	1203
42.35833	1171
42.36667	1139
42.37500	1106
42.38333	1072
42.39167	1042
42.40000	1013
42.40833	986
42.41667	959
42.42500	932
42.43333	906
42.44167	881
42.45000	858
42.45833	836
42.46667	814
42.47500	791
42.48333	768
42.49167	745
42.50000	724
42.50833	704
42.51667	686
42.52500	669
42.53333	653
42.54167	637
42.55000	621
42.55833	605
42.56667	590
42.57500	574
42.58333	558
42.59167	544
42.60000	530
42.60833	518
42.61667	507
42.62500	495
42.63333	484
42.64167	471
42.65000	461
42.65833	453
42.66667	447
42.67500	443
42.68333	438
42.69167	432
42.70000	425
42.70833	416
42.71667	409
42.72500	402
42.73333	395
42.74167	388
42.75000	381
42.75833	374
42.76667	367
42.77500	361
42.78333	357
42.79167	353
42.80000	351
42.80833	349
42.81667	346
42.82500	343
42.83333	341
42.84167	338
42.85000	334
42.85833	328
42.86667	322
42.87500	317
42.88333	314
42.89167	311
42.90000	309
42.90833	307
42.91667	304
42.92500	301
42.93333	299
42.94167	296
42.95000	294
42.95833	290
42.96667	286
42.97500	281
42.98333	276
42.99167	272
43.00000	270
43.00833	270
43.01667	271
43.02500	273
43.03333	275
43.04167	276
43.05000	278
43.05833	279
43.06667	278
43.07500	276
43.08333	273
43.09167	270
43.10000	267
43.10833	263
43.11667	260
43.12500	258
43.13333	257
43.14167	255
43.15000	254
43.15833	254
43.16667	254
43.17500	254
43.18333	255
43.19167	256
43.20000	256
43.20833	255
43.21667	254
43.22500	254
43.23333	253
43.24167	253
43.25000	254
43.25833	255
43.26667	256
43.27500	257
43.28333	257
43.29167	257
43.30000	255
43.30833	251
43.31667	246
43.32500	240
43.33333	235
43.34167	231
43.35000	230
43.35833	230
43.36667	232
43.37500	233
43.38333	231
43.39167	228
43.40000	225
43.40833	222
43.41667	221
43.42500	221
43.43333	222
43.44167	222
43.45000	222
43.45833	223
43.46667	225
43.47500	227
43.48333	229
43.49167	230
43.50000	227
43.50833	223
43.51667	219
43.52500	214
43.53333	210
43.54167	205
43.55000	202
43.55833	201
43.56667	203
43.57500	208
43.58333	215
43.59167	219
43.60000	221
43.60833	220
43.61667	218
43.62500	215
43.63333	213
43.64167	213
43.65000	213
43.65833	214
43.66667	214
43.67500	212
43.68333	209
43.69167	206
43.70000	205
43.70833	207
43.71667	210
43.72500	213
43.73333	215
43.74167	213
43.75000	211
43.75833	209
43.76667	208
43.77500	208
43.78333	207
43.79167	206
43.80000	204
43.80833	200
43.81667	197
43.82500	194
43.83333	193
43.84167	193
43.85000	194
43.85833	195
43.86667	197
43.87500	198
43.88333	198
43.89167	199
43.90000	199
43.90833	199
43.91667	198
43.92500	196
43.93333	193
43.94167	190
43.95000	186
43.95833	184
43.96667	182
43.97500	182
43.98333	185
43.99167	188
44.00000	190
44.00833	192
44.01667	191
44.02500	189
44.03333	186
44.04167	183
44.05000	181
44.05833	179
44.06667	177
44.07500	175
44.08333	174
44.09167	174
44.10000	173
44.10833	172
44.11667	172
44.12500	172
44.13333	174
44.14167	176
44.15000	178
44.15833	177
44.16667	174
44.17500	171
44.18333	170
44.19167	170
44.20000	173
44.20833	177
44.21667	179
44.22500	181
44.23333	180
44.24167	179
44.25000	177
44.25833	175
44.26667	172
44.27500	169
44.28333	166
44.29167	163
44.30000	162
44.30833	161
44.31667	162
44.32500	163
44.33333	165
44.34167	167
44.35000	167
44.35833	164
44.36667	160
44.37500	156
44.38333	153
44.39167	153
44.40000	156
44.40833	159
44.41667	161
44.42500	161
44.43333	159
44.44167	155
44.45000	152
44.45833	148
44.46667	145
44.47500	144
44.48333	143
44.49167	144
44.50000	146
44.50833	149
44.51667	152
44.52500	156
44.53333	159
44.54167	160
44.55000	159
44.55833	156
44.56667	153
44.57500	151
44.58333	150
44.59167	151
44.60000	152
44.60833	152
44.61667	151
44.62500	149
44.63333	147
44.64167	146
44.65000	147
44.65833	148
44.66667	150
44.67500	151
44.68333	152
44.69167	152
44.70000	152
44.70833	153
44.71667	151
44.72500	147
44.73333	143
44.74167	141
44.75000	141
44.75833	143
44.76667	147
44.77500	150
44.78333	150
44.79167	149
44.80000	147
44.80833	145
44.81667	145
44.82500	146
44.83333	147
44.84167	149
44.85000	150
44.85833	151
44.86667	150
44.87500	149
44.88333	148
44.89167	145
44.90000	142
44.90833	139
44.91667	137
44.92500	135
44.93333	134
44.94167	133
44.95000	133
44.95833	135
44.96667	137
44.97500	140
44.98333	141
44.99167	143
45.00000	144
45.00833	146
45.01667	147
45.02500	148
45.03333	148
45.04167	148
45.05000	149
45.05833	152
45.06667	156
45.07500	158
45.08333	159
45.09167	160
45.10000	159
45.10833	158
45.11667	157
45.12500	154
45.13333	151
45.14167	145
45.15000	140
45.15833	135
45.16667	131
45.17500	128
45.18333	126
45.19167	126
45.20000	127
45.20833	129
45.21667	132
45.22500	134
45.23333	136
45.24167	138
45.25000	141
45.25833	144
45.26667	148
45.27500	151
45.28333	153
45.29167	153
45.30000	152
45.30833	150
45.31667	148
45.32500	148
45.33333	148
45.34167	148
45.35000	148
45.35833	148
45.36667	149
45.37500	149
45.38333	148
45.39167	146
45.40000	143
45.40833	140
45.41667	139
45.42500	138
45.43333	139
45.44167	140
45.45000	140
45.45833	141
45.46667	141
45.47500	141
45.48333	140
45.49167	139
45.50000	138
45.50833	139
45.51667	139
45.52500	139
45.53333	140
45.54167	139
45.55000	139
45.55833	138
45.56667	137
45.57500	136
45.58333	135
45.59167	134
45.60000	134
45.60833	133
45.61667	132
45.62500	132
45.63333	133
45.64167	134
45.65000	135
45.65833	137
45.66667	139
45.67500	141
45.68333	143
45.69167	144
45.70000	145
45.70833	145
45.71667	144
45.72500	144
45.73333	144
45.74167	144
45.75000	144
45.75833	145
45.76667	144
45.77500	143
45.78333	141
45.79167	139
45.80000	137
45.80833	137
45.81667	138
45.82500	140
45.83333	140
45.84167	139
45.85000	137
45.85833	134
45.86667	132
45.87500	131
45.88333	131
45.89167	132
45.90000	134
45.90833	135
45.91667	135
45.92500	135
45.93333	134
45.94167	133
45.95000	132
45.95833	132
45.96667	132
45.97500	131
45.98333	128
45.99167	126
46.00000	125
46.00833	126
46.01667	128
46.02500	129
46.03333	130
46.04167	130
46.05000	128
46.05833	126
46.06667	124
46.07500	120
46.08333	117
46.09167	116
46.10000	117
46.10833	120
46.11667	123
46.12500	125
46.13333	126
46.14167	125
46.15000	124
46.15833	122
46.16667	120
46.17500	118
46.18333	116
46.19167	115
46.20000	115
46.20833	115
46.21667	116
46.22500	116
46.23333	116
46.24167	117
46.25000	118
46.25833	119
46.26667	121
46.27500	121
46.28333	121
46.29167	119
46.30000	115
46.30833	112
46.31667	109
46.32500	107
46.33333	107
46.34167	108
46.35000	108
46.35833	107
46.36667	105
46.37500	103
46.38333	102
46.39167	101
46.40000	100
46.40833	99
46.41667	100
46.42500	102
46.43333	104
46.44167	107
46.45000	108
46.45833	106
46.46667	103
46.47500	99
46.48333	96
46.49167	94
46.50000	93
46.50833	92
46.51667	92
46.52500	94
46.53333	98
46.54167	102
46.55000	105
46.55833	106
46.56667	106
46.57500	106
46.58333	106
46.59167	107
46.60000	108
46.60833	108
46.61667	108
46.62500	107
46.63333	104
46.64167	101
46.65000	97
46.65833	96
46.66667	96
46.67500	98
46.68333	101
46.69167	103
46.70000	104
46.70833	104
46.71667	103
46.72500	103
46.73333	103
46.74167	101
46.75000	98
46.75833	94
46.76667	91
46.77500	89
46.78333	90
46.79167	92
46.80000	95
46.80833	97
46.81667	98
46.82500	99
46.83333	99
46.84167	98
46.85000	96
46.85833	93
46.86667	90
46.87500	88
46.88333	86
46.89167	85
46.90000	84
46.90833	83
46.91667	84
46.92500	85
46.93333	86
46.94167	88
46.95000	90
46.95833	91
46.96667	92
46.97500	93
46.98333	92
46.99167	91
47.00000	90
47.00833	89
47.01667	88
47.02500	88
47.03333	89
47.04167	91
47.05000	91
47.05833	90
47.06667	87
47.07500	83
47.08333	79
47.09167	78
47.10000	79
47.10833	81
47.11667	84
47.12500	85
47.13333	84
47.14167	81
47.15000	79
47.15833	79
47.16667	82
47.17500	85
47.18333	87
47.19167	88
47.20000	86
47.20833	83
47.21667	81
47.22500	81
47.23333	83
47.24167	85
47.25000	85
47.25833	83
47.26667	78
47.27500	73
47.28333	68
47.29167	66
47.30000	65
47.30833	65
47.31667	65
47.32500	65
47.33333	65
47.34167	66
47.35000	67
47.35833	69
47.36667	71
47.37500	72
47.38333	74
47.39167	74
47.40000	73
47.40833	70
47.41667	69
47.42500	69
47.43333	70
47.44167	72
47.45000	74
47.45833	73
47.46667	71
47.47500	69
47.48333	67
47.49167	65
47.50000	66
47.50833	68
47.51667	69
47.52500	69
47.53333	69
47.54167	70
47.55000	70
47.55833	71
47.56667	72
47.57500	71
47.58333	70
47.59167	69
47.60000	68
47.60833	68
47.61667	68
47.62500	69
47.63333	69
47.64167	71
47.65000	72
47.65833	72
47.66667	72
47.67500	70
47.68333	69
47.69167	68
47.70000	68
47.70833	68
47.71667	69
47.72500	71
47.73333	72
47.74167	74
47.75000	76
47.75833	76
47.76667	74
47.77500	72
47.78333	68
47.79167	66
47.80000	64
47.80833	62
47.81667	61
47.82500	60
47.83333	59
47.84167	59
47.85000	61
47.85833	63
47.86667	65
47.87500	67
47.88333	68
47.89167	69
47.90000	70
47.90833	71
47.91667	70
47.92500	68
47.93333	65
47.94167	62
47.95000	59
47.95833	59
47.96667	60
47.97500	62
47.98333	65
47.99167	67
48.00000	67
48.00833	66
48.01667	65
48.02500	65
48.03333	64
48.04167	65
48.05000	66
48.05833	66
48.06667	65
48.07500	64
48.08333	63
48.09167	63
48.10000	65
48.10833	68
48.11667	72
48.12500	74
48.13333	76
48.14167	76
48.15000	74
48.15833	71
48.16667	68
48.17500	65
48.18333	62
48.19167	61
48.20000	61
48.20833	62
48.21667	63
48.22500	64
48.23333	66
48.24167	68
48.25000	71
48.25833	72
48.26667	73
48.27500	72
48.28333	70
48.29167	68
48.30000	67
48.30833	69
48.31667	71
48.32500	74
48.33333	77
48.34167	79
48.35000	81
48.35833	82
48.36667	82
48.37500	81
48.38333	79
48.39167	79
48.40000	80
48.40833	81
48.41667	81
48.42500	81
48.43333	78
48.44167	75
48.45000	73
48.45833	72
48.46667	72
48.47500	72
48.48333	72
48.49167	71
48.50000	70
48.50833	69
48.51667	70
48.52500	71
48.53333	73
48.54167	74
48.55000	73
48.55833	72
48.56667	69
48.57500	67
48.58333	66
48.59167	65
48.60000	66
48.60833	69
48.61667	73
48.62500	78
48.63333	81
48.64167	83
48.65000	83
48.65833	82
48.66667	80
48.67500	78
48.68333	77
48.69167	76
48.70000	76
48.70833	77
48.71667	78
48.72500	80
48.73333	82
48.74167	83
48.75000	82
48.75833	81
48.76667	78
48.77500	76
48.78333	74
48.79167	72
48.80000	72
48.80833	71
48.81667	69
48.82500	65
48.83333	61
48.84167	59
48.85000	60
48.85833	64
48.86667	68
48.87500	71
48.88333	73
48.89167	73
48.90000	71
48.90833	69
48.91667	67
48.92500	67
48.93333	68
48.94167	71
48.95000	75
48.95833	79
48.96667	83
48.97500	85
48.98333	87
48.99167	87
49.00000	84
49.00833	81
49.01667	77
49.02500	73
49.03333	71
49.04167	70
49.05000	70
49.05833	71
49.06667	71
49.07500	70
49.08333	69
49.09167	68
49.10000	68
49.10833	70
49.11667	72
49.12500	73
49.13333	72
49.14167	68
49.15000	63
49.15833	60
49.16667	58
49.17500	58
49.18333	59
49.19167	61
49.20000	62
49.20833	63
49.21667	64
49.22500	66
49.23333	68
49.24167	70
49.25000	71
49.25833	70
49.26667	70
49.27500	70
49.28333	70
49.29167	70
49.30000	68
49.30833	65
49.31667	61
49.32500	58
49.33333	56
49.34167	55
49.35000	54
49.35833	52
49.36667	50
49.37500	49
49.38333	51
49.39167	54
49.40000	58
49.40833	61
49.41667	63
49.42500	63
49.43333	62
49.44167	61
49.45000	59
49.45833	57
49.46667	53
49.47500	49
49.48333	44
49.49167	41
49.50000	40
49.50833	42
49.51667	47
49.52500	53
49.53333	57
49.54167	61
49.55000	63
49.55833	63
49.56667	62
49.57500	60
49.58333	57
49.59167	55
49.60000	54
49.60833	53
49.61667	53
49.62500	53
49.63333	54
49.64167	54
49.65000	53
49.65833	53
49.66667	52
49.67500	51
49.68333	52
49.69167	52
49.70000	53
49.70833	52
49.71667	49
49.72500	45
49.73333	40
49.74167	37
49.75000	36
49.75833	37
49.76667	40
49.77500	44
49.78333	47
49.79167	50
49.80000	52
49.80833	52
49.81667	53
49.82500	54
49.83333	56
49.84167	57
49.85000	58
49.85833	58
49.86667	55
49.87500	53
49.88333	51
49.89167	50
49.90000	52
49.90833	54
49.91667	57
49.92500	59
49.93333	60
49.94167	59
49.95000	56
49.95833	53
49.96667	49
49.97500	47
49.98333	46
49.99167	46
50.00000	47
50.00833	48
50.01667	49
50.02500	50
50.03333	52
50.04167	54
50.05000	57
50.05833	59
50.06667	61
50.07500	62
50.08333	64
50.09167	63
50.10000	59
50.10833	54
50.11667	49
50.12500	46
50.13333	46
50.14167	48
50.15000	51
50.15833	54
50.16667	54
50.17500	54
50.18333	54
50.19167	53
50.20000	50
50.20833	48
50.21667	46
50.22500	44
50.23333	43
50.24167	43
50.25000	43
50.25833	44
50.26667	46
50.27500	50
50.28333	56
50.29167	61
50.30000	65
50.30833	67
50.31667	67
50.32500	65
50.33333	64
50.34167	64
50.35000	65
50.35833	66
50.36667	68
50.37500	70
50.38333	70
50.39167	68
50.40000	65
50.40833	62
50.41667	58
50.42500	55
50.43333	54
50.44167	57
50.45000	61
50.45833	67
50.46667	72
50.47500	75
50.48333	77
50.49167	77
50.50000	76
50.50833	74
50.51667	72
50.52500	70
50.53333	69
50.54167	69
50.55000	71
50.55833	76
50.56667	81
50.57500	87
50.58333	92
50.59167	97
50.60000	99
50.60833	99
50.61667	101
50.62500	103
50.63333	104
50.64167	106
50.65000	106
50.65833	105
50.66667	104
50.67500	104
50.68333	106
50.69167	108
50.70000	110
50.70833	110
50.71667	108
50.72500	107
50.73333	104
50.74167	102
50.75000	100
50.75833	98
50.76667	98
50.77500	99
50.78333	103
50.79167	107
50.80000	111
50.80833	115
50.81667	118
50.82500	118
50.83333	116
50.84167	114
50.85000	112
50.85833	110
50.86667	108
50.87500	107
50.88333	107
50.89167	107
50.90000	108
50.90833	110
50.91667	112
50.92500	115
50.93333	117
50.94167	118
50.95000	117
50.95833	116
50.96667	115
50.97500	115
50.98333	116
50.99167	117
51.00000	119
51.00833	121
51.01667	122
51.02500	122
51.03333	121
51.04167	122
51.05000	125
51.05833	129
51.06667	134
51.07500	136
51.08333	137
51.09167	137
51.10000	137
51.10833	136
51.11667	135
51.12500	135
51.13333	135
51.14167	136
51.15000	138
51.15833	142
51.16667	146
51.17500	149
51.18333	153
51.19167	157
51.20000	159
51.20833	159
51.21667	158
51.22500	154
51.23333	151
51.24167	149
51.25000	148
51.25833	148
51.26667	150
51.27500	151
51.28333	154
51.29167	157
51.30000	160
51.30833	164
51.31667	169
51.32500	173
51.33333	176
51.34167	178
51.35000	181
51.35833	185
51.36667	190
51.37500	197
51.38333	205
51.39167	213
51.40000	221
51.40833	228
51.41667	232
51.42500	235
51.43333	237
51.44167	239
51.45000	243
51.45833	249
51.46667	257
51.47500	267
51.48333	278
51.49167	289
51.50000	299
51.50833	308
51.51667	315
51.52500	321
51.53333	327
51.54167	333
51.55000	341
51.55833	351
51.56667	362
51.57500	376
51.58333	391
51.59167	406
51.60000	421
51.60833	435
51.61667	447
51.62500	460
51.63333	474
51.64167	490
51.65000	508
51.65833	528
51.66667	549
51.67500	570
51.68333	592
51.69167	613
51.70000	636
51.70833	659
51.71667	683
51.72500	708
51.73333	733
51.74167	759
51.75000	784
51.75833	809
51.76667	835
51.77500	861
51.78333	890
51.79167	919
51.80000	950
51.80833	982
51.81667	1014
51.82500	1048
51.83333	1082
51.84167	1117
51.85000	1153
51.85833	1189
51.86667	1224
51.87500	1260
51.88333	1297
51.89167	1336
51.90000	1378
51.90833	1421
51.91667	1465
51.92500	1511
51.93333	1554
51.94167	1599
51.95000	1642
51.95833	1686
51.96667	1731
51.97500	1779
51.98333	1830
51.99167	1881
52.00000	1934
52.00833	1988
52.01667	2043
52.02500	2099
52.03333	2156
52.04167	2215
52.05000	2273
52.05833	2334
52.06667	2395
52.07500	2455
52.08333	2517
52.09167	2574
52.10000	2631
52.10833	2686
52.11667	2744
52.12500	2803
52.13333	2864
52.14167	2929
52.15000	2994
52.15833	3062
52.16667	3131
52.17500	3200
52.18333	3271
52.19167	3341
52.20000	3413
52.20833	3482
52.21667	3551
52.22500	3620
52.23333	3689
52.24167	3759
52.25000	3830
52.25833	3903
52.26667	3975
52.27500	4045
52.28333	4115
52.29167	4184
52.30000	4254
52.30833	4326
52.31667	4399
52.32500	4473
52.33333	4546
52.34167	4620
52.35000	4691
52.35833	4763
52.36667	4834
52.37500	4906
52.38333	4980
52.39167	5053
52.40000	5129
52.40833	5205
52.41667	5279
52.42500	5354
52.43333	5426
52.44167	5498
52.45000	5568
52.45833	5636
52.46667	5703
52.47500	5770
52.48333	5839
52.49167	5908
52.50000	5980
52.50833	6050
52.51667	6117
52.52500	6183
52.53333	6246
52.54167	6311
52.55000	6374
52.55833	6438
52.56667	6502
52.57500	6563
52.58333	6623
52.59167	6681
52.60000	6739
52.60833	6795
52.61667	6853
52.62500	6910
52.63333	6966
52.64167	7021
52.65000	7073
52.65833	7125
52.66667	7175
52.67500	7225
52.68333	7274
52.69167	7322
52.70000	7368
52.70833	7413
52.71667	7456
52.72500	7499
52.73333	7540
52.74167	7579
52.75000	7617
52.75833	7655
52.76667	7693
52.77500	7730
52.78333	7766
52.79167	7801
52.80000	7835
52.80833	7867
52.81667	7897
52.82500	7924
52.83333	7948
52.84167	7970
52.85000	7990
52.85833	8009
52.86667	8027
52.87500	8044
52.88333	8059
52.89167	8073
52.90000	8086
52.90833	8097
52.91667	8108
52.92500	8117
52.93333	8124
52.94167	8129
52.95000	8133
52.95833	8136
52.96667	8138
52.97500	8139
52.98333	8139
52.99167	8137
53.00000	8133
53.00833	8128
53.01667	8118
53.02500	8105
53.03333	8091
53.04167	8075
53.05000	8060
53.05833	8046
53.06667	8033
53.07500	8021
53.08333	8007
53.09167	7992
53.10000	7973
53.10833	7952
53.11667	7929
53.12500	7905
53.13333	7881
53.14167	7855
53.15000	7828
53.15833	7797
53.16667	7764
53.17500	7729
53.18333	7694
53.19167	7660
53.20000	7624
53.20833	7588
53.21667	7549
53.22500	7508
53.23333	7467
53.24167	7425
53.25000	7384
53.25833	7342
53.26667	7300
53.27500	7256
53.28333	7210
53.29167	7165
53.30000	7120
53.30833	7075
53.31667	7031
53.32500	6985
53.33333	6938
53.34167	6887
53.35000	6836
53.35833	6784
53.36667	6732
53.37500	6681
53.38333	6630
53.39167	6580
53.40000	6530
53.40833	6480
53.41667	6428
53.42500	6376
53.43333	6324
53.44167	6270
53.45000	6217
53.45833	6161
53.46667	6105
53.47500	6048
53.48333	5990
53.49167	5933
53.50000	5878
53.50833	5824
53.51667	5770
53.52500	5715
53.53333	5660
53.54167	5602
53.55000	5545
53.55833	5490
53.56667	5436
53.57500	5384
53.58333	5330
53.59167	5275
53.60000	5216
53.60833	5157
53.61667	5100
53.62500	5044
53.63333	4992
53.64167	4941
53.65000	4890
53.65833	4837
53.66667	4784
53.67500	4730
53.68333	4676
53.69167	4622
53.70000	4568
53.70833	4515
53.71667	4462
53.72500	4410
53.73333	4359
53.74167	4308
53.75000	4260
53.75833	4211
53.76667	4163
53.77500	4114
53.78333	4062
53.79167	4012
53.80000	3960
53.80833	3910
53.81667	3862
53.82500	3815
53.83333	3770
53.84167	3726
53.85000	3683
53.85833	3640
53.86667	3597
53.87500	3554
53.88333	3511
53.89167	3468
53.90000	3423
53.90833	3378
53.91667	3333
53.92500	3288
53.93333	3245
53.94167	3202
53.95000	3161
53.95833	3119
53.96667	3077
53.97500	3036
53.98333	2995
53.99167	2956
54.00000	2916
54.00833	2878
54.01667	2843
54.02500	2808
54.03333	2774
54.04167	2738
54.05000	2703
54.05833	2668
54.06667	2633
54.07500	2599
54.08333	2566
54.09167	2534
54.10000	2501
54.10833	2469
54.11667	2437
54.12500	2406
54.13333	2377
54.14167	2350
54.15000	2323
54.15833	2296
54.16667	2268
54.17500	2241
54.18333	2213
54.19167	2186
54.20000	2159
54.20833	2134
54.21667	2109
54.22500	2083
54.23333	2057
54.24167	2030
54.25000	2003
54.25833	1975
54.26667	1949
54.27500	1924
54.28333	1901
54.29167	1880
54.30000	1858
54.30833	1836
54.31667	1813
54.32500	1789
54.33333	1765
54.34167	1740
54.35000	1717
54.35833	1694
54.36667	1673
54.37500	1653
54.38333	1633
54.39167	1616
54.40000	1600
54.40833	1584
54.41667	1568
54.42500	1551
54.43333	1534
54.44167	1516
54.45000	1498
54.45833	1479
54.46667	1459
54.47500	1439
54.48333	1419
54.49167	1401
54.50000	1387
54.50833	1376
54.51667	1365
54.52500	1353
54.53333	1340
54.54167	1324
54.55000	1309
54.55833	1294
54.56667	1281
54.57500	1267
54.58333	1252
54.59167	1238
54.60000	1222
54.60833	1207
54.61667	1194
54.62500	1183
54.63333	1172
54.64167	1161
54.65000	1150
54.65833	1139
54.66667	1127
54.67500	1115
54.68333	1101
54.69167	1087
54.70000	1073
54.70833	1060
54.71667	1048
54.72500	1038
54.73333	1028
54.74167	1018
54.75000	1007
54.75833	997
54.76667	988
54.77500	981
54.78333	974
54.79167	968
54.80000	961
54.80833	954
54.81667	945
54.82500	936
54.83333	926
54.84167	915
54.85000	904
54.85833	892
54.86667	882
54.87500	873
54.88333	866
54.89167	860
54.90000	853
54.90833	847
54.91667	840
54.92500	833
54.93333	825
54.94167	818
54.95000	810
54.95833	803
54.96667	796
54.97500	789
54.98333	781
54.99167	773
55.00000	764
55.00833	755
55.01667	748
55.02500	743
55.03333	739
55.04167	734
55.05000	729
55.05833	722
55.06667	715
55.07500	708
55.08333	702
55.09167	695
55.10000	688
55.10833	681
55.11667	674
55.12500	668
55.13333	663
55.14167	659
55.15000	656
55.15833	652
55.16667	649
55.17500	646
55.18333	644
55.19167	640
55.20000	635
55.20833	628
55.21667	620
55.22500	611
55.23333	605
55.24167	601
55.25000	597
55.25833	593
55.26667	589
55.27500	585
55.28333	581
55.29167	577
55.30000	574
55.30833	569
55.31667	564
55.32500	558
55.33333	552
55.34167	546
55.35000	541
55.35833	538
55.36667	537
55.37500	537
55.38333	538
55.39167	537
55.40000	534
55.40833	531
55.41667	528
55.42500	525
55.43333	523
55.44167	519
55.45000	514
55.45833	506
55.46667	499
55.47500	492
55.48333	487
55.49167	483
55.50000	479
55.50833	476
55.51667	472
55.52500	469
55.53333	465
55.54167	460
55.55000	455
55.55833	451
55.56667	448
55.57500	447
55.58333	447
55.59167	446
55.60000	444
55.60833	442
55.61667	440
55.62500	439
55.63333	437
55.64167	435
55.65000	432
55.65833	427
55.66667	422
55.67500	416
55.68333	411
55.69167	407
55.70000	403
55.70833	401
55.71667	399
55.72500	397
55.73333	397
55.74167	399
55.75000	399
55.75833	399
55.76667	396
55.77500	391
55.78333	384
55.79167	379
55.80000	378
55.80833	378
55.81667	378
55.82500	375
55.83333	371
55.84167	365
55.85000	361
55.85833	358
55.86667	358
55.87500	357
55.88333	356
55.89167	355
55.90000	352
55.90833	349
55.91667	346
55.92500	342
55.93333	339
55.94167	337
55.95000	337
55.95833	338
55.96667	340
55.97500	342
55.98333	342
55.99167	342
56.00000	341
56.00833	339
56.01667	337
56.02500	335
56.03333	332
56.04167	328
56.05000	323
56.05833	317
56.06667	310
56.07500	306
56.08333	304
56.09167	304
56.10000	304
56.10833	304
56.11667	304
56.12500	302
56.13333	300
56.14167	297
56.15000	294
56.15833	291
56.16667	290
56.17500	291
56.18333	294
56.19167	298
56.20000	302
56.20833	304
56.21667	305
56.22500	302
56.23333	296
56.24167	289
56.25000	282
56.25833	276
56.26667	270
56.27500	267
56.28333	266
56.29167	268
56.30000	269
56.30833	269
56.31667	267
56.32500	264
56.33333	261
56.34167	257
56.35000	254
56.35833	251
56.36667	247
56.37500	244
56.38333	240
56.39167	238
56.40000	238
56.40833	240
56.41667	244
56.42500	248
56.43333	251
56.44167	252
56.45000	251
56.45833	248
56.46667	243
56.47500	240
56.48333	238
56.49167	237
56.50000	238
56.50833	240
56.51667	240
56.52500	238
56.53333	236
56.54167	234
56.55000	231
56.55833	230
56.56667	229
56.57500	227
56.58333	226
56.59167	224
56.60000	223
56.60833	221
56.61667	219
56.62500	217
56.63333	215
56.64167	212
56.65000	211
56.65833	210
56.66667	210
56.67500	212
56.68333	213
56.69167	214
56.70000	214
56.70833	212
56.71667	209
56.72500	206
56.73333	204
56.74167	204
56.75000	205
56.75833	205
56.76667	206
56.77500	206
56.78333	204
56.79167	202
56.80000	201
56.80833	200
56.81667	199
56.82500	200
56.83333	201
56.84167	201
56.85000	200
56.85833	198
56.86667	195
56.87500	193
56.88333	192
56.89167	192
56.90000	193
56.90833	195
56.91667	195
56.92500	193
56.93333	190
56.94167	187
56.95000	184
56.95833	181
56.96667	178
56.97500	176
56.98333	176
56.99167	176
57.00000	177
57.00833	178
57.01667	178
57.02500	178
57.03333	178
57.04167	179
57.05000	180
57.05833	180
57.06667	178
57.07500	176
57.08333	172
57.09167	169
57.10000	168
57.10833	169
57.11667	170
57.12500	171
57.13333	171
57.14167	169
57.15000	167
57.15833	166
57.16667	165
57.17500	165
57.18333	164
57.19167	162
57.20000	159
57.20833	156
57.21667	153
57.22500	151
57.23333	151
57.24167	150
57.25000	150
57.25833	150
57.26667	151
57.27500	152
57.28333	152
57.29167	152
57.30000	152
57.30833	154
57.31667	157
57.32500	159
57.33333	160
57.34167	160
57.35000	158
57.35833	156
57.36667	153
57.37500	150
57.38333	146
57.39167	145
57.40000	146
57.40833	148
57.41667	151
57.42500	154
57.43333	154
57.44167	151
57.45000	147
57.45833	143
57.46667	140
57.47500	139
57.48333	139
57.49167	141
57.50000	142
57.50833	143
57.51667	143
57.52500	142
57.53333	142
57.54167	142
57.55000	143
57.55833	145
57.56667	146
57.57500	145
57.58333	143
57.59167	139
57.60000	135
57.60833	131
57.61667	128
57.62500	126
57.63333	124
57.64167	121
57.65000	119
57.65833	118
57.66667	119
57.67500	121
57.68333	122
57.69167	123
57.70000	122
57.70833	119
57.71667	116
57.72500	115
57.73333	117
57.74167	119
57.75000	122
57.75833	124
57.76667	125
57.77500	125
57.78333	125
57.79167	124
57.80000	123
57.80833	121
57.81667	120
57.82500	119
57.83333	118
57.84167	118
57.85000	118
57.85833	118
57.86667	118
57.87500	118
57.88333	120
57.89167	122
57.90000	123
57.90833	122
57.91667	120
57.92500	117
57.93333	113
57.94167	111
57.95000	110
57.95833	110
57.96667	111
57.97500	112
57.98333	113
57.99167	112
58.00000	110
58.00833	107
58.01667	103
58.02500	100
58.03333	98
58.04167	96
58.05000	96
58.05833	96
58.06667	96
58.07500	95
58.08333	95
58.09167	95
58.10000	97
58.10833	100
58.11667	102
58.12500	104
58.13333	107
58.14167	109
58.15000	110
58.15833	110
58.16667	108
58.17500	104
58.18333	99
58.19167	94
58.20000	92
58.20833	92
58.21667	92
58.22500	93
58.23333	94
58.24167	95
58.25000	96
58.25833	98
58.26667	99
58.27500	101
58.28333	102
58.29167	103
58.30000	104
58.30833	105
58.31667	107
58.32500	107
58.33333	108
58.34167	108
58.35000	106
58.35833	103
58.36667	99
58.37500	95
58.38333	93
58.39167	93
58.40000	93
58.40833	94
58.41667	95
58.42500	95
58.43333	95
58.44167	96
58.45000	97
58.45833	100
58.46667	102
58.47500	104
58.48333	103
58.49167	101
58.50000	98
58.50833	96
58.51667	94
58.52500	92
58.53333	90
58.54167	87
58.55000	83
58.55833	79
58.56667	76
58.57500	74
58.58333	74
58.59167	76
58.60000	79
58.60833	82
58.61667	84
58.62500	86
58.63333	89
58.64167	90
58.65000	91
58.65833	91
58.66667	89
58.67500	86
58.68333	83
58.69167	81
58.70000	81
58.70833	81
58.71667	81
58.72500	80
58.73333	79
58.74167	79
58.75000	79
58.75833	81
58.76667	83
58.77500	84
58.78333	83
58.79167	82
58.80000	80
58.80833	79
58.81667	78
58.82500	78
58.83333	79
58.84167	81
58.85000	84
58.85833	86
58.86667	88
58.87500	89
58.88333	88
58.89167	87
58.90000	86
58.90833	85
58.91667	83
58.92500	81
58.93333	79
58.94167	78
58.95000	78
58.95833	78
58.96667	77
58.97500	77
58.98333	77
58.99167	76
59.00000	75
59.00833	74
59.01667	73
59.02500	72
59.03333	72
59.04167	73
59.05000	74
59.05833	74
59.06667	72
59.07500	70
59.08333	67
59.09167	65
59.10000	64
59.10833	64
59.11667	65
59.12500	65
59.13333	66
59.14167	68
59.15000	70
59.15833	72
59.16667	74
59.17500	75
59.18333	74
59.19167	72
59.20000	71
59.20833	70
59.21667	69
59.22500	70
59.23333	72
59.24167	73
59.25000	75
59.25833	75
59.26667	75
59.27500	74
59.28333	73
59.29167	72
59.30000	70
59.30833	68
59.31667	67
59.32500	66
59.33333	66
59.34167	65
59.35000	63
59.35833	60
59.36667	56
59.37500	54
59.38333	53
59.39167	54
59.40000	55
59.40833	57
59.41667	60
59.42500	64
59.43333	66
59.44167	67
59.45000	66
59.45833	62
59.46667	58
59.47500	55
59.48333	54
59.49167	53
59.50000	52
59.50833	52
59.51667	52
59.52500	54
59.53333	57
59.54167	62
59.55000	65
59.55833	65
59.56667	62
59.57500	58
59.58333	54
59.59167	53
59.60000	54
59.60833	56
59.61667	58
59.62500	58
59.63333	56
59.64167	53
59.65000	51
59.65833	50
59.66667	50
59.67500	51
59.68333	52
59.69167	53
59.70000	53
59.70833	54
59.71667	55
59.72500	56
59.73333	57
59.74167	57
59.75000	57
59.75833	56
59.76667	56
59.77500	55
59.78333	54
59.79167	54
59.80000	56
59.80833	57
59.81667	57
59.82500	56
59.83333	54
59.84167	51
59.85000	48
59.85833	45
59.86667	42
59.87500	40
59.88333	39
59.89167	40
59.90000	44
59.90833	48
59.91667	49
59.92500	48
59.93333	45
59.94167	41
59.95000	37
59.95833	36
59.96667	38
59.97500	40
59.98333	42
59.99167	43
60.00000	43
