# Supplementary material for: How J-chain ensures the assembly of immunoglobulin IgM pentamers
Source: EMBO J. 2024 Dec 4;44(2):505–33. doi: 10.1038/s44318-024-00317-9 (PMC11729874; doi:10.1038/s44318-024-00317-9)
Supplement: Supplementary file 5 — Source data Fig. 3 [file 44318_2024_317_MOESM5_ESM.zip › Figure 3/3B/repeat 2 Cu4/20240110 Cu4tp_8h_2.txt]

[Header]
Application Name	LCsolution
Version	1.25
Data File Name	D:\Xenia\JC Oligomerisation kinetics\20240110 Cu4tp_8h_2.lcd
Output Date	11.01.2024
Output Time	10:17:06

[Configuration]
# of Detectors	2
Detector ID	Detector A	Detector B
Detector Name	Detector A	Detector B
# of Channels	2	1

[LC Chromatogram(Detector A-Ch1)]
Interval(msec)	500
# of Points	7201
Start Time(min)	0.000
End Time(min)	60.000
Intensity Units	mV
Intensity Multiplier	0.001
Wavelength(nm)	280
R.Time (min)	Intensity
0.00000	-4
0.00833	-4
0.01667	-2
0.02500	-3
0.03333	-1
0.04167	2
0.05000	6
0.05833	10
0.06667	12
0.07500	13
0.08333	12
0.09167	11
0.10000	9
0.10833	8
0.11667	6
0.12500	5
0.13333	5
0.14167	6
0.15000	8
0.15833	9
0.16667	11
0.17500	12
0.18333	14
0.19167	16
0.20000	18
0.20833	16
0.21667	12
0.22500	6
0.23333	-0
0.24167	-6
0.25000	-8
0.25833	-9
0.26667	-8
0.27500	-6
0.28333	-5
0.29167	-3
0.30000	-2
0.30833	-0
0.31667	2
0.32500	4
0.33333	7
0.34167	9
0.35000	9
0.35833	7
0.36667	5
0.37500	4
0.38333	4
0.39167	6
0.40000	8
0.40833	10
0.41667	10
0.42500	11
0.43333	12
0.44167	14
0.45000	15
0.45833	16
0.46667	16
0.47500	15
0.48333	15
0.49167	15
0.50000	15
0.50833	14
0.51667	12
0.52500	10
0.53333	9
0.54167	9
0.55000	11
0.55833	14
0.56667	17
0.57500	19
0.58333	20
0.59167	19
0.60000	17
0.60833	14
0.61667	11
0.62500	9
0.63333	7
0.64167	7
0.65000	11
0.65833	16
0.66667	21
0.67500	25
0.68333	26
0.69167	23
0.70000	17
0.70833	11
0.71667	6
0.72500	4
0.73333	3
0.74167	2
0.75000	0
0.75833	-1
0.76667	-3
0.77500	-4
0.78333	-4
0.79167	-3
0.80000	-2
0.80833	0
0.81667	2
0.82500	4
0.83333	6
0.84167	9
0.85000	12
0.85833	14
0.86667	14
0.87500	12
0.88333	9
0.89167	5
0.90000	3
0.90833	3
0.91667	5
0.92500	7
0.93333	8
0.94167	10
0.95000	12
0.95833	13
0.96667	14
0.97500	13
0.98333	12
0.99167	11
1.00000	10
1.00833	8
1.01667	6
1.02500	5
1.03333	6
1.04167	7
1.05000	9
1.05833	10
1.06667	10
1.07500	8
1.08333	4
1.09167	-1
1.10000	-6
1.10833	-9
1.11667	-11
1.12500	-10
1.13333	-6
1.14167	-3
1.15000	1
1.15833	3
1.16667	5
1.17500	6
1.18333	8
1.19167	11
1.20000	15
1.20833	20
1.21667	24
1.22500	27
1.23333	26
1.24167	23
1.25000	18
1.25833	12
1.26667	6
1.27500	-1
1.28333	-4
1.29167	-4
1.30000	-0
1.30833	6
1.31667	13
1.32500	17
1.33333	19
1.34167	19
1.35000	16
1.35833	12
1.36667	10
1.37500	7
1.38333	5
1.39167	4
1.40000	3
1.40833	4
1.41667	6
1.42500	8
1.43333	10
1.44167	11
1.45000	12
1.45833	12
1.46667	11
1.47500	9
1.48333	7
1.49167	5
1.50000	4
1.50833	5
1.51667	8
1.52500	11
1.53333	15
1.54167	17
1.55000	17
1.55833	15
1.56667	12
1.57500	10
1.58333	9
1.59167	10
1.60000	12
1.60833	15
1.61667	17
1.62500	18
1.63333	18
1.64167	16
1.65000	11
1.65833	7
1.66667	4
1.67500	2
1.68333	2
1.69167	6
1.70000	10
1.70833	13
1.71667	16
1.72500	19
1.73333	22
1.74167	24
1.75000	24
1.75833	22
1.76667	19
1.77500	17
1.78333	17
1.79167	19
1.80000	20
1.80833	19
1.81667	15
1.82500	10
1.83333	6
1.84167	4
1.85000	5
1.85833	6
1.86667	5
1.87500	3
1.88333	-1
1.89167	-4
1.90000	-6
1.90833	-4
1.91667	-0
1.92500	5
1.93333	10
1.94167	15
1.95000	18
1.95833	19
1.96667	18
1.97500	14
1.98333	11
1.99167	9
2.00000	10
2.00833	12
2.01667	14
2.02500	17
2.03333	18
2.04167	17
2.05000	14
2.05833	11
2.06667	8
2.07500	5
2.08333	4
2.09167	4
2.10000	4
2.10833	3
2.11667	2
2.12500	1
2.13333	2
2.14167	3
2.15000	2
2.15833	1
2.16667	1
2.17500	1
2.18333	-0
2.19167	-2
2.20000	-5
2.20833	-8
2.21667	-10
2.22500	-9
2.23333	-6
2.24167	-1
2.25000	3
2.25833	6
2.26667	8
2.27500	9
2.28333	11
2.29167	14
2.30000	17
2.30833	18
2.31667	17
2.32500	14
2.33333	9
2.34167	5
2.35000	3
2.35833	3
2.36667	2
2.37500	2
2.38333	2
2.39167	3
2.40000	4
2.40833	4
2.41667	3
2.42500	1
2.43333	0
2.44167	1
2.45000	2
2.45833	5
2.46667	9
2.47500	11
2.48333	12
2.49167	9
2.50000	6
2.50833	4
2.51667	3
2.52500	3
2.53333	3
2.54167	4
2.55000	3
2.55833	2
2.56667	2
2.57500	3
2.58333	3
2.59167	3
2.60000	4
2.60833	6
2.61667	8
2.62500	10
2.63333	12
2.64167	12
2.65000	12
2.65833	11
2.66667	11
2.67500	12
2.68333	15
2.69167	18
2.70000	20
2.70833	21
2.71667	19
2.72500	16
2.73333	11
2.74167	7
2.75000	4
2.75833	1
2.76667	-2
2.77500	-5
2.78333	-7
2.79167	-8
2.80000	-8
2.80833	-7
2.81667	-6
2.82500	-4
2.83333	-4
2.84167	-4
2.85000	-2
2.85833	-0
2.86667	-0
2.87500	-2
2.88333	-6
2.89167	-10
2.90000	-12
2.90833	-12
2.91667	-8
2.92500	-4
2.93333	2
2.94167	7
2.95000	11
2.95833	14
2.96667	16
2.97500	16
2.98333	14
2.99167	11
3.00000	9
3.00833	7
3.01667	7
3.02500	8
3.03333	9
3.04167	10
3.05000	10
3.05833	9
3.06667	8
3.07500	5
3.08333	2
3.09167	-2
3.10000	-4
3.10833	-4
3.11667	-2
3.12500	0
3.13333	3
3.14167	5
3.15000	5
3.15833	4
3.16667	4
3.17500	6
3.18333	10
3.19167	14
3.20000	18
3.20833	21
3.21667	23
3.22500	25
3.23333	24
3.24167	22
3.25000	18
3.25833	14
3.26667	9
3.27500	4
3.28333	-0
3.29167	-2
3.30000	-1
3.30833	2
3.31667	6
3.32500	10
3.33333	13
3.34167	16
3.35000	18
3.35833	19
3.36667	19
3.37500	18
3.38333	15
3.39167	12
3.40000	10
3.40833	9
3.41667	9
3.42500	9
3.43333	9
3.44167	8
3.45000	8
3.45833	7
3.46667	6
3.47500	5
3.48333	3
3.49167	2
3.50000	1
3.50833	3
3.51667	7
3.52500	11
3.53333	14
3.54167	17
3.55000	17
3.55833	16
3.56667	15
3.57500	14
3.58333	13
3.59167	13
3.60000	12
3.60833	10
3.61667	9
3.62500	6
3.63333	3
3.64167	-0
3.65000	-4
3.65833	-7
3.66667	-10
3.67500	-10
3.68333	-9
3.69167	-5
3.70000	0
3.70833	6
3.71667	10
3.72500	12
3.73333	11
3.74167	9
3.75000	6
3.75833	5
3.76667	6
3.77500	8
3.78333	9
3.79167	8
3.80000	6
3.80833	5
3.81667	3
3.82500	2
3.83333	0
3.84167	-1
3.85000	-3
3.85833	-4
3.86667	-5
3.87500	-7
3.88333	-8
3.89167	-8
3.90000	-6
3.90833	-3
3.91667	0
3.92500	3
3.93333	6
3.94167	8
3.95000	9
3.95833	10
3.96667	11
3.97500	11
3.98333	12
3.99167	12
4.00000	12
4.00833	10
4.01667	8
4.02500	3
4.03333	-2
4.04167	-6
4.05000	-8
4.05833	-7
4.06667	-4
4.07500	0
4.08333	4
4.09167	6
4.10000	9
4.10833	12
4.11667	15
4.12500	18
4.13333	21
4.14167	23
4.15000	25
4.15833	25
4.16667	23
4.17500	18
4.18333	12
4.19167	5
4.20000	-1
4.20833	-6
4.21667	-8
4.22500	-6
4.23333	-0
4.24167	7
4.25000	15
4.25833	21
4.26667	24
4.27500	24
4.28333	24
4.29167	24
4.30000	24
4.30833	24
4.31667	23
4.32500	20
4.33333	15
4.34167	10
4.35000	6
4.35833	3
4.36667	3
4.37500	5
4.38333	8
4.39167	10
4.40000	12
4.40833	12
4.41667	8
4.42500	3
4.43333	-4
4.44167	-9
4.45000	-9
4.45833	-6
4.46667	1
4.47500	8
4.48333	12
4.49167	11
4.50000	9
4.50833	6
4.51667	5
4.52500	6
4.53333	10
4.54167	12
4.55000	12
4.55833	11
4.56667	10
4.57500	9
4.58333	9
4.59167	10
4.60000	11
4.60833	13
4.61667	15
4.62500	18
4.63333	20
4.64167	21
4.65000	21
4.65833	20
4.66667	19
4.67500	18
4.68333	18
4.69167	17
4.70000	16
4.70833	13
4.71667	11
4.72500	10
4.73333	10
4.74167	10
4.75000	9
4.75833	7
4.76667	5
4.77500	4
4.78333	5
4.79167	8
4.80000	11
4.80833	13
4.81667	14
4.82500	13
4.83333	10
4.84167	7
4.85000	5
4.85833	4
4.86667	7
4.87500	10
4.88333	12
4.89167	12
4.90000	10
4.90833	6
4.91667	3
4.92500	1
4.93333	2
4.94167	4
4.95000	6
4.95833	8
4.96667	10
4.97500	13
4.98333	16
4.99167	18
5.00000	21
5.00833	24
5.01667	29
5.02500	32
5.03333	34
5.04167	35
5.05000	34
5.05833	33
5.06667	33
5.07500	34
5.08333	35
5.09167	35
5.10000	33
5.10833	29
5.11667	24
5.12500	19
5.13333	13
5.14167	8
5.15000	7
5.15833	7
5.16667	8
5.17500	9
5.18333	12
5.19167	14
5.20000	17
5.20833	21
5.21667	26
5.22500	29
5.23333	31
5.24167	31
5.25000	30
5.25833	26
5.26667	24
5.27500	22
5.28333	20
5.29167	19
5.30000	19
5.30833	20
5.31667	22
5.32500	24
5.33333	26
5.34167	27
5.35000	27
5.35833	26
5.36667	26
5.37500	26
5.38333	26
5.39167	26
5.40000	25
5.40833	23
5.41667	19
5.42500	16
5.43333	13
5.44167	12
5.45000	13
5.45833	14
5.46667	14
5.47500	13
5.48333	9
5.49167	5
5.50000	1
5.50833	-0
5.51667	1
5.52500	5
5.53333	10
5.54167	16
5.55000	20
5.55833	23
5.56667	25
5.57500	25
5.58333	25
5.59167	26
5.60000	27
5.60833	28
5.61667	27
5.62500	25
5.63333	20
5.64167	16
5.65000	13
5.65833	11
5.66667	12
5.67500	14
5.68333	16
5.69167	19
5.70000	22
5.70833	25
5.71667	26
5.72500	27
5.73333	26
5.74167	23
5.75000	20
5.75833	17
5.76667	15
5.77500	13
5.78333	12
5.79167	12
5.80000	12
5.80833	11
5.81667	9
5.82500	7
5.83333	5
5.84167	3
5.85000	2
5.85833	2
5.86667	3
5.87500	5
5.88333	7
5.89167	9
5.90000	12
5.90833	15
5.91667	18
5.92500	19
5.93333	18
5.94167	18
5.95000	19
5.95833	21
5.96667	24
5.97500	26
5.98333	28
5.99167	29
6.00000	29
6.00833	27
6.01667	24
6.02500	19
6.03333	13
6.04167	7
6.05000	2
6.05833	-3
6.06667	-6
6.07500	-6
6.08333	-6
6.09167	-7
6.10000	-7
6.10833	-5
6.11667	-2
6.12500	2
6.13333	5
6.14167	8
6.15000	10
6.15833	10
6.16667	10
6.17500	10
6.18333	11
6.19167	11
6.20000	12
6.20833	15
6.21667	19
6.22500	24
6.23333	27
6.24167	29
6.25000	28
6.25833	25
6.26667	22
6.27500	18
6.28333	15
6.29167	12
6.30000	10
6.30833	9
6.31667	10
6.32500	12
6.33333	13
6.34167	12
6.35000	10
6.35833	7
6.36667	4
6.37500	2
6.38333	2
6.39167	4
6.40000	5
6.40833	6
6.41667	6
6.42500	7
6.43333	8
6.44167	9
6.45000	9
6.45833	10
6.46667	10
6.47500	11
6.48333	12
6.49167	13
6.50000	15
6.50833	18
6.51667	21
6.52500	23
6.53333	23
6.54167	21
6.55000	17
6.55833	13
6.56667	11
6.57500	10
6.58333	9
6.59167	9
6.60000	10
6.60833	11
6.61667	13
6.62500	14
6.63333	14
6.64167	13
6.65000	13
6.65833	13
6.66667	16
6.67500	18
6.68333	19
6.69167	16
6.70000	12
6.70833	8
6.71667	4
6.72500	3
6.73333	4
6.74167	6
6.75000	8
6.75833	11
6.76667	13
6.77500	16
6.78333	18
6.79167	19
6.80000	20
6.80833	19
6.81667	17
6.82500	15
6.83333	15
6.84167	16
6.85000	19
6.85833	21
6.86667	23
6.87500	23
6.88333	21
6.89167	17
6.90000	14
6.90833	12
6.91667	11
6.92500	8
6.93333	6
6.94167	4
6.95000	4
6.95833	5
6.96667	7
6.97500	9
6.98333	11
6.99167	13
7.00000	15
7.00833	16
7.01667	17
7.02500	19
7.03333	20
7.04167	19
7.05000	17
7.05833	12
7.06667	7
7.07500	2
7.08333	-0
7.09167	0
7.10000	3
7.10833	6
7.11667	9
7.12500	13
7.13333	16
7.14167	20
7.15000	23
7.15833	26
7.16667	27
7.17500	26
7.18333	24
7.19167	20
7.20000	15
7.20833	9
7.21667	4
7.22500	0
7.23333	-1
7.24167	1
7.25000	5
7.25833	10
7.26667	15
7.27500	18
7.28333	20
7.29167	20
7.30000	19
7.30833	17
7.31667	15
7.32500	13
7.33333	11
7.34167	9
7.35000	8
7.35833	7
7.36667	7
7.37500	8
7.38333	10
7.39167	14
7.40000	19
7.40833	24
7.41667	28
7.42500	28
7.43333	24
7.44167	18
7.45000	10
7.45833	3
7.46667	-1
7.47500	-3
7.48333	-2
7.49167	1
7.50000	4
7.50833	5
7.51667	6
7.52500	6
7.53333	5
7.54167	5
7.55000	6
7.55833	9
7.56667	11
7.57500	12
7.58333	10
7.59167	5
7.60000	0
7.60833	-3
7.61667	-3
7.62500	-1
7.63333	1
7.64167	2
7.65000	1
7.65833	-0
7.66667	-2
7.67500	-1
7.68333	2
7.69167	7
7.70000	11
7.70833	15
7.71667	17
7.72500	15
7.73333	11
7.74167	8
7.75000	8
7.75833	10
7.76667	14
7.77500	18
7.78333	22
7.79167	23
7.80000	24
7.80833	24
7.81667	24
7.82500	22
7.83333	20
7.84167	17
7.85000	14
7.85833	12
7.86667	10
7.87500	8
7.88333	7
7.89167	6
7.90000	7
7.90833	10
7.91667	13
7.92500	14
7.93333	12
7.94167	8
7.95000	3
7.95833	-0
7.96667	-1
7.97500	2
7.98333	7
7.99167	12
8.00000	17
8.00833	20
8.01667	22
8.02500	23
8.03333	21
8.04167	20
8.05000	20
8.05833	21
8.06667	23
8.07500	24
8.08333	23
8.09167	20
8.10000	15
8.10833	8
8.11667	2
8.12500	-1
8.13333	-2
8.14167	-1
8.15000	-0
8.15833	2
8.16667	6
8.17500	10
8.18333	15
8.19167	19
8.20000	22
8.20833	24
8.21667	23
8.22500	22
8.23333	19
8.24167	17
8.25000	14
8.25833	13
8.26667	13
8.27500	15
8.28333	15
8.29167	13
8.30000	10
8.30833	6
8.31667	4
8.32500	4
8.33333	7
8.34167	11
8.35000	16
8.35833	20
8.36667	22
8.37500	23
8.38333	22
8.39167	22
8.40000	22
8.40833	22
8.41667	20
8.42500	18
8.43333	16
8.44167	14
8.45000	12
8.45833	11
8.46667	9
8.47500	6
8.48333	5
8.49167	5
8.50000	5
8.50833	5
8.51667	4
8.52500	4
8.53333	4
8.54167	6
8.55000	10
8.55833	14
8.56667	15
8.57500	13
8.58333	10
8.59167	7
8.60000	5
8.60833	4
8.61667	5
8.62500	5
8.63333	5
8.64167	5
8.65000	6
8.65833	7
8.66667	8
8.67500	10
8.68333	11
8.69167	12
8.70000	16
8.70833	21
8.71667	27
8.72500	31
8.73333	33
8.74167	32
8.75000	29
8.75833	26
8.76667	23
8.77500	21
8.78333	19
8.79167	18
8.80000	16
8.80833	15
8.81667	13
8.82500	11
8.83333	9
8.84167	7
8.85000	6
8.85833	4
8.86667	1
8.87500	-1
8.88333	-1
8.89167	2
8.90000	6
8.90833	8
8.91667	9
8.92500	9
8.93333	7
8.94167	6
8.95000	8
8.95833	12
8.96667	16
8.97500	19
8.98333	19
8.99167	16
9.00000	12
9.00833	7
9.01667	4
9.02500	3
9.03333	5
9.04167	9
9.05000	14
9.05833	19
9.06667	22
9.07500	24
9.08333	26
9.09167	25
9.10000	23
9.10833	20
9.11667	17
9.12500	14
9.13333	12
9.14167	10
9.15000	8
9.15833	6
9.16667	6
9.17500	7
9.18333	10
9.19167	13
9.20000	16
9.20833	17
9.21667	16
9.22500	16
9.23333	16
9.24167	16
9.25000	14
9.25833	12
9.26667	9
9.27500	7
9.28333	6
9.29167	6
9.30000	6
9.30833	6
9.31667	5
9.32500	4
9.33333	5
9.34167	7
9.35000	10
9.35833	12
9.36667	12
9.37500	11
9.38333	10
9.39167	9
9.40000	10
9.40833	12
9.41667	16
9.42500	18
9.43333	20
9.44167	19
9.45000	17
9.45833	14
9.46667	13
9.47500	14
9.48333	17
9.49167	19
9.50000	21
9.50833	22
9.51667	23
9.52500	23
9.53333	23
9.54167	21
9.55000	17
9.55833	13
9.56667	10
9.57500	8
9.58333	8
9.59167	11
9.60000	14
9.60833	17
9.61667	18
9.62500	15
9.63333	11
9.64167	7
9.65000	4
9.65833	3
9.66667	3
9.67500	3
9.68333	2
9.69167	2
9.70000	2
9.70833	4
9.71667	6
9.72500	8
9.73333	8
9.74167	8
9.75000	7
9.75833	7
9.76667	6
9.77500	6
9.78333	5
9.79167	6
9.80000	7
9.80833	8
9.81667	9
9.82500	10
9.83333	10
9.84167	11
9.85000	13
9.85833	17
9.86667	20
9.87500	22
9.88333	22
9.89167	19
9.90000	15
9.90833	11
9.91667	8
9.92500	8
9.93333	9
9.94167	10
9.95000	9
9.95833	8
9.96667	8
9.97500	9
9.98333	10
9.99167	11
10.00000	11
10.00833	12
10.01667	12
10.02500	12
10.03333	13
10.04167	13
10.05000	10
10.05833	6
10.06667	2
10.07500	0
10.08333	1
10.09167	5
10.10000	10
10.10833	16
10.11667	20
10.12500	22
10.13333	22
10.14167	20
10.15000	16
10.15833	13
10.16667	9
10.17500	6
10.18333	4
10.19167	2
10.20000	1
10.20833	2
10.21667	3
10.22500	4
10.23333	5
10.24167	6
10.25000	7
10.25833	8
10.26667	11
10.27500	14
10.28333	16
10.29167	15
10.30000	14
10.30833	12
10.31667	10
10.32500	10
10.33333	10
10.34167	12
10.35000	14
10.35833	16
10.36667	19
10.37500	21
10.38333	22
10.39167	21
10.40000	19
10.40833	16
10.41667	12
10.42500	7
10.43333	1
10.44167	-4
10.45000	-8
10.45833	-10
10.46667	-8
10.47500	-5
10.48333	-1
10.49167	3
10.50000	6
10.50833	7
10.51667	6
10.52500	6
10.53333	5
10.54167	3
10.55000	0
10.55833	-2
10.56667	-1
10.57500	2
10.58333	8
10.59167	15
10.60000	20
10.60833	21
10.61667	20
10.62500	19
10.63333	19
10.64167	20
10.65000	21
10.65833	22
10.66667	22
10.67500	19
10.68333	17
10.69167	15
10.70000	12
10.70833	10
10.71667	8
10.72500	7
10.73333	7
10.74167	7
10.75000	8
10.75833	9
10.76667	11
10.77500	12
10.78333	11
10.79167	9
10.80000	6
10.80833	1
10.81667	-2
10.82500	-2
10.83333	1
10.84167	6
10.85000	12
10.85833	17
10.86667	18
10.87500	17
10.88333	14
10.89167	10
10.90000	7
10.90833	8
10.91667	10
10.92500	13
10.93333	15
10.94167	16
10.95000	16
10.95833	17
10.96667	20
10.97500	24
10.98333	27
10.99167	27
11.00000	25
11.00833	20
11.01667	14
11.02500	10
11.03333	8
11.04167	9
11.05000	12
11.05833	14
11.06667	15
11.07500	14
11.08333	11
11.09167	7
11.10000	5
11.10833	6
11.11667	8
11.12500	11
11.13333	14
11.14167	15
11.15000	14
11.15833	12
11.16667	10
11.17500	8
11.18333	9
11.19167	12
11.20000	16
11.20833	20
11.21667	22
11.22500	24
11.23333	24
11.24167	23
11.25000	20
11.25833	17
11.26667	15
11.27500	14
11.28333	14
11.29167	15
11.30000	15
11.30833	14
11.31667	12
11.32500	9
11.33333	7
11.34167	5
11.35000	4
11.35833	5
11.36667	7
11.37500	8
11.38333	8
11.39167	6
11.40000	3
11.40833	0
11.41667	-3
11.42500	-5
11.43333	-6
11.44167	-6
11.45000	-2
11.45833	3
11.46667	8
11.47500	11
11.48333	11
11.49167	8
11.50000	5
11.50833	3
11.51667	3
11.52500	4
11.53333	6
11.54167	7
11.55000	8
11.55833	9
11.56667	9
11.57500	10
11.58333	13
11.59167	15
11.60000	18
11.60833	20
11.61667	21
11.62500	19
11.63333	15
11.64167	9
11.65000	5
11.65833	3
11.66667	5
11.67500	9
11.68333	12
11.69167	13
11.70000	13
11.70833	14
11.71667	14
11.72500	13
11.73333	11
11.74167	9
11.75000	6
11.75833	6
11.76667	12
11.77500	20
11.78333	28
11.79167	33
11.80000	36
11.80833	35
11.81667	32
11.82500	30
11.83333	29
11.84167	27
11.85000	23
11.85833	17
11.86667	10
11.87500	4
11.88333	1
11.89167	2
11.90000	5
11.90833	8
11.91667	10
11.92500	11
11.93333	12
11.94167	13
11.95000	15
11.95833	16
11.96667	16
11.97500	14
11.98333	13
11.99167	13
12.00000	12
12.00833	10
12.01667	8
12.02500	7
12.03333	7
12.04167	8
12.05000	10
12.05833	11
12.06667	10
12.07500	8
12.08333	6
12.09167	5
12.10000	6
12.10833	8
12.11667	9
12.12500	9
12.13333	6
12.14167	4
12.15000	3
12.15833	3
12.16667	3
12.17500	2
12.18333	1
12.19167	0
12.20000	-1
12.20833	-1
12.21667	-1
12.22500	-1
12.23333	-1
12.24167	-2
12.25000	-2
12.25833	-1
12.26667	0
12.27500	1
12.28333	2
12.29167	4
12.30000	6
12.30833	9
12.31667	14
12.32500	21
12.33333	27
12.34167	32
12.35000	33
12.35833	30
12.36667	25
12.37500	20
12.38333	17
12.39167	15
12.40000	14
12.40833	12
12.41667	11
12.42500	11
12.43333	12
12.44167	12
12.45000	11
12.45833	9
12.46667	7
12.47500	6
12.48333	7
12.49167	9
12.50000	12
12.50833	12
12.51667	11
12.52500	9
12.53333	6
12.54167	3
12.55000	-1
12.55833	-3
12.56667	-5
12.57500	-6
12.58333	-6
12.59167	-4
12.60000	-1
12.60833	4
12.61667	8
12.62500	12
12.63333	16
12.64167	18
12.65000	17
12.65833	14
12.66667	9
12.67500	5
12.68333	3
12.69167	2
12.70000	3
12.70833	4
12.71667	5
12.72500	5
12.73333	3
12.74167	3
12.75000	3
12.75833	5
12.76667	5
12.77500	4
12.78333	1
12.79167	-3
12.80000	-6
12.80833	-7
12.81667	-7
12.82500	-7
12.83333	-8
12.84167	-8
12.85000	-7
12.85833	-5
12.86667	-1
12.87500	3
12.88333	6
12.89167	7
12.90000	7
12.90833	7
12.91667	9
12.92500	11
12.93333	14
12.94167	16
12.95000	14
12.95833	11
12.96667	6
12.97500	3
12.98333	2
12.99167	6
13.00000	10
13.00833	12
13.01667	13
13.02500	13
13.03333	12
13.04167	11
13.05000	10
13.05833	9
13.06667	8
13.07500	7
13.08333	6
13.09167	4
13.10000	3
13.10833	0
13.11667	-2
13.12500	-2
13.13333	-1
13.14167	0
13.15000	1
13.15833	0
13.16667	1
13.17500	3
13.18333	6
13.19167	10
13.20000	14
13.20833	15
13.21667	14
13.22500	11
13.23333	7
13.24167	3
13.25000	1
13.25833	-0
13.26667	0
13.27500	2
13.28333	4
13.29167	4
13.30000	2
13.30833	-1
13.31667	-5
13.32500	-5
13.33333	-4
13.34167	-2
13.35000	-1
13.35833	1
13.36667	2
13.37500	3
13.38333	5
13.39167	9
13.40000	12
13.40833	12
13.41667	11
13.42500	10
13.43333	9
13.44167	9
13.45000	7
13.45833	5
13.46667	4
13.47500	4
13.48333	5
13.49167	8
13.50000	11
13.50833	12
13.51667	12
13.52500	11
13.53333	11
13.54167	10
13.55000	8
13.55833	7
13.56667	6
13.57500	7
13.58333	8
13.59167	9
13.60000	10
13.60833	11
13.61667	12
13.62500	13
13.63333	14
13.64167	14
13.65000	13
13.65833	11
13.66667	9
13.67500	7
13.68333	5
13.69167	5
13.70000	6
13.70833	8
13.71667	10
13.72500	13
13.73333	15
13.74167	19
13.75000	23
13.75833	27
13.76667	29
13.77500	30
13.78333	28
13.79167	25
13.80000	21
13.80833	18
13.81667	17
13.82500	17
13.83333	18
13.84167	18
13.85000	16
13.85833	14
13.86667	13
13.87500	13
13.88333	14
13.89167	16
13.90000	16
13.90833	13
13.91667	8
13.92500	4
13.93333	1
13.94167	-0
13.95000	2
13.95833	4
13.96667	5
13.97500	5
13.98333	5
13.99167	5
14.00000	6
14.00833	8
14.01667	9
14.02500	10
14.03333	11
14.04167	11
14.05000	10
14.05833	9
14.06667	8
14.07500	8
14.08333	9
14.09167	11
14.10000	13
14.10833	15
14.11667	15
14.12500	15
14.13333	14
14.14167	13
14.15000	12
14.15833	11
14.16667	10
14.17500	9
14.18333	9
14.19167	9
14.20000	10
14.20833	11
14.21667	12
14.22500	13
14.23333	15
14.24167	18
14.25000	21
14.25833	22
14.26667	22
14.27500	21
14.28333	19
14.29167	18
14.30000	17
14.30833	15
14.31667	11
14.32500	8
14.33333	6
14.34167	5
14.35000	5
14.35833	7
14.36667	10
14.37500	14
14.38333	19
14.39167	23
14.40000	24
14.40833	20
14.41667	14
14.42500	9
14.43333	5
14.44167	2
14.45000	2
14.45833	3
14.46667	5
14.47500	7
14.48333	11
14.49167	15
14.50000	17
14.50833	17
14.51667	16
14.52500	14
14.53333	13
14.54167	12
14.55000	11
14.55833	12
14.56667	12
14.57500	13
14.58333	15
14.59167	17
14.60000	18
14.60833	18
14.61667	19
14.62500	21
14.63333	25
14.64167	28
14.65000	28
14.65833	26
14.66667	21
14.67500	15
14.68333	9
14.69167	4
14.70000	1
14.70833	-1
14.71667	-1
14.72500	1
14.73333	3
14.74167	5
14.75000	4
14.75833	4
14.76667	5
14.77500	7
14.78333	11
14.79167	15
14.80000	18
14.80833	19
14.81667	19
14.82500	18
14.83333	17
14.84167	15
14.85000	13
14.85833	10
14.86667	8
14.87500	5
14.88333	3
14.89167	2
14.90000	2
14.90833	3
14.91667	4
14.92500	5
14.93333	6
14.94167	5
14.95000	5
14.95833	4
14.96667	5
14.97500	7
14.98333	11
14.99167	15
15.00000	20
15.00833	24
15.01667	26
15.02500	24
15.03333	19
15.04167	14
15.05000	8
15.05833	2
15.06667	-1
15.07500	-2
15.08333	-2
15.09167	0
15.10000	3
15.10833	5
15.11667	7
15.12500	8
15.13333	10
15.14167	12
15.15000	13
15.15833	13
15.16667	12
15.17500	8
15.18333	5
15.19167	2
15.20000	-0
15.20833	-1
15.21667	-0
15.22500	2
15.23333	5
15.24167	9
15.25000	13
15.25833	18
15.26667	22
15.27500	25
15.28333	25
15.29167	23
15.30000	19
15.30833	14
15.31667	10
15.32500	8
15.33333	7
15.34167	7
15.35000	8
15.35833	9
15.36667	9
15.37500	8
15.38333	7
15.39167	6
15.40000	4
15.40833	3
15.41667	3
15.42500	3
15.43333	4
15.44167	6
15.45000	9
15.45833	11
15.46667	12
15.47500	12
15.48333	9
15.49167	4
15.50000	-1
15.50833	-5
15.51667	-8
15.52500	-8
15.53333	-6
15.54167	-4
15.55000	-2
15.55833	1
15.56667	5
15.57500	10
15.58333	15
15.59167	19
15.60000	21
15.60833	19
15.61667	14
15.62500	10
15.63333	5
15.64167	1
15.65000	-2
15.65833	-3
15.66667	-3
15.67500	-1
15.68333	1
15.69167	2
15.70000	1
15.70833	-1
15.71667	-4
15.72500	-8
15.73333	-11
15.74167	-13
15.75000	-13
15.75833	-10
15.76667	-4
15.77500	2
15.78333	7
15.79167	10
15.80000	10
15.80833	8
15.81667	5
15.82500	3
15.83333	2
15.84167	1
15.85000	1
15.85833	0
15.86667	-1
15.87500	-1
15.88333	-0
15.89167	1
15.90000	2
15.90833	3
15.91667	4
15.92500	5
15.93333	5
15.94167	6
15.95000	8
15.95833	11
15.96667	15
15.97500	20
15.98333	23
15.99167	24
16.00000	24
16.00833	23
16.01667	22
16.02500	21
16.03333	22
16.04167	22
16.05000	20
16.05833	17
16.06667	15
16.07500	12
16.08333	9
16.09167	6
16.10000	3
16.10833	-1
16.11667	-4
16.12500	-7
16.13333	-7
16.14167	-4
16.15000	1
16.15833	7
16.16667	12
16.17500	14
16.18333	14
16.19167	10
16.20000	6
16.20833	3
16.21667	2
16.22500	1
16.23333	1
16.24167	-0
16.25000	-1
16.25833	-2
16.26667	-3
16.27500	-2
16.28333	-1
16.29167	0
16.30000	2
16.30833	4
16.31667	6
16.32500	7
16.33333	6
16.34167	4
16.35000	1
16.35833	-2
16.36667	-5
16.37500	-9
16.38333	-12
16.39167	-13
16.40000	-12
16.40833	-9
16.41667	-6
16.42500	-5
16.43333	-5
16.44167	-6
16.45000	-7
16.45833	-6
16.46667	-3
16.47500	1
16.48333	4
16.49167	6
16.50000	7
16.50833	8
16.51667	9
16.52500	11
16.53333	13
16.54167	16
16.55000	18
16.55833	20
16.56667	21
16.57500	23
16.58333	23
16.59167	21
16.60000	18
16.60833	16
16.61667	13
16.62500	11
16.63333	11
16.64167	9
16.65000	6
16.65833	2
16.66667	-1
16.67500	-4
16.68333	-5
16.69167	-5
16.70000	-3
16.70833	0
16.71667	4
16.72500	5
16.73333	5
16.74167	3
16.75000	2
16.75833	2
16.76667	5
16.77500	10
16.78333	12
16.79167	13
16.80000	12
16.80833	12
16.81667	12
16.82500	12
16.83333	11
16.84167	9
16.85000	7
16.85833	6
16.86667	7
16.87500	8
16.88333	9
16.89167	7
16.90000	5
16.90833	1
16.91667	-1
16.92500	-2
16.93333	-1
16.94167	-1
16.95000	-2
16.95833	-5
16.96667	-8
16.97500	-10
16.98333	-9
16.99167	-5
17.00000	2
17.00833	8
17.01667	13
17.02500	17
17.03333	18
17.04167	18
17.05000	16
17.05833	12
17.06667	7
17.07500	2
17.08333	-2
17.09167	-4
17.10000	-4
17.10833	-3
17.11667	-2
17.12500	0
17.13333	2
17.14167	3
17.15000	4
17.15833	4
17.16667	4
17.17500	4
17.18333	4
17.19167	6
17.20000	6
17.20833	3
17.21667	0
17.22500	-2
17.23333	-2
17.24167	-0
17.25000	2
17.25833	4
17.26667	3
17.27500	0
17.28333	-3
17.29167	-6
17.30000	-9
17.30833	-10
17.31667	-10
17.32500	-10
17.33333	-9
17.34167	-8
17.35000	-8
17.35833	-8
17.36667	-9
17.37500	-9
17.38333	-8
17.39167	-6
17.40000	-4
17.40833	-1
17.41667	1
17.42500	2
17.43333	3
17.44167	2
17.45000	0
17.45833	-2
17.46667	-3
17.47500	-3
17.48333	-2
17.49167	-1
17.50000	-0
17.50833	1
17.51667	3
17.52500	6
17.53333	10
17.54167	13
17.55000	16
17.55833	17
17.56667	15
17.57500	12
17.58333	8
17.59167	4
17.60000	1
17.60833	-3
17.61667	-6
17.62500	-11
17.63333	-16
17.64167	-19
17.65000	-19
17.65833	-17
17.66667	-15
17.67500	-12
17.68333	-9
17.69167	-7
17.70000	-3
17.70833	1
17.71667	6
17.72500	12
17.73333	16
17.74167	18
17.75000	15
17.75833	10
17.76667	5
17.77500	0
17.78333	-1
17.79167	-1
17.80000	0
17.80833	1
17.81667	0
17.82500	-1
17.83333	-0
17.84167	1
17.85000	3
17.85833	5
17.86667	7
17.87500	7
17.88333	8
17.89167	8
17.90000	8
17.90833	6
17.91667	4
17.92500	1
17.93333	0
17.94167	1
17.95000	4
17.95833	6
17.96667	6
17.97500	5
17.98333	3
17.99167	1
18.00000	1
18.00833	2
18.01667	5
18.02500	8
18.03333	11
18.04167	13
18.05000	14
18.05833	13
18.06667	11
18.07500	7
18.08333	3
18.09167	-1
18.10000	-5
18.10833	-9
18.11667	-13
18.12500	-15
18.13333	-14
18.14167	-10
18.15000	-5
18.15833	0
18.16667	2
18.17500	-1
18.18333	-5
18.19167	-10
18.20000	-12
18.20833	-9
18.21667	-3
18.22500	4
18.23333	11
18.24167	16
18.25000	17
18.25833	15
18.26667	11
18.27500	7
18.28333	2
18.29167	-2
18.30000	-3
18.30833	-1
18.31667	1
18.32500	3
18.33333	4
18.34167	3
18.35000	1
18.35833	-1
18.36667	-3
18.37500	-5
18.38333	-6
18.39167	-7
18.40000	-9
18.40833	-11
18.41667	-13
18.42500	-14
18.43333	-14
18.44167	-11
18.45000	-6
18.45833	-1
18.46667	4
18.47500	8
18.48333	11
18.49167	11
18.50000	9
18.50833	6
18.51667	1
18.52500	-3
18.53333	-5
18.54167	-7
18.55000	-9
18.55833	-12
18.56667	-14
18.57500	-14
18.58333	-12
18.59167	-8
18.60000	-4
18.60833	-2
18.61667	-0
18.62500	1
18.63333	2
18.64167	3
18.65000	3
18.65833	3
18.66667	3
18.67500	3
18.68333	2
18.69167	2
18.70000	2
18.70833	3
18.71667	4
18.72500	3
18.73333	2
18.74167	-0
18.75000	-2
18.75833	-2
18.76667	1
18.77500	6
18.78333	11
18.79167	15
18.80000	17
18.80833	14
18.81667	11
18.82500	10
18.83333	11
18.84167	12
18.85000	12
18.85833	9
18.86667	4
18.87500	-2
18.88333	-4
18.89167	-2
18.90000	1
18.90833	3
18.91667	4
18.92500	3
18.93333	2
18.94167	1
18.95000	4
18.95833	9
18.96667	13
18.97500	14
18.98333	13
18.99167	9
19.00000	3
19.00833	-3
19.01667	-8
19.02500	-11
19.03333	-12
19.04167	-11
19.05000	-10
19.05833	-8
19.06667	-9
19.07500	-12
19.08333	-15
19.09167	-18
19.10000	-18
19.10833	-15
19.11667	-11
19.12500	-7
19.13333	-5
19.14167	-7
19.15000	-11
19.15833	-15
19.16667	-16
19.17500	-14
19.18333	-10
19.19167	-5
19.20000	-1
19.20833	1
19.21667	2
19.22500	2
19.23333	3
19.24167	3
19.25000	3
19.25833	1
19.26667	-2
19.27500	-4
19.28333	-6
19.29167	-7
19.30000	-6
19.30833	-1
19.31667	7
19.32500	15
19.33333	23
19.34167	28
19.35000	31
19.35833	31
19.36667	27
19.37500	22
19.38333	17
19.39167	13
19.40000	11
19.40833	10
19.41667	10
19.42500	10
19.43333	9
19.44167	8
19.45000	9
19.45833	9
19.46667	10
19.47500	11
19.48333	13
19.49167	15
19.50000	18
19.50833	21
19.51667	23
19.52500	24
19.53333	23
19.54167	23
19.55000	24
19.55833	27
19.56667	29
19.57500	31
19.58333	33
19.59167	36
19.60000	39
19.60833	44
19.61667	49
19.62500	54
19.63333	58
19.64167	62
19.65000	66
19.65833	70
19.66667	76
19.67500	82
19.68333	90
19.69167	99
19.70000	108
19.70833	115
19.71667	122
19.72500	128
19.73333	133
19.74167	138
19.75000	144
19.75833	151
19.76667	160
19.77500	169
19.78333	178
19.79167	186
19.80000	195
19.80833	202
19.81667	211
19.82500	224
19.83333	240
19.84167	257
19.85000	275
19.85833	292
19.86667	308
19.87500	323
19.88333	337
19.89167	351
19.90000	366
19.90833	383
19.91667	401
19.92500	421
19.93333	441
19.94167	460
19.95000	480
19.95833	500
19.96667	524
19.97500	549
19.98333	575
19.99167	600
20.00000	625
20.00833	648
20.01667	672
20.02500	696
20.03333	721
20.04167	747
20.05000	774
20.05833	801
20.06667	830
20.07500	861
20.08333	895
20.09167	932
20.10000	971
20.10833	1011
20.11667	1050
20.12500	1087
20.13333	1123
20.14167	1157
20.15000	1193
20.15833	1230
20.16667	1270
20.17500	1314
20.18333	1358
20.19167	1402
20.20000	1443
20.20833	1482
20.21667	1518
20.22500	1553
20.23333	1589
20.24167	1626
20.25000	1667
20.25833	1708
20.26667	1750
20.27500	1793
20.28333	1835
20.29167	1877
20.30000	1916
20.30833	1953
20.31667	1988
20.32500	2023
20.33333	2059
20.34167	2095
20.35000	2133
20.35833	2171
20.36667	2209
20.37500	2248
20.38333	2287
20.39167	2327
20.40000	2363
20.40833	2395
20.41667	2423
20.42500	2449
20.43333	2474
20.44167	2499
20.45000	2529
20.45833	2559
20.46667	2592
20.47500	2623
20.48333	2651
20.49167	2677
20.50000	2698
20.50833	2718
20.51667	2736
20.52500	2752
20.53333	2768
20.54167	2781
20.55000	2793
20.55833	2803
20.56667	2813
20.57500	2822
20.58333	2830
20.59167	2837
20.60000	2843
20.60833	2847
20.61667	2849
20.62500	2851
20.63333	2852
20.64167	2850
20.65000	2844
20.65833	2835
20.66667	2825
20.67500	2816
20.68333	2810
20.69167	2805
20.70000	2798
20.70833	2787
20.71667	2769
20.72500	2748
20.73333	2726
20.74167	2706
20.75000	2688
20.75833	2671
20.76667	2653
20.77500	2631
20.78333	2608
20.79167	2584
20.80000	2561
20.80833	2535
20.81667	2508
20.82500	2479
20.83333	2447
20.84167	2416
20.85000	2384
20.85833	2348
20.86667	2312
20.87500	2278
20.88333	2246
20.89167	2213
20.90000	2181
20.90833	2149
20.91667	2115
20.92500	2081
20.93333	2048
20.94167	2014
20.95000	1979
20.95833	1942
20.96667	1905
20.97500	1868
20.98333	1835
20.99167	1804
21.00000	1772
21.00833	1739
21.01667	1706
21.02500	1672
21.03333	1638
21.04167	1605
21.05000	1573
21.05833	1542
21.06667	1510
21.07500	1478
21.08333	1448
21.09167	1419
21.10000	1392
21.10833	1364
21.11667	1335
21.12500	1305
21.13333	1273
21.14167	1243
21.15000	1215
21.15833	1190
21.16667	1166
21.17500	1142
21.18333	1119
21.19167	1096
21.20000	1073
21.20833	1051
21.21667	1029
21.22500	1007
21.23333	983
21.24167	961
21.25000	938
21.25833	917
21.26667	899
21.27500	883
21.28333	866
21.29167	849
21.30000	832
21.30833	815
21.31667	799
21.32500	784
21.33333	768
21.34167	752
21.35000	735
21.35833	719
21.36667	705
21.37500	692
21.38333	682
21.39167	673
21.40000	666
21.40833	658
21.41667	651
21.42500	641
21.43333	631
21.44167	620
21.45000	610
21.45833	601
21.46667	593
21.47500	585
21.48333	576
21.49167	567
21.50000	558
21.50833	551
21.51667	544
21.52500	539
21.53333	535
21.54167	532
21.55000	529
21.55833	525
21.56667	522
21.57500	517
21.58333	512
21.59167	506
21.60000	500
21.60833	492
21.61667	483
21.62500	475
21.63333	467
21.64167	459
21.65000	452
21.65833	445
21.66667	438
21.67500	432
21.68333	428
21.69167	428
21.70000	427
21.70833	427
21.71667	425
21.72500	423
21.73333	420
21.74167	417
21.75000	413
21.75833	409
21.76667	406
21.77500	403
21.78333	402
21.79167	401
21.80000	400
21.80833	396
21.81667	392
21.82500	388
21.83333	386
21.84167	385
21.85000	386
21.85833	386
21.86667	385
21.87500	382
21.88333	379
21.89167	375
21.90000	371
21.90833	366
21.91667	362
21.92500	359
21.93333	356
21.94167	356
21.95000	357
21.95833	358
21.96667	359
21.97500	358
21.98333	356
21.99167	352
22.00000	348
22.00833	345
22.01667	343
22.02500	341
22.03333	341
22.04167	341
22.05000	341
22.05833	342
22.06667	341
22.07500	339
22.08333	335
22.09167	329
22.10000	325
22.10833	322
22.11667	321
22.12500	320
22.13333	319
22.14167	316
22.15000	314
22.15833	312
22.16667	313
22.17500	316
22.18333	320
22.19167	323
22.20000	325
22.20833	324
22.21667	322
22.22500	319
22.23333	315
22.24167	312
22.25000	310
22.25833	308
22.26667	305
22.27500	301
22.28333	297
22.29167	293
22.30000	290
22.30833	289
22.31667	288
22.32500	288
22.33333	288
22.34167	288
22.35000	290
22.35833	293
22.36667	295
22.37500	295
22.38333	292
22.39167	287
22.40000	282
22.40833	278
22.41667	275
22.42500	274
22.43333	276
22.44167	278
22.45000	280
22.45833	281
22.46667	279
22.47500	275
22.48333	270
22.49167	264
22.50000	259
22.50833	255
22.51667	252
22.52500	251
22.53333	251
22.54167	252
22.55000	252
22.55833	253
22.56667	253
22.57500	252
22.58333	251
22.59167	249
22.60000	248
22.60833	248
22.61667	249
22.62500	248
22.63333	246
22.64167	242
22.65000	238
22.65833	234
22.66667	232
22.67500	231
22.68333	231
22.69167	230
22.70000	228
22.70833	227
22.71667	225
22.72500	223
22.73333	221
22.74167	219
22.75000	219
22.75833	220
22.76667	220
22.77500	219
22.78333	217
22.79167	213
22.80000	207
22.80833	202
22.81667	196
22.82500	191
22.83333	187
22.84167	184
22.85000	182
22.85833	180
22.86667	180
22.87500	183
22.88333	187
22.89167	191
22.90000	193
22.90833	193
22.91667	191
22.92500	189
22.93333	186
22.94167	184
22.95000	184
22.95833	185
22.96667	186
22.97500	186
22.98333	185
22.99167	185
23.00000	185
23.00833	185
23.01667	185
23.02500	183
23.03333	179
23.04167	176
23.05000	173
23.05833	170
23.06667	168
23.07500	166
23.08333	165
23.09167	164
23.10000	165
23.10833	166
23.11667	167
23.12500	168
23.13333	168
23.14167	168
23.15000	170
23.15833	171
23.16667	170
23.17500	167
23.18333	161
23.19167	154
23.20000	150
23.20833	149
23.21667	152
23.22500	157
23.23333	164
23.24167	168
23.25000	168
23.25833	165
23.26667	162
23.27500	160
23.28333	157
23.29167	155
23.30000	153
23.30833	149
23.31667	145
23.32500	142
23.33333	141
23.34167	140
23.35000	140
23.35833	141
23.36667	141
23.37500	142
23.38333	142
23.39167	142
23.40000	143
23.40833	144
23.41667	145
23.42500	146
23.43333	145
23.44167	144
23.45000	143
23.45833	143
23.46667	143
23.47500	144
23.48333	145
23.49167	144
23.50000	142
23.50833	140
23.51667	138
23.52500	137
23.53333	136
23.54167	136
23.55000	136
23.55833	135
23.56667	134
23.57500	132
23.58333	131
23.59167	130
23.60000	129
23.60833	128
23.61667	126
23.62500	126
23.63333	127
23.64167	130
23.65000	134
23.65833	137
23.66667	137
23.67500	134
23.68333	131
23.69167	128
23.70000	126
23.70833	127
23.71667	128
23.72500	127
23.73333	125
23.74167	123
23.75000	123
23.75833	125
23.76667	127
23.77500	129
23.78333	130
23.79167	129
23.80000	127
23.80833	125
23.81667	124
23.82500	122
23.83333	122
23.84167	123
23.85000	126
23.85833	129
23.86667	132
23.87500	134
23.88333	137
23.89167	139
23.90000	141
23.90833	143
23.91667	143
23.92500	141
23.93333	137
23.94167	133
23.95000	131
23.95833	130
23.96667	129
23.97500	129
23.98333	128
23.99167	126
24.00000	124
24.00833	120
24.01667	117
24.02500	117
24.03333	119
24.04167	124
24.05000	130
24.05833	136
24.06667	140
24.07500	141
24.08333	141
24.09167	140
24.10000	139
24.10833	138
24.11667	137
24.12500	136
24.13333	136
24.14167	136
24.15000	137
24.15833	140
24.16667	143
24.17500	146
24.18333	150
24.19167	154
24.20000	158
24.20833	161
24.21667	164
24.22500	165
24.23333	164
24.24167	162
24.25000	159
24.25833	156
24.26667	156
24.27500	156
24.28333	158
24.29167	159
24.30000	160
24.30833	159
24.31667	159
24.32500	161
24.33333	165
24.34167	169
24.35000	174
24.35833	177
24.36667	179
24.37500	180
24.38333	181
24.39167	184
24.40000	188
24.40833	193
24.41667	198
24.42500	201
24.43333	202
24.44167	202
24.45000	202
24.45833	202
24.46667	203
24.47500	202
24.48333	201
24.49167	199
24.50000	197
24.50833	197
24.51667	199
24.52500	203
24.53333	208
24.54167	213
24.55000	218
24.55833	221
24.56667	222
24.57500	222
24.58333	224
24.59167	227
24.60000	231
24.60833	236
24.61667	240
24.62500	242
24.63333	241
24.64167	239
24.65000	236
24.65833	233
24.66667	230
24.67500	228
24.68333	227
24.69167	226
24.70000	225
24.70833	222
24.71667	219
24.72500	215
24.73333	212
24.74167	211
24.75000	211
24.75833	212
24.76667	213
24.77500	213
24.78333	212
24.79167	209
24.80000	204
24.80833	199
24.81667	195
24.82500	193
24.83333	194
24.84167	194
24.85000	194
24.85833	192
24.86667	190
24.87500	188
24.88333	185
24.89167	183
24.90000	182
24.90833	181
24.91667	181
24.92500	183
24.93333	185
24.94167	185
24.95000	183
24.95833	181
24.96667	179
24.97500	178
24.98333	178
24.99167	176
25.00000	173
25.00833	170
25.01667	167
25.02500	165
25.03333	164
25.04167	163
25.05000	160
25.05833	158
25.06667	157
25.07500	157
25.08333	158
25.09167	158
25.10000	158
25.10833	157
25.11667	154
25.12500	150
25.13333	145
25.14167	139
25.15000	134
25.15833	130
25.16667	129
25.17500	129
25.18333	132
25.19167	137
25.20000	140
25.20833	140
25.21667	138
25.22500	132
25.23333	125
25.24167	120
25.25000	117
25.25833	116
25.26667	114
25.27500	113
25.28333	111
25.29167	109
25.30000	108
25.30833	107
25.31667	107
25.32500	108
25.33333	110
25.34167	111
25.35000	111
25.35833	110
25.36667	109
25.37500	107
25.38333	107
25.39167	108
25.40000	110
25.40833	110
25.41667	109
25.42500	107
25.43333	105
25.44167	104
25.45000	104
25.45833	105
25.46667	105
25.47500	105
25.48333	103
25.49167	99
25.50000	94
25.50833	88
25.51667	82
25.52500	80
25.53333	81
25.54167	83
25.55000	85
25.55833	88
25.56667	90
25.57500	90
25.58333	91
25.59167	92
25.60000	93
25.60833	93
25.61667	92
25.62500	91
25.63333	90
25.64167	89
25.65000	86
25.65833	83
25.66667	80
25.67500	78
25.68333	76
25.69167	75
25.70000	75
25.70833	77
25.71667	79
25.72500	82
25.73333	83
25.74167	83
25.75000	84
25.75833	86
25.76667	90
25.77500	94
25.78333	98
25.79167	99
25.80000	98
25.80833	96
25.81667	93
25.82500	91
25.83333	88
25.84167	86
25.85000	84
25.85833	82
25.86667	80
25.87500	78
25.88333	77
25.89167	76
25.90000	77
25.90833	79
25.91667	80
25.92500	80
25.93333	80
25.94167	80
25.95000	80
25.95833	79
25.96667	78
25.97500	76
25.98333	75
25.99167	76
26.00000	78
26.00833	83
26.01667	87
26.02500	91
26.03333	94
26.04167	96
26.05000	97
26.05833	97
26.06667	94
26.07500	88
26.08333	81
26.09167	75
26.10000	71
26.10833	72
26.11667	76
26.12500	81
26.13333	86
26.14167	89
26.15000	92
26.15833	93
26.16667	94
26.17500	95
26.18333	98
26.19167	101
26.20000	104
26.20833	106
26.21667	106
26.22500	103
26.23333	98
26.24167	94
26.25000	92
26.25833	91
26.26667	91
26.27500	93
26.28333	96
26.29167	100
26.30000	104
26.30833	106
26.31667	107
26.32500	106
26.33333	105
26.34167	105
26.35000	106
26.35833	109
26.36667	112
26.37500	115
26.38333	116
26.39167	115
26.40000	112
26.40833	109
26.41667	106
26.42500	105
26.43333	105
26.44167	106
26.45000	106
26.45833	105
26.46667	104
26.47500	102
26.48333	101
26.49167	100
26.50000	100
26.50833	100
26.51667	99
26.52500	100
26.53333	102
26.54167	104
26.55000	108
26.55833	111
26.56667	112
26.57500	111
26.58333	110
26.59167	111
26.60000	113
26.60833	115
26.61667	118
26.62500	119
26.63333	118
26.64167	118
26.65000	120
26.65833	122
26.66667	123
26.67500	123
26.68333	122
26.69167	121
26.70000	120
26.70833	120
26.71667	122
26.72500	124
26.73333	126
26.74167	127
26.75000	126
26.75833	123
26.76667	119
26.77500	115
26.78333	112
26.79167	111
26.80000	110
26.80833	110
26.81667	110
26.82500	111
26.83333	113
26.84167	116
26.85000	120
26.85833	123
26.86667	125
26.87500	124
26.88333	122
26.89167	119
26.90000	116
26.90833	116
26.91667	118
26.92500	119
26.93333	119
26.94167	118
26.95000	117
26.95833	117
26.96667	118
26.97500	121
26.98333	123
26.99167	123
27.00000	123
27.00833	123
27.01667	124
27.02500	124
27.03333	123
27.04167	121
27.05000	121
27.05833	121
27.06667	122
27.07500	123
27.08333	121
27.09167	118
27.10000	115
27.10833	112
27.11667	110
27.12500	109
27.13333	110
27.14167	110
27.15000	107
27.15833	105
27.16667	103
27.17500	104
27.18333	106
27.19167	109
27.20000	112
27.20833	114
27.21667	115
27.22500	116
27.23333	115
27.24167	114
27.25000	112
27.25833	111
27.26667	111
27.27500	112
27.28333	113
27.29167	113
27.30000	112
27.30833	111
27.31667	110
27.32500	110
27.33333	109
27.34167	107
27.35000	104
27.35833	102
27.36667	103
27.37500	105
27.38333	108
27.39167	112
27.40000	114
27.40833	113
27.41667	111
27.42500	108
27.43333	104
27.44167	101
27.45000	98
27.45833	95
27.46667	93
27.47500	93
27.48333	95
27.49167	97
27.50000	98
27.50833	96
27.51667	95
27.52500	94
27.53333	95
27.54167	98
27.55000	103
27.55833	107
27.56667	110
27.57500	111
27.58333	110
27.59167	108
27.60000	106
27.60833	104
27.61667	104
27.62500	105
27.63333	106
27.64167	108
27.65000	109
27.65833	109
27.66667	111
27.67500	113
27.68333	115
27.69167	116
27.70000	116
27.70833	114
27.71667	112
27.72500	109
27.73333	106
27.74167	103
27.75000	100
27.75833	98
27.76667	99
27.77500	102
27.78333	107
27.79167	113
27.80000	118
27.80833	121
27.81667	121
27.82500	119
27.83333	114
27.84167	111
27.85000	110
27.85833	111
27.86667	114
27.87500	119
27.88333	123
27.89167	126
27.90000	129
27.90833	132
27.91667	135
27.92500	137
27.93333	137
27.94167	135
27.95000	132
27.95833	129
27.96667	125
27.97500	122
27.98333	121
27.99167	122
28.00000	124
28.00833	128
28.01667	131
28.02500	133
28.03333	134
28.04167	134
28.05000	136
28.05833	138
28.06667	143
28.07500	149
28.08333	154
28.09167	156
28.10000	157
28.10833	156
28.11667	156
28.12500	156
28.13333	158
28.14167	160
28.15000	160
28.15833	158
28.16667	156
28.17500	154
28.18333	154
28.19167	157
28.20000	162
28.20833	167
28.21667	171
28.22500	174
28.23333	175
28.24167	175
28.25000	176
28.25833	179
28.26667	183
28.27500	187
28.28333	189
28.29167	190
28.30000	189
28.30833	185
28.31667	181
28.32500	179
28.33333	178
28.34167	178
28.35000	180
28.35833	181
28.36667	183
28.37500	184
28.38333	184
28.39167	184
28.40000	184
28.40833	184
28.41667	185
28.42500	186
28.43333	188
28.44167	189
28.45000	191
28.45833	193
28.46667	193
28.47500	190
28.48333	186
28.49167	181
28.50000	176
28.50833	173
28.51667	172
28.52500	173
28.53333	174
28.54167	177
28.55000	181
28.55833	185
28.56667	188
28.57500	189
28.58333	187
28.59167	184
28.60000	179
28.60833	176
28.61667	176
28.62500	177
28.63333	179
28.64167	181
28.65000	182
28.65833	184
28.66667	185
28.67500	185
28.68333	185
28.69167	186
28.70000	187
28.70833	188
28.71667	190
28.72500	191
28.73333	192
28.74167	192
28.75000	193
28.75833	194
28.76667	194
28.77500	193
28.78333	192
28.79167	189
28.80000	187
28.80833	185
28.81667	183
28.82500	182
28.83333	181
28.84167	179
28.85000	177
28.85833	175
28.86667	174
28.87500	173
28.88333	173
28.89167	172
28.90000	171
28.90833	171
28.91667	172
28.92500	174
28.93333	175
28.94167	177
28.95000	179
28.95833	180
28.96667	180
28.97500	179
28.98333	176
28.99167	172
29.00000	169
29.00833	166
29.01667	166
29.02500	166
29.03333	168
29.04167	169
29.05000	168
29.05833	167
29.06667	166
29.07500	166
29.08333	166
29.09167	168
29.10000	170
29.10833	172
29.11667	176
29.12500	182
29.13333	188
29.14167	192
29.15000	194
29.15833	192
29.16667	188
29.17500	182
29.18333	177
29.19167	177
29.20000	178
29.20833	180
29.21667	181
29.22500	181
29.23333	178
29.24167	177
29.25000	178
29.25833	181
29.26667	186
29.27500	192
29.28333	197
29.29167	202
29.30000	205
29.30833	208
29.31667	210
29.32500	209
29.33333	207
29.34167	205
29.35000	205
29.35833	207
29.36667	212
29.37500	218
29.38333	221
29.39167	221
29.40000	221
29.40833	222
29.41667	225
29.42500	230
29.43333	235
29.44167	238
29.45000	239
29.45833	239
29.46667	240
29.47500	242
29.48333	244
29.49167	246
29.50000	247
29.50833	248
29.51667	249
29.52500	253
29.53333	260
29.54167	269
29.55000	280
29.55833	290
29.56667	298
29.57500	304
29.58333	306
29.59167	305
29.60000	303
29.60833	302
29.61667	303
29.62500	308
29.63333	317
29.64167	327
29.65000	337
29.65833	346
29.66667	354
29.67500	361
29.68333	367
29.69167	373
29.70000	380
29.70833	387
29.71667	397
29.72500	409
29.73333	423
29.74167	436
29.75000	449
29.75833	461
29.76667	470
29.77500	479
29.78333	487
29.79167	497
29.80000	509
29.80833	526
29.81667	547
29.82500	569
29.83333	592
29.84167	614
29.85000	634
29.85833	655
29.86667	676
29.87500	698
29.88333	721
29.89167	744
29.90000	767
29.90833	791
29.91667	817
29.92500	844
29.93333	873
29.94167	903
29.95000	934
29.95833	966
29.96667	1000
29.97500	1037
29.98333	1077
29.99167	1120
30.00000	1166
30.00833	1215
30.01667	1265
30.02500	1316
30.03333	1368
30.04167	1418
30.05000	1470
30.05833	1525
30.06667	1584
30.07500	1648
30.08333	1715
30.09167	1786
30.10000	1857
30.10833	1933
30.11667	2009
30.12500	2086
30.13333	2164
30.14167	2242
30.15000	2323
30.15833	2405
30.16667	2491
30.17500	2580
30.18333	2671
30.19167	2767
30.20000	2865
30.20833	2969
30.21667	3074
30.22500	3181
30.23333	3290
30.24167	3397
30.25000	3507
30.25833	3616
30.26667	3728
30.27500	3843
30.28333	3959
30.29167	4080
30.30000	4199
30.30833	4321
30.31667	4443
30.32500	4566
30.33333	4693
30.34167	4819
30.35000	4950
30.35833	5080
30.36667	5212
30.37500	5344
30.38333	5475
30.39167	5608
30.40000	5739
30.40833	5873
30.41667	6005
30.42500	6135
30.43333	6265
30.44167	6392
30.45000	6521
30.45833	6649
30.46667	6780
30.47500	6912
30.48333	7043
30.49167	7176
30.50000	7304
30.50833	7429
30.51667	7549
30.52500	7664
30.53333	7777
30.54167	7887
30.55000	8000
30.55833	8112
30.56667	8224
30.57500	8336
30.58333	8442
30.59167	8547
30.60000	8645
30.60833	8741
30.61667	8833
30.62500	8922
30.63333	9010
30.64167	9093
30.65000	9174
30.65833	9251
30.66667	9324
30.67500	9395
30.68333	9461
30.69167	9526
30.70000	9586
30.70833	9641
30.71667	9691
30.72500	9736
30.73333	9778
30.74167	9815
30.75000	9848
30.75833	9876
30.76667	9897
30.77500	9912
30.78333	9922
30.79167	9927
30.80000	9930
30.80833	9931
30.81667	9931
30.82500	9928
30.83333	9921
30.84167	9911
30.85000	9896
30.85833	9876
30.86667	9853
30.87500	9825
30.88333	9790
30.89167	9746
30.90000	9697
30.90833	9643
30.91667	9587
30.92500	9531
30.93333	9475
30.94167	9418
30.95000	9357
30.95833	9293
30.96667	9223
30.97500	9149
30.98333	9071
30.99167	8988
31.00000	8904
31.00833	8814
31.01667	8723
31.02500	8629
31.03333	8532
31.04167	8437
31.05000	8338
31.05833	8239
31.06667	8135
31.07500	8028
31.08333	7919
31.09167	7807
31.10000	7695
31.10833	7581
31.11667	7466
31.12500	7352
31.13333	7237
31.14167	7124
31.15000	7009
31.15833	6897
31.16667	6785
31.17500	6671
31.18333	6560
31.19167	6448
31.20000	6339
31.20833	6226
31.21667	6113
31.22500	5999
31.23333	5882
31.24167	5768
31.25000	5651
31.25833	5537
31.26667	5423
31.27500	5311
31.28333	5202
31.29167	5092
31.30000	4985
31.30833	4878
31.31667	4774
31.32500	4671
31.33333	4569
31.34167	4469
31.35000	4369
31.35833	4270
31.36667	4173
31.37500	4078
31.38333	3987
31.39167	3898
31.40000	3813
31.40833	3728
31.41667	3643
31.42500	3560
31.43333	3474
31.44167	3392
31.45000	3311
31.45833	3233
31.46667	3160
31.47500	3089
31.48333	3023
31.49167	2956
31.50000	2891
31.50833	2823
31.51667	2756
31.52500	2690
31.53333	2624
31.54167	2563
31.55000	2504
31.55833	2447
31.56667	2394
31.57500	2343
31.58333	2295
31.59167	2248
31.60000	2204
31.60833	2160
31.61667	2116
31.62500	2073
31.63333	2029
31.64167	1987
31.65000	1947
31.65833	1909
31.66667	1871
31.67500	1833
31.68333	1797
31.69167	1761
31.70000	1727
31.70833	1695
31.71667	1665
31.72500	1636
31.73333	1606
31.74167	1578
31.75000	1550
31.75833	1524
31.76667	1497
31.77500	1470
31.78333	1444
31.79167	1417
31.80000	1394
31.80833	1375
31.81667	1357
31.82500	1341
31.83333	1324
31.84167	1305
31.85000	1285
31.85833	1265
31.86667	1245
31.87500	1226
31.88333	1208
31.89167	1191
31.90000	1174
31.90833	1159
31.91667	1145
31.92500	1132
31.93333	1120
31.94167	1109
31.95000	1099
31.95833	1089
31.96667	1078
31.97500	1066
31.98333	1054
31.99167	1040
32.00000	1025
32.00833	1010
32.01667	996
32.02500	984
32.03333	973
32.04167	966
32.05000	963
32.05833	962
32.06667	960
32.07500	956
32.08333	952
32.09167	946
32.10000	940
32.10833	935
32.11667	929
32.12500	922
32.13333	915
32.14167	908
32.15000	902
32.15833	898
32.16667	898
32.17500	900
32.18333	902
32.19167	902
32.20000	900
32.20833	895
32.21667	890
32.22500	887
32.23333	886
32.24167	886
32.25000	887
32.25833	888
32.26667	888
32.27500	886
32.28333	883
32.29167	882
32.30000	879
32.30833	878
32.31667	877
32.32500	880
32.33333	885
32.34167	893
32.35000	902
32.35833	910
32.36667	917
32.37500	923
32.38333	930
32.39167	939
32.40000	948
32.40833	958
32.41667	968
32.42500	979
32.43333	992
32.44167	1004
32.45000	1018
32.45833	1032
32.46667	1046
32.47500	1061
32.48333	1077
32.49167	1094
32.50000	1112
32.50833	1130
32.51667	1149
32.52500	1170
32.53333	1194
32.54167	1218
32.55000	1243
32.55833	1269
32.56667	1298
32.57500	1330
32.58333	1364
32.59167	1401
32.60000	1437
32.60833	1473
32.61667	1509
32.62500	1547
32.63333	1589
32.64167	1633
32.65000	1681
32.65833	1733
32.66667	1787
32.67500	1843
32.68333	1902
32.69167	1965
32.70000	2029
32.70833	2096
32.71667	2167
32.72500	2239
32.73333	2314
32.74167	2391
32.75000	2472
32.75833	2555
32.76667	2642
32.77500	2733
32.78333	2828
32.79167	2930
32.80000	3034
32.80833	3144
32.81667	3255
32.82500	3368
32.83333	3483
32.84167	3599
32.85000	3722
32.85833	3848
32.86667	3980
32.87500	4116
32.88333	4255
32.89167	4399
32.90000	4545
32.90833	4697
32.91667	4852
32.92500	5010
32.93333	5172
32.94167	5333
32.95000	5500
32.95833	5666
32.96667	5836
32.97500	6010
32.98333	6182
32.99167	6360
33.00000	6537
33.00833	6721
33.01667	6908
33.02500	7097
33.03333	7290
33.04167	7480
33.05000	7673
33.05833	7865
33.06667	8061
33.07500	8260
33.08333	8455
33.09167	8653
33.10000	8846
33.10833	9042
33.11667	9235
33.12500	9425
33.13333	9618
33.14167	9807
33.15000	10001
33.15833	10194
33.16667	10389
33.17500	10584
33.18333	10771
33.19167	10958
33.20000	11137
33.20833	11317
33.21667	11494
33.22500	11670
33.23333	11847
33.24167	12017
33.25000	12187
33.25833	12350
33.26667	12508
33.27500	12663
33.28333	12813
33.29167	12963
33.30000	13107
33.30833	13250
33.31667	13388
33.32500	13521
33.33333	13653
33.34167	13777
33.35000	13899
33.35833	14013
33.36667	14119
33.37500	14219
33.38333	14310
33.39167	14397
33.40000	14479
33.40833	14560
33.41667	14639
33.42500	14712
33.43333	14782
33.44167	14844
33.45000	14902
33.45833	14952
33.46667	14998
33.47500	15037
33.48333	15069
33.49167	15094
33.50000	15112
33.50833	15126
33.51667	15137
33.52500	15143
33.53333	15145
33.54167	15139
33.55000	15125
33.55833	15103
33.56667	15075
33.57500	15041
33.58333	15003
33.59167	14959
33.60000	14912
33.60833	14857
33.61667	14798
33.62500	14733
33.63333	14663
33.64167	14589
33.65000	14508
33.65833	14422
33.66667	14326
33.67500	14222
33.68333	14115
33.69167	14001
33.70000	13886
33.70833	13769
33.71667	13649
33.72500	13525
33.73333	13394
33.74167	13260
33.75000	13118
33.75833	12974
33.76667	12826
33.77500	12673
33.78333	12520
33.79167	12361
33.80000	12204
33.80833	12041
33.81667	11876
33.82500	11708
33.83333	11536
33.84167	11367
33.85000	11195
33.85833	11025
33.86667	10853
33.87500	10679
33.88333	10504
33.89167	10319
33.90000	10135
33.90833	9946
33.91667	9758
33.92500	9572
33.93333	9385
33.94167	9204
33.95000	9020
33.95833	8840
33.96667	8659
33.97500	8475
33.98333	8295
33.99167	8110
34.00000	7931
34.00833	7751
34.01667	7575
34.02500	7401
34.03333	7227
34.04167	7059
34.05000	6889
34.05833	6723
34.06667	6557
34.07500	6392
34.08333	6229
34.09167	6065
34.10000	5906
34.10833	5749
34.11667	5598
34.12500	5453
34.13333	5311
34.14167	5174
34.15000	5036
34.15833	4901
34.16667	4765
34.17500	4628
34.18333	4493
34.19167	4356
34.20000	4228
34.20833	4105
34.21667	3988
34.22500	3877
34.23333	3768
34.24167	3661
34.25000	3553
34.25833	3448
34.26667	3344
34.27500	3240
34.28333	3138
34.29167	3036
34.30000	2939
34.30833	2846
34.31667	2758
34.32500	2675
34.33333	2594
34.34167	2517
34.35000	2441
34.35833	2366
34.36667	2291
34.37500	2217
34.38333	2149
34.39167	2083
34.40000	2021
34.40833	1960
34.41667	1899
34.42500	1838
34.43333	1776
34.44167	1719
34.45000	1665
34.45833	1614
34.46667	1564
34.47500	1515
34.48333	1468
34.49167	1422
34.50000	1378
34.50833	1337
34.51667	1298
34.52500	1262
34.53333	1228
34.54167	1195
34.55000	1163
34.55833	1131
34.56667	1098
34.57500	1064
34.58333	1030
34.59167	996
34.60000	964
34.60833	934
34.61667	906
34.62500	880
34.63333	855
34.64167	831
34.65000	807
34.65833	785
34.66667	764
34.67500	744
34.68333	725
34.69167	705
34.70000	686
34.70833	667
34.71667	649
34.72500	632
34.73333	617
34.74167	604
34.75000	592
34.75833	581
34.76667	569
34.77500	556
34.78333	541
34.79167	526
34.80000	510
34.80833	496
34.81667	484
34.82500	475
34.83333	468
34.84167	462
34.85000	456
34.85833	449
34.86667	441
34.87500	431
34.88333	422
34.89167	414
34.90000	405
34.90833	396
34.91667	387
34.92500	377
34.93333	367
34.94167	359
34.95000	355
34.95833	354
34.96667	354
34.97500	353
34.98333	351
34.99167	346
35.00000	339
35.00833	329
35.01667	319
35.02500	311
35.03333	304
35.04167	300
35.05000	296
35.05833	293
35.06667	289
35.07500	284
35.08333	280
35.09167	276
35.10000	273
35.10833	271
35.11667	269
35.12500	267
35.13333	264
35.14167	262
35.15000	260
35.15833	258
35.16667	255
35.17500	252
35.18333	249
35.19167	245
35.20000	243
35.20833	242
35.21667	242
35.22500	243
35.23333	242
35.24167	240
35.25000	236
35.25833	232
35.26667	229
35.27500	226
35.28333	223
35.29167	220
35.30000	217
35.30833	216
35.31667	214
35.32500	213
35.33333	210
35.34167	207
35.35000	202
35.35833	198
35.36667	196
35.37500	196
35.38333	197
35.39167	196
35.40000	195
35.40833	192
35.41667	189
35.42500	186
35.43333	183
35.44167	182
35.45000	180
35.45833	180
35.46667	181
35.47500	183
35.48333	186
35.49167	189
35.50000	190
35.50833	188
35.51667	185
35.52500	181
35.53333	176
35.54167	171
35.55000	167
35.55833	163
35.56667	159
35.57500	157
35.58333	157
35.59167	158
35.60000	160
35.60833	162
35.61667	164
35.62500	165
35.63333	164
35.64167	162
35.65000	161
35.65833	162
35.66667	162
35.67500	162
35.68333	159
35.69167	154
35.70000	149
35.70833	145
35.71667	145
35.72500	147
35.73333	152
35.74167	155
35.75000	157
35.75833	157
35.76667	157
35.77500	156
35.78333	155
35.79167	153
35.80000	151
35.80833	149
35.81667	147
35.82500	145
35.83333	145
35.84167	144
35.85000	143
35.85833	142
35.86667	142
35.87500	143
35.88333	143
35.89167	141
35.90000	139
35.90833	137
35.91667	136
35.92500	137
35.93333	138
35.94167	140
35.95000	140
35.95833	139
35.96667	139
35.97500	139
35.98333	137
35.99167	132
36.00000	126
36.00833	120
36.01667	116
36.02500	114
36.03333	115
36.04167	116
36.05000	119
36.05833	122
36.06667	127
36.07500	132
36.08333	136
36.09167	138
36.10000	136
36.10833	131
36.11667	125
36.12500	120
36.13333	118
36.14167	116
36.15000	114
36.15833	111
36.16667	108
36.17500	105
36.18333	105
36.19167	108
36.20000	112
36.20833	116
36.21667	119
36.22500	120
36.23333	118
36.24167	114
36.25000	108
36.25833	102
36.26667	100
36.27500	101
36.28333	103
36.29167	107
36.30000	111
36.30833	114
36.31667	114
36.32500	114
36.33333	115
36.34167	116
36.35000	118
36.35833	121
36.36667	123
36.37500	124
36.38333	123
36.39167	119
36.40000	114
36.40833	109
36.41667	106
36.42500	103
36.43333	101
36.44167	100
36.45000	98
36.45833	98
36.46667	98
36.47500	98
36.48333	98
36.49167	94
36.50000	89
36.50833	85
36.51667	84
36.52500	85
36.53333	89
36.54167	94
36.55000	96
36.55833	98
36.56667	100
36.57500	102
36.58333	104
36.59167	106
36.60000	108
36.60833	110
36.61667	110
36.62500	110
36.63333	109
36.64167	108
36.65000	106
36.65833	105
36.66667	104
36.67500	103
36.68333	102
36.69167	102
36.70000	101
36.70833	101
36.71667	101
36.72500	102
36.73333	101
36.74167	99
36.75000	97
36.75833	95
36.76667	93
36.77500	93
36.78333	94
36.79167	96
36.80000	96
36.80833	94
36.81667	91
36.82500	88
36.83333	87
36.84167	88
36.85000	91
36.85833	96
36.86667	98
36.87500	97
36.88333	93
36.89167	87
36.90000	81
36.90833	79
36.91667	78
36.92500	79
36.93333	80
36.94167	83
36.95000	87
36.95833	92
36.96667	97
36.97500	100
36.98333	100
36.99167	97
37.00000	92
37.00833	86
37.01667	80
37.02500	75
37.03333	72
37.04167	71
37.05000	72
37.05833	75
37.06667	79
37.07500	83
37.08333	86
37.09167	88
37.10000	89
37.10833	87
37.11667	83
37.12500	80
37.13333	76
37.14167	75
37.15000	75
37.15833	77
37.16667	78
37.17500	79
37.18333	80
37.19167	80
37.20000	80
37.20833	80
37.21667	82
37.22500	84
37.23333	85
37.24167	84
37.25000	82
37.25833	80
37.26667	78
37.27500	77
37.28333	77
37.29167	77
37.30000	78
37.30833	79
37.31667	77
37.32500	75
37.33333	72
37.34167	69
37.35000	68
37.35833	69
37.36667	72
37.37500	75
37.38333	77
37.39167	78
37.40000	78
37.40833	78
37.41667	79
37.42500	82
37.43333	84
37.44167	87
37.45000	88
37.45833	89
37.46667	88
37.47500	86
37.48333	84
37.49167	81
37.50000	79
37.50833	79
37.51667	81
37.52500	81
37.53333	79
37.54167	76
37.55000	72
37.55833	69
37.56667	67
37.57500	68
37.58333	70
37.59167	74
37.60000	77
37.60833	79
37.61667	78
37.62500	76
37.63333	73
37.64167	71
37.65000	70
37.65833	69
37.66667	67
37.67500	64
37.68333	60
37.69167	56
37.70000	54
37.70833	57
37.71667	64
37.72500	73
37.73333	82
37.74167	90
37.75000	93
37.75833	94
37.76667	92
37.77500	88
37.78333	84
37.79167	80
37.80000	77
37.80833	76
37.81667	75
37.82500	75
37.83333	74
37.84167	73
37.85000	72
37.85833	72
37.86667	72
37.87500	73
37.88333	74
37.89167	75
37.90000	75
37.90833	74
37.91667	71
37.92500	68
37.93333	65
37.94167	64
37.95000	64
37.95833	65
37.96667	65
37.97500	64
37.98333	63
37.99167	63
38.00000	64
38.00833	65
38.01667	66
38.02500	65
38.03333	63
38.04167	60
38.05000	58
38.05833	58
38.06667	61
38.07500	66
38.08333	71
38.09167	74
38.10000	76
38.10833	76
38.11667	74
38.12500	73
38.13333	74
38.14167	76
38.15000	78
38.15833	78
38.16667	78
38.17500	80
38.18333	81
38.19167	82
38.20000	82
38.20833	81
38.21667	80
38.22500	79
38.23333	79
38.24167	79
38.25000	77
38.25833	74
38.26667	71
38.27500	69
38.28333	68
38.29167	71
38.30000	74
38.30833	77
38.31667	80
38.32500	83
38.33333	83
38.34167	83
38.35000	82
38.35833	81
38.36667	79
38.37500	76
38.38333	75
38.39167	76
38.40000	79
38.40833	85
38.41667	91
38.42500	94
38.43333	93
38.44167	90
38.45000	85
38.45833	79
38.46667	73
38.47500	68
38.48333	65
38.49167	64
38.50000	64
38.50833	67
38.51667	71
38.52500	75
38.53333	80
38.54167	84
38.55000	87
38.55833	89
38.56667	91
38.57500	93
38.58333	94
38.59167	96
38.60000	96
38.60833	95
38.61667	92
38.62500	90
38.63333	87
38.64167	85
38.65000	84
38.65833	82
38.66667	83
38.67500	85
38.68333	89
38.69167	94
38.70000	98
38.70833	102
38.71667	104
38.72500	104
38.73333	104
38.74167	102
38.75000	101
38.75833	100
38.76667	99
38.77500	99
38.78333	101
38.79167	103
38.80000	105
38.80833	105
38.81667	103
38.82500	100
38.83333	97
38.84167	94
38.85000	93
38.85833	92
38.86667	90
38.87500	86
38.88333	83
38.89167	83
38.90000	85
38.90833	89
38.91667	95
38.92500	99
38.93333	102
38.94167	104
38.95000	105
38.95833	106
38.96667	107
38.97500	107
38.98333	107
38.99167	107
39.00000	107
39.00833	107
39.01667	105
39.02500	103
39.03333	100
39.04167	98
39.05000	98
39.05833	99
39.06667	100
39.07500	100
39.08333	100
39.09167	100
39.10000	100
39.10833	100
39.11667	101
39.12500	101
39.13333	99
39.14167	98
39.15000	98
39.15833	100
39.16667	103
39.17500	106
39.18333	107
39.19167	104
39.20000	100
39.20833	94
39.21667	89
39.22500	84
39.23333	81
39.24167	80
39.25000	80
39.25833	81
39.26667	82
39.27500	85
39.28333	88
39.29167	94
39.30000	99
39.30833	103
39.31667	105
39.32500	103
39.33333	97
39.34167	91
39.35000	87
39.35833	86
39.36667	88
39.37500	91
39.38333	94
39.39167	95
39.40000	95
39.40833	95
39.41667	95
39.42500	94
39.43333	93
39.44167	92
39.45000	91
39.45833	90
39.46667	90
39.47500	89
39.48333	88
39.49167	88
39.50000	90
39.50833	93
39.51667	96
39.52500	98
39.53333	95
39.54167	91
39.55000	86
39.55833	83
39.56667	83
39.57500	86
39.58333	90
39.59167	93
39.60000	95
39.60833	96
39.61667	96
39.62500	95
39.63333	95
39.64167	97
39.65000	100
39.65833	104
39.66667	106
39.67500	105
39.68333	104
39.69167	101
39.70000	98
39.70833	95
39.71667	91
39.72500	88
39.73333	84
39.74167	82
39.75000	81
39.75833	82
39.76667	82
39.77500	82
39.78333	82
39.79167	82
39.80000	82
39.80833	80
39.81667	77
39.82500	74
39.83333	70
39.84167	66
39.85000	64
39.85833	64
39.86667	66
39.87500	71
39.88333	76
39.89167	81
39.90000	83
39.90833	81
39.91667	75
39.92500	70
39.93333	66
39.94167	63
39.95000	64
39.95833	65
39.96667	66
39.97500	66
39.98333	66
39.99167	65
40.00000	63
40.00833	62
40.01667	60
40.02500	60
40.03333	60
40.04167	61
40.05000	62
40.05833	63
40.06667	63
40.07500	64
40.08333	65
40.09167	67
40.10000	69
40.10833	70
40.11667	68
40.12500	65
40.13333	61
40.14167	57
40.15000	56
40.15833	55
40.16667	56
40.17500	56
40.18333	56
40.19167	56
40.20000	55
40.20833	56
40.21667	56
40.22500	56
40.23333	56
40.24167	56
40.25000	60
40.25833	64
40.26667	69
40.27500	73
40.28333	75
40.29167	75
40.30000	74
40.30833	73
40.31667	71
40.32500	67
40.33333	60
40.34167	55
40.35000	51
40.35833	50
40.36667	51
40.37500	53
40.38333	55
40.39167	58
40.40000	63
40.40833	69
40.41667	76
40.42500	81
40.43333	82
40.44167	81
40.45000	77
40.45833	72
40.46667	70
40.47500	71
40.48333	74
40.49167	77
40.50000	80
40.50833	80
40.51667	79
40.52500	77
40.53333	75
40.54167	74
40.55000	73
40.55833	72
40.56667	72
40.57500	71
40.58333	71
40.59167	71
40.60000	72
40.60833	72
40.61667	72
40.62500	73
40.63333	75
40.64167	78
40.65000	80
40.65833	82
40.66667	83
40.67500	82
40.68333	84
40.69167	89
40.70000	94
40.70833	99
40.71667	103
40.72500	106
40.73333	109
40.74167	111
40.75000	114
40.75833	116
40.76667	116
40.77500	115
40.78333	114
40.79167	113
40.80000	114
40.80833	117
40.81667	122
40.82500	126
40.83333	131
40.84167	133
40.85000	134
40.85833	134
40.86667	135
40.87500	137
40.88333	141
40.89167	146
40.90000	151
40.90833	155
40.91667	158
40.92500	161
40.93333	163
40.94167	167
40.95000	171
40.95833	176
40.96667	179
40.97500	181
40.98333	181
40.99167	180
41.00000	181
41.00833	184
41.01667	190
41.02500	196
41.03333	203
41.04167	209
41.05000	214
41.05833	219
41.06667	225
41.07500	230
41.08333	235
41.09167	238
41.10000	238
41.10833	237
41.11667	235
41.12500	233
41.13333	234
41.14167	236
41.15000	241
41.15833	247
41.16667	254
41.17500	261
41.18333	267
41.19167	271
41.20000	275
41.20833	279
41.21667	283
41.22500	285
41.23333	286
41.24167	285
41.25000	284
41.25833	284
41.26667	287
41.27500	293
41.28333	299
41.29167	305
41.30000	310
41.30833	314
41.31667	317
41.32500	319
41.33333	319
41.34167	318
41.35000	318
41.35833	319
41.36667	321
41.37500	324
41.38333	325
41.39167	324
41.40000	323
41.40833	324
41.41667	326
41.42500	328
41.43333	330
41.44167	331
41.45000	331
41.45833	330
41.46667	329
41.47500	329
41.48333	327
41.49167	324
41.50000	321
41.50833	318
41.51667	317
41.52500	318
41.53333	321
41.54167	325
41.55000	326
41.55833	325
41.56667	322
41.57500	318
41.58333	314
41.59167	312
41.60000	310
41.60833	310
41.61667	312
41.62500	313
41.63333	314
41.64167	313
41.65000	310
41.65833	306
41.66667	301
41.67500	296
41.68333	293
41.69167	292
41.70000	293
41.70833	292
41.71667	291
41.72500	287
41.73333	283
41.74167	277
41.75000	271
41.75833	267
41.76667	263
41.77500	262
41.78333	263
41.79167	266
41.80000	269
41.80833	268
41.81667	265
41.82500	260
41.83333	254
41.84167	249
41.85000	245
41.85833	240
41.86667	235
41.87500	230
41.88333	226
41.89167	223
41.90000	221
41.90833	219
41.91667	216
41.92500	212
41.93333	208
41.94167	204
41.95000	200
41.95833	196
41.96667	192
41.97500	186
41.98333	179
41.99167	171
42.00000	164
42.00833	160
42.01667	157
42.02500	154
42.03333	152
42.04167	149
42.05000	146
42.05833	143
42.06667	141
42.07500	140
42.08333	140
42.09167	141
42.10000	141
42.10833	143
42.11667	144
42.12500	144
42.13333	140
42.14167	136
42.15000	132
42.15833	129
42.16667	126
42.17500	125
42.18333	123
42.19167	119
42.20000	113
42.20833	107
42.21667	102
42.22500	98
42.23333	97
42.24167	97
42.25000	97
42.25833	96
42.26667	93
42.27500	89
42.28333	85
42.29167	82
42.30000	81
42.30833	81
42.31667	83
42.32500	85
42.33333	87
42.34167	87
42.35000	86
42.35833	85
42.36667	83
42.37500	81
42.38333	79
42.39167	77
42.40000	75
42.40833	74
42.41667	74
42.42500	74
42.43333	72
42.44167	71
42.45000	70
42.45833	69
42.46667	70
42.47500	70
42.48333	69
42.49167	66
42.50000	62
42.50833	58
42.51667	53
42.52500	50
42.53333	48
42.54167	48
42.55000	49
42.55833	49
42.56667	47
42.57500	42
42.58333	36
42.59167	28
42.60000	23
42.60833	22
42.61667	23
42.62500	27
42.63333	31
42.64167	35
42.65000	37
42.65833	37
42.66667	38
42.67500	38
42.68333	39
42.69167	39
42.70000	38
42.70833	37
42.71667	36
42.72500	36
42.73333	35
42.74167	35
42.75000	35
42.75833	34
42.76667	32
42.77500	30
42.78333	28
42.79167	27
42.80000	27
42.80833	28
42.81667	29
42.82500	32
42.83333	36
42.84167	40
42.85000	44
42.85833	45
42.86667	44
42.87500	41
42.88333	38
42.89167	35
42.90000	33
42.90833	33
42.91667	34
42.92500	34
42.93333	34
42.94167	34
42.95000	37
42.95833	40
42.96667	42
42.97500	44
42.98333	45
42.99167	43
43.00000	39
43.00833	35
43.01667	31
43.02500	27
43.03333	25
43.04167	25
43.05000	28
43.05833	31
43.06667	33
43.07500	33
43.08333	31
43.09167	29
43.10000	27
43.10833	25
43.11667	26
43.12500	27
43.13333	30
43.14167	32
43.15000	34
43.15833	35
43.16667	34
43.17500	33
43.18333	32
43.19167	31
43.20000	32
43.20833	31
43.21667	30
43.22500	30
43.23333	30
43.24167	31
43.25000	33
43.25833	34
43.26667	35
43.27500	34
43.28333	34
43.29167	36
43.30000	39
43.30833	42
43.31667	44
43.32500	44
43.33333	41
43.34167	36
43.35000	31
43.35833	28
43.36667	27
43.37500	30
43.38333	35
43.39167	42
43.40000	47
43.40833	51
43.41667	54
43.42500	55
43.43333	56
43.44167	54
43.45000	49
43.45833	42
43.46667	36
43.47500	32
43.48333	30
43.49167	32
43.50000	34
43.50833	36
43.51667	36
43.52500	34
43.53333	31
43.54167	27
43.55000	26
43.55833	26
43.56667	27
43.57500	29
43.58333	31
43.59167	32
43.60000	32
43.60833	33
43.61667	33
43.62500	34
43.63333	33
43.64167	32
43.65000	30
43.65833	28
43.66667	26
43.67500	24
43.68333	25
43.69167	27
43.70000	30
43.70833	34
43.71667	37
43.72500	37
43.73333	36
43.74167	33
43.75000	31
43.75833	31
43.76667	32
43.77500	34
43.78333	35
43.79167	35
43.80000	35
43.80833	35
43.81667	34
43.82500	33
43.83333	33
43.84167	34
43.85000	35
43.85833	35
43.86667	34
43.87500	31
43.88333	28
43.89167	25
43.90000	23
43.90833	22
43.91667	22
43.92500	22
43.93333	23
43.94167	26
43.95000	30
43.95833	34
43.96667	38
43.97500	39
43.98333	38
43.99167	36
44.00000	34
44.00833	34
44.01667	35
44.02500	37
44.03333	37
44.04167	37
44.05000	36
44.05833	36
44.06667	35
44.07500	34
44.08333	32
44.09167	29
44.10000	26
44.10833	23
44.11667	22
44.12500	23
44.13333	26
44.14167	28
44.15000	29
44.15833	29
44.16667	28
44.17500	29
44.18333	31
44.19167	35
44.20000	38
44.20833	39
44.21667	37
44.22500	34
44.23333	28
44.24167	23
44.25000	19
44.25833	15
44.26667	14
44.27500	14
44.28333	16
44.29167	18
44.30000	20
44.30833	20
44.31667	21
44.32500	23
44.33333	27
44.34167	31
44.35000	34
44.35833	37
44.36667	37
44.37500	35
44.38333	33
44.39167	32
44.40000	33
44.40833	33
44.41667	32
44.42500	30
44.43333	28
44.44167	26
44.45000	24
44.45833	23
44.46667	23
44.47500	24
44.48333	26
44.49167	28
44.50000	29
44.50833	29
44.51667	28
44.52500	26
44.53333	23
44.54167	20
44.55000	17
44.55833	14
44.56667	14
44.57500	17
44.58333	22
44.59167	27
44.60000	30
44.60833	33
44.61667	33
44.62500	30
44.63333	26
44.64167	22
44.65000	18
44.65833	15
44.66667	13
44.67500	14
44.68333	15
44.69167	18
44.70000	20
44.70833	23
44.71667	26
44.72500	28
44.73333	28
44.74167	27
44.75000	25
44.75833	25
44.76667	27
44.77500	32
44.78333	37
44.79167	40
44.80000	40
44.80833	40
44.81667	38
44.82500	36
44.83333	33
44.84167	31
44.85000	28
44.85833	25
44.86667	22
44.87500	19
44.88333	16
44.89167	13
44.90000	11
44.90833	11
44.91667	12
44.92500	14
44.93333	15
44.94167	17
44.95000	20
44.95833	23
44.96667	27
44.97500	31
44.98333	33
44.99167	31
45.00000	28
45.00833	22
45.01667	17
45.02500	15
45.03333	17
45.04167	19
45.05000	21
45.05833	22
45.06667	20
45.07500	18
45.08333	16
45.09167	18
45.10000	21
45.10833	24
45.11667	25
45.12500	27
45.13333	27
45.14167	28
45.15000	30
45.15833	31
45.16667	30
45.17500	29
45.18333	27
45.19167	25
45.20000	23
45.20833	22
45.21667	23
45.22500	23
45.23333	24
45.24167	24
45.25000	24
45.25833	24
45.26667	24
45.27500	26
45.28333	28
45.29167	29
45.30000	28
45.30833	27
45.31667	25
45.32500	24
45.33333	23
45.34167	24
45.35000	24
45.35833	25
45.36667	27
45.37500	28
45.38333	28
45.39167	26
45.40000	24
45.40833	22
45.41667	23
45.42500	24
45.43333	25
45.44167	26
45.45000	25
45.45833	25
45.46667	26
45.47500	28
45.48333	30
45.49167	30
45.50000	29
45.50833	26
45.51667	23
45.52500	20
45.53333	18
45.54167	17
45.55000	18
45.55833	21
45.56667	25
45.57500	30
45.58333	33
45.59167	34
45.60000	32
45.60833	27
45.61667	22
45.62500	19
45.63333	17
45.64167	17
45.65000	19
45.65833	20
45.66667	19
45.67500	16
45.68333	13
45.69167	11
45.70000	10
45.70833	12
45.71667	15
45.72500	18
45.73333	20
45.74167	22
45.75000	23
45.75833	23
45.76667	21
45.77500	17
45.78333	12
45.79167	6
45.80000	2
45.80833	2
45.81667	3
45.82500	7
45.83333	11
45.84167	15
45.85000	18
45.85833	20
45.86667	22
45.87500	22
45.88333	22
45.89167	23
45.90000	24
45.90833	25
45.91667	26
45.92500	25
45.93333	22
45.94167	17
45.95000	11
45.95833	6
45.96667	2
45.97500	2
45.98333	3
45.99167	5
46.00000	8
46.00833	9
46.01667	10
46.02500	9
46.03333	8
46.04167	8
46.05000	10
46.05833	12
46.06667	14
46.07500	17
46.08333	19
46.09167	19
46.10000	20
46.10833	21
46.11667	23
46.12500	24
46.13333	23
46.14167	22
46.15000	20
46.15833	19
46.16667	17
46.17500	16
46.18333	15
46.19167	13
46.20000	13
46.20833	14
46.21667	16
46.22500	17
46.23333	19
46.24167	22
46.25000	26
46.25833	29
46.26667	32
46.27500	31
46.28333	27
46.29167	22
46.30000	17
46.30833	16
46.31667	17
46.32500	19
46.33333	20
46.34167	20
46.35000	18
46.35833	17
46.36667	17
46.37500	19
46.38333	20
46.39167	18
46.40000	15
46.40833	11
46.41667	7
46.42500	7
46.43333	10
46.44167	15
46.45000	21
46.45833	25
46.46667	26
46.47500	24
46.48333	21
46.49167	19
46.50000	18
46.50833	20
46.51667	24
46.52500	27
46.53333	30
46.54167	31
46.55000	31
46.55833	30
46.56667	28
46.57500	26
46.58333	23
46.59167	21
46.60000	19
46.60833	18
46.61667	19
46.62500	20
46.63333	22
46.64167	23
46.65000	23
46.65833	23
46.66667	22
46.67500	21
46.68333	21
46.69167	22
46.70000	22
46.70833	20
46.71667	17
46.72500	13
46.73333	10
46.74167	8
46.75000	9
46.75833	10
46.76667	12
46.77500	12
46.78333	12
46.79167	12
46.80000	14
46.80833	18
46.81667	21
46.82500	24
46.83333	26
46.84167	27
46.85000	26
46.85833	22
46.86667	18
46.87500	12
46.88333	8
46.89167	5
46.90000	3
46.90833	3
46.91667	3
46.92500	4
46.93333	4
46.94167	4
46.95000	5
46.95833	7
46.96667	8
46.97500	9
46.98333	9
46.99167	9
47.00000	8
47.00833	9
47.01667	12
47.02500	17
47.03333	24
47.04167	30
47.05000	34
47.05833	37
47.06667	36
47.07500	34
47.08333	31
47.09167	29
47.10000	27
47.10833	25
47.11667	24
47.12500	21
47.13333	18
47.14167	16
47.15000	15
47.15833	16
47.16667	19
47.17500	22
47.18333	26
47.19167	28
47.20000	28
47.20833	25
47.21667	20
47.22500	15
47.23333	12
47.24167	11
47.25000	14
47.25833	17
47.26667	20
47.27500	23
47.28333	24
47.29167	26
47.30000	26
47.30833	26
47.31667	24
47.32500	25
47.33333	26
47.34167	29
47.35000	31
47.35833	31
47.36667	30
47.37500	27
47.38333	24
47.39167	23
47.40000	24
47.40833	24
47.41667	23
47.42500	20
47.43333	18
47.44167	16
47.45000	14
47.45833	13
47.46667	11
47.47500	9
47.48333	8
47.49167	8
47.50000	10
47.50833	11
47.51667	10
47.52500	8
47.53333	6
47.54167	4
47.55000	5
47.55833	7
47.56667	10
47.57500	13
47.58333	14
47.59167	14
47.60000	13
47.60833	10
47.61667	8
47.62500	7
47.63333	8
47.64167	8
47.65000	7
47.65833	5
47.66667	4
47.67500	3
47.68333	4
47.69167	7
47.70000	12
47.70833	16
47.71667	19
47.72500	20
47.73333	17
47.74167	13
47.75000	8
47.75833	4
47.76667	1
47.77500	-1
47.78333	-2
47.79167	-3
47.80000	-2
47.80833	-1
47.81667	1
47.82500	2
47.83333	4
47.84167	5
47.85000	6
47.85833	7
47.86667	7
47.87500	7
47.88333	7
47.89167	6
47.90000	7
47.90833	9
47.91667	14
47.92500	19
47.93333	23
47.94167	24
47.95000	21
47.95833	16
47.96667	11
47.97500	7
47.98333	6
47.99167	8
48.00000	10
48.00833	11
48.01667	11
48.02500	12
48.03333	14
48.04167	16
48.05000	16
48.05833	15
48.06667	13
48.07500	11
48.08333	9
48.09167	10
48.10000	11
48.10833	13
48.11667	16
48.12500	20
48.13333	23
48.14167	24
48.15000	21
48.15833	16
48.16667	10
48.17500	4
48.18333	0
48.19167	-1
48.20000	0
48.20833	4
48.21667	9
48.22500	13
48.23333	16
48.24167	17
48.25000	16
48.25833	13
48.26667	11
48.27500	9
48.28333	7
48.29167	4
48.30000	3
48.30833	3
48.31667	4
48.32500	6
48.33333	8
48.34167	9
48.35000	9
48.35833	7
48.36667	5
48.37500	3
48.38333	3
48.39167	4
48.40000	7
48.40833	10
48.41667	12
48.42500	12
48.43333	10
48.44167	7
48.45000	5
48.45833	4
48.46667	4
48.47500	6
48.48333	8
48.49167	8
48.50000	7
48.50833	6
48.51667	4
48.52500	2
48.53333	1
48.54167	0
48.55000	1
48.55833	3
48.56667	5
48.57500	5
48.58333	4
48.59167	1
48.60000	-1
48.60833	-2
48.61667	-1
48.62500	2
48.63333	6
48.64167	8
48.65000	9
48.65833	8
48.66667	6
48.67500	6
48.68333	6
48.69167	7
48.70000	8
48.70833	8
48.71667	7
48.72500	6
48.73333	6
48.74167	6
48.75000	7
48.75833	9
48.76667	9
48.77500	8
48.78333	8
48.79167	9
48.80000	11
48.80833	15
48.81667	19
48.82500	21
48.83333	22
48.84167	21
48.85000	19
48.85833	17
48.86667	15
48.87500	12
48.88333	10
48.89167	10
48.90000	11
48.90833	15
48.91667	19
48.92500	22
48.93333	24
48.94167	24
48.95000	23
48.95833	21
48.96667	21
48.97500	21
48.98333	20
48.99167	17
49.00000	14
49.00833	11
49.01667	9
49.02500	8
49.03333	8
49.04167	9
49.05000	10
49.05833	12
49.06667	13
49.07500	14
49.08333	14
49.09167	13
49.10000	10
49.10833	7
49.11667	4
49.12500	3
49.13333	3
49.14167	5
49.15000	6
49.15833	5
49.16667	3
49.17500	1
49.18333	-2
49.19167	-3
49.20000	-4
49.20833	-3
49.21667	-1
49.22500	0
49.23333	2
49.24167	3
49.25000	5
49.25833	7
49.26667	10
49.27500	13
49.28333	16
49.29167	17
49.30000	17
49.30833	16
49.31667	16
49.32500	16
49.33333	19
49.34167	21
49.35000	21
49.35833	19
49.36667	17
49.37500	15
49.38333	12
49.39167	9
49.40000	6
49.40833	3
49.41667	1
49.42500	0
49.43333	3
49.44167	5
49.45000	6
49.45833	6
49.46667	7
49.47500	8
49.48333	10
49.49167	12
49.50000	14
49.50833	16
49.51667	16
49.52500	16
49.53333	17
49.54167	17
49.55000	16
49.55833	12
49.56667	8
49.57500	5
49.58333	6
49.59167	11
49.60000	18
49.60833	26
49.61667	33
49.62500	35
49.63333	34
49.64167	31
49.65000	28
49.65833	28
49.66667	29
49.67500	30
49.68333	29
49.69167	25
49.70000	20
49.70833	15
49.71667	10
49.72500	8
49.73333	8
49.74167	9
49.75000	9
49.75833	10
49.76667	10
49.77500	11
49.78333	12
49.79167	12
49.80000	12
49.80833	11
49.81667	12
49.82500	13
49.83333	15
49.84167	17
49.85000	18
49.85833	19
49.86667	19
49.87500	19
49.88333	19
49.89167	17
49.90000	16
49.90833	13
49.91667	10
49.92500	6
49.93333	3
49.94167	1
49.95000	2
49.95833	4
49.96667	7
49.97500	11
49.98333	13
49.99167	13
50.00000	12
50.00833	13
50.01667	14
50.02500	15
50.03333	14
50.04167	10
50.05000	4
50.05833	-3
50.06667	-9
50.07500	-13
50.08333	-14
50.09167	-12
50.10000	-7
50.10833	-3
50.11667	1
50.12500	4
50.13333	7
50.14167	11
50.15000	15
50.15833	21
50.16667	25
50.17500	30
50.18333	32
50.19167	34
50.20000	34
50.20833	34
50.21667	33
50.22500	33
50.23333	32
50.24167	31
50.25000	31
50.25833	30
50.26667	30
50.27500	31
50.28333	32
50.29167	31
50.30000	31
50.30833	32
50.31667	33
50.32500	34
50.33333	34
50.34167	34
50.35000	33
50.35833	33
50.36667	33
50.37500	35
50.38333	37
50.39167	38
50.40000	38
50.40833	38
50.41667	38
50.42500	39
50.43333	38
50.44167	36
50.45000	32
50.45833	29
50.46667	28
50.47500	29
50.48333	32
50.49167	35
50.50000	38
50.50833	40
50.51667	42
50.52500	44
50.53333	46
50.54167	47
50.55000	48
50.55833	47
50.56667	47
50.57500	46
50.58333	44
50.59167	43
50.60000	43
50.60833	45
50.61667	49
50.62500	54
50.63333	59
50.64167	63
50.65000	63
50.65833	62
50.66667	61
50.67500	60
50.68333	61
50.69167	64
50.70000	68
50.70833	72
50.71667	74
50.72500	76
50.73333	77
50.74167	79
50.75000	81
50.75833	82
50.76667	82
50.77500	80
50.78333	76
50.79167	71
50.80000	65
50.80833	62
50.81667	60
50.82500	61
50.83333	64
50.84167	67
50.85000	71
50.85833	74
50.86667	75
50.87500	74
50.88333	72
50.89167	69
50.90000	68
50.90833	71
50.91667	76
50.92500	81
50.93333	86
50.94167	89
50.95000	91
50.95833	92
50.96667	94
50.97500	96
50.98333	98
50.99167	101
51.00000	102
51.00833	101
51.01667	98
51.02500	95
51.03333	92
51.04167	92
51.05000	93
51.05833	97
51.06667	99
51.07500	100
51.08333	100
51.09167	99
51.10000	98
51.10833	98
51.11667	98
51.12500	99
51.13333	99
51.14167	97
51.15000	94
51.15833	89
51.16667	84
51.17500	80
51.18333	78
51.19167	77
51.20000	76
51.20833	72
51.21667	67
51.22500	62
51.23333	61
51.24167	62
51.25000	65
51.25833	68
51.26667	69
51.27500	69
51.28333	69
51.29167	71
51.30000	74
51.30833	77
51.31667	78
51.32500	80
51.33333	82
51.34167	84
51.35000	83
51.35833	81
51.36667	77
51.37500	73
51.38333	70
51.39167	70
51.40000	71
51.40833	70
51.41667	67
51.42500	64
51.43333	60
51.44167	57
51.45000	57
51.45833	58
51.46667	60
51.47500	61
51.48333	62
51.49167	64
51.50000	66
51.50833	68
51.51667	69
51.52500	70
51.53333	73
51.54167	75
51.55000	75
51.55833	74
51.56667	70
51.57500	66
51.58333	62
51.59167	58
51.60000	55
51.60833	53
51.61667	51
51.62500	52
51.63333	55
51.64167	59
51.65000	64
51.65833	68
51.66667	70
51.67500	69
51.68333	69
51.69167	67
51.70000	67
51.70833	68
51.71667	70
51.72500	71
51.73333	72
51.74167	71
51.75000	69
51.75833	67
51.76667	65
51.77500	63
51.78333	64
51.79167	67
51.80000	71
51.80833	74
51.81667	75
51.82500	74
51.83333	72
51.84167	73
51.85000	75
51.85833	79
51.86667	82
51.87500	84
51.88333	86
51.89167	87
51.90000	88
51.90833	89
51.91667	90
51.92500	90
51.93333	91
51.94167	93
51.95000	94
51.95833	95
51.96667	96
51.97500	97
51.98333	98
51.99167	101
52.00000	104
52.00833	108
52.01667	111
52.02500	112
52.03333	110
52.04167	110
52.05000	111
52.05833	116
52.06667	122
52.07500	128
52.08333	132
52.09167	134
52.10000	135
52.10833	136
52.11667	139
52.12500	143
52.13333	148
52.14167	152
52.15000	155
52.15833	157
52.16667	157
52.17500	157
52.18333	158
52.19167	160
52.20000	163
52.20833	168
52.21667	172
52.22500	176
52.23333	180
52.24167	182
52.25000	184
52.25833	185
52.26667	186
52.27500	188
52.28333	192
52.29167	197
52.30000	202
52.30833	207
52.31667	211
52.32500	214
52.33333	216
52.34167	218
52.35000	222
52.35833	227
52.36667	233
52.37500	240
52.38333	246
52.39167	250
52.40000	252
52.40833	253
52.41667	253
52.42500	254
52.43333	254
52.44167	255
52.45000	257
52.45833	259
52.46667	260
52.47500	260
52.48333	259
52.49167	259
52.50000	261
52.50833	265
52.51667	271
52.52500	278
52.53333	284
52.54167	289
52.55000	294
52.55833	297
52.56667	299
52.57500	300
52.58333	302
52.59167	303
52.60000	305
52.60833	307
52.61667	311
52.62500	314
52.63333	318
52.64167	322
52.65000	326
52.65833	329
52.66667	332
52.67500	334
52.68333	336
52.69167	337
52.70000	337
52.70833	339
52.71667	342
52.72500	346
52.73333	349
52.74167	352
52.75000	355
52.75833	356
52.76667	359
52.77500	362
52.78333	364
52.79167	365
52.80000	364
52.80833	362
52.81667	360
52.82500	359
52.83333	360
52.84167	363
52.85000	365
52.85833	367
52.86667	368
52.87500	370
52.88333	373
52.89167	378
52.90000	384
52.90833	388
52.91667	390
52.92500	391
52.93333	391
52.94167	390
52.95000	390
52.95833	390
52.96667	388
52.97500	384
52.98333	380
52.99167	377
53.00000	378
53.00833	381
53.01667	386
53.02500	390
53.03333	391
53.04167	391
53.05000	389
53.05833	386
53.06667	382
53.07500	378
53.08333	374
53.09167	370
53.10000	367
53.10833	366
53.11667	365
53.12500	366
53.13333	366
53.14167	367
53.15000	369
53.15833	370
53.16667	371
53.17500	370
53.18333	368
53.19167	367
53.20000	367
53.20833	367
53.21667	366
53.22500	363
53.23333	357
53.24167	352
53.25000	347
53.25833	343
53.26667	340
53.27500	338
53.28333	338
53.29167	337
53.30000	336
53.30833	333
53.31667	330
53.32500	326
53.33333	322
53.34167	318
53.35000	314
53.35833	310
53.36667	305
53.37500	300
53.38333	296
53.39167	295
53.40000	296
53.40833	298
53.41667	301
53.42500	303
53.43333	302
53.44167	299
53.45000	293
53.45833	286
53.46667	280
53.47500	276
53.48333	273
53.49167	271
53.50000	272
53.50833	274
53.51667	275
53.52500	275
53.53333	272
53.54167	266
53.55000	258
53.55833	250
53.56667	244
53.57500	240
53.58333	239
53.59167	240
53.60000	243
53.60833	246
53.61667	248
53.62500	249
53.63333	248
53.64167	246
53.65000	243
53.65833	239
53.66667	234
53.67500	229
53.68333	225
53.69167	221
53.70000	218
53.70833	216
53.71667	214
53.72500	213
53.73333	212
53.74167	210
53.75000	208
53.75833	205
53.76667	203
53.77500	200
53.78333	197
53.79167	194
53.80000	191
53.80833	187
53.81667	182
53.82500	177
53.83333	171
53.84167	166
53.85000	163
53.85833	160
53.86667	160
53.87500	161
53.88333	163
53.89167	165
53.90000	168
53.90833	170
53.91667	171
53.92500	171
53.93333	170
53.94167	167
53.95000	164
53.95833	161
53.96667	158
53.97500	154
53.98333	149
53.99167	144
54.00000	138
54.00833	134
54.01667	132
54.02500	131
54.03333	132
54.04167	134
54.05000	135
54.05833	135
54.06667	133
54.07500	130
54.08333	127
54.09167	125
54.10000	125
54.10833	123
54.11667	119
54.12500	114
54.13333	107
54.14167	101
54.15000	97
54.15833	96
54.16667	95
54.17500	96
54.18333	96
54.19167	97
54.20000	98
54.20833	98
54.21667	99
54.22500	100
54.23333	99
54.24167	98
54.25000	96
54.25833	94
54.26667	92
54.27500	89
54.28333	87
54.29167	85
54.30000	82
54.30833	79
54.31667	77
54.32500	76
54.33333	76
54.34167	78
54.35000	80
54.35833	82
54.36667	83
54.37500	83
54.38333	81
54.39167	78
54.40000	76
54.40833	74
54.41667	72
54.42500	72
54.43333	72
54.44167	74
54.45000	77
54.45833	80
54.46667	82
54.47500	84
54.48333	83
54.49167	80
54.50000	77
54.50833	75
54.51667	76
54.52500	77
54.53333	78
54.54167	77
54.55000	72
54.55833	67
54.56667	62
54.57500	57
54.58333	56
54.59167	57
54.60000	61
54.60833	65
54.61667	69
54.62500	70
54.63333	67
54.64167	63
54.65000	58
54.65833	54
54.66667	53
54.67500	55
54.68333	57
54.69167	58
54.70000	57
54.70833	55
54.71667	52
54.72500	48
54.73333	46
54.74167	43
54.75000	41
54.75833	40
54.76667	41
54.77500	43
54.78333	46
54.79167	48
54.80000	48
54.80833	50
54.81667	52
54.82500	54
54.83333	55
54.84167	53
54.85000	49
54.85833	44
54.86667	40
54.87500	37
54.88333	35
54.89167	34
54.90000	35
54.90833	37
54.91667	41
54.92500	46
54.93333	50
54.94167	53
54.95000	53
54.95833	51
54.96667	49
54.97500	46
54.98333	43
54.99167	39
55.00000	36
55.00833	34
55.01667	32
55.02500	31
55.03333	32
55.04167	33
55.05000	33
55.05833	31
55.06667	30
55.07500	30
55.08333	30
55.09167	31
55.10000	30
55.10833	31
55.11667	33
55.12500	35
55.13333	37
55.14167	39
55.15000	39
55.15833	39
55.16667	39
55.17500	39
55.18333	39
55.19167	40
55.20000	39
55.20833	39
55.21667	38
55.22500	36
55.23333	35
55.24167	35
55.25000	38
55.25833	42
55.26667	44
55.27500	45
55.28333	44
55.29167	40
55.30000	36
55.30833	32
55.31667	30
55.32500	29
55.33333	31
55.34167	32
55.35000	32
55.35833	31
55.36667	30
55.37500	28
55.38333	27
55.39167	25
55.40000	23
55.40833	21
55.41667	19
55.42500	17
55.43333	18
55.44167	20
55.45000	22
55.45833	25
55.46667	29
55.47500	32
55.48333	33
55.49167	32
55.50000	30
55.50833	27
55.51667	25
55.52500	24
55.53333	24
55.54167	25
55.55000	25
55.55833	26
55.56667	29
55.57500	33
55.58333	37
55.59167	42
55.60000	45
55.60833	45
55.61667	41
55.62500	36
55.63333	30
55.64167	26
55.65000	23
55.65833	21
55.66667	21
55.67500	20
55.68333	20
55.69167	21
55.70000	23
55.70833	25
55.71667	27
55.72500	28
55.73333	28
55.74167	27
55.75000	27
55.75833	27
55.76667	27
55.77500	25
55.78333	23
55.79167	18
55.80000	14
55.80833	10
55.81667	8
55.82500	10
55.83333	15
55.84167	22
55.85000	30
55.85833	36
55.86667	40
55.87500	41
55.88333	39
55.89167	34
55.90000	28
55.90833	25
55.91667	24
55.92500	26
55.93333	30
55.94167	33
55.95000	35
55.95833	35
55.96667	33
55.97500	29
55.98333	25
55.99167	21
56.00000	17
56.00833	14
56.01667	12
56.02500	12
56.03333	13
56.04167	14
56.05000	13
56.05833	13
56.06667	13
56.07500	16
56.08333	19
56.09167	22
56.10000	23
56.10833	23
56.11667	20
56.12500	17
56.13333	14
56.14167	11
56.15000	8
56.15833	6
56.16667	4
56.17500	4
56.18333	5
56.19167	8
56.20000	12
56.20833	16
56.21667	19
56.22500	21
56.23333	21
56.24167	19
56.25000	18
56.25833	16
56.26667	17
56.27500	19
56.28333	21
56.29167	25
56.30000	27
56.30833	26
56.31667	24
56.32500	21
56.33333	18
56.34167	17
56.35000	16
56.35833	17
56.36667	16
56.37500	14
56.38333	12
56.39167	11
56.40000	11
56.40833	12
56.41667	14
56.42500	16
56.43333	17
56.44167	16
56.45000	15
56.45833	14
56.46667	12
56.47500	10
56.48333	10
56.49167	10
56.50000	11
56.50833	12
56.51667	13
56.52500	15
56.53333	17
56.54167	18
56.55000	18
56.55833	17
56.56667	16
56.57500	15
56.58333	13
56.59167	12
56.60000	10
56.60833	7
56.61667	3
56.62500	2
56.63333	2
56.64167	3
56.65000	5
56.65833	6
56.66667	5
56.67500	5
56.68333	5
56.69167	7
56.70000	9
56.70833	9
56.71667	8
56.72500	6
56.73333	5
56.74167	5
56.75000	6
56.75833	9
56.76667	11
56.77500	12
56.78333	13
56.79167	13
56.80000	13
56.80833	11
56.81667	8
56.82500	5
56.83333	2
56.84167	2
56.85000	3
56.85833	3
56.86667	1
56.87500	-3
56.88333	-9
56.89167	-13
56.90000	-14
56.90833	-11
56.91667	-5
56.92500	1
56.93333	6
56.94167	10
56.95000	14
56.95833	18
56.96667	22
56.97500	25
56.98333	25
56.99167	22
57.00000	17
57.00833	12
57.01667	7
57.02500	3
57.03333	-0
57.04167	-1
57.05000	-1
57.05833	2
57.06667	6
57.07500	10
57.08333	12
57.09167	11
57.10000	8
57.10833	2
57.11667	-4
57.12500	-6
57.13333	-5
57.14167	-0
57.15000	5
57.15833	10
57.16667	13
57.17500	13
57.18333	13
57.19167	13
57.20000	13
57.20833	12
57.21667	9
57.22500	6
57.23333	3
57.24167	1
57.25000	1
57.25833	3
57.26667	5
57.27500	8
57.28333	10
57.29167	12
57.30000	14
57.30833	16
57.31667	18
57.32500	20
57.33333	20
57.34167	19
57.35000	18
57.35833	16
57.36667	14
57.37500	13
57.38333	11
57.39167	8
57.40000	6
57.40833	5
57.41667	4
57.42500	4
57.43333	4
57.44167	4
57.45000	2
57.45833	-0
57.46667	-2
57.47500	-4
57.48333	-6
57.49167	-8
57.50000	-8
57.50833	-8
57.51667	-6
57.52500	-2
57.53333	3
57.54167	6
57.55000	6
57.55833	4
57.56667	2
57.57500	2
57.58333	3
57.59167	6
57.60000	9
57.60833	11
57.61667	10
57.62500	8
57.63333	6
57.64167	4
57.65000	3
57.65833	4
57.66667	7
57.67500	11
57.68333	15
57.69167	16
57.70000	16
57.70833	14
57.71667	12
57.72500	10
57.73333	9
57.74167	10
57.75000	11
57.75833	12
57.76667	13
57.77500	14
57.78333	13
57.79167	10
57.80000	6
57.80833	4
57.81667	2
57.82500	1
57.83333	-0
57.84167	-1
57.85000	-0
57.85833	2
57.86667	5
57.87500	7
57.88333	8
57.89167	7
57.90000	4
57.90833	-0
57.91667	-6
57.92500	-11
57.93333	-15
57.94167	-17
57.95000	-17
57.95833	-15
57.96667	-13
57.97500	-11
57.98333	-8
57.99167	-5
58.00000	-2
58.00833	1
58.01667	2
58.02500	3
58.03333	1
58.04167	-1
58.05000	-2
58.05833	-3
58.06667	-2
58.07500	-1
58.08333	1
58.09167	4
58.10000	5
58.10833	6
58.11667	4
58.12500	0
58.13333	-5
58.14167	-9
58.15000	-10
58.15833	-9
58.16667	-7
58.17500	-2
58.18333	2
58.19167	7
58.20000	12
58.20833	14
58.21667	14
58.22500	12
58.23333	9
58.24167	6
58.25000	5
58.25833	7
58.26667	11
58.27500	16
58.28333	20
58.29167	20
58.30000	18
58.30833	13
58.31667	8
58.32500	5
58.33333	5
58.34167	6
58.35000	6
58.35833	5
58.36667	2
58.37500	-1
58.38333	-4
58.39167	-5
58.40000	-5
58.40833	-3
58.41667	-2
58.42500	-0
58.43333	1
58.44167	2
58.45000	4
58.45833	5
58.46667	8
58.47500	10
58.48333	10
58.49167	9
58.50000	6
58.50833	4
58.51667	2
58.52500	2
58.53333	4
58.54167	7
58.55000	9
58.55833	11
58.56667	11
58.57500	9
58.58333	6
58.59167	3
58.60000	1
58.60833	0
58.61667	-0
58.62500	-1
58.63333	-3
58.64167	-5
58.65000	-7
58.65833	-9
58.66667	-11
58.67500	-13
58.68333	-15
58.69167	-17
58.70000	-17
58.70833	-15
58.71667	-10
58.72500	-6
58.73333	-1
58.74167	1
58.75000	0
58.75833	-3
58.76667	-6
58.77500	-8
58.78333	-9
58.79167	-9
58.80000	-10
58.80833	-10
58.81667	-12
58.82500	-15
58.83333	-20
58.84167	-24
58.85000	-26
58.85833	-26
58.86667	-22
58.87500	-17
58.88333	-10
58.89167	-4
58.90000	1
58.90833	6
58.91667	9
58.92500	9
58.93333	7
58.94167	2
58.95000	-3
58.95833	-8
58.96667	-10
58.97500	-9
58.98333	-5
58.99167	-1
59.00000	3
59.00833	5
59.01667	4
59.02500	2
59.03333	-1
59.04167	-4
59.05000	-5
59.05833	-4
59.06667	-3
59.07500	-3
59.08333	-5
59.09167	-8
59.10000	-10
59.10833	-10
59.11667	-8
59.12500	-4
59.13333	1
59.14167	4
59.15000	7
59.15833	8
59.16667	9
59.17500	9
59.18333	8
59.19167	6
59.20000	5
59.20833	3
59.21667	3
59.22500	4
59.23333	6
59.24167	8
59.25000	9
59.25833	8
59.26667	7
59.27500	6
59.28333	6
59.29167	6
59.30000	6
59.30833	6
59.31667	4
59.32500	4
59.33333	4
59.34167	5
59.35000	4
59.35833	3
59.36667	0
59.37500	-3
59.38333	-5
59.39167	-7
59.40000	-6
59.40833	-5
59.41667	-3
59.42500	-3
59.43333	-4
59.44167	-6
59.45000	-7
59.45833	-7
59.46667	-5
59.47500	-3
59.48333	-1
59.49167	2
59.50000	4
59.50833	5
59.51667	5
59.52500	5
59.53333	5
59.54167	4
59.55000	2
59.55833	-0
59.56667	-5
59.57500	-11
59.58333	-15
59.59167	-15
59.60000	-14
59.60833	-13
59.61667	-11
59.62500	-11
59.63333	-13
59.64167	-14
59.65000	-13
59.65833	-11
59.66667	-8
59.67500	-6
59.68333	-6
59.69167	-7
59.70000	-9
59.70833	-11
59.71667	-13
59.72500	-13
59.73333	-11
59.74167	-10
59.75000	-9
59.75833	-10
59.76667	-13
59.77500	-17
59.78333	-20
59.79167	-22
59.80000	-23
59.80833	-23
59.81667	-20
59.82500	-18
59.83333	-15
59.84167	-13
59.85000	-9
59.85833	-6
59.86667	-2
59.87500	0
59.88333	1
59.89167	-2
59.90000	-5
59.90833	-9
59.91667	-12
59.92500	-16
59.93333	-19
59.94167	-22
59.95000	-24
59.95833	-23
59.96667	-22
59.97500	-19
59.98333	-15
59.99167	-11
60.00000	-5

[LC Chromatogram(Detector A-Ch2)]
Interval(msec)	500
# of Points	7201
Start Time(min)	0.000
End Time(min)	60.000
Intensity Units	mV
Intensity Multiplier	0.001
Wavelength(nm)	230
R.Time (min)	Intensity
0.00000	-2
0.00833	-2
0.01667	-1
0.02500	-2
0.03333	-2
0.04167	0
0.05000	3
0.05833	6
0.06667	8
0.07500	9
0.08333	8
0.09167	7
0.10000	5
0.10833	3
0.11667	1
0.12500	-0
0.13333	-1
0.14167	-2
0.15000	-3
0.15833	-4
0.16667	-6
0.17500	-6
0.18333	-5
0.19167	-4
0.20000	-1
0.20833	1
0.21667	1
0.22500	-1
0.23333	-4
0.24167	-6
0.25000	-8
0.25833	-6
0.26667	-2
0.27500	2
0.28333	4
0.29167	6
0.30000	9
0.30833	12
0.31667	13
0.32500	14
0.33333	13
0.34167	9
0.35000	5
0.35833	1
0.36667	-3
0.37500	-7
0.38333	-11
0.39167	-14
0.40000	-16
0.40833	-16
0.41667	-15
0.42500	-15
0.43333	-14
0.44167	-14
0.45000	-12
0.45833	-11
0.46667	-9
0.47500	-9
0.48333	-9
0.49167	-10
0.50000	-11
0.50833	-12
0.51667	-14
0.52500	-15
0.53333	-15
0.54167	-13
0.55000	-10
0.55833	-7
0.56667	-4
0.57500	-3
0.58333	-4
0.59167	-7
0.60000	-10
0.60833	-14
0.61667	-17
0.62500	-18
0.63333	-17
0.64167	-14
0.65000	-10
0.65833	-7
0.66667	-6
0.67500	-5
0.68333	-5
0.69167	-4
0.70000	-2
0.70833	1
0.71667	2
0.72500	2
0.73333	-0
0.74167	-3
0.75000	-5
0.75833	-5
0.76667	-4
0.77500	-3
0.78333	-1
0.79167	-1
0.80000	-0
0.80833	-1
0.81667	-2
0.82500	-4
0.83333	-5
0.84167	-6
0.85000	-7
0.85833	-8
0.86667	-9
0.87500	-10
0.88333	-11
0.89167	-12
0.90000	-12
0.90833	-11
0.91667	-8
0.92500	-5
0.93333	-2
0.94167	1
0.95000	3
0.95833	1
0.96667	-4
0.97500	-10
0.98333	-16
0.99167	-19
1.00000	-19
1.00833	-16
1.01667	-14
1.02500	-13
1.03333	-13
1.04167	-12
1.05000	-11
1.05833	-9
1.06667	-8
1.07500	-8
1.08333	-10
1.09167	-12
1.10000	-13
1.10833	-12
1.11667	-12
1.12500	-11
1.13333	-12
1.14167	-13
1.15000	-15
1.15833	-16
1.16667	-15
1.17500	-14
1.18333	-12
1.19167	-11
1.20000	-11
1.20833	-12
1.21667	-14
1.22500	-16
1.23333	-18
1.24167	-18
1.25000	-16
1.25833	-13
1.26667	-11
1.27500	-9
1.28333	-9
1.29167	-9
1.30000	-10
1.30833	-11
1.31667	-11
1.32500	-10
1.33333	-8
1.34167	-6
1.35000	-5
1.35833	-5
1.36667	-6
1.37500	-7
1.38333	-7
1.39167	-6
1.40000	-6
1.40833	-6
1.41667	-7
1.42500	-7
1.43333	-7
1.44167	-7
1.45000	-7
1.45833	-9
1.46667	-12
1.47500	-16
1.48333	-20
1.49167	-23
1.50000	-25
1.50833	-24
1.51667	-23
1.52500	-21
1.53333	-19
1.54167	-15
1.55000	-11
1.55833	-8
1.56667	-6
1.57500	-8
1.58333	-12
1.59167	-16
1.60000	-19
1.60833	-21
1.61667	-21
1.62500	-20
1.63333	-18
1.64167	-16
1.65000	-14
1.65833	-10
1.66667	-6
1.67500	-3
1.68333	-2
1.69167	-3
1.70000	-5
1.70833	-7
1.71667	-9
1.72500	-11
1.73333	-13
1.74167	-15
1.75000	-17
1.75833	-19
1.76667	-20
1.77500	-22
1.78333	-24
1.79167	-26
1.80000	-27
1.80833	-28
1.81667	-27
1.82500	-25
1.83333	-23
1.84167	-23
1.85000	-25
1.85833	-27
1.86667	-29
1.87500	-31
1.88333	-32
1.89167	-33
1.90000	-33
1.90833	-31
1.91667	-29
1.92500	-27
1.93333	-25
1.94167	-26
1.95000	-28
1.95833	-31
1.96667	-33
1.97500	-32
1.98333	-29
1.99167	-23
2.00000	-16
2.00833	-9
2.01667	-4
2.02500	-2
2.03333	-4
2.04167	-7
2.05000	-12
2.05833	-18
2.06667	-22
2.07500	-25
2.08333	-26
2.09167	-26
2.10000	-26
2.10833	-27
2.11667	-29
2.12500	-30
2.13333	-30
2.14167	-28
2.15000	-24
2.15833	-21
2.16667	-17
2.17500	-14
2.18333	-11
2.19167	-11
2.20000	-12
2.20833	-15
2.21667	-19
2.22500	-22
2.23333	-25
2.24167	-26
2.25000	-26
2.25833	-25
2.26667	-23
2.27500	-20
2.28333	-18
2.29167	-17
2.30000	-18
2.30833	-20
2.31667	-22
2.32500	-23
2.33333	-24
2.34167	-25
2.35000	-26
2.35833	-27
2.36667	-29
2.37500	-30
2.38333	-31
2.39167	-32
2.40000	-31
2.40833	-29
2.41667	-25
2.42500	-20
2.43333	-18
2.44167	-19
2.45000	-21
2.45833	-23
2.46667	-24
2.47500	-24
2.48333	-22
2.49167	-22
2.50000	-22
2.50833	-23
2.51667	-24
2.52500	-25
2.53333	-25
2.54167	-25
2.55000	-23
2.55833	-20
2.56667	-17
2.57500	-14
2.58333	-13
2.59167	-13
2.60000	-15
2.60833	-19
2.61667	-23
2.62500	-27
2.63333	-29
2.64167	-30
2.65000	-29
2.65833	-28
2.66667	-28
2.67500	-29
2.68333	-32
2.69167	-35
2.70000	-37
2.70833	-37
2.71667	-34
2.72500	-29
2.73333	-25
2.74167	-22
2.75000	-20
2.75833	-20
2.76667	-21
2.77500	-23
2.78333	-25
2.79167	-27
2.80000	-27
2.80833	-26
2.81667	-24
2.82500	-20
2.83333	-18
2.84167	-18
2.85000	-19
2.85833	-18
2.86667	-17
2.87500	-16
2.88333	-16
2.89167	-16
2.90000	-18
2.90833	-20
2.91667	-22
2.92500	-25
2.93333	-28
2.94167	-32
2.95000	-35
2.95833	-37
2.96667	-37
2.97500	-35
2.98333	-33
2.99167	-30
3.00000	-28
3.00833	-26
3.01667	-26
3.02500	-27
3.03333	-28
3.04167	-31
3.05000	-33
3.05833	-32
3.06667	-31
3.07500	-28
3.08333	-25
3.09167	-23
3.10000	-23
3.10833	-24
3.11667	-25
3.12500	-25
3.13333	-25
3.14167	-26
3.15000	-27
3.15833	-29
3.16667	-30
3.17500	-31
3.18333	-30
3.19167	-28
3.20000	-26
3.20833	-24
3.21667	-24
3.22500	-25
3.23333	-27
3.24167	-30
3.25000	-32
3.25833	-33
3.26667	-33
3.27500	-32
3.28333	-30
3.29167	-28
3.30000	-27
3.30833	-26
3.31667	-28
3.32500	-31
3.33333	-34
3.34167	-36
3.35000	-37
3.35833	-37
3.36667	-36
3.37500	-33
3.38333	-31
3.39167	-28
3.40000	-27
3.40833	-27
3.41667	-29
3.42500	-31
3.43333	-31
3.44167	-30
3.45000	-29
3.45833	-30
3.46667	-32
3.47500	-34
3.48333	-35
3.49167	-34
3.50000	-30
3.50833	-27
3.51667	-27
3.52500	-29
3.53333	-32
3.54167	-35
3.55000	-36
3.55833	-35
3.56667	-32
3.57500	-29
3.58333	-27
3.59167	-26
3.60000	-26
3.60833	-26
3.61667	-27
3.62500	-26
3.63333	-25
3.64167	-23
3.65000	-22
3.65833	-22
3.66667	-24
3.67500	-26
3.68333	-29
3.69167	-31
3.70000	-33
3.70833	-34
3.71667	-34
3.72500	-34
3.73333	-33
3.74167	-31
3.75000	-30
3.75833	-28
3.76667	-27
3.77500	-26
3.78333	-27
3.79167	-28
3.80000	-32
3.80833	-36
3.81667	-39
3.82500	-41
3.83333	-41
3.84167	-41
3.85000	-39
3.85833	-38
3.86667	-36
3.87500	-32
3.88333	-29
3.89167	-26
3.90000	-26
3.90833	-28
3.91667	-32
3.92500	-37
3.93333	-40
3.94167	-40
3.95000	-37
3.95833	-32
3.96667	-27
3.97500	-24
3.98333	-24
3.99167	-26
4.00000	-29
4.00833	-33
4.01667	-37
4.02500	-40
4.03333	-44
4.04167	-46
4.05000	-48
4.05833	-47
4.06667	-44
4.07500	-40
4.08333	-35
4.09167	-32
4.10000	-30
4.10833	-30
4.11667	-30
4.12500	-30
4.13333	-30
4.14167	-30
4.15000	-29
4.15833	-30
4.16667	-33
4.17500	-35
4.18333	-37
4.19167	-37
4.20000	-36
4.20833	-35
4.21667	-34
4.22500	-33
4.23333	-34
4.24167	-34
4.25000	-35
4.25833	-36
4.26667	-36
4.27500	-37
4.28333	-39
4.29167	-41
4.30000	-43
4.30833	-44
4.31667	-44
4.32500	-42
4.33333	-40
4.34167	-37
4.35000	-33
4.35833	-29
4.36667	-26
4.37500	-24
4.38333	-24
4.39167	-26
4.40000	-29
4.40833	-31
4.41667	-33
4.42500	-34
4.43333	-34
4.44167	-35
4.45000	-37
4.45833	-39
4.46667	-41
4.47500	-41
4.48333	-41
4.49167	-40
4.50000	-38
4.50833	-37
4.51667	-36
4.52500	-36
4.53333	-35
4.54167	-34
4.55000	-34
4.55833	-35
4.56667	-36
4.57500	-38
4.58333	-39
4.59167	-39
4.60000	-38
4.60833	-35
4.61667	-34
4.62500	-33
4.63333	-34
4.64167	-35
4.65000	-37
4.65833	-38
4.66667	-38
4.67500	-38
4.68333	-38
4.69167	-38
4.70000	-38
4.70833	-36
4.71667	-35
4.72500	-34
4.73333	-34
4.74167	-36
4.75000	-38
4.75833	-40
4.76667	-41
4.77500	-40
4.78333	-40
4.79167	-38
4.80000	-36
4.80833	-34
4.81667	-32
4.82500	-32
4.83333	-32
4.84167	-33
4.85000	-35
4.85833	-38
4.86667	-40
4.87500	-41
4.88333	-41
4.89167	-40
4.90000	-39
4.90833	-40
4.91667	-41
4.92500	-42
4.93333	-42
4.94167	-42
4.95000	-41
4.95833	-41
4.96667	-41
4.97500	-40
4.98333	-36
4.99167	-33
5.00000	-29
5.00833	-27
5.01667	-27
5.02500	-29
5.03333	-30
5.04167	-29
5.05000	-28
5.05833	-27
5.06667	-26
5.07500	-27
5.08333	-31
5.09167	-35
5.10000	-39
5.10833	-40
5.11667	-40
5.12500	-36
5.13333	-32
5.14167	-29
5.15000	-27
5.15833	-27
5.16667	-29
5.17500	-31
5.18333	-34
5.19167	-36
5.20000	-37
5.20833	-36
5.21667	-34
5.22500	-31
5.23333	-28
5.24167	-26
5.25000	-25
5.25833	-27
5.26667	-30
5.27500	-32
5.28333	-32
5.29167	-31
5.30000	-31
5.30833	-32
5.31667	-35
5.32500	-37
5.33333	-39
5.34167	-39
5.35000	-38
5.35833	-38
5.36667	-39
5.37500	-41
5.38333	-42
5.39167	-41
5.40000	-39
5.40833	-36
5.41667	-34
5.42500	-34
5.43333	-35
5.44167	-36
5.45000	-38
5.45833	-39
5.46667	-38
5.47500	-38
5.48333	-39
5.49167	-41
5.50000	-41
5.50833	-41
5.51667	-40
5.52500	-40
5.53333	-40
5.54167	-39
5.55000	-37
5.55833	-37
5.56667	-38
5.57500	-41
5.58333	-43
5.59167	-43
5.60000	-42
5.60833	-38
5.61667	-34
5.62500	-30
5.63333	-29
5.64167	-29
5.65000	-30
5.65833	-33
5.66667	-35
5.67500	-34
5.68333	-31
5.69167	-27
5.70000	-24
5.70833	-21
5.71667	-20
5.72500	-21
5.73333	-22
5.74167	-24
5.75000	-25
5.75833	-27
5.76667	-30
5.77500	-32
5.78333	-35
5.79167	-37
5.80000	-40
5.80833	-41
5.81667	-43
5.82500	-43
5.83333	-43
5.84167	-43
5.85000	-44
5.85833	-44
5.86667	-44
5.87500	-43
5.88333	-40
5.89167	-38
5.90000	-36
5.90833	-34
5.91667	-31
5.92500	-27
5.93333	-24
5.94167	-23
5.95000	-24
5.95833	-27
5.96667	-32
5.97500	-37
5.98333	-41
5.99167	-44
6.00000	-46
6.00833	-46
6.01667	-45
6.02500	-42
6.03333	-39
6.04167	-36
6.05000	-35
6.05833	-34
6.06667	-34
6.07500	-36
6.08333	-39
6.09167	-43
6.10000	-46
6.10833	-47
6.11667	-46
6.12500	-43
6.13333	-40
6.14167	-37
6.15000	-35
6.15833	-35
6.16667	-37
6.17500	-38
6.18333	-39
6.19167	-38
6.20000	-37
6.20833	-35
6.21667	-33
6.22500	-32
6.23333	-33
6.24167	-34
6.25000	-37
6.25833	-39
6.26667	-42
6.27500	-44
6.28333	-47
6.29167	-49
6.30000	-52
6.30833	-55
6.31667	-55
6.32500	-53
6.33333	-50
6.34167	-46
6.35000	-43
6.35833	-41
6.36667	-42
6.37500	-43
6.38333	-46
6.39167	-48
6.40000	-49
6.40833	-48
6.41667	-47
6.42500	-44
6.43333	-41
6.44167	-37
6.45000	-34
6.45833	-33
6.46667	-32
6.47500	-33
6.48333	-35
6.49167	-38
6.50000	-41
6.50833	-45
6.51667	-49
6.52500	-53
6.53333	-54
6.54167	-53
6.55000	-50
6.55833	-47
6.56667	-46
6.57500	-45
6.58333	-46
6.59167	-46
6.60000	-44
6.60833	-41
6.61667	-38
6.62500	-36
6.63333	-34
6.64167	-33
6.65000	-35
6.65833	-37
6.66667	-39
6.67500	-40
6.68333	-40
6.69167	-40
6.70000	-41
6.70833	-44
6.71667	-47
6.72500	-51
6.73333	-54
6.74167	-57
6.75000	-60
6.75833	-62
6.76667	-62
6.77500	-61
6.78333	-58
6.79167	-54
6.80000	-50
6.80833	-46
6.81667	-41
6.82500	-38
6.83333	-36
6.84167	-36
6.85000	-38
6.85833	-40
6.86667	-42
6.87500	-44
6.88333	-46
6.89167	-48
6.90000	-51
6.90833	-53
6.91667	-53
6.92500	-52
6.93333	-50
6.94167	-47
6.95000	-45
6.95833	-44
6.96667	-44
6.97500	-44
6.98333	-46
6.99167	-46
7.00000	-46
7.00833	-43
7.01667	-41
7.02500	-40
7.03333	-40
7.04167	-41
7.05000	-42
7.05833	-43
7.06667	-43
7.07500	-43
7.08333	-43
7.09167	-43
7.10000	-43
7.10833	-41
7.11667	-40
7.12500	-40
7.13333	-41
7.14167	-40
7.15000	-40
7.15833	-41
7.16667	-42
7.17500	-43
7.18333	-43
7.19167	-42
7.20000	-41
7.20833	-41
7.21667	-42
7.22500	-44
7.23333	-45
7.24167	-45
7.25000	-43
7.25833	-41
7.26667	-39
7.27500	-38
7.28333	-37
7.29167	-36
7.30000	-37
7.30833	-40
7.31667	-43
7.32500	-46
7.33333	-47
7.34167	-47
7.35000	-44
7.35833	-41
7.36667	-38
7.37500	-35
7.38333	-34
7.39167	-35
7.40000	-36
7.40833	-38
7.41667	-39
7.42500	-41
7.43333	-43
7.44167	-45
7.45000	-46
7.45833	-46
7.46667	-44
7.47500	-42
7.48333	-41
7.49167	-41
7.50000	-43
7.50833	-47
7.51667	-50
7.52500	-52
7.53333	-54
7.54167	-54
7.55000	-52
7.55833	-48
7.56667	-44
7.57500	-40
7.58333	-39
7.59167	-39
7.60000	-40
7.60833	-42
7.61667	-42
7.62500	-41
7.63333	-40
7.64167	-39
7.65000	-40
7.65833	-43
7.66667	-46
7.67500	-48
7.68333	-49
7.69167	-49
7.70000	-50
7.70833	-51
7.71667	-52
7.72500	-53
7.73333	-52
7.74167	-51
7.75000	-49
7.75833	-48
7.76667	-49
7.77500	-49
7.78333	-48
7.79167	-44
7.80000	-39
7.80833	-33
7.81667	-30
7.82500	-30
7.83333	-33
7.84167	-37
7.85000	-40
7.85833	-41
7.86667	-40
7.87500	-39
7.88333	-40
7.89167	-43
7.90000	-47
7.90833	-50
7.91667	-50
7.92500	-49
7.93333	-47
7.94167	-46
7.95000	-48
7.95833	-51
7.96667	-54
7.97500	-57
7.98333	-58
7.99167	-57
8.00000	-56
8.00833	-55
8.01667	-53
8.02500	-51
8.03333	-49
8.04167	-47
8.05000	-47
8.05833	-48
8.06667	-49
8.07500	-51
8.08333	-52
8.09167	-53
8.10000	-54
8.10833	-54
8.11667	-53
8.12500	-52
8.13333	-51
8.14167	-52
8.15000	-54
8.15833	-58
8.16667	-62
8.17500	-64
8.18333	-63
8.19167	-61
8.20000	-57
8.20833	-53
8.21667	-49
8.22500	-45
8.23333	-43
8.24167	-42
8.25000	-43
8.25833	-45
8.26667	-48
8.27500	-50
8.28333	-51
8.29167	-50
8.30000	-48
8.30833	-47
8.31667	-46
8.32500	-46
8.33333	-47
8.34167	-48
8.35000	-50
8.35833	-49
8.36667	-48
8.37500	-49
8.38333	-51
8.39167	-54
8.40000	-56
8.40833	-57
8.41667	-55
8.42500	-51
8.43333	-46
8.44167	-42
8.45000	-38
8.45833	-36
8.46667	-34
8.47500	-33
8.48333	-34
8.49167	-37
8.50000	-40
8.50833	-43
8.51667	-46
8.52500	-46
8.53333	-47
8.54167	-47
8.55000	-48
8.55833	-49
8.56667	-50
8.57500	-52
8.58333	-54
8.59167	-56
8.60000	-59
8.60833	-60
8.61667	-60
8.62500	-57
8.63333	-52
8.64167	-46
8.65000	-42
8.65833	-41
8.66667	-42
8.67500	-45
8.68333	-49
8.69167	-52
8.70000	-52
8.70833	-49
8.71667	-45
8.72500	-41
8.73333	-38
8.74167	-37
8.75000	-37
8.75833	-37
8.76667	-38
8.77500	-39
8.78333	-42
8.79167	-44
8.80000	-47
8.80833	-50
8.81667	-52
8.82500	-54
8.83333	-54
8.84167	-54
8.85000	-53
8.85833	-52
8.86667	-51
8.87500	-48
8.88333	-46
8.89167	-43
8.90000	-41
8.90833	-40
8.91667	-40
8.92500	-40
8.93333	-41
8.94167	-43
8.95000	-44
8.95833	-44
8.96667	-43
8.97500	-40
8.98333	-38
8.99167	-37
9.00000	-38
9.00833	-40
9.01667	-41
9.02500	-42
9.03333	-44
9.04167	-46
9.05000	-49
9.05833	-50
9.06667	-49
9.07500	-47
9.08333	-45
9.09167	-43
9.10000	-43
9.10833	-44
9.11667	-46
9.12500	-48
9.13333	-50
9.14167	-51
9.15000	-52
9.15833	-52
9.16667	-52
9.17500	-51
9.18333	-51
9.19167	-53
9.20000	-55
9.20833	-58
9.21667	-60
9.22500	-62
9.23333	-61
9.24167	-58
9.25000	-55
9.25833	-52
9.26667	-50
9.27500	-49
9.28333	-48
9.29167	-47
9.30000	-50
9.30833	-54
9.31667	-58
9.32500	-62
9.33333	-63
9.34167	-62
9.35000	-59
9.35833	-57
9.36667	-55
9.37500	-54
9.38333	-55
9.39167	-56
9.40000	-57
9.40833	-56
9.41667	-54
9.42500	-51
9.43333	-48
9.44167	-45
9.45000	-42
9.45833	-41
9.46667	-41
9.47500	-41
9.48333	-44
9.49167	-46
9.50000	-49
9.50833	-52
9.51667	-54
9.52500	-55
9.53333	-55
9.54167	-55
9.55000	-54
9.55833	-55
9.56667	-56
9.57500	-56
9.58333	-55
9.59167	-53
9.60000	-51
9.60833	-50
9.61667	-49
9.62500	-50
9.63333	-50
9.64167	-49
9.65000	-48
9.65833	-48
9.66667	-49
9.67500	-51
9.68333	-54
9.69167	-56
9.70000	-58
9.70833	-59
9.71667	-60
9.72500	-60
9.73333	-59
9.74167	-59
9.75000	-58
9.75833	-58
9.76667	-56
9.77500	-54
9.78333	-50
9.79167	-46
9.80000	-43
9.80833	-42
9.81667	-43
9.82500	-45
9.83333	-48
9.84167	-51
9.85000	-54
9.85833	-57
9.86667	-59
9.87500	-61
9.88333	-61
9.89167	-59
9.90000	-55
9.90833	-51
9.91667	-46
9.92500	-43
9.93333	-42
9.94167	-42
9.95000	-43
9.95833	-44
9.96667	-46
9.97500	-48
9.98333	-51
9.99167	-54
10.00000	-56
10.00833	-58
10.01667	-58
10.02500	-58
10.03333	-57
10.04167	-58
10.05000	-59
10.05833	-59
10.06667	-59
10.07500	-57
10.08333	-55
10.09167	-52
10.10000	-50
10.10833	-49
10.11667	-48
10.12500	-47
10.13333	-45
10.14167	-44
10.15000	-43
10.15833	-42
10.16667	-42
10.17500	-42
10.18333	-43
10.19167	-46
10.20000	-50
10.20833	-54
10.21667	-57
10.22500	-59
10.23333	-60
10.24167	-60
10.25000	-59
10.25833	-59
10.26667	-59
10.27500	-59
10.28333	-61
10.29167	-65
10.30000	-68
10.30833	-72
10.31667	-75
10.32500	-77
10.33333	-77
10.34167	-73
10.35000	-68
10.35833	-65
10.36667	-64
10.37500	-65
10.38333	-67
10.39167	-68
10.40000	-66
10.40833	-64
10.41667	-61
10.42500	-60
10.43333	-59
10.44167	-59
10.45000	-59
10.45833	-58
10.46667	-56
10.47500	-54
10.48333	-52
10.49167	-50
10.50000	-50
10.50833	-52
10.51667	-55
10.52500	-58
10.53333	-61
10.54167	-64
10.55000	-66
10.55833	-66
10.56667	-64
10.57500	-60
10.58333	-54
10.59167	-50
10.60000	-49
10.60833	-49
10.61667	-50
10.62500	-51
10.63333	-48
10.64167	-43
10.65000	-38
10.65833	-34
10.66667	-31
10.67500	-30
10.68333	-30
10.69167	-33
10.70000	-38
10.70833	-44
10.71667	-48
10.72500	-52
10.73333	-52
10.74167	-50
10.75000	-47
10.75833	-46
10.76667	-47
10.77500	-49
10.78333	-52
10.79167	-55
10.80000	-58
10.80833	-60
10.81667	-62
10.82500	-63
10.83333	-63
10.84167	-62
10.85000	-61
10.85833	-59
10.86667	-58
10.87500	-58
10.88333	-59
10.89167	-61
10.90000	-62
10.90833	-62
10.91667	-61
10.92500	-61
10.93333	-60
10.94167	-60
10.95000	-59
10.95833	-58
10.96667	-56
10.97500	-55
10.98333	-56
10.99167	-58
11.00000	-59
11.00833	-60
11.01667	-60
11.02500	-57
11.03333	-55
11.04167	-53
11.05000	-51
11.05833	-51
11.06667	-52
11.07500	-52
11.08333	-52
11.09167	-52
11.10000	-53
11.10833	-55
11.11667	-58
11.12500	-61
11.13333	-62
11.14167	-61
11.15000	-59
11.15833	-55
11.16667	-51
11.17500	-48
11.18333	-46
11.19167	-47
11.20000	-50
11.20833	-53
11.21667	-54
11.22500	-54
11.23333	-53
11.24167	-52
11.25000	-51
11.25833	-51
11.26667	-51
11.27500	-52
11.28333	-54
11.29167	-56
11.30000	-59
11.30833	-61
11.31667	-63
11.32500	-62
11.33333	-61
11.34167	-58
11.35000	-55
11.35833	-54
11.36667	-53
11.37500	-54
11.38333	-55
11.39167	-55
11.40000	-53
11.40833	-50
11.41667	-48
11.42500	-48
11.43333	-50
11.44167	-55
11.45000	-59
11.45833	-63
11.46667	-64
11.47500	-62
11.48333	-59
11.49167	-56
11.50000	-55
11.50833	-56
11.51667	-58
11.52500	-59
11.53333	-58
11.54167	-56
11.55000	-53
11.55833	-50
11.56667	-50
11.57500	-50
11.58333	-52
11.59167	-53
11.60000	-54
11.60833	-54
11.61667	-54
11.62500	-56
11.63333	-58
11.64167	-59
11.65000	-60
11.65833	-61
11.66667	-61
11.67500	-61
11.68333	-61
11.69167	-60
11.70000	-56
11.70833	-51
11.71667	-48
11.72500	-46
11.73333	-46
11.74167	-51
11.75000	-56
11.75833	-57
11.76667	-56
11.77500	-53
11.78333	-50
11.79167	-48
11.80000	-48
11.80833	-49
11.81667	-50
11.82500	-51
11.83333	-53
11.84167	-56
11.85000	-58
11.85833	-59
11.86667	-58
11.87500	-57
11.88333	-55
11.89167	-54
11.90000	-55
11.90833	-56
11.91667	-56
11.92500	-55
11.93333	-54
11.94167	-53
11.95000	-52
11.95833	-53
11.96667	-54
11.97500	-56
11.98333	-57
11.99167	-58
12.00000	-59
12.00833	-58
12.01667	-58
12.02500	-56
12.03333	-53
12.04167	-48
12.05000	-43
12.05833	-39
12.06667	-36
12.07500	-35
12.08333	-35
12.09167	-36
12.10000	-37
12.10833	-39
12.11667	-42
12.12500	-46
12.13333	-51
12.14167	-55
12.15000	-57
12.15833	-57
12.16667	-57
12.17500	-56
12.18333	-57
12.19167	-58
12.20000	-61
12.20833	-64
12.21667	-66
12.22500	-68
12.23333	-69
12.24167	-69
12.25000	-68
12.25833	-67
12.26667	-65
12.27500	-65
12.28333	-65
12.29167	-67
12.30000	-70
12.30833	-72
12.31667	-71
12.32500	-68
12.33333	-64
12.34167	-61
12.35000	-58
12.35833	-57
12.36667	-57
12.37500	-57
12.38333	-56
12.39167	-55
12.40000	-56
12.40833	-57
12.41667	-59
12.42500	-60
12.43333	-61
12.44167	-60
12.45000	-59
12.45833	-58
12.46667	-59
12.47500	-61
12.48333	-65
12.49167	-68
12.50000	-70
12.50833	-71
12.51667	-69
12.52500	-67
12.53333	-64
12.54167	-60
12.55000	-58
12.55833	-58
12.56667	-60
12.57500	-62
12.58333	-65
12.59167	-66
12.60000	-67
12.60833	-64
12.61667	-60
12.62500	-53
12.63333	-47
12.64167	-41
12.65000	-38
12.65833	-37
12.66667	-38
12.67500	-41
12.68333	-44
12.69167	-46
12.70000	-49
12.70833	-53
12.71667	-58
12.72500	-64
12.73333	-69
12.74167	-72
12.75000	-74
12.75833	-72
12.76667	-68
12.77500	-63
12.78333	-58
12.79167	-55
12.80000	-53
12.80833	-53
12.81667	-54
12.82500	-56
12.83333	-59
12.84167	-59
12.85000	-59
12.85833	-58
12.86667	-58
12.87500	-57
12.88333	-56
12.89167	-55
12.90000	-55
12.90833	-57
12.91667	-58
12.92500	-58
12.93333	-56
12.94167	-55
12.95000	-54
12.95833	-54
12.96667	-54
12.97500	-55
12.98333	-55
12.99167	-55
13.00000	-54
13.00833	-53
13.01667	-54
13.02500	-55
13.03333	-57
13.04167	-59
13.05000	-61
13.05833	-63
13.06667	-65
13.07500	-67
13.08333	-70
13.09167	-72
13.10000	-72
13.10833	-72
13.11667	-71
13.12500	-71
13.13333	-69
13.14167	-65
13.15000	-60
13.15833	-55
13.16667	-53
13.17500	-53
13.18333	-55
13.19167	-57
13.20000	-58
13.20833	-58
13.21667	-60
13.22500	-62
13.23333	-66
13.24167	-69
13.25000	-70
13.25833	-70
13.26667	-68
13.27500	-65
13.28333	-63
13.29167	-62
13.30000	-61
13.30833	-60
13.31667	-59
13.32500	-57
13.33333	-56
13.34167	-57
13.35000	-60
13.35833	-62
13.36667	-63
13.37500	-64
13.38333	-63
13.39167	-62
13.40000	-61
13.40833	-61
13.41667	-61
13.42500	-60
13.43333	-59
13.44167	-57
13.45000	-56
13.45833	-54
13.46667	-52
13.47500	-52
13.48333	-54
13.49167	-56
13.50000	-58
13.50833	-60
13.51667	-63
13.52500	-65
13.53333	-66
13.54167	-65
13.55000	-62
13.55833	-58
13.56667	-54
13.57500	-52
13.58333	-54
13.59167	-56
13.60000	-60
13.60833	-63
13.61667	-66
13.62500	-67
13.63333	-68
13.64167	-68
13.65000	-68
13.65833	-66
13.66667	-64
13.67500	-61
13.68333	-59
13.69167	-58
13.70000	-59
13.70833	-59
13.71667	-57
13.72500	-52
13.73333	-48
13.74167	-46
13.75000	-45
13.75833	-46
13.76667	-48
13.77500	-49
13.78333	-49
13.79167	-49
13.80000	-51
13.80833	-55
13.81667	-58
13.82500	-60
13.83333	-61
13.84167	-60
13.85000	-57
13.85833	-53
13.86667	-50
13.87500	-48
13.88333	-46
13.89167	-45
13.90000	-44
13.90833	-45
13.91667	-46
13.92500	-47
13.93333	-49
13.94167	-51
13.95000	-53
13.95833	-54
13.96667	-53
13.97500	-51
13.98333	-47
13.99167	-44
14.00000	-44
14.00833	-45
14.01667	-46
14.02500	-47
14.03333	-47
14.04167	-47
14.05000	-46
14.05833	-46
14.06667	-47
14.07500	-48
14.08333	-47
14.09167	-45
14.10000	-42
14.10833	-40
14.11667	-40
14.12500	-42
14.13333	-45
14.14167	-46
14.15000	-47
14.15833	-46
14.16667	-44
14.17500	-43
14.18333	-44
14.19167	-45
14.20000	-46
14.20833	-45
14.21667	-42
14.22500	-38
14.23333	-35
14.24167	-34
14.25000	-34
14.25833	-35
14.26667	-36
14.27500	-36
14.28333	-36
14.29167	-37
14.30000	-38
14.30833	-41
14.31667	-42
14.32500	-42
14.33333	-41
14.34167	-40
14.35000	-39
14.35833	-39
14.36667	-41
14.37500	-43
14.38333	-45
14.39167	-47
14.40000	-49
14.40833	-50
14.41667	-50
14.42500	-47
14.43333	-44
14.44167	-41
14.45000	-38
14.45833	-38
14.46667	-39
14.47500	-40
14.48333	-40
14.49167	-39
14.50000	-37
14.50833	-34
14.51667	-32
14.52500	-31
14.53333	-32
14.54167	-34
14.55000	-37
14.55833	-41
14.56667	-45
14.57500	-46
14.58333	-45
14.59167	-42
14.60000	-40
14.60833	-38
14.61667	-37
14.62500	-38
14.63333	-40
14.64167	-41
14.65000	-41
14.65833	-41
14.66667	-39
14.67500	-37
14.68333	-35
14.69167	-34
14.70000	-37
14.70833	-40
14.71667	-43
14.72500	-45
14.73333	-45
14.74167	-44
14.75000	-42
14.75833	-42
14.76667	-41
14.77500	-41
14.78333	-39
14.79167	-37
14.80000	-36
14.80833	-35
14.81667	-37
14.82500	-41
14.83333	-44
14.84167	-47
14.85000	-48
14.85833	-48
14.86667	-46
14.87500	-45
14.88333	-45
14.89167	-45
14.90000	-46
14.90833	-47
14.91667	-47
14.92500	-48
14.93333	-48
14.94167	-48
14.95000	-50
14.95833	-52
14.96667	-55
14.97500	-56
14.98333	-55
14.99167	-54
15.00000	-51
15.00833	-49
15.01667	-47
15.02500	-46
15.03333	-47
15.04167	-48
15.05000	-50
15.05833	-51
15.06667	-52
15.07500	-51
15.08333	-50
15.09167	-48
15.10000	-47
15.10833	-46
15.11667	-46
15.12500	-46
15.13333	-46
15.14167	-46
15.15000	-47
15.15833	-48
15.16667	-49
15.17500	-49
15.18333	-48
15.19167	-46
15.20000	-46
15.20833	-47
15.21667	-49
15.22500	-53
15.23333	-55
15.24167	-55
15.25000	-52
15.25833	-47
15.26667	-43
15.27500	-40
15.28333	-40
15.29167	-41
15.30000	-43
15.30833	-44
15.31667	-44
15.32500	-43
15.33333	-43
15.34167	-45
15.35000	-48
15.35833	-50
15.36667	-53
15.37500	-54
15.38333	-55
15.39167	-56
15.40000	-56
15.40833	-55
15.41667	-54
15.42500	-51
15.43333	-50
15.44167	-49
15.45000	-49
15.45833	-48
15.46667	-47
15.47500	-46
15.48333	-47
15.49167	-49
15.50000	-52
15.50833	-55
15.51667	-56
15.52500	-56
15.53333	-55
15.54167	-56
15.55000	-57
15.55833	-60
15.56667	-62
15.57500	-62
15.58333	-60
15.59167	-58
15.60000	-58
15.60833	-60
15.61667	-61
15.62500	-62
15.63333	-62
15.64167	-58
15.65000	-54
15.65833	-50
15.66667	-49
15.67500	-49
15.68333	-53
15.69167	-57
15.70000	-59
15.70833	-61
15.71667	-60
15.72500	-58
15.73333	-56
15.74167	-56
15.75000	-58
15.75833	-60
15.76667	-63
15.77500	-64
15.78333	-63
15.79167	-60
15.80000	-58
15.80833	-58
15.81667	-59
15.82500	-63
15.83333	-67
15.84167	-69
15.85000	-70
15.85833	-68
15.86667	-66
15.87500	-64
15.88333	-63
15.89167	-63
15.90000	-63
15.90833	-62
15.91667	-62
15.92500	-62
15.93333	-62
15.94167	-61
15.95000	-59
15.95833	-55
15.96667	-52
15.97500	-51
15.98333	-52
15.99167	-54
16.00000	-55
16.00833	-55
16.01667	-52
16.02500	-49
16.03333	-48
16.04167	-49
16.05000	-52
16.05833	-54
16.06667	-54
16.07500	-53
16.08333	-50
16.09167	-48
16.10000	-48
16.10833	-50
16.11667	-51
16.12500	-52
16.13333	-53
16.14167	-53
16.15000	-52
16.15833	-51
16.16667	-51
16.17500	-51
16.18333	-52
16.19167	-54
16.20000	-57
16.20833	-61
16.21667	-64
16.22500	-64
16.23333	-62
16.24167	-58
16.25000	-54
16.25833	-51
16.26667	-50
16.27500	-51
16.28333	-53
16.29167	-56
16.30000	-58
16.30833	-61
16.31667	-62
16.32500	-62
16.33333	-61
16.34167	-59
16.35000	-57
16.35833	-58
16.36667	-60
16.37500	-61
16.38333	-61
16.39167	-60
16.40000	-59
16.40833	-58
16.41667	-57
16.42500	-57
16.43333	-57
16.44167	-57
16.45000	-58
16.45833	-60
16.46667	-64
16.47500	-68
16.48333	-70
16.49167	-70
16.50000	-68
16.50833	-65
16.51667	-61
16.52500	-56
16.53333	-52
16.54167	-50
16.55000	-49
16.55833	-50
16.56667	-51
16.57500	-52
16.58333	-53
16.59167	-55
16.60000	-57
16.60833	-59
16.61667	-62
16.62500	-64
16.63333	-65
16.64167	-66
16.65000	-66
16.65833	-67
16.66667	-69
16.67500	-71
16.68333	-73
16.69167	-74
16.70000	-74
16.70833	-73
16.71667	-72
16.72500	-71
16.73333	-69
16.74167	-66
16.75000	-63
16.75833	-60
16.76667	-57
16.77500	-56
16.78333	-57
16.79167	-58
16.80000	-59
16.80833	-60
16.81667	-60
16.82500	-59
16.83333	-57
16.84167	-57
16.85000	-58
16.85833	-60
16.86667	-62
16.87500	-64
16.88333	-64
16.89167	-64
16.90000	-66
16.90833	-69
16.91667	-71
16.92500	-71
16.93333	-70
16.94167	-68
16.95000	-66
16.95833	-66
16.96667	-67
16.97500	-68
16.98333	-67
16.99167	-65
17.00000	-64
17.00833	-65
17.01667	-66
17.02500	-69
17.03333	-70
17.04167	-70
17.05000	-68
17.05833	-65
17.06667	-62
17.07500	-59
17.08333	-56
17.09167	-54
17.10000	-51
17.10833	-48
17.11667	-46
17.12500	-46
17.13333	-47
17.14167	-49
17.15000	-51
17.15833	-54
17.16667	-57
17.17500	-60
17.18333	-61
17.19167	-61
17.20000	-60
17.20833	-57
17.21667	-55
17.22500	-54
17.23333	-53
17.24167	-54
17.25000	-56
17.25833	-58
17.26667	-61
17.27500	-62
17.28333	-63
17.29167	-62
17.30000	-63
17.30833	-65
17.31667	-66
17.32500	-66
17.33333	-65
17.34167	-63
17.35000	-62
17.35833	-62
17.36667	-61
17.37500	-60
17.38333	-60
17.39167	-61
17.40000	-60
17.40833	-59
17.41667	-57
17.42500	-55
17.43333	-53
17.44167	-52
17.45000	-52
17.45833	-53
17.46667	-54
17.47500	-55
17.48333	-56
17.49167	-55
17.50000	-53
17.50833	-51
17.51667	-49
17.52500	-47
17.53333	-46
17.54167	-46
17.55000	-46
17.55833	-47
17.56667	-49
17.57500	-51
17.58333	-53
17.59167	-55
17.60000	-58
17.60833	-63
17.61667	-67
17.62500	-71
17.63333	-73
17.64167	-72
17.65000	-70
17.65833	-68
17.66667	-65
17.67500	-63
17.68333	-61
17.69167	-60
17.70000	-61
17.70833	-63
17.71667	-66
17.72500	-68
17.73333	-70
17.74167	-70
17.75000	-68
17.75833	-65
17.76667	-59
17.77500	-53
17.78333	-48
17.79167	-44
17.80000	-45
17.80833	-48
17.81667	-53
17.82500	-58
17.83333	-61
17.84167	-62
17.85000	-61
17.85833	-60
17.86667	-61
17.87500	-61
17.88333	-61
17.89167	-61
17.90000	-60
17.90833	-60
17.91667	-60
17.92500	-60
17.93333	-61
17.94167	-62
17.95000	-64
17.95833	-66
17.96667	-69
17.97500	-70
17.98333	-70
17.99167	-68
18.00000	-64
18.00833	-61
18.01667	-58
18.02500	-57
18.03333	-58
18.04167	-61
18.05000	-63
18.05833	-66
18.06667	-68
18.07500	-70
18.08333	-72
18.09167	-74
18.10000	-75
18.10833	-76
18.11667	-75
18.12500	-73
18.13333	-71
18.14167	-68
18.15000	-66
18.15833	-63
18.16667	-60
18.17500	-57
18.18333	-55
18.19167	-55
18.20000	-59
18.20833	-63
18.21667	-67
18.22500	-70
18.23333	-71
18.24167	-71
18.25000	-71
18.25833	-71
18.26667	-72
18.27500	-72
18.28333	-70
18.29167	-67
18.30000	-63
18.30833	-60
18.31667	-56
18.32500	-54
18.33333	-52
18.34167	-51
18.35000	-52
18.35833	-55
18.36667	-60
18.37500	-62
18.38333	-61
18.39167	-59
18.40000	-57
18.40833	-57
18.41667	-58
18.42500	-61
18.43333	-63
18.44167	-63
18.45000	-61
18.45833	-59
18.46667	-56
18.47500	-53
18.48333	-49
18.49167	-46
18.50000	-44
18.50833	-44
18.51667	-46
18.52500	-48
18.53333	-50
18.54167	-49
18.55000	-49
18.55833	-50
18.56667	-52
18.57500	-54
18.58333	-57
18.59167	-58
18.60000	-59
18.60833	-58
18.61667	-58
18.62500	-57
18.63333	-57
18.64167	-56
18.65000	-55
18.65833	-55
18.66667	-55
18.67500	-55
18.68333	-54
18.69167	-54
18.70000	-55
18.70833	-56
18.71667	-58
18.72500	-61
18.73333	-63
18.74167	-66
18.75000	-68
18.75833	-69
18.76667	-69
18.77500	-68
18.78333	-66
18.79167	-64
18.80000	-61
18.80833	-58
18.81667	-56
18.82500	-53
18.83333	-52
18.84167	-51
18.85000	-52
18.85833	-52
18.86667	-53
18.87500	-53
18.88333	-53
18.89167	-52
18.90000	-50
18.90833	-48
18.91667	-46
18.92500	-44
18.93333	-42
18.94167	-40
18.95000	-40
18.95833	-42
18.96667	-46
18.97500	-50
18.98333	-54
18.99167	-55
19.00000	-52
19.00833	-48
19.01667	-43
19.02500	-40
19.03333	-37
19.04167	-37
19.05000	-39
19.05833	-42
19.06667	-45
19.07500	-47
19.08333	-48
19.09167	-47
19.10000	-47
19.10833	-48
19.11667	-49
19.12500	-51
19.13333	-52
19.14167	-50
19.15000	-47
19.15833	-43
19.16667	-39
19.17500	-36
19.18333	-36
19.19167	-37
19.20000	-39
19.20833	-41
19.21667	-41
19.22500	-40
19.23333	-39
19.24167	-38
19.25000	-35
19.25833	-30
19.26667	-25
19.27500	-19
19.28333	-12
19.29167	-7
19.30000	-3
19.30833	-2
19.31667	-2
19.32500	-2
19.33333	-3
19.34167	-3
19.35000	-1
19.35833	1
19.36667	5
19.37500	9
19.38333	13
19.39167	16
19.40000	19
19.40833	23
19.41667	28
19.42500	34
19.43333	40
19.44167	48
19.45000	55
19.45833	60
19.46667	63
19.47500	66
19.48333	70
19.49167	75
19.50000	83
19.50833	93
19.51667	104
19.52500	116
19.53333	129
19.54167	143
19.55000	156
19.55833	169
19.56667	182
19.57500	196
19.58333	212
19.59167	228
19.60000	246
19.60833	264
19.61667	283
19.62500	304
19.63333	326
19.64167	352
19.65000	378
19.65833	404
19.66667	431
19.67500	459
19.68333	487
19.69167	517
19.70000	551
19.70833	586
19.71667	625
19.72500	667
19.73333	713
19.74167	762
19.75000	813
19.75833	866
19.76667	920
19.77500	974
19.78333	1031
19.79167	1090
19.80000	1154
19.80833	1222
19.81667	1295
19.82500	1373
19.83333	1452
19.84167	1533
19.85000	1614
19.85833	1697
19.86667	1782
19.87500	1873
19.88333	1971
19.89167	2072
19.90000	2179
19.90833	2289
19.91667	2402
19.92500	2522
19.93333	2645
19.94167	2777
19.95000	2911
19.95833	3050
19.96667	3191
19.97500	3334
19.98333	3482
19.99167	3633
20.00000	3792
20.00833	3955
20.01667	4120
20.02500	4290
20.03333	4460
20.04167	4638
20.05000	4818
20.05833	5006
20.06667	5198
20.07500	5393
20.08333	5595
20.09167	5798
20.10000	6010
20.10833	6224
20.11667	6442
20.12500	6664
20.13333	6884
20.14167	7112
20.15000	7338
20.15833	7571
20.16667	7806
20.17500	8041
20.18333	8283
20.19167	8523
20.20000	8769
20.20833	9013
20.21667	9259
20.22500	9510
20.23333	9756
20.24167	10010
20.25000	10259
20.25833	10512
20.26667	10765
20.27500	11015
20.28333	11268
20.29167	11517
20.30000	11771
20.30833	12022
20.31667	12269
20.32500	12515
20.33333	12753
20.34167	12991
20.35000	13222
20.35833	13454
20.36667	13685
20.37500	13912
20.38333	14141
20.39167	14360
20.40000	14576
20.40833	14783
20.41667	14982
20.42500	15177
20.43333	15362
20.44167	15545
20.45000	15721
20.45833	15893
20.46667	16062
20.47500	16221
20.48333	16378
20.49167	16521
20.50000	16656
20.50833	16780
20.51667	16895
20.52500	17003
20.53333	17101
20.54167	17194
20.55000	17279
20.55833	17356
20.56667	17426
20.57500	17486
20.58333	17537
20.59167	17578
20.60000	17609
20.60833	17631
20.61667	17642
20.62500	17642
20.63333	17633
20.64167	17614
20.65000	17585
20.65833	17550
20.66667	17510
20.67500	17464
20.68333	17405
20.69167	17332
20.70000	17254
20.70833	17174
20.71667	17090
20.72500	16989
20.73333	16875
20.74167	16758
20.75000	16643
20.75833	16518
20.76667	16385
20.77500	16250
20.78333	16096
20.79167	15926
20.80000	15756
20.80833	15596
20.81667	15434
20.82500	15266
20.83333	15096
20.84167	14910
20.85000	14708
20.85833	14504
20.86667	14311
20.87500	14122
20.88333	13927
20.89167	13734
20.90000	13534
20.90833	13336
20.91667	13140
20.92500	12921
20.93333	12691
20.94167	12469
20.95000	12264
20.95833	12060
20.96667	11853
20.97500	11646
20.98333	11424
20.99167	11194
21.00000	10973
21.00833	10773
21.01667	10577
21.02500	10376
21.03333	10177
21.04167	9972
21.05000	9771
21.05833	9573
21.06667	9378
21.07500	9189
21.08333	8998
21.09167	8814
21.10000	8628
21.10833	8447
21.11667	8271
21.12500	8096
21.13333	7927
21.14167	7755
21.15000	7590
21.15833	7428
21.16667	7269
21.17500	7118
21.18333	6967
21.19167	6821
21.20000	6672
21.20833	6526
21.21667	6382
21.22500	6240
21.23333	6105
21.24167	5974
21.25000	5850
21.25833	5731
21.26667	5616
21.27500	5506
21.28333	5398
21.29167	5294
21.30000	5190
21.30833	5088
21.31667	4988
21.32500	4888
21.33333	4794
21.34167	4700
21.35000	4611
21.35833	4526
21.36667	4443
21.37500	4365
21.38333	4289
21.39167	4219
21.40000	4150
21.40833	4084
21.41667	4019
21.42500	3956
21.43333	3896
21.44167	3836
21.45000	3780
21.45833	3724
21.46667	3670
21.47500	3617
21.48333	3564
21.49167	3514
21.50000	3465
21.50833	3419
21.51667	3376
21.52500	3335
21.53333	3296
21.54167	3256
21.55000	3218
21.55833	3179
21.56667	3141
21.57500	3105
21.58333	3072
21.59167	3041
21.60000	3012
21.60833	2984
21.61667	2957
21.62500	2930
21.63333	2902
21.64167	2873
21.65000	2844
21.65833	2816
21.66667	2789
21.67500	2764
21.68333	2742
21.69167	2721
21.70000	2701
21.70833	2682
21.71667	2663
21.72500	2644
21.73333	2625
21.74167	2605
21.75000	2585
21.75833	2563
21.76667	2542
21.77500	2522
21.78333	2503
21.79167	2486
21.80000	2470
21.80833	2454
21.81667	2438
21.82500	2421
21.83333	2406
21.84167	2391
21.85000	2379
21.85833	2368
21.86667	2358
21.87500	2348
21.88333	2337
21.89167	2326
21.90000	2313
21.90833	2300
21.91667	2288
21.92500	2277
21.93333	2266
21.94167	2255
21.95000	2243
21.95833	2231
21.96667	2220
21.97500	2211
21.98333	2204
21.99167	2199
22.00000	2193
22.00833	2187
22.01667	2177
22.02500	2165
22.03333	2152
22.04167	2136
22.05000	2123
22.05833	2112
22.06667	2104
22.07500	2097
22.08333	2092
22.09167	2088
22.10000	2084
22.10833	2079
22.11667	2074
22.12500	2068
22.13333	2062
22.14167	2056
22.15000	2049
22.15833	2043
22.16667	2036
22.17500	2029
22.18333	2021
22.19167	2013
22.20000	2005
22.20833	1997
22.21667	1988
22.22500	1980
22.23333	1971
22.24167	1963
22.25000	1957
22.25833	1951
22.26667	1945
22.27500	1937
22.28333	1928
22.29167	1918
22.30000	1906
22.30833	1896
22.31667	1887
22.32500	1879
22.33333	1872
22.34167	1863
22.35000	1855
22.35833	1847
22.36667	1839
22.37500	1832
22.38333	1826
22.39167	1819
22.40000	1809
22.40833	1797
22.41667	1785
22.42500	1773
22.43333	1762
22.44167	1753
22.45000	1744
22.45833	1734
22.46667	1723
22.47500	1712
22.48333	1701
22.49167	1691
22.50000	1682
22.50833	1674
22.51667	1664
22.52500	1654
22.53333	1643
22.54167	1633
22.55000	1623
22.55833	1614
22.56667	1605
22.57500	1595
22.58333	1583
22.59167	1570
22.60000	1558
22.60833	1546
22.61667	1536
22.62500	1525
22.63333	1515
22.64167	1504
22.65000	1494
22.65833	1484
22.66667	1475
22.67500	1466
22.68333	1457
22.69167	1448
22.70000	1437
22.70833	1427
22.71667	1416
22.72500	1406
22.73333	1396
22.74167	1385
22.75000	1374
22.75833	1363
22.76667	1352
22.77500	1342
22.78333	1333
22.79167	1324
22.80000	1316
22.80833	1309
22.81667	1302
22.82500	1296
22.83333	1290
22.84167	1284
22.85000	1278
22.85833	1270
22.86667	1262
22.87500	1255
22.88333	1248
22.89167	1243
22.90000	1240
22.90833	1237
22.91667	1232
22.92500	1226
22.93333	1218
22.94167	1209
22.95000	1200
22.95833	1192
22.96667	1186
22.97500	1180
22.98333	1173
22.99167	1167
23.00000	1160
23.00833	1154
23.01667	1147
23.02500	1140
23.03333	1134
23.04167	1129
23.05000	1124
23.05833	1120
23.06667	1117
23.07500	1113
23.08333	1108
23.09167	1103
23.10000	1096
23.10833	1090
23.11667	1085
23.12500	1081
23.13333	1078
23.14167	1075
23.15000	1072
23.15833	1069
23.16667	1066
23.17500	1063
23.18333	1061
23.19167	1060
23.20000	1057
23.20833	1054
23.21667	1050
23.22500	1047
23.23333	1044
23.24167	1040
23.25000	1037
23.25833	1035
23.26667	1032
23.27500	1029
23.28333	1027
23.29167	1024
23.30000	1020
23.30833	1015
23.31667	1010
23.32500	1003
23.33333	998
23.34167	993
23.35000	990
23.35833	987
23.36667	985
23.37500	984
23.38333	985
23.39167	986
23.40000	986
23.40833	983
23.41667	978
23.42500	972
23.43333	968
23.44167	966
23.45000	966
23.45833	966
23.46667	966
23.47500	965
23.48333	963
23.49167	958
23.50000	952
23.50833	946
23.51667	941
23.52500	936
23.53333	930
23.54167	925
23.55000	920
23.55833	916
23.56667	913
23.57500	911
23.58333	911
23.59167	910
23.60000	907
23.60833	904
23.61667	901
23.62500	899
23.63333	897
23.64167	895
23.65000	891
23.65833	887
23.66667	883
23.67500	881
23.68333	881
23.69167	881
23.70000	881
23.70833	879
23.71667	877
23.72500	873
23.73333	870
23.74167	866
23.75000	863
23.75833	862
23.76667	862
23.77500	862
23.78333	862
23.79167	862
23.80000	860
23.80833	858
23.81667	857
23.82500	857
23.83333	856
23.84167	856
23.85000	855
23.85833	855
23.86667	855
23.87500	855
23.88333	855
23.89167	853
23.90000	850
23.90833	846
23.91667	843
23.92500	840
23.93333	839
23.94167	841
23.95000	845
23.95833	850
23.96667	856
23.97500	860
23.98333	861
23.99167	860
24.00000	859
24.00833	858
24.01667	859
24.02500	862
24.03333	867
24.04167	872
24.05000	878
24.05833	885
24.06667	892
24.07500	899
24.08333	904
24.09167	908
24.10000	911
24.10833	915
24.11667	920
24.12500	927
24.13333	936
24.14167	945
24.15000	953
24.15833	962
24.16667	970
24.17500	977
24.18333	985
24.19167	991
24.20000	998
24.20833	1005
24.21667	1013
24.22500	1023
24.23333	1033
24.24167	1044
24.25000	1055
24.25833	1066
24.26667	1078
24.27500	1089
24.28333	1101
24.29167	1112
24.30000	1122
24.30833	1131
24.31667	1138
24.32500	1145
24.33333	1153
24.34167	1164
24.35000	1175
24.35833	1188
24.36667	1202
24.37500	1215
24.38333	1227
24.39167	1239
24.40000	1252
24.40833	1264
24.41667	1275
24.42500	1285
24.43333	1293
24.44167	1301
24.45000	1309
24.45833	1318
24.46667	1329
24.47500	1339
24.48333	1350
24.49167	1360
24.50000	1369
24.50833	1377
24.51667	1384
24.52500	1388
24.53333	1393
24.54167	1397
24.55000	1403
24.55833	1410
24.56667	1417
24.57500	1425
24.58333	1433
24.59167	1440
24.60000	1445
24.60833	1450
24.61667	1453
24.62500	1457
24.63333	1461
24.64167	1464
24.65000	1466
24.65833	1466
24.66667	1464
24.67500	1463
24.68333	1461
24.69167	1459
24.70000	1457
24.70833	1455
24.71667	1453
24.72500	1450
24.73333	1448
24.74167	1446
24.75000	1443
24.75833	1440
24.76667	1436
24.77500	1432
24.78333	1428
24.79167	1424
24.80000	1420
24.80833	1416
24.81667	1409
24.82500	1399
24.83333	1388
24.84167	1375
24.85000	1363
24.85833	1354
24.86667	1347
24.87500	1340
24.88333	1333
24.89167	1325
24.90000	1316
24.90833	1307
24.91667	1298
24.92500	1289
24.93333	1277
24.94167	1263
24.95000	1248
24.95833	1236
24.96667	1224
24.97500	1215
24.98333	1206
24.99167	1195
25.00000	1182
25.00833	1167
25.01667	1153
25.02500	1139
25.03333	1126
25.04167	1114
25.05000	1103
25.05833	1091
25.06667	1079
25.07500	1068
25.08333	1057
25.09167	1046
25.10000	1037
25.10833	1027
25.11667	1016
25.12500	1005
25.13333	993
25.14167	981
25.15000	970
25.15833	958
25.16667	947
25.17500	936
25.18333	925
25.19167	915
25.20000	904
25.20833	895
25.21667	886
25.22500	878
25.23333	871
25.24167	867
25.25000	861
25.25833	855
25.26667	847
25.27500	840
25.28333	832
25.29167	825
25.30000	817
25.30833	810
25.31667	802
25.32500	794
25.33333	787
25.34167	781
25.35000	775
25.35833	769
25.36667	762
25.37500	756
25.38333	750
25.39167	745
25.40000	739
25.40833	734
25.41667	728
25.42500	723
25.43333	718
25.44167	713
25.45000	708
25.45833	704
25.46667	699
25.47500	696
25.48333	694
25.49167	692
25.50000	690
25.50833	687
25.51667	684
25.52500	682
25.53333	681
25.54167	680
25.55000	678
25.55833	675
25.56667	670
25.57500	665
25.58333	659
25.59167	654
25.60000	650
25.60833	646
25.61667	644
25.62500	642
25.63333	642
25.64167	643
25.65000	645
25.65833	647
25.66667	648
25.67500	648
25.68333	648
25.69167	646
25.70000	644
25.70833	642
25.71667	641
25.72500	641
25.73333	641
25.74167	639
25.75000	635
25.75833	631
25.76667	626
25.77500	623
25.78333	620
25.79167	618
25.80000	617
25.80833	615
25.81667	612
25.82500	609
25.83333	607
25.84167	606
25.85000	608
25.85833	611
25.86667	617
25.87500	622
25.88333	628
25.89167	631
25.90000	633
25.90833	632
25.91667	629
25.92500	626
25.93333	624
25.94167	622
25.95000	620
25.95833	619
25.96667	617
25.97500	615
25.98333	611
25.99167	608
26.00000	607
26.00833	608
26.01667	611
26.02500	615
26.03333	618
26.04167	620
26.05000	622
26.05833	623
26.06667	626
26.07500	628
26.08333	629
26.09167	629
26.10000	628
26.10833	629
26.11667	629
26.12500	630
26.13333	632
26.14167	632
26.15000	633
26.15833	635
26.16667	638
26.17500	642
26.18333	647
26.19167	650
26.20000	652
26.20833	654
26.21667	655
26.22500	656
26.23333	660
26.24167	664
26.25000	670
26.25833	675
26.26667	680
26.27500	685
26.28333	689
26.29167	694
26.30000	697
26.30833	700
26.31667	703
26.32500	708
26.33333	712
26.34167	716
26.35000	719
26.35833	721
26.36667	723
26.37500	726
26.38333	730
26.39167	736
26.40000	740
26.40833	745
26.41667	748
26.42500	749
26.43333	750
26.44167	751
26.45000	754
26.45833	756
26.46667	759
26.47500	763
26.48333	767
26.49167	772
26.50000	779
26.50833	786
26.51667	793
26.52500	799
26.53333	803
26.54167	805
26.55000	805
26.55833	805
26.56667	805
26.57500	805
26.58333	807
26.59167	809
26.60000	814
26.60833	818
26.61667	822
26.62500	824
26.63333	827
26.64167	829
26.65000	832
26.65833	836
26.66667	840
26.67500	843
26.68333	846
26.69167	848
26.70000	849
26.70833	849
26.71667	849
26.72500	848
26.73333	848
26.74167	847
26.75000	848
26.75833	849
26.76667	850
26.77500	852
26.78333	854
26.79167	856
26.80000	857
26.80833	858
26.81667	859
26.82500	859
26.83333	859
26.84167	860
26.85000	860
26.85833	860
26.86667	857
26.87500	854
26.88333	852
26.89167	850
26.90000	851
26.90833	853
26.91667	854
26.92500	854
26.93333	852
26.94167	850
26.95000	849
26.95833	847
26.96667	847
26.97500	846
26.98333	844
26.99167	841
27.00000	838
27.00833	835
27.01667	835
27.02500	836
27.03333	838
27.04167	839
27.05000	839
27.05833	837
27.06667	833
27.07500	828
27.08333	822
27.09167	818
27.10000	815
27.10833	813
27.11667	813
27.12500	812
27.13333	810
27.14167	806
27.15000	800
27.15833	794
27.16667	789
27.17500	785
27.18333	781
27.19167	779
27.20000	778
27.20833	777
27.21667	776
27.22500	776
27.23333	776
27.24167	775
27.25000	773
27.25833	769
27.26667	765
27.27500	760
27.28333	757
27.29167	754
27.30000	754
27.30833	754
27.31667	754
27.32500	753
27.33333	751
27.34167	748
27.35000	746
27.35833	743
27.36667	741
27.37500	740
27.38333	739
27.39167	739
27.40000	738
27.40833	737
27.41667	737
27.42500	737
27.43333	739
27.44167	741
27.45000	743
27.45833	744
27.46667	743
27.47500	741
27.48333	738
27.49167	736
27.50000	734
27.50833	732
27.51667	731
27.52500	731
27.53333	731
27.54167	730
27.55000	729
27.55833	728
27.56667	728
27.57500	729
27.58333	731
27.59167	733
27.60000	735
27.60833	736
27.61667	738
27.62500	739
27.63333	742
27.64167	747
27.65000	752
27.65833	756
27.66667	761
27.67500	764
27.68333	766
27.69167	767
27.70000	768
27.70833	770
27.71667	772
27.72500	776
27.73333	780
27.74167	785
27.75000	790
27.75833	796
27.76667	802
27.77500	807
27.78333	813
27.79167	818
27.80000	821
27.80833	823
27.81667	824
27.82500	825
27.83333	827
27.84167	832
27.85000	838
27.85833	845
27.86667	852
27.87500	859
27.88333	867
27.89167	875
27.90000	883
27.90833	891
27.91667	899
27.92500	907
27.93333	913
27.94167	918
27.95000	921
27.95833	923
27.96667	925
27.97500	928
27.98333	933
27.99167	941
28.00000	950
28.00833	960
28.01667	968
28.02500	975
28.03333	981
28.04167	986
28.05000	992
28.05833	1000
28.06667	1008
28.07500	1017
28.08333	1024
28.09167	1031
28.10000	1038
28.10833	1046
28.11667	1054
28.12500	1062
28.13333	1071
28.14167	1080
28.15000	1088
28.15833	1095
28.16667	1101
28.17500	1106
28.18333	1112
28.19167	1118
28.20000	1124
28.20833	1129
28.21667	1132
28.22500	1133
28.23333	1135
28.24167	1140
28.25000	1147
28.25833	1156
28.26667	1164
28.27500	1172
28.28333	1178
28.29167	1183
28.30000	1186
28.30833	1188
28.31667	1189
28.32500	1189
28.33333	1189
28.34167	1191
28.35000	1196
28.35833	1202
28.36667	1210
28.37500	1217
28.38333	1222
28.39167	1225
28.40000	1227
28.40833	1227
28.41667	1228
28.42500	1231
28.43333	1236
28.44167	1242
28.45000	1247
28.45833	1249
28.46667	1249
28.47500	1247
28.48333	1243
28.49167	1240
28.50000	1239
28.50833	1239
28.51667	1240
28.52500	1242
28.53333	1245
28.54167	1246
28.55000	1247
28.55833	1246
28.56667	1246
28.57500	1246
28.58333	1249
28.59167	1252
28.60000	1254
28.60833	1256
28.61667	1255
28.62500	1251
28.63333	1246
28.64167	1241
28.65000	1237
28.65833	1233
28.66667	1231
28.67500	1230
28.68333	1230
28.69167	1231
28.70000	1231
28.70833	1230
28.71667	1226
28.72500	1223
28.73333	1220
28.74167	1218
28.75000	1217
28.75833	1215
28.76667	1212
28.77500	1209
28.78333	1205
28.79167	1202
28.80000	1201
28.80833	1202
28.81667	1202
28.82500	1201
28.83333	1200
28.84167	1199
28.85000	1199
28.85833	1199
28.86667	1197
28.87500	1195
28.88333	1192
28.89167	1191
28.90000	1191
28.90833	1193
28.91667	1195
28.92500	1196
28.93333	1197
28.94167	1198
28.95000	1200
28.95833	1202
28.96667	1204
28.97500	1206
28.98333	1207
28.99167	1208
29.00000	1207
29.00833	1205
29.01667	1204
29.02500	1204
29.03333	1205
29.04167	1206
29.05000	1208
29.05833	1208
29.06667	1209
29.07500	1211
29.08333	1215
29.09167	1219
29.10000	1222
29.10833	1226
29.11667	1229
29.12500	1233
29.13333	1237
29.14167	1242
29.15000	1248
29.15833	1253
29.16667	1258
29.17500	1262
29.18333	1265
29.19167	1267
29.20000	1269
29.20833	1273
29.21667	1277
29.22500	1284
29.23333	1291
29.24167	1299
29.25000	1308
29.25833	1318
29.26667	1329
29.27500	1339
29.28333	1350
29.29167	1362
29.30000	1375
29.30833	1388
29.31667	1399
29.32500	1408
29.33333	1415
29.34167	1422
29.35000	1428
29.35833	1436
29.36667	1446
29.37500	1457
29.38333	1470
29.39167	1484
29.40000	1498
29.40833	1512
29.41667	1526
29.42500	1539
29.43333	1553
29.44167	1567
29.45000	1582
29.45833	1598
29.46667	1617
29.47500	1637
29.48333	1660
29.49167	1683
29.50000	1707
29.50833	1732
29.51667	1756
29.52500	1781
29.53333	1804
29.54167	1826
29.55000	1849
29.55833	1873
29.56667	1898
29.57500	1926
29.58333	1956
29.59167	1987
29.60000	2019
29.60833	2050
29.61667	2081
29.62500	2112
29.63333	2146
29.64167	2184
29.65000	2224
29.65833	2268
29.66667	2315
29.67500	2365
29.68333	2420
29.69167	2475
29.70000	2532
29.70833	2590
29.71667	2647
29.72500	2706
29.73333	2767
29.74167	2833
29.75000	2902
29.75833	2975
29.76667	3052
29.77500	3131
29.78333	3214
29.79167	3299
29.80000	3388
29.80833	3482
29.81667	3583
29.82500	3693
29.83333	3808
29.84167	3933
29.85000	4060
29.85833	4191
29.86667	4326
29.87500	4466
29.88333	4614
29.89167	4766
29.90000	4929
29.90833	5099
29.91667	5277
29.92500	5468
29.93333	5664
29.94167	5875
29.95000	6091
29.95833	6316
29.96667	6552
29.97500	6795
29.98333	7056
29.99167	7322
30.00000	7605
30.00833	7898
30.01667	8202
30.02500	8523
30.03333	8849
30.04167	9195
30.05000	9546
30.05833	9910
30.06667	10289
30.07500	10676
30.08333	11087
30.09167	11507
30.10000	11953
30.10833	12413
30.11667	12885
30.12500	13378
30.13333	13872
30.14167	14390
30.15000	14912
30.15833	15455
30.16667	16016
30.17500	16585
30.18333	17183
30.19167	17784
30.20000	18412
30.20833	19051
30.21667	19702
30.22500	20378
30.23333	21050
30.24167	21749
30.25000	22448
30.25833	23167
30.26667	23902
30.27500	24638
30.28333	25402
30.29167	26160
30.30000	26944
30.30833	27732
30.31667	28528
30.32500	29344
30.33333	30148
30.34167	30975
30.35000	31792
30.35833	32622
30.36667	33463
30.37500	34298
30.38333	35160
30.39167	36007
30.40000	36872
30.40833	37730
30.41667	38579
30.42500	39437
30.43333	40270
30.44167	41118
30.45000	41948
30.45833	42782
30.46667	43621
30.47500	44444
30.48333	45283
30.49167	46096
30.50000	46914
30.50833	47714
30.51667	48495
30.52500	49273
30.53333	50020
30.54167	50773
30.55000	51504
30.55833	52229
30.56667	52946
30.57500	53637
30.58333	54327
30.59167	54983
30.60000	55627
30.60833	56245
30.61667	56837
30.62500	57417
30.63333	57963
30.64167	58500
30.65000	59009
30.65833	59501
30.66667	59977
30.67500	60421
30.68333	60852
30.69167	61249
30.70000	61625
30.70833	61973
30.71667	62291
30.72500	62588
30.73333	62853
30.74167	63097
30.75000	63312
30.75833	63502
30.76667	63668
30.77500	63802
30.78333	63910
30.79167	63986
30.80000	64033
30.80833	64052
30.81667	64042
30.82500	64005
30.83333	63943
30.84167	63852
30.85000	63737
30.85833	63594
30.86667	63424
30.87500	63231
30.88333	63007
30.89167	62763
30.90000	62487
30.90833	62188
30.91667	61864
30.92500	61512
30.93333	61142
30.94167	60739
30.95000	60320
30.95833	59874
30.96667	59404
30.97500	58923
30.98333	58412
30.99167	57895
31.00000	57349
31.00833	56789
31.01667	56212
31.02500	55607
31.03333	55001
31.04167	54366
31.05000	53728
31.05833	53070
31.06667	52395
31.07500	51717
31.08333	51012
31.09167	50316
31.10000	49601
31.10833	48887
31.11667	48171
31.12500	47438
31.13333	46714
31.14167	45966
31.15000	45225
31.15833	44475
31.16667	43718
31.17500	42975
31.18333	42218
31.19167	41479
31.20000	40729
31.20833	39984
31.21667	39244
31.22500	38493
31.23333	37762
31.24167	37017
31.25000	36289
31.25833	35561
31.26667	34837
31.27500	34132
31.28333	33420
31.29167	32734
31.30000	32046
31.30833	31370
31.31667	30705
31.32500	30035
31.33333	29386
31.34167	28730
31.35000	28095
31.35833	27471
31.36667	26855
31.37500	26262
31.38333	25668
31.39167	25098
31.40000	24528
31.40833	23972
31.41667	23430
31.42500	22889
31.43333	22369
31.44167	21848
31.45000	21347
31.45833	20855
31.46667	20372
31.47500	19908
31.48333	19445
31.49167	19004
31.50000	18570
31.50833	18149
31.51667	17742
31.52500	17338
31.53333	16952
31.54167	16565
31.55000	16194
31.55833	15833
31.56667	15481
31.57500	15145
31.58333	14813
31.59167	14496
31.60000	14183
31.60833	13881
31.61667	13588
31.62500	13298
31.63333	13021
31.64167	12747
31.65000	12486
31.65833	12233
31.66667	11990
31.67500	11759
31.68333	11531
31.69167	11315
31.70000	11100
31.70833	10891
31.71667	10688
31.72500	10487
31.73333	10297
31.74167	10110
31.75000	9935
31.75833	9766
31.76667	9604
31.77500	9450
31.78333	9297
31.79167	9151
31.80000	9005
31.80833	8865
31.81667	8729
31.82500	8596
31.83333	8470
31.84167	8345
31.85000	8226
31.85833	8108
31.86667	7993
31.87500	7883
31.88333	7775
31.89167	7674
31.90000	7577
31.90833	7484
31.91667	7394
31.92500	7305
31.93333	7221
31.94167	7137
31.95000	7057
31.95833	6981
31.96667	6908
31.97500	6839
31.98333	6773
31.99167	6711
32.00000	6649
32.00833	6588
32.01667	6531
32.02500	6474
32.03333	6420
32.04167	6368
32.05000	6317
32.05833	6267
32.06667	6218
32.07500	6172
32.08333	6128
32.09167	6088
32.10000	6050
32.10833	6014
32.11667	5981
32.12500	5950
32.13333	5922
32.14167	5896
32.15000	5872
32.15833	5850
32.16667	5830
32.17500	5812
32.18333	5795
32.19167	5778
32.20000	5760
32.20833	5743
32.21667	5726
32.22500	5712
32.23333	5701
32.24167	5695
32.25000	5692
32.25833	5692
32.26667	5695
32.27500	5701
32.28333	5710
32.29167	5722
32.30000	5737
32.30833	5753
32.31667	5771
32.32500	5791
32.33333	5812
32.34167	5837
32.35000	5865
32.35833	5897
32.36667	5934
32.37500	5973
32.38333	6017
32.39167	6063
32.40000	6110
32.40833	6160
32.41667	6214
32.42500	6273
32.43333	6336
32.44167	6407
32.45000	6484
32.45833	6568
32.46667	6658
32.47500	6754
32.48333	6857
32.49167	6962
32.50000	7074
32.50833	7190
32.51667	7314
32.52500	7448
32.53333	7589
32.54167	7741
32.55000	7898
32.55833	8065
32.56667	8242
32.57500	8426
32.58333	8627
32.59167	8835
32.60000	9058
32.60833	9291
32.61667	9535
32.62500	9795
32.63333	10063
32.64167	10351
32.65000	10648
32.65833	10965
32.66667	11298
32.67500	11643
32.68333	12011
32.69167	12385
32.70000	12783
32.70833	13195
32.71667	13625
32.72500	14082
32.73333	14550
32.74167	15052
32.75000	15565
32.75833	16104
32.76667	16666
32.77500	17238
32.78333	17843
32.79167	18454
32.80000	19099
32.80833	19762
32.81667	20445
32.82500	21163
32.83333	21890
32.84167	22660
32.85000	23441
32.85833	24255
32.86667	25095
32.87500	25944
32.88333	26831
32.89167	27717
32.90000	28638
32.90833	29573
32.91667	30529
32.92500	31524
32.93333	32523
32.94167	33570
32.95000	34618
32.95833	35690
32.96667	36781
32.97500	37868
32.98333	38991
32.99167	40105
33.00000	41257
33.00833	42418
33.01667	43593
33.02500	44806
33.03333	46008
33.04167	47254
33.05000	48486
33.05833	49730
33.06667	50980
33.07500	52211
33.08333	53471
33.09167	54708
33.10000	55973
33.10833	57233
33.11667	58487
33.12500	59761
33.13333	61004
33.14167	62273
33.15000	63513
33.15833	64751
33.16667	65983
33.17500	67182
33.18333	68394
33.19167	69567
33.20000	70748
33.20833	71911
33.21667	73055
33.22500	74205
33.23333	75315
33.24167	76434
33.25000	77514
33.25833	78575
33.26667	79617
33.27500	80617
33.28333	81615
33.29167	82568
33.30000	83514
33.30833	84432
33.31667	85320
33.32500	86198
33.33333	87030
33.34167	87853
33.35000	88630
33.35833	89375
33.36667	90089
33.37500	90754
33.38333	91400
33.39167	92002
33.40000	92583
33.40833	93132
33.41667	93644
33.42500	94131
33.43333	94570
33.44167	94980
33.45000	95347
33.45833	95675
33.46667	95970
33.47500	96223
33.48333	96448
33.49167	96632
33.50000	96779
33.50833	96888
33.51667	96955
33.52500	96984
33.53333	96975
33.54167	96929
33.55000	96848
33.55833	96727
33.56667	96569
33.57500	96373
33.58333	96134
33.59167	95862
33.60000	95548
33.60833	95199
33.61667	94812
33.62500	94382
33.63333	93925
33.64167	93420
33.65000	92891
33.65833	92325
33.66667	91727
33.67500	91107
33.68333	90442
33.69167	89761
33.70000	89034
33.70833	88282
33.71667	87503
33.72500	86683
33.73333	85855
33.74167	84980
33.75000	84094
33.75833	83174
33.76667	82224
33.77500	81266
33.78333	80265
33.79167	79266
33.80000	78228
33.80833	77180
33.81667	76121
33.82500	75031
33.83333	73954
33.84167	72843
33.85000	71741
33.85833	70621
33.86667	69484
33.87500	68355
33.88333	67190
33.89167	66043
33.90000	64867
33.90833	63694
33.91667	62524
33.92500	61334
33.93333	60173
33.94167	58989
33.95000	57828
33.95833	56662
33.96667	55492
33.97500	54342
33.98333	53167
33.99167	52022
34.00000	50864
34.00833	49723
34.01667	48601
34.02500	47473
34.03333	46381
34.04167	45274
34.05000	44196
34.05833	43122
34.06667	42053
34.07500	41012
34.08333	39960
34.09167	38944
34.10000	37927
34.10833	36934
34.11667	35964
34.12500	34999
34.13333	34072
34.14167	33143
34.15000	32245
34.15833	31357
34.16667	30479
34.17500	29630
34.18333	28778
34.19167	27962
34.20000	27152
34.20833	26367
34.21667	25605
34.22500	24849
34.23333	24128
34.24167	23408
34.25000	22715
34.25833	22034
34.26667	21365
34.27500	20721
34.28333	20079
34.29167	19468
34.30000	18865
34.30833	18284
34.31667	17725
34.32500	17176
34.33333	16654
34.34167	16136
34.35000	15639
34.35833	15152
34.36667	14676
34.37500	14221
34.38333	13769
34.39167	13342
34.40000	12923
34.40833	12521
34.41667	12135
34.42500	11756
34.43333	11395
34.44167	11037
34.45000	10695
34.45833	10361
34.46667	10037
34.47500	9728
34.48333	9422
34.49167	9135
34.50000	8854
34.50833	8584
34.51667	8327
34.52500	8074
34.53333	7836
34.54167	7600
34.55000	7375
34.55833	7156
34.56667	6943
34.57500	6741
34.58333	6543
34.59167	6357
34.60000	6177
34.60833	6004
34.61667	5838
34.62500	5674
34.63333	5518
34.64167	5365
34.65000	5218
34.65833	5076
34.66667	4939
34.67500	4807
34.68333	4677
34.69167	4555
34.70000	4438
34.70833	4326
34.71667	4220
34.72500	4115
34.73333	4014
34.74167	3912
34.75000	3814
34.75833	3718
34.76667	3627
34.77500	3540
34.78333	3456
34.79167	3376
34.80000	3298
34.80833	3225
34.81667	3155
34.82500	3088
34.83333	3024
34.84167	2960
34.85000	2899
34.85833	2841
34.86667	2786
34.87500	2735
34.88333	2686
34.89167	2640
34.90000	2593
34.90833	2546
34.91667	2498
34.92500	2450
34.93333	2404
34.94167	2360
34.95000	2319
34.95833	2281
34.96667	2245
34.97500	2211
34.98333	2176
34.99167	2141
35.00000	2106
35.00833	2073
35.01667	2041
35.02500	2010
35.03333	1981
35.04167	1951
35.05000	1921
35.05833	1893
35.06667	1866
35.07500	1843
35.08333	1823
35.09167	1804
35.10000	1784
35.10833	1764
35.11667	1741
35.12500	1718
35.13333	1694
35.14167	1669
35.15000	1646
35.15833	1624
35.16667	1605
35.17500	1590
35.18333	1578
35.19167	1566
35.20000	1554
35.20833	1540
35.21667	1525
35.22500	1509
35.23333	1494
35.24167	1480
35.25000	1467
35.25833	1453
35.26667	1439
35.27500	1425
35.28333	1411
35.29167	1397
35.30000	1382
35.30833	1368
35.31667	1354
35.32500	1342
35.33333	1331
35.34167	1321
35.35000	1312
35.35833	1302
35.36667	1292
35.37500	1284
35.38333	1277
35.39167	1270
35.40000	1264
35.40833	1257
35.41667	1249
35.42500	1238
35.43333	1228
35.44167	1218
35.45000	1210
35.45833	1203
35.46667	1197
35.47500	1190
35.48333	1182
35.49167	1173
35.50000	1165
35.50833	1157
35.51667	1150
35.52500	1144
35.53333	1139
35.54167	1132
35.55000	1126
35.55833	1120
35.56667	1115
35.57500	1110
35.58333	1105
35.59167	1101
35.60000	1096
35.60833	1090
35.61667	1084
35.62500	1076
35.63333	1068
35.64167	1059
35.65000	1051
35.65833	1045
35.66667	1039
35.67500	1034
35.68333	1028
35.69167	1023
35.70000	1018
35.70833	1013
35.71667	1010
35.72500	1008
35.73333	1006
35.74167	1003
35.75000	999
35.75833	997
35.76667	993
35.77500	988
35.78333	982
35.79167	976
35.80000	969
35.80833	961
35.81667	955
35.82500	951
35.83333	947
35.84167	946
35.85000	946
35.85833	945
35.86667	942
35.87500	939
35.88333	934
35.89167	929
35.90000	924
35.90833	919
35.91667	913
35.92500	908
35.93333	902
35.94167	896
35.95000	891
35.95833	886
35.96667	881
35.97500	876
35.98333	871
35.99167	867
36.00000	866
36.00833	865
36.01667	864
36.02500	862
36.03333	860
36.04167	857
36.05000	854
36.05833	851
36.06667	848
36.07500	844
36.08333	840
36.09167	837
36.10000	836
36.10833	835
36.11667	834
36.12500	831
36.13333	828
36.14167	824
36.15000	819
36.15833	813
36.16667	808
36.17500	803
36.18333	800
36.19167	798
36.20000	798
36.20833	799
36.21667	799
36.22500	798
36.23333	797
36.24167	796
36.25000	794
36.25833	792
36.26667	789
36.27500	787
36.28333	784
36.29167	779
36.30000	775
36.30833	770
36.31667	767
36.32500	764
36.33333	762
36.34167	760
36.35000	756
36.35833	752
36.36667	748
36.37500	744
36.38333	740
36.39167	736
36.40000	732
36.40833	728
36.41667	725
36.42500	723
36.43333	722
36.44167	721
36.45000	719
36.45833	719
36.46667	720
36.47500	722
36.48333	725
36.49167	727
36.50000	726
36.50833	722
36.51667	717
36.52500	710
36.53333	702
36.54167	696
36.55000	691
36.55833	687
36.56667	685
36.57500	683
36.58333	682
36.59167	680
36.60000	676
36.60833	670
36.61667	665
36.62500	661
36.63333	659
36.64167	657
36.65000	655
36.65833	653
36.66667	650
36.67500	649
36.68333	650
36.69167	652
36.70000	654
36.70833	655
36.71667	656
36.72500	654
36.73333	651
36.74167	648
36.75000	644
36.75833	640
36.76667	638
36.77500	635
36.78333	633
36.79167	630
36.80000	626
36.80833	623
36.81667	621
36.82500	622
36.83333	624
36.84167	626
36.85000	628
36.85833	628
36.86667	624
36.87500	618
36.88333	612
36.89167	606
36.90000	603
36.90833	602
36.91667	604
36.92500	605
36.93333	606
36.94167	604
36.95000	600
36.95833	594
36.96667	589
36.97500	584
36.98333	580
36.99167	578
37.00000	577
37.00833	577
37.01667	578
37.02500	577
37.03333	576
37.04167	574
37.05000	571
37.05833	569
37.06667	567
37.07500	565
37.08333	565
37.09167	566
37.10000	566
37.10833	565
37.11667	563
37.12500	560
37.13333	558
37.14167	555
37.15000	552
37.15833	549
37.16667	545
37.17500	542
37.18333	539
37.19167	536
37.20000	533
37.20833	531
37.21667	531
37.22500	532
37.23333	534
37.24167	536
37.25000	539
37.25833	541
37.26667	541
37.27500	540
37.28333	539
37.29167	536
37.30000	533
37.30833	528
37.31667	524
37.32500	521
37.33333	520
37.34167	520
37.35000	521
37.35833	521
37.36667	519
37.37500	517
37.38333	514
37.39167	510
37.40000	508
37.40833	506
37.41667	505
37.42500	504
37.43333	505
37.44167	506
37.45000	506
37.45833	505
37.46667	504
37.47500	502
37.48333	500
37.49167	498
37.50000	497
37.50833	496
37.51667	494
37.52500	491
37.53333	487
37.54167	485
37.55000	483
37.55833	483
37.56667	485
37.57500	487
37.58333	490
37.59167	491
37.60000	492
37.60833	493
37.61667	492
37.62500	491
37.63333	491
37.64167	491
37.65000	492
37.65833	494
37.66667	496
37.67500	498
37.68333	500
37.69167	501
37.70000	502
37.70833	502
37.71667	501
37.72500	501
37.73333	501
37.74167	499
37.75000	498
37.75833	496
37.76667	496
37.77500	497
37.78333	498
37.79167	498
37.80000	496
37.80833	493
37.81667	490
37.82500	488
37.83333	488
37.84167	488
37.85000	488
37.85833	487
37.86667	486
37.87500	486
37.88333	488
37.89167	491
37.90000	494
37.90833	496
37.91667	496
37.92500	494
37.93333	492
37.94167	489
37.95000	487
37.95833	486
37.96667	488
37.97500	490
37.98333	492
37.99167	494
38.00000	495
38.00833	496
38.01667	496
38.02500	496
38.03333	496
38.04167	495
38.05000	493
38.05833	492
38.06667	490
38.07500	490
38.08333	491
38.09167	493
38.10000	496
38.10833	497
38.11667	498
38.12500	497
38.13333	496
38.14167	494
38.15000	492
38.15833	490
38.16667	488
38.17500	488
38.18333	490
38.19167	492
38.20000	493
38.20833	493
38.21667	490
38.22500	487
38.23333	484
38.24167	484
38.25000	484
38.25833	483
38.26667	481
38.27500	479
38.28333	476
38.29167	475
38.30000	474
38.30833	475
38.31667	477
38.32500	479
38.33333	480
38.34167	481
38.35000	480
38.35833	478
38.36667	477
38.37500	478
38.38333	480
38.39167	482
38.40000	484
38.40833	483
38.41667	480
38.42500	476
38.43333	471
38.44167	468
38.45000	468
38.45833	471
38.46667	475
38.47500	479
38.48333	482
38.49167	483
38.50000	483
38.50833	481
38.51667	479
38.52500	478
38.53333	476
38.54167	473
38.55000	471
38.55833	469
38.56667	467
38.57500	466
38.58333	465
38.59167	465
38.60000	463
38.60833	462
38.61667	463
38.62500	467
38.63333	471
38.64167	474
38.65000	475
38.65833	473
38.66667	469
38.67500	465
38.68333	464
38.69167	463
38.70000	463
38.70833	463
38.71667	462
38.72500	462
38.73333	460
38.74167	458
38.75000	456
38.75833	455
38.76667	457
38.77500	459
38.78333	463
38.79167	465
38.80000	466
38.80833	466
38.81667	465
38.82500	464
38.83333	463
38.84167	461
38.85000	460
38.85833	458
38.86667	458
38.87500	458
38.88333	459
38.89167	460
38.90000	462
38.90833	464
38.91667	464
38.92500	464
38.93333	463
38.94167	462
38.95000	461
38.95833	460
38.96667	459
38.97500	458
38.98333	457
38.99167	455
39.00000	453
39.00833	451
39.01667	449
39.02500	449
39.03333	449
39.04167	451
39.05000	454
39.05833	456
39.06667	457
39.07500	457
39.08333	454
39.09167	450
39.10000	444
39.10833	438
39.11667	432
39.12500	426
39.13333	423
39.14167	422
39.15000	424
39.15833	426
39.16667	429
39.17500	432
39.18333	435
39.19167	438
39.20000	440
39.20833	440
39.21667	439
39.22500	437
39.23333	436
39.24167	435
39.25000	434
39.25833	433
39.26667	433
39.27500	433
39.28333	433
39.29167	431
39.30000	429
39.30833	427
39.31667	425
39.32500	425
39.33333	424
39.34167	422
39.35000	419
39.35833	416
39.36667	413
39.37500	411
39.38333	411
39.39167	412
39.40000	413
39.40833	413
39.41667	412
39.42500	409
39.43333	404
39.44167	399
39.45000	394
39.45833	394
39.46667	396
39.47500	400
39.48333	405
39.49167	408
39.50000	409
39.50833	406
39.51667	402
39.52500	396
39.53333	390
39.54167	385
39.55000	381
39.55833	381
39.56667	385
39.57500	389
39.58333	394
39.59167	396
39.60000	396
39.60833	392
39.61667	388
39.62500	384
39.63333	380
39.64167	376
39.65000	373
39.65833	372
39.66667	371
39.67500	371
39.68333	371
39.69167	370
39.70000	367
39.70833	363
39.71667	360
39.72500	358
39.73333	357
39.74167	357
39.75000	358
39.75833	359
39.76667	359
39.77500	357
39.78333	354
39.79167	351
39.80000	351
39.80833	353
39.81667	356
39.82500	358
39.83333	358
39.84167	354
39.85000	349
39.85833	346
39.86667	344
39.87500	343
39.88333	342
39.89167	339
39.90000	336
39.90833	332
39.91667	330
39.92500	328
39.93333	326
39.94167	325
39.95000	324
39.95833	324
39.96667	324
39.97500	326
39.98333	327
39.99167	328
40.00000	329
40.00833	329
40.01667	326
40.02500	320
40.03333	314
40.04167	308
40.05000	302
40.05833	299
40.06667	297
40.07500	296
40.08333	298
40.09167	301
40.10000	304
40.10833	306
40.11667	306
40.12500	305
40.13333	304
40.14167	304
40.15000	306
40.15833	307
40.16667	307
40.17500	305
40.18333	302
40.19167	298
40.20000	296
40.20833	295
40.21667	295
40.22500	295
40.23333	295
40.24167	294
40.25000	293
40.25833	291
40.26667	291
40.27500	292
40.28333	295
40.29167	297
40.30000	298
40.30833	297
40.31667	294
40.32500	292
40.33333	291
40.34167	291
40.35000	292
40.35833	294
40.36667	297
40.37500	299
40.38333	302
40.39167	304
40.40000	307
40.40833	309
40.41667	312
40.42500	314
40.43333	315
40.44167	315
40.45000	315
40.45833	316
40.46667	317
40.47500	318
40.48333	320
40.49167	322
40.50000	326
40.50833	332
40.51667	338
40.52500	344
40.53333	351
40.54167	359
40.55000	367
40.55833	375
40.56667	382
40.57500	388
40.58333	392
40.59167	395
40.60000	396
40.60833	400
40.61667	406
40.62500	415
40.63333	426
40.64167	440
40.65000	454
40.65833	467
40.66667	481
40.67500	493
40.68333	505
40.69167	518
40.70000	531
40.70833	547
40.71667	565
40.72500	585
40.73333	603
40.74167	620
40.75000	636
40.75833	652
40.76667	668
40.77500	688
40.78333	712
40.79167	737
40.80000	764
40.80833	793
40.81667	820
40.82500	845
40.83333	869
40.84167	893
40.85000	917
40.85833	943
40.86667	972
40.87500	1003
40.88333	1035
40.89167	1069
40.90000	1105
40.90833	1142
40.91667	1179
40.92500	1216
40.93333	1252
40.94167	1290
40.95000	1327
40.95833	1365
40.96667	1406
40.97500	1447
40.98333	1490
40.99167	1533
41.00000	1577
41.00833	1621
41.01667	1667
41.02500	1715
41.03333	1762
41.04167	1809
41.05000	1855
41.05833	1902
41.06667	1950
41.07500	2000
41.08333	2054
41.09167	2107
41.10000	2161
41.10833	2214
41.11667	2265
41.12500	2318
41.13333	2369
41.14167	2422
41.15000	2474
41.15833	2528
41.16667	2582
41.17500	2635
41.18333	2687
41.19167	2740
41.20000	2795
41.20833	2851
41.21667	2908
41.22500	2968
41.23333	3025
41.24167	3082
41.25000	3137
41.25833	3190
41.26667	3244
41.27500	3296
41.28333	3351
41.29167	3405
41.30000	3461
41.30833	3515
41.31667	3567
41.32500	3618
41.33333	3666
41.34167	3714
41.35000	3762
41.35833	3811
41.36667	3862
41.37500	3911
41.38333	3960
41.39167	4007
41.40000	4053
41.40833	4096
41.41667	4139
41.42500	4181
41.43333	4220
41.44167	4257
41.45000	4291
41.45833	4321
41.46667	4348
41.47500	4375
41.48333	4402
41.49167	4428
41.50000	4456
41.50833	4483
41.51667	4509
41.52500	4533
41.53333	4553
41.54167	4571
41.55000	4586
41.55833	4600
41.56667	4613
41.57500	4626
41.58333	4639
41.59167	4651
41.60000	4662
41.60833	4672
41.61667	4680
41.62500	4685
41.63333	4686
41.64167	4683
41.65000	4676
41.65833	4668
41.66667	4660
41.67500	4651
41.68333	4642
41.69167	4633
41.70000	4622
41.70833	4610
41.71667	4597
41.72500	4583
41.73333	4567
41.74167	4548
41.75000	4527
41.75833	4503
41.76667	4476
41.77500	4449
41.78333	4420
41.79167	4391
41.80000	4362
41.80833	4331
41.81667	4300
41.82500	4266
41.83333	4229
41.84167	4190
41.85000	4149
41.85833	4108
41.86667	4066
41.87500	4024
41.88333	3980
41.89167	3936
41.90000	3891
41.90833	3846
41.91667	3801
41.92500	3754
41.93333	3708
41.94167	3660
41.95000	3613
41.95833	3565
41.96667	3515
41.97500	3464
41.98333	3410
41.99167	3357
42.00000	3305
42.00833	3253
42.01667	3202
42.02500	3149
42.03333	3096
42.04167	3040
42.05000	2985
42.05833	2929
42.06667	2874
42.07500	2819
42.08333	2763
42.09167	2708
42.10000	2653
42.10833	2598
42.11667	2545
42.12500	2491
42.13333	2440
42.14167	2391
42.15000	2343
42.15833	2294
42.16667	2243
42.17500	2191
42.18333	2136
42.19167	2082
42.20000	2027
42.20833	1973
42.21667	1921
42.22500	1870
42.23333	1822
42.24167	1777
42.25000	1734
42.25833	1692
42.26667	1651
42.27500	1610
42.28333	1568
42.29167	1526
42.30000	1483
42.30833	1440
42.31667	1397
42.32500	1354
42.33333	1314
42.34167	1275
42.35000	1239
42.35833	1205
42.36667	1173
42.37500	1142
42.38333	1110
42.39167	1079
42.40000	1045
42.40833	1011
42.41667	978
42.42500	947
42.43333	918
42.44167	891
42.45000	866
42.45833	844
42.46667	822
42.47500	800
42.48333	779
42.49167	757
42.50000	735
42.50833	714
42.51667	694
42.52500	674
42.53333	655
42.54167	634
42.55000	614
42.55833	595
42.56667	578
42.57500	562
42.58333	547
42.59167	533
42.60000	520
42.60833	506
42.61667	493
42.62500	478
42.63333	463
42.64167	448
42.65000	436
42.65833	426
42.66667	418
42.67500	411
42.68333	404
42.69167	396
42.70000	388
42.70833	380
42.71667	373
42.72500	367
42.73333	362
42.74167	356
42.75000	350
42.75833	343
42.76667	335
42.77500	329
42.78333	323
42.79167	318
42.80000	314
42.80833	309
42.81667	304
42.82500	301
42.83333	298
42.84167	296
42.85000	293
42.85833	289
42.86667	284
42.87500	279
42.88333	274
42.89167	270
42.90000	266
42.90833	263
42.91667	261
42.92500	259
42.93333	259
42.94167	259
42.95000	260
42.95833	260
42.96667	258
42.97500	255
42.98333	249
42.99167	243
43.00000	237
43.00833	233
43.01667	230
43.02500	229
43.03333	230
43.04167	231
43.05000	232
43.05833	232
43.06667	232
43.07500	233
43.08333	236
43.09167	239
43.10000	241
43.10833	240
43.11667	236
43.12500	229
43.13333	223
43.14167	217
43.15000	212
43.15833	210
43.16667	209
43.17500	209
43.18333	210
43.19167	211
43.20000	212
43.20833	212
43.21667	212
43.22500	211
43.23333	212
43.24167	213
43.25000	215
43.25833	215
43.26667	215
43.27500	213
43.28333	210
43.29167	207
43.30000	206
43.30833	206
43.31667	206
43.32500	205
43.33333	204
43.34167	203
43.35000	202
43.35833	202
43.36667	202
43.37500	203
43.38333	205
43.39167	207
43.40000	211
43.40833	215
43.41667	218
43.42500	220
43.43333	221
43.44167	219
43.45000	216
43.45833	212
43.46667	208
43.47500	205
43.48333	203
43.49167	200
43.50000	197
43.50833	195
43.51667	193
43.52500	192
43.53333	191
43.54167	191
43.55000	190
43.55833	188
43.56667	187
43.57500	186
43.58333	186
43.59167	187
43.60000	188
43.60833	188
43.61667	189
43.62500	189
43.63333	189
43.64167	190
43.65000	191
43.65833	191
43.66667	189
43.67500	185
43.68333	179
43.69167	174
43.70000	171
43.70833	168
43.71667	168
43.72500	169
43.73333	170
43.74167	172
43.75000	173
43.75833	172
43.76667	169
43.77500	166
43.78333	164
43.79167	162
43.80000	162
43.80833	164
43.81667	164
43.82500	164
43.83333	164
43.84167	165
43.85000	165
43.85833	165
43.86667	165
43.87500	163
43.88333	162
43.89167	160
43.90000	159
43.90833	159
43.91667	159
43.92500	159
43.93333	157
43.94167	155
43.95000	153
43.95833	151
43.96667	149
43.97500	148
43.98333	149
43.99167	152
44.00000	154
44.00833	156
44.01667	157
44.02500	156
44.03333	153
44.04167	148
44.05000	143
44.05833	139
44.06667	137
44.07500	137
44.08333	139
44.09167	141
44.10000	141
44.10833	139
44.11667	138
44.12500	138
44.13333	139
44.14167	141
44.15000	143
44.15833	144
44.16667	144
44.17500	140
44.18333	133
44.19167	127
44.20000	124
44.20833	122
44.21667	122
44.22500	122
44.23333	123
44.24167	122
44.25000	122
44.25833	123
44.26667	125
44.27500	126
44.28333	125
44.29167	123
44.30000	120
44.30833	117
44.31667	117
44.32500	119
44.33333	122
44.34167	126
44.35000	127
44.35833	126
44.36667	123
44.37500	119
44.38333	115
44.39167	111
44.40000	109
44.40833	109
44.41667	110
44.42500	113
44.43333	116
44.44167	120
44.45000	123
44.45833	126
44.46667	127
44.47500	127
44.48333	125
44.49167	122
44.50000	118
44.50833	114
44.51667	111
44.52500	109
44.53333	106
44.54167	104
44.55000	103
44.55833	104
44.56667	109
44.57500	115
44.58333	120
44.59167	124
44.60000	124
44.60833	122
44.61667	120
44.62500	117
44.63333	114
44.64167	112
44.65000	110
44.65833	108
44.66667	105
44.67500	102
44.68333	100
44.69167	99
44.70000	100
44.70833	102
44.71667	104
44.72500	107
44.73333	108
44.74167	108
44.75000	105
44.75833	102
44.76667	98
44.77500	95
44.78333	93
44.79167	92
44.80000	92
44.80833	94
44.81667	97
44.82500	101
44.83333	106
44.84167	113
44.85000	120
44.85833	125
44.86667	128
44.87500	128
44.88333	124
44.89167	120
44.90000	116
44.90833	114
44.91667	112
44.92500	111
44.93333	110
44.94167	110
44.95000	111
44.95833	113
44.96667	115
44.97500	116
44.98333	117
44.99167	118
45.00000	118
45.00833	117
45.01667	116
45.02500	116
45.03333	118
45.04167	121
45.05000	124
45.05833	124
45.06667	120
45.07500	114
45.08333	106
45.09167	99
45.10000	97
45.10833	98
45.11667	102
45.12500	107
45.13333	111
45.14167	114
45.15000	116
45.15833	117
45.16667	118
45.17500	119
45.18333	119
45.19167	119
45.20000	119
45.20833	119
45.21667	119
45.22500	117
45.23333	115
45.24167	112
45.25000	111
45.25833	111
45.26667	113
45.27500	115
45.28333	118
45.29167	120
45.30000	121
45.30833	120
45.31667	119
45.32500	119
45.33333	120
45.34167	123
45.35000	127
45.35833	129
45.36667	130
45.37500	128
45.38333	124
45.39167	120
45.40000	116
45.40833	112
45.41667	109
45.42500	106
45.43333	103
45.44167	100
45.45000	100
45.45833	102
45.46667	106
45.47500	112
45.48333	116
45.49167	118
45.50000	118
45.50833	115
45.51667	112
45.52500	109
45.53333	109
45.54167	110
45.55000	112
45.55833	115
45.56667	119
45.57500	121
45.58333	122
45.59167	122
45.60000	122
45.60833	120
45.61667	118
45.62500	116
45.63333	113
45.64167	112
45.65000	111
45.65833	111
45.66667	113
45.67500	114
45.68333	115
45.69167	113
45.70000	111
45.70833	109
45.71667	106
45.72500	103
45.73333	101
45.74167	98
45.75000	97
45.75833	97
45.76667	98
45.77500	100
45.78333	102
45.79167	103
45.80000	103
45.80833	102
45.81667	100
45.82500	99
45.83333	97
45.84167	97
45.85000	97
45.85833	97
45.86667	97
45.87500	99
45.88333	101
45.89167	102
45.90000	100
45.90833	98
45.91667	95
45.92500	94
45.93333	95
45.94167	97
45.95000	100
45.95833	102
45.96667	105
45.97500	107
45.98333	108
45.99167	108
46.00000	107
46.00833	106
46.01667	104
46.02500	103
46.03333	101
46.04167	98
46.05000	94
46.05833	89
46.06667	83
46.07500	78
46.08333	74
46.09167	72
46.10000	74
46.10833	78
46.11667	82
46.12500	86
46.13333	90
46.14167	93
46.15000	96
46.15833	98
46.16667	100
46.17500	100
46.18333	98
46.19167	96
46.20000	95
46.20833	95
46.21667	94
46.22500	93
46.23333	92
46.24167	90
46.25000	89
46.25833	88
46.26667	87
46.27500	88
46.28333	90
46.29167	92
46.30000	94
46.30833	95
46.31667	96
46.32500	96
46.33333	96
46.34167	96
46.35000	97
46.35833	95
46.36667	92
46.37500	88
46.38333	85
46.39167	83
46.40000	82
46.40833	82
46.41667	81
46.42500	79
46.43333	78
46.44167	78
46.45000	79
46.45833	79
46.46667	77
46.47500	76
46.48333	75
46.49167	76
46.50000	79
46.50833	83
46.51667	87
46.52500	91
46.53333	94
46.54167	94
46.55000	92
46.55833	88
46.56667	84
46.57500	81
46.58333	79
46.59167	76
46.60000	74
46.60833	73
46.61667	73
46.62500	75
46.63333	76
46.64167	77
46.65000	76
46.65833	73
46.66667	69
46.67500	66
46.68333	65
46.69167	66
46.70000	68
46.70833	70
46.71667	70
46.72500	70
46.73333	69
46.74167	68
46.75000	67
46.75833	67
46.76667	66
46.77500	66
46.78333	67
46.79167	68
46.80000	70
46.80833	71
46.81667	71
46.82500	70
46.83333	69
46.84167	69
46.85000	69
46.85833	70
46.86667	70
46.87500	71
46.88333	70
46.89167	68
46.90000	66
46.90833	62
46.91667	60
46.92500	58
46.93333	57
46.94167	57
46.95000	57
46.95833	57
46.96667	55
46.97500	54
46.98333	56
46.99167	58
47.00000	63
47.00833	67
47.01667	69
47.02500	68
47.03333	66
47.04167	65
47.05000	63
47.05833	63
47.06667	65
47.07500	66
47.08333	67
47.09167	67
47.10000	65
47.10833	61
47.11667	57
47.12500	51
47.13333	47
47.14167	46
47.15000	49
47.15833	54
47.16667	60
47.17500	66
47.18333	68
47.19167	68
47.20000	65
47.20833	61
47.21667	57
47.22500	55
47.23333	53
47.24167	52
47.25000	53
47.25833	52
47.26667	49
47.27500	46
47.28333	42
47.29167	39
47.30000	38
47.30833	37
47.31667	37
47.32500	38
47.33333	41
47.34167	45
47.35000	48
47.35833	50
47.36667	51
47.37500	50
47.38333	48
47.39167	46
47.40000	45
47.40833	45
47.41667	44
47.42500	42
47.43333	39
47.44167	37
47.45000	36
47.45833	38
47.46667	42
47.47500	49
47.48333	55
47.49167	60
47.50000	61
47.50833	60
47.51667	56
47.52500	52
47.53333	48
47.54167	44
47.55000	42
47.55833	43
47.56667	45
47.57500	49
47.58333	52
47.59167	53
47.60000	52
47.60833	50
47.61667	47
47.62500	45
47.63333	43
47.64167	41
47.65000	39
47.65833	36
47.66667	32
47.67500	29
47.68333	29
47.69167	32
47.70000	37
47.70833	42
47.71667	47
47.72500	50
47.73333	51
47.74167	50
47.75000	47
47.75833	44
47.76667	42
47.77500	41
47.78333	42
47.79167	45
47.80000	48
47.80833	51
47.81667	53
47.82500	53
47.83333	51
47.84167	49
47.85000	47
47.85833	45
47.86667	44
47.87500	43
47.88333	43
47.89167	43
47.90000	41
47.90833	37
47.91667	35
47.92500	33
47.93333	34
47.94167	36
47.95000	39
47.95833	41
47.96667	41
47.97500	40
47.98333	41
47.99167	43
48.00000	45
48.00833	47
48.01667	48
48.02500	47
48.03333	45
48.04167	43
48.05000	41
48.05833	40
48.06667	41
48.07500	42
48.08333	43
48.09167	45
48.10000	46
48.10833	48
48.11667	49
48.12500	49
48.13333	47
48.14167	45
48.15000	43
48.15833	42
48.16667	43
48.17500	45
48.18333	46
48.19167	48
48.20000	47
48.20833	45
48.21667	42
48.22500	39
48.23333	38
48.24167	39
48.25000	40
48.25833	42
48.26667	44
48.27500	45
48.28333	46
48.29167	47
48.30000	46
48.30833	45
48.31667	42
48.32500	39
48.33333	38
48.34167	40
48.35000	45
48.35833	48
48.36667	51
48.37500	53
48.38333	53
48.39167	53
48.40000	53
48.40833	52
48.41667	50
48.42500	46
48.43333	43
48.44167	39
48.45000	36
48.45833	34
48.46667	33
48.47500	34
48.48333	35
48.49167	36
48.50000	38
48.50833	41
48.51667	45
48.52500	50
48.53333	54
48.54167	55
48.55000	54
48.55833	53
48.56667	51
48.57500	52
48.58333	55
48.59167	58
48.60000	58
48.60833	57
48.61667	54
48.62500	52
48.63333	50
48.64167	49
48.65000	50
48.65833	50
48.66667	50
48.67500	50
48.68333	49
48.69167	48
48.70000	49
48.70833	51
48.71667	53
48.72500	55
48.73333	55
48.74167	51
48.75000	46
48.75833	42
48.76667	40
48.77500	41
48.78333	43
48.79167	47
48.80000	51
48.80833	54
48.81667	56
48.82500	56
48.83333	55
48.84167	52
48.85000	48
48.85833	44
48.86667	40
48.87500	37
48.88333	36
48.89167	36
48.90000	37
48.90833	38
48.91667	39
48.92500	40
48.93333	40
48.94167	41
48.95000	41
48.95833	41
48.96667	40
48.97500	40
48.98333	43
48.99167	46
49.00000	47
49.00833	46
49.01667	43
49.02500	39
49.03333	35
49.04167	33
49.05000	34
49.05833	37
49.06667	41
49.07500	45
49.08333	47
49.09167	47
49.10000	45
49.10833	42
49.11667	42
49.12500	44
49.13333	46
49.14167	47
49.15000	47
49.15833	44
49.16667	40
49.17500	36
49.18333	34
49.19167	32
49.20000	32
49.20833	34
49.21667	35
49.22500	37
49.23333	39
49.24167	40
49.25000	41
49.25833	41
49.26667	40
49.27500	41
49.28333	43
49.29167	46
49.30000	49
49.30833	53
49.31667	55
49.32500	54
49.33333	51
49.34167	45
49.35000	39
49.35833	33
49.36667	29
49.37500	28
49.38333	30
49.39167	33
49.40000	36
49.40833	38
49.41667	40
49.42500	41
49.43333	41
49.44167	40
49.45000	39
49.45833	37
49.46667	34
49.47500	31
49.48333	29
49.49167	27
49.50000	25
49.50833	24
49.51667	24
49.52500	25
49.53333	26
49.54167	27
49.55000	29
49.55833	30
49.56667	30
49.57500	31
49.58333	32
49.59167	34
49.60000	37
49.60833	39
49.61667	39
49.62500	39
49.63333	37
49.64167	34
49.65000	32
49.65833	31
49.66667	29
49.67500	28
49.68333	26
49.69167	25
49.70000	23
49.70833	23
49.71667	25
49.72500	28
49.73333	32
49.74167	35
49.75000	35
49.75833	33
49.76667	29
49.77500	25
49.78333	22
49.79167	20
49.80000	17
49.80833	15
49.81667	14
49.82500	15
49.83333	17
49.84167	20
49.85000	21
49.85833	21
49.86667	19
49.87500	17
49.88333	17
49.89167	18
49.90000	21
49.90833	26
49.91667	29
49.92500	32
49.93333	32
49.94167	31
49.95000	28
49.95833	25
49.96667	21
49.97500	18
49.98333	14
49.99167	10
50.00000	7
50.00833	5
50.01667	5
50.02500	6
50.03333	8
50.04167	10
50.05000	11
50.05833	14
50.06667	16
50.07500	18
50.08333	20
50.09167	22
50.10000	24
50.10833	25
50.11667	26
50.12500	28
50.13333	30
50.14167	32
50.15000	34
50.15833	35
50.16667	34
50.17500	33
50.18333	32
50.19167	31
50.20000	31
50.20833	30
50.21667	30
50.22500	29
50.23333	29
50.24167	29
50.25000	31
50.25833	34
50.26667	37
50.27500	39
50.28333	39
50.29167	39
50.30000	38
50.30833	37
50.31667	37
50.32500	38
50.33333	39
50.34167	39
50.35000	40
50.35833	40
50.36667	40
50.37500	42
50.38333	44
50.39167	46
50.40000	50
50.40833	53
50.41667	55
50.42500	55
50.43333	53
50.44167	51
50.45000	48
50.45833	46
50.46667	43
50.47500	40
50.48333	38
50.49167	36
50.50000	37
50.50833	40
50.51667	43
50.52500	47
50.53333	51
50.54167	54
50.55000	58
50.55833	62
50.56667	66
50.57500	68
50.58333	68
50.59167	67
50.60000	66
50.60833	66
50.61667	68
50.62500	72
50.63333	77
50.64167	80
50.65000	82
50.65833	83
50.66667	84
50.67500	84
50.68333	85
50.69167	85
50.70000	85
50.70833	85
50.71667	84
50.72500	83
50.73333	82
50.74167	82
50.75000	83
50.75833	84
50.76667	85
50.77500	84
50.78333	83
50.79167	81
50.80000	81
50.80833	82
50.81667	82
50.82500	83
50.83333	82
50.84167	79
50.85000	77
50.85833	75
50.86667	74
50.87500	77
50.88333	84
50.89167	92
50.90000	100
50.90833	106
50.91667	108
50.92500	105
50.93333	101
50.94167	97
50.95000	93
50.95833	91
50.96667	89
50.97500	88
50.98333	87
50.99167	86
51.00000	85
51.00833	87
51.01667	90
51.02500	96
51.03333	102
51.04167	108
51.05000	112
51.05833	114
51.06667	113
51.07500	112
51.08333	111
51.09167	110
51.10000	110
51.10833	110
51.11667	109
51.12500	105
51.13333	102
51.14167	101
51.15000	102
51.15833	104
51.16667	108
51.17500	111
51.18333	113
51.19167	114
51.20000	115
51.20833	115
51.21667	115
51.22500	115
51.23333	115
51.24167	116
51.25000	117
51.25833	118
51.26667	120
51.27500	121
51.28333	122
51.29167	123
51.30000	126
51.30833	129
51.31667	132
51.32500	135
51.33333	138
51.34167	141
51.35000	145
51.35833	150
51.36667	157
51.37500	164
51.38333	169
51.39167	172
51.40000	173
51.40833	173
51.41667	174
51.42500	177
51.43333	182
51.44167	190
51.45000	198
51.45833	205
51.46667	212
51.47500	217
51.48333	223
51.49167	230
51.50000	238
51.50833	247
51.51667	256
51.52500	265
51.53333	274
51.54167	285
51.55000	296
51.55833	308
51.56667	320
51.57500	332
51.58333	344
51.59167	356
51.60000	368
51.60833	381
51.61667	396
51.62500	412
51.63333	430
51.64167	449
51.65000	468
51.65833	489
51.66667	510
51.67500	530
51.68333	551
51.69167	571
51.70000	590
51.70833	608
51.71667	629
51.72500	651
51.73333	675
51.74167	699
51.75000	724
51.75833	749
51.76667	776
51.77500	803
51.78333	833
51.79167	863
51.80000	891
51.80833	918
51.81667	945
51.82500	972
51.83333	1000
51.84167	1032
51.85000	1065
51.85833	1101
51.86667	1137
51.87500	1173
51.88333	1208
51.89167	1244
51.90000	1281
51.90833	1319
51.91667	1360
51.92500	1403
51.93333	1445
51.94167	1487
51.95000	1529
51.95833	1571
51.96667	1616
51.97500	1662
51.98333	1711
51.99167	1760
52.00000	1811
52.00833	1862
52.01667	1913
52.02500	1965
52.03333	2017
52.04167	2072
52.05000	2128
52.05833	2184
52.06667	2241
52.07500	2296
52.08333	2352
52.09167	2407
52.10000	2464
52.10833	2522
52.11667	2580
52.12500	2640
52.13333	2699
52.14167	2759
52.15000	2820
52.15833	2880
52.16667	2948
52.17500	3018
52.18333	3086
52.19167	3152
52.20000	3215
52.20833	3276
52.21667	3338
52.22500	3406
52.23333	3480
52.24167	3552
52.25000	3619
52.25833	3684
52.26667	3749
52.27500	3811
52.28333	3876
52.29167	3946
52.30000	4016
52.30833	4080
52.31667	4141
52.32500	4209
52.33333	4282
52.34167	4356
52.35000	4429
52.35833	4500
52.36667	4572
52.37500	4644
52.38333	4713
52.39167	4779
52.40000	4846
52.40833	4914
52.41667	4981
52.42500	5047
52.43333	5112
52.44167	5179
52.45000	5246
52.45833	5312
52.46667	5383
52.47500	5454
52.48333	5521
52.49167	5581
52.50000	5642
52.50833	5702
52.51667	5762
52.52500	5825
52.53333	5885
52.54167	5948
52.55000	6015
52.55833	6083
52.56667	6145
52.57500	6203
52.58333	6260
52.59167	6314
52.60000	6365
52.60833	6419
52.61667	6473
52.62500	6522
52.63333	6568
52.64167	6616
52.65000	6671
52.65833	6728
52.66667	6781
52.67500	6829
52.68333	6873
52.69167	6913
52.70000	6952
52.70833	6992
52.71667	7033
52.72500	7072
52.73333	7110
52.74167	7147
52.75000	7182
52.75833	7216
52.76667	7250
52.77500	7282
52.78333	7315
52.79167	7348
52.80000	7380
52.80833	7407
52.81667	7430
52.82500	7451
52.83333	7471
52.84167	7493
52.85000	7515
52.85833	7539
52.86667	7562
52.87500	7582
52.88333	7598
52.89167	7610
52.90000	7618
52.90833	7625
52.91667	7632
52.92500	7639
52.93333	7647
52.94167	7655
52.95000	7661
52.95833	7666
52.96667	7668
52.97500	7668
52.98333	7665
52.99167	7661
53.00000	7657
53.00833	7652
53.01667	7646
53.02500	7639
53.03333	7629
53.04167	7617
53.05000	7603
53.05833	7588
53.06667	7571
53.07500	7554
53.08333	7536
53.09167	7518
53.10000	7501
53.10833	7483
53.11667	7463
53.12500	7440
53.13333	7414
53.14167	7385
53.15000	7354
53.15833	7324
53.16667	7294
53.17500	7266
53.18333	7239
53.19167	7212
53.20000	7182
53.20833	7149
53.21667	7115
53.22500	7078
53.23333	7040
53.24167	7001
53.25000	6962
53.25833	6923
53.26667	6883
53.27500	6843
53.28333	6803
53.29167	6763
53.30000	6720
53.30833	6676
53.31667	6631
53.32500	6586
53.33333	6542
53.34167	6497
53.35000	6451
53.35833	6405
53.36667	6357
53.37500	6308
53.38333	6257
53.39167	6206
53.40000	6155
53.40833	6104
53.41667	6055
53.42500	6004
53.43333	5954
53.44167	5901
53.45000	5848
53.45833	5795
53.46667	5742
53.47500	5689
53.48333	5634
53.49167	5582
53.50000	5532
53.50833	5483
53.51667	5435
53.52500	5386
53.53333	5335
53.54167	5279
53.55000	5223
53.55833	5168
53.56667	5114
53.57500	5063
53.58333	5013
53.59167	4963
53.60000	4911
53.60833	4859
53.61667	4807
53.62500	4754
53.63333	4701
53.64167	4646
53.65000	4592
53.65833	4539
53.66667	4486
53.67500	4436
53.68333	4386
53.69167	4338
53.70000	4287
53.70833	4235
53.71667	4184
53.72500	4133
53.73333	4084
53.74167	4037
53.75000	3991
53.75833	3945
53.76667	3899
53.77500	3854
53.78333	3806
53.79167	3759
53.80000	3712
53.80833	3665
53.81667	3620
53.82500	3576
53.83333	3534
53.84167	3492
53.85000	3452
53.85833	3409
53.86667	3364
53.87500	3321
53.88333	3277
53.89167	3234
53.90000	3193
53.90833	3152
53.91667	3112
53.92500	3070
53.93333	3031
53.94167	2992
53.95000	2954
53.95833	2916
53.96667	2876
53.97500	2838
53.98333	2800
53.99167	2763
54.00000	2729
54.00833	2695
54.01667	2662
54.02500	2629
54.03333	2597
54.04167	2563
54.05000	2529
54.05833	2496
54.06667	2464
54.07500	2432
54.08333	2401
54.09167	2371
54.10000	2342
54.10833	2313
54.11667	2285
54.12500	2258
54.13333	2232
54.14167	2204
54.15000	2175
54.15833	2145
54.16667	2115
54.17500	2087
54.18333	2060
54.19167	2034
54.20000	2008
54.20833	1981
54.21667	1956
54.22500	1931
54.23333	1906
54.24167	1882
54.25000	1859
54.25833	1837
54.26667	1815
54.27500	1796
54.28333	1776
54.29167	1755
54.30000	1730
54.30833	1705
54.31667	1681
54.32500	1659
54.33333	1640
54.34167	1624
54.35000	1608
54.35833	1591
54.36667	1571
54.37500	1549
54.38333	1526
54.39167	1503
54.40000	1481
54.40833	1463
54.41667	1447
54.42500	1432
54.43333	1418
54.44167	1403
54.45000	1387
54.45833	1370
54.46667	1351
54.47500	1333
54.48333	1316
54.49167	1300
54.50000	1285
54.50833	1271
54.51667	1257
54.52500	1244
54.53333	1230
54.54167	1216
54.55000	1202
54.55833	1188
54.56667	1174
54.57500	1160
54.58333	1146
54.59167	1132
54.60000	1118
54.60833	1105
54.61667	1093
54.62500	1082
54.63333	1071
54.64167	1061
54.65000	1051
54.65833	1041
54.66667	1032
54.67500	1023
54.68333	1012
54.69167	1001
54.70000	988
54.70833	974
54.71667	961
54.72500	949
54.73333	939
54.74167	930
54.75000	922
54.75833	913
54.76667	905
54.77500	896
54.78333	886
54.79167	877
54.80000	868
54.80833	859
54.81667	851
54.82500	842
54.83333	835
54.84167	827
54.85000	820
54.85833	813
54.86667	805
54.87500	797
54.88333	788
54.89167	780
54.90000	773
54.90833	767
54.91667	760
54.92500	752
54.93333	744
54.94167	736
54.95000	728
54.95833	722
54.96667	716
54.97500	711
54.98333	707
54.99167	704
55.00000	700
55.00833	695
55.01667	688
55.02500	679
55.03333	671
55.04167	663
55.05000	655
55.05833	647
55.06667	639
55.07500	631
55.08333	623
55.09167	617
55.10000	611
55.10833	607
55.11667	603
55.12500	598
55.13333	593
55.14167	587
55.15000	582
55.15833	577
55.16667	573
55.17500	568
55.18333	565
55.19167	561
55.20000	557
55.20833	552
55.21667	546
55.22500	539
55.23333	533
55.24167	528
55.25000	523
55.25833	519
55.26667	514
55.27500	509
55.28333	503
55.29167	498
55.30000	494
55.30833	492
55.31667	490
55.32500	488
55.33333	486
55.34167	483
55.35000	478
55.35833	473
55.36667	469
55.37500	465
55.38333	463
55.39167	460
55.40000	457
55.40833	453
55.41667	449
55.42500	444
55.43333	440
55.44167	436
55.45000	433
55.45833	432
55.46667	432
55.47500	434
55.48333	434
55.49167	433
55.50000	429
55.50833	422
55.51667	413
55.52500	405
55.53333	397
55.54167	391
55.55000	387
55.55833	385
55.56667	384
55.57500	384
55.58333	384
55.59167	382
55.60000	381
55.60833	379
55.61667	377
55.62500	375
55.63333	373
55.64167	371
55.65000	369
55.65833	367
55.66667	366
55.67500	365
55.68333	365
55.69167	365
55.70000	364
55.70833	361
55.71667	356
55.72500	351
55.73333	345
55.74167	340
55.75000	336
55.75833	333
55.76667	331
55.77500	329
55.78333	328
55.79167	326
55.80000	323
55.80833	320
55.81667	315
55.82500	310
55.83333	304
55.84167	298
55.85000	293
55.85833	290
55.86667	289
55.87500	290
55.88333	293
55.89167	297
55.90000	300
55.90833	303
55.91667	304
55.92500	302
55.93333	299
55.94167	294
55.95000	288
55.95833	284
55.96667	280
55.97500	277
55.98333	275
55.99167	275
56.00000	276
56.00833	278
56.01667	279
56.02500	279
56.03333	278
56.04167	275
56.05000	272
56.05833	269
56.06667	267
56.07500	264
56.08333	262
56.09167	260
56.10000	257
56.10833	254
56.11667	251
56.12500	249
56.13333	246
56.14167	243
56.15000	240
56.15833	237
56.16667	233
56.17500	231
56.18333	230
56.19167	230
56.20000	231
56.20833	231
56.21667	231
56.22500	230
56.23333	228
56.24167	226
56.25000	225
56.25833	225
56.26667	226
56.27500	226
56.28333	225
56.29167	221
56.30000	216
56.30833	210
56.31667	206
56.32500	205
56.33333	206
56.34167	208
56.35000	211
56.35833	213
56.36667	214
56.37500	214
56.38333	214
56.39167	213
56.40000	211
56.40833	209
56.41667	207
56.42500	203
56.43333	199
56.44167	194
56.45000	189
56.45833	183
56.46667	176
56.47500	170
56.48333	168
56.49167	170
56.50000	174
56.50833	179
56.51667	181
56.52500	182
56.53333	182
56.54167	181
56.55000	182
56.55833	182
56.56667	182
56.57500	181
56.58333	179
56.59167	175
56.60000	173
56.60833	171
56.61667	169
56.62500	165
56.63333	162
56.64167	159
56.65000	157
56.65833	158
56.66667	160
56.67500	162
56.68333	164
56.69167	165
56.70000	166
56.70833	166
56.71667	165
56.72500	163
56.73333	161
56.74167	159
56.75000	159
56.75833	160
56.76667	161
56.77500	161
56.78333	160
56.79167	158
56.80000	156
56.80833	155
56.81667	155
56.82500	155
56.83333	156
56.84167	156
56.85000	154
56.85833	149
56.86667	143
56.87500	137
56.88333	132
56.89167	127
56.90000	124
56.90833	122
56.91667	122
56.92500	124
56.93333	127
56.94167	128
56.95000	129
56.95833	130
56.96667	130
56.97500	130
56.98333	130
56.99167	131
57.00000	132
57.00833	132
57.01667	131
57.02500	129
57.03333	125
57.04167	122
57.05000	120
57.05833	121
57.06667	123
57.07500	126
57.08333	128
57.09167	129
57.10000	128
57.10833	126
57.11667	123
57.12500	120
57.13333	117
57.14167	114
57.15000	110
57.15833	107
57.16667	104
57.17500	103
57.18333	104
57.19167	106
57.20000	108
57.20833	109
57.21667	108
57.22500	106
57.23333	104
57.24167	106
57.25000	109
57.25833	114
57.26667	117
57.27500	120
57.28333	120
57.29167	118
57.30000	116
57.30833	115
57.31667	113
57.32500	111
57.33333	108
57.34167	106
57.35000	104
57.35833	101
57.36667	99
57.37500	98
57.38333	98
57.39167	99
57.40000	101
57.40833	103
57.41667	105
57.42500	106
57.43333	105
57.44167	103
57.45000	101
57.45833	97
57.46667	93
57.47500	90
57.48333	88
57.49167	87
57.50000	87
57.50833	89
57.51667	91
57.52500	92
57.53333	92
57.54167	91
57.55000	88
57.55833	85
57.56667	82
57.57500	80
57.58333	80
57.59167	79
57.60000	78
57.60833	75
57.61667	72
57.62500	70
57.63333	69
57.64167	69
57.65000	71
57.65833	73
57.66667	73
57.67500	72
57.68333	71
57.69167	70
57.70000	71
57.70833	74
57.71667	77
57.72500	79
57.73333	80
57.74167	80
57.75000	78
57.75833	76
57.76667	73
57.77500	69
57.78333	66
57.79167	64
57.80000	65
57.80833	68
57.81667	69
57.82500	68
57.83333	66
57.84167	64
57.85000	62
57.85833	63
57.86667	64
57.87500	66
57.88333	67
57.89167	66
57.90000	63
57.90833	61
57.91667	60
57.92500	59
57.93333	60
57.94167	59
57.95000	58
57.95833	57
57.96667	55
57.97500	53
57.98333	52
57.99167	50
58.00000	48
58.00833	47
58.01667	45
58.02500	44
58.03333	43
58.04167	42
58.05000	41
58.05833	43
58.06667	46
58.07500	49
58.08333	51
58.09167	52
58.10000	52
58.10833	53
58.11667	54
58.12500	53
58.13333	52
58.14167	49
58.15000	48
58.15833	49
58.16667	53
58.17500	57
58.18333	61
58.19167	63
58.20000	62
58.20833	60
58.21667	57
58.22500	55
58.23333	52
58.24167	50
58.25000	49
58.25833	49
58.26667	50
58.27500	51
58.28333	52
58.29167	53
58.30000	53
58.30833	51
58.31667	50
58.32500	48
58.33333	46
58.34167	43
58.35000	40
58.35833	37
58.36667	34
58.37500	32
58.38333	32
58.39167	32
58.40000	31
58.40833	29
58.41667	29
58.42500	30
58.43333	32
58.44167	33
58.45000	32
58.45833	30
58.46667	27
58.47500	25
58.48333	26
58.49167	27
58.50000	29
58.50833	31
58.51667	32
58.52500	31
58.53333	29
58.54167	28
58.55000	27
58.55833	27
58.56667	27
58.57500	29
58.58333	31
58.59167	33
58.60000	35
58.60833	34
58.61667	32
58.62500	29
58.63333	26
58.64167	23
58.65000	20
58.65833	21
58.66667	24
58.67500	28
58.68333	31
58.69167	33
58.70000	32
58.70833	31
58.71667	29
58.72500	30
58.73333	31
58.74167	32
58.75000	32
58.75833	30
58.76667	29
58.77500	27
58.78333	26
58.79167	25
58.80000	23
58.80833	17
58.81667	11
58.82500	5
58.83333	2
58.84167	1
58.85000	3
58.85833	6
58.86667	8
58.87500	12
58.88333	17
58.89167	21
58.90000	25
58.90833	27
58.91667	28
58.92500	26
58.93333	24
58.94167	23
58.95000	23
58.95833	23
58.96667	22
58.97500	20
58.98333	18
58.99167	16
59.00000	14
59.00833	12
59.01667	12
59.02500	14
59.03333	16
59.04167	16
59.05000	15
59.05833	12
59.06667	7
59.07500	4
59.08333	3
59.09167	4
59.10000	5
59.10833	5
59.11667	5
59.12500	4
59.13333	5
59.14167	7
59.15000	11
59.15833	15
59.16667	16
59.17500	17
59.18333	16
59.19167	16
59.20000	17
59.20833	18
59.21667	17
59.22500	14
59.23333	11
59.24167	7
59.25000	4
59.25833	2
59.26667	3
59.27500	4
59.28333	6
59.29167	8
59.30000	9
59.30833	10
59.31667	9
59.32500	10
59.33333	11
59.34167	12
59.35000	13
59.35833	11
59.36667	8
59.37500	3
59.38333	-1
59.39167	-4
59.40000	-6
59.40833	-5
59.41667	-4
59.42500	-3
59.43333	-2
59.44167	-1
59.45000	-1
59.45833	-1
59.46667	-2
59.47500	-1
59.48333	1
59.49167	4
59.50000	7
59.50833	10
59.51667	12
59.52500	13
59.53333	14
59.54167	15
59.55000	15
59.55833	15
59.56667	14
59.57500	11
59.58333	7
59.59167	4
59.60000	1
59.60833	-2
59.61667	-4
59.62500	-5
59.63333	-6
59.64167	-7
59.65000	-7
59.65833	-6
59.66667	-3
59.67500	1
59.68333	3
59.69167	4
59.70000	2
59.70833	-2
59.71667	-5
59.72500	-5
59.73333	-4
59.74167	-1
59.75000	2
59.75833	4
59.76667	4
59.77500	3
59.78333	2
59.79167	0
59.80000	-1
59.80833	-2
59.81667	-4
59.82500	-6
59.83333	-8
59.84167	-7
59.85000	-6
59.85833	-5
59.86667	-4
59.87500	-3
59.88333	-3
59.89167	-4
59.90000	-3
59.90833	-1
59.91667	1
59.92500	2
59.93333	3
59.94167	3
59.95000	1
59.95833	-2
59.96667	-4
59.97500	-6
59.98333	-6
59.99167	-6
60.00000	-5
