# Supplementary material for: How J-chain ensures the assembly of immunoglobulin IgM pentamers
Source: EMBO J. 2024 Dec 4;44(2):505–33. doi: 10.1038/s44318-024-00317-9 (PMC11729874; doi:10.1038/s44318-024-00317-9)
Supplement: Supplementary file 5 — Source data Fig. 3 [file 44318_2024_317_MOESM5_ESM.zip › Figure 3/3B/repeat 2 Cu4/20240110 Cu4tp_9h_2.txt]

[Header]
Application Name	LCsolution
Version	1.25
Data File Name	D:\Xenia\JC Oligomerisation kinetics\20240110 Cu4tp_9h_2.lcd
Output Date	11.01.2024
Output Time	10:17:20

[Configuration]
# of Detectors	2
Detector ID	Detector A	Detector B
Detector Name	Detector A	Detector B
# of Channels	2	1

[LC Chromatogram(Detector A-Ch1)]
Interval(msec)	500
# of Points	7201
Start Time(min)	0.000
End Time(min)	60.000
Intensity Units	mV
Intensity Multiplier	0.001
Wavelength(nm)	280
R.Time (min)	Intensity
0.00000	2
0.00833	2
0.01667	-2
0.02500	-1
0.03333	1
0.04167	4
0.05000	8
0.05833	10
0.06667	10
0.07500	7
0.08333	2
0.09167	-4
0.10000	-10
0.10833	-13
0.11667	-14
0.12500	-12
0.13333	-9
0.14167	-4
0.15000	0
0.15833	5
0.16667	10
0.17500	15
0.18333	19
0.19167	23
0.20000	25
0.20833	26
0.21667	24
0.22500	22
0.23333	19
0.24167	16
0.25000	13
0.25833	9
0.26667	5
0.27500	3
0.28333	2
0.29167	4
0.30000	7
0.30833	11
0.31667	15
0.32500	15
0.33333	12
0.34167	7
0.35000	2
0.35833	-3
0.36667	-5
0.37500	-5
0.38333	-2
0.39167	2
0.40000	5
0.40833	7
0.41667	7
0.42500	8
0.43333	8
0.44167	10
0.45000	14
0.45833	18
0.46667	21
0.47500	21
0.48333	20
0.49167	18
0.50000	17
0.50833	16
0.51667	17
0.52500	17
0.53333	14
0.54167	10
0.55000	5
0.55833	2
0.56667	0
0.57500	1
0.58333	3
0.59167	5
0.60000	6
0.60833	7
0.61667	8
0.62500	9
0.63333	8
0.64167	7
0.65000	7
0.65833	8
0.66667	9
0.67500	12
0.68333	14
0.69167	15
0.70000	14
0.70833	12
0.71667	9
0.72500	6
0.73333	6
0.74167	7
0.75000	11
0.75833	14
0.76667	17
0.77500	19
0.78333	19
0.79167	19
0.80000	18
0.80833	15
0.81667	10
0.82500	5
0.83333	2
0.84167	2
0.85000	3
0.85833	8
0.86667	13
0.87500	18
0.88333	23
0.89167	27
0.90000	29
0.90833	29
0.91667	27
0.92500	24
0.93333	21
0.94167	18
0.95000	16
0.95833	14
0.96667	12
0.97500	10
0.98333	8
0.99167	6
1.00000	4
1.00833	3
1.01667	3
1.02500	4
1.03333	6
1.04167	9
1.05000	9
1.05833	7
1.06667	5
1.07500	3
1.08333	2
1.09167	5
1.10000	8
1.10833	10
1.11667	10
1.12500	11
1.13333	12
1.14167	13
1.15000	14
1.15833	12
1.16667	9
1.17500	4
1.18333	-1
1.19167	-3
1.20000	-3
1.20833	-1
1.21667	2
1.22500	4
1.23333	6
1.24167	7
1.25000	7
1.25833	7
1.26667	6
1.27500	5
1.28333	5
1.29167	2
1.30000	-1
1.30833	-4
1.31667	-4
1.32500	-4
1.33333	-4
1.34167	-4
1.35000	-5
1.35833	-7
1.36667	-7
1.37500	-5
1.38333	-2
1.39167	0
1.40000	3
1.40833	5
1.41667	9
1.42500	11
1.43333	12
1.44167	12
1.45000	8
1.45833	4
1.46667	0
1.47500	-2
1.48333	-3
1.49167	-3
1.50000	-3
1.50833	-3
1.51667	-2
1.52500	0
1.53333	1
1.54167	2
1.55000	3
1.55833	5
1.56667	8
1.57500	11
1.58333	14
1.59167	13
1.60000	9
1.60833	4
1.61667	-1
1.62500	-4
1.63333	-3
1.64167	-1
1.65000	0
1.65833	2
1.66667	4
1.67500	9
1.68333	13
1.69167	16
1.70000	16
1.70833	12
1.71667	5
1.72500	-2
1.73333	-7
1.74167	-9
1.75000	-8
1.75833	-5
1.76667	-3
1.77500	-1
1.78333	0
1.79167	2
1.80000	4
1.80833	5
1.81667	6
1.82500	6
1.83333	5
1.84167	5
1.85000	5
1.85833	6
1.86667	7
1.87500	7
1.88333	8
1.89167	9
1.90000	12
1.90833	14
1.91667	17
1.92500	20
1.93333	22
1.94167	23
1.95000	24
1.95833	23
1.96667	21
1.97500	17
1.98333	12
1.99167	6
2.00000	-0
2.00833	-5
2.01667	-8
2.02500	-10
2.03333	-8
2.04167	-3
2.05000	3
2.05833	9
2.06667	13
2.07500	14
2.08333	12
2.09167	8
2.10000	5
2.10833	1
2.11667	-1
2.12500	-3
2.13333	-6
2.14167	-7
2.15000	-5
2.15833	-0
2.16667	4
2.17500	6
2.18333	6
2.19167	4
2.20000	0
2.20833	-2
2.21667	-2
2.22500	-1
2.23333	-2
2.24167	-4
2.25000	-6
2.25833	-8
2.26667	-10
2.27500	-9
2.28333	-8
2.29167	-8
2.30000	-7
2.30833	-4
2.31667	-0
2.32500	4
2.33333	6
2.34167	7
2.35000	6
2.35833	4
2.36667	2
2.37500	1
2.38333	0
2.39167	1
2.40000	2
2.40833	3
2.41667	4
2.42500	2
2.43333	-2
2.44167	-7
2.45000	-11
2.45833	-13
2.46667	-13
2.47500	-10
2.48333	-5
2.49167	2
2.50000	8
2.50833	13
2.51667	16
2.52500	15
2.53333	10
2.54167	2
2.55000	-3
2.55833	-6
2.56667	-7
2.57500	-6
2.58333	-3
2.59167	-2
2.60000	-1
2.60833	-1
2.61667	1
2.62500	1
2.63333	1
2.64167	0
2.65000	-1
2.65833	-0
2.66667	1
2.67500	2
2.68333	2
2.69167	-1
2.70000	-6
2.70833	-11
2.71667	-13
2.72500	-13
2.73333	-9
2.74167	-5
2.75000	-2
2.75833	-1
2.76667	-1
2.77500	-2
2.78333	-3
2.79167	-4
2.80000	-3
2.80833	-3
2.81667	-2
2.82500	-2
2.83333	-3
2.84167	-3
2.85000	-3
2.85833	-2
2.86667	-0
2.87500	2
2.88333	4
2.89167	4
2.90000	2
2.90833	1
2.91667	-1
2.92500	-1
2.93333	0
2.94167	1
2.95000	1
2.95833	1
2.96667	0
2.97500	-1
2.98333	-1
2.99167	-0
3.00000	2
3.00833	4
3.01667	5
3.02500	4
3.03333	3
3.04167	2
3.05000	4
3.05833	7
3.06667	9
3.07500	9
3.08333	8
3.09167	7
3.10000	8
3.10833	10
3.11667	12
3.12500	15
3.13333	17
3.14167	18
3.15000	19
3.15833	21
3.16667	21
3.17500	19
3.18333	14
3.19167	7
3.20000	0
3.20833	-6
3.21667	-9
3.22500	-11
3.23333	-11
3.24167	-10
3.25000	-10
3.25833	-11
3.26667	-14
3.27500	-16
3.28333	-17
3.29167	-17
3.30000	-15
3.30833	-13
3.31667	-13
3.32500	-14
3.33333	-15
3.34167	-17
3.35000	-19
3.35833	-21
3.36667	-21
3.37500	-20
3.38333	-15
3.39167	-8
3.40000	-0
3.40833	6
3.41667	11
3.42500	13
3.43333	14
3.44167	13
3.45000	13
3.45833	13
3.46667	15
3.47500	16
3.48333	17
3.49167	18
3.50000	18
3.50833	17
3.51667	14
3.52500	10
3.53333	6
3.54167	2
3.55000	2
3.55833	4
3.56667	6
3.57500	7
3.58333	5
3.59167	2
3.60000	-1
3.60833	-3
3.61667	-2
3.62500	-0
3.63333	2
3.64167	3
3.65000	2
3.65833	-2
3.66667	-5
3.67500	-5
3.68333	-5
3.69167	-5
3.70000	-5
3.70833	-6
3.71667	-8
3.72500	-10
3.73333	-10
3.74167	-10
3.75000	-9
3.75833	-8
3.76667	-4
3.77500	-0
3.78333	3
3.79167	5
3.80000	3
3.80833	1
3.81667	-3
3.82500	-6
3.83333	-9
3.84167	-11
3.85000	-13
3.85833	-13
3.86667	-11
3.87500	-7
3.88333	-2
3.89167	1
3.90000	1
3.90833	-3
3.91667	-10
3.92500	-16
3.93333	-18
3.94167	-16
3.95000	-12
3.95833	-6
3.96667	-1
3.97500	3
3.98333	5
3.99167	5
4.00000	2
4.00833	-3
4.01667	-8
4.02500	-9
4.03333	-6
4.04167	-2
4.05000	3
4.05833	7
4.06667	9
4.07500	11
4.08333	11
4.09167	10
4.10000	9
4.10833	7
4.11667	5
4.12500	4
4.13333	3
4.14167	4
4.15000	5
4.15833	7
4.16667	8
4.17500	7
4.18333	4
4.19167	1
4.20000	-2
4.20833	-4
4.21667	-6
4.22500	-6
4.23333	-6
4.24167	-4
4.25000	-2
4.25833	-1
4.26667	-3
4.27500	-8
4.28333	-14
4.29167	-19
4.30000	-23
4.30833	-24
4.31667	-24
4.32500	-23
4.33333	-21
4.34167	-19
4.35000	-15
4.35833	-10
4.36667	-5
4.37500	-1
4.38333	1
4.39167	-1
4.40000	-5
4.40833	-10
4.41667	-15
4.42500	-19
4.43333	-21
4.44167	-23
4.45000	-23
4.45833	-22
4.46667	-22
4.47500	-22
4.48333	-22
4.49167	-22
4.50000	-21
4.50833	-19
4.51667	-16
4.52500	-14
4.53333	-12
4.54167	-11
4.55000	-10
4.55833	-7
4.56667	-2
4.57500	3
4.58333	7
4.59167	11
4.60000	13
4.60833	13
4.61667	11
4.62500	9
4.63333	7
4.64167	5
4.65000	4
4.65833	2
4.66667	0
4.67500	-2
4.68333	-4
4.69167	-6
4.70000	-8
4.70833	-9
4.71667	-7
4.72500	-4
4.73333	1
4.74167	7
4.75000	11
4.75833	14
4.76667	14
4.77500	12
4.78333	9
4.79167	8
4.80000	7
4.80833	5
4.81667	2
4.82500	-0
4.83333	-1
4.84167	-1
4.85000	1
4.85833	5
4.86667	8
4.87500	11
4.88333	14
4.89167	17
4.90000	20
4.90833	21
4.91667	20
4.92500	18
4.93333	14
4.94167	9
4.95000	3
4.95833	-3
4.96667	-8
4.97500	-11
4.98333	-13
4.99167	-13
5.00000	-12
5.00833	-11
5.01667	-9
5.02500	-7
5.03333	-3
5.04167	3
5.05000	9
5.05833	14
5.06667	18
5.07500	20
5.08333	21
5.09167	19
5.10000	15
5.10833	9
5.11667	3
5.12500	-2
5.13333	-4
5.14167	-3
5.15000	-0
5.15833	4
5.16667	6
5.17500	7
5.18333	5
5.19167	2
5.20000	-1
5.20833	-3
5.21667	-2
5.22500	-1
5.23333	-1
5.24167	-2
5.25000	-2
5.25833	-1
5.26667	0
5.27500	3
5.28333	5
5.29167	5
5.30000	5
5.30833	3
5.31667	1
5.32500	-1
5.33333	-3
5.34167	-5
5.35000	-5
5.35833	-4
5.36667	-2
5.37500	-0
5.38333	0
5.39167	-2
5.40000	-6
5.40833	-9
5.41667	-10
5.42500	-8
5.43333	-3
5.44167	2
5.45000	6
5.45833	8
5.46667	7
5.47500	5
5.48333	3
5.49167	1
5.50000	1
5.50833	2
5.51667	4
5.52500	7
5.53333	10
5.54167	13
5.55000	15
5.55833	16
5.56667	16
5.57500	16
5.58333	15
5.59167	15
5.60000	15
5.60833	14
5.61667	10
5.62500	6
5.63333	3
5.64167	-1
5.65000	-5
5.65833	-9
5.66667	-11
5.67500	-12
5.68333	-11
5.69167	-7
5.70000	-2
5.70833	3
5.71667	7
5.72500	8
5.73333	8
5.74167	6
5.75000	5
5.75833	6
5.76667	8
5.77500	11
5.78333	13
5.79167	13
5.80000	10
5.80833	8
5.81667	5
5.82500	2
5.83333	-1
5.84167	-4
5.85000	-5
5.85833	-5
5.86667	-3
5.87500	-0
5.88333	1
5.89167	-1
5.90000	-4
5.90833	-7
5.91667	-9
5.92500	-10
5.93333	-9
5.94167	-7
5.95000	-5
5.95833	-5
5.96667	-6
5.97500	-9
5.98333	-11
5.99167	-12
6.00000	-10
6.00833	-8
6.01667	-5
6.02500	-2
6.03333	-1
6.04167	-0
6.05000	1
6.05833	4
6.06667	6
6.07500	7
6.08333	7
6.09167	5
6.10000	2
6.10833	1
6.11667	1
6.12500	2
6.13333	4
6.14167	5
6.15000	4
6.15833	3
6.16667	0
6.17500	-3
6.18333	-6
6.19167	-7
6.20000	-6
6.20833	-5
6.21667	-3
6.22500	-2
6.23333	-2
6.24167	-1
6.25000	0
6.25833	3
6.26667	6
6.27500	6
6.28333	5
6.29167	1
6.30000	-3
6.30833	-5
6.31667	-7
6.32500	-8
6.33333	-9
6.34167	-10
6.35000	-11
6.35833	-11
6.36667	-8
6.37500	-5
6.38333	-2
6.39167	-0
6.40000	-0
6.40833	-1
6.41667	-2
6.42500	-3
6.43333	-2
6.44167	-1
6.45000	1
6.45833	2
6.46667	2
6.47500	1
6.48333	-2
6.49167	-6
6.50000	-10
6.50833	-13
6.51667	-14
6.52500	-12
6.53333	-8
6.54167	-4
6.55000	-3
6.55833	-4
6.56667	-7
6.57500	-10
6.58333	-11
6.59167	-10
6.60000	-6
6.60833	-2
6.61667	0
6.62500	2
6.63333	2
6.64167	1
6.65000	2
6.65833	3
6.66667	4
6.67500	5
6.68333	4
6.69167	3
6.70000	3
6.70833	3
6.71667	6
6.72500	8
6.73333	10
6.74167	11
6.75000	12
6.75833	12
6.76667	11
6.77500	9
6.78333	6
6.79167	3
6.80000	-1
6.80833	-3
6.81667	-4
6.82500	-5
6.83333	-5
6.84167	-5
6.85000	-5
6.85833	-5
6.86667	-6
6.87500	-7
6.88333	-7
6.89167	-6
6.90000	-5
6.90833	-8
6.91667	-12
6.92500	-18
6.93333	-24
6.94167	-28
6.95000	-28
6.95833	-25
6.96667	-22
6.97500	-18
6.98333	-16
6.99167	-15
7.00000	-14
7.00833	-14
7.01667	-14
7.02500	-13
7.03333	-12
7.04167	-11
7.05000	-9
7.05833	-7
7.06667	-6
7.07500	-5
7.08333	-5
7.09167	-6
7.10000	-7
7.10833	-7
7.11667	-4
7.12500	-0
7.13333	6
7.14167	10
7.15000	12
7.15833	11
7.16667	10
7.17500	9
7.18333	9
7.19167	8
7.20000	5
7.20833	-0
7.21667	-6
7.22500	-9
7.23333	-9
7.24167	-8
7.25000	-8
7.25833	-9
7.26667	-10
7.27500	-12
7.28333	-13
7.29167	-12
7.30000	-11
7.30833	-10
7.31667	-9
7.32500	-7
7.33333	-4
7.34167	-2
7.35000	-1
7.35833	-2
7.36667	-3
7.37500	-4
7.38333	-4
7.39167	-3
7.40000	-1
7.40833	-1
7.41667	-3
7.42500	-6
7.43333	-9
7.44167	-12
7.45000	-12
7.45833	-11
7.46667	-10
7.47500	-8
7.48333	-6
7.49167	-6
7.50000	-6
7.50833	-8
7.51667	-8
7.52500	-8
7.53333	-7
7.54167	-6
7.55000	-4
7.55833	-3
7.56667	-4
7.57500	-6
7.58333	-8
7.59167	-10
7.60000	-11
7.60833	-9
7.61667	-6
7.62500	-2
7.63333	1
7.64167	0
7.65000	-3
7.65833	-7
7.66667	-9
7.67500	-9
7.68333	-8
7.69167	-6
7.70000	-5
7.70833	-4
7.71667	-6
7.72500	-8
7.73333	-11
7.74167	-13
7.75000	-13
7.75833	-10
7.76667	-6
7.77500	-1
7.78333	4
7.79167	8
7.80000	9
7.80833	7
7.81667	2
7.82500	-3
7.83333	-7
7.84167	-10
7.85000	-10
7.85833	-8
7.86667	-6
7.87500	-5
7.88333	-5
7.89167	-5
7.90000	-5
7.90833	-5
7.91667	-5
7.92500	-6
7.93333	-6
7.94167	-7
7.95000	-7
7.95833	-6
7.96667	-4
7.97500	-3
7.98333	-1
7.99167	1
8.00000	3
8.00833	3
8.01667	3
8.02500	-0
8.03333	-6
8.04167	-11
8.05000	-15
8.05833	-16
8.06667	-16
8.07500	-15
8.08333	-15
8.09167	-16
8.10000	-17
8.10833	-17
8.11667	-15
8.12500	-13
8.13333	-11
8.14167	-10
8.15000	-10
8.15833	-10
8.16667	-8
8.17500	-3
8.18333	3
8.19167	8
8.20000	13
8.20833	16
8.21667	17
8.22500	17
8.23333	16
8.24167	15
8.25000	13
8.25833	10
8.26667	8
8.27500	6
8.28333	5
8.29167	4
8.30000	3
8.30833	2
8.31667	0
8.32500	-1
8.33333	0
8.34167	1
8.35000	2
8.35833	2
8.36667	2
8.37500	1
8.38333	-0
8.39167	-1
8.40000	-2
8.40833	-4
8.41667	-5
8.42500	-5
8.43333	-3
8.44167	1
8.45000	5
8.45833	8
8.46667	11
8.47500	12
8.48333	11
8.49167	9
8.50000	6
8.50833	3
8.51667	1
8.52500	-1
8.53333	-0
8.54167	1
8.55000	2
8.55833	4
8.56667	5
8.57500	8
8.58333	10
8.59167	10
8.60000	8
8.60833	6
8.61667	3
8.62500	-0
8.63333	-2
8.64167	-3
8.65000	-3
8.65833	-3
8.66667	-4
8.67500	-5
8.68333	-7
8.69167	-9
8.70000	-10
8.70833	-9
8.71667	-5
8.72500	-1
8.73333	1
8.74167	2
8.75000	2
8.75833	4
8.76667	6
8.77500	8
8.78333	9
8.79167	8
8.80000	6
8.80833	2
8.81667	-2
8.82500	-7
8.83333	-11
8.84167	-15
8.85000	-16
8.85833	-14
8.86667	-11
8.87500	-8
8.88333	-4
8.89167	-2
8.90000	0
8.90833	2
8.91667	3
8.92500	3
8.93333	-0
8.94167	-3
8.95000	-5
8.95833	-5
8.96667	-4
8.97500	-2
8.98333	-2
8.99167	-3
9.00000	-5
9.00833	-6
9.01667	-3
9.02500	1
9.03333	7
9.04167	12
9.05000	13
9.05833	11
9.06667	7
9.07500	1
9.08333	-6
9.09167	-13
9.10000	-19
9.10833	-22
9.11667	-21
9.12500	-18
9.13333	-12
9.14167	-5
9.15000	1
9.15833	5
9.16667	8
9.17500	7
9.18333	4
9.19167	-1
9.20000	-7
9.20833	-11
9.21667	-14
9.22500	-15
9.23333	-16
9.24167	-17
9.25000	-18
9.25833	-19
9.26667	-18
9.27500	-16
9.28333	-13
9.29167	-11
9.30000	-10
9.30833	-10
9.31667	-11
9.32500	-12
9.33333	-10
9.34167	-8
9.35000	-6
9.35833	-6
9.36667	-8
9.37500	-14
9.38333	-19
9.39167	-24
9.40000	-26
9.40833	-27
9.41667	-25
9.42500	-21
9.43333	-16
9.44167	-10
9.45000	-7
9.45833	-6
9.46667	-6
9.47500	-5
9.48333	-4
9.49167	-2
9.50000	-0
9.50833	1
9.51667	0
9.52500	0
9.53333	2
9.54167	5
9.55000	7
9.55833	6
9.56667	3
9.57500	-2
9.58333	-8
9.59167	-13
9.60000	-15
9.60833	-15
9.61667	-13
9.62500	-9
9.63333	-6
9.64167	-3
9.65000	-1
9.65833	-1
9.66667	-1
9.67500	-0
9.68333	-0
9.69167	-1
9.70000	-3
9.70833	-3
9.71667	-1
9.72500	0
9.73333	2
9.74167	2
9.75000	1
9.75833	-2
9.76667	-6
9.77500	-10
9.78333	-12
9.79167	-11
9.80000	-8
9.80833	-6
9.81667	-4
9.82500	-6
9.83333	-10
9.84167	-15
9.85000	-19
9.85833	-20
9.86667	-18
9.87500	-13
9.88333	-6
9.89167	1
9.90000	8
9.90833	13
9.91667	16
9.92500	15
9.93333	10
9.94167	4
9.95000	-1
9.95833	-5
9.96667	-7
9.97500	-9
9.98333	-10
9.99167	-13
10.00000	-16
10.00833	-16
10.01667	-15
10.02500	-11
10.03333	-7
10.04167	-4
10.05000	-2
10.05833	-1
10.06667	-0
10.07500	1
10.08333	3
10.09167	4
10.10000	6
10.10833	6
10.11667	4
10.12500	1
10.13333	-2
10.14167	-4
10.15000	-6
10.15833	-8
10.16667	-9
10.17500	-12
10.18333	-13
10.19167	-13
10.20000	-12
10.20833	-10
10.21667	-7
10.22500	-5
10.23333	-4
10.24167	-3
10.25000	-3
10.25833	-5
10.26667	-6
10.27500	-8
10.28333	-8
10.29167	-5
10.30000	-0
10.30833	3
10.31667	5
10.32500	4
10.33333	1
10.34167	-3
10.35000	-6
10.35833	-10
10.36667	-14
10.37500	-18
10.38333	-21
10.39167	-23
10.40000	-23
10.40833	-24
10.41667	-23
10.42500	-21
10.43333	-19
10.44167	-15
10.45000	-10
10.45833	-4
10.46667	-1
10.47500	1
10.48333	1
10.49167	-1
10.50000	-5
10.50833	-10
10.51667	-15
10.52500	-20
10.53333	-24
10.54167	-27
10.55000	-28
10.55833	-25
10.56667	-22
10.57500	-18
10.58333	-12
10.59167	-5
10.60000	1
10.60833	5
10.61667	6
10.62500	2
10.63333	-5
10.64167	-10
10.65000	-11
10.65833	-8
10.66667	-4
10.67500	0
10.68333	2
10.69167	-1
10.70000	-5
10.70833	-8
10.71667	-8
10.72500	-6
10.73333	-2
10.74167	1
10.75000	4
10.75833	6
10.76667	6
10.77500	6
10.78333	4
10.79167	-1
10.80000	-6
10.80833	-9
10.81667	-10
10.82500	-7
10.83333	-2
10.84167	3
10.85000	6
10.85833	6
10.86667	6
10.87500	5
10.88333	5
10.89167	6
10.90000	7
10.90833	9
10.91667	11
10.92500	11
10.93333	9
10.94167	4
10.95000	-1
10.95833	-5
10.96667	-5
10.97500	-3
10.98333	1
10.99167	5
11.00000	8
11.00833	8
11.01667	6
11.02500	3
11.03333	-2
11.04167	-6
11.05000	-8
11.05833	-10
11.06667	-10
11.07500	-9
11.08333	-7
11.09167	-5
11.10000	-3
11.10833	-1
11.11667	1
11.12500	2
11.13333	3
11.14167	2
11.15000	1
11.15833	-0
11.16667	-2
11.17500	-4
11.18333	-7
11.19167	-10
11.20000	-12
11.20833	-13
11.21667	-13
11.22500	-11
11.23333	-9
11.24167	-6
11.25000	-3
11.25833	-1
11.26667	-1
11.27500	-4
11.28333	-9
11.29167	-13
11.30000	-17
11.30833	-16
11.31667	-13
11.32500	-7
11.33333	-2
11.34167	3
11.35000	6
11.35833	6
11.36667	4
11.37500	1
11.38333	-2
11.39167	-3
11.40000	-2
11.40833	2
11.41667	7
11.42500	11
11.43333	14
11.44167	14
11.45000	12
11.45833	8
11.46667	5
11.47500	2
11.48333	-2
11.49167	-6
11.50000	-9
11.50833	-11
11.51667	-10
11.52500	-8
11.53333	-5
11.54167	-3
11.55000	-3
11.55833	-3
11.56667	-2
11.57500	-1
11.58333	-0
11.59167	1
11.60000	1
11.60833	-1
11.61667	-5
11.62500	-10
11.63333	-14
11.64167	-16
11.65000	-14
11.65833	-10
11.66667	-7
11.67500	-5
11.68333	-5
11.69167	-6
11.70000	-8
11.70833	-8
11.71667	-8
11.72500	-7
11.73333	-5
11.74167	-4
11.75000	-2
11.75833	0
11.76667	2
11.77500	1
11.78333	-0
11.79167	-3
11.80000	-6
11.80833	-10
11.81667	-14
11.82500	-17
11.83333	-17
11.84167	-15
11.85000	-11
11.85833	-6
11.86667	-3
11.87500	-2
11.88333	-4
11.89167	-7
11.90000	-10
11.90833	-13
11.91667	-14
11.92500	-12
11.93333	-10
11.94167	-6
11.95000	-3
11.95833	0
11.96667	2
11.97500	2
11.98333	2
11.99167	1
12.00000	1
12.00833	2
12.01667	2
12.02500	1
12.03333	1
12.04167	-0
12.05000	-2
12.05833	-3
12.06667	-4
12.07500	-5
12.08333	-4
12.09167	-2
12.10000	-1
12.10833	-1
12.11667	-3
12.12500	-6
12.13333	-9
12.14167	-10
12.15000	-9
12.15833	-7
12.16667	-4
12.17500	-3
12.18333	-2
12.19167	-2
12.20000	-2
12.20833	-3
12.21667	-3
12.22500	-3
12.23333	-1
12.24167	1
12.25000	3
12.25833	6
12.26667	9
12.27500	11
12.28333	13
12.29167	14
12.30000	14
12.30833	14
12.31667	12
12.32500	10
12.33333	6
12.34167	2
12.35000	-2
12.35833	-5
12.36667	-5
12.37500	-2
12.38333	3
12.39167	7
12.40000	10
12.40833	11
12.41667	9
12.42500	6
12.43333	3
12.44167	0
12.45000	-0
12.45833	1
12.46667	3
12.47500	5
12.48333	5
12.49167	4
12.50000	3
12.50833	2
12.51667	3
12.52500	4
12.53333	3
12.54167	0
12.55000	-3
12.55833	-6
12.56667	-8
12.57500	-10
12.58333	-12
12.59167	-13
12.60000	-13
12.60833	-12
12.61667	-11
12.62500	-9
12.63333	-6
12.64167	-2
12.65000	1
12.65833	5
12.66667	7
12.67500	6
12.68333	4
12.69167	-0
12.70000	-4
12.70833	-6
12.71667	-4
12.72500	-1
12.73333	3
12.74167	5
12.75000	6
12.75833	5
12.76667	3
12.77500	3
12.78333	4
12.79167	6
12.80000	9
12.80833	11
12.81667	12
12.82500	12
12.83333	10
12.84167	8
12.85000	8
12.85833	9
12.86667	11
12.87500	12
12.88333	12
12.89167	11
12.90000	8
12.90833	5
12.91667	2
12.92500	-1
12.93333	-1
12.94167	1
12.95000	2
12.95833	3
12.96667	4
12.97500	3
12.98333	2
12.99167	1
13.00000	1
13.00833	0
13.01667	-1
13.02500	-3
13.03333	-5
13.04167	-8
13.05000	-13
13.05833	-19
13.06667	-22
13.07500	-24
13.08333	-22
13.09167	-17
13.10000	-11
13.10833	-8
13.11667	-7
13.12500	-7
13.13333	-8
13.14167	-7
13.15000	-5
13.15833	-1
13.16667	2
13.17500	3
13.18333	2
13.19167	1
13.20000	-2
13.20833	-3
13.21667	-3
13.22500	-2
13.23333	-1
13.24167	1
13.25000	2
13.25833	3
13.26667	4
13.27500	2
13.28333	-0
13.29167	-3
13.30000	-6
13.30833	-7
13.31667	-7
13.32500	-7
13.33333	-7
13.34167	-7
13.35000	-7
13.35833	-7
13.36667	-5
13.37500	-2
13.38333	0
13.39167	2
13.40000	5
13.40833	8
13.41667	11
13.42500	15
13.43333	17
13.44167	18
13.45000	15
13.45833	11
13.46667	7
13.47500	4
13.48333	4
13.49167	5
13.50000	6
13.50833	6
13.51667	4
13.52500	1
13.53333	-1
13.54167	-3
13.55000	-3
13.55833	-2
13.56667	-1
13.57500	1
13.58333	1
13.59167	2
13.60000	3
13.60833	4
13.61667	4
13.62500	4
13.63333	3
13.64167	3
13.65000	4
13.65833	8
13.66667	12
13.67500	16
13.68333	17
13.69167	16
13.70000	12
13.70833	8
13.71667	4
13.72500	0
13.73333	-3
13.74167	-6
13.75000	-9
13.75833	-12
13.76667	-12
13.77500	-9
13.78333	-4
13.79167	0
13.80000	4
13.80833	6
13.81667	5
13.82500	3
13.83333	0
13.84167	-2
13.85000	-1
13.85833	2
13.86667	6
13.87500	10
13.88333	14
13.89167	16
13.90000	15
13.90833	14
13.91667	11
13.92500	8
13.93333	5
13.94167	3
13.95000	2
13.95833	3
13.96667	4
13.97500	7
13.98333	9
13.99167	12
14.00000	14
14.00833	14
14.01667	14
14.02500	12
14.03333	10
14.04167	7
14.05000	5
14.05833	3
14.06667	3
14.07500	4
14.08333	5
14.09167	8
14.10000	11
14.10833	15
14.11667	19
14.12500	21
14.13333	21
14.14167	19
14.15000	18
14.15833	17
14.16667	17
14.17500	18
14.18333	20
14.19167	23
14.20000	26
14.20833	27
14.21667	26
14.22500	23
14.23333	19
14.24167	16
14.25000	17
14.25833	19
14.26667	21
14.27500	21
14.28333	19
14.29167	15
14.30000	11
14.30833	8
14.31667	5
14.32500	4
14.33333	5
14.34167	8
14.35000	13
14.35833	19
14.36667	23
14.37500	24
14.38333	22
14.39167	18
14.40000	15
14.40833	13
14.41667	14
14.42500	16
14.43333	16
14.44167	14
14.45000	11
14.45833	8
14.46667	6
14.47500	7
14.48333	9
14.49167	11
14.50000	12
14.50833	13
14.51667	13
14.52500	12
14.53333	13
14.54167	14
14.55000	16
14.55833	19
14.56667	21
14.57500	22
14.58333	22
14.59167	20
14.60000	18
14.60833	16
14.61667	15
14.62500	15
14.63333	15
14.64167	15
14.65000	13
14.65833	10
14.66667	6
14.67500	1
14.68333	-3
14.69167	-4
14.70000	-2
14.70833	3
14.71667	8
14.72500	13
14.73333	15
14.74167	16
14.75000	15
14.75833	13
14.76667	12
14.77500	11
14.78333	10
14.79167	10
14.80000	9
14.80833	9
14.81667	9
14.82500	10
14.83333	12
14.84167	15
14.85000	17
14.85833	19
14.86667	20
14.87500	19
14.88333	19
14.89167	20
14.90000	22
14.90833	25
14.91667	28
14.92500	30
14.93333	31
14.94167	30
14.95000	28
14.95833	26
14.96667	24
14.97500	21
14.98333	19
14.99167	17
15.00000	17
15.00833	18
15.01667	20
15.02500	22
15.03333	21
15.04167	19
15.05000	15
15.05833	10
15.06667	7
15.07500	5
15.08333	5
15.09167	6
15.10000	6
15.10833	4
15.11667	1
15.12500	-3
15.13333	-6
15.14167	-7
15.15000	-5
15.15833	0
15.16667	5
15.17500	7
15.18333	8
15.19167	6
15.20000	5
15.20833	4
15.21667	4
15.22500	5
15.23333	7
15.24167	9
15.25000	12
15.25833	15
15.26667	18
15.27500	18
15.28333	17
15.29167	14
15.30000	10
15.30833	6
15.31667	2
15.32500	-0
15.33333	-1
15.34167	-1
15.35000	1
15.35833	3
15.36667	6
15.37500	8
15.38333	9
15.39167	8
15.40000	5
15.40833	1
15.41667	-3
15.42500	-7
15.43333	-7
15.44167	-4
15.45000	-1
15.45833	3
15.46667	6
15.47500	9
15.48333	11
15.49167	12
15.50000	13
15.50833	11
15.51667	8
15.52500	5
15.53333	3
15.54167	3
15.55000	5
15.55833	8
15.56667	10
15.57500	12
15.58333	12
15.59167	11
15.60000	7
15.60833	1
15.61667	-5
15.62500	-9
15.63333	-9
15.64167	-7
15.65000	-2
15.65833	4
15.66667	7
15.67500	7
15.68333	5
15.69167	3
15.70000	1
15.70833	-1
15.71667	-1
15.72500	-0
15.73333	-1
15.74167	-2
15.75000	-2
15.75833	0
15.76667	2
15.77500	4
15.78333	6
15.79167	7
15.80000	6
15.80833	4
15.81667	1
15.82500	-2
15.83333	-4
15.84167	-3
15.85000	0
15.85833	5
15.86667	9
15.87500	10
15.88333	10
15.89167	9
15.90000	7
15.90833	6
15.91667	6
15.92500	8
15.93333	12
15.94167	16
15.95000	19
15.95833	21
15.96667	20
15.97500	16
15.98333	13
15.99167	11
16.00000	10
16.00833	11
16.01667	11
16.02500	11
16.03333	10
16.04167	9
16.05000	9
16.05833	10
16.06667	11
16.07500	13
16.08333	12
16.09167	8
16.10000	3
16.10833	-1
16.11667	-4
16.12500	-4
16.13333	-1
16.14167	6
16.15000	14
16.15833	24
16.16667	30
16.17500	33
16.18333	32
16.19167	29
16.20000	25
16.20833	22
16.21667	21
16.22500	21
16.23333	19
16.24167	18
16.25000	17
16.25833	16
16.26667	13
16.27500	8
16.28333	3
16.29167	0
16.30000	-1
16.30833	2
16.31667	5
16.32500	8
16.33333	8
16.34167	6
16.35000	3
16.35833	-0
16.36667	-2
16.37500	-3
16.38333	-2
16.39167	1
16.40000	3
16.40833	5
16.41667	7
16.42500	8
16.43333	7
16.44167	6
16.45000	6
16.45833	7
16.46667	10
16.47500	15
16.48333	21
16.49167	26
16.50000	31
16.50833	32
16.51667	30
16.52500	25
16.53333	17
16.54167	10
16.55000	4
16.55833	-0
16.56667	-3
16.57500	-3
16.58333	-4
16.59167	-4
16.60000	-4
16.60833	-5
16.61667	-5
16.62500	-7
16.63333	-9
16.64167	-11
16.65000	-14
16.65833	-15
16.66667	-14
16.67500	-10
16.68333	-4
16.69167	3
16.70000	11
16.70833	17
16.71667	21
16.72500	22
16.73333	20
16.74167	16
16.75000	13
16.75833	9
16.76667	7
16.77500	6
16.78333	5
16.79167	4
16.80000	2
16.80833	3
16.81667	6
16.82500	10
16.83333	13
16.84167	14
16.85000	11
16.85833	7
16.86667	4
16.87500	4
16.88333	6
16.89167	9
16.90000	13
16.90833	16
16.91667	19
16.92500	21
16.93333	23
16.94167	25
16.95000	26
16.95833	26
16.96667	26
16.97500	25
16.98333	24
16.99167	22
17.00000	19
17.00833	15
17.01667	11
17.02500	8
17.03333	8
17.04167	10
17.05000	13
17.05833	16
17.06667	19
17.07500	20
17.08333	19
17.09167	16
17.10000	13
17.10833	9
17.11667	6
17.12500	4
17.13333	5
17.14167	6
17.15000	7
17.15833	8
17.16667	8
17.17500	9
17.18333	10
17.19167	11
17.20000	11
17.20833	10
17.21667	8
17.22500	6
17.23333	5
17.24167	5
17.25000	5
17.25833	5
17.26667	5
17.27500	4
17.28333	2
17.29167	-1
17.30000	-4
17.30833	-7
17.31667	-9
17.32500	-9
17.33333	-6
17.34167	-2
17.35000	1
17.35833	3
17.36667	3
17.37500	3
17.38333	5
17.39167	8
17.40000	11
17.40833	12
17.41667	10
17.42500	7
17.43333	4
17.44167	2
17.45000	2
17.45833	3
17.46667	5
17.47500	7
17.48333	8
17.49167	8
17.50000	7
17.50833	4
17.51667	2
17.52500	-1
17.53333	-2
17.54167	-2
17.55000	-2
17.55833	-1
17.56667	1
17.57500	4
17.58333	7
17.59167	9
17.60000	9
17.60833	7
17.61667	4
17.62500	2
17.63333	3
17.64167	6
17.65000	12
17.65833	16
17.66667	18
17.67500	16
17.68333	13
17.69167	9
17.70000	6
17.70833	5
17.71667	6
17.72500	10
17.73333	13
17.74167	16
17.75000	18
17.75833	20
17.76667	21
17.77500	21
17.78333	20
17.79167	18
17.80000	16
17.80833	12
17.81667	9
17.82500	6
17.83333	3
17.84167	2
17.85000	2
17.85833	4
17.86667	6
17.87500	6
17.88333	6
17.89167	4
17.90000	3
17.90833	4
17.91667	5
17.92500	6
17.93333	6
17.94167	6
17.95000	3
17.95833	1
17.96667	-1
17.97500	-0
17.98333	2
17.99167	5
18.00000	9
18.00833	13
18.01667	16
18.02500	17
18.03333	15
18.04167	11
18.05000	6
18.05833	1
18.06667	-1
18.07500	-2
18.08333	-1
18.09167	0
18.10000	-1
18.10833	-3
18.11667	-6
18.12500	-8
18.13333	-7
18.14167	-4
18.15000	0
18.15833	5
18.16667	8
18.17500	10
18.18333	9
18.19167	8
18.20000	7
18.20833	6
18.21667	5
18.22500	3
18.23333	1
18.24167	-2
18.25000	-4
18.25833	-6
18.26667	-7
18.27500	-7
18.28333	-6
18.29167	-4
18.30000	-2
18.30833	1
18.31667	4
18.32500	6
18.33333	7
18.34167	7
18.35000	7
18.35833	6
18.36667	6
18.37500	7
18.38333	11
18.39167	16
18.40000	21
18.40833	25
18.41667	25
18.42500	22
18.43333	16
18.44167	10
18.45000	5
18.45833	3
18.46667	3
18.47500	2
18.48333	1
18.49167	-3
18.50000	-8
18.50833	-11
18.51667	-12
18.52500	-9
18.53333	-2
18.54167	6
18.55000	13
18.55833	17
18.56667	17
18.57500	13
18.58333	8
18.59167	3
18.60000	-1
18.60833	-2
18.61667	-1
18.62500	2
18.63333	5
18.64167	9
18.65000	11
18.65833	12
18.66667	11
18.67500	10
18.68333	8
18.69167	6
18.70000	5
18.70833	3
18.71667	2
18.72500	2
18.73333	4
18.74167	6
18.75000	10
18.75833	13
18.76667	16
18.77500	17
18.78333	17
18.79167	16
18.80000	14
18.80833	12
18.81667	11
18.82500	10
18.83333	9
18.84167	9
18.85000	8
18.85833	9
18.86667	9
18.87500	10
18.88333	12
18.89167	13
18.90000	14
18.90833	14
18.91667	14
18.92500	12
18.93333	7
18.94167	1
18.95000	-2
18.95833	-3
18.96667	1
18.97500	7
18.98333	14
18.99167	17
19.00000	19
19.00833	18
19.01667	15
19.02500	12
19.03333	8
19.04167	5
19.05000	3
19.05833	2
19.06667	2
19.07500	3
19.08333	5
19.09167	9
19.10000	14
19.10833	19
19.11667	23
19.12500	25
19.13333	26
19.14167	26
19.15000	27
19.15833	29
19.16667	30
19.17500	31
19.18333	31
19.19167	30
19.20000	27
19.20833	25
19.21667	23
19.22500	22
19.23333	21
19.24167	20
19.25000	18
19.25833	16
19.26667	15
19.27500	15
19.28333	16
19.29167	17
19.30000	18
19.30833	17
19.31667	17
19.32500	16
19.33333	15
19.34167	13
19.35000	13
19.35833	16
19.36667	21
19.37500	28
19.38333	35
19.39167	41
19.40000	45
19.40833	47
19.41667	48
19.42500	46
19.43333	42
19.44167	38
19.45000	36
19.45833	36
19.46667	37
19.47500	37
19.48333	36
19.49167	37
19.50000	39
19.50833	43
19.51667	46
19.52500	49
19.53333	51
19.54167	52
19.55000	54
19.55833	57
19.56667	61
19.57500	65
19.58333	69
19.59167	73
19.60000	78
19.60833	84
19.61667	90
19.62500	97
19.63333	102
19.64167	107
19.65000	110
19.65833	113
19.66667	116
19.67500	120
19.68333	125
19.69167	132
19.70000	139
19.70833	149
19.71667	160
19.72500	171
19.73333	184
19.74167	195
19.75000	206
19.75833	217
19.76667	227
19.77500	237
19.78333	248
19.79167	260
19.80000	273
19.80833	286
19.81667	300
19.82500	316
19.83333	334
19.84167	354
19.85000	375
19.85833	398
19.86667	420
19.87500	443
19.88333	465
19.89167	487
19.90000	509
19.90833	531
19.91667	553
19.92500	577
19.93333	603
19.94167	631
19.95000	662
19.95833	694
19.96667	727
19.97500	761
19.98333	794
19.99167	827
20.00000	861
20.00833	894
20.01667	928
20.02500	961
20.03333	997
20.04167	1033
20.05000	1071
20.05833	1112
20.06667	1153
20.07500	1196
20.08333	1238
20.09167	1282
20.10000	1326
20.10833	1370
20.11667	1415
20.12500	1458
20.13333	1501
20.14167	1544
20.15000	1588
20.15833	1632
20.16667	1679
20.17500	1728
20.18333	1779
20.19167	1832
20.20000	1884
20.20833	1936
20.21667	1988
20.22500	2040
20.23333	2093
20.24167	2145
20.25000	2196
20.25833	2245
20.26667	2291
20.27500	2337
20.28333	2383
20.29167	2433
20.30000	2484
20.30833	2535
20.31667	2587
20.32500	2636
20.33333	2684
20.34167	2729
20.35000	2773
20.35833	2818
20.36667	2862
20.37500	2907
20.38333	2951
20.39167	2997
20.40000	3042
20.40833	3083
20.41667	3123
20.42500	3159
20.43333	3194
20.44167	3226
20.45000	3258
20.45833	3290
20.46667	3319
20.47500	3347
20.48333	3374
20.49167	3399
20.50000	3423
20.50833	3445
20.51667	3466
20.52500	3485
20.53333	3505
20.54167	3523
20.55000	3538
20.55833	3550
20.56667	3559
20.57500	3566
20.58333	3573
20.59167	3579
20.60000	3585
20.60833	3588
20.61667	3587
20.62500	3583
20.63333	3576
20.64167	3567
20.65000	3558
20.65833	3549
20.66667	3538
20.67500	3526
20.68333	3511
20.69167	3495
20.70000	3477
20.70833	3459
20.71667	3438
20.72500	3415
20.73333	3389
20.74167	3362
20.75000	3334
20.75833	3305
20.76667	3279
20.77500	3253
20.78333	3226
20.79167	3196
20.80000	3164
20.80833	3131
20.81667	3097
20.82500	3061
20.83333	3024
20.84167	2985
20.85000	2944
20.85833	2901
20.86667	2859
20.87500	2816
20.88333	2773
20.89167	2729
20.90000	2686
20.90833	2645
20.91667	2603
20.92500	2562
20.93333	2520
20.94167	2477
20.95000	2432
20.95833	2386
20.96667	2339
20.97500	2292
20.98333	2248
20.99167	2207
21.00000	2168
21.00833	2130
21.01667	2092
21.02500	2053
21.03333	2012
21.04167	1971
21.05000	1928
21.05833	1886
21.06667	1847
21.07500	1807
21.08333	1768
21.09167	1730
21.10000	1694
21.10833	1659
21.11667	1625
21.12500	1594
21.13333	1563
21.14167	1531
21.15000	1499
21.15833	1465
21.16667	1431
21.17500	1398
21.18333	1367
21.19167	1339
21.20000	1312
21.20833	1285
21.21667	1258
21.22500	1232
21.23333	1205
21.24167	1179
21.25000	1156
21.25833	1134
21.26667	1114
21.27500	1092
21.28333	1071
21.29167	1047
21.30000	1025
21.30833	1005
21.31667	987
21.32500	971
21.33333	955
21.34167	936
21.35000	915
21.35833	892
21.36667	871
21.37500	853
21.38333	838
21.39167	826
21.40000	815
21.40833	805
21.41667	794
21.42500	782
21.43333	768
21.44167	754
21.45000	742
21.45833	730
21.46667	721
21.47500	713
21.48333	706
21.49167	697
21.50000	687
21.50833	677
21.51667	668
21.52500	659
21.53333	651
21.54167	642
21.55000	633
21.55833	624
21.56667	618
21.57500	616
21.58333	616
21.59167	615
21.60000	613
21.60833	609
21.61667	603
21.62500	597
21.63333	591
21.64167	584
21.65000	577
21.65833	569
21.66667	561
21.67500	554
21.68333	548
21.69167	543
21.70000	539
21.70833	539
21.71667	540
21.72500	541
21.73333	538
21.74167	533
21.75000	526
21.75833	518
21.76667	512
21.77500	508
21.78333	505
21.79167	502
21.80000	497
21.80833	492
21.81667	487
21.82500	483
21.83333	480
21.84167	477
21.85000	476
21.85833	475
21.86667	473
21.87500	470
21.88333	468
21.89167	465
21.90000	462
21.90833	460
21.91667	460
21.92500	460
21.93333	460
21.94167	460
21.95000	459
21.95833	456
21.96667	453
21.97500	451
21.98333	449
21.99167	448
22.00000	447
22.00833	448
22.01667	448
22.02500	447
22.03333	445
22.04167	441
22.05000	436
22.05833	431
22.06667	427
22.07500	426
22.08333	427
22.09167	427
22.10000	426
22.10833	424
22.11667	421
22.12500	418
22.13333	416
22.14167	414
22.15000	411
22.15833	409
22.16667	409
22.17500	409
22.18333	410
22.19167	410
22.20000	408
22.20833	405
22.21667	401
22.22500	399
22.23333	401
22.24167	405
22.25000	408
22.25833	410
22.26667	411
22.27500	409
22.28333	406
22.29167	402
22.30000	397
22.30833	393
22.31667	390
22.32500	390
22.33333	393
22.34167	397
22.35000	399
22.35833	398
22.36667	395
22.37500	390
22.38333	385
22.39167	380
22.40000	376
22.40833	373
22.41667	371
22.42500	369
22.43333	366
22.44167	360
22.45000	353
22.45833	346
22.46667	341
22.47500	338
22.48333	338
22.49167	338
22.50000	338
22.50833	337
22.51667	334
22.52500	331
22.53333	328
22.54167	326
22.55000	327
22.55833	329
22.56667	330
22.57500	330
22.58333	328
22.59167	324
22.60000	320
22.60833	317
22.61667	315
22.62500	314
22.63333	313
22.64167	311
22.65000	310
22.65833	309
22.66667	309
22.67500	308
22.68333	305
22.69167	299
22.70000	292
22.70833	287
22.71667	283
22.72500	282
22.73333	284
22.74167	287
22.75000	290
22.75833	291
22.76667	290
22.77500	286
22.78333	282
22.79167	276
22.80000	270
22.80833	263
22.81667	258
22.82500	254
22.83333	254
22.84167	255
22.85000	258
22.85833	260
22.86667	263
22.87500	266
22.88333	268
22.89167	270
22.90000	271
22.90833	270
22.91667	267
22.92500	261
22.93333	256
22.94167	251
22.95000	247
22.95833	244
22.96667	244
22.97500	246
22.98333	248
22.99167	249
23.00000	248
23.00833	244
23.01667	239
23.02500	234
23.03333	231
23.04167	230
23.05000	232
23.05833	234
23.06667	236
23.07500	237
23.08333	237
23.09167	237
23.10000	237
23.10833	238
23.11667	239
23.12500	239
23.13333	236
23.14167	232
23.15000	228
23.15833	226
23.16667	224
23.17500	223
23.18333	221
23.19167	219
23.20000	216
23.20833	215
23.21667	215
23.22500	215
23.23333	213
23.24167	209
23.25000	202
23.25833	193
23.26667	186
23.27500	182
23.28333	182
23.29167	184
23.30000	187
23.30833	191
23.31667	194
23.32500	197
23.33333	203
23.34167	209
23.35000	215
23.35833	218
23.36667	219
23.37500	217
23.38333	216
23.39167	215
23.40000	216
23.40833	217
23.41667	216
23.42500	214
23.43333	210
23.44167	207
23.45000	206
23.45833	207
23.46667	208
23.47500	209
23.48333	208
23.49167	206
23.50000	205
23.50833	204
23.51667	206
23.52500	209
23.53333	212
23.54167	215
23.55000	216
23.55833	216
23.56667	215
23.57500	214
23.58333	212
23.59167	210
23.60000	208
23.60833	205
23.61667	201
23.62500	198
23.63333	197
23.64167	197
23.65000	196
23.65833	195
23.66667	192
23.67500	188
23.68333	185
23.69167	182
23.70000	180
23.70833	178
23.71667	177
23.72500	177
23.73333	178
23.74167	180
23.75000	183
23.75833	185
23.76667	188
23.77500	191
23.78333	195
23.79167	199
23.80000	201
23.80833	201
23.81667	199
23.82500	194
23.83333	189
23.84167	183
23.85000	178
23.85833	175
23.86667	173
23.87500	173
23.88333	175
23.89167	177
23.90000	179
23.90833	183
23.91667	186
23.92500	190
23.93333	192
23.94167	192
23.95000	193
23.95833	194
23.96667	195
23.97500	196
23.98333	195
23.99167	192
24.00000	188
24.00833	184
24.01667	181
24.02500	180
24.03333	180
24.04167	182
24.05000	185
24.05833	190
24.06667	195
24.07500	199
24.08333	201
24.09167	199
24.10000	195
24.10833	192
24.11667	192
24.12500	193
24.13333	196
24.14167	199
24.15000	202
24.15833	205
24.16667	208
24.17500	210
24.18333	209
24.19167	206
24.20000	200
24.20833	195
24.21667	193
24.22500	195
24.23333	199
24.24167	205
24.25000	210
24.25833	215
24.26667	220
24.27500	225
24.28333	229
24.29167	233
24.30000	234
24.30833	233
24.31667	230
24.32500	228
24.33333	227
24.34167	227
24.35000	229
24.35833	231
24.36667	234
24.37500	237
24.38333	240
24.39167	244
24.40000	248
24.40833	251
24.41667	253
24.42500	254
24.43333	257
24.44167	260
24.45000	264
24.45833	268
24.46667	271
24.47500	273
24.48333	275
24.49167	278
24.50000	280
24.50833	281
24.51667	280
24.52500	280
24.53333	280
24.54167	281
24.55000	285
24.55833	290
24.56667	293
24.57500	295
24.58333	294
24.59167	292
24.60000	290
24.60833	289
24.61667	288
24.62500	288
24.63333	288
24.64167	288
24.65000	288
24.65833	289
24.66667	291
24.67500	293
24.68333	294
24.69167	294
24.70000	293
24.70833	291
24.71667	289
24.72500	287
24.73333	285
24.74167	283
24.75000	283
24.75833	283
24.76667	282
24.77500	282
24.78333	280
24.79167	279
24.80000	280
24.80833	282
24.81667	286
24.82500	288
24.83333	288
24.84167	285
24.85000	281
24.85833	277
24.86667	274
24.87500	271
24.88333	268
24.89167	264
24.90000	262
24.90833	261
24.91667	263
24.92500	263
24.93333	261
24.94167	255
24.95000	248
24.95833	240
24.96667	234
24.97500	230
24.98333	229
24.99167	230
25.00000	231
25.00833	233
25.01667	233
25.02500	232
25.03333	230
25.04167	227
25.05000	224
25.05833	221
25.06667	218
25.07500	214
25.08333	212
25.09167	212
25.10000	214
25.10833	215
25.11667	216
25.12500	217
25.13333	217
25.14167	215
25.15000	213
25.15833	208
25.16667	202
25.17500	195
25.18333	189
25.19167	185
25.20000	183
25.20833	183
25.21667	183
25.22500	182
25.23333	181
25.24167	178
25.25000	176
25.25833	174
25.26667	172
25.27500	171
25.28333	170
25.29167	167
25.30000	164
25.30833	163
25.31667	165
25.32500	168
25.33333	170
25.34167	170
25.35000	167
25.35833	161
25.36667	156
25.37500	153
25.38333	152
25.39167	152
25.40000	152
25.40833	154
25.41667	156
25.42500	159
25.43333	162
25.44167	163
25.45000	163
25.45833	160
25.46667	156
25.47500	154
25.48333	152
25.49167	151
25.50000	151
25.50833	153
25.51667	156
25.52500	161
25.53333	165
25.54167	169
25.55000	171
25.55833	169
25.56667	166
25.57500	161
25.58333	155
25.59167	151
25.60000	149
25.60833	150
25.61667	153
25.62500	155
25.63333	156
25.64167	155
25.65000	153
25.65833	150
25.66667	147
25.67500	143
25.68333	142
25.69167	143
25.70000	145
25.70833	148
25.71667	151
25.72500	151
25.73333	149
25.74167	144
25.75000	139
25.75833	134
25.76667	130
25.77500	129
25.78333	130
25.79167	134
25.80000	138
25.80833	142
25.81667	144
25.82500	144
25.83333	144
25.84167	144
25.85000	146
25.85833	149
25.86667	152
25.87500	153
25.88333	153
25.89167	153
25.90000	151
25.90833	150
25.91667	149
25.92500	150
25.93333	151
25.94167	153
25.95000	153
25.95833	152
25.96667	151
25.97500	150
25.98333	149
25.99167	146
26.00000	142
26.00833	136
26.01667	131
26.02500	127
26.03333	127
26.04167	130
26.05000	135
26.05833	141
26.06667	146
26.07500	151
26.08333	155
26.09167	156
26.10000	157
26.10833	156
26.11667	156
26.12500	155
26.13333	153
26.14167	149
26.15000	144
26.15833	138
26.16667	134
26.17500	133
26.18333	134
26.19167	136
26.20000	139
26.20833	142
26.21667	143
26.22500	145
26.23333	147
26.24167	150
26.25000	153
26.25833	155
26.26667	156
26.27500	157
26.28333	158
26.29167	160
26.30000	164
26.30833	168
26.31667	172
26.32500	176
26.33333	177
26.34167	177
26.35000	176
26.35833	174
26.36667	172
26.37500	171
26.38333	169
26.39167	168
26.40000	168
26.40833	167
26.41667	165
26.42500	164
26.43333	164
26.44167	167
26.45000	171
26.45833	174
26.46667	174
26.47500	171
26.48333	167
26.49167	163
26.50000	161
26.50833	161
26.51667	164
26.52500	168
26.53333	172
26.54167	176
26.55000	177
26.55833	177
26.56667	177
26.57500	178
26.58333	179
26.59167	183
26.60000	188
26.60833	191
26.61667	192
26.62500	191
26.63333	191
26.64167	189
26.65000	188
26.65833	186
26.66667	184
26.67500	181
26.68333	179
26.69167	179
26.70000	182
26.70833	184
26.71667	187
26.72500	189
26.73333	191
26.74167	193
26.75000	194
26.75833	195
26.76667	194
26.77500	190
26.78333	187
26.79167	185
26.80000	186
26.80833	189
26.81667	193
26.82500	195
26.83333	194
26.84167	193
26.85000	192
26.85833	193
26.86667	195
26.87500	199
26.88333	201
26.89167	201
26.90000	200
26.90833	198
26.91667	196
26.92500	195
26.93333	197
26.94167	199
26.95000	202
26.95833	203
26.96667	202
26.97500	202
26.98333	201
26.99167	199
27.00000	196
27.00833	193
27.01667	188
27.02500	186
27.03333	186
27.04167	189
27.05000	191
27.05833	193
27.06667	194
27.07500	194
27.08333	192
27.09167	190
27.10000	188
27.10833	185
27.11667	184
27.12500	183
27.13333	183
27.14167	184
27.15000	184
27.15833	183
27.16667	183
27.17500	183
27.18333	184
27.19167	185
27.20000	185
27.20833	185
27.21667	184
27.22500	181
27.23333	177
27.24167	172
27.25000	168
27.25833	165
27.26667	163
27.27500	163
27.28333	166
27.29167	171
27.30000	176
27.30833	180
27.31667	181
27.32500	181
27.33333	181
27.34167	180
27.35000	179
27.35833	179
27.36667	179
27.37500	177
27.38333	174
27.39167	173
27.40000	173
27.40833	172
27.41667	171
27.42500	168
27.43333	166
27.44167	164
27.45000	162
27.45833	162
27.46667	162
27.47500	163
27.48333	164
27.49167	166
27.50000	168
27.50833	170
27.51667	170
27.52500	169
27.53333	167
27.54167	164
27.55000	162
27.55833	162
27.56667	162
27.57500	162
27.58333	162
27.59167	162
27.60000	163
27.60833	164
27.61667	165
27.62500	167
27.63333	169
27.64167	171
27.65000	173
27.65833	173
27.66667	173
27.67500	171
27.68333	172
27.69167	175
27.70000	181
27.70833	186
27.71667	190
27.72500	192
27.73333	191
27.74167	190
27.75000	189
27.75833	187
27.76667	186
27.77500	184
27.78333	183
27.79167	184
27.80000	187
27.80833	190
27.81667	194
27.82500	196
27.83333	198
27.84167	198
27.85000	195
27.85833	190
27.86667	186
27.87500	184
27.88333	185
27.89167	190
27.90000	196
27.90833	201
27.91667	206
27.92500	209
27.93333	210
27.94167	209
27.95000	207
27.95833	204
27.96667	203
27.97500	202
27.98333	202
27.99167	202
28.00000	201
28.00833	199
28.01667	196
28.02500	194
28.03333	193
28.04167	196
28.05000	200
28.05833	207
28.06667	213
28.07500	217
28.08333	220
28.09167	221
28.10000	221
28.10833	222
28.11667	223
28.12500	225
28.13333	227
28.14167	229
28.15000	229
28.15833	230
28.16667	230
28.17500	231
28.18333	232
28.19167	233
28.20000	235
28.20833	239
28.21667	244
28.22500	248
28.23333	250
28.24167	252
28.25000	253
28.25833	255
28.26667	256
28.27500	255
28.28333	253
28.29167	249
28.30000	246
28.30833	244
28.31667	245
28.32500	247
28.33333	250
28.34167	253
28.35000	258
28.35833	264
28.36667	270
28.37500	275
28.38333	278
28.39167	276
28.40000	272
28.40833	267
28.41667	264
28.42500	261
28.43333	260
28.44167	260
28.45000	261
28.45833	261
28.46667	262
28.47500	262
28.48333	261
28.49167	259
28.50000	255
28.50833	253
28.51667	252
28.52500	252
28.53333	253
28.54167	254
28.55000	255
28.55833	256
28.56667	256
28.57500	255
28.58333	253
28.59167	251
28.60000	250
28.60833	251
28.61667	254
28.62500	257
28.63333	261
28.64167	264
28.65000	266
28.65833	267
28.66667	268
28.67500	266
28.68333	263
28.69167	257
28.70000	251
28.70833	245
28.71667	241
28.72500	240
28.73333	241
28.74167	245
28.75000	248
28.75833	249
28.76667	249
28.77500	248
28.78333	246
28.79167	245
28.80000	245
28.80833	245
28.81667	246
28.82500	247
28.83333	248
28.84167	249
28.85000	248
28.85833	246
28.86667	243
28.87500	240
28.88333	238
28.89167	238
28.90000	239
28.90833	241
28.91667	245
28.92500	248
28.93333	252
28.94167	255
28.95000	257
28.95833	259
28.96667	260
28.97500	261
28.98333	262
28.99167	263
29.00000	262
29.00833	261
29.01667	258
29.02500	256
29.03333	253
29.04167	251
29.05000	250
29.05833	250
29.06667	250
29.07500	247
29.08333	245
29.09167	243
29.10000	242
29.10833	242
29.11667	243
29.12500	244
29.13333	245
29.14167	247
29.15000	250
29.15833	253
29.16667	255
29.17500	257
29.18333	259
29.19167	262
29.20000	265
29.20833	268
29.21667	269
29.22500	270
29.23333	269
29.24167	270
29.25000	271
29.25833	274
29.26667	278
29.27500	281
29.28333	284
29.29167	287
29.30000	290
29.30833	293
29.31667	296
29.32500	298
29.33333	297
29.34167	296
29.35000	294
29.35833	293
29.36667	293
29.37500	295
29.38333	297
29.39167	299
29.40000	301
29.40833	304
29.41667	308
29.42500	313
29.43333	317
29.44167	322
29.45000	327
29.45833	331
29.46667	335
29.47500	339
29.48333	342
29.49167	346
29.50000	349
29.50833	352
29.51667	355
29.52500	357
29.53333	359
29.54167	362
29.55000	365
29.55833	368
29.56667	371
29.57500	374
29.58333	378
29.59167	383
29.60000	388
29.60833	394
29.61667	402
29.62500	411
29.63333	422
29.64167	432
29.65000	439
29.65833	443
29.66667	449
29.67500	457
29.68333	467
29.69167	479
29.70000	492
29.70833	504
29.71667	516
29.72500	526
29.73333	536
29.74167	546
29.75000	556
29.75833	565
29.76667	575
29.77500	586
29.78333	599
29.79167	614
29.80000	630
29.80833	648
29.81667	668
29.82500	689
29.83333	710
29.84167	730
29.85000	751
29.85833	774
29.86667	799
29.87500	827
29.88333	857
29.89167	886
29.90000	916
29.90833	944
29.91667	973
29.92500	1003
29.93333	1036
29.94167	1071
29.95000	1108
29.95833	1147
29.96667	1188
29.97500	1232
29.98333	1277
29.99167	1326
30.00000	1377
30.00833	1428
30.01667	1481
30.02500	1534
30.03333	1592
30.04167	1652
30.05000	1715
30.05833	1781
30.06667	1848
30.07500	1919
30.08333	1991
30.09167	2068
30.10000	2145
30.10833	2221
30.11667	2298
30.12500	2374
30.13333	2454
30.14167	2535
30.15000	2622
30.15833	2715
30.16667	2813
30.17500	2920
30.18333	3028
30.19167	3139
30.20000	3249
30.20833	3356
30.21667	3464
30.22500	3571
30.23333	3683
30.24167	3797
30.25000	3915
30.25833	4036
30.26667	4159
30.27500	4287
30.28333	4416
30.29167	4547
30.30000	4680
30.30833	4811
30.31667	4944
30.32500	5074
30.33333	5207
30.34167	5340
30.35000	5475
30.35833	5615
30.36667	5753
30.37500	5896
30.38333	6037
30.39167	6178
30.40000	6318
30.40833	6456
30.41667	6595
30.42500	6730
30.43333	6866
30.44167	7000
30.45000	7135
30.45833	7272
30.46667	7407
30.47500	7547
30.48333	7683
30.49167	7819
30.50000	7953
30.50833	8082
30.51667	8211
30.52500	8336
30.53333	8461
30.54167	8582
30.55000	8699
30.55833	8814
30.56667	8923
30.57500	9033
30.58333	9138
30.59167	9241
30.60000	9340
30.60833	9433
30.61667	9524
30.62500	9612
30.63333	9699
30.64167	9783
30.65000	9864
30.65833	9942
30.66667	10011
30.67500	10076
30.68333	10136
30.69167	10194
30.70000	10249
30.70833	10300
30.71667	10349
30.72500	10391
30.73333	10428
30.74167	10460
30.75000	10489
30.75833	10517
30.76667	10542
30.77500	10562
30.78333	10577
30.79167	10583
30.80000	10583
30.80833	10578
30.81667	10569
30.82500	10556
30.83333	10538
30.84167	10515
30.85000	10486
30.85833	10450
30.86667	10411
30.87500	10370
30.88333	10327
30.89167	10282
30.90000	10233
30.90833	10178
30.91667	10115
30.92500	10048
30.93333	9975
30.94167	9902
30.95000	9827
30.95833	9751
30.96667	9674
30.97500	9589
30.98333	9501
30.99167	9406
31.00000	9306
31.00833	9206
31.01667	9103
31.02500	9003
31.03333	8901
31.04167	8799
31.05000	8692
31.05833	8580
31.06667	8468
31.07500	8350
31.08333	8233
31.09167	8113
31.10000	7984
31.10833	7852
31.11667	7726
31.12500	7608
31.13333	7490
31.14167	7375
31.15000	7262
31.15833	7136
31.16667	7004
31.17500	6878
31.18333	6760
31.19167	6640
31.20000	6518
31.20833	6396
31.21667	6270
31.22500	6149
31.23333	6026
31.24167	5897
31.25000	5770
31.25833	5652
31.26667	5542
31.27500	5428
31.28333	5309
31.29167	5192
31.30000	5084
31.30833	4979
31.31667	4866
31.32500	4747
31.33333	4634
31.34167	4533
31.35000	4436
31.35833	4334
31.36667	4233
31.37500	4138
31.38333	4051
31.39167	3962
31.40000	3868
31.40833	3774
31.41667	3684
31.42500	3600
31.43333	3519
31.44167	3442
31.45000	3364
31.45833	3285
31.46667	3208
31.47500	3128
31.48333	3043
31.49167	2963
31.50000	2892
31.50833	2827
31.51667	2764
31.52500	2706
31.53333	2645
31.54167	2578
31.55000	2513
31.55833	2455
31.56667	2403
31.57500	2352
31.58333	2302
31.59167	2252
31.60000	2200
31.60833	2150
31.61667	2107
31.62500	2069
31.63333	2033
31.64167	1996
31.65000	1959
31.65833	1917
31.66667	1876
31.67500	1837
31.68333	1802
31.69167	1769
31.70000	1736
31.70833	1702
31.71667	1667
31.72500	1633
31.73333	1600
31.74167	1571
31.75000	1544
31.75833	1519
31.76667	1495
31.77500	1469
31.78333	1441
31.79167	1415
31.80000	1393
31.80833	1374
31.81667	1358
31.82500	1341
31.83333	1323
31.84167	1302
31.85000	1282
31.85833	1263
31.86667	1248
31.87500	1233
31.88333	1217
31.89167	1201
31.90000	1183
31.90833	1167
31.91667	1152
31.92500	1139
31.93333	1128
31.94167	1118
31.95000	1108
31.95833	1097
31.96667	1085
31.97500	1070
31.98333	1056
31.99167	1041
32.00000	1028
32.00833	1016
32.01667	1006
32.02500	998
32.03333	992
32.04167	988
32.05000	985
32.05833	981
32.06667	975
32.07500	969
32.08333	963
32.09167	956
32.10000	949
32.10833	942
32.11667	936
32.12500	930
32.13333	925
32.14167	920
32.15000	914
32.15833	909
32.16667	905
32.17500	902
32.18333	900
32.19167	898
32.20000	896
32.20833	893
32.21667	890
32.22500	889
32.23333	888
32.24167	889
32.25000	891
32.25833	893
32.26667	896
32.27500	898
32.28333	900
32.29167	903
32.30000	907
32.30833	912
32.31667	918
32.32500	925
32.33333	933
32.34167	939
32.35000	944
32.35833	948
32.36667	951
32.37500	954
32.38333	958
32.39167	963
32.40000	970
32.40833	977
32.41667	984
32.42500	992
32.43333	1001
32.44167	1013
32.45000	1027
32.45833	1041
32.46667	1055
32.47500	1070
32.48333	1085
32.49167	1099
32.50000	1113
32.50833	1129
32.51667	1147
32.52500	1169
32.53333	1195
32.54167	1224
32.55000	1253
32.55833	1282
32.56667	1310
32.57500	1336
32.58333	1363
32.59167	1391
32.60000	1422
32.60833	1455
32.61667	1491
32.62500	1530
32.63333	1571
32.64167	1614
32.65000	1660
32.65833	1708
32.66667	1757
32.67500	1807
32.68333	1859
32.69167	1914
32.70000	1971
32.70833	2032
32.71667	2098
32.72500	2166
32.73333	2242
32.74167	2319
32.75000	2400
32.75833	2482
32.76667	2564
32.77500	2647
32.78333	2730
32.79167	2817
32.80000	2908
32.80833	3001
32.81667	3100
32.82500	3200
32.83333	3306
32.84167	3415
32.85000	3528
32.85833	3645
32.86667	3764
32.87500	3889
32.88333	4016
32.89167	4147
32.90000	4282
32.90833	4417
32.91667	4557
32.92500	4695
32.93333	4837
32.94167	4981
32.95000	5128
32.95833	5281
32.96667	5437
32.97500	5602
32.98333	5766
32.99167	5936
33.00000	6105
33.00833	6272
33.01667	6442
33.02500	6608
33.03333	6778
33.04167	6949
33.05000	7122
33.05833	7300
33.06667	7477
33.07500	7658
33.08333	7836
33.09167	8017
33.10000	8197
33.10833	8376
33.11667	8559
33.12500	8736
33.13333	8916
33.14167	9093
33.15000	9269
33.15833	9446
33.16667	9619
33.17500	9796
33.18333	9969
33.19167	10145
33.20000	10320
33.20833	10490
33.21667	10660
33.22500	10822
33.23333	10982
33.24167	11136
33.25000	11288
33.25833	11439
33.26667	11585
33.27500	11732
33.28333	11873
33.29167	12013
33.30000	12149
33.30833	12280
33.31667	12409
33.32500	12531
33.33333	12650
33.34167	12764
33.35000	12873
33.35833	12979
33.36667	13081
33.37500	13182
33.38333	13277
33.39167	13369
33.40000	13455
33.40833	13533
33.41667	13605
33.42500	13671
33.43333	13734
33.44167	13792
33.45000	13844
33.45833	13891
33.46667	13932
33.47500	13969
33.48333	14001
33.49167	14028
33.50000	14049
33.50833	14064
33.51667	14075
33.52500	14080
33.53333	14082
33.54167	14078
33.55000	14067
33.55833	14049
33.56667	14024
33.57500	13993
33.58333	13957
33.59167	13916
33.60000	13871
33.60833	13822
33.61667	13767
33.62500	13707
33.63333	13641
33.64167	13568
33.65000	13489
33.65833	13404
33.66667	13316
33.67500	13221
33.68333	13124
33.69167	13022
33.70000	12917
33.70833	12809
33.71667	12697
33.72500	12584
33.73333	12464
33.74167	12341
33.75000	12212
33.75833	12076
33.76667	11940
33.77500	11798
33.78333	11656
33.79167	11513
33.80000	11368
33.80833	11222
33.81667	11071
33.82500	10919
33.83333	10759
33.84167	10599
33.85000	10436
33.85833	10272
33.86667	10111
33.87500	9948
33.88333	9786
33.89167	9622
33.90000	9455
33.90833	9289
33.91667	9118
33.92500	8951
33.93333	8780
33.94167	8612
33.95000	8444
33.95833	8275
33.96667	8109
33.97500	7937
33.98333	7768
33.99167	7598
34.00000	7430
34.00833	7267
34.01667	7105
34.02500	6948
34.03333	6789
34.04167	6634
34.05000	6481
34.05833	6326
34.06667	6177
34.07500	6025
34.08333	5878
34.09167	5731
34.10000	5586
34.10833	5443
34.11667	5299
34.12500	5159
34.13333	5018
34.14167	4880
34.15000	4745
34.15833	4611
34.16667	4485
34.17500	4361
34.18333	4244
34.19167	4129
34.20000	4017
34.20833	3906
34.21667	3792
34.22500	3682
34.23333	3570
34.24167	3463
34.25000	3361
34.25833	3263
34.26667	3171
34.27500	3080
34.28333	2993
34.29167	2906
34.30000	2822
34.30833	2741
34.31667	2663
34.32500	2587
34.33333	2511
34.34167	2436
34.35000	2361
34.35833	2285
34.36667	2213
34.37500	2143
34.38333	2077
34.39167	2015
34.40000	1955
34.40833	1897
34.41667	1839
34.42500	1783
34.43333	1728
34.44167	1676
34.45000	1625
34.45833	1575
34.46667	1529
34.47500	1484
34.48333	1442
34.49167	1402
34.50000	1362
34.50833	1324
34.51667	1284
34.52500	1246
34.53333	1207
34.54167	1170
34.55000	1135
34.55833	1101
34.56667	1069
34.57500	1038
34.58333	1007
34.59167	977
34.60000	948
34.60833	921
34.61667	895
34.62500	871
34.63333	847
34.64167	824
34.65000	801
34.65833	780
34.66667	760
34.67500	742
34.68333	726
34.69167	710
34.70000	694
34.70833	679
34.71667	664
34.72500	650
34.73333	635
34.74167	620
34.75000	606
34.75833	592
34.76667	579
34.77500	566
34.78333	554
34.79167	541
34.80000	527
34.80833	515
34.81667	504
34.82500	495
34.83333	488
34.84167	482
34.85000	475
34.85833	467
34.86667	458
34.87500	446
34.88333	436
34.89167	428
34.90000	423
34.90833	420
34.91667	417
34.92500	413
34.93333	408
34.94167	402
34.95000	396
34.95833	390
34.96667	384
34.97500	380
34.98333	375
34.99167	370
35.00000	364
35.00833	355
35.01667	344
35.02500	332
35.03333	321
35.04167	311
35.05000	304
35.05833	299
35.06667	295
35.07500	294
35.08333	294
35.09167	294
35.10000	295
35.10833	295
35.11667	293
35.12500	290
35.13333	288
35.14167	285
35.15000	282
35.15833	278
35.16667	273
35.17500	269
35.18333	267
35.19167	268
35.20000	271
35.20833	271
35.21667	269
35.22500	263
35.23333	255
35.24167	249
35.25000	245
35.25833	243
35.26667	242
35.27500	241
35.28333	239
35.29167	237
35.30000	235
35.30833	234
35.31667	235
35.32500	237
35.33333	237
35.34167	236
35.35000	234
35.35833	231
35.36667	229
35.37500	228
35.38333	228
35.39167	226
35.40000	222
35.40833	218
35.41667	213
35.42500	210
35.43333	209
35.44167	210
35.45000	211
35.45833	212
35.46667	212
35.47500	212
35.48333	210
35.49167	208
35.50000	205
35.50833	201
35.51667	196
35.52500	192
35.53333	189
35.54167	190
35.55000	193
35.55833	198
35.56667	202
35.57500	203
35.58333	202
35.59167	199
35.60000	195
35.60833	191
35.61667	186
35.62500	182
35.63333	179
35.64167	177
35.65000	175
35.65833	174
35.66667	173
35.67500	173
35.68333	175
35.69167	178
35.70000	180
35.70833	181
35.71667	182
35.72500	181
35.73333	181
35.74167	180
35.75000	178
35.75833	176
35.76667	174
35.77500	171
35.78333	168
35.79167	167
35.80000	167
35.80833	169
35.81667	173
35.82500	177
35.83333	178
35.84167	177
35.85000	174
35.85833	170
35.86667	167
35.87500	164
35.88333	163
35.89167	161
35.90000	159
35.90833	158
35.91667	159
35.92500	161
35.93333	164
35.94167	167
35.95000	171
35.95833	174
35.96667	174
35.97500	171
35.98333	166
35.99167	160
36.00000	156
36.00833	152
36.01667	151
36.02500	151
36.03333	151
36.04167	152
36.05000	153
36.05833	154
36.06667	155
36.07500	154
36.08333	153
36.09167	150
36.10000	147
36.10833	144
36.11667	142
36.12500	141
36.13333	142
36.14167	142
36.15000	143
36.15833	143
36.16667	144
36.17500	147
36.18333	151
36.19167	155
36.20000	157
36.20833	157
36.21667	155
36.22500	151
36.23333	148
36.24167	145
36.25000	143
36.25833	143
36.26667	144
36.27500	144
36.28333	143
36.29167	139
36.30000	135
36.30833	132
36.31667	131
36.32500	132
36.33333	135
36.34167	138
36.35000	139
36.35833	137
36.36667	135
36.37500	135
36.38333	135
36.39167	135
36.40000	135
36.40833	135
36.41667	136
36.42500	136
36.43333	136
36.44167	136
36.45000	135
36.45833	135
36.46667	136
36.47500	137
36.48333	138
36.49167	137
36.50000	133
36.50833	130
36.51667	127
36.52500	125
36.53333	123
36.54167	122
36.55000	121
36.55833	121
36.56667	121
36.57500	122
36.58333	124
36.59167	124
36.60000	123
36.60833	121
36.61667	119
36.62500	117
36.63333	117
36.64167	118
36.65000	122
36.65833	127
36.66667	132
36.67500	135
36.68333	136
36.69167	133
36.70000	128
36.70833	124
36.71667	122
36.72500	121
36.73333	122
36.74167	125
36.75000	126
36.75833	127
36.76667	127
36.77500	127
36.78333	126
36.79167	126
36.80000	125
36.80833	125
36.81667	125
36.82500	125
36.83333	126
36.84167	126
36.85000	125
36.85833	121
36.86667	117
36.87500	114
36.88333	112
36.89167	111
36.90000	109
36.90833	106
36.91667	103
36.92500	103
36.93333	107
36.94167	113
36.95000	118
36.95833	120
36.96667	120
36.97500	118
36.98333	115
36.99167	115
37.00000	115
37.00833	116
37.01667	116
37.02500	114
37.03333	111
37.04167	106
37.05000	103
37.05833	101
37.06667	102
37.07500	106
37.08333	111
37.09167	114
37.10000	115
37.10833	114
37.11667	111
37.12500	108
37.13333	106
37.14167	104
37.15000	104
37.15833	103
37.16667	103
37.17500	103
37.18333	104
37.19167	105
37.20000	107
37.20833	108
37.21667	109
37.22500	110
37.23333	109
37.24167	107
37.25000	105
37.25833	102
37.26667	100
37.27500	100
37.28333	100
37.29167	101
37.30000	102
37.30833	104
37.31667	107
37.32500	108
37.33333	106
37.34167	103
37.35000	101
37.35833	98
37.36667	97
37.37500	97
37.38333	97
37.39167	98
37.40000	99
37.40833	99
37.41667	99
37.42500	100
37.43333	99
37.44167	97
37.45000	96
37.45833	97
37.46667	97
37.47500	97
37.48333	97
37.49167	97
37.50000	97
37.50833	99
37.51667	102
37.52500	105
37.53333	107
37.54167	109
37.55000	111
37.55833	114
37.56667	115
37.57500	115
37.58333	113
37.59167	111
37.60000	109
37.60833	107
37.61667	106
37.62500	104
37.63333	102
37.64167	100
37.65000	99
37.65833	98
37.66667	97
37.67500	96
37.68333	97
37.69167	99
37.70000	102
37.70833	103
37.71667	103
37.72500	101
37.73333	98
37.74167	93
37.75000	88
37.75833	83
37.76667	81
37.77500	81
37.78333	82
37.79167	84
37.80000	86
37.80833	87
37.81667	89
37.82500	92
37.83333	96
37.84167	99
37.85000	99
37.85833	96
37.86667	93
37.87500	89
37.88333	88
37.89167	90
37.90000	94
37.90833	97
37.91667	97
37.92500	96
37.93333	93
37.94167	89
37.95000	86
37.95833	85
37.96667	85
37.97500	86
37.98333	86
37.99167	87
38.00000	88
38.00833	90
38.01667	93
38.02500	96
38.03333	98
38.04167	99
38.05000	100
38.05833	99
38.06667	97
38.07500	94
38.08333	92
38.09167	91
38.10000	92
38.10833	94
38.11667	97
38.12500	100
38.13333	101
38.14167	100
38.15000	100
38.15833	99
38.16667	99
38.17500	101
38.18333	102
38.19167	104
38.20000	103
38.20833	101
38.21667	96
38.22500	92
38.23333	90
38.24167	90
38.25000	92
38.25833	95
38.26667	98
38.27500	100
38.28333	103
38.29167	103
38.30000	103
38.30833	101
38.31667	99
38.32500	97
38.33333	96
38.34167	97
38.35000	99
38.35833	101
38.36667	104
38.37500	105
38.38333	106
38.39167	107
38.40000	107
38.40833	109
38.41667	110
38.42500	110
38.43333	109
38.44167	107
38.45000	105
38.45833	103
38.46667	101
38.47500	99
38.48333	97
38.49167	97
38.50000	99
38.50833	100
38.51667	102
38.52500	103
38.53333	104
38.54167	105
38.55000	105
38.55833	105
38.56667	103
38.57500	100
38.58333	98
38.59167	99
38.60000	101
38.60833	105
38.61667	108
38.62500	110
38.63333	109
38.64167	106
38.65000	104
38.65833	103
38.66667	103
38.67500	104
38.68333	103
38.69167	102
38.70000	100
38.70833	100
38.71667	102
38.72500	105
38.73333	109
38.74167	113
38.75000	115
38.75833	115
38.76667	114
38.77500	113
38.78333	111
38.79167	109
38.80000	107
38.80833	106
38.81667	105
38.82500	105
38.83333	105
38.84167	107
38.85000	110
38.85833	113
38.86667	117
38.87500	120
38.88333	122
38.89167	122
38.90000	119
38.90833	117
38.91667	115
38.92500	116
38.93333	118
38.94167	121
38.95000	122
38.95833	120
38.96667	117
38.97500	115
38.98333	114
38.99167	115
39.00000	117
39.00833	119
39.01667	120
39.02500	119
39.03333	117
39.04167	115
39.05000	113
39.05833	113
39.06667	114
39.07500	115
39.08333	116
39.09167	114
39.10000	111
39.10833	109
39.11667	107
39.12500	108
39.13333	112
39.14167	115
39.15000	119
39.15833	122
39.16667	124
39.17500	126
39.18333	128
39.19167	130
39.20000	132
39.20833	135
39.21667	136
39.22500	137
39.23333	136
39.24167	133
39.25000	130
39.25833	126
39.26667	123
39.27500	120
39.28333	118
39.29167	116
39.30000	114
39.30833	113
39.31667	113
39.32500	114
39.33333	115
39.34167	115
39.35000	113
39.35833	110
39.36667	107
39.37500	106
39.38333	108
39.39167	114
39.40000	122
39.40833	129
39.41667	135
39.42500	138
39.43333	137
39.44167	132
39.45000	126
39.45833	118
39.46667	110
39.47500	103
39.48333	98
39.49167	96
39.50000	96
39.50833	97
39.51667	100
39.52500	102
39.53333	104
39.54167	106
39.55000	107
39.55833	108
39.56667	109
39.57500	109
39.58333	109
39.59167	109
39.60000	111
39.60833	113
39.61667	115
39.62500	116
39.63333	116
39.64167	115
39.65000	114
39.65833	113
39.66667	112
39.67500	110
39.68333	107
39.69167	101
39.70000	93
39.70833	88
39.71667	85
39.72500	87
39.73333	92
39.74167	98
39.75000	102
39.75833	105
39.76667	107
39.77500	108
39.78333	109
39.79167	109
39.80000	108
39.80833	107
39.81667	105
39.82500	104
39.83333	104
39.84167	105
39.85000	106
39.85833	106
39.86667	105
39.87500	104
39.88333	104
39.89167	102
39.90000	99
39.90833	95
39.91667	91
39.92500	87
39.93333	86
39.94167	86
39.95000	87
39.95833	87
39.96667	88
39.97500	89
39.98333	92
39.99167	95
40.00000	98
40.00833	98
40.01667	96
40.02500	93
40.03333	91
40.04167	89
40.05000	87
40.05833	84
40.06667	80
40.07500	75
40.08333	71
40.09167	69
40.10000	69
40.10833	71
40.11667	74
40.12500	77
40.13333	79
40.14167	81
40.15000	82
40.15833	82
40.16667	82
40.17500	81
40.18333	80
40.19167	80
40.20000	82
40.20833	83
40.21667	85
40.22500	85
40.23333	85
40.24167	84
40.25000	82
40.25833	81
40.26667	81
40.27500	80
40.28333	81
40.29167	82
40.30000	83
40.30833	85
40.31667	86
40.32500	86
40.33333	87
40.34167	87
40.35000	87
40.35833	87
40.36667	86
40.37500	84
40.38333	83
40.39167	80
40.40000	78
40.40833	75
40.41667	73
40.42500	74
40.43333	77
40.44167	80
40.45000	82
40.45833	82
40.46667	80
40.47500	77
40.48333	75
40.49167	77
40.50000	82
40.50833	87
40.51667	91
40.52500	94
40.53333	97
40.54167	100
40.55000	103
40.55833	106
40.56667	108
40.57500	109
40.58333	108
40.59167	104
40.60000	100
40.60833	97
40.61667	96
40.62500	98
40.63333	102
40.64167	106
40.65000	108
40.65833	108
40.66667	106
40.67500	106
40.68333	106
40.69167	109
40.70000	111
40.70833	114
40.71667	115
40.72500	115
40.73333	114
40.74167	113
40.75000	113
40.75833	115
40.76667	119
40.77500	125
40.78333	131
40.79167	137
40.80000	142
40.80833	147
40.81667	151
40.82500	156
40.83333	161
40.84167	166
40.85000	171
40.85833	175
40.86667	177
40.87500	178
40.88333	178
40.89167	177
40.90000	176
40.90833	175
40.91667	174
40.92500	174
40.93333	175
40.94167	177
40.95000	181
40.95833	186
40.96667	192
40.97500	196
40.98333	201
40.99167	205
41.00000	211
41.00833	218
41.01667	227
41.02500	235
41.03333	242
41.04167	249
41.05000	254
41.05833	258
41.06667	260
41.07500	260
41.08333	258
41.09167	257
41.10000	256
41.10833	257
41.11667	259
41.12500	260
41.13333	260
41.14167	262
41.15000	266
41.15833	274
41.16667	284
41.17500	295
41.18333	304
41.19167	308
41.20000	308
41.20833	308
41.21667	309
41.22500	312
41.23333	316
41.24167	320
41.25000	323
41.25833	324
41.26667	325
41.27500	327
41.28333	329
41.29167	333
41.30000	336
41.30833	339
41.31667	341
41.32500	343
41.33333	345
41.34167	348
41.35000	352
41.35833	356
41.36667	359
41.37500	362
41.38333	365
41.39167	367
41.40000	367
41.40833	366
41.41667	365
41.42500	365
41.43333	367
41.44167	372
41.45000	378
41.45833	384
41.46667	388
41.47500	390
41.48333	390
41.49167	387
41.50000	382
41.50833	376
41.51667	370
41.52500	363
41.53333	357
41.54167	353
41.55000	352
41.55833	353
41.56667	356
41.57500	357
41.58333	356
41.59167	354
41.60000	351
41.60833	351
41.61667	354
41.62500	358
41.63333	360
41.64167	361
41.65000	360
41.65833	358
41.66667	354
41.67500	349
41.68333	343
41.69167	335
41.70000	328
41.70833	322
41.71667	316
41.72500	312
41.73333	310
41.74167	308
41.75000	305
41.75833	302
41.76667	300
41.77500	299
41.78333	299
41.79167	299
41.80000	298
41.80833	297
41.81667	298
41.82500	298
41.83333	298
41.84167	296
41.85000	291
41.85833	283
41.86667	274
41.87500	265
41.88333	257
41.89167	249
41.90000	243
41.90833	237
41.91667	233
41.92500	230
41.93333	227
41.94167	225
41.95000	223
41.95833	220
41.96667	218
41.97500	216
41.98333	215
41.99167	214
42.00000	214
42.00833	214
42.01667	212
42.02500	207
42.03333	199
42.04167	189
42.05000	180
42.05833	172
42.06667	167
42.07500	165
42.08333	164
42.09167	161
42.10000	157
42.10833	154
42.11667	152
42.12500	150
42.13333	150
42.14167	150
42.15000	148
42.15833	143
42.16667	137
42.17500	131
42.18333	125
42.19167	123
42.20000	122
42.20833	122
42.21667	121
42.22500	120
42.23333	118
42.24167	118
42.25000	119
42.25833	122
42.26667	125
42.27500	125
42.28333	122
42.29167	115
42.30000	106
42.30833	97
42.31667	89
42.32500	83
42.33333	82
42.34167	82
42.35000	84
42.35833	86
42.36667	88
42.37500	91
42.38333	93
42.39167	93
42.40000	90
42.40833	85
42.41667	79
42.42500	74
42.43333	71
42.44167	72
42.45000	74
42.45833	76
42.46667	77
42.47500	78
42.48333	78
42.49167	78
42.50000	80
42.50833	82
42.51667	84
42.52500	83
42.53333	79
42.54167	75
42.55000	71
42.55833	68
42.56667	68
42.57500	68
42.58333	68
42.59167	66
42.60000	62
42.60833	58
42.61667	55
42.62500	53
42.63333	53
42.64167	54
42.65000	54
42.65833	54
42.66667	54
42.67500	55
42.68333	57
42.69167	59
42.70000	61
42.70833	62
42.71667	61
42.72500	60
42.73333	59
42.74167	58
42.75000	57
42.75833	56
42.76667	56
42.77500	58
42.78333	60
42.79167	61
42.80000	62
42.80833	63
42.81667	62
42.82500	61
42.83333	62
42.84167	63
42.85000	63
42.85833	62
42.86667	59
42.87500	56
42.88333	53
42.89167	52
42.90000	53
42.90833	55
42.91667	58
42.92500	61
42.93333	64
42.94167	66
42.95000	67
42.95833	66
42.96667	65
42.97500	63
42.98333	61
42.99167	58
43.00000	56
43.00833	54
43.01667	52
43.02500	51
43.03333	51
43.04167	51
43.05000	52
43.05833	52
43.06667	53
43.07500	53
43.08333	54
43.09167	53
43.10000	51
43.10833	50
43.11667	50
43.12500	51
43.13333	55
43.14167	59
43.15000	62
43.15833	63
43.16667	64
43.17500	65
43.18333	67
43.19167	66
43.20000	64
43.20833	61
43.21667	57
43.22500	53
43.23333	50
43.24167	48
43.25000	46
43.25833	43
43.26667	41
43.27500	39
43.28333	39
43.29167	40
43.30000	42
43.30833	43
43.31667	43
43.32500	44
43.33333	45
43.34167	46
43.35000	48
43.35833	50
43.36667	51
43.37500	50
43.38333	49
43.39167	48
43.40000	48
43.40833	47
43.41667	46
43.42500	44
43.43333	43
43.44167	44
43.45000	47
43.45833	51
43.46667	54
43.47500	56
43.48333	55
43.49167	54
43.50000	52
43.50833	51
43.51667	48
43.52500	46
43.53333	44
43.54167	42
43.55000	42
43.55833	43
43.56667	44
43.57500	47
43.58333	50
43.59167	52
43.60000	53
43.60833	52
43.61667	49
43.62500	47
43.63333	45
43.64167	44
43.65000	44
43.65833	46
43.66667	48
43.67500	50
43.68333	52
43.69167	53
43.70000	54
43.70833	55
43.71667	54
43.72500	53
43.73333	50
43.74167	46
43.75000	41
43.75833	38
43.76667	36
43.77500	37
43.78333	40
43.79167	44
43.80000	49
43.80833	53
43.81667	56
43.82500	56
43.83333	53
43.84167	49
43.85000	46
43.85833	45
43.86667	46
43.87500	48
43.88333	50
43.89167	49
43.90000	47
43.90833	45
43.91667	45
43.92500	46
43.93333	47
43.94167	46
43.95000	45
43.95833	42
43.96667	40
43.97500	40
43.98333	41
43.99167	43
44.00000	46
44.00833	49
44.01667	52
44.02500	54
44.03333	54
44.04167	53
44.05000	50
44.05833	47
44.06667	45
44.07500	43
44.08333	42
44.09167	42
44.10000	43
44.10833	43
44.11667	43
44.12500	41
44.13333	39
44.14167	38
44.15000	38
44.15833	40
44.16667	43
44.17500	46
44.18333	48
44.19167	47
44.20000	44
44.20833	41
44.21667	38
44.22500	35
44.23333	34
44.24167	33
44.25000	33
44.25833	35
44.26667	37
44.27500	40
44.28333	43
44.29167	45
44.30000	45
44.30833	44
44.31667	42
44.32500	40
44.33333	39
44.34167	39
44.35000	40
44.35833	42
44.36667	43
44.37500	44
44.38333	46
44.39167	48
44.40000	52
44.40833	55
44.41667	56
44.42500	54
44.43333	49
44.44167	41
44.45000	33
44.45833	25
44.46667	21
44.47500	22
44.48333	25
44.49167	31
44.50000	36
44.50833	38
44.51667	38
44.52500	37
44.53333	35
44.54167	34
44.55000	35
44.55833	36
44.56667	39
44.57500	42
44.58333	44
44.59167	45
44.60000	44
44.60833	43
44.61667	43
44.62500	44
44.63333	46
44.64167	47
44.65000	46
44.65833	45
44.66667	43
44.67500	42
44.68333	41
44.69167	41
44.70000	40
44.70833	39
44.71667	38
44.72500	37
44.73333	38
44.74167	39
44.75000	40
44.75833	42
44.76667	42
44.77500	41
44.78333	38
44.79167	34
44.80000	30
44.80833	27
44.81667	26
44.82500	27
44.83333	28
44.84167	29
44.85000	29
44.85833	29
44.86667	30
44.87500	31
44.88333	33
44.89167	35
44.90000	35
44.90833	35
44.91667	36
44.92500	37
44.93333	39
44.94167	40
44.95000	41
44.95833	40
44.96667	39
44.97500	37
44.98333	37
44.99167	38
45.00000	40
45.00833	41
45.01667	40
45.02500	39
45.03333	37
45.04167	36
45.05000	35
45.05833	37
45.06667	40
45.07500	45
45.08333	49
45.09167	51
45.10000	50
45.10833	47
45.11667	42
45.12500	38
45.13333	36
45.14167	35
45.15000	35
45.15833	33
45.16667	32
45.17500	29
45.18333	27
45.19167	26
45.20000	26
45.20833	27
45.21667	28
45.22500	29
45.23333	30
45.24167	29
45.25000	27
45.25833	23
45.26667	20
45.27500	19
45.28333	22
45.29167	26
45.30000	31
45.30833	34
45.31667	32
45.32500	28
45.33333	24
45.34167	21
45.35000	21
45.35833	23
45.36667	25
45.37500	25
45.38333	25
45.39167	26
45.40000	28
45.40833	33
45.41667	39
45.42500	43
45.43333	44
45.44167	42
45.45000	39
45.45833	36
45.46667	32
45.47500	29
45.48333	26
45.49167	24
45.50000	24
45.50833	24
45.51667	22
45.52500	20
45.53333	16
45.54167	14
45.55000	16
45.55833	22
45.56667	28
45.57500	33
45.58333	35
45.59167	34
45.60000	31
45.60833	27
45.61667	23
45.62500	20
45.63333	18
45.64167	19
45.65000	23
45.65833	29
45.66667	34
45.67500	37
45.68333	37
45.69167	34
45.70000	30
45.70833	25
45.71667	22
45.72500	20
45.73333	20
45.74167	22
45.75000	24
45.75833	28
45.76667	30
45.77500	32
45.78333	32
45.79167	33
45.80000	33
45.80833	35
45.81667	36
45.82500	37
45.83333	38
45.84167	39
45.85000	40
45.85833	41
45.86667	42
45.87500	41
45.88333	38
45.89167	33
45.90000	28
45.90833	23
45.91667	19
45.92500	15
45.93333	13
45.94167	14
45.95000	15
45.95833	18
45.96667	21
45.97500	24
45.98333	26
45.99167	27
46.00000	27
46.00833	26
46.01667	25
46.02500	25
46.03333	28
46.04167	32
46.05000	35
46.05833	37
46.06667	37
46.07500	35
46.08333	33
46.09167	31
46.10000	31
46.10833	31
46.11667	30
46.12500	30
46.13333	30
46.14167	32
46.15000	36
46.15833	41
46.16667	45
46.17500	49
46.18333	49
46.19167	46
46.20000	40
46.20833	32
46.21667	24
46.22500	18
46.23333	15
46.24167	14
46.25000	16
46.25833	18
46.26667	20
46.27500	21
46.28333	22
46.29167	22
46.30000	24
46.30833	27
46.31667	31
46.32500	33
46.33333	35
46.34167	35
46.35000	35
46.35833	33
46.36667	30
46.37500	26
46.38333	21
46.39167	16
46.40000	11
46.40833	7
46.41667	4
46.42500	3
46.43333	5
46.44167	10
46.45000	17
46.45833	27
46.46667	33
46.47500	35
46.48333	33
46.49167	26
46.50000	19
46.50833	14
46.51667	12
46.52500	15
46.53333	20
46.54167	25
46.55000	30
46.55833	32
46.56667	33
46.57500	30
46.58333	26
46.59167	21
46.60000	16
46.60833	14
46.61667	14
46.62500	16
46.63333	20
46.64167	24
46.65000	28
46.65833	30
46.66667	31
46.67500	30
46.68333	28
46.69167	26
46.70000	24
46.70833	24
46.71667	26
46.72500	29
46.73333	34
46.74167	37
46.75000	37
46.75833	34
46.76667	28
46.77500	23
46.78333	20
46.79167	20
46.80000	23
46.80833	27
46.81667	30
46.82500	33
46.83333	34
46.84167	33
46.85000	33
46.85833	32
46.86667	30
46.87500	28
46.88333	27
46.89167	26
46.90000	26
46.90833	27
46.91667	28
46.92500	29
46.93333	28
46.94167	26
46.95000	24
46.95833	23
46.96667	22
46.97500	22
46.98333	23
46.99167	24
47.00000	26
47.00833	29
47.01667	31
47.02500	33
47.03333	35
47.04167	37
47.05000	38
47.05833	39
47.06667	38
47.07500	38
47.08333	38
47.09167	40
47.10000	41
47.10833	41
47.11667	38
47.12500	35
47.13333	32
47.14167	30
47.15000	28
47.15833	25
47.16667	22
47.17500	19
47.18333	17
47.19167	16
47.20000	17
47.20833	20
47.21667	26
47.22500	31
47.23333	35
47.24167	39
47.25000	39
47.25833	37
47.26667	35
47.27500	32
47.28333	30
47.29167	27
47.30000	25
47.30833	22
47.31667	20
47.32500	19
47.33333	20
47.34167	23
47.35000	25
47.35833	25
47.36667	26
47.37500	28
47.38333	31
47.39167	34
47.40000	37
47.40833	38
47.41667	36
47.42500	34
47.43333	32
47.44167	32
47.45000	30
47.45833	28
47.46667	26
47.47500	23
47.48333	21
47.49167	22
47.50000	24
47.50833	24
47.51667	23
47.52500	20
47.53333	16
47.54167	12
47.55000	9
47.55833	5
47.56667	3
47.57500	3
47.58333	4
47.59167	7
47.60000	12
47.60833	16
47.61667	21
47.62500	25
47.63333	28
47.64167	30
47.65000	30
47.65833	27
47.66667	24
47.67500	20
47.68333	17
47.69167	16
47.70000	17
47.70833	19
47.71667	23
47.72500	27
47.73333	31
47.74167	34
47.75000	34
47.75833	34
47.76667	32
47.77500	31
47.78333	29
47.79167	27
47.80000	26
47.80833	24
47.81667	20
47.82500	16
47.83333	11
47.84167	8
47.85000	7
47.85833	7
47.86667	10
47.87500	13
47.88333	16
47.89167	17
47.90000	17
47.90833	15
47.91667	11
47.92500	8
47.93333	7
47.94167	9
47.95000	12
47.95833	15
47.96667	18
47.97500	18
47.98333	17
47.99167	17
48.00000	18
48.00833	20
48.01667	23
48.02500	24
48.03333	23
48.04167	19
48.05000	17
48.05833	16
48.06667	16
48.07500	18
48.08333	19
48.09167	19
48.10000	17
48.10833	15
48.11667	14
48.12500	15
48.13333	16
48.14167	17
48.15000	18
48.15833	18
48.16667	18
48.17500	19
48.18333	22
48.19167	24
48.20000	26
48.20833	28
48.21667	29
48.22500	31
48.23333	33
48.24167	36
48.25000	38
48.25833	38
48.26667	36
48.27500	31
48.28333	26
48.29167	21
48.30000	17
48.30833	15
48.31667	15
48.32500	15
48.33333	15
48.34167	14
48.35000	13
48.35833	13
48.36667	15
48.37500	18
48.38333	20
48.39167	23
48.40000	24
48.40833	26
48.41667	28
48.42500	30
48.43333	31
48.44167	30
48.45000	27
48.45833	22
48.46667	17
48.47500	12
48.48333	9
48.49167	10
48.50000	15
48.50833	23
48.51667	32
48.52500	39
48.53333	42
48.54167	41
48.55000	38
48.55833	35
48.56667	31
48.57500	28
48.58333	25
48.59167	23
48.60000	22
48.60833	22
48.61667	25
48.62500	27
48.63333	29
48.64167	30
48.65000	31
48.65833	31
48.66667	32
48.67500	33
48.68333	33
48.69167	33
48.70000	31
48.70833	28
48.71667	25
48.72500	22
48.73333	19
48.74167	17
48.75000	15
48.75833	11
48.76667	7
48.77500	3
48.78333	1
48.79167	1
48.80000	4
48.80833	11
48.81667	20
48.82500	29
48.83333	37
48.84167	41
48.85000	42
48.85833	39
48.86667	36
48.87500	32
48.88333	29
48.89167	27
48.90000	25
48.90833	23
48.91667	20
48.92500	16
48.93333	13
48.94167	11
48.95000	11
48.95833	15
48.96667	20
48.97500	24
48.98333	27
48.99167	26
49.00000	23
49.00833	20
49.01667	18
49.02500	19
49.03333	22
49.04167	27
49.05000	30
49.05833	32
49.06667	34
49.07500	35
49.08333	37
49.09167	39
49.10000	40
49.10833	40
49.11667	38
49.12500	34
49.13333	29
49.14167	24
49.15000	21
49.15833	19
49.16667	19
49.17500	21
49.18333	23
49.19167	24
49.20000	24
49.20833	23
49.21667	21
49.22500	20
49.23333	21
49.24167	24
49.25000	27
49.25833	30
49.26667	31
49.27500	30
49.28333	28
49.29167	27
49.30000	28
49.30833	30
49.31667	33
49.32500	35
49.33333	35
49.34167	34
49.35000	35
49.35833	37
49.36667	40
49.37500	42
49.38333	43
49.39167	43
49.40000	40
49.40833	36
49.41667	32
49.42500	28
49.43333	26
49.44167	26
49.45000	27
49.45833	28
49.46667	29
49.47500	28
49.48333	26
49.49167	23
49.50000	19
49.50833	18
49.51667	18
49.52500	19
49.53333	20
49.54167	21
49.55000	21
49.55833	21
49.56667	22
49.57500	24
49.58333	26
49.59167	28
49.60000	30
49.60833	31
49.61667	32
49.62500	34
49.63333	36
49.64167	36
49.65000	33
49.65833	26
49.66667	19
49.67500	14
49.68333	12
49.69167	12
49.70000	14
49.70833	15
49.71667	14
49.72500	12
49.73333	10
49.74167	8
49.75000	8
49.75833	9
49.76667	10
49.77500	12
49.78333	14
49.79167	15
49.80000	16
49.80833	16
49.81667	16
49.82500	15
49.83333	12
49.84167	11
49.85000	11
49.85833	14
49.86667	18
49.87500	22
49.88333	25
49.89167	25
49.90000	24
49.90833	23
49.91667	23
49.92500	25
49.93333	27
49.94167	29
49.95000	31
49.95833	32
49.96667	33
49.97500	34
49.98333	35
49.99167	36
50.00000	36
50.00833	35
50.01667	35
50.02500	34
50.03333	33
50.04167	32
50.05000	31
50.05833	28
50.06667	24
50.07500	20
50.08333	17
50.09167	17
50.10000	19
50.10833	23
50.11667	27
50.12500	29
50.13333	30
50.14167	29
50.15000	28
50.15833	27
50.16667	27
50.17500	29
50.18333	31
50.19167	32
50.20000	32
50.20833	31
50.21667	30
50.22500	29
50.23333	29
50.24167	30
50.25000	31
50.25833	32
50.26667	34
50.27500	37
50.28333	41
50.29167	45
50.30000	49
50.30833	51
50.31667	50
50.32500	47
50.33333	44
50.34167	41
50.35000	41
50.35833	42
50.36667	46
50.37500	51
50.38333	56
50.39167	59
50.40000	60
50.40833	58
50.41667	54
50.42500	51
50.43333	49
50.44167	51
50.45000	53
50.45833	56
50.46667	58
50.47500	60
50.48333	61
50.49167	62
50.50000	62
50.50833	64
50.51667	66
50.52500	70
50.53333	72
50.54167	75
50.55000	76
50.55833	75
50.56667	74
50.57500	73
50.58333	72
50.59167	72
50.60000	72
50.60833	72
50.61667	74
50.62500	75
50.63333	75
50.64167	74
50.65000	74
50.65833	74
50.66667	73
50.67500	71
50.68333	69
50.69167	69
50.70000	69
50.70833	73
50.71667	78
50.72500	84
50.73333	87
50.74167	88
50.75000	87
50.75833	86
50.76667	85
50.77500	85
50.78333	85
50.79167	85
50.80000	85
50.80833	86
50.81667	87
50.82500	89
50.83333	91
50.84167	92
50.85000	93
50.85833	93
50.86667	92
50.87500	92
50.88333	92
50.89167	92
50.90000	93
50.90833	94
50.91667	93
50.92500	92
50.93333	92
50.94167	93
50.95000	94
50.95833	97
50.96667	98
50.97500	97
50.98333	95
50.99167	91
51.00000	87
51.00833	82
51.01667	78
51.02500	74
51.03333	71
51.04167	70
51.05000	72
51.05833	76
51.06667	80
51.07500	84
51.08333	88
51.09167	91
51.10000	93
51.10833	95
51.11667	97
51.12500	99
51.13333	100
51.14167	100
51.15000	98
51.15833	97
51.16667	96
51.17500	95
51.18333	95
51.19167	96
51.20000	98
51.20833	99
51.21667	101
51.22500	102
51.23333	103
51.24167	102
51.25000	102
51.25833	101
51.26667	101
51.27500	99
51.28333	97
51.29167	95
51.30000	93
51.30833	91
51.31667	91
51.32500	91
51.33333	90
51.34167	89
51.35000	88
51.35833	88
51.36667	88
51.37500	88
51.38333	89
51.39167	89
51.40000	87
51.40833	85
51.41667	83
51.42500	81
51.43333	79
51.44167	79
51.45000	80
51.45833	81
51.46667	83
51.47500	83
51.48333	82
51.49167	78
51.50000	74
51.50833	72
51.51667	71
51.52500	73
51.53333	76
51.54167	80
51.55000	83
51.55833	83
51.56667	82
51.57500	81
51.58333	80
51.59167	79
51.60000	77
51.60833	74
51.61667	71
51.62500	69
51.63333	69
51.64167	71
51.65000	73
51.65833	74
51.66667	72
51.67500	68
51.68333	62
51.69167	58
51.70000	57
51.70833	58
51.71667	62
51.72500	67
51.73333	70
51.74167	71
51.75000	69
51.75833	66
51.76667	63
51.77500	62
51.78333	64
51.79167	69
51.80000	75
51.80833	80
51.81667	81
51.82500	80
51.83333	79
51.84167	77
51.85000	77
51.85833	78
51.86667	80
51.87500	83
51.88333	85
51.89167	87
51.90000	90
51.90833	93
51.91667	98
51.92500	103
51.93333	106
51.94167	108
51.95000	108
51.95833	108
51.96667	108
51.97500	110
51.98333	114
51.99167	118
52.00000	123
52.00833	128
52.01667	133
52.02500	138
52.03333	141
52.04167	142
52.05000	142
52.05833	142
52.06667	143
52.07500	144
52.08333	147
52.09167	149
52.10000	151
52.10833	152
52.11667	153
52.12500	154
52.13333	153
52.14167	152
52.15000	152
52.15833	154
52.16667	156
52.17500	159
52.18333	162
52.19167	164
52.20000	164
52.20833	163
52.21667	163
52.22500	163
52.23333	166
52.24167	171
52.25000	178
52.25833	186
52.26667	192
52.27500	196
52.28333	199
52.29167	200
52.30000	201
52.30833	203
52.31667	208
52.32500	213
52.33333	218
52.34167	222
52.35000	224
52.35833	224
52.36667	225
52.37500	226
52.38333	228
52.39167	231
52.40000	234
52.40833	238
52.41667	244
52.42500	251
52.43333	261
52.44167	272
52.45000	282
52.45833	289
52.46667	294
52.47500	296
52.48333	295
52.49167	292
52.50000	288
52.50833	286
52.51667	285
52.52500	288
52.53333	292
52.54167	297
52.55000	301
52.55833	303
52.56667	304
52.57500	305
52.58333	306
52.59167	308
52.60000	310
52.60833	313
52.61667	317
52.62500	322
52.63333	325
52.64167	327
52.65000	329
52.65833	330
52.66667	331
52.67500	336
52.68333	341
52.69167	344
52.70000	346
52.70833	347
52.71667	346
52.72500	344
52.73333	342
52.74167	341
52.75000	341
52.75833	344
52.76667	348
52.77500	352
52.78333	355
52.79167	356
52.80000	357
52.80833	359
52.81667	364
52.82500	370
52.83333	376
52.84167	381
52.85000	383
52.85833	382
52.86667	378
52.87500	372
52.88333	368
52.89167	366
52.90000	367
52.90833	368
52.91667	370
52.92500	371
52.93333	373
52.94167	376
52.95000	378
52.95833	380
52.96667	381
52.97500	379
52.98333	375
52.99167	372
53.00000	368
53.00833	363
53.01667	358
53.02500	353
53.03333	350
53.04167	348
53.05000	348
53.05833	350
53.06667	354
53.07500	358
53.08333	361
53.09167	364
53.10000	366
53.10833	367
53.11667	366
53.12500	362
53.13333	358
53.14167	353
53.15000	350
53.15833	349
53.16667	349
53.17500	352
53.18333	356
53.19167	358
53.20000	358
53.20833	354
53.21667	348
53.22500	342
53.23333	339
53.24167	337
53.25000	337
53.25833	339
53.26667	341
53.27500	341
53.28333	339
53.29167	335
53.30000	330
53.30833	324
53.31667	319
53.32500	315
53.33333	314
53.34167	314
53.35000	314
53.35833	314
53.36667	312
53.37500	310
53.38333	308
53.39167	309
53.40000	311
53.40833	314
53.41667	316
53.42500	315
53.43333	309
53.44167	300
53.45000	292
53.45833	286
53.46667	281
53.47500	277
53.48333	273
53.49167	269
53.50000	266
53.50833	264
53.51667	264
53.52500	265
53.53333	267
53.54167	269
53.55000	269
53.55833	267
53.56667	263
53.57500	259
53.58333	255
53.59167	252
53.60000	250
53.60833	247
53.61667	242
53.62500	237
53.63333	233
53.64167	229
53.65000	227
53.65833	226
53.66667	225
53.67500	222
53.68333	218
53.69167	215
53.70000	213
53.70833	211
53.71667	211
53.72500	211
53.73333	210
53.74167	207
53.75000	206
53.75833	206
53.76667	205
53.77500	202
53.78333	197
53.79167	192
53.80000	187
53.80833	182
53.81667	178
53.82500	173
53.83333	167
53.84167	161
53.85000	156
53.85833	151
53.86667	149
53.87500	149
53.88333	152
53.89167	156
53.90000	161
53.90833	165
53.91667	166
53.92500	164
53.93333	159
53.94167	153
53.95000	147
53.95833	142
53.96667	140
53.97500	140
53.98333	141
53.99167	143
54.00000	144
54.00833	144
54.01667	141
54.02500	137
54.03333	132
54.04167	129
54.05000	127
54.05833	128
54.06667	130
54.07500	132
54.08333	134
54.09167	136
54.10000	139
54.10833	139
54.11667	138
54.12500	134
54.13333	129
54.14167	124
54.15000	120
54.15833	117
54.16667	116
54.17500	116
54.18333	117
54.19167	118
54.20000	118
54.20833	117
54.21667	114
54.22500	111
54.23333	111
54.24167	111
54.25000	112
54.25833	111
54.26667	109
54.27500	105
54.28333	100
54.29167	97
54.30000	94
54.30833	91
54.31667	89
54.32500	87
54.33333	86
54.34167	86
54.35000	87
54.35833	91
54.36667	94
54.37500	96
54.38333	96
54.39167	96
54.40000	95
54.40833	94
54.41667	94
54.42500	93
54.43333	91
54.44167	89
54.45000	87
54.45833	85
54.46667	83
54.47500	82
54.48333	81
54.49167	81
54.50000	82
54.50833	83
54.51667	83
54.52500	82
54.53333	80
54.54167	77
54.55000	73
54.55833	68
54.56667	64
54.57500	62
54.58333	62
54.59167	64
54.60000	67
54.60833	70
54.61667	70
54.62500	69
54.63333	66
54.64167	63
54.65000	60
54.65833	58
54.66667	58
54.67500	61
54.68333	64
54.69167	67
54.70000	68
54.70833	67
54.71667	64
54.72500	62
54.73333	62
54.74167	64
54.75000	66
54.75833	66
54.76667	64
54.77500	61
54.78333	57
54.79167	55
54.80000	56
54.80833	56
54.81667	55
54.82500	53
54.83333	52
54.84167	50
54.85000	50
54.85833	50
54.86667	50
54.87500	48
54.88333	46
54.89167	45
54.90000	47
54.90833	51
54.91667	54
54.92500	56
54.93333	57
54.94167	57
54.95000	56
54.95833	54
54.96667	51
54.97500	45
54.98333	40
54.99167	35
55.00000	31
55.00833	31
55.01667	33
55.02500	37
55.03333	41
55.04167	44
55.05000	48
55.05833	52
55.06667	56
55.07500	58
55.08333	60
55.09167	60
55.10000	58
55.10833	56
55.11667	54
55.12500	51
55.13333	48
55.14167	46
55.15000	44
55.15833	43
55.16667	44
55.17500	46
55.18333	49
55.19167	52
55.20000	52
55.20833	49
55.21667	44
55.22500	40
55.23333	37
55.24167	36
55.25000	37
55.25833	39
55.26667	41
55.27500	43
55.28333	44
55.29167	45
55.30000	45
55.30833	44
55.31667	42
55.32500	41
55.33333	40
55.34167	41
55.35000	42
55.35833	43
55.36667	44
55.37500	43
55.38333	43
55.39167	44
55.40000	47
55.40833	52
55.41667	56
55.42500	58
55.43333	57
55.44167	54
55.45000	50
55.45833	45
55.46667	42
55.47500	40
55.48333	39
55.49167	40
55.50000	42
55.50833	44
55.51667	46
55.52500	47
55.53333	47
55.54167	45
55.55000	42
55.55833	39
55.56667	37
55.57500	37
55.58333	38
55.59167	40
55.60000	43
55.60833	45
55.61667	44
55.62500	42
55.63333	39
55.64167	36
55.65000	32
55.65833	29
55.66667	28
55.67500	28
55.68333	30
55.69167	32
55.70000	33
55.70833	35
55.71667	36
55.72500	37
55.73333	37
55.74167	36
55.75000	32
55.75833	28
55.76667	25
55.77500	24
55.78333	24
55.79167	26
55.80000	29
55.80833	32
55.81667	35
55.82500	38
55.83333	41
55.84167	44
55.85000	46
55.85833	47
55.86667	46
55.87500	42
55.88333	37
55.89167	32
55.90000	28
55.90833	26
55.91667	27
55.92500	29
55.93333	31
55.94167	34
55.95000	37
55.95833	39
55.96667	41
55.97500	43
55.98333	44
55.99167	47
56.00000	49
56.00833	49
56.01667	48
56.02500	45
56.03333	42
56.04167	40
56.05000	39
56.05833	40
56.06667	41
56.07500	42
56.08333	41
56.09167	41
56.10000	40
56.10833	39
56.11667	37
56.12500	35
56.13333	32
56.14167	30
56.15000	29
56.15833	29
56.16667	30
56.17500	31
56.18333	33
56.19167	34
56.20000	36
56.20833	39
56.21667	42
56.22500	45
56.23333	46
56.24167	45
56.25000	42
56.25833	38
56.26667	36
56.27500	37
56.28333	39
56.29167	41
56.30000	42
56.30833	41
56.31667	39
56.32500	38
56.33333	37
56.34167	38
56.35000	38
56.35833	38
56.36667	37
56.37500	37
56.38333	36
56.39167	36
56.40000	35
56.40833	35
56.41667	34
56.42500	32
56.43333	30
56.44167	29
56.45000	28
56.45833	29
56.46667	29
56.47500	29
56.48333	27
56.49167	25
56.50000	22
56.50833	18
56.51667	14
56.52500	13
56.53333	15
56.54167	20
56.55000	26
56.55833	33
56.56667	36
56.57500	36
56.58333	32
56.59167	28
56.60000	23
56.60833	20
56.61667	19
56.62500	20
56.63333	22
56.64167	26
56.65000	31
56.65833	38
56.66667	43
56.67500	47
56.68333	49
56.69167	47
56.70000	42
56.70833	36
56.71667	32
56.72500	29
56.73333	28
56.74167	28
56.75000	28
56.75833	26
56.76667	23
56.77500	21
56.78333	20
56.79167	22
56.80000	25
56.80833	29
56.81667	32
56.82500	34
56.83333	34
56.84167	32
56.85000	30
56.85833	28
56.86667	27
56.87500	27
56.88333	28
56.89167	29
56.90000	30
56.90833	31
56.91667	31
56.92500	31
56.93333	30
56.94167	29
56.95000	30
56.95833	32
56.96667	34
56.97500	34
56.98333	33
56.99167	32
57.00000	32
57.00833	34
57.01667	38
57.02500	41
57.03333	42
57.04167	40
57.05000	37
57.05833	34
57.06667	32
57.07500	31
57.08333	32
57.09167	31
57.10000	30
57.10833	28
57.11667	27
57.12500	27
57.13333	28
57.14167	29
57.15000	31
57.15833	32
57.16667	33
57.17500	35
57.18333	38
57.19167	41
57.20000	43
57.20833	44
57.21667	43
57.22500	41
57.23333	38
57.24167	33
57.25000	28
57.25833	23
57.26667	20
57.27500	19
57.28333	21
57.29167	25
57.30000	29
57.30833	33
57.31667	35
57.32500	36
57.33333	36
57.34167	37
57.35000	38
57.35833	40
57.36667	42
57.37500	43
57.38333	44
57.39167	44
57.40000	43
57.40833	42
57.41667	42
57.42500	42
57.43333	41
57.44167	40
57.45000	39
57.45833	38
57.46667	37
57.47500	36
57.48333	34
57.49167	32
57.50000	28
57.50833	24
57.51667	21
57.52500	19
57.53333	19
57.54167	20
57.55000	21
57.55833	21
57.56667	21
57.57500	23
57.58333	26
57.59167	29
57.60000	32
57.60833	33
57.61667	31
57.62500	28
57.63333	27
57.64167	25
57.65000	24
57.65833	21
57.66667	19
57.67500	20
57.68333	23
57.69167	28
57.70000	34
57.70833	38
57.71667	40
57.72500	39
57.73333	38
57.74167	36
57.75000	34
57.75833	31
57.76667	29
57.77500	28
57.78333	26
57.79167	25
57.80000	24
57.80833	23
57.81667	25
57.82500	27
57.83333	32
57.84167	37
57.85000	41
57.85833	45
57.86667	49
57.87500	52
57.88333	55
57.89167	54
57.90000	50
57.90833	44
57.91667	37
57.92500	32
57.93333	30
57.94167	30
57.95000	29
57.95833	27
57.96667	25
57.97500	22
57.98333	19
57.99167	19
58.00000	19
58.00833	20
58.01667	20
58.02500	20
58.03333	20
58.04167	20
58.05000	20
58.05833	21
58.06667	21
58.07500	21
58.08333	20
58.09167	19
58.10000	19
58.10833	17
58.11667	15
58.12500	13
58.13333	12
58.14167	13
58.15000	14
58.15833	16
58.16667	17
58.17500	18
58.18333	18
58.19167	19
58.20000	21
58.20833	22
58.21667	24
58.22500	24
58.23333	22
58.24167	19
58.25000	18
58.25833	18
58.26667	19
58.27500	19
58.28333	18
58.29167	17
58.30000	17
58.30833	18
58.31667	21
58.32500	25
58.33333	29
58.34167	32
58.35000	33
58.35833	33
58.36667	32
58.37500	29
58.38333	27
58.39167	25
58.40000	25
58.40833	27
58.41667	30
58.42500	32
58.43333	32
58.44167	31
58.45000	29
58.45833	28
58.46667	28
58.47500	30
58.48333	33
58.49167	35
58.50000	36
58.50833	36
58.51667	35
58.52500	34
58.53333	31
58.54167	27
58.55000	22
58.55833	18
58.56667	16
58.57500	16
58.58333	18
58.59167	20
58.60000	22
58.60833	25
58.61667	28
58.62500	32
58.63333	35
58.64167	36
58.65000	34
58.65833	29
58.66667	22
58.67500	16
58.68333	11
58.69167	10
58.70000	11
58.70833	13
58.71667	17
58.72500	21
58.73333	25
58.74167	30
58.75000	34
58.75833	38
58.76667	40
58.77500	40
58.78333	38
58.79167	34
58.80000	28
58.80833	22
58.81667	18
58.82500	14
58.83333	10
58.84167	8
58.85000	8
58.85833	9
58.86667	12
58.87500	16
58.88333	19
58.89167	21
58.90000	22
58.90833	21
58.91667	18
58.92500	16
58.93333	15
58.94167	16
58.95000	20
58.95833	25
58.96667	29
58.97500	31
58.98333	31
58.99167	28
59.00000	24
59.00833	21
59.01667	19
59.02500	19
59.03333	20
59.04167	22
59.05000	25
59.05833	28
59.06667	32
59.07500	35
59.08333	36
59.09167	35
59.10000	33
59.10833	30
59.11667	29
59.12500	29
59.13333	31
59.14167	31
59.15000	30
59.15833	26
59.16667	21
59.17500	17
59.18333	13
59.19167	10
59.20000	10
59.20833	11
59.21667	16
59.22500	22
59.23333	29
59.24167	35
59.25000	38
59.25833	37
59.26667	35
59.27500	31
59.28333	25
59.29167	21
59.30000	17
59.30833	16
59.31667	18
59.32500	22
59.33333	24
59.34167	25
59.35000	25
59.35833	23
59.36667	22
59.37500	24
59.38333	26
59.39167	28
59.40000	28
59.40833	26
59.41667	24
59.42500	22
59.43333	22
59.44167	23
59.45000	26
59.45833	30
59.46667	33
59.47500	34
59.48333	33
59.49167	29
59.50000	23
59.50833	18
59.51667	16
59.52500	16
59.53333	19
59.54167	22
59.55000	24
59.55833	26
59.56667	30
59.57500	35
59.58333	39
59.59167	41
59.60000	40
59.60833	37
59.61667	34
59.62500	31
59.63333	29
59.64167	29
59.65000	28
59.65833	28
59.66667	27
59.67500	28
59.68333	29
59.69167	30
59.70000	31
59.70833	31
59.71667	30
59.72500	29
59.73333	27
59.74167	27
59.75000	27
59.75833	27
59.76667	29
59.77500	31
59.78333	32
59.79167	31
59.80000	28
59.80833	26
59.81667	24
59.82500	23
59.83333	23
59.84167	23
59.85000	22
59.85833	20
59.86667	19
59.87500	18
59.88333	18
59.89167	17
59.90000	15
59.90833	14
59.91667	13
59.92500	13
59.93333	14
59.94167	13
59.95000	13
59.95833	13
59.96667	13
59.97500	14
59.98333	14
59.99167	14
60.00000	13

[LC Chromatogram(Detector A-Ch2)]
Interval(msec)	500
# of Points	7201
Start Time(min)	0.000
End Time(min)	60.000
Intensity Units	mV
Intensity Multiplier	0.001
Wavelength(nm)	230
R.Time (min)	Intensity
0.00000	5
0.00833	5
0.01667	1
0.02500	0
0.03333	-2
0.04167	-5
0.05000	-7
0.05833	-8
0.06667	-7
0.07500	-5
0.08333	-3
0.09167	-1
0.10000	0
0.10833	1
0.11667	1
0.12500	-0
0.13333	-2
0.14167	-3
0.15000	-3
0.15833	-3
0.16667	-4
0.17500	-5
0.18333	-8
0.19167	-10
0.20000	-12
0.20833	-12
0.21667	-12
0.22500	-13
0.23333	-13
0.24167	-12
0.25000	-11
0.25833	-9
0.26667	-7
0.27500	-6
0.28333	-6
0.29167	-6
0.30000	-7
0.30833	-6
0.31667	-5
0.32500	-4
0.33333	-3
0.34167	-3
0.35000	-4
0.35833	-6
0.36667	-9
0.37500	-12
0.38333	-13
0.39167	-12
0.40000	-10
0.40833	-9
0.41667	-9
0.42500	-11
0.43333	-13
0.44167	-16
0.45000	-17
0.45833	-18
0.46667	-18
0.47500	-17
0.48333	-13
0.49167	-10
0.50000	-8
0.50833	-9
0.51667	-11
0.52500	-14
0.53333	-18
0.54167	-20
0.55000	-20
0.55833	-19
0.56667	-18
0.57500	-15
0.58333	-13
0.59167	-10
0.60000	-8
0.60833	-7
0.61667	-8
0.62500	-8
0.63333	-10
0.64167	-10
0.65000	-10
0.65833	-11
0.66667	-14
0.67500	-18
0.68333	-21
0.69167	-24
0.70000	-25
0.70833	-22
0.71667	-18
0.72500	-12
0.73333	-8
0.74167	-5
0.75000	-6
0.75833	-8
0.76667	-11
0.77500	-14
0.78333	-15
0.79167	-16
0.80000	-16
0.80833	-17
0.81667	-18
0.82500	-19
0.83333	-18
0.84167	-17
0.85000	-15
0.85833	-15
0.86667	-16
0.87500	-17
0.88333	-17
0.89167	-18
0.90000	-21
0.90833	-25
0.91667	-29
0.92500	-33
0.93333	-36
0.94167	-36
0.95000	-32
0.95833	-29
0.96667	-26
0.97500	-24
0.98333	-24
0.99167	-24
1.00000	-24
1.00833	-22
1.01667	-20
1.02500	-17
1.03333	-14
1.04167	-12
1.05000	-12
1.05833	-13
1.06667	-14
1.07500	-15
1.08333	-17
1.09167	-18
1.10000	-20
1.10833	-22
1.11667	-24
1.12500	-25
1.13333	-25
1.14167	-24
1.15000	-23
1.15833	-21
1.16667	-19
1.17500	-16
1.18333	-15
1.19167	-14
1.20000	-15
1.20833	-17
1.21667	-18
1.22500	-19
1.23333	-19
1.24167	-19
1.25000	-21
1.25833	-23
1.26667	-26
1.27500	-28
1.28333	-30
1.29167	-31
1.30000	-32
1.30833	-33
1.31667	-34
1.32500	-33
1.33333	-32
1.34167	-31
1.35000	-30
1.35833	-29
1.36667	-27
1.37500	-25
1.38333	-22
1.39167	-19
1.40000	-17
1.40833	-16
1.41667	-14
1.42500	-14
1.43333	-14
1.44167	-15
1.45000	-16
1.45833	-17
1.46667	-17
1.47500	-17
1.48333	-18
1.49167	-19
1.50000	-21
1.50833	-24
1.51667	-26
1.52500	-25
1.53333	-23
1.54167	-22
1.55000	-22
1.55833	-23
1.56667	-24
1.57500	-26
1.58333	-28
1.59167	-31
1.60000	-35
1.60833	-39
1.61667	-43
1.62500	-45
1.63333	-45
1.64167	-45
1.65000	-44
1.65833	-42
1.66667	-39
1.67500	-36
1.68333	-33
1.69167	-30
1.70000	-27
1.70833	-24
1.71667	-20
1.72500	-17
1.73333	-15
1.74167	-14
1.75000	-14
1.75833	-15
1.76667	-16
1.77500	-18
1.78333	-19
1.79167	-21
1.80000	-21
1.80833	-21
1.81667	-20
1.82500	-19
1.83333	-18
1.84167	-18
1.85000	-18
1.85833	-20
1.86667	-24
1.87500	-27
1.88333	-31
1.89167	-34
1.90000	-37
1.90833	-39
1.91667	-40
1.92500	-40
1.93333	-39
1.94167	-36
1.95000	-34
1.95833	-31
1.96667	-31
1.97500	-34
1.98333	-39
1.99167	-45
2.00000	-49
2.00833	-50
2.01667	-49
2.02500	-47
2.03333	-44
2.04167	-42
2.05000	-41
2.05833	-39
2.06667	-36
2.07500	-33
2.08333	-31
2.09167	-31
2.10000	-31
2.10833	-32
2.11667	-32
2.12500	-31
2.13333	-30
2.14167	-28
2.15000	-26
2.15833	-26
2.16667	-28
2.17500	-30
2.18333	-33
2.19167	-36
2.20000	-36
2.20833	-34
2.21667	-31
2.22500	-29
2.23333	-27
2.24167	-25
2.25000	-23
2.25833	-21
2.26667	-19
2.27500	-19
2.28333	-21
2.29167	-23
2.30000	-24
2.30833	-23
2.31667	-22
2.32500	-20
2.33333	-18
2.34167	-18
2.35000	-19
2.35833	-21
2.36667	-23
2.37500	-25
2.38333	-26
2.39167	-27
2.40000	-28
2.40833	-29
2.41667	-30
2.42500	-32
2.43333	-35
2.44167	-38
2.45000	-40
2.45833	-41
2.46667	-39
2.47500	-35
2.48333	-30
2.49167	-27
2.50000	-25
2.50833	-25
2.51667	-27
2.52500	-28
2.53333	-30
2.54167	-32
2.55000	-34
2.55833	-36
2.56667	-38
2.57500	-39
2.58333	-38
2.59167	-36
2.60000	-35
2.60833	-34
2.61667	-36
2.62500	-38
2.63333	-42
2.64167	-44
2.65000	-44
2.65833	-43
2.66667	-41
2.67500	-40
2.68333	-40
2.69167	-43
2.70000	-46
2.70833	-48
2.71667	-49
2.72500	-47
2.73333	-43
2.74167	-38
2.75000	-33
2.75833	-29
2.76667	-26
2.77500	-26
2.78333	-28
2.79167	-30
2.80000	-32
2.80833	-34
2.81667	-36
2.82500	-38
2.83333	-40
2.84167	-42
2.85000	-43
2.85833	-43
2.86667	-41
2.87500	-39
2.88333	-37
2.89167	-36
2.90000	-36
2.90833	-38
2.91667	-39
2.92500	-40
2.93333	-41
2.94167	-42
2.95000	-43
2.95833	-43
2.96667	-43
2.97500	-42
2.98333	-41
2.99167	-40
3.00000	-39
3.00833	-37
3.01667	-37
3.02500	-38
3.03333	-40
3.04167	-41
3.05000	-42
3.05833	-43
3.06667	-43
3.07500	-44
3.08333	-45
3.09167	-46
3.10000	-47
3.10833	-48
3.11667	-48
3.12500	-48
3.13333	-48
3.14167	-48
3.15000	-47
3.15833	-46
3.16667	-43
3.17500	-41
3.18333	-39
3.19167	-39
3.20000	-39
3.20833	-41
3.21667	-43
3.22500	-42
3.23333	-42
3.24167	-41
3.25000	-41
3.25833	-42
3.26667	-43
3.27500	-44
3.28333	-44
3.29167	-41
3.30000	-38
3.30833	-35
3.31667	-33
3.32500	-33
3.33333	-34
3.34167	-37
3.35000	-39
3.35833	-41
3.36667	-44
3.37500	-46
3.38333	-47
3.39167	-47
3.40000	-47
3.40833	-46
3.41667	-46
3.42500	-46
3.43333	-47
3.44167	-49
3.45000	-52
3.45833	-54
3.46667	-56
3.47500	-57
3.48333	-58
3.49167	-57
3.50000	-55
3.50833	-52
3.51667	-49
3.52500	-47
3.53333	-45
3.54167	-45
3.55000	-45
3.55833	-45
3.56667	-43
3.57500	-41
3.58333	-38
3.59167	-36
3.60000	-37
3.60833	-40
3.61667	-44
3.62500	-47
3.63333	-48
3.64167	-46
3.65000	-44
3.65833	-43
3.66667	-43
3.67500	-44
3.68333	-45
3.69167	-46
3.70000	-48
3.70833	-50
3.71667	-52
3.72500	-54
3.73333	-55
3.74167	-55
3.75000	-54
3.75833	-51
3.76667	-49
3.77500	-48
3.78333	-48
3.79167	-49
3.80000	-51
3.80833	-52
3.81667	-53
3.82500	-54
3.83333	-55
3.84167	-56
3.85000	-57
3.85833	-57
3.86667	-56
3.87500	-54
3.88333	-51
3.89167	-48
3.90000	-45
3.90833	-43
3.91667	-42
3.92500	-42
3.93333	-42
3.94167	-40
3.95000	-39
3.95833	-37
3.96667	-36
3.97500	-36
3.98333	-37
3.99167	-39
4.00000	-40
4.00833	-42
4.01667	-45
4.02500	-48
4.03333	-51
4.04167	-53
4.05000	-54
4.05833	-53
4.06667	-52
4.07500	-51
4.08333	-50
4.09167	-48
4.10000	-48
4.10833	-48
4.11667	-48
4.12500	-49
4.13333	-48
4.14167	-48
4.15000	-49
4.15833	-49
4.16667	-48
4.17500	-47
4.18333	-49
4.19167	-52
4.20000	-56
4.20833	-60
4.21667	-61
4.22500	-59
4.23333	-55
4.24167	-52
4.25000	-49
4.25833	-49
4.26667	-51
4.27500	-54
4.28333	-57
4.29167	-59
4.30000	-61
4.30833	-63
4.31667	-64
4.32500	-64
4.33333	-63
4.34167	-61
4.35000	-58
4.35833	-55
4.36667	-53
4.37500	-52
4.38333	-53
4.39167	-55
4.40000	-55
4.40833	-54
4.41667	-53
4.42500	-51
4.43333	-49
4.44167	-49
4.45000	-49
4.45833	-50
4.46667	-52
4.47500	-53
4.48333	-56
4.49167	-58
4.50000	-60
4.50833	-60
4.51667	-58
4.52500	-55
4.53333	-51
4.54167	-47
4.55000	-45
4.55833	-43
4.56667	-43
4.57500	-42
4.58333	-42
4.59167	-41
4.60000	-40
4.60833	-41
4.61667	-43
4.62500	-45
4.63333	-47
4.64167	-48
4.65000	-50
4.65833	-53
4.66667	-55
4.67500	-58
4.68333	-59
4.69167	-60
4.70000	-61
4.70833	-63
4.71667	-63
4.72500	-62
4.73333	-59
4.74167	-55
4.75000	-50
4.75833	-45
4.76667	-42
4.77500	-39
4.78333	-38
4.79167	-39
4.80000	-42
4.80833	-46
4.81667	-49
4.82500	-50
4.83333	-49
4.84167	-48
4.85000	-46
4.85833	-44
4.86667	-44
4.87500	-45
4.88333	-47
4.89167	-49
4.90000	-50
4.90833	-50
4.91667	-50
4.92500	-50
4.93333	-52
4.94167	-54
4.95000	-56
4.95833	-57
4.96667	-57
4.97500	-56
4.98333	-55
4.99167	-52
5.00000	-51
5.00833	-50
5.01667	-49
5.02500	-50
5.03333	-50
5.04167	-50
5.05000	-48
5.05833	-46
5.06667	-44
5.07500	-42
5.08333	-42
5.09167	-43
5.10000	-45
5.10833	-45
5.11667	-44
5.12500	-44
5.13333	-45
5.14167	-47
5.15000	-51
5.15833	-56
5.16667	-59
5.17500	-61
5.18333	-60
5.19167	-58
5.20000	-56
5.20833	-55
5.21667	-55
5.22500	-57
5.23333	-58
5.24167	-58
5.25000	-56
5.25833	-54
5.26667	-54
5.27500	-54
5.28333	-54
5.29167	-55
5.30000	-56
5.30833	-55
5.31667	-54
5.32500	-51
5.33333	-49
5.34167	-48
5.35000	-48
5.35833	-49
5.36667	-49
5.37500	-48
5.38333	-47
5.39167	-47
5.40000	-47
5.40833	-49
5.41667	-52
5.42500	-55
5.43333	-58
5.44167	-60
5.45000	-62
5.45833	-65
5.46667	-68
5.47500	-70
5.48333	-71
5.49167	-70
5.50000	-68
5.50833	-63
5.51667	-59
5.52500	-56
5.53333	-53
5.54167	-50
5.55000	-47
5.55833	-45
5.56667	-43
5.57500	-42
5.58333	-43
5.59167	-45
5.60000	-48
5.60833	-50
5.61667	-52
5.62500	-53
5.63333	-53
5.64167	-52
5.65000	-50
5.65833	-49
5.66667	-49
5.67500	-50
5.68333	-52
5.69167	-52
5.70000	-51
5.70833	-48
5.71667	-45
5.72500	-44
5.73333	-44
5.74167	-44
5.75000	-44
5.75833	-44
5.76667	-42
5.77500	-41
5.78333	-41
5.79167	-43
5.80000	-46
5.80833	-50
5.81667	-53
5.82500	-56
5.83333	-58
5.84167	-58
5.85000	-58
5.85833	-57
5.86667	-56
5.87500	-56
5.88333	-54
5.89167	-51
5.90000	-47
5.90833	-44
5.91667	-43
5.92500	-45
5.93333	-49
5.94167	-52
5.95000	-54
5.95833	-55
5.96667	-53
5.97500	-50
5.98333	-47
5.99167	-44
6.00000	-43
6.00833	-44
6.01667	-47
6.02500	-51
6.03333	-55
6.04167	-57
6.05000	-56
6.05833	-53
6.06667	-50
6.07500	-48
6.08333	-50
6.09167	-53
6.10000	-57
6.10833	-59
6.11667	-60
6.12500	-58
6.13333	-56
6.14167	-54
6.15000	-53
6.15833	-53
6.16667	-53
6.17500	-52
6.18333	-52
6.19167	-52
6.20000	-52
6.20833	-54
6.21667	-56
6.22500	-57
6.23333	-57
6.24167	-55
6.25000	-54
6.25833	-54
6.26667	-57
6.27500	-60
6.28333	-64
6.29167	-66
6.30000	-68
6.30833	-68
6.31667	-68
6.32500	-68
6.33333	-68
6.34167	-66
6.35000	-62
6.35833	-59
6.36667	-55
6.37500	-52
6.38333	-52
6.39167	-54
6.40000	-55
6.40833	-56
6.41667	-56
6.42500	-56
6.43333	-56
6.44167	-56
6.45000	-57
6.45833	-57
6.46667	-56
6.47500	-56
6.48333	-56
6.49167	-56
6.50000	-56
6.50833	-55
6.51667	-53
6.52500	-52
6.53333	-52
6.54167	-54
6.55000	-56
6.55833	-57
6.56667	-57
6.57500	-56
6.58333	-55
6.59167	-55
6.60000	-55
6.60833	-56
6.61667	-57
6.62500	-57
6.63333	-57
6.64167	-56
6.65000	-56
6.65833	-57
6.66667	-59
6.67500	-62
6.68333	-66
6.69167	-70
6.70000	-73
6.70833	-73
6.71667	-72
6.72500	-70
6.73333	-67
6.74167	-65
6.75000	-62
6.75833	-60
6.76667	-57
6.77500	-55
6.78333	-54
6.79167	-52
6.80000	-52
6.80833	-53
6.81667	-55
6.82500	-57
6.83333	-59
6.84167	-61
6.85000	-61
6.85833	-61
6.86667	-61
6.87500	-63
6.88333	-65
6.89167	-67
6.90000	-69
6.90833	-71
6.91667	-71
6.92500	-70
6.93333	-68
6.94167	-66
6.95000	-64
6.95833	-63
6.96667	-61
6.97500	-60
6.98333	-60
6.99167	-60
7.00000	-61
7.00833	-61
7.01667	-62
7.02500	-62
7.03333	-61
7.04167	-61
7.05000	-62
7.05833	-63
7.06667	-65
7.07500	-66
7.08333	-67
7.09167	-67
7.10000	-66
7.10833	-64
7.11667	-62
7.12500	-60
7.13333	-58
7.14167	-56
7.15000	-55
7.15833	-54
7.16667	-53
7.17500	-52
7.18333	-49
7.19167	-46
7.20000	-44
7.20833	-45
7.21667	-48
7.22500	-51
7.23333	-54
7.24167	-55
7.25000	-55
7.25833	-56
7.26667	-57
7.27500	-59
7.28333	-62
7.29167	-65
7.30000	-67
7.30833	-68
7.31667	-67
7.32500	-66
7.33333	-65
7.34167	-64
7.35000	-62
7.35833	-61
7.36667	-60
7.37500	-60
7.38333	-58
7.39167	-55
7.40000	-52
7.40833	-49
7.41667	-47
7.42500	-49
7.43333	-52
7.44167	-55
7.45000	-56
7.45833	-57
7.46667	-56
7.47500	-55
7.48333	-55
7.49167	-58
7.50000	-60
7.50833	-60
7.51667	-60
7.52500	-59
7.53333	-61
7.54167	-63
7.55000	-66
7.55833	-70
7.56667	-72
7.57500	-74
7.58333	-73
7.59167	-70
7.60000	-66
7.60833	-62
7.61667	-59
7.62500	-56
7.63333	-54
7.64167	-54
7.65000	-56
7.65833	-59
7.66667	-61
7.67500	-63
7.68333	-63
7.69167	-63
7.70000	-60
7.70833	-57
7.71667	-53
7.72500	-51
7.73333	-50
7.74167	-51
7.75000	-53
7.75833	-54
7.76667	-55
7.77500	-57
7.78333	-59
7.79167	-62
7.80000	-66
7.80833	-69
7.81667	-71
7.82500	-71
7.83333	-69
7.84167	-65
7.85000	-61
7.85833	-58
7.86667	-55
7.87500	-53
7.88333	-53
7.89167	-56
7.90000	-60
7.90833	-64
7.91667	-66
7.92500	-65
7.93333	-62
7.94167	-58
7.95000	-55
7.95833	-52
7.96667	-51
7.97500	-52
7.98333	-54
7.99167	-56
8.00000	-58
8.00833	-60
8.01667	-62
8.02500	-65
8.03333	-68
8.04167	-71
8.05000	-73
8.05833	-74
8.06667	-73
8.07500	-72
8.08333	-72
8.09167	-73
8.10000	-74
8.10833	-75
8.11667	-75
8.12500	-74
8.13333	-70
8.14167	-66
8.15000	-62
8.15833	-60
8.16667	-59
8.17500	-58
8.18333	-57
8.19167	-56
8.20000	-54
8.20833	-53
8.21667	-54
8.22500	-56
8.23333	-58
8.24167	-59
8.25000	-59
8.25833	-58
8.26667	-58
8.27500	-59
8.28333	-61
8.29167	-62
8.30000	-62
8.30833	-62
8.31667	-62
8.32500	-62
8.33333	-62
8.34167	-61
8.35000	-58
8.35833	-56
8.36667	-56
8.37500	-58
8.38333	-61
8.39167	-63
8.40000	-63
8.40833	-62
8.41667	-62
8.42500	-65
8.43333	-69
8.44167	-74
8.45000	-78
8.45833	-81
8.46667	-82
8.47500	-81
8.48333	-80
8.49167	-77
8.50000	-73
8.50833	-69
8.51667	-66
8.52500	-63
8.53333	-61
8.54167	-61
8.55000	-60
8.55833	-60
8.56667	-61
8.57500	-61
8.58333	-62
8.59167	-63
8.60000	-62
8.60833	-61
8.61667	-58
8.62500	-56
8.63333	-54
8.64167	-54
8.65000	-56
8.65833	-58
8.66667	-58
8.67500	-60
8.68333	-62
8.69167	-64
8.70000	-66
8.70833	-67
8.71667	-65
8.72500	-62
8.73333	-59
8.74167	-57
8.75000	-58
8.75833	-59
8.76667	-61
8.77500	-62
8.78333	-62
8.79167	-60
8.80000	-58
8.80833	-57
8.81667	-55
8.82500	-54
8.83333	-54
8.84167	-56
8.85000	-59
8.85833	-63
8.86667	-68
8.87500	-71
8.88333	-71
8.89167	-69
8.90000	-67
8.90833	-66
8.91667	-65
8.92500	-66
8.93333	-67
8.94167	-68
8.95000	-69
8.95833	-69
8.96667	-68
8.97500	-67
8.98333	-66
8.99167	-67
9.00000	-67
9.00833	-67
9.01667	-66
9.02500	-64
9.03333	-62
9.04167	-60
9.05000	-58
9.05833	-57
9.06667	-57
9.07500	-56
9.08333	-55
9.09167	-55
9.10000	-55
9.10833	-57
9.11667	-60
9.12500	-61
9.13333	-62
9.14167	-62
9.15000	-63
9.15833	-64
9.16667	-64
9.17500	-63
9.18333	-63
9.19167	-62
9.20000	-62
9.20833	-61
9.21667	-61
9.22500	-61
9.23333	-63
9.24167	-66
9.25000	-69
9.25833	-71
9.26667	-70
9.27500	-68
9.28333	-65
9.29167	-63
9.30000	-62
9.30833	-64
9.31667	-65
9.32500	-64
9.33333	-62
9.34167	-58
9.35000	-55
9.35833	-53
9.36667	-53
9.37500	-55
9.38333	-57
9.39167	-58
9.40000	-59
9.40833	-60
9.41667	-61
9.42500	-62
9.43333	-63
9.44167	-63
9.45000	-64
9.45833	-64
9.46667	-64
9.47500	-62
9.48333	-60
9.49167	-58
9.50000	-58
9.50833	-60
9.51667	-62
9.52500	-64
9.53333	-66
9.54167	-67
9.55000	-67
9.55833	-68
9.56667	-68
9.57500	-67
9.58333	-65
9.59167	-63
9.60000	-60
9.60833	-58
9.61667	-57
9.62500	-57
9.63333	-59
9.64167	-62
9.65000	-65
9.65833	-69
9.66667	-71
9.67500	-72
9.68333	-71
9.69167	-70
9.70000	-68
9.70833	-66
9.71667	-65
9.72500	-64
9.73333	-65
9.74167	-66
9.75000	-66
9.75833	-66
9.76667	-65
9.77500	-63
9.78333	-62
9.79167	-60
9.80000	-59
9.80833	-59
9.81667	-59
9.82500	-60
9.83333	-62
9.84167	-64
9.85000	-65
9.85833	-64
9.86667	-62
9.87500	-60
9.88333	-57
9.89167	-56
9.90000	-56
9.90833	-58
9.91667	-60
9.92500	-62
9.93333	-64
9.94167	-65
9.95000	-66
9.95833	-67
9.96667	-68
9.97500	-68
9.98333	-69
9.99167	-71
10.00000	-73
10.00833	-75
10.01667	-76
10.02500	-77
10.03333	-77
10.04167	-75
10.05000	-72
10.05833	-69
10.06667	-67
10.07500	-67
10.08333	-71
10.09167	-75
10.10000	-77
10.10833	-76
10.11667	-72
10.12500	-67
10.13333	-63
10.14167	-60
10.15000	-60
10.15833	-61
10.16667	-63
10.17500	-65
10.18333	-67
10.19167	-70
10.20000	-72
10.20833	-72
10.21667	-70
10.22500	-67
10.23333	-63
10.24167	-60
10.25000	-58
10.25833	-57
10.26667	-57
10.27500	-58
10.28333	-59
10.29167	-58
10.30000	-57
10.30833	-54
10.31667	-52
10.32500	-50
10.33333	-50
10.34167	-53
10.35000	-56
10.35833	-59
10.36667	-62
10.37500	-64
10.38333	-65
10.39167	-67
10.40000	-68
10.40833	-68
10.41667	-69
10.42500	-68
10.43333	-66
10.44167	-65
10.45000	-65
10.45833	-66
10.46667	-66
10.47500	-66
10.48333	-66
10.49167	-67
10.50000	-67
10.50833	-65
10.51667	-62
10.52500	-61
10.53333	-61
10.54167	-63
10.55000	-65
10.55833	-66
10.56667	-67
10.57500	-67
10.58333	-67
10.59167	-68
10.60000	-70
10.60833	-74
10.61667	-76
10.62500	-77
10.63333	-75
10.64167	-73
10.65000	-71
10.65833	-69
10.66667	-69
10.67500	-69
10.68333	-70
10.69167	-71
10.70000	-73
10.70833	-75
10.71667	-77
10.72500	-77
10.73333	-76
10.74167	-74
10.75000	-71
10.75833	-67
10.76667	-63
10.77500	-60
10.78333	-58
10.79167	-57
10.80000	-58
10.80833	-58
10.81667	-59
10.82500	-59
10.83333	-57
10.84167	-56
10.85000	-56
10.85833	-57
10.86667	-58
10.87500	-60
10.88333	-63
10.89167	-66
10.90000	-70
10.90833	-72
10.91667	-74
10.92500	-75
10.93333	-74
10.94167	-72
10.95000	-69
10.95833	-66
10.96667	-65
10.97500	-64
10.98333	-66
10.99167	-68
11.00000	-69
11.00833	-68
11.01667	-66
11.02500	-63
11.03333	-60
11.04167	-58
11.05000	-56
11.05833	-56
11.06667	-57
11.07500	-58
11.08333	-60
11.09167	-62
11.10000	-62
11.10833	-61
11.11667	-60
11.12500	-60
11.13333	-62
11.14167	-64
11.15000	-65
11.15833	-65
11.16667	-65
11.17500	-64
11.18333	-64
11.19167	-64
11.20000	-67
11.20833	-70
11.21667	-73
11.22500	-74
11.23333	-73
11.24167	-70
11.25000	-68
11.25833	-66
11.26667	-67
11.27500	-67
11.28333	-65
11.29167	-62
11.30000	-60
11.30833	-57
11.31667	-56
11.32500	-56
11.33333	-57
11.34167	-57
11.35000	-57
11.35833	-57
11.36667	-59
11.37500	-62
11.38333	-65
11.39167	-68
11.40000	-70
11.40833	-70
11.41667	-69
11.42500	-67
11.43333	-65
11.44167	-63
11.45000	-62
11.45833	-61
11.46667	-59
11.47500	-58
11.48333	-56
11.49167	-55
11.50000	-54
11.50833	-54
11.51667	-55
11.52500	-57
11.53333	-59
11.54167	-61
11.55000	-61
11.55833	-61
11.56667	-61
11.57500	-61
11.58333	-61
11.59167	-61
11.60000	-63
11.60833	-64
11.61667	-66
11.62500	-68
11.63333	-69
11.64167	-68
11.65000	-66
11.65833	-64
11.66667	-62
11.67500	-61
11.68333	-60
11.69167	-59
11.70000	-59
11.70833	-60
11.71667	-62
11.72500	-65
11.73333	-67
11.74167	-69
11.75000	-70
11.75833	-69
11.76667	-68
11.77500	-67
11.78333	-67
11.79167	-67
11.80000	-68
11.80833	-69
11.81667	-70
11.82500	-71
11.83333	-73
11.84167	-74
11.85000	-75
11.85833	-74
11.86667	-72
11.87500	-68
11.88333	-65
11.89167	-63
11.90000	-63
11.90833	-64
11.91667	-66
11.92500	-66
11.93333	-66
11.94167	-64
11.95000	-63
11.95833	-61
11.96667	-60
11.97500	-59
11.98333	-59
11.99167	-59
12.00000	-59
12.00833	-59
12.01667	-58
12.02500	-57
12.03333	-58
12.04167	-59
12.05000	-61
12.05833	-62
12.06667	-62
12.07500	-60
12.08333	-59
12.09167	-57
12.10000	-57
12.10833	-58
12.11667	-60
12.12500	-62
12.13333	-65
12.14167	-69
12.15000	-72
12.15833	-74
12.16667	-75
12.17500	-74
12.18333	-72
12.19167	-69
12.20000	-66
12.20833	-62
12.21667	-60
12.22500	-59
12.23333	-59
12.24167	-60
12.25000	-61
12.25833	-62
12.26667	-63
12.27500	-62
12.28333	-61
12.29167	-60
12.30000	-60
12.30833	-60
12.31667	-62
12.32500	-65
12.33333	-67
12.34167	-68
12.35000	-67
12.35833	-66
12.36667	-65
12.37500	-63
12.38333	-62
12.39167	-60
12.40000	-58
12.40833	-57
12.41667	-55
12.42500	-55
12.43333	-56
12.44167	-59
12.45000	-63
12.45833	-65
12.46667	-65
12.47500	-63
12.48333	-60
12.49167	-57
12.50000	-57
12.50833	-57
12.51667	-58
12.52500	-60
12.53333	-61
12.54167	-62
12.55000	-62
12.55833	-60
12.56667	-58
12.57500	-55
12.58333	-54
12.59167	-54
12.60000	-55
12.60833	-54
12.61667	-54
12.62500	-55
12.63333	-58
12.64167	-61
12.65000	-65
12.65833	-66
12.66667	-64
12.67500	-61
12.68333	-57
12.69167	-54
12.70000	-52
12.70833	-52
12.71667	-54
12.72500	-58
12.73333	-62
12.74167	-66
12.75000	-68
12.75833	-69
12.76667	-68
12.77500	-66
12.78333	-65
12.79167	-65
12.80000	-66
12.80833	-66
12.81667	-66
12.82500	-64
12.83333	-63
12.84167	-61
12.85000	-60
12.85833	-59
12.86667	-57
12.87500	-55
12.88333	-55
12.89167	-56
12.90000	-58
12.90833	-61
12.91667	-63
12.92500	-63
12.93333	-62
12.94167	-62
12.95000	-61
12.95833	-62
12.96667	-62
12.97500	-63
12.98333	-63
12.99167	-62
13.00000	-60
13.00833	-59
13.01667	-58
13.02500	-57
13.03333	-58
13.04167	-60
13.05000	-62
13.05833	-65
13.06667	-67
13.07500	-69
13.08333	-70
13.09167	-70
13.10000	-71
13.10833	-71
13.11667	-71
13.12500	-70
13.13333	-68
13.14167	-66
13.15000	-67
13.15833	-67
13.16667	-67
13.17500	-66
13.18333	-64
13.19167	-63
13.20000	-63
13.20833	-64
13.21667	-66
13.22500	-66
13.23333	-64
13.24167	-61
13.25000	-59
13.25833	-59
13.26667	-61
13.27500	-64
13.28333	-66
13.29167	-66
13.30000	-65
13.30833	-62
13.31667	-60
13.32500	-60
13.33333	-60
13.34167	-61
13.35000	-62
13.35833	-62
13.36667	-61
13.37500	-59
13.38333	-56
13.39167	-54
13.40000	-53
13.40833	-53
13.41667	-55
13.42500	-58
13.43333	-60
13.44167	-61
13.45000	-60
13.45833	-59
13.46667	-59
13.47500	-61
13.48333	-66
13.49167	-72
13.50000	-77
13.50833	-82
13.51667	-83
13.52500	-81
13.53333	-76
13.54167	-71
13.55000	-65
13.55833	-61
13.56667	-58
13.57500	-57
13.58333	-55
13.59167	-54
13.60000	-53
13.60833	-52
13.61667	-52
13.62500	-52
13.63333	-53
13.64167	-55
13.65000	-57
13.65833	-59
13.66667	-59
13.67500	-58
13.68333	-57
13.69167	-54
13.70000	-52
13.70833	-51
13.71667	-50
13.72500	-50
13.73333	-51
13.74167	-51
13.75000	-52
13.75833	-52
13.76667	-50
13.77500	-49
13.78333	-48
13.79167	-49
13.80000	-51
13.80833	-54
13.81667	-56
13.82500	-57
13.83333	-56
13.84167	-54
13.85000	-51
13.85833	-48
13.86667	-45
13.87500	-43
13.88333	-43
13.89167	-43
13.90000	-43
13.90833	-42
13.91667	-41
13.92500	-40
13.93333	-41
13.94167	-43
13.95000	-45
13.95833	-45
13.96667	-44
13.97500	-41
13.98333	-39
13.99167	-37
14.00000	-35
14.00833	-35
14.01667	-33
14.02500	-31
14.03333	-27
14.04167	-24
14.05000	-22
14.05833	-21
14.06667	-21
14.07500	-22
14.08333	-26
14.09167	-30
14.10000	-34
14.10833	-38
14.11667	-40
14.12500	-40
14.13333	-39
14.14167	-38
14.15000	-36
14.15833	-34
14.16667	-32
14.17500	-29
14.18333	-29
14.19167	-29
14.20000	-30
14.20833	-32
14.21667	-33
14.22500	-33
14.23333	-32
14.24167	-30
14.25000	-29
14.25833	-28
14.26667	-27
14.27500	-26
14.28333	-27
14.29167	-28
14.30000	-28
14.30833	-26
14.31667	-25
14.32500	-25
14.33333	-26
14.34167	-30
14.35000	-35
14.35833	-40
14.36667	-44
14.37500	-46
14.38333	-45
14.39167	-42
14.40000	-40
14.40833	-37
14.41667	-36
14.42500	-36
14.43333	-37
14.44167	-36
14.45000	-35
14.45833	-34
14.46667	-34
14.47500	-35
14.48333	-36
14.49167	-38
14.50000	-39
14.50833	-41
14.51667	-43
14.52500	-45
14.53333	-47
14.54167	-48
14.55000	-48
14.55833	-49
14.56667	-48
14.57500	-47
14.58333	-46
14.59167	-45
14.60000	-44
14.60833	-45
14.61667	-46
14.62500	-47
14.63333	-47
14.64167	-45
14.65000	-40
14.65833	-35
14.66667	-30
14.67500	-27
14.68333	-27
14.69167	-29
14.70000	-31
14.70833	-34
14.71667	-37
14.72500	-38
14.73333	-37
14.74167	-35
14.75000	-32
14.75833	-29
14.76667	-28
14.77500	-28
14.78333	-28
14.79167	-29
14.80000	-30
14.80833	-31
14.81667	-33
14.82500	-37
14.83333	-42
14.84167	-47
14.85000	-51
14.85833	-54
14.86667	-54
14.87500	-52
14.88333	-48
14.89167	-43
14.90000	-41
14.90833	-41
14.91667	-42
14.92500	-42
14.93333	-42
14.94167	-42
14.95000	-42
14.95833	-41
14.96667	-40
14.97500	-39
14.98333	-37
14.99167	-35
15.00000	-35
15.00833	-36
15.01667	-38
15.02500	-39
15.03333	-40
15.04167	-42
15.05000	-44
15.05833	-45
15.06667	-45
15.07500	-44
15.08333	-40
15.09167	-37
15.10000	-35
15.10833	-36
15.11667	-38
15.12500	-42
15.13333	-44
15.14167	-45
15.15000	-44
15.15833	-43
15.16667	-41
15.17500	-40
15.18333	-41
15.19167	-42
15.20000	-43
15.20833	-43
15.21667	-42
15.22500	-43
15.23333	-44
15.24167	-46
15.25000	-47
15.25833	-48
15.26667	-48
15.27500	-47
15.28333	-45
15.29167	-44
15.30000	-43
15.30833	-42
15.31667	-42
15.32500	-42
15.33333	-42
15.34167	-42
15.35000	-42
15.35833	-43
15.36667	-45
15.37500	-46
15.38333	-47
15.39167	-46
15.40000	-46
15.40833	-48
15.41667	-51
15.42500	-53
15.43333	-53
15.44167	-52
15.45000	-49
15.45833	-46
15.46667	-44
15.47500	-43
15.48333	-43
15.49167	-44
15.50000	-45
15.50833	-46
15.51667	-46
15.52500	-46
15.53333	-47
15.54167	-48
15.55000	-49
15.55833	-50
15.56667	-50
15.57500	-51
15.58333	-51
15.59167	-50
15.60000	-50
15.60833	-50
15.61667	-51
15.62500	-52
15.63333	-53
15.64167	-53
15.65000	-51
15.65833	-49
15.66667	-48
15.67500	-48
15.68333	-49
15.69167	-49
15.70000	-47
15.70833	-43
15.71667	-39
15.72500	-35
15.73333	-33
15.74167	-33
15.75000	-35
15.75833	-35
15.76667	-35
15.77500	-36
15.78333	-37
15.79167	-40
15.80000	-44
15.80833	-50
15.81667	-54
15.82500	-57
15.83333	-58
15.84167	-57
15.85000	-55
15.85833	-53
15.86667	-50
15.87500	-46
15.88333	-43
15.89167	-40
15.90000	-38
15.90833	-38
15.91667	-38
15.92500	-40
15.93333	-42
15.94167	-45
15.95000	-48
15.95833	-50
15.96667	-52
15.97500	-53
15.98333	-54
15.99167	-53
16.00000	-52
16.00833	-50
16.01667	-46
16.02500	-42
16.03333	-39
16.04167	-37
16.05000	-36
16.05833	-38
16.06667	-40
16.07500	-42
16.08333	-44
16.09167	-46
16.10000	-49
16.10833	-53
16.11667	-56
16.12500	-58
16.13333	-58
16.14167	-56
16.15000	-54
16.15833	-51
16.16667	-48
16.17500	-46
16.18333	-44
16.19167	-43
16.20000	-42
16.20833	-43
16.21667	-44
16.22500	-46
16.23333	-48
16.24167	-48
16.25000	-48
16.25833	-47
16.26667	-44
16.27500	-41
16.28333	-40
16.29167	-40
16.30000	-40
16.30833	-39
16.31667	-38
16.32500	-36
16.33333	-35
16.34167	-35
16.35000	-37
16.35833	-40
16.36667	-44
16.37500	-48
16.38333	-51
16.39167	-52
16.40000	-54
16.40833	-53
16.41667	-52
16.42500	-49
16.43333	-47
16.44167	-45
16.45000	-45
16.45833	-46
16.46667	-47
16.47500	-48
16.48333	-49
16.49167	-50
16.50000	-52
16.50833	-53
16.51667	-53
16.52500	-53
16.53333	-53
16.54167	-53
16.55000	-54
16.55833	-54
16.56667	-54
16.57500	-53
16.58333	-55
16.59167	-57
16.60000	-59
16.60833	-58
16.61667	-55
16.62500	-50
16.63333	-44
16.64167	-41
16.65000	-41
16.65833	-43
16.66667	-47
16.67500	-51
16.68333	-53
16.69167	-54
16.70000	-52
16.70833	-50
16.71667	-48
16.72500	-48
16.73333	-48
16.74167	-48
16.75000	-46
16.75833	-43
16.76667	-39
16.77500	-36
16.78333	-35
16.79167	-36
16.80000	-38
16.80833	-40
16.81667	-42
16.82500	-43
16.83333	-43
16.84167	-42
16.85000	-41
16.85833	-40
16.86667	-41
16.87500	-43
16.88333	-46
16.89167	-50
16.90000	-53
16.90833	-56
16.91667	-57
16.92500	-57
16.93333	-57
16.94167	-57
16.95000	-57
16.95833	-58
16.96667	-58
16.97500	-58
16.98333	-57
16.99167	-55
17.00000	-55
17.00833	-55
17.01667	-55
17.02500	-55
17.03333	-53
17.04167	-49
17.05000	-43
17.05833	-39
17.06667	-37
17.07500	-38
17.08333	-39
17.09167	-42
17.10000	-45
17.10833	-47
17.11667	-50
17.12500	-52
17.13333	-54
17.14167	-53
17.15000	-50
17.15833	-46
17.16667	-42
17.17500	-40
17.18333	-40
17.19167	-43
17.20000	-46
17.20833	-49
17.21667	-51
17.22500	-49
17.23333	-46
17.24167	-42
17.25000	-39
17.25833	-38
17.26667	-39
17.27500	-41
17.28333	-44
17.29167	-47
17.30000	-48
17.30833	-49
17.31667	-49
17.32500	-48
17.33333	-47
17.34167	-47
17.35000	-48
17.35833	-49
17.36667	-49
17.37500	-49
17.38333	-47
17.39167	-45
17.40000	-42
17.40833	-39
17.41667	-36
17.42500	-33
17.43333	-31
17.44167	-30
17.45000	-32
17.45833	-36
17.46667	-41
17.47500	-47
17.48333	-50
17.49167	-50
17.50000	-49
17.50833	-45
17.51667	-41
17.52500	-39
17.53333	-39
17.54167	-40
17.55000	-42
17.55833	-44
17.56667	-44
17.57500	-44
17.58333	-43
17.59167	-42
17.60000	-42
17.60833	-42
17.61667	-42
17.62500	-42
17.63333	-42
17.64167	-43
17.65000	-45
17.65833	-49
17.66667	-51
17.67500	-53
17.68333	-53
17.69167	-50
17.70000	-47
17.70833	-42
17.71667	-38
17.72500	-35
17.73333	-32
17.74167	-30
17.75000	-28
17.75833	-27
17.76667	-27
17.77500	-29
17.78333	-33
17.79167	-37
17.80000	-43
17.80833	-48
17.81667	-52
17.82500	-55
17.83333	-57
17.84167	-57
17.85000	-55
17.85833	-53
17.86667	-49
17.87500	-46
17.88333	-45
17.89167	-45
17.90000	-46
17.90833	-47
17.91667	-48
17.92500	-46
17.93333	-43
17.94167	-41
17.95000	-39
17.95833	-39
17.96667	-40
17.97500	-41
17.98333	-41
17.99167	-39
18.00000	-37
18.00833	-37
18.01667	-38
18.02500	-41
18.03333	-43
18.04167	-46
18.05000	-47
18.05833	-47
18.06667	-47
18.07500	-45
18.08333	-44
18.09167	-44
18.10000	-44
18.10833	-46
18.11667	-49
18.12500	-51
18.13333	-53
18.14167	-53
18.15000	-51
18.15833	-48
18.16667	-42
18.17500	-37
18.18333	-34
18.19167	-33
18.20000	-33
18.20833	-33
18.21667	-33
18.22500	-34
18.23333	-35
18.24167	-38
18.25000	-41
18.25833	-43
18.26667	-43
18.27500	-42
18.28333	-41
18.29167	-41
18.30000	-42
18.30833	-44
18.31667	-47
18.32500	-49
18.33333	-50
18.34167	-49
18.35000	-47
18.35833	-44
18.36667	-40
18.37500	-38
18.38333	-38
18.39167	-39
18.40000	-41
18.40833	-43
18.41667	-44
18.42500	-44
18.43333	-44
18.44167	-45
18.45000	-46
18.45833	-47
18.46667	-48
18.47500	-48
18.48333	-46
18.49167	-42
18.50000	-38
18.50833	-34
18.51667	-31
18.52500	-31
18.53333	-32
18.54167	-33
18.55000	-33
18.55833	-33
18.56667	-34
18.57500	-36
18.58333	-40
18.59167	-44
18.60000	-46
18.60833	-46
18.61667	-45
18.62500	-43
18.63333	-42
18.64167	-42
18.65000	-42
18.65833	-42
18.66667	-42
18.67500	-42
18.68333	-41
18.69167	-41
18.70000	-41
18.70833	-42
18.71667	-42
18.72500	-43
18.73333	-43
18.74167	-42
18.75000	-40
18.75833	-38
18.76667	-36
18.77500	-34
18.78333	-32
18.79167	-31
18.80000	-30
18.80833	-30
18.81667	-31
18.82500	-32
18.83333	-33
18.84167	-35
18.85000	-36
18.85833	-36
18.86667	-34
18.87500	-32
18.88333	-28
18.89167	-24
18.90000	-22
18.90833	-21
18.91667	-22
18.92500	-22
18.93333	-23
18.94167	-23
18.95000	-23
18.95833	-25
18.96667	-27
18.97500	-28
18.98333	-27
18.99167	-25
19.00000	-23
19.00833	-22
19.01667	-22
19.02500	-23
19.03333	-25
19.04167	-27
19.05000	-27
19.05833	-26
19.06667	-24
19.07500	-21
19.08333	-18
19.09167	-15
19.10000	-13
19.10833	-13
19.11667	-13
19.12500	-12
19.13333	-10
19.14167	-7
19.15000	-4
19.15833	-2
19.16667	-2
19.17500	-4
19.18333	-6
19.19167	-8
19.20000	-8
19.20833	-6
19.21667	-3
19.22500	2
19.23333	6
19.24167	9
19.25000	9
19.25833	8
19.26667	5
19.27500	3
19.28333	2
19.29167	5
19.30000	8
19.30833	13
19.31667	20
19.32500	27
19.33333	34
19.34167	40
19.35000	46
19.35833	49
19.36667	51
19.37500	53
19.38333	56
19.39167	61
19.40000	66
19.40833	72
19.41667	77
19.42500	83
19.43333	90
19.44167	99
19.45000	110
19.45833	120
19.46667	129
19.47500	138
19.48333	148
19.49167	158
19.50000	170
19.50833	183
19.51667	196
19.52500	207
19.53333	219
19.54167	233
19.55000	249
19.55833	267
19.56667	287
19.57500	308
19.58333	333
19.59167	360
19.60000	388
19.60833	416
19.61667	444
19.62500	473
19.63333	502
19.64167	534
19.65000	570
19.65833	607
19.66667	646
19.67500	688
19.68333	732
19.69167	780
19.70000	829
19.70833	882
19.71667	936
19.72500	992
19.73333	1050
19.74167	1110
19.75000	1174
19.75833	1242
19.76667	1317
19.77500	1393
19.78333	1474
19.79167	1558
19.80000	1643
19.80833	1733
19.81667	1825
19.82500	1924
19.83333	2027
19.84167	2134
19.85000	2245
19.85833	2360
19.86667	2483
19.87500	2608
19.88333	2741
19.89167	2880
19.90000	3025
19.90833	3179
19.91667	3335
19.92500	3498
19.93333	3664
19.94167	3834
19.95000	4009
19.95833	4185
19.96667	4370
19.97500	4556
19.98333	4747
19.99167	4943
20.00000	5145
20.00833	5356
20.01667	5572
20.02500	5801
20.03333	6034
20.04167	6274
20.05000	6521
20.05833	6766
20.06667	7018
20.07500	7268
20.08333	7524
20.09167	7784
20.10000	8047
20.10833	8320
20.11667	8593
20.12500	8877
20.13333	9162
20.14167	9454
20.15000	9751
20.15833	10046
20.16667	10349
20.17500	10648
20.18333	10952
20.19167	11257
20.20000	11563
20.20833	11876
20.21667	12184
20.22500	12500
20.23333	12810
20.24167	13121
20.25000	13433
20.25833	13738
20.26667	14051
20.27500	14356
20.28333	14667
20.29167	14978
20.30000	15286
20.30833	15598
20.31667	15902
20.32500	16211
20.33333	16510
20.34167	16804
20.35000	17093
20.35833	17368
20.36667	17643
20.37500	17906
20.38333	18171
20.39167	18431
20.40000	18683
20.40833	18933
20.41667	19171
20.42500	19407
20.43333	19631
20.44167	19847
20.45000	20056
20.45833	20250
20.46667	20437
20.47500	20610
20.48333	20775
20.49167	20931
20.50000	21078
20.50833	21219
20.51667	21348
20.52500	21469
20.53333	21577
20.54167	21675
20.55000	21762
20.55833	21837
20.56667	21904
20.57500	21958
20.58333	22001
20.59167	22032
20.60000	22050
20.60833	22057
20.61667	22051
20.62500	22034
20.63333	22006
20.64167	21968
20.65000	21921
20.65833	21865
20.66667	21797
20.67500	21718
20.68333	21626
20.69167	21521
20.70000	21405
20.70833	21276
20.71667	21140
20.72500	20992
20.73333	20840
20.74167	20682
20.75000	20518
20.75833	20351
20.76667	20174
20.77500	19992
20.78333	19798
20.79167	19596
20.80000	19386
20.80833	19165
20.81667	18943
20.82500	18710
20.83333	18477
20.84167	18240
20.85000	17999
20.85833	17758
20.86667	17509
20.87500	17261
20.88333	17002
20.89167	16739
20.90000	16475
20.90833	16205
20.91667	15942
20.92500	15675
20.93333	15413
20.94167	15149
20.95000	14882
20.95833	14618
20.96667	14346
20.97500	14080
20.98333	13812
20.99167	13546
21.00000	13286
21.00833	13024
21.01667	12769
21.02500	12511
21.03333	12259
21.04167	12008
21.05000	11758
21.05833	11515
21.06667	11269
21.07500	11032
21.08333	10796
21.09167	10564
21.10000	10338
21.10833	10111
21.11667	9894
21.12500	9675
21.13333	9462
21.14167	9254
21.15000	9048
21.15833	8851
21.16667	8656
21.17500	8470
21.18333	8286
21.19167	8106
21.20000	7931
21.20833	7756
21.21667	7591
21.22500	7429
21.23333	7274
21.24167	7123
21.25000	6974
21.25833	6832
21.26667	6690
21.27500	6555
21.28333	6421
21.29167	6291
21.30000	6163
21.30833	6035
21.31667	5917
21.32500	5802
21.33333	5695
21.34167	5592
21.35000	5491
21.35833	5392
21.36667	5292
21.37500	5197
21.38333	5105
21.39167	5016
21.40000	4931
21.40833	4846
21.41667	4768
21.42500	4693
21.43333	4622
21.44167	4555
21.45000	4490
21.45833	4427
21.46667	4361
21.47500	4298
21.48333	4236
21.49167	4177
21.50000	4122
21.50833	4068
21.51667	4017
21.52500	3965
21.53333	3916
21.54167	3870
21.55000	3825
21.55833	3783
21.56667	3741
21.57500	3701
21.58333	3661
21.59167	3622
21.60000	3586
21.60833	3551
21.61667	3518
21.62500	3485
21.63333	3452
21.64167	3418
21.65000	3384
21.65833	3351
21.66667	3320
21.67500	3291
21.68333	3265
21.69167	3241
21.70000	3218
21.70833	3195
21.71667	3171
21.72500	3145
21.73333	3120
21.74167	3094
21.75000	3069
21.75833	3046
21.76667	3023
21.77500	3001
21.78333	2980
21.79167	2961
21.80000	2943
21.80833	2925
21.81667	2908
21.82500	2891
21.83333	2875
21.84167	2859
21.85000	2843
21.85833	2826
21.86667	2808
21.87500	2791
21.88333	2774
21.89167	2758
21.90000	2743
21.90833	2730
21.91667	2718
21.92500	2706
21.93333	2694
21.94167	2682
21.95000	2671
21.95833	2659
21.96667	2647
21.97500	2635
21.98333	2624
21.99167	2613
22.00000	2604
22.00833	2596
22.01667	2587
22.02500	2578
22.03333	2568
22.04167	2559
22.05000	2550
22.05833	2541
22.06667	2531
22.07500	2519
22.08333	2505
22.09167	2491
22.10000	2479
22.10833	2469
22.11667	2460
22.12500	2452
22.13333	2444
22.14167	2436
22.15000	2429
22.15833	2423
22.16667	2418
22.17500	2412
22.18333	2405
22.19167	2395
22.20000	2385
22.20833	2374
22.21667	2365
22.22500	2357
22.23333	2350
22.24167	2343
22.25000	2335
22.25833	2326
22.26667	2315
22.27500	2303
22.28333	2289
22.29167	2275
22.30000	2262
22.30833	2250
22.31667	2240
22.32500	2232
22.33333	2223
22.34167	2214
22.35000	2203
22.35833	2193
22.36667	2182
22.37500	2171
22.38333	2160
22.39167	2150
22.40000	2140
22.40833	2129
22.41667	2119
22.42500	2109
22.43333	2099
22.44167	2087
22.45000	2073
22.45833	2059
22.46667	2043
22.47500	2028
22.48333	2013
22.49167	1999
22.50000	1986
22.50833	1972
22.51667	1960
22.52500	1949
22.53333	1938
22.54167	1927
22.55000	1916
22.55833	1904
22.56667	1891
22.57500	1878
22.58333	1865
22.59167	1851
22.60000	1836
22.60833	1820
22.61667	1805
22.62500	1792
22.63333	1781
22.64167	1773
22.65000	1766
22.65833	1758
22.66667	1747
22.67500	1736
22.68333	1724
22.69167	1712
22.70000	1701
22.70833	1691
22.71667	1680
22.72500	1668
22.73333	1656
22.74167	1642
22.75000	1628
22.75833	1614
22.76667	1599
22.77500	1585
22.78333	1573
22.79167	1562
22.80000	1551
22.80833	1541
22.81667	1531
22.82500	1521
22.83333	1512
22.84167	1504
22.85000	1497
22.85833	1491
22.86667	1484
22.87500	1478
22.88333	1470
22.89167	1463
22.90000	1455
22.90833	1447
22.91667	1438
22.92500	1427
22.93333	1417
22.94167	1408
22.95000	1399
22.95833	1393
22.96667	1388
22.97500	1383
22.98333	1378
22.99167	1372
23.00000	1365
23.00833	1357
23.01667	1349
23.02500	1343
23.03333	1338
23.04167	1332
23.05000	1327
23.05833	1323
23.06667	1320
23.07500	1317
23.08333	1314
23.09167	1310
23.10000	1305
23.10833	1298
23.11667	1291
23.12500	1284
23.13333	1278
23.14167	1272
23.15000	1267
23.15833	1263
23.16667	1261
23.17500	1260
23.18333	1257
23.19167	1253
23.20000	1247
23.20833	1241
23.21667	1237
23.22500	1235
23.23333	1235
23.24167	1235
23.25000	1234
23.25833	1230
23.26667	1223
23.27500	1213
23.28333	1205
23.29167	1199
23.30000	1196
23.30833	1193
23.31667	1190
23.32500	1185
23.33333	1178
23.34167	1173
23.35000	1169
23.35833	1168
23.36667	1168
23.37500	1169
23.38333	1167
23.39167	1163
23.40000	1159
23.40833	1156
23.41667	1153
23.42500	1152
23.43333	1151
23.44167	1149
23.45000	1147
23.45833	1145
23.46667	1143
23.47500	1141
23.48333	1136
23.49167	1130
23.50000	1124
23.50833	1117
23.51667	1112
23.52500	1107
23.53333	1103
23.54167	1100
23.55000	1098
23.55833	1096
23.56667	1096
23.57500	1096
23.58333	1095
23.59167	1093
23.60000	1090
23.60833	1086
23.61667	1081
23.62500	1074
23.63333	1069
23.64167	1065
23.65000	1064
23.65833	1064
23.66667	1065
23.67500	1065
23.68333	1062
23.69167	1058
23.70000	1052
23.70833	1047
23.71667	1043
23.72500	1038
23.73333	1034
23.74167	1030
23.75000	1027
23.75833	1024
23.76667	1021
23.77500	1017
23.78333	1012
23.79167	1005
23.80000	998
23.80833	991
23.81667	987
23.82500	985
23.83333	987
23.84167	991
23.85000	997
23.85833	1002
23.86667	1006
23.87500	1007
23.88333	1007
23.89167	1004
23.90000	1002
23.90833	1001
23.91667	1001
23.92500	1001
23.93333	1001
23.94167	1002
23.95000	1001
23.95833	1001
23.96667	1001
23.97500	1003
23.98333	1006
23.99167	1009
24.00000	1013
24.00833	1018
24.01667	1022
24.02500	1026
24.03333	1028
24.04167	1029
24.05000	1028
24.05833	1027
24.06667	1026
24.07500	1028
24.08333	1033
24.09167	1040
24.10000	1049
24.10833	1059
24.11667	1069
24.12500	1079
24.13333	1087
24.14167	1095
24.15000	1103
24.15833	1110
24.16667	1117
24.17500	1125
24.18333	1133
24.19167	1142
24.20000	1151
24.20833	1160
24.21667	1169
24.22500	1179
24.23333	1190
24.24167	1202
24.25000	1214
24.25833	1226
24.26667	1238
24.27500	1248
24.28333	1258
24.29167	1268
24.30000	1278
24.30833	1290
24.31667	1303
24.32500	1317
24.33333	1331
24.34167	1345
24.35000	1358
24.35833	1370
24.36667	1382
24.37500	1395
24.38333	1408
24.39167	1421
24.40000	1433
24.40833	1444
24.41667	1455
24.42500	1465
24.43333	1475
24.44167	1484
24.45000	1493
24.45833	1502
24.46667	1511
24.47500	1519
24.48333	1527
24.49167	1535
24.50000	1543
24.50833	1554
24.51667	1564
24.52500	1574
24.53333	1584
24.54167	1592
24.55000	1600
24.55833	1608
24.56667	1617
24.57500	1626
24.58333	1634
24.59167	1640
24.60000	1644
24.60833	1646
24.61667	1647
24.62500	1647
24.63333	1647
24.64167	1648
24.65000	1648
24.65833	1648
24.66667	1648
24.67500	1646
24.68333	1644
24.69167	1643
24.70000	1644
24.70833	1647
24.71667	1651
24.72500	1655
24.73333	1656
24.74167	1654
24.75000	1648
24.75833	1641
24.76667	1633
24.77500	1625
24.78333	1618
24.79167	1613
24.80000	1607
24.80833	1601
24.81667	1594
24.82500	1585
24.83333	1576
24.84167	1566
24.85000	1556
24.85833	1546
24.86667	1535
24.87500	1525
24.88333	1514
24.89167	1502
24.90000	1489
24.90833	1475
24.91667	1462
24.92500	1450
24.93333	1438
24.94167	1427
24.95000	1417
24.95833	1407
24.96667	1396
24.97500	1385
24.98333	1372
24.99167	1358
25.00000	1345
25.00833	1333
25.01667	1322
25.02500	1311
25.03333	1301
25.04167	1289
25.05000	1277
25.05833	1264
25.06667	1250
25.07500	1236
25.08333	1222
25.09167	1208
25.10000	1195
25.10833	1184
25.11667	1173
25.12500	1160
25.13333	1147
25.14167	1136
25.15000	1125
25.15833	1115
25.16667	1103
25.17500	1092
25.18333	1080
25.19167	1068
25.20000	1058
25.20833	1050
25.21667	1042
25.22500	1035
25.23333	1027
25.24167	1019
25.25000	1011
25.25833	1004
25.26667	997
25.27500	991
25.28333	983
25.29167	975
25.30000	965
25.30833	954
25.31667	943
25.32500	932
25.33333	921
25.34167	910
25.35000	901
25.35833	894
25.36667	889
25.37500	884
25.38333	880
25.39167	877
25.40000	873
25.40833	870
25.41667	867
25.42500	866
25.43333	865
25.44167	864
25.45000	862
25.45833	858
25.46667	852
25.47500	843
25.48333	834
25.49167	824
25.50000	817
25.50833	811
25.51667	807
25.52500	804
25.53333	802
25.54167	800
25.55000	798
25.55833	796
25.56667	794
25.57500	792
25.58333	789
25.59167	787
25.60000	785
25.60833	784
25.61667	784
25.62500	784
25.63333	785
25.64167	786
25.65000	787
25.65833	787
25.66667	787
25.67500	785
25.68333	782
25.69167	779
25.70000	776
25.70833	775
25.71667	773
25.72500	772
25.73333	771
25.74167	768
25.75000	764
25.75833	759
25.76667	755
25.77500	753
25.78333	752
25.79167	752
25.80000	752
25.80833	752
25.81667	751
25.82500	749
25.83333	747
25.84167	746
25.85000	746
25.85833	746
25.86667	748
25.87500	749
25.88333	750
25.89167	751
25.90000	752
25.90833	752
25.91667	751
25.92500	747
25.93333	743
25.94167	739
25.95000	736
25.95833	735
25.96667	737
25.97500	740
25.98333	743
25.99167	746
26.00000	750
26.00833	752
26.01667	755
26.02500	759
26.03333	763
26.04167	766
26.05000	769
26.05833	769
26.06667	767
26.07500	764
26.08333	765
26.09167	769
26.10000	775
26.10833	783
26.11667	789
26.12500	794
26.13333	797
26.14167	800
26.15000	800
26.15833	800
26.16667	799
26.17500	798
26.18333	799
26.19167	802
26.20000	806
26.20833	812
26.21667	817
26.22500	823
26.23333	827
26.24167	829
26.25000	830
26.25833	829
26.26667	826
26.27500	824
26.28333	823
26.29167	824
26.30000	829
26.30833	835
26.31667	842
26.32500	847
26.33333	851
26.34167	855
26.35000	859
26.35833	864
26.36667	870
26.37500	875
26.38333	880
26.39167	885
26.40000	889
26.40833	892
26.41667	896
26.42500	901
26.43333	906
26.44167	912
26.45000	919
26.45833	924
26.46667	929
26.47500	933
26.48333	935
26.49167	937
26.50000	938
26.50833	940
26.51667	943
26.52500	947
26.53333	953
26.54167	959
26.55000	965
26.55833	970
26.56667	973
26.57500	975
26.58333	977
26.59167	979
26.60000	983
26.60833	988
26.61667	993
26.62500	996
26.63333	997
26.64167	998
26.65000	998
26.65833	999
26.66667	1001
26.67500	1003
26.68333	1005
26.69167	1006
26.70000	1009
26.70833	1013
26.71667	1016
26.72500	1020
26.73333	1021
26.74167	1021
26.75000	1019
26.75833	1017
26.76667	1018
26.77500	1020
26.78333	1022
26.79167	1024
26.80000	1024
26.80833	1023
26.81667	1021
26.82500	1019
26.83333	1017
26.84167	1016
26.85000	1016
26.85833	1018
26.86667	1020
26.87500	1023
26.88333	1026
26.89167	1029
26.90000	1031
26.90833	1034
26.91667	1035
26.92500	1033
26.93333	1028
26.94167	1020
26.95000	1012
26.95833	1006
26.96667	1002
26.97500	999
26.98333	998
26.99167	998
27.00000	997
27.00833	994
27.01667	990
27.02500	986
27.03333	983
27.04167	980
27.05000	979
27.05833	978
27.06667	977
27.07500	975
27.08333	972
27.09167	968
27.10000	964
27.10833	960
27.11667	956
27.12500	952
27.13333	949
27.14167	947
27.15000	946
27.15833	944
27.16667	943
27.17500	941
27.18333	938
27.19167	934
27.20000	931
27.20833	928
27.21667	925
27.22500	921
27.23333	917
27.24167	914
27.25000	912
27.25833	911
27.26667	910
27.27500	909
27.28333	906
27.29167	902
27.30000	899
27.30833	896
27.31667	893
27.32500	890
27.33333	888
27.34167	884
27.35000	881
27.35833	879
27.36667	878
27.37500	878
27.38333	880
27.39167	881
27.40000	881
27.40833	880
27.41667	877
27.42500	872
27.43333	867
27.44167	863
27.45000	861
27.45833	861
27.46667	865
27.47500	870
27.48333	877
27.49167	884
27.50000	888
27.50833	890
27.51667	888
27.52500	885
27.53333	881
27.54167	878
27.55000	877
27.55833	878
27.56667	879
27.57500	881
27.58333	884
27.59167	887
27.60000	891
27.60833	895
27.61667	898
27.62500	900
27.63333	903
27.64167	906
27.65000	910
27.65833	912
27.66667	912
27.67500	911
27.68333	909
27.69167	908
27.70000	911
27.70833	917
27.71667	925
27.72500	932
27.73333	939
27.74167	943
27.75000	947
27.75833	951
27.76667	957
27.77500	962
27.78333	966
27.79167	969
27.80000	972
27.80833	976
27.81667	982
27.82500	990
27.83333	999
27.84167	1006
27.85000	1012
27.85833	1016
27.86667	1020
27.87500	1026
27.88333	1033
27.89167	1041
27.90000	1049
27.90833	1056
27.91667	1062
27.92500	1068
27.93333	1072
27.94167	1077
27.95000	1082
27.95833	1089
27.96667	1096
27.97500	1104
27.98333	1113
27.99167	1122
28.00000	1131
28.00833	1140
28.01667	1149
28.02500	1157
28.03333	1165
28.04167	1173
28.05000	1180
28.05833	1189
28.06667	1198
28.07500	1207
28.08333	1217
28.09167	1226
28.10000	1234
28.10833	1241
28.11667	1247
28.12500	1253
28.13333	1259
28.14167	1266
28.15000	1274
28.15833	1283
28.16667	1291
28.17500	1300
28.18333	1307
28.19167	1315
28.20000	1322
28.20833	1328
28.21667	1334
28.22500	1339
28.23333	1344
28.24167	1351
28.25000	1357
28.25833	1363
28.26667	1369
28.27500	1374
28.28333	1379
28.29167	1384
28.30000	1390
28.30833	1397
28.31667	1404
28.32500	1411
28.33333	1417
28.34167	1421
28.35000	1423
28.35833	1424
28.36667	1424
28.37500	1425
28.38333	1426
28.39167	1428
28.40000	1430
28.40833	1433
28.41667	1435
28.42500	1437
28.43333	1438
28.44167	1439
28.45000	1440
28.45833	1442
28.46667	1444
28.47500	1447
28.48333	1451
28.49167	1454
28.50000	1455
28.50833	1454
28.51667	1452
28.52500	1448
28.53333	1446
28.54167	1446
28.55000	1447
28.55833	1449
28.56667	1449
28.57500	1447
28.58333	1445
28.59167	1442
28.60000	1439
28.60833	1436
28.61667	1434
28.62500	1433
28.63333	1434
28.64167	1436
28.65000	1440
28.65833	1443
28.66667	1445
28.67500	1444
28.68333	1442
28.69167	1439
28.70000	1436
28.70833	1434
28.71667	1433
28.72500	1432
28.73333	1432
28.74167	1431
28.75000	1428
28.75833	1425
28.76667	1420
28.77500	1415
28.78333	1411
28.79167	1408
28.80000	1406
28.80833	1405
28.81667	1404
28.82500	1404
28.83333	1403
28.84167	1402
28.85000	1400
28.85833	1398
28.86667	1397
28.87500	1396
28.88333	1396
28.89167	1396
28.90000	1397
28.90833	1396
28.91667	1395
28.92500	1394
28.93333	1394
28.94167	1395
28.95000	1396
28.95833	1397
28.96667	1398
28.97500	1399
28.98333	1401
28.99167	1402
29.00000	1404
29.00833	1406
29.01667	1407
29.02500	1407
29.03333	1406
29.04167	1405
29.05000	1405
29.05833	1407
29.06667	1410
29.07500	1414
29.08333	1416
29.09167	1418
29.10000	1420
29.10833	1421
29.11667	1424
29.12500	1427
29.13333	1433
29.14167	1440
29.15000	1447
29.15833	1455
29.16667	1463
29.17500	1470
29.18333	1477
29.19167	1483
29.20000	1490
29.20833	1496
29.21667	1502
29.22500	1508
29.23333	1516
29.24167	1524
29.25000	1535
29.25833	1544
29.26667	1553
29.27500	1562
29.28333	1572
29.29167	1582
29.30000	1594
29.30833	1605
29.31667	1617
29.32500	1628
29.33333	1639
29.34167	1651
29.35000	1663
29.35833	1675
29.36667	1687
29.37500	1701
29.38333	1718
29.39167	1737
29.40000	1755
29.40833	1773
29.41667	1789
29.42500	1805
29.43333	1821
29.44167	1839
29.45000	1857
29.45833	1876
29.46667	1896
29.47500	1917
29.48333	1939
29.49167	1962
29.50000	1984
29.50833	2005
29.51667	2025
29.52500	2046
29.53333	2069
29.54167	2096
29.55000	2126
29.55833	2158
29.56667	2192
29.57500	2226
29.58333	2260
29.59167	2295
29.60000	2330
29.60833	2365
29.61667	2399
29.62500	2435
29.63333	2472
29.64167	2513
29.65000	2558
29.65833	2605
29.66667	2657
29.67500	2710
29.68333	2765
29.69167	2823
29.70000	2883
29.70833	2946
29.71667	3011
29.72500	3081
29.73333	3153
29.74167	3228
29.75000	3308
29.75833	3390
29.76667	3479
29.77500	3571
29.78333	3668
29.79167	3768
29.80000	3872
29.80833	3982
29.81667	4094
29.82500	4215
29.83333	4340
29.84167	4471
29.85000	4609
29.85833	4752
29.86667	4904
29.87500	5062
29.88333	5231
29.89167	5408
29.90000	5593
29.90833	5790
29.91667	5991
29.92500	6204
29.93333	6421
29.94167	6649
29.95000	6889
29.95833	7136
29.96667	7402
29.97500	7675
29.98333	7965
29.99167	8265
30.00000	8575
30.00833	8903
30.01667	9238
30.02500	9594
30.03333	9958
30.04167	10337
30.05000	10735
30.05833	11140
30.06667	11570
30.07500	12006
30.08333	12460
30.09167	12926
30.10000	13401
30.10833	13899
30.11667	14402
30.12500	14934
30.13333	15478
30.14167	16043
30.15000	16632
30.15833	17228
30.16667	17854
30.17500	18480
30.18333	19126
30.19167	19783
30.20000	20448
30.20833	21142
30.21667	21837
30.22500	22566
30.23333	23303
30.24167	24060
30.25000	24838
30.25833	25614
30.26667	26417
30.27500	27213
30.28333	28028
30.29167	28851
30.30000	29678
30.30833	30531
30.31667	31375
30.32500	32246
30.33333	33115
30.34167	33996
30.35000	34893
30.35833	35778
30.36667	36685
30.37500	37574
30.38333	38474
30.39167	39372
30.40000	40264
30.40833	41176
30.41667	42068
30.42500	42980
30.43333	43880
30.44167	44780
30.45000	45684
30.45833	46563
30.46667	47453
30.47500	48315
30.48333	49177
30.49167	50029
30.50000	50863
30.50833	51703
30.51667	52513
30.52500	53329
30.53333	54121
30.54167	54898
30.55000	55667
30.55833	56402
30.56667	57135
30.57500	57834
30.58333	58523
30.59167	59193
30.60000	59838
30.60833	60478
30.61667	61084
30.62500	61680
30.63333	62247
30.64167	62788
30.65000	63309
30.65833	63793
30.66667	64259
30.67500	64688
30.68333	65094
30.69167	65474
30.70000	65824
30.70833	66155
30.71667	66454
30.72500	66732
30.73333	66980
30.74167	67198
30.75000	67389
30.75833	67546
30.76667	67676
30.77500	67773
30.78333	67839
30.79167	67876
30.80000	67882
30.80833	67859
30.81667	67808
30.82500	67727
30.83333	67619
30.84167	67479
30.85000	67307
30.85833	67108
30.86667	66874
30.87500	66619
30.88333	66332
30.89167	66019
30.90000	65682
30.90833	65313
30.91667	64926
30.92500	64505
30.93333	64066
30.94167	63602
30.95000	63111
30.95833	62610
30.96667	62075
30.97500	61532
30.98333	60959
30.99167	60365
31.00000	59752
31.00833	59107
31.01667	58460
31.02500	57785
31.03333	57107
31.04167	56416
31.05000	55705
31.05833	54997
31.06667	54259
31.07500	53526
31.08333	52774
31.09167	52022
31.10000	51291
31.10833	50482
31.11667	49612
31.12500	48766
31.13333	47988
31.14167	47226
31.15000	46409
31.15833	45565
31.16667	44756
31.17500	43999
31.18333	43228
31.19167	42448
31.20000	41667
31.20833	40867
31.21667	40086
31.22500	39297
31.23333	38536
31.24167	37801
31.25000	36999
31.25833	36165
31.26667	35369
31.27500	34651
31.28333	33945
31.29167	33166
31.30000	32380
31.30833	31653
31.31667	31002
31.32500	30344
31.33333	29627
31.34167	28917
31.35000	28265
31.35833	27675
31.36667	27059
31.37500	26396
31.38333	25744
31.39167	25151
31.40000	24606
31.40833	24029
31.41667	23433
31.42500	22860
31.43333	22310
31.44167	21782
31.45000	21281
31.45833	20806
31.46667	20311
31.47500	19798
31.48333	19306
31.49167	18864
31.50000	18461
31.50833	18033
31.51667	17585
31.52500	17154
31.53333	16751
31.54167	16368
31.55000	16010
31.55833	15671
31.56667	15327
31.57500	14992
31.58333	14656
31.59167	14328
31.60000	14022
31.60833	13706
31.61667	13383
31.62500	13080
31.63333	12809
31.64167	12550
31.65000	12294
31.65833	12055
31.66667	11808
31.67500	11549
31.68333	11299
31.69167	11075
31.70000	10867
31.70833	10660
31.71667	10464
31.72500	10272
31.73333	10088
31.74167	9911
31.75000	9736
31.75833	9568
31.76667	9400
31.77500	9242
31.78333	9090
31.79167	8930
31.80000	8774
31.80833	8631
31.81667	8501
31.82500	8371
31.83333	8246
31.84167	8126
31.85000	7999
31.85833	7871
31.86667	7753
31.87500	7649
31.88333	7548
31.89167	7451
31.90000	7360
31.90833	7270
31.91667	7186
31.92500	7102
31.93333	7021
31.94167	6942
31.95000	6864
31.95833	6790
31.96667	6717
31.97500	6648
31.98333	6582
31.99167	6517
32.00000	6456
32.00833	6394
32.01667	6336
32.02500	6279
32.03333	6224
32.04167	6172
32.05000	6121
32.05833	6073
32.06667	6026
32.07500	5983
32.08333	5945
32.09167	5911
32.10000	5879
32.10833	5847
32.11667	5815
32.12500	5782
32.13333	5750
32.14167	5719
32.15000	5690
32.15833	5666
32.16667	5645
32.17500	5627
32.18333	5612
32.19167	5599
32.20000	5590
32.20833	5581
32.21667	5574
32.22500	5568
32.23333	5562
32.24167	5558
32.25000	5554
32.25833	5552
32.26667	5554
32.27500	5558
32.28333	5563
32.29167	5571
32.30000	5582
32.30833	5598
32.31667	5616
32.32500	5637
32.33333	5660
32.34167	5685
32.35000	5712
32.35833	5742
32.36667	5777
32.37500	5816
32.38333	5859
32.39167	5906
32.40000	5956
32.40833	6010
32.41667	6066
32.42500	6126
32.43333	6188
32.44167	6255
32.45000	6328
32.45833	6406
32.46667	6491
32.47500	6579
32.48333	6673
32.49167	6773
32.50000	6879
32.50833	6993
32.51667	7113
32.52500	7242
32.53333	7377
32.54167	7520
32.55000	7672
32.55833	7828
32.56667	7996
32.57500	8168
32.58333	8351
32.59167	8544
32.60000	8747
32.60833	8965
32.61667	9191
32.62500	9433
32.63333	9684
32.64167	9948
32.65000	10228
32.65833	10516
32.66667	10825
32.67500	11140
32.68333	11474
32.69167	11823
32.70000	12186
32.70833	12575
32.71667	12972
32.72500	13394
32.73333	13825
32.74167	14272
32.75000	14740
32.75833	15217
32.76667	15725
32.77500	16243
32.78333	16791
32.79167	17360
32.80000	17944
32.80833	18561
32.81667	19182
32.82500	19833
32.83333	20495
32.84167	21177
32.85000	21887
32.85833	22606
32.86667	23366
32.87500	24133
32.88333	24934
32.89167	25757
32.90000	26594
32.90833	27469
32.91667	28340
32.92500	29246
32.93333	30156
32.94167	31084
32.95000	32039
32.95833	32995
32.96667	33993
32.97500	34991
32.98333	36019
32.99167	37064
33.00000	38108
33.00833	39182
33.01667	40239
33.02500	41326
33.03333	42411
33.04167	43508
33.05000	44630
33.05833	45741
33.06667	46889
33.07500	48023
33.08333	49176
33.09167	50333
33.10000	51475
33.10833	52638
33.11667	53769
33.12500	54919
33.13333	56052
33.14167	57184
33.15000	58328
33.15833	59447
33.16667	60590
33.17500	61704
33.18333	62824
33.19167	63935
33.20000	65017
33.20833	66105
33.21667	67152
33.22500	68203
33.23333	69228
33.24167	70239
33.25000	71247
33.25833	72218
33.26667	73193
33.27500	74128
33.28333	75051
33.29167	75950
33.30000	76813
33.30833	77669
33.31667	78480
33.32500	79283
33.33333	80052
33.34167	80793
33.35000	81519
33.35833	82205
33.36667	82880
33.37500	83515
33.38333	84125
33.39167	84706
33.40000	85247
33.40833	85767
33.41667	86243
33.42500	86694
33.43333	87109
33.44167	87490
33.45000	87844
33.45833	88159
33.46667	88447
33.47500	88695
33.48333	88906
33.49167	89081
33.50000	89216
33.50833	89317
33.51667	89384
33.52500	89417
33.53333	89418
33.54167	89383
33.55000	89313
33.55833	89209
33.56667	89065
33.57500	88889
33.58333	88673
33.59167	88425
33.60000	88145
33.60833	87827
33.61667	87485
33.62500	87103
33.63333	86694
33.64167	86250
33.65000	85767
33.65833	85261
33.66667	84709
33.67500	84139
33.68333	83532
33.69167	82899
33.70000	82244
33.70833	81547
33.71667	80837
33.72500	80083
33.73333	79311
33.74167	78515
33.75000	77687
33.75833	76855
33.76667	75985
33.77500	75113
33.78333	74210
33.79167	73288
33.80000	72359
33.80833	71394
33.81667	70435
33.82500	69443
33.83333	68447
33.84167	67434
33.85000	66396
33.85833	65369
33.86667	64310
33.87500	63268
33.88333	62211
33.89167	61150
33.90000	60095
33.90833	59013
33.91667	57950
33.92500	56862
33.93333	55785
33.94167	54708
33.95000	53620
33.95833	52557
33.96667	51473
33.97500	50416
33.98333	49354
33.99167	48298
34.00000	47257
34.00833	46198
34.01667	45166
34.02500	44118
34.03333	43091
34.04167	42080
34.05000	41073
34.05833	40103
34.06667	39125
34.07500	38179
34.08333	37231
34.09167	36293
34.10000	35378
34.10833	34456
34.11667	33567
34.12500	32672
34.13333	31801
34.14167	30946
34.15000	30097
34.15833	29284
34.16667	28471
34.17500	27692
34.18333	26921
34.19167	26165
34.20000	25431
34.20833	24696
34.21667	23991
34.22500	23286
34.23333	22604
34.24167	21940
34.25000	21286
34.25833	20662
34.26667	20042
34.27500	19451
34.28333	18870
34.29167	18303
34.30000	17757
34.30833	17214
34.31667	16695
34.32500	16178
34.33333	15680
34.34167	15198
34.35000	14726
34.35833	14282
34.36667	13845
34.37500	13430
34.38333	13021
34.39167	12622
34.40000	12235
34.40833	11848
34.41667	11481
34.42500	11120
34.43333	10775
34.44167	10444
34.45000	10122
34.45833	9817
34.46667	9516
34.47500	9230
34.48333	8951
34.49167	8682
34.50000	8424
34.50833	8168
34.51667	7924
34.52500	7682
34.53333	7450
34.54167	7228
34.55000	7013
34.55833	6813
34.56667	6616
34.57500	6429
34.58333	6245
34.59167	6065
34.60000	5893
34.60833	5723
34.61667	5563
34.62500	5407
34.63333	5260
34.64167	5119
34.65000	4982
34.65833	4851
34.66667	4719
34.67500	4593
34.68333	4469
34.69167	4349
34.70000	4237
34.70833	4129
34.71667	4029
34.72500	3930
34.73333	3835
34.74167	3742
34.75000	3650
34.75833	3563
34.76667	3480
34.77500	3401
34.78333	3324
34.79167	3250
34.80000	3177
34.80833	3105
34.81667	3036
34.82500	2969
34.83333	2906
34.84167	2847
34.85000	2792
34.85833	2739
34.86667	2687
34.87500	2636
34.88333	2584
34.89167	2531
34.90000	2481
34.90833	2433
34.91667	2389
34.92500	2347
34.93333	2307
34.94167	2268
34.95000	2230
34.95833	2193
34.96667	2157
34.97500	2122
34.98333	2090
34.99167	2059
35.00000	2030
35.00833	2003
35.01667	1975
35.02500	1945
35.03333	1915
35.04167	1885
35.05000	1856
35.05833	1828
35.06667	1801
35.07500	1776
35.08333	1751
35.09167	1728
35.10000	1705
35.10833	1685
35.11667	1666
35.12500	1648
35.13333	1629
35.14167	1610
35.15000	1590
35.15833	1571
35.16667	1553
35.17500	1538
35.18333	1523
35.19167	1510
35.20000	1495
35.20833	1478
35.21667	1462
35.22500	1447
35.23333	1433
35.24167	1419
35.25000	1405
35.25833	1391
35.26667	1374
35.27500	1359
35.28333	1345
35.29167	1332
35.30000	1320
35.30833	1309
35.31667	1298
35.32500	1286
35.33333	1276
35.34167	1266
35.35000	1258
35.35833	1250
35.36667	1242
35.37500	1235
35.38333	1228
35.39167	1220
35.40000	1212
35.40833	1202
35.41667	1192
35.42500	1184
35.43333	1177
35.44167	1170
35.45000	1164
35.45833	1157
35.46667	1151
35.47500	1144
35.48333	1137
35.49167	1131
35.50000	1124
35.50833	1116
35.51667	1108
35.52500	1101
35.53333	1095
35.54167	1089
35.55000	1084
35.55833	1077
35.56667	1070
35.57500	1063
35.58333	1057
35.59167	1052
35.60000	1049
35.60833	1045
35.61667	1041
35.62500	1034
35.63333	1026
35.64167	1018
35.65000	1010
35.65833	1004
35.66667	999
35.67500	994
35.68333	988
35.69167	982
35.70000	976
35.70833	968
35.71667	962
35.72500	961
35.73333	961
35.74167	963
35.75000	965
35.75833	964
35.76667	961
35.77500	957
35.78333	951
35.79167	945
35.80000	940
35.80833	935
35.81667	930
35.82500	924
35.83333	918
35.84167	912
35.85000	905
35.85833	900
35.86667	895
35.87500	891
35.88333	887
35.89167	884
35.90000	881
35.90833	879
35.91667	876
35.92500	875
35.93333	873
35.94167	870
35.95000	867
35.95833	862
35.96667	858
35.97500	854
35.98333	850
35.99167	846
36.00000	843
36.00833	839
36.01667	835
36.02500	829
36.03333	823
36.04167	817
36.05000	812
36.05833	809
36.06667	809
36.07500	809
36.08333	809
36.09167	806
36.10000	802
36.10833	797
36.11667	793
36.12500	789
36.13333	785
36.14167	783
36.15000	782
36.15833	782
36.16667	783
36.17500	783
36.18333	781
36.19167	778
36.20000	774
36.20833	771
36.21667	768
36.22500	766
36.23333	764
36.24167	760
36.25000	754
36.25833	747
36.26667	740
36.27500	734
36.28333	731
36.29167	732
36.30000	734
36.30833	738
36.31667	740
36.32500	742
36.33333	741
36.34167	738
36.35000	734
36.35833	730
36.36667	727
36.37500	722
36.38333	716
36.39167	709
36.40000	703
36.40833	699
36.41667	698
36.42500	698
36.43333	701
36.44167	702
36.45000	702
36.45833	700
36.46667	698
36.47500	696
36.48333	693
36.49167	689
36.50000	686
36.50833	682
36.51667	679
36.52500	676
36.53333	673
36.54167	671
36.55000	669
36.55833	667
36.56667	666
36.57500	663
36.58333	660
36.59167	656
36.60000	653
36.60833	649
36.61667	646
36.62500	643
36.63333	640
36.64167	638
36.65000	636
36.65833	634
36.66667	633
36.67500	632
36.68333	631
36.69167	629
36.70000	627
36.70833	625
36.71667	621
36.72500	618
36.73333	614
36.74167	610
36.75000	607
36.75833	604
36.76667	602
36.77500	600
36.78333	599
36.79167	597
36.80000	595
36.80833	594
36.81667	594
36.82500	596
36.83333	598
36.84167	600
36.85000	601
36.85833	599
36.86667	596
36.87500	591
36.88333	586
36.89167	580
36.90000	576
36.90833	572
36.91667	569
36.92500	567
36.93333	565
36.94167	564
36.95000	562
36.95833	561
36.96667	559
36.97500	557
36.98333	554
36.99167	552
37.00000	550
37.00833	548
37.01667	546
37.02500	545
37.03333	545
37.04167	547
37.05000	549
37.05833	551
37.06667	549
37.07500	545
37.08333	540
37.09167	536
37.10000	533
37.10833	531
37.11667	530
37.12500	528
37.13333	525
37.14167	523
37.15000	521
37.15833	520
37.16667	520
37.17500	520
37.18333	520
37.19167	519
37.20000	518
37.20833	517
37.21667	518
37.22500	519
37.23333	520
37.24167	520
37.25000	519
37.25833	518
37.26667	518
37.27500	519
37.28333	518
37.29167	516
37.30000	511
37.30833	505
37.31667	500
37.32500	497
37.33333	498
37.34167	500
37.35000	503
37.35833	506
37.36667	508
37.37500	509
37.38333	508
37.39167	504
37.40000	498
37.40833	492
37.41667	489
37.42500	488
37.43333	489
37.44167	491
37.45000	493
37.45833	494
37.46667	493
37.47500	490
37.48333	489
37.49167	489
37.50000	490
37.50833	490
37.51667	489
37.52500	488
37.53333	486
37.54167	485
37.55000	485
37.55833	487
37.56667	489
37.57500	491
37.58333	493
37.59167	496
37.60000	497
37.60833	497
37.61667	494
37.62500	490
37.63333	487
37.64167	484
37.65000	482
37.65833	482
37.66667	482
37.67500	483
37.68333	485
37.69167	486
37.70000	486
37.70833	486
37.71667	485
37.72500	484
37.73333	484
37.74167	485
37.75000	487
37.75833	489
37.76667	490
37.77500	491
37.78333	490
37.79167	487
37.80000	484
37.80833	481
37.81667	478
37.82500	476
37.83333	474
37.84167	472
37.85000	472
37.85833	471
37.86667	471
37.87500	471
37.88333	473
37.89167	476
37.90000	480
37.90833	483
37.91667	485
37.92500	485
37.93333	482
37.94167	479
37.95000	475
37.95833	472
37.96667	471
37.97500	470
37.98333	469
37.99167	467
38.00000	466
38.00833	466
38.01667	466
38.02500	469
38.03333	472
38.04167	477
38.05000	481
38.05833	484
38.06667	487
38.07500	489
38.08333	490
38.09167	492
38.10000	494
38.10833	495
38.11667	496
38.12500	494
38.13333	491
38.14167	487
38.15000	482
38.15833	479
38.16667	477
38.17500	475
38.18333	473
38.19167	472
38.20000	471
38.20833	470
38.21667	470
38.22500	470
38.23333	469
38.24167	468
38.25000	468
38.25833	470
38.26667	472
38.27500	474
38.28333	475
38.29167	476
38.30000	475
38.30833	474
38.31667	472
38.32500	469
38.33333	467
38.34167	466
38.35000	466
38.35833	466
38.36667	468
38.37500	470
38.38333	472
38.39167	474
38.40000	475
38.40833	475
38.41667	471
38.42500	466
38.43333	460
38.44167	455
38.45000	453
38.45833	454
38.46667	457
38.47500	461
38.48333	465
38.49167	468
38.50000	470
38.50833	472
38.51667	472
38.52500	470
38.53333	467
38.54167	465
38.55000	464
38.55833	464
38.56667	465
38.57500	466
38.58333	464
38.59167	461
38.60000	458
38.60833	456
38.61667	457
38.62500	459
38.63333	460
38.64167	459
38.65000	454
38.65833	450
38.66667	445
38.67500	442
38.68333	440
38.69167	439
38.70000	438
38.70833	437
38.71667	438
38.72500	441
38.73333	444
38.74167	448
38.75000	451
38.75833	452
38.76667	451
38.77500	449
38.78333	447
38.79167	446
38.80000	446
38.80833	445
38.81667	444
38.82500	443
38.83333	441
38.84167	440
38.85000	438
38.85833	436
38.86667	435
38.87500	434
38.88333	434
38.89167	435
38.90000	436
38.90833	436
38.91667	436
38.92500	437
38.93333	439
38.94167	442
38.95000	445
38.95833	447
38.96667	447
38.97500	444
38.98333	441
38.99167	437
39.00000	435
39.00833	435
39.01667	436
39.02500	439
39.03333	440
39.04167	440
39.05000	438
39.05833	435
39.06667	434
39.07500	434
39.08333	435
39.09167	438
39.10000	439
39.10833	438
39.11667	435
39.12500	431
39.13333	427
39.14167	424
39.15000	422
39.15833	422
39.16667	425
39.17500	430
39.18333	433
39.19167	433
39.20000	432
39.20833	428
39.21667	424
39.22500	422
39.23333	421
39.24167	423
39.25000	426
39.25833	428
39.26667	429
39.27500	428
39.28333	424
39.29167	419
39.30000	414
39.30833	410
39.31667	407
39.32500	407
39.33333	408
39.34167	410
39.35000	411
39.35833	411
39.36667	411
39.37500	412
39.38333	413
39.39167	413
39.40000	413
39.40833	413
39.41667	412
39.42500	412
39.43333	412
39.44167	411
39.45000	408
39.45833	405
39.46667	402
39.47500	400
39.48333	397
39.49167	394
39.50000	391
39.50833	388
39.51667	385
39.52500	382
39.53333	381
39.54167	380
39.55000	380
39.55833	380
39.56667	380
39.57500	379
39.58333	379
39.59167	380
39.60000	381
39.60833	381
39.61667	382
39.62500	382
39.63333	381
39.64167	380
39.65000	380
39.65833	380
39.66667	379
39.67500	378
39.68333	377
39.69167	377
39.70000	378
39.70833	378
39.71667	376
39.72500	372
39.73333	366
39.74167	361
39.75000	356
39.75833	352
39.76667	350
39.77500	347
39.78333	345
39.79167	344
39.80000	342
39.80833	341
39.81667	340
39.82500	338
39.83333	337
39.84167	335
39.85000	333
39.85833	332
39.86667	332
39.87500	334
39.88333	336
39.89167	338
39.90000	339
39.90833	338
39.91667	335
39.92500	331
39.93333	325
39.94167	320
39.95000	315
39.95833	312
39.96667	311
39.97500	312
39.98333	314
39.99167	316
40.00000	317
40.00833	316
40.01667	314
40.02500	309
40.03333	304
40.04167	300
40.05000	296
40.05833	295
40.06667	296
40.07500	299
40.08333	302
40.09167	303
40.10000	304
40.10833	302
40.11667	300
40.12500	298
40.13333	296
40.14167	296
40.15000	296
40.15833	297
40.16667	299
40.17500	300
40.18333	301
40.19167	302
40.20000	302
40.20833	302
40.21667	300
40.22500	298
40.23333	297
40.24167	295
40.25000	294
40.25833	293
40.26667	294
40.27500	295
40.28333	297
40.29167	299
40.30000	299
40.30833	298
40.31667	296
40.32500	296
40.33333	298
40.34167	302
40.35000	306
40.35833	310
40.36667	312
40.37500	313
40.38333	313
40.39167	312
40.40000	310
40.40833	307
40.41667	303
40.42500	299
40.43333	296
40.44167	295
40.45000	294
40.45833	296
40.46667	299
40.47500	304
40.48333	310
40.49167	317
40.50000	324
40.50833	332
40.51667	339
40.52500	344
40.53333	349
40.54167	355
40.55000	360
40.55833	365
40.56667	369
40.57500	374
40.58333	379
40.59167	386
40.60000	395
40.60833	405
40.61667	415
40.62500	426
40.63333	436
40.64167	446
40.65000	458
40.65833	470
40.66667	482
40.67500	496
40.68333	511
40.69167	527
40.70000	543
40.70833	560
40.71667	577
40.72500	594
40.73333	612
40.74167	630
40.75000	649
40.75833	669
40.76667	690
40.77500	713
40.78333	738
40.79167	764
40.80000	789
40.80833	814
40.81667	837
40.82500	860
40.83333	884
40.84167	910
40.85000	939
40.85833	969
40.86667	1001
40.87500	1033
40.88333	1067
40.89167	1101
40.90000	1137
40.90833	1173
40.91667	1210
40.92500	1248
40.93333	1287
40.94167	1326
40.95000	1368
40.95833	1410
40.96667	1454
40.97500	1499
40.98333	1545
40.99167	1593
41.00000	1640
41.00833	1689
41.01667	1737
41.02500	1786
41.03333	1835
41.04167	1885
41.05000	1936
41.05833	1987
41.06667	2040
41.07500	2095
41.08333	2151
41.09167	2208
41.10000	2264
41.10833	2321
41.11667	2377
41.12500	2433
41.13333	2489
41.14167	2547
41.15000	2607
41.15833	2666
41.16667	2727
41.17500	2786
41.18333	2844
41.19167	2901
41.20000	2959
41.20833	3018
41.21667	3077
41.22500	3138
41.23333	3199
41.24167	3260
41.25000	3322
41.25833	3382
41.26667	3443
41.27500	3501
41.28333	3560
41.29167	3619
41.30000	3677
41.30833	3736
41.31667	3793
41.32500	3850
41.33333	3905
41.34167	3959
41.35000	4012
41.35833	4062
41.36667	4111
41.37500	4158
41.38333	4204
41.39167	4251
41.40000	4297
41.40833	4345
41.41667	4389
41.42500	4433
41.43333	4475
41.44167	4517
41.45000	4558
41.45833	4600
41.46667	4642
41.47500	4683
41.48333	4721
41.49167	4757
41.50000	4788
41.50833	4816
41.51667	4841
41.52500	4865
41.53333	4887
41.54167	4909
41.55000	4931
41.55833	4951
41.56667	4969
41.57500	4983
41.58333	4995
41.59167	5004
41.60000	5012
41.60833	5020
41.61667	5027
41.62500	5032
41.63333	5034
41.64167	5034
41.65000	5032
41.65833	5029
41.66667	5024
41.67500	5019
41.68333	5012
41.69167	5002
41.70000	4989
41.70833	4972
41.71667	4954
41.72500	4933
41.73333	4912
41.74167	4891
41.75000	4870
41.75833	4847
41.76667	4821
41.77500	4794
41.78333	4764
41.79167	4732
41.80000	4701
41.80833	4668
41.81667	4634
41.82500	4597
41.83333	4559
41.84167	4519
41.85000	4479
41.85833	4438
41.86667	4397
41.87500	4355
41.88333	4310
41.89167	4263
41.90000	4216
41.90833	4167
41.91667	4120
41.92500	4071
41.93333	4023
41.94167	3973
41.95000	3920
41.95833	3867
41.96667	3812
41.97500	3758
41.98333	3702
41.99167	3646
42.00000	3589
42.00833	3530
42.01667	3470
42.02500	3408
42.03333	3345
42.04167	3281
42.05000	3217
42.05833	3156
42.06667	3095
42.07500	3036
42.08333	2978
42.09167	2921
42.10000	2866
42.10833	2810
42.11667	2756
42.12500	2701
42.13333	2644
42.14167	2586
42.15000	2525
42.15833	2466
42.16667	2408
42.17500	2351
42.18333	2296
42.19167	2242
42.20000	2188
42.20833	2135
42.21667	2083
42.22500	2031
42.23333	1981
42.24167	1932
42.25000	1883
42.25833	1835
42.26667	1786
42.27500	1739
42.28333	1691
42.29167	1644
42.30000	1597
42.30833	1550
42.31667	1503
42.32500	1456
42.33333	1410
42.34167	1367
42.35000	1325
42.35833	1287
42.36667	1253
42.37500	1220
42.38333	1188
42.39167	1154
42.40000	1121
42.40833	1087
42.41667	1054
42.42500	1023
42.43333	993
42.44167	964
42.45000	933
42.45833	903
42.46667	874
42.47500	846
42.48333	819
42.49167	793
42.50000	767
42.50833	742
42.51667	719
42.52500	699
42.53333	680
42.54167	662
42.55000	643
42.55833	623
42.56667	603
42.57500	584
42.58333	567
42.59167	550
42.60000	536
42.60833	523
42.61667	512
42.62500	503
42.63333	494
42.64167	484
42.65000	472
42.65833	460
42.66667	447
42.67500	435
42.68333	424
42.69167	414
42.70000	403
42.70833	391
42.71667	380
42.72500	370
42.73333	362
42.74167	354
42.75000	347
42.75833	341
42.76667	337
42.77500	333
42.78333	330
42.79167	327
42.80000	323
42.80833	316
42.81667	310
42.82500	304
42.83333	298
42.84167	294
42.85000	291
42.85833	289
42.86667	288
42.87500	287
42.88333	285
42.89167	283
42.90000	281
42.90833	277
42.91667	273
42.92500	266
42.93333	260
42.94167	255
42.95000	251
42.95833	248
42.96667	245
42.97500	244
42.98333	242
42.99167	241
43.00000	240
43.00833	238
43.01667	236
43.02500	234
43.03333	231
43.04167	230
43.05000	232
43.05833	235
43.06667	238
43.07500	240
43.08333	240
43.09167	237
43.10000	234
43.10833	230
43.11667	227
43.12500	224
43.13333	222
43.14167	220
43.15000	219
43.15833	219
43.16667	220
43.17500	222
43.18333	222
43.19167	222
43.20000	220
43.20833	218
43.21667	215
43.22500	214
43.23333	212
43.24167	212
43.25000	211
43.25833	210
43.26667	208
43.27500	205
43.28333	203
43.29167	202
43.30000	202
43.30833	204
43.31667	206
43.32500	207
43.33333	207
43.34167	205
43.35000	202
43.35833	200
43.36667	199
43.37500	199
43.38333	202
43.39167	206
43.40000	209
43.40833	209
43.41667	207
43.42500	202
43.43333	197
43.44167	193
43.45000	192
43.45833	191
43.46667	189
43.47500	188
43.48333	187
43.49167	187
43.50000	187
43.50833	187
43.51667	185
43.52500	184
43.53333	183
43.54167	184
43.55000	186
43.55833	188
43.56667	190
43.57500	191
43.58333	192
43.59167	191
43.60000	190
43.60833	187
43.61667	182
43.62500	177
43.63333	172
43.64167	171
43.65000	172
43.65833	174
43.66667	175
43.67500	176
43.68333	175
43.69167	174
43.70000	174
43.70833	175
43.71667	177
43.72500	178
43.73333	178
43.74167	176
43.75000	172
43.75833	168
43.76667	165
43.77500	163
43.78333	162
43.79167	163
43.80000	164
43.80833	165
43.81667	165
43.82500	163
43.83333	159
43.84167	156
43.85000	155
43.85833	154
43.86667	156
43.87500	157
43.88333	156
43.89167	153
43.90000	150
43.90833	149
43.91667	150
43.92500	152
43.93333	156
43.94167	158
43.95000	159
43.95833	158
43.96667	156
43.97500	154
43.98333	150
43.99167	147
44.00000	145
44.00833	144
44.01667	144
44.02500	144
44.03333	143
44.04167	140
44.05000	136
44.05833	133
44.06667	130
44.07500	127
44.08333	127
44.09167	128
44.10000	129
44.10833	130
44.11667	131
44.12500	133
44.13333	134
44.14167	135
44.15000	133
44.15833	130
44.16667	125
44.17500	120
44.18333	117
44.19167	114
44.20000	113
44.20833	113
44.21667	113
44.22500	115
44.23333	116
44.24167	117
44.25000	117
44.25833	117
44.26667	117
44.27500	118
44.28333	120
44.29167	122
44.30000	124
44.30833	125
44.31667	126
44.32500	126
44.33333	125
44.34167	125
44.35000	125
44.35833	126
44.36667	127
44.37500	128
44.38333	128
44.39167	125
44.40000	122
44.40833	118
44.41667	115
44.42500	113
44.43333	112
44.44167	111
44.45000	108
44.45833	105
44.46667	103
44.47500	102
44.48333	102
44.49167	103
44.50000	102
44.50833	100
44.51667	98
44.52500	98
44.53333	101
44.54167	105
44.55000	110
44.55833	113
44.56667	113
44.57500	111
44.58333	109
44.59167	106
44.60000	104
44.60833	102
44.61667	102
44.62500	103
44.63333	104
44.64167	106
44.65000	106
44.65833	105
44.66667	105
44.67500	106
44.68333	108
44.69167	110
44.70000	112
44.70833	112
44.71667	110
44.72500	108
44.73333	105
44.74167	104
44.75000	102
44.75833	101
44.76667	100
44.77500	98
44.78333	96
44.79167	94
44.80000	93
44.80833	94
44.81667	98
44.82500	104
44.83333	109
44.84167	112
44.85000	112
44.85833	109
44.86667	106
44.87500	103
44.88333	102
44.89167	103
44.90000	105
44.90833	107
44.91667	109
44.92500	109
44.93333	108
44.94167	106
44.95000	104
44.95833	103
44.96667	103
44.97500	104
44.98333	106
44.99167	109
45.00000	111
45.00833	113
45.01667	114
45.02500	113
45.03333	111
45.04167	109
45.05000	108
45.05833	107
45.06667	107
45.07500	107
45.08333	108
45.09167	107
45.10000	107
45.10833	107
45.11667	107
45.12500	110
45.13333	113
45.14167	116
45.15000	118
45.15833	118
45.16667	117
45.17500	115
45.18333	113
45.19167	112
45.20000	112
45.20833	113
45.21667	114
45.22500	114
45.23333	115
45.24167	114
45.25000	113
45.25833	112
45.26667	110
45.27500	108
45.28333	107
45.29167	106
45.30000	107
45.30833	109
45.31667	111
45.32500	113
45.33333	114
45.34167	114
45.35000	112
45.35833	110
45.36667	109
45.37500	108
45.38333	107
45.39167	106
45.40000	106
45.40833	107
45.41667	109
45.42500	112
45.43333	115
45.44167	118
45.45000	120
45.45833	122
45.46667	120
45.47500	118
45.48333	115
45.49167	111
45.50000	108
45.50833	105
45.51667	102
45.52500	100
45.53333	100
45.54167	100
45.55000	100
45.55833	100
45.56667	100
45.57500	101
45.58333	104
45.59167	109
45.60000	114
45.60833	118
45.61667	120
45.62500	119
45.63333	114
45.64167	107
45.65000	100
45.65833	95
45.66667	94
45.67500	96
45.68333	100
45.69167	104
45.70000	107
45.70833	107
45.71667	106
45.72500	105
45.73333	106
45.74167	108
45.75000	111
45.75833	113
45.76667	112
45.77500	109
45.78333	106
45.79167	103
45.80000	102
45.80833	105
45.81667	107
45.82500	109
45.83333	108
45.84167	106
45.85000	103
45.85833	101
45.86667	101
45.87500	103
45.88333	104
45.89167	103
45.90000	102
45.90833	99
45.91667	96
45.92500	93
45.93333	91
45.94167	90
45.95000	90
45.95833	90
45.96667	88
45.97500	86
45.98333	83
45.99167	81
46.00000	80
46.00833	83
46.01667	87
46.02500	91
46.03333	96
46.04167	98
46.05000	100
46.05833	101
46.06667	101
46.07500	102
46.08333	101
46.09167	100
46.10000	99
46.10833	98
46.11667	97
46.12500	97
46.13333	97
46.14167	98
46.15000	98
46.15833	97
46.16667	94
46.17500	90
46.18333	86
46.19167	82
46.20000	79
46.20833	78
46.21667	77
46.22500	76
46.23333	73
46.24167	69
46.25000	65
46.25833	63
46.26667	65
46.27500	68
46.28333	74
46.29167	80
46.30000	84
46.30833	86
46.31667	87
46.32500	88
46.33333	88
46.34167	87
46.35000	83
46.35833	80
46.36667	77
46.37500	76
46.38333	78
46.39167	80
46.40000	82
46.40833	82
46.41667	82
46.42500	81
46.43333	81
46.44167	79
46.45000	76
46.45833	72
46.46667	68
46.47500	66
46.48333	66
46.49167	69
46.50000	71
46.50833	71
46.51667	70
46.52500	68
46.53333	66
46.54167	67
46.55000	69
46.55833	71
46.56667	73
46.57500	74
46.58333	73
46.59167	71
46.60000	70
46.60833	71
46.61667	73
46.62500	74
46.63333	74
46.64167	73
46.65000	72
46.65833	72
46.66667	73
46.67500	75
46.68333	76
46.69167	75
46.70000	73
46.70833	71
46.71667	68
46.72500	67
46.73333	65
46.74167	64
46.75000	65
46.75833	67
46.76667	70
46.77500	73
46.78333	73
46.79167	70
46.80000	66
46.80833	62
46.81667	59
46.82500	58
46.83333	57
46.84167	56
46.85000	56
46.85833	58
46.86667	61
46.87500	66
46.88333	68
46.89167	68
46.90000	66
46.90833	63
46.91667	63
46.92500	65
46.93333	69
46.94167	72
46.95000	73
46.95833	71
46.96667	66
46.97500	60
46.98333	56
46.99167	55
47.00000	55
47.00833	58
47.01667	60
47.02500	62
47.03333	62
47.04167	62
47.05000	62
47.05833	63
47.06667	63
47.07500	63
47.08333	63
47.09167	63
47.10000	64
47.10833	63
47.11667	60
47.12500	56
47.13333	51
47.14167	48
47.15000	47
47.15833	48
47.16667	50
47.17500	52
47.18333	54
47.19167	55
47.20000	55
47.20833	57
47.21667	58
47.22500	59
47.23333	60
47.24167	61
47.25000	61
47.25833	60
47.26667	56
47.27500	50
47.28333	45
47.29167	41
47.30000	39
47.30833	39
47.31667	40
47.32500	42
47.33333	43
47.34167	43
47.35000	42
47.35833	41
47.36667	40
47.37500	40
47.38333	41
47.39167	42
47.40000	42
47.40833	41
47.41667	39
47.42500	39
47.43333	41
47.44167	43
47.45000	45
47.45833	46
47.46667	46
47.47500	46
47.48333	45
47.49167	44
47.50000	44
47.50833	43
47.51667	42
47.52500	43
47.53333	43
47.54167	42
47.55000	40
47.55833	39
47.56667	37
47.57500	36
47.58333	36
47.59167	37
47.60000	37
47.60833	36
47.61667	35
47.62500	36
47.63333	37
47.64167	38
47.65000	39
47.65833	39
47.66667	37
47.67500	35
47.68333	34
47.69167	36
47.70000	38
47.70833	40
47.71667	40
47.72500	38
47.73333	34
47.74167	30
47.75000	28
47.75833	27
47.76667	28
47.77500	30
47.78333	31
47.79167	31
47.80000	29
47.80833	26
47.81667	25
47.82500	25
47.83333	28
47.84167	32
47.85000	36
47.85833	39
47.86667	40
47.87500	40
47.88333	38
47.89167	36
47.90000	34
47.90833	34
47.91667	34
47.92500	36
47.93333	38
47.94167	39
47.95000	39
47.95833	38
47.96667	36
47.97500	34
47.98333	33
47.99167	31
48.00000	30
48.00833	30
48.01667	30
48.02500	32
48.03333	35
48.04167	39
48.05000	42
48.05833	44
48.06667	44
48.07500	42
48.08333	41
48.09167	41
48.10000	41
48.10833	43
48.11667	45
48.12500	48
48.13333	50
48.14167	50
48.15000	49
48.15833	47
48.16667	46
48.17500	46
48.18333	48
48.19167	51
48.20000	53
48.20833	52
48.21667	51
48.22500	48
48.23333	45
48.24167	43
48.25000	41
48.25833	39
48.26667	38
48.27500	36
48.28333	36
48.29167	38
48.30000	40
48.30833	43
48.31667	45
48.32500	45
48.33333	44
48.34167	42
48.35000	41
48.35833	40
48.36667	40
48.37500	42
48.38333	42
48.39167	41
48.40000	40
48.40833	40
48.41667	41
48.42500	43
48.43333	46
48.44167	49
48.45000	51
48.45833	53
48.46667	54
48.47500	54
48.48333	53
48.49167	53
48.50000	55
48.50833	59
48.51667	64
48.52500	66
48.53333	67
48.54167	63
48.55000	57
48.55833	52
48.56667	48
48.57500	45
48.58333	45
48.59167	46
48.60000	48
48.60833	51
48.61667	54
48.62500	56
48.63333	56
48.64167	53
48.65000	49
48.65833	45
48.66667	43
48.67500	43
48.68333	45
48.69167	48
48.70000	50
48.70833	50
48.71667	50
48.72500	51
48.73333	52
48.74167	54
48.75000	57
48.75833	59
48.76667	58
48.77500	55
48.78333	49
48.79167	43
48.80000	39
48.80833	37
48.81667	39
48.82500	44
48.83333	49
48.84167	53
48.85000	56
48.85833	57
48.86667	57
48.87500	55
48.88333	54
48.89167	52
48.90000	51
48.90833	49
48.91667	48
48.92500	49
48.93333	51
48.94167	53
48.95000	55
48.95833	54
48.96667	52
48.97500	49
48.98333	47
48.99167	45
49.00000	44
49.00833	44
49.01667	44
49.02500	45
49.03333	46
49.04167	48
49.05000	51
49.05833	54
49.06667	56
49.07500	56
49.08333	54
49.09167	51
49.10000	49
49.10833	47
49.11667	46
49.12500	45
49.13333	43
49.14167	41
49.15000	41
49.15833	42
49.16667	43
49.17500	43
49.18333	42
49.19167	39
49.20000	36
49.20833	34
49.21667	35
49.22500	36
49.23333	37
49.24167	39
49.25000	42
49.25833	44
49.26667	46
49.27500	47
49.28333	45
49.29167	41
49.30000	37
49.30833	34
49.31667	34
49.32500	36
49.33333	39
49.34167	43
49.35000	45
49.35833	46
49.36667	44
49.37500	41
49.38333	39
49.39167	37
49.40000	36
49.40833	33
49.41667	31
49.42500	28
49.43333	25
49.44167	25
49.45000	26
49.45833	28
49.46667	30
49.47500	31
49.48333	29
49.49167	25
49.50000	21
49.50833	19
49.51667	19
49.52500	20
49.53333	22
49.54167	24
49.55000	26
49.55833	28
49.56667	28
49.57500	27
49.58333	24
49.59167	20
49.60000	16
49.60833	13
49.61667	10
49.62500	9
49.63333	11
49.64167	14
49.65000	19
49.65833	24
49.66667	27
49.67500	30
49.68333	32
49.69167	33
49.70000	35
49.70833	38
49.71667	41
49.72500	42
49.73333	42
49.74167	40
49.75000	35
49.75833	31
49.76667	27
49.77500	25
49.78333	24
49.79167	26
49.80000	28
49.80833	28
49.81667	28
49.82500	27
49.83333	25
49.84167	23
49.85000	22
49.85833	21
49.86667	19
49.87500	18
49.88333	16
49.89167	15
49.90000	14
49.90833	13
49.91667	13
49.92500	13
49.93333	13
49.94167	13
49.95000	12
49.95833	11
49.96667	9
49.97500	9
49.98333	10
49.99167	13
50.00000	15
50.00833	17
50.01667	20
50.02500	22
50.03333	24
50.04167	25
50.05000	25
50.05833	24
50.06667	24
50.07500	26
50.08333	28
50.09167	30
50.10000	30
50.10833	27
50.11667	24
50.12500	22
50.13333	22
50.14167	23
50.15000	26
50.15833	29
50.16667	30
50.17500	30
50.18333	30
50.19167	29
50.20000	30
50.20833	33
50.21667	37
50.22500	39
50.23333	41
50.24167	42
50.25000	41
50.25833	40
50.26667	40
50.27500	40
50.28333	40
50.29167	40
50.30000	39
50.30833	39
50.31667	39
50.32500	41
50.33333	43
50.34167	45
50.35000	46
50.35833	47
50.36667	46
50.37500	44
50.38333	44
50.39167	45
50.40000	46
50.40833	47
50.41667	47
50.42500	46
50.43333	44
50.44167	43
50.45000	42
50.45833	43
50.46667	46
50.47500	50
50.48333	55
50.49167	60
50.50000	64
50.50833	66
50.51667	66
50.52500	65
50.53333	63
50.54167	61
50.55000	60
50.55833	60
50.56667	60
50.57500	61
50.58333	63
50.59167	66
50.60000	67
50.60833	67
50.61667	66
50.62500	66
50.63333	66
50.64167	66
50.65000	67
50.65833	69
50.66667	72
50.67500	75
50.68333	79
50.69167	82
50.70000	84
50.70833	85
50.71667	85
50.72500	85
50.73333	84
50.74167	82
50.75000	81
50.75833	80
50.76667	81
50.77500	82
50.78333	84
50.79167	86
50.80000	89
50.80833	91
50.81667	93
50.82500	94
50.83333	94
50.84167	94
50.85000	92
50.85833	89
50.86667	87
50.87500	86
50.88333	87
50.89167	89
50.90000	93
50.90833	97
50.91667	100
50.92500	101
50.93333	101
50.94167	100
50.95000	98
50.95833	95
50.96667	91
50.97500	88
50.98333	85
50.99167	82
51.00000	81
51.00833	81
51.01667	83
51.02500	85
51.03333	88
51.04167	92
51.05000	97
51.05833	100
51.06667	102
51.07500	102
51.08333	101
51.09167	100
51.10000	100
51.10833	103
51.11667	108
51.12500	113
51.13333	118
51.14167	121
51.15000	122
51.15833	120
51.16667	117
51.17500	113
51.18333	110
51.19167	108
51.20000	107
51.20833	108
51.21667	110
51.22500	112
51.23333	114
51.24167	115
51.25000	117
51.25833	118
51.26667	118
51.27500	118
51.28333	117
51.29167	116
51.30000	117
51.30833	120
51.31667	125
51.32500	131
51.33333	137
51.34167	142
51.35000	147
51.35833	150
51.36667	153
51.37500	154
51.38333	155
51.39167	156
51.40000	158
51.40833	162
51.41667	169
51.42500	176
51.43333	183
51.44167	188
51.45000	193
51.45833	198
51.46667	203
51.47500	209
51.48333	215
51.49167	222
51.50000	229
51.50833	236
51.51667	244
51.52500	254
51.53333	266
51.54167	278
51.55000	291
51.55833	302
51.56667	312
51.57500	320
51.58333	326
51.59167	333
51.60000	341
51.60833	352
51.61667	365
51.62500	383
51.63333	402
51.64167	421
51.65000	439
51.65833	455
51.66667	471
51.67500	487
51.68333	503
51.69167	519
51.70000	535
51.70833	552
51.71667	570
51.72500	590
51.73333	610
51.74167	630
51.75000	650
51.75833	671
51.76667	694
51.77500	719
51.78333	747
51.79167	777
51.80000	806
51.80833	836
51.81667	865
51.82500	895
51.83333	926
51.84167	957
51.85000	989
51.85833	1021
51.86667	1055
51.87500	1091
51.88333	1128
51.89167	1167
51.90000	1204
51.90833	1241
51.91667	1276
51.92500	1311
51.93333	1346
51.94167	1384
51.95000	1425
51.95833	1467
51.96667	1512
51.97500	1557
51.98333	1603
51.99167	1648
52.00000	1692
52.00833	1737
52.01667	1782
52.02500	1828
52.03333	1874
52.04167	1922
52.05000	1973
52.05833	2024
52.06667	2077
52.07500	2131
52.08333	2188
52.09167	2245
52.10000	2303
52.10833	2361
52.11667	2418
52.12500	2476
52.13333	2533
52.14167	2590
52.15000	2648
52.15833	2705
52.16667	2763
52.17500	2820
52.18333	2879
52.19167	2939
52.20000	2999
52.20833	3060
52.21667	3121
52.22500	3183
52.23333	3246
52.24167	3309
52.25000	3374
52.25833	3438
52.26667	3502
52.27500	3565
52.28333	3629
52.29167	3694
52.30000	3759
52.30833	3827
52.31667	3894
52.32500	3960
52.33333	4026
52.34167	4089
52.35000	4154
52.35833	4218
52.36667	4283
52.37500	4348
52.38333	4413
52.39167	4479
52.40000	4543
52.40833	4610
52.41667	4677
52.42500	4745
52.43333	4813
52.44167	4877
52.45000	4941
52.45833	5003
52.46667	5067
52.47500	5129
52.48333	5191
52.49167	5252
52.50000	5312
52.50833	5372
52.51667	5431
52.52500	5492
52.53333	5551
52.54167	5610
52.55000	5669
52.55833	5726
52.56667	5785
52.57500	5842
52.58333	5899
52.59167	5955
52.60000	6010
52.60833	6064
52.61667	6116
52.62500	6166
52.63333	6213
52.64167	6258
52.65000	6303
52.65833	6348
52.66667	6396
52.67500	6445
52.68333	6493
52.69167	6540
52.70000	6584
52.70833	6626
52.71667	6666
52.72500	6706
52.73333	6745
52.74167	6783
52.75000	6819
52.75833	6853
52.76667	6885
52.77500	6914
52.78333	6940
52.79167	6965
52.80000	6989
52.80833	7014
52.81667	7038
52.82500	7065
52.83333	7092
52.84167	7117
52.85000	7142
52.85833	7164
52.86667	7183
52.87500	7201
52.88333	7215
52.89167	7228
52.90000	7238
52.90833	7245
52.91667	7251
52.92500	7256
52.93333	7261
52.94167	7264
52.95000	7267
52.95833	7270
52.96667	7273
52.97500	7276
52.98333	7278
52.99167	7279
53.00000	7278
53.00833	7275
53.01667	7270
53.02500	7263
53.03333	7255
53.04167	7246
53.05000	7236
53.05833	7224
53.06667	7209
53.07500	7193
53.08333	7177
53.09167	7159
53.10000	7141
53.10833	7120
53.11667	7099
53.12500	7075
53.13333	7052
53.14167	7028
53.15000	7005
53.15833	6981
53.16667	6956
53.17500	6929
53.18333	6899
53.19167	6868
53.20000	6838
53.20833	6807
53.21667	6778
53.22500	6747
53.23333	6714
53.24167	6679
53.25000	6640
53.25833	6601
53.26667	6560
53.27500	6519
53.28333	6477
53.29167	6436
53.30000	6395
53.30833	6354
53.31667	6314
53.32500	6274
53.33333	6234
53.34167	6193
53.35000	6150
53.35833	6106
53.36667	6058
53.37500	6010
53.38333	5961
53.39167	5911
53.40000	5863
53.40833	5815
53.41667	5769
53.42500	5722
53.43333	5675
53.44167	5628
53.45000	5580
53.45833	5533
53.46667	5484
53.47500	5435
53.48333	5384
53.49167	5332
53.50000	5282
53.50833	5230
53.51667	5180
53.52500	5131
53.53333	5083
53.54167	5035
53.55000	4987
53.55833	4939
53.56667	4888
53.57500	4838
53.58333	4787
53.59167	4736
53.60000	4685
53.60833	4633
53.61667	4582
53.62500	4530
53.63333	4479
53.64167	4430
53.65000	4381
53.65833	4333
53.66667	4285
53.67500	4237
53.68333	4188
53.69167	4139
53.70000	4092
53.70833	4044
53.71667	3997
53.72500	3952
53.73333	3908
53.74167	3863
53.75000	3818
53.75833	3773
53.76667	3728
53.77500	3683
53.78333	3638
53.79167	3592
53.80000	3546
53.80833	3501
53.81667	3458
53.82500	3417
53.83333	3377
53.84167	3336
53.85000	3295
53.85833	3254
53.86667	3213
53.87500	3173
53.88333	3132
53.89167	3091
53.90000	3050
53.90833	3008
53.91667	2967
53.92500	2928
53.93333	2891
53.94167	2857
53.95000	2823
53.95833	2790
53.96667	2755
53.97500	2721
53.98333	2687
53.99167	2653
54.00000	2622
54.00833	2590
54.01667	2559
54.02500	2527
54.03333	2493
54.04167	2460
54.05000	2428
54.05833	2398
54.06667	2369
54.07500	2342
54.08333	2313
54.09167	2283
54.10000	2253
54.10833	2222
54.11667	2191
54.12500	2162
54.13333	2134
54.14167	2107
54.15000	2081
54.15833	2055
54.16667	2029
54.17500	2003
54.18333	1976
54.19167	1948
54.20000	1920
54.20833	1892
54.21667	1866
54.22500	1841
54.23333	1817
54.24167	1794
54.25000	1772
54.25833	1750
54.26667	1728
54.27500	1706
54.28333	1686
54.29167	1666
54.30000	1645
54.30833	1621
54.31667	1598
54.32500	1574
54.33333	1553
54.34167	1534
54.35000	1517
54.35833	1501
54.36667	1485
54.37500	1469
54.38333	1453
54.39167	1436
54.40000	1420
54.40833	1403
54.41667	1386
54.42500	1369
54.43333	1352
54.44167	1336
54.45000	1320
54.45833	1305
54.46667	1289
54.47500	1274
54.48333	1257
54.49167	1242
54.50000	1228
54.50833	1216
54.51667	1205
54.52500	1194
54.53333	1183
54.54167	1172
54.55000	1158
54.55833	1143
54.56667	1127
54.57500	1110
54.58333	1096
54.59167	1084
54.60000	1074
54.60833	1063
54.61667	1050
54.62500	1038
54.63333	1027
54.64167	1016
54.65000	1005
54.65833	994
54.66667	982
54.67500	972
54.68333	962
54.69167	953
54.70000	945
54.70833	937
54.71667	929
54.72500	922
54.73333	915
54.74167	909
54.75000	902
54.75833	893
54.76667	884
54.77500	873
54.78333	861
54.79167	849
54.80000	838
54.80833	826
54.81667	816
54.82500	806
54.83333	798
54.84167	789
54.85000	780
54.85833	772
54.86667	763
54.87500	755
54.88333	747
54.89167	740
54.90000	735
54.90833	731
54.91667	728
54.92500	724
54.93333	720
54.94167	715
54.95000	709
54.95833	701
54.96667	694
54.97500	687
54.98333	680
54.99167	673
55.00000	666
55.00833	658
55.01667	651
55.02500	643
55.03333	635
55.04167	629
55.05000	624
55.05833	621
55.06667	618
55.07500	615
55.08333	611
55.09167	606
55.10000	602
55.10833	597
55.11667	592
55.12500	585
55.13333	576
55.14167	568
55.15000	561
55.15833	555
55.16667	552
55.17500	550
55.18333	547
55.19167	544
55.20000	540
55.20833	538
55.21667	535
55.22500	532
55.23333	528
55.24167	523
55.25000	517
55.25833	510
55.26667	503
55.27500	497
55.28333	492
55.29167	491
55.30000	489
55.30833	487
55.31667	482
55.32500	474
55.33333	465
55.34167	458
55.35000	452
55.35833	449
55.36667	447
55.37500	446
55.38333	444
55.39167	442
55.40000	440
55.40833	440
55.41667	440
55.42500	440
55.43333	439
55.44167	437
55.45000	434
55.45833	430
55.46667	426
55.47500	422
55.48333	417
55.49167	411
55.50000	404
55.50833	397
55.51667	391
55.52500	384
55.53333	379
55.54167	375
55.55000	374
55.55833	374
55.56667	376
55.57500	379
55.58333	381
55.59167	382
55.60000	382
55.60833	379
55.61667	374
55.62500	369
55.63333	364
55.64167	360
55.65000	357
55.65833	354
55.66667	350
55.67500	348
55.68333	345
55.69167	344
55.70000	342
55.70833	341
55.71667	340
55.72500	338
55.73333	336
55.74167	331
55.75000	326
55.75833	320
55.76667	312
55.77500	306
55.78333	301
55.79167	299
55.80000	300
55.80833	302
55.81667	305
55.82500	306
55.83333	305
55.84167	303
55.85000	300
55.85833	298
55.86667	296
55.87500	294
55.88333	293
55.89167	292
55.90000	291
55.90833	290
55.91667	287
55.92500	285
55.93333	282
55.94167	281
55.95000	280
55.95833	280
55.96667	278
55.97500	275
55.98333	272
55.99167	269
56.00000	267
56.00833	266
56.01667	265
56.02500	264
56.03333	262
56.04167	261
56.05000	260
56.05833	259
56.06667	258
56.07500	256
56.08333	254
56.09167	251
56.10000	248
56.10833	245
56.11667	242
56.12500	241
56.13333	240
56.14167	240
56.15000	240
56.15833	241
56.16667	240
56.17500	239
56.18333	237
56.19167	234
56.20000	231
56.20833	230
56.21667	229
56.22500	230
56.23333	231
56.24167	231
56.25000	230
56.25833	228
56.26667	225
56.27500	221
56.28333	218
56.29167	216
56.30000	214
56.30833	213
56.31667	214
56.32500	215
56.33333	216
56.34167	218
56.35000	219
56.35833	220
56.36667	221
56.37500	221
56.38333	220
56.39167	216
56.40000	212
56.40833	207
56.41667	203
56.42500	199
56.43333	196
56.44167	193
56.45000	190
56.45833	189
56.46667	189
56.47500	190
56.48333	191
56.49167	193
56.50000	193
56.50833	193
56.51667	192
56.52500	191
56.53333	190
56.54167	187
56.55000	183
56.55833	180
56.56667	177
56.57500	174
56.58333	173
56.59167	174
56.60000	175
56.60833	175
56.61667	175
56.62500	175
56.63333	175
56.64167	176
56.65000	175
56.65833	173
56.66667	172
56.67500	169
56.68333	166
56.69167	163
56.70000	160
56.70833	160
56.71667	161
56.72500	162
56.73333	164
56.74167	163
56.75000	161
56.75833	159
56.76667	157
56.77500	155
56.78333	154
56.79167	153
56.80000	152
56.80833	151
56.81667	150
56.82500	148
56.83333	147
56.84167	145
56.85000	145
56.85833	145
56.86667	145
56.87500	146
56.88333	145
56.89167	143
56.90000	140
56.90833	139
56.91667	140
56.92500	143
56.93333	147
56.94167	149
56.95000	149
56.95833	147
56.96667	143
56.97500	139
56.98333	136
56.99167	136
57.00000	136
57.00833	138
57.01667	138
57.02500	136
57.03333	134
57.04167	131
57.05000	129
57.05833	128
57.06667	129
57.07500	130
57.08333	130
57.09167	130
57.10000	130
57.10833	131
57.11667	133
57.12500	133
57.13333	131
57.14167	128
57.15000	124
57.15833	120
57.16667	117
57.17500	116
57.18333	116
57.19167	116
57.20000	116
57.20833	116
57.21667	116
57.22500	114
57.23333	111
57.24167	106
57.25000	102
57.25833	100
57.26667	102
57.27500	105
57.28333	109
57.29167	112
57.30000	114
57.30833	115
57.31667	114
57.32500	113
57.33333	113
57.34167	112
57.35000	114
57.35833	115
57.36667	116
57.37500	117
57.38333	117
57.39167	115
57.40000	113
57.40833	111
57.41667	108
57.42500	106
57.43333	104
57.44167	103
57.45000	102
57.45833	102
57.46667	104
57.47500	107
57.48333	108
57.49167	107
57.50000	104
57.50833	98
57.51667	93
57.52500	89
57.53333	87
57.54167	86
57.55000	88
57.55833	91
57.56667	93
57.57500	96
57.58333	98
57.59167	99
57.60000	101
57.60833	103
57.61667	104
57.62500	104
57.63333	103
57.64167	102
57.65000	100
57.65833	98
57.66667	95
57.67500	91
57.68333	87
57.69167	83
57.70000	81
57.70833	81
57.71667	82
57.72500	84
57.73333	87
57.74167	88
57.75000	89
57.75833	90
57.76667	90
57.77500	90
57.78333	88
57.79167	85
57.80000	80
57.80833	76
57.81667	74
57.82500	75
57.83333	79
57.84167	83
57.85000	87
57.85833	89
57.86667	89
57.87500	87
57.88333	85
57.89167	82
57.90000	79
57.90833	76
57.91667	72
57.92500	69
57.93333	67
57.94167	65
57.95000	64
57.95833	64
57.96667	64
57.97500	63
57.98333	64
57.99167	66
58.00000	69
58.00833	71
58.01667	74
58.02500	74
58.03333	74
58.04167	73
58.05000	72
58.05833	71
58.06667	72
58.07500	74
58.08333	74
58.09167	75
58.10000	74
58.10833	73
58.11667	70
58.12500	68
58.13333	66
58.14167	64
58.15000	63
58.15833	62
58.16667	63
58.17500	63
58.18333	62
58.19167	60
58.20000	60
58.20833	61
58.21667	63
58.22500	65
58.23333	66
58.24167	65
58.25000	62
58.25833	60
58.26667	59
58.27500	59
58.28333	61
58.29167	62
58.30000	61
58.30833	57
58.31667	54
58.32500	52
58.33333	52
58.34167	53
58.35000	55
58.35833	57
58.36667	57
58.37500	56
58.38333	56
58.39167	56
58.40000	56
58.40833	56
58.41667	55
58.42500	54
58.43333	53
58.44167	53
58.45000	53
58.45833	54
58.46667	54
58.47500	53
58.48333	53
58.49167	53
58.50000	53
58.50833	50
58.51667	47
58.52500	44
58.53333	42
58.54167	42
58.55000	44
58.55833	47
58.56667	50
58.57500	52
58.58333	53
58.59167	52
58.60000	50
58.60833	46
58.61667	42
58.62500	41
58.63333	41
58.64167	42
58.65000	44
58.65833	47
58.66667	48
58.67500	48
58.68333	48
58.69167	48
58.70000	50
58.70833	53
58.71667	56
58.72500	57
58.73333	56
58.74167	53
58.75000	48
58.75833	44
58.76667	41
58.77500	40
58.78333	40
58.79167	39
58.80000	38
58.80833	36
58.81667	35
58.82500	36
58.83333	38
58.84167	42
58.85000	46
58.85833	48
58.86667	46
58.87500	43
58.88333	38
58.89167	33
58.90000	29
58.90833	28
58.91667	28
58.92500	29
58.93333	30
58.94167	32
58.95000	34
58.95833	36
58.96667	37
58.97500	38
58.98333	38
58.99167	37
59.00000	35
59.00833	35
59.01667	36
59.02500	38
59.03333	40
59.04167	41
59.05000	40
59.05833	37
59.06667	32
59.07500	27
59.08333	25
59.09167	24
59.10000	26
59.10833	28
59.11667	32
59.12500	36
59.13333	40
59.14167	41
59.15000	41
59.15833	39
59.16667	36
59.17500	33
59.18333	31
59.19167	29
59.20000	27
59.20833	26
59.21667	26
59.22500	26
59.23333	26
59.24167	27
59.25000	26
59.25833	25
59.26667	24
59.27500	25
59.28333	26
59.29167	28
59.30000	28
59.30833	27
59.31667	24
59.32500	21
59.33333	18
59.34167	16
59.35000	16
59.35833	18
59.36667	20
59.37500	24
59.38333	28
59.39167	32
59.40000	34
59.40833	37
59.41667	40
59.42500	40
59.43333	39
59.44167	36
59.45000	33
59.45833	30
59.46667	27
59.47500	25
59.48333	23
59.49167	21
59.50000	20
59.50833	20
59.51667	23
59.52500	26
59.53333	29
59.54167	30
59.55000	29
59.55833	28
59.56667	27
59.57500	27
59.58333	27
59.59167	26
59.60000	24
59.60833	21
59.61667	19
59.62500	19
59.63333	20
59.64167	22
59.65000	23
59.65833	24
59.66667	22
59.67500	21
59.68333	20
59.69167	20
59.70000	21
59.70833	22
59.71667	22
59.72500	20
59.73333	16
59.74167	12
59.75000	9
59.75833	7
59.76667	8
59.77500	10
59.78333	13
59.79167	15
59.80000	16
59.80833	14
59.81667	12
59.82500	7
59.83333	2
59.84167	-1
59.85000	-1
59.85833	2
59.86667	8
59.87500	14
59.88333	20
59.89167	24
59.90000	26
59.90833	26
59.91667	26
59.92500	27
59.93333	29
59.94167	30
59.95000	30
59.95833	28
59.96667	24
59.97500	20
59.98333	17
59.99167	16
60.00000	15
