# Supplementary material for: How J-chain ensures the assembly of immunoglobulin IgM pentamers
Source: EMBO J. 2024 Dec 4;44(2):505–33. doi: 10.1038/s44318-024-00317-9 (PMC11729874; doi:10.1038/s44318-024-00317-9)
Supplement: Supplementary file 5 — Source data Fig. 3 [file 44318_2024_317_MOESM5_ESM.zip › Figure 3/3B/repeat 3 Cu4 + JC/20231122 Cu4tp_JC_WT_0h_3.txt]

[Header]
Application Name	LCsolution
Version	1.25
Data File Name	D:\Xenia\JC Oligomerisation kinetics\20231122 Cu4tp_JC_WT_0h_3.lcd
Output Date	27.12.2023
Output Time	11:18:14

[Configuration]
# of Detectors	2
Detector ID	Detector A	Detector B
Detector Name	Detector A	Detector B
# of Channels	2	1

[LC Chromatogram(Detector A-Ch1)]
Interval(msec)	500
# of Points	7201
Start Time(min)	0.000
End Time(min)	60.000
Intensity Units	mV
Intensity Multiplier	0.001
Wavelength(nm)	280
R.Time (min)	Intensity
0.00000	-2
0.00833	-2
0.01667	-1
0.02500	-1
0.03333	-2
0.04167	-1
0.05000	-1
0.05833	-2
0.06667	-3
0.07500	-3
0.08333	-3
0.09167	-3
0.10000	-4
0.10833	-6
0.11667	-8
0.12500	-11
0.13333	-12
0.14167	-13
0.15000	-15
0.15833	-16
0.16667	-17
0.17500	-17
0.18333	-16
0.19167	-14
0.20000	-12
0.20833	-11
0.21667	-11
0.22500	-13
0.23333	-15
0.24167	-16
0.25000	-17
0.25833	-18
0.26667	-18
0.27500	-17
0.28333	-15
0.29167	-12
0.30000	-8
0.30833	-6
0.31667	-5
0.32500	-5
0.33333	-5
0.34167	-5
0.35000	-5
0.35833	-4
0.36667	-4
0.37500	-4
0.38333	-4
0.39167	-5
0.40000	-5
0.40833	-6
0.41667	-7
0.42500	-8
0.43333	-9
0.44167	-9
0.45000	-9
0.45833	-7
0.46667	-4
0.47500	-1
0.48333	3
0.49167	5
0.50000	7
0.50833	8
0.51667	9
0.52500	10
0.53333	7
0.54167	3
0.55000	-2
0.55833	-6
0.56667	-9
0.57500	-10
0.58333	-11
0.59167	-13
0.60000	-16
0.60833	-19
0.61667	-20
0.62500	-18
0.63333	-14
0.64167	-9
0.65000	-6
0.65833	-5
0.66667	-5
0.67500	-5
0.68333	-5
0.69167	-4
0.70000	-3
0.70833	-2
0.71667	-2
0.72500	-1
0.73333	0
0.74167	2
0.75000	5
0.75833	7
0.76667	8
0.77500	7
0.78333	4
0.79167	2
0.80000	0
0.80833	0
0.81667	1
0.82500	2
0.83333	2
0.84167	1
0.85000	-1
0.85833	-2
0.86667	-3
0.87500	-2
0.88333	2
0.89167	5
0.90000	8
0.90833	10
0.91667	10
0.92500	8
0.93333	5
0.94167	3
0.95000	-1
0.95833	-4
0.96667	-7
0.97500	-10
0.98333	-11
0.99167	-10
1.00000	-8
1.00833	-6
1.01667	-4
1.02500	-4
1.03333	-6
1.04167	-8
1.05000	-10
1.05833	-10
1.06667	-10
1.07500	-10
1.08333	-11
1.09167	-11
1.10000	-10
1.10833	-7
1.11667	-3
1.12500	0
1.13333	1
1.14167	-0
1.15000	-3
1.15833	-7
1.16667	-10
1.17500	-12
1.18333	-12
1.19167	-12
1.20000	-11
1.20833	-11
1.21667	-10
1.22500	-10
1.23333	-10
1.24167	-11
1.25000	-12
1.25833	-13
1.26667	-13
1.27500	-13
1.28333	-12
1.29167	-11
1.30000	-11
1.30833	-10
1.31667	-10
1.32500	-8
1.33333	-3
1.34167	3
1.35000	8
1.35833	11
1.36667	10
1.37500	6
1.38333	0
1.39167	-5
1.40000	-9
1.40833	-12
1.41667	-13
1.42500	-12
1.43333	-7
1.44167	-2
1.45000	0
1.45833	0
1.46667	-2
1.47500	-5
1.48333	-9
1.49167	-11
1.50000	-11
1.50833	-10
1.51667	-8
1.52500	-6
1.53333	-5
1.54167	-4
1.55000	-4
1.55833	-4
1.56667	-5
1.57500	-5
1.58333	-4
1.59167	-3
1.60000	-1
1.60833	2
1.61667	5
1.62500	8
1.63333	10
1.64167	10
1.65000	9
1.65833	7
1.66667	5
1.67500	2
1.68333	0
1.69167	-2
1.70000	-2
1.70833	-3
1.71667	-5
1.72500	-7
1.73333	-7
1.74167	-5
1.75000	-1
1.75833	5
1.76667	10
1.77500	12
1.78333	13
1.79167	13
1.80000	13
1.80833	14
1.81667	13
1.82500	11
1.83333	8
1.84167	3
1.85000	-1
1.85833	-3
1.86667	-4
1.87500	-5
1.88333	-4
1.89167	-2
1.90000	-1
1.90833	1
1.91667	3
1.92500	5
1.93333	6
1.94167	6
1.95000	6
1.95833	7
1.96667	8
1.97500	9
1.98333	8
1.99167	7
2.00000	5
2.00833	2
2.01667	-1
2.02500	-2
2.03333	-0
2.04167	3
2.05000	8
2.05833	11
2.06667	13
2.07500	13
2.08333	10
2.09167	8
2.10000	6
2.10833	3
2.11667	0
2.12500	-3
2.13333	-7
2.14167	-10
2.15000	-14
2.15833	-18
2.16667	-20
2.17500	-19
2.18333	-14
2.19167	-9
2.20000	-3
2.20833	1
2.21667	2
2.22500	1
2.23333	1
2.24167	2
2.25000	1
2.25833	-1
2.26667	-3
2.27500	-6
2.28333	-8
2.29167	-8
2.30000	-7
2.30833	-6
2.31667	-6
2.32500	-6
2.33333	-6
2.34167	-6
2.35000	-5
2.35833	-4
2.36667	-2
2.37500	2
2.38333	6
2.39167	9
2.40000	12
2.40833	12
2.41667	10
2.42500	6
2.43333	1
2.44167	-5
2.45000	-9
2.45833	-11
2.46667	-12
2.47500	-10
2.48333	-6
2.49167	-3
2.50000	-2
2.50833	-2
2.51667	-3
2.52500	-3
2.53333	-3
2.54167	-1
2.55000	1
2.55833	3
2.56667	4
2.57500	3
2.58333	1
2.59167	-1
2.60000	-3
2.60833	-4
2.61667	-4
2.62500	-2
2.63333	-0
2.64167	2
2.65000	3
2.65833	4
2.66667	4
2.67500	4
2.68333	2
2.69167	0
2.70000	-3
2.70833	-5
2.71667	-7
2.72500	-7
2.73333	-7
2.74167	-6
2.75000	-5
2.75833	-6
2.76667	-6
2.77500	-6
2.78333	-4
2.79167	-2
2.80000	1
2.80833	3
2.81667	3
2.82500	2
2.83333	1
2.84167	-0
2.85000	-1
2.85833	0
2.86667	1
2.87500	1
2.88333	0
2.89167	-3
2.90000	-6
2.90833	-9
2.91667	-11
2.92500	-10
2.93333	-7
2.94167	-3
2.95000	-0
2.95833	-0
2.96667	-1
2.97500	-4
2.98333	-5
2.99167	-5
3.00000	-2
3.00833	1
3.01667	4
3.02500	7
3.03333	8
3.04167	6
3.05000	4
3.05833	0
3.06667	-3
3.07500	-4
3.08333	-4
3.09167	-2
3.10000	0
3.10833	2
3.11667	5
3.12500	8
3.13333	13
3.14167	18
3.15000	22
3.15833	23
3.16667	22
3.17500	17
3.18333	10
3.19167	6
3.20000	4
3.20833	5
3.21667	8
3.22500	11
3.23333	12
3.24167	12
3.25000	10
3.25833	8
3.26667	6
3.27500	4
3.28333	3
3.29167	1
3.30000	-1
3.30833	-2
3.31667	-4
3.32500	-4
3.33333	-4
3.34167	-3
3.35000	-4
3.35833	-7
3.36667	-10
3.37500	-12
3.38333	-12
3.39167	-10
3.40000	-6
3.40833	-1
3.41667	1
3.42500	2
3.43333	0
3.44167	-2
3.45000	-2
3.45833	-0
3.46667	3
3.47500	6
3.48333	8
3.49167	9
3.50000	7
3.50833	4
3.51667	1
3.52500	-1
3.53333	-2
3.54167	-3
3.55000	-2
3.55833	-1
3.56667	1
3.57500	1
3.58333	0
3.59167	-0
3.60000	0
3.60833	2
3.61667	5
3.62500	7
3.63333	9
3.64167	9
3.65000	8
3.65833	5
3.66667	3
3.67500	5
3.68333	9
3.69167	13
3.70000	18
3.70833	19
3.71667	15
3.72500	9
3.73333	1
3.74167	-5
3.75000	-9
3.75833	-8
3.76667	-6
3.77500	-4
3.78333	-1
3.79167	0
3.80000	1
3.80833	3
3.81667	8
3.82500	13
3.83333	16
3.84167	16
3.85000	13
3.85833	11
3.86667	9
3.87500	9
3.88333	11
3.89167	11
3.90000	9
3.90833	7
3.91667	5
3.92500	3
3.93333	2
3.94167	2
3.95000	2
3.95833	2
3.96667	2
3.97500	3
3.98333	5
3.99167	5
4.00000	4
4.00833	2
4.01667	-2
4.02500	-4
4.03333	-5
4.04167	-4
4.05000	-1
4.05833	4
4.06667	8
4.07500	9
4.08333	9
4.09167	8
4.10000	6
4.10833	3
4.11667	2
4.12500	2
4.13333	3
4.14167	6
4.15000	9
4.15833	10
4.16667	11
4.17500	11
4.18333	11
4.19167	10
4.20000	7
4.20833	5
4.21667	3
4.22500	3
4.23333	5
4.24167	7
4.25000	10
4.25833	12
4.26667	13
4.27500	14
4.28333	13
4.29167	9
4.30000	5
4.30833	2
4.31667	0
4.32500	1
4.33333	3
4.34167	5
4.35000	5
4.35833	3
4.36667	-1
4.37500	-5
4.38333	-8
4.39167	-9
4.40000	-9
4.40833	-7
4.41667	-4
4.42500	-1
4.43333	2
4.44167	5
4.45000	7
4.45833	8
4.46667	9
4.47500	10
4.48333	12
4.49167	13
4.50000	13
4.50833	11
4.51667	7
4.52500	4
4.53333	1
4.54167	-1
4.55000	-0
4.55833	2
4.56667	5
4.57500	7
4.58333	7
4.59167	5
4.60000	3
4.60833	-0
4.61667	-2
4.62500	-2
4.63333	-1
4.64167	1
4.65000	2
4.65833	2
4.66667	1
4.67500	-0
4.68333	-2
4.69167	-3
4.70000	-3
4.70833	-2
4.71667	1
4.72500	3
4.73333	3
4.74167	0
4.75000	-3
4.75833	-4
4.76667	-3
4.77500	2
4.78333	7
4.79167	10
4.80000	9
4.80833	7
4.81667	5
4.82500	4
4.83333	4
4.84167	5
4.85000	6
4.85833	6
4.86667	5
4.87500	4
4.88333	2
4.89167	1
4.90000	2
4.90833	5
4.91667	8
4.92500	10
4.93333	8
4.94167	4
4.95000	-1
4.95833	-4
4.96667	-7
4.97500	-7
4.98333	-5
4.99167	-2
5.00000	3
5.00833	7
5.01667	11
5.02500	13
5.03333	13
5.04167	10
5.05000	7
5.05833	5
5.06667	3
5.07500	3
5.08333	2
5.09167	0
5.10000	-3
5.10833	-7
5.11667	-11
5.12500	-13
5.13333	-15
5.14167	-15
5.15000	-13
5.15833	-10
5.16667	-6
5.17500	-4
5.18333	-3
5.19167	-3
5.20000	-3
5.20833	-3
5.21667	-2
5.22500	-0
5.23333	1
5.24167	1
5.25000	0
5.25833	0
5.26667	1
5.27500	2
5.28333	4
5.29167	6
5.30000	7
5.30833	7
5.31667	4
5.32500	1
5.33333	-2
5.34167	-5
5.35000	-6
5.35833	-4
5.36667	-0
5.37500	4
5.38333	9
5.39167	14
5.40000	17
5.40833	18
5.41667	17
5.42500	15
5.43333	10
5.44167	5
5.45000	1
5.45833	-3
5.46667	-5
5.47500	-6
5.48333	-4
5.49167	-1
5.50000	3
5.50833	6
5.51667	7
5.52500	6
5.53333	4
5.54167	2
5.55000	-1
5.55833	-2
5.56667	-4
5.57500	-4
5.58333	-4
5.59167	-4
5.60000	-2
5.60833	-1
5.61667	0
5.62500	3
5.63333	6
5.64167	10
5.65000	13
5.65833	14
5.66667	15
5.67500	15
5.68333	14
5.69167	12
5.70000	11
5.70833	9
5.71667	7
5.72500	6
5.73333	5
5.74167	5
5.75000	4
5.75833	3
5.76667	1
5.77500	-0
5.78333	-1
5.79167	-1
5.80000	-0
5.80833	-1
5.81667	-3
5.82500	-6
5.83333	-8
5.84167	-8
5.85000	-7
5.85833	-6
5.86667	-4
5.87500	-2
5.88333	1
5.89167	4
5.90000	8
5.90833	10
5.91667	9
5.92500	6
5.93333	2
5.94167	-1
5.95000	-3
5.95833	-4
5.96667	-4
5.97500	-4
5.98333	-5
5.99167	-6
6.00000	-6
6.00833	-5
6.01667	-5
6.02500	-4
6.03333	-2
6.04167	2
6.05000	7
6.05833	10
6.06667	12
6.07500	10
6.08333	6
6.09167	3
6.10000	-0
6.10833	-3
6.11667	-5
6.12500	-7
6.13333	-8
6.14167	-8
6.15000	-9
6.15833	-11
6.16667	-13
6.17500	-14
6.18333	-15
6.19167	-15
6.20000	-12
6.20833	-8
6.21667	-3
6.22500	1
6.23333	1
6.24167	-1
6.25000	-6
6.25833	-13
6.26667	-17
6.27500	-17
6.28333	-14
6.29167	-9
6.30000	-3
6.30833	1
6.31667	2
6.32500	2
6.33333	2
6.34167	2
6.35000	3
6.35833	5
6.36667	5
6.37500	5
6.38333	4
6.39167	2
6.40000	1
6.40833	-1
6.41667	-1
6.42500	-1
6.43333	-2
6.44167	-4
6.45000	-6
6.45833	-8
6.46667	-10
6.47500	-9
6.48333	-8
6.49167	-6
6.50000	-4
6.50833	-1
6.51667	2
6.52500	3
6.53333	2
6.54167	-1
6.55000	-6
6.55833	-11
6.56667	-14
6.57500	-13
6.58333	-11
6.59167	-9
6.60000	-8
6.60833	-8
6.61667	-7
6.62500	-7
6.63333	-5
6.64167	-2
6.65000	0
6.65833	1
6.66667	1
6.67500	2
6.68333	3
6.69167	3
6.70000	4
6.70833	6
6.71667	7
6.72500	9
6.73333	9
6.74167	9
6.75000	8
6.75833	6
6.76667	5
6.77500	6
6.78333	7
6.79167	8
6.80000	7
6.80833	6
6.81667	4
6.82500	2
6.83333	2
6.84167	3
6.85000	6
6.85833	11
6.86667	14
6.87500	13
6.88333	11
6.89167	7
6.90000	3
6.90833	-0
6.91667	-2
6.92500	-1
6.93333	0
6.94167	2
6.95000	3
6.95833	2
6.96667	-1
6.97500	-6
6.98333	-9
6.99167	-9
7.00000	-6
7.00833	0
7.01667	6
7.02500	11
7.03333	13
7.04167	12
7.05000	10
7.05833	8
7.06667	4
7.07500	1
7.08333	-2
7.09167	-4
7.10000	-5
7.10833	-5
7.11667	-5
7.12500	-4
7.13333	-3
7.14167	-1
7.15000	0
7.15833	1
7.16667	-1
7.17500	-3
7.18333	-4
7.19167	-6
7.20000	-6
7.20833	-5
7.21667	-3
7.22500	-1
7.23333	3
7.24167	5
7.25000	5
7.25833	1
7.26667	-4
7.27500	-10
7.28333	-14
7.29167	-14
7.30000	-12
7.30833	-9
7.31667	-8
7.32500	-8
7.33333	-9
7.34167	-10
7.35000	-10
7.35833	-8
7.36667	-4
7.37500	-0
7.38333	3
7.39167	5
7.40000	6
7.40833	4
7.41667	1
7.42500	-2
7.43333	-5
7.44167	-6
7.45000	-5
7.45833	-3
7.46667	0
7.47500	2
7.48333	4
7.49167	5
7.50000	6
7.50833	8
7.51667	10
7.52500	13
7.53333	13
7.54167	11
7.55000	9
7.55833	7
7.56667	6
7.57500	8
7.58333	11
7.59167	13
7.60000	13
7.60833	13
7.61667	13
7.62500	12
7.63333	12
7.64167	10
7.65000	7
7.65833	3
7.66667	-1
7.67500	-3
7.68333	-4
7.69167	-4
7.70000	-4
7.70833	-6
7.71667	-11
7.72500	-15
7.73333	-16
7.74167	-13
7.75000	-10
7.75833	-5
7.76667	-2
7.77500	-1
7.78333	-2
7.79167	-2
7.80000	-1
7.80833	0
7.81667	2
7.82500	3
7.83333	2
7.84167	0
7.85000	-2
7.85833	-3
7.86667	-4
7.87500	-5
7.88333	-4
7.89167	-2
7.90000	-0
7.90833	2
7.91667	5
7.92500	6
7.93333	3
7.94167	-1
7.95000	-5
7.95833	-6
7.96667	-4
7.97500	1
7.98333	6
7.99167	8
8.00000	7
8.00833	5
8.01667	2
8.02500	-1
8.03333	-2
8.04167	-2
8.05000	-1
8.05833	1
8.06667	2
8.07500	2
8.08333	1
8.09167	-0
8.10000	-2
8.10833	-3
8.11667	-3
8.12500	-1
8.13333	2
8.14167	6
8.15000	10
8.15833	12
8.16667	12
8.17500	8
8.18333	2
8.19167	-2
8.20000	-3
8.20833	-2
8.21667	0
8.22500	3
8.23333	5
8.24167	5
8.25000	5
8.25833	5
8.26667	4
8.27500	2
8.28333	-1
8.29167	-4
8.30000	-6
8.30833	-7
8.31667	-8
8.32500	-9
8.33333	-11
8.34167	-13
8.35000	-16
8.35833	-18
8.36667	-19
8.37500	-19
8.38333	-18
8.39167	-16
8.40000	-13
8.40833	-11
8.41667	-8
8.42500	-7
8.43333	-6
8.44167	-6
8.45000	-5
8.45833	-1
8.46667	3
8.47500	6
8.48333	9
8.49167	9
8.50000	6
8.50833	3
8.51667	1
8.52500	-2
8.53333	-4
8.54167	-5
8.55000	-5
8.55833	-6
8.56667	-7
8.57500	-8
8.58333	-7
8.59167	-5
8.60000	-2
8.60833	-1
8.61667	-2
8.62500	-6
8.63333	-10
8.64167	-13
8.65000	-13
8.65833	-11
8.66667	-8
8.67500	-6
8.68333	-3
8.69167	-1
8.70000	-1
8.70833	-1
8.71667	-1
8.72500	-1
8.73333	-2
8.74167	-2
8.75000	-2
8.75833	0
8.76667	3
8.77500	5
8.78333	8
8.79167	9
8.80000	10
8.80833	10
8.81667	11
8.82500	13
8.83333	13
8.84167	11
8.85000	9
8.85833	6
8.86667	3
8.87500	1
8.88333	-2
8.89167	-6
8.90000	-11
8.90833	-14
8.91667	-14
8.92500	-12
8.93333	-9
8.94167	-6
8.95000	-5
8.95833	-6
8.96667	-8
8.97500	-9
8.98333	-10
8.99167	-9
9.00000	-7
9.00833	-2
9.01667	3
9.02500	8
9.03333	9
9.04167	8
9.05000	4
9.05833	-1
9.06667	-6
9.07500	-10
9.08333	-14
9.09167	-17
9.10000	-19
9.10833	-19
9.11667	-17
9.12500	-14
9.13333	-10
9.14167	-6
9.15000	-3
9.15833	-3
9.16667	-3
9.17500	-3
9.18333	-1
9.19167	2
9.20000	6
9.20833	8
9.21667	8
9.22500	6
9.23333	2
9.24167	-2
9.25000	-6
9.25833	-8
9.26667	-10
9.27500	-10
9.28333	-9
9.29167	-8
9.30000	-8
9.30833	-9
9.31667	-10
9.32500	-9
9.33333	-7
9.34167	-4
9.35000	0
9.35833	3
9.36667	4
9.37500	3
9.38333	-0
9.39167	-2
9.40000	-3
9.40833	-3
9.41667	-3
9.42500	-3
9.43333	-3
9.44167	-2
9.45000	-2
9.45833	-1
9.46667	-1
9.47500	-2
9.48333	-4
9.49167	-5
9.50000	-3
9.50833	-1
9.51667	2
9.52500	4
9.53333	5
9.54167	4
9.55000	3
9.55833	2
9.56667	-0
9.57500	-2
9.58333	-6
9.59167	-10
9.60000	-16
9.60833	-22
9.61667	-26
9.62500	-28
9.63333	-26
9.64167	-20
9.65000	-11
9.65833	-2
9.66667	6
9.67500	10
9.68333	11
9.69167	8
9.70000	2
9.70833	-5
9.71667	-12
9.72500	-17
9.73333	-20
9.74167	-20
9.75000	-18
9.75833	-15
9.76667	-12
9.77500	-9
9.78333	-7
9.79167	-5
9.80000	-4
9.80833	-4
9.81667	-3
9.82500	-3
9.83333	-5
9.84167	-8
9.85000	-11
9.85833	-14
9.86667	-15
9.87500	-13
9.88333	-11
9.89167	-10
9.90000	-11
9.90833	-13
9.91667	-15
9.92500	-16
9.93333	-14
9.94167	-10
9.95000	-7
9.95833	-5
9.96667	-6
9.97500	-7
9.98333	-8
9.99167	-10
10.00000	-13
10.00833	-13
10.01667	-12
10.02500	-9
10.03333	-7
10.04167	-7
10.05000	-8
10.05833	-10
10.06667	-11
10.07500	-9
10.08333	-7
10.09167	-7
10.10000	-8
10.10833	-9
10.11667	-10
10.12500	-9
10.13333	-9
10.14167	-8
10.15000	-6
10.15833	-4
10.16667	-3
10.17500	-3
10.18333	-4
10.19167	-6
10.20000	-8
10.20833	-9
10.21667	-9
10.22500	-7
10.23333	-7
10.24167	-8
10.25000	-8
10.25833	-8
10.26667	-8
10.27500	-9
10.28333	-12
10.29167	-15
10.30000	-16
10.30833	-16
10.31667	-13
10.32500	-10
10.33333	-9
10.34167	-11
10.35000	-13
10.35833	-14
10.36667	-14
10.37500	-11
10.38333	-7
10.39167	-4
10.40000	-1
10.40833	-0
10.41667	-1
10.42500	-2
10.43333	-2
10.44167	0
10.45000	3
10.45833	5
10.46667	4
10.47500	1
10.48333	-5
10.49167	-9
10.50000	-10
10.50833	-9
10.51667	-5
10.52500	-1
10.53333	-0
10.54167	-2
10.55000	-5
10.55833	-8
10.56667	-11
10.57500	-13
10.58333	-15
10.59167	-16
10.60000	-15
10.60833	-13
10.61667	-9
10.62500	-5
10.63333	-2
10.64167	-1
10.65000	-1
10.65833	-1
10.66667	-0
10.67500	0
10.68333	1
10.69167	1
10.70000	-0
10.70833	-2
10.71667	-3
10.72500	-3
10.73333	-1
10.74167	2
10.75000	3
10.75833	3
10.76667	1
10.77500	-2
10.78333	-4
10.79167	-4
10.80000	-3
10.80833	-1
10.81667	1
10.82500	4
10.83333	5
10.84167	4
10.85000	1
10.85833	-4
10.86667	-9
10.87500	-12
10.88333	-13
10.89167	-12
10.90000	-10
10.90833	-8
10.91667	-5
10.92500	-4
10.93333	-5
10.94167	-7
10.95000	-11
10.95833	-14
10.96667	-15
10.97500	-12
10.98333	-7
10.99167	-2
11.00000	-1
11.00833	-1
11.01667	-4
11.02500	-6
11.03333	-8
11.04167	-8
11.05000	-8
11.05833	-9
11.06667	-10
11.07500	-11
11.08333	-11
11.09167	-11
11.10000	-10
11.10833	-8
11.11667	-6
11.12500	-3
11.13333	0
11.14167	3
11.15000	5
11.15833	3
11.16667	0
11.17500	-3
11.18333	-7
11.19167	-8
11.20000	-8
11.20833	-7
11.21667	-8
11.22500	-9
11.23333	-9
11.24167	-8
11.25000	-6
11.25833	-6
11.26667	-7
11.27500	-9
11.28333	-12
11.29167	-15
11.30000	-17
11.30833	-18
11.31667	-17
11.32500	-15
11.33333	-12
11.34167	-10
11.35000	-8
11.35833	-8
11.36667	-9
11.37500	-9
11.38333	-8
11.39167	-8
11.40000	-9
11.40833	-11
11.41667	-13
11.42500	-14
11.43333	-15
11.44167	-16
11.45000	-17
11.45833	-17
11.46667	-16
11.47500	-14
11.48333	-12
11.49167	-11
11.50000	-11
11.50833	-10
11.51667	-9
11.52500	-6
11.53333	-3
11.54167	0
11.55000	2
11.55833	3
11.56667	3
11.57500	4
11.58333	5
11.59167	7
11.60000	7
11.60833	6
11.61667	5
11.62500	3
11.63333	2
11.64167	-1
11.65000	-4
11.65833	-9
11.66667	-14
11.67500	-15
11.68333	-13
11.69167	-9
11.70000	-3
11.70833	1
11.71667	2
11.72500	0
11.73333	-3
11.74167	-6
11.75000	-8
11.75833	-9
11.76667	-8
11.77500	-8
11.78333	-9
11.79167	-10
11.80000	-11
11.80833	-12
11.81667	-11
11.82500	-9
11.83333	-3
11.84167	3
11.85000	6
11.85833	6
11.86667	3
11.87500	-0
11.88333	-3
11.89167	-4
11.90000	-3
11.90833	-1
11.91667	-2
11.92500	-3
11.93333	-3
11.94167	-3
11.95000	-1
11.95833	1
11.96667	3
11.97500	3
11.98333	1
11.99167	-2
12.00000	-5
12.00833	-9
12.01667	-12
12.02500	-15
12.03333	-17
12.04167	-17
12.05000	-16
12.05833	-15
12.06667	-13
12.07500	-10
12.08333	-5
12.09167	0
12.10000	6
12.10833	10
12.11667	10
12.12500	9
12.13333	7
12.14167	6
12.15000	6
12.15833	6
12.16667	7
12.17500	5
12.18333	3
12.19167	-1
12.20000	-6
12.20833	-10
12.21667	-12
12.22500	-14
12.23333	-13
12.24167	-12
12.25000	-10
12.25833	-7
12.26667	-4
12.27500	-2
12.28333	-1
12.29167	-2
12.30000	-5
12.30833	-7
12.31667	-8
12.32500	-8
12.33333	-8
12.34167	-8
12.35000	-9
12.35833	-11
12.36667	-12
12.37500	-12
12.38333	-9
12.39167	-7
12.40000	-4
12.40833	-1
12.41667	-0
12.42500	-1
12.43333	-3
12.44167	-6
12.45000	-6
12.45833	-4
12.46667	-2
12.47500	-2
12.48333	-5
12.49167	-11
12.50000	-17
12.50833	-22
12.51667	-22
12.52500	-20
12.53333	-16
12.54167	-13
12.55000	-10
12.55833	-9
12.56667	-8
12.57500	-6
12.58333	-3
12.59167	1
12.60000	4
12.60833	6
12.61667	5
12.62500	3
12.63333	1
12.64167	-0
12.65000	-1
12.65833	-1
12.66667	-1
12.67500	-1
12.68333	-2
12.69167	-3
12.70000	-6
12.70833	-9
12.71667	-13
12.72500	-17
12.73333	-20
12.74167	-23
12.75000	-24
12.75833	-23
12.76667	-21
12.77500	-20
12.78333	-19
12.79167	-17
12.80000	-15
12.80833	-11
12.81667	-7
12.82500	-3
12.83333	-1
12.84167	-2
12.85000	-4
12.85833	-8
12.86667	-12
12.87500	-15
12.88333	-18
12.89167	-18
12.90000	-17
12.90833	-15
12.91667	-13
12.92500	-12
12.93333	-13
12.94167	-15
12.95000	-15
12.95833	-12
12.96667	-8
12.97500	-2
12.98333	2
12.99167	4
13.00000	3
13.00833	1
13.01667	-3
13.02500	-6
13.03333	-7
13.04167	-6
13.05000	-5
13.05833	-4
13.06667	-4
13.07500	-4
13.08333	-4
13.09167	-4
13.10000	-4
13.10833	-4
13.11667	-5
13.12500	-7
13.13333	-8
13.14167	-10
13.15000	-12
13.15833	-12
13.16667	-12
13.17500	-12
13.18333	-11
13.19167	-11
13.20000	-11
13.20833	-11
13.21667	-12
13.22500	-12
13.23333	-11
13.24167	-9
13.25000	-7
13.25833	-5
13.26667	-3
13.27500	-1
13.28333	-0
13.29167	-1
13.30000	-3
13.30833	-6
13.31667	-9
13.32500	-12
13.33333	-11
13.34167	-8
13.35000	-4
13.35833	-0
13.36667	1
13.37500	-0
13.38333	-3
13.39167	-4
13.40000	-3
13.40833	-0
13.41667	2
13.42500	4
13.43333	3
13.44167	-0
13.45000	-3
13.45833	-6
13.46667	-8
13.47500	-10
13.48333	-10
13.49167	-10
13.50000	-9
13.50833	-8
13.51667	-7
13.52500	-8
13.53333	-9
13.54167	-10
13.55000	-10
13.55833	-7
13.56667	-3
13.57500	1
13.58333	4
13.59167	6
13.60000	6
13.60833	5
13.61667	3
13.62500	0
13.63333	-3
13.64167	-6
13.65000	-9
13.65833	-11
13.66667	-13
13.67500	-13
13.68333	-12
13.69167	-10
13.70000	-10
13.70833	-10
13.71667	-9
13.72500	-7
13.73333	-4
13.74167	-1
13.75000	3
13.75833	4
13.76667	5
13.77500	6
13.78333	8
13.79167	10
13.80000	12
13.80833	14
13.81667	15
13.82500	14
13.83333	12
13.84167	9
13.85000	6
13.85833	1
13.86667	-2
13.87500	-6
13.88333	-9
13.89167	-12
13.90000	-12
13.90833	-11
13.91667	-7
13.92500	-2
13.93333	1
13.94167	3
13.95000	3
13.95833	1
13.96667	-1
13.97500	-4
13.98333	-7
13.99167	-11
14.00000	-13
14.00833	-14
14.01667	-12
14.02500	-8
14.03333	-3
14.04167	1
14.05000	4
14.05833	6
14.06667	8
14.07500	7
14.08333	4
14.09167	1
14.10000	-2
14.10833	-3
14.11667	-2
14.12500	0
14.13333	1
14.14167	-0
14.15000	-1
14.15833	-2
14.16667	-2
14.17500	-0
14.18333	3
14.19167	5
14.20000	7
14.20833	7
14.21667	7
14.22500	6
14.23333	6
14.24167	8
14.25000	9
14.25833	9
14.26667	7
14.27500	3
14.28333	-0
14.29167	-2
14.30000	-2
14.30833	-1
14.31667	1
14.32500	3
14.33333	4
14.34167	3
14.35000	1
14.35833	-1
14.36667	-2
14.37500	-2
14.38333	-2
14.39167	-0
14.40000	3
14.40833	7
14.41667	11
14.42500	15
14.43333	18
14.44167	20
14.45000	20
14.45833	20
14.46667	18
14.47500	17
14.48333	16
14.49167	13
14.50000	10
14.50833	6
14.51667	3
14.52500	0
14.53333	0
14.54167	2
14.55000	4
14.55833	4
14.56667	4
14.57500	2
14.58333	-0
14.59167	-2
14.60000	-4
14.60833	-6
14.61667	-7
14.62500	-8
14.63333	-8
14.64167	-6
14.65000	-2
14.65833	2
14.66667	6
14.67500	9
14.68333	10
14.69167	8
14.70000	3
14.70833	-1
14.71667	-4
14.72500	-5
14.73333	-2
14.74167	2
14.75000	5
14.75833	6
14.76667	6
14.77500	6
14.78333	6
14.79167	9
14.80000	13
14.80833	16
14.81667	15
14.82500	11
14.83333	7
14.84167	3
14.85000	1
14.85833	2
14.86667	2
14.87500	2
14.88333	-0
14.89167	-3
14.90000	-4
14.90833	-4
14.91667	-6
14.92500	-8
14.93333	-10
14.94167	-10
14.95000	-9
14.95833	-5
14.96667	-1
14.97500	3
14.98333	6
14.99167	6
15.00000	4
15.00833	1
15.01667	-1
15.02500	-3
15.03333	-4
15.04167	-4
15.05000	-3
15.05833	-0
15.06667	3
15.07500	7
15.08333	11
15.09167	13
15.10000	11
15.10833	7
15.11667	3
15.12500	-1
15.13333	-3
15.14167	-3
15.15000	-3
15.15833	-2
15.16667	-3
15.17500	-4
15.18333	-7
15.19167	-10
15.20000	-13
15.20833	-14
15.21667	-14
15.22500	-12
15.23333	-10
15.24167	-6
15.25000	-3
15.25833	1
15.26667	4
15.27500	7
15.28333	8
15.29167	6
15.30000	1
15.30833	-3
15.31667	-7
15.32500	-8
15.33333	-6
15.34167	-4
15.35000	-2
15.35833	-2
15.36667	-2
15.37500	-2
15.38333	-1
15.39167	-0
15.40000	-0
15.40833	-1
15.41667	-2
15.42500	-2
15.43333	-1
15.44167	1
15.45000	2
15.45833	2
15.46667	0
15.47500	-1
15.48333	-2
15.49167	-2
15.50000	-2
15.50833	-1
15.51667	-2
15.52500	-3
15.53333	-3
15.54167	-3
15.55000	-1
15.55833	2
15.56667	3
15.57500	3
15.58333	-0
15.59167	-4
15.60000	-8
15.60833	-11
15.61667	-12
15.62500	-12
15.63333	-10
15.64167	-8
15.65000	-6
15.65833	-4
15.66667	-3
15.67500	-4
15.68333	-7
15.69167	-10
15.70000	-12
15.70833	-11
15.71667	-7
15.72500	-3
15.73333	-1
15.74167	-0
15.75000	-1
15.75833	-1
15.76667	-1
15.77500	-0
15.78333	1
15.79167	1
15.80000	0
15.80833	-1
15.81667	-1
15.82500	0
15.83333	1
15.84167	-1
15.85000	-5
15.85833	-11
15.86667	-16
15.87500	-18
15.88333	-18
15.89167	-16
15.90000	-14
15.90833	-13
15.91667	-13
15.92500	-13
15.93333	-12
15.94167	-11
15.95000	-10
15.95833	-10
15.96667	-13
15.97500	-17
15.98333	-20
15.99167	-23
16.00000	-24
16.00833	-24
16.01667	-22
16.02500	-18
16.03333	-15
16.04167	-13
16.05000	-11
16.05833	-9
16.06667	-9
16.07500	-9
16.08333	-11
16.09167	-13
16.10000	-14
16.10833	-14
16.11667	-13
16.12500	-10
16.13333	-7
16.14167	-4
16.15000	-3
16.15833	-2
16.16667	-3
16.17500	-5
16.18333	-8
16.19167	-11
16.20000	-14
16.20833	-16
16.21667	-18
16.22500	-20
16.23333	-20
16.24167	-18
16.25000	-15
16.25833	-13
16.26667	-11
16.27500	-10
16.28333	-8
16.29167	-7
16.30000	-7
16.30833	-8
16.31667	-10
16.32500	-13
16.33333	-13
16.34167	-13
16.35000	-12
16.35833	-12
16.36667	-13
16.37500	-14
16.38333	-15
16.39167	-17
16.40000	-21
16.40833	-24
16.41667	-26
16.42500	-27
16.43333	-26
16.44167	-23
16.45000	-22
16.45833	-24
16.46667	-26
16.47500	-28
16.48333	-27
16.49167	-23
16.50000	-16
16.50833	-8
16.51667	-1
16.52500	4
16.53333	5
16.54167	3
16.55000	-0
16.55833	-5
16.56667	-8
16.57500	-11
16.58333	-13
16.59167	-15
16.60000	-15
16.60833	-14
16.61667	-11
16.62500	-7
16.63333	-4
16.64167	-1
16.65000	-1
16.65833	-3
16.66667	-8
16.67500	-12
16.68333	-16
16.69167	-18
16.70000	-18
16.70833	-16
16.71667	-13
16.72500	-10
16.73333	-8
16.74167	-8
16.75000	-8
16.75833	-8
16.76667	-8
16.77500	-7
16.78333	-8
16.79167	-10
16.80000	-12
16.80833	-14
16.81667	-15
16.82500	-15
16.83333	-14
16.84167	-13
16.85000	-12
16.85833	-10
16.86667	-8
16.87500	-7
16.88333	-7
16.89167	-7
16.90000	-4
16.90833	0
16.91667	6
16.92500	9
16.93333	8
16.94167	4
16.95000	-1
16.95833	-6
16.96667	-8
16.97500	-7
16.98333	-6
16.99167	-8
17.00000	-12
17.00833	-15
17.01667	-17
17.02500	-15
17.03333	-11
17.04167	-7
17.05000	-3
17.05833	-0
17.06667	1
17.07500	3
17.08333	3
17.09167	2
17.10000	-0
17.10833	-4
17.11667	-8
17.12500	-10
17.13333	-9
17.14167	-5
17.15000	-3
17.15833	-3
17.16667	-5
17.17500	-10
17.18333	-15
17.19167	-17
17.20000	-16
17.20833	-13
17.21667	-8
17.22500	-5
17.23333	-5
17.24167	-6
17.25000	-9
17.25833	-10
17.26667	-12
17.27500	-12
17.28333	-11
17.29167	-11
17.30000	-12
17.30833	-12
17.31667	-12
17.32500	-10
17.33333	-8
17.34167	-5
17.35000	-2
17.35833	1
17.36667	2
17.37500	1
17.38333	-3
17.39167	-8
17.40000	-15
17.40833	-20
17.41667	-21
17.42500	-17
17.43333	-11
17.44167	-5
17.45000	-2
17.45833	-3
17.46667	-7
17.47500	-11
17.48333	-14
17.49167	-16
17.50000	-17
17.50833	-19
17.51667	-20
17.52500	-19
17.53333	-15
17.54167	-8
17.55000	-1
17.55833	3
17.56667	6
17.57500	6
17.58333	5
17.59167	1
17.60000	-3
17.60833	-7
17.61667	-11
17.62500	-14
17.63333	-16
17.64167	-16
17.65000	-16
17.65833	-17
17.66667	-17
17.67500	-17
17.68333	-16
17.69167	-15
17.70000	-14
17.70833	-14
17.71667	-14
17.72500	-13
17.73333	-13
17.74167	-12
17.75000	-10
17.75833	-6
17.76667	-2
17.77500	2
17.78333	5
17.79167	3
17.80000	-3
17.80833	-9
17.81667	-15
17.82500	-17
17.83333	-15
17.84167	-10
17.85000	-4
17.85833	1
17.86667	3
17.87500	0
17.88333	-6
17.89167	-13
17.90000	-20
17.90833	-24
17.91667	-23
17.92500	-18
17.93333	-13
17.94167	-9
17.95000	-8
17.95833	-10
17.96667	-15
17.97500	-19
17.98333	-22
17.99167	-23
18.00000	-21
18.00833	-17
18.01667	-13
18.02500	-10
18.03333	-8
18.04167	-7
18.05000	-7
18.05833	-5
18.06667	-4
18.07500	-2
18.08333	-1
18.09167	-1
18.10000	-2
18.10833	-2
18.11667	-2
18.12500	-1
18.13333	0
18.14167	-0
18.15000	-2
18.15833	-7
18.16667	-12
18.17500	-16
18.18333	-19
18.19167	-21
18.20000	-21
18.20833	-20
18.21667	-18
18.22500	-15
18.23333	-13
18.24167	-11
18.25000	-11
18.25833	-13
18.26667	-14
18.27500	-14
18.28333	-12
18.29167	-9
18.30000	-7
18.30833	-6
18.31667	-6
18.32500	-7
18.33333	-9
18.34167	-11
18.35000	-13
18.35833	-15
18.36667	-19
18.37500	-25
18.38333	-30
18.39167	-32
18.40000	-31
18.40833	-28
18.41667	-23
18.42500	-18
18.43333	-15
18.44167	-14
18.45000	-14
18.45833	-12
18.46667	-11
18.47500	-10
18.48333	-10
18.49167	-11
18.50000	-12
18.50833	-15
18.51667	-18
18.52500	-21
18.53333	-23
18.54167	-24
18.55000	-23
18.55833	-23
18.56667	-21
18.57500	-21
18.58333	-19
18.59167	-17
18.60000	-14
18.60833	-12
18.61667	-12
18.62500	-14
18.63333	-15
18.64167	-15
18.65000	-13
18.65833	-10
18.66667	-8
18.67500	-8
18.68333	-9
18.69167	-9
18.70000	-7
18.70833	-6
18.71667	-3
18.72500	-2
18.73333	-3
18.74167	-5
18.75000	-7
18.75833	-9
18.76667	-9
18.77500	-7
18.78333	-3
18.79167	1
18.80000	4
18.80833	4
18.81667	-1
18.82500	-8
18.83333	-15
18.84167	-21
18.85000	-24
18.85833	-24
18.86667	-23
18.87500	-21
18.88333	-19
18.89167	-16
18.90000	-13
18.90833	-11
18.91667	-9
18.92500	-8
18.93333	-10
18.94167	-13
18.95000	-15
18.95833	-15
18.96667	-12
18.97500	-8
18.98333	-4
18.99167	-1
19.00000	-1
19.00833	-3
19.01667	-6
19.02500	-10
19.03333	-12
19.04167	-12
19.05000	-10
19.05833	-8
19.06667	-7
19.07500	-7
19.08333	-9
19.09167	-11
19.10000	-14
19.10833	-17
19.11667	-21
19.12500	-25
19.13333	-26
19.14167	-25
19.15000	-23
19.15833	-20
19.16667	-18
19.17500	-18
19.18333	-18
19.19167	-16
19.20000	-13
19.20833	-10
19.21667	-8
19.22500	-7
19.23333	-8
19.24167	-10
19.25000	-12
19.25833	-14
19.26667	-14
19.27500	-14
19.28333	-14
19.29167	-13
19.30000	-13
19.30833	-11
19.31667	-6
19.32500	-1
19.33333	3
19.34167	6
19.35000	5
19.35833	2
19.36667	-3
19.37500	-7
19.38333	-11
19.39167	-13
19.40000	-14
19.40833	-13
19.41667	-13
19.42500	-13
19.43333	-15
19.44167	-16
19.45000	-16
19.45833	-15
19.46667	-11
19.47500	-6
19.48333	-1
19.49167	3
19.50000	6
19.50833	4
19.51667	-0
19.52500	-6
19.53333	-11
19.54167	-15
19.55000	-16
19.55833	-13
19.56667	-9
19.57500	-5
19.58333	-2
19.59167	-1
19.60000	-2
19.60833	-4
19.61667	-6
19.62500	-7
19.63333	-7
19.64167	-6
19.65000	-6
19.65833	-8
19.66667	-11
19.67500	-14
19.68333	-17
19.69167	-19
19.70000	-19
19.70833	-19
19.71667	-18
19.72500	-20
19.73333	-22
19.74167	-24
19.75000	-25
19.75833	-24
19.76667	-20
19.77500	-14
19.78333	-9
19.79167	-5
19.80000	-5
19.80833	-6
19.81667	-9
19.82500	-11
19.83333	-13
19.84167	-13
19.85000	-13
19.85833	-13
19.86667	-12
19.87500	-12
19.88333	-11
19.89167	-11
19.90000	-10
19.90833	-9
19.91667	-8
19.92500	-8
19.93333	-9
19.94167	-11
19.95000	-12
19.95833	-13
19.96667	-14
19.97500	-15
19.98333	-16
19.99167	-16
20.00000	-15
20.00833	-13
20.01667	-11
20.02500	-10
20.03333	-11
20.04167	-12
20.05000	-13
20.05833	-12
20.06667	-9
20.07500	-5
20.08333	-1
20.09167	1
20.10000	3
20.10833	4
20.11667	4
20.12500	3
20.13333	3
20.14167	2
20.15000	1
20.15833	-1
20.16667	-3
20.17500	-4
20.18333	-3
20.19167	-1
20.20000	2
20.20833	5
20.21667	7
20.22500	7
20.23333	7
20.24167	8
20.25000	8
20.25833	9
20.26667	10
20.27500	11
20.28333	13
20.29167	14
20.30000	16
20.30833	18
20.31667	20
20.32500	23
20.33333	26
20.34167	28
20.35000	30
20.35833	29
20.36667	28
20.37500	27
20.38333	29
20.39167	32
20.40000	37
20.40833	42
20.41667	47
20.42500	52
20.43333	57
20.44167	61
20.45000	63
20.45833	64
20.46667	64
20.47500	66
20.48333	68
20.49167	70
20.50000	71
20.50833	72
20.51667	72
20.52500	72
20.53333	73
20.54167	76
20.55000	82
20.55833	89
20.56667	97
20.57500	106
20.58333	112
20.59167	117
20.60000	119
20.60833	121
20.61667	124
20.62500	128
20.63333	130
20.64167	130
20.65000	130
20.65833	129
20.66667	129
20.67500	130
20.68333	133
20.69167	135
20.70000	136
20.70833	136
20.71667	136
20.72500	138
20.73333	141
20.74167	145
20.75000	148
20.75833	148
20.76667	148
20.77500	147
20.78333	146
20.79167	145
20.80000	144
20.80833	143
20.81667	142
20.82500	141
20.83333	142
20.84167	143
20.85000	145
20.85833	148
20.86667	150
20.87500	154
20.88333	158
20.89167	162
20.90000	165
20.90833	167
20.91667	165
20.92500	163
20.93333	159
20.94167	156
20.95000	154
20.95833	154
20.96667	154
20.97500	155
20.98333	157
20.99167	159
21.00000	160
21.00833	159
21.01667	156
21.02500	150
21.03333	144
21.04167	138
21.05000	136
21.05833	138
21.06667	141
21.07500	144
21.08333	146
21.09167	145
21.10000	141
21.10833	137
21.11667	135
21.12500	135
21.13333	136
21.14167	137
21.15000	139
21.15833	139
21.16667	138
21.17500	137
21.18333	136
21.19167	135
21.20000	133
21.20833	129
21.21667	123
21.22500	115
21.23333	105
21.24167	97
21.25000	91
21.25833	90
21.26667	91
21.27500	94
21.28333	97
21.29167	97
21.30000	95
21.30833	93
21.31667	91
21.32500	92
21.33333	95
21.34167	100
21.35000	103
21.35833	104
21.36667	103
21.37500	101
21.38333	99
21.39167	98
21.40000	99
21.40833	100
21.41667	100
21.42500	98
21.43333	92
21.44167	86
21.45000	80
21.45833	75
21.46667	73
21.47500	74
21.48333	78
21.49167	84
21.50000	90
21.50833	95
21.51667	98
21.52500	97
21.53333	94
21.54167	89
21.55000	82
21.55833	76
21.56667	72
21.57500	70
21.58333	71
21.59167	74
21.60000	77
21.60833	80
21.61667	82
21.62500	82
21.63333	80
21.64167	77
21.65000	74
21.65833	72
21.66667	72
21.67500	72
21.68333	71
21.69167	69
21.70000	65
21.70833	61
21.71667	58
21.72500	56
21.73333	55
21.74167	56
21.75000	58
21.75833	59
21.76667	61
21.77500	62
21.78333	62
21.79167	62
21.80000	62
21.80833	63
21.81667	64
21.82500	64
21.83333	63
21.84167	60
21.85000	58
21.85833	58
21.86667	58
21.87500	59
21.88333	60
21.89167	60
21.90000	59
21.90833	58
21.91667	58
21.92500	58
21.93333	57
21.94167	55
21.95000	54
21.95833	51
21.96667	50
21.97500	48
21.98333	48
21.99167	47
22.00000	45
22.00833	44
22.01667	44
22.02500	45
22.03333	47
22.04167	48
22.05000	50
22.05833	51
22.06667	51
22.07500	51
22.08333	49
22.09167	46
22.10000	43
22.10833	42
22.11667	44
22.12500	48
22.13333	53
22.14167	58
22.15000	61
22.15833	62
22.16667	62
22.17500	61
22.18333	62
22.19167	63
22.20000	64
22.20833	65
22.21667	65
22.22500	63
22.23333	60
22.24167	58
22.25000	56
22.25833	55
22.26667	56
22.27500	56
22.28333	55
22.29167	52
22.30000	48
22.30833	45
22.31667	42
22.32500	40
22.33333	41
22.34167	44
22.35000	49
22.35833	55
22.36667	60
22.37500	64
22.38333	66
22.39167	66
22.40000	64
22.40833	62
22.41667	61
22.42500	61
22.43333	63
22.44167	66
22.45000	67
22.45833	66
22.46667	64
22.47500	61
22.48333	59
22.49167	58
22.50000	59
22.50833	60
22.51667	58
22.52500	56
22.53333	55
22.54167	56
22.55000	58
22.55833	61
22.56667	63
22.57500	63
22.58333	61
22.59167	57
22.60000	53
22.60833	51
22.61667	51
22.62500	54
22.63333	58
22.64167	61
22.65000	65
22.65833	66
22.66667	66
22.67500	66
22.68333	67
22.69167	67
22.70000	67
22.70833	66
22.71667	66
22.72500	66
22.73333	66
22.74167	66
22.75000	66
22.75833	67
22.76667	68
22.77500	67
22.78333	65
22.79167	63
22.80000	64
22.80833	67
22.81667	72
22.82500	77
22.83333	80
22.84167	82
22.85000	82
22.85833	81
22.86667	80
22.87500	79
22.88333	78
22.89167	76
22.90000	74
22.90833	72
22.91667	69
22.92500	68
22.93333	68
22.94167	70
22.95000	72
22.95833	75
22.96667	78
22.97500	80
22.98333	82
22.99167	83
23.00000	82
23.00833	80
23.01667	77
23.02500	73
23.03333	69
23.04167	66
23.05000	66
23.05833	68
23.06667	71
23.07500	73
23.08333	73
23.09167	73
23.10000	71
23.10833	68
23.11667	65
23.12500	61
23.13333	56
23.14167	54
23.15000	54
23.15833	57
23.16667	61
23.17500	66
23.18333	70
23.19167	74
23.20000	77
23.20833	80
23.21667	84
23.22500	87
23.23333	89
23.24167	89
23.25000	88
23.25833	86
23.26667	85
23.27500	83
23.28333	81
23.29167	79
23.30000	77
23.30833	75
23.31667	72
23.32500	69
23.33333	68
23.34167	69
23.35000	72
23.35833	75
23.36667	78
23.37500	80
23.38333	81
23.39167	83
23.40000	86
23.40833	89
23.41667	92
23.42500	93
23.43333	92
23.44167	90
23.45000	89
23.45833	89
23.46667	90
23.47500	88
23.48333	85
23.49167	83
23.50000	82
23.50833	85
23.51667	89
23.52500	94
23.53333	97
23.54167	98
23.55000	97
23.55833	93
23.56667	89
23.57500	85
23.58333	81
23.59167	80
23.60000	83
23.60833	87
23.61667	92
23.62500	95
23.63333	97
23.64167	97
23.65000	96
23.65833	94
23.66667	92
23.67500	91
23.68333	92
23.69167	96
23.70000	101
23.70833	105
23.71667	108
23.72500	108
23.73333	107
23.74167	104
23.75000	101
23.75833	99
23.76667	98
23.77500	99
23.78333	102
23.79167	105
23.80000	106
23.80833	106
23.81667	105
23.82500	104
23.83333	104
23.84167	104
23.85000	103
23.85833	102
23.86667	101
23.87500	102
23.88333	105
23.89167	108
23.90000	112
23.90833	115
23.91667	115
23.92500	115
23.93333	115
23.94167	116
23.95000	117
23.95833	118
23.96667	120
23.97500	122
23.98333	125
23.99167	127
24.00000	128
24.00833	127
24.01667	124
24.02500	118
24.03333	111
24.04167	103
24.05000	98
24.05833	98
24.06667	101
24.07500	106
24.08333	113
24.09167	119
24.10000	124
24.10833	128
24.11667	130
24.12500	131
24.13333	129
24.14167	127
24.15000	124
24.15833	123
24.16667	123
24.17500	127
24.18333	131
24.19167	135
24.20000	138
24.20833	139
24.21667	139
24.22500	138
24.23333	138
24.24167	138
24.25000	139
24.25833	140
24.26667	142
24.27500	145
24.28333	148
24.29167	149
24.30000	148
24.30833	145
24.31667	140
24.32500	136
24.33333	134
24.34167	133
24.35000	134
24.35833	136
24.36667	138
24.37500	140
24.38333	142
24.39167	144
24.40000	147
24.40833	150
24.41667	153
24.42500	155
24.43333	157
24.44167	157
24.45000	156
24.45833	155
24.46667	154
24.47500	153
24.48333	152
24.49167	150
24.50000	147
24.50833	144
24.51667	142
24.52500	141
24.53333	142
24.54167	146
24.55000	149
24.55833	151
24.56667	153
24.57500	154
24.58333	156
24.59167	158
24.60000	160
24.60833	162
24.61667	162
24.62500	162
24.63333	163
24.64167	165
24.65000	167
24.65833	167
24.66667	166
24.67500	166
24.68333	166
24.69167	168
24.70000	170
24.70833	173
24.71667	174
24.72500	176
24.73333	175
24.74167	172
24.75000	168
24.75833	161
24.76667	157
24.77500	156
24.78333	158
24.79167	162
24.80000	168
24.80833	172
24.81667	174
24.82500	174
24.83333	173
24.84167	171
24.85000	169
24.85833	168
24.86667	168
24.87500	171
24.88333	174
24.89167	177
24.90000	179
24.90833	179
24.91667	175
24.92500	171
24.93333	168
24.94167	168
24.95000	169
24.95833	169
24.96667	170
24.97500	168
24.98333	166
24.99167	165
25.00000	165
25.00833	168
25.01667	171
25.02500	173
25.03333	174
25.04167	173
25.05000	173
25.05833	173
25.06667	174
25.07500	177
25.08333	180
25.09167	182
25.10000	183
25.10833	181
25.11667	177
25.12500	171
25.13333	165
25.14167	159
25.15000	156
25.15833	157
25.16667	160
25.17500	163
25.18333	166
25.19167	168
25.20000	169
25.20833	170
25.21667	170
25.22500	169
25.23333	170
25.24167	171
25.25000	174
25.25833	178
25.26667	181
25.27500	181
25.28333	180
25.29167	178
25.30000	178
25.30833	178
25.31667	177
25.32500	175
25.33333	172
25.34167	169
25.35000	168
25.35833	170
25.36667	173
25.37500	176
25.38333	178
25.39167	180
25.40000	181
25.40833	182
25.41667	184
25.42500	185
25.43333	186
25.44167	184
25.45000	182
25.45833	180
25.46667	179
25.47500	178
25.48333	179
25.49167	181
25.50000	186
25.50833	191
25.51667	197
25.52500	201
25.53333	202
25.54167	201
25.55000	198
25.55833	194
25.56667	190
25.57500	188
25.58333	189
25.59167	192
25.60000	197
25.60833	202
25.61667	206
25.62500	208
25.63333	209
25.64167	208
25.65000	206
25.65833	205
25.66667	204
25.67500	205
25.68333	207
25.69167	208
25.70000	210
25.70833	211
25.71667	211
25.72500	210
25.73333	209
25.74167	209
25.75000	209
25.75833	209
25.76667	208
25.77500	207
25.78333	205
25.79167	204
25.80000	203
25.80833	203
25.81667	204
25.82500	206
25.83333	209
25.84167	212
25.85000	215
25.85833	219
25.86667	222
25.87500	223
25.88333	223
25.89167	221
25.90000	219
25.90833	217
25.91667	217
25.92500	220
25.93333	224
25.94167	228
25.95000	231
25.95833	232
25.96667	231
25.97500	228
25.98333	224
25.99167	222
26.00000	221
26.00833	222
26.01667	223
26.02500	223
26.03333	223
26.04167	222
26.05000	221
26.05833	221
26.06667	222
26.07500	225
26.08333	227
26.09167	231
26.10000	233
26.10833	235
26.11667	237
26.12500	240
26.13333	243
26.14167	245
26.15000	247
26.15833	247
26.16667	246
26.17500	243
26.18333	241
26.19167	241
26.20000	243
26.20833	245
26.21667	246
26.22500	248
26.23333	249
26.24167	250
26.25000	251
26.25833	250
26.26667	250
26.27500	249
26.28333	250
26.29167	251
26.30000	253
26.30833	255
26.31667	255
26.32500	256
26.33333	257
26.34167	260
26.35000	262
26.35833	264
26.36667	266
26.37500	268
26.38333	269
26.39167	270
26.40000	271
26.40833	271
26.41667	271
26.42500	270
26.43333	270
26.44167	270
26.45000	269
26.45833	268
26.46667	265
26.47500	263
26.48333	261
26.49167	263
26.50000	268
26.50833	275
26.51667	282
26.52500	288
26.53333	291
26.54167	292
26.55000	292
26.55833	292
26.56667	291
26.57500	291
26.58333	291
26.59167	292
26.60000	293
26.60833	292
26.61667	292
26.62500	291
26.63333	291
26.64167	292
26.65000	293
26.65833	295
26.66667	297
26.67500	297
26.68333	296
26.69167	294
26.70000	291
26.70833	289
26.71667	289
26.72500	291
26.73333	297
26.74167	304
26.75000	310
26.75833	313
26.76667	315
26.77500	317
26.78333	320
26.79167	324
26.80000	327
26.80833	327
26.81667	324
26.82500	319
26.83333	315
26.84167	312
26.85000	311
26.85833	312
26.86667	315
26.87500	320
26.88333	325
26.89167	329
26.90000	333
26.90833	334
26.91667	333
26.92500	331
26.93333	329
26.94167	328
26.95000	328
26.95833	329
26.96667	332
26.97500	335
26.98333	338
26.99167	341
27.00000	345
27.00833	349
27.01667	353
27.02500	357
27.03333	358
27.04167	358
27.05000	358
27.05833	358
27.06667	359
27.07500	363
27.08333	367
27.09167	370
27.10000	373
27.10833	374
27.11667	374
27.12500	374
27.13333	375
27.14167	377
27.15000	380
27.15833	381
27.16667	380
27.17500	379
27.18333	376
27.19167	375
27.20000	375
27.20833	377
27.21667	379
27.22500	381
27.23333	384
27.24167	388
27.25000	393
27.25833	397
27.26667	401
27.27500	402
27.28333	401
27.29167	400
27.30000	399
27.30833	399
27.31667	399
27.32500	398
27.33333	397
27.34167	395
27.35000	395
27.35833	397
27.36667	399
27.37500	401
27.38333	403
27.39167	404
27.40000	405
27.40833	407
27.41667	408
27.42500	408
27.43333	408
27.44167	406
27.45000	405
27.45833	406
27.46667	407
27.47500	410
27.48333	414
27.49167	417
27.50000	420
27.50833	423
27.51667	423
27.52500	423
27.53333	421
27.54167	418
27.55000	415
27.55833	411
27.56667	408
27.57500	406
27.58333	407
27.59167	410
27.60000	415
27.60833	420
27.61667	426
27.62500	431
27.63333	435
27.64167	437
27.65000	437
27.65833	436
27.66667	436
27.67500	437
27.68333	439
27.69167	439
27.70000	438
27.70833	436
27.71667	433
27.72500	431
27.73333	430
27.74167	431
27.75000	432
27.75833	433
27.76667	437
27.77500	440
27.78333	444
27.79167	447
27.80000	448
27.80833	448
27.81667	448
27.82500	448
27.83333	450
27.84167	453
27.85000	455
27.85833	456
27.86667	456
27.87500	454
27.88333	453
27.89167	452
27.90000	452
27.90833	451
27.91667	448
27.92500	445
27.93333	442
27.94167	440
27.95000	441
27.95833	445
27.96667	449
27.97500	452
27.98333	452
27.99167	452
28.00000	452
28.00833	453
28.01667	455
28.02500	458
28.03333	459
28.04167	458
28.05000	456
28.05833	453
28.06667	451
28.07500	450
28.08333	451
28.09167	454
28.10000	458
28.10833	463
28.11667	468
28.12500	473
28.13333	477
28.14167	480
28.15000	479
28.15833	473
28.16667	467
28.17500	463
28.18333	462
28.19167	466
28.20000	473
28.20833	481
28.21667	486
28.22500	489
28.23333	490
28.24167	488
28.25000	487
28.25833	487
28.26667	489
28.27500	493
28.28333	497
28.29167	502
28.30000	506
28.30833	511
28.31667	516
28.32500	522
28.33333	526
28.34167	531
28.35000	535
28.35833	539
28.36667	543
28.37500	543
28.38333	541
28.39167	537
28.40000	532
28.40833	528
28.41667	529
28.42500	532
28.43333	538
28.44167	546
28.45000	553
28.45833	558
28.46667	564
28.47500	570
28.48333	577
28.49167	582
28.50000	587
28.50833	589
28.51667	590
28.52500	590
28.53333	593
28.54167	598
28.55000	605
28.55833	612
28.56667	619
28.57500	623
28.58333	626
28.59167	628
28.60000	631
28.60833	634
28.61667	637
28.62500	639
28.63333	639
28.64167	640
28.65000	642
28.65833	645
28.66667	650
28.67500	656
28.68333	662
28.69167	668
28.70000	674
28.70833	681
28.71667	688
28.72500	693
28.73333	697
28.74167	699
28.75000	700
28.75833	701
28.76667	705
28.77500	712
28.78333	720
28.79167	727
28.80000	732
28.80833	735
28.81667	736
28.82500	735
28.83333	736
28.84167	738
28.85000	739
28.85833	741
28.86667	743
28.87500	744
28.88333	747
28.89167	750
28.90000	753
28.90833	757
28.91667	760
28.92500	764
28.93333	769
28.94167	774
28.95000	779
28.95833	785
28.96667	791
28.97500	796
28.98333	801
28.99167	807
29.00000	813
29.00833	817
29.01667	818
29.02500	817
29.03333	814
29.04167	810
29.05000	808
29.05833	809
29.06667	813
29.07500	817
29.08333	821
29.09167	825
29.10000	830
29.10833	835
29.11667	839
29.12500	843
29.13333	847
29.14167	849
29.15000	852
29.15833	856
29.16667	859
29.17500	865
29.18333	871
29.19167	877
29.20000	882
29.20833	888
29.21667	893
29.22500	899
29.23333	906
29.24167	913
29.25000	919
29.25833	923
29.26667	926
29.27500	930
29.28333	934
29.29167	937
29.30000	940
29.30833	942
29.31667	945
29.32500	949
29.33333	955
29.34167	964
29.35000	972
29.35833	980
29.36667	987
29.37500	992
29.38333	996
29.39167	999
29.40000	1003
29.40833	1008
29.41667	1015
29.42500	1023
29.43333	1031
29.44167	1041
29.45000	1050
29.45833	1058
29.46667	1066
29.47500	1074
29.48333	1082
29.49167	1093
29.50000	1106
29.50833	1119
29.51667	1131
29.52500	1141
29.53333	1149
29.54167	1155
29.55000	1161
29.55833	1169
29.56667	1177
29.57500	1187
29.58333	1197
29.59167	1205
29.60000	1211
29.60833	1217
29.61667	1226
29.62500	1237
29.63333	1253
29.64167	1271
29.65000	1291
29.65833	1310
29.66667	1327
29.67500	1342
29.68333	1356
29.69167	1369
29.70000	1383
29.70833	1397
29.71667	1414
29.72500	1431
29.73333	1450
29.74167	1469
29.75000	1486
29.75833	1501
29.76667	1516
29.77500	1531
29.78333	1547
29.79167	1564
29.80000	1582
29.80833	1600
29.81667	1618
29.82500	1637
29.83333	1656
29.84167	1677
29.85000	1697
29.85833	1717
29.86667	1736
29.87500	1755
29.88333	1774
29.89167	1793
29.90000	1815
29.90833	1837
29.91667	1860
29.92500	1883
29.93333	1905
29.94167	1927
29.95000	1946
29.95833	1966
29.96667	1985
29.97500	2006
29.98333	2027
29.99167	2047
30.00000	2067
30.00833	2086
30.01667	2106
30.02500	2126
30.03333	2149
30.04167	2174
30.05000	2199
30.05833	2226
30.06667	2252
30.07500	2276
30.08333	2298
30.09167	2320
30.10000	2342
30.10833	2365
30.11667	2390
30.12500	2414
30.13333	2436
30.14167	2456
30.15000	2473
30.15833	2488
30.16667	2503
30.17500	2519
30.18333	2535
30.19167	2552
30.20000	2570
30.20833	2588
30.21667	2608
30.22500	2627
30.23333	2647
30.24167	2666
30.25000	2683
30.25833	2697
30.26667	2711
30.27500	2724
30.28333	2737
30.29167	2751
30.30000	2766
30.30833	2779
30.31667	2792
30.32500	2804
30.33333	2816
30.34167	2829
30.35000	2842
30.35833	2856
30.36667	2869
30.37500	2883
30.38333	2896
30.39167	2909
30.40000	2923
30.40833	2935
30.41667	2944
30.42500	2952
30.43333	2959
30.44167	2964
30.45000	2968
30.45833	2971
30.46667	2976
30.47500	2982
30.48333	2988
30.49167	2993
30.50000	2998
30.50833	3002
30.51667	3005
30.52500	3006
30.53333	3007
30.54167	3008
30.55000	3007
30.55833	3004
30.56667	3002
30.57500	3000
30.58333	3000
30.59167	3001
30.60000	3000
30.60833	2999
30.61667	2996
30.62500	2992
30.63333	2988
30.64167	2982
30.65000	2977
30.65833	2973
30.66667	2970
30.67500	2968
30.68333	2965
30.69167	2961
30.70000	2953
30.70833	2944
30.71667	2932
30.72500	2921
30.73333	2912
30.74167	2906
30.75000	2901
30.75833	2897
30.76667	2891
30.77500	2885
30.78333	2878
30.79167	2872
30.80000	2867
30.80833	2860
30.81667	2852
30.82500	2842
30.83333	2829
30.84167	2814
30.85000	2801
30.85833	2790
30.86667	2781
30.87500	2774
30.88333	2766
30.89167	2757
30.90000	2746
30.90833	2734
30.91667	2721
30.92500	2708
30.93333	2695
30.94167	2682
30.95000	2668
30.95833	2655
30.96667	2642
30.97500	2632
30.98333	2622
30.99167	2613
31.00000	2603
31.00833	2590
31.01667	2574
31.02500	2555
31.03333	2537
31.04167	2520
31.05000	2506
31.05833	2495
31.06667	2485
31.07500	2474
31.08333	2463
31.09167	2453
31.10000	2443
31.10833	2432
31.11667	2420
31.12500	2407
31.13333	2392
31.14167	2375
31.15000	2360
31.15833	2347
31.16667	2334
31.17500	2322
31.18333	2310
31.19167	2296
31.20000	2283
31.20833	2269
31.21667	2255
31.22500	2243
31.23333	2230
31.24167	2218
31.25000	2205
31.25833	2191
31.26667	2178
31.27500	2166
31.28333	2156
31.29167	2149
31.30000	2142
31.30833	2136
31.31667	2128
31.32500	2118
31.33333	2105
31.34167	2092
31.35000	2080
31.35833	2069
31.36667	2059
31.37500	2051
31.38333	2043
31.39167	2036
31.40000	2027
31.40833	2018
31.41667	2008
31.42500	1998
31.43333	1990
31.44167	1984
31.45000	1979
31.45833	1974
31.46667	1969
31.47500	1961
31.48333	1953
31.49167	1946
31.50000	1940
31.50833	1932
31.51667	1924
31.52500	1914
31.53333	1904
31.54167	1893
31.55000	1884
31.55833	1877
31.56667	1871
31.57500	1865
31.58333	1859
31.59167	1853
31.60000	1847
31.60833	1840
31.61667	1833
31.62500	1826
31.63333	1820
31.64167	1813
31.65000	1806
31.65833	1799
31.66667	1792
31.67500	1786
31.68333	1780
31.69167	1775
31.70000	1771
31.70833	1767
31.71667	1763
31.72500	1759
31.73333	1755
31.74167	1752
31.75000	1749
31.75833	1746
31.76667	1744
31.77500	1740
31.78333	1735
31.79167	1729
31.80000	1724
31.80833	1719
31.81667	1715
31.82500	1711
31.83333	1706
31.84167	1700
31.85000	1695
31.85833	1690
31.86667	1687
31.87500	1687
31.88333	1689
31.89167	1692
31.90000	1695
31.90833	1699
31.91667	1702
31.92500	1705
31.93333	1706
31.94167	1705
31.95000	1703
31.95833	1701
31.96667	1699
31.97500	1698
31.98333	1700
31.99167	1704
32.00000	1709
32.00833	1717
32.01667	1727
32.02500	1737
32.03333	1747
32.04167	1758
32.05000	1767
32.05833	1775
32.06667	1783
32.07500	1792
32.08333	1801
32.09167	1812
32.10000	1822
32.10833	1835
32.11667	1850
32.12500	1867
32.13333	1887
32.14167	1907
32.15000	1927
32.15833	1946
32.16667	1966
32.17500	1988
32.18333	2012
32.19167	2039
32.20000	2070
32.20833	2103
32.21667	2139
32.22500	2177
32.23333	2218
32.24167	2262
32.25000	2310
32.25833	2365
32.26667	2421
32.27500	2480
32.28333	2540
32.29167	2603
32.30000	2670
32.30833	2740
32.31667	2817
32.32500	2899
32.33333	2989
32.34167	3087
32.35000	3190
32.35833	3304
32.36667	3421
32.37500	3545
32.38333	3674
32.39167	3808
32.40000	3951
32.40833	4098
32.41667	4256
32.42500	4419
32.43333	4591
32.44167	4773
32.45000	4962
32.45833	5165
32.46667	5376
32.47500	5602
32.48333	5839
32.49167	6084
32.50000	6343
32.50833	6604
32.51667	6879
32.52500	7159
32.53333	7453
32.54167	7761
32.55000	8077
32.55833	8413
32.56667	8755
32.57500	9115
32.58333	9484
32.59167	9860
32.60000	10251
32.60833	10640
32.61667	11044
32.62500	11450
32.63333	11869
32.64167	12302
32.65000	12738
32.65833	13193
32.66667	13645
32.67500	14109
32.68333	14577
32.69167	15046
32.70000	15528
32.70833	16003
32.71667	16492
32.72500	16977
32.73333	17467
32.74167	17964
32.75000	18455
32.75833	18959
32.76667	19453
32.77500	19954
32.78333	20451
32.79167	20940
32.80000	21433
32.80833	21910
32.81667	22390
32.82500	22857
32.83333	23320
32.84167	23779
32.85000	24224
32.85833	24670
32.86667	25095
32.87500	25513
32.88333	25915
32.89167	26298
32.90000	26673
32.90833	27026
32.91667	27377
32.92500	27711
32.93333	28033
32.94167	28344
32.95000	28632
32.95833	28907
32.96667	29159
32.97500	29397
32.98333	29616
32.99167	29815
33.00000	29999
33.00833	30160
33.01667	30304
33.02500	30426
33.03333	30530
33.04167	30617
33.05000	30685
33.05833	30737
33.06667	30770
33.07500	30784
33.08333	30778
33.09167	30749
33.10000	30700
33.10833	30633
33.11667	30545
33.12500	30441
33.13333	30320
33.14167	30182
33.15000	30033
33.15833	29858
33.16667	29658
33.17500	29448
33.18333	29238
33.19167	29016
33.20000	28774
33.20833	28523
33.21667	28251
33.22500	27970
33.23333	27674
33.24167	27364
33.25000	27059
33.25833	26724
33.26667	26361
33.27500	25996
33.28333	25626
33.29167	25251
33.30000	24882
33.30833	24523
33.31667	24143
33.32500	23732
33.33333	23319
33.34167	22930
33.35000	22557
33.35833	22172
33.36667	21786
33.37500	21387
33.38333	20982
33.39167	20578
33.40000	20165
33.40833	19763
33.41667	19356
33.42500	18962
33.43333	18577
33.44167	18157
33.45000	17725
33.45833	17319
33.46667	16945
33.47500	16568
33.48333	16166
33.49167	15764
33.50000	15391
33.50833	15047
33.51667	14700
33.52500	14358
33.53333	14012
33.54167	13663
33.55000	13324
33.55833	12983
33.56667	12656
33.57500	12330
33.58333	12011
33.59167	11699
33.60000	11386
33.60833	11085
33.61667	10785
33.62500	10497
33.63333	10216
33.64167	9939
33.65000	9674
33.65833	9410
33.66667	9156
33.67500	8905
33.68333	8660
33.69167	8424
33.70000	8189
33.70833	7967
33.71667	7748
33.72500	7537
33.73333	7332
33.74167	7129
33.75000	6934
33.75833	6739
33.76667	6554
33.77500	6373
33.78333	6199
33.79167	6032
33.80000	5866
33.80833	5709
33.81667	5552
33.82500	5402
33.83333	5256
33.84167	5113
33.85000	4976
33.85833	4841
33.86667	4713
33.87500	4588
33.88333	4469
33.89167	4355
33.90000	4242
33.90833	4135
33.91667	4030
33.92500	3928
33.93333	3829
33.94167	3731
33.95000	3636
33.95833	3540
33.96667	3448
33.97500	3357
33.98333	3269
33.99167	3185
34.00000	3105
34.00833	3030
34.01667	2957
34.02500	2887
34.03333	2818
34.04167	2751
34.05000	2688
34.05833	2625
34.06667	2565
34.07500	2506
34.08333	2447
34.09167	2390
34.10000	2333
34.10833	2279
34.11667	2226
34.12500	2174
34.13333	2124
34.14167	2074
34.15000	2026
34.15833	1977
34.16667	1931
34.17500	1886
34.18333	1843
34.19167	1803
34.20000	1765
34.20833	1730
34.21667	1694
34.22500	1659
34.23333	1623
34.24167	1587
34.25000	1553
34.25833	1519
34.26667	1486
34.27500	1453
34.28333	1420
34.29167	1388
34.30000	1357
34.30833	1328
34.31667	1300
34.32500	1274
34.33333	1249
34.34167	1224
34.35000	1201
34.35833	1179
34.36667	1160
34.37500	1141
34.38333	1122
34.39167	1102
34.40000	1081
34.40833	1060
34.41667	1038
34.42500	1018
34.43333	998
34.44167	978
34.45000	958
34.45833	936
34.46667	915
34.47500	895
34.48333	877
34.49167	862
34.50000	850
34.50833	837
34.51667	823
34.52500	808
34.53333	792
34.54167	774
34.55000	758
34.55833	741
34.56667	725
34.57500	709
34.58333	694
34.59167	681
34.60000	668
34.60833	657
34.61667	647
34.62500	637
34.63333	629
34.64167	621
34.65000	613
34.65833	604
34.66667	595
34.67500	585
34.68333	574
34.69167	563
34.70000	552
34.70833	541
34.71667	531
34.72500	522
34.73333	513
34.74167	505
34.75000	496
34.75833	487
34.76667	480
34.77500	475
34.78333	472
34.79167	468
34.80000	462
34.80833	455
34.81667	446
34.82500	437
34.83333	430
34.84167	423
34.85000	416
34.85833	408
34.86667	400
34.87500	394
34.88333	389
34.89167	384
34.90000	378
34.90833	371
34.91667	363
34.92500	356
34.93333	348
34.94167	343
34.95000	338
34.95833	335
34.96667	332
34.97500	328
34.98333	324
34.99167	321
35.00000	321
35.00833	321
35.01667	321
35.02500	320
35.03333	317
35.04167	313
35.05000	308
35.05833	304
35.06667	299
35.07500	293
35.08333	287
35.09167	282
35.10000	277
35.10833	272
35.11667	268
35.12500	264
35.13333	261
35.14167	258
35.15000	254
35.15833	250
35.16667	245
35.17500	240
35.18333	236
35.19167	233
35.20000	231
35.20833	230
35.21667	231
35.22500	233
35.23333	234
35.24167	233
35.25000	230
35.25833	225
35.26667	221
35.27500	216
35.28333	213
35.29167	209
35.30000	205
35.30833	202
35.31667	200
35.32500	200
35.33333	200
35.34167	199
35.35000	198
35.35833	197
35.36667	194
35.37500	191
35.38333	186
35.39167	181
35.40000	176
35.40833	172
35.41667	168
35.42500	164
35.43333	162
35.44167	161
35.45000	162
35.45833	166
35.46667	170
35.47500	172
35.48333	171
35.49167	168
35.50000	163
35.50833	158
35.51667	154
35.52500	151
35.53333	148
35.54167	146
35.55000	143
35.55833	141
35.56667	140
35.57500	138
35.58333	138
35.59167	137
35.60000	137
35.60833	138
35.61667	138
35.62500	137
35.63333	136
35.64167	134
35.65000	133
35.65833	132
35.66667	130
35.67500	127
35.68333	123
35.69167	119
35.70000	117
35.70833	115
35.71667	116
35.72500	117
35.73333	116
35.74167	115
35.75000	113
35.75833	111
35.76667	111
35.77500	114
35.78333	116
35.79167	117
35.80000	114
35.80833	108
35.81667	102
35.82500	96
35.83333	93
35.84167	93
35.85000	95
35.85833	96
35.86667	97
35.87500	97
35.88333	95
35.89167	93
35.90000	90
35.90833	87
35.91667	85
35.92500	84
35.93333	84
35.94167	85
35.95000	87
35.95833	89
35.96667	92
35.97500	94
35.98333	94
35.99167	93
36.00000	90
36.00833	85
36.01667	77
36.02500	70
36.03333	64
36.04167	61
36.05000	63
36.05833	69
36.06667	78
36.07500	85
36.08333	89
36.09167	90
36.10000	86
36.10833	82
36.11667	77
36.12500	73
36.13333	70
36.14167	68
36.15000	66
36.15833	64
36.16667	60
36.17500	55
36.18333	49
36.19167	45
36.20000	42
36.20833	42
36.21667	46
36.22500	51
36.23333	56
36.24167	61
36.25000	65
36.25833	69
36.26667	73
36.27500	76
36.28333	78
36.29167	77
36.30000	74
36.30833	70
36.31667	67
36.32500	64
36.33333	64
36.34167	64
36.35000	64
36.35833	63
36.36667	59
36.37500	56
36.38333	53
36.39167	54
36.40000	56
36.40833	59
36.41667	62
36.42500	62
36.43333	62
36.44167	59
36.45000	58
36.45833	57
36.46667	58
36.47500	58
36.48333	57
36.49167	56
36.50000	53
36.50833	52
36.51667	51
36.52500	52
36.53333	54
36.54167	55
36.55000	55
36.55833	53
36.56667	50
36.57500	47
36.58333	44
36.59167	42
36.60000	40
36.60833	38
36.61667	35
36.62500	34
36.63333	34
36.64167	35
36.65000	37
36.65833	39
36.66667	41
36.67500	43
36.68333	45
36.69167	46
36.70000	45
36.70833	43
36.71667	42
36.72500	40
36.73333	40
36.74167	39
36.75000	40
36.75833	40
36.76667	40
36.77500	42
36.78333	43
36.79167	44
36.80000	43
36.80833	41
36.81667	40
36.82500	38
36.83333	36
36.84167	36
36.85000	36
36.85833	36
36.86667	36
36.87500	35
36.88333	33
36.89167	32
36.90000	31
36.90833	31
36.91667	33
36.92500	35
36.93333	37
36.94167	39
36.95000	38
36.95833	36
36.96667	33
36.97500	31
36.98333	29
36.99167	27
37.00000	27
37.00833	27
37.01667	26
37.02500	24
37.03333	23
37.04167	22
37.05000	23
37.05833	25
37.06667	28
37.07500	30
37.08333	31
37.09167	31
37.10000	31
37.10833	31
37.11667	34
37.12500	36
37.13333	35
37.14167	31
37.15000	27
37.15833	23
37.16667	21
37.17500	21
37.18333	23
37.19167	25
37.20000	25
37.20833	24
37.21667	23
37.22500	22
37.23333	22
37.24167	22
37.25000	23
37.25833	25
37.26667	26
37.27500	28
37.28333	30
37.29167	31
37.30000	31
37.30833	32
37.31667	35
37.32500	39
37.33333	43
37.34167	45
37.35000	44
37.35833	40
37.36667	35
37.37500	31
37.38333	27
37.39167	25
37.40000	24
37.40833	23
37.41667	20
37.42500	17
37.43333	12
37.44167	6
37.45000	3
37.45833	2
37.46667	3
37.47500	5
37.48333	8
37.49167	11
37.50000	15
37.50833	18
37.51667	22
37.52500	26
37.53333	28
37.54167	28
37.55000	27
37.55833	24
37.56667	20
37.57500	16
37.58333	13
37.59167	10
37.60000	9
37.60833	9
37.61667	10
37.62500	11
37.63333	12
37.64167	11
37.65000	10
37.65833	10
37.66667	11
37.67500	11
37.68333	10
37.69167	6
37.70000	0
37.70833	-5
37.71667	-7
37.72500	-6
37.73333	-3
37.74167	4
37.75000	9
37.75833	14
37.76667	17
37.77500	19
37.78333	20
37.79167	20
37.80000	18
37.80833	17
37.81667	18
37.82500	19
37.83333	19
37.84167	16
37.85000	13
37.85833	9
37.86667	6
37.87500	6
37.88333	8
37.89167	11
37.90000	13
37.90833	16
37.91667	19
37.92500	21
37.93333	21
37.94167	20
37.95000	20
37.95833	21
37.96667	25
37.97500	29
37.98333	33
37.99167	35
38.00000	34
38.00833	33
38.01667	32
38.02500	32
38.03333	32
38.04167	32
38.05000	30
38.05833	28
38.06667	27
38.07500	27
38.08333	28
38.09167	29
38.10000	32
38.10833	33
38.11667	34
38.12500	33
38.13333	32
38.14167	31
38.15000	29
38.15833	27
38.16667	24
38.17500	21
38.18333	19
38.19167	17
38.20000	18
38.20833	19
38.21667	20
38.22500	21
38.23333	23
38.24167	26
38.25000	29
38.25833	33
38.26667	37
38.27500	38
38.28333	38
38.29167	35
38.30000	30
38.30833	26
38.31667	24
38.32500	24
38.33333	27
38.34167	32
38.35000	37
38.35833	41
38.36667	43
38.37500	43
38.38333	41
38.39167	38
38.40000	35
38.40833	32
38.41667	31
38.42500	31
38.43333	33
38.44167	34
38.45000	35
38.45833	34
38.46667	30
38.47500	26
38.48333	23
38.49167	21
38.50000	22
38.50833	24
38.51667	28
38.52500	32
38.53333	36
38.54167	40
38.55000	42
38.55833	43
38.56667	41
38.57500	38
38.58333	35
38.59167	32
38.60000	29
38.60833	27
38.61667	25
38.62500	24
38.63333	25
38.64167	27
38.65000	30
38.65833	33
38.66667	35
38.67500	36
38.68333	35
38.69167	33
38.70000	30
38.70833	27
38.71667	23
38.72500	21
38.73333	19
38.74167	19
38.75000	20
38.75833	22
38.76667	23
38.77500	25
38.78333	25
38.79167	25
38.80000	23
38.80833	20
38.81667	16
38.82500	12
38.83333	9
38.84167	7
38.85000	5
38.85833	4
38.86667	5
38.87500	5
38.88333	5
38.89167	4
38.90000	3
38.90833	2
38.91667	4
38.92500	7
38.93333	9
38.94167	10
38.95000	11
38.95833	11
38.96667	11
38.97500	11
38.98333	12
38.99167	12
39.00000	12
39.00833	12
39.01667	14
39.02500	17
39.03333	20
39.04167	23
39.05000	24
39.05833	25
39.06667	24
39.07500	23
39.08333	21
39.09167	19
39.10000	18
39.10833	18
39.11667	18
39.12500	18
39.13333	19
39.14167	17
39.15000	15
39.15833	13
39.16667	10
39.17500	8
39.18333	6
39.19167	4
39.20000	1
39.20833	-1
39.21667	-2
39.22500	-0
39.23333	4
39.24167	10
39.25000	17
39.25833	22
39.26667	26
39.27500	27
39.28333	26
39.29167	25
39.30000	23
39.30833	21
39.31667	18
39.32500	14
39.33333	10
39.34167	7
39.35000	5
39.35833	4
39.36667	3
39.37500	3
39.38333	4
39.39167	6
39.40000	9
39.40833	11
39.41667	11
39.42500	9
39.43333	5
39.44167	1
39.45000	-2
39.45833	-3
39.46667	-3
39.47500	-1
39.48333	1
39.49167	3
39.50000	5
39.50833	6
39.51667	5
39.52500	4
39.53333	3
39.54167	4
39.55000	6
39.55833	9
39.56667	10
39.57500	10
39.58333	8
39.59167	6
39.60000	4
39.60833	4
39.61667	5
39.62500	5
39.63333	4
39.64167	1
39.65000	-2
39.65833	-3
39.66667	-2
39.67500	1
39.68333	5
39.69167	9
39.70000	10
39.70833	10
39.71667	8
39.72500	6
39.73333	4
39.74167	3
39.75000	1
39.75833	-1
39.76667	-2
39.77500	-3
39.78333	-1
39.79167	2
39.80000	5
39.80833	6
39.81667	4
39.82500	0
39.83333	-5
39.84167	-9
39.85000	-12
39.85833	-12
39.86667	-11
39.87500	-9
39.88333	-6
39.89167	-4
39.90000	-2
39.90833	0
39.91667	3
39.92500	5
39.93333	7
39.94167	7
39.95000	5
39.95833	1
39.96667	-2
39.97500	-2
39.98333	-1
39.99167	0
40.00000	0
40.00833	-0
40.01667	-1
40.02500	-2
40.03333	-1
40.04167	0
40.05000	2
40.05833	3
40.06667	5
40.07500	6
40.08333	7
40.09167	5
40.10000	2
40.10833	-2
40.11667	-5
40.12500	-9
40.13333	-11
40.14167	-11
40.15000	-10
40.15833	-8
40.16667	-5
40.17500	-5
40.18333	-6
40.19167	-9
40.20000	-13
40.20833	-15
40.21667	-15
40.22500	-13
40.23333	-10
40.24167	-6
40.25000	-1
40.25833	5
40.26667	11
40.27500	15
40.28333	17
40.29167	18
40.30000	17
40.30833	15
40.31667	13
40.32500	10
40.33333	7
40.34167	3
40.35000	-0
40.35833	-2
40.36667	-3
40.37500	-3
40.38333	0
40.39167	4
40.40000	9
40.40833	12
40.41667	12
40.42500	9
40.43333	5
40.44167	-0
40.45000	-3
40.45833	-3
40.46667	-2
40.47500	-0
40.48333	1
40.49167	2
40.50000	2
40.50833	1
40.51667	2
40.52500	4
40.53333	5
40.54167	5
40.55000	4
40.55833	2
40.56667	0
40.57500	1
40.58333	3
40.59167	6
40.60000	9
40.60833	11
40.61667	12
40.62500	12
40.63333	14
40.64167	17
40.65000	20
40.65833	21
40.66667	19
40.67500	16
40.68333	11
40.69167	8
40.70000	4
40.70833	2
40.71667	-1
40.72500	-1
40.73333	2
40.74167	7
40.75000	14
40.75833	19
40.76667	23
40.77500	23
40.78333	21
40.79167	19
40.80000	18
40.80833	19
40.81667	21
40.82500	23
40.83333	24
40.84167	23
40.85000	23
40.85833	22
40.86667	23
40.87500	24
40.88333	25
40.89167	25
40.90000	24
40.90833	22
40.91667	22
40.92500	22
40.93333	23
40.94167	23
40.95000	22
40.95833	21
40.96667	20
40.97500	21
40.98333	22
40.99167	25
41.00000	28
41.00833	31
41.01667	36
41.02500	41
41.03333	42
41.04167	40
41.05000	37
41.05833	34
41.06667	32
41.07500	31
41.08333	32
41.09167	32
41.10000	31
41.10833	29
41.11667	27
41.12500	25
41.13333	27
41.14167	30
41.15000	34
41.15833	36
41.16667	36
41.17500	35
41.18333	33
41.19167	32
41.20000	32
41.20833	35
41.21667	40
41.22500	44
41.23333	49
41.24167	53
41.25000	55
41.25833	55
41.26667	53
41.27500	50
41.28333	46
41.29167	42
41.30000	39
41.30833	35
41.31667	32
41.32500	29
41.33333	29
41.34167	31
41.35000	34
41.35833	37
41.36667	39
41.37500	37
41.38333	34
41.39167	30
41.40000	27
41.40833	24
41.41667	24
41.42500	26
41.43333	28
41.44167	31
41.45000	34
41.45833	35
41.46667	34
41.47500	31
41.48333	27
41.49167	22
41.50000	18
41.50833	14
41.51667	12
41.52500	13
41.53333	15
41.54167	19
41.55000	23
41.55833	26
41.56667	27
41.57500	26
41.58333	23
41.59167	21
41.60000	20
41.60833	20
41.61667	18
41.62500	16
41.63333	12
41.64167	7
41.65000	4
41.65833	1
41.66667	1
41.67500	2
41.68333	5
41.69167	9
41.70000	12
41.70833	14
41.71667	14
41.72500	12
41.73333	9
41.74167	7
41.75000	7
41.75833	8
41.76667	10
41.77500	11
41.78333	11
41.79167	9
41.80000	7
41.80833	5
41.81667	3
41.82500	2
41.83333	1
41.84167	1
41.85000	0
41.85833	1
41.86667	3
41.87500	3
41.88333	3
41.89167	2
41.90000	-0
41.90833	-2
41.91667	-2
41.92500	-2
41.93333	-1
41.94167	-0
41.95000	-0
41.95833	-1
41.96667	-3
41.97500	-4
41.98333	-6
41.99167	-8
42.00000	-8
42.00833	-7
42.01667	-5
42.02500	-2
42.03333	0
42.04167	1
42.05000	1
42.05833	2
42.06667	3
42.07500	3
42.08333	1
42.09167	-3
42.10000	-8
42.10833	-15
42.11667	-20
42.12500	-24
42.13333	-26
42.14167	-25
42.15000	-23
42.15833	-20
42.16667	-16
42.17500	-13
42.18333	-11
42.19167	-10
42.20000	-12
42.20833	-14
42.21667	-15
42.22500	-13
42.23333	-10
42.24167	-5
42.25000	-2
42.25833	-1
42.26667	-1
42.27500	-1
42.28333	1
42.29167	3
42.30000	5
42.30833	5
42.31667	3
42.32500	-0
42.33333	-4
42.34167	-8
42.35000	-10
42.35833	-11
42.36667	-11
42.37500	-10
42.38333	-8
42.39167	-6
42.40000	-5
42.40833	-5
42.41667	-7
42.42500	-10
42.43333	-13
42.44167	-15
42.45000	-16
42.45833	-15
42.46667	-13
42.47500	-10
42.48333	-6
42.49167	-4
42.50000	-5
42.50833	-7
42.51667	-9
42.52500	-11
42.53333	-12
42.54167	-12
42.55000	-12
42.55833	-11
42.56667	-11
42.57500	-10
42.58333	-9
42.59167	-7
42.60000	-5
42.60833	-2
42.61667	-0
42.62500	2
42.63333	4
42.64167	5
42.65000	7
42.65833	9
42.66667	11
42.67500	11
42.68333	9
42.69167	5
42.70000	-0
42.70833	-5
42.71667	-7
42.72500	-7
42.73333	-6
42.74167	-3
42.75000	-2
42.75833	-4
42.76667	-6
42.77500	-8
42.78333	-7
42.79167	-4
42.80000	2
42.80833	5
42.81667	5
42.82500	2
42.83333	-1
42.84167	-4
42.85000	-6
42.85833	-6
42.86667	-6
42.87500	-5
42.88333	-5
42.89167	-5
42.90000	-7
42.90833	-10
42.91667	-13
42.92500	-16
42.93333	-17
42.94167	-18
42.95000	-16
42.95833	-14
42.96667	-12
42.97500	-8
42.98333	-6
42.99167	-4
43.00000	-4
43.00833	-5
43.01667	-4
43.02500	-3
43.03333	-3
43.04167	-3
43.05000	-4
43.05833	-4
43.06667	-4
43.07500	-3
43.08333	-2
43.09167	-4
43.10000	-7
43.10833	-11
43.11667	-13
43.12500	-13
43.13333	-13
43.14167	-13
43.15000	-13
43.15833	-14
43.16667	-15
43.17500	-15
43.18333	-15
43.19167	-15
43.20000	-14
43.20833	-13
43.21667	-12
43.22500	-11
43.23333	-11
43.24167	-13
43.25000	-16
43.25833	-19
43.26667	-22
43.27500	-23
43.28333	-22
43.29167	-19
43.30000	-16
43.30833	-14
43.31667	-14
43.32500	-14
43.33333	-14
43.34167	-14
43.35000	-13
43.35833	-11
43.36667	-9
43.37500	-9
43.38333	-9
43.39167	-11
43.40000	-14
43.40833	-16
43.41667	-16
43.42500	-13
43.43333	-9
43.44167	-6
43.45000	-3
43.45833	-2
43.46667	-1
43.47500	0
43.48333	2
43.49167	4
43.50000	5
43.50833	4
43.51667	2
43.52500	0
43.53333	-2
43.54167	-4
43.55000	-5
43.55833	-6
43.56667	-7
43.57500	-8
43.58333	-10
43.59167	-12
43.60000	-14
43.60833	-15
43.61667	-14
43.62500	-11
43.63333	-10
43.64167	-9
43.65000	-9
43.65833	-10
43.66667	-11
43.67500	-10
43.68333	-9
43.69167	-7
43.70000	-6
43.70833	-7
43.71667	-9
43.72500	-10
43.73333	-12
43.74167	-13
43.75000	-14
43.75833	-16
43.76667	-17
43.77500	-18
43.78333	-18
43.79167	-17
43.80000	-16
43.80833	-15
43.81667	-15
43.82500	-15
43.83333	-16
43.84167	-17
43.85000	-18
43.85833	-19
43.86667	-18
43.87500	-17
43.88333	-16
43.89167	-15
43.90000	-16
43.90833	-16
43.91667	-16
43.92500	-15
43.93333	-15
43.94167	-16
43.95000	-17
43.95833	-19
43.96667	-19
43.97500	-17
43.98333	-13
43.99167	-8
44.00000	-4
44.00833	-1
44.01667	0
44.02500	1
44.03333	0
44.04167	-0
44.05000	-1
44.05833	-1
44.06667	-3
44.07500	-6
44.08333	-11
44.09167	-14
44.10000	-16
44.10833	-16
44.11667	-11
44.12500	-6
44.13333	-2
44.14167	-1
44.15000	0
44.15833	1
44.16667	2
44.17500	3
44.18333	3
44.19167	1
44.20000	-2
44.20833	-5
44.21667	-5
44.22500	-4
44.23333	-3
44.24167	-4
44.25000	-5
44.25833	-6
44.26667	-7
44.27500	-7
44.28333	-7
44.29167	-6
44.30000	-6
44.30833	-6
44.31667	-5
44.32500	-5
44.33333	-6
44.34167	-8
44.35000	-10
44.35833	-13
44.36667	-14
44.37500	-12
44.38333	-9
44.39167	-4
44.40000	2
44.40833	6
44.41667	7
44.42500	6
44.43333	2
44.44167	-2
44.45000	-8
44.45833	-14
44.46667	-20
44.47500	-23
44.48333	-23
44.49167	-22
44.50000	-19
44.50833	-16
44.51667	-16
44.52500	-16
44.53333	-16
44.54167	-16
44.55000	-15
44.55833	-14
44.56667	-12
44.57500	-10
44.58333	-7
44.59167	-5
44.60000	-5
44.60833	-5
44.61667	-4
44.62500	-2
44.63333	0
44.64167	3
44.65000	3
44.65833	1
44.66667	-2
44.67500	-5
44.68333	-8
44.69167	-12
44.70000	-15
44.70833	-18
44.71667	-20
44.72500	-19
44.73333	-17
44.74167	-13
44.75000	-10
44.75833	-7
44.76667	-5
44.77500	-5
44.78333	-8
44.79167	-12
44.80000	-15
44.80833	-18
44.81667	-19
44.82500	-18
44.83333	-15
44.84167	-13
44.85000	-10
44.85833	-7
44.86667	-3
44.87500	-2
44.88333	-2
44.89167	-5
44.90000	-9
44.90833	-11
44.91667	-12
44.92500	-11
44.93333	-9
44.94167	-6
44.95000	-3
44.95833	-1
44.96667	1
44.97500	1
44.98333	-1
44.99167	-3
45.00000	-5
45.00833	-6
45.01667	-5
45.02500	-3
45.03333	-1
45.04167	1
45.05000	2
45.05833	3
45.06667	4
45.07500	4
45.08333	3
45.09167	3
45.10000	3
45.10833	3
45.11667	2
45.12500	-1
45.13333	-6
45.14167	-12
45.15000	-15
45.15833	-14
45.16667	-11
45.17500	-6
45.18333	-2
45.19167	-3
45.20000	-7
45.20833	-12
45.21667	-16
45.22500	-19
45.23333	-20
45.24167	-20
45.25000	-19
45.25833	-20
45.26667	-20
45.27500	-20
45.28333	-18
45.29167	-17
45.30000	-17
45.30833	-17
45.31667	-18
45.32500	-19
45.33333	-19
45.34167	-19
45.35000	-18
45.35833	-16
45.36667	-13
45.37500	-9
45.38333	-5
45.39167	-1
45.40000	2
45.40833	4
45.41667	5
45.42500	3
45.43333	0
45.44167	-4
45.45000	-6
45.45833	-7
45.46667	-7
45.47500	-6
45.48333	-5
45.49167	-4
45.50000	-5
45.50833	-6
45.51667	-8
45.52500	-11
45.53333	-14
45.54167	-15
45.55000	-14
45.55833	-8
45.56667	-3
45.57500	-1
45.58333	-2
45.59167	-6
45.60000	-13
45.60833	-19
45.61667	-23
45.62500	-24
45.63333	-22
45.64167	-19
45.65000	-15
45.65833	-10
45.66667	-7
45.67500	-5
45.68333	-6
45.69167	-7
45.70000	-8
45.70833	-8
45.71667	-7
45.72500	-5
45.73333	-6
45.74167	-8
45.75000	-10
45.75833	-12
45.76667	-13
45.77500	-14
45.78333	-16
45.79167	-17
45.80000	-18
45.80833	-18
45.81667	-17
45.82500	-16
45.83333	-16
45.84167	-18
45.85000	-20
45.85833	-22
45.86667	-23
45.87500	-24
45.88333	-25
45.89167	-25
45.90000	-24
45.90833	-22
45.91667	-19
45.92500	-16
45.93333	-15
45.94167	-16
45.95000	-17
45.95833	-17
45.96667	-16
45.97500	-14
45.98333	-12
45.99167	-12
46.00000	-14
46.00833	-17
46.01667	-20
46.02500	-22
46.03333	-24
46.04167	-24
46.05000	-24
46.05833	-25
46.06667	-26
46.07500	-25
46.08333	-23
46.09167	-19
46.10000	-14
46.10833	-9
46.11667	-5
46.12500	-3
46.13333	-4
46.14167	-6
46.15000	-11
46.15833	-17
46.16667	-23
46.17500	-28
46.18333	-31
46.19167	-31
46.20000	-29
46.20833	-26
46.21667	-23
46.22500	-23
46.23333	-23
46.24167	-24
46.25000	-23
46.25833	-21
46.26667	-18
46.27500	-16
46.28333	-16
46.29167	-18
46.30000	-20
46.30833	-23
46.31667	-24
46.32500	-25
46.33333	-23
46.34167	-20
46.35000	-17
46.35833	-15
46.36667	-15
46.37500	-17
46.38333	-19
46.39167	-19
46.40000	-19
46.40833	-18
46.41667	-18
46.42500	-20
46.43333	-23
46.44167	-24
46.45000	-25
46.45833	-25
46.46667	-25
46.47500	-25
46.48333	-24
46.49167	-23
46.50000	-20
46.50833	-16
46.51667	-15
46.52500	-15
46.53333	-18
46.54167	-22
46.55000	-25
46.55833	-27
46.56667	-28
46.57500	-28
46.58333	-27
46.59167	-26
46.60000	-24
46.60833	-21
46.61667	-18
46.62500	-16
46.63333	-14
46.64167	-13
46.65000	-13
46.65833	-16
46.66667	-18
46.67500	-20
46.68333	-22
46.69167	-23
46.70000	-22
46.70833	-21
46.71667	-22
46.72500	-24
46.73333	-26
46.74167	-28
46.75000	-30
46.75833	-30
46.76667	-29
46.77500	-28
46.78333	-25
46.79167	-22
46.80000	-19
46.80833	-16
46.81667	-15
46.82500	-16
46.83333	-19
46.84167	-22
46.85000	-25
46.85833	-26
46.86667	-24
46.87500	-20
46.88333	-14
46.89167	-8
46.90000	-3
46.90833	-0
46.91667	-1
46.92500	-3
46.93333	-8
46.94167	-14
46.95000	-20
46.95833	-25
46.96667	-29
46.97500	-31
46.98333	-32
46.99167	-31
47.00000	-29
47.00833	-25
47.01667	-20
47.02500	-15
47.03333	-8
47.04167	-1
47.05000	3
47.05833	4
47.06667	3
47.07500	1
47.08333	-0
47.09167	-2
47.10000	-3
47.10833	-5
47.11667	-9
47.12500	-12
47.13333	-13
47.14167	-11
47.15000	-8
47.15833	-6
47.16667	-4
47.17500	-5
47.18333	-6
47.19167	-7
47.20000	-6
47.20833	-3
47.21667	-2
47.22500	-2
47.23333	-6
47.24167	-11
47.25000	-16
47.25833	-18
47.26667	-19
47.27500	-18
47.28333	-18
47.29167	-18
47.30000	-19
47.30833	-19
47.31667	-15
47.32500	-9
47.33333	-3
47.34167	1
47.35000	3
47.35833	1
47.36667	-2
47.37500	-4
47.38333	-6
47.39167	-6
47.40000	-7
47.40833	-8
47.41667	-7
47.42500	-6
47.43333	-4
47.44167	-3
47.45000	-3
47.45833	-6
47.46667	-11
47.47500	-15
47.48333	-19
47.49167	-20
47.50000	-19
47.50833	-17
47.51667	-15
47.52500	-13
47.53333	-13
47.54167	-14
47.55000	-16
47.55833	-18
47.56667	-21
47.57500	-24
47.58333	-26
47.59167	-27
47.60000	-25
47.60833	-21
47.61667	-15
47.62500	-8
47.63333	-3
47.64167	2
47.65000	4
47.65833	4
47.66667	3
47.67500	2
47.68333	0
47.69167	-2
47.70000	-4
47.70833	-6
47.71667	-8
47.72500	-9
47.73333	-8
47.74167	-7
47.75000	-6
47.75833	-5
47.76667	-5
47.77500	-6
47.78333	-8
47.79167	-11
47.80000	-15
47.80833	-17
47.81667	-17
47.82500	-14
47.83333	-10
47.84167	-7
47.85000	-4
47.85833	-2
47.86667	-2
47.87500	-1
47.88333	0
47.89167	1
47.90000	0
47.90833	-2
47.91667	-6
47.92500	-11
47.93333	-13
47.94167	-14
47.95000	-13
47.95833	-11
47.96667	-9
47.97500	-6
47.98333	-4
47.99167	-1
48.00000	3
48.00833	6
48.01667	6
48.02500	5
48.03333	6
48.04167	7
48.05000	10
48.05833	13
48.06667	15
48.07500	15
48.08333	13
48.09167	10
48.10000	8
48.10833	7
48.11667	7
48.12500	8
48.13333	8
48.14167	8
48.15000	7
48.15833	5
48.16667	2
48.17500	-3
48.18333	-7
48.19167	-10
48.20000	-9
48.20833	-7
48.21667	-5
48.22500	-2
48.23333	1
48.24167	3
48.25000	5
48.25833	5
48.26667	4
48.27500	1
48.28333	-2
48.29167	-5
48.30000	-8
48.30833	-10
48.31667	-12
48.32500	-14
48.33333	-14
48.34167	-12
48.35000	-9
48.35833	-7
48.36667	-4
48.37500	-2
48.38333	1
48.39167	5
48.40000	8
48.40833	10
48.41667	11
48.42500	10
48.43333	9
48.44167	9
48.45000	8
48.45833	6
48.46667	4
48.47500	1
48.48333	-0
48.49167	-1
48.50000	-0
48.50833	1
48.51667	1
48.52500	1
48.53333	0
48.54167	-0
48.55000	-1
48.55833	-1
48.56667	-1
48.57500	-2
48.58333	-3
48.59167	-3
48.60000	0
48.60833	4
48.61667	9
48.62500	11
48.63333	11
48.64167	9
48.65000	5
48.65833	2
48.66667	-0
48.67500	1
48.68333	4
48.69167	6
48.70000	8
48.70833	9
48.71667	9
48.72500	10
48.73333	13
48.74167	15
48.75000	17
48.75833	16
48.76667	15
48.77500	14
48.78333	12
48.79167	8
48.80000	3
48.80833	-1
48.81667	-3
48.82500	-3
48.83333	1
48.84167	7
48.85000	13
48.85833	17
48.86667	18
48.87500	17
48.88333	15
48.89167	12
48.90000	10
48.90833	9
48.91667	9
48.92500	10
48.93333	13
48.94167	16
48.95000	19
48.95833	20
48.96667	22
48.97500	24
48.98333	27
48.99167	29
49.00000	30
49.00833	28
49.01667	23
49.02500	18
49.03333	14
49.04167	12
49.05000	12
49.05833	12
49.06667	12
49.07500	11
49.08333	9
49.09167	8
49.10000	10
49.10833	13
49.11667	16
49.12500	18
49.13333	16
49.14167	12
49.15000	9
49.15833	9
49.16667	11
49.17500	15
49.18333	19
49.19167	20
49.20000	19
49.20833	17
49.21667	15
49.22500	12
49.23333	10
49.24167	7
49.25000	5
49.25833	3
49.26667	2
49.27500	2
49.28333	4
49.29167	9
49.30000	15
49.30833	23
49.31667	29
49.32500	33
49.33333	34
49.34167	33
49.35000	30
49.35833	28
49.36667	27
49.37500	26
49.38333	26
49.39167	26
49.40000	25
49.40833	22
49.41667	19
49.42500	16
49.43333	14
49.44167	14
49.45000	15
49.45833	15
49.46667	15
49.47500	14
49.48333	14
49.49167	14
49.50000	15
49.50833	17
49.51667	19
49.52500	22
49.53333	25
49.54167	28
49.55000	30
49.55833	29
49.56667	26
49.57500	24
49.58333	21
49.59167	20
49.60000	20
49.60833	21
49.61667	23
49.62500	24
49.63333	26
49.64167	27
49.65000	28
49.65833	29
49.66667	30
49.67500	30
49.68333	31
49.69167	31
49.70000	30
49.70833	29
49.71667	29
49.72500	31
49.73333	31
49.74167	29
49.75000	27
49.75833	24
49.76667	23
49.77500	26
49.78333	31
49.79167	38
49.80000	43
49.80833	47
49.81667	49
49.82500	49
49.83333	47
49.84167	43
49.85000	39
49.85833	34
49.86667	30
49.87500	27
49.88333	25
49.89167	25
49.90000	28
49.90833	32
49.91667	37
49.92500	41
49.93333	44
49.94167	45
49.95000	44
49.95833	42
49.96667	39
49.97500	36
49.98333	34
49.99167	32
50.00000	30
50.00833	28
50.01667	27
50.02500	28
50.03333	30
50.04167	35
50.05000	40
50.05833	44
50.06667	47
50.07500	49
50.08333	49
50.09167	49
50.10000	48
50.10833	46
50.11667	45
50.12500	44
50.13333	45
50.14167	47
50.15000	49
50.15833	48
50.16667	45
50.17500	41
50.18333	37
50.19167	35
50.20000	36
50.20833	37
50.21667	38
50.22500	37
50.23333	37
50.24167	37
50.25000	37
50.25833	39
50.26667	40
50.27500	42
50.28333	44
50.29167	45
50.30000	45
50.30833	45
50.31667	46
50.32500	47
50.33333	49
50.34167	52
50.35000	54
50.35833	53
50.36667	51
50.37500	48
50.38333	46
50.39167	46
50.40000	46
50.40833	49
50.41667	53
50.42500	58
50.43333	62
50.44167	64
50.45000	66
50.45833	66
50.46667	65
50.47500	64
50.48333	62
50.49167	59
50.50000	56
50.50833	53
50.51667	51
50.52500	51
50.53333	51
50.54167	51
50.55000	52
50.55833	54
50.56667	56
50.57500	60
50.58333	63
50.59167	65
50.60000	65
50.60833	64
50.61667	64
50.62500	64
50.63333	65
50.64167	68
50.65000	70
50.65833	72
50.66667	72
50.67500	72
50.68333	72
50.69167	72
50.70000	73
50.70833	75
50.71667	77
50.72500	79
50.73333	80
50.74167	80
50.75000	81
50.75833	82
50.76667	83
50.77500	84
50.78333	84
50.79167	82
50.80000	77
50.80833	71
50.81667	67
50.82500	66
50.83333	67
50.84167	71
50.85000	74
50.85833	78
50.86667	81
50.87500	83
50.88333	84
50.89167	83
50.90000	82
50.90833	79
50.91667	78
50.92500	76
50.93333	75
50.94167	75
50.95000	75
50.95833	77
50.96667	80
50.97500	83
50.98333	86
50.99167	88
51.00000	88
51.00833	86
51.01667	82
51.02500	78
51.03333	75
51.04167	72
51.05000	70
51.05833	70
51.06667	71
51.07500	73
51.08333	75
51.09167	76
51.10000	75
51.10833	72
51.11667	67
51.12500	63
51.13333	60
51.14167	60
51.15000	63
51.15833	66
51.16667	71
51.17500	74
51.18333	77
51.19167	78
51.20000	78
51.20833	76
51.21667	74
51.22500	72
51.23333	70
51.24167	69
51.25000	69
51.25833	67
51.26667	65
51.27500	64
51.28333	65
51.29167	67
51.30000	69
51.30833	69
51.31667	67
51.32500	61
51.33333	54
51.34167	48
51.35000	43
51.35833	40
51.36667	40
51.37500	42
51.38333	46
51.39167	50
51.40000	55
51.40833	60
51.41667	64
51.42500	67
51.43333	69
51.44167	68
51.45000	64
51.45833	59
51.46667	54
51.47500	49
51.48333	46
51.49167	45
51.50000	46
51.50833	48
51.51667	48
51.52500	47
51.53333	43
51.54167	38
51.55000	35
51.55833	33
51.56667	34
51.57500	37
51.58333	40
51.59167	43
51.60000	46
51.60833	47
51.61667	47
51.62500	45
51.63333	44
51.64167	44
51.65000	45
51.65833	46
51.66667	48
51.67500	50
51.68333	52
51.69167	53
51.70000	55
51.70833	54
51.71667	49
51.72500	44
51.73333	40
51.74167	39
51.75000	40
51.75833	42
51.76667	44
51.77500	46
51.78333	47
51.79167	47
51.80000	46
51.80833	45
51.81667	41
51.82500	37
51.83333	34
51.84167	32
51.85000	31
51.85833	32
51.86667	32
51.87500	32
51.88333	29
51.89167	26
51.90000	22
51.90833	18
51.91667	14
51.92500	13
51.93333	14
51.94167	17
51.95000	22
51.95833	27
51.96667	30
51.97500	30
51.98333	27
51.99167	22
52.00000	18
52.00833	15
52.01667	15
52.02500	19
52.03333	25
52.04167	32
52.05000	38
52.05833	41
52.06667	42
52.07500	41
52.08333	37
52.09167	33
52.10000	30
52.10833	28
52.11667	28
52.12500	28
52.13333	30
52.14167	32
52.15000	34
52.15833	36
52.16667	38
52.17500	39
52.18333	39
52.19167	37
52.20000	35
52.20833	34
52.21667	34
52.22500	34
52.23333	35
52.24167	35
52.25000	33
52.25833	29
52.26667	25
52.27500	22
52.28333	20
52.29167	21
52.30000	25
52.30833	29
52.31667	34
52.32500	37
52.33333	39
52.34167	40
52.35000	40
52.35833	39
52.36667	36
52.37500	31
52.38333	25
52.39167	19
52.40000	13
52.40833	9
52.41667	7
52.42500	8
52.43333	9
52.44167	13
52.45000	17
52.45833	21
52.46667	25
52.47500	30
52.48333	34
52.49167	36
52.50000	36
52.50833	34
52.51667	29
52.52500	25
52.53333	22
52.54167	20
52.55000	20
52.55833	22
52.56667	25
52.57500	28
52.58333	31
52.59167	32
52.60000	32
52.60833	31
52.61667	28
52.62500	24
52.63333	20
52.64167	16
52.65000	14
52.65833	15
52.66667	17
52.67500	20
52.68333	23
52.69167	24
52.70000	23
52.70833	21
52.71667	18
52.72500	17
52.73333	15
52.74167	14
52.75000	14
52.75833	13
52.76667	15
52.77500	17
52.78333	20
52.79167	22
52.80000	24
52.80833	24
52.81667	21
52.82500	17
52.83333	11
52.84167	7
52.85000	4
52.85833	6
52.86667	9
52.87500	14
52.88333	18
52.89167	21
52.90000	24
52.90833	25
52.91667	25
52.92500	25
52.93333	25
52.94167	25
52.95000	26
52.95833	27
52.96667	27
52.97500	26
52.98333	23
52.99167	20
53.00000	18
53.00833	18
53.01667	18
53.02500	19
53.03333	22
53.04167	26
53.05000	29
53.05833	30
53.06667	29
53.07500	27
53.08333	25
53.09167	24
53.10000	26
53.10833	28
53.11667	29
53.12500	28
53.13333	27
53.14167	24
53.15000	22
53.15833	20
53.16667	20
53.17500	20
53.18333	21
53.19167	22
53.20000	22
53.20833	23
53.21667	26
53.22500	30
53.23333	34
53.24167	36
53.25000	35
53.25833	33
53.26667	30
53.27500	28
53.28333	25
53.29167	23
53.30000	20
53.30833	18
53.31667	19
53.32500	23
53.33333	26
53.34167	29
53.35000	29
53.35833	28
53.36667	26
53.37500	23
53.38333	22
53.39167	22
53.40000	24
53.40833	29
53.41667	34
53.42500	39
53.43333	43
53.44167	43
53.45000	41
53.45833	37
53.46667	33
53.47500	29
53.48333	27
53.49167	26
53.50000	27
53.50833	31
53.51667	36
53.52500	41
53.53333	47
53.54167	52
53.55000	54
53.55833	51
53.56667	46
53.57500	41
53.58333	37
53.59167	36
53.60000	38
53.60833	42
53.61667	46
53.62500	50
53.63333	52
53.64167	51
53.65000	49
53.65833	45
53.66667	40
53.67500	37
53.68333	36
53.69167	36
53.70000	37
53.70833	37
53.71667	39
53.72500	42
53.73333	47
53.74167	52
53.75000	56
53.75833	58
53.76667	57
53.77500	56
53.78333	54
53.79167	53
53.80000	55
53.80833	58
53.81667	62
53.82500	67
53.83333	69
53.84167	70
53.85000	69
53.85833	68
53.86667	67
53.87500	67
53.88333	68
53.89167	69
53.90000	70
53.90833	71
53.91667	72
53.92500	74
53.93333	78
53.94167	83
53.95000	89
53.95833	96
53.96667	102
53.97500	105
53.98333	105
53.99167	105
54.00000	105
54.00833	107
54.01667	111
54.02500	115
54.03333	120
54.04167	125
54.05000	130
54.05833	137
54.06667	143
54.07500	149
54.08333	154
54.09167	157
54.10000	159
54.10833	160
54.11667	161
54.12500	163
54.13333	166
54.14167	171
54.15000	177
54.15833	183
54.16667	189
54.17500	195
54.18333	200
54.19167	205
54.20000	210
54.20833	216
54.21667	223
54.22500	232
54.23333	242
54.24167	254
54.25000	266
54.25833	276
54.26667	284
54.27500	292
54.28333	300
54.29167	308
54.30000	316
54.30833	325
54.31667	333
54.32500	341
54.33333	347
54.34167	354
54.35000	361
54.35833	369
54.36667	378
54.37500	388
54.38333	399
54.39167	411
54.40000	423
54.40833	436
54.41667	448
54.42500	459
54.43333	470
54.44167	480
54.45000	491
54.45833	503
54.46667	515
54.47500	527
54.48333	539
54.49167	551
54.50000	564
54.50833	575
54.51667	586
54.52500	595
54.53333	605
54.54167	615
54.55000	627
54.55833	641
54.56667	655
54.57500	667
54.58333	679
54.59167	690
54.60000	702
54.60833	714
54.61667	727
54.62500	740
54.63333	754
54.64167	768
54.65000	782
54.65833	798
54.66667	813
54.67500	826
54.68333	838
54.69167	849
54.70000	859
54.70833	869
54.71667	881
54.72500	893
54.73333	906
54.74167	920
54.75000	936
54.75833	952
54.76667	969
54.77500	984
54.78333	999
54.79167	1012
54.80000	1025
54.80833	1038
54.81667	1052
54.82500	1067
54.83333	1083
54.84167	1099
54.85000	1113
54.85833	1125
54.86667	1135
54.87500	1144
54.88333	1153
54.89167	1164
54.90000	1178
54.90833	1192
54.91667	1204
54.92500	1215
54.93333	1224
54.94167	1233
54.95000	1243
54.95833	1255
54.96667	1268
54.97500	1281
54.98333	1294
54.99167	1307
55.00000	1319
55.00833	1331
55.01667	1344
55.02500	1357
55.03333	1371
55.04167	1386
55.05000	1401
55.05833	1413
55.06667	1424
55.07500	1433
55.08333	1440
55.09167	1447
55.10000	1455
55.10833	1462
55.11667	1469
55.12500	1476
55.13333	1484
55.14167	1491
55.15000	1500
55.15833	1511
55.16667	1523
55.17500	1535
55.18333	1548
55.19167	1558
55.20000	1567
55.20833	1575
55.21667	1582
55.22500	1589
55.23333	1594
55.24167	1599
55.25000	1602
55.25833	1605
55.26667	1610
55.27500	1618
55.28333	1628
55.29167	1638
55.30000	1647
55.30833	1654
55.31667	1658
55.32500	1660
55.33333	1664
55.34167	1669
55.35000	1674
55.35833	1678
55.36667	1681
55.37500	1683
55.38333	1685
55.39167	1687
55.40000	1690
55.40833	1694
55.41667	1698
55.42500	1701
55.43333	1702
55.44167	1701
55.45000	1699
55.45833	1699
55.46667	1699
55.47500	1701
55.48333	1702
55.49167	1702
55.50000	1702
55.50833	1701
55.51667	1700
55.52500	1699
55.53333	1698
55.54167	1695
55.55000	1692
55.55833	1691
55.56667	1691
55.57500	1690
55.58333	1689
55.59167	1686
55.60000	1683
55.60833	1678
55.61667	1673
55.62500	1668
55.63333	1663
55.64167	1659
55.65000	1657
55.65833	1655
55.66667	1655
55.67500	1655
55.68333	1655
55.69167	1654
55.70000	1651
55.70833	1648
55.71667	1643
55.72500	1639
55.73333	1633
55.74167	1627
55.75000	1619
55.75833	1611
55.76667	1603
55.77500	1596
55.78333	1590
55.79167	1586
55.80000	1583
55.80833	1581
55.81667	1580
55.82500	1578
55.83333	1576
55.84167	1574
55.85000	1569
55.85833	1564
55.86667	1557
55.87500	1550
55.88333	1542
55.89167	1532
55.90000	1522
55.90833	1513
55.91667	1504
55.92500	1496
55.93333	1489
55.94167	1482
55.95000	1474
55.95833	1465
55.96667	1456
55.97500	1449
55.98333	1443
55.99167	1438
56.00000	1434
56.00833	1430
56.01667	1426
56.02500	1420
56.03333	1414
56.04167	1407
56.05000	1399
56.05833	1391
56.06667	1381
56.07500	1372
56.08333	1363
56.09167	1354
56.10000	1345
56.10833	1336
56.11667	1328
56.12500	1321
56.13333	1315
56.14167	1308
56.15000	1299
56.15833	1289
56.16667	1278
56.17500	1269
56.18333	1261
56.19167	1255
56.20000	1249
56.20833	1243
56.21667	1236
56.22500	1228
56.23333	1219
56.24167	1210
56.25000	1203
56.25833	1197
56.26667	1191
56.27500	1184
56.28333	1176
56.29167	1167
56.30000	1157
56.30833	1148
56.31667	1139
56.32500	1130
56.33333	1123
56.34167	1116
56.35000	1110
56.35833	1105
56.36667	1101
56.37500	1097
56.38333	1091
56.39167	1083
56.40000	1072
56.40833	1061
56.41667	1051
56.42500	1043
56.43333	1037
56.44167	1033
56.45000	1030
56.45833	1025
56.46667	1018
56.47500	1009
56.48333	998
56.49167	986
56.50000	973
56.50833	961
56.51667	950
56.52500	942
56.53333	936
56.54167	932
56.55000	929
56.55833	927
56.56667	925
56.57500	921
56.58333	916
56.59167	909
56.60000	902
56.60833	894
56.61667	885
56.62500	875
56.63333	867
56.64167	860
56.65000	855
56.65833	851
56.66667	848
56.67500	844
56.68333	839
56.69167	832
56.70000	823
56.70833	813
56.71667	803
56.72500	793
56.73333	784
56.74167	777
56.75000	771
56.75833	768
56.76667	764
56.77500	761
56.78333	758
56.79167	755
56.80000	753
56.80833	749
56.81667	744
56.82500	737
56.83333	728
56.84167	718
56.85000	710
56.85833	704
56.86667	699
56.87500	694
56.88333	688
56.89167	682
56.90000	675
56.90833	669
56.91667	665
56.92500	663
56.93333	662
56.94167	661
56.95000	658
56.95833	653
56.96667	647
56.97500	641
56.98333	636
56.99167	632
57.00000	631
57.00833	630
57.01667	627
57.02500	621
57.03333	614
57.04167	606
57.05000	599
57.05833	593
57.06667	590
57.07500	585
57.08333	579
57.09167	572
57.10000	565
57.10833	558
57.11667	552
57.12500	547
57.13333	543
57.14167	538
57.15000	534
57.15833	529
57.16667	524
57.17500	519
57.18333	514
57.19167	511
57.20000	507
57.20833	503
57.21667	499
57.22500	495
57.23333	492
57.24167	490
57.25000	488
57.25833	488
57.26667	486
57.27500	484
57.28333	480
57.29167	476
57.30000	470
57.30833	463
57.31667	457
57.32500	452
57.33333	449
57.34167	445
57.35000	441
57.35833	436
57.36667	431
57.37500	426
57.38333	422
57.39167	419
57.40000	416
57.40833	414
57.41667	412
57.42500	412
57.43333	414
57.44167	416
57.45000	419
57.45833	419
57.46667	418
57.47500	415
57.48333	411
57.49167	406
57.50000	402
57.50833	397
57.51667	394
57.52500	390
57.53333	385
57.54167	380
57.55000	374
57.55833	367
57.56667	361
57.57500	355
57.58333	351
57.59167	348
57.60000	348
57.60833	348
57.61667	349
57.62500	349
57.63333	348
57.64167	348
57.65000	347
57.65833	345
57.66667	343
57.67500	341
57.68333	339
57.69167	337
57.70000	334
57.70833	332
57.71667	330
57.72500	327
57.73333	325
57.74167	321
57.75000	318
57.75833	316
57.76667	313
57.77500	310
57.78333	307
57.79167	305
57.80000	303
57.80833	301
57.81667	298
57.82500	295
57.83333	291
57.84167	288
57.85000	286
57.85833	284
57.86667	284
57.87500	285
57.88333	285
57.89167	285
57.90000	284
57.90833	283
57.91667	281
57.92500	280
57.93333	278
57.94167	277
57.95000	275
57.95833	273
57.96667	272
57.97500	271
57.98333	271
57.99167	269
58.00000	266
58.00833	261
58.01667	255
58.02500	250
58.03333	247
58.04167	246
58.05000	245
58.05833	244
58.06667	243
58.07500	242
58.08333	240
58.09167	240
58.10000	242
58.10833	245
58.11667	247
58.12500	248
58.13333	248
58.14167	245
58.15000	241
58.15833	237
58.16667	232
58.17500	229
58.18333	225
58.19167	224
58.20000	224
58.20833	225
58.21667	225
58.22500	222
58.23333	220
58.24167	217
58.25000	216
58.25833	217
58.26667	218
58.27500	218
58.28333	215
58.29167	211
58.30000	205
58.30833	201
58.31667	200
58.32500	201
58.33333	203
58.34167	205
58.35000	205
58.35833	203
58.36667	200
58.37500	195
58.38333	190
58.39167	187
58.40000	185
58.40833	183
58.41667	183
58.42500	184
58.43333	185
58.44167	185
58.45000	184
58.45833	183
58.46667	181
58.47500	179
58.48333	177
58.49167	175
58.50000	175
58.50833	175
58.51667	177
58.52500	179
58.53333	181
58.54167	183
58.55000	183
58.55833	179
58.56667	174
58.57500	167
58.58333	161
58.59167	158
58.60000	160
58.60833	163
58.61667	165
58.62500	167
58.63333	167
58.64167	166
58.65000	166
58.65833	165
58.66667	166
58.67500	165
58.68333	163
58.69167	160
58.70000	157
58.70833	153
58.71667	150
58.72500	149
58.73333	149
58.74167	152
58.75000	156
58.75833	160
58.76667	163
58.77500	165
58.78333	166
58.79167	166
58.80000	163
58.80833	161
58.81667	159
58.82500	159
58.83333	158
58.84167	157
58.85000	154
58.85833	150
58.86667	146
58.87500	143
58.88333	142
58.89167	141
58.90000	140
58.90833	141
58.91667	143
58.92500	147
58.93333	150
58.94167	152
58.95000	152
58.95833	149
58.96667	144
58.97500	138
58.98333	133
58.99167	129
59.00000	126
59.00833	124
59.01667	125
59.02500	128
59.03333	132
59.04167	136
59.05000	140
59.05833	143
59.06667	145
59.07500	145
59.08333	143
59.09167	140
59.10000	136
59.10833	133
59.11667	133
59.12500	135
59.13333	138
59.14167	142
59.15000	146
59.15833	150
59.16667	153
59.17500	154
59.18333	154
59.19167	153
59.20000	151
59.20833	149
59.21667	145
59.22500	140
59.23333	136
59.24167	132
59.25000	131
59.25833	132
59.26667	135
59.27500	137
59.28333	138
59.29167	138
59.30000	137
59.30833	134
59.31667	129
59.32500	125
59.33333	120
59.34167	117
59.35000	114
59.35833	114
59.36667	115
59.37500	116
59.38333	117
59.39167	118
59.40000	120
59.40833	122
59.41667	124
59.42500	127
59.43333	130
59.44167	132
59.45000	133
59.45833	134
59.46667	132
59.47500	128
59.48333	122
59.49167	115
59.50000	110
59.50833	106
59.51667	106
59.52500	109
59.53333	113
59.54167	118
59.55000	123
59.55833	127
59.56667	130
59.57500	132
59.58333	131
59.59167	129
59.60000	125
59.60833	121
59.61667	117
59.62500	112
59.63333	106
59.64167	100
59.65000	97
59.65833	97
59.66667	100
59.67500	104
59.68333	108
59.69167	110
59.70000	108
59.70833	105
59.71667	103
59.72500	101
59.73333	98
59.74167	96
59.75000	94
59.75833	93
59.76667	94
59.77500	95
59.78333	96
59.79167	96
59.80000	95
59.80833	93
59.81667	91
59.82500	89
59.83333	86
59.84167	83
59.85000	81
59.85833	81
59.86667	83
59.87500	87
59.88333	92
59.89167	96
59.90000	100
59.90833	102
59.91667	102
59.92500	102
59.93333	101
59.94167	100
59.95000	100
59.95833	103
59.96667	107
59.97500	110
59.98333	112
59.99167	111
60.00000	107

[LC Chromatogram(Detector A-Ch2)]
Interval(msec)	500
# of Points	7201
Start Time(min)	0.000
End Time(min)	60.000
Intensity Units	mV
Intensity Multiplier	0.001
Wavelength(nm)	230
R.Time (min)	Intensity
0.00000	-4
0.00833	-4
0.01667	-3
0.02500	-0
0.03333	-0
0.04167	-1
0.05000	-1
0.05833	-1
0.06667	-1
0.07500	-0
0.08333	-0
0.09167	-0
0.10000	-1
0.10833	-1
0.11667	-1
0.12500	-0
0.13333	1
0.14167	3
0.15000	4
0.15833	4
0.16667	4
0.17500	5
0.18333	6
0.19167	6
0.20000	5
0.20833	3
0.21667	1
0.22500	-3
0.23333	-7
0.24167	-10
0.25000	-10
0.25833	-7
0.26667	-2
0.27500	4
0.28333	8
0.29167	10
0.30000	10
0.30833	8
0.31667	6
0.32500	3
0.33333	1
0.34167	-0
0.35000	-1
0.35833	-1
0.36667	-1
0.37500	-2
0.38333	-4
0.39167	-6
0.40000	-8
0.40833	-9
0.41667	-9
0.42500	-8
0.43333	-6
0.44167	-5
0.45000	-3
0.45833	-0
0.46667	2
0.47500	4
0.48333	6
0.49167	7
0.50000	8
0.50833	7
0.51667	5
0.52500	1
0.53333	-2
0.54167	-4
0.55000	-4
0.55833	-3
0.56667	-0
0.57500	1
0.58333	1
0.59167	-0
0.60000	-3
0.60833	-4
0.61667	-5
0.62500	-5
0.63333	-4
0.64167	-0
0.65000	5
0.65833	9
0.66667	13
0.67500	17
0.68333	18
0.69167	19
0.70000	19
0.70833	18
0.71667	18
0.72500	17
0.73333	17
0.74167	18
0.75000	21
0.75833	24
0.76667	27
0.77500	30
0.78333	31
0.79167	31
0.80000	30
0.80833	28
0.81667	26
0.82500	25
0.83333	24
0.84167	22
0.85000	20
0.85833	19
0.86667	18
0.87500	16
0.88333	15
0.89167	13
0.90000	12
0.90833	11
0.91667	13
0.92500	15
0.93333	18
0.94167	19
0.95000	19
0.95833	19
0.96667	18
0.97500	17
0.98333	16
0.99167	14
1.00000	12
1.00833	9
1.01667	7
1.02500	6
1.03333	7
1.04167	11
1.05000	17
1.05833	23
1.06667	26
1.07500	29
1.08333	29
1.09167	27
1.10000	25
1.10833	24
1.11667	21
1.12500	19
1.13333	17
1.14167	16
1.15000	15
1.15833	16
1.16667	18
1.17500	20
1.18333	23
1.19167	25
1.20000	26
1.20833	27
1.21667	25
1.22500	23
1.23333	19
1.24167	16
1.25000	14
1.25833	14
1.26667	14
1.27500	15
1.28333	17
1.29167	18
1.30000	21
1.30833	23
1.31667	25
1.32500	28
1.33333	30
1.34167	30
1.35000	29
1.35833	26
1.36667	22
1.37500	19
1.38333	19
1.39167	20
1.40000	22
1.40833	24
1.41667	25
1.42500	25
1.43333	24
1.44167	21
1.45000	17
1.45833	14
1.46667	11
1.47500	10
1.48333	11
1.49167	14
1.50000	17
1.50833	18
1.51667	18
1.52500	18
1.53333	18
1.54167	18
1.55000	20
1.55833	22
1.56667	22
1.57500	22
1.58333	21
1.59167	20
1.60000	19
1.60833	17
1.61667	15
1.62500	15
1.63333	16
1.64167	17
1.65000	17
1.65833	16
1.66667	14
1.67500	12
1.68333	10
1.69167	9
1.70000	9
1.70833	11
1.71667	13
1.72500	15
1.73333	18
1.74167	20
1.75000	21
1.75833	21
1.76667	21
1.77500	20
1.78333	19
1.79167	18
1.80000	19
1.80833	22
1.81667	25
1.82500	26
1.83333	24
1.84167	22
1.85000	18
1.85833	16
1.86667	16
1.87500	18
1.88333	21
1.89167	25
1.90000	28
1.90833	30
1.91667	29
1.92500	29
1.93333	27
1.94167	26
1.95000	25
1.95833	23
1.96667	21
1.97500	20
1.98333	19
1.99167	19
2.00000	20
2.00833	21
2.01667	22
2.02500	23
2.03333	22
2.04167	21
2.05000	20
2.05833	19
2.06667	17
2.07500	16
2.08333	15
2.09167	15
2.10000	15
2.10833	16
2.11667	17
2.12500	17
2.13333	19
2.14167	21
2.15000	23
2.15833	25
2.16667	27
2.17500	28
2.18333	28
2.19167	27
2.20000	25
2.20833	22
2.21667	20
2.22500	18
2.23333	18
2.24167	19
2.25000	23
2.25833	26
2.26667	28
2.27500	27
2.28333	24
2.29167	20
2.30000	17
2.30833	17
2.31667	17
2.32500	18
2.33333	17
2.34167	15
2.35000	13
2.35833	11
2.36667	11
2.37500	12
2.38333	15
2.39167	17
2.40000	19
2.40833	20
2.41667	21
2.42500	22
2.43333	21
2.44167	21
2.45000	21
2.45833	20
2.46667	20
2.47500	18
2.48333	17
2.49167	16
2.50000	14
2.50833	11
2.51667	9
2.52500	9
2.53333	11
2.54167	14
2.55000	18
2.55833	21
2.56667	21
2.57500	20
2.58333	17
2.59167	14
2.60000	12
2.60833	11
2.61667	11
2.62500	13
2.63333	17
2.64167	20
2.65000	23
2.65833	25
2.66667	24
2.67500	23
2.68333	20
2.69167	18
2.70000	17
2.70833	17
2.71667	17
2.72500	17
2.73333	16
2.74167	14
2.75000	12
2.75833	11
2.76667	12
2.77500	13
2.78333	15
2.79167	16
2.80000	18
2.80833	20
2.81667	22
2.82500	24
2.83333	26
2.84167	27
2.85000	27
2.85833	26
2.86667	24
2.87500	23
2.88333	23
2.89167	22
2.90000	20
2.90833	18
2.91667	15
2.92500	14
2.93333	15
2.94167	18
2.95000	22
2.95833	25
2.96667	27
2.97500	27
2.98333	26
2.99167	25
3.00000	22
3.00833	19
3.01667	15
3.02500	10
3.03333	6
3.04167	5
3.05000	7
3.05833	11
3.06667	14
3.07500	17
3.08333	17
3.09167	15
3.10000	13
3.10833	11
3.11667	11
3.12500	9
3.13333	8
3.14167	8
3.15000	10
3.15833	12
3.16667	14
3.17500	14
3.18333	12
3.19167	10
3.20000	8
3.20833	8
3.21667	8
3.22500	8
3.23333	7
3.24167	8
3.25000	9
3.25833	10
3.26667	10
3.27500	9
3.28333	10
3.29167	12
3.30000	16
3.30833	20
3.31667	25
3.32500	29
3.33333	31
3.34167	32
3.35000	31
3.35833	28
3.36667	24
3.37500	20
3.38333	17
3.39167	15
3.40000	15
3.40833	14
3.41667	14
3.42500	13
3.43333	12
3.44167	10
3.45000	9
3.45833	8
3.46667	9
3.47500	12
3.48333	16
3.49167	21
3.50000	25
3.50833	28
3.51667	28
3.52500	25
3.53333	21
3.54167	17
3.55000	15
3.55833	14
3.56667	15
3.57500	16
3.58333	17
3.59167	16
3.60000	16
3.60833	15
3.61667	15
3.62500	15
3.63333	15
3.64167	15
3.65000	14
3.65833	13
3.66667	10
3.67500	8
3.68333	7
3.69167	8
3.70000	11
3.70833	14
3.71667	17
3.72500	19
3.73333	20
3.74167	20
3.75000	20
3.75833	19
3.76667	16
3.77500	14
3.78333	11
3.79167	9
3.80000	9
3.80833	10
3.81667	12
3.82500	14
3.83333	14
3.84167	11
3.85000	8
3.85833	5
3.86667	4
3.87500	5
3.88333	6
3.89167	8
3.90000	9
3.90833	9
3.91667	10
3.92500	11
3.93333	13
3.94167	15
3.95000	15
3.95833	14
3.96667	13
3.97500	13
3.98333	13
3.99167	15
4.00000	15
4.00833	15
4.01667	13
4.02500	12
4.03333	11
4.04167	12
4.05000	15
4.05833	19
4.06667	23
4.07500	26
4.08333	28
4.09167	30
4.10000	30
4.10833	28
4.11667	25
4.12500	22
4.13333	20
4.14167	19
4.15000	18
4.15833	17
4.16667	16
4.17500	14
4.18333	13
4.19167	12
4.20000	10
4.20833	9
4.21667	8
4.22500	8
4.23333	8
4.24167	8
4.25000	8
4.25833	8
4.26667	7
4.27500	6
4.28333	5
4.29167	7
4.30000	10
4.30833	13
4.31667	17
4.32500	20
4.33333	22
4.34167	23
4.35000	23
4.35833	22
4.36667	21
4.37500	19
4.38333	18
4.39167	18
4.40000	17
4.40833	16
4.41667	14
4.42500	12
4.43333	12
4.44167	12
4.45000	14
4.45833	15
4.46667	17
4.47500	18
4.48333	20
4.49167	20
4.50000	20
4.50833	18
4.51667	15
4.52500	13
4.53333	11
4.54167	11
4.55000	13
4.55833	15
4.56667	16
4.57500	15
4.58333	12
4.59167	9
4.60000	7
4.60833	6
4.61667	7
4.62500	8
4.63333	10
4.64167	12
4.65000	13
4.65833	14
4.66667	15
4.67500	17
4.68333	19
4.69167	21
4.70000	21
4.70833	20
4.71667	18
4.72500	15
4.73333	11
4.74167	9
4.75000	8
4.75833	9
4.76667	11
4.77500	13
4.78333	14
4.79167	14
4.80000	13
4.80833	11
4.81667	11
4.82500	12
4.83333	14
4.84167	16
4.85000	16
4.85833	15
4.86667	13
4.87500	10
4.88333	9
4.89167	9
4.90000	10
4.90833	11
4.91667	12
4.92500	12
4.93333	11
4.94167	10
4.95000	11
4.95833	12
4.96667	15
4.97500	17
4.98333	19
4.99167	20
5.00000	19
5.00833	15
5.01667	12
5.02500	9
5.03333	7
5.04167	6
5.05000	4
5.05833	3
5.06667	2
5.07500	1
5.08333	2
5.09167	5
5.10000	8
5.10833	11
5.11667	13
5.12500	14
5.13333	13
5.14167	11
5.15000	10
5.15833	9
5.16667	8
5.17500	9
5.18333	11
5.19167	13
5.20000	14
5.20833	15
5.21667	16
5.22500	16
5.23333	15
5.24167	15
5.25000	14
5.25833	14
5.26667	13
5.27500	13
5.28333	12
5.29167	11
5.30000	9
5.30833	9
5.31667	9
5.32500	11
5.33333	14
5.34167	18
5.35000	22
5.35833	26
5.36667	30
5.37500	32
5.38333	33
5.39167	32
5.40000	29
5.40833	24
5.41667	19
5.42500	17
5.43333	16
5.44167	15
5.45000	14
5.45833	11
5.46667	8
5.47500	6
5.48333	6
5.49167	7
5.50000	10
5.50833	13
5.51667	16
5.52500	17
5.53333	16
5.54167	12
5.55000	8
5.55833	3
5.56667	1
5.57500	1
5.58333	4
5.59167	8
5.60000	12
5.60833	15
5.61667	17
5.62500	18
5.63333	18
5.64167	16
5.65000	14
5.65833	12
5.66667	12
5.67500	12
5.68333	13
5.69167	12
5.70000	10
5.70833	6
5.71667	3
5.72500	2
5.73333	3
5.74167	6
5.75000	10
5.75833	14
5.76667	16
5.77500	17
5.78333	17
5.79167	18
5.80000	20
5.80833	23
5.81667	26
5.82500	28
5.83333	29
5.84167	28
5.85000	26
5.85833	24
5.86667	23
5.87500	20
5.88333	17
5.89167	14
5.90000	11
5.90833	8
5.91667	7
5.92500	8
5.93333	9
5.94167	10
5.95000	10
5.95833	11
5.96667	11
5.97500	12
5.98333	12
5.99167	11
6.00000	9
6.00833	9
6.01667	10
6.02500	12
6.03333	14
6.04167	15
6.05000	15
6.05833	15
6.06667	17
6.07500	20
6.08333	22
6.09167	23
6.10000	22
6.10833	19
6.11667	16
6.12500	14
6.13333	14
6.14167	15
6.15000	15
6.15833	16
6.16667	16
6.17500	15
6.18333	15
6.19167	16
6.20000	17
6.20833	17
6.21667	18
6.22500	17
6.23333	16
6.24167	14
6.25000	12
6.25833	9
6.26667	7
6.27500	6
6.28333	6
6.29167	7
6.30000	9
6.30833	10
6.31667	10
6.32500	9
6.33333	8
6.34167	10
6.35000	14
6.35833	17
6.36667	19
6.37500	19
6.38333	16
6.39167	11
6.40000	6
6.40833	2
6.41667	-1
6.42500	-2
6.43333	-1
6.44167	2
6.45000	6
6.45833	9
6.46667	12
6.47500	15
6.48333	17
6.49167	19
6.50000	20
6.50833	20
6.51667	18
6.52500	14
6.53333	11
6.54167	8
6.55000	7
6.55833	8
6.56667	10
6.57500	12
6.58333	15
6.59167	16
6.60000	16
6.60833	15
6.61667	13
6.62500	11
6.63333	10
6.64167	9
6.65000	9
6.65833	10
6.66667	11
6.67500	12
6.68333	13
6.69167	13
6.70000	13
6.70833	14
6.71667	15
6.72500	16
6.73333	16
6.74167	15
6.75000	12
6.75833	10
6.76667	10
6.77500	12
6.78333	13
6.79167	13
6.80000	12
6.80833	11
6.81667	9
6.82500	8
6.83333	8
6.84167	8
6.85000	7
6.85833	5
6.86667	2
6.87500	1
6.88333	2
6.89167	6
6.90000	9
6.90833	13
6.91667	15
6.92500	15
6.93333	14
6.94167	13
6.95000	14
6.95833	15
6.96667	16
6.97500	18
6.98333	19
6.99167	18
7.00000	17
7.00833	14
7.01667	12
7.02500	11
7.03333	11
7.04167	11
7.05000	11
7.05833	10
7.06667	6
7.07500	2
7.08333	-0
7.09167	-1
7.10000	1
7.10833	4
7.11667	6
7.12500	8
7.13333	7
7.14167	7
7.15000	6
7.15833	7
7.16667	9
7.17500	12
7.18333	16
7.19167	20
7.20000	24
7.20833	25
7.21667	25
7.22500	24
7.23333	21
7.24167	18
7.25000	14
7.25833	10
7.26667	8
7.27500	5
7.28333	4
7.29167	3
7.30000	3
7.30833	3
7.31667	3
7.32500	3
7.33333	2
7.34167	3
7.35000	4
7.35833	6
7.36667	8
7.37500	9
7.38333	9
7.39167	7
7.40000	5
7.40833	4
7.41667	5
7.42500	8
7.43333	11
7.44167	14
7.45000	16
7.45833	16
7.46667	16
7.47500	15
7.48333	14
7.49167	13
7.50000	12
7.50833	11
7.51667	9
7.52500	9
7.53333	9
7.54167	9
7.55000	10
7.55833	10
7.56667	11
7.57500	11
7.58333	12
7.59167	14
7.60000	16
7.60833	18
7.61667	18
7.62500	16
7.63333	13
7.64167	10
7.65000	9
7.65833	9
7.66667	11
7.67500	13
7.68333	14
7.69167	14
7.70000	12
7.70833	10
7.71667	9
7.72500	7
7.73333	5
7.74167	4
7.75000	4
7.75833	5
7.76667	6
7.77500	8
7.78333	9
7.79167	10
7.80000	10
7.80833	9
7.81667	6
7.82500	4
7.83333	2
7.84167	0
7.85000	-0
7.85833	-0
7.86667	1
7.87500	2
7.88333	4
7.89167	5
7.90000	6
7.90833	4
7.91667	3
7.92500	3
7.93333	4
7.94167	5
7.95000	5
7.95833	4
7.96667	2
7.97500	1
7.98333	-0
7.99167	0
8.00000	1
8.00833	3
8.01667	4
8.02500	5
8.03333	7
8.04167	9
8.05000	10
8.05833	12
8.06667	13
8.07500	13
8.08333	13
8.09167	13
8.10000	12
8.10833	11
8.11667	10
8.12500	8
8.13333	6
8.14167	3
8.15000	-1
8.15833	-4
8.16667	-6
8.17500	-5
8.18333	-3
8.19167	1
8.20000	4
8.20833	6
8.21667	7
8.22500	7
8.23333	6
8.24167	5
8.25000	2
8.25833	-0
8.26667	-2
8.27500	-2
8.28333	-0
8.29167	3
8.30000	5
8.30833	6
8.31667	5
8.32500	3
8.33333	0
8.34167	-3
8.35000	-4
8.35833	-2
8.36667	3
8.37500	8
8.38333	12
8.39167	13
8.40000	13
8.40833	12
8.41667	11
8.42500	12
8.43333	13
8.44167	12
8.45000	8
8.45833	5
8.46667	3
8.47500	3
8.48333	5
8.49167	7
8.50000	9
8.50833	11
8.51667	13
8.52500	15
8.53333	16
8.54167	16
8.55000	14
8.55833	11
8.56667	6
8.57500	3
8.58333	1
8.59167	0
8.60000	0
8.60833	0
8.61667	0
8.62500	0
8.63333	1
8.64167	4
8.65000	7
8.65833	8
8.66667	8
8.67500	6
8.68333	4
8.69167	3
8.70000	1
8.70833	1
8.71667	1
8.72500	0
8.73333	-0
8.74167	-1
8.75000	-1
8.75833	0
8.76667	1
8.77500	2
8.78333	2
8.79167	1
8.80000	-1
8.80833	-2
8.81667	-4
8.82500	-4
8.83333	-4
8.84167	-3
8.85000	-3
8.85833	-2
8.86667	-1
8.87500	0
8.88333	-0
8.89167	-1
8.90000	-1
8.90833	-0
8.91667	1
8.92500	2
8.93333	2
8.94167	1
8.95000	-1
8.95833	-3
8.96667	-3
8.97500	-2
8.98333	-2
8.99167	-1
9.00000	-1
9.00833	-2
9.01667	-4
9.02500	-6
9.03333	-7
9.04167	-6
9.05000	-3
9.05833	-0
9.06667	3
9.07500	5
9.08333	7
9.09167	7
9.10000	7
9.10833	6
9.11667	4
9.12500	2
9.13333	1
9.14167	0
9.15000	1
9.15833	2
9.16667	2
9.17500	1
9.18333	-2
9.19167	-5
9.20000	-8
9.20833	-9
9.21667	-8
9.22500	-5
9.23333	-1
9.24167	2
9.25000	5
9.25833	6
9.26667	6
9.27500	5
9.28333	3
9.29167	2
9.30000	-1
9.30833	-3
9.31667	-4
9.32500	-4
9.33333	-2
9.34167	2
9.35000	5
9.35833	7
9.36667	8
9.37500	7
9.38333	5
9.39167	4
9.40000	4
9.40833	5
9.41667	7
9.42500	8
9.43333	9
9.44167	8
9.45000	6
9.45833	3
9.46667	1
9.47500	-1
9.48333	-1
9.49167	-0
9.50000	2
9.50833	3
9.51667	4
9.52500	5
9.53333	4
9.54167	2
9.55000	0
9.55833	-1
9.56667	-2
9.57500	-3
9.58333	-4
9.59167	-4
9.60000	-5
9.60833	-5
9.61667	-5
9.62500	-5
9.63333	-6
9.64167	-6
9.65000	-6
9.65833	-6
9.66667	-6
9.67500	-5
9.68333	-4
9.69167	-3
9.70000	-2
9.70833	-2
9.71667	-2
9.72500	-2
9.73333	-0
9.74167	3
9.75000	6
9.75833	7
9.76667	7
9.77500	5
9.78333	2
9.79167	2
9.80000	1
9.80833	1
9.81667	0
9.82500	0
9.83333	0
9.84167	1
9.85000	3
9.85833	4
9.86667	5
9.87500	5
9.88333	4
9.89167	3
9.90000	0
9.90833	-2
9.91667	-4
9.92500	-5
9.93333	-5
9.94167	-3
9.95000	-1
9.95833	1
9.96667	3
9.97500	4
9.98333	6
9.99167	6
10.00000	6
10.00833	5
10.01667	3
10.02500	1
10.03333	-0
10.04167	-1
10.05000	-0
10.05833	0
10.06667	-0
10.07500	-2
10.08333	-3
10.09167	-4
10.10000	-4
10.10833	-4
10.11667	-2
10.12500	-1
10.13333	2
10.14167	4
10.15000	7
10.15833	8
10.16667	7
10.17500	5
10.18333	2
10.19167	1
10.20000	-0
10.20833	-2
10.21667	-4
10.22500	-6
10.23333	-7
10.24167	-8
10.25000	-8
10.25833	-8
10.26667	-9
10.27500	-10
10.28333	-11
10.29167	-10
10.30000	-9
10.30833	-8
10.31667	-6
10.32500	-6
10.33333	-6
10.34167	-6
10.35000	-6
10.35833	-5
10.36667	-3
10.37500	-3
10.38333	-4
10.39167	-6
10.40000	-10
10.40833	-14
10.41667	-17
10.42500	-18
10.43333	-17
10.44167	-15
10.45000	-12
10.45833	-9
10.46667	-6
10.47500	-3
10.48333	1
10.49167	3
10.50000	6
10.50833	8
10.51667	9
10.52500	9
10.53333	8
10.54167	6
10.55000	3
10.55833	2
10.56667	1
10.57500	2
10.58333	2
10.59167	2
10.60000	2
10.60833	2
10.61667	2
10.62500	1
10.63333	-2
10.64167	-4
10.65000	-6
10.65833	-7
10.66667	-5
10.67500	-3
10.68333	-0
10.69167	2
10.70000	2
10.70833	0
10.71667	-2
10.72500	-3
10.73333	-2
10.74167	-2
10.75000	-2
10.75833	-4
10.76667	-7
10.77500	-10
10.78333	-12
10.79167	-12
10.80000	-12
10.80833	-12
10.81667	-14
10.82500	-14
10.83333	-13
10.84167	-11
10.85000	-9
10.85833	-7
10.86667	-7
10.87500	-8
10.88333	-10
10.89167	-10
10.90000	-10
10.90833	-8
10.91667	-5
10.92500	-3
10.93333	-2
10.94167	-1
10.95000	-2
10.95833	-2
10.96667	-2
10.97500	-1
10.98333	-1
10.99167	-2
11.00000	-3
11.00833	-4
11.01667	-4
11.02500	-3
11.03333	-2
11.04167	-2
11.05000	-3
11.05833	-5
11.06667	-9
11.07500	-11
11.08333	-12
11.09167	-10
11.10000	-7
11.10833	-4
11.11667	-3
11.12500	-4
11.13333	-7
11.14167	-9
11.15000	-10
11.15833	-9
11.16667	-7
11.17500	-6
11.18333	-6
11.19167	-7
11.20000	-10
11.20833	-12
11.21667	-14
11.22500	-15
11.23333	-16
11.24167	-16
11.25000	-14
11.25833	-12
11.26667	-8
11.27500	-5
11.28333	-2
11.29167	1
11.30000	3
11.30833	4
11.31667	4
11.32500	2
11.33333	-0
11.34167	-4
11.35000	-8
11.35833	-11
11.36667	-12
11.37500	-10
11.38333	-7
11.39167	-2
11.40000	1
11.40833	3
11.41667	2
11.42500	-0
11.43333	-3
11.44167	-6
11.45000	-8
11.45833	-10
11.46667	-11
11.47500	-12
11.48333	-13
11.49167	-13
11.50000	-12
11.50833	-10
11.51667	-7
11.52500	-4
11.53333	-2
11.54167	-1
11.55000	-1
11.55833	-1
11.56667	-2
11.57500	-2
11.58333	-2
11.59167	-0
11.60000	1
11.60833	2
11.61667	3
11.62500	3
11.63333	2
11.64167	2
11.65000	1
11.65833	0
11.66667	-1
11.67500	-2
11.68333	-3
11.69167	-4
11.70000	-6
11.70833	-7
11.71667	-8
11.72500	-8
11.73333	-7
11.74167	-6
11.75000	-6
11.75833	-6
11.76667	-6
11.77500	-7
11.78333	-8
11.79167	-8
11.80000	-8
11.80833	-8
11.81667	-8
11.82500	-9
11.83333	-9
11.84167	-10
11.85000	-10
11.85833	-10
11.86667	-9
11.87500	-7
11.88333	-5
11.89167	-2
11.90000	-2
11.90833	-3
11.91667	-5
11.92500	-9
11.93333	-12
11.94167	-14
11.95000	-14
11.95833	-13
11.96667	-13
11.97500	-13
11.98333	-12
11.99167	-10
12.00000	-9
12.00833	-8
12.01667	-9
12.02500	-12
12.03333	-15
12.04167	-17
12.05000	-17
12.05833	-15
12.06667	-11
12.07500	-8
12.08333	-6
12.09167	-5
12.10000	-5
12.10833	-5
12.11667	-4
12.12500	-3
12.13333	-2
12.14167	-2
12.15000	-2
12.15833	-2
12.16667	-1
12.17500	-0
12.18333	-0
12.19167	-1
12.20000	-2
12.20833	-2
12.21667	-3
12.22500	-4
12.23333	-6
12.24167	-8
12.25000	-10
12.25833	-11
12.26667	-12
12.27500	-11
12.28333	-11
12.29167	-10
12.30000	-8
12.30833	-7
12.31667	-6
12.32500	-6
12.33333	-7
12.34167	-9
12.35000	-11
12.35833	-12
12.36667	-13
12.37500	-13
12.38333	-13
12.39167	-13
12.40000	-12
12.40833	-11
12.41667	-8
12.42500	-1
12.43333	8
12.44167	15
12.45000	19
12.45833	19
12.46667	14
12.47500	7
12.48333	2
12.49167	-3
12.50000	-6
12.50833	-9
12.51667	-10
12.52500	-10
12.53333	-9
12.54167	-7
12.55000	-4
12.55833	-2
12.56667	-0
12.57500	-1
12.58333	-3
12.59167	-7
12.60000	-11
12.60833	-13
12.61667	-15
12.62500	-17
12.63333	-19
12.64167	-20
12.65000	-20
12.65833	-20
12.66667	-19
12.67500	-17
12.68333	-15
12.69167	-13
12.70000	-10
12.70833	-8
12.71667	-6
12.72500	-6
12.73333	-7
12.74167	-9
12.75000	-9
12.75833	-9
12.76667	-10
12.77500	-11
12.78333	-13
12.79167	-15
12.80000	-15
12.80833	-13
12.81667	-9
12.82500	-5
12.83333	-1
12.84167	1
12.85000	2
12.85833	1
12.86667	-1
12.87500	-3
12.88333	-5
12.89167	-6
12.90000	-6
12.90833	-5
12.91667	-5
12.92500	-5
12.93333	-7
12.94167	-8
12.95000	-8
12.95833	-8
12.96667	-8
12.97500	-6
12.98333	-6
12.99167	-6
13.00000	-7
13.00833	-9
13.01667	-11
13.02500	-14
13.03333	-18
13.04167	-20
13.05000	-21
13.05833	-18
13.06667	-13
13.07500	-7
13.08333	-3
13.09167	-3
13.10000	-4
13.10833	-8
13.11667	-11
13.12500	-12
13.13333	-12
13.14167	-11
13.15000	-12
13.15833	-12
13.16667	-13
13.17500	-13
13.18333	-13
13.19167	-13
13.20000	-14
13.20833	-15
13.21667	-16
13.22500	-17
13.23333	-16
13.24167	-15
13.25000	-14
13.25833	-12
13.26667	-8
13.27500	-4
13.28333	-1
13.29167	1
13.30000	2
13.30833	0
13.31667	-2
13.32500	-4
13.33333	-6
13.34167	-7
13.35000	-8
13.35833	-8
13.36667	-7
13.37500	-6
13.38333	-4
13.39167	-3
13.40000	-2
13.40833	-1
13.41667	-1
13.42500	0
13.43333	2
13.44167	2
13.45000	2
13.45833	1
13.46667	1
13.47500	1
13.48333	1
13.49167	1
13.50000	1
13.50833	0
13.51667	-1
13.52500	-2
13.53333	-2
13.54167	-2
13.55000	-1
13.55833	0
13.56667	2
13.57500	4
13.58333	6
13.59167	8
13.60000	11
13.60833	12
13.61667	12
13.62500	11
13.63333	8
13.64167	6
13.65000	6
13.65833	8
13.66667	10
13.67500	11
13.68333	9
13.69167	6
13.70000	2
13.70833	-1
13.71667	-4
13.72500	-6
13.73333	-6
13.74167	-6
13.75000	-6
13.75833	-5
13.76667	-3
13.77500	0
13.78333	3
13.79167	5
13.80000	7
13.80833	6
13.81667	6
13.82500	7
13.83333	9
13.84167	12
13.85000	14
13.85833	15
13.86667	15
13.87500	12
13.88333	9
13.89167	4
13.90000	-0
13.90833	-4
13.91667	-6
13.92500	-6
13.93333	-3
13.94167	-1
13.95000	-1
13.95833	-1
13.96667	-2
13.97500	-2
13.98333	-1
13.99167	2
14.00000	5
14.00833	9
14.01667	13
14.02500	16
14.03333	19
14.04167	20
14.05000	21
14.05833	20
14.06667	20
14.07500	20
14.08333	19
14.09167	18
14.10000	16
14.10833	14
14.11667	12
14.12500	11
14.13333	10
14.14167	11
14.15000	12
14.15833	12
14.16667	11
14.17500	8
14.18333	6
14.19167	3
14.20000	2
14.20833	1
14.21667	2
14.22500	5
14.23333	8
14.24167	11
14.25000	14
14.25833	15
14.26667	15
14.27500	14
14.28333	14
14.29167	15
14.30000	16
14.30833	17
14.31667	18
14.32500	17
14.33333	16
14.34167	14
14.35000	12
14.35833	10
14.36667	9
14.37500	10
14.38333	11
14.39167	14
14.40000	16
14.40833	19
14.41667	21
14.42500	22
14.43333	21
14.44167	20
14.45000	21
14.45833	22
14.46667	22
14.47500	22
14.48333	19
14.49167	14
14.50000	11
14.50833	9
14.51667	10
14.52500	13
14.53333	17
14.54167	20
14.55000	21
14.55833	22
14.56667	23
14.57500	23
14.58333	23
14.59167	22
14.60000	21
14.60833	19
14.61667	17
14.62500	14
14.63333	12
14.64167	11
14.65000	10
14.65833	9
14.66667	10
14.67500	10
14.68333	11
14.69167	11
14.70000	11
14.70833	12
14.71667	13
14.72500	15
14.73333	17
14.74167	19
14.75000	21
14.75833	22
14.76667	21
14.77500	19
14.78333	17
14.79167	16
14.80000	16
14.80833	17
14.81667	17
14.82500	15
14.83333	12
14.84167	11
14.85000	12
14.85833	15
14.86667	19
14.87500	23
14.88333	25
14.89167	23
14.90000	21
14.90833	16
14.91667	12
14.92500	9
14.93333	6
14.94167	6
14.95000	7
14.95833	10
14.96667	12
14.97500	15
14.98333	16
14.99167	15
15.00000	13
15.00833	11
15.01667	10
15.02500	9
15.03333	9
15.04167	10
15.05000	11
15.05833	12
15.06667	11
15.07500	9
15.08333	7
15.09167	5
15.10000	3
15.10833	2
15.11667	2
15.12500	2
15.13333	3
15.14167	6
15.15000	9
15.15833	12
15.16667	13
15.17500	12
15.18333	10
15.19167	8
15.20000	6
15.20833	5
15.21667	4
15.22500	3
15.23333	2
15.24167	3
15.25000	6
15.25833	9
15.26667	12
15.27500	14
15.28333	15
15.29167	15
15.30000	14
15.30833	15
15.31667	17
15.32500	18
15.33333	19
15.34167	18
15.35000	15
15.35833	11
15.36667	7
15.37500	3
15.38333	1
15.39167	1
15.40000	1
15.40833	1
15.41667	-1
15.42500	-3
15.43333	-6
15.44167	-8
15.45000	-9
15.45833	-8
15.46667	-6
15.47500	-3
15.48333	-0
15.49167	0
15.50000	-1
15.50833	-2
15.51667	-4
15.52500	-3
15.53333	-1
15.54167	1
15.55000	3
15.55833	5
15.56667	6
15.57500	7
15.58333	8
15.59167	9
15.60000	9
15.60833	8
15.61667	7
15.62500	5
15.63333	3
15.64167	2
15.65000	3
15.65833	4
15.66667	6
15.67500	8
15.68333	11
15.69167	13
15.70000	13
15.70833	10
15.71667	5
15.72500	-1
15.73333	-6
15.74167	-9
15.75000	-8
15.75833	-7
15.76667	-5
15.77500	-3
15.78333	-1
15.79167	-1
15.80000	-1
15.80833	0
15.81667	1
15.82500	2
15.83333	3
15.84167	5
15.85000	7
15.85833	8
15.86667	9
15.87500	10
15.88333	8
15.89167	5
15.90000	2
15.90833	0
15.91667	0
15.92500	1
15.93333	3
15.94167	4
15.95000	4
15.95833	3
15.96667	1
15.97500	-2
15.98333	-5
15.99167	-7
16.00000	-8
16.00833	-7
16.01667	-6
16.02500	-6
16.03333	-6
16.04167	-6
16.05000	-7
16.05833	-8
16.06667	-8
16.07500	-8
16.08333	-7
16.09167	-5
16.10000	-3
16.10833	-1
16.11667	1
16.12500	3
16.13333	4
16.14167	5
16.15000	5
16.15833	5
16.16667	6
16.17500	8
16.18333	10
16.19167	11
16.20000	12
16.20833	10
16.21667	7
16.22500	3
16.23333	-0
16.24167	-2
16.25000	-1
16.25833	1
16.26667	3
16.27500	4
16.28333	3
16.29167	1
16.30000	-1
16.30833	-2
16.31667	-2
16.32500	-1
16.33333	0
16.34167	1
16.35000	1
16.35833	1
16.36667	1
16.37500	3
16.38333	4
16.39167	6
16.40000	8
16.40833	8
16.41667	7
16.42500	5
16.43333	2
16.44167	0
16.45000	-1
16.45833	-1
16.46667	0
16.47500	3
16.48333	5
16.49167	7
16.50000	8
16.50833	8
16.51667	6
16.52500	3
16.53333	0
16.54167	-2
16.55000	-2
16.55833	-0
16.56667	3
16.57500	6
16.58333	8
16.59167	7
16.60000	6
16.60833	4
16.61667	2
16.62500	2
16.63333	2
16.64167	2
16.65000	0
16.65833	-0
16.66667	-1
16.67500	1
16.68333	3
16.69167	6
16.70000	7
16.70833	6
16.71667	5
16.72500	4
16.73333	3
16.74167	2
16.75000	0
16.75833	-2
16.76667	-3
16.77500	-6
16.78333	-8
16.79167	-9
16.80000	-11
16.80833	-12
16.81667	-10
16.82500	-7
16.83333	-3
16.84167	0
16.85000	4
16.85833	6
16.86667	7
16.87500	6
16.88333	3
16.89167	-1
16.90000	-4
16.90833	-5
16.91667	-5
16.92500	-3
16.93333	-0
16.94167	1
16.95000	-0
16.95833	-3
16.96667	-7
16.97500	-11
16.98333	-12
16.99167	-12
17.00000	-10
17.00833	-7
17.01667	-4
17.02500	-2
17.03333	-1
17.04167	-0
17.05000	-0
17.05833	0
17.06667	1
17.07500	2
17.08333	3
17.09167	3
17.10000	2
17.10833	0
17.11667	-3
17.12500	-5
17.13333	-6
17.14167	-5
17.15000	-2
17.15833	2
17.16667	6
17.17500	8
17.18333	8
17.19167	6
17.20000	2
17.20833	-3
17.21667	-8
17.22500	-11
17.23333	-13
17.24167	-13
17.25000	-13
17.25833	-13
17.26667	-14
17.27500	-14
17.28333	-15
17.29167	-14
17.30000	-12
17.30833	-12
17.31667	-13
17.32500	-14
17.33333	-14
17.34167	-14
17.35000	-13
17.35833	-10
17.36667	-9
17.37500	-8
17.38333	-7
17.39167	-7
17.40000	-9
17.40833	-11
17.41667	-13
17.42500	-13
17.43333	-11
17.44167	-7
17.45000	-2
17.45833	2
17.46667	3
17.47500	0
17.48333	-4
17.49167	-9
17.50000	-12
17.50833	-13
17.51667	-10
17.52500	-5
17.53333	0
17.54167	4
17.55000	6
17.55833	6
17.56667	3
17.57500	0
17.58333	-3
17.59167	-7
17.60000	-11
17.60833	-13
17.61667	-13
17.62500	-13
17.63333	-11
17.64167	-10
17.65000	-9
17.65833	-8
17.66667	-8
17.67500	-8
17.68333	-9
17.69167	-10
17.70000	-9
17.70833	-7
17.71667	-3
17.72500	0
17.73333	2
17.74167	2
17.75000	-1
17.75833	-2
17.76667	-2
17.77500	-1
17.78333	1
17.79167	2
17.80000	2
17.80833	-1
17.81667	-4
17.82500	-6
17.83333	-7
17.84167	-6
17.85000	-6
17.85833	-5
17.86667	-5
17.87500	-7
17.88333	-8
17.89167	-8
17.90000	-9
17.90833	-10
17.91667	-12
17.92500	-12
17.93333	-11
17.94167	-8
17.95000	-4
17.95833	-1
17.96667	0
17.97500	-1
17.98333	-3
17.99167	-6
18.00000	-8
18.00833	-8
18.01667	-7
18.02500	-7
18.03333	-6
18.04167	-6
18.05000	-5
18.05833	-4
18.06667	-5
18.07500	-6
18.08333	-9
18.09167	-12
18.10000	-15
18.10833	-17
18.11667	-17
18.12500	-14
18.13333	-9
18.14167	-4
18.15000	2
18.15833	6
18.16667	7
18.17500	5
18.18333	2
18.19167	-2
18.20000	-6
18.20833	-9
18.21667	-11
18.22500	-12
18.23333	-12
18.24167	-13
18.25000	-15
18.25833	-17
18.26667	-18
18.27500	-17
18.28333	-16
18.29167	-13
18.30000	-12
18.30833	-12
18.31667	-13
18.32500	-13
18.33333	-12
18.34167	-11
18.35000	-9
18.35833	-7
18.36667	-5
18.37500	-3
18.38333	-3
18.39167	-3
18.40000	-5
18.40833	-6
18.41667	-7
18.42500	-6
18.43333	-4
18.44167	-1
18.45000	3
18.45833	5
18.46667	5
18.47500	4
18.48333	2
18.49167	0
18.50000	-0
18.50833	-1
18.51667	-0
18.52500	-0
18.53333	-1
18.54167	-2
18.55000	-2
18.55833	-1
18.56667	1
18.57500	3
18.58333	5
18.59167	7
18.60000	8
18.60833	7
18.61667	5
18.62500	3
18.63333	2
18.64167	2
18.65000	3
18.65833	5
18.66667	5
18.67500	5
18.68333	3
18.69167	0
18.70000	-1
18.70833	-0
18.71667	1
18.72500	2
18.73333	1
18.74167	-1
18.75000	-5
18.75833	-8
18.76667	-10
18.77500	-10
18.78333	-8
18.79167	-6
18.80000	-2
18.80833	1
18.81667	3
18.82500	2
18.83333	-1
18.84167	-4
18.85000	-7
18.85833	-10
18.86667	-10
18.87500	-10
18.88333	-9
18.89167	-8
18.90000	-7
18.90833	-6
18.91667	-4
18.92500	-4
18.93333	-3
18.94167	-3
18.95000	-2
18.95833	-1
18.96667	-1
18.97500	-1
18.98333	-2
18.99167	-1
19.00000	-0
19.00833	2
19.01667	5
19.02500	7
19.03333	8
19.04167	7
19.05000	5
19.05833	3
19.06667	1
19.07500	-2
19.08333	-4
19.09167	-5
19.10000	-6
19.10833	-6
19.11667	-6
19.12500	-5
19.13333	-2
19.14167	0
19.15000	1
19.15833	1
19.16667	-1
19.17500	-3
19.18333	-5
19.19167	-6
19.20000	-6
19.20833	-6
19.21667	-7
19.22500	-6
19.23333	-6
19.24167	-4
19.25000	-3
19.25833	-1
19.26667	0
19.27500	1
19.28333	0
19.29167	-1
19.30000	-3
19.30833	-4
19.31667	-6
19.32500	-6
19.33333	-5
19.34167	-4
19.35000	-2
19.35833	1
19.36667	5
19.37500	8
19.38333	9
19.39167	8
19.40000	6
19.40833	1
19.41667	-3
19.42500	-6
19.43333	-7
19.44167	-7
19.45000	-6
19.45833	-4
19.46667	-1
19.47500	1
19.48333	3
19.49167	3
19.50000	3
19.50833	3
19.51667	4
19.52500	6
19.53333	8
19.54167	8
19.55000	7
19.55833	6
19.56667	6
19.57500	8
19.58333	11
19.59167	14
19.60000	15
19.60833	15
19.61667	13
19.62500	10
19.63333	9
19.64167	8
19.65000	8
19.65833	9
19.66667	9
19.67500	9
19.68333	7
19.69167	4
19.70000	2
19.70833	0
19.71667	-1
19.72500	0
19.73333	3
19.74167	6
19.75000	7
19.75833	8
19.76667	8
19.77500	9
19.78333	11
19.79167	14
19.80000	17
19.80833	17
19.81667	16
19.82500	13
19.83333	10
19.84167	9
19.85000	9
19.85833	10
19.86667	13
19.87500	15
19.88333	17
19.89167	19
19.90000	21
19.90833	22
19.91667	23
19.92500	25
19.93333	27
19.94167	30
19.95000	32
19.95833	33
19.96667	33
19.97500	32
19.98333	31
19.99167	31
20.00000	33
20.00833	35
20.01667	37
20.02500	38
20.03333	38
20.04167	38
20.05000	38
20.05833	40
20.06667	43
20.07500	48
20.08333	51
20.09167	53
20.10000	55
20.10833	58
20.11667	63
20.12500	69
20.13333	76
20.14167	82
20.15000	88
20.15833	94
20.16667	99
20.17500	104
20.18333	108
20.19167	111
20.20000	115
20.20833	118
20.21667	122
20.22500	127
20.23333	132
20.24167	139
20.25000	147
20.25833	156
20.26667	168
20.27500	180
20.28333	192
20.29167	202
20.30000	212
20.30833	222
20.31667	232
20.32500	242
20.33333	251
20.34167	260
20.35000	269
20.35833	279
20.36667	291
20.37500	304
20.38333	317
20.39167	328
20.40000	337
20.40833	345
20.41667	354
20.42500	366
20.43333	382
20.44167	397
20.45000	414
20.45833	429
20.46667	444
20.47500	458
20.48333	473
20.49167	490
20.50000	506
20.50833	523
20.51667	539
20.52500	556
20.53333	572
20.54167	587
20.55000	601
20.55833	616
20.56667	631
20.57500	647
20.58333	663
20.59167	679
20.60000	695
20.60833	709
20.61667	722
20.62500	733
20.63333	745
20.64167	756
20.65000	768
20.65833	780
20.66667	793
20.67500	807
20.68333	821
20.69167	835
20.70000	848
20.70833	859
20.71667	869
20.72500	877
20.73333	883
20.74167	890
20.75000	898
20.75833	907
20.76667	916
20.77500	926
20.78333	936
20.79167	944
20.80000	951
20.80833	956
20.81667	959
20.82500	961
20.83333	962
20.84167	963
20.85000	964
20.85833	966
20.86667	967
20.87500	966
20.88333	965
20.89167	965
20.90000	965
20.90833	965
20.91667	965
20.92500	963
20.93333	960
20.94167	958
20.95000	957
20.95833	957
20.96667	958
20.97500	958
20.98333	956
20.99167	954
21.00000	951
21.00833	947
21.01667	942
21.02500	936
21.03333	929
21.04167	921
21.05000	912
21.05833	903
21.06667	894
21.07500	886
21.08333	878
21.09167	870
21.10000	863
21.10833	854
21.11667	845
21.12500	835
21.13333	824
21.14167	814
21.15000	807
21.15833	800
21.16667	797
21.17500	793
21.18333	787
21.19167	778
21.20000	767
21.20833	753
21.21667	740
21.22500	729
21.23333	719
21.24167	711
21.25000	703
21.25833	694
21.26667	686
21.27500	677
21.28333	669
21.29167	662
21.30000	654
21.30833	648
21.31667	642
21.32500	635
21.33333	627
21.34167	618
21.35000	609
21.35833	600
21.36667	591
21.37500	583
21.38333	574
21.39167	565
21.40000	557
21.40833	550
21.41667	542
21.42500	535
21.43333	526
21.44167	517
21.45000	507
21.45833	499
21.46667	492
21.47500	489
21.48333	486
21.49167	485
21.50000	485
21.50833	483
21.51667	480
21.52500	477
21.53333	472
21.54167	466
21.55000	459
21.55833	451
21.56667	444
21.57500	437
21.58333	431
21.59167	427
21.60000	424
21.60833	421
21.61667	419
21.62500	416
21.63333	411
21.64167	405
21.65000	399
21.65833	394
21.66667	392
21.67500	391
21.68333	390
21.69167	389
21.70000	387
21.70833	383
21.71667	378
21.72500	372
21.73333	367
21.74167	362
21.75000	357
21.75833	353
21.76667	351
21.77500	349
21.78333	348
21.79167	347
21.80000	347
21.80833	346
21.81667	342
21.82500	338
21.83333	332
21.84167	328
21.85000	325
21.85833	324
21.86667	325
21.87500	327
21.88333	328
21.89167	327
21.90000	325
21.90833	322
21.91667	320
21.92500	319
21.93333	319
21.94167	320
21.95000	320
21.95833	320
21.96667	318
21.97500	317
21.98333	317
21.99167	319
22.00000	320
22.00833	322
22.01667	323
22.02500	323
22.03333	321
22.04167	319
22.05000	318
22.05833	317
22.06667	317
22.07500	317
22.08333	317
22.09167	316
22.10000	315
22.10833	314
22.11667	315
22.12500	315
22.13333	316
22.14167	317
22.15000	316
22.15833	315
22.16667	314
22.17500	315
22.18333	317
22.19167	319
22.20000	323
22.20833	326
22.21667	329
22.22500	331
22.23333	332
22.24167	332
22.25000	332
22.25833	331
22.26667	330
22.27500	329
22.28333	328
22.29167	327
22.30000	327
22.30833	327
22.31667	328
22.32500	329
22.33333	329
22.34167	330
22.35000	331
22.35833	333
22.36667	336
22.37500	340
22.38333	343
22.39167	346
22.40000	349
22.40833	351
22.41667	352
22.42500	351
22.43333	349
22.44167	348
22.45000	348
22.45833	349
22.46667	351
22.47500	353
22.48333	353
22.49167	351
22.50000	349
22.50833	348
22.51667	350
22.52500	353
22.53333	358
22.54167	363
22.55000	367
22.55833	372
22.56667	376
22.57500	379
22.58333	381
22.59167	382
22.60000	382
22.60833	381
22.61667	381
22.62500	381
22.63333	382
22.64167	384
22.65000	387
22.65833	391
22.66667	394
22.67500	397
22.68333	400
22.69167	402
22.70000	405
22.70833	407
22.71667	408
22.72500	409
22.73333	409
22.74167	409
22.75000	409
22.75833	411
22.76667	414
22.77500	417
22.78333	421
22.79167	424
22.80000	427
22.80833	430
22.81667	433
22.82500	437
22.83333	442
22.84167	446
22.85000	448
22.85833	449
22.86667	447
22.87500	443
22.88333	440
22.89167	438
22.90000	437
22.90833	438
22.91667	440
22.92500	443
22.93333	446
22.94167	450
22.95000	454
22.95833	459
22.96667	464
22.97500	468
22.98333	471
22.99167	474
23.00000	476
23.00833	478
23.01667	479
23.02500	481
23.03333	483
23.04167	484
23.05000	486
23.05833	488
23.06667	490
23.07500	492
23.08333	494
23.09167	496
23.10000	498
23.10833	499
23.11667	498
23.12500	497
23.13333	497
23.14167	498
23.15000	500
23.15833	504
23.16667	509
23.17500	513
23.18333	516
23.19167	518
23.20000	518
23.20833	518
23.21667	520
23.22500	523
23.23333	527
23.24167	531
23.25000	534
23.25833	537
23.26667	540
23.27500	543
23.28333	546
23.29167	549
23.30000	552
23.30833	555
23.31667	557
23.32500	559
23.33333	561
23.34167	563
23.35000	566
23.35833	569
23.36667	572
23.37500	574
23.38333	576
23.39167	578
23.40000	581
23.40833	583
23.41667	586
23.42500	590
23.43333	593
23.44167	598
23.45000	603
23.45833	607
23.46667	611
23.47500	612
23.48333	613
23.49167	615
23.50000	618
23.50833	620
23.51667	620
23.52500	619
23.53333	616
23.54167	615
23.55000	617
23.55833	621
23.56667	627
23.57500	633
23.58333	638
23.59167	642
23.60000	643
23.60833	643
23.61667	642
23.62500	642
23.63333	644
23.64167	647
23.65000	651
23.65833	656
23.66667	660
23.67500	664
23.68333	669
23.69167	675
23.70000	681
23.70833	688
23.71667	693
23.72500	698
23.73333	700
23.74167	701
23.75000	700
23.75833	699
23.76667	700
23.77500	702
23.78333	706
23.79167	711
23.80000	716
23.80833	720
23.81667	723
23.82500	725
23.83333	726
23.84167	726
23.85000	728
23.85833	731
23.86667	735
23.87500	740
23.88333	743
23.89167	745
23.90000	747
23.90833	749
23.91667	751
23.92500	755
23.93333	761
23.94167	768
23.95000	775
23.95833	782
23.96667	787
23.97500	792
23.98333	796
23.99167	801
24.00000	806
24.00833	810
24.01667	813
24.02500	817
24.03333	820
24.04167	826
24.05000	832
24.05833	839
24.06667	847
24.07500	854
24.08333	859
24.09167	863
24.10000	865
24.10833	867
24.11667	871
24.12500	875
24.13333	880
24.14167	885
24.15000	891
24.15833	897
24.16667	901
24.17500	905
24.18333	909
24.19167	914
24.20000	920
24.20833	927
24.21667	934
24.22500	942
24.23333	950
24.24167	959
24.25000	969
24.25833	979
24.26667	988
24.27500	997
24.28333	1005
24.29167	1013
24.30000	1020
24.30833	1025
24.31667	1030
24.32500	1033
24.33333	1034
24.34167	1035
24.35000	1035
24.35833	1038
24.36667	1043
24.37500	1051
24.38333	1060
24.39167	1070
24.40000	1078
24.40833	1084
24.41667	1089
24.42500	1092
24.43333	1094
24.44167	1095
24.45000	1095
24.45833	1096
24.46667	1098
24.47500	1103
24.48333	1108
24.49167	1115
24.50000	1122
24.50833	1130
24.51667	1136
24.52500	1140
24.53333	1142
24.54167	1143
24.55000	1143
24.55833	1145
24.56667	1148
24.57500	1153
24.58333	1158
24.59167	1163
24.60000	1167
24.60833	1169
24.61667	1171
24.62500	1173
24.63333	1175
24.64167	1178
24.65000	1181
24.65833	1184
24.66667	1186
24.67500	1189
24.68333	1191
24.69167	1194
24.70000	1197
24.70833	1199
24.71667	1200
24.72500	1200
24.73333	1200
24.74167	1199
24.75000	1199
24.75833	1200
24.76667	1202
24.77500	1205
24.78333	1209
24.79167	1213
24.80000	1216
24.80833	1218
24.81667	1219
24.82500	1220
24.83333	1221
24.84167	1223
24.85000	1226
24.85833	1229
24.86667	1230
24.87500	1230
24.88333	1228
24.89167	1226
24.90000	1225
24.90833	1225
24.91667	1227
24.92500	1229
24.93333	1232
24.94167	1234
24.95000	1234
24.95833	1234
24.96667	1233
24.97500	1233
24.98333	1235
24.99167	1240
25.00000	1246
25.00833	1252
25.01667	1258
25.02500	1260
25.03333	1260
25.04167	1258
25.05000	1256
25.05833	1255
25.06667	1257
25.07500	1260
25.08333	1265
25.09167	1269
25.10000	1273
25.10833	1276
25.11667	1280
25.12500	1283
25.13333	1286
25.14167	1288
25.15000	1291
25.15833	1294
25.16667	1298
25.17500	1302
25.18333	1306
25.19167	1310
25.20000	1314
25.20833	1318
25.21667	1321
25.22500	1324
25.23333	1325
25.24167	1328
25.25000	1331
25.25833	1335
25.26667	1341
25.27500	1347
25.28333	1352
25.29167	1354
25.30000	1354
25.30833	1355
25.31667	1357
25.32500	1360
25.33333	1364
25.34167	1368
25.35000	1372
25.35833	1377
25.36667	1382
25.37500	1387
25.38333	1392
25.39167	1397
25.40000	1402
25.40833	1405
25.41667	1407
25.42500	1409
25.43333	1412
25.44167	1416
25.45000	1421
25.45833	1427
25.46667	1432
25.47500	1437
25.48333	1440
25.49167	1441
25.50000	1442
25.50833	1444
25.51667	1448
25.52500	1453
25.53333	1458
25.54167	1462
25.55000	1465
25.55833	1467
25.56667	1469
25.57500	1472
25.58333	1476
25.59167	1482
25.60000	1487
25.60833	1492
25.61667	1497
25.62500	1502
25.63333	1506
25.64167	1511
25.65000	1517
25.65833	1522
25.66667	1526
25.67500	1529
25.68333	1531
25.69167	1534
25.70000	1539
25.70833	1545
25.71667	1551
25.72500	1557
25.73333	1563
25.74167	1569
25.75000	1575
25.75833	1581
25.76667	1586
25.77500	1590
25.78333	1593
25.79167	1595
25.80000	1596
25.80833	1598
25.81667	1601
25.82500	1604
25.83333	1608
25.84167	1613
25.85000	1619
25.85833	1626
25.86667	1632
25.87500	1637
25.88333	1641
25.89167	1645
25.90000	1649
25.90833	1651
25.91667	1654
25.92500	1658
25.93333	1662
25.94167	1668
25.95000	1674
25.95833	1681
25.96667	1687
25.97500	1692
25.98333	1698
25.99167	1703
26.00000	1707
26.00833	1712
26.01667	1716
26.02500	1721
26.03333	1726
26.04167	1733
26.05000	1740
26.05833	1747
26.06667	1754
26.07500	1761
26.08333	1768
26.09167	1776
26.10000	1783
26.10833	1789
26.11667	1794
26.12500	1797
26.13333	1800
26.14167	1805
26.15000	1812
26.15833	1819
26.16667	1825
26.17500	1831
26.18333	1836
26.19167	1839
26.20000	1844
26.20833	1850
26.21667	1857
26.22500	1865
26.23333	1874
26.24167	1881
26.25000	1887
26.25833	1893
26.26667	1899
26.27500	1904
26.28333	1909
26.29167	1914
26.30000	1917
26.30833	1921
26.31667	1926
26.32500	1934
26.33333	1942
26.34167	1949
26.35000	1956
26.35833	1962
26.36667	1968
26.37500	1974
26.38333	1980
26.39167	1986
26.40000	1992
26.40833	1997
26.41667	2003
26.42500	2008
26.43333	2014
26.44167	2020
26.45000	2026
26.45833	2033
26.46667	2038
26.47500	2044
26.48333	2049
26.49167	2056
26.50000	2064
26.50833	2072
26.51667	2081
26.52500	2090
26.53333	2100
26.54167	2108
26.55000	2115
26.55833	2120
26.56667	2124
26.57500	2127
26.58333	2130
26.59167	2133
26.60000	2136
26.60833	2140
26.61667	2145
26.62500	2151
26.63333	2158
26.64167	2165
26.65000	2171
26.65833	2177
26.66667	2184
26.67500	2192
26.68333	2202
26.69167	2215
26.70000	2227
26.70833	2239
26.71667	2249
26.72500	2256
26.73333	2261
26.74167	2265
26.75000	2272
26.75833	2280
26.76667	2292
26.77500	2305
26.78333	2316
26.79167	2327
26.80000	2335
26.80833	2343
26.81667	2351
26.82500	2361
26.83333	2370
26.84167	2379
26.85000	2386
26.85833	2394
26.86667	2402
26.87500	2412
26.88333	2425
26.89167	2438
26.90000	2451
26.90833	2463
26.91667	2473
26.92500	2481
26.93333	2488
26.94167	2494
26.95000	2502
26.95833	2512
26.96667	2523
26.97500	2535
26.98333	2546
26.99167	2557
27.00000	2566
27.00833	2576
27.01667	2587
27.02500	2599
27.03333	2612
27.04167	2625
27.05000	2639
27.05833	2653
27.06667	2668
27.07500	2683
27.08333	2695
27.09167	2704
27.10000	2712
27.10833	2720
27.11667	2729
27.12500	2740
27.13333	2752
27.14167	2764
27.15000	2777
27.15833	2790
27.16667	2803
27.17500	2815
27.18333	2826
27.19167	2836
27.20000	2846
27.20833	2855
27.21667	2865
27.22500	2877
27.23333	2890
27.24167	2903
27.25000	2916
27.25833	2929
27.26667	2942
27.27500	2953
27.28333	2964
27.29167	2975
27.30000	2986
27.30833	2996
27.31667	3007
27.32500	3017
27.33333	3028
27.34167	3038
27.35000	3047
27.35833	3057
27.36667	3067
27.37500	3078
27.38333	3089
27.39167	3100
27.40000	3109
27.40833	3117
27.41667	3123
27.42500	3128
27.43333	3134
27.44167	3141
27.45000	3151
27.45833	3162
27.46667	3172
27.47500	3181
27.48333	3188
27.49167	3195
27.50000	3202
27.50833	3208
27.51667	3212
27.52500	3215
27.53333	3216
27.54167	3217
27.55000	3220
27.55833	3225
27.56667	3232
27.57500	3239
27.58333	3246
27.59167	3253
27.60000	3259
27.60833	3265
27.61667	3271
27.62500	3275
27.63333	3279
27.64167	3282
27.65000	3284
27.65833	3286
27.66667	3288
27.67500	3290
27.68333	3292
27.69167	3295
27.70000	3297
27.70833	3301
27.71667	3304
27.72500	3307
27.73333	3308
27.74167	3309
27.75000	3308
27.75833	3306
27.76667	3305
27.77500	3305
27.78333	3306
27.79167	3307
27.80000	3308
27.80833	3309
27.81667	3308
27.82500	3306
27.83333	3305
27.84167	3304
27.85000	3305
27.85833	3307
27.86667	3308
27.87500	3307
27.88333	3305
27.89167	3303
27.90000	3303
27.90833	3305
27.91667	3309
27.92500	3313
27.93333	3315
27.94167	3316
27.95000	3316
27.95833	3316
27.96667	3319
27.97500	3323
27.98333	3328
27.99167	3332
28.00000	3334
28.00833	3335
28.01667	3336
28.02500	3338
28.03333	3341
28.04167	3346
28.05000	3352
28.05833	3357
28.06667	3359
28.07500	3360
28.08333	3360
28.09167	3363
28.10000	3367
28.10833	3374
28.11667	3381
28.12500	3388
28.13333	3396
28.14167	3403
28.15000	3410
28.15833	3418
28.16667	3426
28.17500	3435
28.18333	3444
28.19167	3454
28.20000	3465
28.20833	3476
28.21667	3488
28.22500	3499
28.23333	3511
28.24167	3522
28.25000	3532
28.25833	3544
28.26667	3556
28.27500	3571
28.28333	3587
28.29167	3605
28.30000	3622
28.30833	3639
28.31667	3654
28.32500	3669
28.33333	3686
28.34167	3704
28.35000	3725
28.35833	3746
28.36667	3766
28.37500	3785
28.38333	3803
28.39167	3821
28.40000	3839
28.40833	3858
28.41667	3879
28.42500	3902
28.43333	3926
28.44167	3951
28.45000	3977
28.45833	4002
28.46667	4025
28.47500	4048
28.48333	4071
28.49167	4097
28.50000	4124
28.50833	4153
28.51667	4181
28.52500	4208
28.53333	4232
28.54167	4254
28.55000	4276
28.55833	4297
28.56667	4320
28.57500	4346
28.58333	4373
28.59167	4402
28.60000	4430
28.60833	4458
28.61667	4484
28.62500	4509
28.63333	4533
28.64167	4557
28.65000	4582
28.65833	4608
28.66667	4635
28.67500	4663
28.68333	4691
28.69167	4720
28.70000	4748
28.70833	4776
28.71667	4804
28.72500	4831
28.73333	4856
28.74167	4880
28.75000	4904
28.75833	4927
28.76667	4950
28.77500	4972
28.78333	4996
28.79167	5020
28.80000	5044
28.80833	5067
28.81667	5090
28.82500	5114
28.83333	5138
28.84167	5162
28.85000	5188
28.85833	5214
28.86667	5240
28.87500	5265
28.88333	5289
28.89167	5314
28.90000	5338
28.90833	5364
28.91667	5391
28.92500	5420
28.93333	5449
28.94167	5476
28.95000	5503
28.95833	5530
28.96667	5556
28.97500	5582
28.98333	5609
28.99167	5637
29.00000	5665
29.00833	5693
29.01667	5722
29.02500	5750
29.03333	5779
29.04167	5807
29.05000	5836
29.05833	5865
29.06667	5897
29.07500	5930
29.08333	5962
29.09167	5994
29.10000	6025
29.10833	6054
29.11667	6085
29.12500	6117
29.13333	6151
29.14167	6186
29.15000	6223
29.15833	6260
29.16667	6298
29.17500	6337
29.18333	6376
29.19167	6418
29.20000	6459
29.20833	6502
29.21667	6544
29.22500	6586
29.23333	6629
29.24167	6671
29.25000	6714
29.25833	6754
29.26667	6796
29.27500	6837
29.28333	6881
29.29167	6927
29.30000	6974
29.30833	7022
29.31667	7072
29.32500	7122
29.33333	7175
29.34167	7229
29.35000	7286
29.35833	7344
29.36667	7403
29.37500	7460
29.38333	7517
29.39167	7573
29.40000	7629
29.40833	7687
29.41667	7746
29.42500	7806
29.43333	7869
29.44167	7931
29.45000	7997
29.45833	8063
29.46667	8133
29.47500	8205
29.48333	8277
29.49167	8351
29.50000	8423
29.50833	8497
29.51667	8571
29.52500	8647
29.53333	8725
29.54167	8802
29.55000	8882
29.55833	8960
29.56667	9041
29.57500	9124
29.58333	9210
29.59167	9300
29.60000	9392
29.60833	9487
29.61667	9583
29.62500	9682
29.63333	9785
29.64167	9887
29.65000	9993
29.65833	10098
29.66667	10205
29.67500	10313
29.68333	10421
29.69167	10532
29.70000	10642
29.70833	10756
29.71667	10869
29.72500	10987
29.73333	11109
29.74167	11232
29.75000	11361
29.75833	11489
29.76667	11622
29.77500	11757
29.78333	11892
29.79167	12032
29.80000	12170
29.80833	12313
29.81667	12455
29.82500	12600
29.83333	12746
29.84167	12892
29.85000	13042
29.85833	13191
29.86667	13344
29.87500	13498
29.88333	13652
29.89167	13810
29.90000	13967
29.90833	14130
29.91667	14294
29.92500	14459
29.93333	14627
29.94167	14792
29.95000	14959
29.95833	15123
29.96667	15289
29.97500	15456
29.98333	15624
29.99167	15798
30.00000	15968
30.00833	16143
30.01667	16314
30.02500	16486
30.03333	16658
30.04167	16827
30.05000	16999
30.05833	17166
30.06667	17334
30.07500	17502
30.08333	17668
30.09167	17837
30.10000	18001
30.10833	18168
30.11667	18332
30.12500	18495
30.13333	18658
30.14167	18816
30.15000	18974
30.15833	19127
30.16667	19281
30.17500	19433
30.18333	19584
30.19167	19736
30.20000	19883
30.20833	20030
30.21667	20171
30.22500	20309
30.23333	20444
30.24167	20575
30.25000	20707
30.25833	20834
30.26667	20961
30.27500	21086
30.28333	21207
30.29167	21326
30.30000	21439
30.30833	21550
30.31667	21655
30.32500	21759
30.33333	21862
30.34167	21961
30.35000	22062
30.35833	22158
30.36667	22252
30.37500	22342
30.38333	22426
30.39167	22508
30.40000	22584
30.40833	22658
30.41667	22727
30.42500	22793
30.43333	22856
30.44167	22915
30.45000	22974
30.45833	23029
30.46667	23081
30.47500	23130
30.48333	23175
30.49167	23216
30.50000	23253
30.50833	23288
30.51667	23318
30.52500	23344
30.53333	23366
30.54167	23384
30.55000	23399
30.55833	23411
30.56667	23421
30.57500	23429
30.58333	23432
30.59167	23431
30.60000	23426
30.60833	23417
30.61667	23405
30.62500	23390
30.63333	23371
30.64167	23350
30.65000	23326
30.65833	23301
30.66667	23271
30.67500	23238
30.68333	23200
30.69167	23157
30.70000	23111
30.70833	23060
30.71667	23007
30.72500	22949
30.73333	22888
30.74167	22827
30.75000	22765
30.75833	22702
30.76667	22638
30.77500	22571
30.78333	22502
30.79167	22429
30.80000	22354
30.80833	22273
30.81667	22190
30.82500	22105
30.83333	22018
30.84167	21931
30.85000	21839
30.85833	21747
30.86667	21653
30.87500	21557
30.88333	21460
30.89167	21361
30.90000	21262
30.90833	21160
30.91667	21057
30.92500	20951
30.93333	20843
30.94167	20737
30.95000	20628
30.95833	20521
30.96667	20413
30.97500	20305
30.98333	20195
30.99167	20082
31.00000	19971
31.00833	19858
31.01667	19745
31.02500	19632
31.03333	19519
31.04167	19408
31.05000	19295
31.05833	19185
31.06667	19074
31.07500	18964
31.08333	18852
31.09167	18736
31.10000	18622
31.10833	18505
31.11667	18393
31.12500	18282
31.13333	18174
31.14167	18068
31.15000	17961
31.15833	17857
31.16667	17751
31.17500	17646
31.18333	17542
31.19167	17437
31.20000	17335
31.20833	17232
31.21667	17133
31.22500	17034
31.23333	16937
31.24167	16843
31.25000	16749
31.25833	16657
31.26667	16563
31.27500	16469
31.28333	16375
31.29167	16280
31.30000	16188
31.30833	16096
31.31667	16007
31.32500	15917
31.33333	15828
31.34167	15741
31.35000	15655
31.35833	15572
31.36667	15490
31.37500	15410
31.38333	15330
31.39167	15248
31.40000	15168
31.40833	15086
31.41667	15006
31.42500	14927
31.43333	14848
31.44167	14771
31.45000	14693
31.45833	14619
31.46667	14545
31.47500	14473
31.48333	14402
31.49167	14331
31.50000	14261
31.50833	14190
31.51667	14121
31.52500	14051
31.53333	13981
31.54167	13913
31.55000	13844
31.55833	13779
31.56667	13715
31.57500	13651
31.58333	13588
31.59167	13523
31.60000	13459
31.60833	13393
31.61667	13327
31.62500	13263
31.63333	13198
31.64167	13137
31.65000	13077
31.65833	13021
31.66667	12965
31.67500	12910
31.68333	12854
31.69167	12797
31.70000	12742
31.70833	12688
31.71667	12637
31.72500	12586
31.73333	12536
31.74167	12487
31.75000	12437
31.75833	12389
31.76667	12344
31.77500	12300
31.78333	12258
31.79167	12217
31.80000	12178
31.80833	12139
31.81667	12102
31.82500	12066
31.83333	12032
31.84167	12000
31.85000	11968
31.85833	11939
31.86667	11912
31.87500	11887
31.88333	11866
31.89167	11847
31.90000	11830
31.90833	11816
31.91667	11803
31.92500	11792
31.93333	11781
31.94167	11772
31.95000	11766
31.95833	11762
31.96667	11764
31.97500	11769
31.98333	11777
31.99167	11788
32.00000	11802
32.00833	11821
32.01667	11843
32.02500	11871
32.03333	11904
32.04167	11939
32.05000	11978
32.05833	12019
32.06667	12064
32.07500	12112
32.08333	12167
32.09167	12227
32.10000	12294
32.10833	12371
32.11667	12457
32.12500	12553
32.13333	12660
32.14167	12774
32.15000	12899
32.15833	13029
32.16667	13170
32.17500	13320
32.18333	13482
32.19167	13660
32.20000	13847
32.20833	14053
32.21667	14270
32.22500	14504
32.23333	14757
32.24167	15026
32.25000	15323
32.25833	15635
32.26667	15975
32.27500	16337
32.28333	16721
32.29167	17136
32.30000	17568
32.30833	18037
32.31667	18528
32.32500	19055
32.33333	19620
32.34167	20213
32.35000	20858
32.35833	21529
32.36667	22255
32.37500	23020
32.38333	23827
32.39167	24695
32.40000	25591
32.40833	26557
32.41667	27559
32.42500	28620
32.43333	29744
32.44167	30909
32.45000	32164
32.45833	33454
32.46667	34833
32.47500	36270
32.48333	37765
32.49167	39351
32.50000	40965
32.50833	42682
32.51667	44438
32.52500	46276
32.53333	48198
32.54167	50167
32.55000	52262
32.55833	54386
32.56667	56624
32.57500	58920
32.58333	61268
32.59167	63721
32.60000	66178
32.60833	68753
32.61667	71346
32.62500	74015
32.63333	76764
32.64167	79529
32.65000	82420
32.65833	85304
32.66667	88288
32.67500	91304
32.68333	94340
32.69167	97464
32.70000	100546
32.70833	103721
32.71667	106872
32.72500	110065
32.73333	113308
32.74167	116521
32.75000	119831
32.75833	123075
32.76667	126367
32.77500	129630
32.78333	132843
32.79167	136086
32.80000	139225
32.80833	142402
32.81667	145498
32.82500	148572
32.83333	151633
32.84167	154600
32.85000	157589
32.85833	160454
32.86667	163293
32.87500	166043
32.88333	168681
32.89167	171275
32.90000	173726
32.90833	176145
32.91667	178445
32.92500	180665
32.93333	182811
32.94167	184816
32.95000	186760
32.95833	188555
32.96667	190260
32.97500	191845
32.98333	193292
32.99167	194642
33.00000	195836
33.00833	196928
33.01667	197884
33.02500	198719
33.03333	199442
33.04167	200027
33.05000	200498
33.05833	200832
33.06667	201031
33.07500	201102
33.08333	201037
33.09167	200846
33.10000	200538
33.10833	200101
33.11667	199557
33.12500	198886
33.13333	198094
33.14167	197199
33.15000	196173
33.15833	195099
33.16667	193913
33.17500	192483
33.18333	190922
33.19167	189359
33.20000	187796
33.20833	186109
33.21667	184362
33.22500	182509
33.23333	180543
33.24167	178526
33.25000	176314
33.25833	173942
33.26667	171581
33.27500	169269
33.28333	166951
33.29167	164641
33.30000	162371
33.30833	159981
33.31667	157575
33.32500	155144
33.33333	152397
33.34167	149517
33.35000	146777
33.35833	144253
33.36667	141710
33.37500	139140
33.38333	136551
33.39167	133875
33.40000	131242
33.40833	128543
33.41667	125884
33.42500	123221
33.43333	120395
33.44167	117540
33.45000	114869
33.45833	112430
33.46667	109990
33.47500	107557
33.48333	105203
33.49167	102630
33.50000	99921
33.50833	97343
33.51667	95021
33.52500	92772
33.53333	90518
33.54167	88319
33.55000	86083
33.55833	83918
33.56667	81757
33.57500	79633
33.58333	77563
33.59167	75486
33.60000	73495
33.60833	71503
33.61667	69581
33.62500	67706
33.63333	65858
33.64167	64093
33.65000	62334
33.65833	60653
33.66667	58990
33.67500	57367
33.68333	55795
33.69167	54228
33.70000	52737
33.70833	51257
33.71667	49839
33.72500	48463
33.73333	47114
33.74167	45828
33.75000	44550
33.75833	43331
33.76667	42131
33.77500	40965
33.78333	39841
33.79167	38727
33.80000	37671
33.80833	36625
33.81667	35626
33.82500	34657
33.83333	33709
33.84167	32810
33.85000	31919
33.85833	31072
33.86667	30241
33.87500	29434
33.88333	28659
33.89167	27891
33.90000	27163
33.90833	26446
33.91667	25760
33.92500	25096
33.93333	24447
33.94167	23828
33.95000	23213
33.95833	22626
33.96667	22050
33.97500	21491
33.98333	20956
33.99167	20430
34.00000	19932
34.00833	19440
34.01667	18969
34.02500	18511
34.03333	18061
34.04167	17634
34.05000	17209
34.05833	16805
34.06667	16409
34.07500	16024
34.08333	15654
34.09167	15289
34.10000	14941
34.10833	14597
34.11667	14267
34.12500	13945
34.13333	13628
34.14167	13325
34.15000	13024
34.15833	12738
34.16667	12456
34.17500	12182
34.18333	11917
34.19167	11654
34.20000	11403
34.20833	11153
34.21667	10913
34.22500	10680
34.23333	10451
34.24167	10232
34.25000	10014
34.25833	9806
34.26667	9601
34.27500	9401
34.28333	9209
34.29167	9019
34.30000	8838
34.30833	8657
34.31667	8482
34.32500	8310
34.33333	8140
34.34167	7978
34.35000	7815
34.35833	7659
34.36667	7505
34.37500	7355
34.38333	7211
34.39167	7068
34.40000	6932
34.40833	6797
34.41667	6668
34.42500	6542
34.43333	6417
34.44167	6296
34.45000	6174
34.45833	6058
34.46667	5944
34.47500	5834
34.48333	5726
34.49167	5619
34.50000	5516
34.50833	5412
34.51667	5311
34.52500	5212
34.53333	5115
34.54167	5023
34.55000	4932
34.55833	4846
34.56667	4762
34.57500	4680
34.58333	4599
34.59167	4518
34.60000	4441
34.60833	4363
34.61667	4288
34.62500	4215
34.63333	4144
34.64167	4076
34.65000	4007
34.65833	3940
34.66667	3873
34.67500	3806
34.68333	3742
34.69167	3679
34.70000	3619
34.70833	3560
34.71667	3504
34.72500	3448
34.73333	3394
34.74167	3341
34.75000	3288
34.75833	3237
34.76667	3185
34.77500	3136
34.78333	3089
34.79167	3045
34.80000	3004
34.80833	2964
34.81667	2924
34.82500	2884
34.83333	2842
34.84167	2800
34.85000	2757
34.85833	2716
34.86667	2676
34.87500	2637
34.88333	2599
34.89167	2563
34.90000	2529
34.90833	2496
34.91667	2464
34.92500	2433
34.93333	2402
34.94167	2372
34.95000	2341
34.95833	2311
34.96667	2280
34.97500	2249
34.98333	2221
34.99167	2194
35.00000	2170
35.00833	2149
35.01667	2130
35.02500	2111
35.03333	2092
35.04167	2070
35.05000	2047
35.05833	2024
35.06667	2001
35.07500	1978
35.08333	1954
35.09167	1929
35.10000	1904
35.10833	1878
35.11667	1854
35.12500	1831
35.13333	1811
35.14167	1793
35.15000	1777
35.15833	1763
35.16667	1751
35.17500	1740
35.18333	1728
35.19167	1715
35.20000	1701
35.20833	1684
35.21667	1667
35.22500	1648
35.23333	1629
35.24167	1609
35.25000	1589
35.25833	1571
35.26667	1554
35.27500	1539
35.28333	1526
35.29167	1513
35.30000	1500
35.30833	1488
35.31667	1475
35.32500	1463
35.33333	1450
35.34167	1436
35.35000	1421
35.35833	1405
35.36667	1388
35.37500	1371
35.38333	1355
35.39167	1339
35.40000	1324
35.40833	1309
35.41667	1294
35.42500	1282
35.43333	1270
35.44167	1261
35.45000	1253
35.45833	1245
35.46667	1236
35.47500	1227
35.48333	1216
35.49167	1203
35.50000	1189
35.50833	1173
35.51667	1156
35.52500	1138
35.53333	1120
35.54167	1105
35.55000	1094
35.55833	1085
35.56667	1077
35.57500	1069
35.58333	1059
35.59167	1048
35.60000	1036
35.60833	1025
35.61667	1014
35.62500	1003
35.63333	991
35.64167	979
35.65000	968
35.65833	957
35.66667	948
35.67500	938
35.68333	928
35.69167	917
35.70000	906
35.70833	897
35.71667	889
35.72500	883
35.73333	876
35.74167	868
35.75000	858
35.75833	849
35.76667	841
35.77500	834
35.78333	826
35.79167	819
35.80000	812
35.80833	805
35.81667	798
35.82500	791
35.83333	783
35.84167	776
35.85000	768
35.85833	760
35.86667	753
35.87500	747
35.88333	741
35.89167	736
35.90000	730
35.90833	724
35.91667	717
35.92500	710
35.93333	703
35.94167	696
35.95000	691
35.95833	686
35.96667	682
35.97500	678
35.98333	673
35.99167	668
36.00000	664
36.00833	661
36.01667	658
36.02500	655
36.03333	650
36.04167	645
36.05000	639
36.05833	634
36.06667	629
36.07500	625
36.08333	621
36.09167	618
36.10000	614
36.10833	610
36.11667	605
36.12500	599
36.13333	594
36.14167	588
36.15000	583
36.15833	580
36.16667	577
36.17500	576
36.18333	574
36.19167	574
36.20000	574
36.20833	573
36.21667	573
36.22500	573
36.23333	573
36.24167	572
36.25000	570
36.25833	567
36.26667	564
36.27500	560
36.28333	557
36.29167	554
36.30000	552
36.30833	549
36.31667	545
36.32500	542
36.33333	539
36.34167	536
36.35000	535
36.35833	533
36.36667	531
36.37500	529
36.38333	527
36.39167	526
36.40000	525
36.40833	525
36.41667	524
36.42500	521
36.43333	517
36.44167	513
36.45000	509
36.45833	504
36.46667	500
36.47500	497
36.48333	496
36.49167	496
36.50000	498
36.50833	501
36.51667	503
36.52500	502
36.53333	499
36.54167	495
36.55000	490
36.55833	485
36.56667	480
36.57500	476
36.58333	471
36.59167	468
36.60000	466
36.60833	465
36.61667	465
36.62500	463
36.63333	461
36.64167	458
36.65000	457
36.65833	457
36.66667	457
36.67500	456
36.68333	453
36.69167	447
36.70000	442
36.70833	439
36.71667	438
36.72500	439
36.73333	441
36.74167	441
36.75000	438
36.75833	433
36.76667	428
36.77500	423
36.78333	421
36.79167	422
36.80000	424
36.80833	425
36.81667	426
36.82500	425
36.83333	423
36.84167	421
36.85000	418
36.85833	416
36.86667	413
36.87500	410
36.88333	408
36.89167	407
36.90000	405
36.90833	404
36.91667	402
36.92500	400
36.93333	399
36.94167	398
36.95000	397
36.95833	396
36.96667	394
36.97500	393
36.98333	392
36.99167	392
37.00000	393
37.00833	395
37.01667	396
37.02500	395
37.03333	393
37.04167	390
37.05000	386
37.05833	383
37.06667	380
37.07500	380
37.08333	380
37.09167	379
37.10000	377
37.10833	375
37.11667	372
37.12500	369
37.13333	367
37.14167	365
37.15000	362
37.15833	359
37.16667	354
37.17500	350
37.18333	347
37.19167	347
37.20000	348
37.20833	350
37.21667	351
37.22500	352
37.23333	351
37.24167	350
37.25000	348
37.25833	346
37.26667	344
37.27500	342
37.28333	341
37.29167	341
37.30000	340
37.30833	338
37.31667	335
37.32500	332
37.33333	330
37.34167	328
37.35000	328
37.35833	327
37.36667	326
37.37500	324
37.38333	322
37.39167	321
37.40000	322
37.40833	324
37.41667	327
37.42500	329
37.43333	330
37.44167	328
37.45000	325
37.45833	321
37.46667	317
37.47500	314
37.48333	311
37.49167	309
37.50000	307
37.50833	307
37.51667	308
37.52500	310
37.53333	313
37.54167	314
37.55000	315
37.55833	314
37.56667	313
37.57500	311
37.58333	310
37.59167	310
37.60000	310
37.60833	309
37.61667	309
37.62500	308
37.63333	307
37.64167	305
37.65000	304
37.65833	303
37.66667	303
37.67500	303
37.68333	303
37.69167	303
37.70000	300
37.70833	297
37.71667	294
37.72500	294
37.73333	297
37.74167	301
37.75000	305
37.75833	309
37.76667	310
37.77500	309
37.78333	308
37.79167	306
37.80000	305
37.80833	305
37.81667	307
37.82500	310
37.83333	314
37.84167	319
37.85000	323
37.85833	327
37.86667	330
37.87500	333
37.88333	333
37.89167	330
37.90000	327
37.90833	323
37.91667	319
37.92500	318
37.93333	318
37.94167	320
37.95000	324
37.95833	328
37.96667	332
37.97500	335
37.98333	337
37.99167	338
38.00000	338
38.00833	337
38.01667	337
38.02500	337
38.03333	336
38.04167	338
38.05000	344
38.05833	350
38.06667	357
38.07500	363
38.08333	367
38.09167	366
38.10000	365
38.10833	364
38.11667	363
38.12500	364
38.13333	365
38.14167	366
38.15000	368
38.15833	371
38.16667	373
38.17500	375
38.18333	376
38.19167	378
38.20000	380
38.20833	383
38.21667	385
38.22500	386
38.23333	385
38.24167	384
38.25000	382
38.25833	381
38.26667	383
38.27500	385
38.28333	387
38.29167	389
38.30000	390
38.30833	393
38.31667	396
38.32500	399
38.33333	402
38.34167	405
38.35000	405
38.35833	405
38.36667	404
38.37500	402
38.38333	401
38.39167	401
38.40000	403
38.40833	405
38.41667	406
38.42500	406
38.43333	405
38.44167	402
38.45000	397
38.45833	392
38.46667	388
38.47500	384
38.48333	382
38.49167	382
38.50000	382
38.50833	383
38.51667	383
38.52500	382
38.53333	380
38.54167	377
38.55000	375
38.55833	373
38.56667	372
38.57500	370
38.58333	369
38.59167	367
38.60000	366
38.60833	365
38.61667	365
38.62500	366
38.63333	365
38.64167	364
38.65000	361
38.65833	357
38.66667	353
38.67500	348
38.68333	344
38.69167	341
38.70000	339
38.70833	338
38.71667	338
38.72500	338
38.73333	336
38.74167	335
38.75000	334
38.75833	333
38.76667	331
38.77500	330
38.78333	328
38.79167	325
38.80000	321
38.80833	318
38.81667	314
38.82500	310
38.83333	307
38.84167	306
38.85000	307
38.85833	309
38.86667	310
38.87500	309
38.88333	307
38.89167	303
38.90000	299
38.90833	296
38.91667	293
38.92500	289
38.93333	286
38.94167	283
38.95000	280
38.95833	279
38.96667	278
38.97500	279
38.98333	280
38.99167	281
39.00000	281
39.00833	278
39.01667	275
39.02500	272
39.03333	270
39.04167	268
39.05000	268
39.05833	269
39.06667	268
39.07500	265
39.08333	262
39.09167	258
39.10000	254
39.10833	251
39.11667	248
39.12500	247
39.13333	247
39.14167	248
39.15000	249
39.15833	249
39.16667	246
39.17500	243
39.18333	239
39.19167	236
39.20000	234
39.20833	235
39.21667	236
39.22500	239
39.23333	240
39.24167	242
39.25000	242
39.25833	241
39.26667	239
39.27500	235
39.28333	230
39.29167	224
39.30000	219
39.30833	215
39.31667	213
39.32500	214
39.33333	216
39.34167	219
39.35000	221
39.35833	222
39.36667	221
39.37500	218
39.38333	215
39.39167	211
39.40000	208
39.40833	207
39.41667	208
39.42500	212
39.43333	217
39.44167	222
39.45000	225
39.45833	226
39.46667	224
39.47500	220
39.48333	215
39.49167	211
39.50000	208
39.50833	207
39.51667	208
39.52500	209
39.53333	208
39.54167	207
39.55000	206
39.55833	206
39.56667	206
39.57500	207
39.58333	208
39.59167	207
39.60000	204
39.60833	199
39.61667	195
39.62500	192
39.63333	191
39.64167	193
39.65000	198
39.65833	202
39.66667	205
39.67500	205
39.68333	204
39.69167	200
39.70000	197
39.70833	195
39.71667	195
39.72500	196
39.73333	197
39.74167	199
39.75000	200
39.75833	200
39.76667	201
39.77500	201
39.78333	203
39.79167	204
39.80000	204
39.80833	205
39.81667	206
39.82500	206
39.83333	206
39.84167	205
39.85000	205
39.85833	206
39.86667	209
39.87500	212
39.88333	214
39.89167	214
39.90000	213
39.90833	210
39.91667	207
39.92500	205
39.93333	204
39.94167	205
39.95000	207
39.95833	209
39.96667	209
39.97500	208
39.98333	207
39.99167	206
40.00000	204
40.00833	203
40.01667	202
40.02500	202
40.03333	202
40.04167	204
40.05000	207
40.05833	211
40.06667	215
40.07500	219
40.08333	224
40.09167	228
40.10000	231
40.10833	232
40.11667	231
40.12500	229
40.13333	227
40.14167	226
40.15000	225
40.15833	226
40.16667	227
40.17500	229
40.18333	232
40.19167	237
40.20000	242
40.20833	245
40.21667	246
40.22500	245
40.23333	244
40.24167	243
40.25000	243
40.25833	245
40.26667	248
40.27500	250
40.28333	252
40.29167	253
40.30000	253
40.30833	254
40.31667	255
40.32500	256
40.33333	259
40.34167	262
40.35000	267
40.35833	273
40.36667	278
40.37500	282
40.38333	285
40.39167	288
40.40000	290
40.40833	292
40.41667	294
40.42500	295
40.43333	297
40.44167	300
40.45000	304
40.45833	309
40.46667	314
40.47500	321
40.48333	328
40.49167	336
40.50000	344
40.50833	353
40.51667	361
40.52500	370
40.53333	378
40.54167	386
40.55000	394
40.55833	401
40.56667	409
40.57500	415
40.58333	422
40.59167	429
40.60000	437
40.60833	446
40.61667	456
40.62500	470
40.63333	484
40.64167	500
40.65000	515
40.65833	530
40.66667	545
40.67500	559
40.68333	574
40.69167	589
40.70000	604
40.70833	621
40.71667	638
40.72500	656
40.73333	672
40.74167	689
40.75000	706
40.75833	724
40.76667	744
40.77500	765
40.78333	785
40.79167	806
40.80000	826
40.80833	846
40.81667	867
40.82500	889
40.83333	912
40.84167	933
40.85000	955
40.85833	976
40.86667	999
40.87500	1022
40.88333	1045
40.89167	1070
40.90000	1094
40.90833	1117
40.91667	1138
40.92500	1159
40.93333	1180
40.94167	1201
40.95000	1222
40.95833	1242
40.96667	1264
40.97500	1286
40.98333	1308
40.99167	1330
41.00000	1351
41.00833	1372
41.01667	1391
41.02500	1411
41.03333	1430
41.04167	1449
41.05000	1467
41.05833	1484
41.06667	1498
41.07500	1513
41.08333	1527
41.09167	1541
41.10000	1553
41.10833	1565
41.11667	1577
41.12500	1587
41.13333	1596
41.14167	1603
41.15000	1610
41.15833	1617
41.16667	1623
41.17500	1629
41.18333	1634
41.19167	1640
41.20000	1646
41.20833	1650
41.21667	1652
41.22500	1652
41.23333	1649
41.24167	1645
41.25000	1642
41.25833	1639
41.26667	1635
41.27500	1629
41.28333	1621
41.29167	1611
41.30000	1601
41.30833	1592
41.31667	1586
41.32500	1581
41.33333	1576
41.34167	1570
41.35000	1562
41.35833	1552
41.36667	1541
41.37500	1529
41.38333	1515
41.39167	1499
41.40000	1481
41.40833	1462
41.41667	1444
41.42500	1427
41.43333	1410
41.44167	1394
41.45000	1374
41.45833	1353
41.46667	1331
41.47500	1311
41.48333	1292
41.49167	1275
41.50000	1259
41.50833	1242
41.51667	1225
41.52500	1206
41.53333	1187
41.54167	1168
41.55000	1150
41.55833	1131
41.56667	1110
41.57500	1088
41.58333	1065
41.59167	1041
41.60000	1019
41.60833	999
41.61667	981
41.62500	965
41.63333	949
41.64167	933
41.65000	916
41.65833	898
41.66667	879
41.67500	859
41.68333	842
41.69167	827
41.70000	813
41.70833	801
41.71667	787
41.72500	771
41.73333	754
41.74167	735
41.75000	716
41.75833	696
41.76667	678
41.77500	661
41.78333	645
41.79167	631
41.80000	619
41.80833	608
41.81667	598
41.82500	587
41.83333	575
41.84167	561
41.85000	547
41.85833	534
41.86667	521
41.87500	510
41.88333	500
41.89167	490
41.90000	480
41.90833	469
41.91667	458
41.92500	448
41.93333	439
41.94167	432
41.95000	426
41.95833	420
41.96667	413
41.97500	406
41.98333	399
41.99167	392
42.00000	386
42.00833	380
42.01667	374
42.02500	368
42.03333	362
42.04167	356
42.05000	350
42.05833	345
42.06667	339
42.07500	334
42.08333	330
42.09167	327
42.10000	324
42.10833	320
42.11667	315
42.12500	308
42.13333	300
42.14167	292
42.15000	285
42.15833	278
42.16667	273
42.17500	268
42.18333	264
42.19167	261
42.20000	258
42.20833	258
42.21667	258
42.22500	259
42.23333	258
42.24167	257
42.25000	254
42.25833	251
42.26667	246
42.27500	241
42.28333	236
42.29167	231
42.30000	228
42.30833	227
42.31667	228
42.32500	229
42.33333	231
42.34167	231
42.35000	231
42.35833	229
42.36667	226
42.37500	222
42.38333	219
42.39167	217
42.40000	215
42.40833	214
42.41667	213
42.42500	214
42.43333	214
42.44167	213
42.45000	212
42.45833	211
42.46667	208
42.47500	206
42.48333	204
42.49167	204
42.50000	203
42.50833	201
42.51667	198
42.52500	196
42.53333	195
42.54167	195
42.55000	195
42.55833	196
42.56667	196
42.57500	196
42.58333	195
42.59167	195
42.60000	194
42.60833	195
42.61667	195
42.62500	195
42.63333	193
42.64167	191
42.65000	189
42.65833	186
42.66667	185
42.67500	184
42.68333	182
42.69167	179
42.70000	176
42.70833	174
42.71667	175
42.72500	177
42.73333	180
42.74167	182
42.75000	183
42.75833	183
42.76667	182
42.77500	180
42.78333	178
42.79167	175
42.80000	173
42.80833	171
42.81667	168
42.82500	166
42.83333	164
42.84167	164
42.85000	165
42.85833	167
42.86667	169
42.87500	169
42.88333	168
42.89167	167
42.90000	166
42.90833	166
42.91667	164
42.92500	162
42.93333	159
42.94167	157
42.95000	156
42.95833	155
42.96667	155
42.97500	156
42.98333	157
42.99167	157
43.00000	155
43.00833	153
43.01667	151
43.02500	149
43.03333	149
43.04167	150
43.05000	151
43.05833	153
43.06667	154
43.07500	153
43.08333	153
43.09167	153
43.10000	154
43.10833	156
43.11667	157
43.12500	158
43.13333	157
43.14167	154
43.15000	152
43.15833	149
43.16667	149
43.17500	149
43.18333	150
43.19167	151
43.20000	151
43.20833	149
43.21667	148
43.22500	147
43.23333	147
43.24167	148
43.25000	149
43.25833	149
43.26667	148
43.27500	145
43.28333	142
43.29167	142
43.30000	143
43.30833	146
43.31667	149
43.32500	150
43.33333	149
43.34167	148
43.35000	146
43.35833	145
43.36667	144
43.37500	145
43.38333	145
43.39167	143
43.40000	141
43.40833	139
43.41667	137
43.42500	137
43.43333	137
43.44167	138
43.45000	138
43.45833	137
43.46667	136
43.47500	135
43.48333	133
43.49167	131
43.50000	130
43.50833	129
43.51667	130
43.52500	132
43.53333	134
43.54167	136
43.55000	138
43.55833	139
43.56667	140
43.57500	140
43.58333	140
43.59167	140
43.60000	139
43.60833	138
43.61667	136
43.62500	134
43.63333	132
43.64167	131
43.65000	132
43.65833	133
43.66667	135
43.67500	135
43.68333	135
43.69167	136
43.70000	136
43.70833	135
43.71667	134
43.72500	131
43.73333	127
43.74167	124
43.75000	120
43.75833	119
43.76667	120
43.77500	123
43.78333	127
43.79167	130
43.80000	132
43.80833	132
43.81667	130
43.82500	128
43.83333	124
43.84167	121
43.85000	120
43.85833	119
43.86667	119
43.87500	119
43.88333	120
43.89167	119
43.90000	119
43.90833	118
43.91667	118
43.92500	117
43.93333	116
43.94167	115
43.95000	115
43.95833	115
43.96667	116
43.97500	117
43.98333	118
43.99167	119
44.00000	120
44.00833	121
44.01667	122
44.02500	123
44.03333	123
44.04167	122
44.05000	123
44.05833	124
44.06667	127
44.07500	130
44.08333	132
44.09167	133
44.10000	132
44.10833	128
44.11667	124
44.12500	120
44.13333	117
44.14167	116
44.15000	116
44.15833	117
44.16667	119
44.17500	121
44.18333	125
44.19167	130
44.20000	134
44.20833	135
44.21667	133
44.22500	130
44.23333	126
44.24167	123
44.25000	121
44.25833	120
44.26667	120
44.27500	120
44.28333	120
44.29167	119
44.30000	118
44.30833	116
44.31667	115
44.32500	113
44.33333	111
44.34167	108
44.35000	105
44.35833	103
44.36667	104
44.37500	107
44.38333	110
44.39167	112
44.40000	113
44.40833	114
44.41667	114
44.42500	114
44.43333	114
44.44167	114
44.45000	113
44.45833	112
44.46667	111
44.47500	112
44.48333	114
44.49167	115
44.50000	115
44.50833	115
44.51667	116
44.52500	116
44.53333	117
44.54167	117
44.55000	118
44.55833	119
44.56667	121
44.57500	122
44.58333	123
44.59167	124
44.60000	124
44.60833	125
44.61667	126
44.62500	125
44.63333	123
44.64167	121
44.65000	120
44.65833	120
44.66667	120
44.67500	121
44.68333	122
44.69167	122
44.70000	122
44.70833	122
44.71667	123
44.72500	124
44.73333	126
44.74167	128
44.75000	131
44.75833	132
44.76667	133
44.77500	132
44.78333	130
44.79167	127
44.80000	125
44.80833	123
44.81667	122
44.82500	121
44.83333	121
44.84167	121
44.85000	121
44.85833	123
44.86667	128
44.87500	134
44.88333	139
44.89167	141
44.90000	142
44.90833	141
44.91667	139
44.92500	138
44.93333	137
44.94167	138
44.95000	137
44.95833	137
44.96667	138
44.97500	140
44.98333	142
44.99167	144
45.00000	144
45.00833	143
45.01667	141
45.02500	139
45.03333	140
45.04167	141
45.05000	142
45.05833	144
45.06667	145
45.07500	145
45.08333	145
45.09167	145
45.10000	146
45.10833	146
45.11667	145
45.12500	143
45.13333	140
45.14167	138
45.15000	137
45.15833	136
45.16667	137
45.17500	138
45.18333	140
45.19167	141
45.20000	143
45.20833	143
45.21667	143
45.22500	143
45.23333	145
45.24167	149
45.25000	153
45.25833	155
45.26667	155
45.27500	152
45.28333	149
45.29167	147
45.30000	146
45.30833	148
45.31667	151
45.32500	154
45.33333	155
45.34167	154
45.35000	151
45.35833	148
45.36667	144
45.37500	141
45.38333	140
45.39167	142
45.40000	145
45.40833	151
45.41667	156
45.42500	157
45.43333	155
45.44167	151
45.45000	147
45.45833	143
45.46667	141
45.47500	139
45.48333	139
45.49167	139
45.50000	140
45.50833	141
45.51667	141
45.52500	142
45.53333	144
45.54167	148
45.55000	151
45.55833	153
45.56667	153
45.57500	150
45.58333	147
45.59167	144
45.60000	141
45.60833	140
45.61667	138
45.62500	137
45.63333	134
45.64167	131
45.65000	129
45.65833	128
45.66667	129
45.67500	131
45.68333	132
45.69167	134
45.70000	134
45.70833	133
45.71667	130
45.72500	127
45.73333	124
45.74167	122
45.75000	123
45.75833	125
45.76667	129
45.77500	131
45.78333	132
45.79167	131
45.80000	130
45.80833	128
45.81667	126
45.82500	126
45.83333	127
45.84167	129
45.85000	129
45.85833	128
45.86667	128
45.87500	128
45.88333	130
45.89167	132
45.90000	133
45.90833	133
45.91667	130
45.92500	127
45.93333	123
45.94167	119
45.95000	116
45.95833	114
45.96667	112
45.97500	110
45.98333	109
45.99167	108
46.00000	110
46.00833	113
46.01667	117
46.02500	121
46.03333	123
46.04167	123
46.05000	121
46.05833	119
46.06667	118
46.07500	118
46.08333	117
46.09167	116
46.10000	114
46.10833	113
46.11667	113
46.12500	113
46.13333	114
46.14167	115
46.15000	113
46.15833	111
46.16667	108
46.17500	105
46.18333	102
46.19167	99
46.20000	97
46.20833	96
46.21667	98
46.22500	99
46.23333	99
46.24167	99
46.25000	99
46.25833	99
46.26667	100
46.27500	102
46.28333	104
46.29167	106
46.30000	108
46.30833	108
46.31667	106
46.32500	102
46.33333	97
46.34167	93
46.35000	91
46.35833	91
46.36667	94
46.37500	98
46.38333	101
46.39167	103
46.40000	103
46.40833	101
46.41667	98
46.42500	95
46.43333	93
46.44167	92
46.45000	93
46.45833	96
46.46667	99
46.47500	102
46.48333	104
46.49167	104
46.50000	103
46.50833	103
46.51667	101
46.52500	100
46.53333	97
46.54167	94
46.55000	91
46.55833	89
46.56667	88
46.57500	89
46.58333	90
46.59167	90
46.60000	90
46.60833	90
46.61667	91
46.62500	93
46.63333	94
46.64167	95
46.65000	96
46.65833	97
46.66667	96
46.67500	94
46.68333	92
46.69167	90
46.70000	89
46.70833	89
46.71667	90
46.72500	91
46.73333	91
46.74167	91
46.75000	92
46.75833	93
46.76667	93
46.77500	94
46.78333	93
46.79167	93
46.80000	91
46.80833	90
46.81667	89
46.82500	87
46.83333	87
46.84167	87
46.85000	87
46.85833	89
46.86667	91
46.87500	93
46.88333	94
46.89167	94
46.90000	94
46.90833	94
46.91667	94
46.92500	96
46.93333	98
46.94167	100
46.95000	100
46.95833	98
46.96667	96
46.97500	94
46.98333	92
46.99167	90
47.00000	90
47.00833	92
47.01667	95
47.02500	97
47.03333	99
47.04167	99
47.05000	97
47.05833	93
47.06667	88
47.07500	84
47.08333	81
47.09167	80
47.10000	80
47.10833	81
47.11667	82
47.12500	81
47.13333	80
47.14167	79
47.15000	77
47.15833	77
47.16667	78
47.17500	80
47.18333	83
47.19167	87
47.20000	90
47.20833	92
47.21667	91
47.22500	89
47.23333	86
47.24167	83
47.25000	82
47.25833	83
47.26667	86
47.27500	89
47.28333	92
47.29167	93
47.30000	94
47.30833	94
47.31667	93
47.32500	91
47.33333	90
47.34167	91
47.35000	92
47.35833	95
47.36667	99
47.37500	103
47.38333	106
47.39167	108
47.40000	108
47.40833	108
47.41667	106
47.42500	104
47.43333	103
47.44167	102
47.45000	101
47.45833	101
47.46667	102
47.47500	104
47.48333	108
47.49167	111
47.50000	113
47.50833	112
47.51667	110
47.52500	107
47.53333	105
47.54167	103
47.55000	102
47.55833	100
47.56667	100
47.57500	100
47.58333	102
47.59167	105
47.60000	111
47.60833	117
47.61667	122
47.62500	126
47.63333	126
47.64167	124
47.65000	120
47.65833	115
47.66667	112
47.67500	110
47.68333	110
47.69167	111
47.70000	114
47.70833	118
47.71667	122
47.72500	125
47.73333	126
47.74167	125
47.75000	125
47.75833	124
47.76667	124
47.77500	124
47.78333	123
47.79167	121
47.80000	118
47.80833	116
47.81667	114
47.82500	115
47.83333	117
47.84167	121
47.85000	125
47.85833	130
47.86667	134
47.87500	138
47.88333	141
47.89167	140
47.90000	138
47.90833	136
47.91667	132
47.92500	128
47.93333	124
47.94167	121
47.95000	119
47.95833	120
47.96667	122
47.97500	124
47.98333	126
47.99167	125
48.00000	124
48.00833	123
48.01667	124
48.02500	125
48.03333	127
48.04167	129
48.05000	130
48.05833	130
48.06667	128
48.07500	124
48.08333	120
48.09167	117
48.10000	114
48.10833	114
48.11667	116
48.12500	119
48.13333	122
48.14167	124
48.15000	124
48.15833	123
48.16667	125
48.17500	129
48.18333	132
48.19167	135
48.20000	136
48.20833	134
48.21667	131
48.22500	128
48.23333	126
48.24167	125
48.25000	125
48.25833	126
48.26667	127
48.27500	129
48.28333	130
48.29167	129
48.30000	128
48.30833	126
48.31667	123
48.32500	122
48.33333	123
48.34167	124
48.35000	125
48.35833	124
48.36667	123
48.37500	121
48.38333	121
48.39167	123
48.40000	126
48.40833	128
48.41667	129
48.42500	129
48.43333	127
48.44167	123
48.45000	119
48.45833	114
48.46667	111
48.47500	111
48.48333	112
48.49167	114
48.50000	116
48.50833	118
48.51667	119
48.52500	121
48.53333	123
48.54167	126
48.55000	128
48.55833	128
48.56667	127
48.57500	123
48.58333	120
48.59167	116
48.60000	113
48.60833	113
48.61667	115
48.62500	117
48.63333	118
48.64167	119
48.65000	117
48.65833	115
48.66667	113
48.67500	113
48.68333	114
48.69167	115
48.70000	116
48.70833	114
48.71667	112
48.72500	109
48.73333	106
48.74167	105
48.75000	107
48.75833	110
48.76667	113
48.77500	115
48.78333	116
48.79167	116
48.80000	115
48.80833	116
48.81667	119
48.82500	121
48.83333	121
48.84167	121
48.85000	121
48.85833	121
48.86667	122
48.87500	124
48.88333	124
48.89167	123
48.90000	122
48.90833	122
48.91667	122
48.92500	124
48.93333	125
48.94167	126
48.95000	126
48.95833	126
48.96667	127
48.97500	129
48.98333	130
48.99167	129
49.00000	126
49.00833	123
49.01667	120
49.02500	119
49.03333	119
49.04167	120
49.05000	121
49.05833	124
49.06667	127
49.07500	130
49.08333	132
49.09167	133
49.10000	130
49.10833	127
49.11667	123
49.12500	121
49.13333	122
49.14167	123
49.15000	126
49.15833	128
49.16667	130
49.17500	130
49.18333	129
49.19167	127
49.20000	126
49.20833	124
49.21667	123
49.22500	122
49.23333	121
49.24167	121
49.25000	121
49.25833	122
49.26667	124
49.27500	127
49.28333	131
49.29167	133
49.30000	135
49.30833	135
49.31667	133
49.32500	130
49.33333	128
49.34167	126
49.35000	125
49.35833	125
49.36667	123
49.37500	121
49.38333	119
49.39167	118
49.40000	119
49.40833	120
49.41667	120
49.42500	121
49.43333	121
49.44167	123
49.45000	127
49.45833	132
49.46667	136
49.47500	138
49.48333	138
49.49167	134
49.50000	130
49.50833	128
49.51667	128
49.52500	130
49.53333	131
49.54167	132
49.55000	132
49.55833	131
49.56667	131
49.57500	132
49.58333	134
49.59167	136
49.60000	138
49.60833	138
49.61667	138
49.62500	137
49.63333	138
49.64167	139
49.65000	141
49.65833	144
49.66667	144
49.67500	143
49.68333	142
49.69167	142
49.70000	143
49.70833	146
49.71667	150
49.72500	153
49.73333	153
49.74167	152
49.75000	149
49.75833	146
49.76667	145
49.77500	146
49.78333	147
49.79167	147
49.80000	146
49.80833	144
49.81667	143
49.82500	143
49.83333	145
49.84167	147
49.85000	149
49.85833	151
49.86667	153
49.87500	155
49.88333	156
49.89167	155
49.90000	154
49.90833	153
49.91667	151
49.92500	150
49.93333	150
49.94167	150
49.95000	151
49.95833	152
49.96667	152
49.97500	154
49.98333	154
49.99167	155
50.00000	154
50.00833	153
50.01667	152
50.02500	151
50.03333	151
50.04167	153
50.05000	156
50.05833	160
50.06667	162
50.07500	163
50.08333	162
50.09167	159
50.10000	157
50.10833	156
50.11667	156
50.12500	156
50.13333	155
50.14167	153
50.15000	152
50.15833	152
50.16667	153
50.17500	156
50.18333	158
50.19167	159
50.20000	160
50.20833	161
50.21667	162
50.22500	164
50.23333	167
50.24167	170
50.25000	172
50.25833	172
50.26667	170
50.27500	167
50.28333	164
50.29167	162
50.30000	162
50.30833	161
50.31667	161
50.32500	162
50.33333	164
50.34167	166
50.35000	169
50.35833	172
50.36667	174
50.37500	176
50.38333	178
50.39167	181
50.40000	183
50.40833	182
50.41667	180
50.42500	176
50.43333	172
50.44167	169
50.45000	168
50.45833	169
50.46667	171
50.47500	172
50.48333	174
50.49167	174
50.50000	175
50.50833	173
50.51667	170
50.52500	167
50.53333	164
50.54167	163
50.55000	165
50.55833	168
50.56667	171
50.57500	173
50.58333	176
50.59167	179
50.60000	181
50.60833	182
50.61667	182
50.62500	180
50.63333	178
50.64167	177
50.65000	176
50.65833	177
50.66667	179
50.67500	182
50.68333	185
50.69167	189
50.70000	193
50.70833	196
50.71667	198
50.72500	198
50.73333	196
50.74167	193
50.75000	190
50.75833	189
50.76667	189
50.77500	191
50.78333	192
50.79167	193
50.80000	191
50.80833	188
50.81667	184
50.82500	183
50.83333	184
50.84167	188
50.85000	192
50.85833	196
50.86667	197
50.87500	197
50.88333	195
50.89167	194
50.90000	192
50.90833	191
50.91667	189
50.92500	188
50.93333	187
50.94167	188
50.95000	190
50.95833	192
50.96667	194
50.97500	193
50.98333	191
50.99167	188
51.00000	185
51.00833	182
51.01667	182
51.02500	183
51.03333	186
51.04167	190
51.05000	193
51.05833	195
51.06667	196
51.07500	196
51.08333	195
51.09167	193
51.10000	192
51.10833	191
51.11667	192
51.12500	193
51.13333	195
51.14167	197
51.15000	198
51.15833	199
51.16667	199
51.17500	199
51.18333	197
51.19167	195
51.20000	193
51.20833	191
51.21667	190
51.22500	190
51.23333	189
51.24167	188
51.25000	186
51.25833	185
51.26667	185
51.27500	186
51.28333	187
51.29167	187
51.30000	187
51.30833	186
51.31667	186
51.32500	184
51.33333	182
51.34167	180
51.35000	177
51.35833	174
51.36667	173
51.37500	173
51.38333	173
51.39167	173
51.40000	173
51.40833	173
51.41667	172
51.42500	170
51.43333	167
51.44167	164
51.45000	162
51.45833	160
51.46667	159
51.47500	158
51.48333	157
51.49167	155
51.50000	152
51.50833	151
51.51667	151
51.52500	153
51.53333	156
51.54167	159
51.55000	163
51.55833	167
51.56667	169
51.57500	171
51.58333	172
51.59167	173
51.60000	173
51.60833	173
51.61667	171
51.62500	169
51.63333	167
51.64167	165
51.65000	163
51.65833	162
51.66667	161
51.67500	161
51.68333	162
51.69167	161
51.70000	158
51.70833	155
51.71667	151
51.72500	149
51.73333	148
51.74167	149
51.75000	151
51.75833	153
51.76667	152
51.77500	151
51.78333	148
51.79167	147
51.80000	145
51.80833	144
51.81667	143
51.82500	140
51.83333	138
51.84167	136
51.85000	135
51.85833	135
51.86667	134
51.87500	134
51.88333	134
51.89167	136
51.90000	138
51.90833	140
51.91667	142
51.92500	143
51.93333	144
51.94167	143
51.95000	143
51.95833	144
51.96667	145
51.97500	146
51.98333	148
51.99167	151
52.00000	153
52.00833	153
52.01667	152
52.02500	149
52.03333	146
52.04167	144
52.05000	142
52.05833	140
52.06667	140
52.07500	141
52.08333	142
52.09167	143
52.10000	144
52.10833	146
52.11667	147
52.12500	148
52.13333	148
52.14167	147
52.15000	147
52.15833	147
52.16667	147
52.17500	149
52.18333	150
52.19167	151
52.20000	150
52.20833	148
52.21667	146
52.22500	144
52.23333	144
52.24167	146
52.25000	149
52.25833	152
52.26667	155
52.27500	156
52.28333	155
52.29167	153
52.30000	149
52.30833	143
52.31667	137
52.32500	132
52.33333	129
52.34167	128
52.35000	130
52.35833	134
52.36667	139
52.37500	143
52.38333	146
52.39167	147
52.40000	147
52.40833	147
52.41667	148
52.42500	148
52.43333	147
52.44167	144
52.45000	141
52.45833	138
52.46667	137
52.47500	139
52.48333	141
52.49167	143
52.50000	145
52.50833	148
52.51667	150
52.52500	153
52.53333	156
52.54167	156
52.55000	152
52.55833	148
52.56667	145
52.57500	142
52.58333	140
52.59167	139
52.60000	139
52.60833	137
52.61667	136
52.62500	135
52.63333	136
52.64167	137
52.65000	139
52.65833	140
52.66667	140
52.67500	139
52.68333	138
52.69167	138
52.70000	138
52.70833	138
52.71667	139
52.72500	140
52.73333	142
52.74167	143
52.75000	144
52.75833	144
52.76667	143
52.77500	142
52.78333	141
52.79167	140
52.80000	140
52.80833	140
52.81667	140
52.82500	140
52.83333	139
52.84167	138
52.85000	138
52.85833	139
52.86667	143
52.87500	146
52.88333	147
52.89167	146
52.90000	143
52.90833	141
52.91667	139
52.92500	139
52.93333	140
52.94167	141
52.95000	140
52.95833	139
52.96667	138
52.97500	139
52.98333	139
52.99167	138
53.00000	137
53.00833	136
53.01667	136
53.02500	138
53.03333	140
53.04167	142
53.05000	143
53.05833	142
53.06667	141
53.07500	140
53.08333	138
53.09167	138
53.10000	139
53.10833	140
53.11667	141
53.12500	143
53.13333	145
53.14167	146
53.15000	147
53.15833	148
53.16667	149
53.17500	151
53.18333	152
53.19167	154
53.20000	155
53.20833	156
53.21667	155
53.22500	153
53.23333	152
53.24167	150
53.25000	148
53.25833	148
53.26667	151
53.27500	157
53.28333	163
53.29167	169
53.30000	173
53.30833	174
53.31667	173
53.32500	172
53.33333	172
53.34167	172
53.35000	172
53.35833	174
53.36667	176
53.37500	178
53.38333	179
53.39167	181
53.40000	184
53.40833	187
53.41667	191
53.42500	194
53.43333	198
53.44167	202
53.45000	206
53.45833	210
53.46667	215
53.47500	221
53.48333	228
53.49167	235
53.50000	241
53.50833	247
53.51667	254
53.52500	260
53.53333	267
53.54167	273
53.55000	279
53.55833	286
53.56667	292
53.57500	301
53.58333	310
53.59167	322
53.60000	334
53.60833	347
53.61667	362
53.62500	375
53.63333	388
53.64167	402
53.65000	416
53.65833	431
53.66667	446
53.67500	461
53.68333	476
53.69167	492
53.70000	507
53.70833	523
53.71667	541
53.72500	559
53.73333	578
53.74167	597
53.75000	619
53.75833	643
53.76667	669
53.77500	698
53.78333	728
53.79167	759
53.80000	791
53.80833	824
53.81667	857
53.82500	891
53.83333	925
53.84167	960
53.85000	997
53.85833	1034
53.86667	1075
53.87500	1117
53.88333	1160
53.89167	1206
53.90000	1253
53.90833	1304
53.91667	1356
53.92500	1410
53.93333	1466
53.94167	1521
53.95000	1577
53.95833	1634
53.96667	1693
53.97500	1753
53.98333	1815
53.99167	1881
54.00000	1950
54.00833	2023
54.01667	2097
54.02500	2174
54.03333	2254
54.04167	2334
54.05000	2417
54.05833	2500
54.06667	2586
54.07500	2674
54.08333	2765
54.09167	2861
54.10000	2957
54.10833	3058
54.11667	3160
54.12500	3264
54.13333	3373
54.14167	3482
54.15000	3597
54.15833	3713
54.16667	3834
54.17500	3958
54.18333	4083
54.19167	4212
54.20000	4340
54.20833	4472
54.21667	4606
54.22500	4743
54.23333	4886
54.24167	5029
54.25000	5178
54.25833	5328
54.26667	5481
54.27500	5639
54.28333	5797
54.29167	5962
54.30000	6126
54.30833	6295
54.31667	6467
54.32500	6643
54.33333	6826
54.34167	7010
54.35000	7203
54.35833	7395
54.36667	7590
54.37500	7786
54.38333	7983
54.39167	8187
54.40000	8389
54.40833	8599
54.41667	8811
54.42500	9023
54.43333	9241
54.44167	9456
54.45000	9680
54.45833	9904
54.46667	10132
54.47500	10365
54.48333	10596
54.49167	10834
54.50000	11070
54.50833	11314
54.51667	11558
54.52500	11805
54.53333	12058
54.54167	12307
54.55000	12564
54.55833	12819
54.56667	13078
54.57500	13340
54.58333	13600
54.59167	13868
54.60000	14131
54.60833	14402
54.61667	14672
54.62500	14943
54.63333	15220
54.64167	15493
54.65000	15774
54.65833	16051
54.66667	16334
54.67500	16620
54.68333	16903
54.69167	17192
54.70000	17474
54.70833	17760
54.71667	18041
54.72500	18322
54.73333	18608
54.74167	18890
54.75000	19181
54.75833	19469
54.76667	19762
54.77500	20056
54.78333	20345
54.79167	20640
54.80000	20926
54.80833	21217
54.81667	21504
54.82500	21790
54.83333	22079
54.84167	22362
54.85000	22650
54.85833	22933
54.86667	23217
54.87500	23501
54.88333	23779
54.89167	24060
54.90000	24335
54.90833	24613
54.91667	24887
54.92500	25159
54.93333	25431
54.94167	25696
54.95000	25964
54.95833	26225
54.96667	26484
54.97500	26742
54.98333	26994
54.99167	27250
55.00000	27497
55.00833	27748
55.01667	27994
55.02500	28237
55.03333	28481
55.04167	28716
55.05000	28955
55.05833	29187
55.06667	29417
55.07500	29644
55.08333	29862
55.09167	30080
55.10000	30289
55.10833	30499
55.11667	30705
55.12500	30907
55.13333	31109
55.14167	31303
55.15000	31496
55.15833	31680
55.16667	31862
55.17500	32041
55.18333	32212
55.19167	32383
55.20000	32546
55.20833	32707
55.21667	32862
55.22500	33013
55.23333	33162
55.24167	33302
55.25000	33441
55.25833	33574
55.26667	33705
55.27500	33833
55.28333	33956
55.29167	34078
55.30000	34192
55.30833	34301
55.31667	34405
55.32500	34502
55.33333	34595
55.34167	34682
55.35000	34766
55.35833	34845
55.36667	34922
55.37500	34994
55.38333	35060
55.39167	35121
55.40000	35176
55.40833	35227
55.41667	35274
55.42500	35319
55.43333	35363
55.44167	35404
55.45000	35440
55.45833	35470
55.46667	35491
55.47500	35506
55.48333	35516
55.49167	35522
55.50000	35525
55.50833	35527
55.51667	35526
55.52500	35520
55.53333	35508
55.54167	35493
55.55000	35474
55.55833	35452
55.56667	35427
55.57500	35399
55.58333	35366
55.59167	35328
55.60000	35285
55.60833	35236
55.61667	35183
55.62500	35128
55.63333	35069
55.64167	35010
55.65000	34948
55.65833	34886
55.66667	34819
55.67500	34747
55.68333	34672
55.69167	34591
55.70000	34509
55.70833	34422
55.71667	34332
55.72500	34239
55.73333	34142
55.74167	34044
55.75000	33941
55.75833	33837
55.76667	33731
55.77500	33623
55.78333	33514
55.79167	33400
55.80000	33286
55.80833	33167
55.81667	33046
55.82500	32924
55.83333	32798
55.84167	32672
55.85000	32542
55.85833	32413
55.86667	32282
55.87500	32148
55.88333	32016
55.89167	31880
55.90000	31745
55.90833	31605
55.91667	31463
55.92500	31319
55.93333	31170
55.94167	31023
55.95000	30871
55.95833	30721
55.96667	30567
55.97500	30413
55.98333	30262
55.99167	30108
56.00000	29958
56.00833	29802
56.01667	29645
56.02500	29485
56.03333	29319
56.04167	29158
56.05000	28994
56.05833	28834
56.06667	28673
56.07500	28511
56.08333	28350
56.09167	28185
56.10000	28022
56.10833	27855
56.11667	27689
56.12500	27523
56.13333	27354
56.14167	27189
56.15000	27020
56.15833	26855
56.16667	26688
56.17500	26519
56.18333	26351
56.19167	26180
56.20000	26014
56.20833	25845
56.21667	25679
56.22500	25514
56.23333	25346
56.24167	25181
56.25000	25010
56.25833	24841
56.26667	24672
56.27500	24502
56.28333	24336
56.29167	24167
56.30000	24002
56.30833	23834
56.31667	23666
56.32500	23498
56.33333	23329
56.34167	23165
56.35000	22999
56.35833	22838
56.36667	22678
56.37500	22519
56.38333	22361
56.39167	22199
56.40000	22038
56.40833	21871
56.41667	21706
56.42500	21543
56.43333	21381
56.44167	21224
56.45000	21066
56.45833	20911
56.46667	20755
56.47500	20599
56.48333	20446
56.49167	20290
56.50000	20139
56.50833	19986
56.51667	19834
56.52500	19684
56.53333	19533
56.54167	19385
56.55000	19234
56.55833	19086
56.56667	18937
56.57500	18788
56.58333	18643
56.59167	18496
56.60000	18353
56.60833	18208
56.61667	18066
56.62500	17923
56.63333	17778
56.64167	17635
56.65000	17489
56.65833	17347
56.66667	17207
56.67500	17069
56.68333	16935
56.69167	16802
56.70000	16673
56.70833	16543
56.71667	16413
56.72500	16283
56.73333	16151
56.74167	16021
56.75000	15889
56.75833	15761
56.76667	15635
56.77500	15511
56.78333	15389
56.79167	15266
56.80000	15145
56.80833	15021
56.81667	14897
56.82500	14773
56.83333	14648
56.84167	14528
56.85000	14408
56.85833	14292
56.86667	14177
56.87500	14064
56.88333	13954
56.89167	13841
56.90000	13734
56.90833	13624
56.91667	13502
56.92500	13380
56.93333	13267
56.94167	13163
56.95000	13059
56.95833	12955
56.96667	12849
56.97500	12735
56.98333	12620
56.99167	12515
57.00000	12420
57.00833	12326
57.01667	12231
57.02500	12132
57.03333	12025
57.04167	11915
57.05000	11813
57.05833	11717
57.06667	11625
57.07500	11536
57.08333	11453
57.09167	11362
57.10000	11265
57.10833	11172
57.11667	11082
57.12500	10992
57.13333	10899
57.14167	10806
57.15000	10714
57.15833	10625
57.16667	10537
57.17500	10453
57.18333	10371
57.19167	10286
57.20000	10202
57.20833	10115
57.21667	10022
57.22500	9930
57.23333	9846
57.24167	9769
57.25000	9694
57.25833	9622
57.26667	9550
57.27500	9477
57.28333	9404
57.29167	9326
57.30000	9245
57.30833	9168
57.31667	9098
57.32500	9030
57.33333	8959
57.34167	8890
57.35000	8816
57.35833	8739
57.36667	8666
57.37500	8599
57.38333	8535
57.39167	8468
57.40000	8401
57.40833	8331
57.41667	8261
57.42500	8194
57.43333	8127
57.44167	8063
57.45000	8001
57.45833	7941
57.46667	7880
57.47500	7820
57.48333	7760
57.49167	7698
57.50000	7638
57.50833	7577
57.51667	7517
57.52500	7457
57.53333	7396
57.54167	7336
57.55000	7277
57.55833	7220
57.56667	7164
57.57500	7108
57.58333	7053
57.59167	6997
57.60000	6943
57.60833	6890
57.61667	6838
57.62500	6785
57.63333	6731
57.64167	6677
57.65000	6624
57.65833	6572
57.66667	6522
57.67500	6474
57.68333	6426
57.69167	6377
57.70000	6329
57.70833	6280
57.71667	6231
57.72500	6184
57.73333	6137
57.74167	6091
57.75000	6046
57.75833	6002
57.76667	5959
57.77500	5917
57.78333	5874
57.79167	5829
57.80000	5785
57.80833	5739
57.81667	5694
57.82500	5652
57.83333	5609
57.84167	5567
57.85000	5523
57.85833	5479
57.86667	5434
57.87500	5390
57.88333	5348
57.89167	5307
57.90000	5268
57.90833	5229
57.91667	5190
57.92500	5153
57.93333	5115
57.94167	5080
57.95000	5045
57.95833	5012
57.96667	4979
57.97500	4945
57.98333	4911
57.99167	4876
58.00000	4840
58.00833	4803
58.01667	4767
58.02500	4733
58.03333	4699
58.04167	4665
58.05000	4631
58.05833	4597
58.06667	4563
58.07500	4529
58.08333	4497
58.09167	4466
58.10000	4437
58.10833	4410
58.11667	4384
58.12500	4357
58.13333	4328
58.14167	4298
58.15000	4267
58.15833	4236
58.16667	4205
58.17500	4176
58.18333	4149
58.19167	4121
58.20000	4093
58.20833	4063
58.21667	4034
58.22500	4003
58.23333	3972
58.24167	3942
58.25000	3913
58.25833	3886
58.26667	3861
58.27500	3837
58.28333	3813
58.29167	3789
58.30000	3765
58.30833	3738
58.31667	3712
58.32500	3685
58.33333	3660
58.34167	3637
58.35000	3614
58.35833	3592
58.36667	3569
58.37500	3544
58.38333	3518
58.39167	3491
58.40000	3466
58.40833	3443
58.41667	3422
58.42500	3402
58.43333	3383
58.44167	3364
58.45000	3343
58.45833	3323
58.46667	3302
58.47500	3282
58.48333	3262
58.49167	3242
58.50000	3222
58.50833	3200
58.51667	3178
58.52500	3157
58.53333	3135
58.54167	3115
58.55000	3094
58.55833	3074
58.56667	3053
58.57500	3032
58.58333	3011
58.59167	2991
58.60000	2972
58.60833	2953
58.61667	2935
58.62500	2917
58.63333	2900
58.64167	2883
58.65000	2866
58.65833	2849
58.66667	2831
58.67500	2814
58.68333	2796
58.69167	2778
58.70000	2760
58.70833	2741
58.71667	2723
58.72500	2707
58.73333	2691
58.74167	2677
58.75000	2664
58.75833	2650
58.76667	2634
58.77500	2618
58.78333	2600
58.79167	2582
58.80000	2564
58.80833	2547
58.81667	2533
58.82500	2519
58.83333	2505
58.84167	2492
58.85000	2477
58.85833	2463
58.86667	2447
58.87500	2432
58.88333	2417
58.89167	2401
58.90000	2386
58.90833	2371
58.91667	2355
58.92500	2340
58.93333	2325
58.94167	2310
58.95000	2296
58.95833	2283
58.96667	2271
58.97500	2259
58.98333	2248
58.99167	2235
59.00000	2223
59.00833	2212
59.01667	2201
59.02500	2190
59.03333	2180
59.04167	2169
59.05000	2158
59.05833	2145
59.06667	2133
59.07500	2120
59.08333	2108
59.09167	2096
59.10000	2085
59.10833	2074
59.11667	2062
59.12500	2050
59.13333	2038
59.14167	2027
59.15000	2017
59.15833	2007
59.16667	1997
59.17500	1986
59.18333	1974
59.19167	1960
59.20000	1947
59.20833	1935
59.21667	1925
59.22500	1917
59.23333	1910
59.24167	1903
59.25000	1896
59.25833	1888
59.26667	1878
59.27500	1867
59.28333	1857
59.29167	1846
59.30000	1836
59.30833	1826
59.31667	1817
59.32500	1809
59.33333	1802
59.34167	1794
59.35000	1785
59.35833	1776
59.36667	1766
59.37500	1755
59.38333	1744
59.39167	1734
59.40000	1724
59.40833	1714
59.41667	1704
59.42500	1695
59.43333	1686
59.44167	1678
59.45000	1670
59.45833	1661
59.46667	1652
59.47500	1642
59.48333	1634
59.49167	1627
59.50000	1621
59.50833	1615
59.51667	1610
59.52500	1603
59.53333	1596
59.54167	1588
59.55000	1579
59.55833	1569
59.56667	1560
59.57500	1550
59.58333	1541
59.59167	1532
59.60000	1524
59.60833	1514
59.61667	1504
59.62500	1494
59.63333	1485
59.64167	1478
59.65000	1471
59.65833	1465
59.66667	1459
59.67500	1454
59.68333	1448
59.69167	1441
59.70000	1434
59.70833	1427
59.71667	1419
59.72500	1413
59.73333	1407
59.74167	1402
59.75000	1398
59.75833	1393
59.76667	1389
59.77500	1384
59.78333	1378
59.79167	1372
59.80000	1365
59.80833	1357
59.81667	1349
59.82500	1342
59.83333	1335
59.84167	1328
59.85000	1323
59.85833	1318
59.86667	1313
59.87500	1308
59.88333	1302
59.89167	1294
59.90000	1286
59.90833	1277
59.91667	1269
59.92500	1263
59.93333	1259
59.94167	1257
59.95000	1256
59.95833	1256
59.96667	1255
59.97500	1252
59.98333	1247
59.99167	1240
60.00000	1233
