# Supplementary material for: How J-chain ensures the assembly of immunoglobulin IgM pentamers
Source: EMBO J. 2024 Dec 4;44(2):505–33. doi: 10.1038/s44318-024-00317-9 (PMC11729874; doi:10.1038/s44318-024-00317-9)
Supplement: Supplementary file 5 — Source data Fig. 3 [file 44318_2024_317_MOESM5_ESM.zip › Figure 3/3B/repeat 3 Cu4 + JC/20231122 Cu4tp_JC_WT_10h_3.txt]

[Header]
Application Name	LCsolution
Version	1.25
Data File Name	D:\Xenia\JC Oligomerisation kinetics\20231122 Cu4tp_JC_WT_10h_3.lcd
Output Date	27.12.2023
Output Time	11:18:25

[Configuration]
# of Detectors	2
Detector ID	Detector A	Detector B
Detector Name	Detector A	Detector B
# of Channels	2	1

[LC Chromatogram(Detector A-Ch1)]
Interval(msec)	500
# of Points	7201
Start Time(min)	0.000
End Time(min)	60.000
Intensity Units	mV
Intensity Multiplier	0.001
Wavelength(nm)	280
R.Time (min)	Intensity
0.00000	-1
0.00833	-1
0.01667	-3
0.02500	-7
0.03333	-11
0.04167	-14
0.05000	-15
0.05833	-14
0.06667	-12
0.07500	-9
0.08333	-7
0.09167	-5
0.10000	-4
0.10833	-3
0.11667	-2
0.12500	0
0.13333	3
0.14167	4
0.15000	5
0.15833	3
0.16667	1
0.17500	-2
0.18333	-4
0.19167	-4
0.20000	-2
0.20833	-1
0.21667	-1
0.22500	-2
0.23333	-4
0.24167	-6
0.25000	-7
0.25833	-6
0.26667	-5
0.27500	-3
0.28333	-0
0.29167	2
0.30000	4
0.30833	4
0.31667	3
0.32500	1
0.33333	-0
0.34167	-1
0.35000	-1
0.35833	1
0.36667	2
0.37500	2
0.38333	1
0.39167	0
0.40000	-1
0.40833	-2
0.41667	-2
0.42500	-1
0.43333	0
0.44167	2
0.45000	3
0.45833	3
0.46667	2
0.47500	1
0.48333	-1
0.49167	-3
0.50000	-5
0.50833	-7
0.51667	-10
0.52500	-13
0.53333	-16
0.54167	-16
0.55000	-15
0.55833	-13
0.56667	-12
0.57500	-12
0.58333	-13
0.59167	-15
0.60000	-17
0.60833	-15
0.61667	-12
0.62500	-8
0.63333	-5
0.64167	-3
0.65000	-1
0.65833	-1
0.66667	0
0.67500	2
0.68333	3
0.69167	3
0.70000	2
0.70833	-1
0.71667	-3
0.72500	-5
0.73333	-6
0.74167	-8
0.75000	-10
0.75833	-12
0.76667	-15
0.77500	-18
0.78333	-21
0.79167	-23
0.80000	-23
0.80833	-20
0.81667	-14
0.82500	-9
0.83333	-5
0.84167	-2
0.85000	-1
0.85833	-2
0.86667	-3
0.87500	-6
0.88333	-10
0.89167	-14
0.90000	-17
0.90833	-19
0.91667	-18
0.92500	-15
0.93333	-11
0.94167	-7
0.95000	-4
0.95833	-3
0.96667	-4
0.97500	-5
0.98333	-5
0.99167	-6
1.00000	-5
1.00833	-3
1.01667	-2
1.02500	-3
1.03333	-6
1.04167	-9
1.05000	-10
1.05833	-8
1.06667	-5
1.07500	-1
1.08333	2
1.09167	2
1.10000	0
1.10833	-3
1.11667	-5
1.12500	-8
1.13333	-10
1.14167	-13
1.15000	-15
1.15833	-18
1.16667	-20
1.17500	-21
1.18333	-21
1.19167	-20
1.20000	-17
1.20833	-13
1.21667	-9
1.22500	-7
1.23333	-6
1.24167	-7
1.25000	-9
1.25833	-11
1.26667	-11
1.27500	-8
1.28333	-4
1.29167	1
1.30000	4
1.30833	6
1.31667	4
1.32500	1
1.33333	-3
1.34167	-7
1.35000	-9
1.35833	-10
1.36667	-11
1.37500	-11
1.38333	-11
1.39167	-11
1.40000	-10
1.40833	-9
1.41667	-10
1.42500	-13
1.43333	-16
1.44167	-19
1.45000	-20
1.45833	-20
1.46667	-18
1.47500	-15
1.48333	-11
1.49167	-8
1.50000	-5
1.50833	-2
1.51667	-1
1.52500	-1
1.53333	-2
1.54167	-3
1.55000	-4
1.55833	-6
1.56667	-7
1.57500	-10
1.58333	-12
1.59167	-15
1.60000	-17
1.60833	-19
1.61667	-18
1.62500	-16
1.63333	-13
1.64167	-10
1.65000	-8
1.65833	-8
1.66667	-10
1.67500	-12
1.68333	-13
1.69167	-12
1.70000	-9
1.70833	-6
1.71667	-2
1.72500	-1
1.73333	-2
1.74167	-4
1.75000	-6
1.75833	-8
1.76667	-10
1.77500	-10
1.78333	-9
1.79167	-9
1.80000	-11
1.80833	-14
1.81667	-18
1.82500	-21
1.83333	-22
1.84167	-20
1.85000	-15
1.85833	-9
1.86667	-5
1.87500	-3
1.88333	-3
1.89167	-4
1.90000	-6
1.90833	-7
1.91667	-10
1.92500	-12
1.93333	-15
1.94167	-16
1.95000	-15
1.95833	-13
1.96667	-10
1.97500	-9
1.98333	-9
1.99167	-10
2.00000	-10
2.00833	-11
2.01667	-11
2.02500	-10
2.03333	-8
2.04167	-6
2.05000	-6
2.05833	-7
2.06667	-10
2.07500	-13
2.08333	-15
2.09167	-13
2.10000	-11
2.10833	-9
2.11667	-9
2.12500	-11
2.13333	-13
2.14167	-15
2.15000	-17
2.15833	-19
2.16667	-21
2.17500	-23
2.18333	-23
2.19167	-21
2.20000	-20
2.20833	-18
2.21667	-18
2.22500	-17
2.23333	-14
2.24167	-11
2.25000	-7
2.25833	-4
2.26667	-5
2.27500	-11
2.28333	-17
2.29167	-22
2.30000	-25
2.30833	-23
2.31667	-19
2.32500	-14
2.33333	-11
2.34167	-8
2.35000	-5
2.35833	-2
2.36667	2
2.37500	8
2.38333	12
2.39167	14
2.40000	14
2.40833	12
2.41667	8
2.42500	4
2.43333	1
2.44167	-2
2.45000	-4
2.45833	-6
2.46667	-7
2.47500	-7
2.48333	-8
2.49167	-10
2.50000	-13
2.50833	-15
2.51667	-16
2.52500	-13
2.53333	-9
2.54167	-5
2.55000	-4
2.55833	-6
2.56667	-8
2.57500	-12
2.58333	-14
2.59167	-15
2.60000	-15
2.60833	-13
2.61667	-10
2.62500	-7
2.63333	-4
2.64167	-3
2.65000	-3
2.65833	-5
2.66667	-7
2.67500	-7
2.68333	-7
2.69167	-7
2.70000	-7
2.70833	-8
2.71667	-10
2.72500	-14
2.73333	-19
2.74167	-23
2.75000	-24
2.75833	-22
2.76667	-17
2.77500	-10
2.78333	-5
2.79167	-1
2.80000	0
2.80833	0
2.81667	-1
2.82500	-3
2.83333	-5
2.84167	-7
2.85000	-8
2.85833	-8
2.86667	-9
2.87500	-10
2.88333	-13
2.89167	-18
2.90000	-22
2.90833	-27
2.91667	-30
2.92500	-31
2.93333	-29
2.94167	-26
2.95000	-22
2.95833	-19
2.96667	-17
2.97500	-16
2.98333	-14
2.99167	-9
3.00000	-2
3.00833	2
3.01667	3
3.02500	1
3.03333	-6
3.04167	-12
3.05000	-16
3.05833	-17
3.06667	-17
3.07500	-15
3.08333	-13
3.09167	-13
3.10000	-13
3.10833	-12
3.11667	-11
3.12500	-9
3.13333	-7
3.14167	-5
3.15000	-5
3.15833	-4
3.16667	-4
3.17500	-4
3.18333	-4
3.19167	-4
3.20000	-4
3.20833	-3
3.21667	-1
3.22500	1
3.23333	2
3.24167	1
3.25000	-2
3.25833	-7
3.26667	-13
3.27500	-17
3.28333	-20
3.29167	-21
3.30000	-20
3.30833	-19
3.31667	-17
3.32500	-15
3.33333	-13
3.34167	-12
3.35000	-10
3.35833	-9
3.36667	-8
3.37500	-6
3.38333	-5
3.39167	-5
3.40000	-7
3.40833	-8
3.41667	-10
3.42500	-10
3.43333	-9
3.44167	-8
3.45000	-10
3.45833	-12
3.46667	-15
3.47500	-15
3.48333	-13
3.49167	-7
3.50000	-1
3.50833	3
3.51667	5
3.52500	4
3.53333	2
3.54167	-0
3.55000	-3
3.55833	-5
3.56667	-7
3.57500	-7
3.58333	-8
3.59167	-9
3.60000	-12
3.60833	-14
3.61667	-17
3.62500	-18
3.63333	-17
3.64167	-14
3.65000	-11
3.65833	-9
3.66667	-8
3.67500	-8
3.68333	-9
3.69167	-11
3.70000	-13
3.70833	-15
3.71667	-17
3.72500	-19
3.73333	-21
3.74167	-22
3.75000	-22
3.75833	-20
3.76667	-20
3.77500	-21
3.78333	-23
3.79167	-25
3.80000	-27
3.80833	-25
3.81667	-21
3.82500	-18
3.83333	-17
3.84167	-20
3.85000	-24
3.85833	-29
3.86667	-30
3.87500	-29
3.88333	-26
3.89167	-21
3.90000	-17
3.90833	-15
3.91667	-14
3.92500	-14
3.93333	-14
3.94167	-14
3.95000	-14
3.95833	-14
3.96667	-16
3.97500	-19
3.98333	-22
3.99167	-23
4.00000	-22
4.00833	-19
4.01667	-15
4.02500	-12
4.03333	-9
4.04167	-7
4.05000	-6
4.05833	-6
4.06667	-8
4.07500	-10
4.08333	-12
4.09167	-15
4.10000	-17
4.10833	-21
4.11667	-26
4.12500	-29
4.13333	-31
4.14167	-29
4.15000	-25
4.15833	-19
4.16667	-14
4.17500	-10
4.18333	-8
4.19167	-8
4.20000	-9
4.20833	-10
4.21667	-12
4.22500	-14
4.23333	-16
4.24167	-19
4.25000	-20
4.25833	-20
4.26667	-19
4.27500	-18
4.28333	-16
4.29167	-15
4.30000	-15
4.30833	-15
4.31667	-13
4.32500	-11
4.33333	-9
4.34167	-7
4.35000	-8
4.35833	-11
4.36667	-14
4.37500	-17
4.38333	-19
4.39167	-18
4.40000	-17
4.40833	-17
4.41667	-18
4.42500	-20
4.43333	-22
4.44167	-22
4.45000	-20
4.45833	-18
4.46667	-16
4.47500	-15
4.48333	-15
4.49167	-15
4.50000	-13
4.50833	-12
4.51667	-9
4.52500	-9
4.53333	-10
4.54167	-12
4.55000	-13
4.55833	-12
4.56667	-11
4.57500	-10
4.58333	-9
4.59167	-9
4.60000	-10
4.60833	-11
4.61667	-11
4.62500	-12
4.63333	-12
4.64167	-12
4.65000	-13
4.65833	-14
4.66667	-15
4.67500	-14
4.68333	-14
4.69167	-14
4.70000	-16
4.70833	-18
4.71667	-21
4.72500	-23
4.73333	-23
4.74167	-22
4.75000	-22
4.75833	-22
4.76667	-23
4.77500	-25
4.78333	-27
4.79167	-27
4.80000	-27
4.80833	-25
4.81667	-23
4.82500	-22
4.83333	-23
4.84167	-23
4.85000	-23
4.85833	-21
4.86667	-17
4.87500	-13
4.88333	-10
4.89167	-9
4.90000	-10
4.90833	-11
4.91667	-12
4.92500	-12
4.93333	-11
4.94167	-9
4.95000	-6
4.95833	-4
4.96667	-1
4.97500	1
4.98333	2
4.99167	2
5.00000	-0
5.00833	-2
5.01667	-4
5.02500	-5
5.03333	-7
5.04167	-9
5.05000	-9
5.05833	-8
5.06667	-8
5.07500	-7
5.08333	-8
5.09167	-10
5.10000	-13
5.10833	-15
5.11667	-16
5.12500	-17
5.13333	-16
5.14167	-13
5.15000	-9
5.15833	-4
5.16667	-1
5.17500	0
5.18333	-2
5.19167	-6
5.20000	-10
5.20833	-13
5.21667	-13
5.22500	-10
5.23333	-6
5.24167	-2
5.25000	-2
5.25833	-4
5.26667	-8
5.27500	-12
5.28333	-14
5.29167	-13
5.30000	-9
5.30833	-5
5.31667	-1
5.32500	2
5.33333	3
5.34167	3
5.35000	2
5.35833	-1
5.36667	-3
5.37500	-5
5.38333	-8
5.39167	-10
5.40000	-13
5.40833	-13
5.41667	-12
5.42500	-10
5.43333	-8
5.44167	-6
5.45000	-5
5.45833	-6
5.46667	-9
5.47500	-12
5.48333	-15
5.49167	-17
5.50000	-18
5.50833	-17
5.51667	-15
5.52500	-12
5.53333	-12
5.54167	-14
5.55000	-17
5.55833	-21
5.56667	-25
5.57500	-28
5.58333	-30
5.59167	-30
5.60000	-27
5.60833	-21
5.61667	-13
5.62500	-7
5.63333	-2
5.64167	-1
5.65000	-2
5.65833	-7
5.66667	-10
5.67500	-12
5.68333	-11
5.69167	-9
5.70000	-8
5.70833	-8
5.71667	-9
5.72500	-11
5.73333	-12
5.74167	-13
5.75000	-13
5.75833	-14
5.76667	-14
5.77500	-15
5.78333	-14
5.79167	-12
5.80000	-9
5.80833	-8
5.81667	-8
5.82500	-10
5.83333	-13
5.84167	-15
5.85000	-14
5.85833	-9
5.86667	-5
5.87500	-2
5.88333	-2
5.89167	-5
5.90000	-10
5.90833	-15
5.91667	-19
5.92500	-20
5.93333	-17
5.94167	-13
5.95000	-10
5.95833	-9
5.96667	-8
5.97500	-8
5.98333	-7
5.99167	-5
6.00000	-3
6.00833	-2
6.01667	-3
6.02500	-5
6.03333	-7
6.04167	-7
6.05000	-6
6.05833	-5
6.06667	-5
6.07500	-8
6.08333	-12
6.09167	-15
6.10000	-16
6.10833	-16
6.11667	-15
6.12500	-14
6.13333	-12
6.14167	-11
6.15000	-11
6.15833	-11
6.16667	-12
6.17500	-13
6.18333	-12
6.19167	-10
6.20000	-8
6.20833	-7
6.21667	-7
6.22500	-9
6.23333	-11
6.24167	-12
6.25000	-11
6.25833	-8
6.26667	-6
6.27500	-5
6.28333	-5
6.29167	-8
6.30000	-10
6.30833	-10
6.31667	-8
6.32500	-5
6.33333	-2
6.34167	-0
6.35000	1
6.35833	1
6.36667	1
6.37500	0
6.38333	-2
6.39167	-6
6.40000	-11
6.40833	-16
6.41667	-19
6.42500	-19
6.43333	-15
6.44167	-10
6.45000	-5
6.45833	0
6.46667	4
6.47500	6
6.48333	7
6.49167	8
6.50000	8
6.50833	7
6.51667	6
6.52500	3
6.53333	1
6.54167	-2
6.55000	-5
6.55833	-7
6.56667	-8
6.57500	-8
6.58333	-7
6.59167	-6
6.60000	-3
6.60833	1
6.61667	4
6.62500	7
6.63333	9
6.64167	10
6.65000	8
6.65833	6
6.66667	5
6.67500	4
6.68333	4
6.69167	8
6.70000	13
6.70833	18
6.71667	23
6.72500	26
6.73333	25
6.74167	22
6.75000	18
6.75833	14
6.76667	12
6.77500	13
6.78333	15
6.79167	16
6.80000	17
6.80833	15
6.81667	12
6.82500	8
6.83333	4
6.84167	0
6.85000	-2
6.85833	-2
6.86667	-2
6.87500	-1
6.88333	-0
6.89167	1
6.90000	2
6.90833	2
6.91667	1
6.92500	-2
6.93333	-7
6.94167	-11
6.95000	-15
6.95833	-17
6.96667	-18
6.97500	-16
6.98333	-13
6.99167	-11
7.00000	-9
7.00833	-8
7.01667	-7
7.02500	-6
7.03333	-6
7.04167	-6
7.05000	-7
7.05833	-7
7.06667	-8
7.07500	-11
7.08333	-13
7.09167	-16
7.10000	-17
7.10833	-14
7.11667	-9
7.12500	-3
7.13333	2
7.14167	6
7.15000	5
7.15833	3
7.16667	1
7.17500	0
7.18333	2
7.19167	5
7.20000	8
7.20833	10
7.21667	9
7.22500	6
7.23333	1
7.24167	-3
7.25000	-6
7.25833	-8
7.26667	-8
7.27500	-6
7.28333	-3
7.29167	1
7.30000	5
7.30833	8
7.31667	10
7.32500	11
7.33333	10
7.34167	9
7.35000	6
7.35833	4
7.36667	3
7.37500	2
7.38333	3
7.39167	3
7.40000	4
7.40833	4
7.41667	3
7.42500	0
7.43333	-3
7.44167	-5
7.45000	-5
7.45833	-5
7.46667	-4
7.47500	-4
7.48333	-4
7.49167	-2
7.50000	0
7.50833	3
7.51667	5
7.52500	6
7.53333	6
7.54167	5
7.55000	7
7.55833	8
7.56667	8
7.57500	7
7.58333	5
7.59167	2
7.60000	1
7.60833	0
7.61667	1
7.62500	1
7.63333	-0
7.64167	-2
7.65000	-4
7.65833	-6
7.66667	-6
7.67500	-5
7.68333	-2
7.69167	2
7.70000	6
7.70833	7
7.71667	5
7.72500	3
7.73333	1
7.74167	1
7.75000	3
7.75833	5
7.76667	7
7.77500	8
7.78333	7
7.79167	4
7.80000	-0
7.80833	-5
7.81667	-10
7.82500	-15
7.83333	-17
7.84167	-18
7.85000	-19
7.85833	-19
7.86667	-19
7.87500	-19
7.88333	-18
7.89167	-16
7.90000	-14
7.90833	-10
7.91667	-5
7.92500	-3
7.93333	-2
7.94167	-5
7.95000	-9
7.95833	-13
7.96667	-15
7.97500	-15
7.98333	-13
7.99167	-9
8.00000	-5
8.00833	-2
8.01667	-2
8.02500	-3
8.03333	-6
8.04167	-8
8.05000	-9
8.05833	-7
8.06667	-5
8.07500	-2
8.08333	-0
8.09167	0
8.10000	-1
8.10833	-3
8.11667	-5
8.12500	-8
8.13333	-10
8.14167	-12
8.15000	-14
8.15833	-15
8.16667	-16
8.17500	-17
8.18333	-17
8.19167	-16
8.20000	-14
8.20833	-14
8.21667	-14
8.22500	-15
8.23333	-16
8.24167	-16
8.25000	-15
8.25833	-13
8.26667	-11
8.27500	-10
8.28333	-10
8.29167	-9
8.30000	-7
8.30833	-6
8.31667	-5
8.32500	-4
8.33333	-5
8.34167	-7
8.35000	-8
8.35833	-9
8.36667	-10
8.37500	-11
8.38333	-11
8.39167	-12
8.40000	-13
8.40833	-13
8.41667	-14
8.42500	-16
8.43333	-18
8.44167	-21
8.45000	-23
8.45833	-24
8.46667	-22
8.47500	-18
8.48333	-15
8.49167	-13
8.50000	-12
8.50833	-12
8.51667	-12
8.52500	-13
8.53333	-12
8.54167	-11
8.55000	-11
8.55833	-11
8.56667	-13
8.57500	-14
8.58333	-15
8.59167	-15
8.60000	-14
8.60833	-12
8.61667	-9
8.62500	-6
8.63333	-4
8.64167	-3
8.65000	-2
8.65833	-1
8.66667	-3
8.67500	-5
8.68333	-7
8.69167	-9
8.70000	-9
8.70833	-9
8.71667	-10
8.72500	-11
8.73333	-11
8.74167	-10
8.75000	-8
8.75833	-5
8.76667	-4
8.77500	-3
8.78333	-2
8.79167	-1
8.80000	-0
8.80833	-0
8.81667	-1
8.82500	-3
8.83333	-5
8.84167	-6
8.85000	-4
8.85833	-1
8.86667	0
8.87500	0
8.88333	-2
8.89167	-6
8.90000	-9
8.90833	-10
8.91667	-9
8.92500	-8
8.93333	-9
8.94167	-10
8.95000	-11
8.95833	-11
8.96667	-10
8.97500	-7
8.98333	-4
8.99167	-3
9.00000	-3
9.00833	-3
9.01667	-4
9.02500	-5
9.03333	-7
9.04167	-10
9.05000	-15
9.05833	-19
9.06667	-20
9.07500	-19
9.08333	-16
9.09167	-12
9.10000	-8
9.10833	-3
9.11667	1
9.12500	5
9.13333	8
9.14167	9
9.15000	6
9.15833	0
9.16667	-5
9.17500	-9
9.18333	-12
9.19167	-12
9.20000	-11
9.20833	-9
9.21667	-9
9.22500	-11
9.23333	-13
9.24167	-15
9.25000	-18
9.25833	-19
9.26667	-20
9.27500	-19
9.28333	-17
9.29167	-15
9.30000	-14
9.30833	-13
9.31667	-13
9.32500	-13
9.33333	-13
9.34167	-11
9.35000	-8
9.35833	-7
9.36667	-7
9.37500	-11
9.38333	-14
9.39167	-18
9.40000	-21
9.40833	-21
9.41667	-19
9.42500	-17
9.43333	-14
9.44167	-12
9.45000	-13
9.45833	-16
9.46667	-17
9.47500	-17
9.48333	-15
9.49167	-13
9.50000	-10
9.50833	-10
9.51667	-10
9.52500	-12
9.53333	-13
9.54167	-15
9.55000	-16
9.55833	-15
9.56667	-12
9.57500	-7
9.58333	-3
9.59167	-1
9.60000	-1
9.60833	-6
9.61667	-12
9.62500	-18
9.63333	-22
9.64167	-24
9.65000	-23
9.65833	-21
9.66667	-20
9.67500	-21
9.68333	-22
9.69167	-23
9.70000	-24
9.70833	-26
9.71667	-27
9.72500	-28
9.73333	-27
9.74167	-25
9.75000	-22
9.75833	-20
9.76667	-19
9.77500	-19
9.78333	-18
9.79167	-17
9.80000	-16
9.80833	-14
9.81667	-12
9.82500	-9
9.83333	-6
9.84167	-3
9.85000	-2
9.85833	-2
9.86667	-3
9.87500	-3
9.88333	-4
9.89167	-4
9.90000	-5
9.90833	-6
9.91667	-8
9.92500	-8
9.93333	-8
9.94167	-7
9.95000	-8
9.95833	-8
9.96667	-9
9.97500	-8
9.98333	-7
9.99167	-5
10.00000	-3
10.00833	-1
10.01667	-0
10.02500	-1
10.03333	-1
10.04167	-2
10.05000	-3
10.05833	-2
10.06667	-2
10.07500	-3
10.08333	-4
10.09167	-6
10.10000	-8
10.10833	-10
10.11667	-10
10.12500	-9
10.13333	-7
10.14167	-5
10.15000	-2
10.15833	1
10.16667	5
10.17500	8
10.18333	9
10.19167	8
10.20000	6
10.20833	2
10.21667	-2
10.22500	-5
10.23333	-7
10.24167	-8
10.25000	-9
10.25833	-10
10.26667	-11
10.27500	-10
10.28333	-9
10.29167	-8
10.30000	-9
10.30833	-10
10.31667	-11
10.32500	-13
10.33333	-14
10.34167	-15
10.35000	-16
10.35833	-16
10.36667	-15
10.37500	-11
10.38333	-9
10.39167	-7
10.40000	-7
10.40833	-7
10.41667	-7
10.42500	-8
10.43333	-9
10.44167	-10
10.45000	-11
10.45833	-12
10.46667	-13
10.47500	-13
10.48333	-14
10.49167	-13
10.50000	-11
10.50833	-8
10.51667	-5
10.52500	-4
10.53333	-5
10.54167	-6
10.55000	-6
10.55833	-5
10.56667	-3
10.57500	0
10.58333	3
10.59167	4
10.60000	3
10.60833	0
10.61667	-4
10.62500	-7
10.63333	-8
10.64167	-7
10.65000	-6
10.65833	-6
10.66667	-5
10.67500	-5
10.68333	-5
10.69167	-4
10.70000	-1
10.70833	1
10.71667	2
10.72500	1
10.73333	-0
10.74167	-1
10.75000	-2
10.75833	-4
10.76667	-5
10.77500	-7
10.78333	-9
10.79167	-10
10.80000	-12
10.80833	-14
10.81667	-14
10.82500	-14
10.83333	-15
10.84167	-16
10.85000	-16
10.85833	-16
10.86667	-15
10.87500	-11
10.88333	-10
10.89167	-11
10.90000	-14
10.90833	-19
10.91667	-23
10.92500	-25
10.93333	-24
10.94167	-20
10.95000	-15
10.95833	-11
10.96667	-7
10.97500	-4
10.98333	-3
10.99167	-4
11.00000	-8
11.00833	-11
11.01667	-13
11.02500	-13
11.03333	-11
11.04167	-7
11.05000	-3
11.05833	-1
11.06667	0
11.07500	-1
11.08333	-3
11.09167	-6
11.10000	-10
11.10833	-14
11.11667	-19
11.12500	-22
11.13333	-22
11.14167	-22
11.15000	-19
11.15833	-16
11.16667	-14
11.17500	-12
11.18333	-10
11.19167	-10
11.20000	-10
11.20833	-12
11.21667	-16
11.22500	-21
11.23333	-26
11.24167	-31
11.25000	-32
11.25833	-31
11.26667	-28
11.27500	-24
11.28333	-19
11.29167	-14
11.30000	-9
11.30833	-5
11.31667	-2
11.32500	-1
11.33333	-1
11.34167	-1
11.35000	2
11.35833	5
11.36667	7
11.37500	6
11.38333	2
11.39167	-3
11.40000	-9
11.40833	-14
11.41667	-19
11.42500	-22
11.43333	-24
11.44167	-25
11.45000	-25
11.45833	-23
11.46667	-21
11.47500	-18
11.48333	-14
11.49167	-9
11.50000	-4
11.50833	0
11.51667	3
11.52500	4
11.53333	3
11.54167	-0
11.55000	-4
11.55833	-7
11.56667	-10
11.57500	-12
11.58333	-14
11.59167	-15
11.60000	-17
11.60833	-17
11.61667	-17
11.62500	-15
11.63333	-11
11.64167	-7
11.65000	-6
11.65833	-6
11.66667	-9
11.67500	-13
11.68333	-16
11.69167	-18
11.70000	-16
11.70833	-13
11.71667	-9
11.72500	-5
11.73333	-3
11.74167	-2
11.75000	-4
11.75833	-8
11.76667	-13
11.77500	-19
11.78333	-24
11.79167	-27
11.80000	-27
11.80833	-26
11.81667	-22
11.82500	-19
11.83333	-14
11.84167	-7
11.85000	0
11.85833	8
11.86667	12
11.87500	14
11.88333	13
11.89167	9
11.90000	5
11.90833	3
11.91667	1
11.92500	-1
11.93333	-4
11.94167	-8
11.95000	-11
11.95833	-13
11.96667	-12
11.97500	-9
11.98333	-6
11.99167	-5
12.00000	-5
12.00833	-6
12.01667	-5
12.02500	-2
12.03333	2
12.04167	4
12.05000	6
12.05833	5
12.06667	2
12.07500	-1
12.08333	-4
12.09167	-6
12.10000	-6
12.10833	-7
12.11667	-6
12.12500	-4
12.13333	-2
12.14167	-0
12.15000	0
12.15833	0
12.16667	-1
12.17500	-2
12.18333	-4
12.19167	-7
12.20000	-11
12.20833	-16
12.21667	-22
12.22500	-26
12.23333	-28
12.24167	-29
12.25000	-29
12.25833	-28
12.26667	-25
12.27500	-21
12.28333	-15
12.29167	-10
12.30000	-4
12.30833	1
12.31667	5
12.32500	6
12.33333	4
12.34167	1
12.35000	-3
12.35833	-8
12.36667	-11
12.37500	-13
12.38333	-16
12.39167	-20
12.40000	-23
12.40833	-24
12.41667	-24
12.42500	-24
12.43333	-23
12.44167	-22
12.45000	-22
12.45833	-22
12.46667	-21
12.47500	-19
12.48333	-16
12.49167	-11
12.50000	-6
12.50833	-2
12.51667	2
12.52500	3
12.53333	2
12.54167	-0
12.55000	-2
12.55833	-2
12.56667	-2
12.57500	-1
12.58333	0
12.59167	0
12.60000	-1
12.60833	-2
12.61667	-5
12.62500	-9
12.63333	-13
12.64167	-16
12.65000	-17
12.65833	-15
12.66667	-11
12.67500	-6
12.68333	-3
12.69167	-3
12.70000	-5
12.70833	-7
12.71667	-9
12.72500	-10
12.73333	-10
12.74167	-11
12.75000	-14
12.75833	-18
12.76667	-21
12.77500	-22
12.78333	-23
12.79167	-22
12.80000	-20
12.80833	-16
12.81667	-12
12.82500	-8
12.83333	-4
12.84167	-2
12.85000	-2
12.85833	-5
12.86667	-8
12.87500	-11
12.88333	-14
12.89167	-15
12.90000	-15
12.90833	-15
12.91667	-16
12.92500	-19
12.93333	-23
12.94167	-25
12.95000	-27
12.95833	-27
12.96667	-25
12.97500	-22
12.98333	-18
12.99167	-13
13.00000	-9
13.00833	-5
13.01667	-2
13.02500	-1
13.03333	-2
13.04167	-4
13.05000	-5
13.05833	-4
13.06667	-4
13.07500	-5
13.08333	-7
13.09167	-7
13.10000	-7
13.10833	-5
13.11667	-3
13.12500	-3
13.13333	-6
13.14167	-9
13.15000	-13
13.15833	-14
13.16667	-12
13.17500	-7
13.18333	-3
13.19167	-2
13.20000	-5
13.20833	-10
13.21667	-15
13.22500	-18
13.23333	-17
13.24167	-15
13.25000	-14
13.25833	-14
13.26667	-17
13.27500	-21
13.28333	-25
13.29167	-25
13.30000	-24
13.30833	-20
13.31667	-15
13.32500	-12
13.33333	-11
13.34167	-10
13.35000	-8
13.35833	-5
13.36667	-3
13.37500	-2
13.38333	-2
13.39167	-2
13.40000	-1
13.40833	3
13.41667	8
13.42500	12
13.43333	14
13.44167	12
13.45000	9
13.45833	6
13.46667	5
13.47500	7
13.48333	9
13.49167	10
13.50000	9
13.50833	7
13.51667	2
13.52500	-1
13.53333	-2
13.54167	-1
13.55000	-0
13.55833	-0
13.56667	-1
13.57500	0
13.58333	2
13.59167	3
13.60000	4
13.60833	3
13.61667	1
13.62500	-2
13.63333	-3
13.64167	-3
13.65000	-5
13.65833	-7
13.66667	-11
13.67500	-16
13.68333	-20
13.69167	-21
13.70000	-20
13.70833	-14
13.71667	-6
13.72500	2
13.73333	8
13.74167	11
13.75000	10
13.75833	7
13.76667	3
13.77500	-1
13.78333	-3
13.79167	-2
13.80000	-1
13.80833	1
13.81667	1
13.82500	0
13.83333	-0
13.84167	0
13.85000	2
13.85833	5
13.86667	9
13.87500	13
13.88333	16
13.89167	16
13.90000	14
13.90833	11
13.91667	8
13.92500	6
13.93333	6
13.94167	7
13.95000	6
13.95833	4
13.96667	2
13.97500	1
13.98333	1
13.99167	2
14.00000	5
14.00833	8
14.01667	9
14.02500	8
14.03333	7
14.04167	6
14.05000	6
14.05833	7
14.06667	8
14.07500	9
14.08333	11
14.09167	14
14.10000	17
14.10833	21
14.11667	25
14.12500	26
14.13333	24
14.14167	22
14.15000	19
14.15833	18
14.16667	19
14.17500	21
14.18333	24
14.19167	27
14.20000	29
14.20833	30
14.21667	30
14.22500	29
14.23333	30
14.24167	31
14.25000	32
14.25833	32
14.26667	32
14.27500	32
14.28333	34
14.29167	36
14.30000	39
14.30833	40
14.31667	41
14.32500	43
14.33333	46
14.34167	50
14.35000	55
14.35833	58
14.36667	58
14.37500	55
14.38333	50
14.39167	45
14.40000	41
14.40833	40
14.41667	42
14.42500	44
14.43333	46
14.44167	47
14.45000	47
14.45833	46
14.46667	44
14.47500	44
14.48333	42
14.49167	37
14.50000	31
14.50833	25
14.51667	20
14.52500	17
14.53333	16
14.54167	17
14.55000	19
14.55833	23
14.56667	27
14.57500	30
14.58333	32
14.59167	31
14.60000	30
14.60833	30
14.61667	31
14.62500	33
14.63333	35
14.64167	36
14.65000	34
14.65833	31
14.66667	28
14.67500	26
14.68333	27
14.69167	31
14.70000	36
14.70833	39
14.71667	40
14.72500	38
14.73333	34
14.74167	30
14.75000	27
14.75833	25
14.76667	23
14.77500	22
14.78333	22
14.79167	22
14.80000	23
14.80833	23
14.81667	24
14.82500	26
14.83333	29
14.84167	31
14.85000	32
14.85833	32
14.86667	31
14.87500	29
14.88333	27
14.89167	25
14.90000	25
14.90833	24
14.91667	24
14.92500	23
14.93333	20
14.94167	18
14.95000	17
14.95833	17
14.96667	18
14.97500	20
14.98333	21
14.99167	22
15.00000	21
15.00833	19
15.01667	17
15.02500	16
15.03333	16
15.04167	16
15.05000	16
15.05833	14
15.06667	11
15.07500	6
15.08333	4
15.09167	5
15.10000	9
15.10833	14
15.11667	19
15.12500	23
15.13333	25
15.14167	25
15.15000	25
15.15833	26
15.16667	26
15.17500	25
15.18333	22
15.19167	19
15.20000	16
15.20833	14
15.21667	13
15.22500	13
15.23333	12
15.24167	12
15.25000	11
15.25833	11
15.26667	11
15.27500	11
15.28333	12
15.29167	14
15.30000	18
15.30833	22
15.31667	25
15.32500	27
15.33333	26
15.34167	25
15.35000	23
15.35833	21
15.36667	20
15.37500	18
15.38333	17
15.39167	15
15.40000	13
15.40833	10
15.41667	6
15.42500	1
15.43333	-4
15.44167	-7
15.45000	-8
15.45833	-7
15.46667	-8
15.47500	-10
15.48333	-12
15.49167	-12
15.50000	-10
15.50833	-5
15.51667	2
15.52500	8
15.53333	13
15.54167	15
15.55000	16
15.55833	15
15.56667	12
15.57500	10
15.58333	8
15.59167	7
15.60000	7
15.60833	5
15.61667	4
15.62500	3
15.63333	5
15.64167	7
15.65000	8
15.65833	10
15.66667	9
15.67500	8
15.68333	6
15.69167	5
15.70000	4
15.70833	2
15.71667	-1
15.72500	-4
15.73333	-4
15.74167	-3
15.75000	-2
15.75833	-2
15.76667	-3
15.77500	-5
15.78333	-7
15.79167	-5
15.80000	-2
15.80833	1
15.81667	5
15.82500	6
15.83333	4
15.84167	2
15.85000	-0
15.85833	-2
15.86667	-3
15.87500	-4
15.88333	-3
15.89167	-3
15.90000	-4
15.90833	-4
15.91667	-4
15.92500	-4
15.93333	-3
15.94167	-3
15.95000	-4
15.95833	-5
15.96667	-5
15.97500	-4
15.98333	-2
15.99167	1
16.00000	3
16.00833	5
16.01667	6
16.02500	6
16.03333	5
16.04167	5
16.05000	6
16.05833	8
16.06667	10
16.07500	12
16.08333	13
16.09167	11
16.10000	7
16.10833	3
16.11667	0
16.12500	-2
16.13333	-1
16.14167	-1
16.15000	-1
16.15833	-3
16.16667	-5
16.17500	-9
16.18333	-11
16.19167	-12
16.20000	-10
16.20833	-8
16.21667	-5
16.22500	-2
16.23333	-1
16.24167	0
16.25000	2
16.25833	5
16.26667	8
16.27500	9
16.28333	9
16.29167	8
16.30000	6
16.30833	4
16.31667	4
16.32500	4
16.33333	6
16.34167	8
16.35000	11
16.35833	12
16.36667	12
16.37500	9
16.38333	4
16.39167	-2
16.40000	-8
16.40833	-12
16.41667	-15
16.42500	-14
16.43333	-10
16.44167	-5
16.45000	-2
16.45833	-2
16.46667	-2
16.47500	-3
16.48333	-4
16.49167	-5
16.50000	-6
16.50833	-7
16.51667	-6
16.52500	-4
16.53333	-2
16.54167	-0
16.55000	-2
16.55833	-5
16.56667	-9
16.57500	-13
16.58333	-15
16.59167	-15
16.60000	-13
16.60833	-10
16.61667	-9
16.62500	-9
16.63333	-10
16.64167	-13
16.65000	-16
16.65833	-19
16.66667	-19
16.67500	-15
16.68333	-9
16.69167	-4
16.70000	-0
16.70833	-0
16.71667	-3
16.72500	-7
16.73333	-9
16.74167	-10
16.75000	-10
16.75833	-10
16.76667	-9
16.77500	-7
16.78333	-5
16.79167	-2
16.80000	-0
16.80833	-0
16.81667	-2
16.82500	-4
16.83333	-6
16.84167	-8
16.85000	-9
16.85833	-9
16.86667	-9
16.87500	-9
16.88333	-9
16.89167	-8
16.90000	-6
16.90833	-4
16.91667	-2
16.92500	-1
16.93333	-0
16.94167	0
16.95000	1
16.95833	3
16.96667	4
16.97500	4
16.98333	4
16.99167	3
17.00000	2
17.00833	1
17.01667	2
17.02500	2
17.03333	0
17.04167	-4
17.05000	-8
17.05833	-13
17.06667	-16
17.07500	-18
17.08333	-18
17.09167	-17
17.10000	-16
17.10833	-15
17.11667	-15
17.12500	-15
17.13333	-16
17.14167	-16
17.15000	-16
17.15833	-15
17.16667	-13
17.17500	-10
17.18333	-8
17.19167	-6
17.20000	-3
17.20833	1
17.21667	5
17.22500	8
17.23333	9
17.24167	9
17.25000	7
17.25833	3
17.26667	-1
17.27500	-3
17.28333	-4
17.29167	-3
17.30000	-1
17.30833	0
17.31667	-1
17.32500	-3
17.33333	-5
17.34167	-5
17.35000	-3
17.35833	0
17.36667	4
17.37500	7
17.38333	8
17.39167	8
17.40000	6
17.40833	5
17.41667	3
17.42500	1
17.43333	-3
17.44167	-9
17.45000	-15
17.45833	-22
17.46667	-25
17.47500	-25
17.48333	-21
17.49167	-15
17.50000	-8
17.50833	-4
17.51667	-0
17.52500	1
17.53333	-0
17.54167	-3
17.55000	-6
17.55833	-9
17.56667	-12
17.57500	-13
17.58333	-14
17.59167	-16
17.60000	-18
17.60833	-20
17.61667	-20
17.62500	-19
17.63333	-17
17.64167	-14
17.65000	-12
17.65833	-10
17.66667	-8
17.67500	-7
17.68333	-6
17.69167	-4
17.70000	-3
17.70833	-4
17.71667	-6
17.72500	-9
17.73333	-12
17.74167	-14
17.75000	-14
17.75833	-13
17.76667	-12
17.77500	-11
17.78333	-10
17.79167	-10
17.80000	-11
17.80833	-14
17.81667	-17
17.82500	-19
17.83333	-19
17.84167	-18
17.85000	-15
17.85833	-12
17.86667	-11
17.87500	-11
17.88333	-12
17.89167	-11
17.90000	-10
17.90833	-9
17.91667	-6
17.92500	-4
17.93333	-1
17.94167	2
17.95000	4
17.95833	5
17.96667	6
17.97500	7
17.98333	6
17.99167	4
18.00000	-0
18.00833	-5
18.01667	-10
18.02500	-12
18.03333	-14
18.04167	-14
18.05000	-13
18.05833	-12
18.06667	-11
18.07500	-10
18.08333	-10
18.09167	-9
18.10000	-9
18.10833	-10
18.11667	-10
18.12500	-11
18.13333	-13
18.14167	-14
18.15000	-14
18.15833	-12
18.16667	-8
18.17500	-4
18.18333	1
18.19167	4
18.20000	6
18.20833	5
18.21667	1
18.22500	-5
18.23333	-11
18.24167	-17
18.25000	-20
18.25833	-21
18.26667	-20
18.27500	-17
18.28333	-13
18.29167	-8
18.30000	-4
18.30833	-1
18.31667	1
18.32500	2
18.33333	3
18.34167	3
18.35000	4
18.35833	7
18.36667	9
18.37500	11
18.38333	11
18.39167	10
18.40000	10
18.40833	10
18.41667	11
18.42500	13
18.43333	15
18.44167	18
18.45000	18
18.45833	17
18.46667	13
18.47500	7
18.48333	2
18.49167	-2
18.50000	-5
18.50833	-6
18.51667	-6
18.52500	-3
18.53333	1
18.54167	6
18.55000	10
18.55833	14
18.56667	16
18.57500	16
18.58333	16
18.59167	15
18.60000	12
18.60833	9
18.61667	6
18.62500	3
18.63333	3
18.64167	5
18.65000	8
18.65833	11
18.66667	13
18.67500	12
18.68333	11
18.69167	9
18.70000	8
18.70833	9
18.71667	11
18.72500	14
18.73333	15
18.74167	15
18.75000	14
18.75833	12
18.76667	12
18.77500	13
18.78333	13
18.79167	12
18.80000	10
18.80833	8
18.81667	6
18.82500	4
18.83333	4
18.84167	4
18.85000	3
18.85833	3
18.86667	4
18.87500	6
18.88333	10
18.89167	15
18.90000	22
18.90833	28
18.91667	34
18.92500	38
18.93333	38
18.94167	35
18.95000	31
18.95833	26
18.96667	22
18.97500	19
18.98333	16
18.99167	14
19.00000	12
19.00833	11
19.01667	10
19.02500	10
19.03333	10
19.04167	12
19.05000	15
19.05833	18
19.06667	20
19.07500	21
19.08333	21
19.09167	20
19.10000	19
19.10833	20
19.11667	21
19.12500	24
19.13333	29
19.14167	32
19.15000	34
19.15833	34
19.16667	32
19.17500	31
19.18333	29
19.19167	30
19.20000	30
19.20833	30
19.21667	31
19.22500	32
19.23333	36
19.24167	41
19.25000	45
19.25833	48
19.26667	50
19.27500	49
19.28333	47
19.29167	45
19.30000	43
19.30833	43
19.31667	44
19.32500	46
19.33333	49
19.34167	52
19.35000	53
19.35833	53
19.36667	52
19.37500	50
19.38333	47
19.39167	44
19.40000	41
19.40833	39
19.41667	37
19.42500	38
19.43333	39
19.44167	42
19.45000	44
19.45833	46
19.46667	49
19.47500	51
19.48333	52
19.49167	53
19.50000	52
19.50833	49
19.51667	46
19.52500	45
19.53333	47
19.54167	51
19.55000	56
19.55833	61
19.56667	63
19.57500	63
19.58333	62
19.59167	61
19.60000	61
19.60833	60
19.61667	59
19.62500	58
19.63333	58
19.64167	58
19.65000	60
19.65833	62
19.66667	64
19.67500	67
19.68333	70
19.69167	73
19.70000	75
19.70833	77
19.71667	80
19.72500	82
19.73333	86
19.74167	88
19.75000	90
19.75833	92
19.76667	92
19.77500	93
19.78333	94
19.79167	94
19.80000	92
19.80833	90
19.81667	88
19.82500	87
19.83333	89
19.84167	93
19.85000	100
19.85833	108
19.86667	114
19.87500	119
19.88333	122
19.89167	123
19.90000	122
19.90833	121
19.91667	120
19.92500	119
19.93333	119
19.94167	120
19.95000	122
19.95833	125
19.96667	129
19.97500	135
19.98333	140
19.99167	145
20.00000	149
20.00833	150
20.01667	150
20.02500	151
20.03333	154
20.04167	159
20.05000	165
20.05833	172
20.06667	177
20.07500	180
20.08333	183
20.09167	186
20.10000	190
20.10833	197
20.11667	204
20.12500	212
20.13333	220
20.14167	226
20.15000	230
20.15833	232
20.16667	233
20.17500	234
20.18333	237
20.19167	243
20.20000	252
20.20833	262
20.21667	272
20.22500	280
20.23333	285
20.24167	290
20.25000	298
20.25833	306
20.26667	316
20.27500	327
20.28333	336
20.29167	344
20.30000	351
20.30833	359
20.31667	367
20.32500	376
20.33333	387
20.34167	397
20.35000	406
20.35833	414
20.36667	420
20.37500	426
20.38333	433
20.39167	441
20.40000	449
20.40833	459
20.41667	471
20.42500	484
20.43333	499
20.44167	515
20.45000	533
20.45833	551
20.46667	568
20.47500	583
20.48333	597
20.49167	609
20.50000	621
20.50833	635
20.51667	649
20.52500	665
20.53333	682
20.54167	699
20.55000	717
20.55833	735
20.56667	754
20.57500	773
20.58333	793
20.59167	815
20.60000	835
20.60833	855
20.61667	875
20.62500	895
20.63333	916
20.64167	937
20.65000	961
20.65833	985
20.66667	1009
20.67500	1031
20.68333	1052
20.69167	1075
20.70000	1099
20.70833	1124
20.71667	1151
20.72500	1177
20.73333	1205
20.74167	1233
20.75000	1262
20.75833	1292
20.76667	1322
20.77500	1354
20.78333	1386
20.79167	1420
20.80000	1454
20.80833	1488
20.81667	1522
20.82500	1555
20.83333	1588
20.84167	1620
20.85000	1655
20.85833	1695
20.86667	1737
20.87500	1780
20.88333	1820
20.89167	1860
20.90000	1903
20.90833	1945
20.91667	1984
20.92500	2021
20.93333	2061
20.94167	2106
20.95000	2153
20.95833	2197
20.96667	2241
20.97500	2287
20.98333	2333
20.99167	2380
21.00000	2432
21.00833	2484
21.01667	2532
21.02500	2578
21.03333	2628
21.04167	2678
21.05000	2731
21.05833	2784
21.06667	2834
21.07500	2888
21.08333	2944
21.09167	3001
21.10000	3055
21.10833	3109
21.11667	3170
21.12500	3234
21.13333	3299
21.14167	3364
21.15000	3427
21.15833	3489
21.16667	3552
21.17500	3621
21.18333	3693
21.19167	3765
21.20000	3829
21.20833	3891
21.21667	3957
21.22500	4029
21.23333	4099
21.24167	4167
21.25000	4237
21.25833	4313
21.26667	4389
21.27500	4459
21.28333	4522
21.29167	4586
21.30000	4651
21.30833	4720
21.31667	4792
21.32500	4865
21.33333	4944
21.34167	5026
21.35000	5104
21.35833	5177
21.36667	5249
21.37500	5326
21.38333	5404
21.39167	5487
21.40000	5568
21.40833	5647
21.41667	5732
21.42500	5818
21.43333	5899
21.44167	5973
21.45000	6046
21.45833	6119
21.46667	6192
21.47500	6266
21.48333	6338
21.49167	6413
21.50000	6495
21.50833	6577
21.51667	6651
21.52500	6721
21.53333	6791
21.54167	6859
21.55000	6927
21.55833	6993
21.56667	7057
21.57500	7122
21.58333	7187
21.59167	7247
21.60000	7301
21.60833	7353
21.61667	7404
21.62500	7455
21.63333	7506
21.64167	7553
21.65000	7598
21.65833	7640
21.66667	7677
21.67500	7711
21.68333	7741
21.69167	7770
21.70000	7798
21.70833	7826
21.71667	7853
21.72500	7878
21.73333	7901
21.74167	7921
21.75000	7937
21.75833	7949
21.76667	7957
21.77500	7962
21.78333	7963
21.79167	7960
21.80000	7955
21.80833	7946
21.81667	7934
21.82500	7919
21.83333	7901
21.84167	7880
21.85000	7856
21.85833	7830
21.86667	7802
21.87500	7771
21.88333	7736
21.89167	7696
21.90000	7654
21.90833	7610
21.91667	7564
21.92500	7520
21.93333	7476
21.94167	7431
21.95000	7385
21.95833	7336
21.96667	7283
21.97500	7226
21.98333	7167
21.99167	7104
22.00000	7040
22.00833	6974
22.01667	6905
22.02500	6837
22.03333	6766
22.04167	6697
22.05000	6627
22.05833	6559
22.06667	6490
22.07500	6420
22.08333	6350
22.09167	6278
22.10000	6207
22.10833	6136
22.11667	6064
22.12500	5994
22.13333	5922
22.14167	5852
22.15000	5784
22.15833	5718
22.16667	5654
22.17500	5590
22.18333	5526
22.19167	5458
22.20000	5391
22.20833	5322
22.21667	5254
22.22500	5186
22.23333	5119
22.24167	5054
22.25000	4991
22.25833	4931
22.26667	4874
22.27500	4817
22.28333	4760
22.29167	4700
22.30000	4640
22.30833	4580
22.31667	4521
22.32500	4467
22.33333	4415
22.34167	4367
22.35000	4321
22.35833	4278
22.36667	4238
22.37500	4199
22.38333	4161
22.39167	4120
22.40000	4079
22.40833	4038
22.41667	3998
22.42500	3963
22.43333	3931
22.44167	3901
22.45000	3871
22.45833	3841
22.46667	3811
22.47500	3782
22.48333	3755
22.49167	3729
22.50000	3704
22.50833	3676
22.51667	3646
22.52500	3616
22.53333	3586
22.54167	3559
22.55000	3536
22.55833	3516
22.56667	3500
22.57500	3486
22.58333	3474
22.59167	3462
22.60000	3450
22.60833	3434
22.61667	3416
22.62500	3396
22.63333	3374
22.64167	3353
22.65000	3335
22.65833	3320
22.66667	3309
22.67500	3299
22.68333	3290
22.69167	3282
22.70000	3273
22.70833	3264
22.71667	3253
22.72500	3241
22.73333	3230
22.74167	3219
22.75000	3212
22.75833	3209
22.76667	3206
22.77500	3204
22.78333	3201
22.79167	3196
22.80000	3190
22.80833	3185
22.81667	3180
22.82500	3175
22.83333	3170
22.84167	3167
22.85000	3164
22.85833	3162
22.86667	3161
22.87500	3160
22.88333	3159
22.89167	3156
22.90000	3151
22.90833	3143
22.91667	3135
22.92500	3128
22.93333	3124
22.94167	3122
22.95000	3121
22.95833	3121
22.96667	3121
22.97500	3119
22.98333	3118
22.99167	3119
23.00000	3120
23.00833	3123
23.01667	3127
23.02500	3128
23.03333	3126
23.04167	3123
23.05000	3119
23.05833	3114
23.06667	3111
23.07500	3109
23.08333	3108
23.09167	3110
23.10000	3114
23.10833	3118
23.11667	3122
23.12500	3124
23.13333	3123
23.14167	3121
23.15000	3118
23.15833	3116
23.16667	3115
23.17500	3117
23.18333	3120
23.19167	3123
23.20000	3124
23.20833	3124
23.21667	3123
23.22500	3122
23.23333	3120
23.24167	3118
23.25000	3118
23.25833	3118
23.26667	3120
23.27500	3122
23.28333	3124
23.29167	3123
23.30000	3123
23.30833	3123
23.31667	3126
23.32500	3130
23.33333	3134
23.34167	3136
23.35000	3135
23.35833	3132
23.36667	3131
23.37500	3132
23.38333	3135
23.39167	3140
23.40000	3145
23.40833	3148
23.41667	3148
23.42500	3147
23.43333	3146
23.44167	3145
23.45000	3145
23.45833	3147
23.46667	3149
23.47500	3152
23.48333	3155
23.49167	3159
23.50000	3162
23.50833	3165
23.51667	3167
23.52500	3169
23.53333	3171
23.54167	3172
23.55000	3173
23.55833	3174
23.56667	3175
23.57500	3176
23.58333	3176
23.59167	3175
23.60000	3174
23.60833	3172
23.61667	3172
23.62500	3173
23.63333	3176
23.64167	3178
23.65000	3180
23.65833	3182
23.66667	3183
23.67500	3183
23.68333	3183
23.69167	3183
23.70000	3182
23.70833	3180
23.71667	3177
23.72500	3175
23.73333	3174
23.74167	3174
23.75000	3174
23.75833	3174
23.76667	3174
23.77500	3174
23.78333	3173
23.79167	3173
23.80000	3173
23.80833	3172
23.81667	3169
23.82500	3164
23.83333	3158
23.84167	3151
23.85000	3144
23.85833	3136
23.86667	3128
23.87500	3119
23.88333	3111
23.89167	3104
23.90000	3099
23.90833	3096
23.91667	3096
23.92500	3095
23.93333	3091
23.94167	3086
23.95000	3078
23.95833	3070
23.96667	3061
23.97500	3053
23.98333	3046
23.99167	3041
24.00000	3036
24.00833	3032
24.01667	3026
24.02500	3021
24.03333	3016
24.04167	3009
24.05000	3001
24.05833	2992
24.06667	2981
24.07500	2967
24.08333	2953
24.09167	2942
24.10000	2932
24.10833	2923
24.11667	2913
24.12500	2903
24.13333	2890
24.14167	2878
24.15000	2865
24.15833	2854
24.16667	2842
24.17500	2830
24.18333	2819
24.19167	2809
24.20000	2800
24.20833	2792
24.21667	2783
24.22500	2772
24.23333	2759
24.24167	2747
24.25000	2737
24.25833	2729
24.26667	2722
24.27500	2714
24.28333	2707
24.29167	2700
24.30000	2693
24.30833	2685
24.31667	2677
24.32500	2669
24.33333	2660
24.34167	2652
24.35000	2643
24.35833	2634
24.36667	2622
24.37500	2608
24.38333	2593
24.39167	2579
24.40000	2565
24.40833	2552
24.41667	2541
24.42500	2529
24.43333	2517
24.44167	2506
24.45000	2496
24.45833	2487
24.46667	2477
24.47500	2467
24.48333	2455
24.49167	2444
24.50000	2435
24.50833	2428
24.51667	2423
24.52500	2417
24.53333	2409
24.54167	2399
24.55000	2388
24.55833	2376
24.56667	2363
24.57500	2351
24.58333	2339
24.59167	2328
24.60000	2318
24.60833	2310
24.61667	2303
24.62500	2295
24.63333	2285
24.64167	2273
24.65000	2258
24.65833	2241
24.66667	2224
24.67500	2207
24.68333	2194
24.69167	2184
24.70000	2175
24.70833	2167
24.71667	2158
24.72500	2149
24.73333	2138
24.74167	2127
24.75000	2116
24.75833	2105
24.76667	2095
24.77500	2083
24.78333	2071
24.79167	2056
24.80000	2040
24.80833	2024
24.81667	2009
24.82500	1996
24.83333	1985
24.84167	1975
24.85000	1962
24.85833	1949
24.86667	1935
24.87500	1921
24.88333	1909
24.89167	1897
24.90000	1884
24.90833	1870
24.91667	1854
24.92500	1838
24.93333	1822
24.94167	1808
24.95000	1796
24.95833	1786
24.96667	1775
24.97500	1764
24.98333	1753
24.99167	1740
25.00000	1726
25.00833	1712
25.01667	1699
25.02500	1687
25.03333	1674
25.04167	1662
25.05000	1651
25.05833	1639
25.06667	1628
25.07500	1616
25.08333	1605
25.09167	1593
25.10000	1581
25.10833	1570
25.11667	1560
25.12500	1553
25.13333	1547
25.14167	1542
25.15000	1536
25.15833	1528
25.16667	1517
25.17500	1503
25.18333	1490
25.19167	1479
25.20000	1470
25.20833	1462
25.21667	1454
25.22500	1447
25.23333	1439
25.24167	1431
25.25000	1423
25.25833	1415
25.26667	1408
25.27500	1402
25.28333	1395
25.29167	1388
25.30000	1380
25.30833	1369
25.31667	1358
25.32500	1348
25.33333	1342
25.34167	1337
25.35000	1333
25.35833	1329
25.36667	1324
25.37500	1319
25.38333	1316
25.39167	1316
25.40000	1319
25.40833	1320
25.41667	1319
25.42500	1315
25.43333	1306
25.44167	1297
25.45000	1288
25.45833	1280
25.46667	1273
25.47500	1267
25.48333	1262
25.49167	1256
25.50000	1252
25.50833	1248
25.51667	1244
25.52500	1241
25.53333	1239
25.54167	1238
25.55000	1237
25.55833	1235
25.56667	1234
25.57500	1234
25.58333	1234
25.59167	1234
25.60000	1233
25.60833	1231
25.61667	1227
25.62500	1223
25.63333	1220
25.64167	1217
25.65000	1215
25.65833	1214
25.66667	1213
25.67500	1212
25.68333	1211
25.69167	1209
25.70000	1207
25.70833	1203
25.71667	1199
25.72500	1195
25.73333	1190
25.74167	1186
25.75000	1184
25.75833	1184
25.76667	1186
25.77500	1190
25.78333	1195
25.79167	1199
25.80000	1203
25.80833	1204
25.81667	1204
25.82500	1201
25.83333	1195
25.84167	1189
25.85000	1183
25.85833	1178
25.86667	1177
25.87500	1177
25.88333	1178
25.89167	1178
25.90000	1176
25.90833	1174
25.91667	1170
25.92500	1167
25.93333	1164
25.94167	1160
25.95000	1156
25.95833	1151
25.96667	1145
25.97500	1139
25.98333	1134
25.99167	1128
26.00000	1123
26.00833	1121
26.01667	1122
26.02500	1124
26.03333	1127
26.04167	1130
26.05000	1131
26.05833	1131
26.06667	1129
26.07500	1126
26.08333	1122
26.09167	1116
26.10000	1111
26.10833	1108
26.11667	1108
26.12500	1108
26.13333	1108
26.14167	1107
26.15000	1103
26.15833	1097
26.16667	1092
26.17500	1089
26.18333	1087
26.19167	1087
26.20000	1088
26.20833	1088
26.21667	1086
26.22500	1082
26.23333	1078
26.24167	1073
26.25000	1069
26.25833	1064
26.26667	1060
26.27500	1058
26.28333	1056
26.29167	1056
26.30000	1057
26.30833	1057
26.31667	1056
26.32500	1055
26.33333	1052
26.34167	1048
26.35000	1045
26.35833	1041
26.36667	1039
26.37500	1038
26.38333	1039
26.39167	1041
26.40000	1043
26.40833	1043
26.41667	1042
26.42500	1040
26.43333	1037
26.44167	1034
26.45000	1032
26.45833	1029
26.46667	1028
26.47500	1027
26.48333	1027
26.49167	1028
26.50000	1029
26.50833	1030
26.51667	1030
26.52500	1029
26.53333	1027
26.54167	1026
26.55000	1025
26.55833	1024
26.56667	1023
26.57500	1022
26.58333	1021
26.59167	1021
26.60000	1024
26.60833	1029
26.61667	1036
26.62500	1042
26.63333	1047
26.64167	1050
26.65000	1050
26.65833	1047
26.66667	1043
26.67500	1040
26.68333	1038
26.69167	1040
26.70000	1044
26.70833	1047
26.71667	1050
26.72500	1051
26.73333	1053
26.74167	1054
26.75000	1053
26.75833	1052
26.76667	1050
26.77500	1048
26.78333	1048
26.79167	1049
26.80000	1052
26.80833	1055
26.81667	1057
26.82500	1059
26.83333	1061
26.84167	1063
26.85000	1065
26.85833	1066
26.86667	1068
26.87500	1068
26.88333	1067
26.89167	1066
26.90000	1065
26.90833	1064
26.91667	1064
26.92500	1064
26.93333	1064
26.94167	1062
26.95000	1061
26.95833	1060
26.96667	1060
26.97500	1062
26.98333	1064
26.99167	1065
27.00000	1065
27.00833	1066
27.01667	1068
27.02500	1071
27.03333	1076
27.04167	1080
27.05000	1083
27.05833	1084
27.06667	1083
27.07500	1081
27.08333	1078
27.09167	1075
27.10000	1072
27.10833	1070
27.11667	1069
27.12500	1069
27.13333	1070
27.14167	1071
27.15000	1072
27.15833	1073
27.16667	1074
27.17500	1074
27.18333	1074
27.19167	1074
27.20000	1072
27.20833	1068
27.21667	1062
27.22500	1056
27.23333	1048
27.24167	1042
27.25000	1037
27.25833	1033
27.26667	1031
27.27500	1029
27.28333	1028
27.29167	1028
27.30000	1027
27.30833	1026
27.31667	1024
27.32500	1022
27.33333	1021
27.34167	1019
27.35000	1016
27.35833	1013
27.36667	1009
27.37500	1006
27.38333	1005
27.39167	1006
27.40000	1008
27.40833	1011
27.41667	1014
27.42500	1015
27.43333	1014
27.44167	1011
27.45000	1007
27.45833	1004
27.46667	1003
27.47500	1004
27.48333	1006
27.49167	1007
27.50000	1007
27.50833	1006
27.51667	1005
27.52500	1004
27.53333	1005
27.54167	1005
27.55000	1003
27.55833	1000
27.56667	998
27.57500	996
27.58333	995
27.59167	995
27.60000	995
27.60833	994
27.61667	992
27.62500	991
27.63333	989
27.64167	990
27.65000	992
27.65833	997
27.66667	1001
27.67500	1004
27.68333	1006
27.69167	1006
27.70000	1004
27.70833	1002
27.71667	999
27.72500	996
27.73333	994
27.74167	993
27.75000	993
27.75833	994
27.76667	995
27.77500	994
27.78333	993
27.79167	993
27.80000	993
27.80833	993
27.81667	994
27.82500	995
27.83333	996
27.84167	998
27.85000	1000
27.85833	1001
27.86667	1001
27.87500	1001
27.88333	1001
27.89167	1002
27.90000	1005
27.90833	1009
27.91667	1013
27.92500	1019
27.93333	1025
27.94167	1032
27.95000	1038
27.95833	1043
27.96667	1044
27.97500	1043
27.98333	1041
27.99167	1039
28.00000	1038
28.00833	1037
28.01667	1038
28.02500	1040
28.03333	1043
28.04167	1048
28.05000	1054
28.05833	1061
28.06667	1066
28.07500	1067
28.08333	1068
28.09167	1067
28.10000	1067
28.10833	1068
28.11667	1069
28.12500	1071
28.13333	1071
28.14167	1072
28.15000	1073
28.15833	1076
28.16667	1079
28.17500	1082
28.18333	1084
28.19167	1084
28.20000	1084
28.20833	1085
28.21667	1088
28.22500	1092
28.23333	1095
28.24167	1097
28.25000	1099
28.25833	1100
28.26667	1101
28.27500	1105
28.28333	1108
28.29167	1111
28.30000	1113
28.30833	1115
28.31667	1117
28.32500	1118
28.33333	1118
28.34167	1116
28.35000	1115
28.35833	1114
28.36667	1116
28.37500	1120
28.38333	1125
28.39167	1129
28.40000	1133
28.40833	1136
28.41667	1138
28.42500	1139
28.43333	1139
28.44167	1138
28.45000	1135
28.45833	1132
28.46667	1129
28.47500	1128
28.48333	1127
28.49167	1127
28.50000	1127
28.50833	1127
28.51667	1127
28.52500	1128
28.53333	1131
28.54167	1135
28.55000	1139
28.55833	1142
28.56667	1144
28.57500	1146
28.58333	1148
28.59167	1150
28.60000	1153
28.60833	1154
28.61667	1154
28.62500	1154
28.63333	1154
28.64167	1155
28.65000	1155
28.65833	1155
28.66667	1155
28.67500	1153
28.68333	1152
28.69167	1153
28.70000	1155
28.70833	1160
28.71667	1166
28.72500	1171
28.73333	1175
28.74167	1178
28.75000	1180
28.75833	1180
28.76667	1179
28.77500	1179
28.78333	1178
28.79167	1178
28.80000	1181
28.80833	1186
28.81667	1192
28.82500	1198
28.83333	1202
28.84167	1205
28.85000	1208
28.85833	1209
28.86667	1211
28.87500	1211
28.88333	1210
28.89167	1207
28.90000	1204
28.90833	1203
28.91667	1204
28.92500	1208
28.93333	1213
28.94167	1217
28.95000	1219
28.95833	1219
28.96667	1219
28.97500	1221
28.98333	1224
28.99167	1226
29.00000	1227
29.00833	1228
29.01667	1228
29.02500	1230
29.03333	1235
29.04167	1242
29.05000	1248
29.05833	1254
29.06667	1258
29.07500	1260
29.08333	1263
29.09167	1267
29.10000	1272
29.10833	1277
29.11667	1281
29.12500	1284
29.13333	1285
29.14167	1285
29.15000	1285
29.15833	1288
29.16667	1292
29.17500	1299
29.18333	1307
29.19167	1316
29.20000	1324
29.20833	1330
29.21667	1334
29.22500	1337
29.23333	1341
29.24167	1346
29.25000	1352
29.25833	1357
29.26667	1360
29.27500	1363
29.28333	1367
29.29167	1373
29.30000	1381
29.30833	1390
29.31667	1400
29.32500	1410
29.33333	1420
29.34167	1430
29.35000	1440
29.35833	1451
29.36667	1462
29.37500	1475
29.38333	1488
29.39167	1502
29.40000	1515
29.40833	1527
29.41667	1539
29.42500	1550
29.43333	1562
29.44167	1573
29.45000	1584
29.45833	1595
29.46667	1608
29.47500	1625
29.48333	1644
29.49167	1666
29.50000	1688
29.50833	1710
29.51667	1733
29.52500	1758
29.53333	1784
29.54167	1809
29.55000	1833
29.55833	1855
29.56667	1876
29.57500	1898
29.58333	1922
29.59167	1951
29.60000	1982
29.60833	2014
29.61667	2050
29.62500	2085
29.63333	2123
29.64167	2162
29.65000	2203
29.65833	2245
29.66667	2288
29.67500	2332
29.68333	2376
29.69167	2421
29.70000	2466
29.70833	2512
29.71667	2562
29.72500	2614
29.73333	2669
29.74167	2724
29.75000	2778
29.75833	2833
29.76667	2889
29.77500	2948
29.78333	3009
29.79167	3078
29.80000	3148
29.80833	3221
29.81667	3297
29.82500	3371
29.83333	3449
29.84167	3526
29.85000	3605
29.85833	3685
29.86667	3767
29.87500	3853
29.88333	3939
29.89167	4027
29.90000	4116
29.90833	4205
29.91667	4297
29.92500	4390
29.93333	4488
29.94167	4587
29.95000	4690
29.95833	4792
29.96667	4892
29.97500	4991
29.98333	5086
29.99167	5182
30.00000	5276
30.00833	5372
30.01667	5472
30.02500	5572
30.03333	5676
30.04167	5778
30.05000	5879
30.05833	5979
30.06667	6076
30.07500	6174
30.08333	6269
30.09167	6364
30.10000	6458
30.10833	6549
30.11667	6639
30.12500	6724
30.13333	6808
30.14167	6887
30.15000	6964
30.15833	7040
30.16667	7114
30.17500	7186
30.18333	7254
30.19167	7321
30.20000	7384
30.20833	7444
30.21667	7503
30.22500	7559
30.23333	7613
30.24167	7663
30.25000	7708
30.25833	7748
30.26667	7783
30.27500	7815
30.28333	7845
30.29167	7873
30.30000	7898
30.30833	7917
30.31667	7931
30.32500	7939
30.33333	7942
30.34167	7940
30.35000	7935
30.35833	7928
30.36667	7918
30.37500	7906
30.38333	7891
30.39167	7871
30.40000	7849
30.40833	7822
30.41667	7791
30.42500	7755
30.43333	7713
30.44167	7669
30.45000	7623
30.45833	7575
30.46667	7526
30.47500	7473
30.48333	7418
30.49167	7359
30.50000	7298
30.50833	7236
30.51667	7173
30.52500	7109
30.53333	7043
30.54167	6976
30.55000	6908
30.55833	6840
30.56667	6771
30.57500	6700
30.58333	6627
30.59167	6549
30.60000	6468
30.60833	6382
30.61667	6292
30.62500	6202
30.63333	6110
30.64167	6020
30.65000	5931
30.65833	5845
30.66667	5761
30.67500	5677
30.68333	5594
30.69167	5511
30.70000	5428
30.70833	5344
30.71667	5258
30.72500	5173
30.73333	5085
30.74167	5000
30.75000	4916
30.75833	4834
30.76667	4754
30.77500	4672
30.78333	4592
30.79167	4509
30.80000	4428
30.80833	4350
30.81667	4272
30.82500	4197
30.83333	4122
30.84167	4051
30.85000	3982
30.85833	3914
30.86667	3848
30.87500	3780
30.88333	3713
30.89167	3644
30.90000	3577
30.90833	3513
30.91667	3450
30.92500	3391
30.93333	3333
30.94167	3275
30.95000	3217
30.95833	3159
30.96667	3102
30.97500	3045
30.98333	2991
30.99167	2937
31.00000	2884
31.00833	2832
31.01667	2780
31.02500	2734
31.03333	2690
31.04167	2648
31.05000	2605
31.05833	2561
31.06667	2516
31.07500	2471
31.08333	2429
31.09167	2390
31.10000	2353
31.10833	2315
31.11667	2277
31.12500	2240
31.13333	2203
31.14167	2169
31.15000	2138
31.15833	2110
31.16667	2083
31.17500	2055
31.18333	2027
31.19167	1996
31.20000	1965
31.20833	1935
31.21667	1904
31.22500	1876
31.23333	1849
31.24167	1823
31.25000	1799
31.25833	1776
31.26667	1754
31.27500	1732
31.28333	1709
31.29167	1686
31.30000	1663
31.30833	1642
31.31667	1622
31.32500	1603
31.33333	1586
31.34167	1570
31.35000	1552
31.35833	1535
31.36667	1516
31.37500	1496
31.38333	1476
31.39167	1457
31.40000	1440
31.40833	1425
31.41667	1412
31.42500	1401
31.43333	1391
31.44167	1381
31.45000	1369
31.45833	1356
31.46667	1343
31.47500	1329
31.48333	1317
31.49167	1305
31.50000	1294
31.50833	1281
31.51667	1266
31.52500	1253
31.53333	1241
31.54167	1231
31.55000	1222
31.55833	1214
31.56667	1206
31.57500	1197
31.58333	1188
31.59167	1178
31.60000	1169
31.60833	1161
31.61667	1153
31.62500	1146
31.63333	1139
31.64167	1132
31.65000	1125
31.65833	1118
31.66667	1113
31.67500	1110
31.68333	1108
31.69167	1106
31.70000	1103
31.70833	1099
31.71667	1094
31.72500	1088
31.73333	1081
31.74167	1074
31.75000	1066
31.75833	1059
31.76667	1052
31.77500	1047
31.78333	1043
31.79167	1040
31.80000	1037
31.80833	1036
31.81667	1036
31.82500	1036
31.83333	1034
31.84167	1031
31.85000	1028
31.85833	1024
31.86667	1019
31.87500	1013
31.88333	1008
31.89167	1003
31.90000	999
31.90833	997
31.91667	998
31.92500	1001
31.93333	1006
31.94167	1011
31.95000	1018
31.95833	1025
31.96667	1031
31.97500	1036
31.98333	1040
31.99167	1042
32.00000	1044
32.00833	1045
32.01667	1046
32.02500	1050
32.03333	1054
32.04167	1060
32.05000	1068
32.05833	1075
32.06667	1083
32.07500	1090
32.08333	1098
32.09167	1106
32.10000	1116
32.10833	1128
32.11667	1142
32.12500	1156
32.13333	1170
32.14167	1182
32.15000	1192
32.15833	1201
32.16667	1210
32.17500	1220
32.18333	1232
32.19167	1247
32.20000	1263
32.20833	1279
32.21667	1295
32.22500	1310
32.23333	1326
32.24167	1342
32.25000	1360
32.25833	1379
32.26667	1398
32.27500	1419
32.28333	1442
32.29167	1467
32.30000	1493
32.30833	1518
32.31667	1543
32.32500	1568
32.33333	1594
32.34167	1623
32.35000	1654
32.35833	1687
32.36667	1718
32.37500	1748
32.38333	1779
32.39167	1813
32.40000	1849
32.40833	1887
32.41667	1926
32.42500	1965
32.43333	2005
32.44167	2045
32.45000	2087
32.45833	2129
32.46667	2170
32.47500	2212
32.48333	2254
32.49167	2297
32.50000	2341
32.50833	2386
32.51667	2433
32.52500	2482
32.53333	2534
32.54167	2586
32.55000	2641
32.55833	2695
32.56667	2750
32.57500	2806
32.58333	2863
32.59167	2924
32.60000	2985
32.60833	3046
32.61667	3108
32.62500	3169
32.63333	3231
32.64167	3293
32.65000	3357
32.65833	3424
32.66667	3490
32.67500	3558
32.68333	3625
32.69167	3693
32.70000	3762
32.70833	3832
32.71667	3904
32.72500	3975
32.73333	4048
32.74167	4119
32.75000	4191
32.75833	4264
32.76667	4338
32.77500	4414
32.78333	4487
32.79167	4558
32.80000	4625
32.80833	4692
32.81667	4759
32.82500	4826
32.83333	4898
32.84167	4969
32.85000	5041
32.85833	5114
32.86667	5187
32.87500	5261
32.88333	5332
32.89167	5400
32.90000	5464
32.90833	5525
32.91667	5585
32.92500	5643
32.93333	5701
32.94167	5757
32.95000	5814
32.95833	5870
32.96667	5924
32.97500	5978
32.98333	6027
32.99167	6073
33.00000	6116
33.00833	6155
33.01667	6192
33.02500	6227
33.03333	6259
33.04167	6290
33.05000	6320
33.05833	6350
33.06667	6378
33.07500	6404
33.08333	6426
33.09167	6443
33.10000	6456
33.10833	6467
33.11667	6477
33.12500	6487
33.13333	6495
33.14167	6501
33.15000	6502
33.15833	6499
33.16667	6492
33.17500	6482
33.18333	6471
33.19167	6460
33.20000	6449
33.20833	6436
33.21667	6420
33.22500	6398
33.23333	6370
33.24167	6340
33.25000	6308
33.25833	6274
33.26667	6237
33.27500	6197
33.28333	6155
33.29167	6110
33.30000	6065
33.30833	6023
33.31667	5980
33.32500	5938
33.33333	5892
33.34167	5845
33.35000	5796
33.35833	5745
33.36667	5695
33.37500	5644
33.38333	5592
33.39167	5539
33.40000	5483
33.40833	5425
33.41667	5364
33.42500	5302
33.43333	5239
33.44167	5177
33.45000	5114
33.45833	5051
33.46667	4987
33.47500	4920
33.48333	4853
33.49167	4784
33.50000	4716
33.50833	4651
33.51667	4586
33.52500	4523
33.53333	4459
33.54167	4395
33.55000	4330
33.55833	4264
33.56667	4197
33.57500	4127
33.58333	4059
33.59167	3989
33.60000	3922
33.60833	3856
33.61667	3793
33.62500	3732
33.63333	3674
33.64167	3617
33.65000	3560
33.65833	3502
33.66667	3443
33.67500	3381
33.68333	3319
33.69167	3257
33.70000	3196
33.70833	3137
33.71667	3079
33.72500	3024
33.73333	2970
33.74167	2918
33.75000	2867
33.75833	2816
33.76667	2766
33.77500	2715
33.78333	2664
33.79167	2613
33.80000	2561
33.80833	2507
33.81667	2453
33.82500	2401
33.83333	2353
33.84167	2308
33.85000	2265
33.85833	2225
33.86667	2186
33.87500	2148
33.88333	2110
33.89167	2070
33.90000	2030
33.90833	1987
33.91667	1943
33.92500	1901
33.93333	1860
33.94167	1821
33.95000	1784
33.95833	1748
33.96667	1715
33.97500	1683
33.98333	1651
33.99167	1618
34.00000	1585
34.00833	1551
34.01667	1517
34.02500	1486
34.03333	1455
34.04167	1427
34.05000	1400
34.05833	1373
34.06667	1347
34.07500	1320
34.08333	1293
34.09167	1266
34.10000	1239
34.10833	1214
34.11667	1191
34.12500	1169
34.13333	1149
34.14167	1131
34.15000	1112
34.15833	1093
34.16667	1072
34.17500	1048
34.18333	1025
34.19167	1002
34.20000	980
34.20833	961
34.21667	943
34.22500	926
34.23333	909
34.24167	893
34.25000	878
34.25833	863
34.26667	848
34.27500	831
34.28333	815
34.29167	800
34.30000	785
34.30833	772
34.31667	760
34.32500	748
34.33333	735
34.34167	723
34.35000	711
34.35833	700
34.36667	688
34.37500	675
34.38333	661
34.39167	645
34.40000	629
34.40833	615
34.41667	603
34.42500	593
34.43333	585
34.44167	577
34.45000	568
34.45833	561
34.46667	554
34.47500	549
34.48333	544
34.49167	539
34.50000	533
34.50833	524
34.51667	514
34.52500	503
34.53333	492
34.54167	483
34.55000	476
34.55833	469
34.56667	463
34.57500	457
34.58333	451
34.59167	443
34.60000	434
34.60833	425
34.61667	416
34.62500	408
34.63333	400
34.64167	393
34.65000	387
34.65833	382
34.66667	378
34.67500	375
34.68333	371
34.69167	367
34.70000	363
34.70833	357
34.71667	350
34.72500	343
34.73333	336
34.74167	330
34.75000	325
34.75833	321
34.76667	317
34.77500	313
34.78333	310
34.79167	309
34.80000	308
34.80833	307
34.81667	306
34.82500	304
34.83333	300
34.84167	297
34.85000	294
34.85833	291
34.86667	288
34.87500	286
34.88333	283
34.89167	279
34.90000	275
34.90833	270
34.91667	265
34.92500	261
34.93333	259
34.94167	258
34.95000	259
34.95833	260
34.96667	260
34.97500	258
34.98333	254
34.99167	248
35.00000	243
35.00833	239
35.01667	238
35.02500	239
35.03333	241
35.04167	244
35.05000	246
35.05833	248
35.06667	251
35.07500	253
35.08333	254
35.09167	253
35.10000	250
35.10833	247
35.11667	245
35.12500	243
35.13333	242
35.14167	243
35.15000	245
35.15833	246
35.16667	247
35.17500	248
35.18333	247
35.19167	246
35.20000	245
35.20833	243
35.21667	241
35.22500	239
35.23333	237
35.24167	235
35.25000	235
35.25833	235
35.26667	235
35.27500	234
35.28333	232
35.29167	230
35.30000	228
35.30833	227
35.31667	226
35.32500	226
35.33333	227
35.34167	228
35.35000	230
35.35833	231
35.36667	232
35.37500	231
35.38333	229
35.39167	227
35.40000	223
35.40833	221
35.41667	220
35.42500	220
35.43333	219
35.44167	217
35.45000	213
35.45833	209
35.46667	205
35.47500	202
35.48333	199
35.49167	195
35.50000	192
35.50833	190
35.51667	189
35.52500	188
35.53333	185
35.54167	182
35.55000	177
35.55833	173
35.56667	172
35.57500	172
35.58333	173
35.59167	174
35.60000	173
35.60833	171
35.61667	170
35.62500	166
35.63333	161
35.64167	154
35.65000	147
35.65833	142
35.66667	138
35.67500	138
35.68333	139
35.69167	140
35.70000	140
35.70833	142
35.71667	144
35.72500	146
35.73333	146
35.74167	145
35.75000	142
35.75833	139
35.76667	136
35.77500	133
35.78333	131
35.79167	130
35.80000	131
35.80833	132
35.81667	134
35.82500	134
35.83333	133
35.84167	131
35.85000	129
35.85833	127
35.86667	126
35.87500	125
35.88333	125
35.89167	123
35.90000	121
35.90833	119
35.91667	116
35.92500	114
35.93333	113
35.94167	113
35.95000	115
35.95833	116
35.96667	118
35.97500	120
35.98333	122
35.99167	123
36.00000	125
36.00833	126
36.01667	126
36.02500	126
36.03333	126
36.04167	125
36.05000	124
36.05833	121
36.06667	117
36.07500	113
36.08333	111
36.09167	110
36.10000	110
36.10833	112
36.11667	113
36.12500	115
36.13333	116
36.14167	115
36.15000	113
36.15833	109
36.16667	105
36.17500	101
36.18333	99
36.19167	100
36.20000	102
36.20833	104
36.21667	104
36.22500	105
36.23333	106
36.24167	107
36.25000	110
36.25833	113
36.26667	115
36.27500	115
36.28333	115
36.29167	115
36.30000	116
36.30833	116
36.31667	116
36.32500	113
36.33333	109
36.34167	104
36.35000	101
36.35833	99
36.36667	100
36.37500	102
36.38333	103
36.39167	103
36.40000	102
36.40833	99
36.41667	97
36.42500	96
36.43333	97
36.44167	101
36.45000	105
36.45833	110
36.46667	113
36.47500	114
36.48333	113
36.49167	110
36.50000	108
36.50833	105
36.51667	105
36.52500	106
36.53333	109
36.54167	112
36.55000	112
36.55833	110
36.56667	108
36.57500	108
36.58333	110
36.59167	113
36.60000	116
36.60833	117
36.61667	116
36.62500	114
36.63333	113
36.64167	114
36.65000	116
36.65833	117
36.66667	117
36.67500	115
36.68333	112
36.69167	110
36.70000	108
36.70833	107
36.71667	108
36.72500	107
36.73333	106
36.74167	104
36.75000	102
36.75833	103
36.76667	104
36.77500	106
36.78333	109
36.79167	111
36.80000	112
36.80833	113
36.81667	113
36.82500	113
36.83333	110
36.84167	107
36.85000	105
36.85833	105
36.86667	106
36.87500	107
36.88333	108
36.89167	106
36.90000	104
36.90833	102
36.91667	102
36.92500	103
36.93333	106
36.94167	109
36.95000	112
36.95833	114
36.96667	114
36.97500	113
36.98333	111
36.99167	109
37.00000	107
37.00833	106
37.01667	105
37.02500	105
37.03333	106
37.04167	109
37.05000	113
37.05833	116
37.06667	117
37.07500	117
37.08333	116
37.09167	115
37.10000	115
37.10833	115
37.11667	116
37.12500	117
37.13333	117
37.14167	117
37.15000	117
37.15833	117
37.16667	118
37.17500	119
37.18333	121
37.19167	123
37.20000	124
37.20833	123
37.21667	121
37.22500	118
37.23333	116
37.24167	115
37.25000	116
37.25833	119
37.26667	120
37.27500	118
37.28333	115
37.29167	111
37.30000	106
37.30833	102
37.31667	99
37.32500	97
37.33333	97
37.34167	98
37.35000	100
37.35833	102
37.36667	103
37.37500	102
37.38333	101
37.39167	102
37.40000	104
37.40833	107
37.41667	109
37.42500	111
37.43333	111
37.44167	109
37.45000	106
37.45833	103
37.46667	102
37.47500	101
37.48333	101
37.49167	101
37.50000	99
37.50833	97
37.51667	94
37.52500	91
37.53333	88
37.54167	85
37.55000	81
37.55833	78
37.56667	75
37.57500	73
37.58333	71
37.59167	71
37.60000	71
37.60833	72
37.61667	74
37.62500	75
37.63333	76
37.64167	75
37.65000	76
37.65833	77
37.66667	81
37.67500	86
37.68333	90
37.69167	94
37.70000	95
37.70833	95
37.71667	93
37.72500	91
37.73333	89
37.74167	87
37.75000	85
37.75833	82
37.76667	80
37.77500	79
37.78333	79
37.79167	80
37.80000	81
37.80833	82
37.81667	83
37.82500	85
37.83333	88
37.84167	90
37.85000	91
37.85833	91
37.86667	89
37.87500	86
37.88333	84
37.89167	83
37.90000	83
37.90833	82
37.91667	81
37.92500	79
37.93333	77
37.94167	75
37.95000	73
37.95833	71
37.96667	70
37.97500	70
37.98333	73
37.99167	76
38.00000	79
38.00833	82
38.01667	84
38.02500	85
38.03333	85
38.04167	83
38.05000	80
38.05833	76
38.06667	75
38.07500	78
38.08333	83
38.09167	91
38.10000	99
38.10833	105
38.11667	108
38.12500	108
38.13333	105
38.14167	101
38.15000	99
38.15833	99
38.16667	99
38.17500	98
38.18333	95
38.19167	91
38.20000	86
38.20833	84
38.21667	84
38.22500	86
38.23333	89
38.24167	93
38.25000	96
38.25833	99
38.26667	100
38.27500	98
38.28333	95
38.29167	90
38.30000	86
38.30833	82
38.31667	80
38.32500	78
38.33333	78
38.34167	80
38.35000	83
38.35833	87
38.36667	89
38.37500	90
38.38333	89
38.39167	87
38.40000	86
38.40833	86
38.41667	86
38.42500	87
38.43333	88
38.44167	89
38.45000	88
38.45833	87
38.46667	85
38.47500	85
38.48333	86
38.49167	89
38.50000	91
38.50833	91
38.51667	87
38.52500	82
38.53333	78
38.54167	75
38.55000	73
38.55833	73
38.56667	73
38.57500	73
38.58333	74
38.59167	76
38.60000	79
38.60833	83
38.61667	87
38.62500	89
38.63333	90
38.64167	90
38.65000	89
38.65833	88
38.66667	88
38.67500	88
38.68333	87
38.69167	86
38.70000	85
38.70833	84
38.71667	84
38.72500	83
38.73333	83
38.74167	83
38.75000	84
38.75833	87
38.76667	91
38.77500	93
38.78333	94
38.79167	92
38.80000	88
38.80833	82
38.81667	76
38.82500	72
38.83333	70
38.84167	71
38.85000	73
38.85833	76
38.86667	78
38.87500	77
38.88333	75
38.89167	70
38.90000	66
38.90833	63
38.91667	63
38.92500	65
38.93333	67
38.94167	69
38.95000	69
38.95833	69
38.96667	70
38.97500	72
38.98333	75
38.99167	78
39.00000	82
39.00833	84
39.01667	84
39.02500	84
39.03333	82
39.04167	80
39.05000	77
39.05833	76
39.06667	75
39.07500	76
39.08333	77
39.09167	75
39.10000	72
39.10833	66
39.11667	60
39.12500	56
39.13333	55
39.14167	56
39.15000	58
39.15833	60
39.16667	62
39.17500	63
39.18333	64
39.19167	64
39.20000	65
39.20833	66
39.21667	66
39.22500	67
39.23333	70
39.24167	74
39.25000	78
39.25833	81
39.26667	84
39.27500	86
39.28333	86
39.29167	86
39.30000	85
39.30833	83
39.31667	82
39.32500	80
39.33333	78
39.34167	76
39.35000	74
39.35833	72
39.36667	72
39.37500	75
39.38333	78
39.39167	79
39.40000	79
39.40833	77
39.41667	74
39.42500	69
39.43333	64
39.44167	61
39.45000	58
39.45833	58
39.46667	58
39.47500	59
39.48333	60
39.49167	61
39.50000	61
39.50833	62
39.51667	63
39.52500	65
39.53333	65
39.54167	64
39.55000	65
39.55833	67
39.56667	69
39.57500	71
39.58333	72
39.59167	73
39.60000	73
39.60833	72
39.61667	72
39.62500	72
39.63333	71
39.64167	72
39.65000	72
39.65833	72
39.66667	72
39.67500	70
39.68333	69
39.69167	67
39.70000	66
39.70833	65
39.71667	64
39.72500	62
39.73333	62
39.74167	62
39.75000	63
39.75833	66
39.76667	69
39.77500	74
39.78333	77
39.79167	78
39.80000	76
39.80833	72
39.81667	67
39.82500	62
39.83333	61
39.84167	62
39.85000	67
39.85833	73
39.86667	77
39.87500	79
39.88333	79
39.89167	76
39.90000	73
39.90833	73
39.91667	76
39.92500	81
39.93333	89
39.94167	95
39.95000	97
39.95833	97
39.96667	94
39.97500	90
39.98333	86
39.99167	82
40.00000	78
40.00833	75
40.01667	72
40.02500	70
40.03333	71
40.04167	75
40.05000	81
40.05833	88
40.06667	94
40.07500	97
40.08333	99
40.09167	98
40.10000	97
40.10833	98
40.11667	101
40.12500	104
40.13333	106
40.14167	108
40.15000	111
40.15833	115
40.16667	121
40.17500	128
40.18333	134
40.19167	141
40.20000	148
40.20833	154
40.21667	161
40.22500	167
40.23333	172
40.24167	178
40.25000	186
40.25833	195
40.26667	204
40.27500	213
40.28333	221
40.29167	229
40.30000	238
40.30833	247
40.31667	257
40.32500	267
40.33333	277
40.34167	286
40.35000	295
40.35833	304
40.36667	313
40.37500	324
40.38333	335
40.39167	346
40.40000	358
40.40833	371
40.41667	384
40.42500	400
40.43333	418
40.44167	437
40.45000	455
40.45833	472
40.46667	488
40.47500	504
40.48333	518
40.49167	532
40.50000	545
40.50833	559
40.51667	575
40.52500	592
40.53333	612
40.54167	631
40.55000	649
40.55833	666
40.56667	682
40.57500	698
40.58333	715
40.59167	734
40.60000	753
40.60833	773
40.61667	795
40.62500	816
40.63333	839
40.64167	859
40.65000	877
40.65833	892
40.66667	906
40.67500	919
40.68333	931
40.69167	946
40.70000	961
40.70833	975
40.71667	987
40.72500	998
40.73333	1008
40.74167	1020
40.75000	1035
40.75833	1053
40.76667	1071
40.77500	1088
40.78333	1103
40.79167	1115
40.80000	1124
40.80833	1133
40.81667	1142
40.82500	1150
40.83333	1157
40.84167	1164
40.85000	1169
40.85833	1173
40.86667	1177
40.87500	1182
40.88333	1187
40.89167	1193
40.90000	1199
40.90833	1203
40.91667	1205
40.92500	1204
40.93333	1203
40.94167	1201
40.95000	1201
40.95833	1202
40.96667	1203
40.97500	1202
40.98333	1199
40.99167	1195
41.00000	1190
41.00833	1185
41.01667	1180
41.02500	1172
41.03333	1163
41.04167	1154
41.05000	1144
41.05833	1134
41.06667	1125
41.07500	1117
41.08333	1111
41.09167	1106
41.10000	1101
41.10833	1095
41.11667	1089
41.12500	1080
41.13333	1068
41.14167	1056
41.15000	1043
41.15833	1030
41.16667	1017
41.17500	1005
41.18333	993
41.19167	982
41.20000	971
41.20833	960
41.21667	949
41.22500	938
41.23333	926
41.24167	914
41.25000	900
41.25833	886
41.26667	872
41.27500	858
41.28333	844
41.29167	827
41.30000	810
41.30833	793
41.31667	777
41.32500	764
41.33333	753
41.34167	743
41.35000	733
41.35833	721
41.36667	708
41.37500	694
41.38333	680
41.39167	665
41.40000	650
41.40833	636
41.41667	621
41.42500	607
41.43333	592
41.44167	579
41.45000	567
41.45833	554
41.46667	541
41.47500	527
41.48333	514
41.49167	502
41.50000	492
41.50833	483
41.51667	477
41.52500	470
41.53333	464
41.54167	458
41.55000	451
41.55833	443
41.56667	435
41.57500	426
41.58333	418
41.59167	409
41.60000	400
41.60833	391
41.61667	381
41.62500	369
41.63333	357
41.64167	346
41.65000	336
41.65833	327
41.66667	320
41.67500	314
41.68333	309
41.69167	303
41.70000	296
41.70833	289
41.71667	282
41.72500	276
41.73333	269
41.74167	263
41.75000	257
41.75833	252
41.76667	246
41.77500	239
41.78333	232
41.79167	225
41.80000	218
41.80833	213
41.81667	209
41.82500	205
41.83333	200
41.84167	194
41.85000	187
41.85833	179
41.86667	172
41.87500	165
41.88333	159
41.89167	155
41.90000	151
41.90833	150
41.91667	150
41.92500	151
41.93333	152
41.94167	151
41.95000	148
41.95833	144
41.96667	139
41.97500	134
41.98333	129
41.99167	127
42.00000	125
42.00833	124
42.01667	123
42.02500	121
42.03333	120
42.04167	118
42.05000	117
42.05833	114
42.06667	113
42.07500	112
42.08333	112
42.09167	113
42.10000	113
42.10833	112
42.11667	110
42.12500	107
42.13333	103
42.14167	100
42.15000	97
42.15833	94
42.16667	91
42.17500	90
42.18333	88
42.19167	87
42.20000	87
42.20833	86
42.21667	84
42.22500	82
42.23333	81
42.24167	80
42.25000	81
42.25833	82
42.26667	82
42.27500	82
42.28333	80
42.29167	78
42.30000	75
42.30833	72
42.31667	68
42.32500	66
42.33333	66
42.34167	68
42.35000	71
42.35833	74
42.36667	75
42.37500	75
42.38333	73
42.39167	71
42.40000	70
42.40833	70
42.41667	71
42.42500	72
42.43333	75
42.44167	77
42.45000	77
42.45833	76
42.46667	74
42.47500	71
42.48333	68
42.49167	64
42.50000	61
42.50833	58
42.51667	54
42.52500	53
42.53333	54
42.54167	56
42.55000	58
42.55833	59
42.56667	59
42.57500	56
42.58333	53
42.59167	50
42.60000	47
42.60833	46
42.61667	48
42.62500	49
42.63333	50
42.64167	50
42.65000	50
42.65833	51
42.66667	53
42.67500	56
42.68333	57
42.69167	56
42.70000	52
42.70833	49
42.71667	47
42.72500	47
42.73333	50
42.74167	54
42.75000	57
42.75833	57
42.76667	56
42.77500	56
42.78333	57
42.79167	58
42.80000	57
42.80833	55
42.81667	52
42.82500	50
42.83333	51
42.84167	53
42.85000	55
42.85833	57
42.86667	57
42.87500	56
42.88333	55
42.89167	56
42.90000	57
42.90833	58
42.91667	59
42.92500	60
42.93333	61
42.94167	62
42.95000	65
42.95833	68
42.96667	70
42.97500	71
42.98333	70
42.99167	69
43.00000	68
43.00833	65
43.01667	61
43.02500	57
43.03333	52
43.04167	48
43.05000	47
43.05833	48
43.06667	50
43.07500	54
43.08333	56
43.09167	57
43.10000	54
43.10833	48
43.11667	41
43.12500	36
43.13333	36
43.14167	38
43.15000	44
43.15833	50
43.16667	55
43.17500	57
43.18333	57
43.19167	57
43.20000	58
43.20833	58
43.21667	57
43.22500	54
43.23333	51
43.24167	49
43.25000	49
43.25833	50
43.26667	51
43.27500	50
43.28333	48
43.29167	47
43.30000	46
43.30833	47
43.31667	48
43.32500	49
43.33333	48
43.34167	45
43.35000	43
43.35833	43
43.36667	44
43.37500	47
43.38333	48
43.39167	48
43.40000	46
43.40833	45
43.41667	45
43.42500	45
43.43333	45
43.44167	42
43.45000	38
43.45833	32
43.46667	27
43.47500	26
43.48333	26
43.49167	27
43.50000	28
43.50833	29
43.51667	30
43.52500	35
43.53333	41
43.54167	48
43.55000	53
43.55833	55
43.56667	55
43.57500	54
43.58333	54
43.59167	53
43.60000	52
43.60833	49
43.61667	43
43.62500	37
43.63333	32
43.64167	28
43.65000	28
43.65833	30
43.66667	32
43.67500	35
43.68333	36
43.69167	36
43.70000	35
43.70833	35
43.71667	36
43.72500	38
43.73333	39
43.74167	38
43.75000	38
43.75833	37
43.76667	36
43.77500	37
43.78333	38
43.79167	39
43.80000	39
43.80833	39
43.81667	37
43.82500	35
43.83333	33
43.84167	31
43.85000	31
43.85833	32
43.86667	33
43.87500	32
43.88333	30
43.89167	27
43.90000	23
43.90833	20
43.91667	18
43.92500	18
43.93333	19
43.94167	23
43.95000	28
43.95833	33
43.96667	36
43.97500	39
43.98333	41
43.99167	42
44.00000	44
44.00833	45
44.01667	45
44.02500	44
44.03333	43
44.04167	42
44.05000	41
44.05833	39
44.06667	39
44.07500	39
44.08333	39
44.09167	38
44.10000	37
44.10833	36
44.11667	35
44.12500	34
44.13333	33
44.14167	31
44.15000	31
44.15833	31
44.16667	31
44.17500	30
44.18333	29
44.19167	26
44.20000	24
44.20833	23
44.21667	23
44.22500	23
44.23333	22
44.24167	20
44.25000	17
44.25833	15
44.26667	13
44.27500	13
44.28333	13
44.29167	13
44.30000	13
44.30833	14
44.31667	16
44.32500	20
44.33333	24
44.34167	27
44.35000	29
44.35833	29
44.36667	28
44.37500	26
44.38333	24
44.39167	20
44.40000	16
44.40833	12
44.41667	9
44.42500	7
44.43333	7
44.44167	9
44.45000	12
44.45833	17
44.46667	21
44.47500	24
44.48333	25
44.49167	24
44.50000	22
44.50833	21
44.51667	22
44.52500	25
44.53333	28
44.54167	32
44.55000	34
44.55833	35
44.56667	36
44.57500	37
44.58333	37
44.59167	34
44.60000	30
44.60833	26
44.61667	25
44.62500	26
44.63333	28
44.64167	29
44.65000	29
44.65833	27
44.66667	25
44.67500	25
44.68333	27
44.69167	26
44.70000	25
44.70833	22
44.71667	17
44.72500	14
44.73333	13
44.74167	14
44.75000	16
44.75833	17
44.76667	18
44.77500	17
44.78333	14
44.79167	10
44.80000	7
44.80833	6
44.81667	8
44.82500	13
44.83333	20
44.84167	27
44.85000	32
44.85833	35
44.86667	35
44.87500	34
44.88333	31
44.89167	27
44.90000	23
44.90833	19
44.91667	17
44.92500	15
44.93333	14
44.94167	14
44.95000	15
44.95833	16
44.96667	18
44.97500	20
44.98333	21
44.99167	22
45.00000	22
45.00833	23
45.01667	23
45.02500	23
45.03333	23
45.04167	24
45.05000	27
45.05833	30
45.06667	34
45.07500	37
45.08333	39
45.09167	40
45.10000	38
45.10833	35
45.11667	30
45.12500	26
45.13333	24
45.14167	23
45.15000	25
45.15833	27
45.16667	27
45.17500	26
45.18333	24
45.19167	21
45.20000	19
45.20833	18
45.21667	18
45.22500	19
45.23333	20
45.24167	19
45.25000	18
45.25833	17
45.26667	16
45.27500	16
45.28333	16
45.29167	17
45.30000	18
45.30833	20
45.31667	22
45.32500	23
45.33333	23
45.34167	23
45.35000	22
45.35833	20
45.36667	18
45.37500	19
45.38333	21
45.39167	24
45.40000	27
45.40833	30
45.41667	33
45.42500	35
45.43333	36
45.44167	36
45.45000	36
45.45833	37
45.46667	37
45.47500	37
45.48333	36
45.49167	36
45.50000	37
45.50833	39
45.51667	43
45.52500	45
45.53333	45
45.54167	43
45.55000	41
45.55833	38
45.56667	36
45.57500	35
45.58333	35
45.59167	35
45.60000	35
45.60833	35
45.61667	35
45.62500	35
45.63333	36
45.64167	37
45.65000	37
45.65833	37
45.66667	36
45.67500	34
45.68333	32
45.69167	31
45.70000	31
45.70833	31
45.71667	31
45.72500	30
45.73333	29
45.74167	28
45.75000	27
45.75833	27
45.76667	28
45.77500	30
45.78333	32
45.79167	33
45.80000	35
45.80833	36
45.81667	36
45.82500	37
45.83333	37
45.84167	36
45.85000	33
45.85833	29
45.86667	27
45.87500	27
45.88333	27
45.89167	29
45.90000	31
45.90833	30
45.91667	25
45.92500	20
45.93333	15
45.94167	13
45.95000	16
45.95833	22
45.96667	30
45.97500	38
45.98333	44
45.99167	46
46.00000	45
46.00833	42
46.01667	37
46.02500	32
46.03333	28
46.04167	25
46.05000	21
46.05833	18
46.06667	15
46.07500	11
46.08333	10
46.09167	12
46.10000	16
46.10833	20
46.11667	24
46.12500	26
46.13333	25
46.14167	22
46.15000	17
46.15833	12
46.16667	9
46.17500	9
46.18333	11
46.19167	14
46.20000	17
46.20833	20
46.21667	21
46.22500	22
46.23333	24
46.24167	25
46.25000	27
46.25833	26
46.26667	24
46.27500	20
46.28333	16
46.29167	13
46.30000	11
46.30833	10
46.31667	9
46.32500	10
46.33333	11
46.34167	14
46.35000	17
46.35833	20
46.36667	21
46.37500	19
46.38333	15
46.39167	10
46.40000	4
46.40833	0
46.41667	-2
46.42500	-2
46.43333	-1
46.44167	1
46.45000	3
46.45833	5
46.46667	7
46.47500	8
46.48333	10
46.49167	11
46.50000	10
46.50833	9
46.51667	9
46.52500	10
46.53333	15
46.54167	22
46.55000	30
46.55833	36
46.56667	38
46.57500	36
46.58333	32
46.59167	27
46.60000	23
46.60833	21
46.61667	22
46.62500	23
46.63333	25
46.64167	26
46.65000	27
46.65833	25
46.66667	21
46.67500	16
46.68333	11
46.69167	7
46.70000	5
46.70833	5
46.71667	9
46.72500	13
46.73333	15
46.74167	15
46.75000	14
46.75833	11
46.76667	11
46.77500	11
46.78333	13
46.79167	14
46.80000	14
46.80833	14
46.81667	13
46.82500	14
46.83333	17
46.84167	20
46.85000	23
46.85833	25
46.86667	26
46.87500	26
46.88333	25
46.89167	23
46.90000	18
46.90833	12
46.91667	4
46.92500	-0
46.93333	0
46.94167	4
46.95000	11
46.95833	17
46.96667	21
46.97500	23
46.98333	23
46.99167	24
47.00000	26
47.00833	27
47.01667	27
47.02500	26
47.03333	25
47.04167	22
47.05000	18
47.05833	13
47.06667	10
47.07500	9
47.08333	10
47.09167	12
47.10000	16
47.10833	19
47.11667	20
47.12500	22
47.13333	22
47.14167	22
47.15000	21
47.15833	19
47.16667	16
47.17500	13
47.18333	11
47.19167	11
47.20000	14
47.20833	18
47.21667	21
47.22500	22
47.23333	18
47.24167	12
47.25000	7
47.25833	4
47.26667	3
47.27500	4
47.28333	5
47.29167	5
47.30000	4
47.30833	5
47.31667	8
47.32500	11
47.33333	14
47.34167	17
47.35000	16
47.35833	14
47.36667	11
47.37500	8
47.38333	6
47.39167	4
47.40000	4
47.40833	6
47.41667	8
47.42500	10
47.43333	12
47.44167	13
47.45000	15
47.45833	16
47.46667	17
47.47500	18
47.48333	19
47.49167	20
47.50000	21
47.50833	22
47.51667	21
47.52500	20
47.53333	20
47.54167	21
47.55000	20
47.55833	18
47.56667	14
47.57500	8
47.58333	4
47.59167	1
47.60000	0
47.60833	0
47.61667	1
47.62500	3
47.63333	7
47.64167	11
47.65000	15
47.65833	17
47.66667	19
47.67500	20
47.68333	20
47.69167	20
47.70000	21
47.70833	21
47.71667	20
47.72500	18
47.73333	16
47.74167	15
47.75000	15
47.75833	16
47.76667	16
47.77500	15
47.78333	12
47.79167	7
47.80000	3
47.80833	-0
47.81667	-2
47.82500	-3
47.83333	-3
47.84167	-1
47.85000	3
47.85833	7
47.86667	11
47.87500	14
47.88333	17
47.89167	18
47.90000	19
47.90833	20
47.91667	22
47.92500	24
47.93333	24
47.94167	24
47.95000	23
47.95833	22
47.96667	21
47.97500	19
47.98333	17
47.99167	16
48.00000	17
48.00833	19
48.01667	21
48.02500	23
48.03333	23
48.04167	22
48.05000	18
48.05833	13
48.06667	7
48.07500	1
48.08333	-4
48.09167	-7
48.10000	-9
48.10833	-8
48.11667	-6
48.12500	-3
48.13333	0
48.14167	3
48.15000	5
48.15833	5
48.16667	6
48.17500	9
48.18333	12
48.19167	14
48.20000	15
48.20833	15
48.21667	14
48.22500	15
48.23333	17
48.24167	19
48.25000	19
48.25833	20
48.26667	21
48.27500	24
48.28333	28
48.29167	30
48.30000	28
48.30833	24
48.31667	17
48.32500	11
48.33333	5
48.34167	2
48.35000	1
48.35833	2
48.36667	5
48.37500	8
48.38333	10
48.39167	10
48.40000	8
48.40833	7
48.41667	6
48.42500	6
48.43333	6
48.44167	7
48.45000	6
48.45833	5
48.46667	4
48.47500	5
48.48333	6
48.49167	7
48.50000	7
48.50833	8
48.51667	11
48.52500	14
48.53333	17
48.54167	20
48.55000	21
48.55833	22
48.56667	23
48.57500	26
48.58333	27
48.59167	25
48.60000	23
48.60833	19
48.61667	17
48.62500	16
48.63333	16
48.64167	16
48.65000	16
48.65833	16
48.66667	17
48.67500	17
48.68333	18
48.69167	20
48.70000	20
48.70833	20
48.71667	18
48.72500	16
48.73333	13
48.74167	10
48.75000	10
48.75833	12
48.76667	15
48.77500	19
48.78333	22
48.79167	23
48.80000	23
48.80833	21
48.81667	18
48.82500	14
48.83333	11
48.84167	8
48.85000	6
48.85833	5
48.86667	4
48.87500	5
48.88333	4
48.89167	2
48.90000	-2
48.90833	-6
48.91667	-8
48.92500	-9
48.93333	-8
48.94167	-4
48.95000	-1
48.95833	4
48.96667	9
48.97500	13
48.98333	15
48.99167	14
49.00000	10
49.00833	6
49.01667	1
49.02500	-2
49.03333	-3
49.04167	-2
49.05000	1
49.05833	4
49.06667	7
49.07500	9
49.08333	11
49.09167	13
49.10000	15
49.10833	16
49.11667	16
49.12500	14
49.13333	11
49.14167	9
49.15000	8
49.15833	10
49.16667	12
49.17500	16
49.18333	19
49.19167	21
49.20000	21
49.20833	19
49.21667	15
49.22500	11
49.23333	9
49.24167	8
49.25000	8
49.25833	8
49.26667	9
49.27500	11
49.28333	14
49.29167	18
49.30000	23
49.30833	25
49.31667	24
49.32500	21
49.33333	16
49.34167	11
49.35000	7
49.35833	4
49.36667	3
49.37500	3
49.38333	4
49.39167	6
49.40000	7
49.40833	7
49.41667	6
49.42500	5
49.43333	5
49.44167	6
49.45000	7
49.45833	7
49.46667	8
49.47500	9
49.48333	9
49.49167	8
49.50000	6
49.50833	4
49.51667	3
49.52500	3
49.53333	6
49.54167	9
49.55000	12
49.55833	14
49.56667	15
49.57500	13
49.58333	10
49.59167	7
49.60000	4
49.60833	3
49.61667	3
49.62500	6
49.63333	10
49.64167	13
49.65000	15
49.65833	15
49.66667	14
49.67500	13
49.68333	12
49.69167	11
49.70000	12
49.70833	13
49.71667	14
49.72500	14
49.73333	14
49.74167	12
49.75000	9
49.75833	5
49.76667	2
49.77500	1
49.78333	1
49.79167	1
49.80000	2
49.80833	3
49.81667	4
49.82500	6
49.83333	6
49.84167	7
49.85000	8
49.85833	10
49.86667	12
49.87500	14
49.88333	15
49.89167	13
49.90000	9
49.90833	5
49.91667	2
49.92500	2
49.93333	5
49.94167	10
49.95000	14
49.95833	16
49.96667	15
49.97500	11
49.98333	7
49.99167	5
50.00000	4
50.00833	4
50.01667	4
50.02500	4
50.03333	5
50.04167	7
50.05000	9
50.05833	11
50.06667	12
50.07500	12
50.08333	11
50.09167	10
50.10000	9
50.10833	9
50.11667	8
50.12500	7
50.13333	6
50.14167	5
50.15000	5
50.15833	9
50.16667	13
50.17500	19
50.18333	23
50.19167	26
50.20000	26
50.20833	25
50.21667	24
50.22500	24
50.23333	24
50.24167	25
50.25000	26
50.25833	27
50.26667	27
50.27500	27
50.28333	26
50.29167	25
50.30000	25
50.30833	25
50.31667	26
50.32500	27
50.33333	29
50.34167	31
50.35000	31
50.35833	31
50.36667	30
50.37500	29
50.38333	30
50.39167	32
50.40000	35
50.40833	37
50.41667	39
50.42500	40
50.43333	41
50.44167	42
50.45000	43
50.45833	44
50.46667	46
50.47500	48
50.48333	49
50.49167	49
50.50000	47
50.50833	45
50.51667	43
50.52500	42
50.53333	43
50.54167	45
50.55000	48
50.55833	52
50.56667	57
50.57500	62
50.58333	67
50.59167	71
50.60000	75
50.60833	77
50.61667	76
50.62500	73
50.63333	68
50.64167	63
50.65000	59
50.65833	59
50.66667	61
50.67500	65
50.68333	71
50.69167	77
50.70000	83
50.70833	86
50.71667	86
50.72500	85
50.73333	85
50.74167	87
50.75000	91
50.75833	94
50.76667	96
50.77500	94
50.78333	92
50.79167	89
50.80000	88
50.80833	88
50.81667	88
50.82500	88
50.83333	88
50.84167	88
50.85000	89
50.85833	93
50.86667	97
50.87500	100
50.88333	103
50.89167	105
50.90000	104
50.90833	103
50.91667	100
50.92500	97
50.93333	93
50.94167	90
50.95000	89
50.95833	90
50.96667	92
50.97500	93
50.98333	95
50.99167	97
51.00000	99
51.00833	102
51.01667	106
51.02500	108
51.03333	107
51.04167	105
51.05000	101
51.05833	97
51.06667	93
51.07500	90
51.08333	87
51.09167	85
51.10000	85
51.10833	86
51.11667	88
51.12500	91
51.13333	94
51.14167	97
51.15000	100
51.15833	103
51.16667	106
51.17500	106
51.18333	104
51.19167	101
51.20000	96
51.20833	91
51.21667	86
51.22500	83
51.23333	84
51.24167	87
51.25000	90
51.25833	94
51.26667	96
51.27500	97
51.28333	96
51.29167	96
51.30000	96
51.30833	96
51.31667	95
51.32500	92
51.33333	89
51.34167	85
51.35000	83
51.35833	82
51.36667	79
51.37500	75
51.38333	70
51.39167	67
51.40000	63
51.40833	61
51.41667	59
51.42500	57
51.43333	55
51.44167	54
51.45000	56
51.45833	61
51.46667	66
51.47500	70
51.48333	72
51.49167	71
51.50000	67
51.50833	63
51.51667	59
51.52500	54
51.53333	50
51.54167	47
51.55000	44
51.55833	42
51.56667	40
51.57500	38
51.58333	38
51.59167	39
51.60000	41
51.60833	43
51.61667	43
51.62500	42
51.63333	42
51.64167	41
51.65000	41
51.65833	43
51.66667	44
51.67500	46
51.68333	47
51.69167	46
51.70000	44
51.70833	41
51.71667	39
51.72500	38
51.73333	38
51.74167	38
51.75000	37
51.75833	34
51.76667	32
51.77500	31
51.78333	32
51.79167	34
51.80000	36
51.80833	37
51.81667	37
51.82500	36
51.83333	35
51.84167	33
51.85000	31
51.85833	29
51.86667	27
51.87500	25
51.88333	23
51.89167	24
51.90000	27
51.90833	31
51.91667	35
51.92500	36
51.93333	34
51.94167	30
51.95000	27
51.95833	24
51.96667	22
51.97500	20
51.98333	18
51.99167	17
52.00000	17
52.00833	20
52.01667	23
52.02500	26
52.03333	25
52.04167	24
52.05000	22
52.05833	22
52.06667	22
52.07500	23
52.08333	24
52.09167	26
52.10000	27
52.10833	27
52.11667	25
52.12500	23
52.13333	20
52.14167	18
52.15000	17
52.15833	16
52.16667	16
52.17500	14
52.18333	12
52.19167	12
52.20000	12
52.20833	11
52.21667	9
52.22500	7
52.23333	4
52.24167	3
52.25000	5
52.25833	10
52.26667	14
52.27500	16
52.28333	17
52.29167	17
52.30000	18
52.30833	19
52.31667	18
52.32500	15
52.33333	9
52.34167	4
52.35000	1
52.35833	-0
52.36667	1
52.37500	3
52.38333	6
52.39167	9
52.40000	12
52.40833	13
52.41667	12
52.42500	8
52.43333	3
52.44167	-4
52.45000	-8
52.45833	-8
52.46667	-8
52.47500	-6
52.48333	-5
52.49167	-2
52.50000	1
52.50833	6
52.51667	14
52.52500	20
52.53333	23
52.54167	21
52.55000	17
52.55833	11
52.56667	6
52.57500	-0
52.58333	-6
52.59167	-9
52.60000	-9
52.60833	-6
52.61667	-1
52.62500	2
52.63333	4
52.64167	3
52.65000	1
52.65833	-1
52.66667	-3
52.67500	-3
52.68333	-1
52.69167	3
52.70000	6
52.70833	7
52.71667	7
52.72500	5
52.73333	5
52.74167	5
52.75000	4
52.75833	3
52.76667	2
52.77500	1
52.78333	-0
52.79167	-1
52.80000	0
52.80833	2
52.81667	5
52.82500	9
52.83333	14
52.84167	18
52.85000	20
52.85833	19
52.86667	17
52.87500	14
52.88333	11
52.89167	8
52.90000	5
52.90833	2
52.91667	-2
52.92500	-5
52.93333	-8
52.94167	-10
52.95000	-10
52.95833	-9
52.96667	-6
52.97500	-2
52.98333	1
52.99167	3
53.00000	4
53.00833	4
53.01667	4
53.02500	5
53.03333	4
53.04167	5
53.05000	8
53.05833	12
53.06667	16
53.07500	18
53.08333	17
53.09167	12
53.10000	6
53.10833	-0
53.11667	-4
53.12500	-6
53.13333	-6
53.14167	-3
53.15000	1
53.15833	6
53.16667	8
53.17500	7
53.18333	5
53.19167	1
53.20000	-2
53.20833	-3
53.21667	-3
53.22500	-3
53.23333	-4
53.24167	-6
53.25000	-6
53.25833	-6
53.26667	-4
53.27500	-1
53.28333	2
53.29167	5
53.30000	6
53.30833	6
53.31667	3
53.32500	0
53.33333	-0
53.34167	1
53.35000	3
53.35833	5
53.36667	5
53.37500	3
53.38333	-2
53.39167	-6
53.40000	-10
53.40833	-12
53.41667	-12
53.42500	-10
53.43333	-7
53.44167	-3
53.45000	2
53.45833	7
53.46667	11
53.47500	13
53.48333	14
53.49167	13
53.50000	10
53.50833	7
53.51667	5
53.52500	3
53.53333	2
53.54167	2
53.55000	3
53.55833	6
53.56667	10
53.57500	12
53.58333	11
53.59167	8
53.60000	3
53.60833	-1
53.61667	-3
53.62500	-2
53.63333	0
53.64167	4
53.65000	9
53.65833	13
53.66667	15
53.67500	16
53.68333	16
53.69167	15
53.70000	13
53.70833	12
53.71667	13
53.72500	16
53.73333	21
53.74167	27
53.75000	31
53.75833	34
53.76667	33
53.77500	31
53.78333	28
53.79167	27
53.80000	27
53.80833	27
53.81667	26
53.82500	26
53.83333	28
53.84167	30
53.85000	34
53.85833	37
53.86667	40
53.87500	41
53.88333	42
53.89167	45
53.90000	49
53.90833	53
53.91667	57
53.92500	61
53.93333	65
53.94167	68
53.95000	70
53.95833	71
53.96667	70
53.97500	69
53.98333	66
53.99167	62
54.00000	59
54.00833	57
54.01667	58
54.02500	62
54.03333	68
54.04167	75
54.05000	81
54.05833	86
54.06667	89
54.07500	90
54.08333	90
54.09167	89
54.10000	90
54.10833	92
54.11667	96
54.12500	101
54.13333	106
54.14167	112
54.15000	117
54.15833	122
54.16667	127
54.17500	133
54.18333	139
54.19167	142
54.20000	144
54.20833	143
54.21667	142
54.22500	143
54.23333	148
54.24167	155
54.25000	163
54.25833	171
54.26667	178
54.27500	184
54.28333	189
54.29167	193
54.30000	198
54.30833	203
54.31667	208
54.32500	214
54.33333	218
54.34167	223
54.35000	227
54.35833	232
54.36667	237
54.37500	244
54.38333	251
54.39167	257
54.40000	262
54.40833	269
54.41667	276
54.42500	285
54.43333	296
54.44167	308
54.45000	318
54.45833	328
54.46667	338
54.47500	348
54.48333	357
54.49167	365
54.50000	372
54.50833	378
54.51667	381
54.52500	384
54.53333	387
54.54167	390
54.55000	392
54.55833	396
54.56667	401
54.57500	408
54.58333	416
54.59167	424
54.60000	432
54.60833	439
54.61667	446
54.62500	453
54.63333	460
54.64167	466
54.65000	471
54.65833	476
54.66667	484
54.67500	495
54.68333	508
54.69167	523
54.70000	536
54.70833	546
54.71667	553
54.72500	558
54.73333	561
54.74167	565
54.75000	570
54.75833	579
54.76667	590
54.77500	603
54.78333	615
54.79167	626
54.80000	636
54.80833	644
54.81667	652
54.82500	659
54.83333	666
54.84167	673
54.85000	681
54.85833	690
54.86667	699
54.87500	708
54.88333	717
54.89167	724
54.90000	732
54.90833	740
54.91667	749
54.92500	758
54.93333	766
54.94167	775
54.95000	782
54.95833	787
54.96667	793
54.97500	798
54.98333	804
54.99167	809
55.00000	814
55.00833	820
55.01667	826
55.02500	832
55.03333	838
55.04167	844
55.05000	849
55.05833	854
55.06667	860
55.07500	868
55.08333	877
55.09167	885
55.10000	893
55.10833	901
55.11667	908
55.12500	914
55.13333	919
55.14167	923
55.15000	927
55.15833	931
55.16667	937
55.17500	945
55.18333	953
55.19167	962
55.20000	970
55.20833	978
55.21667	985
55.22500	990
55.23333	993
55.24167	995
55.25000	996
55.25833	997
55.26667	998
55.27500	998
55.28333	997
55.29167	994
55.30000	991
55.30833	989
55.31667	989
55.32500	992
55.33333	997
55.34167	1003
55.35000	1009
55.35833	1016
55.36667	1021
55.37500	1025
55.38333	1028
55.39167	1028
55.40000	1026
55.40833	1025
55.41667	1027
55.42500	1029
55.43333	1032
55.44167	1033
55.45000	1034
55.45833	1034
55.46667	1034
55.47500	1034
55.48333	1035
55.49167	1035
55.50000	1033
55.50833	1032
55.51667	1032
55.52500	1033
55.53333	1033
55.54167	1034
55.55000	1033
55.55833	1032
55.56667	1029
55.57500	1027
55.58333	1024
55.59167	1020
55.60000	1017
55.60833	1015
55.61667	1014
55.62500	1014
55.63333	1014
55.64167	1014
55.65000	1014
55.65833	1013
55.66667	1011
55.67500	1009
55.68333	1007
55.69167	1006
55.70000	1005
55.70833	1004
55.71667	1003
55.72500	1000
55.73333	997
55.74167	993
55.75000	990
55.75833	988
55.76667	986
55.77500	982
55.78333	978
55.79167	974
55.80000	971
55.80833	969
55.81667	968
55.82500	967
55.83333	964
55.84167	958
55.85000	949
55.85833	937
55.86667	927
55.87500	918
55.88333	911
55.89167	909
55.90000	910
55.90833	910
55.91667	909
55.92500	906
55.93333	901
55.94167	895
55.95000	889
55.95833	884
55.96667	881
55.97500	880
55.98333	880
55.99167	881
56.00000	881
56.00833	880
56.01667	876
56.02500	870
56.03333	863
56.04167	856
56.05000	848
56.05833	839
56.06667	831
56.07500	824
56.08333	819
56.09167	817
56.10000	816
56.10833	816
56.11667	815
56.12500	812
56.13333	807
56.14167	800
56.15000	790
56.15833	779
56.16667	769
56.17500	761
56.18333	756
56.19167	751
56.20000	748
56.20833	746
56.21667	743
56.22500	741
56.23333	738
56.24167	734
56.25000	729
56.25833	722
56.26667	715
56.27500	707
56.28333	700
56.29167	694
56.30000	690
56.30833	687
56.31667	685
56.32500	683
56.33333	682
56.34167	679
56.35000	674
56.35833	667
56.36667	659
56.37500	649
56.38333	641
56.39167	633
56.40000	627
56.40833	623
56.41667	620
56.42500	618
56.43333	618
56.44167	619
56.45000	618
56.45833	615
56.46667	611
56.47500	607
56.48333	603
56.49167	597
56.50000	591
56.50833	586
56.51667	581
56.52500	577
56.53333	573
56.54167	570
56.55000	565
56.55833	559
56.56667	553
56.57500	546
56.58333	540
56.59167	534
56.60000	529
56.60833	525
56.61667	522
56.62500	520
56.63333	518
56.64167	515
56.65000	512
56.65833	508
56.66667	504
56.67500	500
56.68333	496
56.69167	491
56.70000	486
56.70833	481
56.71667	476
56.72500	472
56.73333	468
56.74167	465
56.75000	462
56.75833	460
56.76667	458
56.77500	455
56.78333	452
56.79167	447
56.80000	441
56.80833	433
56.81667	425
56.82500	419
56.83333	416
56.84167	415
56.85000	416
56.85833	418
56.86667	419
56.87500	418
56.88333	416
56.89167	410
56.90000	403
56.90833	395
56.91667	388
56.92500	382
56.93333	379
56.94167	376
56.95000	374
56.95833	371
56.96667	369
56.97500	367
56.98333	365
56.99167	363
57.00000	362
57.00833	360
57.01667	359
57.02500	356
57.03333	351
57.04167	345
57.05000	339
57.05833	334
57.06667	329
57.07500	326
57.08333	322
57.09167	318
57.10000	315
57.10833	314
57.11667	314
57.12500	316
57.13333	317
57.14167	317
57.15000	316
57.15833	314
57.16667	312
57.17500	310
57.18333	308
57.19167	306
57.20000	303
57.20833	300
57.21667	297
57.22500	294
57.23333	291
57.24167	287
57.25000	282
57.25833	275
57.26667	270
57.27500	266
57.28333	264
57.29167	264
57.30000	264
57.30833	265
57.31667	264
57.32500	262
57.33333	260
57.34167	256
57.35000	253
57.35833	251
57.36667	250
57.37500	249
57.38333	249
57.39167	248
57.40000	246
57.40833	246
57.41667	247
57.42500	247
57.43333	247
57.44167	244
57.45000	238
57.45833	231
57.46667	222
57.47500	214
57.48333	208
57.49167	204
57.50000	203
57.50833	204
57.51667	207
57.52500	210
57.53333	213
57.54167	215
57.55000	217
57.55833	217
57.56667	216
57.57500	212
57.58333	208
57.59167	203
57.60000	199
57.60833	197
57.61667	195
57.62500	193
57.63333	191
57.64167	189
57.65000	186
57.65833	182
57.66667	180
57.67500	178
57.68333	178
57.69167	178
57.70000	178
57.70833	176
57.71667	173
57.72500	170
57.73333	166
57.74167	164
57.75000	161
57.75833	157
57.76667	155
57.77500	152
57.78333	150
57.79167	149
57.80000	149
57.80833	151
57.81667	153
57.82500	156
57.83333	159
57.84167	161
57.85000	162
57.85833	160
57.86667	157
57.87500	154
57.88333	153
57.89167	155
57.90000	158
57.90833	161
57.91667	163
57.92500	163
57.93333	161
57.94167	159
57.95000	157
57.95833	155
57.96667	153
57.97500	150
57.98333	147
57.99167	145
58.00000	142
58.00833	141
58.01667	139
58.02500	138
58.03333	137
58.04167	135
58.05000	132
58.05833	129
58.06667	126
58.07500	125
58.08333	125
58.09167	128
58.10000	131
58.10833	133
58.11667	132
58.12500	130
58.13333	126
58.14167	121
58.15000	115
58.15833	109
58.16667	105
58.17500	102
58.18333	101
58.19167	100
58.20000	99
58.20833	99
58.21667	100
58.22500	102
58.23333	102
58.24167	102
58.25000	102
58.25833	103
58.26667	103
58.27500	103
58.28333	102
58.29167	101
58.30000	101
58.30833	101
58.31667	102
58.32500	103
58.33333	103
58.34167	101
58.35000	99
58.35833	97
58.36667	95
58.37500	93
58.38333	91
58.39167	89
58.40000	88
58.40833	88
58.41667	87
58.42500	87
58.43333	87
58.44167	89
58.45000	90
58.45833	92
58.46667	93
58.47500	93
58.48333	92
58.49167	92
58.50000	92
58.50833	93
58.51667	94
58.52500	96
58.53333	96
58.54167	95
58.55000	93
58.55833	90
58.56667	87
58.57500	84
58.58333	81
58.59167	80
58.60000	79
58.60833	78
58.61667	75
58.62500	73
58.63333	70
58.64167	69
58.65000	68
58.65833	68
58.66667	67
58.67500	64
58.68333	60
58.69167	57
58.70000	56
58.70833	57
58.71667	60
58.72500	64
58.73333	67
58.74167	70
58.75000	72
58.75833	74
58.76667	74
58.77500	72
58.78333	69
58.79167	66
58.80000	64
58.80833	65
58.81667	67
58.82500	69
58.83333	69
58.84167	68
58.85000	65
58.85833	61
58.86667	57
58.87500	54
58.88333	51
58.89167	48
58.90000	44
58.90833	40
58.91667	35
58.92500	33
58.93333	35
58.94167	40
58.95000	46
58.95833	52
58.96667	55
58.97500	55
58.98333	53
58.99167	50
59.00000	47
59.00833	45
59.01667	44
59.02500	44
59.03333	44
59.04167	43
59.05000	42
59.05833	41
59.06667	40
59.07500	41
59.08333	41
59.09167	42
59.10000	44
59.10833	45
59.11667	47
59.12500	49
59.13333	50
59.14167	51
59.15000	51
59.15833	49
59.16667	48
59.17500	47
59.18333	47
59.19167	47
59.20000	47
59.20833	46
59.21667	44
59.22500	42
59.23333	42
59.24167	42
59.25000	43
59.25833	45
59.26667	45
59.27500	42
59.28333	39
59.29167	36
59.30000	33
59.30833	31
59.31667	33
59.32500	35
59.33333	36
59.34167	37
59.35000	38
59.35833	40
59.36667	41
59.37500	41
59.38333	39
59.39167	36
59.40000	32
59.40833	29
59.41667	27
59.42500	28
59.43333	31
59.44167	35
59.45000	39
59.45833	42
59.46667	44
59.47500	44
59.48333	44
59.49167	44
59.50000	44
59.50833	44
59.51667	44
59.52500	43
59.53333	43
59.54167	44
59.55000	44
59.55833	43
59.56667	45
59.57500	47
59.58333	50
59.59167	51
59.60000	52
59.60833	51
59.61667	48
59.62500	45
59.63333	42
59.64167	38
59.65000	34
59.65833	31
59.66667	29
59.67500	29
59.68333	29
59.69167	28
59.70000	26
59.70833	23
59.71667	20
59.72500	18
59.73333	17
59.74167	18
59.75000	19
59.75833	20
59.76667	20
59.77500	20
59.78333	19
59.79167	21
59.80000	24
59.80833	27
59.81667	29
59.82500	29
59.83333	26
59.84167	21
59.85000	16
59.85833	12
59.86667	10
59.87500	11
59.88333	13
59.89167	15
59.90000	17
59.90833	19
59.91667	21
59.92500	24
59.93333	28
59.94167	32
59.95000	33
59.95833	33
59.96667	31
59.97500	29
59.98333	25
59.99167	22
60.00000	19

[LC Chromatogram(Detector A-Ch2)]
Interval(msec)	500
# of Points	7201
Start Time(min)	0.000
End Time(min)	60.000
Intensity Units	mV
Intensity Multiplier	0.001
Wavelength(nm)	230
R.Time (min)	Intensity
0.00000	-111
0.00833	-111
0.01667	-1
0.02500	-5
0.03333	-8
0.04167	-11
0.05000	-13
0.05833	-16
0.06667	-18
0.07500	-20
0.08333	-21
0.09167	-21
0.10000	-21
0.10833	-22
0.11667	-25
0.12500	-28
0.13333	-32
0.14167	-37
0.15000	-41
0.15833	-45
0.16667	-48
0.17500	-50
0.18333	-51
0.19167	-53
0.20000	-56
0.20833	-58
0.21667	-60
0.22500	-61
0.23333	-62
0.24167	-62
0.25000	-63
0.25833	-66
0.26667	-70
0.27500	-75
0.28333	-79
0.29167	-82
0.30000	-84
0.30833	-86
0.31667	-87
0.32500	-88
0.33333	-89
0.34167	-91
0.35000	-93
0.35833	-95
0.36667	-96
0.37500	-97
0.38333	-99
0.39167	-100
0.40000	-102
0.40833	-103
0.41667	-105
0.42500	-107
0.43333	-108
0.44167	-109
0.45000	-110
0.45833	-112
0.46667	-115
0.47500	-120
0.48333	-123
0.49167	-126
0.50000	-128
0.50833	-129
0.51667	-131
0.52500	-133
0.53333	-136
0.54167	-138
0.55000	-138
0.55833	-139
0.56667	-139
0.57500	-141
0.58333	-143
0.59167	-146
0.60000	-148
0.60833	-151
0.61667	-153
0.62500	-156
0.63333	-159
0.64167	-161
0.65000	-164
0.65833	-166
0.66667	-166
0.67500	-167
0.68333	-168
0.69167	-170
0.70000	-173
0.70833	-175
0.71667	-177
0.72500	-177
0.73333	-177
0.74167	-176
0.75000	-175
0.75833	-175
0.76667	-174
0.77500	-174
0.78333	-175
0.79167	-178
0.80000	-181
0.80833	-185
0.81667	-187
0.82500	-189
0.83333	-190
0.84167	-191
0.85000	-193
0.85833	-196
0.86667	-200
0.87500	-205
0.88333	-208
0.89167	-211
0.90000	-212
0.90833	-212
0.91667	-211
0.92500	-211
0.93333	-211
0.94167	-212
0.95000	-214
0.95833	-217
0.96667	-219
0.97500	-221
0.98333	-222
0.99167	-222
1.00000	-222
1.00833	-222
1.01667	-222
1.02500	-225
1.03333	-227
1.04167	-228
1.05000	-228
1.05833	-227
1.06667	-225
1.07500	-224
1.08333	-225
1.09167	-228
1.10000	-230
1.10833	-233
1.11667	-235
1.12500	-236
1.13333	-238
1.14167	-242
1.15000	-246
1.15833	-250
1.16667	-254
1.17500	-255
1.18333	-254
1.19167	-252
1.20000	-251
1.20833	-251
1.21667	-252
1.22500	-254
1.23333	-255
1.24167	-255
1.25000	-254
1.25833	-252
1.26667	-251
1.27500	-250
1.28333	-251
1.29167	-254
1.30000	-259
1.30833	-264
1.31667	-270
1.32500	-274
1.33333	-277
1.34167	-279
1.35000	-280
1.35833	-283
1.36667	-285
1.37500	-288
1.38333	-289
1.39167	-289
1.40000	-287
1.40833	-284
1.41667	-282
1.42500	-281
1.43333	-281
1.44167	-283
1.45000	-284
1.45833	-285
1.46667	-286
1.47500	-287
1.48333	-290
1.49167	-293
1.50000	-295
1.50833	-296
1.51667	-296
1.52500	-295
1.53333	-295
1.54167	-296
1.55000	-297
1.55833	-298
1.56667	-299
1.57500	-301
1.58333	-304
1.59167	-306
1.60000	-308
1.60833	-308
1.61667	-306
1.62500	-304
1.63333	-303
1.64167	-303
1.65000	-306
1.65833	-310
1.66667	-314
1.67500	-317
1.68333	-318
1.69167	-318
1.70000	-317
1.70833	-317
1.71667	-316
1.72500	-316
1.73333	-316
1.74167	-315
1.75000	-314
1.75833	-314
1.76667	-315
1.77500	-317
1.78333	-318
1.79167	-318
1.80000	-317
1.80833	-316
1.81667	-316
1.82500	-318
1.83333	-321
1.84167	-326
1.85000	-330
1.85833	-333
1.86667	-334
1.87500	-335
1.88333	-335
1.89167	-336
1.90000	-337
1.90833	-338
1.91667	-338
1.92500	-335
1.93333	-332
1.94167	-329
1.95000	-326
1.95833	-325
1.96667	-326
1.97500	-327
1.98333	-329
1.99167	-331
2.00000	-333
2.00833	-335
2.01667	-337
2.02500	-338
2.03333	-339
2.04167	-340
2.05000	-339
2.05833	-339
2.06667	-339
2.07500	-340
2.08333	-340
2.09167	-342
2.10000	-345
2.10833	-348
2.11667	-350
2.12500	-352
2.13333	-353
2.14167	-354
2.15000	-354
2.15833	-355
2.16667	-357
2.17500	-359
2.18333	-361
2.19167	-363
2.20000	-365
2.20833	-367
2.21667	-369
2.22500	-368
2.23333	-367
2.24167	-364
2.25000	-362
2.25833	-362
2.26667	-363
2.27500	-366
2.28333	-370
2.29167	-374
2.30000	-375
2.30833	-375
2.31667	-375
2.32500	-374
2.33333	-374
2.34167	-373
2.35000	-370
2.35833	-368
2.36667	-366
2.37500	-365
2.38333	-367
2.39167	-370
2.40000	-373
2.40833	-377
2.41667	-379
2.42500	-381
2.43333	-383
2.44167	-384
2.45000	-386
2.45833	-387
2.46667	-388
2.47500	-389
2.48333	-390
2.49167	-390
2.50000	-390
2.50833	-388
2.51667	-386
2.52500	-385
2.53333	-386
2.54167	-388
2.55000	-392
2.55833	-396
2.56667	-399
2.57500	-400
2.58333	-399
2.59167	-397
2.60000	-396
2.60833	-395
2.61667	-395
2.62500	-396
2.63333	-399
2.64167	-402
2.65000	-405
2.65833	-407
2.66667	-408
2.67500	-407
2.68333	-405
2.69167	-403
2.70000	-401
2.70833	-401
2.71667	-402
2.72500	-404
2.73333	-407
2.74167	-409
2.75000	-410
2.75833	-411
2.76667	-412
2.77500	-412
2.78333	-411
2.79167	-410
2.80000	-406
2.80833	-402
2.81667	-399
2.82500	-397
2.83333	-396
2.84167	-396
2.85000	-399
2.85833	-401
2.86667	-404
2.87500	-408
2.88333	-412
2.89167	-416
2.90000	-418
2.90833	-419
2.91667	-418
2.92500	-417
2.93333	-416
2.94167	-417
2.95000	-418
2.95833	-419
2.96667	-420
2.97500	-422
2.98333	-423
2.99167	-423
3.00000	-422
3.00833	-421
3.01667	-420
3.02500	-420
3.03333	-422
3.04167	-427
3.05000	-431
3.05833	-434
3.06667	-435
3.07500	-434
3.08333	-431
3.09167	-429
3.10000	-427
3.10833	-425
3.11667	-425
3.12500	-426
3.13333	-428
3.14167	-432
3.15000	-436
3.15833	-440
3.16667	-443
3.17500	-444
3.18333	-442
3.19167	-439
3.20000	-437
3.20833	-434
3.21667	-433
3.22500	-432
3.23333	-433
3.24167	-433
3.25000	-434
3.25833	-436
3.26667	-437
3.27500	-437
3.28333	-437
3.29167	-435
3.30000	-435
3.30833	-434
3.31667	-433
3.32500	-430
3.33333	-429
3.34167	-429
3.35000	-430
3.35833	-434
3.36667	-439
3.37500	-444
3.38333	-448
3.39167	-450
3.40000	-452
3.40833	-453
3.41667	-452
3.42500	-450
3.43333	-447
3.44167	-445
3.45000	-445
3.45833	-443
3.46667	-441
3.47500	-439
3.48333	-439
3.49167	-440
3.50000	-441
3.50833	-442
3.51667	-441
3.52500	-440
3.53333	-439
3.54167	-439
3.55000	-441
3.55833	-445
3.56667	-448
3.57500	-452
3.58333	-456
3.59167	-459
3.60000	-462
3.60833	-464
3.61667	-465
3.62500	-466
3.63333	-466
3.64167	-462
3.65000	-457
3.65833	-452
3.66667	-449
3.67500	-447
3.68333	-448
3.69167	-450
3.70000	-453
3.70833	-455
3.71667	-458
3.72500	-461
3.73333	-463
3.74167	-465
3.75000	-464
3.75833	-462
3.76667	-458
3.77500	-453
3.78333	-451
3.79167	-451
3.80000	-454
3.80833	-457
3.81667	-459
3.82500	-460
3.83333	-459
3.84167	-460
3.85000	-462
3.85833	-465
3.86667	-468
3.87500	-471
3.88333	-473
3.89167	-475
3.90000	-475
3.90833	-475
3.91667	-475
3.92500	-474
3.93333	-473
3.94167	-471
3.95000	-470
3.95833	-468
3.96667	-466
3.97500	-466
3.98333	-467
3.99167	-469
4.00000	-470
4.00833	-472
4.01667	-473
4.02500	-473
4.03333	-472
4.04167	-470
4.05000	-468
4.05833	-467
4.06667	-468
4.07500	-470
4.08333	-474
4.09167	-478
4.10000	-481
4.10833	-483
4.11667	-482
4.12500	-481
4.13333	-481
4.14167	-481
4.15000	-483
4.15833	-484
4.16667	-484
4.17500	-482
4.18333	-479
4.19167	-476
4.20000	-475
4.20833	-475
4.21667	-476
4.22500	-477
4.23333	-479
4.24167	-481
4.25000	-482
4.25833	-483
4.26667	-483
4.27500	-482
4.28333	-481
4.29167	-480
4.30000	-479
4.30833	-479
4.31667	-478
4.32500	-476
4.33333	-473
4.34167	-471
4.35000	-469
4.35833	-469
4.36667	-472
4.37500	-475
4.38333	-479
4.39167	-483
4.40000	-486
4.40833	-489
4.41667	-491
4.42500	-493
4.43333	-495
4.44167	-494
4.45000	-492
4.45833	-489
4.46667	-486
4.47500	-483
4.48333	-483
4.49167	-484
4.50000	-485
4.50833	-487
4.51667	-489
4.52500	-489
4.53333	-490
4.54167	-491
4.55000	-493
4.55833	-496
4.56667	-499
4.57500	-501
4.58333	-502
4.59167	-500
4.60000	-498
4.60833	-494
4.61667	-493
4.62500	-495
4.63333	-498
4.64167	-502
4.65000	-505
4.65833	-507
4.66667	-506
4.67500	-503
4.68333	-500
4.69167	-497
4.70000	-495
4.70833	-494
4.71667	-495
4.72500	-497
4.73333	-499
4.74167	-501
4.75000	-503
4.75833	-504
4.76667	-505
4.77500	-506
4.78333	-506
4.79167	-506
4.80000	-506
4.80833	-504
4.81667	-501
4.82500	-498
4.83333	-495
4.84167	-493
4.85000	-493
4.85833	-496
4.86667	-500
4.87500	-504
4.88333	-507
4.89167	-509
4.90000	-509
4.90833	-507
4.91667	-504
4.92500	-502
4.93333	-501
4.94167	-501
4.95000	-502
4.95833	-504
4.96667	-506
4.97500	-506
4.98333	-505
4.99167	-503
5.00000	-501
5.00833	-500
5.01667	-499
5.02500	-501
5.03333	-503
5.04167	-506
5.05000	-508
5.05833	-510
5.06667	-511
5.07500	-512
5.08333	-514
5.09167	-516
5.10000	-518
5.10833	-519
5.11667	-520
5.12500	-520
5.13333	-519
5.14167	-518
5.15000	-517
5.15833	-515
5.16667	-511
5.17500	-508
5.18333	-506
5.19167	-507
5.20000	-509
5.20833	-511
5.21667	-513
5.22500	-514
5.23333	-515
5.24167	-516
5.25000	-517
5.25833	-516
5.26667	-515
5.27500	-512
5.28333	-511
5.29167	-510
5.30000	-510
5.30833	-513
5.31667	-516
5.32500	-519
5.33333	-522
5.34167	-523
5.35000	-523
5.35833	-523
5.36667	-523
5.37500	-524
5.38333	-524
5.39167	-523
5.40000	-520
5.40833	-515
5.41667	-509
5.42500	-505
5.43333	-503
5.44167	-504
5.45000	-505
5.45833	-507
5.46667	-508
5.47500	-508
5.48333	-509
5.49167	-509
5.50000	-510
5.50833	-512
5.51667	-515
5.52500	-517
5.53333	-519
5.54167	-519
5.55000	-520
5.55833	-520
5.56667	-520
5.57500	-520
5.58333	-519
5.59167	-515
5.60000	-511
5.60833	-508
5.61667	-506
5.62500	-507
5.63333	-510
5.64167	-513
5.65000	-515
5.65833	-517
5.66667	-519
5.67500	-520
5.68333	-520
5.69167	-519
5.70000	-517
5.70833	-515
5.71667	-512
5.72500	-510
5.73333	-510
5.74167	-513
5.75000	-517
5.75833	-523
5.76667	-529
5.77500	-532
5.78333	-532
5.79167	-530
5.80000	-528
5.80833	-526
5.81667	-525
5.82500	-525
5.83333	-525
5.84167	-524
5.85000	-524
5.85833	-524
5.86667	-526
5.87500	-527
5.88333	-526
5.89167	-524
5.90000	-522
5.90833	-520
5.91667	-519
5.92500	-522
5.93333	-525
5.94167	-528
5.95000	-531
5.95833	-533
5.96667	-535
5.97500	-536
5.98333	-535
5.99167	-534
6.00000	-532
6.00833	-530
6.01667	-529
6.02500	-528
6.03333	-527
6.04167	-527
6.05000	-526
6.05833	-524
6.06667	-522
6.07500	-520
6.08333	-518
6.09167	-517
6.10000	-518
6.10833	-520
6.11667	-523
6.12500	-526
6.13333	-528
6.14167	-529
6.15000	-529
6.15833	-528
6.16667	-528
6.17500	-528
6.18333	-528
6.19167	-529
6.20000	-532
6.20833	-535
6.21667	-539
6.22500	-543
6.23333	-544
6.24167	-544
6.25000	-542
6.25833	-541
6.26667	-542
6.27500	-544
6.28333	-546
6.29167	-547
6.30000	-546
6.30833	-543
6.31667	-541
6.32500	-539
6.33333	-538
6.34167	-537
6.35000	-537
6.35833	-537
6.36667	-536
6.37500	-533
6.38333	-530
6.39167	-528
6.40000	-528
6.40833	-530
6.41667	-533
6.42500	-536
6.43333	-538
6.44167	-538
6.45000	-536
6.45833	-535
6.46667	-536
6.47500	-537
6.48333	-538
6.49167	-540
6.50000	-541
6.50833	-541
6.51667	-541
6.52500	-540
6.53333	-540
6.54167	-539
6.55000	-538
6.55833	-537
6.56667	-537
6.57500	-537
6.58333	-537
6.59167	-539
6.60000	-540
6.60833	-541
6.61667	-542
6.62500	-544
6.63333	-545
6.64167	-546
6.65000	-545
6.65833	-543
6.66667	-540
6.67500	-538
6.68333	-538
6.69167	-539
6.70000	-540
6.70833	-541
6.71667	-543
6.72500	-543
6.73333	-543
6.74167	-542
6.75000	-541
6.75833	-541
6.76667	-541
6.77500	-541
6.78333	-543
6.79167	-546
6.80000	-549
6.80833	-551
6.81667	-552
6.82500	-551
6.83333	-549
6.84167	-547
6.85000	-545
6.85833	-542
6.86667	-539
6.87500	-536
6.88333	-534
6.89167	-534
6.90000	-535
6.90833	-538
6.91667	-541
6.92500	-544
6.93333	-546
6.94167	-547
6.95000	-546
6.95833	-544
6.96667	-542
6.97500	-541
6.98333	-541
6.99167	-543
7.00000	-545
7.00833	-546
7.01667	-547
7.02500	-547
7.03333	-546
7.04167	-545
7.05000	-545
7.05833	-545
7.06667	-546
7.07500	-546
7.08333	-546
7.09167	-545
7.10000	-544
7.10833	-545
7.11667	-546
7.12500	-548
7.13333	-550
7.14167	-550
7.15000	-548
7.15833	-545
7.16667	-542
7.17500	-540
7.18333	-539
7.19167	-539
7.20000	-539
7.20833	-540
7.21667	-540
7.22500	-541
7.23333	-542
7.24167	-543
7.25000	-545
7.25833	-547
7.26667	-549
7.27500	-551
7.28333	-551
7.29167	-550
7.30000	-547
7.30833	-545
7.31667	-544
7.32500	-545
7.33333	-549
7.34167	-553
7.35000	-557
7.35833	-559
7.36667	-559
7.37500	-558
7.38333	-556
7.39167	-555
7.40000	-555
7.40833	-556
7.41667	-558
7.42500	-557
7.43333	-556
7.44167	-554
7.45000	-553
7.45833	-553
7.46667	-555
7.47500	-557
7.48333	-557
7.49167	-554
7.50000	-550
7.50833	-544
7.51667	-540
7.52500	-538
7.53333	-538
7.54167	-540
7.55000	-543
7.55833	-546
7.56667	-550
7.57500	-553
7.58333	-554
7.59167	-555
7.60000	-555
7.60833	-555
7.61667	-555
7.62500	-555
7.63333	-557
7.64167	-558
7.65000	-560
7.65833	-562
7.66667	-563
7.67500	-564
7.68333	-563
7.69167	-560
7.70000	-556
7.70833	-553
7.71667	-551
7.72500	-552
7.73333	-554
7.74167	-556
7.75000	-558
7.75833	-560
7.76667	-560
7.77500	-560
7.78333	-560
7.79167	-559
7.80000	-558
7.80833	-556
7.81667	-555
7.82500	-555
7.83333	-554
7.84167	-554
7.85000	-555
7.85833	-554
7.86667	-554
7.87500	-554
7.88333	-555
7.89167	-557
7.90000	-559
7.90833	-560
7.91667	-561
7.92500	-559
7.93333	-556
7.94167	-554
7.95000	-551
7.95833	-549
7.96667	-548
7.97500	-547
7.98333	-548
7.99167	-550
8.00000	-553
8.00833	-556
8.01667	-559
8.02500	-562
8.03333	-564
8.04167	-565
8.05000	-566
8.05833	-566
8.06667	-565
8.07500	-564
8.08333	-565
8.09167	-566
8.10000	-569
8.10833	-571
8.11667	-572
8.12500	-571
8.13333	-570
8.14167	-569
8.15000	-569
8.15833	-567
8.16667	-565
8.17500	-563
8.18333	-561
8.19167	-560
8.20000	-560
8.20833	-560
8.21667	-560
8.22500	-561
8.23333	-560
8.24167	-561
8.25000	-563
8.25833	-566
8.26667	-568
8.27500	-570
8.28333	-570
8.29167	-569
8.30000	-566
8.30833	-563
8.31667	-559
8.32500	-556
8.33333	-554
8.34167	-554
8.35000	-557
8.35833	-560
8.36667	-562
8.37500	-563
8.38333	-562
8.39167	-562
8.40000	-562
8.40833	-564
8.41667	-565
8.42500	-565
8.43333	-565
8.44167	-565
8.45000	-565
8.45833	-566
8.46667	-567
8.47500	-568
8.48333	-566
8.49167	-564
8.50000	-561
8.50833	-559
8.51667	-557
8.52500	-556
8.53333	-556
8.54167	-555
8.55000	-554
8.55833	-556
8.56667	-559
8.57500	-563
8.58333	-568
8.59167	-571
8.60000	-573
8.60833	-573
8.61667	-572
8.62500	-569
8.63333	-567
8.64167	-564
8.65000	-562
8.65833	-562
8.66667	-564
8.67500	-567
8.68333	-571
8.69167	-573
8.70000	-575
8.70833	-575
8.71667	-575
8.72500	-573
8.73333	-570
8.74167	-566
8.75000	-562
8.75833	-560
8.76667	-560
8.77500	-562
8.78333	-563
8.79167	-563
8.80000	-562
8.80833	-560
8.81667	-558
8.82500	-557
8.83333	-557
8.84167	-558
8.85000	-559
8.85833	-561
8.86667	-562
8.87500	-565
8.88333	-568
8.89167	-570
8.90000	-570
8.90833	-568
8.91667	-566
8.92500	-564
8.93333	-563
8.94167	-565
8.95000	-567
8.95833	-570
8.96667	-571
8.97500	-572
8.98333	-572
8.99167	-571
9.00000	-569
9.00833	-567
9.01667	-567
9.02500	-569
9.03333	-572
9.04167	-575
9.05000	-578
9.05833	-579
9.06667	-577
9.07500	-575
9.08333	-574
9.09167	-573
9.10000	-574
9.10833	-577
9.11667	-579
9.12500	-579
9.13333	-577
9.14167	-575
9.15000	-573
9.15833	-571
9.16667	-569
9.17500	-567
9.18333	-565
9.19167	-563
9.20000	-563
9.20833	-563
9.21667	-563
9.22500	-563
9.23333	-563
9.24167	-564
9.25000	-565
9.25833	-566
9.26667	-567
9.27500	-568
9.28333	-568
9.29167	-569
9.30000	-569
9.30833	-570
9.31667	-572
9.32500	-574
9.33333	-575
9.34167	-575
9.35000	-574
9.35833	-573
9.36667	-572
9.37500	-572
9.38333	-573
9.39167	-575
9.40000	-575
9.40833	-574
9.41667	-572
9.42500	-568
9.43333	-565
9.44167	-564
9.45000	-565
9.45833	-567
9.46667	-570
9.47500	-573
9.48333	-575
9.49167	-577
9.50000	-578
9.50833	-579
9.51667	-581
9.52500	-583
9.53333	-584
9.54167	-583
9.55000	-580
9.55833	-577
9.56667	-572
9.57500	-569
9.58333	-567
9.59167	-567
9.60000	-568
9.60833	-569
9.61667	-570
9.62500	-571
9.63333	-571
9.64167	-573
9.65000	-576
9.65833	-579
9.66667	-583
9.67500	-584
9.68333	-584
9.69167	-582
9.70000	-580
9.70833	-577
9.71667	-574
9.72500	-572
9.73333	-572
9.74167	-572
9.75000	-573
9.75833	-574
9.76667	-574
9.77500	-575
9.78333	-576
9.79167	-578
9.80000	-581
9.80833	-583
9.81667	-585
9.82500	-586
9.83333	-585
9.84167	-585
9.85000	-584
9.85833	-584
9.86667	-585
9.87500	-588
9.88333	-589
9.89167	-591
9.90000	-591
9.90833	-590
9.91667	-587
9.92500	-584
9.93333	-580
9.94167	-576
9.95000	-574
9.95833	-573
9.96667	-573
9.97500	-573
9.98333	-574
9.99167	-574
10.00000	-573
10.00833	-573
10.01667	-572
10.02500	-572
10.03333	-573
10.04167	-575
10.05000	-577
10.05833	-577
10.06667	-576
10.07500	-574
10.08333	-572
10.09167	-570
10.10000	-571
10.10833	-572
10.11667	-575
10.12500	-577
10.13333	-579
10.14167	-579
10.15000	-577
10.15833	-575
10.16667	-572
10.17500	-570
10.18333	-571
10.19167	-572
10.20000	-574
10.20833	-575
10.21667	-575
10.22500	-575
10.23333	-577
10.24167	-578
10.25000	-580
10.25833	-580
10.26667	-579
10.27500	-578
10.28333	-576
10.29167	-575
10.30000	-575
10.30833	-577
10.31667	-580
10.32500	-583
10.33333	-585
10.34167	-587
10.35000	-587
10.35833	-587
10.36667	-585
10.37500	-582
10.38333	-578
10.39167	-575
10.40000	-573
10.40833	-571
10.41667	-570
10.42500	-569
10.43333	-568
10.44167	-567
10.45000	-566
10.45833	-565
10.46667	-566
10.47500	-567
10.48333	-569
10.49167	-570
10.50000	-570
10.50833	-571
10.51667	-571
10.52500	-570
10.53333	-569
10.54167	-569
10.55000	-571
10.55833	-574
10.56667	-579
10.57500	-582
10.58333	-585
10.59167	-588
10.60000	-588
10.60833	-586
10.61667	-584
10.62500	-581
10.63333	-579
10.64167	-577
10.65000	-575
10.65833	-574
10.66667	-573
10.67500	-571
10.68333	-570
10.69167	-568
10.70000	-567
10.70833	-566
10.71667	-567
10.72500	-570
10.73333	-573
10.74167	-574
10.75000	-575
10.75833	-575
10.76667	-576
10.77500	-578
10.78333	-579
10.79167	-580
10.80000	-580
10.80833	-579
10.81667	-578
10.82500	-579
10.83333	-580
10.84167	-581
10.85000	-581
10.85833	-582
10.86667	-583
10.87500	-585
10.88333	-586
10.89167	-587
10.90000	-587
10.90833	-585
10.91667	-582
10.92500	-580
10.93333	-579
10.94167	-579
10.95000	-580
10.95833	-582
10.96667	-584
10.97500	-585
10.98333	-585
10.99167	-584
11.00000	-583
11.00833	-581
11.01667	-581
11.02500	-581
11.03333	-583
11.04167	-584
11.05000	-586
11.05833	-588
11.06667	-588
11.07500	-588
11.08333	-587
11.09167	-586
11.10000	-585
11.10833	-586
11.11667	-588
11.12500	-591
11.13333	-594
11.14167	-594
11.15000	-593
11.15833	-591
11.16667	-590
11.17500	-590
11.18333	-592
11.19167	-594
11.20000	-594
11.20833	-592
11.21667	-590
11.22500	-589
11.23333	-588
11.24167	-588
11.25000	-590
11.25833	-592
11.26667	-593
11.27500	-594
11.28333	-594
11.29167	-593
11.30000	-592
11.30833	-590
11.31667	-587
11.32500	-583
11.33333	-579
11.34167	-575
11.35000	-573
11.35833	-572
11.36667	-574
11.37500	-578
11.38333	-583
11.39167	-587
11.40000	-590
11.40833	-591
11.41667	-591
11.42500	-590
11.43333	-589
11.44167	-589
11.45000	-590
11.45833	-591
11.46667	-591
11.47500	-589
11.48333	-585
11.49167	-581
11.50000	-576
11.50833	-572
11.51667	-569
11.52500	-569
11.53333	-570
11.54167	-572
11.55000	-574
11.55833	-576
11.56667	-578
11.57500	-580
11.58333	-582
11.59167	-585
11.60000	-587
11.60833	-588
11.61667	-588
11.62500	-587
11.63333	-585
11.64167	-584
11.65000	-585
11.65833	-587
11.66667	-589
11.67500	-589
11.68333	-587
11.69167	-583
11.70000	-578
11.70833	-575
11.71667	-573
11.72500	-574
11.73333	-576
11.74167	-578
11.75000	-581
11.75833	-583
11.76667	-585
11.77500	-586
11.78333	-585
11.79167	-583
11.80000	-582
11.80833	-582
11.81667	-582
11.82500	-581
11.83333	-579
11.84167	-577
11.85000	-575
11.85833	-575
11.86667	-577
11.87500	-579
11.88333	-582
11.89167	-584
11.90000	-586
11.90833	-587
11.91667	-587
11.92500	-586
11.93333	-586
11.94167	-588
11.95000	-590
11.95833	-592
11.96667	-593
11.97500	-593
11.98333	-591
11.99167	-589
12.00000	-589
12.00833	-591
12.01667	-593
12.02500	-595
12.03333	-596
12.04167	-594
12.05000	-592
12.05833	-590
12.06667	-590
12.07500	-588
12.08333	-585
12.09167	-582
12.10000	-579
12.10833	-579
12.11667	-581
12.12500	-583
12.13333	-586
12.14167	-588
12.15000	-590
12.15833	-591
12.16667	-592
12.17500	-592
12.18333	-591
12.19167	-590
12.20000	-589
12.20833	-590
12.21667	-591
12.22500	-592
12.23333	-592
12.24167	-593
12.25000	-593
12.25833	-595
12.26667	-596
12.27500	-596
12.28333	-594
12.29167	-591
12.30000	-590
12.30833	-589
12.31667	-590
12.32500	-591
12.33333	-592
12.34167	-592
12.35000	-593
12.35833	-595
12.36667	-599
12.37500	-603
12.38333	-604
12.39167	-603
12.40000	-601
12.40833	-598
12.41667	-596
12.42500	-594
12.43333	-592
12.44167	-590
12.45000	-588
12.45833	-588
12.46667	-589
12.47500	-591
12.48333	-594
12.49167	-596
12.50000	-596
12.50833	-593
12.51667	-591
12.52500	-590
12.53333	-590
12.54167	-591
12.55000	-592
12.55833	-593
12.56667	-593
12.57500	-592
12.58333	-591
12.59167	-589
12.60000	-588
12.60833	-586
12.61667	-584
12.62500	-583
12.63333	-581
12.64167	-580
12.65000	-579
12.65833	-579
12.66667	-580
12.67500	-582
12.68333	-583
12.69167	-585
12.70000	-587
12.70833	-589
12.71667	-591
12.72500	-593
12.73333	-595
12.74167	-598
12.75000	-602
12.75833	-604
12.76667	-605
12.77500	-605
12.78333	-604
12.79167	-602
12.80000	-601
12.80833	-599
12.81667	-597
12.82500	-594
12.83333	-592
12.84167	-591
12.85000	-592
12.85833	-593
12.86667	-594
12.87500	-594
12.88333	-593
12.89167	-592
12.90000	-592
12.90833	-593
12.91667	-595
12.92500	-598
12.93333	-599
12.94167	-600
12.95000	-601
12.95833	-600
12.96667	-600
12.97500	-599
12.98333	-598
12.99167	-596
13.00000	-595
13.00833	-595
13.01667	-596
13.02500	-597
13.03333	-596
13.04167	-594
13.05000	-591
13.05833	-588
13.06667	-586
13.07500	-585
13.08333	-585
13.09167	-589
13.10000	-592
13.10833	-596
13.11667	-597
13.12500	-597
13.13333	-594
13.14167	-592
13.15000	-590
13.15833	-589
13.16667	-590
13.17500	-591
13.18333	-592
13.19167	-593
13.20000	-595
13.20833	-597
13.21667	-598
13.22500	-599
13.23333	-598
13.24167	-597
13.25000	-595
13.25833	-595
13.26667	-596
13.27500	-598
13.28333	-601
13.29167	-603
13.30000	-604
13.30833	-602
13.31667	-601
13.32500	-600
13.33333	-599
13.34167	-599
13.35000	-601
13.35833	-603
13.36667	-605
13.37500	-604
13.38333	-600
13.39167	-593
13.40000	-586
13.40833	-580
13.41667	-577
13.42500	-576
13.43333	-577
13.44167	-577
13.45000	-578
13.45833	-580
13.46667	-581
13.47500	-584
13.48333	-586
13.49167	-589
13.50000	-591
13.50833	-591
13.51667	-589
13.52500	-586
13.53333	-584
13.54167	-581
13.55000	-580
13.55833	-580
13.56667	-582
13.57500	-584
13.58333	-586
13.59167	-588
13.60000	-590
13.60833	-592
13.61667	-592
13.62500	-591
13.63333	-589
13.64167	-588
13.65000	-588
13.65833	-587
13.66667	-584
13.67500	-580
13.68333	-575
13.69167	-571
13.70000	-570
13.70833	-572
13.71667	-574
13.72500	-576
13.73333	-578
13.74167	-578
13.75000	-577
13.75833	-575
13.76667	-573
13.77500	-570
13.78333	-569
13.79167	-567
13.80000	-567
13.80833	-567
13.81667	-568
13.82500	-569
13.83333	-570
13.84167	-572
13.85000	-573
13.85833	-573
13.86667	-572
13.87500	-570
13.88333	-568
13.89167	-567
13.90000	-564
13.90833	-561
13.91667	-556
13.92500	-551
13.93333	-548
13.94167	-547
13.95000	-547
13.95833	-548
13.96667	-547
13.97500	-545
13.98333	-543
13.99167	-541
14.00000	-539
14.00833	-538
14.01667	-537
14.02500	-536
14.03333	-535
14.04167	-534
14.05000	-534
14.05833	-535
14.06667	-537
14.07500	-539
14.08333	-541
14.09167	-541
14.10000	-540
14.10833	-538
14.11667	-535
14.12500	-533
14.13333	-531
14.14167	-532
14.15000	-533
14.15833	-534
14.16667	-536
14.17500	-536
14.18333	-535
14.19167	-533
14.20000	-530
14.20833	-527
14.21667	-524
14.22500	-522
14.23333	-521
14.24167	-518
14.25000	-516
14.25833	-513
14.26667	-512
14.27500	-511
14.28333	-511
14.29167	-512
14.30000	-513
14.30833	-513
14.31667	-513
14.32500	-515
14.33333	-517
14.34167	-518
14.35000	-517
14.35833	-514
14.36667	-509
14.37500	-506
14.38333	-504
14.39167	-504
14.40000	-506
14.40833	-509
14.41667	-512
14.42500	-514
14.43333	-516
14.44167	-517
14.45000	-519
14.45833	-520
14.46667	-521
14.47500	-523
14.48333	-525
14.49167	-527
14.50000	-529
14.50833	-529
14.51667	-527
14.52500	-526
14.53333	-524
14.54167	-523
14.55000	-524
14.55833	-525
14.56667	-527
14.57500	-528
14.58333	-528
14.59167	-528
14.60000	-527
14.60833	-526
14.61667	-525
14.62500	-524
14.63333	-523
14.64167	-523
14.65000	-523
14.65833	-525
14.66667	-527
14.67500	-529
14.68333	-531
14.69167	-531
14.70000	-530
14.70833	-527
14.71667	-523
14.72500	-520
14.73333	-519
14.74167	-519
14.75000	-521
14.75833	-523
14.76667	-523
14.77500	-522
14.78333	-520
14.79167	-518
14.80000	-517
14.80833	-518
14.81667	-520
14.82500	-523
14.83333	-526
14.84167	-528
14.85000	-529
14.85833	-529
14.86667	-528
14.87500	-528
14.88333	-528
14.89167	-530
14.90000	-533
14.90833	-537
14.91667	-541
14.92500	-544
14.93333	-547
14.94167	-549
14.95000	-551
14.95833	-553
14.96667	-554
14.97500	-554
14.98333	-553
14.99167	-551
15.00000	-548
15.00833	-546
15.01667	-544
15.02500	-543
15.03333	-541
15.04167	-540
15.05000	-540
15.05833	-541
15.06667	-543
15.07500	-545
15.08333	-548
15.09167	-551
15.10000	-553
15.10833	-555
15.11667	-555
15.12500	-554
15.13333	-552
15.14167	-551
15.15000	-550
15.15833	-550
15.16667	-552
15.17500	-554
15.18333	-555
15.19167	-555
15.20000	-554
15.20833	-554
15.21667	-554
15.22500	-555
15.23333	-556
15.24167	-555
15.25000	-553
15.25833	-551
15.26667	-549
15.27500	-547
15.28333	-546
15.29167	-546
15.30000	-546
15.30833	-547
15.31667	-550
15.32500	-554
15.33333	-558
15.34167	-561
15.35000	-561
15.35833	-559
15.36667	-555
15.37500	-550
15.38333	-545
15.39167	-542
15.40000	-541
15.40833	-543
15.41667	-548
15.42500	-553
15.43333	-559
15.44167	-562
15.45000	-562
15.45833	-561
15.46667	-559
15.47500	-558
15.48333	-557
15.49167	-557
15.50000	-558
15.50833	-559
15.51667	-560
15.52500	-559
15.53333	-557
15.54167	-554
15.55000	-551
15.55833	-550
15.56667	-551
15.57500	-553
15.58333	-555
15.59167	-558
15.60000	-559
15.60833	-559
15.61667	-558
15.62500	-558
15.63333	-559
15.64167	-560
15.65000	-561
15.65833	-561
15.66667	-560
15.67500	-558
15.68333	-557
15.69167	-556
15.70000	-557
15.70833	-560
15.71667	-563
15.72500	-565
15.73333	-567
15.74167	-568
15.75000	-569
15.75833	-569
15.76667	-570
15.77500	-570
15.78333	-569
15.79167	-568
15.80000	-567
15.80833	-566
15.81667	-566
15.82500	-567
15.83333	-569
15.84167	-570
15.85000	-569
15.85833	-566
15.86667	-563
15.87500	-560
15.88333	-560
15.89167	-560
15.90000	-562
15.90833	-565
15.91667	-567
15.92500	-567
15.93333	-566
15.94167	-564
15.95000	-562
15.95833	-559
15.96667	-557
15.97500	-556
15.98333	-557
15.99167	-558
16.00000	-561
16.00833	-563
16.01667	-564
16.02500	-564
16.03333	-562
16.04167	-558
16.05000	-553
16.05833	-549
16.06667	-546
16.07500	-546
16.08333	-549
16.09167	-555
16.10000	-561
16.10833	-566
16.11667	-570
16.12500	-572
16.13333	-571
16.14167	-570
16.15000	-568
16.15833	-565
16.16667	-562
16.17500	-558
16.18333	-555
16.19167	-554
16.20000	-556
16.20833	-561
16.21667	-567
16.22500	-574
16.23333	-578
16.24167	-581
16.25000	-580
16.25833	-579
16.26667	-577
16.27500	-575
16.28333	-574
16.29167	-572
16.30000	-569
16.30833	-565
16.31667	-563
16.32500	-563
16.33333	-564
16.34167	-565
16.35000	-567
16.35833	-568
16.36667	-567
16.37500	-567
16.38333	-567
16.39167	-567
16.40000	-567
16.40833	-566
16.41667	-565
16.42500	-564
16.43333	-563
16.44167	-562
16.45000	-561
16.45833	-561
16.46667	-562
16.47500	-563
16.48333	-563
16.49167	-564
16.50000	-564
16.50833	-565
16.51667	-566
16.52500	-567
16.53333	-569
16.54167	-572
16.55000	-575
16.55833	-578
16.56667	-580
16.57500	-581
16.58333	-579
16.59167	-577
16.60000	-576
16.60833	-576
16.61667	-577
16.62500	-577
16.63333	-576
16.64167	-575
16.65000	-574
16.65833	-573
16.66667	-572
16.67500	-571
16.68333	-571
16.69167	-572
16.70000	-573
16.70833	-574
16.71667	-575
16.72500	-576
16.73333	-576
16.74167	-576
16.75000	-576
16.75833	-577
16.76667	-577
16.77500	-577
16.78333	-577
16.79167	-576
16.80000	-575
16.80833	-574
16.81667	-574
16.82500	-573
16.83333	-573
16.84167	-573
16.85000	-573
16.85833	-574
16.86667	-576
16.87500	-579
16.88333	-583
16.89167	-587
16.90000	-591
16.90833	-593
16.91667	-594
16.92500	-594
16.93333	-593
16.94167	-591
16.95000	-590
16.95833	-589
16.96667	-589
16.97500	-590
16.98333	-591
16.99167	-590
17.00000	-589
17.00833	-587
17.01667	-585
17.02500	-584
17.03333	-582
17.04167	-581
17.05000	-582
17.05833	-583
17.06667	-587
17.07500	-589
17.08333	-591
17.09167	-592
17.10000	-591
17.10833	-591
17.11667	-590
17.12500	-591
17.13333	-593
17.14167	-593
17.15000	-593
17.15833	-594
17.16667	-596
17.17500	-599
17.18333	-602
17.19167	-605
17.20000	-606
17.20833	-604
17.21667	-602
17.22500	-600
17.23333	-597
17.24167	-597
17.25000	-597
17.25833	-596
17.26667	-595
17.27500	-593
17.28333	-591
17.29167	-590
17.30000	-589
17.30833	-590
17.31667	-591
17.32500	-593
17.33333	-595
17.34167	-597
17.35000	-599
17.35833	-599
17.36667	-598
17.37500	-595
17.38333	-592
17.39167	-588
17.40000	-585
17.40833	-584
17.41667	-585
17.42500	-587
17.43333	-591
17.44167	-593
17.45000	-594
17.45833	-594
17.46667	-595
17.47500	-597
17.48333	-599
17.49167	-599
17.50000	-598
17.50833	-596
17.51667	-594
17.52500	-593
17.53333	-595
17.54167	-596
17.55000	-598
17.55833	-598
17.56667	-595
17.57500	-593
17.58333	-591
17.59167	-591
17.60000	-591
17.60833	-592
17.61667	-592
17.62500	-591
17.63333	-590
17.64167	-590
17.65000	-590
17.65833	-591
17.66667	-592
17.67500	-593
17.68333	-594
17.69167	-595
17.70000	-597
17.70833	-598
17.71667	-599
17.72500	-598
17.73333	-596
17.74167	-594
17.75000	-592
17.75833	-590
17.76667	-590
17.77500	-589
17.78333	-589
17.79167	-587
17.80000	-586
17.80833	-587
17.81667	-588
17.82500	-591
17.83333	-593
17.84167	-595
17.85000	-595
17.85833	-594
17.86667	-593
17.87500	-592
17.88333	-591
17.89167	-593
17.90000	-594
17.90833	-596
17.91667	-597
17.92500	-598
17.93333	-597
17.94167	-596
17.95000	-594
17.95833	-593
17.96667	-594
17.97500	-594
17.98333	-595
17.99167	-594
18.00000	-593
18.00833	-591
18.01667	-589
18.02500	-588
18.03333	-587
18.04167	-586
18.05000	-586
18.05833	-586
18.06667	-588
18.07500	-590
18.08333	-591
18.09167	-590
18.10000	-587
18.10833	-582
18.11667	-577
18.12500	-573
18.13333	-570
18.14167	-568
18.15000	-566
18.15833	-564
18.16667	-564
18.17500	-565
18.18333	-567
18.19167	-568
18.20000	-567
18.20833	-566
18.21667	-563
18.22500	-561
18.23333	-559
18.24167	-559
18.25000	-559
18.25833	-560
18.26667	-561
18.27500	-559
18.28333	-556
18.29167	-552
18.30000	-549
18.30833	-547
18.31667	-545
18.32500	-543
18.33333	-541
18.34167	-537
18.35000	-532
18.35833	-528
18.36667	-524
18.37500	-521
18.38333	-520
18.39167	-521
18.40000	-522
18.40833	-524
18.41667	-526
18.42500	-527
18.43333	-528
18.44167	-528
18.45000	-527
18.45833	-526
18.46667	-525
18.47500	-523
18.48333	-521
18.49167	-517
18.50000	-513
18.50833	-509
18.51667	-505
18.52500	-503
18.53333	-501
18.54167	-498
18.55000	-494
18.55833	-490
18.56667	-486
18.57500	-483
18.58333	-482
18.59167	-483
18.60000	-484
18.60833	-485
18.61667	-485
18.62500	-485
18.63333	-484
18.64167	-482
18.65000	-479
18.65833	-476
18.66667	-471
18.67500	-466
18.68333	-461
18.69167	-458
18.70000	-458
18.70833	-459
18.71667	-459
18.72500	-458
18.73333	-454
18.74167	-448
18.75000	-441
18.75833	-436
18.76667	-433
18.77500	-433
18.78333	-433
18.79167	-433
18.80000	-431
18.80833	-428
18.81667	-425
18.82500	-424
18.83333	-423
18.84167	-423
18.85000	-422
18.85833	-419
18.86667	-415
18.87500	-411
18.88333	-408
18.89167	-404
18.90000	-401
18.90833	-399
18.91667	-397
18.92500	-395
18.93333	-392
18.94167	-390
18.95000	-387
18.95833	-384
18.96667	-381
18.97500	-378
18.98333	-375
18.99167	-373
19.00000	-369
19.00833	-366
19.01667	-365
19.02500	-366
19.03333	-369
19.04167	-373
19.05000	-376
19.05833	-377
19.06667	-375
19.07500	-371
19.08333	-365
19.09167	-359
19.10000	-355
19.10833	-352
19.11667	-349
19.12500	-345
19.13333	-341
19.14167	-335
19.15000	-329
19.15833	-326
19.16667	-325
19.17500	-325
19.18333	-325
19.19167	-323
19.20000	-319
19.20833	-314
19.21667	-308
19.22500	-304
19.23333	-300
19.24167	-296
19.25000	-292
19.25833	-288
19.26667	-283
19.27500	-280
19.28333	-277
19.29167	-275
19.30000	-274
19.30833	-274
19.31667	-274
19.32500	-275
19.33333	-274
19.34167	-271
19.35000	-267
19.35833	-263
19.36667	-259
19.37500	-255
19.38333	-252
19.39167	-250
19.40000	-246
19.40833	-243
19.41667	-239
19.42500	-237
19.43333	-236
19.44167	-235
19.45000	-232
19.45833	-227
19.46667	-220
19.47500	-212
19.48333	-204
19.49167	-196
19.50000	-189
19.50833	-182
19.51667	-177
19.52500	-172
19.53333	-168
19.54167	-165
19.55000	-161
19.55833	-156
19.56667	-150
19.57500	-143
19.58333	-134
19.59167	-126
19.60000	-119
19.60833	-113
19.61667	-108
19.62500	-103
19.63333	-97
19.64167	-90
19.65000	-82
19.65833	-74
19.66667	-66
19.67500	-58
19.68333	-50
19.69167	-42
19.70000	-35
19.70833	-29
19.71667	-24
19.72500	-20
19.73333	-16
19.74167	-11
19.75000	-4
19.75833	5
19.76667	14
19.77500	26
19.78333	39
19.79167	54
19.80000	69
19.80833	85
19.81667	99
19.82500	112
19.83333	123
19.84167	133
19.85000	143
19.85833	151
19.86667	160
19.87500	171
19.88333	185
19.89167	201
19.90000	217
19.90833	233
19.91667	248
19.92500	263
19.93333	279
19.94167	297
19.95000	316
19.95833	336
19.96667	357
19.97500	378
19.98333	398
19.99167	419
20.00000	440
20.00833	461
20.01667	483
20.02500	507
20.03333	530
20.04167	554
20.05000	579
20.05833	603
20.06667	628
20.07500	652
20.08333	678
20.09167	704
20.10000	733
20.10833	764
20.11667	796
20.12500	830
20.13333	865
20.14167	900
20.15000	935
20.15833	971
20.16667	1009
20.17500	1047
20.18333	1087
20.19167	1127
20.20000	1167
20.20833	1208
20.21667	1249
20.22500	1291
20.23333	1333
20.24167	1377
20.25000	1422
20.25833	1469
20.26667	1519
20.27500	1569
20.28333	1622
20.29167	1676
20.30000	1730
20.30833	1785
20.31667	1839
20.32500	1896
20.33333	1953
20.34167	2013
20.35000	2075
20.35833	2139
20.36667	2206
20.37500	2274
20.38333	2345
20.39167	2416
20.40000	2487
20.40833	2560
20.41667	2632
20.42500	2707
20.43333	2783
20.44167	2860
20.45000	2940
20.45833	3022
20.46667	3109
20.47500	3198
20.48333	3294
20.49167	3391
20.50000	3489
20.50833	3590
20.51667	3689
20.52500	3793
20.53333	3896
20.54167	4003
20.55000	4112
20.55833	4223
20.56667	4338
20.57500	4454
20.58333	4575
20.59167	4696
20.60000	4821
20.60833	4949
20.61667	5078
20.62500	5213
20.63333	5346
20.64167	5485
20.65000	5625
20.65833	5767
20.66667	5916
20.67500	6065
20.68333	6222
20.69167	6381
20.70000	6545
20.70833	6711
20.71667	6877
20.72500	7048
20.73333	7219
20.74167	7398
20.75000	7582
20.75833	7773
20.76667	7974
20.77500	8175
20.78333	8384
20.79167	8590
20.80000	8796
20.80833	9004
20.81667	9210
20.82500	9424
20.83333	9639
20.84167	9864
20.85000	10093
20.85833	10320
20.86667	10576
20.87500	10852
20.88333	11123
20.89167	11384
20.90000	11641
20.90833	11892
20.91667	12141
20.92500	12413
20.93333	12706
20.94167	13000
20.95000	13277
20.95833	13551
20.96667	13838
20.97500	14126
20.98333	14434
20.99167	14766
21.00000	15098
21.00833	15409
21.01667	15709
21.02500	16020
21.03333	16331
21.04167	16657
21.05000	16994
21.05833	17336
21.06667	17709
21.07500	18099
21.08333	18476
21.09167	18825
21.10000	19176
21.10833	19560
21.11667	19957
21.12500	20340
21.13333	20695
21.14167	21056
21.15000	21467
21.15833	21899
21.16667	22315
21.17500	22701
21.18333	23107
21.19167	23558
21.20000	24011
21.20833	24450
21.21667	24878
21.22500	25301
21.23333	25714
21.24167	26143
21.25000	26582
21.25833	27015
21.26667	27498
21.27500	28014
21.28333	28514
21.29167	28971
21.30000	29423
21.30833	29883
21.31667	30344
21.32500	30827
21.33333	31298
21.34167	31780
21.35000	32318
21.35833	32862
21.36667	33372
21.37500	33848
21.38333	34334
21.39167	34818
21.40000	35311
21.40833	35842
21.41667	36382
21.42500	36894
21.43333	37370
21.44167	37853
21.45000	38340
21.45833	38827
21.46667	39325
21.47500	39809
21.48333	40305
21.49167	40824
21.50000	41331
21.50833	41794
21.51667	42227
21.52500	42668
21.53333	43101
21.54167	43540
21.55000	43977
21.55833	44402
21.56667	44825
21.57500	45216
21.58333	45605
21.59167	46013
21.60000	46410
21.60833	46769
21.61667	47099
21.62500	47425
21.63333	47736
21.64167	48040
21.65000	48332
21.65833	48607
21.66667	48872
21.67500	49113
21.68333	49341
21.69167	49548
21.70000	49739
21.70833	49917
21.71667	50076
21.72500	50222
21.73333	50348
21.74167	50456
21.75000	50543
21.75833	50608
21.76667	50653
21.77500	50678
21.78333	50684
21.79167	50671
21.80000	50640
21.80833	50591
21.81667	50524
21.82500	50434
21.83333	50328
21.84167	50203
21.85000	50060
21.85833	49901
21.86667	49721
21.87500	49529
21.88333	49315
21.89167	49089
21.90000	48844
21.90833	48582
21.91667	48308
21.92500	48012
21.93333	47708
21.94167	47386
21.95000	47052
21.95833	46710
21.96667	46351
21.97500	45993
21.98333	45620
21.99167	45243
22.00000	44854
22.00833	44452
22.01667	44046
22.02500	43620
22.03333	43197
22.04167	42765
22.05000	42331
22.05833	41897
22.06667	41451
22.07500	41013
22.08333	40563
22.09167	40117
22.10000	39668
22.10833	39214
22.11667	38766
22.12500	38308
22.13333	37861
22.14167	37409
22.15000	36960
22.15833	36519
22.16667	36072
22.17500	35640
22.18333	35202
22.19167	34773
22.20000	34347
22.20833	33920
22.21667	33506
22.22500	33088
22.23333	32686
22.24167	32288
22.25000	31899
22.25833	31522
22.26667	31146
22.27500	30784
22.28333	30420
22.29167	30067
22.30000	29721
22.30833	29381
22.31667	29056
22.32500	28733
22.33333	28425
22.34167	28121
22.35000	27826
22.35833	27543
22.36667	27262
22.37500	26995
22.38333	26726
22.39167	26467
22.40000	26214
22.40833	25967
22.41667	25733
22.42500	25503
22.43333	25285
22.44167	25072
22.45000	24866
22.45833	24669
22.46667	24476
22.47500	24293
22.48333	24113
22.49167	23941
22.50000	23775
22.50833	23614
22.51667	23461
22.52500	23310
22.53333	23166
22.54167	23025
22.55000	22890
22.55833	22763
22.56667	22641
22.57500	22528
22.58333	22417
22.59167	22313
22.60000	22211
22.60833	22112
22.61667	22018
22.62500	21925
22.63333	21838
22.64167	21755
22.65000	21677
22.65833	21603
22.66667	21530
22.67500	21461
22.68333	21392
22.69167	21327
22.70000	21266
22.70833	21209
22.71667	21157
22.72500	21108
22.73333	21063
22.74167	21021
22.75000	20981
22.75833	20941
22.76667	20902
22.77500	20864
22.78333	20826
22.79167	20791
22.80000	20758
22.80833	20727
22.81667	20700
22.82500	20673
22.83333	20648
22.84167	20625
22.85000	20603
22.85833	20584
22.86667	20566
22.87500	20551
22.88333	20537
22.89167	20525
22.90000	20514
22.90833	20503
22.91667	20493
22.92500	20484
22.93333	20476
22.94167	20469
22.95000	20463
22.95833	20459
22.96667	20455
22.97500	20453
22.98333	20451
22.99167	20450
23.00000	20447
23.00833	20444
23.01667	20439
23.02500	20435
23.03333	20430
23.04167	20427
23.05000	20424
23.05833	20422
23.06667	20422
23.07500	20424
23.08333	20426
23.09167	20430
23.10000	20434
23.10833	20438
23.11667	20442
23.12500	20446
23.13333	20449
23.14167	20451
23.15000	20451
23.15833	20452
23.16667	20454
23.17500	20457
23.18333	20460
23.19167	20464
23.20000	20467
23.20833	20469
23.21667	20474
23.22500	20481
23.23333	20489
23.24167	20498
23.25000	20508
23.25833	20515
23.26667	20520
23.27500	20523
23.28333	20526
23.29167	20531
23.30000	20538
23.30833	20547
23.31667	20558
23.32500	20569
23.33333	20579
23.34167	20588
23.35000	20597
23.35833	20605
23.36667	20613
23.37500	20621
23.38333	20630
23.39167	20640
23.40000	20650
23.40833	20661
23.41667	20672
23.42500	20683
23.43333	20693
23.44167	20701
23.45000	20708
23.45833	20716
23.46667	20724
23.47500	20735
23.48333	20748
23.49167	20762
23.50000	20774
23.50833	20787
23.51667	20798
23.52500	20810
23.53333	20820
23.54167	20831
23.55000	20840
23.55833	20849
23.56667	20856
23.57500	20863
23.58333	20870
23.59167	20877
23.60000	20883
23.60833	20890
23.61667	20897
23.62500	20903
23.63333	20909
23.64167	20914
23.65000	20918
23.65833	20921
23.66667	20923
23.67500	20924
23.68333	20927
23.69167	20930
23.70000	20931
23.70833	20930
23.71667	20925
23.72500	20915
23.73333	20905
23.74167	20895
23.75000	20885
23.75833	20874
23.76667	20863
23.77500	20851
23.78333	20837
23.79167	20822
23.80000	20806
23.80833	20789
23.81667	20769
23.82500	20747
23.83333	20722
23.84167	20694
23.85000	20663
23.85833	20631
23.86667	20597
23.87500	20565
23.88333	20534
23.89167	20504
23.90000	20472
23.90833	20437
23.91667	20401
23.92500	20360
23.93333	20318
23.94167	20273
23.95000	20227
23.95833	20179
23.96667	20128
23.97500	20078
23.98333	20026
23.99167	19975
24.00000	19923
24.00833	19869
24.01667	19815
24.02500	19757
24.03333	19698
24.04167	19636
24.05000	19573
24.05833	19510
24.06667	19446
24.07500	19383
24.08333	19317
24.09167	19251
24.10000	19183
24.10833	19113
24.11667	19043
24.12500	18972
24.13333	18902
24.14167	18832
24.15000	18762
24.15833	18693
24.16667	18624
24.17500	18555
24.18333	18484
24.19167	18412
24.20000	18342
24.20833	18272
24.21667	18202
24.22500	18130
24.23333	18058
24.24167	17983
24.25000	17908
24.25833	17836
24.26667	17764
24.27500	17693
24.28333	17621
24.29167	17549
24.30000	17477
24.30833	17405
24.31667	17337
24.32500	17268
24.33333	17201
24.34167	17134
24.35000	17067
24.35833	16998
24.36667	16927
24.37500	16857
24.38333	16784
24.39167	16712
24.40000	16639
24.40833	16567
24.41667	16497
24.42500	16427
24.43333	16360
24.44167	16293
24.45000	16227
24.45833	16160
24.46667	16092
24.47500	16025
24.48333	15956
24.49167	15888
24.50000	15820
24.50833	15751
24.51667	15684
24.52500	15617
24.53333	15550
24.54167	15482
24.55000	15413
24.55833	15343
24.56667	15269
24.57500	15196
24.58333	15123
24.59167	15052
24.60000	14982
24.60833	14913
24.61667	14845
24.62500	14777
24.63333	14709
24.64167	14640
24.65000	14568
24.65833	14496
24.66667	14421
24.67500	14347
24.68333	14270
24.69167	14192
24.70000	14114
24.70833	14035
24.71667	13957
24.72500	13876
24.73333	13795
24.74167	13712
24.75000	13628
24.75833	13544
24.76667	13458
24.77500	13374
24.78333	13289
24.79167	13205
24.80000	13122
24.80833	13037
24.81667	12953
24.82500	12865
24.83333	12779
24.84167	12693
24.85000	12606
24.85833	12521
24.86667	12434
24.87500	12347
24.88333	12256
24.89167	12167
24.90000	12078
24.90833	11990
24.91667	11905
24.92500	11821
24.93333	11739
24.94167	11654
24.95000	11569
24.95833	11486
24.96667	11400
24.97500	11317
24.98333	11232
24.99167	11150
25.00000	11068
25.00833	10986
25.01667	10907
25.02500	10828
25.03333	10750
25.04167	10669
25.05000	10587
25.05833	10505
25.06667	10422
25.07500	10342
25.08333	10263
25.09167	10188
25.10000	10116
25.10833	10045
25.11667	9976
25.12500	9907
25.13333	9839
25.14167	9772
25.15000	9705
25.15833	9639
25.16667	9574
25.17500	9511
25.18333	9448
25.19167	9387
25.20000	9327
25.20833	9267
25.21667	9211
25.22500	9155
25.23333	9102
25.24167	9050
25.25000	8999
25.25833	8948
25.26667	8897
25.27500	8847
25.28333	8798
25.29167	8752
25.30000	8710
25.30833	8670
25.31667	8632
25.32500	8595
25.33333	8559
25.34167	8523
25.35000	8486
25.35833	8450
25.36667	8413
25.37500	8379
25.38333	8347
25.39167	8318
25.40000	8289
25.40833	8261
25.41667	8233
25.42500	8206
25.43333	8181
25.44167	8158
25.45000	8136
25.45833	8114
25.46667	8093
25.47500	8071
25.48333	8048
25.49167	8025
25.50000	8003
25.50833	7982
25.51667	7962
25.52500	7943
25.53333	7925
25.54167	7908
25.55000	7892
25.55833	7878
25.56667	7865
25.57500	7853
25.58333	7842
25.59167	7831
25.60000	7820
25.60833	7808
25.61667	7794
25.62500	7779
25.63333	7763
25.64167	7747
25.65000	7731
25.65833	7717
25.66667	7704
25.67500	7691
25.68333	7678
25.69167	7665
25.70000	7653
25.70833	7642
25.71667	7633
25.72500	7626
25.73333	7618
25.74167	7609
25.75000	7598
25.75833	7586
25.76667	7571
25.77500	7557
25.78333	7545
25.79167	7533
25.80000	7523
25.80833	7513
25.81667	7504
25.82500	7494
25.83333	7484
25.84167	7474
25.85000	7462
25.85833	7448
25.86667	7434
25.87500	7420
25.88333	7406
25.89167	7393
25.90000	7377
25.90833	7360
25.91667	7343
25.92500	7324
25.93333	7306
25.94167	7290
25.95000	7274
25.95833	7261
25.96667	7249
25.97500	7237
25.98333	7224
25.99167	7211
26.00000	7195
26.00833	7177
26.01667	7160
26.02500	7143
26.03333	7126
26.04167	7110
26.05000	7093
26.05833	7076
26.06667	7059
26.07500	7042
26.08333	7026
26.09167	7010
26.10000	6993
26.10833	6975
26.11667	6956
26.12500	6935
26.13333	6916
26.14167	6898
26.15000	6882
26.15833	6869
26.16667	6856
26.17500	6843
26.18333	6828
26.19167	6812
26.20000	6794
26.20833	6775
26.21667	6758
26.22500	6741
26.23333	6726
26.24167	6712
26.25000	6698
26.25833	6684
26.26667	6671
26.27500	6657
26.28333	6643
26.29167	6630
26.30000	6618
26.30833	6607
26.31667	6597
26.32500	6588
26.33333	6579
26.34167	6569
26.35000	6559
26.35833	6549
26.36667	6539
26.37500	6530
26.38333	6522
26.39167	6514
26.40000	6507
26.40833	6500
26.41667	6492
26.42500	6485
26.43333	6477
26.44167	6471
26.45000	6466
26.45833	6461
26.46667	6456
26.47500	6452
26.48333	6448
26.49167	6445
26.50000	6445
26.50833	6446
26.51667	6448
26.52500	6450
26.53333	6452
26.54167	6454
26.55000	6456
26.55833	6459
26.56667	6462
26.57500	6464
26.58333	6466
26.59167	6469
26.60000	6473
26.60833	6478
26.61667	6484
26.62500	6489
26.63333	6493
26.64167	6497
26.65000	6499
26.65833	6502
26.66667	6505
26.67500	6511
26.68333	6521
26.69167	6531
26.70000	6542
26.70833	6553
26.71667	6562
26.72500	6569
26.73333	6576
26.74167	6583
26.75000	6591
26.75833	6598
26.76667	6605
26.77500	6610
26.78333	6615
26.79167	6620
26.80000	6624
26.80833	6630
26.81667	6636
26.82500	6642
26.83333	6647
26.84167	6652
26.85000	6656
26.85833	6661
26.86667	6668
26.87500	6675
26.88333	6682
26.89167	6688
26.90000	6693
26.90833	6698
26.91667	6703
26.92500	6709
26.93333	6714
26.94167	6720
26.95000	6724
26.95833	6728
26.96667	6731
26.97500	6733
26.98333	6732
26.99167	6731
27.00000	6728
27.00833	6726
27.01667	6725
27.02500	6725
27.03333	6725
27.04167	6725
27.05000	6724
27.05833	6723
27.06667	6724
27.07500	6725
27.08333	6725
27.09167	6723
27.10000	6719
27.10833	6713
27.11667	6708
27.12500	6702
27.13333	6697
27.14167	6691
27.15000	6686
27.15833	6680
27.16667	6675
27.17500	6670
27.18333	6664
27.19167	6658
27.20000	6649
27.20833	6638
27.21667	6627
27.22500	6616
27.23333	6607
27.24167	6599
27.25000	6592
27.25833	6585
27.26667	6576
27.27500	6566
27.28333	6554
27.29167	6541
27.30000	6527
27.30833	6514
27.31667	6502
27.32500	6493
27.33333	6484
27.34167	6474
27.35000	6465
27.35833	6455
27.36667	6445
27.37500	6437
27.38333	6428
27.39167	6420
27.40000	6411
27.40833	6401
27.41667	6391
27.42500	6381
27.43333	6372
27.44167	6365
27.45000	6359
27.45833	6354
27.46667	6350
27.47500	6346
27.48333	6340
27.49167	6333
27.50000	6324
27.50833	6315
27.51667	6305
27.52500	6297
27.53333	6289
27.54167	6283
27.55000	6277
27.55833	6272
27.56667	6267
27.57500	6262
27.58333	6257
27.59167	6252
27.60000	6247
27.60833	6243
27.61667	6239
27.62500	6235
27.63333	6234
27.64167	6235
27.65000	6237
27.65833	6240
27.66667	6244
27.67500	6246
27.68333	6246
27.69167	6245
27.70000	6244
27.70833	6245
27.71667	6246
27.72500	6249
27.73333	6252
27.74167	6256
27.75000	6261
27.75833	6265
27.76667	6269
27.77500	6272
27.78333	6276
27.79167	6281
27.80000	6288
27.80833	6297
27.81667	6306
27.82500	6315
27.83333	6323
27.84167	6332
27.85000	6340
27.85833	6349
27.86667	6359
27.87500	6369
27.88333	6380
27.89167	6392
27.90000	6404
27.90833	6417
27.91667	6430
27.92500	6442
27.93333	6454
27.94167	6466
27.95000	6478
27.95833	6489
27.96667	6501
27.97500	6513
27.98333	6526
27.99167	6538
28.00000	6550
28.00833	6562
28.01667	6574
28.02500	6586
28.03333	6596
28.04167	6606
28.05000	6616
28.05833	6626
28.06667	6637
28.07500	6648
28.08333	6661
28.09167	6674
28.10000	6688
28.10833	6701
28.11667	6713
28.12500	6724
28.13333	6734
28.14167	6744
28.15000	6754
28.15833	6764
28.16667	6773
28.17500	6783
28.18333	6793
28.19167	6804
28.20000	6816
28.20833	6830
28.21667	6842
28.22500	6854
28.23333	6866
28.24167	6878
28.25000	6892
28.25833	6906
28.26667	6921
28.27500	6934
28.28333	6946
28.29167	6956
28.30000	6964
28.30833	6971
28.31667	6978
28.32500	6985
28.33333	6992
28.34167	6999
28.35000	7007
28.35833	7016
28.36667	7025
28.37500	7035
28.38333	7045
28.39167	7053
28.40000	7060
28.40833	7066
28.41667	7071
28.42500	7077
28.43333	7084
28.44167	7094
28.45000	7106
28.45833	7117
28.46667	7128
28.47500	7136
28.48333	7142
28.49167	7148
28.50000	7154
28.50833	7161
28.51667	7168
28.52500	7174
28.53333	7179
28.54167	7185
28.55000	7190
28.55833	7196
28.56667	7202
28.57500	7209
28.58333	7217
28.59167	7224
28.60000	7231
28.60833	7237
28.61667	7243
28.62500	7248
28.63333	7253
28.64167	7259
28.65000	7266
28.65833	7274
28.66667	7285
28.67500	7296
28.68333	7308
28.69167	7321
28.70000	7332
28.70833	7341
28.71667	7348
28.72500	7356
28.73333	7363
28.74167	7372
28.75000	7380
28.75833	7389
28.76667	7396
28.77500	7403
28.78333	7410
28.79167	7418
28.80000	7427
28.80833	7438
28.81667	7449
28.82500	7461
28.83333	7474
28.84167	7486
28.85000	7500
28.85833	7513
28.86667	7524
28.87500	7535
28.88333	7546
28.89167	7559
28.90000	7571
28.90833	7582
28.91667	7593
28.92500	7605
28.93333	7617
28.94167	7631
28.95000	7645
28.95833	7658
28.96667	7671
28.97500	7684
28.98333	7696
28.99167	7708
29.00000	7723
29.00833	7739
29.01667	7758
29.02500	7780
29.03333	7802
29.04167	7824
29.05000	7846
29.05833	7867
29.06667	7890
29.07500	7915
29.08333	7940
29.09167	7965
29.10000	7989
29.10833	8013
29.11667	8036
29.12500	8061
29.13333	8088
29.14167	8116
29.15000	8142
29.15833	8169
29.16667	8197
29.17500	8225
29.18333	8256
29.19167	8292
29.20000	8330
29.20833	8366
29.21667	8401
29.22500	8439
29.23333	8476
29.24167	8513
29.25000	8555
29.25833	8599
29.26667	8642
29.27500	8685
29.28333	8732
29.29167	8782
29.30000	8832
29.30833	8890
29.31667	8951
29.32500	9009
29.33333	9062
29.34167	9118
29.35000	9176
29.35833	9237
29.36667	9302
29.37500	9369
29.38333	9442
29.39167	9517
29.40000	9596
29.40833	9679
29.41667	9763
29.42500	9852
29.43333	9943
29.44167	10039
29.45000	10138
29.45833	10240
29.46667	10348
29.47500	10457
29.48333	10572
29.49167	10690
29.50000	10812
29.50833	10941
29.51667	11072
29.52500	11212
29.53333	11356
29.54167	11509
29.55000	11669
29.55833	11834
29.56667	12008
29.57500	12184
29.58333	12370
29.59167	12561
29.60000	12760
29.60833	12969
29.61667	13184
29.62500	13412
29.63333	13645
29.64167	13891
29.65000	14147
29.65833	14410
29.66667	14688
29.67500	14968
29.68333	15262
29.69167	15562
29.70000	15874
29.70833	16202
29.71667	16537
29.72500	16893
29.73333	17253
29.74167	17629
29.75000	18016
29.75833	18409
29.76667	18820
29.77500	19233
29.78333	19667
29.79167	20108
29.80000	20560
29.80833	21030
29.81667	21503
29.82500	22000
29.83333	22499
29.84167	23018
29.85000	23550
29.85833	24088
29.86667	24649
29.87500	25206
29.88333	25783
29.89167	26362
29.90000	26949
29.90833	27552
29.91667	28152
29.92500	28777
29.93333	29399
29.94167	30036
29.95000	30680
29.95833	31322
29.96667	31983
29.97500	32632
29.98333	33294
29.99167	33951
30.00000	34609
30.00833	35277
30.01667	35933
30.02500	36605
30.03333	37263
30.04167	37928
30.05000	38591
30.05833	39243
30.06667	39904
30.07500	40542
30.08333	41181
30.09167	41802
30.10000	42411
30.10833	43018
30.11667	43606
30.12500	44200
30.13333	44771
30.14167	45334
30.15000	45881
30.15833	46404
30.16667	46920
30.17500	47407
30.18333	47886
30.19167	48343
30.20000	48780
30.20833	49204
30.21667	49598
30.22500	49981
30.23333	50335
30.24167	50669
30.25000	50981
30.25833	51265
30.26667	51531
30.27500	51767
30.28333	51986
30.29167	52180
30.30000	52349
30.30833	52496
30.31667	52615
30.32500	52708
30.33333	52774
30.34167	52812
30.35000	52824
30.35833	52810
30.36667	52772
30.37500	52713
30.38333	52630
30.39167	52526
30.40000	52397
30.40833	52243
30.41667	52067
30.42500	51862
30.43333	51641
30.44167	51396
30.45000	51132
30.45833	50853
30.46667	50549
30.47500	50233
30.48333	49888
30.49167	49529
30.50000	49152
30.50833	48756
30.51667	48355
30.52500	47933
30.53333	47506
30.54167	47062
30.55000	46604
30.55833	46139
30.56667	45652
30.57500	45167
30.58333	44661
30.59167	44152
30.60000	43634
30.60833	43102
30.61667	42575
30.62500	42029
30.63333	41491
30.64167	40945
30.65000	40397
30.65833	39853
30.66667	39296
30.67500	38748
30.68333	38186
30.69167	37629
30.70000	37073
30.70833	36512
30.71667	35965
30.72500	35408
30.73333	34863
30.74167	34314
30.75000	33767
30.75833	33230
30.76667	32685
30.77500	32157
30.78333	31622
30.79167	31097
30.80000	30577
30.80833	30057
30.81667	29555
30.82500	29048
30.83333	28558
30.84167	28069
30.85000	27586
30.85833	27117
30.86667	26646
30.87500	26193
30.88333	25740
30.89167	25298
30.90000	24863
30.90833	24427
30.91667	24006
30.92500	23581
30.93333	23172
30.94167	22768
30.95000	22374
30.95833	21994
30.96667	21614
30.97500	21249
30.98333	20883
30.99167	20527
31.00000	20181
31.00833	19839
31.01667	19512
31.02500	19184
31.03333	18869
31.04167	18557
31.05000	18252
31.05833	17958
31.06667	17664
31.07500	17382
31.08333	17101
31.09167	16829
31.10000	16565
31.10833	16306
31.11667	16057
31.12500	15808
31.13333	15569
31.14167	15332
31.15000	15099
31.15833	14875
31.16667	14653
31.17500	14442
31.18333	14233
31.19167	14031
31.20000	13835
31.20833	13642
31.21667	13458
31.22500	13275
31.23333	13100
31.24167	12928
31.25000	12758
31.25833	12592
31.26667	12426
31.27500	12267
31.28333	12110
31.29167	11959
31.30000	11813
31.30833	11669
31.31667	11532
31.32500	11394
31.33333	11262
31.34167	11132
31.35000	11005
31.35833	10881
31.36667	10757
31.37500	10639
31.38333	10520
31.39167	10406
31.40000	10296
31.40833	10188
31.41667	10085
31.42500	9982
31.43333	9881
31.44167	9781
31.45000	9682
31.45833	9585
31.46667	9489
31.47500	9397
31.48333	9305
31.49167	9216
31.50000	9128
31.50833	9041
31.51667	8958
31.52500	8876
31.53333	8799
31.54167	8723
31.55000	8649
31.55833	8576
31.56667	8501
31.57500	8429
31.58333	8357
31.59167	8286
31.60000	8217
31.60833	8149
31.61667	8084
31.62500	8019
31.63333	7956
31.64167	7895
31.65000	7836
31.65833	7779
31.66667	7723
31.67500	7669
31.68333	7617
31.69167	7567
31.70000	7516
31.70833	7466
31.71667	7416
31.72500	7365
31.73333	7317
31.74167	7272
31.75000	7231
31.75833	7194
31.76667	7159
31.77500	7127
31.78333	7094
31.79167	7061
31.80000	7028
31.80833	6996
31.81667	6966
31.82500	6937
31.83333	6910
31.84167	6884
31.85000	6859
31.85833	6837
31.86667	6816
31.87500	6798
31.88333	6783
31.89167	6770
31.90000	6759
31.90833	6751
31.91667	6747
31.92500	6745
31.93333	6746
31.94167	6748
31.95000	6751
31.95833	6755
31.96667	6759
31.97500	6765
31.98333	6773
31.99167	6784
32.00000	6797
32.00833	6815
32.01667	6836
32.02500	6863
32.03333	6891
32.04167	6922
32.05000	6955
32.05833	6991
32.06667	7030
32.07500	7072
32.08333	7119
32.09167	7168
32.10000	7220
32.10833	7274
32.11667	7332
32.12500	7396
32.13333	7462
32.14167	7533
32.15000	7609
32.15833	7687
32.16667	7770
32.17500	7854
32.18333	7943
32.19167	8034
32.20000	8130
32.20833	8231
32.21667	8335
32.22500	8448
32.23333	8562
32.24167	8683
32.25000	8807
32.25833	8934
32.26667	9068
32.27500	9204
32.28333	9345
32.29167	9489
32.30000	9638
32.30833	9794
32.31667	9953
32.32500	10124
32.33333	10298
32.34167	10479
32.35000	10667
32.35833	10857
32.36667	11057
32.37500	11256
32.38333	11466
32.39167	11678
32.40000	11898
32.40833	12125
32.41667	12354
32.42500	12592
32.43333	12832
32.44167	13082
32.45000	13338
32.45833	13600
32.46667	13873
32.47500	14148
32.48333	14435
32.49167	14727
32.50000	15027
32.50833	15337
32.51667	15647
32.52500	15969
32.53333	16290
32.54167	16621
32.55000	16956
32.55833	17295
32.56667	17648
32.57500	18002
32.58333	18372
32.59167	18746
32.60000	19128
32.60833	19520
32.61667	19909
32.62500	20314
32.63333	20715
32.64167	21127
32.65000	21544
32.65833	21961
32.66667	22392
32.67500	22819
32.68333	23259
32.69167	23700
32.70000	24146
32.70833	24601
32.71667	25050
32.72500	25513
32.73333	25968
32.74167	26429
32.75000	26892
32.75833	27352
32.76667	27825
32.77500	28289
32.78333	28765
32.79167	29236
32.80000	29706
32.80833	30179
32.81667	30639
32.82500	31105
32.83333	31558
32.84167	32012
32.85000	32461
32.85833	32900
32.86667	33345
32.87500	33774
32.88333	34205
32.89167	34626
32.90000	35038
32.90833	35446
32.91667	35837
32.92500	36228
32.93333	36603
32.94167	36974
32.95000	37336
32.95833	37687
32.96667	38035
32.97500	38364
32.98333	38688
32.99167	38993
33.00000	39281
33.00833	39556
33.01667	39808
33.02500	40050
33.03333	40274
33.04167	40484
33.05000	40680
33.05833	40857
33.06667	41022
33.07500	41167
33.08333	41299
33.09167	41415
33.10000	41515
33.10833	41602
33.11667	41670
33.12500	41721
33.13333	41755
33.14167	41773
33.15000	41774
33.15833	41760
33.16667	41731
33.17500	41688
33.18333	41628
33.19167	41552
33.20000	41456
33.20833	41343
33.21667	41214
33.22500	41064
33.23333	40904
33.24167	40728
33.25000	40538
33.25833	40336
33.26667	40117
33.27500	39890
33.28333	39645
33.29167	39392
33.30000	39128
33.30833	38850
33.31667	38568
33.32500	38267
33.33333	37962
33.34167	37642
33.35000	37313
33.35833	36979
33.36667	36629
33.37500	36281
33.38333	35921
33.39167	35559
33.40000	35190
33.40833	34810
33.41667	34429
33.42500	34031
33.43333	33636
33.44167	33232
33.45000	32825
33.45833	32421
33.46667	32006
33.47500	31597
33.48333	31178
33.49167	30762
33.50000	30343
33.50833	29918
33.51667	29499
33.52500	29068
33.53333	28644
33.54167	28216
33.55000	27789
33.55833	27368
33.56667	26940
33.57500	26524
33.58333	26102
33.59167	25686
33.60000	25273
33.60833	24857
33.61667	24452
33.62500	24040
33.63333	23639
33.64167	23236
33.65000	22836
33.65833	22443
33.66667	22045
33.67500	21660
33.68333	21270
33.69167	20889
33.70000	20512
33.70833	20133
33.71667	19766
33.72500	19396
33.73333	19037
33.74167	18680
33.75000	18328
33.75833	17985
33.76667	17638
33.77500	17303
33.78333	16964
33.79167	16634
33.80000	16310
33.80833	15988
33.81667	15679
33.82500	15369
33.83333	15069
33.84167	14770
33.85000	14475
33.85833	14187
33.86667	13899
33.87500	13623
33.88333	13346
33.89167	13076
33.90000	12811
33.90833	12547
33.91667	12293
33.92500	12037
33.93333	11791
33.94167	11546
33.95000	11305
33.95833	11073
33.96667	10841
33.97500	10619
33.98333	10398
33.99167	10182
34.00000	9969
34.00833	9756
34.01667	9553
34.02500	9349
34.03333	9155
34.04167	8963
34.05000	8776
34.05833	8592
34.06667	8407
34.07500	8229
34.08333	8052
34.09167	7881
34.10000	7715
34.10833	7550
34.11667	7392
34.12500	7232
34.13333	7077
34.14167	6924
34.15000	6775
34.15833	6633
34.16667	6492
34.17500	6359
34.18333	6227
34.19167	6100
34.20000	5975
34.20833	5852
34.21667	5733
34.22500	5614
34.23333	5498
34.24167	5382
34.25000	5267
34.25833	5155
34.26667	5043
34.27500	4937
34.28333	4832
34.29167	4730
34.30000	4631
34.30833	4534
34.31667	4442
34.32500	4352
34.33333	4266
34.34167	4181
34.35000	4097
34.35833	4015
34.36667	3933
34.37500	3855
34.38333	3778
34.39167	3702
34.40000	3629
34.40833	3557
34.41667	3487
34.42500	3417
34.43333	3350
34.44167	3282
34.45000	3215
34.45833	3152
34.46667	3090
34.47500	3032
34.48333	2975
34.49167	2921
34.50000	2867
34.50833	2814
34.51667	2761
34.52500	2709
34.53333	2657
34.54167	2605
34.55000	2554
34.55833	2504
34.56667	2455
34.57500	2408
34.58333	2361
34.59167	2317
34.60000	2275
34.60833	2234
34.61667	2196
34.62500	2157
34.63333	2119
34.64167	2082
34.65000	2047
34.65833	2014
34.66667	1982
34.67500	1951
34.68333	1918
34.69167	1887
34.70000	1856
34.70833	1825
34.71667	1798
34.72500	1771
34.73333	1746
34.74167	1720
34.75000	1695
34.75833	1670
34.76667	1645
34.77500	1620
34.78333	1597
34.79167	1574
34.80000	1553
34.80833	1532
34.81667	1513
34.82500	1493
34.83333	1475
34.84167	1459
34.85000	1444
34.85833	1429
34.86667	1414
34.87500	1400
34.88333	1386
34.89167	1372
34.90000	1358
34.90833	1345
34.91667	1333
34.92500	1320
34.93333	1309
34.94167	1297
34.95000	1286
34.95833	1275
34.96667	1263
34.97500	1251
34.98333	1241
34.99167	1231
35.00000	1222
35.00833	1214
35.01667	1207
35.02500	1199
35.03333	1191
35.04167	1184
35.05000	1178
35.05833	1172
35.06667	1167
35.07500	1160
35.08333	1151
35.09167	1142
35.10000	1132
35.10833	1123
35.11667	1115
35.12500	1109
35.13333	1104
35.14167	1099
35.15000	1095
35.15833	1091
35.16667	1085
35.17500	1079
35.18333	1074
35.19167	1069
35.20000	1063
35.20833	1057
35.21667	1051
35.22500	1046
35.23333	1041
35.24167	1036
35.25000	1031
35.25833	1027
35.26667	1022
35.27500	1017
35.28333	1011
35.29167	1005
35.30000	996
35.30833	986
35.31667	976
35.32500	967
35.33333	958
35.34167	949
35.35000	938
35.35833	925
35.36667	912
35.37500	901
35.38333	892
35.39167	884
35.40000	878
35.40833	871
35.41667	863
35.42500	855
35.43333	846
35.44167	837
35.45000	828
35.45833	817
35.46667	806
35.47500	794
35.48333	780
35.49167	768
35.50000	758
35.50833	750
35.51667	742
35.52500	735
35.53333	726
35.54167	716
35.55000	704
35.55833	692
35.56667	681
35.57500	670
35.58333	661
35.59167	653
35.60000	646
35.60833	638
35.61667	629
35.62500	619
35.63333	608
35.64167	594
35.65000	579
35.65833	564
35.66667	551
35.67500	540
35.68333	531
35.69167	522
35.70000	514
35.70833	506
35.71667	498
35.72500	490
35.73333	482
35.74167	475
35.75000	467
35.75833	457
35.76667	446
35.77500	434
35.78333	423
35.79167	412
35.80000	404
35.80833	396
35.81667	387
35.82500	377
35.83333	368
35.84167	359
35.85000	352
35.85833	346
35.86667	341
35.87500	336
35.88333	331
35.89167	324
35.90000	319
35.90833	313
35.91667	309
35.92500	304
35.93333	298
35.94167	290
35.95000	280
35.95833	269
35.96667	259
35.97500	251
35.98333	246
35.99167	244
36.00000	242
36.00833	238
36.01667	233
36.02500	227
36.03333	222
36.04167	220
36.05000	220
36.05833	219
36.06667	218
36.07500	214
36.08333	208
36.09167	201
36.10000	196
36.10833	191
36.11667	187
36.12500	183
36.13333	179
36.14167	177
36.15000	175
36.15833	174
36.16667	172
36.17500	170
36.18333	168
36.19167	165
36.20000	164
36.20833	163
36.21667	162
36.22500	160
36.23333	157
36.24167	156
36.25000	155
36.25833	154
36.26667	152
36.27500	150
36.28333	147
36.29167	145
36.30000	145
36.30833	147
36.31667	150
36.32500	150
36.33333	150
36.34167	149
36.35000	148
36.35833	147
36.36667	147
36.37500	147
36.38333	147
36.39167	146
36.40000	143
36.40833	139
36.41667	136
36.42500	133
36.43333	132
36.44167	133
36.45000	135
36.45833	136
36.46667	134
36.47500	132
36.48333	130
36.49167	129
36.50000	130
36.50833	133
36.51667	136
36.52500	139
36.53333	141
36.54167	143
36.55000	143
36.55833	143
36.56667	141
36.57500	139
36.58333	138
36.59167	137
36.60000	139
36.60833	141
36.61667	143
36.62500	143
36.63333	141
36.64167	138
36.65000	137
36.65833	136
36.66667	137
36.67500	138
36.68333	139
36.69167	139
36.70000	138
36.70833	137
36.71667	137
36.72500	138
36.73333	139
36.74167	140
36.75000	141
36.75833	142
36.76667	142
36.77500	142
36.78333	144
36.79167	147
36.80000	150
36.80833	152
36.81667	154
36.82500	156
36.83333	158
36.84167	161
36.85000	164
36.85833	167
36.86667	170
36.87500	173
36.88333	174
36.89167	173
36.90000	172
36.90833	170
36.91667	169
36.92500	168
36.93333	168
36.94167	170
36.95000	172
36.95833	174
36.96667	176
36.97500	178
36.98333	179
36.99167	179
37.00000	177
37.00833	175
37.01667	174
37.02500	174
37.03333	177
37.04167	180
37.05000	183
37.05833	184
37.06667	183
37.07500	182
37.08333	180
37.09167	180
37.10000	180
37.10833	180
37.11667	180
37.12500	179
37.13333	177
37.14167	176
37.15000	175
37.15833	174
37.16667	176
37.17500	177
37.18333	176
37.19167	173
37.20000	170
37.20833	167
37.21667	166
37.22500	166
37.23333	166
37.24167	165
37.25000	162
37.25833	158
37.26667	154
37.27500	150
37.28333	146
37.29167	142
37.30000	138
37.30833	134
37.31667	131
37.32500	129
37.33333	129
37.34167	129
37.35000	128
37.35833	125
37.36667	120
37.37500	114
37.38333	107
37.39167	99
37.40000	94
37.40833	92
37.41667	92
37.42500	94
37.43333	95
37.44167	95
37.45000	93
37.45833	90
37.46667	86
37.47500	82
37.48333	78
37.49167	73
37.50000	67
37.50833	61
37.51667	55
37.52500	50
37.53333	46
37.54167	42
37.55000	39
37.55833	36
37.56667	34
37.57500	32
37.58333	31
37.59167	29
37.60000	26
37.60833	21
37.61667	15
37.62500	8
37.63333	3
37.64167	2
37.65000	3
37.65833	6
37.66667	9
37.67500	11
37.68333	10
37.69167	8
37.70000	7
37.70833	6
37.71667	6
37.72500	7
37.73333	8
37.74167	7
37.75000	4
37.75833	1
37.76667	-3
37.77500	-7
37.78333	-10
37.79167	-13
37.80000	-15
37.80833	-16
37.81667	-17
37.82500	-18
37.83333	-19
37.84167	-21
37.85000	-22
37.85833	-23
37.86667	-23
37.87500	-22
37.88333	-20
37.89167	-19
37.90000	-18
37.90833	-16
37.91667	-15
37.92500	-12
37.93333	-10
37.94167	-9
37.95000	-9
37.95833	-10
37.96667	-10
37.97500	-11
37.98333	-11
37.99167	-11
38.00000	-11
38.00833	-12
38.01667	-13
38.02500	-14
38.03333	-15
38.04167	-16
38.05000	-17
38.05833	-16
38.06667	-14
38.07500	-12
38.08333	-11
38.09167	-11
38.10000	-12
38.10833	-15
38.11667	-17
38.12500	-17
38.13333	-17
38.14167	-16
38.15000	-15
38.15833	-15
38.16667	-16
38.17500	-17
38.18333	-19
38.19167	-21
38.20000	-22
38.20833	-21
38.21667	-20
38.22500	-18
38.23333	-16
38.24167	-15
38.25000	-16
38.25833	-17
38.26667	-19
38.27500	-22
38.28333	-25
38.29167	-29
38.30000	-32
38.30833	-36
38.31667	-38
38.32500	-40
38.33333	-40
38.34167	-39
38.35000	-37
38.35833	-35
38.36667	-32
38.37500	-31
38.38333	-33
38.39167	-36
38.40000	-41
38.40833	-45
38.41667	-49
38.42500	-50
38.43333	-50
38.44167	-50
38.45000	-52
38.45833	-57
38.46667	-63
38.47500	-70
38.48333	-75
38.49167	-79
38.50000	-80
38.50833	-80
38.51667	-80
38.52500	-83
38.53333	-86
38.54167	-89
38.55000	-92
38.55833	-93
38.56667	-93
38.57500	-92
38.58333	-92
38.59167	-93
38.60000	-95
38.60833	-98
38.61667	-101
38.62500	-103
38.63333	-105
38.64167	-110
38.65000	-116
38.65833	-122
38.66667	-128
38.67500	-133
38.68333	-135
38.69167	-136
38.70000	-135
38.70833	-134
38.71667	-135
38.72500	-138
38.73333	-142
38.74167	-146
38.75000	-148
38.75833	-149
38.76667	-149
38.77500	-149
38.78333	-150
38.79167	-152
38.80000	-154
38.80833	-154
38.81667	-155
38.82500	-157
38.83333	-160
38.84167	-163
38.85000	-166
38.85833	-171
38.86667	-176
38.87500	-182
38.88333	-187
38.89167	-191
38.90000	-193
38.90833	-194
38.91667	-194
38.92500	-197
38.93333	-201
38.94167	-204
38.95000	-207
38.95833	-207
38.96667	-205
38.97500	-203
38.98333	-203
38.99167	-205
39.00000	-209
39.00833	-213
39.01667	-217
39.02500	-220
39.03333	-222
39.04167	-224
39.05000	-225
39.05833	-226
39.06667	-227
39.07500	-229
39.08333	-231
39.09167	-233
39.10000	-237
39.10833	-242
39.11667	-247
39.12500	-251
39.13333	-255
39.14167	-257
39.15000	-257
39.15833	-256
39.16667	-256
39.17500	-256
39.18333	-253
39.19167	-250
39.20000	-247
39.20833	-245
39.21667	-246
39.22500	-250
39.23333	-253
39.24167	-257
39.25000	-260
39.25833	-264
39.26667	-267
39.27500	-270
39.28333	-272
39.29167	-274
39.30000	-275
39.30833	-277
39.31667	-277
39.32500	-276
39.33333	-275
39.34167	-274
39.35000	-273
39.35833	-273
39.36667	-275
39.37500	-277
39.38333	-279
39.39167	-280
39.40000	-281
39.40833	-281
39.41667	-282
39.42500	-286
39.43333	-289
39.44167	-292
39.45000	-292
39.45833	-292
39.46667	-291
39.47500	-292
39.48333	-295
39.49167	-299
39.50000	-302
39.50833	-303
39.51667	-303
39.52500	-302
39.53333	-302
39.54167	-302
39.55000	-303
39.55833	-303
39.56667	-303
39.57500	-303
39.58333	-305
39.59167	-310
39.60000	-315
39.60833	-320
39.61667	-323
39.62500	-323
39.63333	-322
39.64167	-321
39.65000	-320
39.65833	-319
39.66667	-319
39.67500	-319
39.68333	-319
39.69167	-318
39.70000	-317
39.70833	-316
39.71667	-315
39.72500	-312
39.73333	-307
39.74167	-304
39.75000	-301
39.75833	-300
39.76667	-302
39.77500	-305
39.78333	-310
39.79167	-313
39.80000	-315
39.80833	-315
39.81667	-312
39.82500	-308
39.83333	-303
39.84167	-299
39.85000	-295
39.85833	-293
39.86667	-292
39.87500	-292
39.88333	-294
39.89167	-296
39.90000	-297
39.90833	-296
39.91667	-293
39.92500	-289
39.93333	-283
39.94167	-278
39.95000	-273
39.95833	-267
39.96667	-261
39.97500	-254
39.98333	-246
39.99167	-236
40.00000	-226
40.00833	-215
40.01667	-204
40.02500	-195
40.03333	-186
40.04167	-177
40.05000	-166
40.05833	-154
40.06667	-139
40.07500	-123
40.08333	-107
40.09167	-89
40.10000	-71
40.10833	-51
40.11667	-29
40.12500	-3
40.13333	26
40.14167	57
40.15000	90
40.15833	123
40.16667	157
40.17500	191
40.18333	228
40.19167	266
40.20000	305
40.20833	347
40.21667	392
40.22500	440
40.23333	491
40.24167	547
40.25000	606
40.25833	667
40.26667	731
40.27500	794
40.28333	861
40.29167	930
40.30000	1003
40.30833	1081
40.31667	1161
40.32500	1247
40.33333	1335
40.34167	1425
40.35000	1519
40.35833	1618
40.36667	1726
40.37500	1836
40.38333	1953
40.39167	2072
40.40000	2193
40.40833	2317
40.41667	2442
40.42500	2573
40.43333	2706
40.44167	2846
40.45000	2991
40.45833	3139
40.46667	3295
40.47500	3452
40.48333	3615
40.49167	3782
40.50000	3951
40.50833	4126
40.51667	4302
40.52500	4487
40.53333	4671
40.54167	4861
40.55000	5053
40.55833	5244
40.56667	5439
40.57500	5631
40.58333	5830
40.59167	6032
40.60000	6239
40.60833	6453
40.61667	6667
40.62500	6888
40.63333	7107
40.64167	7329
40.65000	7551
40.65833	7770
40.66667	7993
40.67500	8210
40.68333	8430
40.69167	8649
40.70000	8870
40.70833	9097
40.71667	9322
40.72500	9556
40.73333	9786
40.74167	10017
40.75000	10246
40.75833	10468
40.76667	10690
40.77500	10905
40.78333	11122
40.79167	11334
40.80000	11544
40.80833	11755
40.81667	11959
40.82500	12164
40.83333	12362
40.84167	12558
40.85000	12752
40.85833	12939
40.86667	13126
40.87500	13305
40.88333	13483
40.89167	13657
40.90000	13825
40.90833	13990
40.91667	14145
40.92500	14295
40.93333	14436
40.94167	14571
40.95000	14701
40.95833	14824
40.96667	14945
40.97500	15058
40.98333	15167
40.99167	15270
41.00000	15368
41.00833	15461
41.01667	15544
41.02500	15619
41.03333	15684
41.04167	15738
41.05000	15784
41.05833	15822
41.06667	15854
41.07500	15878
41.08333	15895
41.09167	15905
41.10000	15905
41.10833	15898
41.11667	15884
41.12500	15865
41.13333	15840
41.14167	15805
41.15000	15763
41.15833	15714
41.16667	15656
41.17500	15593
41.18333	15523
41.19167	15448
41.20000	15365
41.20833	15274
41.21667	15179
41.22500	15075
41.23333	14966
41.24167	14851
41.25000	14730
41.25833	14607
41.26667	14476
41.27500	14342
41.28333	14199
41.29167	14052
41.30000	13900
41.30833	13742
41.31667	13584
41.32500	13419
41.33333	13256
41.34167	13088
41.35000	12917
41.35833	12744
41.36667	12564
41.37500	12385
41.38333	12200
41.39167	12014
41.40000	11825
41.40833	11631
41.41667	11438
41.42500	11238
41.43333	11041
41.44167	10842
41.45000	10644
41.45833	10450
41.46667	10252
41.47500	10059
41.48333	9861
41.49167	9664
41.50000	9467
41.50833	9267
41.51667	9073
41.52500	8877
41.53333	8687
41.54167	8496
41.55000	8305
41.55833	8116
41.56667	7922
41.57500	7735
41.58333	7547
41.59167	7364
41.60000	7184
41.60833	7004
41.61667	6829
41.62500	6652
41.63333	6481
41.64167	6312
41.65000	6146
41.65833	5986
41.66667	5825
41.67500	5671
41.68333	5516
41.69167	5366
41.70000	5219
41.70833	5073
41.71667	4930
41.72500	4785
41.73333	4645
41.74167	4507
41.75000	4371
41.75833	4242
41.76667	4113
41.77500	3991
41.78333	3871
41.79167	3755
41.80000	3643
41.80833	3530
41.81667	3421
41.82500	3310
41.83333	3202
41.84167	3097
41.85000	2994
41.85833	2898
41.86667	2805
41.87500	2717
41.88333	2631
41.89167	2549
41.90000	2468
41.90833	2387
41.91667	2307
41.92500	2226
41.93333	2148
41.94167	2073
41.95000	2000
41.95833	1931
41.96667	1862
41.97500	1795
41.98333	1730
41.99167	1668
42.00000	1610
42.00833	1556
42.01667	1504
42.02500	1451
42.03333	1399
42.04167	1346
42.05000	1294
42.05833	1246
42.06667	1198
42.07500	1154
42.08333	1109
42.09167	1066
42.10000	1024
42.10833	983
42.11667	944
42.12500	906
42.13333	869
42.14167	834
42.15000	799
42.15833	765
42.16667	732
42.17500	700
42.18333	669
42.19167	639
42.20000	610
42.20833	582
42.21667	557
42.22500	535
42.23333	516
42.24167	497
42.25000	477
42.25833	456
42.26667	432
42.27500	409
42.28333	385
42.29167	362
42.30000	340
42.30833	319
42.31667	299
42.32500	278
42.33333	258
42.34167	239
42.35000	221
42.35833	204
42.36667	189
42.37500	175
42.38333	161
42.39167	147
42.40000	132
42.40833	116
42.41667	100
42.42500	84
42.43333	69
42.44167	56
42.45000	42
42.45833	30
42.46667	18
42.47500	6
42.48333	-5
42.49167	-15
42.50000	-23
42.50833	-30
42.51667	-37
42.52500	-42
42.53333	-49
42.54167	-58
42.55000	-69
42.55833	-80
42.56667	-92
42.57500	-103
42.58333	-112
42.59167	-120
42.60000	-128
42.60833	-136
42.61667	-145
42.62500	-153
42.63333	-160
42.64167	-167
42.65000	-174
42.65833	-179
42.66667	-184
42.67500	-189
42.68333	-192
42.69167	-195
42.70000	-199
42.70833	-204
42.71667	-210
42.72500	-218
42.73333	-227
42.74167	-235
42.75000	-243
42.75833	-248
42.76667	-250
42.77500	-252
42.78333	-253
42.79167	-255
42.80000	-258
42.80833	-262
42.81667	-266
42.82500	-270
42.83333	-273
42.84167	-277
42.85000	-282
42.85833	-286
42.86667	-290
42.87500	-293
42.88333	-293
42.89167	-293
42.90000	-293
42.90833	-293
42.91667	-295
42.92500	-298
42.93333	-301
42.94167	-303
42.95000	-305
42.95833	-308
42.96667	-311
42.97500	-316
42.98333	-322
42.99167	-327
43.00000	-333
43.00833	-337
43.01667	-341
43.02500	-345
43.03333	-349
43.04167	-351
43.05000	-352
43.05833	-352
43.06667	-352
43.07500	-352
43.08333	-354
43.09167	-357
43.10000	-361
43.10833	-366
43.11667	-370
43.12500	-372
43.13333	-374
43.14167	-375
43.15000	-374
43.15833	-374
43.16667	-374
43.17500	-377
43.18333	-381
43.19167	-386
43.20000	-389
43.20833	-389
43.21667	-389
43.22500	-389
43.23333	-391
43.24167	-395
43.25000	-399
43.25833	-403
43.26667	-405
43.27500	-406
43.28333	-407
43.29167	-410
43.30000	-412
43.30833	-415
43.31667	-417
43.32500	-418
43.33333	-417
43.34167	-416
43.35000	-415
43.35833	-414
43.36667	-414
43.37500	-414
43.38333	-416
43.39167	-418
43.40000	-420
43.40833	-422
43.41667	-423
43.42500	-423
43.43333	-422
43.44167	-422
43.45000	-423
43.45833	-425
43.46667	-428
43.47500	-431
43.48333	-433
43.49167	-433
43.50000	-432
43.50833	-431
43.51667	-429
43.52500	-428
43.53333	-427
43.54167	-426
43.55000	-427
43.55833	-429
43.56667	-431
43.57500	-434
43.58333	-437
43.59167	-441
43.60000	-444
43.60833	-446
43.61667	-447
43.62500	-445
43.63333	-443
43.64167	-442
43.65000	-442
43.65833	-442
43.66667	-442
43.67500	-441
43.68333	-441
43.69167	-440
43.70000	-442
43.70833	-446
43.71667	-450
43.72500	-453
43.73333	-455
43.74167	-455
43.75000	-454
43.75833	-454
43.76667	-458
43.77500	-462
43.78333	-466
43.79167	-468
43.80000	-468
43.80833	-466
43.81667	-465
43.82500	-464
43.83333	-465
43.84167	-465
43.85000	-465
43.85833	-464
43.86667	-464
43.87500	-465
43.88333	-468
43.89167	-472
43.90000	-474
43.90833	-474
43.91667	-472
43.92500	-469
43.93333	-465
43.94167	-462
43.95000	-462
43.95833	-462
43.96667	-465
43.97500	-469
43.98333	-473
43.99167	-476
44.00000	-479
44.00833	-480
44.01667	-480
44.02500	-479
44.03333	-478
44.04167	-479
44.05000	-481
44.05833	-484
44.06667	-486
44.07500	-487
44.08333	-486
44.09167	-485
44.10000	-483
44.10833	-481
44.11667	-479
44.12500	-478
44.13333	-478
44.14167	-478
44.15000	-478
44.15833	-476
44.16667	-474
44.17500	-472
44.18333	-472
44.19167	-473
44.20000	-474
44.20833	-473
44.21667	-473
44.22500	-471
44.23333	-471
44.24167	-472
44.25000	-474
44.25833	-476
44.26667	-475
44.27500	-473
44.28333	-471
44.29167	-468
44.30000	-468
44.30833	-469
44.31667	-471
44.32500	-473
44.33333	-474
44.34167	-475
44.35000	-475
44.35833	-476
44.36667	-478
44.37500	-480
44.38333	-480
44.39167	-478
44.40000	-476
44.40833	-473
44.41667	-470
44.42500	-468
44.43333	-466
44.44167	-465
44.45000	-466
44.45833	-467
44.46667	-468
44.47500	-470
44.48333	-471
44.49167	-471
44.50000	-470
44.50833	-468
44.51667	-466
44.52500	-464
44.53333	-462
44.54167	-460
44.55000	-459
44.55833	-459
44.56667	-461
44.57500	-463
44.58333	-466
44.59167	-468
44.60000	-468
44.60833	-466
44.61667	-462
44.62500	-459
44.63333	-457
44.64167	-457
44.65000	-457
44.65833	-456
44.66667	-453
44.67500	-448
44.68333	-444
44.69167	-441
44.70000	-438
44.70833	-435
44.71667	-432
44.72500	-429
44.73333	-427
44.74167	-425
44.75000	-424
44.75833	-423
44.76667	-423
44.77500	-424
44.78333	-425
44.79167	-426
44.80000	-427
44.80833	-426
44.81667	-424
44.82500	-422
44.83333	-420
44.84167	-419
44.85000	-418
44.85833	-417
44.86667	-418
44.87500	-420
44.88333	-421
44.89167	-421
44.90000	-419
44.90833	-415
44.91667	-410
44.92500	-406
44.93333	-403
44.94167	-399
44.95000	-396
44.95833	-391
44.96667	-386
44.97500	-382
44.98333	-380
44.99167	-379
45.00000	-379
45.00833	-379
45.01667	-379
45.02500	-379
45.03333	-378
45.04167	-378
45.05000	-378
45.05833	-377
45.06667	-374
45.07500	-371
45.08333	-368
45.09167	-365
45.10000	-363
45.10833	-362
45.11667	-362
45.12500	-361
45.13333	-360
45.14167	-360
45.15000	-359
45.15833	-357
45.16667	-353
45.17500	-348
45.18333	-343
45.19167	-339
45.20000	-337
45.20833	-338
45.21667	-338
45.22500	-337
45.23333	-334
45.24167	-331
45.25000	-329
45.25833	-328
45.26667	-328
45.27500	-328
45.28333	-326
45.29167	-324
45.30000	-321
45.30833	-319
45.31667	-317
45.32500	-315
45.33333	-313
45.34167	-311
45.35000	-309
45.35833	-307
45.36667	-307
45.37500	-308
45.38333	-309
45.39167	-311
45.40000	-312
45.40833	-313
45.41667	-314
45.42500	-316
45.43333	-318
45.44167	-320
45.45000	-321
45.45833	-322
45.46667	-322
45.47500	-323
45.48333	-323
45.49167	-322
45.50000	-320
45.50833	-317
45.51667	-314
45.52500	-311
45.53333	-310
45.54167	-311
45.55000	-315
45.55833	-318
45.56667	-322
45.57500	-325
45.58333	-327
45.59167	-329
45.60000	-331
45.60833	-334
45.61667	-335
45.62500	-335
45.63333	-333
45.64167	-331
45.65000	-331
45.65833	-332
45.66667	-335
45.67500	-339
45.68333	-342
45.69167	-345
45.70000	-347
45.70833	-349
45.71667	-349
45.72500	-351
45.73333	-352
45.74167	-353
45.75000	-353
45.75833	-353
45.76667	-352
45.77500	-352
45.78333	-353
45.79167	-355
45.80000	-360
45.80833	-366
45.81667	-372
45.82500	-377
45.83333	-382
45.84167	-384
45.85000	-385
45.85833	-385
45.86667	-385
45.87500	-387
45.88333	-389
45.89167	-393
45.90000	-397
45.90833	-400
45.91667	-403
45.92500	-405
45.93333	-406
45.94167	-406
45.95000	-406
45.95833	-407
45.96667	-410
45.97500	-414
45.98333	-418
45.99167	-421
46.00000	-424
46.00833	-427
46.01667	-430
46.02500	-433
46.03333	-435
46.04167	-435
46.05000	-434
46.05833	-433
46.06667	-435
46.07500	-438
46.08333	-443
46.09167	-447
46.10000	-449
46.10833	-450
46.11667	-450
46.12500	-450
46.13333	-450
46.14167	-451
46.15000	-453
46.15833	-455
46.16667	-457
46.17500	-459
46.18333	-461
46.19167	-464
46.20000	-467
46.20833	-470
46.21667	-473
46.22500	-475
46.23333	-476
46.24167	-476
46.25000	-474
46.25833	-473
46.26667	-472
46.27500	-473
46.28333	-474
46.29167	-476
46.30000	-477
46.30833	-477
46.31667	-476
46.32500	-476
46.33333	-478
46.34167	-480
46.35000	-484
46.35833	-489
46.36667	-492
46.37500	-495
46.38333	-497
46.39167	-498
46.40000	-499
46.40833	-500
46.41667	-502
46.42500	-504
46.43333	-506
46.44167	-508
46.45000	-510
46.45833	-512
46.46667	-512
46.47500	-511
46.48333	-508
46.49167	-506
46.50000	-503
46.50833	-503
46.51667	-503
46.52500	-503
46.53333	-504
46.54167	-504
46.55000	-503
46.55833	-502
46.56667	-501
46.57500	-501
46.58333	-502
46.59167	-505
46.60000	-507
46.60833	-509
46.61667	-511
46.62500	-512
46.63333	-514
46.64167	-514
46.65000	-515
46.65833	-515
46.66667	-515
46.67500	-515
46.68333	-515
46.69167	-514
46.70000	-512
46.70833	-510
46.71667	-509
46.72500	-509
46.73333	-510
46.74167	-512
46.75000	-514
46.75833	-517
46.76667	-520
46.77500	-523
46.78333	-525
46.79167	-525
46.80000	-523
46.80833	-520
46.81667	-518
46.82500	-517
46.83333	-516
46.84167	-517
46.85000	-517
46.85833	-517
46.86667	-517
46.87500	-517
46.88333	-517
46.89167	-517
46.90000	-517
46.90833	-517
46.91667	-517
46.92500	-519
46.93333	-520
46.94167	-520
46.95000	-519
46.95833	-518
46.96667	-517
46.97500	-516
46.98333	-515
46.99167	-516
47.00000	-517
47.00833	-518
47.01667	-519
47.02500	-520
47.03333	-520
47.04167	-520
47.05000	-519
47.05833	-519
47.06667	-521
47.07500	-522
47.08333	-522
47.09167	-521
47.10000	-518
47.10833	-514
47.11667	-511
47.12500	-508
47.13333	-506
47.14167	-505
47.15000	-506
47.15833	-506
47.16667	-507
47.17500	-508
47.18333	-508
47.19167	-508
47.20000	-507
47.20833	-506
47.21667	-504
47.22500	-503
47.23333	-501
47.24167	-501
47.25000	-501
47.25833	-501
47.26667	-502
47.27500	-503
47.28333	-501
47.29167	-498
47.30000	-494
47.30833	-491
47.31667	-488
47.32500	-487
47.33333	-485
47.34167	-484
47.35000	-483
47.35833	-483
47.36667	-484
47.37500	-484
47.38333	-484
47.39167	-482
47.40000	-479
47.40833	-473
47.41667	-468
47.42500	-465
47.43333	-461
47.44167	-458
47.45000	-455
47.45833	-452
47.46667	-449
47.47500	-446
47.48333	-446
47.49167	-448
47.50000	-449
47.50833	-449
47.51667	-448
47.52500	-446
47.53333	-443
47.54167	-440
47.55000	-437
47.55833	-436
47.56667	-436
47.57500	-436
47.58333	-437
47.59167	-436
47.60000	-435
47.60833	-434
47.61667	-431
47.62500	-428
47.63333	-423
47.64167	-419
47.65000	-414
47.65833	-411
47.66667	-409
47.67500	-410
47.68333	-411
47.69167	-412
47.70000	-412
47.70833	-412
47.71667	-410
47.72500	-407
47.73333	-405
47.74167	-402
47.75000	-398
47.75833	-396
47.76667	-395
47.77500	-396
47.78333	-398
47.79167	-400
47.80000	-400
47.80833	-399
47.81667	-397
47.82500	-396
47.83333	-396
47.84167	-396
47.85000	-396
47.85833	-396
47.86667	-396
47.87500	-397
47.88333	-397
47.89167	-398
47.90000	-399
47.90833	-399
47.91667	-399
47.92500	-399
47.93333	-399
47.94167	-398
47.95000	-397
47.95833	-396
47.96667	-395
47.97500	-396
47.98333	-396
47.99167	-397
48.00000	-397
48.00833	-396
48.01667	-395
48.02500	-394
48.03333	-394
48.04167	-393
48.05000	-392
48.05833	-391
48.06667	-391
48.07500	-392
48.08333	-394
48.09167	-397
48.10000	-398
48.10833	-397
48.11667	-395
48.12500	-393
48.13333	-390
48.14167	-388
48.15000	-389
48.15833	-391
48.16667	-395
48.17500	-399
48.18333	-402
48.19167	-405
48.20000	-406
48.20833	-409
48.21667	-411
48.22500	-414
48.23333	-416
48.24167	-418
48.25000	-419
48.25833	-420
48.26667	-421
48.27500	-422
48.28333	-424
48.29167	-425
48.30000	-427
48.30833	-429
48.31667	-430
48.32500	-430
48.33333	-429
48.34167	-427
48.35000	-426
48.35833	-425
48.36667	-427
48.37500	-429
48.38333	-432
48.39167	-436
48.40000	-439
48.40833	-442
48.41667	-444
48.42500	-444
48.43333	-443
48.44167	-439
48.45000	-434
48.45833	-431
48.46667	-430
48.47500	-431
48.48333	-435
48.49167	-439
48.50000	-441
48.50833	-442
48.51667	-443
48.52500	-444
48.53333	-445
48.54167	-448
48.55000	-451
48.55833	-454
48.56667	-457
48.57500	-460
48.58333	-460
48.59167	-460
48.60000	-458
48.60833	-457
48.61667	-458
48.62500	-460
48.63333	-464
48.64167	-468
48.65000	-471
48.65833	-474
48.66667	-475
48.67500	-475
48.68333	-475
48.69167	-476
48.70000	-477
48.70833	-480
48.71667	-481
48.72500	-482
48.73333	-482
48.74167	-481
48.75000	-481
48.75833	-482
48.76667	-482
48.77500	-482
48.78333	-483
48.79167	-486
48.80000	-488
48.80833	-490
48.81667	-491
48.82500	-490
48.83333	-489
48.84167	-487
48.85000	-486
48.85833	-485
48.86667	-485
48.87500	-484
48.88333	-485
48.89167	-486
48.90000	-487
48.90833	-488
48.91667	-488
48.92500	-488
48.93333	-489
48.94167	-492
48.95000	-495
48.95833	-497
48.96667	-497
48.97500	-497
48.98333	-496
48.99167	-496
49.00000	-495
49.00833	-496
49.01667	-498
49.02500	-500
49.03333	-503
49.04167	-505
49.05000	-505
49.05833	-503
49.06667	-501
49.07500	-500
49.08333	-500
49.09167	-503
49.10000	-505
49.10833	-508
49.11667	-510
49.12500	-512
49.13333	-514
49.14167	-516
49.15000	-518
49.15833	-518
49.16667	-517
49.17500	-515
49.18333	-513
49.19167	-513
49.20000	-514
49.20833	-516
49.21667	-518
49.22500	-519
49.23333	-520
49.24167	-520
49.25000	-519
49.25833	-519
49.26667	-518
49.27500	-518
49.28333	-516
49.29167	-514
49.30000	-513
49.30833	-513
49.31667	-514
49.32500	-516
49.33333	-517
49.34167	-518
49.35000	-518
49.35833	-516
49.36667	-513
49.37500	-511
49.38333	-510
49.39167	-510
49.40000	-511
49.40833	-514
49.41667	-515
49.42500	-515
49.43333	-514
49.44167	-514
49.45000	-515
49.45833	-518
49.46667	-522
49.47500	-527
49.48333	-531
49.49167	-533
49.50000	-534
49.50833	-534
49.51667	-534
49.52500	-534
49.53333	-535
49.54167	-536
49.55000	-537
49.55833	-537
49.56667	-538
49.57500	-539
49.58333	-541
49.59167	-543
49.60000	-545
49.60833	-545
49.61667	-545
49.62500	-544
49.63333	-543
49.64167	-544
49.65000	-546
49.65833	-547
49.66667	-547
49.67500	-546
49.68333	-544
49.69167	-542
49.70000	-541
49.70833	-542
49.71667	-543
49.72500	-546
49.73333	-548
49.74167	-549
49.75000	-548
49.75833	-548
49.76667	-548
49.77500	-548
49.78333	-546
49.79167	-542
49.80000	-537
49.80833	-531
49.81667	-528
49.82500	-530
49.83333	-535
49.84167	-540
49.85000	-545
49.85833	-548
49.86667	-550
49.87500	-549
49.88333	-549
49.89167	-548
49.90000	-548
49.90833	-548
49.91667	-548
49.92500	-548
49.93333	-548
49.94167	-548
49.95000	-548
49.95833	-547
49.96667	-545
49.97500	-544
49.98333	-542
49.99167	-541
50.00000	-541
50.00833	-542
50.01667	-543
50.02500	-545
50.03333	-548
50.04167	-551
50.05000	-553
50.05833	-555
50.06667	-556
50.07500	-556
50.08333	-555
50.09167	-553
50.10000	-551
50.10833	-549
50.11667	-547
50.12500	-546
50.13333	-546
50.14167	-545
50.15000	-546
50.15833	-546
50.16667	-546
50.17500	-545
50.18333	-545
50.19167	-546
50.20000	-546
50.20833	-546
50.21667	-544
50.22500	-542
50.23333	-539
50.24167	-537
50.25000	-536
50.25833	-534
50.26667	-534
50.27500	-533
50.28333	-531
50.29167	-530
50.30000	-529
50.30833	-529
50.31667	-530
50.32500	-530
50.33333	-528
50.34167	-526
50.35000	-523
50.35833	-520
50.36667	-517
50.37500	-515
50.38333	-514
50.39167	-514
50.40000	-515
50.40833	-517
50.41667	-519
50.42500	-520
50.43333	-521
50.44167	-520
50.45000	-518
50.45833	-515
50.46667	-513
50.47500	-511
50.48333	-509
50.49167	-509
50.50000	-509
50.50833	-509
50.51667	-511
50.52500	-513
50.53333	-515
50.54167	-516
50.55000	-514
50.55833	-511
50.56667	-507
50.57500	-504
50.58333	-504
50.59167	-504
50.60000	-505
50.60833	-505
50.61667	-503
50.62500	-500
50.63333	-497
50.64167	-494
50.65000	-493
50.65833	-493
50.66667	-492
50.67500	-491
50.68333	-489
50.69167	-486
50.70000	-484
50.70833	-481
50.71667	-479
50.72500	-478
50.73333	-479
50.74167	-480
50.75000	-481
50.75833	-481
50.76667	-479
50.77500	-477
50.78333	-474
50.79167	-473
50.80000	-471
50.80833	-471
50.81667	-471
50.82500	-472
50.83333	-473
50.84167	-473
50.85000	-472
50.85833	-471
50.86667	-471
50.87500	-471
50.88333	-472
50.89167	-474
50.90000	-475
50.90833	-476
50.91667	-475
50.92500	-473
50.93333	-470
50.94167	-469
50.95000	-468
50.95833	-470
50.96667	-472
50.97500	-474
50.98333	-475
50.99167	-475
51.00000	-475
51.00833	-473
51.01667	-472
51.02500	-471
51.03333	-470
51.04167	-469
51.05000	-468
51.05833	-468
51.06667	-468
51.07500	-470
51.08333	-472
51.09167	-473
51.10000	-475
51.10833	-476
51.11667	-477
51.12500	-479
51.13333	-480
51.14167	-480
51.15000	-480
51.15833	-479
51.16667	-479
51.17500	-479
51.18333	-478
51.19167	-477
51.20000	-477
51.20833	-479
51.21667	-481
51.22500	-484
51.23333	-487
51.24167	-488
51.25000	-489
51.25833	-489
51.26667	-488
51.27500	-486
51.28333	-485
51.29167	-485
51.30000	-485
51.30833	-486
51.31667	-485
51.32500	-484
51.33333	-483
51.34167	-484
51.35000	-486
51.35833	-488
51.36667	-490
51.37500	-492
51.38333	-492
51.39167	-493
51.40000	-494
51.40833	-496
51.41667	-498
51.42500	-501
51.43333	-503
51.44167	-504
51.45000	-504
51.45833	-503
51.46667	-502
51.47500	-502
51.48333	-504
51.49167	-508
51.50000	-511
51.50833	-513
51.51667	-514
51.52500	-516
51.53333	-517
51.54167	-519
51.55000	-520
51.55833	-520
51.56667	-519
51.57500	-517
51.58333	-517
51.59167	-518
51.60000	-520
51.60833	-521
51.61667	-523
51.62500	-524
51.63333	-525
51.64167	-525
51.65000	-524
51.65833	-523
51.66667	-523
51.67500	-523
51.68333	-525
51.69167	-527
51.70000	-528
51.70833	-528
51.71667	-527
51.72500	-527
51.73333	-526
51.74167	-526
51.75000	-526
51.75833	-527
51.76667	-529
51.77500	-531
51.78333	-534
51.79167	-537
51.80000	-539
51.80833	-540
51.81667	-540
51.82500	-540
51.83333	-541
51.84167	-542
51.85000	-544
51.85833	-546
51.86667	-546
51.87500	-547
51.88333	-548
51.89167	-549
51.90000	-550
51.90833	-551
51.91667	-552
51.92500	-552
51.93333	-551
51.94167	-550
51.95000	-550
51.95833	-549
51.96667	-548
51.97500	-547
51.98333	-547
51.99167	-548
52.00000	-549
52.00833	-550
52.01667	-550
52.02500	-550
52.03333	-549
52.04167	-549
52.05000	-549
52.05833	-549
52.06667	-549
52.07500	-548
52.08333	-548
52.09167	-549
52.10000	-551
52.10833	-554
52.11667	-558
52.12500	-562
52.13333	-564
52.14167	-565
52.15000	-564
52.15833	-562
52.16667	-562
52.17500	-563
52.18333	-564
52.19167	-566
52.20000	-567
52.20833	-567
52.21667	-566
52.22500	-565
52.23333	-564
52.24167	-563
52.25000	-562
52.25833	-561
52.26667	-560
52.27500	-558
52.28333	-558
52.29167	-559
52.30000	-560
52.30833	-561
52.31667	-562
52.32500	-563
52.33333	-564
52.34167	-566
52.35000	-567
52.35833	-568
52.36667	-568
52.37500	-568
52.38333	-570
52.39167	-572
52.40000	-573
52.40833	-572
52.41667	-569
52.42500	-565
52.43333	-562
52.44167	-560
52.45000	-560
52.45833	-563
52.46667	-567
52.47500	-571
52.48333	-575
52.49167	-578
52.50000	-578
52.50833	-575
52.51667	-570
52.52500	-563
52.53333	-558
52.54167	-555
52.55000	-555
52.55833	-558
52.56667	-563
52.57500	-567
52.58333	-568
52.59167	-567
52.60000	-566
52.60833	-565
52.61667	-567
52.62500	-569
52.63333	-572
52.64167	-574
52.65000	-576
52.65833	-578
52.66667	-581
52.67500	-585
52.68333	-588
52.69167	-591
52.70000	-591
52.70833	-590
52.71667	-587
52.72500	-584
52.73333	-580
52.74167	-578
52.75000	-578
52.75833	-579
52.76667	-580
52.77500	-581
52.78333	-581
52.79167	-583
52.80000	-586
52.80833	-589
52.81667	-591
52.82500	-592
52.83333	-591
52.84167	-588
52.85000	-584
52.85833	-579
52.86667	-574
52.87500	-570
52.88333	-568
52.89167	-567
52.90000	-567
52.90833	-568
52.91667	-570
52.92500	-571
52.93333	-574
52.94167	-576
52.95000	-579
52.95833	-581
52.96667	-582
52.97500	-582
52.98333	-580
52.99167	-577
53.00000	-573
53.00833	-569
53.01667	-566
53.02500	-565
53.03333	-565
53.04167	-565
53.05000	-566
53.05833	-566
53.06667	-565
53.07500	-563
53.08333	-559
53.09167	-556
53.10000	-553
53.10833	-551
53.11667	-551
53.12500	-554
53.13333	-559
53.14167	-563
53.15000	-566
53.15833	-567
53.16667	-566
53.17500	-563
53.18333	-561
53.19167	-560
53.20000	-559
53.20833	-560
53.21667	-562
53.22500	-564
53.23333	-566
53.24167	-567
53.25000	-567
53.25833	-565
53.26667	-563
53.27500	-559
53.28333	-556
53.29167	-553
53.30000	-551
53.30833	-549
53.31667	-549
53.32500	-550
53.33333	-551
53.34167	-551
53.35000	-548
53.35833	-544
53.36667	-538
53.37500	-533
53.38333	-528
53.39167	-524
53.40000	-517
53.40833	-510
53.41667	-503
53.42500	-497
53.43333	-493
53.44167	-492
53.45000	-494
53.45833	-497
53.46667	-498
53.47500	-497
53.48333	-493
53.49167	-487
53.50000	-478
53.50833	-469
53.51667	-459
53.52500	-451
53.53333	-444
53.54167	-438
53.55000	-433
53.55833	-429
53.56667	-425
53.57500	-420
53.58333	-412
53.59167	-403
53.60000	-393
53.60833	-383
53.61667	-374
53.62500	-366
53.63333	-358
53.64167	-350
53.65000	-341
53.65833	-331
53.66667	-320
53.67500	-310
53.68333	-299
53.69167	-289
53.70000	-279
53.70833	-269
53.71667	-257
53.72500	-243
53.73333	-227
53.74167	-210
53.75000	-192
53.75833	-174
53.76667	-153
53.77500	-132
53.78333	-110
53.79167	-88
53.80000	-66
53.80833	-43
53.81667	-20
53.82500	3
53.83333	26
53.84167	50
53.85000	75
53.85833	103
53.86667	133
53.87500	163
53.88333	193
53.89167	224
53.90000	254
53.90833	286
53.91667	318
53.92500	354
53.93333	391
53.94167	431
53.95000	473
53.95833	515
53.96667	559
53.97500	603
53.98333	648
53.99167	693
54.00000	740
54.00833	788
54.01667	837
54.02500	886
54.03333	937
54.04167	991
54.05000	1048
54.05833	1107
54.06667	1168
54.07500	1228
54.08333	1288
54.09167	1348
54.10000	1412
54.10833	1480
54.11667	1550
54.12500	1623
54.13333	1696
54.14167	1770
54.15000	1845
54.15833	1920
54.16667	2000
54.17500	2079
54.18333	2162
54.19167	2246
54.20000	2331
54.20833	2419
54.21667	2506
54.22500	2596
54.23333	2686
54.24167	2779
54.25000	2875
54.25833	2973
54.26667	3074
54.27500	3175
54.28333	3280
54.29167	3386
54.30000	3493
54.30833	3605
54.31667	3715
54.32500	3829
54.33333	3942
54.34167	4058
54.35000	4177
54.35833	4298
54.36667	4425
54.37500	4552
54.38333	4680
54.39167	4809
54.40000	4936
54.40833	5066
54.41667	5196
54.42500	5332
54.43333	5468
54.44167	5607
54.45000	5750
54.45833	5894
54.46667	6045
54.47500	6193
54.48333	6345
54.49167	6496
54.50000	6644
54.50833	6795
54.51667	6942
54.52500	7095
54.53333	7247
54.54167	7401
54.55000	7558
54.55833	7715
54.56667	7879
54.57500	8040
54.58333	8204
54.59167	8368
54.60000	8530
54.60833	8695
54.61667	8858
54.62500	9028
54.63333	9198
54.64167	9370
54.65000	9543
54.65833	9713
54.66667	9887
54.67500	10058
54.68333	10231
54.69167	10403
54.70000	10575
54.70833	10750
54.71667	10922
54.72500	11100
54.73333	11277
54.74167	11455
54.75000	11635
54.75833	11811
54.76667	11991
54.77500	12165
54.78333	12340
54.79167	12514
54.80000	12685
54.80833	12860
54.81667	13030
54.82500	13205
54.83333	13376
54.84167	13548
54.85000	13719
54.85833	13888
54.86667	14059
54.87500	14228
54.88333	14398
54.89167	14568
54.90000	14733
54.90833	14899
54.91667	15058
54.92500	15219
54.93333	15376
54.94167	15534
54.95000	15693
54.95833	15847
54.96667	16004
54.97500	16157
54.98333	16314
54.99167	16469
55.00000	16621
55.00833	16774
55.01667	16920
55.02500	17064
55.03333	17203
55.04167	17340
55.05000	17477
55.05833	17610
55.06667	17746
55.07500	17878
55.08333	18011
55.09167	18141
55.10000	18267
55.10833	18391
55.11667	18510
55.12500	18629
55.13333	18745
55.14167	18860
55.15000	18975
55.15833	19086
55.16667	19198
55.17500	19304
55.18333	19408
55.19167	19508
55.20000	19604
55.20833	19698
55.21667	19787
55.22500	19874
55.23333	19958
55.24167	20040
55.25000	20121
55.25833	20197
55.26667	20272
55.27500	20344
55.28333	20414
55.29167	20482
55.30000	20548
55.30833	20615
55.31667	20677
55.32500	20737
55.33333	20793
55.34167	20846
55.35000	20896
55.35833	20943
55.36667	20989
55.37500	21032
55.38333	21072
55.39167	21108
55.40000	21140
55.40833	21168
55.41667	21194
55.42500	21217
55.43333	21238
55.44167	21258
55.45000	21276
55.45833	21291
55.46667	21302
55.47500	21309
55.48333	21313
55.49167	21314
55.50000	21312
55.50833	21309
55.51667	21303
55.52500	21296
55.53333	21288
55.54167	21279
55.55000	21267
55.55833	21254
55.56667	21240
55.57500	21223
55.58333	21202
55.59167	21178
55.60000	21150
55.60833	21116
55.61667	21081
55.62500	21041
55.63333	21002
55.64167	20961
55.65000	20921
55.65833	20881
55.66667	20839
55.67500	20794
55.68333	20746
55.69167	20695
55.70000	20642
55.70833	20587
55.71667	20532
55.72500	20475
55.73333	20418
55.74167	20361
55.75000	20303
55.75833	20243
55.76667	20180
55.77500	20115
55.78333	20048
55.79167	19979
55.80000	19908
55.80833	19835
55.81667	19761
55.82500	19683
55.83333	19605
55.84167	19525
55.85000	19444
55.85833	19364
55.86667	19281
55.87500	19199
55.88333	19117
55.89167	19035
55.90000	18955
55.90833	18873
55.91667	18791
55.92500	18703
55.93333	18614
55.94167	18521
55.95000	18427
55.95833	18335
55.96667	18242
55.97500	18151
55.98333	18058
55.99167	17963
56.00000	17868
56.00833	17771
56.01667	17675
56.02500	17576
56.03333	17479
56.04167	17380
56.05000	17280
56.05833	17182
56.06667	17082
56.07500	16985
56.08333	16886
56.09167	16787
56.10000	16688
56.10833	16586
56.11667	16486
56.12500	16383
56.13333	16281
56.14167	16178
56.15000	16075
56.15833	15974
56.16667	15872
56.17500	15772
56.18333	15671
56.19167	15571
56.20000	15471
56.20833	15369
56.21667	15268
56.22500	15166
56.23333	15065
56.24167	14965
56.25000	14862
56.25833	14760
56.26667	14654
56.27500	14549
56.28333	14442
56.29167	14337
56.30000	14235
56.30833	14134
56.31667	14038
56.32500	13941
56.33333	13845
56.34167	13748
56.35000	13649
56.35833	13549
56.36667	13446
56.37500	13345
56.38333	13241
56.39167	13137
56.40000	13036
56.40833	12934
56.41667	12835
56.42500	12736
56.43333	12639
56.44167	12541
56.45000	12444
56.45833	12350
56.46667	12257
56.47500	12167
56.48333	12078
56.49167	11990
56.50000	11900
56.50833	11806
56.51667	11713
56.52500	11617
56.53333	11523
56.54167	11429
56.55000	11335
56.55833	11244
56.56667	11152
56.57500	11063
56.58333	10974
56.59167	10884
56.60000	10795
56.60833	10704
56.61667	10616
56.62500	10528
56.63333	10442
56.64167	10358
56.65000	10275
56.65833	10194
56.66667	10112
56.67500	10031
56.68333	9948
56.69167	9864
56.70000	9781
56.70833	9696
56.71667	9614
56.72500	9533
56.73333	9455
56.74167	9379
56.75000	9303
56.75833	9227
56.76667	9148
56.77500	9069
56.78333	8988
56.79167	8906
56.80000	8826
56.80833	8746
56.81667	8670
56.82500	8595
56.83333	8521
56.84167	8449
56.85000	8376
56.85833	8305
56.86667	8234
56.87500	8166
56.88333	8098
56.89167	8031
56.90000	7962
56.90833	7890
56.91667	7818
56.92500	7745
56.93333	7675
56.94167	7607
56.95000	7541
56.95833	7475
56.96667	7408
56.97500	7344
56.98333	7280
56.99167	7219
57.00000	7161
57.00833	7103
57.01667	7045
57.02500	6984
57.03333	6924
57.04167	6863
57.05000	6803
57.05833	6746
57.06667	6688
57.07500	6631
57.08333	6572
57.09167	6512
57.10000	6452
57.10833	6391
57.11667	6332
57.12500	6273
57.13333	6215
57.14167	6160
57.15000	6105
57.15833	6051
57.16667	5994
57.17500	5938
57.18333	5884
57.19167	5832
57.20000	5784
57.20833	5737
57.21667	5691
57.22500	5640
57.23333	5589
57.24167	5538
57.25000	5488
57.25833	5440
57.26667	5393
57.27500	5348
57.28333	5300
57.29167	5252
57.30000	5203
57.30833	5153
57.31667	5104
57.32500	5055
57.33333	5007
57.34167	4961
57.35000	4915
57.35833	4872
57.36667	4829
57.37500	4787
57.38333	4744
57.39167	4703
57.40000	4663
57.40833	4624
57.41667	4585
57.42500	4545
57.43333	4505
57.44167	4462
57.45000	4419
57.45833	4378
57.46667	4339
57.47500	4302
57.48333	4267
57.49167	4232
57.50000	4196
57.50833	4159
57.51667	4123
57.52500	4086
57.53333	4049
57.54167	4012
57.55000	3975
57.55833	3938
57.56667	3900
57.57500	3865
57.58333	3830
57.59167	3797
57.60000	3764
57.60833	3729
57.61667	3695
57.62500	3659
57.63333	3625
57.64167	3591
57.65000	3558
57.65833	3526
57.66667	3492
57.67500	3460
57.68333	3428
57.69167	3396
57.70000	3366
57.70833	3337
57.71667	3308
57.72500	3278
57.73333	3248
57.74167	3219
57.75000	3190
57.75833	3162
57.76667	3134
57.77500	3106
57.78333	3077
57.79167	3048
57.80000	3019
57.80833	2990
57.81667	2963
57.82500	2936
57.83333	2912
57.84167	2889
57.85000	2867
57.85833	2845
57.86667	2821
57.87500	2795
57.88333	2768
57.89167	2742
57.90000	2717
57.90833	2695
57.91667	2674
57.92500	2651
57.93333	2629
57.94167	2606
57.95000	2582
57.95833	2559
57.96667	2536
57.97500	2514
57.98333	2493
57.99167	2472
58.00000	2451
58.00833	2429
58.01667	2407
58.02500	2385
58.03333	2363
58.04167	2341
58.05000	2321
58.05833	2302
58.06667	2283
58.07500	2265
58.08333	2245
58.09167	2224
58.10000	2202
58.10833	2177
58.11667	2155
58.12500	2134
58.13333	2115
58.14167	2096
58.15000	2076
58.15833	2055
58.16667	2035
58.17500	2016
58.18333	2000
58.19167	1985
58.20000	1969
58.20833	1954
58.21667	1939
58.22500	1922
58.23333	1904
58.24167	1886
58.25000	1867
58.25833	1849
58.26667	1832
58.27500	1815
58.28333	1798
58.29167	1781
58.30000	1765
58.30833	1749
58.31667	1735
58.32500	1721
58.33333	1707
58.34167	1692
58.35000	1677
58.35833	1664
58.36667	1651
58.37500	1638
58.38333	1625
58.39167	1610
58.40000	1593
58.40833	1574
58.41667	1556
58.42500	1538
58.43333	1522
58.44167	1506
58.45000	1492
58.45833	1479
58.46667	1468
58.47500	1457
58.48333	1447
58.49167	1435
58.50000	1422
58.50833	1408
58.51667	1395
58.52500	1384
58.53333	1373
58.54167	1363
58.55000	1351
58.55833	1339
58.56667	1326
58.57500	1312
58.58333	1298
58.59167	1283
58.60000	1270
58.60833	1257
58.61667	1244
58.62500	1232
58.63333	1221
58.64167	1210
58.65000	1200
58.65833	1190
58.66667	1179
58.67500	1169
58.68333	1159
58.69167	1149
58.70000	1138
58.70833	1127
58.71667	1116
58.72500	1105
58.73333	1094
58.74167	1084
58.75000	1075
58.75833	1065
58.76667	1055
58.77500	1046
58.78333	1036
58.79167	1026
58.80000	1016
58.80833	1004
58.81667	992
58.82500	980
58.83333	970
58.84167	962
58.85000	955
58.85833	947
58.86667	938
58.87500	927
58.88333	916
58.89167	904
58.90000	892
58.90833	882
58.91667	873
58.92500	866
58.93333	860
58.94167	854
58.95000	847
58.95833	842
58.96667	837
58.97500	831
58.98333	825
58.99167	816
59.00000	805
59.00833	792
59.01667	780
59.02500	769
59.03333	761
59.04167	755
59.05000	749
59.05833	742
59.06667	734
59.07500	725
59.08333	717
59.09167	708
59.10000	701
59.10833	695
59.11667	690
59.12500	684
59.13333	677
59.14167	670
59.15000	662
59.15833	656
59.16667	652
59.17500	647
59.18333	641
59.19167	634
59.20000	626
59.20833	618
59.21667	611
59.22500	603
59.23333	596
59.24167	589
59.25000	582
59.25833	576
59.26667	571
59.27500	566
59.28333	561
59.29167	555
59.30000	547
59.30833	539
59.31667	530
59.32500	521
59.33333	513
59.34167	506
59.35000	501
59.35833	498
59.36667	494
59.37500	491
59.38333	486
59.39167	480
59.40000	474
59.40833	466
59.41667	458
59.42500	450
59.43333	442
59.44167	434
59.45000	426
59.45833	420
59.46667	415
59.47500	411
59.48333	407
59.49167	403
59.50000	400
59.50833	396
59.51667	393
59.52500	391
59.53333	390
59.54167	386
59.55000	381
59.55833	374
59.56667	367
59.57500	361
59.58333	356
59.59167	351
59.60000	347
59.60833	343
59.61667	339
59.62500	334
59.63333	329
59.64167	324
59.65000	319
59.65833	314
59.66667	309
59.67500	305
59.68333	301
59.69167	297
59.70000	293
59.70833	289
59.71667	285
59.72500	279
59.73333	273
59.74167	267
59.75000	261
59.75833	256
59.76667	251
59.77500	246
59.78333	241
59.79167	237
59.80000	231
59.80833	225
59.81667	221
59.82500	217
59.83333	216
59.84167	216
59.85000	216
59.85833	214
59.86667	211
59.87500	207
59.88333	202
59.89167	196
59.90000	191
59.90833	186
59.91667	183
59.92500	179
59.93333	176
59.94167	173
59.95000	170
59.95833	168
59.96667	166
59.97500	164
59.98333	161
59.99167	156
60.00000	151
