# Supplementary material for: How J-chain ensures the assembly of immunoglobulin IgM pentamers
Source: EMBO J. 2024 Dec 4;44(2):505–33. doi: 10.1038/s44318-024-00317-9 (PMC11729874; doi:10.1038/s44318-024-00317-9)
Supplement: Supplementary file 5 — Source data Fig. 3 [file 44318_2024_317_MOESM5_ESM.zip › Figure 3/3B/repeat 3 Cu4 + JC/20231122 Cu4tp_JC_WT_11h_3.txt]

[Header]
Application Name	LCsolution
Version	1.25
Data File Name	D:\Xenia\JC Oligomerisation kinetics\20231122 Cu4tp_JC_WT_11h_3.lcd
Output Date	27.12.2023
Output Time	11:18:34

[Configuration]
# of Detectors	2
Detector ID	Detector A	Detector B
Detector Name	Detector A	Detector B
# of Channels	2	1

[LC Chromatogram(Detector A-Ch1)]
Interval(msec)	500
# of Points	7201
Start Time(min)	0.000
End Time(min)	60.000
Intensity Units	mV
Intensity Multiplier	0.001
Wavelength(nm)	280
R.Time (min)	Intensity
0.00000	6
0.00833	6
0.01667	1
0.02500	2
0.03333	-1
0.04167	-6
0.05000	-12
0.05833	-18
0.06667	-23
0.07500	-27
0.08333	-28
0.09167	-26
0.10000	-23
0.10833	-20
0.11667	-17
0.12500	-16
0.13333	-16
0.14167	-19
0.15000	-21
0.15833	-23
0.16667	-22
0.17500	-19
0.18333	-17
0.19167	-14
0.20000	-12
0.20833	-9
0.21667	-6
0.22500	-4
0.23333	-2
0.24167	-3
0.25000	-6
0.25833	-10
0.26667	-11
0.27500	-12
0.28333	-13
0.29167	-15
0.30000	-19
0.30833	-23
0.31667	-28
0.32500	-31
0.33333	-34
0.34167	-34
0.35000	-31
0.35833	-27
0.36667	-22
0.37500	-17
0.38333	-15
0.39167	-14
0.40000	-15
0.40833	-17
0.41667	-19
0.42500	-21
0.43333	-22
0.44167	-23
0.45000	-24
0.45833	-26
0.46667	-27
0.47500	-28
0.48333	-29
0.49167	-28
0.50000	-26
0.50833	-23
0.51667	-19
0.52500	-14
0.53333	-10
0.54167	-6
0.55000	-3
0.55833	-2
0.56667	-4
0.57500	-8
0.58333	-12
0.59167	-17
0.60000	-21
0.60833	-23
0.61667	-23
0.62500	-22
0.63333	-21
0.64167	-22
0.65000	-25
0.65833	-28
0.66667	-31
0.67500	-32
0.68333	-30
0.69167	-27
0.70000	-25
0.70833	-24
0.71667	-25
0.72500	-25
0.73333	-25
0.74167	-22
0.75000	-18
0.75833	-15
0.76667	-11
0.77500	-9
0.78333	-7
0.79167	-7
0.80000	-8
0.80833	-11
0.81667	-15
0.82500	-20
0.83333	-25
0.84167	-26
0.85000	-26
0.85833	-24
0.86667	-23
0.87500	-25
0.88333	-30
0.89167	-36
0.90000	-42
0.90833	-46
0.91667	-47
0.92500	-46
0.93333	-45
0.94167	-45
0.95000	-46
0.95833	-45
0.96667	-44
0.97500	-41
0.98333	-39
0.99167	-36
1.00000	-33
1.00833	-30
1.01667	-28
1.02500	-27
1.03333	-29
1.04167	-31
1.05000	-34
1.05833	-35
1.06667	-34
1.07500	-32
1.08333	-30
1.09167	-29
1.10000	-28
1.10833	-27
1.11667	-25
1.12500	-23
1.13333	-20
1.14167	-16
1.15000	-13
1.15833	-11
1.16667	-13
1.17500	-17
1.18333	-21
1.19167	-24
1.20000	-26
1.20833	-26
1.21667	-26
1.22500	-28
1.23333	-30
1.24167	-33
1.25000	-35
1.25833	-36
1.26667	-34
1.27500	-31
1.28333	-29
1.29167	-25
1.30000	-21
1.30833	-17
1.31667	-13
1.32500	-10
1.33333	-9
1.34167	-11
1.35000	-14
1.35833	-17
1.36667	-19
1.37500	-20
1.38333	-20
1.39167	-20
1.40000	-21
1.40833	-23
1.41667	-25
1.42500	-26
1.43333	-25
1.44167	-24
1.45000	-25
1.45833	-29
1.46667	-34
1.47500	-37
1.48333	-36
1.49167	-30
1.50000	-23
1.50833	-16
1.51667	-11
1.52500	-10
1.53333	-12
1.54167	-17
1.55000	-21
1.55833	-24
1.56667	-26
1.57500	-26
1.58333	-25
1.59167	-23
1.60000	-21
1.60833	-19
1.61667	-18
1.62500	-18
1.63333	-20
1.64167	-24
1.65000	-28
1.65833	-31
1.66667	-32
1.67500	-30
1.68333	-27
1.69167	-24
1.70000	-23
1.70833	-25
1.71667	-29
1.72500	-32
1.73333	-33
1.74167	-32
1.75000	-28
1.75833	-24
1.76667	-22
1.77500	-22
1.78333	-23
1.79167	-24
1.80000	-24
1.80833	-24
1.81667	-24
1.82500	-24
1.83333	-26
1.84167	-28
1.85000	-31
1.85833	-34
1.86667	-36
1.87500	-37
1.88333	-36
1.89167	-34
1.90000	-33
1.90833	-33
1.91667	-34
1.92500	-35
1.93333	-35
1.94167	-33
1.95000	-29
1.95833	-26
1.96667	-25
1.97500	-25
1.98333	-25
1.99167	-25
2.00000	-25
2.00833	-26
2.01667	-28
2.02500	-29
2.03333	-31
2.04167	-31
2.05000	-30
2.05833	-29
2.06667	-30
2.07500	-31
2.08333	-34
2.09167	-37
2.10000	-40
2.10833	-43
2.11667	-45
2.12500	-47
2.13333	-48
2.14167	-48
2.15000	-49
2.15833	-48
2.16667	-47
2.17500	-43
2.18333	-38
2.19167	-33
2.20000	-28
2.20833	-26
2.21667	-26
2.22500	-28
2.23333	-31
2.24167	-33
2.25000	-33
2.25833	-32
2.26667	-29
2.27500	-26
2.28333	-24
2.29167	-24
2.30000	-25
2.30833	-27
2.31667	-28
2.32500	-27
2.33333	-27
2.34167	-27
2.35000	-28
2.35833	-31
2.36667	-34
2.37500	-36
2.38333	-34
2.39167	-30
2.40000	-26
2.40833	-22
2.41667	-20
2.42500	-22
2.43333	-25
2.44167	-29
2.45000	-33
2.45833	-35
2.46667	-33
2.47500	-31
2.48333	-27
2.49167	-25
2.50000	-24
2.50833	-26
2.51667	-31
2.52500	-36
2.53333	-43
2.54167	-50
2.55000	-57
2.55833	-61
2.56667	-61
2.57500	-58
2.58333	-54
2.59167	-50
2.60000	-46
2.60833	-44
2.61667	-42
2.62500	-40
2.63333	-38
2.64167	-36
2.65000	-34
2.65833	-32
2.66667	-30
2.67500	-28
2.68333	-27
2.69167	-28
2.70000	-29
2.70833	-32
2.71667	-35
2.72500	-37
2.73333	-38
2.74167	-38
2.75000	-38
2.75833	-37
2.76667	-38
2.77500	-39
2.78333	-40
2.79167	-41
2.80000	-43
2.80833	-45
2.81667	-47
2.82500	-50
2.83333	-52
2.84167	-53
2.85000	-52
2.85833	-49
2.86667	-46
2.87500	-43
2.88333	-40
2.89167	-38
2.90000	-37
2.90833	-37
2.91667	-38
2.92500	-40
2.93333	-42
2.94167	-43
2.95000	-42
2.95833	-41
2.96667	-40
2.97500	-38
2.98333	-37
2.99167	-36
3.00000	-34
3.00833	-33
3.01667	-33
3.02500	-35
3.03333	-39
3.04167	-42
3.05000	-45
3.05833	-47
3.06667	-47
3.07500	-47
3.08333	-47
3.09167	-47
3.10000	-47
3.10833	-46
3.11667	-44
3.12500	-39
3.13333	-34
3.14167	-30
3.15000	-27
3.15833	-29
3.16667	-35
3.17500	-41
3.18333	-45
3.19167	-47
3.20000	-46
3.20833	-44
3.21667	-42
3.22500	-41
3.23333	-39
3.24167	-36
3.25000	-33
3.25833	-30
3.26667	-28
3.27500	-27
3.28333	-27
3.29167	-29
3.30000	-32
3.30833	-38
3.31667	-44
3.32500	-50
3.33333	-55
3.34167	-58
3.35000	-58
3.35833	-55
3.36667	-50
3.37500	-45
3.38333	-42
3.39167	-41
3.40000	-42
3.40833	-46
3.41667	-49
3.42500	-51
3.43333	-50
3.44167	-50
3.45000	-50
3.45833	-51
3.46667	-54
3.47500	-55
3.48333	-55
3.49167	-52
3.50000	-48
3.50833	-44
3.51667	-40
3.52500	-38
3.53333	-37
3.54167	-37
3.55000	-38
3.55833	-41
3.56667	-44
3.57500	-48
3.58333	-50
3.59167	-49
3.60000	-47
3.60833	-44
3.61667	-42
3.62500	-41
3.63333	-43
3.64167	-46
3.65000	-50
3.65833	-54
3.66667	-56
3.67500	-56
3.68333	-54
3.69167	-49
3.70000	-44
3.70833	-40
3.71667	-37
3.72500	-37
3.73333	-39
3.74167	-40
3.75000	-42
3.75833	-41
3.76667	-38
3.77500	-34
3.78333	-31
3.79167	-31
3.80000	-33
3.80833	-36
3.81667	-40
3.82500	-44
3.83333	-47
3.84167	-50
3.85000	-52
3.85833	-53
3.86667	-54
3.87500	-54
3.88333	-53
3.89167	-53
3.90000	-52
3.90833	-52
3.91667	-51
3.92500	-50
3.93333	-48
3.94167	-45
3.95000	-41
3.95833	-39
3.96667	-38
3.97500	-39
3.98333	-42
3.99167	-44
4.00000	-44
4.00833	-42
4.01667	-38
4.02500	-35
4.03333	-32
4.04167	-32
4.05000	-32
4.05833	-33
4.06667	-34
4.07500	-34
4.08333	-33
4.09167	-31
4.10000	-31
4.10833	-32
4.11667	-37
4.12500	-45
4.13333	-54
4.14167	-61
4.15000	-66
4.15833	-68
4.16667	-67
4.17500	-63
4.18333	-58
4.19167	-52
4.20000	-46
4.20833	-40
4.21667	-36
4.22500	-35
4.23333	-36
4.24167	-39
4.25000	-41
4.25833	-43
4.26667	-42
4.27500	-40
4.28333	-39
4.29167	-39
4.30000	-38
4.30833	-38
4.31667	-36
4.32500	-36
4.33333	-37
4.34167	-39
4.35000	-41
4.35833	-43
4.36667	-43
4.37500	-44
4.38333	-46
4.39167	-49
4.40000	-52
4.40833	-54
4.41667	-55
4.42500	-54
4.43333	-52
4.44167	-51
4.45000	-51
4.45833	-51
4.46667	-52
4.47500	-51
4.48333	-50
4.49167	-48
4.50000	-44
4.50833	-39
4.51667	-35
4.52500	-32
4.53333	-33
4.54167	-37
4.55000	-43
4.55833	-48
4.56667	-53
4.57500	-56
4.58333	-56
4.59167	-53
4.60000	-48
4.60833	-41
4.61667	-35
4.62500	-30
4.63333	-26
4.64167	-26
4.65000	-29
4.65833	-33
4.66667	-39
4.67500	-43
4.68333	-46
4.69167	-46
4.70000	-44
4.70833	-43
4.71667	-43
4.72500	-44
4.73333	-44
4.74167	-43
4.75000	-40
4.75833	-36
4.76667	-32
4.77500	-31
4.78333	-33
4.79167	-38
4.80000	-43
4.80833	-47
4.81667	-50
4.82500	-50
4.83333	-49
4.84167	-46
4.85000	-41
4.85833	-37
4.86667	-33
4.87500	-31
4.88333	-32
4.89167	-34
4.90000	-36
4.90833	-37
4.91667	-38
4.92500	-40
4.93333	-43
4.94167	-47
4.95000	-50
4.95833	-51
4.96667	-50
4.97500	-49
4.98333	-47
4.99167	-46
5.00000	-47
5.00833	-50
5.01667	-54
5.02500	-57
5.03333	-59
5.04167	-59
5.05000	-56
5.05833	-52
5.06667	-47
5.07500	-44
5.08333	-42
5.09167	-42
5.10000	-43
5.10833	-43
5.11667	-44
5.12500	-44
5.13333	-45
5.14167	-46
5.15000	-45
5.15833	-44
5.16667	-42
5.17500	-42
5.18333	-44
5.19167	-46
5.20000	-49
5.20833	-50
5.21667	-51
5.22500	-51
5.23333	-51
5.24167	-51
5.25000	-51
5.25833	-52
5.26667	-52
5.27500	-51
5.28333	-52
5.29167	-53
5.30000	-54
5.30833	-54
5.31667	-53
5.32500	-52
5.33333	-50
5.34167	-51
5.35000	-53
5.35833	-55
5.36667	-56
5.37500	-56
5.38333	-55
5.39167	-54
5.40000	-51
5.40833	-49
5.41667	-47
5.42500	-45
5.43333	-44
5.44167	-45
5.45000	-47
5.45833	-49
5.46667	-50
5.47500	-49
5.48333	-47
5.49167	-45
5.50000	-43
5.50833	-42
5.51667	-41
5.52500	-41
5.53333	-42
5.54167	-44
5.55000	-46
5.55833	-47
5.56667	-49
5.57500	-49
5.58333	-49
5.59167	-48
5.60000	-46
5.60833	-44
5.61667	-42
5.62500	-42
5.63333	-44
5.64167	-46
5.65000	-48
5.65833	-49
5.66667	-50
5.67500	-52
5.68333	-54
5.69167	-56
5.70000	-56
5.70833	-55
5.71667	-52
5.72500	-48
5.73333	-46
5.74167	-46
5.75000	-49
5.75833	-53
5.76667	-54
5.77500	-53
5.78333	-50
5.79167	-46
5.80000	-44
5.80833	-44
5.81667	-47
5.82500	-50
5.83333	-54
5.84167	-55
5.85000	-54
5.85833	-51
5.86667	-46
5.87500	-42
5.88333	-38
5.89167	-36
5.90000	-36
5.90833	-37
5.91667	-39
5.92500	-41
5.93333	-42
5.94167	-41
5.95000	-39
5.95833	-37
5.96667	-37
5.97500	-39
5.98333	-43
5.99167	-49
6.00000	-53
6.00833	-55
6.01667	-57
6.02500	-57
6.03333	-55
6.04167	-53
6.05000	-50
6.05833	-47
6.06667	-46
6.07500	-46
6.08333	-46
6.09167	-47
6.10000	-47
6.10833	-48
6.11667	-49
6.12500	-50
6.13333	-52
6.14167	-54
6.15000	-55
6.15833	-56
6.16667	-57
6.17500	-57
6.18333	-55
6.19167	-51
6.20000	-47
6.20833	-43
6.21667	-40
6.22500	-40
6.23333	-41
6.24167	-45
6.25000	-49
6.25833	-52
6.26667	-54
6.27500	-54
6.28333	-52
6.29167	-50
6.30000	-49
6.30833	-50
6.31667	-51
6.32500	-53
6.33333	-54
6.34167	-52
6.35000	-49
6.35833	-46
6.36667	-43
6.37500	-42
6.38333	-43
6.39167	-46
6.40000	-50
6.40833	-53
6.41667	-55
6.42500	-55
6.43333	-53
6.44167	-51
6.45000	-50
6.45833	-49
6.46667	-50
6.47500	-52
6.48333	-55
6.49167	-57
6.50000	-57
6.50833	-54
6.51667	-49
6.52500	-45
6.53333	-43
6.54167	-43
6.55000	-45
6.55833	-48
6.56667	-51
6.57500	-53
6.58333	-53
6.59167	-52
6.60000	-50
6.60833	-48
6.61667	-45
6.62500	-42
6.63333	-39
6.64167	-37
6.65000	-35
6.65833	-36
6.66667	-39
6.67500	-44
6.68333	-48
6.69167	-52
6.70000	-54
6.70833	-54
6.71667	-52
6.72500	-49
6.73333	-46
6.74167	-43
6.75000	-39
6.75833	-36
6.76667	-33
6.77500	-33
6.78333	-36
6.79167	-41
6.80000	-45
6.80833	-48
6.81667	-48
6.82500	-45
6.83333	-40
6.84167	-37
6.85000	-37
6.85833	-39
6.86667	-44
6.87500	-48
6.88333	-53
6.89167	-57
6.90000	-61
6.90833	-63
6.91667	-64
6.92500	-63
6.93333	-61
6.94167	-58
6.95000	-56
6.95833	-54
6.96667	-52
6.97500	-50
6.98333	-50
6.99167	-50
7.00000	-50
7.00833	-49
7.01667	-47
7.02500	-44
7.03333	-42
7.04167	-41
7.05000	-40
7.05833	-40
7.06667	-38
7.07500	-37
7.08333	-36
7.09167	-35
7.10000	-35
7.10833	-35
7.11667	-34
7.12500	-34
7.13333	-34
7.14167	-34
7.15000	-33
7.15833	-32
7.16667	-32
7.17500	-34
7.18333	-37
7.19167	-41
7.20000	-44
7.20833	-45
7.21667	-45
7.22500	-45
7.23333	-46
7.24167	-45
7.25000	-44
7.25833	-43
7.26667	-40
7.27500	-38
7.28333	-38
7.29167	-39
7.30000	-42
7.30833	-46
7.31667	-48
7.32500	-48
7.33333	-46
7.34167	-44
7.35000	-43
7.35833	-44
7.36667	-47
7.37500	-50
7.38333	-51
7.39167	-51
7.40000	-51
7.40833	-52
7.41667	-53
7.42500	-55
7.43333	-58
7.44167	-60
7.45000	-61
7.45833	-62
7.46667	-63
7.47500	-65
7.48333	-66
7.49167	-67
7.50000	-67
7.50833	-66
7.51667	-63
7.52500	-60
7.53333	-55
7.54167	-50
7.55000	-44
7.55833	-39
7.56667	-36
7.57500	-34
7.58333	-34
7.59167	-35
7.60000	-36
7.60833	-36
7.61667	-37
7.62500	-40
7.63333	-44
7.64167	-48
7.65000	-52
7.65833	-55
7.66667	-55
7.67500	-54
7.68333	-52
7.69167	-50
7.70000	-50
7.70833	-53
7.71667	-56
7.72500	-58
7.73333	-58
7.74167	-57
7.75000	-56
7.75833	-55
7.76667	-57
7.77500	-59
7.78333	-60
7.79167	-58
7.80000	-56
7.80833	-53
7.81667	-52
7.82500	-53
7.83333	-56
7.84167	-60
7.85000	-63
7.85833	-63
7.86667	-59
7.87500	-52
7.88333	-45
7.89167	-39
7.90000	-36
7.90833	-37
7.91667	-39
7.92500	-42
7.93333	-46
7.94167	-50
7.95000	-55
7.95833	-59
7.96667	-63
7.97500	-64
7.98333	-63
7.99167	-60
8.00000	-56
8.00833	-54
8.01667	-52
8.02500	-52
8.03333	-53
8.04167	-54
8.05000	-56
8.05833	-57
8.06667	-57
8.07500	-56
8.08333	-53
8.09167	-50
8.10000	-47
8.10833	-44
8.11667	-42
8.12500	-41
8.13333	-42
8.14167	-45
8.15000	-49
8.15833	-53
8.16667	-57
8.17500	-60
8.18333	-64
8.19167	-67
8.20000	-68
8.20833	-67
8.21667	-64
8.22500	-60
8.23333	-55
8.24167	-50
8.25000	-46
8.25833	-45
8.26667	-45
8.27500	-46
8.28333	-48
8.29167	-51
8.30000	-53
8.30833	-55
8.31667	-57
8.32500	-58
8.33333	-58
8.34167	-58
8.35000	-59
8.35833	-61
8.36667	-64
8.37500	-65
8.38333	-65
8.39167	-63
8.40000	-61
8.40833	-60
8.41667	-61
8.42500	-63
8.43333	-66
8.44167	-67
8.45000	-66
8.45833	-63
8.46667	-60
8.47500	-57
8.48333	-56
8.49167	-55
8.50000	-56
8.50833	-57
8.51667	-57
8.52500	-55
8.53333	-53
8.54167	-49
8.55000	-44
8.55833	-41
8.56667	-40
8.57500	-41
8.58333	-44
8.59167	-48
8.60000	-51
8.60833	-52
8.61667	-54
8.62500	-56
8.63333	-59
8.64167	-62
8.65000	-64
8.65833	-64
8.66667	-60
8.67500	-56
8.68333	-53
8.69167	-52
8.70000	-53
8.70833	-55
8.71667	-59
8.72500	-61
8.73333	-63
8.74167	-64
8.75000	-65
8.75833	-64
8.76667	-63
8.77500	-62
8.78333	-61
8.79167	-61
8.80000	-60
8.80833	-58
8.81667	-54
8.82500	-48
8.83333	-44
8.84167	-44
8.85000	-47
8.85833	-52
8.86667	-58
8.87500	-62
8.88333	-63
8.89167	-62
8.90000	-59
8.90833	-56
8.91667	-53
8.92500	-52
8.93333	-52
8.94167	-53
8.95000	-54
8.95833	-54
8.96667	-52
8.97500	-49
8.98333	-48
8.99167	-49
9.00000	-51
9.00833	-55
9.01667	-58
9.02500	-60
9.03333	-61
9.04167	-61
9.05000	-61
9.05833	-61
9.06667	-61
9.07500	-61
9.08333	-60
9.09167	-59
9.10000	-58
9.10833	-58
9.11667	-60
9.12500	-62
9.13333	-65
9.14167	-66
9.15000	-67
9.15833	-66
9.16667	-64
9.17500	-61
9.18333	-60
9.19167	-61
9.20000	-62
9.20833	-63
9.21667	-62
9.22500	-60
9.23333	-57
9.24167	-57
9.25000	-60
9.25833	-63
9.26667	-66
9.27500	-66
9.28333	-62
9.29167	-56
9.30000	-52
9.30833	-52
9.31667	-56
9.32500	-63
9.33333	-70
9.34167	-75
9.35000	-78
9.35833	-78
9.36667	-76
9.37500	-74
9.38333	-72
9.39167	-70
9.40000	-68
9.40833	-65
9.41667	-62
9.42500	-58
9.43333	-54
9.44167	-53
9.45000	-54
9.45833	-57
9.46667	-61
9.47500	-63
9.48333	-63
9.49167	-60
9.50000	-56
9.50833	-50
9.51667	-44
9.52500	-38
9.53333	-35
9.54167	-35
9.55000	-37
9.55833	-42
9.56667	-48
9.57500	-52
9.58333	-53
9.59167	-51
9.60000	-49
9.60833	-49
9.61667	-50
9.62500	-53
9.63333	-55
9.64167	-55
9.65000	-53
9.65833	-52
9.66667	-53
9.67500	-56
9.68333	-61
9.69167	-65
9.70000	-68
9.70833	-69
9.71667	-69
9.72500	-68
9.73333	-67
9.74167	-65
9.75000	-62
9.75833	-60
9.76667	-59
9.77500	-58
9.78333	-59
9.79167	-60
9.80000	-60
9.80833	-59
9.81667	-57
9.82500	-54
9.83333	-53
9.84167	-53
9.85000	-56
9.85833	-59
9.86667	-62
9.87500	-64
9.88333	-64
9.89167	-63
9.90000	-59
9.90833	-55
9.91667	-52
9.92500	-49
9.93333	-49
9.94167	-51
9.95000	-54
9.95833	-58
9.96667	-63
9.97500	-68
9.98333	-72
9.99167	-75
10.00000	-75
10.00833	-71
10.01667	-67
10.02500	-64
10.03333	-64
10.04167	-66
10.05000	-69
10.05833	-69
10.06667	-65
10.07500	-61
10.08333	-57
10.09167	-54
10.10000	-54
10.10833	-55
10.11667	-58
10.12500	-60
10.13333	-61
10.14167	-62
10.15000	-63
10.15833	-65
10.16667	-65
10.17500	-66
10.18333	-66
10.19167	-66
10.20000	-65
10.20833	-64
10.21667	-63
10.22500	-61
10.23333	-59
10.24167	-57
10.25000	-56
10.25833	-55
10.26667	-54
10.27500	-55
10.28333	-56
10.29167	-58
10.30000	-61
10.30833	-64
10.31667	-67
10.32500	-69
10.33333	-68
10.34167	-62
10.35000	-55
10.35833	-48
10.36667	-43
10.37500	-40
10.38333	-41
10.39167	-45
10.40000	-49
10.40833	-51
10.41667	-50
10.42500	-49
10.43333	-47
10.44167	-48
10.45000	-50
10.45833	-54
10.46667	-59
10.47500	-62
10.48333	-64
10.49167	-64
10.50000	-63
10.50833	-64
10.51667	-64
10.52500	-65
10.53333	-65
10.54167	-66
10.55000	-67
10.55833	-68
10.56667	-70
10.57500	-71
10.58333	-70
10.59167	-66
10.60000	-61
10.60833	-57
10.61667	-53
10.62500	-52
10.63333	-52
10.64167	-54
10.65000	-55
10.65833	-56
10.66667	-57
10.67500	-56
10.68333	-56
10.69167	-55
10.70000	-53
10.70833	-50
10.71667	-46
10.72500	-43
10.73333	-42
10.74167	-42
10.75000	-45
10.75833	-48
10.76667	-50
10.77500	-52
10.78333	-54
10.79167	-56
10.80000	-58
10.80833	-60
10.81667	-62
10.82500	-63
10.83333	-63
10.84167	-63
10.85000	-64
10.85833	-63
10.86667	-63
10.87500	-61
10.88333	-60
10.89167	-59
10.90000	-60
10.90833	-62
10.91667	-67
10.92500	-72
10.93333	-76
10.94167	-78
10.95000	-76
10.95833	-73
10.96667	-69
10.97500	-67
10.98333	-67
10.99167	-69
11.00000	-69
11.00833	-68
11.01667	-67
11.02500	-65
11.03333	-64
11.04167	-64
11.05000	-65
11.05833	-66
11.06667	-66
11.07500	-64
11.08333	-63
11.09167	-62
11.10000	-60
11.10833	-60
11.11667	-61
11.12500	-62
11.13333	-64
11.14167	-64
11.15000	-63
11.15833	-61
11.16667	-60
11.17500	-60
11.18333	-61
11.19167	-63
11.20000	-65
11.20833	-67
11.21667	-67
11.22500	-67
11.23333	-65
11.24167	-63
11.25000	-60
11.25833	-59
11.26667	-60
11.27500	-61
11.28333	-63
11.29167	-64
11.30000	-65
11.30833	-65
11.31667	-64
11.32500	-64
11.33333	-65
11.34167	-67
11.35000	-69
11.35833	-71
11.36667	-70
11.37500	-67
11.38333	-61
11.39167	-54
11.40000	-50
11.40833	-49
11.41667	-51
11.42500	-56
11.43333	-61
11.44167	-66
11.45000	-69
11.45833	-71
11.46667	-70
11.47500	-68
11.48333	-65
11.49167	-61
11.50000	-59
11.50833	-58
11.51667	-58
11.52500	-57
11.53333	-55
11.54167	-52
11.55000	-49
11.55833	-46
11.56667	-46
11.57500	-47
11.58333	-48
11.59167	-50
11.60000	-52
11.60833	-54
11.61667	-58
11.62500	-63
11.63333	-69
11.64167	-74
11.65000	-76
11.65833	-76
11.66667	-73
11.67500	-68
11.68333	-62
11.69167	-55
11.70000	-51
11.70833	-48
11.71667	-47
11.72500	-48
11.73333	-50
11.74167	-52
11.75000	-54
11.75833	-56
11.76667	-56
11.77500	-55
11.78333	-52
11.79167	-50
11.80000	-49
11.80833	-51
11.81667	-54
11.82500	-58
11.83333	-61
11.84167	-63
11.85000	-64
11.85833	-64
11.86667	-62
11.87500	-59
11.88333	-54
11.89167	-50
11.90000	-47
11.90833	-45
11.91667	-46
11.92500	-48
11.93333	-51
11.94167	-57
11.95000	-63
11.95833	-68
11.96667	-72
11.97500	-74
11.98333	-74
11.99167	-73
12.00000	-71
12.00833	-69
12.01667	-68
12.02500	-67
12.03333	-66
12.04167	-66
12.05000	-65
12.05833	-64
12.06667	-62
12.07500	-61
12.08333	-59
12.09167	-59
12.10000	-60
12.10833	-62
12.11667	-63
12.12500	-65
12.13333	-67
12.14167	-68
12.15000	-68
12.15833	-67
12.16667	-65
12.17500	-63
12.18333	-60
12.19167	-57
12.20000	-54
12.20833	-50
12.21667	-48
12.22500	-48
12.23333	-49
12.24167	-53
12.25000	-59
12.25833	-65
12.26667	-71
12.27500	-75
12.28333	-76
12.29167	-75
12.30000	-73
12.30833	-70
12.31667	-69
12.32500	-70
12.33333	-72
12.34167	-73
12.35000	-73
12.35833	-71
12.36667	-69
12.37500	-65
12.38333	-60
12.39167	-54
12.40000	-50
12.40833	-47
12.41667	-45
12.42500	-46
12.43333	-48
12.44167	-49
12.45000	-50
12.45833	-52
12.46667	-56
12.47500	-60
12.48333	-64
12.49167	-66
12.50000	-66
12.50833	-62
12.51667	-59
12.52500	-57
12.53333	-56
12.54167	-56
12.55000	-55
12.55833	-53
12.56667	-51
12.57500	-50
12.58333	-51
12.59167	-54
12.60000	-58
12.60833	-62
12.61667	-64
12.62500	-65
12.63333	-65
12.64167	-65
12.65000	-66
12.65833	-70
12.66667	-75
12.67500	-81
12.68333	-85
12.69167	-87
12.70000	-87
12.70833	-86
12.71667	-84
12.72500	-82
12.73333	-79
12.74167	-76
12.75000	-73
12.75833	-69
12.76667	-66
12.77500	-63
12.78333	-63
12.79167	-65
12.80000	-68
12.80833	-72
12.81667	-75
12.82500	-78
12.83333	-80
12.84167	-79
12.85000	-77
12.85833	-73
12.86667	-69
12.87500	-65
12.88333	-63
12.89167	-64
12.90000	-66
12.90833	-68
12.91667	-70
12.92500	-71
12.93333	-70
12.94167	-67
12.95000	-64
12.95833	-61
12.96667	-59
12.97500	-60
12.98333	-62
12.99167	-64
13.00000	-65
13.00833	-64
13.01667	-62
13.02500	-61
13.03333	-60
13.04167	-62
13.05000	-66
13.05833	-69
13.06667	-71
13.07500	-71
13.08333	-69
13.09167	-66
13.10000	-63
13.10833	-60
13.11667	-57
13.12500	-53
13.13333	-49
13.14167	-46
13.15000	-46
13.15833	-48
13.16667	-52
13.17500	-55
13.18333	-56
13.19167	-54
13.20000	-53
13.20833	-52
13.21667	-52
13.22500	-54
13.23333	-55
13.24167	-56
13.25000	-58
13.25833	-59
13.26667	-60
13.27500	-59
13.28333	-57
13.29167	-56
13.30000	-55
13.30833	-56
13.31667	-57
13.32500	-57
13.33333	-56
13.34167	-54
13.35000	-52
13.35833	-50
13.36667	-50
13.37500	-50
13.38333	-52
13.39167	-55
13.40000	-57
13.40833	-61
13.41667	-64
13.42500	-66
13.43333	-65
13.44167	-62
13.45000	-56
13.45833	-52
13.46667	-51
13.47500	-51
13.48333	-51
13.49167	-52
13.50000	-51
13.50833	-49
13.51667	-47
13.52500	-46
13.53333	-46
13.54167	-46
13.55000	-47
13.55833	-48
13.56667	-49
13.57500	-51
13.58333	-52
13.59167	-54
13.60000	-55
13.60833	-55
13.61667	-55
13.62500	-54
13.63333	-53
13.64167	-52
13.65000	-51
13.65833	-52
13.66667	-52
13.67500	-54
13.68333	-57
13.69167	-60
13.70000	-63
13.70833	-66
13.71667	-68
13.72500	-68
13.73333	-66
13.74167	-63
13.75000	-61
13.75833	-59
13.76667	-60
13.77500	-62
13.78333	-65
13.79167	-68
13.80000	-68
13.80833	-65
13.81667	-62
13.82500	-58
13.83333	-55
13.84167	-53
13.85000	-52
13.85833	-52
13.86667	-52
13.87500	-52
13.88333	-52
13.89167	-50
13.90000	-47
13.90833	-42
13.91667	-38
13.92500	-35
13.93333	-33
13.94167	-33
13.95000	-37
13.95833	-42
13.96667	-49
13.97500	-55
13.98333	-58
13.99167	-58
14.00000	-56
14.00833	-51
14.01667	-47
14.02500	-44
14.03333	-43
14.04167	-43
14.05000	-42
14.05833	-40
14.06667	-36
14.07500	-31
14.08333	-27
14.09167	-24
14.10000	-22
14.10833	-22
14.11667	-23
14.12500	-24
14.13333	-26
14.14167	-29
14.15000	-32
14.15833	-34
14.16667	-36
14.17500	-37
14.18333	-36
14.19167	-34
14.20000	-30
14.20833	-26
14.21667	-22
14.22500	-20
14.23333	-20
14.24167	-21
14.25000	-22
14.25833	-21
14.26667	-19
14.27500	-16
14.28333	-12
14.29167	-8
14.30000	-5
14.30833	-5
14.31667	-7
14.32500	-12
14.33333	-16
14.34167	-18
14.35000	-18
14.35833	-16
14.36667	-13
14.37500	-12
14.38333	-13
14.39167	-15
14.40000	-16
14.40833	-17
14.41667	-16
14.42500	-15
14.43333	-15
14.44167	-14
14.45000	-14
14.45833	-14
14.46667	-15
14.47500	-17
14.48333	-20
14.49167	-22
14.50000	-24
14.50833	-25
14.51667	-24
14.52500	-22
14.53333	-21
14.54167	-19
14.55000	-18
14.55833	-19
14.56667	-20
14.57500	-21
14.58333	-21
14.59167	-21
14.60000	-22
14.60833	-24
14.61667	-26
14.62500	-28
14.63333	-29
14.64167	-29
14.65000	-26
14.65833	-25
14.66667	-26
14.67500	-28
14.68333	-32
14.69167	-34
14.70000	-35
14.70833	-34
14.71667	-33
14.72500	-31
14.73333	-30
14.74167	-28
14.75000	-27
14.75833	-25
14.76667	-23
14.77500	-21
14.78333	-21
14.79167	-23
14.80000	-26
14.80833	-29
14.81667	-32
14.82500	-35
14.83333	-36
14.84167	-37
14.85000	-36
14.85833	-34
14.86667	-30
14.87500	-27
14.88333	-26
14.89167	-27
14.90000	-28
14.90833	-30
14.91667	-31
14.92500	-32
14.93333	-32
14.94167	-32
14.95000	-30
14.95833	-28
14.96667	-26
14.97500	-24
14.98333	-21
14.99167	-19
15.00000	-18
15.00833	-17
15.01667	-18
15.02500	-19
15.03333	-20
15.04167	-21
15.05000	-22
15.05833	-24
15.06667	-28
15.07500	-33
15.08333	-37
15.09167	-41
15.10000	-45
15.10833	-50
15.11667	-53
15.12500	-54
15.13333	-52
15.14167	-48
15.15000	-43
15.15833	-41
15.16667	-43
15.17500	-47
15.18333	-49
15.19167	-50
15.20000	-46
15.20833	-40
15.21667	-35
15.22500	-33
15.23333	-33
15.24167	-34
15.25000	-36
15.25833	-37
15.26667	-36
15.27500	-34
15.28333	-32
15.29167	-31
15.30000	-30
15.30833	-30
15.31667	-31
15.32500	-32
15.33333	-34
15.34167	-37
15.35000	-41
15.35833	-44
15.36667	-46
15.37500	-47
15.38333	-46
15.39167	-44
15.40000	-43
15.40833	-41
15.41667	-40
15.42500	-38
15.43333	-37
15.44167	-37
15.45000	-38
15.45833	-40
15.46667	-41
15.47500	-39
15.48333	-35
15.49167	-30
15.50000	-29
15.50833	-33
15.51667	-39
15.52500	-45
15.53333	-51
15.54167	-54
15.55000	-54
15.55833	-53
15.56667	-53
15.57500	-52
15.58333	-51
15.59167	-48
15.60000	-45
15.60833	-41
15.61667	-37
15.62500	-34
15.63333	-32
15.64167	-35
15.65000	-40
15.65833	-44
15.66667	-43
15.67500	-39
15.68333	-33
15.69167	-27
15.70000	-24
15.70833	-28
15.71667	-37
15.72500	-46
15.73333	-53
15.74167	-57
15.75000	-58
15.75833	-57
15.76667	-57
15.77500	-59
15.78333	-60
15.79167	-59
15.80000	-58
15.80833	-56
15.81667	-54
15.82500	-52
15.83333	-49
15.84167	-47
15.85000	-48
15.85833	-51
15.86667	-56
15.87500	-61
15.88333	-62
15.89167	-58
15.90000	-53
15.90833	-47
15.91667	-42
15.92500	-38
15.93333	-35
15.94167	-33
15.95000	-32
15.95833	-33
15.96667	-34
15.97500	-34
15.98333	-35
15.99167	-35
16.00000	-36
16.00833	-38
16.01667	-41
16.02500	-45
16.03333	-49
16.04167	-54
16.05000	-57
16.05833	-59
16.06667	-58
16.07500	-55
16.08333	-51
16.09167	-47
16.10000	-44
16.10833	-43
16.11667	-44
16.12500	-45
16.13333	-47
16.14167	-48
16.15000	-47
16.15833	-45
16.16667	-42
16.17500	-39
16.18333	-37
16.19167	-37
16.20000	-38
16.20833	-40
16.21667	-42
16.22500	-45
16.23333	-47
16.24167	-48
16.25000	-49
16.25833	-48
16.26667	-48
16.27500	-49
16.28333	-50
16.29167	-52
16.30000	-55
16.30833	-58
16.31667	-61
16.32500	-64
16.33333	-66
16.34167	-67
16.35000	-66
16.35833	-64
16.36667	-61
16.37500	-59
16.38333	-59
16.39167	-59
16.40000	-60
16.40833	-60
16.41667	-58
16.42500	-55
16.43333	-51
16.44167	-48
16.45000	-48
16.45833	-49
16.46667	-51
16.47500	-52
16.48333	-51
16.49167	-48
16.50000	-46
16.50833	-45
16.51667	-46
16.52500	-48
16.53333	-50
16.54167	-52
16.55000	-54
16.55833	-55
16.56667	-55
16.57500	-53
16.58333	-51
16.59167	-48
16.60000	-46
16.60833	-45
16.61667	-44
16.62500	-44
16.63333	-44
16.64167	-46
16.65000	-51
16.65833	-55
16.66667	-58
16.67500	-57
16.68333	-55
16.69167	-51
16.70000	-51
16.70833	-54
16.71667	-60
16.72500	-66
16.73333	-71
16.74167	-74
16.75000	-75
16.75833	-74
16.76667	-72
16.77500	-69
16.78333	-65
16.79167	-63
16.80000	-61
16.80833	-60
16.81667	-60
16.82500	-61
16.83333	-63
16.84167	-64
16.85000	-65
16.85833	-66
16.86667	-66
16.87500	-65
16.88333	-62
16.89167	-60
16.90000	-58
16.90833	-57
16.91667	-58
16.92500	-60
16.93333	-62
16.94167	-63
16.95000	-64
16.95833	-63
16.96667	-63
16.97500	-64
16.98333	-65
16.99167	-66
17.00000	-66
17.00833	-65
17.01667	-62
17.02500	-60
17.03333	-59
17.04167	-59
17.05000	-61
17.05833	-63
17.06667	-66
17.07500	-67
17.08333	-68
17.09167	-68
17.10000	-66
17.10833	-64
17.11667	-61
17.12500	-59
17.13333	-57
17.14167	-56
17.15000	-57
17.15833	-57
17.16667	-58
17.17500	-60
17.18333	-62
17.19167	-65
17.20000	-67
17.20833	-68
17.21667	-70
17.22500	-70
17.23333	-70
17.24167	-70
17.25000	-71
17.25833	-73
17.26667	-74
17.27500	-75
17.28333	-73
17.29167	-71
17.30000	-67
17.30833	-64
17.31667	-62
17.32500	-62
17.33333	-64
17.34167	-66
17.35000	-68
17.35833	-69
17.36667	-68
17.37500	-66
17.38333	-64
17.39167	-62
17.40000	-60
17.40833	-58
17.41667	-57
17.42500	-57
17.43333	-58
17.44167	-60
17.45000	-62
17.45833	-63
17.46667	-62
17.47500	-61
17.48333	-61
17.49167	-62
17.50000	-65
17.50833	-70
17.51667	-74
17.52500	-77
17.53333	-78
17.54167	-78
17.55000	-78
17.55833	-78
17.56667	-79
17.57500	-82
17.58333	-85
17.59167	-89
17.60000	-92
17.60833	-91
17.61667	-88
17.62500	-82
17.63333	-76
17.64167	-71
17.65000	-66
17.65833	-63
17.66667	-61
17.67500	-59
17.68333	-59
17.69167	-61
17.70000	-64
17.70833	-67
17.71667	-69
17.72500	-71
17.73333	-71
17.74167	-70
17.75000	-68
17.75833	-66
17.76667	-63
17.77500	-61
17.78333	-60
17.79167	-60
17.80000	-61
17.80833	-62
17.81667	-64
17.82500	-67
17.83333	-69
17.84167	-71
17.85000	-71
17.85833	-69
17.86667	-64
17.87500	-60
17.88333	-59
17.89167	-61
17.90000	-63
17.90833	-66
17.91667	-68
17.92500	-69
17.93333	-67
17.94167	-65
17.95000	-63
17.95833	-60
17.96667	-56
17.97500	-54
17.98333	-53
17.99167	-54
18.00000	-54
18.00833	-55
18.01667	-54
18.02500	-53
18.03333	-53
18.04167	-55
18.05000	-58
18.05833	-62
18.06667	-64
18.07500	-65
18.08333	-65
18.09167	-62
18.10000	-60
18.10833	-59
18.11667	-58
18.12500	-57
18.13333	-55
18.14167	-54
18.15000	-53
18.15833	-52
18.16667	-51
18.17500	-50
18.18333	-50
18.19167	-51
18.20000	-53
18.20833	-55
18.21667	-58
18.22500	-61
18.23333	-63
18.24167	-64
18.25000	-64
18.25833	-63
18.26667	-60
18.27500	-57
18.28333	-56
18.29167	-56
18.30000	-57
18.30833	-56
18.31667	-55
18.32500	-55
18.33333	-54
18.34167	-55
18.35000	-56
18.35833	-58
18.36667	-58
18.37500	-57
18.38333	-55
18.39167	-53
18.40000	-51
18.40833	-49
18.41667	-48
18.42500	-46
18.43333	-44
18.44167	-44
18.45000	-45
18.45833	-47
18.46667	-49
18.47500	-50
18.48333	-51
18.49167	-50
18.50000	-49
18.50833	-47
18.51667	-46
18.52500	-45
18.53333	-44
18.54167	-43
18.55000	-44
18.55833	-46
18.56667	-49
18.57500	-51
18.58333	-52
18.59167	-51
18.60000	-48
18.60833	-46
18.61667	-43
18.62500	-41
18.63333	-39
18.64167	-35
18.65000	-31
18.65833	-28
18.66667	-26
18.67500	-25
18.68333	-26
18.69167	-27
18.70000	-28
18.70833	-29
18.71667	-30
18.72500	-33
18.73333	-36
18.74167	-39
18.75000	-40
18.75833	-40
18.76667	-36
18.77500	-32
18.78333	-29
18.79167	-28
18.80000	-28
18.80833	-29
18.81667	-30
18.82500	-29
18.83333	-29
18.84167	-28
18.85000	-29
18.85833	-29
18.86667	-28
18.87500	-25
18.88333	-21
18.89167	-18
18.90000	-17
18.90833	-18
18.91667	-21
18.92500	-25
18.93333	-28
18.94167	-30
18.95000	-31
18.95833	-31
18.96667	-31
18.97500	-31
18.98333	-32
18.99167	-33
19.00000	-33
19.00833	-31
19.01667	-28
19.02500	-24
19.03333	-19
19.04167	-16
19.05000	-13
19.05833	-13
19.06667	-15
19.07500	-18
19.08333	-21
19.09167	-23
19.10000	-24
19.10833	-22
19.11667	-20
19.12500	-17
19.13333	-14
19.14167	-13
19.15000	-13
19.15833	-13
19.16667	-14
19.17500	-14
19.18333	-16
19.19167	-18
19.20000	-20
19.20833	-23
19.21667	-24
19.22500	-24
19.23333	-23
19.24167	-22
19.25000	-21
19.25833	-19
19.26667	-15
19.27500	-11
19.28333	-6
19.29167	-3
19.30000	-0
19.30833	-0
19.31667	-2
19.32500	-6
19.33333	-10
19.34167	-13
19.35000	-15
19.35833	-16
19.36667	-15
19.37500	-12
19.38333	-10
19.39167	-7
19.40000	-4
19.40833	-1
19.41667	3
19.42500	7
19.43333	10
19.44167	12
19.45000	14
19.45833	14
19.46667	13
19.47500	12
19.48333	13
19.49167	15
19.50000	17
19.50833	20
19.51667	21
19.52500	19
19.53333	16
19.54167	14
19.55000	12
19.55833	11
19.56667	11
19.57500	11
19.58333	9
19.59167	5
19.60000	3
19.60833	4
19.61667	7
19.62500	12
19.63333	18
19.64167	23
19.65000	27
19.65833	29
19.66667	30
19.67500	28
19.68333	25
19.69167	22
19.70000	21
19.70833	23
19.71667	28
19.72500	34
19.73333	39
19.74167	43
19.75000	44
19.75833	43
19.76667	43
19.77500	43
19.78333	43
19.79167	42
19.80000	40
19.80833	38
19.81667	37
19.82500	38
19.83333	42
19.84167	48
19.85000	54
19.85833	60
19.86667	66
19.87500	71
19.88333	74
19.89167	77
19.90000	77
19.90833	77
19.91667	77
19.92500	76
19.93333	77
19.94167	80
19.95000	85
19.95833	90
19.96667	94
19.97500	97
19.98333	102
19.99167	107
20.00000	112
20.00833	118
20.01667	124
20.02500	129
20.03333	134
20.04167	138
20.05000	142
20.05833	144
20.06667	145
20.07500	146
20.08333	146
20.09167	150
20.10000	156
20.10833	166
20.11667	178
20.12500	189
20.13333	199
20.14167	208
20.15000	216
20.15833	222
20.16667	227
20.17500	231
20.18333	234
20.19167	237
20.20000	242
20.20833	250
20.21667	258
20.22500	266
20.23333	274
20.24167	279
20.25000	283
20.25833	286
20.26667	290
20.27500	296
20.28333	304
20.29167	315
20.30000	327
20.30833	340
20.31667	354
20.32500	369
20.33333	382
20.34167	395
20.35000	405
20.35833	416
20.36667	427
20.37500	438
20.38333	450
20.39167	460
20.40000	471
20.40833	482
20.41667	493
20.42500	504
20.43333	515
20.44167	524
20.45000	532
20.45833	543
20.46667	559
20.47500	576
20.48333	595
20.49167	615
20.50000	634
20.50833	652
20.51667	670
20.52500	688
20.53333	706
20.54167	723
20.55000	741
20.55833	759
20.56667	779
20.57500	798
20.58333	816
20.59167	835
20.60000	854
20.60833	874
20.61667	896
20.62500	921
20.63333	945
20.64167	968
20.65000	990
20.65833	1011
20.66667	1033
20.67500	1056
20.68333	1082
20.69167	1109
20.70000	1137
20.70833	1166
20.71667	1195
20.72500	1225
20.73333	1255
20.74167	1286
20.75000	1318
20.75833	1350
20.76667	1383
20.77500	1416
20.78333	1450
20.79167	1484
20.80000	1517
20.80833	1550
20.81667	1582
20.82500	1617
20.83333	1653
20.84167	1692
20.85000	1735
20.85833	1776
20.86667	1816
20.87500	1855
20.88333	1895
20.89167	1936
20.90000	1978
20.90833	2023
20.91667	2069
20.92500	2116
20.93333	2164
20.94167	2210
20.95000	2257
20.95833	2302
20.96667	2349
20.97500	2398
20.98333	2449
20.99167	2503
21.00000	2557
21.00833	2612
21.01667	2665
21.02500	2718
21.03333	2771
21.04167	2825
21.05000	2881
21.05833	2940
21.06667	3003
21.07500	3065
21.08333	3127
21.09167	3187
21.10000	3247
21.10833	3307
21.11667	3368
21.12500	3432
21.13333	3496
21.14167	3558
21.15000	3621
21.15833	3683
21.16667	3749
21.17500	3815
21.18333	3883
21.19167	3952
21.20000	4019
21.20833	4087
21.21667	4156
21.22500	4228
21.23333	4300
21.24167	4373
21.25000	4446
21.25833	4518
21.26667	4592
21.27500	4668
21.28333	4747
21.29167	4829
21.30000	4911
21.30833	4993
21.31667	5073
21.32500	5153
21.33333	5233
21.34167	5312
21.35000	5393
21.35833	5473
21.36667	5553
21.37500	5632
21.38333	5712
21.39167	5791
21.40000	5871
21.40833	5954
21.41667	6036
21.42500	6122
21.43333	6207
21.44167	6291
21.45000	6375
21.45833	6456
21.46667	6536
21.47500	6614
21.48333	6693
21.49167	6773
21.50000	6852
21.50833	6932
21.51667	7010
21.52500	7086
21.53333	7158
21.54167	7226
21.55000	7292
21.55833	7356
21.56667	7422
21.57500	7488
21.58333	7555
21.59167	7622
21.60000	7684
21.60833	7744
21.61667	7799
21.62500	7851
21.63333	7900
21.64167	7946
21.65000	7990
21.65833	8031
21.66667	8073
21.67500	8112
21.68333	8148
21.69167	8181
21.70000	8208
21.70833	8229
21.71667	8247
21.72500	8264
21.73333	8280
21.74167	8295
21.75000	8310
21.75833	8322
21.76667	8331
21.77500	8335
21.78333	8335
21.79167	8330
21.80000	8323
21.80833	8313
21.81667	8301
21.82500	8286
21.83333	8267
21.84167	8244
21.85000	8216
21.85833	8187
21.86667	8155
21.87500	8122
21.88333	8086
21.89167	8048
21.90000	8008
21.90833	7966
21.91667	7923
21.92500	7875
21.93333	7825
21.94167	7770
21.95000	7711
21.95833	7650
21.96667	7587
21.97500	7524
21.98333	7460
21.99167	7395
22.00000	7329
22.00833	7261
22.01667	7195
22.02500	7128
22.03333	7061
22.04167	6993
22.05000	6922
22.05833	6850
22.06667	6775
22.07500	6701
22.08333	6624
22.09167	6547
22.10000	6471
22.10833	6394
22.11667	6319
22.12500	6244
22.13333	6169
22.14167	6093
22.15000	6015
22.15833	5940
22.16667	5864
22.17500	5792
22.18333	5721
22.19167	5651
22.20000	5583
22.20833	5513
22.21667	5445
22.22500	5377
22.23333	5311
22.24167	5245
22.25000	5179
22.25833	5115
22.26667	5051
22.27500	4988
22.28333	4923
22.29167	4859
22.30000	4798
22.30833	4737
22.31667	4681
22.32500	4625
22.33333	4573
22.34167	4522
22.35000	4474
22.35833	4428
22.36667	4384
22.37500	4343
22.38333	4303
22.39167	4264
22.40000	4226
22.40833	4186
22.41667	4146
22.42500	4103
22.43333	4062
22.44167	4023
22.45000	3986
22.45833	3952
22.46667	3919
22.47500	3888
22.48333	3858
22.49167	3829
22.50000	3801
22.50833	3774
22.51667	3748
22.52500	3721
22.53333	3696
22.54167	3671
22.55000	3647
22.55833	3625
22.56667	3602
22.57500	3581
22.58333	3561
22.59167	3542
22.60000	3524
22.60833	3508
22.61667	3491
22.62500	3474
22.63333	3456
22.64167	3439
22.65000	3424
22.65833	3412
22.66667	3403
22.67500	3395
22.68333	3386
22.69167	3376
22.70000	3364
22.70833	3351
22.71667	3338
22.72500	3327
22.73333	3317
22.74167	3309
22.75000	3302
22.75833	3296
22.76667	3291
22.77500	3286
22.78333	3281
22.79167	3277
22.80000	3272
22.80833	3266
22.81667	3261
22.82500	3256
22.83333	3251
22.84167	3245
22.85000	3238
22.85833	3231
22.86667	3225
22.87500	3220
22.88333	3217
22.89167	3214
22.90000	3211
22.90833	3206
22.91667	3202
22.92500	3200
22.93333	3198
22.94167	3198
22.95000	3199
22.95833	3198
22.96667	3196
22.97500	3193
22.98333	3189
22.99167	3185
23.00000	3183
23.00833	3183
23.01667	3185
23.02500	3188
23.03333	3190
23.04167	3189
23.05000	3186
23.05833	3182
23.06667	3178
23.07500	3174
23.08333	3171
23.09167	3170
23.10000	3170
23.10833	3171
23.11667	3172
23.12500	3172
23.13333	3172
23.14167	3173
23.15000	3174
23.15833	3177
23.16667	3180
23.17500	3183
23.18333	3186
23.19167	3188
23.20000	3189
23.20833	3189
23.21667	3189
23.22500	3188
23.23333	3187
23.24167	3188
23.25000	3190
23.25833	3193
23.26667	3196
23.27500	3198
23.28333	3197
23.29167	3194
23.30000	3190
23.30833	3185
23.31667	3181
23.32500	3180
23.33333	3180
23.34167	3181
23.35000	3183
23.35833	3185
23.36667	3189
23.37500	3194
23.38333	3199
23.39167	3204
23.40000	3208
23.40833	3211
23.41667	3213
23.42500	3214
23.43333	3213
23.44167	3212
23.45000	3211
23.45833	3211
23.46667	3212
23.47500	3214
23.48333	3215
23.49167	3214
23.50000	3213
23.50833	3213
23.51667	3215
23.52500	3216
23.53333	3219
23.54167	3221
23.55000	3223
23.55833	3225
23.56667	3227
23.57500	3228
23.58333	3229
23.59167	3232
23.60000	3234
23.60833	3234
23.61667	3232
23.62500	3228
23.63333	3224
23.64167	3220
23.65000	3220
23.65833	3222
23.66667	3224
23.67500	3225
23.68333	3225
23.69167	3224
23.70000	3223
23.70833	3222
23.71667	3222
23.72500	3222
23.73333	3222
23.74167	3223
23.75000	3225
23.75833	3228
23.76667	3228
23.77500	3225
23.78333	3219
23.79167	3210
23.80000	3201
23.80833	3192
23.81667	3185
23.82500	3177
23.83333	3171
23.84167	3166
23.85000	3164
23.85833	3164
23.86667	3164
23.87500	3164
23.88333	3161
23.89167	3156
23.90000	3151
23.90833	3146
23.91667	3140
23.92500	3132
23.93333	3124
23.94167	3116
23.95000	3109
23.95833	3101
23.96667	3095
23.97500	3087
23.98333	3077
23.99167	3066
24.00000	3054
24.00833	3042
24.01667	3032
24.02500	3025
24.03333	3018
24.04167	3012
24.05000	3005
24.05833	2996
24.06667	2985
24.07500	2974
24.08333	2962
24.09167	2952
24.10000	2941
24.10833	2930
24.11667	2920
24.12500	2910
24.13333	2900
24.14167	2891
24.15000	2879
24.15833	2865
24.16667	2849
24.17500	2833
24.18333	2820
24.19167	2807
24.20000	2799
24.20833	2793
24.21667	2787
24.22500	2782
24.23333	2774
24.24167	2765
24.25000	2753
24.25833	2740
24.26667	2727
24.27500	2715
24.28333	2704
24.29167	2693
24.30000	2682
24.30833	2669
24.31667	2657
24.32500	2644
24.33333	2633
24.34167	2625
24.35000	2620
24.35833	2614
24.36667	2606
24.37500	2595
24.38333	2580
24.39167	2563
24.40000	2547
24.40833	2532
24.41667	2519
24.42500	2508
24.43333	2499
24.44167	2492
24.45000	2486
24.45833	2479
24.46667	2471
24.47500	2463
24.48333	2454
24.49167	2445
24.50000	2436
24.50833	2426
24.51667	2416
24.52500	2404
24.53333	2392
24.54167	2381
24.55000	2369
24.55833	2358
24.56667	2346
24.57500	2332
24.58333	2317
24.59167	2302
24.60000	2288
24.60833	2275
24.61667	2264
24.62500	2254
24.63333	2245
24.64167	2235
24.65000	2224
24.65833	2213
24.66667	2201
24.67500	2188
24.68333	2175
24.69167	2162
24.70000	2149
24.70833	2135
24.71667	2122
24.72500	2110
24.73333	2099
24.74167	2091
24.75000	2085
24.75833	2078
24.76667	2068
24.77500	2055
24.78333	2040
24.79167	2024
24.80000	2011
24.80833	1999
24.81667	1988
24.82500	1975
24.83333	1961
24.84167	1947
24.85000	1932
24.85833	1917
24.86667	1902
24.87500	1888
24.88333	1875
24.89167	1863
24.90000	1851
24.90833	1839
24.91667	1827
24.92500	1810
24.93333	1793
24.94167	1776
24.95000	1760
24.95833	1744
24.96667	1730
24.97500	1716
24.98333	1703
24.99167	1689
25.00000	1677
25.00833	1664
25.01667	1652
25.02500	1639
25.03333	1626
25.04167	1614
25.05000	1601
25.05833	1590
25.06667	1578
25.07500	1566
25.08333	1555
25.09167	1545
25.10000	1536
25.10833	1527
25.11667	1519
25.12500	1509
25.13333	1500
25.14167	1489
25.15000	1477
25.15833	1466
25.16667	1456
25.17500	1447
25.18333	1438
25.19167	1430
25.20000	1421
25.20833	1412
25.21667	1403
25.22500	1395
25.23333	1387
25.24167	1379
25.25000	1369
25.25833	1360
25.26667	1351
25.27500	1343
25.28333	1336
25.29167	1328
25.30000	1320
25.30833	1312
25.31667	1305
25.32500	1299
25.33333	1293
25.34167	1286
25.35000	1279
25.35833	1271
25.36667	1263
25.37500	1257
25.38333	1252
25.39167	1250
25.40000	1248
25.40833	1247
25.41667	1245
25.42500	1245
25.43333	1245
25.44167	1246
25.45000	1245
25.45833	1242
25.46667	1236
25.47500	1230
25.48333	1226
25.49167	1226
25.50000	1229
25.50833	1232
25.51667	1235
25.52500	1234
25.53333	1230
25.54167	1224
25.55000	1217
25.55833	1211
25.56667	1207
25.57500	1204
25.58333	1202
25.59167	1201
25.60000	1198
25.60833	1195
25.61667	1193
25.62500	1191
25.63333	1190
25.64167	1190
25.65000	1188
25.65833	1186
25.66667	1184
25.67500	1182
25.68333	1181
25.69167	1178
25.70000	1175
25.70833	1171
25.71667	1168
25.72500	1166
25.73333	1165
25.74167	1166
25.75000	1165
25.75833	1162
25.76667	1157
25.77500	1150
25.78333	1144
25.79167	1139
25.80000	1137
25.80833	1136
25.81667	1137
25.82500	1137
25.83333	1135
25.84167	1132
25.85000	1129
25.85833	1125
25.86667	1122
25.87500	1119
25.88333	1118
25.89167	1118
25.90000	1119
25.90833	1121
25.91667	1120
25.92500	1117
25.93333	1113
25.94167	1110
25.95000	1108
25.95833	1107
25.96667	1106
25.97500	1103
25.98333	1098
25.99167	1092
26.00000	1087
26.00833	1082
26.01667	1078
26.02500	1076
26.03333	1074
26.04167	1074
26.05000	1074
26.05833	1074
26.06667	1072
26.07500	1070
26.08333	1067
26.09167	1064
26.10000	1059
26.10833	1053
26.11667	1048
26.12500	1044
26.13333	1041
26.14167	1040
26.15000	1040
26.15833	1040
26.16667	1037
26.17500	1034
26.18333	1032
26.19167	1032
26.20000	1033
26.20833	1033
26.21667	1031
26.22500	1028
26.23333	1023
26.24167	1020
26.25000	1019
26.25833	1019
26.26667	1021
26.27500	1023
26.28333	1025
26.29167	1026
26.30000	1027
26.30833	1026
26.31667	1024
26.32500	1019
26.33333	1014
26.34167	1009
26.35000	1005
26.35833	1003
26.36667	1003
26.37500	1003
26.38333	1002
26.39167	999
26.40000	997
26.40833	996
26.41667	995
26.42500	994
26.43333	993
26.44167	993
26.45000	993
26.45833	993
26.46667	993
26.47500	991
26.48333	989
26.49167	986
26.50000	985
26.50833	985
26.51667	987
26.52500	988
26.53333	989
26.54167	990
26.55000	990
26.55833	989
26.56667	986
26.57500	983
26.58333	981
26.59167	980
26.60000	982
26.60833	984
26.61667	987
26.62500	988
26.63333	988
26.64167	989
26.65000	992
26.65833	997
26.66667	1004
26.67500	1010
26.68333	1013
26.69167	1013
26.70000	1011
26.70833	1007
26.71667	1004
26.72500	1004
26.73333	1006
26.74167	1010
26.75000	1014
26.75833	1016
26.76667	1016
26.77500	1016
26.78333	1015
26.79167	1016
26.80000	1017
26.80833	1019
26.81667	1020
26.82500	1021
26.83333	1022
26.84167	1025
26.85000	1027
26.85833	1028
26.86667	1029
26.87500	1028
26.88333	1027
26.89167	1027
26.90000	1028
26.90833	1029
26.91667	1029
26.92500	1028
26.93333	1024
26.94167	1021
26.95000	1019
26.95833	1017
26.96667	1016
26.97500	1015
26.98333	1015
26.99167	1016
27.00000	1018
27.00833	1019
27.01667	1020
27.02500	1019
27.03333	1017
27.04167	1018
27.05000	1021
27.05833	1023
27.06667	1024
27.07500	1025
27.08333	1024
27.09167	1023
27.10000	1023
27.10833	1025
27.11667	1027
27.12500	1027
27.13333	1024
27.14167	1022
27.15000	1021
27.15833	1019
27.16667	1017
27.17500	1015
27.18333	1012
27.19167	1010
27.20000	1008
27.20833	1005
27.21667	1002
27.22500	998
27.23333	993
27.24167	990
27.25000	988
27.25833	988
27.26667	990
27.27500	993
27.28333	994
27.29167	994
27.30000	991
27.30833	988
27.31667	985
27.32500	985
27.33333	987
27.34167	989
27.35000	989
27.35833	988
27.36667	984
27.37500	979
27.38333	975
27.39167	973
27.40000	971
27.40833	970
27.41667	970
27.42500	972
27.43333	973
27.44167	972
27.45000	970
27.45833	964
27.46667	957
27.47500	950
27.48333	945
27.49167	944
27.50000	946
27.50833	950
27.51667	955
27.52500	958
27.53333	959
27.54167	960
27.55000	961
27.55833	960
27.56667	956
27.57500	951
27.58333	948
27.59167	946
27.60000	946
27.60833	948
27.61667	951
27.62500	954
27.63333	956
27.64167	958
27.65000	959
27.65833	960
27.66667	960
27.67500	960
27.68333	960
27.69167	960
27.70000	961
27.70833	963
27.71667	965
27.72500	966
27.73333	968
27.74167	968
27.75000	966
27.75833	964
27.76667	962
27.77500	961
27.78333	960
27.79167	958
27.80000	955
27.80833	953
27.81667	951
27.82500	951
27.83333	953
27.84167	957
27.85000	961
27.85833	964
27.86667	966
27.87500	967
27.88333	969
27.89167	974
27.90000	979
27.90833	983
27.91667	986
27.92500	988
27.93333	989
27.94167	990
27.95000	992
27.95833	992
27.96667	990
27.97500	988
27.98333	988
27.99167	990
28.00000	993
28.00833	997
28.01667	1002
28.02500	1007
28.03333	1012
28.04167	1017
28.05000	1024
28.05833	1029
28.06667	1034
28.07500	1037
28.08333	1038
28.09167	1036
28.10000	1035
28.10833	1033
28.11667	1032
28.12500	1032
28.13333	1033
28.14167	1033
28.15000	1034
28.15833	1036
28.16667	1040
28.17500	1044
28.18333	1048
28.19167	1051
28.20000	1054
28.20833	1054
28.21667	1055
28.22500	1055
28.23333	1057
28.24167	1059
28.25000	1061
28.25833	1063
28.26667	1065
28.27500	1068
28.28333	1071
28.29167	1074
28.30000	1075
28.30833	1075
28.31667	1074
28.32500	1072
28.33333	1071
28.34167	1073
28.35000	1077
28.35833	1083
28.36667	1090
28.37500	1096
28.38333	1099
28.39167	1100
28.40000	1098
28.40833	1094
28.41667	1090
28.42500	1086
28.43333	1083
28.44167	1081
28.45000	1081
28.45833	1080
28.46667	1079
28.47500	1076
28.48333	1074
28.49167	1073
28.50000	1074
28.50833	1077
28.51667	1082
28.52500	1088
28.53333	1094
28.54167	1098
28.55000	1101
28.55833	1103
28.56667	1106
28.57500	1108
28.58333	1110
28.59167	1112
28.60000	1112
28.60833	1109
28.61667	1106
28.62500	1102
28.63333	1100
28.64167	1099
28.65000	1102
28.65833	1108
28.66667	1116
28.67500	1125
28.68333	1131
28.69167	1136
28.70000	1139
28.70833	1139
28.71667	1140
28.72500	1141
28.73333	1144
28.74167	1148
28.75000	1152
28.75833	1155
28.76667	1156
28.77500	1156
28.78333	1157
28.79167	1157
28.80000	1158
28.80833	1160
28.81667	1161
28.82500	1162
28.83333	1163
28.84167	1162
28.85000	1160
28.85833	1157
28.86667	1154
28.87500	1152
28.88333	1154
28.89167	1157
28.90000	1162
28.90833	1167
28.91667	1171
28.92500	1174
28.93333	1177
28.94167	1180
28.95000	1184
28.95833	1187
28.96667	1189
28.97500	1189
28.98333	1189
28.99167	1189
29.00000	1189
29.00833	1191
29.01667	1194
29.02500	1199
29.03333	1204
29.04167	1209
29.05000	1215
29.05833	1221
29.06667	1227
29.07500	1233
29.08333	1239
29.09167	1243
29.10000	1247
29.10833	1251
29.11667	1254
29.12500	1258
29.13333	1262
29.14167	1266
29.15000	1270
29.15833	1273
29.16667	1274
29.17500	1275
29.18333	1276
29.19167	1280
29.20000	1285
29.20833	1292
29.21667	1300
29.22500	1308
29.23333	1316
29.24167	1323
29.25000	1329
29.25833	1334
29.26667	1340
29.27500	1345
29.28333	1351
29.29167	1358
29.30000	1368
29.30833	1379
29.31667	1390
29.32500	1401
29.33333	1411
29.34167	1419
29.35000	1426
29.35833	1435
29.36667	1446
29.37500	1457
29.38333	1469
29.39167	1481
29.40000	1493
29.40833	1506
29.41667	1519
29.42500	1531
29.43333	1542
29.44167	1554
29.45000	1566
29.45833	1579
29.46667	1596
29.47500	1615
29.48333	1634
29.49167	1654
29.50000	1674
29.50833	1694
29.51667	1714
29.52500	1737
29.53333	1762
29.54167	1787
29.55000	1814
29.55833	1841
29.56667	1868
29.57500	1896
29.58333	1925
29.59167	1954
29.60000	1984
29.60833	2016
29.61667	2051
29.62500	2088
29.63333	2129
29.64167	2171
29.65000	2216
29.65833	2261
29.66667	2308
29.67500	2354
29.68333	2401
29.69167	2449
29.70000	2497
29.70833	2548
29.71667	2600
29.72500	2654
29.73333	2710
29.74167	2765
29.75000	2821
29.75833	2877
29.76667	2937
29.77500	2998
29.78333	3063
29.79167	3132
29.80000	3203
29.80833	3278
29.81667	3353
29.82500	3432
29.83333	3512
29.84167	3594
29.85000	3678
29.85833	3762
29.86667	3850
29.87500	3938
29.88333	4028
29.89167	4120
29.90000	4211
29.90833	4305
29.91667	4396
29.92500	4489
29.93333	4581
29.94167	4675
29.95000	4772
29.95833	4868
29.96667	4968
29.97500	5068
29.98333	5169
29.99167	5271
30.00000	5371
30.00833	5472
30.01667	5571
30.02500	5668
30.03333	5764
30.04167	5858
30.05000	5953
30.05833	6045
30.06667	6139
30.07500	6231
30.08333	6322
30.09167	6412
30.10000	6500
30.10833	6589
30.11667	6675
30.12500	6762
30.13333	6846
30.14167	6927
30.15000	7006
30.15833	7080
30.16667	7152
30.17500	7219
30.18333	7283
30.19167	7343
30.20000	7397
30.20833	7447
30.21667	7494
30.22500	7538
30.23333	7582
30.24167	7625
30.25000	7668
30.25833	7707
30.26667	7742
30.27500	7773
30.28333	7798
30.29167	7817
30.30000	7831
30.30833	7841
30.31667	7847
30.32500	7851
30.33333	7851
30.34167	7849
30.35000	7841
30.35833	7830
30.36667	7813
30.37500	7794
30.38333	7773
30.39167	7749
30.40000	7722
30.40833	7691
30.41667	7656
30.42500	7616
30.43333	7573
30.44167	7526
30.45000	7476
30.45833	7424
30.46667	7370
30.47500	7315
30.48333	7257
30.49167	7197
30.50000	7136
30.50833	7073
30.51667	7010
30.52500	6943
30.53333	6874
30.54167	6802
30.55000	6726
30.55833	6648
30.56667	6565
30.57500	6483
30.58333	6400
30.59167	6316
30.60000	6233
30.60833	6149
30.61667	6067
30.62500	5982
30.63333	5898
30.64167	5815
30.65000	5731
30.65833	5649
30.66667	5566
30.67500	5483
30.68333	5400
30.69167	5315
30.70000	5229
30.70833	5139
30.71667	5051
30.72500	4962
30.73333	4877
30.74167	4795
30.75000	4715
30.75833	4640
30.76667	4563
30.77500	4487
30.78333	4410
30.79167	4332
30.80000	4256
30.80833	4179
30.81667	4105
30.82500	4030
30.83333	3956
30.84167	3884
30.85000	3812
30.85833	3743
30.86667	3676
30.87500	3611
30.88333	3548
30.89167	3486
30.90000	3424
30.90833	3362
30.91667	3300
30.92500	3238
30.93333	3178
30.94167	3119
30.95000	3060
30.95833	3003
30.96667	2946
30.97500	2891
30.98333	2838
30.99167	2788
31.00000	2740
31.00833	2693
31.01667	2646
31.02500	2599
31.03333	2552
31.04167	2506
31.05000	2461
31.05833	2419
31.06667	2379
31.07500	2340
31.08333	2302
31.09167	2263
31.10000	2225
31.10833	2188
31.11667	2154
31.12500	2121
31.13333	2090
31.14167	2060
31.15000	2029
31.15833	1999
31.16667	1968
31.17500	1938
31.18333	1908
31.19167	1880
31.20000	1854
31.20833	1829
31.21667	1806
31.22500	1783
31.23333	1761
31.24167	1738
31.25000	1715
31.25833	1690
31.26667	1664
31.27500	1638
31.28333	1613
31.29167	1590
31.30000	1569
31.30833	1551
31.31667	1535
31.32500	1519
31.33333	1503
31.34167	1485
31.35000	1465
31.35833	1446
31.36667	1427
31.37500	1409
31.38333	1392
31.39167	1377
31.40000	1364
31.40833	1353
31.41667	1342
31.42500	1330
31.43333	1317
31.44167	1303
31.45000	1290
31.45833	1277
31.46667	1265
31.47500	1253
31.48333	1240
31.49167	1225
31.50000	1210
31.50833	1196
31.51667	1185
31.52500	1177
31.53333	1171
31.54167	1166
31.55000	1160
31.55833	1153
31.56667	1145
31.57500	1135
31.58333	1125
31.59167	1116
31.60000	1106
31.60833	1097
31.61667	1089
31.62500	1082
31.63333	1078
31.64167	1077
31.65000	1078
31.65833	1079
31.66667	1078
31.67500	1076
31.68333	1072
31.69167	1066
31.70000	1060
31.70833	1053
31.71667	1045
31.72500	1038
31.73333	1032
31.74167	1026
31.75000	1021
31.75833	1017
31.76667	1013
31.77500	1009
31.78333	1004
31.79167	999
31.80000	994
31.80833	989
31.81667	985
31.82500	983
31.83333	980
31.84167	980
31.85000	981
31.85833	983
31.86667	986
31.87500	990
31.88333	990
31.89167	989
31.90000	987
31.90833	987
31.91667	988
31.92500	990
31.93333	992
31.94167	994
31.95000	995
31.95833	997
31.96667	1000
31.97500	1003
31.98333	1005
31.99167	1007
32.00000	1008
32.00833	1009
32.01667	1011
32.02500	1018
32.03333	1027
32.04167	1036
32.05000	1044
32.05833	1051
32.06667	1056
32.07500	1060
32.08333	1065
32.09167	1072
32.10000	1081
32.10833	1090
32.11667	1100
32.12500	1113
32.13333	1126
32.14167	1139
32.15000	1153
32.15833	1168
32.16667	1183
32.17500	1197
32.18333	1212
32.19167	1228
32.20000	1243
32.20833	1258
32.21667	1274
32.22500	1292
32.23333	1311
32.24167	1331
32.25000	1352
32.25833	1372
32.26667	1392
32.27500	1412
32.28333	1434
32.29167	1459
32.30000	1483
32.30833	1508
32.31667	1532
32.32500	1554
32.33333	1577
32.34167	1603
32.35000	1632
32.35833	1662
32.36667	1694
32.37500	1726
32.38333	1758
32.39167	1791
32.40000	1824
32.40833	1858
32.41667	1893
32.42500	1929
32.43333	1966
32.44167	2003
32.45000	2040
32.45833	2078
32.46667	2117
32.47500	2157
32.48333	2198
32.49167	2240
32.50000	2281
32.50833	2323
32.51667	2365
32.52500	2409
32.53333	2455
32.54167	2502
32.55000	2553
32.55833	2604
32.56667	2656
32.57500	2707
32.58333	2759
32.59167	2812
32.60000	2864
32.60833	2916
32.61667	2968
32.62500	3021
32.63333	3077
32.64167	3133
32.65000	3191
32.65833	3248
32.66667	3307
32.67500	3366
32.68333	3426
32.69167	3488
32.70000	3551
32.70833	3617
32.71667	3682
32.72500	3748
32.73333	3813
32.74167	3877
32.75000	3941
32.75833	4003
32.76667	4066
32.77500	4129
32.78333	4193
32.79167	4258
32.80000	4319
32.80833	4381
32.81667	4439
32.82500	4498
32.83333	4556
32.84167	4615
32.85000	4676
32.85833	4736
32.86667	4798
32.87500	4858
32.88333	4917
32.89167	4977
32.90000	5033
32.90833	5089
32.91667	5142
32.92500	5194
32.93333	5244
32.94167	5292
32.95000	5340
32.95833	5385
32.96667	5429
32.97500	5469
32.98333	5507
32.99167	5543
33.00000	5577
33.00833	5612
33.01667	5644
33.02500	5674
33.03333	5703
33.04167	5731
33.05000	5758
33.05833	5782
33.06667	5803
33.07500	5821
33.08333	5836
33.09167	5851
33.10000	5865
33.10833	5879
33.11667	5890
33.12500	5897
33.13333	5901
33.14167	5902
33.15000	5903
33.15833	5900
33.16667	5894
33.17500	5883
33.18333	5867
33.19167	5848
33.20000	5828
33.20833	5808
33.21667	5789
33.22500	5771
33.23333	5751
33.24167	5728
33.25000	5703
33.25833	5677
33.26667	5649
33.27500	5620
33.28333	5588
33.29167	5554
33.30000	5518
33.30833	5480
33.31667	5441
33.32500	5401
33.33333	5360
33.34167	5319
33.35000	5275
33.35833	5231
33.36667	5184
33.37500	5136
33.38333	5085
33.39167	5033
33.40000	4981
33.40833	4928
33.41667	4876
33.42500	4822
33.43333	4766
33.44167	4711
33.45000	4654
33.45833	4599
33.46667	4542
33.47500	4485
33.48333	4428
33.49167	4369
33.50000	4312
33.50833	4254
33.51667	4197
33.52500	4138
33.53333	4078
33.54167	4019
33.55000	3958
33.55833	3900
33.56667	3842
33.57500	3786
33.58333	3729
33.59167	3673
33.60000	3618
33.60833	3562
33.61667	3508
33.62500	3453
33.63333	3398
33.64167	3342
33.65000	3285
33.65833	3230
33.66667	3175
33.67500	3121
33.68333	3067
33.69167	3012
33.70000	2958
33.70833	2902
33.71667	2849
33.72500	2798
33.73333	2751
33.74167	2707
33.75000	2663
33.75833	2620
33.76667	2572
33.77500	2522
33.78333	2470
33.79167	2418
33.80000	2369
33.80833	2321
33.81667	2278
33.82500	2238
33.83333	2198
33.84167	2158
33.85000	2115
33.85833	2073
33.86667	2029
33.87500	1988
33.88333	1951
33.89167	1916
33.90000	1882
33.90833	1847
33.91667	1811
33.92500	1772
33.93333	1732
33.94167	1693
33.95000	1654
33.95833	1618
33.96667	1585
33.97500	1554
33.98333	1525
33.99167	1498
34.00000	1470
34.00833	1442
34.01667	1412
34.02500	1381
34.03333	1351
34.04167	1322
34.05000	1295
34.05833	1270
34.06667	1246
34.07500	1224
34.08333	1201
34.09167	1179
34.10000	1157
34.10833	1137
34.11667	1115
34.12500	1092
34.13333	1068
34.14167	1043
34.15000	1019
34.15833	997
34.16667	975
34.17500	954
34.18333	934
34.19167	915
34.20000	898
34.20833	882
34.21667	868
34.22500	853
34.23333	839
34.24167	825
34.25000	810
34.25833	795
34.26667	777
34.27500	760
34.28333	743
34.29167	728
34.30000	716
34.30833	705
34.31667	694
34.32500	682
34.33333	669
34.34167	654
34.35000	638
34.35833	624
34.36667	613
34.37500	606
34.38333	600
34.39167	595
34.40000	587
34.40833	576
34.41667	565
34.42500	553
34.43333	542
34.44167	532
34.45000	523
34.45833	514
34.46667	503
34.47500	493
34.48333	484
34.49167	476
34.50000	469
34.50833	464
34.51667	459
34.52500	455
34.53333	449
34.54167	442
34.55000	434
34.55833	425
34.56667	416
34.57500	407
34.58333	400
34.59167	394
34.60000	389
34.60833	384
34.61667	378
34.62500	372
34.63333	367
34.64167	362
34.65000	357
34.65833	351
34.66667	345
34.67500	339
34.68333	332
34.69167	326
34.70000	321
34.70833	316
34.71667	312
34.72500	309
34.73333	306
34.74167	306
34.75000	306
34.75833	307
34.76667	306
34.77500	303
34.78333	298
34.79167	291
34.80000	285
34.80833	279
34.81667	276
34.82500	273
34.83333	270
34.84167	265
34.85000	259
34.85833	254
34.86667	251
34.87500	250
34.88333	252
34.89167	254
34.90000	256
34.90833	257
34.91667	257
34.92500	255
34.93333	253
34.94167	249
34.95000	246
34.95833	243
34.96667	242
34.97500	241
34.98333	239
34.99167	235
35.00000	230
35.00833	226
35.01667	223
35.02500	221
35.03333	221
35.04167	220
35.05000	219
35.05833	218
35.06667	219
35.07500	220
35.08333	222
35.09167	223
35.10000	224
35.10833	225
35.11667	224
35.12500	222
35.13333	218
35.14167	214
35.15000	211
35.15833	208
35.16667	208
35.17500	208
35.18333	209
35.19167	208
35.20000	207
35.20833	206
35.21667	206
35.22500	206
35.23333	205
35.24167	205
35.25000	204
35.25833	204
35.26667	205
35.27500	206
35.28333	206
35.29167	205
35.30000	204
35.30833	202
35.31667	199
35.32500	196
35.33333	192
35.34167	189
35.35000	187
35.35833	188
35.36667	192
35.37500	197
35.38333	201
35.39167	202
35.40000	202
35.40833	201
35.41667	199
35.42500	196
35.43333	192
35.44167	187
35.45000	181
35.45833	175
35.46667	171
35.47500	168
35.48333	167
35.49167	167
35.50000	168
35.50833	168
35.51667	167
35.52500	168
35.53333	168
35.54167	167
35.55000	165
35.55833	162
35.56667	160
35.57500	159
35.58333	160
35.59167	161
35.60000	161
35.60833	159
35.61667	155
35.62500	150
35.63333	146
35.64167	142
35.65000	138
35.65833	134
35.66667	133
35.67500	132
35.68333	134
35.69167	136
35.70000	137
35.70833	138
35.71667	137
35.72500	135
35.73333	133
35.74167	131
35.75000	131
35.75833	133
35.76667	135
35.77500	137
35.78333	136
35.79167	132
35.80000	127
35.80833	122
35.81667	117
35.82500	116
35.83333	117
35.84167	118
35.85000	119
35.85833	118
35.86667	117
35.87500	116
35.88333	114
35.89167	112
35.90000	109
35.90833	106
35.91667	103
35.92500	103
35.93333	103
35.94167	103
35.95000	104
35.95833	103
35.96667	101
35.97500	99
35.98333	97
35.99167	95
36.00000	94
36.00833	95
36.01667	96
36.02500	97
36.03333	97
36.04167	95
36.05000	91
36.05833	88
36.06667	87
36.07500	88
36.08333	90
36.09167	93
36.10000	96
36.10833	98
36.11667	98
36.12500	96
36.13333	93
36.14167	89
36.15000	86
36.15833	83
36.16667	82
36.17500	82
36.18333	82
36.19167	81
36.20000	80
36.20833	78
36.21667	78
36.22500	80
36.23333	83
36.24167	87
36.25000	91
36.25833	94
36.26667	95
36.27500	96
36.28333	96
36.29167	95
36.30000	95
36.30833	94
36.31667	93
36.32500	90
36.33333	86
36.34167	83
36.35000	79
36.35833	76
36.36667	75
36.37500	76
36.38333	77
36.39167	80
36.40000	83
36.40833	87
36.41667	89
36.42500	90
36.43333	89
36.44167	87
36.45000	86
36.45833	87
36.46667	90
36.47500	94
36.48333	97
36.49167	99
36.50000	100
36.50833	98
36.51667	95
36.52500	93
36.53333	90
36.54167	88
36.55000	85
36.55833	83
36.56667	83
36.57500	86
36.58333	89
36.59167	91
36.60000	93
36.60833	92
36.61667	90
36.62500	90
36.63333	91
36.64167	93
36.65000	94
36.65833	95
36.66667	94
36.67500	92
36.68333	91
36.69167	91
36.70000	91
36.70833	92
36.71667	93
36.72500	94
36.73333	93
36.74167	92
36.75000	91
36.75833	89
36.76667	88
36.77500	86
36.78333	84
36.79167	82
36.80000	81
36.80833	83
36.81667	86
36.82500	90
36.83333	95
36.84167	98
36.85000	100
36.85833	100
36.86667	99
36.87500	97
36.88333	96
36.89167	96
36.90000	97
36.90833	97
36.91667	97
36.92500	95
36.93333	92
36.94167	92
36.95000	94
36.95833	98
36.96667	101
36.97500	103
36.98333	102
36.99167	98
37.00000	94
37.00833	92
37.01667	90
37.02500	88
37.03333	87
37.04167	86
37.05000	87
37.05833	90
37.06667	95
37.07500	101
37.08333	105
37.09167	107
37.10000	108
37.10833	107
37.11667	107
37.12500	106
37.13333	105
37.14167	102
37.15000	98
37.15833	96
37.16667	96
37.17500	97
37.18333	100
37.19167	103
37.20000	105
37.20833	106
37.21667	105
37.22500	103
37.23333	100
37.24167	98
37.25000	95
37.25833	93
37.26667	91
37.27500	87
37.28333	83
37.29167	78
37.30000	75
37.30833	74
37.31667	77
37.32500	81
37.33333	86
37.34167	92
37.35000	98
37.35833	102
37.36667	104
37.37500	103
37.38333	97
37.39167	89
37.40000	83
37.40833	79
37.41667	78
37.42500	79
37.43333	82
37.44167	86
37.45000	88
37.45833	91
37.46667	92
37.47500	93
37.48333	91
37.49167	88
37.50000	85
37.50833	81
37.51667	78
37.52500	77
37.53333	77
37.54167	77
37.55000	74
37.55833	71
37.56667	67
37.57500	64
37.58333	63
37.59167	64
37.60000	65
37.60833	66
37.61667	67
37.62500	66
37.63333	65
37.64167	65
37.65000	67
37.65833	68
37.66667	70
37.67500	71
37.68333	73
37.69167	73
37.70000	74
37.70833	75
37.71667	76
37.72500	75
37.73333	73
37.74167	71
37.75000	69
37.75833	68
37.76667	68
37.77500	66
37.78333	63
37.79167	60
37.80000	59
37.80833	61
37.81667	64
37.82500	68
37.83333	71
37.84167	72
37.85000	70
37.85833	69
37.86667	69
37.87500	69
37.88333	71
37.89167	72
37.90000	73
37.90833	74
37.91667	74
37.92500	74
37.93333	72
37.94167	70
37.95000	68
37.95833	66
37.96667	65
37.97500	65
37.98333	67
37.99167	70
38.00000	72
38.00833	74
38.01667	75
38.02500	74
38.03333	73
38.04167	73
38.05000	75
38.05833	77
38.06667	79
38.07500	81
38.08333	81
38.09167	80
38.10000	79
38.10833	78
38.11667	76
38.12500	74
38.13333	71
38.14167	67
38.15000	63
38.15833	59
38.16667	58
38.17500	59
38.18333	62
38.19167	66
38.20000	68
38.20833	69
38.21667	68
38.22500	66
38.23333	63
38.24167	60
38.25000	58
38.25833	58
38.26667	60
38.27500	63
38.28333	65
38.29167	68
38.30000	70
38.30833	73
38.31667	74
38.32500	73
38.33333	70
38.34167	64
38.35000	57
38.35833	51
38.36667	49
38.37500	51
38.38333	55
38.39167	61
38.40000	64
38.40833	65
38.41667	64
38.42500	60
38.43333	56
38.44167	52
38.45000	51
38.45833	52
38.46667	54
38.47500	57
38.48333	58
38.49167	57
38.50000	56
38.50833	54
38.51667	54
38.52500	57
38.53333	61
38.54167	64
38.55000	66
38.55833	67
38.56667	65
38.57500	63
38.58333	60
38.59167	60
38.60000	60
38.60833	61
38.61667	61
38.62500	61
38.63333	60
38.64167	58
38.65000	57
38.65833	55
38.66667	53
38.67500	51
38.68333	50
38.69167	50
38.70000	50
38.70833	50
38.71667	51
38.72500	53
38.73333	55
38.74167	57
38.75000	57
38.75833	56
38.76667	55
38.77500	53
38.78333	53
38.79167	54
38.80000	54
38.80833	53
38.81667	53
38.82500	54
38.83333	56
38.84167	59
38.85000	62
38.85833	64
38.86667	64
38.87500	62
38.88333	59
38.89167	56
38.90000	54
38.90833	51
38.91667	51
38.92500	54
38.93333	58
38.94167	61
38.95000	64
38.95833	63
38.96667	61
38.97500	57
38.98333	55
38.99167	54
39.00000	54
39.00833	54
39.01667	53
39.02500	53
39.03333	54
39.04167	55
39.05000	57
39.05833	57
39.06667	57
39.07500	55
39.08333	54
39.09167	54
39.10000	54
39.10833	55
39.11667	55
39.12500	54
39.13333	52
39.14167	51
39.15000	50
39.15833	51
39.16667	51
39.17500	51
39.18333	52
39.19167	52
39.20000	53
39.20833	52
39.21667	51
39.22500	50
39.23333	49
39.24167	49
39.25000	49
39.25833	49
39.26667	47
39.27500	45
39.28333	44
39.29167	44
39.30000	46
39.30833	49
39.31667	52
39.32500	54
39.33333	56
39.34167	56
39.35000	55
39.35833	52
39.36667	50
39.37500	48
39.38333	46
39.39167	45
39.40000	47
39.40833	50
39.41667	54
39.42500	56
39.43333	58
39.44167	59
39.45000	60
39.45833	62
39.46667	66
39.47500	71
39.48333	75
39.49167	76
39.50000	73
39.50833	68
39.51667	60
39.52500	52
39.53333	45
39.54167	40
39.55000	36
39.55833	35
39.56667	38
39.57500	41
39.58333	45
39.59167	48
39.60000	50
39.60833	50
39.61667	49
39.62500	47
39.63333	46
39.64167	46
39.65000	46
39.65833	47
39.66667	48
39.67500	48
39.68333	47
39.69167	46
39.70000	47
39.70833	49
39.71667	51
39.72500	52
39.73333	50
39.74167	47
39.75000	44
39.75833	43
39.76667	43
39.77500	45
39.78333	45
39.79167	45
39.80000	42
39.80833	39
39.81667	37
39.82500	36
39.83333	37
39.84167	39
39.85000	41
39.85833	43
39.86667	44
39.87500	44
39.88333	45
39.89167	47
39.90000	50
39.90833	54
39.91667	58
39.92500	62
39.93333	65
39.94167	67
39.95000	67
39.95833	67
39.96667	68
39.97500	70
39.98333	71
39.99167	73
40.00000	74
40.00833	75
40.01667	76
40.02500	78
40.03333	82
40.04167	86
40.05000	90
40.05833	92
40.06667	92
40.07500	91
40.08333	90
40.09167	92
40.10000	94
40.10833	97
40.11667	100
40.12500	103
40.13333	105
40.14167	107
40.15000	108
40.15833	108
40.16667	110
40.17500	114
40.18333	119
40.19167	126
40.20000	134
40.20833	142
40.21667	150
40.22500	158
40.23333	165
40.24167	172
40.25000	178
40.25833	183
40.26667	189
40.27500	195
40.28333	202
40.29167	209
40.30000	218
40.30833	230
40.31667	243
40.32500	256
40.33333	267
40.34167	276
40.35000	283
40.35833	293
40.36667	307
40.37500	322
40.38333	337
40.39167	352
40.40000	367
40.40833	381
40.41667	395
40.42500	410
40.43333	427
40.44167	443
40.45000	458
40.45833	474
40.46667	490
40.47500	506
40.48333	522
40.49167	539
40.50000	555
40.50833	573
40.51667	590
40.52500	609
40.53333	627
40.54167	643
40.55000	657
40.55833	672
40.56667	688
40.57500	705
40.58333	723
40.59167	742
40.60000	760
40.60833	778
40.61667	795
40.62500	813
40.63333	830
40.64167	848
40.65000	866
40.65833	886
40.66667	906
40.67500	927
40.68333	946
40.69167	963
40.70000	981
40.70833	999
40.71667	1015
40.72500	1029
40.73333	1042
40.74167	1054
40.75000	1066
40.75833	1079
40.76667	1095
40.77500	1109
40.78333	1123
40.79167	1134
40.80000	1145
40.80833	1156
40.81667	1165
40.82500	1172
40.83333	1177
40.84167	1181
40.85000	1184
40.85833	1187
40.86667	1189
40.87500	1192
40.88333	1195
40.89167	1199
40.90000	1205
40.90833	1212
40.91667	1218
40.92500	1222
40.93333	1222
40.94167	1221
40.95000	1220
40.95833	1218
40.96667	1215
40.97500	1212
40.98333	1207
40.99167	1201
41.00000	1196
41.00833	1192
41.01667	1188
41.02500	1185
41.03333	1180
41.04167	1174
41.05000	1166
41.05833	1158
41.06667	1151
41.07500	1143
41.08333	1136
41.09167	1128
41.10000	1119
41.10833	1108
41.11667	1094
41.12500	1080
41.13333	1065
41.14167	1053
41.15000	1042
41.15833	1031
41.16667	1019
41.17500	1007
41.18333	992
41.19167	977
41.20000	962
41.20833	949
41.21667	936
41.22500	924
41.23333	912
41.24167	899
41.25000	886
41.25833	874
41.26667	863
41.27500	853
41.28333	844
41.29167	834
41.30000	821
41.30833	806
41.31667	790
41.32500	773
41.33333	756
41.34167	738
41.35000	721
41.35833	704
41.36667	686
41.37500	670
41.38333	656
41.39167	644
41.40000	635
41.40833	627
41.41667	619
41.42500	608
41.43333	595
41.44167	582
41.45000	567
41.45833	551
41.46667	537
41.47500	524
41.48333	513
41.49167	504
41.50000	495
41.50833	485
41.51667	476
41.52500	464
41.53333	453
41.54167	442
41.55000	431
41.55833	422
41.56667	413
41.57500	403
41.58333	392
41.59167	378
41.60000	366
41.60833	354
41.61667	344
41.62500	338
41.63333	335
41.64167	331
41.65000	326
41.65833	319
41.66667	310
41.67500	300
41.68333	290
41.69167	281
41.70000	272
41.70833	263
41.71667	257
41.72500	252
41.73333	249
41.74167	245
41.75000	240
41.75833	233
41.76667	224
41.77500	215
41.78333	208
41.79167	203
41.80000	199
41.80833	196
41.81667	194
41.82500	191
41.83333	187
41.84167	184
41.85000	182
41.85833	179
41.86667	176
41.87500	172
41.88333	168
41.89167	164
41.90000	159
41.90833	153
41.91667	148
41.92500	143
41.93333	139
41.94167	134
41.95000	129
41.95833	124
41.96667	120
41.97500	116
41.98333	112
41.99167	108
42.00000	103
42.00833	97
42.01667	93
42.02500	90
42.03333	89
42.04167	87
42.05000	84
42.05833	80
42.06667	78
42.07500	76
42.08333	75
42.09167	74
42.10000	73
42.10833	72
42.11667	70
42.12500	68
42.13333	68
42.14167	68
42.15000	67
42.15833	66
42.16667	64
42.17500	62
42.18333	60
42.19167	58
42.20000	56
42.20833	56
42.21667	57
42.22500	58
42.23333	58
42.24167	59
42.25000	60
42.25833	61
42.26667	60
42.27500	58
42.28333	56
42.29167	53
42.30000	52
42.30833	51
42.31667	51
42.32500	51
42.33333	50
42.34167	49
42.35000	48
42.35833	46
42.36667	45
42.37500	42
42.38333	38
42.39167	34
42.40000	31
42.40833	30
42.41667	32
42.42500	37
42.43333	42
42.44167	46
42.45000	47
42.45833	45
42.46667	41
42.47500	37
42.48333	34
42.49167	33
42.50000	32
42.50833	30
42.51667	27
42.52500	24
42.53333	20
42.54167	19
42.55000	20
42.55833	21
42.56667	24
42.57500	26
42.58333	28
42.59167	30
42.60000	32
42.60833	34
42.61667	36
42.62500	37
42.63333	36
42.64167	33
42.65000	29
42.65833	26
42.66667	24
42.67500	23
42.68333	22
42.69167	20
42.70000	18
42.70833	17
42.71667	17
42.72500	19
42.73333	23
42.74167	26
42.75000	30
42.75833	31
42.76667	31
42.77500	28
42.78333	25
42.79167	21
42.80000	17
42.80833	13
42.81667	12
42.82500	11
42.83333	13
42.84167	16
42.85000	20
42.85833	25
42.86667	28
42.87500	31
42.88333	33
42.89167	35
42.90000	35
42.90833	34
42.91667	32
42.92500	29
42.93333	26
42.94167	24
42.95000	23
42.95833	24
42.96667	26
42.97500	27
42.98333	29
42.99167	32
43.00000	34
43.00833	36
43.01667	39
43.02500	40
43.03333	39
43.04167	36
43.05000	32
43.05833	28
43.06667	25
43.07500	22
43.08333	20
43.09167	20
43.10000	22
43.10833	25
43.11667	30
43.12500	33
43.13333	36
43.14167	35
43.15000	31
43.15833	27
43.16667	22
43.17500	18
43.18333	16
43.19167	15
43.20000	13
43.20833	10
43.21667	8
43.22500	8
43.23333	10
43.24167	12
43.25000	15
43.25833	17
43.26667	17
43.27500	15
43.28333	13
43.29167	13
43.30000	13
43.30833	15
43.31667	18
43.32500	21
43.33333	24
43.34167	26
43.35000	28
43.35833	29
43.36667	31
43.37500	32
43.38333	33
43.39167	32
43.40000	30
43.40833	26
43.41667	22
43.42500	18
43.43333	14
43.44167	11
43.45000	9
43.45833	9
43.46667	12
43.47500	17
43.48333	21
43.49167	23
43.50000	23
43.50833	23
43.51667	23
43.52500	25
43.53333	27
43.54167	29
43.55000	28
43.55833	27
43.56667	26
43.57500	26
43.58333	26
43.59167	25
43.60000	24
43.60833	22
43.61667	20
43.62500	17
43.63333	14
43.64167	10
43.65000	5
43.65833	1
43.66667	-1
43.67500	1
43.68333	6
43.69167	12
43.70000	17
43.70833	20
43.71667	21
43.72500	21
43.73333	21
43.74167	21
43.75000	22
43.75833	22
43.76667	21
43.77500	17
43.78333	12
43.79167	6
43.80000	2
43.80833	-0
43.81667	0
43.82500	3
43.83333	6
43.84167	8
43.85000	10
43.85833	12
43.86667	12
43.87500	12
43.88333	10
43.89167	8
43.90000	6
43.90833	4
43.91667	3
43.92500	4
43.93333	7
43.94167	12
43.95000	18
43.95833	22
43.96667	24
43.97500	22
43.98333	20
43.99167	16
44.00000	13
44.00833	12
44.01667	11
44.02500	11
44.03333	11
44.04167	11
44.05000	12
44.05833	12
44.06667	11
44.07500	9
44.08333	5
44.09167	1
44.10000	-2
44.10833	-4
44.11667	-3
44.12500	-2
44.13333	-1
44.14167	-1
44.15000	-1
44.15833	-0
44.16667	1
44.17500	2
44.18333	3
44.19167	2
44.20000	0
44.20833	-2
44.21667	-5
44.22500	-6
44.23333	-5
44.24167	-3
44.25000	-1
44.25833	-0
44.26667	-1
44.27500	-3
44.28333	-7
44.29167	-10
44.30000	-13
44.30833	-14
44.31667	-14
44.32500	-12
44.33333	-10
44.34167	-8
44.35000	-7
44.35833	-6
44.36667	-5
44.37500	-6
44.38333	-6
44.39167	-7
44.40000	-8
44.40833	-8
44.41667	-9
44.42500	-8
44.43333	-6
44.44167	-4
44.45000	-3
44.45833	-1
44.46667	-1
44.47500	-3
44.48333	-5
44.49167	-8
44.50000	-10
44.50833	-9
44.51667	-8
44.52500	-6
44.53333	-4
44.54167	-4
44.55000	-5
44.55833	-5
44.56667	-5
44.57500	-4
44.58333	-4
44.59167	-4
44.60000	-3
44.60833	-2
44.61667	-1
44.62500	-1
44.63333	-3
44.64167	-7
44.65000	-12
44.65833	-17
44.66667	-20
44.67500	-23
44.68333	-24
44.69167	-23
44.70000	-20
44.70833	-17
44.71667	-15
44.72500	-15
44.73333	-17
44.74167	-18
44.75000	-18
44.75833	-16
44.76667	-13
44.77500	-10
44.78333	-8
44.79167	-8
44.80000	-9
44.80833	-9
44.81667	-9
44.82500	-8
44.83333	-7
44.84167	-7
44.85000	-7
44.85833	-8
44.86667	-9
44.87500	-8
44.88333	-7
44.89167	-5
44.90000	-2
44.90833	-0
44.91667	0
44.92500	-1
44.93333	-4
44.94167	-7
44.95000	-10
44.95833	-13
44.96667	-17
44.97500	-20
44.98333	-21
44.99167	-21
45.00000	-18
45.00833	-13
45.01667	-8
45.02500	-5
45.03333	-3
45.04167	-3
45.05000	-3
45.05833	-3
45.06667	-3
45.07500	-4
45.08333	-6
45.09167	-8
45.10000	-9
45.10833	-12
45.11667	-13
45.12500	-14
45.13333	-13
45.14167	-12
45.15000	-11
45.15833	-12
45.16667	-13
45.17500	-13
45.18333	-11
45.19167	-8
45.20000	-5
45.20833	-3
45.21667	-4
45.22500	-6
45.23333	-10
45.24167	-12
45.25000	-14
45.25833	-14
45.26667	-15
45.27500	-16
45.28333	-18
45.29167	-18
45.30000	-17
45.30833	-13
45.31667	-8
45.32500	-3
45.33333	1
45.34167	2
45.35000	-0
45.35833	-3
45.36667	-6
45.37500	-7
45.38333	-5
45.39167	-1
45.40000	3
45.40833	6
45.41667	7
45.42500	5
45.43333	3
45.44167	1
45.45000	-1
45.45833	-1
45.46667	-1
45.47500	0
45.48333	1
45.49167	1
45.50000	1
45.50833	1
45.51667	2
45.52500	2
45.53333	2
45.54167	-1
45.55000	-6
45.55833	-11
45.56667	-14
45.57500	-15
45.58333	-15
45.59167	-15
45.60000	-16
45.60833	-17
45.61667	-18
45.62500	-17
45.63333	-13
45.64167	-9
45.65000	-6
45.65833	-5
45.66667	-5
45.67500	-7
45.68333	-7
45.69167	-6
45.70000	-3
45.70833	1
45.71667	3
45.72500	3
45.73333	1
45.74167	-2
45.75000	-5
45.75833	-6
45.76667	-6
45.77500	-4
45.78333	-3
45.79167	-3
45.80000	-4
45.80833	-5
45.81667	-6
45.82500	-5
45.83333	-2
45.84167	-0
45.85000	0
45.85833	-1
45.86667	-4
45.87500	-8
45.88333	-12
45.89167	-16
45.90000	-19
45.90833	-21
45.91667	-22
45.92500	-21
45.93333	-19
45.94167	-15
45.95000	-10
45.95833	-6
45.96667	-4
45.97500	-4
45.98333	-5
45.99167	-6
46.00000	-7
46.00833	-7
46.01667	-7
46.02500	-6
46.03333	-6
46.04167	-4
46.05000	-3
46.05833	-2
46.06667	-3
46.07500	-6
46.08333	-10
46.09167	-14
46.10000	-18
46.10833	-21
46.11667	-21
46.12500	-19
46.13333	-14
46.14167	-10
46.15000	-6
46.15833	-6
46.16667	-9
46.17500	-14
46.18333	-19
46.19167	-22
46.20000	-22
46.20833	-19
46.21667	-15
46.22500	-9
46.23333	-5
46.24167	-2
46.25000	-3
46.25833	-6
46.26667	-11
46.27500	-16
46.28333	-20
46.29167	-21
46.30000	-20
46.30833	-17
46.31667	-13
46.32500	-10
46.33333	-9
46.34167	-11
46.35000	-15
46.35833	-19
46.36667	-21
46.37500	-21
46.38333	-20
46.39167	-19
46.40000	-17
46.40833	-14
46.41667	-10
46.42500	-4
46.43333	2
46.44167	4
46.45000	2
46.45833	-3
46.46667	-9
46.47500	-14
46.48333	-15
46.49167	-12
46.50000	-9
46.50833	-7
46.51667	-8
46.52500	-9
46.53333	-11
46.54167	-12
46.55000	-12
46.55833	-11
46.56667	-9
46.57500	-9
46.58333	-10
46.59167	-13
46.60000	-16
46.60833	-18
46.61667	-18
46.62500	-16
46.63333	-12
46.64167	-8
46.65000	-5
46.65833	-3
46.66667	-5
46.67500	-10
46.68333	-16
46.69167	-22
46.70000	-26
46.70833	-25
46.71667	-24
46.72500	-22
46.73333	-22
46.74167	-22
46.75000	-23
46.75833	-21
46.76667	-18
46.77500	-14
46.78333	-11
46.79167	-9
46.80000	-8
46.80833	-10
46.81667	-14
46.82500	-19
46.83333	-24
46.84167	-27
46.85000	-26
46.85833	-24
46.86667	-21
46.87500	-18
46.88333	-17
46.89167	-17
46.90000	-18
46.90833	-17
46.91667	-16
46.92500	-15
46.93333	-14
46.94167	-12
46.95000	-11
46.95833	-9
46.96667	-7
46.97500	-6
46.98333	-5
46.99167	-7
47.00000	-8
47.00833	-10
47.01667	-12
47.02500	-13
47.03333	-15
47.04167	-17
47.05000	-18
47.05833	-18
47.06667	-17
47.07500	-16
47.08333	-15
47.09167	-17
47.10000	-19
47.10833	-22
47.11667	-23
47.12500	-24
47.13333	-23
47.14167	-23
47.15000	-23
47.15833	-24
47.16667	-25
47.17500	-27
47.18333	-26
47.19167	-25
47.20000	-22
47.20833	-20
47.21667	-19
47.22500	-19
47.23333	-20
47.24167	-19
47.25000	-18
47.25833	-16
47.26667	-16
47.27500	-18
47.28333	-21
47.29167	-25
47.30000	-27
47.30833	-27
47.31667	-25
47.32500	-23
47.33333	-21
47.34167	-20
47.35000	-18
47.35833	-17
47.36667	-17
47.37500	-19
47.38333	-22
47.39167	-24
47.40000	-26
47.40833	-26
47.41667	-24
47.42500	-22
47.43333	-20
47.44167	-19
47.45000	-20
47.45833	-23
47.46667	-23
47.47500	-21
47.48333	-18
47.49167	-14
47.50000	-11
47.50833	-9
47.51667	-9
47.52500	-8
47.53333	-7
47.54167	-6
47.55000	-5
47.55833	-5
47.56667	-6
47.57500	-6
47.58333	-6
47.59167	-4
47.60000	-3
47.60833	-3
47.61667	-5
47.62500	-9
47.63333	-15
47.64167	-19
47.65000	-22
47.65833	-24
47.66667	-24
47.67500	-22
47.68333	-19
47.69167	-17
47.70000	-16
47.70833	-17
47.71667	-19
47.72500	-20
47.73333	-22
47.74167	-23
47.75000	-24
47.75833	-26
47.76667	-30
47.77500	-34
47.78333	-37
47.79167	-38
47.80000	-38
47.80833	-38
47.81667	-37
47.82500	-35
47.83333	-33
47.84167	-31
47.85000	-27
47.85833	-25
47.86667	-24
47.87500	-24
47.88333	-26
47.89167	-26
47.90000	-27
47.90833	-27
47.91667	-26
47.92500	-26
47.93333	-25
47.94167	-24
47.95000	-23
47.95833	-22
47.96667	-21
47.97500	-21
47.98333	-20
47.99167	-19
48.00000	-18
48.00833	-17
48.01667	-17
48.02500	-19
48.03333	-23
48.04167	-26
48.05000	-27
48.05833	-27
48.06667	-24
48.07500	-21
48.08333	-19
48.09167	-19
48.10000	-19
48.10833	-20
48.11667	-20
48.12500	-21
48.13333	-22
48.14167	-24
48.15000	-25
48.15833	-26
48.16667	-26
48.17500	-24
48.18333	-21
48.19167	-19
48.20000	-18
48.20833	-17
48.21667	-18
48.22500	-17
48.23333	-16
48.24167	-14
48.25000	-11
48.25833	-9
48.26667	-9
48.27500	-11
48.28333	-15
48.29167	-21
48.30000	-26
48.30833	-29
48.31667	-29
48.32500	-27
48.33333	-24
48.34167	-21
48.35000	-20
48.35833	-19
48.36667	-20
48.37500	-21
48.38333	-22
48.39167	-24
48.40000	-26
48.40833	-28
48.41667	-31
48.42500	-32
48.43333	-32
48.44167	-31
48.45000	-28
48.45833	-26
48.46667	-25
48.47500	-25
48.48333	-25
48.49167	-23
48.50000	-21
48.50833	-19
48.51667	-17
48.52500	-17
48.53333	-18
48.54167	-18
48.55000	-16
48.55833	-14
48.56667	-11
48.57500	-8
48.58333	-9
48.59167	-13
48.60000	-17
48.60833	-20
48.61667	-21
48.62500	-19
48.63333	-15
48.64167	-11
48.65000	-10
48.65833	-11
48.66667	-13
48.67500	-16
48.68333	-19
48.69167	-23
48.70000	-27
48.70833	-31
48.71667	-35
48.72500	-38
48.73333	-38
48.74167	-37
48.75000	-34
48.75833	-30
48.76667	-27
48.77500	-26
48.78333	-27
48.79167	-29
48.80000	-31
48.80833	-30
48.81667	-26
48.82500	-21
48.83333	-17
48.84167	-15
48.85000	-17
48.85833	-20
48.86667	-25
48.87500	-28
48.88333	-30
48.89167	-29
48.90000	-28
48.90833	-27
48.91667	-26
48.92500	-25
48.93333	-24
48.94167	-24
48.95000	-23
48.95833	-24
48.96667	-28
48.97500	-33
48.98333	-38
48.99167	-42
49.00000	-43
49.00833	-41
49.01667	-36
49.02500	-29
49.03333	-24
49.04167	-21
49.05000	-22
49.05833	-24
49.06667	-27
49.07500	-29
49.08333	-28
49.09167	-25
49.10000	-21
49.10833	-17
49.11667	-13
49.12500	-12
49.13333	-13
49.14167	-17
49.15000	-22
49.15833	-26
49.16667	-29
49.17500	-30
49.18333	-30
49.19167	-30
49.20000	-30
49.20833	-33
49.21667	-35
49.22500	-36
49.23333	-36
49.24167	-35
49.25000	-34
49.25833	-33
49.26667	-33
49.27500	-35
49.28333	-36
49.29167	-37
49.30000	-37
49.30833	-35
49.31667	-33
49.32500	-29
49.33333	-25
49.34167	-21
49.35000	-19
49.35833	-18
49.36667	-17
49.37500	-19
49.38333	-21
49.39167	-22
49.40000	-25
49.40833	-29
49.41667	-33
49.42500	-36
49.43333	-36
49.44167	-34
49.45000	-29
49.45833	-25
49.46667	-23
49.47500	-24
49.48333	-27
49.49167	-32
49.50000	-35
49.50833	-34
49.51667	-32
49.52500	-30
49.53333	-27
49.54167	-26
49.55000	-27
49.55833	-27
49.56667	-26
49.57500	-23
49.58333	-20
49.59167	-19
49.60000	-19
49.60833	-21
49.61667	-24
49.62500	-27
49.63333	-30
49.64167	-32
49.65000	-32
49.65833	-31
49.66667	-30
49.67500	-29
49.68333	-29
49.69167	-31
49.70000	-33
49.70833	-36
49.71667	-40
49.72500	-44
49.73333	-48
49.74167	-52
49.75000	-54
49.75833	-53
49.76667	-49
49.77500	-43
49.78333	-37
49.79167	-32
49.80000	-29
49.80833	-29
49.81667	-31
49.82500	-33
49.83333	-35
49.84167	-34
49.85000	-31
49.85833	-27
49.86667	-23
49.87500	-19
49.88333	-17
49.89167	-16
49.90000	-16
49.90833	-15
49.91667	-14
49.92500	-15
49.93333	-18
49.94167	-22
49.95000	-26
49.95833	-29
49.96667	-30
49.97500	-29
49.98333	-27
49.99167	-25
50.00000	-25
50.00833	-28
50.01667	-31
50.02500	-34
50.03333	-36
50.04167	-33
50.05000	-27
50.05833	-21
50.06667	-16
50.07500	-13
50.08333	-11
50.09167	-11
50.10000	-12
50.10833	-14
50.11667	-17
50.12500	-20
50.13333	-22
50.14167	-24
50.15000	-24
50.15833	-23
50.16667	-22
50.17500	-21
50.18333	-20
50.19167	-20
50.20000	-20
50.20833	-21
50.21667	-22
50.22500	-25
50.23333	-28
50.24167	-31
50.25000	-35
50.25833	-36
50.26667	-35
50.27500	-32
50.28333	-27
50.29167	-21
50.30000	-16
50.30833	-12
50.31667	-9
50.32500	-9
50.33333	-11
50.34167	-13
50.35000	-13
50.35833	-13
50.36667	-11
50.37500	-8
50.38333	-4
50.39167	-1
50.40000	2
50.40833	4
50.41667	5
50.42500	5
50.43333	5
50.44167	7
50.45000	9
50.45833	12
50.46667	13
50.47500	13
50.48333	12
50.49167	11
50.50000	11
50.50833	10
50.51667	10
50.52500	12
50.53333	15
50.54167	18
50.55000	22
50.55833	25
50.56667	26
50.57500	26
50.58333	26
50.59167	26
50.60000	27
50.60833	28
50.61667	31
50.62500	36
50.63333	43
50.64167	49
50.65000	54
50.65833	55
50.66667	52
50.67500	46
50.68333	38
50.69167	30
50.70000	24
50.70833	22
50.71667	24
50.72500	28
50.73333	34
50.74167	40
50.75000	43
50.75833	44
50.76667	45
50.77500	46
50.78333	47
50.79167	49
50.80000	50
50.80833	51
50.81667	51
50.82500	52
50.83333	55
50.84167	59
50.85000	65
50.85833	70
50.86667	71
50.87500	70
50.88333	68
50.89167	66
50.90000	64
50.90833	63
50.91667	62
50.92500	63
50.93333	63
50.94167	63
50.95000	61
50.95833	58
50.96667	55
50.97500	51
50.98333	49
50.99167	49
51.00000	49
51.00833	49
51.01667	50
51.02500	50
51.03333	49
51.04167	48
51.05000	48
51.05833	49
51.06667	54
51.07500	60
51.08333	64
51.09167	65
51.10000	64
51.10833	61
51.11667	58
51.12500	54
51.13333	51
51.14167	51
51.15000	52
51.15833	55
51.16667	56
51.17500	55
51.18333	53
51.19167	49
51.20000	46
51.20833	43
51.21667	42
51.22500	41
51.23333	42
51.24167	43
51.25000	44
51.25833	44
51.26667	43
51.27500	42
51.28333	42
51.29167	43
51.30000	45
51.30833	46
51.31667	48
51.32500	49
51.33333	48
51.34167	45
51.35000	41
51.35833	37
51.36667	35
51.37500	34
51.38333	35
51.39167	37
51.40000	37
51.40833	35
51.41667	33
51.42500	32
51.43333	32
51.44167	32
51.45000	31
51.45833	30
51.46667	28
51.47500	26
51.48333	24
51.49167	21
51.50000	19
51.50833	17
51.51667	14
51.52500	11
51.53333	7
51.54167	4
51.55000	1
51.55833	1
51.56667	4
51.57500	9
51.58333	15
51.59167	20
51.60000	23
51.60833	24
51.61667	23
51.62500	21
51.63333	17
51.64167	13
51.65000	8
51.65833	5
51.66667	3
51.67500	3
51.68333	5
51.69167	8
51.70000	10
51.70833	11
51.71667	10
51.72500	8
51.73333	5
51.74167	1
51.75000	-4
51.75833	-9
51.76667	-12
51.77500	-14
51.78333	-13
51.79167	-11
51.80000	-8
51.80833	-5
51.81667	-4
51.82500	-4
51.83333	-6
51.84167	-9
51.85000	-11
51.85833	-15
51.86667	-18
51.87500	-22
51.88333	-25
51.89167	-28
51.90000	-29
51.90833	-29
51.91667	-28
51.92500	-26
51.93333	-24
51.94167	-22
51.95000	-18
51.95833	-16
51.96667	-15
51.97500	-16
51.98333	-19
51.99167	-24
52.00000	-28
52.00833	-30
52.01667	-30
52.02500	-27
52.03333	-24
52.04167	-21
52.05000	-19
52.05833	-17
52.06667	-14
52.07500	-11
52.08333	-11
52.09167	-14
52.10000	-18
52.10833	-22
52.11667	-26
52.12500	-29
52.13333	-29
52.14167	-30
52.15000	-33
52.15833	-34
52.16667	-35
52.17500	-32
52.18333	-27
52.19167	-21
52.20000	-16
52.20833	-13
52.21667	-13
52.22500	-17
52.23333	-22
52.24167	-25
52.25000	-26
52.25833	-26
52.26667	-24
52.27500	-22
52.28333	-22
52.29167	-22
52.30000	-24
52.30833	-26
52.31667	-29
52.32500	-31
52.33333	-31
52.34167	-30
52.35000	-28
52.35833	-29
52.36667	-31
52.37500	-34
52.38333	-36
52.39167	-35
52.40000	-32
52.40833	-28
52.41667	-25
52.42500	-25
52.43333	-27
52.44167	-30
52.45000	-33
52.45833	-34
52.46667	-33
52.47500	-31
52.48333	-29
52.49167	-28
52.50000	-28
52.50833	-29
52.51667	-31
52.52500	-33
52.53333	-34
52.54167	-35
52.55000	-36
52.55833	-36
52.56667	-36
52.57500	-37
52.58333	-37
52.59167	-36
52.60000	-35
52.60833	-34
52.61667	-33
52.62500	-34
52.63333	-35
52.64167	-36
52.65000	-36
52.65833	-36
52.66667	-36
52.67500	-37
52.68333	-38
52.69167	-40
52.70000	-42
52.70833	-43
52.71667	-42
52.72500	-40
52.73333	-38
52.74167	-37
52.75000	-37
52.75833	-39
52.76667	-40
52.77500	-42
52.78333	-41
52.79167	-37
52.80000	-34
52.80833	-32
52.81667	-31
52.82500	-32
52.83333	-33
52.84167	-34
52.85000	-34
52.85833	-34
52.86667	-35
52.87500	-36
52.88333	-36
52.89167	-34
52.90000	-31
52.90833	-28
52.91667	-26
52.92500	-26
52.93333	-28
52.94167	-31
52.95000	-34
52.95833	-37
52.96667	-40
52.97500	-44
52.98333	-47
52.99167	-50
53.00000	-50
53.00833	-47
53.01667	-43
53.02500	-38
53.03333	-35
53.04167	-33
53.05000	-32
53.05833	-32
53.06667	-33
53.07500	-34
53.08333	-35
53.09167	-36
53.10000	-38
53.10833	-38
53.11667	-37
53.12500	-36
53.13333	-35
53.14167	-34
53.15000	-34
53.15833	-36
53.16667	-39
53.17500	-42
53.18333	-44
53.19167	-43
53.20000	-41
53.20833	-39
53.21667	-36
53.22500	-33
53.23333	-29
53.24167	-26
53.25000	-23
53.25833	-20
53.26667	-20
53.27500	-22
53.28333	-24
53.29167	-27
53.30000	-29
53.30833	-30
53.31667	-32
53.32500	-33
53.33333	-34
53.34167	-32
53.35000	-29
53.35833	-26
53.36667	-24
53.37500	-26
53.38333	-32
53.39167	-39
53.40000	-46
53.40833	-51
53.41667	-53
53.42500	-52
53.43333	-50
53.44167	-48
53.45000	-47
53.45833	-46
53.46667	-44
53.47500	-40
53.48333	-35
53.49167	-30
53.50000	-29
53.50833	-31
53.51667	-35
53.52500	-38
53.53333	-39
53.54167	-39
53.55000	-37
53.55833	-36
53.56667	-36
53.57500	-35
53.58333	-33
53.59167	-31
53.60000	-29
53.60833	-28
53.61667	-28
53.62500	-29
53.63333	-28
53.64167	-26
53.65000	-23
53.65833	-21
53.66667	-21
53.67500	-22
53.68333	-24
53.69167	-26
53.70000	-26
53.70833	-25
53.71667	-23
53.72500	-22
53.73333	-21
53.74167	-22
53.75000	-23
53.75833	-23
53.76667	-23
53.77500	-22
53.78333	-21
53.79167	-20
53.80000	-18
53.80833	-16
53.81667	-13
53.82500	-10
53.83333	-6
53.84167	-2
53.85000	-0
53.85833	1
53.86667	1
53.87500	-0
53.88333	1
53.89167	3
53.90000	7
53.90833	11
53.91667	15
53.92500	17
53.93333	17
53.94167	17
53.95000	16
53.95833	16
53.96667	17
53.97500	18
53.98333	21
53.99167	25
54.00000	28
54.00833	32
54.01667	36
54.02500	40
54.03333	44
54.04167	48
54.05000	53
54.05833	58
54.06667	62
54.07500	64
54.08333	66
54.09167	67
54.10000	68
54.10833	70
54.11667	71
54.12500	73
54.13333	76
54.14167	79
54.15000	81
54.15833	83
54.16667	86
54.17500	88
54.18333	92
54.19167	97
54.20000	103
54.20833	112
54.21667	120
54.22500	126
54.23333	131
54.24167	135
54.25000	139
54.25833	145
54.26667	153
54.27500	163
54.28333	171
54.29167	178
54.30000	183
54.30833	188
54.31667	193
54.32500	197
54.33333	201
54.34167	204
54.35000	207
54.35833	210
54.36667	213
54.37500	219
54.38333	227
54.39167	236
54.40000	246
54.40833	254
54.41667	261
54.42500	265
54.43333	267
54.44167	269
54.45000	271
54.45833	274
54.46667	277
54.47500	282
54.48333	289
54.49167	297
54.50000	306
54.50833	315
54.51667	324
54.52500	333
54.53333	341
54.54167	350
54.55000	359
54.55833	367
54.56667	372
54.57500	376
54.58333	379
54.59167	383
54.60000	389
54.60833	397
54.61667	407
54.62500	418
54.63333	431
54.64167	445
54.65000	459
54.65833	470
54.66667	478
54.67500	485
54.68333	491
54.69167	497
54.70000	502
54.70833	506
54.71667	509
54.72500	512
54.73333	517
54.74167	527
54.75000	543
54.75833	560
54.76667	575
54.77500	587
54.78333	596
54.79167	603
54.80000	609
54.80833	617
54.81667	625
54.82500	631
54.83333	637
54.84167	641
54.85000	645
54.85833	651
54.86667	657
54.87500	665
54.88333	673
54.89167	682
54.90000	691
54.90833	699
54.91667	706
54.92500	713
54.93333	720
54.94167	726
54.95000	730
54.95833	734
54.96667	738
54.97500	743
54.98333	746
54.99167	751
55.00000	756
55.00833	763
55.01667	772
55.02500	782
55.03333	792
55.04167	800
55.05000	806
55.05833	810
55.06667	814
55.07500	818
55.08333	824
55.09167	830
55.10000	838
55.10833	846
55.11667	853
55.12500	858
55.13333	861
55.14167	862
55.15000	865
55.15833	867
55.16667	871
55.17500	874
55.18333	878
55.19167	882
55.20000	887
55.20833	893
55.21667	898
55.22500	902
55.23333	906
55.24167	907
55.25000	907
55.25833	906
55.26667	905
55.27500	906
55.28333	908
55.29167	912
55.30000	916
55.30833	919
55.31667	923
55.32500	926
55.33333	929
55.34167	933
55.35000	937
55.35833	940
55.36667	943
55.37500	946
55.38333	948
55.39167	950
55.40000	951
55.40833	953
55.41667	953
55.42500	951
55.43333	949
55.44167	950
55.45000	954
55.45833	960
55.46667	966
55.47500	971
55.48333	972
55.49167	970
55.50000	968
55.50833	965
55.51667	962
55.52500	959
55.53333	956
55.54167	956
55.55000	958
55.55833	959
55.56667	960
55.57500	958
55.58333	954
55.59167	948
55.60000	944
55.60833	941
55.61667	940
55.62500	941
55.63333	944
55.64167	946
55.65000	947
55.65833	946
55.66667	943
55.67500	940
55.68333	936
55.69167	931
55.70000	927
55.70833	923
55.71667	919
55.72500	916
55.73333	911
55.74167	906
55.75000	901
55.75833	897
55.76667	894
55.77500	893
55.78333	892
55.79167	888
55.80000	884
55.80833	879
55.81667	873
55.82500	867
55.83333	862
55.84167	858
55.85000	855
55.85833	854
55.86667	854
55.87500	852
55.88333	848
55.89167	842
55.90000	836
55.90833	831
55.91667	827
55.92500	824
55.93333	821
55.94167	817
55.95000	811
55.95833	805
55.96667	797
55.97500	790
55.98333	783
55.99167	777
56.00000	771
56.00833	768
56.01667	767
56.02500	767
56.03333	767
56.04167	767
56.05000	764
56.05833	760
56.06667	755
56.07500	750
56.08333	746
56.09167	742
56.10000	739
56.10833	737
56.11667	735
56.12500	732
56.13333	728
56.14167	724
56.15000	719
56.15833	714
56.16667	708
56.17500	701
56.18333	693
56.19167	686
56.20000	680
56.20833	676
56.21667	673
56.22500	671
56.23333	668
56.24167	666
56.25000	663
56.25833	660
56.26667	656
56.27500	653
56.28333	649
56.29167	643
56.30000	635
56.30833	626
56.31667	618
56.32500	611
56.33333	605
56.34167	602
56.35000	601
56.35833	600
56.36667	597
56.37500	593
56.38333	588
56.39167	582
56.40000	575
56.40833	569
56.41667	565
56.42500	562
56.43333	559
56.44167	555
56.45000	548
56.45833	539
56.46667	530
56.47500	523
56.48333	519
56.49167	517
56.50000	516
56.50833	515
56.51667	514
56.52500	513
56.53333	514
56.54167	514
56.55000	512
56.55833	508
56.56667	503
56.57500	496
56.58333	490
56.59167	483
56.60000	476
56.60833	470
56.61667	465
56.62500	462
56.63333	460
56.64167	457
56.65000	455
56.65833	451
56.66667	448
56.67500	443
56.68333	439
56.69167	434
56.70000	430
56.70833	426
56.71667	422
56.72500	418
56.73333	415
56.74167	412
56.75000	407
56.75833	402
56.76667	399
56.77500	395
56.78333	393
56.79167	392
56.80000	389
56.80833	384
56.81667	378
56.82500	374
56.83333	371
56.84167	369
56.85000	369
56.85833	369
56.86667	368
56.87500	366
56.88333	364
56.89167	362
56.90000	359
56.90833	355
56.91667	350
56.92500	344
56.93333	338
56.94167	334
56.95000	331
56.95833	329
56.96667	326
56.97500	321
56.98333	315
56.99167	308
57.00000	301
57.00833	295
57.01667	290
57.02500	286
57.03333	282
57.04167	282
57.05000	283
57.05833	285
57.06667	289
57.07500	292
57.08333	292
57.09167	289
57.10000	285
57.10833	284
57.11667	284
57.12500	286
57.13333	286
57.14167	283
57.15000	277
57.15833	269
57.16667	261
57.17500	256
57.18333	253
57.19167	254
57.20000	256
57.20833	259
57.21667	261
57.22500	263
57.23333	264
57.24167	260
57.25000	253
57.25833	243
57.26667	232
57.27500	222
57.28333	216
57.29167	212
57.30000	210
57.30833	208
57.31667	206
57.32500	205
57.33333	205
57.34167	205
57.35000	205
57.35833	204
57.36667	202
57.37500	200
57.38333	199
57.39167	197
57.40000	196
57.40833	196
57.41667	196
57.42500	196
57.43333	196
57.44167	195
57.45000	194
57.45833	193
57.46667	191
57.47500	189
57.48333	188
57.49167	187
57.50000	186
57.50833	185
57.51667	182
57.52500	179
57.53333	175
57.54167	173
57.55000	173
57.55833	174
57.56667	174
57.57500	174
57.58333	172
57.59167	168
57.60000	165
57.60833	162
57.61667	158
57.62500	154
57.63333	151
57.64167	149
57.65000	148
57.65833	149
57.66667	150
57.67500	151
57.68333	153
57.69167	154
57.70000	155
57.70833	154
57.71667	152
57.72500	148
57.73333	144
57.74167	138
57.75000	132
57.75833	125
57.76667	117
57.77500	111
57.78333	110
57.79167	113
57.80000	118
57.80833	126
57.81667	132
57.82500	133
57.83333	131
57.84167	127
57.85000	123
57.85833	122
57.86667	123
57.87500	126
57.88333	127
57.89167	126
57.90000	124
57.90833	119
57.91667	115
57.92500	112
57.93333	112
57.94167	111
57.95000	109
57.95833	106
57.96667	101
57.97500	96
57.98333	92
57.99167	88
58.00000	85
58.00833	85
58.01667	86
58.02500	88
58.03333	90
58.04167	91
58.05000	91
58.05833	90
58.06667	90
58.07500	91
58.08333	94
58.09167	97
58.10000	98
58.10833	97
58.11667	95
58.12500	92
58.13333	88
58.14167	85
58.15000	83
58.15833	82
58.16667	82
58.17500	82
58.18333	82
58.19167	82
58.20000	83
58.20833	82
58.21667	80
58.22500	77
58.23333	75
58.24167	73
58.25000	71
58.25833	69
58.26667	69
58.27500	70
58.28333	71
58.29167	72
58.30000	73
58.30833	72
58.31667	71
58.32500	69
58.33333	67
58.34167	65
58.35000	62
58.35833	60
58.36667	60
58.37500	60
58.38333	63
58.39167	66
58.40000	69
58.40833	73
58.41667	76
58.42500	79
58.43333	82
58.44167	85
58.45000	88
58.45833	89
58.46667	87
58.47500	81
58.48333	73
58.49167	63
58.50000	55
58.50833	49
58.51667	46
58.52500	45
58.53333	46
58.54167	47
58.55000	49
58.55833	49
58.56667	45
58.57500	40
58.58333	35
58.59167	31
58.60000	30
58.60833	33
58.61667	38
58.62500	42
58.63333	46
58.64167	49
58.65000	50
58.65833	50
58.66667	50
58.67500	48
58.68333	47
58.69167	45
58.70000	43
58.70833	42
58.71667	40
58.72500	39
58.73333	39
58.74167	38
58.75000	34
58.75833	30
58.76667	27
58.77500	25
58.78333	25
58.79167	28
58.80000	33
58.80833	39
58.81667	45
58.82500	51
58.83333	56
58.84167	59
58.85000	59
58.85833	57
58.86667	53
58.87500	47
58.88333	41
58.89167	34
58.90000	28
58.90833	25
58.91667	24
58.92500	24
58.93333	24
58.94167	24
58.95000	23
58.95833	23
58.96667	24
58.97500	26
58.98333	29
58.99167	32
59.00000	35
59.00833	37
59.01667	38
59.02500	36
59.03333	33
59.04167	30
59.05000	27
59.05833	24
59.06667	22
59.07500	20
59.08333	19
59.09167	21
59.10000	24
59.10833	28
59.11667	31
59.12500	32
59.13333	32
59.14167	30
59.15000	27
59.15833	23
59.16667	21
59.17500	19
59.18333	19
59.19167	20
59.20000	22
59.20833	25
59.21667	27
59.22500	27
59.23333	27
59.24167	25
59.25000	24
59.25833	22
59.26667	20
59.27500	19
59.28333	18
59.29167	18
59.30000	17
59.30833	17
59.31667	18
59.32500	19
59.33333	18
59.34167	16
59.35000	13
59.35833	10
59.36667	6
59.37500	3
59.38333	3
59.39167	5
59.40000	9
59.40833	15
59.41667	20
59.42500	23
59.43333	25
59.44167	26
59.45000	27
59.45833	28
59.46667	29
59.47500	31
59.48333	32
59.49167	32
59.50000	30
59.50833	24
59.51667	17
59.52500	10
59.53333	5
59.54167	2
59.55000	4
59.55833	7
59.56667	10
59.57500	13
59.58333	14
59.59167	15
59.60000	16
59.60833	18
59.61667	18
59.62500	13
59.63333	7
59.64167	1
59.65000	-2
59.65833	-1
59.66667	5
59.67500	13
59.68333	19
59.69167	21
59.70000	20
59.70833	16
59.71667	12
59.72500	9
59.73333	8
59.74167	7
59.75000	7
59.75833	7
59.76667	6
59.77500	5
59.78333	5
59.79167	4
59.80000	3
59.80833	3
59.81667	2
59.82500	1
59.83333	1
59.84167	1
59.85000	1
59.85833	1
59.86667	1
59.87500	0
59.88333	-0
59.89167	0
59.90000	1
59.90833	1
59.91667	-0
59.92500	-2
59.93333	-5
59.94167	-8
59.95000	-10
59.95833	-12
59.96667	-12
59.97500	-12
59.98333	-11
59.99167	-11
60.00000	-10

[LC Chromatogram(Detector A-Ch2)]
Interval(msec)	500
# of Points	7201
Start Time(min)	0.000
End Time(min)	60.000
Intensity Units	mV
Intensity Multiplier	0.001
Wavelength(nm)	230
R.Time (min)	Intensity
0.00000	-110
0.00833	-110
0.01667	-1
0.02500	-4
0.03333	-6
0.04167	-8
0.05000	-11
0.05833	-15
0.06667	-20
0.07500	-24
0.08333	-29
0.09167	-34
0.10000	-36
0.10833	-38
0.11667	-39
0.12500	-41
0.13333	-42
0.14167	-42
0.15000	-43
0.15833	-41
0.16667	-40
0.17500	-41
0.18333	-44
0.19167	-49
0.20000	-56
0.20833	-61
0.21667	-63
0.22500	-63
0.23333	-63
0.24167	-63
0.25000	-66
0.25833	-69
0.26667	-72
0.27500	-75
0.28333	-77
0.29167	-79
0.30000	-83
0.30833	-87
0.31667	-91
0.32500	-95
0.33333	-97
0.34167	-98
0.35000	-98
0.35833	-98
0.36667	-99
0.37500	-98
0.38333	-97
0.39167	-97
0.40000	-97
0.40833	-98
0.41667	-100
0.42500	-102
0.43333	-104
0.44167	-107
0.45000	-110
0.45833	-113
0.46667	-117
0.47500	-120
0.48333	-124
0.49167	-128
0.50000	-132
0.50833	-135
0.51667	-136
0.52500	-136
0.53333	-134
0.54167	-133
0.55000	-133
0.55833	-133
0.56667	-134
0.57500	-134
0.58333	-133
0.59167	-133
0.60000	-134
0.60833	-138
0.61667	-143
0.62500	-148
0.63333	-153
0.64167	-156
0.65000	-160
0.65833	-163
0.66667	-166
0.67500	-169
0.68333	-172
0.69167	-173
0.70000	-173
0.70833	-171
0.71667	-168
0.72500	-165
0.73333	-163
0.74167	-164
0.75000	-167
0.75833	-172
0.76667	-177
0.77500	-180
0.78333	-181
0.79167	-180
0.80000	-180
0.80833	-181
0.81667	-183
0.82500	-187
0.83333	-189
0.84167	-190
0.85000	-190
0.85833	-191
0.86667	-193
0.87500	-195
0.88333	-198
0.89167	-199
0.90000	-200
0.90833	-199
0.91667	-200
0.92500	-201
0.93333	-202
0.94167	-204
0.95000	-206
0.95833	-208
0.96667	-210
0.97500	-213
0.98333	-216
0.99167	-220
1.00000	-224
1.00833	-227
1.01667	-229
1.02500	-229
1.03333	-228
1.04167	-227
1.05000	-227
1.05833	-229
1.06667	-231
1.07500	-234
1.08333	-236
1.09167	-237
1.10000	-236
1.10833	-235
1.11667	-235
1.12500	-236
1.13333	-238
1.14167	-239
1.15000	-239
1.15833	-238
1.16667	-237
1.17500	-237
1.18333	-238
1.19167	-239
1.20000	-238
1.20833	-237
1.21667	-238
1.22500	-240
1.23333	-243
1.24167	-248
1.25000	-252
1.25833	-255
1.26667	-257
1.27500	-258
1.28333	-257
1.29167	-257
1.30000	-256
1.30833	-256
1.31667	-257
1.32500	-259
1.33333	-262
1.34167	-266
1.35000	-270
1.35833	-273
1.36667	-277
1.37500	-279
1.38333	-280
1.39167	-281
1.40000	-280
1.40833	-280
1.41667	-279
1.42500	-277
1.43333	-275
1.44167	-273
1.45000	-272
1.45833	-271
1.46667	-272
1.47500	-275
1.48333	-278
1.49167	-282
1.50000	-286
1.50833	-289
1.51667	-292
1.52500	-295
1.53333	-297
1.54167	-300
1.55000	-303
1.55833	-306
1.56667	-308
1.57500	-309
1.58333	-308
1.59167	-306
1.60000	-303
1.60833	-301
1.61667	-301
1.62500	-301
1.63333	-304
1.64167	-308
1.65000	-311
1.65833	-315
1.66667	-317
1.67500	-318
1.68333	-317
1.69167	-315
1.70000	-313
1.70833	-311
1.71667	-310
1.72500	-309
1.73333	-309
1.74167	-310
1.75000	-312
1.75833	-314
1.76667	-317
1.77500	-321
1.78333	-324
1.79167	-328
1.80000	-330
1.80833	-333
1.81667	-335
1.82500	-336
1.83333	-337
1.84167	-336
1.85000	-335
1.85833	-334
1.86667	-332
1.87500	-332
1.88333	-333
1.89167	-335
1.90000	-336
1.90833	-337
1.91667	-338
1.92500	-339
1.93333	-340
1.94167	-342
1.95000	-343
1.95833	-344
1.96667	-345
1.97500	-345
1.98333	-344
1.99167	-344
2.00000	-343
2.00833	-342
2.01667	-342
2.02500	-343
2.03333	-343
2.04167	-344
2.05000	-343
2.05833	-343
2.06667	-342
2.07500	-342
2.08333	-343
2.09167	-345
2.10000	-348
2.10833	-351
2.11667	-354
2.12500	-356
2.13333	-358
2.14167	-361
2.15000	-364
2.15833	-368
2.16667	-370
2.17500	-372
2.18333	-371
2.19167	-370
2.20000	-369
2.20833	-368
2.21667	-366
2.22500	-364
2.23333	-363
2.24167	-363
2.25000	-363
2.25833	-363
2.26667	-364
2.27500	-363
2.28333	-363
2.29167	-363
2.30000	-364
2.30833	-367
2.31667	-371
2.32500	-375
2.33333	-380
2.34167	-383
2.35000	-387
2.35833	-389
2.36667	-390
2.37500	-390
2.38333	-388
2.39167	-385
2.40000	-382
2.40833	-379
2.41667	-377
2.42500	-377
2.43333	-378
2.44167	-380
2.45000	-383
2.45833	-385
2.46667	-387
2.47500	-389
2.48333	-390
2.49167	-391
2.50000	-390
2.50833	-388
2.51667	-385
2.52500	-383
2.53333	-383
2.54167	-384
2.55000	-386
2.55833	-388
2.56667	-390
2.57500	-391
2.58333	-391
2.59167	-391
2.60000	-390
2.60833	-389
2.61667	-389
2.62500	-390
2.63333	-391
2.64167	-393
2.65000	-395
2.65833	-395
2.66667	-395
2.67500	-395
2.68333	-396
2.69167	-397
2.70000	-399
2.70833	-402
2.71667	-404
2.72500	-407
2.73333	-409
2.74167	-410
2.75000	-410
2.75833	-409
2.76667	-407
2.77500	-405
2.78333	-405
2.79167	-408
2.80000	-411
2.80833	-414
2.81667	-415
2.82500	-413
2.83333	-411
2.84167	-407
2.85000	-405
2.85833	-403
2.86667	-403
2.87500	-403
2.88333	-404
2.89167	-406
2.90000	-410
2.90833	-413
2.91667	-417
2.92500	-420
2.93333	-423
2.94167	-424
2.95000	-425
2.95833	-425
2.96667	-426
2.97500	-427
2.98333	-428
2.99167	-428
3.00000	-428
3.00833	-427
3.01667	-425
3.02500	-423
3.03333	-422
3.04167	-423
3.05000	-424
3.05833	-427
3.06667	-430
3.07500	-432
3.08333	-432
3.09167	-432
3.10000	-429
3.10833	-427
3.11667	-426
3.12500	-427
3.13333	-429
3.14167	-431
3.15000	-434
3.15833	-436
3.16667	-438
3.17500	-441
3.18333	-444
3.19167	-444
3.20000	-442
3.20833	-438
3.21667	-433
3.22500	-430
3.23333	-428
3.24167	-430
3.25000	-433
3.25833	-437
3.26667	-442
3.27500	-445
3.28333	-446
3.29167	-447
3.30000	-447
3.30833	-447
3.31667	-448
3.32500	-449
3.33333	-450
3.34167	-451
3.35000	-451
3.35833	-451
3.36667	-450
3.37500	-449
3.38333	-448
3.39167	-446
3.40000	-446
3.40833	-445
3.41667	-445
3.42500	-445
3.43333	-445
3.44167	-443
3.45000	-441
3.45833	-440
3.46667	-440
3.47500	-443
3.48333	-448
3.49167	-451
3.50000	-454
3.50833	-456
3.51667	-457
3.52500	-456
3.53333	-456
3.54167	-455
3.55000	-455
3.55833	-456
3.56667	-457
3.57500	-458
3.58333	-460
3.59167	-462
3.60000	-465
3.60833	-466
3.61667	-467
3.62500	-466
3.63333	-464
3.64167	-462
3.65000	-461
3.65833	-461
3.66667	-461
3.67500	-460
3.68333	-459
3.69167	-458
3.70000	-459
3.70833	-462
3.71667	-466
3.72500	-469
3.73333	-471
3.74167	-471
3.75000	-470
3.75833	-469
3.76667	-470
3.77500	-471
3.78333	-472
3.79167	-473
3.80000	-473
3.80833	-473
3.81667	-471
3.82500	-470
3.83333	-468
3.84167	-469
3.85000	-470
3.85833	-472
3.86667	-475
3.87500	-478
3.88333	-481
3.89167	-482
3.90000	-482
3.90833	-481
3.91667	-479
3.92500	-476
3.93333	-475
3.94167	-475
3.95000	-475
3.95833	-475
3.96667	-474
3.97500	-472
3.98333	-471
3.99167	-472
4.00000	-473
4.00833	-475
4.01667	-474
4.02500	-473
4.03333	-471
4.04167	-469
4.05000	-469
4.05833	-471
4.06667	-474
4.07500	-478
4.08333	-480
4.09167	-482
4.10000	-483
4.10833	-483
4.11667	-483
4.12500	-482
4.13333	-482
4.14167	-481
4.15000	-480
4.15833	-480
4.16667	-479
4.17500	-478
4.18333	-476
4.19167	-476
4.20000	-477
4.20833	-478
4.21667	-478
4.22500	-479
4.23333	-479
4.24167	-479
4.25000	-478
4.25833	-478
4.26667	-479
4.27500	-481
4.28333	-483
4.29167	-484
4.30000	-485
4.30833	-484
4.31667	-484
4.32500	-485
4.33333	-487
4.34167	-491
4.35000	-494
4.35833	-497
4.36667	-498
4.37500	-496
4.38333	-493
4.39167	-489
4.40000	-484
4.40833	-480
4.41667	-479
4.42500	-480
4.43333	-482
4.44167	-486
4.45000	-489
4.45833	-492
4.46667	-493
4.47500	-493
4.48333	-492
4.49167	-490
4.50000	-490
4.50833	-491
4.51667	-494
4.52500	-498
4.53333	-501
4.54167	-505
4.55000	-507
4.55833	-508
4.56667	-506
4.57500	-503
4.58333	-498
4.59167	-495
4.60000	-493
4.60833	-491
4.61667	-490
4.62500	-491
4.63333	-492
4.64167	-494
4.65000	-496
4.65833	-499
4.66667	-501
4.67500	-502
4.68333	-502
4.69167	-499
4.70000	-496
4.70833	-492
4.71667	-489
4.72500	-487
4.73333	-487
4.74167	-489
4.75000	-491
4.75833	-494
4.76667	-496
4.77500	-498
4.78333	-498
4.79167	-499
4.80000	-499
4.80833	-501
4.81667	-503
4.82500	-504
4.83333	-506
4.84167	-506
4.85000	-506
4.85833	-505
4.86667	-504
4.87500	-503
4.88333	-503
4.89167	-503
4.90000	-502
4.90833	-502
4.91667	-503
4.92500	-504
4.93333	-507
4.94167	-509
4.95000	-511
4.95833	-512
4.96667	-512
4.97500	-511
4.98333	-510
4.99167	-509
5.00000	-509
5.00833	-509
5.01667	-509
5.02500	-508
5.03333	-508
5.04167	-509
5.05000	-511
5.05833	-513
5.06667	-515
5.07500	-514
5.08333	-512
5.09167	-510
5.10000	-508
5.10833	-507
5.11667	-509
5.12500	-511
5.13333	-512
5.14167	-512
5.15000	-512
5.15833	-512
5.16667	-513
5.17500	-515
5.18333	-518
5.19167	-520
5.20000	-521
5.20833	-520
5.21667	-518
5.22500	-516
5.23333	-513
5.24167	-511
5.25000	-510
5.25833	-511
5.26667	-513
5.27500	-516
5.28333	-519
5.29167	-521
5.30000	-521
5.30833	-522
5.31667	-523
5.32500	-524
5.33333	-525
5.34167	-524
5.35000	-522
5.35833	-518
5.36667	-514
5.37500	-512
5.38333	-512
5.39167	-514
5.40000	-517
5.40833	-520
5.41667	-522
5.42500	-522
5.43333	-522
5.44167	-521
5.45000	-521
5.45833	-523
5.46667	-525
5.47500	-528
5.48333	-531
5.49167	-532
5.50000	-532
5.50833	-531
5.51667	-530
5.52500	-530
5.53333	-530
5.54167	-530
5.55000	-529
5.55833	-527
5.56667	-525
5.57500	-523
5.58333	-523
5.59167	-525
5.60000	-528
5.60833	-531
5.61667	-531
5.62500	-529
5.63333	-525
5.64167	-520
5.65000	-516
5.65833	-515
5.66667	-516
5.67500	-518
5.68333	-522
5.69167	-525
5.70000	-527
5.70833	-528
5.71667	-527
5.72500	-527
5.73333	-528
5.74167	-530
5.75000	-533
5.75833	-536
5.76667	-538
5.77500	-537
5.78333	-534
5.79167	-530
5.80000	-527
5.80833	-524
5.81667	-521
5.82500	-519
5.83333	-518
5.84167	-518
5.85000	-519
5.85833	-521
5.86667	-523
5.87500	-523
5.88333	-523
5.89167	-523
5.90000	-524
5.90833	-527
5.91667	-530
5.92500	-534
5.93333	-536
5.94167	-537
5.95000	-538
5.95833	-537
5.96667	-536
5.97500	-533
5.98333	-531
5.99167	-529
6.00000	-529
6.00833	-530
6.01667	-532
6.02500	-533
6.03333	-534
6.04167	-535
6.05000	-536
6.05833	-539
6.06667	-542
6.07500	-543
6.08333	-542
6.09167	-540
6.10000	-538
6.10833	-536
6.11667	-534
6.12500	-532
6.13333	-530
6.14167	-530
6.15000	-530
6.15833	-531
6.16667	-533
6.17500	-534
6.18333	-535
6.19167	-536
6.20000	-537
6.20833	-539
6.21667	-539
6.22500	-537
6.23333	-536
6.24167	-534
6.25000	-533
6.25833	-534
6.26667	-536
6.27500	-538
6.28333	-540
6.29167	-542
6.30000	-543
6.30833	-544
6.31667	-546
6.32500	-546
6.33333	-546
6.34167	-544
6.35000	-541
6.35833	-537
6.36667	-534
6.37500	-532
6.38333	-533
6.39167	-534
6.40000	-536
6.40833	-538
6.41667	-539
6.42500	-539
6.43333	-540
6.44167	-544
6.45000	-549
6.45833	-554
6.46667	-557
6.47500	-556
6.48333	-553
6.49167	-549
6.50000	-545
6.50833	-541
6.51667	-539
6.52500	-538
6.53333	-539
6.54167	-541
6.55000	-543
6.55833	-546
6.56667	-549
6.57500	-550
6.58333	-551
6.59167	-551
6.60000	-552
6.60833	-552
6.61667	-551
6.62500	-549
6.63333	-545
6.64167	-542
6.65000	-538
6.65833	-537
6.66667	-537
6.67500	-538
6.68333	-541
6.69167	-543
6.70000	-545
6.70833	-544
6.71667	-543
6.72500	-542
6.73333	-542
6.74167	-544
6.75000	-548
6.75833	-554
6.76667	-559
6.77500	-561
6.78333	-559
6.79167	-556
6.80000	-551
6.80833	-547
6.81667	-546
6.82500	-547
6.83333	-551
6.84167	-555
6.85000	-559
6.85833	-560
6.86667	-560
6.87500	-559
6.88333	-557
6.89167	-556
6.90000	-555
6.90833	-555
6.91667	-555
6.92500	-556
6.93333	-557
6.94167	-557
6.95000	-556
6.95833	-555
6.96667	-553
6.97500	-552
6.98333	-550
6.99167	-550
7.00000	-550
7.00833	-551
7.01667	-551
7.02500	-552
7.03333	-553
7.04167	-555
7.05000	-558
7.05833	-561
7.06667	-563
7.07500	-563
7.08333	-561
7.09167	-559
7.10000	-557
7.10833	-554
7.11667	-551
7.12500	-547
7.13333	-544
7.14167	-542
7.15000	-541
7.15833	-542
7.16667	-543
7.17500	-543
7.18333	-541
7.19167	-540
7.20000	-539
7.20833	-539
7.21667	-541
7.22500	-544
7.23333	-548
7.24167	-552
7.25000	-554
7.25833	-554
7.26667	-552
7.27500	-550
7.28333	-548
7.29167	-549
7.30000	-552
7.30833	-557
7.31667	-561
7.32500	-564
7.33333	-565
7.34167	-563
7.35000	-561
7.35833	-557
7.36667	-555
7.37500	-554
7.38333	-555
7.39167	-558
7.40000	-562
7.40833	-565
7.41667	-568
7.42500	-568
7.43333	-567
7.44167	-564
7.45000	-560
7.45833	-557
7.46667	-555
7.47500	-554
7.48333	-556
7.49167	-558
7.50000	-560
7.50833	-562
7.51667	-564
7.52500	-564
7.53333	-565
7.54167	-565
7.55000	-566
7.55833	-565
7.56667	-563
7.57500	-559
7.58333	-555
7.59167	-550
7.60000	-546
7.60833	-543
7.61667	-542
7.62500	-544
7.63333	-547
7.64167	-552
7.65000	-555
7.65833	-557
7.66667	-558
7.67500	-559
7.68333	-559
7.69167	-559
7.70000	-561
7.70833	-564
7.71667	-567
7.72500	-569
7.73333	-570
7.74167	-570
7.75000	-570
7.75833	-570
7.76667	-572
7.77500	-572
7.78333	-571
7.79167	-569
7.80000	-567
7.80833	-566
7.81667	-566
7.82500	-568
7.83333	-570
7.84167	-573
7.85000	-574
7.85833	-575
7.86667	-576
7.87500	-576
7.88333	-576
7.89167	-576
7.90000	-576
7.90833	-577
7.91667	-578
7.92500	-577
7.93333	-576
7.94167	-575
7.95000	-575
7.95833	-575
7.96667	-575
7.97500	-576
7.98333	-576
7.99167	-576
8.00000	-575
8.00833	-573
8.01667	-570
8.02500	-568
8.03333	-568
8.04167	-569
8.05000	-570
8.05833	-572
8.06667	-574
8.07500	-576
8.08333	-578
8.09167	-580
8.10000	-581
8.10833	-580
8.11667	-578
8.12500	-575
8.13333	-572
8.14167	-570
8.15000	-568
8.15833	-566
8.16667	-565
8.17500	-566
8.18333	-568
8.19167	-571
8.20000	-573
8.20833	-576
8.21667	-578
8.22500	-580
8.23333	-581
8.24167	-581
8.25000	-580
8.25833	-579
8.26667	-577
8.27500	-575
8.28333	-572
8.29167	-569
8.30000	-567
8.30833	-566
8.31667	-569
8.32500	-574
8.33333	-578
8.34167	-580
8.35000	-578
8.35833	-575
8.36667	-572
8.37500	-570
8.38333	-571
8.39167	-571
8.40000	-572
8.40833	-572
8.41667	-570
8.42500	-568
8.43333	-566
8.44167	-566
8.45000	-568
8.45833	-572
8.46667	-576
8.47500	-577
8.48333	-576
8.49167	-574
8.50000	-573
8.50833	-573
8.51667	-576
8.52500	-579
8.53333	-582
8.54167	-583
8.55000	-583
8.55833	-583
8.56667	-583
8.57500	-583
8.58333	-583
8.59167	-581
8.60000	-576
8.60833	-571
8.61667	-567
8.62500	-565
8.63333	-566
8.64167	-569
8.65000	-573
8.65833	-576
8.66667	-578
8.67500	-579
8.68333	-579
8.69167	-578
8.70000	-579
8.70833	-579
8.71667	-579
8.72500	-577
8.73333	-576
8.74167	-575
8.75000	-576
8.75833	-579
8.76667	-583
8.77500	-586
8.78333	-588
8.79167	-590
8.80000	-590
8.80833	-590
8.81667	-589
8.82500	-588
8.83333	-589
8.84167	-590
8.85000	-591
8.85833	-590
8.86667	-587
8.87500	-583
8.88333	-580
8.89167	-578
8.90000	-578
8.90833	-578
8.91667	-578
8.92500	-576
8.93333	-574
8.94167	-571
8.95000	-568
8.95833	-565
8.96667	-563
8.97500	-562
8.98333	-564
8.99167	-567
9.00000	-572
9.00833	-576
9.01667	-580
9.02500	-582
9.03333	-582
9.04167	-580
9.05000	-578
9.05833	-578
9.06667	-579
9.07500	-582
9.08333	-586
9.09167	-589
9.10000	-590
9.10833	-591
9.11667	-592
9.12500	-593
9.13333	-594
9.14167	-595
9.15000	-594
9.15833	-590
9.16667	-586
9.17500	-583
9.18333	-581
9.19167	-579
9.20000	-580
9.20833	-580
9.21667	-581
9.22500	-581
9.23333	-583
9.24167	-587
9.25000	-591
9.25833	-594
9.26667	-595
9.27500	-594
9.28333	-592
9.29167	-589
9.30000	-588
9.30833	-587
9.31667	-586
9.32500	-584
9.33333	-582
9.34167	-579
9.35000	-577
9.35833	-578
9.36667	-580
9.37500	-581
9.38333	-581
9.39167	-580
9.40000	-578
9.40833	-577
9.41667	-576
9.42500	-576
9.43333	-577
9.44167	-579
9.45000	-582
9.45833	-584
9.46667	-586
9.47500	-587
9.48333	-587
9.49167	-586
9.50000	-585
9.50833	-585
9.51667	-586
9.52500	-588
9.53333	-589
9.54167	-590
9.55000	-589
9.55833	-586
9.56667	-584
9.57500	-582
9.58333	-580
9.59167	-580
9.60000	-581
9.60833	-583
9.61667	-586
9.62500	-589
9.63333	-592
9.64167	-594
9.65000	-596
9.65833	-595
9.66667	-593
9.67500	-590
9.68333	-587
9.69167	-584
9.70000	-582
9.70833	-580
9.71667	-581
9.72500	-582
9.73333	-584
9.74167	-586
9.75000	-588
9.75833	-590
9.76667	-593
9.77500	-594
9.78333	-594
9.79167	-594
9.80000	-593
9.80833	-591
9.81667	-589
9.82500	-586
9.83333	-582
9.84167	-578
9.85000	-577
9.85833	-579
9.86667	-584
9.87500	-589
9.88333	-594
9.89167	-596
9.90000	-595
9.90833	-592
9.91667	-589
9.92500	-586
9.93333	-584
9.94167	-583
9.95000	-584
9.95833	-586
9.96667	-589
9.97500	-591
9.98333	-592
9.99167	-591
10.00000	-588
10.00833	-586
10.01667	-585
10.02500	-585
10.03333	-586
10.04167	-588
10.05000	-589
10.05833	-590
10.06667	-589
10.07500	-587
10.08333	-584
10.09167	-581
10.10000	-578
10.10833	-577
10.11667	-577
10.12500	-579
10.13333	-580
10.14167	-580
10.15000	-579
10.15833	-579
10.16667	-579
10.17500	-581
10.18333	-585
10.19167	-588
10.20000	-591
10.20833	-592
10.21667	-592
10.22500	-591
10.23333	-589
10.24167	-587
10.25000	-584
10.25833	-582
10.26667	-580
10.27500	-579
10.28333	-579
10.29167	-579
10.30000	-580
10.30833	-581
10.31667	-583
10.32500	-585
10.33333	-586
10.34167	-585
10.35000	-584
10.35833	-582
10.36667	-582
10.37500	-583
10.38333	-586
10.39167	-590
10.40000	-593
10.40833	-596
10.41667	-596
10.42500	-595
10.43333	-593
10.44167	-591
10.45000	-590
10.45833	-591
10.46667	-593
10.47500	-595
10.48333	-596
10.49167	-594
10.50000	-591
10.50833	-587
10.51667	-584
10.52500	-581
10.53333	-581
10.54167	-583
10.55000	-585
10.55833	-587
10.56667	-589
10.57500	-589
10.58333	-587
10.59167	-585
10.60000	-583
10.60833	-581
10.61667	-579
10.62500	-578
10.63333	-577
10.64167	-578
10.65000	-580
10.65833	-584
10.66667	-586
10.67500	-587
10.68333	-587
10.69167	-586
10.70000	-587
10.70833	-588
10.71667	-590
10.72500	-591
10.73333	-591
10.74167	-590
10.75000	-588
10.75833	-588
10.76667	-589
10.77500	-590
10.78333	-590
10.79167	-590
10.80000	-589
10.80833	-588
10.81667	-587
10.82500	-586
10.83333	-586
10.84167	-586
10.85000	-587
10.85833	-589
10.86667	-591
10.87500	-593
10.88333	-595
10.89167	-595
10.90000	-594
10.90833	-593
10.91667	-593
10.92500	-594
10.93333	-594
10.94167	-592
10.95000	-589
10.95833	-585
10.96667	-582
10.97500	-581
10.98333	-583
10.99167	-586
11.00000	-588
11.00833	-590
11.01667	-590
11.02500	-589
11.03333	-590
11.04167	-591
11.05000	-593
11.05833	-593
11.06667	-592
11.07500	-591
11.08333	-590
11.09167	-590
11.10000	-591
11.10833	-592
11.11667	-592
11.12500	-592
11.13333	-592
11.14167	-593
11.15000	-593
11.15833	-592
11.16667	-589
11.17500	-585
11.18333	-581
11.19167	-578
11.20000	-578
11.20833	-580
11.21667	-584
11.22500	-589
11.23333	-592
11.24167	-596
11.25000	-598
11.25833	-598
11.26667	-596
11.27500	-595
11.28333	-595
11.29167	-596
11.30000	-598
11.30833	-600
11.31667	-602
11.32500	-603
11.33333	-602
11.34167	-600
11.35000	-597
11.35833	-594
11.36667	-593
11.37500	-593
11.38333	-595
11.39167	-596
11.40000	-597
11.40833	-597
11.41667	-598
11.42500	-600
11.43333	-604
11.44167	-608
11.45000	-609
11.45833	-607
11.46667	-603
11.47500	-598
11.48333	-594
11.49167	-591
11.50000	-590
11.50833	-589
11.51667	-589
11.52500	-590
11.53333	-590
11.54167	-591
11.55000	-592
11.55833	-593
11.56667	-594
11.57500	-594
11.58333	-592
11.59167	-590
11.60000	-589
11.60833	-589
11.61667	-591
11.62500	-594
11.63333	-597
11.64167	-599
11.65000	-599
11.65833	-597
11.66667	-594
11.67500	-591
11.68333	-591
11.69167	-592
11.70000	-593
11.70833	-595
11.71667	-596
11.72500	-597
11.73333	-598
11.74167	-598
11.75000	-599
11.75833	-600
11.76667	-601
11.77500	-601
11.78333	-599
11.79167	-596
11.80000	-593
11.80833	-590
11.81667	-589
11.82500	-589
11.83333	-589
11.84167	-589
11.85000	-590
11.85833	-593
11.86667	-595
11.87500	-598
11.88333	-601
11.89167	-604
11.90000	-606
11.90833	-607
11.91667	-606
11.92500	-604
11.93333	-602
11.94167	-600
11.95000	-598
11.95833	-597
11.96667	-595
11.97500	-592
11.98333	-589
11.99167	-589
12.00000	-591
12.00833	-595
12.01667	-598
12.02500	-599
12.03333	-599
12.04167	-598
12.05000	-597
12.05833	-596
12.06667	-594
12.07500	-593
12.08333	-591
12.09167	-590
12.10000	-592
12.10833	-594
12.11667	-597
12.12500	-599
12.13333	-599
12.14167	-598
12.15000	-596
12.15833	-594
12.16667	-593
12.17500	-593
12.18333	-595
12.19167	-596
12.20000	-597
12.20833	-598
12.21667	-599
12.22500	-599
12.23333	-601
12.24167	-602
12.25000	-603
12.25833	-603
12.26667	-603
12.27500	-603
12.28333	-604
12.29167	-606
12.30000	-609
12.30833	-610
12.31667	-610
12.32500	-607
12.33333	-604
12.34167	-601
12.35000	-599
12.35833	-599
12.36667	-601
12.37500	-603
12.38333	-606
12.39167	-608
12.40000	-608
12.40833	-608
12.41667	-608
12.42500	-607
12.43333	-605
12.44167	-602
12.45000	-599
12.45833	-597
12.46667	-596
12.47500	-597
12.48333	-600
12.49167	-602
12.50000	-603
12.50833	-603
12.51667	-604
12.52500	-604
12.53333	-605
12.54167	-605
12.55000	-606
12.55833	-606
12.56667	-605
12.57500	-606
12.58333	-607
12.59167	-609
12.60000	-611
12.60833	-613
12.61667	-613
12.62500	-611
12.63333	-609
12.64167	-605
12.65000	-602
12.65833	-600
12.66667	-599
12.67500	-599
12.68333	-601
12.69167	-602
12.70000	-603
12.70833	-603
12.71667	-602
12.72500	-602
12.73333	-603
12.74167	-605
12.75000	-609
12.75833	-613
12.76667	-616
12.77500	-617
12.78333	-616
12.79167	-613
12.80000	-610
12.80833	-608
12.81667	-607
12.82500	-608
12.83333	-608
12.84167	-608
12.85000	-607
12.85833	-607
12.86667	-608
12.87500	-609
12.88333	-611
12.89167	-613
12.90000	-615
12.90833	-617
12.91667	-617
12.92500	-616
12.93333	-614
12.94167	-611
12.95000	-607
12.95833	-603
12.96667	-600
12.97500	-598
12.98333	-596
12.99167	-594
13.00000	-593
13.00833	-591
13.01667	-590
13.02500	-591
13.03333	-592
13.04167	-594
13.05000	-596
13.05833	-598
13.06667	-598
13.07500	-596
13.08333	-593
13.09167	-590
13.10000	-588
13.10833	-588
13.11667	-591
13.12500	-595
13.13333	-599
13.14167	-602
13.15000	-603
13.15833	-604
13.16667	-604
13.17500	-603
13.18333	-602
13.19167	-599
13.20000	-597
13.20833	-596
13.21667	-596
13.22500	-596
13.23333	-597
13.24167	-596
13.25000	-594
13.25833	-592
13.26667	-590
13.27500	-591
13.28333	-593
13.29167	-597
13.30000	-601
13.30833	-605
13.31667	-606
13.32500	-606
13.33333	-605
13.34167	-604
13.35000	-603
13.35833	-602
13.36667	-603
13.37500	-604
13.38333	-604
13.39167	-605
13.40000	-606
13.40833	-608
13.41667	-610
13.42500	-611
13.43333	-613
13.44167	-613
13.45000	-611
13.45833	-608
13.46667	-604
13.47500	-600
13.48333	-596
13.49167	-593
13.50000	-592
13.50833	-591
13.51667	-589
13.52500	-588
13.53333	-586
13.54167	-584
13.55000	-583
13.55833	-583
13.56667	-585
13.57500	-588
13.58333	-591
13.59167	-593
13.60000	-592
13.60833	-591
13.61667	-589
13.62500	-587
13.63333	-586
13.64167	-585
13.65000	-585
13.65833	-585
13.66667	-585
13.67500	-584
13.68333	-585
13.69167	-586
13.70000	-587
13.70833	-589
13.71667	-590
13.72500	-590
13.73333	-588
13.74167	-583
13.75000	-578
13.75833	-573
13.76667	-569
13.77500	-566
13.78333	-566
13.79167	-567
13.80000	-569
13.80833	-571
13.81667	-571
13.82500	-568
13.83333	-563
13.84167	-559
13.85000	-557
13.85833	-558
13.86667	-561
13.87500	-564
13.88333	-566
13.89167	-566
13.90000	-564
13.90833	-560
13.91667	-557
13.92500	-555
13.93333	-552
13.94167	-550
13.95000	-548
13.95833	-546
13.96667	-543
13.97500	-542
13.98333	-541
13.99167	-541
14.00000	-543
14.00833	-546
14.01667	-549
14.02500	-551
14.03333	-551
14.04167	-550
14.05000	-547
14.05833	-543
14.06667	-539
14.07500	-535
14.08333	-531
14.09167	-527
14.10000	-523
14.10833	-519
14.11667	-517
14.12500	-517
14.13333	-519
14.14167	-522
14.15000	-525
14.15833	-528
14.16667	-530
14.17500	-529
14.18333	-527
14.19167	-524
14.20000	-521
14.20833	-518
14.21667	-515
14.22500	-513
14.23333	-512
14.24167	-512
14.25000	-514
14.25833	-516
14.26667	-518
14.27500	-517
14.28333	-514
14.29167	-511
14.30000	-508
14.30833	-506
14.31667	-506
14.32500	-507
14.33333	-508
14.34167	-509
14.35000	-510
14.35833	-511
14.36667	-513
14.37500	-516
14.38333	-520
14.39167	-522
14.40000	-522
14.40833	-520
14.41667	-518
14.42500	-516
14.43333	-517
14.44167	-519
14.45000	-522
14.45833	-523
14.46667	-523
14.47500	-522
14.48333	-520
14.49167	-518
14.50000	-516
14.50833	-514
14.51667	-512
14.52500	-511
14.53333	-511
14.54167	-512
14.55000	-514
14.55833	-516
14.56667	-517
14.57500	-518
14.58333	-519
14.59167	-521
14.60000	-524
14.60833	-526
14.61667	-529
14.62500	-531
14.63333	-534
14.64167	-535
14.65000	-536
14.65833	-536
14.66667	-535
14.67500	-534
14.68333	-533
14.69167	-532
14.70000	-532
14.70833	-531
14.71667	-531
14.72500	-530
14.73333	-530
14.74167	-532
14.75000	-533
14.75833	-534
14.76667	-534
14.77500	-533
14.78333	-531
14.79167	-531
14.80000	-532
14.80833	-533
14.81667	-534
14.82500	-534
14.83333	-534
14.84167	-533
14.85000	-532
14.85833	-531
14.86667	-530
14.87500	-529
14.88333	-529
14.89167	-530
14.90000	-530
14.90833	-531
14.91667	-532
14.92500	-534
14.93333	-537
14.94167	-539
14.95000	-541
14.95833	-542
14.96667	-542
14.97500	-541
14.98333	-541
14.99167	-542
15.00000	-544
15.00833	-547
15.01667	-549
15.02500	-551
15.03333	-551
15.04167	-548
15.05000	-544
15.05833	-540
15.06667	-536
15.07500	-534
15.08333	-535
15.09167	-537
15.10000	-541
15.10833	-546
15.11667	-549
15.12500	-550
15.13333	-551
15.14167	-550
15.15000	-548
15.15833	-547
15.16667	-548
15.17500	-549
15.18333	-551
15.19167	-554
15.20000	-556
15.20833	-557
15.21667	-556
15.22500	-554
15.23333	-552
15.24167	-552
15.25000	-554
15.25833	-557
15.26667	-562
15.27500	-565
15.28333	-567
15.29167	-566
15.30000	-563
15.30833	-558
15.31667	-555
15.32500	-552
15.33333	-550
15.34167	-549
15.35000	-548
15.35833	-548
15.36667	-547
15.37500	-547
15.38333	-547
15.39167	-548
15.40000	-550
15.40833	-550
15.41667	-550
15.42500	-550
15.43333	-549
15.44167	-548
15.45000	-550
15.45833	-555
15.46667	-561
15.47500	-566
15.48333	-569
15.49167	-571
15.50000	-569
15.50833	-566
15.51667	-564
15.52500	-561
15.53333	-558
15.54167	-557
15.55000	-556
15.55833	-555
15.56667	-554
15.57500	-553
15.58333	-553
15.59167	-553
15.60000	-554
15.60833	-555
15.61667	-556
15.62500	-556
15.63333	-557
15.64167	-559
15.65000	-560
15.65833	-559
15.66667	-558
15.67500	-557
15.68333	-558
15.69167	-560
15.70000	-563
15.70833	-565
15.71667	-565
15.72500	-563
15.73333	-562
15.74167	-563
15.75000	-565
15.75833	-567
15.76667	-567
15.77500	-565
15.78333	-562
15.79167	-559
15.80000	-558
15.80833	-558
15.81667	-559
15.82500	-560
15.83333	-561
15.84167	-562
15.85000	-562
15.85833	-560
15.86667	-556
15.87500	-553
15.88333	-550
15.89167	-550
15.90000	-554
15.90833	-558
15.91667	-562
15.92500	-565
15.93333	-566
15.94167	-566
15.95000	-565
15.95833	-563
15.96667	-561
15.97500	-557
15.98333	-553
15.99167	-550
16.00000	-548
16.00833	-548
16.01667	-549
16.02500	-552
16.03333	-556
16.04167	-560
16.05000	-564
16.05833	-566
16.06667	-568
16.07500	-568
16.08333	-568
16.09167	-567
16.10000	-566
16.10833	-565
16.11667	-563
16.12500	-561
16.13333	-559
16.14167	-557
16.15000	-556
16.15833	-557
16.16667	-558
16.17500	-560
16.18333	-562
16.19167	-563
16.20000	-565
16.20833	-568
16.21667	-570
16.22500	-573
16.23333	-575
16.24167	-576
16.25000	-576
16.25833	-574
16.26667	-570
16.27500	-567
16.28333	-565
16.29167	-566
16.30000	-568
16.30833	-570
16.31667	-570
16.32500	-568
16.33333	-566
16.34167	-563
16.35000	-562
16.35833	-562
16.36667	-564
16.37500	-564
16.38333	-564
16.39167	-564
16.40000	-565
16.40833	-567
16.41667	-570
16.42500	-572
16.43333	-573
16.44167	-573
16.45000	-573
16.45833	-575
16.46667	-577
16.47500	-578
16.48333	-576
16.49167	-575
16.50000	-574
16.50833	-573
16.51667	-575
16.52500	-578
16.53333	-580
16.54167	-581
16.55000	-581
16.55833	-579
16.56667	-578
16.57500	-577
16.58333	-577
16.59167	-578
16.60000	-579
16.60833	-580
16.61667	-579
16.62500	-577
16.63333	-575
16.64167	-574
16.65000	-574
16.65833	-576
16.66667	-578
16.67500	-579
16.68333	-579
16.69167	-577
16.70000	-574
16.70833	-571
16.71667	-571
16.72500	-572
16.73333	-575
16.74167	-579
16.75000	-582
16.75833	-583
16.76667	-583
16.77500	-582
16.78333	-582
16.79167	-581
16.80000	-581
16.80833	-580
16.81667	-581
16.82500	-581
16.83333	-582
16.84167	-583
16.85000	-584
16.85833	-585
16.86667	-586
16.87500	-588
16.88333	-591
16.89167	-594
16.90000	-598
16.90833	-600
16.91667	-600
16.92500	-599
16.93333	-596
16.94167	-592
16.95000	-590
16.95833	-590
16.96667	-592
16.97500	-595
16.98333	-598
16.99167	-602
17.00000	-604
17.00833	-605
17.01667	-604
17.02500	-602
17.03333	-601
17.04167	-601
17.05000	-601
17.05833	-603
17.06667	-605
17.07500	-604
17.08333	-601
17.09167	-598
17.10000	-595
17.10833	-594
17.11667	-594
17.12500	-595
17.13333	-598
17.14167	-601
17.15000	-604
17.15833	-607
17.16667	-611
17.17500	-613
17.18333	-615
17.19167	-614
17.20000	-612
17.20833	-610
17.21667	-607
17.22500	-605
17.23333	-604
17.24167	-603
17.25000	-602
17.25833	-600
17.26667	-597
17.27500	-596
17.28333	-596
17.29167	-596
17.30000	-597
17.30833	-598
17.31667	-599
17.32500	-599
17.33333	-601
17.34167	-602
17.35000	-603
17.35833	-604
17.36667	-605
17.37500	-605
17.38333	-603
17.39167	-601
17.40000	-598
17.40833	-597
17.41667	-597
17.42500	-598
17.43333	-601
17.44167	-604
17.45000	-606
17.45833	-606
17.46667	-603
17.47500	-599
17.48333	-594
17.49167	-590
17.50000	-589
17.50833	-590
17.51667	-592
17.52500	-595
17.53333	-597
17.54167	-600
17.55000	-602
17.55833	-604
17.56667	-606
17.57500	-608
17.58333	-610
17.59167	-611
17.60000	-612
17.60833	-611
17.61667	-609
17.62500	-607
17.63333	-605
17.64167	-605
17.65000	-606
17.65833	-605
17.66667	-603
17.67500	-602
17.68333	-601
17.69167	-602
17.70000	-604
17.70833	-605
17.71667	-606
17.72500	-605
17.73333	-602
17.74167	-599
17.75000	-596
17.75833	-594
17.76667	-593
17.77500	-594
17.78333	-595
17.79167	-598
17.80000	-601
17.80833	-604
17.81667	-604
17.82500	-603
17.83333	-601
17.84167	-598
17.85000	-596
17.85833	-595
17.86667	-593
17.87500	-591
17.88333	-588
17.89167	-585
17.90000	-583
17.90833	-581
17.91667	-582
17.92500	-584
17.93333	-586
17.94167	-588
17.95000	-590
17.95833	-591
17.96667	-591
17.97500	-591
17.98333	-590
17.99167	-590
18.00000	-589
18.00833	-588
18.01667	-586
18.02500	-585
18.03333	-583
18.04167	-582
18.05000	-581
18.05833	-579
18.06667	-577
18.07500	-573
18.08333	-570
18.09167	-567
18.10000	-563
18.10833	-560
18.11667	-558
18.12500	-556
18.13333	-556
18.14167	-558
18.15000	-559
18.15833	-560
18.16667	-560
18.17500	-561
18.18333	-561
18.19167	-562
18.20000	-562
18.20833	-561
18.21667	-559
18.22500	-556
18.23333	-552
18.24167	-548
18.25000	-544
18.25833	-542
18.26667	-542
18.27500	-542
18.28333	-542
18.29167	-541
18.30000	-539
18.30833	-537
18.31667	-535
18.32500	-533
18.33333	-530
18.34167	-527
18.35000	-524
18.35833	-521
18.36667	-519
18.37500	-517
18.38333	-518
18.39167	-519
18.40000	-522
18.40833	-523
18.41667	-523
18.42500	-521
18.43333	-519
18.44167	-517
18.45000	-514
18.45833	-512
18.46667	-510
18.47500	-507
18.48333	-503
18.49167	-499
18.50000	-495
18.50833	-492
18.51667	-490
18.52500	-490
18.53333	-491
18.54167	-492
18.55000	-492
18.55833	-492
18.56667	-491
18.57500	-489
18.58333	-486
18.59167	-483
18.60000	-480
18.60833	-477
18.61667	-473
18.62500	-470
18.63333	-465
18.64167	-460
18.65000	-455
18.65833	-450
18.66667	-445
18.67500	-440
18.68333	-436
18.69167	-432
18.70000	-429
18.70833	-427
18.71667	-426
18.72500	-425
18.73333	-425
18.74167	-426
18.75000	-428
18.75833	-431
18.76667	-433
18.77500	-434
18.78333	-433
18.79167	-431
18.80000	-427
18.80833	-423
18.81667	-419
18.82500	-416
18.83333	-412
18.84167	-408
18.85000	-403
18.85833	-399
18.86667	-396
18.87500	-394
18.88333	-393
18.89167	-392
18.90000	-390
18.90833	-387
18.91667	-383
18.92500	-378
18.93333	-375
18.94167	-372
18.95000	-371
18.95833	-370
18.96667	-369
18.97500	-367
18.98333	-366
18.99167	-363
19.00000	-360
19.00833	-357
19.01667	-353
19.02500	-350
19.03333	-348
19.04167	-346
19.05000	-344
19.05833	-342
19.06667	-339
19.07500	-335
19.08333	-332
19.09167	-328
19.10000	-325
19.10833	-322
19.11667	-320
19.12500	-319
19.13333	-317
19.14167	-316
19.15000	-313
19.15833	-310
19.16667	-307
19.17500	-303
19.18333	-299
19.19167	-294
19.20000	-289
19.20833	-283
19.21667	-276
19.22500	-269
19.23333	-264
19.24167	-261
19.25000	-260
19.25833	-259
19.26667	-258
19.27500	-256
19.28333	-252
19.29167	-248
19.30000	-244
19.30833	-240
19.31667	-238
19.32500	-237
19.33333	-237
19.34167	-235
19.35000	-232
19.35833	-230
19.36667	-228
19.37500	-225
19.38333	-222
19.39167	-218
19.40000	-213
19.40833	-208
19.41667	-205
19.42500	-201
19.43333	-197
19.44167	-191
19.45000	-186
19.45833	-180
19.46667	-175
19.47500	-170
19.48333	-164
19.49167	-158
19.50000	-151
19.50833	-146
19.51667	-141
19.52500	-136
19.53333	-131
19.54167	-126
19.55000	-121
19.55833	-116
19.56667	-110
19.57500	-103
19.58333	-97
19.59167	-91
19.60000	-86
19.60833	-80
19.61667	-75
19.62500	-69
19.63333	-61
19.64167	-52
19.65000	-43
19.65833	-33
19.66667	-23
19.67500	-16
19.68333	-9
19.69167	-3
19.70000	3
19.70833	11
19.71667	20
19.72500	30
19.73333	40
19.74167	49
19.75000	58
19.75833	66
19.76667	75
19.77500	85
19.78333	97
19.79167	108
19.80000	119
19.80833	131
19.81667	143
19.82500	156
19.83333	169
19.84167	184
19.85000	198
19.85833	213
19.86667	228
19.87500	242
19.88333	257
19.89167	270
19.90000	285
19.90833	300
19.91667	317
19.92500	335
19.93333	354
19.94167	374
19.95000	395
19.95833	417
19.96667	439
19.97500	461
19.98333	483
19.99167	504
20.00000	526
20.00833	548
20.01667	573
20.02500	600
20.03333	628
20.04167	657
20.05000	684
20.05833	712
20.06667	741
20.07500	770
20.08333	801
20.09167	834
20.10000	868
20.10833	902
20.11667	936
20.12500	970
20.13333	1005
20.14167	1042
20.15000	1079
20.15833	1117
20.16667	1156
20.17500	1196
20.18333	1237
20.19167	1278
20.20000	1320
20.20833	1363
20.21667	1408
20.22500	1454
20.23333	1502
20.24167	1555
20.25000	1608
20.25833	1663
20.26667	1717
20.27500	1772
20.28333	1829
20.29167	1886
20.30000	1947
20.30833	2008
20.31667	2070
20.32500	2132
20.33333	2194
20.34167	2258
20.35000	2324
20.35833	2394
20.36667	2465
20.37500	2539
20.38333	2615
20.39167	2691
20.40000	2767
20.40833	2843
20.41667	2922
20.42500	3002
20.43333	3085
20.44167	3171
20.45000	3259
20.45833	3352
20.46667	3446
20.47500	3544
20.48333	3645
20.49167	3746
20.50000	3851
20.50833	3955
20.51667	4063
20.52500	4172
20.53333	4282
20.54167	4395
20.55000	4508
20.55833	4628
20.56667	4748
20.57500	4873
20.58333	5001
20.59167	5130
20.60000	5265
20.60833	5400
20.61667	5540
20.62500	5683
20.63333	5828
20.64167	5980
20.65000	6131
20.65833	6289
20.66667	6446
20.67500	6606
20.68333	6770
20.69167	6936
20.70000	7111
20.70833	7286
20.71667	7471
20.72500	7658
20.73333	7849
20.74167	8046
20.75000	8244
20.75833	8449
20.76667	8652
20.77500	8860
20.78333	9071
20.79167	9283
20.80000	9504
20.80833	9725
20.81667	9956
20.82500	10190
20.83333	10430
20.84167	10678
20.85000	10925
20.85833	11179
20.86667	11433
20.87500	11693
20.88333	11959
20.89167	12226
20.90000	12505
20.90833	12782
20.91667	13068
20.92500	13355
20.93333	13646
20.94167	13945
20.95000	14244
20.95833	14555
20.96667	14867
20.97500	15187
20.98333	15514
20.99167	15841
21.00000	16180
21.00833	16514
21.01667	16859
21.02500	17204
21.03333	17551
21.04167	17905
21.05000	18256
21.05833	18623
21.06667	18990
21.07500	19368
21.08333	19755
21.09167	20142
21.10000	20542
21.10833	20937
21.11667	21341
21.12500	21744
21.13333	22149
21.14167	22563
21.15000	22975
21.15833	23404
21.16667	23831
21.17500	24270
21.18333	24715
21.19167	25158
21.20000	25615
21.20833	26065
21.21667	26528
21.22500	26990
21.23333	27456
21.24167	27932
21.25000	28404
21.25833	28895
21.26667	29384
21.27500	29884
21.28333	30390
21.29167	30890
21.30000	31403
21.30833	31904
21.31667	32415
21.32500	32922
21.33333	33430
21.34167	33948
21.35000	34460
21.35833	34990
21.36667	35515
21.37500	36048
21.38333	36583
21.39167	37111
21.40000	37649
21.40833	38172
21.41667	38703
21.42500	39227
21.43333	39750
21.44167	40280
21.45000	40799
21.45833	41329
21.46667	41847
21.47500	42366
21.48333	42880
21.49167	43379
21.50000	43880
21.50833	44361
21.51667	44844
21.52500	45317
21.53333	45784
21.54167	46251
21.55000	46702
21.55833	47155
21.56667	47591
21.57500	48018
21.58333	48435
21.59167	48830
21.60000	49219
21.60833	49584
21.61667	49942
21.62500	50284
21.63333	50608
21.64167	50923
21.65000	51216
21.65833	51501
21.66667	51764
21.67500	52012
21.68333	52244
21.69167	52454
21.70000	52649
21.70833	52821
21.71667	52977
21.72500	53113
21.73333	53227
21.74167	53323
21.75000	53398
21.75833	53458
21.76667	53500
21.77500	53522
21.78333	53526
21.79167	53507
21.80000	53465
21.80833	53403
21.81667	53318
21.82500	53216
21.83333	53094
21.84167	52953
21.85000	52797
21.85833	52617
21.86667	52424
21.87500	52213
21.88333	51984
21.89167	51741
21.90000	51474
21.90833	51196
21.91667	50895
21.92500	50580
21.93333	50251
21.94167	49902
21.95000	49548
21.95833	49176
21.96667	48799
21.97500	48406
21.98333	48000
21.99167	47591
22.00000	47163
22.00833	46737
22.01667	46297
22.02500	45854
22.03333	45405
22.04167	44941
22.05000	44481
22.05833	44005
22.06667	43534
22.07500	43053
22.08333	42568
22.09167	42090
22.10000	41603
22.10833	41129
22.11667	40648
22.12500	40173
22.13333	39701
22.14167	39224
22.15000	38761
22.15833	38289
22.16667	37827
22.17500	37363
22.18333	36900
22.19167	36448
22.20000	35991
22.20833	35550
22.21667	35108
22.22500	34678
22.23333	34256
22.24167	33834
22.25000	33428
22.25833	33019
22.26667	32625
22.27500	32237
22.28333	31858
22.29167	31493
22.30000	31127
22.30833	30777
22.31667	30425
22.32500	30082
22.33333	29749
22.34167	29420
22.35000	29107
22.35833	28798
22.36667	28504
22.37500	28218
22.38333	27941
22.39167	27676
22.40000	27412
22.40833	27160
22.41667	26910
22.42500	26668
22.43333	26435
22.44167	26206
22.45000	25988
22.45833	25772
22.46667	25566
22.47500	25367
22.48333	25174
22.49167	24992
22.50000	24815
22.50833	24647
22.51667	24482
22.52500	24323
22.53333	24170
22.54167	24018
22.55000	23874
22.55833	23734
22.56667	23601
22.57500	23474
22.58333	23353
22.59167	23239
22.60000	23128
22.60833	23023
22.61667	22921
22.62500	22823
22.63333	22729
22.64167	22638
22.65000	22553
22.65833	22470
22.66667	22393
22.67500	22320
22.68333	22250
22.69167	22185
22.70000	22123
22.70833	22065
22.71667	22009
22.72500	21955
22.73333	21903
22.74167	21851
22.75000	21802
22.75833	21754
22.76667	21710
22.77500	21669
22.78333	21631
22.79167	21597
22.80000	21564
22.80833	21533
22.81667	21503
22.82500	21473
22.83333	21444
22.84167	21414
22.85000	21387
22.85833	21362
22.86667	21339
22.87500	21318
22.88333	21298
22.89167	21280
22.90000	21263
22.90833	21248
22.91667	21234
22.92500	21221
22.93333	21210
22.94167	21201
22.95000	21194
22.95833	21188
22.96667	21183
22.97500	21176
22.98333	21168
22.99167	21160
23.00000	21153
23.00833	21146
23.01667	21140
23.02500	21135
23.03333	21130
23.04167	21125
23.05000	21121
23.05833	21118
23.06667	21115
23.07500	21115
23.08333	21116
23.09167	21119
23.10000	21121
23.10833	21123
23.11667	21125
23.12500	21127
23.13333	21128
23.14167	21130
23.15000	21132
23.15833	21134
23.16667	21137
23.17500	21141
23.18333	21147
23.19167	21153
23.20000	21157
23.20833	21160
23.21667	21162
23.22500	21163
23.23333	21163
23.24167	21164
23.25000	21166
23.25833	21167
23.26667	21170
23.27500	21174
23.28333	21179
23.29167	21184
23.30000	21190
23.30833	21196
23.31667	21201
23.32500	21207
23.33333	21213
23.34167	21220
23.35000	21227
23.35833	21236
23.36667	21245
23.37500	21255
23.38333	21264
23.39167	21272
23.40000	21280
23.40833	21287
23.41667	21295
23.42500	21303
23.43333	21312
23.44167	21322
23.45000	21333
23.45833	21343
23.46667	21353
23.47500	21361
23.48333	21369
23.49167	21376
23.50000	21383
23.50833	21389
23.51667	21395
23.52500	21401
23.53333	21409
23.54167	21417
23.55000	21425
23.55833	21431
23.56667	21435
23.57500	21439
23.58333	21441
23.59167	21444
23.60000	21448
23.60833	21452
23.61667	21456
23.62500	21459
23.63333	21462
23.64167	21465
23.65000	21466
23.65833	21466
23.66667	21463
23.67500	21459
23.68333	21454
23.69167	21450
23.70000	21444
23.70833	21439
23.71667	21434
23.72500	21427
23.73333	21420
23.74167	21411
23.75000	21401
23.75833	21388
23.76667	21369
23.77500	21347
23.78333	21324
23.79167	21301
23.80000	21275
23.80833	21249
23.81667	21223
23.82500	21195
23.83333	21167
23.84167	21140
23.85000	21113
23.85833	21082
23.86667	21044
23.87500	21003
23.88333	20963
23.89167	20924
23.90000	20883
23.90833	20839
23.91667	20795
23.92500	20752
23.93333	20708
23.94167	20661
23.95000	20616
23.95833	20570
23.96667	20519
23.97500	20468
23.98333	20420
23.99167	20371
24.00000	20319
24.00833	20266
24.01667	20208
24.02500	20141
24.03333	20071
24.04167	20004
24.05000	19940
24.05833	19874
24.06667	19809
24.07500	19743
24.08333	19670
24.09167	19594
24.10000	19521
24.10833	19452
24.11667	19380
24.12500	19305
24.13333	19229
24.14167	19147
24.15000	19065
24.15833	18990
24.16667	18922
24.17500	18856
24.18333	18788
24.19167	18719
24.20000	18646
24.20833	18573
24.21667	18498
24.22500	18423
24.23333	18348
24.24167	18272
24.25000	18197
24.25833	18121
24.26667	18046
24.27500	17971
24.28333	17895
24.29167	17820
24.30000	17744
24.30833	17671
24.31667	17598
24.32500	17526
24.33333	17455
24.34167	17379
24.35000	17301
24.35833	17226
24.36667	17157
24.37500	17089
24.38333	17020
24.39167	16951
24.40000	16879
24.40833	16809
24.41667	16737
24.42500	16665
24.43333	16591
24.44167	16516
24.45000	16442
24.45833	16366
24.46667	16294
24.47500	16223
24.48333	16153
24.49167	16084
24.50000	16013
24.50833	15942
24.51667	15869
24.52500	15795
24.53333	15720
24.54167	15646
24.55000	15572
24.55833	15498
24.56667	15426
24.57500	15354
24.58333	15283
24.59167	15213
24.60000	15142
24.60833	15071
24.61667	14995
24.62500	14917
24.63333	14840
24.64167	14760
24.65000	14682
24.65833	14603
24.66667	14523
24.67500	14443
24.68333	14362
24.69167	14281
24.70000	14198
24.70833	14117
24.71667	14034
24.72500	13953
24.73333	13872
24.74167	13789
24.75000	13706
24.75833	13619
24.76667	13532
24.77500	13442
24.78333	13351
24.79167	13261
24.80000	13170
24.80833	13082
24.81667	12993
24.82500	12905
24.83333	12817
24.84167	12727
24.85000	12638
24.85833	12548
24.86667	12461
24.87500	12375
24.88333	12288
24.89167	12202
24.90000	12111
24.90833	12021
24.91667	11929
24.92500	11836
24.93333	11746
24.94167	11655
24.95000	11568
24.95833	11480
24.96667	11393
24.97500	11307
24.98333	11220
24.99167	11134
25.00000	11046
25.00833	10963
25.01667	10880
25.02500	10800
25.03333	10721
25.04167	10641
25.05000	10562
25.05833	10481
25.06667	10402
25.07500	10324
25.08333	10246
25.09167	10173
25.10000	10099
25.10833	10029
25.11667	9959
25.12500	9890
25.13333	9821
25.14167	9752
25.15000	9683
25.15833	9614
25.16667	9547
25.17500	9481
25.18333	9418
25.19167	9358
25.20000	9299
25.20833	9243
25.21667	9187
25.22500	9134
25.23333	9083
25.24167	9032
25.25000	8982
25.25833	8931
25.26667	8882
25.27500	8833
25.28333	8783
25.29167	8736
25.30000	8690
25.30833	8648
25.31667	8607
25.32500	8570
25.33333	8534
25.34167	8499
25.35000	8466
25.35833	8433
25.36667	8400
25.37500	8366
25.38333	8331
25.39167	8298
25.40000	8265
25.40833	8235
25.41667	8207
25.42500	8182
25.43333	8158
25.44167	8134
25.45000	8110
25.45833	8086
25.46667	8062
25.47500	8037
25.48333	8012
25.49167	7988
25.50000	7966
25.50833	7947
25.51667	7931
25.52500	7917
25.53333	7903
25.54167	7889
25.55000	7875
25.55833	7861
25.56667	7845
25.57500	7829
25.58333	7813
25.59167	7798
25.60000	7784
25.60833	7770
25.61667	7758
25.62500	7746
25.63333	7733
25.64167	7720
25.65000	7707
25.65833	7694
25.66667	7680
25.67500	7667
25.68333	7654
25.69167	7643
25.70000	7633
25.70833	7623
25.71667	7613
25.72500	7600
25.73333	7586
25.74167	7571
25.75000	7557
25.75833	7545
25.76667	7535
25.77500	7526
25.78333	7516
25.79167	7507
25.80000	7498
25.80833	7488
25.81667	7477
25.82500	7465
25.83333	7451
25.84167	7436
25.85000	7420
25.85833	7404
25.86667	7387
25.87500	7370
25.88333	7353
25.89167	7336
25.90000	7318
25.90833	7300
25.91667	7283
25.92500	7267
25.93333	7252
25.94167	7238
25.95000	7226
25.95833	7214
25.96667	7202
25.97500	7189
25.98333	7175
25.99167	7162
26.00000	7148
26.00833	7133
26.01667	7116
26.02500	7098
26.03333	7078
26.04167	7057
26.05000	7038
26.05833	7020
26.06667	7004
26.07500	6988
26.08333	6972
26.09167	6956
26.10000	6937
26.10833	6918
26.11667	6900
26.12500	6883
26.13333	6867
26.14167	6852
26.15000	6837
26.15833	6820
26.16667	6803
26.17500	6786
26.18333	6769
26.19167	6751
26.20000	6733
26.20833	6716
26.21667	6700
26.22500	6685
26.23333	6673
26.24167	6663
26.25000	6652
26.25833	6641
26.26667	6628
26.27500	6615
26.28333	6601
26.29167	6587
26.30000	6573
26.30833	6559
26.31667	6545
26.32500	6532
26.33333	6522
26.34167	6514
26.35000	6506
26.35833	6498
26.36667	6489
26.37500	6479
26.38333	6468
26.39167	6458
26.40000	6451
26.40833	6446
26.41667	6442
26.42500	6440
26.43333	6437
26.44167	6433
26.45000	6427
26.45833	6421
26.46667	6416
26.47500	6412
26.48333	6410
26.49167	6410
26.50000	6409
26.50833	6408
26.51667	6408
26.52500	6408
26.53333	6409
26.54167	6412
26.55000	6416
26.55833	6420
26.56667	6423
26.57500	6426
26.58333	6428
26.59167	6429
26.60000	6431
26.60833	6434
26.61667	6439
26.62500	6445
26.63333	6453
26.64167	6460
26.65000	6466
26.65833	6471
26.66667	6476
26.67500	6481
26.68333	6487
26.69167	6493
26.70000	6501
26.70833	6509
26.71667	6516
26.72500	6523
26.73333	6531
26.74167	6540
26.75000	6549
26.75833	6558
26.76667	6566
26.77500	6574
26.78333	6581
26.79167	6588
26.80000	6595
26.80833	6600
26.81667	6602
26.82500	6603
26.83333	6603
26.84167	6605
26.85000	6609
26.85833	6615
26.86667	6622
26.87500	6629
26.88333	6636
26.89167	6642
26.90000	6647
26.90833	6652
26.91667	6657
26.92500	6663
26.93333	6667
26.94167	6672
26.95000	6676
26.95833	6679
26.96667	6683
26.97500	6686
26.98333	6689
26.99167	6692
27.00000	6693
27.00833	6694
27.01667	6692
27.02500	6690
27.03333	6687
27.04167	6684
27.05000	6682
27.05833	6679
27.06667	6676
27.07500	6672
27.08333	6666
27.09167	6662
27.10000	6658
27.10833	6654
27.11667	6651
27.12500	6646
27.13333	6640
27.14167	6634
27.15000	6628
27.15833	6623
27.16667	6617
27.17500	6610
27.18333	6603
27.19167	6594
27.20000	6583
27.20833	6572
27.21667	6559
27.22500	6547
27.23333	6535
27.24167	6523
27.25000	6514
27.25833	6507
27.26667	6499
27.27500	6491
27.28333	6483
27.29167	6473
27.30000	6463
27.30833	6455
27.31667	6448
27.32500	6441
27.33333	6433
27.34167	6424
27.35000	6414
27.35833	6402
27.36667	6391
27.37500	6380
27.38333	6370
27.39167	6360
27.40000	6351
27.40833	6341
27.41667	6332
27.42500	6323
27.43333	6313
27.44167	6302
27.45000	6293
27.45833	6284
27.46667	6276
27.47500	6269
27.48333	6263
27.49167	6258
27.50000	6252
27.50833	6247
27.51667	6242
27.52500	6237
27.53333	6232
27.54167	6226
27.55000	6221
27.55833	6216
27.56667	6212
27.57500	6208
27.58333	6204
27.59167	6200
27.60000	6196
27.60833	6193
27.61667	6193
27.62500	6194
27.63333	6197
27.64167	6200
27.65000	6203
27.65833	6206
27.66667	6208
27.67500	6210
27.68333	6212
27.69167	6214
27.70000	6215
27.70833	6216
27.71667	6218
27.72500	6219
27.73333	6221
27.74167	6222
27.75000	6225
27.75833	6228
27.76667	6233
27.77500	6239
27.78333	6246
27.79167	6253
27.80000	6260
27.80833	6267
27.81667	6273
27.82500	6279
27.83333	6286
27.84167	6293
27.85000	6302
27.85833	6313
27.86667	6325
27.87500	6338
27.88333	6350
27.89167	6361
27.90000	6373
27.90833	6384
27.91667	6395
27.92500	6406
27.93333	6418
27.94167	6428
27.95000	6439
27.95833	6449
27.96667	6459
27.97500	6470
27.98333	6481
27.99167	6493
28.00000	6508
28.00833	6524
28.01667	6540
28.02500	6556
28.03333	6570
28.04167	6584
28.05000	6597
28.05833	6609
28.06667	6620
28.07500	6631
28.08333	6643
28.09167	6656
28.10000	6672
28.10833	6688
28.11667	6705
28.12500	6721
28.13333	6734
28.14167	6744
28.15000	6753
28.15833	6763
28.16667	6774
28.17500	6788
28.18333	6803
28.19167	6817
28.20000	6830
28.20833	6840
28.21667	6849
28.22500	6857
28.23333	6865
28.24167	6873
28.25000	6881
28.25833	6889
28.26667	6897
28.27500	6905
28.28333	6914
28.29167	6922
28.30000	6931
28.30833	6941
28.31667	6949
28.32500	6958
28.33333	6966
28.34167	6975
28.35000	6985
28.35833	6996
28.36667	7007
28.37500	7019
28.38333	7029
28.39167	7038
28.40000	7044
28.40833	7050
28.41667	7055
28.42500	7061
28.43333	7068
28.44167	7075
28.45000	7082
28.45833	7087
28.46667	7092
28.47500	7098
28.48333	7105
28.49167	7113
28.50000	7123
28.50833	7133
28.51667	7142
28.52500	7151
28.53333	7159
28.54167	7165
28.55000	7171
28.55833	7176
28.56667	7182
28.57500	7187
28.58333	7193
28.59167	7200
28.60000	7207
28.60833	7215
28.61667	7225
28.62500	7236
28.63333	7247
28.64167	7257
28.65000	7265
28.65833	7273
28.66667	7279
28.67500	7285
28.68333	7290
28.69167	7297
28.70000	7306
28.70833	7316
28.71667	7328
28.72500	7340
28.73333	7352
28.74167	7363
28.75000	7372
28.75833	7379
28.76667	7385
28.77500	7391
28.78333	7397
28.79167	7406
28.80000	7418
28.80833	7431
28.81667	7445
28.82500	7459
28.83333	7472
28.84167	7484
28.85000	7495
28.85833	7504
28.86667	7512
28.87500	7520
28.88333	7527
28.89167	7535
28.90000	7544
28.90833	7555
28.91667	7569
28.92500	7584
28.93333	7601
28.94167	7618
28.95000	7635
28.95833	7652
28.96667	7669
28.97500	7685
28.98333	7701
28.99167	7718
29.00000	7736
29.00833	7755
29.01667	7774
29.02500	7794
29.03333	7814
29.04167	7834
29.05000	7852
29.05833	7872
29.06667	7893
29.07500	7915
29.08333	7938
29.09167	7962
29.10000	7988
29.10833	8012
29.11667	8036
29.12500	8059
29.13333	8081
29.14167	8105
29.15000	8132
29.15833	8163
29.16667	8197
29.17500	8232
29.18333	8269
29.19167	8303
29.20000	8336
29.20833	8369
29.21667	8404
29.22500	8441
29.23333	8480
29.24167	8521
29.25000	8563
29.25833	8606
29.26667	8650
29.27500	8695
29.28333	8743
29.29167	8794
29.30000	8851
29.30833	8908
29.31667	8966
29.32500	9024
29.33333	9081
29.34167	9141
29.35000	9202
29.35833	9268
29.36667	9335
29.37500	9405
29.38333	9478
29.39167	9553
29.40000	9633
29.40833	9717
29.41667	9808
29.42500	9903
29.43333	10002
29.44167	10104
29.45000	10207
29.45833	10315
29.46667	10425
29.47500	10540
29.48333	10663
29.49167	10788
29.50000	10922
29.50833	11058
29.51667	11200
29.52500	11346
29.53333	11497
29.54167	11655
29.55000	11816
29.55833	11987
29.56667	12163
29.57500	12350
29.58333	12546
29.59167	12750
29.60000	12968
29.60833	13189
29.61667	13423
29.62500	13663
29.63333	13909
29.64167	14168
29.65000	14430
29.65833	14707
29.66667	14989
29.67500	15285
29.68333	15594
29.69167	15910
29.70000	16244
29.70833	16582
29.71667	16939
29.72500	17304
29.73333	17680
29.74167	18072
29.75000	18467
29.75833	18883
29.76667	19303
29.77500	19739
29.78333	20189
29.79167	20645
29.80000	21122
29.80833	21599
29.81667	22095
29.82500	22598
29.83333	23111
29.84167	23645
29.85000	24181
29.85833	24744
29.86667	25310
29.87500	25889
29.88333	26480
29.89167	27068
29.90000	27677
29.90833	28278
29.91667	28897
29.92500	29518
29.93333	30142
29.94167	30783
29.95000	31416
29.95833	32070
29.96667	32717
29.97500	33374
29.98333	34035
29.99167	34687
30.00000	35351
30.00833	35997
30.01667	36652
30.02500	37299
30.03333	37942
30.04167	38595
30.05000	39233
30.05833	39885
30.06667	40522
30.07500	41156
30.08333	41784
30.09167	42389
30.10000	42996
30.10833	43576
30.11667	44151
30.12500	44710
30.13333	45252
30.14167	45790
30.15000	46301
30.15833	46807
30.16667	47287
30.17500	47750
30.18333	48196
30.19167	48617
30.20000	49028
30.20833	49410
30.21667	49776
30.22500	50119
30.23333	50438
30.24167	50741
30.25000	51015
30.25833	51272
30.26667	51503
30.27500	51709
30.28333	51891
30.29167	52044
30.30000	52173
30.30833	52273
30.31667	52349
30.32500	52401
30.33333	52426
30.34167	52427
30.35000	52402
30.35833	52352
30.36667	52281
30.37500	52184
30.38333	52065
30.39167	51923
30.40000	51755
30.40833	51568
30.41667	51356
30.42500	51125
30.43333	50875
30.44167	50602
30.45000	50315
30.45833	50002
30.46667	49675
30.47500	49326
30.48333	48957
30.49167	48577
30.50000	48174
30.50833	47767
30.51667	47339
30.52500	46903
30.53333	46457
30.54167	45993
30.55000	45528
30.55833	45041
30.56667	44553
30.57500	44052
30.58333	43539
30.59167	43027
30.60000	42495
30.60833	41969
30.61667	41427
30.62500	40884
30.63333	40337
30.64167	39778
30.65000	39229
30.65833	38668
30.66667	38117
30.67500	37564
30.68333	37009
30.69167	36464
30.70000	35908
30.70833	35363
30.71667	34809
30.72500	34257
30.73333	33710
30.74167	33156
30.75000	32620
30.75833	32078
30.76667	31550
30.77500	31027
30.78333	30507
30.79167	30001
30.80000	29488
30.80833	28991
30.81667	28489
30.82500	27996
30.83333	27515
30.84167	27034
30.85000	26574
30.85833	26113
30.86667	25668
30.87500	25225
30.88333	24786
30.89167	24358
30.90000	23927
30.90833	23511
30.91667	23097
30.92500	22694
30.93333	22301
30.94167	21909
30.95000	21532
30.95833	21154
30.96667	20789
30.97500	20431
30.98333	20079
30.99167	19742
31.00000	19404
31.00833	19081
31.01667	18756
31.02500	18440
31.03333	18132
31.04167	17828
31.05000	17537
31.05833	17248
31.06667	16971
31.07500	16698
31.08333	16430
31.09167	16172
31.10000	15915
31.10833	15668
31.11667	15423
31.12500	15186
31.13333	14957
31.14167	14732
31.15000	14519
31.15833	14307
31.16667	14103
31.17500	13902
31.18333	13704
31.19167	13512
31.20000	13319
31.20833	13134
31.21667	12949
31.22500	12770
31.23333	12597
31.24167	12427
31.25000	12264
31.25833	12104
31.26667	11950
31.27500	11800
31.28333	11653
31.29167	11512
31.30000	11371
31.30833	11235
31.31667	11099
31.32500	10968
31.33333	10841
31.34167	10714
31.35000	10593
31.35833	10473
31.36667	10357
31.37500	10243
31.38333	10132
31.39167	10025
31.40000	9919
31.40833	9817
31.41667	9715
31.42500	9616
31.43333	9519
31.44167	9423
31.45000	9331
31.45833	9239
31.46667	9150
31.47500	9062
31.48333	8975
31.49167	8890
31.50000	8806
31.50833	8725
31.51667	8646
31.52500	8569
31.53333	8495
31.54167	8422
31.55000	8352
31.55833	8282
31.56667	8214
31.57500	8144
31.58333	8075
31.59167	8007
31.60000	7939
31.60833	7874
31.61667	7811
31.62500	7750
31.63333	7692
31.64167	7636
31.65000	7584
31.65833	7533
31.66667	7478
31.67500	7425
31.68333	7376
31.69167	7332
31.70000	7288
31.70833	7244
31.71667	7200
31.72500	7156
31.73333	7111
31.74167	7067
31.75000	7026
31.75833	6987
31.76667	6948
31.77500	6914
31.78333	6885
31.79167	6859
31.80000	6833
31.80833	6808
31.81667	6781
31.82500	6752
31.83333	6723
31.84167	6696
31.85000	6674
31.85833	6655
31.86667	6640
31.87500	6628
31.88333	6620
31.89167	6615
31.90000	6610
31.90833	6607
31.91667	6606
31.92500	6607
31.93333	6609
31.94167	6613
31.95000	6619
31.95833	6627
31.96667	6636
31.97500	6649
31.98333	6665
31.99167	6685
32.00000	6706
32.00833	6729
32.01667	6756
32.02500	6786
32.03333	6817
32.04167	6853
32.05000	6892
32.05833	6932
32.06667	6972
32.07500	7015
32.08333	7065
32.09167	7119
32.10000	7174
32.10833	7229
32.11667	7289
32.12500	7354
32.13333	7423
32.14167	7502
32.15000	7587
32.15833	7673
32.16667	7754
32.17500	7838
32.18333	7927
32.19167	8017
32.20000	8115
32.20833	8216
32.21667	8324
32.22500	8436
32.23333	8552
32.24167	8674
32.25000	8797
32.25833	8927
32.26667	9060
32.27500	9198
32.28333	9342
32.29167	9486
32.30000	9636
32.30833	9786
32.31667	9942
32.32500	10104
32.33333	10271
32.34167	10449
32.35000	10627
32.35833	10815
32.36667	11004
32.37500	11197
32.38333	11397
32.39167	11599
32.40000	11810
32.40833	12022
32.41667	12243
32.42500	12468
32.43333	12699
32.44167	12939
32.45000	13181
32.45833	13435
32.46667	13689
32.47500	13949
32.48333	14215
32.49167	14480
32.50000	14757
32.50833	15033
32.51667	15321
32.52500	15615
32.53333	15913
32.54167	16224
32.55000	16533
32.55833	16855
32.56667	17176
32.57500	17504
32.58333	17840
32.59167	18174
32.60000	18520
32.60833	18864
32.61667	19218
32.62500	19576
32.63333	19937
32.64167	20309
32.65000	20675
32.65833	21052
32.66667	21426
32.67500	21806
32.68333	22193
32.69167	22579
32.70000	22979
32.70833	23375
32.71667	23779
32.72500	24183
32.73333	24584
32.74167	24992
32.75000	25390
32.75833	25797
32.76667	26198
32.77500	26603
32.78333	27012
32.79167	27415
32.80000	27828
32.80833	28232
32.81667	28639
32.82500	29041
32.83333	29434
32.84167	29830
32.85000	30212
32.85833	30597
32.86667	30971
32.87500	31342
32.88333	31711
32.89167	32068
32.90000	32427
32.90833	32771
32.91667	33112
32.92500	33443
32.93333	33761
32.94167	34076
32.95000	34374
32.95833	34669
32.96667	34949
32.97500	35220
32.98333	35483
32.99167	35731
33.00000	35972
33.00833	36197
33.01667	36412
33.02500	36614
33.03333	36801
33.04167	36979
33.05000	37142
33.05833	37296
33.06667	37435
33.07500	37560
33.08333	37673
33.09167	37768
33.10000	37849
33.10833	37913
33.11667	37961
33.12500	37995
33.13333	38015
33.14167	38022
33.15000	38017
33.15833	37998
33.16667	37967
33.17500	37922
33.18333	37862
33.19167	37789
33.20000	37699
33.20833	37598
33.21667	37479
33.22500	37349
33.23333	37208
33.24167	37054
33.25000	36892
33.25833	36714
33.26667	36527
33.27500	36329
33.28333	36119
33.29167	35900
33.30000	35664
33.30833	35422
33.31667	35165
33.32500	34899
33.33333	34628
33.34167	34345
33.35000	34061
33.35833	33763
33.36667	33463
33.37500	33156
33.38333	32840
33.39167	32521
33.40000	32188
33.40833	31856
33.41667	31514
33.42500	31170
33.43333	30825
33.44167	30469
33.45000	30117
33.45833	29751
33.46667	29387
33.47500	29019
33.48333	28647
33.49167	28280
33.50000	27904
33.50833	27536
33.51667	27164
33.52500	26793
33.53333	26425
33.54167	26050
33.55000	25681
33.55833	25301
33.56667	24927
33.57500	24553
33.58333	24178
33.59167	23810
33.60000	23435
33.60833	23068
33.61667	22698
33.62500	22330
33.63333	21968
33.64167	21603
33.65000	21248
33.65833	20887
33.66667	20535
33.67500	20186
33.68333	19838
33.69167	19499
33.70000	19155
33.70833	18821
33.71667	18486
33.72500	18155
33.73333	17831
33.74167	17505
33.75000	17190
33.75833	16872
33.76667	16564
33.77500	16258
33.78333	15952
33.79167	15656
33.80000	15355
33.80833	15066
33.81667	14777
33.82500	14494
33.83333	14218
33.84167	13942
33.85000	13676
33.85833	13408
33.86667	13147
33.87500	12888
33.88333	12630
33.89167	12380
33.90000	12129
33.90833	11887
33.91667	11646
33.92500	11409
33.93333	11177
33.94167	10946
33.95000	10723
33.95833	10501
33.96667	10286
33.97500	10076
33.98333	9869
33.99167	9670
34.00000	9470
34.00833	9278
34.01667	9086
34.02500	8897
34.03333	8712
34.04167	8528
34.05000	8351
34.05833	8175
34.06667	8005
34.07500	7839
34.08333	7674
34.09167	7516
34.10000	7357
34.10833	7205
34.11667	7054
34.12500	6907
34.13333	6763
34.14167	6620
34.15000	6483
34.15833	6346
34.16667	6214
34.17500	6084
34.18333	5956
34.19167	5833
34.20000	5710
34.20833	5592
34.21667	5475
34.22500	5362
34.23333	5252
34.24167	5145
34.25000	5042
34.25833	4940
34.26667	4841
34.27500	4743
34.28333	4647
34.29167	4554
34.30000	4461
34.30833	4372
34.31667	4281
34.32500	4194
34.33333	4109
34.34167	4026
34.35000	3948
34.35833	3871
34.36667	3795
34.37500	3719
34.38333	3643
34.39167	3570
34.40000	3497
34.40833	3428
34.41667	3359
34.42500	3291
34.43333	3225
34.44167	3161
34.45000	3100
34.45833	3041
34.46667	2985
34.47500	2931
34.48333	2878
34.49167	2826
34.50000	2774
34.50833	2722
34.51667	2670
34.52500	2618
34.53333	2568
34.54167	2521
34.55000	2477
34.55833	2436
34.56667	2396
34.57500	2358
34.58333	2319
34.59167	2281
34.60000	2243
34.60833	2205
34.61667	2166
34.62500	2127
34.63333	2089
34.64167	2050
34.65000	2014
34.65833	1979
34.66667	1947
34.67500	1914
34.68333	1881
34.69167	1850
34.70000	1820
34.70833	1793
34.71667	1765
34.72500	1738
34.73333	1712
34.74167	1687
34.75000	1664
34.75833	1643
34.76667	1623
34.77500	1603
34.78333	1583
34.79167	1562
34.80000	1540
34.80833	1519
34.81667	1500
34.82500	1481
34.83333	1464
34.84167	1448
34.85000	1433
34.85833	1418
34.86667	1403
34.87500	1389
34.88333	1375
34.89167	1364
34.90000	1354
34.90833	1345
34.91667	1337
34.92500	1329
34.93333	1321
34.94167	1312
34.95000	1303
34.95833	1292
34.96667	1280
34.97500	1266
34.98333	1253
34.99167	1241
35.00000	1232
35.00833	1225
35.01667	1218
35.02500	1212
35.03333	1206
35.04167	1201
35.05000	1197
35.05833	1194
35.06667	1191
35.07500	1186
35.08333	1179
35.09167	1171
35.10000	1162
35.10833	1154
35.11667	1149
35.12500	1146
35.13333	1144
35.14167	1140
35.15000	1133
35.15833	1125
35.16667	1115
35.17500	1105
35.18333	1096
35.19167	1088
35.20000	1081
35.20833	1074
35.21667	1068
35.22500	1063
35.23333	1060
35.24167	1059
35.25000	1058
35.25833	1056
35.26667	1051
35.27500	1044
35.28333	1034
35.29167	1023
35.30000	1012
35.30833	1002
35.31667	994
35.32500	986
35.33333	979
35.34167	972
35.35000	967
35.35833	963
35.36667	959
35.37500	956
35.38333	951
35.39167	944
35.40000	933
35.40833	921
35.41667	908
35.42500	896
35.43333	884
35.44167	871
35.45000	859
35.45833	847
35.46667	836
35.47500	825
35.48333	814
35.49167	803
35.50000	791
35.50833	780
35.51667	772
35.52500	764
35.53333	758
35.54167	751
35.55000	743
35.55833	735
35.56667	725
35.57500	713
35.58333	700
35.59167	687
35.60000	673
35.60833	659
35.61667	647
35.62500	635
35.63333	623
35.64167	611
35.65000	600
35.65833	589
35.66667	579
35.67500	570
35.68333	563
35.69167	555
35.70000	548
35.70833	540
35.71667	530
35.72500	518
35.73333	505
35.74167	491
35.75000	479
35.75833	469
35.76667	460
35.77500	451
35.78333	441
35.79167	431
35.80000	421
35.80833	412
35.81667	404
35.82500	398
35.83333	393
35.84167	388
35.85000	383
35.85833	378
35.86667	372
35.87500	366
35.88333	359
35.89167	352
35.90000	345
35.90833	339
35.91667	334
35.92500	328
35.93333	323
35.94167	318
35.95000	312
35.95833	306
35.96667	300
35.97500	296
35.98333	292
35.99167	288
36.00000	283
36.00833	276
36.01667	269
36.02500	261
36.03333	255
36.04167	250
36.05000	246
36.05833	243
36.06667	240
36.07500	238
36.08333	235
36.09167	233
36.10000	230
36.10833	226
36.11667	222
36.12500	218
36.13333	216
36.14167	214
36.15000	213
36.15833	213
36.16667	213
36.17500	211
36.18333	207
36.19167	202
36.20000	196
36.20833	192
36.21667	191
36.22500	191
36.23333	192
36.24167	193
36.25000	194
36.25833	194
36.26667	193
36.27500	191
36.28333	188
36.29167	186
36.30000	184
36.30833	185
36.31667	186
36.32500	187
36.33333	188
36.34167	187
36.35000	186
36.35833	184
36.36667	182
36.37500	181
36.38333	180
36.39167	180
36.40000	181
36.40833	180
36.41667	179
36.42500	176
36.43333	173
36.44167	171
36.45000	170
36.45833	170
36.46667	170
36.47500	169
36.48333	168
36.49167	166
36.50000	164
36.50833	162
36.51667	162
36.52500	164
36.53333	166
36.54167	170
36.55000	173
36.55833	174
36.56667	175
36.57500	174
36.58333	172
36.59167	171
36.60000	171
36.60833	172
36.61667	173
36.62500	174
36.63333	175
36.64167	174
36.65000	173
36.65833	173
36.66667	173
36.67500	171
36.68333	168
36.69167	166
36.70000	165
36.70833	166
36.71667	169
36.72500	172
36.73333	174
36.74167	174
36.75000	174
36.75833	173
36.76667	173
36.77500	173
36.78333	175
36.79167	177
36.80000	180
36.80833	183
36.81667	185
36.82500	187
36.83333	188
36.84167	188
36.85000	188
36.85833	189
36.86667	190
36.87500	193
36.88333	196
36.89167	198
36.90000	201
36.90833	203
36.91667	205
36.92500	207
36.93333	210
36.94167	213
36.95000	214
36.95833	215
36.96667	214
36.97500	213
36.98333	212
36.99167	212
37.00000	215
37.00833	219
37.01667	223
37.02500	225
37.03333	226
37.04167	225
37.05000	223
37.05833	221
37.06667	219
37.07500	217
37.08333	215
37.09167	213
37.10000	211
37.10833	210
37.11667	211
37.12500	212
37.13333	212
37.14167	212
37.15000	211
37.15833	210
37.16667	209
37.17500	207
37.18333	205
37.19167	202
37.20000	199
37.20833	196
37.21667	193
37.22500	191
37.23333	188
37.24167	186
37.25000	183
37.25833	178
37.26667	174
37.27500	170
37.28333	166
37.29167	164
37.30000	163
37.30833	162
37.31667	160
37.32500	158
37.33333	157
37.34167	159
37.35000	160
37.35833	160
37.36667	158
37.37500	153
37.38333	148
37.39167	143
37.40000	139
37.40833	136
37.41667	133
37.42500	131
37.43333	127
37.44167	123
37.45000	117
37.45833	110
37.46667	104
37.47500	99
37.48333	96
37.49167	94
37.50000	93
37.50833	91
37.51667	87
37.52500	82
37.53333	78
37.54167	74
37.55000	73
37.55833	73
37.56667	74
37.57500	74
37.58333	73
37.59167	69
37.60000	65
37.60833	60
37.61667	56
37.62500	52
37.63333	48
37.64167	44
37.65000	40
37.65833	38
37.66667	36
37.67500	34
37.68333	31
37.69167	28
37.70000	25
37.70833	23
37.71667	21
37.72500	21
37.73333	21
37.74167	21
37.75000	22
37.75833	25
37.76667	27
37.77500	28
37.78333	29
37.79167	29
37.80000	29
37.80833	29
37.81667	30
37.82500	31
37.83333	32
37.84167	31
37.85000	29
37.85833	26
37.86667	24
37.87500	23
37.88333	22
37.89167	23
37.90000	22
37.90833	21
37.91667	19
37.92500	17
37.93333	16
37.94167	14
37.95000	13
37.95833	11
37.96667	10
37.97500	8
37.98333	7
37.99167	5
38.00000	4
38.00833	3
38.01667	3
38.02500	4
38.03333	6
38.04167	8
38.05000	10
38.05833	10
38.06667	9
38.07500	8
38.08333	6
38.09167	6
38.10000	8
38.10833	10
38.11667	10
38.12500	9
38.13333	7
38.14167	4
38.15000	1
38.15833	-1
38.16667	-3
38.17500	-4
38.18333	-3
38.19167	-0
38.20000	3
38.20833	5
38.21667	5
38.22500	4
38.23333	0
38.24167	-3
38.25000	-5
38.25833	-7
38.26667	-7
38.27500	-7
38.28333	-6
38.29167	-6
38.30000	-6
38.30833	-6
38.31667	-7
38.32500	-8
38.33333	-8
38.34167	-9
38.35000	-11
38.35833	-13
38.36667	-16
38.37500	-20
38.38333	-23
38.39167	-26
38.40000	-28
38.40833	-28
38.41667	-27
38.42500	-27
38.43333	-28
38.44167	-30
38.45000	-35
38.45833	-41
38.46667	-48
38.47500	-55
38.48333	-62
38.49167	-68
38.50000	-72
38.50833	-75
38.51667	-76
38.52500	-75
38.53333	-74
38.54167	-74
38.55000	-74
38.55833	-75
38.56667	-77
38.57500	-79
38.58333	-81
38.59167	-83
38.60000	-84
38.60833	-86
38.61667	-88
38.62500	-90
38.63333	-93
38.64167	-97
38.65000	-99
38.65833	-99
38.66667	-98
38.67500	-98
38.68333	-98
38.69167	-100
38.70000	-103
38.70833	-109
38.71667	-115
38.72500	-122
38.73333	-128
38.74167	-134
38.75000	-137
38.75833	-139
38.76667	-139
38.77500	-139
38.78333	-140
38.79167	-142
38.80000	-146
38.80833	-149
38.81667	-152
38.82500	-153
38.83333	-155
38.84167	-158
38.85000	-162
38.85833	-167
38.86667	-171
38.87500	-174
38.88333	-175
38.89167	-175
38.90000	-174
38.90833	-173
38.91667	-174
38.92500	-177
38.93333	-181
38.94167	-186
38.95000	-190
38.95833	-193
38.96667	-194
38.97500	-195
38.98333	-195
38.99167	-195
39.00000	-194
39.00833	-194
39.01667	-194
39.02500	-195
39.03333	-196
39.04167	-197
39.05000	-197
39.05833	-197
39.06667	-199
39.07500	-204
39.08333	-209
39.09167	-214
39.10000	-218
39.10833	-220
39.11667	-222
39.12500	-221
39.13333	-219
39.14167	-216
39.15000	-215
39.15833	-216
39.16667	-219
39.17500	-224
39.18333	-227
39.19167	-229
39.20000	-227
39.20833	-226
39.21667	-224
39.22500	-224
39.23333	-226
39.24167	-229
39.25000	-233
39.25833	-238
39.26667	-243
39.27500	-247
39.28333	-248
39.29167	-248
39.30000	-247
39.30833	-248
39.31667	-251
39.32500	-256
39.33333	-259
39.34167	-260
39.35000	-259
39.35833	-258
39.36667	-258
39.37500	-260
39.38333	-263
39.39167	-267
39.40000	-269
39.40833	-270
39.41667	-271
39.42500	-272
39.43333	-274
39.44167	-277
39.45000	-281
39.45833	-284
39.46667	-286
39.47500	-287
39.48333	-285
39.49167	-283
39.50000	-281
39.50833	-279
39.51667	-277
39.52500	-277
39.53333	-278
39.54167	-278
39.55000	-280
39.55833	-280
39.56667	-281
39.57500	-281
39.58333	-281
39.59167	-281
39.60000	-282
39.60833	-283
39.61667	-283
39.62500	-282
39.63333	-280
39.64167	-277
39.65000	-275
39.65833	-274
39.66667	-276
39.67500	-279
39.68333	-283
39.69167	-288
39.70000	-292
39.70833	-295
39.71667	-296
39.72500	-294
39.73333	-292
39.74167	-291
39.75000	-290
39.75833	-289
39.76667	-288
39.77500	-287
39.78333	-286
39.79167	-285
39.80000	-285
39.80833	-285
39.81667	-285
39.82500	-283
39.83333	-282
39.84167	-282
39.85000	-283
39.85833	-284
39.86667	-284
39.87500	-283
39.88333	-280
39.89167	-275
39.90000	-270
39.90833	-265
39.91667	-260
39.92500	-256
39.93333	-253
39.94167	-250
39.95000	-247
39.95833	-242
39.96667	-236
39.97500	-227
39.98333	-217
39.99167	-205
40.00000	-192
40.00833	-178
40.01667	-165
40.02500	-153
40.03333	-142
40.04167	-131
40.05000	-119
40.05833	-105
40.06667	-90
40.07500	-74
40.08333	-56
40.09167	-37
40.10000	-17
40.10833	5
40.11667	29
40.12500	54
40.13333	79
40.14167	105
40.15000	131
40.15833	161
40.16667	194
40.17500	230
40.18333	270
40.19167	312
40.20000	357
40.20833	405
40.21667	455
40.22500	509
40.23333	564
40.24167	623
40.25000	684
40.25833	747
40.26667	812
40.27500	880
40.28333	953
40.29167	1028
40.30000	1110
40.30833	1194
40.31667	1284
40.32500	1376
40.33333	1469
40.34167	1567
40.35000	1666
40.35833	1773
40.36667	1885
40.37500	2002
40.38333	2125
40.39167	2249
40.40000	2377
40.40833	2505
40.41667	2637
40.42500	2772
40.43333	2912
40.44167	3060
40.45000	3212
40.45833	3373
40.46667	3536
40.47500	3704
40.48333	3875
40.49167	4046
40.50000	4223
40.50833	4400
40.51667	4585
40.52500	4774
40.53333	4967
40.54167	5169
40.55000	5369
40.55833	5577
40.56667	5786
40.57500	5998
40.58333	6215
40.59167	6430
40.60000	6650
40.60833	6867
40.61667	7088
40.62500	7309
40.63333	7532
40.64167	7763
40.65000	7993
40.65833	8231
40.66667	8468
40.67500	8706
40.68333	8947
40.69167	9182
40.70000	9421
40.70833	9655
40.71667	9891
40.72500	10127
40.73333	10359
40.74167	10597
40.75000	10829
40.75833	11067
40.76667	11300
40.77500	11531
40.78333	11762
40.79167	11988
40.80000	12215
40.80833	12434
40.81667	12652
40.82500	12865
40.83333	13072
40.84167	13280
40.85000	13481
40.85833	13684
40.86667	13880
40.87500	14071
40.88333	14257
40.89167	14434
40.90000	14610
40.90833	14776
40.91667	14938
40.92500	15095
40.93333	15244
40.94167	15390
40.95000	15527
40.95833	15661
40.96667	15786
40.97500	15903
40.98333	16014
40.99167	16115
41.00000	16210
41.00833	16297
41.01667	16378
41.02500	16454
41.03333	16524
41.04167	16588
41.05000	16644
41.05833	16691
41.06667	16729
41.07500	16757
41.08333	16776
41.09167	16788
41.10000	16792
41.10833	16787
41.11667	16774
41.12500	16752
41.13333	16722
41.14167	16682
41.15000	16637
41.15833	16586
41.16667	16529
41.17500	16465
41.18333	16393
41.19167	16314
41.20000	16222
41.20833	16125
41.21667	16019
41.22500	15907
41.23333	15791
41.24167	15668
41.25000	15543
41.25833	15410
41.26667	15273
41.27500	15132
41.28333	14985
41.29167	14835
41.30000	14676
41.30833	14515
41.31667	14345
41.32500	14171
41.33333	13993
41.34167	13808
41.35000	13625
41.35833	13437
41.36667	13249
41.37500	13060
41.38333	12866
41.39167	12671
41.40000	12466
41.40833	12263
41.41667	12054
41.42500	11846
41.43333	11641
41.44167	11434
41.45000	11232
41.45833	11024
41.46667	10819
41.47500	10610
41.48333	10397
41.49167	10188
41.50000	9974
41.50833	9766
41.51667	9558
41.52500	9352
41.53333	9148
41.54167	8940
41.55000	8739
41.55833	8535
41.56667	8337
41.57500	8143
41.58333	7951
41.59167	7766
41.60000	7578
41.60833	7394
41.61667	7209
41.62500	7025
41.63333	6847
41.64167	6668
41.65000	6497
41.65833	6325
41.66667	6159
41.67500	5996
41.68333	5834
41.69167	5677
41.70000	5519
41.70833	5366
41.71667	5212
41.72500	5060
41.73333	4912
41.74167	4764
41.75000	4625
41.75833	4487
41.76667	4355
41.77500	4228
41.78333	4104
41.79167	3984
41.80000	3863
41.80833	3746
41.81667	3628
41.82500	3511
41.83333	3399
41.84167	3287
41.85000	3183
41.85833	3083
41.86667	2988
41.87500	2898
41.88333	2810
41.89167	2723
41.90000	2633
41.90833	2545
41.91667	2458
41.92500	2373
41.93333	2294
41.94167	2217
41.95000	2145
41.95833	2073
41.96667	2003
41.97500	1934
41.98333	1865
41.99167	1800
42.00000	1735
42.00833	1675
42.01667	1618
42.02500	1564
42.03333	1512
42.04167	1461
42.05000	1411
42.05833	1360
42.06667	1310
42.07500	1262
42.08333	1215
42.09167	1172
42.10000	1129
42.10833	1088
42.11667	1048
42.12500	1008
42.13333	969
42.14167	929
42.15000	891
42.15833	853
42.16667	815
42.17500	779
42.18333	744
42.19167	712
42.20000	683
42.20833	655
42.21667	628
42.22500	602
42.23333	577
42.24167	554
42.25000	533
42.25833	512
42.26667	491
42.27500	470
42.28333	448
42.29167	426
42.30000	403
42.30833	380
42.31667	358
42.32500	336
42.33333	316
42.34167	295
42.35000	276
42.35833	258
42.36667	240
42.37500	223
42.38333	207
42.39167	192
42.40000	178
42.40833	164
42.41667	150
42.42500	137
42.43333	124
42.44167	113
42.45000	102
42.45833	90
42.46667	78
42.47500	66
42.48333	53
42.49167	41
42.50000	29
42.50833	17
42.51667	4
42.52500	-8
42.53333	-17
42.54167	-25
42.55000	-32
42.55833	-39
42.56667	-47
42.57500	-56
42.58333	-65
42.59167	-73
42.60000	-81
42.60833	-88
42.61667	-95
42.62500	-101
42.63333	-107
42.64167	-114
42.65000	-121
42.65833	-130
42.66667	-138
42.67500	-144
42.68333	-149
42.69167	-153
42.70000	-157
42.70833	-163
42.71667	-171
42.72500	-180
42.73333	-188
42.74167	-195
42.75000	-201
42.75833	-205
42.76667	-209
42.77500	-212
42.78333	-215
42.79167	-219
42.80000	-223
42.80833	-229
42.81667	-234
42.82500	-238
42.83333	-242
42.84167	-245
42.85000	-248
42.85833	-252
42.86667	-256
42.87500	-260
42.88333	-265
42.89167	-270
42.90000	-273
42.90833	-277
42.91667	-281
42.92500	-285
42.93333	-288
42.94167	-290
42.95000	-293
42.95833	-297
42.96667	-301
42.97500	-306
42.98333	-311
42.99167	-316
43.00000	-320
43.00833	-322
43.01667	-323
43.02500	-322
43.03333	-321
43.04167	-319
43.05000	-318
43.05833	-318
43.06667	-319
43.07500	-323
43.08333	-327
43.09167	-331
43.10000	-336
43.10833	-339
43.11667	-342
43.12500	-342
43.13333	-342
43.14167	-342
43.15000	-343
43.15833	-346
43.16667	-349
43.17500	-352
43.18333	-355
43.19167	-357
43.20000	-359
43.20833	-361
43.21667	-364
43.22500	-365
43.23333	-366
43.24167	-364
43.25000	-363
43.25833	-362
43.26667	-364
43.27500	-368
43.28333	-373
43.29167	-378
43.30000	-382
43.30833	-384
43.31667	-384
43.32500	-383
43.33333	-382
43.34167	-382
43.35000	-384
43.35833	-386
43.36667	-389
43.37500	-392
43.38333	-395
43.39167	-397
43.40000	-398
43.40833	-398
43.41667	-396
43.42500	-394
43.43333	-391
43.44167	-389
43.45000	-388
43.45833	-388
43.46667	-390
43.47500	-393
43.48333	-396
43.49167	-401
43.50000	-405
43.50833	-409
43.51667	-412
43.52500	-412
43.53333	-411
43.54167	-412
43.55000	-413
43.55833	-414
43.56667	-416
43.57500	-417
43.58333	-417
43.59167	-416
43.60000	-416
43.60833	-417
43.61667	-417
43.62500	-418
43.63333	-419
43.64167	-418
43.65000	-417
43.65833	-416
43.66667	-416
43.67500	-416
43.68333	-417
43.69167	-418
43.70000	-420
43.70833	-424
43.71667	-427
43.72500	-431
43.73333	-434
43.74167	-434
43.75000	-434
43.75833	-433
43.76667	-433
43.77500	-433
43.78333	-433
43.79167	-433
43.80000	-434
43.80833	-436
43.81667	-439
43.82500	-442
43.83333	-444
43.84167	-445
43.85000	-444
43.85833	-444
43.86667	-443
43.87500	-442
43.88333	-441
43.89167	-440
43.90000	-440
43.90833	-440
43.91667	-441
43.92500	-444
43.93333	-446
43.94167	-447
43.95000	-447
43.95833	-447
43.96667	-447
43.97500	-450
43.98333	-455
43.99167	-460
44.00000	-464
44.00833	-466
44.01667	-465
44.02500	-464
44.03333	-462
44.04167	-462
44.05000	-463
44.05833	-463
44.06667	-463
44.07500	-463
44.08333	-464
44.09167	-465
44.10000	-464
44.10833	-463
44.11667	-460
44.12500	-457
44.13333	-455
44.14167	-455
44.15000	-456
44.15833	-457
44.16667	-459
44.17500	-460
44.18333	-460
44.19167	-460
44.20000	-462
44.20833	-464
44.21667	-466
44.22500	-467
44.23333	-466
44.24167	-463
44.25000	-460
44.25833	-458
44.26667	-457
44.27500	-457
44.28333	-458
44.29167	-458
44.30000	-459
44.30833	-460
44.31667	-460
44.32500	-459
44.33333	-458
44.34167	-455
44.35000	-453
44.35833	-452
44.36667	-452
44.37500	-452
44.38333	-452
44.39167	-451
44.40000	-452
44.40833	-453
44.41667	-456
44.42500	-458
44.43333	-459
44.44167	-458
44.45000	-455
44.45833	-453
44.46667	-450
44.47500	-449
44.48333	-449
44.49167	-450
44.50000	-452
44.50833	-454
44.51667	-455
44.52500	-455
44.53333	-454
44.54167	-453
44.55000	-453
44.55833	-455
44.56667	-457
44.57500	-458
44.58333	-460
44.59167	-459
44.60000	-457
44.60833	-453
44.61667	-448
44.62500	-442
44.63333	-438
44.64167	-435
44.65000	-434
44.65833	-432
44.66667	-431
44.67500	-429
44.68333	-428
44.69167	-427
44.70000	-428
44.70833	-429
44.71667	-432
44.72500	-434
44.73333	-435
44.74167	-435
44.75000	-434
44.75833	-431
44.76667	-427
44.77500	-422
44.78333	-418
44.79167	-414
44.80000	-412
44.80833	-410
44.81667	-409
44.82500	-407
44.83333	-406
44.84167	-406
44.85000	-406
44.85833	-406
44.86667	-406
44.87500	-405
44.88333	-403
44.89167	-400
44.90000	-396
44.90833	-393
44.91667	-390
44.92500	-387
44.93333	-386
44.94167	-386
44.95000	-386
44.95833	-385
44.96667	-383
44.97500	-379
44.98333	-374
44.99167	-370
45.00000	-366
45.00833	-362
45.01667	-359
45.02500	-356
45.03333	-353
45.04167	-351
45.05000	-350
45.05833	-351
45.06667	-353
45.07500	-354
45.08333	-353
45.09167	-351
45.10000	-346
45.10833	-343
45.11667	-340
45.12500	-340
45.13333	-341
45.14167	-342
45.15000	-343
45.15833	-342
45.16667	-340
45.17500	-336
45.18333	-333
45.19167	-330
45.20000	-327
45.20833	-323
45.21667	-319
45.22500	-314
45.23333	-309
45.24167	-306
45.25000	-304
45.25833	-304
45.26667	-305
45.27500	-306
45.28333	-306
45.29167	-306
45.30000	-306
45.30833	-305
45.31667	-303
45.32500	-300
45.33333	-297
45.34167	-294
45.35000	-291
45.35833	-290
45.36667	-290
45.37500	-291
45.38333	-292
45.39167	-293
45.40000	-293
45.40833	-293
45.41667	-293
45.42500	-292
45.43333	-291
45.44167	-291
45.45000	-291
45.45833	-291
45.46667	-291
45.47500	-291
45.48333	-291
45.49167	-290
45.50000	-290
45.50833	-291
45.51667	-292
45.52500	-293
45.53333	-295
45.54167	-297
45.55000	-298
45.55833	-298
45.56667	-297
45.57500	-295
45.58333	-294
45.59167	-294
45.60000	-296
45.60833	-299
45.61667	-304
45.62500	-309
45.63333	-315
45.64167	-321
45.65000	-325
45.65833	-327
45.66667	-328
45.67500	-328
45.68333	-327
45.69167	-327
45.70000	-327
45.70833	-326
45.71667	-325
45.72500	-324
45.73333	-323
45.74167	-324
45.75000	-325
45.75833	-326
45.76667	-328
45.77500	-329
45.78333	-330
45.79167	-333
45.80000	-336
45.80833	-341
45.81667	-345
45.82500	-350
45.83333	-355
45.84167	-360
45.85000	-364
45.85833	-366
45.86667	-367
45.87500	-368
45.88333	-369
45.89167	-370
45.90000	-372
45.90833	-373
45.91667	-373
45.92500	-371
45.93333	-371
45.94167	-372
45.95000	-374
45.95833	-376
45.96667	-380
45.97500	-383
45.98333	-387
45.99167	-391
46.00000	-395
46.00833	-400
46.01667	-403
46.02500	-405
46.03333	-406
46.04167	-406
46.05000	-407
46.05833	-408
46.06667	-410
46.07500	-412
46.08333	-413
46.09167	-413
46.10000	-413
46.10833	-412
46.11667	-412
46.12500	-412
46.13333	-413
46.14167	-415
46.15000	-417
46.15833	-420
46.16667	-423
46.17500	-427
46.18333	-432
46.19167	-437
46.20000	-443
46.20833	-449
46.21667	-454
46.22500	-457
46.23333	-459
46.24167	-459
46.25000	-459
46.25833	-459
46.26667	-461
46.27500	-463
46.28333	-466
46.29167	-467
46.30000	-465
46.30833	-463
46.31667	-459
46.32500	-457
46.33333	-457
46.34167	-460
46.35000	-463
46.35833	-466
46.36667	-467
46.37500	-468
46.38333	-469
46.39167	-472
46.40000	-476
46.40833	-480
46.41667	-483
46.42500	-485
46.43333	-485
46.44167	-486
46.45000	-487
46.45833	-488
46.46667	-489
46.47500	-489
46.48333	-488
46.49167	-487
46.50000	-485
46.50833	-485
46.51667	-485
46.52500	-486
46.53333	-488
46.54167	-489
46.55000	-490
46.55833	-489
46.56667	-488
46.57500	-487
46.58333	-488
46.59167	-490
46.60000	-494
46.60833	-498
46.61667	-501
46.62500	-502
46.63333	-500
46.64167	-498
46.65000	-496
46.65833	-496
46.66667	-497
46.67500	-498
46.68333	-500
46.69167	-501
46.70000	-502
46.70833	-503
46.71667	-504
46.72500	-505
46.73333	-504
46.74167	-503
46.75000	-502
46.75833	-502
46.76667	-502
46.77500	-502
46.78333	-501
46.79167	-501
46.80000	-503
46.80833	-506
46.81667	-508
46.82500	-510
46.83333	-509
46.84167	-505
46.85000	-502
46.85833	-499
46.86667	-498
46.87500	-498
46.88333	-499
46.89167	-500
46.90000	-500
46.90833	-500
46.91667	-499
46.92500	-498
46.93333	-499
46.94167	-501
46.95000	-504
46.95833	-506
46.96667	-508
46.97500	-509
46.98333	-511
46.99167	-513
47.00000	-516
47.00833	-518
47.01667	-517
47.02500	-515
47.03333	-511
47.04167	-508
47.05000	-505
47.05833	-504
47.06667	-504
47.07500	-505
47.08333	-504
47.09167	-503
47.10000	-503
47.10833	-503
47.11667	-502
47.12500	-500
47.13333	-497
47.14167	-491
47.15000	-486
47.15833	-483
47.16667	-481
47.17500	-481
47.18333	-482
47.19167	-484
47.20000	-484
47.20833	-484
47.21667	-484
47.22500	-483
47.23333	-482
47.24167	-481
47.25000	-480
47.25833	-479
47.26667	-477
47.27500	-476
47.28333	-476
47.29167	-476
47.30000	-476
47.30833	-474
47.31667	-473
47.32500	-470
47.33333	-467
47.34167	-462
47.35000	-458
47.35833	-454
47.36667	-450
47.37500	-448
47.38333	-447
47.39167	-446
47.40000	-445
47.40833	-444
47.41667	-446
47.42500	-448
47.43333	-450
47.44167	-452
47.45000	-452
47.45833	-450
47.46667	-447
47.47500	-445
47.48333	-444
47.49167	-444
47.50000	-443
47.50833	-440
47.51667	-437
47.52500	-435
47.53333	-432
47.54167	-427
47.55000	-422
47.55833	-418
47.56667	-415
47.57500	-413
47.58333	-413
47.59167	-411
47.60000	-407
47.60833	-402
47.61667	-398
47.62500	-398
47.63333	-400
47.64167	-403
47.65000	-405
47.65833	-405
47.66667	-402
47.67500	-399
47.68333	-397
47.69167	-394
47.70000	-391
47.70833	-388
47.71667	-385
47.72500	-382
47.73333	-380
47.74167	-379
47.75000	-379
47.75833	-379
47.76667	-378
47.77500	-378
47.78333	-376
47.79167	-374
47.80000	-372
47.80833	-370
47.81667	-369
47.82500	-370
47.83333	-372
47.84167	-374
47.85000	-375
47.85833	-374
47.86667	-371
47.87500	-370
47.88333	-370
47.89167	-371
47.90000	-371
47.90833	-369
47.91667	-367
47.92500	-364
47.93333	-364
47.94167	-364
47.95000	-366
47.95833	-367
47.96667	-368
47.97500	-367
47.98333	-365
47.99167	-363
48.00000	-361
48.00833	-359
48.01667	-359
48.02500	-359
48.03333	-360
48.04167	-361
48.05000	-362
48.05833	-363
48.06667	-363
48.07500	-363
48.08333	-364
48.09167	-365
48.10000	-368
48.10833	-370
48.11667	-372
48.12500	-373
48.13333	-373
48.14167	-374
48.15000	-375
48.15833	-378
48.16667	-380
48.17500	-380
48.18333	-379
48.19167	-377
48.20000	-376
48.20833	-377
48.21667	-379
48.22500	-383
48.23333	-387
48.24167	-393
48.25000	-397
48.25833	-401
48.26667	-403
48.27500	-403
48.28333	-402
48.29167	-401
48.30000	-400
48.30833	-401
48.31667	-402
48.32500	-402
48.33333	-403
48.34167	-402
48.35000	-400
48.35833	-397
48.36667	-394
48.37500	-393
48.38333	-394
48.39167	-398
48.40000	-404
48.40833	-410
48.41667	-412
48.42500	-413
48.43333	-412
48.44167	-413
48.45000	-413
48.45833	-415
48.46667	-416
48.47500	-417
48.48333	-416
48.49167	-415
48.50000	-416
48.50833	-418
48.51667	-419
48.52500	-419
48.53333	-420
48.54167	-421
48.55000	-423
48.55833	-425
48.56667	-428
48.57500	-432
48.58333	-436
48.59167	-440
48.60000	-442
48.60833	-443
48.61667	-441
48.62500	-439
48.63333	-437
48.64167	-437
48.65000	-438
48.65833	-440
48.66667	-443
48.67500	-447
48.68333	-451
48.69167	-454
48.70000	-456
48.70833	-456
48.71667	-454
48.72500	-452
48.73333	-450
48.74167	-450
48.75000	-451
48.75833	-454
48.76667	-457
48.77500	-462
48.78333	-468
48.79167	-474
48.80000	-478
48.80833	-481
48.81667	-481
48.82500	-479
48.83333	-478
48.84167	-476
48.85000	-476
48.85833	-476
48.86667	-477
48.87500	-477
48.88333	-477
48.89167	-476
48.90000	-476
48.90833	-476
48.91667	-477
48.92500	-478
48.93333	-479
48.94167	-480
48.95000	-480
48.95833	-478
48.96667	-476
48.97500	-475
48.98333	-475
48.99167	-477
49.00000	-480
49.00833	-482
49.01667	-485
49.02500	-486
49.03333	-488
49.04167	-488
49.05000	-488
49.05833	-487
49.06667	-487
49.07500	-488
49.08333	-490
49.09167	-493
49.10000	-497
49.10833	-499
49.11667	-500
49.12500	-498
49.13333	-496
49.14167	-493
49.15000	-492
49.15833	-492
49.16667	-493
49.17500	-493
49.18333	-491
49.19167	-489
49.20000	-487
49.20833	-487
49.21667	-491
49.22500	-495
49.23333	-500
49.24167	-503
49.25000	-506
49.25833	-507
49.26667	-507
49.27500	-507
49.28333	-506
49.29167	-505
49.30000	-504
49.30833	-503
49.31667	-502
49.32500	-502
49.33333	-502
49.34167	-503
49.35000	-504
49.35833	-504
49.36667	-504
49.37500	-502
49.38333	-501
49.39167	-499
49.40000	-497
49.40833	-496
49.41667	-497
49.42500	-500
49.43333	-505
49.44167	-510
49.45000	-514
49.45833	-516
49.46667	-516
49.47500	-516
49.48333	-515
49.49167	-514
49.50000	-513
49.50833	-514
49.51667	-516
49.52500	-518
49.53333	-521
49.54167	-525
49.55000	-526
49.55833	-525
49.56667	-522
49.57500	-519
49.58333	-517
49.59167	-517
49.60000	-518
49.60833	-520
49.61667	-522
49.62500	-522
49.63333	-523
49.64167	-524
49.65000	-527
49.65833	-530
49.66667	-534
49.67500	-536
49.68333	-536
49.69167	-536
49.70000	-535
49.70833	-535
49.71667	-534
49.72500	-533
49.73333	-530
49.74167	-528
49.75000	-526
49.75833	-526
49.76667	-527
49.77500	-530
49.78333	-533
49.79167	-536
49.80000	-537
49.80833	-537
49.81667	-537
49.82500	-537
49.83333	-537
49.84167	-537
49.85000	-537
49.85833	-536
49.86667	-535
49.87500	-534
49.88333	-534
49.89167	-535
49.90000	-535
49.90833	-535
49.91667	-534
49.92500	-533
49.93333	-531
49.94167	-530
49.95000	-529
49.95833	-528
49.96667	-526
49.97500	-525
49.98333	-524
49.99167	-524
50.00000	-525
50.00833	-526
50.01667	-527
50.02500	-528
50.03333	-529
50.04167	-529
50.05000	-528
50.05833	-529
50.06667	-531
50.07500	-533
50.08333	-535
50.09167	-535
50.10000	-535
50.10833	-533
50.11667	-531
50.12500	-529
50.13333	-527
50.14167	-527
50.15000	-527
50.15833	-529
50.16667	-531
50.17500	-534
50.18333	-537
50.19167	-539
50.20000	-539
50.20833	-538
50.21667	-535
50.22500	-532
50.23333	-530
50.24167	-529
50.25000	-529
50.25833	-531
50.26667	-532
50.27500	-531
50.28333	-529
50.29167	-527
50.30000	-525
50.30833	-525
50.31667	-528
50.32500	-532
50.33333	-535
50.34167	-536
50.35000	-536
50.35833	-533
50.36667	-529
50.37500	-525
50.38333	-520
50.39167	-516
50.40000	-513
50.40833	-510
50.41667	-508
50.42500	-506
50.43333	-506
50.44167	-507
50.45000	-509
50.45833	-511
50.46667	-510
50.47500	-509
50.48333	-507
50.49167	-506
50.50000	-506
50.50833	-507
50.51667	-510
50.52500	-514
50.53333	-517
50.54167	-518
50.55000	-517
50.55833	-513
50.56667	-509
50.57500	-506
50.58333	-505
50.59167	-504
50.60000	-504
50.60833	-504
50.61667	-501
50.62500	-497
50.63333	-492
50.64167	-487
50.65000	-483
50.65833	-481
50.66667	-481
50.67500	-481
50.68333	-482
50.69167	-483
50.70000	-484
50.70833	-484
50.71667	-484
50.72500	-482
50.73333	-480
50.74167	-478
50.75000	-475
50.75833	-473
50.76667	-471
50.77500	-469
50.78333	-467
50.79167	-467
50.80000	-469
50.80833	-471
50.81667	-472
50.82500	-473
50.83333	-473
50.84167	-473
50.85000	-473
50.85833	-472
50.86667	-470
50.87500	-466
50.88333	-462
50.89167	-459
50.90000	-457
50.90833	-456
50.91667	-456
50.92500	-457
50.93333	-460
50.94167	-463
50.95000	-465
50.95833	-465
50.96667	-464
50.97500	-462
50.98333	-462
50.99167	-464
51.00000	-466
51.00833	-468
51.01667	-469
51.02500	-467
51.03333	-466
51.04167	-465
51.05000	-463
51.05833	-463
51.06667	-463
51.07500	-463
51.08333	-463
51.09167	-463
51.10000	-463
51.10833	-464
51.11667	-464
51.12500	-465
51.13333	-465
51.14167	-465
51.15000	-464
51.15833	-464
51.16667	-464
51.17500	-466
51.18333	-469
51.19167	-472
51.20000	-474
51.20833	-474
51.21667	-474
51.22500	-472
51.23333	-470
51.24167	-468
51.25000	-467
51.25833	-467
51.26667	-470
51.27500	-472
51.28333	-474
51.29167	-475
51.30000	-473
51.30833	-471
51.31667	-471
51.32500	-472
51.33333	-473
51.34167	-475
51.35000	-478
51.35833	-481
51.36667	-485
51.37500	-490
51.38333	-496
51.39167	-500
51.40000	-502
51.40833	-502
51.41667	-503
51.42500	-505
51.43333	-506
51.44167	-508
51.45000	-509
51.45833	-510
51.46667	-510
51.47500	-510
51.48333	-509
51.49167	-507
51.50000	-506
51.50833	-505
51.51667	-507
51.52500	-510
51.53333	-514
51.54167	-518
51.55000	-519
51.55833	-519
51.56667	-517
51.57500	-515
51.58333	-513
51.59167	-513
51.60000	-514
51.60833	-515
51.61667	-516
51.62500	-515
51.63333	-515
51.64167	-516
51.65000	-517
51.65833	-520
51.66667	-524
51.67500	-527
51.68333	-530
51.69167	-533
51.70000	-534
51.70833	-534
51.71667	-534
51.72500	-533
51.73333	-532
51.74167	-530
51.75000	-529
51.75833	-528
51.76667	-529
51.77500	-531
51.78333	-533
51.79167	-534
51.80000	-535
51.80833	-533
51.81667	-531
51.82500	-529
51.83333	-529
51.84167	-530
51.85000	-534
51.85833	-538
51.86667	-541
51.87500	-543
51.88333	-541
51.89167	-538
51.90000	-535
51.90833	-532
51.91667	-531
51.92500	-533
51.93333	-536
51.94167	-539
51.95000	-542
51.95833	-545
51.96667	-546
51.97500	-547
51.98333	-546
51.99167	-543
52.00000	-540
52.00833	-538
52.01667	-537
52.02500	-537
52.03333	-538
52.04167	-540
52.05000	-543
52.05833	-546
52.06667	-548
52.07500	-549
52.08333	-549
52.09167	-547
52.10000	-543
52.10833	-541
52.11667	-541
52.12500	-544
52.13333	-547
52.14167	-550
52.15000	-552
52.15833	-553
52.16667	-554
52.17500	-556
52.18333	-558
52.19167	-561
52.20000	-562
52.20833	-562
52.21667	-561
52.22500	-561
52.23333	-562
52.24167	-563
52.25000	-564
52.25833	-564
52.26667	-563
52.27500	-562
52.28333	-560
52.29167	-559
52.30000	-558
52.30833	-556
52.31667	-556
52.32500	-556
52.33333	-556
52.34167	-555
52.35000	-554
52.35833	-552
52.36667	-552
52.37500	-552
52.38333	-553
52.39167	-555
52.40000	-559
52.40833	-563
52.41667	-565
52.42500	-566
52.43333	-565
52.44167	-564
52.45000	-563
52.45833	-563
52.46667	-563
52.47500	-562
52.48333	-562
52.49167	-561
52.50000	-560
52.50833	-559
52.51667	-559
52.52500	-558
52.53333	-557
52.54167	-556
52.55000	-555
52.55833	-554
52.56667	-554
52.57500	-555
52.58333	-556
52.59167	-558
52.60000	-559
52.60833	-560
52.61667	-562
52.62500	-564
52.63333	-564
52.64167	-562
52.65000	-559
52.65833	-556
52.66667	-554
52.67500	-554
52.68333	-555
52.69167	-556
52.70000	-557
52.70833	-557
52.71667	-558
52.72500	-559
52.73333	-561
52.74167	-563
52.75000	-566
52.75833	-569
52.76667	-572
52.77500	-573
52.78333	-573
52.79167	-571
52.80000	-570
52.80833	-569
52.81667	-568
52.82500	-568
52.83333	-567
52.84167	-565
52.85000	-563
52.85833	-561
52.86667	-560
52.87500	-560
52.88333	-560
52.89167	-560
52.90000	-559
52.90833	-557
52.91667	-556
52.92500	-555
52.93333	-554
52.94167	-555
52.95000	-556
52.95833	-559
52.96667	-561
52.97500	-563
52.98333	-563
52.99167	-562
53.00000	-560
53.00833	-558
53.01667	-558
53.02500	-559
53.03333	-559
53.04167	-558
53.05000	-557
53.05833	-555
53.06667	-555
53.07500	-556
53.08333	-557
53.09167	-558
53.10000	-557
53.10833	-556
53.11667	-554
53.12500	-553
53.13333	-553
53.14167	-554
53.15000	-555
53.15833	-556
53.16667	-557
53.17500	-559
53.18333	-560
53.19167	-562
53.20000	-562
53.20833	-561
53.21667	-557
53.22500	-552
53.23333	-546
53.24167	-540
53.25000	-536
53.25833	-532
53.26667	-529
53.27500	-526
53.28333	-523
53.29167	-520
53.30000	-519
53.30833	-519
53.31667	-521
53.32500	-523
53.33333	-525
53.34167	-527
53.35000	-529
53.35833	-528
53.36667	-527
53.37500	-525
53.38333	-525
53.39167	-523
53.40000	-519
53.40833	-514
53.41667	-507
53.42500	-501
53.43333	-495
53.44167	-491
53.45000	-488
53.45833	-484
53.46667	-480
53.47500	-478
53.48333	-476
53.49167	-475
53.50000	-473
53.50833	-470
53.51667	-466
53.52500	-459
53.53333	-451
53.54167	-443
53.55000	-434
53.55833	-425
53.56667	-417
53.57500	-409
53.58333	-401
53.59167	-391
53.60000	-380
53.60833	-369
53.61667	-359
53.62500	-348
53.63333	-337
53.64167	-325
53.65000	-313
53.65833	-301
53.66667	-289
53.67500	-279
53.68333	-269
53.69167	-258
53.70000	-245
53.70833	-230
53.71667	-214
53.72500	-196
53.73333	-179
53.74167	-160
53.75000	-141
53.75833	-120
53.76667	-97
53.77500	-73
53.78333	-48
53.79167	-23
53.80000	-0
53.80833	21
53.81667	41
53.82500	61
53.83333	83
53.84167	107
53.85000	131
53.85833	159
53.86667	189
53.87500	220
53.88333	253
53.89167	285
53.90000	318
53.90833	352
53.91667	389
53.92500	428
53.93333	467
53.94167	508
53.95000	549
53.95833	590
53.96667	633
53.97500	678
53.98333	727
53.99167	778
54.00000	832
54.00833	884
54.01667	938
54.02500	992
54.03333	1046
54.04167	1102
54.05000	1157
54.05833	1213
54.06667	1270
54.07500	1328
54.08333	1388
54.09167	1449
54.10000	1514
54.10833	1581
54.11667	1652
54.12500	1724
54.13333	1798
54.14167	1874
54.15000	1950
54.15833	2030
54.16667	2111
54.17500	2192
54.18333	2276
54.19167	2358
54.20000	2444
54.20833	2530
54.21667	2619
54.22500	2711
54.23333	2802
54.24167	2896
54.25000	2990
54.25833	3087
54.26667	3186
54.27500	3289
54.28333	3395
54.29167	3503
54.30000	3616
54.30833	3729
54.31667	3845
54.32500	3963
54.33333	4080
54.34167	4199
54.35000	4315
54.35833	4433
54.36667	4552
54.37500	4674
54.38333	4800
54.39167	4926
54.40000	5057
54.40833	5186
54.41667	5318
54.42500	5452
54.43333	5586
54.44167	5724
54.45000	5860
54.45833	6001
54.46667	6142
54.47500	6285
54.48333	6431
54.49167	6575
54.50000	6723
54.50833	6868
54.51667	7016
54.52500	7165
54.53333	7314
54.54167	7469
54.55000	7624
54.55833	7783
54.56667	7942
54.57500	8101
54.58333	8261
54.59167	8418
54.60000	8577
54.60833	8733
54.61667	8892
54.62500	9052
54.63333	9211
54.64167	9374
54.65000	9535
54.65833	9701
54.66667	9865
54.67500	10030
54.68333	10196
54.69167	10360
54.70000	10528
54.70833	10694
54.71667	10863
54.72500	11032
54.73333	11200
54.74167	11370
54.75000	11537
54.75833	11708
54.76667	11876
54.77500	12042
54.78333	12209
54.79167	12371
54.80000	12537
54.80833	12700
54.81667	12863
54.82500	13025
54.83333	13184
54.84167	13345
54.85000	13503
54.85833	13664
54.86667	13823
54.87500	13981
54.88333	14139
54.89167	14293
54.90000	14450
54.90833	14603
54.91667	14757
54.92500	14911
54.93333	15062
54.94167	15215
54.95000	15363
54.95833	15511
54.96667	15655
54.97500	15796
54.98333	15935
54.99167	16070
55.00000	16208
55.00833	16343
55.01667	16478
55.02500	16613
55.03333	16744
55.04167	16876
55.05000	17002
55.05833	17129
55.06667	17252
55.07500	17372
55.08333	17492
55.09167	17607
55.10000	17723
55.10833	17835
55.11667	17947
55.12500	18055
55.13333	18155
55.14167	18260
55.15000	18370
55.15833	18475
55.16667	18568
55.17500	18656
55.18333	18741
55.19167	18820
55.20000	18903
55.20833	18992
55.21667	19079
55.22500	19156
55.23333	19227
55.24167	19299
55.25000	19374
55.25833	19445
55.26667	19510
55.27500	19572
55.28333	19632
55.29167	19688
55.30000	19742
55.30833	19794
55.31667	19843
55.32500	19891
55.33333	19935
55.34167	19980
55.35000	20023
55.35833	20062
55.36667	20093
55.37500	20120
55.38333	20144
55.39167	20168
55.40000	20192
55.40833	20214
55.41667	20235
55.42500	20255
55.43333	20273
55.44167	20288
55.45000	20301
55.45833	20312
55.46667	20319
55.47500	20322
55.48333	20321
55.49167	20317
55.50000	20310
55.50833	20299
55.51667	20287
55.52500	20275
55.53333	20262
55.54167	20248
55.55000	20233
55.55833	20215
55.56667	20194
55.57500	20168
55.58333	20137
55.59167	20106
55.60000	20074
55.60833	20041
55.61667	20009
55.62500	19974
55.63333	19936
55.64167	19893
55.65000	19849
55.65833	19802
55.66667	19756
55.67500	19710
55.68333	19662
55.69167	19614
55.70000	19563
55.70833	19510
55.71667	19453
55.72500	19394
55.73333	19333
55.74167	19270
55.75000	19207
55.75833	19144
55.76667	19081
55.77500	19017
55.78333	18950
55.79167	18884
55.80000	18814
55.80833	18746
55.81667	18676
55.82500	18597
55.83333	18515
55.84167	18435
55.85000	18359
55.85833	18281
55.86667	18201
55.87500	18120
55.88333	18036
55.89167	17954
55.90000	17871
55.90833	17789
55.91667	17707
55.92500	17624
55.93333	17542
55.94167	17457
55.95000	17372
55.95833	17284
55.96667	17195
55.97500	17106
55.98333	17013
55.99167	16922
56.00000	16827
56.00833	16735
56.01667	16642
56.02500	16549
56.03333	16458
56.04167	16365
56.05000	16274
56.05833	16180
56.06667	16087
56.07500	15992
56.08333	15896
56.09167	15800
56.10000	15703
56.10833	15607
56.11667	15510
56.12500	15413
56.13333	15318
56.14167	15220
56.15000	15126
56.15833	15031
56.16667	14939
56.17500	14846
56.18333	14751
56.19167	14656
56.20000	14557
56.20833	14458
56.21667	14358
56.22500	14258
56.23333	14159
56.24167	14058
56.25000	13961
56.25833	13864
56.26667	13767
56.27500	13670
56.28333	13572
56.29167	13477
56.30000	13381
56.30833	13289
56.31667	13198
56.32500	13108
56.33333	13018
56.34167	12924
56.35000	12831
56.35833	12733
56.36667	12636
56.37500	12540
56.38333	12444
56.39167	12351
56.40000	12257
56.40833	12163
56.41667	12069
56.42500	11974
56.43333	11882
56.44167	11789
56.45000	11699
56.45833	11608
56.46667	11519
56.47500	11430
56.48333	11342
56.49167	11256
56.50000	11170
56.50833	11085
56.51667	10998
56.52500	10910
56.53333	10822
56.54167	10731
56.55000	10642
56.55833	10553
56.56667	10465
56.57500	10379
56.58333	10294
56.59167	10213
56.60000	10131
56.60833	10051
56.61667	9970
56.62500	9888
56.63333	9807
56.64167	9724
56.65000	9644
56.65833	9563
56.66667	9484
56.67500	9405
56.68333	9325
56.69167	9248
56.70000	9171
56.70833	9095
56.71667	9020
56.72500	8944
56.73333	8869
56.74167	8794
56.75000	8720
56.75833	8647
56.76667	8576
56.77500	8504
56.78333	8431
56.79167	8359
56.80000	8286
56.80833	8216
56.81667	8148
56.82500	8082
56.83333	8016
56.84167	7947
56.85000	7879
56.85833	7809
56.86667	7739
56.87500	7670
56.88333	7601
56.89167	7535
56.90000	7470
56.90833	7406
56.91667	7343
56.92500	7281
56.93333	7219
56.94167	7156
56.95000	7094
56.95833	7031
56.96667	6969
56.97500	6907
56.98333	6845
56.99167	6784
57.00000	6722
57.00833	6663
57.01667	6606
57.02500	6551
57.03333	6498
57.04167	6443
57.05000	6388
57.05833	6329
57.06667	6270
57.07500	6211
57.08333	6152
57.09167	6096
57.10000	6041
57.10833	5987
57.11667	5935
57.12500	5884
57.13333	5835
57.14167	5786
57.15000	5737
57.15833	5688
57.16667	5640
57.17500	5592
57.18333	5543
57.19167	5495
57.20000	5446
57.20833	5397
57.21667	5347
57.22500	5299
57.23333	5255
57.24167	5214
57.25000	5175
57.25833	5135
57.26667	5093
57.27500	5046
57.28333	4996
57.29167	4947
57.30000	4897
57.30833	4850
57.31667	4804
57.32500	4760
57.33333	4717
57.34167	4676
57.35000	4635
57.35833	4595
57.36667	4555
57.37500	4513
57.38333	4470
57.39167	4428
57.40000	4387
57.40833	4348
57.41667	4312
57.42500	4276
57.43333	4240
57.44167	4202
57.45000	4164
57.45833	4126
57.46667	4088
57.47500	4052
57.48333	4016
57.49167	3982
57.50000	3948
57.50833	3915
57.51667	3882
57.52500	3850
57.53333	3817
57.54167	3783
57.55000	3750
57.55833	3717
57.56667	3683
57.57500	3650
57.58333	3617
57.59167	3584
57.60000	3552
57.60833	3520
57.61667	3487
57.62500	3454
57.63333	3422
57.64167	3390
57.65000	3359
57.65833	3330
57.66667	3302
57.67500	3275
57.68333	3248
57.69167	3221
57.70000	3194
57.70833	3166
57.71667	3138
57.72500	3108
57.73333	3077
57.74167	3044
57.75000	3013
57.75833	2982
57.76667	2955
57.77500	2930
57.78333	2908
57.79167	2887
57.80000	2866
57.80833	2843
57.81667	2818
57.82500	2791
57.83333	2764
57.84167	2738
57.85000	2712
57.85833	2689
57.86667	2667
57.87500	2646
57.88333	2625
57.89167	2605
57.90000	2584
57.90833	2564
57.91667	2542
57.92500	2520
57.93333	2497
57.94167	2472
57.95000	2448
57.95833	2424
57.96667	2402
57.97500	2380
57.98333	2359
57.99167	2338
58.00000	2316
58.00833	2296
58.01667	2277
58.02500	2259
58.03333	2240
58.04167	2219
58.05000	2198
58.05833	2177
58.06667	2156
58.07500	2137
58.08333	2120
58.09167	2103
58.10000	2087
58.10833	2071
58.11667	2053
58.12500	2035
58.13333	2015
58.14167	1994
58.15000	1974
58.15833	1955
58.16667	1937
58.17500	1921
58.18333	1906
58.19167	1892
58.20000	1877
58.20833	1861
58.21667	1843
58.22500	1823
58.23333	1803
58.24167	1784
58.25000	1768
58.25833	1753
58.26667	1741
58.27500	1729
58.28333	1716
58.29167	1703
58.30000	1688
58.30833	1672
58.31667	1655
58.32500	1638
58.33333	1622
58.34167	1605
58.35000	1591
58.35833	1577
58.36667	1563
58.37500	1549
58.38333	1534
58.39167	1519
58.40000	1504
58.40833	1490
58.41667	1478
58.42500	1465
58.43333	1451
58.44167	1434
58.45000	1418
58.45833	1403
58.46667	1390
58.47500	1380
58.48333	1371
58.49167	1363
58.50000	1355
58.50833	1345
58.51667	1333
58.52500	1320
58.53333	1307
58.54167	1294
58.55000	1283
58.55833	1272
58.56667	1261
58.57500	1250
58.58333	1238
58.59167	1226
58.60000	1214
58.60833	1202
58.61667	1190
58.62500	1178
58.63333	1169
58.64167	1160
58.65000	1152
58.65833	1144
58.66667	1136
58.67500	1125
58.68333	1113
58.69167	1100
58.70000	1087
58.70833	1075
58.71667	1065
58.72500	1055
58.73333	1046
58.74167	1036
58.75000	1026
58.75833	1015
58.76667	1004
58.77500	995
58.78333	986
58.79167	980
58.80000	976
58.80833	971
58.81667	964
58.82500	956
58.83333	945
58.84167	933
58.85000	921
58.85833	910
58.86667	899
58.87500	889
58.88333	879
58.89167	871
58.90000	863
58.90833	855
58.91667	847
58.92500	839
58.93333	830
58.94167	820
58.95000	812
58.95833	805
58.96667	798
58.97500	792
58.98333	785
58.99167	778
59.00000	770
59.00833	761
59.01667	754
59.02500	747
59.03333	739
59.04167	731
59.05000	722
59.05833	714
59.06667	707
59.07500	701
59.08333	695
59.09167	689
59.10000	682
59.10833	675
59.11667	668
59.12500	662
59.13333	655
59.14167	648
59.15000	640
59.15833	631
59.16667	623
59.17500	616
59.18333	611
59.19167	606
59.20000	601
59.20833	595
59.21667	587
59.22500	579
59.23333	571
59.24167	565
59.25000	560
59.25833	556
59.26667	552
59.27500	545
59.28333	537
59.29167	528
59.30000	519
59.30833	513
59.31667	510
59.32500	509
59.33333	509
59.34167	508
59.35000	505
59.35833	499
59.36667	491
59.37500	481
59.38333	470
59.39167	459
59.40000	449
59.40833	441
59.41667	434
59.42500	429
59.43333	424
59.44167	419
59.45000	415
59.45833	412
59.46667	409
59.47500	406
59.48333	403
59.49167	399
59.50000	393
59.50833	388
59.51667	384
59.52500	381
59.53333	378
59.54167	375
59.55000	370
59.55833	364
59.56667	357
59.57500	351
59.58333	345
59.59167	340
59.60000	336
59.60833	331
59.61667	325
59.62500	318
59.63333	312
59.64167	308
59.65000	305
59.65833	304
59.66667	303
59.67500	301
59.68333	298
59.69167	293
59.70000	287
59.70833	281
59.71667	275
59.72500	269
59.73333	264
59.74167	259
59.75000	254
59.75833	249
59.76667	245
59.77500	242
59.78333	240
59.79167	237
59.80000	234
59.80833	230
59.81667	224
59.82500	218
59.83333	213
59.84167	209
59.85000	206
59.85833	204
59.86667	202
59.87500	199
59.88333	195
59.89167	190
59.90000	185
59.90833	179
59.91667	175
59.92500	171
59.93333	169
59.94167	169
59.95000	169
59.95833	169
59.96667	168
59.97500	167
59.98333	165
59.99167	161
60.00000	157
