# Supplementary material for: How J-chain ensures the assembly of immunoglobulin IgM pentamers
Source: EMBO J. 2024 Dec 4;44(2):505–33. doi: 10.1038/s44318-024-00317-9 (PMC11729874; doi:10.1038/s44318-024-00317-9)
Supplement: Supplementary file 5 — Source data Fig. 3 [file 44318_2024_317_MOESM5_ESM.zip › Figure 3/3B/repeat 3 Cu4 + JC/20231122 Cu4tp_JC_WT_12h_3.txt]

[Header]
Application Name	LCsolution
Version	1.25
Data File Name	D:\Xenia\JC Oligomerisation kinetics\20231122 Cu4tp_JC_WT_12h_3.lcd
Output Date	27.12.2023
Output Time	11:18:49

[Configuration]
# of Detectors	2
Detector ID	Detector A	Detector B
Detector Name	Detector A	Detector B
# of Channels	2	1

[LC Chromatogram(Detector A-Ch1)]
Interval(msec)	500
# of Points	7201
Start Time(min)	0.000
End Time(min)	60.000
Intensity Units	mV
Intensity Multiplier	0.001
Wavelength(nm)	280
R.Time (min)	Intensity
0.00000	0
0.00833	0
0.01667	-1
0.02500	0
0.03333	2
0.04167	3
0.05000	3
0.05833	2
0.06667	0
0.07500	-1
0.08333	-1
0.09167	0
0.10000	2
0.10833	2
0.11667	1
0.12500	1
0.13333	1
0.14167	1
0.15000	0
0.15833	-2
0.16667	-4
0.17500	-6
0.18333	-8
0.19167	-9
0.20000	-7
0.20833	-5
0.21667	-2
0.22500	1
0.23333	2
0.24167	1
0.25000	-1
0.25833	-5
0.26667	-7
0.27500	-10
0.28333	-13
0.29167	-15
0.30000	-17
0.30833	-16
0.31667	-14
0.32500	-11
0.33333	-8
0.34167	-6
0.35000	-4
0.35833	-3
0.36667	-2
0.37500	-1
0.38333	-2
0.39167	-5
0.40000	-8
0.40833	-9
0.41667	-9
0.42500	-7
0.43333	-7
0.44167	-7
0.45000	-9
0.45833	-10
0.46667	-8
0.47500	-5
0.48333	-2
0.49167	-2
0.50000	-3
0.50833	-5
0.51667	-7
0.52500	-7
0.53333	-6
0.54167	-5
0.55000	-5
0.55833	-5
0.56667	-5
0.57500	-4
0.58333	-3
0.59167	-2
0.60000	-1
0.60833	-1
0.61667	-2
0.62500	-4
0.63333	-8
0.64167	-11
0.65000	-14
0.65833	-16
0.66667	-16
0.67500	-15
0.68333	-13
0.69167	-12
0.70000	-11
0.70833	-10
0.71667	-10
0.72500	-9
0.73333	-7
0.74167	-4
0.75000	-2
0.75833	-2
0.76667	-2
0.77500	-5
0.78333	-8
0.79167	-11
0.80000	-12
0.80833	-12
0.81667	-9
0.82500	-4
0.83333	2
0.84167	7
0.85000	9
0.85833	8
0.86667	4
0.87500	-1
0.88333	-5
0.89167	-6
0.90000	-5
0.90833	-3
0.91667	-1
0.92500	-1
0.93333	-3
0.94167	-8
0.95000	-15
0.95833	-22
0.96667	-28
0.97500	-33
0.98333	-34
0.99167	-31
1.00000	-28
1.00833	-25
1.01667	-23
1.02500	-23
1.03333	-24
1.04167	-22
1.05000	-19
1.05833	-14
1.06667	-11
1.07500	-10
1.08333	-9
1.09167	-8
1.10000	-8
1.10833	-8
1.11667	-7
1.12500	-7
1.13333	-8
1.14167	-6
1.15000	-3
1.15833	0
1.16667	1
1.17500	-0
1.18333	-3
1.19167	-6
1.20000	-9
1.20833	-10
1.21667	-9
1.22500	-10
1.23333	-10
1.24167	-11
1.25000	-10
1.25833	-9
1.26667	-6
1.27500	-5
1.28333	-7
1.29167	-13
1.30000	-18
1.30833	-22
1.31667	-23
1.32500	-18
1.33333	-10
1.34167	-5
1.35000	-4
1.35833	-8
1.36667	-14
1.37500	-20
1.38333	-25
1.39167	-26
1.40000	-24
1.40833	-19
1.41667	-14
1.42500	-9
1.43333	-8
1.44167	-7
1.45000	-8
1.45833	-8
1.46667	-7
1.47500	-5
1.48333	-4
1.49167	-5
1.50000	-7
1.50833	-10
1.51667	-13
1.52500	-15
1.53333	-15
1.54167	-13
1.55000	-10
1.55833	-8
1.56667	-8
1.57500	-10
1.58333	-12
1.59167	-14
1.60000	-14
1.60833	-11
1.61667	-7
1.62500	-4
1.63333	-3
1.64167	-4
1.65000	-7
1.65833	-10
1.66667	-14
1.67500	-16
1.68333	-16
1.69167	-15
1.70000	-14
1.70833	-12
1.71667	-12
1.72500	-12
1.73333	-14
1.74167	-15
1.75000	-16
1.75833	-16
1.76667	-15
1.77500	-13
1.78333	-11
1.79167	-8
1.80000	-9
1.80833	-12
1.81667	-16
1.82500	-20
1.83333	-20
1.84167	-18
1.85000	-12
1.85833	-7
1.86667	-4
1.87500	-3
1.88333	-4
1.89167	-6
1.90000	-8
1.90833	-10
1.91667	-11
1.92500	-14
1.93333	-16
1.94167	-19
1.95000	-21
1.95833	-22
1.96667	-22
1.97500	-21
1.98333	-20
1.99167	-20
2.00000	-21
2.00833	-21
2.01667	-22
2.02500	-23
2.03333	-23
2.04167	-24
2.05000	-23
2.05833	-23
2.06667	-22
2.07500	-22
2.08333	-22
2.09167	-20
2.10000	-17
2.10833	-13
2.11667	-10
2.12500	-9
2.13333	-8
2.14167	-8
2.15000	-8
2.15833	-9
2.16667	-9
2.17500	-9
2.18333	-10
2.19167	-10
2.20000	-11
2.20833	-13
2.21667	-16
2.22500	-17
2.23333	-16
2.24167	-15
2.25000	-15
2.25833	-15
2.26667	-16
2.27500	-17
2.28333	-16
2.29167	-14
2.30000	-12
2.30833	-12
2.31667	-12
2.32500	-12
2.33333	-12
2.34167	-12
2.35000	-11
2.35833	-10
2.36667	-9
2.37500	-9
2.38333	-9
2.39167	-9
2.40000	-8
2.40833	-8
2.41667	-8
2.42500	-9
2.43333	-9
2.44167	-9
2.45000	-9
2.45833	-11
2.46667	-11
2.47500	-11
2.48333	-12
2.49167	-12
2.50000	-14
2.50833	-16
2.51667	-20
2.52500	-24
2.53333	-29
2.54167	-32
2.55000	-34
2.55833	-31
2.56667	-24
2.57500	-15
2.58333	-8
2.59167	-3
2.60000	-2
2.60833	-4
2.61667	-8
2.62500	-12
2.63333	-15
2.64167	-16
2.65000	-16
2.65833	-15
2.66667	-15
2.67500	-16
2.68333	-19
2.69167	-22
2.70000	-24
2.70833	-24
2.71667	-21
2.72500	-19
2.73333	-17
2.74167	-16
2.75000	-15
2.75833	-12
2.76667	-10
2.77500	-7
2.78333	-7
2.79167	-7
2.80000	-9
2.80833	-12
2.81667	-14
2.82500	-15
2.83333	-13
2.84167	-11
2.85000	-8
2.85833	-5
2.86667	-4
2.87500	-3
2.88333	-3
2.89167	-4
2.90000	-5
2.90833	-6
2.91667	-9
2.92500	-13
2.93333	-16
2.94167	-18
2.95000	-17
2.95833	-14
2.96667	-10
2.97500	-7
2.98333	-5
2.99167	-6
3.00000	-8
3.00833	-11
3.01667	-15
3.02500	-19
3.03333	-21
3.04167	-22
3.05000	-20
3.05833	-18
3.06667	-17
3.07500	-18
3.08333	-19
3.09167	-20
3.10000	-21
3.10833	-19
3.11667	-16
3.12500	-14
3.13333	-12
3.14167	-12
3.15000	-14
3.15833	-17
3.16667	-20
3.17500	-22
3.18333	-23
3.19167	-22
3.20000	-20
3.20833	-18
3.21667	-16
3.22500	-16
3.23333	-18
3.24167	-20
3.25000	-22
3.25833	-23
3.26667	-21
3.27500	-18
3.28333	-14
3.29167	-12
3.30000	-11
3.30833	-13
3.31667	-16
3.32500	-19
3.33333	-20
3.34167	-20
3.35000	-16
3.35833	-11
3.36667	-7
3.37500	-4
3.38333	-4
3.39167	-7
3.40000	-12
3.40833	-18
3.41667	-22
3.42500	-25
3.43333	-26
3.44167	-26
3.45000	-26
3.45833	-24
3.46667	-20
3.47500	-15
3.48333	-10
3.49167	-7
3.50000	-5
3.50833	-6
3.51667	-9
3.52500	-13
3.53333	-17
3.54167	-20
3.55000	-23
3.55833	-23
3.56667	-22
3.57500	-20
3.58333	-18
3.59167	-17
3.60000	-17
3.60833	-17
3.61667	-18
3.62500	-17
3.63333	-16
3.64167	-15
3.65000	-15
3.65833	-16
3.66667	-18
3.67500	-20
3.68333	-21
3.69167	-22
3.70000	-21
3.70833	-16
3.71667	-10
3.72500	-5
3.73333	-1
3.74167	-1
3.75000	-5
3.75833	-9
3.76667	-12
3.77500	-14
3.78333	-15
3.79167	-14
3.80000	-14
3.80833	-12
3.81667	-11
3.82500	-10
3.83333	-10
3.84167	-12
3.85000	-14
3.85833	-17
3.86667	-19
3.87500	-21
3.88333	-22
3.89167	-22
3.90000	-22
3.90833	-22
3.91667	-22
3.92500	-21
3.93333	-19
3.94167	-16
3.95000	-13
3.95833	-10
3.96667	-9
3.97500	-8
3.98333	-8
3.99167	-7
4.00000	-7
4.00833	-6
4.01667	-6
4.02500	-7
4.03333	-9
4.04167	-13
4.05000	-16
4.05833	-19
4.06667	-20
4.07500	-21
4.08333	-21
4.09167	-22
4.10000	-24
4.10833	-25
4.11667	-26
4.12500	-28
4.13333	-30
4.14167	-32
4.15000	-34
4.15833	-35
4.16667	-32
4.17500	-28
4.18333	-24
4.19167	-21
4.20000	-19
4.20833	-18
4.21667	-17
4.22500	-16
4.23333	-14
4.24167	-13
4.25000	-12
4.25833	-11
4.26667	-11
4.27500	-11
4.28333	-12
4.29167	-16
4.30000	-20
4.30833	-23
4.31667	-25
4.32500	-24
4.33333	-19
4.34167	-13
4.35000	-7
4.35833	-3
4.36667	-5
4.37500	-9
4.38333	-13
4.39167	-17
4.40000	-17
4.40833	-14
4.41667	-11
4.42500	-8
4.43333	-8
4.44167	-9
4.45000	-13
4.45833	-16
4.46667	-20
4.47500	-23
4.48333	-26
4.49167	-27
4.50000	-28
4.50833	-26
4.51667	-23
4.52500	-19
4.53333	-16
4.54167	-14
4.55000	-15
4.55833	-16
4.56667	-17
4.57500	-17
4.58333	-17
4.59167	-18
4.60000	-19
4.60833	-21
4.61667	-22
4.62500	-23
4.63333	-21
4.64167	-19
4.65000	-17
4.65833	-15
4.66667	-14
4.67500	-15
4.68333	-16
4.69167	-17
4.70000	-19
4.70833	-20
4.71667	-22
4.72500	-23
4.73333	-25
4.74167	-26
4.75000	-27
4.75833	-26
4.76667	-25
4.77500	-23
4.78333	-21
4.79167	-19
4.80000	-17
4.80833	-19
4.81667	-21
4.82500	-22
4.83333	-21
4.84167	-17
4.85000	-10
4.85833	-5
4.86667	-1
4.87500	-1
4.88333	-3
4.89167	-7
4.90000	-12
4.90833	-16
4.91667	-18
4.92500	-19
4.93333	-19
4.94167	-17
4.95000	-15
4.95833	-14
4.96667	-13
4.97500	-13
4.98333	-13
4.99167	-13
5.00000	-14
5.00833	-16
5.01667	-19
5.02500	-20
5.03333	-19
5.04167	-15
5.05000	-10
5.05833	-5
5.06667	-4
5.07500	-4
5.08333	-6
5.09167	-8
5.10000	-8
5.10833	-4
5.11667	1
5.12500	7
5.13333	11
5.14167	12
5.15000	10
5.15833	6
5.16667	2
5.17500	-1
5.18333	-4
5.19167	-5
5.20000	-6
5.20833	-8
5.21667	-11
5.22500	-14
5.23333	-17
5.24167	-17
5.25000	-16
5.25833	-15
5.26667	-14
5.27500	-13
5.28333	-14
5.29167	-16
5.30000	-18
5.30833	-20
5.31667	-22
5.32500	-23
5.33333	-25
5.34167	-25
5.35000	-26
5.35833	-24
5.36667	-21
5.37500	-16
5.38333	-11
5.39167	-5
5.40000	-0
5.40833	2
5.41667	3
5.42500	3
5.43333	2
5.44167	0
5.45000	-2
5.45833	-3
5.46667	-5
5.47500	-6
5.48333	-8
5.49167	-10
5.50000	-12
5.50833	-14
5.51667	-15
5.52500	-17
5.53333	-18
5.54167	-19
5.55000	-20
5.55833	-21
5.56667	-20
5.57500	-18
5.58333	-15
5.59167	-13
5.60000	-11
5.60833	-11
5.61667	-12
5.62500	-14
5.63333	-16
5.64167	-18
5.65000	-21
5.65833	-23
5.66667	-24
5.67500	-22
5.68333	-19
5.69167	-14
5.70000	-8
5.70833	-2
5.71667	2
5.72500	4
5.73333	4
5.74167	2
5.75000	-2
5.75833	-5
5.76667	-7
5.77500	-9
5.78333	-10
5.79167	-12
5.80000	-15
5.80833	-17
5.81667	-19
5.82500	-20
5.83333	-18
5.84167	-16
5.85000	-14
5.85833	-12
5.86667	-9
5.87500	-6
5.88333	-3
5.89167	-1
5.90000	-0
5.90833	-2
5.91667	-4
5.92500	-4
5.93333	-2
5.94167	0
5.95000	0
5.95833	-1
5.96667	-4
5.97500	-7
5.98333	-9
5.99167	-8
6.00000	-7
6.00833	-8
6.01667	-10
6.02500	-14
6.03333	-17
6.04167	-18
6.05000	-15
6.05833	-12
6.06667	-9
6.07500	-6
6.08333	-6
6.09167	-7
6.10000	-9
6.10833	-10
6.11667	-10
6.12500	-9
6.13333	-8
6.14167	-7
6.15000	-6
6.15833	-4
6.16667	-2
6.17500	1
6.18333	3
6.19167	4
6.20000	5
6.20833	6
6.21667	7
6.22500	8
6.23333	7
6.24167	4
6.25000	1
6.25833	-2
6.26667	-4
6.27500	-4
6.28333	-3
6.29167	-1
6.30000	0
6.30833	1
6.31667	2
6.32500	0
6.33333	-2
6.34167	-5
6.35000	-6
6.35833	-7
6.36667	-6
6.37500	-5
6.38333	-3
6.39167	-1
6.40000	3
6.40833	7
6.41667	10
6.42500	12
6.43333	12
6.44167	10
6.45000	7
6.45833	3
6.46667	-1
6.47500	-4
6.48333	-6
6.49167	-5
6.50000	-4
6.50833	-3
6.51667	-2
6.52500	-2
6.53333	-3
6.54167	-4
6.55000	-6
6.55833	-6
6.56667	-6
6.57500	-3
6.58333	-0
6.59167	3
6.60000	5
6.60833	4
6.61667	3
6.62500	2
6.63333	3
6.64167	5
6.65000	8
6.65833	11
6.66667	12
6.67500	12
6.68333	12
6.69167	10
6.70000	6
6.70833	1
6.71667	-6
6.72500	-11
6.73333	-14
6.74167	-15
6.75000	-13
6.75833	-9
6.76667	-6
6.77500	-3
6.78333	-2
6.79167	-3
6.80000	-5
6.80833	-7
6.81667	-9
6.82500	-10
6.83333	-12
6.84167	-14
6.85000	-15
6.85833	-14
6.86667	-12
6.87500	-9
6.88333	-6
6.89167	-4
6.90000	-2
6.90833	0
6.91667	1
6.92500	-0
6.93333	-3
6.94167	-7
6.95000	-10
6.95833	-13
6.96667	-14
6.97500	-14
6.98333	-15
6.99167	-17
7.00000	-18
7.00833	-18
7.01667	-16
7.02500	-15
7.03333	-14
7.04167	-13
7.05000	-11
7.05833	-9
7.06667	-6
7.07500	-3
7.08333	-4
7.09167	-6
7.10000	-8
7.10833	-9
7.11667	-8
7.12500	-6
7.13333	-4
7.14167	-2
7.15000	-1
7.15833	-0
7.16667	2
7.17500	4
7.18333	6
7.19167	5
7.20000	3
7.20833	1
7.21667	-2
7.22500	-1
7.23333	1
7.24167	3
7.25000	2
7.25833	1
7.26667	-1
7.27500	-3
7.28333	-4
7.29167	-6
7.30000	-8
7.30833	-12
7.31667	-15
7.32500	-15
7.33333	-12
7.34167	-9
7.35000	-6
7.35833	-4
7.36667	-5
7.37500	-8
7.38333	-11
7.39167	-15
7.40000	-17
7.40833	-17
7.41667	-17
7.42500	-15
7.43333	-13
7.44167	-12
7.45000	-11
7.45833	-10
7.46667	-8
7.47500	-5
7.48333	-3
7.49167	-3
7.50000	-2
7.50833	-2
7.51667	0
7.52500	3
7.53333	5
7.54167	6
7.55000	4
7.55833	1
7.56667	-2
7.57500	-5
7.58333	-8
7.59167	-10
7.60000	-11
7.60833	-12
7.61667	-12
7.62500	-10
7.63333	-8
7.64167	-6
7.65000	-6
7.65833	-7
7.66667	-8
7.67500	-8
7.68333	-6
7.69167	-4
7.70000	-3
7.70833	-5
7.71667	-9
7.72500	-12
7.73333	-14
7.74167	-14
7.75000	-10
7.75833	-6
7.76667	-2
7.77500	-1
7.78333	-2
7.79167	-5
7.80000	-7
7.80833	-8
7.81667	-7
7.82500	-6
7.83333	-4
7.84167	-3
7.85000	-2
7.85833	-3
7.86667	-7
7.87500	-12
7.88333	-16
7.89167	-17
7.90000	-16
7.90833	-14
7.91667	-11
7.92500	-9
7.93333	-8
7.94167	-6
7.95000	-3
7.95833	-0
7.96667	2
7.97500	2
7.98333	2
7.99167	1
8.00000	2
8.00833	4
8.01667	6
8.02500	6
8.03333	3
8.04167	-3
8.05000	-9
8.05833	-13
8.06667	-13
8.07500	-10
8.08333	-5
8.09167	-1
8.10000	0
8.10833	-1
8.11667	-5
8.12500	-10
8.13333	-16
8.14167	-19
8.15000	-19
8.15833	-18
8.16667	-16
8.17500	-13
8.18333	-12
8.19167	-10
8.20000	-10
8.20833	-10
8.21667	-10
8.22500	-10
8.23333	-8
8.24167	-7
8.25000	-6
8.25833	-7
8.26667	-9
8.27500	-12
8.28333	-13
8.29167	-12
8.30000	-10
8.30833	-7
8.31667	-4
8.32500	0
8.33333	4
8.34167	7
8.35000	7
8.35833	7
8.36667	4
8.37500	1
8.38333	-1
8.39167	-3
8.40000	-3
8.40833	-2
8.41667	-0
8.42500	1
8.43333	2
8.44167	2
8.45000	3
8.45833	3
8.46667	3
8.47500	3
8.48333	0
8.49167	-4
8.50000	-8
8.50833	-11
8.51667	-12
8.52500	-11
8.53333	-10
8.54167	-9
8.55000	-9
8.55833	-9
8.56667	-9
8.57500	-8
8.58333	-7
8.59167	-6
8.60000	-6
8.60833	-5
8.61667	-3
8.62500	-1
8.63333	0
8.64167	-2
8.65000	-6
8.65833	-12
8.66667	-17
8.67500	-20
8.68333	-18
8.69167	-13
8.70000	-7
8.70833	-1
8.71667	3
8.72500	5
8.73333	4
8.74167	1
8.75000	-3
8.75833	-6
8.76667	-10
8.77500	-13
8.78333	-15
8.79167	-15
8.80000	-14
8.80833	-12
8.81667	-10
8.82500	-6
8.83333	-2
8.84167	2
8.85000	5
8.85833	7
8.86667	5
8.87500	2
8.88333	-0
8.89167	-3
8.90000	-4
8.90833	-4
8.91667	-3
8.92500	-3
8.93333	-5
8.94167	-6
8.95000	-8
8.95833	-9
8.96667	-11
8.97500	-12
8.98333	-15
8.99167	-18
9.00000	-22
9.00833	-24
9.01667	-24
9.02500	-23
9.03333	-19
9.04167	-16
9.05000	-13
9.05833	-11
9.06667	-10
9.07500	-11
9.08333	-11
9.09167	-11
9.10000	-11
9.10833	-11
9.11667	-11
9.12500	-9
9.13333	-5
9.14167	-1
9.15000	4
9.15833	7
9.16667	7
9.17500	6
9.18333	6
9.19167	6
9.20000	7
9.20833	6
9.21667	3
9.22500	-2
9.23333	-8
9.24167	-13
9.25000	-17
9.25833	-18
9.26667	-15
9.27500	-11
9.28333	-6
9.29167	-2
9.30000	-1
9.30833	-3
9.31667	-6
9.32500	-8
9.33333	-10
9.34167	-10
9.35000	-11
9.35833	-11
9.36667	-13
9.37500	-16
9.38333	-18
9.39167	-18
9.40000	-17
9.40833	-13
9.41667	-9
9.42500	-6
9.43333	-4
9.44167	-4
9.45000	-6
9.45833	-9
9.46667	-12
9.47500	-14
9.48333	-14
9.49167	-12
9.50000	-8
9.50833	-4
9.51667	-0
9.52500	3
9.53333	4
9.54167	4
9.55000	2
9.55833	-2
9.56667	-6
9.57500	-9
9.58333	-12
9.59167	-13
9.60000	-13
9.60833	-13
9.61667	-13
9.62500	-12
9.63333	-11
9.64167	-10
9.65000	-9
9.65833	-8
9.66667	-6
9.67500	-6
9.68333	-7
9.69167	-9
9.70000	-12
9.70833	-16
9.71667	-19
9.72500	-20
9.73333	-20
9.74167	-19
9.75000	-17
9.75833	-16
9.76667	-13
9.77500	-11
9.78333	-9
9.79167	-8
9.80000	-9
9.80833	-11
9.81667	-13
9.82500	-11
9.83333	-7
9.84167	-2
9.85000	3
9.85833	6
9.86667	6
9.87500	4
9.88333	2
9.89167	-0
9.90000	-3
9.90833	-5
9.91667	-7
9.92500	-8
9.93333	-9
9.94167	-11
9.95000	-14
9.95833	-19
9.96667	-23
9.97500	-26
9.98333	-26
9.99167	-24
10.00000	-22
10.00833	-20
10.01667	-18
10.02500	-16
10.03333	-16
10.04167	-17
10.05000	-16
10.05833	-15
10.06667	-12
10.07500	-10
10.08333	-10
10.09167	-12
10.10000	-14
10.10833	-16
10.11667	-16
10.12500	-11
10.13333	-4
10.14167	3
10.15000	8
10.15833	11
10.16667	10
10.17500	6
10.18333	2
10.19167	-2
10.20000	-6
10.20833	-10
10.21667	-13
10.22500	-15
10.23333	-17
10.24167	-17
10.25000	-15
10.25833	-13
10.26667	-10
10.27500	-7
10.28333	-7
10.29167	-9
10.30000	-11
10.30833	-13
10.31667	-14
10.32500	-13
10.33333	-10
10.34167	-6
10.35000	-4
10.35833	-2
10.36667	-1
10.37500	-2
10.38333	-3
10.39167	-7
10.40000	-12
10.40833	-19
10.41667	-25
10.42500	-29
10.43333	-30
10.44167	-29
10.45000	-25
10.45833	-21
10.46667	-18
10.47500	-16
10.48333	-16
10.49167	-17
10.50000	-19
10.50833	-21
10.51667	-22
10.52500	-23
10.53333	-22
10.54167	-21
10.55000	-20
10.55833	-19
10.56667	-18
10.57500	-16
10.58333	-14
10.59167	-10
10.60000	-6
10.60833	-1
10.61667	3
10.62500	7
10.63333	11
10.64167	12
10.65000	11
10.65833	8
10.66667	3
10.67500	-1
10.68333	-4
10.69167	-6
10.70000	-8
10.70833	-10
10.71667	-14
10.72500	-18
10.73333	-22
10.74167	-24
10.75000	-23
10.75833	-21
10.76667	-18
10.77500	-15
10.78333	-14
10.79167	-15
10.80000	-17
10.80833	-18
10.81667	-18
10.82500	-15
10.83333	-11
10.84167	-7
10.85000	-4
10.85833	-3
10.86667	-3
10.87500	-5
10.88333	-7
10.89167	-8
10.90000	-8
10.90833	-7
10.91667	-5
10.92500	-4
10.93333	-5
10.94167	-7
10.95000	-12
10.95833	-16
10.96667	-16
10.97500	-14
10.98333	-11
10.99167	-10
11.00000	-10
11.00833	-11
11.01667	-12
11.02500	-12
11.03333	-10
11.04167	-8
11.05000	-8
11.05833	-9
11.06667	-12
11.07500	-15
11.08333	-16
11.09167	-15
11.10000	-13
11.10833	-10
11.11667	-7
11.12500	-5
11.13333	-5
11.14167	-4
11.15000	-3
11.15833	-1
11.16667	0
11.17500	1
11.18333	1
11.19167	1
11.20000	2
11.20833	2
11.21667	3
11.22500	4
11.23333	3
11.24167	1
11.25000	-1
11.25833	-2
11.26667	-3
11.27500	-4
11.28333	-6
11.29167	-8
11.30000	-11
11.30833	-12
11.31667	-13
11.32500	-12
11.33333	-11
11.34167	-9
11.35000	-8
11.35833	-9
11.36667	-10
11.37500	-11
11.38333	-11
11.39167	-10
11.40000	-8
11.40833	-6
11.41667	-5
11.42500	-5
11.43333	-5
11.44167	-6
11.45000	-5
11.45833	-4
11.46667	-3
11.47500	-2
11.48333	-3
11.49167	-5
11.50000	-6
11.50833	-5
11.51667	-1
11.52500	4
11.53333	9
11.54167	12
11.55000	12
11.55833	11
11.56667	9
11.57500	6
11.58333	3
11.59167	-0
11.60000	-3
11.60833	-6
11.61667	-7
11.62500	-8
11.63333	-7
11.64167	-7
11.65000	-7
11.65833	-6
11.66667	-5
11.67500	-2
11.68333	1
11.69167	5
11.70000	7
11.70833	9
11.71667	9
11.72500	7
11.73333	3
11.74167	-0
11.75000	-4
11.75833	-6
11.76667	-6
11.77500	-5
11.78333	-4
11.79167	-4
11.80000	-5
11.80833	-5
11.81667	-4
11.82500	-3
11.83333	-2
11.84167	-2
11.85000	-3
11.85833	-3
11.86667	-3
11.87500	-2
11.88333	-3
11.89167	-6
11.90000	-10
11.90833	-14
11.91667	-17
11.92500	-17
11.93333	-16
11.94167	-14
11.95000	-13
11.95833	-11
11.96667	-9
11.97500	-6
11.98333	-3
11.99167	1
12.00000	3
12.00833	4
12.01667	2
12.02500	-1
12.03333	-5
12.04167	-8
12.05000	-12
12.05833	-15
12.06667	-18
12.07500	-21
12.08333	-22
12.09167	-20
12.10000	-17
12.10833	-13
12.11667	-11
12.12500	-10
12.13333	-9
12.14167	-8
12.15000	-4
12.15833	-0
12.16667	3
12.17500	3
12.18333	2
12.19167	1
12.20000	-0
12.20833	-1
12.21667	-0
12.22500	-1
12.23333	-2
12.24167	-4
12.25000	-7
12.25833	-9
12.26667	-9
12.27500	-9
12.28333	-8
12.29167	-6
12.30000	-4
12.30833	-2
12.31667	-0
12.32500	2
12.33333	4
12.34167	5
12.35000	4
12.35833	1
12.36667	-4
12.37500	-10
12.38333	-14
12.39167	-14
12.40000	-13
12.40833	-11
12.41667	-8
12.42500	-5
12.43333	-3
12.44167	0
12.45000	4
12.45833	8
12.46667	10
12.47500	12
12.48333	13
12.49167	12
12.50000	10
12.50833	6
12.51667	2
12.52500	-0
12.53333	-2
12.54167	-3
12.55000	-3
12.55833	-3
12.56667	-4
12.57500	-6
12.58333	-7
12.59167	-8
12.60000	-8
12.60833	-8
12.61667	-9
12.62500	-11
12.63333	-13
12.64167	-13
12.65000	-11
12.65833	-8
12.66667	-6
12.67500	-6
12.68333	-7
12.69167	-10
12.70000	-12
12.70833	-14
12.71667	-14
12.72500	-14
12.73333	-13
12.74167	-11
12.75000	-8
12.75833	-6
12.76667	-7
12.77500	-10
12.78333	-15
12.79167	-19
12.80000	-20
12.80833	-16
12.81667	-12
12.82500	-8
12.83333	-5
12.84167	-3
12.85000	-2
12.85833	-3
12.86667	-3
12.87500	-3
12.88333	-4
12.89167	-6
12.90000	-8
12.90833	-10
12.91667	-10
12.92500	-9
12.93333	-5
12.94167	-1
12.95000	2
12.95833	4
12.96667	5
12.97500	4
12.98333	2
12.99167	-0
13.00000	-2
13.00833	-2
13.01667	-2
13.02500	-3
13.03333	-4
13.04167	-5
13.05000	-7
13.05833	-8
13.06667	-7
13.07500	-6
13.08333	-4
13.09167	-4
13.10000	-3
13.10833	0
13.11667	3
13.12500	4
13.13333	3
13.14167	-1
13.15000	-7
13.15833	-12
13.16667	-16
13.17500	-18
13.18333	-17
13.19167	-14
13.20000	-11
13.20833	-8
13.21667	-8
13.22500	-9
13.23333	-11
13.24167	-12
13.25000	-12
13.25833	-10
13.26667	-7
13.27500	-5
13.28333	-3
13.29167	-1
13.30000	0
13.30833	-1
13.31667	-4
13.32500	-7
13.33333	-10
13.34167	-9
13.35000	-4
13.35833	2
13.36667	7
13.37500	10
13.38333	8
13.39167	3
13.40000	-3
13.40833	-6
13.41667	-7
13.42500	-4
13.43333	0
13.44167	5
13.45000	8
13.45833	9
13.46667	9
13.47500	7
13.48333	5
13.49167	2
13.50000	-1
13.50833	-4
13.51667	-5
13.52500	-6
13.53333	-4
13.54167	-2
13.55000	2
13.55833	7
13.56667	9
13.57500	10
13.58333	7
13.59167	1
13.60000	-4
13.60833	-7
13.61667	-8
13.62500	-5
13.63333	-2
13.64167	1
13.65000	1
13.65833	2
13.66667	2
13.67500	4
13.68333	5
13.69167	7
13.70000	7
13.70833	8
13.71667	8
13.72500	8
13.73333	8
13.74167	6
13.75000	3
13.75833	-1
13.76667	-3
13.77500	-2
13.78333	-0
13.79167	3
13.80000	6
13.80833	9
13.81667	11
13.82500	12
13.83333	13
13.84167	13
13.85000	12
13.85833	10
13.86667	8
13.87500	7
13.88333	7
13.89167	9
13.90000	12
13.90833	17
13.91667	21
13.92500	23
13.93333	21
13.94167	18
13.95000	13
13.95833	10
13.96667	9
13.97500	9
13.98333	10
13.99167	13
14.00000	16
14.00833	19
14.01667	22
14.02500	24
14.03333	24
14.04167	24
14.05000	25
14.05833	25
14.06667	25
14.07500	22
14.08333	19
14.09167	14
14.10000	13
14.10833	16
14.11667	22
14.12500	29
14.13333	35
14.14167	38
14.15000	38
14.15833	38
14.16667	36
14.17500	35
14.18333	34
14.19167	33
14.20000	33
14.20833	33
14.21667	33
14.22500	32
14.23333	33
14.24167	35
14.25000	38
14.25833	42
14.26667	46
14.27500	50
14.28333	50
14.29167	47
14.30000	44
14.30833	41
14.31667	40
14.32500	43
14.33333	48
14.34167	53
14.35000	57
14.35833	59
14.36667	59
14.37500	58
14.38333	56
14.39167	54
14.40000	53
14.40833	53
14.41667	54
14.42500	54
14.43333	55
14.44167	54
14.45000	54
14.45833	54
14.46667	53
14.47500	51
14.48333	48
14.49167	44
14.50000	40
14.50833	38
14.51667	36
14.52500	36
14.53333	37
14.54167	37
14.55000	36
14.55833	34
14.56667	32
14.57500	32
14.58333	31
14.59167	31
14.60000	31
14.60833	31
14.61667	32
14.62500	34
14.63333	36
14.64167	36
14.65000	34
14.65833	30
14.66667	25
14.67500	21
14.68333	19
14.69167	20
14.70000	22
14.70833	23
14.71667	23
14.72500	24
14.73333	26
14.74167	29
14.75000	34
14.75833	38
14.76667	38
14.77500	36
14.78333	35
14.79167	36
14.80000	37
14.80833	38
14.81667	37
14.82500	35
14.83333	32
14.84167	29
14.85000	29
14.85833	29
14.86667	30
14.87500	29
14.88333	27
14.89167	24
14.90000	20
14.90833	18
14.91667	18
14.92500	20
14.93333	23
14.94167	26
14.95000	28
14.95833	29
14.96667	27
14.97500	24
14.98333	21
14.99167	19
15.00000	19
15.00833	22
15.01667	26
15.02500	26
15.03333	24
15.04167	20
15.05000	16
15.05833	13
15.06667	11
15.07500	11
15.08333	12
15.09167	13
15.10000	15
15.10833	16
15.11667	18
15.12500	18
15.13333	17
15.14167	15
15.15000	12
15.15833	11
15.16667	11
15.17500	12
15.18333	13
15.19167	15
15.20000	16
15.20833	14
15.21667	10
15.22500	7
15.23333	3
15.24167	1
15.25000	0
15.25833	1
15.26667	4
15.27500	7
15.28333	9
15.29167	11
15.30000	13
15.30833	13
15.31667	14
15.32500	16
15.33333	20
15.34167	23
15.35000	25
15.35833	27
15.36667	27
15.37500	25
15.38333	22
15.39167	19
15.40000	17
15.40833	14
15.41667	13
15.42500	12
15.43333	13
15.44167	13
15.45000	13
15.45833	13
15.46667	12
15.47500	12
15.48333	12
15.49167	11
15.50000	10
15.50833	11
15.51667	14
15.52500	18
15.53333	22
15.54167	24
15.55000	24
15.55833	22
15.56667	19
15.57500	15
15.58333	11
15.59167	7
15.60000	5
15.60833	5
15.61667	5
15.62500	5
15.63333	4
15.64167	2
15.65000	2
15.65833	4
15.66667	7
15.67500	11
15.68333	14
15.69167	16
15.70000	17
15.70833	15
15.71667	12
15.72500	7
15.73333	2
15.74167	-2
15.75000	-2
15.75833	-0
15.76667	4
15.77500	10
15.78333	14
15.79167	17
15.80000	18
15.80833	18
15.81667	16
15.82500	12
15.83333	8
15.84167	4
15.85000	2
15.85833	0
15.86667	1
15.87500	3
15.88333	5
15.89167	7
15.90000	9
15.90833	10
15.91667	12
15.92500	12
15.93333	11
15.94167	9
15.95000	6
15.95833	3
15.96667	-1
15.97500	-3
15.98333	-5
15.99167	-7
16.00000	-8
16.00833	-7
16.01667	-5
16.02500	-2
16.03333	1
16.04167	4
16.05000	5
16.05833	6
16.06667	7
16.07500	9
16.08333	11
16.09167	12
16.10000	12
16.10833	12
16.11667	11
16.12500	9
16.13333	7
16.14167	4
16.15000	1
16.15833	-2
16.16667	-2
16.17500	-2
16.18333	-2
16.19167	-1
16.20000	-1
16.20833	-2
16.21667	-3
16.22500	-2
16.23333	-1
16.24167	1
16.25000	0
16.25833	-2
16.26667	-7
16.27500	-12
16.28333	-15
16.29167	-15
16.30000	-13
16.30833	-10
16.31667	-6
16.32500	-3
16.33333	0
16.34167	2
16.35000	2
16.35833	2
16.36667	2
16.37500	4
16.38333	6
16.39167	8
16.40000	8
16.40833	5
16.41667	2
16.42500	-0
16.43333	0
16.44167	2
16.45000	5
16.45833	8
16.46667	10
16.47500	11
16.48333	9
16.49167	6
16.50000	2
16.50833	-3
16.51667	-7
16.52500	-10
16.53333	-12
16.54167	-13
16.55000	-14
16.55833	-14
16.56667	-15
16.57500	-15
16.58333	-14
16.59167	-13
16.60000	-11
16.60833	-8
16.61667	-6
16.62500	-3
16.63333	-2
16.64167	-1
16.65000	-1
16.65833	-2
16.66667	-3
16.67500	-3
16.68333	-4
16.69167	-5
16.70000	-8
16.70833	-11
16.71667	-14
16.72500	-18
16.73333	-21
16.74167	-24
16.75000	-25
16.75833	-23
16.76667	-19
16.77500	-14
16.78333	-11
16.79167	-10
16.80000	-11
16.80833	-13
16.81667	-14
16.82500	-13
16.83333	-10
16.84167	-7
16.85000	-6
16.85833	-6
16.86667	-7
16.87500	-7
16.88333	-5
16.89167	-1
16.90000	1
16.90833	1
16.91667	-1
16.92500	-3
16.93333	-5
16.94167	-5
16.95000	-3
16.95833	-1
16.96667	1
16.97500	1
16.98333	1
16.99167	0
17.00000	-0
17.00833	-0
17.01667	-0
17.02500	1
17.03333	2
17.04167	2
17.05000	3
17.05833	4
17.06667	3
17.07500	2
17.08333	2
17.09167	2
17.10000	4
17.10833	8
17.11667	11
17.12500	13
17.13333	14
17.14167	14
17.15000	13
17.15833	12
17.16667	12
17.17500	12
17.18333	11
17.19167	9
17.20000	7
17.20833	4
17.21667	3
17.22500	4
17.23333	7
17.24167	10
17.25000	12
17.25833	13
17.26667	11
17.27500	8
17.28333	6
17.29167	4
17.30000	4
17.30833	5
17.31667	6
17.32500	5
17.33333	3
17.34167	1
17.35000	-3
17.35833	-5
17.36667	-5
17.37500	-4
17.38333	-4
17.39167	-4
17.40000	-6
17.40833	-9
17.41667	-12
17.42500	-14
17.43333	-15
17.44167	-13
17.45000	-11
17.45833	-8
17.46667	-6
17.47500	-4
17.48333	-2
17.49167	-1
17.50000	1
17.50833	3
17.51667	4
17.52500	3
17.53333	-0
17.54167	-4
17.55000	-7
17.55833	-10
17.56667	-10
17.57500	-9
17.58333	-6
17.59167	-3
17.60000	-0
17.60833	2
17.61667	3
17.62500	3
17.63333	2
17.64167	-0
17.65000	-1
17.65833	-0
17.66667	0
17.67500	-0
17.68333	-1
17.69167	-2
17.70000	-2
17.70833	-2
17.71667	-1
17.72500	-2
17.73333	-5
17.74167	-10
17.75000	-14
17.75833	-17
17.76667	-18
17.77500	-18
17.78333	-15
17.79167	-12
17.80000	-9
17.80833	-7
17.81667	-6
17.82500	-7
17.83333	-9
17.84167	-10
17.85000	-11
17.85833	-11
17.86667	-11
17.87500	-11
17.88333	-11
17.89167	-10
17.90000	-10
17.90833	-10
17.91667	-11
17.92500	-12
17.93333	-11
17.94167	-9
17.95000	-6
17.95833	-4
17.96667	-3
17.97500	-4
17.98333	-6
17.99167	-9
18.00000	-10
18.00833	-11
18.01667	-9
18.02500	-6
18.03333	-3
18.04167	0
18.05000	2
18.05833	2
18.06667	2
18.07500	1
18.08333	1
18.09167	2
18.10000	3
18.10833	3
18.11667	1
18.12500	-1
18.13333	-4
18.14167	-6
18.15000	-6
18.15833	-5
18.16667	-3
18.17500	-1
18.18333	1
18.19167	1
18.20000	2
18.20833	3
18.21667	4
18.22500	5
18.23333	5
18.24167	2
18.25000	-1
18.25833	-4
18.26667	-6
18.27500	-7
18.28333	-7
18.29167	-8
18.30000	-8
18.30833	-7
18.31667	-5
18.32500	-3
18.33333	1
18.34167	5
18.35000	9
18.35833	13
18.36667	15
18.37500	14
18.38333	11
18.39167	5
18.40000	0
18.40833	-2
18.41667	-1
18.42500	1
18.43333	3
18.44167	3
18.45000	-0
18.45833	-4
18.46667	-7
18.47500	-7
18.48333	-4
18.49167	1
18.50000	5
18.50833	9
18.51667	11
18.52500	12
18.53333	12
18.54167	12
18.55000	13
18.55833	15
18.56667	18
18.57500	20
18.58333	21
18.59167	21
18.60000	20
18.60833	19
18.61667	17
18.62500	16
18.63333	17
18.64167	18
18.65000	21
18.65833	23
18.66667	25
18.67500	26
18.68333	26
18.69167	24
18.70000	22
18.70833	20
18.71667	19
18.72500	18
18.73333	18
18.74167	16
18.75000	13
18.75833	10
18.76667	10
18.77500	13
18.78333	17
18.79167	21
18.80000	23
18.80833	23
18.81667	22
18.82500	20
18.83333	18
18.84167	19
18.85000	22
18.85833	25
18.86667	27
18.87500	26
18.88333	23
18.89167	18
18.90000	14
18.90833	12
18.91667	13
18.92500	15
18.93333	19
18.94167	22
18.95000	24
18.95833	25
18.96667	27
18.97500	27
18.98333	28
18.99167	28
19.00000	27
19.00833	25
19.01667	23
19.02500	22
19.03333	23
19.04167	25
19.05000	28
19.05833	31
19.06667	33
19.07500	35
19.08333	36
19.09167	36
19.10000	36
19.10833	38
19.11667	41
19.12500	43
19.13333	45
19.14167	46
19.15000	47
19.15833	49
19.16667	52
19.17500	55
19.18333	56
19.19167	56
19.20000	54
19.20833	50
19.21667	45
19.22500	41
19.23333	37
19.24167	34
19.25000	32
19.25833	33
19.26667	35
19.27500	39
19.28333	43
19.29167	47
19.30000	50
19.30833	51
19.31667	51
19.32500	49
19.33333	47
19.34167	44
19.35000	40
19.35833	37
19.36667	36
19.37500	37
19.38333	40
19.39167	46
19.40000	51
19.40833	55
19.41667	57
19.42500	57
19.43333	56
19.44167	54
19.45000	54
19.45833	54
19.46667	55
19.47500	56
19.48333	57
19.49167	60
19.50000	61
19.50833	62
19.51667	62
19.52500	61
19.53333	60
19.54167	60
19.55000	62
19.55833	66
19.56667	69
19.57500	73
19.58333	78
19.59167	83
19.60000	88
19.60833	91
19.61667	92
19.62500	91
19.63333	89
19.64167	88
19.65000	89
19.65833	90
19.66667	92
19.67500	94
19.68333	95
19.69167	94
19.70000	93
19.70833	91
19.71667	91
19.72500	92
19.73333	94
19.74167	97
19.75000	102
19.75833	106
19.76667	109
19.77500	111
19.78333	112
19.79167	112
19.80000	113
19.80833	115
19.81667	118
19.82500	123
19.83333	127
19.84167	131
19.85000	134
19.85833	136
19.86667	136
19.87500	136
19.88333	135
19.89167	134
19.90000	133
19.90833	134
19.91667	137
19.92500	142
19.93333	149
19.94167	157
19.95000	164
19.95833	170
19.96667	174
19.97500	176
19.98333	175
19.99167	174
20.00000	174
20.00833	178
20.01667	185
20.02500	193
20.03333	201
20.04167	208
20.05000	213
20.05833	217
20.06667	220
20.07500	224
20.08333	226
20.09167	228
20.10000	229
20.10833	232
20.11667	235
20.12500	239
20.13333	243
20.14167	247
20.15000	253
20.15833	259
20.16667	269
20.17500	279
20.18333	289
20.19167	298
20.20000	304
20.20833	309
20.21667	313
20.22500	319
20.23333	327
20.24167	338
20.25000	349
20.25833	361
20.26667	371
20.27500	380
20.28333	389
20.29167	398
20.30000	406
20.30833	413
20.31667	420
20.32500	430
20.33333	441
20.34167	455
20.35000	470
20.35833	484
20.36667	495
20.37500	504
20.38333	512
20.39167	519
20.40000	527
20.40833	538
20.41667	552
20.42500	568
20.43333	585
20.44167	600
20.45000	615
20.45833	630
20.46667	645
20.47500	661
20.48333	676
20.49167	691
20.50000	706
20.50833	722
20.51667	739
20.52500	758
20.53333	777
20.54167	796
20.55000	813
20.55833	831
20.56667	850
20.57500	870
20.58333	891
20.59167	912
20.60000	933
20.60833	954
20.61667	974
20.62500	996
20.63333	1020
20.64167	1045
20.65000	1072
20.65833	1098
20.66667	1125
20.67500	1152
20.68333	1179
20.69167	1206
20.70000	1233
20.70833	1263
20.71667	1294
20.72500	1327
20.73333	1360
20.74167	1393
20.75000	1426
20.75833	1456
20.76667	1487
20.77500	1518
20.78333	1549
20.79167	1583
20.80000	1618
20.80833	1656
20.81667	1695
20.82500	1734
20.83333	1773
20.84167	1811
20.85000	1849
20.85833	1887
20.86667	1927
20.87500	1970
20.88333	2015
20.89167	2064
20.90000	2110
20.90833	2156
20.91667	2200
20.92500	2243
20.93333	2285
20.94167	2329
20.95000	2376
20.95833	2424
20.96667	2474
20.97500	2525
20.98333	2575
20.99167	2626
21.00000	2677
21.00833	2729
21.01667	2783
21.02500	2840
21.03333	2899
21.04167	2958
21.05000	3019
21.05833	3080
21.06667	3139
21.07500	3198
21.08333	3258
21.09167	3320
21.10000	3384
21.10833	3453
21.11667	3522
21.12500	3593
21.13333	3665
21.14167	3734
21.15000	3803
21.15833	3870
21.16667	3938
21.17500	4007
21.18333	4077
21.19167	4151
21.20000	4223
21.20833	4297
21.21667	4370
21.22500	4443
21.23333	4518
21.24167	4594
21.25000	4674
21.25833	4754
21.26667	4836
21.27500	4918
21.28333	4997
21.29167	5076
21.30000	5154
21.30833	5236
21.31667	5318
21.32500	5401
21.33333	5487
21.34167	5571
21.35000	5656
21.35833	5739
21.36667	5823
21.37500	5908
21.38333	5991
21.39167	6077
21.40000	6161
21.40833	6246
21.41667	6330
21.42500	6415
21.43333	6501
21.44167	6585
21.45000	6671
21.45833	6755
21.46667	6840
21.47500	6925
21.48333	7007
21.49167	7090
21.50000	7171
21.50833	7252
21.51667	7332
21.52500	7412
21.53333	7491
21.54167	7567
21.55000	7642
21.55833	7715
21.56667	7788
21.57500	7860
21.58333	7930
21.59167	8000
21.60000	8065
21.60833	8127
21.61667	8185
21.62500	8239
21.63333	8292
21.64167	8341
21.65000	8390
21.65833	8437
21.66667	8484
21.67500	8529
21.68333	8571
21.69167	8611
21.70000	8647
21.70833	8679
21.71667	8708
21.72500	8732
21.73333	8753
21.74167	8770
21.75000	8784
21.75833	8796
21.76667	8805
21.77500	8810
21.78333	8813
21.79167	8813
21.80000	8810
21.80833	8804
21.81667	8794
21.82500	8780
21.83333	8759
21.84167	8735
21.85000	8707
21.85833	8676
21.86667	8644
21.87500	8610
21.88333	8573
21.89167	8534
21.90000	8494
21.90833	8450
21.91667	8403
21.92500	8353
21.93333	8300
21.94167	8245
21.95000	8185
21.95833	8125
21.96667	8062
21.97500	7997
21.98333	7929
21.99167	7858
22.00000	7786
22.00833	7712
22.01667	7639
22.02500	7568
22.03333	7496
22.04167	7425
22.05000	7349
22.05833	7273
22.06667	7193
22.07500	7111
22.08333	7031
22.09167	6950
22.10000	6872
22.10833	6793
22.11667	6715
22.12500	6637
22.13333	6558
22.14167	6480
22.15000	6400
22.15833	6319
22.16667	6237
22.17500	6154
22.18333	6073
22.19167	5993
22.20000	5918
22.20833	5845
22.21667	5775
22.22500	5707
22.23333	5637
22.24167	5569
22.25000	5498
22.25833	5428
22.26667	5360
22.27500	5292
22.28333	5227
22.29167	5161
22.30000	5098
22.30833	5035
22.31667	4974
22.32500	4916
22.33333	4859
22.34167	4806
22.35000	4753
22.35833	4702
22.36667	4652
22.37500	4601
22.38333	4549
22.39167	4496
22.40000	4445
22.40833	4396
22.41667	4351
22.42500	4311
22.43333	4273
22.44167	4238
22.45000	4204
22.45833	4171
22.46667	4138
22.47500	4106
22.48333	4075
22.49167	4044
22.50000	4013
22.50833	3982
22.51667	3952
22.52500	3921
22.53333	3890
22.54167	3861
22.55000	3833
22.55833	3808
22.56667	3783
22.57500	3759
22.58333	3735
22.59167	3712
22.60000	3691
22.60833	3671
22.61667	3654
22.62500	3638
22.63333	3624
22.64167	3610
22.65000	3597
22.65833	3583
22.66667	3568
22.67500	3553
22.68333	3537
22.69167	3519
22.70000	3503
22.70833	3490
22.71667	3480
22.72500	3473
22.73333	3468
22.74167	3464
22.75000	3459
22.75833	3452
22.76667	3443
22.77500	3432
22.78333	3419
22.79167	3404
22.80000	3391
22.80833	3380
22.81667	3372
22.82500	3367
22.83333	3363
22.84167	3360
22.85000	3357
22.85833	3353
22.86667	3350
22.87500	3345
22.88333	3340
22.89167	3334
22.90000	3328
22.90833	3322
22.91667	3317
22.92500	3311
22.93333	3305
22.94167	3300
22.95000	3297
22.95833	3295
22.96667	3296
22.97500	3297
22.98333	3297
22.99167	3295
23.00000	3292
23.00833	3290
23.01667	3287
23.02500	3287
23.03333	3288
23.04167	3290
23.05000	3291
23.05833	3291
23.06667	3290
23.07500	3289
23.08333	3289
23.09167	3289
23.10000	3289
23.10833	3287
23.11667	3285
23.12500	3283
23.13333	3283
23.14167	3285
23.15000	3287
23.15833	3289
23.16667	3290
23.17500	3289
23.18333	3287
23.19167	3285
23.20000	3283
23.20833	3283
23.21667	3285
23.22500	3288
23.23333	3292
23.24167	3295
23.25000	3298
23.25833	3298
23.26667	3295
23.27500	3289
23.28333	3284
23.29167	3280
23.30000	3278
23.30833	3280
23.31667	3283
23.32500	3286
23.33333	3287
23.34167	3287
23.35000	3289
23.35833	3292
23.36667	3294
23.37500	3294
23.38333	3294
23.39167	3292
23.40000	3289
23.40833	3285
23.41667	3281
23.42500	3280
23.43333	3281
23.44167	3284
23.45000	3287
23.45833	3290
23.46667	3294
23.47500	3297
23.48333	3301
23.49167	3305
23.50000	3308
23.50833	3310
23.51667	3310
23.52500	3311
23.53333	3312
23.54167	3313
23.55000	3314
23.55833	3314
23.56667	3314
23.57500	3313
23.58333	3312
23.59167	3311
23.60000	3311
23.60833	3314
23.61667	3316
23.62500	3317
23.63333	3317
23.64167	3316
23.65000	3314
23.65833	3311
23.66667	3310
23.67500	3308
23.68333	3307
23.69167	3305
23.70000	3305
23.70833	3306
23.71667	3307
23.72500	3308
23.73333	3308
23.74167	3307
23.75000	3307
23.75833	3306
23.76667	3305
23.77500	3303
23.78333	3299
23.79167	3295
23.80000	3290
23.80833	3285
23.81667	3281
23.82500	3278
23.83333	3275
23.84167	3273
23.85000	3271
23.85833	3268
23.86667	3264
23.87500	3258
23.88333	3250
23.89167	3241
23.90000	3233
23.90833	3224
23.91667	3217
23.92500	3212
23.93333	3208
23.94167	3203
23.95000	3196
23.95833	3188
23.96667	3181
23.97500	3173
23.98333	3166
23.99167	3158
24.00000	3149
24.00833	3137
24.01667	3125
24.02500	3114
24.03333	3106
24.04167	3099
24.05000	3092
24.05833	3085
24.06667	3076
24.07500	3066
24.08333	3055
24.09167	3043
24.10000	3031
24.10833	3019
24.11667	3006
24.12500	2994
24.13333	2980
24.14167	2967
24.15000	2954
24.15833	2941
24.16667	2929
24.17500	2917
24.18333	2907
24.19167	2896
24.20000	2885
24.20833	2872
24.21667	2860
24.22500	2848
24.23333	2836
24.24167	2826
24.25000	2818
24.25833	2809
24.26667	2799
24.27500	2788
24.28333	2776
24.29167	2764
24.30000	2752
24.30833	2742
24.31667	2732
24.32500	2723
24.33333	2714
24.34167	2707
24.35000	2700
24.35833	2693
24.36667	2684
24.37500	2674
24.38333	2664
24.39167	2653
24.40000	2642
24.40833	2631
24.41667	2619
24.42500	2607
24.43333	2596
24.44167	2586
24.45000	2575
24.45833	2564
24.46667	2551
24.47500	2539
24.48333	2528
24.49167	2518
24.50000	2510
24.50833	2503
24.51667	2495
24.52500	2486
24.53333	2476
24.54167	2463
24.55000	2448
24.55833	2432
24.56667	2419
24.57500	2407
24.58333	2397
24.59167	2389
24.60000	2381
24.60833	2370
24.61667	2358
24.62500	2345
24.63333	2331
24.64167	2317
24.65000	2303
24.65833	2290
24.66667	2278
24.67500	2265
24.68333	2252
24.69167	2238
24.70000	2225
24.70833	2211
24.71667	2198
24.72500	2185
24.73333	2173
24.74167	2160
24.75000	2147
24.75833	2134
24.76667	2122
24.77500	2109
24.78333	2097
24.79167	2084
24.80000	2071
24.80833	2057
24.81667	2042
24.82500	2028
24.83333	2015
24.84167	2002
24.85000	1990
24.85833	1978
24.86667	1964
24.87500	1951
24.88333	1938
24.89167	1925
24.90000	1911
24.90833	1898
24.91667	1884
24.92500	1871
24.93333	1858
24.94167	1844
24.95000	1831
24.95833	1817
24.96667	1803
24.97500	1789
24.98333	1775
24.99167	1760
25.00000	1745
25.00833	1730
25.01667	1715
25.02500	1703
25.03333	1692
25.04167	1682
25.05000	1672
25.05833	1662
25.06667	1650
25.07500	1638
25.08333	1625
25.09167	1612
25.10000	1600
25.10833	1588
25.11667	1576
25.12500	1564
25.13333	1552
25.14167	1543
25.15000	1537
25.15833	1531
25.16667	1525
25.17500	1516
25.18333	1505
25.19167	1492
25.20000	1480
25.20833	1470
25.21667	1462
25.22500	1456
25.23333	1450
25.24167	1444
25.25000	1435
25.25833	1425
25.26667	1417
25.27500	1409
25.28333	1400
25.29167	1392
25.30000	1384
25.30833	1378
25.31667	1374
25.32500	1372
25.33333	1369
25.34167	1366
25.35000	1360
25.35833	1353
25.36667	1347
25.37500	1341
25.38333	1334
25.39167	1325
25.40000	1317
25.40833	1309
25.41667	1303
25.42500	1298
25.43333	1293
25.44167	1289
25.45000	1284
25.45833	1279
25.46667	1275
25.47500	1273
25.48333	1273
25.49167	1274
25.50000	1275
25.50833	1274
25.51667	1271
25.52500	1266
25.53333	1261
25.54167	1257
25.55000	1255
25.55833	1254
25.56667	1253
25.57500	1252
25.58333	1251
25.59167	1251
25.60000	1251
25.60833	1249
25.61667	1246
25.62500	1241
25.63333	1234
25.64167	1226
25.65000	1218
25.65833	1212
25.66667	1209
25.67500	1209
25.68333	1210
25.69167	1214
25.70000	1216
25.70833	1216
25.71667	1214
25.72500	1211
25.73333	1206
25.74167	1202
25.75000	1199
25.75833	1197
25.76667	1197
25.77500	1198
25.78333	1199
25.79167	1199
25.80000	1197
25.80833	1195
25.81667	1193
25.82500	1191
25.83333	1191
25.84167	1190
25.85000	1189
25.85833	1186
25.86667	1181
25.87500	1175
25.88333	1170
25.89167	1165
25.90000	1164
25.90833	1165
25.91667	1167
25.92500	1168
25.93333	1167
25.94167	1163
25.95000	1157
25.95833	1151
25.96667	1147
25.97500	1143
25.98333	1141
25.99167	1140
26.00000	1138
26.00833	1138
26.01667	1137
26.02500	1137
26.03333	1137
26.04167	1135
26.05000	1130
26.05833	1125
26.06667	1121
26.07500	1119
26.08333	1119
26.09167	1121
26.10000	1123
26.10833	1122
26.11667	1119
26.12500	1114
26.13333	1107
26.14167	1101
26.15000	1097
26.15833	1093
26.16667	1092
26.17500	1093
26.18333	1093
26.19167	1093
26.20000	1091
26.20833	1087
26.21667	1081
26.22500	1075
26.23333	1069
26.24167	1065
26.25000	1063
26.25833	1062
26.26667	1060
26.27500	1058
26.28333	1056
26.29167	1054
26.30000	1052
26.30833	1052
26.31667	1053
26.32500	1054
26.33333	1055
26.34167	1055
26.35000	1054
26.35833	1052
26.36667	1051
26.37500	1050
26.38333	1051
26.39167	1053
26.40000	1055
26.40833	1056
26.41667	1055
26.42500	1052
26.43333	1047
26.44167	1041
26.45000	1033
26.45833	1025
26.46667	1021
26.47500	1021
26.48333	1022
26.49167	1024
26.50000	1025
26.50833	1024
26.51667	1023
26.52500	1022
26.53333	1022
26.54167	1023
26.55000	1024
26.55833	1024
26.56667	1024
26.57500	1023
26.58333	1022
26.59167	1023
26.60000	1026
26.60833	1029
26.61667	1033
26.62500	1036
26.63333	1037
26.64167	1035
26.65000	1032
26.65833	1028
26.66667	1026
26.67500	1026
26.68333	1028
26.69167	1032
26.70000	1037
26.70833	1042
26.71667	1046
26.72500	1049
26.73333	1049
26.74167	1048
26.75000	1050
26.75833	1052
26.76667	1053
26.77500	1053
26.78333	1050
26.79167	1045
26.80000	1040
26.80833	1039
26.81667	1040
26.82500	1044
26.83333	1048
26.84167	1051
26.85000	1052
26.85833	1051
26.86667	1050
26.87500	1048
26.88333	1047
26.89167	1050
26.90000	1053
26.90833	1057
26.91667	1060
26.92500	1060
26.93333	1058
26.94167	1055
26.95000	1052
26.95833	1051
26.96667	1051
26.97500	1053
26.98333	1055
26.99167	1055
27.00000	1054
27.00833	1051
27.01667	1050
27.02500	1050
27.03333	1051
27.04167	1053
27.05000	1056
27.05833	1059
27.06667	1062
27.07500	1065
27.08333	1067
27.09167	1068
27.10000	1067
27.10833	1066
27.11667	1065
27.12500	1063
27.13333	1062
27.14167	1060
27.15000	1057
27.15833	1053
27.16667	1049
27.17500	1045
27.18333	1041
27.19167	1039
27.20000	1038
27.20833	1039
27.21667	1040
27.22500	1039
27.23333	1038
27.24167	1035
27.25000	1032
27.25833	1031
27.26667	1031
27.27500	1032
27.28333	1032
27.29167	1030
27.30000	1027
27.30833	1025
27.31667	1022
27.32500	1021
27.33333	1021
27.34167	1021
27.35000	1020
27.35833	1019
27.36667	1017
27.37500	1016
27.38333	1016
27.39167	1015
27.40000	1015
27.40833	1015
27.41667	1015
27.42500	1014
27.43333	1014
27.44167	1012
27.45000	1010
27.45833	1008
27.46667	1004
27.47500	1000
27.48333	998
27.49167	997
27.50000	997
27.50833	998
27.51667	998
27.52500	996
27.53333	993
27.54167	990
27.55000	989
27.55833	990
27.56667	992
27.57500	995
27.58333	997
27.59167	997
27.60000	997
27.60833	996
27.61667	993
27.62500	990
27.63333	986
27.64167	982
27.65000	978
27.65833	975
27.66667	975
27.67500	977
27.68333	978
27.69167	980
27.70000	980
27.70833	980
27.71667	979
27.72500	978
27.73333	977
27.74167	976
27.75000	974
27.75833	972
27.76667	973
27.77500	977
27.78333	983
27.79167	988
27.80000	992
27.80833	993
27.81667	992
27.82500	989
27.83333	986
27.84167	984
27.85000	985
27.85833	987
27.86667	992
27.87500	997
27.88333	1001
27.89167	1003
27.90000	1004
27.90833	1003
27.91667	1002
27.92500	1001
27.93333	1001
27.94167	1001
27.95000	1003
27.95833	1006
27.96667	1011
27.97500	1016
27.98333	1021
27.99167	1026
28.00000	1031
28.00833	1033
28.01667	1034
28.02500	1035
28.03333	1037
28.04167	1039
28.05000	1040
28.05833	1041
28.06667	1042
28.07500	1045
28.08333	1050
28.09167	1058
28.10000	1066
28.10833	1072
28.11667	1077
28.12500	1078
28.13333	1077
28.14167	1074
28.15000	1071
28.15833	1069
28.16667	1068
28.17500	1068
28.18333	1067
28.19167	1065
28.20000	1063
28.20833	1065
28.21667	1068
28.22500	1073
28.23333	1078
28.24167	1081
28.25000	1083
28.25833	1085
28.26667	1087
28.27500	1091
28.28333	1096
28.29167	1100
28.30000	1104
28.30833	1107
28.31667	1108
28.32500	1111
28.33333	1114
28.34167	1118
28.35000	1122
28.35833	1124
28.36667	1124
28.37500	1121
28.38333	1119
28.39167	1119
28.40000	1120
28.40833	1120
28.41667	1120
28.42500	1118
28.43333	1115
28.44167	1112
28.45000	1112
28.45833	1115
28.46667	1122
28.47500	1130
28.48333	1137
28.49167	1143
28.50000	1147
28.50833	1150
28.51667	1151
28.52500	1149
28.53333	1145
28.54167	1138
28.55000	1129
28.55833	1121
28.56667	1118
28.57500	1119
28.58333	1123
28.59167	1129
28.60000	1135
28.60833	1140
28.61667	1144
28.62500	1149
28.63333	1154
28.64167	1161
28.65000	1169
28.65833	1176
28.66667	1180
28.67500	1180
28.68333	1177
28.69167	1172
28.70000	1168
28.70833	1168
28.71667	1169
28.72500	1172
28.73333	1175
28.74167	1176
28.75000	1177
28.75833	1176
28.76667	1177
28.77500	1179
28.78333	1179
28.79167	1178
28.80000	1177
28.80833	1177
28.81667	1179
28.82500	1182
28.83333	1185
28.84167	1190
28.85000	1195
28.85833	1201
28.86667	1206
28.87500	1210
28.88333	1212
28.89167	1211
28.90000	1209
28.90833	1209
28.91667	1210
28.92500	1212
28.93333	1215
28.94167	1218
28.95000	1220
28.95833	1221
28.96667	1222
28.97500	1222
28.98333	1223
28.99167	1224
29.00000	1226
29.00833	1228
29.01667	1230
29.02500	1232
29.03333	1235
29.04167	1239
29.05000	1245
29.05833	1251
29.06667	1257
29.07500	1262
29.08333	1265
29.09167	1266
29.10000	1266
29.10833	1266
29.11667	1267
29.12500	1269
29.13333	1272
29.14167	1275
29.15000	1280
29.15833	1286
29.16667	1292
29.17500	1299
29.18333	1305
29.19167	1313
29.20000	1320
29.20833	1327
29.21667	1332
29.22500	1337
29.23333	1340
29.24167	1345
29.25000	1353
29.25833	1360
29.26667	1366
29.27500	1371
29.28333	1375
29.29167	1379
29.30000	1384
29.30833	1389
29.31667	1396
29.32500	1403
29.33333	1410
29.34167	1418
29.35000	1426
29.35833	1433
29.36667	1441
29.37500	1449
29.38333	1457
29.39167	1464
29.40000	1473
29.40833	1482
29.41667	1493
29.42500	1508
29.43333	1526
29.44167	1544
29.45000	1563
29.45833	1580
29.46667	1594
29.47500	1607
29.48333	1621
29.49167	1638
29.50000	1656
29.50833	1675
29.51667	1695
29.52500	1714
29.53333	1733
29.54167	1753
29.55000	1777
29.55833	1803
29.56667	1831
29.57500	1860
29.58333	1888
29.59167	1917
29.60000	1944
29.60833	1971
29.61667	1998
29.62500	2027
29.63333	2058
29.64167	2093
29.65000	2132
29.65833	2174
29.66667	2217
29.67500	2262
29.68333	2308
29.69167	2356
29.70000	2404
29.70833	2455
29.71667	2507
29.72500	2558
29.73333	2608
29.74167	2658
29.75000	2712
29.75833	2768
29.76667	2829
29.77500	2894
29.78333	2960
29.79167	3029
29.80000	3098
29.80833	3169
29.81667	3241
29.82500	3315
29.83333	3391
29.84167	3466
29.85000	3545
29.85833	3624
29.86667	3704
29.87500	3786
29.88333	3868
29.89167	3953
29.90000	4039
29.90833	4127
29.91667	4216
29.92500	4307
29.93333	4401
29.94167	4495
29.95000	4594
29.95833	4693
29.96667	4794
29.97500	4896
29.98333	4995
29.99167	5096
30.00000	5195
30.00833	5298
30.01667	5399
30.02500	5500
30.03333	5600
30.04167	5698
30.05000	5795
30.05833	5890
30.06667	5985
30.07500	6080
30.08333	6172
30.09167	6264
30.10000	6352
30.10833	6441
30.11667	6528
30.12500	6613
30.13333	6698
30.14167	6781
30.15000	6866
30.15833	6949
30.16667	7030
30.17500	7108
30.18333	7180
30.19167	7250
30.20000	7314
30.20833	7375
30.21667	7431
30.22500	7481
30.23333	7527
30.24167	7569
30.25000	7609
30.25833	7649
30.26667	7690
30.27500	7730
30.28333	7765
30.29167	7797
30.30000	7824
30.30833	7848
30.31667	7868
30.32500	7884
30.33333	7895
30.34167	7899
30.35000	7895
30.35833	7888
30.36667	7878
30.37500	7868
30.38333	7856
30.39167	7841
30.40000	7821
30.40833	7793
30.41667	7761
30.42500	7725
30.43333	7688
30.44167	7650
30.45000	7610
30.45833	7568
30.46667	7522
30.47500	7474
30.48333	7424
30.49167	7371
30.50000	7318
30.50833	7261
30.51667	7202
30.52500	7138
30.53333	7070
30.54167	7002
30.55000	6930
30.55833	6857
30.56667	6780
30.57500	6701
30.58333	6621
30.59167	6541
30.60000	6464
30.60833	6385
30.61667	6306
30.62500	6224
30.63333	6137
30.64167	6050
30.65000	5960
30.65833	5872
30.66667	5786
30.67500	5701
30.68333	5621
30.69167	5541
30.70000	5462
30.70833	5379
30.71667	5296
30.72500	5211
30.73333	5125
30.74167	5042
30.75000	4960
30.75833	4881
30.76667	4801
30.77500	4719
30.78333	4637
30.79167	4551
30.80000	4468
30.80833	4385
30.81667	4306
30.82500	4230
30.83333	4156
30.84167	4084
30.85000	4010
30.85833	3938
30.86667	3867
30.87500	3796
30.88333	3727
30.89167	3660
30.90000	3596
30.90833	3533
30.91667	3472
30.92500	3411
30.93333	3348
30.94167	3285
30.95000	3220
30.95833	3158
30.96667	3097
30.97500	3038
30.98333	2982
30.99167	2928
31.00000	2877
31.00833	2826
31.01667	2777
31.02500	2728
31.03333	2679
31.04167	2632
31.05000	2585
31.05833	2541
31.06667	2499
31.07500	2457
31.08333	2416
31.09167	2376
31.10000	2337
31.10833	2300
31.11667	2264
31.12500	2228
31.13333	2192
31.14167	2156
31.15000	2118
31.15833	2083
31.16667	2048
31.17500	2015
31.18333	1983
31.19167	1952
31.20000	1922
31.20833	1892
31.21667	1863
31.22500	1836
31.23333	1810
31.24167	1786
31.25000	1762
31.25833	1737
31.26667	1710
31.27500	1682
31.28333	1655
31.29167	1629
31.30000	1607
31.30833	1587
31.31667	1571
31.32500	1555
31.33333	1538
31.34167	1521
31.35000	1504
31.35833	1487
31.36667	1470
31.37500	1454
31.38333	1438
31.39167	1423
31.40000	1409
31.40833	1395
31.41667	1381
31.42500	1367
31.43333	1352
31.44167	1339
31.45000	1325
31.45833	1312
31.46667	1300
31.47500	1288
31.48333	1274
31.49167	1259
31.50000	1245
31.50833	1231
31.51667	1218
31.52500	1206
31.53333	1195
31.54167	1186
31.55000	1177
31.55833	1169
31.56667	1162
31.57500	1155
31.58333	1149
31.59167	1143
31.60000	1137
31.60833	1130
31.61667	1122
31.62500	1113
31.63333	1104
31.64167	1094
31.65000	1084
31.65833	1075
31.66667	1066
31.67500	1059
31.68333	1052
31.69167	1044
31.70000	1035
31.70833	1028
31.71667	1021
31.72500	1018
31.73333	1017
31.74167	1017
31.75000	1016
31.75833	1013
31.76667	1009
31.77500	1004
31.78333	998
31.79167	992
31.80000	986
31.80833	982
31.81667	979
31.82500	978
31.83333	978
31.84167	979
31.85000	980
31.85833	982
31.86667	983
31.87500	983
31.88333	982
31.89167	980
31.90000	978
31.90833	976
31.91667	974
31.92500	973
31.93333	974
31.94167	974
31.95000	975
31.95833	975
31.96667	978
31.97500	981
31.98333	986
31.99167	993
32.00000	999
32.00833	1004
32.01667	1010
32.02500	1017
32.03333	1025
32.04167	1033
32.05000	1039
32.05833	1045
32.06667	1049
32.07500	1054
32.08333	1060
32.09167	1066
32.10000	1073
32.10833	1080
32.11667	1089
32.12500	1100
32.13333	1114
32.14167	1128
32.15000	1141
32.15833	1152
32.16667	1160
32.17500	1166
32.18333	1174
32.19167	1182
32.20000	1193
32.20833	1207
32.21667	1223
32.22500	1241
32.23333	1261
32.24167	1281
32.25000	1302
32.25833	1321
32.26667	1340
32.27500	1358
32.28333	1376
32.29167	1394
32.30000	1414
32.30833	1436
32.31667	1459
32.32500	1483
32.33333	1507
32.34167	1531
32.35000	1556
32.35833	1581
32.36667	1608
32.37500	1634
32.38333	1660
32.39167	1686
32.40000	1712
32.40833	1740
32.41667	1769
32.42500	1802
32.43333	1838
32.44167	1875
32.45000	1914
32.45833	1951
32.46667	1986
32.47500	2020
32.48333	2056
32.49167	2094
32.50000	2134
32.50833	2178
32.51667	2222
32.52500	2266
32.53333	2309
32.54167	2350
32.55000	2389
32.55833	2426
32.56667	2464
32.57500	2503
32.58333	2544
32.59167	2589
32.60000	2636
32.60833	2686
32.61667	2737
32.62500	2788
32.63333	2839
32.64167	2886
32.65000	2933
32.65833	2979
32.66667	3026
32.67500	3074
32.68333	3126
32.69167	3180
32.70000	3234
32.70833	3289
32.71667	3345
32.72500	3401
32.73333	3459
32.74167	3515
32.75000	3571
32.75833	3626
32.76667	3682
32.77500	3738
32.78333	3793
32.79167	3850
32.80000	3904
32.80833	3957
32.81667	4009
32.82500	4062
32.83333	4118
32.84167	4173
32.85000	4228
32.85833	4279
32.86667	4328
32.87500	4375
32.88333	4423
32.89167	4472
32.90000	4520
32.90833	4567
32.91667	4613
32.92500	4657
32.93333	4702
32.94167	4745
32.95000	4791
32.95833	4835
32.96667	4880
32.97500	4924
32.98333	4965
32.99167	5005
33.00000	5040
33.00833	5072
33.01667	5103
33.02500	5133
33.03333	5164
33.04167	5195
33.05000	5226
33.05833	5255
33.06667	5281
33.07500	5303
33.08333	5322
33.09167	5340
33.10000	5356
33.10833	5371
33.11667	5386
33.12500	5398
33.13333	5408
33.14167	5414
33.15000	5416
33.15833	5414
33.16667	5409
33.17500	5404
33.18333	5399
33.19167	5396
33.20000	5392
33.20833	5386
33.21667	5377
33.22500	5364
33.23333	5348
33.24167	5331
33.25000	5312
33.25833	5293
33.26667	5272
33.27500	5251
33.28333	5228
33.29167	5204
33.30000	5179
33.30833	5154
33.31667	5128
33.32500	5102
33.33333	5074
33.34167	5044
33.35000	5010
33.35833	4973
33.36667	4934
33.37500	4892
33.38333	4849
33.39167	4803
33.40000	4757
33.40833	4708
33.41667	4660
33.42500	4613
33.43333	4565
33.44167	4519
33.45000	4472
33.45833	4426
33.46667	4381
33.47500	4336
33.48333	4291
33.49167	4246
33.50000	4200
33.50833	4150
33.51667	4097
33.52500	4045
33.53333	3993
33.54167	3944
33.55000	3896
33.55833	3849
33.56667	3801
33.57500	3753
33.58333	3703
33.59167	3649
33.60000	3595
33.60833	3539
33.61667	3484
33.62500	3430
33.63333	3377
33.64167	3327
33.65000	3276
33.65833	3226
33.66667	3175
33.67500	3125
33.68333	3074
33.69167	3022
33.70000	2972
33.70833	2922
33.71667	2873
33.72500	2824
33.73333	2776
33.74167	2728
33.75000	2679
33.75833	2631
33.76667	2583
33.77500	2535
33.78333	2491
33.79167	2448
33.80000	2406
33.80833	2362
33.81667	2318
33.82500	2273
33.83333	2228
33.84167	2186
33.85000	2146
33.85833	2107
33.86667	2069
33.87500	2033
33.88333	1999
33.89167	1966
33.90000	1933
33.90833	1899
33.91667	1865
33.92500	1829
33.93333	1792
33.94167	1757
33.95000	1722
33.95833	1687
33.96667	1652
33.97500	1617
33.98333	1582
33.99167	1548
34.00000	1517
34.00833	1488
34.01667	1462
34.02500	1435
34.03333	1408
34.04167	1380
34.05000	1352
34.05833	1325
34.06667	1298
34.07500	1272
34.08333	1245
34.09167	1216
34.10000	1187
34.10833	1158
34.11667	1130
34.12500	1107
34.13333	1088
34.14167	1070
34.15000	1053
34.15833	1037
34.16667	1019
34.17500	999
34.18333	980
34.19167	963
34.20000	947
34.20833	927
34.21667	908
34.22500	889
34.23333	871
34.24167	854
34.25000	838
34.25833	824
34.26667	810
34.27500	796
34.28333	783
34.29167	769
34.30000	753
34.30833	735
34.31667	716
34.32500	698
34.33333	680
34.34167	664
34.35000	650
34.35833	639
34.36667	629
34.37500	619
34.38333	610
34.39167	602
34.40000	594
34.40833	586
34.41667	577
34.42500	568
34.43333	558
34.44167	548
34.45000	536
34.45833	523
34.46667	512
34.47500	503
34.48333	496
34.49167	489
34.50000	482
34.50833	474
34.51667	465
34.52500	456
34.53333	447
34.54167	438
34.55000	428
34.55833	417
34.56667	407
34.57500	399
34.58333	393
34.59167	388
34.60000	385
34.60833	382
34.61667	380
34.62500	376
34.63333	371
34.64167	366
34.65000	362
34.65833	358
34.66667	354
34.67500	350
34.68333	344
34.69167	337
34.70000	329
34.70833	323
34.71667	317
34.72500	312
34.73333	306
34.74167	301
34.75000	297
34.75833	294
34.76667	293
34.77500	293
34.78333	292
34.79167	288
34.80000	283
34.80833	277
34.81667	271
34.82500	266
34.83333	263
34.84167	259
34.85000	256
34.85833	253
34.86667	251
34.87500	249
34.88333	247
34.89167	245
34.90000	244
34.90833	243
34.91667	241
34.92500	240
34.93333	240
34.94167	241
34.95000	241
34.95833	241
34.96667	240
34.97500	238
34.98333	235
34.99167	233
35.00000	232
35.00833	230
35.01667	229
35.02500	225
35.03333	221
35.04167	217
35.05000	214
35.05833	212
35.06667	211
35.07500	210
35.08333	209
35.09167	207
35.10000	205
35.10833	203
35.11667	203
35.12500	204
35.13333	205
35.14167	207
35.15000	207
35.15833	205
35.16667	203
35.17500	202
35.18333	201
35.19167	202
35.20000	203
35.20833	204
35.21667	203
35.22500	202
35.23333	200
35.24167	199
35.25000	197
35.25833	196
35.26667	194
35.27500	190
35.28333	186
35.29167	181
35.30000	178
35.30833	176
35.31667	177
35.32500	178
35.33333	180
35.34167	183
35.35000	186
35.35833	189
35.36667	190
35.37500	189
35.38333	185
35.39167	179
35.40000	174
35.40833	172
35.41667	172
35.42500	173
35.43333	176
35.44167	177
35.45000	178
35.45833	176
35.46667	171
35.47500	166
35.48333	160
35.49167	156
35.50000	153
35.50833	152
35.51667	152
35.52500	153
35.53333	154
35.54167	155
35.55000	155
35.55833	154
35.56667	151
35.57500	149
35.58333	146
35.59167	144
35.60000	142
35.60833	138
35.61667	134
35.62500	130
35.63333	125
35.64167	121
35.65000	119
35.65833	118
35.66667	120
35.67500	122
35.68333	124
35.69167	126
35.70000	126
35.70833	123
35.71667	119
35.72500	114
35.73333	111
35.74167	110
35.75000	111
35.75833	114
35.76667	116
35.77500	117
35.78333	117
35.79167	115
35.80000	114
35.80833	113
35.81667	112
35.82500	110
35.83333	106
35.84167	102
35.85000	99
35.85833	96
35.86667	94
35.87500	93
35.88333	93
35.89167	93
35.90000	94
35.90833	96
35.91667	98
35.92500	100
35.93333	101
35.94167	101
35.95000	101
35.95833	101
35.96667	100
35.97500	100
35.98333	99
35.99167	96
36.00000	93
36.00833	91
36.01667	90
36.02500	90
36.03333	90
36.04167	89
36.05000	86
36.05833	81
36.06667	78
36.07500	75
36.08333	73
36.09167	71
36.10000	68
36.10833	65
36.11667	60
36.12500	57
36.13333	55
36.14167	54
36.15000	53
36.15833	53
36.16667	56
36.17500	60
36.18333	64
36.19167	68
36.20000	69
36.20833	69
36.21667	68
36.22500	66
36.23333	65
36.24167	66
36.25000	67
36.25833	68
36.26667	69
36.27500	70
36.28333	71
36.29167	70
36.30000	69
36.30833	68
36.31667	65
36.32500	62
36.33333	60
36.34167	59
36.35000	61
36.35833	64
36.36667	67
36.37500	69
36.38333	71
36.39167	71
36.40000	70
36.40833	69
36.41667	66
36.42500	63
36.43333	60
36.44167	58
36.45000	56
36.45833	55
36.46667	55
36.47500	56
36.48333	58
36.49167	59
36.50000	61
36.50833	64
36.51667	68
36.52500	73
36.53333	79
36.54167	81
36.55000	79
36.55833	74
36.56667	69
36.57500	65
36.58333	63
36.59167	62
36.60000	61
36.60833	59
36.61667	57
36.62500	56
36.63333	57
36.64167	59
36.65000	61
36.65833	63
36.66667	64
36.67500	66
36.68333	68
36.69167	69
36.70000	70
36.70833	68
36.71667	65
36.72500	63
36.73333	61
36.74167	61
36.75000	61
36.75833	62
36.76667	64
36.77500	66
36.78333	68
36.79167	69
36.80000	71
36.80833	73
36.81667	75
36.82500	77
36.83333	77
36.84167	76
36.85000	73
36.85833	71
36.86667	70
36.87500	71
36.88333	72
36.89167	73
36.90000	73
36.90833	73
36.91667	71
36.92500	69
36.93333	68
36.94167	69
36.95000	70
36.95833	71
36.96667	73
36.97500	73
36.98333	72
36.99167	72
37.00000	73
37.00833	75
37.01667	78
37.02500	79
37.03333	79
37.04167	78
37.05000	77
37.05833	77
37.06667	78
37.07500	79
37.08333	78
37.09167	76
37.10000	73
37.10833	71
37.11667	70
37.12500	69
37.13333	68
37.14167	68
37.15000	67
37.15833	67
37.16667	66
37.17500	67
37.18333	67
37.19167	67
37.20000	66
37.20833	65
37.21667	63
37.22500	61
37.23333	59
37.24167	58
37.25000	60
37.25833	63
37.26667	66
37.27500	70
37.28333	72
37.29167	72
37.30000	72
37.30833	71
37.31667	72
37.32500	71
37.33333	70
37.34167	66
37.35000	61
37.35833	56
37.36667	52
37.37500	48
37.38333	47
37.39167	46
37.40000	46
37.40833	47
37.41667	46
37.42500	46
37.43333	47
37.44167	49
37.45000	51
37.45833	53
37.46667	54
37.47500	55
37.48333	56
37.49167	57
37.50000	59
37.50833	60
37.51667	60
37.52500	61
37.53333	61
37.54167	61
37.55000	60
37.55833	58
37.56667	56
37.57500	54
37.58333	52
37.59167	52
37.60000	52
37.60833	51
37.61667	49
37.62500	48
37.63333	47
37.64167	46
37.65000	45
37.65833	44
37.66667	43
37.67500	42
37.68333	41
37.69167	39
37.70000	38
37.70833	36
37.71667	36
37.72500	37
37.73333	39
37.74167	41
37.75000	40
37.75833	39
37.76667	38
37.77500	40
37.78333	43
37.79167	48
37.80000	51
37.80833	51
37.81667	50
37.82500	48
37.83333	46
37.84167	46
37.85000	46
37.85833	47
37.86667	47
37.87500	47
37.88333	44
37.89167	40
37.90000	36
37.90833	33
37.91667	34
37.92500	39
37.93333	47
37.94167	53
37.95000	56
37.95833	56
37.96667	55
37.97500	53
37.98333	51
37.99167	50
38.00000	48
38.00833	45
38.01667	42
38.02500	41
38.03333	42
38.04167	44
38.05000	46
38.05833	48
38.06667	48
38.07500	47
38.08333	46
38.09167	46
38.10000	46
38.10833	47
38.11667	47
38.12500	46
38.13333	45
38.14167	42
38.15000	39
38.15833	36
38.16667	34
38.17500	33
38.18333	33
38.19167	35
38.20000	37
38.20833	41
38.21667	46
38.22500	51
38.23333	55
38.24167	58
38.25000	58
38.25833	54
38.26667	49
38.27500	44
38.28333	42
38.29167	42
38.30000	44
38.30833	46
38.31667	48
38.32500	48
38.33333	45
38.34167	43
38.35000	40
38.35833	39
38.36667	39
38.37500	40
38.38333	41
38.39167	43
38.40000	44
38.40833	43
38.41667	41
38.42500	38
38.43333	34
38.44167	32
38.45000	30
38.45833	30
38.46667	30
38.47500	32
38.48333	36
38.49167	40
38.50000	44
38.50833	45
38.51667	44
38.52500	42
38.53333	40
38.54167	39
38.55000	39
38.55833	41
38.56667	43
38.57500	45
38.58333	45
38.59167	42
38.60000	38
38.60833	33
38.61667	28
38.62500	26
38.63333	26
38.64167	27
38.65000	29
38.65833	31
38.66667	33
38.67500	34
38.68333	35
38.69167	34
38.70000	33
38.70833	30
38.71667	27
38.72500	22
38.73333	17
38.74167	12
38.75000	8
38.75833	6
38.76667	8
38.77500	13
38.78333	18
38.79167	22
38.80000	25
38.80833	26
38.81667	25
38.82500	23
38.83333	21
38.84167	18
38.85000	14
38.85833	11
38.86667	9
38.87500	9
38.88333	10
38.89167	13
38.90000	16
38.90833	18
38.91667	20
38.92500	22
38.93333	25
38.94167	28
38.95000	31
38.95833	34
38.96667	36
38.97500	38
38.98333	39
38.99167	38
39.00000	34
39.00833	28
39.01667	22
39.02500	17
39.03333	13
39.04167	12
39.05000	12
39.05833	13
39.06667	14
39.07500	15
39.08333	17
39.09167	20
39.10000	23
39.10833	26
39.11667	27
39.12500	28
39.13333	27
39.14167	25
39.15000	24
39.15833	22
39.16667	20
39.17500	18
39.18333	17
39.19167	19
39.20000	23
39.20833	29
39.21667	35
39.22500	38
39.23333	40
39.24167	39
39.25000	37
39.25833	35
39.26667	33
39.27500	30
39.28333	25
39.29167	19
39.30000	12
39.30833	7
39.31667	5
39.32500	4
39.33333	6
39.34167	8
39.35000	11
39.35833	13
39.36667	15
39.37500	17
39.38333	19
39.39167	20
39.40000	21
39.40833	21
39.41667	18
39.42500	16
39.43333	13
39.44167	10
39.45000	8
39.45833	6
39.46667	6
39.47500	7
39.48333	10
39.49167	17
39.50000	23
39.50833	26
39.51667	28
39.52500	27
39.53333	26
39.54167	26
39.55000	28
39.55833	30
39.56667	30
39.57500	29
39.58333	27
39.59167	26
39.60000	26
39.60833	25
39.61667	23
39.62500	22
39.63333	20
39.64167	19
39.65000	20
39.65833	21
39.66667	22
39.67500	21
39.68333	20
39.69167	18
39.70000	16
39.70833	16
39.71667	17
39.72500	18
39.73333	19
39.74167	18
39.75000	15
39.75833	13
39.76667	13
39.77500	15
39.78333	19
39.79167	24
39.80000	27
39.80833	27
39.81667	25
39.82500	21
39.83333	16
39.84167	12
39.85000	9
39.85833	9
39.86667	10
39.87500	12
39.88333	15
39.89167	18
39.90000	22
39.90833	25
39.91667	27
39.92500	29
39.93333	30
39.94167	30
39.95000	28
39.95833	26
39.96667	23
39.97500	19
39.98333	16
39.99167	14
40.00000	14
40.00833	15
40.01667	17
40.02500	19
40.03333	21
40.04167	25
40.05000	30
40.05833	36
40.06667	42
40.07500	47
40.08333	50
40.09167	51
40.10000	51
40.10833	52
40.11667	53
40.12500	54
40.13333	55
40.14167	57
40.15000	61
40.15833	66
40.16667	71
40.17500	76
40.18333	80
40.19167	84
40.20000	90
40.20833	97
40.21667	106
40.22500	115
40.23333	123
40.24167	132
40.25000	141
40.25833	150
40.26667	159
40.27500	168
40.28333	177
40.29167	186
40.30000	196
40.30833	207
40.31667	218
40.32500	228
40.33333	237
40.34167	246
40.35000	255
40.35833	264
40.36667	273
40.37500	282
40.38333	293
40.39167	308
40.40000	323
40.40833	340
40.41667	357
40.42500	373
40.43333	388
40.44167	402
40.45000	416
40.45833	431
40.46667	448
40.47500	466
40.48333	485
40.49167	503
40.50000	521
40.50833	538
40.51667	555
40.52500	572
40.53333	587
40.54167	602
40.55000	618
40.55833	635
40.56667	657
40.57500	680
40.58333	704
40.59167	726
40.60000	745
40.60833	762
40.61667	778
40.62500	794
40.63333	810
40.64167	828
40.65000	849
40.65833	871
40.66667	893
40.67500	914
40.68333	934
40.69167	952
40.70000	967
40.70833	980
40.71667	992
40.72500	1004
40.73333	1018
40.74167	1032
40.75000	1046
40.75833	1060
40.76667	1073
40.77500	1085
40.78333	1097
40.79167	1110
40.80000	1123
40.80833	1136
40.81667	1148
40.82500	1159
40.83333	1168
40.84167	1176
40.85000	1184
40.85833	1190
40.86667	1194
40.87500	1197
40.88333	1199
40.89167	1202
40.90000	1204
40.90833	1208
40.91667	1211
40.92500	1213
40.93333	1214
40.94167	1213
40.95000	1212
40.95833	1211
40.96667	1210
40.97500	1208
40.98333	1206
40.99167	1203
41.00000	1201
41.00833	1198
41.01667	1195
41.02500	1193
41.03333	1190
41.04167	1187
41.05000	1182
41.05833	1176
41.06667	1169
41.07500	1161
41.08333	1154
41.09167	1146
41.10000	1137
41.10833	1127
41.11667	1116
41.12500	1106
41.13333	1095
41.14167	1084
41.15000	1073
41.15833	1063
41.16667	1051
41.17500	1040
41.18333	1028
41.19167	1015
41.20000	1002
41.20833	988
41.21667	974
41.22500	960
41.23333	946
41.24167	933
41.25000	919
41.25833	905
41.26667	890
41.27500	874
41.28333	858
41.29167	840
41.30000	824
41.30833	807
41.31667	791
41.32500	776
41.33333	762
41.34167	749
41.35000	736
41.35833	724
41.36667	711
41.37500	697
41.38333	683
41.39167	669
41.40000	655
41.40833	641
41.41667	627
41.42500	614
41.43333	601
41.44167	590
41.45000	580
41.45833	569
41.46667	557
41.47500	544
41.48333	530
41.49167	516
41.50000	504
41.50833	493
41.51667	483
41.52500	475
41.53333	466
41.54167	455
41.55000	441
41.55833	427
41.56667	414
41.57500	401
41.58333	390
41.59167	380
41.60000	370
41.60833	359
41.61667	348
41.62500	337
41.63333	327
41.64167	317
41.65000	307
41.65833	297
41.66667	285
41.67500	274
41.68333	264
41.69167	256
41.70000	250
41.70833	244
41.71667	238
41.72500	232
41.73333	226
41.74167	222
41.75000	217
41.75833	212
41.76667	207
41.77500	200
41.78333	193
41.79167	186
41.80000	181
41.80833	179
41.81667	179
41.82500	179
41.83333	178
41.84167	173
41.85000	165
41.85833	157
41.86667	149
41.87500	142
41.88333	136
41.89167	130
41.90000	125
41.90833	119
41.91667	113
41.92500	109
41.93333	107
41.94167	105
41.95000	104
41.95833	102
41.96667	99
41.97500	95
41.98333	90
41.99167	84
42.00000	80
42.00833	76
42.01667	73
42.02500	71
42.03333	71
42.04167	72
42.05000	72
42.05833	71
42.06667	69
42.07500	67
42.08333	64
42.09167	61
42.10000	58
42.10833	54
42.11667	50
42.12500	46
42.13333	42
42.14167	39
42.15000	37
42.15833	36
42.16667	35
42.17500	34
42.18333	34
42.19167	34
42.20000	34
42.20833	32
42.21667	28
42.22500	23
42.23333	19
42.24167	16
42.25000	16
42.25833	18
42.26667	21
42.27500	23
42.28333	25
42.29167	26
42.30000	25
42.30833	23
42.31667	21
42.32500	17
42.33333	13
42.34167	9
42.35000	9
42.35833	11
42.36667	14
42.37500	18
42.38333	20
42.39167	20
42.40000	18
42.40833	16
42.41667	13
42.42500	11
42.43333	9
42.44167	7
42.45000	5
42.45833	4
42.46667	2
42.47500	1
42.48333	0
42.49167	-0
42.50000	1
42.50833	3
42.51667	6
42.52500	7
42.53333	6
42.54167	2
42.55000	-3
42.55833	-8
42.56667	-12
42.57500	-16
42.58333	-19
42.59167	-21
42.60000	-21
42.60833	-18
42.61667	-14
42.62500	-10
42.63333	-7
42.64167	-5
42.65000	-4
42.65833	-4
42.66667	-4
42.67500	-3
42.68333	-3
42.69167	-3
42.70000	-3
42.70833	-4
42.71667	-5
42.72500	-5
42.73333	-4
42.74167	-3
42.75000	-3
42.75833	-2
42.76667	-1
42.77500	-1
42.78333	-1
42.79167	1
42.80000	3
42.80833	5
42.81667	7
42.82500	8
42.83333	7
42.84167	6
42.85000	4
42.85833	3
42.86667	4
42.87500	6
42.88333	8
42.89167	6
42.90000	3
42.90833	-3
42.91667	-8
42.92500	-10
42.93333	-10
42.94167	-8
42.95000	-7
42.95833	-6
42.96667	-5
42.97500	-5
42.98333	-6
42.99167	-6
43.00000	-7
43.00833	-8
43.01667	-10
43.02500	-13
43.03333	-17
43.04167	-21
43.05000	-24
43.05833	-27
43.06667	-29
43.07500	-31
43.08333	-32
43.09167	-34
43.10000	-34
43.10833	-32
43.11667	-28
43.12500	-22
43.13333	-14
43.14167	-8
43.15000	-3
43.15833	-0
43.16667	-2
43.17500	-5
43.18333	-8
43.19167	-9
43.20000	-8
43.20833	-6
43.21667	-5
43.22500	-6
43.23333	-10
43.24167	-14
43.25000	-18
43.25833	-22
43.26667	-25
43.27500	-27
43.28333	-27
43.29167	-25
43.30000	-22
43.30833	-18
43.31667	-14
43.32500	-13
43.33333	-14
43.34167	-18
43.35000	-25
43.35833	-31
43.36667	-36
43.37500	-37
43.38333	-37
43.39167	-36
43.40000	-34
43.40833	-32
43.41667	-30
43.42500	-28
43.43333	-24
43.44167	-21
43.45000	-17
43.45833	-13
43.46667	-10
43.47500	-7
43.48333	-6
43.49167	-5
43.50000	-6
43.50833	-8
43.51667	-11
43.52500	-17
43.53333	-23
43.54167	-29
43.55000	-32
43.55833	-33
43.56667	-32
43.57500	-30
43.58333	-28
43.59167	-26
43.60000	-24
43.60833	-22
43.61667	-20
43.62500	-18
43.63333	-16
43.64167	-16
43.65000	-17
43.65833	-19
43.66667	-22
43.67500	-25
43.68333	-26
43.69167	-25
43.70000	-23
43.70833	-21
43.71667	-19
43.72500	-20
43.73333	-23
43.74167	-28
43.75000	-34
43.75833	-39
43.76667	-39
43.77500	-36
43.78333	-31
43.79167	-26
43.80000	-22
43.80833	-20
43.81667	-21
43.82500	-23
43.83333	-26
43.84167	-29
43.85000	-31
43.85833	-31
43.86667	-29
43.87500	-26
43.88333	-23
43.89167	-21
43.90000	-19
43.90833	-17
43.91667	-17
43.92500	-18
43.93333	-20
43.94167	-22
43.95000	-23
43.95833	-24
43.96667	-24
43.97500	-24
43.98333	-22
43.99167	-20
44.00000	-19
44.00833	-20
44.01667	-24
44.02500	-29
44.03333	-35
44.04167	-39
44.05000	-40
44.05833	-39
44.06667	-38
44.07500	-39
44.08333	-41
44.09167	-42
44.10000	-44
44.10833	-45
44.11667	-45
44.12500	-46
44.13333	-47
44.14167	-46
44.15000	-44
44.15833	-39
44.16667	-34
44.17500	-29
44.18333	-25
44.19167	-24
44.20000	-25
44.20833	-28
44.21667	-32
44.22500	-35
44.23333	-37
44.24167	-37
44.25000	-36
44.25833	-34
44.26667	-33
44.27500	-32
44.28333	-33
44.29167	-35
44.30000	-39
44.30833	-44
44.31667	-49
44.32500	-53
44.33333	-54
44.34167	-53
44.35000	-51
44.35833	-49
44.36667	-47
44.37500	-45
44.38333	-44
44.39167	-42
44.40000	-40
44.40833	-38
44.41667	-37
44.42500	-36
44.43333	-35
44.44167	-35
44.45000	-34
44.45833	-32
44.46667	-31
44.47500	-30
44.48333	-30
44.49167	-30
44.50000	-30
44.50833	-30
44.51667	-30
44.52500	-31
44.53333	-34
44.54167	-36
44.55000	-37
44.55833	-37
44.56667	-37
44.57500	-36
44.58333	-37
44.59167	-40
44.60000	-43
44.60833	-46
44.61667	-47
44.62500	-45
44.63333	-40
44.64167	-34
44.65000	-29
44.65833	-25
44.66667	-23
44.67500	-24
44.68333	-25
44.69167	-26
44.70000	-26
44.70833	-23
44.71667	-19
44.72500	-17
44.73333	-19
44.74167	-23
44.75000	-30
44.75833	-37
44.76667	-42
44.77500	-44
44.78333	-45
44.79167	-44
44.80000	-42
44.80833	-39
44.81667	-37
44.82500	-36
44.83333	-36
44.84167	-38
44.85000	-39
44.85833	-40
44.86667	-41
44.87500	-41
44.88333	-40
44.89167	-38
44.90000	-36
44.90833	-35
44.91667	-35
44.92500	-37
44.93333	-39
44.94167	-40
44.95000	-39
44.95833	-38
44.96667	-38
44.97500	-39
44.98333	-41
44.99167	-44
45.00000	-48
45.00833	-52
45.01667	-54
45.02500	-55
45.03333	-54
45.04167	-52
45.05000	-50
45.05833	-47
45.06667	-46
45.07500	-47
45.08333	-47
45.09167	-48
45.10000	-46
45.10833	-44
45.11667	-40
45.12500	-37
45.13333	-33
45.14167	-31
45.15000	-32
45.15833	-35
45.16667	-37
45.17500	-38
45.18333	-39
45.19167	-38
45.20000	-38
45.20833	-40
45.21667	-43
45.22500	-45
45.23333	-47
45.24167	-48
45.25000	-46
45.25833	-44
45.26667	-41
45.27500	-39
45.28333	-37
45.29167	-36
45.30000	-36
45.30833	-35
45.31667	-34
45.32500	-35
45.33333	-37
45.34167	-40
45.35000	-43
45.35833	-43
45.36667	-41
45.37500	-37
45.38333	-33
45.39167	-30
45.40000	-28
45.40833	-26
45.41667	-24
45.42500	-21
45.43333	-19
45.44167	-18
45.45000	-17
45.45833	-19
45.46667	-22
45.47500	-26
45.48333	-30
45.49167	-35
45.50000	-39
45.50833	-42
45.51667	-43
45.52500	-43
45.53333	-42
45.54167	-40
45.55000	-38
45.55833	-35
45.56667	-33
45.57500	-31
45.58333	-31
45.59167	-31
45.60000	-31
45.60833	-32
45.61667	-33
45.62500	-34
45.63333	-36
45.64167	-38
45.65000	-38
45.65833	-38
45.66667	-37
45.67500	-35
45.68333	-33
45.69167	-31
45.70000	-30
45.70833	-31
45.71667	-33
45.72500	-36
45.73333	-39
45.74167	-40
45.75000	-41
45.75833	-40
45.76667	-40
45.77500	-42
45.78333	-44
45.79167	-45
45.80000	-46
45.80833	-45
45.81667	-43
45.82500	-40
45.83333	-38
45.84167	-37
45.85000	-38
45.85833	-39
45.86667	-41
45.87500	-42
45.88333	-42
45.89167	-42
45.90000	-42
45.90833	-43
45.91667	-44
45.92500	-45
45.93333	-46
45.94167	-47
45.95000	-48
45.95833	-50
45.96667	-52
45.97500	-54
45.98333	-55
45.99167	-55
46.00000	-54
46.00833	-53
46.01667	-51
46.02500	-50
46.03333	-49
46.04167	-47
46.05000	-45
46.05833	-44
46.06667	-44
46.07500	-44
46.08333	-45
46.09167	-45
46.10000	-44
46.10833	-44
46.11667	-45
46.12500	-45
46.13333	-44
46.14167	-42
46.15000	-38
46.15833	-33
46.16667	-29
46.17500	-24
46.18333	-21
46.19167	-19
46.20000	-20
46.20833	-22
46.21667	-26
46.22500	-30
46.23333	-33
46.24167	-35
46.25000	-36
46.25833	-37
46.26667	-39
46.27500	-44
46.28333	-48
46.29167	-53
46.30000	-56
46.30833	-58
46.31667	-59
46.32500	-60
46.33333	-63
46.34167	-64
46.35000	-64
46.35833	-62
46.36667	-58
46.37500	-54
46.38333	-51
46.39167	-51
46.40000	-52
46.40833	-54
46.41667	-56
46.42500	-58
46.43333	-58
46.44167	-58
46.45000	-58
46.45833	-58
46.46667	-58
46.47500	-56
46.48333	-54
46.49167	-52
46.50000	-51
46.50833	-52
46.51667	-54
46.52500	-57
46.53333	-60
46.54167	-61
46.55000	-60
46.55833	-58
46.56667	-55
46.57500	-52
46.58333	-51
46.59167	-52
46.60000	-54
46.60833	-56
46.61667	-59
46.62500	-61
46.63333	-62
46.64167	-64
46.65000	-64
46.65833	-62
46.66667	-59
46.67500	-55
46.68333	-52
46.69167	-51
46.70000	-51
46.70833	-51
46.71667	-50
46.72500	-48
46.73333	-45
46.74167	-45
46.75000	-48
46.75833	-52
46.76667	-55
46.77500	-55
46.78333	-54
46.79167	-51
46.80000	-49
46.80833	-50
46.81667	-52
46.82500	-54
46.83333	-55
46.84167	-55
46.85000	-54
46.85833	-52
46.86667	-51
46.87500	-51
46.88333	-52
46.89167	-54
46.90000	-57
46.90833	-61
46.91667	-65
46.92500	-66
46.93333	-64
46.94167	-61
46.95000	-57
46.95833	-51
46.96667	-46
46.97500	-41
46.98333	-37
46.99167	-36
47.00000	-37
47.00833	-39
47.01667	-43
47.02500	-48
47.03333	-52
47.04167	-56
47.05000	-58
47.05833	-59
47.06667	-56
47.07500	-51
47.08333	-45
47.09167	-39
47.10000	-34
47.10833	-32
47.11667	-31
47.12500	-33
47.13333	-37
47.14167	-42
47.15000	-47
47.15833	-51
47.16667	-54
47.17500	-54
47.18333	-55
47.19167	-57
47.20000	-60
47.20833	-64
47.21667	-68
47.22500	-71
47.23333	-73
47.24167	-74
47.25000	-74
47.25833	-74
47.26667	-72
47.27500	-68
47.28333	-63
47.29167	-57
47.30000	-53
47.30833	-50
47.31667	-49
47.32500	-49
47.33333	-51
47.34167	-51
47.35000	-50
47.35833	-49
47.36667	-48
47.37500	-49
47.38333	-49
47.39167	-49
47.40000	-47
47.40833	-46
47.41667	-45
47.42500	-45
47.43333	-45
47.44167	-47
47.45000	-47
47.45833	-48
47.46667	-49
47.47500	-51
47.48333	-53
47.49167	-54
47.50000	-55
47.50833	-54
47.51667	-53
47.52500	-53
47.53333	-54
47.54167	-55
47.55000	-57
47.55833	-58
47.56667	-60
47.57500	-61
47.58333	-63
47.59167	-64
47.60000	-64
47.60833	-62
47.61667	-59
47.62500	-55
47.63333	-51
47.64167	-49
47.65000	-48
47.65833	-48
47.66667	-48
47.67500	-48
47.68333	-47
47.69167	-46
47.70000	-46
47.70833	-45
47.71667	-45
47.72500	-45
47.73333	-45
47.74167	-45
47.75000	-46
47.75833	-48
47.76667	-51
47.77500	-55
47.78333	-56
47.79167	-53
47.80000	-50
47.80833	-46
47.81667	-43
47.82500	-43
47.83333	-44
47.84167	-46
47.85000	-47
47.85833	-48
47.86667	-50
47.87500	-51
47.88333	-52
47.89167	-51
47.90000	-49
47.90833	-48
47.91667	-48
47.92500	-50
47.93333	-52
47.94167	-54
47.95000	-54
47.95833	-53
47.96667	-50
47.97500	-45
47.98333	-41
47.99167	-37
48.00000	-36
48.00833	-38
48.01667	-42
48.02500	-45
48.03333	-49
48.04167	-51
48.05000	-51
48.05833	-50
48.06667	-50
48.07500	-50
48.08333	-50
48.09167	-49
48.10000	-49
48.10833	-48
48.11667	-47
48.12500	-45
48.13333	-42
48.14167	-39
48.15000	-38
48.15833	-40
48.16667	-46
48.17500	-54
48.18333	-60
48.19167	-65
48.20000	-67
48.20833	-66
48.21667	-64
48.22500	-62
48.23333	-60
48.24167	-58
48.25000	-55
48.25833	-52
48.26667	-49
48.27500	-48
48.28333	-48
48.29167	-50
48.30000	-53
48.30833	-55
48.31667	-57
48.32500	-57
48.33333	-56
48.34167	-56
48.35000	-58
48.35833	-60
48.36667	-63
48.37500	-65
48.38333	-66
48.39167	-65
48.40000	-62
48.40833	-60
48.41667	-59
48.42500	-60
48.43333	-62
48.44167	-64
48.45000	-67
48.45833	-69
48.46667	-69
48.47500	-67
48.48333	-64
48.49167	-59
48.50000	-55
48.50833	-52
48.51667	-52
48.52500	-52
48.53333	-54
48.54167	-55
48.55000	-57
48.55833	-58
48.56667	-60
48.57500	-61
48.58333	-60
48.59167	-58
48.60000	-55
48.60833	-53
48.61667	-52
48.62500	-52
48.63333	-52
48.64167	-53
48.65000	-52
48.65833	-51
48.66667	-51
48.67500	-52
48.68333	-53
48.69167	-55
48.70000	-56
48.70833	-57
48.71667	-57
48.72500	-58
48.73333	-61
48.74167	-64
48.75000	-66
48.75833	-65
48.76667	-62
48.77500	-57
48.78333	-52
48.79167	-48
48.80000	-47
48.80833	-48
48.81667	-50
48.82500	-55
48.83333	-61
48.84167	-65
48.85000	-67
48.85833	-67
48.86667	-66
48.87500	-63
48.88333	-60
48.89167	-58
48.90000	-56
48.90833	-55
48.91667	-55
48.92500	-57
48.93333	-59
48.94167	-61
48.95000	-64
48.95833	-66
48.96667	-67
48.97500	-66
48.98333	-65
48.99167	-64
49.00000	-63
49.00833	-62
49.01667	-62
49.02500	-61
49.03333	-59
49.04167	-58
49.05000	-56
49.05833	-55
49.06667	-56
49.07500	-57
49.08333	-57
49.09167	-57
49.10000	-55
49.10833	-53
49.11667	-50
49.12500	-50
49.13333	-53
49.14167	-57
49.15000	-61
49.15833	-66
49.16667	-69
49.17500	-71
49.18333	-73
49.19167	-75
49.20000	-77
49.20833	-77
49.21667	-77
49.22500	-75
49.23333	-73
49.24167	-69
49.25000	-66
49.25833	-63
49.26667	-59
49.27500	-57
49.28333	-55
49.29167	-55
49.30000	-56
49.30833	-58
49.31667	-60
49.32500	-62
49.33333	-65
49.34167	-66
49.35000	-67
49.35833	-68
49.36667	-68
49.37500	-68
49.38333	-69
49.39167	-69
49.40000	-68
49.40833	-68
49.41667	-67
49.42500	-66
49.43333	-66
49.44167	-67
49.45000	-68
49.45833	-69
49.46667	-70
49.47500	-72
49.48333	-73
49.49167	-74
49.50000	-74
49.50833	-73
49.51667	-71
49.52500	-67
49.53333	-62
49.54167	-59
49.55000	-57
49.55833	-58
49.56667	-61
49.57500	-64
49.58333	-67
49.59167	-68
49.60000	-66
49.60833	-63
49.61667	-58
49.62500	-53
49.63333	-49
49.64167	-46
49.65000	-46
49.65833	-49
49.66667	-52
49.67500	-57
49.68333	-60
49.69167	-63
49.70000	-64
49.70833	-65
49.71667	-65
49.72500	-66
49.73333	-66
49.74167	-66
49.75000	-66
49.75833	-65
49.76667	-65
49.77500	-64
49.78333	-62
49.79167	-58
49.80000	-55
49.80833	-52
49.81667	-50
49.82500	-50
49.83333	-50
49.84167	-51
49.85000	-53
49.85833	-55
49.86667	-58
49.87500	-62
49.88333	-66
49.89167	-70
49.90000	-72
49.90833	-71
49.91667	-70
49.92500	-68
49.93333	-66
49.94167	-65
49.95000	-65
49.95833	-65
49.96667	-65
49.97500	-65
49.98333	-65
49.99167	-65
50.00000	-64
50.00833	-62
50.01667	-57
50.02500	-52
50.03333	-49
50.04167	-47
50.05000	-48
50.05833	-51
50.06667	-52
50.07500	-53
50.08333	-53
50.09167	-53
50.10000	-54
50.10833	-56
50.11667	-59
50.12500	-60
50.13333	-61
50.14167	-59
50.15000	-56
50.15833	-51
50.16667	-47
50.17500	-47
50.18333	-49
50.19167	-52
50.20000	-55
50.20833	-56
50.21667	-55
50.22500	-53
50.23333	-50
50.24167	-46
50.25000	-41
50.25833	-38
50.26667	-36
50.27500	-37
50.28333	-39
50.29167	-42
50.30000	-45
50.30833	-47
50.31667	-48
50.32500	-47
50.33333	-43
50.34167	-39
50.35000	-36
50.35833	-35
50.36667	-37
50.37500	-40
50.38333	-43
50.39167	-44
50.40000	-45
50.40833	-45
50.41667	-44
50.42500	-42
50.43333	-39
50.44167	-36
50.45000	-33
50.45833	-30
50.46667	-28
50.47500	-26
50.48333	-25
50.49167	-24
50.50000	-23
50.50833	-25
50.51667	-26
50.52500	-25
50.53333	-21
50.54167	-16
50.55000	-10
50.55833	-6
50.56667	-6
50.57500	-8
50.58333	-11
50.59167	-14
50.60000	-15
50.60833	-15
50.61667	-12
50.62500	-9
50.63333	-5
50.64167	-1
50.65000	3
50.65833	7
50.66667	10
50.67500	10
50.68333	9
50.69167	7
50.70000	6
50.70833	5
50.71667	6
50.72500	8
50.73333	11
50.74167	14
50.75000	16
50.75833	17
50.76667	17
50.77500	15
50.78333	13
50.79167	11
50.80000	10
50.80833	14
50.81667	20
50.82500	26
50.83333	31
50.84167	32
50.85000	30
50.85833	26
50.86667	24
50.87500	23
50.88333	25
50.89167	29
50.90000	33
50.90833	36
50.91667	39
50.92500	39
50.93333	38
50.94167	34
50.95000	28
50.95833	22
50.96667	18
50.97500	16
50.98333	17
50.99167	21
51.00000	26
51.00833	30
51.01667	33
51.02500	33
51.03333	29
51.04167	25
51.05000	21
51.05833	18
51.06667	16
51.07500	17
51.08333	19
51.09167	22
51.10000	24
51.10833	26
51.11667	28
51.12500	30
51.13333	30
51.14167	29
51.15000	28
51.15833	26
51.16667	25
51.17500	26
51.18333	27
51.19167	30
51.20000	32
51.20833	35
51.21667	37
51.22500	38
51.23333	38
51.24167	37
51.25000	34
51.25833	31
51.26667	29
51.27500	28
51.28333	26
51.29167	24
51.30000	21
51.30833	17
51.31667	13
51.32500	11
51.33333	12
51.34167	14
51.35000	17
51.35833	20
51.36667	20
51.37500	18
51.38333	16
51.39167	13
51.40000	11
51.40833	10
51.41667	11
51.42500	11
51.43333	10
51.44167	9
51.45000	9
51.45833	10
51.46667	11
51.47500	11
51.48333	12
51.49167	11
51.50000	10
51.50833	10
51.51667	9
51.52500	7
51.53333	2
51.54167	-5
51.55000	-12
51.55833	-18
51.56667	-20
51.57500	-20
51.58333	-19
51.59167	-19
51.60000	-19
51.60833	-20
51.61667	-22
51.62500	-24
51.63333	-28
51.64167	-31
51.65000	-35
51.65833	-38
51.66667	-38
51.67500	-37
51.68333	-34
51.69167	-33
51.70000	-31
51.70833	-30
51.71667	-30
51.72500	-27
51.73333	-23
51.74167	-18
51.75000	-12
51.75833	-9
51.76667	-8
51.77500	-11
51.78333	-16
51.79167	-23
51.80000	-29
51.80833	-35
51.81667	-40
51.82500	-43
51.83333	-45
51.84167	-44
51.85000	-43
51.85833	-41
51.86667	-40
51.87500	-38
51.88333	-36
51.89167	-34
51.90000	-33
51.90833	-35
51.91667	-38
51.92500	-42
51.93333	-46
51.94167	-50
51.95000	-53
51.95833	-54
51.96667	-54
51.97500	-52
51.98333	-49
51.99167	-44
52.00000	-41
52.00833	-41
52.01667	-45
52.02500	-48
52.03333	-52
52.04167	-53
52.05000	-52
52.05833	-49
52.06667	-48
52.07500	-49
52.08333	-51
52.09167	-54
52.10000	-55
52.10833	-54
52.11667	-52
52.12500	-49
52.13333	-48
52.14167	-47
52.15000	-47
52.15833	-46
52.16667	-45
52.17500	-45
52.18333	-45
52.19167	-46
52.20000	-47
52.20833	-49
52.21667	-50
52.22500	-52
52.23333	-54
52.24167	-56
52.25000	-57
52.25833	-56
52.26667	-53
52.27500	-49
52.28333	-45
52.29167	-41
52.30000	-40
52.30833	-40
52.31667	-42
52.32500	-47
52.33333	-52
52.34167	-57
52.35000	-60
52.35833	-60
52.36667	-59
52.37500	-58
52.38333	-56
52.39167	-56
52.40000	-55
52.40833	-54
52.41667	-52
52.42500	-51
52.43333	-52
52.44167	-55
52.45000	-58
52.45833	-61
52.46667	-62
52.47500	-60
52.48333	-58
52.49167	-56
52.50000	-56
52.50833	-56
52.51667	-57
52.52500	-58
52.53333	-58
52.54167	-58
52.55000	-58
52.55833	-56
52.56667	-55
52.57500	-54
52.58333	-54
52.59167	-55
52.60000	-57
52.60833	-60
52.61667	-62
52.62500	-64
52.63333	-63
52.64167	-62
52.65000	-59
52.65833	-56
52.66667	-55
52.67500	-56
52.68333	-58
52.69167	-61
52.70000	-63
52.70833	-64
52.71667	-63
52.72500	-63
52.73333	-62
52.74167	-60
52.75000	-58
52.75833	-56
52.76667	-55
52.77500	-58
52.78333	-62
52.79167	-68
52.80000	-72
52.80833	-75
52.81667	-75
52.82500	-72
52.83333	-67
52.84167	-61
52.85000	-57
52.85833	-54
52.86667	-54
52.87500	-57
52.88333	-62
52.89167	-65
52.90000	-67
52.90833	-66
52.91667	-64
52.92500	-61
52.93333	-59
52.94167	-59
52.95000	-62
52.95833	-65
52.96667	-67
52.97500	-69
52.98333	-68
52.99167	-68
53.00000	-67
53.00833	-66
53.01667	-65
53.02500	-65
53.03333	-63
53.04167	-61
53.05000	-58
53.05833	-54
53.06667	-50
53.07500	-46
53.08333	-43
53.09167	-41
53.10000	-40
53.10833	-41
53.11667	-43
53.12500	-44
53.13333	-45
53.14167	-46
53.15000	-46
53.15833	-47
53.16667	-50
53.17500	-54
53.18333	-57
53.19167	-59
53.20000	-59
53.20833	-58
53.21667	-56
53.22500	-56
53.23333	-57
53.24167	-59
53.25000	-62
53.25833	-64
53.26667	-65
53.27500	-64
53.28333	-63
53.29167	-61
53.30000	-60
53.30833	-60
53.31667	-59
53.32500	-58
53.33333	-57
53.34167	-57
53.35000	-59
53.35833	-60
53.36667	-60
53.37500	-58
53.38333	-56
53.39167	-55
53.40000	-53
53.40833	-53
53.41667	-54
53.42500	-54
53.43333	-53
53.44167	-53
53.45000	-52
53.45833	-53
53.46667	-53
53.47500	-53
53.48333	-52
53.49167	-49
53.50000	-45
53.50833	-44
53.51667	-44
53.52500	-46
53.53333	-51
53.54167	-55
53.55000	-57
53.55833	-57
53.56667	-55
53.57500	-52
53.58333	-50
53.59167	-50
53.60000	-51
53.60833	-51
53.61667	-50
53.62500	-49
53.63333	-48
53.64167	-46
53.65000	-46
53.65833	-45
53.66667	-43
53.67500	-40
53.68333	-37
53.69167	-35
53.70000	-35
53.70833	-37
53.71667	-40
53.72500	-43
53.73333	-45
53.74167	-46
53.75000	-46
53.75833	-46
53.76667	-45
53.77500	-44
53.78333	-44
53.79167	-45
53.80000	-46
53.80833	-45
53.81667	-41
53.82500	-34
53.83333	-26
53.84167	-19
53.85000	-15
53.85833	-13
53.86667	-14
53.87500	-15
53.88333	-15
53.89167	-12
53.90000	-8
53.90833	-4
53.91667	0
53.92500	2
53.93333	2
53.94167	0
53.95000	-1
53.95833	-3
53.96667	-4
53.97500	-5
53.98333	-6
53.99167	-5
54.00000	-3
54.00833	-0
54.01667	4
54.02500	10
54.03333	16
54.04167	21
54.05000	25
54.05833	28
54.06667	31
54.07500	34
54.08333	37
54.09167	40
54.10000	41
54.10833	39
54.11667	37
54.12500	38
54.13333	41
54.14167	46
54.15000	53
54.15833	59
54.16667	65
54.17500	69
54.18333	73
54.19167	77
54.20000	79
54.20833	79
54.21667	78
54.22500	78
54.23333	80
54.24167	84
54.25000	90
54.25833	98
54.26667	105
54.27500	113
54.28333	119
54.29167	125
54.30000	131
54.30833	137
54.31667	143
54.32500	148
54.33333	152
54.34167	155
54.35000	158
54.35833	161
54.36667	167
54.37500	174
54.38333	181
54.39167	187
54.40000	194
54.40833	199
54.41667	206
54.42500	215
54.43333	225
54.44167	235
54.45000	244
54.45833	252
54.46667	258
54.47500	263
54.48333	268
54.49167	273
54.50000	281
54.50833	291
54.51667	302
54.52500	312
54.53333	322
54.54167	329
54.55000	334
54.55833	337
54.56667	340
54.57500	344
54.58333	349
54.59167	356
54.60000	365
54.60833	374
54.61667	382
54.62500	389
54.63333	395
54.64167	402
54.65000	410
54.65833	418
54.66667	428
54.67500	439
54.68333	448
54.69167	456
54.70000	464
54.70833	472
54.71667	479
54.72500	486
54.73333	493
54.74167	499
54.75000	503
54.75833	509
54.76667	517
54.77500	527
54.78333	535
54.79167	543
54.80000	549
54.80833	554
54.81667	559
54.82500	565
54.83333	572
54.84167	579
54.85000	586
54.85833	593
54.86667	600
54.87500	606
54.88333	611
54.89167	616
54.90000	621
54.90833	628
54.91667	636
54.92500	645
54.93333	655
54.94167	664
54.95000	672
54.95833	679
54.96667	686
54.97500	693
54.98333	702
54.99167	711
55.00000	720
55.00833	728
55.01667	735
55.02500	741
55.03333	746
55.04167	751
55.05000	759
55.05833	768
55.06667	776
55.07500	784
55.08333	790
55.09167	794
55.10000	796
55.10833	798
55.11667	801
55.12500	805
55.13333	808
55.14167	811
55.15000	814
55.15833	817
55.16667	819
55.17500	821
55.18333	823
55.19167	824
55.20000	826
55.20833	829
55.21667	832
55.22500	835
55.23333	838
55.24167	842
55.25000	847
55.25833	853
55.26667	862
55.27500	872
55.28333	880
55.29167	886
55.30000	889
55.30833	888
55.31667	884
55.32500	880
55.33333	876
55.34167	873
55.35000	872
55.35833	874
55.36667	880
55.37500	887
55.38333	894
55.39167	901
55.40000	906
55.40833	909
55.41667	908
55.42500	907
55.43333	906
55.44167	904
55.45000	902
55.45833	899
55.46667	895
55.47500	891
55.48333	888
55.49167	886
55.50000	885
55.50833	886
55.51667	890
55.52500	894
55.53333	898
55.54167	902
55.55000	906
55.55833	908
55.56667	909
55.57500	907
55.58333	904
55.59167	899
55.60000	894
55.60833	889
55.61667	885
55.62500	882
55.63333	879
55.64167	876
55.65000	872
55.65833	867
55.66667	861
55.67500	856
55.68333	853
55.69167	852
55.70000	853
55.70833	856
55.71667	860
55.72500	863
55.73333	865
55.74167	866
55.75000	865
55.75833	862
55.76667	857
55.77500	851
55.78333	845
55.79167	838
55.80000	832
55.80833	828
55.81667	825
55.82500	824
55.83333	825
55.84167	826
55.85000	828
55.85833	828
55.86667	827
55.87500	825
55.88333	821
55.89167	816
55.90000	810
55.90833	802
55.91667	794
55.92500	786
55.93333	777
55.94167	771
55.95000	768
55.95833	767
55.96667	765
55.97500	763
55.98333	760
55.99167	756
56.00000	751
56.00833	747
56.01667	742
56.02500	738
56.03333	733
56.04167	728
56.05000	725
56.05833	721
56.06667	716
56.07500	710
56.08333	705
56.09167	699
56.10000	693
56.10833	687
56.11667	679
56.12500	670
56.13333	662
56.14167	654
56.15000	650
56.15833	647
56.16667	646
56.17500	647
56.18333	648
56.19167	648
56.20000	647
56.20833	644
56.21667	641
56.22500	637
56.23333	632
56.24167	627
56.25000	622
56.25833	618
56.26667	616
56.27500	614
56.28333	611
56.29167	605
56.30000	597
56.30833	589
56.31667	581
56.32500	574
56.33333	570
56.34167	565
56.35000	562
56.35833	560
56.36667	558
56.37500	555
56.38333	552
56.39167	548
56.40000	544
56.40833	542
56.41667	540
56.42500	539
56.43333	536
56.44167	530
56.45000	522
56.45833	513
56.46667	504
56.47500	497
56.48333	491
56.49167	488
56.50000	486
56.50833	484
56.51667	480
56.52500	476
56.53333	471
56.54167	467
56.55000	463
56.55833	459
56.56667	454
56.57500	448
56.58333	444
56.59167	441
56.60000	440
56.60833	440
56.61667	441
56.62500	439
56.63333	437
56.64167	433
56.65000	429
56.65833	423
56.66667	417
56.67500	410
56.68333	404
56.69167	399
56.70000	395
56.70833	392
56.71667	390
56.72500	388
56.73333	386
56.74167	383
56.75000	380
56.75833	376
56.76667	371
56.77500	366
56.78333	360
56.79167	355
56.80000	350
56.80833	346
56.81667	343
56.82500	342
56.83333	342
56.84167	342
56.85000	341
56.85833	338
56.86667	333
56.87500	328
56.88333	323
56.89167	319
56.90000	315
56.90833	311
56.91667	307
56.92500	304
56.93333	302
56.94167	300
56.95000	299
56.95833	299
56.96667	299
56.97500	297
56.98333	296
56.99167	295
57.00000	294
57.00833	293
57.01667	291
57.02500	289
57.03333	288
57.04167	287
57.05000	284
57.05833	279
57.06667	273
57.07500	266
57.08333	259
57.09167	254
57.10000	250
57.10833	248
57.11667	247
57.12500	245
57.13333	242
57.14167	238
57.15000	234
57.15833	230
57.16667	230
57.17500	231
57.18333	233
57.19167	233
57.20000	232
57.20833	229
57.21667	226
57.22500	224
57.23333	223
57.24167	222
57.25000	219
57.25833	215
57.26667	210
57.27500	205
57.28333	201
57.29167	199
57.30000	198
57.30833	197
57.31667	197
57.32500	196
57.33333	194
57.34167	191
57.35000	187
57.35833	181
57.36667	177
57.37500	174
57.38333	174
57.39167	175
57.40000	179
57.40833	183
57.41667	186
57.42500	188
57.43333	186
57.44167	182
57.45000	175
57.45833	168
57.46667	164
57.47500	163
57.48333	164
57.49167	165
57.50000	166
57.50833	166
57.51667	163
57.52500	160
57.53333	158
57.54167	157
57.55000	156
57.55833	155
57.56667	153
57.57500	150
57.58333	146
57.59167	142
57.60000	140
57.60833	142
57.61667	146
57.62500	149
57.63333	152
57.64167	152
57.65000	148
57.65833	142
57.66667	138
57.67500	136
57.68333	134
57.69167	131
57.70000	127
57.70833	122
57.71667	117
57.72500	113
57.73333	110
57.74167	109
57.75000	109
57.75833	110
57.76667	110
57.77500	110
57.78333	110
57.79167	110
57.80000	112
57.80833	114
57.81667	116
57.82500	116
57.83333	114
57.84167	111
57.85000	109
57.85833	107
57.86667	108
57.87500	110
57.88333	113
57.89167	112
57.90000	109
57.90833	104
57.91667	100
57.92500	96
57.93333	92
57.94167	89
57.95000	87
57.95833	86
57.96667	86
57.97500	86
57.98333	87
57.99167	89
58.00000	89
58.00833	89
58.01667	88
58.02500	85
58.03333	81
58.04167	76
58.05000	72
58.05833	68
58.06667	65
58.07500	62
58.08333	61
58.09167	61
58.10000	64
58.10833	67
58.11667	69
58.12500	71
58.13333	70
58.14167	67
58.15000	61
58.15833	55
58.16667	50
58.17500	47
58.18333	46
58.19167	46
58.20000	47
58.20833	46
58.21667	45
58.22500	44
58.23333	43
58.24167	43
58.25000	44
58.25833	45
58.26667	46
58.27500	47
58.28333	47
58.29167	47
58.30000	47
58.30833	47
58.31667	47
58.32500	49
58.33333	52
58.34167	54
58.35000	54
58.35833	52
58.36667	49
58.37500	46
58.38333	43
58.39167	39
58.40000	35
58.40833	30
58.41667	26
58.42500	23
58.43333	22
58.44167	23
58.45000	27
58.45833	32
58.46667	35
58.47500	36
58.48333	36
58.49167	36
58.50000	36
58.50833	38
58.51667	41
58.52500	41
58.53333	37
58.54167	32
58.55000	29
58.55833	28
58.56667	30
58.57500	33
58.58333	35
58.59167	34
58.60000	32
58.60833	28
58.61667	24
58.62500	22
58.63333	20
58.64167	20
58.65000	20
58.65833	21
58.66667	23
58.67500	25
58.68333	28
58.69167	31
58.70000	33
58.70833	34
58.71667	33
58.72500	29
58.73333	23
58.74167	17
58.75000	12
58.75833	10
58.76667	10
58.77500	13
58.78333	18
58.79167	23
58.80000	27
58.80833	29
58.81667	29
58.82500	28
58.83333	26
58.84167	25
58.85000	24
58.85833	24
58.86667	24
58.87500	24
58.88333	24
58.89167	25
58.90000	26
58.90833	25
58.91667	24
58.92500	23
58.93333	23
58.94167	23
58.95000	22
58.95833	20
58.96667	15
58.97500	9
58.98333	5
58.99167	3
59.00000	4
59.00833	7
59.01667	12
59.02500	16
59.03333	20
59.04167	23
59.05000	24
59.05833	22
59.06667	20
59.07500	17
59.08333	14
59.09167	11
59.10000	8
59.10833	5
59.11667	4
59.12500	4
59.13333	6
59.14167	8
59.15000	9
59.15833	9
59.16667	8
59.17500	6
59.18333	5
59.19167	5
59.20000	6
59.20833	7
59.21667	8
59.22500	8
59.23333	7
59.24167	4
59.25000	-0
59.25833	-4
59.26667	-7
59.27500	-8
59.28333	-8
59.29167	-7
59.30000	-6
59.30833	-5
59.31667	-6
59.32500	-7
59.33333	-7
59.34167	-6
59.35000	-3
59.35833	0
59.36667	3
59.37500	5
59.38333	6
59.39167	4
59.40000	2
59.40833	0
59.41667	-1
59.42500	-2
59.43333	-3
59.44167	-4
59.45000	-6
59.45833	-7
59.46667	-7
59.47500	-6
59.48333	-4
59.49167	-2
59.50000	0
59.50833	1
59.51667	2
59.52500	1
59.53333	-1
59.54167	-3
59.55000	-6
59.55833	-8
59.56667	-11
59.57500	-14
59.58333	-17
59.59167	-19
59.60000	-21
59.60833	-21
59.61667	-19
59.62500	-15
59.63333	-11
59.64167	-7
59.65000	-5
59.65833	-3
59.66667	-3
59.67500	-3
59.68333	-4
59.69167	-3
59.70000	-2
59.70833	-1
59.71667	-3
59.72500	-6
59.73333	-10
59.74167	-15
59.75000	-21
59.75833	-25
59.76667	-27
59.77500	-27
59.78333	-25
59.79167	-22
59.80000	-18
59.80833	-16
59.81667	-13
59.82500	-10
59.83333	-6
59.84167	-3
59.85000	-1
59.85833	-0
59.86667	0
59.87500	1
59.88333	2
59.89167	1
59.90000	-0
59.90833	-3
59.91667	-5
59.92500	-6
59.93333	-6
59.94167	-5
59.95000	-3
59.95833	-2
59.96667	-1
59.97500	-2
59.98333	-4
59.99167	-8
60.00000	-12

[LC Chromatogram(Detector A-Ch2)]
Interval(msec)	500
# of Points	7201
Start Time(min)	0.000
End Time(min)	60.000
Intensity Units	mV
Intensity Multiplier	0.001
Wavelength(nm)	230
R.Time (min)	Intensity
0.00000	-84
0.00833	-84
0.01667	-3
0.02500	-8
0.03333	-12
0.04167	-16
0.05000	-19
0.05833	-20
0.06667	-21
0.07500	-22
0.08333	-24
0.09167	-26
0.10000	-28
0.10833	-30
0.11667	-32
0.12500	-34
0.13333	-37
0.14167	-42
0.15000	-46
0.15833	-51
0.16667	-54
0.17500	-55
0.18333	-55
0.19167	-53
0.20000	-52
0.20833	-51
0.21667	-52
0.22500	-55
0.23333	-59
0.24167	-63
0.25000	-66
0.25833	-68
0.26667	-70
0.27500	-72
0.28333	-75
0.29167	-79
0.30000	-83
0.30833	-87
0.31667	-90
0.32500	-92
0.33333	-94
0.34167	-94
0.35000	-94
0.35833	-94
0.36667	-94
0.37500	-92
0.38333	-89
0.39167	-88
0.40000	-88
0.40833	-89
0.41667	-93
0.42500	-97
0.43333	-101
0.44167	-104
0.45000	-106
0.45833	-108
0.46667	-110
0.47500	-114
0.48333	-118
0.49167	-121
0.50000	-123
0.50833	-125
0.51667	-127
0.52500	-128
0.53333	-128
0.54167	-129
0.55000	-131
0.55833	-134
0.56667	-138
0.57500	-141
0.58333	-145
0.59167	-147
0.60000	-147
0.60833	-146
0.61667	-145
0.62500	-144
0.63333	-144
0.64167	-144
0.65000	-144
0.65833	-146
0.66667	-149
0.67500	-152
0.68333	-153
0.69167	-153
0.70000	-154
0.70833	-154
0.71667	-155
0.72500	-157
0.73333	-159
0.74167	-160
0.75000	-160
0.75833	-162
0.76667	-164
0.77500	-167
0.78333	-170
0.79167	-172
0.80000	-172
0.80833	-171
0.81667	-171
0.82500	-171
0.83333	-171
0.84167	-173
0.85000	-176
0.85833	-179
0.86667	-184
0.87500	-188
0.88333	-192
0.89167	-196
0.90000	-197
0.90833	-198
0.91667	-197
0.92500	-196
0.93333	-195
0.94167	-194
0.95000	-196
0.95833	-198
0.96667	-201
0.97500	-204
0.98333	-205
0.99167	-206
1.00000	-207
1.00833	-208
1.01667	-211
1.02500	-214
1.03333	-218
1.04167	-221
1.05000	-224
1.05833	-226
1.06667	-226
1.07500	-227
1.08333	-227
1.09167	-227
1.10000	-224
1.10833	-221
1.11667	-218
1.12500	-216
1.13333	-218
1.14167	-222
1.15000	-228
1.15833	-235
1.16667	-240
1.17500	-242
1.18333	-242
1.19167	-242
1.20000	-243
1.20833	-245
1.21667	-250
1.22500	-254
1.23333	-257
1.24167	-257
1.25000	-256
1.25833	-252
1.26667	-249
1.27500	-246
1.28333	-244
1.29167	-242
1.30000	-242
1.30833	-243
1.31667	-244
1.32500	-247
1.33333	-250
1.34167	-253
1.35000	-256
1.35833	-258
1.36667	-260
1.37500	-261
1.38333	-260
1.39167	-260
1.40000	-260
1.40833	-261
1.41667	-263
1.42500	-265
1.43333	-266
1.44167	-267
1.45000	-268
1.45833	-269
1.46667	-272
1.47500	-276
1.48333	-280
1.49167	-283
1.50000	-286
1.50833	-288
1.51667	-291
1.52500	-293
1.53333	-295
1.54167	-295
1.55000	-293
1.55833	-289
1.56667	-285
1.57500	-281
1.58333	-279
1.59167	-279
1.60000	-280
1.60833	-283
1.61667	-287
1.62500	-291
1.63333	-294
1.64167	-295
1.65000	-295
1.65833	-294
1.66667	-292
1.67500	-291
1.68333	-292
1.69167	-293
1.70000	-293
1.70833	-294
1.71667	-295
1.72500	-298
1.73333	-301
1.74167	-304
1.75000	-306
1.75833	-307
1.76667	-307
1.77500	-306
1.78333	-307
1.79167	-309
1.80000	-311
1.80833	-313
1.81667	-315
1.82500	-316
1.83333	-316
1.84167	-316
1.85000	-317
1.85833	-317
1.86667	-319
1.87500	-321
1.88333	-323
1.89167	-326
1.90000	-329
1.90833	-330
1.91667	-329
1.92500	-327
1.93333	-324
1.94167	-322
1.95000	-320
1.95833	-321
1.96667	-323
1.97500	-325
1.98333	-328
1.99167	-330
2.00000	-332
2.00833	-333
2.01667	-334
2.02500	-334
2.03333	-334
2.04167	-333
2.05000	-332
2.05833	-331
2.06667	-331
2.07500	-330
2.08333	-331
2.09167	-332
2.10000	-333
2.10833	-334
2.11667	-333
2.12500	-332
2.13333	-331
2.14167	-331
2.15000	-332
2.15833	-335
2.16667	-338
2.17500	-341
2.18333	-343
2.19167	-344
2.20000	-344
2.20833	-344
2.21667	-343
2.22500	-342
2.23333	-341
2.24167	-340
2.25000	-339
2.25833	-337
2.26667	-337
2.27500	-338
2.28333	-341
2.29167	-345
2.30000	-351
2.30833	-356
2.31667	-360
2.32500	-363
2.33333	-365
2.34167	-365
2.35000	-364
2.35833	-362
2.36667	-359
2.37500	-358
2.38333	-357
2.39167	-358
2.40000	-360
2.40833	-361
2.41667	-362
2.42500	-361
2.43333	-358
2.44167	-354
2.45000	-351
2.45833	-349
2.46667	-351
2.47500	-354
2.48333	-358
2.49167	-362
2.50000	-365
2.50833	-367
2.51667	-368
2.52500	-366
2.53333	-364
2.54167	-362
2.55000	-361
2.55833	-361
2.56667	-363
2.57500	-365
2.58333	-367
2.59167	-367
2.60000	-367
2.60833	-367
2.61667	-369
2.62500	-371
2.63333	-373
2.64167	-375
2.65000	-375
2.65833	-374
2.66667	-373
2.67500	-373
2.68333	-373
2.69167	-374
2.70000	-374
2.70833	-373
2.71667	-370
2.72500	-369
2.73333	-370
2.74167	-373
2.75000	-378
2.75833	-383
2.76667	-388
2.77500	-391
2.78333	-392
2.79167	-391
2.80000	-388
2.80833	-386
2.81667	-386
2.82500	-389
2.83333	-392
2.84167	-396
2.85000	-397
2.85833	-397
2.86667	-395
2.87500	-394
2.88333	-395
2.89167	-398
2.90000	-401
2.90833	-403
2.91667	-403
2.92500	-402
2.93333	-400
2.94167	-396
2.95000	-392
2.95833	-390
2.96667	-388
2.97500	-388
2.98333	-389
2.99167	-392
3.00000	-394
3.00833	-396
3.01667	-398
3.02500	-400
3.03333	-401
3.04167	-401
3.05000	-399
3.05833	-397
3.06667	-396
3.07500	-396
3.08333	-400
3.09167	-404
3.10000	-408
3.10833	-412
3.11667	-414
3.12500	-414
3.13333	-413
3.14167	-411
3.15000	-408
3.15833	-407
3.16667	-405
3.17500	-405
3.18333	-407
3.19167	-409
3.20000	-412
3.20833	-415
3.21667	-419
3.22500	-423
3.23333	-427
3.24167	-429
3.25000	-430
3.25833	-429
3.26667	-425
3.27500	-422
3.28333	-419
3.29167	-417
3.30000	-417
3.30833	-418
3.31667	-419
3.32500	-420
3.33333	-420
3.34167	-419
3.35000	-417
3.35833	-416
3.36667	-416
3.37500	-416
3.38333	-417
3.39167	-419
3.40000	-420
3.40833	-421
3.41667	-421
3.42500	-422
3.43333	-423
3.44167	-423
3.45000	-422
3.45833	-421
3.46667	-420
3.47500	-419
3.48333	-419
3.49167	-419
3.50000	-420
3.50833	-422
3.51667	-425
3.52500	-429
3.53333	-433
3.54167	-435
3.55000	-437
3.55833	-439
3.56667	-440
3.57500	-441
3.58333	-440
3.59167	-439
3.60000	-437
3.60833	-434
3.61667	-432
3.62500	-429
3.63333	-428
3.64167	-428
3.65000	-430
3.65833	-431
3.66667	-431
3.67500	-429
3.68333	-428
3.69167	-428
3.70000	-430
3.70833	-434
3.71667	-437
3.72500	-438
3.73333	-436
3.74167	-433
3.75000	-430
3.75833	-429
3.76667	-428
3.77500	-430
3.78333	-432
3.79167	-435
3.80000	-439
3.80833	-442
3.81667	-444
3.82500	-444
3.83333	-443
3.84167	-442
3.85000	-440
3.85833	-439
3.86667	-437
3.87500	-436
3.88333	-435
3.89167	-435
3.90000	-435
3.90833	-436
3.91667	-437
3.92500	-438
3.93333	-438
3.94167	-438
3.95000	-436
3.95833	-433
3.96667	-429
3.97500	-426
3.98333	-423
3.99167	-423
4.00000	-425
4.00833	-430
4.01667	-435
4.02500	-441
4.03333	-444
4.04167	-445
4.05000	-444
4.05833	-443
4.06667	-444
4.07500	-446
4.08333	-448
4.09167	-450
4.10000	-452
4.10833	-451
4.11667	-450
4.12500	-449
4.13333	-448
4.14167	-449
4.15000	-451
4.15833	-454
4.16667	-457
4.17500	-459
4.18333	-458
4.19167	-457
4.20000	-455
4.20833	-453
4.21667	-453
4.22500	-454
4.23333	-453
4.24167	-451
4.25000	-448
4.25833	-446
4.26667	-446
4.27500	-447
4.28333	-450
4.29167	-453
4.30000	-457
4.30833	-461
4.31667	-465
4.32500	-467
4.33333	-466
4.34167	-463
4.35000	-460
4.35833	-460
4.36667	-462
4.37500	-466
4.38333	-471
4.39167	-474
4.40000	-476
4.40833	-475
4.41667	-473
4.42500	-470
4.43333	-466
4.44167	-462
4.45000	-458
4.45833	-457
4.46667	-457
4.47500	-458
4.48333	-460
4.49167	-462
4.50000	-464
4.50833	-464
4.51667	-464
4.52500	-463
4.53333	-461
4.54167	-459
4.55000	-458
4.55833	-459
4.56667	-461
4.57500	-463
4.58333	-464
4.59167	-464
4.60000	-464
4.60833	-464
4.61667	-465
4.62500	-467
4.63333	-468
4.64167	-469
4.65000	-469
4.65833	-468
4.66667	-468
4.67500	-467
4.68333	-467
4.69167	-468
4.70000	-468
4.70833	-469
4.71667	-469
4.72500	-469
4.73333	-468
4.74167	-468
4.75000	-468
4.75833	-468
4.76667	-469
4.77500	-469
4.78333	-468
4.79167	-468
4.80000	-468
4.80833	-469
4.81667	-471
4.82500	-474
4.83333	-474
4.84167	-473
4.85000	-471
4.85833	-469
4.86667	-468
4.87500	-467
4.88333	-467
4.89167	-469
4.90000	-472
4.90833	-476
4.91667	-479
4.92500	-482
4.93333	-482
4.94167	-479
4.95000	-476
4.95833	-473
4.96667	-472
4.97500	-472
4.98333	-474
4.99167	-475
5.00000	-475
5.00833	-473
5.01667	-471
5.02500	-469
5.03333	-469
5.04167	-470
5.05000	-473
5.05833	-475
5.06667	-477
5.07500	-479
5.08333	-481
5.09167	-482
5.10000	-482
5.10833	-480
5.11667	-479
5.12500	-478
5.13333	-478
5.14167	-480
5.15000	-481
5.15833	-482
5.16667	-480
5.17500	-477
5.18333	-475
5.19167	-473
5.20000	-473
5.20833	-475
5.21667	-477
5.22500	-480
5.23333	-481
5.24167	-482
5.25000	-482
5.25833	-482
5.26667	-481
5.27500	-480
5.28333	-479
5.29167	-480
5.30000	-482
5.30833	-486
5.31667	-490
5.32500	-494
5.33333	-496
5.34167	-497
5.35000	-495
5.35833	-492
5.36667	-488
5.37500	-484
5.38333	-480
5.39167	-475
5.40000	-472
5.40833	-469
5.41667	-469
5.42500	-471
5.43333	-475
5.44167	-481
5.45000	-487
5.45833	-491
5.46667	-494
5.47500	-496
5.48333	-496
5.49167	-495
5.50000	-494
5.50833	-494
5.51667	-495
5.52500	-496
5.53333	-496
5.54167	-495
5.55000	-491
5.55833	-488
5.56667	-485
5.57500	-484
5.58333	-485
5.59167	-486
5.60000	-488
5.60833	-489
5.61667	-491
5.62500	-491
5.63333	-491
5.64167	-490
5.65000	-490
5.65833	-491
5.66667	-492
5.67500	-493
5.68333	-495
5.69167	-496
5.70000	-497
5.70833	-497
5.71667	-498
5.72500	-498
5.73333	-498
5.74167	-498
5.75000	-497
5.75833	-495
5.76667	-495
5.77500	-494
5.78333	-494
5.79167	-495
5.80000	-495
5.80833	-496
5.81667	-497
5.82500	-498
5.83333	-498
5.84167	-497
5.85000	-494
5.85833	-491
5.86667	-488
5.87500	-486
5.88333	-485
5.89167	-485
5.90000	-485
5.90833	-485
5.91667	-487
5.92500	-488
5.93333	-491
5.94167	-493
5.95000	-495
5.95833	-497
5.96667	-499
5.97500	-501
5.98333	-502
5.99167	-502
6.00000	-499
6.00833	-496
6.01667	-493
6.02500	-491
6.03333	-491
6.04167	-493
6.05000	-496
6.05833	-498
6.06667	-499
6.07500	-500
6.08333	-501
6.09167	-503
6.10000	-503
6.10833	-501
6.11667	-497
6.12500	-492
6.13333	-489
6.14167	-488
6.15000	-489
6.15833	-492
6.16667	-495
6.17500	-497
6.18333	-496
6.19167	-496
6.20000	-495
6.20833	-495
6.21667	-494
6.22500	-492
6.23333	-490
6.24167	-489
6.25000	-490
6.25833	-493
6.26667	-496
6.27500	-498
6.28333	-499
6.29167	-499
6.30000	-498
6.30833	-497
6.31667	-496
6.32500	-494
6.33333	-493
6.34167	-493
6.35000	-495
6.35833	-497
6.36667	-499
6.37500	-500
6.38333	-500
6.39167	-499
6.40000	-497
6.40833	-495
6.41667	-493
6.42500	-491
6.43333	-490
6.44167	-490
6.45000	-492
6.45833	-493
6.46667	-493
6.47500	-493
6.48333	-495
6.49167	-496
6.50000	-498
6.50833	-499
6.51667	-499
6.52500	-500
6.53333	-501
6.54167	-502
6.55000	-503
6.55833	-504
6.56667	-504
6.57500	-504
6.58333	-503
6.59167	-503
6.60000	-502
6.60833	-502
6.61667	-501
6.62500	-500
6.63333	-500
6.64167	-501
6.65000	-503
6.65833	-505
6.66667	-506
6.67500	-506
6.68333	-504
6.69167	-503
6.70000	-503
6.70833	-504
6.71667	-507
6.72500	-510
6.73333	-512
6.74167	-512
6.75000	-512
6.75833	-511
6.76667	-511
6.77500	-510
6.78333	-509
6.79167	-509
6.80000	-511
6.80833	-514
6.81667	-518
6.82500	-524
6.83333	-528
6.84167	-531
6.85000	-533
6.85833	-534
6.86667	-534
6.87500	-530
6.88333	-524
6.89167	-517
6.90000	-511
6.90833	-507
6.91667	-507
6.92500	-511
6.93333	-514
6.94167	-516
6.95000	-516
6.95833	-515
6.96667	-514
6.97500	-513
6.98333	-511
6.99167	-509
7.00000	-507
7.00833	-506
7.01667	-508
7.02500	-511
7.03333	-515
7.04167	-519
7.05000	-522
7.05833	-523
7.06667	-522
7.07500	-521
7.08333	-517
7.09167	-514
7.10000	-510
7.10833	-507
7.11667	-505
7.12500	-506
7.13333	-507
7.14167	-510
7.15000	-512
7.15833	-515
7.16667	-517
7.17500	-518
7.18333	-518
7.19167	-518
7.20000	-517
7.20833	-515
7.21667	-513
7.22500	-511
7.23333	-509
7.24167	-506
7.25000	-505
7.25833	-505
7.26667	-506
7.27500	-508
7.28333	-511
7.29167	-513
7.30000	-515
7.30833	-517
7.31667	-518
7.32500	-521
7.33333	-522
7.34167	-522
7.35000	-520
7.35833	-518
7.36667	-515
7.37500	-514
7.38333	-514
7.39167	-515
7.40000	-518
7.40833	-521
7.41667	-523
7.42500	-523
7.43333	-523
7.44167	-521
7.45000	-520
7.45833	-521
7.46667	-522
7.47500	-523
7.48333	-522
7.49167	-521
7.50000	-521
7.50833	-521
7.51667	-521
7.52500	-520
7.53333	-519
7.54167	-518
7.55000	-518
7.55833	-517
7.56667	-517
7.57500	-516
7.58333	-515
7.59167	-515
7.60000	-516
7.60833	-518
7.61667	-519
7.62500	-518
7.63333	-516
7.64167	-513
7.65000	-511
7.65833	-511
7.66667	-512
7.67500	-513
7.68333	-515
7.69167	-518
7.70000	-521
7.70833	-523
7.71667	-524
7.72500	-525
7.73333	-525
7.74167	-524
7.75000	-523
7.75833	-522
7.76667	-522
7.77500	-522
7.78333	-523
7.79167	-522
7.80000	-520
7.80833	-518
7.81667	-516
7.82500	-516
7.83333	-518
7.84167	-521
7.85000	-525
7.85833	-527
7.86667	-529
7.87500	-531
7.88333	-532
7.89167	-532
7.90000	-533
7.90833	-533
7.91667	-531
7.92500	-528
7.93333	-526
7.94167	-526
7.95000	-527
7.95833	-528
7.96667	-530
7.97500	-530
7.98333	-529
7.99167	-526
8.00000	-524
8.00833	-523
8.01667	-523
8.02500	-524
8.03333	-524
8.04167	-524
8.05000	-524
8.05833	-526
8.06667	-528
8.07500	-531
8.08333	-534
8.09167	-535
8.10000	-532
8.10833	-528
8.11667	-523
8.12500	-518
8.13333	-515
8.14167	-514
8.15000	-515
8.15833	-518
8.16667	-521
8.17500	-525
8.18333	-528
8.19167	-531
8.20000	-533
8.20833	-532
8.21667	-531
8.22500	-530
8.23333	-530
8.24167	-531
8.25000	-533
8.25833	-534
8.26667	-535
8.27500	-535
8.28333	-533
8.29167	-531
8.30000	-529
8.30833	-527
8.31667	-527
8.32500	-527
8.33333	-528
8.34167	-530
8.35000	-531
8.35833	-531
8.36667	-530
8.37500	-530
8.38333	-529
8.39167	-529
8.40000	-529
8.40833	-530
8.41667	-530
8.42500	-530
8.43333	-529
8.44167	-528
8.45000	-526
8.45833	-523
8.46667	-521
8.47500	-520
8.48333	-519
8.49167	-520
8.50000	-522
8.50833	-525
8.51667	-527
8.52500	-529
8.53333	-532
8.54167	-534
8.55000	-537
8.55833	-538
8.56667	-539
8.57500	-539
8.58333	-538
8.59167	-536
8.60000	-534
8.60833	-531
8.61667	-528
8.62500	-526
8.63333	-524
8.64167	-523
8.65000	-522
8.65833	-522
8.66667	-523
8.67500	-524
8.68333	-526
8.69167	-526
8.70000	-524
8.70833	-521
8.71667	-519
8.72500	-518
8.73333	-517
8.74167	-515
8.75000	-514
8.75833	-515
8.76667	-517
8.77500	-521
8.78333	-524
8.79167	-527
8.80000	-528
8.80833	-529
8.81667	-530
8.82500	-531
8.83333	-531
8.84167	-529
8.85000	-528
8.85833	-527
8.86667	-527
8.87500	-527
8.88333	-528
8.89167	-530
8.90000	-532
8.90833	-534
8.91667	-537
8.92500	-538
8.93333	-538
8.94167	-536
8.95000	-534
8.95833	-533
8.96667	-533
8.97500	-534
8.98333	-536
8.99167	-537
9.00000	-537
9.00833	-536
9.01667	-535
9.02500	-534
9.03333	-533
9.04167	-532
9.05000	-530
9.05833	-528
9.06667	-526
9.07500	-524
9.08333	-523
9.09167	-523
9.10000	-524
9.10833	-524
9.11667	-525
9.12500	-526
9.13333	-526
9.14167	-525
9.15000	-526
9.15833	-527
9.16667	-530
9.17500	-532
9.18333	-534
9.19167	-535
9.20000	-535
9.20833	-534
9.21667	-534
9.22500	-536
9.23333	-539
9.24167	-541
9.25000	-541
9.25833	-540
9.26667	-538
9.27500	-536
9.28333	-534
9.29167	-533
9.30000	-534
9.30833	-536
9.31667	-538
9.32500	-539
9.33333	-539
9.34167	-538
9.35000	-537
9.35833	-536
9.36667	-536
9.37500	-537
9.38333	-539
9.39167	-541
9.40000	-542
9.40833	-540
9.41667	-537
9.42500	-533
9.43333	-529
9.44167	-526
9.45000	-524
9.45833	-524
9.46667	-525
9.47500	-527
9.48333	-530
9.49167	-532
9.50000	-535
9.50833	-537
9.51667	-538
9.52500	-538
9.53333	-537
9.54167	-535
9.55000	-533
9.55833	-533
9.56667	-532
9.57500	-532
9.58333	-531
9.59167	-530
9.60000	-530
9.60833	-531
9.61667	-531
9.62500	-532
9.63333	-533
9.64167	-534
9.65000	-535
9.65833	-536
9.66667	-536
9.67500	-535
9.68333	-534
9.69167	-532
9.70000	-530
9.70833	-529
9.71667	-528
9.72500	-528
9.73333	-529
9.74167	-529
9.75000	-529
9.75833	-530
9.76667	-532
9.77500	-534
9.78333	-536
9.79167	-539
9.80000	-541
9.80833	-544
9.81667	-545
9.82500	-545
9.83333	-545
9.84167	-545
9.85000	-545
9.85833	-544
9.86667	-543
9.87500	-541
9.88333	-539
9.89167	-537
9.90000	-536
9.90833	-536
9.91667	-536
9.92500	-537
9.93333	-539
9.94167	-540
9.95000	-540
9.95833	-538
9.96667	-535
9.97500	-533
9.98333	-534
9.99167	-535
10.00000	-536
10.00833	-536
10.01667	-537
10.02500	-537
10.03333	-538
10.04167	-537
10.05000	-536
10.05833	-536
10.06667	-536
10.07500	-538
10.08333	-541
10.09167	-543
10.10000	-543
10.10833	-542
10.11667	-541
10.12500	-539
10.13333	-537
10.14167	-535
10.15000	-534
10.15833	-532
10.16667	-531
10.17500	-531
10.18333	-532
10.19167	-534
10.20000	-536
10.20833	-538
10.21667	-541
10.22500	-542
10.23333	-544
10.24167	-545
10.25000	-544
10.25833	-543
10.26667	-541
10.27500	-539
10.28333	-537
10.29167	-536
10.30000	-534
10.30833	-532
10.31667	-532
10.32500	-534
10.33333	-538
10.34167	-543
10.35000	-546
10.35833	-544
10.36667	-541
10.37500	-539
10.38333	-537
10.39167	-536
10.40000	-535
10.40833	-533
10.41667	-532
10.42500	-531
10.43333	-532
10.44167	-534
10.45000	-536
10.45833	-537
10.46667	-536
10.47500	-534
10.48333	-532
10.49167	-530
10.50000	-528
10.50833	-528
10.51667	-529
10.52500	-530
10.53333	-532
10.54167	-533
10.55000	-536
10.55833	-539
10.56667	-543
10.57500	-546
10.58333	-545
10.59167	-544
10.60000	-542
10.60833	-542
10.61667	-543
10.62500	-544
10.63333	-545
10.64167	-544
10.65000	-541
10.65833	-537
10.66667	-534
10.67500	-532
10.68333	-532
10.69167	-534
10.70000	-536
10.70833	-538
10.71667	-539
10.72500	-541
10.73333	-541
10.74167	-542
10.75000	-542
10.75833	-541
10.76667	-539
10.77500	-538
10.78333	-538
10.79167	-539
10.80000	-541
10.80833	-541
10.81667	-541
10.82500	-540
10.83333	-539
10.84167	-541
10.85000	-545
10.85833	-547
10.86667	-549
10.87500	-550
10.88333	-548
10.89167	-545
10.90000	-540
10.90833	-535
10.91667	-531
10.92500	-527
10.93333	-526
10.94167	-527
10.95000	-530
10.95833	-531
10.96667	-532
10.97500	-532
10.98333	-533
10.99167	-536
11.00000	-539
11.00833	-543
11.01667	-546
11.02500	-548
11.03333	-548
11.04167	-547
11.05000	-544
11.05833	-542
11.06667	-540
11.07500	-537
11.08333	-534
11.09167	-531
11.10000	-528
11.10833	-526
11.11667	-525
11.12500	-527
11.13333	-531
11.14167	-536
11.15000	-540
11.15833	-544
11.16667	-548
11.17500	-550
11.18333	-551
11.19167	-550
11.20000	-547
11.20833	-545
11.21667	-543
11.22500	-543
11.23333	-544
11.24167	-544
11.25000	-545
11.25833	-544
11.26667	-542
11.27500	-542
11.28333	-542
11.29167	-544
11.30000	-547
11.30833	-549
11.31667	-551
11.32500	-551
11.33333	-550
11.34167	-550
11.35000	-551
11.35833	-551
11.36667	-551
11.37500	-551
11.38333	-550
11.39167	-548
11.40000	-547
11.40833	-547
11.41667	-547
11.42500	-547
11.43333	-547
11.44167	-547
11.45000	-546
11.45833	-544
11.46667	-544
11.47500	-544
11.48333	-544
11.49167	-544
11.50000	-544
11.50833	-544
11.51667	-543
11.52500	-542
11.53333	-540
11.54167	-536
11.55000	-534
11.55833	-533
11.56667	-534
11.57500	-536
11.58333	-538
11.59167	-539
11.60000	-537
11.60833	-535
11.61667	-535
11.62500	-536
11.63333	-538
11.64167	-542
11.65000	-545
11.65833	-546
11.66667	-544
11.67500	-542
11.68333	-541
11.69167	-541
11.70000	-542
11.70833	-544
11.71667	-546
11.72500	-547
11.73333	-548
11.74167	-550
11.75000	-551
11.75833	-551
11.76667	-549
11.77500	-548
11.78333	-548
11.79167	-550
11.80000	-552
11.80833	-554
11.81667	-553
11.82500	-550
11.83333	-548
11.84167	-546
11.85000	-546
11.85833	-548
11.86667	-551
11.87500	-552
11.88333	-553
11.89167	-553
11.90000	-552
11.90833	-550
11.91667	-550
11.92500	-550
11.93333	-551
11.94167	-552
11.95000	-553
11.95833	-554
11.96667	-555
11.97500	-556
11.98333	-556
11.99167	-555
12.00000	-555
12.00833	-555
12.01667	-555
12.02500	-553
12.03333	-551
12.04167	-552
12.05000	-554
12.05833	-557
12.06667	-562
12.07500	-564
12.08333	-564
12.09167	-563
12.10000	-561
12.10833	-560
12.11667	-560
12.12500	-559
12.13333	-557
12.14167	-553
12.15000	-549
12.15833	-545
12.16667	-542
12.17500	-541
12.18333	-544
12.19167	-548
12.20000	-553
12.20833	-557
12.21667	-561
12.22500	-564
12.23333	-565
12.24167	-565
12.25000	-565
12.25833	-565
12.26667	-566
12.27500	-567
12.28333	-567
12.29167	-565
12.30000	-561
12.30833	-558
12.31667	-556
12.32500	-555
12.33333	-555
12.34167	-554
12.35000	-552
12.35833	-551
12.36667	-549
12.37500	-548
12.38333	-548
12.39167	-548
12.40000	-549
12.40833	-549
12.41667	-550
12.42500	-552
12.43333	-553
12.44167	-555
12.45000	-557
12.45833	-557
12.46667	-557
12.47500	-556
12.48333	-555
12.49167	-555
12.50000	-557
12.50833	-559
12.51667	-561
12.52500	-561
12.53333	-561
12.54167	-559
12.55000	-558
12.55833	-557
12.56667	-556
12.57500	-555
12.58333	-554
12.59167	-554
12.60000	-554
12.60833	-552
12.61667	-551
12.62500	-550
12.63333	-549
12.64167	-551
12.65000	-552
12.65833	-552
12.66667	-550
12.67500	-549
12.68333	-546
12.69167	-545
12.70000	-546
12.70833	-547
12.71667	-548
12.72500	-548
12.73333	-547
12.74167	-545
12.75000	-543
12.75833	-542
12.76667	-542
12.77500	-543
12.78333	-545
12.79167	-548
12.80000	-551
12.80833	-553
12.81667	-553
12.82500	-553
12.83333	-551
12.84167	-550
12.85000	-549
12.85833	-548
12.86667	-549
12.87500	-551
12.88333	-554
12.89167	-556
12.90000	-556
12.90833	-556
12.91667	-556
12.92500	-556
12.93333	-556
12.94167	-556
12.95000	-556
12.95833	-554
12.96667	-553
12.97500	-551
12.98333	-550
12.99167	-550
13.00000	-552
13.00833	-554
13.01667	-557
13.02500	-559
13.03333	-560
13.04167	-560
13.05000	-559
13.05833	-558
13.06667	-557
13.07500	-557
13.08333	-556
13.09167	-554
13.10000	-552
13.10833	-550
13.11667	-549
13.12500	-550
13.13333	-551
13.14167	-553
13.15000	-554
13.15833	-554
13.16667	-551
13.17500	-547
13.18333	-542
13.19167	-539
13.20000	-539
13.20833	-540
13.21667	-544
13.22500	-547
13.23333	-550
13.24167	-551
13.25000	-551
13.25833	-551
13.26667	-551
13.27500	-551
13.28333	-553
13.29167	-554
13.30000	-555
13.30833	-554
13.31667	-553
13.32500	-551
13.33333	-548
13.34167	-543
13.35000	-539
13.35833	-535
13.36667	-533
13.37500	-532
13.38333	-533
13.39167	-535
13.40000	-537
13.40833	-540
13.41667	-542
13.42500	-544
13.43333	-545
13.44167	-545
13.45000	-545
13.45833	-546
13.46667	-548
13.47500	-549
13.48333	-550
13.49167	-550
13.50000	-549
13.50833	-547
13.51667	-544
13.52500	-541
13.53333	-540
13.54167	-539
13.55000	-540
13.55833	-543
13.56667	-545
13.57500	-547
13.58333	-548
13.59167	-548
13.60000	-546
13.60833	-545
13.61667	-545
13.62500	-546
13.63333	-547
13.64167	-549
13.65000	-549
13.65833	-547
13.66667	-543
13.67500	-541
13.68333	-539
13.69167	-538
13.70000	-538
13.70833	-536
13.71667	-534
13.72500	-532
13.73333	-530
13.74167	-530
13.75000	-531
13.75833	-532
13.76667	-531
13.77500	-530
13.78333	-528
13.79167	-526
13.80000	-525
13.80833	-525
13.81667	-524
13.82500	-523
13.83333	-522
13.84167	-520
13.85000	-518
13.85833	-516
13.86667	-514
13.87500	-512
13.88333	-510
13.89167	-507
13.90000	-505
13.90833	-501
13.91667	-495
13.92500	-490
13.93333	-488
13.94167	-488
13.95000	-490
13.95833	-492
13.96667	-494
13.97500	-496
13.98333	-496
13.99167	-495
14.00000	-495
14.00833	-493
14.01667	-491
14.02500	-488
14.03333	-485
14.04167	-483
14.05000	-482
14.05833	-481
14.06667	-481
14.07500	-482
14.08333	-484
14.09167	-487
14.10000	-489
14.10833	-489
14.11667	-486
14.12500	-480
14.13333	-474
14.14167	-468
14.15000	-465
14.15833	-465
14.16667	-468
14.17500	-470
14.18333	-471
14.19167	-471
14.20000	-470
14.20833	-469
14.21667	-469
14.22500	-469
14.23333	-469
14.24167	-469
14.25000	-468
14.25833	-466
14.26667	-464
14.27500	-462
14.28333	-461
14.29167	-461
14.30000	-460
14.30833	-459
14.31667	-458
14.32500	-458
14.33333	-458
14.34167	-458
14.35000	-458
14.35833	-458
14.36667	-458
14.37500	-457
14.38333	-456
14.39167	-455
14.40000	-454
14.40833	-454
14.41667	-455
14.42500	-457
14.43333	-459
14.44167	-461
14.45000	-462
14.45833	-462
14.46667	-463
14.47500	-463
14.48333	-462
14.49167	-461
14.50000	-461
14.50833	-461
14.51667	-461
14.52500	-461
14.53333	-460
14.54167	-460
14.55000	-460
14.55833	-462
14.56667	-464
14.57500	-466
14.58333	-469
14.59167	-472
14.60000	-474
14.60833	-476
14.61667	-476
14.62500	-475
14.63333	-473
14.64167	-470
14.65000	-468
14.65833	-467
14.66667	-467
14.67500	-468
14.68333	-470
14.69167	-472
14.70000	-473
14.70833	-475
14.71667	-476
14.72500	-477
14.73333	-477
14.74167	-475
14.75000	-473
14.75833	-469
14.76667	-465
14.77500	-462
14.78333	-461
14.79167	-461
14.80000	-464
14.80833	-468
14.81667	-472
14.82500	-476
14.83333	-479
14.84167	-481
14.85000	-480
14.85833	-479
14.86667	-476
14.87500	-474
14.88333	-472
14.89167	-471
14.90000	-472
14.90833	-474
14.91667	-476
14.92500	-477
14.93333	-479
14.94167	-480
14.95000	-481
14.95833	-484
14.96667	-488
14.97500	-491
14.98333	-493
14.99167	-493
15.00000	-493
15.00833	-492
15.01667	-491
15.02500	-491
15.03333	-491
15.04167	-490
15.05000	-489
15.05833	-487
15.06667	-485
15.07500	-484
15.08333	-484
15.09167	-486
15.10000	-489
15.10833	-493
15.11667	-496
15.12500	-499
15.13333	-500
15.14167	-500
15.15000	-499
15.15833	-498
15.16667	-499
15.17500	-502
15.18333	-505
15.19167	-508
15.20000	-507
15.20833	-505
15.21667	-501
15.22500	-496
15.23333	-493
15.24167	-491
15.25000	-490
15.25833	-491
15.26667	-492
15.27500	-494
15.28333	-497
15.29167	-500
15.30000	-502
15.30833	-503
15.31667	-501
15.32500	-498
15.33333	-496
15.34167	-495
15.35000	-498
15.35833	-502
15.36667	-508
15.37500	-513
15.38333	-518
15.39167	-521
15.40000	-521
15.40833	-520
15.41667	-518
15.42500	-515
15.43333	-512
15.44167	-510
15.45000	-509
15.45833	-508
15.46667	-508
15.47500	-507
15.48333	-504
15.49167	-502
15.50000	-499
15.50833	-498
15.51667	-499
15.52500	-502
15.53333	-505
15.54167	-507
15.55000	-507
15.55833	-507
15.56667	-507
15.57500	-507
15.58333	-508
15.59167	-508
15.60000	-507
15.60833	-505
15.61667	-503
15.62500	-504
15.63333	-506
15.64167	-510
15.65000	-513
15.65833	-516
15.66667	-517
15.67500	-518
15.68333	-517
15.69167	-515
15.70000	-515
15.70833	-516
15.71667	-517
15.72500	-517
15.73333	-518
15.74167	-518
15.75000	-517
15.75833	-517
15.76667	-517
15.77500	-515
15.78333	-511
15.79167	-508
15.80000	-506
15.80833	-506
15.81667	-508
15.82500	-511
15.83333	-513
15.84167	-513
15.85000	-513
15.85833	-512
15.86667	-512
15.87500	-512
15.88333	-512
15.89167	-512
15.90000	-511
15.90833	-510
15.91667	-510
15.92500	-512
15.93333	-514
15.94167	-518
15.95000	-521
15.95833	-522
15.96667	-522
15.97500	-521
15.98333	-519
15.99167	-517
16.00000	-515
16.00833	-515
16.01667	-516
16.02500	-517
16.03333	-519
16.04167	-519
16.05000	-518
16.05833	-517
16.06667	-516
16.07500	-516
16.08333	-516
16.09167	-517
16.10000	-517
16.10833	-516
16.11667	-515
16.12500	-517
16.13333	-519
16.14167	-521
16.15000	-522
16.15833	-522
16.16667	-521
16.17500	-519
16.18333	-518
16.19167	-519
16.20000	-521
16.20833	-523
16.21667	-525
16.22500	-526
16.23333	-525
16.24167	-523
16.25000	-520
16.25833	-517
16.26667	-513
16.27500	-511
16.28333	-511
16.29167	-512
16.30000	-515
16.30833	-516
16.31667	-515
16.32500	-513
16.33333	-510
16.34167	-509
16.35000	-509
16.35833	-511
16.36667	-514
16.37500	-515
16.38333	-515
16.39167	-514
16.40000	-515
16.40833	-517
16.41667	-519
16.42500	-520
16.43333	-520
16.44167	-518
16.45000	-517
16.45833	-516
16.46667	-517
16.47500	-518
16.48333	-517
16.49167	-516
16.50000	-515
16.50833	-514
16.51667	-514
16.52500	-513
16.53333	-513
16.54167	-513
16.55000	-514
16.55833	-516
16.56667	-519
16.57500	-523
16.58333	-525
16.59167	-528
16.60000	-531
16.60833	-534
16.61667	-538
16.62500	-540
16.63333	-541
16.64167	-539
16.65000	-536
16.65833	-534
16.66667	-532
16.67500	-530
16.68333	-528
16.69167	-525
16.70000	-524
16.70833	-524
16.71667	-526
16.72500	-530
16.73333	-534
16.74167	-536
16.75000	-535
16.75833	-534
16.76667	-532
16.77500	-532
16.78333	-533
16.79167	-534
16.80000	-534
16.80833	-533
16.81667	-531
16.82500	-528
16.83333	-525
16.84167	-524
16.85000	-525
16.85833	-528
16.86667	-532
16.87500	-536
16.88333	-540
16.89167	-542
16.90000	-542
16.90833	-542
16.91667	-541
16.92500	-540
16.93333	-538
16.94167	-536
16.95000	-534
16.95833	-532
16.96667	-530
16.97500	-529
16.98333	-528
16.99167	-529
17.00000	-533
17.00833	-539
17.01667	-546
17.02500	-552
17.03333	-555
17.04167	-554
17.05000	-551
17.05833	-548
17.06667	-546
17.07500	-546
17.08333	-549
17.09167	-552
17.10000	-556
17.10833	-558
17.11667	-558
17.12500	-555
17.13333	-551
17.14167	-548
17.15000	-546
17.15833	-547
17.16667	-549
17.17500	-551
17.18333	-552
17.19167	-551
17.20000	-550
17.20833	-548
17.21667	-548
17.22500	-548
17.23333	-549
17.24167	-548
17.25000	-548
17.25833	-547
17.26667	-547
17.27500	-547
17.28333	-548
17.29167	-548
17.30000	-548
17.30833	-546
17.31667	-545
17.32500	-545
17.33333	-545
17.34167	-545
17.35000	-544
17.35833	-544
17.36667	-543
17.37500	-544
17.38333	-546
17.39167	-549
17.40000	-553
17.40833	-555
17.41667	-556
17.42500	-556
17.43333	-556
17.44167	-556
17.45000	-557
17.45833	-557
17.46667	-558
17.47500	-558
17.48333	-558
17.49167	-558
17.50000	-559
17.50833	-559
17.51667	-559
17.52500	-557
17.53333	-554
17.54167	-551
17.55000	-547
17.55833	-545
17.56667	-543
17.57500	-543
17.58333	-544
17.59167	-546
17.60000	-545
17.60833	-544
17.61667	-541
17.62500	-539
17.63333	-539
17.64167	-540
17.65000	-542
17.65833	-545
17.66667	-548
17.67500	-551
17.68333	-553
17.69167	-554
17.70000	-554
17.70833	-555
17.71667	-554
17.72500	-554
17.73333	-554
17.74167	-555
17.75000	-557
17.75833	-560
17.76667	-562
17.77500	-561
17.78333	-558
17.79167	-554
17.80000	-550
17.80833	-548
17.81667	-548
17.82500	-549
17.83333	-552
17.84167	-554
17.85000	-555
17.85833	-555
17.86667	-554
17.87500	-553
17.88333	-551
17.89167	-549
17.90000	-546
17.90833	-544
17.91667	-542
17.92500	-540
17.93333	-539
17.94167	-539
17.95000	-538
17.95833	-536
17.96667	-533
17.97500	-531
17.98333	-531
17.99167	-532
18.00000	-532
18.00833	-533
18.01667	-532
18.02500	-531
18.03333	-529
18.04167	-527
18.05000	-526
18.05833	-524
18.06667	-523
18.07500	-523
18.08333	-525
18.09167	-526
18.10000	-526
18.10833	-525
18.11667	-524
18.12500	-522
18.13333	-520
18.14167	-519
18.15000	-518
18.15833	-517
18.16667	-516
18.17500	-515
18.18333	-515
18.19167	-515
18.20000	-513
18.20833	-511
18.21667	-508
18.22500	-504
18.23333	-501
18.24167	-497
18.25000	-494
18.25833	-490
18.26667	-487
18.27500	-485
18.28333	-484
18.29167	-484
18.30000	-485
18.30833	-487
18.31667	-488
18.32500	-488
18.33333	-486
18.34167	-484
18.35000	-482
18.35833	-481
18.36667	-480
18.37500	-479
18.38333	-476
18.39167	-472
18.40000	-467
18.40833	-463
18.41667	-461
18.42500	-458
18.43333	-457
18.44167	-455
18.45000	-455
18.45833	-454
18.46667	-454
18.47500	-454
18.48333	-454
18.49167	-453
18.50000	-451
18.50833	-446
18.51667	-440
18.52500	-434
18.53333	-428
18.54167	-424
18.55000	-421
18.55833	-420
18.56667	-421
18.57500	-422
18.58333	-422
18.59167	-422
18.60000	-422
18.60833	-422
18.61667	-420
18.62500	-417
18.63333	-414
18.64167	-410
18.65000	-406
18.65833	-401
18.66667	-396
18.67500	-392
18.68333	-388
18.69167	-384
18.70000	-381
18.70833	-380
18.71667	-380
18.72500	-379
18.73333	-379
18.74167	-380
18.75000	-381
18.75833	-380
18.76667	-375
18.77500	-369
18.78333	-362
18.79167	-356
18.80000	-353
18.80833	-351
18.81667	-351
18.82500	-352
18.83333	-353
18.84167	-352
18.85000	-350
18.85833	-345
18.86667	-340
18.87500	-334
18.88333	-328
18.89167	-324
18.90000	-322
18.90833	-321
18.91667	-320
18.92500	-318
18.93333	-315
18.94167	-311
18.95000	-307
18.95833	-304
18.96667	-300
18.97500	-297
18.98333	-293
18.99167	-290
19.00000	-289
19.00833	-289
19.01667	-289
19.02500	-288
19.03333	-285
19.04167	-279
19.05000	-273
19.05833	-269
19.06667	-266
19.07500	-263
19.08333	-262
19.09167	-261
19.10000	-258
19.10833	-253
19.11667	-247
19.12500	-241
19.13333	-236
19.14167	-232
19.15000	-230
19.15833	-228
19.16667	-228
19.17500	-227
19.18333	-225
19.19167	-222
19.20000	-221
19.20833	-218
19.21667	-215
19.22500	-210
19.23333	-204
19.24167	-198
19.25000	-193
19.25833	-189
19.26667	-186
19.27500	-183
19.28333	-179
19.29167	-175
19.30000	-172
19.30833	-168
19.31667	-166
19.32500	-163
19.33333	-160
19.34167	-157
19.35000	-155
19.35833	-152
19.36667	-149
19.37500	-145
19.38333	-141
19.39167	-136
19.40000	-129
19.40833	-122
19.41667	-116
19.42500	-111
19.43333	-108
19.44167	-105
19.45000	-102
19.45833	-98
19.46667	-94
19.47500	-89
19.48333	-85
19.49167	-80
19.50000	-76
19.50833	-71
19.51667	-66
19.52500	-61
19.53333	-55
19.54167	-50
19.55000	-44
19.55833	-39
19.56667	-34
19.57500	-30
19.58333	-25
19.59167	-20
19.60000	-14
19.60833	-8
19.61667	-1
19.62500	7
19.63333	16
19.64167	26
19.65000	37
19.65833	47
19.66667	57
19.67500	64
19.68333	71
19.69167	77
19.70000	85
19.70833	94
19.71667	105
19.72500	116
19.73333	128
19.74167	141
19.75000	152
19.75833	162
19.76667	171
19.77500	179
19.78333	187
19.79167	197
19.80000	208
19.80833	220
19.81667	234
19.82500	249
19.83333	264
19.84167	279
19.85000	295
19.85833	312
19.86667	329
19.87500	348
19.88333	367
19.89167	386
19.90000	404
19.90833	422
19.91667	440
19.92500	458
19.93333	477
19.94167	497
19.95000	517
19.95833	537
19.96667	557
19.97500	579
19.98333	602
19.99167	625
20.00000	648
20.00833	671
20.01667	694
20.02500	718
20.03333	743
20.04167	772
20.05000	801
20.05833	832
20.06667	864
20.07500	897
20.08333	931
20.09167	964
20.10000	996
20.10833	1028
20.11667	1060
20.12500	1094
20.13333	1130
20.14167	1169
20.15000	1209
20.15833	1251
20.16667	1295
20.17500	1337
20.18333	1379
20.19167	1419
20.20000	1458
20.20833	1498
20.21667	1542
20.22500	1592
20.23333	1645
20.24167	1702
20.25000	1759
20.25833	1817
20.26667	1875
20.27500	1933
20.28333	1992
20.29167	2051
20.30000	2113
20.30833	2175
20.31667	2239
20.32500	2305
20.33333	2370
20.34167	2439
20.35000	2508
20.35833	2580
20.36667	2654
20.37500	2728
20.38333	2805
20.39167	2883
20.40000	2964
20.40833	3047
20.41667	3133
20.42500	3222
20.43333	3309
20.44167	3400
20.45000	3489
20.45833	3581
20.46667	3675
20.47500	3771
20.48333	3873
20.49167	3976
20.50000	4084
20.50833	4192
20.51667	4302
20.52500	4416
20.53333	4530
20.54167	4649
20.55000	4768
20.55833	4892
20.56667	5019
20.57500	5149
20.58333	5284
20.59167	5419
20.60000	5560
20.60833	5702
20.61667	5848
20.62500	5998
20.63333	6148
20.64167	6304
20.65000	6460
20.65833	6619
20.66667	6781
20.67500	6946
20.68333	7118
20.69167	7292
20.70000	7477
20.70833	7664
20.71667	7856
20.72500	8053
20.73333	8247
20.74167	8446
20.75000	8644
20.75833	8848
20.76667	9057
20.77500	9270
20.78333	9494
20.79167	9717
20.80000	9949
20.80833	10182
20.81667	10418
20.82500	10661
20.83333	10904
20.84167	11157
20.85000	11409
20.85833	11670
20.86667	11935
20.87500	12204
20.88333	12484
20.89167	12764
20.90000	13056
20.90833	13348
20.91667	13644
20.92500	13946
20.93333	14246
20.94167	14554
20.95000	14860
20.95833	15174
20.96667	15494
20.97500	15818
20.98333	16155
20.99167	16492
21.00000	16842
21.00833	17193
21.01667	17547
21.02500	17907
21.03333	18265
21.04167	18637
21.05000	19007
21.05833	19389
21.06667	19776
21.07500	20165
21.08333	20566
21.09167	20963
21.10000	21374
21.10833	21783
21.11667	22196
21.12500	22618
21.13333	23036
21.14167	23469
21.15000	23898
21.15833	24340
21.16667	24787
21.17500	25239
21.18333	25706
21.19167	26167
21.20000	26641
21.20833	27111
21.21667	27585
21.22500	28067
21.23333	28547
21.24167	29047
21.25000	29543
21.25833	30053
21.26667	30568
21.27500	31081
21.28333	31607
21.29167	32124
21.30000	32654
21.30833	33179
21.31667	33706
21.32500	34239
21.33333	34767
21.34167	35313
21.35000	35855
21.35833	36411
21.36667	36970
21.37500	37525
21.38333	38091
21.39167	38643
21.40000	39206
21.40833	39759
21.41667	40311
21.42500	40867
21.43333	41411
21.44167	41969
21.45000	42515
21.45833	43069
21.46667	43621
21.47500	44165
21.48333	44716
21.49167	45248
21.50000	45784
21.50833	46305
21.51667	46818
21.52500	47329
21.53333	47823
21.54167	48321
21.55000	48803
21.55833	49286
21.56667	49760
21.57500	50218
21.58333	50671
21.59167	51098
21.60000	51517
21.60833	51916
21.61667	52302
21.62500	52677
21.63333	53032
21.64167	53380
21.65000	53707
21.65833	54022
21.66667	54320
21.67500	54596
21.68333	54857
21.69167	55094
21.70000	55315
21.70833	55514
21.71667	55695
21.72500	55860
21.73333	56000
21.74167	56121
21.75000	56218
21.75833	56294
21.76667	56350
21.77500	56385
21.78333	56401
21.79167	56394
21.80000	56364
21.80833	56313
21.81667	56240
21.82500	56146
21.83333	56033
21.84167	55897
21.85000	55744
21.85833	55567
21.86667	55370
21.87500	55156
21.88333	54919
21.89167	54670
21.90000	54399
21.90833	54115
21.91667	53814
21.92500	53495
21.93333	53164
21.94167	52808
21.95000	52442
21.95833	52055
21.96667	51655
21.97500	51245
21.98333	50815
21.99167	50385
22.00000	49936
22.00833	49484
22.01667	49024
22.02500	48553
22.03333	48085
22.04167	47599
22.05000	47117
22.05833	46623
22.06667	46123
22.07500	45624
22.08333	45110
22.09167	44607
22.10000	44091
22.10833	43581
22.11667	43070
22.12500	42554
22.13333	42048
22.14167	41531
22.15000	41028
22.15833	40520
22.16667	40017
22.17500	39524
22.18333	39027
22.19167	38547
22.20000	38062
22.20833	37588
22.21667	37119
22.22500	36651
22.23333	36198
22.24167	35741
22.25000	35300
22.25833	34860
22.26667	34427
22.27500	34007
22.28333	33589
22.29167	33190
22.30000	32794
22.30833	32411
22.31667	32036
22.32500	31665
22.33333	31309
22.34167	30954
22.35000	30616
22.35833	30281
22.36667	29956
22.37500	29642
22.38333	29331
22.39167	29037
22.40000	28748
22.40833	28470
22.41667	28201
22.42500	27935
22.43333	27681
22.44167	27426
22.45000	27184
22.45833	26947
22.46667	26719
22.47500	26502
22.48333	26291
22.49167	26091
22.50000	25894
22.50833	25706
22.51667	25526
22.52500	25349
22.53333	25183
22.54167	25019
22.55000	24864
22.55833	24712
22.56667	24566
22.57500	24428
22.58333	24292
22.59167	24165
22.60000	24040
22.60833	23922
22.61667	23810
22.62500	23701
22.63333	23597
22.64167	23494
22.65000	23397
22.65833	23302
22.66667	23212
22.67500	23131
22.68333	23055
22.69167	22984
22.70000	22914
22.70833	22846
22.71667	22777
22.72500	22707
22.73333	22642
22.74167	22579
22.75000	22522
22.75833	22470
22.76667	22422
22.77500	22376
22.78333	22330
22.79167	22287
22.80000	22245
22.80833	22206
22.81667	22168
22.82500	22132
22.83333	22098
22.84167	22067
22.85000	22038
22.85833	22012
22.86667	21989
22.87500	21967
22.88333	21945
22.89167	21923
22.90000	21900
22.90833	21878
22.91667	21856
22.92500	21836
22.93333	21820
22.94167	21806
22.95000	21794
22.95833	21785
22.96667	21777
22.97500	21769
22.98333	21761
22.99167	21753
23.00000	21744
23.00833	21736
23.01667	21728
23.02500	21720
23.03333	21711
23.04167	21703
23.05000	21696
23.05833	21691
23.06667	21688
23.07500	21685
23.08333	21684
23.09167	21682
23.10000	21681
23.10833	21679
23.11667	21677
23.12500	21677
23.13333	21677
23.14167	21676
23.15000	21674
23.15833	21673
23.16667	21671
23.17500	21671
23.18333	21672
23.19167	21673
23.20000	21672
23.20833	21671
23.21667	21669
23.22500	21666
23.23333	21665
23.24167	21666
23.25000	21668
23.25833	21672
23.26667	21677
23.27500	21681
23.28333	21685
23.29167	21689
23.30000	21692
23.30833	21694
23.31667	21697
23.32500	21701
23.33333	21704
23.34167	21708
23.35000	21713
23.35833	21719
23.36667	21725
23.37500	21730
23.38333	21733
23.39167	21734
23.40000	21735
23.40833	21736
23.41667	21739
23.42500	21743
23.43333	21750
23.44167	21758
23.45000	21766
23.45833	21774
23.46667	21783
23.47500	21792
23.48333	21801
23.49167	21808
23.50000	21815
23.50833	21819
23.51667	21822
23.52500	21823
23.53333	21824
23.54167	21826
23.55000	21830
23.55833	21835
23.56667	21842
23.57500	21847
23.58333	21852
23.59167	21856
23.60000	21859
23.60833	21862
23.61667	21864
23.62500	21866
23.63333	21868
23.64167	21868
23.65000	21867
23.65833	21866
23.66667	21863
23.67500	21860
23.68333	21855
23.69167	21849
23.70000	21843
23.70833	21836
23.71667	21828
23.72500	21818
23.73333	21808
23.74167	21797
23.75000	21785
23.75833	21771
23.76667	21754
23.77500	21735
23.78333	21714
23.79167	21691
23.80000	21667
23.80833	21643
23.81667	21618
23.82500	21592
23.83333	21565
23.84167	21537
23.85000	21508
23.85833	21478
23.86667	21446
23.87500	21413
23.88333	21376
23.89167	21338
23.90000	21296
23.90833	21253
23.91667	21209
23.92500	21165
23.93333	21120
23.94167	21073
23.95000	21027
23.95833	20978
23.96667	20929
23.97500	20878
23.98333	20823
23.99167	20767
24.00000	20708
24.00833	20648
24.01667	20588
24.02500	20528
24.03333	20467
24.04167	20404
24.05000	20341
24.05833	20276
24.06667	20209
24.07500	20142
24.08333	20073
24.09167	20005
24.10000	19935
24.10833	19864
24.11667	19793
24.12500	19721
24.13333	19651
24.14167	19579
24.15000	19507
24.15833	19431
24.16667	19353
24.17500	19275
24.18333	19195
24.19167	19118
24.20000	19043
24.20833	18970
24.21667	18898
24.22500	18824
24.23333	18750
24.24167	18672
24.25000	18595
24.25833	18517
24.26667	18438
24.27500	18360
24.28333	18278
24.29167	18198
24.30000	18116
24.30833	18035
24.31667	17957
24.32500	17878
24.33333	17803
24.34167	17727
24.35000	17653
24.35833	17580
24.36667	17506
24.37500	17435
24.38333	17364
24.39167	17294
24.40000	17222
24.40833	17149
24.41667	17075
24.42500	17000
24.43333	16926
24.44167	16853
24.45000	16781
24.45833	16708
24.46667	16635
24.47500	16563
24.48333	16488
24.49167	16415
24.50000	16341
24.50833	16269
24.51667	16196
24.52500	16124
24.53333	16052
24.54167	15978
24.55000	15906
24.55833	15832
24.56667	15759
24.57500	15686
24.58333	15611
24.59167	15537
24.60000	15460
24.60833	15382
24.61667	15303
24.62500	15224
24.63333	15146
24.64167	15066
24.65000	14987
24.65833	14907
24.66667	14828
24.67500	14750
24.68333	14671
24.69167	14593
24.70000	14511
24.70833	14429
24.71667	14344
24.72500	14257
24.73333	14172
24.74167	14086
24.75000	14003
24.75833	13918
24.76667	13834
24.77500	13750
24.78333	13663
24.79167	13577
24.80000	13488
24.80833	13399
24.81667	13311
24.82500	13221
24.83333	13134
24.84167	13045
24.85000	12958
24.85833	12870
24.86667	12781
24.87500	12691
24.88333	12598
24.89167	12507
24.90000	12415
24.90833	12324
24.91667	12233
24.92500	12140
24.93333	12048
24.94167	11953
24.95000	11861
24.95833	11770
24.96667	11684
24.97500	11601
24.98333	11517
24.99167	11436
25.00000	11353
25.00833	11270
25.01667	11187
25.02500	11104
25.03333	11022
25.04167	10939
25.05000	10856
25.05833	10773
25.06667	10690
25.07500	10608
25.08333	10525
25.09167	10447
25.10000	10370
25.10833	10296
25.11667	10223
25.12500	10152
25.13333	10083
25.14167	10013
25.15000	9946
25.15833	9879
25.16667	9814
25.17500	9751
25.18333	9688
25.19167	9626
25.20000	9563
25.20833	9501
25.21667	9442
25.22500	9383
25.23333	9327
25.24167	9270
25.25000	9214
25.25833	9157
25.26667	9102
25.27500	9049
25.28333	8999
25.29167	8952
25.30000	8908
25.30833	8866
25.31667	8825
25.32500	8784
25.33333	8744
25.34167	8705
25.35000	8666
25.35833	8628
25.36667	8591
25.37500	8555
25.38333	8520
25.39167	8488
25.40000	8457
25.40833	8427
25.41667	8397
25.42500	8366
25.43333	8338
25.44167	8310
25.45000	8284
25.45833	8259
25.46667	8235
25.47500	8213
25.48333	8192
25.49167	8173
25.50000	8155
25.50833	8137
25.51667	8117
25.52500	8096
25.53333	8074
25.54167	8052
25.55000	8032
25.55833	8013
25.56667	7996
25.57500	7982
25.58333	7970
25.59167	7959
25.60000	7947
25.60833	7934
25.61667	7919
25.62500	7903
25.63333	7888
25.64167	7873
25.65000	7859
25.65833	7848
25.66667	7838
25.67500	7828
25.68333	7817
25.69167	7804
25.70000	7789
25.70833	7772
25.71667	7756
25.72500	7741
25.73333	7728
25.74167	7716
25.75000	7704
25.75833	7694
25.76667	7684
25.77500	7676
25.78333	7667
25.79167	7659
25.80000	7649
25.80833	7639
25.81667	7626
25.82500	7612
25.83333	7599
25.84167	7585
25.85000	7572
25.85833	7558
25.86667	7546
25.87500	7535
25.88333	7525
25.89167	7514
25.90000	7502
25.90833	7487
25.91667	7470
25.92500	7451
25.93333	7432
25.94167	7414
25.95000	7397
25.95833	7381
25.96667	7367
25.97500	7353
25.98333	7339
25.99167	7326
26.00000	7312
26.00833	7297
26.01667	7280
26.02500	7263
26.03333	7246
26.04167	7228
26.05000	7210
26.05833	7191
26.06667	7170
26.07500	7149
26.08333	7128
26.09167	7110
26.10000	7095
26.10833	7081
26.11667	7065
26.12500	7046
26.13333	7027
26.14167	7006
26.15000	6987
26.15833	6970
26.16667	6955
26.17500	6939
26.18333	6923
26.19167	6907
26.20000	6892
26.20833	6876
26.21667	6860
26.22500	6844
26.23333	6828
26.24167	6812
26.25000	6795
26.25833	6779
26.26667	6762
26.27500	6746
26.28333	6729
26.29167	6714
26.30000	6700
26.30833	6688
26.31667	6678
26.32500	6669
26.33333	6660
26.34167	6649
26.35000	6636
26.35833	6623
26.36667	6612
26.37500	6604
26.38333	6597
26.39167	6590
26.40000	6583
26.40833	6575
26.41667	6565
26.42500	6554
26.43333	6544
26.44167	6534
26.45000	6526
26.45833	6521
26.46667	6518
26.47500	6518
26.48333	6518
26.49167	6518
26.50000	6518
26.50833	6517
26.51667	6517
26.52500	6518
26.53333	6519
26.54167	6518
26.55000	6517
26.55833	6515
26.56667	6513
26.57500	6512
26.58333	6513
26.59167	6516
26.60000	6521
26.60833	6527
26.61667	6533
26.62500	6539
26.63333	6544
26.64167	6550
26.65000	6556
26.65833	6562
26.66667	6567
26.67500	6574
26.68333	6581
26.69167	6588
26.70000	6596
26.70833	6602
26.71667	6607
26.72500	6609
26.73333	6611
26.74167	6614
26.75000	6618
26.75833	6624
26.76667	6631
26.77500	6639
26.78333	6648
26.79167	6655
26.80000	6662
26.80833	6667
26.81667	6671
26.82500	6674
26.83333	6679
26.84167	6685
26.85000	6694
26.85833	6704
26.86667	6715
26.87500	6723
26.88333	6730
26.89167	6736
26.90000	6740
26.90833	6744
26.91667	6747
26.92500	6750
26.93333	6751
26.94167	6750
26.95000	6749
26.95833	6749
26.96667	6750
26.97500	6753
26.98333	6757
26.99167	6761
27.00000	6764
27.00833	6768
27.01667	6770
27.02500	6771
27.03333	6770
27.04167	6767
27.05000	6763
27.05833	6759
27.06667	6755
27.07500	6753
27.08333	6752
27.09167	6751
27.10000	6750
27.10833	6748
27.11667	6745
27.12500	6741
27.13333	6735
27.14167	6728
27.15000	6721
27.15833	6712
27.16667	6702
27.17500	6693
27.18333	6684
27.19167	6674
27.20000	6664
27.20833	6655
27.21667	6648
27.22500	6643
27.23333	6638
27.24167	6633
27.25000	6627
27.25833	6618
27.26667	6608
27.27500	6598
27.28333	6587
27.29167	6578
27.30000	6569
27.30833	6560
27.31667	6550
27.32500	6540
27.33333	6528
27.34167	6516
27.35000	6505
27.35833	6493
27.36667	6484
27.37500	6476
27.38333	6469
27.39167	6462
27.40000	6453
27.40833	6443
27.41667	6433
27.42500	6422
27.43333	6413
27.44167	6405
27.45000	6397
27.45833	6389
27.46667	6381
27.47500	6374
27.48333	6368
27.49167	6362
27.50000	6355
27.50833	6348
27.51667	6340
27.52500	6332
27.53333	6325
27.54167	6319
27.55000	6314
27.55833	6309
27.56667	6303
27.57500	6297
27.58333	6291
27.59167	6284
27.60000	6279
27.60833	6275
27.61667	6274
27.62500	6274
27.63333	6275
27.64167	6276
27.65000	6277
27.65833	6277
27.66667	6277
27.67500	6278
27.68333	6281
27.69167	6285
27.70000	6288
27.70833	6290
27.71667	6290
27.72500	6290
27.73333	6290
27.74167	6293
27.75000	6295
27.75833	6297
27.76667	6299
27.77500	6302
27.78333	6307
27.79167	6314
27.80000	6322
27.80833	6330
27.81667	6338
27.82500	6347
27.83333	6356
27.84167	6366
27.85000	6375
27.85833	6383
27.86667	6392
27.87500	6400
27.88333	6409
27.89167	6419
27.90000	6429
27.90833	6439
27.91667	6450
27.92500	6463
27.93333	6477
27.94167	6491
27.95000	6503
27.95833	6515
27.96667	6525
27.97500	6536
27.98333	6548
27.99167	6560
28.00000	6574
28.00833	6588
28.01667	6602
28.02500	6615
28.03333	6628
28.04167	6640
28.05000	6653
28.05833	6666
28.06667	6679
28.07500	6693
28.08333	6709
28.09167	6725
28.10000	6741
28.10833	6756
28.11667	6769
28.12500	6782
28.13333	6794
28.14167	6806
28.15000	6817
28.15833	6828
28.16667	6840
28.17500	6853
28.18333	6868
28.19167	6883
28.20000	6897
28.20833	6911
28.21667	6924
28.22500	6935
28.23333	6945
28.24167	6955
28.25000	6965
28.25833	6976
28.26667	6989
28.27500	7003
28.28333	7016
28.29167	7027
28.30000	7036
28.30833	7044
28.31667	7051
28.32500	7059
28.33333	7067
28.34167	7076
28.35000	7087
28.35833	7099
28.36667	7112
28.37500	7125
28.38333	7137
28.39167	7146
28.40000	7152
28.40833	7157
28.41667	7163
28.42500	7170
28.43333	7179
28.44167	7190
28.45000	7201
28.45833	7211
28.46667	7220
28.47500	7230
28.48333	7240
28.49167	7250
28.50000	7257
28.50833	7264
28.51667	7268
28.52500	7271
28.53333	7274
28.54167	7279
28.55000	7284
28.55833	7291
28.56667	7299
28.57500	7309
28.58333	7320
28.59167	7330
28.60000	7340
28.60833	7350
28.61667	7357
28.62500	7364
28.63333	7370
28.64167	7375
28.65000	7381
28.65833	7387
28.66667	7394
28.67500	7401
28.68333	7409
28.69167	7417
28.70000	7427
28.70833	7437
28.71667	7445
28.72500	7454
28.73333	7463
28.74167	7471
28.75000	7480
28.75833	7492
28.76667	7504
28.77500	7515
28.78333	7524
28.79167	7531
28.80000	7536
28.80833	7542
28.81667	7551
28.82500	7563
28.83333	7576
28.84167	7589
28.85000	7603
28.85833	7617
28.86667	7629
28.87500	7641
28.88333	7653
28.89167	7664
28.90000	7676
28.90833	7689
28.91667	7701
28.92500	7714
28.93333	7726
28.94167	7737
28.95000	7748
28.95833	7760
28.96667	7771
28.97500	7783
28.98333	7796
28.99167	7809
29.00000	7822
29.00833	7837
29.01667	7855
29.02500	7874
29.03333	7893
29.04167	7912
29.05000	7929
29.05833	7946
29.06667	7962
29.07500	7978
29.08333	7995
29.09167	8013
29.10000	8033
29.10833	8054
29.11667	8077
29.12500	8101
29.13333	8125
29.14167	8149
29.15000	8173
29.15833	8197
29.16667	8223
29.17500	8252
29.18333	8285
29.19167	8319
29.20000	8355
29.20833	8393
29.21667	8431
29.22500	8470
29.23333	8508
29.24167	8544
29.25000	8579
29.25833	8614
29.26667	8651
29.27500	8691
29.28333	8735
29.29167	8782
29.30000	8832
29.30833	8885
29.31667	8940
29.32500	8997
29.33333	9054
29.34167	9113
29.35000	9172
29.35833	9232
29.36667	9295
29.37500	9359
29.38333	9429
29.39167	9500
29.40000	9579
29.40833	9661
29.41667	9744
29.42500	9830
29.43333	9914
29.44167	10002
29.45000	10092
29.45833	10188
29.46667	10289
29.47500	10395
29.48333	10509
29.49167	10624
29.50000	10745
29.50833	10870
29.51667	11000
29.52500	11136
29.53333	11275
29.54167	11423
29.55000	11573
29.55833	11731
29.56667	11897
29.57500	12069
29.58333	12255
29.59167	12443
29.60000	12642
29.60833	12846
29.61667	13055
29.62500	13274
29.63333	13496
29.64167	13732
29.65000	13974
29.65833	14231
29.66667	14500
29.67500	14776
29.68333	15069
29.69167	15366
29.70000	15681
29.70833	16002
29.71667	16335
29.72500	16681
29.73333	17030
29.74167	17395
29.75000	17764
29.75833	18150
29.76667	18547
29.77500	18953
29.78333	19379
29.79167	19809
29.80000	20261
29.80833	20719
29.81667	21190
29.82500	21679
29.83333	22170
29.84167	22686
29.85000	23204
29.85833	23742
29.86667	24291
29.87500	24845
29.88333	25420
29.89167	25991
29.90000	26582
29.90833	27172
29.91667	27767
29.92500	28375
29.93333	28979
29.94167	29606
29.95000	30231
29.95833	30875
29.96667	31527
29.97500	32176
29.98333	32840
29.99167	33489
30.00000	34151
30.00833	34804
30.01667	35457
30.02500	36118
30.03333	36767
30.04167	37434
30.05000	38089
30.05833	38751
30.06667	39410
30.07500	40053
30.08333	40700
30.09167	41321
30.10000	41942
30.10833	42545
30.11667	43138
30.12500	43728
30.13333	44296
30.14167	44866
30.15000	45414
30.15833	45954
30.16667	46480
30.17500	46981
30.18333	47472
30.19167	47934
30.20000	48384
30.20833	48811
30.21667	49217
30.22500	49609
30.23333	49971
30.24167	50321
30.25000	50645
30.25833	50951
30.26667	51238
30.27500	51496
30.28333	51735
30.29167	51942
30.30000	52125
30.30833	52282
30.31667	52412
30.32500	52520
30.33333	52602
30.34167	52662
30.35000	52698
30.35833	52709
30.36667	52696
30.37500	52655
30.38333	52587
30.39167	52497
30.40000	52379
30.40833	52241
30.41667	52082
30.42500	51901
30.43333	51701
30.44167	51472
30.45000	51227
30.45833	50956
30.46667	50667
30.47500	50364
30.48333	50040
30.49167	49706
30.50000	49348
30.50833	48977
30.51667	48588
30.52500	48179
30.53333	47763
30.54167	47323
30.55000	46878
30.55833	46416
30.56667	45943
30.57500	45466
30.58333	44970
30.59167	44476
30.60000	43962
30.60833	43446
30.61667	42921
30.62500	42384
30.63333	41853
30.64167	41304
30.65000	40762
30.65833	40211
30.66667	39657
30.67500	39109
30.68333	38551
30.69167	38005
30.70000	37448
30.70833	36896
30.71667	36340
30.72500	35775
30.73333	35223
30.74167	34660
30.75000	34113
30.75833	33568
30.76667	33031
30.77500	32505
30.78333	31974
30.79167	31456
30.80000	30930
30.80833	30413
30.81667	29902
30.82500	29389
30.83333	28892
30.84167	28391
30.85000	27907
30.85833	27424
30.86667	26947
30.87500	26484
30.88333	26020
30.89167	25573
30.90000	25123
30.90833	24683
30.91667	24251
30.92500	23819
30.93333	23405
30.94167	22991
30.95000	22595
30.95833	22203
30.96667	21819
30.97500	21447
30.98333	21073
30.99167	20715
31.00000	20355
31.00833	20006
31.01667	19664
31.02500	19325
31.03333	18999
31.04167	18674
31.05000	18363
31.05833	18057
31.06667	17758
31.07500	17470
31.08333	17181
31.09167	16905
31.10000	16628
31.10833	16360
31.11667	16098
31.12500	15840
31.13333	15593
31.14167	15348
31.15000	15115
31.15833	14887
31.16667	14664
31.17500	14449
31.18333	14236
31.19167	14032
31.20000	13829
31.20833	13633
31.21667	13441
31.22500	13252
31.23333	13073
31.24167	12894
31.25000	12724
31.25833	12554
31.26667	12386
31.27500	12223
31.28333	12059
31.29167	11902
31.30000	11749
31.30833	11602
31.31667	11461
31.32500	11323
31.33333	11191
31.34167	11058
31.35000	10929
31.35833	10800
31.36667	10672
31.37500	10549
31.38333	10427
31.39167	10311
31.40000	10198
31.40833	10089
31.41667	9983
31.42500	9878
31.43333	9777
31.44167	9677
31.45000	9582
31.45833	9488
31.46667	9394
31.47500	9302
31.48333	9209
31.49167	9118
31.50000	9028
31.50833	8940
31.51667	8857
31.52500	8774
31.53333	8695
31.54167	8616
31.55000	8541
31.55833	8465
31.56667	8391
31.57500	8318
31.58333	8245
31.59167	8175
31.60000	8103
31.60833	8035
31.61667	7968
31.62500	7903
31.63333	7841
31.64167	7779
31.65000	7721
31.65833	7664
31.66667	7609
31.67500	7555
31.68333	7500
31.69167	7448
31.70000	7397
31.70833	7348
31.71667	7302
31.72500	7257
31.73333	7214
31.74167	7172
31.75000	7131
31.75833	7092
31.76667	7054
31.77500	7018
31.78333	6984
31.79167	6952
31.80000	6920
31.80833	6889
31.81667	6859
31.82500	6830
31.83333	6803
31.84167	6776
31.85000	6752
31.85833	6730
31.86667	6711
31.87500	6694
31.88333	6677
31.89167	6662
31.90000	6648
31.90833	6636
31.91667	6628
31.92500	6623
31.93333	6621
31.94167	6622
31.95000	6627
31.95833	6634
31.96667	6643
31.97500	6653
31.98333	6664
31.99167	6677
32.00000	6691
32.00833	6707
32.01667	6726
32.02500	6747
32.03333	6772
32.04167	6802
32.05000	6835
32.05833	6871
32.06667	6911
32.07500	6954
32.08333	6999
32.09167	7046
32.10000	7095
32.10833	7144
32.11667	7193
32.12500	7246
32.13333	7302
32.14167	7363
32.15000	7428
32.15833	7499
32.16667	7574
32.17500	7652
32.18333	7735
32.19167	7819
32.20000	7909
32.20833	8001
32.21667	8097
32.22500	8198
32.23333	8301
32.24167	8411
32.25000	8524
32.25833	8641
32.26667	8762
32.27500	8885
32.28333	9014
32.29167	9143
32.30000	9279
32.30833	9416
32.31667	9558
32.32500	9706
32.33333	9855
32.34167	10012
32.35000	10170
32.35833	10336
32.36667	10506
32.37500	10679
32.38333	10858
32.39167	11039
32.40000	11228
32.40833	11419
32.41667	11616
32.42500	11819
32.43333	12021
32.44167	12231
32.45000	12440
32.45833	12658
32.46667	12881
32.47500	13110
32.48333	13349
32.49167	13587
32.50000	13833
32.50833	14080
32.51667	14330
32.52500	14589
32.53333	14846
32.54167	15114
32.55000	15380
32.55833	15652
32.56667	15929
32.57500	16209
32.58333	16501
32.59167	16792
32.60000	17095
32.60833	17398
32.61667	17706
32.62500	18020
32.63333	18332
32.64167	18654
32.65000	18971
32.65833	19294
32.66667	19618
32.67500	19941
32.68333	20274
32.69167	20605
32.70000	20947
32.70833	21290
32.71667	21637
32.72500	21990
32.73333	22337
32.74167	22692
32.75000	23039
32.75833	23389
32.76667	23740
32.77500	24088
32.78333	24445
32.79167	24797
32.80000	25159
32.80833	25517
32.81667	25871
32.82500	26226
32.83333	26568
32.84167	26915
32.85000	27253
32.85833	27591
32.86667	27927
32.87500	28255
32.88333	28585
32.89167	28904
32.90000	29226
32.90833	29540
32.91667	29849
32.92500	30156
32.93333	30449
32.94167	30740
32.95000	31019
32.95833	31295
32.96667	31567
32.97500	31829
32.98333	32088
32.99167	32331
33.00000	32567
33.00833	32788
33.01667	32998
33.02500	33201
33.03333	33392
33.04167	33581
33.05000	33757
33.05833	33923
33.06667	34078
33.07500	34216
33.08333	34342
33.09167	34453
33.10000	34555
33.10833	34645
33.11667	34725
33.12500	34797
33.13333	34855
33.14167	34902
33.15000	34936
33.15833	34958
33.16667	34968
33.17500	34966
33.18333	34952
33.19167	34928
33.20000	34891
33.20833	34843
33.21667	34784
33.22500	34711
33.23333	34628
33.24167	34531
33.25000	34424
33.25833	34304
33.26667	34174
33.27500	34034
33.28333	33881
33.29167	33722
33.30000	33549
33.30833	33370
33.31667	33181
33.32500	32980
33.33333	32774
33.34167	32554
33.35000	32329
33.35833	32093
33.36667	31850
33.37500	31606
33.38333	31351
33.39167	31097
33.40000	30830
33.40833	30558
33.41667	30280
33.42500	29991
33.43333	29704
33.44167	29407
33.45000	29111
33.45833	28806
33.46667	28496
33.47500	28186
33.48333	27865
33.49167	27550
33.50000	27227
33.50833	26905
33.51667	26582
33.52500	26253
33.53333	25928
33.54167	25593
33.55000	25263
33.55833	24927
33.56667	24590
33.57500	24256
33.58333	23913
33.59167	23578
33.60000	23238
33.60833	22903
33.61667	22573
33.62500	22241
33.63333	21916
33.64167	21583
33.65000	21257
33.65833	20929
33.66667	20600
33.67500	20278
33.68333	19951
33.69167	19633
33.70000	19309
33.70833	18989
33.71667	18673
33.72500	18354
33.73333	18045
33.74167	17733
33.75000	17429
33.75833	17123
33.76667	16820
33.77500	16524
33.78333	16227
33.79167	15941
33.80000	15654
33.80833	15374
33.81667	15097
33.82500	14820
33.83333	14550
33.84167	14276
33.85000	14011
33.85833	13745
33.86667	13483
33.87500	13229
33.88333	12975
33.89167	12731
33.90000	12485
33.90833	12245
33.91667	12006
33.92500	11768
33.93333	11538
33.94167	11307
33.95000	11086
33.95833	10867
33.96667	10653
33.97500	10446
33.98333	10237
33.99167	10036
34.00000	9831
34.00833	9631
34.01667	9434
34.02500	9238
34.03333	9049
34.04167	8860
34.05000	8679
34.05833	8500
34.06667	8325
34.07500	8157
34.08333	7989
34.09167	7828
34.10000	7665
34.10833	7507
34.11667	7351
34.12500	7197
34.13333	7050
34.14167	6905
34.15000	6768
34.15833	6635
34.16667	6505
34.17500	6381
34.18333	6246
34.19167	6102
34.20000	5962
34.20833	5836
34.21667	5716
34.22500	5599
34.23333	5488
34.24167	5378
34.25000	5271
34.25833	5165
34.26667	5061
34.27500	4959
34.28333	4852
34.29167	4743
34.30000	4641
34.30833	4550
34.31667	4464
34.32500	4378
34.33333	4295
34.34167	4210
34.35000	4128
34.35833	4047
34.36667	3962
34.37500	3878
34.38333	3801
34.39167	3732
34.40000	3663
34.40833	3586
34.41667	3510
34.42500	3438
34.43333	3368
34.44167	3299
34.45000	3230
34.45833	3164
34.46667	3102
34.47500	3045
34.48333	2989
34.49167	2935
34.50000	2880
34.50833	2824
34.51667	2770
34.52500	2722
34.53333	2677
34.54167	2632
34.55000	2588
34.55833	2543
34.56667	2493
34.57500	2442
34.58333	2395
34.59167	2353
34.60000	2312
34.60833	2274
34.61667	2236
34.62500	2196
34.63333	2154
34.64167	2113
34.65000	2077
34.65833	2043
34.66667	2010
34.67500	1980
34.68333	1947
34.69167	1913
34.70000	1880
34.70833	1851
34.71667	1826
34.72500	1801
34.73333	1778
34.74167	1754
34.75000	1730
34.75833	1705
34.76667	1680
34.77500	1656
34.78333	1633
34.79167	1610
34.80000	1589
34.80833	1570
34.81667	1551
34.82500	1533
34.83333	1515
34.84167	1498
34.85000	1483
34.85833	1469
34.86667	1456
34.87500	1443
34.88333	1430
34.89167	1416
34.90000	1401
34.90833	1387
34.91667	1373
34.92500	1360
34.93333	1348
34.94167	1338
34.95000	1329
34.95833	1321
34.96667	1312
34.97500	1305
34.98333	1297
34.99167	1289
35.00000	1282
35.00833	1275
35.01667	1268
35.02500	1260
35.03333	1253
35.04167	1246
35.05000	1238
35.05833	1230
35.06667	1221
35.07500	1213
35.08333	1204
35.09167	1197
35.10000	1190
35.10833	1185
35.11667	1179
35.12500	1174
35.13333	1167
35.14167	1159
35.15000	1150
35.15833	1142
35.16667	1135
35.17500	1129
35.18333	1124
35.19167	1119
35.20000	1115
35.20833	1111
35.21667	1107
35.22500	1103
35.23333	1099
35.24167	1094
35.25000	1089
35.25833	1082
35.26667	1074
35.27500	1066
35.28333	1059
35.29167	1052
35.30000	1044
35.30833	1037
35.31667	1030
35.32500	1023
35.33333	1017
35.34167	1012
35.35000	1006
35.35833	999
35.36667	991
35.37500	982
35.38333	974
35.39167	965
35.40000	957
35.40833	949
35.41667	941
35.42500	932
35.43333	922
35.44167	910
35.45000	897
35.45833	885
35.46667	874
35.47500	863
35.48333	852
35.49167	842
35.50000	833
35.50833	824
35.51667	817
35.52500	810
35.53333	801
35.54167	790
35.55000	777
35.55833	763
35.56667	748
35.57500	736
35.58333	726
35.59167	717
35.60000	709
35.60833	700
35.61667	689
35.62500	676
35.63333	664
35.64167	654
35.65000	645
35.65833	638
35.66667	631
35.67500	621
35.68333	610
35.69167	597
35.70000	585
35.70833	574
35.71667	563
35.72500	553
35.73333	542
35.74167	530
35.75000	518
35.75833	507
35.76667	498
35.77500	491
35.78333	485
35.79167	481
35.80000	478
35.80833	474
35.81667	468
35.82500	461
35.83333	453
35.84167	442
35.85000	430
35.85833	419
35.86667	408
35.87500	400
35.88333	393
35.89167	385
35.90000	376
35.90833	365
35.91667	352
35.92500	339
35.93333	329
35.94167	320
35.95000	312
35.95833	307
35.96667	302
35.97500	297
35.98333	294
35.99167	291
36.00000	288
36.00833	286
36.01667	284
36.02500	281
36.03333	279
36.04167	276
36.05000	272
36.05833	268
36.06667	263
36.07500	256
36.08333	249
36.09167	243
36.10000	238
36.10833	234
36.11667	232
36.12500	231
36.13333	230
36.14167	229
36.15000	227
36.15833	225
36.16667	224
36.17500	222
36.18333	219
36.19167	217
36.20000	214
36.20833	212
36.21667	210
36.22500	210
36.23333	208
36.24167	206
36.25000	202
36.25833	198
36.26667	195
36.27500	192
36.28333	190
36.29167	189
36.30000	189
36.30833	190
36.31667	190
36.32500	189
36.33333	187
36.34167	184
36.35000	180
36.35833	176
36.36667	172
36.37500	168
36.38333	166
36.39167	167
36.40000	169
36.40833	173
36.41667	177
36.42500	179
36.43333	179
36.44167	177
36.45000	174
36.45833	170
36.46667	168
36.47500	166
36.48333	166
36.49167	167
36.50000	168
36.50833	170
36.51667	171
36.52500	170
36.53333	169
36.54167	168
36.55000	168
36.55833	167
36.56667	166
36.57500	166
36.58333	166
36.59167	167
36.60000	168
36.60833	169
36.61667	170
36.62500	170
36.63333	169
36.64167	169
36.65000	169
36.65833	169
36.66667	168
36.67500	169
36.68333	172
36.69167	175
36.70000	177
36.70833	177
36.71667	176
36.72500	174
36.73333	174
36.74167	174
36.75000	176
36.75833	178
36.76667	179
36.77500	180
36.78333	180
36.79167	180
36.80000	182
36.80833	184
36.81667	187
36.82500	190
36.83333	192
36.84167	192
36.85000	190
36.85833	188
36.86667	187
36.87500	188
36.88333	190
36.89167	193
36.90000	195
36.90833	198
36.91667	199
36.92500	200
36.93333	199
36.94167	199
36.95000	200
36.95833	200
36.96667	199
36.97500	199
36.98333	197
36.99167	196
37.00000	196
37.00833	197
37.01667	198
37.02500	198
37.03333	198
37.04167	198
37.05000	197
37.05833	195
37.06667	194
37.07500	193
37.08333	192
37.09167	192
37.10000	191
37.10833	192
37.11667	193
37.12500	195
37.13333	196
37.14167	196
37.15000	195
37.15833	194
37.16667	193
37.17500	192
37.18333	191
37.19167	189
37.20000	185
37.20833	181
37.21667	177
37.22500	173
37.23333	171
37.24167	169
37.25000	169
37.25833	169
37.26667	169
37.27500	168
37.28333	169
37.29167	169
37.30000	169
37.30833	166
37.31667	162
37.32500	156
37.33333	150
37.34167	145
37.35000	141
37.35833	138
37.36667	136
37.37500	135
37.38333	134
37.39167	133
37.40000	132
37.40833	132
37.41667	132
37.42500	130
37.43333	126
37.44167	122
37.45000	116
37.45833	111
37.46667	104
37.47500	98
37.48333	91
37.49167	84
37.50000	78
37.50833	73
37.51667	69
37.52500	67
37.53333	64
37.54167	61
37.55000	58
37.55833	55
37.56667	53
37.57500	50
37.58333	47
37.59167	45
37.60000	43
37.60833	40
37.61667	39
37.62500	38
37.63333	38
37.64167	36
37.65000	34
37.65833	30
37.66667	26
37.67500	23
37.68333	20
37.69167	17
37.70000	16
37.70833	15
37.71667	15
37.72500	15
37.73333	12
37.74167	9
37.75000	6
37.75833	3
37.76667	0
37.77500	-1
37.78333	0
37.79167	1
37.80000	2
37.80833	2
37.81667	2
37.82500	2
37.83333	3
37.84167	4
37.85000	4
37.85833	3
37.86667	0
37.87500	-2
37.88333	-4
37.89167	-5
37.90000	-5
37.90833	-4
37.91667	-2
37.92500	1
37.93333	2
37.94167	3
37.95000	2
37.95833	1
37.96667	-2
37.97500	-2
37.98333	-1
37.99167	0
38.00000	2
38.00833	2
38.01667	1
38.02500	-3
38.03333	-5
38.04167	-6
38.05000	-6
38.05833	-5
38.06667	-5
38.07500	-5
38.08333	-7
38.09167	-9
38.10000	-10
38.10833	-10
38.11667	-9
38.12500	-9
38.13333	-8
38.14167	-7
38.15000	-6
38.15833	-5
38.16667	-6
38.17500	-9
38.18333	-12
38.19167	-16
38.20000	-18
38.20833	-18
38.21667	-18
38.22500	-16
38.23333	-15
38.24167	-14
38.25000	-15
38.25833	-17
38.26667	-20
38.27500	-22
38.28333	-23
38.29167	-25
38.30000	-24
38.30833	-23
38.31667	-22
38.32500	-22
38.33333	-21
38.34167	-22
38.35000	-22
38.35833	-22
38.36667	-22
38.37500	-23
38.38333	-24
38.39167	-28
38.40000	-33
38.40833	-38
38.41667	-43
38.42500	-48
38.43333	-51
38.44167	-54
38.45000	-58
38.45833	-61
38.46667	-66
38.47500	-71
38.48333	-75
38.49167	-80
38.50000	-85
38.50833	-89
38.51667	-91
38.52500	-93
38.53333	-93
38.54167	-93
38.55000	-93
38.55833	-92
38.56667	-91
38.57500	-92
38.58333	-95
38.59167	-99
38.60000	-106
38.60833	-112
38.61667	-115
38.62500	-116
38.63333	-115
38.64167	-115
38.65000	-117
38.65833	-121
38.66667	-125
38.67500	-129
38.68333	-133
38.69167	-136
38.70000	-138
38.70833	-141
38.71667	-145
38.72500	-150
38.73333	-153
38.74167	-155
38.75000	-156
38.75833	-155
38.76667	-155
38.77500	-157
38.78333	-160
38.79167	-164
38.80000	-168
38.80833	-172
38.81667	-175
38.82500	-178
38.83333	-181
38.84167	-182
38.85000	-183
38.85833	-183
38.86667	-185
38.87500	-187
38.88333	-190
38.89167	-192
38.90000	-194
38.90833	-196
38.91667	-198
38.92500	-201
38.93333	-203
38.94167	-205
38.95000	-207
38.95833	-210
38.96667	-213
38.97500	-215
38.98333	-215
38.99167	-216
39.00000	-216
39.00833	-218
39.01667	-220
39.02500	-223
39.03333	-226
39.04167	-229
39.05000	-233
39.05833	-236
39.06667	-239
39.07500	-241
39.08333	-242
39.09167	-242
39.10000	-243
39.10833	-245
39.11667	-247
39.12500	-248
39.13333	-249
39.14167	-250
39.15000	-251
39.15833	-251
39.16667	-250
39.17500	-250
39.18333	-251
39.19167	-252
39.20000	-253
39.20833	-256
39.21667	-258
39.22500	-261
39.23333	-264
39.24167	-267
39.25000	-270
39.25833	-272
39.26667	-275
39.27500	-277
39.28333	-278
39.29167	-279
39.30000	-280
39.30833	-281
39.31667	-282
39.32500	-284
39.33333	-286
39.34167	-287
39.35000	-289
39.35833	-289
39.36667	-289
39.37500	-288
39.38333	-287
39.39167	-287
39.40000	-287
39.40833	-288
39.41667	-290
39.42500	-291
39.43333	-292
39.44167	-293
39.45000	-296
39.45833	-299
39.46667	-302
39.47500	-305
39.48333	-306
39.49167	-306
39.50000	-306
39.50833	-305
39.51667	-304
39.52500	-303
39.53333	-302
39.54167	-301
39.55000	-301
39.55833	-302
39.56667	-304
39.57500	-306
39.58333	-308
39.59167	-310
39.60000	-311
39.60833	-311
39.61667	-311
39.62500	-311
39.63333	-312
39.64167	-312
39.65000	-311
39.65833	-310
39.66667	-308
39.67500	-306
39.68333	-304
39.69167	-303
39.70000	-303
39.70833	-304
39.71667	-306
39.72500	-309
39.73333	-312
39.74167	-315
39.75000	-319
39.75833	-321
39.76667	-324
39.77500	-326
39.78333	-326
39.79167	-325
39.80000	-324
39.80833	-322
39.81667	-321
39.82500	-321
39.83333	-321
39.84167	-319
39.85000	-315
39.85833	-311
39.86667	-306
39.87500	-302
39.88333	-299
39.89167	-296
39.90000	-294
39.90833	-290
39.91667	-286
39.92500	-281
39.93333	-276
39.94167	-271
39.95000	-267
39.95833	-265
39.96667	-262
39.97500	-258
39.98333	-251
39.99167	-241
40.00000	-230
40.00833	-219
40.01667	-209
40.02500	-200
40.03333	-190
40.04167	-178
40.05000	-166
40.05833	-152
40.06667	-136
40.07500	-119
40.08333	-100
40.09167	-80
40.10000	-61
40.10833	-41
40.11667	-21
40.12500	1
40.13333	26
40.14167	53
40.15000	83
40.15833	115
40.16667	149
40.17500	187
40.18333	228
40.19167	270
40.20000	315
40.20833	361
40.21667	409
40.22500	459
40.23333	510
40.24167	564
40.25000	621
40.25833	683
40.26667	750
40.27500	820
40.28333	896
40.29167	974
40.30000	1057
40.30833	1142
40.31667	1229
40.32500	1318
40.33333	1409
40.34167	1506
40.35000	1607
40.35833	1716
40.36667	1830
40.37500	1945
40.38333	2065
40.39167	2186
40.40000	2314
40.40833	2445
40.41667	2581
40.42500	2723
40.43333	2865
40.44167	3014
40.45000	3166
40.45833	3326
40.46667	3491
40.47500	3658
40.48333	3832
40.49167	4005
40.50000	4185
40.50833	4367
40.51667	4555
40.52500	4751
40.53333	4946
40.54167	5150
40.55000	5352
40.55833	5560
40.56667	5770
40.57500	5981
40.58333	6200
40.59167	6417
40.60000	6642
40.60833	6869
40.61667	7099
40.62500	7336
40.63333	7570
40.64167	7812
40.65000	8051
40.65833	8294
40.66667	8538
40.67500	8780
40.68333	9027
40.69167	9269
40.70000	9517
40.70833	9764
40.71667	10010
40.72500	10258
40.73333	10501
40.74167	10749
40.75000	10994
40.75833	11241
40.76667	11490
40.77500	11735
40.78333	11984
40.79167	12225
40.80000	12469
40.80833	12706
40.81667	12939
40.82500	13171
40.83333	13394
40.84167	13618
40.85000	13835
40.85833	14051
40.86667	14262
40.87500	14466
40.88333	14668
40.89167	14861
40.90000	15051
40.90833	15234
40.91667	15412
40.92500	15587
40.93333	15753
40.94167	15917
40.95000	16073
40.95833	16223
40.96667	16366
40.97500	16499
40.98333	16627
40.99167	16743
41.00000	16854
41.00833	16956
41.01667	17051
41.02500	17140
41.03333	17220
41.04167	17295
41.05000	17361
41.05833	17419
41.06667	17470
41.07500	17512
41.08333	17548
41.09167	17575
41.10000	17594
41.10833	17606
41.11667	17608
41.12500	17602
41.13333	17586
41.14167	17562
41.15000	17531
41.15833	17490
41.16667	17440
41.17500	17384
41.18333	17319
41.19167	17249
41.20000	17172
41.20833	17089
41.21667	16996
41.22500	16892
41.23333	16782
41.24167	16664
41.25000	16542
41.25833	16412
41.26667	16276
41.27500	16135
41.28333	15984
41.29167	15833
41.30000	15673
41.30833	15510
41.31667	15341
41.32500	15165
41.33333	14989
41.34167	14804
41.35000	14620
41.35833	14432
41.36667	14240
41.37500	14048
41.38333	13848
41.39167	13650
41.40000	13445
41.40833	13239
41.41667	13030
41.42500	12817
41.43333	12608
41.44167	12394
41.45000	12184
41.45833	11971
41.46667	11758
41.47500	11544
41.48333	11323
41.49167	11106
41.50000	10884
41.50833	10664
41.51667	10447
41.52500	10229
41.53333	10016
41.54167	9798
41.55000	9584
41.55833	9370
41.56667	9157
41.57500	8949
41.58333	8741
41.59167	8540
41.60000	8338
41.60833	8140
41.61667	7944
41.62500	7746
41.63333	7554
41.64167	7359
41.65000	7169
41.65833	6980
41.66667	6794
41.67500	6613
41.68333	6432
41.69167	6260
41.70000	6089
41.70833	5924
41.71667	5762
41.72500	5600
41.73333	5443
41.74167	5287
41.75000	5137
41.75833	4989
41.76667	4846
41.77500	4706
41.78333	4566
41.79167	4432
41.80000	4299
41.80833	4172
41.81667	4048
41.82500	3926
41.83333	3808
41.84167	3689
41.85000	3575
41.85833	3463
41.86667	3355
41.87500	3251
41.88333	3147
41.89167	3049
41.90000	2952
41.90833	2857
41.91667	2764
41.92500	2671
41.93333	2582
41.94167	2494
41.95000	2410
41.95833	2330
41.96667	2252
41.97500	2175
41.98333	2099
41.99167	2026
42.00000	1956
42.00833	1891
42.01667	1829
42.02500	1768
42.03333	1709
42.04167	1647
42.05000	1588
42.05833	1532
42.06667	1479
42.07500	1429
42.08333	1380
42.09167	1332
42.10000	1283
42.10833	1235
42.11667	1189
42.12500	1144
42.13333	1101
42.14167	1059
42.15000	1018
42.15833	979
42.16667	936
42.17500	894
42.18333	856
42.19167	821
42.20000	788
42.20833	756
42.21667	726
42.22500	695
42.23333	666
42.24167	638
42.25000	611
42.25833	584
42.26667	558
42.27500	531
42.28333	504
42.29167	479
42.30000	455
42.30833	432
42.31667	410
42.32500	387
42.33333	364
42.34167	342
42.35000	322
42.35833	303
42.36667	284
42.37500	266
42.38333	248
42.39167	230
42.40000	213
42.40833	197
42.41667	183
42.42500	169
42.43333	154
42.44167	139
42.45000	124
42.45833	111
42.46667	98
42.47500	86
42.48333	75
42.49167	65
42.50000	54
42.50833	42
42.51667	30
42.52500	17
42.53333	5
42.54167	-6
42.55000	-18
42.55833	-30
42.56667	-41
42.57500	-51
42.58333	-62
42.59167	-72
42.60000	-80
42.60833	-87
42.61667	-92
42.62500	-95
42.63333	-99
42.64167	-103
42.65000	-109
42.65833	-116
42.66667	-126
42.67500	-135
42.68333	-144
42.69167	-151
42.70000	-159
42.70833	-167
42.71667	-174
42.72500	-180
42.73333	-185
42.74167	-190
42.75000	-195
42.75833	-202
42.76667	-210
42.77500	-217
42.78333	-224
42.79167	-229
42.80000	-232
42.80833	-235
42.81667	-237
42.82500	-240
42.83333	-243
42.84167	-246
42.85000	-249
42.85833	-253
42.86667	-258
42.87500	-265
42.88333	-273
42.89167	-281
42.90000	-286
42.90833	-290
42.91667	-291
42.92500	-291
42.93333	-291
42.94167	-293
42.95000	-296
42.95833	-301
42.96667	-308
42.97500	-313
42.98333	-317
42.99167	-320
43.00000	-322
43.00833	-324
43.01667	-326
43.02500	-328
43.03333	-331
43.04167	-334
43.05000	-337
43.05833	-342
43.06667	-348
43.07500	-353
43.08333	-358
43.09167	-360
43.10000	-359
43.10833	-356
43.11667	-353
43.12500	-352
43.13333	-352
43.14167	-357
43.15000	-362
43.15833	-367
43.16667	-371
43.17500	-374
43.18333	-377
43.19167	-379
43.20000	-381
43.20833	-383
43.21667	-385
43.22500	-387
43.23333	-387
43.24167	-387
43.25000	-387
43.25833	-388
43.26667	-390
43.27500	-392
43.28333	-395
43.29167	-397
43.30000	-398
43.30833	-401
43.31667	-404
43.32500	-407
43.33333	-410
43.34167	-413
43.35000	-416
43.35833	-418
43.36667	-418
43.37500	-418
43.38333	-417
43.39167	-416
43.40000	-415
43.40833	-415
43.41667	-415
43.42500	-414
43.43333	-414
43.44167	-416
43.45000	-420
43.45833	-424
43.46667	-427
43.47500	-430
43.48333	-431
43.49167	-432
43.50000	-433
43.50833	-433
43.51667	-434
43.52500	-434
43.53333	-434
43.54167	-434
43.55000	-434
43.55833	-434
43.56667	-433
43.57500	-433
43.58333	-435
43.59167	-436
43.60000	-438
43.60833	-439
43.61667	-439
43.62500	-437
43.63333	-437
43.64167	-439
43.65000	-443
43.65833	-447
43.66667	-450
43.67500	-453
43.68333	-455
43.69167	-455
43.70000	-456
43.70833	-456
43.71667	-456
43.72500	-455
43.73333	-453
43.74167	-451
43.75000	-450
43.75833	-450
43.76667	-451
43.77500	-453
43.78333	-454
43.79167	-454
43.80000	-454
43.80833	-454
43.81667	-456
43.82500	-459
43.83333	-462
43.84167	-464
43.85000	-465
43.85833	-463
43.86667	-462
43.87500	-462
43.88333	-464
43.89167	-467
43.90000	-471
43.90833	-474
43.91667	-475
43.92500	-475
43.93333	-473
43.94167	-472
43.95000	-472
43.95833	-472
43.96667	-474
43.97500	-476
43.98333	-479
43.99167	-481
44.00000	-483
44.00833	-484
44.01667	-483
44.02500	-482
44.03333	-480
44.04167	-478
44.05000	-477
44.05833	-477
44.06667	-478
44.07500	-480
44.08333	-481
44.09167	-482
44.10000	-484
44.10833	-485
44.11667	-486
44.12500	-487
44.13333	-486
44.14167	-484
44.15000	-482
44.15833	-480
44.16667	-479
44.17500	-478
44.18333	-477
44.19167	-475
44.20000	-474
44.20833	-473
44.21667	-473
44.22500	-474
44.23333	-476
44.24167	-479
44.25000	-483
44.25833	-486
44.26667	-489
44.27500	-489
44.28333	-488
44.29167	-487
44.30000	-485
44.30833	-485
44.31667	-484
44.32500	-483
44.33333	-481
44.34167	-480
44.35000	-480
44.35833	-479
44.36667	-479
44.37500	-478
44.38333	-477
44.39167	-476
44.40000	-475
44.40833	-474
44.41667	-474
44.42500	-475
44.43333	-477
44.44167	-480
44.45000	-481
44.45833	-480
44.46667	-477
44.47500	-475
44.48333	-474
44.49167	-475
44.50000	-477
44.50833	-479
44.51667	-480
44.52500	-481
44.53333	-481
44.54167	-481
44.55000	-481
44.55833	-479
44.56667	-476
44.57500	-473
44.58333	-470
44.59167	-468
44.60000	-467
44.60833	-467
44.61667	-467
44.62500	-466
44.63333	-466
44.64167	-466
44.65000	-465
44.65833	-461
44.66667	-456
44.67500	-450
44.68333	-445
44.69167	-441
44.70000	-441
44.70833	-443
44.71667	-445
44.72500	-447
44.73333	-449
44.74167	-449
44.75000	-448
44.75833	-446
44.76667	-444
44.77500	-440
44.78333	-437
44.79167	-434
44.80000	-431
44.80833	-430
44.81667	-429
44.82500	-430
44.83333	-431
44.84167	-431
44.85000	-430
44.85833	-427
44.86667	-424
44.87500	-420
44.88333	-416
44.89167	-414
44.90000	-415
44.90833	-417
44.91667	-419
44.92500	-419
44.93333	-418
44.94167	-414
44.95000	-410
44.95833	-408
44.96667	-407
44.97500	-406
44.98333	-405
44.99167	-401
45.00000	-394
45.00833	-387
45.01667	-382
45.02500	-379
45.03333	-377
45.04167	-378
45.05000	-379
45.05833	-377
45.06667	-373
45.07500	-370
45.08333	-369
45.09167	-370
45.10000	-371
45.10833	-372
45.11667	-370
45.12500	-365
45.13333	-359
45.14167	-353
45.15000	-348
45.15833	-344
45.16667	-339
45.17500	-335
45.18333	-331
45.19167	-327
45.20000	-326
45.20833	-326
45.21667	-327
45.22500	-329
45.23333	-330
45.24167	-329
45.25000	-328
45.25833	-325
45.26667	-321
45.27500	-317
45.28333	-314
45.29167	-312
45.30000	-310
45.30833	-308
45.31667	-307
45.32500	-306
45.33333	-305
45.34167	-304
45.35000	-303
45.35833	-303
45.36667	-304
45.37500	-306
45.38333	-306
45.39167	-306
45.40000	-305
45.40833	-305
45.41667	-305
45.42500	-305
45.43333	-306
45.44167	-307
45.45000	-308
45.45833	-310
45.46667	-312
45.47500	-313
45.48333	-312
45.49167	-310
45.50000	-307
45.50833	-305
45.51667	-305
45.52500	-306
45.53333	-308
45.54167	-311
45.55000	-314
45.55833	-315
45.56667	-315
45.57500	-314
45.58333	-313
45.59167	-312
45.60000	-313
45.60833	-314
45.61667	-317
45.62500	-321
45.63333	-325
45.64167	-328
45.65000	-331
45.65833	-333
45.66667	-334
45.67500	-335
45.68333	-337
45.69167	-339
45.70000	-340
45.70833	-341
45.71667	-342
45.72500	-343
45.73333	-345
45.74167	-348
45.75000	-351
45.75833	-352
45.76667	-352
45.77500	-351
45.78333	-351
45.79167	-353
45.80000	-355
45.80833	-358
45.81667	-360
45.82500	-362
45.83333	-366
45.84167	-372
45.85000	-379
45.85833	-384
45.86667	-388
45.87500	-389
45.88333	-387
45.89167	-386
45.90000	-385
45.90833	-387
45.91667	-391
45.92500	-396
45.93333	-401
45.94167	-405
45.95000	-409
45.95833	-411
45.96667	-412
45.97500	-412
45.98333	-411
45.99167	-411
46.00000	-411
46.00833	-413
46.01667	-416
46.02500	-420
46.03333	-423
46.04167	-425
46.05000	-428
46.05833	-430
46.06667	-433
46.07500	-436
46.08333	-439
46.09167	-442
46.10000	-445
46.10833	-447
46.11667	-449
46.12500	-451
46.13333	-453
46.14167	-454
46.15000	-455
46.15833	-455
46.16667	-453
46.17500	-452
46.18333	-450
46.19167	-450
46.20000	-452
46.20833	-456
46.21667	-460
46.22500	-463
46.23333	-465
46.24167	-465
46.25000	-464
46.25833	-463
46.26667	-463
46.27500	-464
46.28333	-465
46.29167	-468
46.30000	-471
46.30833	-474
46.31667	-478
46.32500	-483
46.33333	-487
46.34167	-490
46.35000	-493
46.35833	-494
46.36667	-494
46.37500	-494
46.38333	-494
46.39167	-494
46.40000	-494
46.40833	-494
46.41667	-495
46.42500	-494
46.43333	-494
46.44167	-494
46.45000	-494
46.45833	-496
46.46667	-498
46.47500	-500
46.48333	-502
46.49167	-505
46.50000	-507
46.50833	-509
46.51667	-511
46.52500	-513
46.53333	-515
46.54167	-517
46.55000	-518
46.55833	-519
46.56667	-520
46.57500	-519
46.58333	-518
46.59167	-517
46.60000	-515
46.60833	-515
46.61667	-514
46.62500	-514
46.63333	-515
46.64167	-517
46.65000	-520
46.65833	-523
46.66667	-526
46.67500	-529
46.68333	-531
46.69167	-532
46.70000	-531
46.70833	-529
46.71667	-527
46.72500	-524
46.73333	-522
46.74167	-520
46.75000	-518
46.75833	-516
46.76667	-514
46.77500	-513
46.78333	-511
46.79167	-510
46.80000	-512
46.80833	-514
46.81667	-518
46.82500	-522
46.83333	-525
46.84167	-526
46.85000	-527
46.85833	-527
46.86667	-528
46.87500	-530
46.88333	-532
46.89167	-534
46.90000	-534
46.90833	-534
46.91667	-533
46.92500	-530
46.93333	-527
46.94167	-524
46.95000	-523
46.95833	-523
46.96667	-525
46.97500	-527
46.98333	-527
46.99167	-527
47.00000	-526
47.00833	-525
47.01667	-525
47.02500	-526
47.03333	-526
47.04167	-524
47.05000	-521
47.05833	-518
47.06667	-515
47.07500	-513
47.08333	-513
47.09167	-515
47.10000	-518
47.10833	-521
47.11667	-523
47.12500	-525
47.13333	-525
47.14167	-525
47.15000	-526
47.15833	-527
47.16667	-526
47.17500	-523
47.18333	-519
47.19167	-514
47.20000	-510
47.20833	-507
47.21667	-506
47.22500	-506
47.23333	-507
47.24167	-509
47.25000	-509
47.25833	-510
47.26667	-509
47.27500	-508
47.28333	-506
47.29167	-504
47.30000	-503
47.30833	-501
47.31667	-499
47.32500	-497
47.33333	-495
47.34167	-492
47.35000	-490
47.35833	-486
47.36667	-482
47.37500	-478
47.38333	-475
47.39167	-472
47.40000	-470
47.40833	-469
47.41667	-468
47.42500	-469
47.43333	-469
47.44167	-469
47.45000	-466
47.45833	-462
47.46667	-458
47.47500	-455
47.48333	-452
47.49167	-451
47.50000	-449
47.50833	-447
47.51667	-446
47.52500	-444
47.53333	-442
47.54167	-439
47.55000	-436
47.55833	-431
47.56667	-427
47.57500	-424
47.58333	-422
47.59167	-423
47.60000	-425
47.60833	-427
47.61667	-428
47.62500	-427
47.63333	-424
47.64167	-421
47.65000	-417
47.65833	-415
47.66667	-414
47.67500	-413
47.68333	-413
47.69167	-412
47.70000	-412
47.70833	-411
47.71667	-408
47.72500	-405
47.73333	-401
47.74167	-397
47.75000	-393
47.75833	-390
47.76667	-390
47.77500	-391
47.78333	-394
47.79167	-396
47.80000	-398
47.80833	-399
47.81667	-398
47.82500	-397
47.83333	-394
47.84167	-391
47.85000	-388
47.85833	-385
47.86667	-382
47.87500	-379
47.88333	-378
47.89167	-376
47.90000	-376
47.90833	-376
47.91667	-376
47.92500	-377
47.93333	-377
47.94167	-377
47.95000	-376
47.95833	-375
47.96667	-373
47.97500	-372
47.98333	-372
47.99167	-374
48.00000	-376
48.00833	-378
48.01667	-379
48.02500	-379
48.03333	-378
48.04167	-376
48.05000	-373
48.05833	-370
48.06667	-368
48.07500	-366
48.08333	-367
48.09167	-369
48.10000	-373
48.10833	-377
48.11667	-381
48.12500	-386
48.13333	-391
48.14167	-393
48.15000	-393
48.15833	-393
48.16667	-394
48.17500	-394
48.18333	-394
48.19167	-392
48.20000	-388
48.20833	-385
48.21667	-383
48.22500	-383
48.23333	-383
48.24167	-384
48.25000	-385
48.25833	-388
48.26667	-392
48.27500	-397
48.28333	-402
48.29167	-406
48.30000	-409
48.30833	-409
48.31667	-409
48.32500	-407
48.33333	-407
48.34167	-408
48.35000	-410
48.35833	-414
48.36667	-417
48.37500	-420
48.38333	-422
48.39167	-424
48.40000	-426
48.40833	-427
48.41667	-428
48.42500	-429
48.43333	-429
48.44167	-429
48.45000	-429
48.45833	-429
48.46667	-431
48.47500	-433
48.48333	-436
48.49167	-439
48.50000	-441
48.50833	-442
48.51667	-443
48.52500	-443
48.53333	-443
48.54167	-443
48.55000	-443
48.55833	-444
48.56667	-446
48.57500	-449
48.58333	-451
48.59167	-453
48.60000	-455
48.60833	-455
48.61667	-456
48.62500	-459
48.63333	-463
48.64167	-466
48.65000	-469
48.65833	-469
48.66667	-468
48.67500	-467
48.68333	-465
48.69167	-464
48.70000	-464
48.70833	-467
48.71667	-471
48.72500	-476
48.73333	-481
48.74167	-485
48.75000	-488
48.75833	-487
48.76667	-484
48.77500	-480
48.78333	-476
48.79167	-474
48.80000	-474
48.80833	-476
48.81667	-478
48.82500	-480
48.83333	-482
48.84167	-484
48.85000	-485
48.85833	-487
48.86667	-489
48.87500	-492
48.88333	-494
48.89167	-496
48.90000	-498
48.90833	-499
48.91667	-500
48.92500	-501
48.93333	-501
48.94167	-501
48.95000	-501
48.95833	-499
48.96667	-497
48.97500	-494
48.98333	-493
48.99167	-494
49.00000	-498
49.00833	-502
49.01667	-506
49.02500	-508
49.03333	-507
49.04167	-505
49.05000	-501
49.05833	-498
49.06667	-494
49.07500	-492
49.08333	-490
49.09167	-489
49.10000	-488
49.10833	-488
49.11667	-490
49.12500	-494
49.13333	-499
49.14167	-506
49.15000	-512
49.15833	-516
49.16667	-518
49.17500	-518
49.18333	-518
49.19167	-518
49.20000	-520
49.20833	-523
49.21667	-526
49.22500	-527
49.23333	-528
49.24167	-527
49.25000	-525
49.25833	-523
49.26667	-521
49.27500	-520
49.28333	-521
49.29167	-523
49.30000	-526
49.30833	-528
49.31667	-528
49.32500	-528
49.33333	-528
49.34167	-528
49.35000	-529
49.35833	-530
49.36667	-531
49.37500	-533
49.38333	-536
49.39167	-539
49.40000	-540
49.40833	-540
49.41667	-539
49.42500	-538
49.43333	-537
49.44167	-539
49.45000	-541
49.45833	-544
49.46667	-547
49.47500	-550
49.48333	-551
49.49167	-550
49.50000	-548
49.50833	-544
49.51667	-541
49.52500	-537
49.53333	-533
49.54167	-532
49.55000	-532
49.55833	-534
49.56667	-536
49.57500	-538
49.58333	-541
49.59167	-543
49.60000	-545
49.60833	-547
49.61667	-548
49.62500	-547
49.63333	-547
49.64167	-547
49.65000	-548
49.65833	-549
49.66667	-550
49.67500	-549
49.68333	-547
49.69167	-545
49.70000	-543
49.70833	-541
49.71667	-541
49.72500	-542
49.73333	-544
49.74167	-546
49.75000	-548
49.75833	-549
49.76667	-551
49.77500	-554
49.78333	-557
49.79167	-559
49.80000	-559
49.80833	-559
49.81667	-560
49.82500	-563
49.83333	-566
49.84167	-570
49.85000	-572
49.85833	-573
49.86667	-571
49.87500	-569
49.88333	-567
49.89167	-565
49.90000	-563
49.90833	-562
49.91667	-562
49.92500	-565
49.93333	-569
49.94167	-571
49.95000	-572
49.95833	-570
49.96667	-565
49.97500	-560
49.98333	-556
49.99167	-554
50.00000	-553
50.00833	-555
50.01667	-556
50.02500	-556
50.03333	-555
50.04167	-554
50.05000	-553
50.05833	-555
50.06667	-558
50.07500	-560
50.08333	-561
50.09167	-560
50.10000	-557
50.10833	-554
50.11667	-553
50.12500	-556
50.13333	-560
50.14167	-566
50.15000	-572
50.15833	-576
50.16667	-577
50.17500	-576
50.18333	-572
50.19167	-567
50.20000	-562
50.20833	-557
50.21667	-554
50.22500	-554
50.23333	-555
50.24167	-558
50.25000	-559
50.25833	-559
50.26667	-556
50.27500	-553
50.28333	-552
50.29167	-552
50.30000	-553
50.30833	-555
50.31667	-555
50.32500	-554
50.33333	-553
50.34167	-552
50.35000	-550
50.35833	-548
50.36667	-545
50.37500	-541
50.38333	-538
50.39167	-534
50.40000	-531
50.40833	-530
50.41667	-529
50.42500	-531
50.43333	-532
50.44167	-533
50.45000	-534
50.45833	-534
50.46667	-534
50.47500	-535
50.48333	-536
50.49167	-539
50.50000	-540
50.50833	-539
50.51667	-537
50.52500	-533
50.53333	-529
50.54167	-524
50.55000	-518
50.55833	-514
50.56667	-511
50.57500	-510
50.58333	-510
50.59167	-511
50.60000	-512
50.60833	-512
50.61667	-512
50.62500	-511
50.63333	-509
50.64167	-508
50.65000	-508
50.65833	-509
50.66667	-511
50.67500	-512
50.68333	-512
50.69167	-511
50.70000	-509
50.70833	-506
50.71667	-502
50.72500	-498
50.73333	-495
50.74167	-494
50.75000	-495
50.75833	-497
50.76667	-499
50.77500	-499
50.78333	-496
50.79167	-493
50.80000	-489
50.80833	-486
50.81667	-483
50.82500	-480
50.83333	-479
50.84167	-479
50.85000	-480
50.85833	-482
50.86667	-484
50.87500	-485
50.88333	-485
50.89167	-484
50.90000	-483
50.90833	-481
50.91667	-480
50.92500	-480
50.93333	-481
50.94167	-481
50.95000	-482
50.95833	-483
50.96667	-484
50.97500	-485
50.98333	-486
50.99167	-488
51.00000	-488
51.00833	-489
51.01667	-488
51.02500	-488
51.03333	-488
51.04167	-486
51.05000	-485
51.05833	-484
51.06667	-483
51.07500	-483
51.08333	-484
51.09167	-484
51.10000	-484
51.10833	-484
51.11667	-484
51.12500	-484
51.13333	-485
51.14167	-487
51.15000	-488
51.15833	-488
51.16667	-486
51.17500	-484
51.18333	-481
51.19167	-480
51.20000	-480
51.20833	-483
51.21667	-486
51.22500	-490
51.23333	-492
51.24167	-492
51.25000	-491
51.25833	-490
51.26667	-491
51.27500	-495
51.28333	-500
51.29167	-505
51.30000	-507
51.30833	-507
51.31667	-506
51.32500	-506
51.33333	-506
51.34167	-509
51.35000	-512
51.35833	-515
51.36667	-517
51.37500	-517
51.38333	-517
51.39167	-516
51.40000	-515
51.40833	-515
51.41667	-515
51.42500	-514
51.43333	-514
51.44167	-515
51.45000	-517
51.45833	-521
51.46667	-525
51.47500	-527
51.48333	-529
51.49167	-528
51.50000	-526
51.50833	-523
51.51667	-520
51.52500	-518
51.53333	-517
51.54167	-517
51.55000	-518
51.55833	-519
51.56667	-521
51.57500	-524
51.58333	-527
51.59167	-530
51.60000	-532
51.60833	-533
51.61667	-533
51.62500	-534
51.63333	-536
51.64167	-538
51.65000	-541
51.65833	-543
51.66667	-545
51.67500	-546
51.68333	-546
51.69167	-546
51.70000	-546
51.70833	-547
51.71667	-548
51.72500	-551
51.73333	-553
51.74167	-553
51.75000	-553
51.75833	-554
51.76667	-555
51.77500	-559
51.78333	-563
51.79167	-567
51.80000	-569
51.80833	-569
51.81667	-569
51.82500	-568
51.83333	-566
51.84167	-563
51.85000	-561
51.85833	-559
51.86667	-557
51.87500	-557
51.88333	-559
51.89167	-561
51.90000	-563
51.90833	-565
51.91667	-568
51.92500	-570
51.93333	-572
51.94167	-572
51.95000	-570
51.95833	-567
51.96667	-563
51.97500	-559
51.98333	-556
51.99167	-555
52.00000	-557
52.00833	-561
52.01667	-564
52.02500	-568
52.03333	-571
52.04167	-572
52.05000	-573
52.05833	-574
52.06667	-575
52.07500	-575
52.08333	-574
52.09167	-572
52.10000	-571
52.10833	-569
52.11667	-566
52.12500	-563
52.13333	-561
52.14167	-561
52.15000	-562
52.15833	-565
52.16667	-567
52.17500	-569
52.18333	-568
52.19167	-568
52.20000	-568
52.20833	-569
52.21667	-571
52.22500	-573
52.23333	-575
52.24167	-576
52.25000	-576
52.25833	-576
52.26667	-578
52.27500	-580
52.28333	-581
52.29167	-580
52.30000	-577
52.30833	-573
52.31667	-571
52.32500	-572
52.33333	-574
52.34167	-576
52.35000	-579
52.35833	-581
52.36667	-581
52.37500	-582
52.38333	-585
52.39167	-588
52.40000	-590
52.40833	-593
52.41667	-595
52.42500	-596
52.43333	-595
52.44167	-595
52.45000	-593
52.45833	-592
52.46667	-590
52.47500	-588
52.48333	-587
52.49167	-586
52.50000	-584
52.50833	-582
52.51667	-580
52.52500	-579
52.53333	-578
52.54167	-578
52.55000	-579
52.55833	-580
52.56667	-579
52.57500	-578
52.58333	-576
52.59167	-575
52.60000	-574
52.60833	-573
52.61667	-573
52.62500	-574
52.63333	-577
52.64167	-582
52.65000	-586
52.65833	-589
52.66667	-589
52.67500	-587
52.68333	-584
52.69167	-582
52.70000	-581
52.70833	-583
52.71667	-586
52.72500	-590
52.73333	-592
52.74167	-593
52.75000	-592
52.75833	-590
52.76667	-589
52.77500	-588
52.78333	-587
52.79167	-586
52.80000	-585
52.80833	-584
52.81667	-584
52.82500	-584
52.83333	-584
52.84167	-582
52.85000	-580
52.85833	-578
52.86667	-577
52.87500	-577
52.88333	-578
52.89167	-578
52.90000	-578
52.90833	-576
52.91667	-575
52.92500	-575
52.93333	-577
52.94167	-578
52.95000	-578
52.95833	-576
52.96667	-573
52.97500	-571
52.98333	-571
52.99167	-572
53.00000	-572
53.00833	-572
53.01667	-569
53.02500	-566
53.03333	-562
53.04167	-560
53.05000	-559
53.05833	-560
53.06667	-563
53.07500	-566
53.08333	-570
53.09167	-573
53.10000	-575
53.10833	-577
53.11667	-578
53.12500	-577
53.13333	-575
53.14167	-574
53.15000	-574
53.15833	-575
53.16667	-576
53.17500	-576
53.18333	-575
53.19167	-571
53.20000	-567
53.20833	-562
53.21667	-557
53.22500	-554
53.23333	-553
53.24167	-556
53.25000	-560
53.25833	-562
53.26667	-563
53.27500	-563
53.28333	-562
53.29167	-561
53.30000	-561
53.30833	-561
53.31667	-561
53.32500	-559
53.33333	-556
53.34167	-552
53.35000	-548
53.35833	-544
53.36667	-539
53.37500	-535
53.38333	-531
53.39167	-528
53.40000	-526
53.40833	-524
53.41667	-523
53.42500	-522
53.43333	-521
53.44167	-518
53.45000	-512
53.45833	-505
53.46667	-497
53.47500	-490
53.48333	-484
53.49167	-479
53.50000	-477
53.50833	-476
53.51667	-476
53.52500	-474
53.53333	-471
53.54167	-466
53.55000	-461
53.55833	-454
53.56667	-446
53.57500	-436
53.58333	-425
53.59167	-414
53.60000	-403
53.60833	-393
53.61667	-384
53.62500	-374
53.63333	-364
53.64167	-354
53.65000	-344
53.65833	-333
53.66667	-322
53.67500	-310
53.68333	-297
53.69167	-284
53.70000	-269
53.70833	-253
53.71667	-238
53.72500	-224
53.73333	-209
53.74167	-194
53.75000	-179
53.75833	-164
53.76667	-147
53.77500	-128
53.78333	-108
53.79167	-87
53.80000	-65
53.80833	-43
53.81667	-20
53.82500	3
53.83333	26
53.84167	51
53.85000	78
53.85833	105
53.86667	133
53.87500	161
53.88333	192
53.89167	223
53.90000	257
53.90833	292
53.91667	328
53.92500	367
53.93333	404
53.94167	442
53.95000	479
53.95833	515
53.96667	551
53.97500	589
53.98333	631
53.99167	674
54.00000	721
54.00833	770
54.01667	820
54.02500	872
54.03333	924
54.04167	979
54.05000	1034
54.05833	1089
54.06667	1146
54.07500	1203
54.08333	1262
54.09167	1321
54.10000	1383
54.10833	1447
54.11667	1513
54.12500	1581
54.13333	1650
54.14167	1722
54.15000	1795
54.15833	1870
54.16667	1947
54.17500	2025
54.18333	2105
54.19167	2185
54.20000	2267
54.20833	2348
54.21667	2429
54.22500	2512
54.23333	2595
54.24167	2684
54.25000	2775
54.25833	2869
54.26667	2967
54.27500	3064
54.28333	3163
54.29167	3261
54.30000	3364
54.30833	3468
54.31667	3574
54.32500	3683
54.33333	3792
54.34167	3903
54.35000	4013
54.35833	4126
54.36667	4241
54.37500	4357
54.38333	4479
54.39167	4600
54.40000	4725
54.40833	4850
54.41667	4975
54.42500	5103
54.43333	5229
54.44167	5360
54.45000	5489
54.45833	5619
54.46667	5752
54.47500	5886
54.48333	6026
54.49167	6167
54.50000	6313
54.50833	6459
54.51667	6605
54.52500	6752
54.53333	6895
54.54167	7041
54.55000	7184
54.55833	7330
54.56667	7477
54.57500	7624
54.58333	7775
54.59167	7924
54.60000	8078
54.60833	8232
54.61667	8387
54.62500	8546
54.63333	8703
54.64167	8864
54.65000	9023
54.65833	9183
54.66667	9344
54.67500	9500
54.68333	9660
54.69167	9815
54.70000	9973
54.70833	10129
54.71667	10284
54.72500	10443
54.73333	10599
54.74167	10760
54.75000	10919
54.75833	11078
54.76667	11238
54.77500	11396
54.78333	11557
54.79167	11715
54.80000	11875
54.80833	12035
54.81667	12193
54.82500	12354
54.83333	12510
54.84167	12668
54.85000	12822
54.85833	12976
54.86667	13131
54.87500	13284
54.88333	13439
54.89167	13592
54.90000	13746
54.90833	13898
54.91667	14047
54.92500	14196
54.93333	14339
54.94167	14483
54.95000	14624
54.95833	14765
54.96667	14906
54.97500	15045
54.98333	15186
54.99167	15323
55.00000	15461
55.00833	15596
55.01667	15727
55.02500	15856
55.03333	15980
55.04167	16104
55.05000	16225
55.05833	16346
55.06667	16468
55.07500	16587
55.08333	16708
55.09167	16824
55.10000	16939
55.10833	17051
55.11667	17158
55.12500	17265
55.13333	17367
55.14167	17470
55.15000	17569
55.15833	17666
55.16667	17761
55.17500	17853
55.18333	17946
55.19167	18033
55.20000	18119
55.20833	18201
55.21667	18279
55.22500	18356
55.23333	18430
55.24167	18504
55.25000	18575
55.25833	18645
55.26667	18712
55.27500	18777
55.28333	18840
55.29167	18899
55.30000	18956
55.30833	19012
55.31667	19065
55.32500	19117
55.33333	19164
55.34167	19208
55.35000	19248
55.35833	19283
55.36667	19316
55.37500	19347
55.38333	19378
55.39167	19409
55.40000	19441
55.40833	19472
55.41667	19498
55.42500	19521
55.43333	19538
55.44167	19551
55.45000	19560
55.45833	19568
55.46667	19574
55.47500	19578
55.48333	19580
55.49167	19579
55.50000	19575
55.50833	19570
55.51667	19564
55.52500	19555
55.53333	19544
55.54167	19531
55.55000	19517
55.55833	19500
55.56667	19482
55.57500	19461
55.58333	19436
55.59167	19410
55.60000	19384
55.60833	19357
55.61667	19330
55.62500	19301
55.63333	19270
55.64167	19234
55.65000	19195
55.65833	19153
55.66667	19108
55.67500	19064
55.68333	19020
55.69167	18976
55.70000	18931
55.70833	18884
55.71667	18834
55.72500	18778
55.73333	18722
55.74167	18664
55.75000	18605
55.75833	18544
55.76667	18481
55.77500	18418
55.78333	18352
55.79167	18286
55.80000	18218
55.80833	18150
55.81667	18081
55.82500	18009
55.83333	17940
55.84167	17869
55.85000	17800
55.85833	17730
55.86667	17658
55.87500	17586
55.88333	17510
55.89167	17435
55.90000	17356
55.90833	17277
55.91667	17196
55.92500	17114
55.93333	17033
55.94167	16950
55.95000	16867
55.95833	16783
55.96667	16698
55.97500	16613
55.98333	16525
55.99167	16438
56.00000	16350
56.00833	16263
56.01667	16175
56.02500	16087
56.03333	15999
56.04167	15909
56.05000	15821
56.05833	15732
56.06667	15642
56.07500	15553
56.08333	15460
56.09167	15369
56.10000	15274
56.10833	15179
56.11667	15085
56.12500	14989
56.13333	14895
56.14167	14799
56.15000	14706
56.15833	14614
56.16667	14523
56.17500	14433
56.18333	14341
56.19167	14248
56.20000	14151
56.20833	14053
56.21667	13956
56.22500	13860
56.23333	13768
56.24167	13676
56.25000	13585
56.25833	13493
56.26667	13399
56.27500	13307
56.28333	13215
56.29167	13127
56.30000	13037
56.30833	12947
56.31667	12855
56.32500	12758
56.33333	12661
56.34167	12563
56.35000	12468
56.35833	12377
56.36667	12288
56.37500	12201
56.38333	12111
56.39167	12022
56.40000	11931
56.40833	11841
56.41667	11752
56.42500	11662
56.43333	11574
56.44167	11484
56.45000	11395
56.45833	11307
56.46667	11218
56.47500	11130
56.48333	11039
56.49167	10951
56.50000	10863
56.50833	10776
56.51667	10692
56.52500	10607
56.53333	10526
56.54167	10442
56.55000	10361
56.55833	10279
56.56667	10197
56.57500	10115
56.58333	10031
56.59167	9948
56.60000	9865
56.60833	9783
56.61667	9704
56.62500	9624
56.63333	9548
56.64167	9471
56.65000	9395
56.65833	9319
56.66667	9243
56.67500	9167
56.68333	9090
56.69167	9015
56.70000	8940
56.70833	8866
56.71667	8793
56.72500	8719
56.73333	8645
56.74167	8568
56.75000	8493
56.75833	8420
56.76667	8348
56.77500	8279
56.78333	8210
56.79167	8143
56.80000	8074
56.80833	8004
56.81667	7936
56.82500	7867
56.83333	7801
56.84167	7735
56.85000	7671
56.85833	7606
56.86667	7540
56.87500	7476
56.88333	7410
56.89167	7347
56.90000	7284
56.90833	7222
56.91667	7160
56.92500	7097
56.93333	7034
56.94167	6971
56.95000	6909
56.95833	6848
56.96667	6788
56.97500	6730
56.98333	6671
56.99167	6614
57.00000	6557
57.00833	6502
57.01667	6447
57.02500	6392
57.03333	6338
57.04167	6282
57.05000	6226
57.05833	6170
57.06667	6113
57.07500	6058
57.08333	6003
57.09167	5951
57.10000	5900
57.10833	5851
57.11667	5803
57.12500	5755
57.13333	5707
57.14167	5655
57.15000	5603
57.15833	5550
57.16667	5496
57.17500	5444
57.18333	5393
57.19167	5344
57.20000	5296
57.20833	5249
57.21667	5204
57.22500	5159
57.23333	5115
57.24167	5071
57.25000	5028
57.25833	4983
57.26667	4938
57.27500	4892
57.28333	4846
57.29167	4802
57.30000	4759
57.30833	4718
57.31667	4678
57.32500	4637
57.33333	4596
57.34167	4553
57.35000	4511
57.35833	4468
57.36667	4424
57.37500	4384
57.38333	4345
57.39167	4308
57.40000	4270
57.40833	4232
57.41667	4193
57.42500	4154
57.43333	4116
57.44167	4078
57.45000	4041
57.45833	4005
57.46667	3970
57.47500	3938
57.48333	3907
57.49167	3877
57.50000	3848
57.50833	3819
57.51667	3789
57.52500	3758
57.53333	3725
57.54167	3690
57.55000	3653
57.55833	3615
57.56667	3576
57.57500	3541
57.58333	3510
57.59167	3482
57.60000	3456
57.60833	3429
57.61667	3399
57.62500	3366
57.63333	3332
57.64167	3299
57.65000	3266
57.65833	3236
57.66667	3206
57.67500	3177
57.68333	3147
57.69167	3118
57.70000	3089
57.70833	3060
57.71667	3033
57.72500	3006
57.73333	2980
57.74167	2956
57.75000	2932
57.75833	2908
57.76667	2883
57.77500	2859
57.78333	2835
57.79167	2812
57.80000	2790
57.80833	2767
57.81667	2743
57.82500	2717
57.83333	2690
57.84167	2663
57.85000	2636
57.85833	2610
57.86667	2585
57.87500	2560
57.88333	2538
57.89167	2517
57.90000	2496
57.90833	2475
57.91667	2453
57.92500	2431
57.93333	2409
57.94167	2385
57.95000	2362
57.95833	2340
57.96667	2317
57.97500	2295
57.98333	2275
57.99167	2258
58.00000	2240
58.00833	2220
58.01667	2200
58.02500	2179
58.03333	2159
58.04167	2138
58.05000	2117
58.05833	2097
58.06667	2078
58.07500	2060
58.08333	2043
58.09167	2026
58.10000	2008
58.10833	1989
58.11667	1971
58.12500	1951
58.13333	1932
58.14167	1916
58.15000	1903
58.15833	1891
58.16667	1876
58.17500	1860
58.18333	1842
58.19167	1825
58.20000	1807
58.20833	1788
58.21667	1770
58.22500	1753
58.23333	1738
58.24167	1721
58.25000	1704
58.25833	1688
58.26667	1672
58.27500	1658
58.28333	1643
58.29167	1629
58.30000	1613
58.30833	1598
58.31667	1583
58.32500	1567
58.33333	1552
58.34167	1538
58.35000	1526
58.35833	1514
58.36667	1504
58.37500	1494
58.38333	1482
58.39167	1469
58.40000	1455
58.40833	1441
58.41667	1426
58.42500	1412
58.43333	1398
58.44167	1383
58.45000	1369
58.45833	1355
58.46667	1342
58.47500	1330
58.48333	1320
58.49167	1309
58.50000	1297
58.50833	1284
58.51667	1271
58.52500	1257
58.53333	1244
58.54167	1233
58.55000	1223
58.55833	1214
58.56667	1206
58.57500	1198
58.58333	1188
58.59167	1177
58.60000	1164
58.60833	1151
58.61667	1140
58.62500	1131
58.63333	1123
58.64167	1115
58.65000	1106
58.65833	1095
58.66667	1081
58.67500	1066
58.68333	1052
58.69167	1039
58.70000	1029
58.70833	1021
58.71667	1014
58.72500	1007
58.73333	998
58.74167	989
58.75000	979
58.75833	969
58.76667	960
58.77500	951
58.78333	942
58.79167	933
58.80000	923
58.80833	913
58.81667	904
58.82500	893
58.83333	883
58.84167	874
58.85000	867
58.85833	861
58.86667	855
58.87500	848
58.88333	840
58.89167	830
58.90000	820
58.90833	811
58.91667	803
58.92500	795
58.93333	787
58.94167	777
58.95000	766
58.95833	753
58.96667	741
58.97500	730
58.98333	721
58.99167	715
59.00000	710
59.00833	707
59.01667	705
59.02500	701
59.03333	696
59.04167	690
59.05000	682
59.05833	676
59.06667	670
59.07500	665
59.08333	661
59.09167	655
59.10000	646
59.10833	637
59.11667	628
59.12500	619
59.13333	610
59.14167	601
59.15000	591
59.15833	581
59.16667	572
59.17500	565
59.18333	562
59.19167	560
59.20000	558
59.20833	554
59.21667	548
59.22500	539
59.23333	530
59.24167	521
59.25000	513
59.25833	506
59.26667	500
59.27500	495
59.28333	493
59.29167	491
59.30000	489
59.30833	486
59.31667	480
59.32500	473
59.33333	466
59.34167	459
59.35000	453
59.35833	447
59.36667	441
59.37500	435
59.38333	430
59.39167	425
59.40000	419
59.40833	412
59.41667	406
59.42500	402
59.43333	397
59.44167	394
59.45000	390
59.45833	387
59.46667	384
59.47500	380
59.48333	376
59.49167	371
59.50000	365
59.50833	358
59.51667	352
59.52500	346
59.53333	341
59.54167	336
59.55000	332
59.55833	329
59.56667	325
59.57500	320
59.58333	313
59.59167	306
59.60000	300
59.60833	296
59.61667	293
59.62500	290
59.63333	287
59.64167	282
59.65000	277
59.65833	272
59.66667	268
59.67500	265
59.68333	261
59.69167	257
59.70000	252
59.70833	247
59.71667	243
59.72500	241
59.73333	241
59.74167	241
59.75000	242
59.75833	240
59.76667	237
59.77500	233
59.78333	227
59.79167	222
59.80000	215
59.80833	208
59.81667	201
59.82500	195
59.83333	190
59.84167	186
59.85000	183
59.85833	181
59.86667	179
59.87500	178
59.88333	177
59.89167	177
59.90000	175
59.90833	172
59.91667	166
59.92500	159
59.93333	152
59.94167	147
59.95000	142
59.95833	138
59.96667	135
59.97500	132
59.98333	128
59.99167	124
60.00000	120
