# Supplementary material for: How J-chain ensures the assembly of immunoglobulin IgM pentamers
Source: EMBO J. 2024 Dec 4;44(2):505–33. doi: 10.1038/s44318-024-00317-9 (PMC11729874; doi:10.1038/s44318-024-00317-9)
Supplement: Supplementary file 5 — Source data Fig. 3 [file 44318_2024_317_MOESM5_ESM.zip › Figure 3/3B/repeat 3 Cu4 + JC/20231122 Cu4tp_JC_WT_13h_3.txt]

[Header]
Application Name	LCsolution
Version	1.25
Data File Name	D:\Xenia\JC Oligomerisation kinetics\20231122 Cu4tp_JC_WT_13h_3.lcd
Output Date	27.12.2023
Output Time	11:18:58

[Configuration]
# of Detectors	2
Detector ID	Detector A	Detector B
Detector Name	Detector A	Detector B
# of Channels	2	1

[LC Chromatogram(Detector A-Ch1)]
Interval(msec)	500
# of Points	7201
Start Time(min)	0.000
End Time(min)	60.000
Intensity Units	mV
Intensity Multiplier	0.001
Wavelength(nm)	280
R.Time (min)	Intensity
0.00000	0
0.00833	0
0.01667	-2
0.02500	-3
0.03333	-5
0.04167	-6
0.05000	-7
0.05833	-6
0.06667	-3
0.07500	2
0.08333	6
0.09167	9
0.10000	9
0.10833	5
0.11667	-1
0.12500	-5
0.13333	-6
0.14167	-4
0.15000	-0
0.15833	4
0.16667	6
0.17500	5
0.18333	2
0.19167	-3
0.20000	-8
0.20833	-11
0.21667	-14
0.22500	-15
0.23333	-14
0.24167	-11
0.25000	-4
0.25833	4
0.26667	11
0.27500	14
0.28333	12
0.29167	4
0.30000	-5
0.30833	-12
0.31667	-17
0.32500	-20
0.33333	-21
0.34167	-21
0.35000	-22
0.35833	-23
0.36667	-24
0.37500	-24
0.38333	-23
0.39167	-21
0.40000	-18
0.40833	-14
0.41667	-10
0.42500	-7
0.43333	-3
0.44167	-1
0.45000	1
0.45833	1
0.46667	-0
0.47500	-2
0.48333	-4
0.49167	-7
0.50000	-9
0.50833	-12
0.51667	-15
0.52500	-17
0.53333	-17
0.54167	-15
0.55000	-13
0.55833	-12
0.56667	-12
0.57500	-13
0.58333	-13
0.59167	-11
0.60000	-8
0.60833	-4
0.61667	0
0.62500	3
0.63333	4
0.64167	4
0.65000	3
0.65833	2
0.66667	1
0.67500	2
0.68333	3
0.69167	4
0.70000	6
0.70833	8
0.71667	8
0.72500	7
0.73333	2
0.74167	-5
0.75000	-10
0.75833	-15
0.76667	-17
0.77500	-16
0.78333	-14
0.79167	-13
0.80000	-12
0.80833	-13
0.81667	-16
0.82500	-20
0.83333	-25
0.84167	-29
0.85000	-32
0.85833	-33
0.86667	-33
0.87500	-32
0.88333	-30
0.89167	-27
0.90000	-23
0.90833	-17
0.91667	-11
0.92500	-7
0.93333	-6
0.94167	-7
0.95000	-8
0.95833	-9
0.96667	-9
0.97500	-7
0.98333	-4
0.99167	-3
1.00000	-3
1.00833	-4
1.01667	-5
1.02500	-5
1.03333	-5
1.04167	-5
1.05000	-6
1.05833	-8
1.06667	-10
1.07500	-11
1.08333	-12
1.09167	-12
1.10000	-12
1.10833	-11
1.11667	-12
1.12500	-13
1.13333	-15
1.14167	-17
1.15000	-19
1.15833	-20
1.16667	-18
1.17500	-15
1.18333	-11
1.19167	-9
1.20000	-9
1.20833	-9
1.21667	-9
1.22500	-8
1.23333	-5
1.24167	-2
1.25000	-1
1.25833	0
1.26667	-0
1.27500	-2
1.28333	-5
1.29167	-9
1.30000	-14
1.30833	-18
1.31667	-22
1.32500	-22
1.33333	-20
1.34167	-16
1.35000	-12
1.35833	-9
1.36667	-8
1.37500	-8
1.38333	-9
1.39167	-8
1.40000	-7
1.40833	-5
1.41667	-3
1.42500	-1
1.43333	2
1.44167	4
1.45000	5
1.45833	5
1.46667	2
1.47500	-2
1.48333	-7
1.49167	-11
1.50000	-13
1.50833	-14
1.51667	-14
1.52500	-13
1.53333	-13
1.54167	-14
1.55000	-17
1.55833	-20
1.56667	-21
1.57500	-21
1.58333	-21
1.59167	-24
1.60000	-27
1.60833	-32
1.61667	-36
1.62500	-36
1.63333	-33
1.64167	-28
1.65000	-23
1.65833	-19
1.66667	-16
1.67500	-13
1.68333	-11
1.69167	-10
1.70000	-8
1.70833	-7
1.71667	-6
1.72500	-7
1.73333	-9
1.74167	-11
1.75000	-11
1.75833	-10
1.76667	-8
1.77500	-7
1.78333	-9
1.79167	-13
1.80000	-18
1.80833	-20
1.81667	-19
1.82500	-17
1.83333	-14
1.84167	-13
1.85000	-14
1.85833	-17
1.86667	-20
1.87500	-22
1.88333	-23
1.89167	-23
1.90000	-22
1.90833	-20
1.91667	-20
1.92500	-21
1.93333	-21
1.94167	-20
1.95000	-18
1.95833	-15
1.96667	-13
1.97500	-10
1.98333	-8
1.99167	-7
2.00000	-8
2.00833	-12
2.01667	-17
2.02500	-22
2.03333	-24
2.04167	-24
2.05000	-23
2.05833	-20
2.06667	-16
2.07500	-13
2.08333	-9
2.09167	-5
2.10000	-2
2.10833	-0
2.11667	-1
2.12500	-2
2.13333	-5
2.14167	-8
2.15000	-10
2.15833	-11
2.16667	-13
2.17500	-16
2.18333	-19
2.19167	-21
2.20000	-22
2.20833	-21
2.21667	-18
2.22500	-14
2.23333	-11
2.24167	-8
2.25000	-7
2.25833	-7
2.26667	-8
2.27500	-9
2.28333	-9
2.29167	-10
2.30000	-11
2.30833	-12
2.31667	-14
2.32500	-14
2.33333	-14
2.34167	-13
2.35000	-11
2.35833	-9
2.36667	-7
2.37500	-5
2.38333	-5
2.39167	-7
2.40000	-10
2.40833	-12
2.41667	-14
2.42500	-13
2.43333	-10
2.44167	-8
2.45000	-8
2.45833	-12
2.46667	-17
2.47500	-22
2.48333	-25
2.49167	-26
2.50000	-23
2.50833	-19
2.51667	-15
2.52500	-10
2.53333	-7
2.54167	-5
2.55000	-7
2.55833	-11
2.56667	-14
2.57500	-16
2.58333	-16
2.59167	-15
2.60000	-14
2.60833	-14
2.61667	-16
2.62500	-18
2.63333	-18
2.64167	-18
2.65000	-18
2.65833	-18
2.66667	-17
2.67500	-16
2.68333	-15
2.69167	-15
2.70000	-14
2.70833	-14
2.71667	-14
2.72500	-14
2.73333	-12
2.74167	-9
2.75000	-7
2.75833	-4
2.76667	-3
2.77500	-3
2.78333	-5
2.79167	-8
2.80000	-10
2.80833	-11
2.81667	-10
2.82500	-8
2.83333	-7
2.84167	-6
2.85000	-6
2.85833	-6
2.86667	-6
2.87500	-5
2.88333	-4
2.89167	-4
2.90000	-6
2.90833	-9
2.91667	-13
2.92500	-16
2.93333	-19
2.94167	-19
2.95000	-17
2.95833	-14
2.96667	-11
2.97500	-9
2.98333	-8
2.99167	-8
3.00000	-6
3.00833	-4
3.01667	-3
3.02500	-3
3.03333	-7
3.04167	-11
3.05000	-14
3.05833	-16
3.06667	-17
3.07500	-16
3.08333	-13
3.09167	-11
3.10000	-9
3.10833	-10
3.11667	-13
3.12500	-16
3.13333	-21
3.14167	-24
3.15000	-25
3.15833	-24
3.16667	-24
3.17500	-22
3.18333	-21
3.19167	-19
3.20000	-17
3.20833	-17
3.21667	-18
3.22500	-19
3.23333	-20
3.24167	-21
3.25000	-21
3.25833	-21
3.26667	-21
3.27500	-22
3.28333	-21
3.29167	-19
3.30000	-16
3.30833	-16
3.31667	-17
3.32500	-17
3.33333	-16
3.34167	-13
3.35000	-11
3.35833	-10
3.36667	-11
3.37500	-16
3.38333	-20
3.39167	-21
3.40000	-20
3.40833	-19
3.41667	-18
3.42500	-18
3.43333	-17
3.44167	-17
3.45000	-16
3.45833	-14
3.46667	-12
3.47500	-11
3.48333	-11
3.49167	-12
3.50000	-14
3.50833	-18
3.51667	-21
3.52500	-23
3.53333	-23
3.54167	-20
3.55000	-17
3.55833	-14
3.56667	-12
3.57500	-11
3.58333	-11
3.59167	-11
3.60000	-9
3.60833	-7
3.61667	-5
3.62500	-5
3.63333	-6
3.64167	-9
3.65000	-11
3.65833	-14
3.66667	-16
3.67500	-17
3.68333	-16
3.69167	-15
3.70000	-12
3.70833	-8
3.71667	-4
3.72500	1
3.73333	4
3.74167	5
3.75000	2
3.75833	-2
3.76667	-7
3.77500	-12
3.78333	-15
3.79167	-16
3.80000	-16
3.80833	-15
3.81667	-15
3.82500	-14
3.83333	-14
3.84167	-13
3.85000	-11
3.85833	-9
3.86667	-7
3.87500	-6
3.88333	-7
3.89167	-8
3.90000	-10
3.90833	-10
3.91667	-8
3.92500	-5
3.93333	-2
3.94167	1
3.95000	3
3.95833	3
3.96667	1
3.97500	-1
3.98333	-4
3.99167	-7
4.00000	-10
4.00833	-13
4.01667	-16
4.02500	-18
4.03333	-17
4.04167	-13
4.05000	-7
4.05833	-1
4.06667	4
4.07500	7
4.08333	9
4.09167	10
4.10000	9
4.10833	6
4.11667	3
4.12500	-0
4.13333	-2
4.14167	-2
4.15000	-3
4.15833	-5
4.16667	-7
4.17500	-10
4.18333	-12
4.19167	-12
4.20000	-11
4.20833	-10
4.21667	-9
4.22500	-9
4.23333	-11
4.24167	-14
4.25000	-15
4.25833	-14
4.26667	-12
4.27500	-9
4.28333	-7
4.29167	-7
4.30000	-7
4.30833	-7
4.31667	-7
4.32500	-5
4.33333	-4
4.34167	-5
4.35000	-7
4.35833	-11
4.36667	-15
4.37500	-19
4.38333	-22
4.39167	-22
4.40000	-21
4.40833	-19
4.41667	-17
4.42500	-16
4.43333	-14
4.44167	-12
4.45000	-9
4.45833	-5
4.46667	-1
4.47500	2
4.48333	3
4.49167	2
4.50000	-2
4.50833	-7
4.51667	-12
4.52500	-16
4.53333	-18
4.54167	-18
4.55000	-14
4.55833	-10
4.56667	-7
4.57500	-6
4.58333	-7
4.59167	-8
4.60000	-9
4.60833	-8
4.61667	-6
4.62500	-4
4.63333	-4
4.64167	-6
4.65000	-10
4.65833	-15
4.66667	-20
4.67500	-24
4.68333	-25
4.69167	-24
4.70000	-20
4.70833	-14
4.71667	-7
4.72500	-1
4.73333	4
4.74167	7
4.75000	7
4.75833	4
4.76667	1
4.77500	-0
4.78333	0
4.79167	2
4.80000	3
4.80833	3
4.81667	2
4.82500	1
4.83333	1
4.84167	1
4.85000	2
4.85833	2
4.86667	1
4.87500	-3
4.88333	-6
4.89167	-10
4.90000	-13
4.90833	-14
4.91667	-13
4.92500	-12
4.93333	-11
4.94167	-11
4.95000	-10
4.95833	-9
4.96667	-6
4.97500	-2
4.98333	1
4.99167	2
5.00000	1
5.00833	-3
5.01667	-8
5.02500	-12
5.03333	-13
5.04167	-11
5.05000	-8
5.05833	-5
5.06667	-3
5.07500	-0
5.08333	0
5.09167	-1
5.10000	-4
5.10833	-9
5.11667	-14
5.12500	-17
5.13333	-19
5.14167	-19
5.15000	-19
5.15833	-17
5.16667	-13
5.17500	-7
5.18333	-1
5.19167	4
5.20000	7
5.20833	6
5.21667	2
5.22500	-0
5.23333	-0
5.24167	1
5.25000	3
5.25833	4
5.26667	4
5.27500	0
5.28333	-3
5.29167	-6
5.30000	-7
5.30833	-6
5.31667	-5
5.32500	-5
5.33333	-5
5.34167	-6
5.35000	-6
5.35833	-4
5.36667	-2
5.37500	-2
5.38333	-2
5.39167	-4
5.40000	-7
5.40833	-10
5.41667	-13
5.42500	-15
5.43333	-18
5.44167	-20
5.45000	-21
5.45833	-22
5.46667	-22
5.47500	-20
5.48333	-18
5.49167	-16
5.50000	-15
5.50833	-14
5.51667	-14
5.52500	-14
5.53333	-12
5.54167	-9
5.55000	-7
5.55833	-5
5.56667	-4
5.57500	-3
5.58333	-3
5.59167	-0
5.60000	3
5.60833	4
5.61667	5
5.62500	5
5.63333	4
5.64167	2
5.65000	1
5.65833	-2
5.66667	-6
5.67500	-11
5.68333	-14
5.69167	-13
5.70000	-10
5.70833	-5
5.71667	-0
5.72500	3
5.73333	4
5.74167	2
5.75000	-1
5.75833	-5
5.76667	-8
5.77500	-9
5.78333	-11
5.79167	-12
5.80000	-16
5.80833	-19
5.81667	-21
5.82500	-21
5.83333	-17
5.84167	-13
5.85000	-10
5.85833	-8
5.86667	-8
5.87500	-7
5.88333	-7
5.89167	-6
5.90000	-4
5.90833	-1
5.91667	1
5.92500	4
5.93333	6
5.94167	7
5.95000	6
5.95833	3
5.96667	-1
5.97500	-5
5.98333	-8
5.99167	-10
6.00000	-12
6.00833	-13
6.01667	-13
6.02500	-14
6.03333	-15
6.04167	-16
6.05000	-15
6.05833	-13
6.06667	-10
6.07500	-7
6.08333	-4
6.09167	-3
6.10000	-4
6.10833	-7
6.11667	-11
6.12500	-15
6.13333	-18
6.14167	-19
6.15000	-18
6.15833	-15
6.16667	-10
6.17500	-5
6.18333	-2
6.19167	-1
6.20000	-3
6.20833	-4
6.21667	-5
6.22500	-6
6.23333	-6
6.24167	-6
6.25000	-6
6.25833	-7
6.26667	-5
6.27500	-1
6.28333	4
6.29167	7
6.30000	10
6.30833	11
6.31667	10
6.32500	9
6.33333	7
6.34167	5
6.35000	3
6.35833	-1
6.36667	-4
6.37500	-6
6.38333	-8
6.39167	-9
6.40000	-8
6.40833	-4
6.41667	1
6.42500	4
6.43333	3
6.44167	1
6.45000	-2
6.45833	-5
6.46667	-6
6.47500	-5
6.48333	-3
6.49167	-2
6.50000	-1
6.50833	-1
6.51667	1
6.52500	2
6.53333	2
6.54167	1
6.55000	-1
6.55833	-3
6.56667	-3
6.57500	-2
6.58333	1
6.59167	3
6.60000	5
6.60833	5
6.61667	3
6.62500	1
6.63333	-0
6.64167	-1
6.65000	-1
6.65833	-1
6.66667	-0
6.67500	2
6.68333	4
6.69167	7
6.70000	9
6.70833	9
6.71667	7
6.72500	4
6.73333	2
6.74167	1
6.75000	1
6.75833	2
6.76667	5
6.77500	8
6.78333	10
6.79167	12
6.80000	12
6.80833	10
6.81667	8
6.82500	6
6.83333	7
6.84167	8
6.85000	11
6.85833	13
6.86667	14
6.87500	13
6.88333	11
6.89167	9
6.90000	5
6.90833	1
6.91667	-2
6.92500	-5
6.93333	-7
6.94167	-7
6.95000	-4
6.95833	2
6.96667	7
6.97500	10
6.98333	11
6.99167	10
7.00000	7
7.00833	4
7.01667	3
7.02500	3
7.03333	4
7.04167	5
7.05000	6
7.05833	6
7.06667	5
7.07500	4
7.08333	2
7.09167	0
7.10000	-1
7.10833	-3
7.11667	-4
7.12500	-4
7.13333	-4
7.14167	-2
7.15000	-1
7.15833	0
7.16667	1
7.17500	1
7.18333	1
7.19167	1
7.20000	2
7.20833	4
7.21667	5
7.22500	5
7.23333	4
7.24167	2
7.25000	-1
7.25833	-3
7.26667	-5
7.27500	-7
7.28333	-6
7.29167	-4
7.30000	-1
7.30833	2
7.31667	5
7.32500	8
7.33333	10
7.34167	12
7.35000	13
7.35833	12
7.36667	10
7.37500	6
7.38333	3
7.39167	-0
7.40000	-2
7.40833	-0
7.41667	3
7.42500	6
7.43333	8
7.44167	6
7.45000	1
7.45833	-5
7.46667	-9
7.47500	-9
7.48333	-8
7.49167	-5
7.50000	-2
7.50833	0
7.51667	2
7.52500	4
7.53333	5
7.54167	5
7.55000	5
7.55833	3
7.56667	1
7.57500	-1
7.58333	-5
7.59167	-10
7.60000	-15
7.60833	-19
7.61667	-20
7.62500	-20
7.63333	-18
7.64167	-15
7.65000	-12
7.65833	-8
7.66667	-4
7.67500	-1
7.68333	1
7.69167	1
7.70000	1
7.70833	1
7.71667	0
7.72500	-0
7.73333	-1
7.74167	-2
7.75000	-3
7.75833	-2
7.76667	0
7.77500	3
7.78333	5
7.79167	5
7.80000	4
7.80833	3
7.81667	2
7.82500	1
7.83333	1
7.84167	1
7.85000	-0
7.85833	-3
7.86667	-5
7.87500	-8
7.88333	-11
7.89167	-11
7.90000	-11
7.90833	-11
7.91667	-13
7.92500	-14
7.93333	-16
7.94167	-16
7.95000	-13
7.95833	-10
7.96667	-7
7.97500	-7
7.98333	-8
7.99167	-10
8.00000	-12
8.00833	-11
8.01667	-7
8.02500	-4
8.03333	-2
8.04167	-2
8.05000	-5
8.05833	-7
8.06667	-9
8.07500	-9
8.08333	-8
8.09167	-7
8.10000	-6
8.10833	-5
8.11667	-5
8.12500	-5
8.13333	-4
8.14167	-4
8.15000	-3
8.15833	-4
8.16667	-6
8.17500	-9
8.18333	-13
8.19167	-16
8.20000	-19
8.20833	-18
8.21667	-16
8.22500	-12
8.23333	-9
8.24167	-6
8.25000	-6
8.25833	-7
8.26667	-8
8.27500	-8
8.28333	-7
8.29167	-5
8.30000	-4
8.30833	-3
8.31667	-2
8.32500	-1
8.33333	2
8.34167	6
8.35000	10
8.35833	13
8.36667	14
8.37500	13
8.38333	9
8.39167	5
8.40000	0
8.40833	-4
8.41667	-7
8.42500	-11
8.43333	-15
8.44167	-20
8.45000	-24
8.45833	-26
8.46667	-25
8.47500	-22
8.48333	-18
8.49167	-13
8.50000	-9
8.50833	-7
8.51667	-8
8.52500	-11
8.53333	-15
8.54167	-18
8.55000	-19
8.55833	-16
8.56667	-12
8.57500	-8
8.58333	-4
8.59167	-2
8.60000	-3
8.60833	-3
8.61667	-2
8.62500	-3
8.63333	-6
8.64167	-11
8.65000	-15
8.65833	-18
8.66667	-16
8.67500	-10
8.68333	-4
8.69167	1
8.70000	5
8.70833	5
8.71667	4
8.72500	2
8.73333	0
8.74167	-2
8.75000	-4
8.75833	-6
8.76667	-8
8.77500	-8
8.78333	-9
8.79167	-8
8.80000	-7
8.80833	-7
8.81667	-9
8.82500	-11
8.83333	-13
8.84167	-14
8.85000	-14
8.85833	-12
8.86667	-9
8.87500	-7
8.88333	-6
8.89167	-6
8.90000	-8
8.90833	-10
8.91667	-11
8.92500	-13
8.93333	-15
8.94167	-16
8.95000	-16
8.95833	-15
8.96667	-13
8.97500	-11
8.98333	-9
8.99167	-9
9.00000	-10
9.00833	-10
9.01667	-9
9.02500	-7
9.03333	-2
9.04167	2
9.05000	5
9.05833	6
9.06667	7
9.07500	8
9.08333	9
9.09167	9
9.10000	9
9.10833	6
9.11667	2
9.12500	-2
9.13333	-6
9.14167	-9
9.15000	-11
9.15833	-11
9.16667	-12
9.17500	-12
9.18333	-14
9.19167	-16
9.20000	-18
9.20833	-18
9.21667	-16
9.22500	-13
9.23333	-9
9.24167	-5
9.25000	-1
9.25833	1
9.26667	2
9.27500	1
9.28333	-1
9.29167	-1
9.30000	-0
9.30833	1
9.31667	2
9.32500	2
9.33333	1
9.34167	-0
9.35000	-2
9.35833	-4
9.36667	-7
9.37500	-9
9.38333	-10
9.39167	-11
9.40000	-11
9.40833	-11
9.41667	-13
9.42500	-13
9.43333	-11
9.44167	-8
9.45000	-4
9.45833	1
9.46667	3
9.47500	4
9.48333	3
9.49167	3
9.50000	3
9.50833	3
9.51667	3
9.52500	2
9.53333	1
9.54167	1
9.55000	3
9.55833	6
9.56667	9
9.57500	11
9.58333	12
9.59167	12
9.60000	11
9.60833	11
9.61667	10
9.62500	9
9.63333	7
9.64167	4
9.65000	3
9.65833	3
9.66667	4
9.67500	6
9.68333	7
9.69167	7
9.70000	6
9.70833	6
9.71667	7
9.72500	8
9.73333	9
9.74167	9
9.75000	7
9.75833	3
9.76667	-1
9.77500	-5
9.78333	-6
9.79167	-5
9.80000	-2
9.80833	1
9.81667	4
9.82500	5
9.83333	7
9.84167	8
9.85000	9
9.85833	9
9.86667	8
9.87500	6
9.88333	4
9.89167	2
9.90000	1
9.90833	-1
9.91667	-3
9.92500	-5
9.93333	-6
9.94167	-5
9.95000	-5
9.95833	-4
9.96667	-5
9.97500	-8
9.98333	-11
9.99167	-14
10.00000	-17
10.00833	-19
10.01667	-18
10.02500	-14
10.03333	-9
10.04167	-6
10.05000	-5
10.05833	-6
10.06667	-8
10.07500	-9
10.08333	-8
10.09167	-5
10.10000	-1
10.10833	2
10.11667	2
10.12500	2
10.13333	1
10.14167	-0
10.15000	-2
10.15833	-5
10.16667	-7
10.17500	-8
10.18333	-8
10.19167	-7
10.20000	-6
10.20833	-5
10.21667	-4
10.22500	-3
10.23333	-2
10.24167	-2
10.25000	-2
10.25833	-0
10.26667	3
10.27500	7
10.28333	10
10.29167	12
10.30000	12
10.30833	10
10.31667	6
10.32500	0
10.33333	-6
10.34167	-11
10.35000	-13
10.35833	-12
10.36667	-8
10.37500	-3
10.38333	2
10.39167	4
10.40000	5
10.40833	4
10.41667	4
10.42500	4
10.43333	4
10.44167	4
10.45000	4
10.45833	2
10.46667	-1
10.47500	-5
10.48333	-9
10.49167	-13
10.50000	-16
10.50833	-17
10.51667	-16
10.52500	-15
10.53333	-13
10.54167	-11
10.55000	-10
10.55833	-9
10.56667	-8
10.57500	-8
10.58333	-9
10.59167	-9
10.60000	-8
10.60833	-5
10.61667	-1
10.62500	2
10.63333	4
10.64167	4
10.65000	2
10.65833	-2
10.66667	-3
10.67500	-3
10.68333	-2
10.69167	-1
10.70000	-1
10.70833	-2
10.71667	-2
10.72500	-2
10.73333	0
10.74167	3
10.75000	4
10.75833	6
10.76667	6
10.77500	5
10.78333	2
10.79167	0
10.80000	-1
10.80833	-1
10.81667	1
10.82500	3
10.83333	6
10.84167	10
10.85000	15
10.85833	20
10.86667	24
10.87500	27
10.88333	26
10.89167	22
10.90000	15
10.90833	7
10.91667	0
10.92500	-4
10.93333	-5
10.94167	-3
10.95000	1
10.95833	5
10.96667	7
10.97500	6
10.98333	3
10.99167	-1
11.00000	-5
11.00833	-4
11.01667	-1
11.02500	2
11.03333	3
11.04167	3
11.05000	2
11.05833	-1
11.06667	-2
11.07500	-1
11.08333	-1
11.09167	-2
11.10000	-3
11.10833	-6
11.11667	-9
11.12500	-11
11.13333	-11
11.14167	-9
11.15000	-6
11.15833	-2
11.16667	2
11.17500	5
11.18333	7
11.19167	8
11.20000	9
11.20833	9
11.21667	10
11.22500	11
11.23333	11
11.24167	10
11.25000	7
11.25833	4
11.26667	2
11.27500	1
11.28333	1
11.29167	2
11.30000	4
11.30833	6
11.31667	7
11.32500	7
11.33333	9
11.34167	9
11.35000	8
11.35833	6
11.36667	4
11.37500	1
11.38333	-0
11.39167	1
11.40000	3
11.40833	5
11.41667	7
11.42500	8
11.43333	9
11.44167	9
11.45000	8
11.45833	5
11.46667	0
11.47500	-6
11.48333	-10
11.49167	-10
11.50000	-7
11.50833	-2
11.51667	4
11.52500	7
11.53333	9
11.54167	9
11.55000	9
11.55833	10
11.56667	10
11.57500	10
11.58333	9
11.59167	9
11.60000	8
11.60833	8
11.61667	9
11.62500	10
11.63333	12
11.64167	15
11.65000	19
11.65833	23
11.66667	26
11.67500	28
11.68333	28
11.69167	24
11.70000	19
11.70833	13
11.71667	8
11.72500	6
11.73333	6
11.74167	7
11.75000	7
11.75833	6
11.76667	5
11.77500	6
11.78333	8
11.79167	11
11.80000	13
11.80833	12
11.81667	9
11.82500	5
11.83333	1
11.84167	-1
11.85000	-2
11.85833	-2
11.86667	-2
11.87500	-4
11.88333	-7
11.89167	-10
11.90000	-14
11.90833	-16
11.91667	-17
11.92500	-16
11.93333	-15
11.94167	-12
11.95000	-7
11.95833	-1
11.96667	6
11.97500	13
11.98333	16
11.99167	15
12.00000	10
12.00833	4
12.01667	-1
12.02500	-5
12.03333	-7
12.04167	-7
12.05000	-6
12.05833	-6
12.06667	-6
12.07500	-6
12.08333	-8
12.09167	-9
12.10000	-10
12.10833	-10
12.11667	-8
12.12500	-6
12.13333	-3
12.14167	-1
12.15000	0
12.15833	2
12.16667	5
12.17500	9
12.18333	12
12.19167	14
12.20000	14
12.20833	10
12.21667	5
12.22500	1
12.23333	-2
12.24167	-3
12.25000	-4
12.25833	-4
12.26667	-4
12.27500	-4
12.28333	-4
12.29167	-4
12.30000	-4
12.30833	-4
12.31667	-5
12.32500	-5
12.33333	-5
12.34167	-3
12.35000	-1
12.35833	2
12.36667	4
12.37500	5
12.38333	5
12.39167	4
12.40000	3
12.40833	1
12.41667	-1
12.42500	-2
12.43333	-2
12.44167	-1
12.45000	2
12.45833	5
12.46667	9
12.47500	12
12.48333	14
12.49167	13
12.50000	11
12.50833	9
12.51667	8
12.52500	7
12.53333	6
12.54167	3
12.55000	-1
12.55833	-5
12.56667	-7
12.57500	-6
12.58333	-4
12.59167	-1
12.60000	3
12.60833	6
12.61667	9
12.62500	11
12.63333	13
12.64167	14
12.65000	12
12.65833	9
12.66667	7
12.67500	6
12.68333	6
12.69167	7
12.70000	10
12.70833	13
12.71667	16
12.72500	20
12.73333	23
12.74167	24
12.75000	23
12.75833	19
12.76667	15
12.77500	9
12.78333	5
12.79167	2
12.80000	0
12.80833	-1
12.81667	-2
12.82500	-2
12.83333	-2
12.84167	-1
12.85000	1
12.85833	2
12.86667	3
12.87500	3
12.88333	3
12.89167	3
12.90000	4
12.90833	5
12.91667	6
12.92500	7
12.93333	9
12.94167	10
12.95000	13
12.95833	15
12.96667	15
12.97500	14
12.98333	12
12.99167	10
13.00000	9
13.00833	10
13.01667	12
13.02500	13
13.03333	13
13.04167	13
13.05000	12
13.05833	11
13.06667	11
13.07500	11
13.08333	12
13.09167	13
13.10000	12
13.10833	11
13.11667	8
13.12500	6
13.13333	4
13.14167	2
13.15000	1
13.15833	0
13.16667	-1
13.17500	0
13.18333	2
13.19167	3
13.20000	4
13.20833	5
13.21667	4
13.22500	2
13.23333	-0
13.24167	-2
13.25000	-4
13.25833	-6
13.26667	-7
13.27500	-6
13.28333	-5
13.29167	-1
13.30000	2
13.30833	5
13.31667	4
13.32500	1
13.33333	-4
13.34167	-8
13.35000	-8
13.35833	-4
13.36667	2
13.37500	7
13.38333	9
13.39167	8
13.40000	6
13.40833	6
13.41667	9
13.42500	13
13.43333	20
13.44167	25
13.45000	27
13.45833	25
13.46667	21
13.47500	17
13.48333	13
13.49167	9
13.50000	5
13.50833	2
13.51667	0
13.52500	0
13.53333	2
13.54167	4
13.55000	6
13.55833	8
13.56667	11
13.57500	13
13.58333	16
13.59167	18
13.60000	20
13.60833	23
13.61667	25
13.62500	27
13.63333	28
13.64167	27
13.65000	26
13.65833	23
13.66667	20
13.67500	16
13.68333	13
13.69167	10
13.70000	8
13.70833	6
13.71667	5
13.72500	3
13.73333	1
13.74167	1
13.75000	2
13.75833	6
13.76667	10
13.77500	15
13.78333	18
13.79167	20
13.80000	20
13.80833	20
13.81667	20
13.82500	20
13.83333	22
13.84167	27
13.85000	34
13.85833	42
13.86667	49
13.87500	54
13.88333	56
13.89167	54
13.90000	49
13.90833	42
13.91667	34
13.92500	26
13.93333	19
13.94167	14
13.95000	13
13.95833	14
13.96667	17
13.97500	21
13.98333	25
13.99167	29
14.00000	33
14.00833	36
14.01667	40
14.02500	42
14.03333	42
14.04167	41
14.05000	40
14.05833	39
14.06667	38
14.07500	37
14.08333	35
14.09167	34
14.10000	34
14.10833	36
14.11667	40
14.12500	44
14.13333	47
14.14167	49
14.15000	50
14.15833	51
14.16667	51
14.17500	52
14.18333	55
14.19167	58
14.20000	61
14.20833	63
14.21667	64
14.22500	64
14.23333	62
14.24167	61
14.25000	63
14.25833	66
14.26667	70
14.27500	72
14.28333	71
14.29167	69
14.30000	65
14.30833	62
14.31667	59
14.32500	57
14.33333	55
14.34167	52
14.35000	50
14.35833	48
14.36667	47
14.37500	49
14.38333	53
14.39167	58
14.40000	63
14.40833	66
14.41667	66
14.42500	65
14.43333	64
14.44167	63
14.45000	63
14.45833	63
14.46667	61
14.47500	58
14.48333	54
14.49167	52
14.50000	50
14.50833	50
14.51667	52
14.52500	54
14.53333	56
14.54167	57
14.55000	57
14.55833	56
14.56667	57
14.57500	59
14.58333	61
14.59167	63
14.60000	63
14.60833	61
14.61667	58
14.62500	55
14.63333	52
14.64167	50
14.65000	48
14.65833	46
14.66667	45
14.67500	46
14.68333	47
14.69167	48
14.70000	49
14.70833	48
14.71667	46
14.72500	43
14.73333	40
14.74167	39
14.75000	39
14.75833	40
14.76667	41
14.77500	42
14.78333	42
14.79167	41
14.80000	41
14.80833	41
14.81667	41
14.82500	41
14.83333	39
14.84167	35
14.85000	31
14.85833	28
14.86667	26
14.87500	25
14.88333	26
14.89167	28
14.90000	31
14.90833	35
14.91667	41
14.92500	46
14.93333	50
14.94167	53
14.95000	57
14.95833	59
14.96667	59
14.97500	55
14.98333	51
14.99167	46
15.00000	42
15.00833	41
15.01667	42
15.02500	44
15.03333	46
15.04167	47
15.05000	46
15.05833	43
15.06667	39
15.07500	35
15.08333	31
15.09167	29
15.10000	28
15.10833	28
15.11667	28
15.12500	29
15.13333	31
15.14167	34
15.15000	36
15.15833	38
15.16667	37
15.17500	32
15.18333	27
15.19167	23
15.20000	21
15.20833	21
15.21667	25
15.22500	29
15.23333	32
15.24167	35
15.25000	38
15.25833	41
15.26667	43
15.27500	44
15.28333	42
15.29167	37
15.30000	31
15.30833	25
15.31667	19
15.32500	15
15.33333	13
15.34167	13
15.35000	13
15.35833	15
15.36667	18
15.37500	22
15.38333	26
15.39167	30
15.40000	33
15.40833	33
15.41667	31
15.42500	29
15.43333	28
15.44167	27
15.45000	27
15.45833	26
15.46667	23
15.47500	19
15.48333	15
15.49167	14
15.50000	16
15.50833	20
15.51667	26
15.52500	31
15.53333	35
15.54167	38
15.55000	41
15.55833	42
15.56667	42
15.57500	39
15.58333	34
15.59167	28
15.60000	23
15.60833	20
15.61667	21
15.62500	24
15.63333	29
15.64167	33
15.65000	35
15.65833	35
15.66667	34
15.67500	33
15.68333	32
15.69167	30
15.70000	27
15.70833	24
15.71667	21
15.72500	17
15.73333	15
15.74167	14
15.75000	13
15.75833	14
15.76667	16
15.77500	17
15.78333	20
15.79167	23
15.80000	27
15.80833	31
15.81667	33
15.82500	33
15.83333	30
15.84167	25
15.85000	21
15.85833	19
15.86667	19
15.87500	20
15.88333	22
15.89167	21
15.90000	19
15.90833	16
15.91667	14
15.92500	13
15.93333	15
15.94167	18
15.95000	21
15.95833	22
15.96667	21
15.97500	19
15.98333	17
15.99167	15
16.00000	14
16.00833	14
16.01667	15
16.02500	17
16.03333	18
16.04167	19
16.05000	20
16.05833	21
16.06667	23
16.07500	24
16.08333	24
16.09167	23
16.10000	21
16.10833	18
16.11667	16
16.12500	14
16.13333	14
16.14167	15
16.15000	16
16.15833	17
16.16667	18
16.17500	20
16.18333	21
16.19167	22
16.20000	24
16.20833	25
16.21667	26
16.22500	27
16.23333	28
16.24167	29
16.25000	27
16.25833	24
16.26667	21
16.27500	18
16.28333	15
16.29167	14
16.30000	13
16.30833	13
16.31667	13
16.32500	13
16.33333	15
16.34167	17
16.35000	20
16.35833	23
16.36667	24
16.37500	22
16.38333	19
16.39167	17
16.40000	14
16.40833	11
16.41667	9
16.42500	8
16.43333	8
16.44167	11
16.45000	16
16.45833	20
16.46667	22
16.47500	20
16.48333	17
16.49167	13
16.50000	11
16.50833	9
16.51667	10
16.52500	12
16.53333	16
16.54167	20
16.55000	23
16.55833	24
16.56667	22
16.57500	20
16.58333	19
16.59167	19
16.60000	20
16.60833	21
16.61667	22
16.62500	24
16.63333	26
16.64167	28
16.65000	28
16.65833	25
16.66667	21
16.67500	17
16.68333	13
16.69167	12
16.70000	12
16.70833	12
16.71667	10
16.72500	8
16.73333	7
16.74167	7
16.75000	6
16.75833	5
16.76667	2
16.77500	-1
16.78333	-3
16.79167	-3
16.80000	-2
16.80833	-1
16.81667	1
16.82500	3
16.83333	4
16.84167	6
16.85000	7
16.85833	9
16.86667	11
16.87500	13
16.88333	14
16.89167	15
16.90000	15
16.90833	15
16.91667	16
16.92500	17
16.93333	18
16.94167	17
16.95000	15
16.95833	12
16.96667	9
16.97500	6
16.98333	4
16.99167	2
17.00000	1
17.00833	2
17.01667	4
17.02500	8
17.03333	13
17.04167	15
17.05000	12
17.05833	6
17.06667	0
17.07500	-4
17.08333	-7
17.09167	-5
17.10000	-2
17.10833	-0
17.11667	0
17.12500	-2
17.13333	-5
17.14167	-8
17.15000	-8
17.15833	-4
17.16667	1
17.17500	6
17.18333	9
17.19167	8
17.20000	5
17.20833	2
17.21667	1
17.22500	1
17.23333	1
17.24167	2
17.25000	6
17.25833	11
17.26667	16
17.27500	19
17.28333	20
17.29167	19
17.30000	16
17.30833	14
17.31667	14
17.32500	13
17.33333	11
17.34167	8
17.35000	6
17.35833	4
17.36667	3
17.37500	4
17.38333	6
17.39167	7
17.40000	9
17.40833	11
17.41667	14
17.42500	15
17.43333	14
17.44167	12
17.45000	8
17.45833	5
17.46667	3
17.47500	4
17.48333	7
17.49167	11
17.50000	15
17.50833	17
17.51667	17
17.52500	13
17.53333	8
17.54167	3
17.55000	0
17.55833	-1
17.56667	-1
17.57500	-2
17.58333	-2
17.59167	-1
17.60000	1
17.60833	3
17.61667	5
17.62500	5
17.63333	3
17.64167	0
17.65000	-2
17.65833	-4
17.66667	-4
17.67500	-3
17.68333	-2
17.69167	-2
17.70000	-3
17.70833	-4
17.71667	-3
17.72500	-3
17.73333	-2
17.74167	-1
17.75000	-1
17.75833	-1
17.76667	-0
17.77500	1
17.78333	4
17.79167	7
17.80000	11
17.80833	15
17.81667	16
17.82500	17
17.83333	17
17.84167	16
17.85000	15
17.85833	16
17.86667	16
17.87500	14
17.88333	11
17.89167	7
17.90000	4
17.90833	2
17.91667	3
17.92500	6
17.93333	9
17.94167	12
17.95000	13
17.95833	12
17.96667	10
17.97500	6
17.98333	4
17.99167	1
18.00000	-1
18.00833	-2
18.01667	-4
18.02500	-5
18.03333	-5
18.04167	-4
18.05000	-2
18.05833	1
18.06667	5
18.07500	10
18.08333	14
18.09167	16
18.10000	17
18.10833	15
18.11667	12
18.12500	10
18.13333	10
18.14167	12
18.15000	15
18.15833	18
18.16667	19
18.17500	18
18.18333	17
18.19167	17
18.20000	18
18.20833	18
18.21667	17
18.22500	15
18.23333	14
18.24167	12
18.25000	11
18.25833	12
18.26667	12
18.27500	13
18.28333	15
18.29167	18
18.30000	21
18.30833	23
18.31667	23
18.32500	22
18.33333	20
18.34167	18
18.35000	17
18.35833	17
18.36667	17
18.37500	18
18.38333	18
18.39167	19
18.40000	19
18.40833	20
18.41667	22
18.42500	24
18.43333	26
18.44167	27
18.45000	25
18.45833	23
18.46667	21
18.47500	20
18.48333	22
18.49167	25
18.50000	28
18.50833	28
18.51667	26
18.52500	23
18.53333	21
18.54167	19
18.55000	19
18.55833	20
18.56667	20
18.57500	18
18.58333	16
18.59167	13
18.60000	11
18.60833	12
18.61667	16
18.62500	20
18.63333	25
18.64167	29
18.65000	31
18.65833	32
18.66667	34
18.67500	38
18.68333	41
18.69167	43
18.70000	43
18.70833	39
18.71667	34
18.72500	31
18.73333	30
18.74167	32
18.75000	36
18.75833	41
18.76667	45
18.77500	47
18.78333	48
18.79167	50
18.80000	53
18.80833	54
18.81667	52
18.82500	48
18.83333	44
18.84167	41
18.85000	40
18.85833	42
18.86667	44
18.87500	44
18.88333	43
18.89167	42
18.90000	44
18.90833	49
18.91667	56
18.92500	62
18.93333	66
18.94167	68
18.95000	66
18.95833	61
18.96667	56
18.97500	52
18.98333	49
18.99167	48
19.00000	50
19.00833	53
19.01667	57
19.02500	60
19.03333	62
19.04167	61
19.05000	58
19.05833	53
19.06667	50
19.07500	50
19.08333	52
19.09167	55
19.10000	57
19.10833	58
19.11667	56
19.12500	54
19.13333	52
19.14167	53
19.15000	55
19.15833	57
19.16667	61
19.17500	65
19.18333	69
19.19167	71
19.20000	70
19.20833	68
19.21667	64
19.22500	62
19.23333	63
19.24167	65
19.25000	67
19.25833	68
19.26667	67
19.27500	66
19.28333	66
19.29167	67
19.30000	70
19.30833	73
19.31667	77
19.32500	80
19.33333	81
19.34167	82
19.35000	83
19.35833	84
19.36667	84
19.37500	84
19.38333	83
19.39167	82
19.40000	82
19.40833	82
19.41667	84
19.42500	86
19.43333	87
19.44167	86
19.45000	85
19.45833	82
19.46667	80
19.47500	78
19.48333	77
19.49167	76
19.50000	77
19.50833	78
19.51667	79
19.52500	81
19.53333	85
19.54167	90
19.55000	95
19.55833	101
19.56667	104
19.57500	105
19.58333	106
19.59167	107
19.60000	109
19.60833	112
19.61667	114
19.62500	115
19.63333	113
19.64167	110
19.65000	107
19.65833	106
19.66667	107
19.67500	110
19.68333	115
19.69167	120
19.70000	125
19.70833	129
19.71667	130
19.72500	130
19.73333	128
19.74167	127
19.75000	126
19.75833	128
19.76667	131
19.77500	134
19.78333	136
19.79167	136
19.80000	135
19.80833	136
19.81667	139
19.82500	142
19.83333	144
19.84167	145
19.85000	143
19.85833	140
19.86667	139
19.87500	140
19.88333	145
19.89167	151
19.90000	158
19.90833	163
19.91667	167
19.92500	170
19.93333	173
19.94167	176
19.95000	180
19.95833	184
19.96667	188
19.97500	194
19.98333	199
19.99167	206
20.00000	213
20.00833	220
20.01667	227
20.02500	231
20.03333	233
20.04167	234
20.05000	236
20.05833	241
20.06667	246
20.07500	252
20.08333	257
20.09167	260
20.10000	262
20.10833	265
20.11667	271
20.12500	278
20.13333	287
20.14167	294
20.15000	301
20.15833	308
20.16667	314
20.17500	321
20.18333	328
20.19167	335
20.20000	342
20.20833	350
20.21667	360
20.22500	371
20.23333	383
20.24167	396
20.25000	407
20.25833	417
20.26667	426
20.27500	435
20.28333	442
20.29167	449
20.30000	456
20.30833	462
20.31667	468
20.32500	478
20.33333	491
20.34167	505
20.35000	520
20.35833	533
20.36667	544
20.37500	552
20.38333	561
20.39167	572
20.40000	585
20.40833	601
20.41667	618
20.42500	633
20.43333	647
20.44167	660
20.45000	674
20.45833	689
20.46667	707
20.47500	725
20.48333	744
20.49167	762
20.50000	780
20.50833	798
20.51667	815
20.52500	832
20.53333	848
20.54167	864
20.55000	881
20.55833	900
20.56667	921
20.57500	946
20.58333	970
20.59167	994
20.60000	1018
20.60833	1041
20.61667	1064
20.62500	1087
20.63333	1110
20.64167	1133
20.65000	1156
20.65833	1181
20.66667	1206
20.67500	1234
20.68333	1261
20.69167	1290
20.70000	1319
20.70833	1348
20.71667	1378
20.72500	1408
20.73333	1439
20.74167	1471
20.75000	1505
20.75833	1542
20.76667	1580
20.77500	1621
20.78333	1661
20.79167	1700
20.80000	1737
20.80833	1772
20.81667	1807
20.82500	1842
20.83333	1880
20.84167	1918
20.85000	1959
20.85833	2001
20.86667	2043
20.87500	2086
20.88333	2129
20.89167	2172
20.90000	2216
20.90833	2262
20.91667	2310
20.92500	2360
20.93333	2412
20.94167	2464
20.95000	2516
20.95833	2569
20.96667	2620
20.97500	2673
20.98333	2726
20.99167	2782
21.00000	2840
21.00833	2899
21.01667	2958
21.02500	3016
21.03333	3074
21.04167	3132
21.05000	3192
21.05833	3252
21.06667	3311
21.07500	3374
21.08333	3443
21.09167	3514
21.10000	3585
21.10833	3657
21.11667	3725
21.12500	3789
21.13333	3853
21.14167	3916
21.15000	3982
21.15833	4049
21.16667	4115
21.17500	4188
21.18333	4267
21.19167	4345
21.20000	4416
21.20833	4485
21.21667	4563
21.22500	4647
21.23333	4729
21.24167	4806
21.25000	4886
21.25833	4967
21.26667	5050
21.27500	5136
21.28333	5222
21.29167	5310
21.30000	5397
21.30833	5484
21.31667	5571
21.32500	5654
21.33333	5739
21.34167	5831
21.35000	5925
21.35833	6013
21.36667	6099
21.37500	6188
21.38333	6275
21.39167	6364
21.40000	6453
21.40833	6540
21.41667	6635
21.42500	6735
21.43333	6829
21.44167	6914
21.45000	6997
21.45833	7080
21.46667	7164
21.47500	7251
21.48333	7335
21.49167	7421
21.50000	7503
21.50833	7583
21.51667	7662
21.52500	7740
21.53333	7821
21.54167	7903
21.55000	7987
21.55833	8072
21.56667	8153
21.57500	8234
21.58333	8309
21.59167	8382
21.60000	8449
21.60833	8511
21.61667	8574
21.62500	8638
21.63333	8698
21.64167	8751
21.65000	8799
21.65833	8845
21.66667	8887
21.67500	8928
21.68333	8967
21.69167	9005
21.70000	9039
21.70833	9071
21.71667	9099
21.72500	9126
21.73333	9153
21.74167	9177
21.75000	9195
21.75833	9208
21.76667	9216
21.77500	9222
21.78333	9225
21.79167	9227
21.80000	9225
21.80833	9218
21.81667	9205
21.82500	9185
21.83333	9160
21.84167	9130
21.85000	9097
21.85833	9063
21.86667	9030
21.87500	8998
21.88333	8964
21.89167	8928
21.90000	8888
21.90833	8843
21.91667	8792
21.92500	8740
21.93333	8686
21.94167	8631
21.95000	8573
21.95833	8514
21.96667	8452
21.97500	8386
21.98333	8319
21.99167	8247
22.00000	8173
22.00833	8094
22.01667	8010
22.02500	7927
22.03333	7843
22.04167	7762
22.05000	7682
22.05833	7604
22.06667	7526
22.07500	7444
22.08333	7363
22.09167	7279
22.10000	7195
22.10833	7112
22.11667	7028
22.12500	6946
22.13333	6864
22.14167	6782
22.15000	6699
22.15833	6615
22.16667	6531
22.17500	6445
22.18333	6363
22.19167	6282
22.20000	6204
22.20833	6128
22.21667	6052
22.22500	5977
22.23333	5901
22.24167	5826
22.25000	5750
22.25833	5675
22.26667	5602
22.27500	5529
22.28333	5460
22.29167	5395
22.30000	5332
22.30833	5270
22.31667	5208
22.32500	5148
22.33333	5087
22.34167	5028
22.35000	4969
22.35833	4910
22.36667	4853
22.37500	4795
22.38333	4741
22.39167	4688
22.40000	4638
22.40833	4591
22.41667	4546
22.42500	4502
22.43333	4458
22.44167	4416
22.45000	4377
22.45833	4339
22.46667	4302
22.47500	4265
22.48333	4229
22.49167	4192
22.50000	4156
22.50833	4124
22.51667	4093
22.52500	4064
22.53333	4033
22.54167	4002
22.55000	3972
22.55833	3944
22.56667	3919
22.57500	3897
22.58333	3877
22.59167	3858
22.60000	3839
22.60833	3818
22.61667	3796
22.62500	3775
22.63333	3755
22.64167	3738
22.65000	3723
22.65833	3709
22.66667	3695
22.67500	3679
22.68333	3664
22.69167	3648
22.70000	3633
22.70833	3619
22.71667	3607
22.72500	3596
22.73333	3585
22.74167	3574
22.75000	3564
22.75833	3554
22.76667	3546
22.77500	3538
22.78333	3531
22.79167	3524
22.80000	3517
22.80833	3509
22.81667	3499
22.82500	3490
22.83333	3481
22.84167	3474
22.85000	3467
22.85833	3462
22.86667	3458
22.87500	3455
22.88333	3454
22.89167	3452
22.90000	3451
22.90833	3448
22.91667	3444
22.92500	3438
22.93333	3431
22.94167	3424
22.95000	3419
22.95833	3415
22.96667	3413
22.97500	3413
22.98333	3413
22.99167	3411
23.00000	3407
23.00833	3402
23.01667	3397
23.02500	3394
23.03333	3393
23.04167	3393
23.05000	3396
23.05833	3399
23.06667	3401
23.07500	3402
23.08333	3400
23.09167	3398
23.10000	3396
23.10833	3396
23.11667	3396
23.12500	3397
23.13333	3397
23.14167	3396
23.15000	3393
23.15833	3389
23.16667	3383
23.17500	3377
23.18333	3373
23.19167	3372
23.20000	3373
23.20833	3376
23.21667	3379
23.22500	3382
23.23333	3384
23.24167	3386
23.25000	3388
23.25833	3391
23.26667	3392
23.27500	3392
23.28333	3391
23.29167	3388
23.30000	3385
23.30833	3383
23.31667	3383
23.32500	3384
23.33333	3386
23.34167	3389
23.35000	3391
23.35833	3393
23.36667	3394
23.37500	3394
23.38333	3391
23.39167	3387
23.40000	3382
23.40833	3377
23.41667	3375
23.42500	3375
23.43333	3377
23.44167	3379
23.45000	3381
23.45833	3381
23.46667	3382
23.47500	3383
23.48333	3384
23.49167	3385
23.50000	3385
23.50833	3384
23.51667	3384
23.52500	3385
23.53333	3386
23.54167	3387
23.55000	3388
23.55833	3387
23.56667	3387
23.57500	3388
23.58333	3389
23.59167	3390
23.60000	3391
23.60833	3391
23.61667	3388
23.62500	3385
23.63333	3381
23.64167	3377
23.65000	3375
23.65833	3375
23.66667	3376
23.67500	3379
23.68333	3383
23.69167	3385
23.70000	3385
23.70833	3383
23.71667	3378
23.72500	3373
23.73333	3369
23.74167	3366
23.75000	3365
23.75833	3365
23.76667	3365
23.77500	3366
23.78333	3366
23.79167	3364
23.80000	3359
23.80833	3354
23.81667	3347
23.82500	3341
23.83333	3334
23.84167	3328
23.85000	3322
23.85833	3317
23.86667	3314
23.87500	3312
23.88333	3309
23.89167	3305
23.90000	3299
23.90833	3292
23.91667	3282
23.92500	3272
23.93333	3261
23.94167	3251
23.95000	3242
23.95833	3234
23.96667	3228
23.97500	3224
23.98333	3220
23.99167	3217
24.00000	3214
24.00833	3209
24.01667	3203
24.02500	3195
24.03333	3184
24.04167	3173
24.05000	3161
24.05833	3149
24.06667	3136
24.07500	3123
24.08333	3110
24.09167	3096
24.10000	3084
24.10833	3073
24.11667	3063
24.12500	3054
24.13333	3045
24.14167	3035
24.15000	3023
24.15833	3010
24.16667	2999
24.17500	2989
24.18333	2979
24.19167	2969
24.20000	2958
24.20833	2945
24.21667	2931
24.22500	2918
24.23333	2906
24.24167	2896
24.25000	2888
24.25833	2880
24.26667	2870
24.27500	2858
24.28333	2842
24.29167	2824
24.30000	2806
24.30833	2790
24.31667	2776
24.32500	2765
24.33333	2756
24.34167	2747
24.35000	2738
24.35833	2728
24.36667	2717
24.37500	2704
24.38333	2691
24.39167	2678
24.40000	2666
24.40833	2656
24.41667	2648
24.42500	2640
24.43333	2631
24.44167	2622
24.45000	2612
24.45833	2600
24.46667	2589
24.47500	2578
24.48333	2566
24.49167	2554
24.50000	2541
24.50833	2529
24.51667	2518
24.52500	2507
24.53333	2496
24.54167	2484
24.55000	2471
24.55833	2457
24.56667	2444
24.57500	2430
24.58333	2419
24.59167	2409
24.60000	2401
24.60833	2393
24.61667	2384
24.62500	2375
24.63333	2363
24.64167	2351
24.65000	2339
24.65833	2327
24.66667	2315
24.67500	2302
24.68333	2289
24.69167	2278
24.70000	2267
24.70833	2257
24.71667	2248
24.72500	2237
24.73333	2224
24.74167	2210
24.75000	2194
24.75833	2179
24.76667	2163
24.77500	2147
24.78333	2131
24.79167	2117
24.80000	2104
24.80833	2091
24.81667	2079
24.82500	2067
24.83333	2056
24.84167	2044
24.85000	2032
24.85833	2019
24.86667	2005
24.87500	1991
24.88333	1977
24.89167	1963
24.90000	1950
24.90833	1936
24.91667	1921
24.92500	1907
24.93333	1894
24.94167	1882
24.95000	1869
24.95833	1856
24.96667	1841
24.97500	1823
24.98333	1805
24.99167	1787
25.00000	1772
25.00833	1760
25.01667	1751
25.02500	1741
25.03333	1730
25.04167	1718
25.05000	1705
25.05833	1691
25.06667	1679
25.07500	1669
25.08333	1658
25.09167	1648
25.10000	1638
25.10833	1628
25.11667	1617
25.12500	1605
25.13333	1594
25.14167	1583
25.15000	1572
25.15833	1562
25.16667	1551
25.17500	1539
25.18333	1527
25.19167	1517
25.20000	1508
25.20833	1500
25.21667	1493
25.22500	1485
25.23333	1477
25.24167	1469
25.25000	1461
25.25833	1454
25.26667	1446
25.27500	1437
25.28333	1428
25.29167	1419
25.30000	1411
25.30833	1405
25.31667	1399
25.32500	1392
25.33333	1386
25.34167	1379
25.35000	1371
25.35833	1364
25.36667	1358
25.37500	1354
25.38333	1350
25.39167	1348
25.40000	1345
25.40833	1343
25.41667	1339
25.42500	1335
25.43333	1329
25.44167	1323
25.45000	1317
25.45833	1312
25.46667	1308
25.47500	1307
25.48333	1305
25.49167	1301
25.50000	1295
25.50833	1289
25.51667	1284
25.52500	1281
25.53333	1280
25.54167	1279
25.55000	1278
25.55833	1276
25.56667	1273
25.57500	1269
25.58333	1264
25.59167	1260
25.60000	1255
25.60833	1252
25.61667	1250
25.62500	1247
25.63333	1243
25.64167	1240
25.65000	1237
25.65833	1237
25.66667	1237
25.67500	1238
25.68333	1239
25.69167	1239
25.70000	1238
25.70833	1236
25.71667	1233
25.72500	1230
25.73333	1227
25.74167	1226
25.75000	1227
25.75833	1230
25.76667	1233
25.77500	1236
25.78333	1237
25.79167	1234
25.80000	1228
25.80833	1223
25.81667	1217
25.82500	1213
25.83333	1212
25.84167	1211
25.85000	1212
25.85833	1212
25.86667	1213
25.87500	1214
25.88333	1215
25.89167	1215
25.90000	1214
25.90833	1212
25.91667	1208
25.92500	1205
25.93333	1201
25.94167	1196
25.95000	1191
25.95833	1186
25.96667	1180
25.97500	1175
25.98333	1170
25.99167	1167
26.00000	1166
26.00833	1165
26.01667	1165
26.02500	1164
26.03333	1164
26.04167	1164
26.05000	1163
26.05833	1161
26.06667	1158
26.07500	1155
26.08333	1152
26.09167	1149
26.10000	1146
26.10833	1141
26.11667	1134
26.12500	1126
26.13333	1117
26.14167	1109
26.15000	1104
26.15833	1100
26.16667	1098
26.17500	1098
26.18333	1100
26.19167	1103
26.20000	1107
26.20833	1108
26.21667	1107
26.22500	1104
26.23333	1100
26.24167	1096
26.25000	1092
26.25833	1088
26.26667	1086
26.27500	1084
26.28333	1083
26.29167	1082
26.30000	1081
26.30833	1078
26.31667	1076
26.32500	1074
26.33333	1074
26.34167	1075
26.35000	1074
26.35833	1071
26.36667	1067
26.37500	1064
26.38333	1061
26.39167	1059
26.40000	1059
26.40833	1060
26.41667	1060
26.42500	1059
26.43333	1058
26.44167	1055
26.45000	1052
26.45833	1048
26.46667	1044
26.47500	1043
26.48333	1043
26.49167	1045
26.50000	1047
26.50833	1050
26.51667	1051
26.52500	1052
26.53333	1051
26.54167	1049
26.55000	1047
26.55833	1045
26.56667	1045
26.57500	1047
26.58333	1049
26.59167	1051
26.60000	1054
26.60833	1057
26.61667	1062
26.62500	1066
26.63333	1069
26.64167	1070
26.65000	1068
26.65833	1065
26.66667	1061
26.67500	1057
26.68333	1054
26.69167	1055
26.70000	1056
26.70833	1057
26.71667	1057
26.72500	1056
26.73333	1054
26.74167	1052
26.75000	1052
26.75833	1052
26.76667	1054
26.77500	1056
26.78333	1057
26.79167	1057
26.80000	1056
26.80833	1054
26.81667	1052
26.82500	1052
26.83333	1054
26.84167	1058
26.85000	1060
26.85833	1061
26.86667	1063
26.87500	1065
26.88333	1067
26.89167	1070
26.90000	1074
26.90833	1076
26.91667	1078
26.92500	1080
26.93333	1082
26.94167	1083
26.95000	1082
26.95833	1078
26.96667	1073
26.97500	1066
26.98333	1061
26.99167	1060
27.00000	1061
27.00833	1065
27.01667	1070
27.02500	1075
27.03333	1080
27.04167	1083
27.05000	1084
27.05833	1083
27.06667	1080
27.07500	1075
27.08333	1071
27.09167	1069
27.10000	1069
27.10833	1071
27.11667	1075
27.12500	1079
27.13333	1083
27.14167	1086
27.15000	1088
27.15833	1088
27.16667	1086
27.17500	1083
27.18333	1078
27.19167	1073
27.20000	1068
27.20833	1064
27.21667	1061
27.22500	1057
27.23333	1053
27.24167	1048
27.25000	1045
27.25833	1045
27.26667	1048
27.27500	1054
27.28333	1059
27.29167	1060
27.30000	1059
27.30833	1055
27.31667	1050
27.32500	1045
27.33333	1040
27.34167	1036
27.35000	1034
27.35833	1032
27.36667	1031
27.37500	1030
27.38333	1029
27.39167	1027
27.40000	1025
27.40833	1022
27.41667	1021
27.42500	1018
27.43333	1015
27.44167	1012
27.45000	1008
27.45833	1005
27.46667	1002
27.47500	999
27.48333	998
27.49167	997
27.50000	999
27.50833	1002
27.51667	1005
27.52500	1007
27.53333	1008
27.54167	1007
27.55000	1006
27.55833	1007
27.56667	1009
27.57500	1012
27.58333	1015
27.59167	1016
27.60000	1016
27.60833	1014
27.61667	1011
27.62500	1007
27.63333	1003
27.64167	1000
27.65000	998
27.65833	997
27.66667	995
27.67500	993
27.68333	990
27.69167	987
27.70000	984
27.70833	985
27.71667	987
27.72500	991
27.73333	995
27.74167	999
27.75000	1002
27.75833	1005
27.76667	1007
27.77500	1009
27.78333	1013
27.79167	1017
27.80000	1021
27.80833	1024
27.81667	1024
27.82500	1022
27.83333	1018
27.84167	1014
27.85000	1011
27.85833	1010
27.86667	1010
27.87500	1009
27.88333	1009
27.89167	1010
27.90000	1014
27.90833	1018
27.91667	1021
27.92500	1024
27.93333	1025
27.94167	1025
27.95000	1028
27.95833	1033
27.96667	1038
27.97500	1042
27.98333	1046
27.99167	1050
28.00000	1054
28.00833	1057
28.01667	1060
28.02500	1062
28.03333	1063
28.04167	1064
28.05000	1066
28.05833	1070
28.06667	1074
28.07500	1077
28.08333	1079
28.09167	1079
28.10000	1079
28.10833	1078
28.11667	1078
28.12500	1078
28.13333	1078
28.14167	1078
28.15000	1079
28.15833	1082
28.16667	1088
28.17500	1096
28.18333	1103
28.19167	1110
28.20000	1114
28.20833	1115
28.21667	1113
28.22500	1111
28.23333	1109
28.24167	1108
28.25000	1106
28.25833	1106
28.26667	1106
28.27500	1106
28.28333	1107
28.29167	1110
28.30000	1115
28.30833	1119
28.31667	1123
28.32500	1126
28.33333	1127
28.34167	1127
28.35000	1129
28.35833	1132
28.36667	1136
28.37500	1141
28.38333	1146
28.39167	1150
28.40000	1151
28.40833	1152
28.41667	1152
28.42500	1152
28.43333	1154
28.44167	1155
28.45000	1157
28.45833	1157
28.46667	1156
28.47500	1155
28.48333	1154
28.49167	1154
28.50000	1156
28.50833	1158
28.51667	1160
28.52500	1162
28.53333	1164
28.54167	1166
28.55000	1169
28.55833	1172
28.56667	1174
28.57500	1176
28.58333	1178
28.59167	1180
28.60000	1183
28.60833	1185
28.61667	1186
28.62500	1186
28.63333	1184
28.64167	1182
28.65000	1180
28.65833	1178
28.66667	1177
28.67500	1176
28.68333	1175
28.69167	1176
28.70000	1179
28.70833	1183
28.71667	1189
28.72500	1195
28.73333	1201
28.74167	1206
28.75000	1207
28.75833	1206
28.76667	1203
28.77500	1200
28.78333	1197
28.79167	1196
28.80000	1197
28.80833	1199
28.81667	1203
28.82500	1208
28.83333	1213
28.84167	1216
28.85000	1218
28.85833	1218
28.86667	1217
28.87500	1215
28.88333	1214
28.89167	1215
28.90000	1218
28.90833	1222
28.91667	1225
28.92500	1227
28.93333	1227
28.94167	1226
28.95000	1224
28.95833	1224
28.96667	1225
28.97500	1229
28.98333	1234
28.99167	1240
29.00000	1246
29.00833	1251
29.01667	1257
29.02500	1261
29.03333	1262
29.04167	1262
29.05000	1260
29.05833	1259
29.06667	1259
29.07500	1262
29.08333	1265
29.09167	1267
29.10000	1267
29.10833	1267
29.11667	1268
29.12500	1272
29.13333	1278
29.14167	1285
29.15000	1294
29.15833	1302
29.16667	1309
29.17500	1315
29.18333	1320
29.19167	1325
29.20000	1330
29.20833	1334
29.21667	1339
29.22500	1345
29.23333	1351
29.24167	1358
29.25000	1365
29.25833	1371
29.26667	1376
29.27500	1381
29.28333	1385
29.29167	1389
29.30000	1394
29.30833	1399
29.31667	1406
29.32500	1414
29.33333	1424
29.34167	1436
29.35000	1449
29.35833	1462
29.36667	1474
29.37500	1486
29.38333	1497
29.39167	1506
29.40000	1515
29.40833	1524
29.41667	1533
29.42500	1543
29.43333	1553
29.44167	1564
29.45000	1576
29.45833	1590
29.46667	1605
29.47500	1622
29.48333	1640
29.49167	1659
29.50000	1679
29.50833	1700
29.51667	1721
29.52500	1743
29.53333	1765
29.54167	1786
29.55000	1808
29.55833	1831
29.56667	1855
29.57500	1882
29.58333	1910
29.59167	1941
29.60000	1972
29.60833	2003
29.61667	2033
29.62500	2063
29.63333	2095
29.64167	2128
29.65000	2165
29.65833	2205
29.66667	2248
29.67500	2294
29.68333	2340
29.69167	2387
29.70000	2433
29.70833	2480
29.71667	2528
29.72500	2577
29.73333	2628
29.74167	2682
29.75000	2740
29.75833	2801
29.76667	2865
29.77500	2932
29.78333	2999
29.79167	3067
29.80000	3135
29.80833	3203
29.81667	3273
29.82500	3343
29.83333	3416
29.84167	3490
29.85000	3567
29.85833	3646
29.86667	3727
29.87500	3814
29.88333	3900
29.89167	3990
29.90000	4080
29.90833	4169
29.91667	4260
29.92500	4351
29.93333	4445
29.94167	4540
29.95000	4635
29.95833	4732
29.96667	4828
29.97500	4928
29.98333	5026
29.99167	5128
30.00000	5229
30.00833	5328
30.01667	5426
30.02500	5522
30.03333	5620
30.04167	5716
30.05000	5811
30.05833	5906
30.06667	5997
30.07500	6090
30.08333	6181
30.09167	6276
30.10000	6372
30.10833	6466
30.11667	6559
30.12500	6648
30.13333	6736
30.14167	6820
30.15000	6902
30.15833	6980
30.16667	7054
30.17500	7127
30.18333	7195
30.19167	7263
30.20000	7329
30.20833	7392
30.21667	7453
30.22500	7510
30.23333	7564
30.24167	7613
30.25000	7659
30.25833	7702
30.26667	7739
30.27500	7772
30.28333	7800
30.29167	7826
30.30000	7848
30.30833	7866
30.31667	7882
30.32500	7894
30.33333	7903
30.34167	7908
30.35000	7910
30.35833	7906
30.36667	7897
30.37500	7883
30.38333	7867
30.39167	7849
30.40000	7829
30.40833	7805
30.41667	7779
30.42500	7748
30.43333	7712
30.44167	7672
30.45000	7629
30.45833	7582
30.46667	7534
30.47500	7484
30.48333	7432
30.49167	7376
30.50000	7318
30.50833	7257
30.51667	7192
30.52500	7128
30.53333	7062
30.54167	6996
30.55000	6930
30.55833	6861
30.56667	6792
30.57500	6717
30.58333	6642
30.59167	6562
30.60000	6480
30.60833	6394
30.61667	6305
30.62500	6216
30.63333	6125
30.64167	6038
30.65000	5954
30.65833	5871
30.66667	5791
30.67500	5708
30.68333	5626
30.69167	5543
30.70000	5460
30.70833	5377
30.71667	5294
30.72500	5212
30.73333	5129
30.74167	5046
30.75000	4960
30.75833	4872
30.76667	4787
30.77500	4703
30.78333	4624
30.79167	4548
30.80000	4474
30.80833	4399
30.81667	4322
30.82500	4244
30.83333	4164
30.84167	4085
30.85000	4006
30.85833	3928
30.86667	3855
30.87500	3786
30.88333	3722
30.89167	3660
30.90000	3598
30.90833	3535
30.91667	3470
30.92500	3406
30.93333	3342
30.94167	3279
30.95000	3215
30.95833	3151
30.96667	3090
30.97500	3029
30.98333	2974
30.99167	2921
31.00000	2871
31.00833	2821
31.01667	2770
31.02500	2721
31.03333	2673
31.04167	2627
31.05000	2585
31.05833	2544
31.06667	2503
31.07500	2460
31.08333	2417
31.09167	2372
31.10000	2329
31.10833	2289
31.11667	2251
31.12500	2217
31.13333	2183
31.14167	2150
31.15000	2115
31.15833	2078
31.16667	2043
31.17500	2008
31.18333	1978
31.19167	1950
31.20000	1925
31.20833	1900
31.21667	1875
31.22500	1850
31.23333	1825
31.24167	1801
31.25000	1777
31.25833	1754
31.26667	1732
31.27500	1710
31.28333	1688
31.29167	1665
31.30000	1640
31.30833	1616
31.31667	1591
31.32500	1570
31.33333	1551
31.34167	1536
31.35000	1521
31.35833	1506
31.36667	1490
31.37500	1472
31.38333	1453
31.39167	1434
31.40000	1416
31.40833	1400
31.41667	1387
31.42500	1376
31.43333	1365
31.44167	1354
31.45000	1341
31.45833	1328
31.46667	1314
31.47500	1298
31.48333	1283
31.49167	1269
31.50000	1256
31.50833	1244
31.51667	1232
31.52500	1222
31.53333	1213
31.54167	1206
31.55000	1198
31.55833	1191
31.56667	1182
31.57500	1173
31.58333	1163
31.59167	1155
31.60000	1147
31.60833	1139
31.61667	1131
31.62500	1123
31.63333	1115
31.64167	1108
31.65000	1099
31.65833	1091
31.66667	1082
31.67500	1073
31.68333	1064
31.69167	1058
31.70000	1054
31.70833	1053
31.71667	1053
31.72500	1052
31.73333	1049
31.74167	1044
31.75000	1038
31.75833	1032
31.76667	1028
31.77500	1025
31.78333	1023
31.79167	1021
31.80000	1018
31.80833	1016
31.81667	1014
31.82500	1012
31.83333	1012
31.84167	1011
31.85000	1009
31.85833	1005
31.86667	1002
31.87500	999
31.88333	997
31.89167	997
31.90000	998
31.90833	1000
31.91667	1003
31.92500	1005
31.93333	1007
31.94167	1008
31.95000	1007
31.95833	1005
31.96667	1004
31.97500	1005
31.98333	1007
31.99167	1011
32.00000	1018
32.00833	1025
32.01667	1034
32.02500	1042
32.03333	1049
32.04167	1055
32.05000	1062
32.05833	1068
32.06667	1074
32.07500	1081
32.08333	1088
32.09167	1093
32.10000	1099
32.10833	1105
32.11667	1113
32.12500	1121
32.13333	1130
32.14167	1140
32.15000	1149
32.15833	1160
32.16667	1172
32.17500	1186
32.18333	1202
32.19167	1218
32.20000	1234
32.20833	1249
32.21667	1263
32.22500	1278
32.23333	1295
32.24167	1311
32.25000	1329
32.25833	1347
32.26667	1363
32.27500	1380
32.28333	1398
32.29167	1419
32.30000	1442
32.30833	1466
32.31667	1492
32.32500	1517
32.33333	1542
32.34167	1565
32.35000	1586
32.35833	1606
32.36667	1626
32.37500	1649
32.38333	1675
32.39167	1705
32.40000	1738
32.40833	1773
32.41667	1808
32.42500	1842
32.43333	1874
32.44167	1904
32.45000	1933
32.45833	1961
32.46667	1991
32.47500	2023
32.48333	2056
32.49167	2090
32.50000	2125
32.50833	2161
32.51667	2197
32.52500	2235
32.53333	2275
32.54167	2314
32.55000	2352
32.55833	2389
32.56667	2426
32.57500	2464
32.58333	2503
32.59167	2543
32.60000	2585
32.60833	2625
32.61667	2667
32.62500	2709
32.63333	2755
32.64167	2800
32.65000	2846
32.65833	2891
32.66667	2934
32.67500	2978
32.68333	3021
32.69167	3067
32.70000	3114
32.70833	3160
32.71667	3208
32.72500	3254
32.73333	3303
32.74167	3351
32.75000	3401
32.75833	3452
32.76667	3503
32.77500	3557
32.78333	3609
32.79167	3662
32.80000	3714
32.80833	3762
32.81667	3809
32.82500	3853
32.83333	3899
32.84167	3946
32.85000	3996
32.85833	4048
32.86667	4098
32.87500	4147
32.88333	4190
32.89167	4230
32.90000	4268
32.90833	4305
32.91667	4345
32.92500	4384
32.93333	4424
32.94167	4463
32.95000	4500
32.95833	4537
32.96667	4573
32.97500	4609
32.98333	4644
32.99167	4678
33.00000	4710
33.00833	4741
33.01667	4771
33.02500	4799
33.03333	4826
33.04167	4851
33.05000	4875
33.05833	4898
33.06667	4922
33.07500	4947
33.08333	4971
33.09167	4995
33.10000	5016
33.10833	5030
33.11667	5040
33.12500	5047
33.13333	5052
33.14167	5056
33.15000	5061
33.15833	5065
33.16667	5068
33.17500	5069
33.18333	5067
33.19167	5064
33.20000	5060
33.20833	5055
33.21667	5049
33.22500	5040
33.23333	5027
33.24167	5013
33.25000	4995
33.25833	4977
33.26667	4960
33.27500	4942
33.28333	4925
33.29167	4906
33.30000	4885
33.30833	4859
33.31667	4830
33.32500	4801
33.33333	4769
33.34167	4739
33.35000	4708
33.35833	4678
33.36667	4647
33.37500	4615
33.38333	4583
33.39167	4551
33.40000	4519
33.40833	4485
33.41667	4447
33.42500	4408
33.43333	4366
33.44167	4323
33.45000	4280
33.45833	4238
33.46667	4198
33.47500	4157
33.48333	4116
33.49167	4073
33.50000	4029
33.50833	3984
33.51667	3937
33.52500	3891
33.53333	3844
33.54167	3797
33.55000	3751
33.55833	3704
33.56667	3657
33.57500	3608
33.58333	3559
33.59167	3508
33.60000	3458
33.60833	3409
33.61667	3361
33.62500	3315
33.63333	3270
33.64167	3225
33.65000	3179
33.65833	3132
33.66667	3084
33.67500	3034
33.68333	2984
33.69167	2934
33.70000	2884
33.70833	2837
33.71667	2791
33.72500	2747
33.73333	2705
33.74167	2664
33.75000	2622
33.75833	2581
33.76667	2540
33.77500	2499
33.78333	2458
33.79167	2416
33.80000	2373
33.80833	2330
33.81667	2286
33.82500	2245
33.83333	2205
33.84167	2167
33.85000	2132
33.85833	2098
33.86667	2064
33.87500	2030
33.88333	1996
33.89167	1961
33.90000	1925
33.90833	1890
33.91667	1855
33.92500	1820
33.93333	1784
33.94167	1747
33.95000	1710
33.95833	1671
33.96667	1636
33.97500	1603
33.98333	1574
33.99167	1548
34.00000	1524
34.00833	1498
34.01667	1469
34.02500	1439
34.03333	1408
34.04167	1378
34.05000	1351
34.05833	1326
34.06667	1303
34.07500	1282
34.08333	1261
34.09167	1240
34.10000	1219
34.10833	1195
34.11667	1171
34.12500	1146
34.13333	1122
34.14167	1099
34.15000	1077
34.15833	1055
34.16667	1033
34.17500	1012
34.18333	993
34.19167	975
34.20000	959
34.20833	943
34.21667	926
34.22500	908
34.23333	888
34.24167	867
34.25000	849
34.25833	832
34.26667	819
34.27500	806
34.28333	795
34.29167	782
34.30000	768
34.30833	754
34.31667	738
34.32500	723
34.33333	709
34.34167	697
34.35000	686
34.35833	677
34.36667	668
34.37500	660
34.38333	650
34.39167	640
34.40000	628
34.40833	615
34.41667	601
34.42500	587
34.43333	573
34.44167	560
34.45000	549
34.45833	538
34.46667	528
34.47500	518
34.48333	509
34.49167	502
34.50000	497
34.50833	492
34.51667	487
34.52500	481
34.53333	473
34.54167	466
34.55000	461
34.55833	459
34.56667	458
34.57500	456
34.58333	453
34.59167	445
34.60000	436
34.60833	426
34.61667	416
34.62500	408
34.63333	403
34.64167	400
34.65000	397
34.65833	394
34.66667	390
34.67500	384
34.68333	376
34.69167	367
34.70000	358
34.70833	349
34.71667	340
34.72500	334
34.73333	331
34.74167	330
34.75000	331
34.75833	331
34.76667	330
34.77500	329
34.78333	327
34.79167	326
34.80000	325
34.80833	323
34.81667	321
34.82500	317
34.83333	311
34.84167	303
34.85000	297
34.85833	292
34.86667	289
34.87500	287
34.88333	285
34.89167	284
34.90000	282
34.90833	281
34.91667	280
34.92500	279
34.93333	278
34.94167	277
34.95000	276
34.95833	277
34.96667	277
34.97500	277
34.98333	276
34.99167	274
35.00000	272
35.00833	270
35.01667	269
35.02500	268
35.03333	266
35.04167	263
35.05000	259
35.05833	255
35.06667	253
35.07500	253
35.08333	254
35.09167	255
35.10000	257
35.10833	259
35.11667	262
35.12500	263
35.13333	262
35.14167	257
35.15000	250
35.15833	241
35.16667	235
35.17500	234
35.18333	236
35.19167	241
35.20000	246
35.20833	250
35.21667	252
35.22500	252
35.23333	250
35.24167	248
35.25000	246
35.25833	245
35.26667	247
35.27500	252
35.28333	258
35.29167	260
35.30000	258
35.30833	253
35.31667	246
35.32500	239
35.33333	233
35.34167	229
35.35000	226
35.35833	224
35.36667	223
35.37500	225
35.38333	226
35.39167	226
35.40000	225
35.40833	225
35.41667	225
35.42500	226
35.43333	225
35.44167	223
35.45000	219
35.45833	214
35.46667	212
35.47500	211
35.48333	212
35.49167	213
35.50000	212
35.50833	211
35.51667	210
35.52500	210
35.53333	209
35.54167	208
35.55000	205
35.55833	203
35.56667	201
35.57500	201
35.58333	200
35.59167	199
35.60000	196
35.60833	193
35.61667	188
35.62500	183
35.63333	179
35.64167	177
35.65000	176
35.65833	176
35.66667	176
35.67500	176
35.68333	173
35.69167	170
35.70000	167
35.70833	165
35.71667	165
35.72500	165
35.73333	163
35.74167	161
35.75000	160
35.75833	160
35.76667	161
35.77500	160
35.78333	157
35.79167	153
35.80000	148
35.80833	146
35.81667	145
35.82500	146
35.83333	146
35.84167	144
35.85000	142
35.85833	138
35.86667	136
35.87500	135
35.88333	136
35.89167	139
35.90000	142
35.90833	144
35.91667	146
35.92500	146
35.93333	144
35.94167	142
35.95000	140
35.95833	140
35.96667	141
35.97500	143
35.98333	144
35.99167	142
36.00000	140
36.00833	137
36.01667	135
36.02500	134
36.03333	134
36.04167	133
36.05000	131
36.05833	127
36.06667	124
36.07500	121
36.08333	119
36.09167	118
36.10000	118
36.10833	119
36.11667	121
36.12500	122
36.13333	122
36.14167	122
36.15000	122
36.15833	123
36.16667	125
36.17500	129
36.18333	131
36.19167	131
36.20000	127
36.20833	121
36.21667	116
36.22500	112
36.23333	111
36.24167	113
36.25000	114
36.25833	113
36.26667	111
36.27500	107
36.28333	103
36.29167	103
36.30000	105
36.30833	109
36.31667	114
36.32500	118
36.33333	120
36.34167	120
36.35000	118
36.35833	116
36.36667	114
36.37500	111
36.38333	108
36.39167	107
36.40000	106
36.40833	104
36.41667	102
36.42500	99
36.43333	97
36.44167	96
36.45000	97
36.45833	101
36.46667	104
36.47500	106
36.48333	108
36.49167	108
36.50000	109
36.50833	108
36.51667	109
36.52500	110
36.53333	111
36.54167	111
36.55000	111
36.55833	110
36.56667	109
36.57500	109
36.58333	110
36.59167	111
36.60000	113
36.60833	114
36.61667	114
36.62500	112
36.63333	109
36.64167	105
36.65000	102
36.65833	102
36.66667	103
36.67500	105
36.68333	108
36.69167	108
36.70000	108
36.70833	110
36.71667	112
36.72500	116
36.73333	119
36.74167	122
36.75000	123
36.75833	123
36.76667	123
36.77500	125
36.78333	128
36.79167	131
36.80000	133
36.80833	132
36.81667	128
36.82500	123
36.83333	118
36.84167	114
36.85000	111
36.85833	110
36.86667	111
36.87500	112
36.88333	113
36.89167	115
36.90000	117
36.90833	119
36.91667	122
36.92500	123
36.93333	124
36.94167	123
36.95000	123
36.95833	123
36.96667	124
36.97500	126
36.98333	127
36.99167	128
37.00000	129
37.00833	129
37.01667	127
37.02500	123
37.03333	117
37.04167	112
37.05000	109
37.05833	108
37.06667	110
37.07500	114
37.08333	118
37.09167	120
37.10000	119
37.10833	118
37.11667	117
37.12500	118
37.13333	120
37.14167	123
37.15000	126
37.15833	128
37.16667	128
37.17500	127
37.18333	125
37.19167	124
37.20000	122
37.20833	121
37.21667	121
37.22500	121
37.23333	122
37.24167	123
37.25000	124
37.25833	127
37.26667	129
37.27500	129
37.28333	127
37.29167	125
37.30000	122
37.30833	119
37.31667	115
37.32500	111
37.33333	108
37.34167	106
37.35000	106
37.35833	110
37.36667	115
37.37500	120
37.38333	124
37.39167	126
37.40000	126
37.40833	125
37.41667	124
37.42500	124
37.43333	124
37.44167	123
37.45000	120
37.45833	117
37.46667	114
37.47500	112
37.48333	110
37.49167	108
37.50000	107
37.50833	106
37.51667	105
37.52500	104
37.53333	105
37.54167	107
37.55000	109
37.55833	112
37.56667	113
37.57500	112
37.58333	110
37.59167	107
37.60000	103
37.60833	100
37.61667	98
37.62500	97
37.63333	96
37.64167	96
37.65000	95
37.65833	94
37.66667	93
37.67500	92
37.68333	91
37.69167	90
37.70000	91
37.70833	93
37.71667	95
37.72500	98
37.73333	100
37.74167	103
37.75000	105
37.75833	107
37.76667	108
37.77500	108
37.78333	104
37.79167	99
37.80000	93
37.80833	89
37.81667	86
37.82500	87
37.83333	90
37.84167	94
37.85000	98
37.85833	102
37.86667	106
37.87500	111
37.88333	114
37.89167	115
37.90000	113
37.90833	110
37.91667	105
37.92500	101
37.93333	99
37.94167	100
37.95000	101
37.95833	102
37.96667	102
37.97500	100
37.98333	99
37.99167	99
38.00000	101
38.00833	103
38.01667	103
38.02500	102
38.03333	99
38.04167	96
38.05000	92
38.05833	88
38.06667	85
38.07500	83
38.08333	82
38.09167	84
38.10000	88
38.10833	94
38.11667	101
38.12500	108
38.13333	112
38.14167	115
38.15000	114
38.15833	111
38.16667	108
38.17500	105
38.18333	102
38.19167	99
38.20000	96
38.20833	94
38.21667	91
38.22500	90
38.23333	89
38.24167	91
38.25000	92
38.25833	94
38.26667	94
38.27500	94
38.28333	93
38.29167	91
38.30000	89
38.30833	87
38.31667	86
38.32500	86
38.33333	86
38.34167	84
38.35000	82
38.35833	80
38.36667	80
38.37500	82
38.38333	85
38.39167	89
38.40000	91
38.40833	90
38.41667	88
38.42500	85
38.43333	83
38.44167	81
38.45000	82
38.45833	85
38.46667	88
38.47500	91
38.48333	93
38.49167	94
38.50000	94
38.50833	95
38.51667	95
38.52500	95
38.53333	93
38.54167	90
38.55000	88
38.55833	86
38.56667	83
38.57500	81
38.58333	78
38.59167	77
38.60000	76
38.60833	77
38.61667	80
38.62500	82
38.63333	82
38.64167	81
38.65000	80
38.65833	81
38.66667	80
38.67500	77
38.68333	71
38.69167	66
38.70000	62
38.70833	62
38.71667	66
38.72500	69
38.73333	70
38.74167	71
38.75000	71
38.75833	71
38.76667	74
38.77500	77
38.78333	80
38.79167	84
38.80000	87
38.80833	89
38.81667	92
38.82500	94
38.83333	94
38.84167	92
38.85000	88
38.85833	83
38.86667	79
38.87500	77
38.88333	76
38.89167	78
38.90000	81
38.90833	85
38.91667	89
38.92500	92
38.93333	94
38.94167	94
38.95000	93
38.95833	89
38.96667	86
38.97500	83
38.98333	80
38.99167	79
39.00000	78
39.00833	77
39.01667	76
39.02500	74
39.03333	74
39.04167	74
39.05000	74
39.05833	73
39.06667	71
39.07500	70
39.08333	70
39.09167	71
39.10000	74
39.10833	76
39.11667	78
39.12500	79
39.13333	80
39.14167	82
39.15000	83
39.15833	83
39.16667	82
39.17500	79
39.18333	75
39.19167	73
39.20000	71
39.20833	71
39.21667	74
39.22500	76
39.23333	78
39.24167	78
39.25000	77
39.25833	76
39.26667	76
39.27500	76
39.28333	77
39.29167	77
39.30000	76
39.30833	76
39.31667	77
39.32500	79
39.33333	80
39.34167	81
39.35000	80
39.35833	78
39.36667	76
39.37500	73
39.38333	71
39.39167	70
39.40000	71
39.40833	74
39.41667	77
39.42500	79
39.43333	81
39.44167	82
39.45000	82
39.45833	81
39.46667	80
39.47500	79
39.48333	81
39.49167	84
39.50000	88
39.50833	91
39.51667	92
39.52500	91
39.53333	88
39.54167	86
39.55000	83
39.55833	81
39.56667	79
39.57500	78
39.58333	77
39.59167	78
39.60000	80
39.60833	82
39.61667	82
39.62500	80
39.63333	75
39.64167	72
39.65000	71
39.65833	73
39.66667	78
39.67500	82
39.68333	86
39.69167	87
39.70000	85
39.70833	82
39.71667	78
39.72500	77
39.73333	77
39.74167	79
39.75000	80
39.75833	81
39.76667	81
39.77500	79
39.78333	77
39.79167	74
39.80000	72
39.80833	70
39.81667	71
39.82500	74
39.83333	79
39.84167	85
39.85000	89
39.85833	89
39.86667	88
39.87500	85
39.88333	81
39.89167	76
39.90000	72
39.90833	69
39.91667	69
39.92500	72
39.93333	80
39.94167	88
39.95000	94
39.95833	99
39.96667	102
39.97500	102
39.98333	100
39.99167	97
40.00000	94
40.00833	90
40.01667	87
40.02500	84
40.03333	84
40.04167	84
40.05000	85
40.05833	86
40.06667	88
40.07500	92
40.08333	97
40.09167	104
40.10000	113
40.10833	121
40.11667	128
40.12500	134
40.13333	138
40.14167	143
40.15000	148
40.15833	153
40.16667	157
40.17500	160
40.18333	162
40.19167	164
40.20000	166
40.20833	169
40.21667	172
40.22500	176
40.23333	181
40.24167	187
40.25000	194
40.25833	202
40.26667	212
40.27500	223
40.28333	234
40.29167	248
40.30000	262
40.30833	274
40.31667	283
40.32500	291
40.33333	301
40.34167	313
40.35000	327
40.35833	343
40.36667	358
40.37500	373
40.38333	386
40.39167	397
40.40000	408
40.40833	417
40.41667	426
40.42500	435
40.43333	447
40.44167	462
40.45000	481
40.45833	504
40.46667	527
40.47500	550
40.48333	572
40.49167	591
40.50000	609
40.50833	627
40.51667	646
40.52500	665
40.53333	683
40.54167	699
40.55000	716
40.55833	734
40.56667	752
40.57500	772
40.58333	791
40.59167	810
40.60000	828
40.60833	847
40.61667	868
40.62500	889
40.63333	912
40.64167	936
40.65000	958
40.65833	981
40.66667	1000
40.67500	1018
40.68333	1033
40.69167	1045
40.70000	1055
40.70833	1065
40.71667	1077
40.72500	1091
40.73333	1108
40.74167	1126
40.75000	1144
40.75833	1162
40.76667	1179
40.77500	1195
40.78333	1208
40.79167	1219
40.80000	1230
40.80833	1238
40.81667	1246
40.82500	1253
40.83333	1259
40.84167	1264
40.85000	1270
40.85833	1277
40.86667	1285
40.87500	1293
40.88333	1301
40.89167	1307
40.90000	1313
40.90833	1317
40.91667	1321
40.92500	1323
40.93333	1324
40.94167	1324
40.95000	1323
40.95833	1321
40.96667	1319
40.97500	1316
40.98333	1314
40.99167	1312
41.00000	1310
41.00833	1308
41.01667	1305
41.02500	1301
41.03333	1295
41.04167	1289
41.05000	1284
41.05833	1278
41.06667	1271
41.07500	1262
41.08333	1250
41.09167	1236
41.10000	1222
41.10833	1211
41.11667	1202
41.12500	1195
41.13333	1191
41.14167	1184
41.15000	1175
41.15833	1161
41.16667	1146
41.17500	1129
41.18333	1112
41.19167	1095
41.20000	1078
41.20833	1063
41.21667	1049
41.22500	1037
41.23333	1027
41.24167	1017
41.25000	1005
41.25833	992
41.26667	977
41.27500	960
41.28333	943
41.29167	928
41.30000	913
41.30833	898
41.31667	882
41.32500	864
41.33333	845
41.34167	825
41.35000	808
41.35833	793
41.36667	780
41.37500	768
41.38333	757
41.39167	745
41.40000	733
41.40833	721
41.41667	709
41.42500	696
41.43333	682
41.44167	667
41.45000	650
41.45833	632
41.46667	614
41.47500	598
41.48333	585
41.49167	576
41.50000	570
41.50833	564
41.51667	556
41.52500	544
41.53333	529
41.54167	513
41.55000	497
41.55833	484
41.56667	475
41.57500	468
41.58333	462
41.59167	455
41.60000	447
41.60833	436
41.61667	422
41.62500	409
41.63333	397
41.64167	387
41.65000	379
41.65833	371
41.66667	364
41.67500	355
41.68333	346
41.69167	336
41.70000	325
41.70833	314
41.71667	303
41.72500	294
41.73333	286
41.74167	279
41.75000	273
41.75833	267
41.76667	260
41.77500	254
41.78333	249
41.79167	246
41.80000	246
41.80833	245
41.81667	242
41.82500	238
41.83333	231
41.84167	224
41.85000	218
41.85833	213
41.86667	209
41.87500	204
41.88333	200
41.89167	195
41.90000	191
41.90833	188
41.91667	184
41.92500	181
41.93333	176
41.94167	170
41.95000	162
41.95833	153
41.96667	147
41.97500	144
41.98333	143
41.99167	145
42.00000	146
42.00833	144
42.01667	140
42.02500	136
42.03333	134
42.04167	133
42.05000	134
42.05833	135
42.06667	135
42.07500	133
42.08333	130
42.09167	126
42.10000	123
42.10833	119
42.11667	115
42.12500	111
42.13333	105
42.14167	99
42.15000	95
42.15833	92
42.16667	92
42.17500	92
42.18333	92
42.19167	90
42.20000	87
42.20833	85
42.21667	83
42.22500	81
42.23333	81
42.24167	81
42.25000	83
42.25833	84
42.26667	83
42.27500	81
42.28333	77
42.29167	73
42.30000	69
42.30833	66
42.31667	66
42.32500	66
42.33333	66
42.34167	66
42.35000	66
42.35833	66
42.36667	68
42.37500	72
42.38333	76
42.39167	81
42.40000	84
42.40833	84
42.41667	82
42.42500	78
42.43333	73
42.44167	69
42.45000	64
42.45833	61
42.46667	58
42.47500	57
42.48333	58
42.49167	60
42.50000	63
42.50833	66
42.51667	66
42.52500	66
42.53333	65
42.54167	64
42.55000	63
42.55833	62
42.56667	60
42.57500	57
42.58333	54
42.59167	52
42.60000	52
42.60833	53
42.61667	55
42.62500	57
42.63333	60
42.64167	63
42.65000	66
42.65833	69
42.66667	70
42.67500	69
42.68333	66
42.69167	64
42.70000	62
42.70833	62
42.71667	63
42.72500	64
42.73333	63
42.74167	60
42.75000	56
42.75833	53
42.76667	50
42.77500	48
42.78333	48
42.79167	49
42.80000	51
42.80833	54
42.81667	57
42.82500	60
42.83333	61
42.84167	60
42.85000	59
42.85833	56
42.86667	55
42.87500	54
42.88333	55
42.89167	55
42.90000	55
42.90833	55
42.91667	56
42.92500	56
42.93333	56
42.94167	55
42.95000	52
42.95833	48
42.96667	44
42.97500	43
42.98333	43
42.99167	44
43.00000	47
43.00833	49
43.01667	51
43.02500	54
43.03333	57
43.04167	61
43.05000	64
43.05833	67
43.06667	68
43.07500	68
43.08333	66
43.09167	64
43.10000	60
43.10833	56
43.11667	52
43.12500	49
43.13333	48
43.14167	49
43.15000	52
43.15833	57
43.16667	59
43.17500	59
43.18333	58
43.19167	56
43.20000	54
43.20833	54
43.21667	54
43.22500	55
43.23333	54
43.24167	53
43.25000	52
43.25833	52
43.26667	52
43.27500	51
43.28333	50
43.29167	47
43.30000	44
43.30833	43
43.31667	44
43.32500	47
43.33333	51
43.34167	54
43.35000	57
43.35833	57
43.36667	56
43.37500	53
43.38333	51
43.39167	49
43.40000	49
43.40833	49
43.41667	50
43.42500	50
43.43333	50
43.44167	49
43.45000	47
43.45833	43
43.46667	41
43.47500	40
43.48333	41
43.49167	44
43.50000	46
43.50833	45
43.51667	42
43.52500	37
43.53333	33
43.54167	30
43.55000	28
43.55833	28
43.56667	30
43.57500	32
43.58333	34
43.59167	36
43.60000	37
43.60833	38
43.61667	40
43.62500	41
43.63333	41
43.64167	40
43.65000	38
43.65833	36
43.66667	35
43.67500	36
43.68333	39
43.69167	44
43.70000	49
43.70833	53
43.71667	54
43.72500	54
43.73333	54
43.74167	54
43.75000	55
43.75833	56
43.76667	57
43.77500	56
43.78333	54
43.79167	49
43.80000	44
43.80833	40
43.81667	36
43.82500	33
43.83333	32
43.84167	32
43.85000	33
43.85833	35
43.86667	36
43.87500	35
43.88333	33
43.89167	31
43.90000	28
43.90833	26
43.91667	27
43.92500	28
43.93333	29
43.94167	30
43.95000	32
43.95833	35
43.96667	39
43.97500	43
43.98333	45
43.99167	47
44.00000	48
44.00833	47
44.01667	47
44.02500	45
44.03333	42
44.04167	38
44.05000	35
44.05833	32
44.06667	31
44.07500	31
44.08333	32
44.09167	33
44.10000	33
44.10833	33
44.11667	32
44.12500	32
44.13333	32
44.14167	32
44.15000	32
44.15833	33
44.16667	35
44.17500	35
44.18333	35
44.19167	31
44.20000	25
44.20833	18
44.21667	13
44.22500	10
44.23333	12
44.24167	18
44.25000	24
44.25833	31
44.26667	35
44.27500	36
44.28333	34
44.29167	32
44.30000	30
44.30833	30
44.31667	32
44.32500	34
44.33333	36
44.34167	37
44.35000	38
44.35833	39
44.36667	40
44.37500	43
44.38333	45
44.39167	45
44.40000	44
44.40833	43
44.41667	41
44.42500	39
44.43333	36
44.44167	33
44.45000	29
44.45833	26
44.46667	24
44.47500	23
44.48333	23
44.49167	23
44.50000	23
44.50833	23
44.51667	24
44.52500	25
44.53333	24
44.54167	24
44.55000	23
44.55833	24
44.56667	27
44.57500	30
44.58333	33
44.59167	35
44.60000	34
44.60833	32
44.61667	31
44.62500	31
44.63333	34
44.64167	38
44.65000	42
44.65833	43
44.66667	42
44.67500	39
44.68333	36
44.69167	32
44.70000	29
44.70833	27
44.71667	26
44.72500	26
44.73333	25
44.74167	24
44.75000	22
44.75833	20
44.76667	18
44.77500	16
44.78333	16
44.79167	18
44.80000	21
44.80833	25
44.81667	30
44.82500	34
44.83333	37
44.84167	41
44.85000	43
44.85833	45
44.86667	44
44.87500	42
44.88333	39
44.89167	38
44.90000	37
44.90833	36
44.91667	32
44.92500	28
44.93333	24
44.94167	21
44.95000	23
44.95833	29
44.96667	37
44.97500	42
44.98333	45
44.99167	45
45.00000	45
45.00833	45
45.01667	46
45.02500	47
45.03333	47
45.04167	45
45.05000	40
45.05833	33
45.06667	26
45.07500	23
45.08333	24
45.09167	28
45.10000	34
45.10833	38
45.11667	39
45.12500	38
45.13333	35
45.14167	32
45.15000	30
45.15833	30
45.16667	31
45.17500	32
45.18333	32
45.19167	31
45.20000	32
45.20833	35
45.21667	41
45.22500	47
45.23333	51
45.24167	52
45.25000	50
45.25833	45
45.26667	40
45.27500	38
45.28333	37
45.29167	38
45.30000	40
45.30833	42
45.31667	42
45.32500	41
45.33333	40
45.34167	40
45.35000	39
45.35833	36
45.36667	34
45.37500	31
45.38333	29
45.39167	29
45.40000	31
45.40833	34
45.41667	36
45.42500	36
45.43333	34
45.44167	32
45.45000	28
45.45833	24
45.46667	21
45.47500	20
45.48333	20
45.49167	22
45.50000	24
45.50833	25
45.51667	26
45.52500	25
45.53333	26
45.54167	28
45.55000	30
45.55833	32
45.56667	32
45.57500	29
45.58333	25
45.59167	22
45.60000	20
45.60833	22
45.61667	27
45.62500	33
45.63333	39
45.64167	43
45.65000	45
45.65833	45
45.66667	45
45.67500	44
45.68333	42
45.69167	40
45.70000	37
45.70833	36
45.71667	37
45.72500	37
45.73333	38
45.74167	37
45.75000	35
45.75833	34
45.76667	33
45.77500	34
45.78333	35
45.79167	34
45.80000	33
45.80833	31
45.81667	31
45.82500	31
45.83333	32
45.84167	35
45.85000	37
45.85833	41
45.86667	44
45.87500	46
45.88333	47
45.89167	45
45.90000	40
45.90833	35
45.91667	31
45.92500	26
45.93333	22
45.94167	20
45.95000	18
45.95833	18
45.96667	20
45.97500	23
45.98333	28
45.99167	32
46.00000	36
46.00833	37
46.01667	37
46.02500	37
46.03333	37
46.04167	37
46.05000	36
46.05833	33
46.06667	30
46.07500	26
46.08333	24
46.09167	24
46.10000	25
46.10833	25
46.11667	25
46.12500	24
46.13333	25
46.14167	27
46.15000	29
46.15833	31
46.16667	32
46.17500	30
46.18333	27
46.19167	24
46.20000	22
46.20833	23
46.21667	27
46.22500	31
46.23333	34
46.24167	36
46.25000	37
46.25833	37
46.26667	37
46.27500	37
46.28333	36
46.29167	32
46.30000	28
46.30833	24
46.31667	21
46.32500	22
46.33333	26
46.34167	31
46.35000	36
46.35833	38
46.36667	38
46.37500	37
46.38333	35
46.39167	33
46.40000	32
46.40833	31
46.41667	32
46.42500	34
46.43333	36
46.44167	40
46.45000	43
46.45833	45
46.46667	45
46.47500	43
46.48333	38
46.49167	33
46.50000	27
46.50833	24
46.51667	24
46.52500	25
46.53333	25
46.54167	24
46.55000	23
46.55833	24
46.56667	26
46.57500	29
46.58333	33
46.59167	35
46.60000	37
46.60833	39
46.61667	39
46.62500	37
46.63333	34
46.64167	30
46.65000	28
46.65833	27
46.66667	27
46.67500	28
46.68333	29
46.69167	28
46.70000	25
46.70833	22
46.71667	21
46.72500	21
46.73333	20
46.74167	18
46.75000	16
46.75833	13
46.76667	13
46.77500	17
46.78333	22
46.79167	27
46.80000	31
46.80833	32
46.81667	29
46.82500	26
46.83333	25
46.84167	26
46.85000	29
46.85833	33
46.86667	35
46.87500	36
46.88333	36
46.89167	37
46.90000	38
46.90833	40
46.91667	39
46.92500	36
46.93333	31
46.94167	24
46.95000	17
46.95833	11
46.96667	8
46.97500	9
46.98333	13
46.99167	18
47.00000	23
47.00833	28
47.01667	31
47.02500	33
47.03333	35
47.04167	38
47.05000	39
47.05833	39
47.06667	38
47.07500	37
47.08333	37
47.09167	39
47.10000	42
47.10833	45
47.11667	45
47.12500	43
47.13333	39
47.14167	34
47.15000	30
47.15833	28
47.16667	26
47.17500	25
47.18333	26
47.19167	27
47.20000	28
47.20833	28
47.21667	28
47.22500	26
47.23333	23
47.24167	20
47.25000	17
47.25833	14
47.26667	13
47.27500	14
47.28333	16
47.29167	18
47.30000	19
47.30833	19
47.31667	18
47.32500	16
47.33333	15
47.34167	13
47.35000	12
47.35833	12
47.36667	12
47.37500	14
47.38333	16
47.39167	19
47.40000	23
47.40833	26
47.41667	30
47.42500	31
47.43333	30
47.44167	27
47.45000	22
47.45833	18
47.46667	14
47.47500	11
47.48333	9
47.49167	9
47.50000	11
47.50833	12
47.51667	13
47.52500	13
47.53333	13
47.54167	12
47.55000	14
47.55833	17
47.56667	21
47.57500	25
47.58333	29
47.59167	34
47.60000	38
47.60833	40
47.61667	40
47.62500	37
47.63333	32
47.64167	25
47.65000	21
47.65833	19
47.66667	20
47.67500	23
47.68333	26
47.69167	29
47.70000	29
47.70833	27
47.71667	24
47.72500	20
47.73333	17
47.74167	16
47.75000	17
47.75833	19
47.76667	21
47.77500	22
47.78333	23
47.79167	25
47.80000	27
47.80833	29
47.81667	30
47.82500	30
47.83333	30
47.84167	31
47.85000	33
47.85833	34
47.86667	36
47.87500	37
47.88333	39
47.89167	39
47.90000	38
47.90833	36
47.91667	33
47.92500	30
47.93333	28
47.94167	28
47.95000	30
47.95833	31
47.96667	32
47.97500	31
47.98333	30
47.99167	29
48.00000	30
48.00833	31
48.01667	31
48.02500	31
48.03333	27
48.04167	23
48.05000	21
48.05833	22
48.06667	25
48.07500	28
48.08333	32
48.09167	34
48.10000	35
48.10833	36
48.11667	35
48.12500	33
48.13333	29
48.14167	27
48.15000	25
48.15833	25
48.16667	24
48.17500	21
48.18333	19
48.19167	18
48.20000	18
48.20833	22
48.21667	27
48.22500	31
48.23333	33
48.24167	34
48.25000	33
48.25833	32
48.26667	29
48.27500	26
48.28333	22
48.29167	21
48.30000	22
48.30833	22
48.31667	22
48.32500	20
48.33333	18
48.34167	15
48.35000	14
48.35833	15
48.36667	16
48.37500	16
48.38333	16
48.39167	15
48.40000	14
48.40833	14
48.41667	17
48.42500	21
48.43333	26
48.44167	28
48.45000	26
48.45833	21
48.46667	16
48.47500	11
48.48333	8
48.49167	11
48.50000	17
48.50833	22
48.51667	28
48.52500	32
48.53333	35
48.54167	36
48.55000	36
48.55833	36
48.56667	35
48.57500	33
48.58333	31
48.59167	28
48.60000	25
48.60833	21
48.61667	17
48.62500	14
48.63333	13
48.64167	14
48.65000	16
48.65833	20
48.66667	22
48.67500	24
48.68333	23
48.69167	21
48.70000	18
48.70833	15
48.71667	14
48.72500	13
48.73333	12
48.74167	11
48.75000	11
48.75833	12
48.76667	15
48.77500	19
48.78333	24
48.79167	29
48.80000	33
48.80833	37
48.81667	38
48.82500	37
48.83333	34
48.84167	31
48.85000	26
48.85833	22
48.86667	20
48.87500	20
48.88333	21
48.89167	22
48.90000	23
48.90833	22
48.91667	22
48.92500	22
48.93333	24
48.94167	27
48.95000	29
48.95833	29
48.96667	27
48.97500	24
48.98333	20
48.99167	17
49.00000	16
49.00833	17
49.01667	19
49.02500	21
49.03333	23
49.04167	24
49.05000	24
49.05833	24
49.06667	25
49.07500	27
49.08333	29
49.09167	31
49.10000	31
49.10833	28
49.11667	24
49.12500	19
49.13333	15
49.14167	11
49.15000	8
49.15833	7
49.16667	6
49.17500	6
49.18333	5
49.19167	4
49.20000	5
49.20833	8
49.21667	12
49.22500	17
49.23333	22
49.24167	26
49.25000	27
49.25833	26
49.26667	24
49.27500	23
49.28333	23
49.29167	23
49.30000	23
49.30833	22
49.31667	18
49.32500	14
49.33333	12
49.34167	12
49.35000	15
49.35833	18
49.36667	21
49.37500	22
49.38333	21
49.39167	18
49.40000	13
49.40833	8
49.41667	5
49.42500	4
49.43333	5
49.44167	8
49.45000	11
49.45833	14
49.46667	15
49.47500	13
49.48333	11
49.49167	10
49.50000	9
49.50833	10
49.51667	13
49.52500	17
49.53333	20
49.54167	23
49.55000	24
49.55833	22
49.56667	20
49.57500	19
49.58333	20
49.59167	21
49.60000	22
49.60833	23
49.61667	22
49.62500	21
49.63333	19
49.64167	17
49.65000	17
49.65833	18
49.66667	20
49.67500	22
49.68333	24
49.69167	23
49.70000	21
49.70833	19
49.71667	17
49.72500	17
49.73333	18
49.74167	19
49.75000	19
49.75833	18
49.76667	18
49.77500	20
49.78333	22
49.79167	22
49.80000	21
49.80833	19
49.81667	17
49.82500	15
49.83333	15
49.84167	15
49.85000	15
49.85833	15
49.86667	14
49.87500	12
49.88333	9
49.89167	7
49.90000	5
49.90833	5
49.91667	8
49.92500	11
49.93333	12
49.94167	12
49.95000	12
49.95833	10
49.96667	10
49.97500	11
49.98333	13
49.99167	16
50.00000	19
50.00833	22
50.01667	25
50.02500	26
50.03333	27
50.04167	26
50.05000	26
50.05833	27
50.06667	29
50.07500	32
50.08333	33
50.09167	33
50.10000	31
50.10833	29
50.11667	28
50.12500	28
50.13333	29
50.14167	29
50.15000	27
50.15833	22
50.16667	18
50.17500	14
50.18333	11
50.19167	12
50.20000	15
50.20833	21
50.21667	27
50.22500	31
50.23333	33
50.24167	33
50.25000	30
50.25833	27
50.26667	25
50.27500	27
50.28333	31
50.29167	37
50.30000	42
50.30833	46
50.31667	49
50.32500	48
50.33333	43
50.34167	37
50.35000	31
50.35833	28
50.36667	28
50.37500	33
50.38333	41
50.39167	48
50.40000	55
50.40833	59
50.41667	59
50.42500	56
50.43333	52
50.44167	49
50.45000	48
50.45833	49
50.46667	51
50.47500	53
50.48333	54
50.49167	55
50.50000	56
50.50833	57
50.51667	59
50.52500	62
50.53333	66
50.54167	70
50.55000	72
50.55833	73
50.56667	72
50.57500	70
50.58333	69
50.59167	70
50.60000	73
50.60833	77
50.61667	81
50.62500	84
50.63333	87
50.64167	89
50.65000	90
50.65833	89
50.66667	88
50.67500	87
50.68333	89
50.69167	94
50.70000	100
50.70833	106
50.71667	110
50.72500	111
50.73333	109
50.74167	105
50.75000	101
50.75833	99
50.76667	96
50.77500	94
50.78333	93
50.79167	93
50.80000	95
50.80833	97
50.81667	100
50.82500	103
50.83333	104
50.84167	103
50.85000	101
50.85833	98
50.86667	97
50.87500	95
50.88333	95
50.89167	96
50.90000	100
50.90833	105
50.91667	111
50.92500	116
50.93333	118
50.94167	117
50.95000	114
50.95833	110
50.96667	108
50.97500	108
50.98333	110
50.99167	112
51.00000	114
51.00833	114
51.01667	112
51.02500	109
51.03333	106
51.04167	104
51.05000	106
51.05833	110
51.06667	113
51.07500	115
51.08333	114
51.09167	111
51.10000	107
51.10833	104
51.11667	102
51.12500	101
51.13333	101
51.14167	100
51.15000	98
51.15833	96
51.16667	94
51.17500	93
51.18333	92
51.19167	95
51.20000	101
51.20833	107
51.21667	113
51.22500	117
51.23333	117
51.24167	114
51.25000	109
51.25833	103
51.26667	97
51.27500	93
51.28333	89
51.29167	88
51.30000	89
51.30833	89
51.31667	89
51.32500	87
51.33333	83
51.34167	77
51.35000	71
51.35833	66
51.36667	63
51.37500	63
51.38333	65
51.39167	68
51.40000	71
51.40833	73
51.41667	73
51.42500	72
51.43333	70
51.44167	67
51.45000	66
51.45833	65
51.46667	65
51.47500	66
51.48333	67
51.49167	67
51.50000	66
51.50833	64
51.51667	63
51.52500	61
51.53333	59
51.54167	57
51.55000	55
51.55833	53
51.56667	51
51.57500	50
51.58333	50
51.59167	52
51.60000	55
51.60833	59
51.61667	62
51.62500	64
51.63333	64
51.64167	60
51.65000	56
51.65833	52
51.66667	50
51.67500	49
51.68333	50
51.69167	50
51.70000	50
51.70833	48
51.71667	46
51.72500	44
51.73333	43
51.74167	44
51.75000	45
51.75833	47
51.76667	49
51.77500	49
51.78333	49
51.79167	49
51.80000	50
51.80833	51
51.81667	53
51.82500	54
51.83333	56
51.84167	57
51.85000	58
51.85833	58
51.86667	57
51.87500	54
51.88333	50
51.89167	45
51.90000	40
51.90833	37
51.91667	35
51.92500	35
51.93333	36
51.94167	36
51.95000	36
51.95833	35
51.96667	33
51.97500	32
51.98333	29
51.99167	26
52.00000	24
52.00833	23
52.01667	24
52.02500	27
52.03333	31
52.04167	36
52.05000	38
52.05833	39
52.06667	38
52.07500	37
52.08333	36
52.09167	35
52.10000	34
52.10833	34
52.11667	32
52.12500	32
52.13333	33
52.14167	35
52.15000	36
52.15833	37
52.16667	38
52.17500	37
52.18333	35
52.19167	33
52.20000	31
52.20833	29
52.21667	27
52.22500	25
52.23333	23
52.24167	19
52.25000	15
52.25833	12
52.26667	10
52.27500	12
52.28333	15
52.29167	18
52.30000	20
52.30833	21
52.31667	21
52.32500	22
52.33333	22
52.34167	23
52.35000	22
52.35833	20
52.36667	19
52.37500	18
52.38333	19
52.39167	19
52.40000	21
52.40833	23
52.41667	26
52.42500	28
52.43333	27
52.44167	24
52.45000	18
52.45833	11
52.46667	6
52.47500	5
52.48333	8
52.49167	14
52.50000	20
52.50833	26
52.51667	28
52.52500	29
52.53333	27
52.54167	26
52.55000	24
52.55833	22
52.56667	21
52.57500	19
52.58333	18
52.59167	16
52.60000	14
52.60833	12
52.61667	11
52.62500	10
52.63333	9
52.64167	10
52.65000	12
52.65833	13
52.66667	13
52.67500	14
52.68333	15
52.69167	17
52.70000	18
52.70833	18
52.71667	16
52.72500	11
52.73333	7
52.74167	4
52.75000	3
52.75833	5
52.76667	9
52.77500	13
52.78333	19
52.79167	24
52.80000	28
52.80833	31
52.81667	31
52.82500	27
52.83333	21
52.84167	12
52.85000	5
52.85833	2
52.86667	3
52.87500	8
52.88333	13
52.89167	17
52.90000	17
52.90833	16
52.91667	14
52.92500	13
52.93333	13
52.94167	13
52.95000	13
52.95833	12
52.96667	10
52.97500	9
52.98333	8
52.99167	8
53.00000	8
53.00833	8
53.01667	8
53.02500	6
53.03333	5
53.04167	4
53.05000	3
53.05833	4
53.06667	4
53.07500	3
53.08333	2
53.09167	2
53.10000	4
53.10833	6
53.11667	10
53.12500	13
53.13333	15
53.14167	15
53.15000	13
53.15833	11
53.16667	8
53.17500	6
53.18333	5
53.19167	5
53.20000	7
53.20833	8
53.21667	9
53.22500	8
53.23333	6
53.24167	4
53.25000	4
53.25833	5
53.26667	8
53.27500	11
53.28333	13
53.29167	13
53.30000	11
53.30833	8
53.31667	5
53.32500	4
53.33333	6
53.34167	9
53.35000	14
53.35833	18
53.36667	21
53.37500	22
53.38333	21
53.39167	20
53.40000	19
53.40833	17
53.41667	15
53.42500	12
53.43333	11
53.44167	10
53.45000	12
53.45833	16
53.46667	21
53.47500	25
53.48333	27
53.49167	27
53.50000	24
53.50833	21
53.51667	18
53.52500	16
53.53333	15
53.54167	16
53.55000	19
53.55833	23
53.56667	26
53.57500	27
53.58333	25
53.59167	22
53.60000	19
53.60833	19
53.61667	22
53.62500	25
53.63333	26
53.64167	25
53.65000	25
53.65833	25
53.66667	26
53.67500	28
53.68333	30
53.69167	30
53.70000	29
53.70833	26
53.71667	22
53.72500	19
53.73333	17
53.74167	16
53.75000	17
53.75833	20
53.76667	23
53.77500	25
53.78333	27
53.79167	27
53.80000	26
53.80833	26
53.81667	26
53.82500	27
53.83333	30
53.84167	32
53.85000	34
53.85833	36
53.86667	38
53.87500	40
53.88333	43
53.89167	48
53.90000	52
53.90833	57
53.91667	59
53.92500	60
53.93333	59
53.94167	58
53.95000	57
53.95833	58
53.96667	60
53.97500	64
53.98333	69
53.99167	75
54.00000	81
54.00833	85
54.01667	89
54.02500	90
54.03333	90
54.04167	89
54.05000	89
54.05833	92
54.06667	97
54.07500	104
54.08333	110
54.09167	114
54.10000	117
54.10833	119
54.11667	119
54.12500	118
54.13333	117
54.14167	117
54.15000	117
54.15833	119
54.16667	121
54.17500	124
54.18333	127
54.19167	133
54.20000	139
54.20833	145
54.21667	151
54.22500	156
54.23333	160
54.24167	163
54.25000	165
54.25833	167
54.26667	169
54.27500	169
54.28333	169
54.29167	171
54.30000	175
54.30833	179
54.31667	186
54.32500	193
54.33333	202
54.34167	210
54.35000	217
54.35833	224
54.36667	229
54.37500	233
54.38333	238
54.39167	246
54.40000	255
54.40833	263
54.41667	271
54.42500	276
54.43333	280
54.44167	283
54.45000	286
54.45833	290
54.46667	294
54.47500	297
54.48333	300
54.49167	304
54.50000	310
54.50833	318
54.51667	328
54.52500	337
54.53333	345
54.54167	353
54.55000	361
54.55833	369
54.56667	377
54.57500	384
54.58333	392
54.59167	398
54.60000	406
54.60833	415
54.61667	426
54.62500	437
54.63333	447
54.64167	455
54.65000	461
54.65833	464
54.66667	467
54.67500	470
54.68333	472
54.69167	475
54.70000	480
54.70833	487
54.71667	497
54.72500	508
54.73333	520
54.74167	532
54.75000	542
54.75833	551
54.76667	559
54.77500	566
54.78333	573
54.79167	580
54.80000	586
54.80833	590
54.81667	594
54.82500	599
54.83333	605
54.84167	612
54.85000	619
54.85833	626
54.86667	634
54.87500	642
54.88333	651
54.89167	661
54.90000	670
54.90833	678
54.91667	683
54.92500	688
54.93333	692
54.94167	697
54.95000	704
54.95833	714
54.96667	724
54.97500	734
54.98333	743
54.99167	750
55.00000	757
55.00833	764
55.01667	770
55.02500	777
55.03333	784
55.04167	792
55.05000	799
55.05833	805
55.06667	809
55.07500	813
55.08333	815
55.09167	818
55.10000	822
55.10833	827
55.11667	833
55.12500	841
55.13333	849
55.14167	856
55.15000	862
55.15833	865
55.16667	869
55.17500	873
55.18333	878
55.19167	883
55.20000	888
55.20833	891
55.21667	891
55.22500	890
55.23333	889
55.24167	891
55.25000	895
55.25833	902
55.26667	909
55.27500	915
55.28333	919
55.29167	922
55.30000	922
55.30833	923
55.31667	926
55.32500	930
55.33333	934
55.34167	938
55.35000	941
55.35833	943
55.36667	944
55.37500	942
55.38333	938
55.39167	934
55.40000	930
55.40833	928
55.41667	927
55.42500	928
55.43333	930
55.44167	932
55.45000	934
55.45833	935
55.46667	936
55.47500	936
55.48333	935
55.49167	935
55.50000	935
55.50833	936
55.51667	935
55.52500	934
55.53333	933
55.54167	932
55.55000	933
55.55833	935
55.56667	937
55.57500	939
55.58333	939
55.59167	937
55.60000	935
55.60833	933
55.61667	931
55.62500	929
55.63333	927
55.64167	927
55.65000	928
55.65833	929
55.66667	929
55.67500	927
55.68333	924
55.69167	921
55.70000	917
55.70833	914
55.71667	909
55.72500	902
55.73333	895
55.74167	888
55.75000	883
55.75833	881
55.76667	882
55.77500	884
55.78333	886
55.79167	887
55.80000	886
55.80833	884
55.81667	882
55.82500	879
55.83333	877
55.84167	875
55.85000	872
55.85833	869
55.86667	863
55.87500	854
55.88333	844
55.89167	836
55.90000	829
55.90833	825
55.91667	824
55.92500	823
55.93333	822
55.94167	820
55.95000	818
55.95833	816
55.96667	814
55.97500	811
55.98333	808
55.99167	803
56.00000	797
56.00833	790
56.01667	783
56.02500	777
56.03333	771
56.04167	765
56.05000	758
56.05833	751
56.06667	745
56.07500	741
56.08333	738
56.09167	736
56.10000	736
56.10833	737
56.11667	736
56.12500	734
56.13333	731
56.14167	726
56.15000	721
56.15833	715
56.16667	711
56.17500	708
56.18333	706
56.19167	705
56.20000	706
56.20833	705
56.21667	703
56.22500	699
56.23333	692
56.24167	683
56.25000	672
56.25833	662
56.26667	652
56.27500	645
56.28333	639
56.29167	634
56.30000	631
56.30833	628
56.31667	626
56.32500	624
56.33333	624
56.34167	625
56.35000	625
56.35833	622
56.36667	619
56.37500	613
56.38333	606
56.39167	599
56.40000	592
56.40833	586
56.41667	582
56.42500	580
56.43333	580
56.44167	581
56.45000	580
56.45833	576
56.46667	568
56.47500	558
56.48333	548
56.49167	540
56.50000	533
56.50833	529
56.51667	527
56.52500	525
56.53333	522
56.54167	517
56.55000	512
56.55833	506
56.56667	501
56.57500	498
56.58333	495
56.59167	492
56.60000	488
56.60833	485
56.61667	482
56.62500	480
56.63333	478
56.64167	477
56.65000	474
56.65833	469
56.66667	465
56.67500	461
56.68333	458
56.69167	454
56.70000	450
56.70833	445
56.71667	438
56.72500	431
56.73333	426
56.74167	422
56.75000	419
56.75833	417
56.76667	416
56.77500	415
56.78333	416
56.79167	419
56.80000	421
56.80833	422
56.81667	421
56.82500	417
56.83333	411
56.84167	405
56.85000	399
56.85833	393
56.86667	388
56.87500	385
56.88333	383
56.89167	381
56.90000	378
56.90833	375
56.91667	369
56.92500	364
56.93333	360
56.94167	358
56.95000	358
56.95833	358
56.96667	357
56.97500	354
56.98333	350
56.99167	345
57.00000	340
57.00833	335
57.01667	330
57.02500	326
57.03333	323
57.04167	321
57.05000	319
57.05833	318
57.06667	317
57.07500	316
57.08333	314
57.09167	312
57.10000	309
57.10833	304
57.11667	299
57.12500	294
57.13333	291
57.14167	288
57.15000	286
57.15833	285
57.16667	283
57.17500	282
57.18333	280
57.19167	278
57.20000	277
57.20833	276
57.21667	275
57.22500	274
57.23333	273
57.24167	270
57.25000	266
57.25833	262
57.26667	259
57.27500	257
57.28333	258
57.29167	259
57.30000	261
57.30833	262
57.31667	261
57.32500	260
57.33333	258
57.34167	255
57.35000	252
57.35833	249
57.36667	245
57.37500	241
57.38333	237
57.39167	231
57.40000	225
57.40833	222
57.41667	220
57.42500	220
57.43333	220
57.44167	219
57.45000	217
57.45833	215
57.46667	214
57.47500	215
57.48333	216
57.49167	217
57.50000	217
57.50833	217
57.51667	216
57.52500	215
57.53333	215
57.54167	214
57.55000	212
57.55833	211
57.56667	207
57.57500	202
57.58333	196
57.59167	191
57.60000	187
57.60833	184
57.61667	182
57.62500	179
57.63333	176
57.64167	174
57.65000	172
57.65833	173
57.66667	174
57.67500	177
57.68333	179
57.69167	181
57.70000	180
57.70833	179
57.71667	177
57.72500	175
57.73333	173
57.74167	172
57.75000	172
57.75833	172
57.76667	172
57.77500	172
57.78333	171
57.79167	168
57.80000	165
57.80833	160
57.81667	154
57.82500	150
57.83333	146
57.84167	143
57.85000	142
57.85833	140
57.86667	139
57.87500	139
57.88333	140
57.89167	141
57.90000	142
57.90833	143
57.91667	143
57.92500	143
57.93333	142
57.94167	140
57.95000	138
57.95833	136
57.96667	134
57.97500	133
57.98333	133
57.99167	133
58.00000	132
58.00833	131
58.01667	131
58.02500	131
58.03333	133
58.04167	135
58.05000	136
58.05833	137
58.06667	135
58.07500	132
58.08333	127
58.09167	123
58.10000	119
58.10833	117
58.11667	118
58.12500	120
58.13333	123
58.14167	124
58.15000	123
58.15833	119
58.16667	114
58.17500	111
58.18333	108
58.19167	106
58.20000	106
58.20833	105
58.21667	104
58.22500	103
58.23333	104
58.24167	106
58.25000	109
58.25833	112
58.26667	113
58.27500	112
58.28333	109
58.29167	105
58.30000	100
58.30833	95
58.31667	93
58.32500	93
58.33333	94
58.34167	96
58.35000	97
58.35833	97
58.36667	96
58.37500	96
58.38333	95
58.39167	95
58.40000	93
58.40833	92
58.41667	91
58.42500	92
58.43333	95
58.44167	99
58.45000	101
58.45833	100
58.46667	98
58.47500	94
58.48333	91
58.49167	90
58.50000	92
58.50833	94
58.51667	96
58.52500	97
58.53333	97
58.54167	95
58.55000	93
58.55833	89
58.56667	86
58.57500	84
58.58333	83
58.59167	83
58.60000	84
58.60833	85
58.61667	85
58.62500	85
58.63333	83
58.64167	82
58.65000	81
58.65833	81
58.66667	82
58.67500	84
58.68333	85
58.69167	85
58.70000	83
58.70833	81
58.71667	78
58.72500	75
58.73333	71
58.74167	69
58.75000	70
58.75833	72
58.76667	74
58.77500	75
58.78333	74
58.79167	71
58.80000	69
58.80833	66
58.81667	65
58.82500	65
58.83333	64
58.84167	64
58.85000	64
58.85833	64
58.86667	63
58.87500	62
58.88333	61
58.89167	62
58.90000	63
58.90833	64
58.91667	65
58.92500	66
58.93333	66
58.94167	65
58.95000	65
58.95833	67
58.96667	69
58.97500	68
58.98333	67
58.99167	65
59.00000	63
59.00833	63
59.01667	65
59.02500	67
59.03333	68
59.04167	68
59.05000	69
59.05833	70
59.06667	72
59.07500	73
59.08333	72
59.09167	68
59.10000	63
59.10833	59
59.11667	57
59.12500	57
59.13333	60
59.14167	63
59.15000	63
59.15833	61
59.16667	57
59.17500	54
59.18333	52
59.19167	54
59.20000	57
59.20833	59
59.21667	59
59.22500	57
59.23333	53
59.24167	48
59.25000	44
59.25833	41
59.26667	40
59.27500	41
59.28333	43
59.29167	44
59.30000	45
59.30833	46
59.31667	48
59.32500	49
59.33333	50
59.34167	50
59.35000	49
59.35833	47
59.36667	47
59.37500	48
59.38333	51
59.39167	53
59.40000	53
59.40833	51
59.41667	49
59.42500	47
59.43333	46
59.44167	46
59.45000	47
59.45833	47
59.46667	46
59.47500	44
59.48333	43
59.49167	44
59.50000	44
59.50833	44
59.51667	41
59.52500	38
59.53333	35
59.54167	32
59.55000	31
59.55833	32
59.56667	34
59.57500	37
59.58333	41
59.59167	44
59.60000	45
59.60833	45
59.61667	43
59.62500	41
59.63333	39
59.64167	37
59.65000	35
59.65833	36
59.66667	39
59.67500	44
59.68333	49
59.69167	51
59.70000	51
59.70833	49
59.71667	44
59.72500	40
59.73333	38
59.74167	38
59.75000	36
59.75833	34
59.76667	30
59.77500	25
59.78333	22
59.79167	22
59.80000	25
59.80833	29
59.81667	34
59.82500	36
59.83333	36
59.84167	35
59.85000	32
59.85833	30
59.86667	29
59.87500	31
59.88333	33
59.89167	36
59.90000	38
59.90833	39
59.91667	39
59.92500	38
59.93333	37
59.94167	35
59.95000	33
59.95833	30
59.96667	28
59.97500	27
59.98333	28
59.99167	30
60.00000	34

[LC Chromatogram(Detector A-Ch2)]
Interval(msec)	500
# of Points	7201
Start Time(min)	0.000
End Time(min)	60.000
Intensity Units	mV
Intensity Multiplier	0.001
Wavelength(nm)	230
R.Time (min)	Intensity
0.00000	-99
0.00833	-99
0.01667	-1
0.02500	-3
0.03333	-7
0.04167	-12
0.05000	-17
0.05833	-21
0.06667	-24
0.07500	-26
0.08333	-27
0.09167	-29
0.10000	-31
0.10833	-34
0.11667	-36
0.12500	-38
0.13333	-40
0.14167	-40
0.15000	-40
0.15833	-40
0.16667	-42
0.17500	-45
0.18333	-49
0.19167	-53
0.20000	-56
0.20833	-58
0.21667	-59
0.22500	-59
0.23333	-61
0.24167	-63
0.25000	-67
0.25833	-71
0.26667	-75
0.27500	-78
0.28333	-81
0.29167	-84
0.30000	-86
0.30833	-88
0.31667	-89
0.32500	-89
0.33333	-87
0.34167	-86
0.35000	-86
0.35833	-86
0.36667	-87
0.37500	-89
0.38333	-90
0.39167	-93
0.40000	-97
0.40833	-102
0.41667	-106
0.42500	-108
0.43333	-108
0.44167	-106
0.45000	-103
0.45833	-102
0.46667	-102
0.47500	-104
0.48333	-106
0.49167	-108
0.50000	-110
0.50833	-113
0.51667	-118
0.52500	-123
0.53333	-128
0.54167	-131
0.55000	-134
0.55833	-136
0.56667	-137
0.57500	-137
0.58333	-137
0.59167	-136
0.60000	-137
0.60833	-138
0.61667	-139
0.62500	-142
0.63333	-144
0.64167	-145
0.65000	-146
0.65833	-148
0.66667	-150
0.67500	-153
0.68333	-154
0.69167	-153
0.70000	-152
0.70833	-151
0.71667	-149
0.72500	-149
0.73333	-150
0.74167	-153
0.75000	-156
0.75833	-160
0.76667	-165
0.77500	-170
0.78333	-175
0.79167	-178
0.80000	-180
0.80833	-182
0.81667	-183
0.82500	-185
0.83333	-185
0.84167	-185
0.85000	-184
0.85833	-184
0.86667	-184
0.87500	-186
0.88333	-189
0.89167	-193
0.90000	-197
0.90833	-201
0.91667	-203
0.92500	-203
0.93333	-202
0.94167	-201
0.95000	-200
0.95833	-200
0.96667	-202
0.97500	-204
0.98333	-204
0.99167	-204
1.00000	-202
1.00833	-200
1.01667	-198
1.02500	-198
1.03333	-199
1.04167	-203
1.05000	-208
1.05833	-212
1.06667	-216
1.07500	-219
1.08333	-220
1.09167	-221
1.10000	-220
1.10833	-218
1.11667	-218
1.12500	-218
1.13333	-219
1.14167	-222
1.15000	-225
1.15833	-228
1.16667	-229
1.17500	-230
1.18333	-231
1.19167	-233
1.20000	-236
1.20833	-239
1.21667	-242
1.22500	-244
1.23333	-244
1.24167	-243
1.25000	-241
1.25833	-241
1.26667	-241
1.27500	-243
1.28333	-244
1.29167	-245
1.30000	-244
1.30833	-244
1.31667	-243
1.32500	-244
1.33333	-247
1.34167	-250
1.35000	-253
1.35833	-255
1.36667	-258
1.37500	-260
1.38333	-261
1.39167	-260
1.40000	-258
1.40833	-256
1.41667	-253
1.42500	-252
1.43333	-252
1.44167	-253
1.45000	-256
1.45833	-258
1.46667	-260
1.47500	-262
1.48333	-263
1.49167	-264
1.50000	-265
1.50833	-265
1.51667	-264
1.52500	-263
1.53333	-262
1.54167	-263
1.55000	-265
1.55833	-268
1.56667	-272
1.57500	-276
1.58333	-279
1.59167	-281
1.60000	-282
1.60833	-282
1.61667	-282
1.62500	-281
1.63333	-281
1.64167	-282
1.65000	-284
1.65833	-286
1.66667	-287
1.67500	-287
1.68333	-286
1.69167	-285
1.70000	-285
1.70833	-286
1.71667	-289
1.72500	-293
1.73333	-297
1.74167	-299
1.75000	-301
1.75833	-300
1.76667	-297
1.77500	-294
1.78333	-291
1.79167	-290
1.80000	-291
1.80833	-293
1.81667	-296
1.82500	-298
1.83333	-300
1.84167	-302
1.85000	-304
1.85833	-305
1.86667	-306
1.87500	-306
1.88333	-305
1.89167	-304
1.90000	-304
1.90833	-305
1.91667	-309
1.92500	-313
1.93333	-316
1.94167	-318
1.95000	-318
1.95833	-317
1.96667	-314
1.97500	-313
1.98333	-312
1.99167	-312
2.00000	-313
2.00833	-316
2.01667	-319
2.02500	-321
2.03333	-322
2.04167	-322
2.05000	-321
2.05833	-319
2.06667	-319
2.07500	-319
2.08333	-320
2.09167	-323
2.10000	-325
2.10833	-327
2.11667	-329
2.12500	-329
2.13333	-328
2.14167	-326
2.15000	-324
2.15833	-323
2.16667	-323
2.17500	-326
2.18333	-329
2.19167	-332
2.20000	-335
2.20833	-337
2.21667	-338
2.22500	-336
2.23333	-334
2.24167	-331
2.25000	-329
2.25833	-328
2.26667	-327
2.27500	-328
2.28333	-332
2.29167	-337
2.30000	-341
2.30833	-345
2.31667	-347
2.32500	-346
2.33333	-344
2.34167	-342
2.35000	-340
2.35833	-339
2.36667	-338
2.37500	-339
2.38333	-339
2.39167	-340
2.40000	-342
2.40833	-344
2.41667	-347
2.42500	-349
2.43333	-351
2.44167	-352
2.45000	-353
2.45833	-353
2.46667	-353
2.47500	-352
2.48333	-352
2.49167	-353
2.50000	-355
2.50833	-358
2.51667	-359
2.52500	-359
2.53333	-359
2.54167	-359
2.55000	-361
2.55833	-361
2.56667	-359
2.57500	-355
2.58333	-351
2.59167	-348
2.60000	-349
2.60833	-353
2.61667	-358
2.62500	-362
2.63333	-365
2.64167	-365
2.65000	-364
2.65833	-363
2.66667	-362
2.67500	-363
2.68333	-364
2.69167	-366
2.70000	-369
2.70833	-372
2.71667	-375
2.72500	-377
2.73333	-377
2.74167	-376
2.75000	-374
2.75833	-371
2.76667	-369
2.77500	-368
2.78333	-370
2.79167	-371
2.80000	-372
2.80833	-371
2.81667	-370
2.82500	-370
2.83333	-370
2.84167	-372
2.85000	-373
2.85833	-373
2.86667	-371
2.87500	-370
2.88333	-370
2.89167	-371
2.90000	-372
2.90833	-374
2.91667	-375
2.92500	-376
2.93333	-378
2.94167	-380
2.95000	-382
2.95833	-382
2.96667	-381
2.97500	-379
2.98333	-377
2.99167	-376
3.00000	-376
3.00833	-378
3.01667	-381
3.02500	-385
3.03333	-389
3.04167	-391
3.05000	-393
3.05833	-393
3.06667	-392
3.07500	-389
3.08333	-386
3.09167	-383
3.10000	-381
3.10833	-381
3.11667	-383
3.12500	-386
3.13333	-390
3.14167	-392
3.15000	-394
3.15833	-395
3.16667	-396
3.17500	-396
3.18333	-396
3.19167	-395
3.20000	-395
3.20833	-394
3.21667	-395
3.22500	-397
3.23333	-399
3.24167	-401
3.25000	-402
3.25833	-402
3.26667	-400
3.27500	-398
3.28333	-398
3.29167	-399
3.30000	-401
3.30833	-401
3.31667	-401
3.32500	-399
3.33333	-397
3.34167	-395
3.35000	-396
3.35833	-396
3.36667	-397
3.37500	-397
3.38333	-396
3.39167	-394
3.40000	-394
3.40833	-394
3.41667	-395
3.42500	-397
3.43333	-398
3.44167	-397
3.45000	-396
3.45833	-394
3.46667	-394
3.47500	-395
3.48333	-397
3.49167	-399
3.50000	-401
3.50833	-402
3.51667	-403
3.52500	-404
3.53333	-405
3.54167	-407
3.55000	-407
3.55833	-407
3.56667	-409
3.57500	-411
3.58333	-412
3.59167	-411
3.60000	-410
3.60833	-408
3.61667	-407
3.62500	-407
3.63333	-407
3.64167	-407
3.65000	-406
3.65833	-406
3.66667	-407
3.67500	-410
3.68333	-416
3.69167	-421
3.70000	-425
3.70833	-427
3.71667	-427
3.72500	-423
3.73333	-419
3.74167	-415
3.75000	-412
3.75833	-412
3.76667	-413
3.77500	-415
3.78333	-418
3.79167	-421
3.80000	-423
3.80833	-425
3.81667	-427
3.82500	-428
3.83333	-430
3.84167	-431
3.85000	-432
3.85833	-432
3.86667	-431
3.87500	-430
3.88333	-428
3.89167	-428
3.90000	-428
3.90833	-428
3.91667	-429
3.92500	-428
3.93333	-426
3.94167	-424
3.95000	-422
3.95833	-423
3.96667	-426
3.97500	-429
3.98333	-432
3.99167	-434
4.00000	-435
4.00833	-434
4.01667	-433
4.02500	-433
4.03333	-434
4.04167	-434
4.05000	-435
4.05833	-436
4.06667	-437
4.07500	-439
4.08333	-439
4.09167	-439
4.10000	-439
4.10833	-441
4.11667	-442
4.12500	-442
4.13333	-440
4.14167	-439
4.15000	-438
4.15833	-438
4.16667	-439
4.17500	-440
4.18333	-440
4.19167	-439
4.20000	-439
4.20833	-440
4.21667	-442
4.22500	-444
4.23333	-446
4.24167	-449
4.25000	-451
4.25833	-453
4.26667	-453
4.27500	-453
4.28333	-452
4.29167	-450
4.30000	-449
4.30833	-448
4.31667	-446
4.32500	-444
4.33333	-442
4.34167	-442
4.35000	-443
4.35833	-445
4.36667	-448
4.37500	-449
4.38333	-449
4.39167	-446
4.40000	-443
4.40833	-439
4.41667	-436
4.42500	-435
4.43333	-435
4.44167	-436
4.45000	-438
4.45833	-439
4.46667	-439
4.47500	-439
4.48333	-439
4.49167	-440
4.50000	-440
4.50833	-441
4.51667	-442
4.52500	-443
4.53333	-444
4.54167	-445
4.55000	-445
4.55833	-445
4.56667	-446
4.57500	-446
4.58333	-448
4.59167	-451
4.60000	-454
4.60833	-456
4.61667	-457
4.62500	-456
4.63333	-454
4.64167	-450
4.65000	-447
4.65833	-445
4.66667	-444
4.67500	-442
4.68333	-442
4.69167	-442
4.70000	-443
4.70833	-445
4.71667	-449
4.72500	-453
4.73333	-456
4.74167	-458
4.75000	-458
4.75833	-457
4.76667	-455
4.77500	-454
4.78333	-452
4.79167	-450
4.80000	-448
4.80833	-448
4.81667	-449
4.82500	-449
4.83333	-450
4.84167	-451
4.85000	-453
4.85833	-456
4.86667	-459
4.87500	-462
4.88333	-463
4.89167	-462
4.90000	-460
4.90833	-457
4.91667	-455
4.92500	-455
4.93333	-456
4.94167	-458
4.95000	-459
4.95833	-458
4.96667	-455
4.97500	-452
4.98333	-449
4.99167	-449
5.00000	-451
5.00833	-454
5.01667	-457
5.02500	-460
5.03333	-462
5.04167	-464
5.05000	-465
5.05833	-467
5.06667	-467
5.07500	-465
5.08333	-463
5.09167	-459
5.10000	-456
5.10833	-452
5.11667	-450
5.12500	-451
5.13333	-454
5.14167	-456
5.15000	-458
5.15833	-459
5.16667	-457
5.17500	-455
5.18333	-455
5.19167	-455
5.20000	-457
5.20833	-461
5.21667	-464
5.22500	-466
5.23333	-467
5.24167	-465
5.25000	-461
5.25833	-457
5.26667	-454
5.27500	-454
5.28333	-456
5.29167	-459
5.30000	-462
5.30833	-464
5.31667	-465
5.32500	-466
5.33333	-466
5.34167	-465
5.35000	-465
5.35833	-464
5.36667	-463
5.37500	-462
5.38333	-463
5.39167	-467
5.40000	-471
5.40833	-474
5.41667	-476
5.42500	-478
5.43333	-480
5.44167	-481
5.45000	-481
5.45833	-480
5.46667	-478
5.47500	-475
5.48333	-472
5.49167	-470
5.50000	-468
5.50833	-466
5.51667	-464
5.52500	-464
5.53333	-464
5.54167	-465
5.55000	-467
5.55833	-468
5.56667	-469
5.57500	-470
5.58333	-471
5.59167	-472
5.60000	-474
5.60833	-476
5.61667	-477
5.62500	-477
5.63333	-475
5.64167	-473
5.65000	-471
5.65833	-469
5.66667	-469
5.67500	-471
5.68333	-473
5.69167	-477
5.70000	-480
5.70833	-482
5.71667	-482
5.72500	-480
5.73333	-477
5.74167	-474
5.75000	-473
5.75833	-474
5.76667	-475
5.77500	-476
5.78333	-476
5.79167	-474
5.80000	-474
5.80833	-475
5.81667	-478
5.82500	-482
5.83333	-485
5.84167	-487
5.85000	-487
5.85833	-486
5.86667	-483
5.87500	-480
5.88333	-476
5.89167	-471
5.90000	-468
5.90833	-467
5.91667	-468
5.92500	-470
5.93333	-472
5.94167	-471
5.95000	-469
5.95833	-467
5.96667	-467
5.97500	-468
5.98333	-471
5.99167	-474
6.00000	-478
6.00833	-481
6.01667	-484
6.02500	-486
6.03333	-487
6.04167	-486
6.05000	-484
6.05833	-482
6.06667	-479
6.07500	-478
6.08333	-480
6.09167	-482
6.10000	-484
6.10833	-485
6.11667	-483
6.12500	-481
6.13333	-478
6.14167	-476
6.15000	-474
6.15833	-473
6.16667	-474
6.17500	-475
6.18333	-476
6.19167	-477
6.20000	-477
6.20833	-476
6.21667	-476
6.22500	-478
6.23333	-481
6.24167	-483
6.25000	-485
6.25833	-485
6.26667	-484
6.27500	-482
6.28333	-481
6.29167	-482
6.30000	-484
6.30833	-485
6.31667	-485
6.32500	-483
6.33333	-480
6.34167	-478
6.35000	-476
6.35833	-475
6.36667	-476
6.37500	-478
6.38333	-480
6.39167	-481
6.40000	-482
6.40833	-481
6.41667	-480
6.42500	-480
6.43333	-481
6.44167	-482
6.45000	-482
6.45833	-481
6.46667	-480
6.47500	-479
6.48333	-478
6.49167	-478
6.50000	-479
6.50833	-479
6.51667	-479
6.52500	-479
6.53333	-479
6.54167	-479
6.55000	-481
6.55833	-482
6.56667	-483
6.57500	-483
6.58333	-483
6.59167	-482
6.60000	-480
6.60833	-479
6.61667	-478
6.62500	-477
6.63333	-476
6.64167	-477
6.65000	-478
6.65833	-480
6.66667	-482
6.67500	-482
6.68333	-481
6.69167	-479
6.70000	-478
6.70833	-477
6.71667	-477
6.72500	-479
6.73333	-482
6.74167	-485
6.75000	-488
6.75833	-490
6.76667	-491
6.77500	-492
6.78333	-492
6.79167	-492
6.80000	-492
6.80833	-492
6.81667	-491
6.82500	-491
6.83333	-491
6.84167	-493
6.85000	-496
6.85833	-498
6.86667	-499
6.87500	-499
6.88333	-498
6.89167	-496
6.90000	-493
6.90833	-490
6.91667	-488
6.92500	-487
6.93333	-487
6.94167	-488
6.95000	-490
6.95833	-493
6.96667	-495
6.97500	-498
6.98333	-500
6.99167	-500
7.00000	-500
7.00833	-498
7.01667	-496
7.02500	-493
7.03333	-490
7.04167	-488
7.05000	-486
7.05833	-485
7.06667	-486
7.07500	-489
7.08333	-493
7.09167	-497
7.10000	-499
7.10833	-500
7.11667	-500
7.12500	-500
7.13333	-501
7.14167	-503
7.15000	-505
7.15833	-506
7.16667	-507
7.17500	-505
7.18333	-503
7.19167	-500
7.20000	-497
7.20833	-494
7.21667	-493
7.22500	-493
7.23333	-494
7.24167	-496
7.25000	-498
7.25833	-499
7.26667	-499
7.27500	-499
7.28333	-499
7.29167	-497
7.30000	-495
7.30833	-492
7.31667	-488
7.32500	-486
7.33333	-485
7.34167	-487
7.35000	-490
7.35833	-493
7.36667	-495
7.37500	-497
7.38333	-498
7.39167	-497
7.40000	-496
7.40833	-494
7.41667	-491
7.42500	-489
7.43333	-487
7.44167	-488
7.45000	-491
7.45833	-494
7.46667	-496
7.47500	-497
7.48333	-496
7.49167	-494
7.50000	-493
7.50833	-492
7.51667	-492
7.52500	-491
7.53333	-490
7.54167	-490
7.55000	-492
7.55833	-494
7.56667	-498
7.57500	-501
7.58333	-505
7.59167	-508
7.60000	-512
7.60833	-515
7.61667	-518
7.62500	-518
7.63333	-516
7.64167	-515
7.65000	-515
7.65833	-516
7.66667	-516
7.67500	-517
7.68333	-518
7.69167	-518
7.70000	-517
7.70833	-514
7.71667	-511
7.72500	-507
7.73333	-503
7.74167	-501
7.75000	-500
7.75833	-500
7.76667	-500
7.77500	-499
7.78333	-499
7.79167	-500
7.80000	-502
7.80833	-505
7.81667	-508
7.82500	-509
7.83333	-508
7.84167	-505
7.85000	-502
7.85833	-501
7.86667	-502
7.87500	-504
7.88333	-506
7.89167	-508
7.90000	-509
7.90833	-511
7.91667	-512
7.92500	-512
7.93333	-512
7.94167	-511
7.95000	-511
7.95833	-510
7.96667	-509
7.97500	-508
7.98333	-506
7.99167	-504
8.00000	-503
8.00833	-505
8.01667	-506
8.02500	-507
8.03333	-506
8.04167	-503
8.05000	-500
8.05833	-499
8.06667	-500
8.07500	-503
8.08333	-507
8.09167	-510
8.10000	-511
8.10833	-510
8.11667	-508
8.12500	-505
8.13333	-502
8.14167	-501
8.15000	-502
8.15833	-503
8.16667	-504
8.17500	-505
8.18333	-506
8.19167	-506
8.20000	-506
8.20833	-506
8.21667	-507
8.22500	-507
8.23333	-507
8.24167	-506
8.25000	-506
8.25833	-506
8.26667	-506
8.27500	-507
8.28333	-509
8.29167	-511
8.30000	-514
8.30833	-516
8.31667	-517
8.32500	-515
8.33333	-511
8.34167	-506
8.35000	-502
8.35833	-500
8.36667	-501
8.37500	-504
8.38333	-508
8.39167	-512
8.40000	-514
8.40833	-514
8.41667	-513
8.42500	-511
8.43333	-510
8.44167	-510
8.45000	-511
8.45833	-514
8.46667	-516
8.47500	-519
8.48333	-521
8.49167	-523
8.50000	-524
8.50833	-526
8.51667	-525
8.52500	-523
8.53333	-519
8.54167	-514
8.55000	-510
8.55833	-507
8.56667	-504
8.57500	-503
8.58333	-504
8.59167	-506
8.60000	-508
8.60833	-509
8.61667	-508
8.62500	-507
8.63333	-504
8.64167	-502
8.65000	-500
8.65833	-499
8.66667	-500
8.67500	-502
8.68333	-503
8.69167	-503
8.70000	-503
8.70833	-503
8.71667	-505
8.72500	-510
8.73333	-514
8.74167	-517
8.75000	-517
8.75833	-515
8.76667	-511
8.77500	-508
8.78333	-508
8.79167	-510
8.80000	-514
8.80833	-518
8.81667	-521
8.82500	-522
8.83333	-521
8.84167	-521
8.85000	-520
8.85833	-520
8.86667	-521
8.87500	-521
8.88333	-519
8.89167	-517
8.90000	-516
8.90833	-516
8.91667	-516
8.92500	-518
8.93333	-518
8.94167	-518
8.95000	-515
8.95833	-512
8.96667	-508
8.97500	-505
8.98333	-503
8.99167	-503
9.00000	-506
9.00833	-509
9.01667	-511
9.02500	-511
9.03333	-510
9.04167	-508
9.05000	-507
9.05833	-509
9.06667	-514
9.07500	-521
9.08333	-527
9.09167	-531
9.10000	-533
9.10833	-532
9.11667	-530
9.12500	-527
9.13333	-524
9.14167	-521
9.15000	-518
9.15833	-516
9.16667	-515
9.17500	-515
9.18333	-515
9.19167	-514
9.20000	-513
9.20833	-511
9.21667	-509
9.22500	-508
9.23333	-508
9.24167	-507
9.25000	-507
9.25833	-508
9.26667	-511
9.27500	-514
9.28333	-516
9.29167	-517
9.30000	-516
9.30833	-516
9.31667	-516
9.32500	-517
9.33333	-518
9.34167	-517
9.35000	-515
9.35833	-513
9.36667	-511
9.37500	-511
9.38333	-513
9.39167	-517
9.40000	-521
9.40833	-524
9.41667	-524
9.42500	-521
9.43333	-516
9.44167	-512
9.45000	-507
9.45833	-504
9.46667	-503
9.47500	-501
9.48333	-500
9.49167	-500
9.50000	-500
9.50833	-503
9.51667	-507
9.52500	-512
9.53333	-515
9.54167	-517
9.55000	-515
9.55833	-512
9.56667	-509
9.57500	-506
9.58333	-505
9.59167	-505
9.60000	-506
9.60833	-508
9.61667	-511
9.62500	-514
9.63333	-518
9.64167	-521
9.65000	-524
9.65833	-526
9.66667	-526
9.67500	-525
9.68333	-523
9.69167	-521
9.70000	-519
9.70833	-517
9.71667	-516
9.72500	-513
9.73333	-511
9.74167	-509
9.75000	-507
9.75833	-507
9.76667	-507
9.77500	-508
9.78333	-509
9.79167	-510
9.80000	-510
9.80833	-511
9.81667	-512
9.82500	-513
9.83333	-514
9.84167	-515
9.85000	-514
9.85833	-513
9.86667	-513
9.87500	-515
9.88333	-517
9.89167	-519
9.90000	-521
9.90833	-521
9.91667	-520
9.92500	-518
9.93333	-516
9.94167	-513
9.95000	-511
9.95833	-510
9.96667	-511
9.97500	-514
9.98333	-517
9.99167	-519
10.00000	-520
10.00833	-519
10.01667	-518
10.02500	-519
10.03333	-521
10.04167	-522
10.05000	-523
10.05833	-522
10.06667	-519
10.07500	-514
10.08333	-510
10.09167	-506
10.10000	-504
10.10833	-504
10.11667	-503
10.12500	-502
10.13333	-501
10.14167	-503
10.15000	-506
10.15833	-511
10.16667	-515
10.17500	-516
10.18333	-515
10.19167	-513
10.20000	-511
10.20833	-510
10.21667	-510
10.22500	-512
10.23333	-515
10.24167	-517
10.25000	-518
10.25833	-519
10.26667	-520
10.27500	-519
10.28333	-519
10.29167	-518
10.30000	-518
10.30833	-517
10.31667	-516
10.32500	-515
10.33333	-515
10.34167	-517
10.35000	-519
10.35833	-523
10.36667	-526
10.37500	-527
10.38333	-527
10.39167	-525
10.40000	-523
10.40833	-522
10.41667	-521
10.42500	-519
10.43333	-517
10.44167	-515
10.45000	-514
10.45833	-514
10.46667	-515
10.47500	-517
10.48333	-517
10.49167	-516
10.50000	-515
10.50833	-514
10.51667	-513
10.52500	-512
10.53333	-511
10.54167	-510
10.55000	-509
10.55833	-510
10.56667	-511
10.57500	-513
10.58333	-515
10.59167	-518
10.60000	-521
10.60833	-525
10.61667	-528
10.62500	-529
10.63333	-529
10.64167	-528
10.65000	-525
10.65833	-522
10.66667	-518
10.67500	-515
10.68333	-513
10.69167	-513
10.70000	-513
10.70833	-515
10.71667	-516
10.72500	-518
10.73333	-519
10.74167	-521
10.75000	-522
10.75833	-523
10.76667	-522
10.77500	-519
10.78333	-516
10.79167	-512
10.80000	-509
10.80833	-509
10.81667	-510
10.82500	-511
10.83333	-513
10.84167	-513
10.85000	-513
10.85833	-512
10.86667	-511
10.87500	-509
10.88333	-508
10.89167	-507
10.90000	-506
10.90833	-506
10.91667	-505
10.92500	-505
10.93333	-506
10.94167	-506
10.95000	-506
10.95833	-506
10.96667	-507
10.97500	-508
10.98333	-511
10.99167	-514
11.00000	-518
11.00833	-521
11.01667	-523
11.02500	-524
11.03333	-524
11.04167	-523
11.05000	-522
11.05833	-521
11.06667	-522
11.07500	-522
11.08333	-522
11.09167	-521
11.10000	-520
11.10833	-520
11.11667	-520
11.12500	-521
11.13333	-522
11.14167	-522
11.15000	-522
11.15833	-521
11.16667	-519
11.17500	-517
11.18333	-513
11.19167	-510
11.20000	-509
11.20833	-509
11.21667	-512
11.22500	-516
11.23333	-521
11.24167	-524
11.25000	-526
11.25833	-526
11.26667	-525
11.27500	-523
11.28333	-521
11.29167	-520
11.30000	-519
11.30833	-520
11.31667	-521
11.32500	-521
11.33333	-520
11.34167	-519
11.35000	-518
11.35833	-517
11.36667	-517
11.37500	-517
11.38333	-517
11.39167	-517
11.40000	-517
11.40833	-518
11.41667	-519
11.42500	-521
11.43333	-522
11.44167	-522
11.45000	-521
11.45833	-519
11.46667	-516
11.47500	-515
11.48333	-515
11.49167	-516
11.50000	-518
11.50833	-519
11.51667	-520
11.52500	-520
11.53333	-521
11.54167	-521
11.55000	-521
11.55833	-521
11.56667	-523
11.57500	-526
11.58333	-529
11.59167	-531
11.60000	-531
11.60833	-529
11.61667	-527
11.62500	-525
11.63333	-524
11.64167	-522
11.65000	-519
11.65833	-516
11.66667	-515
11.67500	-515
11.68333	-516
11.69167	-518
11.70000	-518
11.70833	-517
11.71667	-515
11.72500	-513
11.73333	-511
11.74167	-510
11.75000	-511
11.75833	-514
11.76667	-518
11.77500	-521
11.78333	-524
11.79167	-526
11.80000	-526
11.80833	-525
11.81667	-523
11.82500	-520
11.83333	-518
11.84167	-518
11.85000	-518
11.85833	-518
11.86667	-517
11.87500	-517
11.88333	-516
11.89167	-517
11.90000	-519
11.90833	-521
11.91667	-524
11.92500	-525
11.93333	-526
11.94167	-526
11.95000	-525
11.95833	-523
11.96667	-522
11.97500	-521
11.98333	-521
11.99167	-521
12.00000	-522
12.00833	-522
12.01667	-522
12.02500	-522
12.03333	-524
12.04167	-525
12.05000	-526
12.05833	-527
12.06667	-528
12.07500	-529
12.08333	-530
12.09167	-529
12.10000	-526
12.10833	-523
12.11667	-521
12.12500	-519
12.13333	-519
12.14167	-519
12.15000	-520
12.15833	-522
12.16667	-524
12.17500	-526
12.18333	-527
12.19167	-527
12.20000	-526
12.20833	-524
12.21667	-524
12.22500	-525
12.23333	-526
12.24167	-527
12.25000	-526
12.25833	-523
12.26667	-521
12.27500	-519
12.28333	-519
12.29167	-522
12.30000	-524
12.30833	-526
12.31667	-526
12.32500	-525
12.33333	-524
12.34167	-524
12.35000	-524
12.35833	-526
12.36667	-528
12.37500	-529
12.38333	-528
12.39167	-526
12.40000	-524
12.40833	-522
12.41667	-522
12.42500	-524
12.43333	-526
12.44167	-529
12.45000	-532
12.45833	-534
12.46667	-536
12.47500	-536
12.48333	-535
12.49167	-533
12.50000	-531
12.50833	-530
12.51667	-529
12.52500	-530
12.53333	-531
12.54167	-532
12.55000	-533
12.55833	-533
12.56667	-533
12.57500	-533
12.58333	-533
12.59167	-532
12.60000	-529
12.60833	-524
12.61667	-521
12.62500	-520
12.63333	-521
12.64167	-523
12.65000	-524
12.65833	-525
12.66667	-525
12.67500	-525
12.68333	-525
12.69167	-527
12.70000	-528
12.70833	-528
12.71667	-527
12.72500	-526
12.73333	-525
12.74167	-525
12.75000	-526
12.75833	-528
12.76667	-530
12.77500	-531
12.78333	-531
12.79167	-530
12.80000	-528
12.80833	-525
12.81667	-523
12.82500	-520
12.83333	-519
12.84167	-519
12.85000	-521
12.85833	-524
12.86667	-527
12.87500	-528
12.88333	-527
12.89167	-525
12.90000	-523
12.90833	-523
12.91667	-524
12.92500	-527
12.93333	-529
12.94167	-529
12.95000	-528
12.95833	-525
12.96667	-522
12.97500	-521
12.98333	-523
12.99167	-526
13.00000	-530
13.00833	-532
13.01667	-533
13.02500	-533
13.03333	-531
13.04167	-531
13.05000	-531
13.05833	-531
13.06667	-529
13.07500	-525
13.08333	-520
13.09167	-515
13.10000	-511
13.10833	-510
13.11667	-511
13.12500	-513
13.13333	-515
13.14167	-517
13.15000	-519
13.15833	-520
13.16667	-521
13.17500	-521
13.18333	-520
13.19167	-519
13.20000	-518
13.20833	-519
13.21667	-520
13.22500	-521
13.23333	-522
13.24167	-524
13.25000	-524
13.25833	-524
13.26667	-524
13.27500	-523
13.28333	-521
13.29167	-519
13.30000	-516
13.30833	-514
13.31667	-510
13.32500	-507
13.33333	-505
13.34167	-505
13.35000	-507
13.35833	-512
13.36667	-519
13.37500	-524
13.38333	-529
13.39167	-532
13.40000	-533
13.40833	-532
13.41667	-530
13.42500	-528
13.43333	-526
13.44167	-525
13.45000	-523
13.45833	-521
13.46667	-517
13.47500	-513
13.48333	-509
13.49167	-506
13.50000	-504
13.50833	-505
13.51667	-507
13.52500	-509
13.53333	-512
13.54167	-513
13.55000	-512
13.55833	-510
13.56667	-506
13.57500	-502
13.58333	-499
13.59167	-498
13.60000	-499
13.60833	-503
13.61667	-507
13.62500	-510
13.63333	-512
13.64167	-512
13.65000	-510
13.65833	-508
13.66667	-507
13.67500	-507
13.68333	-506
13.69167	-505
13.70000	-503
13.70833	-499
13.71667	-496
13.72500	-495
13.73333	-495
13.74167	-495
13.75000	-497
13.75833	-500
13.76667	-504
13.77500	-508
13.78333	-509
13.79167	-508
13.80000	-505
13.80833	-502
13.81667	-497
13.82500	-492
13.83333	-487
13.84167	-482
13.85000	-479
13.85833	-477
13.86667	-476
13.87500	-476
13.88333	-475
13.89167	-473
13.90000	-472
13.90833	-473
13.91667	-474
13.92500	-473
13.93333	-472
13.94167	-470
13.95000	-469
13.95833	-469
13.96667	-470
13.97500	-470
13.98333	-469
13.99167	-466
14.00000	-463
14.00833	-460
14.01667	-458
14.02500	-456
14.03333	-455
14.04167	-454
14.05000	-453
14.05833	-452
14.06667	-451
14.07500	-450
14.08333	-450
14.09167	-450
14.10000	-451
14.10833	-452
14.11667	-453
14.12500	-453
14.13333	-452
14.14167	-450
14.15000	-448
14.15833	-447
14.16667	-446
14.17500	-445
14.18333	-444
14.19167	-443
14.20000	-441
14.20833	-439
14.21667	-435
14.22500	-431
14.23333	-429
14.24167	-427
14.25000	-428
14.25833	-429
14.26667	-429
14.27500	-428
14.28333	-426
14.29167	-424
14.30000	-423
14.30833	-423
14.31667	-423
14.32500	-424
14.33333	-424
14.34167	-426
14.35000	-429
14.35833	-431
14.36667	-432
14.37500	-432
14.38333	-431
14.39167	-431
14.40000	-432
14.40833	-434
14.41667	-434
14.42500	-433
14.43333	-429
14.44167	-424
14.45000	-420
14.45833	-416
14.46667	-415
14.47500	-416
14.48333	-417
14.49167	-419
14.50000	-420
14.50833	-421
14.51667	-423
14.52500	-426
14.53333	-431
14.54167	-436
14.55000	-440
14.55833	-441
14.56667	-439
14.57500	-435
14.58333	-431
14.59167	-428
14.60000	-427
14.60833	-428
14.61667	-430
14.62500	-431
14.63333	-431
14.64167	-432
14.65000	-434
14.65833	-437
14.66667	-440
14.67500	-444
14.68333	-446
14.69167	-447
14.70000	-448
14.70833	-449
14.71667	-450
14.72500	-453
14.73333	-455
14.74167	-457
14.75000	-458
14.75833	-456
14.76667	-452
14.77500	-447
14.78333	-441
14.79167	-437
14.80000	-436
14.80833	-437
14.81667	-440
14.82500	-443
14.83333	-446
14.84167	-448
14.85000	-450
14.85833	-452
14.86667	-452
14.87500	-452
14.88333	-452
14.89167	-451
14.90000	-452
14.90833	-454
14.91667	-455
14.92500	-456
14.93333	-455
14.94167	-453
14.95000	-451
14.95833	-448
14.96667	-446
14.97500	-446
14.98333	-447
14.99167	-450
15.00000	-452
15.00833	-454
15.01667	-454
15.02500	-453
15.03333	-451
15.04167	-452
15.05000	-453
15.05833	-455
15.06667	-458
15.07500	-460
15.08333	-464
15.09167	-467
15.10000	-471
15.10833	-474
15.11667	-476
15.12500	-476
15.13333	-475
15.14167	-475
15.15000	-475
15.15833	-475
15.16667	-475
15.17500	-474
15.18333	-473
15.19167	-472
15.20000	-471
15.20833	-470
15.21667	-468
15.22500	-466
15.23333	-464
15.24167	-463
15.25000	-463
15.25833	-465
15.26667	-469
15.27500	-473
15.28333	-477
15.29167	-480
15.30000	-482
15.30833	-483
15.31667	-482
15.32500	-482
15.33333	-480
15.34167	-478
15.35000	-476
15.35833	-474
15.36667	-472
15.37500	-471
15.38333	-470
15.39167	-469
15.40000	-470
15.40833	-471
15.41667	-472
15.42500	-472
15.43333	-471
15.44167	-470
15.45000	-469
15.45833	-468
15.46667	-468
15.47500	-469
15.48333	-472
15.49167	-475
15.50000	-479
15.50833	-483
15.51667	-486
15.52500	-488
15.53333	-490
15.54167	-490
15.55000	-489
15.55833	-488
15.56667	-487
15.57500	-485
15.58333	-486
15.59167	-486
15.60000	-486
15.60833	-483
15.61667	-480
15.62500	-477
15.63333	-475
15.64167	-477
15.65000	-481
15.65833	-484
15.66667	-487
15.67500	-487
15.68333	-486
15.69167	-484
15.70000	-484
15.70833	-486
15.71667	-487
15.72500	-487
15.73333	-485
15.74167	-482
15.75000	-479
15.75833	-476
15.76667	-475
15.77500	-475
15.78333	-476
15.79167	-479
15.80000	-482
15.80833	-485
15.81667	-488
15.82500	-488
15.83333	-487
15.84167	-484
15.85000	-481
15.85833	-477
15.86667	-473
15.87500	-470
15.88333	-469
15.89167	-470
15.90000	-472
15.90833	-474
15.91667	-475
15.92500	-475
15.93333	-475
15.94167	-476
15.95000	-479
15.95833	-482
15.96667	-485
15.97500	-487
15.98333	-487
15.99167	-486
16.00000	-485
16.00833	-484
16.01667	-484
16.02500	-485
16.03333	-487
16.04167	-489
16.05000	-490
16.05833	-491
16.06667	-490
16.07500	-489
16.08333	-487
16.09167	-487
16.10000	-488
16.10833	-489
16.11667	-491
16.12500	-491
16.13333	-489
16.14167	-488
16.15000	-486
16.15833	-485
16.16667	-485
16.17500	-487
16.18333	-489
16.19167	-490
16.20000	-490
16.20833	-488
16.21667	-486
16.22500	-485
16.23333	-484
16.24167	-485
16.25000	-487
16.25833	-490
16.26667	-492
16.27500	-493
16.28333	-493
16.29167	-493
16.30000	-493
16.30833	-494
16.31667	-495
16.32500	-496
16.33333	-497
16.34167	-498
16.35000	-498
16.35833	-498
16.36667	-495
16.37500	-492
16.38333	-488
16.39167	-486
16.40000	-484
16.40833	-485
16.41667	-486
16.42500	-489
16.43333	-492
16.44167	-493
16.45000	-493
16.45833	-492
16.46667	-490
16.47500	-490
16.48333	-491
16.49167	-493
16.50000	-495
16.50833	-498
16.51667	-499
16.52500	-498
16.53333	-495
16.54167	-490
16.55000	-486
16.55833	-485
16.56667	-486
16.57500	-488
16.58333	-492
16.59167	-494
16.60000	-496
16.60833	-495
16.61667	-493
16.62500	-490
16.63333	-486
16.64167	-483
16.65000	-482
16.65833	-481
16.66667	-482
16.67500	-484
16.68333	-488
16.69167	-493
16.70000	-499
16.70833	-504
16.71667	-508
16.72500	-509
16.73333	-510
16.74167	-510
16.75000	-511
16.75833	-511
16.76667	-511
16.77500	-510
16.78333	-509
16.79167	-508
16.80000	-506
16.80833	-505
16.81667	-503
16.82500	-502
16.83333	-503
16.84167	-503
16.85000	-504
16.85833	-506
16.86667	-509
16.87500	-512
16.88333	-516
16.89167	-518
16.90000	-521
16.90833	-522
16.91667	-523
16.92500	-522
16.93333	-521
16.94167	-520
16.95000	-519
16.95833	-518
16.96667	-519
16.97500	-520
16.98333	-518
16.99167	-515
17.00000	-513
17.00833	-513
17.01667	-514
17.02500	-518
17.03333	-521
17.04167	-522
17.05000	-520
17.05833	-515
17.06667	-509
17.07500	-503
17.08333	-499
17.09167	-498
17.10000	-501
17.10833	-505
17.11667	-511
17.12500	-517
17.13333	-521
17.14167	-522
17.15000	-522
17.15833	-520
17.16667	-519
17.17500	-517
17.18333	-516
17.19167	-515
17.20000	-514
17.20833	-514
17.21667	-515
17.22500	-516
17.23333	-517
17.24167	-518
17.25000	-518
17.25833	-518
17.26667	-519
17.27500	-520
17.28333	-520
17.29167	-519
17.30000	-519
17.30833	-518
17.31667	-516
17.32500	-516
17.33333	-516
17.34167	-516
17.35000	-515
17.35833	-513
17.36667	-512
17.37500	-511
17.38333	-510
17.39167	-511
17.40000	-514
17.40833	-517
17.41667	-521
17.42500	-525
17.43333	-528
17.44167	-530
17.45000	-530
17.45833	-529
17.46667	-528
17.47500	-527
17.48333	-526
17.49167	-525
17.50000	-523
17.50833	-521
17.51667	-520
17.52500	-519
17.53333	-519
17.54167	-519
17.55000	-520
17.55833	-522
17.56667	-524
17.57500	-525
17.58333	-526
17.59167	-526
17.60000	-527
17.60833	-529
17.61667	-531
17.62500	-533
17.63333	-533
17.64167	-531
17.65000	-526
17.65833	-521
17.66667	-516
17.67500	-514
17.68333	-515
17.69167	-517
17.70000	-518
17.70833	-518
17.71667	-518
17.72500	-519
17.73333	-521
17.74167	-524
17.75000	-526
17.75833	-526
17.76667	-522
17.77500	-517
17.78333	-513
17.79167	-509
17.80000	-507
17.80833	-508
17.81667	-511
17.82500	-513
17.83333	-515
17.84167	-516
17.85000	-516
17.85833	-514
17.86667	-512
17.87500	-510
17.88333	-510
17.89167	-512
17.90000	-514
17.90833	-515
17.91667	-517
17.92500	-517
17.93333	-516
17.94167	-515
17.95000	-515
17.95833	-515
17.96667	-514
17.97500	-512
17.98333	-509
17.99167	-505
18.00000	-503
18.00833	-501
18.01667	-500
18.02500	-500
18.03333	-500
18.04167	-501
18.05000	-502
18.05833	-502
18.06667	-500
18.07500	-497
18.08333	-491
18.09167	-485
18.10000	-481
18.10833	-478
18.11667	-477
18.12500	-477
18.13333	-479
18.14167	-479
18.15000	-479
18.15833	-478
18.16667	-475
18.17500	-472
18.18333	-469
18.19167	-465
18.20000	-463
18.20833	-462
18.21667	-462
18.22500	-460
18.23333	-457
18.24167	-453
18.25000	-450
18.25833	-450
18.26667	-453
18.27500	-456
18.28333	-459
18.29167	-460
18.30000	-459
18.30833	-456
18.31667	-453
18.32500	-449
18.33333	-445
18.34167	-441
18.35000	-437
18.35833	-435
18.36667	-435
18.37500	-435
18.38333	-435
18.39167	-434
18.40000	-434
18.40833	-433
18.41667	-431
18.42500	-428
18.43333	-425
18.44167	-422
18.45000	-418
18.45833	-416
18.46667	-413
18.47500	-411
18.48333	-406
18.49167	-401
18.50000	-398
18.50833	-396
18.51667	-395
18.52500	-395
18.53333	-394
18.54167	-391
18.55000	-387
18.55833	-383
18.56667	-380
18.57500	-377
18.58333	-374
18.59167	-370
18.60000	-365
18.60833	-360
18.61667	-356
18.62500	-354
18.63333	-354
18.64167	-354
18.65000	-353
18.65833	-352
18.66667	-349
18.67500	-346
18.68333	-342
18.69167	-337
18.70000	-332
18.70833	-328
18.71667	-324
18.72500	-322
18.73333	-319
18.74167	-318
18.75000	-316
18.75833	-314
18.76667	-311
18.77500	-307
18.78333	-302
18.79167	-297
18.80000	-291
18.80833	-286
18.81667	-282
18.82500	-278
18.83333	-275
18.84167	-273
18.85000	-271
18.85833	-270
18.86667	-268
18.87500	-266
18.88333	-262
18.89167	-256
18.90000	-251
18.90833	-246
18.91667	-243
18.92500	-242
18.93333	-243
18.94167	-242
18.95000	-241
18.95833	-239
18.96667	-239
18.97500	-240
18.98333	-241
18.99167	-242
19.00000	-241
19.00833	-238
19.01667	-234
19.02500	-230
19.03333	-225
19.04167	-221
19.05000	-217
19.05833	-212
19.06667	-208
19.07500	-203
19.08333	-199
19.09167	-195
19.10000	-191
19.10833	-188
19.11667	-184
19.12500	-180
19.13333	-176
19.14167	-173
19.15000	-169
19.15833	-165
19.16667	-160
19.17500	-156
19.18333	-152
19.19167	-148
19.20000	-145
19.20833	-142
19.21667	-138
19.22500	-134
19.23333	-131
19.24167	-130
19.25000	-129
19.25833	-128
19.26667	-126
19.27500	-122
19.28333	-116
19.29167	-110
19.30000	-105
19.30833	-103
19.31667	-103
19.32500	-103
19.33333	-103
19.34167	-101
19.35000	-95
19.35833	-85
19.36667	-73
19.37500	-62
19.38333	-52
19.39167	-45
19.40000	-41
19.40833	-41
19.41667	-40
19.42500	-38
19.43333	-34
19.44167	-28
19.45000	-23
19.45833	-19
19.46667	-19
19.47500	-19
19.48333	-19
19.49167	-17
19.50000	-13
19.50833	-8
19.51667	-2
19.52500	4
19.53333	11
19.54167	18
19.55000	24
19.55833	32
19.56667	39
19.57500	47
19.58333	55
19.59167	63
19.60000	71
19.60833	79
19.61667	87
19.62500	94
19.63333	101
19.64167	108
19.65000	116
19.65833	122
19.66667	128
19.67500	134
19.68333	142
19.69167	152
19.70000	165
19.70833	179
19.71667	192
19.72500	203
19.73333	213
19.74167	224
19.75000	236
19.75833	249
19.76667	263
19.77500	276
19.78333	288
19.79167	299
19.80000	311
19.80833	324
19.81667	338
19.82500	352
19.83333	366
19.84167	378
19.85000	391
19.85833	404
19.86667	418
19.87500	433
19.88333	451
19.89167	471
19.90000	492
19.90833	514
19.91667	537
19.92500	561
19.93333	583
19.94167	605
19.95000	626
19.95833	646
19.96667	667
19.97500	686
19.98333	707
19.99167	728
20.00000	751
20.00833	777
20.01667	806
20.02500	838
20.03333	872
20.04167	905
20.05000	938
20.05833	971
20.06667	1005
20.07500	1038
20.08333	1071
20.09167	1105
20.10000	1137
20.10833	1169
20.11667	1203
20.12500	1241
20.13333	1280
20.14167	1322
20.15000	1364
20.15833	1406
20.16667	1450
20.17500	1494
20.18333	1540
20.19167	1588
20.20000	1637
20.20833	1687
20.21667	1737
20.22500	1788
20.23333	1840
20.24167	1893
20.25000	1948
20.25833	2005
20.26667	2064
20.27500	2123
20.28333	2183
20.29167	2245
20.30000	2309
20.30833	2379
20.31667	2451
20.32500	2526
20.33333	2601
20.34167	2675
20.35000	2749
20.35833	2822
20.36667	2898
20.37500	2973
20.38333	3053
20.39167	3135
20.40000	3220
20.40833	3310
20.41667	3400
20.42500	3494
20.43333	3587
20.44167	3684
20.45000	3782
20.45833	3879
20.46667	3980
20.47500	4080
20.48333	4185
20.49167	4291
20.50000	4402
20.50833	4517
20.51667	4632
20.52500	4752
20.53333	4872
20.54167	4995
20.55000	5121
20.55833	5248
20.56667	5379
20.57500	5511
20.58333	5650
20.59167	5792
20.60000	5938
20.60833	6091
20.61667	6243
20.62500	6399
20.63333	6553
20.64167	6712
20.65000	6873
20.65833	7038
20.66667	7212
20.67500	7387
20.68333	7572
20.69167	7758
20.70000	7946
20.70833	8139
20.71667	8332
20.72500	8535
20.73333	8739
20.74167	8951
20.75000	9167
20.75833	9383
20.76667	9608
20.77500	9830
20.78333	10061
20.79167	10294
20.80000	10531
20.80833	10775
20.81667	11019
20.82500	11273
20.83333	11526
20.84167	11786
20.85000	12052
20.85833	12319
20.86667	12599
20.87500	12879
20.88333	13170
20.89167	13464
20.90000	13762
20.90833	14068
20.91667	14373
20.92500	14691
20.93333	15006
20.94167	15328
20.95000	15655
20.95833	15982
20.96667	16321
20.97500	16658
20.98333	17008
20.99167	17359
21.00000	17715
21.00833	18080
21.01667	18442
21.02500	18819
21.03333	19194
21.04167	19580
21.05000	19972
21.05833	20365
21.06667	20770
21.07500	21162
21.08333	21566
21.09167	22015
21.10000	22467
21.10833	22916
21.11667	23363
21.12500	23803
21.13333	24225
21.14167	24657
21.15000	25100
21.15833	25546
21.16667	26030
21.17500	26544
21.18333	27048
21.19167	27516
21.20000	27977
21.20833	28479
21.21667	29006
21.22500	29518
21.23333	29997
21.24167	30483
21.25000	30985
21.25833	31494
21.26667	32028
21.27500	32560
21.28333	33108
21.29167	33657
21.30000	34204
21.30833	34761
21.31667	35306
21.32500	35877
21.33333	36481
21.34167	37078
21.35000	37634
21.35833	38174
21.36667	38735
21.37500	39292
21.38333	39866
21.39167	40440
21.40000	41015
21.40833	41629
21.41667	42260
21.42500	42860
21.43333	43410
21.44167	43957
21.45000	44514
21.45833	45068
21.46667	45639
21.47500	46198
21.48333	46764
21.49167	47322
21.50000	47869
21.50833	48418
21.51667	48949
21.52500	49485
21.53333	50007
21.54167	50529
21.55000	51047
21.55833	51547
21.56667	52047
21.57500	52522
21.58333	52989
21.59167	53439
21.60000	53871
21.60833	54315
21.61667	54754
21.62500	55159
21.63333	55519
21.64167	55864
21.65000	56200
21.65833	56519
21.66667	56832
21.67500	57123
21.68333	57400
21.69167	57656
21.70000	57889
21.70833	58104
21.71667	58293
21.72500	58467
21.73333	58617
21.74167	58747
21.75000	58855
21.75833	58938
21.76667	58999
21.77500	59036
21.78333	59051
21.79167	59044
21.80000	59015
21.80833	58963
21.81667	58889
21.82500	58789
21.83333	58669
21.84167	58528
21.85000	58366
21.85833	58186
21.86667	57982
21.87500	57762
21.88333	57517
21.89167	57254
21.90000	56974
21.90833	56672
21.91667	56360
21.92500	56022
21.93333	55672
21.94167	55298
21.95000	54905
21.95833	54503
21.96667	54078
21.97500	53652
21.98333	53207
21.99167	52755
22.00000	52295
22.00833	51817
22.01667	51342
22.02500	50848
22.03333	50355
22.04167	49851
22.05000	49337
22.05833	48824
22.06667	48293
22.07500	47771
22.08333	47235
22.09167	46700
22.10000	46165
22.10833	45619
22.11667	45085
22.12500	44540
22.13333	44006
22.14167	43471
22.15000	42935
22.15833	42412
22.16667	41879
22.17500	41361
22.18333	40837
22.19167	40322
22.20000	39817
22.20833	39311
22.21667	38825
22.22500	38336
22.23333	37862
22.24167	37391
22.25000	36921
22.25833	36463
22.26667	36000
22.27500	35556
22.28333	35115
22.29167	34688
22.30000	34272
22.30833	33859
22.31667	33463
22.32500	33065
22.33333	32682
22.34167	32306
22.35000	31939
22.35833	31589
22.36667	31241
22.37500	30911
22.38333	30584
22.39167	30267
22.40000	29960
22.40833	29655
22.41667	29367
22.42500	29081
22.43333	28808
22.44167	28543
22.45000	28286
22.45833	28041
22.46667	27800
22.47500	27572
22.48333	27349
22.49167	27134
22.50000	26928
22.50833	26725
22.51667	26532
22.52500	26341
22.53333	26159
22.54167	25982
22.55000	25810
22.55833	25649
22.56667	25491
22.57500	25344
22.58333	25202
22.59167	25066
22.60000	24936
22.60833	24809
22.61667	24686
22.62500	24563
22.63333	24446
22.64167	24334
22.65000	24227
22.65833	24129
22.66667	24034
22.67500	23945
22.68333	23857
22.69167	23774
22.70000	23695
22.70833	23620
22.71667	23548
22.72500	23479
22.73333	23413
22.74167	23352
22.75000	23293
22.75833	23240
22.76667	23189
22.77500	23141
22.78333	23090
22.79167	23039
22.80000	22989
22.80833	22939
22.81667	22895
22.82500	22854
22.83333	22817
22.84167	22783
22.85000	22750
22.85833	22719
22.86667	22689
22.87500	22663
22.88333	22639
22.89167	22616
22.90000	22596
22.90833	22576
22.91667	22558
22.92500	22539
22.93333	22522
22.94167	22503
22.95000	22483
22.95833	22464
22.96667	22444
22.97500	22425
22.98333	22409
22.99167	22395
23.00000	22383
23.00833	22373
23.01667	22364
23.02500	22354
23.03333	22344
23.04167	22332
23.05000	22322
23.05833	22313
23.06667	22307
23.07500	22304
23.08333	22305
23.09167	22307
23.10000	22307
23.10833	22305
23.11667	22300
23.12500	22294
23.13333	22288
23.14167	22283
23.15000	22278
23.15833	22274
23.16667	22270
23.17500	22267
23.18333	22263
23.19167	22260
23.20000	22257
23.20833	22254
23.21667	22253
23.22500	22254
23.23333	22256
23.24167	22259
23.25000	22261
23.25833	22262
23.26667	22260
23.27500	22257
23.28333	22254
23.29167	22252
23.30000	22252
23.30833	22254
23.31667	22258
23.32500	22264
23.33333	22271
23.34167	22280
23.35000	22288
23.35833	22295
23.36667	22299
23.37500	22301
23.38333	22300
23.39167	22298
23.40000	22295
23.40833	22294
23.41667	22294
23.42500	22296
23.43333	22300
23.44167	22304
23.45000	22308
23.45833	22313
23.46667	22318
23.47500	22321
23.48333	22322
23.49167	22322
23.50000	22321
23.50833	22321
23.51667	22322
23.52500	22326
23.53333	22332
23.54167	22339
23.55000	22346
23.55833	22351
23.56667	22353
23.57500	22354
23.58333	22353
23.59167	22354
23.60000	22355
23.60833	22357
23.61667	22359
23.62500	22357
23.63333	22354
23.64167	22347
23.65000	22340
23.65833	22332
23.66667	22324
23.67500	22316
23.68333	22309
23.69167	22302
23.70000	22295
23.70833	22287
23.71667	22277
23.72500	22265
23.73333	22252
23.74167	22237
23.75000	22222
23.75833	22207
23.76667	22192
23.77500	22174
23.78333	22153
23.79167	22128
23.80000	22102
23.80833	22075
23.81667	22049
23.82500	22024
23.83333	21999
23.84167	21973
23.85000	21946
23.85833	21917
23.86667	21883
23.87500	21846
23.88333	21806
23.89167	21764
23.90000	21722
23.90833	21679
23.91667	21637
23.92500	21591
23.93333	21543
23.94167	21491
23.95000	21438
23.95833	21385
23.96667	21330
23.97500	21275
23.98333	21217
23.99167	21159
24.00000	21100
24.00833	21040
24.01667	20981
24.02500	20922
24.03333	20861
24.04167	20799
24.05000	20733
24.05833	20668
24.06667	20600
24.07500	20533
24.08333	20464
24.09167	20394
24.10000	20322
24.10833	20249
24.11667	20175
24.12500	20098
24.13333	20022
24.14167	19945
24.15000	19868
24.15833	19791
24.16667	19713
24.17500	19635
24.18333	19554
24.19167	19474
24.20000	19394
24.20833	19314
24.21667	19236
24.22500	19157
24.23333	19079
24.24167	19001
24.25000	18921
24.25833	18842
24.26667	18761
24.27500	18682
24.28333	18604
24.29167	18527
24.30000	18450
24.30833	18370
24.31667	18290
24.32500	18205
24.33333	18121
24.34167	18038
24.35000	17956
24.35833	17877
24.36667	17799
24.37500	17724
24.38333	17648
24.39167	17573
24.40000	17500
24.40833	17426
24.41667	17354
24.42500	17279
24.43333	17204
24.44167	17129
24.45000	17052
24.45833	16975
24.46667	16897
24.47500	16820
24.48333	16743
24.49167	16666
24.50000	16591
24.50833	16514
24.51667	16439
24.52500	16362
24.53333	16286
24.54167	16211
24.55000	16137
24.55833	16064
24.56667	15988
24.57500	15912
24.58333	15833
24.59167	15753
24.60000	15673
24.60833	15592
24.61667	15513
24.62500	15433
24.63333	15354
24.64167	15275
24.65000	15194
24.65833	15115
24.66667	15032
24.67500	14952
24.68333	14869
24.69167	14787
24.70000	14705
24.70833	14622
24.71667	14540
24.72500	14455
24.73333	14370
24.74167	14282
24.75000	14193
24.75833	14104
24.76667	14014
24.77500	13927
24.78333	13838
24.79167	13750
24.80000	13660
24.80833	13568
24.81667	13476
24.82500	13382
24.83333	13291
24.84167	13202
24.85000	13115
24.85833	13030
24.86667	12943
24.87500	12857
24.88333	12767
24.89167	12676
24.90000	12585
24.90833	12491
24.91667	12399
24.92500	12303
24.93333	12209
24.94167	12116
24.95000	12023
24.95833	11931
24.96667	11838
24.97500	11747
24.98333	11656
24.99167	11567
25.00000	11481
25.00833	11395
25.01667	11312
25.02500	11226
25.03333	11143
25.04167	11059
25.05000	10975
25.05833	10893
25.06667	10809
25.07500	10728
25.08333	10646
25.09167	10566
25.10000	10489
25.10833	10412
25.11667	10339
25.12500	10267
25.13333	10197
25.14167	10127
25.15000	10058
25.15833	9990
25.16667	9921
25.17500	9855
25.18333	9789
25.19167	9725
25.20000	9664
25.20833	9603
25.21667	9546
25.22500	9489
25.23333	9433
25.24167	9377
25.25000	9321
25.25833	9265
25.26667	9210
25.27500	9157
25.28333	9105
25.29167	9054
25.30000	9005
25.30833	8956
25.31667	8910
25.32500	8867
25.33333	8826
25.34167	8786
25.35000	8749
25.35833	8714
25.36667	8679
25.37500	8645
25.38333	8611
25.39167	8577
25.40000	8544
25.40833	8510
25.41667	8479
25.42500	8449
25.43333	8420
25.44167	8392
25.45000	8363
25.45833	8336
25.46667	8310
25.47500	8285
25.48333	8263
25.49167	8243
25.50000	8223
25.50833	8204
25.51667	8184
25.52500	8164
25.53333	8145
25.54167	8127
25.55000	8110
25.55833	8094
25.56667	8079
25.57500	8063
25.58333	8047
25.59167	8031
25.60000	8016
25.60833	8001
25.61667	7988
25.62500	7976
25.63333	7964
25.64167	7953
25.65000	7941
25.65833	7929
25.66667	7915
25.67500	7901
25.68333	7889
25.69167	7878
25.70000	7867
25.70833	7858
25.71667	7848
25.72500	7837
25.73333	7826
25.74167	7814
25.75000	7801
25.75833	7789
25.76667	7778
25.77500	7767
25.78333	7756
25.79167	7745
25.80000	7733
25.80833	7719
25.81667	7704
25.82500	7690
25.83333	7676
25.84167	7662
25.85000	7648
25.85833	7634
25.86667	7621
25.87500	7607
25.88333	7594
25.89167	7583
25.90000	7573
25.90833	7564
25.91667	7553
25.92500	7539
25.93333	7521
25.94167	7499
25.95000	7476
25.95833	7454
25.96667	7434
25.97500	7415
25.98333	7399
25.99167	7384
26.00000	7370
26.00833	7357
26.01667	7342
26.02500	7325
26.03333	7307
26.04167	7288
26.05000	7268
26.05833	7250
26.06667	7233
26.07500	7218
26.08333	7204
26.09167	7189
26.10000	7172
26.10833	7153
26.11667	7134
26.12500	7113
26.13333	7094
26.14167	7077
26.15000	7060
26.15833	7041
26.16667	7021
26.17500	7000
26.18333	6980
26.19167	6962
26.20000	6947
26.20833	6933
26.21667	6919
26.22500	6904
26.23333	6889
26.24167	6875
26.25000	6861
26.25833	6849
26.26667	6837
26.27500	6824
26.28333	6810
26.29167	6793
26.30000	6775
26.30833	6757
26.31667	6740
26.32500	6724
26.33333	6710
26.34167	6697
26.35000	6687
26.35833	6677
26.36667	6669
26.37500	6662
26.38333	6655
26.39167	6648
26.40000	6640
26.40833	6630
26.41667	6620
26.42500	6610
26.43333	6601
26.44167	6597
26.45000	6595
26.45833	6594
26.46667	6592
26.47500	6590
26.48333	6585
26.49167	6580
26.50000	6575
26.50833	6571
26.51667	6566
26.52500	6562
26.53333	6557
26.54167	6555
26.55000	6554
26.55833	6556
26.56667	6557
26.57500	6559
26.58333	6561
26.59167	6564
26.60000	6566
26.60833	6569
26.61667	6572
26.62500	6574
26.63333	6578
26.64167	6582
26.65000	6588
26.65833	6596
26.66667	6604
26.67500	6613
26.68333	6620
26.69167	6625
26.70000	6629
26.70833	6633
26.71667	6638
26.72500	6643
26.73333	6648
26.74167	6654
26.75000	6660
26.75833	6666
26.76667	6672
26.77500	6678
26.78333	6683
26.79167	6689
26.80000	6695
26.80833	6702
26.81667	6710
26.82500	6720
26.83333	6729
26.84167	6739
26.85000	6748
26.85833	6757
26.86667	6764
26.87500	6770
26.88333	6774
26.89167	6777
26.90000	6779
26.90833	6779
26.91667	6779
26.92500	6780
26.93333	6782
26.94167	6785
26.95000	6789
26.95833	6793
26.96667	6797
26.97500	6801
26.98333	6804
26.99167	6807
27.00000	6808
27.00833	6808
27.01667	6806
27.02500	6804
27.03333	6801
27.04167	6799
27.05000	6798
27.05833	6797
27.06667	6796
27.07500	6794
27.08333	6791
27.09167	6788
27.10000	6786
27.10833	6783
27.11667	6780
27.12500	6774
27.13333	6767
27.14167	6761
27.15000	6756
27.15833	6752
27.16667	6748
27.17500	6743
27.18333	6738
27.19167	6731
27.20000	6723
27.20833	6714
27.21667	6704
27.22500	6691
27.23333	6679
27.24167	6668
27.25000	6659
27.25833	6651
27.26667	6644
27.27500	6636
27.28333	6628
27.29167	6620
27.30000	6611
27.30833	6602
27.31667	6593
27.32500	6583
27.33333	6572
27.34167	6561
27.35000	6550
27.35833	6538
27.36667	6526
27.37500	6514
27.38333	6502
27.39167	6490
27.40000	6482
27.40833	6474
27.41667	6466
27.42500	6456
27.43333	6445
27.44167	6435
27.45000	6426
27.45833	6420
27.46667	6417
27.47500	6414
27.48333	6410
27.49167	6403
27.50000	6395
27.50833	6387
27.51667	6381
27.52500	6375
27.53333	6370
27.54167	6363
27.55000	6356
27.55833	6348
27.56667	6338
27.57500	6330
27.58333	6323
27.59167	6318
27.60000	6316
27.60833	6315
27.61667	6314
27.62500	6312
27.63333	6310
27.64167	6308
27.65000	6306
27.65833	6304
27.66667	6303
27.67500	6304
27.68333	6306
27.69167	6310
27.70000	6313
27.70833	6318
27.71667	6323
27.72500	6328
27.73333	6333
27.74167	6340
27.75000	6346
27.75833	6352
27.76667	6356
27.77500	6359
27.78333	6362
27.79167	6365
27.80000	6370
27.80833	6376
27.81667	6382
27.82500	6387
27.83333	6392
27.84167	6397
27.85000	6404
27.85833	6413
27.86667	6426
27.87500	6440
27.88333	6453
27.89167	6465
27.90000	6477
27.90833	6488
27.91667	6498
27.92500	6510
27.93333	6521
27.94167	6532
27.95000	6543
27.95833	6554
27.96667	6566
27.97500	6578
27.98333	6589
27.99167	6602
28.00000	6614
28.00833	6628
28.01667	6642
28.02500	6655
28.03333	6668
28.04167	6682
28.05000	6695
28.05833	6710
28.06667	6726
28.07500	6742
28.08333	6757
28.09167	6771
28.10000	6782
28.10833	6793
28.11667	6804
28.12500	6818
28.13333	6834
28.14167	6852
28.15000	6869
28.15833	6886
28.16667	6900
28.17500	6914
28.18333	6926
28.19167	6939
28.20000	6951
28.20833	6964
28.21667	6977
28.22500	6991
28.23333	7003
28.24167	7015
28.25000	7027
28.25833	7037
28.26667	7046
28.27500	7055
28.28333	7064
28.29167	7074
28.30000	7085
28.30833	7098
28.31667	7110
28.32500	7123
28.33333	7135
28.34167	7147
28.35000	7158
28.35833	7167
28.36667	7174
28.37500	7181
28.38333	7186
28.39167	7191
28.40000	7199
28.40833	7209
28.41667	7219
28.42500	7230
28.43333	7241
28.44167	7251
28.45000	7262
28.45833	7272
28.46667	7282
28.47500	7291
28.48333	7300
28.49167	7309
28.50000	7316
28.50833	7323
28.51667	7329
28.52500	7334
28.53333	7338
28.54167	7343
28.55000	7347
28.55833	7351
28.56667	7357
28.57500	7364
28.58333	7374
28.59167	7387
28.60000	7401
28.60833	7416
28.61667	7429
28.62500	7440
28.63333	7448
28.64167	7454
28.65000	7458
28.65833	7462
28.66667	7468
28.67500	7475
28.68333	7484
28.69167	7493
28.70000	7502
28.70833	7510
28.71667	7517
28.72500	7524
28.73333	7531
28.74167	7540
28.75000	7551
28.75833	7561
28.76667	7571
28.77500	7582
28.78333	7592
28.79167	7601
28.80000	7610
28.80833	7617
28.81667	7625
28.82500	7633
28.83333	7642
28.84167	7653
28.85000	7665
28.85833	7677
28.86667	7688
28.87500	7698
28.88333	7708
28.89167	7719
28.90000	7731
28.90833	7744
28.91667	7758
28.92500	7772
28.93333	7784
28.94167	7796
28.95000	7808
28.95833	7820
28.96667	7835
28.97500	7850
28.98333	7866
28.99167	7881
29.00000	7896
29.00833	7912
29.01667	7926
29.02500	7942
29.03333	7960
29.04167	7978
29.05000	7995
29.05833	8012
29.06667	8031
29.07500	8050
29.08333	8068
29.09167	8085
29.10000	8102
29.10833	8118
29.11667	8136
29.12500	8157
29.13333	8183
29.14167	8211
29.15000	8238
29.15833	8266
29.16667	8298
29.17500	8330
29.18333	8363
29.19167	8399
29.20000	8434
29.20833	8466
29.21667	8497
29.22500	8531
29.23333	8565
29.24167	8599
29.25000	8636
29.25833	8675
29.26667	8713
29.27500	8752
29.28333	8796
29.29167	8845
29.30000	8896
29.30833	8950
29.31667	9003
29.32500	9058
29.33333	9111
29.34167	9166
29.35000	9223
29.35833	9280
29.36667	9342
29.37500	9406
29.38333	9476
29.39167	9549
29.40000	9625
29.40833	9703
29.41667	9782
29.42500	9865
29.43333	9950
29.44167	10039
29.45000	10134
29.45833	10232
29.46667	10337
29.47500	10445
29.48333	10561
29.49167	10682
29.50000	10808
29.50833	10940
29.51667	11072
29.52500	11209
29.53333	11346
29.54167	11488
29.55000	11638
29.55833	11795
29.56667	11965
29.57500	12140
29.58333	12325
29.59167	12515
29.60000	12707
29.60833	12909
29.61667	13113
29.62500	13332
29.63333	13557
29.64167	13795
29.65000	14045
29.65833	14303
29.66667	14577
29.67500	14855
29.68333	15146
29.69167	15445
29.70000	15751
29.70833	16072
29.71667	16397
29.72500	16740
29.73333	17089
29.74167	17454
29.75000	17834
29.75833	18221
29.76667	18630
29.77500	19042
29.78333	19473
29.79167	19914
29.80000	20363
29.80833	20830
29.81667	21298
29.82500	21787
29.83333	22278
29.84167	22783
29.85000	23305
29.85833	23831
29.86667	24383
29.87500	24935
29.88333	25508
29.89167	26086
29.90000	26667
29.90833	27263
29.91667	27853
29.92500	28464
29.93333	29075
29.94167	29701
29.95000	30341
29.95833	30978
29.96667	31634
29.97500	32280
29.98333	32937
29.99167	33593
30.00000	34244
30.00833	34908
30.01667	35558
30.02500	36224
30.03333	36882
30.04167	37543
30.05000	38208
30.05833	38857
30.06667	39514
30.07500	40148
30.08333	40781
30.09167	41402
30.10000	42010
30.10833	42619
30.11667	43208
30.12500	43800
30.13333	44374
30.14167	44939
30.15000	45494
30.15833	46024
30.16667	46549
30.17500	47044
30.18333	47527
30.19167	47990
30.20000	48429
30.20833	48856
30.21667	49255
30.22500	49644
30.23333	50009
30.24167	50353
30.25000	50678
30.25833	50975
30.26667	51255
30.27500	51507
30.28333	51737
30.29167	51943
30.30000	52122
30.30833	52279
30.31667	52408
30.32500	52513
30.33333	52592
30.34167	52644
30.35000	52670
30.35833	52671
30.36667	52649
30.37500	52604
30.38333	52534
30.39167	52442
30.40000	52325
30.40833	52184
30.41667	52023
30.42500	51836
30.43333	51632
30.44167	51406
30.45000	51159
30.45833	50894
30.46667	50601
30.47500	50295
30.48333	49965
30.49167	49620
30.50000	49259
30.50833	48876
30.51667	48486
30.52500	48070
30.53333	47647
30.54167	47207
30.55000	46752
30.55833	46293
30.56667	45812
30.57500	45332
30.58333	44837
30.59167	44336
30.60000	43831
30.60833	43311
30.61667	42793
30.62500	42255
30.63333	41718
30.64167	41174
30.65000	40621
30.65833	40076
30.66667	39519
30.67500	38972
30.68333	38414
30.69167	37858
30.70000	37303
30.70833	36736
30.71667	36182
30.72500	35617
30.73333	35064
30.74167	34514
30.75000	33963
30.75833	33428
30.76667	32884
30.77500	32356
30.78333	31822
30.79167	31295
30.80000	30775
30.80833	30252
30.81667	29748
30.82500	29239
30.83333	28745
30.84167	28252
30.85000	27760
30.85833	27283
30.86667	26801
30.87500	26338
30.88333	25878
30.89167	25427
30.90000	24986
30.90833	24542
30.91667	24115
30.92500	23684
30.93333	23267
30.94167	22858
30.95000	22455
30.95833	22068
30.96667	21681
30.97500	21308
30.98333	20937
30.99167	20573
31.00000	20219
31.00833	19865
31.01667	19525
31.02500	19184
31.03333	18855
31.04167	18534
31.05000	18218
31.05833	17917
31.06667	17616
31.07500	17329
31.08333	17045
31.09167	16768
31.10000	16501
31.10833	16236
31.11667	15983
31.12500	15731
31.13333	15486
31.14167	15245
31.15000	15005
31.15833	14775
31.16667	14545
31.17500	14326
31.18333	14113
31.19167	13908
31.20000	13711
31.20833	13516
31.21667	13330
31.22500	13145
31.23333	12965
31.24167	12787
31.25000	12612
31.25833	12443
31.26667	12276
31.27500	12117
31.28333	11962
31.29167	11811
31.30000	11663
31.30833	11515
31.31667	11371
31.32500	11228
31.33333	11091
31.34167	10959
31.35000	10830
31.35833	10706
31.36667	10584
31.37500	10467
31.38333	10352
31.39167	10241
31.40000	10133
31.40833	10025
31.41667	9919
31.42500	9812
31.43333	9708
31.44167	9606
31.45000	9506
31.45833	9410
31.46667	9313
31.47500	9219
31.48333	9124
31.49167	9032
31.50000	8943
31.50833	8856
31.51667	8774
31.52500	8693
31.53333	8614
31.54167	8536
31.55000	8459
31.55833	8387
31.56667	8316
31.57500	8249
31.58333	8184
31.59167	8120
31.60000	8057
31.60833	7992
31.61667	7929
31.62500	7864
31.63333	7801
31.64167	7740
31.65000	7680
31.65833	7622
31.66667	7565
31.67500	7510
31.68333	7454
31.69167	7401
31.70000	7350
31.70833	7301
31.71667	7256
31.72500	7213
31.73333	7172
31.74167	7133
31.75000	7095
31.75833	7059
31.76667	7023
31.77500	6990
31.78333	6957
31.79167	6924
31.80000	6892
31.80833	6860
31.81667	6832
31.82500	6805
31.83333	6780
31.84167	6758
31.85000	6737
31.85833	6718
31.86667	6699
31.87500	6682
31.88333	6668
31.89167	6656
31.90000	6648
31.90833	6641
31.91667	6637
31.92500	6633
31.93333	6632
31.94167	6632
31.95000	6634
31.95833	6639
31.96667	6645
31.97500	6654
31.98333	6666
31.99167	6679
32.00000	6697
32.00833	6717
32.01667	6740
32.02500	6765
32.03333	6792
32.04167	6820
32.05000	6850
32.05833	6883
32.06667	6919
32.07500	6959
32.08333	7002
32.09167	7048
32.10000	7097
32.10833	7150
32.11667	7204
32.12500	7263
32.13333	7324
32.14167	7388
32.15000	7456
32.15833	7526
32.16667	7602
32.17500	7680
32.18333	7763
32.19167	7850
32.20000	7941
32.20833	8037
32.21667	8133
32.22500	8233
32.23333	8335
32.24167	8440
32.25000	8550
32.25833	8659
32.26667	8773
32.27500	8887
32.28333	9007
32.29167	9132
32.30000	9261
32.30833	9400
32.31667	9539
32.32500	9684
32.33333	9830
32.34167	9980
32.35000	10135
32.35833	10291
32.36667	10455
32.37500	10619
32.38333	10789
32.39167	10962
32.40000	11138
32.40833	11322
32.41667	11507
32.42500	11701
32.43333	11896
32.44167	12095
32.45000	12299
32.45833	12503
32.46667	12716
32.47500	12926
32.48333	13144
32.49167	13363
32.50000	13583
32.50833	13810
32.51667	14036
32.52500	14272
32.53333	14509
32.54167	14752
32.55000	15000
32.55833	15247
32.56667	15503
32.57500	15757
32.58333	16020
32.59167	16287
32.60000	16558
32.60833	16837
32.61667	17113
32.62500	17397
32.63333	17679
32.64167	17963
32.65000	18251
32.65833	18536
32.66667	18830
32.67500	19123
32.68333	19425
32.69167	19729
32.70000	20033
32.70833	20345
32.71667	20650
32.72500	20961
32.73333	21267
32.74167	21575
32.75000	21887
32.75833	22196
32.76667	22513
32.77500	22825
32.78333	23144
32.79167	23462
32.80000	23776
32.80833	24094
32.81667	24402
32.82500	24713
32.83333	25016
32.84167	25319
32.85000	25622
32.85833	25918
32.86667	26219
32.87500	26511
32.88333	26803
32.89167	27091
32.90000	27374
32.90833	27657
32.91667	27929
32.92500	28200
32.93333	28460
32.94167	28714
32.95000	28963
32.95833	29203
32.96667	29446
32.97500	29677
32.98333	29905
32.99167	30124
33.00000	30332
33.00833	30534
33.01667	30726
33.02500	30915
33.03333	31094
33.04167	31263
33.05000	31423
33.05833	31570
33.06667	31709
33.07500	31837
33.08333	31956
33.09167	32067
33.10000	32165
33.10833	32255
33.11667	32334
33.12500	32404
33.13333	32464
33.14167	32514
33.15000	32554
33.15833	32583
33.16667	32602
33.17500	32609
33.18333	32605
33.19167	32591
33.20000	32565
33.20833	32529
33.21667	32483
33.22500	32425
33.23333	32360
33.24167	32284
33.25000	32199
33.25833	32104
33.26667	31997
33.27500	31881
33.28333	31751
33.29167	31610
33.30000	31462
33.30833	31306
33.31667	31147
33.32500	30978
33.33333	30804
33.34167	30620
33.35000	30426
33.35833	30226
33.36667	30015
33.37500	29800
33.38333	29577
33.39167	29348
33.40000	29116
33.40833	28874
33.41667	28632
33.42500	28380
33.43333	28128
33.44167	27871
33.45000	27608
33.45833	27344
33.46667	27068
33.47500	26792
33.48333	26508
33.49167	26222
33.50000	25936
33.50833	25645
33.51667	25358
33.52500	25061
33.53333	24766
33.54167	24467
33.55000	24162
33.55833	23861
33.56667	23553
33.57500	23251
33.58333	22945
33.59167	22641
33.60000	22338
33.60833	22029
33.61667	21727
33.62500	21418
33.63333	21111
33.64167	20802
33.65000	20490
33.65833	20185
33.66667	19875
33.67500	19575
33.68333	19274
33.69167	18976
33.70000	18681
33.70833	18382
33.71667	18091
33.72500	17796
33.73333	17507
33.74167	17219
33.75000	16932
33.75833	16652
33.76667	16367
33.77500	16091
33.78333	15813
33.79167	15539
33.80000	15271
33.80833	15001
33.81667	14741
33.82500	14476
33.83333	14218
33.84167	13960
33.85000	13701
33.85833	13451
33.86667	13200
33.87500	12957
33.88333	12713
33.89167	12474
33.90000	12239
33.90833	12003
33.91667	11777
33.92500	11550
33.93333	11330
33.94167	11111
33.95000	10892
33.95833	10681
33.96667	10469
33.97500	10267
33.98333	10069
33.99167	9875
34.00000	9685
34.00833	9493
34.01667	9307
34.02500	9117
34.03333	8933
34.04167	8752
34.05000	8575
34.05833	8405
34.06667	8237
34.07500	8075
34.08333	7913
34.09167	7754
34.10000	7596
34.10833	7439
34.11667	7288
34.12500	7138
34.13333	6995
34.14167	6857
34.15000	6721
34.15833	6590
34.16667	6458
34.17500	6329
34.18333	6199
34.19167	6071
34.20000	5946
34.20833	5822
34.21667	5705
34.22500	5590
34.23333	5478
34.24167	5367
34.25000	5255
34.25833	5148
34.26667	5042
34.27500	4942
34.28333	4844
34.29167	4748
34.30000	4655
34.30833	4561
34.31667	4471
34.32500	4380
34.33333	4293
34.34167	4208
34.35000	4125
34.35833	4047
34.36667	3971
34.37500	3897
34.38333	3823
34.39167	3748
34.40000	3674
34.40833	3599
34.41667	3529
34.42500	3461
34.43333	3396
34.44167	3333
34.45000	3270
34.45833	3209
34.46667	3147
34.47500	3088
34.48333	3029
34.49167	2972
34.50000	2917
34.50833	2863
34.51667	2812
34.52500	2763
34.53333	2715
34.54167	2669
34.55000	2623
34.55833	2579
34.56667	2533
34.57500	2488
34.58333	2441
34.59167	2396
34.60000	2354
34.60833	2313
34.61667	2276
34.62500	2241
34.63333	2207
34.64167	2173
34.65000	2139
34.65833	2105
34.66667	2070
34.67500	2036
34.68333	2003
34.69167	1970
34.70000	1939
34.70833	1909
34.71667	1881
34.72500	1855
34.73333	1831
34.74167	1808
34.75000	1784
34.75833	1760
34.76667	1735
34.77500	1712
34.78333	1689
34.79167	1667
34.80000	1648
34.80833	1630
34.81667	1614
34.82500	1599
34.83333	1584
34.84167	1568
34.85000	1551
34.85833	1533
34.86667	1515
34.87500	1498
34.88333	1484
34.89167	1471
34.90000	1459
34.90833	1446
34.91667	1435
34.92500	1424
34.93333	1413
34.94167	1402
34.95000	1392
34.95833	1382
34.96667	1372
34.97500	1365
34.98333	1359
34.99167	1354
35.00000	1348
35.00833	1341
35.01667	1333
35.02500	1322
35.03333	1312
35.04167	1301
35.05000	1291
35.05833	1283
35.06667	1276
35.07500	1271
35.08333	1266
35.09167	1262
35.10000	1259
35.10833	1255
35.11667	1250
35.12500	1246
35.13333	1240
35.14167	1233
35.15000	1224
35.15833	1216
35.16667	1210
35.17500	1207
35.18333	1205
35.19167	1204
35.20000	1202
35.20833	1196
35.21667	1189
35.22500	1182
35.23333	1176
35.24167	1171
35.25000	1165
35.25833	1161
35.26667	1156
35.27500	1152
35.28333	1148
35.29167	1142
35.30000	1135
35.30833	1127
35.31667	1119
35.32500	1111
35.33333	1104
35.34167	1096
35.35000	1088
35.35833	1080
35.36667	1071
35.37500	1062
35.38333	1054
35.39167	1045
35.40000	1037
35.40833	1028
35.41667	1019
35.42500	1010
35.43333	1001
35.44167	991
35.45000	980
35.45833	971
35.46667	961
35.47500	953
35.48333	946
35.49167	940
35.50000	933
35.50833	923
35.51667	911
35.52500	897
35.53333	884
35.54167	872
35.55000	863
35.55833	855
35.56667	848
35.57500	838
35.58333	825
35.59167	811
35.60000	797
35.60833	785
35.61667	774
35.62500	763
35.63333	753
35.64167	741
35.65000	728
35.65833	716
35.66667	705
35.67500	695
35.68333	685
35.69167	675
35.70000	665
35.70833	653
35.71667	642
35.72500	631
35.73333	620
35.74167	608
35.75000	595
35.75833	583
35.76667	571
35.77500	561
35.78333	552
35.79167	544
35.80000	536
35.80833	527
35.81667	519
35.82500	511
35.83333	504
35.84167	497
35.85000	490
35.85833	484
35.86667	478
35.87500	472
35.88333	468
35.89167	463
35.90000	457
35.90833	449
35.91667	438
35.92500	428
35.93333	418
35.94167	411
35.95000	405
35.95833	400
35.96667	394
35.97500	388
35.98333	383
35.99167	378
36.00000	373
36.00833	369
36.01667	366
36.02500	362
36.03333	358
36.04167	355
36.05000	352
36.05833	348
36.06667	344
36.07500	341
36.08333	337
36.09167	335
36.10000	333
36.10833	333
36.11667	331
36.12500	326
36.13333	321
36.14167	314
36.15000	307
36.15833	302
36.16667	298
36.17500	296
36.18333	294
36.19167	292
36.20000	291
36.20833	290
36.21667	288
36.22500	286
36.23333	283
36.24167	280
36.25000	278
36.25833	278
36.26667	280
36.27500	281
36.28333	282
36.29167	280
36.30000	277
36.30833	272
36.31667	267
36.32500	263
36.33333	260
36.34167	258
36.35000	258
36.35833	258
36.36667	258
36.37500	257
36.38333	253
36.39167	250
36.40000	247
36.40833	246
36.41667	247
36.42500	250
36.43333	253
36.44167	255
36.45000	255
36.45833	254
36.46667	252
36.47500	249
36.48333	247
36.49167	245
36.50000	244
36.50833	245
36.51667	247
36.52500	249
36.53333	251
36.54167	252
36.55000	252
36.55833	251
36.56667	249
36.57500	247
36.58333	247
36.59167	249
36.60000	252
36.60833	256
36.61667	259
36.62500	260
36.63333	259
36.64167	257
36.65000	254
36.65833	252
36.66667	250
36.67500	249
36.68333	249
36.69167	250
36.70000	251
36.70833	250
36.71667	248
36.72500	246
36.73333	244
36.74167	243
36.75000	245
36.75833	246
36.76667	247
36.77500	247
36.78333	248
36.79167	249
36.80000	251
36.80833	255
36.81667	259
36.82500	262
36.83333	263
36.84167	262
36.85000	260
36.85833	258
36.86667	257
36.87500	256
36.88333	257
36.89167	260
36.90000	263
36.90833	265
36.91667	266
36.92500	267
36.93333	268
36.94167	268
36.95000	267
36.95833	267
36.96667	268
36.97500	269
36.98333	273
36.99167	279
37.00000	283
37.00833	287
37.01667	288
37.02500	284
37.03333	279
37.04167	274
37.05000	274
37.05833	276
37.06667	280
37.07500	282
37.08333	283
37.09167	281
37.10000	279
37.10833	276
37.11667	273
37.12500	272
37.13333	272
37.14167	273
37.15000	274
37.15833	275
37.16667	274
37.17500	272
37.18333	269
37.19167	266
37.20000	264
37.20833	263
37.21667	264
37.22500	263
37.23333	262
37.24167	259
37.25000	255
37.25833	252
37.26667	249
37.27500	246
37.28333	243
37.29167	238
37.30000	233
37.30833	227
37.31667	222
37.32500	219
37.33333	219
37.34167	218
37.35000	217
37.35833	214
37.36667	209
37.37500	202
37.38333	195
37.39167	189
37.40000	183
37.40833	179
37.41667	176
37.42500	174
37.43333	172
37.44167	170
37.45000	168
37.45833	166
37.46667	164
37.47500	162
37.48333	160
37.49167	157
37.50000	154
37.50833	150
37.51667	146
37.52500	142
37.53333	139
37.54167	136
37.55000	132
37.55833	127
37.56667	121
37.57500	114
37.58333	108
37.59167	102
37.60000	99
37.60833	97
37.61667	95
37.62500	92
37.63333	90
37.64167	87
37.65000	86
37.65833	85
37.66667	86
37.67500	87
37.68333	87
37.69167	85
37.70000	82
37.70833	77
37.71667	74
37.72500	73
37.73333	73
37.74167	75
37.75000	78
37.75833	79
37.76667	80
37.77500	80
37.78333	81
37.79167	82
37.80000	83
37.80833	83
37.81667	83
37.82500	82
37.83333	80
37.84167	78
37.85000	75
37.85833	74
37.86667	73
37.87500	74
37.88333	74
37.89167	75
37.90000	75
37.90833	73
37.91667	72
37.92500	70
37.93333	68
37.94167	67
37.95000	66
37.95833	65
37.96667	63
37.97500	60
37.98333	58
37.99167	55
38.00000	53
38.00833	52
38.01667	51
38.02500	51
38.03333	53
38.04167	55
38.05000	57
38.05833	59
38.06667	60
38.07500	61
38.08333	60
38.09167	58
38.10000	56
38.10833	54
38.11667	54
38.12500	54
38.13333	55
38.14167	53
38.15000	51
38.15833	49
38.16667	48
38.17500	48
38.18333	50
38.19167	51
38.20000	52
38.20833	51
38.21667	49
38.22500	46
38.23333	43
38.24167	40
38.25000	37
38.25833	35
38.26667	34
38.27500	34
38.28333	34
38.29167	34
38.30000	35
38.30833	36
38.31667	36
38.32500	36
38.33333	34
38.34167	32
38.35000	28
38.35833	24
38.36667	20
38.37500	16
38.38333	14
38.39167	11
38.40000	9
38.40833	7
38.41667	5
38.42500	3
38.43333	1
38.44167	1
38.45000	1
38.45833	0
38.46667	-1
38.47500	-4
38.48333	-7
38.49167	-10
38.50000	-13
38.50833	-15
38.51667	-19
38.52500	-23
38.53333	-27
38.54167	-31
38.55000	-34
38.55833	-36
38.56667	-38
38.57500	-39
38.58333	-39
38.59167	-39
38.60000	-40
38.60833	-43
38.61667	-48
38.62500	-54
38.63333	-61
38.64167	-68
38.65000	-75
38.65833	-80
38.66667	-82
38.67500	-82
38.68333	-79
38.69167	-76
38.70000	-74
38.70833	-74
38.71667	-75
38.72500	-76
38.73333	-79
38.74167	-81
38.75000	-84
38.75833	-89
38.76667	-94
38.77500	-101
38.78333	-108
38.79167	-115
38.80000	-120
38.80833	-123
38.81667	-124
38.82500	-123
38.83333	-120
38.84167	-118
38.85000	-117
38.85833	-118
38.86667	-119
38.87500	-121
38.88333	-123
38.89167	-126
38.90000	-130
38.90833	-136
38.91667	-141
38.92500	-147
38.93333	-150
38.94167	-151
38.95000	-150
38.95833	-148
38.96667	-148
38.97500	-149
38.98333	-150
38.99167	-152
39.00000	-154
39.00833	-156
39.01667	-159
39.02500	-163
39.03333	-166
39.04167	-169
39.05000	-172
39.05833	-175
39.06667	-179
39.07500	-182
39.08333	-184
39.09167	-185
39.10000	-185
39.10833	-185
39.11667	-185
39.12500	-186
39.13333	-188
39.14167	-189
39.15000	-189
39.15833	-188
39.16667	-186
39.17500	-185
39.18333	-186
39.19167	-189
39.20000	-193
39.20833	-197
39.21667	-201
39.22500	-205
39.23333	-207
39.24167	-208
39.25000	-208
39.25833	-207
39.26667	-207
39.27500	-209
39.28333	-212
39.29167	-216
39.30000	-219
39.30833	-220
39.31667	-220
39.32500	-221
39.33333	-221
39.34167	-222
39.35000	-224
39.35833	-226
39.36667	-228
39.37500	-228
39.38333	-228
39.39167	-226
39.40000	-226
39.40833	-227
39.41667	-229
39.42500	-230
39.43333	-231
39.44167	-232
39.45000	-231
39.45833	-229
39.46667	-227
39.47500	-224
39.48333	-221
39.49167	-219
39.50000	-219
39.50833	-220
39.51667	-222
39.52500	-226
39.53333	-231
39.54167	-237
39.55000	-243
39.55833	-247
39.56667	-248
39.57500	-245
39.58333	-241
39.59167	-236
39.60000	-233
39.60833	-230
39.61667	-229
39.62500	-230
39.63333	-231
39.64167	-232
39.65000	-233
39.65833	-233
39.66667	-234
39.67500	-235
39.68333	-237
39.69167	-239
39.70000	-241
39.70833	-241
39.71667	-240
39.72500	-239
39.73333	-238
39.74167	-237
39.75000	-236
39.75833	-235
39.76667	-235
39.77500	-236
39.78333	-238
39.79167	-240
39.80000	-242
39.80833	-242
39.81667	-242
39.82500	-242
39.83333	-241
39.84167	-241
39.85000	-238
39.85833	-234
39.86667	-229
39.87500	-224
39.88333	-221
39.89167	-217
39.90000	-212
39.90833	-206
39.91667	-201
39.92500	-195
39.93333	-191
39.94167	-188
39.95000	-186
39.95833	-184
39.96667	-180
39.97500	-173
39.98333	-164
39.99167	-153
40.00000	-141
40.00833	-128
40.01667	-115
40.02500	-102
40.03333	-90
40.04167	-79
40.05000	-67
40.05833	-54
40.06667	-38
40.07500	-21
40.08333	-2
40.09167	18
40.10000	37
40.10833	57
40.11667	78
40.12500	102
40.13333	128
40.14167	158
40.15000	192
40.15833	227
40.16667	265
40.17500	304
40.18333	347
40.19167	392
40.20000	440
40.20833	491
40.21667	543
40.22500	598
40.23333	655
40.24167	717
40.25000	783
40.25833	850
40.26667	922
40.27500	995
40.28333	1074
40.29167	1156
40.30000	1242
40.30833	1333
40.31667	1424
40.32500	1521
40.33333	1620
40.34167	1725
40.35000	1837
40.35833	1952
40.36667	2073
40.37500	2194
40.38333	2319
40.39167	2447
40.40000	2580
40.40833	2721
40.41667	2864
40.42500	3016
40.43333	3169
40.44167	3326
40.45000	3489
40.45833	3653
40.46667	3827
40.47500	4002
40.48333	4186
40.49167	4374
40.50000	4566
40.50833	4766
40.51667	4966
40.52500	5172
40.53333	5378
40.54167	5587
40.55000	5803
40.55833	6020
40.56667	6248
40.57500	6476
40.58333	6713
40.59167	6953
40.60000	7193
40.60833	7439
40.61667	7680
40.62500	7929
40.63333	8176
40.64167	8427
40.65000	8683
40.65833	8937
40.66667	9199
40.67500	9456
40.68333	9716
40.69167	9975
40.70000	10232
40.70833	10494
40.71667	10752
40.72500	11015
40.73333	11276
40.74167	11536
40.75000	11799
40.75833	12057
40.76667	12319
40.77500	12576
40.78333	12834
40.79167	13090
40.80000	13342
40.80833	13597
40.81667	13841
40.82500	14086
40.83333	14322
40.84167	14554
40.85000	14784
40.85833	15005
40.86667	15227
40.87500	15440
40.88333	15652
40.89167	15859
40.90000	16057
40.90833	16253
40.91667	16439
40.92500	16621
40.93333	16796
40.94167	16965
40.95000	17131
40.95833	17285
40.96667	17433
40.97500	17569
40.98333	17696
40.99167	17816
41.00000	17929
41.00833	18041
41.01667	18144
41.02500	18241
41.03333	18327
41.04167	18401
41.05000	18465
41.05833	18519
41.06667	18564
41.07500	18599
41.08333	18626
41.09167	18644
41.10000	18655
41.10833	18658
41.11667	18654
41.12500	18641
41.13333	18619
41.14167	18585
41.15000	18540
41.15833	18486
41.16667	18422
41.17500	18353
41.18333	18276
41.19167	18193
41.20000	18104
41.20833	18005
41.21667	17902
41.22500	17789
41.23333	17670
41.24167	17545
41.25000	17413
41.25833	17278
41.26667	17135
41.27500	16987
41.28333	16829
41.29167	16663
41.30000	16491
41.30833	16310
41.31667	16126
41.32500	15935
41.33333	15741
41.34167	15541
41.35000	15336
41.35833	15132
41.36667	14922
41.37500	14714
41.38333	14501
41.39167	14287
41.40000	14070
41.40833	13845
41.41667	13621
41.42500	13390
41.43333	13160
41.44167	12930
41.45000	12699
41.45833	12473
41.46667	12243
41.47500	12019
41.48333	11791
41.49167	11562
41.50000	11333
41.50833	11097
41.51667	10868
41.52500	10638
41.53333	10413
41.54167	10189
41.55000	9964
41.55833	9744
41.56667	9518
41.57500	9299
41.58333	9079
41.59167	8861
41.60000	8649
41.60833	8434
41.61667	8227
41.62500	8018
41.63333	7816
41.64167	7618
41.65000	7422
41.65833	7234
41.66667	7045
41.67500	6862
41.68333	6679
41.69167	6499
41.70000	6322
41.70833	6145
41.71667	5975
41.72500	5805
41.73333	5641
41.74167	5481
41.75000	5323
41.75833	5170
41.76667	5018
41.77500	4874
41.78333	4733
41.79167	4597
41.80000	4465
41.80833	4333
41.81667	4205
41.82500	4076
41.83333	3952
41.84167	3832
41.85000	3714
41.85833	3601
41.86667	3489
41.87500	3383
41.88333	3279
41.89167	3178
41.90000	3081
41.90833	2983
41.91667	2889
41.92500	2796
41.93333	2706
41.94167	2619
41.95000	2533
41.95833	2451
41.96667	2369
41.97500	2291
41.98333	2214
41.99167	2139
42.00000	2070
42.00833	2001
42.01667	1938
42.02500	1876
42.03333	1816
42.04167	1757
42.05000	1697
42.05833	1639
42.06667	1582
42.07500	1528
42.08333	1477
42.09167	1428
42.10000	1381
42.10833	1336
42.11667	1292
42.12500	1247
42.13333	1204
42.14167	1163
42.15000	1124
42.15833	1087
42.16667	1052
42.17500	1017
42.18333	979
42.19167	940
42.20000	901
42.20833	862
42.21667	827
42.22500	796
42.23333	769
42.24167	742
42.25000	715
42.25833	688
42.26667	660
42.27500	634
42.28333	610
42.29167	587
42.30000	563
42.30833	538
42.31667	514
42.32500	488
42.33333	463
42.34167	441
42.35000	420
42.35833	400
42.36667	380
42.37500	360
42.38333	341
42.39167	323
42.40000	306
42.40833	289
42.41667	272
42.42500	254
42.43333	236
42.44167	219
42.45000	204
42.45833	191
42.46667	177
42.47500	166
42.48333	156
42.49167	147
42.50000	137
42.50833	127
42.51667	116
42.52500	104
42.53333	92
42.54167	80
42.55000	68
42.55833	56
42.56667	46
42.57500	35
42.58333	26
42.59167	16
42.60000	7
42.60833	-3
42.61667	-12
42.62500	-18
42.63333	-22
42.64167	-26
42.65000	-31
42.65833	-37
42.66667	-45
42.67500	-54
42.68333	-61
42.69167	-69
42.70000	-77
42.70833	-87
42.71667	-96
42.72500	-104
42.73333	-110
42.74167	-114
42.75000	-116
42.75833	-118
42.76667	-122
42.77500	-127
42.78333	-134
42.79167	-141
42.80000	-148
42.80833	-154
42.81667	-158
42.82500	-161
42.83333	-163
42.84167	-165
42.85000	-168
42.85833	-171
42.86667	-176
42.87500	-182
42.88333	-189
42.89167	-195
42.90000	-200
42.90833	-204
42.91667	-208
42.92500	-212
42.93333	-217
42.94167	-221
42.95000	-224
42.95833	-226
42.96667	-227
42.97500	-227
42.98333	-228
42.99167	-231
43.00000	-236
43.00833	-242
43.01667	-249
43.02500	-254
43.03333	-257
43.04167	-256
43.05000	-253
43.05833	-249
43.06667	-248
43.07500	-249
43.08333	-254
43.09167	-259
43.10000	-265
43.10833	-271
43.11667	-276
43.12500	-282
43.13333	-286
43.14167	-291
43.15000	-295
43.15833	-298
43.16667	-299
43.17500	-299
43.18333	-298
43.19167	-296
43.20000	-295
43.20833	-295
43.21667	-296
43.22500	-297
43.23333	-298
43.24167	-300
43.25000	-302
43.25833	-304
43.26667	-307
43.27500	-310
43.28333	-312
43.29167	-314
43.30000	-316
43.30833	-317
43.31667	-319
43.32500	-321
43.33333	-323
43.34167	-324
43.35000	-325
43.35833	-326
43.36667	-324
43.37500	-323
43.38333	-324
43.39167	-326
43.40000	-330
43.40833	-335
43.41667	-340
43.42500	-345
43.43333	-349
43.44167	-353
43.45000	-356
43.45833	-358
43.46667	-358
43.47500	-356
43.48333	-354
43.49167	-351
43.50000	-348
43.50833	-345
43.51667	-343
43.52500	-343
43.53333	-344
43.54167	-348
43.55000	-352
43.55833	-358
43.56667	-363
43.57500	-367
43.58333	-369
43.59167	-370
43.60000	-370
43.60833	-371
43.61667	-373
43.62500	-375
43.63333	-378
43.64167	-380
43.65000	-381
43.65833	-383
43.66667	-384
43.67500	-384
43.68333	-381
43.69167	-377
43.70000	-373
43.70833	-369
43.71667	-368
43.72500	-368
43.73333	-370
43.74167	-372
43.75000	-373
43.75833	-374
43.76667	-374
43.77500	-374
43.78333	-373
43.79167	-373
43.80000	-375
43.80833	-380
43.81667	-385
43.82500	-388
43.83333	-389
43.84167	-389
43.85000	-388
43.85833	-387
43.86667	-387
43.87500	-387
43.88333	-387
43.89167	-385
43.90000	-383
43.90833	-382
43.91667	-383
43.92500	-386
43.93333	-390
43.94167	-394
43.95000	-396
43.95833	-397
43.96667	-395
43.97500	-392
43.98333	-389
43.99167	-385
44.00000	-384
44.00833	-385
44.01667	-387
44.02500	-391
44.03333	-395
44.04167	-398
44.05000	-400
44.05833	-402
44.06667	-404
44.07500	-405
44.08333	-404
44.09167	-401
44.10000	-398
44.10833	-396
44.11667	-396
44.12500	-397
44.13333	-399
44.14167	-400
44.15000	-398
44.15833	-396
44.16667	-395
44.17500	-394
44.18333	-394
44.19167	-394
44.20000	-394
44.20833	-392
44.21667	-389
44.22500	-388
44.23333	-388
44.24167	-389
44.25000	-391
44.25833	-393
44.26667	-395
44.27500	-398
44.28333	-400
44.29167	-402
44.30000	-404
44.30833	-406
44.31667	-408
44.32500	-408
44.33333	-406
44.34167	-403
44.35000	-399
44.35833	-395
44.36667	-392
44.37500	-389
44.38333	-388
44.39167	-388
44.40000	-390
44.40833	-394
44.41667	-398
44.42500	-400
44.43333	-401
44.44167	-401
44.45000	-400
44.45833	-399
44.46667	-397
44.47500	-395
44.48333	-392
44.49167	-389
44.50000	-386
44.50833	-385
44.51667	-385
44.52500	-384
44.53333	-383
44.54167	-381
44.55000	-380
44.55833	-378
44.56667	-378
44.57500	-378
44.58333	-378
44.59167	-378
44.60000	-376
44.60833	-374
44.61667	-373
44.62500	-373
44.63333	-373
44.64167	-371
44.65000	-368
44.65833	-365
44.66667	-362
44.67500	-360
44.68333	-359
44.69167	-360
44.70000	-360
44.70833	-359
44.71667	-359
44.72500	-360
44.73333	-362
44.74167	-364
44.75000	-364
44.75833	-364
44.76667	-363
44.77500	-362
44.78333	-360
44.79167	-358
44.80000	-355
44.80833	-351
44.81667	-347
44.82500	-343
44.83333	-339
44.84167	-336
44.85000	-334
44.85833	-333
44.86667	-333
44.87500	-333
44.88333	-332
44.89167	-329
44.90000	-326
44.90833	-323
44.91667	-321
44.92500	-319
44.93333	-316
44.94167	-314
44.95000	-312
44.95833	-310
44.96667	-310
44.97500	-309
44.98333	-307
44.99167	-303
45.00000	-297
45.00833	-292
45.01667	-287
45.02500	-284
45.03333	-282
45.04167	-281
45.05000	-282
45.05833	-283
45.06667	-282
45.07500	-279
45.08333	-274
45.09167	-269
45.10000	-265
45.10833	-262
45.11667	-261
45.12500	-263
45.13333	-266
45.14167	-269
45.15000	-271
45.15833	-272
45.16667	-270
45.17500	-266
45.18333	-260
45.19167	-253
45.20000	-247
45.20833	-242
45.21667	-238
45.22500	-236
45.23333	-235
45.24167	-235
45.25000	-234
45.25833	-232
45.26667	-228
45.27500	-222
45.28333	-216
45.29167	-211
45.30000	-208
45.30833	-208
45.31667	-211
45.32500	-214
45.33333	-218
45.34167	-220
45.35000	-220
45.35833	-219
45.36667	-218
45.37500	-216
45.38333	-214
45.39167	-214
45.40000	-216
45.40833	-218
45.41667	-220
45.42500	-220
45.43333	-219
45.44167	-217
45.45000	-215
45.45833	-213
45.46667	-212
45.47500	-212
45.48333	-212
45.49167	-212
45.50000	-212
45.50833	-213
45.51667	-215
45.52500	-217
45.53333	-219
45.54167	-221
45.55000	-224
45.55833	-227
45.56667	-231
45.57500	-235
45.58333	-238
45.59167	-239
45.60000	-239
45.60833	-238
45.61667	-237
45.62500	-236
45.63333	-235
45.64167	-234
45.65000	-235
45.65833	-236
45.66667	-238
45.67500	-240
45.68333	-242
45.69167	-246
45.70000	-250
45.70833	-254
45.71667	-257
45.72500	-260
45.73333	-263
45.74167	-265
45.75000	-266
45.75833	-265
45.76667	-263
45.77500	-262
45.78333	-262
45.79167	-264
45.80000	-269
45.80833	-276
45.81667	-282
45.82500	-286
45.83333	-286
45.84167	-284
45.85000	-280
45.85833	-278
45.86667	-280
45.87500	-283
45.88333	-287
45.89167	-292
45.90000	-296
45.90833	-300
45.91667	-303
45.92500	-306
45.93333	-308
45.94167	-311
45.95000	-313
45.95833	-316
45.96667	-320
45.97500	-323
45.98333	-325
45.99167	-327
46.00000	-329
46.00833	-328
46.01667	-326
46.02500	-324
46.03333	-323
46.04167	-325
46.05000	-329
46.05833	-334
46.06667	-341
46.07500	-347
46.08333	-351
46.09167	-353
46.10000	-354
46.10833	-354
46.11667	-355
46.12500	-357
46.13333	-360
46.14167	-363
46.15000	-365
46.15833	-367
46.16667	-367
46.17500	-367
46.18333	-367
46.19167	-368
46.20000	-371
46.20833	-376
46.21667	-380
46.22500	-382
46.23333	-382
46.24167	-381
46.25000	-380
46.25833	-380
46.26667	-382
46.27500	-385
46.28333	-388
46.29167	-391
46.30000	-394
46.30833	-397
46.31667	-400
46.32500	-403
46.33333	-404
46.34167	-406
46.35000	-408
46.35833	-410
46.36667	-412
46.37500	-415
46.38333	-418
46.39167	-421
46.40000	-422
46.40833	-422
46.41667	-421
46.42500	-419
46.43333	-417
46.44167	-416
46.45000	-416
46.45833	-417
46.46667	-418
46.47500	-419
46.48333	-418
46.49167	-417
46.50000	-416
46.50833	-416
46.51667	-419
46.52500	-423
46.53333	-427
46.54167	-429
46.55000	-428
46.55833	-427
46.56667	-425
46.57500	-423
46.58333	-421
46.59167	-421
46.60000	-421
46.60833	-421
46.61667	-422
46.62500	-424
46.63333	-426
46.64167	-429
46.65000	-432
46.65833	-435
46.66667	-436
46.67500	-435
46.68333	-433
46.69167	-430
46.70000	-428
46.70833	-428
46.71667	-429
46.72500	-431
46.73333	-434
46.74167	-436
46.75000	-436
46.75833	-436
46.76667	-436
46.77500	-437
46.78333	-438
46.79167	-440
46.80000	-442
46.80833	-444
46.81667	-446
46.82500	-446
46.83333	-445
46.84167	-442
46.85000	-438
46.85833	-435
46.86667	-434
46.87500	-436
46.88333	-438
46.89167	-441
46.90000	-444
46.90833	-445
46.91667	-445
46.92500	-445
46.93333	-445
46.94167	-445
46.95000	-447
46.95833	-448
46.96667	-450
46.97500	-450
46.98333	-450
46.99167	-447
47.00000	-443
47.00833	-440
47.01667	-438
47.02500	-436
47.03333	-434
47.04167	-432
47.05000	-429
47.05833	-426
47.06667	-424
47.07500	-424
47.08333	-424
47.09167	-424
47.10000	-424
47.10833	-422
47.11667	-421
47.12500	-419
47.13333	-418
47.14167	-417
47.15000	-418
47.15833	-418
47.16667	-418
47.17500	-416
47.18333	-415
47.19167	-413
47.20000	-412
47.20833	-411
47.21667	-411
47.22500	-409
47.23333	-406
47.24167	-402
47.25000	-399
47.25833	-396
47.26667	-394
47.27500	-394
47.28333	-393
47.29167	-393
47.30000	-392
47.30833	-391
47.31667	-389
47.32500	-387
47.33333	-385
47.34167	-383
47.35000	-382
47.35833	-380
47.36667	-379
47.37500	-379
47.38333	-378
47.39167	-376
47.40000	-374
47.40833	-370
47.41667	-367
47.42500	-364
47.43333	-362
47.44167	-360
47.45000	-359
47.45833	-358
47.46667	-356
47.47500	-353
47.48333	-348
47.49167	-343
47.50000	-339
47.50833	-336
47.51667	-335
47.52500	-336
47.53333	-338
47.54167	-339
47.55000	-337
47.55833	-334
47.56667	-329
47.57500	-324
47.58333	-319
47.59167	-314
47.60000	-310
47.60833	-307
47.61667	-305
47.62500	-304
47.63333	-304
47.64167	-304
47.65000	-305
47.65833	-305
47.66667	-305
47.67500	-304
47.68333	-303
47.69167	-301
47.70000	-299
47.70833	-298
47.71667	-297
47.72500	-295
47.73333	-291
47.74167	-286
47.75000	-282
47.75833	-279
47.76667	-279
47.77500	-280
47.78333	-282
47.79167	-283
47.80000	-283
47.80833	-281
47.81667	-277
47.82500	-272
47.83333	-267
47.84167	-265
47.85000	-265
47.85833	-267
47.86667	-269
47.87500	-271
47.88333	-272
47.89167	-270
47.90000	-268
47.90833	-265
47.91667	-262
47.92500	-260
47.93333	-260
47.94167	-260
47.95000	-261
47.95833	-262
47.96667	-263
47.97500	-265
47.98333	-267
47.99167	-271
48.00000	-274
48.00833	-276
48.01667	-277
48.02500	-278
48.03333	-278
48.04167	-277
48.05000	-276
48.05833	-275
48.06667	-273
48.07500	-271
48.08333	-271
48.09167	-271
48.10000	-272
48.10833	-274
48.11667	-276
48.12500	-279
48.13333	-281
48.14167	-283
48.15000	-284
48.15833	-284
48.16667	-283
48.17500	-282
48.18333	-282
48.19167	-283
48.20000	-287
48.20833	-291
48.21667	-296
48.22500	-299
48.23333	-302
48.24167	-303
48.25000	-304
48.25833	-305
48.26667	-307
48.27500	-309
48.28333	-311
48.29167	-313
48.30000	-314
48.30833	-313
48.31667	-312
48.32500	-311
48.33333	-311
48.34167	-312
48.35000	-314
48.35833	-317
48.36667	-321
48.37500	-326
48.38333	-329
48.39167	-332
48.40000	-334
48.40833	-335
48.41667	-336
48.42500	-338
48.43333	-341
48.44167	-343
48.45000	-346
48.45833	-348
48.46667	-349
48.47500	-349
48.48333	-350
48.49167	-350
48.50000	-351
48.50833	-352
48.51667	-352
48.52500	-353
48.53333	-355
48.54167	-357
48.55000	-360
48.55833	-363
48.56667	-366
48.57500	-368
48.58333	-371
48.59167	-374
48.60000	-376
48.60833	-377
48.61667	-377
48.62500	-377
48.63333	-375
48.64167	-374
48.65000	-373
48.65833	-371
48.66667	-370
48.67500	-370
48.68333	-370
48.69167	-372
48.70000	-374
48.70833	-377
48.71667	-380
48.72500	-382
48.73333	-384
48.74167	-385
48.75000	-386
48.75833	-388
48.76667	-388
48.77500	-388
48.78333	-387
48.79167	-384
48.80000	-382
48.80833	-381
48.81667	-382
48.82500	-387
48.83333	-394
48.84167	-400
48.85000	-404
48.85833	-406
48.86667	-404
48.87500	-400
48.88333	-396
48.89167	-393
48.90000	-392
48.90833	-394
48.91667	-397
48.92500	-400
48.93333	-403
48.94167	-405
48.95000	-404
48.95833	-403
48.96667	-401
48.97500	-401
48.98333	-402
48.99167	-406
49.00000	-410
49.00833	-415
49.01667	-419
49.02500	-422
49.03333	-423
49.04167	-423
49.05000	-421
49.05833	-420
49.06667	-419
49.07500	-420
49.08333	-421
49.09167	-422
49.10000	-423
49.10833	-423
49.11667	-423
49.12500	-425
49.13333	-426
49.14167	-428
49.15000	-430
49.15833	-432
49.16667	-434
49.17500	-437
49.18333	-441
49.19167	-443
49.20000	-442
49.20833	-438
49.21667	-434
49.22500	-431
49.23333	-431
49.24167	-432
49.25000	-435
49.25833	-437
49.26667	-437
49.27500	-436
49.28333	-435
49.29167	-434
49.30000	-433
49.30833	-432
49.31667	-432
49.32500	-432
49.33333	-433
49.34167	-435
49.35000	-436
49.35833	-438
49.36667	-440
49.37500	-443
49.38333	-446
49.39167	-448
49.40000	-449
49.40833	-448
49.41667	-445
49.42500	-443
49.43333	-442
49.44167	-442
49.45000	-444
49.45833	-446
49.46667	-446
49.47500	-446
49.48333	-445
49.49167	-446
49.50000	-446
49.50833	-447
49.51667	-448
49.52500	-449
49.53333	-451
49.54167	-454
49.55000	-458
49.55833	-461
49.56667	-463
49.57500	-464
49.58333	-465
49.59167	-465
49.60000	-466
49.60833	-465
49.61667	-463
49.62500	-460
49.63333	-458
49.64167	-457
49.65000	-457
49.65833	-458
49.66667	-459
49.67500	-459
49.68333	-458
49.69167	-458
49.70000	-460
49.70833	-464
49.71667	-469
49.72500	-473
49.73333	-475
49.74167	-474
49.75000	-470
49.75833	-466
49.76667	-463
49.77500	-461
49.78333	-460
49.79167	-461
49.80000	-463
49.80833	-466
49.81667	-468
49.82500	-469
49.83333	-469
49.84167	-468
49.85000	-466
49.85833	-463
49.86667	-462
49.87500	-461
49.88333	-461
49.89167	-462
49.90000	-463
49.90833	-464
49.91667	-465
49.92500	-467
49.93333	-468
49.94167	-469
49.95000	-468
49.95833	-468
49.96667	-466
49.97500	-464
49.98333	-463
49.99167	-462
50.00000	-464
50.00833	-467
50.01667	-472
50.02500	-477
50.03333	-480
50.04167	-481
50.05000	-481
50.05833	-481
50.06667	-481
50.07500	-481
50.08333	-480
50.09167	-479
50.10000	-477
50.10833	-476
50.11667	-476
50.12500	-476
50.13333	-476
50.14167	-477
50.15000	-477
50.15833	-477
50.16667	-477
50.17500	-478
50.18333	-476
50.19167	-474
50.20000	-471
50.20833	-469
50.21667	-467
50.22500	-466
50.23333	-466
50.24167	-467
50.25000	-468
50.25833	-469
50.26667	-469
50.27500	-468
50.28333	-468
50.29167	-468
50.30000	-469
50.30833	-470
50.31667	-472
50.32500	-472
50.33333	-473
50.34167	-473
50.35000	-472
50.35833	-469
50.36667	-466
50.37500	-463
50.38333	-461
50.39167	-459
50.40000	-458
50.40833	-457
50.41667	-454
50.42500	-452
50.43333	-449
50.44167	-447
50.45000	-446
50.45833	-444
50.46667	-440
50.47500	-436
50.48333	-432
50.49167	-429
50.50000	-428
50.50833	-430
50.51667	-433
50.52500	-435
50.53333	-437
50.54167	-438
50.55000	-439
50.55833	-440
50.56667	-440
50.57500	-438
50.58333	-435
50.59167	-431
50.60000	-428
50.60833	-427
50.61667	-427
50.62500	-429
50.63333	-431
50.64167	-430
50.65000	-427
50.65833	-423
50.66667	-417
50.67500	-412
50.68333	-409
50.69167	-408
50.70000	-409
50.70833	-411
50.71667	-414
50.72500	-417
50.73333	-418
50.74167	-419
50.75000	-418
50.75833	-416
50.76667	-412
50.77500	-408
50.78333	-405
50.79167	-402
50.80000	-401
50.80833	-400
50.81667	-401
50.82500	-403
50.83333	-404
50.84167	-403
50.85000	-401
50.85833	-398
50.86667	-395
50.87500	-393
50.88333	-392
50.89167	-391
50.90000	-390
50.90833	-388
50.91667	-387
50.92500	-389
50.93333	-392
50.94167	-394
50.95000	-396
50.95833	-397
50.96667	-397
50.97500	-397
50.98333	-396
50.99167	-395
51.00000	-393
51.00833	-390
51.01667	-388
51.02500	-387
51.03333	-387
51.04167	-387
51.05000	-386
51.05833	-386
51.06667	-387
51.07500	-389
51.08333	-393
51.09167	-397
51.10000	-400
51.10833	-402
51.11667	-402
51.12500	-403
51.13333	-405
51.14167	-405
51.15000	-404
51.15833	-403
51.16667	-400
51.17500	-398
51.18333	-397
51.19167	-397
51.20000	-397
51.20833	-394
51.21667	-392
51.22500	-390
51.23333	-389
51.24167	-390
51.25000	-392
51.25833	-394
51.26667	-395
51.27500	-396
51.28333	-397
51.29167	-399
51.30000	-401
51.30833	-403
51.31667	-406
51.32500	-408
51.33333	-410
51.34167	-412
51.35000	-416
51.35833	-420
51.36667	-423
51.37500	-425
51.38333	-426
51.39167	-426
51.40000	-425
51.40833	-425
51.41667	-426
51.42500	-427
51.43333	-429
51.44167	-431
51.45000	-433
51.45833	-434
51.46667	-435
51.47500	-437
51.48333	-438
51.49167	-440
51.50000	-442
51.50833	-442
51.51667	-442
51.52500	-442
51.53333	-444
51.54167	-446
51.55000	-447
51.55833	-448
51.56667	-449
51.57500	-449
51.58333	-447
51.59167	-444
51.60000	-443
51.60833	-444
51.61667	-446
51.62500	-448
51.63333	-450
51.64167	-452
51.65000	-453
51.65833	-454
51.66667	-456
51.67500	-460
51.68333	-463
51.69167	-466
51.70000	-467
51.70833	-469
51.71667	-469
51.72500	-467
51.73333	-466
51.74167	-464
51.75000	-464
51.75833	-464
51.76667	-465
51.77500	-467
51.78333	-470
51.79167	-474
51.80000	-476
51.80833	-478
51.81667	-478
51.82500	-478
51.83333	-477
51.84167	-475
51.85000	-473
51.85833	-472
51.86667	-470
51.87500	-470
51.88333	-473
51.89167	-477
51.90000	-481
51.90833	-483
51.91667	-484
51.92500	-483
51.93333	-481
51.94167	-480
51.95000	-480
51.95833	-481
51.96667	-483
51.97500	-485
51.98333	-485
51.99167	-483
52.00000	-482
52.00833	-482
52.01667	-483
52.02500	-484
52.03333	-485
52.04167	-485
52.05000	-485
52.05833	-485
52.06667	-484
52.07500	-483
52.08333	-484
52.09167	-485
52.10000	-488
52.10833	-491
52.11667	-495
52.12500	-498
52.13333	-500
52.14167	-500
52.15000	-499
52.15833	-497
52.16667	-494
52.17500	-491
52.18333	-491
52.19167	-492
52.20000	-494
52.20833	-496
52.21667	-499
52.22500	-501
52.23333	-502
52.24167	-503
52.25000	-504
52.25833	-503
52.26667	-501
52.27500	-498
52.28333	-496
52.29167	-496
52.30000	-497
52.30833	-500
52.31667	-501
52.32500	-502
52.33333	-501
52.34167	-500
52.35000	-499
52.35833	-497
52.36667	-494
52.37500	-491
52.38333	-487
52.39167	-483
52.40000	-482
52.40833	-483
52.41667	-487
52.42500	-493
52.43333	-500
52.44167	-505
52.45000	-508
52.45833	-509
52.46667	-509
52.47500	-508
52.48333	-507
52.49167	-506
52.50000	-505
52.50833	-503
52.51667	-502
52.52500	-501
52.53333	-499
52.54167	-497
52.55000	-495
52.55833	-493
52.56667	-492
52.57500	-492
52.58333	-493
52.59167	-495
52.60000	-497
52.60833	-497
52.61667	-497
52.62500	-495
52.63333	-493
52.64167	-491
52.65000	-492
52.65833	-494
52.66667	-496
52.67500	-498
52.68333	-499
52.69167	-499
52.70000	-499
52.70833	-498
52.71667	-498
52.72500	-500
52.73333	-504
52.74167	-508
52.75000	-509
52.75833	-507
52.76667	-504
52.77500	-501
52.78333	-499
52.79167	-501
52.80000	-504
52.80833	-508
52.81667	-510
52.82500	-511
52.83333	-511
52.84167	-509
52.85000	-506
52.85833	-503
52.86667	-501
52.87500	-499
52.88333	-498
52.89167	-497
52.90000	-495
52.90833	-493
52.91667	-492
52.92500	-492
52.93333	-493
52.94167	-495
52.95000	-496
52.95833	-499
52.96667	-502
52.97500	-505
52.98333	-509
52.99167	-511
53.00000	-513
53.00833	-514
53.01667	-514
53.02500	-513
53.03333	-512
53.04167	-511
53.05000	-510
53.05833	-508
53.06667	-506
53.07500	-504
53.08333	-502
53.09167	-501
53.10000	-500
53.10833	-500
53.11667	-498
53.12500	-495
53.13333	-491
53.14167	-487
53.15000	-484
53.15833	-482
53.16667	-481
53.17500	-482
53.18333	-483
53.19167	-483
53.20000	-484
53.20833	-484
53.21667	-483
53.22500	-480
53.23333	-475
53.24167	-472
53.25000	-469
53.25833	-468
53.26667	-468
53.27500	-470
53.28333	-474
53.29167	-478
53.30000	-481
53.30833	-484
53.31667	-486
53.32500	-486
53.33333	-484
53.34167	-482
53.35000	-478
53.35833	-473
53.36667	-468
53.37500	-464
53.38333	-461
53.39167	-458
53.40000	-454
53.40833	-450
53.41667	-446
53.42500	-442
53.43333	-439
53.44167	-437
53.45000	-437
53.45833	-437
53.46667	-436
53.47500	-434
53.48333	-431
53.49167	-428
53.50000	-426
53.50833	-424
53.51667	-420
53.52500	-415
53.53333	-409
53.54167	-401
53.55000	-393
53.55833	-386
53.56667	-378
53.57500	-370
53.58333	-361
53.59167	-351
53.60000	-343
53.60833	-336
53.61667	-328
53.62500	-321
53.63333	-313
53.64167	-306
53.65000	-298
53.65833	-290
53.66667	-280
53.67500	-270
53.68333	-258
53.69167	-246
53.70000	-234
53.70833	-223
53.71667	-211
53.72500	-198
53.73333	-184
53.74167	-169
53.75000	-153
53.75833	-136
53.76667	-119
53.77500	-100
53.78333	-80
53.79167	-60
53.80000	-41
53.80833	-22
53.81667	-3
53.82500	17
53.83333	38
53.84167	59
53.85000	83
53.85833	107
53.86667	135
53.87500	163
53.88333	191
53.89167	221
53.90000	250
53.90833	280
53.91667	310
53.92500	342
53.93333	374
53.94167	406
53.95000	440
53.95833	475
53.96667	511
53.97500	549
53.98333	589
53.99167	631
54.00000	675
54.00833	721
54.01667	768
54.02500	816
54.03333	864
54.04167	914
54.05000	966
54.05833	1017
54.06667	1070
54.07500	1124
54.08333	1179
54.09167	1237
54.10000	1294
54.10833	1353
54.11667	1412
54.12500	1473
54.13333	1536
54.14167	1603
54.15000	1673
54.15833	1743
54.16667	1815
54.17500	1887
54.18333	1962
54.19167	2038
54.20000	2114
54.20833	2193
54.21667	2270
54.22500	2350
54.23333	2430
54.24167	2511
54.25000	2596
54.25833	2683
54.26667	2774
54.27500	2867
54.28333	2962
54.29167	3059
54.30000	3157
54.30833	3259
54.31667	3360
54.32500	3463
54.33333	3567
54.34167	3672
54.35000	3780
54.35833	3887
54.36667	4000
54.37500	4111
54.38333	4223
54.39167	4335
54.40000	4448
54.40833	4565
54.41667	4682
54.42500	4806
54.43333	4931
54.44167	5058
54.45000	5188
54.45833	5316
54.46667	5446
54.47500	5574
54.48333	5703
54.49167	5834
54.50000	5963
54.50833	6096
54.51667	6227
54.52500	6363
54.53333	6499
54.54167	6636
54.55000	6777
54.55833	6915
54.56667	7059
54.57500	7202
54.58333	7350
54.59167	7500
54.60000	7649
54.60833	7801
54.61667	7950
54.62500	8101
54.63333	8252
54.64167	8404
54.65000	8559
54.65833	8711
54.66667	8866
54.67500	9018
54.68333	9173
54.69167	9328
54.70000	9483
54.70833	9642
54.71667	9797
54.72500	9953
54.73333	10106
54.74167	10257
54.75000	10410
54.75833	10561
54.76667	10717
54.77500	10873
54.78333	11031
54.79167	11190
54.80000	11346
54.80833	11505
54.81667	11661
54.82500	11818
54.83333	11972
54.84167	12124
54.85000	12277
54.85833	12426
54.86667	12579
54.87500	12727
54.88333	12876
54.89167	13025
54.90000	13171
54.90833	13319
54.91667	13463
54.92500	13610
54.93333	13756
54.94167	13900
54.95000	14047
54.95833	14189
54.96667	14331
54.97500	14469
54.98333	14607
54.99167	14744
55.00000	14878
55.00833	15013
55.01667	15143
55.02500	15272
55.03333	15399
55.04167	15525
55.05000	15650
55.05833	15770
55.06667	15890
55.07500	16006
55.08333	16122
55.09167	16236
55.10000	16346
55.10833	16455
55.11667	16560
55.12500	16667
55.13333	16772
55.14167	16876
55.15000	16981
55.15833	17079
55.16667	17175
55.17500	17266
55.18333	17355
55.19167	17441
55.20000	17525
55.20833	17608
55.21667	17689
55.22500	17769
55.23333	17848
55.24167	17925
55.25000	18003
55.25833	18076
55.26667	18147
55.27500	18213
55.28333	18277
55.29167	18338
55.30000	18397
55.30833	18455
55.31667	18509
55.32500	18561
55.33333	18610
55.34167	18656
55.35000	18700
55.35833	18742
55.36667	18782
55.37500	18818
55.38333	18852
55.39167	18883
55.40000	18911
55.40833	18938
55.41667	18963
55.42500	18987
55.43333	19010
55.44167	19030
55.45000	19048
55.45833	19061
55.46667	19071
55.47500	19079
55.48333	19084
55.49167	19087
55.50000	19088
55.50833	19087
55.51667	19084
55.52500	19078
55.53333	19071
55.54167	19062
55.55000	19051
55.55833	19036
55.56667	19019
55.57500	18999
55.58333	18978
55.59167	18955
55.60000	18932
55.60833	18906
55.61667	18879
55.62500	18849
55.63333	18817
55.64167	18784
55.65000	18748
55.65833	18712
55.66667	18675
55.67500	18637
55.68333	18599
55.69167	18559
55.70000	18517
55.70833	18472
55.71667	18425
55.72500	18374
55.73333	18322
55.74167	18269
55.75000	18214
55.75833	18158
55.76667	18100
55.77500	18042
55.78333	17982
55.79167	17921
55.80000	17859
55.80833	17794
55.81667	17729
55.82500	17663
55.83333	17597
55.84167	17529
55.85000	17460
55.85833	17391
55.86667	17319
55.87500	17247
55.88333	17172
55.89167	17095
55.90000	17018
55.90833	16939
55.91667	16862
55.92500	16783
55.93333	16706
55.94167	16629
55.95000	16550
55.95833	16472
55.96667	16391
55.97500	16311
55.98333	16228
55.99167	16144
56.00000	16060
56.00833	15973
56.01667	15888
56.02500	15800
56.03333	15713
56.04167	15626
56.05000	15537
56.05833	15451
56.06667	15362
56.07500	15274
56.08333	15185
56.09167	15095
56.10000	15006
56.10833	14915
56.11667	14826
56.12500	14736
56.13333	14648
56.14167	14559
56.15000	14467
56.15833	14377
56.16667	14283
56.17500	14191
56.18333	14098
56.19167	14005
56.20000	13914
56.20833	13822
56.21667	13732
56.22500	13641
56.23333	13549
56.24167	13456
56.25000	13360
56.25833	13266
56.26667	13173
56.27500	13085
56.28333	12997
56.29167	12911
56.30000	12824
56.30833	12734
56.31667	12645
56.32500	12555
56.33333	12466
56.34167	12377
56.35000	12286
56.35833	12197
56.36667	12106
56.37500	12016
56.38333	11927
56.39167	11838
56.40000	11752
56.40833	11664
56.41667	11579
56.42500	11492
56.43333	11406
56.44167	11321
56.45000	11234
56.45833	11150
56.46667	11064
56.47500	10980
56.48333	10894
56.49167	10806
56.50000	10720
56.50833	10633
56.51667	10550
56.52500	10467
56.53333	10385
56.54167	10304
56.55000	10221
56.55833	10139
56.56667	10055
56.57500	9974
56.58333	9892
56.59167	9810
56.60000	9731
56.60833	9650
56.61667	9572
56.62500	9493
56.63333	9417
56.64167	9341
56.65000	9265
56.65833	9190
56.66667	9113
56.67500	9037
56.68333	8961
56.69167	8884
56.70000	8809
56.70833	8734
56.71667	8661
56.72500	8589
56.73333	8518
56.74167	8449
56.75000	8380
56.75833	8315
56.76667	8248
56.77500	8182
56.78333	8113
56.79167	8042
56.80000	7972
56.80833	7901
56.81667	7832
56.82500	7764
56.83333	7698
56.84167	7633
56.85000	7567
56.85833	7502
56.86667	7437
56.87500	7373
56.88333	7310
56.89167	7247
56.90000	7185
56.90833	7122
56.91667	7061
56.92500	6998
56.93333	6936
56.94167	6875
56.95000	6814
56.95833	6756
56.96667	6698
56.97500	6642
56.98333	6585
56.99167	6529
57.00000	6472
57.00833	6415
57.01667	6360
57.02500	6306
57.03333	6253
57.04167	6200
57.05000	6145
57.05833	6090
57.06667	6034
57.07500	5978
57.08333	5924
57.09167	5872
57.10000	5822
57.10833	5771
57.11667	5722
57.12500	5673
57.13333	5625
57.14167	5577
57.15000	5528
57.15833	5481
57.16667	5431
57.17500	5383
57.18333	5333
57.19167	5284
57.20000	5235
57.20833	5186
57.21667	5139
57.22500	5092
57.23333	5045
57.24167	4998
57.25000	4948
57.25833	4901
57.26667	4856
57.27500	4814
57.28333	4774
57.29167	4736
57.30000	4697
57.30833	4657
57.31667	4617
57.32500	4576
57.33333	4536
57.34167	4496
57.35000	4456
57.35833	4417
57.36667	4378
57.37500	4339
57.38333	4300
57.39167	4260
57.40000	4220
57.40833	4180
57.41667	4141
57.42500	4103
57.43333	4067
57.44167	4032
57.45000	3999
57.45833	3967
57.46667	3935
57.47500	3903
57.48333	3870
57.49167	3836
57.50000	3802
57.50833	3766
57.51667	3731
57.52500	3697
57.53333	3665
57.54167	3634
57.55000	3603
57.55833	3572
57.56667	3538
57.57500	3505
57.58333	3471
57.59167	3438
57.60000	3407
57.60833	3375
57.61667	3346
57.62500	3317
57.63333	3290
57.64167	3263
57.65000	3236
57.65833	3207
57.66667	3175
57.67500	3143
57.68333	3113
57.69167	3085
57.70000	3060
57.70833	3037
57.71667	3013
57.72500	2987
57.73333	2960
57.74167	2933
57.75000	2906
57.75833	2882
57.76667	2860
57.77500	2838
57.78333	2817
57.79167	2794
57.80000	2771
57.80833	2747
57.81667	2723
57.82500	2695
57.83333	2668
57.84167	2642
57.85000	2617
57.85833	2594
57.86667	2572
57.87500	2551
57.88333	2528
57.89167	2504
57.90000	2481
57.90833	2457
57.91667	2434
57.92500	2410
57.93333	2387
57.94167	2365
57.95000	2344
57.95833	2324
57.96667	2304
57.97500	2284
57.98333	2265
57.99167	2247
58.00000	2229
58.00833	2209
58.01667	2190
58.02500	2170
58.03333	2151
58.04167	2134
58.05000	2116
58.05833	2099
58.06667	2080
58.07500	2061
58.08333	2042
58.09167	2022
58.10000	2003
58.10833	1984
58.11667	1965
58.12500	1946
58.13333	1926
58.14167	1908
58.15000	1889
58.15833	1871
58.16667	1854
58.17500	1837
58.18333	1821
58.19167	1806
58.20000	1791
58.20833	1776
58.21667	1761
58.22500	1745
58.23333	1730
58.24167	1715
58.25000	1699
58.25833	1684
58.26667	1668
58.27500	1653
58.28333	1639
58.29167	1626
58.30000	1612
58.30833	1598
58.31667	1583
58.32500	1569
58.33333	1555
58.34167	1542
58.35000	1529
58.35833	1516
58.36667	1502
58.37500	1489
58.38333	1476
58.39167	1463
58.40000	1452
58.40833	1441
58.41667	1430
58.42500	1418
58.43333	1405
58.44167	1392
58.45000	1378
58.45833	1365
58.46667	1354
58.47500	1344
58.48333	1334
58.49167	1323
58.50000	1311
58.50833	1295
58.51667	1280
58.52500	1266
58.53333	1253
58.54167	1240
58.55000	1228
58.55833	1216
58.56667	1203
58.57500	1191
58.58333	1180
58.59167	1171
58.60000	1164
58.60833	1158
58.61667	1151
58.62500	1141
58.63333	1129
58.64167	1117
58.65000	1104
58.65833	1093
58.66667	1084
58.67500	1076
58.68333	1066
58.69167	1055
58.70000	1045
58.70833	1034
58.71667	1026
58.72500	1018
58.73333	1011
58.74167	1003
58.75000	993
58.75833	982
58.76667	971
58.77500	960
58.78333	950
58.79167	940
58.80000	931
58.80833	922
58.81667	914
58.82500	907
58.83333	901
58.84167	896
58.85000	889
58.85833	882
58.86667	875
58.87500	866
58.88333	857
58.89167	848
58.90000	839
58.90833	830
58.91667	822
58.92500	812
58.93333	802
58.94167	792
58.95000	782
58.95833	773
58.96667	764
58.97500	757
58.98333	750
58.99167	745
59.00000	739
59.00833	734
59.01667	727
59.02500	720
59.03333	712
59.04167	704
59.05000	696
59.05833	688
59.06667	679
59.07500	671
59.08333	662
59.09167	655
59.10000	648
59.10833	642
59.11667	637
59.12500	631
59.13333	625
59.14167	620
59.15000	616
59.15833	612
59.16667	607
59.17500	600
59.18333	592
59.19167	582
59.20000	574
59.20833	566
59.21667	559
59.22500	553
59.23333	548
59.24167	543
59.25000	538
59.25833	535
59.26667	531
59.27500	527
59.28333	522
59.29167	515
59.30000	509
59.30833	501
59.31667	494
59.32500	488
59.33333	481
59.34167	475
59.35000	469
59.35833	463
59.36667	459
59.37500	454
59.38333	449
59.39167	444
59.40000	439
59.40833	435
59.41667	431
59.42500	426
59.43333	422
59.44167	418
59.45000	415
59.45833	412
59.46667	408
59.47500	404
59.48333	399
59.49167	395
59.50000	390
59.50833	386
59.51667	382
59.52500	377
59.53333	373
59.54167	369
59.55000	366
59.55833	362
59.56667	356
59.57500	349
59.58333	342
59.59167	334
59.60000	327
59.60833	320
59.61667	314
59.62500	311
59.63333	310
59.64167	309
59.65000	307
59.65833	303
59.66667	297
59.67500	291
59.68333	287
59.69167	283
59.70000	279
59.70833	276
59.71667	273
59.72500	269
59.73333	266
59.74167	263
59.75000	262
59.75833	260
59.76667	256
59.77500	251
59.78333	244
59.79167	238
59.80000	232
59.80833	227
59.81667	223
59.82500	220
59.83333	218
59.84167	216
59.85000	214
59.85833	211
59.86667	207
59.87500	201
59.88333	196
59.89167	191
59.90000	187
59.90833	184
59.91667	181
59.92500	178
59.93333	174
59.94167	170
59.95000	165
59.95833	161
59.96667	157
59.97500	154
59.98333	152
59.99167	150
60.00000	149
