# Supplementary material for: How J-chain ensures the assembly of immunoglobulin IgM pentamers
Source: EMBO J. 2024 Dec 4;44(2):505–33. doi: 10.1038/s44318-024-00317-9 (PMC11729874; doi:10.1038/s44318-024-00317-9)
Supplement: Supplementary file 5 — Source data Fig. 3 [file 44318_2024_317_MOESM5_ESM.zip › Figure 3/3B/repeat 3 Cu4 + JC/20231122 Cu4tp_JC_WT_14h_3.txt]

[Header]
Application Name	LCsolution
Version	1.25
Data File Name	D:\Xenia\JC Oligomerisation kinetics\20231122 Cu4tp_JC_WT_14h_3.lcd
Output Date	27.12.2023
Output Time	11:19:08

[Configuration]
# of Detectors	2
Detector ID	Detector A	Detector B
Detector Name	Detector A	Detector B
# of Channels	2	1

[LC Chromatogram(Detector A-Ch1)]
Interval(msec)	500
# of Points	7201
Start Time(min)	0.000
End Time(min)	60.000
Intensity Units	mV
Intensity Multiplier	0.001
Wavelength(nm)	280
R.Time (min)	Intensity
0.00000	-4
0.00833	-4
0.01667	4
0.02500	7
0.03333	9
0.04167	10
0.05000	9
0.05833	7
0.06667	4
0.07500	0
0.08333	-3
0.09167	-5
0.10000	-5
0.10833	-6
0.11667	-6
0.12500	-6
0.13333	-6
0.14167	-4
0.15000	-1
0.15833	3
0.16667	7
0.17500	8
0.18333	8
0.19167	6
0.20000	4
0.20833	3
0.21667	4
0.22500	5
0.23333	8
0.24167	11
0.25000	13
0.25833	15
0.26667	16
0.27500	15
0.28333	13
0.29167	12
0.30000	10
0.30833	10
0.31667	10
0.32500	10
0.33333	10
0.34167	8
0.35000	6
0.35833	6
0.36667	7
0.37500	10
0.38333	13
0.39167	14
0.40000	13
0.40833	9
0.41667	3
0.42500	-2
0.43333	-6
0.44167	-10
0.45000	-13
0.45833	-15
0.46667	-15
0.47500	-12
0.48333	-8
0.49167	-4
0.50000	1
0.50833	5
0.51667	7
0.52500	7
0.53333	4
0.54167	-2
0.55000	-8
0.55833	-14
0.56667	-17
0.57500	-18
0.58333	-17
0.59167	-18
0.60000	-19
0.60833	-21
0.61667	-21
0.62500	-19
0.63333	-17
0.64167	-15
0.65000	-12
0.65833	-9
0.66667	-6
0.67500	-5
0.68333	-6
0.69167	-8
0.70000	-11
0.70833	-12
0.71667	-11
0.72500	-9
0.73333	-6
0.74167	-4
0.75000	-4
0.75833	-5
0.76667	-6
0.77500	-7
0.78333	-6
0.79167	-5
0.80000	-4
0.80833	-3
0.81667	-3
0.82500	-4
0.83333	-6
0.84167	-8
0.85000	-10
0.85833	-9
0.86667	-8
0.87500	-8
0.88333	-9
0.89167	-11
0.90000	-14
0.90833	-16
0.91667	-18
0.92500	-20
0.93333	-20
0.94167	-17
0.95000	-14
0.95833	-11
0.96667	-9
0.97500	-9
0.98333	-10
0.99167	-12
1.00000	-12
1.00833	-12
1.01667	-10
1.02500	-8
1.03333	-6
1.04167	-6
1.05000	-5
1.05833	-3
1.06667	-2
1.07500	-1
1.08333	-3
1.09167	-5
1.10000	-8
1.10833	-12
1.11667	-15
1.12500	-18
1.13333	-21
1.14167	-23
1.15000	-22
1.15833	-18
1.16667	-12
1.17500	-6
1.18333	-1
1.19167	2
1.20000	3
1.20833	4
1.21667	4
1.22500	3
1.23333	-0
1.24167	-5
1.25000	-11
1.25833	-17
1.26667	-19
1.27500	-19
1.28333	-17
1.29167	-14
1.30000	-10
1.30833	-7
1.31667	-4
1.32500	-2
1.33333	-4
1.34167	-7
1.35000	-11
1.35833	-14
1.36667	-15
1.37500	-13
1.38333	-11
1.39167	-10
1.40000	-10
1.40833	-10
1.41667	-9
1.42500	-8
1.43333	-6
1.44167	-5
1.45000	-3
1.45833	-4
1.46667	-5
1.47500	-6
1.48333	-8
1.49167	-9
1.50000	-10
1.50833	-10
1.51667	-9
1.52500	-7
1.53333	-6
1.54167	-5
1.55000	-6
1.55833	-7
1.56667	-8
1.57500	-8
1.58333	-8
1.59167	-8
1.60000	-8
1.60833	-8
1.61667	-10
1.62500	-11
1.63333	-11
1.64167	-9
1.65000	-6
1.65833	-2
1.66667	1
1.67500	5
1.68333	7
1.69167	5
1.70000	-0
1.70833	-6
1.71667	-11
1.72500	-15
1.73333	-16
1.74167	-15
1.75000	-16
1.75833	-20
1.76667	-24
1.77500	-28
1.78333	-31
1.79167	-30
1.80000	-27
1.80833	-23
1.81667	-18
1.82500	-14
1.83333	-10
1.84167	-7
1.85000	-6
1.85833	-7
1.86667	-8
1.87500	-9
1.88333	-6
1.89167	1
1.90000	10
1.90833	18
1.91667	23
1.92500	25
1.93333	21
1.94167	16
1.95000	11
1.95833	8
1.96667	5
1.97500	3
1.98333	1
1.99167	-1
2.00000	-2
2.00833	-2
2.01667	-1
2.02500	-2
2.03333	-5
2.04167	-9
2.05000	-13
2.05833	-16
2.06667	-18
2.07500	-18
2.08333	-17
2.09167	-16
2.10000	-15
2.10833	-13
2.11667	-9
2.12500	-6
2.13333	-5
2.14167	-4
2.15000	-4
2.15833	-3
2.16667	-1
2.17500	2
2.18333	4
2.19167	4
2.20000	1
2.20833	-2
2.21667	-5
2.22500	-5
2.23333	-6
2.24167	-6
2.25000	-5
2.25833	-5
2.26667	-4
2.27500	-2
2.28333	-1
2.29167	-1
2.30000	-3
2.30833	-6
2.31667	-9
2.32500	-12
2.33333	-14
2.34167	-13
2.35000	-11
2.35833	-8
2.36667	-6
2.37500	-6
2.38333	-9
2.39167	-12
2.40000	-16
2.40833	-18
2.41667	-17
2.42500	-14
2.43333	-12
2.44167	-13
2.45000	-15
2.45833	-17
2.46667	-18
2.47500	-18
2.48333	-17
2.49167	-17
2.50000	-18
2.50833	-19
2.51667	-20
2.52500	-21
2.53333	-20
2.54167	-19
2.55000	-17
2.55833	-15
2.56667	-13
2.57500	-11
2.58333	-11
2.59167	-12
2.60000	-14
2.60833	-16
2.61667	-17
2.62500	-18
2.63333	-19
2.64167	-20
2.65000	-21
2.65833	-20
2.66667	-18
2.67500	-14
2.68333	-11
2.69167	-9
2.70000	-8
2.70833	-7
2.71667	-4
2.72500	-1
2.73333	-0
2.74167	-2
2.75000	-5
2.75833	-9
2.76667	-13
2.77500	-15
2.78333	-16
2.79167	-15
2.80000	-14
2.80833	-12
2.81667	-10
2.82500	-9
2.83333	-8
2.84167	-7
2.85000	-6
2.85833	-6
2.86667	-8
2.87500	-12
2.88333	-18
2.89167	-23
2.90000	-26
2.90833	-28
2.91667	-28
2.92500	-27
2.93333	-25
2.94167	-23
2.95000	-23
2.95833	-23
2.96667	-26
2.97500	-28
2.98333	-29
2.99167	-27
3.00000	-22
3.00833	-18
3.01667	-15
3.02500	-12
3.03333	-12
3.04167	-13
3.05000	-15
3.05833	-18
3.06667	-20
3.07500	-20
3.08333	-20
3.09167	-18
3.10000	-15
3.10833	-14
3.11667	-13
3.12500	-13
3.13333	-13
3.14167	-13
3.15000	-14
3.15833	-14
3.16667	-14
3.17500	-13
3.18333	-11
3.19167	-9
3.20000	-6
3.20833	-5
3.21667	-5
3.22500	-7
3.23333	-10
3.24167	-12
3.25000	-13
3.25833	-14
3.26667	-14
3.27500	-15
3.28333	-16
3.29167	-16
3.30000	-15
3.30833	-13
3.31667	-11
3.32500	-10
3.33333	-11
3.34167	-14
3.35000	-18
3.35833	-21
3.36667	-22
3.37500	-18
3.38333	-13
3.39167	-8
3.40000	-5
3.40833	-5
3.41667	-8
3.42500	-12
3.43333	-17
3.44167	-20
3.45000	-22
3.45833	-23
3.46667	-24
3.47500	-23
3.48333	-22
3.49167	-21
3.50000	-19
3.50833	-17
3.51667	-17
3.52500	-17
3.53333	-19
3.54167	-21
3.55000	-23
3.55833	-25
3.56667	-27
3.57500	-28
3.58333	-28
3.59167	-25
3.60000	-21
3.60833	-16
3.61667	-10
3.62500	-7
3.63333	-7
3.64167	-9
3.65000	-12
3.65833	-16
3.66667	-19
3.67500	-22
3.68333	-23
3.69167	-23
3.70000	-23
3.70833	-22
3.71667	-23
3.72500	-24
3.73333	-25
3.74167	-27
3.75000	-29
3.75833	-31
3.76667	-32
3.77500	-33
3.78333	-33
3.79167	-31
3.80000	-27
3.80833	-23
3.81667	-18
3.82500	-15
3.83333	-14
3.84167	-16
3.85000	-18
3.85833	-20
3.86667	-22
3.87500	-22
3.88333	-21
3.89167	-20
3.90000	-21
3.90833	-21
3.91667	-23
3.92500	-25
3.93333	-27
3.94167	-29
3.95000	-31
3.95833	-32
3.96667	-31
3.97500	-27
3.98333	-22
3.99167	-19
4.00000	-18
4.00833	-21
4.01667	-25
4.02500	-28
4.03333	-28
4.04167	-25
4.05000	-22
4.05833	-18
4.06667	-16
4.07500	-15
4.08333	-15
4.09167	-15
4.10000	-15
4.10833	-13
4.11667	-11
4.12500	-10
4.13333	-10
4.14167	-11
4.15000	-14
4.15833	-17
4.16667	-19
4.17500	-20
4.18333	-18
4.19167	-15
4.20000	-12
4.20833	-11
4.21667	-11
4.22500	-11
4.23333	-12
4.24167	-12
4.25000	-12
4.25833	-10
4.26667	-8
4.27500	-7
4.28333	-6
4.29167	-7
4.30000	-7
4.30833	-8
4.31667	-8
4.32500	-8
4.33333	-9
4.34167	-11
4.35000	-14
4.35833	-17
4.36667	-20
4.37500	-21
4.38333	-21
4.39167	-21
4.40000	-20
4.40833	-20
4.41667	-19
4.42500	-18
4.43333	-15
4.44167	-11
4.45000	-7
4.45833	-5
4.46667	-6
4.47500	-9
4.48333	-13
4.49167	-16
4.50000	-19
4.50833	-21
4.51667	-22
4.52500	-21
4.53333	-22
4.54167	-23
4.55000	-27
4.55833	-31
4.56667	-35
4.57500	-37
4.58333	-36
4.59167	-34
4.60000	-31
4.60833	-28
4.61667	-25
4.62500	-24
4.63333	-24
4.64167	-25
4.65000	-28
4.65833	-32
4.66667	-34
4.67500	-33
4.68333	-31
4.69167	-28
4.70000	-26
4.70833	-25
4.71667	-26
4.72500	-28
4.73333	-30
4.74167	-31
4.75000	-30
4.75833	-26
4.76667	-23
4.77500	-22
4.78333	-23
4.79167	-26
4.80000	-30
4.80833	-32
4.81667	-31
4.82500	-30
4.83333	-28
4.84167	-26
4.85000	-23
4.85833	-21
4.86667	-18
4.87500	-16
4.88333	-14
4.89167	-13
4.90000	-15
4.90833	-17
4.91667	-20
4.92500	-22
4.93333	-22
4.94167	-22
4.95000	-22
4.95833	-23
4.96667	-25
4.97500	-27
4.98333	-29
4.99167	-29
5.00000	-29
5.00833	-29
5.01667	-30
5.02500	-31
5.03333	-32
5.04167	-31
5.05000	-30
5.05833	-29
5.06667	-27
5.07500	-26
5.08333	-25
5.09167	-22
5.10000	-18
5.10833	-14
5.11667	-8
5.12500	-5
5.13333	-6
5.14167	-9
5.15000	-12
5.15833	-15
5.16667	-17
5.17500	-17
5.18333	-17
5.19167	-17
5.20000	-20
5.20833	-23
5.21667	-25
5.22500	-27
5.23333	-26
5.24167	-24
5.25000	-20
5.25833	-16
5.26667	-12
5.27500	-10
5.28333	-10
5.29167	-10
5.30000	-12
5.30833	-13
5.31667	-15
5.32500	-17
5.33333	-18
5.34167	-19
5.35000	-20
5.35833	-21
5.36667	-22
5.37500	-24
5.38333	-26
5.39167	-29
5.40000	-32
5.40833	-34
5.41667	-34
5.42500	-33
5.43333	-29
5.44167	-25
5.45000	-21
5.45833	-18
5.46667	-16
5.47500	-15
5.48333	-14
5.49167	-13
5.50000	-14
5.50833	-16
5.51667	-19
5.52500	-22
5.53333	-22
5.54167	-21
5.55000	-19
5.55833	-16
5.56667	-15
5.57500	-15
5.58333	-18
5.59167	-21
5.60000	-24
5.60833	-28
5.61667	-32
5.62500	-34
5.63333	-35
5.64167	-35
5.65000	-33
5.65833	-31
5.66667	-28
5.67500	-23
5.68333	-19
5.69167	-18
5.70000	-19
5.70833	-22
5.71667	-26
5.72500	-30
5.73333	-31
5.74167	-31
5.75000	-31
5.75833	-29
5.76667	-28
5.77500	-25
5.78333	-22
5.79167	-17
5.80000	-13
5.80833	-9
5.81667	-8
5.82500	-10
5.83333	-16
5.84167	-22
5.85000	-28
5.85833	-32
5.86667	-33
5.87500	-32
5.88333	-30
5.89167	-29
5.90000	-29
5.90833	-29
5.91667	-29
5.92500	-29
5.93333	-28
5.94167	-26
5.95000	-25
5.95833	-25
5.96667	-26
5.97500	-27
5.98333	-29
5.99167	-31
6.00000	-32
6.00833	-32
6.01667	-30
6.02500	-29
6.03333	-27
6.04167	-27
6.05000	-27
6.05833	-28
6.06667	-29
6.07500	-28
6.08333	-26
6.09167	-24
6.10000	-21
6.10833	-19
6.11667	-19
6.12500	-19
6.13333	-21
6.14167	-23
6.15000	-26
6.15833	-29
6.16667	-31
6.17500	-31
6.18333	-28
6.19167	-25
6.20000	-22
6.20833	-21
6.21667	-21
6.22500	-24
6.23333	-27
6.24167	-32
6.25000	-36
6.25833	-40
6.26667	-43
6.27500	-44
6.28333	-44
6.29167	-42
6.30000	-38
6.30833	-34
6.31667	-31
6.32500	-28
6.33333	-27
6.34167	-26
6.35000	-25
6.35833	-24
6.36667	-23
6.37500	-24
6.38333	-25
6.39167	-27
6.40000	-29
6.40833	-31
6.41667	-34
6.42500	-37
6.43333	-42
6.44167	-47
6.45000	-51
6.45833	-55
6.46667	-56
6.47500	-54
6.48333	-50
6.49167	-45
6.50000	-39
6.50833	-34
6.51667	-31
6.52500	-30
6.53333	-30
6.54167	-30
6.55000	-31
6.55833	-33
6.56667	-35
6.57500	-36
6.58333	-37
6.59167	-38
6.60000	-42
6.60833	-45
6.61667	-47
6.62500	-47
6.63333	-44
6.64167	-39
6.65000	-34
6.65833	-30
6.66667	-27
6.67500	-28
6.68333	-29
6.69167	-30
6.70000	-29
6.70833	-28
6.71667	-27
6.72500	-28
6.73333	-30
6.74167	-33
6.75000	-38
6.75833	-41
6.76667	-43
6.77500	-41
6.78333	-37
6.79167	-32
6.80000	-28
6.80833	-25
6.81667	-26
6.82500	-27
6.83333	-28
6.84167	-28
6.85000	-26
6.85833	-22
6.86667	-18
6.87500	-14
6.88333	-11
6.89167	-10
6.90000	-11
6.90833	-14
6.91667	-19
6.92500	-22
6.93333	-25
6.94167	-25
6.95000	-25
6.95833	-24
6.96667	-23
6.97500	-23
6.98333	-24
6.99167	-25
7.00000	-26
7.00833	-28
7.01667	-30
7.02500	-32
7.03333	-31
7.04167	-28
7.05000	-26
7.05833	-23
7.06667	-22
7.07500	-24
7.08333	-26
7.09167	-28
7.10000	-30
7.10833	-32
7.11667	-34
7.12500	-35
7.13333	-33
7.14167	-30
7.15000	-28
7.15833	-28
7.16667	-30
7.17500	-34
7.18333	-39
7.19167	-40
7.20000	-38
7.20833	-36
7.21667	-34
7.22500	-31
7.23333	-28
7.24167	-24
7.25000	-22
7.25833	-19
7.26667	-18
7.27500	-17
7.28333	-17
7.29167	-17
7.30000	-17
7.30833	-18
7.31667	-20
7.32500	-24
7.33333	-29
7.34167	-33
7.35000	-35
7.35833	-35
7.36667	-33
7.37500	-30
7.38333	-27
7.39167	-25
7.40000	-24
7.40833	-24
7.41667	-25
7.42500	-25
7.43333	-25
7.44167	-25
7.45000	-24
7.45833	-23
7.46667	-21
7.47500	-19
7.48333	-17
7.49167	-16
7.50000	-16
7.50833	-19
7.51667	-24
7.52500	-30
7.53333	-36
7.54167	-40
7.55000	-41
7.55833	-41
7.56667	-39
7.57500	-36
7.58333	-34
7.59167	-32
7.60000	-33
7.60833	-34
7.61667	-37
7.62500	-38
7.63333	-37
7.64167	-35
7.65000	-34
7.65833	-34
7.66667	-36
7.67500	-39
7.68333	-43
7.69167	-47
7.70000	-51
7.70833	-52
7.71667	-51
7.72500	-47
7.73333	-42
7.74167	-38
7.75000	-37
7.75833	-38
7.76667	-39
7.77500	-40
7.78333	-39
7.79167	-38
7.80000	-35
7.80833	-33
7.81667	-32
7.82500	-32
7.83333	-31
7.84167	-29
7.85000	-27
7.85833	-25
7.86667	-24
7.87500	-25
7.88333	-26
7.89167	-26
7.90000	-25
7.90833	-23
7.91667	-19
7.92500	-18
7.93333	-20
7.94167	-24
7.95000	-29
7.95833	-35
7.96667	-40
7.97500	-44
7.98333	-47
7.99167	-50
8.00000	-53
8.00833	-54
8.01667	-53
8.02500	-50
8.03333	-46
8.04167	-41
8.05000	-37
8.05833	-34
8.06667	-31
8.07500	-30
8.08333	-30
8.09167	-29
8.10000	-29
8.10833	-28
8.11667	-28
8.12500	-29
8.13333	-28
8.14167	-28
8.15000	-27
8.15833	-27
8.16667	-29
8.17500	-31
8.18333	-34
8.19167	-38
8.20000	-43
8.20833	-48
8.21667	-51
8.22500	-52
8.23333	-52
8.24167	-49
8.25000	-47
8.25833	-45
8.26667	-43
8.27500	-41
8.28333	-39
8.29167	-38
8.30000	-39
8.30833	-41
8.31667	-44
8.32500	-47
8.33333	-48
8.34167	-46
8.35000	-43
8.35833	-41
8.36667	-39
8.37500	-37
8.38333	-35
8.39167	-32
8.40000	-29
8.40833	-27
8.41667	-27
8.42500	-28
8.43333	-27
8.44167	-26
8.45000	-23
8.45833	-21
8.46667	-19
8.47500	-19
8.48333	-22
8.49167	-26
8.50000	-31
8.50833	-35
8.51667	-39
8.52500	-40
8.53333	-39
8.54167	-36
8.55000	-32
8.55833	-28
8.56667	-25
8.57500	-25
8.58333	-27
8.59167	-30
8.60000	-33
8.60833	-36
8.61667	-39
8.62500	-40
8.63333	-39
8.64167	-36
8.65000	-34
8.65833	-33
8.66667	-34
8.67500	-38
8.68333	-42
8.69167	-47
8.70000	-50
8.70833	-53
8.71667	-55
8.72500	-56
8.73333	-56
8.74167	-53
8.75000	-49
8.75833	-43
8.76667	-39
8.77500	-39
8.78333	-41
8.79167	-43
8.80000	-45
8.80833	-44
8.81667	-39
8.82500	-34
8.83333	-30
8.84167	-29
8.85000	-30
8.85833	-35
8.86667	-40
8.87500	-46
8.88333	-50
8.89167	-50
8.90000	-48
8.90833	-44
8.91667	-38
8.92500	-35
8.93333	-35
8.94167	-39
8.95000	-43
8.95833	-47
8.96667	-49
8.97500	-49
8.98333	-48
8.99167	-48
9.00000	-48
9.00833	-49
9.01667	-49
9.02500	-48
9.03333	-48
9.04167	-48
9.05000	-47
9.05833	-47
9.06667	-46
9.07500	-46
9.08333	-46
9.09167	-45
9.10000	-44
9.10833	-42
9.11667	-40
9.12500	-37
9.13333	-35
9.14167	-34
9.15000	-33
9.15833	-33
9.16667	-33
9.17500	-33
9.18333	-33
9.19167	-34
9.20000	-36
9.20833	-38
9.21667	-40
9.22500	-42
9.23333	-44
9.24167	-45
9.25000	-45
9.25833	-44
9.26667	-42
9.27500	-39
9.28333	-37
9.29167	-35
9.30000	-36
9.30833	-38
9.31667	-41
9.32500	-44
9.33333	-47
9.34167	-49
9.35000	-50
9.35833	-50
9.36667	-49
9.37500	-48
9.38333	-46
9.39167	-44
9.40000	-43
9.40833	-42
9.41667	-44
9.42500	-45
9.43333	-46
9.44167	-46
9.45000	-45
9.45833	-44
9.46667	-42
9.47500	-41
9.48333	-42
9.49167	-44
9.50000	-47
9.50833	-49
9.51667	-50
9.52500	-48
9.53333	-43
9.54167	-37
9.55000	-34
9.55833	-34
9.56667	-35
9.57500	-37
9.58333	-37
9.59167	-36
9.60000	-34
9.60833	-33
9.61667	-36
9.62500	-41
9.63333	-46
9.64167	-51
9.65000	-52
9.65833	-50
9.66667	-46
9.67500	-44
9.68333	-42
9.69167	-44
9.70000	-48
9.70833	-51
9.71667	-51
9.72500	-49
9.73333	-46
9.74167	-43
9.75000	-42
9.75833	-42
9.76667	-43
9.77500	-41
9.78333	-40
9.79167	-38
9.80000	-38
9.80833	-39
9.81667	-42
9.82500	-46
9.83333	-47
9.84167	-47
9.85000	-46
9.85833	-44
9.86667	-43
9.87500	-44
9.88333	-46
9.89167	-49
9.90000	-52
9.90833	-54
9.91667	-54
9.92500	-53
9.93333	-51
9.94167	-50
9.95000	-49
9.95833	-49
9.96667	-49
9.97500	-48
9.98333	-48
9.99167	-50
10.00000	-52
10.00833	-53
10.01667	-52
10.02500	-49
10.03333	-45
10.04167	-41
10.05000	-40
10.05833	-41
10.06667	-43
10.07500	-45
10.08333	-46
10.09167	-45
10.10000	-43
10.10833	-41
10.11667	-40
10.12500	-41
10.13333	-43
10.14167	-46
10.15000	-49
10.15833	-51
10.16667	-53
10.17500	-54
10.18333	-56
10.19167	-57
10.20000	-58
10.20833	-57
10.21667	-56
10.22500	-54
10.23333	-52
10.24167	-50
10.25000	-48
10.25833	-47
10.26667	-46
10.27500	-45
10.28333	-45
10.29167	-46
10.30000	-47
10.30833	-47
10.31667	-45
10.32500	-42
10.33333	-39
10.34167	-37
10.35000	-36
10.35833	-36
10.36667	-36
10.37500	-38
10.38333	-39
10.39167	-40
10.40000	-42
10.40833	-43
10.41667	-45
10.42500	-47
10.43333	-49
10.44167	-50
10.45000	-50
10.45833	-49
10.46667	-48
10.47500	-45
10.48333	-43
10.49167	-40
10.50000	-38
10.50833	-36
10.51667	-36
10.52500	-38
10.53333	-41
10.54167	-44
10.55000	-48
10.55833	-50
10.56667	-52
10.57500	-52
10.58333	-50
10.59167	-47
10.60000	-45
10.60833	-42
10.61667	-42
10.62500	-43
10.63333	-46
10.64167	-49
10.65000	-50
10.65833	-49
10.66667	-48
10.67500	-46
10.68333	-45
10.69167	-44
10.70000	-43
10.70833	-40
10.71667	-36
10.72500	-34
10.73333	-34
10.74167	-37
10.75000	-40
10.75833	-42
10.76667	-42
10.77500	-41
10.78333	-39
10.79167	-39
10.80000	-40
10.80833	-42
10.81667	-42
10.82500	-41
10.83333	-40
10.84167	-39
10.85000	-40
10.85833	-43
10.86667	-45
10.87500	-47
10.88333	-48
10.89167	-47
10.90000	-47
10.90833	-47
10.91667	-48
10.92500	-50
10.93333	-51
10.94167	-51
10.95000	-52
10.95833	-51
10.96667	-50
10.97500	-48
10.98333	-45
10.99167	-42
11.00000	-38
11.00833	-36
11.01667	-35
11.02500	-36
11.03333	-40
11.04167	-44
11.05000	-47
11.05833	-49
11.06667	-50
11.07500	-51
11.08333	-52
11.09167	-54
11.10000	-55
11.10833	-55
11.11667	-55
11.12500	-54
11.13333	-53
11.14167	-53
11.15000	-54
11.15833	-55
11.16667	-56
11.17500	-56
11.18333	-54
11.19167	-50
11.20000	-46
11.20833	-43
11.21667	-41
11.22500	-41
11.23333	-41
11.24167	-42
11.25000	-42
11.25833	-41
11.26667	-41
11.27500	-41
11.28333	-42
11.29167	-42
11.30000	-41
11.30833	-40
11.31667	-38
11.32500	-38
11.33333	-39
11.34167	-41
11.35000	-43
11.35833	-45
11.36667	-45
11.37500	-44
11.38333	-42
11.39167	-40
11.40000	-38
11.40833	-37
11.41667	-37
11.42500	-38
11.43333	-41
11.44167	-44
11.45000	-47
11.45833	-47
11.46667	-46
11.47500	-44
11.48333	-41
11.49167	-40
11.50000	-41
11.50833	-42
11.51667	-43
11.52500	-44
11.53333	-44
11.54167	-45
11.55000	-46
11.55833	-49
11.56667	-52
11.57500	-55
11.58333	-58
11.59167	-59
11.60000	-58
11.60833	-57
11.61667	-54
11.62500	-51
11.63333	-50
11.64167	-51
11.65000	-52
11.65833	-54
11.66667	-56
11.67500	-58
11.68333	-59
11.69167	-59
11.70000	-56
11.70833	-52
11.71667	-48
11.72500	-44
11.73333	-41
11.74167	-39
11.75000	-38
11.75833	-40
11.76667	-42
11.77500	-47
11.78333	-52
11.79167	-55
11.80000	-58
11.80833	-57
11.81667	-54
11.82500	-50
11.83333	-46
11.84167	-43
11.85000	-41
11.85833	-42
11.86667	-44
11.87500	-47
11.88333	-51
11.89167	-53
11.90000	-55
11.90833	-56
11.91667	-56
11.92500	-54
11.93333	-51
11.94167	-49
11.95000	-46
11.95833	-45
11.96667	-43
11.97500	-42
11.98333	-40
11.99167	-40
12.00000	-41
12.00833	-41
12.01667	-41
12.02500	-39
12.03333	-37
12.04167	-36
12.05000	-37
12.05833	-41
12.06667	-44
12.07500	-48
12.08333	-50
12.09167	-52
12.10000	-51
12.10833	-49
12.11667	-45
12.12500	-42
12.13333	-39
12.14167	-39
12.15000	-40
12.15833	-43
12.16667	-45
12.17500	-45
12.18333	-44
12.19167	-43
12.20000	-43
12.20833	-42
12.21667	-40
12.22500	-36
12.23333	-32
12.24167	-29
12.25000	-29
12.25833	-31
12.26667	-35
12.27500	-41
12.28333	-47
12.29167	-52
12.30000	-56
12.30833	-58
12.31667	-58
12.32500	-56
12.33333	-53
12.34167	-51
12.35000	-49
12.35833	-49
12.36667	-50
12.37500	-51
12.38333	-52
12.39167	-53
12.40000	-52
12.40833	-53
12.41667	-55
12.42500	-57
12.43333	-57
12.44167	-56
12.45000	-54
12.45833	-50
12.46667	-49
12.47500	-51
12.48333	-55
12.49167	-59
12.50000	-63
12.50833	-65
12.51667	-64
12.52500	-61
12.53333	-56
12.54167	-50
12.55000	-45
12.55833	-41
12.56667	-39
12.57500	-38
12.58333	-38
12.59167	-39
12.60000	-41
12.60833	-44
12.61667	-47
12.62500	-50
12.63333	-51
12.64167	-51
12.65000	-49
12.65833	-47
12.66667	-44
12.67500	-41
12.68333	-38
12.69167	-37
12.70000	-37
12.70833	-37
12.71667	-38
12.72500	-38
12.73333	-40
12.74167	-42
12.75000	-44
12.75833	-47
12.76667	-48
12.77500	-47
12.78333	-45
12.79167	-43
12.80000	-42
12.80833	-42
12.81667	-45
12.82500	-48
12.83333	-51
12.84167	-54
12.85000	-57
12.85833	-60
12.86667	-61
12.87500	-61
12.88333	-59
12.89167	-57
12.90000	-54
12.90833	-52
12.91667	-51
12.92500	-51
12.93333	-50
12.94167	-47
12.95000	-45
12.95833	-44
12.96667	-43
12.97500	-45
12.98333	-48
12.99167	-52
13.00000	-56
13.00833	-58
13.01667	-58
13.02500	-55
13.03333	-52
13.04167	-48
13.05000	-47
13.05833	-47
13.06667	-48
13.07500	-47
13.08333	-44
13.09167	-41
13.10000	-39
13.10833	-39
13.11667	-42
13.12500	-45
13.13333	-47
13.14167	-47
13.15000	-46
13.15833	-45
13.16667	-44
13.17500	-43
13.18333	-42
13.19167	-42
13.20000	-43
13.20833	-43
13.21667	-43
13.22500	-43
13.23333	-44
13.24167	-46
13.25000	-48
13.25833	-50
13.26667	-52
13.27500	-54
13.28333	-55
13.29167	-57
13.30000	-59
13.30833	-59
13.31667	-58
13.32500	-56
13.33333	-55
13.34167	-55
13.35000	-57
13.35833	-60
13.36667	-61
13.37500	-60
13.38333	-56
13.39167	-52
13.40000	-49
13.40833	-47
13.41667	-48
13.42500	-51
13.43333	-54
13.44167	-57
13.45000	-58
13.45833	-56
13.46667	-54
13.47500	-50
13.48333	-46
13.49167	-43
13.50000	-42
13.50833	-40
13.51667	-39
13.52500	-37
13.53333	-35
13.54167	-33
13.55000	-30
13.55833	-29
13.56667	-28
13.57500	-29
13.58333	-31
13.59167	-33
13.60000	-34
13.60833	-35
13.61667	-36
13.62500	-36
13.63333	-36
13.64167	-37
13.65000	-39
13.65833	-41
13.66667	-44
13.67500	-45
13.68333	-43
13.69167	-40
13.70000	-34
13.70833	-31
13.71667	-30
13.72500	-32
13.73333	-33
13.74167	-35
13.75000	-36
13.75833	-35
13.76667	-35
13.77500	-35
13.78333	-37
13.79167	-39
13.80000	-42
13.80833	-46
13.81667	-49
13.82500	-51
13.83333	-49
13.84167	-44
13.85000	-36
13.85833	-28
13.86667	-21
13.87500	-18
13.88333	-18
13.89167	-20
13.90000	-23
13.90833	-25
13.91667	-25
13.92500	-24
13.93333	-21
13.94167	-17
13.95000	-15
13.95833	-15
13.96667	-15
13.97500	-16
13.98333	-18
13.99167	-19
14.00000	-18
14.00833	-18
14.01667	-17
14.02500	-16
14.03333	-15
14.04167	-12
14.05000	-9
14.05833	-7
14.06667	-5
14.07500	-3
14.08333	-3
14.09167	-3
14.10000	-3
14.10833	-4
14.11667	-5
14.12500	-7
14.13333	-10
14.14167	-14
14.15000	-16
14.15833	-16
14.16667	-13
14.17500	-6
14.18333	1
14.19167	7
14.20000	10
14.20833	10
14.21667	9
14.22500	7
14.23333	5
14.24167	3
14.25000	1
14.25833	-1
14.26667	-3
14.27500	-4
14.28333	-5
14.29167	-5
14.30000	-4
14.30833	-2
14.31667	0
14.32500	3
14.33333	6
14.34167	8
14.35000	10
14.35833	9
14.36667	8
14.37500	6
14.38333	4
14.39167	4
14.40000	4
14.40833	6
14.41667	8
14.42500	9
14.43333	9
14.44167	8
14.45000	7
14.45833	5
14.46667	4
14.47500	4
14.48333	5
14.49167	8
14.50000	11
14.50833	13
14.51667	12
14.52500	10
14.53333	5
14.54167	0
14.55000	-2
14.55833	-2
14.56667	-0
14.57500	1
14.58333	1
14.59167	0
14.60000	0
14.60833	2
14.61667	5
14.62500	8
14.63333	10
14.64167	10
14.65000	8
14.65833	6
14.66667	4
14.67500	2
14.68333	-0
14.69167	-2
14.70000	-4
14.70833	-5
14.71667	-5
14.72500	-4
14.73333	-3
14.74167	-2
14.75000	-1
14.75833	-3
14.76667	-6
14.77500	-12
14.78333	-17
14.79167	-21
14.80000	-22
14.80833	-20
14.81667	-14
14.82500	-8
14.83333	-2
14.84167	2
14.85000	3
14.85833	2
14.86667	0
14.87500	-1
14.88333	-1
14.89167	-0
14.90000	0
14.90833	0
14.91667	-1
14.92500	-2
14.93333	-2
14.94167	-2
14.95000	-2
14.95833	-5
14.96667	-7
14.97500	-9
14.98333	-11
14.99167	-11
15.00000	-10
15.00833	-9
15.01667	-9
15.02500	-10
15.03333	-11
15.04167	-12
15.05000	-14
15.05833	-15
15.06667	-15
15.07500	-14
15.08333	-13
15.09167	-12
15.10000	-12
15.10833	-12
15.11667	-12
15.12500	-10
15.13333	-9
15.14167	-8
15.15000	-8
15.15833	-10
15.16667	-12
15.17500	-16
15.18333	-18
15.19167	-19
15.20000	-19
15.20833	-19
15.21667	-20
15.22500	-19
15.23333	-17
15.24167	-14
15.25000	-11
15.25833	-9
15.26667	-8
15.27500	-10
15.28333	-13
15.29167	-15
15.30000	-18
15.30833	-21
15.31667	-24
15.32500	-26
15.33333	-27
15.34167	-27
15.35000	-26
15.35833	-24
15.36667	-23
15.37500	-22
15.38333	-22
15.39167	-21
15.40000	-20
15.40833	-19
15.41667	-20
15.42500	-23
15.43333	-26
15.44167	-29
15.45000	-31
15.45833	-32
15.46667	-32
15.47500	-30
15.48333	-28
15.49167	-26
15.50000	-22
15.50833	-19
15.51667	-17
15.52500	-16
15.53333	-16
15.54167	-18
15.55000	-20
15.55833	-20
15.56667	-19
15.57500	-17
15.58333	-16
15.59167	-17
15.60000	-20
15.60833	-23
15.61667	-26
15.62500	-28
15.63333	-28
15.64167	-26
15.65000	-23
15.65833	-21
15.66667	-20
15.67500	-21
15.68333	-23
15.69167	-26
15.70000	-28
15.70833	-30
15.71667	-32
15.72500	-33
15.73333	-33
15.74167	-32
15.75000	-30
15.75833	-28
15.76667	-28
15.77500	-30
15.78333	-32
15.79167	-33
15.80000	-32
15.80833	-31
15.81667	-31
15.82500	-32
15.83333	-35
15.84167	-38
15.85000	-39
15.85833	-37
15.86667	-34
15.87500	-30
15.88333	-26
15.89167	-24
15.90000	-24
15.90833	-25
15.91667	-27
15.92500	-29
15.93333	-29
15.94167	-26
15.95000	-23
15.95833	-21
15.96667	-20
15.97500	-20
15.98333	-22
15.99167	-24
16.00000	-26
16.00833	-30
16.01667	-35
16.02500	-40
16.03333	-45
16.04167	-49
16.05000	-49
16.05833	-47
16.06667	-43
16.07500	-40
16.08333	-36
16.09167	-33
16.10000	-32
16.10833	-32
16.11667	-34
16.12500	-37
16.13333	-42
16.14167	-48
16.15000	-52
16.15833	-53
16.16667	-51
16.17500	-45
16.18333	-39
16.19167	-34
16.20000	-33
16.20833	-34
16.21667	-36
16.22500	-40
16.23333	-42
16.24167	-42
16.25000	-40
16.25833	-37
16.26667	-33
16.27500	-28
16.28333	-24
16.29167	-22
16.30000	-23
16.30833	-27
16.31667	-32
16.32500	-37
16.33333	-40
16.34167	-40
16.35000	-39
16.35833	-38
16.36667	-38
16.37500	-40
16.38333	-43
16.39167	-45
16.40000	-45
16.40833	-44
16.41667	-42
16.42500	-41
16.43333	-40
16.44167	-39
16.45000	-38
16.45833	-38
16.46667	-37
16.47500	-38
16.48333	-39
16.49167	-39
16.50000	-38
16.50833	-37
16.51667	-37
16.52500	-37
16.53333	-39
16.54167	-41
16.55000	-43
16.55833	-45
16.56667	-45
16.57500	-44
16.58333	-42
16.59167	-41
16.60000	-40
16.60833	-40
16.61667	-40
16.62500	-40
16.63333	-39
16.64167	-39
16.65000	-39
16.65833	-41
16.66667	-43
16.67500	-44
16.68333	-43
16.69167	-41
16.70000	-39
16.70833	-38
16.71667	-39
16.72500	-41
16.73333	-43
16.74167	-45
16.75000	-46
16.75833	-45
16.76667	-44
16.77500	-42
16.78333	-40
16.79167	-38
16.80000	-35
16.80833	-32
16.81667	-29
16.82500	-27
16.83333	-28
16.84167	-31
16.85000	-35
16.85833	-39
16.86667	-44
16.87500	-46
16.88333	-47
16.89167	-49
16.90000	-51
16.90833	-52
16.91667	-53
16.92500	-53
16.93333	-54
16.94167	-54
16.95000	-55
16.95833	-55
16.96667	-54
16.97500	-53
16.98333	-50
16.99167	-47
17.00000	-44
17.00833	-41
17.01667	-39
17.02500	-39
17.03333	-40
17.04167	-42
17.05000	-46
17.05833	-49
17.06667	-51
17.07500	-52
17.08333	-52
17.09167	-51
17.10000	-48
17.10833	-45
17.11667	-42
17.12500	-41
17.13333	-43
17.14167	-47
17.15000	-51
17.15833	-54
17.16667	-56
17.17500	-56
17.18333	-55
17.19167	-54
17.20000	-53
17.20833	-53
17.21667	-54
17.22500	-55
17.23333	-56
17.24167	-56
17.25000	-57
17.25833	-58
17.26667	-59
17.27500	-59
17.28333	-58
17.29167	-57
17.30000	-58
17.30833	-60
17.31667	-61
17.32500	-61
17.33333	-59
17.34167	-56
17.35000	-53
17.35833	-49
17.36667	-46
17.37500	-44
17.38333	-43
17.39167	-45
17.40000	-49
17.40833	-52
17.41667	-55
17.42500	-55
17.43333	-53
17.44167	-48
17.45000	-44
17.45833	-41
17.46667	-39
17.47500	-38
17.48333	-38
17.49167	-39
17.50000	-40
17.50833	-41
17.51667	-41
17.52500	-41
17.53333	-41
17.54167	-39
17.55000	-37
17.55833	-35
17.56667	-36
17.57500	-39
17.58333	-44
17.59167	-49
17.60000	-53
17.60833	-56
17.61667	-56
17.62500	-56
17.63333	-56
17.64167	-56
17.65000	-55
17.65833	-52
17.66667	-48
17.67500	-45
17.68333	-42
17.69167	-39
17.70000	-37
17.70833	-37
17.71667	-39
17.72500	-42
17.73333	-45
17.74167	-48
17.75000	-50
17.75833	-51
17.76667	-50
17.77500	-48
17.78333	-45
17.79167	-41
17.80000	-36
17.80833	-32
17.81667	-32
17.82500	-34
17.83333	-39
17.84167	-45
17.85000	-51
17.85833	-56
17.86667	-59
17.87500	-59
17.88333	-58
17.89167	-55
17.90000	-51
17.90833	-47
17.91667	-43
17.92500	-40
17.93333	-39
17.94167	-40
17.95000	-42
17.95833	-43
17.96667	-44
17.97500	-42
17.98333	-39
17.99167	-37
18.00000	-37
18.00833	-39
18.01667	-41
18.02500	-44
18.03333	-46
18.04167	-47
18.05000	-47
18.05833	-45
18.06667	-43
18.07500	-42
18.08333	-40
18.09167	-39
18.10000	-38
18.10833	-37
18.11667	-36
18.12500	-35
18.13333	-34
18.14167	-33
18.15000	-32
18.15833	-31
18.16667	-29
18.17500	-28
18.18333	-30
18.19167	-33
18.20000	-37
18.20833	-42
18.21667	-47
18.22500	-49
18.23333	-49
18.24167	-47
18.25000	-42
18.25833	-38
18.26667	-34
18.27500	-33
18.28333	-34
18.29167	-36
18.30000	-39
18.30833	-41
18.31667	-41
18.32500	-42
18.33333	-43
18.34167	-44
18.35000	-45
18.35833	-45
18.36667	-44
18.37500	-41
18.38333	-37
18.39167	-35
18.40000	-33
18.40833	-33
18.41667	-35
18.42500	-37
18.43333	-39
18.44167	-41
18.45000	-41
18.45833	-41
18.46667	-39
18.47500	-35
18.48333	-31
18.49167	-27
18.50000	-25
18.50833	-25
18.51667	-28
18.52500	-31
18.53333	-33
18.54167	-35
18.55000	-37
18.55833	-38
18.56667	-37
18.57500	-36
18.58333	-33
18.59167	-28
18.60000	-22
18.60833	-18
18.61667	-16
18.62500	-15
18.63333	-14
18.64167	-14
18.65000	-13
18.65833	-13
18.66667	-13
18.67500	-13
18.68333	-14
18.69167	-14
18.70000	-14
18.70833	-15
18.71667	-16
18.72500	-17
18.73333	-15
18.74167	-12
18.75000	-9
18.75833	-7
18.76667	-6
18.77500	-7
18.78333	-7
18.79167	-4
18.80000	1
18.80833	7
18.81667	11
18.82500	12
18.83333	10
18.84167	4
18.85000	-1
18.85833	-5
18.86667	-8
18.87500	-7
18.88333	-5
18.89167	-2
18.90000	-0
18.90833	0
18.91667	-0
18.92500	-0
18.93333	0
18.94167	2
18.95000	4
18.95833	7
18.96667	9
18.97500	11
18.98333	11
18.99167	12
19.00000	13
19.00833	15
19.01667	18
19.02500	21
19.03333	19
19.04167	15
19.05000	8
19.05833	0
19.06667	-5
19.07500	-7
19.08333	-5
19.09167	-1
19.10000	6
19.10833	13
19.11667	17
19.12500	19
19.13333	15
19.14167	10
19.15000	4
19.15833	-1
19.16667	-4
19.17500	-5
19.18333	-5
19.19167	-2
19.20000	1
19.20833	5
19.21667	9
19.22500	13
19.23333	15
19.24167	16
19.25000	17
19.25833	16
19.26667	16
19.27500	17
19.28333	18
19.29167	19
19.30000	19
19.30833	20
19.31667	21
19.32500	23
19.33333	26
19.34167	29
19.35000	30
19.35833	29
19.36667	26
19.37500	22
19.38333	17
19.39167	13
19.40000	10
19.40833	10
19.41667	12
19.42500	15
19.43333	20
19.44167	26
19.45000	32
19.45833	38
19.46667	43
19.47500	48
19.48333	52
19.49167	53
19.50000	52
19.50833	51
19.51667	49
19.52500	47
19.53333	45
19.54167	44
19.55000	44
19.55833	47
19.56667	50
19.57500	52
19.58333	54
19.59167	54
19.60000	53
19.60833	51
19.61667	50
19.62500	50
19.63333	53
19.64167	58
19.65000	65
19.65833	71
19.66667	73
19.67500	72
19.68333	68
19.69167	66
19.70000	66
19.70833	69
19.71667	73
19.72500	77
19.73333	78
19.74167	78
19.75000	77
19.75833	78
19.76667	79
19.77500	80
19.78333	81
19.79167	81
19.80000	81
19.80833	83
19.81667	89
19.82500	95
19.83333	103
19.84167	110
19.85000	116
19.85833	119
19.86667	122
19.87500	123
19.88333	125
19.89167	127
19.90000	130
19.90833	132
19.91667	134
19.92500	136
19.93333	137
19.94167	137
19.95000	138
19.95833	140
19.96667	144
19.97500	150
19.98333	156
19.99167	161
20.00000	166
20.00833	170
20.01667	174
20.02500	178
20.03333	183
20.04167	189
20.05000	194
20.05833	197
20.06667	201
20.07500	206
20.08333	213
20.09167	221
20.10000	231
20.10833	240
20.11667	248
20.12500	256
20.13333	263
20.14167	270
20.15000	276
20.15833	281
20.16667	284
20.17500	286
20.18333	288
20.19167	291
20.20000	297
20.20833	306
20.21667	316
20.22500	328
20.23333	341
20.24167	354
20.25000	366
20.25833	378
20.26667	387
20.27500	394
20.28333	400
20.29167	407
20.30000	416
20.30833	425
20.31667	436
20.32500	448
20.33333	460
20.34167	473
20.35000	486
20.35833	500
20.36667	513
20.37500	527
20.38333	541
20.39167	555
20.40000	569
20.40833	584
20.41667	599
20.42500	614
20.43333	630
20.44167	647
20.45000	663
20.45833	678
20.46667	694
20.47500	711
20.48333	730
20.49167	751
20.50000	774
20.50833	796
20.51667	817
20.52500	837
20.53333	855
20.54167	873
20.55000	891
20.55833	910
20.56667	929
20.57500	949
20.58333	970
20.59167	991
20.60000	1012
20.60833	1035
20.61667	1061
20.62500	1087
20.63333	1112
20.64167	1138
20.65000	1164
20.65833	1193
20.66667	1223
20.67500	1253
20.68333	1282
20.69167	1311
20.70000	1339
20.70833	1368
20.71667	1400
20.72500	1433
20.73333	1467
20.74167	1501
20.75000	1535
20.75833	1569
20.76667	1605
20.77500	1643
20.78333	1683
20.79167	1725
20.80000	1768
20.80833	1810
20.81667	1851
20.82500	1889
20.83333	1927
20.84167	1965
20.85000	2004
20.85833	2045
20.86667	2089
20.87500	2136
20.88333	2183
20.89167	2231
20.90000	2279
20.90833	2328
20.91667	2380
20.92500	2433
20.93333	2486
20.94167	2540
20.95000	2592
20.95833	2645
20.96667	2698
20.97500	2753
20.98333	2809
20.99167	2868
21.00000	2929
21.00833	2990
21.01667	3052
21.02500	3112
21.03333	3172
21.04167	3232
21.05000	3294
21.05833	3357
21.06667	3422
21.07500	3490
21.08333	3559
21.09167	3627
21.10000	3697
21.10833	3766
21.11667	3838
21.12500	3908
21.13333	3979
21.14167	4048
21.15000	4115
21.15833	4182
21.16667	4251
21.17500	4326
21.18333	4403
21.19167	4483
21.20000	4566
21.20833	4649
21.21667	4735
21.22500	4820
21.23333	4907
21.24167	4993
21.25000	5077
21.25833	5163
21.26667	5248
21.27500	5337
21.28333	5426
21.29167	5514
21.30000	5602
21.30833	5687
21.31667	5773
21.32500	5858
21.33333	5947
21.34167	6037
21.35000	6128
21.35833	6223
21.36667	6316
21.37500	6411
21.38333	6505
21.39167	6598
21.40000	6691
21.40833	6782
21.41667	6874
21.42500	6964
21.43333	7054
21.44167	7145
21.45000	7234
21.45833	7327
21.46667	7417
21.47500	7510
21.48333	7601
21.49167	7689
21.50000	7776
21.50833	7862
21.51667	7952
21.52500	8041
21.53333	8130
21.54167	8216
21.55000	8295
21.55833	8371
21.56667	8442
21.57500	8513
21.58333	8583
21.59167	8652
21.60000	8722
21.60833	8788
21.61667	8853
21.62500	8914
21.63333	8973
21.64167	9030
21.65000	9083
21.65833	9135
21.66667	9183
21.67500	9228
21.68333	9269
21.69167	9306
21.70000	9342
21.70833	9375
21.71667	9408
21.72500	9438
21.73333	9464
21.74167	9486
21.75000	9503
21.75833	9515
21.76667	9524
21.77500	9528
21.78333	9529
21.79167	9526
21.80000	9522
21.80833	9514
21.81667	9502
21.82500	9486
21.83333	9464
21.84167	9436
21.85000	9406
21.85833	9372
21.86667	9337
21.87500	9300
21.88333	9262
21.89167	9223
21.90000	9181
21.90833	9136
21.91667	9084
21.92500	9029
21.93333	8967
21.94167	8903
21.95000	8839
21.95833	8774
21.96667	8709
21.97500	8643
21.98333	8577
21.99167	8507
22.00000	8434
22.00833	8358
22.01667	8278
22.02500	8196
22.03333	8112
22.04167	8026
22.05000	7940
22.05833	7853
22.06667	7769
22.07500	7683
22.08333	7599
22.09167	7513
22.10000	7426
22.10833	7340
22.11667	7251
22.12500	7164
22.13333	7076
22.14167	6986
22.15000	6896
22.15833	6804
22.16667	6714
22.17500	6625
22.18333	6540
22.19167	6457
22.20000	6376
22.20833	6298
22.21667	6218
22.22500	6139
22.23333	6059
22.24167	5980
22.25000	5903
22.25833	5825
22.26667	5752
22.27500	5680
22.28333	5611
22.29167	5545
22.30000	5479
22.30833	5416
22.31667	5352
22.32500	5290
22.33333	5229
22.34167	5168
22.35000	5108
22.35833	5047
22.36667	4989
22.37500	4930
22.38333	4873
22.39167	4821
22.40000	4772
22.40833	4726
22.41667	4680
22.42500	4635
22.43333	4588
22.44167	4540
22.45000	4495
22.45833	4452
22.46667	4411
22.47500	4371
22.48333	4334
22.49167	4300
22.50000	4268
22.50833	4238
22.51667	4210
22.52500	4181
22.53333	4152
22.54167	4121
22.55000	4089
22.55833	4056
22.56667	4025
22.57500	3996
22.58333	3970
22.59167	3948
22.60000	3929
22.60833	3913
22.61667	3897
22.62500	3880
22.63333	3862
22.64167	3843
22.65000	3825
22.65833	3807
22.66667	3791
22.67500	3777
22.68333	3763
22.69167	3749
22.70000	3734
22.70833	3719
22.71667	3704
22.72500	3690
22.73333	3677
22.74167	3665
22.75000	3653
22.75833	3641
22.76667	3629
22.77500	3617
22.78333	3607
22.79167	3598
22.80000	3591
22.80833	3584
22.81667	3577
22.82500	3569
22.83333	3561
22.84167	3553
22.85000	3547
22.85833	3541
22.86667	3536
22.87500	3532
22.88333	3527
22.89167	3522
22.90000	3517
22.90833	3511
22.91667	3505
22.92500	3498
22.93333	3493
22.94167	3488
22.95000	3485
22.95833	3484
22.96667	3484
22.97500	3485
22.98333	3485
22.99167	3484
23.00000	3481
23.00833	3477
23.01667	3472
23.02500	3469
23.03333	3467
23.04167	3468
23.05000	3467
23.05833	3466
23.06667	3462
23.07500	3457
23.08333	3451
23.09167	3448
23.10000	3446
23.10833	3447
23.11667	3447
23.12500	3448
23.13333	3449
23.14167	3448
23.15000	3447
23.15833	3444
23.16667	3441
23.17500	3437
23.18333	3434
23.19167	3433
23.20000	3433
23.20833	3434
23.21667	3436
23.22500	3437
23.23333	3436
23.24167	3435
23.25000	3432
23.25833	3429
23.26667	3427
23.27500	3427
23.28333	3430
23.29167	3432
23.30000	3435
23.30833	3438
23.31667	3440
23.32500	3442
23.33333	3444
23.34167	3446
23.35000	3447
23.35833	3446
23.36667	3444
23.37500	3443
23.38333	3442
23.39167	3443
23.40000	3445
23.40833	3446
23.41667	3445
23.42500	3440
23.43333	3434
23.44167	3426
23.45000	3420
23.45833	3417
23.46667	3418
23.47500	3421
23.48333	3426
23.49167	3430
23.50000	3433
23.50833	3435
23.51667	3435
23.52500	3435
23.53333	3436
23.54167	3438
23.55000	3440
23.55833	3441
23.56667	3440
23.57500	3438
23.58333	3435
23.59167	3433
23.60000	3432
23.60833	3431
23.61667	3433
23.62500	3434
23.63333	3434
23.64167	3432
23.65000	3430
23.65833	3428
23.66667	3426
23.67500	3426
23.68333	3426
23.69167	3425
23.70000	3422
23.70833	3419
23.71667	3415
23.72500	3410
23.73333	3406
23.74167	3403
23.75000	3400
23.75833	3398
23.76667	3397
23.77500	3397
23.78333	3397
23.79167	3396
23.80000	3392
23.80833	3387
23.81667	3385
23.82500	3385
23.83333	3385
23.84167	3384
23.85000	3382
23.85833	3379
23.86667	3374
23.87500	3365
23.88333	3354
23.89167	3342
23.90000	3329
23.90833	3318
23.91667	3310
23.92500	3304
23.93333	3297
23.94167	3289
23.95000	3279
23.95833	3270
23.96667	3260
23.97500	3248
23.98333	3234
23.99167	3221
24.00000	3211
24.00833	3202
24.01667	3193
24.02500	3185
24.03333	3178
24.04167	3171
24.05000	3164
24.05833	3157
24.06667	3147
24.07500	3136
24.08333	3122
24.09167	3109
24.10000	3097
24.10833	3085
24.11667	3073
24.12500	3060
24.13333	3048
24.14167	3036
24.15000	3024
24.15833	3012
24.16667	3000
24.17500	2988
24.18333	2976
24.19167	2965
24.20000	2955
24.20833	2945
24.21667	2935
24.22500	2925
24.23333	2916
24.24167	2906
24.25000	2896
24.25833	2884
24.26667	2870
24.27500	2854
24.28333	2839
24.29167	2824
24.30000	2808
24.30833	2792
24.31667	2776
24.32500	2763
24.33333	2752
24.34167	2743
24.35000	2733
24.35833	2721
24.36667	2707
24.37500	2691
24.38333	2675
24.39167	2662
24.40000	2651
24.40833	2644
24.41667	2637
24.42500	2631
24.43333	2622
24.44167	2611
24.45000	2600
24.45833	2589
24.46667	2580
24.47500	2571
24.48333	2565
24.49167	2558
24.50000	2551
24.50833	2541
24.51667	2527
24.52500	2509
24.53333	2491
24.54167	2475
24.55000	2462
24.55833	2451
24.56667	2440
24.57500	2428
24.58333	2416
24.59167	2404
24.60000	2391
24.60833	2380
24.61667	2369
24.62500	2359
24.63333	2350
24.64167	2340
24.65000	2330
24.65833	2319
24.66667	2308
24.67500	2295
24.68333	2283
24.69167	2270
24.70000	2257
24.70833	2245
24.71667	2232
24.72500	2220
24.73333	2208
24.74167	2196
24.75000	2182
24.75833	2165
24.76667	2149
24.77500	2132
24.78333	2116
24.79167	2101
24.80000	2086
24.80833	2072
24.81667	2057
24.82500	2041
24.83333	2026
24.84167	2011
24.85000	1998
24.85833	1985
24.86667	1973
24.87500	1960
24.88333	1945
24.89167	1929
24.90000	1912
24.90833	1897
24.91667	1883
24.92500	1871
24.93333	1860
24.94167	1850
24.95000	1838
24.95833	1825
24.96667	1812
24.97500	1797
24.98333	1781
24.99167	1766
25.00000	1752
25.00833	1739
25.01667	1727
25.02500	1716
25.03333	1706
25.04167	1696
25.05000	1685
25.05833	1673
25.06667	1660
25.07500	1646
25.08333	1633
25.09167	1620
25.10000	1607
25.10833	1595
25.11667	1582
25.12500	1568
25.13333	1555
25.14167	1543
25.15000	1532
25.15833	1521
25.16667	1513
25.17500	1506
25.18333	1499
25.19167	1492
25.20000	1483
25.20833	1473
25.21667	1460
25.22500	1448
25.23333	1439
25.24167	1432
25.25000	1427
25.25833	1423
25.26667	1418
25.27500	1412
25.28333	1404
25.29167	1396
25.30000	1388
25.30833	1379
25.31667	1369
25.32500	1359
25.33333	1350
25.34167	1343
25.35000	1339
25.35833	1337
25.36667	1335
25.37500	1332
25.38333	1326
25.39167	1318
25.40000	1309
25.40833	1301
25.41667	1296
25.42500	1292
25.43333	1288
25.44167	1285
25.45000	1280
25.45833	1274
25.46667	1269
25.47500	1266
25.48333	1264
25.49167	1262
25.50000	1259
25.50833	1255
25.51667	1250
25.52500	1245
25.53333	1240
25.54167	1234
25.55000	1229
25.55833	1223
25.56667	1218
25.57500	1215
25.58333	1213
25.59167	1211
25.60000	1209
25.60833	1208
25.61667	1206
25.62500	1205
25.63333	1205
25.64167	1207
25.65000	1209
25.65833	1211
25.66667	1211
25.67500	1210
25.68333	1208
25.69167	1207
25.70000	1208
25.70833	1209
25.71667	1211
25.72500	1213
25.73333	1213
25.74167	1212
25.75000	1209
25.75833	1206
25.76667	1201
25.77500	1195
25.78333	1189
25.79167	1184
25.80000	1181
25.80833	1181
25.81667	1184
25.82500	1187
25.83333	1191
25.84167	1193
25.85000	1195
25.85833	1196
25.86667	1196
25.87500	1195
25.88333	1192
25.89167	1186
25.90000	1179
25.90833	1171
25.91667	1163
25.92500	1156
25.93333	1152
25.94167	1150
25.95000	1148
25.95833	1146
25.96667	1143
25.97500	1137
25.98333	1131
25.99167	1126
26.00000	1123
26.00833	1122
26.01667	1122
26.02500	1123
26.03333	1125
26.04167	1126
26.05000	1126
26.05833	1125
26.06667	1123
26.07500	1121
26.08333	1118
26.09167	1117
26.10000	1115
26.10833	1113
26.11667	1109
26.12500	1105
26.13333	1100
26.14167	1094
26.15000	1090
26.15833	1086
26.16667	1082
26.17500	1079
26.18333	1074
26.19167	1069
26.20000	1063
26.20833	1060
26.21667	1061
26.22500	1063
26.23333	1066
26.24167	1067
26.25000	1065
26.25833	1059
26.26667	1051
26.27500	1044
26.28333	1038
26.29167	1033
26.30000	1029
26.30833	1028
26.31667	1029
26.32500	1030
26.33333	1030
26.34167	1030
26.35000	1028
26.35833	1025
26.36667	1022
26.37500	1017
26.38333	1013
26.39167	1010
26.40000	1010
26.40833	1011
26.41667	1012
26.42500	1013
26.43333	1012
26.44167	1010
26.45000	1009
26.45833	1010
26.46667	1012
26.47500	1013
26.48333	1012
26.49167	1008
26.50000	1004
26.50833	1003
26.51667	1004
26.52500	1008
26.53333	1012
26.54167	1017
26.55000	1019
26.55833	1020
26.56667	1019
26.57500	1020
26.58333	1021
26.59167	1021
26.60000	1022
26.60833	1021
26.61667	1022
26.62500	1022
26.63333	1023
26.64167	1025
26.65000	1028
26.65833	1030
26.66667	1032
26.67500	1034
26.68333	1036
26.69167	1036
26.70000	1035
26.70833	1033
26.71667	1032
26.72500	1030
26.73333	1028
26.74167	1026
26.75000	1024
26.75833	1021
26.76667	1019
26.77500	1019
26.78333	1020
26.79167	1023
26.80000	1027
26.80833	1031
26.81667	1035
26.82500	1039
26.83333	1041
26.84167	1043
26.85000	1042
26.85833	1039
26.86667	1036
26.87500	1033
26.88333	1031
26.89167	1032
26.90000	1036
26.90833	1039
26.91667	1042
26.92500	1045
26.93333	1046
26.94167	1046
26.95000	1047
26.95833	1049
26.96667	1051
26.97500	1053
26.98333	1054
26.99167	1055
27.00000	1058
27.00833	1060
27.01667	1059
27.02500	1057
27.03333	1052
27.04167	1048
27.05000	1045
27.05833	1042
27.06667	1040
27.07500	1037
27.08333	1035
27.09167	1034
27.10000	1035
27.10833	1037
27.11667	1040
27.12500	1042
27.13333	1044
27.14167	1045
27.15000	1046
27.15833	1046
27.16667	1046
27.17500	1044
27.18333	1041
27.19167	1036
27.20000	1029
27.20833	1022
27.21667	1015
27.22500	1010
27.23333	1007
27.24167	1005
27.25000	1002
27.25833	997
27.26667	993
27.27500	992
27.28333	993
27.29167	996
27.30000	999
27.30833	1002
27.31667	1002
27.32500	1001
27.33333	999
27.34167	997
27.35000	995
27.35833	994
27.36667	995
27.37500	997
27.38333	1001
27.39167	1003
27.40000	1005
27.40833	1005
27.41667	1004
27.42500	1002
27.43333	1000
27.44167	999
27.45000	997
27.45833	996
27.46667	994
27.47500	989
27.48333	984
27.49167	981
27.50000	981
27.50833	983
27.51667	985
27.52500	986
27.53333	986
27.54167	985
27.55000	983
27.55833	981
27.56667	979
27.57500	977
27.58333	977
27.59167	977
27.60000	978
27.60833	980
27.61667	982
27.62500	984
27.63333	985
27.64167	982
27.65000	977
27.65833	970
27.66667	964
27.67500	960
27.68333	959
27.69167	959
27.70000	960
27.70833	961
27.71667	963
27.72500	966
27.73333	969
27.74167	974
27.75000	977
27.75833	980
27.76667	982
27.77500	984
27.78333	984
27.79167	982
27.80000	980
27.80833	979
27.81667	979
27.82500	982
27.83333	986
27.84167	990
27.85000	992
27.85833	992
27.86667	992
27.87500	993
27.88333	994
27.89167	995
27.90000	996
27.90833	997
27.91667	998
27.92500	1000
27.93333	1004
27.94167	1008
27.95000	1011
27.95833	1013
27.96667	1016
27.97500	1018
27.98333	1019
27.99167	1021
28.00000	1024
28.00833	1026
28.01667	1027
28.02500	1028
28.03333	1029
28.04167	1031
28.05000	1033
28.05833	1036
28.06667	1040
28.07500	1046
28.08333	1052
28.09167	1057
28.10000	1061
28.10833	1064
28.11667	1064
28.12500	1062
28.13333	1059
28.14167	1055
28.15000	1054
28.15833	1055
28.16667	1059
28.17500	1064
28.18333	1069
28.19167	1072
28.20000	1075
28.20833	1077
28.21667	1080
28.22500	1083
28.23333	1085
28.24167	1088
28.25000	1091
28.25833	1093
28.26667	1094
28.27500	1095
28.28333	1095
28.29167	1094
28.30000	1095
28.30833	1096
28.31667	1098
28.32500	1100
28.33333	1103
28.34167	1109
28.35000	1116
28.35833	1124
28.36667	1130
28.37500	1131
28.38333	1128
28.39167	1124
28.40000	1119
28.40833	1118
28.41667	1121
28.42500	1126
28.43333	1131
28.44167	1136
28.45000	1137
28.45833	1136
28.46667	1133
28.47500	1130
28.48333	1127
28.49167	1126
28.50000	1127
28.50833	1131
28.51667	1137
28.52500	1143
28.53333	1148
28.54167	1152
28.55000	1154
28.55833	1155
28.56667	1155
28.57500	1157
28.58333	1159
28.59167	1159
28.60000	1157
28.60833	1154
28.61667	1150
28.62500	1148
28.63333	1148
28.64167	1151
28.65000	1154
28.65833	1158
28.66667	1161
28.67500	1164
28.68333	1166
28.69167	1169
28.70000	1172
28.70833	1177
28.71667	1181
28.72500	1183
28.73333	1184
28.74167	1183
28.75000	1182
28.75833	1182
28.76667	1183
28.77500	1184
28.78333	1186
28.79167	1187
28.80000	1186
28.80833	1187
28.81667	1190
28.82500	1194
28.83333	1199
28.84167	1202
28.85000	1204
28.85833	1203
28.86667	1203
28.87500	1205
28.88333	1208
28.89167	1211
28.90000	1214
28.90833	1217
28.91667	1218
28.92500	1220
28.93333	1222
28.94167	1224
28.95000	1225
28.95833	1227
28.96667	1229
28.97500	1233
28.98333	1237
28.99167	1242
29.00000	1248
29.00833	1252
29.01667	1254
29.02500	1253
29.03333	1249
29.04167	1246
29.05000	1244
29.05833	1246
29.06667	1249
29.07500	1255
29.08333	1261
29.09167	1264
29.10000	1266
29.10833	1267
29.11667	1269
29.12500	1274
29.13333	1281
29.14167	1290
29.15000	1298
29.15833	1304
29.16667	1308
29.17500	1311
29.18333	1312
29.19167	1313
29.20000	1315
29.20833	1318
29.21667	1322
29.22500	1327
29.23333	1335
29.24167	1345
29.25000	1355
29.25833	1363
29.26667	1370
29.27500	1376
29.28333	1382
29.29167	1389
29.30000	1396
29.30833	1402
29.31667	1407
29.32500	1412
29.33333	1417
29.34167	1424
29.35000	1435
29.35833	1448
29.36667	1462
29.37500	1472
29.38333	1481
29.39167	1488
29.40000	1497
29.40833	1508
29.41667	1521
29.42500	1535
29.43333	1549
29.44167	1562
29.45000	1577
29.45833	1593
29.46667	1610
29.47500	1627
29.48333	1645
29.49167	1664
29.50000	1684
29.50833	1705
29.51667	1728
29.52500	1750
29.53333	1773
29.54167	1797
29.55000	1821
29.55833	1847
29.56667	1873
29.57500	1902
29.58333	1931
29.59167	1961
29.60000	1993
29.60833	2027
29.61667	2063
29.62500	2100
29.63333	2137
29.64167	2175
29.65000	2212
29.65833	2250
29.66667	2290
29.67500	2334
29.68333	2382
29.69167	2432
29.70000	2484
29.70833	2537
29.71667	2591
29.72500	2645
29.73333	2699
29.74167	2753
29.75000	2808
29.75833	2868
29.76667	2931
29.77500	3000
29.78333	3070
29.79167	3139
29.80000	3207
29.80833	3276
29.81667	3349
29.82500	3423
29.83333	3501
29.84167	3580
29.85000	3659
29.85833	3739
29.86667	3819
29.87500	3904
29.88333	3990
29.89167	4077
29.90000	4167
29.90833	4257
29.91667	4350
29.92500	4442
29.93333	4535
29.94167	4629
29.95000	4722
29.95833	4819
29.96667	4916
29.97500	5017
29.98333	5119
29.99167	5222
30.00000	5327
30.00833	5428
30.01667	5529
30.02500	5627
30.03333	5723
30.04167	5818
30.05000	5910
30.05833	6004
30.06667	6096
30.07500	6188
30.08333	6280
30.09167	6372
30.10000	6465
30.10833	6555
30.11667	6646
30.12500	6730
30.13333	6811
30.14167	6888
30.15000	6962
30.15833	7035
30.16667	7107
30.17500	7178
30.18333	7245
30.19167	7308
30.20000	7366
30.20833	7420
30.21667	7472
30.22500	7521
30.23333	7570
30.24167	7617
30.25000	7660
30.25833	7699
30.26667	7732
30.27500	7760
30.28333	7784
30.29167	7803
30.30000	7819
30.30833	7831
30.31667	7840
30.32500	7846
30.33333	7849
30.34167	7850
30.35000	7846
30.35833	7838
30.36667	7826
30.37500	7808
30.38333	7787
30.39167	7764
30.40000	7737
30.40833	7708
30.41667	7676
30.42500	7640
30.43333	7601
30.44167	7558
30.45000	7514
30.45833	7468
30.46667	7421
30.47500	7369
30.48333	7315
30.49167	7257
30.50000	7194
30.50833	7131
30.51667	7065
30.52500	6999
30.53333	6931
30.54167	6863
30.55000	6792
30.55833	6718
30.56667	6643
30.57500	6563
30.58333	6483
30.59167	6404
30.60000	6323
30.60833	6243
30.61667	6159
30.62500	6075
30.63333	5988
30.64167	5899
30.65000	5813
30.65833	5727
30.66667	5644
30.67500	5561
30.68333	5477
30.69167	5392
30.70000	5306
30.70833	5223
30.71667	5138
30.72500	5057
30.73333	4975
30.74167	4894
30.75000	4814
30.75833	4732
30.76667	4652
30.77500	4570
30.78333	4488
30.79167	4405
30.80000	4322
30.80833	4244
30.81667	4166
30.82500	4092
30.83333	4018
30.84167	3946
30.85000	3874
30.85833	3803
30.86667	3734
30.87500	3665
30.88333	3597
30.89167	3532
30.90000	3468
30.90833	3407
30.91667	3348
30.92500	3289
30.93333	3227
30.94167	3165
30.95000	3103
30.95833	3042
30.96667	2984
30.97500	2930
30.98333	2878
30.99167	2829
31.00000	2781
31.00833	2735
31.01667	2690
31.02500	2644
31.03333	2597
31.04167	2548
31.05000	2499
31.05833	2452
31.06667	2409
31.07500	2369
31.08333	2332
31.09167	2296
31.10000	2259
31.10833	2221
31.11667	2182
31.12500	2143
31.13333	2105
31.14167	2068
31.15000	2034
31.15833	2003
31.16667	1974
31.17500	1946
31.18333	1919
31.19167	1893
31.20000	1867
31.20833	1841
31.21667	1815
31.22500	1791
31.23333	1766
31.24167	1741
31.25000	1716
31.25833	1688
31.26667	1660
31.27500	1633
31.28333	1608
31.29167	1586
31.30000	1567
31.30833	1551
31.31667	1534
31.32500	1518
31.33333	1502
31.34167	1484
31.35000	1467
31.35833	1449
31.36667	1432
31.37500	1414
31.38333	1396
31.39167	1380
31.40000	1364
31.40833	1349
31.41667	1333
31.42500	1317
31.43333	1301
31.44167	1286
31.45000	1274
31.45833	1265
31.46667	1257
31.47500	1249
31.48333	1241
31.49167	1234
31.50000	1226
31.50833	1217
31.51667	1207
31.52500	1197
31.53333	1187
31.54167	1177
31.55000	1168
31.55833	1159
31.56667	1151
31.57500	1143
31.58333	1135
31.59167	1126
31.60000	1116
31.60833	1107
31.61667	1097
31.62500	1090
31.63333	1084
31.64167	1079
31.65000	1073
31.65833	1065
31.66667	1059
31.67500	1053
31.68333	1050
31.69167	1048
31.70000	1047
31.70833	1045
31.71667	1039
31.72500	1032
31.73333	1026
31.74167	1021
31.75000	1017
31.75833	1014
31.76667	1010
31.77500	1006
31.78333	1000
31.79167	995
31.80000	992
31.80833	988
31.81667	985
31.82500	982
31.83333	979
31.84167	978
31.85000	978
31.85833	980
31.86667	982
31.87500	986
31.88333	990
31.89167	994
31.90000	996
31.90833	997
31.91667	997
31.92500	994
31.93333	993
31.94167	991
31.95000	992
31.95833	995
31.96667	999
31.97500	1004
31.98333	1009
31.99167	1013
32.00000	1017
32.00833	1020
32.01667	1023
32.02500	1026
32.03333	1026
32.04167	1027
32.05000	1030
32.05833	1038
32.06667	1050
32.07500	1063
32.08333	1075
32.09167	1084
32.10000	1092
32.10833	1100
32.11667	1112
32.12500	1126
32.13333	1140
32.14167	1152
32.15000	1162
32.15833	1170
32.16667	1179
32.17500	1188
32.18333	1199
32.19167	1211
32.20000	1224
32.20833	1239
32.21667	1254
32.22500	1270
32.23333	1285
32.24167	1297
32.25000	1310
32.25833	1326
32.26667	1345
32.27500	1368
32.28333	1395
32.29167	1421
32.30000	1445
32.30833	1465
32.31667	1484
32.32500	1502
32.33333	1521
32.34167	1542
32.35000	1565
32.35833	1590
32.36667	1614
32.37500	1638
32.38333	1662
32.39167	1687
32.40000	1713
32.40833	1741
32.41667	1771
32.42500	1801
32.43333	1828
32.44167	1856
32.45000	1884
32.45833	1913
32.46667	1944
32.47500	1976
32.48333	2010
32.49167	2044
32.50000	2078
32.50833	2111
32.51667	2146
32.52500	2179
32.53333	2214
32.54167	2250
32.55000	2286
32.55833	2324
32.56667	2361
32.57500	2398
32.58333	2435
32.59167	2473
32.60000	2513
32.60833	2552
32.61667	2591
32.62500	2628
32.63333	2665
32.64167	2702
32.65000	2740
32.65833	2780
32.66667	2820
32.67500	2861
32.68333	2903
32.69167	2946
32.70000	2990
32.70833	3035
32.71667	3083
32.72500	3131
32.73333	3178
32.74167	3224
32.75000	3267
32.75833	3309
32.76667	3351
32.77500	3393
32.78333	3437
32.79167	3482
32.80000	3527
32.80833	3571
32.81667	3614
32.82500	3655
32.83333	3697
32.84167	3738
32.85000	3779
32.85833	3820
32.86667	3859
32.87500	3899
32.88333	3938
32.89167	3977
32.90000	4017
32.90833	4054
32.91667	4091
32.92500	4127
32.93333	4164
32.94167	4200
32.95000	4235
32.95833	4267
32.96667	4299
32.97500	4330
32.98333	4362
32.99167	4394
33.00000	4427
33.00833	4457
33.01667	4484
33.02500	4508
33.03333	4530
33.04167	4553
33.05000	4575
33.05833	4598
33.06667	4618
33.07500	4636
33.08333	4652
33.09167	4666
33.10000	4679
33.10833	4691
33.11667	4703
33.12500	4714
33.13333	4725
33.14167	4734
33.15000	4741
33.15833	4746
33.16667	4750
33.17500	4752
33.18333	4753
33.19167	4752
33.20000	4749
33.20833	4742
33.21667	4734
33.22500	4723
33.23333	4710
33.24167	4697
33.25000	4683
33.25833	4668
33.26667	4654
33.27500	4640
33.28333	4625
33.29167	4608
33.30000	4588
33.30833	4567
33.31667	4544
33.32500	4521
33.33333	4498
33.34167	4473
33.35000	4447
33.35833	4420
33.36667	4391
33.37500	4360
33.38333	4330
33.39167	4299
33.40000	4269
33.40833	4238
33.41667	4204
33.42500	4169
33.43333	4132
33.44167	4094
33.45000	4058
33.45833	4021
33.46667	3984
33.47500	3945
33.48333	3906
33.49167	3865
33.50000	3822
33.50833	3780
33.51667	3736
33.52500	3693
33.53333	3649
33.54167	3603
33.55000	3557
33.55833	3510
33.56667	3464
33.57500	3418
33.58333	3374
33.59167	3331
33.60000	3288
33.60833	3248
33.61667	3208
33.62500	3169
33.63333	3129
33.64167	3087
33.65000	3045
33.65833	3001
33.66667	2958
33.67500	2916
33.68333	2875
33.69167	2833
33.70000	2790
33.70833	2746
33.71667	2700
33.72500	2655
33.73333	2610
33.74167	2567
33.75000	2524
33.75833	2482
33.76667	2441
33.77500	2400
33.78333	2359
33.79167	2319
33.80000	2278
33.80833	2238
33.81667	2199
33.82500	2162
33.83333	2128
33.84167	2096
33.85000	2063
33.85833	2028
33.86667	1993
33.87500	1956
33.88333	1920
33.89167	1884
33.90000	1850
33.90833	1816
33.91667	1782
33.92500	1749
33.93333	1718
33.94167	1687
33.95000	1656
33.95833	1625
33.96667	1593
33.97500	1560
33.98333	1526
33.99167	1494
34.00000	1463
34.00833	1434
34.01667	1408
34.02500	1384
34.03333	1361
34.04167	1338
34.05000	1316
34.05833	1292
34.06667	1269
34.07500	1245
34.08333	1221
34.09167	1199
34.10000	1177
34.10833	1157
34.11667	1136
34.12500	1115
34.13333	1095
34.14167	1076
34.15000	1056
34.15833	1036
34.16667	1015
34.17500	994
34.18333	974
34.19167	954
34.20000	935
34.20833	917
34.21667	900
34.22500	884
34.23333	868
34.24167	852
34.25000	838
34.25833	823
34.26667	807
34.27500	790
34.28333	773
34.29167	756
34.30000	740
34.30833	725
34.31667	712
34.32500	701
34.33333	691
34.34167	682
34.35000	673
34.35833	663
34.36667	653
34.37500	640
34.38333	627
34.39167	613
34.40000	600
34.40833	587
34.41667	573
34.42500	560
34.43333	547
34.44167	535
34.45000	525
34.45833	516
34.46667	508
34.47500	502
34.48333	497
34.49167	493
34.50000	489
34.50833	486
34.51667	483
34.52500	479
34.53333	472
34.54167	464
34.55000	456
34.55833	448
34.56667	440
34.57500	433
34.58333	425
34.59167	417
34.60000	407
34.60833	400
34.61667	394
34.62500	391
34.63333	391
34.64167	391
34.65000	389
34.65833	382
34.66667	373
34.67500	361
34.68333	351
34.69167	344
34.70000	341
34.70833	340
34.71667	339
34.72500	337
34.73333	333
34.74167	326
34.75000	318
34.75833	310
34.76667	303
34.77500	300
34.78333	299
34.79167	301
34.80000	305
34.80833	308
34.81667	311
34.82500	314
34.83333	315
34.84167	314
34.85000	313
34.85833	310
34.86667	305
34.87500	299
34.88333	293
34.89167	288
34.90000	286
34.90833	284
34.91667	282
34.92500	278
34.93333	272
34.94167	266
34.95000	263
34.95833	264
34.96667	267
34.97500	269
34.98333	270
34.99167	269
35.00000	267
35.00833	264
35.01667	263
35.02500	262
35.03333	262
35.04167	263
35.05000	264
35.05833	264
35.06667	265
35.07500	265
35.08333	262
35.09167	259
35.10000	254
35.10833	249
35.11667	248
35.12500	248
35.13333	250
35.14167	252
35.15000	254
35.15833	255
35.16667	254
35.17500	251
35.18333	247
35.19167	244
35.20000	241
35.20833	238
35.21667	238
35.22500	239
35.23333	238
35.24167	235
35.25000	232
35.25833	230
35.26667	230
35.27500	230
35.28333	231
35.29167	232
35.30000	233
35.30833	232
35.31667	230
35.32500	229
35.33333	228
35.34167	229
35.35000	230
35.35833	233
35.36667	235
35.37500	236
35.38333	235
35.39167	233
35.40000	230
35.40833	226
35.41667	222
35.42500	216
35.43333	211
35.44167	206
35.45000	202
35.45833	199
35.46667	197
35.47500	196
35.48333	196
35.49167	195
35.50000	195
35.50833	195
35.51667	196
35.52500	198
35.53333	199
35.54167	201
35.55000	201
35.55833	199
35.56667	195
35.57500	191
35.58333	186
35.59167	180
35.60000	174
35.60833	170
35.61667	169
35.62500	170
35.63333	172
35.64167	173
35.65000	173
35.65833	172
35.66667	170
35.67500	169
35.68333	169
35.69167	169
35.70000	168
35.70833	166
35.71667	162
35.72500	157
35.73333	153
35.74167	148
35.75000	145
35.75833	144
35.76667	143
35.77500	142
35.78333	139
35.79167	136
35.80000	133
35.80833	129
35.81667	126
35.82500	123
35.83333	122
35.84167	123
35.85000	123
35.85833	122
35.86667	122
35.87500	123
35.88333	127
35.89167	133
35.90000	139
35.90833	143
35.91667	144
35.92500	141
35.93333	137
35.94167	131
35.95000	125
35.95833	120
35.96667	117
35.97500	116
35.98333	117
35.99167	118
36.00000	118
36.00833	118
36.01667	117
36.02500	117
36.03333	117
36.04167	117
36.05000	116
36.05833	111
36.06667	106
36.07500	103
36.08333	102
36.09167	102
36.10000	104
36.10833	106
36.11667	109
36.12500	112
36.13333	115
36.14167	120
36.15000	124
36.15833	128
36.16667	130
36.17500	130
36.18333	129
36.19167	126
36.20000	123
36.20833	122
36.21667	124
36.22500	127
36.23333	130
36.24167	131
36.25000	129
36.25833	126
36.26667	123
36.27500	122
36.28333	122
36.29167	121
36.30000	120
36.30833	118
36.31667	115
36.32500	111
36.33333	106
36.34167	100
36.35000	96
36.35833	95
36.36667	96
36.37500	99
36.38333	104
36.39167	107
36.40000	109
36.40833	111
36.41667	112
36.42500	112
36.43333	112
36.44167	111
36.45000	110
36.45833	110
36.46667	110
36.47500	108
36.48333	105
36.49167	101
36.50000	97
36.50833	96
36.51667	99
36.52500	103
36.53333	108
36.54167	112
36.55000	112
36.55833	109
36.56667	106
36.57500	104
36.58333	104
36.59167	107
36.60000	110
36.60833	113
36.61667	114
36.62500	113
36.63333	111
36.64167	109
36.65000	106
36.65833	103
36.66667	101
36.67500	99
36.68333	100
36.69167	101
36.70000	103
36.70833	106
36.71667	109
36.72500	114
36.73333	120
36.74167	125
36.75000	127
36.75833	125
36.76667	120
36.77500	114
36.78333	110
36.79167	110
36.80000	114
36.80833	117
36.81667	118
36.82500	118
36.83333	117
36.84167	115
36.85000	114
36.85833	113
36.86667	112
36.87500	111
36.88333	111
36.89167	111
36.90000	112
36.90833	114
36.91667	116
36.92500	117
36.93333	117
36.94167	115
36.95000	113
36.95833	112
36.96667	111
36.97500	113
36.98333	115
36.99167	116
37.00000	116
37.00833	115
37.01667	116
37.02500	118
37.03333	122
37.04167	127
37.05000	131
37.05833	134
37.06667	134
37.07500	132
37.08333	129
37.09167	126
37.10000	125
37.10833	124
37.11667	122
37.12500	118
37.13333	113
37.14167	107
37.15000	103
37.15833	102
37.16667	103
37.17500	104
37.18333	107
37.19167	109
37.20000	110
37.20833	110
37.21667	112
37.22500	114
37.23333	118
37.24167	123
37.25000	126
37.25833	126
37.26667	125
37.27500	122
37.28333	119
37.29167	118
37.30000	117
37.30833	117
37.31667	115
37.32500	113
37.33333	110
37.34167	108
37.35000	109
37.35833	113
37.36667	117
37.37500	118
37.38333	116
37.39167	115
37.40000	115
37.40833	116
37.41667	116
37.42500	116
37.43333	114
37.44167	110
37.45000	107
37.45833	105
37.46667	103
37.47500	101
37.48333	100
37.49167	101
37.50000	104
37.50833	107
37.51667	108
37.52500	107
37.53333	106
37.54167	104
37.55000	103
37.55833	102
37.56667	100
37.57500	98
37.58333	97
37.59167	97
37.60000	99
37.60833	101
37.61667	104
37.62500	106
37.63333	109
37.64167	111
37.65000	112
37.65833	111
37.66667	109
37.67500	106
37.68333	103
37.69167	101
37.70000	101
37.70833	101
37.71667	99
37.72500	98
37.73333	99
37.74167	101
37.75000	104
37.75833	106
37.76667	108
37.77500	107
37.78333	103
37.79167	98
37.80000	93
37.80833	87
37.81667	82
37.82500	79
37.83333	78
37.84167	80
37.85000	83
37.85833	85
37.86667	86
37.87500	87
37.88333	89
37.89167	91
37.90000	93
37.90833	95
37.91667	95
37.92500	94
37.93333	92
37.94167	91
37.95000	92
37.95833	96
37.96667	99
37.97500	100
37.98333	99
37.99167	95
38.00000	90
38.00833	85
38.01667	81
38.02500	78
38.03333	76
38.04167	76
38.05000	78
38.05833	81
38.06667	86
38.07500	92
38.08333	97
38.09167	99
38.10000	99
38.10833	96
38.11667	93
38.12500	91
38.13333	91
38.14167	93
38.15000	96
38.15833	97
38.16667	98
38.17500	97
38.18333	96
38.19167	93
38.20000	90
38.20833	86
38.21667	83
38.22500	80
38.23333	79
38.24167	80
38.25000	81
38.25833	81
38.26667	82
38.27500	82
38.28333	82
38.29167	81
38.30000	81
38.30833	80
38.31667	80
38.32500	79
38.33333	79
38.34167	80
38.35000	81
38.35833	81
38.36667	81
38.37500	80
38.38333	79
38.39167	78
38.40000	78
38.40833	78
38.41667	81
38.42500	84
38.43333	86
38.44167	88
38.45000	88
38.45833	87
38.46667	85
38.47500	83
38.48333	82
38.49167	82
38.50000	83
38.50833	85
38.51667	87
38.52500	87
38.53333	86
38.54167	83
38.55000	79
38.55833	74
38.56667	70
38.57500	67
38.58333	67
38.59167	70
38.60000	74
38.60833	78
38.61667	81
38.62500	83
38.63333	83
38.64167	82
38.65000	80
38.65833	77
38.66667	73
38.67500	70
38.68333	66
38.69167	64
38.70000	61
38.70833	58
38.71667	56
38.72500	55
38.73333	55
38.74167	57
38.75000	60
38.75833	64
38.76667	69
38.77500	72
38.78333	75
38.79167	75
38.80000	73
38.80833	72
38.81667	70
38.82500	70
38.83333	71
38.84167	73
38.85000	76
38.85833	79
38.86667	81
38.87500	82
38.88333	82
38.89167	80
38.90000	76
38.90833	71
38.91667	65
38.92500	60
38.93333	58
38.94167	60
38.95000	63
38.95833	68
38.96667	71
38.97500	72
38.98333	71
38.99167	69
39.00000	66
39.00833	64
39.01667	64
39.02500	65
39.03333	66
39.04167	67
39.05000	68
39.05833	68
39.06667	69
39.07500	72
39.08333	76
39.09167	80
39.10000	83
39.10833	84
39.11667	82
39.12500	78
39.13333	73
39.14167	69
39.15000	64
39.15833	60
39.16667	57
39.17500	56
39.18333	58
39.19167	63
39.20000	68
39.20833	72
39.21667	74
39.22500	74
39.23333	73
39.24167	72
39.25000	72
39.25833	73
39.26667	75
39.27500	78
39.28333	80
39.29167	78
39.30000	73
39.30833	67
39.31667	59
39.32500	54
39.33333	53
39.34167	56
39.35000	60
39.35833	64
39.36667	67
39.37500	67
39.38333	66
39.39167	65
39.40000	64
39.40833	64
39.41667	65
39.42500	68
39.43333	73
39.44167	77
39.45000	79
39.45833	79
39.46667	77
39.47500	75
39.48333	72
39.49167	71
39.50000	70
39.50833	70
39.51667	70
39.52500	68
39.53333	66
39.54167	63
39.55000	59
39.55833	57
39.56667	57
39.57500	61
39.58333	66
39.59167	71
39.60000	74
39.60833	75
39.61667	72
39.62500	67
39.63333	60
39.64167	54
39.65000	50
39.65833	50
39.66667	51
39.67500	54
39.68333	57
39.69167	59
39.70000	62
39.70833	64
39.71667	66
39.72500	68
39.73333	67
39.74167	64
39.75000	61
39.75833	59
39.76667	59
39.77500	60
39.78333	60
39.79167	61
39.80000	61
39.80833	62
39.81667	63
39.82500	63
39.83333	62
39.84167	60
39.85000	59
39.85833	60
39.86667	61
39.87500	63
39.88333	64
39.89167	65
39.90000	65
39.90833	65
39.91667	67
39.92500	69
39.93333	72
39.94167	74
39.95000	75
39.95833	76
39.96667	77
39.97500	76
39.98333	75
39.99167	75
40.00000	77
40.00833	80
40.01667	84
40.02500	88
40.03333	91
40.04167	94
40.05000	95
40.05833	96
40.06667	95
40.07500	94
40.08333	93
40.09167	92
40.10000	92
40.10833	93
40.11667	95
40.12500	100
40.13333	108
40.14167	117
40.15000	128
40.15833	140
40.16667	149
40.17500	156
40.18333	160
40.19167	161
40.20000	160
40.20833	160
40.21667	164
40.22500	169
40.23333	177
40.24167	185
40.25000	193
40.25833	199
40.26667	208
40.27500	219
40.28333	233
40.29167	248
40.30000	264
40.30833	277
40.31667	288
40.32500	298
40.33333	307
40.34167	317
40.35000	327
40.35833	337
40.36667	346
40.37500	355
40.38333	366
40.39167	382
40.40000	401
40.40833	420
40.41667	439
40.42500	456
40.43333	471
40.44167	486
40.45000	502
40.45833	523
40.46667	543
40.47500	564
40.48333	585
40.49167	604
40.50000	623
40.50833	641
40.51667	659
40.52500	677
40.53333	693
40.54167	709
40.55000	726
40.55833	742
40.56667	758
40.57500	775
40.58333	792
40.59167	810
40.60000	830
40.60833	852
40.61667	877
40.62500	903
40.63333	930
40.64167	957
40.65000	981
40.65833	1003
40.66667	1021
40.67500	1037
40.68333	1050
40.69167	1064
40.70000	1077
40.70833	1092
40.71667	1109
40.72500	1127
40.73333	1147
40.74167	1167
40.75000	1185
40.75833	1203
40.76667	1218
40.77500	1231
40.78333	1241
40.79167	1249
40.80000	1256
40.80833	1262
40.81667	1268
40.82500	1276
40.83333	1286
40.84167	1296
40.85000	1306
40.85833	1314
40.86667	1321
40.87500	1326
40.88333	1331
40.89167	1338
40.90000	1344
40.90833	1349
40.91667	1353
40.92500	1356
40.93333	1358
40.94167	1361
40.95000	1362
40.95833	1363
40.96667	1363
40.97500	1361
40.98333	1356
40.99167	1349
41.00000	1342
41.00833	1335
41.01667	1328
41.02500	1321
41.03333	1314
41.04167	1306
41.05000	1298
41.05833	1290
41.06667	1282
41.07500	1276
41.08333	1269
41.09167	1260
41.10000	1249
41.10833	1237
41.11667	1223
41.12500	1210
41.13333	1200
41.14167	1192
41.15000	1185
41.15833	1178
41.16667	1169
41.17500	1156
41.18333	1142
41.19167	1127
41.20000	1111
41.20833	1095
41.21667	1078
41.22500	1061
41.23333	1046
41.24167	1032
41.25000	1018
41.25833	1003
41.26667	988
41.27500	969
41.28333	950
41.29167	931
41.30000	912
41.30833	895
41.31667	879
41.32500	864
41.33333	849
41.34167	835
41.35000	822
41.35833	809
41.36667	797
41.37500	784
41.38333	770
41.39167	758
41.40000	746
41.40833	734
41.41667	720
41.42500	704
41.43333	685
41.44167	665
41.45000	647
41.45833	632
41.46667	619
41.47500	606
41.48333	592
41.49167	579
41.50000	566
41.50833	554
41.51667	543
41.52500	534
41.53333	525
41.54167	515
41.55000	506
41.55833	497
41.56667	487
41.57500	475
41.58333	463
41.59167	450
41.60000	437
41.60833	425
41.61667	414
41.62500	404
41.63333	396
41.64167	389
41.65000	383
41.65833	377
41.66667	369
41.67500	359
41.68333	348
41.69167	338
41.70000	329
41.70833	322
41.71667	315
41.72500	308
41.73333	300
41.74167	289
41.75000	279
41.75833	269
41.76667	260
41.77500	253
41.78333	248
41.79167	243
41.80000	239
41.80833	234
41.81667	228
41.82500	222
41.83333	214
41.84167	206
41.85000	201
41.85833	198
41.86667	198
41.87500	198
41.88333	199
41.89167	198
41.90000	194
41.90833	189
41.91667	181
41.92500	172
41.93333	164
41.94167	158
41.95000	154
41.95833	152
41.96667	151
41.97500	148
41.98333	144
41.99167	139
42.00000	135
42.00833	132
42.01667	130
42.02500	128
42.03333	127
42.04167	125
42.05000	123
42.05833	120
42.06667	116
42.07500	112
42.08333	109
42.09167	108
42.10000	108
42.10833	107
42.11667	104
42.12500	100
42.13333	94
42.14167	88
42.15000	83
42.15833	81
42.16667	80
42.17500	79
42.18333	78
42.19167	76
42.20000	75
42.20833	74
42.21667	75
42.22500	77
42.23333	78
42.24167	80
42.25000	79
42.25833	77
42.26667	72
42.27500	65
42.28333	60
42.29167	56
42.30000	55
42.30833	58
42.31667	63
42.32500	67
42.33333	68
42.34167	66
42.35000	62
42.35833	55
42.36667	49
42.37500	47
42.38333	48
42.39167	50
42.40000	54
42.40833	58
42.41667	59
42.42500	59
42.43333	59
42.44167	59
42.45000	59
42.45833	60
42.46667	60
42.47500	59
42.48333	56
42.49167	54
42.50000	53
42.50833	53
42.51667	54
42.52500	54
42.53333	53
42.54167	49
42.55000	47
42.55833	47
42.56667	49
42.57500	53
42.58333	58
42.59167	61
42.60000	62
42.60833	59
42.61667	54
42.62500	48
42.63333	42
42.64167	36
42.65000	31
42.65833	30
42.66667	31
42.67500	34
42.68333	39
42.69167	43
42.70000	46
42.70833	48
42.71667	48
42.72500	47
42.73333	47
42.74167	48
42.75000	50
42.75833	51
42.76667	52
42.77500	52
42.78333	51
42.79167	49
42.80000	47
42.80833	45
42.81667	41
42.82500	37
42.83333	34
42.84167	31
42.85000	30
42.85833	31
42.86667	34
42.87500	37
42.88333	39
42.89167	40
42.90000	39
42.90833	37
42.91667	34
42.92500	31
42.93333	28
42.94167	29
42.95000	32
42.95833	39
42.96667	45
42.97500	48
42.98333	47
42.99167	43
43.00000	35
43.00833	29
43.01667	26
43.02500	25
43.03333	25
43.04167	25
43.05000	24
43.05833	23
43.06667	21
43.07500	21
43.08333	21
43.09167	22
43.10000	24
43.10833	28
43.11667	33
43.12500	38
43.13333	43
43.14167	47
43.15000	50
43.15833	52
43.16667	52
43.17500	51
43.18333	48
43.19167	44
43.20000	39
43.20833	36
43.21667	35
43.22500	35
43.23333	35
43.24167	35
43.25000	34
43.25833	34
43.26667	33
43.27500	33
43.28333	34
43.29167	35
43.30000	37
43.30833	40
43.31667	45
43.32500	49
43.33333	53
43.34167	55
43.35000	54
43.35833	51
43.36667	47
43.37500	42
43.38333	38
43.39167	35
43.40000	36
43.40833	37
43.41667	40
43.42500	43
43.43333	43
43.44167	42
43.45000	39
43.45833	36
43.46667	33
43.47500	32
43.48333	32
43.49167	33
43.50000	34
43.50833	35
43.51667	36
43.52500	37
43.53333	38
43.54167	39
43.55000	37
43.55833	33
43.56667	27
43.57500	21
43.58333	15
43.59167	14
43.60000	17
43.60833	21
43.61667	27
43.62500	32
43.63333	35
43.64167	35
43.65000	35
43.65833	36
43.66667	38
43.67500	40
43.68333	41
43.69167	41
43.70000	39
43.70833	36
43.71667	31
43.72500	26
43.73333	20
43.74167	16
43.75000	14
43.75833	15
43.76667	18
43.77500	21
43.78333	24
43.79167	27
43.80000	29
43.80833	31
43.81667	32
43.82500	32
43.83333	31
43.84167	29
43.85000	28
43.85833	29
43.86667	29
43.87500	28
43.88333	25
43.89167	19
43.90000	12
43.90833	6
43.91667	3
43.92500	3
43.93333	5
43.94167	7
43.95000	7
43.95833	5
43.96667	3
43.97500	2
43.98333	3
43.99167	5
44.00000	9
44.00833	12
44.01667	13
44.02500	12
44.03333	11
44.04167	9
44.05000	8
44.05833	10
44.06667	12
44.07500	14
44.08333	16
44.09167	17
44.10000	16
44.10833	13
44.11667	12
44.12500	10
44.13333	9
44.14167	9
44.15000	10
44.15833	12
44.16667	15
44.17500	16
44.18333	15
44.19167	13
44.20000	11
44.20833	11
44.21667	12
44.22500	15
44.23333	16
44.24167	17
44.25000	17
44.25833	17
44.26667	18
44.27500	18
44.28333	17
44.29167	16
44.30000	16
44.30833	16
44.31667	18
44.32500	19
44.33333	19
44.34167	17
44.35000	13
44.35833	8
44.36667	4
44.37500	2
44.38333	1
44.39167	0
44.40000	1
44.40833	1
44.41667	2
44.42500	3
44.43333	2
44.44167	0
44.45000	-3
44.45833	-6
44.46667	-9
44.47500	-8
44.48333	-5
44.49167	-1
44.50000	2
44.50833	6
44.51667	8
44.52500	11
44.53333	12
44.54167	13
44.55000	12
44.55833	9
44.56667	4
44.57500	-1
44.58333	-6
44.59167	-7
44.60000	-6
44.60833	-1
44.61667	5
44.62500	10
44.63333	14
44.64167	16
44.65000	16
44.65833	14
44.66667	12
44.67500	10
44.68333	8
44.69167	7
44.70000	8
44.70833	9
44.71667	12
44.72500	15
44.73333	15
44.74167	13
44.75000	10
44.75833	8
44.76667	6
44.77500	6
44.78333	8
44.79167	9
44.80000	9
44.80833	10
44.81667	11
44.82500	13
44.83333	15
44.84167	15
44.85000	13
44.85833	11
44.86667	10
44.87500	10
44.88333	12
44.89167	14
44.90000	16
44.90833	17
44.91667	18
44.92500	18
44.93333	17
44.94167	15
44.95000	14
44.95833	14
44.96667	14
44.97500	13
44.98333	10
44.99167	6
45.00000	2
45.00833	-0
45.01667	-0
45.02500	1
45.03333	1
45.04167	0
45.05000	-0
45.05833	-0
45.06667	1
45.07500	4
45.08333	7
45.09167	11
45.10000	14
45.10833	16
45.11667	18
45.12500	18
45.13333	16
45.14167	12
45.15000	8
45.15833	5
45.16667	4
45.17500	4
45.18333	7
45.19167	9
45.20000	12
45.20833	15
45.21667	18
45.22500	21
45.23333	23
45.24167	25
45.25000	26
45.25833	26
45.26667	24
45.27500	20
45.28333	14
45.29167	10
45.30000	9
45.30833	11
45.31667	17
45.32500	23
45.33333	27
45.34167	29
45.35000	27
45.35833	23
45.36667	18
45.37500	14
45.38333	12
45.39167	10
45.40000	9
45.40833	9
45.41667	9
45.42500	9
45.43333	9
45.44167	10
45.45000	12
45.45833	15
45.46667	17
45.47500	17
45.48333	16
45.49167	13
45.50000	8
45.50833	4
45.51667	1
45.52500	-2
45.53333	-4
45.54167	-6
45.55000	-6
45.55833	-3
45.56667	2
45.57500	9
45.58333	16
45.59167	20
45.60000	21
45.60833	21
45.61667	20
45.62500	20
45.63333	19
45.64167	19
45.65000	17
45.65833	15
45.66667	14
45.67500	13
45.68333	12
45.69167	12
45.70000	12
45.70833	11
45.71667	11
45.72500	10
45.73333	10
45.74167	11
45.75000	13
45.75833	15
45.76667	16
45.77500	17
45.78333	15
45.79167	13
45.80000	9
45.80833	6
45.81667	5
45.82500	5
45.83333	5
45.84167	6
45.85000	7
45.85833	7
45.86667	6
45.87500	4
45.88333	3
45.89167	1
45.90000	2
45.90833	3
45.91667	6
45.92500	9
45.93333	12
45.94167	14
45.95000	16
45.95833	19
45.96667	22
45.97500	23
45.98333	23
45.99167	20
46.00000	15
46.00833	11
46.01667	10
46.02500	11
46.03333	12
46.04167	14
46.05000	15
46.05833	14
46.06667	12
46.07500	11
46.08333	11
46.09167	14
46.10000	18
46.10833	20
46.11667	19
46.12500	15
46.13333	9
46.14167	3
46.15000	-1
46.15833	-1
46.16667	0
46.17500	2
46.18333	3
46.19167	4
46.20000	2
46.20833	-1
46.21667	-3
46.22500	-6
46.23333	-8
46.24167	-10
46.25000	-11
46.25833	-10
46.26667	-8
46.27500	-7
46.28333	-5
46.29167	-3
46.30000	-0
46.30833	3
46.31667	7
46.32500	10
46.33333	10
46.34167	8
46.35000	5
46.35833	3
46.36667	1
46.37500	1
46.38333	3
46.39167	5
46.40000	7
46.40833	8
46.41667	9
46.42500	8
46.43333	7
46.44167	4
46.45000	1
46.45833	-1
46.46667	-4
46.47500	-5
46.48333	-6
46.49167	-7
46.50000	-10
46.50833	-12
46.51667	-13
46.52500	-13
46.53333	-12
46.54167	-10
46.55000	-8
46.55833	-5
46.56667	-1
46.57500	3
46.58333	7
46.59167	9
46.60000	7
46.60833	4
46.61667	0
46.62500	-3
46.63333	-6
46.64167	-8
46.65000	-10
46.65833	-11
46.66667	-12
46.67500	-10
46.68333	-8
46.69167	-5
46.70000	-1
46.70833	2
46.71667	7
46.72500	11
46.73333	14
46.74167	15
46.75000	14
46.75833	13
46.76667	11
46.77500	10
46.78333	9
46.79167	6
46.80000	3
46.80833	0
46.81667	-1
46.82500	-0
46.83333	1
46.84167	3
46.85000	4
46.85833	4
46.86667	4
46.87500	5
46.88333	6
46.89167	6
46.90000	4
46.90833	2
46.91667	1
46.92500	1
46.93333	3
46.94167	5
46.95000	7
46.95833	8
46.96667	8
46.97500	7
46.98333	7
46.99167	6
47.00000	7
47.00833	9
47.01667	12
47.02500	14
47.03333	14
47.04167	11
47.05000	7
47.05833	2
47.06667	-2
47.07500	-5
47.08333	-5
47.09167	-4
47.10000	-1
47.10833	1
47.11667	3
47.12500	5
47.13333	7
47.14167	8
47.15000	9
47.15833	10
47.16667	9
47.17500	8
47.18333	7
47.19167	6
47.20000	6
47.20833	6
47.21667	6
47.22500	6
47.23333	6
47.24167	5
47.25000	5
47.25833	5
47.26667	6
47.27500	5
47.28333	3
47.29167	-1
47.30000	-7
47.30833	-11
47.31667	-14
47.32500	-14
47.33333	-12
47.34167	-8
47.35000	-3
47.35833	-0
47.36667	2
47.37500	1
47.38333	-1
47.39167	-3
47.40000	-3
47.40833	-3
47.41667	-3
47.42500	-2
47.43333	-2
47.44167	-3
47.45000	-3
47.45833	-2
47.46667	-0
47.47500	0
47.48333	-1
47.49167	-2
47.50000	-2
47.50833	-2
47.51667	-1
47.52500	0
47.53333	2
47.54167	4
47.55000	6
47.55833	7
47.56667	5
47.57500	2
47.58333	-2
47.59167	-5
47.60000	-9
47.60833	-11
47.61667	-13
47.62500	-15
47.63333	-17
47.64167	-19
47.65000	-20
47.65833	-18
47.66667	-15
47.67500	-10
47.68333	-7
47.69167	-5
47.70000	-6
47.70833	-9
47.71667	-11
47.72500	-12
47.73333	-12
47.74167	-10
47.75000	-9
47.75833	-8
47.76667	-8
47.77500	-7
47.78333	-8
47.79167	-11
47.80000	-14
47.80833	-16
47.81667	-15
47.82500	-10
47.83333	-6
47.84167	-3
47.85000	-3
47.85833	-4
47.86667	-6
47.87500	-6
47.88333	-3
47.89167	0
47.90000	2
47.90833	2
47.91667	1
47.92500	-0
47.93333	-0
47.94167	2
47.95000	4
47.95833	6
47.96667	8
47.97500	10
47.98333	11
47.99167	11
48.00000	10
48.00833	9
48.01667	8
48.02500	5
48.03333	1
48.04167	-3
48.05000	-6
48.05833	-9
48.06667	-11
48.07500	-11
48.08333	-10
48.09167	-9
48.10000	-9
48.10833	-10
48.11667	-11
48.12500	-13
48.13333	-15
48.14167	-16
48.15000	-17
48.15833	-17
48.16667	-16
48.17500	-15
48.18333	-14
48.19167	-12
48.20000	-9
48.20833	-6
48.21667	-4
48.22500	-3
48.23333	-3
48.24167	-5
48.25000	-6
48.25833	-4
48.26667	-2
48.27500	1
48.28333	4
48.29167	8
48.30000	11
48.30833	14
48.31667	18
48.32500	20
48.33333	22
48.34167	22
48.35000	20
48.35833	17
48.36667	12
48.37500	6
48.38333	1
48.39167	-3
48.40000	-7
48.40833	-9
48.41667	-9
48.42500	-7
48.43333	-4
48.44167	-1
48.45000	-0
48.45833	-1
48.46667	-3
48.47500	-5
48.48333	-7
48.49167	-10
48.50000	-14
48.50833	-17
48.51667	-19
48.52500	-19
48.53333	-15
48.54167	-10
48.55000	-6
48.55833	-4
48.56667	-3
48.57500	-5
48.58333	-6
48.59167	-8
48.60000	-8
48.60833	-8
48.61667	-8
48.62500	-9
48.63333	-8
48.64167	-6
48.65000	-2
48.65833	3
48.66667	6
48.67500	7
48.68333	6
48.69167	2
48.70000	-2
48.70833	-5
48.71667	-7
48.72500	-7
48.73333	-7
48.74167	-8
48.75000	-8
48.75833	-8
48.76667	-7
48.77500	-6
48.78333	-5
48.79167	-3
48.80000	-3
48.80833	-2
48.81667	1
48.82500	4
48.83333	5
48.84167	5
48.85000	4
48.85833	3
48.86667	3
48.87500	2
48.88333	3
48.89167	3
48.90000	1
48.90833	-0
48.91667	-1
48.92500	-0
48.93333	1
48.94167	2
48.95000	3
48.95833	3
48.96667	2
48.97500	1
48.98333	-0
48.99167	-1
49.00000	-3
49.00833	-6
49.01667	-9
49.02500	-11
49.03333	-11
49.04167	-9
49.05000	-7
49.05833	-6
49.06667	-7
49.07500	-9
49.08333	-12
49.09167	-12
49.10000	-10
49.10833	-7
49.11667	-4
49.12500	-2
49.13333	-3
49.14167	-6
49.15000	-10
49.15833	-16
49.16667	-22
49.17500	-29
49.18333	-34
49.19167	-36
49.20000	-34
49.20833	-31
49.21667	-26
49.22500	-21
49.23333	-18
49.24167	-15
49.25000	-13
49.25833	-11
49.26667	-9
49.27500	-8
49.28333	-10
49.29167	-13
49.30000	-19
49.30833	-23
49.31667	-24
49.32500	-24
49.33333	-21
49.34167	-18
49.35000	-14
49.35833	-11
49.36667	-7
49.37500	-3
49.38333	0
49.39167	1
49.40000	-1
49.40833	-4
49.41667	-7
49.42500	-9
49.43333	-10
49.44167	-10
49.45000	-9
49.45833	-9
49.46667	-11
49.47500	-12
49.48333	-15
49.49167	-17
49.50000	-20
49.50833	-21
49.51667	-21
49.52500	-19
49.53333	-17
49.54167	-14
49.55000	-11
49.55833	-9
49.56667	-6
49.57500	-3
49.58333	-0
49.59167	3
49.60000	5
49.60833	4
49.61667	-1
49.62500	-7
49.63333	-13
49.64167	-16
49.65000	-17
49.65833	-15
49.66667	-13
49.67500	-11
49.68333	-8
49.69167	-6
49.70000	-3
49.70833	-1
49.71667	2
49.72500	3
49.73333	3
49.74167	0
49.75000	-3
49.75833	-5
49.76667	-6
49.77500	-4
49.78333	-1
49.79167	-0
49.80000	-2
49.80833	-5
49.81667	-7
49.82500	-10
49.83333	-12
49.84167	-12
49.85000	-12
49.85833	-11
49.86667	-10
49.87500	-10
49.88333	-10
49.89167	-9
49.90000	-8
49.90833	-6
49.91667	-3
49.92500	-0
49.93333	1
49.94167	0
49.95000	-1
49.95833	-2
49.96667	-3
49.97500	-3
49.98333	-5
49.99167	-9
50.00000	-14
50.00833	-20
50.01667	-22
50.02500	-22
50.03333	-18
50.04167	-13
50.05000	-9
50.05833	-8
50.06667	-8
50.07500	-10
50.08333	-11
50.09167	-12
50.10000	-13
50.10833	-14
50.11667	-14
50.12500	-14
50.13333	-12
50.14167	-8
50.15000	-4
50.15833	0
50.16667	3
50.17500	4
50.18333	4
50.19167	3
50.20000	2
50.20833	1
50.21667	1
50.22500	2
50.23333	2
50.24167	1
50.25000	-1
50.25833	-2
50.26667	-3
50.27500	-3
50.28333	-3
50.29167	-3
50.30000	-4
50.30833	-5
50.31667	-5
50.32500	-3
50.33333	-1
50.34167	4
50.35000	8
50.35833	14
50.36667	19
50.37500	23
50.38333	26
50.39167	27
50.40000	27
50.40833	27
50.41667	27
50.42500	28
50.43333	29
50.44167	30
50.45000	31
50.45833	30
50.46667	27
50.47500	24
50.48333	20
50.49167	19
50.50000	19
50.50833	22
50.51667	25
50.52500	29
50.53333	33
50.54167	36
50.55000	38
50.55833	41
50.56667	42
50.57500	42
50.58333	40
50.59167	36
50.60000	32
50.60833	30
50.61667	32
50.62500	36
50.63333	41
50.64167	45
50.65000	48
50.65833	47
50.66667	46
50.67500	47
50.68333	50
50.69167	53
50.70000	56
50.70833	60
50.71667	64
50.72500	67
50.73333	69
50.74167	70
50.75000	70
50.75833	68
50.76667	66
50.77500	64
50.78333	63
50.79167	62
50.80000	61
50.80833	62
50.81667	65
50.82500	69
50.83333	73
50.84167	75
50.85000	76
50.85833	75
50.86667	73
50.87500	74
50.88333	75
50.89167	77
50.90000	78
50.90833	79
50.91667	78
50.92500	77
50.93333	78
50.94167	80
50.95000	83
50.95833	87
50.96667	88
50.97500	86
50.98333	81
50.99167	75
51.00000	70
51.00833	69
51.01667	71
51.02500	75
51.03333	78
51.04167	79
51.05000	79
51.05833	78
51.06667	77
51.07500	78
51.08333	79
51.09167	79
51.10000	78
51.10833	76
51.11667	74
51.12500	72
51.13333	71
51.14167	69
51.15000	68
51.15833	67
51.16667	66
51.17500	65
51.18333	65
51.19167	65
51.20000	64
51.20833	64
51.21667	65
51.22500	67
51.23333	68
51.24167	69
51.25000	67
51.25833	64
51.26667	61
51.27500	58
51.28333	56
51.29167	56
51.30000	56
51.30833	56
51.31667	56
51.32500	54
51.33333	52
51.34167	49
51.35000	45
51.35833	42
51.36667	39
51.37500	37
51.38333	35
51.39167	36
51.40000	37
51.40833	39
51.41667	42
51.42500	45
51.43333	47
51.44167	49
51.45000	51
51.45833	52
51.46667	51
51.47500	49
51.48333	46
51.49167	44
51.50000	43
51.50833	43
51.51667	44
51.52500	45
51.53333	47
51.54167	48
51.55000	48
51.55833	44
51.56667	40
51.57500	35
51.58333	30
51.59167	30
51.60000	32
51.60833	36
51.61667	38
51.62500	38
51.63333	36
51.64167	31
51.65000	27
51.65833	24
51.66667	22
51.67500	22
51.68333	23
51.69167	23
51.70000	21
51.70833	19
51.71667	17
51.72500	16
51.73333	16
51.74167	17
51.75000	18
51.75833	20
51.76667	23
51.77500	25
51.78333	27
51.79167	27
51.80000	26
51.80833	25
51.81667	24
51.82500	24
51.83333	23
51.84167	25
51.85000	27
51.85833	31
51.86667	34
51.87500	34
51.88333	30
51.89167	24
51.90000	15
51.90833	5
51.91667	-3
51.92500	-10
51.93333	-15
51.94167	-18
51.95000	-20
51.95833	-20
51.96667	-17
51.97500	-12
51.98333	-7
51.99167	-2
52.00000	3
52.00833	5
52.01667	4
52.02500	1
52.03333	-2
52.04167	-5
52.05000	-7
52.05833	-8
52.06667	-7
52.07500	-7
52.08333	-8
52.09167	-8
52.10000	-7
52.10833	-5
52.11667	-5
52.12500	-4
52.13333	-5
52.14167	-6
52.15000	-5
52.15833	-2
52.16667	1
52.17500	4
52.18333	7
52.19167	8
52.20000	8
52.20833	6
52.21667	4
52.22500	1
52.23333	-4
52.24167	-10
52.25000	-15
52.25833	-20
52.26667	-24
52.27500	-24
52.28333	-23
52.29167	-21
52.30000	-19
52.30833	-18
52.31667	-17
52.32500	-16
52.33333	-14
52.34167	-12
52.35000	-12
52.35833	-14
52.36667	-17
52.37500	-20
52.38333	-22
52.39167	-23
52.40000	-23
52.40833	-22
52.41667	-21
52.42500	-19
52.43333	-16
52.44167	-13
52.45000	-10
52.45833	-8
52.46667	-6
52.47500	-7
52.48333	-10
52.49167	-13
52.50000	-16
52.50833	-19
52.51667	-22
52.52500	-24
52.53333	-24
52.54167	-24
52.55000	-21
52.55833	-17
52.56667	-12
52.57500	-7
52.58333	-4
52.59167	-2
52.60000	-2
52.60833	-3
52.61667	-4
52.62500	-5
52.63333	-7
52.64167	-9
52.65000	-11
52.65833	-14
52.66667	-17
52.67500	-18
52.68333	-18
52.69167	-17
52.70000	-16
52.70833	-16
52.71667	-17
52.72500	-18
52.73333	-20
52.74167	-22
52.75000	-22
52.75833	-20
52.76667	-17
52.77500	-13
52.78333	-10
52.79167	-10
52.80000	-13
52.80833	-15
52.81667	-16
52.82500	-15
52.83333	-13
52.84167	-12
52.85000	-11
52.85833	-12
52.86667	-14
52.87500	-17
52.88333	-19
52.89167	-20
52.90000	-19
52.90833	-16
52.91667	-12
52.92500	-9
52.93333	-8
52.94167	-10
52.95000	-15
52.95833	-21
52.96667	-28
52.97500	-33
52.98333	-37
52.99167	-39
53.00000	-39
53.00833	-36
53.01667	-31
53.02500	-25
53.03333	-20
53.04167	-16
53.05000	-14
53.05833	-14
53.06667	-13
53.07500	-12
53.08333	-9
53.09167	-7
53.10000	-6
53.10833	-6
53.11667	-5
53.12500	-2
53.13333	1
53.14167	5
53.15000	7
53.15833	6
53.16667	3
53.17500	-1
53.18333	-5
53.19167	-9
53.20000	-11
53.20833	-11
53.21667	-8
53.22500	-4
53.23333	-3
53.24167	-3
53.25000	-6
53.25833	-11
53.26667	-16
53.27500	-17
53.28333	-17
53.29167	-16
53.30000	-15
53.30833	-15
53.31667	-16
53.32500	-17
53.33333	-18
53.34167	-18
53.35000	-18
53.35833	-19
53.36667	-21
53.37500	-25
53.38333	-28
53.39167	-30
53.40000	-29
53.40833	-28
53.41667	-26
53.42500	-26
53.43333	-26
53.44167	-27
53.45000	-27
53.45833	-24
53.46667	-20
53.47500	-16
53.48333	-13
53.49167	-13
53.50000	-16
53.50833	-18
53.51667	-21
53.52500	-22
53.53333	-22
53.54167	-20
53.55000	-17
53.55833	-16
53.56667	-16
53.57500	-16
53.58333	-16
53.59167	-16
53.60000	-16
53.60833	-14
53.61667	-13
53.62500	-10
53.63333	-8
53.64167	-5
53.65000	-3
53.65833	-3
53.66667	-3
53.67500	-4
53.68333	-4
53.69167	-3
53.70000	-3
53.70833	-3
53.71667	-2
53.72500	0
53.73333	3
53.74167	6
53.75000	8
53.75833	8
53.76667	7
53.77500	5
53.78333	4
53.79167	4
53.80000	6
53.80833	9
53.81667	13
53.82500	17
53.83333	20
53.84167	21
53.85000	21
53.85833	20
53.86667	19
53.87500	19
53.88333	20
53.89167	20
53.90000	19
53.90833	16
53.91667	14
53.92500	13
53.93333	13
53.94167	15
53.95000	17
53.95833	21
53.96667	25
53.97500	30
53.98333	35
53.99167	39
54.00000	41
54.00833	42
54.01667	43
54.02500	45
54.03333	49
54.04167	54
54.05000	58
54.05833	60
54.06667	59
54.07500	56
54.08333	53
54.09167	51
54.10000	52
54.10833	56
54.11667	63
54.12500	70
54.13333	78
54.14167	85
54.15000	89
54.15833	89
54.16667	88
54.17500	88
54.18333	88
54.19167	92
54.20000	99
54.20833	107
54.21667	116
54.22500	125
54.23333	133
54.24167	140
54.25000	144
54.25833	146
54.26667	146
54.27500	148
54.28333	151
54.29167	154
54.30000	159
54.30833	163
54.31667	167
54.32500	170
54.33333	173
54.34167	176
54.35000	181
54.35833	188
54.36667	197
54.37500	206
54.38333	215
54.39167	224
54.40000	233
54.40833	241
54.41667	248
54.42500	254
54.43333	258
54.44167	261
54.45000	265
54.45833	268
54.46667	272
54.47500	275
54.48333	277
54.49167	281
54.50000	284
54.50833	290
54.51667	298
54.52500	307
54.53333	317
54.54167	326
54.55000	333
54.55833	339
54.56667	344
54.57500	350
54.58333	357
54.59167	364
54.60000	373
54.60833	381
54.61667	389
54.62500	397
54.63333	404
54.64167	411
54.65000	418
54.65833	426
54.66667	434
54.67500	441
54.68333	448
54.69167	456
54.70000	465
54.70833	475
54.71667	487
54.72500	496
54.73333	502
54.74167	504
54.75000	505
54.75833	506
54.76667	509
54.77500	515
54.78333	524
54.79167	531
54.80000	538
54.80833	546
54.81667	553
54.82500	563
54.83333	574
54.84167	586
54.85000	597
54.85833	607
54.86667	614
54.87500	620
54.88333	626
54.89167	633
54.90000	640
54.90833	646
54.91667	652
54.92500	657
54.93333	663
54.94167	668
54.95000	674
54.95833	681
54.96667	687
54.97500	692
54.98333	696
54.99167	700
55.00000	704
55.00833	710
55.01667	716
55.02500	723
55.03333	730
55.04167	737
55.05000	743
55.05833	749
55.06667	754
55.07500	759
55.08333	764
55.09167	768
55.10000	770
55.10833	771
55.11667	773
55.12500	777
55.13333	782
55.14167	789
55.15000	795
55.15833	801
55.16667	806
55.17500	811
55.18333	816
55.19167	822
55.20000	827
55.20833	831
55.21667	833
55.22500	834
55.23333	833
55.24167	832
55.25000	833
55.25833	835
55.26667	838
55.27500	842
55.28333	846
55.29167	849
55.30000	852
55.30833	855
55.31667	859
55.32500	861
55.33333	863
55.34167	864
55.35000	864
55.35833	864
55.36667	866
55.37500	870
55.38333	874
55.39167	877
55.40000	880
55.40833	881
55.41667	882
55.42500	882
55.43333	882
55.44167	882
55.45000	881
55.45833	880
55.46667	878
55.47500	877
55.48333	877
55.49167	876
55.50000	876
55.50833	876
55.51667	879
55.52500	883
55.53333	886
55.54167	888
55.55000	888
55.55833	886
55.56667	881
55.57500	877
55.58333	871
55.59167	866
55.60000	862
55.60833	861
55.61667	863
55.62500	868
55.63333	872
55.64167	873
55.65000	871
55.65833	866
55.66667	859
55.67500	853
55.68333	848
55.69167	844
55.70000	844
55.70833	845
55.71667	845
55.72500	845
55.73333	843
55.74167	840
55.75000	837
55.75833	835
55.76667	833
55.77500	831
55.78333	827
55.79167	820
55.80000	813
55.80833	806
55.81667	800
55.82500	795
55.83333	791
55.84167	789
55.85000	788
55.85833	789
55.86667	791
55.87500	793
55.88333	795
55.89167	794
55.90000	791
55.90833	785
55.91667	778
55.92500	770
55.93333	763
55.94167	757
55.95000	753
55.95833	750
55.96667	749
55.97500	748
55.98333	746
55.99167	744
56.00000	740
56.00833	737
56.01667	733
56.02500	730
56.03333	727
56.04167	723
56.05000	717
56.05833	710
56.06667	704
56.07500	698
56.08333	694
56.09167	692
56.10000	691
56.10833	688
56.11667	682
56.12500	674
56.13333	665
56.14167	657
56.15000	651
56.15833	647
56.16667	646
56.17500	645
56.18333	645
56.19167	645
56.20000	643
56.20833	640
56.21667	636
56.22500	631
56.23333	627
56.24167	622
56.25000	618
56.25833	613
56.26667	609
56.27500	605
56.28333	602
56.29167	599
56.30000	595
56.30833	591
56.31667	585
56.32500	580
56.33333	575
56.34167	571
56.35000	568
56.35833	566
56.36667	564
56.37500	561
56.38333	557
56.39167	550
56.40000	542
56.40833	534
56.41667	527
56.42500	523
56.43333	520
56.44167	520
56.45000	521
56.45833	521
56.46667	520
56.47500	517
56.48333	512
56.49167	507
56.50000	501
56.50833	495
56.51667	489
56.52500	484
56.53333	480
56.54167	476
56.55000	472
56.55833	468
56.56667	463
56.57500	457
56.58333	450
56.59167	445
56.60000	441
56.60833	438
56.61667	435
56.62500	432
56.63333	429
56.64167	425
56.65000	421
56.65833	418
56.66667	416
56.67500	418
56.68333	421
56.69167	425
56.70000	427
56.70833	425
56.71667	419
56.72500	410
56.73333	400
56.74167	392
56.75000	386
56.75833	381
56.76667	377
56.77500	374
56.78333	372
56.79167	370
56.80000	367
56.80833	363
56.81667	356
56.82500	349
56.83333	346
56.84167	345
56.85000	348
56.85833	353
56.86667	356
56.87500	356
56.88333	353
56.89167	349
56.90000	344
56.90833	340
56.91667	335
56.92500	330
56.93333	325
56.94167	319
56.95000	314
56.95833	311
56.96667	309
56.97500	307
56.98333	305
56.99167	304
57.00000	303
57.00833	305
57.01667	306
57.02500	308
57.03333	309
57.04167	307
57.05000	304
57.05833	298
57.06667	293
57.07500	287
57.08333	281
57.09167	276
57.10000	271
57.10833	267
57.11667	262
57.12500	259
57.13333	257
57.14167	255
57.15000	253
57.15833	251
57.16667	249
57.17500	247
57.18333	244
57.19167	241
57.20000	238
57.20833	236
57.21667	233
57.22500	232
57.23333	231
57.24167	232
57.25000	232
57.25833	231
57.26667	228
57.27500	224
57.28333	219
57.29167	214
57.30000	211
57.30833	208
57.31667	207
57.32500	208
57.33333	208
57.34167	207
57.35000	206
57.35833	205
57.36667	204
57.37500	205
57.38333	206
57.39167	205
57.40000	203
57.40833	200
57.41667	198
57.42500	197
57.43333	198
57.44167	202
57.45000	206
57.45833	208
57.46667	206
57.47500	203
57.48333	197
57.49167	191
57.50000	186
57.50833	181
57.51667	176
57.52500	173
57.53333	172
57.54167	172
57.55000	172
57.55833	170
57.56667	167
57.57500	164
57.58333	162
57.59167	161
57.60000	161
57.60833	162
57.61667	160
57.62500	158
57.63333	155
57.64167	154
57.65000	153
57.65833	152
57.66667	152
57.67500	153
57.68333	154
57.69167	155
57.70000	157
57.70833	157
57.71667	156
57.72500	153
57.73333	148
57.74167	142
57.75000	138
57.75833	136
57.76667	136
57.77500	138
57.78333	139
57.79167	139
57.80000	136
57.80833	134
57.81667	132
57.82500	131
57.83333	131
57.84167	130
57.85000	129
57.85833	127
57.86667	126
57.87500	125
57.88333	127
57.89167	130
57.90000	133
57.90833	135
57.91667	133
57.92500	129
57.93333	123
57.94167	117
57.95000	112
57.95833	111
57.96667	111
57.97500	111
57.98333	110
57.99167	107
58.00000	104
58.00833	102
58.01667	102
58.02500	103
58.03333	105
58.04167	108
58.05000	110
58.05833	110
58.06667	109
58.07500	107
58.08333	104
58.09167	102
58.10000	100
58.10833	100
58.11667	98
58.12500	95
58.13333	93
58.14167	90
58.15000	90
58.15833	92
58.16667	94
58.17500	96
58.18333	95
58.19167	93
58.20000	90
58.20833	88
58.21667	88
58.22500	89
58.23333	90
58.24167	90
58.25000	89
58.25833	88
58.26667	86
58.27500	84
58.28333	83
58.29167	82
58.30000	81
58.30833	80
58.31667	80
58.32500	81
58.33333	82
58.34167	83
58.35000	84
58.35833	84
58.36667	83
58.37500	83
58.38333	84
58.39167	83
58.40000	80
58.40833	76
58.41667	73
58.42500	71
58.43333	70
58.44167	70
58.45000	70
58.45833	69
58.46667	68
58.47500	67
58.48333	68
58.49167	68
58.50000	68
58.50833	67
58.51667	65
58.52500	63
58.53333	62
58.54167	61
58.55000	61
58.55833	61
58.56667	62
58.57500	62
58.58333	63
58.59167	62
58.60000	61
58.60833	59
58.61667	55
58.62500	52
58.63333	50
58.64167	49
58.65000	50
58.65833	53
58.66667	56
58.67500	60
58.68333	64
58.69167	66
58.70000	65
58.70833	64
58.71667	62
58.72500	62
58.73333	61
58.74167	60
58.75000	58
58.75833	55
58.76667	52
58.77500	50
58.78333	50
58.79167	50
58.80000	51
58.80833	53
58.81667	56
58.82500	58
58.83333	59
58.84167	60
58.85000	61
58.85833	63
58.86667	66
58.87500	69
58.88333	71
58.89167	70
58.90000	66
58.90833	62
58.91667	59
58.92500	58
58.93333	58
58.94167	60
58.95000	59
58.95833	56
58.96667	53
58.97500	50
58.98333	48
58.99167	47
59.00000	46
59.00833	46
59.01667	46
59.02500	45
59.03333	44
59.04167	41
59.05000	38
59.05833	33
59.06667	30
59.07500	31
59.08333	35
59.09167	41
59.10000	48
59.10833	54
59.11667	57
59.12500	57
59.13333	55
59.14167	50
59.15000	44
59.15833	38
59.16667	33
59.17500	29
59.18333	25
59.19167	21
59.20000	18
59.20833	16
59.21667	15
59.22500	16
59.23333	16
59.24167	16
59.25000	15
59.25833	17
59.26667	20
59.27500	23
59.28333	26
59.29167	29
59.30000	31
59.30833	33
59.31667	35
59.32500	37
59.33333	39
59.34167	39
59.35000	39
59.35833	39
59.36667	38
59.37500	39
59.38333	40
59.39167	41
59.40000	42
59.40833	41
59.41667	38
59.42500	33
59.43333	29
59.44167	25
59.45000	22
59.45833	19
59.46667	17
59.47500	15
59.48333	16
59.49167	19
59.50000	23
59.50833	27
59.51667	30
59.52500	31
59.53333	28
59.54167	24
59.55000	19
59.55833	16
59.56667	14
59.57500	13
59.58333	13
59.59167	12
59.60000	11
59.60833	11
59.61667	13
59.62500	15
59.63333	18
59.64167	21
59.65000	24
59.65833	26
59.66667	29
59.67500	33
59.68333	37
59.69167	39
59.70000	39
59.70833	36
59.71667	31
59.72500	26
59.73333	22
59.74167	19
59.75000	18
59.75833	18
59.76667	20
59.77500	21
59.78333	23
59.79167	24
59.80000	24
59.80833	25
59.81667	27
59.82500	29
59.83333	31
59.84167	30
59.85000	30
59.85833	31
59.86667	32
59.87500	33
59.88333	31
59.89167	29
59.90000	27
59.90833	26
59.91667	28
59.92500	31
59.93333	34
59.94167	35
59.95000	35
59.95833	34
59.96667	32
59.97500	30
59.98333	28
59.99167	26
60.00000	22

[LC Chromatogram(Detector A-Ch2)]
Interval(msec)	500
# of Points	7201
Start Time(min)	0.000
End Time(min)	60.000
Intensity Units	mV
Intensity Multiplier	0.001
Wavelength(nm)	230
R.Time (min)	Intensity
0.00000	-71
0.00833	-71
0.01667	-2
0.02500	-5
0.03333	-9
0.04167	-12
0.05000	-15
0.05833	-19
0.06667	-24
0.07500	-28
0.08333	-32
0.09167	-34
0.10000	-35
0.10833	-34
0.11667	-33
0.12500	-31
0.13333	-30
0.14167	-29
0.15000	-28
0.15833	-27
0.16667	-28
0.17500	-30
0.18333	-34
0.19167	-38
0.20000	-42
0.20833	-45
0.21667	-47
0.22500	-50
0.23333	-52
0.24167	-55
0.25000	-59
0.25833	-63
0.26667	-66
0.27500	-66
0.28333	-66
0.29167	-63
0.30000	-60
0.30833	-58
0.31667	-58
0.32500	-60
0.33333	-65
0.34167	-72
0.35000	-78
0.35833	-83
0.36667	-87
0.37500	-90
0.38333	-93
0.39167	-95
0.40000	-98
0.40833	-102
0.41667	-106
0.42500	-108
0.43333	-109
0.44167	-109
0.45000	-110
0.45833	-112
0.46667	-114
0.47500	-116
0.48333	-118
0.49167	-118
0.50000	-119
0.50833	-119
0.51667	-120
0.52500	-119
0.53333	-118
0.54167	-118
0.55000	-119
0.55833	-121
0.56667	-123
0.57500	-125
0.58333	-128
0.59167	-130
0.60000	-134
0.60833	-139
0.61667	-144
0.62500	-148
0.63333	-151
0.64167	-153
0.65000	-154
0.65833	-156
0.66667	-158
0.67500	-159
0.68333	-158
0.69167	-155
0.70000	-152
0.70833	-149
0.71667	-147
0.72500	-146
0.73333	-147
0.74167	-149
0.75000	-152
0.75833	-156
0.76667	-161
0.77500	-166
0.78333	-170
0.79167	-173
0.80000	-173
0.80833	-171
0.81667	-169
0.82500	-168
0.83333	-168
0.84167	-169
0.85000	-172
0.85833	-174
0.86667	-174
0.87500	-174
0.88333	-174
0.89167	-176
0.90000	-177
0.90833	-177
0.91667	-177
0.92500	-177
0.93333	-178
0.94167	-181
0.95000	-186
0.95833	-191
0.96667	-196
0.97500	-201
0.98333	-205
0.99167	-207
1.00000	-209
1.00833	-211
1.01667	-211
1.02500	-212
1.03333	-211
1.04167	-210
1.05000	-208
1.05833	-206
1.06667	-205
1.07500	-206
1.08333	-208
1.09167	-210
1.10000	-211
1.10833	-212
1.11667	-214
1.12500	-218
1.13333	-222
1.14167	-226
1.15000	-229
1.15833	-229
1.16667	-226
1.17500	-222
1.18333	-217
1.19167	-212
1.20000	-210
1.20833	-210
1.21667	-213
1.22500	-218
1.23333	-225
1.24167	-232
1.25000	-239
1.25833	-243
1.26667	-245
1.27500	-245
1.28333	-243
1.29167	-242
1.30000	-240
1.30833	-239
1.31667	-238
1.32500	-237
1.33333	-234
1.34167	-234
1.35000	-235
1.35833	-237
1.36667	-241
1.37500	-245
1.38333	-248
1.39167	-248
1.40000	-249
1.40833	-250
1.41667	-252
1.42500	-256
1.43333	-260
1.44167	-262
1.45000	-262
1.45833	-261
1.46667	-260
1.47500	-258
1.48333	-258
1.49167	-258
1.50000	-259
1.50833	-258
1.51667	-258
1.52500	-258
1.53333	-259
1.54167	-261
1.55000	-264
1.55833	-267
1.56667	-270
1.57500	-272
1.58333	-273
1.59167	-273
1.60000	-273
1.60833	-273
1.61667	-275
1.62500	-277
1.63333	-280
1.64167	-284
1.65000	-287
1.65833	-290
1.66667	-292
1.67500	-293
1.68333	-294
1.69167	-293
1.70000	-292
1.70833	-290
1.71667	-287
1.72500	-285
1.73333	-283
1.74167	-282
1.75000	-283
1.75833	-286
1.76667	-291
1.77500	-295
1.78333	-298
1.79167	-299
1.80000	-298
1.80833	-295
1.81667	-293
1.82500	-292
1.83333	-293
1.84167	-295
1.85000	-298
1.85833	-301
1.86667	-304
1.87500	-307
1.88333	-310
1.89167	-312
1.90000	-309
1.90833	-301
1.91667	-293
1.92500	-286
1.93333	-284
1.94167	-288
1.95000	-297
1.95833	-305
1.96667	-312
1.97500	-315
1.98333	-316
1.99167	-316
2.00000	-315
2.00833	-316
2.01667	-317
2.02500	-319
2.03333	-322
2.04167	-323
2.05000	-324
2.05833	-323
2.06667	-322
2.07500	-321
2.08333	-320
2.09167	-319
2.10000	-320
2.10833	-324
2.11667	-327
2.12500	-330
2.13333	-333
2.14167	-334
2.15000	-335
2.15833	-336
2.16667	-336
2.17500	-334
2.18333	-332
2.19167	-328
2.20000	-325
2.20833	-323
2.21667	-323
2.22500	-324
2.23333	-327
2.24167	-330
2.25000	-332
2.25833	-333
2.26667	-332
2.27500	-329
2.28333	-327
2.29167	-326
2.30000	-326
2.30833	-328
2.31667	-330
2.32500	-331
2.33333	-332
2.34167	-331
2.35000	-331
2.35833	-331
2.36667	-333
2.37500	-336
2.38333	-340
2.39167	-344
2.40000	-347
2.40833	-349
2.41667	-349
2.42500	-350
2.43333	-352
2.44167	-354
2.45000	-355
2.45833	-356
2.46667	-354
2.47500	-352
2.48333	-349
2.49167	-347
2.50000	-346
2.50833	-346
2.51667	-348
2.52500	-349
2.53333	-350
2.54167	-352
2.55000	-354
2.55833	-357
2.56667	-359
2.57500	-361
2.58333	-361
2.59167	-361
2.60000	-361
2.60833	-363
2.61667	-365
2.62500	-368
2.63333	-370
2.64167	-370
2.65000	-370
2.65833	-368
2.66667	-367
2.67500	-365
2.68333	-364
2.69167	-364
2.70000	-363
2.70833	-362
2.71667	-362
2.72500	-362
2.73333	-362
2.74167	-364
2.75000	-367
2.75833	-368
2.76667	-365
2.77500	-361
2.78333	-358
2.79167	-356
2.80000	-357
2.80833	-362
2.81667	-367
2.82500	-371
2.83333	-373
2.84167	-375
2.85000	-376
2.85833	-377
2.86667	-378
2.87500	-377
2.88333	-376
2.89167	-374
2.90000	-373
2.90833	-373
2.91667	-374
2.92500	-375
2.93333	-377
2.94167	-380
2.95000	-383
2.95833	-386
2.96667	-388
2.97500	-389
2.98333	-390
2.99167	-390
3.00000	-389
3.00833	-389
3.01667	-390
3.02500	-390
3.03333	-391
3.04167	-391
3.05000	-391
3.05833	-391
3.06667	-390
3.07500	-391
3.08333	-391
3.09167	-392
3.10000	-393
3.10833	-393
3.11667	-392
3.12500	-394
3.13333	-395
3.14167	-397
3.15000	-397
3.15833	-396
3.16667	-395
3.17500	-393
3.18333	-393
3.19167	-393
3.20000	-392
3.20833	-391
3.21667	-390
3.22500	-391
3.23333	-393
3.24167	-396
3.25000	-399
3.25833	-400
3.26667	-398
3.27500	-394
3.28333	-390
3.29167	-388
3.30000	-388
3.30833	-390
3.31667	-394
3.32500	-398
3.33333	-401
3.34167	-403
3.35000	-405
3.35833	-407
3.36667	-408
3.37500	-409
3.38333	-409
3.39167	-408
3.40000	-407
3.40833	-406
3.41667	-406
3.42500	-406
3.43333	-407
3.44167	-409
3.45000	-410
3.45833	-410
3.46667	-409
3.47500	-408
3.48333	-406
3.49167	-405
3.50000	-403
3.50833	-402
3.51667	-402
3.52500	-402
3.53333	-404
3.54167	-407
3.55000	-411
3.55833	-413
3.56667	-415
3.57500	-414
3.58333	-414
3.59167	-412
3.60000	-412
3.60833	-412
3.61667	-413
3.62500	-414
3.63333	-414
3.64167	-415
3.65000	-417
3.65833	-420
3.66667	-423
3.67500	-426
3.68333	-427
3.69167	-426
3.70000	-425
3.70833	-424
3.71667	-424
3.72500	-424
3.73333	-425
3.74167	-425
3.75000	-423
3.75833	-421
3.76667	-420
3.77500	-420
3.78333	-421
3.79167	-422
3.80000	-423
3.80833	-424
3.81667	-426
3.82500	-427
3.83333	-428
3.84167	-431
3.85000	-435
3.85833	-438
3.86667	-440
3.87500	-440
3.88333	-438
3.89167	-434
3.90000	-432
3.90833	-432
3.91667	-433
3.92500	-434
3.93333	-434
3.94167	-432
3.95000	-429
3.95833	-425
3.96667	-421
3.97500	-419
3.98333	-418
3.99167	-419
4.00000	-422
4.00833	-426
4.01667	-431
4.02500	-434
4.03333	-435
4.04167	-435
4.05000	-433
4.05833	-433
4.06667	-435
4.07500	-437
4.08333	-438
4.09167	-438
4.10000	-435
4.10833	-430
4.11667	-426
4.12500	-423
4.13333	-423
4.14167	-423
4.15000	-424
4.15833	-425
4.16667	-425
4.17500	-425
4.18333	-426
4.19167	-429
4.20000	-432
4.20833	-435
4.21667	-439
4.22500	-441
4.23333	-444
4.24167	-447
4.25000	-450
4.25833	-452
4.26667	-453
4.27500	-453
4.28333	-453
4.29167	-452
4.30000	-452
4.30833	-451
4.31667	-449
4.32500	-445
4.33333	-442
4.34167	-440
4.35000	-441
4.35833	-444
4.36667	-446
4.37500	-448
4.38333	-449
4.39167	-448
4.40000	-447
4.40833	-446
4.41667	-445
4.42500	-442
4.43333	-437
4.44167	-434
4.45000	-433
4.45833	-435
4.46667	-439
4.47500	-443
4.48333	-445
4.49167	-444
4.50000	-443
4.50833	-440
4.51667	-439
4.52500	-441
4.53333	-445
4.54167	-450
4.55000	-454
4.55833	-455
4.56667	-455
4.57500	-454
4.58333	-453
4.59167	-454
4.60000	-455
4.60833	-456
4.61667	-458
4.62500	-459
4.63333	-460
4.64167	-461
4.65000	-461
4.65833	-461
4.66667	-461
4.67500	-463
4.68333	-463
4.69167	-463
4.70000	-461
4.70833	-459
4.71667	-458
4.72500	-457
4.73333	-457
4.74167	-458
4.75000	-458
4.75833	-458
4.76667	-460
4.77500	-462
4.78333	-465
4.79167	-467
4.80000	-467
4.80833	-465
4.81667	-461
4.82500	-459
4.83333	-457
4.84167	-456
4.85000	-457
4.85833	-458
4.86667	-458
4.87500	-459
4.88333	-460
4.89167	-461
4.90000	-462
4.90833	-465
4.91667	-467
4.92500	-469
4.93333	-471
4.94167	-473
4.95000	-473
4.95833	-472
4.96667	-471
4.97500	-470
4.98333	-469
4.99167	-468
5.00000	-467
5.00833	-464
5.01667	-462
5.02500	-460
5.03333	-459
5.04167	-459
5.05000	-459
5.05833	-459
5.06667	-460
5.07500	-462
5.08333	-464
5.09167	-468
5.10000	-471
5.10833	-474
5.11667	-476
5.12500	-478
5.13333	-479
5.14167	-478
5.15000	-476
5.15833	-474
5.16667	-472
5.17500	-472
5.18333	-472
5.19167	-471
5.20000	-470
5.20833	-468
5.21667	-467
5.22500	-468
5.23333	-470
5.24167	-472
5.25000	-474
5.25833	-474
5.26667	-474
5.27500	-472
5.28333	-472
5.29167	-472
5.30000	-472
5.30833	-471
5.31667	-469
5.32500	-468
5.33333	-469
5.34167	-471
5.35000	-475
5.35833	-478
5.36667	-479
5.37500	-478
5.38333	-477
5.39167	-475
5.40000	-474
5.40833	-474
5.41667	-475
5.42500	-475
5.43333	-474
5.44167	-473
5.45000	-471
5.45833	-469
5.46667	-468
5.47500	-468
5.48333	-469
5.49167	-471
5.50000	-473
5.50833	-473
5.51667	-473
5.52500	-473
5.53333	-473
5.54167	-474
5.55000	-476
5.55833	-478
5.56667	-479
5.57500	-480
5.58333	-480
5.59167	-479
5.60000	-477
5.60833	-477
5.61667	-476
5.62500	-477
5.63333	-479
5.64167	-481
5.65000	-482
5.65833	-483
5.66667	-485
5.67500	-486
5.68333	-486
5.69167	-486
5.70000	-484
5.70833	-481
5.71667	-478
5.72500	-474
5.73333	-472
5.74167	-470
5.75000	-470
5.75833	-471
5.76667	-475
5.77500	-479
5.78333	-482
5.79167	-485
5.80000	-487
5.80833	-489
5.81667	-490
5.82500	-491
5.83333	-490
5.84167	-488
5.85000	-485
5.85833	-482
5.86667	-480
5.87500	-480
5.88333	-480
5.89167	-481
5.90000	-481
5.90833	-481
5.91667	-480
5.92500	-479
5.93333	-479
5.94167	-481
5.95000	-483
5.95833	-486
5.96667	-488
5.97500	-490
5.98333	-491
5.99167	-492
6.00000	-492
6.00833	-492
6.01667	-493
6.02500	-493
6.03333	-492
6.04167	-491
6.05000	-491
6.05833	-491
6.06667	-491
6.07500	-491
6.08333	-490
6.09167	-489
6.10000	-487
6.10833	-485
6.11667	-484
6.12500	-483
6.13333	-485
6.14167	-488
6.15000	-492
6.15833	-497
6.16667	-500
6.17500	-502
6.18333	-502
6.19167	-499
6.20000	-497
6.20833	-493
6.21667	-491
6.22500	-489
6.23333	-488
6.24167	-488
6.25000	-489
6.25833	-491
6.26667	-494
6.27500	-497
6.28333	-500
6.29167	-502
6.30000	-503
6.30833	-501
6.31667	-497
6.32500	-492
6.33333	-487
6.34167	-486
6.35000	-486
6.35833	-489
6.36667	-491
6.37500	-493
6.38333	-494
6.39167	-493
6.40000	-492
6.40833	-491
6.41667	-490
6.42500	-489
6.43333	-488
6.44167	-489
6.45000	-489
6.45833	-490
6.46667	-491
6.47500	-491
6.48333	-491
6.49167	-491
6.50000	-492
6.50833	-493
6.51667	-494
6.52500	-495
6.53333	-495
6.54167	-493
6.55000	-492
6.55833	-491
6.56667	-491
6.57500	-492
6.58333	-493
6.59167	-495
6.60000	-497
6.60833	-497
6.61667	-497
6.62500	-497
6.63333	-498
6.64167	-499
6.65000	-500
6.65833	-501
6.66667	-500
6.67500	-497
6.68333	-493
6.69167	-489
6.70000	-488
6.70833	-489
6.71667	-493
6.72500	-498
6.73333	-504
6.74167	-509
6.75000	-512
6.75833	-513
6.76667	-510
6.77500	-506
6.78333	-502
6.79167	-499
6.80000	-498
6.80833	-499
6.81667	-501
6.82500	-503
6.83333	-504
6.84167	-505
6.85000	-506
6.85833	-507
6.86667	-506
6.87500	-504
6.88333	-501
6.89167	-499
6.90000	-496
6.90833	-494
6.91667	-494
6.92500	-494
6.93333	-496
6.94167	-498
6.95000	-499
6.95833	-500
6.96667	-499
6.97500	-498
6.98333	-499
6.99167	-501
7.00000	-503
7.00833	-504
7.01667	-503
7.02500	-501
7.03333	-499
7.04167	-498
7.05000	-500
7.05833	-501
7.06667	-502
7.07500	-501
7.08333	-499
7.09167	-499
7.10000	-499
7.10833	-501
7.11667	-504
7.12500	-506
7.13333	-508
7.14167	-510
7.15000	-511
7.15833	-512
7.16667	-514
7.17500	-514
7.18333	-514
7.19167	-513
7.20000	-512
7.20833	-510
7.21667	-510
7.22500	-511
7.23333	-513
7.24167	-515
7.25000	-515
7.25833	-514
7.26667	-510
7.27500	-507
7.28333	-506
7.29167	-507
7.30000	-509
7.30833	-511
7.31667	-514
7.32500	-514
7.33333	-512
7.34167	-509
7.35000	-506
7.35833	-503
7.36667	-502
7.37500	-502
7.38333	-504
7.39167	-506
7.40000	-508
7.40833	-509
7.41667	-509
7.42500	-510
7.43333	-511
7.44167	-512
7.45000	-513
7.45833	-514
7.46667	-515
7.47500	-516
7.48333	-517
7.49167	-518
7.50000	-519
7.50833	-519
7.51667	-520
7.52500	-520
7.53333	-519
7.54167	-518
7.55000	-515
7.55833	-512
7.56667	-511
7.57500	-512
7.58333	-512
7.59167	-514
7.60000	-515
7.60833	-516
7.61667	-517
7.62500	-520
7.63333	-522
7.64167	-524
7.65000	-525
7.65833	-526
7.66667	-526
7.67500	-525
7.68333	-523
7.69167	-521
7.70000	-519
7.70833	-518
7.71667	-518
7.72500	-519
7.73333	-520
7.74167	-521
7.75000	-521
7.75833	-523
7.76667	-524
7.77500	-525
7.78333	-525
7.79167	-524
7.80000	-522
7.80833	-520
7.81667	-519
7.82500	-519
7.83333	-521
7.84167	-523
7.85000	-526
7.85833	-529
7.86667	-531
7.87500	-533
7.88333	-535
7.89167	-536
7.90000	-535
7.90833	-531
7.91667	-527
7.92500	-521
7.93333	-516
7.94167	-513
7.95000	-510
7.95833	-509
7.96667	-508
7.97500	-507
7.98333	-508
7.99167	-509
8.00000	-512
8.00833	-516
8.01667	-521
8.02500	-526
8.03333	-531
8.04167	-535
8.05000	-537
8.05833	-536
8.06667	-533
8.07500	-530
8.08333	-528
8.09167	-528
8.10000	-529
8.10833	-529
8.11667	-529
8.12500	-527
8.13333	-524
8.14167	-521
8.15000	-521
8.15833	-523
8.16667	-524
8.17500	-526
8.18333	-526
8.19167	-525
8.20000	-524
8.20833	-522
8.21667	-521
8.22500	-520
8.23333	-519
8.24167	-519
8.25000	-520
8.25833	-522
8.26667	-523
8.27500	-523
8.28333	-523
8.29167	-523
8.30000	-523
8.30833	-524
8.31667	-525
8.32500	-525
8.33333	-527
8.34167	-529
8.35000	-532
8.35833	-535
8.36667	-536
8.37500	-535
8.38333	-534
8.39167	-534
8.40000	-536
8.40833	-538
8.41667	-541
8.42500	-542
8.43333	-542
8.44167	-540
8.45000	-537
8.45833	-535
8.46667	-532
8.47500	-530
8.48333	-527
8.49167	-525
8.50000	-522
8.50833	-520
8.51667	-519
8.52500	-519
8.53333	-521
8.54167	-523
8.55000	-524
8.55833	-525
8.56667	-526
8.57500	-527
8.58333	-528
8.59167	-529
8.60000	-529
8.60833	-527
8.61667	-526
8.62500	-527
8.63333	-529
8.64167	-534
8.65000	-539
8.65833	-542
8.66667	-543
8.67500	-541
8.68333	-537
8.69167	-534
8.70000	-532
8.70833	-531
8.71667	-532
8.72500	-531
8.73333	-528
8.74167	-524
8.75000	-520
8.75833	-516
8.76667	-514
8.77500	-514
8.78333	-513
8.79167	-513
8.80000	-514
8.80833	-517
8.81667	-520
8.82500	-523
8.83333	-525
8.84167	-527
8.85000	-528
8.85833	-530
8.86667	-532
8.87500	-536
8.88333	-537
8.89167	-538
8.90000	-538
8.90833	-537
8.91667	-536
8.92500	-536
8.93333	-536
8.94167	-535
8.95000	-533
8.95833	-531
8.96667	-529
8.97500	-529
8.98333	-530
8.99167	-533
9.00000	-537
9.00833	-539
9.01667	-539
9.02500	-537
9.03333	-536
9.04167	-535
9.05000	-535
9.05833	-537
9.06667	-539
9.07500	-541
9.08333	-541
9.09167	-541
9.10000	-541
9.10833	-541
9.11667	-542
9.12500	-542
9.13333	-542
9.14167	-540
9.15000	-538
9.15833	-535
9.16667	-534
9.17500	-533
9.18333	-532
9.19167	-532
9.20000	-533
9.20833	-533
9.21667	-532
9.22500	-531
9.23333	-530
9.24167	-531
9.25000	-533
9.25833	-536
9.26667	-539
9.27500	-541
9.28333	-542
9.29167	-542
9.30000	-542
9.30833	-540
9.31667	-539
9.32500	-538
9.33333	-538
9.34167	-540
9.35000	-542
9.35833	-545
9.36667	-546
9.37500	-546
9.38333	-544
9.39167	-541
9.40000	-538
9.40833	-536
9.41667	-534
9.42500	-534
9.43333	-534
9.44167	-535
9.45000	-536
9.45833	-537
9.46667	-539
9.47500	-540
9.48333	-540
9.49167	-537
9.50000	-534
9.50833	-531
9.51667	-528
9.52500	-526
9.53333	-525
9.54167	-524
9.55000	-524
9.55833	-525
9.56667	-525
9.57500	-525
9.58333	-524
9.59167	-524
9.60000	-525
9.60833	-525
9.61667	-526
9.62500	-527
9.63333	-529
9.64167	-530
9.65000	-531
9.65833	-532
9.66667	-532
9.67500	-533
9.68333	-533
9.69167	-533
9.70000	-533
9.70833	-534
9.71667	-535
9.72500	-537
9.73333	-539
9.74167	-540
9.75000	-542
9.75833	-544
9.76667	-545
9.77500	-546
9.78333	-545
9.79167	-542
9.80000	-539
9.80833	-537
9.81667	-536
9.82500	-535
9.83333	-535
9.84167	-535
9.85000	-532
9.85833	-530
9.86667	-530
9.87500	-532
9.88333	-535
9.89167	-538
9.90000	-541
9.90833	-542
9.91667	-541
9.92500	-539
9.93333	-537
9.94167	-535
9.95000	-533
9.95833	-531
9.96667	-531
9.97500	-533
9.98333	-534
9.99167	-535
10.00000	-536
10.00833	-538
10.01667	-540
10.02500	-543
10.03333	-546
10.04167	-548
10.05000	-549
10.05833	-549
10.06667	-549
10.07500	-549
10.08333	-550
10.09167	-549
10.10000	-547
10.10833	-545
10.11667	-543
10.12500	-540
10.13333	-538
10.14167	-536
10.15000	-536
10.15833	-537
10.16667	-537
10.17500	-537
10.18333	-534
10.19167	-532
10.20000	-530
10.20833	-529
10.21667	-530
10.22500	-529
10.23333	-528
10.24167	-526
10.25000	-525
10.25833	-525
10.26667	-526
10.27500	-529
10.28333	-530
10.29167	-530
10.30000	-530
10.30833	-530
10.31667	-532
10.32500	-534
10.33333	-537
10.34167	-538
10.35000	-538
10.35833	-538
10.36667	-538
10.37500	-539
10.38333	-542
10.39167	-544
10.40000	-546
10.40833	-545
10.41667	-544
10.42500	-542
10.43333	-541
10.44167	-539
10.45000	-539
10.45833	-538
10.46667	-538
10.47500	-538
10.48333	-539
10.49167	-538
10.50000	-536
10.50833	-533
10.51667	-530
10.52500	-529
10.53333	-529
10.54167	-531
10.55000	-532
10.55833	-534
10.56667	-534
10.57500	-534
10.58333	-533
10.59167	-532
10.60000	-530
10.60833	-529
10.61667	-527
10.62500	-525
10.63333	-525
10.64167	-526
10.65000	-529
10.65833	-533
10.66667	-538
10.67500	-542
10.68333	-545
10.69167	-546
10.70000	-546
10.70833	-546
10.71667	-546
10.72500	-545
10.73333	-544
10.74167	-542
10.75000	-539
10.75833	-537
10.76667	-536
10.77500	-537
10.78333	-540
10.79167	-544
10.80000	-548
10.80833	-551
10.81667	-554
10.82500	-555
10.83333	-554
10.84167	-551
10.85000	-548
10.85833	-544
10.86667	-540
10.87500	-537
10.88333	-536
10.89167	-537
10.90000	-539
10.90833	-540
10.91667	-543
10.92500	-545
10.93333	-549
10.94167	-552
10.95000	-554
10.95833	-556
10.96667	-555
10.97500	-553
10.98333	-550
10.99167	-547
11.00000	-544
11.00833	-542
11.01667	-541
11.02500	-542
11.03333	-543
11.04167	-544
11.05000	-545
11.05833	-545
11.06667	-546
11.07500	-547
11.08333	-548
11.09167	-549
11.10000	-549
11.10833	-547
11.11667	-545
11.12500	-542
11.13333	-539
11.14167	-538
11.15000	-537
11.15833	-537
11.16667	-536
11.17500	-535
11.18333	-536
11.19167	-540
11.20000	-544
11.20833	-547
11.21667	-549
11.22500	-549
11.23333	-548
11.24167	-546
11.25000	-546
11.25833	-545
11.26667	-543
11.27500	-541
11.28333	-541
11.29167	-544
11.30000	-547
11.30833	-551
11.31667	-554
11.32500	-553
11.33333	-551
11.34167	-549
11.35000	-551
11.35833	-553
11.36667	-554
11.37500	-555
11.38333	-554
11.39167	-552
11.40000	-549
11.40833	-548
11.41667	-547
11.42500	-547
11.43333	-547
11.44167	-548
11.45000	-549
11.45833	-550
11.46667	-551
11.47500	-551
11.48333	-551
11.49167	-549
11.50000	-546
11.50833	-544
11.51667	-542
11.52500	-540
11.53333	-540
11.54167	-540
11.55000	-539
11.55833	-537
11.56667	-535
11.57500	-533
11.58333	-533
11.59167	-534
11.60000	-536
11.60833	-540
11.61667	-544
11.62500	-547
11.63333	-550
11.64167	-551
11.65000	-551
11.65833	-550
11.66667	-549
11.67500	-548
11.68333	-548
11.69167	-549
11.70000	-550
11.70833	-551
11.71667	-551
11.72500	-552
11.73333	-552
11.74167	-552
11.75000	-551
11.75833	-550
11.76667	-548
11.77500	-546
11.78333	-545
11.79167	-544
11.80000	-543
11.80833	-543
11.81667	-542
11.82500	-541
11.83333	-540
11.84167	-539
11.85000	-539
11.85833	-539
11.86667	-540
11.87500	-542
11.88333	-545
11.89167	-548
11.90000	-551
11.90833	-552
11.91667	-551
11.92500	-548
11.93333	-545
11.94167	-543
11.95000	-542
11.95833	-542
11.96667	-542
11.97500	-544
11.98333	-544
11.99167	-544
12.00000	-543
12.00833	-541
12.01667	-540
12.02500	-540
12.03333	-542
12.04167	-543
12.05000	-542
12.05833	-542
12.06667	-541
12.07500	-541
12.08333	-542
12.09167	-544
12.10000	-546
12.10833	-547
12.11667	-549
12.12500	-550
12.13333	-552
12.14167	-554
12.15000	-555
12.15833	-557
12.16667	-557
12.17500	-555
12.18333	-551
12.19167	-546
12.20000	-541
12.20833	-537
12.21667	-534
12.22500	-536
12.23333	-541
12.24167	-548
12.25000	-553
12.25833	-558
12.26667	-560
12.27500	-560
12.28333	-560
12.29167	-559
12.30000	-559
12.30833	-559
12.31667	-560
12.32500	-561
12.33333	-560
12.34167	-558
12.35000	-555
12.35833	-550
12.36667	-547
12.37500	-545
12.38333	-544
12.39167	-544
12.40000	-547
12.40833	-550
12.41667	-554
12.42500	-559
12.43333	-563
12.44167	-563
12.45000	-561
12.45833	-557
12.46667	-554
12.47500	-553
12.48333	-553
12.49167	-555
12.50000	-557
12.50833	-558
12.51667	-557
12.52500	-557
12.53333	-555
12.54167	-553
12.55000	-550
12.55833	-548
12.56667	-545
12.57500	-544
12.58333	-544
12.59167	-547
12.60000	-549
12.60833	-551
12.61667	-551
12.62500	-552
12.63333	-553
12.64167	-554
12.65000	-554
12.65833	-552
12.66667	-549
12.67500	-547
12.68333	-545
12.69167	-545
12.70000	-545
12.70833	-545
12.71667	-545
12.72500	-545
12.73333	-546
12.74167	-548
12.75000	-552
12.75833	-556
12.76667	-561
12.77500	-565
12.78333	-567
12.79167	-568
12.80000	-566
12.80833	-565
12.81667	-562
12.82500	-561
12.83333	-559
12.84167	-558
12.85000	-558
12.85833	-560
12.86667	-563
12.87500	-566
12.88333	-569
12.89167	-571
12.90000	-572
12.90833	-571
12.91667	-568
12.92500	-564
12.93333	-559
12.94167	-555
12.95000	-552
12.95833	-550
12.96667	-549
12.97500	-547
12.98333	-546
12.99167	-544
13.00000	-542
13.00833	-542
13.01667	-542
13.02500	-542
13.03333	-541
13.04167	-541
13.05000	-541
13.05833	-541
13.06667	-543
13.07500	-545
13.08333	-547
13.09167	-549
13.10000	-549
13.10833	-551
13.11667	-553
13.12500	-555
13.13333	-557
13.14167	-558
13.15000	-556
13.15833	-553
13.16667	-549
13.17500	-546
13.18333	-547
13.19167	-551
13.20000	-553
13.20833	-554
13.21667	-554
13.22500	-551
13.23333	-548
13.24167	-547
13.25000	-547
13.25833	-548
13.26667	-548
13.27500	-548
13.28333	-547
13.29167	-546
13.30000	-543
13.30833	-541
13.31667	-538
13.32500	-538
13.33333	-538
13.34167	-541
13.35000	-544
13.35833	-547
13.36667	-549
13.37500	-549
13.38333	-549
13.39167	-549
13.40000	-548
13.40833	-546
13.41667	-544
13.42500	-541
13.43333	-539
13.44167	-537
13.45000	-537
13.45833	-538
13.46667	-540
13.47500	-542
13.48333	-544
13.49167	-545
13.50000	-546
13.50833	-546
13.51667	-544
13.52500	-542
13.53333	-540
13.54167	-539
13.55000	-540
13.55833	-541
13.56667	-543
13.57500	-544
13.58333	-545
13.59167	-544
13.60000	-543
13.60833	-542
13.61667	-540
13.62500	-538
13.63333	-536
13.64167	-534
13.65000	-531
13.65833	-528
13.66667	-527
13.67500	-526
13.68333	-526
13.69167	-525
13.70000	-524
13.70833	-523
13.71667	-522
13.72500	-522
13.73333	-523
13.74167	-523
13.75000	-523
13.75833	-522
13.76667	-521
13.77500	-519
13.78333	-518
13.79167	-517
13.80000	-516
13.80833	-512
13.81667	-508
13.82500	-506
13.83333	-505
13.84167	-506
13.85000	-507
13.85833	-508
13.86667	-507
13.87500	-505
13.88333	-503
13.89167	-501
13.90000	-498
13.90833	-493
13.91667	-488
13.92500	-483
13.93333	-480
13.94167	-478
13.95000	-480
13.95833	-482
13.96667	-485
13.97500	-487
13.98333	-487
13.99167	-486
14.00000	-484
14.00833	-480
14.01667	-478
14.02500	-476
14.03333	-474
14.04167	-472
14.05000	-471
14.05833	-470
14.06667	-470
14.07500	-471
14.08333	-474
14.09167	-477
14.10000	-478
14.10833	-477
14.11667	-474
14.12500	-469
14.13333	-465
14.14167	-461
14.15000	-459
14.15833	-458
14.16667	-458
14.17500	-460
14.18333	-462
14.19167	-464
14.20000	-466
14.20833	-465
14.21667	-463
14.22500	-459
14.23333	-455
14.24167	-452
14.25000	-451
14.25833	-452
14.26667	-454
14.27500	-456
14.28333	-457
14.29167	-456
14.30000	-456
14.30833	-455
14.31667	-455
14.32500	-456
14.33333	-456
14.34167	-455
14.35000	-451
14.35833	-446
14.36667	-441
14.37500	-438
14.38333	-438
14.39167	-441
14.40000	-445
14.40833	-449
14.41667	-453
14.42500	-455
14.43333	-454
14.44167	-453
14.45000	-451
14.45833	-449
14.46667	-447
14.47500	-444
14.48333	-442
14.49167	-441
14.50000	-439
14.50833	-437
14.51667	-436
14.52500	-436
14.53333	-437
14.54167	-439
14.55000	-443
14.55833	-448
14.56667	-452
14.57500	-457
14.58333	-460
14.59167	-462
14.60000	-463
14.60833	-463
14.61667	-461
14.62500	-458
14.63333	-454
14.64167	-451
14.65000	-449
14.65833	-450
14.66667	-454
14.67500	-460
14.68333	-466
14.69167	-472
14.70000	-475
14.70833	-475
14.71667	-474
14.72500	-474
14.73333	-474
14.74167	-475
14.75000	-477
14.75833	-478
14.76667	-478
14.77500	-476
14.78333	-474
14.79167	-472
14.80000	-469
14.80833	-467
14.81667	-464
14.82500	-463
14.83333	-463
14.84167	-465
14.85000	-468
14.85833	-472
14.86667	-474
14.87500	-474
14.88333	-474
14.89167	-473
14.90000	-474
14.90833	-476
14.91667	-478
14.92500	-481
14.93333	-483
14.94167	-485
14.95000	-487
14.95833	-489
14.96667	-490
14.97500	-490
14.98333	-489
14.99167	-486
15.00000	-483
15.00833	-479
15.01667	-477
15.02500	-477
15.03333	-479
15.04167	-482
15.05000	-484
15.05833	-486
15.06667	-487
15.07500	-487
15.08333	-487
15.09167	-487
15.10000	-487
15.10833	-485
15.11667	-481
15.12500	-478
15.13333	-475
15.14167	-473
15.15000	-473
15.15833	-473
15.16667	-475
15.17500	-478
15.18333	-481
15.19167	-484
15.20000	-487
15.20833	-489
15.21667	-491
15.22500	-493
15.23333	-494
15.24167	-496
15.25000	-496
15.25833	-497
15.26667	-499
15.27500	-501
15.28333	-504
15.29167	-506
15.30000	-506
15.30833	-505
15.31667	-503
15.32500	-500
15.33333	-498
15.34167	-495
15.35000	-493
15.35833	-490
15.36667	-487
15.37500	-484
15.38333	-482
15.39167	-482
15.40000	-484
15.40833	-487
15.41667	-492
15.42500	-496
15.43333	-500
15.44167	-503
15.45000	-505
15.45833	-505
15.46667	-504
15.47500	-502
15.48333	-501
15.49167	-500
15.50000	-501
15.50833	-501
15.51667	-501
15.52500	-500
15.53333	-499
15.54167	-499
15.55000	-500
15.55833	-503
15.56667	-507
15.57500	-511
15.58333	-513
15.59167	-514
15.60000	-512
15.60833	-510
15.61667	-508
15.62500	-507
15.63333	-506
15.64167	-504
15.65000	-501
15.65833	-497
15.66667	-494
15.67500	-492
15.68333	-494
15.69167	-498
15.70000	-503
15.70833	-507
15.71667	-511
15.72500	-512
15.73333	-512
15.74167	-510
15.75000	-508
15.75833	-506
15.76667	-503
15.77500	-500
15.78333	-498
15.79167	-498
15.80000	-498
15.80833	-498
15.81667	-499
15.82500	-499
15.83333	-500
15.84167	-502
15.85000	-505
15.85833	-507
15.86667	-508
15.87500	-508
15.88333	-507
15.89167	-507
15.90000	-507
15.90833	-507
15.91667	-506
15.92500	-506
15.93333	-505
15.94167	-505
15.95000	-506
15.95833	-508
15.96667	-509
15.97500	-509
15.98333	-510
15.99167	-511
16.00000	-512
16.00833	-511
16.01667	-510
16.02500	-509
16.03333	-509
16.04167	-511
16.05000	-512
16.05833	-514
16.06667	-513
16.07500	-511
16.08333	-509
16.09167	-506
16.10000	-504
16.10833	-505
16.11667	-508
16.12500	-512
16.13333	-517
16.14167	-521
16.15000	-523
16.15833	-523
16.16667	-521
16.17500	-519
16.18333	-515
16.19167	-510
16.20000	-507
16.20833	-506
16.21667	-508
16.22500	-511
16.23333	-515
16.24167	-517
16.25000	-515
16.25833	-510
16.26667	-505
16.27500	-501
16.28333	-498
16.29167	-497
16.30000	-497
16.30833	-498
16.31667	-499
16.32500	-500
16.33333	-500
16.34167	-501
16.35000	-502
16.35833	-505
16.36667	-508
16.37500	-510
16.38333	-513
16.39167	-514
16.40000	-515
16.40833	-516
16.41667	-516
16.42500	-514
16.43333	-511
16.44167	-507
16.45000	-503
16.45833	-500
16.46667	-499
16.47500	-500
16.48333	-502
16.49167	-503
16.50000	-505
16.50833	-508
16.51667	-511
16.52500	-514
16.53333	-517
16.54167	-519
16.55000	-521
16.55833	-522
16.56667	-523
16.57500	-523
16.58333	-523
16.59167	-521
16.60000	-519
16.60833	-517
16.61667	-516
16.62500	-515
16.63333	-516
16.64167	-517
16.65000	-520
16.65833	-522
16.66667	-523
16.67500	-524
16.68333	-526
16.69167	-528
16.70000	-531
16.70833	-534
16.71667	-537
16.72500	-537
16.73333	-535
16.74167	-533
16.75000	-530
16.75833	-528
16.76667	-525
16.77500	-523
16.78333	-522
16.79167	-523
16.80000	-526
16.80833	-530
16.81667	-534
16.82500	-537
16.83333	-539
16.84167	-539
16.85000	-538
16.85833	-537
16.86667	-535
16.87500	-534
16.88333	-534
16.89167	-536
16.90000	-539
16.90833	-542
16.91667	-544
16.92500	-546
16.93333	-546
16.94167	-544
16.95000	-541
16.95833	-540
16.96667	-540
16.97500	-541
16.98333	-542
16.99167	-541
17.00000	-540
17.00833	-540
17.01667	-541
17.02500	-542
17.03333	-543
17.04167	-543
17.05000	-541
17.05833	-539
17.06667	-537
17.07500	-535
17.08333	-533
17.09167	-532
17.10000	-532
17.10833	-533
17.11667	-534
17.12500	-535
17.13333	-534
17.14167	-533
17.15000	-533
17.15833	-534
17.16667	-534
17.17500	-536
17.18333	-537
17.19167	-539
17.20000	-542
17.20833	-545
17.21667	-548
17.22500	-550
17.23333	-550
17.24167	-551
17.25000	-552
17.25833	-553
17.26667	-552
17.27500	-551
17.28333	-549
17.29167	-549
17.30000	-550
17.30833	-550
17.31667	-549
17.32500	-546
17.33333	-541
17.34167	-537
17.35000	-534
17.35833	-533
17.36667	-535
17.37500	-538
17.38333	-542
17.39167	-544
17.40000	-546
17.40833	-546
17.41667	-546
17.42500	-547
17.43333	-548
17.44167	-548
17.45000	-547
17.45833	-546
17.46667	-545
17.47500	-543
17.48333	-543
17.49167	-544
17.50000	-545
17.50833	-546
17.51667	-546
17.52500	-546
17.53333	-546
17.54167	-546
17.55000	-545
17.55833	-545
17.56667	-545
17.57500	-546
17.58333	-549
17.59167	-553
17.60000	-555
17.60833	-556
17.61667	-555
17.62500	-551
17.63333	-548
17.64167	-545
17.65000	-544
17.65833	-544
17.66667	-545
17.67500	-544
17.68333	-543
17.69167	-543
17.70000	-542
17.70833	-540
17.71667	-539
17.72500	-538
17.73333	-539
17.74167	-540
17.75000	-543
17.75833	-545
17.76667	-545
17.77500	-544
17.78333	-543
17.79167	-543
17.80000	-544
17.80833	-546
17.81667	-548
17.82500	-549
17.83333	-547
17.84167	-545
17.85000	-542
17.85833	-539
17.86667	-537
17.87500	-536
17.88333	-538
17.89167	-539
17.90000	-541
17.90833	-541
17.91667	-541
17.92500	-540
17.93333	-539
17.94167	-537
17.95000	-534
17.95833	-530
17.96667	-526
17.97500	-524
17.98333	-524
17.99167	-526
18.00000	-528
18.00833	-528
18.01667	-528
18.02500	-526
18.03333	-525
18.04167	-523
18.05000	-522
18.05833	-522
18.06667	-522
18.07500	-523
18.08333	-523
18.09167	-523
18.10000	-520
18.10833	-515
18.11667	-510
18.12500	-506
18.13333	-504
18.14167	-503
18.15000	-503
18.15833	-502
18.16667	-500
18.17500	-497
18.18333	-494
18.19167	-492
18.20000	-492
18.20833	-493
18.21667	-494
18.22500	-492
18.23333	-489
18.24167	-485
18.25000	-480
18.25833	-476
18.26667	-475
18.27500	-475
18.28333	-476
18.29167	-476
18.30000	-475
18.30833	-471
18.31667	-467
18.32500	-462
18.33333	-458
18.34167	-455
18.35000	-455
18.35833	-454
18.36667	-454
18.37500	-452
18.38333	-449
18.39167	-447
18.40000	-445
18.40833	-444
18.41667	-444
18.42500	-442
18.43333	-438
18.44167	-432
18.45000	-425
18.45833	-418
18.46667	-412
18.47500	-407
18.48333	-404
18.49167	-401
18.50000	-398
18.50833	-395
18.51667	-392
18.52500	-390
18.53333	-389
18.54167	-389
18.55000	-390
18.55833	-391
18.56667	-390
18.57500	-387
18.58333	-383
18.59167	-379
18.60000	-376
18.60833	-374
18.61667	-373
18.62500	-371
18.63333	-368
18.64167	-365
18.65000	-362
18.65833	-360
18.66667	-359
18.67500	-358
18.68333	-356
18.69167	-352
18.70000	-348
18.70833	-344
18.71667	-340
18.72500	-336
18.73333	-331
18.74167	-327
18.75000	-323
18.75833	-320
18.76667	-319
18.77500	-318
18.78333	-318
18.79167	-316
18.80000	-314
18.80833	-311
18.81667	-306
18.82500	-300
18.83333	-294
18.84167	-289
18.85000	-284
18.85833	-280
18.86667	-276
18.87500	-272
18.88333	-268
18.89167	-264
18.90000	-261
18.90833	-258
18.91667	-256
18.92500	-254
18.93333	-251
18.94167	-247
18.95000	-244
18.95833	-240
18.96667	-237
18.97500	-234
18.98333	-232
18.99167	-231
19.00000	-231
19.00833	-229
19.01667	-227
19.02500	-224
19.03333	-221
19.04167	-220
19.05000	-219
19.05833	-218
19.06667	-215
19.07500	-211
19.08333	-205
19.09167	-198
19.10000	-191
19.10833	-184
19.11667	-178
19.12500	-173
19.13333	-169
19.14167	-164
19.15000	-159
19.15833	-155
19.16667	-152
19.17500	-150
19.18333	-148
19.19167	-145
19.20000	-142
19.20833	-138
19.21667	-134
19.22500	-131
19.23333	-128
19.24167	-126
19.25000	-126
19.25833	-125
19.26667	-124
19.27500	-120
19.28333	-116
19.29167	-110
19.30000	-104
19.30833	-97
19.31667	-90
19.32500	-84
19.33333	-78
19.34167	-73
19.35000	-69
19.35833	-64
19.36667	-58
19.37500	-52
19.38333	-48
19.39167	-45
19.40000	-44
19.40833	-45
19.41667	-46
19.42500	-44
19.43333	-39
19.44167	-32
19.45000	-23
19.45833	-14
19.46667	-5
19.47500	3
19.48333	10
19.49167	16
19.50000	21
19.50833	25
19.51667	29
19.52500	33
19.53333	38
19.54167	44
19.55000	51
19.55833	58
19.56667	64
19.57500	69
19.58333	76
19.59167	84
19.60000	93
19.60833	104
19.61667	114
19.62500	121
19.63333	127
19.64167	134
19.65000	142
19.65833	150
19.66667	159
19.67500	168
19.68333	176
19.69167	183
19.70000	192
19.70833	202
19.71667	214
19.72500	227
19.73333	241
19.74167	254
19.75000	268
19.75833	280
19.76667	293
19.77500	305
19.78333	319
19.79167	333
19.80000	348
19.80833	364
19.81667	380
19.82500	396
19.83333	413
19.84167	429
19.85000	446
19.85833	462
19.86667	478
19.87500	494
19.88333	511
19.89167	529
19.90000	548
19.90833	569
19.91667	590
19.92500	613
19.93333	636
19.94167	659
19.95000	684
19.95833	709
19.96667	735
19.97500	761
19.98333	787
19.99167	812
20.00000	837
20.00833	865
20.01667	893
20.02500	924
20.03333	956
20.04167	987
20.05000	1018
20.05833	1048
20.06667	1080
20.07500	1114
20.08333	1150
20.09167	1189
20.10000	1226
20.10833	1265
20.11667	1303
20.12500	1344
20.13333	1386
20.14167	1430
20.15000	1474
20.15833	1519
20.16667	1565
20.17500	1612
20.18333	1660
20.19167	1710
20.20000	1760
20.20833	1813
20.21667	1866
20.22500	1922
20.23333	1979
20.24167	2036
20.25000	2095
20.25833	2154
20.26667	2217
20.27500	2281
20.28333	2347
20.29167	2415
20.30000	2483
20.30833	2553
20.31667	2623
20.32500	2696
20.33333	2771
20.34167	2847
20.35000	2926
20.35833	3004
20.36667	3086
20.37500	3168
20.38333	3252
20.39167	3339
20.40000	3428
20.40833	3521
20.41667	3615
20.42500	3713
20.43333	3814
20.44167	3914
20.45000	4015
20.45833	4116
20.46667	4221
20.47500	4328
20.48333	4440
20.49167	4557
20.50000	4673
20.50833	4795
20.51667	4915
20.52500	5039
20.53333	5165
20.54167	5295
20.55000	5431
20.55833	5568
20.56667	5710
20.57500	5852
20.58333	5996
20.59167	6144
20.60000	6293
20.60833	6450
20.61667	6608
20.62500	6772
20.63333	6939
20.64167	7108
20.65000	7284
20.65833	7458
20.66667	7639
20.67500	7821
20.68333	8008
20.69167	8203
20.70000	8398
20.70833	8603
20.71667	8808
20.72500	9018
20.73333	9231
20.74167	9445
20.75000	9667
20.75833	9887
20.76667	10118
20.77500	10351
20.78333	10590
20.79167	10838
20.80000	11087
20.80833	11347
20.81667	11606
20.82500	11871
20.83333	12140
20.84167	12411
20.85000	12692
20.85833	12972
20.86667	13263
20.87500	13556
20.88333	13855
20.89167	14163
20.90000	14471
20.90833	14792
20.91667	15112
20.92500	15441
20.93333	15774
20.94167	16107
20.95000	16449
20.95833	16788
20.96667	17139
20.97500	17491
20.98333	17852
20.99167	18223
21.00000	18595
21.00833	18982
21.01667	19365
21.02500	19757
21.03333	20151
21.04167	20546
21.05000	20954
21.05833	21359
21.06667	21782
21.07500	22207
21.08333	22639
21.09167	23079
21.10000	23513
21.10833	23959
21.11667	24400
21.12500	24852
21.13333	25309
21.14167	25769
21.15000	26246
21.15833	26719
21.16667	27210
21.17500	27702
21.18333	28201
21.19167	28709
21.20000	29212
21.20833	29732
21.21667	30244
21.22500	30769
21.23333	31299
21.24167	31828
21.25000	32373
21.25833	32911
21.26667	33468
21.27500	34023
21.28333	34584
21.29167	35156
21.30000	35721
21.30833	36302
21.31667	36873
21.32500	37453
21.33333	38035
21.34167	38616
21.35000	39213
21.35833	39800
21.36667	40404
21.37500	41002
21.38333	41602
21.39167	42208
21.40000	42802
21.40833	43408
21.41667	44000
21.42500	44598
21.43333	45194
21.44167	45785
21.45000	46389
21.45833	46979
21.46667	47581
21.47500	48172
21.48333	48755
21.49167	49337
21.50000	49900
21.50833	50468
21.51667	51018
21.52500	51568
21.53333	52111
21.54167	52644
21.55000	53180
21.55833	53695
21.56667	54210
21.57500	54704
21.58333	55181
21.59167	55646
21.60000	56086
21.60833	56522
21.61667	56936
21.62500	57342
21.63333	57734
21.64167	58107
21.65000	58472
21.65833	58810
21.66667	59135
21.67500	59435
21.68333	59714
21.69167	59975
21.70000	60210
21.70833	60429
21.71667	60622
21.72500	60795
21.73333	60946
21.74167	61073
21.75000	61180
21.75833	61263
21.76667	61322
21.77500	61359
21.78333	61373
21.79167	61364
21.80000	61333
21.80833	61277
21.81667	61200
21.82500	61097
21.83333	60972
21.84167	60826
21.85000	60655
21.85833	60468
21.86667	60257
21.87500	60028
21.88333	59777
21.89167	59502
21.90000	59212
21.90833	58894
21.91667	58563
21.92500	58208
21.93333	57836
21.94167	57451
21.95000	57044
21.95833	56632
21.96667	56198
21.97500	55757
21.98333	55303
21.99167	54832
22.00000	54358
22.00833	53862
22.01667	53366
22.02500	52853
22.03333	52333
22.04167	51809
22.05000	51270
22.05833	50736
22.06667	50184
22.07500	49635
22.08333	49079
22.09167	48516
22.10000	47960
22.10833	47390
22.11667	46832
22.12500	46268
22.13333	45708
22.14167	45158
22.15000	44602
22.15833	44062
22.16667	43515
22.17500	42977
22.18333	42439
22.19167	41898
22.20000	41370
22.20833	40835
22.21667	40317
22.22500	39802
22.23333	39297
22.24167	38804
22.25000	38310
22.25833	37835
22.26667	37359
22.27500	36898
22.28333	36447
22.29167	36001
22.30000	35573
22.30833	35143
22.31667	34730
22.32500	34321
22.33333	33922
22.34167	33537
22.35000	33154
22.35833	32791
22.36667	32430
22.37500	32083
22.38333	31747
22.39167	31415
22.40000	31098
22.40833	30783
22.41667	30482
22.42500	30187
22.43333	29902
22.44167	29628
22.45000	29358
22.45833	29103
22.46667	28853
22.47500	28614
22.48333	28383
22.49167	28156
22.50000	27939
22.50833	27723
22.51667	27518
22.52500	27318
22.53333	27126
22.54167	26944
22.55000	26765
22.55833	26597
22.56667	26431
22.57500	26273
22.58333	26119
22.59167	25970
22.60000	25831
22.60833	25697
22.61667	25570
22.62500	25446
22.63333	25326
22.64167	25211
22.65000	25098
22.65833	24993
22.66667	24892
22.67500	24796
22.68333	24704
22.69167	24614
22.70000	24530
22.70833	24448
22.71667	24369
22.72500	24290
22.73333	24213
22.74167	24142
22.75000	24073
22.75833	24011
22.76667	23951
22.77500	23894
22.78333	23838
22.79167	23784
22.80000	23734
22.80833	23688
22.81667	23647
22.82500	23610
22.83333	23575
22.84167	23543
22.85000	23512
22.85833	23481
22.86667	23448
22.87500	23414
22.88333	23379
22.89167	23345
22.90000	23313
22.90833	23284
22.91667	23259
22.92500	23236
22.93333	23216
22.94167	23200
22.95000	23186
22.95833	23174
22.96667	23162
22.97500	23148
22.98333	23132
22.99167	23114
23.00000	23096
23.00833	23080
23.01667	23066
23.02500	23053
23.03333	23041
23.04167	23030
23.05000	23018
23.05833	23008
23.06667	22998
23.07500	22989
23.08333	22981
23.09167	22974
23.10000	22967
23.10833	22959
23.11667	22952
23.12500	22944
23.13333	22939
23.14167	22935
23.15000	22932
23.15833	22930
23.16667	22927
23.17500	22924
23.18333	22919
23.19167	22914
23.20000	22908
23.20833	22900
23.21667	22893
23.22500	22886
23.23333	22881
23.24167	22875
23.25000	22868
23.25833	22862
23.26667	22858
23.27500	22858
23.28333	22860
23.29167	22863
23.30000	22867
23.30833	22870
23.31667	22873
23.32500	22875
23.33333	22876
23.34167	22877
23.35000	22876
23.35833	22875
23.36667	22876
23.37500	22879
23.38333	22882
23.39167	22885
23.40000	22886
23.40833	22885
23.41667	22883
23.42500	22881
23.43333	22878
23.44167	22877
23.45000	22877
23.45833	22878
23.46667	22880
23.47500	22883
23.48333	22884
23.49167	22883
23.50000	22882
23.50833	22882
23.51667	22884
23.52500	22886
23.53333	22889
23.54167	22888
23.55000	22886
23.55833	22881
23.56667	22876
23.57500	22872
23.58333	22868
23.59167	22866
23.60000	22864
23.60833	22863
23.61667	22861
23.62500	22856
23.63333	22849
23.64167	22842
23.65000	22835
23.65833	22827
23.66667	22818
23.67500	22807
23.68333	22795
23.69167	22782
23.70000	22769
23.70833	22756
23.71667	22743
23.72500	22730
23.73333	22717
23.74167	22703
23.75000	22687
23.75833	22669
23.76667	22650
23.77500	22627
23.78333	22602
23.79167	22575
23.80000	22544
23.80833	22511
23.81667	22474
23.82500	22437
23.83333	22401
23.84167	22366
23.85000	22329
23.85833	22289
23.86667	22251
23.87500	22214
23.88333	22177
23.89167	22136
23.90000	22096
23.90833	22051
23.91667	22001
23.92500	21953
23.93333	21907
23.94167	21860
23.95000	21812
23.95833	21762
23.96667	21707
23.97500	21650
23.98333	21592
23.99167	21528
24.00000	21461
24.00833	21396
24.01667	21335
24.02500	21271
24.03333	21206
24.04167	21141
24.05000	21069
24.05833	20991
24.06667	20913
24.07500	20837
24.08333	20762
24.09167	20689
24.10000	20619
24.10833	20545
24.11667	20472
24.12500	20395
24.13333	20311
24.14167	20226
24.15000	20147
24.15833	20074
24.16667	19999
24.17500	19922
24.18333	19841
24.19167	19751
24.20000	19658
24.20833	19569
24.21667	19489
24.22500	19409
24.23333	19329
24.24167	19250
24.25000	19169
24.25833	19092
24.26667	19013
24.27500	18927
24.28333	18840
24.29167	18759
24.30000	18681
24.30833	18599
24.31667	18518
24.32500	18435
24.33333	18353
24.34167	18272
24.35000	18191
24.35833	18112
24.36667	18032
24.37500	17953
24.38333	17873
24.39167	17792
24.40000	17712
24.40833	17630
24.41667	17550
24.42500	17468
24.43333	17386
24.44167	17305
24.45000	17222
24.45833	17142
24.46667	17063
24.47500	16986
24.48333	16910
24.49167	16832
24.50000	16754
24.50833	16671
24.51667	16582
24.52500	16496
24.53333	16416
24.54167	16341
24.55000	16264
24.55833	16190
24.56667	16115
24.57500	16039
24.58333	15960
24.59167	15876
24.60000	15791
24.60833	15703
24.61667	15618
24.62500	15533
24.63333	15449
24.64167	15366
24.65000	15282
24.65833	15200
24.66667	15119
24.67500	15038
24.68333	14955
24.69167	14871
24.70000	14786
24.70833	14697
24.71667	14609
24.72500	14520
24.73333	14431
24.74167	14342
24.75000	14250
24.75833	14160
24.76667	14068
24.77500	13978
24.78333	13886
24.79167	13793
24.80000	13702
24.80833	13609
24.81667	13517
24.82500	13422
24.83333	13327
24.84167	13232
24.85000	13136
24.85833	13042
24.86667	12948
24.87500	12856
24.88333	12764
24.89167	12671
24.90000	12580
24.90833	12486
24.91667	12394
24.92500	12299
24.93333	12204
24.94167	12111
24.95000	12018
24.95833	11927
24.96667	11836
24.97500	11747
24.98333	11658
24.99167	11569
25.00000	11481
25.00833	11393
25.01667	11307
25.02500	11220
25.03333	11135
25.04167	11052
25.05000	10969
25.05833	10888
25.06667	10805
25.07500	10722
25.08333	10639
25.09167	10556
25.10000	10475
25.10833	10395
25.11667	10320
25.12500	10246
25.13333	10175
25.14167	10106
25.15000	10037
25.15833	9969
25.16667	9901
25.17500	9833
25.18333	9768
25.19167	9703
25.20000	9642
25.20833	9582
25.21667	9524
25.22500	9465
25.23333	9407
25.24167	9351
25.25000	9295
25.25833	9242
25.26667	9190
25.27500	9140
25.28333	9091
25.29167	9043
25.30000	8996
25.30833	8947
25.31667	8899
25.32500	8851
25.33333	8803
25.34167	8759
25.35000	8718
25.35833	8680
25.36667	8644
25.37500	8611
25.38333	8578
25.39167	8545
25.40000	8514
25.40833	8482
25.41667	8452
25.42500	8422
25.43333	8393
25.44167	8364
25.45000	8336
25.45833	8311
25.46667	8286
25.47500	8263
25.48333	8241
25.49167	8221
25.50000	8202
25.50833	8186
25.51667	8170
25.52500	8153
25.53333	8134
25.54167	8112
25.55000	8089
25.55833	8067
25.56667	8048
25.57500	8032
25.58333	8019
25.59167	8007
25.60000	7995
25.60833	7981
25.61667	7966
25.62500	7950
25.63333	7932
25.64167	7916
25.65000	7901
25.65833	7888
25.66667	7876
25.67500	7865
25.68333	7855
25.69167	7844
25.70000	7834
25.70833	7824
25.71667	7814
25.72500	7804
25.73333	7795
25.74167	7785
25.75000	7775
25.75833	7765
25.76667	7754
25.77500	7743
25.78333	7730
25.79167	7716
25.80000	7700
25.80833	7683
25.81667	7666
25.82500	7651
25.83333	7637
25.84167	7624
25.85000	7612
25.85833	7600
25.86667	7588
25.87500	7577
25.88333	7566
25.89167	7555
25.90000	7542
25.90833	7524
25.91667	7505
25.92500	7483
25.93333	7460
25.94167	7440
25.95000	7422
25.95833	7406
25.96667	7391
25.97500	7377
25.98333	7364
25.99167	7350
26.00000	7335
26.00833	7317
26.01667	7297
26.02500	7275
26.03333	7253
26.04167	7233
26.05000	7215
26.05833	7200
26.06667	7187
26.07500	7174
26.08333	7161
26.09167	7147
26.10000	7130
26.10833	7109
26.11667	7088
26.12500	7066
26.13333	7046
26.14167	7029
26.15000	7015
26.15833	7001
26.16667	6986
26.17500	6970
26.18333	6952
26.19167	6933
26.20000	6914
26.20833	6895
26.21667	6878
26.22500	6862
26.23333	6847
26.24167	6831
26.25000	6814
26.25833	6796
26.26667	6777
26.27500	6758
26.28333	6741
26.29167	6725
26.30000	6712
26.30833	6701
26.31667	6691
26.32500	6681
26.33333	6671
26.34167	6661
26.35000	6650
26.35833	6640
26.36667	6629
26.37500	6619
26.38333	6608
26.39167	6597
26.40000	6588
26.40833	6580
26.41667	6573
26.42500	6567
26.43333	6562
26.44167	6557
26.45000	6552
26.45833	6547
26.46667	6542
26.47500	6539
26.48333	6536
26.49167	6534
26.50000	6532
26.50833	6529
26.51667	6525
26.52500	6521
26.53333	6519
26.54167	6519
26.55000	6520
26.55833	6523
26.56667	6525
26.57500	6527
26.58333	6528
26.59167	6528
26.60000	6528
26.60833	6528
26.61667	6531
26.62500	6536
26.63333	6543
26.64167	6549
26.65000	6555
26.65833	6560
26.66667	6564
26.67500	6568
26.68333	6573
26.69167	6578
26.70000	6583
26.70833	6589
26.71667	6595
26.72500	6601
26.73333	6607
26.74167	6614
26.75000	6620
26.75833	6627
26.76667	6634
26.77500	6641
26.78333	6649
26.79167	6656
26.80000	6663
26.80833	6670
26.81667	6675
26.82500	6681
26.83333	6687
26.84167	6693
26.85000	6700
26.85833	6706
26.86667	6711
26.87500	6715
26.88333	6718
26.89167	6720
26.90000	6723
26.90833	6727
26.91667	6731
26.92500	6735
26.93333	6738
26.94167	6739
26.95000	6741
26.95833	6741
26.96667	6742
26.97500	6744
26.98333	6747
26.99167	6751
27.00000	6756
27.00833	6760
27.01667	6763
27.02500	6765
27.03333	6765
27.04167	6766
27.05000	6768
27.05833	6770
27.06667	6769
27.07500	6765
27.08333	6758
27.09167	6751
27.10000	6744
27.10833	6740
27.11667	6736
27.12500	6730
27.13333	6724
27.14167	6715
27.15000	6706
27.15833	6697
27.16667	6689
27.17500	6683
27.18333	6677
27.19167	6670
27.20000	6664
27.20833	6657
27.21667	6650
27.22500	6642
27.23333	6633
27.24167	6624
27.25000	6615
27.25833	6606
27.26667	6598
27.27500	6591
27.28333	6584
27.29167	6578
27.30000	6571
27.30833	6563
27.31667	6553
27.32500	6540
27.33333	6527
27.34167	6515
27.35000	6504
27.35833	6495
27.36667	6484
27.37500	6473
27.38333	6461
27.39167	6449
27.40000	6437
27.40833	6427
27.41667	6418
27.42500	6410
27.43333	6402
27.44167	6395
27.45000	6387
27.45833	6379
27.46667	6370
27.47500	6361
27.48333	6354
27.49167	6346
27.50000	6340
27.50833	6336
27.51667	6332
27.52500	6330
27.53333	6327
27.54167	6325
27.55000	6321
27.55833	6317
27.56667	6313
27.57500	6309
27.58333	6305
27.59167	6302
27.60000	6299
27.60833	6296
27.61667	6293
27.62500	6290
27.63333	6288
27.64167	6288
27.65000	6290
27.65833	6293
27.66667	6296
27.67500	6299
27.68333	6300
27.69167	6300
27.70000	6300
27.70833	6300
27.71667	6302
27.72500	6303
27.73333	6305
27.74167	6308
27.75000	6312
27.75833	6317
27.76667	6324
27.77500	6332
27.78333	6341
27.79167	6351
27.80000	6362
27.80833	6374
27.81667	6385
27.82500	6395
27.83333	6404
27.84167	6412
27.85000	6418
27.85833	6423
27.86667	6428
27.87500	6434
27.88333	6444
27.89167	6456
27.90000	6471
27.90833	6487
27.91667	6502
27.92500	6516
27.93333	6528
27.94167	6540
27.95000	6551
27.95833	6562
27.96667	6574
27.97500	6586
27.98333	6597
27.99167	6610
28.00000	6623
28.00833	6636
28.01667	6650
28.02500	6666
28.03333	6683
28.04167	6700
28.05000	6718
28.05833	6734
28.06667	6750
28.07500	6763
28.08333	6775
28.09167	6786
28.10000	6797
28.10833	6810
28.11667	6825
28.12500	6841
28.13333	6856
28.14167	6869
28.15000	6880
28.15833	6891
28.16667	6902
28.17500	6914
28.18333	6926
28.19167	6939
28.20000	6952
28.20833	6965
28.21667	6979
28.22500	6992
28.23333	7005
28.24167	7019
28.25000	7033
28.25833	7046
28.26667	7059
28.27500	7070
28.28333	7080
28.29167	7090
28.30000	7099
28.30833	7110
28.31667	7121
28.32500	7133
28.33333	7146
28.34167	7157
28.35000	7168
28.35833	7178
28.36667	7185
28.37500	7192
28.38333	7199
28.39167	7208
28.40000	7218
28.40833	7229
28.41667	7239
28.42500	7249
28.43333	7257
28.44167	7265
28.45000	7272
28.45833	7278
28.46667	7286
28.47500	7294
28.48333	7302
28.49167	7310
28.50000	7319
28.50833	7327
28.51667	7337
28.52500	7348
28.53333	7359
28.54167	7370
28.55000	7380
28.55833	7389
28.56667	7396
28.57500	7403
28.58333	7410
28.59167	7416
28.60000	7421
28.60833	7426
28.61667	7431
28.62500	7437
28.63333	7445
28.64167	7454
28.65000	7467
28.65833	7479
28.66667	7492
28.67500	7503
28.68333	7512
28.69167	7521
28.70000	7529
28.70833	7537
28.71667	7545
28.72500	7552
28.73333	7559
28.74167	7567
28.75000	7577
28.75833	7590
28.76667	7605
28.77500	7619
28.78333	7630
28.79167	7638
28.80000	7644
28.80833	7650
28.81667	7657
28.82500	7666
28.83333	7677
28.84167	7688
28.85000	7700
28.85833	7711
28.86667	7721
28.87500	7732
28.88333	7742
28.89167	7752
28.90000	7762
28.90833	7771
28.91667	7780
28.92500	7790
28.93333	7801
28.94167	7814
28.95000	7830
28.95833	7846
28.96667	7864
28.97500	7881
28.98333	7895
28.99167	7909
29.00000	7922
29.00833	7936
29.01667	7952
29.02500	7968
29.03333	7986
29.04167	8004
29.05000	8024
29.05833	8045
29.06667	8068
29.07500	8091
29.08333	8112
29.09167	8131
29.10000	8150
29.10833	8169
29.11667	8190
29.12500	8213
29.13333	8238
29.14167	8262
29.15000	8287
29.15833	8311
29.16667	8336
29.17500	8363
29.18333	8392
29.19167	8424
29.20000	8459
29.20833	8496
29.21667	8533
29.22500	8570
29.23333	8607
29.24167	8644
29.25000	8683
29.25833	8724
29.26667	8769
29.27500	8814
29.28333	8861
29.29167	8909
29.30000	8957
29.30833	9008
29.31667	9061
29.32500	9118
29.33333	9176
29.34167	9236
29.35000	9299
29.35833	9363
29.36667	9430
29.37500	9500
29.38333	9572
29.39167	9647
29.40000	9726
29.40833	9810
29.41667	9897
29.42500	9988
29.43333	10080
29.44167	10172
29.45000	10269
29.45833	10367
29.46667	10471
29.47500	10580
29.48333	10695
29.49167	10818
29.50000	10946
29.50833	11083
29.51667	11223
29.52500	11369
29.53333	11519
29.54167	11674
29.55000	11837
29.55833	12004
29.56667	12183
29.57500	12368
29.58333	12560
29.59167	12762
29.60000	12968
29.60833	13186
29.61667	13408
29.62500	13641
29.63333	13882
29.64167	14129
29.65000	14391
29.65833	14658
29.66667	14943
29.67500	15235
29.68333	15539
29.69167	15857
29.70000	16178
29.70833	16516
29.71667	16856
29.72500	17210
29.73333	17575
29.74167	17946
29.75000	18338
29.75833	18735
29.76667	19156
29.77500	19586
29.78333	20030
29.79167	20491
29.80000	20953
29.80833	21434
29.81667	21915
29.82500	22412
29.83333	22920
29.84167	23435
29.85000	23972
29.85833	24508
29.86667	25067
29.87500	25630
29.88333	26205
29.89167	26796
29.90000	27384
29.90833	27992
29.91667	28595
29.92500	29211
29.93333	29834
29.94167	30457
29.95000	31101
29.95833	31737
29.96667	32392
29.97500	33043
29.98333	33696
29.99167	34357
30.00000	35004
30.00833	35666
30.01667	36313
30.02500	36965
30.03333	37617
30.04167	38259
30.05000	38914
30.05833	39552
30.06667	40201
30.07500	40837
30.08333	41464
30.09167	42089
30.10000	42688
30.10833	43285
30.11667	43856
30.12500	44417
30.13333	44967
30.14167	45499
30.15000	46031
30.15833	46537
30.16667	47036
30.17500	47513
30.18333	47969
30.19167	48410
30.20000	48824
30.20833	49227
30.21667	49601
30.22500	49957
30.23333	50291
30.24167	50598
30.25000	50887
30.25833	51149
30.26667	51394
30.27500	51615
30.28333	51811
30.29167	51985
30.30000	52128
30.30833	52247
30.31667	52338
30.32500	52404
30.33333	52447
30.34167	52466
30.35000	52463
30.35833	52438
30.36667	52388
30.37500	52318
30.38333	52221
30.39167	52099
30.40000	51956
30.40833	51787
30.41667	51600
30.42500	51388
30.43333	51156
30.44167	50903
30.45000	50622
30.45833	50327
30.46667	50005
30.47500	49670
30.48333	49318
30.49167	48946
30.50000	48568
30.50833	48165
30.51667	47755
30.52500	47325
30.53333	46882
30.54167	46431
30.55000	45959
30.55833	45487
30.56667	44996
30.57500	44502
30.58333	44000
30.59167	43485
30.60000	42971
30.60833	42436
30.61667	41904
30.62500	41359
30.63333	40808
30.64167	40262
30.65000	39702
30.65833	39154
30.66667	38594
30.67500	38040
30.68333	37486
30.69167	36927
30.70000	36378
30.70833	35817
30.71667	35267
30.72500	34711
30.73333	34157
30.74167	33612
30.75000	33059
30.75833	32522
30.76667	31979
30.77500	31447
30.78333	30922
30.79167	30399
30.80000	29893
30.80833	29382
30.81667	28886
30.82500	28389
30.83333	27896
30.84167	27416
30.85000	26934
30.85833	26472
30.86667	26009
30.87500	25558
30.88333	25114
30.89167	24669
30.90000	24240
30.90833	23807
30.91667	23389
30.92500	22975
30.93333	22569
30.94167	22174
30.95000	21779
30.95833	21400
30.96667	21020
30.97500	20653
30.98333	20294
30.99167	19940
31.00000	19601
31.00833	19263
31.01667	18937
31.02500	18614
31.03333	18297
31.04167	17992
31.05000	17688
31.05833	17400
31.06667	17113
31.07500	16835
31.08333	16563
31.09167	16294
31.10000	16036
31.10833	15778
31.11667	15531
31.12500	15285
31.13333	15045
31.14167	14814
31.15000	14585
31.15833	14368
31.16667	14152
31.17500	13944
31.18333	13741
31.19167	13541
31.20000	13351
31.20833	13161
31.21667	12979
31.22500	12799
31.23333	12623
31.24167	12453
31.25000	12284
31.25833	12124
31.26667	11967
31.27500	11816
31.28333	11668
31.29167	11520
31.30000	11378
31.30833	11236
31.31667	11100
31.32500	10968
31.33333	10841
31.34167	10716
31.35000	10591
31.35833	10470
31.36667	10348
31.37500	10231
31.38333	10118
31.39167	10007
31.40000	9901
31.40833	9794
31.41667	9693
31.42500	9593
31.43333	9495
31.44167	9401
31.45000	9306
31.45833	9214
31.46667	9121
31.47500	9031
31.48333	8943
31.49167	8857
31.50000	8776
31.50833	8696
31.51667	8618
31.52500	8539
31.53333	8460
31.54167	8384
31.55000	8307
31.55833	8235
31.56667	8166
31.57500	8101
31.58333	8038
31.59167	7975
31.60000	7913
31.60833	7850
31.61667	7789
31.62500	7728
31.63333	7669
31.64167	7613
31.65000	7556
31.65833	7502
31.66667	7447
31.67500	7395
31.68333	7345
31.69167	7292
31.70000	7239
31.70833	7191
31.71667	7145
31.72500	7103
31.73333	7063
31.74167	7026
31.75000	6989
31.75833	6956
31.76667	6925
31.77500	6894
31.78333	6864
31.79167	6835
31.80000	6807
31.80833	6780
31.81667	6756
31.82500	6733
31.83333	6714
31.84167	6696
31.85000	6679
31.85833	6664
31.86667	6651
31.87500	6639
31.88333	6629
31.89167	6621
31.90000	6614
31.90833	6609
31.91667	6606
31.92500	6606
31.93333	6609
31.94167	6613
31.95000	6619
31.95833	6625
31.96667	6633
31.97500	6643
31.98333	6656
31.99167	6671
32.00000	6690
32.00833	6713
32.01667	6742
32.02500	6773
32.03333	6806
32.04167	6839
32.05000	6876
32.05833	6917
32.06667	6958
32.07500	6998
32.08333	7040
32.09167	7085
32.10000	7132
32.10833	7186
32.11667	7241
32.12500	7300
32.13333	7368
32.14167	7440
32.15000	7511
32.15833	7581
32.16667	7656
32.17500	7735
32.18333	7817
32.19167	7905
32.20000	7995
32.20833	8088
32.21667	8181
32.22500	8277
32.23333	8386
32.24167	8500
32.25000	8611
32.25833	8717
32.26667	8828
32.27500	8940
32.28333	9053
32.29167	9181
32.30000	9321
32.30833	9460
32.31667	9594
32.32500	9731
32.33333	9872
32.34167	10010
32.35000	10163
32.35833	10331
32.36667	10500
32.37500	10661
32.38333	10822
32.39167	10988
32.40000	11155
32.40833	11328
32.41667	11502
32.42500	11680
32.43333	11864
32.44167	12050
32.45000	12243
32.45833	12435
32.46667	12631
32.47500	12827
32.48333	13026
32.49167	13231
32.50000	13437
32.50833	13656
32.51667	13875
32.52500	14099
32.53333	14327
32.54167	14554
32.55000	14788
32.55833	15019
32.56667	15258
32.57500	15498
32.58333	15740
32.59167	15988
32.60000	16233
32.60833	16486
32.61667	16736
32.62500	16993
32.63333	17253
32.64167	17512
32.65000	17778
32.65833	18037
32.66667	18302
32.67500	18565
32.68333	18833
32.69167	19108
32.70000	19379
32.70833	19657
32.71667	19932
32.72500	20207
32.73333	20483
32.74167	20756
32.75000	21035
32.75833	21309
32.76667	21591
32.77500	21870
32.78333	22149
32.79167	22432
32.80000	22708
32.80833	22990
32.81667	23265
32.82500	23542
32.83333	23817
32.84167	24086
32.85000	24357
32.85833	24620
32.86667	24885
32.87500	25145
32.88333	25402
32.89167	25661
32.90000	25911
32.90833	26164
32.91667	26407
32.92500	26646
32.93333	26880
32.94167	27106
32.95000	27331
32.95833	27545
32.96667	27757
32.97500	27960
32.98333	28158
32.99167	28354
33.00000	28539
33.00833	28722
33.01667	28895
33.02500	29059
33.03333	29215
33.04167	29360
33.05000	29498
33.05833	29625
33.06667	29746
33.07500	29860
33.08333	29967
33.09167	30070
33.10000	30162
33.10833	30248
33.11667	30324
33.12500	30391
33.13333	30451
33.14167	30500
33.15000	30540
33.15833	30569
33.16667	30586
33.17500	30591
33.18333	30586
33.19167	30573
33.20000	30552
33.20833	30523
33.21667	30486
33.22500	30440
33.23333	30385
33.24167	30320
33.25000	30245
33.25833	30162
33.26667	30067
33.27500	29965
33.28333	29854
33.29167	29734
33.30000	29610
33.30833	29477
33.31667	29340
33.32500	29194
33.33333	29039
33.34167	28876
33.35000	28702
33.35833	28525
33.36667	28338
33.37500	28146
33.38333	27949
33.39167	27745
33.40000	27540
33.40833	27325
33.41667	27109
33.42500	26886
33.43333	26658
33.44167	26427
33.45000	26185
33.45833	25942
33.46667	25689
33.47500	25435
33.48333	25180
33.49167	24920
33.50000	24663
33.50833	24398
33.51667	24135
33.52500	23864
33.53333	23589
33.54167	23313
33.55000	23028
33.55833	22749
33.56667	22464
33.57500	22183
33.58333	21904
33.59167	21622
33.60000	21347
33.60833	21065
33.61667	20786
33.62500	20505
33.63333	20221
33.64167	19940
33.65000	19650
33.65833	19366
33.66667	19077
33.67500	18793
33.68333	18513
33.69167	18232
33.70000	17959
33.70833	17682
33.71667	17410
33.72500	17135
33.73333	16858
33.74167	16586
33.75000	16311
33.75833	16046
33.76667	15780
33.77500	15520
33.78333	15262
33.79167	15002
33.80000	14750
33.80833	14495
33.81667	14248
33.82500	14003
33.83333	13758
33.84167	13516
33.85000	13270
33.85833	13031
33.86667	12792
33.87500	12558
33.88333	12329
33.89167	12100
33.90000	11878
33.90833	11652
33.91667	11434
33.92500	11216
33.93333	11000
33.94167	10791
33.95000	10582
33.95833	10382
33.96667	10184
33.97500	9991
33.98333	9803
33.99167	9614
34.00000	9430
34.00833	9244
34.01667	9065
34.02500	8888
34.03333	8714
34.04167	8545
34.05000	8375
34.05833	8210
34.06667	8043
34.07500	7881
34.08333	7723
34.09167	7568
34.10000	7419
34.10833	7271
34.11667	7127
34.12500	6985
34.13333	6845
34.14167	6709
34.15000	6573
34.15833	6443
34.16667	6312
34.17500	6185
34.18333	6062
34.19167	5939
34.20000	5821
34.20833	5703
34.21667	5590
34.22500	5477
34.23333	5368
34.24167	5262
34.25000	5157
34.25833	5057
34.26667	4957
34.27500	4860
34.28333	4765
34.29167	4671
34.30000	4581
34.30833	4491
34.31667	4405
34.32500	4319
34.33333	4234
34.34167	4150
34.35000	4065
34.35833	3983
34.36667	3901
34.37500	3823
34.38333	3748
34.39167	3675
34.40000	3606
34.40833	3538
34.41667	3472
34.42500	3406
34.43333	3341
34.44167	3279
34.45000	3218
34.45833	3160
34.46667	3103
34.47500	3048
34.48333	2994
34.49167	2941
34.50000	2889
34.50833	2837
34.51667	2787
34.52500	2736
34.53333	2687
34.54167	2640
34.55000	2594
34.55833	2551
34.56667	2509
34.57500	2468
34.58333	2428
34.59167	2388
34.60000	2350
34.60833	2312
34.61667	2275
34.62500	2239
34.63333	2203
34.64167	2167
34.65000	2131
34.65833	2096
34.66667	2061
34.67500	2027
34.68333	1993
34.69167	1958
34.70000	1927
34.70833	1899
34.71667	1874
34.72500	1852
34.73333	1832
34.74167	1812
34.75000	1790
34.75833	1768
34.76667	1744
34.77500	1721
34.78333	1699
34.79167	1679
34.80000	1662
34.80833	1647
34.81667	1632
34.82500	1617
34.83333	1600
34.84167	1583
34.85000	1564
34.85833	1545
34.86667	1525
34.87500	1506
34.88333	1489
34.89167	1473
34.90000	1460
34.90833	1450
34.91667	1442
34.92500	1436
34.93333	1430
34.94167	1424
34.95000	1417
34.95833	1410
34.96667	1402
34.97500	1393
34.98333	1385
34.99167	1377
35.00000	1370
35.00833	1364
35.01667	1358
35.02500	1354
35.03333	1351
35.04167	1349
35.05000	1347
35.05833	1342
35.06667	1335
35.07500	1326
35.08333	1317
35.09167	1309
35.10000	1302
35.10833	1297
35.11667	1294
35.12500	1292
35.13333	1291
35.14167	1289
35.15000	1286
35.15833	1281
35.16667	1274
35.17500	1266
35.18333	1257
35.19167	1248
35.20000	1240
35.20833	1233
35.21667	1227
35.22500	1222
35.23333	1217
35.24167	1211
35.25000	1204
35.25833	1195
35.26667	1187
35.27500	1180
35.28333	1175
35.29167	1171
35.30000	1167
35.30833	1162
35.31667	1157
35.32500	1149
35.33333	1139
35.34167	1129
35.35000	1119
35.35833	1110
35.36667	1102
35.37500	1096
35.38333	1090
35.39167	1083
35.40000	1076
35.40833	1066
35.41667	1056
35.42500	1045
35.43333	1034
35.44167	1023
35.45000	1012
35.45833	1000
35.46667	988
35.47500	976
35.48333	964
35.49167	952
35.50000	940
35.50833	929
35.51667	918
35.52500	908
35.53333	898
35.54167	890
35.55000	882
35.55833	873
35.56667	863
35.57500	850
35.58333	835
35.59167	820
35.60000	808
35.60833	798
35.61667	791
35.62500	783
35.63333	775
35.64167	764
35.65000	751
35.65833	736
35.66667	722
35.67500	709
35.68333	699
35.69167	692
35.70000	685
35.70833	678
35.71667	670
35.72500	661
35.73333	651
35.74167	640
35.75000	630
35.75833	621
35.76667	612
35.77500	605
35.78333	598
35.79167	592
35.80000	585
35.80833	578
35.81667	569
35.82500	558
35.83333	545
35.84167	534
35.85000	523
35.85833	514
35.86667	509
35.87500	505
35.88333	501
35.89167	496
35.90000	490
35.90833	480
35.91667	469
35.92500	459
35.93333	449
35.94167	442
35.95000	436
35.95833	430
35.96667	424
35.97500	418
35.98333	414
35.99167	410
36.00000	407
36.00833	404
36.01667	400
36.02500	396
36.03333	392
36.04167	386
36.05000	380
36.05833	374
36.06667	369
36.07500	364
36.08333	359
36.09167	354
36.10000	350
36.10833	347
36.11667	345
36.12500	342
36.13333	338
36.14167	334
36.15000	329
36.15833	325
36.16667	323
36.17500	320
36.18333	317
36.19167	312
36.20000	307
36.20833	303
36.21667	299
36.22500	297
36.23333	297
36.24167	296
36.25000	295
36.25833	292
36.26667	289
36.27500	286
36.28333	283
36.29167	281
36.30000	279
36.30833	277
36.31667	275
36.32500	274
36.33333	272
36.34167	271
36.35000	270
36.35833	268
36.36667	267
36.37500	267
36.38333	268
36.39167	269
36.40000	270
36.40833	270
36.41667	269
36.42500	269
36.43333	270
36.44167	271
36.45000	271
36.45833	272
36.46667	271
36.47500	270
36.48333	268
36.49167	266
36.50000	264
36.50833	263
36.51667	263
36.52500	263
36.53333	263
36.54167	263
36.55000	262
36.55833	262
36.56667	261
36.57500	262
36.58333	263
36.59167	263
36.60000	265
36.60833	268
36.61667	271
36.62500	272
36.63333	270
36.64167	268
36.65000	265
36.65833	264
36.66667	265
36.67500	268
36.68333	271
36.69167	274
36.70000	275
36.70833	275
36.71667	273
36.72500	272
36.73333	271
36.74167	271
36.75000	270
36.75833	271
36.76667	273
36.77500	276
36.78333	279
36.79167	282
36.80000	284
36.80833	284
36.81667	282
36.82500	281
36.83333	282
36.84167	284
36.85000	286
36.85833	288
36.86667	291
36.87500	292
36.88333	292
36.89167	290
36.90000	287
36.90833	284
36.91667	282
36.92500	280
36.93333	279
36.94167	279
36.95000	282
36.95833	286
36.96667	290
36.97500	294
36.98333	298
36.99167	300
37.00000	300
37.00833	301
37.01667	302
37.02500	302
37.03333	301
37.04167	300
37.05000	298
37.05833	296
37.06667	296
37.07500	297
37.08333	297
37.09167	296
37.10000	295
37.10833	293
37.11667	292
37.12500	292
37.13333	293
37.14167	293
37.15000	291
37.15833	289
37.16667	286
37.17500	284
37.18333	283
37.19167	284
37.20000	285
37.20833	286
37.21667	287
37.22500	288
37.23333	287
37.24167	284
37.25000	280
37.25833	275
37.26667	271
37.27500	267
37.28333	263
37.29167	258
37.30000	252
37.30833	245
37.31667	238
37.32500	233
37.33333	229
37.34167	225
37.35000	221
37.35833	218
37.36667	216
37.37500	215
37.38333	216
37.39167	218
37.40000	219
37.40833	218
37.41667	215
37.42500	209
37.43333	203
37.44167	196
37.45000	191
37.45833	186
37.46667	183
37.47500	180
37.48333	179
37.49167	179
37.50000	179
37.50833	179
37.51667	179
37.52500	176
37.53333	172
37.54167	167
37.55000	162
37.55833	157
37.56667	153
37.57500	148
37.58333	144
37.59167	139
37.60000	136
37.60833	134
37.61667	133
37.62500	131
37.63333	129
37.64167	125
37.65000	119
37.65833	114
37.66667	110
37.67500	108
37.68333	106
37.69167	104
37.70000	101
37.70833	99
37.71667	97
37.72500	96
37.73333	97
37.74167	98
37.75000	98
37.75833	98
37.76667	97
37.77500	95
37.78333	94
37.79167	94
37.80000	94
37.80833	93
37.81667	93
37.82500	91
37.83333	89
37.84167	87
37.85000	86
37.85833	86
37.86667	86
37.87500	87
37.88333	87
37.89167	87
37.90000	88
37.90833	89
37.91667	91
37.92500	92
37.93333	93
37.94167	93
37.95000	95
37.95833	96
37.96667	97
37.97500	98
37.98333	97
37.99167	94
38.00000	91
38.00833	87
38.01667	84
38.02500	81
38.03333	79
38.04167	77
38.05000	74
38.05833	72
38.06667	72
38.07500	74
38.08333	76
38.09167	78
38.10000	79
38.10833	78
38.11667	76
38.12500	75
38.13333	75
38.14167	76
38.15000	75
38.15833	74
38.16667	74
38.17500	73
38.18333	73
38.19167	73
38.20000	74
38.20833	74
38.21667	73
38.22500	72
38.23333	70
38.24167	67
38.25000	63
38.25833	60
38.26667	57
38.27500	55
38.28333	54
38.29167	54
38.30000	55
38.30833	55
38.31667	54
38.32500	51
38.33333	46
38.34167	42
38.35000	39
38.35833	36
38.36667	36
38.37500	37
38.38333	37
38.39167	35
38.40000	32
38.40833	30
38.41667	28
38.42500	26
38.43333	25
38.44167	22
38.45000	16
38.45833	10
38.46667	4
38.47500	-1
38.48333	-3
38.49167	-4
38.50000	-3
38.50833	-2
38.51667	-2
38.52500	-3
38.53333	-5
38.54167	-7
38.55000	-10
38.55833	-14
38.56667	-20
38.57500	-27
38.58333	-34
38.59167	-41
38.60000	-45
38.60833	-45
38.61667	-43
38.62500	-42
38.63333	-44
38.64167	-48
38.65000	-55
38.65833	-61
38.66667	-66
38.67500	-70
38.68333	-73
38.69167	-75
38.70000	-77
38.70833	-78
38.71667	-80
38.72500	-83
38.73333	-85
38.74167	-87
38.75000	-88
38.75833	-89
38.76667	-89
38.77500	-87
38.78333	-87
38.79167	-89
38.80000	-92
38.80833	-96
38.81667	-100
38.82500	-103
38.83333	-107
38.84167	-110
38.85000	-112
38.85833	-115
38.86667	-116
38.87500	-117
38.88333	-117
38.89167	-118
38.90000	-120
38.90833	-122
38.91667	-124
38.92500	-127
38.93333	-130
38.94167	-133
38.95000	-135
38.95833	-137
38.96667	-139
38.97500	-140
38.98333	-141
38.99167	-141
39.00000	-141
39.00833	-141
39.01667	-143
39.02500	-146
39.03333	-150
39.04167	-154
39.05000	-157
39.05833	-160
39.06667	-160
39.07500	-159
39.08333	-159
39.09167	-161
39.10000	-164
39.10833	-168
39.11667	-173
39.12500	-177
39.13333	-179
39.14167	-181
39.15000	-182
39.15833	-183
39.16667	-184
39.17500	-185
39.18333	-186
39.19167	-188
39.20000	-189
39.20833	-189
39.21667	-189
39.22500	-189
39.23333	-189
39.24167	-190
39.25000	-190
39.25833	-190
39.26667	-190
39.27500	-191
39.28333	-192
39.29167	-194
39.30000	-195
39.30833	-195
39.31667	-194
39.32500	-194
39.33333	-196
39.34167	-199
39.35000	-203
39.35833	-206
39.36667	-208
39.37500	-209
39.38333	-210
39.39167	-209
39.40000	-208
39.40833	-208
39.41667	-207
39.42500	-207
39.43333	-207
39.44167	-209
39.45000	-213
39.45833	-218
39.46667	-224
39.47500	-228
39.48333	-230
39.49167	-228
39.50000	-227
39.50833	-225
39.51667	-225
39.52500	-226
39.53333	-228
39.54167	-230
39.55000	-231
39.55833	-229
39.56667	-226
39.57500	-223
39.58333	-220
39.59167	-219
39.60000	-218
39.60833	-219
39.61667	-221
39.62500	-223
39.63333	-225
39.64167	-228
39.65000	-232
39.65833	-238
39.66667	-242
39.67500	-244
39.68333	-244
39.69167	-241
39.70000	-236
39.70833	-232
39.71667	-228
39.72500	-226
39.73333	-226
39.74167	-227
39.75000	-228
39.75833	-229
39.76667	-230
39.77500	-229
39.78333	-228
39.79167	-226
39.80000	-224
39.80833	-220
39.81667	-215
39.82500	-209
39.83333	-204
39.84167	-201
39.85000	-200
39.85833	-202
39.86667	-205
39.87500	-208
39.88333	-210
39.89167	-212
39.90000	-211
39.90833	-208
39.91667	-203
39.92500	-197
39.93333	-190
39.94167	-183
39.95000	-177
39.95833	-171
39.96667	-165
39.97500	-160
39.98333	-152
39.99167	-143
40.00000	-134
40.00833	-123
40.01667	-111
40.02500	-99
40.03333	-84
40.04167	-69
40.05000	-53
40.05833	-36
40.06667	-18
40.07500	0
40.08333	20
40.09167	41
40.10000	61
40.10833	84
40.11667	108
40.12500	134
40.13333	161
40.14167	190
40.15000	224
40.15833	260
40.16667	298
40.17500	339
40.18333	382
40.19167	428
40.20000	476
40.20833	528
40.21667	583
40.22500	642
40.23333	705
40.24167	772
40.25000	843
40.25833	916
40.26667	991
40.27500	1067
40.28333	1145
40.29167	1228
40.30000	1313
40.30833	1404
40.31667	1498
40.32500	1597
40.33333	1702
40.34167	1809
40.35000	1924
40.35833	2042
40.36667	2167
40.37500	2297
40.38333	2430
40.39167	2569
40.40000	2709
40.40833	2856
40.41667	3005
40.42500	3162
40.43333	3325
40.44167	3490
40.45000	3664
40.45833	3837
40.46667	4018
40.47500	4201
40.48333	4390
40.49167	4586
40.50000	4782
40.50833	4987
40.51667	5193
40.52500	5403
40.53333	5617
40.54167	5833
40.55000	6057
40.55833	6282
40.56667	6516
40.57500	6754
40.58333	6996
40.59167	7246
40.60000	7494
40.60833	7750
40.61667	8003
40.62500	8260
40.63333	8520
40.64167	8780
40.65000	9049
40.65833	9313
40.66667	9583
40.67500	9854
40.68333	10124
40.69167	10400
40.70000	10671
40.70833	10949
40.71667	11223
40.72500	11498
40.73333	11774
40.74167	12046
40.75000	12325
40.75833	12596
40.76667	12870
40.77500	13138
40.78333	13403
40.79167	13668
40.80000	13926
40.80833	14188
40.81667	14444
40.82500	14699
40.83333	14952
40.84167	15197
40.85000	15442
40.85833	15677
40.86667	15909
40.87500	16135
40.88333	16355
40.89167	16575
40.90000	16785
40.90833	16994
40.91667	17192
40.92500	17384
40.93333	17569
40.94167	17744
40.95000	17915
40.95833	18075
40.96667	18230
40.97500	18378
40.98333	18517
40.99167	18651
41.00000	18774
41.00833	18891
41.01667	18997
41.02500	19095
41.03333	19186
41.04167	19265
41.05000	19337
41.05833	19399
41.06667	19453
41.07500	19498
41.08333	19532
41.09167	19557
41.10000	19569
41.10833	19571
41.11667	19563
41.12500	19546
41.13333	19521
41.14167	19488
41.15000	19445
41.15833	19395
41.16667	19335
41.17500	19269
41.18333	19198
41.19167	19118
41.20000	19032
41.20833	18933
41.21667	18826
41.22500	18708
41.23333	18579
41.24167	18446
41.25000	18303
41.25833	18158
41.26667	18005
41.27500	17848
41.28333	17684
41.29167	17509
41.30000	17329
41.30833	17137
41.31667	16942
41.32500	16741
41.33333	16535
41.34167	16330
41.35000	16117
41.35833	15905
41.36667	15687
41.37500	15466
41.38333	15243
41.39167	15012
41.40000	14783
41.40833	14547
41.41667	14313
41.42500	14077
41.43333	13840
41.44167	13605
41.45000	13363
41.45833	13124
41.46667	12880
41.47500	12637
41.48333	12394
41.49167	12148
41.50000	11909
41.50833	11666
41.51667	11428
41.52500	11189
41.53333	10949
41.54167	10714
41.55000	10474
41.55833	10241
41.56667	10007
41.57500	9778
41.58333	9552
41.59167	9324
41.60000	9103
41.60833	8881
41.61667	8665
41.62500	8451
41.63333	8238
41.64167	8033
41.65000	7825
41.65833	7626
41.66667	7427
41.67500	7232
41.68333	7039
41.69167	6845
41.70000	6658
41.70833	6471
41.71667	6292
41.72500	6119
41.73333	5949
41.74167	5787
41.75000	5623
41.75833	5466
41.76667	5310
41.77500	5158
41.78333	5008
41.79167	4859
41.80000	4715
41.80833	4570
41.81667	4430
41.82500	4295
41.83333	4164
41.84167	4040
41.85000	3917
41.85833	3801
41.86667	3687
41.87500	3576
41.88333	3468
41.89167	3360
41.90000	3256
41.90833	3152
41.91667	3053
41.92500	2957
41.93333	2863
41.94167	2774
41.95000	2685
41.95833	2601
41.96667	2518
41.97500	2439
41.98333	2362
41.99167	2286
42.00000	2214
42.00833	2141
42.01667	2071
42.02500	2003
42.03333	1936
42.04167	1872
42.05000	1810
42.05833	1750
42.06667	1691
42.07500	1632
42.08333	1576
42.09167	1521
42.10000	1468
42.10833	1417
42.11667	1367
42.12500	1320
42.13333	1275
42.14167	1231
42.15000	1188
42.15833	1147
42.16667	1105
42.17500	1065
42.18333	1029
42.19167	994
42.20000	963
42.20833	931
42.21667	901
42.22500	869
42.23333	838
42.24167	807
42.25000	776
42.25833	748
42.26667	720
42.27500	694
42.28333	667
42.29167	639
42.30000	612
42.30833	585
42.31667	560
42.32500	535
42.33333	511
42.34167	487
42.35000	464
42.35833	443
42.36667	425
42.37500	408
42.38333	391
42.39167	373
42.40000	354
42.40833	333
42.41667	312
42.42500	291
42.43333	272
42.44167	255
42.45000	239
42.45833	225
42.46667	212
42.47500	199
42.48333	187
42.49167	176
42.50000	165
42.50833	153
42.51667	141
42.52500	127
42.53333	112
42.54167	97
42.55000	83
42.55833	71
42.56667	61
42.57500	50
42.58333	40
42.59167	30
42.60000	21
42.60833	14
42.61667	6
42.62500	-2
42.63333	-10
42.64167	-17
42.65000	-23
42.65833	-29
42.66667	-35
42.67500	-41
42.68333	-48
42.69167	-55
42.70000	-61
42.70833	-66
42.71667	-71
42.72500	-76
42.73333	-82
42.74167	-87
42.75000	-93
42.75833	-100
42.76667	-108
42.77500	-117
42.78333	-125
42.79167	-133
42.80000	-139
42.80833	-144
42.81667	-148
42.82500	-153
42.83333	-158
42.84167	-164
42.85000	-168
42.85833	-171
42.86667	-173
42.87500	-173
42.88333	-174
42.89167	-176
42.90000	-180
42.90833	-185
42.91667	-190
42.92500	-196
42.93333	-201
42.94167	-204
42.95000	-207
42.95833	-211
42.96667	-216
42.97500	-222
42.98333	-229
42.99167	-237
43.00000	-244
43.00833	-248
43.01667	-250
43.02500	-250
43.03333	-250
43.04167	-250
43.05000	-252
43.05833	-255
43.06667	-258
43.07500	-261
43.08333	-264
43.09167	-265
43.10000	-265
43.10833	-264
43.11667	-263
43.12500	-263
43.13333	-265
43.14167	-268
43.15000	-273
43.15833	-277
43.16667	-282
43.17500	-288
43.18333	-293
43.19167	-299
43.20000	-303
43.20833	-307
43.21667	-310
43.22500	-312
43.23333	-313
43.24167	-312
43.25000	-310
43.25833	-310
43.26667	-312
43.27500	-314
43.28333	-315
43.29167	-314
43.30000	-313
43.30833	-312
43.31667	-312
43.32500	-314
43.33333	-318
43.34167	-321
43.35000	-324
43.35833	-325
43.36667	-325
43.37500	-325
43.38333	-326
43.39167	-328
43.40000	-331
43.40833	-334
43.41667	-337
43.42500	-339
43.43333	-341
43.44167	-343
43.45000	-345
43.45833	-348
43.46667	-349
43.47500	-349
43.48333	-349
43.49167	-350
43.50000	-352
43.50833	-355
43.51667	-359
43.52500	-362
43.53333	-364
43.54167	-365
43.55000	-365
43.55833	-364
43.56667	-361
43.57500	-359
43.58333	-359
43.59167	-361
43.60000	-365
43.60833	-369
43.61667	-372
43.62500	-375
43.63333	-377
43.64167	-379
43.65000	-379
43.65833	-379
43.66667	-378
43.67500	-377
43.68333	-374
43.69167	-372
43.70000	-371
43.70833	-371
43.71667	-374
43.72500	-379
43.73333	-384
43.74167	-386
43.75000	-384
43.75833	-380
43.76667	-375
43.77500	-370
43.78333	-368
43.79167	-368
43.80000	-370
43.80833	-372
43.81667	-376
43.82500	-381
43.83333	-386
43.84167	-390
43.85000	-393
43.85833	-392
43.86667	-390
43.87500	-388
43.88333	-386
43.89167	-385
43.90000	-386
43.90833	-389
43.91667	-394
43.92500	-398
43.93333	-401
43.94167	-403
43.95000	-404
43.95833	-403
43.96667	-401
43.97500	-399
43.98333	-395
43.99167	-392
44.00000	-388
44.00833	-386
44.01667	-385
44.02500	-386
44.03333	-389
44.04167	-391
44.05000	-392
44.05833	-391
44.06667	-389
44.07500	-387
44.08333	-387
44.09167	-389
44.10000	-391
44.10833	-393
44.11667	-395
44.12500	-396
44.13333	-397
44.14167	-397
44.15000	-397
44.15833	-398
44.16667	-400
44.17500	-401
44.18333	-403
44.19167	-405
44.20000	-406
44.20833	-404
44.21667	-401
44.22500	-398
44.23333	-397
44.24167	-396
44.25000	-396
44.25833	-397
44.26667	-397
44.27500	-398
44.28333	-399
44.29167	-401
44.30000	-403
44.30833	-404
44.31667	-406
44.32500	-406
44.33333	-406
44.34167	-406
44.35000	-408
44.35833	-410
44.36667	-410
44.37500	-407
44.38333	-402
44.39167	-395
44.40000	-390
44.40833	-389
44.41667	-390
44.42500	-391
44.43333	-393
44.44167	-392
44.45000	-390
44.45833	-388
44.46667	-389
44.47500	-391
44.48333	-394
44.49167	-396
44.50000	-398
44.50833	-398
44.51667	-398
44.52500	-398
44.53333	-400
44.54167	-400
44.55000	-399
44.55833	-397
44.56667	-394
44.57500	-392
44.58333	-391
44.59167	-391
44.60000	-393
44.60833	-395
44.61667	-396
44.62500	-394
44.63333	-390
44.64167	-385
44.65000	-381
44.65833	-379
44.66667	-377
44.67500	-377
44.68333	-376
44.69167	-375
44.70000	-374
44.70833	-372
44.71667	-370
44.72500	-368
44.73333	-365
44.74167	-362
44.75000	-360
44.75833	-358
44.76667	-357
44.77500	-356
44.78333	-355
44.79167	-355
44.80000	-356
44.80833	-357
44.81667	-357
44.82500	-355
44.83333	-353
44.84167	-349
44.85000	-343
44.85833	-338
44.86667	-333
44.87500	-329
44.88333	-324
44.89167	-321
44.90000	-319
44.90833	-319
44.91667	-320
44.92500	-323
44.93333	-325
44.94167	-325
44.95000	-323
44.95833	-320
44.96667	-319
44.97500	-318
44.98333	-317
44.99167	-316
45.00000	-313
45.00833	-308
45.01667	-303
45.02500	-298
45.03333	-295
45.04167	-293
45.05000	-292
45.05833	-290
45.06667	-286
45.07500	-281
45.08333	-276
45.09167	-271
45.10000	-266
45.10833	-262
45.11667	-260
45.12500	-260
45.13333	-260
45.14167	-260
45.15000	-259
45.15833	-257
45.16667	-254
45.17500	-250
45.18333	-248
45.19167	-246
45.20000	-244
45.20833	-240
45.21667	-235
45.22500	-230
45.23333	-224
45.24167	-220
45.25000	-219
45.25833	-219
45.26667	-220
45.27500	-222
45.28333	-223
45.29167	-225
45.30000	-225
45.30833	-225
45.31667	-222
45.32500	-220
45.33333	-216
45.34167	-214
45.35000	-213
45.35833	-212
45.36667	-209
45.37500	-205
45.38333	-201
45.39167	-199
45.40000	-199
45.40833	-202
45.41667	-205
45.42500	-207
45.43333	-208
45.44167	-207
45.45000	-206
45.45833	-206
45.46667	-207
45.47500	-210
45.48333	-212
45.49167	-214
45.50000	-216
45.50833	-215
45.51667	-215
45.52500	-214
45.53333	-214
45.54167	-214
45.55000	-214
45.55833	-214
45.56667	-213
45.57500	-211
45.58333	-210
45.59167	-210
45.60000	-211
45.60833	-212
45.61667	-213
45.62500	-215
45.63333	-216
45.64167	-217
45.65000	-218
45.65833	-219
45.66667	-220
45.67500	-221
45.68333	-224
45.69167	-227
45.70000	-229
45.70833	-232
45.71667	-235
45.72500	-239
45.73333	-244
45.74167	-248
45.75000	-252
45.75833	-254
45.76667	-256
45.77500	-259
45.78333	-261
45.79167	-264
45.80000	-267
45.80833	-270
45.81667	-273
45.82500	-276
45.83333	-279
45.84167	-282
45.85000	-285
45.85833	-288
45.86667	-291
45.87500	-294
45.88333	-297
45.89167	-300
45.90000	-303
45.90833	-306
45.91667	-309
45.92500	-310
45.93333	-310
45.94167	-309
45.95000	-308
45.95833	-309
45.96667	-312
45.97500	-316
45.98333	-321
45.99167	-325
46.00000	-330
46.00833	-335
46.01667	-340
46.02500	-343
46.03333	-346
46.04167	-348
46.05000	-348
46.05833	-349
46.06667	-350
46.07500	-351
46.08333	-352
46.09167	-352
46.10000	-352
46.10833	-352
46.11667	-353
46.12500	-355
46.13333	-358
46.14167	-361
46.15000	-363
46.15833	-364
46.16667	-365
46.17500	-365
46.18333	-367
46.19167	-370
46.20000	-375
46.20833	-379
46.21667	-383
46.22500	-384
46.23333	-384
46.24167	-382
46.25000	-380
46.25833	-379
46.26667	-378
46.27500	-377
46.28333	-378
46.29167	-379
46.30000	-381
46.30833	-387
46.31667	-393
46.32500	-398
46.33333	-403
46.34167	-406
46.35000	-408
46.35833	-409
46.36667	-410
46.37500	-411
46.38333	-411
46.39167	-409
46.40000	-407
46.40833	-406
46.41667	-407
46.42500	-408
46.43333	-410
46.44167	-411
46.45000	-411
46.45833	-411
46.46667	-411
46.47500	-413
46.48333	-415
46.49167	-418
46.50000	-421
46.50833	-423
46.51667	-425
46.52500	-428
46.53333	-431
46.54167	-436
46.55000	-441
46.55833	-445
46.56667	-447
46.57500	-447
46.58333	-446
46.59167	-444
46.60000	-442
46.60833	-439
46.61667	-438
46.62500	-437
46.63333	-438
46.64167	-440
46.65000	-443
46.65833	-446
46.66667	-448
46.67500	-448
46.68333	-448
46.69167	-448
46.70000	-448
46.70833	-448
46.71667	-448
46.72500	-448
46.73333	-449
46.74167	-451
46.75000	-453
46.75833	-456
46.76667	-457
46.77500	-456
46.78333	-454
46.79167	-451
46.80000	-448
46.80833	-445
46.81667	-443
46.82500	-443
46.83333	-443
46.84167	-445
46.85000	-446
46.85833	-447
46.86667	-447
46.87500	-446
46.88333	-446
46.89167	-446
46.90000	-446
46.90833	-446
46.91667	-446
46.92500	-445
46.93333	-445
46.94167	-444
46.95000	-443
46.95833	-443
46.96667	-443
46.97500	-443
46.98333	-443
46.99167	-442
47.00000	-441
47.00833	-440
47.01667	-439
47.02500	-439
47.03333	-440
47.04167	-441
47.05000	-441
47.05833	-440
47.06667	-439
47.07500	-438
47.08333	-437
47.09167	-436
47.10000	-435
47.10833	-434
47.11667	-433
47.12500	-432
47.13333	-431
47.14167	-430
47.15000	-430
47.15833	-429
47.16667	-428
47.17500	-425
47.18333	-423
47.19167	-420
47.20000	-419
47.20833	-420
47.21667	-421
47.22500	-422
47.23333	-422
47.24167	-422
47.25000	-422
47.25833	-420
47.26667	-416
47.27500	-411
47.28333	-407
47.29167	-402
47.30000	-399
47.30833	-396
47.31667	-394
47.32500	-392
47.33333	-390
47.34167	-388
47.35000	-386
47.35833	-383
47.36667	-380
47.37500	-377
47.38333	-373
47.39167	-370
47.40000	-367
47.40833	-367
47.41667	-368
47.42500	-370
47.43333	-372
47.44167	-372
47.45000	-370
47.45833	-366
47.46667	-361
47.47500	-357
47.48333	-353
47.49167	-350
47.50000	-347
47.50833	-344
47.51667	-341
47.52500	-338
47.53333	-333
47.54167	-329
47.55000	-326
47.55833	-324
47.56667	-322
47.57500	-320
47.58333	-320
47.59167	-321
47.60000	-322
47.60833	-323
47.61667	-322
47.62500	-319
47.63333	-317
47.64167	-315
47.65000	-313
47.65833	-313
47.66667	-312
47.67500	-310
47.68333	-308
47.69167	-305
47.70000	-302
47.70833	-300
47.71667	-299
47.72500	-299
47.73333	-298
47.74167	-296
47.75000	-292
47.75833	-287
47.76667	-282
47.77500	-277
47.78333	-274
47.79167	-274
47.80000	-274
47.80833	-273
47.81667	-272
47.82500	-270
47.83333	-267
47.84167	-266
47.85000	-266
47.85833	-268
47.86667	-269
47.87500	-269
47.88333	-269
47.89167	-268
47.90000	-268
47.90833	-267
47.91667	-267
47.92500	-267
47.93333	-266
47.94167	-266
47.95000	-268
47.95833	-270
47.96667	-273
47.97500	-275
47.98333	-276
47.99167	-276
48.00000	-275
48.00833	-275
48.01667	-274
48.02500	-273
48.03333	-272
48.04167	-271
48.05000	-269
48.05833	-267
48.06667	-265
48.07500	-264
48.08333	-264
48.09167	-265
48.10000	-267
48.10833	-270
48.11667	-274
48.12500	-277
48.13333	-279
48.14167	-281
48.15000	-282
48.15833	-282
48.16667	-282
48.17500	-283
48.18333	-285
48.19167	-286
48.20000	-288
48.20833	-290
48.21667	-292
48.22500	-294
48.23333	-296
48.24167	-298
48.25000	-299
48.25833	-301
48.26667	-301
48.27500	-300
48.28333	-299
48.29167	-299
48.30000	-299
48.30833	-299
48.31667	-299
48.32500	-300
48.33333	-301
48.34167	-304
48.35000	-307
48.35833	-310
48.36667	-313
48.37500	-314
48.38333	-315
48.39167	-319
48.40000	-323
48.40833	-330
48.41667	-335
48.42500	-337
48.43333	-336
48.44167	-333
48.45000	-328
48.45833	-325
48.46667	-325
48.47500	-329
48.48333	-334
48.49167	-340
48.50000	-345
48.50833	-348
48.51667	-349
48.52500	-351
48.53333	-352
48.54167	-353
48.55000	-355
48.55833	-355
48.56667	-354
48.57500	-352
48.58333	-350
48.59167	-350
48.60000	-351
48.60833	-355
48.61667	-360
48.62500	-364
48.63333	-368
48.64167	-371
48.65000	-372
48.65833	-372
48.66667	-373
48.67500	-374
48.68333	-375
48.69167	-376
48.70000	-377
48.70833	-378
48.71667	-379
48.72500	-381
48.73333	-383
48.74167	-386
48.75000	-388
48.75833	-389
48.76667	-390
48.77500	-391
48.78333	-391
48.79167	-391
48.80000	-392
48.80833	-394
48.81667	-397
48.82500	-400
48.83333	-402
48.84167	-403
48.85000	-403
48.85833	-402
48.86667	-401
48.87500	-402
48.88333	-404
48.89167	-406
48.90000	-408
48.90833	-410
48.91667	-411
48.92500	-413
48.93333	-415
48.94167	-418
48.95000	-421
48.95833	-424
48.96667	-426
48.97500	-428
48.98333	-428
48.99167	-428
49.00000	-428
49.00833	-428
49.01667	-428
49.02500	-427
49.03333	-426
49.04167	-424
49.05000	-423
49.05833	-422
49.06667	-423
49.07500	-425
49.08333	-428
49.09167	-430
49.10000	-432
49.10833	-432
49.11667	-433
49.12500	-434
49.13333	-436
49.14167	-438
49.15000	-440
49.15833	-440
49.16667	-439
49.17500	-436
49.18333	-434
49.19167	-433
49.20000	-434
49.20833	-435
49.21667	-436
49.22500	-438
49.23333	-440
49.24167	-443
49.25000	-446
49.25833	-449
49.26667	-451
49.27500	-452
49.28333	-452
49.29167	-451
49.30000	-450
49.30833	-449
49.31667	-449
49.32500	-449
49.33333	-450
49.34167	-452
49.35000	-453
49.35833	-455
49.36667	-456
49.37500	-457
49.38333	-458
49.39167	-457
49.40000	-457
49.40833	-458
49.41667	-461
49.42500	-464
49.43333	-466
49.44167	-466
49.45000	-462
49.45833	-459
49.46667	-458
49.47500	-458
49.48333	-459
49.49167	-460
49.50000	-460
49.50833	-461
49.51667	-462
49.52500	-464
49.53333	-467
49.54167	-469
49.55000	-471
49.55833	-472
49.56667	-472
49.57500	-471
49.58333	-471
49.59167	-471
49.60000	-470
49.60833	-470
49.61667	-471
49.62500	-472
49.63333	-474
49.64167	-475
49.65000	-476
49.65833	-476
49.66667	-476
49.67500	-475
49.68333	-475
49.69167	-475
49.70000	-475
49.70833	-475
49.71667	-474
49.72500	-474
49.73333	-476
49.74167	-478
49.75000	-480
49.75833	-484
49.76667	-489
49.77500	-495
49.78333	-499
49.79167	-500
49.80000	-499
49.80833	-497
49.81667	-495
49.82500	-494
49.83333	-495
49.84167	-496
49.85000	-495
49.85833	-493
49.86667	-491
49.87500	-488
49.88333	-485
49.89167	-483
49.90000	-482
49.90833	-481
49.91667	-482
49.92500	-483
49.93333	-484
49.94167	-485
49.95000	-485
49.95833	-484
49.96667	-481
49.97500	-479
49.98333	-477
49.99167	-477
50.00000	-478
50.00833	-482
50.01667	-485
50.02500	-487
50.03333	-487
50.04167	-486
50.05000	-485
50.05833	-483
50.06667	-482
50.07500	-480
50.08333	-479
50.09167	-477
50.10000	-477
50.10833	-478
50.11667	-480
50.12500	-482
50.13333	-482
50.14167	-483
50.15000	-483
50.15833	-483
50.16667	-483
50.17500	-481
50.18333	-479
50.19167	-477
50.20000	-475
50.20833	-474
50.21667	-475
50.22500	-477
50.23333	-479
50.24167	-481
50.25000	-484
50.25833	-486
50.26667	-486
50.27500	-486
50.28333	-484
50.29167	-482
50.30000	-480
50.30833	-480
50.31667	-481
50.32500	-483
50.33333	-484
50.34167	-484
50.35000	-482
50.35833	-479
50.36667	-477
50.37500	-474
50.38333	-472
50.39167	-470
50.40000	-469
50.40833	-469
50.41667	-469
50.42500	-470
50.43333	-469
50.44167	-468
50.45000	-467
50.45833	-466
50.46667	-466
50.47500	-467
50.48333	-468
50.49167	-467
50.50000	-466
50.50833	-463
50.51667	-459
50.52500	-456
50.53333	-452
50.54167	-450
50.55000	-448
50.55833	-445
50.56667	-444
50.57500	-442
50.58333	-441
50.59167	-440
50.60000	-438
50.60833	-437
50.61667	-436
50.62500	-434
50.63333	-433
50.64167	-432
50.65000	-432
50.65833	-433
50.66667	-432
50.67500	-431
50.68333	-430
50.69167	-430
50.70000	-429
50.70833	-429
50.71667	-428
50.72500	-427
50.73333	-426
50.74167	-426
50.75000	-426
50.75833	-426
50.76667	-426
50.77500	-425
50.78333	-425
50.79167	-424
50.80000	-423
50.80833	-422
50.81667	-421
50.82500	-420
50.83333	-418
50.84167	-416
50.85000	-413
50.85833	-410
50.86667	-409
50.87500	-411
50.88333	-415
50.89167	-419
50.90000	-423
50.90833	-423
50.91667	-422
50.92500	-420
50.93333	-416
50.94167	-413
50.95000	-409
50.95833	-406
50.96667	-401
50.97500	-397
50.98333	-393
50.99167	-391
51.00000	-390
51.00833	-394
51.01667	-400
51.02500	-407
51.03333	-413
51.04167	-417
51.05000	-417
51.05833	-415
51.06667	-413
51.07500	-411
51.08333	-409
51.09167	-407
51.10000	-406
51.10833	-404
51.11667	-403
51.12500	-402
51.13333	-401
51.14167	-401
51.15000	-403
51.15833	-406
51.16667	-411
51.17500	-417
51.18333	-423
51.19167	-427
51.20000	-430
51.20833	-430
51.21667	-429
51.22500	-427
51.23333	-425
51.24167	-424
51.25000	-423
51.25833	-422
51.26667	-420
51.27500	-418
51.28333	-418
51.29167	-421
51.30000	-425
51.30833	-430
51.31667	-435
51.32500	-437
51.33333	-437
51.34167	-436
51.35000	-434
51.35833	-434
51.36667	-435
51.37500	-438
51.38333	-442
51.39167	-446
51.40000	-449
51.40833	-450
51.41667	-449
51.42500	-447
51.43333	-445
51.44167	-443
51.45000	-441
51.45833	-440
51.46667	-439
51.47500	-437
51.48333	-438
51.49167	-440
51.50000	-444
51.50833	-447
51.51667	-451
51.52500	-454
51.53333	-456
51.54167	-458
51.55000	-459
51.55833	-460
51.56667	-460
51.57500	-460
51.58333	-462
51.59167	-464
51.60000	-468
51.60833	-471
51.61667	-474
51.62500	-476
51.63333	-476
51.64167	-474
51.65000	-471
51.65833	-468
51.66667	-466
51.67500	-464
51.68333	-464
51.69167	-465
51.70000	-468
51.70833	-471
51.71667	-475
51.72500	-478
51.73333	-481
51.74167	-483
51.75000	-483
51.75833	-483
51.76667	-483
51.77500	-484
51.78333	-486
51.79167	-488
51.80000	-490
51.80833	-492
51.81667	-493
51.82500	-495
51.83333	-497
51.84167	-498
51.85000	-498
51.85833	-496
51.86667	-495
51.87500	-493
51.88333	-493
51.89167	-494
51.90000	-496
51.90833	-497
51.91667	-498
51.92500	-498
51.93333	-497
51.94167	-495
51.95000	-494
51.95833	-494
51.96667	-495
51.97500	-496
51.98333	-497
51.99167	-498
52.00000	-499
52.00833	-500
52.01667	-501
52.02500	-502
52.03333	-504
52.04167	-506
52.05000	-507
52.05833	-509
52.06667	-509
52.07500	-508
52.08333	-507
52.09167	-505
52.10000	-504
52.10833	-504
52.11667	-503
52.12500	-503
52.13333	-502
52.14167	-502
52.15000	-502
52.15833	-504
52.16667	-505
52.17500	-507
52.18333	-509
52.19167	-511
52.20000	-512
52.20833	-513
52.21667	-513
52.22500	-511
52.23333	-508
52.24167	-506
52.25000	-506
52.25833	-508
52.26667	-511
52.27500	-514
52.28333	-515
52.29167	-515
52.30000	-514
52.30833	-515
52.31667	-517
52.32500	-519
52.33333	-522
52.34167	-524
52.35000	-525
52.35833	-525
52.36667	-525
52.37500	-524
52.38333	-524
52.39167	-523
52.40000	-521
52.40833	-520
52.41667	-518
52.42500	-517
52.43333	-516
52.44167	-516
52.45000	-516
52.45833	-517
52.46667	-519
52.47500	-520
52.48333	-521
52.49167	-521
52.50000	-521
52.50833	-520
52.51667	-519
52.52500	-518
52.53333	-518
52.54167	-520
52.55000	-522
52.55833	-526
52.56667	-529
52.57500	-532
52.58333	-534
52.59167	-533
52.60000	-530
52.60833	-525
52.61667	-521
52.62500	-518
52.63333	-517
52.64167	-518
52.65000	-519
52.65833	-520
52.66667	-521
52.67500	-521
52.68333	-521
52.69167	-522
52.70000	-524
52.70833	-525
52.71667	-527
52.72500	-529
52.73333	-531
52.74167	-532
52.75000	-532
52.75833	-530
52.76667	-525
52.77500	-520
52.78333	-515
52.79167	-510
52.80000	-507
52.80833	-506
52.81667	-506
52.82500	-506
52.83333	-508
52.84167	-510
52.85000	-512
52.85833	-515
52.86667	-516
52.87500	-515
52.88333	-513
52.89167	-510
52.90000	-509
52.90833	-510
52.91667	-512
52.92500	-515
52.93333	-517
52.94167	-518
52.95000	-518
52.95833	-516
52.96667	-513
52.97500	-510
52.98333	-506
52.99167	-504
53.00000	-504
53.00833	-506
53.01667	-510
53.02500	-513
53.03333	-516
53.04167	-519
53.05000	-520
53.05833	-521
53.06667	-521
53.07500	-520
53.08333	-518
53.09167	-518
53.10000	-519
53.10833	-520
53.11667	-520
53.12500	-517
53.13333	-513
53.14167	-510
53.15000	-508
53.15833	-507
53.16667	-507
53.17500	-507
53.18333	-506
53.19167	-504
53.20000	-502
53.20833	-503
53.21667	-505
53.22500	-507
53.23333	-509
53.24167	-507
53.25000	-502
53.25833	-497
53.26667	-492
53.27500	-489
53.28333	-488
53.29167	-488
53.30000	-489
53.30833	-489
53.31667	-488
53.32500	-488
53.33333	-488
53.34167	-487
53.35000	-486
53.35833	-484
53.36667	-480
53.37500	-477
53.38333	-474
53.39167	-473
53.40000	-473
53.40833	-473
53.41667	-472
53.42500	-470
53.43333	-466
53.44167	-462
53.45000	-458
53.45833	-453
53.46667	-447
53.47500	-440
53.48333	-433
53.49167	-428
53.50000	-423
53.50833	-418
53.51667	-413
53.52500	-408
53.53333	-401
53.54167	-395
53.55000	-389
53.55833	-384
53.56667	-378
53.57500	-372
53.58333	-366
53.59167	-360
53.60000	-353
53.60833	-345
53.61667	-337
53.62500	-329
53.63333	-320
53.64167	-310
53.65000	-298
53.65833	-285
53.66667	-270
53.67500	-255
53.68333	-240
53.69167	-226
53.70000	-213
53.70833	-199
53.71667	-185
53.72500	-171
53.73333	-157
53.74167	-143
53.75000	-131
53.75833	-118
53.76667	-104
53.77500	-89
53.78333	-73
53.79167	-55
53.80000	-36
53.80833	-16
53.81667	6
53.82500	30
53.83333	56
53.84167	81
53.85000	106
53.85833	131
53.86667	155
53.87500	180
53.88333	207
53.89167	236
53.90000	267
53.90833	300
53.91667	334
53.92500	370
53.93333	408
53.94167	445
53.95000	483
53.95833	521
53.96667	558
53.97500	596
53.98333	636
53.99167	678
54.00000	721
54.00833	767
54.01667	812
54.02500	859
54.03333	907
54.04167	956
54.05000	1007
54.05833	1060
54.06667	1115
54.07500	1170
54.08333	1225
54.09167	1280
54.10000	1334
54.10833	1390
54.11667	1448
54.12500	1511
54.13333	1578
54.14167	1648
54.15000	1722
54.15833	1794
54.16667	1867
54.17500	1940
54.18333	2012
54.19167	2087
54.20000	2162
54.20833	2241
54.21667	2320
54.22500	2401
54.23333	2484
54.24167	2568
54.25000	2655
54.25833	2743
54.26667	2834
54.27500	2926
54.28333	3019
54.29167	3114
54.30000	3210
54.30833	3309
54.31667	3410
54.32500	3514
54.33333	3620
54.34167	3725
54.35000	3833
54.35833	3939
54.36667	4047
54.37500	4156
54.38333	4266
54.39167	4381
54.40000	4496
54.40833	4615
54.41667	4734
54.42500	4854
54.43333	4974
54.44167	5094
54.45000	5218
54.45833	5340
54.46667	5466
54.47500	5593
54.48333	5720
54.49167	5850
54.50000	5980
54.50833	6116
54.51667	6252
54.52500	6389
54.53333	6528
54.54167	6666
54.55000	6807
54.55833	6946
54.56667	7087
54.57500	7229
54.58333	7369
54.59167	7513
54.60000	7654
54.60833	7800
54.61667	7944
54.62500	8090
54.63333	8235
54.64167	8378
54.65000	8523
54.65833	8665
54.66667	8809
54.67500	8955
54.68333	9102
54.69167	9254
54.70000	9405
54.70833	9561
54.71667	9715
54.72500	9868
54.73333	10021
54.74167	10170
54.75000	10322
54.75833	10469
54.76667	10619
54.77500	10768
54.78333	10917
54.79167	11068
54.80000	11216
54.80833	11366
54.81667	11513
54.82500	11661
54.83333	11809
54.84167	11953
54.85000	12101
54.85833	12245
54.86667	12390
54.87500	12533
54.88333	12673
54.89167	12815
54.90000	12952
54.90833	13091
54.91667	13229
54.92500	13367
54.93333	13505
54.94167	13639
54.95000	13775
54.95833	13906
54.96667	14036
54.97500	14163
54.98333	14290
54.99167	14419
55.00000	14544
55.00833	14672
55.01667	14796
55.02500	14917
55.03333	15036
55.04167	15150
55.05000	15264
55.05833	15374
55.06667	15485
55.07500	15596
55.08333	15707
55.09167	15820
55.10000	15927
55.10833	16031
55.11667	16130
55.12500	16224
55.13333	16317
55.14167	16408
55.15000	16501
55.15833	16591
55.16667	16681
55.17500	16769
55.18333	16854
55.19167	16940
55.20000	17020
55.20833	17097
55.21667	17169
55.22500	17237
55.23333	17304
55.24167	17367
55.25000	17430
55.25833	17491
55.26667	17550
55.27500	17608
55.28333	17663
55.29167	17717
55.30000	17770
55.30833	17824
55.31667	17875
55.32500	17923
55.33333	17967
55.34167	18008
55.35000	18047
55.35833	18083
55.36667	18120
55.37500	18155
55.38333	18185
55.39167	18214
55.40000	18242
55.40833	18267
55.41667	18286
55.42500	18303
55.43333	18318
55.44167	18329
55.45000	18338
55.45833	18346
55.46667	18353
55.47500	18358
55.48333	18360
55.49167	18359
55.50000	18355
55.50833	18349
55.51667	18340
55.52500	18329
55.53333	18315
55.54167	18298
55.55000	18281
55.55833	18263
55.56667	18245
55.57500	18224
55.58333	18198
55.59167	18171
55.60000	18143
55.60833	18114
55.61667	18085
55.62500	18056
55.63333	18027
55.64167	17995
55.65000	17958
55.65833	17920
55.66667	17881
55.67500	17841
55.68333	17799
55.69167	17756
55.70000	17712
55.70833	17665
55.71667	17617
55.72500	17568
55.73333	17518
55.74167	17470
55.75000	17416
55.75833	17357
55.76667	17297
55.77500	17238
55.78333	17182
55.79167	17119
55.80000	17051
55.80833	16985
55.81667	16923
55.82500	16860
55.83333	16795
55.84167	16730
55.85000	16662
55.85833	16595
55.86667	16525
55.87500	16456
55.88333	16385
55.89167	16313
55.90000	16243
55.90833	16171
55.91667	16098
55.92500	16023
55.93333	15944
55.94167	15865
55.95000	15783
55.95833	15702
55.96667	15619
55.97500	15536
55.98333	15453
55.99167	15368
56.00000	15286
56.00833	15205
56.01667	15125
56.02500	15044
56.03333	14962
56.04167	14880
56.05000	14796
56.05833	14713
56.06667	14628
56.07500	14543
56.08333	14458
56.09167	14370
56.10000	14284
56.10833	14196
56.11667	14108
56.12500	14020
56.13333	13932
56.14167	13845
56.15000	13755
56.15833	13667
56.16667	13577
56.17500	13489
56.18333	13402
56.19167	13316
56.20000	13233
56.20833	13149
56.21667	13066
56.22500	12984
56.23333	12901
56.24167	12818
56.25000	12733
56.25833	12648
56.26667	12559
56.27500	12468
56.28333	12378
56.29167	12286
56.30000	12196
56.30833	12105
56.31667	12015
56.32500	11927
56.33333	11838
56.34167	11754
56.35000	11671
56.35833	11590
56.36667	11508
56.37500	11425
56.38333	11342
56.39167	11256
56.40000	11173
56.40833	11088
56.41667	11005
56.42500	10922
56.43333	10837
56.44167	10754
56.45000	10669
56.45833	10586
56.46667	10503
56.47500	10420
56.48333	10338
56.49167	10255
56.50000	10176
56.50833	10096
56.51667	10018
56.52500	9940
56.53333	9863
56.54167	9787
56.55000	9708
56.55833	9630
56.56667	9551
56.57500	9472
56.58333	9393
56.59167	9312
56.60000	9234
56.60833	9158
56.61667	9085
56.62500	9014
56.63333	8946
56.64167	8878
56.65000	8808
56.65833	8739
56.66667	8667
56.67500	8595
56.68333	8523
56.69167	8449
56.70000	8377
56.70833	8305
56.71667	8234
56.72500	8163
56.73333	8091
56.74167	8022
56.75000	7953
56.75833	7887
56.76667	7819
56.77500	7752
56.78333	7684
56.79167	7616
56.80000	7551
56.80833	7487
56.81667	7426
56.82500	7366
56.83333	7306
56.84167	7248
56.85000	7189
56.85833	7130
56.86667	7068
56.87500	7006
56.88333	6944
56.89167	6879
56.90000	6816
56.90833	6754
56.91667	6695
56.92500	6640
56.93333	6585
56.94167	6532
56.95000	6478
56.95833	6425
56.96667	6371
56.97500	6317
56.98333	6264
56.99167	6209
57.00000	6154
57.00833	6097
57.01667	6038
57.02500	5980
57.03333	5924
57.04167	5872
57.05000	5822
57.05833	5776
57.06667	5729
57.07500	5682
57.08333	5634
57.09167	5582
57.10000	5531
57.10833	5482
57.11667	5434
57.12500	5388
57.13333	5342
57.14167	5297
57.15000	5249
57.15833	5202
57.16667	5154
57.17500	5107
57.18333	5060
57.19167	5013
57.20000	4968
57.20833	4925
57.21667	4883
57.22500	4842
57.23333	4800
57.24167	4758
57.25000	4714
57.25833	4672
57.26667	4631
57.27500	4592
57.28333	4553
57.29167	4514
57.30000	4476
57.30833	4437
57.31667	4399
57.32500	4362
57.33333	4325
57.34167	4288
57.35000	4249
57.35833	4209
57.36667	4169
57.37500	4128
57.38333	4089
57.39167	4051
57.40000	4015
57.40833	3978
57.41667	3942
57.42500	3907
57.43333	3872
57.44167	3838
57.45000	3804
57.45833	3772
57.46667	3739
57.47500	3707
57.48333	3673
57.49167	3637
57.50000	3602
57.50833	3567
57.51667	3534
57.52500	3504
57.53333	3475
57.54167	3446
57.55000	3416
57.55833	3386
57.56667	3355
57.57500	3325
57.58333	3295
57.59167	3264
57.60000	3235
57.60833	3205
57.61667	3177
57.62500	3151
57.63333	3125
57.64167	3100
57.65000	3073
57.65833	3046
57.66667	3018
57.67500	2990
57.68333	2965
57.69167	2941
57.70000	2920
57.70833	2899
57.71667	2878
57.72500	2856
57.73333	2833
57.74167	2809
57.75000	2782
57.75833	2756
57.76667	2728
57.77500	2701
57.78333	2675
57.79167	2649
57.80000	2624
57.80833	2598
57.81667	2572
57.82500	2545
57.83333	2520
57.84167	2496
57.85000	2474
57.85833	2454
57.86667	2435
57.87500	2417
57.88333	2399
57.89167	2380
57.90000	2360
57.90833	2339
57.91667	2317
57.92500	2296
57.93333	2275
57.94167	2256
57.95000	2236
57.95833	2217
57.96667	2198
57.97500	2178
57.98333	2160
57.99167	2142
58.00000	2123
58.00833	2103
58.01667	2083
58.02500	2063
58.03333	2044
58.04167	2025
58.05000	2006
58.05833	1989
58.06667	1972
58.07500	1955
58.08333	1940
58.09167	1925
58.10000	1910
58.10833	1893
58.11667	1876
58.12500	1858
58.13333	1840
58.14167	1821
58.15000	1802
58.15833	1784
58.16667	1767
58.17500	1751
58.18333	1736
58.19167	1720
58.20000	1705
58.20833	1688
58.21667	1672
58.22500	1657
58.23333	1642
58.24167	1629
58.25000	1616
58.25833	1604
58.26667	1591
58.27500	1578
58.28333	1563
58.29167	1547
58.30000	1532
58.30833	1516
58.31667	1501
58.32500	1486
58.33333	1473
58.34167	1460
58.35000	1448
58.35833	1437
58.36667	1427
58.37500	1417
58.38333	1406
58.39167	1393
58.40000	1381
58.40833	1369
58.41667	1358
58.42500	1347
58.43333	1334
58.44167	1320
58.45000	1302
58.45833	1285
58.46667	1270
58.47500	1257
58.48333	1246
58.49167	1238
58.50000	1232
58.50833	1227
58.51667	1221
58.52500	1213
58.53333	1202
58.54167	1189
58.55000	1174
58.55833	1159
58.56667	1147
58.57500	1137
58.58333	1127
58.59167	1117
58.60000	1106
58.60833	1095
58.61667	1083
58.62500	1073
58.63333	1063
58.64167	1054
58.65000	1046
58.65833	1039
58.66667	1031
58.67500	1022
58.68333	1012
58.69167	1001
58.70000	992
58.70833	982
58.71667	972
58.72500	963
58.73333	954
58.74167	946
58.75000	937
58.75833	928
58.76667	919
58.77500	909
58.78333	899
58.79167	890
58.80000	882
58.80833	874
58.81667	868
58.82500	863
58.83333	857
58.84167	851
58.85000	845
58.85833	836
58.86667	826
58.87500	815
58.88333	804
58.89167	793
58.90000	785
58.90833	779
58.91667	773
58.92500	767
58.93333	760
58.94167	752
58.95000	742
58.95833	731
58.96667	722
58.97500	714
58.98333	707
58.99167	700
59.00000	694
59.00833	688
59.01667	681
59.02500	674
59.03333	667
59.04167	661
59.05000	655
59.05833	649
59.06667	642
59.07500	634
59.08333	627
59.09167	619
59.10000	613
59.10833	608
59.11667	602
59.12500	597
59.13333	590
59.14167	583
59.15000	576
59.15833	569
59.16667	564
59.17500	560
59.18333	556
59.19167	551
59.20000	546
59.20833	541
59.21667	535
59.22500	530
59.23333	525
59.24167	520
59.25000	514
59.25833	508
59.26667	503
59.27500	498
59.28333	494
59.29167	489
59.30000	483
59.30833	475
59.31667	467
59.32500	458
59.33333	450
59.34167	444
59.35000	440
59.35833	439
59.36667	438
59.37500	437
59.38333	433
59.39167	426
59.40000	417
59.40833	408
59.41667	400
59.42500	395
59.43333	391
59.44167	388
59.45000	386
59.45833	383
59.46667	380
59.47500	376
59.48333	371
59.49167	365
59.50000	358
59.50833	351
59.51667	344
59.52500	338
59.53333	333
59.54167	329
59.55000	326
59.55833	324
59.56667	321
59.57500	318
59.58333	315
59.59167	312
59.60000	308
59.60833	304
59.61667	300
59.62500	295
59.63333	290
59.64167	284
59.65000	280
59.65833	276
59.66667	273
59.67500	270
59.68333	267
59.69167	263
59.70000	258
59.70833	254
59.71667	250
59.72500	248
59.73333	247
59.74167	246
59.75000	244
59.75833	240
59.76667	234
59.77500	228
59.78333	224
59.79167	221
59.80000	220
59.80833	219
59.81667	217
59.82500	213
59.83333	208
59.84167	202
59.85000	198
59.85833	195
59.86667	192
59.87500	190
59.88333	185
59.89167	180
59.90000	174
59.90833	168
59.91667	162
59.92500	157
59.93333	153
59.94167	149
59.95000	146
59.95833	143
59.96667	141
59.97500	138
59.98333	135
59.99167	132
60.00000	130
