# Supplementary material for: How J-chain ensures the assembly of immunoglobulin IgM pentamers
Source: EMBO J. 2024 Dec 4;44(2):505–33. doi: 10.1038/s44318-024-00317-9 (PMC11729874; doi:10.1038/s44318-024-00317-9)
Supplement: Supplementary file 5 — Source data Fig. 3 [file 44318_2024_317_MOESM5_ESM.zip › Figure 3/3B/repeat 3 Cu4 + JC/20231122 Cu4tp_JC_WT_15h_3.txt]

[Header]
Application Name	LCsolution
Version	1.25
Data File Name	D:\Xenia\JC Oligomerisation kinetics\20231122 Cu4tp_JC_WT_15h_3.lcd
Output Date	27.12.2023
Output Time	11:19:18

[Configuration]
# of Detectors	2
Detector ID	Detector A	Detector B
Detector Name	Detector A	Detector B
# of Channels	2	1

[LC Chromatogram(Detector A-Ch1)]
Interval(msec)	500
# of Points	7201
Start Time(min)	0.000
End Time(min)	60.000
Intensity Units	mV
Intensity Multiplier	0.001
Wavelength(nm)	280
R.Time (min)	Intensity
0.00000	17
0.00833	17
0.01667	-1
0.02500	-2
0.03333	-0
0.04167	2
0.05000	3
0.05833	1
0.06667	-1
0.07500	-3
0.08333	-4
0.09167	-4
0.10000	-3
0.10833	-2
0.11667	-2
0.12500	-4
0.13333	-7
0.14167	-9
0.15000	-9
0.15833	-7
0.16667	-5
0.17500	-2
0.18333	-2
0.19167	-3
0.20000	-6
0.20833	-9
0.21667	-10
0.22500	-8
0.23333	-4
0.24167	2
0.25000	8
0.25833	12
0.26667	11
0.27500	7
0.28333	1
0.29167	-6
0.30000	-10
0.30833	-11
0.31667	-6
0.32500	0
0.33333	6
0.34167	11
0.35000	11
0.35833	9
0.36667	5
0.37500	1
0.38333	-2
0.39167	-3
0.40000	-3
0.40833	-5
0.41667	-8
0.42500	-11
0.43333	-14
0.44167	-15
0.45000	-15
0.45833	-13
0.46667	-10
0.47500	-8
0.48333	-8
0.49167	-10
0.50000	-14
0.50833	-16
0.51667	-18
0.52500	-18
0.53333	-15
0.54167	-13
0.55000	-10
0.55833	-8
0.56667	-6
0.57500	-5
0.58333	-5
0.59167	-6
0.60000	-8
0.60833	-9
0.61667	-10
0.62500	-8
0.63333	-5
0.64167	-1
0.65000	2
0.65833	4
0.66667	5
0.67500	5
0.68333	5
0.69167	4
0.70000	4
0.70833	3
0.71667	1
0.72500	-2
0.73333	-4
0.74167	-7
0.75000	-8
0.75833	-8
0.76667	-8
0.77500	-8
0.78333	-7
0.79167	-7
0.80000	-8
0.80833	-9
0.81667	-10
0.82500	-11
0.83333	-12
0.84167	-12
0.85000	-12
0.85833	-11
0.86667	-10
0.87500	-10
0.88333	-10
0.89167	-9
0.90000	-9
0.90833	-7
0.91667	-6
0.92500	-6
0.93333	-7
0.94167	-9
0.95000	-11
0.95833	-13
0.96667	-14
0.97500	-13
0.98333	-11
0.99167	-9
1.00000	-9
1.00833	-11
1.01667	-17
1.02500	-23
1.03333	-30
1.04167	-35
1.05000	-35
1.05833	-31
1.06667	-26
1.07500	-19
1.08333	-13
1.09167	-7
1.10000	-3
1.10833	-1
1.11667	-1
1.12500	-2
1.13333	-3
1.14167	-4
1.15000	-7
1.15833	-10
1.16667	-15
1.17500	-20
1.18333	-24
1.19167	-23
1.20000	-22
1.20833	-20
1.21667	-18
1.22500	-17
1.23333	-16
1.24167	-16
1.25000	-16
1.25833	-15
1.26667	-14
1.27500	-13
1.28333	-12
1.29167	-11
1.30000	-10
1.30833	-9
1.31667	-9
1.32500	-8
1.33333	-6
1.34167	-5
1.35000	-6
1.35833	-9
1.36667	-11
1.37500	-12
1.38333	-12
1.39167	-9
1.40000	-5
1.40833	-2
1.41667	0
1.42500	2
1.43333	3
1.44167	4
1.45000	6
1.45833	7
1.46667	7
1.47500	4
1.48333	1
1.49167	-2
1.50000	-4
1.50833	-6
1.51667	-5
1.52500	-4
1.53333	-1
1.54167	2
1.55000	4
1.55833	4
1.56667	2
1.57500	0
1.58333	-1
1.59167	-2
1.60000	-2
1.60833	-3
1.61667	-6
1.62500	-7
1.63333	-6
1.64167	-6
1.65000	-6
1.65833	-8
1.66667	-12
1.67500	-17
1.68333	-22
1.69167	-25
1.70000	-26
1.70833	-25
1.71667	-22
1.72500	-19
1.73333	-17
1.74167	-16
1.75000	-14
1.75833	-12
1.76667	-9
1.77500	-5
1.78333	-3
1.79167	-4
1.80000	-7
1.80833	-11
1.81667	-14
1.82500	-15
1.83333	-15
1.84167	-14
1.85000	-12
1.85833	-11
1.86667	-12
1.87500	-15
1.88333	-19
1.89167	-22
1.90000	-25
1.90833	-25
1.91667	-24
1.92500	-22
1.93333	-20
1.94167	-19
1.95000	-19
1.95833	-20
1.96667	-22
1.97500	-22
1.98333	-21
1.99167	-20
2.00000	-18
2.00833	-16
2.01667	-14
2.02500	-10
2.03333	-7
2.04167	-4
2.05000	-5
2.05833	-8
2.06667	-12
2.07500	-15
2.08333	-16
2.09167	-13
2.10000	-9
2.10833	-7
2.11667	-7
2.12500	-11
2.13333	-16
2.14167	-21
2.15000	-23
2.15833	-21
2.16667	-19
2.17500	-17
2.18333	-16
2.19167	-16
2.20000	-17
2.20833	-18
2.21667	-19
2.22500	-22
2.23333	-25
2.24167	-26
2.25000	-24
2.25833	-18
2.26667	-11
2.27500	-3
2.28333	2
2.29167	2
2.30000	0
2.30833	-5
2.31667	-11
2.32500	-16
2.33333	-21
2.34167	-23
2.35000	-24
2.35833	-23
2.36667	-20
2.37500	-16
2.38333	-14
2.39167	-14
2.40000	-17
2.40833	-22
2.41667	-28
2.42500	-33
2.43333	-34
2.44167	-33
2.45000	-28
2.45833	-23
2.46667	-17
2.47500	-11
2.48333	-7
2.49167	-4
2.50000	-2
2.50833	-2
2.51667	-3
2.52500	-8
2.53333	-14
2.54167	-20
2.55000	-24
2.55833	-26
2.56667	-25
2.57500	-21
2.58333	-17
2.59167	-14
2.60000	-12
2.60833	-11
2.61667	-10
2.62500	-11
2.63333	-14
2.64167	-19
2.65000	-26
2.65833	-32
2.66667	-36
2.67500	-36
2.68333	-34
2.69167	-33
2.70000	-31
2.70833	-28
2.71667	-24
2.72500	-19
2.73333	-14
2.74167	-11
2.75000	-10
2.75833	-11
2.76667	-12
2.77500	-13
2.78333	-13
2.79167	-12
2.80000	-11
2.80833	-11
2.81667	-11
2.82500	-12
2.83333	-15
2.84167	-18
2.85000	-19
2.85833	-17
2.86667	-12
2.87500	-6
2.88333	-2
2.89167	-0
2.90000	-1
2.90833	-4
2.91667	-8
2.92500	-10
2.93333	-10
2.94167	-9
2.95000	-9
2.95833	-11
2.96667	-13
2.97500	-15
2.98333	-16
2.99167	-18
3.00000	-19
3.00833	-19
3.01667	-17
3.02500	-16
3.03333	-16
3.04167	-18
3.05000	-21
3.05833	-24
3.06667	-26
3.07500	-24
3.08333	-22
3.09167	-19
3.10000	-17
3.10833	-14
3.11667	-10
3.12500	-8
3.13333	-9
3.14167	-11
3.15000	-15
3.15833	-19
3.16667	-20
3.17500	-18
3.18333	-15
3.19167	-14
3.20000	-15
3.20833	-16
3.21667	-18
3.22500	-20
3.23333	-23
3.24167	-26
3.25000	-28
3.25833	-28
3.26667	-25
3.27500	-21
3.28333	-18
3.29167	-17
3.30000	-18
3.30833	-21
3.31667	-25
3.32500	-28
3.33333	-30
3.34167	-30
3.35000	-28
3.35833	-26
3.36667	-24
3.37500	-25
3.38333	-26
3.39167	-28
3.40000	-28
3.40833	-27
3.41667	-23
3.42500	-19
3.43333	-16
3.44167	-13
3.45000	-12
3.45833	-12
3.46667	-14
3.47500	-17
3.48333	-19
3.49167	-21
3.50000	-20
3.50833	-18
3.51667	-15
3.52500	-15
3.53333	-16
3.54167	-18
3.55000	-20
3.55833	-21
3.56667	-22
3.57500	-23
3.58333	-24
3.59167	-24
3.60000	-25
3.60833	-23
3.61667	-21
3.62500	-18
3.63333	-17
3.64167	-17
3.65000	-17
3.65833	-17
3.66667	-17
3.67500	-16
3.68333	-15
3.69167	-16
3.70000	-19
3.70833	-25
3.71667	-31
3.72500	-37
3.73333	-39
3.74167	-38
3.75000	-34
3.75833	-28
3.76667	-23
3.77500	-18
3.78333	-14
3.79167	-11
3.80000	-10
3.80833	-12
3.81667	-16
3.82500	-20
3.83333	-22
3.84167	-22
3.85000	-19
3.85833	-17
3.86667	-16
3.87500	-18
3.88333	-22
3.89167	-25
3.90000	-27
3.90833	-27
3.91667	-25
3.92500	-22
3.93333	-19
3.94167	-16
3.95000	-15
3.95833	-16
3.96667	-18
3.97500	-20
3.98333	-22
3.99167	-21
4.00000	-19
4.00833	-17
4.01667	-15
4.02500	-14
4.03333	-16
4.04167	-19
4.05000	-22
4.05833	-25
4.06667	-26
4.07500	-27
4.08333	-27
4.09167	-27
4.10000	-28
4.10833	-28
4.11667	-27
4.12500	-26
4.13333	-25
4.14167	-23
4.15000	-23
4.15833	-22
4.16667	-22
4.17500	-21
4.18333	-19
4.19167	-18
4.20000	-17
4.20833	-16
4.21667	-16
4.22500	-16
4.23333	-16
4.24167	-16
4.25000	-16
4.25833	-15
4.26667	-14
4.27500	-14
4.28333	-16
4.29167	-19
4.30000	-22
4.30833	-23
4.31667	-23
4.32500	-21
4.33333	-19
4.34167	-15
4.35000	-10
4.35833	-6
4.36667	-3
4.37500	-1
4.38333	-2
4.39167	-6
4.40000	-12
4.40833	-17
4.41667	-19
4.42500	-19
4.43333	-18
4.44167	-17
4.45000	-19
4.45833	-22
4.46667	-24
4.47500	-25
4.48333	-23
4.49167	-20
4.50000	-17
4.50833	-13
4.51667	-12
4.52500	-13
4.53333	-19
4.54167	-25
4.55000	-31
4.55833	-35
4.56667	-35
4.57500	-32
4.58333	-27
4.59167	-22
4.60000	-18
4.60833	-17
4.61667	-19
4.62500	-23
4.63333	-28
4.64167	-31
4.65000	-33
4.65833	-32
4.66667	-31
4.67500	-31
4.68333	-29
4.69167	-27
4.70000	-23
4.70833	-20
4.71667	-17
4.72500	-15
4.73333	-14
4.74167	-14
4.75000	-16
4.75833	-18
4.76667	-23
4.77500	-29
4.78333	-32
4.79167	-32
4.80000	-27
4.80833	-21
4.81667	-14
4.82500	-10
4.83333	-9
4.84167	-11
4.85000	-14
4.85833	-18
4.86667	-22
4.87500	-26
4.88333	-29
4.89167	-31
4.90000	-33
4.90833	-34
4.91667	-33
4.92500	-30
4.93333	-25
4.94167	-18
4.95000	-12
4.95833	-8
4.96667	-7
4.97500	-9
4.98333	-12
4.99167	-15
5.00000	-18
5.00833	-21
5.01667	-23
5.02500	-24
5.03333	-24
5.04167	-23
5.05000	-22
5.05833	-22
5.06667	-21
5.07500	-21
5.08333	-21
5.09167	-22
5.10000	-23
5.10833	-24
5.11667	-25
5.12500	-26
5.13333	-26
5.14167	-26
5.15000	-25
5.15833	-24
5.16667	-23
5.17500	-22
5.18333	-22
5.19167	-23
5.20000	-25
5.20833	-28
5.21667	-31
5.22500	-31
5.23333	-29
5.24167	-25
5.25000	-19
5.25833	-14
5.26667	-11
5.27500	-12
5.28333	-13
5.29167	-14
5.30000	-14
5.30833	-14
5.31667	-13
5.32500	-11
5.33333	-11
5.34167	-11
5.35000	-12
5.35833	-14
5.36667	-17
5.37500	-21
5.38333	-24
5.39167	-27
5.40000	-28
5.40833	-30
5.41667	-30
5.42500	-29
5.43333	-27
5.44167	-25
5.45000	-22
5.45833	-18
5.46667	-14
5.47500	-10
5.48333	-8
5.49167	-7
5.50000	-8
5.50833	-10
5.51667	-13
5.52500	-16
5.53333	-18
5.54167	-20
5.55000	-20
5.55833	-20
5.56667	-21
5.57500	-23
5.58333	-26
5.59167	-28
5.60000	-29
5.60833	-28
5.61667	-24
5.62500	-19
5.63333	-15
5.64167	-11
5.65000	-9
5.65833	-9
5.66667	-10
5.67500	-11
5.68333	-13
5.69167	-13
5.70000	-13
5.70833	-14
5.71667	-16
5.72500	-20
5.73333	-24
5.74167	-26
5.75000	-27
5.75833	-25
5.76667	-24
5.77500	-23
5.78333	-24
5.79167	-24
5.80000	-25
5.80833	-26
5.81667	-26
5.82500	-24
5.83333	-20
5.84167	-15
5.85000	-11
5.85833	-7
5.86667	-5
5.87500	-6
5.88333	-6
5.89167	-6
5.90000	-4
5.90833	-4
5.91667	-5
5.92500	-8
5.93333	-12
5.94167	-15
5.95000	-18
5.95833	-20
5.96667	-21
5.97500	-22
5.98333	-21
5.99167	-18
6.00000	-15
6.00833	-10
6.01667	-6
6.02500	-3
6.03333	-1
6.04167	-2
6.05000	-5
6.05833	-8
6.06667	-11
6.07500	-13
6.08333	-12
6.09167	-10
6.10000	-7
6.10833	-5
6.11667	-5
6.12500	-6
6.13333	-10
6.14167	-14
6.15000	-18
6.15833	-20
6.16667	-22
6.17500	-23
6.18333	-22
6.19167	-21
6.20000	-20
6.20833	-20
6.21667	-19
6.22500	-19
6.23333	-17
6.24167	-15
6.25000	-13
6.25833	-11
6.26667	-10
6.27500	-9
6.28333	-10
6.29167	-12
6.30000	-14
6.30833	-15
6.31667	-17
6.32500	-18
6.33333	-22
6.34167	-25
6.35000	-26
6.35833	-24
6.36667	-21
6.37500	-17
6.38333	-14
6.39167	-14
6.40000	-14
6.40833	-14
6.41667	-14
6.42500	-13
6.43333	-13
6.44167	-13
6.45000	-13
6.45833	-11
6.46667	-10
6.47500	-9
6.48333	-9
6.49167	-10
6.50000	-10
6.50833	-9
6.51667	-5
6.52500	-2
6.53333	-1
6.54167	-0
6.55000	-0
6.55833	-1
6.56667	-0
6.57500	1
6.58333	3
6.59167	4
6.60000	4
6.60833	4
6.61667	4
6.62500	2
6.63333	-2
6.64167	-7
6.65000	-11
6.65833	-15
6.66667	-16
6.67500	-15
6.68333	-13
6.69167	-10
6.70000	-7
6.70833	-5
6.71667	-4
6.72500	-4
6.73333	-6
6.74167	-8
6.75000	-9
6.75833	-11
6.76667	-13
6.77500	-14
6.78333	-16
6.79167	-17
6.80000	-17
6.80833	-16
6.81667	-14
6.82500	-11
6.83333	-8
6.84167	-6
6.85000	-6
6.85833	-6
6.86667	-6
6.87500	-7
6.88333	-8
6.89167	-10
6.90000	-11
6.90833	-12
6.91667	-13
6.92500	-13
6.93333	-13
6.94167	-14
6.95000	-14
6.95833	-13
6.96667	-13
6.97500	-11
6.98333	-11
6.99167	-10
7.00000	-10
7.00833	-9
7.01667	-7
7.02500	-5
7.03333	-4
7.04167	-5
7.05000	-7
7.05833	-10
7.06667	-12
7.07500	-12
7.08333	-10
7.09167	-6
7.10000	-1
7.10833	3
7.11667	8
7.12500	11
7.13333	12
7.14167	10
7.15000	8
7.15833	4
7.16667	0
7.17500	-4
7.18333	-8
7.19167	-10
7.20000	-10
7.20833	-8
7.21667	-5
7.22500	-1
7.23333	3
7.24167	7
7.25000	8
7.25833	8
7.26667	7
7.27500	5
7.28333	2
7.29167	-3
7.30000	-7
7.30833	-10
7.31667	-11
7.32500	-11
7.33333	-11
7.34167	-10
7.35000	-10
7.35833	-9
7.36667	-9
7.37500	-10
7.38333	-11
7.39167	-13
7.40000	-15
7.40833	-16
7.41667	-15
7.42500	-14
7.43333	-13
7.44167	-14
7.45000	-15
7.45833	-16
7.46667	-15
7.47500	-12
7.48333	-9
7.49167	-6
7.50000	-5
7.50833	-5
7.51667	-6
7.52500	-5
7.53333	-3
7.54167	-1
7.55000	-1
7.55833	-4
7.56667	-8
7.57500	-12
7.58333	-14
7.59167	-15
7.60000	-15
7.60833	-15
7.61667	-16
7.62500	-16
7.63333	-15
7.64167	-13
7.65000	-11
7.65833	-10
7.66667	-10
7.67500	-12
7.68333	-15
7.69167	-20
7.70000	-24
7.70833	-25
7.71667	-24
7.72500	-21
7.73333	-17
7.74167	-13
7.75000	-10
7.75833	-9
7.76667	-9
7.77500	-7
7.78333	-6
7.79167	-4
7.80000	-3
7.80833	-0
7.81667	2
7.82500	4
7.83333	4
7.84167	3
7.85000	0
7.85833	-2
7.86667	-5
7.87500	-6
7.88333	-8
7.89167	-10
7.90000	-14
7.90833	-16
7.91667	-17
7.92500	-16
7.93333	-15
7.94167	-14
7.95000	-13
7.95833	-12
7.96667	-10
7.97500	-7
7.98333	-5
7.99167	-5
8.00000	-7
8.00833	-12
8.01667	-17
8.02500	-21
8.03333	-24
8.04167	-25
8.05000	-24
8.05833	-21
8.06667	-18
8.07500	-17
8.08333	-17
8.09167	-18
8.10000	-17
8.10833	-15
8.11667	-13
8.12500	-11
8.13333	-11
8.14167	-11
8.15000	-10
8.15833	-7
8.16667	-5
8.17500	-3
8.18333	-2
8.19167	-2
8.20000	-4
8.20833	-5
8.21667	-6
8.22500	-7
8.23333	-8
8.24167	-9
8.25000	-11
8.25833	-14
8.26667	-15
8.27500	-16
8.28333	-14
8.29167	-12
8.30000	-11
8.30833	-12
8.31667	-14
8.32500	-16
8.33333	-17
8.34167	-16
8.35000	-14
8.35833	-12
8.36667	-10
8.37500	-10
8.38333	-12
8.39167	-15
8.40000	-18
8.40833	-21
8.41667	-21
8.42500	-18
8.43333	-14
8.44167	-10
8.45000	-7
8.45833	-6
8.46667	-6
8.47500	-6
8.48333	-6
8.49167	-6
8.50000	-8
8.50833	-11
8.51667	-15
8.52500	-19
8.53333	-23
8.54167	-26
8.55000	-27
8.55833	-26
8.56667	-26
8.57500	-26
8.58333	-26
8.59167	-25
8.60000	-24
8.60833	-22
8.61667	-19
8.62500	-18
8.63333	-19
8.64167	-20
8.65000	-18
8.65833	-13
8.66667	-6
8.67500	2
8.68333	7
8.69167	7
8.70000	2
8.70833	-5
8.71667	-14
8.72500	-21
8.73333	-24
8.74167	-25
8.75000	-25
8.75833	-23
8.76667	-21
8.77500	-19
8.78333	-16
8.79167	-13
8.80000	-10
8.80833	-8
8.81667	-8
8.82500	-8
8.83333	-9
8.84167	-11
8.85000	-15
8.85833	-20
8.86667	-23
8.87500	-26
8.88333	-26
8.89167	-24
8.90000	-22
8.90833	-21
8.91667	-23
8.92500	-27
8.93333	-31
8.94167	-35
8.95000	-36
8.95833	-36
8.96667	-33
8.97500	-29
8.98333	-25
8.99167	-22
9.00000	-19
9.00833	-18
9.01667	-18
9.02500	-19
9.03333	-20
9.04167	-20
9.05000	-21
9.05833	-24
9.06667	-27
9.07500	-29
9.08333	-29
9.09167	-27
9.10000	-23
9.10833	-18
9.11667	-15
9.12500	-15
9.13333	-17
9.14167	-19
9.15000	-21
9.15833	-21
9.16667	-19
9.17500	-17
9.18333	-15
9.19167	-16
9.20000	-18
9.20833	-20
9.21667	-21
9.22500	-21
9.23333	-21
9.24167	-19
9.25000	-18
9.25833	-16
9.26667	-15
9.27500	-13
9.28333	-11
9.29167	-10
9.30000	-9
9.30833	-6
9.31667	-3
9.32500	0
9.33333	3
9.34167	4
9.35000	5
9.35833	5
9.36667	4
9.37500	5
9.38333	6
9.39167	6
9.40000	6
9.40833	4
9.41667	1
9.42500	-3
9.43333	-5
9.44167	-8
9.45000	-10
9.45833	-12
9.46667	-15
9.47500	-18
9.48333	-20
9.49167	-21
9.50000	-21
9.50833	-20
9.51667	-19
9.52500	-19
9.53333	-18
9.54167	-17
9.55000	-16
9.55833	-16
9.56667	-15
9.57500	-14
9.58333	-12
9.59167	-10
9.60000	-8
9.60833	-8
9.61667	-10
9.62500	-12
9.63333	-15
9.64167	-19
9.65000	-23
9.65833	-27
9.66667	-30
9.67500	-33
9.68333	-35
9.69167	-36
9.70000	-36
9.70833	-35
9.71667	-32
9.72500	-29
9.73333	-23
9.74167	-18
9.75000	-15
9.75833	-13
9.76667	-14
9.77500	-18
9.78333	-21
9.79167	-23
9.80000	-23
9.80833	-21
9.81667	-18
9.82500	-15
9.83333	-15
9.84167	-17
9.85000	-19
9.85833	-21
9.86667	-22
9.87500	-21
9.88333	-20
9.89167	-20
9.90000	-21
9.90833	-22
9.91667	-22
9.92500	-18
9.93333	-11
9.94167	-5
9.95000	-1
9.95833	0
9.96667	-1
9.97500	-4
9.98333	-7
9.99167	-11
10.00000	-15
10.00833	-18
10.01667	-20
10.02500	-21
10.03333	-20
10.04167	-20
10.05000	-20
10.05833	-22
10.06667	-24
10.07500	-25
10.08333	-25
10.09167	-24
10.10000	-23
10.10833	-23
10.11667	-26
10.12500	-26
10.13333	-24
10.14167	-20
10.15000	-15
10.15833	-11
10.16667	-9
10.17500	-11
10.18333	-14
10.19167	-16
10.20000	-16
10.20833	-16
10.21667	-15
10.22500	-15
10.23333	-14
10.24167	-13
10.25000	-12
10.25833	-11
10.26667	-9
10.27500	-6
10.28333	-4
10.29167	-4
10.30000	-6
10.30833	-11
10.31667	-17
10.32500	-22
10.33333	-24
10.34167	-23
10.35000	-19
10.35833	-14
10.36667	-11
10.37500	-10
10.38333	-12
10.39167	-15
10.40000	-17
10.40833	-18
10.41667	-18
10.42500	-18
10.43333	-17
10.44167	-14
10.45000	-10
10.45833	-6
10.46667	-3
10.47500	-2
10.48333	-2
10.49167	-2
10.50000	-1
10.50833	1
10.51667	2
10.52500	4
10.53333	5
10.54167	6
10.55000	6
10.55833	5
10.56667	2
10.57500	-3
10.58333	-8
10.59167	-12
10.60000	-16
10.60833	-18
10.61667	-19
10.62500	-20
10.63333	-20
10.64167	-22
10.65000	-23
10.65833	-24
10.66667	-24
10.67500	-22
10.68333	-18
10.69167	-15
10.70000	-11
10.70833	-8
10.71667	-6
10.72500	-4
10.73333	-3
10.74167	-3
10.75000	-4
10.75833	-7
10.76667	-11
10.77500	-14
10.78333	-16
10.79167	-16
10.80000	-15
10.80833	-13
10.81667	-10
10.82500	-7
10.83333	-3
10.84167	1
10.85000	3
10.85833	3
10.86667	0
10.87500	-4
10.88333	-8
10.89167	-12
10.90000	-15
10.90833	-17
10.91667	-16
10.92500	-15
10.93333	-15
10.94167	-15
10.95000	-17
10.95833	-18
10.96667	-19
10.97500	-19
10.98333	-17
10.99167	-15
11.00000	-12
11.00833	-10
11.01667	-8
11.02500	-9
11.03333	-12
11.04167	-15
11.05000	-17
11.05833	-18
11.06667	-17
11.07500	-14
11.08333	-11
11.09167	-10
11.10000	-10
11.10833	-12
11.11667	-14
11.12500	-14
11.13333	-13
11.14167	-10
11.15000	-8
11.15833	-6
11.16667	-7
11.17500	-11
11.18333	-17
11.19167	-21
11.20000	-24
11.20833	-25
11.21667	-24
11.22500	-21
11.23333	-17
11.24167	-13
11.25000	-10
11.25833	-9
11.26667	-12
11.27500	-16
11.28333	-21
11.29167	-24
11.30000	-25
11.30833	-23
11.31667	-18
11.32500	-13
11.33333	-8
11.34167	-3
11.35000	-1
11.35833	-2
11.36667	-4
11.37500	-5
11.38333	-6
11.39167	-7
11.40000	-7
11.40833	-8
11.41667	-10
11.42500	-13
11.43333	-14
11.44167	-14
11.45000	-14
11.45833	-15
11.46667	-17
11.47500	-19
11.48333	-21
11.49167	-22
11.50000	-21
11.50833	-20
11.51667	-18
11.52500	-17
11.53333	-14
11.54167	-11
11.55000	-9
11.55833	-8
11.56667	-9
11.57500	-12
11.58333	-13
11.59167	-14
11.60000	-13
11.60833	-12
11.61667	-12
11.62500	-13
11.63333	-16
11.64167	-18
11.65000	-18
11.65833	-17
11.66667	-15
11.67500	-11
11.68333	-9
11.69167	-10
11.70000	-12
11.70833	-15
11.71667	-16
11.72500	-15
11.73333	-13
11.74167	-12
11.75000	-11
11.75833	-11
11.76667	-11
11.77500	-12
11.78333	-13
11.79167	-14
11.80000	-14
11.80833	-14
11.81667	-11
11.82500	-8
11.83333	-5
11.84167	-4
11.85000	-3
11.85833	-5
11.86667	-6
11.87500	-6
11.88333	-5
11.89167	-4
11.90000	-2
11.90833	-0
11.91667	2
11.92500	4
11.93333	5
11.94167	3
11.95000	0
11.95833	-3
11.96667	-7
11.97500	-9
11.98333	-12
11.99167	-13
12.00000	-12
12.00833	-12
12.01667	-12
12.02500	-12
12.03333	-13
12.04167	-16
12.05000	-18
12.05833	-21
12.06667	-23
12.07500	-25
12.08333	-26
12.09167	-26
12.10000	-26
12.10833	-26
12.11667	-27
12.12500	-28
12.13333	-29
12.14167	-30
12.15000	-30
12.15833	-29
12.16667	-26
12.17500	-20
12.18333	-15
12.19167	-10
12.20000	-7
12.20833	-8
12.21667	-11
12.22500	-14
12.23333	-17
12.24167	-19
12.25000	-20
12.25833	-19
12.26667	-16
12.27500	-13
12.28333	-11
12.29167	-10
12.30000	-11
12.30833	-13
12.31667	-15
12.32500	-16
12.33333	-15
12.34167	-13
12.35000	-11
12.35833	-9
12.36667	-8
12.37500	-7
12.38333	-6
12.39167	-6
12.40000	-7
12.40833	-11
12.41667	-15
12.42500	-19
12.43333	-21
12.44167	-22
12.45000	-21
12.45833	-21
12.46667	-21
12.47500	-22
12.48333	-24
12.49167	-23
12.50000	-22
12.50833	-21
12.51667	-21
12.52500	-21
12.53333	-20
12.54167	-16
12.55000	-12
12.55833	-6
12.56667	-4
12.57500	-5
12.58333	-7
12.59167	-11
12.60000	-14
12.60833	-15
12.61667	-15
12.62500	-13
12.63333	-12
12.64167	-11
12.65000	-12
12.65833	-14
12.66667	-16
12.67500	-18
12.68333	-18
12.69167	-18
12.70000	-17
12.70833	-14
12.71667	-12
12.72500	-10
12.73333	-9
12.74167	-9
12.75000	-9
12.75833	-8
12.76667	-5
12.77500	-3
12.78333	-1
12.79167	-2
12.80000	-3
12.80833	-6
12.81667	-9
12.82500	-12
12.83333	-14
12.84167	-14
12.85000	-13
12.85833	-11
12.86667	-9
12.87500	-9
12.88333	-10
12.89167	-10
12.90000	-9
12.90833	-6
12.91667	-3
12.92500	-1
12.93333	1
12.94167	1
12.95000	-0
12.95833	-4
12.96667	-9
12.97500	-14
12.98333	-18
12.99167	-19
13.00000	-17
13.00833	-14
13.01667	-11
13.02500	-9
13.03333	-10
13.04167	-12
13.05000	-13
13.05833	-14
13.06667	-14
13.07500	-13
13.08333	-13
13.09167	-11
13.10000	-9
13.10833	-6
13.11667	-2
13.12500	-1
13.13333	-1
13.14167	-1
13.15000	-1
13.15833	0
13.16667	3
13.17500	5
13.18333	6
13.19167	5
13.20000	2
13.20833	-3
13.21667	-7
13.22500	-10
13.23333	-11
13.24167	-10
13.25000	-10
13.25833	-10
13.26667	-11
13.27500	-11
13.28333	-10
13.29167	-9
13.30000	-6
13.30833	-3
13.31667	1
13.32500	4
13.33333	6
13.34167	5
13.35000	3
13.35833	-0
13.36667	-2
13.37500	-3
13.38333	-3
13.39167	-3
13.40000	-3
13.40833	-3
13.41667	-3
13.42500	-4
13.43333	-5
13.44167	-6
13.45000	-5
13.45833	-4
13.46667	-4
13.47500	-5
13.48333	-7
13.49167	-10
13.50000	-12
13.50833	-12
13.51667	-12
13.52500	-10
13.53333	-9
13.54167	-8
13.55000	-8
13.55833	-8
13.56667	-9
13.57500	-9
13.58333	-7
13.59167	-4
13.60000	1
13.60833	4
13.61667	7
13.62500	8
13.63333	9
13.64167	7
13.65000	5
13.65833	1
13.66667	-2
13.67500	-4
13.68333	-4
13.69167	-1
13.70000	3
13.70833	5
13.71667	6
13.72500	6
13.73333	5
13.74167	4
13.75000	4
13.75833	6
13.76667	8
13.77500	11
13.78333	13
13.79167	14
13.80000	13
13.80833	12
13.81667	11
13.82500	11
13.83333	12
13.84167	14
13.85000	14
13.85833	14
13.86667	13
13.87500	12
13.88333	11
13.89167	9
13.90000	8
13.90833	7
13.91667	8
13.92500	10
13.93333	12
13.94167	12
13.95000	12
13.95833	11
13.96667	10
13.97500	10
13.98333	11
13.99167	13
14.00000	16
14.00833	18
14.01667	19
14.02500	19
14.03333	18
14.04167	18
14.05000	18
14.05833	20
14.06667	21
14.07500	22
14.08333	21
14.09167	19
14.10000	17
14.10833	16
14.11667	17
14.12500	20
14.13333	25
14.14167	30
14.15000	32
14.15833	32
14.16667	32
14.17500	32
14.18333	33
14.19167	35
14.20000	36
14.20833	37
14.21667	36
14.22500	35
14.23333	35
14.24167	37
14.25000	40
14.25833	45
14.26667	49
14.27500	54
14.28333	57
14.29167	57
14.30000	56
14.30833	56
14.31667	57
14.32500	59
14.33333	62
14.34167	64
14.35000	65
14.35833	63
14.36667	59
14.37500	54
14.38333	50
14.39167	48
14.40000	47
14.40833	47
14.41667	47
14.42500	47
14.43333	47
14.44167	47
14.45000	50
14.45833	54
14.46667	56
14.47500	57
14.48333	57
14.49167	55
14.50000	52
14.50833	50
14.51667	47
14.52500	45
14.53333	44
14.54167	43
14.55000	43
14.55833	44
14.56667	44
14.57500	43
14.58333	41
14.59167	38
14.60000	34
14.60833	32
14.61667	31
14.62500	32
14.63333	34
14.64167	36
14.65000	38
14.65833	39
14.66667	41
14.67500	43
14.68333	44
14.69167	44
14.70000	44
14.70833	43
14.71667	42
14.72500	43
14.73333	44
14.74167	44
14.75000	42
14.75833	36
14.76667	31
14.77500	26
14.78333	23
14.79167	23
14.80000	24
14.80833	25
14.81667	26
14.82500	27
14.83333	29
14.84167	31
14.85000	32
14.85833	32
14.86667	32
14.87500	32
14.88333	32
14.89167	30
14.90000	27
14.90833	25
14.91667	24
14.92500	25
14.93333	29
14.94167	32
14.95000	35
14.95833	37
14.96667	39
14.97500	38
14.98333	36
14.99167	31
15.00000	26
15.00833	21
15.01667	18
15.02500	18
15.03333	20
15.04167	24
15.05000	27
15.05833	29
15.06667	29
15.07500	27
15.08333	23
15.09167	18
15.10000	14
15.10833	11
15.11667	10
15.12500	10
15.13333	11
15.14167	13
15.15000	14
15.15833	15
15.16667	16
15.17500	16
15.18333	15
15.19167	14
15.20000	13
15.20833	13
15.21667	14
15.22500	15
15.23333	16
15.24167	16
15.25000	15
15.25833	14
15.26667	13
15.27500	12
15.28333	11
15.29167	12
15.30000	15
15.30833	19
15.31667	24
15.32500	28
15.33333	29
15.34167	27
15.35000	25
15.35833	22
15.36667	20
15.37500	20
15.38333	21
15.39167	23
15.40000	25
15.40833	24
15.41667	22
15.42500	20
15.43333	17
15.44167	15
15.45000	14
15.45833	15
15.46667	17
15.47500	18
15.48333	18
15.49167	16
15.50000	12
15.50833	8
15.51667	7
15.52500	7
15.53333	8
15.54167	8
15.55000	6
15.55833	4
15.56667	4
15.57500	6
15.58333	8
15.59167	10
15.60000	11
15.60833	11
15.61667	9
15.62500	7
15.63333	5
15.64167	3
15.65000	0
15.65833	-2
15.66667	-4
15.67500	-3
15.68333	-1
15.69167	2
15.70000	6
15.70833	8
15.71667	8
15.72500	6
15.73333	2
15.74167	-2
15.75000	-5
15.75833	-5
15.76667	-2
15.77500	4
15.78333	9
15.79167	15
15.80000	19
15.80833	20
15.81667	19
15.82500	15
15.83333	10
15.84167	4
15.85000	-1
15.85833	-5
15.86667	-7
15.87500	-6
15.88333	-3
15.89167	0
15.90000	3
15.90833	3
15.91667	2
15.92500	-1
15.93333	-5
15.94167	-8
15.95000	-9
15.95833	-8
15.96667	-4
15.97500	1
15.98333	6
15.99167	9
16.00000	11
16.00833	12
16.01667	13
16.02500	14
16.03333	12
16.04167	10
16.05000	8
16.05833	6
16.06667	2
16.07500	-1
16.08333	-5
16.09167	-9
16.10000	-13
16.10833	-15
16.11667	-15
16.12500	-13
16.13333	-10
16.14167	-5
16.15000	-0
16.15833	4
16.16667	6
16.17500	4
16.18333	1
16.19167	-2
16.20000	-5
16.20833	-7
16.21667	-7
16.22500	-6
16.23333	-6
16.24167	-6
16.25000	-6
16.25833	-6
16.26667	-6
16.27500	-6
16.28333	-7
16.29167	-8
16.30000	-7
16.30833	-3
16.31667	1
16.32500	5
16.33333	8
16.34167	10
16.35000	11
16.35833	10
16.36667	8
16.37500	8
16.38333	6
16.39167	3
16.40000	-2
16.40833	-7
16.41667	-12
16.42500	-16
16.43333	-19
16.44167	-20
16.45000	-20
16.45833	-20
16.46667	-19
16.47500	-16
16.48333	-12
16.49167	-7
16.50000	-3
16.50833	-1
16.51667	-1
16.52500	-2
16.53333	-4
16.54167	-5
16.55000	-5
16.55833	-3
16.56667	0
16.57500	4
16.58333	8
16.59167	11
16.60000	13
16.60833	11
16.61667	7
16.62500	3
16.63333	0
16.64167	-1
16.65000	-0
16.65833	3
16.66667	5
16.67500	5
16.68333	2
16.69167	-2
16.70000	-6
16.70833	-8
16.71667	-8
16.72500	-6
16.73333	-4
16.74167	-1
16.75000	1
16.75833	2
16.76667	3
16.77500	2
16.78333	0
16.79167	-1
16.80000	-3
16.80833	-4
16.81667	-5
16.82500	-6
16.83333	-6
16.84167	-6
16.85000	-6
16.85833	-7
16.86667	-12
16.87500	-19
16.88333	-25
16.89167	-29
16.90000	-30
16.90833	-28
16.91667	-24
16.92500	-19
16.93333	-14
16.94167	-10
16.95000	-9
16.95833	-10
16.96667	-13
16.97500	-17
16.98333	-19
16.99167	-19
17.00000	-17
17.00833	-15
17.01667	-14
17.02500	-13
17.03333	-14
17.04167	-16
17.05000	-16
17.05833	-14
17.06667	-12
17.07500	-10
17.08333	-8
17.09167	-7
17.10000	-7
17.10833	-9
17.11667	-11
17.12500	-12
17.13333	-11
17.14167	-8
17.15000	-4
17.15833	1
17.16667	4
17.17500	4
17.18333	1
17.19167	-5
17.20000	-11
17.20833	-17
17.21667	-23
17.22500	-27
17.23333	-30
17.24167	-32
17.25000	-33
17.25833	-33
17.26667	-32
17.27500	-30
17.28333	-29
17.29167	-28
17.30000	-28
17.30833	-28
17.31667	-26
17.32500	-23
17.33333	-20
17.34167	-17
17.35000	-16
17.35833	-14
17.36667	-14
17.37500	-12
17.38333	-12
17.39167	-11
17.40000	-12
17.40833	-13
17.41667	-15
17.42500	-16
17.43333	-16
17.44167	-16
17.45000	-17
17.45833	-18
17.46667	-19
17.47500	-19
17.48333	-17
17.49167	-13
17.50000	-9
17.50833	-6
17.51667	-6
17.52500	-7
17.53333	-7
17.54167	-7
17.55000	-6
17.55833	-5
17.56667	-4
17.57500	-5
17.58333	-8
17.59167	-12
17.60000	-16
17.60833	-18
17.61667	-19
17.62500	-18
17.63333	-16
17.64167	-14
17.65000	-13
17.65833	-12
17.66667	-12
17.67500	-9
17.68333	-7
17.69167	-7
17.70000	-8
17.70833	-11
17.71667	-15
17.72500	-18
17.73333	-19
17.74167	-19
17.75000	-19
17.75833	-19
17.76667	-17
17.77500	-14
17.78333	-11
17.79167	-9
17.80000	-9
17.80833	-10
17.81667	-13
17.82500	-15
17.83333	-16
17.84167	-17
17.85000	-16
17.85833	-15
17.86667	-14
17.87500	-14
17.88333	-15
17.89167	-15
17.90000	-16
17.90833	-15
17.91667	-12
17.92500	-10
17.93333	-8
17.94167	-8
17.95000	-9
17.95833	-11
17.96667	-12
17.97500	-10
17.98333	-8
17.99167	-5
18.00000	-3
18.00833	-1
18.01667	1
18.02500	3
18.03333	5
18.04167	7
18.05000	7
18.05833	6
18.06667	5
18.07500	2
18.08333	-1
18.09167	-5
18.10000	-9
18.10833	-13
18.11667	-17
18.12500	-20
18.13333	-21
18.14167	-20
18.15000	-17
18.15833	-11
18.16667	-3
18.17500	3
18.18333	8
18.19167	9
18.20000	8
18.20833	6
18.21667	2
18.22500	-1
18.23333	-2
18.24167	-2
18.25000	-1
18.25833	-1
18.26667	-2
18.27500	-5
18.28333	-8
18.29167	-10
18.30000	-10
18.30833	-9
18.31667	-9
18.32500	-9
18.33333	-10
18.34167	-11
18.35000	-11
18.35833	-10
18.36667	-10
18.37500	-10
18.38333	-11
18.39167	-10
18.40000	-8
18.40833	-7
18.41667	-5
18.42500	-4
18.43333	-2
18.44167	0
18.45000	2
18.45833	4
18.46667	5
18.47500	6
18.48333	7
18.49167	8
18.50000	9
18.50833	10
18.51667	10
18.52500	10
18.53333	11
18.54167	12
18.55000	12
18.55833	11
18.56667	10
18.57500	9
18.58333	10
18.59167	12
18.60000	13
18.60833	13
18.61667	11
18.62500	9
18.63333	9
18.64167	10
18.65000	13
18.65833	18
18.66667	22
18.67500	25
18.68333	26
18.69167	25
18.70000	23
18.70833	19
18.71667	17
18.72500	15
18.73333	15
18.74167	16
18.75000	18
18.75833	20
18.76667	22
18.77500	24
18.78333	26
18.79167	29
18.80000	30
18.80833	31
18.81667	31
18.82500	30
18.83333	31
18.84167	31
18.85000	31
18.85833	31
18.86667	29
18.87500	28
18.88333	27
18.89167	27
18.90000	27
18.90833	26
18.91667	24
18.92500	21
18.93333	21
18.94167	23
18.95000	26
18.95833	29
18.96667	31
18.97500	33
18.98333	35
18.99167	37
19.00000	39
19.00833	42
19.01667	45
19.02500	48
19.03333	51
19.04167	52
19.05000	51
19.05833	49
19.06667	47
19.07500	45
19.08333	45
19.09167	46
19.10000	49
19.10833	51
19.11667	53
19.12500	54
19.13333	53
19.14167	51
19.15000	49
19.15833	48
19.16667	49
19.17500	50
19.18333	52
19.19167	54
19.20000	56
19.20833	57
19.21667	58
19.22500	58
19.23333	58
19.24167	56
19.25000	54
19.25833	52
19.26667	50
19.27500	49
19.28333	48
19.29167	47
19.30000	45
19.30833	43
19.31667	40
19.32500	39
19.33333	41
19.34167	44
19.35000	48
19.35833	53
19.36667	56
19.37500	56
19.38333	55
19.39167	54
19.40000	53
19.40833	54
19.41667	57
19.42500	61
19.43333	66
19.44167	72
19.45000	76
19.45833	78
19.46667	80
19.47500	82
19.48333	83
19.49167	85
19.50000	87
19.50833	86
19.51667	82
19.52500	77
19.53333	73
19.54167	70
19.55000	69
19.55833	70
19.56667	71
19.57500	71
19.58333	71
19.59167	70
19.60000	68
19.60833	66
19.61667	64
19.62500	64
19.63333	67
19.64167	71
19.65000	75
19.65833	80
19.66667	84
19.67500	87
19.68333	89
19.69167	92
19.70000	96
19.70833	100
19.71667	103
19.72500	106
19.73333	107
19.74167	107
19.75000	107
19.75833	108
19.76667	108
19.77500	108
19.78333	107
19.79167	106
19.80000	104
19.80833	105
19.81667	109
19.82500	114
19.83333	119
19.84167	124
19.85000	128
19.85833	131
19.86667	133
19.87500	136
19.88333	139
19.89167	143
19.90000	147
19.90833	150
19.91667	152
19.92500	153
19.93333	155
19.94167	158
19.95000	164
19.95833	170
19.96667	176
19.97500	180
19.98333	182
19.99167	182
20.00000	182
20.00833	183
20.01667	187
20.02500	193
20.03333	201
20.04167	210
20.05000	218
20.05833	226
20.06667	233
20.07500	237
20.08333	239
20.09167	241
20.10000	245
20.10833	253
20.11667	264
20.12500	276
20.13333	288
20.14167	298
20.15000	306
20.15833	313
20.16667	320
20.17500	328
20.18333	336
20.19167	345
20.20000	355
20.20833	364
20.21667	373
20.22500	381
20.23333	388
20.24167	396
20.25000	404
20.25833	413
20.26667	422
20.27500	431
20.28333	441
20.29167	451
20.30000	462
20.30833	474
20.31667	487
20.32500	499
20.33333	510
20.34167	521
20.35000	532
20.35833	544
20.36667	556
20.37500	568
20.38333	580
20.39167	592
20.40000	605
20.40833	619
20.41667	635
20.42500	653
20.43333	671
20.44167	690
20.45000	709
20.45833	728
20.46667	746
20.47500	763
20.48333	780
20.49167	796
20.50000	812
20.50833	830
20.51667	850
20.52500	871
20.53333	896
20.54167	921
20.55000	945
20.55833	966
20.56667	986
20.57500	1005
20.58333	1025
20.59167	1047
20.60000	1071
20.60833	1095
20.61667	1120
20.62500	1144
20.63333	1168
20.64167	1192
20.65000	1217
20.65833	1244
20.66667	1271
20.67500	1300
20.68333	1328
20.69167	1357
20.70000	1386
20.70833	1418
20.71667	1454
20.72500	1492
20.73333	1531
20.74167	1570
20.75000	1606
20.75833	1642
20.76667	1676
20.77500	1712
20.78333	1748
20.79167	1786
20.80000	1824
20.80833	1864
20.81667	1905
20.82500	1946
20.83333	1988
20.84167	2031
20.85000	2074
20.85833	2118
20.86667	2163
20.87500	2210
20.88333	2256
20.89167	2305
20.90000	2355
20.90833	2407
20.91667	2462
20.92500	2515
20.93333	2567
20.94167	2617
20.95000	2668
20.95833	2719
20.96667	2772
20.97500	2829
20.98333	2885
20.99167	2942
21.00000	2999
21.00833	3058
21.01667	3121
21.02500	3185
21.03333	3251
21.04167	3314
21.05000	3377
21.05833	3439
21.06667	3504
21.07500	3575
21.08333	3645
21.09167	3718
21.10000	3790
21.10833	3860
21.11667	3931
21.12500	4001
21.13333	4076
21.14167	4150
21.15000	4226
21.15833	4303
21.16667	4379
21.17500	4457
21.18333	4534
21.19167	4612
21.20000	4689
21.20833	4766
21.21667	4845
21.22500	4924
21.23333	5007
21.24167	5092
21.25000	5178
21.25833	5266
21.26667	5353
21.27500	5441
21.28333	5528
21.29167	5616
21.30000	5703
21.30833	5791
21.31667	5880
21.32500	5969
21.33333	6062
21.34167	6155
21.35000	6247
21.35833	6341
21.36667	6435
21.37500	6531
21.38333	6626
21.39167	6724
21.40000	6823
21.40833	6921
21.41667	7020
21.42500	7116
21.43333	7214
21.44167	7309
21.45000	7406
21.45833	7503
21.46667	7599
21.47500	7696
21.48333	7789
21.49167	7883
21.50000	7973
21.50833	8061
21.51667	8149
21.52500	8234
21.53333	8321
21.54167	8408
21.55000	8495
21.55833	8583
21.56667	8666
21.57500	8748
21.58333	8823
21.59167	8896
21.60000	8966
21.60833	9034
21.61667	9102
21.62500	9166
21.63333	9231
21.64167	9293
21.65000	9352
21.65833	9408
21.66667	9461
21.67500	9513
21.68333	9561
21.69167	9607
21.70000	9648
21.70833	9686
21.71667	9721
21.72500	9751
21.73333	9778
21.74167	9800
21.75000	9818
21.75833	9834
21.76667	9848
21.77500	9861
21.78333	9872
21.79167	9879
21.80000	9883
21.80833	9880
21.81667	9873
21.82500	9859
21.83333	9841
21.84167	9817
21.85000	9790
21.85833	9758
21.86667	9723
21.87500	9685
21.88333	9645
21.89167	9602
21.90000	9557
21.90833	9507
21.91667	9453
21.92500	9397
21.93333	9336
21.94167	9273
21.95000	9208
21.95833	9142
21.96667	9077
21.97500	9009
21.98333	8942
21.99167	8871
22.00000	8798
22.00833	8722
22.01667	8641
22.02500	8559
22.03333	8472
22.04167	8385
22.05000	8297
22.05833	8209
22.06667	8122
22.07500	8034
22.08333	7948
22.09167	7859
22.10000	7769
22.10833	7678
22.11667	7585
22.12500	7495
22.13333	7403
22.14167	7314
22.15000	7226
22.15833	7139
22.16667	7050
22.17500	6957
22.18333	6866
22.19167	6774
22.20000	6683
22.20833	6595
22.21667	6508
22.22500	6423
22.23333	6337
22.24167	6254
22.25000	6173
22.25833	6094
22.26667	6017
22.27500	5940
22.28333	5866
22.29167	5791
22.30000	5718
22.30833	5646
22.31667	5574
22.32500	5506
22.33333	5438
22.34167	5372
22.35000	5309
22.35833	5247
22.36667	5187
22.37500	5126
22.38333	5067
22.39167	5009
22.40000	4954
22.40833	4902
22.41667	4852
22.42500	4806
22.43333	4760
22.44167	4715
22.45000	4669
22.45833	4623
22.46667	4579
22.47500	4536
22.48333	4496
22.49167	4459
22.50000	4423
22.50833	4387
22.51667	4350
22.52500	4315
22.53333	4281
22.54167	4249
22.55000	4220
22.55833	4191
22.56667	4164
22.57500	4137
22.58333	4109
22.59167	4081
22.60000	4053
22.60833	4027
22.61667	4002
22.62500	3980
22.63333	3960
22.64167	3942
22.65000	3923
22.65833	3906
22.66667	3889
22.67500	3873
22.68333	3857
22.69167	3842
22.70000	3827
22.70833	3812
22.71667	3796
22.72500	3781
22.73333	3767
22.74167	3755
22.75000	3743
22.75833	3733
22.76667	3723
22.77500	3713
22.78333	3705
22.79167	3699
22.80000	3694
22.80833	3690
22.81667	3685
22.82500	3679
22.83333	3672
22.84167	3663
22.85000	3654
22.85833	3643
22.86667	3632
22.87500	3622
22.88333	3613
22.89167	3605
22.90000	3596
22.90833	3588
22.91667	3579
22.92500	3573
22.93333	3568
22.94167	3567
22.95000	3566
22.95833	3566
22.96667	3566
22.97500	3564
22.98333	3561
22.99167	3556
23.00000	3552
23.00833	3548
23.01667	3546
23.02500	3543
23.03333	3541
23.04167	3538
23.05000	3535
23.05833	3531
23.06667	3529
23.07500	3528
23.08333	3529
23.09167	3530
23.10000	3531
23.10833	3532
23.11667	3533
23.12500	3533
23.13333	3530
23.14167	3526
23.15000	3519
23.15833	3511
23.16667	3506
23.17500	3502
23.18333	3501
23.19167	3502
23.20000	3503
23.20833	3503
23.21667	3501
23.22500	3500
23.23333	3498
23.24167	3498
23.25000	3498
23.25833	3498
23.26667	3497
23.27500	3495
23.28333	3493
23.29167	3491
23.30000	3490
23.30833	3491
23.31667	3492
23.32500	3493
23.33333	3495
23.34167	3496
23.35000	3496
23.35833	3494
23.36667	3492
23.37500	3490
23.38333	3490
23.39167	3490
23.40000	3492
23.40833	3494
23.41667	3496
23.42500	3498
23.43333	3497
23.44167	3494
23.45000	3489
23.45833	3484
23.46667	3481
23.47500	3480
23.48333	3480
23.49167	3480
23.50000	3480
23.50833	3478
23.51667	3475
23.52500	3473
23.53333	3473
23.54167	3475
23.55000	3480
23.55833	3486
23.56667	3491
23.57500	3494
23.58333	3494
23.59167	3492
23.60000	3489
23.60833	3485
23.61667	3482
23.62500	3480
23.63333	3481
23.64167	3483
23.65000	3485
23.65833	3487
23.66667	3486
23.67500	3482
23.68333	3479
23.69167	3476
23.70000	3475
23.70833	3473
23.71667	3470
23.72500	3465
23.73333	3459
23.74167	3454
23.75000	3452
23.75833	3453
23.76667	3453
23.77500	3453
23.78333	3451
23.79167	3450
23.80000	3450
23.80833	3449
23.81667	3447
23.82500	3442
23.83333	3434
23.84167	3426
23.85000	3419
23.85833	3412
23.86667	3406
23.87500	3399
23.88333	3392
23.89167	3385
23.90000	3379
23.90833	3375
23.91667	3370
23.92500	3365
23.93333	3357
23.94167	3347
23.95000	3336
23.95833	3326
23.96667	3317
23.97500	3309
23.98333	3302
23.99167	3292
24.00000	3282
24.00833	3271
24.01667	3258
24.02500	3246
24.03333	3234
24.04167	3224
24.05000	3214
24.05833	3206
24.06667	3199
24.07500	3192
24.08333	3185
24.09167	3176
24.10000	3165
24.10833	3153
24.11667	3141
24.12500	3130
24.13333	3122
24.14167	3113
24.15000	3103
24.15833	3092
24.16667	3079
24.17500	3067
24.18333	3055
24.19167	3044
24.20000	3032
24.20833	3018
24.21667	3003
24.22500	2987
24.23333	2972
24.24167	2957
24.25000	2944
24.25833	2931
24.26667	2919
24.27500	2906
24.28333	2893
24.29167	2880
24.30000	2867
24.30833	2855
24.31667	2843
24.32500	2832
24.33333	2822
24.34167	2812
24.35000	2803
24.35833	2793
24.36667	2782
24.37500	2769
24.38333	2756
24.39167	2742
24.40000	2728
24.40833	2714
24.41667	2701
24.42500	2690
24.43333	2679
24.44167	2669
24.45000	2660
24.45833	2650
24.46667	2639
24.47500	2626
24.48333	2612
24.49167	2598
24.50000	2584
24.50833	2570
24.51667	2559
24.52500	2549
24.53333	2539
24.54167	2531
24.55000	2521
24.55833	2511
24.56667	2501
24.57500	2492
24.58333	2482
24.59167	2472
24.60000	2461
24.60833	2448
24.61667	2434
24.62500	2418
24.63333	2401
24.64167	2385
24.65000	2370
24.65833	2355
24.66667	2341
24.67500	2328
24.68333	2314
24.69167	2300
24.70000	2284
24.70833	2271
24.71667	2259
24.72500	2249
24.73333	2241
24.74167	2233
24.75000	2223
24.75833	2210
24.76667	2196
24.77500	2180
24.78333	2165
24.79167	2152
24.80000	2139
24.80833	2126
24.81667	2111
24.82500	2094
24.83333	2076
24.84167	2058
24.85000	2041
24.85833	2025
24.86667	2011
24.87500	1999
24.88333	1986
24.89167	1973
24.90000	1960
24.90833	1946
24.91667	1933
24.92500	1921
24.93333	1909
24.94167	1897
24.95000	1886
24.95833	1874
24.96667	1862
24.97500	1848
24.98333	1833
24.99167	1817
25.00000	1800
25.00833	1784
25.01667	1768
25.02500	1755
25.03333	1742
25.04167	1730
25.05000	1716
25.05833	1701
25.06667	1686
25.07500	1672
25.08333	1661
25.09167	1651
25.10000	1642
25.10833	1633
25.11667	1622
25.12500	1611
25.13333	1600
25.14167	1589
25.15000	1578
25.15833	1565
25.16667	1552
25.17500	1537
25.18333	1523
25.19167	1511
25.20000	1501
25.20833	1492
25.21667	1484
25.22500	1476
25.23333	1468
25.24167	1459
25.25000	1450
25.25833	1440
25.26667	1432
25.27500	1426
25.28333	1420
25.29167	1416
25.30000	1412
25.30833	1406
25.31667	1400
25.32500	1393
25.33333	1386
25.34167	1378
25.35000	1369
25.35833	1360
25.36667	1351
25.37500	1344
25.38333	1337
25.39167	1330
25.40000	1323
25.40833	1315
25.41667	1307
25.42500	1300
25.43333	1295
25.44167	1292
25.45000	1291
25.45833	1291
25.46667	1291
25.47500	1290
25.48333	1289
25.49167	1286
25.50000	1283
25.50833	1281
25.51667	1278
25.52500	1276
25.53333	1274
25.54167	1271
25.55000	1267
25.55833	1262
25.56667	1258
25.57500	1256
25.58333	1256
25.59167	1256
25.60000	1257
25.60833	1256
25.61667	1253
25.62500	1248
25.63333	1243
25.64167	1238
25.65000	1235
25.65833	1233
25.66667	1233
25.67500	1235
25.68333	1237
25.69167	1239
25.70000	1241
25.70833	1241
25.71667	1239
25.72500	1237
25.73333	1234
25.74167	1231
25.75000	1228
25.75833	1225
25.76667	1221
25.77500	1216
25.78333	1211
25.79167	1208
25.80000	1205
25.80833	1202
25.81667	1200
25.82500	1198
25.83333	1195
25.84167	1193
25.85000	1194
25.85833	1195
25.86667	1197
25.87500	1197
25.88333	1196
25.89167	1193
25.90000	1189
25.90833	1182
25.91667	1175
25.92500	1168
25.93333	1164
25.94167	1161
25.95000	1162
25.95833	1164
25.96667	1165
25.97500	1164
25.98333	1161
25.99167	1158
26.00000	1155
26.00833	1153
26.01667	1154
26.02500	1155
26.03333	1155
26.04167	1153
26.05000	1150
26.05833	1146
26.06667	1142
26.07500	1139
26.08333	1136
26.09167	1132
26.10000	1127
26.10833	1122
26.11667	1117
26.12500	1112
26.13333	1108
26.14167	1104
26.15000	1101
26.15833	1098
26.16667	1095
26.17500	1092
26.18333	1087
26.19167	1082
26.20000	1077
26.20833	1075
26.21667	1074
26.22500	1075
26.23333	1075
26.24167	1076
26.25000	1075
26.25833	1074
26.26667	1073
26.27500	1072
26.28333	1070
26.29167	1069
26.30000	1067
26.30833	1066
26.31667	1064
26.32500	1062
26.33333	1058
26.34167	1053
26.35000	1049
26.35833	1045
26.36667	1041
26.37500	1038
26.38333	1034
26.39167	1031
26.40000	1028
26.40833	1028
26.41667	1029
26.42500	1030
26.43333	1030
26.44167	1028
26.45000	1025
26.45833	1023
26.46667	1023
26.47500	1024
26.48333	1028
26.49167	1030
26.50000	1030
26.50833	1030
26.51667	1032
26.52500	1033
26.53333	1035
26.54167	1036
26.55000	1038
26.55833	1039
26.56667	1040
26.57500	1040
26.58333	1041
26.59167	1041
26.60000	1038
26.60833	1035
26.61667	1031
26.62500	1029
26.63333	1028
26.64167	1028
26.65000	1029
26.65833	1030
26.66667	1031
26.67500	1032
26.68333	1033
26.69167	1034
26.70000	1035
26.70833	1033
26.71667	1030
26.72500	1027
26.73333	1024
26.74167	1023
26.75000	1023
26.75833	1026
26.76667	1030
26.77500	1035
26.78333	1041
26.79167	1046
26.80000	1049
26.80833	1052
26.81667	1052
26.82500	1052
26.83333	1052
26.84167	1051
26.85000	1051
26.85833	1052
26.86667	1052
26.87500	1052
26.88333	1052
26.89167	1053
26.90000	1054
26.90833	1057
26.91667	1059
26.92500	1060
26.93333	1061
26.94167	1060
26.95000	1061
26.95833	1062
26.96667	1063
26.97500	1064
26.98333	1064
26.99167	1062
27.00000	1058
27.00833	1053
27.01667	1048
27.02500	1045
27.03333	1045
27.04167	1047
27.05000	1049
27.05833	1050
27.06667	1050
27.07500	1050
27.08333	1049
27.09167	1050
27.10000	1053
27.10833	1056
27.11667	1057
27.12500	1057
27.13333	1057
27.14167	1055
27.15000	1053
27.15833	1049
27.16667	1044
27.17500	1038
27.18333	1033
27.19167	1029
27.20000	1027
27.20833	1028
27.21667	1031
27.22500	1035
27.23333	1040
27.24167	1045
27.25000	1047
27.25833	1045
27.26667	1040
27.27500	1034
27.28333	1028
27.29167	1023
27.30000	1019
27.30833	1018
27.31667	1019
27.32500	1021
27.33333	1021
27.34167	1019
27.35000	1015
27.35833	1010
27.36667	1007
27.37500	1008
27.38333	1009
27.39167	1010
27.40000	1011
27.40833	1009
27.41667	1005
27.42500	1001
27.43333	999
27.44167	999
27.45000	1001
27.45833	1002
27.46667	1001
27.47500	999
27.48333	997
27.49167	995
27.50000	993
27.50833	993
27.51667	993
27.52500	993
27.53333	994
27.54167	995
27.55000	994
27.55833	991
27.56667	987
27.57500	983
27.58333	981
27.59167	982
27.60000	985
27.60833	988
27.61667	990
27.62500	991
27.63333	991
27.64167	989
27.65000	989
27.65833	988
27.66667	989
27.67500	990
27.68333	991
27.69167	991
27.70000	989
27.70833	984
27.71667	978
27.72500	973
27.73333	971
27.74167	971
27.75000	972
27.75833	974
27.76667	977
27.77500	980
27.78333	983
27.79167	987
27.80000	991
27.80833	995
27.81667	999
27.82500	1002
27.83333	1003
27.84167	1003
27.85000	1003
27.85833	1003
27.86667	1004
27.87500	1007
27.88333	1011
27.89167	1014
27.90000	1016
27.90833	1015
27.91667	1013
27.92500	1011
27.93333	1011
27.94167	1012
27.95000	1014
27.95833	1016
27.96667	1018
27.97500	1020
27.98333	1024
27.99167	1029
28.00000	1036
28.00833	1042
28.01667	1049
28.02500	1054
28.03333	1055
28.04167	1055
28.05000	1054
28.05833	1053
28.06667	1053
28.07500	1055
28.08333	1058
28.09167	1061
28.10000	1062
28.10833	1062
28.11667	1061
28.12500	1059
28.13333	1059
28.14167	1059
28.15000	1060
28.15833	1062
28.16667	1064
28.17500	1065
28.18333	1066
28.19167	1067
28.20000	1069
28.20833	1072
28.21667	1077
28.22500	1081
28.23333	1084
28.24167	1084
28.25000	1084
28.25833	1083
28.26667	1085
28.27500	1090
28.28333	1097
28.29167	1104
28.30000	1110
28.30833	1114
28.31667	1116
28.32500	1119
28.33333	1122
28.34167	1125
28.35000	1126
28.35833	1126
28.36667	1125
28.37500	1123
28.38333	1123
28.39167	1123
28.40000	1124
28.40833	1125
28.41667	1124
28.42500	1123
28.43333	1124
28.44167	1127
28.45000	1131
28.45833	1137
28.46667	1143
28.47500	1148
28.48333	1151
28.49167	1153
28.50000	1152
28.50833	1151
28.51667	1151
28.52500	1151
28.53333	1153
28.54167	1155
28.55000	1158
28.55833	1161
28.56667	1165
28.57500	1168
28.58333	1170
28.59167	1169
28.60000	1166
28.60833	1163
28.61667	1161
28.62500	1161
28.63333	1164
28.64167	1168
28.65000	1172
28.65833	1177
28.66667	1180
28.67500	1183
28.68333	1184
28.69167	1185
28.70000	1184
28.70833	1182
28.71667	1179
28.72500	1177
28.73333	1178
28.74167	1181
28.75000	1187
28.75833	1194
28.76667	1199
28.77500	1201
28.78333	1200
28.79167	1197
28.80000	1192
28.80833	1189
28.81667	1188
28.82500	1189
28.83333	1194
28.84167	1199
28.85000	1204
28.85833	1209
28.86667	1212
28.87500	1214
28.88333	1216
28.89167	1217
28.90000	1217
28.90833	1218
28.91667	1219
28.92500	1220
28.93333	1221
28.94167	1221
28.95000	1222
28.95833	1222
28.96667	1222
28.97500	1222
28.98333	1224
28.99167	1226
29.00000	1229
29.00833	1232
29.01667	1234
29.02500	1236
29.03333	1237
29.04167	1239
29.05000	1243
29.05833	1249
29.06667	1255
29.07500	1260
29.08333	1264
29.09167	1266
29.10000	1267
29.10833	1267
29.11667	1267
29.12500	1268
29.13333	1271
29.14167	1277
29.15000	1283
29.15833	1289
29.16667	1294
29.17500	1298
29.18333	1301
29.19167	1306
29.20000	1311
29.20833	1315
29.21667	1320
29.22500	1324
29.23333	1329
29.24167	1335
29.25000	1343
29.25833	1352
29.26667	1361
29.27500	1370
29.28333	1377
29.29167	1385
29.30000	1391
29.30833	1396
29.31667	1400
29.32500	1404
29.33333	1408
29.34167	1415
29.35000	1424
29.35833	1435
29.36667	1445
29.37500	1454
29.38333	1462
29.39167	1469
29.40000	1476
29.40833	1484
29.41667	1494
29.42500	1504
29.43333	1515
29.44167	1527
29.45000	1539
29.45833	1553
29.46667	1569
29.47500	1588
29.48333	1608
29.49167	1629
29.50000	1650
29.50833	1671
29.51667	1691
29.52500	1711
29.53333	1733
29.54167	1755
29.55000	1777
29.55833	1800
29.56667	1823
29.57500	1848
29.58333	1875
29.59167	1904
29.60000	1934
29.60833	1965
29.61667	1997
29.62500	2029
29.63333	2064
29.64167	2100
29.65000	2138
29.65833	2178
29.66667	2217
29.67500	2259
29.68333	2301
29.69167	2346
29.70000	2393
29.70833	2441
29.71667	2492
29.72500	2542
29.73333	2594
29.74167	2647
29.75000	2701
29.75833	2756
29.76667	2813
29.77500	2874
29.78333	2937
29.79167	3003
29.80000	3071
29.80833	3141
29.81667	3214
29.82500	3287
29.83333	3360
29.84167	3433
29.85000	3508
29.85833	3584
29.86667	3663
29.87500	3745
29.88333	3827
29.89167	3912
29.90000	3997
29.90833	4082
29.91667	4171
29.92500	4259
29.93333	4351
29.94167	4444
29.95000	4539
29.95833	4637
29.96667	4735
29.97500	4836
29.98333	4936
29.99167	5037
30.00000	5137
30.00833	5235
30.01667	5331
30.02500	5425
30.03333	5520
30.04167	5615
30.05000	5710
30.05833	5808
30.06667	5903
30.07500	5999
30.08333	6092
30.09167	6185
30.10000	6277
30.10833	6368
30.11667	6459
30.12500	6546
30.13333	6633
30.14167	6716
30.15000	6798
30.15833	6878
30.16667	6956
30.17500	7033
30.18333	7106
30.19167	7177
30.20000	7245
30.20833	7309
30.21667	7370
30.22500	7426
30.23333	7481
30.24167	7532
30.25000	7579
30.25833	7623
30.26667	7662
30.27500	7697
30.28333	7729
30.29167	7757
30.30000	7784
30.30833	7807
30.31667	7829
30.32500	7846
30.33333	7860
30.34167	7869
30.35000	7872
30.35833	7871
30.36667	7866
30.37500	7857
30.38333	7847
30.39167	7834
30.40000	7818
30.40833	7798
30.41667	7772
30.42500	7742
30.43333	7706
30.44167	7669
30.45000	7628
30.45833	7585
30.46667	7540
30.47500	7493
30.48333	7445
30.49167	7394
30.50000	7340
30.50833	7284
30.51667	7223
30.52500	7161
30.53333	7095
30.54167	7027
30.55000	6957
30.55833	6885
30.56667	6815
30.57500	6743
30.58333	6672
30.59167	6597
30.60000	6519
30.60833	6438
30.61667	6353
30.62500	6269
30.63333	6183
30.64167	6099
30.65000	6016
30.65833	5933
30.66667	5849
30.67500	5762
30.68333	5675
30.69167	5584
30.70000	5493
30.70833	5405
30.71667	5319
30.72500	5235
30.73333	5151
30.74167	5068
30.75000	4984
30.75833	4900
30.76667	4817
30.77500	4733
30.78333	4652
30.79167	4571
30.80000	4491
30.80833	4413
30.81667	4336
30.82500	4262
30.83333	4189
30.84167	4119
30.85000	4047
30.85833	3974
30.86667	3901
30.87500	3825
30.88333	3752
30.89167	3681
30.90000	3612
30.90833	3545
30.91667	3478
30.92500	3413
30.93333	3346
30.94167	3282
30.95000	3220
30.95833	3160
30.96667	3102
30.97500	3045
30.98333	2991
30.99167	2936
31.00000	2883
31.00833	2830
31.01667	2778
31.02500	2727
31.03333	2675
31.04167	2626
31.05000	2580
31.05833	2535
31.06667	2493
31.07500	2452
31.08333	2411
31.09167	2369
31.10000	2328
31.10833	2289
31.11667	2251
31.12500	2215
31.13333	2181
31.14167	2148
31.15000	2114
31.15833	2079
31.16667	2048
31.17500	2018
31.18333	1990
31.19167	1961
31.20000	1932
31.20833	1902
31.21667	1870
31.22500	1840
31.23333	1811
31.24167	1782
31.25000	1755
31.25833	1727
31.26667	1701
31.27500	1676
31.28333	1653
31.29167	1631
31.30000	1610
31.30833	1590
31.31667	1570
31.32500	1551
31.33333	1531
31.34167	1510
31.35000	1488
31.35833	1466
31.36667	1445
31.37500	1425
31.38333	1407
31.39167	1389
31.40000	1371
31.40833	1355
31.41667	1341
31.42500	1328
31.43333	1318
31.44167	1307
31.45000	1296
31.45833	1283
31.46667	1270
31.47500	1256
31.48333	1242
31.49167	1229
31.50000	1216
31.50833	1203
31.51667	1192
31.52500	1181
31.53333	1173
31.54167	1164
31.55000	1154
31.55833	1145
31.56667	1135
31.57500	1125
31.58333	1116
31.59167	1107
31.60000	1099
31.60833	1093
31.61667	1086
31.62500	1081
31.63333	1077
31.64167	1071
31.65000	1064
31.65833	1056
31.66667	1048
31.67500	1040
31.68333	1034
31.69167	1030
31.70000	1028
31.70833	1027
31.71667	1024
31.72500	1021
31.73333	1015
31.74167	1010
31.75000	1003
31.75833	997
31.76667	991
31.77500	985
31.78333	980
31.79167	976
31.80000	974
31.80833	973
31.81667	973
31.82500	974
31.83333	974
31.84167	975
31.85000	976
31.85833	978
31.86667	978
31.87500	975
31.88333	972
31.89167	968
31.90000	964
31.90833	961
31.91667	961
31.92500	961
31.93333	963
31.94167	965
31.95000	967
31.95833	970
31.96667	972
31.97500	973
31.98333	975
31.99167	978
32.00000	980
32.00833	983
32.01667	986
32.02500	990
32.03333	994
32.04167	999
32.05000	1005
32.05833	1012
32.06667	1020
32.07500	1029
32.08333	1039
32.09167	1048
32.10000	1057
32.10833	1064
32.11667	1069
32.12500	1075
32.13333	1081
32.14167	1088
32.15000	1096
32.15833	1106
32.16667	1116
32.17500	1128
32.18333	1140
32.19167	1154
32.20000	1169
32.20833	1183
32.21667	1198
32.22500	1214
32.23333	1233
32.24167	1252
32.25000	1271
32.25833	1289
32.26667	1305
32.27500	1320
32.28333	1334
32.29167	1349
32.30000	1364
32.30833	1380
32.31667	1396
32.32500	1413
32.33333	1432
32.34167	1454
32.35000	1478
32.35833	1503
32.36667	1527
32.37500	1550
32.38333	1573
32.39167	1598
32.40000	1624
32.40833	1649
32.41667	1675
32.42500	1700
32.43333	1725
32.44167	1751
32.45000	1778
32.45833	1806
32.46667	1835
32.47500	1864
32.48333	1892
32.49167	1919
32.50000	1946
32.50833	1974
32.51667	2002
32.52500	2033
32.53333	2067
32.54167	2102
32.55000	2138
32.55833	2173
32.56667	2206
32.57500	2237
32.58333	2266
32.59167	2295
32.60000	2326
32.60833	2359
32.61667	2395
32.62500	2430
32.63333	2466
32.64167	2500
32.65000	2534
32.65833	2569
32.66667	2604
32.67500	2643
32.68333	2680
32.69167	2717
32.70000	2752
32.70833	2788
32.71667	2825
32.72500	2863
32.73333	2903
32.74167	2943
32.75000	2982
32.75833	3020
32.76667	3056
32.77500	3092
32.78333	3126
32.79167	3162
32.80000	3197
32.80833	3234
32.81667	3273
32.82500	3313
32.83333	3356
32.84167	3399
32.85000	3442
32.85833	3484
32.86667	3523
32.87500	3561
32.88333	3597
32.89167	3633
32.90000	3669
32.90833	3705
32.91667	3741
32.92500	3776
32.93333	3811
32.94167	3844
32.95000	3874
32.95833	3904
32.96667	3933
32.97500	3963
32.98333	3992
32.99167	4021
33.00000	4050
33.00833	4078
33.01667	4105
33.02500	4130
33.03333	4153
33.04167	4176
33.05000	4198
33.05833	4221
33.06667	4242
33.07500	4262
33.08333	4280
33.09167	4296
33.10000	4312
33.10833	4328
33.11667	4344
33.12500	4359
33.13333	4373
33.14167	4385
33.15000	4396
33.15833	4404
33.16667	4410
33.17500	4414
33.18333	4417
33.19167	4419
33.20000	4420
33.20833	4419
33.21667	4415
33.22500	4410
33.23333	4405
33.24167	4402
33.25000	4399
33.25833	4398
33.26667	4393
33.27500	4385
33.28333	4373
33.29167	4358
33.30000	4341
33.30833	4323
33.31667	4305
33.32500	4287
33.33333	4269
33.34167	4251
33.35000	4235
33.35833	4218
33.36667	4201
33.37500	4181
33.38333	4160
33.39167	4137
33.40000	4111
33.40833	4085
33.41667	4059
33.42500	4032
33.43333	4004
33.44167	3975
33.45000	3943
33.45833	3908
33.46667	3872
33.47500	3833
33.48333	3795
33.49167	3759
33.50000	3725
33.50833	3693
33.51667	3661
33.52500	3629
33.53333	3595
33.54167	3559
33.55000	3522
33.55833	3482
33.56667	3441
33.57500	3397
33.58333	3356
33.59167	3315
33.60000	3274
33.60833	3234
33.61667	3192
33.62500	3150
33.63333	3107
33.64167	3064
33.65000	3023
33.65833	2980
33.66667	2938
33.67500	2895
33.68333	2853
33.69167	2814
33.70000	2777
33.70833	2741
33.71667	2703
33.72500	2664
33.73333	2623
33.74167	2581
33.75000	2541
33.75833	2501
33.76667	2463
33.77500	2424
33.78333	2387
33.79167	2349
33.80000	2311
33.80833	2275
33.81667	2239
33.82500	2204
33.83333	2169
33.84167	2134
33.85000	2097
33.85833	2057
33.86667	2018
33.87500	1978
33.88333	1941
33.89167	1906
33.90000	1872
33.90833	1839
33.91667	1806
33.92500	1774
33.93333	1742
33.94167	1710
33.95000	1676
33.95833	1642
33.96667	1609
33.97500	1577
33.98333	1547
33.99167	1520
34.00000	1492
34.00833	1464
34.01667	1432
34.02500	1400
34.03333	1368
34.04167	1337
34.05000	1308
34.05833	1280
34.06667	1257
34.07500	1236
34.08333	1217
34.09167	1199
34.10000	1181
34.10833	1161
34.11667	1138
34.12500	1115
34.13333	1091
34.14167	1068
34.15000	1045
34.15833	1022
34.16667	1002
34.17500	984
34.18333	969
34.19167	954
34.20000	939
34.20833	922
34.21667	905
34.22500	887
34.23333	868
34.24167	850
34.25000	832
34.25833	815
34.26667	798
34.27500	781
34.28333	766
34.29167	750
34.30000	735
34.30833	722
34.31667	710
34.32500	697
34.33333	683
34.34167	668
34.35000	654
34.35833	640
34.36667	628
34.37500	616
34.38333	605
34.39167	594
34.40000	583
34.40833	574
34.41667	565
34.42500	555
34.43333	545
34.44167	535
34.45000	524
34.45833	512
34.46667	500
34.47500	490
34.48333	482
34.49167	477
34.50000	472
34.50833	467
34.51667	461
34.52500	454
34.53333	444
34.54167	435
34.55000	426
34.55833	419
34.56667	415
34.57500	412
34.58333	409
34.59167	404
34.60000	397
34.60833	389
34.61667	380
34.62500	373
34.63333	368
34.64167	365
34.65000	361
34.65833	355
34.66667	349
34.67500	342
34.68333	337
34.69167	333
34.70000	331
34.70833	330
34.71667	329
34.72500	326
34.73333	322
34.74167	317
34.75000	313
34.75833	307
34.76667	302
34.77500	297
34.78333	291
34.79167	284
34.80000	276
34.80833	270
34.81667	265
34.82500	263
34.83333	264
34.84167	266
34.85000	268
34.85833	270
34.86667	270
34.87500	267
34.88333	262
34.89167	256
34.90000	251
34.90833	248
34.91667	248
34.92500	250
34.93333	251
34.94167	251
34.95000	250
34.95833	248
34.96667	245
34.97500	242
34.98333	240
34.99167	237
35.00000	235
35.00833	233
35.01667	233
35.02500	234
35.03333	235
35.04167	235
35.05000	235
35.05833	233
35.06667	231
35.07500	229
35.08333	227
35.09167	226
35.10000	226
35.10833	227
35.11667	228
35.12500	228
35.13333	227
35.14167	225
35.15000	223
35.15833	220
35.16667	219
35.17500	219
35.18333	220
35.19167	221
35.20000	223
35.20833	222
35.21667	218
35.22500	213
35.23333	208
35.24167	205
35.25000	206
35.25833	208
35.26667	210
35.27500	209
35.28333	205
35.29167	198
35.30000	190
35.30833	184
35.31667	180
35.32500	179
35.33333	181
35.34167	184
35.35000	186
35.35833	187
35.36667	187
35.37500	187
35.38333	188
35.39167	189
35.40000	190
35.40833	189
35.41667	186
35.42500	182
35.43333	176
35.44167	171
35.45000	168
35.45833	166
35.46667	164
35.47500	163
35.48333	161
35.49167	156
35.50000	151
35.50833	147
35.51667	144
35.52500	144
35.53333	148
35.54167	153
35.55000	157
35.55833	159
35.56667	159
35.57500	156
35.58333	151
35.59167	148
35.60000	145
35.60833	143
35.61667	141
35.62500	138
35.63333	133
35.64167	129
35.65000	125
35.65833	122
35.66667	120
35.67500	118
35.68333	117
35.69167	115
35.70000	112
35.70833	110
35.71667	107
35.72500	105
35.73333	105
35.74167	107
35.75000	111
35.75833	115
35.76667	118
35.77500	120
35.78333	119
35.79167	116
35.80000	111
35.80833	107
35.81667	102
35.82500	99
35.83333	97
35.84167	96
35.85000	96
35.85833	94
35.86667	92
35.87500	89
35.88333	87
35.89167	87
35.90000	88
35.90833	90
35.91667	92
35.92500	93
35.93333	93
35.94167	91
35.95000	88
35.95833	84
35.96667	80
35.97500	78
35.98333	77
35.99167	77
36.00000	77
36.00833	77
36.01667	77
36.02500	77
36.03333	77
36.04167	79
36.05000	81
36.05833	82
36.06667	83
36.07500	82
36.08333	79
36.09167	76
36.10000	73
36.10833	72
36.11667	74
36.12500	78
36.13333	81
36.14167	83
36.15000	81
36.15833	76
36.16667	71
36.17500	68
36.18333	69
36.19167	73
36.20000	76
36.20833	77
36.21667	75
36.22500	70
36.23333	64
36.24167	59
36.25000	55
36.25833	52
36.26667	51
36.27500	53
36.28333	57
36.29167	61
36.30000	64
36.30833	66
36.31667	68
36.32500	70
36.33333	72
36.34167	73
36.35000	72
36.35833	70
36.36667	67
36.37500	64
36.38333	61
36.39167	57
36.40000	54
36.40833	52
36.41667	52
36.42500	53
36.43333	55
36.44167	58
36.45000	60
36.45833	62
36.46667	64
36.47500	67
36.48333	68
36.49167	68
36.50000	66
36.50833	65
36.51667	65
36.52500	66
36.53333	68
36.54167	70
36.55000	71
36.55833	72
36.56667	72
36.57500	72
36.58333	71
36.59167	69
36.60000	66
36.60833	63
36.61667	60
36.62500	60
36.63333	62
36.64167	65
36.65000	68
36.65833	69
36.66667	69
36.67500	70
36.68333	71
36.69167	70
36.70000	67
36.70833	63
36.71667	59
36.72500	57
36.73333	58
36.74167	61
36.75000	64
36.75833	67
36.76667	68
36.77500	66
36.78333	64
36.79167	62
36.80000	60
36.80833	58
36.81667	55
36.82500	52
36.83333	49
36.84167	48
36.85000	51
36.85833	56
36.86667	61
36.87500	63
36.88333	65
36.89167	64
36.90000	63
36.90833	63
36.91667	65
36.92500	66
36.93333	68
36.94167	69
36.95000	71
36.95833	71
36.96667	72
36.97500	71
36.98333	70
36.99167	69
37.00000	69
37.00833	70
37.01667	71
37.02500	70
37.03333	70
37.04167	68
37.05000	67
37.05833	65
37.06667	65
37.07500	65
37.08333	67
37.09167	67
37.10000	68
37.10833	68
37.11667	67
37.12500	66
37.13333	65
37.14167	63
37.15000	62
37.15833	63
37.16667	66
37.17500	71
37.18333	75
37.19167	77
37.20000	76
37.20833	73
37.21667	70
37.22500	66
37.23333	63
37.24167	60
37.25000	60
37.25833	60
37.26667	62
37.27500	63
37.28333	65
37.29167	67
37.30000	69
37.30833	71
37.31667	72
37.32500	73
37.33333	72
37.34167	70
37.35000	68
37.35833	65
37.36667	64
37.37500	62
37.38333	61
37.39167	62
37.40000	63
37.40833	63
37.41667	62
37.42500	59
37.43333	56
37.44167	53
37.45000	50
37.45833	47
37.46667	46
37.47500	45
37.48333	46
37.49167	46
37.50000	44
37.50833	42
37.51667	39
37.52500	38
37.53333	38
37.54167	40
37.55000	41
37.55833	40
37.56667	38
37.57500	35
37.58333	31
37.59167	28
37.60000	26
37.60833	26
37.61667	28
37.62500	31
37.63333	35
37.64167	38
37.65000	41
37.65833	42
37.66667	44
37.67500	45
37.68333	47
37.69167	47
37.70000	47
37.70833	47
37.71667	48
37.72500	48
37.73333	49
37.74167	47
37.75000	44
37.75833	39
37.76667	34
37.77500	31
37.78333	29
37.79167	31
37.80000	35
37.80833	39
37.81667	42
37.82500	43
37.83333	42
37.84167	39
37.85000	35
37.85833	32
37.86667	31
37.87500	32
37.88333	33
37.89167	36
37.90000	39
37.90833	40
37.91667	39
37.92500	37
37.93333	36
37.94167	36
37.95000	36
37.95833	38
37.96667	40
37.97500	39
37.98333	37
37.99167	32
38.00000	28
38.00833	23
38.01667	18
38.02500	15
38.03333	15
38.04167	19
38.05000	26
38.05833	34
38.06667	39
38.07500	41
38.08333	39
38.09167	35
38.10000	31
38.10833	29
38.11667	30
38.12500	31
38.13333	32
38.14167	33
38.15000	33
38.15833	32
38.16667	32
38.17500	33
38.18333	35
38.19167	37
38.20000	39
38.20833	43
38.21667	47
38.22500	49
38.23333	50
38.24167	47
38.25000	44
38.25833	40
38.26667	36
38.27500	35
38.28333	35
38.29167	35
38.30000	36
38.30833	36
38.31667	36
38.32500	34
38.33333	31
38.34167	28
38.35000	25
38.35833	23
38.36667	24
38.37500	26
38.38333	29
38.39167	30
38.40000	30
38.40833	28
38.41667	25
38.42500	22
38.43333	20
38.44167	17
38.45000	15
38.45833	13
38.46667	11
38.47500	12
38.48333	13
38.49167	15
38.50000	17
38.50833	21
38.51667	25
38.52500	30
38.53333	34
38.54167	37
38.55000	39
38.55833	39
38.56667	39
38.57500	38
38.58333	37
38.59167	37
38.60000	37
38.60833	38
38.61667	40
38.62500	41
38.63333	38
38.64167	34
38.65000	29
38.65833	24
38.66667	20
38.67500	17
38.68333	16
38.69167	16
38.70000	17
38.70833	19
38.71667	20
38.72500	22
38.73333	24
38.74167	27
38.75000	29
38.75833	30
38.76667	27
38.77500	20
38.78333	12
38.79167	5
38.80000	0
38.80833	-2
38.81667	-1
38.82500	1
38.83333	3
38.84167	4
38.85000	5
38.85833	7
38.86667	9
38.87500	10
38.88333	11
38.89167	11
38.90000	10
38.90833	10
38.91667	11
38.92500	13
38.93333	14
38.94167	14
38.95000	13
38.95833	11
38.96667	10
38.97500	10
38.98333	10
38.99167	9
39.00000	7
39.00833	5
39.01667	3
39.02500	1
39.03333	-1
39.04167	-3
39.05000	-3
39.05833	-2
39.06667	2
39.07500	8
39.08333	14
39.09167	17
39.10000	18
39.10833	17
39.11667	16
39.12500	13
39.13333	11
39.14167	8
39.15000	6
39.15833	6
39.16667	6
39.17500	7
39.18333	7
39.19167	6
39.20000	3
39.20833	1
39.21667	1
39.22500	3
39.23333	7
39.24167	11
39.25000	14
39.25833	16
39.26667	16
39.27500	15
39.28333	14
39.29167	14
39.30000	15
39.30833	17
39.31667	17
39.32500	17
39.33333	15
39.34167	12
39.35000	9
39.35833	8
39.36667	8
39.37500	8
39.38333	7
39.39167	5
39.40000	2
39.40833	0
39.41667	2
39.42500	5
39.43333	10
39.44167	15
39.45000	20
39.45833	22
39.46667	24
39.47500	23
39.48333	19
39.49167	13
39.50000	6
39.50833	2
39.51667	-1
39.52500	-1
39.53333	2
39.54167	8
39.55000	14
39.55833	20
39.56667	24
39.57500	26
39.58333	24
39.59167	20
39.60000	15
39.60833	11
39.61667	8
39.62500	6
39.63333	3
39.64167	0
39.65000	-2
39.65833	-3
39.66667	-3
39.67500	-3
39.68333	-2
39.69167	-1
39.70000	1
39.70833	4
39.71667	7
39.72500	10
39.73333	13
39.74167	16
39.75000	17
39.75833	16
39.76667	15
39.77500	14
39.78333	13
39.79167	11
39.80000	10
39.80833	10
39.81667	12
39.82500	14
39.83333	16
39.84167	19
39.85000	20
39.85833	21
39.86667	22
39.87500	24
39.88333	25
39.89167	25
39.90000	24
39.90833	22
39.91667	19
39.92500	16
39.93333	13
39.94167	10
39.95000	7
39.95833	5
39.96667	5
39.97500	8
39.98333	11
39.99167	14
40.00000	16
40.00833	18
40.01667	20
40.02500	21
40.03333	21
40.04167	21
40.05000	20
40.05833	20
40.06667	21
40.07500	26
40.08333	31
40.09167	36
40.10000	42
40.10833	48
40.11667	54
40.12500	61
40.13333	69
40.14167	76
40.15000	81
40.15833	85
40.16667	88
40.17500	89
40.18333	90
40.19167	91
40.20000	95
40.20833	100
40.21667	107
40.22500	116
40.23333	125
40.24167	135
40.25000	142
40.25833	148
40.26667	154
40.27500	163
40.28333	173
40.29167	184
40.30000	194
40.30833	202
40.31667	207
40.32500	212
40.33333	220
40.34167	231
40.35000	247
40.35833	265
40.36667	283
40.37500	299
40.38333	313
40.39167	325
40.40000	338
40.40833	352
40.41667	369
40.42500	387
40.43333	407
40.44167	428
40.45000	449
40.45833	468
40.46667	484
40.47500	498
40.48333	511
40.49167	526
40.50000	543
40.50833	563
40.51667	584
40.52500	606
40.53333	629
40.54167	650
40.55000	671
40.55833	690
40.56667	708
40.57500	726
40.58333	744
40.59167	766
40.60000	789
40.60833	812
40.61667	837
40.62500	860
40.63333	883
40.64167	904
40.65000	924
40.65833	943
40.66667	960
40.67500	978
40.68333	996
40.69167	1015
40.70000	1035
40.70833	1054
40.71667	1070
40.72500	1084
40.73333	1096
40.74167	1108
40.75000	1120
40.75833	1133
40.76667	1146
40.77500	1161
40.78333	1174
40.79167	1186
40.80000	1198
40.80833	1207
40.81667	1216
40.82500	1225
40.83333	1237
40.84167	1250
40.85000	1264
40.85833	1279
40.86667	1290
40.87500	1296
40.88333	1300
40.89167	1301
40.90000	1303
40.90833	1306
40.91667	1312
40.92500	1318
40.93333	1324
40.94167	1328
40.95000	1330
40.95833	1330
40.96667	1328
40.97500	1324
40.98333	1320
40.99167	1319
41.00000	1320
41.00833	1323
41.01667	1325
41.02500	1326
41.03333	1323
41.04167	1317
41.05000	1309
41.05833	1300
41.06667	1289
41.07500	1277
41.08333	1265
41.09167	1254
41.10000	1244
41.10833	1233
41.11667	1223
41.12500	1211
41.13333	1198
41.14167	1183
41.15000	1168
41.15833	1152
41.16667	1136
41.17500	1121
41.18333	1108
41.19167	1096
41.20000	1085
41.20833	1074
41.21667	1063
41.22500	1050
41.23333	1035
41.24167	1018
41.25000	1001
41.25833	984
41.26667	968
41.27500	954
41.28333	941
41.29167	928
41.30000	915
41.30833	901
41.31667	886
41.32500	871
41.33333	856
41.34167	841
41.35000	827
41.35833	812
41.36667	797
41.37500	780
41.38333	763
41.39167	746
41.40000	730
41.40833	713
41.41667	697
41.42500	681
41.43333	666
41.44167	652
41.45000	639
41.45833	626
41.46667	613
41.47500	599
41.48333	585
41.49167	570
41.50000	555
41.50833	542
41.51667	529
41.52500	517
41.53333	505
41.54167	493
41.55000	481
41.55833	468
41.56667	457
41.57500	446
41.58333	436
41.59167	426
41.60000	416
41.60833	404
41.61667	392
41.62500	381
41.63333	370
41.64167	359
41.65000	349
41.65833	339
41.66667	330
41.67500	320
41.68333	310
41.69167	299
41.70000	288
41.70833	278
41.71667	269
41.72500	262
41.73333	256
41.74167	251
41.75000	245
41.75833	238
41.76667	232
41.77500	224
41.78333	218
41.79167	212
41.80000	206
41.80833	199
41.81667	190
41.82500	182
41.83333	175
41.84167	169
41.85000	165
41.85833	165
41.86667	165
41.87500	163
41.88333	160
41.89167	156
41.90000	150
41.90833	143
41.91667	135
41.92500	127
41.93333	119
41.94167	112
41.95000	107
41.95833	103
41.96667	100
41.97500	98
41.98333	95
41.99167	91
42.00000	87
42.00833	83
42.01667	80
42.02500	77
42.03333	75
42.04167	72
42.05000	70
42.05833	66
42.06667	62
42.07500	58
42.08333	55
42.09167	51
42.10000	49
42.10833	45
42.11667	42
42.12500	39
42.13333	37
42.14167	34
42.15000	30
42.15833	26
42.16667	23
42.17500	20
42.18333	18
42.19167	19
42.20000	21
42.20833	22
42.21667	22
42.22500	19
42.23333	13
42.24167	5
42.25000	-2
42.25833	-7
42.26667	-10
42.27500	-10
42.28333	-8
42.29167	-4
42.30000	-1
42.30833	2
42.31667	5
42.32500	7
42.33333	8
42.34167	8
42.35000	6
42.35833	6
42.36667	6
42.37500	7
42.38333	8
42.39167	9
42.40000	7
42.40833	4
42.41667	-1
42.42500	-4
42.43333	-7
42.44167	-7
42.45000	-4
42.45833	0
42.46667	3
42.47500	4
42.48333	2
42.49167	-1
42.50000	-5
42.50833	-9
42.51667	-12
42.52500	-16
42.53333	-20
42.54167	-25
42.55000	-28
42.55833	-29
42.56667	-28
42.57500	-27
42.58333	-25
42.59167	-23
42.60000	-21
42.60833	-19
42.61667	-19
42.62500	-19
42.63333	-21
42.64167	-23
42.65000	-22
42.65833	-20
42.66667	-15
42.67500	-11
42.68333	-8
42.69167	-10
42.70000	-15
42.70833	-21
42.71667	-26
42.72500	-29
42.73333	-29
42.74167	-28
42.75000	-26
42.75833	-27
42.76667	-28
42.77500	-31
42.78333	-32
42.79167	-32
42.80000	-30
42.80833	-28
42.81667	-26
42.82500	-24
42.83333	-22
42.84167	-20
42.85000	-18
42.85833	-16
42.86667	-16
42.87500	-17
42.88333	-20
42.89167	-23
42.90000	-25
42.90833	-26
42.91667	-27
42.92500	-27
42.93333	-23
42.94167	-18
42.95000	-13
42.95833	-8
42.96667	-5
42.97500	-6
42.98333	-9
42.99167	-12
43.00000	-15
43.00833	-17
43.01667	-18
43.02500	-20
43.03333	-23
43.04167	-27
43.05000	-30
43.05833	-32
43.06667	-32
43.07500	-30
43.08333	-28
43.09167	-26
43.10000	-26
43.10833	-26
43.11667	-28
43.12500	-29
43.13333	-30
43.14167	-30
43.15000	-30
43.15833	-29
43.16667	-29
43.17500	-31
43.18333	-33
43.19167	-34
43.20000	-35
43.20833	-35
43.21667	-36
43.22500	-36
43.23333	-35
43.24167	-33
43.25000	-30
43.25833	-27
43.26667	-25
43.27500	-25
43.28333	-25
43.29167	-26
43.30000	-27
43.30833	-28
43.31667	-28
43.32500	-29
43.33333	-31
43.34167	-35
43.35000	-38
43.35833	-40
43.36667	-41
43.37500	-40
43.38333	-39
43.39167	-38
43.40000	-38
43.40833	-38
43.41667	-36
43.42500	-35
43.43333	-33
43.44167	-32
43.45000	-34
43.45833	-38
43.46667	-42
43.47500	-45
43.48333	-47
43.49167	-46
43.50000	-45
43.50833	-43
43.51667	-43
43.52500	-44
43.53333	-46
43.54167	-46
43.55000	-46
43.55833	-44
43.56667	-43
43.57500	-42
43.58333	-42
43.59167	-42
43.60000	-42
43.60833	-41
43.61667	-39
43.62500	-38
43.63333	-39
43.64167	-41
43.65000	-44
43.65833	-45
43.66667	-46
43.67500	-44
43.68333	-43
43.69167	-43
43.70000	-43
43.70833	-43
43.71667	-41
43.72500	-39
43.73333	-36
43.74167	-34
43.75000	-31
43.75833	-30
43.76667	-29
43.77500	-29
43.78333	-32
43.79167	-37
43.80000	-43
43.80833	-46
43.81667	-47
43.82500	-46
43.83333	-45
43.84167	-44
43.85000	-46
43.85833	-49
43.86667	-52
43.87500	-54
43.88333	-57
43.89167	-59
43.90000	-60
43.90833	-59
43.91667	-57
43.92500	-54
43.93333	-51
43.94167	-47
43.95000	-45
43.95833	-43
43.96667	-43
43.97500	-44
43.98333	-46
43.99167	-48
44.00000	-51
44.00833	-52
44.01667	-51
44.02500	-49
44.03333	-45
44.04167	-40
44.05000	-36
44.05833	-35
44.06667	-36
44.07500	-38
44.08333	-41
44.09167	-43
44.10000	-43
44.10833	-42
44.11667	-40
44.12500	-40
44.13333	-41
44.14167	-44
44.15000	-49
44.15833	-54
44.16667	-57
44.17500	-57
44.18333	-55
44.19167	-52
44.20000	-49
44.20833	-49
44.21667	-52
44.22500	-56
44.23333	-60
44.24167	-64
44.25000	-65
44.25833	-65
44.26667	-64
44.27500	-62
44.28333	-61
44.29167	-60
44.30000	-59
44.30833	-56
44.31667	-52
44.32500	-49
44.33333	-47
44.34167	-46
44.35000	-47
44.35833	-49
44.36667	-50
44.37500	-50
44.38333	-49
44.39167	-46
44.40000	-42
44.40833	-39
44.41667	-36
44.42500	-34
44.43333	-36
44.44167	-40
44.45000	-47
44.45833	-55
44.46667	-60
44.47500	-63
44.48333	-62
44.49167	-60
44.50000	-56
44.50833	-54
44.51667	-55
44.52500	-57
44.53333	-58
44.54167	-58
44.55000	-57
44.55833	-55
44.56667	-55
44.57500	-56
44.58333	-57
44.59167	-59
44.60000	-61
44.60833	-62
44.61667	-62
44.62500	-61
44.63333	-59
44.64167	-58
44.65000	-59
44.65833	-62
44.66667	-65
44.67500	-66
44.68333	-65
44.69167	-62
44.70000	-58
44.70833	-54
44.71667	-52
44.72500	-52
44.73333	-52
44.74167	-54
44.75000	-59
44.75833	-65
44.76667	-72
44.77500	-77
44.78333	-80
44.79167	-79
44.80000	-76
44.80833	-72
44.81667	-68
44.82500	-65
44.83333	-62
44.84167	-59
44.85000	-57
44.85833	-54
44.86667	-52
44.87500	-50
44.88333	-50
44.89167	-52
44.90000	-56
44.90833	-61
44.91667	-66
44.92500	-70
44.93333	-72
44.94167	-72
44.95000	-71
44.95833	-69
44.96667	-68
44.97500	-68
44.98333	-68
44.99167	-66
45.00000	-63
45.00833	-58
45.01667	-53
45.02500	-49
45.03333	-46
45.04167	-43
45.05000	-40
45.05833	-37
45.06667	-34
45.07500	-33
45.08333	-34
45.09167	-36
45.10000	-39
45.10833	-43
45.11667	-48
45.12500	-53
45.13333	-59
45.14167	-64
45.15000	-65
45.15833	-64
45.16667	-62
45.17500	-59
45.18333	-56
45.19167	-54
45.20000	-53
45.20833	-51
45.21667	-49
45.22500	-48
45.23333	-48
45.24167	-49
45.25000	-50
45.25833	-51
45.26667	-50
45.27500	-49
45.28333	-48
45.29167	-48
45.30000	-50
45.30833	-52
45.31667	-55
45.32500	-57
45.33333	-58
45.34167	-60
45.35000	-59
45.35833	-57
45.36667	-55
45.37500	-53
45.38333	-52
45.39167	-51
45.40000	-49
45.40833	-48
45.41667	-46
45.42500	-45
45.43333	-44
45.44167	-44
45.45000	-44
45.45833	-42
45.46667	-40
45.47500	-39
45.48333	-39
45.49167	-39
45.50000	-40
45.50833	-41
45.51667	-42
45.52500	-44
45.53333	-46
45.54167	-49
45.55000	-52
45.55833	-55
45.56667	-58
45.57500	-60
45.58333	-61
45.59167	-62
45.60000	-63
45.60833	-61
45.61667	-57
45.62500	-53
45.63333	-50
45.64167	-50
45.65000	-52
45.65833	-57
45.66667	-61
45.67500	-62
45.68333	-62
45.69167	-59
45.70000	-56
45.70833	-53
45.71667	-50
45.72500	-47
45.73333	-46
45.74167	-46
45.75000	-47
45.75833	-48
45.76667	-48
45.77500	-46
45.78333	-44
45.79167	-43
45.80000	-43
45.80833	-44
45.81667	-47
45.82500	-51
45.83333	-55
45.84167	-58
45.85000	-59
45.85833	-58
45.86667	-55
45.87500	-50
45.88333	-45
45.89167	-40
45.90000	-36
45.90833	-36
45.91667	-39
45.92500	-44
45.93333	-47
45.94167	-49
45.95000	-49
45.95833	-46
45.96667	-44
45.97500	-41
45.98333	-40
45.99167	-39
46.00000	-40
46.00833	-43
46.01667	-49
46.02500	-56
46.03333	-62
46.04167	-65
46.05000	-66
46.05833	-64
46.06667	-60
46.07500	-56
46.08333	-54
46.09167	-55
46.10000	-57
46.10833	-58
46.11667	-58
46.12500	-57
46.13333	-54
46.14167	-51
46.15000	-49
46.15833	-49
46.16667	-49
46.17500	-49
46.18333	-49
46.19167	-49
46.20000	-50
46.20833	-51
46.21667	-52
46.22500	-54
46.23333	-55
46.24167	-56
46.25000	-57
46.25833	-58
46.26667	-56
46.27500	-53
46.28333	-48
46.29167	-43
46.30000	-39
46.30833	-38
46.31667	-41
46.32500	-45
46.33333	-49
46.34167	-52
46.35000	-55
46.35833	-58
46.36667	-59
46.37500	-61
46.38333	-62
46.39167	-61
46.40000	-59
46.40833	-60
46.41667	-62
46.42500	-65
46.43333	-68
46.44167	-70
46.45000	-71
46.45833	-70
46.46667	-69
46.47500	-67
46.48333	-66
46.49167	-65
46.50000	-63
46.50833	-59
46.51667	-55
46.52500	-51
46.53333	-48
46.54167	-47
46.55000	-48
46.55833	-50
46.56667	-52
46.57500	-50
46.58333	-48
46.59167	-47
46.60000	-49
46.60833	-52
46.61667	-57
46.62500	-61
46.63333	-63
46.64167	-63
46.65000	-62
46.65833	-61
46.66667	-60
46.67500	-60
46.68333	-60
46.69167	-62
46.70000	-62
46.70833	-62
46.71667	-61
46.72500	-59
46.73333	-59
46.74167	-60
46.75000	-63
46.75833	-66
46.76667	-69
46.77500	-70
46.78333	-70
46.79167	-69
46.80000	-68
46.80833	-66
46.81667	-64
46.82500	-63
46.83333	-62
46.84167	-62
46.85000	-63
46.85833	-64
46.86667	-66
46.87500	-67
46.88333	-67
46.89167	-66
46.90000	-66
46.90833	-67
46.91667	-68
46.92500	-70
46.93333	-72
46.94167	-72
46.95000	-72
46.95833	-72
46.96667	-71
46.97500	-70
46.98333	-69
46.99167	-67
47.00000	-65
47.00833	-63
47.01667	-60
47.02500	-56
47.03333	-51
47.04167	-47
47.05000	-46
47.05833	-47
47.06667	-49
47.07500	-53
47.08333	-57
47.09167	-59
47.10000	-61
47.10833	-62
47.11667	-63
47.12500	-64
47.13333	-63
47.14167	-61
47.15000	-60
47.15833	-60
47.16667	-62
47.17500	-66
47.18333	-71
47.19167	-75
47.20000	-78
47.20833	-79
47.21667	-76
47.22500	-71
47.23333	-67
47.24167	-64
47.25000	-66
47.25833	-71
47.26667	-77
47.27500	-82
47.28333	-86
47.29167	-86
47.30000	-84
47.30833	-79
47.31667	-73
47.32500	-67
47.33333	-63
47.34167	-60
47.35000	-59
47.35833	-59
47.36667	-61
47.37500	-63
47.38333	-65
47.39167	-67
47.40000	-69
47.40833	-69
47.41667	-68
47.42500	-65
47.43333	-59
47.44167	-53
47.45000	-49
47.45833	-47
47.46667	-48
47.47500	-51
47.48333	-56
47.49167	-60
47.50000	-64
47.50833	-64
47.51667	-62
47.52500	-59
47.53333	-55
47.54167	-52
47.55000	-52
47.55833	-55
47.56667	-59
47.57500	-62
47.58333	-64
47.59167	-63
47.60000	-61
47.60833	-60
47.61667	-59
47.62500	-59
47.63333	-59
47.64167	-58
47.65000	-57
47.65833	-55
47.66667	-53
47.67500	-52
47.68333	-52
47.69167	-51
47.70000	-51
47.70833	-50
47.71667	-49
47.72500	-49
47.73333	-48
47.74167	-46
47.75000	-46
47.75833	-48
47.76667	-52
47.77500	-58
47.78333	-64
47.79167	-68
47.80000	-71
47.80833	-72
47.81667	-72
47.82500	-71
47.83333	-68
47.84167	-64
47.85000	-61
47.85833	-57
47.86667	-56
47.87500	-57
47.88333	-58
47.89167	-58
47.90000	-57
47.90833	-56
47.91667	-57
47.92500	-59
47.93333	-62
47.94167	-64
47.95000	-63
47.95833	-60
47.96667	-56
47.97500	-52
47.98333	-48
47.99167	-48
48.00000	-49
48.00833	-52
48.01667	-55
48.02500	-59
48.03333	-62
48.04167	-67
48.05000	-71
48.05833	-75
48.06667	-77
48.07500	-76
48.08333	-74
48.09167	-71
48.10000	-70
48.10833	-70
48.11667	-71
48.12500	-71
48.13333	-70
48.14167	-67
48.15000	-65
48.15833	-63
48.16667	-63
48.17500	-65
48.18333	-68
48.19167	-70
48.20000	-72
48.20833	-73
48.21667	-73
48.22500	-74
48.23333	-75
48.24167	-77
48.25000	-76
48.25833	-73
48.26667	-70
48.27500	-66
48.28333	-64
48.29167	-65
48.30000	-67
48.30833	-68
48.31667	-68
48.32500	-66
48.33333	-63
48.34167	-60
48.35000	-57
48.35833	-55
48.36667	-52
48.37500	-51
48.38333	-52
48.39167	-55
48.40000	-60
48.40833	-64
48.41667	-68
48.42500	-70
48.43333	-69
48.44167	-68
48.45000	-66
48.45833	-65
48.46667	-64
48.47500	-65
48.48333	-66
48.49167	-66
48.50000	-64
48.50833	-61
48.51667	-58
48.52500	-57
48.53333	-60
48.54167	-64
48.55000	-67
48.55833	-70
48.56667	-71
48.57500	-71
48.58333	-70
48.59167	-68
48.60000	-65
48.60833	-63
48.61667	-62
48.62500	-62
48.63333	-62
48.64167	-63
48.65000	-64
48.65833	-65
48.66667	-67
48.67500	-69
48.68333	-70
48.69167	-71
48.70000	-71
48.70833	-72
48.71667	-72
48.72500	-72
48.73333	-71
48.74167	-69
48.75000	-69
48.75833	-69
48.76667	-70
48.77500	-70
48.78333	-69
48.79167	-67
48.80000	-65
48.80833	-63
48.81667	-62
48.82500	-61
48.83333	-61
48.84167	-61
48.85000	-63
48.85833	-65
48.86667	-66
48.87500	-66
48.88333	-65
48.89167	-63
48.90000	-61
48.90833	-58
48.91667	-55
48.92500	-53
48.93333	-51
48.94167	-51
48.95000	-52
48.95833	-54
48.96667	-56
48.97500	-58
48.98333	-60
48.99167	-60
49.00000	-60
49.00833	-59
49.01667	-57
49.02500	-57
49.03333	-58
49.04167	-61
49.05000	-64
49.05833	-67
49.06667	-68
49.07500	-68
49.08333	-66
49.09167	-63
49.10000	-60
49.10833	-60
49.11667	-63
49.12500	-67
49.13333	-72
49.14167	-75
49.15000	-76
49.15833	-74
49.16667	-70
49.17500	-67
49.18333	-65
49.19167	-64
49.20000	-65
49.20833	-65
49.21667	-66
49.22500	-67
49.23333	-67
49.24167	-68
49.25000	-67
49.25833	-66
49.26667	-63
49.27500	-59
49.28333	-56
49.29167	-54
49.30000	-54
49.30833	-56
49.31667	-59
49.32500	-64
49.33333	-69
49.34167	-73
49.35000	-74
49.35833	-74
49.36667	-72
49.37500	-70
49.38333	-69
49.39167	-68
49.40000	-67
49.40833	-65
49.41667	-62
49.42500	-60
49.43333	-59
49.44167	-58
49.45000	-57
49.45833	-57
49.46667	-56
49.47500	-57
49.48333	-58
49.49167	-59
49.50000	-60
49.50833	-60
49.51667	-60
49.52500	-60
49.53333	-61
49.54167	-63
49.55000	-66
49.55833	-68
49.56667	-70
49.57500	-72
49.58333	-72
49.59167	-71
49.60000	-69
49.60833	-67
49.61667	-68
49.62500	-71
49.63333	-75
49.64167	-79
49.65000	-80
49.65833	-78
49.66667	-75
49.67500	-72
49.68333	-70
49.69167	-70
49.70000	-70
49.70833	-71
49.71667	-72
49.72500	-72
49.73333	-73
49.74167	-74
49.75000	-75
49.75833	-76
49.76667	-77
49.77500	-78
49.78333	-79
49.79167	-79
49.80000	-78
49.80833	-76
49.81667	-73
49.82500	-70
49.83333	-66
49.84167	-63
49.85000	-61
49.85833	-61
49.86667	-61
49.87500	-61
49.88333	-60
49.89167	-59
49.90000	-58
49.90833	-57
49.91667	-58
49.92500	-59
49.93333	-61
49.94167	-63
49.95000	-64
49.95833	-64
49.96667	-64
49.97500	-62
49.98333	-61
49.99167	-60
50.00000	-60
50.00833	-61
50.01667	-63
50.02500	-64
50.03333	-64
50.04167	-63
50.05000	-62
50.05833	-62
50.06667	-62
50.07500	-62
50.08333	-62
50.09167	-61
50.10000	-61
50.10833	-62
50.11667	-64
50.12500	-65
50.13333	-64
50.14167	-60
50.15000	-58
50.15833	-56
50.16667	-57
50.17500	-58
50.18333	-60
50.19167	-61
50.20000	-58
50.20833	-55
50.21667	-52
50.22500	-50
50.23333	-49
50.24167	-48
50.25000	-47
50.25833	-48
50.26667	-50
50.27500	-51
50.28333	-51
50.29167	-52
50.30000	-51
50.30833	-50
50.31667	-47
50.32500	-45
50.33333	-42
50.34167	-39
50.35000	-37
50.35833	-36
50.36667	-35
50.37500	-34
50.38333	-33
50.39167	-31
50.40000	-30
50.40833	-28
50.41667	-26
50.42500	-25
50.43333	-25
50.44167	-26
50.45000	-28
50.45833	-28
50.46667	-27
50.47500	-23
50.48333	-19
50.49167	-15
50.50000	-13
50.50833	-13
50.51667	-14
50.52500	-14
50.53333	-12
50.54167	-8
50.55000	-6
50.55833	-5
50.56667	-6
50.57500	-7
50.58333	-8
50.59167	-8
50.60000	-7
50.60833	-6
50.61667	-8
50.62500	-10
50.63333	-13
50.64167	-14
50.65000	-11
50.65833	-6
50.66667	0
50.67500	7
50.68333	11
50.69167	12
50.70000	11
50.70833	9
50.71667	8
50.72500	8
50.73333	10
50.74167	13
50.75000	17
50.75833	21
50.76667	24
50.77500	27
50.78333	30
50.79167	31
50.80000	31
50.80833	29
50.81667	28
50.82500	26
50.83333	25
50.84167	24
50.85000	24
50.85833	25
50.86667	26
50.87500	26
50.88333	26
50.89167	25
50.90000	25
50.90833	27
50.91667	31
50.92500	35
50.93333	38
50.94167	39
50.95000	38
50.95833	36
50.96667	34
50.97500	33
50.98333	31
50.99167	29
51.00000	27
51.00833	27
51.01667	28
51.02500	31
51.03333	35
51.04167	40
51.05000	43
51.05833	44
51.06667	44
51.07500	42
51.08333	40
51.09167	40
51.10000	40
51.10833	40
51.11667	39
51.12500	37
51.13333	33
51.14167	30
51.15000	25
51.15833	21
51.16667	18
51.17500	16
51.18333	15
51.19167	15
51.20000	16
51.20833	16
51.21667	15
51.22500	13
51.23333	13
51.24167	15
51.25000	19
51.25833	24
51.26667	26
51.27500	25
51.28333	23
51.29167	22
51.30000	22
51.30833	22
51.31667	21
51.32500	20
51.33333	17
51.34167	13
51.35000	10
51.35833	7
51.36667	6
51.37500	6
51.38333	7
51.39167	9
51.40000	9
51.40833	8
51.41667	3
51.42500	-2
51.43333	-7
51.44167	-11
51.45000	-13
51.45833	-13
51.46667	-11
51.47500	-7
51.48333	-3
51.49167	1
51.50000	3
51.50833	4
51.51667	2
51.52500	-1
51.53333	-4
51.54167	-7
51.55000	-9
51.55833	-10
51.56667	-10
51.57500	-9
51.58333	-9
51.59167	-10
51.60000	-11
51.60833	-13
51.61667	-14
51.62500	-15
51.63333	-15
51.64167	-14
51.65000	-13
51.65833	-13
51.66667	-15
51.67500	-19
51.68333	-22
51.69167	-24
51.70000	-24
51.70833	-24
51.71667	-26
51.72500	-29
51.73333	-32
51.74167	-34
51.75000	-35
51.75833	-33
51.76667	-32
51.77500	-31
51.78333	-31
51.79167	-31
51.80000	-31
51.80833	-33
51.81667	-37
51.82500	-41
51.83333	-45
51.84167	-46
51.85000	-44
51.85833	-41
51.86667	-38
51.87500	-38
51.88333	-40
51.89167	-43
51.90000	-45
51.90833	-46
51.91667	-46
51.92500	-46
51.93333	-48
51.94167	-51
51.95000	-54
51.95833	-56
51.96667	-57
51.97500	-56
51.98333	-54
51.99167	-53
52.00000	-51
52.00833	-50
52.01667	-48
52.02500	-46
52.03333	-44
52.04167	-43
52.05000	-44
52.05833	-46
52.06667	-48
52.07500	-50
52.08333	-50
52.09167	-50
52.10000	-49
52.10833	-48
52.11667	-47
52.12500	-47
52.13333	-48
52.14167	-51
52.15000	-54
52.15833	-56
52.16667	-58
52.17500	-59
52.18333	-60
52.19167	-61
52.20000	-62
52.20833	-62
52.21667	-58
52.22500	-54
52.23333	-50
52.24167	-47
52.25000	-44
52.25833	-43
52.26667	-42
52.27500	-41
52.28333	-40
52.29167	-43
52.30000	-49
52.30833	-55
52.31667	-60
52.32500	-63
52.33333	-63
52.34167	-62
52.35000	-62
52.35833	-64
52.36667	-66
52.37500	-66
52.38333	-64
52.39167	-59
52.40000	-54
52.40833	-51
52.41667	-51
52.42500	-53
52.43333	-54
52.44167	-53
52.45000	-52
52.45833	-50
52.46667	-50
52.47500	-51
52.48333	-53
52.49167	-53
52.50000	-52
52.50833	-51
52.51667	-50
52.52500	-50
52.53333	-51
52.54167	-51
52.55000	-52
52.55833	-51
52.56667	-51
52.57500	-52
52.58333	-54
52.59167	-56
52.60000	-59
52.60833	-60
52.61667	-59
52.62500	-57
52.63333	-57
52.64167	-58
52.65000	-60
52.65833	-62
52.66667	-65
52.67500	-65
52.68333	-64
52.69167	-61
52.70000	-59
52.70833	-55
52.71667	-52
52.72500	-50
52.73333	-50
52.74167	-52
52.75000	-56
52.75833	-59
52.76667	-64
52.77500	-68
52.78333	-71
52.79167	-74
52.80000	-75
52.80833	-75
52.81667	-73
52.82500	-72
52.83333	-72
52.84167	-73
52.85000	-73
52.85833	-73
52.86667	-72
52.87500	-69
52.88333	-67
52.89167	-65
52.90000	-62
52.90833	-59
52.91667	-56
52.92500	-53
52.93333	-52
52.94167	-54
52.95000	-56
52.95833	-57
52.96667	-58
52.97500	-56
52.98333	-54
52.99167	-54
53.00000	-57
53.00833	-60
53.01667	-65
53.02500	-69
53.03333	-71
53.04167	-71
53.05000	-70
53.05833	-67
53.06667	-65
53.07500	-64
53.08333	-65
53.09167	-66
53.10000	-68
53.10833	-69
53.11667	-69
53.12500	-68
53.13333	-67
53.14167	-65
53.15000	-64
53.15833	-63
53.16667	-63
53.17500	-65
53.18333	-67
53.19167	-71
53.20000	-75
53.20833	-78
53.21667	-79
53.22500	-78
53.23333	-75
53.24167	-71
53.25000	-67
53.25833	-64
53.26667	-60
53.27500	-58
53.28333	-57
53.29167	-58
53.30000	-60
53.30833	-62
53.31667	-63
53.32500	-63
53.33333	-62
53.34167	-59
53.35000	-55
53.35833	-51
53.36667	-48
53.37500	-47
53.38333	-48
53.39167	-51
53.40000	-55
53.40833	-58
53.41667	-61
53.42500	-62
53.43333	-62
53.44167	-61
53.45000	-58
53.45833	-54
53.46667	-49
53.47500	-46
53.48333	-44
53.49167	-46
53.50000	-50
53.50833	-55
53.51667	-60
53.52500	-62
53.53333	-62
53.54167	-60
53.55000	-58
53.55833	-55
53.56667	-54
53.57500	-54
53.58333	-55
53.59167	-58
53.60000	-62
53.60833	-64
53.61667	-63
53.62500	-61
53.63333	-57
53.64167	-52
53.65000	-47
53.65833	-43
53.66667	-40
53.67500	-37
53.68333	-35
53.69167	-35
53.70000	-36
53.70833	-37
53.71667	-38
53.72500	-39
53.73333	-42
53.74167	-45
53.75000	-46
53.75833	-46
53.76667	-46
53.77500	-45
53.78333	-43
53.79167	-43
53.80000	-42
53.80833	-39
53.81667	-35
53.82500	-30
53.83333	-25
53.84167	-21
53.85000	-19
53.85833	-18
53.86667	-19
53.87500	-19
53.88333	-19
53.89167	-19
53.90000	-18
53.90833	-18
53.91667	-20
53.92500	-23
53.93333	-24
53.94167	-24
53.95000	-23
53.95833	-21
53.96667	-18
53.97500	-14
53.98333	-8
53.99167	-3
54.00000	2
54.00833	4
54.01667	2
54.02500	-0
54.03333	-1
54.04167	-0
54.05000	3
54.05833	9
54.06667	14
54.07500	18
54.08333	23
54.09167	27
54.10000	31
54.10833	35
54.11667	38
54.12500	40
54.13333	41
54.14167	41
54.15000	41
54.15833	42
54.16667	44
54.17500	47
54.18333	51
54.19167	56
54.20000	60
54.20833	64
54.21667	66
54.22500	68
54.23333	69
54.24167	69
54.25000	69
54.25833	71
54.26667	77
54.27500	86
54.28333	97
54.29167	107
54.30000	115
54.30833	123
54.31667	128
54.32500	134
54.33333	141
54.34167	148
54.35000	153
54.35833	157
54.36667	161
54.37500	165
54.38333	170
54.39167	174
54.40000	177
54.40833	180
54.41667	183
54.42500	187
54.43333	192
54.44167	197
54.45000	202
54.45833	208
54.46667	214
54.47500	222
54.48333	231
54.49167	242
54.50000	253
54.50833	262
54.51667	269
54.52500	273
54.53333	274
54.54167	272
54.55000	271
54.55833	272
54.56667	277
54.57500	285
54.58333	295
54.59167	305
54.60000	314
54.60833	324
54.61667	333
54.62500	340
54.63333	345
54.64167	350
54.65000	354
54.65833	357
54.66667	362
54.67500	369
54.68333	377
54.69167	385
54.70000	393
54.70833	402
54.71667	412
54.72500	422
54.73333	431
54.74167	440
54.75000	447
54.75833	453
54.76667	459
54.77500	464
54.78333	469
54.79167	474
54.80000	479
54.80833	485
54.81667	492
54.82500	500
54.83333	508
54.84167	516
54.85000	524
54.85833	531
54.86667	539
54.87500	547
54.88333	556
54.89167	563
54.90000	569
54.90833	573
54.91667	575
54.92500	575
54.93333	575
54.94167	576
54.95000	576
54.95833	577
54.96667	581
54.97500	589
54.98333	598
54.99167	608
55.00000	618
55.00833	626
55.01667	633
55.02500	639
55.03333	646
55.04167	652
55.05000	658
55.05833	664
55.06667	670
55.07500	677
55.08333	684
55.09167	690
55.10000	695
55.10833	702
55.11667	710
55.12500	718
55.13333	724
55.14167	729
55.15000	731
55.15833	730
55.16667	731
55.17500	733
55.18333	737
55.19167	743
55.20000	749
55.20833	754
55.21667	758
55.22500	761
55.23333	762
55.24167	762
55.25000	761
55.25833	762
55.26667	764
55.27500	767
55.28333	772
55.29167	776
55.30000	781
55.30833	785
55.31667	788
55.32500	790
55.33333	791
55.34167	792
55.35000	794
55.35833	799
55.36667	804
55.37500	808
55.38333	812
55.39167	815
55.40000	817
55.40833	818
55.41667	819
55.42500	819
55.43333	816
55.44167	812
55.45000	809
55.45833	807
55.46667	805
55.47500	805
55.48333	806
55.49167	807
55.50000	809
55.50833	811
55.51667	813
55.52500	814
55.53333	814
55.54167	813
55.55000	811
55.55833	809
55.56667	806
55.57500	802
55.58333	798
55.59167	795
55.60000	793
55.60833	793
55.61667	792
55.62500	791
55.63333	788
55.64167	784
55.65000	782
55.65833	782
55.66667	784
55.67500	789
55.68333	794
55.69167	797
55.70000	798
55.70833	797
55.71667	796
55.72500	792
55.73333	788
55.74167	781
55.75000	774
55.75833	765
55.76667	758
55.77500	753
55.78333	749
55.79167	745
55.80000	741
55.80833	739
55.81667	739
55.82500	739
55.83333	740
55.84167	741
55.85000	741
55.85833	740
55.86667	739
55.87500	737
55.88333	735
55.89167	731
55.90000	726
55.90833	721
55.91667	716
55.92500	711
55.93333	708
55.94167	704
55.95000	699
55.95833	695
55.96667	691
55.97500	688
55.98333	686
55.99167	684
56.00000	682
56.00833	681
56.01667	678
56.02500	675
56.03333	672
56.04167	667
56.05000	662
56.05833	657
56.06667	652
56.07500	647
56.08333	643
56.09167	638
56.10000	632
56.10833	626
56.11667	621
56.12500	617
56.13333	613
56.14167	610
56.15000	606
56.15833	601
56.16667	596
56.17500	590
56.18333	586
56.19167	581
56.20000	577
56.20833	573
56.21667	569
56.22500	565
56.23333	560
56.24167	555
56.25000	549
56.25833	544
56.26667	539
56.27500	535
56.28333	533
56.29167	533
56.30000	535
56.30833	535
56.31667	533
56.32500	528
56.33333	521
56.34167	512
56.35000	505
56.35833	499
56.36667	495
56.37500	493
56.38333	492
56.39167	492
56.40000	491
56.40833	491
56.41667	491
56.42500	491
56.43333	489
56.44167	485
56.45000	479
56.45833	472
56.46667	466
56.47500	462
56.48333	458
56.49167	453
56.50000	447
56.50833	440
56.51667	434
56.52500	428
56.53333	424
56.54167	421
56.55000	419
56.55833	416
56.56667	413
56.57500	410
56.58333	407
56.59167	404
56.60000	401
56.60833	396
56.61667	390
56.62500	385
56.63333	381
56.64167	378
56.65000	376
56.65833	374
56.66667	371
56.67500	368
56.68333	364
56.69167	361
56.70000	357
56.70833	353
56.71667	348
56.72500	343
56.73333	339
56.74167	335
56.75000	332
56.75833	330
56.76667	328
56.77500	328
56.78333	327
56.79167	326
56.80000	323
56.80833	318
56.81667	312
56.82500	307
56.83333	302
56.84167	299
56.85000	295
56.85833	292
56.86667	288
56.87500	284
56.88333	281
56.89167	278
56.90000	277
56.90833	275
56.91667	274
56.92500	272
56.93333	268
56.94167	265
56.95000	262
56.95833	262
56.96667	263
56.97500	263
56.98333	262
56.99167	258
57.00000	252
57.00833	248
57.01667	248
57.02500	249
57.03333	249
57.04167	249
57.05000	247
57.05833	244
57.06667	242
57.07500	240
57.08333	239
57.09167	238
57.10000	236
57.10833	234
57.11667	231
57.12500	228
57.13333	223
57.14167	219
57.15000	214
57.15833	210
57.16667	208
57.17500	207
57.18333	207
57.19167	207
57.20000	206
57.20833	204
57.21667	202
57.22500	200
57.23333	200
57.24167	200
57.25000	201
57.25833	202
57.26667	202
57.27500	198
57.28333	193
57.29167	186
57.30000	179
57.30833	173
57.31667	170
57.32500	171
57.33333	175
57.34167	179
57.35000	180
57.35833	179
57.36667	177
57.37500	173
57.38333	170
57.39167	168
57.40000	166
57.40833	164
57.41667	160
57.42500	157
57.43333	154
57.44167	153
57.45000	152
57.45833	150
57.46667	147
57.47500	144
57.48333	141
57.49167	138
57.50000	135
57.50833	130
57.51667	125
57.52500	121
57.53333	121
57.54167	122
57.55000	125
57.55833	126
57.56667	126
57.57500	123
57.58333	120
57.59167	118
57.60000	118
57.60833	119
57.61667	118
57.62500	117
57.63333	116
57.64167	115
57.65000	115
57.65833	116
57.66667	117
57.67500	118
57.68333	120
57.69167	121
57.70000	122
57.70833	122
57.71667	121
57.72500	119
57.73333	116
57.74167	112
57.75000	109
57.75833	108
57.76667	107
57.77500	107
57.78333	105
57.79167	101
57.80000	96
57.80833	92
57.81667	89
57.82500	87
57.83333	87
57.84167	88
57.85000	88
57.85833	87
57.86667	85
57.87500	82
57.88333	78
57.89167	77
57.90000	77
57.90833	78
57.91667	78
57.92500	76
57.93333	73
57.94167	70
57.95000	69
57.95833	70
57.96667	71
57.97500	71
57.98333	71
57.99167	69
58.00000	68
58.00833	67
58.01667	66
58.02500	66
58.03333	64
58.04167	62
58.05000	61
58.05833	61
58.06667	63
58.07500	67
58.08333	70
58.09167	72
58.10000	71
58.10833	67
58.11667	61
58.12500	56
58.13333	52
58.14167	50
58.15000	50
58.15833	51
58.16667	53
58.17500	55
58.18333	56
58.19167	57
58.20000	58
58.20833	60
58.21667	62
58.22500	63
58.23333	62
58.24167	59
58.25000	54
58.25833	46
58.26667	39
58.27500	33
58.28333	29
58.29167	28
58.30000	29
58.30833	32
58.31667	35
58.32500	38
58.33333	40
58.34167	41
58.35000	42
58.35833	43
58.36667	44
58.37500	45
58.38333	44
58.39167	44
58.40000	43
58.40833	42
58.41667	43
58.42500	44
58.43333	43
58.44167	42
58.45000	40
58.45833	39
58.46667	38
58.47500	38
58.48333	36
58.49167	31
58.50000	26
58.50833	21
58.51667	20
58.52500	20
58.53333	22
58.54167	25
58.55000	26
58.55833	26
58.56667	24
58.57500	21
58.58333	18
58.59167	16
58.60000	14
58.60833	15
58.61667	17
58.62500	20
58.63333	23
58.64167	26
58.65000	28
58.65833	29
58.66667	30
58.67500	30
58.68333	29
58.69167	26
58.70000	23
58.70833	21
58.71667	21
58.72500	23
58.73333	24
58.74167	26
58.75000	26
58.75833	24
58.76667	23
58.77500	22
58.78333	21
58.79167	20
58.80000	18
58.80833	17
58.81667	18
58.82500	19
58.83333	20
58.84167	19
58.85000	19
58.85833	18
58.86667	17
58.87500	17
58.88333	17
58.89167	18
58.90000	17
58.90833	17
58.91667	18
58.92500	18
58.93333	19
58.94167	18
58.95000	16
58.95833	13
58.96667	10
58.97500	7
58.98333	5
58.99167	6
59.00000	9
59.00833	12
59.01667	14
59.02500	15
59.03333	13
59.04167	11
59.05000	8
59.05833	5
59.06667	2
59.07500	0
59.08333	-1
59.09167	-0
59.10000	2
59.10833	4
59.11667	5
59.12500	4
59.13333	1
59.14167	-1
59.15000	-1
59.15833	2
59.16667	7
59.17500	13
59.18333	19
59.19167	23
59.20000	24
59.20833	23
59.21667	20
59.22500	16
59.23333	13
59.24167	10
59.25000	8
59.25833	6
59.26667	5
59.27500	5
59.28333	4
59.29167	3
59.30000	3
59.30833	2
59.31667	1
59.32500	0
59.33333	1
59.34167	2
59.35000	3
59.35833	3
59.36667	2
59.37500	0
59.38333	-1
59.39167	-1
59.40000	1
59.40833	3
59.41667	5
59.42500	5
59.43333	2
59.44167	-3
59.45000	-8
59.45833	-13
59.46667	-15
59.47500	-14
59.48333	-11
59.49167	-9
59.50000	-7
59.50833	-5
59.51667	-5
59.52500	-5
59.53333	-4
59.54167	-3
59.55000	-3
59.55833	-3
59.56667	-4
59.57500	-4
59.58333	-5
59.59167	-7
59.60000	-10
59.60833	-12
59.61667	-14
59.62500	-13
59.63333	-11
59.64167	-8
59.65000	-6
59.65833	-6
59.66667	-5
59.67500	-5
59.68333	-4
59.69167	-4
59.70000	-4
59.70833	-4
59.71667	-7
59.72500	-9
59.73333	-9
59.74167	-8
59.75000	-6
59.75833	-4
59.76667	-3
59.77500	-4
59.78333	-7
59.79167	-9
59.80000	-12
59.80833	-13
59.81667	-13
59.82500	-12
59.83333	-9
59.84167	-6
59.85000	-3
59.85833	0
59.86667	2
59.87500	2
59.88333	-0
59.89167	-2
59.90000	-5
59.90833	-6
59.91667	-7
59.92500	-7
59.93333	-8
59.94167	-11
59.95000	-14
59.95833	-17
59.96667	-20
59.97500	-23
59.98333	-24
59.99167	-25
60.00000	-24

[LC Chromatogram(Detector A-Ch2)]
Interval(msec)	500
# of Points	7201
Start Time(min)	0.000
End Time(min)	60.000
Intensity Units	mV
Intensity Multiplier	0.001
Wavelength(nm)	230
R.Time (min)	Intensity
0.00000	-98
0.00833	-98
0.01667	-20
0.02500	0
0.03333	-0
0.04167	-3
0.05000	-7
0.05833	-11
0.06667	-13
0.07500	-16
0.08333	-18
0.09167	-21
0.10000	-23
0.10833	-26
0.11667	-27
0.12500	-27
0.13333	-28
0.14167	-30
0.15000	-33
0.15833	-37
0.16667	-42
0.17500	-45
0.18333	-46
0.19167	-45
0.20000	-44
0.20833	-42
0.21667	-41
0.22500	-42
0.23333	-44
0.24167	-46
0.25000	-49
0.25833	-53
0.26667	-57
0.27500	-61
0.28333	-63
0.29167	-65
0.30000	-65
0.30833	-65
0.31667	-66
0.32500	-66
0.33333	-68
0.34167	-70
0.35000	-72
0.35833	-75
0.36667	-77
0.37500	-80
0.38333	-82
0.39167	-84
0.40000	-88
0.40833	-92
0.41667	-97
0.42500	-101
0.43333	-103
0.44167	-103
0.45000	-102
0.45833	-100
0.46667	-98
0.47500	-98
0.48333	-100
0.49167	-103
0.50000	-107
0.50833	-112
0.51667	-117
0.52500	-122
0.53333	-126
0.54167	-128
0.55000	-128
0.55833	-128
0.56667	-127
0.57500	-126
0.58333	-126
0.59167	-126
0.60000	-127
0.60833	-127
0.61667	-129
0.62500	-130
0.63333	-132
0.64167	-134
0.65000	-136
0.65833	-137
0.66667	-137
0.67500	-136
0.68333	-137
0.69167	-137
0.70000	-138
0.70833	-139
0.71667	-139
0.72500	-139
0.73333	-140
0.74167	-140
0.75000	-139
0.75833	-140
0.76667	-143
0.77500	-147
0.78333	-153
0.79167	-158
0.80000	-161
0.80833	-162
0.81667	-160
0.82500	-157
0.83333	-154
0.84167	-154
0.85000	-156
0.85833	-160
0.86667	-166
0.87500	-171
0.88333	-174
0.89167	-176
0.90000	-175
0.90833	-173
0.91667	-170
0.92500	-167
0.93333	-165
0.94167	-164
0.95000	-165
0.95833	-168
0.96667	-171
0.97500	-175
0.98333	-180
0.99167	-184
1.00000	-187
1.00833	-190
1.01667	-193
1.02500	-195
1.03333	-196
1.04167	-197
1.05000	-199
1.05833	-200
1.06667	-201
1.07500	-202
1.08333	-202
1.09167	-202
1.10000	-202
1.10833	-202
1.11667	-203
1.12500	-205
1.13333	-207
1.14167	-208
1.15000	-208
1.15833	-206
1.16667	-204
1.17500	-202
1.18333	-201
1.19167	-202
1.20000	-205
1.20833	-208
1.21667	-213
1.22500	-218
1.23333	-223
1.24167	-227
1.25000	-231
1.25833	-233
1.26667	-233
1.27500	-231
1.28333	-229
1.29167	-226
1.30000	-224
1.30833	-222
1.31667	-220
1.32500	-220
1.33333	-220
1.34167	-221
1.35000	-223
1.35833	-225
1.36667	-227
1.37500	-227
1.38333	-227
1.39167	-226
1.40000	-225
1.40833	-226
1.41667	-227
1.42500	-229
1.43333	-231
1.44167	-232
1.45000	-234
1.45833	-237
1.46667	-242
1.47500	-246
1.48333	-249
1.49167	-252
1.50000	-252
1.50833	-252
1.51667	-251
1.52500	-252
1.53333	-254
1.54167	-255
1.55000	-256
1.55833	-256
1.56667	-254
1.57500	-251
1.58333	-250
1.59167	-248
1.60000	-247
1.60833	-246
1.61667	-245
1.62500	-245
1.63333	-246
1.64167	-249
1.65000	-252
1.65833	-255
1.66667	-257
1.67500	-257
1.68333	-258
1.69167	-259
1.70000	-261
1.70833	-263
1.71667	-265
1.72500	-267
1.73333	-267
1.74167	-267
1.75000	-265
1.75833	-264
1.76667	-264
1.77500	-266
1.78333	-269
1.79167	-272
1.80000	-276
1.80833	-281
1.81667	-284
1.82500	-284
1.83333	-282
1.84167	-279
1.85000	-277
1.85833	-277
1.86667	-278
1.87500	-281
1.88333	-285
1.89167	-288
1.90000	-291
1.90833	-294
1.91667	-295
1.92500	-296
1.93333	-296
1.94167	-296
1.95000	-297
1.95833	-297
1.96667	-299
1.97500	-299
1.98333	-299
1.99167	-297
2.00000	-294
2.00833	-292
2.01667	-289
2.02500	-288
2.03333	-287
2.04167	-286
2.05000	-285
2.05833	-284
2.06667	-284
2.07500	-287
2.08333	-292
2.09167	-296
2.10000	-299
2.10833	-300
2.11667	-299
2.12500	-297
2.13333	-295
2.14167	-295
2.15000	-297
2.15833	-299
2.16667	-302
2.17500	-303
2.18333	-302
2.19167	-301
2.20000	-300
2.20833	-300
2.21667	-300
2.22500	-302
2.23333	-304
2.24167	-306
2.25000	-309
2.25833	-310
2.26667	-310
2.27500	-308
2.28333	-305
2.29167	-303
2.30000	-303
2.30833	-306
2.31667	-311
2.32500	-317
2.33333	-322
2.34167	-324
2.35000	-325
2.35833	-326
2.36667	-326
2.37500	-326
2.38333	-325
2.39167	-324
2.40000	-322
2.40833	-321
2.41667	-320
2.42500	-320
2.43333	-321
2.44167	-321
2.45000	-320
2.45833	-320
2.46667	-322
2.47500	-324
2.48333	-327
2.49167	-328
2.50000	-329
2.50833	-328
2.51667	-327
2.52500	-327
2.53333	-328
2.54167	-331
2.55000	-334
2.55833	-336
2.56667	-336
2.57500	-337
2.58333	-338
2.59167	-340
2.60000	-342
2.60833	-344
2.61667	-344
2.62500	-342
2.63333	-338
2.64167	-335
2.65000	-333
2.65833	-334
2.66667	-339
2.67500	-344
2.68333	-348
2.69167	-352
2.70000	-355
2.70833	-356
2.71667	-355
2.72500	-353
2.73333	-351
2.74167	-347
2.75000	-344
2.75833	-342
2.76667	-343
2.77500	-344
2.78333	-345
2.79167	-344
2.80000	-344
2.80833	-344
2.81667	-345
2.82500	-347
2.83333	-348
2.84167	-349
2.85000	-349
2.85833	-349
2.86667	-349
2.87500	-350
2.88333	-351
2.89167	-350
2.90000	-349
2.90833	-349
2.91667	-349
2.92500	-349
2.93333	-349
2.94167	-349
2.95000	-348
2.95833	-349
2.96667	-352
2.97500	-355
2.98333	-359
2.99167	-363
3.00000	-363
3.00833	-360
3.01667	-354
3.02500	-349
3.03333	-346
3.04167	-346
3.05000	-349
3.05833	-353
3.06667	-357
3.07500	-361
3.08333	-364
3.09167	-367
3.10000	-369
3.10833	-369
3.11667	-369
3.12500	-370
3.13333	-370
3.14167	-372
3.15000	-373
3.15833	-374
3.16667	-373
3.17500	-371
3.18333	-370
3.19167	-369
3.20000	-367
3.20833	-366
3.21667	-365
3.22500	-363
3.23333	-362
3.24167	-363
3.25000	-365
3.25833	-367
3.26667	-368
3.27500	-369
3.28333	-370
3.29167	-371
3.30000	-372
3.30833	-373
3.31667	-373
3.32500	-373
3.33333	-372
3.34167	-370
3.35000	-369
3.35833	-367
3.36667	-365
3.37500	-363
3.38333	-363
3.39167	-365
3.40000	-367
3.40833	-370
3.41667	-373
3.42500	-375
3.43333	-376
3.44167	-378
3.45000	-379
3.45833	-380
3.46667	-379
3.47500	-377
3.48333	-376
3.49167	-376
3.50000	-377
3.50833	-377
3.51667	-376
3.52500	-377
3.53333	-378
3.54167	-380
3.55000	-382
3.55833	-383
3.56667	-383
3.57500	-384
3.58333	-386
3.59167	-388
3.60000	-389
3.60833	-388
3.61667	-384
3.62500	-380
3.63333	-376
3.64167	-375
3.65000	-375
3.65833	-377
3.66667	-381
3.67500	-385
3.68333	-389
3.69167	-391
3.70000	-391
3.70833	-389
3.71667	-386
3.72500	-384
3.73333	-381
3.74167	-380
3.75000	-380
3.75833	-381
3.76667	-382
3.77500	-384
3.78333	-386
3.79167	-389
3.80000	-391
3.80833	-393
3.81667	-395
3.82500	-398
3.83333	-399
3.84167	-398
3.85000	-394
3.85833	-390
3.86667	-385
3.87500	-382
3.88333	-380
3.89167	-381
3.90000	-381
3.90833	-382
3.91667	-382
3.92500	-382
3.93333	-384
3.94167	-386
3.95000	-389
3.95833	-392
3.96667	-396
3.97500	-398
3.98333	-397
3.99167	-396
4.00000	-396
4.00833	-396
4.01667	-398
4.02500	-400
4.03333	-402
4.04167	-403
4.05000	-402
4.05833	-401
4.06667	-400
4.07500	-400
4.08333	-400
4.09167	-401
4.10000	-402
4.10833	-405
4.11667	-408
4.12500	-411
4.13333	-414
4.14167	-415
4.15000	-415
4.15833	-413
4.16667	-410
4.17500	-405
4.18333	-401
4.19167	-398
4.20000	-396
4.20833	-397
4.21667	-399
4.22500	-400
4.23333	-403
4.24167	-404
4.25000	-405
4.25833	-405
4.26667	-406
4.27500	-406
4.28333	-408
4.29167	-409
4.30000	-411
4.30833	-412
4.31667	-414
4.32500	-417
4.33333	-419
4.34167	-419
4.35000	-418
4.35833	-416
4.36667	-414
4.37500	-411
4.38333	-411
4.39167	-412
4.40000	-413
4.40833	-415
4.41667	-416
4.42500	-417
4.43333	-418
4.44167	-418
4.45000	-417
4.45833	-416
4.46667	-415
4.47500	-414
4.48333	-416
4.49167	-418
4.50000	-419
4.50833	-419
4.51667	-418
4.52500	-416
4.53333	-414
4.54167	-413
4.55000	-413
4.55833	-413
4.56667	-414
4.57500	-415
4.58333	-417
4.59167	-419
4.60000	-421
4.60833	-424
4.61667	-425
4.62500	-425
4.63333	-424
4.64167	-422
4.65000	-420
4.65833	-418
4.66667	-415
4.67500	-412
4.68333	-410
4.69167	-408
4.70000	-409
4.70833	-412
4.71667	-415
4.72500	-417
4.73333	-417
4.74167	-417
4.75000	-417
4.75833	-418
4.76667	-421
4.77500	-424
4.78333	-428
4.79167	-430
4.80000	-431
4.80833	-428
4.81667	-424
4.82500	-419
4.83333	-415
4.84167	-413
4.85000	-414
4.85833	-417
4.86667	-422
4.87500	-427
4.88333	-430
4.89167	-431
4.90000	-430
4.90833	-427
4.91667	-425
4.92500	-427
4.93333	-429
4.94167	-430
4.95000	-431
4.95833	-431
4.96667	-431
4.97500	-430
4.98333	-431
4.99167	-431
5.00000	-429
5.00833	-427
5.01667	-425
5.02500	-425
5.03333	-426
5.04167	-429
5.05000	-431
5.05833	-432
5.06667	-431
5.07500	-429
5.08333	-428
5.09167	-427
5.10000	-428
5.10833	-428
5.11667	-428
5.12500	-427
5.13333	-425
5.14167	-423
5.15000	-423
5.15833	-424
5.16667	-425
5.17500	-428
5.18333	-430
5.19167	-433
5.20000	-436
5.20833	-438
5.21667	-438
5.22500	-435
5.23333	-433
5.24167	-430
5.25000	-430
5.25833	-431
5.26667	-434
5.27500	-438
5.28333	-440
5.29167	-440
5.30000	-439
5.30833	-437
5.31667	-436
5.32500	-436
5.33333	-437
5.34167	-440
5.35000	-442
5.35833	-443
5.36667	-443
5.37500	-443
5.38333	-441
5.39167	-440
5.40000	-439
5.40833	-439
5.41667	-439
5.42500	-440
5.43333	-440
5.44167	-437
5.45000	-433
5.45833	-429
5.46667	-427
5.47500	-427
5.48333	-428
5.49167	-431
5.50000	-433
5.50833	-435
5.51667	-437
5.52500	-439
5.53333	-440
5.54167	-440
5.55000	-439
5.55833	-438
5.56667	-438
5.57500	-438
5.58333	-439
5.59167	-439
5.60000	-438
5.60833	-437
5.61667	-435
5.62500	-433
5.63333	-431
5.64167	-429
5.65000	-430
5.65833	-433
5.66667	-439
5.67500	-444
5.68333	-449
5.69167	-452
5.70000	-452
5.70833	-450
5.71667	-447
5.72500	-444
5.73333	-441
5.74167	-441
5.75000	-442
5.75833	-444
5.76667	-446
5.77500	-449
5.78333	-451
5.79167	-454
5.80000	-456
5.80833	-457
5.81667	-457
5.82500	-455
5.83333	-451
5.84167	-446
5.85000	-442
5.85833	-439
5.86667	-439
5.87500	-439
5.88333	-439
5.89167	-440
5.90000	-442
5.90833	-444
5.91667	-446
5.92500	-446
5.93333	-445
5.94167	-443
5.95000	-440
5.95833	-439
5.96667	-439
5.97500	-439
5.98333	-439
5.99167	-439
6.00000	-439
6.00833	-442
6.01667	-447
6.02500	-453
6.03333	-460
6.04167	-464
6.05000	-465
6.05833	-463
6.06667	-460
6.07500	-456
6.08333	-452
6.09167	-450
6.10000	-448
6.10833	-446
6.11667	-445
6.12500	-443
6.13333	-442
6.14167	-443
6.15000	-444
6.15833	-447
6.16667	-450
6.17500	-453
6.18333	-455
6.19167	-456
6.20000	-456
6.20833	-457
6.21667	-459
6.22500	-460
6.23333	-461
6.24167	-460
6.25000	-457
6.25833	-455
6.26667	-453
6.27500	-451
6.28333	-449
6.29167	-448
6.30000	-447
6.30833	-446
6.31667	-444
6.32500	-442
6.33333	-440
6.34167	-440
6.35000	-441
6.35833	-446
6.36667	-452
6.37500	-457
6.38333	-459
6.39167	-459
6.40000	-459
6.40833	-458
6.41667	-457
6.42500	-457
6.43333	-456
6.44167	-457
6.45000	-459
6.45833	-460
6.46667	-461
6.47500	-461
6.48333	-458
6.49167	-455
6.50000	-452
6.50833	-450
6.51667	-449
6.52500	-448
6.53333	-448
6.54167	-449
6.55000	-452
6.55833	-455
6.56667	-458
6.57500	-461
6.58333	-462
6.59167	-462
6.60000	-461
6.60833	-460
6.61667	-458
6.62500	-455
6.63333	-451
6.64167	-448
6.65000	-445
6.65833	-443
6.66667	-441
6.67500	-440
6.68333	-439
6.69167	-438
6.70000	-439
6.70833	-441
6.71667	-444
6.72500	-448
6.73333	-452
6.74167	-456
6.75000	-459
6.75833	-461
6.76667	-463
6.77500	-465
6.78333	-466
6.79167	-466
6.80000	-465
6.80833	-465
6.81667	-464
6.82500	-462
6.83333	-459
6.84167	-457
6.85000	-456
6.85833	-456
6.86667	-458
6.87500	-461
6.88333	-463
6.89167	-466
6.90000	-468
6.90833	-468
6.91667	-467
6.92500	-465
6.93333	-463
6.94167	-460
6.95000	-457
6.95833	-457
6.96667	-458
6.97500	-461
6.98333	-464
6.99167	-467
7.00000	-469
7.00833	-471
7.01667	-471
7.02500	-469
7.03333	-466
7.04167	-463
7.05000	-460
7.05833	-458
7.06667	-456
7.07500	-456
7.08333	-457
7.09167	-458
7.10000	-461
7.10833	-464
7.11667	-468
7.12500	-469
7.13333	-470
7.14167	-471
7.15000	-472
7.15833	-473
7.16667	-475
7.17500	-477
7.18333	-476
7.19167	-473
7.20000	-469
7.20833	-465
7.21667	-462
7.22500	-460
7.23333	-460
7.24167	-461
7.25000	-463
7.25833	-465
7.26667	-467
7.27500	-469
7.28333	-469
7.29167	-468
7.30000	-466
7.30833	-465
7.31667	-464
7.32500	-464
7.33333	-465
7.34167	-466
7.35000	-465
7.35833	-464
7.36667	-463
7.37500	-462
7.38333	-461
7.39167	-462
7.40000	-462
7.40833	-463
7.41667	-464
7.42500	-466
7.43333	-468
7.44167	-470
7.45000	-473
7.45833	-474
7.46667	-474
7.47500	-473
7.48333	-470
7.49167	-468
7.50000	-468
7.50833	-469
7.51667	-471
7.52500	-473
7.53333	-474
7.54167	-474
7.55000	-472
7.55833	-469
7.56667	-466
7.57500	-465
7.58333	-466
7.59167	-468
7.60000	-471
7.60833	-474
7.61667	-476
7.62500	-476
7.63333	-476
7.64167	-474
7.65000	-473
7.65833	-471
7.66667	-471
7.67500	-471
7.68333	-470
7.69167	-469
7.70000	-465
7.70833	-461
7.71667	-458
7.72500	-457
7.73333	-459
7.74167	-461
7.75000	-464
7.75833	-467
7.76667	-470
7.77500	-472
7.78333	-472
7.79167	-471
7.80000	-469
7.80833	-467
7.81667	-466
7.82500	-466
7.83333	-467
7.84167	-469
7.85000	-470
7.85833	-472
7.86667	-475
7.87500	-476
7.88333	-475
7.89167	-472
7.90000	-468
7.90833	-465
7.91667	-462
7.92500	-461
7.93333	-461
7.94167	-461
7.95000	-461
7.95833	-462
7.96667	-464
7.97500	-466
7.98333	-470
7.99167	-473
8.00000	-475
8.00833	-477
8.01667	-477
8.02500	-476
8.03333	-473
8.04167	-472
8.05000	-471
8.05833	-470
8.06667	-470
8.07500	-471
8.08333	-472
8.09167	-473
8.10000	-473
8.10833	-473
8.11667	-471
8.12500	-469
8.13333	-468
8.14167	-467
8.15000	-467
8.15833	-469
8.16667	-471
8.17500	-473
8.18333	-474
8.19167	-474
8.20000	-476
8.20833	-479
8.21667	-482
8.22500	-485
8.23333	-488
8.24167	-488
8.25000	-487
8.25833	-484
8.26667	-481
8.27500	-478
8.28333	-475
8.29167	-473
8.30000	-472
8.30833	-473
8.31667	-476
8.32500	-479
8.33333	-482
8.34167	-485
8.35000	-487
8.35833	-487
8.36667	-486
8.37500	-484
8.38333	-484
8.39167	-484
8.40000	-485
8.40833	-486
8.41667	-487
8.42500	-486
8.43333	-485
8.44167	-485
8.45000	-485
8.45833	-486
8.46667	-486
8.47500	-484
8.48333	-480
8.49167	-476
8.50000	-473
8.50833	-472
8.51667	-472
8.52500	-474
8.53333	-476
8.54167	-479
8.55000	-483
8.55833	-485
8.56667	-487
8.57500	-488
8.58333	-488
8.59167	-487
8.60000	-486
8.60833	-486
8.61667	-484
8.62500	-481
8.63333	-477
8.64167	-473
8.65000	-471
8.65833	-470
8.66667	-472
8.67500	-474
8.68333	-475
8.69167	-475
8.70000	-474
8.70833	-474
8.71667	-475
8.72500	-477
8.73333	-479
8.74167	-481
8.75000	-481
8.75833	-480
8.76667	-478
8.77500	-475
8.78333	-475
8.79167	-475
8.80000	-476
8.80833	-477
8.81667	-477
8.82500	-477
8.83333	-477
8.84167	-478
8.85000	-481
8.85833	-482
8.86667	-483
8.87500	-481
8.88333	-478
8.89167	-475
8.90000	-473
8.90833	-473
8.91667	-474
8.92500	-475
8.93333	-476
8.94167	-475
8.95000	-474
8.95833	-474
8.96667	-475
8.97500	-478
8.98333	-481
8.99167	-485
9.00000	-489
9.00833	-492
9.01667	-495
9.02500	-496
9.03333	-496
9.04167	-495
9.05000	-492
9.05833	-489
9.06667	-484
9.07500	-481
9.08333	-477
9.09167	-474
9.10000	-473
9.10833	-473
9.11667	-475
9.12500	-477
9.13333	-480
9.14167	-483
9.15000	-486
9.15833	-488
9.16667	-488
9.17500	-486
9.18333	-484
9.19167	-482
9.20000	-481
9.20833	-481
9.21667	-481
9.22500	-482
9.23333	-481
9.24167	-482
9.25000	-483
9.25833	-484
9.26667	-486
9.27500	-487
9.28333	-487
9.29167	-486
9.30000	-478
9.30833	-467
9.31667	-456
9.32500	-448
9.33333	-446
9.34167	-452
9.35000	-461
9.35833	-470
9.36667	-476
9.37500	-481
9.38333	-486
9.39167	-489
9.40000	-490
9.40833	-490
9.41667	-487
9.42500	-483
9.43333	-479
9.44167	-474
9.45000	-471
9.45833	-469
9.46667	-470
9.47500	-473
9.48333	-479
9.49167	-485
9.50000	-488
9.50833	-489
9.51667	-486
9.52500	-481
9.53333	-477
9.54167	-474
9.55000	-473
9.55833	-475
9.56667	-478
9.57500	-481
9.58333	-484
9.59167	-485
9.60000	-485
9.60833	-485
9.61667	-484
9.62500	-483
9.63333	-484
9.64167	-484
9.65000	-484
9.65833	-484
9.66667	-483
9.67500	-481
9.68333	-479
9.69167	-477
9.70000	-475
9.70833	-475
9.71667	-475
9.72500	-477
9.73333	-478
9.74167	-480
9.75000	-481
9.75833	-482
9.76667	-482
9.77500	-481
9.78333	-480
9.79167	-480
9.80000	-479
9.80833	-478
9.81667	-478
9.82500	-478
9.83333	-479
9.84167	-480
9.85000	-481
9.85833	-482
9.86667	-482
9.87500	-482
9.88333	-481
9.89167	-481
9.90000	-481
9.90833	-481
9.91667	-480
9.92500	-480
9.93333	-479
9.94167	-477
9.95000	-474
9.95833	-473
9.96667	-474
9.97500	-477
9.98333	-481
9.99167	-484
10.00000	-486
10.00833	-488
10.01667	-488
10.02500	-490
10.03333	-492
10.04167	-495
10.05000	-497
10.05833	-497
10.06667	-495
10.07500	-492
10.08333	-488
10.09167	-485
10.10000	-483
10.10833	-482
10.11667	-480
10.12500	-478
10.13333	-477
10.14167	-477
10.15000	-477
10.15833	-477
10.16667	-478
10.17500	-478
10.18333	-480
10.19167	-483
10.20000	-486
10.20833	-488
10.21667	-488
10.22500	-488
10.23333	-487
10.24167	-485
10.25000	-483
10.25833	-480
10.26667	-478
10.27500	-477
10.28333	-479
10.29167	-483
10.30000	-486
10.30833	-487
10.31667	-487
10.32500	-486
10.33333	-485
10.34167	-485
10.35000	-487
10.35833	-489
10.36667	-490
10.37500	-491
10.38333	-491
10.39167	-490
10.40000	-488
10.40833	-486
10.41667	-484
10.42500	-484
10.43333	-485
10.44167	-486
10.45000	-486
10.45833	-486
10.46667	-485
10.47500	-485
10.48333	-485
10.49167	-484
10.50000	-483
10.50833	-482
10.51667	-482
10.52500	-482
10.53333	-484
10.54167	-485
10.55000	-485
10.55833	-485
10.56667	-485
10.57500	-485
10.58333	-485
10.59167	-487
10.60000	-487
10.60833	-487
10.61667	-487
10.62500	-486
10.63333	-486
10.64167	-487
10.65000	-488
10.65833	-488
10.66667	-487
10.67500	-485
10.68333	-484
10.69167	-484
10.70000	-484
10.70833	-484
10.71667	-485
10.72500	-486
10.73333	-487
10.74167	-489
10.75000	-490
10.75833	-489
10.76667	-486
10.77500	-483
10.78333	-482
10.79167	-483
10.80000	-485
10.80833	-488
10.81667	-490
10.82500	-490
10.83333	-489
10.84167	-488
10.85000	-487
10.85833	-488
10.86667	-490
10.87500	-492
10.88333	-493
10.89167	-494
10.90000	-493
10.90833	-491
10.91667	-490
10.92500	-491
10.93333	-492
10.94167	-493
10.95000	-492
10.95833	-489
10.96667	-485
10.97500	-481
10.98333	-480
10.99167	-481
11.00000	-482
11.00833	-484
11.01667	-485
11.02500	-487
11.03333	-489
11.04167	-490
11.05000	-490
11.05833	-490
11.06667	-490
11.07500	-490
11.08333	-491
11.09167	-491
11.10000	-489
11.10833	-486
11.11667	-484
11.12500	-483
11.13333	-483
11.14167	-484
11.15000	-486
11.15833	-486
11.16667	-486
11.17500	-485
11.18333	-485
11.19167	-486
11.20000	-486
11.20833	-486
11.21667	-486
11.22500	-486
11.23333	-489
11.24167	-492
11.25000	-495
11.25833	-496
11.26667	-496
11.27500	-495
11.28333	-493
11.29167	-492
11.30000	-491
11.30833	-491
11.31667	-491
11.32500	-491
11.33333	-490
11.34167	-490
11.35000	-491
11.35833	-492
11.36667	-492
11.37500	-493
11.38333	-493
11.39167	-493
11.40000	-493
11.40833	-495
11.41667	-497
11.42500	-499
11.43333	-500
11.44167	-500
11.45000	-497
11.45833	-493
11.46667	-489
11.47500	-487
11.48333	-486
11.49167	-487
11.50000	-490
11.50833	-495
11.51667	-498
11.52500	-499
11.53333	-499
11.54167	-498
11.55000	-496
11.55833	-495
11.56667	-496
11.57500	-496
11.58333	-496
11.59167	-495
11.60000	-493
11.60833	-491
11.61667	-488
11.62500	-487
11.63333	-485
11.64167	-484
11.65000	-484
11.65833	-483
11.66667	-483
11.67500	-484
11.68333	-488
11.69167	-493
11.70000	-496
11.70833	-497
11.71667	-496
11.72500	-495
11.73333	-493
11.74167	-494
11.75000	-496
11.75833	-497
11.76667	-498
11.77500	-496
11.78333	-494
11.79167	-490
11.80000	-487
11.80833	-485
11.81667	-484
11.82500	-485
11.83333	-489
11.84167	-493
11.85000	-497
11.85833	-500
11.86667	-501
11.87500	-500
11.88333	-497
11.89167	-493
11.90000	-490
11.90833	-488
11.91667	-487
11.92500	-486
11.93333	-486
11.94167	-486
11.95000	-485
11.95833	-485
11.96667	-486
11.97500	-488
11.98333	-492
11.99167	-496
12.00000	-500
12.00833	-503
12.01667	-506
12.02500	-509
12.03333	-512
12.04167	-513
12.05000	-513
12.05833	-510
12.06667	-507
12.07500	-503
12.08333	-501
12.09167	-501
12.10000	-501
12.10833	-500
12.11667	-499
12.12500	-499
12.13333	-500
12.14167	-501
12.15000	-502
12.15833	-503
12.16667	-501
12.17500	-500
12.18333	-498
12.19167	-497
12.20000	-496
12.20833	-494
12.21667	-492
12.22500	-490
12.23333	-490
12.24167	-491
12.25000	-493
12.25833	-497
12.26667	-502
12.27500	-506
12.28333	-508
12.29167	-509
12.30000	-508
12.30833	-504
12.31667	-500
12.32500	-496
12.33333	-492
12.34167	-490
12.35000	-490
12.35833	-493
12.36667	-498
12.37500	-503
12.38333	-508
12.39167	-511
12.40000	-512
12.40833	-512
12.41667	-511
12.42500	-509
12.43333	-506
12.44167	-503
12.45000	-502
12.45833	-501
12.46667	-499
12.47500	-498
12.48333	-496
12.49167	-494
12.50000	-494
12.50833	-495
12.51667	-497
12.52500	-498
12.53333	-498
12.54167	-498
12.55000	-499
12.55833	-501
12.56667	-503
12.57500	-505
12.58333	-504
12.59167	-502
12.60000	-500
12.60833	-499
12.61667	-500
12.62500	-501
12.63333	-502
12.64167	-502
12.65000	-500
12.65833	-497
12.66667	-495
12.67500	-494
12.68333	-495
12.69167	-496
12.70000	-498
12.70833	-499
12.71667	-500
12.72500	-501
12.73333	-500
12.74167	-497
12.75000	-494
12.75833	-492
12.76667	-492
12.77500	-492
12.78333	-495
12.79167	-497
12.80000	-499
12.80833	-498
12.81667	-497
12.82500	-496
12.83333	-494
12.84167	-493
12.85000	-493
12.85833	-495
12.86667	-497
12.87500	-498
12.88333	-498
12.89167	-497
12.90000	-497
12.90833	-497
12.91667	-497
12.92500	-498
12.93333	-498
12.94167	-498
12.95000	-497
12.95833	-497
12.96667	-499
12.97500	-501
12.98333	-502
12.99167	-503
13.00000	-503
13.00833	-502
13.01667	-502
13.02500	-501
13.03333	-500
13.04167	-500
13.05000	-500
13.05833	-502
13.06667	-503
13.07500	-504
13.08333	-505
13.09167	-504
13.10000	-503
13.10833	-500
13.11667	-498
13.12500	-497
13.13333	-497
13.14167	-498
13.15000	-499
13.15833	-499
13.16667	-497
13.17500	-494
13.18333	-492
13.19167	-492
13.20000	-492
13.20833	-493
13.21667	-493
13.22500	-493
13.23333	-491
13.24167	-490
13.25000	-490
13.25833	-491
13.26667	-492
13.27500	-495
13.28333	-497
13.29167	-499
13.30000	-500
13.30833	-499
13.31667	-498
13.32500	-497
13.33333	-496
13.34167	-495
13.35000	-494
13.35833	-493
13.36667	-492
13.37500	-491
13.38333	-490
13.39167	-489
13.40000	-488
13.40833	-487
13.41667	-486
13.42500	-488
13.43333	-490
13.44167	-492
13.45000	-494
13.45833	-494
13.46667	-492
13.47500	-489
13.48333	-487
13.49167	-485
13.50000	-485
13.50833	-486
13.51667	-488
13.52500	-490
13.53333	-491
13.54167	-492
13.55000	-492
13.55833	-491
13.56667	-490
13.57500	-489
13.58333	-488
13.59167	-486
13.60000	-483
13.60833	-480
13.61667	-477
13.62500	-475
13.63333	-474
13.64167	-476
13.65000	-478
13.65833	-480
13.66667	-481
13.67500	-481
13.68333	-480
13.69167	-478
13.70000	-476
13.70833	-474
13.71667	-472
13.72500	-471
13.73333	-471
13.74167	-472
13.75000	-473
13.75833	-473
13.76667	-473
13.77500	-472
13.78333	-471
13.79167	-468
13.80000	-464
13.80833	-460
13.81667	-457
13.82500	-455
13.83333	-455
13.84167	-455
13.85000	-456
13.85833	-455
13.86667	-453
13.87500	-450
13.88333	-447
13.89167	-445
13.90000	-443
13.90833	-442
13.91667	-440
13.92500	-437
13.93333	-435
13.94167	-433
13.95000	-433
13.95833	-433
13.96667	-432
13.97500	-431
13.98333	-428
13.99167	-426
14.00000	-425
14.00833	-424
14.01667	-424
14.02500	-423
14.03333	-421
14.04167	-419
14.05000	-417
14.05833	-415
14.06667	-414
14.07500	-412
14.08333	-410
14.09167	-408
14.10000	-407
14.10833	-408
14.11667	-409
14.12500	-410
14.13333	-411
14.14167	-409
14.15000	-407
14.15833	-405
14.16667	-403
14.17500	-402
14.18333	-403
14.19167	-404
14.20000	-405
14.20833	-404
14.21667	-401
14.22500	-398
14.23333	-394
14.24167	-391
14.25000	-388
14.25833	-386
14.26667	-386
14.27500	-386
14.28333	-385
14.29167	-384
14.30000	-382
14.30833	-382
14.31667	-383
14.32500	-385
14.33333	-386
14.34167	-386
14.35000	-385
14.35833	-384
14.36667	-383
14.37500	-383
14.38333	-385
14.39167	-388
14.40000	-392
14.40833	-394
14.41667	-396
14.42500	-395
14.43333	-393
14.44167	-392
14.45000	-390
14.45833	-389
14.46667	-389
14.47500	-389
14.48333	-389
14.49167	-388
14.50000	-387
14.50833	-386
14.51667	-386
14.52500	-386
14.53333	-387
14.54167	-388
14.55000	-389
14.55833	-391
14.56667	-393
14.57500	-396
14.58333	-398
14.59167	-402
14.60000	-404
14.60833	-405
14.61667	-407
14.62500	-408
14.63333	-408
14.64167	-408
14.65000	-407
14.65833	-405
14.66667	-403
14.67500	-400
14.68333	-397
14.69167	-394
14.70000	-394
14.70833	-395
14.71667	-396
14.72500	-398
14.73333	-399
14.74167	-399
14.75000	-399
14.75833	-401
14.76667	-405
14.77500	-409
14.78333	-412
14.79167	-415
14.80000	-415
14.80833	-415
14.81667	-414
14.82500	-415
14.83333	-417
14.84167	-419
14.85000	-420
14.85833	-421
14.86667	-420
14.87500	-420
14.88333	-422
14.89167	-423
14.90000	-422
14.90833	-420
14.91667	-416
14.92500	-413
14.93333	-412
14.94167	-414
14.95000	-419
14.95833	-424
14.96667	-427
14.97500	-429
14.98333	-430
14.99167	-430
15.00000	-430
15.00833	-431
15.01667	-432
15.02500	-433
15.03333	-432
15.04167	-431
15.05000	-429
15.05833	-427
15.06667	-426
15.07500	-424
15.08333	-423
15.09167	-423
15.10000	-424
15.10833	-425
15.11667	-425
15.12500	-425
15.13333	-425
15.14167	-423
15.15000	-422
15.15833	-420
15.16667	-420
15.17500	-422
15.18333	-425
15.19167	-429
15.20000	-432
15.20833	-434
15.21667	-435
15.22500	-436
15.23333	-436
15.24167	-436
15.25000	-436
15.25833	-435
15.26667	-434
15.27500	-432
15.28333	-432
15.29167	-432
15.30000	-433
15.30833	-435
15.31667	-437
15.32500	-440
15.33333	-442
15.34167	-442
15.35000	-440
15.35833	-437
15.36667	-434
15.37500	-432
15.38333	-431
15.39167	-431
15.40000	-432
15.40833	-433
15.41667	-434
15.42500	-436
15.43333	-437
15.44167	-437
15.45000	-437
15.45833	-436
15.46667	-435
15.47500	-434
15.48333	-434
15.49167	-436
15.50000	-439
15.50833	-443
15.51667	-446
15.52500	-447
15.53333	-447
15.54167	-446
15.55000	-444
15.55833	-443
15.56667	-442
15.57500	-443
15.58333	-444
15.59167	-444
15.60000	-445
15.60833	-446
15.61667	-446
15.62500	-447
15.63333	-447
15.64167	-448
15.65000	-449
15.65833	-449
15.66667	-447
15.67500	-445
15.68333	-444
15.69167	-442
15.70000	-441
15.70833	-440
15.71667	-440
15.72500	-440
15.73333	-440
15.74167	-442
15.75000	-445
15.75833	-448
15.76667	-451
15.77500	-453
15.78333	-453
15.79167	-451
15.80000	-450
15.80833	-447
15.81667	-445
15.82500	-444
15.83333	-443
15.84167	-443
15.85000	-445
15.85833	-447
15.86667	-450
15.87500	-454
15.88333	-457
15.89167	-460
15.90000	-461
15.90833	-460
15.91667	-459
15.92500	-457
15.93333	-456
15.94167	-454
15.95000	-453
15.95833	-452
15.96667	-452
15.97500	-453
15.98333	-453
15.99167	-454
16.00000	-455
16.00833	-456
16.01667	-456
16.02500	-455
16.03333	-454
16.04167	-452
16.05000	-448
16.05833	-445
16.06667	-441
16.07500	-439
16.08333	-439
16.09167	-441
16.10000	-444
16.10833	-447
16.11667	-449
16.12500	-451
16.13333	-452
16.14167	-452
16.15000	-453
16.15833	-453
16.16667	-454
16.17500	-455
16.18333	-456
16.19167	-458
16.20000	-459
16.20833	-461
16.21667	-462
16.22500	-463
16.23333	-463
16.24167	-462
16.25000	-460
16.25833	-457
16.26667	-455
16.27500	-453
16.28333	-453
16.29167	-454
16.30000	-457
16.30833	-460
16.31667	-462
16.32500	-464
16.33333	-464
16.34167	-465
16.35000	-464
16.35833	-464
16.36667	-463
16.37500	-461
16.38333	-461
16.39167	-460
16.40000	-460
16.40833	-459
16.41667	-459
16.42500	-459
16.43333	-460
16.44167	-461
16.45000	-463
16.45833	-463
16.46667	-462
16.47500	-461
16.48333	-458
16.49167	-456
16.50000	-456
16.50833	-456
16.51667	-457
16.52500	-457
16.53333	-456
16.54167	-453
16.55000	-450
16.55833	-449
16.56667	-452
16.57500	-455
16.58333	-459
16.59167	-463
16.60000	-465
16.60833	-465
16.61667	-465
16.62500	-464
16.63333	-462
16.64167	-462
16.65000	-463
16.65833	-464
16.66667	-466
16.67500	-467
16.68333	-468
16.69167	-469
16.70000	-470
16.70833	-472
16.71667	-474
16.72500	-476
16.73333	-478
16.74167	-479
16.75000	-478
16.75833	-477
16.76667	-476
16.77500	-474
16.78333	-474
16.79167	-474
16.80000	-475
16.80833	-476
16.81667	-476
16.82500	-477
16.83333	-478
16.84167	-479
16.85000	-478
16.85833	-477
16.86667	-477
16.87500	-477
16.88333	-479
16.89167	-480
16.90000	-481
16.90833	-481
16.91667	-480
16.92500	-480
16.93333	-479
16.94167	-479
16.95000	-480
16.95833	-483
16.96667	-487
16.97500	-492
16.98333	-496
16.99167	-498
17.00000	-500
17.00833	-499
17.01667	-498
17.02500	-496
17.03333	-494
17.04167	-492
17.05000	-491
17.05833	-490
17.06667	-490
17.07500	-490
17.08333	-491
17.09167	-493
17.10000	-495
17.10833	-497
17.11667	-499
17.12500	-500
17.13333	-499
17.14167	-498
17.15000	-497
17.15833	-496
17.16667	-494
17.17500	-493
17.18333	-492
17.19167	-490
17.20000	-488
17.20833	-485
17.21667	-482
17.22500	-479
17.23333	-478
17.24167	-479
17.25000	-483
17.25833	-486
17.26667	-489
17.27500	-491
17.28333	-491
17.29167	-491
17.30000	-491
17.30833	-492
17.31667	-493
17.32500	-493
17.33333	-492
17.34167	-492
17.35000	-492
17.35833	-492
17.36667	-491
17.37500	-490
17.38333	-490
17.39167	-492
17.40000	-494
17.40833	-499
17.41667	-503
17.42500	-507
17.43333	-510
17.44167	-512
17.45000	-511
17.45833	-510
17.46667	-508
17.47500	-505
17.48333	-503
17.49167	-502
17.50000	-501
17.50833	-500
17.51667	-499
17.52500	-498
17.53333	-497
17.54167	-496
17.55000	-496
17.55833	-495
17.56667	-494
17.57500	-494
17.58333	-493
17.59167	-492
17.60000	-492
17.60833	-492
17.61667	-494
17.62500	-496
17.63333	-498
17.64167	-499
17.65000	-499
17.65833	-498
17.66667	-496
17.67500	-496
17.68333	-498
17.69167	-502
17.70000	-505
17.70833	-508
17.71667	-509
17.72500	-506
17.73333	-501
17.74167	-497
17.75000	-495
17.75833	-493
17.76667	-494
17.77500	-495
17.78333	-493
17.79167	-491
17.80000	-487
17.80833	-485
17.81667	-484
17.82500	-485
17.83333	-488
17.84167	-491
17.85000	-494
17.85833	-496
17.86667	-497
17.87500	-496
17.88333	-495
17.89167	-493
17.90000	-489
17.90833	-484
17.91667	-479
17.92500	-475
17.93333	-471
17.94167	-469
17.95000	-468
17.95833	-466
17.96667	-463
17.97500	-461
17.98333	-460
17.99167	-460
18.00000	-462
18.00833	-465
18.01667	-469
18.02500	-473
18.03333	-476
18.04167	-477
18.05000	-474
18.05833	-470
18.06667	-466
18.07500	-462
18.08333	-460
18.09167	-459
18.10000	-459
18.10833	-457
18.11667	-454
18.12500	-450
18.13333	-446
18.14167	-443
18.15000	-442
18.15833	-443
18.16667	-444
18.17500	-445
18.18333	-443
18.19167	-439
18.20000	-435
18.20833	-431
18.21667	-429
18.22500	-429
18.23333	-430
18.24167	-432
18.25000	-433
18.25833	-432
18.26667	-428
18.27500	-423
18.28333	-418
18.29167	-414
18.30000	-412
18.30833	-410
18.31667	-408
18.32500	-406
18.33333	-403
18.34167	-399
18.35000	-394
18.35833	-388
18.36667	-382
18.37500	-378
18.38333	-374
18.39167	-372
18.40000	-371
18.40833	-369
18.41667	-369
18.42500	-369
18.43333	-369
18.44167	-367
18.45000	-364
18.45833	-360
18.46667	-355
18.47500	-351
18.48333	-348
18.49167	-346
18.50000	-345
18.50833	-342
18.51667	-338
18.52500	-333
18.53333	-329
18.54167	-326
18.55000	-325
18.55833	-326
18.56667	-326
18.57500	-327
18.58333	-327
18.59167	-326
18.60000	-325
18.60833	-323
18.61667	-320
18.62500	-314
18.63333	-306
18.64167	-297
18.65000	-289
18.65833	-282
18.66667	-279
18.67500	-278
18.68333	-277
18.69167	-275
18.70000	-274
18.70833	-271
18.71667	-269
18.72500	-267
18.73333	-265
18.74167	-262
18.75000	-257
18.75833	-253
18.76667	-250
18.77500	-247
18.78333	-244
18.79167	-241
18.80000	-237
18.80833	-233
18.81667	-229
18.82500	-226
18.83333	-223
18.84167	-220
18.85000	-215
18.85833	-210
18.86667	-205
18.87500	-202
18.88333	-200
18.89167	-198
18.90000	-194
18.90833	-188
18.91667	-184
18.92500	-181
18.93333	-179
18.94167	-177
18.95000	-175
18.95833	-174
18.96667	-172
18.97500	-170
18.98333	-168
18.99167	-165
19.00000	-162
19.00833	-157
19.01667	-154
19.02500	-150
19.03333	-146
19.04167	-142
19.05000	-138
19.05833	-134
19.06667	-130
19.07500	-127
19.08333	-124
19.09167	-122
19.10000	-120
19.10833	-119
19.11667	-117
19.12500	-115
19.13333	-113
19.14167	-111
19.15000	-107
19.15833	-103
19.16667	-98
19.17500	-94
19.18333	-89
19.19167	-84
19.20000	-79
19.20833	-74
19.21667	-68
19.22500	-63
19.23333	-58
19.24167	-54
19.25000	-50
19.25833	-49
19.26667	-48
19.27500	-48
19.28333	-48
19.29167	-46
19.30000	-43
19.30833	-39
19.31667	-33
19.32500	-27
19.33333	-20
19.34167	-13
19.35000	-7
19.35833	-2
19.36667	2
19.37500	6
19.38333	11
19.39167	18
19.40000	26
19.40833	34
19.41667	42
19.42500	48
19.43333	52
19.44167	56
19.45000	60
19.45833	65
19.46667	70
19.47500	75
19.48333	80
19.49167	85
19.50000	88
19.50833	92
19.51667	96
19.52500	102
19.53333	109
19.54167	118
19.55000	127
19.55833	136
19.56667	144
19.57500	152
19.58333	160
19.59167	167
19.60000	174
19.60833	181
19.61667	189
19.62500	198
19.63333	207
19.64167	218
19.65000	228
19.65833	238
19.66667	246
19.67500	254
19.68333	263
19.69167	271
19.70000	280
19.70833	291
19.71667	303
19.72500	318
19.73333	333
19.74167	349
19.75000	365
19.75833	380
19.76667	392
19.77500	404
19.78333	416
19.79167	428
19.80000	441
19.80833	454
19.81667	467
19.82500	481
19.83333	495
19.84167	512
19.85000	530
19.85833	549
19.86667	570
19.87500	591
19.88333	610
19.89167	630
19.90000	650
19.90833	672
19.91667	696
19.92500	720
19.93333	744
19.94167	766
19.95000	787
19.95833	809
19.96667	832
19.97500	856
19.98333	882
19.99167	908
20.00000	935
20.00833	963
20.01667	993
20.02500	1023
20.03333	1054
20.04167	1087
20.05000	1120
20.05833	1154
20.06667	1190
20.07500	1225
20.08333	1261
20.09167	1298
20.10000	1334
20.10833	1371
20.11667	1408
20.12500	1450
20.13333	1492
20.14167	1537
20.15000	1582
20.15833	1625
20.16667	1669
20.17500	1713
20.18333	1761
20.19167	1812
20.20000	1866
20.20833	1924
20.21667	1982
20.22500	2041
20.23333	2100
20.24167	2159
20.25000	2219
20.25833	2281
20.26667	2347
20.27500	2412
20.28333	2481
20.29167	2550
20.30000	2620
20.30833	2691
20.31667	2763
20.32500	2838
20.33333	2915
20.34167	2995
20.35000	3078
20.35833	3160
20.36667	3245
20.37500	3329
20.38333	3415
20.39167	3502
20.40000	3591
20.40833	3684
20.41667	3778
20.42500	3877
20.43333	3977
20.44167	4081
20.45000	4188
20.45833	4294
20.46667	4403
20.47500	4512
20.48333	4626
20.49167	4741
20.50000	4859
20.50833	4982
20.51667	5106
20.52500	5235
20.53333	5364
20.54167	5496
20.55000	5631
20.55833	5767
20.56667	5910
20.57500	6053
20.58333	6204
20.59167	6357
20.60000	6511
20.60833	6670
20.61667	6829
20.62500	6995
20.63333	7163
20.64167	7334
20.65000	7509
20.65833	7684
20.66667	7866
20.67500	8047
20.68333	8237
20.69167	8430
20.70000	8628
20.70833	8835
20.71667	9042
20.72500	9258
20.73333	9476
20.74167	9700
20.75000	9930
20.75833	10159
20.76667	10397
20.77500	10632
20.78333	10872
20.79167	11115
20.80000	11364
20.80833	11625
20.81667	11888
20.82500	12166
20.83333	12444
20.84167	12728
20.85000	13015
20.85833	13299
20.86667	13593
20.87500	13884
20.88333	14185
20.89167	14491
20.90000	14803
20.90833	15127
20.91667	15451
20.92500	15789
20.93333	16126
20.94167	16470
20.95000	16821
20.95833	17170
20.96667	17530
20.97500	17889
20.98333	18261
20.99167	18638
21.00000	19021
21.00833	19417
21.01667	19808
21.02500	20212
21.03333	20612
21.04167	21019
21.05000	21432
21.05833	21843
21.06667	22270
21.07500	22692
21.08333	23129
21.09167	23570
21.10000	24016
21.10833	24476
21.11667	24931
21.12500	25402
21.13333	25869
21.14167	26343
21.15000	26825
21.15833	27308
21.16667	27810
21.17500	28309
21.18333	28826
21.19167	29345
21.20000	29865
21.20833	30394
21.21667	30915
21.22500	31451
21.23333	31984
21.24167	32526
21.25000	33076
21.25833	33625
21.26667	34192
21.27500	34752
21.28333	35330
21.29167	35909
21.30000	36491
21.30833	37086
21.31667	37670
21.32500	38270
21.33333	38862
21.34167	39461
21.35000	40067
21.35833	40671
21.36667	41294
21.37500	41908
21.38333	42535
21.39167	43158
21.40000	43776
21.40833	44403
21.41667	45014
21.42500	45637
21.43333	46249
21.44167	46863
21.45000	47480
21.45833	48088
21.46667	48709
21.47500	49315
21.48333	49929
21.49167	50536
21.50000	51133
21.50833	51735
21.51667	52315
21.52500	52898
21.53333	53463
21.54167	54022
21.55000	54576
21.55833	55113
21.56667	55653
21.57500	56171
21.58333	56685
21.59167	57184
21.60000	57667
21.60833	58142
21.61667	58592
21.62500	59036
21.63333	59455
21.64167	59857
21.65000	60242
21.65833	60600
21.66667	60944
21.67500	61261
21.68333	61563
21.69167	61847
21.70000	62112
21.70833	62364
21.71667	62590
21.72500	62797
21.73333	62979
21.74167	63136
21.75000	63272
21.75833	63381
21.76667	63470
21.77500	63533
21.78333	63570
21.79167	63584
21.80000	63572
21.80833	63536
21.81667	63478
21.82500	63394
21.83333	63289
21.84167	63157
21.85000	63000
21.85833	62823
21.86667	62618
21.87500	62398
21.88333	62153
21.89167	61890
21.90000	61607
21.90833	61298
21.91667	60974
21.92500	60621
21.93333	60254
21.94167	59867
21.95000	59462
21.95833	59047
21.96667	58606
21.97500	58160
21.98333	57689
21.99167	57208
22.00000	56717
22.00833	56207
22.01667	55696
22.02500	55162
22.03333	54628
22.04167	54080
22.05000	53522
22.05833	52967
22.06667	52394
22.07500	51830
22.08333	51253
22.09167	50677
22.10000	50101
22.10833	49513
22.11667	48937
22.12500	48347
22.13333	47768
22.14167	47185
22.15000	46601
22.15833	46027
22.16667	45444
22.17500	44877
22.18333	44306
22.19167	43744
22.20000	43190
22.20833	42633
22.21667	42093
22.22500	41547
22.23333	41015
22.24167	40487
22.25000	39964
22.25833	39457
22.26667	38950
22.27500	38462
22.28333	37977
22.29167	37504
22.30000	37043
22.30833	36583
22.31667	36143
22.32500	35703
22.33333	35280
22.34167	34866
22.35000	34460
22.35833	34072
22.36667	33684
22.37500	33314
22.38333	32947
22.39167	32592
22.40000	32249
22.40833	31911
22.41667	31591
22.42500	31273
22.43333	30968
22.44167	30671
22.45000	30379
22.45833	30100
22.46667	29824
22.47500	29564
22.48333	29309
22.49167	29066
22.50000	28834
22.50833	28606
22.51667	28391
22.52500	28179
22.53333	27977
22.54167	27779
22.55000	27584
22.55833	27399
22.56667	27216
22.57500	27045
22.58333	26879
22.59167	26721
22.60000	26569
22.60833	26421
22.61667	26281
22.62500	26143
22.63333	26013
22.64167	25889
22.65000	25771
22.65833	25659
22.66667	25550
22.67500	25447
22.68333	25345
22.69167	25248
22.70000	25156
22.70833	25067
22.71667	24983
22.72500	24902
22.73333	24825
22.74167	24752
22.75000	24681
22.75833	24614
22.76667	24548
22.77500	24486
22.78333	24424
22.79167	24363
22.80000	24305
22.80833	24248
22.81667	24195
22.82500	24144
22.83333	24097
22.84167	24051
22.85000	24009
22.85833	23971
22.86667	23936
22.87500	23905
22.88333	23876
22.89167	23848
22.90000	23819
22.90833	23788
22.91667	23758
22.92500	23729
22.93333	23702
22.94167	23679
22.95000	23659
22.95833	23641
22.96667	23624
22.97500	23606
22.98333	23588
22.99167	23569
23.00000	23551
23.00833	23534
23.01667	23517
23.02500	23500
23.03333	23485
23.04167	23472
23.05000	23461
23.05833	23451
23.06667	23444
23.07500	23437
23.08333	23430
23.09167	23422
23.10000	23414
23.10833	23403
23.11667	23391
23.12500	23378
23.13333	23365
23.14167	23354
23.15000	23346
23.15833	23339
23.16667	23334
23.17500	23330
23.18333	23326
23.19167	23320
23.20000	23314
23.20833	23307
23.21667	23301
23.22500	23294
23.23333	23288
23.24167	23283
23.25000	23278
23.25833	23273
23.26667	23266
23.27500	23260
23.28333	23255
23.29167	23252
23.30000	23249
23.30833	23246
23.31667	23243
23.32500	23240
23.33333	23238
23.34167	23236
23.35000	23235
23.35833	23234
23.36667	23232
23.37500	23230
23.38333	23228
23.39167	23226
23.40000	23224
23.40833	23221
23.41667	23220
23.42500	23219
23.43333	23218
23.44167	23216
23.45000	23212
23.45833	23209
23.46667	23206
23.47500	23204
23.48333	23202
23.49167	23202
23.50000	23201
23.50833	23200
23.51667	23198
23.52500	23197
23.53333	23197
23.54167	23196
23.55000	23194
23.55833	23190
23.56667	23186
23.57500	23181
23.58333	23175
23.59167	23169
23.60000	23162
23.60833	23156
23.61667	23151
23.62500	23149
23.63333	23149
23.64167	23147
23.65000	23143
23.65833	23135
23.66667	23124
23.67500	23112
23.68333	23098
23.69167	23084
23.70000	23069
23.70833	23055
23.71667	23040
23.72500	23024
23.73333	23008
23.74167	22991
23.75000	22972
23.75833	22953
23.76667	22932
23.77500	22910
23.78333	22886
23.79167	22860
23.80000	22832
23.80833	22802
23.81667	22773
23.82500	22744
23.83333	22715
23.84167	22684
23.85000	22651
23.85833	22615
23.86667	22575
23.87500	22532
23.88333	22487
23.89167	22440
23.90000	22394
23.90833	22348
23.91667	22302
23.92500	22254
23.93333	22206
23.94167	22155
23.95000	22102
23.95833	22049
23.96667	21996
23.97500	21942
23.98333	21886
23.99167	21828
24.00000	21767
24.00833	21704
24.01667	21641
24.02500	21576
24.03333	21511
24.04167	21444
24.05000	21376
24.05833	21309
24.06667	21239
24.07500	21168
24.08333	21092
24.09167	21015
24.10000	20938
24.10833	20859
24.11667	20783
24.12500	20707
24.13333	20632
24.14167	20557
24.15000	20480
24.15833	20403
24.16667	20321
24.17500	20240
24.18333	20155
24.19167	20071
24.20000	19988
24.20833	19904
24.21667	19823
24.22500	19741
24.23333	19660
24.24167	19576
24.25000	19489
24.25833	19401
24.26667	19310
24.27500	19221
24.28333	19134
24.29167	19050
24.30000	18967
24.30833	18884
24.31667	18803
24.32500	18720
24.33333	18638
24.34167	18557
24.35000	18476
24.35833	18398
24.36667	18318
24.37500	18240
24.38333	18160
24.39167	18079
24.40000	17998
24.40833	17914
24.41667	17833
24.42500	17750
24.43333	17670
24.44167	17591
24.45000	17511
24.45833	17432
24.46667	17350
24.47500	17270
24.48333	17187
24.49167	17106
24.50000	17024
24.50833	16942
24.51667	16861
24.52500	16778
24.53333	16697
24.54167	16615
24.55000	16534
24.55833	16455
24.56667	16374
24.57500	16296
24.58333	16215
24.59167	16135
24.60000	16053
24.60833	15969
24.61667	15886
24.62500	15802
24.63333	15719
24.64167	15636
24.65000	15552
24.65833	15469
24.66667	15383
24.67500	15298
24.68333	15210
24.69167	15122
24.70000	15035
24.70833	14947
24.71667	14861
24.72500	14773
24.73333	14686
24.74167	14599
24.75000	14511
24.75833	14424
24.76667	14335
24.77500	14246
24.78333	14154
24.79167	14061
24.80000	13969
24.80833	13876
24.81667	13785
24.82500	13692
24.83333	13600
24.84167	13507
24.85000	13413
24.85833	13320
24.86667	13224
24.87500	13130
24.88333	13033
24.89167	12937
24.90000	12844
24.90833	12751
24.91667	12659
24.92500	12565
24.93333	12472
24.94167	12380
24.95000	12288
24.95833	12198
24.96667	12108
24.97500	12018
24.98333	11926
24.99167	11835
25.00000	11746
25.00833	11657
25.01667	11572
25.02500	11484
25.03333	11398
25.04167	11309
25.05000	11219
25.05833	11132
25.06667	11045
25.07500	10961
25.08333	10879
25.09167	10799
25.10000	10720
25.10833	10639
25.11667	10560
25.12500	10480
25.13333	10403
25.14167	10329
25.15000	10258
25.15833	10189
25.16667	10120
25.17500	10052
25.18333	9985
25.19167	9920
25.20000	9857
25.20833	9797
25.21667	9738
25.22500	9678
25.23333	9620
25.24167	9562
25.25000	9504
25.25833	9450
25.26667	9396
25.27500	9344
25.28333	9291
25.29167	9240
25.30000	9190
25.30833	9142
25.31667	9094
25.32500	9047
25.33333	9000
25.34167	8955
25.35000	8912
25.35833	8872
25.36667	8834
25.37500	8799
25.38333	8764
25.39167	8730
25.40000	8697
25.40833	8665
25.41667	8634
25.42500	8603
25.43333	8574
25.44167	8547
25.45000	8521
25.45833	8497
25.46667	8474
25.47500	8451
25.48333	8428
25.49167	8404
25.50000	8380
25.50833	8356
25.51667	8332
25.52500	8310
25.53333	8289
25.54167	8271
25.55000	8253
25.55833	8237
25.56667	8220
25.57500	8203
25.58333	8186
25.59167	8170
25.60000	8156
25.60833	8141
25.61667	8126
25.62500	8110
25.63333	8094
25.64167	8078
25.65000	8063
25.65833	8050
25.66667	8038
25.67500	8027
25.68333	8016
25.69167	8004
25.70000	7992
25.70833	7978
25.71667	7966
25.72500	7954
25.73333	7941
25.74167	7928
25.75000	7914
25.75833	7901
25.76667	7889
25.77500	7878
25.78333	7868
25.79167	7857
25.80000	7846
25.80833	7834
25.81667	7821
25.82500	7808
25.83333	7795
25.84167	7782
25.85000	7769
25.85833	7757
25.86667	7744
25.87500	7731
25.88333	7717
25.89167	7702
25.90000	7686
25.90833	7668
25.91667	7652
25.92500	7636
25.93333	7621
25.94167	7607
25.95000	7593
25.95833	7578
25.96667	7561
25.97500	7543
25.98333	7524
25.99167	7505
26.00000	7488
26.00833	7471
26.01667	7455
26.02500	7439
26.03333	7423
26.04167	7407
26.05000	7389
26.05833	7371
26.06667	7352
26.07500	7333
26.08333	7315
26.09167	7297
26.10000	7279
26.10833	7260
26.11667	7242
26.12500	7223
26.13333	7203
26.14167	7182
26.15000	7160
26.15833	7139
26.16667	7118
26.17500	7100
26.18333	7083
26.19167	7067
26.20000	7052
26.20833	7037
26.21667	7021
26.22500	7005
26.23333	6987
26.24167	6967
26.25000	6947
26.25833	6927
26.26667	6907
26.27500	6890
26.28333	6877
26.29167	6865
26.30000	6854
26.30833	6843
26.31667	6830
26.32500	6815
26.33333	6799
26.34167	6785
26.35000	6772
26.35833	6761
26.36667	6750
26.37500	6739
26.38333	6729
26.39167	6719
26.40000	6709
26.40833	6699
26.41667	6689
26.42500	6681
26.43333	6673
26.44167	6667
26.45000	6662
26.45833	6657
26.46667	6652
26.47500	6646
26.48333	6640
26.49167	6635
26.50000	6630
26.50833	6625
26.51667	6622
26.52500	6620
26.53333	6618
26.54167	6618
26.55000	6619
26.55833	6621
26.56667	6622
26.57500	6623
26.58333	6623
26.59167	6623
26.60000	6622
26.60833	6622
26.61667	6623
26.62500	6624
26.63333	6623
26.64167	6624
26.65000	6626
26.65833	6629
26.66667	6634
26.67500	6639
26.68333	6645
26.69167	6650
26.70000	6655
26.70833	6661
26.71667	6666
26.72500	6672
26.73333	6679
26.74167	6687
26.75000	6695
26.75833	6702
26.76667	6709
26.77500	6716
26.78333	6723
26.79167	6729
26.80000	6734
26.80833	6739
26.81667	6745
26.82500	6752
26.83333	6760
26.84167	6768
26.85000	6777
26.85833	6786
26.86667	6796
26.87500	6804
26.88333	6812
26.89167	6817
26.90000	6819
26.90833	6819
26.91667	6818
26.92500	6819
26.93333	6822
26.94167	6826
26.95000	6832
26.95833	6837
26.96667	6839
26.97500	6840
26.98333	6842
26.99167	6844
27.00000	6847
27.00833	6850
27.01667	6853
27.02500	6853
27.03333	6853
27.04167	6851
27.05000	6847
27.05833	6843
27.06667	6839
27.07500	6835
27.08333	6833
27.09167	6833
27.10000	6833
27.10833	6831
27.11667	6828
27.12500	6824
27.13333	6819
27.14167	6814
27.15000	6809
27.15833	6804
27.16667	6797
27.17500	6789
27.18333	6781
27.19167	6774
27.20000	6768
27.20833	6763
27.21667	6758
27.22500	6750
27.23333	6742
27.24167	6735
27.25000	6727
27.25833	6719
27.26667	6711
27.27500	6702
27.28333	6692
27.29167	6682
27.30000	6672
27.30833	6664
27.31667	6654
27.32500	6643
27.33333	6631
27.34167	6618
27.35000	6605
27.35833	6593
27.36667	6582
27.37500	6573
27.38333	6566
27.39167	6559
27.40000	6552
27.40833	6545
27.41667	6538
27.42500	6532
27.43333	6526
27.44167	6518
27.45000	6509
27.45833	6497
27.46667	6484
27.47500	6470
27.48333	6457
27.49167	6444
27.50000	6435
27.50833	6429
27.51667	6423
27.52500	6419
27.53333	6415
27.54167	6411
27.55000	6408
27.55833	6406
27.56667	6404
27.57500	6401
27.58333	6398
27.59167	6393
27.60000	6389
27.60833	6385
27.61667	6381
27.62500	6379
27.63333	6380
27.64167	6380
27.65000	6381
27.65833	6380
27.66667	6378
27.67500	6375
27.68333	6372
27.69167	6371
27.70000	6371
27.70833	6372
27.71667	6375
27.72500	6378
27.73333	6383
27.74167	6388
27.75000	6394
27.75833	6400
27.76667	6406
27.77500	6412
27.78333	6419
27.79167	6427
27.80000	6437
27.80833	6449
27.81667	6461
27.82500	6473
27.83333	6484
27.84167	6493
27.85000	6501
27.85833	6507
27.86667	6511
27.87500	6516
27.88333	6522
27.89167	6528
27.90000	6536
27.90833	6546
27.91667	6558
27.92500	6572
27.93333	6586
27.94167	6600
27.95000	6615
27.95833	6630
27.96667	6645
27.97500	6658
27.98333	6671
27.99167	6684
28.00000	6697
28.00833	6711
28.01667	6726
28.02500	6743
28.03333	6760
28.04167	6777
28.05000	6794
28.05833	6809
28.06667	6824
28.07500	6837
28.08333	6850
28.09167	6864
28.10000	6878
28.10833	6892
28.11667	6907
28.12500	6921
28.13333	6933
28.14167	6945
28.15000	6957
28.15833	6971
28.16667	6988
28.17500	7005
28.18333	7022
28.19167	7038
28.20000	7052
28.20833	7064
28.21667	7075
28.22500	7085
28.23333	7095
28.24167	7106
28.25000	7118
28.25833	7130
28.26667	7144
28.27500	7157
28.28333	7170
28.29167	7182
28.30000	7194
28.30833	7206
28.31667	7217
28.32500	7228
28.33333	7238
28.34167	7248
28.35000	7260
28.35833	7273
28.36667	7287
28.37500	7301
28.38333	7314
28.39167	7326
28.40000	7338
28.40833	7351
28.41667	7362
28.42500	7373
28.43333	7382
28.44167	7389
28.45000	7395
28.45833	7402
28.46667	7411
28.47500	7420
28.48333	7429
28.49167	7437
28.50000	7444
28.50833	7450
28.51667	7457
28.52500	7466
28.53333	7474
28.54167	7483
28.55000	7491
28.55833	7499
28.56667	7507
28.57500	7516
28.58333	7527
28.59167	7538
28.60000	7550
28.60833	7560
28.61667	7569
28.62500	7575
28.63333	7580
28.64167	7586
28.65000	7593
28.65833	7603
28.66667	7614
28.67500	7625
28.68333	7634
28.69167	7642
28.70000	7649
28.70833	7656
28.71667	7665
28.72500	7676
28.73333	7687
28.74167	7696
28.75000	7705
28.75833	7712
28.76667	7718
28.77500	7725
28.78333	7734
28.79167	7744
28.80000	7754
28.80833	7764
28.81667	7774
28.82500	7785
28.83333	7796
28.84167	7808
28.85000	7820
28.85833	7832
28.86667	7843
28.87500	7854
28.88333	7864
28.89167	7874
28.90000	7883
28.90833	7892
28.91667	7903
28.92500	7917
28.93333	7932
28.94167	7947
28.95000	7960
28.95833	7972
28.96667	7982
28.97500	7992
28.98333	8004
28.99167	8016
29.00000	8029
29.00833	8042
29.01667	8053
29.02500	8066
29.03333	8080
29.04167	8098
29.05000	8117
29.05833	8137
29.06667	8156
29.07500	8172
29.08333	8187
29.09167	8202
29.10000	8219
29.10833	8238
29.11667	8259
29.12500	8281
29.13333	8304
29.14167	8328
29.15000	8352
29.15833	8378
29.16667	8407
29.17500	8437
29.18333	8468
29.19167	8499
29.20000	8529
29.20833	8559
29.21667	8589
29.22500	8620
29.23333	8652
29.24167	8685
29.25000	8720
29.25833	8756
29.26667	8796
29.27500	8837
29.28333	8881
29.29167	8926
29.30000	8972
29.30833	9020
29.31667	9069
29.32500	9119
29.33333	9171
29.34167	9223
29.35000	9279
29.35833	9336
29.36667	9399
29.37500	9464
29.38333	9534
29.39167	9606
29.40000	9680
29.40833	9758
29.41667	9837
29.42500	9919
29.43333	10003
29.44167	10092
29.45000	10185
29.45833	10279
29.46667	10377
29.47500	10477
29.48333	10581
29.49167	10691
29.50000	10808
29.50833	10934
29.51667	11063
29.52500	11201
29.53333	11341
29.54167	11486
29.55000	11637
29.55833	11791
29.56667	11955
29.57500	12124
29.58333	12303
29.59167	12490
29.60000	12682
29.60833	12885
29.61667	13089
29.62500	13305
29.63333	13523
29.64167	13751
29.65000	13988
29.65833	14231
29.66667	14492
29.67500	14758
29.68333	15042
29.69167	15336
29.70000	15640
29.70833	15959
29.71667	16281
29.72500	16619
29.73333	16961
29.74167	17317
29.75000	17686
29.75833	18063
29.76667	18463
29.77500	18867
29.78333	19290
29.79167	19722
29.80000	20161
29.80833	20618
29.81667	21074
29.82500	21553
29.83333	22034
29.84167	22529
29.85000	23039
29.85833	23552
29.86667	24092
29.87500	24633
29.88333	25198
29.89167	25771
29.90000	26348
29.90833	26943
29.91667	27531
29.92500	28137
29.93333	28739
29.94167	29352
29.95000	29978
29.95833	30603
29.96667	31251
29.97500	31891
29.98333	32546
29.99167	33200
30.00000	33849
30.00833	34511
30.01667	35156
30.02500	35814
30.03333	36461
30.04167	37113
30.05000	37770
30.05833	38417
30.06667	39078
30.07500	39719
30.08333	40361
30.09167	40992
30.10000	41608
30.10833	42225
30.11667	42819
30.12500	43416
30.13333	43994
30.14167	44563
30.15000	45124
30.15833	45662
30.16667	46198
30.17500	46707
30.18333	47206
30.19167	47686
30.20000	48142
30.20833	48585
30.21667	48997
30.22500	49397
30.23333	49772
30.24167	50130
30.25000	50472
30.25833	50787
30.26667	51088
30.27500	51360
30.28333	51610
30.29167	51836
30.30000	52033
30.30833	52209
30.31667	52356
30.32500	52481
30.33333	52582
30.34167	52658
30.35000	52713
30.35833	52742
30.36667	52744
30.37500	52720
30.38333	52669
30.39167	52595
30.40000	52497
30.40833	52374
30.41667	52231
30.42500	52062
30.43333	51875
30.44167	51664
30.45000	51430
30.45833	51180
30.46667	50904
30.47500	50616
30.48333	50304
30.49167	49977
30.50000	49633
30.50833	49266
30.51667	48890
30.52500	48487
30.53333	48075
30.54167	47646
30.55000	47201
30.55833	46753
30.56667	46286
30.57500	45820
30.58333	45338
30.59167	44847
30.60000	44349
30.60833	43831
30.61667	43315
30.62500	42779
30.63333	42246
30.64167	41706
30.65000	41157
30.65833	40615
30.66667	40056
30.67500	39509
30.68333	38953
30.69167	38398
30.70000	37845
30.70833	37280
30.71667	36727
30.72500	36161
30.73333	35606
30.74167	35052
30.75000	34498
30.75833	33955
30.76667	33403
30.77500	32865
30.78333	32323
30.79167	31786
30.80000	31257
30.80833	30724
30.81667	30208
30.82500	29688
30.83333	29183
30.84167	28683
30.85000	28186
30.85833	27704
30.86667	27215
30.87500	26743
30.88333	26272
30.89167	25809
30.90000	25359
30.90833	24908
30.91667	24473
30.92500	24036
30.93333	23613
30.94167	23197
30.95000	22787
30.95833	22393
30.96667	21997
30.97500	21616
30.98333	21236
30.99167	20864
31.00000	20502
31.00833	20141
31.01667	19795
31.02500	19450
31.03333	19118
31.04167	18791
31.05000	18469
31.05833	18159
31.06667	17849
31.07500	17553
31.08333	17262
31.09167	16979
31.10000	16706
31.10833	16434
31.11667	16173
31.12500	15910
31.13333	15657
31.14167	15408
31.15000	15164
31.15833	14931
31.16667	14700
31.17500	14479
31.18333	14260
31.19167	14048
31.20000	13842
31.20833	13638
31.21667	13444
31.22500	13252
31.23333	13068
31.24167	12886
31.25000	12708
31.25833	12537
31.26667	12365
31.27500	12202
31.28333	12041
31.29167	11886
31.30000	11736
31.30833	11587
31.31667	11445
31.32500	11302
31.33333	11163
31.34167	11026
31.35000	10890
31.35833	10761
31.36667	10634
31.37500	10514
31.38333	10396
31.39167	10282
31.40000	10170
31.40833	10057
31.41667	9949
31.42500	9841
31.43333	9738
31.44167	9636
31.45000	9536
31.45833	9441
31.46667	9347
31.47500	9257
31.48333	9168
31.49167	9082
31.50000	8997
31.50833	8912
31.51667	8829
31.52500	8745
31.53333	8663
31.54167	8582
31.55000	8502
31.55833	8425
31.56667	8350
31.57500	8278
31.58333	8209
31.59167	8142
31.60000	8078
31.60833	8015
31.61667	7955
31.62500	7893
31.63333	7831
31.64167	7770
31.65000	7709
31.65833	7652
31.66667	7596
31.67500	7542
31.68333	7489
31.69167	7438
31.70000	7390
31.70833	7343
31.71667	7300
31.72500	7257
31.73333	7216
31.74167	7174
31.75000	7132
31.75833	7092
31.76667	7054
31.77500	7019
31.78333	6985
31.79167	6953
31.80000	6922
31.80833	6892
31.81667	6863
31.82500	6836
31.83333	6809
31.84167	6785
31.85000	6761
31.85833	6741
31.86667	6723
31.87500	6708
31.88333	6695
31.89167	6685
31.90000	6677
31.90833	6671
31.91667	6666
31.92500	6664
31.93333	6664
31.94167	6665
31.95000	6667
31.95833	6671
31.96667	6676
31.97500	6684
31.98333	6693
31.99167	6704
32.00000	6716
32.00833	6730
32.01667	6747
32.02500	6769
32.03333	6794
32.04167	6823
32.05000	6856
32.05833	6891
32.06667	6931
32.07500	6972
32.08333	7015
32.09167	7057
32.10000	7099
32.10833	7142
32.11667	7188
32.12500	7239
32.13333	7294
32.14167	7354
32.15000	7418
32.15833	7485
32.16667	7558
32.17500	7633
32.18333	7711
32.19167	7790
32.20000	7872
32.20833	7957
32.21667	8043
32.22500	8135
32.23333	8228
32.24167	8323
32.25000	8419
32.25833	8516
32.26667	8616
32.27500	8718
32.28333	8827
32.29167	8942
32.30000	9061
32.30833	9187
32.31667	9313
32.32500	9444
32.33333	9575
32.34167	9709
32.35000	9846
32.35833	9983
32.36667	10126
32.37500	10268
32.38333	10415
32.39167	10564
32.40000	10716
32.40833	10875
32.41667	11033
32.42500	11198
32.43333	11364
32.44167	11533
32.45000	11705
32.45833	11877
32.46667	12055
32.47500	12232
32.48333	12414
32.49167	12598
32.50000	12782
32.50833	12972
32.51667	13161
32.52500	13358
32.53333	13554
32.54167	13754
32.55000	13956
32.55833	14157
32.56667	14364
32.57500	14570
32.58333	14784
32.59167	15001
32.60000	15221
32.60833	15448
32.61667	15671
32.62500	15900
32.63333	16126
32.64167	16353
32.65000	16583
32.65833	16810
32.66667	17045
32.67500	17276
32.68333	17512
32.69167	17749
32.70000	17986
32.70833	18230
32.71667	18471
32.72500	18718
32.73333	18963
32.74167	19209
32.75000	19458
32.75833	19703
32.76667	19953
32.77500	20199
32.78333	20449
32.79167	20698
32.80000	20945
32.80833	21197
32.81667	21440
32.82500	21685
32.83333	21924
32.84167	22162
32.85000	22401
32.85833	22636
32.86667	22877
32.87500	23111
32.88333	23346
32.89167	23579
32.90000	23806
32.90833	24035
32.91667	24256
32.92500	24479
32.93333	24695
32.94167	24908
32.95000	25118
32.95833	25322
32.96667	25526
32.97500	25722
32.98333	25917
32.99167	26105
33.00000	26287
33.00833	26467
33.01667	26638
33.02500	26808
33.03333	26971
33.04167	27129
33.05000	27284
33.05833	27428
33.06667	27566
33.07500	27693
33.08333	27815
33.09167	27930
33.10000	28038
33.10833	28141
33.11667	28233
33.12500	28318
33.13333	28392
33.14167	28460
33.15000	28521
33.15833	28574
33.16667	28621
33.17500	28660
33.18333	28690
33.19167	28712
33.20000	28727
33.20833	28734
33.21667	28733
33.22500	28723
33.23333	28705
33.24167	28678
33.25000	28641
33.25833	28597
33.26667	28543
33.27500	28482
33.28333	28413
33.29167	28336
33.30000	28253
33.30833	28162
33.31667	28067
33.32500	27963
33.33333	27854
33.34167	27737
33.35000	27611
33.35833	27481
33.36667	27341
33.37500	27197
33.38333	27044
33.39167	26887
33.40000	26724
33.40833	26553
33.41667	26379
33.42500	26193
33.43333	26003
33.44167	25805
33.45000	25599
33.45833	25394
33.46667	25182
33.47500	24972
33.48333	24755
33.49167	24537
33.50000	24317
33.50833	24089
33.51667	23862
33.52500	23625
33.53333	23389
33.54167	23147
33.55000	22899
33.55833	22652
33.56667	22396
33.57500	22143
33.58333	21883
33.59167	21623
33.60000	21364
33.60833	21101
33.61667	20844
33.62500	20581
33.63333	20322
33.64167	20059
33.65000	19793
33.65833	19531
33.66667	19262
33.67500	19000
33.68333	18734
33.69167	18469
33.70000	18206
33.70833	17939
33.71667	17679
33.72500	17415
33.73333	17156
33.74167	16897
33.75000	16637
33.75833	16383
33.76667	16125
33.77500	15872
33.78333	15616
33.79167	15363
33.80000	15113
33.80833	14862
33.81667	14620
33.82500	14377
33.83333	14140
33.84167	13903
33.85000	13665
33.85833	13431
33.86667	13194
33.87500	12964
33.88333	12733
33.89167	12507
33.90000	12285
33.90833	12061
33.91667	11844
33.92500	11623
33.93333	11406
33.94167	11192
33.95000	10980
33.95833	10777
33.96667	10574
33.97500	10380
33.98333	10187
33.99167	9997
34.00000	9809
34.00833	9618
34.01667	9434
34.02500	9249
34.03333	9070
34.04167	8896
34.05000	8726
34.05833	8561
34.06667	8394
34.07500	8231
34.08333	8066
34.09167	7904
34.10000	7746
34.10833	7591
34.11667	7444
34.12500	7297
34.13333	7156
34.14167	7016
34.15000	6876
34.15833	6741
34.16667	6604
34.17500	6473
34.18333	6341
34.19167	6213
34.20000	6088
34.20833	5966
34.21667	5849
34.22500	5734
34.23333	5622
34.24167	5513
34.25000	5404
34.25833	5299
34.26667	5195
34.27500	5094
34.28333	4993
34.29167	4895
34.30000	4799
34.30833	4705
34.31667	4615
34.32500	4526
34.33333	4441
34.34167	4357
34.35000	4272
34.35833	4189
34.36667	4104
34.37500	4021
34.38333	3939
34.39167	3859
34.40000	3783
34.40833	3707
34.41667	3636
34.42500	3566
34.43333	3500
34.44167	3436
34.45000	3372
34.45833	3312
34.46667	3248
34.47500	3181
34.48333	3116
34.49167	3058
34.50000	3007
34.50833	2953
34.51667	2897
34.52500	2842
34.53333	2793
34.54167	2745
34.55000	2697
34.55833	2652
34.56667	2606
34.57500	2560
34.58333	2516
34.59167	2477
34.60000	2439
34.60833	2398
34.61667	2356
34.62500	2316
34.63333	2279
34.64167	2244
34.65000	2211
34.65833	2179
34.66667	2145
34.67500	2111
34.68333	2079
34.69167	2049
34.70000	2021
34.70833	1994
34.71667	1967
34.72500	1939
34.73333	1909
34.74167	1879
34.75000	1854
34.75833	1831
34.76667	1808
34.77500	1787
34.78333	1766
34.79167	1745
34.80000	1724
34.80833	1705
34.81667	1687
34.82500	1669
34.83333	1651
34.84167	1634
34.85000	1616
34.85833	1597
34.86667	1580
34.87500	1565
34.88333	1551
34.89167	1537
34.90000	1525
34.90833	1514
34.91667	1502
34.92500	1488
34.93333	1475
34.94167	1463
34.95000	1452
34.95833	1444
34.96667	1438
34.97500	1433
34.98333	1429
34.99167	1425
35.00000	1419
35.00833	1412
35.01667	1405
35.02500	1398
35.03333	1390
35.04167	1381
35.05000	1371
35.05833	1361
35.06667	1353
35.07500	1346
35.08333	1340
35.09167	1335
35.10000	1328
35.10833	1321
35.11667	1314
35.12500	1309
35.13333	1306
35.14167	1305
35.15000	1304
35.15833	1303
35.16667	1302
35.17500	1299
35.18333	1294
35.19167	1289
35.20000	1282
35.20833	1274
35.21667	1266
35.22500	1260
35.23333	1254
35.24167	1247
35.25000	1240
35.25833	1232
35.26667	1224
35.27500	1216
35.28333	1210
35.29167	1204
35.30000	1197
35.30833	1189
35.31667	1181
35.32500	1173
35.33333	1166
35.34167	1159
35.35000	1153
35.35833	1146
35.36667	1140
35.37500	1133
35.38333	1126
35.39167	1118
35.40000	1109
35.40833	1099
35.41667	1088
35.42500	1076
35.43333	1065
35.44167	1054
35.45000	1043
35.45833	1033
35.46667	1022
35.47500	1013
35.48333	1003
35.49167	994
35.50000	985
35.50833	976
35.51667	967
35.52500	959
35.53333	951
35.54167	942
35.55000	933
35.55833	923
35.56667	911
35.57500	899
35.58333	886
35.59167	873
35.60000	859
35.60833	844
35.61667	831
35.62500	819
35.63333	808
35.64167	799
35.65000	790
35.65833	780
35.66667	766
35.67500	751
35.68333	735
35.69167	720
35.70000	707
35.70833	696
35.71667	687
35.72500	680
35.73333	674
35.74167	668
35.75000	662
35.75833	656
35.76667	647
35.77500	639
35.78333	629
35.79167	619
35.80000	609
35.80833	598
35.81667	587
35.82500	576
35.83333	565
35.84167	557
35.85000	551
35.85833	545
35.86667	539
35.87500	532
35.88333	523
35.89167	513
35.90000	504
35.90833	495
35.91667	487
35.92500	480
35.93333	472
35.94167	465
35.95000	457
35.95833	449
35.96667	439
35.97500	428
35.98333	418
35.99167	409
36.00000	401
36.00833	395
36.01667	391
36.02500	386
36.03333	382
36.04167	379
36.05000	376
36.05833	373
36.06667	369
36.07500	365
36.08333	360
36.09167	354
36.10000	349
36.10833	345
36.11667	343
36.12500	341
36.13333	339
36.14167	339
36.15000	338
36.15833	338
36.16667	336
36.17500	332
36.18333	328
36.19167	325
36.20000	322
36.20833	320
36.21667	318
36.22500	315
36.23333	312
36.24167	309
36.25000	306
36.25833	303
36.26667	300
36.27500	299
36.28333	298
36.29167	299
36.30000	300
36.30833	301
36.31667	301
36.32500	298
36.33333	293
36.34167	288
36.35000	285
36.35833	283
36.36667	283
36.37500	285
36.38333	287
36.39167	289
36.40000	290
36.40833	290
36.41667	288
36.42500	286
36.43333	284
36.44167	281
36.45000	279
36.45833	276
36.46667	274
36.47500	273
36.48333	272
36.49167	273
36.50000	274
36.50833	275
36.51667	277
36.52500	278
36.53333	279
36.54167	279
36.55000	278
36.55833	276
36.56667	273
36.57500	270
36.58333	266
36.59167	262
36.60000	259
36.60833	258
36.61667	259
36.62500	262
36.63333	265
36.64167	267
36.65000	267
36.65833	267
36.66667	266
36.67500	266
36.68333	267
36.69167	269
36.70000	271
36.70833	273
36.71667	275
36.72500	275
36.73333	274
36.74167	273
36.75000	273
36.75833	273
36.76667	274
36.77500	277
36.78333	280
36.79167	283
36.80000	286
36.80833	288
36.81667	288
36.82500	285
36.83333	281
36.84167	279
36.85000	279
36.85833	281
36.86667	283
36.87500	283
36.88333	281
36.89167	277
36.90000	275
36.90833	274
36.91667	275
36.92500	276
36.93333	278
36.94167	279
36.95000	281
36.95833	282
36.96667	284
36.97500	287
36.98333	290
36.99167	292
37.00000	294
37.00833	294
37.01667	291
37.02500	287
37.03333	282
37.04167	281
37.05000	281
37.05833	284
37.06667	287
37.07500	290
37.08333	292
37.09167	291
37.10000	290
37.10833	288
37.11667	286
37.12500	284
37.13333	281
37.14167	278
37.15000	274
37.15833	271
37.16667	268
37.17500	267
37.18333	267
37.19167	268
37.20000	268
37.20833	267
37.21667	265
37.22500	262
37.23333	259
37.24167	255
37.25000	250
37.25833	247
37.26667	244
37.27500	243
37.28333	243
37.29167	244
37.30000	245
37.30833	245
37.31667	243
37.32500	240
37.33333	237
37.34167	234
37.35000	230
37.35833	226
37.36667	222
37.37500	218
37.38333	213
37.39167	208
37.40000	203
37.40833	197
37.41667	191
37.42500	186
37.43333	181
37.44167	178
37.45000	177
37.45833	177
37.46667	177
37.47500	178
37.48333	176
37.49167	173
37.50000	170
37.50833	166
37.51667	162
37.52500	159
37.53333	155
37.54167	150
37.55000	145
37.55833	141
37.56667	138
37.57500	135
37.58333	133
37.59167	131
37.60000	129
37.60833	129
37.61667	129
37.62500	128
37.63333	127
37.64167	125
37.65000	121
37.65833	117
37.66667	111
37.67500	106
37.68333	102
37.69167	99
37.70000	96
37.70833	95
37.71667	94
37.72500	92
37.73333	89
37.74167	85
37.75000	81
37.75833	78
37.76667	75
37.77500	74
37.78333	73
37.79167	74
37.80000	75
37.80833	75
37.81667	75
37.82500	74
37.83333	73
37.84167	71
37.85000	70
37.85833	69
37.86667	67
37.87500	66
37.88333	65
37.89167	66
37.90000	68
37.90833	71
37.91667	73
37.92500	74
37.93333	73
37.94167	71
37.95000	70
37.95833	69
37.96667	69
37.97500	69
37.98333	68
37.99167	64
38.00000	61
38.00833	59
38.01667	58
38.02500	60
38.03333	62
38.04167	64
38.05000	65
38.05833	65
38.06667	63
38.07500	59
38.08333	55
38.09167	51
38.10000	47
38.10833	43
38.11667	40
38.12500	38
38.13333	38
38.14167	40
38.15000	44
38.15833	47
38.16667	50
38.17500	52
38.18333	52
38.19167	49
38.20000	45
38.20833	39
38.21667	33
38.22500	28
38.23333	23
38.24167	19
38.25000	17
38.25833	15
38.26667	16
38.27500	18
38.28333	19
38.29167	20
38.30000	20
38.30833	18
38.31667	17
38.32500	16
38.33333	17
38.34167	19
38.35000	20
38.35833	21
38.36667	20
38.37500	17
38.38333	14
38.39167	9
38.40000	5
38.40833	0
38.41667	-4
38.42500	-6
38.43333	-8
38.44167	-9
38.45000	-11
38.45833	-15
38.46667	-19
38.47500	-24
38.48333	-27
38.49167	-31
38.50000	-33
38.50833	-35
38.51667	-37
38.52500	-37
38.53333	-37
38.54167	-37
38.55000	-38
38.55833	-41
38.56667	-46
38.57500	-51
38.58333	-55
38.59167	-58
38.60000	-61
38.60833	-63
38.61667	-65
38.62500	-68
38.63333	-70
38.64167	-71
38.65000	-71
38.65833	-71
38.66667	-71
38.67500	-73
38.68333	-76
38.69167	-80
38.70000	-85
38.70833	-89
38.71667	-93
38.72500	-96
38.73333	-99
38.74167	-102
38.75000	-106
38.75833	-109
38.76667	-112
38.77500	-115
38.78333	-116
38.79167	-115
38.80000	-114
38.80833	-112
38.81667	-112
38.82500	-113
38.83333	-116
38.84167	-119
38.85000	-123
38.85833	-127
38.86667	-131
38.87500	-136
38.88333	-141
38.89167	-146
38.90000	-150
38.90833	-153
38.91667	-155
38.92500	-158
38.93333	-160
38.94167	-160
38.95000	-160
38.95833	-158
38.96667	-156
38.97500	-155
38.98333	-154
38.99167	-153
39.00000	-153
39.00833	-153
39.01667	-153
39.02500	-154
39.03333	-157
39.04167	-162
39.05000	-166
39.05833	-169
39.06667	-171
39.07500	-171
39.08333	-171
39.09167	-171
39.10000	-172
39.10833	-176
39.11667	-180
39.12500	-184
39.13333	-186
39.14167	-189
39.15000	-192
39.15833	-195
39.16667	-199
39.17500	-201
39.18333	-201
39.19167	-200
39.20000	-198
39.20833	-196
39.21667	-195
39.22500	-195
39.23333	-195
39.24167	-196
39.25000	-196
39.25833	-196
39.26667	-197
39.27500	-198
39.28333	-198
39.29167	-200
39.30000	-202
39.30833	-204
39.31667	-207
39.32500	-210
39.33333	-213
39.34167	-216
39.35000	-219
39.35833	-222
39.36667	-223
39.37500	-224
39.38333	-223
39.39167	-221
39.40000	-217
39.40833	-214
39.41667	-212
39.42500	-212
39.43333	-214
39.44167	-216
39.45000	-218
39.45833	-221
39.46667	-223
39.47500	-227
39.48333	-230
39.49167	-233
39.50000	-236
39.50833	-238
39.51667	-240
39.52500	-241
39.53333	-242
39.54167	-241
39.55000	-239
39.55833	-236
39.56667	-234
39.57500	-235
39.58333	-237
39.59167	-239
39.60000	-240
39.60833	-240
39.61667	-238
39.62500	-237
39.63333	-236
39.64167	-236
39.65000	-238
39.65833	-241
39.66667	-243
39.67500	-244
39.68333	-245
39.69167	-244
39.70000	-242
39.70833	-239
39.71667	-237
39.72500	-236
39.73333	-236
39.74167	-236
39.75000	-237
39.75833	-237
39.76667	-236
39.77500	-235
39.78333	-234
39.79167	-234
39.80000	-235
39.80833	-236
39.81667	-236
39.82500	-233
39.83333	-230
39.84167	-226
39.85000	-223
39.85833	-221
39.86667	-219
39.87500	-217
39.88333	-215
39.89167	-211
39.90000	-209
39.90833	-208
39.91667	-207
39.92500	-205
39.93333	-201
39.94167	-195
39.95000	-188
39.95833	-181
39.96667	-174
39.97500	-168
39.98333	-163
39.99167	-159
40.00000	-153
40.00833	-145
40.01667	-136
40.02500	-124
40.03333	-111
40.04167	-95
40.05000	-77
40.05833	-57
40.06667	-35
40.07500	-15
40.08333	3
40.09167	21
40.10000	39
40.10833	61
40.11667	85
40.12500	112
40.13333	142
40.14167	173
40.15000	207
40.15833	244
40.16667	285
40.17500	328
40.18333	371
40.19167	415
40.20000	458
40.20833	504
40.21667	551
40.22500	605
40.23333	662
40.24167	723
40.25000	790
40.25833	860
40.26667	935
40.27500	1011
40.28333	1090
40.29167	1172
40.30000	1257
40.30833	1348
40.31667	1441
40.32500	1542
40.33333	1647
40.34167	1755
40.35000	1868
40.35833	1982
40.36667	2102
40.37500	2225
40.38333	2356
40.39167	2492
40.40000	2632
40.40833	2781
40.41667	2931
40.42500	3089
40.43333	3249
40.44167	3413
40.45000	3583
40.45833	3755
40.46667	3937
40.47500	4121
40.48333	4313
40.49167	4510
40.50000	4710
40.50833	4918
40.51667	5126
40.52500	5343
40.53333	5560
40.54167	5781
40.55000	6007
40.55833	6233
40.56667	6470
40.57500	6708
40.58333	6954
40.59167	7205
40.60000	7457
40.60833	7716
40.61667	7973
40.62500	8238
40.63333	8504
40.64167	8774
40.65000	9050
40.65833	9321
40.66667	9600
40.67500	9875
40.68333	10155
40.69167	10435
40.70000	10714
40.70833	10999
40.71667	11279
40.72500	11567
40.73333	11852
40.74167	12138
40.75000	12426
40.75833	12706
40.76667	12989
40.77500	13265
40.78333	13542
40.79167	13818
40.80000	14090
40.80833	14368
40.81667	14637
40.82500	14909
40.83333	15173
40.84167	15432
40.85000	15690
40.85833	15940
40.86667	16192
40.87500	16434
40.88333	16675
40.89167	16909
40.90000	17133
40.90833	17354
40.91667	17562
40.92500	17768
40.93333	17965
40.94167	18158
40.95000	18347
40.95833	18525
40.96667	18700
40.97500	18864
40.98333	19021
40.99167	19170
41.00000	19309
41.00833	19444
41.01667	19567
41.02500	19685
41.03333	19792
41.04167	19889
41.05000	19976
41.05833	20049
41.06667	20112
41.07500	20164
41.08333	20208
41.09167	20244
41.10000	20272
41.10833	20293
41.11667	20305
41.12500	20308
41.13333	20300
41.14167	20282
41.15000	20254
41.15833	20218
41.16667	20172
41.17500	20117
41.18333	20052
41.19167	19979
41.20000	19896
41.20833	19803
41.21667	19703
41.22500	19592
41.23333	19473
41.24167	19344
41.25000	19205
41.25833	19062
41.26667	18908
41.27500	18752
41.28333	18587
41.29167	18418
41.30000	18244
41.30833	18060
41.31667	17875
41.32500	17680
41.33333	17482
41.34167	17278
41.35000	17068
41.35833	16858
41.36667	16640
41.37500	16422
41.38333	16199
41.39167	15972
41.40000	15742
41.40833	15503
41.41667	15266
41.42500	15019
41.43333	14771
41.44167	14521
41.45000	14267
41.45833	14019
41.46667	13766
41.47500	13518
41.48333	13267
41.49167	13016
41.50000	12769
41.50833	12516
41.51667	12271
41.52500	12021
41.53333	11775
41.54167	11528
41.55000	11280
41.55833	11038
41.56667	10792
41.57500	10554
41.58333	10315
41.59167	10079
41.60000	9848
41.60833	9616
41.61667	9390
41.62500	9162
41.63333	8938
41.64167	8717
41.65000	8496
41.65833	8282
41.66667	8066
41.67500	7856
41.68333	7647
41.69167	7442
41.70000	7244
41.70833	7047
41.71667	6860
41.72500	6674
41.73333	6493
41.74167	6315
41.75000	6137
41.75833	5966
41.76667	5795
41.77500	5631
41.78333	5471
41.79167	5315
41.80000	5161
41.80833	5005
41.81667	4855
41.82500	4707
41.83333	4564
41.84167	4427
41.85000	4292
41.85833	4164
41.86667	4034
41.87500	3911
41.88333	3790
41.89167	3673
41.90000	3562
41.90833	3452
41.91667	3348
41.92500	3244
41.93333	3145
41.94167	3048
41.95000	2952
41.95833	2861
41.96667	2770
41.97500	2682
41.98333	2596
41.99167	2511
42.00000	2430
42.00833	2348
42.01667	2271
42.02500	2195
42.03333	2124
42.04167	2054
42.05000	1987
42.05833	1922
42.06667	1857
42.07500	1796
42.08333	1737
42.09167	1679
42.10000	1624
42.10833	1569
42.11667	1517
42.12500	1466
42.13333	1418
42.14167	1371
42.15000	1325
42.15833	1281
42.16667	1234
42.17500	1190
42.18333	1146
42.19167	1104
42.20000	1063
42.20833	1024
42.21667	986
42.22500	948
42.23333	913
42.24167	880
42.25000	849
42.25833	818
42.26667	786
42.27500	754
42.28333	721
42.29167	689
42.30000	661
42.30833	635
42.31667	609
42.32500	584
42.33333	559
42.34167	533
42.35000	508
42.35833	486
42.36667	463
42.37500	442
42.38333	422
42.39167	403
42.40000	385
42.40833	367
42.41667	349
42.42500	330
42.43333	309
42.44167	289
42.45000	272
42.45833	255
42.46667	239
42.47500	224
42.48333	209
42.49167	194
42.50000	180
42.50833	167
42.51667	154
42.52500	142
42.53333	130
42.54167	119
42.55000	109
42.55833	98
42.56667	86
42.57500	74
42.58333	61
42.59167	49
42.60000	38
42.60833	30
42.61667	21
42.62500	13
42.63333	3
42.64167	-7
42.65000	-16
42.65833	-24
42.66667	-32
42.67500	-39
42.68333	-47
42.69167	-56
42.70000	-66
42.70833	-77
42.71667	-88
42.72500	-97
42.73333	-105
42.74167	-111
42.75000	-115
42.75833	-120
42.76667	-126
42.77500	-131
42.78333	-137
42.79167	-142
42.80000	-148
42.80833	-153
42.81667	-159
42.82500	-164
42.83333	-170
42.84167	-176
42.85000	-182
42.85833	-189
42.86667	-195
42.87500	-200
42.88333	-203
42.89167	-204
42.90000	-205
42.90833	-205
42.91667	-206
42.92500	-207
42.93333	-211
42.94167	-215
42.95000	-221
42.95833	-226
42.96667	-229
42.97500	-233
42.98333	-237
42.99167	-241
43.00000	-245
43.00833	-250
43.01667	-254
43.02500	-257
43.03333	-259
43.04167	-262
43.05000	-266
43.05833	-270
43.06667	-274
43.07500	-277
43.08333	-280
43.09167	-283
43.10000	-286
43.10833	-291
43.11667	-295
43.12500	-300
43.13333	-304
43.14167	-308
43.15000	-310
43.15833	-311
43.16667	-311
43.17500	-311
43.18333	-311
43.19167	-311
43.20000	-312
43.20833	-312
43.21667	-312
43.22500	-314
43.23333	-317
43.24167	-321
43.25000	-324
43.25833	-325
43.26667	-325
43.27500	-325
43.28333	-326
43.29167	-328
43.30000	-331
43.30833	-335
43.31667	-338
43.32500	-340
43.33333	-342
43.34167	-343
43.35000	-344
43.35833	-346
43.36667	-348
43.37500	-351
43.38333	-352
43.39167	-353
43.40000	-353
43.40833	-353
43.41667	-353
43.42500	-355
43.43333	-359
43.44167	-363
43.45000	-366
43.45833	-368
43.46667	-369
43.47500	-370
43.48333	-371
43.49167	-373
43.50000	-375
43.50833	-376
43.51667	-376
43.52500	-375
43.53333	-374
43.54167	-375
43.55000	-376
43.55833	-377
43.56667	-378
43.57500	-378
43.58333	-377
43.59167	-375
43.60000	-374
43.60833	-374
43.61667	-375
43.62500	-377
43.63333	-379
43.64167	-381
43.65000	-383
43.65833	-383
43.66667	-383
43.67500	-381
43.68333	-380
43.69167	-379
43.70000	-379
43.70833	-380
43.71667	-383
43.72500	-387
43.73333	-391
43.74167	-394
43.75000	-397
43.75833	-399
43.76667	-400
43.77500	-400
43.78333	-400
43.79167	-401
43.80000	-403
43.80833	-405
43.81667	-408
43.82500	-410
43.83333	-411
43.84167	-411
43.85000	-409
43.85833	-408
43.86667	-407
43.87500	-407
43.88333	-407
43.89167	-407
43.90000	-406
43.90833	-406
43.91667	-407
43.92500	-407
43.93333	-406
43.94167	-405
43.95000	-402
43.95833	-400
43.96667	-399
43.97500	-400
43.98333	-402
43.99167	-404
44.00000	-406
44.00833	-407
44.01667	-407
44.02500	-406
44.03333	-404
44.04167	-403
44.05000	-403
44.05833	-404
44.06667	-405
44.07500	-407
44.08333	-408
44.09167	-408
44.10000	-410
44.10833	-413
44.11667	-415
44.12500	-415
44.13333	-413
44.14167	-409
44.15000	-406
44.15833	-405
44.16667	-407
44.17500	-410
44.18333	-413
44.19167	-415
44.20000	-417
44.20833	-418
44.21667	-417
44.22500	-417
44.23333	-416
44.24167	-416
44.25000	-417
44.25833	-418
44.26667	-418
44.27500	-419
44.28333	-418
44.29167	-417
44.30000	-417
44.30833	-417
44.31667	-419
44.32500	-420
44.33333	-420
44.34167	-418
44.35000	-415
44.35833	-411
44.36667	-409
44.37500	-407
44.38333	-407
44.39167	-409
44.40000	-410
44.40833	-410
44.41667	-409
44.42500	-407
44.43333	-406
44.44167	-406
44.45000	-406
44.45833	-407
44.46667	-407
44.47500	-406
44.48333	-403
44.49167	-401
44.50000	-400
44.50833	-399
44.51667	-399
44.52500	-398
44.53333	-397
44.54167	-396
44.55000	-395
44.55833	-395
44.56667	-395
44.57500	-397
44.58333	-398
44.59167	-399
44.60000	-399
44.60833	-396
44.61667	-393
44.62500	-391
44.63333	-389
44.64167	-388
44.65000	-388
44.65833	-386
44.66667	-383
44.67500	-380
44.68333	-378
44.69167	-379
44.70000	-380
44.70833	-380
44.71667	-380
44.72500	-379
44.73333	-379
44.74167	-379
44.75000	-380
44.75833	-381
44.76667	-381
44.77500	-382
44.78333	-381
44.79167	-381
44.80000	-379
44.80833	-376
44.81667	-373
44.82500	-369
44.83333	-364
44.84167	-359
44.85000	-354
44.85833	-351
44.86667	-350
44.87500	-352
44.88333	-355
44.89167	-358
44.90000	-359
44.90833	-357
44.91667	-353
44.92500	-348
44.93333	-343
44.94167	-338
44.95000	-333
44.95833	-329
44.96667	-325
44.97500	-323
44.98333	-323
44.99167	-323
45.00000	-324
45.00833	-323
45.01667	-321
45.02500	-319
45.03333	-316
45.04167	-311
45.05000	-305
45.05833	-299
45.06667	-293
45.07500	-288
45.08333	-284
45.09167	-282
45.10000	-279
45.10833	-276
45.11667	-274
45.12500	-272
45.13333	-272
45.14167	-271
45.15000	-268
45.15833	-266
45.16667	-264
45.17500	-263
45.18333	-264
45.19167	-265
45.20000	-265
45.20833	-263
45.21667	-259
45.22500	-254
45.23333	-249
45.24167	-245
45.25000	-244
45.25833	-243
45.26667	-244
45.27500	-244
45.28333	-243
45.29167	-240
45.30000	-236
45.30833	-230
45.31667	-226
45.32500	-223
45.33333	-221
45.34167	-221
45.35000	-222
45.35833	-223
45.36667	-223
45.37500	-221
45.38333	-219
45.39167	-217
45.40000	-217
45.40833	-217
45.41667	-218
45.42500	-218
45.43333	-217
45.44167	-217
45.45000	-216
45.45833	-216
45.46667	-215
45.47500	-213
45.48333	-212
45.49167	-211
45.50000	-211
45.50833	-212
45.51667	-213
45.52500	-214
45.53333	-216
45.54167	-217
45.55000	-219
45.55833	-221
45.56667	-225
45.57500	-228
45.58333	-232
45.59167	-235
45.60000	-238
45.60833	-239
45.61667	-240
45.62500	-240
45.63333	-241
45.64167	-241
45.65000	-241
45.65833	-241
45.66667	-242
45.67500	-243
45.68333	-244
45.69167	-247
45.70000	-249
45.70833	-251
45.71667	-253
45.72500	-255
45.73333	-257
45.74167	-260
45.75000	-263
45.75833	-266
45.76667	-269
45.77500	-271
45.78333	-272
45.79167	-272
45.80000	-270
45.80833	-269
45.81667	-268
45.82500	-269
45.83333	-271
45.84167	-274
45.85000	-279
45.85833	-283
45.86667	-287
45.87500	-290
45.88333	-293
45.89167	-296
45.90000	-300
45.90833	-306
45.91667	-312
45.92500	-319
45.93333	-324
45.94167	-328
45.95000	-331
45.95833	-332
45.96667	-331
45.97500	-331
45.98333	-330
45.99167	-331
46.00000	-332
46.00833	-335
46.01667	-338
46.02500	-341
46.03333	-343
46.04167	-345
46.05000	-347
46.05833	-349
46.06667	-353
46.07500	-356
46.08333	-358
46.09167	-358
46.10000	-358
46.10833	-358
46.11667	-359
46.12500	-362
46.13333	-366
46.14167	-371
46.15000	-375
46.15833	-379
46.16667	-382
46.17500	-384
46.18333	-386
46.19167	-388
46.20000	-391
46.20833	-393
46.21667	-395
46.22500	-396
46.23333	-395
46.24167	-396
46.25000	-397
46.25833	-402
46.26667	-408
46.27500	-414
46.28333	-420
46.29167	-424
46.30000	-427
46.30833	-429
46.31667	-430
46.32500	-430
46.33333	-428
46.34167	-427
46.35000	-426
46.35833	-426
46.36667	-425
46.37500	-425
46.38333	-425
46.39167	-427
46.40000	-430
46.40833	-432
46.41667	-435
46.42500	-437
46.43333	-439
46.44167	-443
46.45000	-447
46.45833	-452
46.46667	-455
46.47500	-458
46.48333	-459
46.49167	-460
46.50000	-461
46.50833	-462
46.51667	-462
46.52500	-462
46.53333	-461
46.54167	-461
46.55000	-460
46.55833	-460
46.56667	-457
46.57500	-454
46.58333	-451
46.59167	-450
46.60000	-451
46.60833	-453
46.61667	-455
46.62500	-455
46.63333	-454
46.64167	-452
46.65000	-452
46.65833	-452
46.66667	-454
46.67500	-456
46.68333	-459
46.69167	-461
46.70000	-464
46.70833	-466
46.71667	-467
46.72500	-467
46.73333	-467
46.74167	-467
46.75000	-468
46.75833	-470
46.76667	-471
46.77500	-471
46.78333	-471
46.79167	-469
46.80000	-468
46.80833	-467
46.81667	-466
46.82500	-467
46.83333	-470
46.84167	-473
46.85000	-476
46.85833	-479
46.86667	-481
46.87500	-482
46.88333	-484
46.89167	-485
46.90000	-486
46.90833	-485
46.91667	-483
46.92500	-481
46.93333	-479
46.94167	-477
46.95000	-477
46.95833	-477
46.96667	-476
46.97500	-474
46.98333	-472
46.99167	-469
47.00000	-469
47.00833	-471
47.01667	-474
47.02500	-477
47.03333	-479
47.04167	-477
47.05000	-473
47.05833	-467
47.06667	-462
47.07500	-458
47.08333	-456
47.09167	-455
47.10000	-455
47.10833	-454
47.11667	-453
47.12500	-451
47.13333	-450
47.14167	-449
47.15000	-449
47.15833	-448
47.16667	-447
47.17500	-444
47.18333	-442
47.19167	-440
47.20000	-439
47.20833	-439
47.21667	-438
47.22500	-436
47.23333	-432
47.24167	-428
47.25000	-423
47.25833	-420
47.26667	-417
47.27500	-415
47.28333	-413
47.29167	-412
47.30000	-411
47.30833	-409
47.31667	-408
47.32500	-406
47.33333	-405
47.34167	-403
47.35000	-401
47.35833	-398
47.36667	-394
47.37500	-392
47.38333	-390
47.39167	-390
47.40000	-391
47.40833	-390
47.41667	-388
47.42500	-384
47.43333	-380
47.44167	-376
47.45000	-371
47.45833	-368
47.46667	-366
47.47500	-366
47.48333	-367
47.49167	-368
47.50000	-368
47.50833	-366
47.51667	-363
47.52500	-358
47.53333	-353
47.54167	-347
47.55000	-340
47.55833	-333
47.56667	-327
47.57500	-320
47.58333	-314
47.59167	-309
47.60000	-306
47.60833	-305
47.61667	-306
47.62500	-310
47.63333	-314
47.64167	-317
47.65000	-319
47.65833	-319
47.66667	-316
47.67500	-313
47.68333	-309
47.69167	-305
47.70000	-301
47.70833	-299
47.71667	-297
47.72500	-297
47.73333	-297
47.74167	-296
47.75000	-295
47.75833	-294
47.76667	-293
47.77500	-293
47.78333	-292
47.79167	-289
47.80000	-285
47.80833	-281
47.81667	-276
47.82500	-274
47.83333	-274
47.84167	-274
47.85000	-276
47.85833	-277
47.86667	-278
47.87500	-278
47.88333	-277
47.89167	-276
47.90000	-273
47.90833	-270
47.91667	-267
47.92500	-264
47.93333	-261
47.94167	-259
47.95000	-258
47.95833	-256
47.96667	-255
47.97500	-255
47.98333	-258
47.99167	-262
48.00000	-266
48.00833	-269
48.01667	-270
48.02500	-269
48.03333	-268
48.04167	-268
48.05000	-270
48.05833	-272
48.06667	-275
48.07500	-278
48.08333	-279
48.09167	-279
48.10000	-279
48.10833	-279
48.11667	-279
48.12500	-280
48.13333	-282
48.14167	-284
48.15000	-286
48.15833	-289
48.16667	-292
48.17500	-294
48.18333	-297
48.19167	-299
48.20000	-302
48.20833	-306
48.21667	-311
48.22500	-316
48.23333	-319
48.24167	-320
48.25000	-318
48.25833	-315
48.26667	-312
48.27500	-310
48.28333	-311
48.29167	-314
48.30000	-317
48.30833	-321
48.31667	-324
48.32500	-327
48.33333	-329
48.34167	-330
48.35000	-330
48.35833	-330
48.36667	-329
48.37500	-328
48.38333	-328
48.39167	-330
48.40000	-332
48.40833	-336
48.41667	-339
48.42500	-340
48.43333	-340
48.44167	-339
48.45000	-339
48.45833	-340
48.46667	-344
48.47500	-349
48.48333	-356
48.49167	-362
48.50000	-368
48.50833	-371
48.51667	-373
48.52500	-372
48.53333	-370
48.54167	-368
48.55000	-367
48.55833	-366
48.56667	-368
48.57500	-371
48.58333	-375
48.59167	-379
48.60000	-381
48.60833	-381
48.61667	-380
48.62500	-378
48.63333	-379
48.64167	-380
48.65000	-384
48.65833	-387
48.66667	-389
48.67500	-389
48.68333	-390
48.69167	-389
48.70000	-389
48.70833	-390
48.71667	-391
48.72500	-392
48.73333	-392
48.74167	-392
48.75000	-392
48.75833	-394
48.76667	-396
48.77500	-399
48.78333	-401
48.79167	-401
48.80000	-402
48.80833	-401
48.81667	-402
48.82500	-404
48.83333	-408
48.84167	-412
48.85000	-415
48.85833	-418
48.86667	-421
48.87500	-424
48.88333	-426
48.89167	-427
48.90000	-426
48.90833	-424
48.91667	-422
48.92500	-420
48.93333	-418
48.94167	-417
48.95000	-416
48.95833	-416
48.96667	-416
48.97500	-417
48.98333	-418
48.99167	-420
49.00000	-422
49.00833	-422
49.01667	-423
49.02500	-423
49.03333	-424
49.04167	-426
49.05000	-428
49.05833	-430
49.06667	-434
49.07500	-438
49.08333	-442
49.09167	-445
49.10000	-447
49.10833	-447
49.11667	-446
49.12500	-444
49.13333	-441
49.14167	-439
49.15000	-436
49.15833	-435
49.16667	-436
49.17500	-438
49.18333	-441
49.19167	-444
49.20000	-448
49.20833	-451
49.21667	-453
49.22500	-454
49.23333	-454
49.24167	-454
49.25000	-454
49.25833	-455
49.26667	-458
49.27500	-461
49.28333	-464
49.29167	-466
49.30000	-468
49.30833	-468
49.31667	-466
49.32500	-465
49.33333	-465
49.34167	-466
49.35000	-468
49.35833	-470
49.36667	-472
49.37500	-472
49.38333	-473
49.39167	-474
49.40000	-474
49.40833	-473
49.41667	-471
49.42500	-469
49.43333	-468
49.44167	-469
49.45000	-471
49.45833	-472
49.46667	-473
49.47500	-472
49.48333	-471
49.49167	-470
49.50000	-471
49.50833	-473
49.51667	-475
49.52500	-477
49.53333	-478
49.54167	-479
49.55000	-480
49.55833	-481
49.56667	-482
49.57500	-483
49.58333	-485
49.59167	-486
49.60000	-487
49.60833	-486
49.61667	-485
49.62500	-483
49.63333	-482
49.64167	-481
49.65000	-481
49.65833	-481
49.66667	-481
49.67500	-482
49.68333	-483
49.69167	-484
49.70000	-486
49.70833	-489
49.71667	-493
49.72500	-496
49.73333	-498
49.74167	-498
49.75000	-497
49.75833	-497
49.76667	-499
49.77500	-502
49.78333	-506
49.79167	-511
49.80000	-514
49.80833	-515
49.81667	-513
49.82500	-510
49.83333	-507
49.84167	-504
49.85000	-503
49.85833	-503
49.86667	-504
49.87500	-505
49.88333	-504
49.89167	-502
49.90000	-498
49.90833	-495
49.91667	-493
49.92500	-495
49.93333	-498
49.94167	-502
49.95000	-505
49.95833	-508
49.96667	-508
49.97500	-507
49.98333	-505
49.99167	-503
50.00000	-502
50.00833	-501
50.01667	-501
50.02500	-501
50.03333	-502
50.04167	-502
50.05000	-500
50.05833	-499
50.06667	-497
50.07500	-496
50.08333	-496
50.09167	-498
50.10000	-501
50.10833	-505
50.11667	-508
50.12500	-512
50.13333	-514
50.14167	-515
50.15000	-514
50.15833	-511
50.16667	-505
50.17500	-500
50.18333	-495
50.19167	-491
50.20000	-490
50.20833	-493
50.21667	-498
50.22500	-501
50.23333	-503
50.24167	-502
50.25000	-500
50.25833	-498
50.26667	-497
50.27500	-498
50.28333	-498
50.29167	-499
50.30000	-500
50.30833	-500
50.31667	-501
50.32500	-501
50.33333	-502
50.34167	-501
50.35000	-500
50.35833	-499
50.36667	-496
50.37500	-494
50.38333	-491
50.39167	-488
50.40000	-486
50.40833	-487
50.41667	-488
50.42500	-488
50.43333	-486
50.44167	-483
50.45000	-480
50.45833	-477
50.46667	-475
50.47500	-473
50.48333	-471
50.49167	-470
50.50000	-469
50.50833	-469
50.51667	-470
50.52500	-471
50.53333	-472
50.54167	-473
50.55000	-472
50.55833	-470
50.56667	-468
50.57500	-465
50.58333	-463
50.59167	-461
50.60000	-458
50.60833	-455
50.61667	-451
50.62500	-447
50.63333	-444
50.64167	-442
50.65000	-442
50.65833	-443
50.66667	-443
50.67500	-443
50.68333	-444
50.69167	-445
50.70000	-445
50.70833	-443
50.71667	-441
50.72500	-438
50.73333	-435
50.74167	-433
50.75000	-432
50.75833	-433
50.76667	-433
50.77500	-434
50.78333	-435
50.79167	-437
50.80000	-437
50.80833	-435
50.81667	-433
50.82500	-430
50.83333	-428
50.84167	-426
50.85000	-424
50.85833	-422
50.86667	-423
50.87500	-424
50.88333	-426
50.89167	-428
50.90000	-429
50.90833	-428
50.91667	-426
50.92500	-424
50.93333	-422
50.94167	-420
50.95000	-419
50.95833	-417
50.96667	-416
50.97500	-416
50.98333	-415
50.99167	-415
51.00000	-415
51.00833	-415
51.01667	-416
51.02500	-418
51.03333	-419
51.04167	-420
51.05000	-419
51.05833	-418
51.06667	-417
51.07500	-417
51.08333	-419
51.09167	-421
51.10000	-423
51.10833	-423
51.11667	-423
51.12500	-422
51.13333	-422
51.14167	-422
51.15000	-425
51.15833	-428
51.16667	-432
51.17500	-436
51.18333	-438
51.19167	-440
51.20000	-440
51.20833	-439
51.21667	-438
51.22500	-436
51.23333	-433
51.24167	-431
51.25000	-428
51.25833	-428
51.26667	-429
51.27500	-433
51.28333	-437
51.29167	-442
51.30000	-446
51.30833	-449
51.31667	-452
51.32500	-456
51.33333	-458
51.34167	-460
51.35000	-459
51.35833	-457
51.36667	-455
51.37500	-453
51.38333	-451
51.39167	-450
51.40000	-451
51.40833	-454
51.41667	-458
51.42500	-463
51.43333	-467
51.44167	-468
51.45000	-466
51.45833	-464
51.46667	-463
51.47500	-463
51.48333	-464
51.49167	-464
51.50000	-466
51.50833	-467
51.51667	-469
51.52500	-469
51.53333	-468
51.54167	-465
51.55000	-462
51.55833	-460
51.56667	-461
51.57500	-464
51.58333	-468
51.59167	-471
51.60000	-474
51.60833	-477
51.61667	-480
51.62500	-483
51.63333	-485
51.64167	-488
51.65000	-489
51.65833	-491
51.66667	-491
51.67500	-491
51.68333	-491
51.69167	-491
51.70000	-490
51.70833	-487
51.71667	-484
51.72500	-482
51.73333	-481
51.74167	-482
51.75000	-483
51.75833	-485
51.76667	-488
51.77500	-491
51.78333	-495
51.79167	-498
51.80000	-500
51.80833	-502
51.81667	-503
51.82500	-506
51.83333	-509
51.84167	-510
51.85000	-508
51.85833	-506
51.86667	-503
51.87500	-501
51.88333	-502
51.89167	-505
51.90000	-508
51.90833	-509
51.91667	-509
51.92500	-507
51.93333	-503
51.94167	-499
51.95000	-497
51.95833	-496
51.96667	-498
51.97500	-502
51.98333	-504
51.99167	-505
52.00000	-504
52.00833	-502
52.01667	-500
52.02500	-500
52.03333	-501
52.04167	-505
52.05000	-509
52.05833	-513
52.06667	-515
52.07500	-517
52.08333	-518
52.09167	-517
52.10000	-517
52.10833	-520
52.11667	-523
52.12500	-526
52.13333	-529
52.14167	-530
52.15000	-529
52.15833	-528
52.16667	-527
52.17500	-527
52.18333	-528
52.19167	-528
52.20000	-529
52.20833	-529
52.21667	-529
52.22500	-530
52.23333	-531
52.24167	-532
52.25000	-532
52.25833	-530
52.26667	-528
52.27500	-526
52.28333	-526
52.29167	-527
52.30000	-528
52.30833	-528
52.31667	-528
52.32500	-528
52.33333	-528
52.34167	-530
52.35000	-532
52.35833	-534
52.36667	-535
52.37500	-534
52.38333	-534
52.39167	-535
52.40000	-535
52.40833	-534
52.41667	-533
52.42500	-530
52.43333	-527
52.44167	-525
52.45000	-523
52.45833	-521
52.46667	-519
52.47500	-517
52.48333	-515
52.49167	-513
52.50000	-513
52.50833	-513
52.51667	-514
52.52500	-515
52.53333	-515
52.54167	-516
52.55000	-519
52.55833	-522
52.56667	-525
52.57500	-528
52.58333	-528
52.59167	-528
52.60000	-528
52.60833	-528
52.61667	-530
52.62500	-532
52.63333	-533
52.64167	-535
52.65000	-535
52.65833	-535
52.66667	-532
52.67500	-529
52.68333	-528
52.69167	-527
52.70000	-527
52.70833	-527
52.71667	-527
52.72500	-528
52.73333	-527
52.74167	-526
52.75000	-525
52.75833	-523
52.76667	-522
52.77500	-521
52.78333	-523
52.79167	-527
52.80000	-531
52.80833	-534
52.81667	-535
52.82500	-534
52.83333	-531
52.84167	-526
52.85000	-522
52.85833	-518
52.86667	-518
52.87500	-520
52.88333	-523
52.89167	-526
52.90000	-527
52.90833	-526
52.91667	-523
52.92500	-519
52.93333	-516
52.94167	-514
52.95000	-515
52.95833	-517
52.96667	-519
52.97500	-520
52.98333	-519
52.99167	-518
53.00000	-518
53.00833	-519
53.01667	-519
53.02500	-519
53.03333	-517
53.04167	-515
53.05000	-512
53.05833	-511
53.06667	-512
53.07500	-513
53.08333	-515
53.09167	-516
53.10000	-515
53.10833	-512
53.11667	-509
53.12500	-506
53.13333	-504
53.14167	-503
53.15000	-503
53.15833	-503
53.16667	-504
53.17500	-505
53.18333	-504
53.19167	-503
53.20000	-501
53.20833	-498
53.21667	-497
53.22500	-497
53.23333	-499
53.24167	-502
53.25000	-505
53.25833	-507
53.26667	-508
53.27500	-507
53.28333	-505
53.29167	-503
53.30000	-502
53.30833	-500
53.31667	-498
53.32500	-495
53.33333	-491
53.34167	-488
53.35000	-487
53.35833	-486
53.36667	-486
53.37500	-485
53.38333	-483
53.39167	-481
53.40000	-480
53.40833	-478
53.41667	-477
53.42500	-476
53.43333	-474
53.44167	-471
53.45000	-468
53.45833	-464
53.46667	-459
53.47500	-454
53.48333	-450
53.49167	-444
53.50000	-439
53.50833	-434
53.51667	-429
53.52500	-424
53.53333	-420
53.54167	-415
53.55000	-410
53.55833	-404
53.56667	-397
53.57500	-389
53.58333	-381
53.59167	-374
53.60000	-367
53.60833	-358
53.61667	-350
53.62500	-341
53.63333	-333
53.64167	-324
53.65000	-314
53.65833	-303
53.66667	-290
53.67500	-276
53.68333	-263
53.69167	-251
53.70000	-239
53.70833	-227
53.71667	-214
53.72500	-200
53.73333	-186
53.74167	-172
53.75000	-158
53.75833	-144
53.76667	-129
53.77500	-114
53.78333	-96
53.79167	-78
53.80000	-59
53.80833	-40
53.81667	-23
53.82500	-8
53.83333	9
53.84167	28
53.85000	52
53.85833	76
53.86667	104
53.87500	130
53.88333	157
53.89167	186
53.90000	217
53.90833	251
53.91667	286
53.92500	323
53.93333	360
53.94167	396
53.95000	433
53.95833	467
53.96667	502
53.97500	536
53.98333	569
53.99167	604
54.00000	642
54.00833	684
54.01667	729
54.02500	776
54.03333	826
54.04167	878
54.05000	932
54.05833	986
54.06667	1041
54.07500	1094
54.08333	1147
54.09167	1199
54.10000	1251
54.10833	1306
54.11667	1361
54.12500	1418
54.13333	1476
54.14167	1537
54.15000	1601
54.15833	1668
54.16667	1739
54.17500	1811
54.18333	1883
54.19167	1955
54.20000	2028
54.20833	2105
54.21667	2182
54.22500	2264
54.23333	2347
54.24167	2430
54.25000	2513
54.25833	2594
54.26667	2677
54.27500	2759
54.28333	2843
54.29167	2930
54.30000	3020
54.30833	3115
54.31667	3211
54.32500	3311
54.33333	3414
54.34167	3516
54.35000	3620
54.35833	3721
54.36667	3825
54.37500	3928
54.38333	4034
54.39167	4142
54.40000	4251
54.40833	4365
54.41667	4476
54.42500	4591
54.43333	4706
54.44167	4823
54.45000	4943
54.45833	5062
54.46667	5187
54.47500	5311
54.48333	5437
54.49167	5564
54.50000	5689
54.50833	5815
54.51667	5939
54.52500	6066
54.53333	6195
54.54167	6326
54.55000	6460
54.55833	6593
54.56667	6730
54.57500	6865
54.58333	7002
54.59167	7139
54.60000	7276
54.60833	7416
54.61667	7554
54.62500	7697
54.63333	7838
54.64167	7981
54.65000	8126
54.65833	8267
54.66667	8411
54.67500	8552
54.68333	8693
54.69167	8834
54.70000	8974
54.70833	9119
54.71667	9263
54.72500	9409
54.73333	9555
54.74167	9699
54.75000	9845
54.75833	9987
54.76667	10133
54.77500	10276
54.78333	10421
54.79167	10565
54.80000	10707
54.80833	10851
54.81667	10992
54.82500	11136
54.83333	11277
54.84167	11418
54.85000	11560
54.85833	11700
54.86667	11844
54.87500	11986
54.88333	12128
54.89167	12269
54.90000	12407
54.90833	12544
54.91667	12677
54.92500	12809
54.93333	12939
54.94167	13067
54.95000	13195
54.95833	13319
54.96667	13446
54.97500	13569
54.98333	13692
54.99167	13815
55.00000	13937
55.00833	14061
55.01667	14182
55.02500	14304
55.03333	14423
55.04167	14538
55.05000	14650
55.05833	14758
55.06667	14866
55.07500	14972
55.08333	15079
55.09167	15186
55.10000	15290
55.10833	15395
55.11667	15495
55.12500	15594
55.13333	15690
55.14167	15782
55.15000	15874
55.15833	15961
55.16667	16048
55.17500	16131
55.18333	16212
55.19167	16292
55.20000	16370
55.20833	16448
55.21667	16522
55.22500	16594
55.23333	16662
55.24167	16728
55.25000	16794
55.25833	16858
55.26667	16923
55.27500	16986
55.28333	17046
55.29167	17102
55.30000	17153
55.30833	17201
55.31667	17245
55.32500	17289
55.33333	17330
55.34167	17370
55.35000	17409
55.35833	17445
55.36667	17479
55.37500	17511
55.38333	17543
55.39167	17575
55.40000	17603
55.40833	17629
55.41667	17651
55.42500	17668
55.43333	17683
55.44167	17698
55.45000	17711
55.45833	17723
55.46667	17733
55.47500	17740
55.48333	17742
55.49167	17741
55.50000	17737
55.50833	17732
55.51667	17727
55.52500	17720
55.53333	17711
55.54167	17700
55.55000	17687
55.55833	17672
55.56667	17655
55.57500	17635
55.58333	17615
55.59167	17594
55.60000	17572
55.60833	17549
55.61667	17526
55.62500	17500
55.63333	17473
55.64167	17443
55.65000	17411
55.65833	17377
55.66667	17339
55.67500	17300
55.68333	17262
55.69167	17223
55.70000	17184
55.70833	17141
55.71667	17095
55.72500	17047
55.73333	16997
55.74167	16946
55.75000	16893
55.75833	16840
55.76667	16785
55.77500	16730
55.78333	16674
55.79167	16618
55.80000	16561
55.80833	16500
55.81667	16440
55.82500	16377
55.83333	16314
55.84167	16250
55.85000	16184
55.85833	16120
55.86667	16054
55.87500	15990
55.88333	15926
55.89167	15861
55.90000	15794
55.90833	15725
55.91667	15654
55.92500	15580
55.93333	15505
55.94167	15429
55.95000	15352
55.95833	15275
55.96667	15194
55.97500	15115
55.98333	15036
55.99167	14957
56.00000	14880
56.00833	14802
56.01667	14725
56.02500	14645
56.03333	14564
56.04167	14483
56.05000	14401
56.05833	14321
56.06667	14240
56.07500	14159
56.08333	14077
56.09167	13994
56.10000	13912
56.10833	13830
56.11667	13749
56.12500	13666
56.13333	13582
56.14167	13496
56.15000	13406
56.15833	13320
56.16667	13233
56.17500	13150
56.18333	13067
56.19167	12984
56.20000	12900
56.20833	12813
56.21667	12729
56.22500	12644
56.23333	12561
56.24167	12479
56.25000	12397
56.25833	12316
56.26667	12232
56.27500	12149
56.28333	12065
56.29167	11979
56.30000	11894
56.30833	11807
56.31667	11721
56.32500	11634
56.33333	11548
56.34167	11463
56.35000	11379
56.35833	11298
56.36667	11215
56.37500	11134
56.38333	11051
56.39167	10969
56.40000	10890
56.40833	10810
56.41667	10731
56.42500	10651
56.43333	10571
56.44167	10488
56.45000	10404
56.45833	10323
56.46667	10242
56.47500	10163
56.48333	10085
56.49167	10008
56.50000	9932
56.50833	9854
56.51667	9779
56.52500	9702
56.53333	9627
56.54167	9552
56.55000	9477
56.55833	9404
56.56667	9328
56.57500	9253
56.58333	9177
56.59167	9100
56.60000	9024
56.60833	8948
56.61667	8874
56.62500	8801
56.63333	8729
56.64167	8657
56.65000	8584
56.65833	8513
56.66667	8442
56.67500	8372
56.68333	8304
56.69167	8237
56.70000	8172
56.70833	8106
56.71667	8041
56.72500	7972
56.73333	7902
56.74167	7831
56.75000	7759
56.75833	7690
56.76667	7622
56.77500	7558
56.78333	7496
56.79167	7436
56.80000	7376
56.80833	7315
56.81667	7254
56.82500	7193
56.83333	7132
56.84167	7072
56.85000	7012
56.85833	6954
56.86667	6893
56.87500	6833
56.88333	6772
56.89167	6711
56.90000	6651
56.90833	6591
56.91667	6533
56.92500	6475
56.93333	6417
56.94167	6360
56.95000	6303
56.95833	6248
56.96667	6195
56.97500	6143
56.98333	6092
56.99167	6042
57.00000	5992
57.00833	5940
57.01667	5888
57.02500	5834
57.03333	5781
57.04167	5728
57.05000	5675
57.05833	5624
57.06667	5574
57.07500	5527
57.08333	5481
57.09167	5436
57.10000	5392
57.10833	5347
57.11667	5302
57.12500	5257
57.13333	5212
57.14167	5166
57.15000	5118
57.15833	5070
57.16667	5021
57.17500	4974
57.18333	4928
57.19167	4883
57.20000	4839
57.20833	4795
57.21667	4753
57.22500	4710
57.23333	4667
57.24167	4625
57.25000	4582
57.25833	4541
57.26667	4501
57.27500	4463
57.28333	4425
57.29167	4389
57.30000	4352
57.30833	4315
57.31667	4279
57.32500	4243
57.33333	4208
57.34167	4175
57.35000	4141
57.35833	4106
57.36667	4070
57.37500	4032
57.38333	3994
57.39167	3955
57.40000	3918
57.40833	3882
57.41667	3847
57.42500	3812
57.43333	3779
57.44167	3746
57.45000	3712
57.45833	3678
57.46667	3643
57.47500	3610
57.48333	3577
57.49167	3545
57.50000	3515
57.50833	3485
57.51667	3457
57.52500	3426
57.53333	3395
57.54167	3362
57.55000	3327
57.55833	3295
57.56667	3263
57.57500	3234
57.58333	3207
57.59167	3181
57.60000	3157
57.60833	3132
57.61667	3107
57.62500	3080
57.63333	3052
57.64167	3024
57.65000	2996
57.65833	2970
57.66667	2945
57.67500	2920
57.68333	2894
57.69167	2867
57.70000	2840
57.70833	2812
57.71667	2787
57.72500	2761
57.73333	2737
57.74167	2712
57.75000	2688
57.75833	2663
57.76667	2638
57.77500	2614
57.78333	2590
57.79167	2568
57.80000	2546
57.80833	2524
57.81667	2503
57.82500	2480
57.83333	2459
57.84167	2437
57.85000	2416
57.85833	2395
57.86667	2373
57.87500	2351
57.88333	2328
57.89167	2307
57.90000	2287
57.90833	2268
57.91667	2250
57.92500	2231
57.93333	2212
57.94167	2192
57.95000	2173
57.95833	2154
57.96667	2135
57.97500	2117
57.98333	2098
57.99167	2079
58.00000	2061
58.00833	2042
58.01667	2024
58.02500	2004
58.03333	1985
58.04167	1966
58.05000	1948
58.05833	1930
58.06667	1912
58.07500	1892
58.08333	1872
58.09167	1855
58.10000	1840
58.10833	1824
58.11667	1808
58.12500	1792
58.13333	1777
58.14167	1762
58.15000	1745
58.15833	1729
58.16667	1714
58.17500	1701
58.18333	1688
58.19167	1675
58.20000	1660
58.20833	1644
58.21667	1629
58.22500	1613
58.23333	1599
58.24167	1584
58.25000	1570
58.25833	1555
58.26667	1540
58.27500	1524
58.28333	1509
58.29167	1495
58.30000	1481
58.30833	1468
58.31667	1456
58.32500	1445
58.33333	1434
58.34167	1422
58.35000	1409
58.35833	1394
58.36667	1379
58.37500	1365
58.38333	1353
58.39167	1343
58.40000	1334
58.40833	1324
58.41667	1314
58.42500	1301
58.43333	1288
58.44167	1276
58.45000	1265
58.45833	1254
58.46667	1242
58.47500	1230
58.48333	1218
58.49167	1206
58.50000	1194
58.50833	1183
58.51667	1173
58.52500	1164
58.53333	1155
58.54167	1146
58.55000	1138
58.55833	1129
58.56667	1120
58.57500	1111
58.58333	1101
58.59167	1092
58.60000	1081
58.60833	1070
58.61667	1058
58.62500	1048
58.63333	1038
58.64167	1028
58.65000	1019
58.65833	1009
58.66667	1000
58.67500	991
58.68333	983
58.69167	975
58.70000	966
58.70833	955
58.71667	944
58.72500	933
58.73333	922
58.74167	912
58.75000	903
58.75833	893
58.76667	884
58.77500	875
58.78333	867
58.79167	859
58.80000	852
58.80833	845
58.81667	837
58.82500	828
58.83333	818
58.84167	809
58.85000	800
58.85833	792
58.86667	785
58.87500	777
58.88333	770
58.89167	763
58.90000	758
58.90833	752
58.91667	747
58.92500	741
58.93333	733
58.94167	725
58.95000	716
58.95833	708
58.96667	701
58.97500	694
58.98333	689
58.99167	683
59.00000	677
59.00833	670
59.01667	662
59.02500	652
59.03333	642
59.04167	632
59.05000	624
59.05833	617
59.06667	611
59.07500	606
59.08333	603
59.09167	600
59.10000	597
59.10833	592
59.11667	587
59.12500	580
59.13333	573
59.14167	567
59.15000	563
59.15833	557
59.16667	551
59.17500	544
59.18333	535
59.19167	527
59.20000	519
59.20833	513
59.21667	508
59.22500	505
59.23333	502
59.24167	499
59.25000	495
59.25833	489
59.26667	482
59.27500	475
59.28333	467
59.29167	460
59.30000	454
59.30833	450
59.31667	446
59.32500	441
59.33333	435
59.34167	429
59.35000	423
59.35833	419
59.36667	414
59.37500	410
59.38333	404
59.39167	399
59.40000	394
59.40833	390
59.41667	386
59.42500	382
59.43333	377
59.44167	373
59.45000	370
59.45833	366
59.46667	362
59.47500	357
59.48333	351
59.49167	345
59.50000	338
59.50833	332
59.51667	327
59.52500	321
59.53333	316
59.54167	312
59.55000	308
59.55833	304
59.56667	301
59.57500	297
59.58333	292
59.59167	287
59.60000	283
59.60833	279
59.61667	277
59.62500	275
59.63333	273
59.64167	271
59.65000	268
59.65833	265
59.66667	259
59.67500	254
59.68333	248
59.69167	242
59.70000	238
59.70833	235
59.71667	233
59.72500	232
59.73333	230
59.74167	228
59.75000	225
59.75833	221
59.76667	215
59.77500	210
59.78333	207
59.79167	203
59.80000	199
59.80833	194
59.81667	190
59.82500	185
59.83333	180
59.84167	176
59.85000	171
59.85833	167
59.86667	163
59.87500	160
59.88333	161
59.89167	164
59.90000	167
59.90833	167
59.91667	163
59.92500	157
59.93333	150
59.94167	145
59.95000	142
59.95833	141
59.96667	141
59.97500	140
59.98333	138
59.99167	133
60.00000	128
