# Supplementary material for: How J-chain ensures the assembly of immunoglobulin IgM pentamers
Source: EMBO J. 2024 Dec 4;44(2):505–33. doi: 10.1038/s44318-024-00317-9 (PMC11729874; doi:10.1038/s44318-024-00317-9)
Supplement: Supplementary file 5 — Source data Fig. 3 [file 44318_2024_317_MOESM5_ESM.zip › Figure 3/3B/repeat 3 Cu4 + JC/20231122 Cu4tp_JC_WT_1h_3.txt]

[Header]
Application Name	LCsolution
Version	1.25
Data File Name	D:\Xenia\JC Oligomerisation kinetics\20231122 Cu4tp_JC_WT_1h_3.lcd
Output Date	27.12.2023
Output Time	11:19:36

[Configuration]
# of Detectors	2
Detector ID	Detector A	Detector B
Detector Name	Detector A	Detector B
# of Channels	2	1

[LC Chromatogram(Detector A-Ch1)]
Interval(msec)	500
# of Points	7201
Start Time(min)	0.000
End Time(min)	60.000
Intensity Units	mV
Intensity Multiplier	0.001
Wavelength(nm)	280
R.Time (min)	Intensity
0.00000	4
0.00833	4
0.01667	-0
0.02500	-1
0.03333	-2
0.04167	-1
0.05000	0
0.05833	2
0.06667	3
0.07500	3
0.08333	1
0.09167	-3
0.10000	-8
0.10833	-13
0.11667	-16
0.12500	-17
0.13333	-15
0.14167	-12
0.15000	-8
0.15833	-5
0.16667	-3
0.17500	-3
0.18333	-4
0.19167	-4
0.20000	-2
0.20833	0
0.21667	3
0.22500	6
0.23333	7
0.24167	7
0.25000	6
0.25833	3
0.26667	1
0.27500	-1
0.28333	-4
0.29167	-5
0.30000	-5
0.30833	-4
0.31667	-3
0.32500	-2
0.33333	-3
0.34167	-5
0.35000	-10
0.35833	-16
0.36667	-21
0.37500	-21
0.38333	-19
0.39167	-13
0.40000	-7
0.40833	-3
0.41667	-2
0.42500	-2
0.43333	-4
0.44167	-7
0.45000	-8
0.45833	-9
0.46667	-8
0.47500	-6
0.48333	-5
0.49167	-4
0.50000	-5
0.50833	-8
0.51667	-10
0.52500	-13
0.53333	-15
0.54167	-17
0.55000	-18
0.55833	-21
0.56667	-23
0.57500	-25
0.58333	-26
0.59167	-27
0.60000	-27
0.60833	-27
0.61667	-25
0.62500	-24
0.63333	-21
0.64167	-18
0.65000	-17
0.65833	-17
0.66667	-19
0.67500	-22
0.68333	-23
0.69167	-23
0.70000	-20
0.70833	-17
0.71667	-14
0.72500	-12
0.73333	-12
0.74167	-13
0.75000	-14
0.75833	-15
0.76667	-15
0.77500	-14
0.78333	-13
0.79167	-13
0.80000	-13
0.80833	-14
0.81667	-14
0.82500	-14
0.83333	-13
0.84167	-10
0.85000	-7
0.85833	-5
0.86667	-3
0.87500	-3
0.88333	-2
0.89167	0
0.90000	4
0.90833	6
0.91667	7
0.92500	6
0.93333	2
0.94167	-2
0.95000	-4
0.95833	-5
0.96667	-5
0.97500	-3
0.98333	-2
0.99167	-1
1.00000	-3
1.00833	-5
1.01667	-7
1.02500	-10
1.03333	-13
1.04167	-16
1.05000	-18
1.05833	-18
1.06667	-16
1.07500	-13
1.08333	-11
1.09167	-11
1.10000	-13
1.10833	-16
1.11667	-18
1.12500	-19
1.13333	-18
1.14167	-15
1.15000	-13
1.15833	-12
1.16667	-14
1.17500	-17
1.18333	-20
1.19167	-21
1.20000	-22
1.20833	-22
1.21667	-23
1.22500	-24
1.23333	-26
1.24167	-27
1.25000	-26
1.25833	-24
1.26667	-22
1.27500	-19
1.28333	-16
1.29167	-12
1.30000	-8
1.30833	-7
1.31667	-8
1.32500	-10
1.33333	-13
1.34167	-16
1.35000	-18
1.35833	-18
1.36667	-16
1.37500	-13
1.38333	-10
1.39167	-8
1.40000	-9
1.40833	-12
1.41667	-16
1.42500	-20
1.43333	-22
1.44167	-21
1.45000	-20
1.45833	-19
1.46667	-18
1.47500	-17
1.48333	-17
1.49167	-17
1.50000	-18
1.50833	-19
1.51667	-18
1.52500	-16
1.53333	-14
1.54167	-12
1.55000	-12
1.55833	-13
1.56667	-15
1.57500	-16
1.58333	-18
1.59167	-20
1.60000	-22
1.60833	-23
1.61667	-23
1.62500	-23
1.63333	-22
1.64167	-20
1.65000	-19
1.65833	-19
1.66667	-19
1.67500	-19
1.68333	-18
1.69167	-19
1.70000	-21
1.70833	-22
1.71667	-20
1.72500	-18
1.73333	-15
1.74167	-13
1.75000	-13
1.75833	-14
1.76667	-14
1.77500	-13
1.78333	-11
1.79167	-10
1.80000	-10
1.80833	-11
1.81667	-11
1.82500	-10
1.83333	-8
1.84167	-8
1.85000	-10
1.85833	-16
1.86667	-21
1.87500	-26
1.88333	-29
1.89167	-28
1.90000	-25
1.90833	-21
1.91667	-19
1.92500	-18
1.93333	-17
1.94167	-16
1.95000	-12
1.95833	-8
1.96667	-5
1.97500	-5
1.98333	-7
1.99167	-12
2.00000	-17
2.00833	-20
2.01667	-21
2.02500	-20
2.03333	-18
2.04167	-17
2.05000	-18
2.05833	-20
2.06667	-22
2.07500	-21
2.08333	-19
2.09167	-15
2.10000	-10
2.10833	-6
2.11667	-4
2.12500	-3
2.13333	-4
2.14167	-7
2.15000	-11
2.15833	-16
2.16667	-18
2.17500	-18
2.18333	-17
2.19167	-15
2.20000	-15
2.20833	-14
2.21667	-13
2.22500	-12
2.23333	-10
2.24167	-8
2.25000	-9
2.25833	-11
2.26667	-14
2.27500	-16
2.28333	-18
2.29167	-19
2.30000	-19
2.30833	-20
2.31667	-21
2.32500	-24
2.33333	-28
2.34167	-33
2.35000	-34
2.35833	-32
2.36667	-27
2.37500	-20
2.38333	-13
2.39167	-10
2.40000	-10
2.40833	-11
2.41667	-13
2.42500	-15
2.43333	-15
2.44167	-15
2.45000	-15
2.45833	-14
2.46667	-14
2.47500	-14
2.48333	-14
2.49167	-14
2.50000	-13
2.50833	-12
2.51667	-11
2.52500	-11
2.53333	-12
2.54167	-12
2.55000	-13
2.55833	-13
2.56667	-14
2.57500	-14
2.58333	-13
2.59167	-13
2.60000	-13
2.60833	-15
2.61667	-17
2.62500	-21
2.63333	-25
2.64167	-28
2.65000	-32
2.65833	-34
2.66667	-35
2.67500	-34
2.68333	-31
2.69167	-28
2.70000	-26
2.70833	-25
2.71667	-23
2.72500	-20
2.73333	-18
2.74167	-16
2.75000	-14
2.75833	-14
2.76667	-14
2.77500	-13
2.78333	-12
2.79167	-12
2.80000	-13
2.80833	-15
2.81667	-17
2.82500	-20
2.83333	-22
2.84167	-23
2.85000	-24
2.85833	-23
2.86667	-22
2.87500	-20
2.88333	-18
2.89167	-17
2.90000	-16
2.90833	-17
2.91667	-20
2.92500	-23
2.93333	-27
2.94167	-30
2.95000	-30
2.95833	-28
2.96667	-25
2.97500	-23
2.98333	-21
2.99167	-20
3.00000	-20
3.00833	-21
3.01667	-21
3.02500	-22
3.03333	-23
3.04167	-25
3.05000	-25
3.05833	-25
3.06667	-24
3.07500	-24
3.08333	-24
3.09167	-23
3.10000	-21
3.10833	-17
3.11667	-13
3.12500	-9
3.13333	-7
3.14167	-7
3.15000	-8
3.15833	-10
3.16667	-12
3.17500	-15
3.18333	-17
3.19167	-17
3.20000	-17
3.20833	-16
3.21667	-17
3.22500	-18
3.23333	-20
3.24167	-23
3.25000	-25
3.25833	-27
3.26667	-26
3.27500	-24
3.28333	-22
3.29167	-21
3.30000	-22
3.30833	-25
3.31667	-29
3.32500	-33
3.33333	-34
3.34167	-34
3.35000	-32
3.35833	-29
3.36667	-28
3.37500	-28
3.38333	-29
3.39167	-33
3.40000	-37
3.40833	-38
3.41667	-38
3.42500	-36
3.43333	-33
3.44167	-30
3.45000	-28
3.45833	-27
3.46667	-25
3.47500	-22
3.48333	-19
3.49167	-17
3.50000	-17
3.50833	-17
3.51667	-18
3.52500	-19
3.53333	-20
3.54167	-21
3.55000	-22
3.55833	-23
3.56667	-23
3.57500	-24
3.58333	-24
3.59167	-23
3.60000	-23
3.60833	-23
3.61667	-23
3.62500	-24
3.63333	-24
3.64167	-24
3.65000	-24
3.65833	-24
3.66667	-24
3.67500	-25
3.68333	-27
3.69167	-31
3.70000	-34
3.70833	-37
3.71667	-37
3.72500	-36
3.73333	-31
3.74167	-26
3.75000	-21
3.75833	-17
3.76667	-14
3.77500	-13
3.78333	-13
3.79167	-13
3.80000	-13
3.80833	-14
3.81667	-15
3.82500	-17
3.83333	-21
3.84167	-25
3.85000	-28
3.85833	-29
3.86667	-31
3.87500	-33
3.88333	-34
3.89167	-36
3.90000	-36
3.90833	-36
3.91667	-33
3.92500	-28
3.93333	-23
3.94167	-18
3.95000	-13
3.95833	-10
3.96667	-8
3.97500	-9
3.98333	-11
3.99167	-12
4.00000	-13
4.00833	-14
4.01667	-14
4.02500	-13
4.03333	-13
4.04167	-14
4.05000	-17
4.05833	-21
4.06667	-25
4.07500	-29
4.08333	-32
4.09167	-34
4.10000	-34
4.10833	-32
4.11667	-29
4.12500	-25
4.13333	-21
4.14167	-18
4.15000	-18
4.15833	-22
4.16667	-26
4.17500	-29
4.18333	-31
4.19167	-29
4.20000	-26
4.20833	-23
4.21667	-23
4.22500	-23
4.23333	-25
4.24167	-27
4.25000	-28
4.25833	-28
4.26667	-27
4.27500	-27
4.28333	-26
4.29167	-25
4.30000	-22
4.30833	-20
4.31667	-21
4.32500	-23
4.33333	-26
4.34167	-29
4.35000	-31
4.35833	-31
4.36667	-29
4.37500	-24
4.38333	-19
4.39167	-16
4.40000	-16
4.40833	-19
4.41667	-24
4.42500	-29
4.43333	-33
4.44167	-34
4.45000	-34
4.45833	-33
4.46667	-31
4.47500	-31
4.48333	-30
4.49167	-27
4.50000	-22
4.50833	-18
4.51667	-15
4.52500	-15
4.53333	-17
4.54167	-19
4.55000	-20
4.55833	-21
4.56667	-22
4.57500	-24
4.58333	-28
4.59167	-30
4.60000	-32
4.60833	-33
4.61667	-33
4.62500	-30
4.63333	-26
4.64167	-21
4.65000	-17
4.65833	-16
4.66667	-16
4.67500	-17
4.68333	-18
4.69167	-18
4.70000	-16
4.70833	-14
4.71667	-13
4.72500	-12
4.73333	-13
4.74167	-16
4.75000	-18
4.75833	-19
4.76667	-19
4.77500	-20
4.78333	-22
4.79167	-24
4.80000	-27
4.80833	-29
4.81667	-27
4.82500	-25
4.83333	-21
4.84167	-17
4.85000	-15
4.85833	-15
4.86667	-15
4.87500	-17
4.88333	-19
4.89167	-20
4.90000	-19
4.90833	-19
4.91667	-19
4.92500	-21
4.93333	-24
4.94167	-26
4.95000	-25
4.95833	-23
4.96667	-20
4.97500	-19
4.98333	-19
4.99167	-21
5.00000	-24
5.00833	-26
5.01667	-26
5.02500	-26
5.03333	-25
5.04167	-26
5.05000	-26
5.05833	-25
5.06667	-25
5.07500	-25
5.08333	-25
5.09167	-27
5.10000	-29
5.10833	-29
5.11667	-26
5.12500	-23
5.13333	-19
5.14167	-17
5.15000	-17
5.15833	-19
5.16667	-22
5.17500	-25
5.18333	-27
5.19167	-29
5.20000	-31
5.20833	-33
5.21667	-36
5.22500	-37
5.23333	-37
5.24167	-34
5.25000	-29
5.25833	-24
5.26667	-20
5.27500	-17
5.28333	-16
5.29167	-16
5.30000	-16
5.30833	-16
5.31667	-14
5.32500	-12
5.33333	-9
5.34167	-8
5.35000	-8
5.35833	-10
5.36667	-12
5.37500	-15
5.38333	-18
5.39167	-18
5.40000	-16
5.40833	-13
5.41667	-12
5.42500	-12
5.43333	-16
5.44167	-22
5.45000	-27
5.45833	-29
5.46667	-29
5.47500	-28
5.48333	-25
5.49167	-23
5.50000	-22
5.50833	-22
5.51667	-21
5.52500	-19
5.53333	-16
5.54167	-12
5.55000	-9
5.55833	-6
5.56667	-4
5.57500	-4
5.58333	-5
5.59167	-8
5.60000	-11
5.60833	-14
5.61667	-15
5.62500	-16
5.63333	-15
5.64167	-13
5.65000	-11
5.65833	-9
5.66667	-9
5.67500	-10
5.68333	-12
5.69167	-13
5.70000	-15
5.70833	-15
5.71667	-14
5.72500	-13
5.73333	-11
5.74167	-12
5.75000	-14
5.75833	-19
5.76667	-24
5.77500	-29
5.78333	-32
5.79167	-34
5.80000	-34
5.80833	-34
5.81667	-33
5.82500	-31
5.83333	-29
5.84167	-26
5.85000	-22
5.85833	-17
5.86667	-11
5.87500	-8
5.88333	-8
5.89167	-9
5.90000	-12
5.90833	-15
5.91667	-16
5.92500	-16
5.93333	-15
5.94167	-13
5.95000	-13
5.95833	-13
5.96667	-15
5.97500	-17
5.98333	-17
5.99167	-15
6.00000	-11
6.00833	-7
6.01667	-7
6.02500	-10
6.03333	-15
6.04167	-19
6.05000	-22
6.05833	-21
6.06667	-19
6.07500	-17
6.08333	-14
6.09167	-14
6.10000	-16
6.10833	-19
6.11667	-22
6.12500	-25
6.13333	-27
6.14167	-27
6.15000	-26
6.15833	-25
6.16667	-22
6.17500	-20
6.18333	-17
6.19167	-15
6.20000	-13
6.20833	-12
6.21667	-11
6.22500	-11
6.23333	-13
6.24167	-15
6.25000	-19
6.25833	-25
6.26667	-29
6.27500	-31
6.28333	-30
6.29167	-24
6.30000	-16
6.30833	-9
6.31667	-7
6.32500	-7
6.33333	-10
6.34167	-13
6.35000	-15
6.35833	-15
6.36667	-14
6.37500	-13
6.38333	-13
6.39167	-15
6.40000	-19
6.40833	-23
6.41667	-25
6.42500	-26
6.43333	-22
6.44167	-17
6.45000	-12
6.45833	-9
6.46667	-7
6.47500	-9
6.48333	-12
6.49167	-14
6.50000	-16
6.50833	-17
6.51667	-17
6.52500	-16
6.53333	-15
6.54167	-14
6.55000	-15
6.55833	-17
6.56667	-20
6.57500	-23
6.58333	-25
6.59167	-23
6.60000	-19
6.60833	-15
6.61667	-10
6.62500	-5
6.63333	-1
6.64167	2
6.65000	3
6.65833	3
6.66667	2
6.67500	1
6.68333	0
6.69167	-1
6.70000	-1
6.70833	-3
6.71667	-7
6.72500	-12
6.73333	-16
6.74167	-19
6.75000	-19
6.75833	-18
6.76667	-14
6.77500	-10
6.78333	-6
6.79167	-3
6.80000	-3
6.80833	-7
6.81667	-13
6.82500	-19
6.83333	-25
6.84167	-28
6.85000	-29
6.85833	-26
6.86667	-21
6.87500	-16
6.88333	-12
6.89167	-9
6.90000	-8
6.90833	-7
6.91667	-7
6.92500	-8
6.93333	-9
6.94167	-10
6.95000	-12
6.95833	-13
6.96667	-13
6.97500	-12
6.98333	-10
6.99167	-7
7.00000	-5
7.00833	-4
7.01667	-4
7.02500	-4
7.03333	-4
7.04167	-4
7.05000	-4
7.05833	-6
7.06667	-7
7.07500	-7
7.08333	-7
7.09167	-7
7.10000	-7
7.10833	-8
7.11667	-8
7.12500	-8
7.13333	-8
7.14167	-8
7.15000	-12
7.15833	-17
7.16667	-23
7.17500	-26
7.18333	-27
7.19167	-27
7.20000	-26
7.20833	-24
7.21667	-21
7.22500	-18
7.23333	-15
7.24167	-12
7.25000	-10
7.25833	-7
7.26667	-4
7.27500	-3
7.28333	-2
7.29167	-1
7.30000	-1
7.30833	-2
7.31667	-3
7.32500	-5
7.33333	-8
7.34167	-11
7.35000	-12
7.35833	-13
7.36667	-11
7.37500	-8
7.38333	-5
7.39167	-2
7.40000	-0
7.40833	0
7.41667	-1
7.42500	-4
7.43333	-6
7.44167	-9
7.45000	-11
7.45833	-13
7.46667	-14
7.47500	-13
7.48333	-12
7.49167	-11
7.50000	-10
7.50833	-8
7.51667	-7
7.52500	-7
7.53333	-8
7.54167	-10
7.55000	-13
7.55833	-17
7.56667	-19
7.57500	-19
7.58333	-19
7.59167	-19
7.60000	-20
7.60833	-22
7.61667	-24
7.62500	-25
7.63333	-26
7.64167	-27
7.65000	-28
7.65833	-27
7.66667	-25
7.67500	-21
7.68333	-16
7.69167	-11
7.70000	-8
7.70833	-6
7.71667	-8
7.72500	-13
7.73333	-18
7.74167	-24
7.75000	-28
7.75833	-30
7.76667	-30
7.77500	-30
7.78333	-30
7.79167	-30
7.80000	-30
7.80833	-30
7.81667	-29
7.82500	-28
7.83333	-27
7.84167	-28
7.85000	-30
7.85833	-33
7.86667	-35
7.87500	-34
7.88333	-32
7.89167	-28
7.90000	-25
7.90833	-21
7.91667	-17
7.92500	-13
7.93333	-10
7.94167	-9
7.95000	-10
7.95833	-13
7.96667	-16
7.97500	-18
7.98333	-18
7.99167	-18
8.00000	-17
8.00833	-17
8.01667	-17
8.02500	-19
8.03333	-20
8.04167	-20
8.05000	-19
8.05833	-19
8.06667	-19
8.07500	-20
8.08333	-22
8.09167	-23
8.10000	-25
8.10833	-28
8.11667	-31
8.12500	-33
8.13333	-35
8.14167	-36
8.15000	-36
8.15833	-34
8.16667	-32
8.17500	-31
8.18333	-30
8.19167	-29
8.20000	-27
8.20833	-25
8.21667	-23
8.22500	-21
8.23333	-21
8.24167	-22
8.25000	-23
8.25833	-25
8.26667	-27
8.27500	-30
8.28333	-31
8.29167	-30
8.30000	-29
8.30833	-26
8.31667	-25
8.32500	-24
8.33333	-24
8.34167	-24
8.35000	-25
8.35833	-25
8.36667	-24
8.37500	-24
8.38333	-24
8.39167	-24
8.40000	-25
8.40833	-25
8.41667	-23
8.42500	-20
8.43333	-15
8.44167	-11
8.45000	-9
8.45833	-8
8.46667	-9
8.47500	-10
8.48333	-11
8.49167	-12
8.50000	-13
8.50833	-16
8.51667	-18
8.52500	-20
8.53333	-20
8.54167	-20
8.55000	-19
8.55833	-19
8.56667	-17
8.57500	-16
8.58333	-14
8.59167	-12
8.60000	-10
8.60833	-9
8.61667	-9
8.62500	-10
8.63333	-12
8.64167	-15
8.65000	-17
8.65833	-20
8.66667	-22
8.67500	-23
8.68333	-24
8.69167	-24
8.70000	-23
8.70833	-22
8.71667	-21
8.72500	-23
8.73333	-26
8.74167	-30
8.75000	-33
8.75833	-34
8.76667	-34
8.77500	-31
8.78333	-27
8.79167	-25
8.80000	-22
8.80833	-21
8.81667	-20
8.82500	-21
8.83333	-21
8.84167	-20
8.85000	-17
8.85833	-15
8.86667	-13
8.87500	-13
8.88333	-14
8.89167	-16
8.90000	-17
8.90833	-17
8.91667	-16
8.92500	-14
8.93333	-13
8.94167	-14
8.95000	-16
8.95833	-18
8.96667	-19
8.97500	-19
8.98333	-19
8.99167	-20
9.00000	-22
9.00833	-26
9.01667	-28
9.02500	-29
9.03333	-27
9.04167	-24
9.05000	-22
9.05833	-22
9.06667	-24
9.07500	-25
9.08333	-25
9.09167	-24
9.10000	-23
9.10833	-22
9.11667	-21
9.12500	-21
9.13333	-21
9.14167	-21
9.15000	-21
9.15833	-23
9.16667	-25
9.17500	-26
9.18333	-25
9.19167	-22
9.20000	-18
9.20833	-14
9.21667	-11
9.22500	-10
9.23333	-10
9.24167	-11
9.25000	-13
9.25833	-16
9.26667	-19
9.27500	-23
9.28333	-26
9.29167	-28
9.30000	-28
9.30833	-27
9.31667	-23
9.32500	-19
9.33333	-15
9.34167	-12
9.35000	-9
9.35833	-7
9.36667	-7
9.37500	-9
9.38333	-13
9.39167	-17
9.40000	-22
9.40833	-26
9.41667	-28
9.42500	-29
9.43333	-26
9.44167	-22
9.45000	-17
9.45833	-12
9.46667	-8
9.47500	-7
9.48333	-7
9.49167	-7
9.50000	-9
9.50833	-13
9.51667	-19
9.52500	-25
9.53333	-29
9.54167	-32
9.55000	-34
9.55833	-33
9.56667	-31
9.57500	-28
9.58333	-26
9.59167	-23
9.60000	-22
9.60833	-21
9.61667	-22
9.62500	-23
9.63333	-25
9.64167	-26
9.65000	-27
9.65833	-27
9.66667	-26
9.67500	-25
9.68333	-24
9.69167	-24
9.70000	-25
9.70833	-27
9.71667	-29
9.72500	-31
9.73333	-32
9.74167	-32
9.75000	-33
9.75833	-33
9.76667	-33
9.77500	-33
9.78333	-32
9.79167	-30
9.80000	-28
9.80833	-26
9.81667	-23
9.82500	-21
9.83333	-21
9.84167	-22
9.85000	-24
9.85833	-26
9.86667	-27
9.87500	-25
9.88333	-22
9.89167	-19
9.90000	-17
9.90833	-16
9.91667	-17
9.92500	-18
9.93333	-17
9.94167	-16
9.95000	-15
9.95833	-14
9.96667	-14
9.97500	-15
9.98333	-17
9.99167	-19
10.00000	-19
10.00833	-20
10.01667	-21
10.02500	-22
10.03333	-24
10.04167	-25
10.05000	-25
10.05833	-26
10.06667	-25
10.07500	-26
10.08333	-26
10.09167	-26
10.10000	-26
10.10833	-24
10.11667	-24
10.12500	-24
10.13333	-27
10.14167	-30
10.15000	-32
10.15833	-32
10.16667	-28
10.17500	-21
10.18333	-13
10.19167	-8
10.20000	-7
10.20833	-8
10.21667	-12
10.22500	-15
10.23333	-19
10.24167	-21
10.25000	-21
10.25833	-21
10.26667	-20
10.27500	-18
10.28333	-17
10.29167	-18
10.30000	-20
10.30833	-23
10.31667	-25
10.32500	-28
10.33333	-29
10.34167	-31
10.35000	-31
10.35833	-31
10.36667	-29
10.37500	-28
10.38333	-27
10.39167	-26
10.40000	-25
10.40833	-24
10.41667	-23
10.42500	-24
10.43333	-25
10.44167	-27
10.45000	-27
10.45833	-27
10.46667	-27
10.47500	-28
10.48333	-31
10.49167	-33
10.50000	-33
10.50833	-33
10.51667	-33
10.52500	-33
10.53333	-34
10.54167	-35
10.55000	-36
10.55833	-37
10.56667	-38
10.57500	-41
10.58333	-45
10.59167	-47
10.60000	-47
10.60833	-44
10.61667	-39
10.62500	-33
10.63333	-25
10.64167	-18
10.65000	-13
10.65833	-11
10.66667	-11
10.67500	-13
10.68333	-17
10.69167	-20
10.70000	-23
10.70833	-25
10.71667	-27
10.72500	-28
10.73333	-30
10.74167	-32
10.75000	-33
10.75833	-33
10.76667	-32
10.77500	-30
10.78333	-29
10.79167	-29
10.80000	-31
10.80833	-34
10.81667	-37
10.82500	-38
10.83333	-36
10.84167	-31
10.85000	-24
10.85833	-17
10.86667	-11
10.87500	-10
10.88333	-11
10.89167	-15
10.90000	-21
10.90833	-28
10.91667	-33
10.92500	-37
10.93333	-40
10.94167	-40
10.95000	-38
10.95833	-36
10.96667	-33
10.97500	-31
10.98333	-30
10.99167	-31
11.00000	-35
11.00833	-38
11.01667	-41
11.02500	-41
11.03333	-38
11.04167	-33
11.05000	-28
11.05833	-25
11.06667	-23
11.07500	-25
11.08333	-27
11.09167	-30
11.10000	-31
11.10833	-31
11.11667	-30
11.12500	-29
11.13333	-27
11.14167	-25
11.15000	-23
11.15833	-22
11.16667	-21
11.17500	-23
11.18333	-26
11.19167	-28
11.20000	-30
11.20833	-30
11.21667	-29
11.22500	-28
11.23333	-28
11.24167	-28
11.25000	-27
11.25833	-25
11.26667	-22
11.27500	-19
11.28333	-17
11.29167	-16
11.30000	-16
11.30833	-16
11.31667	-16
11.32500	-16
11.33333	-20
11.34167	-25
11.35000	-31
11.35833	-37
11.36667	-40
11.37500	-41
11.38333	-41
11.39167	-40
11.40000	-38
11.40833	-35
11.41667	-31
11.42500	-27
11.43333	-22
11.44167	-18
11.45000	-15
11.45833	-15
11.46667	-16
11.47500	-19
11.48333	-22
11.49167	-24
11.50000	-23
11.50833	-23
11.51667	-21
11.52500	-21
11.53333	-22
11.54167	-25
11.55000	-28
11.55833	-30
11.56667	-30
11.57500	-28
11.58333	-25
11.59167	-21
11.60000	-19
11.60833	-19
11.61667	-21
11.62500	-25
11.63333	-27
11.64167	-27
11.65000	-26
11.65833	-24
11.66667	-22
11.67500	-21
11.68333	-23
11.69167	-24
11.70000	-24
11.70833	-23
11.71667	-21
11.72500	-20
11.73333	-22
11.74167	-24
11.75000	-27
11.75833	-28
11.76667	-27
11.77500	-24
11.78333	-20
11.79167	-18
11.80000	-18
11.80833	-20
11.81667	-24
11.82500	-27
11.83333	-29
11.84167	-29
11.85000	-27
11.85833	-24
11.86667	-22
11.87500	-20
11.88333	-20
11.89167	-20
11.90000	-19
11.90833	-18
11.91667	-16
11.92500	-14
11.93333	-14
11.94167	-15
11.95000	-16
11.95833	-17
11.96667	-19
11.97500	-21
11.98333	-24
11.99167	-25
12.00000	-26
12.00833	-24
12.01667	-21
12.02500	-18
12.03333	-16
12.04167	-16
12.05000	-18
12.05833	-20
12.06667	-23
12.07500	-25
12.08333	-27
12.09167	-29
12.10000	-29
12.10833	-28
12.11667	-27
12.12500	-26
12.13333	-25
12.14167	-24
12.15000	-23
12.15833	-21
12.16667	-21
12.17500	-22
12.18333	-23
12.19167	-24
12.20000	-24
12.20833	-23
12.21667	-23
12.22500	-24
12.23333	-26
12.24167	-29
12.25000	-30
12.25833	-29
12.26667	-28
12.27500	-27
12.28333	-26
12.29167	-25
12.30000	-25
12.30833	-26
12.31667	-28
12.32500	-29
12.33333	-31
12.34167	-34
12.35000	-37
12.35833	-40
12.36667	-41
12.37500	-41
12.38333	-40
12.39167	-39
12.40000	-36
12.40833	-32
12.41667	-28
12.42500	-24
12.43333	-21
12.44167	-18
12.45000	-18
12.45833	-21
12.46667	-25
12.47500	-30
12.48333	-34
12.49167	-36
12.50000	-36
12.50833	-34
12.51667	-34
12.52500	-35
12.53333	-34
12.54167	-32
12.55000	-28
12.55833	-23
12.56667	-21
12.57500	-21
12.58333	-23
12.59167	-25
12.60000	-25
12.60833	-25
12.61667	-25
12.62500	-25
12.63333	-25
12.64167	-26
12.65000	-25
12.65833	-24
12.66667	-21
12.67500	-18
12.68333	-16
12.69167	-16
12.70000	-19
12.70833	-23
12.71667	-27
12.72500	-30
12.73333	-32
12.74167	-33
12.75000	-32
12.75833	-31
12.76667	-28
12.77500	-25
12.78333	-22
12.79167	-19
12.80000	-17
12.80833	-16
12.81667	-17
12.82500	-18
12.83333	-20
12.84167	-21
12.85000	-19
12.85833	-15
12.86667	-11
12.87500	-9
12.88333	-10
12.89167	-13
12.90000	-17
12.90833	-21
12.91667	-22
12.92500	-22
12.93333	-21
12.94167	-20
12.95000	-18
12.95833	-17
12.96667	-16
12.97500	-16
12.98333	-16
12.99167	-15
13.00000	-13
13.00833	-11
13.01667	-8
13.02500	-7
13.03333	-7
13.04167	-10
13.05000	-13
13.05833	-16
13.06667	-19
13.07500	-20
13.08333	-21
13.09167	-20
13.10000	-19
13.10833	-19
13.11667	-19
13.12500	-21
13.13333	-23
13.14167	-25
13.15000	-26
13.15833	-26
13.16667	-25
13.17500	-24
13.18333	-23
13.19167	-23
13.20000	-24
13.20833	-25
13.21667	-24
13.22500	-23
13.23333	-21
13.24167	-20
13.25000	-19
13.25833	-18
13.26667	-17
13.27500	-16
13.28333	-18
13.29167	-20
13.30000	-23
13.30833	-24
13.31667	-22
13.32500	-19
13.33333	-15
13.34167	-12
13.35000	-10
13.35833	-11
13.36667	-12
13.37500	-13
13.38333	-15
13.39167	-16
13.40000	-17
13.40833	-19
13.41667	-22
13.42500	-24
13.43333	-25
13.44167	-25
13.45000	-23
13.45833	-21
13.46667	-18
13.47500	-15
13.48333	-13
13.49167	-13
13.50000	-14
13.50833	-18
13.51667	-22
13.52500	-25
13.53333	-26
13.54167	-24
13.55000	-22
13.55833	-18
13.56667	-15
13.57500	-13
13.58333	-12
13.59167	-16
13.60000	-21
13.60833	-28
13.61667	-34
13.62500	-38
13.63333	-39
13.64167	-37
13.65000	-32
13.65833	-26
13.66667	-20
13.67500	-16
13.68333	-13
13.69167	-12
13.70000	-13
13.70833	-15
13.71667	-18
13.72500	-20
13.73333	-21
13.74167	-21
13.75000	-20
13.75833	-18
13.76667	-16
13.77500	-15
13.78333	-15
13.79167	-14
13.80000	-13
13.80833	-13
13.81667	-14
13.82500	-16
13.83333	-18
13.84167	-19
13.85000	-21
13.85833	-22
13.86667	-23
13.87500	-25
13.88333	-27
13.89167	-29
13.90000	-29
13.90833	-27
13.91667	-24
13.92500	-21
13.93333	-20
13.94167	-22
13.95000	-24
13.95833	-27
13.96667	-28
13.97500	-26
13.98333	-23
13.99167	-20
14.00000	-18
14.00833	-17
14.01667	-18
14.02500	-19
14.03333	-21
14.04167	-23
14.05000	-24
14.05833	-25
14.06667	-24
14.07500	-22
14.08333	-20
14.09167	-17
14.10000	-15
14.10833	-13
14.11667	-13
14.12500	-14
14.13333	-14
14.14167	-13
14.15000	-9
14.15833	-3
14.16667	1
14.17500	3
14.18333	1
14.19167	-2
14.20000	-7
14.20833	-10
14.21667	-11
14.22500	-10
14.23333	-10
14.24167	-11
14.25000	-12
14.25833	-13
14.26667	-14
14.27500	-14
14.28333	-13
14.29167	-11
14.30000	-10
14.30833	-10
14.31667	-11
14.32500	-13
14.33333	-14
14.34167	-15
14.35000	-13
14.35833	-10
14.36667	-7
14.37500	-4
14.38333	-4
14.39167	-5
14.40000	-6
14.40833	-7
14.41667	-7
14.42500	-6
14.43333	-4
14.44167	-3
14.45000	-1
14.45833	1
14.46667	1
14.47500	0
14.48333	-3
14.49167	-7
14.50000	-12
14.50833	-15
14.51667	-15
14.52500	-14
14.53333	-12
14.54167	-9
14.55000	-7
14.55833	-6
14.56667	-5
14.57500	-4
14.58333	-4
14.59167	-5
14.60000	-7
14.60833	-8
14.61667	-9
14.62500	-9
14.63333	-8
14.64167	-8
14.65000	-8
14.65833	-8
14.66667	-10
14.67500	-13
14.68333	-16
14.69167	-19
14.70000	-21
14.70833	-23
14.71667	-23
14.72500	-24
14.73333	-25
14.74167	-25
14.75000	-26
14.75833	-27
14.76667	-29
14.77500	-32
14.78333	-35
14.79167	-35
14.80000	-33
14.80833	-29
14.81667	-24
14.82500	-19
14.83333	-16
14.84167	-15
14.85000	-15
14.85833	-16
14.86667	-17
14.87500	-14
14.88333	-9
14.89167	-3
14.90000	3
14.90833	5
14.91667	1
14.92500	-5
14.93333	-13
14.94167	-20
14.95000	-24
14.95833	-24
14.96667	-23
14.97500	-22
14.98333	-21
14.99167	-23
15.00000	-25
15.00833	-27
15.01667	-27
15.02500	-26
15.03333	-25
15.04167	-24
15.05000	-24
15.05833	-25
15.06667	-25
15.07500	-24
15.08333	-21
15.09167	-17
15.10000	-13
15.10833	-9
15.11667	-7
15.12500	-6
15.13333	-7
15.14167	-9
15.15000	-11
15.15833	-13
15.16667	-14
15.17500	-14
15.18333	-13
15.19167	-11
15.20000	-9
15.20833	-8
15.21667	-7
15.22500	-6
15.23333	-7
15.24167	-8
15.25000	-11
15.25833	-14
15.26667	-19
15.27500	-24
15.28333	-29
15.29167	-31
15.30000	-31
15.30833	-29
15.31667	-27
15.32500	-25
15.33333	-23
15.34167	-21
15.35000	-18
15.35833	-14
15.36667	-10
15.37500	-8
15.38333	-7
15.39167	-9
15.40000	-12
15.40833	-16
15.41667	-21
15.42500	-26
15.43333	-30
15.44167	-33
15.45000	-34
15.45833	-34
15.46667	-33
15.47500	-30
15.48333	-27
15.49167	-23
15.50000	-20
15.50833	-19
15.51667	-21
15.52500	-24
15.53333	-27
15.54167	-29
15.55000	-28
15.55833	-26
15.56667	-23
15.57500	-19
15.58333	-17
15.59167	-15
15.60000	-14
15.60833	-14
15.61667	-14
15.62500	-17
15.63333	-20
15.64167	-23
15.65000	-26
15.65833	-28
15.66667	-29
15.67500	-29
15.68333	-28
15.69167	-27
15.70000	-27
15.70833	-27
15.71667	-25
15.72500	-22
15.73333	-20
15.74167	-18
15.75000	-18
15.75833	-21
15.76667	-24
15.77500	-27
15.78333	-30
15.79167	-31
15.80000	-31
15.80833	-31
15.81667	-31
15.82500	-31
15.83333	-31
15.84167	-31
15.85000	-29
15.85833	-27
15.86667	-23
15.87500	-17
15.88333	-12
15.89167	-11
15.90000	-14
15.90833	-20
15.91667	-27
15.92500	-32
15.93333	-33
15.94167	-31
15.95000	-27
15.95833	-21
15.96667	-17
15.97500	-18
15.98333	-21
15.99167	-27
16.00000	-33
16.00833	-36
16.01667	-36
16.02500	-35
16.03333	-35
16.04167	-36
16.05000	-38
16.05833	-41
16.06667	-41
16.07500	-40
16.08333	-37
16.09167	-33
16.10000	-29
16.10833	-25
16.11667	-21
16.12500	-19
16.13333	-16
16.14167	-14
16.15000	-13
16.15833	-14
16.16667	-16
16.17500	-18
16.18333	-20
16.19167	-20
16.20000	-19
16.20833	-19
16.21667	-21
16.22500	-24
16.23333	-27
16.24167	-30
16.25000	-31
16.25833	-29
16.26667	-27
16.27500	-26
16.28333	-26
16.29167	-27
16.30000	-29
16.30833	-29
16.31667	-28
16.32500	-26
16.33333	-23
16.34167	-20
16.35000	-19
16.35833	-20
16.36667	-22
16.37500	-25
16.38333	-26
16.39167	-26
16.40000	-24
16.40833	-22
16.41667	-21
16.42500	-21
16.43333	-22
16.44167	-23
16.45000	-24
16.45833	-24
16.46667	-24
16.47500	-23
16.48333	-22
16.49167	-20
16.50000	-18
16.50833	-17
16.51667	-16
16.52500	-15
16.53333	-16
16.54167	-18
16.55000	-20
16.55833	-22
16.56667	-25
16.57500	-29
16.58333	-33
16.59167	-37
16.60000	-40
16.60833	-40
16.61667	-38
16.62500	-36
16.63333	-34
16.64167	-33
16.65000	-31
16.65833	-28
16.66667	-25
16.67500	-22
16.68333	-20
16.69167	-18
16.70000	-17
16.70833	-18
16.71667	-23
16.72500	-28
16.73333	-35
16.74167	-40
16.75000	-42
16.75833	-40
16.76667	-38
16.77500	-37
16.78333	-37
16.79167	-37
16.80000	-35
16.80833	-31
16.81667	-25
16.82500	-18
16.83333	-14
16.84167	-11
16.85000	-9
16.85833	-9
16.86667	-9
16.87500	-10
16.88333	-13
16.89167	-19
16.90000	-26
16.90833	-31
16.91667	-33
16.92500	-33
16.93333	-31
16.94167	-29
16.95000	-29
16.95833	-31
16.96667	-33
16.97500	-35
16.98333	-35
16.99167	-33
17.00000	-28
17.00833	-22
17.01667	-16
17.02500	-12
17.03333	-11
17.04167	-13
17.05000	-16
17.05833	-19
17.06667	-22
17.07500	-23
17.08333	-24
17.09167	-24
17.10000	-26
17.10833	-27
17.11667	-28
17.12500	-30
17.13333	-32
17.14167	-35
17.15000	-36
17.15833	-35
17.16667	-33
17.17500	-31
17.18333	-30
17.19167	-30
17.20000	-32
17.20833	-33
17.21667	-33
17.22500	-31
17.23333	-29
17.24167	-27
17.25000	-24
17.25833	-21
17.26667	-19
17.27500	-19
17.28333	-22
17.29167	-26
17.30000	-31
17.30833	-34
17.31667	-36
17.32500	-36
17.33333	-36
17.34167	-35
17.35000	-34
17.35833	-34
17.36667	-35
17.37500	-36
17.38333	-36
17.39167	-35
17.40000	-32
17.40833	-29
17.41667	-27
17.42500	-25
17.43333	-24
17.44167	-24
17.45000	-24
17.45833	-23
17.46667	-23
17.47500	-24
17.48333	-26
17.49167	-28
17.50000	-28
17.50833	-26
17.51667	-25
17.52500	-24
17.53333	-26
17.54167	-30
17.55000	-32
17.55833	-33
17.56667	-32
17.57500	-30
17.58333	-28
17.59167	-27
17.60000	-28
17.60833	-30
17.61667	-31
17.62500	-33
17.63333	-34
17.64167	-34
17.65000	-33
17.65833	-30
17.66667	-27
17.67500	-26
17.68333	-26
17.69167	-28
17.70000	-30
17.70833	-31
17.71667	-30
17.72500	-27
17.73333	-23
17.74167	-20
17.75000	-19
17.75833	-21
17.76667	-25
17.77500	-29
17.78333	-33
17.79167	-35
17.80000	-34
17.80833	-33
17.81667	-31
17.82500	-30
17.83333	-31
17.84167	-32
17.85000	-33
17.85833	-32
17.86667	-30
17.87500	-28
17.88333	-26
17.89167	-25
17.90000	-24
17.90833	-24
17.91667	-26
17.92500	-28
17.93333	-29
17.94167	-29
17.95000	-28
17.95833	-26
17.96667	-23
17.97500	-21
17.98333	-20
17.99167	-20
18.00000	-23
18.00833	-27
18.01667	-33
18.02500	-38
18.03333	-41
18.04167	-40
18.05000	-39
18.05833	-37
18.06667	-35
18.07500	-36
18.08333	-37
18.09167	-38
18.10000	-36
18.10833	-34
18.11667	-32
18.12500	-31
18.13333	-30
18.14167	-29
18.15000	-27
18.15833	-25
18.16667	-23
18.17500	-22
18.18333	-22
18.19167	-23
18.20000	-24
18.20833	-27
18.21667	-30
18.22500	-34
18.23333	-37
18.24167	-39
18.25000	-39
18.25833	-38
18.26667	-36
18.27500	-34
18.28333	-32
18.29167	-31
18.30000	-31
18.30833	-31
18.31667	-31
18.32500	-31
18.33333	-33
18.34167	-37
18.35000	-41
18.35833	-45
18.36667	-45
18.37500	-40
18.38333	-34
18.39167	-29
18.40000	-24
18.40833	-22
18.41667	-21
18.42500	-23
18.43333	-25
18.44167	-28
18.45000	-29
18.45833	-31
18.46667	-33
18.47500	-37
18.48333	-43
18.49167	-47
18.50000	-50
18.50833	-49
18.51667	-45
18.52500	-40
18.53333	-37
18.54167	-34
18.55000	-32
18.55833	-31
18.56667	-31
18.57500	-32
18.58333	-33
18.59167	-35
18.60000	-36
18.60833	-36
18.61667	-33
18.62500	-30
18.63333	-28
18.64167	-28
18.65000	-31
18.65833	-35
18.66667	-40
18.67500	-44
18.68333	-46
18.69167	-46
18.70000	-43
18.70833	-38
18.71667	-33
18.72500	-28
18.73333	-23
18.74167	-20
18.75000	-20
18.75833	-20
18.76667	-22
18.77500	-23
18.78333	-23
18.79167	-21
18.80000	-19
18.80833	-16
18.81667	-16
18.82500	-17
18.83333	-21
18.84167	-26
18.85000	-31
18.85833	-35
18.86667	-37
18.87500	-37
18.88333	-35
18.89167	-32
18.90000	-29
18.90833	-27
18.91667	-27
18.92500	-28
18.93333	-32
18.94167	-36
18.95000	-41
18.95833	-44
18.96667	-46
18.97500	-46
18.98333	-43
18.99167	-39
19.00000	-34
19.00833	-32
19.01667	-32
19.02500	-33
19.03333	-34
19.04167	-34
19.05000	-33
19.05833	-29
19.06667	-25
19.07500	-21
19.08333	-16
19.09167	-13
19.10000	-10
19.10833	-8
19.11667	-8
19.12500	-10
19.13333	-14
19.14167	-19
19.15000	-23
19.15833	-25
19.16667	-27
19.17500	-28
19.18333	-29
19.19167	-30
19.20000	-32
19.20833	-34
19.21667	-36
19.22500	-37
19.23333	-39
19.24167	-41
19.25000	-42
19.25833	-42
19.26667	-41
19.27500	-38
19.28333	-36
19.29167	-34
19.30000	-33
19.30833	-33
19.31667	-34
19.32500	-34
19.33333	-34
19.34167	-34
19.35000	-33
19.35833	-32
19.36667	-30
19.37500	-27
19.38333	-23
19.39167	-21
19.40000	-21
19.40833	-22
19.41667	-24
19.42500	-26
19.43333	-30
19.44167	-33
19.45000	-37
19.45833	-40
19.46667	-42
19.47500	-42
19.48333	-41
19.49167	-39
19.50000	-36
19.50833	-34
19.51667	-31
19.52500	-29
19.53333	-26
19.54167	-24
19.55000	-23
19.55833	-24
19.56667	-25
19.57500	-26
19.58333	-27
19.59167	-24
19.60000	-20
19.60833	-16
19.61667	-14
19.62500	-13
19.63333	-15
19.64167	-19
19.65000	-25
19.65833	-31
19.66667	-37
19.67500	-42
19.68333	-45
19.69167	-45
19.70000	-42
19.70833	-38
19.71667	-32
19.72500	-27
19.73333	-24
19.74167	-23
19.75000	-25
19.75833	-29
19.76667	-33
19.77500	-37
19.78333	-40
19.79167	-42
19.80000	-41
19.80833	-39
19.81667	-36
19.82500	-34
19.83333	-32
19.84167	-30
19.85000	-29
19.85833	-28
19.86667	-27
19.87500	-27
19.88333	-28
19.89167	-28
19.90000	-26
19.90833	-24
19.91667	-21
19.92500	-17
19.93333	-15
19.94167	-15
19.95000	-16
19.95833	-18
19.96667	-20
19.97500	-23
19.98333	-25
19.99167	-28
20.00000	-31
20.00833	-34
20.01667	-34
20.02500	-32
20.03333	-29
20.04167	-25
20.05000	-21
20.05833	-17
20.06667	-14
20.07500	-14
20.08333	-15
20.09167	-17
20.10000	-19
20.10833	-21
20.11667	-22
20.12500	-23
20.13333	-24
20.14167	-27
20.15000	-29
20.15833	-31
20.16667	-32
20.17500	-33
20.18333	-33
20.19167	-30
20.20000	-26
20.20833	-22
20.21667	-19
20.22500	-17
20.23333	-15
20.24167	-15
20.25000	-15
20.25833	-14
20.26667	-13
20.27500	-14
20.28333	-16
20.29167	-19
20.30000	-22
20.30833	-23
20.31667	-22
20.32500	-21
20.33333	-22
20.34167	-23
20.35000	-23
20.35833	-21
20.36667	-17
20.37500	-11
20.38333	-4
20.39167	-1
20.40000	-0
20.40833	-0
20.41667	0
20.42500	2
20.43333	4
20.44167	8
20.45000	10
20.45833	11
20.46667	10
20.47500	10
20.48333	10
20.49167	10
20.50000	8
20.50833	6
20.51667	3
20.52500	2
20.53333	1
20.54167	-0
20.55000	-2
20.55833	-3
20.56667	-3
20.57500	-1
20.58333	2
20.59167	5
20.60000	9
20.60833	14
20.61667	19
20.62500	23
20.63333	26
20.64167	29
20.65000	31
20.65833	32
20.66667	32
20.67500	32
20.68333	30
20.69167	29
20.70000	27
20.70833	27
20.71667	26
20.72500	26
20.73333	24
20.74167	21
20.75000	19
20.75833	18
20.76667	18
20.77500	20
20.78333	23
20.79167	26
20.80000	30
20.80833	34
20.81667	38
20.82500	42
20.83333	46
20.84167	49
20.85000	52
20.85833	55
20.86667	58
20.87500	60
20.88333	62
20.89167	61
20.90000	60
20.90833	58
20.91667	55
20.92500	53
20.93333	51
20.94167	52
20.95000	56
20.95833	62
20.96667	68
20.97500	74
20.98333	78
20.99167	81
21.00000	81
21.00833	82
21.01667	85
21.02500	88
21.03333	92
21.04167	97
21.05000	102
21.05833	106
21.06667	111
21.07500	115
21.08333	118
21.09167	118
21.10000	115
21.10833	111
21.11667	108
21.12500	107
21.13333	108
21.14167	110
21.15000	113
21.15833	116
21.16667	119
21.17500	123
21.18333	126
21.19167	127
21.20000	126
21.20833	125
21.21667	124
21.22500	123
21.23333	123
21.24167	124
21.25000	124
21.25833	123
21.26667	123
21.27500	124
21.28333	126
21.29167	130
21.30000	135
21.30833	142
21.31667	149
21.32500	154
21.33333	157
21.34167	158
21.35000	157
21.35833	155
21.36667	154
21.37500	154
21.38333	157
21.39167	161
21.40000	166
21.40833	172
21.41667	179
21.42500	184
21.43333	186
21.44167	188
21.45000	190
21.45833	193
21.46667	198
21.47500	203
21.48333	207
21.49167	211
21.50000	213
21.50833	214
21.51667	215
21.52500	215
21.53333	218
21.54167	222
21.55000	226
21.55833	228
21.56667	228
21.57500	229
21.58333	230
21.59167	232
21.60000	234
21.60833	235
21.61667	234
21.62500	231
21.63333	228
21.64167	226
21.65000	225
21.65833	226
21.66667	229
21.67500	235
21.68333	242
21.69167	247
21.70000	251
21.70833	254
21.71667	256
21.72500	258
21.73333	262
21.74167	266
21.75000	271
21.75833	275
21.76667	278
21.77500	279
21.78333	281
21.79167	282
21.80000	283
21.80833	284
21.81667	285
21.82500	286
21.83333	285
21.84167	285
21.85000	285
21.85833	288
21.86667	290
21.87500	292
21.88333	294
21.89167	294
21.90000	291
21.90833	289
21.91667	286
21.92500	284
21.93333	284
21.94167	286
21.95000	289
21.95833	294
21.96667	298
21.97500	302
21.98333	305
21.99167	307
22.00000	308
22.00833	308
22.01667	306
22.02500	303
22.03333	300
22.04167	298
22.05000	298
22.05833	300
22.06667	303
22.07500	305
22.08333	308
22.09167	310
22.10000	310
22.10833	312
22.11667	315
22.12500	318
22.13333	319
22.14167	318
22.15000	316
22.15833	313
22.16667	313
22.17500	315
22.18333	318
22.19167	320
22.20000	321
22.20833	322
22.21667	325
22.22500	328
22.23333	332
22.24167	336
22.25000	339
22.25833	339
22.26667	338
22.27500	337
22.28333	335
22.29167	333
22.30000	331
22.30833	329
22.31667	328
22.32500	327
22.33333	329
22.34167	334
22.35000	339
22.35833	345
22.36667	350
22.37500	353
22.38333	354
22.39167	353
22.40000	351
22.40833	349
22.41667	348
22.42500	349
22.43333	350
22.44167	353
22.45000	355
22.45833	357
22.46667	360
22.47500	364
22.48333	370
22.49167	377
22.50000	384
22.50833	388
22.51667	390
22.52500	390
22.53333	389
22.54167	389
22.55000	390
22.55833	392
22.56667	394
22.57500	395
22.58333	397
22.59167	399
22.60000	402
22.60833	406
22.61667	410
22.62500	415
22.63333	419
22.64167	423
22.65000	425
22.65833	427
22.66667	428
22.67500	431
22.68333	435
22.69167	437
22.70000	437
22.70833	437
22.71667	438
22.72500	441
22.73333	445
22.74167	449
22.75000	451
22.75833	450
22.76667	448
22.77500	446
22.78333	446
22.79167	447
22.80000	450
22.80833	454
22.81667	457
22.82500	460
22.83333	460
22.84167	460
22.85000	458
22.85833	458
22.86667	460
22.87500	464
22.88333	471
22.89167	479
22.90000	487
22.90833	494
22.91667	498
22.92500	501
22.93333	500
22.94167	499
22.95000	499
22.95833	501
22.96667	504
22.97500	507
22.98333	509
22.99167	510
23.00000	509
23.00833	508
23.01667	508
23.02500	509
23.03333	511
23.04167	514
23.05000	517
23.05833	521
23.06667	526
23.07500	531
23.08333	536
23.09167	540
23.10000	543
23.10833	544
23.11667	544
23.12500	542
23.13333	541
23.14167	540
23.15000	541
23.15833	543
23.16667	547
23.17500	551
23.18333	555
23.19167	559
23.20000	563
23.20833	565
23.21667	566
23.22500	564
23.23333	562
23.24167	560
23.25000	560
23.25833	563
23.26667	565
23.27500	568
23.28333	571
23.29167	575
23.30000	580
23.30833	587
23.31667	595
23.32500	601
23.33333	605
23.34167	607
23.35000	607
23.35833	608
23.36667	610
23.37500	611
23.38333	612
23.39167	613
23.40000	613
23.40833	613
23.41667	612
23.42500	611
23.43333	611
23.44167	613
23.45000	616
23.45833	621
23.46667	626
23.47500	633
23.48333	640
23.49167	646
23.50000	650
23.50833	653
23.51667	655
23.52500	656
23.53333	657
23.54167	658
23.55000	660
23.55833	661
23.56667	662
23.57500	663
23.58333	664
23.59167	667
23.60000	671
23.60833	676
23.61667	682
23.62500	687
23.63333	689
23.64167	689
23.65000	689
23.65833	691
23.66667	694
23.67500	695
23.68333	695
23.69167	693
23.70000	691
23.70833	690
23.71667	691
23.72500	695
23.73333	700
23.74167	705
23.75000	709
23.75833	712
23.76667	714
23.77500	716
23.78333	716
23.79167	715
23.80000	714
23.80833	712
23.81667	710
23.82500	708
23.83333	707
23.84167	708
23.85000	709
23.85833	709
23.86667	709
23.87500	706
23.88333	701
23.89167	698
23.90000	695
23.90833	695
23.91667	697
23.92500	699
23.93333	700
23.94167	699
23.95000	697
23.95833	694
23.96667	692
23.97500	689
23.98333	687
23.99167	686
24.00000	684
24.00833	684
24.01667	684
24.02500	685
24.03333	686
24.04167	685
24.05000	685
24.05833	684
24.06667	684
24.07500	686
24.08333	688
24.09167	689
24.10000	689
24.10833	688
24.11667	685
24.12500	682
24.13333	678
24.14167	675
24.15000	670
24.15833	665
24.16667	660
24.17500	656
24.18333	650
24.19167	644
24.20000	637
24.20833	632
24.21667	628
24.22500	626
24.23333	626
24.24167	628
24.25000	630
24.25833	632
24.26667	633
24.27500	634
24.28333	633
24.29167	630
24.30000	627
24.30833	623
24.31667	621
24.32500	621
24.33333	622
24.34167	623
24.35000	622
24.35833	620
24.36667	616
24.37500	611
24.38333	606
24.39167	603
24.40000	602
24.40833	602
24.41667	602
24.42500	602
24.43333	601
24.44167	597
24.45000	594
24.45833	592
24.46667	590
24.47500	590
24.48333	590
24.49167	589
24.50000	587
24.50833	585
24.51667	583
24.52500	581
24.53333	579
24.54167	578
24.55000	575
24.55833	573
24.56667	570
24.57500	568
24.58333	566
24.59167	564
24.60000	561
24.60833	558
24.61667	555
24.62500	552
24.63333	551
24.64167	551
24.65000	552
24.65833	552
24.66667	552
24.67500	551
24.68333	549
24.69167	546
24.70000	542
24.70833	538
24.71667	536
24.72500	534
24.73333	535
24.74167	536
24.75000	537
24.75833	537
24.76667	534
24.77500	528
24.78333	521
24.79167	514
24.80000	508
24.80833	504
24.81667	502
24.82500	503
24.83333	503
24.84167	504
24.85000	504
24.85833	504
24.86667	503
24.87500	503
24.88333	503
24.89167	504
24.90000	503
24.90833	501
24.91667	497
24.92500	492
24.93333	489
24.94167	487
24.95000	487
24.95833	488
24.96667	489
24.97500	488
24.98333	485
24.99167	482
25.00000	478
25.00833	475
25.01667	472
25.02500	470
25.03333	469
25.04167	469
25.05000	469
25.05833	468
25.06667	467
25.07500	465
25.08333	462
25.09167	461
25.10000	461
25.10833	462
25.11667	463
25.12500	463
25.13333	462
25.14167	461
25.15000	460
25.15833	460
25.16667	461
25.17500	461
25.18333	459
25.19167	455
25.20000	451
25.20833	446
25.21667	442
25.22500	438
25.23333	437
25.24167	438
25.25000	441
25.25833	444
25.26667	446
25.27500	445
25.28333	442
25.29167	438
25.30000	434
25.30833	431
25.31667	431
25.32500	431
25.33333	431
25.34167	430
25.35000	430
25.35833	430
25.36667	432
25.37500	434
25.38333	435
25.39167	434
25.40000	431
25.40833	427
25.41667	423
25.42500	422
25.43333	423
25.44167	426
25.45000	432
25.45833	437
25.46667	440
25.47500	440
25.48333	438
25.49167	434
25.50000	430
25.50833	427
25.51667	427
25.52500	428
25.53333	430
25.54167	432
25.55000	435
25.55833	438
25.56667	441
25.57500	443
25.58333	445
25.59167	445
25.60000	445
25.60833	444
25.61667	443
25.62500	442
25.63333	441
25.64167	442
25.65000	442
25.65833	442
25.66667	441
25.67500	440
25.68333	440
25.69167	441
25.70000	443
25.70833	446
25.71667	448
25.72500	449
25.73333	450
25.74167	449
25.75000	448
25.75833	447
25.76667	445
25.77500	445
25.78333	446
25.79167	447
25.80000	449
25.80833	449
25.81667	447
25.82500	444
25.83333	441
25.84167	440
25.85000	439
25.85833	438
25.86667	437
25.87500	439
25.88333	440
25.89167	442
25.90000	444
25.90833	443
25.91667	441
25.92500	439
25.93333	439
25.94167	441
25.95000	444
25.95833	445
25.96667	446
25.97500	447
25.98333	449
25.99167	451
26.00000	452
26.00833	451
26.01667	449
26.02500	447
26.03333	445
26.04167	445
26.05000	445
26.05833	446
26.06667	448
26.07500	452
26.08333	455
26.09167	457
26.10000	457
26.10833	456
26.11667	454
26.12500	451
26.13333	449
26.14167	446
26.15000	445
26.15833	443
26.16667	441
26.17500	441
26.18333	441
26.19167	441
26.20000	441
26.20833	440
26.21667	439
26.22500	439
26.23333	440
26.24167	443
26.25000	446
26.25833	449
26.26667	451
26.27500	452
26.28333	452
26.29167	453
26.30000	455
26.30833	458
26.31667	462
26.32500	466
26.33333	468
26.34167	469
26.35000	469
26.35833	468
26.36667	469
26.37500	471
26.38333	475
26.39167	479
26.40000	482
26.40833	485
26.41667	486
26.42500	487
26.43333	487
26.44167	486
26.45000	483
26.45833	480
26.46667	478
26.47500	478
26.48333	479
26.49167	481
26.50000	483
26.50833	486
26.51667	489
26.52500	491
26.53333	494
26.54167	495
26.55000	497
26.55833	500
26.56667	501
26.57500	502
26.58333	501
26.59167	500
26.60000	500
26.60833	501
26.61667	502
26.62500	504
26.63333	505
26.64167	507
26.65000	509
26.65833	511
26.66667	512
26.67500	511
26.68333	509
26.69167	506
26.70000	504
26.70833	502
26.71667	502
26.72500	504
26.73333	506
26.74167	508
26.75000	510
26.75833	513
26.76667	516
26.77500	519
26.78333	523
26.79167	526
26.80000	529
26.80833	531
26.81667	533
26.82500	535
26.83333	537
26.84167	539
26.85000	542
26.85833	546
26.86667	550
26.87500	554
26.88333	558
26.89167	562
26.90000	565
26.90833	569
26.91667	574
26.92500	579
26.93333	582
26.94167	583
26.95000	583
26.95833	583
26.96667	583
26.97500	584
26.98333	585
26.99167	585
27.00000	584
27.00833	583
27.01667	583
27.02500	583
27.03333	583
27.04167	583
27.05000	582
27.05833	582
27.06667	584
27.07500	586
27.08333	589
27.09167	592
27.10000	596
27.10833	601
27.11667	606
27.12500	610
27.13333	613
27.14167	614
27.15000	614
27.15833	614
27.16667	614
27.17500	615
27.18333	616
27.19167	616
27.20000	616
27.20833	616
27.21667	617
27.22500	618
27.23333	621
27.24167	623
27.25000	624
27.25833	624
27.26667	623
27.27500	621
27.28333	621
27.29167	622
27.30000	626
27.30833	630
27.31667	634
27.32500	639
27.33333	642
27.34167	645
27.35000	647
27.35833	649
27.36667	648
27.37500	644
27.38333	640
27.39167	636
27.40000	636
27.40833	639
27.41667	644
27.42500	648
27.43333	649
27.44167	648
27.45000	648
27.45833	648
27.46667	649
27.47500	650
27.48333	651
27.49167	652
27.50000	652
27.50833	652
27.51667	654
27.52500	655
27.53333	656
27.54167	657
27.55000	656
27.55833	656
27.56667	657
27.57500	659
27.58333	661
27.59167	662
27.60000	662
27.60833	661
27.61667	660
27.62500	659
27.63333	659
27.64167	660
27.65000	661
27.65833	664
27.66667	667
27.67500	672
27.68333	676
27.69167	680
27.70000	682
27.70833	685
27.71667	687
27.72500	688
27.73333	689
27.74167	688
27.75000	687
27.75833	685
27.76667	685
27.77500	688
27.78333	692
27.79167	695
27.80000	697
27.80833	697
27.81667	696
27.82500	696
27.83333	698
27.84167	701
27.85000	704
27.85833	706
27.86667	707
27.87500	706
27.88333	706
27.89167	707
27.90000	710
27.90833	712
27.91667	714
27.92500	714
27.93333	714
27.94167	713
27.95000	713
27.95833	714
27.96667	716
27.97500	718
27.98333	720
27.99167	720
28.00000	718
28.00833	717
28.01667	716
28.02500	718
28.03333	721
28.04167	726
28.05000	730
28.05833	732
28.06667	733
28.07500	732
28.08333	732
28.09167	733
28.10000	736
28.10833	739
28.11667	741
28.12500	740
28.13333	736
28.14167	731
28.15000	727
28.15833	725
28.16667	727
28.17500	730
28.18333	734
28.19167	736
28.20000	737
28.20833	737
28.21667	737
28.22500	736
28.23333	737
28.24167	740
28.25000	742
28.25833	744
28.26667	746
28.27500	748
28.28333	750
28.29167	750
28.30000	749
28.30833	747
28.31667	745
28.32500	744
28.33333	745
28.34167	749
28.35000	752
28.35833	754
28.36667	754
28.37500	752
28.38333	750
28.39167	748
28.40000	747
28.40833	746
28.41667	743
28.42500	740
28.43333	737
28.44167	736
28.45000	737
28.45833	741
28.46667	746
28.47500	750
28.48333	753
28.49167	755
28.50000	756
28.50833	755
28.51667	755
28.52500	757
28.53333	758
28.54167	761
28.55000	763
28.55833	767
28.56667	769
28.57500	771
28.58333	772
28.59167	772
28.60000	771
28.60833	771
28.61667	771
28.62500	771
28.63333	772
28.64167	772
28.65000	773
28.65833	774
28.66667	774
28.67500	774
28.68333	773
28.69167	772
28.70000	773
28.70833	775
28.71667	778
28.72500	781
28.73333	783
28.74167	786
28.75000	788
28.75833	790
28.76667	793
28.77500	795
28.78333	798
28.79167	801
28.80000	806
28.80833	810
28.81667	815
28.82500	820
28.83333	824
28.84167	827
28.85000	829
28.85833	830
28.86667	829
28.87500	828
28.88333	828
28.89167	829
28.90000	833
28.90833	838
28.91667	843
28.92500	847
28.93333	850
28.94167	853
28.95000	855
28.95833	857
28.96667	860
28.97500	863
28.98333	866
28.99167	870
29.00000	873
29.00833	877
29.01667	880
29.02500	883
29.03333	888
29.04167	893
29.05000	900
29.05833	907
29.06667	913
29.07500	918
29.08333	923
29.09167	927
29.10000	933
29.10833	939
29.11667	946
29.12500	952
29.13333	959
29.14167	966
29.15000	972
29.15833	978
29.16667	982
29.17500	986
29.18333	992
29.19167	1000
29.20000	1009
29.20833	1016
29.21667	1022
29.22500	1027
29.23333	1033
29.24167	1040
29.25000	1049
29.25833	1059
29.26667	1067
29.27500	1073
29.28333	1077
29.29167	1081
29.30000	1085
29.30833	1092
29.31667	1100
29.32500	1110
29.33333	1119
29.34167	1128
29.35000	1135
29.35833	1142
29.36667	1151
29.37500	1161
29.38333	1172
29.39167	1185
29.40000	1199
29.40833	1214
29.41667	1228
29.42500	1242
29.43333	1256
29.44167	1271
29.45000	1285
29.45833	1301
29.46667	1315
29.47500	1328
29.48333	1341
29.49167	1355
29.50000	1371
29.50833	1388
29.51667	1406
29.52500	1426
29.53333	1446
29.54167	1467
29.55000	1488
29.55833	1508
29.56667	1529
29.57500	1551
29.58333	1573
29.59167	1594
29.60000	1615
29.60833	1636
29.61667	1659
29.62500	1682
29.63333	1707
29.64167	1734
29.65000	1762
29.65833	1792
29.66667	1823
29.67500	1856
29.68333	1888
29.69167	1919
29.70000	1947
29.70833	1975
29.71667	2005
29.72500	2037
29.73333	2072
29.74167	2111
29.75000	2151
29.75833	2194
29.76667	2238
29.77500	2284
29.78333	2330
29.79167	2375
29.80000	2420
29.80833	2463
29.81667	2507
29.82500	2550
29.83333	2595
29.84167	2642
29.85000	2691
29.85833	2745
29.86667	2799
29.87500	2857
29.88333	2915
29.89167	2972
29.90000	3027
29.90833	3082
29.91667	3139
29.92500	3197
29.93333	3258
29.94167	3321
29.95000	3383
29.95833	3448
29.96667	3512
29.97500	3580
29.98333	3647
29.99167	3712
30.00000	3776
30.00833	3839
30.01667	3901
30.02500	3962
30.03333	4024
30.04167	4085
30.05000	4143
30.05833	4200
30.06667	4256
30.07500	4313
30.08333	4372
30.09167	4433
30.10000	4495
30.10833	4555
30.11667	4613
30.12500	4668
30.13333	4721
30.14167	4772
30.15000	4819
30.15833	4864
30.16667	4906
30.17500	4948
30.18333	4990
30.19167	5032
30.20000	5075
30.20833	5115
30.21667	5153
30.22500	5187
30.23333	5218
30.24167	5246
30.25000	5272
30.25833	5296
30.26667	5319
30.27500	5342
30.28333	5366
30.29167	5388
30.30000	5408
30.30833	5424
30.31667	5435
30.32500	5443
30.33333	5447
30.34167	5449
30.35000	5449
30.35833	5447
30.36667	5444
30.37500	5437
30.38333	5428
30.39167	5418
30.40000	5406
30.40833	5393
30.41667	5377
30.42500	5360
30.43333	5340
30.44167	5318
30.45000	5296
30.45833	5273
30.46667	5248
30.47500	5222
30.48333	5193
30.49167	5161
30.50000	5126
30.50833	5091
30.51667	5055
30.52500	5018
30.53333	4980
30.54167	4940
30.55000	4900
30.55833	4860
30.56667	4822
30.57500	4784
30.58333	4745
30.59167	4702
30.60000	4653
30.60833	4602
30.61667	4546
30.62500	4491
30.63333	4439
30.64167	4389
30.65000	4342
30.65833	4296
30.66667	4251
30.67500	4206
30.68333	4161
30.69167	4115
30.70000	4068
30.70833	4021
30.71667	3972
30.72500	3924
30.73333	3874
30.74167	3824
30.75000	3775
30.75833	3725
30.76667	3676
30.77500	3627
30.78333	3578
30.79167	3529
30.80000	3479
30.80833	3430
30.81667	3383
30.82500	3337
30.83333	3293
30.84167	3251
30.85000	3211
30.85833	3172
30.86667	3133
30.87500	3092
30.88333	3051
30.89167	3010
30.90000	2969
30.90833	2928
30.91667	2887
30.92500	2847
30.93333	2807
30.94167	2769
30.95000	2733
30.95833	2699
30.96667	2667
30.97500	2634
30.98333	2600
30.99167	2567
31.00000	2534
31.00833	2502
31.01667	2472
31.02500	2442
31.03333	2410
31.04167	2379
31.05000	2348
31.05833	2317
31.06667	2287
31.07500	2257
31.08333	2228
31.09167	2201
31.10000	2174
31.10833	2150
31.11667	2127
31.12500	2104
31.13333	2082
31.14167	2058
31.15000	2035
31.15833	2011
31.16667	1987
31.17500	1962
31.18333	1937
31.19167	1912
31.20000	1889
31.20833	1869
31.21667	1850
31.22500	1833
31.23333	1816
31.24167	1799
31.25000	1782
31.25833	1763
31.26667	1744
31.27500	1724
31.28333	1705
31.29167	1686
31.30000	1669
31.30833	1654
31.31667	1641
31.32500	1629
31.33333	1618
31.34167	1608
31.35000	1598
31.35833	1586
31.36667	1574
31.37500	1560
31.38333	1546
31.39167	1531
31.40000	1515
31.40833	1498
31.41667	1482
31.42500	1467
31.43333	1455
31.44167	1445
31.45000	1438
31.45833	1432
31.46667	1427
31.47500	1421
31.48333	1413
31.49167	1404
31.50000	1395
31.50833	1385
31.51667	1375
31.52500	1365
31.53333	1355
31.54167	1345
31.55000	1337
31.55833	1330
31.56667	1324
31.57500	1316
31.58333	1307
31.59167	1297
31.60000	1286
31.60833	1277
31.61667	1269
31.62500	1262
31.63333	1256
31.64167	1249
31.65000	1242
31.65833	1235
31.66667	1229
31.67500	1226
31.68333	1226
31.69167	1225
31.70000	1224
31.70833	1221
31.71667	1216
31.72500	1212
31.73333	1208
31.74167	1204
31.75000	1200
31.75833	1195
31.76667	1189
31.77500	1183
31.78333	1177
31.79167	1171
31.80000	1165
31.80833	1160
31.81667	1158
31.82500	1156
31.83333	1156
31.84167	1157
31.85000	1158
31.85833	1159
31.86667	1160
31.87500	1160
31.88333	1159
31.89167	1158
31.90000	1158
31.90833	1157
31.91667	1158
31.92500	1161
31.93333	1167
31.94167	1175
31.95000	1183
31.95833	1191
31.96667	1197
31.97500	1199
31.98333	1199
31.99167	1200
32.00000	1205
32.00833	1211
32.01667	1219
32.02500	1229
32.03333	1238
32.04167	1247
32.05000	1255
32.05833	1265
32.06667	1274
32.07500	1286
32.08333	1299
32.09167	1312
32.10000	1328
32.10833	1343
32.11667	1358
32.12500	1374
32.13333	1392
32.14167	1410
32.15000	1429
32.15833	1448
32.16667	1469
32.17500	1494
32.18333	1523
32.19167	1556
32.20000	1592
32.20833	1628
32.21667	1666
32.22500	1705
32.23333	1745
32.24167	1788
32.25000	1833
32.25833	1883
32.26667	1936
32.27500	1993
32.28333	2053
32.29167	2116
32.30000	2184
32.30833	2253
32.31667	2326
32.32500	2400
32.33333	2477
32.34167	2558
32.35000	2643
32.35833	2737
32.36667	2834
32.37500	2939
32.38333	3049
32.39167	3165
32.40000	3290
32.40833	3419
32.41667	3557
32.42500	3699
32.43333	3849
32.44167	4006
32.45000	4169
32.45833	4344
32.46667	4525
32.47500	4719
32.48333	4919
32.49167	5125
32.50000	5341
32.50833	5560
32.51667	5792
32.52500	6028
32.53333	6275
32.54167	6529
32.55000	6787
32.55833	7059
32.56667	7335
32.57500	7629
32.58333	7932
32.59167	8245
32.60000	8572
32.60833	8897
32.61667	9234
32.62500	9570
32.63333	9918
32.64167	10276
32.65000	10639
32.65833	11018
32.66667	11395
32.67500	11783
32.68333	12170
32.69167	12560
32.70000	12958
32.70833	13351
32.71667	13758
32.72500	14162
32.73333	14574
32.74167	14991
32.75000	15406
32.75833	15832
32.76667	16249
32.77500	16673
32.78333	17089
32.79167	17499
32.80000	17910
32.80833	18309
32.81667	18714
32.82500	19111
32.83333	19509
32.84167	19903
32.85000	20285
32.85833	20668
32.86667	21031
32.87500	21390
32.88333	21736
32.89167	22069
32.90000	22397
32.90833	22709
32.91667	23018
32.92500	23310
32.93333	23592
32.94167	23863
32.95000	24117
32.95833	24363
32.96667	24592
32.97500	24811
32.98333	25013
32.99167	25198
33.00000	25370
33.00833	25524
33.01667	25666
33.02500	25792
33.03333	25904
33.04167	26002
33.05000	26079
33.05833	26138
33.06667	26179
33.07500	26204
33.08333	26212
33.09167	26205
33.10000	26182
33.10833	26144
33.11667	26090
33.12500	26023
33.13333	25941
33.14167	25845
33.15000	25737
33.15833	25611
33.16667	25475
33.17500	25322
33.18333	25156
33.19167	24977
33.20000	24783
33.20833	24581
33.21667	24361
33.22500	24135
33.23333	23895
33.24167	23645
33.25000	23391
33.25833	23125
33.26667	22859
33.27500	22583
33.28333	22303
33.29167	22016
33.30000	21715
33.30833	21411
33.31667	21090
33.32500	20770
33.33333	20443
33.34167	20114
33.35000	19787
33.35833	19452
33.36667	19123
33.37500	18786
33.38333	18449
33.39167	18111
33.40000	17766
33.40833	17426
33.41667	17078
33.42500	16738
33.43333	16398
33.44167	16060
33.45000	15730
33.45833	15396
33.46667	15070
33.47500	14741
33.48333	14416
33.49167	14095
33.50000	13772
33.50833	13460
33.51667	13144
33.52500	12838
33.53333	12534
33.54167	12234
33.55000	11942
33.55833	11650
33.56667	11369
33.57500	11086
33.58333	10811
33.59167	10539
33.60000	10269
33.60833	10011
33.61667	9753
33.62500	9505
33.63333	9260
33.64167	9020
33.65000	8789
33.65833	8559
33.66667	8339
33.67500	8119
33.68333	7904
33.69167	7693
33.70000	7483
33.70833	7284
33.71667	7090
33.72500	6905
33.73333	6722
33.74167	6541
33.75000	6365
33.75833	6187
33.76667	6020
33.77500	5858
33.78333	5703
33.79167	5552
33.80000	5402
33.80833	5260
33.81667	5119
33.82500	4985
33.83333	4856
33.84167	4731
33.85000	4610
33.85833	4491
33.86667	4375
33.87500	4259
33.88333	4146
33.89167	4036
33.90000	3928
33.90833	3826
33.91667	3726
33.92500	3631
33.93333	3538
33.94167	3447
33.95000	3359
33.95833	3272
33.96667	3191
33.97500	3111
33.98333	3035
33.99167	2960
34.00000	2885
34.00833	2814
34.01667	2743
34.02500	2676
34.03333	2614
34.04167	2553
34.05000	2495
34.05833	2437
34.06667	2381
34.07500	2325
34.08333	2270
34.09167	2217
34.10000	2164
34.10833	2114
34.11667	2063
34.12500	2015
34.13333	1969
34.14167	1924
34.15000	1883
34.15833	1841
34.16667	1801
34.17500	1758
34.18333	1716
34.19167	1675
34.20000	1635
34.20833	1597
34.21667	1561
34.22500	1526
34.23333	1492
34.24167	1460
34.25000	1429
34.25833	1398
34.26667	1369
34.27500	1339
34.28333	1310
34.29167	1281
34.30000	1253
34.30833	1227
34.31667	1202
34.32500	1177
34.33333	1154
34.34167	1132
34.35000	1110
34.35833	1088
34.36667	1066
34.37500	1043
34.38333	1020
34.39167	998
34.40000	976
34.40833	955
34.41667	935
34.42500	916
34.43333	898
34.44167	883
34.45000	868
34.45833	854
34.46667	839
34.47500	824
34.48333	809
34.49167	793
34.50000	777
34.50833	761
34.51667	745
34.52500	731
34.53333	718
34.54167	705
34.55000	692
34.55833	679
34.56667	667
34.57500	655
34.58333	643
34.59167	634
34.60000	624
34.60833	615
34.61667	605
34.62500	594
34.63333	583
34.64167	573
34.65000	564
34.65833	555
34.66667	545
34.67500	534
34.68333	523
34.69167	511
34.70000	499
34.70833	488
34.71667	479
34.72500	472
34.73333	468
34.74167	465
34.75000	463
34.75833	459
34.76667	453
34.77500	445
34.78333	436
34.79167	426
34.80000	415
34.80833	406
34.81667	397
34.82500	390
34.83333	384
34.84167	380
34.85000	377
34.85833	374
34.86667	369
34.87500	364
34.88333	358
34.89167	351
34.90000	343
34.90833	336
34.91667	329
34.92500	323
34.93333	318
34.94167	313
34.95000	309
34.95833	305
34.96667	301
34.97500	297
34.98333	292
34.99167	288
35.00000	283
35.00833	278
35.01667	272
35.02500	267
35.03333	263
35.04167	261
35.05000	261
35.05833	263
35.06667	265
35.07500	265
35.08333	263
35.09167	259
35.10000	254
35.10833	247
35.11667	238
35.12500	231
35.13333	228
35.14167	228
35.15000	230
35.15833	232
35.16667	233
35.17500	233
35.18333	231
35.19167	228
35.20000	225
35.20833	220
35.21667	215
35.22500	210
35.23333	206
35.24167	205
35.25000	204
35.25833	203
35.26667	200
35.27500	197
35.28333	192
35.29167	187
35.30000	180
35.30833	174
35.31667	168
35.32500	165
35.33333	164
35.34167	165
35.35000	165
35.35833	163
35.36667	160
35.37500	155
35.38333	151
35.39167	148
35.40000	147
35.40833	148
35.41667	149
35.42500	151
35.43333	153
35.44167	155
35.45000	155
35.45833	153
35.46667	150
35.47500	146
35.48333	142
35.49167	138
35.50000	134
35.50833	130
35.51667	127
35.52500	124
35.53333	120
35.54167	116
35.55000	111
35.55833	105
35.56667	100
35.57500	98
35.58333	99
35.59167	101
35.60000	103
35.60833	106
35.61667	109
35.62500	111
35.63333	111
35.64167	109
35.65000	105
35.65833	100
35.66667	96
35.67500	96
35.68333	97
35.69167	97
35.70000	95
35.70833	93
35.71667	91
35.72500	88
35.73333	86
35.74167	84
35.75000	83
35.75833	82
35.76667	81
35.77500	80
35.78333	79
35.79167	77
35.80000	74
35.80833	71
35.81667	67
35.82500	65
35.83333	64
35.84167	64
35.85000	66
35.85833	67
35.86667	68
35.87500	68
35.88333	67
35.89167	65
35.90000	62
35.90833	61
35.91667	59
35.92500	59
35.93333	60
35.94167	62
35.95000	64
35.95833	66
35.96667	66
35.97500	64
35.98333	59
35.99167	52
36.00000	46
36.00833	41
36.01667	39
36.02500	40
36.03333	42
36.04167	43
36.05000	43
36.05833	41
36.06667	39
36.07500	38
36.08333	39
36.09167	41
36.10000	44
36.10833	46
36.11667	49
36.12500	52
36.13333	53
36.14167	52
36.15000	49
36.15833	45
36.16667	41
36.17500	38
36.18333	36
36.19167	35
36.20000	35
36.20833	36
36.21667	34
36.22500	32
36.23333	29
36.24167	26
36.25000	24
36.25833	24
36.26667	26
36.27500	28
36.28333	30
36.29167	31
36.30000	31
36.30833	31
36.31667	32
36.32500	33
36.33333	33
36.34167	32
36.35000	30
36.35833	28
36.36667	25
36.37500	23
36.38333	22
36.39167	23
36.40000	26
36.40833	31
36.41667	34
36.42500	34
36.43333	32
36.44167	29
36.45000	27
36.45833	28
36.46667	29
36.47500	30
36.48333	30
36.49167	32
36.50000	33
36.50833	33
36.51667	32
36.52500	31
36.53333	29
36.54167	27
36.55000	27
36.55833	28
36.56667	29
36.57500	29
36.58333	26
36.59167	25
36.60000	26
36.60833	29
36.61667	33
36.62500	36
36.63333	37
36.64167	35
36.65000	32
36.65833	29
36.66667	26
36.67500	23
36.68333	21
36.69167	21
36.70000	22
36.70833	25
36.71667	30
36.72500	33
36.73333	36
36.74167	36
36.75000	36
36.75833	35
36.76667	34
36.77500	33
36.78333	34
36.79167	37
36.80000	42
36.80833	46
36.81667	48
36.82500	46
36.83333	41
36.84167	33
36.85000	27
36.85833	22
36.86667	20
36.87500	20
36.88333	23
36.89167	26
36.90000	30
36.90833	33
36.91667	34
36.92500	34
36.93333	34
36.94167	34
36.95000	34
36.95833	36
36.96667	39
36.97500	41
36.98333	42
36.99167	42
37.00000	41
37.00833	39
37.01667	37
37.02500	34
37.03333	32
37.04167	30
37.05000	29
37.05833	30
37.06667	32
37.07500	33
37.08333	34
37.09167	35
37.10000	36
37.10833	36
37.11667	36
37.12500	36
37.13333	37
37.14167	40
37.15000	41
37.15833	40
37.16667	38
37.17500	34
37.18333	31
37.19167	30
37.20000	31
37.20833	33
37.21667	35
37.22500	38
37.23333	41
37.24167	44
37.25000	46
37.25833	47
37.26667	46
37.27500	46
37.28333	46
37.29167	45
37.30000	42
37.30833	38
37.31667	34
37.32500	31
37.33333	31
37.34167	34
37.35000	38
37.35833	43
37.36667	45
37.37500	45
37.38333	43
37.39167	39
37.40000	36
37.40833	33
37.41667	31
37.42500	31
37.43333	30
37.44167	30
37.45000	30
37.45833	31
37.46667	33
37.47500	34
37.48333	33
37.49167	32
37.50000	30
37.50833	29
37.51667	29
37.52500	31
37.53333	32
37.54167	33
37.55000	34
37.55833	34
37.56667	33
37.57500	30
37.58333	26
37.59167	21
37.60000	14
37.60833	10
37.61667	8
37.62500	9
37.63333	13
37.64167	18
37.65000	21
37.65833	23
37.66667	24
37.67500	23
37.68333	21
37.69167	20
37.70000	20
37.70833	20
37.71667	20
37.72500	18
37.73333	15
37.74167	12
37.75000	10
37.75833	9
37.76667	8
37.77500	7
37.78333	6
37.79167	4
37.80000	3
37.80833	3
37.81667	4
37.82500	5
37.83333	6
37.84167	7
37.85000	9
37.85833	10
37.86667	12
37.87500	15
37.88333	18
37.89167	21
37.90000	24
37.90833	26
37.91667	25
37.92500	21
37.93333	16
37.94167	10
37.95000	6
37.95833	5
37.96667	6
37.97500	8
37.98333	11
37.99167	13
38.00000	17
38.00833	20
38.01667	24
38.02500	28
38.03333	31
38.04167	32
38.05000	32
38.05833	31
38.06667	29
38.07500	28
38.08333	26
38.09167	26
38.10000	26
38.10833	28
38.11667	31
38.12500	33
38.13333	35
38.14167	34
38.15000	32
38.15833	28
38.16667	24
38.17500	21
38.18333	19
38.19167	17
38.20000	18
38.20833	19
38.21667	22
38.22500	24
38.23333	26
38.24167	26
38.25000	26
38.25833	25
38.26667	25
38.27500	25
38.28333	26
38.29167	27
38.30000	27
38.30833	26
38.31667	25
38.32500	24
38.33333	24
38.34167	26
38.35000	26
38.35833	25
38.36667	22
38.37500	17
38.38333	13
38.39167	10
38.40000	9
38.40833	9
38.41667	10
38.42500	11
38.43333	12
38.44167	12
38.45000	13
38.45833	14
38.46667	16
38.47500	17
38.48333	20
38.49167	22
38.50000	23
38.50833	23
38.51667	22
38.52500	20
38.53333	18
38.54167	16
38.55000	15
38.55833	16
38.56667	17
38.57500	19
38.58333	21
38.59167	23
38.60000	25
38.60833	27
38.61667	28
38.62500	28
38.63333	25
38.64167	20
38.65000	14
38.65833	10
38.66667	8
38.67500	8
38.68333	8
38.69167	9
38.70000	8
38.70833	8
38.71667	7
38.72500	7
38.73333	7
38.74167	9
38.75000	10
38.75833	12
38.76667	14
38.77500	16
38.78333	18
38.79167	18
38.80000	17
38.80833	15
38.81667	13
38.82500	10
38.83333	9
38.84167	9
38.85000	10
38.85833	11
38.86667	13
38.87500	14
38.88333	14
38.89167	14
38.90000	15
38.90833	16
38.91667	17
38.92500	17
38.93333	14
38.94167	9
38.95000	5
38.95833	4
38.96667	4
38.97500	6
38.98333	9
38.99167	12
39.00000	16
39.00833	19
39.01667	21
39.02500	21
39.03333	18
39.04167	14
39.05000	12
39.05833	12
39.06667	13
39.07500	14
39.08333	13
39.09167	12
39.10000	10
39.10833	9
39.11667	10
39.12500	10
39.13333	11
39.14167	12
39.15000	14
39.15833	18
39.16667	22
39.17500	25
39.18333	28
39.19167	27
39.20000	24
39.20833	20
39.21667	16
39.22500	14
39.23333	12
39.24167	11
39.25000	9
39.25833	6
39.26667	3
39.27500	-0
39.28333	-2
39.29167	-2
39.30000	0
39.30833	3
39.31667	7
39.32500	10
39.33333	12
39.34167	14
39.35000	14
39.35833	13
39.36667	12
39.37500	11
39.38333	11
39.39167	13
39.40000	16
39.40833	19
39.41667	21
39.42500	24
39.43333	24
39.44167	23
39.45000	21
39.45833	17
39.46667	14
39.47500	10
39.48333	8
39.49167	7
39.50000	8
39.50833	9
39.51667	10
39.52500	11
39.53333	12
39.54167	13
39.55000	16
39.55833	19
39.56667	21
39.57500	20
39.58333	15
39.59167	10
39.60000	4
39.60833	1
39.61667	1
39.62500	3
39.63333	5
39.64167	7
39.65000	7
39.65833	5
39.66667	2
39.67500	-1
39.68333	-4
39.69167	-4
39.70000	-2
39.70833	-0
39.71667	2
39.72500	2
39.73333	2
39.74167	2
39.75000	4
39.75833	9
39.76667	14
39.77500	16
39.78333	15
39.79167	12
39.80000	6
39.80833	0
39.81667	-5
39.82500	-9
39.83333	-11
39.84167	-11
39.85000	-10
39.85833	-7
39.86667	-5
39.87500	-3
39.88333	-3
39.89167	-3
39.90000	-2
39.90833	-2
39.91667	-1
39.92500	1
39.93333	2
39.94167	4
39.95000	4
39.95833	3
39.96667	1
39.97500	-1
39.98333	-3
39.99167	-4
40.00000	-6
40.00833	-6
40.01667	-4
40.02500	-1
40.03333	3
40.04167	6
40.05000	8
40.05833	9
40.06667	9
40.07500	9
40.08333	7
40.09167	5
40.10000	3
40.10833	3
40.11667	5
40.12500	10
40.13333	15
40.14167	20
40.15000	22
40.15833	23
40.16667	22
40.17500	20
40.18333	19
40.19167	18
40.20000	20
40.20833	23
40.21667	26
40.22500	28
40.23333	29
40.24167	29
40.25000	29
40.25833	28
40.26667	28
40.27500	29
40.28333	32
40.29167	36
40.30000	41
40.30833	47
40.31667	52
40.32500	56
40.33333	56
40.34167	53
40.35000	50
40.35833	47
40.36667	46
40.37500	48
40.38333	53
40.39167	57
40.40000	60
40.40833	62
40.41667	65
40.42500	69
40.43333	73
40.44167	77
40.45000	81
40.45833	85
40.46667	87
40.47500	89
40.48333	92
40.49167	95
40.50000	99
40.50833	103
40.51667	106
40.52500	109
40.53333	113
40.54167	117
40.55000	122
40.55833	128
40.56667	135
40.57500	142
40.58333	149
40.59167	155
40.60000	160
40.60833	163
40.61667	164
40.62500	165
40.63333	166
40.64167	168
40.65000	169
40.65833	169
40.66667	168
40.67500	167
40.68333	168
40.69167	172
40.70000	178
40.70833	184
40.71667	189
40.72500	193
40.73333	196
40.74167	198
40.75000	200
40.75833	204
40.76667	208
40.77500	212
40.78333	216
40.79167	219
40.80000	222
40.80833	224
40.81667	227
40.82500	229
40.83333	231
40.84167	232
40.85000	232
40.85833	231
40.86667	231
40.87500	232
40.88333	235
40.89167	238
40.90000	242
40.90833	246
40.91667	248
40.92500	248
40.93333	247
40.94167	248
40.95000	250
40.95833	254
40.96667	257
40.97500	259
40.98333	259
40.99167	257
41.00000	253
41.00833	248
41.01667	243
41.02500	238
41.03333	234
41.04167	230
41.05000	228
41.05833	228
41.06667	229
41.07500	229
41.08333	228
41.09167	226
41.10000	222
41.10833	218
41.11667	215
41.12500	212
41.13333	210
41.14167	210
41.15000	210
41.15833	209
41.16667	207
41.17500	205
41.18333	201
41.19167	197
41.20000	193
41.20833	190
41.21667	189
41.22500	188
41.23333	187
41.24167	185
41.25000	181
41.25833	175
41.26667	170
41.27500	166
41.28333	163
41.29167	160
41.30000	158
41.30833	156
41.31667	155
41.32500	154
41.33333	152
41.34167	149
41.35000	145
41.35833	139
41.36667	133
41.37500	125
41.38333	117
41.39167	110
41.40000	104
41.40833	101
41.41667	101
41.42500	102
41.43333	103
41.44167	103
41.45000	101
41.45833	99
41.46667	96
41.47500	96
41.48333	96
41.49167	97
41.50000	96
41.50833	93
41.51667	89
41.52500	85
41.53333	79
41.54167	74
41.55000	69
41.55833	64
41.56667	62
41.57500	61
41.58333	61
41.59167	63
41.60000	64
41.60833	64
41.61667	61
41.62500	57
41.63333	54
41.64167	52
41.65000	51
41.65833	49
41.66667	46
41.67500	40
41.68333	34
41.69167	29
41.70000	26
41.70833	26
41.71667	29
41.72500	31
41.73333	33
41.74167	34
41.75000	32
41.75833	29
41.76667	26
41.77500	24
41.78333	24
41.79167	24
41.80000	24
41.80833	23
41.81667	20
41.82500	16
41.83333	11
41.84167	7
41.85000	3
41.85833	-1
41.86667	-4
41.87500	-7
41.88333	-8
41.89167	-9
41.90000	-8
41.90833	-6
41.91667	-6
41.92500	-7
41.93333	-9
41.94167	-10
41.95000	-11
41.95833	-11
41.96667	-11
41.97500	-9
41.98333	-5
41.99167	1
42.00000	7
42.00833	11
42.01667	14
42.02500	15
42.03333	14
42.04167	12
42.05000	8
42.05833	1
42.06667	-5
42.07500	-8
42.08333	-9
42.09167	-8
42.10000	-8
42.10833	-8
42.11667	-11
42.12500	-14
42.13333	-16
42.14167	-17
42.15000	-17
42.15833	-17
42.16667	-16
42.17500	-15
42.18333	-13
42.19167	-11
42.20000	-9
42.20833	-8
42.21667	-8
42.22500	-8
42.23333	-9
42.24167	-9
42.25000	-10
42.25833	-11
42.26667	-15
42.27500	-22
42.28333	-29
42.29167	-34
42.30000	-35
42.30833	-32
42.31667	-27
42.32500	-22
42.33333	-18
42.34167	-17
42.35000	-18
42.35833	-21
42.36667	-24
42.37500	-27
42.38333	-30
42.39167	-32
42.40000	-32
42.40833	-31
42.41667	-30
42.42500	-29
42.43333	-27
42.44167	-26
42.45000	-25
42.45833	-23
42.46667	-21
42.47500	-19
42.48333	-17
42.49167	-15
42.50000	-15
42.50833	-15
42.51667	-13
42.52500	-12
42.53333	-10
42.54167	-10
42.55000	-11
42.55833	-14
42.56667	-17
42.57500	-20
42.58333	-20
42.59167	-19
42.60000	-16
42.60833	-14
42.61667	-12
42.62500	-11
42.63333	-12
42.64167	-14
42.65000	-17
42.65833	-20
42.66667	-24
42.67500	-27
42.68333	-30
42.69167	-32
42.70000	-32
42.70833	-31
42.71667	-28
42.72500	-24
42.73333	-22
42.74167	-20
42.75000	-18
42.75833	-17
42.76667	-15
42.77500	-12
42.78333	-8
42.79167	-7
42.80000	-8
42.80833	-12
42.81667	-17
42.82500	-22
42.83333	-25
42.84167	-27
42.85000	-27
42.85833	-27
42.86667	-27
42.87500	-29
42.88333	-32
42.89167	-34
42.90000	-34
42.90833	-32
42.91667	-27
42.92500	-23
42.93333	-19
42.94167	-16
42.95000	-12
42.95833	-8
42.96667	-4
42.97500	-2
42.98333	-2
42.99167	-4
43.00000	-9
43.00833	-14
43.01667	-18
43.02500	-21
43.03333	-22
43.04167	-22
43.05000	-21
43.05833	-19
43.06667	-17
43.07500	-16
43.08333	-16
43.09167	-16
43.10000	-15
43.10833	-14
43.11667	-13
43.12500	-12
43.13333	-12
43.14167	-13
43.15000	-14
43.15833	-16
43.16667	-17
43.17500	-19
43.18333	-21
43.19167	-23
43.20000	-24
43.20833	-26
43.21667	-27
43.22500	-28
43.23333	-27
43.24167	-25
43.25000	-22
43.25833	-20
43.26667	-17
43.27500	-16
43.28333	-15
43.29167	-16
43.30000	-17
43.30833	-19
43.31667	-21
43.32500	-22
43.33333	-22
43.34167	-23
43.35000	-24
43.35833	-25
43.36667	-26
43.37500	-26
43.38333	-26
43.39167	-26
43.40000	-27
43.40833	-26
43.41667	-25
43.42500	-22
43.43333	-20
43.44167	-19
43.45000	-21
43.45833	-24
43.46667	-28
43.47500	-32
43.48333	-35
43.49167	-34
43.50000	-32
43.50833	-28
43.51667	-26
43.52500	-25
43.53333	-26
43.54167	-27
43.55000	-28
43.55833	-28
43.56667	-26
43.57500	-24
43.58333	-22
43.59167	-20
43.60000	-19
43.60833	-18
43.61667	-19
43.62500	-22
43.63333	-26
43.64167	-30
43.65000	-32
43.65833	-30
43.66667	-26
43.67500	-20
43.68333	-14
43.69167	-11
43.70000	-10
43.70833	-12
43.71667	-17
43.72500	-23
43.73333	-28
43.74167	-32
43.75000	-35
43.75833	-35
43.76667	-32
43.77500	-26
43.78333	-20
43.79167	-14
43.80000	-9
43.80833	-8
43.81667	-9
43.82500	-12
43.83333	-14
43.84167	-16
43.85000	-18
43.85833	-20
43.86667	-22
43.87500	-24
43.88333	-26
43.89167	-27
43.90000	-26
43.90833	-24
43.91667	-22
43.92500	-21
43.93333	-20
43.94167	-20
43.95000	-19
43.95833	-16
43.96667	-15
43.97500	-14
43.98333	-16
43.99167	-19
44.00000	-23
44.00833	-27
44.01667	-29
44.02500	-31
44.03333	-31
44.04167	-29
44.05000	-27
44.05833	-24
44.06667	-22
44.07500	-21
44.08333	-19
44.09167	-17
44.10000	-14
44.10833	-12
44.11667	-12
44.12500	-13
44.13333	-16
44.14167	-20
44.15000	-24
44.15833	-26
44.16667	-28
44.17500	-27
44.18333	-26
44.19167	-23
44.20000	-19
44.20833	-15
44.21667	-12
44.22500	-10
44.23333	-9
44.24167	-10
44.25000	-11
44.25833	-12
44.26667	-13
44.27500	-14
44.28333	-18
44.29167	-23
44.30000	-26
44.30833	-29
44.31667	-30
44.32500	-30
44.33333	-30
44.34167	-30
44.35000	-30
44.35833	-29
44.36667	-25
44.37500	-20
44.38333	-16
44.39167	-13
44.40000	-13
44.40833	-13
44.41667	-14
44.42500	-16
44.43333	-19
44.44167	-24
44.45000	-29
44.45833	-35
44.46667	-40
44.47500	-41
44.48333	-41
44.49167	-39
44.50000	-37
44.50833	-33
44.51667	-29
44.52500	-25
44.53333	-21
44.54167	-16
44.55000	-13
44.55833	-13
44.56667	-15
44.57500	-18
44.58333	-21
44.59167	-23
44.60000	-24
44.60833	-25
44.61667	-25
44.62500	-26
44.63333	-27
44.64167	-29
44.65000	-32
44.65833	-36
44.66667	-41
44.67500	-44
44.68333	-45
44.69167	-42
44.70000	-38
44.70833	-33
44.71667	-29
44.72500	-27
44.73333	-25
44.74167	-24
44.75000	-23
44.75833	-20
44.76667	-18
44.77500	-16
44.78333	-16
44.79167	-18
44.80000	-22
44.80833	-24
44.81667	-25
44.82500	-25
44.83333	-23
44.84167	-19
44.85000	-15
44.85833	-11
44.86667	-8
44.87500	-6
44.88333	-7
44.89167	-11
44.90000	-17
44.90833	-21
44.91667	-22
44.92500	-20
44.93333	-17
44.94167	-13
44.95000	-12
44.95833	-14
44.96667	-19
44.97500	-24
44.98333	-30
44.99167	-35
45.00000	-38
45.00833	-38
45.01667	-36
45.02500	-34
45.03333	-32
45.04167	-30
45.05000	-28
45.05833	-26
45.06667	-25
45.07500	-24
45.08333	-25
45.09167	-26
45.10000	-27
45.10833	-28
45.11667	-29
45.12500	-30
45.13333	-31
45.14167	-32
45.15000	-32
45.15833	-32
45.16667	-31
45.17500	-31
45.18333	-32
45.19167	-33
45.20000	-32
45.20833	-31
45.21667	-29
45.22500	-28
45.23333	-27
45.24167	-27
45.25000	-25
45.25833	-21
45.26667	-16
45.27500	-11
45.28333	-8
45.29167	-8
45.30000	-10
45.30833	-11
45.31667	-11
45.32500	-10
45.33333	-11
45.34167	-13
45.35000	-17
45.35833	-22
45.36667	-26
45.37500	-28
45.38333	-28
45.39167	-27
45.40000	-24
45.40833	-21
45.41667	-17
45.42500	-13
45.43333	-11
45.44167	-10
45.45000	-11
45.45833	-12
45.46667	-15
45.47500	-18
45.48333	-22
45.49167	-27
45.50000	-32
45.50833	-35
45.51667	-36
45.52500	-34
45.53333	-29
45.54167	-22
45.55000	-17
45.55833	-12
45.56667	-9
45.57500	-8
45.58333	-8
45.59167	-7
45.60000	-6
45.60833	-6
45.61667	-5
45.62500	-7
45.63333	-10
45.64167	-15
45.65000	-20
45.65833	-24
45.66667	-26
45.67500	-26
45.68333	-26
45.69167	-25
45.70000	-25
45.70833	-25
45.71667	-24
45.72500	-23
45.73333	-22
45.74167	-20
45.75000	-17
45.75833	-14
45.76667	-12
45.77500	-12
45.78333	-14
45.79167	-17
45.80000	-20
45.80833	-23
45.81667	-25
45.82500	-26
45.83333	-26
45.84167	-25
45.85000	-24
45.85833	-24
45.86667	-25
45.87500	-27
45.88333	-27
45.89167	-27
45.90000	-25
45.90833	-23
45.91667	-22
45.92500	-21
45.93333	-20
45.94167	-18
45.95000	-17
45.95833	-17
45.96667	-20
45.97500	-23
45.98333	-26
45.99167	-27
46.00000	-26
46.00833	-24
46.01667	-22
46.02500	-19
46.03333	-17
46.04167	-15
46.05000	-15
46.05833	-17
46.06667	-20
46.07500	-23
46.08333	-25
46.09167	-25
46.10000	-24
46.10833	-23
46.11667	-22
46.12500	-21
46.13333	-21
46.14167	-22
46.15000	-25
46.15833	-27
46.16667	-30
46.17500	-31
46.18333	-31
46.19167	-30
46.20000	-29
46.20833	-28
46.21667	-28
46.22500	-29
46.23333	-31
46.24167	-33
46.25000	-34
46.25833	-33
46.26667	-31
46.27500	-29
46.28333	-29
46.29167	-29
46.30000	-30
46.30833	-32
46.31667	-35
46.32500	-39
46.33333	-42
46.34167	-45
46.35000	-47
46.35833	-47
46.36667	-47
46.37500	-48
46.38333	-49
46.39167	-48
46.40000	-46
46.40833	-43
46.41667	-38
46.42500	-34
46.43333	-32
46.44167	-31
46.45000	-30
46.45833	-27
46.46667	-24
46.47500	-21
46.48333	-19
46.49167	-18
46.50000	-19
46.50833	-21
46.51667	-23
46.52500	-25
46.53333	-25
46.54167	-25
46.55000	-24
46.55833	-22
46.56667	-21
46.57500	-21
46.58333	-21
46.59167	-22
46.60000	-23
46.60833	-24
46.61667	-24
46.62500	-24
46.63333	-24
46.64167	-24
46.65000	-25
46.65833	-26
46.66667	-25
46.67500	-22
46.68333	-18
46.69167	-14
46.70000	-13
46.70833	-13
46.71667	-15
46.72500	-17
46.73333	-19
46.74167	-23
46.75000	-26
46.75833	-28
46.76667	-29
46.77500	-30
46.78333	-31
46.79167	-32
46.80000	-34
46.80833	-34
46.81667	-34
46.82500	-33
46.83333	-32
46.84167	-32
46.85000	-33
46.85833	-33
46.86667	-33
46.87500	-33
46.88333	-31
46.89167	-30
46.90000	-28
46.90833	-27
46.91667	-27
46.92500	-28
46.93333	-28
46.94167	-28
46.95000	-27
46.95833	-25
46.96667	-22
46.97500	-19
46.98333	-16
46.99167	-15
47.00000	-15
47.00833	-17
47.01667	-19
47.02500	-19
47.03333	-17
47.04167	-13
47.05000	-10
47.05833	-8
47.06667	-9
47.07500	-13
47.08333	-20
47.09167	-25
47.10000	-28
47.10833	-29
47.11667	-27
47.12500	-24
47.13333	-22
47.14167	-21
47.15000	-19
47.15833	-18
47.16667	-18
47.17500	-18
47.18333	-20
47.19167	-23
47.20000	-26
47.20833	-28
47.21667	-29
47.22500	-29
47.23333	-29
47.24167	-30
47.25000	-31
47.25833	-32
47.26667	-34
47.27500	-35
47.28333	-34
47.29167	-33
47.30000	-29
47.30833	-26
47.31667	-21
47.32500	-18
47.33333	-17
47.34167	-17
47.35000	-19
47.35833	-22
47.36667	-25
47.37500	-27
47.38333	-29
47.39167	-28
47.40000	-26
47.40833	-23
47.41667	-18
47.42500	-14
47.43333	-11
47.44167	-11
47.45000	-15
47.45833	-21
47.46667	-28
47.47500	-34
47.48333	-38
47.49167	-39
47.50000	-37
47.50833	-33
47.51667	-29
47.52500	-25
47.53333	-23
47.54167	-23
47.55000	-25
47.55833	-26
47.56667	-26
47.57500	-24
47.58333	-22
47.59167	-20
47.60000	-21
47.60833	-23
47.61667	-25
47.62500	-28
47.63333	-29
47.64167	-28
47.65000	-26
47.65833	-23
47.66667	-20
47.67500	-17
47.68333	-15
47.69167	-16
47.70000	-19
47.70833	-23
47.71667	-27
47.72500	-31
47.73333	-33
47.74167	-34
47.75000	-34
47.75833	-31
47.76667	-28
47.77500	-25
47.78333	-25
47.79167	-26
47.80000	-27
47.80833	-29
47.81667	-32
47.82500	-36
47.83333	-42
47.84167	-49
47.85000	-53
47.85833	-54
47.86667	-52
47.87500	-48
47.88333	-44
47.89167	-41
47.90000	-41
47.90833	-41
47.91667	-40
47.92500	-36
47.93333	-31
47.94167	-25
47.95000	-21
47.95833	-19
47.96667	-19
47.97500	-19
47.98333	-17
47.99167	-14
48.00000	-11
48.00833	-10
48.01667	-11
48.02500	-15
48.03333	-18
48.04167	-21
48.05000	-23
48.05833	-25
48.06667	-26
48.07500	-27
48.08333	-27
48.09167	-28
48.10000	-28
48.10833	-29
48.11667	-31
48.12500	-33
48.13333	-35
48.14167	-37
48.15000	-36
48.15833	-33
48.16667	-29
48.17500	-25
48.18333	-23
48.19167	-23
48.20000	-25
48.20833	-27
48.21667	-29
48.22500	-32
48.23333	-35
48.24167	-36
48.25000	-36
48.25833	-34
48.26667	-31
48.27500	-27
48.28333	-23
48.29167	-21
48.30000	-21
48.30833	-25
48.31667	-30
48.32500	-35
48.33333	-38
48.34167	-40
48.35000	-39
48.35833	-38
48.36667	-37
48.37500	-36
48.38333	-36
48.39167	-37
48.40000	-36
48.40833	-35
48.41667	-33
48.42500	-31
48.43333	-29
48.44167	-29
48.45000	-30
48.45833	-32
48.46667	-33
48.47500	-34
48.48333	-35
48.49167	-34
48.50000	-31
48.50833	-28
48.51667	-25
48.52500	-24
48.53333	-25
48.54167	-28
48.55000	-31
48.55833	-34
48.56667	-34
48.57500	-32
48.58333	-26
48.59167	-21
48.60000	-16
48.60833	-12
48.61667	-10
48.62500	-10
48.63333	-12
48.64167	-16
48.65000	-20
48.65833	-25
48.66667	-28
48.67500	-26
48.68333	-22
48.69167	-19
48.70000	-17
48.70833	-18
48.71667	-20
48.72500	-23
48.73333	-25
48.74167	-25
48.75000	-24
48.75833	-22
48.76667	-21
48.77500	-21
48.78333	-22
48.79167	-25
48.80000	-30
48.80833	-36
48.81667	-42
48.82500	-45
48.83333	-44
48.84167	-41
48.85000	-37
48.85833	-34
48.86667	-32
48.87500	-32
48.88333	-34
48.89167	-36
48.90000	-38
48.90833	-40
48.91667	-41
48.92500	-42
48.93333	-40
48.94167	-36
48.95000	-33
48.95833	-31
48.96667	-31
48.97500	-31
48.98333	-32
48.99167	-32
49.00000	-31
49.00833	-30
49.01667	-30
49.02500	-30
49.03333	-31
49.04167	-34
49.05000	-38
49.05833	-42
49.06667	-45
49.07500	-44
49.08333	-40
49.09167	-33
49.10000	-26
49.10833	-21
49.11667	-18
49.12500	-17
49.13333	-19
49.14167	-22
49.15000	-25
49.15833	-28
49.16667	-30
49.17500	-31
49.18333	-32
49.19167	-32
49.20000	-31
49.20833	-28
49.21667	-25
49.22500	-21
49.23333	-20
49.24167	-21
49.25000	-23
49.25833	-26
49.26667	-28
49.27500	-27
49.28333	-24
49.29167	-18
49.30000	-12
49.30833	-7
49.31667	-7
49.32500	-9
49.33333	-13
49.34167	-18
49.35000	-22
49.35833	-26
49.36667	-30
49.37500	-33
49.38333	-33
49.39167	-32
49.40000	-29
49.40833	-26
49.41667	-25
49.42500	-24
49.43333	-23
49.44167	-21
49.45000	-20
49.45833	-18
49.46667	-16
49.47500	-16
49.48333	-15
49.49167	-16
49.50000	-17
49.50833	-18
49.51667	-19
49.52500	-20
49.53333	-20
49.54167	-22
49.55000	-24
49.55833	-26
49.56667	-30
49.57500	-34
49.58333	-38
49.59167	-40
49.60000	-40
49.60833	-39
49.61667	-38
49.62500	-37
49.63333	-35
49.64167	-32
49.65000	-30
49.65833	-29
49.66667	-29
49.67500	-30
49.68333	-30
49.69167	-29
49.70000	-27
49.70833	-25
49.71667	-24
49.72500	-24
49.73333	-25
49.74167	-25
49.75000	-24
49.75833	-22
49.76667	-19
49.77500	-18
49.78333	-16
49.79167	-15
49.80000	-15
49.80833	-17
49.81667	-20
49.82500	-23
49.83333	-26
49.84167	-28
49.85000	-28
49.85833	-27
49.86667	-25
49.87500	-24
49.88333	-25
49.89167	-25
49.90000	-26
49.90833	-26
49.91667	-27
49.92500	-28
49.93333	-30
49.94167	-32
49.95000	-32
49.95833	-30
49.96667	-27
49.97500	-24
49.98333	-21
49.99167	-18
50.00000	-17
50.00833	-17
50.01667	-18
50.02500	-21
50.03333	-24
50.04167	-24
50.05000	-24
50.05833	-24
50.06667	-23
50.07500	-24
50.08333	-26
50.09167	-27
50.10000	-26
50.10833	-23
50.11667	-19
50.12500	-14
50.13333	-9
50.14167	-6
50.15000	-5
50.15833	-6
50.16667	-9
50.17500	-11
50.18333	-13
50.19167	-15
50.20000	-15
50.20833	-16
50.21667	-17
50.22500	-20
50.23333	-22
50.24167	-23
50.25000	-25
50.25833	-26
50.26667	-27
50.27500	-28
50.28333	-27
50.29167	-25
50.30000	-19
50.30833	-13
50.31667	-7
50.32500	-1
50.33333	1
50.34167	1
50.35000	1
50.35833	1
50.36667	2
50.37500	4
50.38333	5
50.39167	6
50.40000	6
50.40833	6
50.41667	7
50.42500	9
50.43333	11
50.44167	14
50.45000	16
50.45833	17
50.46667	16
50.47500	14
50.48333	13
50.49167	11
50.50000	9
50.50833	8
50.51667	7
50.52500	8
50.53333	12
50.54167	18
50.55000	23
50.55833	27
50.56667	29
50.57500	27
50.58333	24
50.59167	21
50.60000	21
50.60833	23
50.61667	26
50.62500	29
50.63333	29
50.64167	28
50.65000	27
50.65833	28
50.66667	32
50.67500	38
50.68333	46
50.69167	51
50.70000	54
50.70833	55
50.71667	52
50.72500	49
50.73333	45
50.74167	43
50.75000	42
50.75833	43
50.76667	45
50.77500	48
50.78333	50
50.79167	50
50.80000	49
50.80833	47
50.81667	47
50.82500	49
50.83333	51
50.84167	53
50.85000	54
50.85833	54
50.86667	53
50.87500	50
50.88333	48
50.89167	46
50.90000	45
50.90833	46
50.91667	49
50.92500	53
50.93333	57
50.94167	61
50.95000	64
50.95833	65
50.96667	65
50.97500	62
50.98333	59
50.99167	55
51.00000	52
51.00833	51
51.01667	53
51.02500	57
51.03333	61
51.04167	64
51.05000	66
51.05833	66
51.06667	65
51.07500	62
51.08333	58
51.09167	54
51.10000	51
51.10833	50
51.11667	52
51.12500	56
51.13333	59
51.14167	62
51.15000	62
51.15833	61
51.16667	58
51.17500	56
51.18333	54
51.19167	54
51.20000	53
51.20833	54
51.21667	53
51.22500	51
51.23333	48
51.24167	44
51.25000	41
51.25833	40
51.26667	42
51.27500	45
51.28333	48
51.29167	51
51.30000	52
51.30833	53
51.31667	53
51.32500	52
51.33333	51
51.34167	50
51.35000	48
51.35833	47
51.36667	44
51.37500	41
51.38333	38
51.39167	36
51.40000	35
51.40833	37
51.41667	39
51.42500	41
51.43333	41
51.44167	39
51.45000	35
51.45833	31
51.46667	27
51.47500	25
51.48333	23
51.49167	22
51.50000	22
51.50833	21
51.51667	20
51.52500	18
51.53333	17
51.54167	18
51.55000	19
51.55833	21
51.56667	23
51.57500	23
51.58333	23
51.59167	24
51.60000	27
51.60833	29
51.61667	29
51.62500	27
51.63333	23
51.64167	19
51.65000	17
51.65833	17
51.66667	19
51.67500	19
51.68333	18
51.69167	17
51.70000	16
51.70833	13
51.71667	10
51.72500	6
51.73333	2
51.74167	-1
51.75000	-2
51.75833	1
51.76667	5
51.77500	8
51.78333	10
51.79167	9
51.80000	6
51.80833	2
51.81667	-3
51.82500	-7
51.83333	-9
51.84167	-8
51.85000	-7
51.85833	-5
51.86667	-5
51.87500	-5
51.88333	-6
51.89167	-6
51.90000	-5
51.90833	-4
51.91667	-5
51.92500	-7
51.93333	-10
51.94167	-13
51.95000	-15
51.95833	-17
51.96667	-18
51.97500	-19
51.98333	-20
51.99167	-21
52.00000	-20
52.00833	-17
52.01667	-14
52.02500	-10
52.03333	-8
52.04167	-7
52.05000	-7
52.05833	-10
52.06667	-14
52.07500	-18
52.08333	-22
52.09167	-25
52.10000	-26
52.10833	-26
52.11667	-25
52.12500	-24
52.13333	-23
52.14167	-23
52.15000	-23
52.15833	-21
52.16667	-18
52.17500	-14
52.18333	-10
52.19167	-8
52.20000	-8
52.20833	-10
52.21667	-14
52.22500	-17
52.23333	-18
52.24167	-19
52.25000	-19
52.25833	-19
52.26667	-18
52.27500	-18
52.28333	-17
52.29167	-16
52.30000	-16
52.30833	-17
52.31667	-20
52.32500	-24
52.33333	-28
52.34167	-32
52.35000	-33
52.35833	-32
52.36667	-29
52.37500	-25
52.38333	-21
52.39167	-17
52.40000	-13
52.40833	-12
52.41667	-15
52.42500	-19
52.43333	-25
52.44167	-32
52.45000	-35
52.45833	-35
52.46667	-33
52.47500	-29
52.48333	-25
52.49167	-22
52.50000	-19
52.50833	-16
52.51667	-14
52.52500	-11
52.53333	-8
52.54167	-5
52.55000	-5
52.55833	-7
52.56667	-10
52.57500	-13
52.58333	-16
52.59167	-18
52.60000	-19
52.60833	-20
52.61667	-22
52.62500	-24
52.63333	-26
52.64167	-28
52.65000	-29
52.65833	-30
52.66667	-31
52.67500	-32
52.68333	-33
52.69167	-33
52.70000	-33
52.70833	-31
52.71667	-29
52.72500	-27
52.73333	-26
52.74167	-26
52.75000	-27
52.75833	-29
52.76667	-31
52.77500	-32
52.78333	-33
52.79167	-33
52.80000	-32
52.80833	-31
52.81667	-29
52.82500	-27
52.83333	-24
52.84167	-20
52.85000	-17
52.85833	-16
52.86667	-17
52.87500	-21
52.88333	-26
52.89167	-30
52.90000	-32
52.90833	-31
52.91667	-27
52.92500	-21
52.93333	-15
52.94167	-11
52.95000	-8
52.95833	-9
52.96667	-11
52.97500	-15
52.98333	-19
52.99167	-21
53.00000	-21
53.00833	-20
53.01667	-18
53.02500	-16
53.03333	-16
53.04167	-17
53.05000	-18
53.05833	-19
53.06667	-19
53.07500	-20
53.08333	-21
53.09167	-22
53.10000	-22
53.10833	-22
53.11667	-23
53.12500	-26
53.13333	-29
53.14167	-33
53.15000	-35
53.15833	-35
53.16667	-34
53.17500	-32
53.18333	-29
53.19167	-27
53.20000	-23
53.20833	-19
53.21667	-14
53.22500	-11
53.23333	-10
53.24167	-12
53.25000	-15
53.25833	-18
53.26667	-20
53.27500	-19
53.28333	-17
53.29167	-16
53.30000	-17
53.30833	-19
53.31667	-21
53.32500	-23
53.33333	-24
53.34167	-24
53.35000	-23
53.35833	-20
53.36667	-18
53.37500	-17
53.38333	-17
53.39167	-18
53.40000	-20
53.40833	-22
53.41667	-24
53.42500	-25
53.43333	-25
53.44167	-24
53.45000	-22
53.45833	-20
53.46667	-20
53.47500	-23
53.48333	-27
53.49167	-30
53.50000	-32
53.50833	-33
53.51667	-32
53.52500	-29
53.53333	-27
53.54167	-23
53.55000	-19
53.55833	-16
53.56667	-13
53.57500	-12
53.58333	-12
53.59167	-13
53.60000	-13
53.60833	-14
53.61667	-16
53.62500	-17
53.63333	-16
53.64167	-14
53.65000	-10
53.65833	-5
53.66667	1
53.67500	7
53.68333	11
53.69167	14
53.70000	15
53.70833	15
53.71667	15
53.72500	15
53.73333	15
53.74167	14
53.75000	11
53.75833	6
53.76667	1
53.77500	-2
53.78333	-1
53.79167	2
53.80000	7
53.80833	12
53.81667	16
53.82500	20
53.83333	23
53.84167	26
53.85000	28
53.85833	29
53.86667	30
53.87500	31
53.88333	34
53.89167	36
53.90000	38
53.90833	39
53.91667	40
53.92500	43
53.93333	48
53.94167	55
53.95000	61
53.95833	66
53.96667	70
53.97500	73
53.98333	73
53.99167	72
54.00000	71
54.00833	72
54.01667	75
54.02500	80
54.03333	87
54.04167	94
54.05000	100
54.05833	104
54.06667	107
54.07500	111
54.08333	114
54.09167	118
54.10000	123
54.10833	127
54.11667	132
54.12500	136
54.13333	140
54.14167	144
54.15000	148
54.15833	153
54.16667	158
54.17500	162
54.18333	167
54.19167	172
54.20000	179
54.20833	188
54.21667	199
54.22500	210
54.23333	220
54.24167	228
54.25000	236
54.25833	244
54.26667	253
54.27500	263
54.28333	274
54.29167	283
54.30000	291
54.30833	299
54.31667	308
54.32500	317
54.33333	325
54.34167	332
54.35000	339
54.35833	347
54.36667	357
54.37500	368
54.38333	381
54.39167	393
54.40000	404
54.40833	413
54.41667	421
54.42500	428
54.43333	436
54.44167	445
54.45000	457
54.45833	471
54.46667	485
54.47500	496
54.48333	505
54.49167	512
54.50000	518
54.50833	525
54.51667	537
54.52500	550
54.53333	562
54.54167	574
54.55000	585
54.55833	593
54.56667	602
54.57500	613
54.58333	626
54.59167	641
54.60000	658
54.60833	674
54.61667	689
54.62500	701
54.63333	711
54.64167	721
54.65000	732
54.65833	745
54.66667	757
54.67500	768
54.68333	779
54.69167	790
54.70000	801
54.70833	814
54.71667	828
54.72500	843
54.73333	857
54.74167	871
54.75000	885
54.75833	899
54.76667	912
54.77500	923
54.78333	934
54.79167	946
54.80000	959
54.80833	973
54.81667	989
54.82500	1004
54.83333	1018
54.84167	1030
54.85000	1041
54.85833	1052
54.86667	1061
54.87500	1071
54.88333	1081
54.89167	1092
54.90000	1104
54.90833	1117
54.91667	1132
54.92500	1148
54.93333	1162
54.94167	1176
54.95000	1188
54.95833	1199
54.96667	1209
54.97500	1218
54.98333	1228
54.99167	1237
55.00000	1245
55.00833	1252
55.01667	1259
55.02500	1268
55.03333	1279
55.04167	1292
55.05000	1305
55.05833	1318
55.06667	1329
55.07500	1338
55.08333	1346
55.09167	1353
55.10000	1360
55.10833	1367
55.11667	1374
55.12500	1381
55.13333	1389
55.14167	1396
55.15000	1403
55.15833	1408
55.16667	1414
55.17500	1421
55.18333	1429
55.19167	1439
55.20000	1451
55.20833	1464
55.21667	1476
55.22500	1487
55.23333	1495
55.24167	1500
55.25000	1503
55.25833	1505
55.26667	1506
55.27500	1506
55.28333	1506
55.29167	1509
55.30000	1515
55.30833	1521
55.31667	1527
55.32500	1531
55.33333	1533
55.34167	1533
55.35000	1533
55.35833	1536
55.36667	1539
55.37500	1544
55.38333	1548
55.39167	1551
55.40000	1552
55.40833	1551
55.41667	1548
55.42500	1545
55.43333	1542
55.44167	1540
55.45000	1540
55.45833	1542
55.46667	1545
55.47500	1548
55.48333	1551
55.49167	1554
55.50000	1557
55.50833	1560
55.51667	1563
55.52500	1564
55.53333	1563
55.54167	1559
55.55000	1554
55.55833	1548
55.56667	1542
55.57500	1537
55.58333	1531
55.59167	1526
55.60000	1523
55.60833	1521
55.61667	1519
55.62500	1519
55.63333	1518
55.64167	1517
55.65000	1515
55.65833	1511
55.66667	1505
55.67500	1497
55.68333	1488
55.69167	1481
55.70000	1475
55.70833	1471
55.71667	1469
55.72500	1468
55.73333	1468
55.74167	1466
55.75000	1461
55.75833	1453
55.76667	1444
55.77500	1434
55.78333	1425
55.79167	1419
55.80000	1415
55.80833	1411
55.81667	1407
55.82500	1402
55.83333	1397
55.84167	1392
55.85000	1387
55.85833	1382
55.86667	1377
55.87500	1372
55.88333	1365
55.89167	1356
55.90000	1345
55.90833	1334
55.91667	1324
55.92500	1316
55.93333	1308
55.94167	1301
55.95000	1294
55.95833	1285
55.96667	1277
55.97500	1272
55.98333	1269
55.99167	1268
56.00000	1266
56.00833	1261
56.01667	1255
56.02500	1246
56.03333	1236
56.04167	1226
56.05000	1215
56.05833	1204
56.06667	1195
56.07500	1187
56.08333	1180
56.09167	1175
56.10000	1170
56.10833	1165
56.11667	1161
56.12500	1156
56.13333	1150
56.14167	1143
56.15000	1135
56.15833	1129
56.16667	1123
56.17500	1119
56.18333	1114
56.19167	1108
56.20000	1099
56.20833	1089
56.21667	1078
56.22500	1068
56.23333	1059
56.24167	1051
56.25000	1043
56.25833	1035
56.26667	1027
56.27500	1021
56.28333	1015
56.29167	1009
56.30000	1005
56.30833	1000
56.31667	995
56.32500	988
56.33333	979
56.34167	970
56.35000	960
56.35833	951
56.36667	943
56.37500	937
56.38333	931
56.39167	925
56.40000	918
56.40833	911
56.41667	903
56.42500	894
56.43333	885
56.44167	876
56.45000	868
56.45833	859
56.46667	851
56.47500	843
56.48333	836
56.49167	832
56.50000	830
56.50833	828
56.51667	825
56.52500	821
56.53333	814
56.54167	804
56.55000	794
56.55833	785
56.56667	777
56.57500	770
56.58333	765
56.59167	760
56.60000	754
56.60833	748
56.61667	740
56.62500	733
56.63333	727
56.64167	722
56.65000	718
56.65833	714
56.66667	710
56.67500	705
56.68333	699
56.69167	692
56.70000	685
56.70833	678
56.71667	671
56.72500	664
56.73333	659
56.74167	655
56.75000	652
56.75833	649
56.76667	646
56.77500	643
56.78333	638
56.79167	633
56.80000	626
56.80833	619
56.81667	612
56.82500	605
56.83333	598
56.84167	592
56.85000	588
56.85833	584
56.86667	581
56.87500	578
56.88333	574
56.89167	569
56.90000	563
56.90833	558
56.91667	553
56.92500	549
56.93333	546
56.94167	542
56.95000	537
56.95833	532
56.96667	526
56.97500	520
56.98333	515
56.99167	510
57.00000	506
57.00833	501
57.01667	497
57.02500	492
57.03333	486
57.04167	480
57.05000	475
57.05833	471
57.06667	468
57.07500	464
57.08333	460
57.09167	456
57.10000	452
57.10833	450
57.11667	447
57.12500	445
57.13333	442
57.14167	438
57.15000	434
57.15833	428
57.16667	423
57.17500	418
57.18333	414
57.19167	409
57.20000	403
57.20833	397
57.21667	391
57.22500	386
57.23333	384
57.24167	383
57.25000	383
57.25833	381
57.26667	377
57.27500	372
57.28333	366
57.29167	362
57.30000	359
57.30833	356
57.31667	354
57.32500	352
57.33333	349
57.34167	345
57.35000	342
57.35833	340
57.36667	339
57.37500	337
57.38333	334
57.39167	330
57.40000	325
57.40833	321
57.41667	319
57.42500	317
57.43333	315
57.44167	312
57.45000	310
57.45833	308
57.46667	306
57.47500	305
57.48333	305
57.49167	305
57.50000	304
57.50833	302
57.51667	300
57.52500	297
57.53333	292
57.54167	288
57.55000	284
57.55833	279
57.56667	275
57.57500	272
57.58333	268
57.59167	264
57.60000	260
57.60833	257
57.61667	254
57.62500	252
57.63333	251
57.64167	250
57.65000	250
57.65833	249
57.66667	248
57.67500	247
57.68333	245
57.69167	243
57.70000	240
57.70833	238
57.71667	237
57.72500	235
57.73333	233
57.74167	230
57.75000	228
57.75833	227
57.76667	226
57.77500	226
57.78333	224
57.79167	221
57.80000	216
57.80833	212
57.81667	208
57.82500	204
57.83333	200
57.84167	198
57.85000	198
57.85833	201
57.86667	204
57.87500	207
57.88333	207
57.89167	205
57.90000	200
57.90833	195
57.91667	190
57.92500	186
57.93333	183
57.94167	182
57.95000	181
57.95833	181
57.96667	178
57.97500	174
57.98333	168
57.99167	163
58.00000	158
58.00833	155
58.01667	153
58.02500	153
58.03333	155
58.04167	159
58.05000	163
58.05833	166
58.06667	168
58.07500	169
58.08333	168
58.09167	167
58.10000	165
58.10833	163
58.11667	161
58.12500	159
58.13333	157
58.14167	155
58.15000	153
58.15833	153
58.16667	152
58.17500	153
58.18333	155
58.19167	154
58.20000	151
58.20833	147
58.21667	143
58.22500	140
58.23333	139
58.24167	140
58.25000	141
58.25833	141
58.26667	140
58.27500	137
58.28333	134
58.29167	131
58.30000	129
58.30833	127
58.31667	127
58.32500	127
58.33333	127
58.34167	125
58.35000	121
58.35833	117
58.36667	113
58.37500	108
58.38333	103
58.39167	99
58.40000	98
58.40833	99
58.41667	103
58.42500	109
58.43333	113
58.44167	114
58.45000	113
58.45833	111
58.46667	109
58.47500	108
58.48333	108
58.49167	109
58.50000	110
58.50833	112
58.51667	114
58.52500	115
58.53333	114
58.54167	111
58.55000	106
58.55833	99
58.56667	94
58.57500	92
58.58333	92
58.59167	92
58.60000	91
58.60833	90
58.61667	88
58.62500	87
58.63333	86
58.64167	87
58.65000	87
58.65833	86
58.66667	84
58.67500	80
58.68333	76
58.69167	73
58.70000	70
58.70833	68
58.71667	68
58.72500	70
58.73333	73
58.74167	76
58.75000	78
58.75833	79
58.76667	77
58.77500	74
58.78333	71
58.79167	71
58.80000	73
58.80833	77
58.81667	81
58.82500	83
58.83333	84
58.84167	81
58.85000	79
58.85833	77
58.86667	74
58.87500	72
58.88333	70
58.89167	68
58.90000	67
58.90833	65
58.91667	64
58.92500	64
58.93333	64
58.94167	66
58.95000	67
58.95833	68
58.96667	68
58.97500	65
58.98333	60
58.99167	57
59.00000	55
59.00833	56
59.01667	57
59.02500	58
59.03333	58
59.04167	55
59.05000	52
59.05833	49
59.06667	47
59.07500	47
59.08333	49
59.09167	51
59.10000	54
59.10833	56
59.11667	56
59.12500	55
59.13333	53
59.14167	51
59.15000	50
59.15833	49
59.16667	48
59.17500	47
59.18333	48
59.19167	46
59.20000	43
59.20833	40
59.21667	38
59.22500	36
59.23333	37
59.24167	40
59.25000	42
59.25833	43
59.26667	42
59.27500	41
59.28333	41
59.29167	42
59.30000	46
59.30833	50
59.31667	55
59.32500	58
59.33333	59
59.34167	58
59.35000	55
59.35833	51
59.36667	48
59.37500	46
59.38333	46
59.39167	46
59.40000	46
59.40833	45
59.41667	41
59.42500	36
59.43333	32
59.44167	29
59.45000	28
59.45833	29
59.46667	32
59.47500	35
59.48333	38
59.49167	39
59.50000	39
59.50833	39
59.51667	38
59.52500	37
59.53333	39
59.54167	42
59.55000	44
59.55833	43
59.56667	41
59.57500	39
59.58333	36
59.59167	36
59.60000	38
59.60833	39
59.61667	37
59.62500	34
59.63333	30
59.64167	27
59.65000	25
59.65833	27
59.66667	30
59.67500	34
59.68333	38
59.69167	42
59.70000	44
59.70833	45
59.71667	45
59.72500	41
59.73333	38
59.74167	35
59.75000	33
59.75833	31
59.76667	30
59.77500	30
59.78333	32
59.79167	33
59.80000	34
59.80833	33
59.81667	33
59.82500	33
59.83333	34
59.84167	34
59.85000	33
59.85833	31
59.86667	28
59.87500	25
59.88333	23
59.89167	24
59.90000	26
59.90833	30
59.91667	36
59.92500	40
59.93333	43
59.94167	43
59.95000	41
59.95833	38
59.96667	35
59.97500	31
59.98333	28
59.99167	25
60.00000	22

[LC Chromatogram(Detector A-Ch2)]
Interval(msec)	500
# of Points	7201
Start Time(min)	0.000
End Time(min)	60.000
Intensity Units	mV
Intensity Multiplier	0.001
Wavelength(nm)	230
R.Time (min)	Intensity
0.00000	-170
0.00833	-170
0.01667	-2
0.02500	-7
0.03333	-11
0.04167	-15
0.05000	-20
0.05833	-24
0.06667	-30
0.07500	-37
0.08333	-43
0.09167	-48
0.10000	-51
0.10833	-51
0.11667	-50
0.12500	-48
0.13333	-48
0.14167	-51
0.15000	-56
0.15833	-62
0.16667	-67
0.17500	-73
0.18333	-79
0.19167	-85
0.20000	-90
0.20833	-95
0.21667	-99
0.22500	-101
0.23333	-102
0.24167	-103
0.25000	-104
0.25833	-107
0.26667	-111
0.27500	-115
0.28333	-119
0.29167	-122
0.30000	-124
0.30833	-125
0.31667	-126
0.32500	-130
0.33333	-135
0.34167	-140
0.35000	-145
0.35833	-149
0.36667	-151
0.37500	-152
0.38333	-153
0.39167	-156
0.40000	-158
0.40833	-160
0.41667	-161
0.42500	-162
0.43333	-163
0.44167	-164
0.45000	-167
0.45833	-170
0.46667	-173
0.47500	-176
0.48333	-178
0.49167	-181
0.50000	-185
0.50833	-190
0.51667	-194
0.52500	-198
0.53333	-200
0.54167	-203
0.55000	-206
0.55833	-208
0.56667	-209
0.57500	-212
0.58333	-214
0.59167	-217
0.60000	-221
0.60833	-225
0.61667	-229
0.62500	-231
0.63333	-233
0.64167	-235
0.65000	-238
0.65833	-240
0.66667	-241
0.67500	-242
0.68333	-243
0.69167	-246
0.70000	-249
0.70833	-253
0.71667	-256
0.72500	-258
0.73333	-258
0.74167	-258
0.75000	-260
0.75833	-263
0.76667	-267
0.77500	-270
0.78333	-272
0.79167	-273
0.80000	-273
0.80833	-274
0.81667	-277
0.82500	-280
0.83333	-284
0.84167	-287
0.85000	-291
0.85833	-294
0.86667	-297
0.87500	-300
0.88333	-303
0.89167	-306
0.90000	-307
0.90833	-308
0.91667	-309
0.92500	-311
0.93333	-314
0.94167	-318
0.95000	-322
0.95833	-324
0.96667	-325
0.97500	-325
0.98333	-325
0.99167	-325
1.00000	-326
1.00833	-327
1.01667	-328
1.02500	-331
1.03333	-334
1.04167	-337
1.05000	-341
1.05833	-343
1.06667	-345
1.07500	-346
1.08333	-347
1.09167	-348
1.10000	-351
1.10833	-354
1.11667	-356
1.12500	-358
1.13333	-359
1.14167	-359
1.15000	-358
1.15833	-358
1.16667	-360
1.17500	-363
1.18333	-365
1.19167	-366
1.20000	-366
1.20833	-365
1.21667	-364
1.22500	-365
1.23333	-369
1.24167	-374
1.25000	-379
1.25833	-384
1.26667	-388
1.27500	-390
1.28333	-392
1.29167	-392
1.30000	-391
1.30833	-392
1.31667	-392
1.32500	-393
1.33333	-395
1.34167	-396
1.35000	-398
1.35833	-400
1.36667	-402
1.37500	-403
1.38333	-404
1.39167	-405
1.40000	-406
1.40833	-408
1.41667	-411
1.42500	-413
1.43333	-416
1.44167	-418
1.45000	-420
1.45833	-421
1.46667	-421
1.47500	-421
1.48333	-420
1.49167	-421
1.50000	-422
1.50833	-422
1.51667	-423
1.52500	-425
1.53333	-427
1.54167	-430
1.55000	-433
1.55833	-435
1.56667	-438
1.57500	-441
1.58333	-444
1.59167	-447
1.60000	-449
1.60833	-451
1.61667	-453
1.62500	-454
1.63333	-455
1.64167	-456
1.65000	-457
1.65833	-458
1.66667	-459
1.67500	-460
1.68333	-462
1.69167	-464
1.70000	-467
1.70833	-469
1.71667	-470
1.72500	-470
1.73333	-471
1.74167	-470
1.75000	-470
1.75833	-468
1.76667	-466
1.77500	-464
1.78333	-465
1.79167	-468
1.80000	-474
1.80833	-480
1.81667	-485
1.82500	-488
1.83333	-490
1.84167	-490
1.85000	-490
1.85833	-490
1.86667	-489
1.87500	-488
1.88333	-487
1.89167	-487
1.90000	-487
1.90833	-489
1.91667	-491
1.92500	-493
1.93333	-493
1.94167	-493
1.95000	-493
1.95833	-495
1.96667	-497
1.97500	-500
1.98333	-504
1.99167	-506
2.00000	-510
2.00833	-514
2.01667	-519
2.02500	-523
2.03333	-526
2.04167	-527
2.05000	-527
2.05833	-525
2.06667	-524
2.07500	-522
2.08333	-521
2.09167	-521
2.10000	-520
2.10833	-520
2.11667	-519
2.12500	-520
2.13333	-522
2.14167	-526
2.15000	-530
2.15833	-533
2.16667	-535
2.17500	-535
2.18333	-533
2.19167	-531
2.20000	-529
2.20833	-529
2.21667	-530
2.22500	-531
2.23333	-532
2.24167	-534
2.25000	-535
2.25833	-538
2.26667	-542
2.27500	-546
2.28333	-549
2.29167	-552
2.30000	-553
2.30833	-553
2.31667	-552
2.32500	-552
2.33333	-553
2.34167	-554
2.35000	-554
2.35833	-554
2.36667	-554
2.37500	-554
2.38333	-555
2.39167	-556
2.40000	-557
2.40833	-557
2.41667	-556
2.42500	-556
2.43333	-558
2.44167	-561
2.45000	-565
2.45833	-568
2.46667	-571
2.47500	-573
2.48333	-576
2.49167	-578
2.50000	-579
2.50833	-577
2.51667	-574
2.52500	-572
2.53333	-570
2.54167	-568
2.55000	-568
2.55833	-568
2.56667	-567
2.57500	-569
2.58333	-572
2.59167	-578
2.60000	-582
2.60833	-586
2.61667	-587
2.62500	-588
2.63333	-587
2.64167	-587
2.65000	-589
2.65833	-592
2.66667	-593
2.67500	-594
2.68333	-593
2.69167	-592
2.70000	-591
2.70833	-591
2.71667	-592
2.72500	-593
2.73333	-594
2.74167	-596
2.75000	-596
2.75833	-597
2.76667	-597
2.77500	-598
2.78333	-600
2.79167	-601
2.80000	-602
2.80833	-602
2.81667	-601
2.82500	-601
2.83333	-601
2.84167	-601
2.85000	-600
2.85833	-598
2.86667	-596
2.87500	-596
2.88333	-598
2.89167	-602
2.90000	-606
2.90833	-609
2.91667	-610
2.92500	-610
2.93333	-609
2.94167	-610
2.95000	-611
2.95833	-614
2.96667	-618
2.97500	-623
2.98333	-626
2.99167	-628
3.00000	-629
3.00833	-629
3.01667	-628
3.02500	-628
3.03333	-630
3.04167	-632
3.05000	-634
3.05833	-635
3.06667	-636
3.07500	-635
3.08333	-632
3.09167	-630
3.10000	-628
3.10833	-627
3.11667	-627
3.12500	-628
3.13333	-631
3.14167	-634
3.15000	-638
3.15833	-640
3.16667	-641
3.17500	-640
3.18333	-638
3.19167	-637
3.20000	-636
3.20833	-636
3.21667	-638
3.22500	-639
3.23333	-641
3.24167	-643
3.25000	-645
3.25833	-647
3.26667	-650
3.27500	-653
3.28333	-654
3.29167	-654
3.30000	-653
3.30833	-652
3.31667	-651
3.32500	-651
3.33333	-651
3.34167	-652
3.35000	-653
3.35833	-653
3.36667	-653
3.37500	-652
3.38333	-650
3.39167	-648
3.40000	-647
3.40833	-646
3.41667	-647
3.42500	-649
3.43333	-651
3.44167	-652
3.45000	-652
3.45833	-651
3.46667	-651
3.47500	-652
3.48333	-654
3.49167	-657
3.50000	-659
3.50833	-661
3.51667	-662
3.52500	-662
3.53333	-662
3.54167	-663
3.55000	-665
3.55833	-667
3.56667	-669
3.57500	-670
3.58333	-670
3.59167	-669
3.60000	-668
3.60833	-668
3.61667	-669
3.62500	-671
3.63333	-674
3.64167	-678
3.65000	-681
3.65833	-683
3.66667	-683
3.67500	-682
3.68333	-681
3.69167	-680
3.70000	-679
3.70833	-677
3.71667	-675
3.72500	-672
3.73333	-670
3.74167	-668
3.75000	-668
3.75833	-670
3.76667	-674
3.77500	-677
3.78333	-680
3.79167	-681
3.80000	-681
3.80833	-681
3.81667	-681
3.82500	-681
3.83333	-681
3.84167	-681
3.85000	-681
3.85833	-681
3.86667	-683
3.87500	-685
3.88333	-689
3.89167	-693
3.90000	-695
3.90833	-696
3.91667	-696
3.92500	-694
3.93333	-691
3.94167	-689
3.95000	-688
3.95833	-687
3.96667	-686
3.97500	-684
3.98333	-684
3.99167	-684
4.00000	-685
4.00833	-687
4.01667	-690
4.02500	-694
4.03333	-697
4.04167	-698
4.05000	-698
4.05833	-697
4.06667	-696
4.07500	-695
4.08333	-694
4.09167	-693
4.10000	-693
4.10833	-692
4.11667	-693
4.12500	-693
4.13333	-694
4.14167	-696
4.15000	-699
4.15833	-701
4.16667	-704
4.17500	-706
4.18333	-708
4.19167	-710
4.20000	-713
4.20833	-714
4.21667	-714
4.22500	-713
4.23333	-711
4.24167	-711
4.25000	-712
4.25833	-714
4.26667	-715
4.27500	-714
4.28333	-712
4.29167	-710
4.30000	-708
4.30833	-708
4.31667	-709
4.32500	-710
4.33333	-712
4.34167	-713
4.35000	-712
4.35833	-711
4.36667	-710
4.37500	-710
4.38333	-710
4.39167	-711
4.40000	-711
4.40833	-710
4.41667	-709
4.42500	-710
4.43333	-712
4.44167	-716
4.45000	-720
4.45833	-722
4.46667	-723
4.47500	-722
4.48333	-720
4.49167	-718
4.50000	-716
4.50833	-715
4.51667	-715
4.52500	-715
4.53333	-714
4.54167	-714
4.55000	-714
4.55833	-715
4.56667	-717
4.57500	-719
4.58333	-719
4.59167	-717
4.60000	-715
4.60833	-714
4.61667	-714
4.62500	-715
4.63333	-718
4.64167	-721
4.65000	-723
4.65833	-726
4.66667	-728
4.67500	-729
4.68333	-730
4.69167	-729
4.70000	-727
4.70833	-725
4.71667	-723
4.72500	-722
4.73333	-723
4.74167	-725
4.75000	-727
4.75833	-730
4.76667	-733
4.77500	-735
4.78333	-736
4.79167	-737
4.80000	-739
4.80833	-741
4.81667	-742
4.82500	-742
4.83333	-740
4.84167	-736
4.85000	-732
4.85833	-729
4.86667	-730
4.87500	-732
4.88333	-736
4.89167	-740
4.90000	-743
4.90833	-744
4.91667	-743
4.92500	-743
4.93333	-742
4.94167	-741
4.95000	-741
4.95833	-740
4.96667	-739
4.97500	-738
4.98333	-738
4.99167	-739
5.00000	-740
5.00833	-741
5.01667	-743
5.02500	-745
5.03333	-746
5.04167	-747
5.05000	-746
5.05833	-745
5.06667	-743
5.07500	-740
5.08333	-738
5.09167	-736
5.10000	-735
5.10833	-734
5.11667	-735
5.12500	-736
5.13333	-737
5.14167	-739
5.15000	-739
5.15833	-740
5.16667	-741
5.17500	-743
5.18333	-746
5.19167	-749
5.20000	-752
5.20833	-752
5.21667	-752
5.22500	-753
5.23333	-755
5.24167	-758
5.25000	-759
5.25833	-760
5.26667	-757
5.27500	-754
5.28333	-751
5.29167	-751
5.30000	-751
5.30833	-751
5.31667	-751
5.32500	-750
5.33333	-748
5.34167	-747
5.35000	-747
5.35833	-748
5.36667	-749
5.37500	-748
5.38333	-746
5.39167	-742
5.40000	-738
5.40833	-735
5.41667	-734
5.42500	-734
5.43333	-735
5.44167	-737
5.45000	-740
5.45833	-742
5.46667	-745
5.47500	-747
5.48333	-750
5.49167	-754
5.50000	-756
5.50833	-758
5.51667	-759
5.52500	-757
5.53333	-754
5.54167	-752
5.55000	-749
5.55833	-747
5.56667	-748
5.57500	-749
5.58333	-751
5.59167	-754
5.60000	-756
5.60833	-757
5.61667	-758
5.62500	-757
5.63333	-757
5.64167	-756
5.65000	-756
5.65833	-756
5.66667	-758
5.67500	-760
5.68333	-764
5.69167	-768
5.70000	-772
5.70833	-774
5.71667	-773
5.72500	-771
5.73333	-767
5.74167	-763
5.75000	-760
5.75833	-758
5.76667	-758
5.77500	-759
5.78333	-760
5.79167	-760
5.80000	-760
5.80833	-760
5.81667	-760
5.82500	-762
5.83333	-764
5.84167	-766
5.85000	-768
5.85833	-769
5.86667	-768
5.87500	-767
5.88333	-766
5.89167	-766
5.90000	-766
5.90833	-765
5.91667	-763
5.92500	-759
5.93333	-756
5.94167	-755
5.95000	-756
5.95833	-760
5.96667	-766
5.97500	-772
5.98333	-776
5.99167	-777
6.00000	-776
6.00833	-774
6.01667	-772
6.02500	-771
6.03333	-772
6.04167	-773
6.05000	-774
6.05833	-775
6.06667	-776
6.07500	-774
6.08333	-772
6.09167	-768
6.10000	-766
6.10833	-765
6.11667	-764
6.12500	-765
6.13333	-765
6.14167	-764
6.15000	-763
6.15833	-762
6.16667	-762
6.17500	-764
6.18333	-766
6.19167	-769
6.20000	-773
6.20833	-777
6.21667	-781
6.22500	-784
6.23333	-786
6.24167	-786
6.25000	-785
6.25833	-784
6.26667	-783
6.27500	-783
6.28333	-783
6.29167	-783
6.30000	-782
6.30833	-780
6.31667	-777
6.32500	-774
6.33333	-774
6.34167	-775
6.35000	-778
6.35833	-779
6.36667	-778
6.37500	-775
6.38333	-771
6.39167	-767
6.40000	-765
6.40833	-765
6.41667	-768
6.42500	-771
6.43333	-773
6.44167	-775
6.45000	-776
6.45833	-777
6.46667	-778
6.47500	-779
6.48333	-780
6.49167	-781
6.50000	-781
6.50833	-779
6.51667	-776
6.52500	-774
6.53333	-771
6.54167	-770
6.55000	-771
6.55833	-774
6.56667	-780
6.57500	-786
6.58333	-792
6.59167	-796
6.60000	-797
6.60833	-794
6.61667	-790
6.62500	-786
6.63333	-782
6.64167	-778
6.65000	-775
6.65833	-773
6.66667	-771
6.67500	-769
6.68333	-768
6.69167	-769
6.70000	-771
6.70833	-773
6.71667	-776
6.72500	-779
6.73333	-782
6.74167	-785
6.75000	-789
6.75833	-791
6.76667	-793
6.77500	-795
6.78333	-795
6.79167	-795
6.80000	-796
6.80833	-798
6.81667	-801
6.82500	-804
6.83333	-805
6.84167	-804
6.85000	-802
6.85833	-800
6.86667	-799
6.87500	-799
6.88333	-799
6.89167	-800
6.90000	-800
6.90833	-799
6.91667	-797
6.92500	-795
6.93333	-793
6.94167	-792
6.95000	-792
6.95833	-792
6.96667	-794
6.97500	-795
6.98333	-796
6.99167	-796
7.00000	-796
7.00833	-795
7.01667	-794
7.02500	-794
7.03333	-795
7.04167	-796
7.05000	-797
7.05833	-797
7.06667	-795
7.07500	-793
7.08333	-791
7.09167	-791
7.10000	-792
7.10833	-793
7.11667	-795
7.12500	-795
7.13333	-794
7.14167	-794
7.15000	-794
7.15833	-795
7.16667	-797
7.17500	-798
7.18333	-798
7.19167	-797
7.20000	-796
7.20833	-796
7.21667	-797
7.22500	-799
7.23333	-801
7.24167	-800
7.25000	-798
7.25833	-795
7.26667	-792
7.27500	-789
7.28333	-789
7.29167	-791
7.30000	-794
7.30833	-798
7.31667	-802
7.32500	-807
7.33333	-810
7.34167	-812
7.35000	-812
7.35833	-810
7.36667	-808
7.37500	-807
7.38333	-807
7.39167	-809
7.40000	-811
7.40833	-811
7.41667	-811
7.42500	-810
7.43333	-809
7.44167	-810
7.45000	-812
7.45833	-814
7.46667	-815
7.47500	-815
7.48333	-814
7.49167	-813
7.50000	-813
7.50833	-812
7.51667	-812
7.52500	-811
7.53333	-809
7.54167	-807
7.55000	-806
7.55833	-806
7.56667	-808
7.57500	-811
7.58333	-813
7.59167	-812
7.60000	-811
7.60833	-809
7.61667	-806
7.62500	-805
7.63333	-806
7.64167	-807
7.65000	-809
7.65833	-810
7.66667	-810
7.67500	-809
7.68333	-807
7.69167	-806
7.70000	-805
7.70833	-806
7.71667	-807
7.72500	-808
7.73333	-808
7.74167	-808
7.75000	-808
7.75833	-809
7.76667	-809
7.77500	-811
7.78333	-813
7.79167	-815
7.80000	-815
7.80833	-813
7.81667	-810
7.82500	-807
7.83333	-804
7.84167	-803
7.85000	-803
7.85833	-804
7.86667	-805
7.87500	-806
7.88333	-809
7.89167	-812
7.90000	-815
7.90833	-816
7.91667	-816
7.92500	-816
7.93333	-815
7.94167	-815
7.95000	-816
7.95833	-817
7.96667	-818
7.97500	-818
7.98333	-817
7.99167	-817
8.00000	-817
8.00833	-818
8.01667	-819
8.02500	-820
8.03333	-822
8.04167	-824
8.05000	-825
8.05833	-826
8.06667	-826
8.07500	-824
8.08333	-821
8.09167	-817
8.10000	-815
8.10833	-816
8.11667	-819
8.12500	-823
8.13333	-827
8.14167	-830
8.15000	-831
8.15833	-831
8.16667	-829
8.17500	-827
8.18333	-826
8.19167	-823
8.20000	-820
8.20833	-817
8.21667	-814
8.22500	-812
8.23333	-812
8.24167	-813
8.25000	-814
8.25833	-816
8.26667	-818
8.27500	-819
8.28333	-821
8.29167	-822
8.30000	-824
8.30833	-825
8.31667	-827
8.32500	-828
8.33333	-829
8.34167	-829
8.35000	-828
8.35833	-826
8.36667	-824
8.37500	-823
8.38333	-822
8.39167	-822
8.40000	-824
8.40833	-826
8.41667	-829
8.42500	-832
8.43333	-834
8.44167	-835
8.45000	-834
8.45833	-833
8.46667	-832
8.47500	-832
8.48333	-832
8.49167	-831
8.50000	-831
8.50833	-830
8.51667	-829
8.52500	-829
8.53333	-827
8.54167	-826
8.55000	-824
8.55833	-823
8.56667	-823
8.57500	-823
8.58333	-824
8.59167	-825
8.60000	-825
8.60833	-824
8.61667	-823
8.62500	-823
8.63333	-822
8.64167	-821
8.65000	-817
8.65833	-814
8.66667	-812
8.67500	-812
8.68333	-815
8.69167	-819
8.70000	-822
8.70833	-824
8.71667	-825
8.72500	-825
8.73333	-825
8.74167	-825
8.75000	-825
8.75833	-824
8.76667	-824
8.77500	-824
8.78333	-824
8.79167	-825
8.80000	-828
8.80833	-830
8.81667	-833
8.82500	-834
8.83333	-833
8.84167	-831
8.85000	-829
8.85833	-827
8.86667	-828
8.87500	-831
8.88333	-834
8.89167	-837
8.90000	-839
8.90833	-838
8.91667	-837
8.92500	-836
8.93333	-838
8.94167	-840
8.95000	-842
8.95833	-843
8.96667	-843
8.97500	-841
8.98333	-840
8.99167	-840
9.00000	-840
9.00833	-839
9.01667	-837
9.02500	-836
9.03333	-834
9.04167	-833
9.05000	-832
9.05833	-832
9.06667	-831
9.07500	-831
9.08333	-832
9.09167	-833
9.10000	-835
9.10833	-836
9.11667	-837
9.12500	-836
9.13333	-833
9.14167	-830
9.15000	-827
9.15833	-824
9.16667	-822
9.17500	-820
9.18333	-819
9.19167	-820
9.20000	-823
9.20833	-828
9.21667	-832
9.22500	-835
9.23333	-836
9.24167	-836
9.25000	-835
9.25833	-833
9.26667	-833
9.27500	-832
9.28333	-830
9.29167	-828
9.30000	-826
9.30833	-826
9.31667	-827
9.32500	-829
9.33333	-832
9.34167	-834
9.35000	-835
9.35833	-834
9.36667	-835
9.37500	-836
9.38333	-836
9.39167	-837
9.40000	-839
9.40833	-840
9.41667	-842
9.42500	-841
9.43333	-839
9.44167	-836
9.45000	-832
9.45833	-830
9.46667	-829
9.47500	-830
9.48333	-832
9.49167	-836
9.50000	-838
9.50833	-840
9.51667	-841
9.52500	-841
9.53333	-841
9.54167	-841
9.55000	-842
9.55833	-843
9.56667	-844
9.57500	-845
9.58333	-845
9.59167	-844
9.60000	-843
9.60833	-840
9.61667	-837
9.62500	-833
9.63333	-831
9.64167	-831
9.65000	-833
9.65833	-836
9.66667	-840
9.67500	-844
9.68333	-848
9.69167	-850
9.70000	-852
9.70833	-853
9.71667	-853
9.72500	-851
9.73333	-849
9.74167	-847
9.75000	-845
9.75833	-843
9.76667	-842
9.77500	-842
9.78333	-843
9.79167	-846
9.80000	-849
9.80833	-851
9.81667	-852
9.82500	-850
9.83333	-846
9.84167	-842
9.85000	-840
9.85833	-839
9.86667	-839
9.87500	-840
9.88333	-841
9.89167	-842
9.90000	-843
9.90833	-843
9.91667	-844
9.92500	-844
9.93333	-843
9.94167	-843
9.95000	-843
9.95833	-845
9.96667	-848
9.97500	-849
9.98333	-850
9.99167	-850
10.00000	-850
10.00833	-852
10.01667	-853
10.02500	-854
10.03333	-853
10.04167	-850
10.05000	-846
10.05833	-844
10.06667	-842
10.07500	-842
10.08333	-842
10.09167	-842
10.10000	-842
10.10833	-844
10.11667	-847
10.12500	-851
10.13333	-854
10.14167	-857
10.15000	-858
10.15833	-859
10.16667	-858
10.17500	-857
10.18333	-856
10.19167	-856
10.20000	-856
10.20833	-855
10.21667	-853
10.22500	-850
10.23333	-848
10.24167	-846
10.25000	-846
10.25833	-847
10.26667	-848
10.27500	-849
10.28333	-851
10.29167	-852
10.30000	-853
10.30833	-854
10.31667	-853
10.32500	-853
10.33333	-852
10.34167	-852
10.35000	-851
10.35833	-850
10.36667	-848
10.37500	-846
10.38333	-843
10.39167	-839
10.40000	-836
10.40833	-835
10.41667	-834
10.42500	-837
10.43333	-841
10.44167	-845
10.45000	-848
10.45833	-850
10.46667	-850
10.47500	-849
10.48333	-848
10.49167	-848
10.50000	-848
10.50833	-848
10.51667	-849
10.52500	-849
10.53333	-847
10.54167	-846
10.55000	-845
10.55833	-845
10.56667	-849
10.57500	-853
10.58333	-856
10.59167	-860
10.60000	-861
10.60833	-859
10.61667	-857
10.62500	-855
10.63333	-853
10.64167	-852
10.65000	-852
10.65833	-853
10.66667	-852
10.67500	-851
10.68333	-849
10.69167	-847
10.70000	-844
10.70833	-841
10.71667	-840
10.72500	-841
10.73333	-843
10.74167	-845
10.75000	-847
10.75833	-849
10.76667	-850
10.77500	-852
10.78333	-853
10.79167	-855
10.80000	-856
10.80833	-858
10.81667	-860
10.82500	-861
10.83333	-861
10.84167	-859
10.85000	-857
10.85833	-855
10.86667	-853
10.87500	-853
10.88333	-852
10.89167	-851
10.90000	-850
10.90833	-849
10.91667	-847
10.92500	-847
10.93333	-846
10.94167	-847
10.95000	-847
10.95833	-848
10.96667	-848
10.97500	-847
10.98333	-846
10.99167	-844
11.00000	-843
11.00833	-843
11.01667	-844
11.02500	-846
11.03333	-849
11.04167	-850
11.05000	-849
11.05833	-847
11.06667	-844
11.07500	-842
11.08333	-841
11.09167	-841
11.10000	-842
11.10833	-843
11.11667	-844
11.12500	-846
11.13333	-847
11.14167	-848
11.15000	-850
11.15833	-851
11.16667	-852
11.17500	-853
11.18333	-854
11.19167	-855
11.20000	-856
11.20833	-855
11.21667	-854
11.22500	-854
11.23333	-854
11.24167	-855
11.25000	-857
11.25833	-858
11.26667	-860
11.27500	-861
11.28333	-861
11.29167	-859
11.30000	-857
11.30833	-855
11.31667	-852
11.32500	-851
11.33333	-850
11.34167	-851
11.35000	-851
11.35833	-853
11.36667	-854
11.37500	-857
11.38333	-859
11.39167	-860
11.40000	-860
11.40833	-860
11.41667	-858
11.42500	-855
11.43333	-852
11.44167	-850
11.45000	-850
11.45833	-853
11.46667	-856
11.47500	-859
11.48333	-860
11.49167	-859
11.50000	-857
11.50833	-854
11.51667	-852
11.52500	-851
11.53333	-851
11.54167	-852
11.55000	-852
11.55833	-852
11.56667	-852
11.57500	-852
11.58333	-852
11.59167	-851
11.60000	-850
11.60833	-849
11.61667	-850
11.62500	-852
11.63333	-853
11.64167	-853
11.65000	-852
11.65833	-852
11.66667	-853
11.67500	-855
11.68333	-858
11.69167	-860
11.70000	-862
11.70833	-863
11.71667	-864
11.72500	-866
11.73333	-868
11.74167	-870
11.75000	-870
11.75833	-869
11.76667	-868
11.77500	-867
11.78333	-867
11.79167	-868
11.80000	-869
11.80833	-869
11.81667	-869
11.82500	-868
11.83333	-868
11.84167	-868
11.85000	-869
11.85833	-869
11.86667	-869
11.87500	-869
11.88333	-868
11.89167	-868
11.90000	-868
11.90833	-869
11.91667	-870
11.92500	-870
11.93333	-870
11.94167	-869
11.95000	-869
11.95833	-868
11.96667	-867
11.97500	-866
11.98333	-865
11.99167	-866
12.00000	-866
12.00833	-866
12.01667	-864
12.02500	-861
12.03333	-857
12.04167	-853
12.05000	-851
12.05833	-851
12.06667	-853
12.07500	-854
12.08333	-856
12.09167	-857
12.10000	-859
12.10833	-859
12.11667	-860
12.12500	-861
12.13333	-862
12.14167	-864
12.15000	-868
12.15833	-871
12.16667	-874
12.17500	-875
12.18333	-874
12.19167	-872
12.20000	-870
12.20833	-867
12.21667	-865
12.22500	-864
12.23333	-864
12.24167	-864
12.25000	-864
12.25833	-863
12.26667	-862
12.27500	-860
12.28333	-859
12.29167	-859
12.30000	-860
12.30833	-862
12.31667	-864
12.32500	-865
12.33333	-864
12.34167	-864
12.35000	-863
12.35833	-863
12.36667	-864
12.37500	-867
12.38333	-869
12.39167	-869
12.40000	-867
12.40833	-866
12.41667	-864
12.42500	-863
12.43333	-863
12.44167	-863
12.45000	-862
12.45833	-860
12.46667	-858
12.47500	-856
12.48333	-855
12.49167	-855
12.50000	-857
12.50833	-859
12.51667	-861
12.52500	-862
12.53333	-862
12.54167	-862
12.55000	-863
12.55833	-864
12.56667	-866
12.57500	-868
12.58333	-869
12.59167	-869
12.60000	-868
12.60833	-866
12.61667	-864
12.62500	-861
12.63333	-858
12.64167	-856
12.65000	-855
12.65833	-856
12.66667	-857
12.67500	-858
12.68333	-857
12.69167	-855
12.70000	-854
12.70833	-854
12.71667	-855
12.72500	-858
12.73333	-861
12.74167	-864
12.75000	-865
12.75833	-865
12.76667	-865
12.77500	-866
12.78333	-867
12.79167	-869
12.80000	-871
12.80833	-872
12.81667	-872
12.82500	-870
12.83333	-867
12.84167	-864
12.85000	-861
12.85833	-859
12.86667	-859
12.87500	-860
12.88333	-861
12.89167	-863
12.90000	-864
12.90833	-864
12.91667	-863
12.92500	-861
12.93333	-859
12.94167	-859
12.95000	-861
12.95833	-864
12.96667	-866
12.97500	-869
12.98333	-871
12.99167	-871
13.00000	-870
13.00833	-869
13.01667	-868
13.02500	-866
13.03333	-864
13.04167	-864
13.05000	-866
13.05833	-869
13.06667	-872
13.07500	-874
13.08333	-873
13.09167	-871
13.10000	-869
13.10833	-868
13.11667	-866
13.12500	-865
13.13333	-864
13.14167	-864
13.15000	-864
13.15833	-865
13.16667	-866
13.17500	-868
13.18333	-869
13.19167	-870
13.20000	-869
13.20833	-868
13.21667	-865
13.22500	-863
13.23333	-861
13.24167	-860
13.25000	-861
13.25833	-862
13.26667	-861
13.27500	-859
13.28333	-857
13.29167	-855
13.30000	-854
13.30833	-852
13.31667	-851
13.32500	-851
13.33333	-852
13.34167	-853
13.35000	-856
13.35833	-858
13.36667	-861
13.37500	-862
13.38333	-862
13.39167	-861
13.40000	-858
13.40833	-856
13.41667	-855
13.42500	-856
13.43333	-858
13.44167	-859
13.45000	-859
13.45833	-857
13.46667	-856
13.47500	-855
13.48333	-855
13.49167	-855
13.50000	-856
13.50833	-857
13.51667	-858
13.52500	-858
13.53333	-857
13.54167	-856
13.55000	-855
13.55833	-854
13.56667	-854
13.57500	-853
13.58333	-852
13.59167	-852
13.60000	-851
13.60833	-851
13.61667	-852
13.62500	-853
13.63333	-854
13.64167	-855
13.65000	-857
13.65833	-858
13.66667	-859
13.67500	-858
13.68333	-858
13.69167	-857
13.70000	-857
13.70833	-857
13.71667	-857
13.72500	-856
13.73333	-854
13.74167	-853
13.75000	-853
13.75833	-853
13.76667	-852
13.77500	-850
13.78333	-849
13.79167	-847
13.80000	-848
13.80833	-850
13.81667	-852
13.82500	-854
13.83333	-855
13.84167	-855
13.85000	-855
13.85833	-853
13.86667	-851
13.87500	-850
13.88333	-849
13.89167	-850
13.90000	-852
13.90833	-855
13.91667	-858
13.92500	-860
13.93333	-862
13.94167	-864
13.95000	-865
13.95833	-865
13.96667	-864
13.97500	-861
13.98333	-859
13.99167	-856
14.00000	-854
14.00833	-853
14.01667	-854
14.02500	-855
14.03333	-857
14.04167	-859
14.05000	-862
14.05833	-864
14.06667	-866
14.07500	-866
14.08333	-865
14.09167	-863
14.10000	-861
14.10833	-860
14.11667	-859
14.12500	-858
14.13333	-857
14.14167	-857
14.15000	-856
14.15833	-857
14.16667	-857
14.17500	-857
14.18333	-856
14.19167	-854
14.20000	-853
14.20833	-853
14.21667	-854
14.22500	-855
14.23333	-856
14.24167	-856
14.25000	-854
14.25833	-852
14.26667	-850
14.27500	-848
14.28333	-848
14.29167	-849
14.30000	-852
14.30833	-857
14.31667	-861
14.32500	-864
14.33333	-865
14.34167	-865
14.35000	-863
14.35833	-863
14.36667	-863
14.37500	-866
14.38333	-867
14.39167	-867
14.40000	-867
14.40833	-864
14.41667	-861
14.42500	-856
14.43333	-852
14.44167	-848
14.45000	-846
14.45833	-845
14.46667	-846
14.47500	-847
14.48333	-848
14.49167	-849
14.50000	-850
14.50833	-851
14.51667	-852
14.52500	-852
14.53333	-850
14.54167	-849
14.55000	-847
14.55833	-846
14.56667	-846
14.57500	-847
14.58333	-848
14.59167	-850
14.60000	-853
14.60833	-855
14.61667	-857
14.62500	-858
14.63333	-858
14.64167	-858
14.65000	-857
14.65833	-856
14.66667	-855
14.67500	-855
14.68333	-856
14.69167	-857
14.70000	-858
14.70833	-859
14.71667	-860
14.72500	-861
14.73333	-862
14.74167	-862
14.75000	-863
14.75833	-863
14.76667	-861
14.77500	-859
14.78333	-856
14.79167	-852
14.80000	-851
14.80833	-850
14.81667	-850
14.82500	-848
14.83333	-844
14.84167	-839
14.85000	-835
14.85833	-833
14.86667	-835
14.87500	-839
14.88333	-842
14.89167	-845
14.90000	-847
14.90833	-849
14.91667	-852
14.92500	-853
14.93333	-854
14.94167	-855
14.95000	-857
14.95833	-859
14.96667	-862
14.97500	-863
14.98333	-863
14.99167	-862
15.00000	-860
15.00833	-858
15.01667	-856
15.02500	-855
15.03333	-855
15.04167	-856
15.05000	-857
15.05833	-859
15.06667	-861
15.07500	-862
15.08333	-861
15.09167	-859
15.10000	-857
15.10833	-857
15.11667	-857
15.12500	-859
15.13333	-861
15.14167	-862
15.15000	-862
15.15833	-861
15.16667	-861
15.17500	-862
15.18333	-863
15.19167	-863
15.20000	-862
15.20833	-862
15.21667	-861
15.22500	-861
15.23333	-862
15.24167	-863
15.25000	-865
15.25833	-866
15.26667	-867
15.27500	-868
15.28333	-869
15.29167	-869
15.30000	-869
15.30833	-867
15.31667	-864
15.32500	-860
15.33333	-858
15.34167	-857
15.35000	-858
15.35833	-860
15.36667	-861
15.37500	-862
15.38333	-862
15.39167	-863
15.40000	-865
15.40833	-868
15.41667	-871
15.42500	-874
15.43333	-876
15.44167	-878
15.45000	-878
15.45833	-877
15.46667	-875
15.47500	-874
15.48333	-874
15.49167	-874
15.50000	-874
15.50833	-874
15.51667	-873
15.52500	-872
15.53333	-870
15.54167	-868
15.55000	-865
15.55833	-863
15.56667	-862
15.57500	-861
15.58333	-860
15.59167	-859
15.60000	-859
15.60833	-859
15.61667	-860
15.62500	-862
15.63333	-864
15.64167	-865
15.65000	-866
15.65833	-868
15.66667	-870
15.67500	-872
15.68333	-874
15.69167	-874
15.70000	-873
15.70833	-871
15.71667	-870
15.72500	-870
15.73333	-872
15.74167	-873
15.75000	-873
15.75833	-872
15.76667	-871
15.77500	-870
15.78333	-870
15.79167	-870
15.80000	-870
15.80833	-869
15.81667	-868
15.82500	-865
15.83333	-863
15.84167	-862
15.85000	-863
15.85833	-865
15.86667	-867
15.87500	-869
15.88333	-869
15.89167	-867
15.90000	-864
15.90833	-863
15.91667	-863
15.92500	-865
15.93333	-868
15.94167	-869
15.95000	-869
15.95833	-869
15.96667	-870
15.97500	-871
15.98333	-871
15.99167	-870
16.00000	-867
16.00833	-865
16.01667	-862
16.02500	-860
16.03333	-859
16.04167	-858
16.05000	-857
16.05833	-858
16.06667	-858
16.07500	-859
16.08333	-860
16.09167	-862
16.10000	-866
16.10833	-871
16.11667	-875
16.12500	-877
16.13333	-876
16.14167	-873
16.15000	-869
16.15833	-867
16.16667	-866
16.17500	-866
16.18333	-867
16.19167	-868
16.20000	-869
16.20833	-869
16.21667	-869
16.22500	-869
16.23333	-868
16.24167	-867
16.25000	-866
16.25833	-865
16.26667	-863
16.27500	-861
16.28333	-859
16.29167	-858
16.30000	-858
16.30833	-861
16.31667	-864
16.32500	-868
16.33333	-870
16.34167	-872
16.35000	-872
16.35833	-873
16.36667	-874
16.37500	-875
16.38333	-875
16.39167	-874
16.40000	-873
16.40833	-872
16.41667	-871
16.42500	-872
16.43333	-873
16.44167	-874
16.45000	-874
16.45833	-873
16.46667	-871
16.47500	-869
16.48333	-870
16.49167	-874
16.50000	-878
16.50833	-883
16.51667	-887
16.52500	-887
16.53333	-885
16.54167	-882
16.55000	-878
16.55833	-874
16.56667	-873
16.57500	-873
16.58333	-874
16.59167	-876
16.60000	-877
16.60833	-877
16.61667	-877
16.62500	-877
16.63333	-876
16.64167	-876
16.65000	-876
16.65833	-877
16.66667	-877
16.67500	-877
16.68333	-876
16.69167	-875
16.70000	-874
16.70833	-873
16.71667	-873
16.72500	-873
16.73333	-872
16.74167	-871
16.75000	-870
16.75833	-870
16.76667	-871
16.77500	-872
16.78333	-873
16.79167	-874
16.80000	-876
16.80833	-878
16.81667	-880
16.82500	-882
16.83333	-882
16.84167	-881
16.85000	-879
16.85833	-876
16.86667	-874
16.87500	-874
16.88333	-875
16.89167	-879
16.90000	-881
16.90833	-881
16.91667	-879
16.92500	-876
16.93333	-873
16.94167	-873
16.95000	-874
16.95833	-876
16.96667	-878
16.97500	-879
16.98333	-879
16.99167	-880
17.00000	-880
17.00833	-882
17.01667	-882
17.02500	-880
17.03333	-878
17.04167	-877
17.05000	-878
17.05833	-879
17.06667	-880
17.07500	-880
17.08333	-878
17.09167	-876
17.10000	-874
17.10833	-874
17.11667	-874
17.12500	-874
17.13333	-873
17.14167	-872
17.15000	-873
17.15833	-875
17.16667	-879
17.17500	-884
17.18333	-888
17.19167	-891
17.20000	-892
17.20833	-890
17.21667	-886
17.22500	-881
17.23333	-877
17.24167	-874
17.25000	-873
17.25833	-875
17.26667	-879
17.27500	-883
17.28333	-886
17.29167	-889
17.30000	-891
17.30833	-891
17.31667	-889
17.32500	-885
17.33333	-882
17.34167	-879
17.35000	-877
17.35833	-875
17.36667	-875
17.37500	-876
17.38333	-876
17.39167	-876
17.40000	-875
17.40833	-874
17.41667	-874
17.42500	-874
17.43333	-873
17.44167	-871
17.45000	-869
17.45833	-866
17.46667	-865
17.47500	-866
17.48333	-869
17.49167	-874
17.50000	-878
17.50833	-881
17.51667	-882
17.52500	-881
17.53333	-878
17.54167	-876
17.55000	-876
17.55833	-878
17.56667	-882
17.57500	-886
17.58333	-889
17.59167	-891
17.60000	-890
17.60833	-888
17.61667	-887
17.62500	-888
17.63333	-890
17.64167	-892
17.65000	-892
17.65833	-891
17.66667	-888
17.67500	-884
17.68333	-882
17.69167	-882
17.70000	-883
17.70833	-884
17.71667	-885
17.72500	-885
17.73333	-884
17.74167	-883
17.75000	-882
17.75833	-881
17.76667	-880
17.77500	-879
17.78333	-878
17.79167	-878
17.80000	-878
17.80833	-878
17.81667	-878
17.82500	-879
17.83333	-880
17.84167	-883
17.85000	-886
17.85833	-889
17.86667	-891
17.87500	-891
17.88333	-889
17.89167	-886
17.90000	-884
17.90833	-882
17.91667	-882
17.92500	-883
17.93333	-885
17.94167	-886
17.95000	-887
17.95833	-888
17.96667	-887
17.97500	-886
17.98333	-885
17.99167	-883
18.00000	-882
18.00833	-882
18.01667	-882
18.02500	-881
18.03333	-880
18.04167	-879
18.05000	-877
18.05833	-876
18.06667	-875
18.07500	-876
18.08333	-877
18.09167	-879
18.10000	-881
18.10833	-883
18.11667	-885
18.12500	-886
18.13333	-887
18.14167	-888
18.15000	-889
18.15833	-890
18.16667	-890
18.17500	-889
18.18333	-887
18.19167	-886
18.20000	-884
18.20833	-882
18.21667	-880
18.22500	-878
18.23333	-876
18.24167	-875
18.25000	-876
18.25833	-877
18.26667	-879
18.27500	-881
18.28333	-883
18.29167	-884
18.30000	-886
18.30833	-888
18.31667	-889
18.32500	-889
18.33333	-889
18.34167	-889
18.35000	-889
18.35833	-890
18.36667	-890
18.37500	-889
18.38333	-888
18.39167	-887
18.40000	-889
18.40833	-891
18.41667	-894
18.42500	-895
18.43333	-894
18.44167	-892
18.45000	-890
18.45833	-887
18.46667	-884
18.47500	-881
18.48333	-879
18.49167	-877
18.50000	-876
18.50833	-877
18.51667	-879
18.52500	-880
18.53333	-882
18.54167	-884
18.55000	-886
18.55833	-888
18.56667	-888
18.57500	-887
18.58333	-885
18.59167	-881
18.60000	-879
18.60833	-878
18.61667	-879
18.62500	-881
18.63333	-881
18.64167	-882
18.65000	-880
18.65833	-879
18.66667	-878
18.67500	-879
18.68333	-880
18.69167	-882
18.70000	-883
18.70833	-884
18.71667	-885
18.72500	-884
18.73333	-883
18.74167	-881
18.75000	-880
18.75833	-879
18.76667	-879
18.77500	-878
18.78333	-877
18.79167	-878
18.80000	-879
18.80833	-878
18.81667	-876
18.82500	-874
18.83333	-871
18.84167	-870
18.85000	-872
18.85833	-876
18.86667	-882
18.87500	-887
18.88333	-891
18.89167	-892
18.90000	-890
18.90833	-888
18.91667	-885
18.92500	-882
18.93333	-879
18.94167	-877
18.95000	-876
18.95833	-876
18.96667	-877
18.97500	-879
18.98333	-879
18.99167	-879
19.00000	-878
19.00833	-876
19.01667	-874
19.02500	-874
19.03333	-875
19.04167	-876
19.05000	-879
19.05833	-881
19.06667	-883
19.07500	-885
19.08333	-885
19.09167	-884
19.10000	-880
19.10833	-874
19.11667	-868
19.12500	-864
19.13333	-861
19.14167	-860
19.15000	-863
19.15833	-867
19.16667	-872
19.17500	-877
19.18333	-882
19.19167	-887
19.20000	-891
19.20833	-894
19.21667	-897
19.22500	-897
19.23333	-896
19.24167	-893
19.25000	-889
19.25833	-884
19.26667	-880
19.27500	-877
19.28333	-875
19.29167	-876
19.30000	-876
19.30833	-876
19.31667	-875
19.32500	-876
19.33333	-877
19.34167	-879
19.35000	-882
19.35833	-884
19.36667	-884
19.37500	-882
19.38333	-880
19.39167	-878
19.40000	-876
19.40833	-873
19.41667	-872
19.42500	-870
19.43333	-869
19.44167	-869
19.45000	-871
19.45833	-873
19.46667	-875
19.47500	-877
19.48333	-879
19.49167	-879
19.50000	-878
19.50833	-879
19.51667	-879
19.52500	-879
19.53333	-877
19.54167	-875
19.55000	-873
19.55833	-872
19.56667	-872
19.57500	-873
19.58333	-873
19.59167	-873
19.60000	-872
19.60833	-870
19.61667	-869
19.62500	-870
19.63333	-872
19.64167	-875
19.65000	-877
19.65833	-878
19.66667	-877
19.67500	-875
19.68333	-874
19.69167	-874
19.70000	-875
19.70833	-875
19.71667	-875
19.72500	-874
19.73333	-872
19.74167	-870
19.75000	-869
19.75833	-867
19.76667	-866
19.77500	-866
19.78333	-865
19.79167	-865
19.80000	-866
19.80833	-868
19.81667	-869
19.82500	-868
19.83333	-865
19.84167	-862
19.85000	-859
19.85833	-857
19.86667	-858
19.87500	-859
19.88333	-859
19.89167	-859
19.90000	-857
19.90833	-855
19.91667	-853
19.92500	-853
19.93333	-854
19.94167	-856
19.95000	-858
19.95833	-859
19.96667	-858
19.97500	-855
19.98333	-852
19.99167	-850
20.00000	-849
20.00833	-850
20.01667	-851
20.02500	-852
20.03333	-852
20.04167	-851
20.05000	-849
20.05833	-847
20.06667	-846
20.07500	-843
20.08333	-840
20.09167	-837
20.10000	-835
20.10833	-834
20.11667	-834
20.12500	-835
20.13333	-836
20.14167	-836
20.15000	-834
20.15833	-830
20.16667	-825
20.17500	-819
20.18333	-814
20.19167	-809
20.20000	-805
20.20833	-804
20.21667	-805
20.22500	-805
20.23333	-805
20.24167	-803
20.25000	-799
20.25833	-795
20.26667	-790
20.27500	-786
20.28333	-781
20.29167	-778
20.30000	-774
20.30833	-770
20.31667	-766
20.32500	-763
20.33333	-759
20.34167	-755
20.35000	-751
20.35833	-746
20.36667	-740
20.37500	-732
20.38333	-724
20.39167	-716
20.40000	-708
20.40833	-700
20.41667	-694
20.42500	-689
20.43333	-685
20.44167	-681
20.45000	-676
20.45833	-672
20.46667	-667
20.47500	-661
20.48333	-657
20.49167	-652
20.50000	-647
20.50833	-642
20.51667	-637
20.52500	-632
20.53333	-627
20.54167	-621
20.55000	-613
20.55833	-606
20.56667	-600
20.57500	-593
20.58333	-585
20.59167	-576
20.60000	-568
20.60833	-559
20.61667	-551
20.62500	-545
20.63333	-539
20.64167	-531
20.65000	-522
20.65833	-512
20.66667	-502
20.67500	-493
20.68333	-485
20.69167	-478
20.70000	-473
20.70833	-469
20.71667	-466
20.72500	-463
20.73333	-459
20.74167	-454
20.75000	-446
20.75833	-438
20.76667	-428
20.77500	-417
20.78333	-408
20.79167	-400
20.80000	-393
20.80833	-387
20.81667	-382
20.82500	-376
20.83333	-369
20.84167	-361
20.85000	-351
20.85833	-342
20.86667	-334
20.87500	-325
20.88333	-318
20.89167	-310
20.90000	-301
20.90833	-292
20.91667	-283
20.92500	-275
20.93333	-268
20.94167	-261
20.95000	-255
20.95833	-248
20.96667	-240
20.97500	-230
20.98333	-220
20.99167	-209
21.00000	-199
21.00833	-189
21.01667	-180
21.02500	-170
21.03333	-161
21.04167	-152
21.05000	-143
21.05833	-134
21.06667	-126
21.07500	-117
21.08333	-107
21.09167	-96
21.10000	-84
21.10833	-71
21.11667	-59
21.12500	-46
21.13333	-33
21.14167	-20
21.15000	-6
21.15833	7
21.16667	18
21.17500	30
21.18333	41
21.19167	52
21.20000	64
21.20833	77
21.21667	90
21.22500	106
21.23333	122
21.24167	137
21.25000	151
21.25833	163
21.26667	176
21.27500	190
21.28333	207
21.29167	225
21.30000	241
21.30833	256
21.31667	269
21.32500	283
21.33333	297
21.34167	313
21.35000	330
21.35833	347
21.36667	362
21.37500	377
21.38333	390
21.39167	404
21.40000	418
21.40833	433
21.41667	448
21.42500	464
21.43333	482
21.44167	501
21.45000	521
21.45833	539
21.46667	557
21.47500	574
21.48333	591
21.49167	608
21.50000	624
21.50833	640
21.51667	656
21.52500	673
21.53333	689
21.54167	706
21.55000	723
21.55833	738
21.56667	752
21.57500	765
21.58333	779
21.59167	794
21.60000	810
21.60833	827
21.61667	844
21.62500	861
21.63333	878
21.64167	893
21.65000	907
21.65833	919
21.66667	930
21.67500	941
21.68333	951
21.69167	963
21.70000	975
21.70833	988
21.71667	1002
21.72500	1016
21.73333	1029
21.74167	1041
21.75000	1050
21.75833	1058
21.76667	1065
21.77500	1072
21.78333	1082
21.79167	1093
21.80000	1104
21.80833	1116
21.81667	1127
21.82500	1136
21.83333	1145
21.84167	1154
21.85000	1164
21.85833	1173
21.86667	1181
21.87500	1188
21.88333	1195
21.89167	1203
21.90000	1210
21.90833	1218
21.91667	1225
21.92500	1231
21.93333	1236
21.94167	1242
21.95000	1247
21.95833	1253
21.96667	1259
21.97500	1266
21.98333	1273
21.99167	1281
22.00000	1290
22.00833	1300
22.01667	1308
22.02500	1314
22.03333	1319
22.04167	1322
22.05000	1325
22.05833	1330
22.06667	1338
22.07500	1347
22.08333	1356
22.09167	1364
22.10000	1373
22.10833	1381
22.11667	1389
22.12500	1396
22.13333	1404
22.14167	1410
22.15000	1415
22.15833	1420
22.16667	1425
22.17500	1432
22.18333	1441
22.19167	1453
22.20000	1465
22.20833	1476
22.21667	1487
22.22500	1496
22.23333	1504
22.24167	1512
22.25000	1520
22.25833	1529
22.26667	1537
22.27500	1545
22.28333	1553
22.29167	1559
22.30000	1566
22.30833	1573
22.31667	1581
22.32500	1593
22.33333	1605
22.34167	1618
22.35000	1630
22.35833	1642
22.36667	1653
22.37500	1663
22.38333	1675
22.39167	1687
22.40000	1701
22.40833	1714
22.41667	1727
22.42500	1740
22.43333	1752
22.44167	1764
22.45000	1776
22.45833	1789
22.46667	1801
22.47500	1813
22.48333	1825
22.49167	1838
22.50000	1852
22.50833	1866
22.51667	1880
22.52500	1893
22.53333	1905
22.54167	1917
22.55000	1928
22.55833	1940
22.56667	1954
22.57500	1969
22.58333	1985
22.59167	2000
22.60000	2015
22.60833	2030
22.61667	2046
22.62500	2063
22.63333	2079
22.64167	2094
22.65000	2107
22.65833	2121
22.66667	2135
22.67500	2149
22.68333	2164
22.69167	2179
22.70000	2193
22.70833	2208
22.71667	2222
22.72500	2238
22.73333	2254
22.74167	2271
22.75000	2287
22.75833	2303
22.76667	2317
22.77500	2331
22.78333	2344
22.79167	2357
22.80000	2369
22.80833	2382
22.81667	2395
22.82500	2410
22.83333	2426
22.84167	2442
22.85000	2459
22.85833	2475
22.86667	2490
22.87500	2505
22.88333	2519
22.89167	2532
22.90000	2544
22.90833	2557
22.91667	2569
22.92500	2582
22.93333	2596
22.94167	2610
22.95000	2626
22.95833	2642
22.96667	2660
22.97500	2678
22.98333	2696
22.99167	2712
23.00000	2726
23.00833	2737
23.01667	2747
23.02500	2757
23.03333	2767
23.04167	2779
23.05000	2792
23.05833	2807
23.06667	2822
23.07500	2838
23.08333	2853
23.09167	2867
23.10000	2881
23.10833	2893
23.11667	2905
23.12500	2916
23.13333	2926
23.14167	2938
23.15000	2951
23.15833	2965
23.16667	2980
23.17500	2995
23.18333	3009
23.19167	3022
23.20000	3035
23.20833	3047
23.21667	3060
23.22500	3072
23.23333	3085
23.24167	3099
23.25000	3113
23.25833	3127
23.26667	3141
23.27500	3156
23.28333	3171
23.29167	3188
23.30000	3204
23.30833	3219
23.31667	3232
23.32500	3245
23.33333	3258
23.34167	3272
23.35000	3286
23.35833	3300
23.36667	3314
23.37500	3328
23.38333	3342
23.39167	3356
23.40000	3371
23.40833	3387
23.41667	3404
23.42500	3422
23.43333	3440
23.44167	3460
23.45000	3480
23.45833	3500
23.46667	3517
23.47500	3534
23.48333	3548
23.49167	3562
23.50000	3576
23.50833	3591
23.51667	3606
23.52500	3623
23.53333	3640
23.54167	3658
23.55000	3677
23.55833	3693
23.56667	3708
23.57500	3721
23.58333	3734
23.59167	3749
23.60000	3763
23.60833	3778
23.61667	3792
23.62500	3804
23.63333	3815
23.64167	3826
23.65000	3838
23.65833	3850
23.66667	3861
23.67500	3873
23.68333	3883
23.69167	3893
23.70000	3903
23.70833	3913
23.71667	3924
23.72500	3934
23.73333	3944
23.74167	3953
23.75000	3960
23.75833	3968
23.76667	3975
23.77500	3981
23.78333	3987
23.79167	3992
23.80000	3997
23.80833	4002
23.81667	4005
23.82500	4007
23.83333	4007
23.84167	4006
23.85000	4005
23.85833	4004
23.86667	4005
23.87500	4005
23.88333	4005
23.89167	4002
23.90000	3999
23.90833	3993
23.91667	3987
23.92500	3979
23.93333	3971
23.94167	3962
23.95000	3954
23.95833	3948
23.96667	3943
23.97500	3938
23.98333	3931
23.99167	3922
24.00000	3911
24.00833	3897
24.01667	3884
24.02500	3870
24.03333	3858
24.04167	3847
24.05000	3837
24.05833	3827
24.06667	3816
24.07500	3803
24.08333	3789
24.09167	3774
24.10000	3759
24.10833	3744
24.11667	3728
24.12500	3711
24.13333	3694
24.14167	3679
24.15000	3666
24.15833	3654
24.16667	3642
24.17500	3629
24.18333	3614
24.19167	3598
24.20000	3583
24.20833	3569
24.21667	3557
24.22500	3547
24.23333	3537
24.24167	3528
24.25000	3518
24.25833	3508
24.26667	3495
24.27500	3482
24.28333	3469
24.29167	3455
24.30000	3443
24.30833	3432
24.31667	3421
24.32500	3408
24.33333	3394
24.34167	3380
24.35000	3365
24.35833	3351
24.36667	3338
24.37500	3326
24.38333	3315
24.39167	3305
24.40000	3295
24.40833	3284
24.41667	3271
24.42500	3258
24.43333	3243
24.44167	3230
24.45000	3219
24.45833	3211
24.46667	3206
24.47500	3201
24.48333	3195
24.49167	3187
24.50000	3177
24.50833	3166
24.51667	3155
24.52500	3145
24.53333	3137
24.54167	3129
24.55000	3121
24.55833	3112
24.56667	3102
24.57500	3092
24.58333	3081
24.59167	3070
24.60000	3061
24.60833	3052
24.61667	3043
24.62500	3035
24.63333	3025
24.64167	3015
24.65000	3004
24.65833	2993
24.66667	2983
24.67500	2972
24.68333	2962
24.69167	2952
24.70000	2943
24.70833	2935
24.71667	2929
24.72500	2921
24.73333	2913
24.74167	2904
24.75000	2893
24.75833	2882
24.76667	2872
24.77500	2862
24.78333	2852
24.79167	2841
24.80000	2830
24.80833	2817
24.81667	2805
24.82500	2792
24.83333	2778
24.84167	2766
24.85000	2753
24.85833	2740
24.86667	2727
24.87500	2715
24.88333	2702
24.89167	2689
24.90000	2676
24.90833	2663
24.91667	2651
24.92500	2640
24.93333	2629
24.94167	2620
24.95000	2611
24.95833	2603
24.96667	2596
24.97500	2589
24.98333	2579
24.99167	2568
25.00000	2555
25.00833	2543
25.01667	2531
25.02500	2522
25.03333	2514
25.04167	2506
25.05000	2497
25.05833	2489
25.06667	2481
25.07500	2473
25.08333	2465
25.09167	2457
25.10000	2448
25.10833	2439
25.11667	2430
25.12500	2422
25.13333	2415
25.14167	2409
25.15000	2402
25.15833	2395
25.16667	2388
25.17500	2380
25.18333	2373
25.19167	2366
25.20000	2360
25.20833	2355
25.21667	2351
25.22500	2348
25.23333	2345
25.24167	2341
25.25000	2338
25.25833	2336
25.26667	2336
25.27500	2336
25.28333	2335
25.29167	2333
25.30000	2329
25.30833	2324
25.31667	2319
25.32500	2313
25.33333	2308
25.34167	2305
25.35000	2303
25.35833	2303
25.36667	2304
25.37500	2304
25.38333	2304
25.39167	2302
25.40000	2300
25.40833	2298
25.41667	2297
25.42500	2297
25.43333	2298
25.44167	2300
25.45000	2301
25.45833	2303
25.46667	2304
25.47500	2304
25.48333	2304
25.49167	2305
25.50000	2305
25.50833	2307
25.51667	2309
25.52500	2311
25.53333	2313
25.54167	2317
25.55000	2322
25.55833	2328
25.56667	2333
25.57500	2337
25.58333	2339
25.59167	2340
25.60000	2341
25.60833	2343
25.61667	2345
25.62500	2348
25.63333	2351
25.64167	2353
25.65000	2354
25.65833	2355
25.66667	2355
25.67500	2355
25.68333	2357
25.69167	2359
25.70000	2361
25.70833	2363
25.71667	2364
25.72500	2365
25.73333	2364
25.74167	2365
25.75000	2366
25.75833	2367
25.76667	2369
25.77500	2372
25.78333	2376
25.79167	2382
25.80000	2387
25.80833	2393
25.81667	2396
25.82500	2397
25.83333	2395
25.84167	2394
25.85000	2394
25.85833	2396
25.86667	2400
25.87500	2404
25.88333	2407
25.89167	2408
25.90000	2407
25.90833	2405
25.91667	2404
25.92500	2404
25.93333	2406
25.94167	2408
25.95000	2411
25.95833	2413
25.96667	2414
25.97500	2415
25.98333	2416
25.99167	2417
26.00000	2416
26.00833	2415
26.01667	2413
26.02500	2412
26.03333	2412
26.04167	2411
26.05000	2410
26.05833	2409
26.06667	2408
26.07500	2409
26.08333	2412
26.09167	2417
26.10000	2422
26.10833	2427
26.11667	2431
26.12500	2435
26.13333	2438
26.14167	2440
26.15000	2442
26.15833	2443
26.16667	2444
26.17500	2445
26.18333	2446
26.19167	2447
26.20000	2449
26.20833	2450
26.21667	2453
26.22500	2456
26.23333	2461
26.24167	2466
26.25000	2473
26.25833	2479
26.26667	2484
26.27500	2487
26.28333	2490
26.29167	2492
26.30000	2496
26.30833	2501
26.31667	2507
26.32500	2513
26.33333	2518
26.34167	2523
26.35000	2528
26.35833	2533
26.36667	2539
26.37500	2543
26.38333	2547
26.39167	2550
26.40000	2554
26.40833	2559
26.41667	2566
26.42500	2574
26.43333	2582
26.44167	2590
26.45000	2596
26.45833	2603
26.46667	2611
26.47500	2619
26.48333	2627
26.49167	2635
26.50000	2644
26.50833	2653
26.51667	2662
26.52500	2671
26.53333	2679
26.54167	2687
26.55000	2694
26.55833	2701
26.56667	2708
26.57500	2715
26.58333	2724
26.59167	2733
26.60000	2742
26.60833	2753
26.61667	2764
26.62500	2776
26.63333	2789
26.64167	2801
26.65000	2813
26.65833	2823
26.66667	2833
26.67500	2842
26.68333	2852
26.69167	2863
26.70000	2874
26.70833	2887
26.71667	2899
26.72500	2912
26.73333	2924
26.74167	2936
26.75000	2949
26.75833	2961
26.76667	2973
26.77500	2984
26.78333	2994
26.79167	3005
26.80000	3017
26.80833	3030
26.81667	3043
26.82500	3056
26.83333	3069
26.84167	3081
26.85000	3093
26.85833	3105
26.86667	3118
26.87500	3130
26.88333	3143
26.89167	3156
26.90000	3169
26.90833	3182
26.91667	3194
26.92500	3206
26.93333	3219
26.94167	3231
26.95000	3244
26.95833	3256
26.96667	3266
26.97500	3276
26.98333	3285
26.99167	3294
27.00000	3304
27.00833	3315
27.01667	3326
27.02500	3337
27.03333	3348
27.04167	3357
27.05000	3366
27.05833	3376
27.06667	3386
27.07500	3396
27.08333	3406
27.09167	3417
27.10000	3426
27.10833	3434
27.11667	3441
27.12500	3447
27.13333	3455
27.14167	3463
27.15000	3473
27.15833	3484
27.16667	3495
27.17500	3507
27.18333	3518
27.19167	3529
27.20000	3537
27.20833	3545
27.21667	3551
27.22500	3556
27.23333	3560
27.24167	3566
27.25000	3572
27.25833	3579
27.26667	3586
27.27500	3595
27.28333	3604
27.29167	3614
27.30000	3624
27.30833	3633
27.31667	3641
27.32500	3648
27.33333	3654
27.34167	3661
27.35000	3668
27.35833	3676
27.36667	3683
27.37500	3691
27.38333	3698
27.39167	3705
27.40000	3710
27.40833	3714
27.41667	3717
27.42500	3720
27.43333	3725
27.44167	3732
27.45000	3740
27.45833	3749
27.46667	3758
27.47500	3766
27.48333	3774
27.49167	3781
27.50000	3789
27.50833	3798
27.51667	3805
27.52500	3812
27.53333	3818
27.54167	3824
27.55000	3830
27.55833	3836
27.56667	3842
27.57500	3848
27.58333	3854
27.59167	3861
27.60000	3867
27.60833	3874
27.61667	3882
27.62500	3889
27.63333	3896
27.64167	3905
27.65000	3916
27.65833	3926
27.66667	3936
27.67500	3944
27.68333	3951
27.69167	3957
27.70000	3963
27.70833	3971
27.71667	3979
27.72500	3988
27.73333	3996
27.74167	4002
27.75000	4006
27.75833	4009
27.76667	4013
27.77500	4019
27.78333	4025
27.79167	4033
27.80000	4041
27.80833	4049
27.81667	4057
27.82500	4066
27.83333	4077
27.84167	4087
27.85000	4097
27.85833	4106
27.86667	4114
27.87500	4122
27.88333	4131
27.89167	4140
27.90000	4149
27.90833	4158
27.91667	4167
27.92500	4176
27.93333	4184
27.94167	4191
27.95000	4198
27.95833	4204
27.96667	4209
27.97500	4214
27.98333	4218
27.99167	4223
28.00000	4229
28.00833	4236
28.01667	4243
28.02500	4249
28.03333	4256
28.04167	4262
28.05000	4266
28.05833	4270
28.06667	4274
28.07500	4279
28.08333	4284
28.09167	4290
28.10000	4298
28.10833	4306
28.11667	4314
28.12500	4322
28.13333	4328
28.14167	4333
28.15000	4337
28.15833	4341
28.16667	4344
28.17500	4346
28.18333	4347
28.19167	4349
28.20000	4351
28.20833	4354
28.21667	4358
28.22500	4362
28.23333	4367
28.24167	4371
28.25000	4375
28.25833	4379
28.26667	4382
28.27500	4386
28.28333	4388
28.29167	4388
28.30000	4388
28.30833	4388
28.31667	4389
28.32500	4391
28.33333	4394
28.34167	4396
28.35000	4398
28.35833	4400
28.36667	4403
28.37500	4406
28.38333	4410
28.39167	4414
28.40000	4417
28.40833	4420
28.41667	4422
28.42500	4425
28.43333	4427
28.44167	4430
28.45000	4433
28.45833	4437
28.46667	4441
28.47500	4446
28.48333	4450
28.49167	4453
28.50000	4454
28.50833	4455
28.51667	4456
28.52500	4456
28.53333	4458
28.54167	4462
28.55000	4468
28.55833	4475
28.56667	4483
28.57500	4490
28.58333	4496
28.59167	4501
28.60000	4506
28.60833	4512
28.61667	4519
28.62500	4529
28.63333	4539
28.64167	4550
28.65000	4560
28.65833	4570
28.66667	4579
28.67500	4586
28.68333	4593
28.69167	4600
28.70000	4608
28.70833	4619
28.71667	4631
28.72500	4645
28.73333	4660
28.74167	4675
28.75000	4690
28.75833	4706
28.76667	4722
28.77500	4738
28.78333	4754
28.79167	4771
28.80000	4788
28.80833	4805
28.81667	4822
28.82500	4838
28.83333	4854
28.84167	4870
28.85000	4885
28.85833	4901
28.86667	4918
28.87500	4938
28.88333	4958
28.89167	4980
28.90000	5002
28.90833	5026
28.91667	5050
28.92500	5075
28.93333	5101
28.94167	5127
28.95000	5154
28.95833	5182
28.96667	5213
28.97500	5245
28.98333	5276
28.99167	5307
29.00000	5337
29.00833	5367
29.01667	5397
29.02500	5429
29.03333	5462
29.04167	5495
29.05000	5529
29.05833	5564
29.06667	5601
29.07500	5639
29.08333	5678
29.09167	5719
29.10000	5761
29.10833	5803
29.11667	5846
29.12500	5888
29.13333	5930
29.14167	5972
29.15000	6016
29.15833	6061
29.16667	6110
29.17500	6161
29.18333	6213
29.19167	6267
29.20000	6320
29.20833	6372
29.21667	6424
29.22500	6479
29.23333	6535
29.24167	6592
29.25000	6651
29.25833	6712
29.26667	6774
29.27500	6838
29.28333	6903
29.29167	6970
29.30000	7037
29.30833	7106
29.31667	7177
29.32500	7252
29.33333	7329
29.34167	7407
29.35000	7486
29.35833	7563
29.36667	7642
29.37500	7722
29.38333	7804
29.39167	7890
29.40000	7977
29.40833	8069
29.41667	8161
29.42500	8256
29.43333	8353
29.44167	8451
29.45000	8554
29.45833	8657
29.46667	8766
29.47500	8876
29.48333	8988
29.49167	9104
29.50000	9220
29.50833	9340
29.51667	9460
29.52500	9586
29.53333	9718
29.54167	9853
29.55000	9997
29.55833	10142
29.56667	10294
29.57500	10447
29.58333	10603
29.59167	10764
29.60000	10925
29.60833	11093
29.61667	11263
29.62500	11441
29.63333	11626
29.64167	11814
29.65000	12012
29.65833	12209
29.66667	12414
29.67500	12621
29.68333	12835
29.69167	13058
29.70000	13283
29.70833	13522
29.71667	13763
29.72500	14013
29.73333	14270
29.74167	14531
29.75000	14803
29.75833	15076
29.76667	15359
29.77500	15646
29.78333	15937
29.79167	16238
29.80000	16541
29.80833	16861
29.81667	17184
29.82500	17520
29.83333	17864
29.84167	18208
29.85000	18565
29.85833	18917
29.86667	19281
29.87500	19645
29.88333	20014
29.89167	20393
29.90000	20771
29.90833	21165
29.91667	21557
29.92500	21960
29.93333	22368
29.94167	22774
29.95000	23191
29.95833	23600
29.96667	24019
29.97500	24435
29.98333	24851
29.99167	25272
30.00000	25686
30.00833	26111
30.01667	26530
30.02500	26954
30.03333	27378
30.04167	27795
30.05000	28216
30.05833	28624
30.06667	29034
30.07500	29437
30.08333	29834
30.09167	30233
30.10000	30621
30.10833	31014
30.11667	31394
30.12500	31772
30.13333	32144
30.14167	32500
30.15000	32853
30.15833	33186
30.16667	33514
30.17500	33827
30.18333	34128
30.19167	34424
30.20000	34703
30.20833	34979
30.21667	35238
30.22500	35485
30.23333	35721
30.24167	35939
30.25000	36148
30.25833	36338
30.26667	36516
30.27500	36677
30.28333	36821
30.29167	36953
30.30000	37067
30.30833	37171
30.31667	37260
30.32500	37334
30.33333	37394
30.34167	37439
30.35000	37470
30.35833	37486
30.36667	37487
30.37500	37474
30.38333	37444
30.39167	37399
30.40000	37340
30.40833	37267
30.41667	37184
30.42500	37089
30.43333	36981
30.44167	36861
30.45000	36724
30.45833	36577
30.46667	36413
30.47500	36240
30.48333	36055
30.49167	35859
30.50000	35659
30.50833	35446
30.51667	35229
30.52500	35001
30.53333	34764
30.54167	34521
30.55000	34264
30.55833	34005
30.56667	33732
30.57500	33454
30.58333	33169
30.59167	32876
30.60000	32585
30.60833	32283
30.61667	31985
30.62500	31680
30.63333	31371
30.64167	31064
30.65000	30748
30.65833	30437
30.66667	30116
30.67500	29797
30.68333	29478
30.69167	29153
30.70000	28835
30.70833	28509
30.71667	28189
30.72500	27865
30.73333	27541
30.74167	27222
30.75000	26896
30.75833	26578
30.76667	26254
30.77500	25935
30.78333	25619
30.79167	25302
30.80000	24994
30.80833	24683
30.81667	24380
30.82500	24078
30.83333	23778
30.84167	23482
30.85000	23182
30.85833	22890
30.86667	22595
30.87500	22305
30.88333	22019
30.89167	21732
30.90000	21456
30.90833	21176
30.91667	20905
30.92500	20636
30.93333	20370
30.94167	20110
30.95000	19847
30.95833	19594
30.96667	19341
30.97500	19094
30.98333	18853
30.99167	18613
31.00000	18382
31.00833	18149
31.01667	17924
31.02500	17701
31.03333	17481
31.04167	17268
31.05000	17052
31.05833	16845
31.06667	16636
31.07500	16432
31.08333	16231
31.09167	16030
31.10000	15837
31.10833	15644
31.11667	15460
31.12500	15279
31.13333	15102
31.14167	14930
31.15000	14758
31.15833	14593
31.16667	14427
31.17500	14266
31.18333	14108
31.19167	13950
31.20000	13799
31.20833	13648
31.21667	13503
31.22500	13360
31.23333	13219
31.24167	13082
31.25000	12945
31.25833	12811
31.26667	12677
31.27500	12547
31.28333	12422
31.29167	12297
31.30000	12179
31.30833	12060
31.31667	11946
31.32500	11833
31.33333	11722
31.34167	11614
31.35000	11507
31.35833	11405
31.36667	11302
31.37500	11202
31.38333	11102
31.39167	11002
31.40000	10906
31.40833	10808
31.41667	10714
31.42500	10621
31.43333	10530
31.44167	10443
31.45000	10356
31.45833	10273
31.46667	10192
31.47500	10114
31.48333	10036
31.49167	9959
31.50000	9884
31.50833	9807
31.51667	9731
31.52500	9657
31.53333	9586
31.54167	9518
31.55000	9453
31.55833	9390
31.56667	9326
31.57500	9262
31.58333	9199
31.59167	9134
31.60000	9071
31.60833	9008
31.61667	8947
31.62500	8887
31.63333	8829
31.64167	8774
31.65000	8718
31.65833	8664
31.66667	8610
31.67500	8559
31.68333	8509
31.69167	8461
31.70000	8415
31.70833	8371
31.71667	8328
31.72500	8284
31.73333	8242
31.74167	8201
31.75000	8161
31.75833	8123
31.76667	8088
31.77500	8054
31.78333	8022
31.79167	7990
31.80000	7961
31.80833	7932
31.81667	7906
31.82500	7881
31.83333	7858
31.84167	7837
31.85000	7816
31.85833	7799
31.86667	7783
31.87500	7769
31.88333	7757
31.89167	7748
31.90000	7742
31.90833	7741
31.91667	7742
31.92500	7748
31.93333	7756
31.94167	7766
31.95000	7777
31.95833	7790
31.96667	7805
31.97500	7822
31.98333	7844
31.99167	7871
32.00000	7901
32.00833	7937
32.01667	7976
32.02500	8017
32.03333	8061
32.04167	8107
32.05000	8157
32.05833	8211
32.06667	8271
32.07500	8338
32.08333	8412
32.09167	8494
32.10000	8582
32.10833	8678
32.11667	8780
32.12500	8889
32.13333	9007
32.14167	9132
32.15000	9268
32.15833	9410
32.16667	9564
32.17500	9727
32.18333	9901
32.19167	10091
32.20000	10289
32.20833	10505
32.21667	10729
32.22500	10969
32.23333	11223
32.24167	11488
32.25000	11774
32.25833	12071
32.26667	12395
32.27500	12736
32.28333	13101
32.29167	13494
32.30000	13899
32.30833	14337
32.31667	14788
32.32500	15269
32.33333	15778
32.34167	16311
32.35000	16888
32.35833	17484
32.36667	18130
32.37500	18804
32.38333	19515
32.39167	20274
32.40000	21058
32.40833	21900
32.41667	22765
32.42500	23681
32.43333	24640
32.44167	25633
32.45000	26697
32.45833	27787
32.46667	28954
32.47500	30162
32.48333	31423
32.49167	32755
32.50000	34111
32.50833	35551
32.51667	37013
32.52500	38545
32.53333	40134
32.54167	41763
32.55000	43492
32.55833	45243
32.56667	47093
32.57500	48983
32.58333	50926
32.59167	52950
32.60000	54980
32.60833	57108
32.61667	59243
32.62500	61447
32.63333	63706
32.64167	65992
32.65000	68385
32.65833	70776
32.66667	73266
32.67500	75773
32.68333	78306
32.69167	80900
32.70000	83460
32.70833	86097
32.71667	88703
32.72500	91355
32.73333	94034
32.74167	96697
32.75000	99439
32.75833	102130
32.76667	104881
32.77500	107607
32.78333	110317
32.79167	113052
32.80000	115704
32.80833	118391
32.81667	121001
32.82500	123606
32.83333	126191
32.84167	128709
32.85000	131249
32.85833	133691
32.86667	136132
32.87500	138496
32.88333	140789
32.89167	143047
32.90000	145181
32.90833	147286
32.91667	149277
32.92500	151207
32.93333	153070
32.94167	154830
32.95000	156549
32.95833	158145
32.96667	159676
32.97500	161102
32.98333	162419
32.99167	163657
33.00000	164770
33.00833	165810
33.01667	166734
33.02500	167560
33.03333	168287
33.04167	168894
33.05000	169406
33.05833	169803
33.06667	170099
33.07500	170292
33.08333	170374
33.09167	170353
33.10000	170227
33.10833	169991
33.11667	169660
33.12500	169220
33.13333	168682
33.14167	168052
33.15000	167313
33.15833	166501
33.16667	165579
33.17500	164583
33.18333	163503
33.19167	162327
33.20000	161095
33.20833	159752
33.21667	158360
33.22500	156874
33.23333	155315
33.24167	153708
33.25000	152002
33.25833	150283
33.26667	148479
33.27500	146648
33.28333	144774
33.29167	142830
33.30000	140881
33.30833	138840
33.31667	136798
33.32500	134699
33.33333	132564
33.34167	130433
33.35000	128234
33.35833	126072
33.36667	123859
33.37500	121659
33.38333	119460
33.39167	117223
33.40000	115027
33.40833	112770
33.41667	110550
33.42500	108308
33.43333	106063
33.44167	103859
33.45000	101622
33.45833	99457
33.46667	97274
33.47500	95132
33.48333	93016
33.49167	90889
33.50000	88824
33.50833	86728
33.51667	84691
33.52500	82663
33.53333	80656
33.54167	78710
33.55000	76755
33.55833	74878
33.56667	73002
33.57500	71174
33.58333	69383
33.59167	67596
33.60000	65876
33.60833	64146
33.61667	62481
33.62500	60838
33.63333	59229
33.64167	57681
33.65000	56138
33.65833	54665
33.66667	53201
33.67500	51782
33.68333	50399
33.69167	49026
33.70000	47712
33.70833	46399
33.71667	45142
33.72500	43911
33.73333	42711
33.74167	41563
33.75000	40424
33.75833	39341
33.76667	38268
33.77500	37231
33.78333	36224
33.79167	35229
33.80000	34281
33.80833	33338
33.81667	32438
33.82500	31559
33.83333	30704
33.84167	29887
33.85000	29077
33.85833	28308
33.86667	27546
33.87500	26811
33.88333	26099
33.89167	25396
33.90000	24728
33.90833	24066
33.91667	23434
33.92500	22818
33.93333	22220
33.94167	21649
33.95000	21084
33.95833	20548
33.96667	20018
33.97500	19506
33.98333	19009
33.99167	18519
34.00000	18053
34.00833	17589
34.01667	17147
34.02500	16715
34.03333	16295
34.04167	15894
34.05000	15496
34.05833	15118
34.06667	14743
34.07500	14381
34.08333	14031
34.09167	13686
34.10000	13358
34.10833	13032
34.11667	12721
34.12500	12417
34.13333	12120
34.14167	11835
34.15000	11552
34.15833	11281
34.16667	11011
34.17500	10750
34.18333	10497
34.19167	10248
34.20000	10013
34.20833	9781
34.21667	9560
34.22500	9342
34.23333	9127
34.24167	8919
34.25000	8712
34.25833	8515
34.26667	8322
34.27500	8135
34.28333	7953
34.29167	7772
34.30000	7599
34.30833	7427
34.31667	7261
34.32500	7099
34.33333	6940
34.34167	6787
34.35000	6634
34.35833	6488
34.36667	6341
34.37500	6199
34.38333	6062
34.39167	5926
34.40000	5797
34.40833	5669
34.41667	5547
34.42500	5427
34.43333	5309
34.44167	5196
34.45000	5084
34.45833	4975
34.46667	4868
34.47500	4763
34.48333	4662
34.49167	4561
34.50000	4466
34.50833	4371
34.51667	4280
34.52500	4192
34.53333	4104
34.54167	4019
34.55000	3931
34.55833	3847
34.56667	3764
34.57500	3684
34.58333	3608
34.59167	3534
34.60000	3462
34.60833	3389
34.61667	3318
34.62500	3247
34.63333	3177
34.64167	3111
34.65000	3046
34.65833	2985
34.66667	2923
34.67500	2864
34.68333	2805
34.69167	2747
34.70000	2692
34.70833	2638
34.71667	2587
34.72500	2536
34.73333	2486
34.74167	2436
34.75000	2387
34.75833	2339
34.76667	2290
34.77500	2242
34.78333	2193
34.79167	2146
34.80000	2102
34.80833	2061
34.81667	2023
34.82500	1987
34.83333	1951
34.84167	1916
34.85000	1880
34.85833	1845
34.86667	1809
34.87500	1775
34.88333	1741
34.89167	1708
34.90000	1677
34.90833	1647
34.91667	1618
34.92500	1589
34.93333	1560
34.94167	1532
34.95000	1503
34.95833	1475
34.96667	1448
34.97500	1421
34.98333	1395
34.99167	1369
35.00000	1343
35.00833	1316
35.01667	1291
35.02500	1267
35.03333	1246
35.04167	1226
35.05000	1207
35.05833	1189
35.06667	1169
35.07500	1150
35.08333	1130
35.09167	1110
35.10000	1091
35.10833	1071
35.11667	1052
35.12500	1033
35.13333	1015
35.14167	996
35.15000	978
35.15833	959
35.16667	940
35.17500	920
35.18333	901
35.19167	882
35.20000	866
35.20833	851
35.21667	836
35.22500	822
35.23333	807
35.24167	792
35.25000	775
35.25833	759
35.26667	743
35.27500	728
35.28333	713
35.29167	699
35.30000	685
35.30833	672
35.31667	660
35.32500	646
35.33333	632
35.34167	617
35.35000	600
35.35833	583
35.36667	567
35.37500	551
35.38333	538
35.39167	526
35.40000	515
35.40833	504
35.41667	492
35.42500	479
35.43333	466
35.44167	454
35.45000	443
35.45833	432
35.46667	419
35.47500	405
35.48333	389
35.49167	373
35.50000	357
35.50833	343
35.51667	329
35.52500	315
35.53333	301
35.54167	287
35.55000	273
35.55833	261
35.56667	250
35.57500	241
35.58333	231
35.59167	221
35.60000	210
35.60833	199
35.61667	188
35.62500	176
35.63333	164
35.64167	152
35.65000	139
35.65833	126
35.66667	113
35.67500	101
35.68333	90
35.69167	79
35.70000	69
35.70833	60
35.71667	52
35.72500	43
35.73333	33
35.74167	24
35.75000	14
35.75833	3
35.76667	-7
35.77500	-17
35.78333	-25
35.79167	-34
35.80000	-41
35.80833	-48
35.81667	-54
35.82500	-61
35.83333	-68
35.84167	-76
35.85000	-85
35.85833	-92
35.86667	-99
35.87500	-105
35.88333	-111
35.89167	-119
35.90000	-126
35.90833	-134
35.91667	-141
35.92500	-147
35.93333	-152
35.94167	-156
35.95000	-160
35.95833	-164
35.96667	-167
35.97500	-171
35.98333	-175
35.99167	-179
36.00000	-183
36.00833	-187
36.01667	-190
36.02500	-194
36.03333	-198
36.04167	-204
36.05000	-209
36.05833	-215
36.06667	-222
36.07500	-229
36.08333	-237
36.09167	-244
36.10000	-248
36.10833	-250
36.11667	-251
36.12500	-251
36.13333	-252
36.14167	-253
36.15000	-254
36.15833	-256
36.16667	-258
36.17500	-260
36.18333	-263
36.19167	-265
36.20000	-266
36.20833	-266
36.21667	-266
36.22500	-267
36.23333	-270
36.24167	-273
36.25000	-276
36.25833	-278
36.26667	-281
36.27500	-285
36.28333	-288
36.29167	-290
36.30000	-292
36.30833	-292
36.31667	-291
36.32500	-291
36.33333	-293
36.34167	-295
36.35000	-298
36.35833	-301
36.36667	-303
36.37500	-306
36.38333	-309
36.39167	-311
36.40000	-313
36.40833	-312
36.41667	-311
36.42500	-309
36.43333	-307
36.44167	-306
36.45000	-306
36.45833	-307
36.46667	-308
36.47500	-310
36.48333	-311
36.49167	-313
36.50000	-315
36.50833	-316
36.51667	-317
36.52500	-316
36.53333	-314
36.54167	-313
36.55000	-311
36.55833	-311
36.56667	-311
36.57500	-313
36.58333	-315
36.59167	-316
36.60000	-317
36.60833	-318
36.61667	-320
36.62500	-323
36.63333	-327
36.64167	-330
36.65000	-331
36.65833	-331
36.66667	-329
36.67500	-328
36.68333	-327
36.69167	-327
36.70000	-328
36.70833	-330
36.71667	-331
36.72500	-332
36.73333	-331
36.74167	-330
36.75000	-328
36.75833	-327
36.76667	-328
36.77500	-329
36.78333	-331
36.79167	-331
36.80000	-330
36.80833	-329
36.81667	-329
36.82500	-329
36.83333	-330
36.84167	-331
36.85000	-330
36.85833	-330
36.86667	-329
36.87500	-329
36.88333	-328
36.89167	-325
36.90000	-323
36.90833	-321
36.91667	-320
36.92500	-321
36.93333	-322
36.94167	-324
36.95000	-324
36.95833	-324
36.96667	-324
36.97500	-324
36.98333	-326
36.99167	-327
37.00000	-330
37.00833	-332
37.01667	-333
37.02500	-334
37.03333	-332
37.04167	-330
37.05000	-326
37.05833	-322
37.06667	-318
37.07500	-314
37.08333	-311
37.09167	-310
37.10000	-310
37.10833	-312
37.11667	-316
37.12500	-320
37.13333	-324
37.14167	-327
37.15000	-330
37.15833	-332
37.16667	-333
37.17500	-334
37.18333	-334
37.19167	-333
37.20000	-332
37.20833	-333
37.21667	-335
37.22500	-336
37.23333	-336
37.24167	-335
37.25000	-333
37.25833	-331
37.26667	-329
37.27500	-328
37.28333	-328
37.29167	-328
37.30000	-331
37.30833	-336
37.31667	-341
37.32500	-346
37.33333	-351
37.34167	-355
37.35000	-359
37.35833	-362
37.36667	-364
37.37500	-366
37.38333	-369
37.39167	-371
37.40000	-372
37.40833	-373
37.41667	-374
37.42500	-375
37.43333	-378
37.44167	-381
37.45000	-384
37.45833	-387
37.46667	-390
37.47500	-391
37.48333	-392
37.49167	-393
37.50000	-395
37.50833	-399
37.51667	-403
37.52500	-408
37.53333	-412
37.54167	-416
37.55000	-419
37.55833	-421
37.56667	-423
37.57500	-426
37.58333	-429
37.59167	-432
37.60000	-435
37.60833	-437
37.61667	-437
37.62500	-436
37.63333	-435
37.64167	-434
37.65000	-434
37.65833	-435
37.66667	-437
37.67500	-439
37.68333	-442
37.69167	-445
37.70000	-449
37.70833	-455
37.71667	-460
37.72500	-464
37.73333	-464
37.74167	-463
37.75000	-462
37.75833	-460
37.76667	-461
37.77500	-462
37.78333	-463
37.79167	-463
37.80000	-463
37.80833	-464
37.81667	-465
37.82500	-466
37.83333	-468
37.84167	-470
37.85000	-472
37.85833	-473
37.86667	-474
37.87500	-475
37.88333	-474
37.89167	-473
37.90000	-471
37.90833	-469
37.91667	-468
37.92500	-467
37.93333	-467
37.94167	-466
37.95000	-466
37.95833	-465
37.96667	-464
37.97500	-462
37.98333	-461
37.99167	-460
38.00000	-458
38.00833	-457
38.01667	-455
38.02500	-453
38.03333	-451
38.04167	-451
38.05000	-451
38.05833	-452
38.06667	-453
38.07500	-452
38.08333	-450
38.09167	-448
38.10000	-446
38.10833	-444
38.11667	-443
38.12500	-442
38.13333	-442
38.14167	-442
38.15000	-441
38.15833	-439
38.16667	-437
38.17500	-435
38.18333	-435
38.19167	-437
38.20000	-438
38.20833	-439
38.21667	-439
38.22500	-437
38.23333	-435
38.24167	-433
38.25000	-432
38.25833	-432
38.26667	-432
38.27500	-434
38.28333	-435
38.29167	-435
38.30000	-435
38.30833	-434
38.31667	-433
38.32500	-433
38.33333	-434
38.34167	-434
38.35000	-435
38.35833	-435
38.36667	-436
38.37500	-436
38.38333	-438
38.39167	-439
38.40000	-441
38.40833	-442
38.41667	-442
38.42500	-443
38.43333	-444
38.44167	-447
38.45000	-449
38.45833	-451
38.46667	-451
38.47500	-450
38.48333	-450
38.49167	-453
38.50000	-458
38.50833	-465
38.51667	-472
38.52500	-477
38.53333	-481
38.54167	-484
38.55000	-486
38.55833	-487
38.56667	-488
38.57500	-489
38.58333	-491
38.59167	-493
38.60000	-496
38.60833	-499
38.61667	-502
38.62500	-505
38.63333	-507
38.64167	-509
38.65000	-511
38.65833	-512
38.66667	-512
38.67500	-512
38.68333	-512
38.69167	-513
38.70000	-515
38.70833	-519
38.71667	-521
38.72500	-523
38.73333	-523
38.74167	-525
38.75000	-527
38.75833	-531
38.76667	-535
38.77500	-541
38.78333	-547
38.79167	-552
38.80000	-556
38.80833	-560
38.81667	-561
38.82500	-561
38.83333	-560
38.84167	-559
38.85000	-559
38.85833	-560
38.86667	-561
38.87500	-563
38.88333	-565
38.89167	-566
38.90000	-568
38.90833	-570
38.91667	-573
38.92500	-575
38.93333	-577
38.94167	-580
38.95000	-583
38.95833	-586
38.96667	-588
38.97500	-590
38.98333	-591
38.99167	-591
39.00000	-591
39.00833	-590
39.01667	-589
39.02500	-588
39.03333	-587
39.04167	-586
39.05000	-586
39.05833	-588
39.06667	-592
39.07500	-598
39.08333	-604
39.09167	-609
39.10000	-613
39.10833	-615
39.11667	-614
39.12500	-613
39.13333	-612
39.14167	-611
39.15000	-609
39.15833	-608
39.16667	-607
39.17500	-606
39.18333	-605
39.19167	-606
39.20000	-608
39.20833	-610
39.21667	-612
39.22500	-613
39.23333	-612
39.24167	-611
39.25000	-609
39.25833	-607
39.26667	-607
39.27500	-609
39.28333	-612
39.29167	-616
39.30000	-619
39.30833	-623
39.31667	-627
39.32500	-629
39.33333	-631
39.34167	-631
39.35000	-631
39.35833	-630
39.36667	-630
39.37500	-630
39.38333	-628
39.39167	-626
39.40000	-625
39.40833	-626
39.41667	-628
39.42500	-630
39.43333	-631
39.44167	-632
39.45000	-630
39.45833	-630
39.46667	-631
39.47500	-634
39.48333	-636
39.49167	-638
39.50000	-640
39.50833	-642
39.51667	-644
39.52500	-645
39.53333	-645
39.54167	-645
39.55000	-645
39.55833	-646
39.56667	-648
39.57500	-651
39.58333	-654
39.59167	-655
39.60000	-655
39.60833	-653
39.61667	-652
39.62500	-652
39.63333	-653
39.64167	-654
39.65000	-656
39.65833	-657
39.66667	-658
39.67500	-658
39.68333	-657
39.69167	-656
39.70000	-655
39.70833	-655
39.71667	-656
39.72500	-656
39.73333	-656
39.74167	-655
39.75000	-652
39.75833	-650
39.76667	-649
39.77500	-649
39.78333	-651
39.79167	-653
39.80000	-655
39.80833	-657
39.81667	-658
39.82500	-657
39.83333	-653
39.84167	-649
39.85000	-645
39.85833	-642
39.86667	-642
39.87500	-645
39.88333	-648
39.89167	-651
39.90000	-652
39.90833	-651
39.91667	-650
39.92500	-650
39.93333	-651
39.94167	-651
39.95000	-650
39.95833	-648
39.96667	-645
39.97500	-643
39.98333	-642
39.99167	-642
40.00000	-642
40.00833	-641
40.01667	-639
40.02500	-637
40.03333	-633
40.04167	-627
40.05000	-621
40.05833	-614
40.06667	-607
40.07500	-601
40.08333	-596
40.09167	-593
40.10000	-589
40.10833	-587
40.11667	-584
40.12500	-580
40.13333	-576
40.14167	-570
40.15000	-563
40.15833	-556
40.16667	-548
40.17500	-540
40.18333	-534
40.19167	-529
40.20000	-523
40.20833	-516
40.21667	-507
40.22500	-496
40.23333	-482
40.24167	-468
40.25000	-452
40.25833	-439
40.26667	-427
40.27500	-416
40.28333	-405
40.29167	-393
40.30000	-379
40.30833	-364
40.31667	-346
40.32500	-328
40.33333	-308
40.34167	-288
40.35000	-267
40.35833	-246
40.36667	-224
40.37500	-203
40.38333	-180
40.39167	-156
40.40000	-132
40.40833	-106
40.41667	-78
40.42500	-49
40.43333	-18
40.44167	14
40.45000	47
40.45833	79
40.46667	111
40.47500	141
40.48333	172
40.49167	205
40.50000	239
40.50833	276
40.51667	313
40.52500	349
40.53333	386
40.54167	424
40.55000	465
40.55833	507
40.56667	552
40.57500	597
40.58333	644
40.59167	690
40.60000	736
40.60833	784
40.61667	830
40.62500	877
40.63333	925
40.64167	971
40.65000	1017
40.65833	1062
40.66667	1107
40.67500	1152
40.68333	1198
40.69167	1246
40.70000	1294
40.70833	1344
40.71667	1394
40.72500	1444
40.73333	1495
40.74167	1544
40.75000	1595
40.75833	1645
40.76667	1695
40.77500	1747
40.78333	1799
40.79167	1853
40.80000	1905
40.80833	1957
40.81667	2006
40.82500	2053
40.83333	2099
40.84167	2142
40.85000	2187
40.85833	2230
40.86667	2276
40.87500	2322
40.88333	2367
40.89167	2411
40.90000	2452
40.90833	2491
40.91667	2528
40.92500	2566
40.93333	2602
40.94167	2636
40.95000	2669
40.95833	2700
40.96667	2729
40.97500	2757
40.98333	2784
40.99167	2811
41.00000	2835
41.00833	2858
41.01667	2878
41.02500	2895
41.03333	2911
41.04167	2927
41.05000	2944
41.05833	2959
41.06667	2974
41.07500	2986
41.08333	2995
41.09167	3001
41.10000	3005
41.10833	3007
41.11667	3006
41.12500	3005
41.13333	3002
41.14167	2999
41.15000	2993
41.15833	2987
41.16667	2980
41.17500	2971
41.18333	2960
41.19167	2946
41.20000	2931
41.20833	2914
41.21667	2896
41.22500	2878
41.23333	2857
41.24167	2835
41.25000	2810
41.25833	2783
41.26667	2753
41.27500	2721
41.28333	2689
41.29167	2656
41.30000	2624
41.30833	2592
41.31667	2560
41.32500	2528
41.33333	2494
41.34167	2458
41.35000	2420
41.35833	2380
41.36667	2337
41.37500	2292
41.38333	2248
41.39167	2204
41.40000	2160
41.40833	2114
41.41667	2069
41.42500	2023
41.43333	1977
41.44167	1933
41.45000	1890
41.45833	1848
41.46667	1805
41.47500	1762
41.48333	1717
41.49167	1671
41.50000	1625
41.50833	1575
41.51667	1526
41.52500	1479
41.53333	1433
41.54167	1388
41.55000	1342
41.55833	1298
41.56667	1253
41.57500	1209
41.58333	1167
41.59167	1125
41.60000	1084
41.60833	1042
41.61667	1002
41.62500	961
41.63333	921
41.64167	880
41.65000	838
41.65833	796
41.66667	755
41.67500	715
41.68333	677
41.69167	639
41.70000	603
41.70833	568
41.71667	534
41.72500	502
41.73333	471
41.74167	440
41.75000	408
41.75833	376
41.76667	344
41.77500	313
41.78333	284
41.79167	257
41.80000	231
41.80833	205
41.81667	179
41.82500	150
41.83333	121
41.84167	94
41.85000	69
41.85833	46
41.86667	26
41.87500	7
41.88333	-13
41.89167	-33
41.90000	-55
41.90833	-76
41.91667	-98
41.92500	-119
41.93333	-138
41.94167	-157
41.95000	-175
41.95833	-191
41.96667	-208
41.97500	-224
41.98333	-238
41.99167	-251
42.00000	-263
42.00833	-273
42.01667	-284
42.02500	-296
42.03333	-308
42.04167	-322
42.05000	-335
42.05833	-349
42.06667	-362
42.07500	-375
42.08333	-387
42.09167	-398
42.10000	-409
42.10833	-420
42.11667	-432
42.12500	-444
42.13333	-456
42.14167	-466
42.15000	-474
42.15833	-482
42.16667	-488
42.17500	-493
42.18333	-498
42.19167	-501
42.20000	-504
42.20833	-508
42.21667	-513
42.22500	-519
42.23333	-526
42.24167	-534
42.25000	-541
42.25833	-548
42.26667	-554
42.27500	-559
42.28333	-563
42.29167	-565
42.30000	-568
42.30833	-572
42.31667	-576
42.32500	-581
42.33333	-587
42.34167	-593
42.35000	-598
42.35833	-602
42.36667	-605
42.37500	-609
42.38333	-613
42.39167	-618
42.40000	-622
42.40833	-625
42.41667	-627
42.42500	-628
42.43333	-627
42.44167	-627
42.45000	-628
42.45833	-630
42.46667	-633
42.47500	-637
42.48333	-639
42.49167	-642
42.50000	-644
42.50833	-647
42.51667	-651
42.52500	-656
42.53333	-662
42.54167	-665
42.55000	-666
42.55833	-666
42.56667	-666
42.57500	-668
42.58333	-673
42.59167	-679
42.60000	-685
42.60833	-689
42.61667	-692
42.62500	-693
42.63333	-694
42.64167	-694
42.65000	-695
42.65833	-696
42.66667	-697
42.67500	-697
42.68333	-698
42.69167	-699
42.70000	-700
42.70833	-702
42.71667	-703
42.72500	-705
42.73333	-705
42.74167	-704
42.75000	-702
42.75833	-698
42.76667	-695
42.77500	-693
42.78333	-692
42.79167	-693
42.80000	-696
42.80833	-699
42.81667	-703
42.82500	-707
42.83333	-710
42.84167	-713
42.85000	-715
42.85833	-716
42.86667	-718
42.87500	-720
42.88333	-720
42.89167	-719
42.90000	-717
42.90833	-713
42.91667	-710
42.92500	-709
42.93333	-710
42.94167	-712
42.95000	-716
42.95833	-721
42.96667	-724
42.97500	-728
42.98333	-730
42.99167	-732
43.00000	-734
43.00833	-734
43.01667	-735
43.02500	-737
43.03333	-738
43.04167	-740
43.05000	-742
43.05833	-744
43.06667	-745
43.07500	-745
43.08333	-743
43.09167	-742
43.10000	-742
43.10833	-741
43.11667	-741
43.12500	-741
43.13333	-742
43.14167	-743
43.15000	-743
43.15833	-744
43.16667	-744
43.17500	-744
43.18333	-745
43.19167	-748
43.20000	-750
43.20833	-750
43.21667	-748
43.22500	-745
43.23333	-742
43.24167	-741
43.25000	-745
43.25833	-749
43.26667	-754
43.27500	-757
43.28333	-759
43.29167	-758
43.30000	-757
43.30833	-756
43.31667	-756
43.32500	-755
43.33333	-754
43.34167	-753
43.35000	-751
43.35833	-750
43.36667	-750
43.37500	-751
43.38333	-752
43.39167	-752
43.40000	-751
43.40833	-750
43.41667	-749
43.42500	-752
43.43333	-755
43.44167	-760
43.45000	-764
43.45833	-766
43.46667	-767
43.47500	-767
43.48333	-765
43.49167	-765
43.50000	-764
43.50833	-765
43.51667	-766
43.52500	-767
43.53333	-767
43.54167	-765
43.55000	-763
43.55833	-761
43.56667	-757
43.57500	-755
43.58333	-754
43.59167	-757
43.60000	-761
43.60833	-768
43.61667	-774
43.62500	-779
43.63333	-782
43.64167	-783
43.65000	-782
43.65833	-781
43.66667	-781
43.67500	-780
43.68333	-780
43.69167	-780
43.70000	-778
43.70833	-773
43.71667	-768
43.72500	-762
43.73333	-758
43.74167	-756
43.75000	-758
43.75833	-762
43.76667	-765
43.77500	-768
43.78333	-769
43.79167	-769
43.80000	-768
43.80833	-770
43.81667	-772
43.82500	-774
43.83333	-773
43.84167	-770
43.85000	-768
43.85833	-767
43.86667	-768
43.87500	-771
43.88333	-774
43.89167	-778
43.90000	-781
43.90833	-783
43.91667	-785
43.92500	-786
43.93333	-786
43.94167	-785
43.95000	-784
43.95833	-782
43.96667	-780
43.97500	-777
43.98333	-776
43.99167	-777
44.00000	-780
44.00833	-784
44.01667	-789
44.02500	-793
44.03333	-795
44.04167	-796
44.05000	-795
44.05833	-793
44.06667	-791
44.07500	-789
44.08333	-787
44.09167	-786
44.10000	-786
44.10833	-785
44.11667	-783
44.12500	-783
44.13333	-784
44.14167	-786
44.15000	-788
44.15833	-789
44.16667	-790
44.17500	-791
44.18333	-791
44.19167	-790
44.20000	-789
44.20833	-788
44.21667	-788
44.22500	-788
44.23333	-790
44.24167	-791
44.25000	-791
44.25833	-790
44.26667	-787
44.27500	-785
44.28333	-782
44.29167	-780
44.30000	-778
44.30833	-778
44.31667	-780
44.32500	-783
44.33333	-787
44.34167	-790
44.35000	-792
44.35833	-793
44.36667	-791
44.37500	-787
44.38333	-783
44.39167	-780
44.40000	-779
44.40833	-780
44.41667	-782
44.42500	-786
44.43333	-789
44.44167	-793
44.45000	-794
44.45833	-795
44.46667	-795
44.47500	-795
44.48333	-794
44.49167	-794
44.50000	-793
44.50833	-792
44.51667	-790
44.52500	-787
44.53333	-784
44.54167	-782
44.55000	-780
44.55833	-779
44.56667	-779
44.57500	-780
44.58333	-780
44.59167	-780
44.60000	-780
44.60833	-779
44.61667	-780
44.62500	-780
44.63333	-780
44.64167	-781
44.65000	-780
44.65833	-779
44.66667	-777
44.67500	-776
44.68333	-776
44.69167	-778
44.70000	-780
44.70833	-782
44.71667	-783
44.72500	-783
44.73333	-781
44.74167	-778
44.75000	-775
44.75833	-772
44.76667	-771
44.77500	-771
44.78333	-774
44.79167	-777
44.80000	-779
44.80833	-779
44.81667	-777
44.82500	-776
44.83333	-774
44.84167	-773
44.85000	-772
44.85833	-769
44.86667	-766
44.87500	-762
44.88333	-759
44.89167	-758
44.90000	-757
44.90833	-758
44.91667	-759
44.92500	-758
44.93333	-756
44.94167	-755
44.95000	-755
44.95833	-756
44.96667	-759
44.97500	-762
44.98333	-764
44.99167	-764
45.00000	-762
45.00833	-759
45.01667	-756
45.02500	-753
45.03333	-749
45.04167	-747
45.05000	-746
45.05833	-746
45.06667	-746
45.07500	-745
45.08333	-743
45.09167	-739
45.10000	-736
45.10833	-732
45.11667	-730
45.12500	-728
45.13333	-729
45.14167	-731
45.15000	-735
45.15833	-738
45.16667	-740
45.17500	-740
45.18333	-738
45.19167	-736
45.20000	-733
45.20833	-732
45.21667	-732
45.22500	-733
45.23333	-735
45.24167	-737
45.25000	-738
45.25833	-739
45.26667	-738
45.27500	-735
45.28333	-733
45.29167	-730
45.30000	-728
45.30833	-727
45.31667	-728
45.32500	-728
45.33333	-727
45.34167	-727
45.35000	-728
45.35833	-729
45.36667	-730
45.37500	-731
45.38333	-730
45.39167	-729
45.40000	-728
45.40833	-728
45.41667	-729
45.42500	-729
45.43333	-729
45.44167	-728
45.45000	-727
45.45833	-727
45.46667	-728
45.47500	-730
45.48333	-732
45.49167	-733
45.50000	-732
45.50833	-732
45.51667	-732
45.52500	-732
45.53333	-733
45.54167	-733
45.55000	-733
45.55833	-732
45.56667	-732
45.57500	-733
45.58333	-734
45.59167	-734
45.60000	-736
45.60833	-738
45.61667	-740
45.62500	-741
45.63333	-741
45.64167	-739
45.65000	-737
45.65833	-734
45.66667	-733
45.67500	-733
45.68333	-733
45.69167	-733
45.70000	-733
45.70833	-734
45.71667	-736
45.72500	-740
45.73333	-745
45.74167	-749
45.75000	-751
45.75833	-751
45.76667	-751
45.77500	-751
45.78333	-751
45.79167	-753
45.80000	-754
45.80833	-753
45.81667	-750
45.82500	-749
45.83333	-750
45.84167	-752
45.85000	-754
45.85833	-755
45.86667	-755
45.87500	-754
45.88333	-756
45.89167	-761
45.90000	-766
45.90833	-772
45.91667	-775
45.92500	-777
45.93333	-775
45.94167	-773
45.95000	-770
45.95833	-769
45.96667	-768
45.97500	-769
45.98333	-770
45.99167	-772
46.00000	-775
46.00833	-777
46.01667	-780
46.02500	-782
46.03333	-784
46.04167	-785
46.05000	-786
46.05833	-787
46.06667	-788
46.07500	-788
46.08333	-788
46.09167	-788
46.10000	-789
46.10833	-788
46.11667	-787
46.12500	-787
46.13333	-787
46.14167	-788
46.15000	-789
46.15833	-791
46.16667	-792
46.17500	-794
46.18333	-795
46.19167	-795
46.20000	-796
46.20833	-797
46.21667	-797
46.22500	-796
46.23333	-795
46.24167	-793
46.25000	-791
46.25833	-789
46.26667	-787
46.27500	-786
46.28333	-787
46.29167	-789
46.30000	-792
46.30833	-796
46.31667	-799
46.32500	-800
46.33333	-798
46.34167	-797
46.35000	-796
46.35833	-797
46.36667	-799
46.37500	-801
46.38333	-802
46.39167	-802
46.40000	-802
46.40833	-803
46.41667	-804
46.42500	-805
46.43333	-804
46.44167	-804
46.45000	-803
46.45833	-803
46.46667	-804
46.47500	-806
46.48333	-808
46.49167	-809
46.50000	-810
46.50833	-809
46.51667	-808
46.52500	-806
46.53333	-804
46.54167	-803
46.55000	-803
46.55833	-805
46.56667	-807
46.57500	-810
46.58333	-811
46.59167	-810
46.60000	-808
46.60833	-807
46.61667	-808
46.62500	-810
46.63333	-814
46.64167	-817
46.65000	-818
46.65833	-819
46.66667	-820
46.67500	-820
46.68333	-820
46.69167	-822
46.70000	-822
46.70833	-822
46.71667	-821
46.72500	-819
46.73333	-818
46.74167	-818
46.75000	-820
46.75833	-823
46.76667	-824
46.77500	-824
46.78333	-824
46.79167	-824
46.80000	-824
46.80833	-824
46.81667	-823
46.82500	-822
46.83333	-821
46.84167	-821
46.85000	-821
46.85833	-820
46.86667	-816
46.87500	-813
46.88333	-810
46.89167	-810
46.90000	-812
46.90833	-816
46.91667	-820
46.92500	-824
46.93333	-825
46.94167	-824
46.95000	-821
46.95833	-817
46.96667	-815
46.97500	-814
46.98333	-816
46.99167	-820
47.00000	-823
47.00833	-825
47.01667	-825
47.02500	-825
47.03333	-825
47.04167	-825
47.05000	-825
47.05833	-823
47.06667	-819
47.07500	-814
47.08333	-810
47.09167	-809
47.10000	-809
47.10833	-811
47.11667	-814
47.12500	-816
47.13333	-817
47.14167	-817
47.15000	-816
47.15833	-816
47.16667	-817
47.17500	-820
47.18333	-821
47.19167	-822
47.20000	-820
47.20833	-818
47.21667	-816
47.22500	-814
47.23333	-813
47.24167	-812
47.25000	-813
47.25833	-814
47.26667	-816
47.27500	-818
47.28333	-818
47.29167	-816
47.30000	-813
47.30833	-810
47.31667	-809
47.32500	-809
47.33333	-810
47.34167	-812
47.35000	-812
47.35833	-811
47.36667	-810
47.37500	-808
47.38333	-807
47.39167	-806
47.40000	-807
47.40833	-807
47.41667	-805
47.42500	-804
47.43333	-802
47.44167	-801
47.45000	-799
47.45833	-797
47.46667	-795
47.47500	-794
47.48333	-792
47.49167	-790
47.50000	-788
47.50833	-786
47.51667	-785
47.52500	-785
47.53333	-786
47.54167	-787
47.55000	-788
47.55833	-789
47.56667	-790
47.57500	-793
47.58333	-795
47.59167	-796
47.60000	-797
47.60833	-798
47.61667	-797
47.62500	-797
47.63333	-797
47.64167	-797
47.65000	-796
47.65833	-794
47.66667	-792
47.67500	-791
47.68333	-789
47.69167	-789
47.70000	-789
47.70833	-790
47.71667	-792
47.72500	-793
47.73333	-793
47.74167	-791
47.75000	-788
47.75833	-785
47.76667	-783
47.77500	-783
47.78333	-782
47.79167	-781
47.80000	-779
47.80833	-779
47.81667	-780
47.82500	-782
47.83333	-784
47.84167	-786
47.85000	-786
47.85833	-786
47.86667	-785
47.87500	-784
47.88333	-783
47.89167	-781
47.90000	-781
47.90833	-783
47.91667	-786
47.92500	-790
47.93333	-793
47.94167	-794
47.95000	-794
47.95833	-793
47.96667	-791
47.97500	-790
47.98333	-788
47.99167	-788
48.00000	-788
48.00833	-789
48.01667	-790
48.02500	-790
48.03333	-789
48.04167	-787
48.05000	-787
48.05833	-786
48.06667	-787
48.07500	-787
48.08333	-787
48.09167	-785
48.10000	-783
48.10833	-782
48.11667	-781
48.12500	-781
48.13333	-783
48.14167	-785
48.15000	-785
48.15833	-785
48.16667	-784
48.17500	-784
48.18333	-784
48.19167	-785
48.20000	-788
48.20833	-790
48.21667	-790
48.22500	-790
48.23333	-788
48.24167	-786
48.25000	-785
48.25833	-784
48.26667	-783
48.27500	-781
48.28333	-780
48.29167	-779
48.30000	-779
48.30833	-782
48.31667	-786
48.32500	-788
48.33333	-788
48.34167	-788
48.35000	-787
48.35833	-788
48.36667	-789
48.37500	-792
48.38333	-796
48.39167	-799
48.40000	-801
48.40833	-801
48.41667	-800
48.42500	-798
48.43333	-796
48.44167	-794
48.45000	-794
48.45833	-794
48.46667	-793
48.47500	-792
48.48333	-792
48.49167	-793
48.50000	-795
48.50833	-797
48.51667	-799
48.52500	-801
48.53333	-801
48.54167	-801
48.55000	-801
48.55833	-801
48.56667	-802
48.57500	-804
48.58333	-807
48.59167	-809
48.60000	-810
48.60833	-808
48.61667	-805
48.62500	-801
48.63333	-797
48.64167	-794
48.65000	-794
48.65833	-795
48.66667	-796
48.67500	-797
48.68333	-796
48.69167	-795
48.70000	-794
48.70833	-795
48.71667	-797
48.72500	-801
48.73333	-805
48.74167	-809
48.75000	-813
48.75833	-816
48.76667	-818
48.77500	-819
48.78333	-819
48.79167	-816
48.80000	-811
48.80833	-806
48.81667	-802
48.82500	-800
48.83333	-800
48.84167	-801
48.85000	-802
48.85833	-803
48.86667	-804
48.87500	-805
48.88333	-805
48.89167	-806
48.90000	-807
48.90833	-809
48.91667	-810
48.92500	-810
48.93333	-809
48.94167	-809
48.95000	-808
48.95833	-808
48.96667	-809
48.97500	-808
48.98333	-807
48.99167	-807
49.00000	-806
49.00833	-807
49.01667	-808
49.02500	-809
49.03333	-811
49.04167	-813
49.05000	-814
49.05833	-814
49.06667	-813
49.07500	-811
49.08333	-809
49.09167	-807
49.10000	-807
49.10833	-808
49.11667	-810
49.12500	-812
49.13333	-813
49.14167	-813
49.15000	-813
49.15833	-813
49.16667	-815
49.17500	-818
49.18333	-818
49.19167	-817
49.20000	-815
49.20833	-811
49.21667	-807
49.22500	-806
49.23333	-807
49.24167	-809
49.25000	-810
49.25833	-811
49.26667	-812
49.27500	-813
49.28333	-815
49.29167	-818
49.30000	-821
49.30833	-822
49.31667	-822
49.32500	-819
49.33333	-815
49.34167	-812
49.35000	-810
49.35833	-810
49.36667	-812
49.37500	-814
49.38333	-816
49.39167	-817
49.40000	-816
49.40833	-813
49.41667	-811
49.42500	-809
49.43333	-807
49.44167	-808
49.45000	-811
49.45833	-814
49.46667	-816
49.47500	-816
49.48333	-814
49.49167	-812
49.50000	-811
49.50833	-813
49.51667	-815
49.52500	-817
49.53333	-818
49.54167	-820
49.55000	-820
49.55833	-819
49.56667	-819
49.57500	-820
49.58333	-822
49.59167	-823
49.60000	-824
49.60833	-825
49.61667	-825
49.62500	-824
49.63333	-822
49.64167	-819
49.65000	-818
49.65833	-818
49.66667	-819
49.67500	-820
49.68333	-820
49.69167	-817
49.70000	-813
49.70833	-809
49.71667	-805
49.72500	-804
49.73333	-806
49.74167	-809
49.75000	-814
49.75833	-819
49.76667	-821
49.77500	-821
49.78333	-819
49.79167	-817
49.80000	-814
49.80833	-812
49.81667	-811
49.82500	-810
49.83333	-812
49.84167	-814
49.85000	-817
49.85833	-819
49.86667	-819
49.87500	-818
49.88333	-817
49.89167	-816
49.90000	-817
49.90833	-818
49.91667	-820
49.92500	-822
49.93333	-824
49.94167	-826
49.95000	-827
49.95833	-829
49.96667	-830
49.97500	-829
49.98333	-828
49.99167	-827
50.00000	-826
50.00833	-825
50.01667	-824
50.02500	-821
50.03333	-818
50.04167	-815
50.05000	-812
50.05833	-811
50.06667	-811
50.07500	-812
50.08333	-815
50.09167	-817
50.10000	-819
50.10833	-819
50.11667	-818
50.12500	-817
50.13333	-816
50.14167	-814
50.15000	-810
50.15833	-806
50.16667	-801
50.17500	-797
50.18333	-795
50.19167	-795
50.20000	-796
50.20833	-798
50.21667	-801
50.22500	-804
50.23333	-807
50.24167	-808
50.25000	-808
50.25833	-807
50.26667	-805
50.27500	-803
50.28333	-800
50.29167	-798
50.30000	-797
50.30833	-796
50.31667	-794
50.32500	-793
50.33333	-792
50.34167	-792
50.35000	-791
50.35833	-791
50.36667	-790
50.37500	-789
50.38333	-788
50.39167	-787
50.40000	-785
50.40833	-784
50.41667	-783
50.42500	-782
50.43333	-781
50.44167	-780
50.45000	-781
50.45833	-781
50.46667	-779
50.47500	-777
50.48333	-773
50.49167	-768
50.50000	-765
50.50833	-764
50.51667	-764
50.52500	-766
50.53333	-768
50.54167	-769
50.55000	-768
50.55833	-766
50.56667	-764
50.57500	-763
50.58333	-762
50.59167	-762
50.60000	-762
50.60833	-761
50.61667	-759
50.62500	-756
50.63333	-752
50.64167	-748
50.65000	-746
50.65833	-745
50.66667	-747
50.67500	-749
50.68333	-751
50.69167	-751
50.70000	-750
50.70833	-749
50.71667	-748
50.72500	-748
50.73333	-750
50.74167	-751
50.75000	-751
50.75833	-750
50.76667	-749
50.77500	-747
50.78333	-747
50.79167	-747
50.80000	-746
50.80833	-744
50.81667	-740
50.82500	-736
50.83333	-731
50.84167	-727
50.85000	-725
50.85833	-724
50.86667	-724
50.87500	-724
50.88333	-725
50.89167	-726
50.90000	-727
50.90833	-729
50.91667	-730
50.92500	-730
50.93333	-729
50.94167	-727
50.95000	-725
50.95833	-723
50.96667	-721
50.97500	-720
50.98333	-718
50.99167	-716
51.00000	-714
51.00833	-712
51.01667	-711
51.02500	-711
51.03333	-712
51.04167	-714
51.05000	-717
51.05833	-721
51.06667	-723
51.07500	-725
51.08333	-726
51.09167	-726
51.10000	-726
51.10833	-727
51.11667	-728
51.12500	-729
51.13333	-730
51.14167	-730
51.15000	-729
51.15833	-727
51.16667	-725
51.17500	-722
51.18333	-721
51.19167	-720
51.20000	-721
51.20833	-723
51.21667	-726
51.22500	-729
51.23333	-732
51.24167	-734
51.25000	-735
51.25833	-734
51.26667	-735
51.27500	-737
51.28333	-740
51.29167	-743
51.30000	-745
51.30833	-745
51.31667	-744
51.32500	-742
51.33333	-740
51.34167	-739
51.35000	-738
51.35833	-737
51.36667	-739
51.37500	-741
51.38333	-744
51.39167	-747
51.40000	-749
51.40833	-750
51.41667	-750
51.42500	-750
51.43333	-750
51.44167	-749
51.45000	-750
51.45833	-751
51.46667	-752
51.47500	-754
51.48333	-756
51.49167	-758
51.50000	-761
51.50833	-765
51.51667	-767
51.52500	-768
51.53333	-766
51.54167	-762
51.55000	-758
51.55833	-754
51.56667	-752
51.57500	-753
51.58333	-756
51.59167	-760
51.60000	-764
51.60833	-768
51.61667	-770
51.62500	-770
51.63333	-768
51.64167	-767
51.65000	-768
51.65833	-769
51.66667	-772
51.67500	-775
51.68333	-778
51.69167	-780
51.70000	-782
51.70833	-783
51.71667	-784
51.72500	-783
51.73333	-780
51.74167	-776
51.75000	-773
51.75833	-772
51.76667	-773
51.77500	-775
51.78333	-779
51.79167	-781
51.80000	-783
51.80833	-785
51.81667	-787
51.82500	-789
51.83333	-790
51.84167	-791
51.85000	-790
51.85833	-790
51.86667	-790
51.87500	-791
51.88333	-791
51.89167	-791
51.90000	-790
51.90833	-790
51.91667	-790
51.92500	-790
51.93333	-790
51.94167	-791
51.95000	-792
51.95833	-794
51.96667	-797
51.97500	-800
51.98333	-802
51.99167	-802
52.00000	-801
52.00833	-800
52.01667	-799
52.02500	-800
52.03333	-802
52.04167	-805
52.05000	-806
52.05833	-807
52.06667	-806
52.07500	-804
52.08333	-801
52.09167	-797
52.10000	-795
52.10833	-795
52.11667	-796
52.12500	-798
52.13333	-799
52.14167	-799
52.15000	-797
52.15833	-794
52.16667	-793
52.17500	-794
52.18333	-796
52.19167	-799
52.20000	-802
52.20833	-802
52.21667	-802
52.22500	-804
52.23333	-807
52.24167	-811
52.25000	-815
52.25833	-817
52.26667	-816
52.27500	-815
52.28333	-812
52.29167	-810
52.30000	-808
52.30833	-805
52.31667	-802
52.32500	-799
52.33333	-797
52.34167	-796
52.35000	-798
52.35833	-800
52.36667	-803
52.37500	-805
52.38333	-806
52.39167	-806
52.40000	-806
52.40833	-807
52.41667	-809
52.42500	-812
52.43333	-814
52.44167	-815
52.45000	-814
52.45833	-813
52.46667	-813
52.47500	-813
52.48333	-813
52.49167	-814
52.50000	-814
52.50833	-813
52.51667	-811
52.52500	-809
52.53333	-805
52.54167	-803
52.55000	-802
52.55833	-800
52.56667	-799
52.57500	-797
52.58333	-794
52.59167	-791
52.60000	-790
52.60833	-792
52.61667	-796
52.62500	-802
52.63333	-808
52.64167	-811
52.65000	-810
52.65833	-807
52.66667	-802
52.67500	-798
52.68333	-796
52.69167	-796
52.70000	-799
52.70833	-801
52.71667	-804
52.72500	-805
52.73333	-803
52.74167	-801
52.75000	-799
52.75833	-797
52.76667	-798
52.77500	-799
52.78333	-800
52.79167	-801
52.80000	-802
52.80833	-802
52.81667	-803
52.82500	-803
52.83333	-803
52.84167	-802
52.85000	-803
52.85833	-804
52.86667	-805
52.87500	-805
52.88333	-806
52.89167	-805
52.90000	-803
52.90833	-802
52.91667	-800
52.92500	-798
52.93333	-795
52.94167	-793
52.95000	-791
52.95833	-790
52.96667	-788
52.97500	-788
52.98333	-788
52.99167	-790
53.00000	-793
53.00833	-795
53.01667	-798
53.02500	-798
53.03333	-796
53.04167	-794
53.05000	-792
53.05833	-791
53.06667	-792
53.07500	-794
53.08333	-796
53.09167	-796
53.10000	-796
53.10833	-796
53.11667	-795
53.12500	-794
53.13333	-795
53.14167	-796
53.15000	-796
53.15833	-795
53.16667	-793
53.17500	-792
53.18333	-791
53.19167	-790
53.20000	-790
53.20833	-789
53.21667	-788
53.22500	-787
53.23333	-786
53.24167	-785
53.25000	-784
53.25833	-783
53.26667	-782
53.27500	-781
53.28333	-779
53.29167	-777
53.30000	-775
53.30833	-772
53.31667	-768
53.32500	-764
53.33333	-759
53.34167	-754
53.35000	-749
53.35833	-745
53.36667	-742
53.37500	-739
53.38333	-736
53.39167	-734
53.40000	-732
53.40833	-729
53.41667	-725
53.42500	-721
53.43333	-715
53.44167	-708
53.45000	-702
53.45833	-695
53.46667	-687
53.47500	-679
53.48333	-671
53.49167	-662
53.50000	-655
53.50833	-650
53.51667	-645
53.52500	-640
53.53333	-636
53.54167	-629
53.55000	-620
53.55833	-609
53.56667	-597
53.57500	-585
53.58333	-572
53.59167	-559
53.60000	-547
53.60833	-535
53.61667	-523
53.62500	-510
53.63333	-495
53.64167	-478
53.65000	-460
53.65833	-441
53.66667	-422
53.67500	-403
53.68333	-383
53.69167	-363
53.70000	-343
53.70833	-322
53.71667	-300
53.72500	-276
53.73333	-250
53.74167	-224
53.75000	-196
53.75833	-170
53.76667	-144
53.77500	-119
53.78333	-92
53.79167	-62
53.80000	-29
53.80833	8
53.81667	47
53.82500	89
53.83333	131
53.84167	174
53.85000	219
53.85833	263
53.86667	310
53.87500	357
53.88333	406
53.89167	457
53.90000	510
53.90833	567
53.91667	624
53.92500	683
53.93333	743
53.94167	802
53.95000	864
53.95833	925
53.96667	990
53.97500	1056
53.98333	1124
53.99167	1196
54.00000	1268
54.00833	1345
54.01667	1422
54.02500	1502
54.03333	1587
54.04167	1673
54.05000	1764
54.05833	1856
54.06667	1952
54.07500	2050
54.08333	2149
54.09167	2253
54.10000	2355
54.10833	2463
54.11667	2570
54.12500	2680
54.13333	2793
54.14167	2906
54.15000	3024
54.15833	3144
54.16667	3270
54.17500	3400
54.18333	3531
54.19167	3667
54.20000	3802
54.20833	3941
54.21667	4082
54.22500	4229
54.23333	4382
54.24167	4536
54.25000	4696
54.25833	4853
54.26667	5013
54.27500	5173
54.28333	5333
54.29167	5499
54.30000	5665
54.30833	5840
54.31667	6018
54.32500	6200
54.33333	6387
54.34167	6573
54.35000	6765
54.35833	6955
54.36667	7150
54.37500	7347
54.38333	7545
54.39167	7750
54.40000	7954
54.40833	8165
54.41667	8376
54.42500	8590
54.43333	8810
54.44167	9028
54.45000	9253
54.45833	9477
54.46667	9706
54.47500	9937
54.48333	10169
54.49167	10408
54.50000	10643
54.50833	10884
54.51667	11122
54.52500	11363
54.53333	11608
54.54167	11852
54.55000	12103
54.55833	12350
54.56667	12601
54.57500	12854
54.58333	13107
54.59167	13368
54.60000	13625
54.60833	13891
54.61667	14155
54.62500	14420
54.63333	14688
54.64167	14951
54.65000	15218
54.65833	15482
54.66667	15751
54.67500	16022
54.68333	16292
54.69167	16568
54.70000	16836
54.70833	17109
54.71667	17377
54.72500	17647
54.73333	17921
54.74167	18191
54.75000	18467
54.75833	18738
54.76667	19011
54.77500	19283
54.78333	19553
54.79167	19827
54.80000	20093
54.80833	20363
54.81667	20626
54.82500	20888
54.83333	21151
54.84167	21409
54.85000	21674
54.85833	21935
54.86667	22200
54.87500	22463
54.88333	22721
54.89167	22981
54.90000	23232
54.90833	23486
54.91667	23734
54.92500	23981
54.93333	24228
54.94167	24467
54.95000	24710
54.95833	24947
54.96667	25185
54.97500	25420
54.98333	25649
54.99167	25877
55.00000	26097
55.00833	26317
55.01667	26532
55.02500	26746
55.03333	26960
55.04167	27168
55.05000	27377
55.05833	27579
55.06667	27780
55.07500	27978
55.08333	28170
55.09167	28362
55.10000	28545
55.10833	28726
55.11667	28900
55.12500	29069
55.13333	29236
55.14167	29397
55.15000	29560
55.15833	29717
55.16667	29872
55.17500	30024
55.18333	30169
55.19167	30313
55.20000	30450
55.20833	30586
55.21667	30716
55.22500	30843
55.23333	30965
55.24167	31080
55.25000	31193
55.25833	31298
55.26667	31401
55.27500	31500
55.28333	31593
55.29167	31683
55.30000	31766
55.30833	31847
55.31667	31924
55.32500	31999
55.33333	32071
55.34167	32138
55.35000	32203
55.35833	32263
55.36667	32317
55.37500	32366
55.38333	32408
55.39167	32446
55.40000	32478
55.40833	32508
55.41667	32534
55.42500	32558
55.43333	32579
55.44167	32595
55.45000	32607
55.45833	32614
55.46667	32615
55.47500	32613
55.48333	32609
55.49167	32601
55.50000	32591
55.50833	32576
55.51667	32557
55.52500	32531
55.53333	32499
55.54167	32466
55.55000	32431
55.55833	32394
55.56667	32354
55.57500	32311
55.58333	32264
55.59167	32211
55.60000	32158
55.60833	32102
55.61667	32043
55.62500	31980
55.63333	31912
55.64167	31839
55.65000	31760
55.65833	31679
55.66667	31596
55.67500	31513
55.68333	31429
55.69167	31342
55.70000	31254
55.70833	31159
55.71667	31064
55.72500	30966
55.73333	30865
55.74167	30763
55.75000	30657
55.75833	30551
55.76667	30441
55.77500	30329
55.78333	30216
55.79167	30098
55.80000	29983
55.80833	29863
55.81667	29743
55.82500	29622
55.83333	29497
55.84167	29371
55.85000	29240
55.85833	29108
55.86667	28973
55.87500	28837
55.88333	28701
55.89167	28562
55.90000	28425
55.90833	28284
55.91667	28145
55.92500	28004
55.93333	27861
55.94167	27719
55.95000	27572
55.95833	27426
55.96667	27278
55.97500	27128
55.98333	26979
55.99167	26826
56.00000	26676
56.00833	26523
56.01667	26372
56.02500	26221
56.03333	26070
56.04167	25922
56.05000	25770
56.05833	25619
56.06667	25464
56.07500	25309
56.08333	25153
56.09167	24995
56.10000	24841
56.10833	24683
56.11667	24527
56.12500	24370
56.13333	24211
56.14167	24052
56.15000	23889
56.15833	23730
56.16667	23570
56.17500	23412
56.18333	23257
56.19167	23099
56.20000	22944
56.20833	22783
56.21667	22622
56.22500	22461
56.23333	22299
56.24167	22140
56.25000	21980
56.25833	21823
56.26667	21664
56.27500	21505
56.28333	21349
56.29167	21190
56.30000	21036
56.30833	20879
56.31667	20725
56.32500	20574
56.33333	20422
56.34167	20274
56.35000	20124
56.35833	19975
56.36667	19823
56.37500	19669
56.38333	19516
56.39167	19361
56.40000	19210
56.40833	19057
56.41667	18909
56.42500	18762
56.43333	18616
56.44167	18473
56.45000	18326
56.45833	18183
56.46667	18038
56.47500	17893
56.48333	17750
56.49167	17606
56.50000	17465
56.50833	17322
56.51667	17181
56.52500	17041
56.53333	16901
56.54167	16765
56.55000	16627
56.55833	16492
56.56667	16354
56.57500	16216
56.58333	16080
56.59167	15942
56.60000	15809
56.60833	15675
56.61667	15544
56.62500	15415
56.63333	15286
56.64167	15160
56.65000	15032
56.65833	14907
56.66667	14780
56.67500	14653
56.68333	14529
56.69167	14404
56.70000	14283
56.70833	14161
56.71667	14041
56.72500	13922
56.73333	13801
56.74167	13684
56.75000	13564
56.75833	13447
56.76667	13329
56.77500	13214
56.78333	13103
56.79167	12992
56.80000	12885
56.80833	12777
56.81667	12669
56.82500	12559
56.83333	12446
56.84167	12335
56.85000	12224
56.85833	12117
56.86667	12012
56.87500	11908
56.88333	11806
56.89167	11701
56.90000	11597
56.90833	11490
56.91667	11385
56.92500	11282
56.93333	11178
56.94167	11078
56.95000	10977
56.95833	10880
56.96667	10783
56.97500	10687
56.98333	10593
56.99167	10498
57.00000	10407
57.00833	10315
57.01667	10225
57.02500	10136
57.03333	10047
57.04167	9960
57.05000	9871
57.05833	9783
57.06667	9695
57.07500	9607
57.08333	9521
57.09167	9435
57.10000	9351
57.10833	9265
57.11667	9182
57.12500	9100
57.13333	9017
57.14167	8938
57.15000	8859
57.15833	8781
57.16667	8701
57.17500	8621
57.18333	8544
57.19167	8467
57.20000	8392
57.20833	8318
57.21667	8244
57.22500	8169
57.23333	8093
57.24167	8019
57.25000	7944
57.25833	7873
57.26667	7802
57.27500	7733
57.28333	7665
57.29167	7596
57.30000	7529
57.30833	7461
57.31667	7395
57.32500	7329
57.33333	7263
57.34167	7198
57.35000	7133
57.35833	7070
57.36667	7008
57.37500	6946
57.38333	6884
57.39167	6820
57.40000	6758
57.40833	6696
57.41667	6636
57.42500	6576
57.43333	6517
57.44167	6458
57.45000	6399
57.45833	6342
57.46667	6287
57.47500	6234
57.48333	6182
57.49167	6129
57.50000	6077
57.50833	6022
57.51667	5968
57.52500	5913
57.53333	5857
57.54167	5803
57.55000	5749
57.55833	5696
57.56667	5645
57.57500	5595
57.58333	5546
57.59167	5498
57.60000	5451
57.60833	5403
57.61667	5355
57.62500	5307
57.63333	5259
57.64167	5211
57.65000	5163
57.65833	5116
57.66667	5068
57.67500	5021
57.68333	4975
57.69167	4929
57.70000	4885
57.70833	4843
57.71667	4801
57.72500	4760
57.73333	4718
57.74167	4676
57.75000	4631
57.75833	4587
57.76667	4543
57.77500	4500
57.78333	4460
57.79167	4420
57.80000	4383
57.80833	4347
57.81667	4312
57.82500	4278
57.83333	4242
57.84167	4206
57.85000	4166
57.85833	4126
57.86667	4085
57.87500	4046
57.88333	4009
57.89167	3973
57.90000	3938
57.90833	3903
57.91667	3868
57.92500	3834
57.93333	3800
57.94167	3767
57.95000	3733
57.95833	3701
57.96667	3668
57.97500	3636
57.98333	3603
57.99167	3569
58.00000	3536
58.00833	3503
58.01667	3472
58.02500	3441
58.03333	3410
58.04167	3379
58.05000	3347
58.05833	3316
58.06667	3286
58.07500	3256
58.08333	3226
58.09167	3197
58.10000	3169
58.10833	3142
58.11667	3115
58.12500	3089
58.13333	3062
58.14167	3035
58.15000	3008
58.15833	2981
58.16667	2954
58.17500	2928
58.18333	2902
58.19167	2875
58.20000	2848
58.20833	2822
58.21667	2795
58.22500	2769
58.23333	2742
58.24167	2715
58.25000	2687
58.25833	2660
58.26667	2635
58.27500	2611
58.28333	2588
58.29167	2565
58.30000	2543
58.30833	2521
58.31667	2500
58.32500	2480
58.33333	2460
58.34167	2441
58.35000	2423
58.35833	2404
58.36667	2384
58.37500	2363
58.38333	2340
58.39167	2315
58.40000	2292
58.40833	2268
58.41667	2245
58.42500	2223
58.43333	2201
58.44167	2181
58.45000	2161
58.45833	2141
58.46667	2122
58.47500	2104
58.48333	2086
58.49167	2069
58.50000	2052
58.50833	2036
58.51667	2019
58.52500	2001
58.53333	1983
58.54167	1965
58.55000	1946
58.55833	1928
58.56667	1909
58.57500	1890
58.58333	1871
58.59167	1852
58.60000	1834
58.60833	1815
58.61667	1798
58.62500	1782
58.63333	1768
58.64167	1754
58.65000	1739
58.65833	1724
58.66667	1709
58.67500	1694
58.68333	1677
58.69167	1659
58.70000	1640
58.70833	1620
58.71667	1602
58.72500	1588
58.73333	1577
58.74167	1566
58.75000	1554
58.75833	1540
58.76667	1525
58.77500	1509
58.78333	1493
58.79167	1478
58.80000	1464
58.80833	1451
58.81667	1439
58.82500	1427
58.83333	1416
58.84167	1404
58.85000	1392
58.85833	1379
58.86667	1365
58.87500	1349
58.88333	1332
58.89167	1313
58.90000	1296
58.90833	1279
58.91667	1265
58.92500	1252
58.93333	1240
58.94167	1229
58.95000	1216
58.95833	1204
58.96667	1192
58.97500	1182
58.98333	1174
58.99167	1167
59.00000	1160
59.00833	1152
59.01667	1142
59.02500	1131
59.03333	1120
59.04167	1109
59.05000	1098
59.05833	1088
59.06667	1078
59.07500	1068
59.08333	1059
59.09167	1050
59.10000	1041
59.10833	1032
59.11667	1022
59.12500	1010
59.13333	997
59.14167	984
59.15000	971
59.15833	960
59.16667	949
59.17500	939
59.18333	929
59.19167	920
59.20000	910
59.20833	899
59.21667	888
59.22500	876
59.23333	864
59.24167	854
59.25000	845
59.25833	837
59.26667	829
59.27500	821
59.28333	812
59.29167	802
59.30000	793
59.30833	784
59.31667	776
59.32500	767
59.33333	758
59.34167	750
59.35000	743
59.35833	735
59.36667	728
59.37500	721
59.38333	714
59.39167	707
59.40000	700
59.40833	693
59.41667	685
59.42500	677
59.43333	668
59.44167	660
59.45000	653
59.45833	645
59.46667	639
59.47500	634
59.48333	628
59.49167	622
59.50000	616
59.50833	609
59.51667	601
59.52500	592
59.53333	581
59.54167	572
59.55000	563
59.55833	555
59.56667	547
59.57500	538
59.58333	528
59.59167	517
59.60000	507
59.60833	498
59.61667	491
59.62500	485
59.63333	481
59.64167	477
59.65000	473
59.65833	470
59.66667	467
59.67500	463
59.68333	458
59.69167	452
59.70000	444
59.70833	434
59.71667	423
59.72500	414
59.73333	407
59.74167	400
59.75000	394
59.75833	387
59.76667	381
59.77500	375
59.78333	370
59.79167	367
59.80000	362
59.80833	356
59.81667	349
59.82500	341
59.83333	335
59.84167	330
59.85000	326
59.85833	323
59.86667	319
59.87500	315
59.88333	309
59.89167	302
59.90000	295
59.90833	289
59.91667	282
59.92500	274
59.93333	266
59.94167	259
59.95000	254
59.95833	249
59.96667	245
59.97500	241
59.98333	235
59.99167	228
60.00000	222
