# Supplementary material for: How J-chain ensures the assembly of immunoglobulin IgM pentamers
Source: EMBO J. 2024 Dec 4;44(2):505–33. doi: 10.1038/s44318-024-00317-9 (PMC11729874; doi:10.1038/s44318-024-00317-9)
Supplement: Supplementary file 5 — Source data Fig. 3 [file 44318_2024_317_MOESM5_ESM.zip › Figure 3/3B/repeat 3 Cu4 + JC/20231122 Cu4tp_JC_WT_2h_3.txt]

[Header]
Application Name	LCsolution
Version	1.25
Data File Name	D:\Xenia\JC Oligomerisation kinetics\20231122 Cu4tp_JC_WT_2h_3.lcd
Output Date	27.12.2023
Output Time	11:19:47

[Configuration]
# of Detectors	2
Detector ID	Detector A	Detector B
Detector Name	Detector A	Detector B
# of Channels	2	1

[LC Chromatogram(Detector A-Ch1)]
Interval(msec)	500
# of Points	7201
Start Time(min)	0.000
End Time(min)	60.000
Intensity Units	mV
Intensity Multiplier	0.001
Wavelength(nm)	280
R.Time (min)	Intensity
0.00000	-5
0.00833	-5
0.01667	0
0.02500	0
0.03333	0
0.04167	-1
0.05000	-3
0.05833	-6
0.06667	-9
0.07500	-11
0.08333	-12
0.09167	-13
0.10000	-12
0.10833	-10
0.11667	-8
0.12500	-6
0.13333	-5
0.14167	-5
0.15000	-5
0.15833	-5
0.16667	-5
0.17500	-5
0.18333	-6
0.19167	-8
0.20000	-9
0.20833	-9
0.21667	-9
0.22500	-8
0.23333	-7
0.24167	-8
0.25000	-10
0.25833	-13
0.26667	-16
0.27500	-19
0.28333	-22
0.29167	-24
0.30000	-25
0.30833	-26
0.31667	-26
0.32500	-26
0.33333	-26
0.34167	-27
0.35000	-28
0.35833	-29
0.36667	-30
0.37500	-29
0.38333	-26
0.39167	-23
0.40000	-19
0.40833	-16
0.41667	-15
0.42500	-15
0.43333	-15
0.44167	-14
0.45000	-12
0.45833	-9
0.46667	-6
0.47500	-5
0.48333	-5
0.49167	-6
0.50000	-7
0.50833	-9
0.51667	-13
0.52500	-18
0.53333	-21
0.54167	-22
0.55000	-22
0.55833	-21
0.56667	-21
0.57500	-24
0.58333	-29
0.59167	-32
0.60000	-33
0.60833	-32
0.61667	-31
0.62500	-30
0.63333	-28
0.64167	-27
0.65000	-25
0.65833	-24
0.66667	-22
0.67500	-21
0.68333	-19
0.69167	-17
0.70000	-13
0.70833	-10
0.71667	-10
0.72500	-13
0.73333	-19
0.74167	-27
0.75000	-34
0.75833	-38
0.76667	-41
0.77500	-41
0.78333	-41
0.79167	-39
0.80000	-36
0.80833	-32
0.81667	-27
0.82500	-21
0.83333	-16
0.84167	-12
0.85000	-9
0.85833	-8
0.86667	-9
0.87500	-12
0.88333	-16
0.89167	-20
0.90000	-24
0.90833	-26
0.91667	-29
0.92500	-32
0.93333	-34
0.94167	-36
0.95000	-37
0.95833	-38
0.96667	-37
0.97500	-36
0.98333	-35
0.99167	-33
1.00000	-30
1.00833	-28
1.01667	-28
1.02500	-30
1.03333	-33
1.04167	-36
1.05000	-37
1.05833	-35
1.06667	-31
1.07500	-26
1.08333	-22
1.09167	-20
1.10000	-20
1.10833	-20
1.11667	-21
1.12500	-21
1.13333	-20
1.14167	-18
1.15000	-16
1.15833	-16
1.16667	-18
1.17500	-21
1.18333	-25
1.19167	-27
1.20000	-28
1.20833	-28
1.21667	-28
1.22500	-31
1.23333	-34
1.24167	-36
1.25000	-37
1.25833	-35
1.26667	-32
1.27500	-30
1.28333	-28
1.29167	-27
1.30000	-28
1.30833	-29
1.31667	-28
1.32500	-26
1.33333	-23
1.34167	-21
1.35000	-20
1.35833	-22
1.36667	-26
1.37500	-30
1.38333	-32
1.39167	-33
1.40000	-30
1.40833	-28
1.41667	-26
1.42500	-26
1.43333	-28
1.44167	-30
1.45000	-32
1.45833	-33
1.46667	-33
1.47500	-33
1.48333	-33
1.49167	-33
1.50000	-33
1.50833	-33
1.51667	-34
1.52500	-35
1.53333	-36
1.54167	-37
1.55000	-39
1.55833	-41
1.56667	-43
1.57500	-44
1.58333	-44
1.59167	-42
1.60000	-40
1.60833	-37
1.61667	-35
1.62500	-34
1.63333	-34
1.64167	-34
1.65000	-34
1.65833	-35
1.66667	-36
1.67500	-38
1.68333	-41
1.69167	-43
1.70000	-45
1.70833	-45
1.71667	-44
1.72500	-41
1.73333	-38
1.74167	-35
1.75000	-34
1.75833	-33
1.76667	-35
1.77500	-37
1.78333	-40
1.79167	-43
1.80000	-46
1.80833	-47
1.81667	-46
1.82500	-43
1.83333	-40
1.84167	-36
1.85000	-32
1.85833	-31
1.86667	-30
1.87500	-29
1.88333	-27
1.89167	-26
1.90000	-27
1.90833	-29
1.91667	-33
1.92500	-36
1.93333	-38
1.94167	-38
1.95000	-37
1.95833	-36
1.96667	-35
1.97500	-33
1.98333	-33
1.99167	-33
2.00000	-36
2.00833	-39
2.01667	-43
2.02500	-46
2.03333	-48
2.04167	-49
2.05000	-49
2.05833	-49
2.06667	-49
2.07500	-47
2.08333	-44
2.09167	-41
2.10000	-38
2.10833	-36
2.11667	-37
2.12500	-40
2.13333	-41
2.14167	-41
2.15000	-40
2.15833	-38
2.16667	-37
2.17500	-37
2.18333	-39
2.19167	-41
2.20000	-40
2.20833	-39
2.21667	-36
2.22500	-32
2.23333	-30
2.24167	-28
2.25000	-28
2.25833	-29
2.26667	-30
2.27500	-34
2.28333	-37
2.29167	-41
2.30000	-43
2.30833	-43
2.31667	-41
2.32500	-37
2.33333	-35
2.34167	-36
2.35000	-38
2.35833	-42
2.36667	-46
2.37500	-49
2.38333	-50
2.39167	-50
2.40000	-48
2.40833	-46
2.41667	-43
2.42500	-40
2.43333	-39
2.44167	-39
2.45000	-40
2.45833	-42
2.46667	-43
2.47500	-43
2.48333	-41
2.49167	-39
2.50000	-37
2.50833	-37
2.51667	-38
2.52500	-40
2.53333	-42
2.54167	-44
2.55000	-44
2.55833	-43
2.56667	-41
2.57500	-39
2.58333	-36
2.59167	-34
2.60000	-33
2.60833	-32
2.61667	-33
2.62500	-36
2.63333	-40
2.64167	-45
2.65000	-49
2.65833	-50
2.66667	-48
2.67500	-46
2.68333	-44
2.69167	-43
2.70000	-45
2.70833	-47
2.71667	-48
2.72500	-48
2.73333	-47
2.74167	-46
2.75000	-45
2.75833	-46
2.76667	-47
2.77500	-47
2.78333	-45
2.79167	-44
2.80000	-42
2.80833	-42
2.81667	-43
2.82500	-46
2.83333	-48
2.84167	-48
2.85000	-47
2.85833	-48
2.86667	-50
2.87500	-54
2.88333	-58
2.89167	-60
2.90000	-59
2.90833	-56
2.91667	-52
2.92500	-48
2.93333	-45
2.94167	-45
2.95000	-45
2.95833	-46
2.96667	-47
2.97500	-49
2.98333	-50
2.99167	-51
3.00000	-51
3.00833	-51
3.01667	-51
3.02500	-50
3.03333	-49
3.04167	-47
3.05000	-45
3.05833	-43
3.06667	-43
3.07500	-46
3.08333	-51
3.09167	-55
3.10000	-56
3.10833	-55
3.11667	-54
3.12500	-51
3.13333	-49
3.14167	-48
3.15000	-46
3.15833	-42
3.16667	-37
3.17500	-34
3.18333	-33
3.19167	-34
3.20000	-39
3.20833	-43
3.21667	-45
3.22500	-46
3.23333	-45
3.24167	-43
3.25000	-42
3.25833	-43
3.26667	-44
3.27500	-45
3.28333	-44
3.29167	-43
3.30000	-42
3.30833	-41
3.31667	-41
3.32500	-43
3.33333	-45
3.34167	-46
3.35000	-48
3.35833	-49
3.36667	-48
3.37500	-46
3.38333	-43
3.39167	-42
3.40000	-42
3.40833	-43
3.41667	-43
3.42500	-43
3.43333	-42
3.44167	-43
3.45000	-44
3.45833	-45
3.46667	-45
3.47500	-45
3.48333	-43
3.49167	-44
3.50000	-47
3.50833	-51
3.51667	-54
3.52500	-55
3.53333	-56
3.54167	-56
3.55000	-57
3.55833	-59
3.56667	-60
3.57500	-60
3.58333	-59
3.59167	-57
3.60000	-55
3.60833	-54
3.61667	-54
3.62500	-56
3.63333	-58
3.64167	-59
3.65000	-58
3.65833	-57
3.66667	-54
3.67500	-50
3.68333	-46
3.69167	-42
3.70000	-39
3.70833	-38
3.71667	-39
3.72500	-42
3.73333	-44
3.74167	-44
3.75000	-42
3.75833	-40
3.76667	-39
3.77500	-41
3.78333	-46
3.79167	-50
3.80000	-53
3.80833	-54
3.81667	-55
3.82500	-54
3.83333	-54
3.84167	-55
3.85000	-55
3.85833	-56
3.86667	-56
3.87500	-56
3.88333	-56
3.89167	-55
3.90000	-53
3.90833	-50
3.91667	-49
3.92500	-50
3.93333	-52
3.94167	-55
3.95000	-56
3.95833	-56
3.96667	-53
3.97500	-49
3.98333	-45
3.99167	-42
4.00000	-40
4.00833	-40
4.01667	-42
4.02500	-46
4.03333	-51
4.04167	-56
4.05000	-59
4.05833	-60
4.06667	-59
4.07500	-58
4.08333	-57
4.09167	-56
4.10000	-54
4.10833	-53
4.11667	-51
4.12500	-50
4.13333	-48
4.14167	-46
4.15000	-44
4.15833	-43
4.16667	-42
4.17500	-41
4.18333	-42
4.19167	-44
4.20000	-46
4.20833	-48
4.21667	-48
4.22500	-46
4.23333	-44
4.24167	-42
4.25000	-41
4.25833	-44
4.26667	-48
4.27500	-52
4.28333	-55
4.29167	-58
4.30000	-59
4.30833	-58
4.31667	-57
4.32500	-54
4.33333	-51
4.34167	-48
4.35000	-46
4.35833	-47
4.36667	-49
4.37500	-53
4.38333	-57
4.39167	-62
4.40000	-67
4.40833	-71
4.41667	-74
4.42500	-75
4.43333	-75
4.44167	-71
4.45000	-67
4.45833	-61
4.46667	-56
4.47500	-51
4.48333	-46
4.49167	-45
4.50000	-45
4.50833	-47
4.51667	-48
4.52500	-48
4.53333	-47
4.54167	-47
4.55000	-46
4.55833	-47
4.56667	-49
4.57500	-50
4.58333	-52
4.59167	-53
4.60000	-54
4.60833	-54
4.61667	-51
4.62500	-49
4.63333	-48
4.64167	-49
4.65000	-52
4.65833	-57
4.66667	-61
4.67500	-62
4.68333	-61
4.69167	-59
4.70000	-58
4.70833	-60
4.71667	-62
4.72500	-66
4.73333	-69
4.74167	-72
4.75000	-74
4.75833	-75
4.76667	-75
4.77500	-74
4.78333	-73
4.79167	-71
4.80000	-69
4.80833	-66
4.81667	-63
4.82500	-60
4.83333	-57
4.84167	-56
4.85000	-56
4.85833	-56
4.86667	-55
4.87500	-54
4.88333	-53
4.89167	-53
4.90000	-55
4.90833	-58
4.91667	-62
4.92500	-65
4.93333	-69
4.94167	-72
4.95000	-74
4.95833	-74
4.96667	-71
4.97500	-66
4.98333	-62
4.99167	-59
5.00000	-58
5.00833	-57
5.01667	-57
5.02500	-56
5.03333	-55
5.04167	-54
5.05000	-54
5.05833	-54
5.06667	-55
5.07500	-56
5.08333	-57
5.09167	-58
5.10000	-59
5.10833	-58
5.11667	-58
5.12500	-57
5.13333	-57
5.14167	-57
5.15000	-56
5.15833	-56
5.16667	-57
5.17500	-57
5.18333	-56
5.19167	-54
5.20000	-51
5.20833	-49
5.21667	-47
5.22500	-46
5.23333	-47
5.24167	-49
5.25000	-50
5.25833	-51
5.26667	-51
5.27500	-52
5.28333	-54
5.29167	-56
5.30000	-60
5.30833	-63
5.31667	-65
5.32500	-65
5.33333	-63
5.34167	-61
5.35000	-60
5.35833	-59
5.36667	-58
5.37500	-57
5.38333	-58
5.39167	-59
5.40000	-60
5.40833	-61
5.41667	-61
5.42500	-59
5.43333	-58
5.44167	-58
5.45000	-61
5.45833	-67
5.46667	-72
5.47500	-77
5.48333	-79
5.49167	-80
5.50000	-79
5.50833	-78
5.51667	-75
5.52500	-72
5.53333	-68
5.54167	-64
5.55000	-61
5.55833	-60
5.56667	-60
5.57500	-62
5.58333	-64
5.59167	-66
5.60000	-67
5.60833	-68
5.61667	-67
5.62500	-66
5.63333	-64
5.64167	-62
5.65000	-61
5.65833	-59
5.66667	-56
5.67500	-55
5.68333	-54
5.69167	-52
5.70000	-48
5.70833	-45
5.71667	-43
5.72500	-45
5.73333	-49
5.74167	-55
5.75000	-61
5.75833	-66
5.76667	-70
5.77500	-72
5.78333	-72
5.79167	-69
5.80000	-64
5.80833	-59
5.81667	-55
5.82500	-53
5.83333	-53
5.84167	-55
5.85000	-58
5.85833	-61
5.86667	-64
5.87500	-66
5.88333	-67
5.89167	-67
5.90000	-64
5.90833	-60
5.91667	-56
5.92500	-53
5.93333	-50
5.94167	-48
5.95000	-47
5.95833	-47
5.96667	-50
5.97500	-55
5.98333	-60
5.99167	-65
6.00000	-69
6.00833	-71
6.01667	-72
6.02500	-71
6.03333	-71
6.04167	-71
6.05000	-71
6.05833	-70
6.06667	-67
6.07500	-64
6.08333	-60
6.09167	-56
6.10000	-53
6.10833	-49
6.11667	-45
6.12500	-42
6.13333	-38
6.14167	-34
6.15000	-31
6.15833	-30
6.16667	-31
6.17500	-33
6.18333	-36
6.19167	-41
6.20000	-47
6.20833	-53
6.21667	-56
6.22500	-58
6.23333	-57
6.24167	-55
6.25000	-52
6.25833	-50
6.26667	-48
6.27500	-49
6.28333	-51
6.29167	-55
6.30000	-58
6.30833	-61
6.31667	-62
6.32500	-63
6.33333	-64
6.34167	-67
6.35000	-70
6.35833	-71
6.36667	-71
6.37500	-69
6.38333	-65
6.39167	-62
6.40000	-58
6.40833	-55
6.41667	-54
6.42500	-53
6.43333	-55
6.44167	-58
6.45000	-60
6.45833	-62
6.46667	-62
6.47500	-59
6.48333	-55
6.49167	-52
6.50000	-50
6.50833	-49
6.51667	-48
6.52500	-46
6.53333	-45
6.54167	-45
6.55000	-46
6.55833	-48
6.56667	-49
6.57500	-51
6.58333	-52
6.59167	-54
6.60000	-57
6.60833	-60
6.61667	-63
6.62500	-65
6.63333	-65
6.64167	-63
6.65000	-60
6.65833	-56
6.66667	-53
6.67500	-52
6.68333	-52
6.69167	-53
6.70000	-53
6.70833	-52
6.71667	-51
6.72500	-50
6.73333	-49
6.74167	-50
6.75000	-52
6.75833	-56
6.76667	-59
6.77500	-61
6.78333	-63
6.79167	-61
6.80000	-57
6.80833	-52
6.81667	-49
6.82500	-48
6.83333	-49
6.84167	-50
6.85000	-52
6.85833	-53
6.86667	-54
6.87500	-54
6.88333	-53
6.89167	-50
6.90000	-45
6.90833	-42
6.91667	-40
6.92500	-42
6.93333	-45
6.94167	-50
6.95000	-54
6.95833	-55
6.96667	-54
6.97500	-52
6.98333	-48
6.99167	-45
7.00000	-43
7.00833	-42
7.01667	-43
7.02500	-46
7.03333	-50
7.04167	-55
7.05000	-59
7.05833	-60
7.06667	-59
7.07500	-57
7.08333	-55
7.09167	-54
7.10000	-55
7.10833	-57
7.11667	-58
7.12500	-59
7.13333	-58
7.14167	-59
7.15000	-59
7.15833	-60
7.16667	-60
7.17500	-60
7.18333	-58
7.19167	-55
7.20000	-52
7.20833	-49
7.21667	-48
7.22500	-47
7.23333	-48
7.24167	-48
7.25000	-48
7.25833	-49
7.26667	-53
7.27500	-59
7.28333	-65
7.29167	-69
7.30000	-72
7.30833	-72
7.31667	-69
7.32500	-65
7.33333	-60
7.34167	-56
7.35000	-53
7.35833	-52
7.36667	-51
7.37500	-51
7.38333	-51
7.39167	-51
7.40000	-54
7.40833	-58
7.41667	-60
7.42500	-59
7.43333	-57
7.44167	-54
7.45000	-52
7.45833	-54
7.46667	-57
7.47500	-61
7.48333	-66
7.49167	-71
7.50000	-76
7.50833	-79
7.51667	-81
7.52500	-83
7.53333	-83
7.54167	-81
7.55000	-77
7.55833	-72
7.56667	-66
7.57500	-62
7.58333	-59
7.59167	-57
7.60000	-57
7.60833	-57
7.61667	-57
7.62500	-58
7.63333	-59
7.64167	-61
7.65000	-64
7.65833	-67
7.66667	-70
7.67500	-72
7.68333	-72
7.69167	-70
7.70000	-68
7.70833	-66
7.71667	-65
7.72500	-64
7.73333	-63
7.74167	-61
7.75000	-58
7.75833	-53
7.76667	-48
7.77500	-44
7.78333	-40
7.79167	-39
7.80000	-43
7.80833	-48
7.81667	-54
7.82500	-57
7.83333	-59
7.84167	-57
7.85000	-54
7.85833	-53
7.86667	-53
7.87500	-56
7.88333	-59
7.89167	-63
7.90000	-66
7.90833	-69
7.91667	-69
7.92500	-66
7.93333	-62
7.94167	-58
7.95000	-56
7.95833	-55
7.96667	-57
7.97500	-60
7.98333	-64
7.99167	-66
8.00000	-63
8.00833	-59
8.01667	-53
8.02500	-49
8.03333	-49
8.04167	-52
8.05000	-58
8.05833	-65
8.06667	-71
8.07500	-77
8.08333	-80
8.09167	-82
8.10000	-82
8.10833	-80
8.11667	-78
8.12500	-75
8.13333	-73
8.14167	-71
8.15000	-69
8.15833	-66
8.16667	-64
8.17500	-62
8.18333	-61
8.19167	-61
8.20000	-62
8.20833	-63
8.21667	-64
8.22500	-64
8.23333	-64
8.24167	-65
8.25000	-66
8.25833	-69
8.26667	-73
8.27500	-74
8.28333	-74
8.29167	-72
8.30000	-70
8.30833	-68
8.31667	-67
8.32500	-66
8.33333	-65
8.34167	-65
8.35000	-67
8.35833	-69
8.36667	-72
8.37500	-72
8.38333	-71
8.39167	-69
8.40000	-68
8.40833	-67
8.41667	-66
8.42500	-65
8.43333	-63
8.44167	-62
8.45000	-61
8.45833	-62
8.46667	-63
8.47500	-63
8.48333	-62
8.49167	-60
8.50000	-58
8.50833	-56
8.51667	-55
8.52500	-55
8.53333	-57
8.54167	-59
8.55000	-62
8.55833	-64
8.56667	-65
8.57500	-65
8.58333	-63
8.59167	-61
8.60000	-59
8.60833	-58
8.61667	-59
8.62500	-62
8.63333	-67
8.64167	-72
8.65000	-75
8.65833	-76
8.66667	-74
8.67500	-71
8.68333	-69
8.69167	-68
8.70000	-67
8.70833	-66
8.71667	-64
8.72500	-60
8.73333	-57
8.74167	-56
8.75000	-58
8.75833	-61
8.76667	-65
8.77500	-68
8.78333	-69
8.79167	-67
8.80000	-63
8.80833	-58
8.81667	-55
8.82500	-53
8.83333	-53
8.84167	-56
8.85000	-59
8.85833	-59
8.86667	-59
8.87500	-58
8.88333	-59
8.89167	-60
8.90000	-62
8.90833	-63
8.91667	-63
8.92500	-63
8.93333	-64
8.94167	-66
8.95000	-69
8.95833	-73
8.96667	-75
8.97500	-76
8.98333	-75
8.99167	-72
9.00000	-67
9.00833	-63
9.01667	-59
9.02500	-58
9.03333	-58
9.04167	-61
9.05000	-64
9.05833	-66
9.06667	-67
9.07500	-67
9.08333	-65
9.09167	-63
9.10000	-62
9.10833	-62
9.11667	-62
9.12500	-62
9.13333	-60
9.14167	-57
9.15000	-54
9.15833	-52
9.16667	-52
9.17500	-53
9.18333	-55
9.19167	-58
9.20000	-61
9.20833	-64
9.21667	-67
9.22500	-68
9.23333	-68
9.24167	-66
9.25000	-64
9.25833	-64
9.26667	-67
9.27500	-70
9.28333	-74
9.29167	-76
9.30000	-76
9.30833	-75
9.31667	-73
9.32500	-73
9.33333	-72
9.34167	-69
9.35000	-66
9.35833	-64
9.36667	-62
9.37500	-63
9.38333	-67
9.39167	-71
9.40000	-75
9.40833	-78
9.41667	-77
9.42500	-74
9.43333	-71
9.44167	-69
9.45000	-70
9.45833	-74
9.46667	-77
9.47500	-78
9.48333	-77
9.49167	-76
9.50000	-75
9.50833	-76
9.51667	-77
9.52500	-78
9.53333	-78
9.54167	-76
9.55000	-72
9.55833	-68
9.56667	-64
9.57500	-61
9.58333	-61
9.59167	-63
9.60000	-68
9.60833	-74
9.61667	-78
9.62500	-80
9.63333	-79
9.64167	-75
9.65000	-72
9.65833	-69
9.66667	-69
9.67500	-72
9.68333	-77
9.69167	-80
9.70000	-80
9.70833	-78
9.71667	-73
9.72500	-68
9.73333	-65
9.74167	-64
9.75000	-64
9.75833	-64
9.76667	-63
9.77500	-61
9.78333	-59
9.79167	-58
9.80000	-60
9.80833	-61
9.81667	-60
9.82500	-57
9.83333	-55
9.84167	-54
9.85000	-55
9.85833	-58
9.86667	-61
9.87500	-63
9.88333	-64
9.89167	-65
9.90000	-68
9.90833	-71
9.91667	-72
9.92500	-72
9.93333	-70
9.94167	-68
9.95000	-66
9.95833	-64
9.96667	-65
9.97500	-67
9.98333	-70
9.99167	-72
10.00000	-72
10.00833	-71
10.01667	-69
10.02500	-66
10.03333	-65
10.04167	-65
10.05000	-66
10.05833	-67
10.06667	-68
10.07500	-71
10.08333	-75
10.09167	-78
10.10000	-78
10.10833	-74
10.11667	-67
10.12500	-58
10.13333	-52
10.14167	-50
10.15000	-51
10.15833	-55
10.16667	-60
10.17500	-66
10.18333	-70
10.19167	-72
10.20000	-71
10.20833	-68
10.21667	-65
10.22500	-62
10.23333	-60
10.24167	-61
10.25000	-61
10.25833	-62
10.26667	-62
10.27500	-62
10.28333	-61
10.29167	-60
10.30000	-59
10.30833	-59
10.31667	-60
10.32500	-62
10.33333	-65
10.34167	-70
10.35000	-73
10.35833	-74
10.36667	-73
10.37500	-72
10.38333	-71
10.39167	-73
10.40000	-78
10.40833	-82
10.41667	-84
10.42500	-83
10.43333	-81
10.44167	-78
10.45000	-76
10.45833	-74
10.46667	-73
10.47500	-72
10.48333	-72
10.49167	-72
10.50000	-72
10.50833	-73
10.51667	-74
10.52500	-74
10.53333	-74
10.54167	-75
10.55000	-75
10.55833	-74
10.56667	-72
10.57500	-70
10.58333	-69
10.59167	-68
10.60000	-67
10.60833	-67
10.61667	-66
10.62500	-65
10.63333	-65
10.64167	-68
10.65000	-71
10.65833	-73
10.66667	-75
10.67500	-75
10.68333	-77
10.69167	-79
10.70000	-82
10.70833	-84
10.71667	-83
10.72500	-81
10.73333	-77
10.74167	-74
10.75000	-72
10.75833	-71
10.76667	-71
10.77500	-72
10.78333	-73
10.79167	-74
10.80000	-74
10.80833	-74
10.81667	-74
10.82500	-75
10.83333	-76
10.84167	-76
10.85000	-77
10.85833	-78
10.86667	-81
10.87500	-83
10.88333	-85
10.89167	-85
10.90000	-82
10.90833	-79
10.91667	-77
10.92500	-76
10.93333	-75
10.94167	-74
10.95000	-73
10.95833	-71
10.96667	-69
10.97500	-67
10.98333	-66
10.99167	-65
11.00000	-65
11.00833	-67
11.01667	-72
11.02500	-76
11.03333	-79
11.04167	-79
11.05000	-77
11.05833	-73
11.06667	-71
11.07500	-69
11.08333	-70
11.09167	-71
11.10000	-71
11.10833	-71
11.11667	-71
11.12500	-72
11.13333	-75
11.14167	-76
11.15000	-77
11.15833	-77
11.16667	-76
11.17500	-75
11.18333	-75
11.19167	-73
11.20000	-69
11.20833	-64
11.21667	-60
11.22500	-57
11.23333	-57
11.24167	-59
11.25000	-63
11.25833	-67
11.26667	-70
11.27500	-72
11.28333	-73
11.29167	-73
11.30000	-73
11.30833	-74
11.31667	-76
11.32500	-79
11.33333	-80
11.34167	-80
11.35000	-79
11.35833	-77
11.36667	-75
11.37500	-73
11.38333	-71
11.39167	-70
11.40000	-68
11.40833	-66
11.41667	-63
11.42500	-61
11.43333	-60
11.44167	-61
11.45000	-62
11.45833	-64
11.46667	-66
11.47500	-67
11.48333	-69
11.49167	-70
11.50000	-72
11.50833	-72
11.51667	-72
11.52500	-70
11.53333	-70
11.54167	-71
11.55000	-73
11.55833	-74
11.56667	-73
11.57500	-72
11.58333	-69
11.59167	-67
11.60000	-67
11.60833	-67
11.61667	-70
11.62500	-73
11.63333	-74
11.64167	-73
11.65000	-70
11.65833	-66
11.66667	-62
11.67500	-63
11.68333	-68
11.69167	-74
11.70000	-78
11.70833	-80
11.71667	-78
11.72500	-73
11.73333	-69
11.74167	-68
11.75000	-69
11.75833	-69
11.76667	-70
11.77500	-70
11.78333	-70
11.79167	-72
11.80000	-75
11.80833	-78
11.81667	-78
11.82500	-76
11.83333	-73
11.84167	-71
11.85000	-72
11.85833	-74
11.86667	-76
11.87500	-78
11.88333	-79
11.89167	-79
11.90000	-80
11.90833	-83
11.91667	-86
11.92500	-89
11.93333	-91
11.94167	-89
11.95000	-86
11.95833	-82
11.96667	-78
11.97500	-75
11.98333	-74
11.99167	-72
12.00000	-69
12.00833	-67
12.01667	-67
12.02500	-68
12.03333	-72
12.04167	-78
12.05000	-83
12.05833	-86
12.06667	-88
12.07500	-86
12.08333	-82
12.09167	-77
12.10000	-71
12.10833	-67
12.11667	-66
12.12500	-66
12.13333	-68
12.14167	-71
12.15000	-73
12.15833	-75
12.16667	-75
12.17500	-74
12.18333	-72
12.19167	-71
12.20000	-72
12.20833	-73
12.21667	-73
12.22500	-73
12.23333	-73
12.24167	-74
12.25000	-77
12.25833	-81
12.26667	-84
12.27500	-86
12.28333	-84
12.29167	-81
12.30000	-77
12.30833	-73
12.31667	-69
12.32500	-67
12.33333	-65
12.34167	-66
12.35000	-69
12.35833	-73
12.36667	-77
12.37500	-80
12.38333	-81
12.39167	-79
12.40000	-74
12.40833	-71
12.41667	-71
12.42500	-74
12.43333	-79
12.44167	-85
12.45000	-89
12.45833	-91
12.46667	-91
12.47500	-90
12.48333	-88
12.49167	-86
12.50000	-83
12.50833	-81
12.51667	-80
12.52500	-81
12.53333	-81
12.54167	-81
12.55000	-81
12.55833	-79
12.56667	-78
12.57500	-78
12.58333	-80
12.59167	-82
12.60000	-84
12.60833	-85
12.61667	-86
12.62500	-87
12.63333	-87
12.64167	-88
12.65000	-88
12.65833	-86
12.66667	-83
12.67500	-79
12.68333	-76
12.69167	-73
12.70000	-73
12.70833	-74
12.71667	-75
12.72500	-77
12.73333	-79
12.74167	-80
12.75000	-80
12.75833	-82
12.76667	-83
12.77500	-85
12.78333	-87
12.79167	-87
12.80000	-85
12.80833	-82
12.81667	-79
12.82500	-77
12.83333	-74
12.84167	-72
12.85000	-69
12.85833	-67
12.86667	-65
12.87500	-65
12.88333	-65
12.89167	-67
12.90000	-68
12.90833	-68
12.91667	-69
12.92500	-69
12.93333	-69
12.94167	-71
12.95000	-73
12.95833	-74
12.96667	-74
12.97500	-73
12.98333	-73
12.99167	-74
13.00000	-77
13.00833	-80
13.01667	-83
13.02500	-85
13.03333	-85
13.04167	-83
13.05000	-79
13.05833	-74
13.06667	-70
13.07500	-67
13.08333	-67
13.09167	-69
13.10000	-71
13.10833	-74
13.11667	-76
13.12500	-76
13.13333	-77
13.14167	-78
13.15000	-79
13.15833	-80
13.16667	-80
13.17500	-79
13.18333	-78
13.19167	-77
13.20000	-77
13.20833	-75
13.21667	-72
13.22500	-68
13.23333	-65
13.24167	-63
13.25000	-62
13.25833	-64
13.26667	-67
13.27500	-70
13.28333	-71
13.29167	-71
13.30000	-69
13.30833	-67
13.31667	-68
13.32500	-71
13.33333	-74
13.34167	-77
13.35000	-78
13.35833	-76
13.36667	-73
13.37500	-71
13.38333	-71
13.39167	-72
13.40000	-73
13.40833	-74
13.41667	-75
13.42500	-75
13.43333	-75
13.44167	-76
13.45000	-77
13.45833	-77
13.46667	-75
13.47500	-72
13.48333	-69
13.49167	-67
13.50000	-66
13.50833	-66
13.51667	-68
13.52500	-69
13.53333	-71
13.54167	-72
13.55000	-73
13.55833	-74
13.56667	-74
13.57500	-74
13.58333	-73
13.59167	-72
13.60000	-70
13.60833	-70
13.61667	-72
13.62500	-75
13.63333	-78
13.64167	-78
13.65000	-77
13.65833	-74
13.66667	-72
13.67500	-72
13.68333	-74
13.69167	-76
13.70000	-79
13.70833	-81
13.71667	-82
13.72500	-81
13.73333	-79
13.74167	-76
13.75000	-74
13.75833	-73
13.76667	-73
13.77500	-74
13.78333	-74
13.79167	-74
13.80000	-73
13.80833	-73
13.81667	-74
13.82500	-77
13.83333	-80
13.84167	-84
13.85000	-87
13.85833	-87
13.86667	-85
13.87500	-82
13.88333	-77
13.89167	-74
13.90000	-71
13.90833	-67
13.91667	-64
13.92500	-62
13.93333	-61
13.94167	-63
13.95000	-66
13.95833	-69
13.96667	-72
13.97500	-73
13.98333	-73
13.99167	-72
14.00000	-72
14.00833	-73
14.01667	-72
14.02500	-70
14.03333	-67
14.04167	-64
14.05000	-62
14.05833	-63
14.06667	-65
14.07500	-68
14.08333	-72
14.09167	-75
14.10000	-75
14.10833	-74
14.11667	-73
14.12500	-72
14.13333	-73
14.14167	-75
14.15000	-78
14.15833	-80
14.16667	-82
14.17500	-82
14.18333	-82
14.19167	-80
14.20000	-76
14.20833	-73
14.21667	-70
14.22500	-67
14.23333	-66
14.24167	-67
14.25000	-69
14.25833	-70
14.26667	-71
14.27500	-70
14.28333	-68
14.29167	-67
14.30000	-67
14.30833	-68
14.31667	-70
14.32500	-73
14.33333	-75
14.34167	-76
14.35000	-78
14.35833	-78
14.36667	-77
14.37500	-75
14.38333	-71
14.39167	-68
14.40000	-66
14.40833	-64
14.41667	-64
14.42500	-65
14.43333	-65
14.44167	-66
14.45000	-66
14.45833	-66
14.46667	-66
14.47500	-66
14.48333	-65
14.49167	-65
14.50000	-67
14.50833	-69
14.51667	-70
14.52500	-69
14.53333	-67
14.54167	-65
14.55000	-64
14.55833	-65
14.56667	-67
14.57500	-69
14.58333	-69
14.59167	-67
14.60000	-65
14.60833	-64
14.61667	-64
14.62500	-66
14.63333	-69
14.64167	-73
14.65000	-76
14.65833	-77
14.66667	-76
14.67500	-73
14.68333	-69
14.69167	-64
14.70000	-60
14.70833	-58
14.71667	-58
14.72500	-62
14.73333	-67
14.74167	-70
14.75000	-73
14.75833	-75
14.76667	-77
14.77500	-78
14.78333	-77
14.79167	-74
14.80000	-71
14.80833	-68
14.81667	-68
14.82500	-69
14.83333	-72
14.84167	-74
14.85000	-76
14.85833	-77
14.86667	-77
14.87500	-77
14.88333	-77
14.89167	-76
14.90000	-74
14.90833	-72
14.91667	-70
14.92500	-67
14.93333	-66
14.94167	-65
14.95000	-66
14.95833	-67
14.96667	-69
14.97500	-69
14.98333	-69
14.99167	-69
15.00000	-68
15.00833	-67
15.01667	-66
15.02500	-65
15.03333	-64
15.04167	-64
15.05000	-65
15.05833	-66
15.06667	-66
15.07500	-67
15.08333	-67
15.09167	-68
15.10000	-70
15.10833	-74
15.11667	-77
15.12500	-77
15.13333	-76
15.14167	-78
15.15000	-82
15.15833	-86
15.16667	-90
15.17500	-92
15.18333	-92
15.19167	-92
15.20000	-91
15.20833	-91
15.21667	-92
15.22500	-94
15.23333	-95
15.24167	-94
15.25000	-91
15.25833	-88
15.26667	-83
15.27500	-80
15.28333	-76
15.29167	-73
15.30000	-71
15.30833	-68
15.31667	-66
15.32500	-65
15.33333	-65
15.34167	-65
15.35000	-67
15.35833	-69
15.36667	-72
15.37500	-75
15.38333	-77
15.39167	-78
15.40000	-78
15.40833	-77
15.41667	-75
15.42500	-74
15.43333	-72
15.44167	-71
15.45000	-72
15.45833	-73
15.46667	-76
15.47500	-79
15.48333	-82
15.49167	-83
15.50000	-81
15.50833	-79
15.51667	-79
15.52500	-80
15.53333	-81
15.54167	-84
15.55000	-85
15.55833	-86
15.56667	-86
15.57500	-86
15.58333	-86
15.59167	-85
15.60000	-83
15.60833	-80
15.61667	-78
15.62500	-77
15.63333	-77
15.64167	-75
15.65000	-73
15.65833	-70
15.66667	-69
15.67500	-69
15.68333	-72
15.69167	-76
15.70000	-78
15.70833	-81
15.71667	-83
15.72500	-86
15.73333	-89
15.74167	-92
15.75000	-95
15.75833	-97
15.76667	-97
15.77500	-94
15.78333	-91
15.79167	-88
15.80000	-84
15.80833	-81
15.81667	-78
15.82500	-76
15.83333	-75
15.84167	-74
15.85000	-74
15.85833	-76
15.86667	-78
15.87500	-81
15.88333	-82
15.89167	-80
15.90000	-78
15.90833	-75
15.91667	-74
15.92500	-77
15.93333	-82
15.94167	-89
15.95000	-94
15.95833	-94
15.96667	-89
15.97500	-82
15.98333	-73
15.99167	-67
16.00000	-66
16.00833	-68
16.01667	-74
16.02500	-80
16.03333	-84
16.04167	-86
16.05000	-86
16.05833	-84
16.06667	-82
16.07500	-81
16.08333	-81
16.09167	-82
16.10000	-81
16.10833	-81
16.11667	-80
16.12500	-80
16.13333	-80
16.14167	-81
16.15000	-81
16.15833	-81
16.16667	-80
16.17500	-81
16.18333	-82
16.19167	-83
16.20000	-82
16.20833	-80
16.21667	-78
16.22500	-75
16.23333	-73
16.24167	-72
16.25000	-72
16.25833	-72
16.26667	-72
16.27500	-73
16.28333	-75
16.29167	-79
16.30000	-82
16.30833	-86
16.31667	-88
16.32500	-89
16.33333	-88
16.34167	-87
16.35000	-86
16.35833	-85
16.36667	-86
16.37500	-87
16.38333	-89
16.39167	-90
16.40000	-89
16.40833	-86
16.41667	-81
16.42500	-77
16.43333	-72
16.44167	-69
16.45000	-67
16.45833	-67
16.46667	-70
16.47500	-73
16.48333	-77
16.49167	-80
16.50000	-83
16.50833	-85
16.51667	-87
16.52500	-89
16.53333	-89
16.54167	-88
16.55000	-84
16.55833	-81
16.56667	-77
16.57500	-77
16.58333	-78
16.59167	-80
16.60000	-82
16.60833	-83
16.61667	-84
16.62500	-84
16.63333	-84
16.64167	-83
16.65000	-83
16.65833	-84
16.66667	-86
16.67500	-90
16.68333	-94
16.69167	-96
16.70000	-95
16.70833	-91
16.71667	-85
16.72500	-80
16.73333	-75
16.74167	-73
16.75000	-72
16.75833	-73
16.76667	-74
16.77500	-74
16.78333	-75
16.79167	-76
16.80000	-78
16.80833	-81
16.81667	-84
16.82500	-87
16.83333	-89
16.84167	-89
16.85000	-90
16.85833	-91
16.86667	-94
16.87500	-96
16.88333	-98
16.89167	-99
16.90000	-99
16.90833	-99
16.91667	-98
16.92500	-95
16.93333	-92
16.94167	-87
16.95000	-82
16.95833	-79
16.96667	-75
16.97500	-73
16.98333	-72
16.99167	-72
17.00000	-72
17.00833	-72
17.01667	-73
17.02500	-74
17.03333	-76
17.04167	-78
17.05000	-79
17.05833	-78
17.06667	-76
17.07500	-75
17.08333	-75
17.09167	-76
17.10000	-79
17.10833	-81
17.11667	-83
17.12500	-83
17.13333	-83
17.14167	-82
17.15000	-81
17.15833	-81
17.16667	-81
17.17500	-81
17.18333	-80
17.19167	-80
17.20000	-79
17.20833	-78
17.21667	-77
17.22500	-77
17.23333	-76
17.24167	-76
17.25000	-78
17.25833	-81
17.26667	-84
17.27500	-86
17.28333	-87
17.29167	-86
17.30000	-84
17.30833	-82
17.31667	-82
17.32500	-82
17.33333	-83
17.34167	-82
17.35000	-80
17.35833	-77
17.36667	-74
17.37500	-72
17.38333	-71
17.39167	-72
17.40000	-76
17.40833	-80
17.41667	-85
17.42500	-89
17.43333	-89
17.44167	-87
17.45000	-83
17.45833	-79
17.46667	-77
17.47500	-77
17.48333	-78
17.49167	-81
17.50000	-83
17.50833	-85
17.51667	-86
17.52500	-85
17.53333	-83
17.54167	-80
17.55000	-77
17.55833	-75
17.56667	-73
17.57500	-73
17.58333	-74
17.59167	-76
17.60000	-79
17.60833	-82
17.61667	-84
17.62500	-85
17.63333	-85
17.64167	-84
17.65000	-83
17.65833	-84
17.66667	-85
17.67500	-86
17.68333	-87
17.69167	-89
17.70000	-90
17.70833	-91
17.71667	-90
17.72500	-87
17.73333	-85
17.74167	-84
17.75000	-84
17.75833	-85
17.76667	-87
17.77500	-88
17.78333	-87
17.79167	-86
17.80000	-87
17.80833	-88
17.81667	-88
17.82500	-87
17.83333	-83
17.84167	-76
17.85000	-70
17.85833	-65
17.86667	-63
17.87500	-64
17.88333	-67
17.89167	-71
17.90000	-76
17.90833	-81
17.91667	-84
17.92500	-87
17.93333	-90
17.94167	-93
17.95000	-94
17.95833	-94
17.96667	-92
17.97500	-87
17.98333	-81
17.99167	-77
18.00000	-76
18.00833	-77
18.01667	-79
18.02500	-80
18.03333	-80
18.04167	-78
18.05000	-77
18.05833	-77
18.06667	-79
18.07500	-82
18.08333	-84
18.09167	-85
18.10000	-84
18.10833	-84
18.11667	-86
18.12500	-90
18.13333	-93
18.14167	-95
18.15000	-95
18.15833	-94
18.16667	-91
18.17500	-89
18.18333	-88
18.19167	-88
18.20000	-88
18.20833	-89
18.21667	-90
18.22500	-92
18.23333	-94
18.24167	-94
18.25000	-91
18.25833	-88
18.26667	-84
18.27500	-83
18.28333	-84
18.29167	-87
18.30000	-91
18.30833	-94
18.31667	-96
18.32500	-96
18.33333	-95
18.34167	-93
18.35000	-91
18.35833	-90
18.36667	-91
18.37500	-92
18.38333	-93
18.39167	-95
18.40000	-96
18.40833	-96
18.41667	-94
18.42500	-89
18.43333	-85
18.44167	-81
18.45000	-78
18.45833	-79
18.46667	-83
18.47500	-86
18.48333	-88
18.49167	-90
18.50000	-91
18.50833	-91
18.51667	-90
18.52500	-89
18.53333	-87
18.54167	-85
18.55000	-82
18.55833	-78
18.56667	-74
18.57500	-73
18.58333	-73
18.59167	-76
18.60000	-81
18.60833	-86
18.61667	-90
18.62500	-94
18.63333	-96
18.64167	-96
18.65000	-96
18.65833	-94
18.66667	-92
18.67500	-90
18.68333	-87
18.69167	-83
18.70000	-78
18.70833	-73
18.71667	-69
18.72500	-65
18.73333	-64
18.74167	-67
18.75000	-70
18.75833	-73
18.76667	-76
18.77500	-80
18.78333	-86
18.79167	-91
18.80000	-97
18.80833	-102
18.81667	-105
18.82500	-108
18.83333	-110
18.84167	-112
18.85000	-112
18.85833	-110
18.86667	-106
18.87500	-101
18.88333	-96
18.89167	-92
18.90000	-90
18.90833	-88
18.91667	-86
18.92500	-85
18.93333	-86
18.94167	-89
18.95000	-92
18.95833	-93
18.96667	-92
18.97500	-89
18.98333	-84
18.99167	-80
19.00000	-78
19.00833	-78
19.01667	-77
19.02500	-75
19.03333	-73
19.04167	-71
19.05000	-71
19.05833	-71
19.06667	-74
19.07500	-76
19.08333	-80
19.09167	-84
19.10000	-87
19.10833	-90
19.11667	-92
19.12500	-92
19.13333	-92
19.14167	-91
19.15000	-90
19.15833	-91
19.16667	-91
19.17500	-91
19.18333	-88
19.19167	-85
19.20000	-83
19.20833	-82
19.21667	-84
19.22500	-89
19.23333	-94
19.24167	-96
19.25000	-96
19.25833	-94
19.26667	-90
19.27500	-86
19.28333	-82
19.29167	-79
19.30000	-75
19.30833	-74
19.31667	-74
19.32500	-75
19.33333	-75
19.34167	-74
19.35000	-71
19.35833	-68
19.36667	-64
19.37500	-63
19.38333	-64
19.39167	-68
19.40000	-72
19.40833	-76
19.41667	-79
19.42500	-80
19.43333	-80
19.44167	-79
19.45000	-78
19.45833	-79
19.46667	-80
19.47500	-82
19.48333	-83
19.49167	-83
19.50000	-83
19.50833	-81
19.51667	-80
19.52500	-80
19.53333	-80
19.54167	-79
19.55000	-78
19.55833	-77
19.56667	-77
19.57500	-77
19.58333	-80
19.59167	-82
19.60000	-82
19.60833	-81
19.61667	-78
19.62500	-76
19.63333	-74
19.64167	-74
19.65000	-74
19.65833	-75
19.66667	-75
19.67500	-76
19.68333	-77
19.69167	-79
19.70000	-80
19.70833	-82
19.71667	-81
19.72500	-79
19.73333	-75
19.74167	-71
19.75000	-69
19.75833	-68
19.76667	-71
19.77500	-75
19.78333	-81
19.79167	-85
19.80000	-89
19.80833	-92
19.81667	-93
19.82500	-92
19.83333	-90
19.84167	-86
19.85000	-83
19.85833	-79
19.86667	-77
19.87500	-76
19.88333	-76
19.89167	-77
19.90000	-77
19.90833	-76
19.91667	-74
19.92500	-72
19.93333	-70
19.94167	-70
19.95000	-71
19.95833	-73
19.96667	-75
19.97500	-75
19.98333	-73
19.99167	-70
20.00000	-67
20.00833	-66
20.01667	-66
20.02500	-69
20.03333	-72
20.04167	-74
20.05000	-76
20.05833	-76
20.06667	-74
20.07500	-72
20.08333	-69
20.09167	-66
20.10000	-63
20.10833	-60
20.11667	-56
20.12500	-53
20.13333	-50
20.14167	-50
20.15000	-50
20.15833	-53
20.16667	-55
20.17500	-57
20.18333	-57
20.19167	-58
20.20000	-59
20.20833	-61
20.21667	-63
20.22500	-64
20.23333	-63
20.24167	-61
20.25000	-58
20.25833	-54
20.26667	-48
20.27500	-43
20.28333	-37
20.29167	-33
20.30000	-32
20.30833	-33
20.31667	-34
20.32500	-34
20.33333	-35
20.34167	-36
20.35000	-39
20.35833	-43
20.36667	-46
20.37500	-46
20.38333	-43
20.39167	-39
20.40000	-36
20.40833	-35
20.41667	-35
20.42500	-38
20.43333	-40
20.44167	-39
20.45000	-37
20.45833	-31
20.46667	-23
20.47500	-14
20.48333	-5
20.49167	4
20.50000	12
20.50833	18
20.51667	23
20.52500	25
20.53333	25
20.54167	23
20.55000	20
20.55833	18
20.56667	18
20.57500	21
20.58333	25
20.59167	30
20.60000	35
20.60833	39
20.61667	42
20.62500	44
20.63333	45
20.64167	48
20.65000	52
20.65833	59
20.66667	65
20.67500	70
20.68333	74
20.69167	77
20.70000	80
20.70833	83
20.71667	86
20.72500	89
20.73333	91
20.74167	92
20.75000	93
20.75833	96
20.76667	102
20.77500	108
20.78333	115
20.79167	120
20.80000	122
20.80833	123
20.81667	125
20.82500	130
20.83333	136
20.84167	143
20.85000	151
20.85833	158
20.86667	166
20.87500	173
20.88333	179
20.89167	186
20.90000	191
20.90833	198
20.91667	206
20.92500	216
20.93333	225
20.94167	233
20.95000	240
20.95833	245
20.96667	249
20.97500	252
20.98333	255
20.99167	259
21.00000	263
21.00833	269
21.01667	276
21.02500	285
21.03333	293
21.04167	301
21.05000	309
21.05833	317
21.06667	325
21.07500	334
21.08333	344
21.09167	354
21.10000	364
21.10833	373
21.11667	382
21.12500	389
21.13333	396
21.14167	403
21.15000	411
21.15833	419
21.16667	428
21.17500	437
21.18333	448
21.19167	457
21.20000	465
21.20833	473
21.21667	481
21.22500	489
21.23333	498
21.24167	508
21.25000	516
21.25833	522
21.26667	529
21.27500	537
21.28333	549
21.29167	562
21.30000	577
21.30833	592
21.31667	607
21.32500	620
21.33333	630
21.34167	637
21.35000	644
21.35833	650
21.36667	658
21.37500	670
21.38333	685
21.39167	700
21.40000	713
21.40833	725
21.41667	736
21.42500	748
21.43333	760
21.44167	774
21.45000	786
21.45833	797
21.46667	806
21.47500	815
21.48333	824
21.49167	833
21.50000	841
21.50833	849
21.51667	854
21.52500	859
21.53333	866
21.54167	875
21.55000	884
21.55833	895
21.56667	906
21.57500	916
21.58333	925
21.59167	932
21.60000	938
21.60833	942
21.61667	947
21.62500	952
21.63333	959
21.64167	968
21.65000	978
21.65833	987
21.66667	994
21.67500	1000
21.68333	1005
21.69167	1010
21.70000	1018
21.70833	1026
21.71667	1035
21.72500	1044
21.73333	1050
21.74167	1053
21.75000	1054
21.75833	1053
21.76667	1051
21.77500	1050
21.78333	1049
21.79167	1050
21.80000	1052
21.80833	1055
21.81667	1057
21.82500	1057
21.83333	1056
21.84167	1054
21.85000	1052
21.85833	1052
21.86667	1053
21.87500	1053
21.88333	1051
21.89167	1049
21.90000	1046
21.90833	1043
21.91667	1040
21.92500	1039
21.93333	1040
21.94167	1041
21.95000	1043
21.95833	1045
21.96667	1044
21.97500	1040
21.98333	1034
21.99167	1028
22.00000	1023
22.00833	1019
22.01667	1016
22.02500	1013
22.03333	1009
22.04167	1005
22.05000	1000
22.05833	995
22.06667	991
22.07500	988
22.08333	986
22.09167	985
22.10000	983
22.10833	980
22.11667	977
22.12500	974
22.13333	972
22.14167	970
22.15000	967
22.15833	965
22.16667	962
22.17500	959
22.18333	957
22.19167	955
22.20000	955
22.20833	955
22.21667	957
22.22500	959
22.23333	961
22.24167	962
22.25000	962
22.25833	960
22.26667	957
22.27500	953
22.28333	949
22.29167	945
22.30000	940
22.30833	935
22.31667	930
22.32500	925
22.33333	923
22.34167	922
22.35000	923
22.35833	924
22.36667	925
22.37500	926
22.38333	927
22.39167	928
22.40000	929
22.40833	931
22.41667	932
22.42500	933
22.43333	933
22.44167	933
22.45000	933
22.45833	932
22.46667	932
22.47500	932
22.48333	932
22.49167	931
22.50000	931
22.50833	933
22.51667	935
22.52500	937
22.53333	941
22.54167	945
22.55000	950
22.55833	956
22.56667	962
22.57500	966
22.58333	968
22.59167	968
22.60000	967
22.60833	966
22.61667	965
22.62500	966
22.63333	969
22.64167	975
22.65000	982
22.65833	989
22.66667	994
22.67500	998
22.68333	999
22.69167	999
22.70000	998
22.70833	997
22.71667	995
22.72500	994
22.73333	994
22.74167	997
22.75000	1001
22.75833	1006
22.76667	1012
22.77500	1017
22.78333	1022
22.79167	1026
22.80000	1030
22.80833	1033
22.81667	1037
22.82500	1041
22.83333	1043
22.84167	1045
22.85000	1047
22.85833	1048
22.86667	1050
22.87500	1054
22.88333	1061
22.89167	1068
22.90000	1075
22.90833	1079
22.91667	1083
22.92500	1084
22.93333	1085
22.94167	1085
22.95000	1085
22.95833	1085
22.96667	1086
22.97500	1087
22.98333	1088
22.99167	1091
23.00000	1093
23.00833	1096
23.01667	1099
23.02500	1103
23.03333	1107
23.04167	1111
23.05000	1116
23.05833	1121
23.06667	1126
23.07500	1130
23.08333	1133
23.09167	1135
23.10000	1137
23.10833	1140
23.11667	1143
23.12500	1147
23.13333	1152
23.14167	1157
23.15000	1160
23.15833	1162
23.16667	1161
23.17500	1158
23.18333	1156
23.19167	1154
23.20000	1155
23.20833	1156
23.21667	1159
23.22500	1162
23.23333	1165
23.24167	1169
23.25000	1172
23.25833	1177
23.26667	1183
23.27500	1188
23.28333	1192
23.29167	1195
23.30000	1196
23.30833	1197
23.31667	1198
23.32500	1200
23.33333	1202
23.34167	1205
23.35000	1207
23.35833	1208
23.36667	1210
23.37500	1213
23.38333	1218
23.39167	1223
23.40000	1229
23.40833	1236
23.41667	1242
23.42500	1247
23.43333	1253
23.44167	1258
23.45000	1264
23.45833	1268
23.46667	1271
23.47500	1274
23.48333	1277
23.49167	1279
23.50000	1282
23.50833	1285
23.51667	1288
23.52500	1290
23.53333	1293
23.54167	1296
23.55000	1299
23.55833	1301
23.56667	1304
23.57500	1307
23.58333	1311
23.59167	1314
23.60000	1317
23.60833	1319
23.61667	1321
23.62500	1321
23.63333	1322
23.64167	1326
23.65000	1330
23.65833	1335
23.66667	1339
23.67500	1342
23.68333	1345
23.69167	1347
23.70000	1349
23.70833	1352
23.71667	1354
23.72500	1357
23.73333	1358
23.74167	1356
23.75000	1353
23.75833	1348
23.76667	1343
23.77500	1341
23.78333	1342
23.79167	1346
23.80000	1351
23.80833	1357
23.81667	1360
23.82500	1361
23.83333	1361
23.84167	1361
23.85000	1362
23.85833	1362
23.86667	1363
23.87500	1363
23.88333	1363
23.89167	1363
23.90000	1366
23.90833	1368
23.91667	1368
23.92500	1367
23.93333	1363
23.94167	1356
23.95000	1349
23.95833	1342
23.96667	1334
23.97500	1327
23.98333	1320
23.99167	1315
24.00000	1313
24.00833	1311
24.01667	1310
24.02500	1308
24.03333	1303
24.04167	1296
24.05000	1289
24.05833	1283
24.06667	1278
24.07500	1275
24.08333	1274
24.09167	1273
24.10000	1272
24.10833	1269
24.11667	1264
24.12500	1258
24.13333	1252
24.14167	1247
24.15000	1242
24.15833	1238
24.16667	1233
24.17500	1225
24.18333	1216
24.19167	1207
24.20000	1198
24.20833	1193
24.21667	1192
24.22500	1195
24.23333	1198
24.24167	1200
24.25000	1198
24.25833	1191
24.26667	1180
24.27500	1168
24.28333	1157
24.29167	1148
24.30000	1142
24.30833	1139
24.31667	1137
24.32500	1136
24.33333	1134
24.34167	1131
24.35000	1126
24.35833	1121
24.36667	1116
24.37500	1114
24.38333	1115
24.39167	1118
24.40000	1121
24.40833	1123
24.41667	1121
24.42500	1116
24.43333	1110
24.44167	1104
24.45000	1100
24.45833	1097
24.46667	1094
24.47500	1092
24.48333	1089
24.49167	1086
24.50000	1083
24.50833	1079
24.51667	1075
24.52500	1070
24.53333	1065
24.54167	1058
24.55000	1052
24.55833	1048
24.56667	1045
24.57500	1044
24.58333	1045
24.59167	1045
24.60000	1044
24.60833	1042
24.61667	1040
24.62500	1038
24.63333	1036
24.64167	1034
24.65000	1031
24.65833	1027
24.66667	1023
24.67500	1019
24.68333	1015
24.69167	1010
24.70000	1003
24.70833	996
24.71667	987
24.72500	978
24.73333	971
24.74167	965
24.75000	961
24.75833	957
24.76667	953
24.77500	950
24.78333	947
24.79167	944
24.80000	941
24.80833	937
24.81667	932
24.82500	928
24.83333	923
24.84167	919
24.85000	916
24.85833	912
24.86667	909
24.87500	905
24.88333	902
24.89167	898
24.90000	894
24.90833	889
24.91667	882
24.92500	874
24.93333	868
24.94167	864
24.95000	863
24.95833	864
24.96667	864
24.97500	862
24.98333	857
24.99167	851
25.00000	846
25.00833	841
25.01667	837
25.02500	833
25.03333	829
25.04167	825
25.05000	821
25.05833	816
25.06667	812
25.07500	807
25.08333	802
25.09167	798
25.10000	794
25.10833	790
25.11667	785
25.12500	781
25.13333	776
25.14167	771
25.15000	765
25.15833	759
25.16667	754
25.17500	750
25.18333	749
25.19167	748
25.20000	749
25.20833	751
25.21667	752
25.22500	751
25.23333	747
25.24167	742
25.25000	737
25.25833	731
25.26667	726
25.27500	722
25.28333	721
25.29167	721
25.30000	721
25.30833	720
25.31667	719
25.32500	719
25.33333	719
25.34167	718
25.35000	718
25.35833	717
25.36667	715
25.37500	714
25.38333	713
25.39167	713
25.40000	714
25.40833	716
25.41667	716
25.42500	715
25.43333	711
25.44167	706
25.45000	701
25.45833	699
25.46667	699
25.47500	697
25.48333	694
25.49167	690
25.50000	688
25.50833	687
25.51667	688
25.52500	690
25.53333	691
25.54167	691
25.55000	693
25.55833	696
25.56667	701
25.57500	706
25.58333	710
25.59167	712
25.60000	711
25.60833	708
25.61667	705
25.62500	701
25.63333	698
25.64167	696
25.65000	695
25.65833	696
25.66667	699
25.67500	700
25.68333	700
25.69167	700
25.70000	700
25.70833	701
25.71667	702
25.72500	703
25.73333	703
25.74167	700
25.75000	697
25.75833	696
25.76667	696
25.77500	698
25.78333	699
25.79167	698
25.80000	694
25.80833	689
25.81667	687
25.82500	687
25.83333	689
25.84167	692
25.85000	694
25.85833	694
25.86667	692
25.87500	688
25.88333	684
25.89167	681
25.90000	679
25.90833	677
25.91667	677
25.92500	679
25.93333	681
25.94167	682
25.95000	683
25.95833	684
25.96667	684
25.97500	683
25.98333	682
25.99167	682
26.00000	682
26.00833	682
26.01667	682
26.02500	683
26.03333	683
26.04167	683
26.05000	683
26.05833	683
26.06667	684
26.07500	683
26.08333	681
26.09167	679
26.10000	676
26.10833	674
26.11667	671
26.12500	669
26.13333	667
26.14167	665
26.15000	664
26.15833	664
26.16667	666
26.17500	667
26.18333	668
26.19167	668
26.20000	668
26.20833	668
26.21667	670
26.22500	674
26.23333	679
26.24167	684
26.25000	687
26.25833	688
26.26667	687
26.27500	684
26.28333	680
26.29167	677
26.30000	675
26.30833	675
26.31667	677
26.32500	680
26.33333	681
26.34167	679
26.35000	676
26.35833	674
26.36667	672
26.37500	671
26.38333	672
26.39167	673
26.40000	674
26.40833	674
26.41667	672
26.42500	670
26.43333	668
26.44167	668
26.45000	669
26.45833	672
26.46667	675
26.47500	679
26.48333	684
26.49167	687
26.50000	689
26.50833	689
26.51667	687
26.52500	684
26.53333	682
26.54167	682
26.55000	684
26.55833	686
26.56667	689
26.57500	691
26.58333	693
26.59167	693
26.60000	692
26.60833	690
26.61667	687
26.62500	684
26.63333	682
26.64167	681
26.65000	682
26.65833	684
26.66667	686
26.67500	689
26.68333	693
26.69167	698
26.70000	704
26.70833	708
26.71667	711
26.72500	711
26.73333	711
26.74167	711
26.75000	712
26.75833	715
26.76667	719
26.77500	721
26.78333	721
26.79167	720
26.80000	719
26.80833	717
26.81667	715
26.82500	714
26.83333	713
26.84167	715
26.85000	717
26.85833	720
26.86667	722
26.87500	725
26.88333	728
26.89167	731
26.90000	735
26.90833	739
26.91667	742
26.92500	743
26.93333	744
26.94167	744
26.95000	743
26.95833	743
26.96667	743
26.97500	743
26.98333	742
26.99167	741
27.00000	741
27.00833	743
27.01667	746
27.02500	748
27.03333	750
27.04167	750
27.05000	750
27.05833	749
27.06667	749
27.07500	750
27.08333	750
27.09167	751
27.10000	753
27.10833	754
27.11667	754
27.12500	754
27.13333	753
27.14167	753
27.15000	753
27.15833	752
27.16667	751
27.17500	748
27.18333	745
27.19167	744
27.20000	746
27.20833	750
27.21667	756
27.22500	761
27.23333	765
27.24167	766
27.25000	764
27.25833	761
27.26667	756
27.27500	751
27.28333	747
27.29167	743
27.30000	740
27.30833	737
27.31667	735
27.32500	734
27.33333	734
27.34167	735
27.35000	736
27.35833	736
27.36667	736
27.37500	736
27.38333	737
27.39167	740
27.40000	744
27.40833	747
27.41667	749
27.42500	750
27.43333	749
27.44167	749
27.45000	749
27.45833	750
27.46667	750
27.47500	750
27.48333	749
27.49167	749
27.50000	749
27.50833	750
27.51667	751
27.52500	753
27.53333	754
27.54167	754
27.55000	753
27.55833	751
27.56667	747
27.57500	743
27.58333	739
27.59167	737
27.60000	737
27.60833	740
27.61667	747
27.62500	754
27.63333	760
27.64167	761
27.65000	761
27.65833	758
27.66667	755
27.67500	755
27.68333	760
27.69167	765
27.70000	770
27.70833	773
27.71667	774
27.72500	773
27.73333	773
27.74167	775
27.75000	777
27.75833	779
27.76667	779
27.77500	779
27.78333	779
27.79167	780
27.80000	781
27.80833	782
27.81667	782
27.82500	782
27.83333	782
27.84167	783
27.85000	784
27.85833	786
27.86667	787
27.87500	790
27.88333	794
27.89167	798
27.90000	801
27.90833	803
27.91667	803
27.92500	800
27.93333	798
27.94167	796
27.95000	796
27.95833	797
27.96667	800
27.97500	804
27.98333	807
27.99167	808
28.00000	806
28.00833	803
28.01667	802
28.02500	803
28.03333	806
28.04167	813
28.05000	821
28.05833	829
28.06667	836
28.07500	842
28.08333	846
28.09167	846
28.10000	842
28.10833	835
28.11667	829
28.12500	824
28.13333	824
28.14167	829
28.15000	835
28.15833	841
28.16667	845
28.17500	847
28.18333	848
28.19167	847
28.20000	847
28.20833	848
28.21667	850
28.22500	852
28.23333	854
28.24167	858
28.25000	861
28.25833	863
28.26667	864
28.27500	862
28.28333	859
28.29167	857
28.30000	857
28.30833	858
28.31667	860
28.32500	862
28.33333	863
28.34167	862
28.35000	860
28.35833	857
28.36667	853
28.37500	848
28.38333	844
28.39167	839
28.40000	836
28.40833	835
28.41667	836
28.42500	840
28.43333	844
28.44167	848
28.45000	851
28.45833	853
28.46667	854
28.47500	853
28.48333	852
28.49167	851
28.50000	851
28.50833	853
28.51667	856
28.52500	861
28.53333	865
28.54167	869
28.55000	871
28.55833	871
28.56667	870
28.57500	870
28.58333	871
28.59167	873
28.60000	876
28.60833	877
28.61667	875
28.62500	871
28.63333	868
28.64167	865
28.65000	864
28.65833	865
28.66667	867
28.67500	870
28.68333	873
28.69167	876
28.70000	876
28.70833	876
28.71667	875
28.72500	875
28.73333	877
28.74167	879
28.75000	882
28.75833	886
28.76667	890
28.77500	893
28.78333	897
28.79167	901
28.80000	907
28.80833	913
28.81667	919
28.82500	924
28.83333	928
28.84167	931
28.85000	933
28.85833	936
28.86667	939
28.87500	940
28.88333	942
28.89167	942
28.90000	942
28.90833	941
28.91667	939
28.92500	938
28.93333	939
28.94167	942
28.95000	949
28.95833	957
28.96667	966
28.97500	974
28.98333	980
28.99167	985
29.00000	989
29.00833	993
29.01667	995
29.02500	996
29.03333	997
29.04167	998
29.05000	1001
29.05833	1007
29.06667	1014
29.07500	1021
29.08333	1027
29.09167	1033
29.10000	1037
29.10833	1042
29.11667	1047
29.12500	1053
29.13333	1060
29.14167	1068
29.15000	1077
29.15833	1084
29.16667	1091
29.17500	1095
29.18333	1099
29.19167	1102
29.20000	1104
29.20833	1107
29.21667	1110
29.22500	1114
29.23333	1120
29.24167	1127
29.25000	1135
29.25833	1144
29.26667	1153
29.27500	1162
29.28333	1172
29.29167	1181
29.30000	1190
29.30833	1199
29.31667	1209
29.32500	1219
29.33333	1230
29.34167	1242
29.35000	1254
29.35833	1266
29.36667	1279
29.37500	1291
29.38333	1302
29.39167	1313
29.40000	1325
29.40833	1338
29.41667	1352
29.42500	1369
29.43333	1387
29.44167	1406
29.45000	1424
29.45833	1441
29.46667	1457
29.47500	1472
29.48333	1487
29.49167	1501
29.50000	1517
29.50833	1533
29.51667	1551
29.52500	1571
29.53333	1591
29.54167	1612
29.55000	1633
29.55833	1653
29.56667	1674
29.57500	1699
29.58333	1727
29.59167	1758
29.60000	1790
29.60833	1821
29.61667	1851
29.62500	1879
29.63333	1908
29.64167	1940
29.65000	1973
29.65833	2009
29.66667	2046
29.67500	2083
29.68333	2121
29.69167	2160
29.70000	2202
29.70833	2243
29.71667	2284
29.72500	2325
29.73333	2369
29.74167	2417
29.75000	2466
29.75833	2517
29.76667	2568
29.77500	2617
29.78333	2665
29.79167	2714
29.80000	2766
29.80833	2821
29.81667	2879
29.82500	2941
29.83333	3004
29.84167	3072
29.85000	3139
29.85833	3208
29.86667	3276
29.87500	3342
29.88333	3408
29.89167	3473
29.90000	3542
29.90833	3612
29.91667	3684
29.92500	3760
29.93333	3835
29.94167	3913
29.95000	3989
29.95833	4064
29.96667	4138
29.97500	4212
29.98333	4287
29.99167	4361
30.00000	4439
30.00833	4516
30.01667	4593
30.02500	4671
30.03333	4747
30.04167	4825
30.05000	4901
30.05833	4977
30.06667	5053
30.07500	5125
30.08333	5196
30.09167	5264
30.10000	5331
30.10833	5398
30.11667	5464
30.12500	5530
30.13333	5595
30.14167	5660
30.15000	5721
30.15833	5780
30.16667	5835
30.17500	5885
30.18333	5932
30.19167	5976
30.20000	6019
30.20833	6060
30.21667	6101
30.22500	6141
30.23333	6177
30.24167	6212
30.25000	6244
30.25833	6274
30.26667	6301
30.27500	6325
30.28333	6347
30.29167	6365
30.30000	6379
30.30833	6389
30.31667	6397
30.32500	6402
30.33333	6405
30.34167	6406
30.35000	6404
30.35833	6396
30.36667	6384
30.37500	6368
30.38333	6349
30.39167	6328
30.40000	6305
30.40833	6281
30.41667	6256
30.42500	6227
30.43333	6198
30.44167	6165
30.45000	6133
30.45833	6101
30.46667	6068
30.47500	6034
30.48333	5997
30.49167	5956
30.50000	5909
30.50833	5860
30.51667	5808
30.52500	5756
30.53333	5703
30.54167	5649
30.55000	5594
30.55833	5538
30.56667	5481
30.57500	5424
30.58333	5365
30.59167	5305
30.60000	5242
30.60833	5178
30.61667	5116
30.62500	5055
30.63333	4994
30.64167	4930
30.65000	4868
30.65833	4802
30.66667	4736
30.67500	4672
30.68333	4607
30.69167	4544
30.70000	4481
30.70833	4419
30.71667	4360
30.72500	4295
30.73333	4228
30.74167	4164
30.75000	4104
30.75833	4046
30.76667	3992
30.77500	3939
30.78333	3884
30.79167	3830
30.80000	3772
30.80833	3715
30.81667	3658
30.82500	3596
30.83333	3535
30.84167	3479
30.85000	3428
30.85833	3378
30.86667	3329
30.87500	3282
30.88333	3235
30.89167	3189
30.90000	3143
30.90833	3094
30.91667	3047
30.92500	3003
30.93333	2964
30.94167	2927
30.95000	2889
30.95833	2850
30.96667	2805
30.97500	2759
30.98333	2713
30.99167	2670
31.00000	2628
31.00833	2588
31.01667	2552
31.02500	2517
31.03333	2486
31.04167	2456
31.05000	2426
31.05833	2396
31.06667	2366
31.07500	2335
31.08333	2304
31.09167	2274
31.10000	2245
31.10833	2214
31.11667	2183
31.12500	2156
31.13333	2132
31.14167	2110
31.15000	2088
31.15833	2065
31.16667	2038
31.17500	2010
31.18333	1983
31.19167	1960
31.20000	1938
31.20833	1917
31.21667	1895
31.22500	1869
31.23333	1841
31.24167	1816
31.25000	1794
31.25833	1776
31.26667	1760
31.27500	1746
31.28333	1732
31.29167	1717
31.30000	1701
31.30833	1686
31.31667	1671
31.32500	1655
31.33333	1638
31.34167	1620
31.35000	1601
31.35833	1581
31.36667	1561
31.37500	1544
31.38333	1530
31.39167	1518
31.40000	1507
31.40833	1497
31.41667	1484
31.42500	1470
31.43333	1456
31.44167	1442
31.45000	1430
31.45833	1421
31.46667	1413
31.47500	1407
31.48333	1402
31.49167	1395
31.50000	1386
31.50833	1376
31.51667	1365
31.52500	1354
31.53333	1344
31.54167	1335
31.55000	1327
31.55833	1318
31.56667	1308
31.57500	1299
31.58333	1289
31.59167	1280
31.60000	1272
31.60833	1265
31.61667	1257
31.62500	1250
31.63333	1245
31.64167	1241
31.65000	1238
31.65833	1234
31.66667	1228
31.67500	1221
31.68333	1213
31.69167	1206
31.70000	1201
31.70833	1197
31.71667	1193
31.72500	1189
31.73333	1183
31.74167	1177
31.75000	1170
31.75833	1165
31.76667	1162
31.77500	1161
31.78333	1162
31.79167	1164
31.80000	1163
31.80833	1161
31.81667	1159
31.82500	1157
31.83333	1156
31.84167	1156
31.85000	1157
31.85833	1156
31.86667	1153
31.87500	1150
31.88333	1148
31.89167	1147
31.90000	1149
31.90833	1153
31.91667	1155
31.92500	1157
31.93333	1157
31.94167	1157
31.95000	1159
31.95833	1163
31.96667	1168
31.97500	1172
31.98333	1176
31.99167	1178
32.00000	1181
32.00833	1184
32.01667	1190
32.02500	1199
32.03333	1209
32.04167	1222
32.05000	1237
32.05833	1254
32.06667	1270
32.07500	1283
32.08333	1293
32.09167	1301
32.10000	1309
32.10833	1319
32.11667	1335
32.12500	1356
32.13333	1379
32.14167	1403
32.15000	1427
32.15833	1450
32.16667	1473
32.17500	1498
32.18333	1524
32.19167	1551
32.20000	1580
32.20833	1610
32.21667	1643
32.22500	1678
32.23333	1715
32.24167	1756
32.25000	1799
32.25833	1844
32.26667	1891
32.27500	1940
32.28333	1991
32.29167	2044
32.30000	2102
32.30833	2162
32.31667	2224
32.32500	2289
32.33333	2356
32.34167	2428
32.35000	2504
32.35833	2587
32.36667	2675
32.37500	2767
32.38333	2863
32.39167	2961
32.40000	3066
32.40833	3174
32.41667	3290
32.42500	3414
32.43333	3540
32.44167	3676
32.45000	3814
32.45833	3959
32.46667	4109
32.47500	4264
32.48333	4428
32.49167	4595
32.50000	4772
32.50833	4952
32.51667	5138
32.52500	5331
32.53333	5526
32.54167	5734
32.55000	5945
32.55833	6167
32.56667	6397
32.57500	6631
32.58333	6877
32.59167	7124
32.60000	7384
32.60833	7645
32.61667	7912
32.62500	8187
32.63333	8461
32.64167	8748
32.65000	9034
32.65833	9331
32.66667	9633
32.67500	9939
32.68333	10255
32.69167	10568
32.70000	10890
32.70833	11210
32.71667	11534
32.72500	11861
32.73333	12182
32.74167	12509
32.75000	12829
32.75833	13153
32.76667	13477
32.77500	13803
32.78333	14138
32.79167	14465
32.80000	14799
32.80833	15124
32.81667	15444
32.82500	15760
32.83333	16066
32.84167	16374
32.85000	16673
32.85833	16972
32.86667	17267
32.87500	17552
32.88333	17834
32.89167	18100
32.90000	18363
32.90833	18614
32.91667	18856
32.92500	19093
32.93333	19316
32.94167	19533
32.95000	19734
32.95833	19926
32.96667	20107
32.97500	20275
32.98333	20435
32.99167	20579
33.00000	20713
33.00833	20834
33.01667	20941
33.02500	21038
33.03333	21120
33.04167	21192
33.05000	21250
33.05833	21295
33.06667	21329
33.07500	21350
33.08333	21359
33.09167	21354
33.10000	21335
33.10833	21303
33.11667	21259
33.12500	21203
33.13333	21136
33.14167	21057
33.15000	20967
33.15833	20865
33.16667	20751
33.17500	20629
33.18333	20495
33.19167	20353
33.20000	20198
33.20833	20036
33.21667	19862
33.22500	19676
33.23333	19486
33.24167	19283
33.25000	19078
33.25833	18864
33.26667	18644
33.27500	18422
33.28333	18191
33.29167	17961
33.30000	17720
33.30833	17475
33.31667	17222
33.32500	16961
33.33333	16702
33.34167	16433
33.35000	16169
33.35833	15899
33.36667	15629
33.37500	15361
33.38333	15087
33.39167	14820
33.40000	14546
33.40833	14275
33.41667	14000
33.42500	13721
33.43333	13448
33.44167	13170
33.45000	12900
33.45833	12631
33.46667	12365
33.47500	12103
33.48333	11839
33.49167	11584
33.50000	11327
33.50833	11076
33.51667	10827
33.52500	10577
33.53333	10333
33.54167	10087
33.55000	9850
33.55833	9615
33.56667	9387
33.57500	9164
33.58333	8942
33.59167	8727
33.60000	8512
33.60833	8303
33.61667	8096
33.62500	7891
33.63333	7692
33.64167	7493
33.65000	7303
33.65833	7116
33.66667	6934
33.67500	6759
33.68333	6585
33.69167	6418
33.70000	6252
33.70833	6090
33.71667	5932
33.72500	5775
33.73333	5624
33.74167	5474
33.75000	5332
33.75833	5192
33.76667	5057
33.77500	4927
33.78333	4797
33.79167	4673
33.80000	4550
33.80833	4431
33.81667	4316
33.82500	4204
33.83333	4096
33.84167	3989
33.85000	3888
33.85833	3788
33.86667	3692
33.87500	3600
33.88333	3508
33.89167	3421
33.90000	3336
33.90833	3255
33.91667	3177
33.92500	3100
33.93333	3027
33.94167	2953
33.95000	2882
33.95833	2809
33.96667	2737
33.97500	2667
33.98333	2598
33.99167	2533
34.00000	2469
34.00833	2407
34.01667	2347
34.02500	2289
34.03333	2235
34.04167	2182
34.05000	2133
34.05833	2086
34.06667	2042
34.07500	2000
34.08333	1958
34.09167	1916
34.10000	1873
34.10833	1830
34.11667	1789
34.12500	1748
34.13333	1708
34.14167	1669
34.15000	1632
34.15833	1596
34.16667	1561
34.17500	1526
34.18333	1491
34.19167	1456
34.20000	1420
34.20833	1385
34.21667	1352
34.22500	1319
34.23333	1290
34.24167	1263
34.25000	1239
34.25833	1216
34.26667	1193
34.27500	1169
34.28333	1142
34.29167	1115
34.30000	1088
34.30833	1063
34.31667	1040
34.32500	1020
34.33333	1001
34.34167	982
34.35000	963
34.35833	941
34.36667	919
34.37500	899
34.38333	879
34.39167	862
34.40000	846
34.40833	831
34.41667	816
34.42500	801
34.43333	787
34.44167	772
34.45000	758
34.45833	745
34.46667	734
34.47500	723
34.48333	711
34.49167	698
34.50000	685
34.50833	671
34.51667	658
34.52500	644
34.53333	632
34.54167	619
34.55000	607
34.55833	595
34.56667	582
34.57500	571
34.58333	559
34.59167	547
34.60000	533
34.60833	521
34.61667	511
34.62500	502
34.63333	496
34.64167	492
34.65000	489
34.65833	485
34.66667	479
34.67500	471
34.68333	461
34.69167	451
34.70000	440
34.70833	429
34.71667	420
34.72500	412
34.73333	405
34.74167	398
34.75000	393
34.75833	388
34.76667	385
34.77500	382
34.78333	380
34.79167	376
34.80000	371
34.80833	366
34.81667	360
34.82500	352
34.83333	344
34.84167	335
34.85000	326
34.85833	317
34.86667	310
34.87500	305
34.88333	304
34.89167	304
34.90000	305
34.90833	305
34.91667	302
34.92500	296
34.93333	291
34.94167	285
34.95000	281
34.95833	277
34.96667	273
34.97500	269
34.98333	265
34.99167	260
35.00000	254
35.00833	248
35.01667	243
35.02500	238
35.03333	235
35.04167	233
35.05000	231
35.05833	228
35.06667	224
35.07500	221
35.08333	218
35.09167	215
35.10000	213
35.10833	211
35.11667	209
35.12500	207
35.13333	205
35.14167	205
35.15000	205
35.15833	205
35.16667	203
35.17500	202
35.18333	199
35.19167	195
35.20000	191
35.20833	187
35.21667	184
35.22500	183
35.23333	183
35.24167	183
35.25000	183
35.25833	182
35.26667	179
35.27500	176
35.28333	172
35.29167	169
35.30000	167
35.30833	166
35.31667	165
35.32500	162
35.33333	158
35.34167	152
35.35000	146
35.35833	141
35.36667	136
35.37500	132
35.38333	126
35.39167	122
35.40000	120
35.40833	121
35.41667	123
35.42500	126
35.43333	128
35.44167	130
35.45000	130
35.45833	129
35.46667	127
35.47500	125
35.48333	122
35.49167	120
35.50000	119
35.50833	119
35.51667	118
35.52500	117
35.53333	115
35.54167	112
35.55000	110
35.55833	109
35.56667	108
35.57500	108
35.58333	107
35.59167	105
35.60000	101
35.60833	97
35.61667	94
35.62500	92
35.63333	90
35.64167	89
35.65000	89
35.65833	89
35.66667	90
35.67500	90
35.68333	89
35.69167	87
35.70000	85
35.70833	84
35.71667	85
35.72500	87
35.73333	89
35.74167	88
35.75000	87
35.75833	85
35.76667	82
35.77500	80
35.78333	79
35.79167	77
35.80000	74
35.80833	70
35.81667	67
35.82500	64
35.83333	63
35.84167	62
35.85000	62
35.85833	61
35.86667	60
35.87500	59
35.88333	61
35.89167	62
35.90000	63
35.90833	63
35.91667	60
35.92500	56
35.93333	53
35.94167	50
35.95000	48
35.95833	47
35.96667	47
35.97500	47
35.98333	46
35.99167	45
36.00000	45
36.00833	44
36.01667	44
36.02500	42
36.03333	41
36.04167	40
36.05000	40
36.05833	40
36.06667	41
36.07500	41
36.08333	42
36.09167	43
36.10000	44
36.10833	45
36.11667	47
36.12500	49
36.13333	49
36.14167	48
36.15000	44
36.15833	39
36.16667	33
36.17500	28
36.18333	27
36.19167	27
36.20000	29
36.20833	31
36.21667	35
36.22500	39
36.23333	43
36.24167	45
36.25000	45
36.25833	43
36.26667	39
36.27500	36
36.28333	32
36.29167	29
36.30000	26
36.30833	23
36.31667	22
36.32500	22
36.33333	23
36.34167	24
36.35000	24
36.35833	22
36.36667	20
36.37500	20
36.38333	20
36.39167	21
36.40000	21
36.40833	19
36.41667	17
36.42500	15
36.43333	15
36.44167	18
36.45000	22
36.45833	26
36.46667	31
36.47500	35
36.48333	37
36.49167	38
36.50000	38
36.50833	36
36.51667	33
36.52500	29
36.53333	25
36.54167	22
36.55000	21
36.55833	22
36.56667	25
36.57500	30
36.58333	34
36.59167	38
36.60000	41
36.60833	43
36.61667	44
36.62500	44
36.63333	42
36.64167	39
36.65000	36
36.65833	33
36.66667	31
36.67500	29
36.68333	27
36.69167	23
36.70000	20
36.70833	17
36.71667	15
36.72500	15
36.73333	17
36.74167	21
36.75000	24
36.75833	26
36.76667	27
36.77500	26
36.78333	25
36.79167	24
36.80000	25
36.80833	27
36.81667	29
36.82500	29
36.83333	28
36.84167	26
36.85000	24
36.85833	24
36.86667	26
36.87500	28
36.88333	30
36.89167	32
36.90000	32
36.90833	31
36.91667	31
36.92500	32
36.93333	33
36.94167	33
36.95000	34
36.95833	38
36.96667	43
36.97500	46
36.98333	47
36.99167	45
37.00000	42
37.00833	39
37.01667	37
37.02500	36
37.03333	37
37.04167	40
37.05000	43
37.05833	45
37.06667	45
37.07500	44
37.08333	41
37.09167	37
37.10000	33
37.10833	30
37.11667	28
37.12500	28
37.13333	29
37.14167	32
37.15000	34
37.15833	34
37.16667	31
37.17500	28
37.18333	24
37.19167	22
37.20000	24
37.20833	28
37.21667	32
37.22500	36
37.23333	39
37.24167	42
37.25000	43
37.25833	44
37.26667	43
37.27500	42
37.28333	40
37.29167	37
37.30000	35
37.30833	34
37.31667	32
37.32500	31
37.33333	31
37.34167	31
37.35000	31
37.35833	31
37.36667	31
37.37500	30
37.38333	27
37.39167	24
37.40000	19
37.40833	15
37.41667	13
37.42500	12
37.43333	12
37.44167	14
37.45000	16
37.45833	17
37.46667	17
37.47500	17
37.48333	17
37.49167	18
37.50000	19
37.50833	20
37.51667	19
37.52500	17
37.53333	16
37.54167	18
37.55000	20
37.55833	23
37.56667	25
37.57500	25
37.58333	21
37.59167	18
37.60000	16
37.60833	15
37.61667	15
37.62500	15
37.63333	14
37.64167	14
37.65000	15
37.65833	17
37.66667	20
37.67500	22
37.68333	22
37.69167	22
37.70000	21
37.70833	20
37.71667	19
37.72500	18
37.73333	16
37.74167	14
37.75000	11
37.75833	8
37.76667	6
37.77500	4
37.78333	3
37.79167	3
37.80000	4
37.80833	4
37.81667	2
37.82500	-1
37.83333	-2
37.84167	-2
37.85000	0
37.85833	4
37.86667	9
37.87500	13
37.88333	17
37.89167	21
37.90000	24
37.90833	26
37.91667	27
37.92500	28
37.93333	27
37.94167	23
37.95000	18
37.95833	12
37.96667	8
37.97500	7
37.98333	9
37.99167	12
38.00000	14
38.00833	15
38.01667	14
38.02500	13
38.03333	11
38.04167	10
38.05000	8
38.05833	7
38.06667	7
38.07500	9
38.08333	14
38.09167	17
38.10000	19
38.10833	20
38.11667	19
38.12500	18
38.13333	17
38.14167	16
38.15000	17
38.15833	17
38.16667	15
38.17500	13
38.18333	9
38.19167	6
38.20000	2
38.20833	0
38.21667	2
38.22500	5
38.23333	9
38.24167	12
38.25000	14
38.25833	14
38.26667	13
38.27500	13
38.28333	14
38.29167	14
38.30000	11
38.30833	7
38.31667	4
38.32500	4
38.33333	6
38.34167	10
38.35000	15
38.35833	17
38.36667	18
38.37500	18
38.38333	16
38.39167	15
38.40000	14
38.40833	15
38.41667	17
38.42500	18
38.43333	18
38.44167	16
38.45000	12
38.45833	10
38.46667	9
38.47500	11
38.48333	16
38.49167	21
38.50000	22
38.50833	21
38.51667	18
38.52500	15
38.53333	12
38.54167	12
38.55000	14
38.55833	15
38.56667	15
38.57500	13
38.58333	10
38.59167	7
38.60000	4
38.60833	2
38.61667	-0
38.62500	-1
38.63333	-1
38.64167	2
38.65000	5
38.65833	7
38.66667	8
38.67500	8
38.68333	7
38.69167	8
38.70000	9
38.70833	12
38.71667	13
38.72500	13
38.73333	12
38.74167	11
38.75000	9
38.75833	7
38.76667	4
38.77500	1
38.78333	-1
38.79167	-3
38.80000	-4
38.80833	-4
38.81667	-3
38.82500	-1
38.83333	1
38.84167	3
38.85000	4
38.85833	2
38.86667	-0
38.87500	-1
38.88333	1
38.89167	5
38.90000	9
38.90833	12
38.91667	12
38.92500	10
38.93333	8
38.94167	9
38.95000	12
38.95833	15
38.96667	17
38.97500	16
38.98333	14
38.99167	12
39.00000	11
39.00833	12
39.01667	14
39.02500	16
39.03333	17
39.04167	16
39.05000	13
39.05833	9
39.06667	5
39.07500	1
39.08333	-1
39.09167	-3
39.10000	-2
39.10833	0
39.11667	3
39.12500	6
39.13333	9
39.14167	10
39.15000	9
39.15833	8
39.16667	6
39.17500	6
39.18333	8
39.19167	12
39.20000	16
39.20833	20
39.21667	20
39.22500	16
39.23333	10
39.24167	3
39.25000	-3
39.25833	-7
39.26667	-8
39.27500	-7
39.28333	-5
39.29167	-2
39.30000	1
39.30833	3
39.31667	5
39.32500	5
39.33333	7
39.34167	10
39.35000	14
39.35833	18
39.36667	21
39.37500	21
39.38333	18
39.39167	13
39.40000	9
39.40833	5
39.41667	5
39.42500	8
39.43333	11
39.44167	13
39.45000	14
39.45833	13
39.46667	11
39.47500	10
39.48333	9
39.49167	10
39.50000	10
39.50833	9
39.51667	10
39.52500	11
39.53333	12
39.54167	12
39.55000	11
39.55833	7
39.56667	3
39.57500	-1
39.58333	-2
39.59167	-2
39.60000	-2
39.60833	-1
39.61667	1
39.62500	4
39.63333	7
39.64167	10
39.65000	12
39.65833	13
39.66667	13
39.67500	12
39.68333	11
39.69167	10
39.70000	7
39.70833	3
39.71667	0
39.72500	-2
39.73333	-3
39.74167	-0
39.75000	3
39.75833	7
39.76667	9
39.77500	8
39.78333	5
39.79167	2
39.80000	2
39.80833	3
39.81667	7
39.82500	12
39.83333	16
39.84167	19
39.85000	20
39.85833	19
39.86667	17
39.87500	15
39.88333	13
39.89167	11
39.90000	9
39.90833	7
39.91667	6
39.92500	6
39.93333	6
39.94167	5
39.95000	4
39.95833	4
39.96667	4
39.97500	5
39.98333	4
39.99167	2
40.00000	0
40.00833	-2
40.01667	-2
40.02500	-0
40.03333	1
40.04167	3
40.05000	6
40.05833	11
40.06667	18
40.07500	24
40.08333	30
40.09167	33
40.10000	30
40.10833	25
40.11667	20
40.12500	16
40.13333	14
40.14167	14
40.15000	15
40.15833	16
40.16667	17
40.17500	17
40.18333	18
40.19167	20
40.20000	22
40.20833	24
40.21667	27
40.22500	30
40.23333	34
40.24167	37
40.25000	40
40.25833	43
40.26667	47
40.27500	51
40.28333	56
40.29167	61
40.30000	66
40.30833	71
40.31667	76
40.32500	80
40.33333	83
40.34167	86
40.35000	88
40.35833	90
40.36667	93
40.37500	95
40.38333	97
40.39167	99
40.40000	99
40.40833	100
40.41667	102
40.42500	107
40.43333	115
40.44167	125
40.45000	134
40.45833	143
40.46667	151
40.47500	157
40.48333	163
40.49167	170
40.50000	177
40.50833	186
40.51667	194
40.52500	201
40.53333	207
40.54167	212
40.55000	216
40.55833	221
40.56667	226
40.57500	232
40.58333	239
40.59167	246
40.60000	255
40.60833	263
40.61667	271
40.62500	278
40.63333	284
40.64167	290
40.65000	295
40.65833	300
40.66667	305
40.67500	311
40.68333	317
40.69167	324
40.70000	331
40.70833	339
40.71667	345
40.72500	352
40.73333	356
40.74167	358
40.75000	359
40.75833	362
40.76667	367
40.77500	374
40.78333	382
40.79167	389
40.80000	393
40.80833	394
40.81667	394
40.82500	393
40.83333	393
40.84167	395
40.85000	401
40.85833	408
40.86667	417
40.87500	422
40.88333	425
40.89167	423
40.90000	417
40.90833	411
40.91667	408
40.92500	408
40.93333	411
40.94167	415
40.95000	418
40.95833	418
40.96667	417
40.97500	414
40.98333	412
40.99167	411
41.00000	411
41.00833	411
41.01667	411
41.02500	411
41.03333	408
41.04167	403
41.05000	397
41.05833	390
41.06667	385
41.07500	381
41.08333	380
41.09167	381
41.10000	381
41.10833	381
41.11667	379
41.12500	374
41.13333	368
41.14167	364
41.15000	361
41.15833	360
41.16667	360
41.17500	358
41.18333	353
41.19167	346
41.20000	336
41.20833	326
41.21667	317
41.22500	311
41.23333	306
41.24167	304
41.25000	302
41.25833	299
41.26667	294
41.27500	287
41.28333	278
41.29167	267
41.30000	255
41.30833	244
41.31667	235
41.32500	228
41.33333	224
41.34167	222
41.35000	220
41.35833	217
41.36667	212
41.37500	207
41.38333	203
41.39167	200
41.40000	200
41.40833	201
41.41667	199
41.42500	194
41.43333	186
41.44167	175
41.45000	164
41.45833	156
41.46667	149
41.47500	144
41.48333	140
41.49167	137
41.50000	134
41.50833	131
41.51667	129
41.52500	126
41.53333	123
41.54167	119
41.55000	115
41.55833	112
41.56667	109
41.57500	107
41.58333	105
41.59167	102
41.60000	98
41.60833	93
41.61667	89
41.62500	86
41.63333	85
41.64167	86
41.65000	87
41.65833	86
41.66667	81
41.67500	75
41.68333	70
41.69167	65
41.70000	62
41.70833	60
41.71667	57
41.72500	54
41.73333	49
41.74167	44
41.75000	40
41.75833	36
41.76667	33
41.77500	31
41.78333	30
41.79167	29
41.80000	29
41.80833	31
41.81667	31
41.82500	31
41.83333	29
41.84167	27
41.85000	25
41.85833	27
41.86667	30
41.87500	32
41.88333	32
41.89167	30
41.90000	25
41.90833	20
41.91667	17
41.92500	15
41.93333	15
41.94167	15
41.95000	14
41.95833	12
41.96667	9
41.97500	6
41.98333	3
41.99167	0
42.00000	-2
42.00833	-3
42.01667	-4
42.02500	-5
42.03333	-6
42.04167	-9
42.05000	-10
42.05833	-12
42.06667	-12
42.07500	-13
42.08333	-15
42.09167	-17
42.10000	-17
42.10833	-16
42.11667	-14
42.12500	-12
42.13333	-12
42.14167	-14
42.15000	-18
42.15833	-22
42.16667	-26
42.17500	-30
42.18333	-33
42.19167	-35
42.20000	-36
42.20833	-35
42.21667	-32
42.22500	-28
42.23333	-25
42.24167	-22
42.25000	-21
42.25833	-22
42.26667	-23
42.27500	-23
42.28333	-22
42.29167	-21
42.30000	-20
42.30833	-20
42.31667	-19
42.32500	-16
42.33333	-13
42.34167	-10
42.35000	-10
42.35833	-13
42.36667	-20
42.37500	-27
42.38333	-33
42.39167	-38
42.40000	-43
42.40833	-46
42.41667	-48
42.42500	-49
42.43333	-46
42.44167	-42
42.45000	-36
42.45833	-31
42.46667	-26
42.47500	-24
42.48333	-26
42.49167	-30
42.50000	-36
42.50833	-42
42.51667	-47
42.52500	-51
42.53333	-53
42.54167	-55
42.55000	-55
42.55833	-54
42.56667	-53
42.57500	-49
42.58333	-44
42.59167	-39
42.60000	-35
42.60833	-33
42.61667	-33
42.62500	-35
42.63333	-38
42.64167	-40
42.65000	-42
42.65833	-43
42.66667	-42
42.67500	-40
42.68333	-38
42.69167	-37
42.70000	-35
42.70833	-34
42.71667	-35
42.72500	-36
42.73333	-38
42.74167	-39
42.75000	-40
42.75833	-40
42.76667	-39
42.77500	-39
42.78333	-39
42.79167	-39
42.80000	-40
42.80833	-41
42.81667	-42
42.82500	-44
42.83333	-44
42.84167	-43
42.85000	-42
42.85833	-41
42.86667	-41
42.87500	-43
42.88333	-45
42.89167	-46
42.90000	-48
42.90833	-49
42.91667	-49
42.92500	-47
42.93333	-45
42.94167	-41
42.95000	-38
42.95833	-36
42.96667	-34
42.97500	-32
42.98333	-31
42.99167	-31
43.00000	-30
43.00833	-28
43.01667	-27
43.02500	-27
43.03333	-29
43.04167	-32
43.05000	-34
43.05833	-33
43.06667	-31
43.07500	-28
43.08333	-26
43.09167	-25
43.10000	-27
43.10833	-30
43.11667	-33
43.12500	-36
43.13333	-39
43.14167	-40
43.15000	-39
43.15833	-38
43.16667	-38
43.17500	-38
43.18333	-40
43.19167	-43
43.20000	-48
43.20833	-53
43.21667	-56
43.22500	-57
43.23333	-54
43.24167	-47
43.25000	-40
43.25833	-34
43.26667	-30
43.27500	-28
43.28333	-29
43.29167	-32
43.30000	-37
43.30833	-42
43.31667	-46
43.32500	-48
43.33333	-47
43.34167	-43
43.35000	-37
43.35833	-31
43.36667	-25
43.37500	-22
43.38333	-22
43.39167	-22
43.40000	-22
43.40833	-23
43.41667	-24
43.42500	-26
43.43333	-29
43.44167	-33
43.45000	-36
43.45833	-39
43.46667	-41
43.47500	-42
43.48333	-40
43.49167	-36
43.50000	-31
43.50833	-27
43.51667	-25
43.52500	-25
43.53333	-25
43.54167	-25
43.55000	-24
43.55833	-23
43.56667	-25
43.57500	-28
43.58333	-33
43.59167	-38
43.60000	-43
43.60833	-48
43.61667	-52
43.62500	-53
43.63333	-52
43.64167	-48
43.65000	-44
43.65833	-40
43.66667	-39
43.67500	-39
43.68333	-41
43.69167	-43
43.70000	-44
43.70833	-44
43.71667	-43
43.72500	-42
43.73333	-39
43.74167	-37
43.75000	-35
43.75833	-35
43.76667	-36
43.77500	-41
43.78333	-46
43.79167	-51
43.80000	-54
43.80833	-54
43.81667	-52
43.82500	-50
43.83333	-47
43.84167	-46
43.85000	-45
43.85833	-43
43.86667	-41
43.87500	-39
43.88333	-39
43.89167	-40
43.90000	-42
43.90833	-44
43.91667	-46
43.92500	-49
43.93333	-50
43.94167	-52
43.95000	-53
43.95833	-54
43.96667	-54
43.97500	-55
43.98333	-54
43.99167	-52
44.00000	-49
44.00833	-46
44.01667	-45
44.02500	-46
44.03333	-48
44.04167	-51
44.05000	-53
44.05833	-53
44.06667	-51
44.07500	-47
44.08333	-43
44.09167	-39
44.10000	-37
44.10833	-37
44.11667	-39
44.12500	-42
44.13333	-45
44.14167	-46
44.15000	-46
44.15833	-45
44.16667	-42
44.17500	-40
44.18333	-41
44.19167	-42
44.20000	-45
44.20833	-48
44.21667	-49
44.22500	-48
44.23333	-46
44.24167	-43
44.25000	-41
44.25833	-41
44.26667	-42
44.27500	-45
44.28333	-48
44.29167	-50
44.30000	-52
44.30833	-52
44.31667	-51
44.32500	-49
44.33333	-47
44.34167	-45
44.35000	-45
44.35833	-48
44.36667	-52
44.37500	-57
44.38333	-60
44.39167	-62
44.40000	-62
44.40833	-60
44.41667	-59
44.42500	-60
44.43333	-60
44.44167	-60
44.45000	-59
44.45833	-57
44.46667	-55
44.47500	-52
44.48333	-48
44.49167	-46
44.50000	-47
44.50833	-49
44.51667	-53
44.52500	-58
44.53333	-61
44.54167	-61
44.55000	-57
44.55833	-51
44.56667	-44
44.57500	-38
44.58333	-34
44.59167	-32
44.60000	-32
44.60833	-34
44.61667	-39
44.62500	-44
44.63333	-49
44.64167	-52
44.65000	-54
44.65833	-53
44.66667	-51
44.67500	-48
44.68333	-48
44.69167	-48
44.70000	-48
44.70833	-46
44.71667	-44
44.72500	-41
44.73333	-40
44.74167	-40
44.75000	-42
44.75833	-45
44.76667	-50
44.77500	-54
44.78333	-57
44.79167	-59
44.80000	-61
44.80833	-62
44.81667	-62
44.82500	-62
44.83333	-61
44.84167	-59
44.85000	-56
44.85833	-53
44.86667	-50
44.87500	-48
44.88333	-47
44.89167	-47
44.90000	-47
44.90833	-47
44.91667	-46
44.92500	-47
44.93333	-47
44.94167	-48
44.95000	-48
44.95833	-49
44.96667	-50
44.97500	-51
44.98333	-52
44.99167	-51
45.00000	-47
45.00833	-43
45.01667	-39
45.02500	-38
45.03333	-39
45.04167	-43
45.05000	-47
45.05833	-50
45.06667	-51
45.07500	-49
45.08333	-46
45.09167	-43
45.10000	-42
45.10833	-44
45.11667	-46
45.12500	-49
45.13333	-50
45.14167	-48
45.15000	-44
45.15833	-41
45.16667	-41
45.17500	-42
45.18333	-43
45.19167	-44
45.20000	-44
45.20833	-43
45.21667	-43
45.22500	-44
45.23333	-45
45.24167	-45
45.25000	-44
45.25833	-44
45.26667	-44
45.27500	-45
45.28333	-48
45.29167	-50
45.30000	-52
45.30833	-52
45.31667	-50
45.32500	-46
45.33333	-42
45.34167	-38
45.35000	-34
45.35833	-31
45.36667	-29
45.37500	-28
45.38333	-27
45.39167	-26
45.40000	-26
45.40833	-28
45.41667	-31
45.42500	-34
45.43333	-37
45.44167	-39
45.45000	-41
45.45833	-43
45.46667	-46
45.47500	-49
45.48333	-53
45.49167	-57
45.50000	-59
45.50833	-60
45.51667	-59
45.52500	-55
45.53333	-52
45.54167	-49
45.55000	-48
45.55833	-49
45.56667	-51
45.57500	-55
45.58333	-60
45.59167	-65
45.60000	-70
45.60833	-73
45.61667	-72
45.62500	-69
45.63333	-65
45.64167	-63
45.65000	-62
45.65833	-63
45.66667	-64
45.67500	-64
45.68333	-61
45.69167	-60
45.70000	-61
45.70833	-63
45.71667	-64
45.72500	-63
45.73333	-60
45.74167	-55
45.75000	-50
45.75833	-47
45.76667	-46
45.77500	-46
45.78333	-46
45.79167	-45
45.80000	-43
45.80833	-41
45.81667	-42
45.82500	-45
45.83333	-49
45.84167	-54
45.85000	-57
45.85833	-56
45.86667	-53
45.87500	-50
45.88333	-48
45.89167	-48
45.90000	-50
45.90833	-52
45.91667	-52
45.92500	-50
45.93333	-47
45.94167	-43
45.95000	-41
45.95833	-42
45.96667	-46
45.97500	-53
45.98333	-61
45.99167	-68
46.00000	-71
46.00833	-71
46.01667	-68
46.02500	-64
46.03333	-61
46.04167	-60
46.05000	-59
46.05833	-58
46.06667	-56
46.07500	-54
46.08333	-52
46.09167	-52
46.10000	-54
46.10833	-59
46.11667	-64
46.12500	-69
46.13333	-72
46.14167	-71
46.15000	-69
46.15833	-67
46.16667	-63
46.17500	-61
46.18333	-60
46.19167	-59
46.20000	-60
46.20833	-61
46.21667	-64
46.22500	-68
46.23333	-72
46.24167	-77
46.25000	-80
46.25833	-82
46.26667	-83
46.27500	-84
46.28333	-85
46.29167	-85
46.30000	-86
46.30833	-86
46.31667	-83
46.32500	-78
46.33333	-74
46.34167	-71
46.35000	-71
46.35833	-73
46.36667	-76
46.37500	-77
46.38333	-75
46.39167	-72
46.40000	-71
46.40833	-70
46.41667	-68
46.42500	-64
46.43333	-60
46.44167	-56
46.45000	-54
46.45833	-54
46.46667	-56
46.47500	-58
46.48333	-59
46.49167	-59
46.50000	-61
46.50833	-63
46.51667	-65
46.52500	-68
46.53333	-71
46.54167	-73
46.55000	-74
46.55833	-73
46.56667	-69
46.57500	-64
46.58333	-59
46.59167	-55
46.60000	-54
46.60833	-55
46.61667	-55
46.62500	-54
46.63333	-53
46.64167	-52
46.65000	-53
46.65833	-56
46.66667	-58
46.67500	-59
46.68333	-58
46.69167	-56
46.70000	-53
46.70833	-51
46.71667	-50
46.72500	-51
46.73333	-52
46.74167	-52
46.75000	-51
46.75833	-51
46.76667	-52
46.77500	-53
46.78333	-55
46.79167	-57
46.80000	-59
46.80833	-61
46.81667	-62
46.82500	-60
46.83333	-58
46.84167	-56
46.85000	-55
46.85833	-56
46.86667	-59
46.87500	-63
46.88333	-67
46.89167	-71
46.90000	-74
46.90833	-78
46.91667	-80
46.92500	-81
46.93333	-80
46.94167	-78
46.95000	-76
46.95833	-74
46.96667	-72
46.97500	-71
46.98333	-69
46.99167	-66
47.00000	-64
47.00833	-63
47.01667	-64
47.02500	-67
47.03333	-71
47.04167	-74
47.05000	-75
47.05833	-74
47.06667	-71
47.07500	-69
47.08333	-69
47.09167	-69
47.10000	-69
47.10833	-69
47.11667	-68
47.12500	-67
47.13333	-66
47.14167	-66
47.15000	-68
47.15833	-69
47.16667	-70
47.17500	-68
47.18333	-64
47.19167	-59
47.20000	-54
47.20833	-50
47.21667	-49
47.22500	-51
47.23333	-56
47.24167	-61
47.25000	-66
47.25833	-67
47.26667	-65
47.27500	-62
47.28333	-59
47.29167	-58
47.30000	-58
47.30833	-59
47.31667	-59
47.32500	-57
47.33333	-55
47.34167	-54
47.35000	-55
47.35833	-58
47.36667	-61
47.37500	-64
47.38333	-66
47.39167	-67
47.40000	-66
47.40833	-64
47.41667	-64
47.42500	-65
47.43333	-66
47.44167	-67
47.45000	-67
47.45833	-67
47.46667	-66
47.47500	-63
47.48333	-61
47.49167	-60
47.50000	-61
47.50833	-64
47.51667	-67
47.52500	-71
47.53333	-74
47.54167	-75
47.55000	-76
47.55833	-75
47.56667	-74
47.57500	-73
47.58333	-72
47.59167	-72
47.60000	-71
47.60833	-70
47.61667	-68
47.62500	-64
47.63333	-60
47.64167	-57
47.65000	-55
47.65833	-57
47.66667	-62
47.67500	-67
47.68333	-72
47.69167	-75
47.70000	-77
47.70833	-77
47.71667	-77
47.72500	-77
47.73333	-77
47.74167	-77
47.75000	-77
47.75833	-76
47.76667	-77
47.77500	-77
47.78333	-77
47.79167	-76
47.80000	-74
47.80833	-73
47.81667	-73
47.82500	-74
47.83333	-76
47.84167	-78
47.85000	-79
47.85833	-78
47.86667	-74
47.87500	-68
47.88333	-60
47.89167	-55
47.90000	-54
47.90833	-55
47.91667	-59
47.92500	-63
47.93333	-67
47.94167	-68
47.95000	-68
47.95833	-66
47.96667	-63
47.97500	-60
47.98333	-58
47.99167	-57
48.00000	-57
48.00833	-58
48.01667	-59
48.02500	-58
48.03333	-57
48.04167	-57
48.05000	-60
48.05833	-66
48.06667	-74
48.07500	-82
48.08333	-88
48.09167	-91
48.10000	-88
48.10833	-82
48.11667	-74
48.12500	-67
48.13333	-62
48.14167	-61
48.15000	-63
48.15833	-65
48.16667	-67
48.17500	-69
48.18333	-72
48.19167	-74
48.20000	-76
48.20833	-78
48.21667	-78
48.22500	-76
48.23333	-72
48.24167	-70
48.25000	-68
48.25833	-68
48.26667	-70
48.27500	-71
48.28333	-72
48.29167	-72
48.30000	-69
48.30833	-65
48.31667	-62
48.32500	-60
48.33333	-58
48.34167	-58
48.35000	-58
48.35833	-57
48.36667	-56
48.37500	-58
48.38333	-61
48.39167	-66
48.40000	-69
48.40833	-70
48.41667	-70
48.42500	-69
48.43333	-68
48.44167	-69
48.45000	-70
48.45833	-70
48.46667	-70
48.47500	-71
48.48333	-73
48.49167	-75
48.50000	-75
48.50833	-73
48.51667	-69
48.52500	-65
48.53333	-63
48.54167	-65
48.55000	-69
48.55833	-74
48.56667	-79
48.57500	-82
48.58333	-83
48.59167	-82
48.60000	-81
48.60833	-80
48.61667	-79
48.62500	-79
48.63333	-80
48.64167	-81
48.65000	-81
48.65833	-80
48.66667	-78
48.67500	-75
48.68333	-72
48.69167	-70
48.70000	-71
48.70833	-72
48.71667	-72
48.72500	-70
48.73333	-67
48.74167	-63
48.75000	-60
48.75833	-59
48.76667	-59
48.77500	-61
48.78333	-63
48.79167	-64
48.80000	-65
48.80833	-64
48.81667	-65
48.82500	-67
48.83333	-70
48.84167	-73
48.85000	-76
48.85833	-77
48.86667	-76
48.87500	-74
48.88333	-72
48.89167	-70
48.90000	-67
48.90833	-65
48.91667	-64
48.92500	-65
48.93333	-68
48.94167	-71
48.95000	-74
48.95833	-77
48.96667	-80
48.97500	-82
48.98333	-84
48.99167	-85
49.00000	-86
49.00833	-85
49.01667	-83
49.02500	-81
49.03333	-79
49.04167	-79
49.05000	-79
49.05833	-80
49.06667	-82
49.07500	-82
49.08333	-81
49.09167	-80
49.10000	-78
49.10833	-77
49.11667	-77
49.12500	-76
49.13333	-76
49.14167	-76
49.15000	-76
49.15833	-74
49.16667	-73
49.17500	-71
49.18333	-70
49.19167	-69
49.20000	-71
49.20833	-73
49.21667	-74
49.22500	-73
49.23333	-71
49.24167	-69
49.25000	-69
49.25833	-72
49.26667	-77
49.27500	-82
49.28333	-86
49.29167	-87
49.30000	-86
49.30833	-84
49.31667	-81
49.32500	-79
49.33333	-77
49.34167	-75
49.35000	-73
49.35833	-72
49.36667	-71
49.37500	-70
49.38333	-68
49.39167	-66
49.40000	-64
49.40833	-62
49.41667	-63
49.42500	-65
49.43333	-67
49.44167	-68
49.45000	-68
49.45833	-68
49.46667	-68
49.47500	-68
49.48333	-68
49.49167	-69
49.50000	-70
49.50833	-71
49.51667	-73
49.52500	-75
49.53333	-78
49.54167	-80
49.55000	-82
49.55833	-85
49.56667	-88
49.57500	-90
49.58333	-89
49.59167	-86
49.60000	-83
49.60833	-80
49.61667	-78
49.62500	-77
49.63333	-79
49.64167	-80
49.65000	-82
49.65833	-83
49.66667	-82
49.67500	-81
49.68333	-80
49.69167	-78
49.70000	-76
49.70833	-75
49.71667	-73
49.72500	-69
49.73333	-67
49.74167	-66
49.75000	-68
49.75833	-70
49.76667	-74
49.77500	-77
49.78333	-79
49.79167	-79
49.80000	-77
49.80833	-72
49.81667	-67
49.82500	-61
49.83333	-58
49.84167	-57
49.85000	-59
49.85833	-62
49.86667	-65
49.87500	-66
49.88333	-66
49.89167	-64
49.90000	-63
49.90833	-64
49.91667	-65
49.92500	-67
49.93333	-69
49.94167	-71
49.95000	-73
49.95833	-74
49.96667	-76
49.97500	-77
49.98333	-76
49.99167	-74
50.00000	-73
50.00833	-74
50.01667	-77
50.02500	-81
50.03333	-85
50.04167	-88
50.05000	-89
50.05833	-87
50.06667	-81
50.07500	-75
50.08333	-68
50.09167	-64
50.10000	-63
50.10833	-65
50.11667	-69
50.12500	-73
50.13333	-76
50.14167	-77
50.15000	-75
50.15833	-72
50.16667	-67
50.17500	-64
50.18333	-62
50.19167	-62
50.20000	-64
50.20833	-65
50.21667	-66
50.22500	-66
50.23333	-65
50.24167	-64
50.25000	-63
50.25833	-64
50.26667	-65
50.27500	-67
50.28333	-69
50.29167	-70
50.30000	-69
50.30833	-67
50.31667	-64
50.32500	-61
50.33333	-60
50.34167	-60
50.35000	-62
50.35833	-62
50.36667	-61
50.37500	-57
50.38333	-51
50.39167	-45
50.40000	-39
50.40833	-35
50.41667	-33
50.42500	-33
50.43333	-33
50.44167	-34
50.45000	-36
50.45833	-40
50.46667	-44
50.47500	-48
50.48333	-51
50.49167	-53
50.50000	-51
50.50833	-48
50.51667	-43
50.52500	-38
50.53333	-33
50.54167	-31
50.55000	-31
50.55833	-31
50.56667	-31
50.57500	-29
50.58333	-25
50.59167	-20
50.60000	-15
50.60833	-13
50.61667	-12
50.62500	-12
50.63333	-12
50.64167	-12
50.65000	-12
50.65833	-12
50.66667	-13
50.67500	-15
50.68333	-17
50.69167	-18
50.70000	-17
50.70833	-16
50.71667	-16
50.72500	-16
50.73333	-17
50.74167	-17
50.75000	-16
50.75833	-14
50.76667	-12
50.77500	-10
50.78333	-9
50.79167	-9
50.80000	-10
50.80833	-11
50.81667	-11
50.82500	-11
50.83333	-9
50.84167	-6
50.85000	-4
50.85833	-2
50.86667	-1
50.87500	1
50.88333	3
50.89167	6
50.90000	7
50.90833	6
50.91667	5
50.92500	3
50.93333	2
50.94167	2
50.95000	5
50.95833	9
50.96667	13
50.97500	15
50.98333	14
50.99167	10
51.00000	4
51.00833	-1
51.01667	-4
51.02500	-3
51.03333	-0
51.04167	4
51.05000	7
51.05833	7
51.06667	6
51.07500	4
51.08333	3
51.09167	3
51.10000	3
51.10833	3
51.11667	1
51.12500	-2
51.13333	-4
51.14167	-5
51.15000	-4
51.15833	-1
51.16667	2
51.17500	3
51.18333	0
51.19167	-2
51.20000	-4
51.20833	-3
51.21667	0
51.22500	5
51.23333	9
51.24167	9
51.25000	7
51.25833	3
51.26667	-0
51.27500	-2
51.28333	-1
51.29167	0
51.30000	1
51.30833	0
51.31667	-2
51.32500	-5
51.33333	-7
51.34167	-10
51.35000	-10
51.35833	-10
51.36667	-9
51.37500	-9
51.38333	-9
51.39167	-12
51.40000	-16
51.40833	-21
51.41667	-24
51.42500	-25
51.43333	-24
51.44167	-22
51.45000	-19
51.45833	-18
51.46667	-17
51.47500	-17
51.48333	-18
51.49167	-19
51.50000	-20
51.50833	-21
51.51667	-23
51.52500	-25
51.53333	-26
51.54167	-26
51.55000	-24
51.55833	-25
51.56667	-27
51.57500	-30
51.58333	-32
51.59167	-33
51.60000	-34
51.60833	-34
51.61667	-36
51.62500	-39
51.63333	-42
51.64167	-44
51.65000	-45
51.65833	-46
51.66667	-48
51.67500	-49
51.68333	-49
51.69167	-47
51.70000	-45
51.70833	-42
51.71667	-40
51.72500	-39
51.73333	-39
51.74167	-42
51.75000	-45
51.75833	-49
51.76667	-53
51.77500	-55
51.78333	-55
51.79167	-54
51.80000	-54
51.80833	-55
51.81667	-57
51.82500	-59
51.83333	-60
51.84167	-59
51.85000	-58
51.85833	-58
51.86667	-58
51.87500	-58
51.88333	-57
51.89167	-58
51.90000	-61
51.90833	-66
51.91667	-71
51.92500	-76
51.93333	-78
51.94167	-76
51.95000	-71
51.95833	-66
51.96667	-62
51.97500	-61
51.98333	-61
51.99167	-63
52.00000	-65
52.00833	-67
52.01667	-67
52.02500	-65
52.03333	-64
52.04167	-63
52.05000	-65
52.05833	-68
52.06667	-72
52.07500	-73
52.08333	-73
52.09167	-70
52.10000	-67
52.10833	-63
52.11667	-62
52.12500	-63
52.13333	-64
52.14167	-65
52.15000	-65
52.15833	-64
52.16667	-65
52.17500	-66
52.18333	-69
52.19167	-72
52.20000	-73
52.20833	-74
52.21667	-74
52.22500	-75
52.23333	-76
52.24167	-75
52.25000	-75
52.25833	-75
52.26667	-76
52.27500	-77
52.28333	-78
52.29167	-80
52.30000	-80
52.30833	-79
52.31667	-78
52.32500	-77
52.33333	-75
52.34167	-72
52.35000	-69
52.35833	-67
52.36667	-66
52.37500	-68
52.38333	-72
52.39167	-78
52.40000	-82
52.40833	-84
52.41667	-84
52.42500	-80
52.43333	-78
52.44167	-78
52.45000	-81
52.45833	-85
52.46667	-89
52.47500	-90
52.48333	-87
52.49167	-81
52.50000	-76
52.50833	-72
52.51667	-70
52.52500	-72
52.53333	-74
52.54167	-77
52.55000	-79
52.55833	-80
52.56667	-80
52.57500	-79
52.58333	-78
52.59167	-76
52.60000	-74
52.60833	-71
52.61667	-68
52.62500	-65
52.63333	-63
52.64167	-63
52.65000	-64
52.65833	-66
52.66667	-68
52.67500	-70
52.68333	-72
52.69167	-75
52.70000	-78
52.70833	-80
52.71667	-82
52.72500	-82
52.73333	-81
52.74167	-80
52.75000	-80
52.75833	-80
52.76667	-82
52.77500	-82
52.78333	-83
52.79167	-82
52.80000	-81
52.80833	-79
52.81667	-78
52.82500	-75
52.83333	-73
52.84167	-72
52.85000	-71
52.85833	-71
52.86667	-72
52.87500	-75
52.88333	-79
52.89167	-83
52.90000	-86
52.90833	-87
52.91667	-85
52.92500	-80
52.93333	-75
52.94167	-70
52.95000	-68
52.95833	-69
52.96667	-72
52.97500	-75
52.98333	-78
52.99167	-81
53.00000	-81
53.00833	-80
53.01667	-77
53.02500	-73
53.03333	-73
53.04167	-75
53.05000	-80
53.05833	-85
53.06667	-90
53.07500	-90
53.08333	-88
53.09167	-84
53.10000	-81
53.10833	-80
53.11667	-81
53.12500	-83
53.13333	-85
53.14167	-85
53.15000	-84
53.15833	-85
53.16667	-87
53.17500	-90
53.18333	-93
53.19167	-96
53.20000	-97
53.20833	-97
53.21667	-96
53.22500	-97
53.23333	-97
53.24167	-95
53.25000	-93
53.25833	-91
53.26667	-88
53.27500	-84
53.28333	-80
53.29167	-76
53.30000	-74
53.30833	-75
53.31667	-78
53.32500	-82
53.33333	-87
53.34167	-90
53.35000	-91
53.35833	-89
53.36667	-86
53.37500	-81
53.38333	-76
53.39167	-72
53.40000	-68
53.40833	-65
53.41667	-62
53.42500	-61
53.43333	-61
53.44167	-63
53.45000	-68
53.45833	-73
53.46667	-78
53.47500	-81
53.48333	-83
53.49167	-83
53.50000	-81
53.50833	-80
53.51667	-78
53.52500	-76
53.53333	-74
53.54167	-74
53.55000	-75
53.55833	-75
53.56667	-74
53.57500	-73
53.58333	-70
53.59167	-67
53.60000	-65
53.60833	-64
53.61667	-63
53.62500	-64
53.63333	-64
53.64167	-64
53.65000	-63
53.65833	-63
53.66667	-63
53.67500	-63
53.68333	-62
53.69167	-62
53.70000	-62
53.70833	-62
53.71667	-64
53.72500	-66
53.73333	-67
53.74167	-66
53.75000	-63
53.75833	-60
53.76667	-56
53.77500	-53
53.78333	-50
53.79167	-46
53.80000	-42
53.80833	-38
53.81667	-35
53.82500	-34
53.83333	-34
53.84167	-35
53.85000	-34
53.85833	-32
53.86667	-29
53.87500	-26
53.88333	-25
53.89167	-25
53.90000	-25
53.90833	-25
53.91667	-24
53.92500	-22
53.93333	-20
53.94167	-19
53.95000	-18
53.95833	-16
53.96667	-13
53.97500	-9
53.98333	-5
53.99167	0
54.00000	5
54.00833	8
54.01667	11
54.02500	12
54.03333	14
54.04167	18
54.05000	23
54.05833	30
54.06667	37
54.07500	43
54.08333	46
54.09167	50
54.10000	55
54.10833	61
54.11667	67
54.12500	73
54.13333	77
54.14167	78
54.15000	77
54.15833	76
54.16667	77
54.17500	80
54.18333	86
54.19167	95
54.20000	107
54.20833	120
54.21667	131
54.22500	141
54.23333	148
54.24167	154
54.25000	160
54.25833	168
54.26667	177
54.27500	185
54.28333	192
54.29167	196
54.30000	199
54.30833	201
54.31667	205
54.32500	212
54.33333	222
54.34167	235
54.35000	248
54.35833	260
54.36667	272
54.37500	284
54.38333	295
54.39167	305
54.40000	316
54.40833	326
54.41667	337
54.42500	348
54.43333	360
54.44167	371
54.45000	382
54.45833	390
54.46667	397
54.47500	404
54.48333	413
54.49167	423
54.50000	434
54.50833	445
54.51667	455
54.52500	465
54.53333	474
54.54167	485
54.55000	496
54.55833	507
54.56667	517
54.57500	528
54.58333	540
54.59167	554
54.60000	570
54.60833	585
54.61667	600
54.62500	614
54.63333	626
54.64167	638
54.65000	648
54.65833	657
54.66667	665
54.67500	673
54.68333	681
54.69167	690
54.70000	701
54.70833	713
54.71667	723
54.72500	734
54.73333	745
54.74167	758
54.75000	772
54.75833	786
54.76667	800
54.77500	813
54.78333	825
54.79167	835
54.80000	846
54.80833	858
54.81667	872
54.82500	886
54.83333	902
54.84167	916
54.85000	930
54.85833	943
54.86667	956
54.87500	968
54.88333	979
54.89167	990
54.90000	1002
54.90833	1014
54.91667	1025
54.92500	1034
54.93333	1042
54.94167	1049
54.95000	1056
54.95833	1064
54.96667	1074
54.97500	1083
54.98333	1091
54.99167	1101
55.00000	1111
55.00833	1121
55.01667	1131
55.02500	1139
55.03333	1145
55.04167	1151
55.05000	1159
55.05833	1168
55.06667	1179
55.07500	1188
55.08333	1197
55.09167	1204
55.10000	1211
55.10833	1219
55.11667	1228
55.12500	1237
55.13333	1247
55.14167	1255
55.15000	1261
55.15833	1267
55.16667	1271
55.17500	1274
55.18333	1278
55.19167	1283
55.20000	1290
55.20833	1298
55.21667	1307
55.22500	1316
55.23333	1323
55.24167	1329
55.25000	1334
55.25833	1339
55.26667	1344
55.27500	1348
55.28333	1352
55.29167	1355
55.30000	1358
55.30833	1362
55.31667	1365
55.32500	1369
55.33333	1372
55.34167	1376
55.35000	1378
55.35833	1379
55.36667	1378
55.37500	1378
55.38333	1377
55.39167	1376
55.40000	1376
55.40833	1377
55.41667	1378
55.42500	1380
55.43333	1382
55.44167	1383
55.45000	1385
55.45833	1387
55.46667	1388
55.47500	1389
55.48333	1390
55.49167	1391
55.50000	1393
55.50833	1394
55.51667	1396
55.52500	1399
55.53333	1400
55.54167	1399
55.55000	1397
55.55833	1393
55.56667	1389
55.57500	1387
55.58333	1386
55.59167	1387
55.60000	1387
55.60833	1386
55.61667	1384
55.62500	1380
55.63333	1376
55.64167	1372
55.65000	1369
55.65833	1365
55.66667	1361
55.67500	1354
55.68333	1345
55.69167	1337
55.70000	1331
55.70833	1326
55.71667	1321
55.72500	1317
55.73333	1312
55.74167	1307
55.75000	1303
55.75833	1298
55.76667	1294
55.77500	1289
55.78333	1285
55.79167	1282
55.80000	1282
55.80833	1282
55.81667	1282
55.82500	1279
55.83333	1275
55.84167	1267
55.85000	1258
55.85833	1248
55.86667	1237
55.87500	1227
55.88333	1218
55.89167	1211
55.90000	1205
55.90833	1201
55.91667	1196
55.92500	1190
55.93333	1184
55.94167	1178
55.95000	1172
55.95833	1168
55.96667	1163
55.97500	1158
55.98333	1151
55.99167	1144
56.00000	1136
56.00833	1128
56.01667	1121
56.02500	1115
56.03333	1109
56.04167	1103
56.05000	1098
56.05833	1094
56.06667	1090
56.07500	1084
56.08333	1077
56.09167	1069
56.10000	1062
56.10833	1055
56.11667	1048
56.12500	1041
56.13333	1031
56.14167	1019
56.15000	1007
56.15833	996
56.16667	988
56.17500	982
56.18333	979
56.19167	976
56.20000	972
56.20833	965
56.21667	958
56.22500	949
56.23333	940
56.24167	931
56.25000	922
56.25833	913
56.26667	905
56.27500	898
56.28333	891
56.29167	884
56.30000	878
56.30833	873
56.31667	869
56.32500	864
56.33333	859
56.34167	852
56.35000	845
56.35833	837
56.36667	829
56.37500	823
56.38333	819
56.39167	815
56.40000	812
56.40833	808
56.41667	803
56.42500	796
56.43333	790
56.44167	785
56.45000	780
56.45833	775
56.46667	770
56.47500	763
56.48333	756
56.49167	748
56.50000	740
56.50833	733
56.51667	727
56.52500	722
56.53333	716
56.54167	708
56.55000	699
56.55833	690
56.56667	682
56.57500	674
56.58333	667
56.59167	660
56.60000	653
56.60833	646
56.61667	641
56.62500	637
56.63333	634
56.64167	633
56.65000	632
56.65833	628
56.66667	621
56.67500	612
56.68333	601
56.69167	592
56.70000	585
56.70833	580
56.71667	575
56.72500	569
56.73333	564
56.74167	559
56.75000	556
56.75833	554
56.76667	553
56.77500	551
56.78333	547
56.79167	541
56.80000	534
56.80833	526
56.81667	519
56.82500	512
56.83333	507
56.84167	504
56.85000	503
56.85833	503
56.86667	504
56.87500	505
56.88333	505
56.89167	502
56.90000	497
56.90833	491
56.91667	483
56.92500	474
56.93333	465
56.94167	456
56.95000	449
56.95833	444
56.96667	442
56.97500	440
56.98333	438
56.99167	434
57.00000	430
57.00833	425
57.01667	420
57.02500	414
57.03333	408
57.04167	400
57.05000	393
57.05833	387
57.06667	381
57.07500	376
57.08333	371
57.09167	366
57.10000	361
57.10833	356
57.11667	352
57.12500	351
57.13333	349
57.14167	347
57.15000	343
57.15833	338
57.16667	332
57.17500	326
57.18333	321
57.19167	318
57.20000	316
57.20833	316
57.21667	318
57.22500	321
57.23333	323
57.24167	323
57.25000	321
57.25833	316
57.26667	309
57.27500	302
57.28333	297
57.29167	293
57.30000	291
57.30833	288
57.31667	283
57.32500	278
57.33333	272
57.34167	267
57.35000	262
57.35833	259
57.36667	256
57.37500	252
57.38333	248
57.39167	245
57.40000	244
57.40833	244
57.41667	244
57.42500	242
57.43333	239
57.44167	234
57.45000	228
57.45833	223
57.46667	219
57.47500	216
57.48333	213
57.49167	210
57.50000	208
57.50833	206
57.51667	203
57.52500	200
57.53333	197
57.54167	192
57.55000	187
57.55833	185
57.56667	184
57.57500	185
57.58333	187
57.59167	189
57.60000	190
57.60833	190
57.61667	189
57.62500	188
57.63333	186
57.64167	183
57.65000	179
57.65833	175
57.66667	172
57.67500	171
57.68333	172
57.69167	173
57.70000	175
57.70833	176
57.71667	177
57.72500	177
57.73333	174
57.74167	170
57.75000	165
57.75833	160
57.76667	156
57.77500	153
57.78333	151
57.79167	150
57.80000	149
57.80833	148
57.81667	148
57.82500	149
57.83333	149
57.84167	148
57.85000	146
57.85833	142
57.86667	137
57.87500	132
57.88333	128
57.89167	125
57.90000	124
57.90833	123
57.91667	123
57.92500	123
57.93333	124
57.94167	125
57.95000	124
57.95833	123
57.96667	119
57.97500	115
57.98333	111
57.99167	106
58.00000	103
58.00833	100
58.01667	97
58.02500	94
58.03333	92
58.04167	91
58.05000	90
58.05833	89
58.06667	86
58.07500	82
58.08333	78
58.09167	73
58.10000	71
58.10833	70
58.11667	70
58.12500	71
58.13333	70
58.14167	67
58.15000	63
58.15833	61
58.16667	60
58.17500	63
58.18333	68
58.19167	73
58.20000	76
58.20833	77
58.21667	76
58.22500	74
58.23333	71
58.24167	67
58.25000	64
58.25833	62
58.26667	62
58.27500	62
58.28333	63
58.29167	65
58.30000	65
58.30833	64
58.31667	63
58.32500	61
58.33333	59
58.34167	58
58.35000	56
58.35833	56
58.36667	55
58.37500	56
58.38333	55
58.39167	55
58.40000	53
58.40833	50
58.41667	46
58.42500	42
58.43333	39
58.44167	38
58.45000	39
58.45833	39
58.46667	40
58.47500	38
58.48333	35
58.49167	30
58.50000	26
58.50833	22
58.51667	20
58.52500	19
58.53333	20
58.54167	20
58.55000	22
58.55833	24
58.56667	27
58.57500	29
58.58333	29
58.59167	28
58.60000	26
58.60833	23
58.61667	20
58.62500	17
58.63333	15
58.64167	12
58.65000	10
58.65833	10
58.66667	12
58.67500	16
58.68333	20
58.69167	23
58.70000	25
58.70833	26
58.71667	27
58.72500	29
58.73333	30
58.74167	30
58.75000	29
58.75833	28
58.76667	26
58.77500	24
58.78333	22
58.79167	19
58.80000	16
58.80833	14
58.81667	13
58.82500	13
58.83333	14
58.84167	16
58.85000	15
58.85833	12
58.86667	8
58.87500	6
58.88333	6
58.89167	6
58.90000	5
58.90833	3
58.91667	-0
58.92500	-5
58.93333	-9
58.94167	-10
58.95000	-9
58.95833	-8
58.96667	-6
58.97500	-4
58.98333	-4
58.99167	-4
59.00000	-5
59.00833	-7
59.01667	-7
59.02500	-5
59.03333	-3
59.04167	-2
59.05000	-1
59.05833	-2
59.06667	-4
59.07500	-7
59.08333	-12
59.09167	-16
59.10000	-19
59.10833	-20
59.11667	-19
59.12500	-17
59.13333	-15
59.14167	-12
59.15000	-10
59.15833	-8
59.16667	-6
59.17500	-3
59.18333	-1
59.19167	-0
59.20000	-2
59.20833	-7
59.21667	-12
59.22500	-18
59.23333	-22
59.24167	-25
59.25000	-26
59.25833	-25
59.26667	-23
59.27500	-21
59.28333	-20
59.29167	-20
59.30000	-19
59.30833	-19
59.31667	-20
59.32500	-20
59.33333	-21
59.34167	-25
59.35000	-28
59.35833	-30
59.36667	-30
59.37500	-30
59.38333	-30
59.39167	-31
59.40000	-31
59.40833	-30
59.41667	-29
59.42500	-28
59.43333	-28
59.44167	-29
59.45000	-30
59.45833	-33
59.46667	-35
59.47500	-38
59.48333	-40
59.49167	-41
59.50000	-39
59.50833	-35
59.51667	-31
59.52500	-29
59.53333	-29
59.54167	-31
59.55000	-34
59.55833	-36
59.56667	-36
59.57500	-35
59.58333	-36
59.59167	-38
59.60000	-41
59.60833	-44
59.61667	-46
59.62500	-46
59.63333	-46
59.64167	-46
59.65000	-47
59.65833	-49
59.66667	-50
59.67500	-50
59.68333	-48
59.69167	-45
59.70000	-43
59.70833	-41
59.71667	-39
59.72500	-39
59.73333	-39
59.74167	-40
59.75000	-41
59.75833	-41
59.76667	-42
59.77500	-42
59.78333	-40
59.79167	-38
59.80000	-37
59.80833	-35
59.81667	-35
59.82500	-35
59.83333	-36
59.84167	-37
59.85000	-37
59.85833	-38
59.86667	-39
59.87500	-41
59.88333	-45
59.89167	-50
59.90000	-54
59.90833	-57
59.91667	-56
59.92500	-53
59.93333	-49
59.94167	-47
59.95000	-48
59.95833	-52
59.96667	-58
59.97500	-61
59.98333	-62
59.99167	-60
60.00000	-57

[LC Chromatogram(Detector A-Ch2)]
Interval(msec)	500
# of Points	7201
Start Time(min)	0.000
End Time(min)	60.000
Intensity Units	mV
Intensity Multiplier	0.001
Wavelength(nm)	230
R.Time (min)	Intensity
0.00000	-154
0.00833	-154
0.01667	-2
0.02500	-4
0.03333	-6
0.04167	-8
0.05000	-11
0.05833	-14
0.06667	-19
0.07500	-25
0.08333	-31
0.09167	-37
0.10000	-42
0.10833	-46
0.11667	-50
0.12500	-54
0.13333	-57
0.14167	-61
0.15000	-66
0.15833	-70
0.16667	-74
0.17500	-80
0.18333	-84
0.19167	-89
0.20000	-93
0.20833	-97
0.21667	-100
0.22500	-102
0.23333	-103
0.24167	-103
0.25000	-102
0.25833	-102
0.26667	-102
0.27500	-104
0.28333	-108
0.29167	-112
0.30000	-116
0.30833	-121
0.31667	-125
0.32500	-127
0.33333	-128
0.34167	-129
0.35000	-130
0.35833	-132
0.36667	-136
0.37500	-141
0.38333	-147
0.39167	-153
0.40000	-159
0.40833	-163
0.41667	-168
0.42500	-172
0.43333	-176
0.44167	-179
0.45000	-180
0.45833	-180
0.46667	-179
0.47500	-179
0.48333	-180
0.49167	-183
0.50000	-187
0.50833	-192
0.51667	-196
0.52500	-199
0.53333	-199
0.54167	-198
0.55000	-196
0.55833	-195
0.56667	-195
0.57500	-198
0.58333	-202
0.59167	-206
0.60000	-210
0.60833	-213
0.61667	-215
0.62500	-217
0.63333	-217
0.64167	-217
0.65000	-219
0.65833	-222
0.66667	-227
0.67500	-233
0.68333	-239
0.69167	-244
0.70000	-248
0.70833	-251
0.71667	-253
0.72500	-254
0.73333	-254
0.74167	-254
0.75000	-255
0.75833	-256
0.76667	-259
0.77500	-262
0.78333	-266
0.79167	-268
0.80000	-271
0.80833	-274
0.81667	-277
0.82500	-280
0.83333	-281
0.84167	-282
0.85000	-281
0.85833	-280
0.86667	-279
0.87500	-279
0.88333	-280
0.89167	-282
0.90000	-285
0.90833	-289
0.91667	-293
0.92500	-297
0.93333	-303
0.94167	-308
0.95000	-313
0.95833	-317
0.96667	-318
0.97500	-318
0.98333	-318
0.99167	-319
1.00000	-322
1.00833	-325
1.01667	-328
1.02500	-329
1.03333	-327
1.04167	-324
1.05000	-322
1.05833	-321
1.06667	-322
1.07500	-325
1.08333	-328
1.09167	-331
1.10000	-333
1.10833	-336
1.11667	-340
1.12500	-344
1.13333	-349
1.14167	-353
1.15000	-356
1.15833	-358
1.16667	-360
1.17500	-362
1.18333	-363
1.19167	-363
1.20000	-362
1.20833	-361
1.21667	-361
1.22500	-363
1.23333	-366
1.24167	-369
1.25000	-372
1.25833	-374
1.26667	-375
1.27500	-375
1.28333	-374
1.29167	-375
1.30000	-378
1.30833	-383
1.31667	-389
1.32500	-395
1.33333	-399
1.34167	-401
1.35000	-401
1.35833	-399
1.36667	-397
1.37500	-396
1.38333	-395
1.39167	-397
1.40000	-399
1.40833	-403
1.41667	-406
1.42500	-409
1.43333	-410
1.44167	-411
1.45000	-413
1.45833	-415
1.46667	-418
1.47500	-420
1.48333	-421
1.49167	-420
1.50000	-418
1.50833	-416
1.51667	-415
1.52500	-415
1.53333	-416
1.54167	-417
1.55000	-418
1.55833	-420
1.56667	-421
1.57500	-423
1.58333	-426
1.59167	-429
1.60000	-431
1.60833	-434
1.61667	-436
1.62500	-438
1.63333	-440
1.64167	-442
1.65000	-444
1.65833	-446
1.66667	-447
1.67500	-446
1.68333	-446
1.69167	-445
1.70000	-445
1.70833	-447
1.71667	-450
1.72500	-453
1.73333	-455
1.74167	-455
1.75000	-455
1.75833	-453
1.76667	-452
1.77500	-451
1.78333	-452
1.79167	-457
1.80000	-463
1.80833	-469
1.81667	-476
1.82500	-480
1.83333	-481
1.84167	-481
1.85000	-479
1.85833	-478
1.86667	-479
1.87500	-482
1.88333	-485
1.89167	-488
1.90000	-490
1.90833	-492
1.91667	-494
1.92500	-496
1.93333	-498
1.94167	-498
1.95000	-497
1.95833	-496
1.96667	-494
1.97500	-493
1.98333	-493
1.99167	-493
2.00000	-495
2.00833	-496
2.01667	-496
2.02500	-496
2.03333	-496
2.04167	-497
2.05000	-497
2.05833	-498
2.06667	-499
2.07500	-501
2.08333	-504
2.09167	-509
2.10000	-513
2.10833	-516
2.11667	-518
2.12500	-520
2.13333	-521
2.14167	-523
2.15000	-524
2.15833	-524
2.16667	-524
2.17500	-525
2.18333	-525
2.19167	-525
2.20000	-526
2.20833	-526
2.21667	-528
2.22500	-531
2.23333	-535
2.24167	-538
2.25000	-540
2.25833	-540
2.26667	-539
2.27500	-538
2.28333	-536
2.29167	-534
2.30000	-532
2.30833	-531
2.31667	-531
2.32500	-532
2.33333	-534
2.34167	-537
2.35000	-538
2.35833	-539
2.36667	-539
2.37500	-540
2.38333	-541
2.39167	-541
2.40000	-542
2.40833	-541
2.41667	-541
2.42500	-542
2.43333	-546
2.44167	-551
2.45000	-557
2.45833	-562
2.46667	-564
2.47500	-564
2.48333	-564
2.49167	-563
2.50000	-563
2.50833	-563
2.51667	-564
2.52500	-565
2.53333	-565
2.54167	-564
2.55000	-564
2.55833	-563
2.56667	-563
2.57500	-563
2.58333	-564
2.59167	-564
2.60000	-566
2.60833	-566
2.61667	-566
2.62500	-567
2.63333	-569
2.64167	-572
2.65000	-575
2.65833	-577
2.66667	-580
2.67500	-583
2.68333	-584
2.69167	-585
2.70000	-585
2.70833	-584
2.71667	-584
2.72500	-585
2.73333	-588
2.74167	-590
2.75000	-592
2.75833	-594
2.76667	-596
2.77500	-596
2.78333	-597
2.79167	-598
2.80000	-600
2.80833	-601
2.81667	-602
2.82500	-603
2.83333	-602
2.84167	-600
2.85000	-597
2.85833	-594
2.86667	-592
2.87500	-591
2.88333	-592
2.89167	-593
2.90000	-594
2.90833	-595
2.91667	-595
2.92500	-596
2.93333	-597
2.94167	-601
2.95000	-605
2.95833	-610
2.96667	-613
2.97500	-616
2.98333	-617
2.99167	-617
3.00000	-616
3.00833	-615
3.01667	-613
3.02500	-611
3.03333	-610
3.04167	-610
3.05000	-612
3.05833	-615
3.06667	-617
3.07500	-619
3.08333	-619
3.09167	-619
3.10000	-619
3.10833	-618
3.11667	-619
3.12500	-618
3.13333	-618
3.14167	-616
3.15000	-615
3.15833	-613
3.16667	-613
3.17500	-614
3.18333	-618
3.19167	-622
3.20000	-626
3.20833	-630
3.21667	-632
3.22500	-632
3.23333	-631
3.24167	-630
3.25000	-630
3.25833	-631
3.26667	-632
3.27500	-633
3.28333	-634
3.29167	-634
3.30000	-633
3.30833	-633
3.31667	-634
3.32500	-636
3.33333	-638
3.34167	-641
3.35000	-644
3.35833	-648
3.36667	-651
3.37500	-653
3.38333	-654
3.39167	-651
3.40000	-647
3.40833	-644
3.41667	-642
3.42500	-642
3.43333	-644
3.44167	-646
3.45000	-648
3.45833	-649
3.46667	-650
3.47500	-651
3.48333	-653
3.49167	-655
3.50000	-657
3.50833	-658
3.51667	-658
3.52500	-658
3.53333	-657
3.54167	-657
3.55000	-655
3.55833	-654
3.56667	-654
3.57500	-655
3.58333	-654
3.59167	-653
3.60000	-651
3.60833	-650
3.61667	-650
3.62500	-650
3.63333	-651
3.64167	-652
3.65000	-650
3.65833	-648
3.66667	-647
3.67500	-648
3.68333	-650
3.69167	-652
3.70000	-655
3.70833	-657
3.71667	-659
3.72500	-661
3.73333	-665
3.74167	-668
3.75000	-670
3.75833	-671
3.76667	-671
3.77500	-670
3.78333	-669
3.79167	-668
3.80000	-668
3.80833	-668
3.81667	-668
3.82500	-667
3.83333	-666
3.84167	-666
3.85000	-667
3.85833	-669
3.86667	-672
3.87500	-675
3.88333	-677
3.89167	-678
3.90000	-679
3.90833	-679
3.91667	-680
3.92500	-681
3.93333	-682
3.94167	-683
3.95000	-682
3.95833	-681
3.96667	-679
3.97500	-677
3.98333	-674
3.99167	-673
4.00000	-672
4.00833	-672
4.01667	-672
4.02500	-673
4.03333	-676
4.04167	-680
4.05000	-683
4.05833	-687
4.06667	-690
4.07500	-691
4.08333	-693
4.09167	-693
4.10000	-693
4.10833	-693
4.11667	-693
4.12500	-694
4.13333	-695
4.14167	-696
4.15000	-695
4.15833	-693
4.16667	-692
4.17500	-691
4.18333	-690
4.19167	-690
4.20000	-691
4.20833	-691
4.21667	-693
4.22500	-694
4.23333	-696
4.24167	-697
4.25000	-699
4.25833	-699
4.26667	-699
4.27500	-698
4.28333	-696
4.29167	-696
4.30000	-698
4.30833	-701
4.31667	-705
4.32500	-707
4.33333	-708
4.34167	-707
4.35000	-706
4.35833	-705
4.36667	-706
4.37500	-707
4.38333	-709
4.39167	-708
4.40000	-707
4.40833	-707
4.41667	-708
4.42500	-710
4.43333	-713
4.44167	-714
4.45000	-714
4.45833	-712
4.46667	-711
4.47500	-711
4.48333	-710
4.49167	-708
4.50000	-705
4.50833	-703
4.51667	-701
4.52500	-701
4.53333	-703
4.54167	-706
4.55000	-708
4.55833	-710
4.56667	-711
4.57500	-711
4.58333	-711
4.59167	-714
4.60000	-717
4.60833	-720
4.61667	-723
4.62500	-724
4.63333	-724
4.64167	-723
4.65000	-721
4.65833	-719
4.66667	-718
4.67500	-718
4.68333	-718
4.69167	-718
4.70000	-716
4.70833	-713
4.71667	-711
4.72500	-711
4.73333	-714
4.74167	-717
4.75000	-719
4.75833	-721
4.76667	-722
4.77500	-723
4.78333	-724
4.79167	-727
4.80000	-730
4.80833	-732
4.81667	-733
4.82500	-732
4.83333	-732
4.84167	-732
4.85000	-733
4.85833	-735
4.86667	-735
4.87500	-733
4.88333	-732
4.89167	-731
4.90000	-731
4.90833	-733
4.91667	-734
4.92500	-734
4.93333	-734
4.94167	-733
4.95000	-733
4.95833	-733
4.96667	-732
4.97500	-731
4.98333	-730
4.99167	-731
5.00000	-733
5.00833	-736
5.01667	-740
5.02500	-742
5.03333	-744
5.04167	-744
5.05000	-744
5.05833	-743
5.06667	-741
5.07500	-737
5.08333	-734
5.09167	-731
5.10000	-730
5.10833	-731
5.11667	-733
5.12500	-735
5.13333	-735
5.14167	-735
5.15000	-735
5.15833	-736
5.16667	-736
5.17500	-735
5.18333	-734
5.19167	-735
5.20000	-736
5.20833	-739
5.21667	-741
5.22500	-743
5.23333	-743
5.24167	-744
5.25000	-746
5.25833	-748
5.26667	-750
5.27500	-750
5.28333	-748
5.29167	-744
5.30000	-739
5.30833	-736
5.31667	-735
5.32500	-735
5.33333	-736
5.34167	-737
5.35000	-737
5.35833	-737
5.36667	-738
5.37500	-740
5.38333	-743
5.39167	-747
5.40000	-750
5.40833	-753
5.41667	-753
5.42500	-753
5.43333	-752
5.44167	-751
5.45000	-750
5.45833	-751
5.46667	-753
5.47500	-754
5.48333	-756
5.49167	-756
5.50000	-754
5.50833	-751
5.51667	-747
5.52500	-745
5.53333	-746
5.54167	-749
5.55000	-753
5.55833	-757
5.56667	-760
5.57500	-761
5.58333	-761
5.59167	-763
5.60000	-764
5.60833	-766
5.61667	-767
5.62500	-767
5.63333	-765
5.64167	-762
5.65000	-760
5.65833	-759
5.66667	-758
5.67500	-759
5.68333	-761
5.69167	-763
5.70000	-764
5.70833	-765
5.71667	-763
5.72500	-760
5.73333	-758
5.74167	-756
5.75000	-756
5.75833	-758
5.76667	-761
5.77500	-764
5.78333	-766
5.79167	-766
5.80000	-765
5.80833	-763
5.81667	-760
5.82500	-757
5.83333	-756
5.84167	-756
5.85000	-757
5.85833	-759
5.86667	-760
5.87500	-759
5.88333	-757
5.89167	-755
5.90000	-754
5.90833	-755
5.91667	-757
5.92500	-759
5.93333	-761
5.94167	-762
5.95000	-763
5.95833	-764
5.96667	-765
5.97500	-767
5.98333	-770
5.99167	-774
6.00000	-776
6.00833	-776
6.01667	-775
6.02500	-773
6.03333	-773
6.04167	-773
6.05000	-774
6.05833	-775
6.06667	-775
6.07500	-774
6.08333	-773
6.09167	-772
6.10000	-772
6.10833	-772
6.11667	-771
6.12500	-771
6.13333	-771
6.14167	-772
6.15000	-774
6.15833	-775
6.16667	-775
6.17500	-774
6.18333	-772
6.19167	-771
6.20000	-771
6.20833	-772
6.21667	-773
6.22500	-774
6.23333	-775
6.24167	-776
6.25000	-778
6.25833	-779
6.26667	-780
6.27500	-780
6.28333	-780
6.29167	-779
6.30000	-777
6.30833	-775
6.31667	-774
6.32500	-773
6.33333	-774
6.34167	-776
6.35000	-777
6.35833	-778
6.36667	-779
6.37500	-780
6.38333	-783
6.39167	-785
6.40000	-788
6.40833	-790
6.41667	-790
6.42500	-791
6.43333	-791
6.44167	-790
6.45000	-789
6.45833	-788
6.46667	-786
6.47500	-785
6.48333	-783
6.49167	-783
6.50000	-782
6.50833	-782
6.51667	-780
6.52500	-780
6.53333	-781
6.54167	-782
6.55000	-784
6.55833	-786
6.56667	-788
6.57500	-791
6.58333	-793
6.59167	-794
6.60000	-794
6.60833	-791
6.61667	-787
6.62500	-783
6.63333	-781
6.64167	-780
6.65000	-780
6.65833	-782
6.66667	-783
6.67500	-784
6.68333	-784
6.69167	-783
6.70000	-781
6.70833	-779
6.71667	-777
6.72500	-775
6.73333	-776
6.74167	-780
6.75000	-786
6.75833	-794
6.76667	-800
6.77500	-804
6.78333	-804
6.79167	-801
6.80000	-797
6.80833	-792
6.81667	-786
6.82500	-782
6.83333	-779
6.84167	-778
6.85000	-779
6.85833	-782
6.86667	-783
6.87500	-785
6.88333	-785
6.89167	-785
6.90000	-785
6.90833	-784
6.91667	-784
6.92500	-784
6.93333	-787
6.94167	-792
6.95000	-796
6.95833	-801
6.96667	-803
6.97500	-802
6.98333	-800
6.99167	-798
7.00000	-797
7.00833	-797
7.01667	-799
7.02500	-800
7.03333	-801
7.04167	-800
7.05000	-797
7.05833	-795
7.06667	-794
7.07500	-795
7.08333	-798
7.09167	-801
7.10000	-803
7.10833	-804
7.11667	-802
7.12500	-800
7.13333	-798
7.14167	-796
7.15000	-795
7.15833	-795
7.16667	-796
7.17500	-798
7.18333	-799
7.19167	-798
7.20000	-796
7.20833	-794
7.21667	-793
7.22500	-794
7.23333	-796
7.24167	-799
7.25000	-802
7.25833	-804
7.26667	-806
7.27500	-806
7.28333	-804
7.29167	-803
7.30000	-803
7.30833	-804
7.31667	-808
7.32500	-812
7.33333	-813
7.34167	-811
7.35000	-808
7.35833	-804
7.36667	-802
7.37500	-802
7.38333	-803
7.39167	-804
7.40000	-805
7.40833	-805
7.41667	-805
7.42500	-806
7.43333	-808
7.44167	-809
7.45000	-809
7.45833	-808
7.46667	-806
7.47500	-804
7.48333	-802
7.49167	-802
7.50000	-803
7.50833	-804
7.51667	-805
7.52500	-806
7.53333	-807
7.54167	-809
7.55000	-812
7.55833	-815
7.56667	-819
7.57500	-823
7.58333	-826
7.59167	-827
7.60000	-825
7.60833	-822
7.61667	-817
7.62500	-813
7.63333	-809
7.64167	-807
7.65000	-807
7.65833	-808
7.66667	-810
7.67500	-812
7.68333	-813
7.69167	-811
7.70000	-808
7.70833	-807
7.71667	-807
7.72500	-808
7.73333	-810
7.74167	-811
7.75000	-813
7.75833	-815
7.76667	-817
7.77500	-820
7.78333	-821
7.79167	-820
7.80000	-818
7.80833	-815
7.81667	-812
7.82500	-810
7.83333	-809
7.84167	-810
7.85000	-813
7.85833	-817
7.86667	-820
7.87500	-823
7.88333	-823
7.89167	-822
7.90000	-821
7.90833	-820
7.91667	-821
7.92500	-822
7.93333	-822
7.94167	-821
7.95000	-819
7.95833	-817
7.96667	-816
7.97500	-816
7.98333	-816
7.99167	-816
8.00000	-816
8.00833	-815
8.01667	-815
8.02500	-816
8.03333	-817
8.04167	-818
8.05000	-818
8.05833	-818
8.06667	-818
8.07500	-819
8.08333	-820
8.09167	-821
8.10000	-819
8.10833	-816
8.11667	-812
8.12500	-809
8.13333	-808
8.14167	-808
8.15000	-809
8.15833	-809
8.16667	-809
8.17500	-807
8.18333	-806
8.19167	-807
8.20000	-809
8.20833	-813
8.21667	-817
8.22500	-821
8.23333	-824
8.24167	-826
8.25000	-827
8.25833	-827
8.26667	-827
8.27500	-827
8.28333	-826
8.29167	-824
8.30000	-821
8.30833	-818
8.31667	-815
8.32500	-814
8.33333	-815
8.34167	-818
8.35000	-820
8.35833	-822
8.36667	-824
8.37500	-825
8.38333	-826
8.39167	-826
8.40000	-826
8.40833	-824
8.41667	-822
8.42500	-820
8.43333	-820
8.44167	-822
8.45000	-824
8.45833	-825
8.46667	-825
8.47500	-825
8.48333	-823
8.49167	-822
8.50000	-821
8.50833	-819
8.51667	-818
8.52500	-818
8.53333	-819
8.54167	-821
8.55000	-823
8.55833	-825
8.56667	-826
8.57500	-826
8.58333	-825
8.59167	-825
8.60000	-824
8.60833	-823
8.61667	-823
8.62500	-824
8.63333	-827
8.64167	-831
8.65000	-834
8.65833	-836
8.66667	-836
8.67500	-834
8.68333	-832
8.69167	-831
8.70000	-830
8.70833	-831
8.71667	-832
8.72500	-833
8.73333	-833
8.74167	-833
8.75000	-831
8.75833	-830
8.76667	-827
8.77500	-825
8.78333	-823
8.79167	-822
8.80000	-822
8.80833	-824
8.81667	-827
8.82500	-830
8.83333	-833
8.84167	-835
8.85000	-836
8.85833	-836
8.86667	-835
8.87500	-834
8.88333	-832
8.89167	-832
8.90000	-832
8.90833	-832
8.91667	-831
8.92500	-830
8.93333	-830
8.94167	-830
8.95000	-833
8.95833	-836
8.96667	-839
8.97500	-842
8.98333	-843
8.99167	-843
9.00000	-842
9.00833	-841
9.01667	-841
9.02500	-841
9.03333	-840
9.04167	-838
9.05000	-836
9.05833	-835
9.06667	-836
9.07500	-839
9.08333	-842
9.09167	-844
9.10000	-846
9.10833	-848
9.11667	-849
9.12500	-849
9.13333	-848
9.14167	-842
9.15000	-831
9.15833	-819
9.16667	-810
9.17500	-805
9.18333	-806
9.19167	-814
9.20000	-822
9.20833	-828
9.21667	-830
9.22500	-830
9.23333	-830
9.24167	-831
9.25000	-836
9.25833	-841
9.26667	-847
9.27500	-850
9.28333	-852
9.29167	-851
9.30000	-850
9.30833	-849
9.31667	-847
9.32500	-846
9.33333	-846
9.34167	-847
9.35000	-850
9.35833	-853
9.36667	-854
9.37500	-854
9.38333	-852
9.39167	-849
9.40000	-846
9.40833	-843
9.41667	-840
9.42500	-839
9.43333	-838
9.44167	-838
9.45000	-839
9.45833	-839
9.46667	-840
9.47500	-841
9.48333	-843
9.49167	-845
9.50000	-847
9.50833	-848
9.51667	-849
9.52500	-849
9.53333	-847
9.54167	-845
9.55000	-842
9.55833	-841
9.56667	-841
9.57500	-842
9.58333	-844
9.59167	-845
9.60000	-846
9.60833	-847
9.61667	-848
9.62500	-848
9.63333	-848
9.64167	-847
9.65000	-846
9.65833	-845
9.66667	-844
9.67500	-845
9.68333	-846
9.69167	-846
9.70000	-846
9.70833	-845
9.71667	-843
9.72500	-840
9.73333	-838
9.74167	-837
9.75000	-839
9.75833	-841
9.76667	-844
9.77500	-845
9.78333	-846
9.79167	-846
9.80000	-846
9.80833	-846
9.81667	-848
9.82500	-849
9.83333	-849
9.84167	-848
9.85000	-848
9.85833	-848
9.86667	-849
9.87500	-851
9.88333	-853
9.89167	-854
9.90000	-854
9.90833	-852
9.91667	-850
9.92500	-847
9.93333	-844
9.94167	-842
9.95000	-841
9.95833	-841
9.96667	-843
9.97500	-844
9.98333	-846
9.99167	-847
10.00000	-846
10.00833	-844
10.01667	-842
10.02500	-841
10.03333	-842
10.04167	-843
10.05000	-845
10.05833	-847
10.06667	-848
10.07500	-848
10.08333	-848
10.09167	-847
10.10000	-846
10.10833	-846
10.11667	-846
10.12500	-846
10.13333	-845
10.14167	-844
10.15000	-843
10.15833	-844
10.16667	-846
10.17500	-849
10.18333	-852
10.19167	-856
10.20000	-858
10.20833	-860
10.21667	-859
10.22500	-857
10.23333	-854
10.24167	-851
10.25000	-849
10.25833	-848
10.26667	-848
10.27500	-849
10.28333	-851
10.29167	-853
10.30000	-854
10.30833	-854
10.31667	-854
10.32500	-854
10.33333	-854
10.34167	-855
10.35000	-856
10.35833	-857
10.36667	-856
10.37500	-853
10.38333	-851
10.39167	-849
10.40000	-849
10.40833	-850
10.41667	-852
10.42500	-854
10.43333	-855
10.44167	-855
10.45000	-856
10.45833	-857
10.46667	-857
10.47500	-855
10.48333	-852
10.49167	-848
10.50000	-844
10.50833	-842
10.51667	-841
10.52500	-842
10.53333	-844
10.54167	-845
10.55000	-847
10.55833	-848
10.56667	-848
10.57500	-848
10.58333	-849
10.59167	-849
10.60000	-849
10.60833	-849
10.61667	-849
10.62500	-848
10.63333	-847
10.64167	-846
10.65000	-847
10.65833	-850
10.66667	-854
10.67500	-858
10.68333	-862
10.69167	-864
10.70000	-865
10.70833	-864
10.71667	-862
10.72500	-860
10.73333	-858
10.74167	-856
10.75000	-856
10.75833	-856
10.76667	-855
10.77500	-853
10.78333	-851
10.79167	-850
10.80000	-851
10.80833	-852
10.81667	-854
10.82500	-855
10.83333	-856
10.84167	-857
10.85000	-857
10.85833	-856
10.86667	-854
10.87500	-853
10.88333	-852
10.89167	-853
10.90000	-855
10.90833	-858
10.91667	-860
10.92500	-862
10.93333	-864
10.94167	-865
10.95000	-865
10.95833	-865
10.96667	-865
10.97500	-866
10.98333	-867
10.99167	-868
11.00000	-870
11.00833	-870
11.01667	-870
11.02500	-868
11.03333	-866
11.04167	-863
11.05000	-861
11.05833	-858
11.06667	-856
11.07500	-854
11.08333	-851
11.09167	-850
11.10000	-851
11.10833	-852
11.11667	-854
11.12500	-856
11.13333	-856
11.14167	-856
11.15000	-855
11.15833	-852
11.16667	-849
11.17500	-847
11.18333	-845
11.19167	-846
11.20000	-849
11.20833	-853
11.21667	-857
11.22500	-861
11.23333	-864
11.24167	-867
11.25000	-869
11.25833	-870
11.26667	-870
11.27500	-869
11.28333	-867
11.29167	-865
11.30000	-863
11.30833	-863
11.31667	-863
11.32500	-863
11.33333	-862
11.34167	-859
11.35000	-856
11.35833	-852
11.36667	-851
11.37500	-851
11.38333	-853
11.39167	-856
11.40000	-859
11.40833	-862
11.41667	-863
11.42500	-865
11.43333	-868
11.44167	-870
11.45000	-871
11.45833	-869
11.46667	-867
11.47500	-864
11.48333	-862
11.49167	-862
11.50000	-863
11.50833	-862
11.51667	-860
11.52500	-859
11.53333	-858
11.54167	-858
11.55000	-858
11.55833	-858
11.56667	-859
11.57500	-859
11.58333	-859
11.59167	-861
11.60000	-863
11.60833	-865
11.61667	-868
11.62500	-869
11.63333	-869
11.64167	-869
11.65000	-868
11.65833	-866
11.66667	-864
11.67500	-861
11.68333	-859
11.69167	-856
11.70000	-853
11.70833	-851
11.71667	-850
11.72500	-851
11.73333	-855
11.74167	-860
11.75000	-865
11.75833	-870
11.76667	-874
11.77500	-876
11.78333	-876
11.79167	-875
11.80000	-872
11.80833	-870
11.81667	-869
11.82500	-869
11.83333	-871
11.84167	-872
11.85000	-873
11.85833	-871
11.86667	-869
11.87500	-865
11.88333	-863
11.89167	-861
11.90000	-860
11.90833	-862
11.91667	-865
11.92500	-869
11.93333	-872
11.94167	-874
11.95000	-873
11.95833	-871
11.96667	-867
11.97500	-864
11.98333	-862
11.99167	-862
12.00000	-863
12.00833	-864
12.01667	-865
12.02500	-865
12.03333	-864
12.04167	-862
12.05000	-861
12.05833	-860
12.06667	-860
12.07500	-862
12.08333	-863
12.09167	-864
12.10000	-863
12.10833	-862
12.11667	-861
12.12500	-861
12.13333	-861
12.14167	-863
12.15000	-864
12.15833	-866
12.16667	-868
12.17500	-870
12.18333	-872
12.19167	-872
12.20000	-872
12.20833	-871
12.21667	-870
12.22500	-868
12.23333	-868
12.24167	-868
12.25000	-868
12.25833	-870
12.26667	-870
12.27500	-871
12.28333	-871
12.29167	-871
12.30000	-870
12.30833	-870
12.31667	-871
12.32500	-873
12.33333	-874
12.34167	-877
12.35000	-878
12.35833	-879
12.36667	-879
12.37500	-878
12.38333	-876
12.39167	-873
12.40000	-871
12.40833	-869
12.41667	-867
12.42500	-865
12.43333	-864
12.44167	-862
12.45000	-860
12.45833	-858
12.46667	-858
12.47500	-858
12.48333	-860
12.49167	-861
12.50000	-862
12.50833	-863
12.51667	-863
12.52500	-863
12.53333	-864
12.54167	-865
12.55000	-866
12.55833	-867
12.56667	-869
12.57500	-872
12.58333	-875
12.59167	-879
12.60000	-882
12.60833	-884
12.61667	-883
12.62500	-881
12.63333	-878
12.64167	-875
12.65000	-874
12.65833	-873
12.66667	-873
12.67500	-872
12.68333	-871
12.69167	-871
12.70000	-871
12.70833	-871
12.71667	-872
12.72500	-872
12.73333	-872
12.74167	-872
12.75000	-873
12.75833	-874
12.76667	-875
12.77500	-877
12.78333	-877
12.79167	-877
12.80000	-876
12.80833	-875
12.81667	-875
12.82500	-875
12.83333	-873
12.84167	-871
12.85000	-869
12.85833	-868
12.86667	-867
12.87500	-867
12.88333	-868
12.89167	-870
12.90000	-871
12.90833	-872
12.91667	-872
12.92500	-871
12.93333	-869
12.94167	-868
12.95000	-867
12.95833	-866
12.96667	-866
12.97500	-866
12.98333	-866
12.99167	-864
13.00000	-863
13.00833	-863
13.01667	-864
13.02500	-866
13.03333	-870
13.04167	-872
13.05000	-873
13.05833	-873
13.06667	-871
13.07500	-869
13.08333	-867
13.09167	-865
13.10000	-864
13.10833	-864
13.11667	-866
13.12500	-868
13.13333	-869
13.14167	-871
13.15000	-872
13.15833	-874
13.16667	-875
13.17500	-878
13.18333	-880
13.19167	-882
13.20000	-882
13.20833	-883
13.21667	-882
13.22500	-881
13.23333	-881
13.24167	-879
13.25000	-878
13.25833	-876
13.26667	-875
13.27500	-874
13.28333	-873
13.29167	-873
13.30000	-873
13.30833	-872
13.31667	-872
13.32500	-871
13.33333	-872
13.34167	-873
13.35000	-873
13.35833	-874
13.36667	-874
13.37500	-875
13.38333	-876
13.39167	-877
13.40000	-876
13.40833	-874
13.41667	-872
13.42500	-870
13.43333	-870
13.44167	-871
13.45000	-873
13.45833	-876
13.46667	-878
13.47500	-879
13.48333	-879
13.49167	-878
13.50000	-878
13.50833	-877
13.51667	-877
13.52500	-877
13.53333	-877
13.54167	-877
13.55000	-877
13.55833	-875
13.56667	-873
13.57500	-872
13.58333	-872
13.59167	-874
13.60000	-876
13.60833	-878
13.61667	-879
13.62500	-878
13.63333	-876
13.64167	-872
13.65000	-868
13.65833	-866
13.66667	-866
13.67500	-868
13.68333	-871
13.69167	-874
13.70000	-877
13.70833	-878
13.71667	-878
13.72500	-877
13.73333	-878
13.74167	-879
13.75000	-879
13.75833	-877
13.76667	-875
13.77500	-871
13.78333	-868
13.79167	-866
13.80000	-865
13.80833	-864
13.81667	-864
13.82500	-865
13.83333	-867
13.84167	-869
13.85000	-870
13.85833	-871
13.86667	-872
13.87500	-874
13.88333	-874
13.89167	-873
13.90000	-871
13.90833	-868
13.91667	-865
13.92500	-865
13.93333	-868
13.94167	-871
13.95000	-874
13.95833	-876
13.96667	-876
13.97500	-875
13.98333	-874
13.99167	-872
14.00000	-871
14.00833	-871
14.01667	-872
14.02500	-873
14.03333	-874
14.04167	-874
14.05000	-874
14.05833	-873
14.06667	-873
14.07500	-874
14.08333	-874
14.09167	-874
14.10000	-874
14.10833	-873
14.11667	-872
14.12500	-871
14.13333	-870
14.14167	-868
14.15000	-868
14.15833	-869
14.16667	-870
14.17500	-871
14.18333	-872
14.19167	-870
14.20000	-868
14.20833	-866
14.21667	-864
14.22500	-864
14.23333	-865
14.24167	-866
14.25000	-866
14.25833	-865
14.26667	-864
14.27500	-863
14.28333	-863
14.29167	-866
14.30000	-870
14.30833	-875
14.31667	-880
14.32500	-883
14.33333	-884
14.34167	-881
14.35000	-875
14.35833	-867
14.36667	-859
14.37500	-853
14.38333	-850
14.39167	-851
14.40000	-853
14.40833	-857
14.41667	-860
14.42500	-862
14.43333	-863
14.44167	-863
14.45000	-863
14.45833	-863
14.46667	-863
14.47500	-865
14.48333	-867
14.49167	-869
14.50000	-871
14.50833	-873
14.51667	-874
14.52500	-875
14.53333	-875
14.54167	-876
14.55000	-876
14.55833	-876
14.56667	-875
14.57500	-872
14.58333	-869
14.59167	-866
14.60000	-865
14.60833	-863
14.61667	-861
14.62500	-859
14.63333	-856
14.64167	-855
14.65000	-855
14.65833	-858
14.66667	-861
14.67500	-866
14.68333	-870
14.69167	-874
14.70000	-877
14.70833	-879
14.71667	-879
14.72500	-878
14.73333	-875
14.74167	-872
14.75000	-870
14.75833	-868
14.76667	-868
14.77500	-870
14.78333	-873
14.79167	-875
14.80000	-876
14.80833	-877
14.81667	-878
14.82500	-877
14.83333	-875
14.84167	-873
14.85000	-872
14.85833	-873
14.86667	-877
14.87500	-882
14.88333	-885
14.89167	-886
14.90000	-884
14.90833	-880
14.91667	-876
14.92500	-874
14.93333	-874
14.94167	-875
14.95000	-877
14.95833	-878
14.96667	-877
14.97500	-874
14.98333	-869
14.99167	-863
15.00000	-859
15.00833	-858
15.01667	-861
15.02500	-864
15.03333	-867
15.04167	-868
15.05000	-869
15.05833	-868
15.06667	-868
15.07500	-867
15.08333	-867
15.09167	-866
15.10000	-867
15.10833	-869
15.11667	-871
15.12500	-873
15.13333	-873
15.14167	-872
15.15000	-871
15.15833	-872
15.16667	-874
15.17500	-876
15.18333	-877
15.19167	-876
15.20000	-875
15.20833	-873
15.21667	-872
15.22500	-872
15.23333	-874
15.24167	-878
15.25000	-881
15.25833	-882
15.26667	-884
15.27500	-885
15.28333	-884
15.29167	-882
15.30000	-879
15.30833	-876
15.31667	-873
15.32500	-871
15.33333	-870
15.34167	-869
15.35000	-869
15.35833	-869
15.36667	-869
15.37500	-872
15.38333	-875
15.39167	-879
15.40000	-882
15.40833	-885
15.41667	-887
15.42500	-887
15.43333	-883
15.44167	-879
15.45000	-876
15.45833	-873
15.46667	-873
15.47500	-875
15.48333	-878
15.49167	-881
15.50000	-883
15.50833	-886
15.51667	-888
15.52500	-889
15.53333	-889
15.54167	-886
15.55000	-883
15.55833	-880
15.56667	-879
15.57500	-881
15.58333	-883
15.59167	-885
15.60000	-885
15.60833	-884
15.61667	-881
15.62500	-881
15.63333	-882
15.64167	-885
15.65000	-887
15.65833	-888
15.66667	-887
15.67500	-885
15.68333	-884
15.69167	-883
15.70000	-884
15.70833	-885
15.71667	-885
15.72500	-884
15.73333	-883
15.74167	-882
15.75000	-881
15.75833	-881
15.76667	-881
15.77500	-880
15.78333	-879
15.79167	-877
15.80000	-875
15.80833	-875
15.81667	-875
15.82500	-876
15.83333	-876
15.84167	-876
15.85000	-876
15.85833	-874
15.86667	-872
15.87500	-870
15.88333	-869
15.89167	-871
15.90000	-874
15.90833	-880
15.91667	-885
15.92500	-888
15.93333	-888
15.94167	-886
15.95000	-881
15.95833	-875
15.96667	-871
15.97500	-868
15.98333	-866
15.99167	-867
16.00000	-869
16.00833	-873
16.01667	-877
16.02500	-881
16.03333	-884
16.04167	-885
16.05000	-885
16.05833	-883
16.06667	-881
16.07500	-880
16.08333	-881
16.09167	-882
16.10000	-884
16.10833	-883
16.11667	-882
16.12500	-880
16.13333	-879
16.14167	-878
16.15000	-879
16.15833	-880
16.16667	-881
16.17500	-883
16.18333	-884
16.19167	-885
16.20000	-886
16.20833	-886
16.21667	-886
16.22500	-885
16.23333	-884
16.24167	-884
16.25000	-885
16.25833	-887
16.26667	-888
16.27500	-887
16.28333	-886
16.29167	-885
16.30000	-883
16.30833	-883
16.31667	-885
16.32500	-887
16.33333	-888
16.34167	-888
16.35000	-888
16.35833	-889
16.36667	-889
16.37500	-888
16.38333	-886
16.39167	-883
16.40000	-880
16.40833	-879
16.41667	-878
16.42500	-878
16.43333	-880
16.44167	-882
16.45000	-883
16.45833	-885
16.46667	-886
16.47500	-885
16.48333	-884
16.49167	-884
16.50000	-883
16.50833	-882
16.51667	-883
16.52500	-885
16.53333	-887
16.54167	-889
16.55000	-892
16.55833	-894
16.56667	-896
16.57500	-896
16.58333	-895
16.59167	-892
16.60000	-889
16.60833	-886
16.61667	-885
16.62500	-884
16.63333	-884
16.64167	-886
16.65000	-886
16.65833	-886
16.66667	-886
16.67500	-886
16.68333	-887
16.69167	-888
16.70000	-889
16.70833	-890
16.71667	-890
16.72500	-889
16.73333	-889
16.74167	-888
16.75000	-886
16.75833	-885
16.76667	-883
16.77500	-883
16.78333	-884
16.79167	-887
16.80000	-890
16.80833	-892
16.81667	-893
16.82500	-893
16.83333	-893
16.84167	-892
16.85000	-893
16.85833	-893
16.86667	-893
16.87500	-891
16.88333	-890
16.89167	-889
16.90000	-890
16.90833	-891
16.91667	-893
16.92500	-894
16.93333	-894
16.94167	-893
16.95000	-891
16.95833	-889
16.96667	-888
16.97500	-888
16.98333	-888
16.99167	-888
17.00000	-888
17.00833	-888
17.01667	-889
17.02500	-891
17.03333	-894
17.04167	-897
17.05000	-900
17.05833	-901
17.06667	-901
17.07500	-899
17.08333	-897
17.09167	-895
17.10000	-894
17.10833	-895
17.11667	-898
17.12500	-900
17.13333	-901
17.14167	-900
17.15000	-898
17.15833	-896
17.16667	-895
17.17500	-893
17.18333	-891
17.19167	-890
17.20000	-890
17.20833	-891
17.21667	-893
17.22500	-894
17.23333	-896
17.24167	-898
17.25000	-898
17.25833	-898
17.26667	-896
17.27500	-894
17.28333	-891
17.29167	-890
17.30000	-890
17.30833	-889
17.31667	-888
17.32500	-886
17.33333	-885
17.34167	-884
17.35000	-886
17.35833	-889
17.36667	-892
17.37500	-895
17.38333	-897
17.39167	-896
17.40000	-894
17.40833	-891
17.41667	-887
17.42500	-884
17.43333	-883
17.44167	-884
17.45000	-886
17.45833	-889
17.46667	-892
17.47500	-894
17.48333	-895
17.49167	-895
17.50000	-895
17.50833	-896
17.51667	-898
17.52500	-901
17.53333	-902
17.54167	-901
17.55000	-897
17.55833	-891
17.56667	-886
17.57500	-882
17.58333	-881
17.59167	-883
17.60000	-887
17.60833	-889
17.61667	-889
17.62500	-886
17.63333	-883
17.64167	-880
17.65000	-877
17.65833	-877
17.66667	-878
17.67500	-880
17.68333	-884
17.69167	-889
17.70000	-894
17.70833	-898
17.71667	-899
17.72500	-898
17.73333	-896
17.74167	-894
17.75000	-893
17.75833	-894
17.76667	-896
17.77500	-899
17.78333	-900
17.79167	-900
17.80000	-899
17.80833	-896
17.81667	-893
17.82500	-891
17.83333	-890
17.84167	-890
17.85000	-890
17.85833	-891
17.86667	-892
17.87500	-893
17.88333	-895
17.89167	-896
17.90000	-898
17.90833	-898
17.91667	-898
17.92500	-897
17.93333	-896
17.94167	-896
17.95000	-896
17.95833	-897
17.96667	-897
17.97500	-897
17.98333	-896
17.99167	-893
18.00000	-891
18.00833	-888
18.01667	-886
18.02500	-886
18.03333	-886
18.04167	-888
18.05000	-891
18.05833	-893
18.06667	-896
18.07500	-898
18.08333	-900
18.09167	-900
18.10000	-897
18.10833	-894
18.11667	-890
18.12500	-887
18.13333	-885
18.14167	-884
18.15000	-884
18.15833	-884
18.16667	-886
18.17500	-888
18.18333	-892
18.19167	-895
18.20000	-898
18.20833	-899
18.21667	-898
18.22500	-895
18.23333	-891
18.24167	-888
18.25000	-886
18.25833	-887
18.26667	-888
18.27500	-890
18.28333	-893
18.29167	-894
18.30000	-894
18.30833	-893
18.31667	-892
18.32500	-890
18.33333	-888
18.34167	-887
18.35000	-887
18.35833	-889
18.36667	-891
18.37500	-894
18.38333	-896
18.39167	-897
18.40000	-897
18.40833	-896
18.41667	-895
18.42500	-896
18.43333	-898
18.44167	-900
18.45000	-902
18.45833	-903
18.46667	-904
18.47500	-903
18.48333	-902
18.49167	-902
18.50000	-901
18.50833	-901
18.51667	-900
18.52500	-899
18.53333	-896
18.54167	-893
18.55000	-891
18.55833	-888
18.56667	-888
18.57500	-889
18.58333	-891
18.59167	-892
18.60000	-892
18.60833	-893
18.61667	-894
18.62500	-895
18.63333	-895
18.64167	-894
18.65000	-893
18.65833	-892
18.66667	-891
18.67500	-891
18.68333	-892
18.69167	-891
18.70000	-890
18.70833	-888
18.71667	-888
18.72500	-889
18.73333	-891
18.74167	-895
18.75000	-899
18.75833	-902
18.76667	-903
18.77500	-902
18.78333	-899
18.79167	-895
18.80000	-892
18.80833	-889
18.81667	-887
18.82500	-886
18.83333	-886
18.84167	-887
18.85000	-888
18.85833	-888
18.86667	-887
18.87500	-886
18.88333	-886
18.89167	-887
18.90000	-888
18.90833	-891
18.91667	-894
18.92500	-895
18.93333	-896
18.94167	-895
18.95000	-893
18.95833	-892
18.96667	-891
18.97500	-891
18.98333	-891
18.99167	-892
19.00000	-892
19.00833	-891
19.01667	-888
19.02500	-885
19.03333	-883
19.04167	-881
19.05000	-880
19.05833	-880
19.06667	-881
19.07500	-881
19.08333	-880
19.09167	-879
19.10000	-879
19.10833	-878
19.11667	-877
19.12500	-877
19.13333	-877
19.14167	-878
19.15000	-878
19.15833	-878
19.16667	-877
19.17500	-875
19.18333	-872
19.19167	-870
19.20000	-869
19.20833	-868
19.21667	-869
19.22500	-871
19.23333	-873
19.24167	-874
19.25000	-873
19.25833	-871
19.26667	-868
19.27500	-865
19.28333	-865
19.29167	-867
19.30000	-870
19.30833	-873
19.31667	-877
19.32500	-878
19.33333	-877
19.34167	-875
19.35000	-872
19.35833	-870
19.36667	-869
19.37500	-868
19.38333	-869
19.39167	-870
19.40000	-871
19.40833	-872
19.41667	-872
19.42500	-871
19.43333	-868
19.44167	-864
19.45000	-860
19.45833	-857
19.46667	-856
19.47500	-856
19.48333	-859
19.49167	-861
19.50000	-864
19.50833	-867
19.51667	-868
19.52500	-867
19.53333	-864
19.54167	-861
19.55000	-858
19.55833	-856
19.56667	-854
19.57500	-854
19.58333	-854
19.59167	-854
19.60000	-854
19.60833	-853
19.61667	-851
19.62500	-849
19.63333	-847
19.64167	-845
19.65000	-845
19.65833	-846
19.66667	-847
19.67500	-848
19.68333	-849
19.69167	-848
19.70000	-845
19.70833	-843
19.71667	-841
19.72500	-840
19.73333	-840
19.74167	-841
19.75000	-840
19.75833	-838
19.76667	-836
19.77500	-834
19.78333	-833
19.79167	-833
19.80000	-833
19.80833	-832
19.81667	-829
19.82500	-826
19.83333	-823
19.84167	-819
19.85000	-815
19.85833	-812
19.86667	-809
19.87500	-806
19.88333	-804
19.89167	-801
19.90000	-798
19.90833	-796
19.91667	-794
19.92500	-793
19.93333	-793
19.94167	-794
19.95000	-793
19.95833	-791
19.96667	-789
19.97500	-786
19.98333	-783
19.99167	-780
20.00000	-777
20.00833	-774
20.01667	-770
20.02500	-768
20.03333	-766
20.04167	-764
20.05000	-762
20.05833	-759
20.06667	-756
20.07500	-753
20.08333	-749
20.09167	-746
20.10000	-742
20.10833	-738
20.11667	-733
20.12500	-728
20.13333	-722
20.14167	-718
20.15000	-714
20.15833	-710
20.16667	-706
20.17500	-701
20.18333	-696
20.19167	-688
20.20000	-681
20.20833	-673
20.21667	-666
20.22500	-660
20.23333	-655
20.24167	-650
20.25000	-644
20.25833	-636
20.26667	-627
20.27500	-617
20.28333	-608
20.29167	-599
20.30000	-591
20.30833	-584
20.31667	-578
20.32500	-572
20.33333	-565
20.34167	-556
20.35000	-546
20.35833	-536
20.36667	-524
20.37500	-513
20.38333	-501
20.39167	-489
20.40000	-477
20.40833	-464
20.41667	-452
20.42500	-442
20.43333	-432
20.44167	-423
20.45000	-413
20.45833	-400
20.46667	-386
20.47500	-370
20.48333	-355
20.49167	-339
20.50000	-325
20.50833	-310
20.51667	-295
20.52500	-280
20.53333	-264
20.54167	-248
20.55000	-231
20.55833	-214
20.56667	-197
20.57500	-181
20.58333	-164
20.59167	-145
20.60000	-124
20.60833	-102
20.61667	-80
20.62500	-58
20.63333	-37
20.64167	-17
20.65000	2
20.65833	21
20.66667	41
20.67500	61
20.68333	83
20.69167	107
20.70000	132
20.70833	158
20.71667	185
20.72500	210
20.73333	235
20.74167	260
20.75000	285
20.75833	310
20.76667	337
20.77500	366
20.78333	395
20.79167	426
20.80000	457
20.80833	488
20.81667	520
20.82500	551
20.83333	584
20.84167	617
20.85000	651
20.85833	687
20.86667	723
20.87500	761
20.88333	797
20.89167	832
20.90000	866
20.90833	899
20.91667	934
20.92500	970
20.93333	1008
20.94167	1047
20.95000	1086
20.95833	1125
20.96667	1164
20.97500	1205
20.98333	1248
20.99167	1295
21.00000	1342
21.00833	1389
21.01667	1436
21.02500	1481
21.03333	1527
21.04167	1573
21.05000	1620
21.05833	1667
21.06667	1714
21.07500	1762
21.08333	1809
21.09167	1859
21.10000	1910
21.10833	1963
21.11667	2019
21.12500	2075
21.13333	2133
21.14167	2190
21.15000	2246
21.15833	2302
21.16667	2359
21.17500	2417
21.18333	2473
21.19167	2531
21.20000	2589
21.20833	2649
21.21667	2710
21.22500	2772
21.23333	2836
21.24167	2899
21.25000	2962
21.25833	3024
21.26667	3085
21.27500	3149
21.28333	3212
21.29167	3277
21.30000	3340
21.30833	3405
21.31667	3470
21.32500	3535
21.33333	3602
21.34167	3667
21.35000	3734
21.35833	3800
21.36667	3867
21.37500	3935
21.38333	4002
21.39167	4072
21.40000	4140
21.40833	4208
21.41667	4275
21.42500	4339
21.43333	4404
21.44167	4468
21.45000	4534
21.45833	4601
21.46667	4668
21.47500	4736
21.48333	4801
21.49167	4866
21.50000	4929
21.50833	4991
21.51667	5053
21.52500	5113
21.53333	5174
21.54167	5232
21.55000	5288
21.55833	5342
21.56667	5396
21.57500	5450
21.58333	5502
21.59167	5554
21.60000	5604
21.60833	5653
21.61667	5701
21.62500	5748
21.63333	5796
21.64167	5842
21.65000	5887
21.65833	5929
21.66667	5970
21.67500	6008
21.68333	6044
21.69167	6079
21.70000	6110
21.70833	6139
21.71667	6167
21.72500	6191
21.73333	6215
21.74167	6237
21.75000	6258
21.75833	6278
21.76667	6296
21.77500	6314
21.78333	6330
21.79167	6346
21.80000	6361
21.80833	6372
21.81667	6381
21.82500	6388
21.83333	6393
21.84167	6397
21.85000	6400
21.85833	6401
21.86667	6400
21.87500	6397
21.88333	6391
21.89167	6384
21.90000	6376
21.90833	6366
21.91667	6356
21.92500	6347
21.93333	6337
21.94167	6328
21.95000	6316
21.95833	6303
21.96667	6289
21.97500	6274
21.98333	6260
21.99167	6245
22.00000	6230
22.00833	6214
22.01667	6197
22.02500	6179
22.03333	6161
22.04167	6143
22.05000	6126
22.05833	6110
22.06667	6094
22.07500	6077
22.08333	6058
22.09167	6038
22.10000	6018
22.10833	5998
22.11667	5980
22.12500	5964
22.13333	5948
22.14167	5933
22.15000	5918
22.15833	5903
22.16667	5890
22.17500	5878
22.18333	5866
22.19167	5855
22.20000	5844
22.20833	5832
22.21667	5821
22.22500	5808
22.23333	5795
22.24167	5783
22.25000	5772
22.25833	5763
22.26667	5756
22.27500	5751
22.28333	5746
22.29167	5741
22.30000	5737
22.30833	5733
22.31667	5730
22.32500	5727
22.33333	5724
22.34167	5722
22.35000	5721
22.35833	5720
22.36667	5722
22.37500	5725
22.38333	5731
22.39167	5737
22.40000	5744
22.40833	5750
22.41667	5755
22.42500	5762
22.43333	5769
22.44167	5777
22.45000	5784
22.45833	5792
22.46667	5800
22.47500	5808
22.48333	5818
22.49167	5829
22.50000	5842
22.50833	5854
22.51667	5866
22.52500	5877
22.53333	5889
22.54167	5900
22.55000	5913
22.55833	5927
22.56667	5941
22.57500	5956
22.58333	5972
22.59167	5990
22.60000	6008
22.60833	6027
22.61667	6046
22.62500	6063
22.63333	6080
22.64167	6097
22.65000	6113
22.65833	6129
22.66667	6146
22.67500	6164
22.68333	6182
22.69167	6201
22.70000	6221
22.70833	6241
22.71667	6262
22.72500	6281
22.73333	6302
22.74167	6322
22.75000	6343
22.75833	6365
22.76667	6387
22.77500	6411
22.78333	6435
22.79167	6458
22.80000	6481
22.80833	6502
22.81667	6524
22.82500	6547
22.83333	6569
22.84167	6591
22.85000	6612
22.85833	6633
22.86667	6651
22.87500	6670
22.88333	6690
22.89167	6711
22.90000	6733
22.90833	6755
22.91667	6777
22.92500	6797
22.93333	6816
22.94167	6833
22.95000	6851
22.95833	6869
22.96667	6887
22.97500	6907
22.98333	6930
22.99167	6952
23.00000	6972
23.00833	6990
23.01667	7008
23.02500	7026
23.03333	7044
23.04167	7060
23.05000	7078
23.05833	7097
23.06667	7115
23.07500	7133
23.08333	7152
23.09167	7171
23.10000	7189
23.10833	7206
23.11667	7225
23.12500	7244
23.13333	7263
23.14167	7283
23.15000	7303
23.15833	7323
23.16667	7342
23.17500	7361
23.18333	7380
23.19167	7398
23.20000	7415
23.20833	7432
23.21667	7450
23.22500	7469
23.23333	7488
23.24167	7507
23.25000	7527
23.25833	7548
23.26667	7568
23.27500	7590
23.28333	7614
23.29167	7637
23.30000	7658
23.30833	7678
23.31667	7696
23.32500	7713
23.33333	7730
23.34167	7747
23.35000	7767
23.35833	7792
23.36667	7818
23.37500	7842
23.38333	7864
23.39167	7887
23.40000	7910
23.40833	7934
23.41667	7960
23.42500	7984
23.43333	8008
23.44167	8031
23.45000	8053
23.45833	8074
23.46667	8095
23.47500	8116
23.48333	8137
23.49167	8158
23.50000	8180
23.50833	8203
23.51667	8227
23.52500	8250
23.53333	8273
23.54167	8294
23.55000	8314
23.55833	8334
23.56667	8354
23.57500	8373
23.58333	8392
23.59167	8411
23.60000	8430
23.60833	8448
23.61667	8467
23.62500	8483
23.63333	8499
23.64167	8514
23.65000	8528
23.65833	8541
23.66667	8554
23.67500	8567
23.68333	8582
23.69167	8597
23.70000	8612
23.70833	8625
23.71667	8636
23.72500	8645
23.73333	8650
23.74167	8655
23.75000	8660
23.75833	8666
23.76667	8671
23.77500	8676
23.78333	8679
23.79167	8680
23.80000	8679
23.80833	8678
23.81667	8679
23.82500	8678
23.83333	8676
23.84167	8672
23.85000	8667
23.85833	8659
23.86667	8649
23.87500	8637
23.88333	8624
23.89167	8610
23.90000	8595
23.90833	8581
23.91667	8566
23.92500	8551
23.93333	8535
23.94167	8518
23.95000	8500
23.95833	8482
23.96667	8463
23.97500	8443
23.98333	8422
23.99167	8402
24.00000	8382
24.00833	8361
24.01667	8340
24.02500	8317
24.03333	8293
24.04167	8268
24.05000	8243
24.05833	8218
24.06667	8192
24.07500	8165
24.08333	8138
24.09167	8111
24.10000	8085
24.10833	8060
24.11667	8035
24.12500	8010
24.13333	7982
24.14167	7953
24.15000	7923
24.15833	7892
24.16667	7862
24.17500	7833
24.18333	7805
24.19167	7778
24.20000	7751
24.20833	7725
24.21667	7698
24.22500	7671
24.23333	7642
24.24167	7613
24.25000	7584
24.25833	7556
24.26667	7530
24.27500	7505
24.28333	7480
24.29167	7454
24.30000	7427
24.30833	7400
24.31667	7372
24.32500	7344
24.33333	7316
24.34167	7289
24.35000	7263
24.35833	7237
24.36667	7213
24.37500	7189
24.38333	7167
24.39167	7144
24.40000	7122
24.40833	7099
24.41667	7076
24.42500	7053
24.43333	7028
24.44167	7005
24.45000	6983
24.45833	6962
24.46667	6943
24.47500	6924
24.48333	6904
24.49167	6883
24.50000	6862
24.50833	6840
24.51667	6819
24.52500	6798
24.53333	6775
24.54167	6751
24.55000	6727
24.55833	6702
24.56667	6679
24.57500	6655
24.58333	6632
24.59167	6608
24.60000	6584
24.60833	6559
24.61667	6533
24.62500	6508
24.63333	6484
24.64167	6460
24.65000	6436
24.65833	6412
24.66667	6386
24.67500	6359
24.68333	6332
24.69167	6304
24.70000	6277
24.70833	6251
24.71667	6225
24.72500	6198
24.73333	6169
24.74167	6140
24.75000	6109
24.75833	6079
24.76667	6050
24.77500	6021
24.78333	5994
24.79167	5966
24.80000	5938
24.80833	5910
24.81667	5880
24.82500	5851
24.83333	5821
24.84167	5791
24.85000	5763
24.85833	5735
24.86667	5708
24.87500	5680
24.88333	5652
24.89167	5622
24.90000	5592
24.90833	5560
24.91667	5529
24.92500	5499
24.93333	5470
24.94167	5442
24.95000	5416
24.95833	5389
24.96667	5362
24.97500	5333
24.98333	5304
24.99167	5275
25.00000	5247
25.00833	5221
25.01667	5195
25.02500	5170
25.03333	5145
25.04167	5120
25.05000	5095
25.05833	5071
25.06667	5046
25.07500	5021
25.08333	4997
25.09167	4973
25.10000	4951
25.10833	4931
25.11667	4912
25.12500	4894
25.13333	4874
25.14167	4853
25.15000	4831
25.15833	4808
25.16667	4785
25.17500	4762
25.18333	4742
25.19167	4724
25.20000	4709
25.20833	4695
25.21667	4683
25.22500	4669
25.23333	4653
25.24167	4636
25.25000	4619
25.25833	4604
25.26667	4591
25.27500	4580
25.28333	4568
25.29167	4557
25.30000	4546
25.30833	4535
25.31667	4524
25.32500	4514
25.33333	4505
25.34167	4497
25.35000	4491
25.35833	4485
25.36667	4479
25.37500	4472
25.38333	4465
25.39167	4457
25.40000	4452
25.40833	4447
25.41667	4444
25.42500	4440
25.43333	4434
25.44167	4428
25.45000	4421
25.45833	4414
25.46667	4407
25.47500	4401
25.48333	4396
25.49167	4393
25.50000	4391
25.50833	4388
25.51667	4385
25.52500	4380
25.53333	4376
25.54167	4371
25.55000	4368
25.55833	4366
25.56667	4365
25.57500	4364
25.58333	4364
25.59167	4364
25.60000	4363
25.60833	4362
25.61667	4360
25.62500	4357
25.63333	4354
25.64167	4351
25.65000	4349
25.65833	4348
25.66667	4348
25.67500	4347
25.68333	4345
25.69167	4341
25.70000	4338
25.70833	4335
25.71667	4332
25.72500	4329
25.73333	4325
25.74167	4321
25.75000	4316
25.75833	4311
25.76667	4308
25.77500	4305
25.78333	4303
25.79167	4302
25.80000	4300
25.80833	4299
25.81667	4296
25.82500	4293
25.83333	4289
25.84167	4286
25.85000	4283
25.85833	4280
25.86667	4278
25.87500	4276
25.88333	4274
25.89167	4272
25.90000	4270
25.90833	4269
25.91667	4267
25.92500	4266
25.93333	4264
25.94167	4262
25.95000	4258
25.95833	4254
25.96667	4248
25.97500	4242
25.98333	4235
25.99167	4229
26.00000	4222
26.00833	4216
26.01667	4211
26.02500	4207
26.03333	4206
26.04167	4205
26.05000	4206
26.05833	4205
26.06667	4203
26.07500	4198
26.08333	4192
26.09167	4185
26.10000	4178
26.10833	4171
26.11667	4164
26.12500	4157
26.13333	4153
26.14167	4149
26.15000	4148
26.15833	4147
26.16667	4146
26.17500	4145
26.18333	4143
26.19167	4142
26.20000	4141
26.20833	4138
26.21667	4135
26.22500	4132
26.23333	4130
26.24167	4128
26.25000	4128
26.25833	4128
26.26667	4128
26.27500	4128
26.28333	4128
26.29167	4128
26.30000	4127
26.30833	4127
26.31667	4128
26.32500	4130
26.33333	4131
26.34167	4133
26.35000	4134
26.35833	4136
26.36667	4138
26.37500	4141
26.38333	4143
26.39167	4146
26.40000	4148
26.40833	4149
26.41667	4150
26.42500	4151
26.43333	4153
26.44167	4155
26.45000	4159
26.45833	4164
26.46667	4170
26.47500	4176
26.48333	4182
26.49167	4188
26.50000	4195
26.50833	4202
26.51667	4211
26.52500	4220
26.53333	4228
26.54167	4236
26.55000	4243
26.55833	4249
26.56667	4255
26.57500	4259
26.58333	4263
26.59167	4269
26.60000	4276
26.60833	4284
26.61667	4293
26.62500	4301
26.63333	4310
26.64167	4319
26.65000	4328
26.65833	4338
26.66667	4346
26.67500	4355
26.68333	4363
26.69167	4370
26.70000	4378
26.70833	4386
26.71667	4395
26.72500	4405
26.73333	4416
26.74167	4428
26.75000	4439
26.75833	4451
26.76667	4463
26.77500	4475
26.78333	4487
26.79167	4499
26.80000	4511
26.80833	4521
26.81667	4530
26.82500	4538
26.83333	4545
26.84167	4551
26.85000	4556
26.85833	4562
26.86667	4569
26.87500	4579
26.88333	4590
26.89167	4603
26.90000	4616
26.90833	4626
26.91667	4635
26.92500	4642
26.93333	4648
26.94167	4654
26.95000	4659
26.95833	4665
26.96667	4672
26.97500	4680
26.98333	4689
26.99167	4699
27.00000	4709
27.00833	4719
27.01667	4728
27.02500	4734
27.03333	4738
27.04167	4740
27.05000	4741
27.05833	4742
27.06667	4745
27.07500	4750
27.08333	4756
27.09167	4761
27.10000	4767
27.10833	4771
27.11667	4775
27.12500	4778
27.13333	4780
27.14167	4781
27.15000	4781
27.15833	4780
27.16667	4780
27.17500	4780
27.18333	4780
27.19167	4780
27.20000	4780
27.20833	4780
27.21667	4780
27.22500	4781
27.23333	4782
27.24167	4784
27.25000	4785
27.25833	4785
27.26667	4784
27.27500	4783
27.28333	4782
27.29167	4783
27.30000	4783
27.30833	4782
27.31667	4779
27.32500	4777
27.33333	4775
27.34167	4775
27.35000	4777
27.35833	4780
27.36667	4783
27.37500	4786
27.38333	4789
27.39167	4791
27.40000	4792
27.40833	4791
27.41667	4789
27.42500	4786
27.43333	4783
27.44167	4781
27.45000	4781
27.45833	4782
27.46667	4785
27.47500	4788
27.48333	4791
27.49167	4793
27.50000	4795
27.50833	4795
27.51667	4795
27.52500	4794
27.53333	4794
27.54167	4796
27.55000	4800
27.55833	4805
27.56667	4810
27.57500	4815
27.58333	4818
27.59167	4820
27.60000	4822
27.60833	4824
27.61667	4828
27.62500	4834
27.63333	4841
27.64167	4848
27.65000	4858
27.65833	4868
27.66667	4876
27.67500	4882
27.68333	4887
27.69167	4891
27.70000	4896
27.70833	4900
27.71667	4904
27.72500	4908
27.73333	4912
27.74167	4917
27.75000	4923
27.75833	4930
27.76667	4936
27.77500	4941
27.78333	4947
27.79167	4954
27.80000	4962
27.80833	4970
27.81667	4978
27.82500	4987
27.83333	4995
27.84167	5004
27.85000	5013
27.85833	5023
27.86667	5033
27.87500	5043
27.88333	5053
27.89167	5062
27.90000	5070
27.90833	5078
27.91667	5086
27.92500	5093
27.93333	5098
27.94167	5104
27.95000	5112
27.95833	5120
27.96667	5131
27.97500	5144
27.98333	5155
27.99167	5163
28.00000	5169
28.00833	5174
28.01667	5179
28.02500	5184
28.03333	5191
28.04167	5197
28.05000	5202
28.05833	5207
28.06667	5213
28.07500	5221
28.08333	5231
28.09167	5241
28.10000	5251
28.10833	5258
28.11667	5264
28.12500	5270
28.13333	5275
28.14167	5281
28.15000	5287
28.15833	5293
28.16667	5298
28.17500	5303
28.18333	5306
28.19167	5309
28.20000	5312
28.20833	5318
28.21667	5324
28.22500	5332
28.23333	5339
28.24167	5346
28.25000	5351
28.25833	5354
28.26667	5356
28.27500	5358
28.28333	5359
28.29167	5361
28.30000	5364
28.30833	5368
28.31667	5373
28.32500	5378
28.33333	5383
28.34167	5387
28.35000	5389
28.35833	5390
28.36667	5389
28.37500	5387
28.38333	5386
28.39167	5386
28.40000	5388
28.40833	5390
28.41667	5393
28.42500	5395
28.43333	5395
28.44167	5396
28.45000	5399
28.45833	5403
28.46667	5409
28.47500	5414
28.48333	5419
28.49167	5423
28.50000	5427
28.50833	5431
28.51667	5435
28.52500	5438
28.53333	5439
28.54167	5440
28.55000	5441
28.55833	5444
28.56667	5447
28.57500	5450
28.58333	5454
28.59167	5459
28.60000	5465
28.60833	5471
28.61667	5478
28.62500	5484
28.63333	5490
28.64167	5496
28.65000	5504
28.65833	5512
28.66667	5520
28.67500	5529
28.68333	5538
28.69167	5548
28.70000	5558
28.70833	5569
28.71667	5582
28.72500	5594
28.73333	5605
28.74167	5616
28.75000	5628
28.75833	5641
28.76667	5653
28.77500	5665
28.78333	5677
28.79167	5689
28.80000	5703
28.80833	5720
28.81667	5738
28.82500	5756
28.83333	5774
28.84167	5792
28.85000	5810
28.85833	5829
28.86667	5848
28.87500	5867
28.88333	5885
28.89167	5902
28.90000	5919
28.90833	5938
28.91667	5959
28.92500	5982
28.93333	6006
28.94167	6030
28.95000	6055
28.95833	6082
28.96667	6109
28.97500	6138
28.98333	6168
28.99167	6199
29.00000	6231
29.00833	6263
29.01667	6294
29.02500	6325
29.03333	6356
29.04167	6386
29.05000	6418
29.05833	6450
29.06667	6484
29.07500	6520
29.08333	6555
29.09167	6592
29.10000	6629
29.10833	6668
29.11667	6708
29.12500	6749
29.13333	6792
29.14167	6836
29.15000	6880
29.15833	6925
29.16667	6970
29.17500	7016
29.18333	7062
29.19167	7111
29.20000	7162
29.20833	7214
29.21667	7268
29.22500	7323
29.23333	7381
29.24167	7440
29.25000	7501
29.25833	7562
29.26667	7624
29.27500	7687
29.28333	7751
29.29167	7818
29.30000	7887
29.30833	7959
29.31667	8032
29.32500	8105
29.33333	8180
29.34167	8254
29.35000	8332
29.35833	8411
29.36667	8493
29.37500	8577
29.38333	8662
29.39167	8750
29.40000	8839
29.40833	8931
29.41667	9027
29.42500	9125
29.43333	9227
29.44167	9330
29.45000	9438
29.45833	9548
29.46667	9661
29.47500	9779
29.48333	9900
29.49167	10028
29.50000	10157
29.50833	10291
29.51667	10429
29.52500	10570
29.53333	10718
29.54167	10869
29.55000	11027
29.55833	11188
29.56667	11353
29.57500	11524
29.58333	11696
29.59167	11876
29.60000	12059
29.60833	12248
29.61667	12446
29.62500	12651
29.63333	12870
29.64167	13092
29.65000	13325
29.65833	13563
29.66667	13806
29.67500	14059
29.68333	14313
29.69167	14580
29.70000	14848
29.70833	15125
29.71667	15411
29.72500	15702
29.73333	16009
29.74167	16320
29.75000	16648
29.75833	16982
29.76667	17322
29.77500	17675
29.78333	18028
29.79167	18397
29.80000	18769
29.80833	19152
29.81667	19548
29.82500	19947
29.83333	20366
29.84167	20785
29.85000	21220
29.85833	21661
29.86667	22104
29.87500	22561
29.88333	23012
29.89167	23477
29.90000	23940
29.90833	24410
29.91667	24890
29.92500	25369
29.93333	25868
29.94167	26362
29.95000	26870
29.95833	27379
29.96667	27885
29.97500	28399
29.98333	28901
29.99167	29414
30.00000	29921
30.00833	30432
30.01667	30949
30.02500	31457
30.03333	31978
30.04167	32486
30.05000	32999
30.05833	33506
30.06667	34004
30.07500	34502
30.08333	34980
30.09167	35458
30.10000	35919
30.10833	36374
30.11667	36825
30.12500	37260
30.13333	37696
30.14167	38113
30.15000	38521
30.15833	38915
30.16667	39290
30.17500	39657
30.18333	40002
30.19167	40341
30.20000	40661
30.20833	40968
30.21667	41263
30.22500	41535
30.23333	41796
30.24167	42035
30.25000	42259
30.25833	42464
30.26667	42649
30.27500	42818
30.28333	42965
30.29167	43094
30.30000	43203
30.30833	43293
30.31667	43365
30.32500	43417
30.33333	43449
30.34167	43464
30.35000	43459
30.35833	43439
30.36667	43401
30.37500	43347
30.38333	43276
30.39167	43185
30.40000	43077
30.40833	42949
30.41667	42801
30.42500	42640
30.43333	42460
30.44167	42271
30.45000	42065
30.45833	41848
30.46667	41617
30.47500	41368
30.48333	41111
30.49167	40835
30.50000	40553
30.50833	40259
30.51667	39954
30.52500	39644
30.53333	39318
30.54167	38990
30.55000	38646
30.55833	38294
30.56667	37936
30.57500	37562
30.58333	37190
30.59167	36803
30.60000	36419
30.60833	36029
30.61667	35632
30.62500	35241
30.63333	34838
30.64167	34443
30.65000	34041
30.65833	33640
30.66667	33239
30.67500	32829
30.68333	32427
30.69167	32013
30.70000	31605
30.70833	31198
30.71667	30765
30.72500	30325
30.73333	29911
30.74167	29538
30.75000	29167
30.75833	28754
30.76667	28331
30.77500	27935
30.78333	27565
30.79167	27192
30.80000	26826
30.80833	26462
30.81667	26096
30.82500	25748
30.83333	25378
30.84167	24984
30.85000	24603
30.85833	24256
30.86667	23925
30.87500	23593
30.88333	23272
30.89167	22944
30.90000	22625
30.90833	22314
30.91667	21976
30.92500	21630
30.93333	21311
30.94167	21023
30.95000	20739
30.95833	20460
30.96667	20191
30.97500	19899
30.98333	19594
30.99167	19305
31.00000	19046
31.00833	18798
31.01667	18552
31.02500	18312
31.03333	18068
31.04167	17831
31.05000	17594
31.05833	17361
31.06667	17134
31.07500	16907
31.08333	16690
31.09167	16468
31.10000	16240
31.10833	16019
31.11667	15821
31.12500	15638
31.13333	15455
31.14167	15276
31.15000	15091
31.15833	14894
31.16667	14700
31.17500	14523
31.18333	14362
31.19167	14202
31.20000	14046
31.20833	13888
31.21667	13721
31.22500	13554
31.23333	13401
31.24167	13265
31.25000	13131
31.25833	13000
31.26667	12870
31.27500	12737
31.28333	12611
31.29167	12484
31.30000	12348
31.30833	12215
31.31667	12095
31.32500	11981
31.33333	11866
31.34167	11754
31.35000	11641
31.35833	11529
31.36667	11421
31.37500	11314
31.38333	11213
31.39167	11112
31.40000	11014
31.40833	10919
31.41667	10825
31.42500	10733
31.43333	10640
31.44167	10550
31.45000	10461
31.45833	10374
31.46667	10289
31.47500	10205
31.48333	10125
31.49167	10046
31.50000	9969
31.50833	9894
31.51667	9818
31.52500	9745
31.53333	9670
31.54167	9598
31.55000	9526
31.55833	9455
31.56667	9385
31.57500	9315
31.58333	9249
31.59167	9184
31.60000	9121
31.60833	9059
31.61667	8996
31.62500	8936
31.63333	8876
31.64167	8818
31.65000	8761
31.65833	8705
31.66667	8651
31.67500	8597
31.68333	8546
31.69167	8497
31.70000	8450
31.70833	8404
31.71667	8359
31.72500	8317
31.73333	8275
31.74167	8236
31.75000	8197
31.75833	8159
31.76667	8122
31.77500	8087
31.78333	8054
31.79167	8023
31.80000	7994
31.80833	7965
31.81667	7937
31.82500	7910
31.83333	7884
31.84167	7860
31.85000	7838
31.85833	7819
31.86667	7803
31.87500	7790
31.88333	7779
31.89167	7770
31.90000	7764
31.90833	7760
31.91667	7759
31.92500	7761
31.93333	7765
31.94167	7773
31.95000	7784
31.95833	7799
31.96667	7816
31.97500	7837
31.98333	7859
31.99167	7883
32.00000	7910
32.00833	7941
32.01667	7977
32.02500	8019
32.03333	8067
32.04167	8118
32.05000	8173
32.05833	8232
32.06667	8296
32.07500	8367
32.08333	8443
32.09167	8529
32.10000	8619
32.10833	8715
32.11667	8816
32.12500	8921
32.13333	9035
32.14167	9152
32.15000	9279
32.15833	9415
32.16667	9558
32.17500	9713
32.18333	9876
32.19167	10054
32.20000	10242
32.20833	10444
32.21667	10660
32.22500	10883
32.23333	11122
32.24167	11368
32.25000	11631
32.25833	11908
32.26667	12199
32.27500	12514
32.28333	12839
32.29167	13190
32.30000	13554
32.30833	13940
32.31667	14349
32.32500	14773
32.33333	15229
32.34167	15698
32.35000	16199
32.35833	16724
32.36667	17271
32.37500	17857
32.38333	18460
32.39167	19107
32.40000	19775
32.40833	20478
32.41667	21221
32.42500	21982
32.43333	22794
32.44167	23622
32.45000	24497
32.45833	25408
32.46667	26356
32.47500	27367
32.48333	28399
32.49167	29500
32.50000	30627
32.50833	31796
32.51667	33015
32.52500	34250
32.53333	35553
32.54167	36868
32.55000	38244
32.55833	39661
32.56667	41117
32.57500	42651
32.58333	44199
32.59167	45830
32.60000	47480
32.60833	49171
32.61667	50914
32.62500	52657
32.63333	54476
32.64167	56290
32.65000	58168
32.65833	60077
32.66667	62007
32.67500	64010
32.68333	65999
32.69167	68063
32.70000	70121
32.70833	72202
32.71667	74318
32.72500	76402
32.73333	78542
32.74167	80646
32.75000	82789
32.75833	84935
32.76667	87066
32.77500	89241
32.78333	91361
32.79167	93519
32.80000	95634
32.80833	97733
32.81667	99831
32.82500	101863
32.83333	103915
32.84167	105897
32.85000	107876
32.85833	109820
32.86667	111708
32.87500	113592
32.88333	115388
32.89167	117172
32.90000	118881
32.90833	120530
32.91667	122136
32.92500	123646
32.93333	125127
32.94167	126515
32.95000	127856
32.95833	129132
32.96667	130324
32.97500	131466
32.98333	132507
32.99167	133489
33.00000	134380
33.00833	135188
33.01667	135923
33.02500	136559
33.03333	137122
33.04167	137593
33.05000	137985
33.05833	138298
33.06667	138525
33.07500	138674
33.08333	138737
33.09167	138713
33.10000	138609
33.10833	138418
33.11667	138144
33.12500	137792
33.13333	137349
33.14167	136837
33.15000	136236
33.15833	135565
33.16667	134827
33.17500	134006
33.18333	133139
33.19167	132189
33.20000	131193
33.20833	130133
33.21667	129005
33.22500	127839
33.23333	126585
33.24167	125304
33.25000	123950
33.25833	122552
33.26667	121121
33.27500	119621
33.28333	118120
33.29167	116550
33.30000	114972
33.30833	113359
33.31667	111702
33.32500	110046
33.33333	108324
33.34167	106615
33.35000	104863
33.35833	103101
33.36667	101346
33.37500	99552
33.38333	97796
33.39167	96001
33.40000	94229
33.40833	92450
33.41667	90650
33.42500	88880
33.43333	87068
33.44167	85297
33.45000	83511
33.45833	81741
33.46667	80007
33.47500	78259
33.48333	76571
33.49167	74868
33.50000	73205
33.50833	71554
33.51667	69900
33.52500	68294
33.53333	66667
33.54167	65094
33.55000	63527
33.55833	61988
33.56667	60494
33.57500	59001
33.58333	57569
33.59167	56134
33.60000	54743
33.60833	53372
33.61667	52011
33.62500	50700
33.63333	49384
33.64167	48123
33.65000	46877
33.65833	45663
33.66667	44491
33.67500	43327
33.68333	42216
33.69167	41109
33.70000	40041
33.70833	38997
33.71667	37965
33.72500	36978
33.73333	35993
33.74167	35052
33.75000	34124
33.75833	33222
33.76667	32354
33.77500	31494
33.78333	30676
33.79167	29863
33.80000	29080
33.80833	28315
33.81667	27562
33.82500	26844
33.83333	26129
33.84167	25450
33.85000	24783
33.85833	24136
33.86667	23517
33.87500	22904
33.88333	22321
33.89167	21739
33.90000	21180
33.90833	20636
33.91667	20101
33.92500	19592
33.93333	19087
33.94167	18606
33.95000	18131
33.95833	17670
33.96667	17226
33.97500	16787
33.98333	16369
33.99167	15954
34.00000	15556
34.00833	15170
34.01667	14794
34.02500	14436
34.03333	14082
34.04167	13743
34.05000	13406
34.05833	13078
34.06667	12763
34.07500	12451
34.08333	12156
34.09167	11865
34.10000	11585
34.10833	11313
34.11667	11044
34.12500	10787
34.13333	10530
34.14167	10284
34.15000	10042
34.15833	9806
34.16667	9579
34.17500	9353
34.18333	9138
34.19167	8924
34.20000	8717
34.20833	8515
34.21667	8317
34.22500	8128
34.23333	7939
34.24167	7758
34.25000	7580
34.25833	7407
34.26667	7241
34.27500	7076
34.28333	6921
34.29167	6768
34.30000	6621
34.30833	6476
34.31667	6332
34.32500	6192
34.33333	6052
34.34167	5918
34.35000	5788
34.35833	5663
34.36667	5542
34.37500	5421
34.38333	5305
34.39167	5190
34.40000	5079
34.40833	4971
34.41667	4864
34.42500	4762
34.43333	4659
34.44167	4561
34.45000	4464
34.45833	4369
34.46667	4277
34.47500	4185
34.48333	4098
34.49167	4011
34.50000	3928
34.50833	3845
34.51667	3764
34.52500	3686
34.53333	3609
34.54167	3535
34.55000	3462
34.55833	3391
34.56667	3321
34.57500	3250
34.58333	3180
34.59167	3109
34.60000	3039
34.60833	2972
34.61667	2907
34.62500	2847
34.63333	2790
34.64167	2737
34.65000	2685
34.65833	2635
34.66667	2586
34.67500	2535
34.68333	2486
34.69167	2436
34.70000	2386
34.70833	2337
34.71667	2288
34.72500	2241
34.73333	2196
34.74167	2153
34.75000	2113
34.75833	2074
34.76667	2037
34.77500	1999
34.78333	1962
34.79167	1922
34.80000	1884
34.80833	1846
34.81667	1809
34.82500	1775
34.83333	1744
34.84167	1714
34.85000	1684
34.85833	1655
34.86667	1628
34.87500	1601
34.88333	1575
34.89167	1548
34.90000	1521
34.90833	1494
34.91667	1467
34.92500	1441
34.93333	1416
34.94167	1392
34.95000	1367
34.95833	1342
34.96667	1316
34.97500	1290
34.98333	1265
34.99167	1242
35.00000	1221
35.00833	1202
35.01667	1184
35.02500	1168
35.03333	1151
35.04167	1134
35.05000	1117
35.05833	1100
35.06667	1083
35.07500	1066
35.08333	1050
35.09167	1033
35.10000	1016
35.10833	1001
35.11667	987
35.12500	974
35.13333	960
35.14167	946
35.15000	930
35.15833	914
35.16667	898
35.17500	883
35.18333	870
35.19167	857
35.20000	845
35.20833	831
35.21667	816
35.22500	800
35.23333	785
35.24167	769
35.25000	754
35.25833	739
35.26667	723
35.27500	709
35.28333	695
35.29167	684
35.30000	675
35.30833	665
35.31667	655
35.32500	645
35.33333	633
35.34167	622
35.35000	609
35.35833	596
35.36667	581
35.37500	564
35.38333	548
35.39167	532
35.40000	518
35.40833	505
35.41667	494
35.42500	482
35.43333	470
35.44167	456
35.45000	442
35.45833	427
35.46667	413
35.47500	400
35.48333	389
35.49167	378
35.50000	367
35.50833	357
35.51667	345
35.52500	333
35.53333	321
35.54167	309
35.55000	299
35.55833	289
35.56667	278
35.57500	266
35.58333	254
35.59167	240
35.60000	227
35.60833	214
35.61667	201
35.62500	190
35.63333	178
35.64167	167
35.65000	158
35.65833	150
35.66667	141
35.67500	132
35.68333	122
35.69167	110
35.70000	97
35.70833	85
35.71667	74
35.72500	65
35.73333	57
35.74167	51
35.75000	45
35.75833	38
35.76667	30
35.77500	21
35.78333	11
35.79167	1
35.80000	-9
35.80833	-19
35.81667	-29
35.82500	-39
35.83333	-49
35.84167	-59
35.85000	-68
35.85833	-77
35.86667	-84
35.87500	-89
35.88333	-92
35.89167	-94
35.90000	-97
35.90833	-101
35.91667	-106
35.92500	-112
35.93333	-118
35.94167	-124
35.95000	-129
35.95833	-136
35.96667	-143
35.97500	-150
35.98333	-156
35.99167	-161
36.00000	-164
36.00833	-166
36.01667	-167
36.02500	-169
36.03333	-171
36.04167	-175
36.05000	-178
36.05833	-183
36.06667	-189
36.07500	-195
36.08333	-200
36.09167	-205
36.10000	-210
36.10833	-214
36.11667	-217
36.12500	-219
36.13333	-221
36.14167	-221
36.15000	-221
36.15833	-221
36.16667	-221
36.17500	-223
36.18333	-225
36.19167	-228
36.20000	-230
36.20833	-231
36.21667	-234
36.22500	-237
36.23333	-240
36.24167	-243
36.25000	-244
36.25833	-243
36.26667	-242
36.27500	-242
36.28333	-243
36.29167	-246
36.30000	-249
36.30833	-253
36.31667	-257
36.32500	-260
36.33333	-263
36.34167	-266
36.35000	-267
36.35833	-268
36.36667	-268
36.37500	-268
36.38333	-268
36.39167	-268
36.40000	-269
36.40833	-270
36.41667	-271
36.42500	-272
36.43333	-272
36.44167	-272
36.45000	-272
36.45833	-272
36.46667	-273
36.47500	-273
36.48333	-273
36.49167	-274
36.50000	-274
36.50833	-275
36.51667	-274
36.52500	-272
36.53333	-269
36.54167	-266
36.55000	-264
36.55833	-264
36.56667	-266
36.57500	-269
36.58333	-271
36.59167	-272
36.60000	-272
36.60833	-271
36.61667	-272
36.62500	-272
36.63333	-272
36.64167	-272
36.65000	-270
36.65833	-268
36.66667	-267
36.67500	-268
36.68333	-270
36.69167	-272
36.70000	-273
36.70833	-274
36.71667	-274
36.72500	-274
36.73333	-274
36.74167	-274
36.75000	-274
36.75833	-274
36.76667	-274
36.77500	-273
36.78333	-271
36.79167	-269
36.80000	-268
36.80833	-267
36.81667	-268
36.82500	-268
36.83333	-266
36.84167	-263
36.85000	-259
36.85833	-254
36.86667	-251
36.87500	-249
36.88333	-249
36.89167	-248
36.90000	-248
36.90833	-247
36.91667	-247
36.92500	-248
36.93333	-248
36.94167	-249
36.95000	-249
36.95833	-249
36.96667	-248
36.97500	-246
36.98333	-244
36.99167	-242
37.00000	-239
37.00833	-236
37.01667	-233
37.02500	-231
37.03333	-231
37.04167	-232
37.05000	-234
37.05833	-236
37.06667	-238
37.07500	-240
37.08333	-241
37.09167	-240
37.10000	-238
37.10833	-235
37.11667	-232
37.12500	-229
37.13333	-228
37.14167	-228
37.15000	-228
37.15833	-228
37.16667	-229
37.17500	-232
37.18333	-234
37.19167	-235
37.20000	-235
37.20833	-234
37.21667	-232
37.22500	-231
37.23333	-233
37.24167	-236
37.25000	-239
37.25833	-242
37.26667	-244
37.27500	-245
37.28333	-248
37.29167	-250
37.30000	-254
37.30833	-258
37.31667	-262
37.32500	-265
37.33333	-266
37.34167	-265
37.35000	-265
37.35833	-266
37.36667	-269
37.37500	-272
37.38333	-276
37.39167	-279
37.40000	-281
37.40833	-283
37.41667	-284
37.42500	-286
37.43333	-288
37.44167	-291
37.45000	-294
37.45833	-297
37.46667	-301
37.47500	-304
37.48333	-307
37.49167	-311
37.50000	-315
37.50833	-320
37.51667	-324
37.52500	-328
37.53333	-332
37.54167	-336
37.55000	-339
37.55833	-343
37.56667	-348
37.57500	-352
37.58333	-357
37.59167	-361
37.60000	-365
37.60833	-367
37.61667	-368
37.62500	-368
37.63333	-367
37.64167	-367
37.65000	-367
37.65833	-366
37.66667	-367
37.67500	-368
37.68333	-371
37.69167	-375
37.70000	-378
37.70833	-382
37.71667	-385
37.72500	-387
37.73333	-389
37.74167	-391
37.75000	-391
37.75833	-391
37.76667	-390
37.77500	-391
37.78333	-391
37.79167	-393
37.80000	-395
37.80833	-398
37.81667	-401
37.82500	-404
37.83333	-407
37.84167	-410
37.85000	-411
37.85833	-410
37.86667	-408
37.87500	-404
37.88333	-400
37.89167	-398
37.90000	-397
37.90833	-396
37.91667	-395
37.92500	-394
37.93333	-392
37.94167	-392
37.95000	-393
37.95833	-394
37.96667	-395
37.97500	-395
37.98333	-395
37.99167	-394
38.00000	-392
38.00833	-390
38.01667	-388
38.02500	-386
38.03333	-386
38.04167	-386
38.05000	-387
38.05833	-387
38.06667	-387
38.07500	-385
38.08333	-383
38.09167	-381
38.10000	-381
38.10833	-382
38.11667	-383
38.12500	-386
38.13333	-389
38.14167	-392
38.15000	-394
38.15833	-394
38.16667	-393
38.17500	-392
38.18333	-390
38.19167	-388
38.20000	-385
38.20833	-383
38.21667	-384
38.22500	-386
38.23333	-388
38.24167	-391
38.25000	-392
38.25833	-393
38.26667	-394
38.27500	-395
38.28333	-396
38.29167	-396
38.30000	-396
38.30833	-396
38.31667	-396
38.32500	-396
38.33333	-396
38.34167	-396
38.35000	-396
38.35833	-395
38.36667	-396
38.37500	-398
38.38333	-400
38.39167	-401
38.40000	-402
38.40833	-404
38.41667	-406
38.42500	-408
38.43333	-411
38.44167	-414
38.45000	-415
38.45833	-415
38.46667	-414
38.47500	-414
38.48333	-415
38.49167	-417
38.50000	-420
38.50833	-423
38.51667	-427
38.52500	-430
38.53333	-434
38.54167	-439
38.55000	-444
38.55833	-449
38.56667	-453
38.57500	-457
38.58333	-460
38.59167	-463
38.60000	-464
38.60833	-464
38.61667	-462
38.62500	-461
38.63333	-461
38.64167	-463
38.65000	-467
38.65833	-473
38.66667	-478
38.67500	-480
38.68333	-480
38.69167	-480
38.70000	-479
38.70833	-478
38.71667	-478
38.72500	-479
38.73333	-481
38.74167	-484
38.75000	-488
38.75833	-492
38.76667	-495
38.77500	-497
38.78333	-499
38.79167	-501
38.80000	-505
38.80833	-508
38.81667	-513
38.82500	-517
38.83333	-521
38.84167	-524
38.85000	-526
38.85833	-528
38.86667	-531
38.87500	-534
38.88333	-537
38.89167	-539
38.90000	-540
38.90833	-541
38.91667	-541
38.92500	-541
38.93333	-542
38.94167	-544
38.95000	-547
38.95833	-549
38.96667	-550
38.97500	-549
38.98333	-548
38.99167	-548
39.00000	-549
39.00833	-551
39.01667	-555
39.02500	-558
39.03333	-559
39.04167	-559
39.05000	-558
39.05833	-556
39.06667	-555
39.07500	-554
39.08333	-554
39.09167	-554
39.10000	-555
39.10833	-557
39.11667	-560
39.12500	-564
39.13333	-569
39.14167	-573
39.15000	-575
39.15833	-575
39.16667	-574
39.17500	-571
39.18333	-569
39.19167	-568
39.20000	-569
39.20833	-571
39.21667	-572
39.22500	-573
39.23333	-573
39.24167	-572
39.25000	-572
39.25833	-572
39.26667	-574
39.27500	-576
39.28333	-578
39.29167	-581
39.30000	-583
39.30833	-585
39.31667	-586
39.32500	-587
39.33333	-587
39.34167	-588
39.35000	-588
39.35833	-587
39.36667	-586
39.37500	-584
39.38333	-583
39.39167	-583
39.40000	-584
39.40833	-585
39.41667	-586
39.42500	-587
39.43333	-586
39.44167	-586
39.45000	-586
39.45833	-588
39.46667	-591
39.47500	-595
39.48333	-598
39.49167	-601
39.50000	-602
39.50833	-603
39.51667	-605
39.52500	-606
39.53333	-606
39.54167	-606
39.55000	-606
39.55833	-606
39.56667	-606
39.57500	-607
39.58333	-609
39.59167	-611
39.60000	-612
39.60833	-613
39.61667	-612
39.62500	-611
39.63333	-611
39.64167	-610
39.65000	-611
39.65833	-613
39.66667	-615
39.67500	-616
39.68333	-617
39.69167	-618
39.70000	-619
39.70833	-621
39.71667	-624
39.72500	-627
39.73333	-628
39.74167	-629
39.75000	-628
39.75833	-627
39.76667	-625
39.77500	-625
39.78333	-626
39.79167	-626
39.80000	-625
39.80833	-624
39.81667	-623
39.82500	-623
39.83333	-624
39.84167	-626
39.85000	-629
39.85833	-631
39.86667	-631
39.87500	-629
39.88333	-626
39.89167	-622
39.90000	-619
39.90833	-616
39.91667	-614
39.92500	-613
39.93333	-612
39.94167	-612
39.95000	-611
39.95833	-610
39.96667	-608
39.97500	-604
39.98333	-600
39.99167	-595
40.00000	-591
40.00833	-588
40.01667	-585
40.02500	-580
40.03333	-573
40.04167	-564
40.05000	-555
40.05833	-546
40.06667	-539
40.07500	-535
40.08333	-532
40.09167	-527
40.10000	-521
40.10833	-514
40.11667	-506
40.12500	-498
40.13333	-489
40.14167	-480
40.15000	-470
40.15833	-459
40.16667	-447
40.17500	-433
40.18333	-419
40.19167	-404
40.20000	-387
40.20833	-371
40.21667	-354
40.22500	-337
40.23333	-318
40.24167	-299
40.25000	-279
40.25833	-258
40.26667	-238
40.27500	-216
40.28333	-193
40.29167	-166
40.30000	-137
40.30833	-105
40.31667	-72
40.32500	-40
40.33333	-7
40.34167	26
40.35000	60
40.35833	96
40.36667	133
40.37500	172
40.38333	211
40.39167	254
40.40000	299
40.40833	346
40.41667	395
40.42500	445
40.43333	496
40.44167	547
40.45000	599
40.45833	652
40.46667	707
40.47500	764
40.48333	823
40.49167	884
40.50000	945
40.50833	1007
40.51667	1069
40.52500	1132
40.53333	1197
40.54167	1263
40.55000	1333
40.55833	1405
40.56667	1478
40.57500	1554
40.58333	1628
40.59167	1704
40.60000	1779
40.60833	1856
40.61667	1934
40.62500	2011
40.63333	2090
40.64167	2168
40.65000	2246
40.65833	2325
40.66667	2402
40.67500	2482
40.68333	2560
40.69167	2640
40.70000	2719
40.70833	2798
40.71667	2880
40.72500	2960
40.73333	3042
40.74167	3122
40.75000	3202
40.75833	3280
40.76667	3356
40.77500	3431
40.78333	3506
40.79167	3583
40.80000	3661
40.80833	3739
40.81667	3816
40.82500	3890
40.83333	3962
40.84167	4031
40.85000	4098
40.85833	4164
40.86667	4228
40.87500	4291
40.88333	4352
40.89167	4410
40.90000	4467
40.90833	4522
40.91667	4577
40.92500	4629
40.93333	4682
40.94167	4732
40.95000	4777
40.95833	4819
40.96667	4857
40.97500	4892
40.98333	4925
40.99167	4957
41.00000	4988
41.00833	5018
41.01667	5046
41.02500	5071
41.03333	5093
41.04167	5112
41.05000	5127
41.05833	5139
41.06667	5149
41.07500	5157
41.08333	5161
41.09167	5162
41.10000	5159
41.10833	5154
41.11667	5148
41.12500	5139
41.13333	5128
41.14167	5115
41.15000	5097
41.15833	5076
41.16667	5052
41.17500	5024
41.18333	4995
41.19167	4963
41.20000	4930
41.20833	4897
41.21667	4862
41.22500	4824
41.23333	4784
41.24167	4741
41.25000	4695
41.25833	4647
41.26667	4599
41.27500	4549
41.28333	4498
41.29167	4445
41.30000	4391
41.30833	4336
41.31667	4278
41.32500	4220
41.33333	4158
41.34167	4097
41.35000	4034
41.35833	3970
41.36667	3906
41.37500	3840
41.38333	3773
41.39167	3704
41.40000	3635
41.40833	3565
41.41667	3495
41.42500	3427
41.43333	3358
41.44167	3291
41.45000	3222
41.45833	3152
41.46667	3080
41.47500	3004
41.48333	2930
41.49167	2857
41.50000	2788
41.50833	2719
41.51667	2651
41.52500	2583
41.53333	2512
41.54167	2442
41.55000	2372
41.55833	2302
41.56667	2235
41.57500	2170
41.58333	2108
41.59167	2046
41.60000	1984
41.60833	1922
41.61667	1859
41.62500	1797
41.63333	1734
41.64167	1673
41.65000	1612
41.65833	1554
41.66667	1496
41.67500	1437
41.68333	1379
41.69167	1321
41.70000	1265
41.70833	1212
41.71667	1162
41.72500	1113
41.73333	1064
41.74167	1016
41.75000	968
41.75833	921
41.76667	877
41.77500	833
41.78333	793
41.79167	754
41.80000	715
41.80833	677
41.81667	638
41.82500	600
41.83333	561
41.84167	524
41.85000	490
41.85833	457
41.86667	424
41.87500	389
41.88333	356
41.89167	323
41.90000	291
41.90833	260
41.91667	231
41.92500	204
41.93333	176
41.94167	150
41.95000	125
41.95833	101
41.96667	78
41.97500	55
41.98333	32
41.99167	10
42.00000	-12
42.00833	-33
42.01667	-53
42.02500	-73
42.03333	-94
42.04167	-113
42.05000	-133
42.05833	-151
42.06667	-167
42.07500	-181
42.08333	-194
42.09167	-208
42.10000	-222
42.10833	-237
42.11667	-251
42.12500	-264
42.13333	-275
42.14167	-287
42.15000	-299
42.15833	-312
42.16667	-325
42.17500	-338
42.18333	-351
42.19167	-364
42.20000	-375
42.20833	-385
42.21667	-395
42.22500	-402
42.23333	-409
42.24167	-414
42.25000	-420
42.25833	-426
42.26667	-433
42.27500	-439
42.28333	-446
42.29167	-453
42.30000	-460
42.30833	-468
42.31667	-475
42.32500	-481
42.33333	-488
42.34167	-495
42.35000	-502
42.35833	-510
42.36667	-518
42.37500	-525
42.38333	-531
42.39167	-537
42.40000	-543
42.40833	-549
42.41667	-556
42.42500	-561
42.43333	-566
42.44167	-569
42.45000	-571
42.45833	-574
42.46667	-576
42.47500	-578
42.48333	-582
42.49167	-586
42.50000	-592
42.50833	-598
42.51667	-604
42.52500	-609
42.53333	-611
42.54167	-612
42.55000	-613
42.55833	-613
42.56667	-614
42.57500	-616
42.58333	-619
42.59167	-622
42.60000	-626
42.60833	-628
42.61667	-630
42.62500	-632
42.63333	-632
42.64167	-633
42.65000	-635
42.65833	-638
42.66667	-641
42.67500	-645
42.68333	-648
42.69167	-652
42.70000	-654
42.70833	-657
42.71667	-660
42.72500	-663
42.73333	-665
42.74167	-667
42.75000	-669
42.75833	-670
42.76667	-672
42.77500	-673
42.78333	-673
42.79167	-673
42.80000	-672
42.80833	-671
42.81667	-670
42.82500	-670
42.83333	-672
42.84167	-674
42.85000	-677
42.85833	-680
42.86667	-682
42.87500	-684
42.88333	-686
42.89167	-687
42.90000	-689
42.90833	-692
42.91667	-694
42.92500	-696
42.93333	-699
42.94167	-701
42.95000	-702
42.95833	-703
42.96667	-703
42.97500	-704
42.98333	-706
42.99167	-708
43.00000	-710
43.00833	-711
43.01667	-711
43.02500	-710
43.03333	-710
43.04167	-710
43.05000	-712
43.05833	-714
43.06667	-714
43.07500	-712
43.08333	-711
43.09167	-711
43.10000	-712
43.10833	-715
43.11667	-720
43.12500	-723
43.13333	-726
43.14167	-727
43.15000	-727
43.15833	-725
43.16667	-722
43.17500	-721
43.18333	-720
43.19167	-719
43.20000	-720
43.20833	-719
43.21667	-717
43.22500	-716
43.23333	-717
43.24167	-719
43.25000	-721
43.25833	-724
43.26667	-726
43.27500	-727
43.28333	-728
43.29167	-730
43.30000	-731
43.30833	-732
43.31667	-733
43.32500	-736
43.33333	-740
43.34167	-745
43.35000	-750
43.35833	-753
43.36667	-754
43.37500	-753
43.38333	-750
43.39167	-746
43.40000	-741
43.40833	-739
43.41667	-738
43.42500	-738
43.43333	-740
43.44167	-742
43.45000	-743
43.45833	-743
43.46667	-743
43.47500	-743
43.48333	-743
43.49167	-743
43.50000	-745
43.50833	-747
43.51667	-750
43.52500	-752
43.53333	-752
43.54167	-752
43.55000	-751
43.55833	-751
43.56667	-751
43.57500	-751
43.58333	-751
43.59167	-751
43.60000	-752
43.60833	-753
43.61667	-754
43.62500	-755
43.63333	-756
43.64167	-756
43.65000	-756
43.65833	-754
43.66667	-753
43.67500	-753
43.68333	-755
43.69167	-757
43.70000	-760
43.70833	-761
43.71667	-761
43.72500	-758
43.73333	-754
43.74167	-751
43.75000	-750
43.75833	-751
43.76667	-753
43.77500	-757
43.78333	-760
43.79167	-760
43.80000	-759
43.80833	-757
43.81667	-757
43.82500	-758
43.83333	-761
43.84167	-765
43.85000	-766
43.85833	-767
43.86667	-766
43.87500	-766
43.88333	-765
43.89167	-765
43.90000	-766
43.90833	-767
43.91667	-767
43.92500	-768
43.93333	-769
43.94167	-770
43.95000	-772
43.95833	-775
43.96667	-776
43.97500	-778
43.98333	-779
43.99167	-780
44.00000	-781
44.00833	-782
44.01667	-781
44.02500	-780
44.03333	-776
44.04167	-773
44.05000	-770
44.05833	-767
44.06667	-766
44.07500	-766
44.08333	-767
44.09167	-767
44.10000	-769
44.10833	-772
44.11667	-775
44.12500	-777
44.13333	-777
44.14167	-775
44.15000	-773
44.15833	-770
44.16667	-770
44.17500	-772
44.18333	-774
44.19167	-776
44.20000	-776
44.20833	-774
44.21667	-769
44.22500	-763
44.23333	-759
44.24167	-757
44.25000	-758
44.25833	-762
44.26667	-766
44.27500	-770
44.28333	-773
44.29167	-776
44.30000	-778
44.30833	-779
44.31667	-779
44.32500	-778
44.33333	-777
44.34167	-775
44.35000	-774
44.35833	-774
44.36667	-774
44.37500	-775
44.38333	-776
44.39167	-779
44.40000	-781
44.40833	-782
44.41667	-781
44.42500	-778
44.43333	-774
44.44167	-770
44.45000	-767
44.45833	-765
44.46667	-765
44.47500	-767
44.48333	-771
44.49167	-775
44.50000	-780
44.50833	-784
44.51667	-785
44.52500	-785
44.53333	-782
44.54167	-779
44.55000	-777
44.55833	-774
44.56667	-771
44.57500	-768
44.58333	-767
44.59167	-767
44.60000	-768
44.60833	-769
44.61667	-771
44.62500	-772
44.63333	-773
44.64167	-775
44.65000	-776
44.65833	-777
44.66667	-777
44.67500	-776
44.68333	-773
44.69167	-771
44.70000	-769
44.70833	-767
44.71667	-766
44.72500	-764
44.73333	-764
44.74167	-764
44.75000	-764
44.75833	-764
44.76667	-764
44.77500	-763
44.78333	-762
44.79167	-761
44.80000	-759
44.80833	-757
44.81667	-754
44.82500	-752
44.83333	-751
44.84167	-750
44.85000	-749
44.85833	-747
44.86667	-746
44.87500	-746
44.88333	-746
44.89167	-748
44.90000	-749
44.90833	-749
44.91667	-746
44.92500	-743
44.93333	-739
44.94167	-736
44.95000	-733
44.95833	-733
44.96667	-733
44.97500	-734
44.98333	-735
44.99167	-738
45.00000	-741
45.00833	-743
45.01667	-744
45.02500	-743
45.03333	-741
45.04167	-740
45.05000	-738
45.05833	-737
45.06667	-736
45.07500	-733
45.08333	-730
45.09167	-726
45.10000	-722
45.10833	-719
45.11667	-716
45.12500	-714
45.13333	-713
45.14167	-715
45.15000	-718
45.15833	-721
45.16667	-722
45.17500	-722
45.18333	-721
45.19167	-720
45.20000	-719
45.20833	-719
45.21667	-720
45.22500	-721
45.23333	-723
45.24167	-724
45.25000	-725
45.25833	-724
45.26667	-722
45.27500	-718
45.28333	-715
45.29167	-711
45.30000	-707
45.30833	-705
45.31667	-704
45.32500	-706
45.33333	-709
45.34167	-712
45.35000	-713
45.35833	-713
45.36667	-712
45.37500	-710
45.38333	-707
45.39167	-706
45.40000	-705
45.40833	-705
45.41667	-706
45.42500	-706
45.43333	-705
45.44167	-704
45.45000	-703
45.45833	-702
45.46667	-702
45.47500	-703
45.48333	-705
45.49167	-708
45.50000	-710
45.50833	-713
45.51667	-714
45.52500	-715
45.53333	-716
45.54167	-718
45.55000	-721
45.55833	-723
45.56667	-723
45.57500	-722
45.58333	-719
45.59167	-715
45.60000	-711
45.60833	-710
45.61667	-710
45.62500	-711
45.63333	-713
45.64167	-714
45.65000	-714
45.65833	-715
45.66667	-717
45.67500	-720
45.68333	-722
45.69167	-725
45.70000	-727
45.70833	-729
45.71667	-729
45.72500	-727
45.73333	-726
45.74167	-724
45.75000	-725
45.75833	-726
45.76667	-728
45.77500	-730
45.78333	-732
45.79167	-735
45.80000	-739
45.80833	-743
45.81667	-747
45.82500	-751
45.83333	-752
45.84167	-753
45.85000	-754
45.85833	-754
45.86667	-754
45.87500	-753
45.88333	-751
45.89167	-748
45.90000	-746
45.90833	-745
45.91667	-746
45.92500	-749
45.93333	-752
45.94167	-756
45.95000	-759
45.95833	-762
45.96667	-763
45.97500	-762
45.98333	-761
45.99167	-760
46.00000	-760
46.00833	-761
46.01667	-763
46.02500	-765
46.03333	-768
46.04167	-769
46.05000	-770
46.05833	-770
46.06667	-769
46.07500	-770
46.08333	-772
46.09167	-775
46.10000	-779
46.10833	-782
46.11667	-784
46.12500	-785
46.13333	-785
46.14167	-784
46.15000	-783
46.15833	-782
46.16667	-783
46.17500	-785
46.18333	-787
46.19167	-789
46.20000	-791
46.20833	-791
46.21667	-789
46.22500	-788
46.23333	-788
46.24167	-789
46.25000	-791
46.25833	-792
46.26667	-794
46.27500	-796
46.28333	-797
46.29167	-797
46.30000	-795
46.30833	-794
46.31667	-792
46.32500	-791
46.33333	-791
46.34167	-792
46.35000	-795
46.35833	-799
46.36667	-803
46.37500	-807
46.38333	-810
46.39167	-812
46.40000	-812
46.40833	-812
46.41667	-813
46.42500	-814
46.43333	-815
46.44167	-815
46.45000	-815
46.45833	-813
46.46667	-812
46.47500	-809
46.48333	-807
46.49167	-805
46.50000	-803
46.50833	-802
46.51667	-802
46.52500	-804
46.53333	-806
46.54167	-808
46.55000	-810
46.55833	-810
46.56667	-809
46.57500	-808
46.58333	-807
46.59167	-807
46.60000	-808
46.60833	-809
46.61667	-811
46.62500	-813
46.63333	-815
46.64167	-816
46.65000	-815
46.65833	-813
46.66667	-811
46.67500	-810
46.68333	-810
46.69167	-810
46.70000	-811
46.70833	-812
46.71667	-812
46.72500	-814
46.73333	-817
46.74167	-821
46.75000	-824
46.75833	-824
46.76667	-823
46.77500	-821
46.78333	-820
46.79167	-820
46.80000	-822
46.80833	-825
46.81667	-828
46.82500	-830
46.83333	-829
46.84167	-826
46.85000	-821
46.85833	-818
46.86667	-816
46.87500	-817
46.88333	-818
46.89167	-819
46.90000	-821
46.90833	-821
46.91667	-819
46.92500	-816
46.93333	-813
46.94167	-810
46.95000	-809
46.95833	-810
46.96667	-811
46.97500	-813
46.98333	-814
46.99167	-815
47.00000	-816
47.00833	-817
47.01667	-819
47.02500	-821
47.03333	-821
47.04167	-820
47.05000	-818
47.05833	-816
47.06667	-814
47.07500	-813
47.08333	-812
47.09167	-813
47.10000	-814
47.10833	-815
47.11667	-816
47.12500	-817
47.13333	-816
47.14167	-815
47.15000	-814
47.15833	-813
47.16667	-813
47.17500	-813
47.18333	-813
47.19167	-813
47.20000	-812
47.20833	-810
47.21667	-808
47.22500	-807
47.23333	-806
47.24167	-805
47.25000	-805
47.25833	-805
47.26667	-806
47.27500	-807
47.28333	-807
47.29167	-806
47.30000	-805
47.30833	-803
47.31667	-802
47.32500	-802
47.33333	-802
47.34167	-803
47.35000	-803
47.35833	-803
47.36667	-801
47.37500	-801
47.38333	-800
47.39167	-801
47.40000	-802
47.40833	-802
47.41667	-802
47.42500	-802
47.43333	-803
47.44167	-804
47.45000	-806
47.45833	-806
47.46667	-806
47.47500	-803
47.48333	-801
47.49167	-799
47.50000	-798
47.50833	-798
47.51667	-798
47.52500	-799
47.53333	-799
47.54167	-797
47.55000	-794
47.55833	-791
47.56667	-788
47.57500	-787
47.58333	-788
47.59167	-790
47.60000	-792
47.60833	-793
47.61667	-792
47.62500	-791
47.63333	-789
47.64167	-788
47.65000	-787
47.65833	-787
47.66667	-786
47.67500	-784
47.68333	-782
47.69167	-781
47.70000	-782
47.70833	-783
47.71667	-785
47.72500	-787
47.73333	-788
47.74167	-789
47.75000	-791
47.75833	-792
47.76667	-793
47.77500	-793
47.78333	-792
47.79167	-790
47.80000	-787
47.80833	-785
47.81667	-782
47.82500	-780
47.83333	-778
47.84167	-777
47.85000	-777
47.85833	-778
47.86667	-778
47.87500	-779
47.88333	-780
47.89167	-780
47.90000	-780
47.90833	-779
47.91667	-777
47.92500	-776
47.93333	-774
47.94167	-774
47.95000	-774
47.95833	-776
47.96667	-778
47.97500	-779
47.98333	-779
47.99167	-778
48.00000	-776
48.00833	-776
48.01667	-776
48.02500	-778
48.03333	-781
48.04167	-784
48.05000	-785
48.05833	-785
48.06667	-782
48.07500	-779
48.08333	-776
48.09167	-774
48.10000	-774
48.10833	-775
48.11667	-775
48.12500	-775
48.13333	-774
48.14167	-773
48.15000	-774
48.15833	-775
48.16667	-776
48.17500	-776
48.18333	-775
48.19167	-773
48.20000	-772
48.20833	-773
48.21667	-774
48.22500	-777
48.23333	-779
48.24167	-781
48.25000	-782
48.25833	-783
48.26667	-784
48.27500	-784
48.28333	-785
48.29167	-786
48.30000	-788
48.30833	-789
48.31667	-790
48.32500	-792
48.33333	-794
48.34167	-796
48.35000	-797
48.35833	-798
48.36667	-797
48.37500	-793
48.38333	-789
48.39167	-786
48.40000	-783
48.40833	-783
48.41667	-784
48.42500	-785
48.43333	-786
48.44167	-787
48.45000	-788
48.45833	-787
48.46667	-787
48.47500	-789
48.48333	-791
48.49167	-793
48.50000	-794
48.50833	-795
48.51667	-794
48.52500	-794
48.53333	-794
48.54167	-796
48.55000	-798
48.55833	-800
48.56667	-802
48.57500	-804
48.58333	-806
48.59167	-808
48.60000	-810
48.60833	-812
48.61667	-812
48.62500	-811
48.63333	-810
48.64167	-809
48.65000	-808
48.65833	-807
48.66667	-804
48.67500	-802
48.68333	-800
48.69167	-799
48.70000	-800
48.70833	-801
48.71667	-803
48.72500	-805
48.73333	-808
48.74167	-811
48.75000	-812
48.75833	-811
48.76667	-808
48.77500	-804
48.78333	-802
48.79167	-800
48.80000	-800
48.80833	-802
48.81667	-804
48.82500	-806
48.83333	-809
48.84167	-811
48.85000	-811
48.85833	-811
48.86667	-809
48.87500	-807
48.88333	-806
48.89167	-805
48.90000	-805
48.90833	-806
48.91667	-807
48.92500	-809
48.93333	-809
48.94167	-809
48.95000	-809
48.95833	-809
48.96667	-811
48.97500	-813
48.98333	-816
48.99167	-818
49.00000	-820
49.00833	-821
49.01667	-822
49.02500	-823
49.03333	-822
49.04167	-820
49.05000	-818
49.05833	-817
49.06667	-815
49.07500	-815
49.08333	-816
49.09167	-819
49.10000	-821
49.10833	-823
49.11667	-823
49.12500	-823
49.13333	-822
49.14167	-821
49.15000	-821
49.15833	-822
49.16667	-821
49.17500	-819
49.18333	-816
49.19167	-812
49.20000	-809
49.20833	-807
49.21667	-807
49.22500	-810
49.23333	-815
49.24167	-819
49.25000	-822
49.25833	-822
49.26667	-822
49.27500	-820
49.28333	-818
49.29167	-818
49.30000	-820
49.30833	-821
49.31667	-823
49.32500	-823
49.33333	-824
49.34167	-825
49.35000	-827
49.35833	-830
49.36667	-834
49.37500	-838
49.38333	-841
49.39167	-842
49.40000	-841
49.40833	-837
49.41667	-831
49.42500	-825
49.43333	-820
49.44167	-817
49.45000	-816
49.45833	-817
49.46667	-819
49.47500	-822
49.48333	-826
49.49167	-828
49.50000	-830
49.50833	-831
49.51667	-829
49.52500	-825
49.53333	-820
49.54167	-816
49.55000	-814
49.55833	-814
49.56667	-816
49.57500	-818
49.58333	-821
49.59167	-822
49.60000	-824
49.60833	-826
49.61667	-829
49.62500	-832
49.63333	-835
49.64167	-836
49.65000	-835
49.65833	-833
49.66667	-832
49.67500	-832
49.68333	-834
49.69167	-835
49.70000	-836
49.70833	-836
49.71667	-833
49.72500	-830
49.73333	-826
49.74167	-823
49.75000	-821
49.75833	-821
49.76667	-822
49.77500	-824
49.78333	-825
49.79167	-826
49.80000	-825
49.80833	-825
49.81667	-826
49.82500	-827
49.83333	-830
49.84167	-832
49.85000	-834
49.85833	-835
49.86667	-834
49.87500	-831
49.88333	-827
49.89167	-824
49.90000	-822
49.90833	-821
49.91667	-822
49.92500	-824
49.93333	-826
49.94167	-829
49.95000	-832
49.95833	-834
49.96667	-833
49.97500	-830
49.98333	-826
49.99167	-822
50.00000	-818
50.00833	-816
50.01667	-817
50.02500	-819
50.03333	-821
50.04167	-824
50.05000	-827
50.05833	-828
50.06667	-828
50.07500	-828
50.08333	-827
50.09167	-826
50.10000	-825
50.10833	-824
50.11667	-823
50.12500	-822
50.13333	-820
50.14167	-817
50.15000	-816
50.15833	-816
50.16667	-816
50.17500	-816
50.18333	-815
50.19167	-815
50.20000	-814
50.20833	-814
50.21667	-815
50.22500	-816
50.23333	-816
50.24167	-816
50.25000	-816
50.25833	-816
50.26667	-817
50.27500	-817
50.28333	-818
50.29167	-819
50.30000	-819
50.30833	-818
50.31667	-816
50.32500	-813
50.33333	-811
50.34167	-809
50.35000	-809
50.35833	-809
50.36667	-810
50.37500	-811
50.38333	-812
50.39167	-813
50.40000	-813
50.40833	-813
50.41667	-810
50.42500	-807
50.43333	-804
50.44167	-802
50.45000	-800
50.45833	-799
50.46667	-799
50.47500	-797
50.48333	-794
50.49167	-791
50.50000	-789
50.50833	-788
50.51667	-789
50.52500	-790
50.53333	-791
50.54167	-791
50.55000	-790
50.55833	-786
50.56667	-783
50.57500	-779
50.58333	-776
50.59167	-774
50.60000	-774
50.60833	-774
50.61667	-773
50.62500	-772
50.63333	-770
50.64167	-767
50.65000	-765
50.65833	-764
50.66667	-765
50.67500	-766
50.68333	-768
50.69167	-769
50.70000	-770
50.70833	-769
50.71667	-767
50.72500	-764
50.73333	-762
50.74167	-759
50.75000	-756
50.75833	-753
50.76667	-750
50.77500	-747
50.78333	-745
50.79167	-744
50.80000	-744
50.80833	-746
50.81667	-749
50.82500	-753
50.83333	-755
50.84167	-756
50.85000	-754
50.85833	-750
50.86667	-746
50.87500	-742
50.88333	-739
50.89167	-736
50.90000	-735
50.90833	-734
50.91667	-734
50.92500	-735
50.93333	-738
50.94167	-740
50.95000	-743
50.95833	-744
50.96667	-744
50.97500	-743
50.98333	-741
50.99167	-740
51.00000	-740
51.00833	-741
51.01667	-743
51.02500	-744
51.03333	-745
51.04167	-744
51.05000	-742
51.05833	-740
51.06667	-739
51.07500	-740
51.08333	-741
51.09167	-742
51.10000	-744
51.10833	-745
51.11667	-745
51.12500	-745
51.13333	-745
51.14167	-745
51.15000	-744
51.15833	-744
51.16667	-744
51.17500	-743
51.18333	-742
51.19167	-739
51.20000	-736
51.20833	-734
51.21667	-733
51.22500	-734
51.23333	-738
51.24167	-742
51.25000	-747
51.25833	-752
51.26667	-755
51.27500	-756
51.28333	-757
51.29167	-758
51.30000	-759
51.30833	-760
51.31667	-762
51.32500	-763
51.33333	-763
51.34167	-762
51.35000	-761
51.35833	-761
51.36667	-761
51.37500	-763
51.38333	-766
51.39167	-769
51.40000	-771
51.40833	-773
51.41667	-773
51.42500	-774
51.43333	-775
51.44167	-776
51.45000	-776
51.45833	-775
51.46667	-773
51.47500	-772
51.48333	-771
51.49167	-773
51.50000	-775
51.50833	-777
51.51667	-780
51.52500	-782
51.53333	-782
51.54167	-782
51.55000	-781
51.55833	-779
51.56667	-779
51.57500	-780
51.58333	-781
51.59167	-782
51.60000	-782
51.60833	-782
51.61667	-783
51.62500	-785
51.63333	-788
51.64167	-791
51.65000	-793
51.65833	-795
51.66667	-798
51.67500	-800
51.68333	-802
51.69167	-803
51.70000	-802
51.70833	-800
51.71667	-798
51.72500	-795
51.73333	-794
51.74167	-795
51.75000	-796
51.75833	-797
51.76667	-798
51.77500	-797
51.78333	-796
51.79167	-796
51.80000	-796
51.80833	-797
51.81667	-797
51.82500	-798
51.83333	-799
51.84167	-801
51.85000	-803
51.85833	-805
51.86667	-808
51.87500	-809
51.88333	-810
51.89167	-809
51.90000	-808
51.90833	-807
51.91667	-807
51.92500	-810
51.93333	-814
51.94167	-819
51.95000	-823
51.95833	-826
51.96667	-826
51.97500	-823
51.98333	-819
51.99167	-815
52.00000	-812
52.00833	-810
52.01667	-811
52.02500	-812
52.03333	-814
52.04167	-817
52.05000	-819
52.05833	-822
52.06667	-823
52.07500	-823
52.08333	-821
52.09167	-818
52.10000	-814
52.10833	-811
52.11667	-810
52.12500	-811
52.13333	-814
52.14167	-818
52.15000	-822
52.15833	-825
52.16667	-828
52.17500	-829
52.18333	-829
52.19167	-827
52.20000	-826
52.20833	-824
52.21667	-824
52.22500	-823
52.23333	-824
52.24167	-825
52.25000	-825
52.25833	-825
52.26667	-824
52.27500	-824
52.28333	-825
52.29167	-826
52.30000	-826
52.30833	-826
52.31667	-826
52.32500	-827
52.33333	-827
52.34167	-826
52.35000	-825
52.35833	-824
52.36667	-822
52.37500	-821
52.38333	-820
52.39167	-821
52.40000	-823
52.40833	-825
52.41667	-828
52.42500	-829
52.43333	-829
52.44167	-829
52.45000	-828
52.45833	-828
52.46667	-830
52.47500	-833
52.48333	-835
52.49167	-836
52.50000	-835
52.50833	-833
52.51667	-831
52.52500	-829
52.53333	-828
52.54167	-828
52.55000	-827
52.55833	-828
52.56667	-829
52.57500	-829
52.58333	-829
52.59167	-826
52.60000	-822
52.60833	-817
52.61667	-813
52.62500	-812
52.63333	-814
52.64167	-817
52.65000	-820
52.65833	-823
52.66667	-824
52.67500	-823
52.68333	-821
52.69167	-821
52.70000	-822
52.70833	-824
52.71667	-826
52.72500	-827
52.73333	-827
52.74167	-826
52.75000	-825
52.75833	-824
52.76667	-822
52.77500	-822
52.78333	-821
52.79167	-822
52.80000	-823
52.80833	-824
52.81667	-825
52.82500	-824
52.83333	-823
52.84167	-823
52.85000	-822
52.85833	-823
52.86667	-825
52.87500	-827
52.88333	-830
52.89167	-833
52.90000	-835
52.90833	-836
52.91667	-835
52.92500	-833
52.93333	-830
52.94167	-826
52.95000	-821
52.95833	-817
52.96667	-815
52.97500	-816
52.98333	-817
52.99167	-820
53.00000	-823
53.00833	-824
53.01667	-824
53.02500	-823
53.03333	-820
53.04167	-817
53.05000	-816
53.05833	-817
53.06667	-818
53.07500	-818
53.08333	-819
53.09167	-820
53.10000	-819
53.10833	-818
53.11667	-816
53.12500	-814
53.13333	-812
53.14167	-810
53.15000	-809
53.15833	-811
53.16667	-812
53.17500	-814
53.18333	-815
53.19167	-814
53.20000	-812
53.20833	-811
53.21667	-809
53.22500	-809
53.23333	-809
53.24167	-809
53.25000	-809
53.25833	-808
53.26667	-806
53.27500	-803
53.28333	-801
53.29167	-799
53.30000	-796
53.30833	-794
53.31667	-792
53.32500	-789
53.33333	-785
53.34167	-781
53.35000	-777
53.35833	-773
53.36667	-770
53.37500	-768
53.38333	-768
53.39167	-767
53.40000	-765
53.40833	-760
53.41667	-755
53.42500	-748
53.43333	-742
53.44167	-736
53.45000	-729
53.45833	-722
53.46667	-715
53.47500	-709
53.48333	-704
53.49167	-700
53.50000	-696
53.50833	-691
53.51667	-685
53.52500	-679
53.53333	-670
53.54167	-660
53.55000	-649
53.55833	-638
53.56667	-627
53.57500	-616
53.58333	-605
53.59167	-595
53.60000	-584
53.60833	-572
53.61667	-558
53.62500	-543
53.63333	-527
53.64167	-512
53.65000	-497
53.65833	-484
53.66667	-471
53.67500	-457
53.68333	-442
53.69167	-425
53.70000	-405
53.70833	-384
53.71667	-360
53.72500	-336
53.73333	-312
53.74167	-288
53.75000	-264
53.75833	-238
53.76667	-212
53.77500	-184
53.78333	-157
53.79167	-128
53.80000	-98
53.80833	-66
53.81667	-32
53.82500	4
53.83333	43
53.84167	82
53.85000	123
53.85833	165
53.86667	207
53.87500	250
53.88333	294
53.89167	341
53.90000	389
53.90833	438
53.91667	490
53.92500	543
53.93333	599
53.94167	656
53.95000	714
53.95833	774
53.96667	834
53.97500	897
53.98333	960
53.99167	1027
54.00000	1095
54.00833	1166
54.01667	1240
54.02500	1314
54.03333	1392
54.04167	1471
54.05000	1553
54.05833	1637
54.06667	1721
54.07500	1810
54.08333	1900
54.09167	1995
54.10000	2093
54.10833	2192
54.11667	2295
54.12500	2397
54.13333	2503
54.14167	2610
54.15000	2721
54.15833	2835
54.16667	2949
54.17500	3069
54.18333	3189
54.19167	3315
54.20000	3444
54.20833	3574
54.21667	3708
54.22500	3842
54.23333	3981
54.24167	4120
54.25000	4261
54.25833	4404
54.26667	4547
54.27500	4698
54.28333	4849
54.29167	5008
54.30000	5171
54.30833	5336
54.31667	5507
54.32500	5675
54.33333	5849
54.34167	6021
54.35000	6198
54.35833	6378
54.36667	6558
54.37500	6746
54.38333	6930
54.39167	7119
54.40000	7308
54.40833	7501
54.41667	7700
54.42500	7898
54.43333	8105
54.44167	8310
54.45000	8519
54.45833	8729
54.46667	8939
54.47500	9155
54.48333	9363
54.49167	9578
54.50000	9817
54.50833	10061
54.51667	10291
54.52500	10509
54.53333	10738
54.54167	10982
54.55000	11226
54.55833	11452
54.56667	11670
54.57500	11896
54.58333	12118
54.59167	12352
54.60000	12612
54.60833	12872
54.61667	13127
54.62500	13377
54.63333	13623
54.64167	13859
54.65000	14102
54.65833	14367
54.66667	14638
54.67500	14896
54.68333	15135
54.69167	15380
54.70000	15626
54.70833	15875
54.71667	16130
54.72500	16382
54.73333	16641
54.74167	16896
54.75000	17151
54.75833	17407
54.76667	17657
54.77500	17912
54.78333	18162
54.79167	18417
54.80000	18672
54.80833	18925
54.81667	19182
54.82500	19425
54.83333	19677
54.84167	19947
54.85000	20210
54.85833	20450
54.86667	20672
54.87500	20911
54.88333	21168
54.89167	21422
54.90000	21655
54.90833	21881
54.91667	22111
54.92500	22336
54.93333	22566
54.94167	22792
54.95000	23017
54.95833	23242
54.96667	23462
54.97500	23687
54.98333	23901
54.99167	24115
55.00000	24347
55.00833	24577
55.01667	24788
55.02500	24982
55.03333	25176
55.04167	25365
55.05000	25553
55.05833	25742
55.06667	25926
55.07500	26113
55.08333	26293
55.09167	26474
55.10000	26651
55.10833	26824
55.11667	26996
55.12500	27161
55.13333	27324
55.14167	27479
55.15000	27628
55.15833	27786
55.16667	27946
55.17500	28095
55.18333	28230
55.19167	28363
55.20000	28491
55.20833	28614
55.21667	28734
55.22500	28849
55.23333	28963
55.24167	29073
55.25000	29182
55.25833	29290
55.26667	29393
55.27500	29493
55.28333	29586
55.29167	29675
55.30000	29759
55.30833	29839
55.31667	29919
55.32500	29993
55.33333	30065
55.34167	30131
55.35000	30192
55.35833	30248
55.36667	30299
55.37500	30347
55.38333	30390
55.39167	30428
55.40000	30463
55.40833	30494
55.41667	30521
55.42500	30544
55.43333	30564
55.44167	30579
55.45000	30589
55.45833	30596
55.46667	30600
55.47500	30602
55.48333	30603
55.49167	30600
55.50000	30594
55.50833	30582
55.51667	30565
55.52500	30544
55.53333	30520
55.54167	30493
55.55000	30462
55.55833	30427
55.56667	30391
55.57500	30352
55.58333	30313
55.59167	30271
55.60000	30226
55.60833	30178
55.61667	30125
55.62500	30069
55.63333	30008
55.64167	29944
55.65000	29876
55.65833	29805
55.66667	29734
55.67500	29659
55.68333	29584
55.69167	29505
55.70000	29424
55.70833	29340
55.71667	29251
55.72500	29161
55.73333	29066
55.74167	28971
55.75000	28873
55.75833	28773
55.76667	28671
55.77500	28565
55.78333	28459
55.79167	28350
55.80000	28240
55.80833	28130
55.81667	28016
55.82500	27904
55.83333	27789
55.84167	27673
55.85000	27556
55.85833	27437
55.86667	27317
55.87500	27194
55.88333	27071
55.89167	26944
55.90000	26815
55.90833	26686
55.91667	26555
55.92500	26425
55.93333	26290
55.94167	26156
55.95000	26018
55.95833	25878
55.96667	25740
55.97500	25599
55.98333	25462
55.99167	25321
56.00000	25182
56.00833	25043
56.01667	24902
56.02500	24763
56.03333	24618
56.04167	24474
56.05000	24327
56.05833	24179
56.06667	24035
56.07500	23889
56.08333	23747
56.09167	23601
56.10000	23456
56.10833	23310
56.11667	23163
56.12500	23017
56.13333	22866
56.14167	22717
56.15000	22568
56.15833	22418
56.16667	22272
56.17500	22125
56.18333	21980
56.19167	21833
56.20000	21686
56.20833	21538
56.21667	21387
56.22500	21238
56.23333	21085
56.24167	20935
56.25000	20786
56.25833	20638
56.26667	20493
56.27500	20346
56.28333	20201
56.29167	20054
56.30000	19907
56.30833	19760
56.31667	19611
56.32500	19464
56.33333	19315
56.34167	19170
56.35000	19025
56.35833	18881
56.36667	18741
56.37500	18598
56.38333	18459
56.39167	18317
56.40000	18176
56.40833	18035
56.41667	17892
56.42500	17753
56.43333	17613
56.44167	17478
56.45000	17345
56.45833	17212
56.46667	17081
56.47500	16946
56.48333	16812
56.49167	16674
56.50000	16536
56.50833	16400
56.51667	16264
56.52500	16133
56.53333	16002
56.54167	15873
56.55000	15745
56.55833	15617
56.56667	15490
56.57500	15360
56.58333	15233
56.59167	15105
56.60000	14977
56.60833	14851
56.61667	14725
56.62500	14602
56.63333	14479
56.64167	14359
56.65000	14240
56.65833	14120
56.66667	14002
56.67500	13883
56.68333	13766
56.69167	13648
56.70000	13531
56.70833	13415
56.71667	13298
56.72500	13186
56.73333	13072
56.74167	12962
56.75000	12852
56.75833	12741
56.76667	12633
56.77500	12524
56.78333	12418
56.79167	12312
56.80000	12207
56.80833	12104
56.81667	12000
56.82500	11897
56.83333	11791
56.84167	11688
56.85000	11585
56.85833	11482
56.86667	11382
56.87500	11282
56.88333	11184
56.89167	11085
56.90000	10986
56.90833	10890
56.91667	10794
56.92500	10702
56.93333	10607
56.94167	10512
56.95000	10416
56.95833	10319
56.96667	10224
56.97500	10127
56.98333	10036
56.99167	9945
57.00000	9856
57.00833	9770
57.01667	9685
57.02500	9601
57.03333	9517
57.04167	9434
57.05000	9350
57.05833	9266
57.06667	9183
57.07500	9100
57.08333	9019
57.09167	8937
57.10000	8856
57.10833	8776
57.11667	8695
57.12500	8617
57.13333	8538
57.14167	8461
57.15000	8386
57.15833	8312
57.16667	8240
57.17500	8167
57.18333	8095
57.19167	8019
57.20000	7944
57.20833	7870
57.21667	7796
57.22500	7724
57.23333	7654
57.24167	7586
57.25000	7520
57.25833	7454
57.26667	7390
57.27500	7324
57.28333	7258
57.29167	7190
57.30000	7123
57.30833	7059
57.31667	6994
57.32500	6933
57.33333	6873
57.34167	6814
57.35000	6753
57.35833	6692
57.36667	6632
57.37500	6572
57.38333	6514
57.39167	6456
57.40000	6398
57.40833	6341
57.41667	6281
57.42500	6222
57.43333	6162
57.44167	6103
57.45000	6046
57.45833	5989
57.46667	5935
57.47500	5882
57.48333	5830
57.49167	5778
57.50000	5727
57.50833	5676
57.51667	5624
57.52500	5575
57.53333	5525
57.54167	5477
57.55000	5430
57.55833	5383
57.56667	5336
57.57500	5288
57.58333	5241
57.59167	5193
57.60000	5145
57.60833	5098
57.61667	5051
57.62500	5007
57.63333	4961
57.64167	4918
57.65000	4874
57.65833	4830
57.66667	4785
57.67500	4738
57.68333	4692
57.69167	4644
57.70000	4598
57.70833	4555
57.71667	4513
57.72500	4473
57.73333	4433
57.74167	4394
57.75000	4355
57.75833	4316
57.76667	4279
57.77500	4241
57.78333	4204
57.79167	4167
57.80000	4130
57.80833	4093
57.81667	4055
57.82500	4020
57.83333	3985
57.84167	3950
57.85000	3917
57.85833	3883
57.86667	3849
57.87500	3812
57.88333	3775
57.89167	3739
57.90000	3705
57.90833	3673
57.91667	3642
57.92500	3612
57.93333	3581
57.94167	3550
57.95000	3519
57.95833	3487
57.96667	3456
57.97500	3426
57.98333	3396
57.99167	3366
58.00000	3334
58.00833	3302
58.01667	3268
58.02500	3237
58.03333	3207
58.04167	3178
58.05000	3150
58.05833	3120
58.06667	3090
58.07500	3059
58.08333	3030
58.09167	3002
58.10000	2975
58.10833	2948
58.11667	2921
58.12500	2893
58.13333	2865
58.14167	2838
58.15000	2812
58.15833	2786
58.16667	2761
58.17500	2735
58.18333	2708
58.19167	2682
58.20000	2657
58.20833	2634
58.21667	2610
58.22500	2588
58.23333	2564
58.24167	2541
58.25000	2519
58.25833	2498
58.26667	2478
58.27500	2458
58.28333	2437
58.29167	2414
58.30000	2390
58.30833	2366
58.31667	2342
58.32500	2320
58.33333	2300
58.34167	2280
58.35000	2261
58.35833	2241
58.36667	2222
58.37500	2201
58.38333	2180
58.39167	2157
58.40000	2135
58.40833	2114
58.41667	2093
58.42500	2073
58.43333	2054
58.44167	2036
58.45000	2016
58.45833	1996
58.46667	1977
58.47500	1958
58.48333	1940
58.49167	1923
58.50000	1906
58.50833	1889
58.51667	1871
58.52500	1853
58.53333	1834
58.54167	1815
58.55000	1797
58.55833	1781
58.56667	1766
58.57500	1753
58.58333	1739
58.59167	1724
58.60000	1708
58.60833	1691
58.61667	1672
58.62500	1654
58.63333	1636
58.64167	1618
58.65000	1602
58.65833	1587
58.66667	1572
58.67500	1556
58.68333	1540
58.69167	1524
58.70000	1509
58.70833	1497
58.71667	1485
58.72500	1474
58.73333	1461
58.74167	1447
58.75000	1432
58.75833	1416
58.76667	1401
58.77500	1385
58.78333	1371
58.79167	1357
58.80000	1343
58.80833	1330
58.81667	1317
58.82500	1304
58.83333	1292
58.84167	1279
58.85000	1267
58.85833	1254
58.86667	1242
58.87500	1230
58.88333	1219
58.89167	1208
58.90000	1197
58.90833	1185
58.91667	1172
58.92500	1160
58.93333	1149
58.94167	1139
58.95000	1129
58.95833	1120
58.96667	1110
58.97500	1099
58.98333	1087
58.99167	1075
59.00000	1061
59.00833	1048
59.01667	1035
59.02500	1024
59.03333	1014
59.04167	1005
59.05000	997
59.05833	988
59.06667	979
59.07500	968
59.08333	957
59.09167	944
59.10000	931
59.10833	919
59.11667	906
59.12500	896
59.13333	886
59.14167	877
59.15000	869
59.15833	860
59.16667	851
59.17500	844
59.18333	836
59.19167	830
59.20000	822
59.20833	814
59.21667	805
59.22500	794
59.23333	782
59.24167	771
59.25000	761
59.25833	751
59.26667	741
59.27500	730
59.28333	720
59.29167	711
59.30000	704
59.30833	698
59.31667	694
59.32500	689
59.33333	681
59.34167	672
59.35000	661
59.35833	649
59.36667	639
59.37500	629
59.38333	620
59.39167	613
59.40000	607
59.40833	602
59.41667	596
59.42500	590
59.43333	584
59.44167	576
59.45000	568
59.45833	560
59.46667	552
59.47500	544
59.48333	536
59.49167	529
59.50000	521
59.50833	514
59.51667	507
59.52500	499
59.53333	490
59.54167	482
59.55000	474
59.55833	467
59.56667	462
59.57500	457
59.58333	451
59.59167	445
59.60000	439
59.60833	431
59.61667	422
59.62500	414
59.63333	406
59.64167	400
59.65000	395
59.65833	390
59.66667	385
59.67500	380
59.68333	373
59.69167	366
59.70000	358
59.70833	350
59.71667	342
59.72500	335
59.73333	330
59.74167	326
59.75000	323
59.75833	320
59.76667	318
59.77500	315
59.78333	312
59.79167	308
59.80000	303
59.80833	295
59.81667	286
59.82500	278
59.83333	271
59.84167	264
59.85000	259
59.85833	254
59.86667	248
59.87500	242
59.88333	237
59.89167	232
59.90000	226
59.90833	220
59.91667	214
59.92500	208
59.93333	202
59.94167	196
59.95000	190
59.95833	185
59.96667	180
59.97500	177
59.98333	174
59.99167	173
60.00000	171
