# Supplementary material for: How J-chain ensures the assembly of immunoglobulin IgM pentamers
Source: EMBO J. 2024 Dec 4;44(2):505–33. doi: 10.1038/s44318-024-00317-9 (PMC11729874; doi:10.1038/s44318-024-00317-9)
Supplement: Supplementary file 5 — Source data Fig. 3 [file 44318_2024_317_MOESM5_ESM.zip › Figure 3/3B/repeat 3 Cu4 + JC/20231122 Cu4tp_JC_WT_3h_3.txt]

[Header]
Application Name	LCsolution
Version	1.25
Data File Name	D:\Xenia\JC Oligomerisation kinetics\20231122 Cu4tp_JC_WT_3h_3.lcd
Output Date	27.12.2023
Output Time	11:19:59

[Configuration]
# of Detectors	2
Detector ID	Detector A	Detector B
Detector Name	Detector A	Detector B
# of Channels	2	1

[LC Chromatogram(Detector A-Ch1)]
Interval(msec)	500
# of Points	7201
Start Time(min)	0.000
End Time(min)	60.000
Intensity Units	mV
Intensity Multiplier	0.001
Wavelength(nm)	280
R.Time (min)	Intensity
0.00000	-12
0.00833	-12
0.01667	-2
0.02500	3
0.03333	5
0.04167	7
0.05000	8
0.05833	8
0.06667	8
0.07500	8
0.08333	7
0.09167	5
0.10000	2
0.10833	-1
0.11667	-2
0.12500	-2
0.13333	-3
0.14167	-4
0.15000	-7
0.15833	-9
0.16667	-9
0.17500	-7
0.18333	-5
0.19167	-2
0.20000	1
0.20833	2
0.21667	2
0.22500	2
0.23333	2
0.24167	2
0.25000	1
0.25833	1
0.26667	4
0.27500	7
0.28333	9
0.29167	9
0.30000	7
0.30833	3
0.31667	-1
0.32500	-2
0.33333	-1
0.34167	1
0.35000	4
0.35833	6
0.36667	8
0.37500	10
0.38333	12
0.39167	14
0.40000	13
0.40833	10
0.41667	4
0.42500	-2
0.43333	-8
0.44167	-12
0.45000	-13
0.45833	-12
0.46667	-9
0.47500	-5
0.48333	-1
0.49167	1
0.50000	1
0.50833	-3
0.51667	-6
0.52500	-9
0.53333	-8
0.54167	-5
0.55000	-0
0.55833	4
0.56667	7
0.57500	6
0.58333	4
0.59167	0
0.60000	-4
0.60833	-8
0.61667	-11
0.62500	-14
0.63333	-16
0.64167	-16
0.65000	-14
0.65833	-10
0.66667	-6
0.67500	-2
0.68333	1
0.69167	1
0.70000	1
0.70833	2
0.71667	2
0.72500	3
0.73333	4
0.74167	4
0.75000	2
0.75833	1
0.76667	1
0.77500	1
0.78333	2
0.79167	3
0.80000	3
0.80833	1
0.81667	-1
0.82500	-5
0.83333	-9
0.84167	-12
0.85000	-14
0.85833	-14
0.86667	-13
0.87500	-11
0.88333	-8
0.89167	-5
0.90000	-2
0.90833	0
0.91667	1
0.92500	-2
0.93333	-7
0.94167	-11
0.95000	-14
0.95833	-15
0.96667	-12
0.97500	-8
0.98333	-4
0.99167	-2
1.00000	-3
1.00833	-5
1.01667	-8
1.02500	-11
1.03333	-13
1.04167	-13
1.05000	-11
1.05833	-8
1.06667	-5
1.07500	-2
1.08333	-2
1.09167	-5
1.10000	-8
1.10833	-10
1.11667	-13
1.12500	-14
1.13333	-15
1.14167	-15
1.15000	-15
1.15833	-14
1.16667	-12
1.17500	-10
1.18333	-9
1.19167	-9
1.20000	-9
1.20833	-8
1.21667	-6
1.22500	-2
1.23333	2
1.24167	5
1.25000	6
1.25833	7
1.26667	7
1.27500	8
1.28333	10
1.29167	12
1.30000	12
1.30833	12
1.31667	10
1.32500	7
1.33333	3
1.34167	-1
1.35000	-5
1.35833	-9
1.36667	-11
1.37500	-12
1.38333	-12
1.39167	-10
1.40000	-7
1.40833	-3
1.41667	2
1.42500	6
1.43333	10
1.44167	9
1.45000	5
1.45833	-1
1.46667	-9
1.47500	-15
1.48333	-18
1.49167	-19
1.50000	-16
1.50833	-13
1.51667	-9
1.52500	-6
1.53333	-3
1.54167	-3
1.55000	-4
1.55833	-5
1.56667	-5
1.57500	-5
1.58333	-5
1.59167	-6
1.60000	-8
1.60833	-11
1.61667	-13
1.62500	-13
1.63333	-12
1.64167	-10
1.65000	-10
1.65833	-11
1.66667	-13
1.67500	-16
1.68333	-18
1.69167	-18
1.70000	-19
1.70833	-21
1.71667	-25
1.72500	-30
1.73333	-34
1.74167	-34
1.75000	-31
1.75833	-28
1.76667	-26
1.77500	-27
1.78333	-28
1.79167	-30
1.80000	-30
1.80833	-29
1.81667	-26
1.82500	-24
1.83333	-23
1.84167	-23
1.85000	-24
1.85833	-27
1.86667	-29
1.87500	-31
1.88333	-32
1.89167	-31
1.90000	-28
1.90833	-26
1.91667	-25
1.92500	-25
1.93333	-26
1.94167	-27
1.95000	-28
1.95833	-28
1.96667	-28
1.97500	-26
1.98333	-23
1.99167	-20
2.00000	-17
2.00833	-16
2.01667	-15
2.02500	-12
2.03333	-8
2.04167	-5
2.05000	-5
2.05833	-8
2.06667	-13
2.07500	-19
2.08333	-23
2.09167	-23
2.10000	-21
2.10833	-17
2.11667	-13
2.12500	-10
2.13333	-8
2.14167	-9
2.15000	-12
2.15833	-15
2.16667	-16
2.17500	-16
2.18333	-16
2.19167	-17
2.20000	-19
2.20833	-21
2.21667	-23
2.22500	-23
2.23333	-21
2.24167	-18
2.25000	-16
2.25833	-15
2.26667	-16
2.27500	-19
2.28333	-23
2.29167	-26
2.30000	-27
2.30833	-25
2.31667	-23
2.32500	-21
2.33333	-20
2.34167	-20
2.35000	-19
2.35833	-17
2.36667	-17
2.37500	-17
2.38333	-19
2.39167	-22
2.40000	-25
2.40833	-29
2.41667	-31
2.42500	-30
2.43333	-28
2.44167	-25
2.45000	-21
2.45833	-20
2.46667	-21
2.47500	-24
2.48333	-26
2.49167	-27
2.50000	-27
2.50833	-27
2.51667	-26
2.52500	-26
2.53333	-27
2.54167	-27
2.55000	-27
2.55833	-26
2.56667	-24
2.57500	-22
2.58333	-19
2.59167	-16
2.60000	-13
2.60833	-10
2.61667	-8
2.62500	-8
2.63333	-10
2.64167	-13
2.65000	-17
2.65833	-20
2.66667	-21
2.67500	-21
2.68333	-20
2.69167	-18
2.70000	-15
2.70833	-14
2.71667	-13
2.72500	-14
2.73333	-17
2.74167	-21
2.75000	-24
2.75833	-25
2.76667	-24
2.77500	-21
2.78333	-18
2.79167	-18
2.80000	-20
2.80833	-24
2.81667	-26
2.82500	-26
2.83333	-24
2.84167	-21
2.85000	-18
2.85833	-16
2.86667	-16
2.87500	-16
2.88333	-16
2.89167	-15
2.90000	-16
2.90833	-18
2.91667	-21
2.92500	-23
2.93333	-24
2.94167	-23
2.95000	-23
2.95833	-24
2.96667	-28
2.97500	-33
2.98333	-37
2.99167	-38
3.00000	-38
3.00833	-39
3.01667	-40
3.02500	-40
3.03333	-38
3.04167	-35
3.05000	-30
3.05833	-25
3.06667	-22
3.07500	-20
3.08333	-19
3.09167	-19
3.10000	-21
3.10833	-24
3.11667	-28
3.12500	-29
3.13333	-29
3.14167	-27
3.15000	-25
3.15833	-25
3.16667	-27
3.17500	-31
3.18333	-37
3.19167	-42
3.20000	-43
3.20833	-42
3.21667	-38
3.22500	-32
3.23333	-27
3.24167	-25
3.25000	-25
3.25833	-28
3.26667	-31
3.27500	-33
3.28333	-34
3.29167	-34
3.30000	-33
3.30833	-34
3.31667	-36
3.32500	-38
3.33333	-39
3.34167	-39
3.35000	-37
3.35833	-36
3.36667	-35
3.37500	-36
3.38333	-38
3.39167	-39
3.40000	-41
3.40833	-42
3.41667	-43
3.42500	-42
3.43333	-39
3.44167	-33
3.45000	-25
3.45833	-18
3.46667	-12
3.47500	-9
3.48333	-8
3.49167	-10
3.50000	-14
3.50833	-20
3.51667	-24
3.52500	-27
3.53333	-28
3.54167	-27
3.55000	-25
3.55833	-22
3.56667	-21
3.57500	-19
3.58333	-17
3.59167	-15
3.60000	-15
3.60833	-19
3.61667	-24
3.62500	-28
3.63333	-30
3.64167	-29
3.65000	-26
3.65833	-24
3.66667	-24
3.67500	-26
3.68333	-28
3.69167	-30
3.70000	-30
3.70833	-29
3.71667	-27
3.72500	-26
3.73333	-25
3.74167	-25
3.75000	-26
3.75833	-27
3.76667	-27
3.77500	-28
3.78333	-28
3.79167	-27
3.80000	-27
3.80833	-29
3.81667	-33
3.82500	-37
3.83333	-41
3.84167	-41
3.85000	-37
3.85833	-32
3.86667	-27
3.87500	-22
3.88333	-20
3.89167	-21
3.90000	-23
3.90833	-25
3.91667	-27
3.92500	-29
3.93333	-29
3.94167	-29
3.95000	-26
3.95833	-24
3.96667	-22
3.97500	-22
3.98333	-25
3.99167	-30
4.00000	-34
4.00833	-35
4.01667	-34
4.02500	-33
4.03333	-32
4.04167	-32
4.05000	-34
4.05833	-36
4.06667	-36
4.07500	-35
4.08333	-34
4.09167	-33
4.10000	-32
4.10833	-32
4.11667	-32
4.12500	-32
4.13333	-31
4.14167	-28
4.15000	-24
4.15833	-21
4.16667	-20
4.17500	-22
4.18333	-27
4.19167	-32
4.20000	-35
4.20833	-35
4.21667	-34
4.22500	-33
4.23333	-32
4.24167	-33
4.25000	-36
4.25833	-39
4.26667	-41
4.27500	-40
4.28333	-36
4.29167	-32
4.30000	-28
4.30833	-26
4.31667	-24
4.32500	-23
4.33333	-24
4.34167	-26
4.35000	-30
4.35833	-33
4.36667	-34
4.37500	-34
4.38333	-33
4.39167	-31
4.40000	-30
4.40833	-30
4.41667	-30
4.42500	-29
4.43333	-28
4.44167	-28
4.45000	-29
4.45833	-30
4.46667	-31
4.47500	-32
4.48333	-32
4.49167	-32
4.50000	-31
4.50833	-29
4.51667	-27
4.52500	-24
4.53333	-22
4.54167	-21
4.55000	-21
4.55833	-21
4.56667	-21
4.57500	-22
4.58333	-24
4.59167	-26
4.60000	-29
4.60833	-32
4.61667	-35
4.62500	-36
4.63333	-34
4.64167	-32
4.65000	-29
4.65833	-27
4.66667	-26
4.67500	-26
4.68333	-27
4.69167	-29
4.70000	-31
4.70833	-32
4.71667	-31
4.72500	-29
4.73333	-28
4.74167	-27
4.75000	-28
4.75833	-29
4.76667	-29
4.77500	-28
4.78333	-26
4.79167	-23
4.80000	-21
4.80833	-21
4.81667	-22
4.82500	-24
4.83333	-27
4.84167	-30
4.85000	-31
4.85833	-30
4.86667	-29
4.87500	-28
4.88333	-26
4.89167	-26
4.90000	-28
4.90833	-30
4.91667	-33
4.92500	-36
4.93333	-38
4.94167	-37
4.95000	-36
4.95833	-35
4.96667	-36
4.97500	-39
4.98333	-40
4.99167	-40
5.00000	-38
5.00833	-34
5.01667	-31
5.02500	-31
5.03333	-33
5.04167	-34
5.05000	-33
5.05833	-31
5.06667	-29
5.07500	-27
5.08333	-26
5.09167	-26
5.10000	-27
5.10833	-28
5.11667	-29
5.12500	-31
5.13333	-33
5.14167	-35
5.15000	-36
5.15833	-37
5.16667	-36
5.17500	-34
5.18333	-30
5.19167	-27
5.20000	-24
5.20833	-24
5.21667	-26
5.22500	-30
5.23333	-35
5.24167	-37
5.25000	-36
5.25833	-32
5.26667	-26
5.27500	-21
5.28333	-17
5.29167	-16
5.30000	-17
5.30833	-17
5.31667	-18
5.32500	-19
5.33333	-18
5.34167	-19
5.35000	-22
5.35833	-25
5.36667	-29
5.37500	-32
5.38333	-33
5.39167	-31
5.40000	-29
5.40833	-25
5.41667	-22
5.42500	-18
5.43333	-15
5.44167	-12
5.45000	-10
5.45833	-8
5.46667	-8
5.47500	-9
5.48333	-12
5.49167	-17
5.50000	-23
5.50833	-28
5.51667	-33
5.52500	-36
5.53333	-38
5.54167	-37
5.55000	-34
5.55833	-31
5.56667	-28
5.57500	-28
5.58333	-31
5.59167	-34
5.60000	-35
5.60833	-34
5.61667	-31
5.62500	-26
5.63333	-22
5.64167	-18
5.65000	-17
5.65833	-18
5.66667	-21
5.67500	-24
5.68333	-26
5.69167	-28
5.70000	-28
5.70833	-26
5.71667	-22
5.72500	-18
5.73333	-15
5.74167	-14
5.75000	-17
5.75833	-21
5.76667	-25
5.77500	-28
5.78333	-29
5.79167	-27
5.80000	-24
5.80833	-22
5.81667	-20
5.82500	-21
5.83333	-23
5.84167	-24
5.85000	-24
5.85833	-23
5.86667	-21
5.87500	-19
5.88333	-17
5.89167	-17
5.90000	-18
5.90833	-19
5.91667	-22
5.92500	-24
5.93333	-26
5.94167	-26
5.95000	-25
5.95833	-22
5.96667	-17
5.97500	-13
5.98333	-12
5.99167	-15
6.00000	-19
6.00833	-25
6.01667	-28
6.02500	-29
6.03333	-28
6.04167	-27
6.05000	-27
6.05833	-27
6.06667	-27
6.07500	-26
6.08333	-26
6.09167	-27
6.10000	-27
6.10833	-28
6.11667	-27
6.12500	-25
6.13333	-22
6.14167	-20
6.15000	-20
6.15833	-21
6.16667	-24
6.17500	-26
6.18333	-28
6.19167	-29
6.20000	-29
6.20833	-25
6.21667	-22
6.22500	-17
6.23333	-13
6.24167	-10
6.25000	-8
6.25833	-9
6.26667	-11
6.27500	-13
6.28333	-16
6.29167	-19
6.30000	-20
6.30833	-19
6.31667	-17
6.32500	-15
6.33333	-14
6.34167	-13
6.35000	-13
6.35833	-13
6.36667	-13
6.37500	-12
6.38333	-13
6.39167	-14
6.40000	-16
6.40833	-19
6.41667	-21
6.42500	-22
6.43333	-22
6.44167	-22
6.45000	-22
6.45833	-23
6.46667	-25
6.47500	-26
6.48333	-26
6.49167	-24
6.50000	-23
6.50833	-23
6.51667	-24
6.52500	-28
6.53333	-30
6.54167	-30
6.55000	-28
6.55833	-24
6.56667	-20
6.57500	-15
6.58333	-12
6.59167	-10
6.60000	-9
6.60833	-9
6.61667	-11
6.62500	-12
6.63333	-14
6.64167	-16
6.65000	-16
6.65833	-16
6.66667	-17
6.67500	-19
6.68333	-20
6.69167	-21
6.70000	-22
6.70833	-22
6.71667	-21
6.72500	-20
6.73333	-20
6.74167	-19
6.75000	-17
6.75833	-14
6.76667	-13
6.77500	-13
6.78333	-13
6.79167	-14
6.80000	-14
6.80833	-13
6.81667	-11
6.82500	-10
6.83333	-9
6.84167	-9
6.85000	-10
6.85833	-11
6.86667	-13
6.87500	-15
6.88333	-16
6.89167	-15
6.90000	-13
6.90833	-11
6.91667	-9
6.92500	-8
6.93333	-10
6.94167	-11
6.95000	-13
6.95833	-15
6.96667	-18
6.97500	-20
6.98333	-23
6.99167	-26
7.00000	-27
7.00833	-25
7.01667	-23
7.02500	-22
7.03333	-21
7.04167	-20
7.05000	-17
7.05833	-14
7.06667	-11
7.07500	-9
7.08333	-10
7.09167	-14
7.10000	-20
7.10833	-26
7.11667	-30
7.12500	-30
7.13333	-27
7.14167	-23
7.15000	-20
7.15833	-17
7.16667	-17
7.17500	-17
7.18333	-17
7.19167	-16
7.20000	-17
7.20833	-18
7.21667	-20
7.22500	-21
7.23333	-22
7.24167	-22
7.25000	-21
7.25833	-21
7.26667	-20
7.27500	-19
7.28333	-18
7.29167	-17
7.30000	-16
7.30833	-15
7.31667	-13
7.32500	-11
7.33333	-9
7.34167	-9
7.35000	-10
7.35833	-12
7.36667	-16
7.37500	-20
7.38333	-21
7.39167	-21
7.40000	-17
7.40833	-13
7.41667	-11
7.42500	-12
7.43333	-15
7.44167	-20
7.45000	-25
7.45833	-29
7.46667	-28
7.47500	-26
7.48333	-24
7.49167	-22
7.50000	-22
7.50833	-25
7.51667	-29
7.52500	-30
7.53333	-30
7.54167	-28
7.55000	-25
7.55833	-23
7.56667	-21
7.57500	-21
7.58333	-22
7.59167	-22
7.60000	-22
7.60833	-21
7.61667	-18
7.62500	-16
7.63333	-14
7.64167	-15
7.65000	-19
7.65833	-25
7.66667	-31
7.67500	-35
7.68333	-36
7.69167	-36
7.70000	-35
7.70833	-36
7.71667	-37
7.72500	-38
7.73333	-39
7.74167	-37
7.75000	-34
7.75833	-30
7.76667	-27
7.77500	-25
7.78333	-23
7.79167	-23
7.80000	-23
7.80833	-22
7.81667	-22
7.82500	-21
7.83333	-22
7.84167	-24
7.85000	-26
7.85833	-26
7.86667	-26
7.87500	-25
7.88333	-24
7.89167	-23
7.90000	-23
7.90833	-26
7.91667	-28
7.92500	-29
7.93333	-28
7.94167	-26
7.95000	-23
7.95833	-20
7.96667	-18
7.97500	-16
7.98333	-14
7.99167	-13
8.00000	-14
8.00833	-17
8.01667	-22
8.02500	-26
8.03333	-30
8.04167	-32
8.05000	-32
8.05833	-31
8.06667	-30
8.07500	-28
8.08333	-27
8.09167	-26
8.10000	-26
8.10833	-27
8.11667	-28
8.12500	-30
8.13333	-33
8.14167	-37
8.15000	-39
8.15833	-40
8.16667	-38
8.17500	-34
8.18333	-31
8.19167	-28
8.20000	-28
8.20833	-31
8.21667	-33
8.22500	-33
8.23333	-31
8.24167	-27
8.25000	-22
8.25833	-16
8.26667	-11
8.27500	-9
8.28333	-9
8.29167	-13
8.30000	-17
8.30833	-21
8.31667	-24
8.32500	-24
8.33333	-22
8.34167	-19
8.35000	-18
8.35833	-19
8.36667	-19
8.37500	-19
8.38333	-18
8.39167	-16
8.40000	-15
8.40833	-17
8.41667	-21
8.42500	-26
8.43333	-32
8.44167	-35
8.45000	-36
8.45833	-34
8.46667	-32
8.47500	-29
8.48333	-28
8.49167	-27
8.50000	-27
8.50833	-25
8.51667	-23
8.52500	-21
8.53333	-19
8.54167	-18
8.55000	-16
8.55833	-15
8.56667	-14
8.57500	-14
8.58333	-17
8.59167	-20
8.60000	-22
8.60833	-23
8.61667	-23
8.62500	-24
8.63333	-25
8.64167	-28
8.65000	-31
8.65833	-34
8.66667	-35
8.67500	-35
8.68333	-36
8.69167	-38
8.70000	-40
8.70833	-41
8.71667	-39
8.72500	-35
8.73333	-30
8.74167	-26
8.75000	-24
8.75833	-24
8.76667	-26
8.77500	-29
8.78333	-33
8.79167	-37
8.80000	-40
8.80833	-41
8.81667	-39
8.82500	-35
8.83333	-29
8.84167	-25
8.85000	-23
8.85833	-24
8.86667	-27
8.87500	-30
8.88333	-30
8.89167	-27
8.90000	-24
8.90833	-20
8.91667	-15
8.92500	-11
8.93333	-6
8.94167	-3
8.95000	-2
8.95833	-3
8.96667	-7
8.97500	-12
8.98333	-16
8.99167	-19
9.00000	-22
9.00833	-23
9.01667	-25
9.02500	-26
9.03333	-26
9.04167	-26
9.05000	-25
9.05833	-23
9.06667	-24
9.07500	-27
9.08333	-31
9.09167	-35
9.10000	-37
9.10833	-39
9.11667	-40
9.12500	-43
9.13333	-46
9.14167	-47
9.15000	-45
9.15833	-41
9.16667	-35
9.17500	-30
9.18333	-25
9.19167	-24
9.20000	-23
9.20833	-21
9.21667	-19
9.22500	-17
9.23333	-15
9.24167	-15
9.25000	-18
9.25833	-22
9.26667	-25
9.27500	-27
9.28333	-28
9.29167	-28
9.30000	-27
9.30833	-27
9.31667	-26
9.32500	-24
9.33333	-22
9.34167	-21
9.35000	-22
9.35833	-24
9.36667	-27
9.37500	-31
9.38333	-35
9.39167	-39
9.40000	-41
9.40833	-41
9.41667	-40
9.42500	-39
9.43333	-36
9.44167	-34
9.45000	-33
9.45833	-31
9.46667	-30
9.47500	-27
9.48333	-24
9.49167	-22
9.50000	-22
9.50833	-24
9.51667	-28
9.52500	-31
9.53333	-34
9.54167	-35
9.55000	-35
9.55833	-33
9.56667	-32
9.57500	-31
9.58333	-30
9.59167	-31
9.60000	-31
9.60833	-31
9.61667	-30
9.62500	-29
9.63333	-27
9.64167	-25
9.65000	-21
9.65833	-19
9.66667	-18
9.67500	-18
9.68333	-19
9.69167	-20
9.70000	-19
9.70833	-16
9.71667	-13
9.72500	-12
9.73333	-11
9.74167	-11
9.75000	-11
9.75833	-13
9.76667	-15
9.77500	-19
9.78333	-22
9.79167	-26
9.80000	-28
9.80833	-28
9.81667	-26
9.82500	-23
9.83333	-19
9.84167	-16
9.85000	-17
9.85833	-20
9.86667	-24
9.87500	-27
9.88333	-29
9.89167	-29
9.90000	-28
9.90833	-27
9.91667	-25
9.92500	-23
9.93333	-23
9.94167	-23
9.95000	-22
9.95833	-20
9.96667	-20
9.97500	-21
9.98333	-23
9.99167	-26
10.00000	-29
10.00833	-31
10.01667	-32
10.02500	-33
10.03333	-34
10.04167	-35
10.05000	-35
10.05833	-36
10.06667	-36
10.07500	-36
10.08333	-35
10.09167	-34
10.10000	-32
10.10833	-30
10.11667	-27
10.12500	-25
10.13333	-22
10.14167	-21
10.15000	-21
10.15833	-21
10.16667	-22
10.17500	-22
10.18333	-21
10.19167	-21
10.20000	-20
10.20833	-18
10.21667	-15
10.22500	-12
10.23333	-9
10.24167	-9
10.25000	-10
10.25833	-13
10.26667	-16
10.27500	-19
10.28333	-21
10.29167	-23
10.30000	-26
10.30833	-30
10.31667	-32
10.32500	-31
10.33333	-29
10.34167	-27
10.35000	-24
10.35833	-22
10.36667	-22
10.37500	-23
10.38333	-23
10.39167	-22
10.40000	-20
10.40833	-20
10.41667	-20
10.42500	-21
10.43333	-22
10.44167	-22
10.45000	-20
10.45833	-19
10.46667	-19
10.47500	-19
10.48333	-20
10.49167	-19
10.50000	-19
10.50833	-20
10.51667	-21
10.52500	-23
10.53333	-25
10.54167	-25
10.55000	-23
10.55833	-20
10.56667	-17
10.57500	-15
10.58333	-14
10.59167	-16
10.60000	-18
10.60833	-19
10.61667	-20
10.62500	-18
10.63333	-17
10.64167	-16
10.65000	-16
10.65833	-17
10.66667	-18
10.67500	-20
10.68333	-22
10.69167	-24
10.70000	-25
10.70833	-25
10.71667	-22
10.72500	-17
10.73333	-10
10.74167	-6
10.75000	-5
10.75833	-6
10.76667	-9
10.77500	-14
10.78333	-19
10.79167	-24
10.80000	-29
10.80833	-34
10.81667	-36
10.82500	-34
10.83333	-30
10.84167	-25
10.85000	-18
10.85833	-12
10.86667	-8
10.87500	-6
10.88333	-7
10.89167	-10
10.90000	-13
10.90833	-16
10.91667	-19
10.92500	-21
10.93333	-22
10.94167	-22
10.95000	-21
10.95833	-19
10.96667	-16
10.97500	-14
10.98333	-13
10.99167	-14
11.00000	-13
11.00833	-11
11.01667	-7
11.02500	-3
11.03333	0
11.04167	-0
11.05000	-3
11.05833	-8
11.06667	-13
11.07500	-16
11.08333	-17
11.09167	-16
11.10000	-16
11.10833	-16
11.11667	-17
11.12500	-17
11.13333	-17
11.14167	-18
11.15000	-20
11.15833	-24
11.16667	-30
11.17500	-36
11.18333	-38
11.19167	-38
11.20000	-36
11.20833	-33
11.21667	-30
11.22500	-30
11.23333	-31
11.24167	-32
11.25000	-34
11.25833	-35
11.26667	-33
11.27500	-30
11.28333	-25
11.29167	-21
11.30000	-19
11.30833	-19
11.31667	-22
11.32500	-26
11.33333	-29
11.34167	-30
11.35000	-28
11.35833	-26
11.36667	-24
11.37500	-24
11.38333	-24
11.39167	-24
11.40000	-23
11.40833	-22
11.41667	-20
11.42500	-19
11.43333	-17
11.44167	-15
11.45000	-14
11.45833	-14
11.46667	-16
11.47500	-19
11.48333	-21
11.49167	-22
11.50000	-23
11.50833	-26
11.51667	-28
11.52500	-29
11.53333	-30
11.54167	-28
11.55000	-25
11.55833	-22
11.56667	-18
11.57500	-14
11.58333	-10
11.59167	-6
11.60000	-3
11.60833	-2
11.61667	-3
11.62500	-7
11.63333	-12
11.64167	-18
11.65000	-25
11.65833	-30
11.66667	-32
11.67500	-32
11.68333	-30
11.69167	-28
11.70000	-26
11.70833	-24
11.71667	-21
11.72500	-18
11.73333	-17
11.74167	-19
11.75000	-23
11.75833	-29
11.76667	-33
11.77500	-34
11.78333	-33
11.79167	-30
11.80000	-27
11.80833	-26
11.81667	-25
11.82500	-23
11.83333	-20
11.84167	-17
11.85000	-14
11.85833	-15
11.86667	-18
11.87500	-23
11.88333	-29
11.89167	-33
11.90000	-37
11.90833	-39
11.91667	-41
11.92500	-41
11.93333	-39
11.94167	-35
11.95000	-30
11.95833	-26
11.96667	-21
11.97500	-17
11.98333	-12
11.99167	-6
12.00000	-2
12.00833	1
12.01667	0
12.02500	-3
12.03333	-7
12.04167	-11
12.05000	-12
12.05833	-13
12.06667	-13
12.07500	-13
12.08333	-14
12.09167	-16
12.10000	-17
12.10833	-18
12.11667	-18
12.12500	-18
12.13333	-18
12.14167	-17
12.15000	-18
12.15833	-18
12.16667	-17
12.17500	-14
12.18333	-10
12.19167	-6
12.20000	-3
12.20833	-1
12.21667	-1
12.22500	-3
12.23333	-5
12.24167	-7
12.25000	-9
12.25833	-12
12.26667	-13
12.27500	-13
12.28333	-12
12.29167	-10
12.30000	-8
12.30833	-5
12.31667	-3
12.32500	-1
12.33333	-0
12.34167	-1
12.35000	-4
12.35833	-9
12.36667	-16
12.37500	-23
12.38333	-29
12.39167	-33
12.40000	-34
12.40833	-31
12.41667	-27
12.42500	-23
12.43333	-20
12.44167	-18
12.45000	-18
12.45833	-19
12.46667	-18
12.47500	-17
12.48333	-15
12.49167	-14
12.50000	-13
12.50833	-13
12.51667	-12
12.52500	-10
12.53333	-7
12.54167	-4
12.55000	-2
12.55833	-1
12.56667	-1
12.57500	-4
12.58333	-7
12.59167	-10
12.60000	-13
12.60833	-13
12.61667	-13
12.62500	-13
12.63333	-14
12.64167	-16
12.65000	-18
12.65833	-19
12.66667	-19
12.67500	-18
12.68333	-16
12.69167	-13
12.70000	-10
12.70833	-9
12.71667	-8
12.72500	-10
12.73333	-11
12.74167	-10
12.75000	-7
12.75833	-5
12.76667	-3
12.77500	-2
12.78333	-2
12.79167	-2
12.80000	-3
12.80833	-3
12.81667	-4
12.82500	-7
12.83333	-10
12.84167	-12
12.85000	-12
12.85833	-11
12.86667	-11
12.87500	-13
12.88333	-16
12.89167	-20
12.90000	-20
12.90833	-18
12.91667	-14
12.92500	-9
12.93333	-5
12.94167	-5
12.95000	-7
12.95833	-11
12.96667	-15
12.97500	-18
12.98333	-19
12.99167	-18
13.00000	-15
13.00833	-10
13.01667	-7
13.02500	-5
13.03333	-6
13.04167	-7
13.05000	-8
13.05833	-9
13.06667	-8
13.07500	-8
13.08333	-10
13.09167	-13
13.10000	-14
13.10833	-14
13.11667	-12
13.12500	-11
13.13333	-10
13.14167	-10
13.15000	-12
13.15833	-14
13.16667	-17
13.17500	-19
13.18333	-22
13.19167	-24
13.20000	-23
13.20833	-20
13.21667	-16
13.22500	-12
13.23333	-11
13.24167	-11
13.25000	-13
13.25833	-15
13.26667	-17
13.27500	-19
13.28333	-20
13.29167	-20
13.30000	-20
13.30833	-20
13.31667	-19
13.32500	-17
13.33333	-13
13.34167	-8
13.35000	-3
13.35833	1
13.36667	3
13.37500	3
13.38333	3
13.39167	3
13.40000	2
13.40833	-1
13.41667	-5
13.42500	-9
13.43333	-11
13.44167	-10
13.45000	-6
13.45833	-1
13.46667	2
13.47500	5
13.48333	6
13.49167	6
13.50000	6
13.50833	5
13.51667	4
13.52500	3
13.53333	3
13.54167	3
13.55000	4
13.55833	5
13.56667	3
13.57500	-1
13.58333	-6
13.59167	-11
13.60000	-14
13.60833	-14
13.61667	-13
13.62500	-11
13.63333	-9
13.64167	-8
13.65000	-9
13.65833	-10
13.66667	-9
13.67500	-8
13.68333	-5
13.69167	-2
13.70000	-2
13.70833	-4
13.71667	-7
13.72500	-10
13.73333	-13
13.74167	-14
13.75000	-14
13.75833	-13
13.76667	-11
13.77500	-9
13.78333	-7
13.79167	-4
13.80000	-2
13.80833	-1
13.81667	-3
13.82500	-6
13.83333	-9
13.84167	-12
13.85000	-12
13.85833	-11
13.86667	-10
13.87500	-10
13.88333	-12
13.89167	-15
13.90000	-17
13.90833	-17
13.91667	-14
13.92500	-10
13.93333	-5
13.94167	-2
13.95000	-1
13.95833	-3
13.96667	-6
13.97500	-8
13.98333	-8
13.99167	-5
14.00000	-2
14.00833	1
14.01667	4
14.02500	5
14.03333	4
14.04167	3
14.05000	0
14.05833	-3
14.06667	-6
14.07500	-10
14.08333	-12
14.09167	-12
14.10000	-11
14.10833	-9
14.11667	-8
14.12500	-8
14.13333	-9
14.14167	-9
14.15000	-9
14.15833	-6
14.16667	-4
14.17500	-1
14.18333	1
14.19167	2
14.20000	2
14.20833	4
14.21667	5
14.22500	4
14.23333	3
14.24167	1
14.25000	-1
14.25833	-3
14.26667	-6
14.27500	-9
14.28333	-12
14.29167	-13
14.30000	-13
14.30833	-11
14.31667	-7
14.32500	-3
14.33333	0
14.34167	3
14.35000	5
14.35833	6
14.36667	6
14.37500	6
14.38333	5
14.39167	3
14.40000	0
14.40833	-4
14.41667	-7
14.42500	-8
14.43333	-8
14.44167	-6
14.45000	-2
14.45833	3
14.46667	8
14.47500	11
14.48333	11
14.49167	8
14.50000	5
14.50833	1
14.51667	-2
14.52500	-4
14.53333	-4
14.54167	-5
14.55000	-7
14.55833	-8
14.56667	-8
14.57500	-6
14.58333	-3
14.59167	-1
14.60000	0
14.60833	-0
14.61667	-2
14.62500	-5
14.63333	-8
14.64167	-8
14.65000	-6
14.65833	-2
14.66667	1
14.67500	2
14.68333	2
14.69167	0
14.70000	-1
14.70833	-1
14.71667	0
14.72500	0
14.73333	-1
14.74167	-4
14.75000	-6
14.75833	-8
14.76667	-7
14.77500	-6
14.78333	-6
14.79167	-8
14.80000	-10
14.80833	-12
14.81667	-11
14.82500	-7
14.83333	-1
14.84167	4
14.85000	7
14.85833	7
14.86667	5
14.87500	2
14.88333	-1
14.89167	-4
14.90000	-6
14.90833	-8
14.91667	-9
14.92500	-10
14.93333	-10
14.94167	-9
14.95000	-8
14.95833	-6
14.96667	-5
14.97500	-6
14.98333	-6
14.99167	-7
15.00000	-7
15.00833	-8
15.01667	-7
15.02500	-6
15.03333	-5
15.04167	-4
15.05000	-3
15.05833	-4
15.06667	-5
15.07500	-7
15.08333	-8
15.09167	-10
15.10000	-12
15.10833	-14
15.11667	-15
15.12500	-14
15.13333	-11
15.14167	-6
15.15000	-0
15.15833	3
15.16667	4
15.17500	1
15.18333	-2
15.19167	-6
15.20000	-8
15.20833	-9
15.21667	-8
15.22500	-7
15.23333	-6
15.24167	-6
15.25000	-4
15.25833	-2
15.26667	1
15.27500	4
15.28333	6
15.29167	5
15.30000	5
15.30833	5
15.31667	6
15.32500	8
15.33333	10
15.34167	10
15.35000	8
15.35833	4
15.36667	-1
15.37500	-7
15.38333	-11
15.39167	-12
15.40000	-10
15.40833	-6
15.41667	-3
15.42500	-0
15.43333	0
15.44167	-2
15.45000	-5
15.45833	-9
15.46667	-11
15.47500	-12
15.48333	-13
15.49167	-14
15.50000	-16
15.50833	-20
15.51667	-23
15.52500	-25
15.53333	-26
15.54167	-26
15.55000	-26
15.55833	-27
15.56667	-28
15.57500	-26
15.58333	-24
15.59167	-20
15.60000	-16
15.60833	-14
15.61667	-13
15.62500	-11
15.63333	-9
15.64167	-8
15.65000	-9
15.65833	-10
15.66667	-11
15.67500	-9
15.68333	-6
15.69167	-1
15.70000	3
15.70833	6
15.71667	7
15.72500	4
15.73333	-1
15.74167	-7
15.75000	-13
15.75833	-15
15.76667	-14
15.77500	-10
15.78333	-6
15.79167	-1
15.80000	2
15.80833	3
15.81667	4
15.82500	4
15.83333	3
15.84167	-0
15.85000	-5
15.85833	-9
15.86667	-13
15.87500	-15
15.88333	-16
15.89167	-15
15.90000	-15
15.90833	-15
15.91667	-15
15.92500	-15
15.93333	-15
15.94167	-14
15.95000	-12
15.95833	-10
15.96667	-8
15.97500	-4
15.98333	-0
15.99167	4
16.00000	8
16.00833	11
16.01667	12
16.02500	10
16.03333	7
16.04167	1
16.05000	-6
16.05833	-12
16.06667	-14
16.07500	-15
16.08333	-15
16.09167	-14
16.10000	-12
16.10833	-11
16.11667	-10
16.12500	-11
16.13333	-12
16.14167	-15
16.15000	-19
16.15833	-21
16.16667	-20
16.17500	-17
16.18333	-12
16.19167	-7
16.20000	-2
16.20833	1
16.21667	1
16.22500	-0
16.23333	-3
16.24167	-7
16.25000	-12
16.25833	-15
16.26667	-17
16.27500	-17
16.28333	-15
16.29167	-12
16.30000	-11
16.30833	-10
16.31667	-11
16.32500	-10
16.33333	-7
16.34167	-4
16.35000	-2
16.35833	-1
16.36667	-3
16.37500	-6
16.38333	-6
16.39167	-4
16.40000	0
16.40833	5
16.41667	8
16.42500	8
16.43333	6
16.44167	3
16.45000	0
16.45833	-1
16.46667	-1
16.47500	-0
16.48333	-0
16.49167	-2
16.50000	-5
16.50833	-8
16.51667	-10
16.52500	-9
16.53333	-7
16.54167	-2
16.55000	2
16.55833	5
16.56667	6
16.57500	5
16.58333	3
16.59167	1
16.60000	0
16.60833	-1
16.61667	-2
16.62500	-3
16.63333	-4
16.64167	-5
16.65000	-4
16.65833	-3
16.66667	-4
16.67500	-6
16.68333	-9
16.69167	-13
16.70000	-16
16.70833	-17
16.71667	-16
16.72500	-13
16.73333	-10
16.74167	-7
16.75000	-4
16.75833	-3
16.76667	-3
16.77500	-3
16.78333	-1
16.79167	2
16.80000	6
16.80833	8
16.81667	10
16.82500	10
16.83333	10
16.84167	10
16.85000	11
16.85833	11
16.86667	8
16.87500	4
16.88333	1
16.89167	-1
16.90000	-3
16.90833	-5
16.91667	-8
16.92500	-9
16.93333	-9
16.94167	-7
16.95000	-3
16.95833	0
16.96667	2
16.97500	3
16.98333	3
16.99167	2
17.00000	1
17.00833	1
17.01667	1
17.02500	2
17.03333	5
17.04167	8
17.05000	9
17.05833	8
17.06667	5
17.07500	1
17.08333	-4
17.09167	-7
17.10000	-8
17.10833	-5
17.11667	-1
17.12500	4
17.13333	8
17.14167	9
17.15000	9
17.15833	7
17.16667	5
17.17500	1
17.18333	-1
17.19167	-3
17.20000	-4
17.20833	-3
17.21667	-1
17.22500	-2
17.23333	-3
17.24167	-5
17.25000	-5
17.25833	-3
17.26667	-0
17.27500	2
17.28333	2
17.29167	-2
17.30000	-6
17.30833	-10
17.31667	-13
17.32500	-14
17.33333	-13
17.34167	-12
17.35000	-11
17.35833	-11
17.36667	-8
17.37500	-5
17.38333	-1
17.39167	2
17.40000	3
17.40833	4
17.41667	4
17.42500	6
17.43333	9
17.44167	12
17.45000	15
17.45833	17
17.46667	16
17.47500	13
17.48333	9
17.49167	4
17.50000	1
17.50833	2
17.51667	5
17.52500	8
17.53333	10
17.54167	9
17.55000	5
17.55833	0
17.56667	-3
17.57500	-5
17.58333	-5
17.59167	-4
17.60000	-2
17.60833	-2
17.61667	-3
17.62500	-5
17.63333	-7
17.64167	-8
17.65000	-7
17.65833	-4
17.66667	-1
17.67500	2
17.68333	5
17.69167	6
17.70000	6
17.70833	7
17.71667	8
17.72500	9
17.73333	10
17.74167	9
17.75000	6
17.75833	3
17.76667	2
17.77500	2
17.78333	2
17.79167	2
17.80000	1
17.80833	-2
17.81667	-4
17.82500	-3
17.83333	1
17.84167	6
17.85000	10
17.85833	11
17.86667	10
17.87500	7
17.88333	4
17.89167	1
17.90000	-1
17.90833	-4
17.91667	-6
17.92500	-7
17.93333	-7
17.94167	-5
17.95000	-1
17.95833	2
17.96667	4
17.97500	4
17.98333	3
17.99167	1
18.00000	1
18.00833	5
18.01667	11
18.02500	16
18.03333	20
18.04167	21
18.05000	19
18.05833	15
18.06667	13
18.07500	11
18.08333	11
18.09167	11
18.10000	10
18.10833	7
18.11667	2
18.12500	-1
18.13333	-4
18.14167	-4
18.15000	-2
18.15833	1
18.16667	4
18.17500	5
18.18333	4
18.19167	3
18.20000	1
18.20833	-0
18.21667	-1
18.22500	-2
18.23333	-3
18.24167	-3
18.25000	-3
18.25833	-1
18.26667	3
18.27500	6
18.28333	9
18.29167	9
18.30000	7
18.30833	4
18.31667	0
18.32500	-3
18.33333	-5
18.34167	-8
18.35000	-10
18.35833	-12
18.36667	-15
18.37500	-16
18.38333	-16
18.39167	-14
18.40000	-11
18.40833	-7
18.41667	-4
18.42500	-2
18.43333	-2
18.44167	-2
18.45000	-2
18.45833	-4
18.46667	-7
18.47500	-10
18.48333	-11
18.49167	-11
18.50000	-9
18.50833	-8
18.51667	-8
18.52500	-9
18.53333	-9
18.54167	-7
18.55000	-3
18.55833	1
18.56667	5
18.57500	6
18.58333	4
18.59167	0
18.60000	-3
18.60833	-4
18.61667	-3
18.62500	1
18.63333	6
18.64167	9
18.65000	10
18.65833	9
18.66667	8
18.67500	7
18.68333	7
18.69167	9
18.70000	11
18.70833	12
18.71667	12
18.72500	11
18.73333	9
18.74167	7
18.75000	6
18.75833	5
18.76667	3
18.77500	1
18.78333	0
18.79167	0
18.80000	1
18.80833	2
18.81667	3
18.82500	5
18.83333	7
18.84167	7
18.85000	7
18.85833	6
18.86667	5
18.87500	4
18.88333	5
18.89167	7
18.90000	9
18.90833	11
18.91667	14
18.92500	17
18.93333	19
18.94167	19
18.95000	16
18.95833	13
18.96667	11
18.97500	11
18.98333	11
18.99167	12
19.00000	12
19.00833	10
19.01667	7
19.02500	5
19.03333	4
19.04167	3
19.05000	4
19.05833	4
19.06667	3
19.07500	1
19.08333	-0
19.09167	-2
19.10000	-2
19.10833	-2
19.11667	-2
19.12500	-1
19.13333	-0
19.14167	2
19.15000	6
19.15833	9
19.16667	10
19.17500	9
19.18333	7
19.19167	5
19.20000	3
19.20833	5
19.21667	8
19.22500	14
19.23333	22
19.24167	29
19.25000	34
19.25833	35
19.26667	32
19.27500	26
19.28333	18
19.29167	11
19.30000	4
19.30833	-0
19.31667	-4
19.32500	-4
19.33333	-3
19.34167	1
19.35000	5
19.35833	9
19.36667	13
19.37500	16
19.38333	19
19.39167	21
19.40000	23
19.40833	24
19.41667	24
19.42500	22
19.43333	18
19.44167	16
19.45000	15
19.45833	15
19.46667	16
19.47500	17
19.48333	16
19.49167	13
19.50000	11
19.50833	10
19.51667	11
19.52500	13
19.53333	15
19.54167	15
19.55000	14
19.55833	12
19.56667	9
19.57500	5
19.58333	2
19.59167	1
19.60000	1
19.60833	2
19.61667	6
19.62500	10
19.63333	15
19.64167	20
19.65000	25
19.65833	28
19.66667	28
19.67500	26
19.68333	21
19.69167	16
19.70000	11
19.70833	9
19.71667	10
19.72500	12
19.73333	16
19.74167	19
19.75000	22
19.75833	24
19.76667	23
19.77500	21
19.78333	18
19.79167	14
19.80000	11
19.80833	9
19.81667	8
19.82500	10
19.83333	13
19.84167	17
19.85000	22
19.85833	26
19.86667	29
19.87500	32
19.88333	35
19.89167	37
19.90000	38
19.90833	38
19.91667	38
19.92500	37
19.93333	36
19.94167	37
19.95000	40
19.95833	44
19.96667	49
19.97500	53
19.98333	56
19.99167	58
20.00000	57
20.00833	55
20.01667	50
20.02500	46
20.03333	42
20.04167	40
20.05000	41
20.05833	42
20.06667	41
20.07500	41
20.08333	42
20.09167	44
20.10000	47
20.10833	50
20.11667	51
20.12500	50
20.13333	48
20.14167	47
20.15000	50
20.15833	56
20.16667	62
20.17500	69
20.18333	73
20.19167	75
20.20000	76
20.20833	75
20.21667	76
20.22500	79
20.23333	83
20.24167	87
20.25000	90
20.25833	92
20.26667	93
20.27500	93
20.28333	92
20.29167	91
20.30000	90
20.30833	87
20.31667	86
20.32500	87
20.33333	91
20.34167	97
20.35000	106
20.35833	113
20.36667	120
20.37500	126
20.38333	130
20.39167	133
20.40000	134
20.40833	136
20.41667	138
20.42500	141
20.43333	145
20.44167	148
20.45000	149
20.45833	148
20.46667	146
20.47500	145
20.48333	147
20.49167	154
20.50000	164
20.50833	176
20.51667	188
20.52500	196
20.53333	202
20.54167	204
20.55000	205
20.55833	205
20.56667	208
20.57500	212
20.58333	218
20.59167	224
20.60000	230
20.60833	236
20.61667	243
20.62500	249
20.63333	255
20.64167	263
20.65000	272
20.65833	281
20.66667	290
20.67500	297
20.68333	303
20.69167	308
20.70000	313
20.70833	318
20.71667	324
20.72500	332
20.73333	341
20.74167	350
20.75000	360
20.75833	368
20.76667	374
20.77500	379
20.78333	386
20.79167	394
20.80000	403
20.80833	412
20.81667	421
20.82500	432
20.83333	443
20.84167	456
20.85000	469
20.85833	482
20.86667	494
20.87500	507
20.88333	519
20.89167	532
20.90000	545
20.90833	559
20.91667	573
20.92500	587
20.93333	600
20.94167	611
20.95000	622
20.95833	633
20.96667	644
20.97500	657
20.98333	670
20.99167	684
21.00000	699
21.00833	716
21.01667	733
21.02500	751
21.03333	769
21.04167	787
21.05000	805
21.05833	821
21.06667	835
21.07500	847
21.08333	860
21.09167	873
21.10000	887
21.10833	903
21.11667	919
21.12500	937
21.13333	956
21.14167	975
21.15000	994
21.15833	1013
21.16667	1030
21.17500	1047
21.18333	1064
21.19167	1082
21.20000	1101
21.20833	1122
21.21667	1143
21.22500	1164
21.23333	1185
21.24167	1204
21.25000	1223
21.25833	1242
21.26667	1264
21.27500	1286
21.28333	1308
21.29167	1330
21.30000	1349
21.30833	1368
21.31667	1386
21.32500	1405
21.33333	1426
21.34167	1448
21.35000	1473
21.35833	1497
21.36667	1521
21.37500	1543
21.38333	1564
21.39167	1585
21.40000	1606
21.40833	1628
21.41667	1649
21.42500	1669
21.43333	1688
21.44167	1707
21.45000	1727
21.45833	1748
21.46667	1771
21.47500	1794
21.48333	1816
21.49167	1837
21.50000	1857
21.50833	1875
21.51667	1892
21.52500	1908
21.53333	1923
21.54167	1940
21.55000	1959
21.55833	1980
21.56667	2002
21.57500	2024
21.58333	2042
21.59167	2057
21.60000	2070
21.60833	2084
21.61667	2098
21.62500	2112
21.63333	2125
21.64167	2135
21.65000	2143
21.65833	2150
21.66667	2158
21.67500	2166
21.68333	2177
21.69167	2188
21.70000	2196
21.70833	2203
21.71667	2207
21.72500	2211
21.73333	2215
21.74167	2218
21.75000	2222
21.75833	2225
21.76667	2226
21.77500	2225
21.78333	2223
21.79167	2221
21.80000	2218
21.80833	2216
21.81667	2213
21.82500	2211
21.83333	2210
21.84167	2210
21.85000	2211
21.85833	2211
21.86667	2212
21.87500	2211
21.88333	2206
21.89167	2198
21.90000	2190
21.90833	2182
21.91667	2175
21.92500	2168
21.93333	2160
21.94167	2149
21.95000	2135
21.95833	2121
21.96667	2108
21.97500	2097
21.98333	2089
21.99167	2082
22.00000	2075
22.00833	2067
22.01667	2057
22.02500	2046
22.03333	2033
22.04167	2020
22.05000	2005
22.05833	1991
22.06667	1977
22.07500	1963
22.08333	1951
22.09167	1940
22.10000	1930
22.10833	1920
22.11667	1910
22.12500	1899
22.13333	1887
22.14167	1874
22.15000	1860
22.15833	1844
22.16667	1828
22.17500	1812
22.18333	1798
22.19167	1785
22.20000	1774
22.20833	1765
22.21667	1757
22.22500	1749
22.23333	1740
22.24167	1732
22.25000	1725
22.25833	1719
22.26667	1713
22.27500	1707
22.28333	1699
22.29167	1690
22.30000	1681
22.30833	1673
22.31667	1664
22.32500	1654
22.33333	1644
22.34167	1637
22.35000	1632
22.35833	1629
22.36667	1630
22.37500	1632
22.38333	1632
22.39167	1628
22.40000	1619
22.40833	1607
22.41667	1597
22.42500	1590
22.43333	1588
22.44167	1589
22.45000	1591
22.45833	1593
22.46667	1593
22.47500	1592
22.48333	1589
22.49167	1587
22.50000	1584
22.50833	1581
22.51667	1578
22.52500	1578
22.53333	1580
22.54167	1581
22.55000	1583
22.55833	1585
22.56667	1586
22.57500	1588
22.58333	1591
22.59167	1595
22.60000	1598
22.60833	1598
22.61667	1595
22.62500	1592
22.63333	1590
22.64167	1589
22.65000	1590
22.65833	1593
22.66667	1595
22.67500	1598
22.68333	1600
22.69167	1603
22.70000	1606
22.70833	1610
22.71667	1614
22.72500	1616
22.73333	1618
22.74167	1619
22.75000	1619
22.75833	1619
22.76667	1620
22.77500	1622
22.78333	1624
22.79167	1628
22.80000	1632
22.80833	1636
22.81667	1640
22.82500	1643
22.83333	1644
22.84167	1645
22.85000	1645
22.85833	1645
22.86667	1646
22.87500	1646
22.88333	1648
22.89167	1650
22.90000	1653
22.90833	1656
22.91667	1659
22.92500	1662
22.93333	1665
22.94167	1668
22.95000	1672
22.95833	1676
22.96667	1678
22.97500	1681
22.98333	1685
22.99167	1691
23.00000	1696
23.00833	1701
23.01667	1706
23.02500	1710
23.03333	1713
23.04167	1718
23.05000	1722
23.05833	1726
23.06667	1730
23.07500	1731
23.08333	1731
23.09167	1729
23.10000	1727
23.10833	1728
23.11667	1731
23.12500	1738
23.13333	1746
23.14167	1754
23.15000	1761
23.15833	1766
23.16667	1769
23.17500	1769
23.18333	1766
23.19167	1762
23.20000	1759
23.20833	1759
23.21667	1762
23.22500	1767
23.23333	1773
23.24167	1778
23.25000	1782
23.25833	1786
23.26667	1788
23.27500	1789
23.28333	1794
23.29167	1800
23.30000	1808
23.30833	1817
23.31667	1823
23.32500	1827
23.33333	1827
23.34167	1828
23.35000	1829
23.35833	1831
23.36667	1835
23.37500	1839
23.38333	1842
23.39167	1844
23.40000	1845
23.40833	1845
23.41667	1845
23.42500	1846
23.43333	1850
23.44167	1857
23.45000	1865
23.45833	1872
23.46667	1877
23.47500	1880
23.48333	1881
23.49167	1881
23.50000	1883
23.50833	1888
23.51667	1895
23.52500	1902
23.53333	1908
23.54167	1912
23.55000	1914
23.55833	1916
23.56667	1917
23.57500	1919
23.58333	1922
23.59167	1924
23.60000	1927
23.60833	1930
23.61667	1932
23.62500	1935
23.63333	1937
23.64167	1940
23.65000	1944
23.65833	1948
23.66667	1954
23.67500	1959
23.68333	1962
23.69167	1962
23.70000	1962
23.70833	1962
23.71667	1962
23.72500	1965
23.73333	1969
23.74167	1974
23.75000	1979
23.75833	1982
23.76667	1983
23.77500	1980
23.78333	1977
23.79167	1973
23.80000	1970
23.80833	1968
23.81667	1966
23.82500	1964
23.83333	1961
23.84167	1959
23.85000	1958
23.85833	1956
23.86667	1953
23.87500	1949
23.88333	1944
23.89167	1940
23.90000	1936
23.90833	1934
23.91667	1932
23.92500	1931
23.93333	1929
23.94167	1927
23.95000	1925
23.95833	1924
23.96667	1923
23.97500	1921
23.98333	1918
23.99167	1913
24.00000	1906
24.00833	1897
24.01667	1889
24.02500	1881
24.03333	1875
24.04167	1871
24.05000	1869
24.05833	1866
24.06667	1861
24.07500	1853
24.08333	1844
24.09167	1833
24.10000	1824
24.10833	1815
24.11667	1810
24.12500	1807
24.13333	1806
24.14167	1805
24.15000	1803
24.15833	1797
24.16667	1789
24.17500	1780
24.18333	1773
24.19167	1767
24.20000	1762
24.20833	1758
24.21667	1754
24.22500	1749
24.23333	1744
24.24167	1738
24.25000	1732
24.25833	1725
24.26667	1718
24.27500	1711
24.28333	1705
24.29167	1700
24.30000	1696
24.30833	1692
24.31667	1687
24.32500	1682
24.33333	1677
24.34167	1670
24.35000	1663
24.35833	1655
24.36667	1645
24.37500	1637
24.38333	1630
24.39167	1626
24.40000	1622
24.40833	1620
24.41667	1617
24.42500	1615
24.43333	1611
24.44167	1607
24.45000	1602
24.45833	1595
24.46667	1588
24.47500	1580
24.48333	1574
24.49167	1570
24.50000	1565
24.50833	1559
24.51667	1553
24.52500	1547
24.53333	1541
24.54167	1537
24.55000	1534
24.55833	1531
24.56667	1527
24.57500	1523
24.58333	1518
24.59167	1513
24.60000	1507
24.60833	1501
24.61667	1494
24.62500	1487
24.63333	1480
24.64167	1477
24.65000	1476
24.65833	1476
24.66667	1476
24.67500	1474
24.68333	1469
24.69167	1462
24.70000	1453
24.70833	1443
24.71667	1432
24.72500	1422
24.73333	1413
24.74167	1406
24.75000	1401
24.75833	1396
24.76667	1389
24.77500	1379
24.78333	1368
24.79167	1356
24.80000	1346
24.80833	1336
24.81667	1329
24.82500	1324
24.83333	1319
24.84167	1316
24.85000	1313
24.85833	1310
24.86667	1304
24.87500	1297
24.88333	1288
24.89167	1279
24.90000	1271
24.90833	1263
24.91667	1255
24.92500	1248
24.93333	1243
24.94167	1238
24.95000	1234
24.95833	1229
24.96667	1222
24.97500	1214
24.98333	1206
24.99167	1198
25.00000	1191
25.00833	1187
25.01667	1183
25.02500	1179
25.03333	1174
25.04167	1170
25.05000	1166
25.05833	1161
25.06667	1154
25.07500	1145
25.08333	1135
25.09167	1126
25.10000	1119
25.10833	1114
25.11667	1111
25.12500	1110
25.13333	1110
25.14167	1111
25.15000	1111
25.15833	1109
25.16667	1104
25.17500	1098
25.18333	1091
25.19167	1085
25.20000	1079
25.20833	1073
25.21667	1067
25.22500	1062
25.23333	1057
25.24167	1055
25.25000	1057
25.25833	1058
25.26667	1057
25.27500	1054
25.28333	1049
25.29167	1043
25.30000	1038
25.30833	1034
25.31667	1030
25.32500	1025
25.33333	1020
25.34167	1017
25.35000	1017
25.35833	1018
25.36667	1020
25.37500	1021
25.38333	1019
25.39167	1015
25.40000	1012
25.40833	1010
25.41667	1008
25.42500	1008
25.43333	1006
25.44167	1004
25.45000	1002
25.45833	999
25.46667	994
25.47500	988
25.48333	984
25.49167	981
25.50000	980
25.50833	983
25.51667	986
25.52500	987
25.53333	986
25.54167	985
25.55000	983
25.55833	980
25.56667	977
25.57500	973
25.58333	970
25.59167	967
25.60000	965
25.60833	964
25.61667	963
25.62500	962
25.63333	960
25.64167	959
25.65000	959
25.65833	959
25.66667	959
25.67500	958
25.68333	956
25.69167	955
25.70000	956
25.70833	957
25.71667	959
25.72500	960
25.73333	959
25.74167	959
25.75000	960
25.75833	961
25.76667	962
25.77500	962
25.78333	963
25.79167	963
25.80000	963
25.80833	964
25.81667	964
25.82500	962
25.83333	958
25.84167	954
25.85000	950
25.85833	948
25.86667	947
25.87500	948
25.88333	948
25.89167	946
25.90000	943
25.90833	940
25.91667	937
25.92500	934
25.93333	931
25.94167	929
25.95000	926
25.95833	923
25.96667	920
25.97500	917
25.98333	916
25.99167	916
26.00000	916
26.00833	917
26.01667	916
26.02500	913
26.03333	910
26.04167	906
26.05000	902
26.05833	900
26.06667	901
26.07500	904
26.08333	906
26.09167	908
26.10000	907
26.10833	903
26.11667	897
26.12500	893
26.13333	891
26.14167	892
26.15000	896
26.15833	899
26.16667	903
26.17500	905
26.18333	904
26.19167	902
26.20000	898
26.20833	893
26.21667	890
26.22500	888
26.23333	889
26.24167	890
26.25000	891
26.25833	892
26.26667	892
26.27500	891
26.28333	890
26.29167	890
26.30000	890
26.30833	892
26.31667	894
26.32500	894
26.33333	893
26.34167	890
26.35000	886
26.35833	883
26.36667	881
26.37500	881
26.38333	881
26.39167	881
26.40000	880
26.40833	879
26.41667	878
26.42500	878
26.43333	878
26.44167	878
26.45000	877
26.45833	875
26.46667	875
26.47500	874
26.48333	875
26.49167	877
26.50000	881
26.50833	887
26.51667	893
26.52500	898
26.53333	901
26.54167	900
26.55000	898
26.55833	895
26.56667	896
26.57500	899
26.58333	903
26.59167	907
26.60000	910
26.60833	911
26.61667	911
26.62500	910
26.63333	908
26.64167	908
26.65000	909
26.65833	912
26.66667	917
26.67500	921
26.68333	923
26.69167	922
26.70000	921
26.70833	918
26.71667	917
26.72500	916
26.73333	917
26.74167	919
26.75000	922
26.75833	925
26.76667	928
26.77500	932
26.78333	935
26.79167	939
26.80000	943
26.80833	947
26.81667	950
26.82500	951
26.83333	951
26.84167	949
26.85000	948
26.85833	947
26.86667	947
26.87500	948
26.88333	950
26.89167	951
26.90000	952
26.90833	952
26.91667	950
26.92500	948
26.93333	945
26.94167	943
26.95000	942
26.95833	943
26.96667	944
26.97500	946
26.98333	949
26.99167	952
27.00000	954
27.00833	954
27.01667	953
27.02500	951
27.03333	950
27.04167	949
27.05000	951
27.05833	954
27.06667	957
27.07500	959
27.08333	959
27.09167	958
27.10000	956
27.10833	955
27.11667	954
27.12500	953
27.13333	952
27.14167	950
27.15000	951
27.15833	953
27.16667	957
27.17500	960
27.18333	961
27.19167	960
27.20000	957
27.20833	954
27.21667	952
27.22500	950
27.23333	949
27.24167	949
27.25000	947
27.25833	946
27.26667	944
27.27500	942
27.28333	939
27.29167	934
27.30000	931
27.30833	929
27.31667	931
27.32500	935
27.33333	941
27.34167	945
27.35000	946
27.35833	945
27.36667	942
27.37500	939
27.38333	937
27.39167	935
27.40000	934
27.40833	932
27.41667	929
27.42500	926
27.43333	924
27.44167	922
27.45000	922
27.45833	922
27.46667	922
27.47500	923
27.48333	926
27.49167	929
27.50000	932
27.50833	935
27.51667	936
27.52500	937
27.53333	938
27.54167	938
27.55000	938
27.55833	938
27.56667	938
27.57500	936
27.58333	935
27.59167	934
27.60000	933
27.60833	934
27.61667	934
27.62500	935
27.63333	935
27.64167	937
27.65000	941
27.65833	945
27.66667	947
27.67500	947
27.68333	945
27.69167	942
27.70000	941
27.70833	942
27.71667	943
27.72500	944
27.73333	945
27.74167	945
27.75000	945
27.75833	947
27.76667	951
27.77500	955
27.78333	958
27.79167	959
27.80000	958
27.80833	955
27.81667	952
27.82500	950
27.83333	949
27.84167	950
27.85000	952
27.85833	955
27.86667	958
27.87500	960
27.88333	962
27.89167	964
27.90000	965
27.90833	966
27.91667	966
27.92500	966
27.93333	967
27.94167	967
27.95000	968
27.95833	968
27.96667	968
27.97500	967
27.98333	966
27.99167	965
28.00000	964
28.00833	964
28.01667	964
28.02500	966
28.03333	970
28.04167	974
28.05000	978
28.05833	982
28.06667	985
28.07500	987
28.08333	988
28.09167	988
28.10000	987
28.10833	986
28.11667	987
28.12500	989
28.13333	992
28.14167	996
28.15000	1000
28.15833	1004
28.16667	1006
28.17500	1006
28.18333	1005
28.19167	1003
28.20000	1003
28.20833	1004
28.21667	1006
28.22500	1009
28.23333	1012
28.24167	1014
28.25000	1015
28.25833	1015
28.26667	1017
28.27500	1019
28.28333	1020
28.29167	1019
28.30000	1017
28.30833	1016
28.31667	1015
28.32500	1017
28.33333	1020
28.34167	1023
28.35000	1027
28.35833	1030
28.36667	1030
28.37500	1029
28.38333	1026
28.39167	1024
28.40000	1023
28.40833	1024
28.41667	1025
28.42500	1026
28.43333	1026
28.44167	1026
28.45000	1025
28.45833	1025
28.46667	1028
28.47500	1032
28.48333	1035
28.49167	1037
28.50000	1036
28.50833	1035
28.51667	1033
28.52500	1033
28.53333	1034
28.54167	1034
28.55000	1032
28.55833	1030
28.56667	1029
28.57500	1030
28.58333	1034
28.59167	1041
28.60000	1048
28.60833	1054
28.61667	1058
28.62500	1059
28.63333	1058
28.64167	1055
28.65000	1052
28.65833	1049
28.66667	1048
28.67500	1048
28.68333	1048
28.69167	1048
28.70000	1049
28.70833	1050
28.71667	1054
28.72500	1059
28.73333	1063
28.74167	1066
28.75000	1066
28.75833	1065
28.76667	1064
28.77500	1064
28.78333	1066
28.79167	1069
28.80000	1073
28.80833	1076
28.81667	1079
28.82500	1081
28.83333	1084
28.84167	1086
28.85000	1089
28.85833	1092
28.86667	1095
28.87500	1096
28.88333	1097
28.89167	1096
28.90000	1094
28.90833	1092
28.91667	1091
28.92500	1093
28.93333	1098
28.94167	1105
28.95000	1112
28.95833	1118
28.96667	1122
28.97500	1124
28.98333	1126
28.99167	1128
29.00000	1131
29.00833	1136
29.01667	1142
29.02500	1148
29.03333	1153
29.04167	1158
29.05000	1162
29.05833	1167
29.06667	1174
29.07500	1180
29.08333	1186
29.09167	1190
29.10000	1192
29.10833	1193
29.11667	1193
29.12500	1196
29.13333	1200
29.14167	1205
29.15000	1212
29.15833	1220
29.16667	1228
29.17500	1235
29.18333	1241
29.19167	1246
29.20000	1251
29.20833	1256
29.21667	1261
29.22500	1266
29.23333	1273
29.24167	1280
29.25000	1288
29.25833	1296
29.26667	1305
29.27500	1315
29.28333	1325
29.29167	1335
29.30000	1347
29.30833	1360
29.31667	1374
29.32500	1386
29.33333	1397
29.34167	1406
29.35000	1413
29.35833	1419
29.36667	1425
29.37500	1431
29.38333	1438
29.39167	1446
29.40000	1456
29.40833	1468
29.41667	1481
29.42500	1497
29.43333	1515
29.44167	1533
29.45000	1552
29.45833	1570
29.46667	1588
29.47500	1606
29.48333	1625
29.49167	1645
29.50000	1663
29.50833	1681
29.51667	1698
29.52500	1716
29.53333	1736
29.54167	1758
29.55000	1783
29.55833	1808
29.56667	1833
29.57500	1857
29.58333	1883
29.59167	1909
29.60000	1936
29.60833	1965
29.61667	1994
29.62500	2023
29.63333	2054
29.64167	2087
29.65000	2123
29.65833	2160
29.66667	2200
29.67500	2240
29.68333	2281
29.69167	2323
29.70000	2365
29.70833	2408
29.71667	2452
29.72500	2498
29.73333	2546
29.74167	2597
29.75000	2650
29.75833	2703
29.76667	2755
29.77500	2809
29.78333	2865
29.79167	2925
29.80000	2987
29.80833	3053
29.81667	3119
29.82500	3186
29.83333	3254
29.84167	3322
29.85000	3393
29.85833	3464
29.86667	3537
29.87500	3611
29.88333	3687
29.89167	3766
29.90000	3844
29.90833	3924
29.91667	4003
29.92500	4083
29.93333	4163
29.94167	4244
29.95000	4328
29.95833	4412
29.96667	4499
29.97500	4586
29.98333	4673
29.99167	4761
30.00000	4847
30.00833	4935
30.01667	5020
30.02500	5105
30.03333	5189
30.04167	5272
30.05000	5355
30.05833	5436
30.06667	5518
30.07500	5598
30.08333	5675
30.09167	5750
30.10000	5824
30.10833	5901
30.11667	5977
30.12500	6055
30.13333	6133
30.14167	6207
30.15000	6281
30.15833	6351
30.16667	6418
30.17500	6481
30.18333	6539
30.19167	6594
30.20000	6644
30.20833	6690
30.21667	6732
30.22500	6773
30.23333	6813
30.24167	6851
30.25000	6888
30.25833	6922
30.26667	6953
30.27500	6980
30.28333	7004
30.29167	7026
30.30000	7042
30.30833	7053
30.31667	7058
30.32500	7059
30.33333	7057
30.34167	7052
30.35000	7045
30.35833	7036
30.36667	7025
30.37500	7012
30.38333	6998
30.39167	6981
30.40000	6963
30.40833	6944
30.41667	6922
30.42500	6896
30.43333	6864
30.44167	6827
30.45000	6785
30.45833	6738
30.46667	6687
30.47500	6634
30.48333	6582
30.49167	6530
30.50000	6479
30.50833	6427
30.51667	6374
30.52500	6316
30.53333	6255
30.54167	6192
30.55000	6126
30.55833	6061
30.56667	5993
30.57500	5927
30.58333	5861
30.59167	5794
30.60000	5730
30.60833	5665
30.61667	5601
30.62500	5533
30.63333	5464
30.64167	5394
30.65000	5322
30.65833	5253
30.66667	5185
30.67500	5116
30.68333	5047
30.69167	4974
30.70000	4903
30.70833	4831
30.71667	4760
30.72500	4688
30.73333	4617
30.74167	4547
30.75000	4476
30.75833	4408
30.76667	4340
30.77500	4274
30.78333	4208
30.79167	4143
30.80000	4079
30.80833	4016
30.81667	3954
30.82500	3895
30.83333	3836
30.84167	3779
30.85000	3721
30.85833	3662
30.86667	3599
30.87500	3537
30.88333	3477
30.89167	3418
30.90000	3363
30.90833	3311
30.91667	3261
30.92500	3212
30.93333	3164
30.94167	3118
30.95000	3071
30.95833	3026
30.96667	2980
30.97500	2935
30.98333	2890
30.99167	2845
31.00000	2802
31.00833	2761
31.01667	2721
31.02500	2683
31.03333	2646
31.04167	2609
31.05000	2571
31.05833	2534
31.06667	2498
31.07500	2465
31.08333	2433
31.09167	2401
31.10000	2370
31.10833	2336
31.11667	2303
31.12500	2271
31.13333	2241
31.14167	2212
31.15000	2185
31.15833	2158
31.16667	2132
31.17500	2107
31.18333	2082
31.19167	2057
31.20000	2035
31.20833	2015
31.21667	1996
31.22500	1979
31.23333	1962
31.24167	1942
31.25000	1919
31.25833	1896
31.26667	1872
31.27500	1848
31.28333	1826
31.29167	1804
31.30000	1782
31.30833	1759
31.31667	1739
31.32500	1723
31.33333	1708
31.34167	1696
31.35000	1685
31.35833	1672
31.36667	1657
31.37500	1639
31.38333	1620
31.39167	1602
31.40000	1585
31.40833	1570
31.41667	1557
31.42500	1545
31.43333	1533
31.44167	1522
31.45000	1512
31.45833	1503
31.46667	1495
31.47500	1487
31.48333	1479
31.49167	1469
31.50000	1457
31.50833	1443
31.51667	1429
31.52500	1416
31.53333	1403
31.54167	1393
31.55000	1383
31.55833	1375
31.56667	1367
31.57500	1360
31.58333	1355
31.59167	1351
31.60000	1347
31.60833	1343
31.61667	1339
31.62500	1334
31.63333	1328
31.64167	1324
31.65000	1320
31.65833	1316
31.66667	1312
31.67500	1306
31.68333	1298
31.69167	1287
31.70000	1277
31.70833	1267
31.71667	1258
31.72500	1251
31.73333	1246
31.74167	1242
31.75000	1239
31.75833	1237
31.76667	1236
31.77500	1236
31.78333	1235
31.79167	1232
31.80000	1228
31.80833	1223
31.81667	1218
31.82500	1214
31.83333	1210
31.84167	1207
31.85000	1203
31.85833	1200
31.86667	1198
31.87500	1198
31.88333	1199
31.89167	1200
31.90000	1201
31.90833	1203
31.91667	1205
31.92500	1207
31.93333	1209
31.94167	1211
31.95000	1211
31.95833	1212
31.96667	1214
31.97500	1218
31.98333	1224
31.99167	1231
32.00000	1238
32.00833	1244
32.01667	1250
32.02500	1257
32.03333	1265
32.04167	1273
32.05000	1283
32.05833	1294
32.06667	1304
32.07500	1316
32.08333	1328
32.09167	1340
32.10000	1353
32.10833	1365
32.11667	1377
32.12500	1391
32.13333	1406
32.14167	1422
32.15000	1440
32.15833	1460
32.16667	1482
32.17500	1505
32.18333	1530
32.19167	1556
32.20000	1582
32.20833	1609
32.21667	1637
32.22500	1666
32.23333	1696
32.24167	1725
32.25000	1757
32.25833	1789
32.26667	1823
32.27500	1861
32.28333	1902
32.29167	1949
32.30000	1997
32.30833	2049
32.31667	2101
32.32500	2155
32.33333	2210
32.34167	2269
32.35000	2335
32.35833	2402
32.36667	2472
32.37500	2544
32.38333	2618
32.39167	2695
32.40000	2776
32.40833	2863
32.41667	2954
32.42500	3049
32.43333	3148
32.44167	3251
32.45000	3362
32.45833	3475
32.46667	3595
32.47500	3717
32.48333	3843
32.49167	3974
32.50000	4108
32.50833	4249
32.51667	4392
32.52500	4541
32.53333	4695
32.54167	4853
32.55000	5020
32.55833	5188
32.56667	5363
32.57500	5542
32.58333	5729
32.59167	5926
32.60000	6126
32.60833	6337
32.61667	6546
32.62500	6757
32.63333	6972
32.64167	7188
32.65000	7415
32.65833	7642
32.66667	7880
32.67500	8121
32.68333	8365
32.69167	8615
32.70000	8863
32.70833	9120
32.71667	9375
32.72500	9634
32.73333	9895
32.74167	10155
32.75000	10422
32.75833	10683
32.76667	10951
32.77500	11217
32.78333	11481
32.79167	11748
32.80000	12006
32.80833	12269
32.81667	12523
32.82500	12776
32.83333	13026
32.84167	13268
32.85000	13514
32.85833	13752
32.86667	13994
32.87500	14232
32.88333	14464
32.89167	14695
32.90000	14914
32.90833	15129
32.91667	15332
32.92500	15528
32.93333	15718
32.94167	15898
32.95000	16075
32.95833	16238
32.96667	16395
32.97500	16543
32.98333	16682
32.99167	16817
33.00000	16940
33.00833	17057
33.01667	17161
33.02500	17255
33.03333	17338
33.04167	17409
33.05000	17471
33.05833	17522
33.06667	17565
33.07500	17598
33.08333	17621
33.09167	17634
33.10000	17637
33.10833	17628
33.11667	17610
33.12500	17582
33.13333	17543
33.14167	17495
33.15000	17434
33.15833	17365
33.16667	17285
33.17500	17198
33.18333	17103
33.19167	16999
33.20000	16890
33.20833	16770
33.21667	16645
33.22500	16511
33.23333	16369
33.24167	16222
33.25000	16066
33.25833	15906
33.26667	15736
33.27500	15561
33.28333	15381
33.29167	15194
33.30000	15006
33.30833	14812
33.31667	14616
33.32500	14415
33.33333	14208
33.34167	14001
33.35000	13788
33.35833	13577
33.36667	13360
33.37500	13143
33.38333	12925
33.39167	12703
33.40000	12487
33.40833	12269
33.41667	12055
33.42500	11838
33.43333	11618
33.44167	11398
33.45000	11172
33.45833	10958
33.46667	10742
33.47500	10506
33.48333	10270
33.49167	10050
33.50000	9847
33.50833	9643
33.51667	9443
33.52500	9241
33.53333	9025
33.54167	8809
33.55000	8604
33.55833	8410
33.56667	8221
33.57500	8032
33.58333	7847
33.59167	7666
33.60000	7488
33.60833	7316
33.61667	7153
33.62500	6991
33.63333	6818
33.64167	6644
33.65000	6484
33.65833	6337
33.66667	6187
33.67500	6028
33.68333	5871
33.69167	5725
33.70000	5589
33.70833	5455
33.71667	5325
33.72500	5198
33.73333	5073
33.74167	4952
33.75000	4830
33.75833	4713
33.76667	4595
33.77500	4481
33.78333	4369
33.79167	4259
33.80000	4153
33.80833	4049
33.81667	3950
33.82500	3852
33.83333	3756
33.84167	3663
33.85000	3571
33.85833	3484
33.86667	3398
33.87500	3314
33.88333	3232
33.89167	3151
33.90000	3073
33.90833	2997
33.91667	2925
33.92500	2857
33.93333	2792
33.94167	2727
33.95000	2659
33.95833	2594
33.96667	2530
33.97500	2469
33.98333	2412
33.99167	2356
34.00000	2304
34.00833	2251
34.01667	2200
34.02500	2150
34.03333	2101
34.04167	2052
34.05000	2002
34.05833	1954
34.06667	1908
34.07500	1864
34.08333	1822
34.09167	1780
34.10000	1739
34.10833	1698
34.11667	1660
34.12500	1625
34.13333	1592
34.14167	1560
34.15000	1528
34.15833	1495
34.16667	1461
34.17500	1427
34.18333	1397
34.19167	1370
34.20000	1344
34.20833	1319
34.21667	1292
34.22500	1263
34.23333	1234
34.24167	1207
34.25000	1183
34.25833	1160
34.26667	1138
34.27500	1115
34.28333	1092
34.29167	1068
34.30000	1045
34.30833	1024
34.31667	1004
34.32500	983
34.33333	962
34.34167	943
34.35000	925
34.35833	909
34.36667	893
34.37500	876
34.38333	858
34.39167	838
34.40000	820
34.40833	805
34.41667	793
34.42500	782
34.43333	772
34.44167	762
34.45000	750
34.45833	737
34.46667	723
34.47500	707
34.48333	690
34.49167	673
34.50000	657
34.50833	644
34.51667	634
34.52500	626
34.53333	619
34.54167	614
34.55000	609
34.55833	602
34.56667	593
34.57500	582
34.58333	570
34.59167	557
34.60000	547
34.60833	540
34.61667	534
34.62500	527
34.63333	520
34.64167	512
34.65000	502
34.65833	492
34.66667	483
34.67500	475
34.68333	469
34.69167	465
34.70000	461
34.70833	457
34.71667	453
34.72500	448
34.73333	442
34.74167	435
34.75000	426
34.75833	418
34.76667	409
34.77500	401
34.78333	394
34.79167	388
34.80000	383
34.80833	379
34.81667	376
34.82500	373
34.83333	371
34.84167	366
34.85000	361
34.85833	354
34.86667	348
34.87500	341
34.88333	335
34.89167	330
34.90000	326
34.90833	323
34.91667	320
34.92500	318
34.93333	316
34.94167	313
34.95000	308
34.95833	304
34.96667	302
34.97500	301
34.98333	300
34.99167	299
35.00000	296
35.00833	293
35.01667	290
35.02500	289
35.03333	289
35.04167	289
35.05000	287
35.05833	285
35.06667	282
35.07500	279
35.08333	276
35.09167	273
35.10000	268
35.10833	264
35.11667	260
35.12500	258
35.13333	259
35.14167	262
35.15000	265
35.15833	268
35.16667	270
35.17500	268
35.18333	262
35.19167	254
35.20000	244
35.20833	236
35.21667	231
35.22500	230
35.23333	232
35.24167	233
35.25000	232
35.25833	230
35.26667	226
35.27500	221
35.28333	215
35.29167	210
35.30000	205
35.30833	202
35.31667	200
35.32500	199
35.33333	199
35.34167	200
35.35000	202
35.35833	204
35.36667	206
35.37500	208
35.38333	208
35.39167	208
35.40000	206
35.40833	204
35.41667	201
35.42500	200
35.43333	200
35.44167	201
35.45000	201
35.45833	201
35.46667	199
35.47500	195
35.48333	190
35.49167	184
35.50000	179
35.50833	176
35.51667	173
35.52500	172
35.53333	173
35.54167	173
35.55000	171
35.55833	167
35.56667	161
35.57500	156
35.58333	153
35.59167	153
35.60000	155
35.60833	158
35.61667	162
35.62500	165
35.63333	167
35.64167	167
35.65000	164
35.65833	161
35.66667	156
35.67500	153
35.68333	151
35.69167	151
35.70000	152
35.70833	150
35.71667	148
35.72500	144
35.73333	140
35.74167	136
35.75000	132
35.75833	127
35.76667	121
35.77500	115
35.78333	111
35.79167	109
35.80000	110
35.80833	113
35.81667	117
35.82500	120
35.83333	122
35.84167	123
35.85000	122
35.85833	119
35.86667	116
35.87500	112
35.88333	108
35.89167	106
35.90000	105
35.90833	107
35.91667	110
35.92500	113
35.93333	114
35.94167	113
35.95000	110
35.95833	106
35.96667	103
35.97500	102
35.98333	103
35.99167	105
36.00000	106
36.00833	106
36.01667	103
36.02500	99
36.03333	96
36.04167	94
36.05000	96
36.05833	100
36.06667	103
36.07500	105
36.08333	106
36.09167	105
36.10000	104
36.10833	104
36.11667	105
36.12500	107
36.13333	110
36.14167	111
36.15000	110
36.15833	108
36.16667	106
36.17500	105
36.18333	104
36.19167	102
36.20000	100
36.20833	97
36.21667	94
36.22500	92
36.23333	91
36.24167	91
36.25000	91
36.25833	91
36.26667	90
36.27500	89
36.28333	89
36.29167	88
36.30000	88
36.30833	88
36.31667	90
36.32500	92
36.33333	95
36.34167	97
36.35000	97
36.35833	95
36.36667	92
36.37500	88
36.38333	83
36.39167	76
36.40000	70
36.40833	67
36.41667	68
36.42500	73
36.43333	80
36.44167	86
36.45000	90
36.45833	91
36.46667	89
36.47500	86
36.48333	85
36.49167	86
36.50000	88
36.50833	91
36.51667	94
36.52500	95
36.53333	94
36.54167	94
36.55000	96
36.55833	99
36.56667	101
36.57500	103
36.58333	103
36.59167	101
36.60000	97
36.60833	94
36.61667	90
36.62500	87
36.63333	85
36.64167	84
36.65000	84
36.65833	84
36.66667	85
36.67500	86
36.68333	87
36.69167	87
36.70000	88
36.70833	88
36.71667	87
36.72500	84
36.73333	82
36.74167	80
36.75000	81
36.75833	84
36.76667	88
36.77500	92
36.78333	94
36.79167	95
36.80000	95
36.80833	95
36.81667	96
36.82500	96
36.83333	97
36.84167	97
36.85000	97
36.85833	95
36.86667	95
36.87500	95
36.88333	94
36.89167	94
36.90000	93
36.90833	92
36.91667	90
36.92500	89
36.93333	88
36.94167	88
36.95000	89
36.95833	91
36.96667	92
36.97500	93
36.98333	95
36.99167	97
37.00000	99
37.00833	100
37.01667	99
37.02500	96
37.03333	92
37.04167	89
37.05000	88
37.05833	89
37.06667	93
37.07500	98
37.08333	101
37.09167	101
37.10000	100
37.10833	98
37.11667	95
37.12500	94
37.13333	94
37.14167	94
37.15000	93
37.15833	92
37.16667	89
37.17500	87
37.18333	84
37.19167	80
37.20000	77
37.20833	76
37.21667	77
37.22500	79
37.23333	81
37.24167	83
37.25000	81
37.25833	79
37.26667	77
37.27500	78
37.28333	81
37.29167	85
37.30000	88
37.30833	88
37.31667	87
37.32500	85
37.33333	83
37.34167	81
37.35000	77
37.35833	74
37.36667	73
37.37500	73
37.38333	75
37.39167	78
37.40000	81
37.40833	83
37.41667	82
37.42500	82
37.43333	82
37.44167	82
37.45000	80
37.45833	77
37.46667	75
37.47500	72
37.48333	70
37.49167	69
37.50000	69
37.50833	68
37.51667	68
37.52500	66
37.53333	62
37.54167	58
37.55000	54
37.55833	52
37.56667	53
37.57500	57
37.58333	62
37.59167	68
37.60000	73
37.60833	76
37.61667	77
37.62500	77
37.63333	76
37.64167	76
37.65000	76
37.65833	77
37.66667	77
37.67500	78
37.68333	78
37.69167	76
37.70000	75
37.70833	73
37.71667	72
37.72500	71
37.73333	72
37.74167	74
37.75000	76
37.75833	78
37.76667	79
37.77500	79
37.78333	78
37.79167	75
37.80000	71
37.80833	68
37.81667	64
37.82500	62
37.83333	62
37.84167	64
37.85000	66
37.85833	67
37.86667	68
37.87500	68
37.88333	67
37.89167	66
37.90000	66
37.90833	68
37.91667	70
37.92500	72
37.93333	72
37.94167	74
37.95000	77
37.95833	80
37.96667	84
37.97500	87
37.98333	89
37.99167	88
38.00000	88
38.00833	88
38.01667	88
38.02500	87
38.03333	86
38.04167	84
38.05000	81
38.05833	79
38.06667	77
38.07500	76
38.08333	75
38.09167	72
38.10000	69
38.10833	67
38.11667	66
38.12500	68
38.13333	71
38.14167	75
38.15000	79
38.15833	81
38.16667	82
38.17500	81
38.18333	78
38.19167	74
38.20000	69
38.20833	65
38.21667	63
38.22500	62
38.23333	63
38.24167	65
38.25000	68
38.25833	70
38.26667	72
38.27500	73
38.28333	71
38.29167	67
38.30000	62
38.30833	56
38.31667	51
38.32500	49
38.33333	49
38.34167	52
38.35000	57
38.35833	61
38.36667	65
38.37500	69
38.38333	71
38.39167	72
38.40000	71
38.40833	68
38.41667	65
38.42500	62
38.43333	59
38.44167	58
38.45000	59
38.45833	60
38.46667	59
38.47500	58
38.48333	59
38.49167	61
38.50000	64
38.50833	68
38.51667	72
38.52500	73
38.53333	72
38.54167	70
38.55000	69
38.55833	68
38.56667	68
38.57500	69
38.58333	70
38.59167	69
38.60000	67
38.60833	65
38.61667	63
38.62500	61
38.63333	60
38.64167	60
38.65000	61
38.65833	63
38.66667	67
38.67500	69
38.68333	71
38.69167	70
38.70000	69
38.70833	68
38.71667	67
38.72500	66
38.73333	64
38.74167	62
38.75000	59
38.75833	56
38.76667	54
38.77500	52
38.78333	52
38.79167	52
38.80000	52
38.80833	50
38.81667	47
38.82500	42
38.83333	38
38.84167	37
38.85000	40
38.85833	44
38.86667	48
38.87500	51
38.88333	53
38.89167	54
38.90000	55
38.90833	57
38.91667	59
38.92500	61
38.93333	61
38.94167	61
38.95000	62
38.95833	63
38.96667	63
38.97500	62
38.98333	61
38.99167	59
39.00000	57
39.00833	54
39.01667	52
39.02500	50
39.03333	50
39.04167	50
39.05000	51
39.05833	52
39.06667	55
39.07500	56
39.08333	58
39.09167	59
39.10000	60
39.10833	59
39.11667	57
39.12500	54
39.13333	51
39.14167	50
39.15000	50
39.15833	51
39.16667	53
39.17500	54
39.18333	55
39.19167	54
39.20000	53
39.20833	53
39.21667	53
39.22500	53
39.23333	51
39.24167	49
39.25000	48
39.25833	47
39.26667	49
39.27500	51
39.28333	55
39.29167	59
39.30000	63
39.30833	66
39.31667	68
39.32500	69
39.33333	70
39.34167	70
39.35000	69
39.35833	66
39.36667	63
39.37500	60
39.38333	59
39.39167	60
39.40000	61
39.40833	63
39.41667	64
39.42500	64
39.43333	64
39.44167	63
39.45000	62
39.45833	60
39.46667	60
39.47500	59
39.48333	58
39.49167	56
39.50000	55
39.50833	54
39.51667	55
39.52500	57
39.53333	59
39.54167	58
39.55000	54
39.55833	49
39.56667	45
39.57500	42
39.58333	41
39.59167	41
39.60000	40
39.60833	38
39.61667	34
39.62500	29
39.63333	25
39.64167	23
39.65000	25
39.65833	29
39.66667	36
39.67500	43
39.68333	48
39.69167	51
39.70000	53
39.70833	55
39.71667	56
39.72500	58
39.73333	59
39.74167	60
39.75000	59
39.75833	57
39.76667	56
39.77500	53
39.78333	52
39.79167	52
39.80000	52
39.80833	52
39.81667	52
39.82500	51
39.83333	51
39.84167	52
39.85000	54
39.85833	57
39.86667	59
39.87500	61
39.88333	62
39.89167	63
39.90000	63
39.90833	62
39.91667	61
39.92500	59
39.93333	58
39.94167	56
39.95000	56
39.95833	56
39.96667	55
39.97500	54
39.98333	53
39.99167	54
40.00000	56
40.00833	59
40.01667	62
40.02500	66
40.03333	71
40.04167	75
40.05000	78
40.05833	80
40.06667	80
40.07500	79
40.08333	76
40.09167	73
40.10000	70
40.10833	68
40.11667	68
40.12500	71
40.13333	77
40.14167	82
40.15000	87
40.15833	89
40.16667	89
40.17500	88
40.18333	87
40.19167	87
40.20000	89
40.20833	91
40.21667	95
40.22500	100
40.23333	107
40.24167	113
40.25000	119
40.25833	123
40.26667	126
40.27500	128
40.28333	131
40.29167	134
40.30000	138
40.30833	143
40.31667	149
40.32500	156
40.33333	163
40.34167	168
40.35000	171
40.35833	174
40.36667	178
40.37500	182
40.38333	188
40.39167	195
40.40000	202
40.40833	209
40.41667	215
40.42500	222
40.43333	228
40.44167	234
40.45000	240
40.45833	246
40.46667	254
40.47500	261
40.48333	269
40.49167	277
40.50000	285
40.50833	293
40.51667	300
40.52500	309
40.53333	319
40.54167	330
40.55000	341
40.55833	353
40.56667	365
40.57500	377
40.58333	388
40.59167	399
40.60000	408
40.60833	417
40.61667	425
40.62500	433
40.63333	442
40.64167	451
40.65000	459
40.65833	467
40.66667	473
40.67500	479
40.68333	484
40.69167	491
40.70000	498
40.70833	506
40.71667	515
40.72500	523
40.73333	533
40.74167	541
40.75000	550
40.75833	558
40.76667	564
40.77500	568
40.78333	571
40.79167	574
40.80000	577
40.80833	581
40.81667	586
40.82500	592
40.83333	597
40.84167	602
40.85000	607
40.85833	612
40.86667	617
40.87500	621
40.88333	623
40.89167	622
40.90000	620
40.90833	619
40.91667	619
40.92500	618
40.93333	616
40.94167	613
40.95000	610
40.95833	607
40.96667	607
40.97500	609
40.98333	610
40.99167	611
41.00000	610
41.00833	609
41.01667	607
41.02500	605
41.03333	601
41.04167	597
41.05000	593
41.05833	588
41.06667	585
41.07500	581
41.08333	578
41.09167	575
41.10000	571
41.10833	566
41.11667	560
41.12500	553
41.13333	546
41.14167	540
41.15000	534
41.15833	529
41.16667	525
41.17500	521
41.18333	514
41.19167	506
41.20000	498
41.20833	491
41.21667	484
41.22500	478
41.23333	470
41.24167	461
41.25000	450
41.25833	441
41.26667	434
41.27500	430
41.28333	427
41.29167	423
41.30000	415
41.30833	405
41.31667	394
41.32500	384
41.33333	373
41.34167	365
41.35000	359
41.35833	355
41.36667	351
41.37500	345
41.38333	338
41.39167	328
41.40000	319
41.40833	310
41.41667	303
41.42500	296
41.43333	290
41.44167	283
41.45000	276
41.45833	270
41.46667	265
41.47500	262
41.48333	259
41.49167	255
41.50000	251
41.50833	245
41.51667	238
41.52500	230
41.53333	223
41.54167	217
41.55000	210
41.55833	203
41.56667	197
41.57500	191
41.58333	185
41.59167	181
41.60000	176
41.60833	171
41.61667	164
41.62500	158
41.63333	154
41.64167	153
41.65000	153
41.65833	153
41.66667	151
41.67500	147
41.68333	143
41.69167	139
41.70000	135
41.70833	132
41.71667	130
41.72500	127
41.73333	125
41.74167	123
41.75000	123
41.75833	123
41.76667	124
41.77500	125
41.78333	126
41.79167	125
41.80000	122
41.80833	118
41.81667	113
41.82500	108
41.83333	102
41.84167	97
41.85000	93
41.85833	92
41.86667	92
41.87500	93
41.88333	93
41.89167	90
41.90000	86
41.90833	80
41.91667	75
41.92500	70
41.93333	67
41.94167	64
41.95000	63
41.95833	63
41.96667	63
41.97500	64
41.98333	64
41.99167	64
42.00000	64
42.00833	63
42.01667	62
42.02500	58
42.03333	53
42.04167	49
42.05000	46
42.05833	44
42.06667	43
42.07500	43
42.08333	42
42.09167	40
42.10000	36
42.10833	30
42.11667	25
42.12500	22
42.13333	21
42.14167	23
42.15000	26
42.15833	29
42.16667	31
42.17500	31
42.18333	32
42.19167	34
42.20000	36
42.20833	37
42.21667	36
42.22500	35
42.23333	32
42.24167	30
42.25000	29
42.25833	29
42.26667	29
42.27500	28
42.28333	26
42.29167	25
42.30000	24
42.30833	25
42.31667	27
42.32500	29
42.33333	30
42.34167	31
42.35000	30
42.35833	29
42.36667	26
42.37500	23
42.38333	20
42.39167	18
42.40000	17
42.40833	16
42.41667	17
42.42500	17
42.43333	17
42.44167	17
42.45000	17
42.45833	19
42.46667	20
42.47500	21
42.48333	22
42.49167	20
42.50000	19
42.50833	17
42.51667	15
42.52500	14
42.53333	14
42.54167	15
42.55000	19
42.55833	23
42.56667	26
42.57500	26
42.58333	24
42.59167	21
42.60000	20
42.60833	22
42.61667	26
42.62500	30
42.63333	34
42.64167	34
42.65000	31
42.65833	27
42.66667	23
42.67500	20
42.68333	17
42.69167	17
42.70000	17
42.70833	17
42.71667	16
42.72500	15
42.73333	14
42.74167	13
42.75000	13
42.75833	13
42.76667	13
42.77500	15
42.78333	17
42.79167	18
42.80000	19
42.80833	20
42.81667	20
42.82500	21
42.83333	22
42.84167	22
42.85000	20
42.85833	18
42.86667	15
42.87500	13
42.88333	11
42.89167	9
42.90000	8
42.90833	8
42.91667	9
42.92500	12
42.93333	14
42.94167	15
42.95000	12
42.95833	9
42.96667	6
42.97500	4
42.98333	4
42.99167	6
43.00000	9
43.00833	12
43.01667	15
43.02500	19
43.03333	23
43.04167	25
43.05000	26
43.05833	26
43.06667	25
43.07500	25
43.08333	25
43.09167	27
43.10000	27
43.10833	27
43.11667	25
43.12500	23
43.13333	21
43.14167	20
43.15000	18
43.15833	16
43.16667	15
43.17500	14
43.18333	14
43.19167	13
43.20000	11
43.20833	9
43.21667	8
43.22500	10
43.23333	15
43.24167	20
43.25000	24
43.25833	25
43.26667	21
43.27500	16
43.28333	11
43.29167	8
43.30000	8
43.30833	8
43.31667	9
43.32500	9
43.33333	9
43.34167	7
43.35000	6
43.35833	4
43.36667	3
43.37500	3
43.38333	3
43.39167	5
43.40000	6
43.40833	7
43.41667	5
43.42500	2
43.43333	-1
43.44167	-3
43.45000	-3
43.45833	-3
43.46667	-2
43.47500	-1
43.48333	-1
43.49167	-2
43.50000	-4
43.50833	-6
43.51667	-6
43.52500	-5
43.53333	-2
43.54167	1
43.55000	3
43.55833	4
43.56667	6
43.57500	8
43.58333	10
43.59167	11
43.60000	13
43.60833	14
43.61667	16
43.62500	20
43.63333	23
43.64167	26
43.65000	25
43.65833	21
43.66667	17
43.67500	13
43.68333	9
43.69167	7
43.70000	4
43.70833	2
43.71667	-0
43.72500	-2
43.73333	-4
43.74167	-5
43.75000	-5
43.75833	-4
43.76667	-4
43.77500	-5
43.78333	-5
43.79167	-3
43.80000	-0
43.80833	3
43.81667	6
43.82500	7
43.83333	7
43.84167	7
43.85000	8
43.85833	9
43.86667	11
43.87500	13
43.88333	14
43.89167	13
43.90000	12
43.90833	11
43.91667	10
43.92500	9
43.93333	8
43.94167	8
43.95000	10
43.95833	12
43.96667	14
43.97500	14
43.98333	12
43.99167	8
44.00000	2
44.00833	-5
44.01667	-11
44.02500	-14
44.03333	-15
44.04167	-13
44.05000	-9
44.05833	-6
44.06667	-5
44.07500	-6
44.08333	-8
44.09167	-9
44.10000	-10
44.10833	-10
44.11667	-9
44.12500	-8
44.13333	-6
44.14167	-3
44.15000	-1
44.15833	1
44.16667	3
44.17500	4
44.18333	5
44.19167	6
44.20000	7
44.20833	9
44.21667	11
44.22500	9
44.23333	5
44.24167	-1
44.25000	-8
44.25833	-14
44.26667	-15
44.27500	-14
44.28333	-12
44.29167	-9
44.30000	-6
44.30833	-5
44.31667	-4
44.32500	-4
44.33333	-5
44.34167	-6
44.35000	-9
44.35833	-11
44.36667	-12
44.37500	-10
44.38333	-7
44.39167	-2
44.40000	1
44.40833	3
44.41667	3
44.42500	1
44.43333	-2
44.44167	-4
44.45000	-4
44.45833	-3
44.46667	-2
44.47500	-2
44.48333	-4
44.49167	-6
44.50000	-9
44.50833	-10
44.51667	-12
44.52500	-13
44.53333	-12
44.54167	-10
44.55000	-8
44.55833	-6
44.56667	-4
44.57500	-4
44.58333	-3
44.59167	-2
44.60000	-0
44.60833	1
44.61667	2
44.62500	2
44.63333	2
44.64167	1
44.65000	-2
44.65833	-5
44.66667	-9
44.67500	-11
44.68333	-12
44.69167	-11
44.70000	-10
44.70833	-11
44.71667	-13
44.72500	-15
44.73333	-17
44.74167	-18
44.75000	-17
44.75833	-16
44.76667	-15
44.77500	-16
44.78333	-16
44.79167	-14
44.80000	-12
44.80833	-9
44.81667	-8
44.82500	-7
44.83333	-8
44.84167	-10
44.85000	-12
44.85833	-13
44.86667	-14
44.87500	-14
44.88333	-13
44.89167	-12
44.90000	-11
44.90833	-11
44.91667	-11
44.92500	-12
44.93333	-13
44.94167	-12
44.95000	-10
44.95833	-6
44.96667	-1
44.97500	3
44.98333	4
44.99167	3
45.00000	-0
45.00833	-5
45.01667	-9
45.02500	-11
45.03333	-12
45.04167	-13
45.05000	-16
45.05833	-20
45.06667	-26
45.07500	-31
45.08333	-34
45.09167	-32
45.10000	-28
45.10833	-21
45.11667	-13
45.12500	-6
45.13333	-1
45.14167	0
45.15000	-1
45.15833	-5
45.16667	-9
45.17500	-12
45.18333	-13
45.19167	-12
45.20000	-11
45.20833	-10
45.21667	-10
45.22500	-11
45.23333	-11
45.24167	-8
45.25000	-3
45.25833	3
45.26667	5
45.27500	5
45.28333	1
45.29167	-5
45.30000	-11
45.30833	-13
45.31667	-14
45.32500	-15
45.33333	-17
45.34167	-18
45.35000	-18
45.35833	-16
45.36667	-12
45.37500	-6
45.38333	-2
45.39167	-0
45.40000	-1
45.40833	-4
45.41667	-9
45.42500	-12
45.43333	-12
45.44167	-11
45.45000	-8
45.45833	-5
45.46667	-3
45.47500	-1
45.48333	-2
45.49167	-5
45.50000	-7
45.50833	-9
45.51667	-10
45.52500	-12
45.53333	-13
45.54167	-15
45.55000	-16
45.55833	-16
45.56667	-14
45.57500	-12
45.58333	-11
45.59167	-12
45.60000	-13
45.60833	-13
45.61667	-13
45.62500	-12
45.63333	-10
45.64167	-8
45.65000	-8
45.65833	-10
45.66667	-15
45.67500	-21
45.68333	-24
45.69167	-23
45.70000	-22
45.70833	-21
45.71667	-20
45.72500	-19
45.73333	-17
45.74167	-14
45.75000	-10
45.75833	-8
45.76667	-9
45.77500	-10
45.78333	-9
45.79167	-7
45.80000	-5
45.80833	-5
45.81667	-7
45.82500	-11
45.83333	-15
45.84167	-19
45.85000	-20
45.85833	-20
45.86667	-20
45.87500	-21
45.88333	-23
45.89167	-24
45.90000	-24
45.90833	-20
45.91667	-14
45.92500	-9
45.93333	-6
45.94167	-6
45.95000	-8
45.95833	-11
45.96667	-11
45.97500	-9
45.98333	-6
45.99167	-3
46.00000	-2
46.00833	-4
46.01667	-9
46.02500	-15
46.03333	-21
46.04167	-24
46.05000	-24
46.05833	-20
46.06667	-14
46.07500	-7
46.08333	-4
46.09167	-4
46.10000	-5
46.10833	-9
46.11667	-12
46.12500	-16
46.13333	-17
46.14167	-18
46.15000	-17
46.15833	-16
46.16667	-14
46.17500	-12
46.18333	-10
46.19167	-11
46.20000	-12
46.20833	-12
46.21667	-12
46.22500	-10
46.23333	-8
46.24167	-6
46.25000	-5
46.25833	-6
46.26667	-10
46.27500	-14
46.28333	-17
46.29167	-19
46.30000	-18
46.30833	-16
46.31667	-12
46.32500	-9
46.33333	-9
46.34167	-8
46.35000	-8
46.35833	-9
46.36667	-11
46.37500	-14
46.38333	-18
46.39167	-21
46.40000	-22
46.40833	-22
46.41667	-20
46.42500	-19
46.43333	-18
46.44167	-17
46.45000	-15
46.45833	-11
46.46667	-7
46.47500	-4
46.48333	-4
46.49167	-7
46.50000	-10
46.50833	-13
46.51667	-15
46.52500	-17
46.53333	-19
46.54167	-21
46.55000	-24
46.55833	-24
46.56667	-22
46.57500	-17
46.58333	-13
46.59167	-11
46.60000	-10
46.60833	-10
46.61667	-12
46.62500	-13
46.63333	-14
46.64167	-15
46.65000	-16
46.65833	-16
46.66667	-16
46.67500	-17
46.68333	-19
46.69167	-20
46.70000	-20
46.70833	-20
46.71667	-19
46.72500	-19
46.73333	-19
46.74167	-20
46.75000	-21
46.75833	-21
46.76667	-20
46.77500	-17
46.78333	-14
46.79167	-11
46.80000	-9
46.80833	-9
46.81667	-9
46.82500	-10
46.83333	-12
46.84167	-13
46.85000	-15
46.85833	-17
46.86667	-18
46.87500	-19
46.88333	-19
46.89167	-17
46.90000	-15
46.90833	-14
46.91667	-12
46.92500	-11
46.93333	-9
46.94167	-8
46.95000	-8
46.95833	-9
46.96667	-12
46.97500	-16
46.98333	-20
46.99167	-21
47.00000	-22
47.00833	-21
47.01667	-19
47.02500	-18
47.03333	-17
47.04167	-15
47.05000	-12
47.05833	-8
47.06667	-6
47.07500	-4
47.08333	-6
47.09167	-11
47.10000	-15
47.10833	-17
47.11667	-17
47.12500	-15
47.13333	-11
47.14167	-8
47.15000	-6
47.15833	-6
47.16667	-8
47.17500	-12
47.18333	-17
47.19167	-23
47.20000	-29
47.20833	-34
47.21667	-36
47.22500	-36
47.23333	-33
47.24167	-31
47.25000	-29
47.25833	-29
47.26667	-30
47.27500	-34
47.28333	-37
47.29167	-40
47.30000	-42
47.30833	-42
47.31667	-40
47.32500	-38
47.33333	-36
47.34167	-34
47.35000	-32
47.35833	-30
47.36667	-27
47.37500	-23
47.38333	-19
47.39167	-16
47.40000	-13
47.40833	-9
47.41667	-7
47.42500	-8
47.43333	-11
47.44167	-16
47.45000	-21
47.45833	-26
47.46667	-27
47.47500	-27
47.48333	-25
47.49167	-22
47.50000	-20
47.50833	-20
47.51667	-21
47.52500	-23
47.53333	-26
47.54167	-27
47.55000	-26
47.55833	-25
47.56667	-23
47.57500	-22
47.58333	-20
47.59167	-19
47.60000	-18
47.60833	-16
47.61667	-15
47.62500	-16
47.63333	-19
47.64167	-22
47.65000	-24
47.65833	-22
47.66667	-15
47.67500	-7
47.68333	-1
47.69167	2
47.70000	2
47.70833	-0
47.71667	-5
47.72500	-11
47.73333	-18
47.74167	-24
47.75000	-29
47.75833	-33
47.76667	-35
47.77500	-35
47.78333	-32
47.79167	-28
47.80000	-24
47.80833	-20
47.81667	-19
47.82500	-21
47.83333	-26
47.84167	-30
47.85000	-31
47.85833	-31
47.86667	-28
47.87500	-25
47.88333	-23
47.89167	-21
47.90000	-22
47.90833	-25
47.91667	-30
47.92500	-36
47.93333	-42
47.94167	-45
47.95000	-44
47.95833	-40
47.96667	-36
47.97500	-31
47.98333	-28
47.99167	-26
48.00000	-26
48.00833	-25
48.01667	-24
48.02500	-22
48.03333	-19
48.04167	-17
48.05000	-18
48.05833	-20
48.06667	-23
48.07500	-26
48.08333	-27
48.09167	-26
48.10000	-24
48.10833	-22
48.11667	-21
48.12500	-20
48.13333	-20
48.14167	-18
48.15000	-15
48.15833	-11
48.16667	-7
48.17500	-3
48.18333	-1
48.19167	-0
48.20000	-1
48.20833	-4
48.21667	-8
48.22500	-13
48.23333	-19
48.24167	-24
48.25000	-28
48.25833	-31
48.26667	-33
48.27500	-35
48.28333	-37
48.29167	-37
48.30000	-36
48.30833	-32
48.31667	-29
48.32500	-26
48.33333	-24
48.34167	-24
48.35000	-25
48.35833	-26
48.36667	-27
48.37500	-27
48.38333	-26
48.39167	-24
48.40000	-22
48.40833	-19
48.41667	-16
48.42500	-15
48.43333	-15
48.44167	-18
48.45000	-22
48.45833	-27
48.46667	-31
48.47500	-33
48.48333	-34
48.49167	-33
48.50000	-32
48.50833	-31
48.51667	-29
48.52500	-28
48.53333	-27
48.54167	-27
48.55000	-27
48.55833	-27
48.56667	-28
48.57500	-28
48.58333	-27
48.59167	-25
48.60000	-23
48.60833	-20
48.61667	-18
48.62500	-16
48.63333	-14
48.64167	-13
48.65000	-13
48.65833	-14
48.66667	-16
48.67500	-18
48.68333	-19
48.69167	-18
48.70000	-17
48.70833	-18
48.71667	-21
48.72500	-25
48.73333	-29
48.74167	-33
48.75000	-36
48.75833	-37
48.76667	-38
48.77500	-38
48.78333	-37
48.79167	-35
48.80000	-32
48.80833	-28
48.81667	-25
48.82500	-22
48.83333	-22
48.84167	-23
48.85000	-27
48.85833	-30
48.86667	-32
48.87500	-33
48.88333	-32
48.89167	-32
48.90000	-31
48.90833	-29
48.91667	-27
48.92500	-25
48.93333	-23
48.94167	-25
48.95000	-29
48.95833	-34
48.96667	-40
48.97500	-44
48.98333	-46
48.99167	-45
49.00000	-43
49.00833	-42
49.01667	-40
49.02500	-39
49.03333	-36
49.04167	-33
49.05000	-29
49.05833	-27
49.06667	-26
49.07500	-27
49.08333	-26
49.09167	-25
49.10000	-24
49.10833	-23
49.11667	-21
49.12500	-20
49.13333	-18
49.14167	-16
49.15000	-12
49.15833	-8
49.16667	-6
49.17500	-6
49.18333	-10
49.19167	-16
49.20000	-22
49.20833	-29
49.21667	-36
49.22500	-40
49.23333	-42
49.24167	-42
49.25000	-42
49.25833	-42
49.26667	-41
49.27500	-41
49.28333	-41
49.29167	-42
49.30000	-43
49.30833	-43
49.31667	-41
49.32500	-39
49.33333	-38
49.34167	-36
49.35000	-36
49.35833	-35
49.36667	-34
49.37500	-30
49.38333	-26
49.39167	-22
49.40000	-19
49.40833	-18
49.41667	-16
49.42500	-16
49.43333	-17
49.44167	-19
49.45000	-22
49.45833	-26
49.46667	-29
49.47500	-32
49.48333	-35
49.49167	-37
49.50000	-38
49.50833	-37
49.51667	-34
49.52500	-31
49.53333	-28
49.54167	-26
49.55000	-25
49.55833	-25
49.56667	-24
49.57500	-23
49.58333	-24
49.59167	-27
49.60000	-33
49.60833	-40
49.61667	-46
49.62500	-48
49.63333	-45
49.64167	-39
49.65000	-33
49.65833	-28
49.66667	-25
49.67500	-25
49.68333	-25
49.69167	-26
49.70000	-28
49.70833	-28
49.71667	-29
49.72500	-29
49.73333	-30
49.74167	-30
49.75000	-28
49.75833	-27
49.76667	-27
49.77500	-27
49.78333	-29
49.79167	-31
49.80000	-32
49.80833	-32
49.81667	-32
49.82500	-32
49.83333	-32
49.84167	-33
49.85000	-33
49.85833	-32
49.86667	-30
49.87500	-27
49.88333	-23
49.89167	-18
49.90000	-14
49.90833	-14
49.91667	-15
49.92500	-17
49.93333	-19
49.94167	-19
49.95000	-17
49.95833	-14
49.96667	-11
49.97500	-9
49.98333	-8
49.99167	-8
50.00000	-12
50.00833	-17
50.01667	-24
50.02500	-30
50.03333	-34
50.04167	-35
50.05000	-33
50.05833	-29
50.06667	-25
50.07500	-21
50.08333	-18
50.09167	-18
50.10000	-18
50.10833	-17
50.11667	-17
50.12500	-16
50.13333	-16
50.14167	-17
50.15000	-18
50.15833	-20
50.16667	-22
50.17500	-25
50.18333	-27
50.19167	-29
50.20000	-29
50.20833	-26
50.21667	-22
50.22500	-18
50.23333	-15
50.24167	-13
50.25000	-14
50.25833	-16
50.26667	-17
50.27500	-18
50.28333	-17
50.29167	-14
50.30000	-11
50.30833	-9
50.31667	-7
50.32500	-6
50.33333	-6
50.34167	-7
50.35000	-7
50.35833	-8
50.36667	-8
50.37500	-8
50.38333	-8
50.39167	-9
50.40000	-10
50.40833	-11
50.41667	-11
50.42500	-8
50.43333	-3
50.44167	1
50.45000	4
50.45833	7
50.46667	9
50.47500	12
50.48333	14
50.49167	16
50.50000	18
50.50833	19
50.51667	18
50.52500	17
50.53333	16
50.54167	14
50.55000	12
50.55833	11
50.56667	12
50.57500	15
50.58333	20
50.59167	24
50.60000	28
50.60833	28
50.61667	28
50.62500	27
50.63333	28
50.64167	30
50.65000	32
50.65833	33
50.66667	32
50.67500	30
50.68333	28
50.69167	26
50.70000	26
50.70833	27
50.71667	28
50.72500	30
50.73333	31
50.74167	32
50.75000	33
50.75833	34
50.76667	36
50.77500	40
50.78333	44
50.79167	47
50.80000	49
50.80833	48
50.81667	47
50.82500	47
50.83333	50
50.84167	53
50.85000	57
50.85833	58
50.86667	58
50.87500	57
50.88333	56
50.89167	56
50.90000	57
50.90833	59
50.91667	61
50.92500	62
50.93333	64
50.94167	64
50.95000	62
50.95833	61
50.96667	60
50.97500	59
50.98333	60
50.99167	61
51.00000	62
51.00833	63
51.01667	63
51.02500	60
51.03333	55
51.04167	49
51.05000	44
51.05833	41
51.06667	43
51.07500	47
51.08333	51
51.09167	54
51.10000	56
51.10833	56
51.11667	55
51.12500	52
51.13333	50
51.14167	48
51.15000	47
51.15833	48
51.16667	51
51.17500	57
51.18333	61
51.19167	63
51.20000	63
51.20833	61
51.21667	57
51.22500	54
51.23333	52
51.24167	51
51.25000	49
51.25833	48
51.26667	48
51.27500	49
51.28333	50
51.29167	51
51.30000	51
51.30833	49
51.31667	46
51.32500	43
51.33333	39
51.34167	35
51.35000	32
51.35833	30
51.36667	28
51.37500	26
51.38333	25
51.39167	25
51.40000	27
51.40833	30
51.41667	33
51.42500	35
51.43333	37
51.44167	38
51.45000	38
51.45833	36
51.46667	32
51.47500	28
51.48333	25
51.49167	24
51.50000	23
51.50833	21
51.51667	19
51.52500	17
51.53333	14
51.54167	11
51.55000	10
51.55833	9
51.56667	9
51.57500	9
51.58333	8
51.59167	6
51.60000	4
51.60833	4
51.61667	3
51.62500	3
51.63333	1
51.64167	-3
51.65000	-7
51.65833	-11
51.66667	-12
51.67500	-11
51.68333	-10
51.69167	-7
51.70000	-4
51.70833	-1
51.71667	2
51.72500	5
51.73333	7
51.74167	7
51.75000	5
51.75833	3
51.76667	1
51.77500	-1
51.78333	-2
51.79167	-3
51.80000	-3
51.80833	-3
51.81667	-4
51.82500	-3
51.83333	-3
51.84167	-2
51.85000	-3
51.85833	-5
51.86667	-6
51.87500	-8
51.88333	-10
51.89167	-11
51.90000	-11
51.90833	-11
51.91667	-10
51.92500	-10
51.93333	-10
51.94167	-12
51.95000	-13
51.95833	-13
51.96667	-11
51.97500	-7
51.98333	-5
51.99167	-5
52.00000	-8
52.00833	-13
52.01667	-18
52.02500	-23
52.03333	-26
52.04167	-29
52.05000	-30
52.05833	-30
52.06667	-29
52.07500	-29
52.08333	-30
52.09167	-32
52.10000	-35
52.10833	-37
52.11667	-38
52.12500	-35
52.13333	-30
52.14167	-25
52.15000	-19
52.15833	-15
52.16667	-11
52.17500	-10
52.18333	-9
52.19167	-11
52.20000	-14
52.20833	-19
52.21667	-23
52.22500	-28
52.23333	-32
52.24167	-34
52.25000	-35
52.25833	-35
52.26667	-35
52.27500	-36
52.28333	-38
52.29167	-40
52.30000	-42
52.30833	-43
52.31667	-42
52.32500	-40
52.33333	-37
52.34167	-35
52.35000	-35
52.35833	-36
52.36667	-37
52.37500	-37
52.38333	-36
52.39167	-36
52.40000	-36
52.40833	-35
52.41667	-32
52.42500	-27
52.43333	-23
52.44167	-22
52.45000	-25
52.45833	-30
52.46667	-33
52.47500	-35
52.48333	-35
52.49167	-34
52.50000	-34
52.50833	-35
52.51667	-38
52.52500	-41
52.53333	-44
52.54167	-47
52.55000	-48
52.55833	-48
52.56667	-47
52.57500	-46
52.58333	-45
52.59167	-45
52.60000	-43
52.60833	-41
52.61667	-38
52.62500	-34
52.63333	-28
52.64167	-23
52.65000	-19
52.65833	-16
52.66667	-16
52.67500	-19
52.68333	-22
52.69167	-25
52.70000	-29
52.70833	-33
52.71667	-37
52.72500	-40
52.73333	-43
52.74167	-45
52.75000	-44
52.75833	-41
52.76667	-37
52.77500	-34
52.78333	-31
52.79167	-31
52.80000	-32
52.80833	-35
52.81667	-37
52.82500	-38
52.83333	-35
52.84167	-33
52.85000	-32
52.85833	-32
52.86667	-35
52.87500	-38
52.88333	-39
52.89167	-37
52.90000	-35
52.90833	-33
52.91667	-32
52.92500	-32
52.93333	-33
52.94167	-33
52.95000	-33
52.95833	-32
52.96667	-30
52.97500	-29
52.98333	-27
52.99167	-25
53.00000	-23
53.00833	-22
53.01667	-20
53.02500	-20
53.03333	-20
53.04167	-19
53.05000	-18
53.05833	-16
53.06667	-16
53.07500	-17
53.08333	-19
53.09167	-23
53.10000	-27
53.10833	-31
53.11667	-34
53.12500	-36
53.13333	-35
53.14167	-34
53.15000	-32
53.15833	-32
53.16667	-34
53.17500	-37
53.18333	-39
53.19167	-38
53.20000	-36
53.20833	-33
53.21667	-30
53.22500	-31
53.23333	-34
53.24167	-39
53.25000	-44
53.25833	-47
53.26667	-48
53.27500	-48
53.28333	-46
53.29167	-46
53.30000	-45
53.30833	-45
53.31667	-43
53.32500	-42
53.33333	-40
53.34167	-39
53.35000	-37
53.35833	-36
53.36667	-35
53.37500	-35
53.38333	-34
53.39167	-33
53.40000	-32
53.40833	-32
53.41667	-32
53.42500	-34
53.43333	-35
53.44167	-35
53.45000	-33
53.45833	-29
53.46667	-26
53.47500	-23
53.48333	-20
53.49167	-18
53.50000	-17
53.50833	-17
53.51667	-18
53.52500	-21
53.53333	-24
53.54167	-27
53.55000	-29
53.55833	-30
53.56667	-29
53.57500	-28
53.58333	-26
53.59167	-25
53.60000	-23
53.60833	-22
53.61667	-20
53.62500	-19
53.63333	-18
53.64167	-18
53.65000	-19
53.65833	-21
53.66667	-23
53.67500	-25
53.68333	-24
53.69167	-21
53.70000	-17
53.70833	-12
53.71667	-8
53.72500	-6
53.73333	-6
53.74167	-7
53.75000	-7
53.75833	-6
53.76667	-6
53.77500	-6
53.78333	-7
53.79167	-8
53.80000	-7
53.80833	-3
53.81667	2
53.82500	7
53.83333	10
53.84167	11
53.85000	10
53.85833	9
53.86667	8
53.87500	10
53.88333	13
53.89167	19
53.90000	25
53.90833	30
53.91667	35
53.92500	37
53.93333	36
53.94167	35
53.95000	34
53.95833	33
53.96667	34
53.97500	37
53.98333	40
53.99167	45
54.00000	49
54.00833	53
54.01667	56
54.02500	59
54.03333	61
54.04167	62
54.05000	62
54.05833	61
54.06667	62
54.07500	64
54.08333	70
54.09167	79
54.10000	87
54.10833	94
54.11667	100
54.12500	106
54.13333	112
54.14167	119
54.15000	126
54.15833	134
54.16667	141
54.17500	147
54.18333	154
54.19167	160
54.20000	164
54.20833	166
54.21667	167
54.22500	168
54.23333	170
54.24167	173
54.25000	178
54.25833	184
54.26667	193
54.27500	203
54.28333	215
54.29167	228
54.30000	239
54.30833	248
54.31667	254
54.32500	258
54.33333	261
54.34167	264
54.35000	270
54.35833	278
54.36667	288
54.37500	298
54.38333	308
54.39167	316
54.40000	325
54.40833	334
54.41667	345
54.42500	356
54.43333	367
54.44167	378
54.45000	389
54.45833	400
54.46667	411
54.47500	421
54.48333	429
54.49167	436
54.50000	443
54.50833	448
54.51667	454
54.52500	461
54.53333	470
54.54167	480
54.55000	494
54.55833	507
54.56667	520
54.57500	532
54.58333	543
54.59167	553
54.60000	563
54.60833	573
54.61667	585
54.62500	598
54.63333	612
54.64167	624
54.65000	636
54.65833	646
54.66667	657
54.67500	668
54.68333	682
54.69167	699
54.70000	715
54.70833	731
54.71667	744
54.72500	755
54.73333	764
54.74167	773
54.75000	782
54.75833	792
54.76667	800
54.77500	808
54.78333	819
54.79167	831
54.80000	844
54.80833	856
54.81667	868
54.82500	877
54.83333	886
54.84167	896
54.85000	909
54.85833	921
54.86667	932
54.87500	942
54.88333	952
54.89167	963
54.90000	974
54.90833	987
54.91667	1000
54.92500	1009
54.93333	1017
54.94167	1025
54.95000	1033
54.95833	1043
54.96667	1055
54.97500	1067
54.98333	1077
54.99167	1085
55.00000	1092
55.00833	1099
55.01667	1108
55.02500	1117
55.03333	1126
55.04167	1133
55.05000	1139
55.05833	1146
55.06667	1153
55.07500	1160
55.08333	1169
55.09167	1179
55.10000	1190
55.10833	1201
55.11667	1213
55.12500	1224
55.13333	1234
55.14167	1242
55.15000	1249
55.15833	1255
55.16667	1261
55.17500	1265
55.18333	1269
55.19167	1271
55.20000	1274
55.20833	1276
55.21667	1278
55.22500	1281
55.23333	1285
55.24167	1292
55.25000	1300
55.25833	1309
55.26667	1319
55.27500	1327
55.28333	1332
55.29167	1334
55.30000	1333
55.30833	1332
55.31667	1330
55.32500	1330
55.33333	1332
55.34167	1336
55.35000	1342
55.35833	1346
55.36667	1348
55.37500	1349
55.38333	1349
55.39167	1351
55.40000	1354
55.40833	1359
55.41667	1364
55.42500	1367
55.43333	1369
55.44167	1372
55.45000	1376
55.45833	1382
55.46667	1388
55.47500	1392
55.48333	1391
55.49167	1387
55.50000	1381
55.50833	1375
55.51667	1369
55.52500	1364
55.53333	1361
55.54167	1358
55.55000	1354
55.55833	1351
55.56667	1350
55.57500	1352
55.58333	1355
55.59167	1358
55.60000	1359
55.60833	1357
55.61667	1352
55.62500	1347
55.63333	1342
55.64167	1339
55.65000	1336
55.65833	1332
55.66667	1326
55.67500	1320
55.68333	1315
55.69167	1311
55.70000	1307
55.70833	1303
55.71667	1299
55.72500	1295
55.73333	1292
55.74167	1288
55.75000	1283
55.75833	1278
55.76667	1272
55.77500	1267
55.78333	1262
55.79167	1258
55.80000	1254
55.80833	1250
55.81667	1245
55.82500	1239
55.83333	1231
55.84167	1223
55.85000	1213
55.85833	1205
55.86667	1199
55.87500	1194
55.88333	1192
55.89167	1190
55.90000	1187
55.90833	1182
55.91667	1177
55.92500	1170
55.93333	1162
55.94167	1154
55.95000	1147
55.95833	1142
55.96667	1138
55.97500	1134
55.98333	1130
55.99167	1125
56.00000	1119
56.00833	1112
56.01667	1105
56.02500	1101
56.03333	1099
56.04167	1097
56.05000	1094
56.05833	1089
56.06667	1082
56.07500	1075
56.08333	1067
56.09167	1060
56.10000	1053
56.10833	1045
56.11667	1038
56.12500	1029
56.13333	1021
56.14167	1013
56.15000	1006
56.15833	1000
56.16667	994
56.17500	990
56.18333	985
56.19167	981
56.20000	976
56.20833	971
56.21667	965
56.22500	959
56.23333	952
56.24167	943
56.25000	935
56.25833	926
56.26667	917
56.27500	909
56.28333	902
56.29167	895
56.30000	888
56.30833	882
56.31667	875
56.32500	868
56.33333	862
56.34167	857
56.35000	853
56.35833	850
56.36667	846
56.37500	841
56.38333	835
56.39167	828
56.40000	821
56.40833	813
56.41667	804
56.42500	793
56.43333	780
56.44167	767
56.45000	755
56.45833	746
56.46667	741
56.47500	738
56.48333	737
56.49167	737
56.50000	737
56.50833	735
56.51667	731
56.52500	726
56.53333	721
56.54167	715
56.55000	709
56.55833	702
56.56667	694
56.57500	686
56.58333	678
56.59167	672
56.60000	667
56.60833	662
56.61667	658
56.62500	652
56.63333	646
56.64167	640
56.65000	633
56.65833	626
56.66667	621
56.67500	617
56.68333	614
56.69167	611
56.70000	606
56.70833	600
56.71667	593
56.72500	586
56.73333	579
56.74167	572
56.75000	567
56.75833	562
56.76667	558
56.77500	553
56.78333	548
56.79167	542
56.80000	537
56.80833	534
56.81667	532
56.82500	531
56.83333	532
56.84167	531
56.85000	527
56.85833	522
56.86667	514
56.87500	505
56.88333	498
56.89167	493
56.90000	489
56.90833	487
56.91667	485
56.92500	483
56.93333	482
56.94167	480
56.95000	478
56.95833	475
56.96667	471
56.97500	466
56.98333	460
56.99167	455
57.00000	449
57.00833	444
57.01667	438
57.02500	431
57.03333	423
57.04167	416
57.05000	409
57.05833	402
57.06667	396
57.07500	392
57.08333	388
57.09167	386
57.10000	384
57.10833	383
57.11667	382
57.12500	381
57.13333	380
57.14167	378
57.15000	375
57.15833	370
57.16667	366
57.17500	361
57.18333	358
57.19167	356
57.20000	354
57.20833	351
57.21667	346
57.22500	342
57.23333	342
57.24167	342
57.25000	342
57.25833	340
57.26667	339
57.27500	336
57.28333	334
57.29167	332
57.30000	329
57.30833	324
57.31667	320
57.32500	316
57.33333	313
57.34167	309
57.35000	305
57.35833	300
57.36667	295
57.37500	290
57.38333	285
57.39167	281
57.40000	276
57.40833	273
57.41667	270
57.42500	269
57.43333	269
57.44167	269
57.45000	268
57.45833	265
57.46667	262
57.47500	259
57.48333	257
57.49167	257
57.50000	258
57.50833	259
57.51667	257
57.52500	253
57.53333	246
57.54167	237
57.55000	231
57.55833	226
57.56667	225
57.57500	226
57.58333	229
57.59167	231
57.60000	232
57.60833	232
57.61667	230
57.62500	228
57.63333	226
57.64167	225
57.65000	224
57.65833	224
57.66667	224
57.67500	223
57.68333	220
57.69167	216
57.70000	211
57.70833	205
57.71667	200
57.72500	198
57.73333	199
57.74167	202
57.75000	206
57.75833	209
57.76667	209
57.77500	205
57.78333	200
57.79167	193
57.80000	186
57.80833	181
57.81667	178
57.82500	176
57.83333	174
57.84167	173
57.85000	172
57.85833	171
57.86667	170
57.87500	169
57.88333	168
57.89167	166
57.90000	163
57.90833	160
57.91667	155
57.92500	151
57.93333	146
57.94167	142
57.95000	141
57.95833	141
57.96667	145
57.97500	151
57.98333	157
57.99167	162
58.00000	163
58.00833	160
58.01667	154
58.02500	147
58.03333	141
58.04167	138
58.05000	138
58.05833	139
58.06667	138
58.07500	135
58.08333	132
58.09167	129
58.10000	126
58.10833	126
58.11667	126
58.12500	125
58.13333	124
58.14167	124
58.15000	124
58.15833	125
58.16667	125
58.17500	124
58.18333	122
58.19167	120
58.20000	118
58.20833	116
58.21667	113
58.22500	110
58.23333	107
58.24167	104
58.25000	101
58.25833	99
58.26667	99
58.27500	99
58.28333	101
58.29167	104
58.30000	107
58.30833	109
58.31667	110
58.32500	110
58.33333	109
58.34167	109
58.35000	107
58.35833	104
58.36667	99
58.37500	95
58.38333	91
58.39167	88
58.40000	86
58.40833	85
58.41667	84
58.42500	83
58.43333	81
58.44167	80
58.45000	79
58.45833	79
58.46667	81
58.47500	84
58.48333	87
58.49167	88
58.50000	87
58.50833	84
58.51667	79
58.52500	72
58.53333	65
58.54167	59
58.55000	56
58.55833	57
58.56667	59
58.57500	63
58.58333	67
58.59167	70
58.60000	72
58.60833	71
58.61667	67
58.62500	63
58.63333	59
58.64167	55
58.65000	52
58.65833	50
58.66667	48
58.67500	48
58.68333	49
58.69167	51
58.70000	54
58.70833	56
58.71667	57
58.72500	58
58.73333	60
58.74167	61
58.75000	63
58.75833	63
58.76667	62
58.77500	60
58.78333	58
58.79167	59
58.80000	59
58.80833	58
58.81667	57
58.82500	55
58.83333	54
58.84167	54
58.85000	55
58.85833	58
58.86667	60
58.87500	63
58.88333	65
58.89167	64
58.90000	61
58.90833	55
58.91667	50
58.92500	45
58.93333	42
58.94167	41
58.95000	40
58.95833	42
58.96667	44
58.97500	47
58.98333	50
58.99167	53
59.00000	55
59.00833	55
59.01667	53
59.02500	49
59.03333	45
59.04167	42
59.05000	41
59.05833	40
59.06667	40
59.07500	41
59.08333	41
59.09167	41
59.10000	39
59.10833	38
59.11667	36
59.12500	36
59.13333	37
59.14167	39
59.15000	41
59.15833	42
59.16667	44
59.17500	45
59.18333	45
59.19167	44
59.20000	43
59.20833	42
59.21667	42
59.22500	43
59.23333	44
59.24167	43
59.25000	39
59.25833	35
59.26667	30
59.27500	26
59.28333	25
59.29167	27
59.30000	29
59.30833	32
59.31667	35
59.32500	36
59.33333	36
59.34167	35
59.35000	35
59.35833	35
59.36667	34
59.37500	31
59.38333	26
59.39167	20
59.40000	15
59.40833	13
59.41667	15
59.42500	19
59.43333	24
59.44167	27
59.45000	28
59.45833	27
59.46667	26
59.47500	23
59.48333	20
59.49167	15
59.50000	12
59.50833	9
59.51667	10
59.52500	12
59.53333	15
59.54167	16
59.55000	15
59.55833	13
59.56667	13
59.57500	14
59.58333	16
59.59167	20
59.60000	23
59.60833	24
59.61667	23
59.62500	21
59.63333	17
59.64167	14
59.65000	11
59.65833	10
59.66667	10
59.67500	11
59.68333	12
59.69167	12
59.70000	11
59.70833	10
59.71667	9
59.72500	8
59.73333	9
59.74167	11
59.75000	14
59.75833	18
59.76667	22
59.77500	24
59.78333	26
59.79167	25
59.80000	23
59.80833	18
59.81667	12
59.82500	6
59.83333	-1
59.84167	-6
59.85000	-10
59.85833	-12
59.86667	-12
59.87500	-10
59.88333	-6
59.89167	-1
59.90000	3
59.90833	5
59.91667	6
59.92500	6
59.93333	6
59.94167	4
59.95000	2
59.95833	-2
59.96667	-6
59.97500	-10
59.98333	-13
59.99167	-15
60.00000	-15

[LC Chromatogram(Detector A-Ch2)]
Interval(msec)	500
# of Points	7201
Start Time(min)	0.000
End Time(min)	60.000
Intensity Units	mV
Intensity Multiplier	0.001
Wavelength(nm)	230
R.Time (min)	Intensity
0.00000	-149
0.00833	-149
0.01667	-61
0.02500	-5
0.03333	-11
0.04167	-18
0.05000	-25
0.05833	-31
0.06667	-35
0.07500	-38
0.08333	-41
0.09167	-43
0.10000	-44
0.10833	-44
0.11667	-44
0.12500	-45
0.13333	-47
0.14167	-49
0.15000	-51
0.15833	-54
0.16667	-57
0.17500	-61
0.18333	-66
0.19167	-71
0.20000	-75
0.20833	-79
0.21667	-82
0.22500	-85
0.23333	-88
0.24167	-92
0.25000	-97
0.25833	-101
0.26667	-105
0.27500	-109
0.28333	-112
0.29167	-114
0.30000	-114
0.30833	-113
0.31667	-113
0.32500	-113
0.33333	-115
0.34167	-118
0.35000	-123
0.35833	-127
0.36667	-131
0.37500	-136
0.38333	-140
0.39167	-145
0.40000	-150
0.40833	-156
0.41667	-161
0.42500	-166
0.43333	-170
0.44167	-172
0.45000	-173
0.45833	-173
0.46667	-172
0.47500	-172
0.48333	-173
0.49167	-174
0.50000	-177
0.50833	-179
0.51667	-182
0.52500	-184
0.53333	-187
0.54167	-190
0.55000	-194
0.55833	-199
0.56667	-203
0.57500	-204
0.58333	-204
0.59167	-203
0.60000	-203
0.60833	-203
0.61667	-206
0.62500	-208
0.63333	-211
0.64167	-213
0.65000	-214
0.65833	-215
0.66667	-216
0.67500	-217
0.68333	-219
0.69167	-221
0.70000	-222
0.70833	-225
0.71667	-228
0.72500	-232
0.73333	-237
0.74167	-243
0.75000	-249
0.75833	-254
0.76667	-257
0.77500	-259
0.78333	-260
0.79167	-259
0.80000	-258
0.80833	-257
0.81667	-257
0.82500	-258
0.83333	-260
0.84167	-262
0.85000	-263
0.85833	-265
0.86667	-266
0.87500	-268
0.88333	-269
0.89167	-271
0.90000	-274
0.90833	-278
0.91667	-283
0.92500	-288
0.93333	-292
0.94167	-294
0.95000	-295
0.95833	-297
0.96667	-299
0.97500	-301
0.98333	-304
0.99167	-305
1.00000	-305
1.00833	-305
1.01667	-306
1.02500	-309
1.03333	-311
1.04167	-314
1.05000	-317
1.05833	-318
1.06667	-319
1.07500	-320
1.08333	-322
1.09167	-324
1.10000	-326
1.10833	-327
1.11667	-329
1.12500	-330
1.13333	-332
1.14167	-334
1.15000	-336
1.15833	-338
1.16667	-340
1.17500	-341
1.18333	-343
1.19167	-345
1.20000	-348
1.20833	-350
1.21667	-350
1.22500	-349
1.23333	-346
1.24167	-344
1.25000	-343
1.25833	-344
1.26667	-347
1.27500	-351
1.28333	-356
1.29167	-359
1.30000	-362
1.30833	-363
1.31667	-363
1.32500	-364
1.33333	-364
1.34167	-365
1.35000	-367
1.35833	-369
1.36667	-370
1.37500	-371
1.38333	-372
1.39167	-373
1.40000	-373
1.40833	-374
1.41667	-375
1.42500	-378
1.43333	-381
1.44167	-385
1.45000	-387
1.45833	-388
1.46667	-388
1.47500	-388
1.48333	-390
1.49167	-392
1.50000	-395
1.50833	-397
1.51667	-398
1.52500	-398
1.53333	-400
1.54167	-403
1.55000	-407
1.55833	-410
1.56667	-414
1.57500	-417
1.58333	-420
1.59167	-423
1.60000	-427
1.60833	-429
1.61667	-429
1.62500	-427
1.63333	-425
1.64167	-424
1.65000	-424
1.65833	-426
1.66667	-428
1.67500	-428
1.68333	-428
1.69167	-428
1.70000	-429
1.70833	-431
1.71667	-434
1.72500	-436
1.73333	-439
1.74167	-442
1.75000	-444
1.75833	-447
1.76667	-449
1.77500	-449
1.78333	-447
1.79167	-444
1.80000	-441
1.80833	-439
1.81667	-438
1.82500	-439
1.83333	-441
1.84167	-443
1.85000	-446
1.85833	-449
1.86667	-451
1.87500	-455
1.88333	-458
1.89167	-462
1.90000	-466
1.90833	-470
1.91667	-471
1.92500	-470
1.93333	-469
1.94167	-467
1.95000	-466
1.95833	-465
1.96667	-465
1.97500	-467
1.98333	-469
1.99167	-472
2.00000	-474
2.00833	-474
2.01667	-474
2.02500	-473
2.03333	-473
2.04167	-475
2.05000	-477
2.05833	-479
2.06667	-481
2.07500	-481
2.08333	-481
2.09167	-481
2.10000	-479
2.10833	-477
2.11667	-476
2.12500	-475
2.13333	-476
2.14167	-480
2.15000	-484
2.15833	-488
2.16667	-491
2.17500	-492
2.18333	-494
2.19167	-495
2.20000	-497
2.20833	-498
2.21667	-499
2.22500	-499
2.23333	-498
2.24167	-498
2.25000	-498
2.25833	-500
2.26667	-504
2.27500	-507
2.28333	-510
2.29167	-511
2.30000	-511
2.30833	-511
2.31667	-512
2.32500	-514
2.33333	-516
2.34167	-518
2.35000	-520
2.35833	-520
2.36667	-519
2.37500	-518
2.38333	-516
2.39167	-514
2.40000	-512
2.40833	-511
2.41667	-511
2.42500	-513
2.43333	-515
2.44167	-515
2.45000	-515
2.45833	-515
2.46667	-518
2.47500	-522
2.48333	-527
2.49167	-531
2.50000	-533
2.50833	-532
2.51667	-530
2.52500	-527
2.53333	-526
2.54167	-527
2.55000	-529
2.55833	-532
2.56667	-535
2.57500	-537
2.58333	-540
2.59167	-541
2.60000	-541
2.60833	-540
2.61667	-540
2.62500	-541
2.63333	-543
2.64167	-544
2.65000	-546
2.65833	-547
2.66667	-548
2.67500	-550
2.68333	-552
2.69167	-555
2.70000	-558
2.70833	-560
2.71667	-562
2.72500	-564
2.73333	-565
2.74167	-564
2.75000	-561
2.75833	-558
2.76667	-554
2.77500	-552
2.78333	-552
2.79167	-554
2.80000	-556
2.80833	-558
2.81667	-559
2.82500	-559
2.83333	-559
2.84167	-559
2.85000	-560
2.85833	-562
2.86667	-565
2.87500	-567
2.88333	-568
2.89167	-568
2.90000	-568
2.90833	-569
2.91667	-569
2.92500	-568
2.93333	-567
2.94167	-565
2.95000	-564
2.95833	-564
2.96667	-566
2.97500	-570
2.98333	-575
2.99167	-580
3.00000	-585
3.00833	-587
3.01667	-587
3.02500	-585
3.03333	-581
3.04167	-578
3.05000	-575
3.05833	-575
3.06667	-576
3.07500	-577
3.08333	-578
3.09167	-580
3.10000	-581
3.10833	-583
3.11667	-585
3.12500	-587
3.13333	-587
3.14167	-585
3.15000	-583
3.15833	-582
3.16667	-583
3.17500	-586
3.18333	-591
3.19167	-595
3.20000	-598
3.20833	-599
3.21667	-599
3.22500	-597
3.23333	-595
3.24167	-594
3.25000	-594
3.25833	-595
3.26667	-597
3.27500	-600
3.28333	-602
3.29167	-603
3.30000	-603
3.30833	-603
3.31667	-602
3.32500	-602
3.33333	-602
3.34167	-601
3.35000	-601
3.35833	-601
3.36667	-601
3.37500	-601
3.38333	-602
3.39167	-603
3.40000	-605
3.40833	-606
3.41667	-606
3.42500	-606
3.43333	-605
3.44167	-606
3.45000	-608
3.45833	-608
3.46667	-607
3.47500	-605
3.48333	-603
3.49167	-601
3.50000	-601
3.50833	-603
3.51667	-605
3.52500	-608
3.53333	-610
3.54167	-612
3.55000	-614
3.55833	-617
3.56667	-620
3.57500	-623
3.58333	-625
3.59167	-626
3.60000	-626
3.60833	-625
3.61667	-624
3.62500	-624
3.63333	-622
3.64167	-620
3.65000	-618
3.65833	-617
3.66667	-616
3.67500	-616
3.68333	-618
3.69167	-619
3.70000	-619
3.70833	-619
3.71667	-619
3.72500	-621
3.73333	-623
3.74167	-627
3.75000	-630
3.75833	-631
3.76667	-631
3.77500	-631
3.78333	-630
3.79167	-629
3.80000	-630
3.80833	-631
3.81667	-632
3.82500	-634
3.83333	-635
3.84167	-637
3.85000	-638
3.85833	-639
3.86667	-640
3.87500	-639
3.88333	-639
3.89167	-639
3.90000	-639
3.90833	-641
3.91667	-644
3.92500	-647
3.93333	-650
3.94167	-651
3.95000	-651
3.95833	-649
3.96667	-648
3.97500	-647
3.98333	-646
3.99167	-645
4.00000	-645
4.00833	-646
4.01667	-649
4.02500	-652
4.03333	-656
4.04167	-660
4.05000	-661
4.05833	-661
4.06667	-659
4.07500	-656
4.08333	-654
4.09167	-652
4.10000	-651
4.10833	-649
4.11667	-648
4.12500	-645
4.13333	-644
4.14167	-644
4.15000	-646
4.15833	-648
4.16667	-651
4.17500	-652
4.18333	-652
4.19167	-651
4.20000	-651
4.20833	-653
4.21667	-655
4.22500	-657
4.23333	-659
4.24167	-661
4.25000	-664
4.25833	-666
4.26667	-668
4.27500	-668
4.28333	-667
4.29167	-666
4.30000	-666
4.30833	-668
4.31667	-670
4.32500	-672
4.33333	-672
4.34167	-670
4.35000	-667
4.35833	-665
4.36667	-665
4.37500	-666
4.38333	-669
4.39167	-671
4.40000	-672
4.40833	-672
4.41667	-672
4.42500	-671
4.43333	-671
4.44167	-670
4.45000	-668
4.45833	-667
4.46667	-667
4.47500	-667
4.48333	-669
4.49167	-672
4.50000	-675
4.50833	-677
4.51667	-677
4.52500	-676
4.53333	-674
4.54167	-672
4.55000	-672
4.55833	-675
4.56667	-680
4.57500	-684
4.58333	-686
4.59167	-687
4.60000	-687
4.60833	-686
4.61667	-685
4.62500	-684
4.63333	-683
4.64167	-682
4.65000	-681
4.65833	-680
4.66667	-680
4.67500	-680
4.68333	-679
4.69167	-679
4.70000	-680
4.70833	-682
4.71667	-685
4.72500	-688
4.73333	-689
4.74167	-688
4.75000	-686
4.75833	-684
4.76667	-682
4.77500	-681
4.78333	-681
4.79167	-683
4.80000	-685
4.80833	-687
4.81667	-688
4.82500	-687
4.83333	-685
4.84167	-684
4.85000	-684
4.85833	-685
4.86667	-688
4.87500	-691
4.88333	-691
4.89167	-691
4.90000	-691
4.90833	-691
4.91667	-691
4.92500	-690
4.93333	-690
4.94167	-691
4.95000	-692
4.95833	-694
4.96667	-696
4.97500	-698
4.98333	-700
4.99167	-701
5.00000	-699
5.00833	-695
5.01667	-692
5.02500	-688
5.03333	-687
5.04167	-688
5.05000	-690
5.05833	-691
5.06667	-692
5.07500	-691
5.08333	-691
5.09167	-691
5.10000	-692
5.10833	-694
5.11667	-695
5.12500	-694
5.13333	-693
5.14167	-692
5.15000	-691
5.15833	-692
5.16667	-693
5.17500	-694
5.18333	-696
5.19167	-697
5.20000	-697
5.20833	-698
5.21667	-698
5.22500	-699
5.23333	-700
5.24167	-702
5.25000	-703
5.25833	-704
5.26667	-705
5.27500	-707
5.28333	-709
5.29167	-710
5.30000	-710
5.30833	-709
5.31667	-708
5.32500	-707
5.33333	-708
5.34167	-710
5.35000	-713
5.35833	-716
5.36667	-718
5.37500	-719
5.38333	-720
5.39167	-720
5.40000	-719
5.40833	-717
5.41667	-717
5.42500	-718
5.43333	-720
5.44167	-723
5.45000	-724
5.45833	-723
5.46667	-720
5.47500	-717
5.48333	-713
5.49167	-711
5.50000	-710
5.50833	-709
5.51667	-710
5.52500	-711
5.53333	-713
5.54167	-715
5.55000	-717
5.55833	-720
5.56667	-722
5.57500	-723
5.58333	-724
5.59167	-725
5.60000	-726
5.60833	-727
5.61667	-728
5.62500	-728
5.63333	-727
5.64167	-724
5.65000	-720
5.65833	-718
5.66667	-716
5.67500	-715
5.68333	-716
5.69167	-718
5.70000	-719
5.70833	-719
5.71667	-719
5.72500	-718
5.73333	-716
5.74167	-715
5.75000	-715
5.75833	-716
5.76667	-718
5.77500	-720
5.78333	-722
5.79167	-723
5.80000	-724
5.80833	-725
5.81667	-724
5.82500	-723
5.83333	-721
5.84167	-719
5.85000	-716
5.85833	-713
5.86667	-712
5.87500	-711
5.88333	-713
5.89167	-715
5.90000	-718
5.90833	-721
5.91667	-723
5.92500	-724
5.93333	-724
5.94167	-725
5.95000	-726
5.95833	-726
5.96667	-726
5.97500	-726
5.98333	-727
5.99167	-729
6.00000	-731
6.00833	-733
6.01667	-734
6.02500	-735
6.03333	-736
6.04167	-736
6.05000	-737
6.05833	-736
6.06667	-735
6.07500	-733
6.08333	-732
6.09167	-731
6.10000	-731
6.10833	-731
6.11667	-733
6.12500	-736
6.13333	-739
6.14167	-740
6.15000	-738
6.15833	-734
6.16667	-728
6.17500	-724
6.18333	-723
6.19167	-724
6.20000	-726
6.20833	-730
6.21667	-732
6.22500	-732
6.23333	-731
6.24167	-730
6.25000	-728
6.25833	-728
6.26667	-727
6.27500	-728
6.28333	-729
6.29167	-731
6.30000	-733
6.30833	-734
6.31667	-736
6.32500	-737
6.33333	-738
6.34167	-738
6.35000	-736
6.35833	-732
6.36667	-728
6.37500	-726
6.38333	-725
6.39167	-725
6.40000	-726
6.40833	-727
6.41667	-728
6.42500	-730
6.43333	-732
6.44167	-736
6.45000	-739
6.45833	-743
6.46667	-746
6.47500	-747
6.48333	-747
6.49167	-745
6.50000	-742
6.50833	-738
6.51667	-735
6.52500	-733
6.53333	-734
6.54167	-737
6.55000	-740
6.55833	-743
6.56667	-745
6.57500	-745
6.58333	-745
6.59167	-744
6.60000	-743
6.60833	-741
6.61667	-738
6.62500	-734
6.63333	-731
6.64167	-730
6.65000	-730
6.65833	-731
6.66667	-733
6.67500	-735
6.68333	-738
6.69167	-740
6.70000	-742
6.70833	-743
6.71667	-744
6.72500	-743
6.73333	-741
6.74167	-740
6.75000	-739
6.75833	-742
6.76667	-745
6.77500	-748
6.78333	-751
6.79167	-752
6.80000	-751
6.80833	-749
6.81667	-748
6.82500	-747
6.83333	-746
6.84167	-744
6.85000	-744
6.85833	-744
6.86667	-745
6.87500	-748
6.88333	-751
6.89167	-753
6.90000	-754
6.90833	-754
6.91667	-753
6.92500	-752
6.93333	-751
6.94167	-752
6.95000	-753
6.95833	-754
6.96667	-756
6.97500	-757
6.98333	-757
6.99167	-756
7.00000	-754
7.00833	-751
7.01667	-748
7.02500	-746
7.03333	-746
7.04167	-748
7.05000	-750
7.05833	-752
7.06667	-752
7.07500	-751
7.08333	-750
7.09167	-748
7.10000	-746
7.10833	-745
7.11667	-745
7.12500	-746
7.13333	-749
7.14167	-752
7.15000	-755
7.15833	-757
7.16667	-758
7.17500	-759
7.18333	-758
7.19167	-757
7.20000	-757
7.20833	-758
7.21667	-758
7.22500	-757
7.23333	-756
7.24167	-756
7.25000	-756
7.25833	-755
7.26667	-754
7.27500	-752
7.28333	-751
7.29167	-751
7.30000	-753
7.30833	-756
7.31667	-760
7.32500	-763
7.33333	-766
7.34167	-768
7.35000	-769
7.35833	-769
7.36667	-767
7.37500	-766
7.38333	-765
7.39167	-764
7.40000	-763
7.40833	-761
7.41667	-758
7.42500	-753
7.43333	-749
7.44167	-747
7.45000	-747
7.45833	-750
7.46667	-755
7.47500	-760
7.48333	-763
7.49167	-764
7.50000	-762
7.50833	-760
7.51667	-758
7.52500	-758
7.53333	-761
7.54167	-765
7.55000	-769
7.55833	-772
7.56667	-773
7.57500	-772
7.58333	-770
7.59167	-768
7.60000	-766
7.60833	-766
7.61667	-765
7.62500	-765
7.63333	-764
7.64167	-761
7.65000	-758
7.65833	-754
7.66667	-753
7.67500	-753
7.68333	-755
7.69167	-758
7.70000	-761
7.70833	-763
7.71667	-763
7.72500	-763
7.73333	-763
7.74167	-764
7.75000	-764
7.75833	-764
7.76667	-764
7.77500	-764
7.78333	-765
7.79167	-767
7.80000	-769
7.80833	-771
7.81667	-772
7.82500	-772
7.83333	-772
7.84167	-773
7.85000	-774
7.85833	-777
7.86667	-779
7.87500	-779
7.88333	-778
7.89167	-776
7.90000	-772
7.90833	-769
7.91667	-767
7.92500	-767
7.93333	-768
7.94167	-770
7.95000	-773
7.95833	-775
7.96667	-777
7.97500	-780
7.98333	-781
7.99167	-781
8.00000	-779
8.00833	-776
8.01667	-773
8.02500	-771
8.03333	-771
8.04167	-774
8.05000	-777
8.05833	-781
8.06667	-783
8.07500	-783
8.08333	-781
8.09167	-778
8.10000	-774
8.10833	-772
8.11667	-770
8.12500	-769
8.13333	-769
8.14167	-769
8.15000	-769
8.15833	-769
8.16667	-768
8.17500	-768
8.18333	-770
8.19167	-772
8.20000	-774
8.20833	-776
8.21667	-777
8.22500	-777
8.23333	-776
8.24167	-776
8.25000	-776
8.25833	-777
8.26667	-777
8.27500	-776
8.28333	-773
8.29167	-770
8.30000	-767
8.30833	-766
8.31667	-766
8.32500	-768
8.33333	-769
8.34167	-771
8.35000	-773
8.35833	-774
8.36667	-775
8.37500	-775
8.38333	-775
8.39167	-774
8.40000	-773
8.40833	-773
8.41667	-773
8.42500	-775
8.43333	-777
8.44167	-780
8.45000	-783
8.45833	-783
8.46667	-782
8.47500	-779
8.48333	-776
8.49167	-774
8.50000	-772
8.50833	-772
8.51667	-771
8.52500	-769
8.53333	-767
8.54167	-766
8.55000	-765
8.55833	-765
8.56667	-765
8.57500	-767
8.58333	-770
8.59167	-774
8.60000	-779
8.60833	-783
8.61667	-784
8.62500	-783
8.63333	-780
8.64167	-776
8.65000	-773
8.65833	-771
8.66667	-770
8.67500	-769
8.68333	-769
8.69167	-769
8.70000	-770
8.70833	-773
8.71667	-776
8.72500	-779
8.73333	-781
8.74167	-782
8.75000	-783
8.75833	-784
8.76667	-786
8.77500	-788
8.78333	-789
8.79167	-790
8.80000	-790
8.80833	-790
8.81667	-790
8.82500	-792
8.83333	-793
8.84167	-794
8.85000	-793
8.85833	-791
8.86667	-787
8.87500	-783
8.88333	-778
8.89167	-775
8.90000	-772
8.90833	-769
8.91667	-767
8.92500	-766
8.93333	-765
8.94167	-767
8.95000	-771
8.95833	-777
8.96667	-782
8.97500	-786
8.98333	-788
8.99167	-788
9.00000	-787
9.00833	-785
9.01667	-783
9.02500	-783
9.03333	-782
9.04167	-783
9.05000	-785
9.05833	-786
9.06667	-787
9.07500	-787
9.08333	-784
9.09167	-782
9.10000	-779
9.10833	-777
9.11667	-778
9.12500	-779
9.13333	-780
9.14167	-780
9.15000	-779
9.15833	-777
9.16667	-776
9.17500	-777
9.18333	-779
9.19167	-780
9.20000	-781
9.20833	-780
9.21667	-780
9.22500	-781
9.23333	-782
9.24167	-784
9.25000	-786
9.25833	-785
9.26667	-783
9.27500	-783
9.28333	-784
9.29167	-786
9.30000	-788
9.30833	-789
9.31667	-789
9.32500	-786
9.33333	-784
9.34167	-783
9.35000	-783
9.35833	-784
9.36667	-785
9.37500	-786
9.38333	-786
9.39167	-786
9.40000	-787
9.40833	-788
9.41667	-788
9.42500	-786
9.43333	-783
9.44167	-780
9.45000	-778
9.45833	-778
9.46667	-778
9.47500	-779
9.48333	-779
9.49167	-779
9.50000	-781
9.50833	-782
9.51667	-783
9.52500	-783
9.53333	-782
9.54167	-782
9.55000	-781
9.55833	-781
9.56667	-782
9.57500	-783
9.58333	-783
9.59167	-783
9.60000	-784
9.60833	-785
9.61667	-786
9.62500	-788
9.63333	-789
9.64167	-790
9.65000	-791
9.65833	-791
9.66667	-792
9.67500	-793
9.68333	-793
9.69167	-795
9.70000	-797
9.70833	-800
9.71667	-801
9.72500	-800
9.73333	-798
9.74167	-795
9.75000	-792
9.75833	-791
9.76667	-791
9.77500	-790
9.78333	-790
9.79167	-789
9.80000	-789
9.80833	-789
9.81667	-789
9.82500	-788
9.83333	-788
9.84167	-788
9.85000	-790
9.85833	-792
9.86667	-795
9.87500	-796
9.88333	-797
9.89167	-796
9.90000	-793
9.90833	-791
9.91667	-791
9.92500	-792
9.93333	-795
9.94167	-800
9.95000	-802
9.95833	-802
9.96667	-799
9.97500	-795
9.98333	-791
9.99167	-788
10.00000	-786
10.00833	-786
10.01667	-786
10.02500	-786
10.03333	-787
10.04167	-787
10.05000	-789
10.05833	-789
10.06667	-789
10.07500	-790
10.08333	-790
10.09167	-792
10.10000	-794
10.10833	-795
10.11667	-795
10.12500	-794
10.13333	-793
10.14167	-793
10.15000	-795
10.15833	-797
10.16667	-799
10.17500	-801
10.18333	-801
10.19167	-800
10.20000	-798
10.20833	-797
10.21667	-795
10.22500	-795
10.23333	-795
10.24167	-793
10.25000	-792
10.25833	-790
10.26667	-788
10.27500	-788
10.28333	-789
10.29167	-790
10.30000	-791
10.30833	-792
10.31667	-793
10.32500	-794
10.33333	-795
10.34167	-795
10.35000	-795
10.35833	-794
10.36667	-794
10.37500	-795
10.38333	-797
10.39167	-798
10.40000	-800
10.40833	-800
10.41667	-799
10.42500	-797
10.43333	-794
10.44167	-793
10.45000	-792
10.45833	-793
10.46667	-794
10.47500	-795
10.48333	-795
10.49167	-795
10.50000	-796
10.50833	-797
10.51667	-798
10.52500	-800
10.53333	-800
10.54167	-799
10.55000	-798
10.55833	-797
10.56667	-796
10.57500	-797
10.58333	-799
10.59167	-801
10.60000	-803
10.60833	-802
10.61667	-800
10.62500	-796
10.63333	-793
10.64167	-792
10.65000	-793
10.65833	-794
10.66667	-795
10.67500	-795
10.68333	-793
10.69167	-791
10.70000	-791
10.70833	-793
10.71667	-796
10.72500	-800
10.73333	-803
10.74167	-804
10.75000	-805
10.75833	-805
10.76667	-804
10.77500	-804
10.78333	-805
10.79167	-806
10.80000	-807
10.80833	-806
10.81667	-805
10.82500	-802
10.83333	-800
10.84167	-798
10.85000	-797
10.85833	-798
10.86667	-799
10.87500	-800
10.88333	-801
10.89167	-800
10.90000	-799
10.90833	-798
10.91667	-797
10.92500	-796
10.93333	-795
10.94167	-795
10.95000	-796
10.95833	-795
10.96667	-793
10.97500	-791
10.98333	-788
10.99167	-787
11.00000	-788
11.00833	-791
11.01667	-795
11.02500	-798
11.03333	-798
11.04167	-797
11.05000	-795
11.05833	-793
11.06667	-792
11.07500	-792
11.08333	-792
11.09167	-794
11.10000	-796
11.10833	-799
11.11667	-803
11.12500	-807
11.13333	-809
11.14167	-809
11.15000	-807
11.15833	-804
11.16667	-801
11.17500	-800
11.18333	-800
11.19167	-801
11.20000	-800
11.20833	-799
11.21667	-799
11.22500	-799
11.23333	-802
11.24167	-805
11.25000	-809
11.25833	-810
11.26667	-809
11.27500	-807
11.28333	-806
11.29167	-805
11.30000	-805
11.30833	-805
11.31667	-804
11.32500	-803
11.33333	-801
11.34167	-801
11.35000	-801
11.35833	-801
11.36667	-801
11.37500	-800
11.38333	-798
11.39167	-795
11.40000	-792
11.40833	-789
11.41667	-787
11.42500	-786
11.43333	-787
11.44167	-790
11.45000	-793
11.45833	-796
11.46667	-799
11.47500	-801
11.48333	-803
11.49167	-803
11.50000	-802
11.50833	-800
11.51667	-798
11.52500	-798
11.53333	-800
11.54167	-802
11.55000	-805
11.55833	-805
11.56667	-804
11.57500	-804
11.58333	-805
11.59167	-806
11.60000	-807
11.60833	-807
11.61667	-805
11.62500	-803
11.63333	-802
11.64167	-801
11.65000	-801
11.65833	-800
11.66667	-799
11.67500	-797
11.68333	-796
11.69167	-795
11.70000	-796
11.70833	-799
11.71667	-802
11.72500	-804
11.73333	-806
11.74167	-805
11.75000	-803
11.75833	-800
11.76667	-798
11.77500	-797
11.78333	-796
11.79167	-796
11.80000	-797
11.80833	-798
11.81667	-799
11.82500	-800
11.83333	-803
11.84167	-805
11.85000	-807
11.85833	-808
11.86667	-808
11.87500	-808
11.88333	-808
11.89167	-807
11.90000	-807
11.90833	-808
11.91667	-808
11.92500	-807
11.93333	-807
11.94167	-807
11.95000	-808
11.95833	-809
11.96667	-809
11.97500	-809
11.98333	-809
11.99167	-810
12.00000	-811
12.00833	-812
12.01667	-813
12.02500	-811
12.03333	-809
12.04167	-807
12.05000	-805
12.05833	-805
12.06667	-805
12.07500	-804
12.08333	-801
12.09167	-799
12.10000	-797
12.10833	-797
12.11667	-799
12.12500	-801
12.13333	-802
12.14167	-801
12.15000	-801
12.15833	-801
12.16667	-802
12.17500	-802
12.18333	-800
12.19167	-797
12.20000	-794
12.20833	-791
12.21667	-791
12.22500	-792
12.23333	-795
12.24167	-798
12.25000	-800
12.25833	-802
12.26667	-804
12.27500	-806
12.28333	-809
12.29167	-812
12.30000	-813
12.30833	-812
12.31667	-810
12.32500	-809
12.33333	-807
12.34167	-806
12.35000	-805
12.35833	-804
12.36667	-805
12.37500	-807
12.38333	-808
12.39167	-808
12.40000	-807
12.40833	-807
12.41667	-807
12.42500	-809
12.43333	-812
12.44167	-814
12.45000	-815
12.45833	-813
12.46667	-809
12.47500	-805
12.48333	-801
12.49167	-798
12.50000	-797
12.50833	-796
12.51667	-795
12.52500	-793
12.53333	-793
12.54167	-794
12.55000	-798
12.55833	-803
12.56667	-807
12.57500	-809
12.58333	-808
12.59167	-807
12.60000	-806
12.60833	-805
12.61667	-804
12.62500	-805
12.63333	-806
12.64167	-808
12.65000	-809
12.65833	-811
12.66667	-812
12.67500	-813
12.68333	-813
12.69167	-812
12.70000	-811
12.70833	-811
12.71667	-810
12.72500	-811
12.73333	-812
12.74167	-813
12.75000	-814
12.75833	-813
12.76667	-811
12.77500	-809
12.78333	-808
12.79167	-807
12.80000	-806
12.80833	-805
12.81667	-804
12.82500	-804
12.83333	-805
12.84167	-806
12.85000	-805
12.85833	-802
12.86667	-800
12.87500	-798
12.88333	-799
12.89167	-800
12.90000	-801
12.90833	-802
12.91667	-803
12.92500	-804
12.93333	-804
12.94167	-805
12.95000	-807
12.95833	-807
12.96667	-807
12.97500	-806
12.98333	-805
12.99167	-804
13.00000	-801
13.00833	-798
13.01667	-795
13.02500	-793
13.03333	-793
13.04167	-796
13.05000	-800
13.05833	-803
13.06667	-806
13.07500	-807
13.08333	-807
13.09167	-807
13.10000	-808
13.10833	-809
13.11667	-811
13.12500	-813
13.13333	-815
13.14167	-818
13.15000	-820
13.15833	-821
13.16667	-821
13.17500	-817
13.18333	-812
13.19167	-806
13.20000	-801
13.20833	-797
13.21667	-795
13.22500	-796
13.23333	-797
13.24167	-798
13.25000	-799
13.25833	-800
13.26667	-801
13.27500	-803
13.28333	-805
13.29167	-806
13.30000	-808
13.30833	-809
13.31667	-810
13.32500	-810
13.33333	-810
13.34167	-808
13.35000	-806
13.35833	-803
13.36667	-800
13.37500	-800
13.38333	-802
13.39167	-805
13.40000	-807
13.40833	-808
13.41667	-807
13.42500	-805
13.43333	-805
13.44167	-805
13.45000	-806
13.45833	-806
13.46667	-806
13.47500	-807
13.48333	-807
13.49167	-807
13.50000	-808
13.50833	-808
13.51667	-807
13.52500	-804
13.53333	-802
13.54167	-800
13.55000	-800
13.55833	-800
13.56667	-801
13.57500	-802
13.58333	-802
13.59167	-803
13.60000	-803
13.60833	-803
13.61667	-803
13.62500	-802
13.63333	-801
13.64167	-798
13.65000	-796
13.65833	-795
13.66667	-795
13.67500	-795
13.68333	-796
13.69167	-797
13.70000	-798
13.70833	-799
13.71667	-801
13.72500	-802
13.73333	-805
13.74167	-807
13.75000	-807
13.75833	-806
13.76667	-803
13.77500	-800
13.78333	-798
13.79167	-796
13.80000	-795
13.80833	-796
13.81667	-797
13.82500	-798
13.83333	-800
13.84167	-802
13.85000	-803
13.85833	-805
13.86667	-806
13.87500	-805
13.88333	-804
13.89167	-802
13.90000	-800
13.90833	-799
13.91667	-798
13.92500	-797
13.93333	-795
13.94167	-794
13.95000	-794
13.95833	-793
13.96667	-794
13.97500	-794
13.98333	-794
13.99167	-795
14.00000	-795
14.00833	-795
14.01667	-794
14.02500	-792
14.03333	-790
14.04167	-789
14.05000	-789
14.05833	-789
14.06667	-791
14.07500	-793
14.08333	-795
14.09167	-797
14.10000	-798
14.10833	-799
14.11667	-799
14.12500	-797
14.13333	-796
14.14167	-795
14.15000	-795
14.15833	-795
14.16667	-795
14.17500	-795
14.18333	-794
14.19167	-793
14.20000	-791
14.20833	-790
14.21667	-790
14.22500	-791
14.23333	-793
14.24167	-796
14.25000	-799
14.25833	-800
14.26667	-798
14.27500	-794
14.28333	-789
14.29167	-786
14.30000	-784
14.30833	-785
14.31667	-786
14.32500	-787
14.33333	-787
14.34167	-786
14.35000	-785
14.35833	-785
14.36667	-787
14.37500	-790
14.38333	-792
14.39167	-795
14.40000	-797
14.40833	-798
14.41667	-796
14.42500	-794
14.43333	-792
14.44167	-791
14.45000	-791
14.45833	-792
14.46667	-794
14.47500	-795
14.48333	-796
14.49167	-796
14.50000	-797
14.50833	-798
14.51667	-799
14.52500	-799
14.53333	-798
14.54167	-796
14.55000	-793
14.55833	-791
14.56667	-790
14.57500	-789
14.58333	-789
14.59167	-790
14.60000	-792
14.60833	-794
14.61667	-796
14.62500	-797
14.63333	-798
14.64167	-798
14.65000	-797
14.65833	-795
14.66667	-793
14.67500	-792
14.68333	-790
14.69167	-788
14.70000	-788
14.70833	-788
14.71667	-788
14.72500	-789
14.73333	-789
14.74167	-789
14.75000	-788
14.75833	-787
14.76667	-787
14.77500	-787
14.78333	-788
14.79167	-789
14.80000	-790
14.80833	-790
14.81667	-791
14.82500	-793
14.83333	-794
14.84167	-796
14.85000	-798
14.85833	-799
14.86667	-799
14.87500	-798
14.88333	-795
14.89167	-793
14.90000	-791
14.90833	-790
14.91667	-791
14.92500	-793
14.93333	-795
14.94167	-796
14.95000	-795
14.95833	-792
14.96667	-789
14.97500	-787
14.98333	-784
14.99167	-783
15.00000	-782
15.00833	-783
15.01667	-785
15.02500	-787
15.03333	-791
15.04167	-795
15.05000	-798
15.05833	-799
15.06667	-798
15.07500	-795
15.08333	-792
15.09167	-789
15.10000	-789
15.10833	-790
15.11667	-791
15.12500	-792
15.13333	-793
15.14167	-794
15.15000	-795
15.15833	-796
15.16667	-797
15.17500	-797
15.18333	-798
15.19167	-800
15.20000	-802
15.20833	-804
15.21667	-806
15.22500	-807
15.23333	-807
15.24167	-806
15.25000	-803
15.25833	-800
15.26667	-796
15.27500	-792
15.28333	-790
15.29167	-791
15.30000	-793
15.30833	-796
15.31667	-798
15.32500	-800
15.33333	-802
15.34167	-803
15.35000	-804
15.35833	-804
15.36667	-804
15.37500	-803
15.38333	-803
15.39167	-803
15.40000	-805
15.40833	-806
15.41667	-805
15.42500	-803
15.43333	-800
15.44167	-797
15.45000	-796
15.45833	-796
15.46667	-797
15.47500	-799
15.48333	-800
15.49167	-801
15.50000	-801
15.50833	-801
15.51667	-801
15.52500	-800
15.53333	-799
15.54167	-800
15.55000	-801
15.55833	-803
15.56667	-803
15.57500	-803
15.58333	-802
15.59167	-802
15.60000	-803
15.60833	-804
15.61667	-807
15.62500	-809
15.63333	-809
15.64167	-807
15.65000	-804
15.65833	-800
15.66667	-796
15.67500	-795
15.68333	-795
15.69167	-797
15.70000	-798
15.70833	-799
15.71667	-799
15.72500	-798
15.73333	-797
15.74167	-797
15.75000	-798
15.75833	-800
15.76667	-803
15.77500	-807
15.78333	-811
15.79167	-814
15.80000	-817
15.80833	-817
15.81667	-815
15.82500	-811
15.83333	-807
15.84167	-803
15.85000	-800
15.85833	-800
15.86667	-802
15.87500	-803
15.88333	-804
15.89167	-804
15.90000	-805
15.90833	-807
15.91667	-810
15.92500	-812
15.93333	-814
15.94167	-814
15.95000	-812
15.95833	-809
15.96667	-807
15.97500	-805
15.98333	-804
15.99167	-804
16.00000	-804
16.00833	-804
16.01667	-803
16.02500	-802
16.03333	-801
16.04167	-800
16.05000	-800
16.05833	-799
16.06667	-798
16.07500	-796
16.08333	-795
16.09167	-794
16.10000	-794
16.10833	-795
16.11667	-798
16.12500	-800
16.13333	-802
16.14167	-803
16.15000	-804
16.15833	-805
16.16667	-805
16.17500	-804
16.18333	-803
16.19167	-802
16.20000	-803
16.20833	-804
16.21667	-805
16.22500	-806
16.23333	-806
16.24167	-805
16.25000	-804
16.25833	-802
16.26667	-800
16.27500	-798
16.28333	-796
16.29167	-796
16.30000	-798
16.30833	-801
16.31667	-804
16.32500	-807
16.33333	-808
16.34167	-810
16.35000	-811
16.35833	-812
16.36667	-813
16.37500	-813
16.38333	-813
16.39167	-813
16.40000	-813
16.40833	-811
16.41667	-809
16.42500	-809
16.43333	-809
16.44167	-811
16.45000	-813
16.45833	-814
16.46667	-813
16.47500	-812
16.48333	-810
16.49167	-809
16.50000	-808
16.50833	-808
16.51667	-807
16.52500	-806
16.53333	-803
16.54167	-800
16.55000	-798
16.55833	-796
16.56667	-796
16.57500	-797
16.58333	-798
16.59167	-798
16.60000	-797
16.60833	-795
16.61667	-793
16.62500	-792
16.63333	-791
16.64167	-793
16.65000	-796
16.65833	-800
16.66667	-803
16.67500	-807
16.68333	-811
16.69167	-814
16.70000	-816
16.70833	-817
16.71667	-817
16.72500	-816
16.73333	-815
16.74167	-812
16.75000	-810
16.75833	-808
16.76667	-807
16.77500	-806
16.78333	-806
16.79167	-807
16.80000	-806
16.80833	-806
16.81667	-804
16.82500	-803
16.83333	-803
16.84167	-803
16.85000	-804
16.85833	-806
16.86667	-808
16.87500	-810
16.88333	-811
16.89167	-811
16.90000	-810
16.90833	-808
16.91667	-805
16.92500	-803
16.93333	-801
16.94167	-799
16.95000	-798
16.95833	-799
16.96667	-801
16.97500	-803
16.98333	-805
16.99167	-806
17.00000	-805
17.00833	-804
17.01667	-804
17.02500	-804
17.03333	-804
17.04167	-804
17.05000	-803
17.05833	-803
17.06667	-802
17.07500	-803
17.08333	-804
17.09167	-806
17.10000	-808
17.10833	-811
17.11667	-814
17.12500	-816
17.13333	-815
17.14167	-812
17.15000	-808
17.15833	-805
17.16667	-802
17.17500	-800
17.18333	-799
17.19167	-799
17.20000	-799
17.20833	-799
17.21667	-799
17.22500	-800
17.23333	-800
17.24167	-800
17.25000	-799
17.25833	-798
17.26667	-798
17.27500	-798
17.28333	-799
17.29167	-801
17.30000	-803
17.30833	-804
17.31667	-805
17.32500	-805
17.33333	-804
17.34167	-804
17.35000	-805
17.35833	-805
17.36667	-805
17.37500	-804
17.38333	-803
17.39167	-801
17.40000	-799
17.40833	-797
17.41667	-797
17.42500	-797
17.43333	-798
17.44167	-801
17.45000	-803
17.45833	-807
17.46667	-809
17.47500	-811
17.48333	-812
17.49167	-810
17.50000	-807
17.50833	-804
17.51667	-802
17.52500	-802
17.53333	-803
17.54167	-805
17.55000	-807
17.55833	-807
17.56667	-806
17.57500	-805
17.58333	-803
17.59167	-802
17.60000	-802
17.60833	-802
17.61667	-804
17.62500	-807
17.63333	-809
17.64167	-811
17.65000	-812
17.65833	-814
17.66667	-815
17.67500	-816
17.68333	-817
17.69167	-817
17.70000	-817
17.70833	-815
17.71667	-813
17.72500	-811
17.73333	-808
17.74167	-806
17.75000	-803
17.75833	-802
17.76667	-802
17.77500	-803
17.78333	-804
17.79167	-806
17.80000	-808
17.80833	-809
17.81667	-810
17.82500	-810
17.83333	-809
17.84167	-809
17.85000	-810
17.85833	-809
17.86667	-808
17.87500	-806
17.88333	-804
17.89167	-802
17.90000	-800
17.90833	-800
17.91667	-801
17.92500	-804
17.93333	-808
17.94167	-811
17.95000	-814
17.95833	-816
17.96667	-816
17.97500	-815
17.98333	-815
17.99167	-815
18.00000	-814
18.00833	-812
18.01667	-810
18.02500	-808
18.03333	-807
18.04167	-808
18.05000	-808
18.05833	-807
18.06667	-806
18.07500	-805
18.08333	-805
18.09167	-806
18.10000	-808
18.10833	-810
18.11667	-812
18.12500	-813
18.13333	-812
18.14167	-812
18.15000	-811
18.15833	-811
18.16667	-812
18.17500	-814
18.18333	-817
18.19167	-819
18.20000	-819
18.20833	-819
18.21667	-816
18.22500	-813
18.23333	-811
18.24167	-810
18.25000	-809
18.25833	-810
18.26667	-811
18.27500	-811
18.28333	-811
18.29167	-810
18.30000	-809
18.30833	-807
18.31667	-807
18.32500	-807
18.33333	-807
18.34167	-807
18.35000	-806
18.35833	-804
18.36667	-802
18.37500	-800
18.38333	-800
18.39167	-801
18.40000	-801
18.40833	-802
18.41667	-801
18.42500	-800
18.43333	-798
18.44167	-797
18.45000	-798
18.45833	-800
18.46667	-804
18.47500	-807
18.48333	-810
18.49167	-811
18.50000	-810
18.50833	-808
18.51667	-806
18.52500	-803
18.53333	-801
18.54167	-799
18.55000	-797
18.55833	-795
18.56667	-793
18.57500	-792
18.58333	-790
18.59167	-789
18.60000	-788
18.60833	-788
18.61667	-789
18.62500	-791
18.63333	-792
18.64167	-793
18.65000	-792
18.65833	-791
18.66667	-790
18.67500	-789
18.68333	-788
18.69167	-789
18.70000	-792
18.70833	-797
18.71667	-800
18.72500	-802
18.73333	-801
18.74167	-796
18.75000	-792
18.75833	-788
18.76667	-784
18.77500	-783
18.78333	-783
18.79167	-783
18.80000	-784
18.80833	-783
18.81667	-783
18.82500	-783
18.83333	-784
18.84167	-785
18.85000	-786
18.85833	-788
18.86667	-789
18.87500	-790
18.88333	-790
18.89167	-788
18.90000	-785
18.90833	-783
18.91667	-780
18.92500	-777
18.93333	-774
18.94167	-772
18.95000	-772
18.95833	-774
18.96667	-777
18.97500	-780
18.98333	-781
18.99167	-782
19.00000	-781
19.00833	-780
19.01667	-782
19.02500	-784
19.03333	-785
19.04167	-784
19.05000	-782
19.05833	-780
19.06667	-777
19.07500	-774
19.08333	-772
19.09167	-770
19.10000	-768
19.10833	-766
19.11667	-765
19.12500	-765
19.13333	-765
19.14167	-764
19.15000	-763
19.15833	-761
19.16667	-759
19.17500	-758
19.18333	-758
19.19167	-759
19.20000	-759
19.20833	-758
19.21667	-757
19.22500	-756
19.23333	-754
19.24167	-754
19.25000	-753
19.25833	-753
19.26667	-753
19.27500	-754
19.28333	-756
19.29167	-756
19.30000	-756
19.30833	-755
19.31667	-755
19.32500	-755
19.33333	-754
19.34167	-753
19.35000	-751
19.35833	-748
19.36667	-745
19.37500	-744
19.38333	-743
19.39167	-743
19.40000	-743
19.40833	-744
19.41667	-744
19.42500	-743
19.43333	-740
19.44167	-735
19.45000	-731
19.45833	-729
19.46667	-728
19.47500	-728
19.48333	-728
19.49167	-728
19.50000	-728
19.50833	-725
19.51667	-723
19.52500	-720
19.53333	-718
19.54167	-717
19.55000	-718
19.55833	-719
19.56667	-720
19.57500	-720
19.58333	-719
19.59167	-719
19.60000	-719
19.60833	-719
19.61667	-719
19.62500	-718
19.63333	-716
19.64167	-714
19.65000	-711
19.65833	-708
19.66667	-705
19.67500	-701
19.68333	-697
19.69167	-694
19.70000	-692
19.70833	-690
19.71667	-689
19.72500	-687
19.73333	-686
19.74167	-684
19.75000	-682
19.75833	-679
19.76667	-676
19.77500	-672
19.78333	-668
19.79167	-666
19.80000	-664
19.80833	-661
19.81667	-658
19.82500	-653
19.83333	-649
19.84167	-645
19.85000	-642
19.85833	-641
19.86667	-641
19.87500	-641
19.88333	-638
19.89167	-634
19.90000	-628
19.90833	-621
19.91667	-614
19.92500	-609
19.93333	-606
19.94167	-605
19.95000	-603
19.95833	-599
19.96667	-592
19.97500	-584
19.98333	-575
19.99167	-567
20.00000	-561
20.00833	-557
20.01667	-553
20.02500	-549
20.03333	-545
20.04167	-540
20.05000	-535
20.05833	-529
20.06667	-523
20.07500	-517
20.08333	-510
20.09167	-503
20.10000	-498
20.10833	-493
20.11667	-487
20.12500	-481
20.13333	-473
20.14167	-464
20.15000	-453
20.15833	-442
20.16667	-429
20.17500	-417
20.18333	-406
20.19167	-395
20.20000	-384
20.20833	-373
20.21667	-361
20.22500	-348
20.23333	-336
20.24167	-323
20.25000	-308
20.25833	-293
20.26667	-277
20.27500	-261
20.28333	-246
20.29167	-234
20.30000	-222
20.30833	-212
20.31667	-199
20.32500	-186
20.33333	-170
20.34167	-151
20.35000	-132
20.35833	-111
20.36667	-90
20.37500	-69
20.38333	-47
20.39167	-25
20.40000	-2
20.40833	19
20.41667	41
20.42500	61
20.43333	83
20.44167	104
20.45000	127
20.45833	150
20.46667	174
20.47500	200
20.48333	227
20.49167	255
20.50000	286
20.50833	316
20.51667	347
20.52500	377
20.53333	407
20.54167	438
20.55000	468
20.55833	499
20.56667	530
20.57500	561
20.58333	595
20.59167	630
20.60000	666
20.60833	702
20.61667	739
20.62500	775
20.63333	812
20.64167	851
20.65000	891
20.65833	934
20.66667	979
20.67500	1025
20.68333	1074
20.69167	1122
20.70000	1173
20.70833	1222
20.71667	1273
20.72500	1325
20.73333	1377
20.74167	1431
20.75000	1485
20.75833	1541
20.76667	1597
20.77500	1653
20.78333	1710
20.79167	1768
20.80000	1830
20.80833	1892
20.81667	1955
20.82500	2019
20.83333	2083
20.84167	2149
20.85000	2215
20.85833	2286
20.86667	2357
20.87500	2429
20.88333	2502
20.89167	2574
20.90000	2650
20.90833	2725
20.91667	2803
20.92500	2882
20.93333	2962
20.94167	3043
20.95000	3126
20.95833	3212
20.96667	3299
20.97500	3387
20.98333	3477
20.99167	3566
21.00000	3657
21.00833	3747
21.01667	3840
21.02500	3933
21.03333	4026
21.04167	4122
21.05000	4219
21.05833	4319
21.06667	4420
21.07500	4524
21.08333	4630
21.09167	4735
21.10000	4842
21.10833	4949
21.11667	5059
21.12500	5171
21.13333	5282
21.14167	5395
21.15000	5506
21.15833	5620
21.16667	5733
21.17500	5848
21.18333	5967
21.19167	6086
21.20000	6210
21.20833	6333
21.21667	6459
21.22500	6586
21.23333	6713
21.24167	6843
21.25000	6971
21.25833	7102
21.26667	7233
21.27500	7362
21.28333	7492
21.29167	7619
21.30000	7750
21.30833	7878
21.31667	8009
21.32500	8141
21.33333	8274
21.34167	8410
21.35000	8546
21.35833	8686
21.36667	8826
21.37500	8964
21.38333	9104
21.39167	9238
21.40000	9374
21.40833	9505
21.41667	9638
21.42500	9771
21.43333	9903
21.44167	10037
21.45000	10168
21.45833	10300
21.46667	10430
21.47500	10558
21.48333	10686
21.49167	10810
21.50000	10936
21.50833	11057
21.51667	11177
21.52500	11293
21.53333	11406
21.54167	11519
21.55000	11628
21.55833	11737
21.56667	11842
21.57500	11944
21.58333	12044
21.59167	12139
21.60000	12233
21.60833	12325
21.61667	12415
21.62500	12502
21.63333	12585
21.64167	12666
21.65000	12740
21.65833	12810
21.66667	12874
21.67500	12932
21.68333	12987
21.69167	13036
21.70000	13084
21.70833	13126
21.71667	13166
21.72500	13202
21.73333	13235
21.74167	13265
21.75000	13291
21.75833	13315
21.76667	13334
21.77500	13348
21.78333	13357
21.79167	13361
21.80000	13362
21.80833	13358
21.81667	13350
21.82500	13338
21.83333	13321
21.84167	13299
21.85000	13274
21.85833	13245
21.86667	13215
21.87500	13182
21.88333	13146
21.89167	13107
21.90000	13065
21.90833	13021
21.91667	12975
21.92500	12927
21.93333	12875
21.94167	12820
21.95000	12762
21.95833	12701
21.96667	12639
21.97500	12577
21.98333	12514
21.99167	12452
22.00000	12389
22.00833	12326
22.01667	12262
22.02500	12195
22.03333	12126
22.04167	12053
22.05000	11980
22.05833	11905
22.06667	11833
22.07500	11761
22.08333	11690
22.09167	11620
22.10000	11550
22.10833	11480
22.11667	11409
22.12500	11338
22.13333	11268
22.14167	11198
22.15000	11132
22.15833	11066
22.16667	11003
22.17500	10940
22.18333	10876
22.19167	10816
22.20000	10756
22.20833	10699
22.21667	10642
22.22500	10585
22.23333	10529
22.24167	10473
22.25000	10420
22.25833	10369
22.26667	10320
22.27500	10272
22.28333	10224
22.29167	10178
22.30000	10133
22.30833	10093
22.31667	10056
22.32500	10022
22.33333	9990
22.34167	9959
22.35000	9929
22.35833	9899
22.36667	9869
22.37500	9841
22.38333	9813
22.39167	9789
22.40000	9767
22.40833	9747
22.41667	9729
22.42500	9712
22.43333	9696
22.44167	9681
22.45000	9668
22.45833	9658
22.46667	9650
22.47500	9645
22.48333	9641
22.49167	9636
22.50000	9632
22.50833	9628
22.51667	9624
22.52500	9621
22.53333	9619
22.54167	9619
22.55000	9620
22.55833	9623
22.56667	9627
22.57500	9632
22.58333	9640
22.59167	9647
22.60000	9655
22.60833	9663
22.61667	9671
22.62500	9680
22.63333	9690
22.64167	9702
22.65000	9714
22.65833	9728
22.66667	9742
22.67500	9758
22.68333	9774
22.69167	9789
22.70000	9803
22.70833	9818
22.71667	9833
22.72500	9849
22.73333	9865
22.74167	9881
22.75000	9895
22.75833	9907
22.76667	9919
22.77500	9933
22.78333	9948
22.79167	9964
22.80000	9981
22.80833	9999
22.81667	10018
22.82500	10040
22.83333	10063
22.84167	10088
22.85000	10112
22.85833	10134
22.86667	10154
22.87500	10174
22.88333	10192
22.89167	10210
22.90000	10229
22.90833	10248
22.91667	10268
22.92500	10288
22.93333	10308
22.94167	10327
22.95000	10346
22.95833	10365
22.96667	10384
22.97500	10404
22.98333	10426
22.99167	10446
23.00000	10466
23.00833	10485
23.01667	10504
23.02500	10523
23.03333	10543
23.04167	10564
23.05000	10585
23.05833	10605
23.06667	10624
23.07500	10642
23.08333	10660
23.09167	10678
23.10000	10696
23.10833	10714
23.11667	10733
23.12500	10752
23.13333	10771
23.14167	10791
23.15000	10811
23.15833	10830
23.16667	10849
23.17500	10865
23.18333	10881
23.19167	10899
23.20000	10918
23.20833	10938
23.21667	10962
23.22500	10986
23.23333	11009
23.24167	11031
23.25000	11052
23.25833	11074
23.26667	11097
23.27500	11120
23.28333	11143
23.29167	11166
23.30000	11188
23.30833	11210
23.31667	11233
23.32500	11255
23.33333	11277
23.34167	11299
23.35000	11319
23.35833	11340
23.36667	11361
23.37500	11383
23.38333	11406
23.39167	11428
23.40000	11451
23.40833	11472
23.41667	11494
23.42500	11516
23.43333	11541
23.44167	11569
23.45000	11597
23.45833	11625
23.46667	11652
23.47500	11677
23.48333	11701
23.49167	11725
23.50000	11748
23.50833	11771
23.51667	11795
23.52500	11820
23.53333	11843
23.54167	11866
23.55000	11889
23.55833	11912
23.56667	11935
23.57500	11958
23.58333	11980
23.59167	12002
23.60000	12022
23.60833	12042
23.61667	12061
23.62500	12080
23.63333	12097
23.64167	12114
23.65000	12130
23.65833	12144
23.66667	12158
23.67500	12171
23.68333	12184
23.69167	12196
23.70000	12208
23.70833	12219
23.71667	12229
23.72500	12238
23.73333	12245
23.74167	12250
23.75000	12253
23.75833	12253
23.76667	12252
23.77500	12250
23.78333	12249
23.79167	12247
23.80000	12245
23.80833	12243
23.81667	12240
23.82500	12235
23.83333	12227
23.84167	12216
23.85000	12202
23.85833	12185
23.86667	12167
23.87500	12150
23.88333	12133
23.89167	12116
23.90000	12099
23.90833	12080
23.91667	12059
23.92500	12035
23.93333	12010
23.94167	11981
23.95000	11952
23.95833	11923
23.96667	11893
23.97500	11864
23.98333	11834
23.99167	11804
24.00000	11772
24.00833	11740
24.01667	11706
24.02500	11670
24.03333	11634
24.04167	11596
24.05000	11558
24.05833	11521
24.06667	11484
24.07500	11450
24.08333	11417
24.09167	11383
24.10000	11347
24.10833	11309
24.11667	11268
24.12500	11227
24.13333	11186
24.14167	11145
24.15000	11106
24.15833	11065
24.16667	11025
24.17500	10985
24.18333	10944
24.19167	10907
24.20000	10869
24.20833	10833
24.21667	10796
24.22500	10758
24.23333	10721
24.24167	10682
24.25000	10644
24.25833	10605
24.26667	10566
24.27500	10527
24.28333	10487
24.29167	10448
24.30000	10408
24.30833	10369
24.31667	10331
24.32500	10293
24.33333	10257
24.34167	10222
24.35000	10188
24.35833	10153
24.36667	10119
24.37500	10087
24.38333	10054
24.39167	10023
24.40000	9992
24.40833	9961
24.41667	9930
24.42500	9898
24.43333	9867
24.44167	9835
24.45000	9804
24.45833	9772
24.46667	9741
24.47500	9709
24.48333	9677
24.49167	9646
24.50000	9614
24.50833	9583
24.51667	9551
24.52500	9519
24.53333	9485
24.54167	9449
24.55000	9413
24.55833	9375
24.56667	9339
24.57500	9304
24.58333	9270
24.59167	9238
24.60000	9205
24.60833	9173
24.61667	9139
24.62500	9103
24.63333	9065
24.64167	9024
24.65000	8983
24.65833	8941
24.66667	8899
24.67500	8858
24.68333	8818
24.69167	8777
24.70000	8737
24.70833	8697
24.71667	8657
24.72500	8617
24.73333	8576
24.74167	8534
24.75000	8491
24.75833	8447
24.76667	8402
24.77500	8359
24.78333	8315
24.79167	8273
24.80000	8229
24.80833	8185
24.81667	8139
24.82500	8092
24.83333	8046
24.84167	7998
24.85000	7952
24.85833	7905
24.86667	7860
24.87500	7816
24.88333	7771
24.89167	7726
24.90000	7678
24.90833	7630
24.91667	7581
24.92500	7533
24.93333	7489
24.94167	7447
24.95000	7407
24.95833	7366
24.96667	7326
24.97500	7283
24.98333	7240
24.99167	7197
25.00000	7153
25.00833	7111
25.01667	7070
25.02500	7030
25.03333	6991
25.04167	6953
25.05000	6916
25.05833	6878
25.06667	6841
25.07500	6804
25.08333	6766
25.09167	6730
25.10000	6694
25.10833	6660
25.11667	6625
25.12500	6589
25.13333	6553
25.14167	6517
25.15000	6485
25.15833	6455
25.16667	6427
25.17500	6400
25.18333	6373
25.19167	6346
25.20000	6319
25.20833	6292
25.21667	6267
25.22500	6243
25.23333	6220
25.24167	6196
25.25000	6173
25.25833	6151
25.26667	6130
25.27500	6112
25.28333	6094
25.29167	6078
25.30000	6060
25.30833	6042
25.31667	6025
25.32500	6007
25.33333	5990
25.34167	5973
25.35000	5957
25.35833	5942
25.36667	5927
25.37500	5915
25.38333	5902
25.39167	5890
25.40000	5876
25.40833	5862
25.41667	5848
25.42500	5835
25.43333	5826
25.44167	5820
25.45000	5814
25.45833	5807
25.46667	5799
25.47500	5791
25.48333	5781
25.49167	5773
25.50000	5765
25.50833	5759
25.51667	5753
25.52500	5748
25.53333	5743
25.54167	5737
25.55000	5731
25.55833	5724
25.56667	5716
25.57500	5708
25.58333	5701
25.59167	5695
25.60000	5691
25.60833	5689
25.61667	5689
25.62500	5690
25.63333	5689
25.64167	5686
25.65000	5680
25.65833	5672
25.66667	5662
25.67500	5652
25.68333	5644
25.69167	5638
25.70000	5632
25.70833	5627
25.71667	5620
25.72500	5612
25.73333	5605
25.74167	5597
25.75000	5589
25.75833	5585
25.76667	5581
25.77500	5577
25.78333	5571
25.79167	5564
25.80000	5557
25.80833	5550
25.81667	5545
25.82500	5540
25.83333	5535
25.84167	5531
25.85000	5526
25.85833	5521
25.86667	5515
25.87500	5509
25.88333	5501
25.89167	5493
25.90000	5483
25.90833	5474
25.91667	5465
25.92500	5457
25.93333	5450
25.94167	5443
25.95000	5437
25.95833	5432
25.96667	5427
25.97500	5422
25.98333	5417
25.99167	5411
26.00000	5404
26.00833	5395
26.01667	5384
26.02500	5373
26.03333	5362
26.04167	5354
26.05000	5347
26.05833	5342
26.06667	5336
26.07500	5330
26.08333	5321
26.09167	5312
26.10000	5303
26.10833	5293
26.11667	5284
26.12500	5276
26.13333	5270
26.14167	5265
26.15000	5261
26.15833	5256
26.16667	5249
26.17500	5242
26.18333	5234
26.19167	5226
26.20000	5220
26.20833	5213
26.21667	5206
26.22500	5200
26.23333	5193
26.24167	5186
26.25000	5180
26.25833	5177
26.26667	5176
26.27500	5176
26.28333	5177
26.29167	5177
26.30000	5174
26.30833	5169
26.31667	5164
26.32500	5160
26.33333	5157
26.34167	5154
26.35000	5152
26.35833	5150
26.36667	5149
26.37500	5148
26.38333	5148
26.39167	5148
26.40000	5148
26.40833	5150
26.41667	5151
26.42500	5153
26.43333	5154
26.44167	5155
26.45000	5156
26.45833	5156
26.46667	5157
26.47500	5158
26.48333	5160
26.49167	5163
26.50000	5167
26.50833	5171
26.51667	5176
26.52500	5181
26.53333	5187
26.54167	5195
26.55000	5204
26.55833	5213
26.56667	5222
26.57500	5229
26.58333	5235
26.59167	5241
26.60000	5247
26.60833	5253
26.61667	5258
26.62500	5264
26.63333	5270
26.64167	5278
26.65000	5286
26.65833	5293
26.66667	5300
26.67500	5306
26.68333	5310
26.69167	5316
26.70000	5324
26.70833	5334
26.71667	5345
26.72500	5358
26.73333	5369
26.74167	5380
26.75000	5389
26.75833	5397
26.76667	5404
26.77500	5412
26.78333	5420
26.79167	5429
26.80000	5438
26.80833	5447
26.81667	5456
26.82500	5464
26.83333	5473
26.84167	5482
26.85000	5490
26.85833	5497
26.86667	5504
26.87500	5509
26.88333	5514
26.89167	5520
26.90000	5527
26.90833	5535
26.91667	5543
26.92500	5551
26.93333	5556
26.94167	5559
26.95000	5561
26.95833	5563
26.96667	5566
26.97500	5571
26.98333	5577
26.99167	5583
27.00000	5587
27.00833	5590
27.01667	5592
27.02500	5593
27.03333	5592
27.04167	5592
27.05000	5591
27.05833	5591
27.06667	5590
27.07500	5591
27.08333	5594
27.09167	5597
27.10000	5600
27.10833	5602
27.11667	5602
27.12500	5599
27.13333	5595
27.14167	5591
27.15000	5587
27.15833	5584
27.16667	5583
27.17500	5583
27.18333	5584
27.19167	5585
27.20000	5585
27.20833	5583
27.21667	5581
27.22500	5578
27.23333	5575
27.24167	5571
27.25000	5565
27.25833	5559
27.26667	5552
27.27500	5547
27.28333	5543
27.29167	5540
27.30000	5539
27.30833	5538
27.31667	5536
27.32500	5531
27.33333	5527
27.34167	5523
27.35000	5520
27.35833	5519
27.36667	5518
27.37500	5516
27.38333	5513
27.39167	5509
27.40000	5504
27.40833	5500
27.41667	5497
27.42500	5494
27.43333	5492
27.44167	5490
27.45000	5487
27.45833	5485
27.46667	5482
27.47500	5479
27.48333	5479
27.49167	5479
27.50000	5479
27.50833	5479
27.51667	5478
27.52500	5476
27.53333	5475
27.54167	5475
27.55000	5476
27.55833	5478
27.56667	5479
27.57500	5480
27.58333	5480
27.59167	5482
27.60000	5486
27.60833	5492
27.61667	5496
27.62500	5498
27.63333	5497
27.64167	5495
27.65000	5492
27.65833	5492
27.66667	5494
27.67500	5497
27.68333	5500
27.69167	5505
27.70000	5510
27.70833	5516
27.71667	5521
27.72500	5526
27.73333	5531
27.74167	5535
27.75000	5539
27.75833	5544
27.76667	5551
27.77500	5559
27.78333	5568
27.79167	5577
27.80000	5585
27.80833	5592
27.81667	5599
27.82500	5605
27.83333	5611
27.84167	5617
27.85000	5623
27.85833	5631
27.86667	5639
27.87500	5648
27.88333	5658
27.89167	5668
27.90000	5677
27.90833	5686
27.91667	5696
27.92500	5707
27.93333	5719
27.94167	5729
27.95000	5738
27.95833	5745
27.96667	5751
27.97500	5758
27.98333	5766
27.99167	5774
28.00000	5783
28.00833	5792
28.01667	5800
28.02500	5808
28.03333	5817
28.04167	5827
28.05000	5838
28.05833	5849
28.06667	5861
28.07500	5872
28.08333	5883
28.09167	5892
28.10000	5898
28.10833	5903
28.11667	5907
28.12500	5911
28.13333	5917
28.14167	5924
28.15000	5931
28.15833	5939
28.16667	5947
28.17500	5953
28.18333	5959
28.19167	5964
28.20000	5970
28.20833	5977
28.21667	5984
28.22500	5992
28.23333	5998
28.24167	6003
28.25000	6008
28.25833	6012
28.26667	6017
28.27500	6022
28.28333	6026
28.29167	6030
28.30000	6032
28.30833	6034
28.31667	6037
28.32500	6041
28.33333	6045
28.34167	6049
28.35000	6053
28.35833	6056
28.36667	6059
28.37500	6062
28.38333	6066
28.39167	6069
28.40000	6073
28.40833	6076
28.41667	6079
28.42500	6081
28.43333	6084
28.44167	6087
28.45000	6091
28.45833	6096
28.46667	6100
28.47500	6103
28.48333	6105
28.49167	6107
28.50000	6110
28.50833	6112
28.51667	6116
28.52500	6121
28.53333	6126
28.54167	6131
28.55000	6135
28.55833	6138
28.56667	6141
28.57500	6145
28.58333	6148
28.59167	6152
28.60000	6157
28.60833	6162
28.61667	6169
28.62500	6176
28.63333	6183
28.64167	6189
28.65000	6195
28.65833	6201
28.66667	6208
28.67500	6215
28.68333	6224
28.69167	6234
28.70000	6245
28.70833	6257
28.71667	6269
28.72500	6281
28.73333	6291
28.74167	6300
28.75000	6308
28.75833	6316
28.76667	6325
28.77500	6336
28.78333	6348
28.79167	6360
28.80000	6372
28.80833	6383
28.81667	6394
28.82500	6406
28.83333	6418
28.84167	6431
28.85000	6446
28.85833	6463
28.86667	6480
28.87500	6500
28.88333	6521
28.89167	6543
28.90000	6565
28.90833	6586
28.91667	6606
28.92500	6625
28.93333	6645
28.94167	6665
28.95000	6685
28.95833	6706
28.96667	6727
28.97500	6749
28.98333	6773
28.99167	6797
29.00000	6823
29.00833	6849
29.01667	6877
29.02500	6905
29.03333	6932
29.04167	6959
29.05000	6986
29.05833	7014
29.06667	7044
29.07500	7076
29.08333	7110
29.09167	7145
29.10000	7181
29.10833	7217
29.11667	7253
29.12500	7290
29.13333	7327
29.14167	7365
29.15000	7404
29.15833	7444
29.16667	7485
29.17500	7527
29.18333	7572
29.19167	7617
29.20000	7665
29.20833	7713
29.21667	7765
29.22500	7818
29.23333	7870
29.24167	7924
29.25000	7977
29.25833	8030
29.26667	8084
29.27500	8140
29.28333	8199
29.29167	8260
29.30000	8325
29.30833	8392
29.31667	8460
29.32500	8530
29.33333	8600
29.34167	8675
29.35000	8749
29.35833	8825
29.36667	8902
29.37500	8979
29.38333	9059
29.39167	9141
29.40000	9229
29.40833	9320
29.41667	9415
29.42500	9513
29.43333	9612
29.44167	9715
29.45000	9819
29.45833	9928
29.46667	10039
29.47500	10154
29.48333	10274
29.49167	10395
29.50000	10524
29.50833	10654
29.51667	10790
29.52500	10929
29.53333	11071
29.54167	11219
29.55000	11371
29.55833	11535
29.56667	11704
29.57500	11879
29.58333	12062
29.59167	12245
29.60000	12436
29.60833	12629
29.61667	12832
29.62500	13043
29.63333	13262
29.64167	13494
29.65000	13730
29.65833	13978
29.66667	14232
29.67500	14493
29.68333	14765
29.69167	15041
29.70000	15332
29.70833	15627
29.71667	15935
29.72500	16254
29.73333	16578
29.74167	16919
29.75000	17261
29.75833	17621
29.76667	17986
29.77500	18361
29.78333	18751
29.79167	19142
29.80000	19552
29.80833	19964
29.81667	20389
29.82500	20826
29.83333	21268
29.84167	21732
29.85000	22196
29.85833	22680
29.86667	23168
29.87500	23660
29.88333	24166
29.89167	24667
29.90000	25185
29.90833	25702
29.91667	26233
29.92500	26773
29.93333	27316
29.94167	27880
29.95000	28436
29.95833	29007
29.96667	29574
29.97500	30141
29.98333	30716
29.99167	31278
30.00000	31855
30.00833	32420
30.01667	32992
30.02500	33565
30.03333	34131
30.04167	34708
30.05000	35271
30.05833	35843
30.06667	36404
30.07500	36956
30.08333	37506
30.09167	38033
30.10000	38560
30.10833	39069
30.11667	39575
30.12500	40075
30.13333	40557
30.14167	41038
30.15000	41495
30.15833	41945
30.16667	42376
30.17500	42789
30.18333	43190
30.19167	43566
30.20000	43931
30.20833	44274
30.21667	44602
30.22500	44915
30.23333	45206
30.24167	45485
30.25000	45738
30.25833	45975
30.26667	46189
30.27500	46380
30.28333	46552
30.29167	46700
30.30000	46830
30.30833	46936
30.31667	47020
30.32500	47083
30.33333	47124
30.34167	47144
30.35000	47141
30.35833	47115
30.36667	47068
30.37500	47001
30.38333	46913
30.39167	46809
30.40000	46683
30.40833	46541
30.41667	46377
30.42500	46193
30.43333	45993
30.44167	45771
30.45000	45539
30.45833	45286
30.46667	45022
30.47500	44741
30.48333	44443
30.49167	44136
30.50000	43808
30.50833	43473
30.51667	43123
30.52500	42762
30.53333	42396
30.54167	42011
30.55000	41626
30.55833	41224
30.56667	40818
30.57500	40404
30.58333	39977
30.59167	39551
30.60000	39106
30.60833	38665
30.61667	38214
30.62500	37758
30.63333	37308
30.64167	36848
30.65000	36398
30.65833	35938
30.66667	35482
30.67500	35024
30.68333	34558
30.69167	34100
30.70000	33632
30.70833	33172
30.71667	32710
30.72500	32249
30.73333	31796
30.74167	31337
30.75000	30892
30.75833	30445
30.76667	30007
30.77500	29573
30.78333	29136
30.79167	28710
30.80000	28278
30.80833	27858
30.81667	27438
30.82500	27023
30.83333	26618
30.84167	26211
30.85000	25819
30.85833	25426
30.86667	25042
30.87500	24664
30.88333	24287
30.89167	23924
30.90000	23558
30.90833	23203
30.91667	22849
30.92500	22500
30.93333	22162
30.94167	21824
30.95000	21501
30.95833	21178
30.96667	20863
30.97500	20556
30.98333	20250
30.99167	19957
31.00000	19664
31.00833	19382
31.01667	19103
31.02500	18829
31.03333	18565
31.04167	18299
31.05000	18043
31.05833	17788
31.06667	17540
31.07500	17298
31.08333	17058
31.09167	16830
31.10000	16603
31.10833	16386
31.11667	16172
31.12500	15961
31.13333	15757
31.14167	15551
31.15000	15354
31.15833	15158
31.16667	14967
31.17500	14780
31.18333	14592
31.19167	14413
31.20000	14234
31.20833	14063
31.21667	13898
31.22500	13737
31.23333	13583
31.24167	13429
31.25000	13280
31.25833	13131
31.26667	12987
31.27500	12848
31.28333	12712
31.29167	12582
31.30000	12451
31.30833	12325
31.31667	12199
31.32500	12075
31.33333	11956
31.34167	11835
31.35000	11718
31.35833	11600
31.36667	11486
31.37500	11377
31.38333	11271
31.39167	11170
31.40000	11071
31.40833	10974
31.41667	10878
31.42500	10782
31.43333	10689
31.44167	10594
31.45000	10503
31.45833	10412
31.46667	10322
31.47500	10236
31.48333	10150
31.49167	10068
31.50000	9986
31.50833	9908
31.51667	9831
31.52500	9757
31.53333	9685
31.54167	9611
31.55000	9540
31.55833	9467
31.56667	9396
31.57500	9327
31.58333	9258
31.59167	9192
31.60000	9127
31.60833	9064
31.61667	9001
31.62500	8939
31.63333	8879
31.64167	8820
31.65000	8763
31.65833	8707
31.66667	8652
31.67500	8599
31.68333	8546
31.69167	8495
31.70000	8445
31.70833	8397
31.71667	8352
31.72500	8307
31.73333	8265
31.74167	8222
31.75000	8182
31.75833	8141
31.76667	8101
31.77500	8064
31.78333	8027
31.79167	7993
31.80000	7960
31.80833	7929
31.81667	7900
31.82500	7874
31.83333	7851
31.84167	7831
31.85000	7811
31.85833	7791
31.86667	7772
31.87500	7754
31.88333	7738
31.89167	7725
31.90000	7714
31.90833	7706
31.91667	7700
31.92500	7698
31.93333	7701
31.94167	7708
31.95000	7718
31.95833	7730
31.96667	7745
31.97500	7762
31.98333	7781
31.99167	7802
32.00000	7828
32.00833	7856
32.01667	7886
32.02500	7919
32.03333	7955
32.04167	7996
32.05000	8042
32.05833	8093
32.06667	8148
32.07500	8207
32.08333	8271
32.09167	8340
32.10000	8417
32.10833	8499
32.11667	8588
32.12500	8684
32.13333	8783
32.14167	8888
32.15000	8997
32.15833	9113
32.16667	9234
32.17500	9364
32.18333	9505
32.19167	9654
32.20000	9816
32.20833	9985
32.21667	10165
32.22500	10355
32.23333	10550
32.24167	10758
32.25000	10971
32.25833	11199
32.26667	11438
32.27500	11691
32.28333	11965
32.29167	12249
32.30000	12557
32.30833	12874
32.31667	13209
32.32500	13559
32.33333	13921
32.34167	14308
32.35000	14703
32.35833	15126
32.36667	15564
32.37500	16020
32.38333	16504
32.39167	17002
32.40000	17537
32.40833	18086
32.41667	18666
32.42500	19271
32.43333	19893
32.44167	20554
32.45000	21228
32.45833	21947
32.46667	22689
32.47500	23461
32.48333	24276
32.49167	25106
32.50000	25989
32.50833	26887
32.51667	27827
32.52500	28799
32.53333	29789
32.54167	30829
32.55000	31879
32.55833	32984
32.56667	34115
32.57500	35282
32.58333	36502
32.59167	37732
32.60000	39025
32.60833	40325
32.61667	41669
32.62500	43046
32.63333	44432
32.64167	45877
32.65000	47318
32.65833	48819
32.66667	50336
32.67500	51880
32.68333	53472
32.69167	55054
32.70000	56692
32.70833	58315
32.71667	59968
32.72500	61636
32.73333	63292
32.74167	64991
32.75000	66662
32.75833	68377
32.76667	70085
32.77500	71796
32.78333	73537
32.79167	75237
32.80000	76971
32.80833	78661
32.81667	80351
32.82500	82029
32.83333	83665
32.84167	85317
32.85000	86912
32.85833	88516
32.86667	90082
32.87500	91614
32.88333	93135
32.89167	94585
32.90000	96027
32.90833	97400
32.91667	98739
32.92500	100037
32.93333	101272
32.94167	102488
32.95000	103629
32.95833	104742
32.96667	105794
32.97500	106783
32.98333	107729
32.99167	108594
33.00000	109417
33.00833	110164
33.01667	110849
33.02500	111471
33.03333	112014
33.04167	112500
33.05000	112910
33.05833	113260
33.06667	113546
33.07500	113765
33.08333	113924
33.09167	114014
33.10000	114037
33.10833	113993
33.11667	113876
33.12500	113692
33.13333	113443
33.14167	113123
33.15000	112750
33.15833	112305
33.16667	111809
33.17500	111253
33.18333	110635
33.19167	109975
33.20000	109245
33.20833	108476
33.21667	107645
33.22500	106762
33.23333	105839
33.24167	104849
33.25000	103839
33.25833	102768
33.26667	101671
33.27500	100540
33.28333	99361
33.29167	98177
33.30000	96934
33.30833	95688
33.31667	94403
33.32500	93089
33.33333	91766
33.34167	90391
33.35000	89027
33.35833	87621
33.36667	86216
33.37500	84807
33.38333	83373
33.39167	81965
33.40000	80519
33.40833	79095
33.41667	77650
33.42500	76197
33.43333	74761
33.44167	73294
33.45000	71873
33.45833	70424
33.46667	68893
33.47500	67373
33.48333	65967
33.49167	64653
33.50000	63321
33.50833	62017
33.51667	60698
33.52500	59372
33.53333	58107
33.54167	56761
33.55000	55361
33.55833	54017
33.56667	52738
33.57500	51530
33.58333	50308
33.59167	49107
33.60000	47932
33.60833	46762
33.61667	45615
33.62500	44535
33.63333	43532
33.64167	42470
33.65000	41344
33.65833	40259
33.66667	39285
33.67500	38384
33.68333	37420
33.69167	36419
33.70000	35467
33.70833	34604
33.71667	33762
33.72500	32926
33.73333	32114
33.74167	31296
33.75000	30512
33.75833	29734
33.76667	28978
33.77500	28246
33.78333	27519
33.79167	26825
33.80000	26131
33.80833	25464
33.81667	24810
33.82500	24168
33.83333	23555
33.84167	22945
33.85000	22366
33.85833	21795
33.86667	21244
33.87500	20713
33.88333	20187
33.89167	19685
33.90000	19185
33.90833	18704
33.91667	18233
33.92500	17772
33.93333	17330
33.94167	16889
33.95000	16470
33.95833	16057
33.96667	15658
33.97500	15274
33.98333	14895
33.99167	14534
34.00000	14175
34.00833	13831
34.01667	13495
34.02500	13164
34.03333	12847
34.04167	12530
34.05000	12228
34.05833	11931
34.06667	11644
34.07500	11368
34.08333	11096
34.09167	10836
34.10000	10575
34.10833	10324
34.11667	10079
34.12500	9840
34.13333	9610
34.14167	9382
34.15000	9165
34.15833	8950
34.16667	8743
34.17500	8543
34.18333	8346
34.19167	8157
34.20000	7968
34.20833	7786
34.21667	7608
34.22500	7433
34.23333	7266
34.24167	7100
34.25000	6942
34.25833	6785
34.26667	6633
34.27500	6485
34.28333	6337
34.29167	6196
34.30000	6056
34.30833	5923
34.31667	5794
34.32500	5669
34.33333	5550
34.34167	5430
34.35000	5315
34.35833	5199
34.36667	5086
34.37500	4976
34.38333	4868
34.39167	4764
34.40000	4661
34.40833	4561
34.41667	4463
34.42500	4366
34.43333	4272
34.44167	4179
34.45000	4090
34.45833	4001
34.46667	3914
34.47500	3831
34.48333	3748
34.49167	3670
34.50000	3593
34.50833	3519
34.51667	3446
34.52500	3376
34.53333	3309
34.54167	3242
34.55000	3177
34.55833	3112
34.56667	3048
34.57500	2985
34.58333	2921
34.59167	2860
34.60000	2802
34.60833	2747
34.61667	2693
34.62500	2641
34.63333	2589
34.64167	2536
34.65000	2484
34.65833	2432
34.66667	2382
34.67500	2335
34.68333	2289
34.69167	2246
34.70000	2202
34.70833	2159
34.71667	2117
34.72500	2076
34.73333	2036
34.74167	1996
34.75000	1957
34.75833	1917
34.76667	1878
34.77500	1843
34.78333	1811
34.79167	1780
34.80000	1749
34.80833	1718
34.81667	1685
34.82500	1652
34.83333	1622
34.84167	1594
34.85000	1567
34.85833	1542
34.86667	1517
34.87500	1493
34.88333	1466
34.89167	1440
34.90000	1414
34.90833	1390
34.91667	1366
34.92500	1343
34.93333	1322
34.94167	1301
34.95000	1282
34.95833	1265
34.96667	1248
34.97500	1231
34.98333	1214
34.99167	1197
35.00000	1180
35.00833	1164
35.01667	1150
35.02500	1138
35.03333	1125
35.04167	1112
35.05000	1098
35.05833	1082
35.06667	1066
35.07500	1051
35.08333	1036
35.09167	1022
35.10000	1008
35.10833	994
35.11667	983
35.12500	972
35.13333	961
35.14167	948
35.15000	934
35.15833	917
35.16667	901
35.17500	886
35.18333	873
35.19167	861
35.20000	849
35.20833	838
35.21667	825
35.22500	813
35.23333	801
35.24167	790
35.25000	780
35.25833	770
35.26667	760
35.27500	749
35.28333	736
35.29167	723
35.30000	710
35.30833	698
35.31667	686
35.32500	675
35.33333	662
35.34167	649
35.35000	637
35.35833	627
35.36667	618
35.37500	610
35.38333	603
35.39167	595
35.40000	584
35.40833	571
35.41667	558
35.42500	544
35.43333	529
35.44167	515
35.45000	500
35.45833	485
35.46667	470
35.47500	456
35.48333	441
35.49167	428
35.50000	414
35.50833	403
35.51667	394
35.52500	385
35.53333	377
35.54167	368
35.55000	359
35.55833	348
35.56667	337
35.57500	325
35.58333	314
35.59167	303
35.60000	292
35.60833	281
35.61667	270
35.62500	260
35.63333	250
35.64167	240
35.65000	229
35.65833	218
35.66667	207
35.67500	198
35.68333	190
35.69167	183
35.70000	175
35.70833	166
35.71667	156
35.72500	144
35.73333	132
35.74167	119
35.75000	107
35.75833	96
35.76667	86
35.77500	76
35.78333	67
35.79167	59
35.80000	53
35.80833	48
35.81667	43
35.82500	37
35.83333	30
35.84167	21
35.85000	12
35.85833	3
35.86667	-5
35.87500	-13
35.88333	-20
35.89167	-26
35.90000	-31
35.90833	-36
35.91667	-38
35.92500	-41
35.93333	-45
35.94167	-50
35.95000	-56
35.95833	-63
35.96667	-70
35.97500	-77
35.98333	-85
35.99167	-92
36.00000	-100
36.00833	-106
36.01667	-111
36.02500	-114
36.03333	-115
36.04167	-116
36.05000	-117
36.05833	-118
36.06667	-119
36.07500	-120
36.08333	-121
36.09167	-122
36.10000	-125
36.10833	-128
36.11667	-133
36.12500	-137
36.13333	-142
36.14167	-148
36.15000	-153
36.15833	-158
36.16667	-162
36.17500	-165
36.18333	-166
36.19167	-167
36.20000	-168
36.20833	-170
36.21667	-171
36.22500	-172
36.23333	-173
36.24167	-174
36.25000	-175
36.25833	-177
36.26667	-178
36.27500	-179
36.28333	-179
36.29167	-179
36.30000	-178
36.30833	-177
36.31667	-178
36.32500	-180
36.33333	-182
36.34167	-183
36.35000	-186
36.35833	-188
36.36667	-190
36.37500	-192
36.38333	-192
36.39167	-191
36.40000	-190
36.40833	-188
36.41667	-187
36.42500	-188
36.43333	-190
36.44167	-192
36.45000	-194
36.45833	-196
36.46667	-199
36.47500	-200
36.48333	-199
36.49167	-199
36.50000	-198
36.50833	-199
36.51667	-200
36.52500	-202
36.53333	-203
36.54167	-203
36.55000	-202
36.55833	-201
36.56667	-200
36.57500	-200
36.58333	-199
36.59167	-199
36.60000	-198
36.60833	-198
36.61667	-199
36.62500	-201
36.63333	-203
36.64167	-205
36.65000	-205
36.65833	-203
36.66667	-199
36.67500	-195
36.68333	-191
36.69167	-189
36.70000	-188
36.70833	-189
36.71667	-190
36.72500	-192
36.73333	-192
36.74167	-191
36.75000	-189
36.75833	-187
36.76667	-184
36.77500	-183
36.78333	-182
36.79167	-183
36.80000	-185
36.80833	-187
36.81667	-187
36.82500	-185
36.83333	-181
36.84167	-178
36.85000	-175
36.85833	-173
36.86667	-172
36.87500	-171
36.88333	-170
36.89167	-169
36.90000	-169
36.90833	-170
36.91667	-171
36.92500	-170
36.93333	-167
36.94167	-163
36.95000	-158
36.95833	-154
36.96667	-152
36.97500	-151
36.98333	-151
36.99167	-152
37.00000	-153
37.00833	-153
37.01667	-152
37.02500	-150
37.03333	-147
37.04167	-144
37.05000	-141
37.05833	-137
37.06667	-133
37.07500	-130
37.08333	-129
37.09167	-131
37.10000	-133
37.10833	-137
37.11667	-139
37.12500	-139
37.13333	-139
37.14167	-139
37.15000	-139
37.15833	-140
37.16667	-142
37.17500	-144
37.18333	-146
37.19167	-147
37.20000	-147
37.20833	-147
37.21667	-147
37.22500	-149
37.23333	-151
37.24167	-153
37.25000	-154
37.25833	-155
37.26667	-154
37.27500	-155
37.28333	-157
37.29167	-160
37.30000	-166
37.30833	-172
37.31667	-177
37.32500	-182
37.33333	-185
37.34167	-185
37.35000	-185
37.35833	-185
37.36667	-185
37.37500	-185
37.38333	-185
37.39167	-185
37.40000	-188
37.40833	-192
37.41667	-197
37.42500	-203
37.43333	-208
37.44167	-212
37.45000	-215
37.45833	-217
37.46667	-218
37.47500	-219
37.48333	-220
37.49167	-221
37.50000	-222
37.50833	-224
37.51667	-227
37.52500	-231
37.53333	-236
37.54167	-242
37.55000	-247
37.55833	-250
37.56667	-252
37.57500	-254
37.58333	-257
37.59167	-261
37.60000	-265
37.60833	-270
37.61667	-273
37.62500	-276
37.63333	-278
37.64167	-279
37.65000	-280
37.65833	-281
37.66667	-283
37.67500	-285
37.68333	-288
37.69167	-292
37.70000	-297
37.70833	-301
37.71667	-305
37.72500	-308
37.73333	-308
37.74167	-308
37.75000	-308
37.75833	-309
37.76667	-311
37.77500	-315
37.78333	-319
37.79167	-321
37.80000	-322
37.80833	-321
37.81667	-320
37.82500	-320
37.83333	-321
37.84167	-323
37.85000	-325
37.85833	-326
37.86667	-326
37.87500	-326
37.88333	-326
37.89167	-326
37.90000	-326
37.90833	-325
37.91667	-325
37.92500	-327
37.93333	-329
37.94167	-332
37.95000	-334
37.95833	-335
37.96667	-334
37.97500	-331
37.98333	-327
37.99167	-322
38.00000	-319
38.00833	-316
38.01667	-316
38.02500	-318
38.03333	-320
38.04167	-322
38.05000	-323
38.05833	-321
38.06667	-319
38.07500	-316
38.08333	-314
38.09167	-313
38.10000	-313
38.10833	-313
38.11667	-313
38.12500	-312
38.13333	-310
38.14167	-307
38.15000	-306
38.15833	-305
38.16667	-306
38.17500	-307
38.18333	-308
38.19167	-308
38.20000	-307
38.20833	-306
38.21667	-304
38.22500	-303
38.23333	-303
38.24167	-304
38.25000	-307
38.25833	-312
38.26667	-316
38.27500	-319
38.28333	-319
38.29167	-318
38.30000	-317
38.30833	-316
38.31667	-316
38.32500	-318
38.33333	-320
38.34167	-322
38.35000	-325
38.35833	-328
38.36667	-331
38.37500	-334
38.38333	-336
38.39167	-337
38.40000	-337
38.40833	-337
38.41667	-336
38.42500	-337
38.43333	-338
38.44167	-340
38.45000	-343
38.45833	-345
38.46667	-348
38.47500	-351
38.48333	-353
38.49167	-355
38.50000	-356
38.50833	-356
38.51667	-357
38.52500	-359
38.53333	-362
38.54167	-365
38.55000	-368
38.55833	-373
38.56667	-378
38.57500	-384
38.58333	-389
38.59167	-393
38.60000	-394
38.60833	-394
38.61667	-394
38.62500	-395
38.63333	-396
38.64167	-397
38.65000	-399
38.65833	-401
38.66667	-403
38.67500	-406
38.68333	-409
38.69167	-412
38.70000	-414
38.70833	-416
38.71667	-418
38.72500	-419
38.73333	-419
38.74167	-418
38.75000	-416
38.75833	-416
38.76667	-418
38.77500	-422
38.78333	-427
38.79167	-433
38.80000	-438
38.80833	-443
38.81667	-447
38.82500	-450
38.83333	-453
38.84167	-456
38.85000	-458
38.85833	-460
38.86667	-461
38.87500	-460
38.88333	-459
38.89167	-458
38.90000	-459
38.90833	-461
38.91667	-464
38.92500	-468
38.93333	-470
38.94167	-472
38.95000	-472
38.95833	-473
38.96667	-473
38.97500	-473
38.98333	-472
38.99167	-472
39.00000	-472
39.00833	-473
39.01667	-475
39.02500	-477
39.03333	-480
39.04167	-484
39.05000	-489
39.05833	-493
39.06667	-496
39.07500	-499
39.08333	-501
39.09167	-502
39.10000	-502
39.10833	-500
39.11667	-499
39.12500	-498
39.13333	-497
39.14167	-497
39.15000	-498
39.15833	-498
39.16667	-498
39.17500	-498
39.18333	-499
39.19167	-503
39.20000	-507
39.20833	-510
39.21667	-513
39.22500	-513
39.23333	-512
39.24167	-511
39.25000	-510
39.25833	-512
39.26667	-515
39.27500	-519
39.28333	-522
39.29167	-525
39.30000	-526
39.30833	-526
39.31667	-523
39.32500	-520
39.33333	-516
39.34167	-513
39.35000	-511
39.35833	-512
39.36667	-514
39.37500	-517
39.38333	-521
39.39167	-523
39.40000	-524
39.40833	-525
39.41667	-526
39.42500	-527
39.43333	-529
39.44167	-530
39.45000	-532
39.45833	-532
39.46667	-532
39.47500	-531
39.48333	-532
39.49167	-532
39.50000	-531
39.50833	-530
39.51667	-530
39.52500	-533
39.53333	-537
39.54167	-542
39.55000	-546
39.55833	-549
39.56667	-550
39.57500	-550
39.58333	-550
39.59167	-550
39.60000	-550
39.60833	-550
39.61667	-549
39.62500	-549
39.63333	-549
39.64167	-549
39.65000	-551
39.65833	-553
39.66667	-555
39.67500	-557
39.68333	-557
39.69167	-558
39.70000	-558
39.70833	-560
39.71667	-561
39.72500	-564
39.73333	-565
39.74167	-563
39.75000	-561
39.75833	-557
39.76667	-555
39.77500	-554
39.78333	-556
39.79167	-559
39.80000	-562
39.80833	-564
39.81667	-564
39.82500	-563
39.83333	-561
39.84167	-559
39.85000	-559
39.85833	-559
39.86667	-560
39.87500	-561
39.88333	-559
39.89167	-557
39.90000	-555
39.90833	-552
39.91667	-551
39.92500	-551
39.93333	-550
39.94167	-546
39.95000	-540
39.95833	-535
39.96667	-529
39.97500	-525
39.98333	-522
39.99167	-519
40.00000	-515
40.00833	-511
40.01667	-506
40.02500	-501
40.03333	-497
40.04167	-492
40.05000	-487
40.05833	-482
40.06667	-475
40.07500	-466
40.08333	-456
40.09167	-445
40.10000	-435
40.10833	-425
40.11667	-415
40.12500	-405
40.13333	-394
40.14167	-381
40.15000	-366
40.15833	-351
40.16667	-335
40.17500	-319
40.18333	-302
40.19167	-285
40.20000	-268
40.20833	-250
40.21667	-230
40.22500	-208
40.23333	-184
40.24167	-157
40.25000	-130
40.25833	-103
40.26667	-74
40.27500	-44
40.28333	-10
40.29167	26
40.30000	66
40.30833	108
40.31667	152
40.32500	197
40.33333	242
40.34167	288
40.35000	333
40.35833	381
40.36667	431
40.37500	483
40.38333	538
40.39167	594
40.40000	653
40.40833	714
40.41667	778
40.42500	843
40.43333	910
40.44167	979
40.45000	1049
40.45833	1122
40.46667	1197
40.47500	1273
40.48333	1351
40.49167	1430
40.50000	1513
40.50833	1598
40.51667	1684
40.52500	1772
40.53333	1861
40.54167	1952
40.55000	2044
40.55833	2139
40.56667	2234
40.57500	2330
40.58333	2427
40.59167	2524
40.60000	2624
40.60833	2724
40.61667	2825
40.62500	2929
40.63333	3031
40.64167	3136
40.65000	3239
40.65833	3346
40.66667	3453
40.67500	3560
40.68333	3669
40.69167	3776
40.70000	3885
40.70833	3991
40.71667	4098
40.72500	4205
40.73333	4310
40.74167	4419
40.75000	4524
40.75833	4630
40.76667	4735
40.77500	4837
40.78333	4940
40.79167	5038
40.80000	5138
40.80833	5233
40.81667	5327
40.82500	5419
40.83333	5508
40.84167	5599
40.85000	5687
40.85833	5775
40.86667	5860
40.87500	5944
40.88333	6027
40.89167	6107
40.90000	6186
40.90833	6261
40.91667	6332
40.92500	6400
40.93333	6463
40.94167	6524
40.95000	6581
40.95833	6636
40.96667	6687
40.97500	6734
40.98333	6777
40.99167	6816
41.00000	6851
41.00833	6883
41.01667	6913
41.02500	6940
41.03333	6964
41.04167	6987
41.05000	7005
41.05833	7020
41.06667	7030
41.07500	7037
41.08333	7039
41.09167	7040
41.10000	7039
41.10833	7036
41.11667	7029
41.12500	7019
41.13333	7005
41.14167	6987
41.15000	6964
41.15833	6938
41.16667	6908
41.17500	6874
41.18333	6837
41.19167	6797
41.20000	6754
41.20833	6709
41.21667	6659
41.22500	6607
41.23333	6553
41.24167	6495
41.25000	6437
41.25833	6375
41.26667	6312
41.27500	6246
41.28333	6177
41.29167	6106
41.30000	6031
41.30833	5953
41.31667	5873
41.32500	5790
41.33333	5712
41.34167	5628
41.35000	5538
41.35833	5450
41.36667	5368
41.37500	5286
41.38333	5199
41.39167	5115
41.40000	5023
41.40833	4922
41.41667	4821
41.42500	4729
41.43333	4645
41.44167	4555
41.45000	4457
41.45833	4360
41.46667	4267
41.47500	4174
41.48333	4083
41.49167	3996
41.50000	3903
41.50833	3804
41.51667	3708
41.52500	3620
41.53333	3537
41.54167	3452
41.55000	3368
41.55833	3282
41.56667	3189
41.57500	3095
41.58333	3008
41.59167	2926
41.60000	2842
41.60833	2753
41.61667	2668
41.62500	2590
41.63333	2517
41.64167	2442
41.65000	2367
41.65833	2291
41.66667	2215
41.67500	2141
41.68333	2067
41.69167	1995
41.70000	1922
41.70833	1846
41.71667	1774
41.72500	1708
41.73333	1647
41.74167	1583
41.75000	1517
41.75833	1454
41.76667	1398
41.77500	1346
41.78333	1291
41.79167	1236
41.80000	1185
41.80833	1139
41.81667	1093
41.82500	1047
41.83333	1001
41.84167	953
41.85000	905
41.85833	857
41.86667	812
41.87500	768
41.88333	726
41.89167	686
41.90000	647
41.90833	610
41.91667	573
41.92500	535
41.93333	498
41.94167	463
41.95000	431
41.95833	400
41.96667	371
41.97500	342
41.98333	312
41.99167	283
42.00000	255
42.00833	228
42.01667	203
42.02500	179
42.03333	157
42.04167	135
42.05000	114
42.05833	93
42.06667	74
42.07500	54
42.08333	32
42.09167	10
42.10000	-13
42.10833	-35
42.11667	-55
42.12500	-74
42.13333	-91
42.14167	-107
42.15000	-120
42.15833	-132
42.16667	-144
42.17500	-156
42.18333	-169
42.19167	-182
42.20000	-196
42.20833	-209
42.21667	-220
42.22500	-230
42.23333	-241
42.24167	-254
42.25000	-267
42.25833	-280
42.26667	-293
42.27500	-304
42.28333	-313
42.29167	-322
42.30000	-332
42.30833	-342
42.31667	-352
42.32500	-362
42.33333	-372
42.34167	-381
42.35000	-389
42.35833	-396
42.36667	-403
42.37500	-408
42.38333	-413
42.39167	-418
42.40000	-425
42.40833	-432
42.41667	-439
42.42500	-447
42.43333	-455
42.44167	-464
42.45000	-472
42.45833	-480
42.46667	-486
42.47500	-490
42.48333	-491
42.49167	-492
42.50000	-493
42.50833	-494
42.51667	-497
42.52500	-500
42.53333	-504
42.54167	-509
42.55000	-515
42.55833	-522
42.56667	-527
42.57500	-530
42.58333	-531
42.59167	-532
42.60000	-535
42.60833	-539
42.61667	-543
42.62500	-547
42.63333	-550
42.64167	-551
42.65000	-552
42.65833	-554
42.66667	-558
42.67500	-562
42.68333	-567
42.69167	-572
42.70000	-577
42.70833	-581
42.71667	-585
42.72500	-588
42.73333	-590
42.74167	-592
42.75000	-593
42.75833	-595
42.76667	-598
42.77500	-601
42.78333	-603
42.79167	-604
42.80000	-605
42.80833	-606
42.81667	-607
42.82500	-609
42.83333	-611
42.84167	-614
42.85000	-615
42.85833	-616
42.86667	-616
42.87500	-615
42.88333	-615
42.89167	-614
42.90000	-616
42.90833	-618
42.91667	-623
42.92500	-627
42.93333	-631
42.94167	-633
42.95000	-634
42.95833	-634
42.96667	-634
42.97500	-636
42.98333	-639
42.99167	-643
43.00000	-646
43.00833	-649
43.01667	-650
43.02500	-648
43.03333	-646
43.04167	-642
43.05000	-640
43.05833	-639
43.06667	-641
43.07500	-644
43.08333	-647
43.09167	-651
43.10000	-653
43.10833	-653
43.11667	-654
43.12500	-653
43.13333	-653
43.14167	-654
43.15000	-657
43.15833	-661
43.16667	-667
43.17500	-674
43.18333	-679
43.19167	-683
43.20000	-682
43.20833	-678
43.21667	-674
43.22500	-670
43.23333	-668
43.24167	-668
43.25000	-669
43.25833	-671
43.26667	-673
43.27500	-675
43.28333	-678
43.29167	-680
43.30000	-680
43.30833	-678
43.31667	-675
43.32500	-672
43.33333	-671
43.34167	-671
43.35000	-674
43.35833	-677
43.36667	-681
43.37500	-684
43.38333	-686
43.39167	-688
43.40000	-690
43.40833	-693
43.41667	-696
43.42500	-697
43.43333	-697
43.44167	-695
43.45000	-693
43.45833	-692
43.46667	-693
43.47500	-694
43.48333	-697
43.49167	-699
43.50000	-700
43.50833	-700
43.51667	-699
43.52500	-697
43.53333	-696
43.54167	-696
43.55000	-697
43.55833	-699
43.56667	-700
43.57500	-701
43.58333	-701
43.59167	-700
43.60000	-701
43.60833	-701
43.61667	-701
43.62500	-699
43.63333	-697
43.64167	-695
43.65000	-694
43.65833	-694
43.66667	-695
43.67500	-695
43.68333	-694
43.69167	-693
43.70000	-691
43.70833	-690
43.71667	-691
43.72500	-693
43.73333	-697
43.74167	-700
43.75000	-703
43.75833	-705
43.76667	-706
43.77500	-706
43.78333	-706
43.79167	-706
43.80000	-708
43.80833	-710
43.81667	-712
43.82500	-714
43.83333	-714
43.84167	-714
43.85000	-713
43.85833	-713
43.86667	-714
43.87500	-715
43.88333	-714
43.89167	-713
43.90000	-712
43.90833	-710
43.91667	-709
43.92500	-707
43.93333	-705
43.94167	-704
43.95000	-704
43.95833	-705
43.96667	-707
43.97500	-709
43.98333	-710
43.99167	-712
44.00000	-712
44.00833	-713
44.01667	-715
44.02500	-717
44.03333	-718
44.04167	-718
44.05000	-718
44.05833	-720
44.06667	-724
44.07500	-728
44.08333	-731
44.09167	-731
44.10000	-728
44.10833	-723
44.11667	-716
44.12500	-710
44.13333	-706
44.14167	-705
44.15000	-706
44.15833	-710
44.16667	-714
44.17500	-717
44.18333	-720
44.19167	-721
44.20000	-722
44.20833	-722
44.21667	-721
44.22500	-721
44.23333	-722
44.24167	-722
44.25000	-723
44.25833	-725
44.26667	-728
44.27500	-730
44.28333	-733
44.29167	-735
44.30000	-736
44.30833	-735
44.31667	-733
44.32500	-730
44.33333	-725
44.34167	-719
44.35000	-714
44.35833	-713
44.36667	-713
44.37500	-716
44.38333	-718
44.39167	-719
44.40000	-718
44.40833	-716
44.41667	-714
44.42500	-715
44.43333	-717
44.44167	-720
44.45000	-723
44.45833	-725
44.46667	-725
44.47500	-723
44.48333	-721
44.49167	-718
44.50000	-717
44.50833	-718
44.51667	-718
44.52500	-720
44.53333	-721
44.54167	-723
44.55000	-724
44.55833	-725
44.56667	-724
44.57500	-723
44.58333	-722
44.59167	-721
44.60000	-721
44.60833	-722
44.61667	-721
44.62500	-719
44.63333	-716
44.64167	-713
44.65000	-710
44.65833	-708
44.66667	-708
44.67500	-707
44.68333	-705
44.69167	-704
44.70000	-703
44.70833	-702
44.71667	-702
44.72500	-702
44.73333	-702
44.74167	-701
44.75000	-700
44.75833	-698
44.76667	-697
44.77500	-696
44.78333	-697
44.79167	-698
44.80000	-700
44.80833	-703
44.81667	-706
44.82500	-708
44.83333	-708
44.84167	-705
44.85000	-700
44.85833	-695
44.86667	-689
44.87500	-686
44.88333	-685
44.89167	-687
44.90000	-689
44.90833	-691
44.91667	-690
44.92500	-687
44.93333	-683
44.94167	-679
44.95000	-676
44.95833	-675
44.96667	-674
44.97500	-674
44.98333	-673
44.99167	-673
45.00000	-674
45.00833	-674
45.01667	-674
45.02500	-673
45.03333	-672
45.04167	-671
45.05000	-669
45.05833	-668
45.06667	-666
45.07500	-665
45.08333	-664
45.09167	-663
45.10000	-661
45.10833	-658
45.11667	-656
45.12500	-655
45.13333	-655
45.14167	-655
45.15000	-655
45.15833	-653
45.16667	-651
45.17500	-650
45.18333	-649
45.19167	-649
45.20000	-650
45.20833	-652
45.21667	-655
45.22500	-658
45.23333	-660
45.24167	-659
45.25000	-658
45.25833	-656
45.26667	-653
45.27500	-650
45.28333	-646
45.29167	-642
45.30000	-638
45.30833	-635
45.31667	-633
45.32500	-633
45.33333	-634
45.34167	-635
45.35000	-634
45.35833	-633
45.36667	-631
45.37500	-630
45.38333	-629
45.39167	-630
45.40000	-634
45.40833	-639
45.41667	-644
45.42500	-647
45.43333	-648
45.44167	-646
45.45000	-643
45.45833	-641
45.46667	-640
45.47500	-642
45.48333	-643
45.49167	-645
45.50000	-645
45.50833	-645
45.51667	-644
45.52500	-644
45.53333	-644
45.54167	-644
45.55000	-645
45.55833	-646
45.56667	-646
45.57500	-646
45.58333	-646
45.59167	-647
45.60000	-648
45.60833	-650
45.61667	-651
45.62500	-651
45.63333	-651
45.64167	-651
45.65000	-653
45.65833	-655
45.66667	-657
45.67500	-659
45.68333	-659
45.69167	-659
45.70000	-659
45.70833	-658
45.71667	-659
45.72500	-660
45.73333	-661
45.74167	-662
45.75000	-662
45.75833	-662
45.76667	-663
45.77500	-665
45.78333	-667
45.79167	-670
45.80000	-672
45.80833	-674
45.81667	-676
45.82500	-676
45.83333	-675
45.84167	-674
45.85000	-673
45.85833	-673
45.86667	-676
45.87500	-679
45.88333	-682
45.89167	-684
45.90000	-685
45.90833	-685
45.91667	-685
45.92500	-685
45.93333	-685
45.94167	-686
45.95000	-688
45.95833	-692
45.96667	-696
45.97500	-700
45.98333	-703
45.99167	-706
46.00000	-707
46.00833	-708
46.01667	-708
46.02500	-707
46.03333	-706
46.04167	-705
46.05000	-705
46.05833	-705
46.06667	-706
46.07500	-708
46.08333	-710
46.09167	-713
46.10000	-715
46.10833	-717
46.11667	-718
46.12500	-718
46.13333	-717
46.14167	-716
46.15000	-716
46.15833	-716
46.16667	-718
46.17500	-720
46.18333	-722
46.19167	-725
46.20000	-726
46.20833	-728
46.21667	-729
46.22500	-730
46.23333	-732
46.24167	-734
46.25000	-736
46.25833	-736
46.26667	-735
46.27500	-734
46.28333	-732
46.29167	-731
46.30000	-731
46.30833	-731
46.31667	-732
46.32500	-732
46.33333	-732
46.34167	-733
46.35000	-735
46.35833	-738
46.36667	-741
46.37500	-743
46.38333	-743
46.39167	-742
46.40000	-740
46.40833	-738
46.41667	-737
46.42500	-736
46.43333	-736
46.44167	-737
46.45000	-741
46.45833	-744
46.46667	-748
46.47500	-751
46.48333	-752
46.49167	-753
46.50000	-754
46.50833	-756
46.51667	-756
46.52500	-754
46.53333	-752
46.54167	-750
46.55000	-748
46.55833	-749
46.56667	-752
46.57500	-755
46.58333	-759
46.59167	-762
46.60000	-764
46.60833	-764
46.61667	-764
46.62500	-764
46.63333	-763
46.64167	-764
46.65000	-765
46.65833	-766
46.66667	-765
46.67500	-762
46.68333	-758
46.69167	-753
46.70000	-748
46.70833	-745
46.71667	-743
46.72500	-744
46.73333	-748
46.74167	-752
46.75000	-756
46.75833	-760
46.76667	-761
46.77500	-762
46.78333	-762
46.79167	-761
46.80000	-760
46.80833	-760
46.81667	-760
46.82500	-761
46.83333	-761
46.84167	-763
46.85000	-765
46.85833	-766
46.86667	-768
46.87500	-770
46.88333	-771
46.89167	-771
46.90000	-770
46.90833	-769
46.91667	-769
46.92500	-768
46.93333	-766
46.94167	-764
46.95000	-762
46.95833	-761
46.96667	-762
46.97500	-765
46.98333	-769
46.99167	-773
47.00000	-775
47.00833	-775
47.01667	-773
47.02500	-770
47.03333	-766
47.04167	-763
47.05000	-759
47.05833	-757
47.06667	-754
47.07500	-752
47.08333	-750
47.09167	-748
47.10000	-748
47.10833	-749
47.11667	-752
47.12500	-755
47.13333	-756
47.14167	-756
47.15000	-755
47.15833	-754
47.16667	-753
47.17500	-752
47.18333	-751
47.19167	-750
47.20000	-749
47.20833	-748
47.21667	-748
47.22500	-749
47.23333	-750
47.24167	-751
47.25000	-752
47.25833	-753
47.26667	-754
47.27500	-755
47.28333	-756
47.29167	-756
47.30000	-755
47.30833	-753
47.31667	-752
47.32500	-751
47.33333	-750
47.34167	-748
47.35000	-745
47.35833	-743
47.36667	-742
47.37500	-743
47.38333	-745
47.39167	-748
47.40000	-749
47.40833	-750
47.41667	-750
47.42500	-750
47.43333	-750
47.44167	-749
47.45000	-748
47.45833	-747
47.46667	-745
47.47500	-743
47.48333	-740
47.49167	-737
47.50000	-734
47.50833	-732
47.51667	-730
47.52500	-729
47.53333	-728
47.54167	-727
47.55000	-727
47.55833	-726
47.56667	-726
47.57500	-727
47.58333	-728
47.59167	-729
47.60000	-731
47.60833	-732
47.61667	-733
47.62500	-734
47.63333	-735
47.64167	-736
47.65000	-736
47.65833	-735
47.66667	-732
47.67500	-729
47.68333	-727
47.69167	-726
47.70000	-725
47.70833	-723
47.71667	-722
47.72500	-721
47.73333	-721
47.74167	-721
47.75000	-723
47.75833	-725
47.76667	-727
47.77500	-728
47.78333	-727
47.79167	-724
47.80000	-720
47.80833	-715
47.81667	-711
47.82500	-710
47.83333	-710
47.84167	-711
47.85000	-712
47.85833	-712
47.86667	-711
47.87500	-708
47.88333	-706
47.89167	-703
47.90000	-702
47.90833	-702
47.91667	-702
47.92500	-703
47.93333	-704
47.94167	-705
47.95000	-706
47.95833	-705
47.96667	-703
47.97500	-701
47.98333	-701
47.99167	-702
48.00000	-704
48.00833	-707
48.01667	-710
48.02500	-713
48.03333	-715
48.04167	-717
48.05000	-719
48.05833	-720
48.06667	-721
48.07500	-720
48.08333	-717
48.09167	-713
48.10000	-710
48.10833	-707
48.11667	-707
48.12500	-709
48.13333	-712
48.14167	-714
48.15000	-716
48.15833	-718
48.16667	-720
48.17500	-721
48.18333	-721
48.19167	-720
48.20000	-717
48.20833	-714
48.21667	-712
48.22500	-710
48.23333	-710
48.24167	-711
48.25000	-714
48.25833	-717
48.26667	-720
48.27500	-721
48.28333	-720
48.29167	-718
48.30000	-716
48.30833	-713
48.31667	-712
48.32500	-711
48.33333	-712
48.34167	-714
48.35000	-716
48.35833	-718
48.36667	-721
48.37500	-724
48.38333	-726
48.39167	-728
48.40000	-729
48.40833	-729
48.41667	-729
48.42500	-729
48.43333	-729
48.44167	-730
48.45000	-731
48.45833	-732
48.46667	-732
48.47500	-732
48.48333	-733
48.49167	-734
48.50000	-736
48.50833	-736
48.51667	-735
48.52500	-733
48.53333	-731
48.54167	-730
48.55000	-728
48.55833	-728
48.56667	-729
48.57500	-731
48.58333	-733
48.59167	-734
48.60000	-736
48.60833	-738
48.61667	-741
48.62500	-744
48.63333	-748
48.64167	-753
48.65000	-757
48.65833	-760
48.66667	-762
48.67500	-762
48.68333	-760
48.69167	-755
48.70000	-750
48.70833	-745
48.71667	-743
48.72500	-742
48.73333	-743
48.74167	-745
48.75000	-748
48.75833	-751
48.76667	-753
48.77500	-756
48.78333	-757
48.79167	-758
48.80000	-758
48.80833	-757
48.81667	-757
48.82500	-757
48.83333	-757
48.84167	-757
48.85000	-758
48.85833	-758
48.86667	-758
48.87500	-757
48.88333	-754
48.89167	-751
48.90000	-747
48.90833	-744
48.91667	-743
48.92500	-744
48.93333	-747
48.94167	-751
48.95000	-755
48.95833	-757
48.96667	-756
48.97500	-755
48.98333	-752
48.99167	-750
49.00000	-750
49.00833	-750
49.01667	-751
49.02500	-751
49.03333	-751
49.04167	-752
49.05000	-752
49.05833	-754
49.06667	-756
49.07500	-759
49.08333	-761
49.09167	-763
49.10000	-764
49.10833	-764
49.11667	-764
49.12500	-763
49.13333	-764
49.14167	-764
49.15000	-766
49.15833	-767
49.16667	-767
49.17500	-766
49.18333	-763
49.19167	-761
49.20000	-761
49.20833	-763
49.21667	-765
49.22500	-768
49.23333	-770
49.24167	-772
49.25000	-774
49.25833	-777
49.26667	-779
49.27500	-781
49.28333	-783
49.29167	-783
49.30000	-782
49.30833	-779
49.31667	-774
49.32500	-769
49.33333	-766
49.34167	-766
49.35000	-768
49.35833	-771
49.36667	-773
49.37500	-772
49.38333	-768
49.39167	-764
49.40000	-763
49.40833	-765
49.41667	-769
49.42500	-773
49.43333	-775
49.44167	-775
49.45000	-774
49.45833	-773
49.46667	-773
49.47500	-773
49.48333	-773
49.49167	-774
49.50000	-774
49.50833	-773
49.51667	-772
49.52500	-771
49.53333	-769
49.54167	-768
49.55000	-767
49.55833	-766
49.56667	-765
49.57500	-765
49.58333	-765
49.59167	-768
49.60000	-770
49.60833	-773
49.61667	-775
49.62500	-776
49.63333	-777
49.64167	-778
49.65000	-779
49.65833	-780
49.66667	-778
49.67500	-776
49.68333	-772
49.69167	-769
49.70000	-767
49.70833	-768
49.71667	-771
49.72500	-776
49.73333	-781
49.74167	-784
49.75000	-785
49.75833	-782
49.76667	-778
49.77500	-774
49.78333	-771
49.79167	-768
49.80000	-767
49.80833	-767
49.81667	-769
49.82500	-772
49.83333	-775
49.84167	-778
49.85000	-779
49.85833	-778
49.86667	-775
49.87500	-773
49.88333	-771
49.89167	-770
49.90000	-770
49.90833	-771
49.91667	-772
49.92500	-773
49.93333	-773
49.94167	-774
49.95000	-775
49.95833	-776
49.96667	-775
49.97500	-773
49.98333	-772
49.99167	-771
50.00000	-771
50.00833	-771
50.01667	-771
50.02500	-771
50.03333	-771
50.04167	-770
50.05000	-769
50.05833	-767
50.06667	-765
50.07500	-764
50.08333	-764
50.09167	-766
50.10000	-768
50.10833	-771
50.11667	-773
50.12500	-773
50.13333	-772
50.14167	-769
50.15000	-766
50.15833	-762
50.16667	-759
50.17500	-758
50.18333	-758
50.19167	-760
50.20000	-762
50.20833	-765
50.21667	-767
50.22500	-768
50.23333	-769
50.24167	-771
50.25000	-773
50.25833	-772
50.26667	-770
50.27500	-767
50.28333	-763
50.29167	-761
50.30000	-760
50.30833	-761
50.31667	-762
50.32500	-761
50.33333	-759
50.34167	-756
50.35000	-753
50.35833	-752
50.36667	-751
50.37500	-752
50.38333	-752
50.39167	-752
50.40000	-753
50.40833	-753
50.41667	-752
50.42500	-750
50.43333	-747
50.44167	-742
50.45000	-738
50.45833	-736
50.46667	-736
50.47500	-737
50.48333	-739
50.49167	-740
50.50000	-741
50.50833	-741
50.51667	-741
50.52500	-741
50.53333	-741
50.54167	-739
50.55000	-736
50.55833	-731
50.56667	-728
50.57500	-727
50.58333	-728
50.59167	-729
50.60000	-726
50.60833	-722
50.61667	-716
50.62500	-710
50.63333	-706
50.64167	-705
50.65000	-705
50.65833	-706
50.66667	-707
50.67500	-708
50.68333	-708
50.69167	-707
50.70000	-705
50.70833	-703
50.71667	-701
50.72500	-699
50.73333	-697
50.74167	-697
50.75000	-698
50.75833	-699
50.76667	-702
50.77500	-703
50.78333	-702
50.79167	-700
50.80000	-697
50.80833	-693
50.81667	-692
50.82500	-692
50.83333	-692
50.84167	-693
50.85000	-695
50.85833	-695
50.86667	-695
50.87500	-695
50.88333	-695
50.89167	-696
50.90000	-697
50.90833	-696
50.91667	-695
50.92500	-693
50.93333	-691
50.94167	-690
50.95000	-689
50.95833	-690
50.96667	-690
50.97500	-691
50.98333	-692
50.99167	-692
51.00000	-693
51.00833	-693
51.01667	-692
51.02500	-692
51.03333	-693
51.04167	-694
51.05000	-696
51.05833	-698
51.06667	-697
51.07500	-697
51.08333	-696
51.09167	-695
51.10000	-694
51.10833	-694
51.11667	-695
51.12500	-695
51.13333	-695
51.14167	-693
51.15000	-691
51.15833	-690
51.16667	-691
51.17500	-692
51.18333	-693
51.19167	-693
51.20000	-693
51.20833	-693
51.21667	-694
51.22500	-696
51.23333	-697
51.24167	-698
51.25000	-699
51.25833	-698
51.26667	-696
51.27500	-695
51.28333	-694
51.29167	-695
51.30000	-696
51.30833	-698
51.31667	-699
51.32500	-701
51.33333	-703
51.34167	-705
51.35000	-708
51.35833	-710
51.36667	-713
51.37500	-716
51.38333	-719
51.39167	-722
51.40000	-724
51.40833	-727
51.41667	-728
51.42500	-728
51.43333	-727
51.44167	-725
51.45000	-724
51.45833	-723
51.46667	-723
51.47500	-723
51.48333	-724
51.49167	-725
51.50000	-726
51.50833	-728
51.51667	-731
51.52500	-733
51.53333	-736
51.54167	-737
51.55000	-738
51.55833	-737
51.56667	-735
51.57500	-731
51.58333	-729
51.59167	-727
51.60000	-728
51.60833	-730
51.61667	-734
51.62500	-739
51.63333	-743
51.64167	-746
51.65000	-748
51.65833	-749
51.66667	-749
51.67500	-749
51.68333	-749
51.69167	-749
51.70000	-748
51.70833	-747
51.71667	-746
51.72500	-745
51.73333	-744
51.74167	-743
51.75000	-743
51.75833	-743
51.76667	-742
51.77500	-742
51.78333	-743
51.79167	-744
51.80000	-745
51.80833	-747
51.81667	-749
51.82500	-751
51.83333	-753
51.84167	-754
51.85000	-755
51.85833	-755
51.86667	-756
51.87500	-758
51.88333	-761
51.89167	-766
51.90000	-770
51.90833	-774
51.91667	-774
51.92500	-771
51.93333	-766
51.94167	-761
51.95000	-756
51.95833	-753
51.96667	-753
51.97500	-754
51.98333	-756
51.99167	-759
52.00000	-762
52.00833	-765
52.01667	-767
52.02500	-768
52.03333	-768
52.04167	-768
52.05000	-767
52.05833	-767
52.06667	-768
52.07500	-770
52.08333	-771
52.09167	-771
52.10000	-768
52.10833	-765
52.11667	-761
52.12500	-758
52.13333	-755
52.14167	-755
52.15000	-755
52.15833	-757
52.16667	-758
52.17500	-758
52.18333	-758
52.19167	-756
52.20000	-754
52.20833	-753
52.21667	-754
52.22500	-758
52.23333	-763
52.24167	-766
52.25000	-768
52.25833	-768
52.26667	-767
52.27500	-766
52.28333	-767
52.29167	-770
52.30000	-773
52.30833	-777
52.31667	-779
52.32500	-781
52.33333	-783
52.34167	-783
52.35000	-784
52.35833	-784
52.36667	-785
52.37500	-785
52.38333	-783
52.39167	-780
52.40000	-778
52.40833	-775
52.41667	-774
52.42500	-774
52.43333	-774
52.44167	-773
52.45000	-772
52.45833	-773
52.46667	-774
52.47500	-776
52.48333	-777
52.49167	-777
52.50000	-776
52.50833	-775
52.51667	-773
52.52500	-773
52.53333	-773
52.54167	-773
52.55000	-772
52.55833	-771
52.56667	-770
52.57500	-770
52.58333	-771
52.59167	-772
52.60000	-773
52.60833	-775
52.61667	-776
52.62500	-777
52.63333	-779
52.64167	-781
52.65000	-782
52.65833	-783
52.66667	-783
52.67500	-783
52.68333	-783
52.69167	-784
52.70000	-783
52.70833	-782
52.71667	-780
52.72500	-778
52.73333	-777
52.74167	-776
52.75000	-774
52.75833	-773
52.76667	-771
52.77500	-771
52.78333	-772
52.79167	-774
52.80000	-775
52.80833	-776
52.81667	-774
52.82500	-770
52.83333	-767
52.84167	-765
52.85000	-765
52.85833	-765
52.86667	-766
52.87500	-767
52.88333	-769
52.89167	-771
52.90000	-773
52.90833	-776
52.91667	-777
52.92500	-777
52.93333	-776
52.94167	-774
52.95000	-772
52.95833	-771
52.96667	-769
52.97500	-769
52.98333	-770
52.99167	-772
53.00000	-773
53.00833	-773
53.01667	-772
53.02500	-769
53.03333	-767
53.04167	-766
53.05000	-766
53.05833	-767
53.06667	-768
53.07500	-769
53.08333	-769
53.09167	-768
53.10000	-768
53.10833	-768
53.11667	-768
53.12500	-768
53.13333	-768
53.14167	-768
53.15000	-769
53.15833	-769
53.16667	-768
53.17500	-765
53.18333	-761
53.19167	-758
53.20000	-756
53.20833	-755
53.21667	-756
53.22500	-757
53.23333	-758
53.24167	-758
53.25000	-758
53.25833	-757
53.26667	-755
53.27500	-753
53.28333	-751
53.29167	-747
53.30000	-744
53.30833	-740
53.31667	-736
53.32500	-732
53.33333	-730
53.34167	-729
53.35000	-729
53.35833	-731
53.36667	-732
53.37500	-732
53.38333	-730
53.39167	-726
53.40000	-720
53.40833	-714
53.41667	-709
53.42500	-705
53.43333	-701
53.44167	-699
53.45000	-695
53.45833	-691
53.46667	-687
53.47500	-682
53.48333	-676
53.49167	-671
53.50000	-665
53.50833	-659
53.51667	-653
53.52500	-647
53.53333	-640
53.54167	-632
53.55000	-623
53.55833	-613
53.56667	-602
53.57500	-590
53.58333	-579
53.59167	-567
53.60000	-554
53.60833	-541
53.61667	-528
53.62500	-514
53.63333	-501
53.64167	-488
53.65000	-476
53.65833	-461
53.66667	-444
53.67500	-426
53.68333	-407
53.69167	-388
53.70000	-370
53.70833	-352
53.71667	-333
53.72500	-314
53.73333	-292
53.74167	-268
53.75000	-243
53.75833	-218
53.76667	-193
53.77500	-168
53.78333	-142
53.79167	-115
53.80000	-85
53.80833	-56
53.81667	-25
53.82500	5
53.83333	36
53.84167	69
53.85000	104
53.85833	142
53.86667	184
53.87500	227
53.88333	272
53.89167	318
53.90000	366
53.90833	414
53.91667	464
53.92500	515
53.93333	566
53.94167	620
53.95000	674
53.95833	731
53.96667	790
53.97500	850
53.98333	913
53.99167	975
54.00000	1039
54.00833	1104
54.01667	1170
54.02500	1240
54.03333	1311
54.04167	1388
54.05000	1465
54.05833	1546
54.06667	1629
54.07500	1712
54.08333	1799
54.09167	1887
54.10000	1980
54.10833	2074
54.11667	2170
54.12500	2268
54.13333	2366
54.14167	2468
54.15000	2571
54.15833	2677
54.16667	2784
54.17500	2893
54.18333	3006
54.19167	3121
54.20000	3244
54.20833	3368
54.21667	3496
54.22500	3628
54.23333	3758
54.24167	3892
54.25000	4024
54.25833	4161
54.26667	4299
54.27500	4440
54.28333	4587
54.29167	4733
54.30000	4886
54.30833	5039
54.31667	5195
54.32500	5354
54.33333	5513
54.34167	5678
54.35000	5843
54.35833	6015
54.36667	6191
54.37500	6367
54.38333	6550
54.39167	6729
54.40000	6911
54.40833	7093
54.41667	7278
54.42500	7469
54.43333	7660
54.44167	7858
54.45000	8052
54.45833	8249
54.46667	8447
54.47500	8645
54.48333	8850
54.49167	9053
54.50000	9263
54.50833	9472
54.51667	9683
54.52500	9898
54.53333	10113
54.54167	10337
54.55000	10558
54.55833	10782
54.56667	11007
54.57500	11231
54.58333	11460
54.59167	11685
54.60000	11918
54.60833	12149
54.61667	12380
54.62500	12614
54.63333	12844
54.64167	13081
54.65000	13314
54.65833	13552
54.66667	13792
54.67500	14030
54.68333	14273
54.69167	14511
54.70000	14756
54.70833	14997
54.71667	15238
54.72500	15480
54.73333	15717
54.74167	15960
54.75000	16198
54.75833	16439
54.76667	16681
54.77500	16920
54.78333	17164
54.79167	17404
54.80000	17649
54.80833	17889
54.81667	18127
54.82500	18366
54.83333	18598
54.84167	18836
54.85000	19069
54.85833	19304
54.86667	19537
54.87500	19766
54.88333	19996
54.89167	20219
54.90000	20445
54.90833	20666
54.91667	20887
54.92500	21110
54.93333	21327
54.94167	21549
54.95000	21766
54.95833	21984
54.96667	22200
54.97500	22410
54.98333	22621
54.99167	22825
55.00000	23030
55.00833	23229
55.01667	23427
55.02500	23624
55.03333	23813
55.04167	24004
55.05000	24187
55.05833	24371
55.06667	24552
55.07500	24727
55.08333	24903
55.09167	25070
55.10000	25237
55.10833	25400
55.11667	25560
55.12500	25719
55.13333	25870
55.14167	26022
55.15000	26167
55.15833	26311
55.16667	26451
55.17500	26587
55.18333	26723
55.19167	26853
55.20000	26980
55.20833	27103
55.21667	27221
55.22500	27336
55.23333	27446
55.24167	27554
55.25000	27657
55.25833	27757
55.26667	27854
55.27500	27945
55.28333	28035
55.29167	28119
55.30000	28200
55.30833	28276
55.31667	28349
55.32500	28421
55.33333	28488
55.34167	28553
55.35000	28613
55.35833	28669
55.36667	28722
55.37500	28769
55.38333	28814
55.39167	28852
55.40000	28886
55.40833	28914
55.41667	28938
55.42500	28959
55.43333	28977
55.44167	28992
55.45000	29004
55.45833	29013
55.46667	29019
55.47500	29022
55.48333	29022
55.49167	29018
55.50000	29012
55.50833	29003
55.51667	28990
55.52500	28973
55.53333	28953
55.54167	28931
55.55000	28906
55.55833	28876
55.56667	28842
55.57500	28803
55.58333	28760
55.59167	28714
55.60000	28666
55.60833	28616
55.61667	28563
55.62500	28508
55.63333	28451
55.64167	28392
55.65000	28332
55.65833	28269
55.66667	28202
55.67500	28134
55.68333	28062
55.69167	27989
55.70000	27912
55.70833	27834
55.71667	27752
55.72500	27666
55.73333	27579
55.74167	27489
55.75000	27400
55.75833	27309
55.76667	27216
55.77500	27121
55.78333	27020
55.79167	26920
55.80000	26816
55.80833	26712
55.81667	26606
55.82500	26497
55.83333	26389
55.84167	26277
55.85000	26165
55.85833	26050
55.86667	25934
55.87500	25817
55.88333	25696
55.89167	25576
55.90000	25455
55.90833	25334
55.91667	25211
55.92500	25085
55.93333	24960
55.94167	24832
55.95000	24705
55.95833	24576
55.96667	24447
55.97500	24317
55.98333	24184
55.99167	24053
56.00000	23919
56.00833	23785
56.01667	23652
56.02500	23518
56.03333	23386
56.04167	23251
56.05000	23118
56.05833	22983
56.06667	22847
56.07500	22711
56.08333	22570
56.09167	22431
56.10000	22286
56.10833	22143
56.11667	22001
56.12500	21858
56.13333	21719
56.14167	21577
56.15000	21439
56.15833	21299
56.16667	21160
56.17500	21022
56.18333	20881
56.19167	20741
56.20000	20595
56.20833	20451
56.21667	20308
56.22500	20165
56.23333	20026
56.24167	19885
56.25000	19748
56.25833	19608
56.26667	19469
56.27500	19332
56.28333	19193
56.29167	19056
56.30000	18915
56.30833	18776
56.31667	18637
56.32500	18498
56.33333	18362
56.34167	18225
56.35000	18091
56.35833	17956
56.36667	17821
56.37500	17686
56.38333	17549
56.39167	17414
56.40000	17278
56.40833	17144
56.41667	17011
56.42500	16878
56.43333	16748
56.44167	16615
56.45000	16485
56.45833	16356
56.46667	16227
56.47500	16099
56.48333	15969
56.49167	15842
56.50000	15713
56.50833	15586
56.51667	15462
56.52500	15339
56.53333	15217
56.54167	15091
56.55000	14967
56.55833	14841
56.56667	14715
56.57500	14592
56.58333	14470
56.59167	14353
56.60000	14234
56.60833	14118
56.61667	14002
56.62500	13885
56.63333	13772
56.64167	13656
56.65000	13544
56.65833	13429
56.66667	13316
56.67500	13205
56.68333	13093
56.69167	12985
56.70000	12875
56.70833	12767
56.71667	12657
56.72500	12545
56.73333	12436
56.74167	12326
56.75000	12220
56.75833	12115
56.76667	12011
56.77500	11908
56.78333	11803
56.79167	11702
56.80000	11599
56.80833	11498
56.81667	11398
56.82500	11299
56.83333	11203
56.84167	11105
56.85000	11011
56.85833	10916
56.86667	10822
56.87500	10728
56.88333	10632
56.89167	10538
56.90000	10444
56.90833	10351
56.91667	10260
56.92500	10168
56.93333	10079
56.94167	9988
56.95000	9900
56.95833	9814
56.96667	9729
56.97500	9646
56.98333	9561
56.99167	9477
57.00000	9391
57.00833	9306
57.01667	9221
57.02500	9135
57.03333	9052
57.04167	8969
57.05000	8890
57.05833	8809
57.06667	8730
57.07500	8652
57.08333	8574
57.09167	8500
57.10000	8427
57.10833	8354
57.11667	8280
57.12500	8205
57.13333	8131
57.14167	8057
57.15000	7985
57.15833	7914
57.16667	7845
57.17500	7779
57.18333	7708
57.19167	7634
57.20000	7560
57.20833	7489
57.21667	7419
57.22500	7352
57.23333	7289
57.24167	7224
57.25000	7155
57.25833	7089
57.26667	7026
57.27500	6965
57.28333	6905
57.29167	6849
57.30000	6789
57.30833	6723
57.31667	6657
57.32500	6595
57.33333	6536
57.34167	6478
57.35000	6424
57.35833	6370
57.36667	6309
57.37500	6248
57.38333	6191
57.39167	6141
57.40000	6090
57.40833	6033
57.41667	5974
57.42500	5917
57.43333	5863
57.44167	5809
57.45000	5758
57.45833	5708
57.46667	5655
57.47500	5602
57.48333	5552
57.49167	5505
57.50000	5458
57.50833	5406
57.51667	5356
57.52500	5308
57.53333	5263
57.54167	5218
57.55000	5174
57.55833	5128
57.56667	5078
57.57500	5026
57.58333	4978
57.59167	4935
57.60000	4893
57.60833	4851
57.61667	4809
57.62500	4767
57.63333	4725
57.64167	4681
57.65000	4638
57.65833	4595
57.66667	4554
57.67500	4514
57.68333	4475
57.69167	4437
57.70000	4397
57.70833	4356
57.71667	4315
57.72500	4274
57.73333	4235
57.74167	4198
57.75000	4163
57.75833	4127
57.76667	4091
57.77500	4055
57.78333	4019
57.79167	3984
57.80000	3949
57.80833	3914
57.81667	3877
57.82500	3839
57.83333	3803
57.84167	3766
57.85000	3731
57.85833	3697
57.86667	3664
57.87500	3631
57.88333	3597
57.89167	3564
57.90000	3531
57.90833	3499
57.91667	3468
57.92500	3438
57.93333	3409
57.94167	3381
57.95000	3353
57.95833	3324
57.96667	3295
57.97500	3265
57.98333	3234
57.99167	3204
58.00000	3173
58.00833	3142
58.01667	3110
58.02500	3078
58.03333	3046
58.04167	3016
58.05000	2988
58.05833	2962
58.06667	2938
58.07500	2915
58.08333	2891
58.09167	2866
58.10000	2839
58.10833	2811
58.11667	2782
58.12500	2752
58.13333	2724
58.14167	2697
58.15000	2672
58.15833	2649
58.16667	2626
58.17500	2604
58.18333	2581
58.19167	2561
58.20000	2543
58.20833	2526
58.21667	2509
58.22500	2490
58.23333	2469
58.24167	2447
58.25000	2424
58.25833	2401
58.26667	2378
58.27500	2353
58.28333	2328
58.29167	2303
58.30000	2279
58.30833	2256
58.31667	2236
58.32500	2216
58.33333	2197
58.34167	2176
58.35000	2155
58.35833	2133
58.36667	2110
58.37500	2089
58.38333	2070
58.39167	2053
58.40000	2036
58.40833	2018
58.41667	1999
58.42500	1979
58.43333	1959
58.44167	1940
58.45000	1921
58.45833	1904
58.46667	1887
58.47500	1869
58.48333	1850
58.49167	1833
58.50000	1818
58.50833	1804
58.51667	1791
58.52500	1778
58.53333	1765
58.54167	1749
58.55000	1732
58.55833	1714
58.56667	1695
58.57500	1678
58.58333	1662
58.59167	1648
58.60000	1635
58.60833	1621
58.61667	1605
58.62500	1588
58.63333	1571
58.64167	1555
58.65000	1539
58.65833	1524
58.66667	1510
58.67500	1495
58.68333	1479
58.69167	1464
58.70000	1448
58.70833	1433
58.71667	1420
58.72500	1408
58.73333	1396
58.74167	1384
58.75000	1371
58.75833	1358
58.76667	1345
58.77500	1333
58.78333	1321
58.79167	1308
58.80000	1295
58.80833	1282
58.81667	1270
58.82500	1258
58.83333	1247
58.84167	1235
58.85000	1222
58.85833	1209
58.86667	1196
58.87500	1183
58.88333	1169
58.89167	1157
58.90000	1144
58.90833	1133
58.91667	1122
58.92500	1112
58.93333	1101
58.94167	1090
58.95000	1078
58.95833	1066
58.96667	1055
58.97500	1044
58.98333	1034
58.99167	1024
59.00000	1013
59.00833	1002
59.01667	990
59.02500	977
59.03333	965
59.04167	955
59.05000	945
59.05833	936
59.06667	926
59.07500	916
59.08333	906
59.09167	896
59.10000	888
59.10833	880
59.11667	873
59.12500	866
59.13333	858
59.14167	850
59.15000	842
59.15833	835
59.16667	827
59.17500	820
59.18333	813
59.19167	805
59.20000	797
59.20833	788
59.21667	778
59.22500	766
59.23333	755
59.24167	745
59.25000	735
59.25833	725
59.26667	715
59.27500	706
59.28333	697
59.29167	690
59.30000	684
59.30833	679
59.31667	673
59.32500	666
59.33333	658
59.34167	649
59.35000	639
59.35833	630
59.36667	620
59.37500	611
59.38333	601
59.39167	593
59.40000	587
59.40833	582
59.41667	580
59.42500	578
59.43333	574
59.44167	567
59.45000	558
59.45833	546
59.46667	534
59.47500	524
59.48333	515
59.49167	507
59.50000	501
59.50833	495
59.51667	489
59.52500	483
59.53333	477
59.54167	469
59.55000	461
59.55833	453
59.56667	446
59.57500	440
59.58333	435
59.59167	430
59.60000	425
59.60833	419
59.61667	413
59.62500	407
59.63333	399
59.64167	390
59.65000	382
59.65833	376
59.66667	370
59.67500	366
59.68333	363
59.69167	360
59.70000	356
59.70833	351
59.71667	345
59.72500	337
59.73333	330
59.74167	324
59.75000	318
59.75833	313
59.76667	309
59.77500	304
59.78333	298
59.79167	293
59.80000	288
59.80833	283
59.81667	278
59.82500	272
59.83333	265
59.84167	257
59.85000	249
59.85833	240
59.86667	233
59.87500	226
59.88333	221
59.89167	218
59.90000	216
59.90833	214
59.91667	212
59.92500	207
59.93333	201
59.94167	194
59.95000	186
59.95833	179
59.96667	172
59.97500	166
59.98333	162
59.99167	158
60.00000	154
