# Supplementary material for: How J-chain ensures the assembly of immunoglobulin IgM pentamers
Source: EMBO J. 2024 Dec 4;44(2):505–33. doi: 10.1038/s44318-024-00317-9 (PMC11729874; doi:10.1038/s44318-024-00317-9)
Supplement: Supplementary file 5 — Source data Fig. 3 [file 44318_2024_317_MOESM5_ESM.zip › Figure 3/3B/repeat 3 Cu4 + JC/20231122 Cu4tp_JC_WT_4h_3.txt]

[Header]
Application Name	LCsolution
Version	1.25
Data File Name	D:\Xenia\JC Oligomerisation kinetics\20231122 Cu4tp_JC_WT_4h_3.lcd
Output Date	27.12.2023
Output Time	11:20:10

[Configuration]
# of Detectors	2
Detector ID	Detector A	Detector B
Detector Name	Detector A	Detector B
# of Channels	2	1

[LC Chromatogram(Detector A-Ch1)]
Interval(msec)	500
# of Points	7201
Start Time(min)	0.000
End Time(min)	60.000
Intensity Units	mV
Intensity Multiplier	0.001
Wavelength(nm)	280
R.Time (min)	Intensity
0.00000	1
0.00833	1
0.01667	-1
0.02500	-3
0.03333	-4
0.04167	-3
0.05000	-0
0.05833	4
0.06667	8
0.07500	12
0.08333	15
0.09167	16
0.10000	16
0.10833	17
0.11667	17
0.12500	17
0.13333	16
0.14167	13
0.15000	11
0.15833	8
0.16667	6
0.17500	3
0.18333	2
0.19167	-0
0.20000	-2
0.20833	-5
0.21667	-7
0.22500	-7
0.23333	-6
0.24167	-5
0.25000	-4
0.25833	-4
0.26667	-5
0.27500	-6
0.28333	-7
0.29167	-8
0.30000	-8
0.30833	-9
0.31667	-12
0.32500	-15
0.33333	-19
0.34167	-22
0.35000	-24
0.35833	-24
0.36667	-23
0.37500	-20
0.38333	-17
0.39167	-14
0.40000	-11
0.40833	-9
0.41667	-8
0.42500	-8
0.43333	-7
0.44167	-5
0.45000	-2
0.45833	2
0.46667	4
0.47500	5
0.48333	3
0.49167	-0
0.50000	-3
0.50833	-3
0.51667	-3
0.52500	-2
0.53333	-0
0.54167	1
0.55000	0
0.55833	-1
0.56667	-4
0.57500	-6
0.58333	-8
0.59167	-8
0.60000	-7
0.60833	-6
0.61667	-5
0.62500	-5
0.63333	-5
0.64167	-6
0.65000	-5
0.65833	-5
0.66667	-4
0.67500	-4
0.68333	-3
0.69167	-1
0.70000	-0
0.70833	-1
0.71667	-3
0.72500	-5
0.73333	-8
0.74167	-11
0.75000	-13
0.75833	-14
0.76667	-15
0.77500	-15
0.78333	-14
0.79167	-10
0.80000	-7
0.80833	-5
0.81667	-5
0.82500	-5
0.83333	-7
0.84167	-9
0.85000	-11
0.85833	-12
0.86667	-13
0.87500	-13
0.88333	-13
0.89167	-13
0.90000	-15
0.90833	-18
0.91667	-21
0.92500	-22
0.93333	-22
0.94167	-19
0.95000	-15
0.95833	-11
0.96667	-6
0.97500	-2
0.98333	1
0.99167	3
1.00000	1
1.00833	-4
1.01667	-9
1.02500	-14
1.03333	-16
1.04167	-16
1.05000	-13
1.05833	-7
1.06667	0
1.07500	7
1.08333	12
1.09167	14
1.10000	13
1.10833	10
1.11667	6
1.12500	2
1.13333	-2
1.14167	-6
1.15000	-10
1.15833	-14
1.16667	-17
1.17500	-18
1.18333	-19
1.19167	-18
1.20000	-19
1.20833	-20
1.21667	-22
1.22500	-25
1.23333	-27
1.24167	-28
1.25000	-26
1.25833	-23
1.26667	-20
1.27500	-18
1.28333	-18
1.29167	-19
1.30000	-20
1.30833	-22
1.31667	-24
1.32500	-27
1.33333	-32
1.34167	-35
1.35000	-36
1.35833	-34
1.36667	-30
1.37500	-25
1.38333	-21
1.39167	-18
1.40000	-16
1.40833	-13
1.41667	-11
1.42500	-10
1.43333	-11
1.44167	-13
1.45000	-15
1.45833	-16
1.46667	-15
1.47500	-12
1.48333	-11
1.49167	-11
1.50000	-11
1.50833	-12
1.51667	-11
1.52500	-8
1.53333	-4
1.54167	-1
1.55000	-0
1.55833	-2
1.56667	-6
1.57500	-10
1.58333	-14
1.59167	-17
1.60000	-19
1.60833	-19
1.61667	-17
1.62500	-16
1.63333	-15
1.64167	-14
1.65000	-13
1.65833	-12
1.66667	-13
1.67500	-15
1.68333	-17
1.69167	-17
1.70000	-17
1.70833	-14
1.71667	-11
1.72500	-9
1.73333	-10
1.74167	-12
1.75000	-14
1.75833	-16
1.76667	-15
1.77500	-14
1.78333	-14
1.79167	-14
1.80000	-14
1.80833	-14
1.81667	-14
1.82500	-13
1.83333	-12
1.84167	-10
1.85000	-9
1.85833	-7
1.86667	-6
1.87500	-4
1.88333	-3
1.89167	-3
1.90000	-5
1.90833	-10
1.91667	-15
1.92500	-20
1.93333	-24
1.94167	-25
1.95000	-24
1.95833	-23
1.96667	-23
1.97500	-24
1.98333	-24
1.99167	-23
2.00000	-21
2.00833	-19
2.01667	-16
2.02500	-15
2.03333	-16
2.04167	-17
2.05000	-19
2.05833	-20
2.06667	-20
2.07500	-22
2.08333	-22
2.09167	-22
2.10000	-21
2.10833	-19
2.11667	-17
2.12500	-14
2.13333	-12
2.14167	-10
2.15000	-9
2.15833	-8
2.16667	-7
2.17500	-7
2.18333	-7
2.19167	-9
2.20000	-11
2.20833	-13
2.21667	-13
2.22500	-12
2.23333	-11
2.24167	-10
2.25000	-11
2.25833	-13
2.26667	-14
2.27500	-14
2.28333	-13
2.29167	-12
2.30000	-10
2.30833	-8
2.31667	-6
2.32500	-4
2.33333	-2
2.34167	-2
2.35000	-6
2.35833	-10
2.36667	-12
2.37500	-12
2.38333	-11
2.39167	-8
2.40000	-7
2.40833	-6
2.41667	-7
2.42500	-7
2.43333	-7
2.44167	-8
2.45000	-9
2.45833	-12
2.46667	-15
2.47500	-19
2.48333	-22
2.49167	-24
2.50000	-25
2.50833	-24
2.51667	-21
2.52500	-18
2.53333	-15
2.54167	-12
2.55000	-11
2.55833	-10
2.56667	-10
2.57500	-11
2.58333	-13
2.59167	-15
2.60000	-17
2.60833	-19
2.61667	-21
2.62500	-22
2.63333	-24
2.64167	-25
2.65000	-25
2.65833	-24
2.66667	-21
2.67500	-17
2.68333	-13
2.69167	-9
2.70000	-5
2.70833	0
2.71667	4
2.72500	6
2.73333	4
2.74167	1
2.75000	-3
2.75833	-6
2.76667	-7
2.77500	-7
2.78333	-6
2.79167	-5
2.80000	-7
2.80833	-11
2.81667	-16
2.82500	-20
2.83333	-23
2.84167	-25
2.85000	-24
2.85833	-22
2.86667	-21
2.87500	-20
2.88333	-21
2.89167	-24
2.90000	-27
2.90833	-28
2.91667	-27
2.92500	-25
2.93333	-22
2.94167	-18
2.95000	-13
2.95833	-8
2.96667	-5
2.97500	-4
2.98333	-5
2.99167	-9
3.00000	-12
3.00833	-14
3.01667	-15
3.02500	-13
3.03333	-12
3.04167	-12
3.05000	-15
3.05833	-19
3.06667	-23
3.07500	-25
3.08333	-26
3.09167	-24
3.10000	-21
3.10833	-18
3.11667	-14
3.12500	-11
3.13333	-9
3.14167	-7
3.15000	-6
3.15833	-7
3.16667	-8
3.17500	-10
3.18333	-14
3.19167	-19
3.20000	-25
3.20833	-29
3.21667	-32
3.22500	-33
3.23333	-32
3.24167	-30
3.25000	-29
3.25833	-29
3.26667	-29
3.27500	-28
3.28333	-25
3.29167	-19
3.30000	-13
3.30833	-9
3.31667	-7
3.32500	-8
3.33333	-12
3.34167	-16
3.35000	-19
3.35833	-21
3.36667	-23
3.37500	-24
3.38333	-25
3.39167	-26
3.40000	-25
3.40833	-23
3.41667	-20
3.42500	-18
3.43333	-16
3.44167	-15
3.45000	-13
3.45833	-12
3.46667	-11
3.47500	-12
3.48333	-16
3.49167	-22
3.50000	-27
3.50833	-29
3.51667	-29
3.52500	-26
3.53333	-22
3.54167	-19
3.55000	-18
3.55833	-19
3.56667	-22
3.57500	-25
3.58333	-26
3.59167	-25
3.60000	-23
3.60833	-22
3.61667	-21
3.62500	-21
3.63333	-23
3.64167	-24
3.65000	-22
3.65833	-19
3.66667	-15
3.67500	-11
3.68333	-8
3.69167	-7
3.70000	-8
3.70833	-11
3.71667	-14
3.72500	-17
3.73333	-19
3.74167	-22
3.75000	-25
3.75833	-28
3.76667	-32
3.77500	-35
3.78333	-35
3.79167	-33
3.80000	-30
3.80833	-25
3.81667	-20
3.82500	-16
3.83333	-14
3.84167	-12
3.85000	-13
3.85833	-16
3.86667	-20
3.87500	-23
3.88333	-24
3.89167	-23
3.90000	-21
3.90833	-18
3.91667	-17
3.92500	-17
3.93333	-18
3.94167	-20
3.95000	-21
3.95833	-22
3.96667	-21
3.97500	-20
3.98333	-21
3.99167	-23
4.00000	-24
4.00833	-24
4.01667	-23
4.02500	-19
4.03333	-16
4.04167	-15
4.05000	-17
4.05833	-21
4.06667	-25
4.07500	-30
4.08333	-33
4.09167	-34
4.10000	-35
4.10833	-35
4.11667	-36
4.12500	-36
4.13333	-35
4.14167	-32
4.15000	-27
4.15833	-22
4.16667	-18
4.17500	-15
4.18333	-15
4.19167	-17
4.20000	-19
4.20833	-21
4.21667	-23
4.22500	-23
4.23333	-23
4.24167	-21
4.25000	-19
4.25833	-17
4.26667	-14
4.27500	-12
4.28333	-10
4.29167	-10
4.30000	-9
4.30833	-8
4.31667	-7
4.32500	-6
4.33333	-5
4.34167	-5
4.35000	-7
4.35833	-11
4.36667	-17
4.37500	-24
4.38333	-28
4.39167	-29
4.40000	-28
4.40833	-25
4.41667	-22
4.42500	-20
4.43333	-21
4.44167	-22
4.45000	-24
4.45833	-27
4.46667	-29
4.47500	-31
4.48333	-32
4.49167	-32
4.50000	-33
4.50833	-32
4.51667	-30
4.52500	-26
4.53333	-22
4.54167	-20
4.55000	-21
4.55833	-23
4.56667	-27
4.57500	-29
4.58333	-31
4.59167	-30
4.60000	-28
4.60833	-25
4.61667	-21
4.62500	-19
4.63333	-16
4.64167	-15
4.65000	-15
4.65833	-17
4.66667	-22
4.67500	-28
4.68333	-34
4.69167	-38
4.70000	-39
4.70833	-37
4.71667	-33
4.72500	-29
4.73333	-25
4.74167	-23
4.75000	-23
4.75833	-24
4.76667	-25
4.77500	-25
4.78333	-26
4.79167	-26
4.80000	-27
4.80833	-27
4.81667	-28
4.82500	-26
4.83333	-24
4.84167	-22
4.85000	-23
4.85833	-24
4.86667	-24
4.87500	-23
4.88333	-20
4.89167	-17
4.90000	-15
4.90833	-15
4.91667	-17
4.92500	-20
4.93333	-22
4.94167	-24
4.95000	-24
4.95833	-23
4.96667	-20
4.97500	-18
4.98333	-15
4.99167	-14
5.00000	-14
5.00833	-16
5.01667	-18
5.02500	-21
5.03333	-24
5.04167	-26
5.05000	-28
5.05833	-28
5.06667	-29
5.07500	-31
5.08333	-32
5.09167	-31
5.10000	-29
5.10833	-24
5.11667	-20
5.12500	-17
5.13333	-15
5.14167	-13
5.15000	-13
5.15833	-13
5.16667	-15
5.17500	-17
5.18333	-19
5.19167	-20
5.20000	-19
5.20833	-16
5.21667	-12
5.22500	-9
5.23333	-8
5.24167	-9
5.25000	-10
5.25833	-11
5.26667	-12
5.27500	-12
5.28333	-13
5.29167	-14
5.30000	-16
5.30833	-16
5.31667	-16
5.32500	-16
5.33333	-16
5.34167	-16
5.35000	-17
5.35833	-19
5.36667	-21
5.37500	-23
5.38333	-23
5.39167	-21
5.40000	-19
5.40833	-17
5.41667	-16
5.42500	-17
5.43333	-19
5.44167	-20
5.45000	-19
5.45833	-17
5.46667	-14
5.47500	-11
5.48333	-10
5.49167	-10
5.50000	-11
5.50833	-11
5.51667	-11
5.52500	-10
5.53333	-11
5.54167	-12
5.55000	-12
5.55833	-11
5.56667	-11
5.57500	-10
5.58333	-9
5.59167	-8
5.60000	-7
5.60833	-7
5.61667	-6
5.62500	-7
5.63333	-9
5.64167	-10
5.65000	-10
5.65833	-9
5.66667	-8
5.67500	-6
5.68333	-5
5.69167	-6
5.70000	-7
5.70833	-8
5.71667	-9
5.72500	-10
5.73333	-10
5.74167	-11
5.75000	-13
5.75833	-15
5.76667	-17
5.77500	-16
5.78333	-13
5.79167	-8
5.80000	-4
5.80833	-0
5.81667	1
5.82500	1
5.83333	-2
5.84167	-7
5.85000	-13
5.85833	-19
5.86667	-23
5.87500	-25
5.88333	-25
5.89167	-23
5.90000	-21
5.90833	-21
5.91667	-23
5.92500	-25
5.93333	-26
5.94167	-27
5.95000	-26
5.95833	-23
5.96667	-21
5.97500	-18
5.98333	-15
5.99167	-13
6.00000	-12
6.00833	-11
6.01667	-9
6.02500	-6
6.03333	-1
6.04167	2
6.05000	4
6.05833	4
6.06667	2
6.07500	0
6.08333	-1
6.09167	-3
6.10000	-5
6.10833	-9
6.11667	-11
6.12500	-11
6.13333	-8
6.14167	-4
6.15000	1
6.15833	4
6.16667	4
6.17500	1
6.18333	-2
6.19167	-6
6.20000	-8
6.20833	-9
6.21667	-9
6.22500	-8
6.23333	-8
6.24167	-7
6.25000	-7
6.25833	-8
6.26667	-9
6.27500	-10
6.28333	-11
6.29167	-12
6.30000	-13
6.30833	-14
6.31667	-15
6.32500	-16
6.33333	-16
6.34167	-15
6.35000	-12
6.35833	-8
6.36667	-5
6.37500	-2
6.38333	-2
6.39167	-2
6.40000	-4
6.40833	-5
6.41667	-5
6.42500	-3
6.43333	1
6.44167	5
6.45000	8
6.45833	9
6.46667	9
6.47500	7
6.48333	4
6.49167	1
6.50000	-3
6.50833	-6
6.51667	-10
6.52500	-12
6.53333	-13
6.54167	-12
6.55000	-10
6.55833	-8
6.56667	-7
6.57500	-8
6.58333	-11
6.59167	-14
6.60000	-16
6.60833	-16
6.61667	-14
6.62500	-12
6.63333	-10
6.64167	-10
6.65000	-12
6.65833	-15
6.66667	-17
6.67500	-18
6.68333	-16
6.69167	-12
6.70000	-8
6.70833	-4
6.71667	-2
6.72500	-2
6.73333	-3
6.74167	-5
6.75000	-6
6.75833	-6
6.76667	-6
6.77500	-4
6.78333	-1
6.79167	0
6.80000	0
6.80833	-3
6.81667	-8
6.82500	-14
6.83333	-18
6.84167	-20
6.85000	-18
6.85833	-16
6.86667	-15
6.87500	-15
6.88333	-14
6.89167	-13
6.90000	-11
6.90833	-8
6.91667	-6
6.92500	-6
6.93333	-7
6.94167	-8
6.95000	-8
6.95833	-7
6.96667	-6
6.97500	-4
6.98333	-2
6.99167	0
7.00000	1
7.00833	1
7.01667	-1
7.02500	-3
7.03333	-4
7.04167	-3
7.05000	-1
7.05833	2
7.06667	5
7.07500	7
7.08333	8
7.09167	7
7.10000	5
7.10833	1
7.11667	-3
7.12500	-7
7.13333	-11
7.14167	-12
7.15000	-13
7.15833	-12
7.16667	-10
7.17500	-6
7.18333	-3
7.19167	1
7.20000	3
7.20833	3
7.21667	3
7.22500	2
7.23333	1
7.24167	0
7.25000	-1
7.25833	-2
7.26667	-4
7.27500	-6
7.28333	-7
7.29167	-8
7.30000	-9
7.30833	-10
7.31667	-9
7.32500	-7
7.33333	-5
7.34167	-4
7.35000	-4
7.35833	-5
7.36667	-6
7.37500	-7
7.38333	-8
7.39167	-9
7.40000	-11
7.40833	-14
7.41667	-19
7.42500	-22
7.43333	-23
7.44167	-23
7.45000	-23
7.45833	-22
7.46667	-22
7.47500	-22
7.48333	-23
7.49167	-22
7.50000	-21
7.50833	-18
7.51667	-15
7.52500	-12
7.53333	-9
7.54167	-7
7.55000	-8
7.55833	-10
7.56667	-11
7.57500	-11
7.58333	-10
7.59167	-8
7.60000	-7
7.60833	-6
7.61667	-6
7.62500	-7
7.63333	-8
7.64167	-11
7.65000	-14
7.65833	-17
7.66667	-17
7.67500	-16
7.68333	-14
7.69167	-13
7.70000	-11
7.70833	-10
7.71667	-8
7.72500	-6
7.73333	-4
7.74167	-2
7.75000	-1
7.75833	-2
7.76667	-4
7.77500	-7
7.78333	-10
7.79167	-12
7.80000	-14
7.80833	-14
7.81667	-15
7.82500	-15
7.83333	-15
7.84167	-15
7.85000	-17
7.85833	-20
7.86667	-23
7.87500	-26
7.88333	-29
7.89167	-30
7.90000	-30
7.90833	-27
7.91667	-22
7.92500	-17
7.93333	-12
7.94167	-10
7.95000	-11
7.95833	-12
7.96667	-12
7.97500	-12
7.98333	-11
7.99167	-10
8.00000	-9
8.00833	-9
8.01667	-9
8.02500	-10
8.03333	-10
8.04167	-10
8.05000	-10
8.05833	-10
8.06667	-10
8.07500	-12
8.08333	-14
8.09167	-16
8.10000	-18
8.10833	-19
8.11667	-18
8.12500	-17
8.13333	-16
8.14167	-14
8.15000	-13
8.15833	-12
8.16667	-11
8.17500	-9
8.18333	-8
8.19167	-8
8.20000	-8
8.20833	-7
8.21667	-6
8.22500	-6
8.23333	-7
8.24167	-11
8.25000	-16
8.25833	-21
8.26667	-21
8.27500	-19
8.28333	-17
8.29167	-14
8.30000	-13
8.30833	-14
8.31667	-17
8.32500	-20
8.33333	-22
8.34167	-24
8.35000	-24
8.35833	-23
8.36667	-21
8.37500	-19
8.38333	-18
8.39167	-18
8.40000	-17
8.40833	-16
8.41667	-14
8.42500	-11
8.43333	-9
8.44167	-7
8.45000	-7
8.45833	-8
8.46667	-8
8.47500	-8
8.48333	-9
8.49167	-12
8.50000	-15
8.50833	-17
8.51667	-18
8.52500	-17
8.53333	-15
8.54167	-13
8.55000	-11
8.55833	-10
8.56667	-8
8.57500	-8
8.58333	-8
8.59167	-10
8.60000	-12
8.60833	-13
8.61667	-13
8.62500	-11
8.63333	-8
8.64167	-5
8.65000	-2
8.65833	0
8.66667	0
8.67500	-1
8.68333	-2
8.69167	-2
8.70000	-2
8.70833	-1
8.71667	-1
8.72500	-3
8.73333	-6
8.74167	-9
8.75000	-10
8.75833	-10
8.76667	-10
8.77500	-10
8.78333	-11
8.79167	-12
8.80000	-14
8.80833	-16
8.81667	-20
8.82500	-24
8.83333	-28
8.84167	-30
8.85000	-30
8.85833	-27
8.86667	-22
8.87500	-16
8.88333	-12
8.89167	-7
8.90000	-4
8.90833	-2
8.91667	-2
8.92500	-2
8.93333	-4
8.94167	-6
8.95000	-10
8.95833	-14
8.96667	-16
8.97500	-17
8.98333	-16
8.99167	-14
9.00000	-13
9.00833	-14
9.01667	-15
9.02500	-15
9.03333	-14
9.04167	-12
9.05000	-9
9.05833	-7
9.06667	-7
9.07500	-9
9.08333	-13
9.09167	-17
9.10000	-19
9.10833	-19
9.11667	-17
9.12500	-14
9.13333	-10
9.14167	-9
9.15000	-11
9.15833	-14
9.16667	-16
9.17500	-16
9.18333	-15
9.19167	-11
9.20000	-7
9.20833	-3
9.21667	-1
9.22500	1
9.23333	2
9.24167	1
9.25000	-2
9.25833	-4
9.26667	-6
9.27500	-6
9.28333	-6
9.29167	-5
9.30000	-5
9.30833	-8
9.31667	-12
9.32500	-14
9.33333	-13
9.34167	-10
9.35000	-5
9.35833	0
9.36667	4
9.37500	6
9.38333	6
9.39167	3
9.40000	-0
9.40833	-3
9.41667	-6
9.42500	-8
9.43333	-9
9.44167	-12
9.45000	-17
9.45833	-22
9.46667	-26
9.47500	-28
9.48333	-26
9.49167	-22
9.50000	-17
9.50833	-12
9.51667	-8
9.52500	-7
9.53333	-7
9.54167	-9
9.55000	-11
9.55833	-14
9.56667	-16
9.57500	-17
9.58333	-18
9.59167	-18
9.60000	-17
9.60833	-14
9.61667	-11
9.62500	-8
9.63333	-6
9.64167	-6
9.65000	-8
9.65833	-11
9.66667	-13
9.67500	-14
9.68333	-16
9.69167	-17
9.70000	-17
9.70833	-16
9.71667	-14
9.72500	-12
9.73333	-9
9.74167	-7
9.75000	-7
9.75833	-8
9.76667	-10
9.77500	-12
9.78333	-14
9.79167	-13
9.80000	-12
9.80833	-10
9.81667	-8
9.82500	-6
9.83333	-3
9.84167	-0
9.85000	3
9.85833	6
9.86667	6
9.87500	5
9.88333	2
9.89167	-2
9.90000	-6
9.90833	-8
9.91667	-8
9.92500	-8
9.93333	-7
9.94167	-6
9.95000	-5
9.95833	-3
9.96667	-1
9.97500	1
9.98333	-0
9.99167	-3
10.00000	-5
10.00833	-6
10.01667	-6
10.02500	-4
10.03333	-2
10.04167	-2
10.05000	-3
10.05833	-6
10.06667	-9
10.07500	-10
10.08333	-8
10.09167	-5
10.10000	-2
10.10833	-0
10.11667	-1
10.12500	-3
10.13333	-6
10.14167	-9
10.15000	-11
10.15833	-13
10.16667	-14
10.17500	-14
10.18333	-13
10.19167	-11
10.20000	-7
10.20833	-5
10.21667	-3
10.22500	-4
10.23333	-7
10.24167	-12
10.25000	-16
10.25833	-19
10.26667	-20
10.27500	-18
10.28333	-15
10.29167	-11
10.30000	-8
10.30833	-8
10.31667	-10
10.32500	-12
10.33333	-14
10.34167	-14
10.35000	-10
10.35833	-6
10.36667	-3
10.37500	-1
10.38333	-0
10.39167	1
10.40000	2
10.40833	1
10.41667	-1
10.42500	-4
10.43333	-7
10.44167	-8
10.45000	-6
10.45833	-3
10.46667	1
10.47500	4
10.48333	7
10.49167	10
10.50000	12
10.50833	13
10.51667	13
10.52500	11
10.53333	7
10.54167	3
10.55000	-1
10.55833	-4
10.56667	-7
10.57500	-9
10.58333	-11
10.59167	-12
10.60000	-14
10.60833	-16
10.61667	-19
10.62500	-21
10.63333	-22
10.64167	-21
10.65000	-18
10.65833	-14
10.66667	-9
10.67500	-5
10.68333	-2
10.69167	-1
10.70000	-3
10.70833	-7
10.71667	-12
10.72500	-17
10.73333	-21
10.74167	-22
10.75000	-21
10.75833	-20
10.76667	-17
10.77500	-15
10.78333	-12
10.79167	-9
10.80000	-7
10.80833	-4
10.81667	-2
10.82500	-0
10.83333	1
10.84167	1
10.85000	-2
10.85833	-5
10.86667	-9
10.87500	-12
10.88333	-13
10.89167	-13
10.90000	-13
10.90833	-12
10.91667	-12
10.92500	-12
10.93333	-13
10.94167	-13
10.95000	-13
10.95833	-12
10.96667	-12
10.97500	-12
10.98333	-11
10.99167	-9
11.00000	-6
11.00833	-4
11.01667	-3
11.02500	-4
11.03333	-7
11.04167	-11
11.05000	-13
11.05833	-14
11.06667	-12
11.07500	-9
11.08333	-4
11.09167	0
11.10000	3
11.10833	4
11.11667	4
11.12500	4
11.13333	4
11.14167	4
11.15000	4
11.15833	3
11.16667	2
11.17500	0
11.18333	-3
11.19167	-7
11.20000	-11
11.20833	-14
11.21667	-16
11.22500	-16
11.23333	-15
11.24167	-16
11.25000	-17
11.25833	-19
11.26667	-18
11.27500	-16
11.28333	-10
11.29167	-3
11.30000	4
11.30833	9
11.31667	11
11.32500	8
11.33333	3
11.34167	-1
11.35000	-3
11.35833	-3
11.36667	-1
11.37500	1
11.38333	3
11.39167	6
11.40000	8
11.40833	9
11.41667	9
11.42500	7
11.43333	2
11.44167	-1
11.45000	-2
11.45833	-0
11.46667	3
11.47500	6
11.48333	7
11.49167	5
11.50000	-0
11.50833	-7
11.51667	-12
11.52500	-14
11.53333	-14
11.54167	-12
11.55000	-9
11.55833	-9
11.56667	-13
11.57500	-18
11.58333	-22
11.59167	-22
11.60000	-19
11.60833	-15
11.61667	-10
11.62500	-7
11.63333	-4
11.64167	-3
11.65000	-1
11.65833	0
11.66667	0
11.67500	-2
11.68333	-5
11.69167	-9
11.70000	-12
11.70833	-13
11.71667	-13
11.72500	-11
11.73333	-8
11.74167	-7
11.75000	-7
11.75833	-8
11.76667	-8
11.77500	-7
11.78333	-7
11.79167	-5
11.80000	-4
11.80833	-3
11.81667	-1
11.82500	2
11.83333	5
11.84167	7
11.85000	7
11.85833	4
11.86667	-2
11.87500	-9
11.88333	-14
11.89167	-16
11.90000	-16
11.90833	-14
11.91667	-12
11.92500	-11
11.93333	-11
11.94167	-11
11.95000	-10
11.95833	-9
11.96667	-7
11.97500	-5
11.98333	-5
11.99167	-6
12.00000	-8
12.00833	-10
12.01667	-11
12.02500	-9
12.03333	-7
12.04167	-3
12.05000	1
12.05833	4
12.06667	5
12.07500	4
12.08333	1
12.09167	-1
12.10000	-3
12.10833	-4
12.11667	-4
12.12500	-3
12.13333	-2
12.14167	-2
12.15000	-2
12.15833	-3
12.16667	-4
12.17500	-5
12.18333	-4
12.19167	-1
12.20000	2
12.20833	6
12.21667	9
12.22500	9
12.23333	7
12.24167	5
12.25000	3
12.25833	2
12.26667	3
12.27500	4
12.28333	6
12.29167	8
12.30000	8
12.30833	6
12.31667	2
12.32500	-2
12.33333	-5
12.34167	-7
12.35000	-6
12.35833	-5
12.36667	-4
12.37500	-4
12.38333	-4
12.39167	-1
12.40000	1
12.40833	3
12.41667	4
12.42500	3
12.43333	1
12.44167	-1
12.45000	-3
12.45833	-5
12.46667	-7
12.47500	-9
12.48333	-10
12.49167	-12
12.50000	-14
12.50833	-15
12.51667	-17
12.52500	-17
12.53333	-16
12.54167	-16
12.55000	-18
12.55833	-21
12.56667	-24
12.57500	-24
12.58333	-23
12.59167	-21
12.60000	-19
12.60833	-17
12.61667	-15
12.62500	-13
12.63333	-11
12.64167	-10
12.65000	-8
12.65833	-6
12.66667	-4
12.67500	-0
12.68333	2
12.69167	3
12.70000	4
12.70833	4
12.71667	3
12.72500	3
12.73333	2
12.74167	0
12.75000	-2
12.75833	-5
12.76667	-8
12.77500	-10
12.78333	-10
12.79167	-8
12.80000	-4
12.80833	2
12.81667	7
12.82500	10
12.83333	10
12.84167	7
12.85000	3
12.85833	-3
12.86667	-8
12.87500	-13
12.88333	-14
12.89167	-12
12.90000	-10
12.90833	-8
12.91667	-6
12.92500	-5
12.93333	-3
12.94167	-1
12.95000	1
12.95833	2
12.96667	3
12.97500	2
12.98333	1
12.99167	-1
13.00000	-3
13.00833	-6
13.01667	-7
13.02500	-8
13.03333	-6
13.04167	-4
13.05000	-3
13.05833	-4
13.06667	-5
13.07500	-7
13.08333	-5
13.09167	-2
13.10000	3
13.10833	6
13.11667	9
13.12500	8
13.13333	4
13.14167	3
13.15000	3
13.15833	5
13.16667	8
13.17500	11
13.18333	12
13.19167	11
13.20000	10
13.20833	10
13.21667	9
13.22500	9
13.23333	10
13.24167	8
13.25000	5
13.25833	1
13.26667	-3
13.27500	-5
13.28333	-7
13.29167	-6
13.30000	-5
13.30833	-4
13.31667	-4
13.32500	-4
13.33333	-5
13.34167	-6
13.35000	-7
13.35833	-8
13.36667	-7
13.37500	-4
13.38333	-1
13.39167	3
13.40000	6
13.40833	7
13.41667	8
13.42500	8
13.43333	8
13.44167	8
13.45000	7
13.45833	5
13.46667	4
13.47500	2
13.48333	0
13.49167	-2
13.50000	-2
13.50833	-1
13.51667	2
13.52500	7
13.53333	13
13.54167	16
13.55000	15
13.55833	11
13.56667	5
13.57500	-2
13.58333	-7
13.59167	-11
13.60000	-14
13.60833	-15
13.61667	-17
13.62500	-17
13.63333	-15
13.64167	-13
13.65000	-9
13.65833	-6
13.66667	-3
13.67500	-1
13.68333	0
13.69167	-1
13.70000	-3
13.70833	-4
13.71667	-5
13.72500	-6
13.73333	-5
13.74167	-5
13.75000	-5
13.75833	-4
13.76667	-3
13.77500	-2
13.78333	-3
13.79167	-4
13.80000	-5
13.80833	-6
13.81667	-6
13.82500	-5
13.83333	-4
13.84167	-3
13.85000	-2
13.85833	-0
13.86667	3
13.87500	8
13.88333	12
13.89167	16
13.90000	19
13.90833	18
13.91667	16
13.92500	12
13.93333	7
13.94167	3
13.95000	-0
13.95833	-2
13.96667	-0
13.97500	3
13.98333	7
13.99167	12
14.00000	16
14.00833	19
14.01667	20
14.02500	17
14.03333	13
14.04167	8
14.05000	2
14.05833	-2
14.06667	-3
14.07500	-3
14.08333	-4
14.09167	-4
14.10000	-4
14.10833	-1
14.11667	2
14.12500	5
14.13333	7
14.14167	7
14.15000	6
14.15833	4
14.16667	2
14.17500	3
14.18333	7
14.19167	13
14.20000	18
14.20833	21
14.21667	22
14.22500	19
14.23333	16
14.24167	15
14.25000	17
14.25833	20
14.26667	22
14.27500	21
14.28333	19
14.29167	16
14.30000	14
14.30833	16
14.31667	20
14.32500	23
14.33333	23
14.34167	21
14.35000	16
14.35833	11
14.36667	7
14.37500	6
14.38333	7
14.39167	11
14.40000	15
14.40833	17
14.41667	18
14.42500	17
14.43333	17
14.44167	17
14.45000	19
14.45833	20
14.46667	20
14.47500	18
14.48333	17
14.49167	17
14.50000	17
14.50833	17
14.51667	15
14.52500	11
14.53333	7
14.54167	5
14.55000	5
14.55833	8
14.56667	13
14.57500	17
14.58333	19
14.59167	19
14.60000	18
14.60833	18
14.61667	18
14.62500	17
14.63333	15
14.64167	12
14.65000	8
14.65833	5
14.66667	3
14.67500	3
14.68333	2
14.69167	1
14.70000	0
14.70833	1
14.71667	2
14.72500	5
14.73333	6
14.74167	7
14.75000	5
14.75833	3
14.76667	1
14.77500	2
14.78333	3
14.79167	5
14.80000	6
14.80833	6
14.81667	4
14.82500	1
14.83333	-2
14.84167	-5
14.85000	-7
14.85833	-7
14.86667	-5
14.87500	-2
14.88333	1
14.89167	4
14.90000	5
14.90833	4
14.91667	2
14.92500	-1
14.93333	-3
14.94167	-4
14.95000	-2
14.95833	1
14.96667	4
14.97500	7
14.98333	9
14.99167	11
15.00000	14
15.00833	16
15.01667	17
15.02500	15
15.03333	9
15.04167	4
15.05000	-1
15.05833	-5
15.06667	-7
15.07500	-7
15.08333	-5
15.09167	-2
15.10000	1
15.10833	4
15.11667	7
15.12500	8
15.13333	7
15.14167	6
15.15000	4
15.15833	4
15.16667	4
15.17500	5
15.18333	6
15.19167	7
15.20000	7
15.20833	9
15.21667	11
15.22500	15
15.23333	18
15.24167	19
15.25000	18
15.25833	16
15.26667	16
15.27500	16
15.28333	17
15.29167	18
15.30000	18
15.30833	14
15.31667	10
15.32500	7
15.33333	7
15.34167	8
15.35000	10
15.35833	11
15.36667	11
15.37500	11
15.38333	10
15.39167	9
15.40000	8
15.40833	9
15.41667	10
15.42500	11
15.43333	11
15.44167	10
15.45000	8
15.45833	7
15.46667	5
15.47500	3
15.48333	1
15.49167	-1
15.50000	-3
15.50833	-2
15.51667	1
15.52500	6
15.53333	14
15.54167	20
15.55000	25
15.55833	26
15.56667	23
15.57500	17
15.58333	9
15.59167	2
15.60000	-4
15.60833	-8
15.61667	-10
15.62500	-10
15.63333	-8
15.64167	-4
15.65000	2
15.65833	9
15.66667	15
15.67500	21
15.68333	24
15.69167	25
15.70000	25
15.70833	24
15.71667	23
15.72500	21
15.73333	19
15.74167	18
15.75000	18
15.75833	19
15.76667	20
15.77500	19
15.78333	16
15.79167	12
15.80000	7
15.80833	3
15.81667	0
15.82500	0
15.83333	2
15.84167	5
15.85000	7
15.85833	8
15.86667	7
15.87500	4
15.88333	2
15.89167	3
15.90000	4
15.90833	5
15.91667	6
15.92500	5
15.93333	1
15.94167	-3
15.95000	-5
15.95833	-7
15.96667	-7
15.97500	-5
15.98333	-3
15.99167	-0
16.00000	1
16.00833	3
16.01667	4
16.02500	4
16.03333	2
16.04167	0
16.05000	-1
16.05833	-3
16.06667	-4
16.07500	-5
16.08333	-6
16.09167	-8
16.10000	-10
16.10833	-11
16.11667	-11
16.12500	-11
16.13333	-12
16.14167	-12
16.15000	-11
16.15833	-7
16.16667	-3
16.17500	2
16.18333	5
16.19167	8
16.20000	9
16.20833	9
16.21667	7
16.22500	4
16.23333	2
16.24167	1
16.25000	-1
16.25833	-2
16.26667	-1
16.27500	2
16.28333	6
16.29167	10
16.30000	12
16.30833	11
16.31667	9
16.32500	7
16.33333	5
16.34167	3
16.35000	1
16.35833	-1
16.36667	-4
16.37500	-6
16.38333	-6
16.39167	-4
16.40000	-2
16.40833	-1
16.41667	-2
16.42500	-3
16.43333	-6
16.44167	-8
16.45000	-9
16.45833	-9
16.46667	-8
16.47500	-8
16.48333	-6
16.49167	-3
16.50000	1
16.50833	5
16.51667	7
16.52500	6
16.53333	3
16.54167	-2
16.55000	-6
16.55833	-9
16.56667	-9
16.57500	-7
16.58333	-5
16.59167	-2
16.60000	1
16.60833	3
16.61667	5
16.62500	6
16.63333	6
16.64167	5
16.65000	3
16.65833	2
16.66667	2
16.67500	4
16.68333	7
16.69167	11
16.70000	13
16.70833	12
16.71667	9
16.72500	4
16.73333	-0
16.74167	-3
16.75000	-4
16.75833	-3
16.76667	0
16.77500	4
16.78333	8
16.79167	12
16.80000	13
16.80833	13
16.81667	12
16.82500	12
16.83333	14
16.84167	17
16.85000	18
16.85833	19
16.86667	16
16.87500	12
16.88333	10
16.89167	10
16.90000	10
16.90833	10
16.91667	8
16.92500	5
16.93333	1
16.94167	-2
16.95000	-2
16.95833	-1
16.96667	1
16.97500	3
16.98333	5
16.99167	8
17.00000	10
17.00833	11
17.01667	11
17.02500	9
17.03333	7
17.04167	6
17.05000	7
17.05833	8
17.06667	9
17.07500	9
17.08333	7
17.09167	3
17.10000	-1
17.10833	-5
17.11667	-7
17.12500	-7
17.13333	-7
17.14167	-6
17.15000	-8
17.15833	-9
17.16667	-11
17.17500	-13
17.18333	-15
17.19167	-16
17.20000	-17
17.20833	-17
17.21667	-16
17.22500	-13
17.23333	-8
17.24167	-4
17.25000	-1
17.25833	2
17.26667	5
17.27500	9
17.28333	12
17.29167	15
17.30000	15
17.30833	12
17.31667	9
17.32500	7
17.33333	7
17.34167	10
17.35000	13
17.35833	16
17.36667	15
17.37500	11
17.38333	7
17.39167	2
17.40000	-1
17.40833	-4
17.41667	-7
17.42500	-10
17.43333	-12
17.44167	-12
17.45000	-11
17.45833	-7
17.46667	-3
17.47500	1
17.48333	4
17.49167	7
17.50000	9
17.50833	11
17.51667	13
17.52500	13
17.53333	11
17.54167	7
17.55000	3
17.55833	-1
17.56667	-4
17.57500	-6
17.58333	-8
17.59167	-10
17.60000	-12
17.60833	-11
17.61667	-9
17.62500	-6
17.63333	-4
17.64167	-2
17.65000	-3
17.65833	-4
17.66667	-7
17.67500	-10
17.68333	-13
17.69167	-17
17.70000	-19
17.70833	-18
17.71667	-15
17.72500	-10
17.73333	-4
17.74167	0
17.75000	2
17.75833	2
17.76667	-2
17.77500	-6
17.78333	-9
17.79167	-10
17.80000	-8
17.80833	-4
17.81667	-0
17.82500	4
17.83333	6
17.84167	7
17.85000	7
17.85833	4
17.86667	-2
17.87500	-7
17.88333	-11
17.89167	-12
17.90000	-10
17.90833	-7
17.91667	-5
17.92500	-5
17.93333	-7
17.94167	-10
17.95000	-11
17.95833	-10
17.96667	-8
17.97500	-5
17.98333	-3
17.99167	-2
18.00000	-3
18.00833	-5
18.01667	-8
18.02500	-10
18.03333	-11
18.04167	-12
18.05000	-12
18.05833	-12
18.06667	-11
18.07500	-11
18.08333	-10
18.09167	-7
18.10000	-2
18.10833	5
18.11667	10
18.12500	14
18.13333	15
18.14167	12
18.15000	8
18.15833	4
18.16667	0
18.17500	-2
18.18333	-2
18.19167	1
18.20000	4
18.20833	8
18.21667	12
18.22500	13
18.23333	13
18.24167	13
18.25000	12
18.25833	11
18.26667	8
18.27500	5
18.28333	1
18.29167	-3
18.30000	-6
18.30833	-7
18.31667	-6
18.32500	-5
18.33333	-2
18.34167	-0
18.35000	2
18.35833	4
18.36667	7
18.37500	10
18.38333	11
18.39167	10
18.40000	8
18.40833	4
18.41667	2
18.42500	4
18.43333	7
18.44167	11
18.45000	15
18.45833	17
18.46667	16
18.47500	13
18.48333	11
18.49167	10
18.50000	10
18.50833	11
18.51667	13
18.52500	14
18.53333	14
18.54167	14
18.55000	13
18.55833	13
18.56667	13
18.57500	13
18.58333	12
18.59167	9
18.60000	5
18.60833	0
18.61667	-3
18.62500	-4
18.63333	-4
18.64167	-1
18.65000	1
18.65833	4
18.66667	7
18.67500	8
18.68333	9
18.69167	8
18.70000	7
18.70833	6
18.71667	6
18.72500	5
18.73333	3
18.74167	0
18.75000	-5
18.75833	-9
18.76667	-11
18.77500	-10
18.78333	-6
18.79167	-2
18.80000	1
18.80833	-0
18.81667	-2
18.82500	-4
18.83333	-6
18.84167	-7
18.85000	-5
18.85833	-2
18.86667	1
18.87500	4
18.88333	8
18.89167	10
18.90000	11
18.90833	12
18.91667	11
18.92500	11
18.93333	13
18.94167	15
18.95000	17
18.95833	19
18.96667	19
18.97500	18
18.98333	15
18.99167	13
19.00000	11
19.00833	10
19.01667	10
19.02500	11
19.03333	12
19.04167	12
19.05000	10
19.05833	7
19.06667	4
19.07500	3
19.08333	4
19.09167	7
19.10000	9
19.10833	9
19.11667	7
19.12500	6
19.13333	6
19.14167	7
19.15000	9
19.15833	11
19.16667	11
19.17500	10
19.18333	9
19.19167	9
19.20000	10
19.20833	13
19.21667	17
19.22500	21
19.23333	25
19.24167	28
19.25000	30
19.25833	30
19.26667	29
19.27500	25
19.28333	21
19.29167	16
19.30000	13
19.30833	11
19.31667	11
19.32500	10
19.33333	10
19.34167	9
19.35000	9
19.35833	10
19.36667	11
19.37500	10
19.38333	10
19.39167	10
19.40000	11
19.40833	14
19.41667	18
19.42500	22
19.43333	24
19.44167	26
19.45000	26
19.45833	25
19.46667	24
19.47500	23
19.48333	23
19.49167	23
19.50000	24
19.50833	24
19.51667	25
19.52500	27
19.53333	29
19.54167	31
19.55000	31
19.55833	30
19.56667	28
19.57500	26
19.58333	24
19.59167	22
19.60000	19
19.60833	15
19.61667	10
19.62500	8
19.63333	8
19.64167	9
19.65000	13
19.65833	19
19.66667	25
19.67500	31
19.68333	36
19.69167	39
19.70000	39
19.70833	36
19.71667	32
19.72500	28
19.73333	25
19.74167	24
19.75000	28
19.75833	32
19.76667	35
19.77500	38
19.78333	39
19.79167	40
19.80000	40
19.80833	42
19.81667	44
19.82500	44
19.83333	44
19.84167	42
19.85000	40
19.85833	39
19.86667	37
19.87500	36
19.88333	34
19.89167	32
19.90000	30
19.90833	29
19.91667	29
19.92500	31
19.93333	34
19.94167	39
19.95000	45
19.95833	49
19.96667	52
19.97500	54
19.98333	55
19.99167	56
20.00000	57
20.00833	61
20.01667	65
20.02500	69
20.03333	73
20.04167	74
20.05000	73
20.05833	70
20.06667	68
20.07500	67
20.08333	67
20.09167	67
20.10000	68
20.10833	71
20.11667	74
20.12500	77
20.13333	81
20.14167	85
20.15000	88
20.15833	90
20.16667	93
20.17500	96
20.18333	99
20.19167	103
20.20000	105
20.20833	107
20.21667	108
20.22500	109
20.23333	110
20.24167	112
20.25000	115
20.25833	118
20.26667	122
20.27500	125
20.28333	128
20.29167	131
20.30000	136
20.30833	141
20.31667	147
20.32500	150
20.33333	152
20.34167	154
20.35000	157
20.35833	162
20.36667	169
20.37500	177
20.38333	184
20.39167	189
20.40000	193
20.40833	196
20.41667	197
20.42500	200
20.43333	205
20.44167	210
20.45000	218
20.45833	225
20.46667	231
20.47500	237
20.48333	242
20.49167	249
20.50000	256
20.50833	263
20.51667	269
20.52500	276
20.53333	283
20.54167	290
20.55000	299
20.55833	306
20.56667	311
20.57500	313
20.58333	314
20.59167	316
20.60000	321
20.60833	328
20.61667	338
20.62500	349
20.63333	360
20.64167	370
20.65000	380
20.65833	390
20.66667	404
20.67500	420
20.68333	438
20.69167	455
20.70000	468
20.70833	478
20.71667	488
20.72500	498
20.73333	509
20.74167	522
20.75000	535
20.75833	549
20.76667	564
20.77500	579
20.78333	592
20.79167	605
20.80000	617
20.80833	629
20.81667	642
20.82500	657
20.83333	673
20.84167	690
20.85000	707
20.85833	725
20.86667	740
20.87500	753
20.88333	767
20.89167	785
20.90000	805
20.90833	823
20.91667	839
20.92500	855
20.93333	871
20.94167	890
20.95000	913
20.95833	939
20.96667	964
20.97500	986
20.98333	1008
20.99167	1029
21.00000	1049
21.00833	1069
21.01667	1088
21.02500	1107
21.03333	1127
21.04167	1148
21.05000	1172
21.05833	1198
21.06667	1223
21.07500	1246
21.08333	1269
21.09167	1294
21.10000	1319
21.10833	1344
21.11667	1368
21.12500	1392
21.13333	1417
21.14167	1443
21.15000	1470
21.15833	1497
21.16667	1526
21.17500	1557
21.18333	1587
21.19167	1614
21.20000	1638
21.20833	1664
21.21667	1690
21.22500	1718
21.23333	1750
21.24167	1785
21.25000	1818
21.25833	1850
21.26667	1881
21.27500	1913
21.28333	1946
21.29167	1981
21.30000	2018
21.30833	2053
21.31667	2085
21.32500	2115
21.33333	2143
21.34167	2171
21.35000	2201
21.35833	2234
21.36667	2269
21.37500	2303
21.38333	2335
21.39167	2366
21.40000	2396
21.40833	2426
21.41667	2457
21.42500	2489
21.43333	2523
21.44167	2556
21.45000	2588
21.45833	2618
21.46667	2646
21.47500	2673
21.48333	2699
21.49167	2726
21.50000	2754
21.50833	2784
21.51667	2814
21.52500	2846
21.53333	2878
21.54167	2908
21.55000	2936
21.55833	2960
21.56667	2981
21.57500	3001
21.58333	3023
21.59167	3046
21.60000	3070
21.60833	3096
21.61667	3120
21.62500	3141
21.63333	3161
21.64167	3178
21.65000	3195
21.65833	3211
21.66667	3228
21.67500	3244
21.68333	3259
21.69167	3271
21.70000	3281
21.70833	3287
21.71667	3293
21.72500	3297
21.73333	3300
21.74167	3304
21.75000	3307
21.75833	3311
21.76667	3316
21.77500	3319
21.78333	3321
21.79167	3320
21.80000	3317
21.80833	3314
21.81667	3310
21.82500	3307
21.83333	3302
21.84167	3297
21.85000	3291
21.85833	3284
21.86667	3276
21.87500	3266
21.88333	3255
21.89167	3241
21.90000	3227
21.90833	3214
21.91667	3201
21.92500	3187
21.93333	3172
21.94167	3156
21.95000	3136
21.95833	3115
21.96667	3092
21.97500	3067
21.98333	3044
21.99167	3021
22.00000	3000
22.00833	2981
22.01667	2962
22.02500	2943
22.03333	2923
22.04167	2904
22.05000	2884
22.05833	2865
22.06667	2848
22.07500	2830
22.08333	2812
22.09167	2791
22.10000	2770
22.10833	2746
22.11667	2722
22.12500	2698
22.13333	2675
22.14167	2652
22.15000	2628
22.15833	2605
22.16667	2583
22.17500	2562
22.18333	2542
22.19167	2522
22.20000	2502
22.20833	2482
22.21667	2462
22.22500	2441
22.23333	2421
22.24167	2401
22.25000	2383
22.25833	2367
22.26667	2350
22.27500	2334
22.28333	2319
22.29167	2305
22.30000	2292
22.30833	2281
22.31667	2271
22.32500	2260
22.33333	2248
22.34167	2235
22.35000	2220
22.35833	2206
22.36667	2192
22.37500	2178
22.38333	2165
22.39167	2152
22.40000	2140
22.40833	2130
22.41667	2120
22.42500	2111
22.43333	2103
22.44167	2096
22.45000	2089
22.45833	2082
22.46667	2075
22.47500	2068
22.48333	2060
22.49167	2052
22.50000	2044
22.50833	2036
22.51667	2029
22.52500	2022
22.53333	2015
22.54167	2009
22.55000	2006
22.55833	2004
22.56667	2004
22.57500	2006
22.58333	2007
22.59167	2007
22.60000	2006
22.60833	2004
22.61667	2002
22.62500	2002
22.63333	2002
22.64167	2003
22.65000	2004
22.65833	2005
22.66667	2005
22.67500	2003
22.68333	1999
22.69167	1994
22.70000	1988
22.70833	1982
22.71667	1978
22.72500	1976
22.73333	1977
22.74167	1980
22.75000	1985
22.75833	1989
22.76667	1990
22.77500	1989
22.78333	1987
22.79167	1986
22.80000	1987
22.80833	1990
22.81667	1996
22.82500	2001
22.83333	2006
22.84167	2012
22.85000	2018
22.85833	2023
22.86667	2026
22.87500	2027
22.88333	2028
22.89167	2029
22.90000	2031
22.90833	2034
22.91667	2036
22.92500	2036
22.93333	2034
22.94167	2033
22.95000	2033
22.95833	2036
22.96667	2043
22.97500	2051
22.98333	2058
22.99167	2064
23.00000	2068
23.00833	2068
23.01667	2068
23.02500	2067
23.03333	2068
23.04167	2070
23.05000	2073
23.05833	2075
23.06667	2076
23.07500	2077
23.08333	2075
23.09167	2073
23.10000	2072
23.10833	2074
23.11667	2078
23.12500	2085
23.13333	2092
23.14167	2098
23.15000	2102
23.15833	2105
23.16667	2106
23.17500	2106
23.18333	2107
23.19167	2108
23.20000	2110
23.20833	2113
23.21667	2115
23.22500	2119
23.23333	2123
23.24167	2128
23.25000	2134
23.25833	2140
23.26667	2144
23.27500	2147
23.28333	2148
23.29167	2148
23.30000	2149
23.30833	2153
23.31667	2159
23.32500	2166
23.33333	2173
23.34167	2179
23.35000	2184
23.35833	2189
23.36667	2194
23.37500	2198
23.38333	2202
23.39167	2206
23.40000	2210
23.40833	2213
23.41667	2216
23.42500	2218
23.43333	2219
23.44167	2220
23.45000	2221
23.45833	2223
23.46667	2225
23.47500	2229
23.48333	2234
23.49167	2239
23.50000	2244
23.50833	2249
23.51667	2254
23.52500	2260
23.53333	2265
23.54167	2269
23.55000	2272
23.55833	2274
23.56667	2274
23.57500	2274
23.58333	2272
23.59167	2271
23.60000	2270
23.60833	2269
23.61667	2270
23.62500	2275
23.63333	2282
23.64167	2289
23.65000	2296
23.65833	2301
23.66667	2304
23.67500	2306
23.68333	2307
23.69167	2309
23.70000	2312
23.70833	2315
23.71667	2319
23.72500	2322
23.73333	2325
23.74167	2327
23.75000	2326
23.75833	2324
23.76667	2322
23.77500	2320
23.78333	2317
23.79167	2313
23.80000	2309
23.80833	2305
23.81667	2301
23.82500	2297
23.83333	2294
23.84167	2291
23.85000	2288
23.85833	2285
23.86667	2283
23.87500	2281
23.88333	2279
23.89167	2277
23.90000	2276
23.90833	2276
23.91667	2276
23.92500	2276
23.93333	2276
23.94167	2274
23.95000	2269
23.95833	2262
23.96667	2253
23.97500	2245
23.98333	2239
23.99167	2236
24.00000	2233
24.00833	2226
24.01667	2218
24.02500	2208
24.03333	2198
24.04167	2190
24.05000	2185
24.05833	2181
24.06667	2177
24.07500	2173
24.08333	2169
24.09167	2165
24.10000	2158
24.10833	2149
24.11667	2139
24.12500	2130
24.13333	2122
24.14167	2115
24.15000	2110
24.15833	2104
24.16667	2097
24.17500	2089
24.18333	2081
24.19167	2072
24.20000	2064
24.20833	2056
24.21667	2050
24.22500	2045
24.23333	2041
24.24167	2038
24.25000	2035
24.25833	2031
24.26667	2025
24.27500	2018
24.28333	2010
24.29167	2001
24.30000	1993
24.30833	1987
24.31667	1980
24.32500	1972
24.33333	1964
24.34167	1956
24.35000	1947
24.35833	1938
24.36667	1931
24.37500	1926
24.38333	1921
24.39167	1915
24.40000	1908
24.40833	1901
24.41667	1894
24.42500	1890
24.43333	1888
24.44167	1887
24.45000	1883
24.45833	1876
24.46667	1865
24.47500	1852
24.48333	1841
24.49167	1833
24.50000	1829
24.50833	1827
24.51667	1826
24.52500	1822
24.53333	1815
24.54167	1805
24.55000	1794
24.55833	1783
24.56667	1774
24.57500	1768
24.58333	1763
24.59167	1759
24.60000	1756
24.60833	1752
24.61667	1747
24.62500	1741
24.63333	1733
24.64167	1726
24.65000	1719
24.65833	1711
24.66667	1704
24.67500	1695
24.68333	1687
24.69167	1677
24.70000	1667
24.70833	1658
24.71667	1649
24.72500	1640
24.73333	1631
24.74167	1624
24.75000	1618
24.75833	1613
24.76667	1607
24.77500	1601
24.78333	1594
24.79167	1587
24.80000	1580
24.80833	1574
24.81667	1567
24.82500	1560
24.83333	1552
24.84167	1545
24.85000	1538
24.85833	1531
24.86667	1524
24.87500	1516
24.88333	1507
24.89167	1496
24.90000	1484
24.90833	1471
24.91667	1459
24.92500	1447
24.93333	1437
24.94167	1426
24.95000	1415
24.95833	1404
24.96667	1393
24.97500	1384
24.98333	1378
24.99167	1374
25.00000	1370
25.00833	1364
25.01667	1356
25.02500	1348
25.03333	1339
25.04167	1331
25.05000	1324
25.05833	1316
25.06667	1306
25.07500	1296
25.08333	1286
25.09167	1277
25.10000	1271
25.10833	1268
25.11667	1266
25.12500	1263
25.13333	1259
25.14167	1252
25.15000	1243
25.15833	1234
25.16667	1227
25.17500	1220
25.18333	1217
25.19167	1214
25.20000	1211
25.20833	1206
25.21667	1199
25.22500	1193
25.23333	1187
25.24167	1183
25.25000	1181
25.25833	1181
25.26667	1180
25.27500	1179
25.28333	1176
25.29167	1171
25.30000	1166
25.30833	1160
25.31667	1154
25.32500	1147
25.33333	1140
25.34167	1134
25.35000	1129
25.35833	1125
25.36667	1123
25.37500	1120
25.38333	1117
25.39167	1114
25.40000	1110
25.40833	1106
25.41667	1104
25.42500	1103
25.43333	1103
25.44167	1103
25.45000	1103
25.45833	1102
25.46667	1100
25.47500	1098
25.48333	1097
25.49167	1096
25.50000	1096
25.50833	1096
25.51667	1095
25.52500	1093
25.53333	1090
25.54167	1088
25.55000	1087
25.55833	1087
25.56667	1088
25.57500	1088
25.58333	1088
25.59167	1087
25.60000	1086
25.60833	1084
25.61667	1082
25.62500	1080
25.63333	1078
25.64167	1075
25.65000	1073
25.65833	1072
25.66667	1070
25.67500	1068
25.68333	1067
25.69167	1065
25.70000	1063
25.70833	1063
25.71667	1062
25.72500	1061
25.73333	1059
25.74167	1056
25.75000	1054
25.75833	1053
25.76667	1053
25.77500	1054
25.78333	1053
25.79167	1050
25.80000	1047
25.80833	1043
25.81667	1040
25.82500	1037
25.83333	1035
25.84167	1033
25.85000	1031
25.85833	1031
25.86667	1032
25.87500	1035
25.88333	1038
25.89167	1040
25.90000	1041
25.90833	1040
25.91667	1036
25.92500	1031
25.93333	1026
25.94167	1022
25.95000	1021
25.95833	1021
25.96667	1021
25.97500	1021
25.98333	1020
25.99167	1019
26.00000	1017
26.00833	1014
26.01667	1010
26.02500	1005
26.03333	1001
26.04167	998
26.05000	997
26.05833	997
26.06667	998
26.07500	1000
26.08333	1000
26.09167	1000
26.10000	999
26.10833	999
26.11667	999
26.12500	1001
26.13333	1004
26.14167	1006
26.15000	1006
26.15833	1003
26.16667	999
26.17500	994
26.18333	990
26.19167	987
26.20000	985
26.20833	984
26.21667	981
26.22500	978
26.23333	974
26.24167	971
26.25000	969
26.25833	967
26.26667	964
26.27500	962
26.28333	959
26.29167	957
26.30000	956
26.30833	955
26.31667	956
26.32500	959
26.33333	962
26.34167	966
26.35000	970
26.35833	974
26.36667	976
26.37500	977
26.38333	975
26.39167	970
26.40000	965
26.40833	961
26.41667	957
26.42500	956
26.43333	956
26.44167	957
26.45000	956
26.45833	954
26.46667	952
26.47500	951
26.48333	951
26.49167	951
26.50000	953
26.50833	954
26.51667	955
26.52500	957
26.53333	959
26.54167	962
26.55000	965
26.55833	967
26.56667	969
26.57500	970
26.58333	971
26.59167	972
26.60000	972
26.60833	970
26.61667	968
26.62500	966
26.63333	966
26.64167	967
26.65000	968
26.65833	970
26.66667	970
26.67500	969
26.68333	967
26.69167	967
26.70000	967
26.70833	968
26.71667	970
26.72500	974
26.73333	978
26.74167	982
26.75000	987
26.75833	992
26.76667	996
26.77500	999
26.78333	1000
26.79167	998
26.80000	997
26.80833	998
26.81667	1000
26.82500	1004
26.83333	1008
26.84167	1011
26.85000	1010
26.85833	1008
26.86667	1006
26.87500	1003
26.88333	1000
26.89167	997
26.90000	994
26.90833	994
26.91667	995
26.92500	997
26.93333	999
26.94167	1001
26.95000	1000
26.95833	999
26.96667	998
26.97500	997
26.98333	997
26.99167	1000
27.00000	1003
27.00833	1006
27.01667	1008
27.02500	1009
27.03333	1008
27.04167	1006
27.05000	1005
27.05833	1005
27.06667	1005
27.07500	1006
27.08333	1007
27.09167	1008
27.10000	1007
27.10833	1006
27.11667	1005
27.12500	1006
27.13333	1007
27.14167	1008
27.15000	1009
27.15833	1009
27.16667	1006
27.17500	1001
27.18333	998
27.19167	997
27.20000	997
27.20833	996
27.21667	995
27.22500	991
27.23333	987
27.24167	985
27.25000	986
27.25833	988
27.26667	988
27.27500	988
27.28333	987
27.29167	986
27.30000	985
27.30833	986
27.31667	988
27.32500	987
27.33333	985
27.34167	981
27.35000	978
27.35833	976
27.36667	977
27.37500	979
27.38333	981
27.39167	982
27.40000	982
27.40833	982
27.41667	982
27.42500	981
27.43333	981
27.44167	980
27.45000	979
27.45833	978
27.46667	977
27.47500	976
27.48333	973
27.49167	967
27.50000	960
27.50833	954
27.51667	950
27.52500	949
27.53333	951
27.54167	954
27.55000	955
27.55833	956
27.56667	954
27.57500	951
27.58333	947
27.59167	944
27.60000	941
27.60833	939
27.61667	940
27.62500	943
27.63333	947
27.64167	951
27.65000	954
27.65833	957
27.66667	959
27.67500	962
27.68333	964
27.69167	966
27.70000	966
27.70833	965
27.71667	963
27.72500	963
27.73333	965
27.74167	970
27.75000	976
27.75833	980
27.76667	982
27.77500	981
27.78333	978
27.79167	973
27.80000	969
27.80833	965
27.81667	964
27.82500	967
27.83333	974
27.84167	981
27.85000	989
27.85833	996
27.86667	1003
27.87500	1009
27.88333	1012
27.89167	1013
27.90000	1010
27.90833	1004
27.91667	998
27.92500	994
27.93333	992
27.94167	994
27.95000	998
27.95833	1003
27.96667	1011
27.97500	1019
27.98333	1025
27.99167	1028
28.00000	1028
28.00833	1025
28.01667	1023
28.02500	1020
28.03333	1019
28.04167	1018
28.05000	1019
28.05833	1020
28.06667	1024
28.07500	1029
28.08333	1032
28.09167	1035
28.10000	1036
28.10833	1035
28.11667	1035
28.12500	1034
28.13333	1034
28.14167	1035
28.15000	1036
28.15833	1041
28.16667	1047
28.17500	1054
28.18333	1059
28.19167	1061
28.20000	1061
28.20833	1058
28.21667	1054
28.22500	1053
28.23333	1055
28.24167	1056
28.25000	1055
28.25833	1052
28.26667	1049
28.27500	1047
28.28333	1047
28.29167	1051
28.30000	1054
28.30833	1055
28.31667	1055
28.32500	1055
28.33333	1056
28.34167	1060
28.35000	1067
28.35833	1074
28.36667	1078
28.37500	1079
28.38333	1078
28.39167	1077
28.40000	1076
28.40833	1075
28.41667	1075
28.42500	1074
28.43333	1073
28.44167	1072
28.45000	1070
28.45833	1069
28.46667	1069
28.47500	1070
28.48333	1072
28.49167	1074
28.50000	1077
28.50833	1079
28.51667	1082
28.52500	1086
28.53333	1090
28.54167	1091
28.55000	1091
28.55833	1089
28.56667	1087
28.57500	1087
28.58333	1087
28.59167	1088
28.60000	1089
28.60833	1088
28.61667	1087
28.62500	1086
28.63333	1088
28.64167	1090
28.65000	1093
28.65833	1095
28.66667	1095
28.67500	1094
28.68333	1093
28.69167	1093
28.70000	1096
28.70833	1099
28.71667	1103
28.72500	1105
28.73333	1106
28.74167	1107
28.75000	1109
28.75833	1112
28.76667	1115
28.77500	1118
28.78333	1120
28.79167	1123
28.80000	1125
28.80833	1129
28.81667	1132
28.82500	1135
28.83333	1137
28.84167	1139
28.85000	1140
28.85833	1140
28.86667	1140
28.87500	1138
28.88333	1138
28.89167	1139
28.90000	1143
28.90833	1148
28.91667	1154
28.92500	1160
28.93333	1164
28.94167	1166
28.95000	1166
28.95833	1165
28.96667	1164
28.97500	1163
28.98333	1163
28.99167	1166
29.00000	1171
29.00833	1178
29.01667	1185
29.02500	1193
29.03333	1201
29.04167	1208
29.05000	1217
29.05833	1224
29.06667	1230
29.07500	1234
29.08333	1237
29.09167	1241
29.10000	1246
29.10833	1251
29.11667	1256
29.12500	1260
29.13333	1263
29.14167	1266
29.15000	1269
29.15833	1272
29.16667	1276
29.17500	1279
29.18333	1284
29.19167	1290
29.20000	1297
29.20833	1303
29.21667	1309
29.22500	1314
29.23333	1317
29.24167	1320
29.25000	1324
29.25833	1329
29.26667	1337
29.27500	1346
29.28333	1356
29.29167	1366
29.30000	1374
29.30833	1383
29.31667	1391
29.32500	1400
29.33333	1411
29.34167	1421
29.35000	1433
29.35833	1445
29.36667	1459
29.37500	1474
29.38333	1486
29.39167	1497
29.40000	1506
29.40833	1513
29.41667	1520
29.42500	1528
29.43333	1540
29.44167	1554
29.45000	1573
29.45833	1593
29.46667	1614
29.47500	1633
29.48333	1650
29.49167	1663
29.50000	1677
29.50833	1691
29.51667	1708
29.52500	1729
29.53333	1755
29.54167	1782
29.55000	1812
29.55833	1841
29.56667	1869
29.57500	1895
29.58333	1920
29.59167	1944
29.60000	1968
29.60833	1995
29.61667	2023
29.62500	2055
29.63333	2089
29.64167	2123
29.65000	2159
29.65833	2195
29.66667	2232
29.67500	2270
29.68333	2309
29.69167	2352
29.70000	2396
29.70833	2444
29.71667	2493
29.72500	2543
29.73333	2593
29.74167	2642
29.75000	2692
29.75833	2742
29.76667	2795
29.77500	2852
29.78333	2912
29.79167	2975
29.80000	3039
29.80833	3105
29.81667	3172
29.82500	3241
29.83333	3312
29.84167	3385
29.85000	3461
29.85833	3537
29.86667	3617
29.87500	3699
29.88333	3780
29.89167	3864
29.90000	3945
29.90833	4029
29.91667	4113
29.92500	4199
29.93333	4287
29.94167	4374
29.95000	4464
29.95833	4553
29.96667	4643
29.97500	4734
29.98333	4824
29.99167	4916
30.00000	5006
30.00833	5098
30.01667	5190
30.02500	5283
30.03333	5377
30.04167	5468
30.05000	5560
30.05833	5647
30.06667	5732
30.07500	5815
30.08333	5897
30.09167	5981
30.10000	6063
30.10833	6146
30.11667	6227
30.12500	6308
30.13333	6388
30.14167	6466
30.15000	6544
30.15833	6617
30.16667	6686
30.17500	6751
30.18333	6812
30.19167	6871
30.20000	6927
30.20833	6983
30.21667	7037
30.22500	7088
30.23333	7137
30.24167	7179
30.25000	7216
30.25833	7247
30.26667	7275
30.27500	7299
30.28333	7323
30.29167	7345
30.30000	7365
30.30833	7381
30.31667	7395
30.32500	7405
30.33333	7412
30.34167	7415
30.35000	7416
30.35833	7412
30.36667	7405
30.37500	7393
30.38333	7378
30.39167	7358
30.40000	7335
30.40833	7309
30.41667	7280
30.42500	7250
30.43333	7218
30.44167	7184
30.45000	7147
30.45833	7108
30.46667	7064
30.47500	7018
30.48333	6969
30.49167	6914
30.50000	6857
30.50833	6795
30.51667	6733
30.52500	6670
30.53333	6607
30.54167	6543
30.55000	6476
30.55833	6409
30.56667	6339
30.57500	6267
30.58333	6194
30.59167	6119
30.60000	6045
30.60833	5969
30.61667	5895
30.62500	5824
30.63333	5755
30.64167	5687
30.65000	5617
30.65833	5545
30.66667	5468
30.67500	5388
30.68333	5309
30.69167	5228
30.70000	5150
30.70833	5071
30.71667	4995
30.72500	4918
30.73333	4842
30.74167	4767
30.75000	4690
30.75833	4615
30.76667	4543
30.77500	4473
30.78333	4405
30.79167	4336
30.80000	4268
30.80833	4196
30.81667	4126
30.82500	4058
30.83333	3992
30.84167	3931
30.85000	3870
30.85833	3810
30.86667	3748
30.87500	3685
30.88333	3625
30.89167	3565
30.90000	3507
30.90833	3448
30.91667	3390
30.92500	3334
30.93333	3279
30.94167	3227
30.95000	3176
30.95833	3127
30.96667	3078
30.97500	3030
30.98333	2983
30.99167	2938
31.00000	2893
31.00833	2849
31.01667	2807
31.02500	2766
31.03333	2727
31.04167	2688
31.05000	2648
31.05833	2609
31.06667	2570
31.07500	2532
31.08333	2495
31.09167	2458
31.10000	2421
31.10833	2385
31.11667	2350
31.12500	2318
31.13333	2287
31.14167	2257
31.15000	2225
31.15833	2194
31.16667	2160
31.17500	2127
31.18333	2095
31.19167	2064
31.20000	2038
31.20833	2015
31.21667	1995
31.22500	1977
31.23333	1959
31.24167	1940
31.25000	1918
31.25833	1895
31.26667	1871
31.27500	1847
31.28333	1826
31.29167	1806
31.30000	1789
31.30833	1772
31.31667	1756
31.32500	1740
31.33333	1724
31.34167	1709
31.35000	1694
31.35833	1679
31.36667	1665
31.37500	1649
31.38333	1632
31.39167	1613
31.40000	1594
31.40833	1574
31.41667	1556
31.42500	1539
31.43333	1523
31.44167	1508
31.45000	1494
31.45833	1481
31.46667	1471
31.47500	1461
31.48333	1451
31.49167	1441
31.50000	1431
31.50833	1420
31.51667	1409
31.52500	1398
31.53333	1387
31.54167	1376
31.55000	1366
31.55833	1358
31.56667	1352
31.57500	1347
31.58333	1340
31.59167	1332
31.60000	1324
31.60833	1314
31.61667	1305
31.62500	1295
31.63333	1285
31.64167	1274
31.65000	1264
31.65833	1256
31.66667	1249
31.67500	1243
31.68333	1239
31.69167	1237
31.70000	1234
31.70833	1229
31.71667	1222
31.72500	1214
31.73333	1207
31.74167	1201
31.75000	1197
31.75833	1193
31.76667	1190
31.77500	1186
31.78333	1184
31.79167	1182
31.80000	1180
31.80833	1179
31.81667	1177
31.82500	1175
31.83333	1174
31.84167	1173
31.85000	1172
31.85833	1169
31.86667	1166
31.87500	1162
31.88333	1160
31.89167	1161
31.90000	1164
31.90833	1168
31.91667	1173
31.92500	1176
31.93333	1177
31.94167	1178
31.95000	1179
31.95833	1181
31.96667	1184
31.97500	1188
31.98333	1191
31.99167	1195
32.00000	1197
32.00833	1199
32.01667	1202
32.02500	1205
32.03333	1209
32.04167	1215
32.05000	1222
32.05833	1228
32.06667	1233
32.07500	1239
32.08333	1246
32.09167	1257
32.10000	1269
32.10833	1285
32.11667	1301
32.12500	1317
32.13333	1333
32.14167	1349
32.15000	1367
32.15833	1386
32.16667	1407
32.17500	1430
32.18333	1452
32.19167	1474
32.20000	1494
32.20833	1514
32.21667	1535
32.22500	1558
32.23333	1583
32.24167	1610
32.25000	1639
32.25833	1670
32.26667	1704
32.27500	1741
32.28333	1778
32.29167	1817
32.30000	1854
32.30833	1893
32.31667	1934
32.32500	1979
32.33333	2028
32.34167	2081
32.35000	2138
32.35833	2195
32.36667	2253
32.37500	2312
32.38333	2373
32.39167	2437
32.40000	2504
32.40833	2577
32.41667	2652
32.42500	2729
32.43333	2809
32.44167	2889
32.45000	2974
32.45833	3062
32.46667	3155
32.47500	3252
32.48333	3352
32.49167	3458
32.50000	3564
32.50833	3676
32.51667	3790
32.52500	3908
32.53333	4031
32.54167	4158
32.55000	4292
32.55833	4428
32.56667	4571
32.57500	4717
32.58333	4865
32.59167	5018
32.60000	5173
32.60833	5335
32.61667	5499
32.62500	5669
32.63333	5844
32.64167	6019
32.65000	6201
32.65833	6382
32.66667	6569
32.67500	6760
32.68333	6954
32.69167	7156
32.70000	7354
32.70833	7558
32.71667	7760
32.72500	7963
32.73333	8168
32.74167	8370
32.75000	8578
32.75833	8784
32.76667	8995
32.77500	9207
32.78333	9420
32.79167	9638
32.80000	9848
32.80833	10059
32.81667	10262
32.82500	10462
32.83333	10662
32.84167	10859
32.85000	11062
32.85833	11261
32.86667	11462
32.87500	11660
32.88333	11850
32.89167	12038
32.90000	12218
32.90833	12396
32.91667	12568
32.92500	12733
32.93333	12895
32.94167	13048
32.95000	13199
32.95833	13342
32.96667	13480
32.97500	13610
32.98333	13732
32.99167	13849
33.00000	13956
33.00833	14059
33.01667	14152
33.02500	14237
33.03333	14315
33.04167	14385
33.05000	14450
33.05833	14507
33.06667	14556
33.07500	14597
33.08333	14627
33.09167	14648
33.10000	14660
33.10833	14664
33.11667	14661
33.12500	14652
33.13333	14637
33.14167	14613
33.15000	14581
33.15833	14540
33.16667	14490
33.17500	14432
33.18333	14367
33.19167	14291
33.20000	14211
33.20833	14123
33.21667	14030
33.22500	13930
33.23333	13823
33.24167	13711
33.25000	13590
33.25833	13467
33.26667	13340
33.27500	13210
33.28333	13077
33.29167	12937
33.30000	12795
33.30833	12643
33.31667	12488
33.32500	12329
33.33333	12165
33.34167	12003
33.35000	11837
33.35833	11673
33.36667	11506
33.37500	11337
33.38333	11167
33.39167	10990
33.40000	10815
33.40833	10635
33.41667	10457
33.42500	10278
33.43333	10097
33.44167	9919
33.45000	9738
33.45833	9560
33.46667	9380
33.47500	9202
33.48333	9027
33.49167	8851
33.50000	8680
33.50833	8506
33.51667	8334
33.52500	8162
33.53333	7990
33.54167	7824
33.55000	7659
33.55833	7500
33.56667	7343
33.57500	7187
33.58333	7033
33.59167	6876
33.60000	6721
33.60833	6562
33.61667	6408
33.62500	6258
33.63333	6111
33.64167	5973
33.65000	5837
33.65833	5706
33.66667	5575
33.67500	5445
33.68333	5320
33.69167	5193
33.70000	5072
33.70833	4949
33.71667	4830
33.72500	4713
33.73333	4596
33.74167	4484
33.75000	4374
33.75833	4270
33.76667	4169
33.77500	4072
33.78333	3977
33.79167	3882
33.80000	3790
33.80833	3697
33.81667	3609
33.82500	3524
33.83333	3440
33.84167	3359
33.85000	3277
33.85833	3198
33.86667	3120
33.87500	3044
33.88333	2972
33.89167	2902
33.90000	2836
33.90833	2771
33.91667	2710
33.92500	2649
33.93333	2588
33.94167	2529
33.95000	2470
33.95833	2413
33.96667	2356
33.97500	2301
33.98333	2247
33.99167	2194
34.00000	2144
34.00833	2096
34.01667	2048
34.02500	2001
34.03333	1952
34.04167	1904
34.05000	1856
34.05833	1812
34.06667	1770
34.07500	1731
34.08333	1693
34.09167	1656
34.10000	1620
34.10833	1586
34.11667	1552
34.12500	1518
34.13333	1484
34.14167	1451
34.15000	1420
34.15833	1391
34.16667	1362
34.17500	1333
34.18333	1306
34.19167	1279
34.20000	1253
34.20833	1227
34.21667	1202
34.22500	1177
34.23333	1153
34.24167	1130
34.25000	1109
34.25833	1090
34.26667	1071
34.27500	1052
34.28333	1033
34.29167	1012
34.30000	991
34.30833	968
34.31667	945
34.32500	922
34.33333	900
34.34167	882
34.35000	867
34.35833	852
34.36667	838
34.37500	824
34.38333	808
34.39167	793
34.40000	778
34.40833	765
34.41667	751
34.42500	735
34.43333	719
34.44167	706
34.45000	696
34.45833	687
34.46667	680
34.47500	671
34.48333	661
34.49167	649
34.50000	638
34.50833	629
34.51667	621
34.52500	612
34.53333	603
34.54167	592
34.55000	579
34.55833	567
34.56667	556
34.57500	548
34.58333	540
34.59167	533
34.60000	524
34.60833	515
34.61667	504
34.62500	491
34.63333	478
34.64167	465
34.65000	454
34.65833	445
34.66667	436
34.67500	429
34.68333	424
34.69167	419
34.70000	415
34.70833	410
34.71667	404
34.72500	396
34.73333	388
34.74167	380
34.75000	374
34.75833	371
34.76667	369
34.77500	368
34.78333	368
34.79167	369
34.80000	370
34.80833	369
34.81667	367
34.82500	365
34.83333	361
34.84167	356
34.85000	350
34.85833	344
34.86667	338
34.87500	334
34.88333	329
34.89167	325
34.90000	320
34.90833	315
34.91667	309
34.92500	303
34.93333	299
34.94167	295
34.95000	292
34.95833	289
34.96667	287
34.97500	284
34.98333	281
34.99167	276
35.00000	272
35.00833	268
35.01667	265
35.02500	263
35.03333	263
35.04167	262
35.05000	260
35.05833	256
35.06667	250
35.07500	244
35.08333	241
35.09167	239
35.10000	240
35.10833	242
35.11667	244
35.12500	244
35.13333	244
35.14167	244
35.15000	245
35.15833	246
35.16667	247
35.17500	247
35.18333	247
35.19167	244
35.20000	241
35.20833	237
35.21667	233
35.22500	230
35.23333	227
35.24167	224
35.25000	222
35.25833	219
35.26667	216
35.27500	213
35.28333	211
35.29167	210
35.30000	209
35.30833	209
35.31667	208
35.32500	207
35.33333	204
35.34167	201
35.35000	197
35.35833	194
35.36667	192
35.37500	191
35.38333	192
35.39167	193
35.40000	193
35.40833	190
35.41667	187
35.42500	184
35.43333	182
35.44167	180
35.45000	178
35.45833	176
35.46667	173
35.47500	171
35.48333	169
35.49167	168
35.50000	166
35.50833	162
35.51667	158
35.52500	155
35.53333	154
35.54167	155
35.55000	158
35.55833	161
35.56667	162
35.57500	161
35.58333	159
35.59167	157
35.60000	156
35.60833	157
35.61667	158
35.62500	157
35.63333	153
35.64167	147
35.65000	139
35.65833	132
35.66667	128
35.67500	124
35.68333	122
35.69167	120
35.70000	118
35.70833	116
35.71667	115
35.72500	116
35.73333	118
35.74167	119
35.75000	119
35.75833	119
35.76667	118
35.77500	117
35.78333	114
35.79167	111
35.80000	107
35.80833	102
35.81667	98
35.82500	95
35.83333	94
35.84167	95
35.85000	96
35.85833	98
35.86667	100
35.87500	101
35.88333	103
35.89167	103
35.90000	101
35.90833	98
35.91667	95
35.92500	93
35.93333	94
35.94167	97
35.95000	99
35.95833	101
35.96667	101
35.97500	98
35.98333	97
35.99167	98
36.00000	101
36.00833	104
36.01667	106
36.02500	104
36.03333	100
36.04167	94
36.05000	90
36.05833	88
36.06667	88
36.07500	89
36.08333	90
36.09167	89
36.10000	87
36.10833	84
36.11667	81
36.12500	80
36.13333	81
36.14167	82
36.15000	84
36.15833	84
36.16667	83
36.17500	82
36.18333	81
36.19167	84
36.20000	88
36.20833	89
36.21667	88
36.22500	85
36.23333	82
36.24167	80
36.25000	80
36.25833	81
36.26667	81
36.27500	80
36.28333	77
36.29167	74
36.30000	72
36.30833	72
36.31667	73
36.32500	75
36.33333	77
36.34167	77
36.35000	76
36.35833	76
36.36667	79
36.37500	84
36.38333	89
36.39167	92
36.40000	92
36.40833	91
36.41667	89
36.42500	88
36.43333	90
36.44167	92
36.45000	92
36.45833	89
36.46667	85
36.47500	81
36.48333	80
36.49167	81
36.50000	84
36.50833	85
36.51667	86
36.52500	86
36.53333	86
36.54167	85
36.55000	86
36.55833	86
36.56667	84
36.57500	81
36.58333	80
36.59167	81
36.60000	83
36.60833	85
36.61667	84
36.62500	82
36.63333	78
36.64167	73
36.65000	70
36.65833	68
36.66667	67
36.67500	68
36.68333	69
36.69167	71
36.70000	73
36.70833	74
36.71667	75
36.72500	77
36.73333	80
36.74167	84
36.75000	88
36.75833	91
36.76667	93
36.77500	92
36.78333	90
36.79167	88
36.80000	86
36.80833	85
36.81667	84
36.82500	85
36.83333	86
36.84167	87
36.85000	87
36.85833	86
36.86667	84
36.87500	81
36.88333	78
36.89167	77
36.90000	77
36.90833	76
36.91667	76
36.92500	76
36.93333	77
36.94167	79
36.95000	82
36.95833	85
36.96667	87
36.97500	88
36.98333	89
36.99167	88
37.00000	87
37.00833	85
37.01667	83
37.02500	81
37.03333	80
37.04167	79
37.05000	77
37.05833	76
37.06667	75
37.07500	75
37.08333	74
37.09167	73
37.10000	72
37.10833	71
37.11667	71
37.12500	73
37.13333	77
37.14167	81
37.15000	86
37.15833	89
37.16667	91
37.17500	91
37.18333	89
37.19167	86
37.20000	83
37.20833	81
37.21667	80
37.22500	80
37.23333	80
37.24167	80
37.25000	79
37.25833	78
37.26667	77
37.27500	75
37.28333	74
37.29167	73
37.30000	74
37.30833	75
37.31667	77
37.32500	81
37.33333	86
37.34167	91
37.35000	95
37.35833	98
37.36667	98
37.37500	95
37.38333	90
37.39167	84
37.40000	80
37.40833	78
37.41667	78
37.42500	79
37.43333	79
37.44167	79
37.45000	76
37.45833	73
37.46667	69
37.47500	66
37.48333	65
37.49167	65
37.50000	66
37.50833	68
37.51667	70
37.52500	70
37.53333	68
37.54167	66
37.55000	64
37.55833	62
37.56667	61
37.57500	62
37.58333	64
37.59167	65
37.60000	65
37.60833	64
37.61667	62
37.62500	59
37.63333	57
37.64167	57
37.65000	59
37.65833	62
37.66667	63
37.67500	62
37.68333	59
37.69167	57
37.70000	55
37.70833	55
37.71667	56
37.72500	57
37.73333	56
37.74167	55
37.75000	54
37.75833	53
37.76667	54
37.77500	56
37.78333	58
37.79167	60
37.80000	61
37.80833	59
37.81667	57
37.82500	56
37.83333	56
37.84167	56
37.85000	56
37.85833	55
37.86667	54
37.87500	53
37.88333	53
37.89167	54
37.90000	54
37.90833	53
37.91667	51
37.92500	49
37.93333	48
37.94167	49
37.95000	49
37.95833	49
37.96667	48
37.97500	46
37.98333	46
37.99167	47
38.00000	48
38.00833	50
38.01667	51
38.02500	52
38.03333	52
38.04167	54
38.05000	55
38.05833	56
38.06667	55
38.07500	52
38.08333	50
38.09167	50
38.10000	53
38.10833	57
38.11667	61
38.12500	65
38.13333	67
38.14167	67
38.15000	68
38.15833	68
38.16667	68
38.17500	69
38.18333	69
38.19167	68
38.20000	67
38.20833	67
38.21667	68
38.22500	68
38.23333	68
38.24167	68
38.25000	68
38.25833	68
38.26667	66
38.27500	61
38.28333	55
38.29167	49
38.30000	45
38.30833	44
38.31667	45
38.32500	45
38.33333	46
38.34167	47
38.35000	49
38.35833	52
38.36667	56
38.37500	57
38.38333	57
38.39167	54
38.40000	50
38.40833	49
38.41667	49
38.42500	51
38.43333	54
38.44167	57
38.45000	58
38.45833	56
38.46667	53
38.47500	48
38.48333	44
38.49167	40
38.50000	38
38.50833	38
38.51667	41
38.52500	44
38.53333	47
38.54167	49
38.55000	48
38.55833	46
38.56667	45
38.57500	46
38.58333	48
38.59167	52
38.60000	55
38.60833	57
38.61667	57
38.62500	56
38.63333	55
38.64167	53
38.65000	51
38.65833	50
38.66667	50
38.67500	50
38.68333	50
38.69167	48
38.70000	46
38.70833	44
38.71667	43
38.72500	42
38.73333	42
38.74167	43
38.75000	44
38.75833	46
38.76667	49
38.77500	51
38.78333	52
38.79167	51
38.80000	49
38.80833	46
38.81667	43
38.82500	40
38.83333	39
38.84167	38
38.85000	39
38.85833	40
38.86667	43
38.87500	45
38.88333	47
38.89167	47
38.90000	47
38.90833	47
38.91667	49
38.92500	51
38.93333	53
38.94167	54
38.95000	53
38.95833	52
38.96667	50
38.97500	49
38.98333	48
38.99167	47
39.00000	46
39.00833	45
39.01667	45
39.02500	45
39.03333	44
39.04167	42
39.05000	40
39.05833	40
39.06667	40
39.07500	42
39.08333	44
39.09167	46
39.10000	47
39.10833	46
39.11667	43
39.12500	38
39.13333	34
39.14167	31
39.15000	32
39.15833	35
39.16667	39
39.17500	44
39.18333	47
39.19167	49
39.20000	49
39.20833	48
39.21667	48
39.22500	48
39.23333	50
39.24167	51
39.25000	53
39.25833	53
39.26667	52
39.27500	49
39.28333	46
39.29167	44
39.30000	43
39.30833	43
39.31667	43
39.32500	43
39.33333	42
39.34167	40
39.35000	37
39.35833	35
39.36667	35
39.37500	36
39.38333	37
39.39167	38
39.40000	38
39.40833	39
39.41667	38
39.42500	38
39.43333	37
39.44167	36
39.45000	36
39.45833	36
39.46667	37
39.47500	38
39.48333	39
39.49167	39
39.50000	39
39.50833	40
39.51667	43
39.52500	46
39.53333	49
39.54167	50
39.55000	49
39.55833	47
39.56667	43
39.57500	39
39.58333	36
39.59167	34
39.60000	34
39.60833	37
39.61667	42
39.62500	47
39.63333	52
39.64167	54
39.65000	55
39.65833	53
39.66667	51
39.67500	48
39.68333	45
39.69167	42
39.70000	39
39.70833	36
39.71667	33
39.72500	31
39.73333	29
39.74167	29
39.75000	32
39.75833	35
39.76667	39
39.77500	41
39.78333	43
39.79167	42
39.80000	41
39.80833	38
39.81667	36
39.82500	34
39.83333	33
39.84167	35
39.85000	37
39.85833	38
39.86667	38
39.87500	35
39.88333	31
39.89167	27
39.90000	24
39.90833	24
39.91667	25
39.92500	28
39.93333	32
39.94167	37
39.95000	42
39.95833	46
39.96667	47
39.97500	45
39.98333	43
39.99167	40
40.00000	39
40.00833	42
40.01667	46
40.02500	52
40.03333	57
40.04167	60
40.05000	61
40.05833	61
40.06667	60
40.07500	58
40.08333	57
40.09167	58
40.10000	60
40.10833	62
40.11667	66
40.12500	70
40.13333	72
40.14167	74
40.15000	74
40.15833	73
40.16667	73
40.17500	75
40.18333	78
40.19167	82
40.20000	86
40.20833	88
40.21667	89
40.22500	92
40.23333	97
40.24167	102
40.25000	108
40.25833	113
40.26667	116
40.27500	118
40.28333	119
40.29167	122
40.30000	125
40.30833	129
40.31667	135
40.32500	140
40.33333	145
40.34167	150
40.35000	156
40.35833	163
40.36667	172
40.37500	182
40.38333	190
40.39167	197
40.40000	205
40.40833	214
40.41667	224
40.42500	235
40.43333	245
40.44167	255
40.45000	264
40.45833	274
40.46667	285
40.47500	296
40.48333	305
40.49167	313
40.50000	320
40.50833	327
40.51667	336
40.52500	347
40.53333	361
40.54167	374
40.55000	387
40.55833	399
40.56667	411
40.57500	423
40.58333	434
40.59167	446
40.60000	458
40.60833	468
40.61667	478
40.62500	488
40.63333	497
40.64167	506
40.65000	516
40.65833	527
40.66667	538
40.67500	549
40.68333	560
40.69167	570
40.70000	581
40.70833	592
40.71667	604
40.72500	614
40.73333	623
40.74167	630
40.75000	634
40.75833	638
40.76667	642
40.77500	647
40.78333	651
40.79167	656
40.80000	661
40.80833	666
40.81667	672
40.82500	677
40.83333	682
40.84167	689
40.85000	696
40.85833	703
40.86667	709
40.87500	714
40.88333	717
40.89167	720
40.90000	723
40.90833	726
40.91667	730
40.92500	732
40.93333	734
40.94167	735
40.95000	736
40.95833	737
40.96667	737
40.97500	736
40.98333	734
40.99167	731
41.00000	727
41.00833	723
41.01667	718
41.02500	714
41.03333	710
41.04167	707
41.05000	704
41.05833	701
41.06667	698
41.07500	694
41.08333	689
41.09167	683
41.10000	676
41.10833	669
41.11667	662
41.12500	654
41.13333	646
41.14167	637
41.15000	627
41.15833	616
41.16667	604
41.17500	592
41.18333	581
41.19167	569
41.20000	560
41.20833	552
41.21667	546
41.22500	542
41.23333	537
41.24167	532
41.25000	524
41.25833	516
41.26667	507
41.27500	497
41.28333	488
41.29167	480
41.30000	472
41.30833	465
41.31667	457
41.32500	449
41.33333	442
41.34167	435
41.35000	428
41.35833	422
41.36667	416
41.37500	409
41.38333	402
41.39167	393
41.40000	384
41.40833	373
41.41667	362
41.42500	354
41.43333	347
41.44167	341
41.45000	335
41.45833	328
41.46667	318
41.47500	306
41.48333	295
41.49167	287
41.50000	280
41.50833	276
41.51667	272
41.52500	266
41.53333	259
41.54167	252
41.55000	246
41.55833	240
41.56667	236
41.57500	233
41.58333	229
41.59167	226
41.60000	221
41.60833	215
41.61667	208
41.62500	201
41.63333	192
41.64167	185
41.65000	178
41.65833	174
41.66667	171
41.67500	170
41.68333	167
41.69167	162
41.70000	155
41.70833	146
41.71667	138
41.72500	131
41.73333	126
41.74167	122
41.75000	118
41.75833	115
41.76667	112
41.77500	109
41.78333	108
41.79167	108
41.80000	107
41.80833	106
41.81667	103
41.82500	100
41.83333	97
41.84167	95
41.85000	95
41.85833	95
41.86667	94
41.87500	92
41.88333	88
41.89167	85
41.90000	82
41.90833	80
41.91667	79
41.92500	78
41.93333	76
41.94167	74
41.95000	72
41.95833	70
41.96667	67
41.97500	65
41.98333	64
41.99167	65
42.00000	66
42.00833	66
42.01667	65
42.02500	63
42.03333	61
42.04167	58
42.05000	56
42.05833	53
42.06667	49
42.07500	47
42.08333	45
42.09167	44
42.10000	44
42.10833	42
42.11667	39
42.12500	35
42.13333	30
42.14167	26
42.15000	24
42.15833	24
42.16667	24
42.17500	24
42.18333	26
42.19167	28
42.20000	29
42.20833	28
42.21667	25
42.22500	21
42.23333	15
42.24167	10
42.25000	6
42.25833	5
42.26667	5
42.27500	7
42.28333	10
42.29167	14
42.30000	17
42.30833	19
42.31667	20
42.32500	19
42.33333	17
42.34167	16
42.35000	17
42.35833	19
42.36667	21
42.37500	22
42.38333	21
42.39167	18
42.40000	14
42.40833	9
42.41667	3
42.42500	-2
42.43333	-7
42.44167	-11
42.45000	-14
42.45833	-15
42.46667	-13
42.47500	-10
42.48333	-5
42.49167	-1
42.50000	3
42.50833	5
42.51667	6
42.52500	7
42.53333	9
42.54167	12
42.55000	16
42.55833	17
42.56667	15
42.57500	10
42.58333	4
42.59167	-2
42.60000	-6
42.60833	-4
42.61667	-1
42.62500	2
42.63333	4
42.64167	4
42.65000	2
42.65833	-1
42.66667	-4
42.67500	-6
42.68333	-7
42.69167	-7
42.70000	-5
42.70833	-2
42.71667	2
42.72500	5
42.73333	5
42.74167	3
42.75000	-0
42.75833	-3
42.76667	-5
42.77500	-5
42.78333	-4
42.79167	-2
42.80000	-0
42.80833	1
42.81667	1
42.82500	1
42.83333	0
42.84167	0
42.85000	0
42.85833	1
42.86667	1
42.87500	2
42.88333	2
42.89167	1
42.90000	1
42.90833	0
42.91667	1
42.92500	3
42.93333	4
42.94167	6
42.95000	6
42.95833	6
42.96667	6
42.97500	8
42.98333	10
42.99167	13
43.00000	16
43.00833	18
43.01667	18
43.02500	17
43.03333	14
43.04167	11
43.05000	10
43.05833	10
43.06667	11
43.07500	11
43.08333	9
43.09167	5
43.10000	1
43.10833	-3
43.11667	-6
43.12500	-8
43.13333	-8
43.14167	-8
43.15000	-10
43.15833	-12
43.16667	-13
43.17500	-14
43.18333	-12
43.19167	-8
43.20000	-3
43.20833	2
43.21667	6
43.22500	9
43.23333	9
43.24167	9
43.25000	10
43.25833	10
43.26667	10
43.27500	11
43.28333	11
43.29167	10
43.30000	8
43.30833	6
43.31667	4
43.32500	1
43.33333	-2
43.34167	-5
43.35000	-6
43.35833	-6
43.36667	-5
43.37500	-5
43.38333	-5
43.39167	-6
43.40000	-9
43.40833	-11
43.41667	-13
43.42500	-13
43.43333	-11
43.44167	-8
43.45000	-5
43.45833	-3
43.46667	-5
43.47500	-9
43.48333	-13
43.49167	-16
43.50000	-18
43.50833	-19
43.51667	-18
43.52500	-17
43.53333	-16
43.54167	-13
43.55000	-11
43.55833	-8
43.56667	-7
43.57500	-7
43.58333	-7
43.59167	-8
43.60000	-8
43.60833	-7
43.61667	-5
43.62500	-2
43.63333	0
43.64167	3
43.65000	6
43.65833	9
43.66667	11
43.67500	12
43.68333	11
43.69167	8
43.70000	3
43.70833	-5
43.71667	-11
43.72500	-17
43.73333	-20
43.74167	-20
43.75000	-18
43.75833	-15
43.76667	-15
43.77500	-17
43.78333	-20
43.79167	-22
43.80000	-23
43.80833	-22
43.81667	-20
43.82500	-19
43.83333	-20
43.84167	-22
43.85000	-25
43.85833	-27
43.86667	-27
43.87500	-24
43.88333	-21
43.89167	-18
43.90000	-15
43.90833	-14
43.91667	-14
43.92500	-13
43.93333	-12
43.94167	-11
43.95000	-10
43.95833	-9
43.96667	-9
43.97500	-12
43.98333	-15
43.99167	-19
44.00000	-22
44.00833	-25
44.01667	-26
44.02500	-26
44.03333	-25
44.04167	-24
44.05000	-24
44.05833	-24
44.06667	-24
44.07500	-23
44.08333	-21
44.09167	-20
44.10000	-19
44.10833	-19
44.11667	-19
44.12500	-19
44.13333	-18
44.14167	-17
44.15000	-15
44.15833	-12
44.16667	-9
44.17500	-7
44.18333	-6
44.19167	-6
44.20000	-8
44.20833	-9
44.21667	-9
44.22500	-9
44.23333	-11
44.24167	-13
44.25000	-17
44.25833	-20
44.26667	-22
44.27500	-20
44.28333	-18
44.29167	-15
44.30000	-14
44.30833	-14
44.31667	-16
44.32500	-17
44.33333	-18
44.34167	-19
44.35000	-20
44.35833	-22
44.36667	-23
44.37500	-25
44.38333	-25
44.39167	-25
44.40000	-25
44.40833	-27
44.41667	-29
44.42500	-30
44.43333	-29
44.44167	-27
44.45000	-25
44.45833	-22
44.46667	-20
44.47500	-18
44.48333	-18
44.49167	-20
44.50000	-22
44.50833	-24
44.51667	-25
44.52500	-23
44.53333	-18
44.54167	-14
44.55000	-11
44.55833	-11
44.56667	-15
44.57500	-22
44.58333	-29
44.59167	-35
44.60000	-37
44.60833	-36
44.61667	-33
44.62500	-30
44.63333	-28
44.64167	-25
44.65000	-23
44.65833	-20
44.66667	-19
44.67500	-20
44.68333	-23
44.69167	-28
44.70000	-33
44.70833	-35
44.71667	-35
44.72500	-32
44.73333	-28
44.74167	-26
44.75000	-25
44.75833	-26
44.76667	-27
44.77500	-26
44.78333	-24
44.79167	-20
44.80000	-17
44.80833	-16
44.81667	-16
44.82500	-17
44.83333	-18
44.84167	-19
44.85000	-19
44.85833	-19
44.86667	-18
44.87500	-17
44.88333	-17
44.89167	-17
44.90000	-18
44.90833	-18
44.91667	-17
44.92500	-15
44.93333	-11
44.94167	-9
44.95000	-8
44.95833	-9
44.96667	-12
44.97500	-16
44.98333	-19
44.99167	-20
45.00000	-20
45.00833	-21
45.01667	-21
45.02500	-21
45.03333	-20
45.04167	-19
45.05000	-18
45.05833	-18
45.06667	-19
45.07500	-22
45.08333	-24
45.09167	-26
45.10000	-28
45.10833	-30
45.11667	-31
45.12500	-31
45.13333	-28
45.14167	-26
45.15000	-24
45.15833	-24
45.16667	-24
45.17500	-25
45.18333	-25
45.19167	-24
45.20000	-24
45.20833	-25
45.21667	-26
45.22500	-26
45.23333	-26
45.24167	-25
45.25000	-26
45.25833	-28
45.26667	-30
45.27500	-32
45.28333	-34
45.29167	-33
45.30000	-30
45.30833	-27
45.31667	-24
45.32500	-22
45.33333	-19
45.34167	-18
45.35000	-18
45.35833	-19
45.36667	-19
45.37500	-17
45.38333	-15
45.39167	-13
45.40000	-12
45.40833	-12
45.41667	-14
45.42500	-16
45.43333	-17
45.44167	-19
45.45000	-21
45.45833	-24
45.46667	-26
45.47500	-29
45.48333	-31
45.49167	-33
45.50000	-34
45.50833	-32
45.51667	-30
45.52500	-28
45.53333	-27
45.54167	-28
45.55000	-30
45.55833	-32
45.56667	-32
45.57500	-31
45.58333	-29
45.59167	-26
45.60000	-24
45.60833	-22
45.61667	-22
45.62500	-24
45.63333	-25
45.64167	-26
45.65000	-25
45.65833	-24
45.66667	-23
45.67500	-22
45.68333	-21
45.69167	-21
45.70000	-20
45.70833	-20
45.71667	-21
45.72500	-23
45.73333	-25
45.74167	-26
45.75000	-27
45.75833	-27
45.76667	-26
45.77500	-24
45.78333	-23
45.79167	-22
45.80000	-22
45.80833	-22
45.81667	-23
45.82500	-25
45.83333	-27
45.84167	-27
45.85000	-26
45.85833	-23
45.86667	-19
45.87500	-15
45.88333	-13
45.89167	-12
45.90000	-12
45.90833	-11
45.91667	-9
45.92500	-9
45.93333	-10
45.94167	-14
45.95000	-21
45.95833	-28
45.96667	-33
45.97500	-36
45.98333	-37
45.99167	-35
46.00000	-33
46.00833	-32
46.01667	-30
46.02500	-29
46.03333	-28
46.04167	-28
46.05000	-28
46.05833	-28
46.06667	-27
46.07500	-26
46.08333	-25
46.09167	-26
46.10000	-27
46.10833	-29
46.11667	-30
46.12500	-30
46.13333	-29
46.14167	-28
46.15000	-30
46.15833	-34
46.16667	-36
46.17500	-38
46.18333	-39
46.19167	-38
46.20000	-38
46.20833	-39
46.21667	-41
46.22500	-40
46.23333	-38
46.24167	-35
46.25000	-33
46.25833	-34
46.26667	-37
46.27500	-41
46.28333	-43
46.29167	-42
46.30000	-40
46.30833	-37
46.31667	-36
46.32500	-36
46.33333	-36
46.34167	-37
46.35000	-38
46.35833	-39
46.36667	-39
46.37500	-39
46.38333	-39
46.39167	-40
46.40000	-43
46.40833	-47
46.41667	-51
46.42500	-51
46.43333	-46
46.44167	-41
46.45000	-34
46.45833	-30
46.46667	-29
46.47500	-31
46.48333	-35
46.49167	-39
46.50000	-42
46.50833	-42
46.51667	-41
46.52500	-41
46.53333	-40
46.54167	-41
46.55000	-41
46.55833	-41
46.56667	-41
46.57500	-39
46.58333	-37
46.59167	-35
46.60000	-34
46.60833	-34
46.61667	-36
46.62500	-37
46.63333	-37
46.64167	-36
46.65000	-35
46.65833	-34
46.66667	-34
46.67500	-34
46.68333	-35
46.69167	-36
46.70000	-37
46.70833	-39
46.71667	-39
46.72500	-37
46.73333	-33
46.74167	-29
46.75000	-26
46.75833	-25
46.76667	-29
46.77500	-36
46.78333	-42
46.79167	-46
46.80000	-48
46.80833	-46
46.81667	-43
46.82500	-38
46.83333	-33
46.84167	-29
46.85000	-26
46.85833	-23
46.86667	-20
46.87500	-16
46.88333	-15
46.89167	-17
46.90000	-21
46.90833	-26
46.91667	-31
46.92500	-34
46.93333	-34
46.94167	-33
46.95000	-31
46.95833	-31
46.96667	-31
46.97500	-32
46.98333	-34
46.99167	-34
47.00000	-34
47.00833	-33
47.01667	-33
47.02500	-35
47.03333	-40
47.04167	-45
47.05000	-48
47.05833	-50
47.06667	-50
47.07500	-47
47.08333	-43
47.09167	-38
47.10000	-32
47.10833	-25
47.11667	-19
47.12500	-15
47.13333	-15
47.14167	-17
47.15000	-21
47.15833	-25
47.16667	-28
47.17500	-30
47.18333	-30
47.19167	-29
47.20000	-26
47.20833	-22
47.21667	-19
47.22500	-17
47.23333	-17
47.24167	-18
47.25000	-18
47.25833	-18
47.26667	-20
47.27500	-23
47.28333	-27
47.29167	-33
47.30000	-39
47.30833	-43
47.31667	-45
47.32500	-44
47.33333	-39
47.34167	-34
47.35000	-29
47.35833	-26
47.36667	-28
47.37500	-32
47.38333	-36
47.39167	-39
47.40000	-39
47.40833	-37
47.41667	-32
47.42500	-27
47.43333	-22
47.44167	-19
47.45000	-19
47.45833	-21
47.46667	-24
47.47500	-28
47.48333	-31
47.49167	-31
47.50000	-29
47.50833	-27
47.51667	-26
47.52500	-28
47.53333	-34
47.54167	-41
47.55000	-47
47.55833	-52
47.56667	-55
47.57500	-55
47.58333	-54
47.59167	-52
47.60000	-50
47.60833	-48
47.61667	-47
47.62500	-45
47.63333	-43
47.64167	-39
47.65000	-35
47.65833	-32
47.66667	-30
47.67500	-31
47.68333	-33
47.69167	-36
47.70000	-40
47.70833	-41
47.71667	-41
47.72500	-40
47.73333	-37
47.74167	-36
47.75000	-35
47.75833	-36
47.76667	-36
47.77500	-38
47.78333	-40
47.79167	-43
47.80000	-46
47.80833	-48
47.81667	-50
47.82500	-50
47.83333	-49
47.84167	-47
47.85000	-45
47.85833	-42
47.86667	-37
47.87500	-30
47.88333	-25
47.89167	-21
47.90000	-20
47.90833	-22
47.91667	-25
47.92500	-28
47.93333	-30
47.94167	-31
47.95000	-33
47.95833	-36
47.96667	-38
47.97500	-40
47.98333	-39
47.99167	-36
48.00000	-32
48.00833	-27
48.01667	-23
48.02500	-20
48.03333	-20
48.04167	-23
48.05000	-27
48.05833	-31
48.06667	-34
48.07500	-37
48.08333	-38
48.09167	-36
48.10000	-34
48.10833	-32
48.11667	-30
48.12500	-30
48.13333	-29
48.14167	-29
48.15000	-27
48.15833	-25
48.16667	-24
48.17500	-24
48.18333	-26
48.19167	-29
48.20000	-33
48.20833	-35
48.21667	-35
48.22500	-34
48.23333	-31
48.24167	-29
48.25000	-29
48.25833	-30
48.26667	-31
48.27500	-32
48.28333	-33
48.29167	-33
48.30000	-33
48.30833	-34
48.31667	-36
48.32500	-36
48.33333	-36
48.34167	-35
48.35000	-34
48.35833	-33
48.36667	-31
48.37500	-29
48.38333	-29
48.39167	-30
48.40000	-32
48.40833	-36
48.41667	-40
48.42500	-43
48.43333	-45
48.44167	-45
48.45000	-44
48.45833	-42
48.46667	-38
48.47500	-35
48.48333	-35
48.49167	-37
48.50000	-41
48.50833	-45
48.51667	-50
48.52500	-52
48.53333	-51
48.54167	-50
48.55000	-50
48.55833	-50
48.56667	-52
48.57500	-52
48.58333	-51
48.59167	-46
48.60000	-40
48.60833	-33
48.61667	-27
48.62500	-24
48.63333	-24
48.64167	-27
48.65000	-30
48.65833	-33
48.66667	-35
48.67500	-35
48.68333	-33
48.69167	-30
48.70000	-29
48.70833	-29
48.71667	-31
48.72500	-34
48.73333	-37
48.74167	-40
48.75000	-40
48.75833	-40
48.76667	-41
48.77500	-42
48.78333	-41
48.79167	-37
48.80000	-31
48.80833	-25
48.81667	-22
48.82500	-22
48.83333	-27
48.84167	-33
48.85000	-39
48.85833	-44
48.86667	-49
48.87500	-52
48.88333	-55
48.89167	-57
48.90000	-58
48.90833	-57
48.91667	-55
48.92500	-52
48.93333	-49
48.94167	-46
48.95000	-43
48.95833	-41
48.96667	-40
48.97500	-40
48.98333	-39
48.99167	-38
49.00000	-38
49.00833	-40
49.01667	-45
49.02500	-50
49.03333	-55
49.04167	-57
49.05000	-54
49.05833	-49
49.06667	-42
49.07500	-36
49.08333	-34
49.09167	-35
49.10000	-38
49.10833	-40
49.11667	-41
49.12500	-41
49.13333	-40
49.14167	-40
49.15000	-43
49.15833	-47
49.16667	-51
49.17500	-55
49.18333	-59
49.19167	-62
49.20000	-65
49.20833	-64
49.21667	-62
49.22500	-57
49.23333	-52
49.24167	-48
49.25000	-46
49.25833	-45
49.26667	-45
49.27500	-44
49.28333	-43
49.29167	-42
49.30000	-41
49.30833	-39
49.31667	-38
49.32500	-36
49.33333	-35
49.34167	-34
49.35000	-34
49.35833	-35
49.36667	-34
49.37500	-33
49.38333	-32
49.39167	-33
49.40000	-36
49.40833	-39
49.41667	-41
49.42500	-41
49.43333	-39
49.44167	-37
49.45000	-35
49.45833	-35
49.46667	-35
49.47500	-37
49.48333	-38
49.49167	-39
49.50000	-40
49.50833	-41
49.51667	-42
49.52500	-44
49.53333	-47
49.54167	-50
49.55000	-55
49.55833	-60
49.56667	-61
49.57500	-60
49.58333	-57
49.59167	-52
49.60000	-48
49.60833	-47
49.61667	-47
49.62500	-48
49.63333	-48
49.64167	-46
49.65000	-44
49.65833	-40
49.66667	-37
49.67500	-34
49.68333	-31
49.69167	-29
49.70000	-27
49.70833	-24
49.71667	-22
49.72500	-21
49.73333	-22
49.74167	-25
49.75000	-28
49.75833	-32
49.76667	-36
49.77500	-40
49.78333	-43
49.79167	-44
49.80000	-43
49.80833	-40
49.81667	-36
49.82500	-33
49.83333	-31
49.84167	-31
49.85000	-33
49.85833	-35
49.86667	-38
49.87500	-41
49.88333	-43
49.89167	-45
49.90000	-45
49.90833	-47
49.91667	-48
49.92500	-47
49.93333	-44
49.94167	-42
49.95000	-42
49.95833	-44
49.96667	-47
49.97500	-49
49.98333	-49
49.99167	-44
50.00000	-38
50.00833	-32
50.01667	-28
50.02500	-27
50.03333	-28
50.04167	-31
50.05000	-36
50.05833	-40
50.06667	-45
50.07500	-47
50.08333	-48
50.09167	-46
50.10000	-42
50.10833	-36
50.11667	-30
50.12500	-26
50.13333	-25
50.14167	-26
50.15000	-27
50.15833	-28
50.16667	-29
50.17500	-31
50.18333	-33
50.19167	-37
50.20000	-39
50.20833	-39
50.21667	-36
50.22500	-33
50.23333	-30
50.24167	-28
50.25000	-28
50.25833	-29
50.26667	-31
50.27500	-33
50.28333	-36
50.29167	-38
50.30000	-40
50.30833	-38
50.31667	-35
50.32500	-31
50.33333	-27
50.34167	-23
50.35000	-20
50.35833	-18
50.36667	-16
50.37500	-15
50.38333	-15
50.39167	-16
50.40000	-16
50.40833	-14
50.41667	-10
50.42500	-7
50.43333	-5
50.44167	-6
50.45000	-9
50.45833	-12
50.46667	-14
50.47500	-13
50.48333	-13
50.49167	-13
50.50000	-13
50.50833	-14
50.51667	-14
50.52500	-10
50.53333	-3
50.54167	3
50.55000	9
50.55833	11
50.56667	11
50.57500	7
50.58333	4
50.59167	0
50.60000	-3
50.60833	-4
50.61667	-4
50.62500	-4
50.63333	-4
50.64167	-5
50.65000	-3
50.65833	-0
50.66667	5
50.67500	10
50.68333	14
50.69167	18
50.70000	20
50.70833	22
50.71667	23
50.72500	24
50.73333	24
50.74167	23
50.75000	23
50.75833	23
50.76667	24
50.77500	25
50.78333	26
50.79167	29
50.80000	31
50.80833	34
50.81667	37
50.82500	39
50.83333	41
50.84167	41
50.85000	40
50.85833	38
50.86667	37
50.87500	36
50.88333	35
50.89167	34
50.90000	33
50.90833	33
50.91667	33
50.92500	35
50.93333	38
50.94167	42
50.95000	43
50.95833	43
50.96667	43
50.97500	42
50.98333	41
50.99167	42
51.00000	43
51.00833	43
51.01667	43
51.02500	41
51.03333	40
51.04167	40
51.05000	42
51.05833	44
51.06667	47
51.07500	50
51.08333	51
51.09167	51
51.10000	51
51.10833	49
51.11667	48
51.12500	47
51.13333	47
51.14167	49
51.15000	51
51.15833	53
51.16667	53
51.17500	50
51.18333	48
51.19167	46
51.20000	44
51.20833	43
51.21667	43
51.22500	42
51.23333	40
51.24167	37
51.25000	35
51.25833	33
51.26667	32
51.27500	32
51.28333	32
51.29167	31
51.30000	30
51.30833	28
51.31667	25
51.32500	22
51.33333	18
51.34167	15
51.35000	12
51.35833	11
51.36667	12
51.37500	15
51.38333	18
51.39167	20
51.40000	22
51.40833	22
51.41667	21
51.42500	18
51.43333	15
51.44167	12
51.45000	10
51.45833	10
51.46667	11
51.47500	13
51.48333	16
51.49167	19
51.50000	22
51.50833	23
51.51667	23
51.52500	21
51.53333	19
51.54167	18
51.55000	19
51.55833	20
51.56667	20
51.57500	16
51.58333	10
51.59167	3
51.60000	-3
51.60833	-8
51.61667	-10
51.62500	-12
51.63333	-13
51.64167	-13
51.65000	-13
51.65833	-12
51.66667	-13
51.67500	-15
51.68333	-17
51.69167	-19
51.70000	-19
51.70833	-18
51.71667	-15
51.72500	-12
51.73333	-9
51.74167	-6
51.75000	-5
51.75833	-4
51.76667	-6
51.77500	-9
51.78333	-15
51.79167	-21
51.80000	-28
51.80833	-33
51.81667	-36
51.82500	-38
51.83333	-37
51.84167	-35
51.85000	-33
51.85833	-30
51.86667	-28
51.87500	-26
51.88333	-24
51.89167	-25
51.90000	-27
51.90833	-30
51.91667	-34
51.92500	-37
51.93333	-39
51.94167	-39
51.95000	-37
51.95833	-35
51.96667	-34
51.97500	-32
51.98333	-30
51.99167	-30
52.00000	-30
52.00833	-31
52.01667	-30
52.02500	-30
52.03333	-30
52.04167	-31
52.05000	-33
52.05833	-36
52.06667	-39
52.07500	-42
52.08333	-45
52.09167	-47
52.10000	-49
52.10833	-49
52.11667	-47
52.12500	-44
52.13333	-39
52.14167	-35
52.15000	-31
52.15833	-29
52.16667	-29
52.17500	-31
52.18333	-34
52.19167	-37
52.20000	-38
52.20833	-38
52.21667	-37
52.22500	-34
52.23333	-31
52.24167	-27
52.25000	-24
52.25833	-22
52.26667	-22
52.27500	-24
52.28333	-27
52.29167	-30
52.30000	-32
52.30833	-33
52.31667	-35
52.32500	-36
52.33333	-37
52.34167	-37
52.35000	-36
52.35833	-34
52.36667	-35
52.37500	-38
52.38333	-40
52.39167	-43
52.40000	-45
52.40833	-47
52.41667	-49
52.42500	-51
52.43333	-54
52.44167	-55
52.45000	-54
52.45833	-51
52.46667	-47
52.47500	-43
52.48333	-41
52.49167	-40
52.50000	-40
52.50833	-41
52.51667	-43
52.52500	-45
52.53333	-48
52.54167	-52
52.55000	-56
52.55833	-60
52.56667	-62
52.57500	-62
52.58333	-60
52.59167	-57
52.60000	-54
52.60833	-52
52.61667	-51
52.62500	-51
52.63333	-51
52.64167	-52
52.65000	-52
52.65833	-50
52.66667	-48
52.67500	-44
52.68333	-43
52.69167	-43
52.70000	-44
52.70833	-45
52.71667	-46
52.72500	-45
52.73333	-42
52.74167	-39
52.75000	-36
52.75833	-34
52.76667	-34
52.77500	-37
52.78333	-43
52.79167	-50
52.80000	-56
52.80833	-59
52.81667	-59
52.82500	-55
52.83333	-49
52.84167	-44
52.85000	-39
52.85833	-37
52.86667	-37
52.87500	-40
52.88333	-44
52.89167	-48
52.90000	-53
52.90833	-57
52.91667	-59
52.92500	-61
52.93333	-60
52.94167	-59
52.95000	-58
52.95833	-56
52.96667	-54
52.97500	-52
52.98333	-52
52.99167	-54
53.00000	-57
53.00833	-61
53.01667	-64
53.02500	-66
53.03333	-67
53.04167	-66
53.05000	-63
53.05833	-60
53.06667	-56
53.07500	-53
53.08333	-50
53.09167	-48
53.10000	-47
53.10833	-47
53.11667	-48
53.12500	-51
53.13333	-54
53.14167	-57
53.15000	-57
53.15833	-57
53.16667	-55
53.17500	-53
53.18333	-51
53.19167	-49
53.20000	-48
53.20833	-47
53.21667	-47
53.22500	-47
53.23333	-46
53.24167	-46
53.25000	-46
53.25833	-47
53.26667	-49
53.27500	-52
53.28333	-54
53.29167	-56
53.30000	-57
53.30833	-56
53.31667	-55
53.32500	-54
53.33333	-54
53.34167	-53
53.35000	-51
53.35833	-49
53.36667	-48
53.37500	-48
53.38333	-49
53.39167	-51
53.40000	-53
53.40833	-53
53.41667	-51
53.42500	-50
53.43333	-48
53.44167	-47
53.45000	-46
53.45833	-46
53.46667	-46
53.47500	-47
53.48333	-48
53.49167	-47
53.50000	-47
53.50833	-47
53.51667	-47
53.52500	-48
53.53333	-47
53.54167	-45
53.55000	-43
53.55833	-41
53.56667	-40
53.57500	-38
53.58333	-35
53.59167	-32
53.60000	-29
53.60833	-28
53.61667	-30
53.62500	-32
53.63333	-34
53.64167	-36
53.65000	-36
53.65833	-33
53.66667	-29
53.67500	-26
53.68333	-24
53.69167	-25
53.70000	-27
53.70833	-30
53.71667	-32
53.72500	-31
53.73333	-26
53.74167	-22
53.75000	-18
53.75833	-15
53.76667	-14
53.77500	-14
53.78333	-15
53.79167	-15
53.80000	-14
53.80833	-14
53.81667	-14
53.82500	-14
53.83333	-13
53.84167	-12
53.85000	-9
53.85833	-6
53.86667	-2
53.87500	1
53.88333	4
53.89167	4
53.90000	4
53.90833	3
53.91667	3
53.92500	4
53.93333	7
53.94167	12
53.95000	18
53.95833	24
53.96667	28
53.97500	29
53.98333	30
53.99167	31
54.00000	34
54.00833	38
54.01667	42
54.02500	45
54.03333	47
54.04167	48
54.05000	50
54.05833	53
54.06667	59
54.07500	66
54.08333	72
54.09167	75
54.10000	78
54.10833	80
54.11667	84
54.12500	89
54.13333	95
54.14167	101
54.15000	107
54.15833	113
54.16667	117
54.17500	120
54.18333	122
54.19167	124
54.20000	128
54.20833	133
54.21667	140
54.22500	148
54.23333	157
54.24167	164
54.25000	170
54.25833	176
54.26667	184
54.27500	192
54.28333	200
54.29167	208
54.30000	216
54.30833	222
54.31667	228
54.32500	236
54.33333	245
54.34167	254
54.35000	261
54.35833	267
54.36667	271
54.37500	276
54.38333	282
54.39167	288
54.40000	295
54.40833	304
54.41667	315
54.42500	327
54.43333	342
54.44167	357
54.45000	372
54.45833	385
54.46667	395
54.47500	402
54.48333	407
54.49167	411
54.50000	416
54.50833	424
54.51667	434
54.52500	444
54.53333	456
54.54167	466
54.55000	475
54.55833	483
54.56667	492
54.57500	502
54.58333	512
54.59167	523
54.60000	532
54.60833	541
54.61667	550
54.62500	559
54.63333	570
54.64167	582
54.65000	594
54.65833	605
54.66667	615
54.67500	623
54.68333	631
54.69167	640
54.70000	651
54.70833	663
54.71667	676
54.72500	689
54.73333	702
54.74167	714
54.75000	727
54.75833	739
54.76667	750
54.77500	761
54.78333	771
54.79167	781
54.80000	791
54.80833	799
54.81667	808
54.82500	820
54.83333	835
54.84167	849
54.85000	864
54.85833	876
54.86667	884
54.87500	891
54.88333	898
54.89167	907
54.90000	917
54.90833	926
54.91667	936
54.92500	945
54.93333	955
54.94167	966
54.95000	979
54.95833	991
54.96667	1001
54.97500	1010
54.98333	1018
54.99167	1026
55.00000	1033
55.00833	1040
55.01667	1048
55.02500	1055
55.03333	1062
55.04167	1069
55.05000	1078
55.05833	1086
55.06667	1092
55.07500	1097
55.08333	1102
55.09167	1108
55.10000	1114
55.10833	1122
55.11667	1131
55.12500	1141
55.13333	1150
55.14167	1159
55.15000	1168
55.15833	1176
55.16667	1184
55.17500	1191
55.18333	1196
55.19167	1201
55.20000	1205
55.20833	1208
55.21667	1211
55.22500	1213
55.23333	1214
55.24167	1215
55.25000	1218
55.25833	1223
55.26667	1230
55.27500	1239
55.28333	1248
55.29167	1257
55.30000	1264
55.30833	1266
55.31667	1266
55.32500	1264
55.33333	1263
55.34167	1263
55.35000	1265
55.35833	1269
55.36667	1272
55.37500	1275
55.38333	1278
55.39167	1281
55.40000	1283
55.40833	1286
55.41667	1288
55.42500	1290
55.43333	1292
55.44167	1294
55.45000	1294
55.45833	1293
55.46667	1291
55.47500	1289
55.48333	1288
55.49167	1286
55.50000	1285
55.50833	1284
55.51667	1283
55.52500	1281
55.53333	1279
55.54167	1277
55.55000	1275
55.55833	1273
55.56667	1271
55.57500	1270
55.58333	1267
55.59167	1262
55.60000	1256
55.60833	1252
55.61667	1249
55.62500	1250
55.63333	1255
55.64167	1259
55.65000	1262
55.65833	1264
55.66667	1263
55.67500	1260
55.68333	1254
55.69167	1247
55.70000	1239
55.70833	1232
55.71667	1227
55.72500	1225
55.73333	1225
55.74167	1223
55.75000	1219
55.75833	1212
55.76667	1203
55.77500	1194
55.78333	1187
55.79167	1181
55.80000	1176
55.80833	1172
55.81667	1168
55.82500	1164
55.83333	1162
55.84167	1160
55.85000	1159
55.85833	1157
55.86667	1153
55.87500	1148
55.88333	1140
55.89167	1132
55.90000	1123
55.90833	1115
55.91667	1108
55.92500	1103
55.93333	1099
55.94167	1095
55.95000	1091
55.95833	1086
55.96667	1081
55.97500	1075
55.98333	1070
55.99167	1064
56.00000	1058
56.00833	1052
56.01667	1046
56.02500	1041
56.03333	1035
56.04167	1030
56.05000	1024
56.05833	1018
56.06667	1013
56.07500	1008
56.08333	1004
56.09167	1001
56.10000	997
56.10833	991
56.11667	983
56.12500	974
56.13333	965
56.14167	957
56.15000	951
56.15833	948
56.16667	944
56.17500	941
56.18333	936
56.19167	931
56.20000	925
56.20833	919
56.21667	912
56.22500	905
56.23333	898
56.24167	891
56.25000	884
56.25833	876
56.26667	868
56.27500	858
56.28333	848
56.29167	838
56.30000	829
56.30833	821
56.31667	813
56.32500	807
56.33333	800
56.34167	794
56.35000	788
56.35833	783
56.36667	781
56.37500	780
56.38333	778
56.39167	775
56.40000	770
56.40833	765
56.41667	761
56.42500	758
56.43333	757
56.44167	755
56.45000	749
56.45833	741
56.46667	730
56.47500	719
56.48333	709
56.49167	702
56.50000	697
56.50833	694
56.51667	692
56.52500	688
56.53333	684
56.54167	678
56.55000	670
56.55833	662
56.56667	654
56.57500	647
56.58333	642
56.59167	637
56.60000	633
56.60833	628
56.61667	623
56.62500	615
56.63333	607
56.64167	600
56.65000	594
56.65833	590
56.66667	588
56.67500	585
56.68333	581
56.69167	575
56.70000	567
56.70833	558
56.71667	549
56.72500	542
56.73333	537
56.74167	533
56.75000	532
56.75833	532
56.76667	532
56.77500	530
56.78333	527
56.79167	523
56.80000	519
56.80833	517
56.81667	516
56.82500	515
56.83333	513
56.84167	508
56.85000	500
56.85833	492
56.86667	486
56.87500	481
56.88333	477
56.89167	474
56.90000	470
56.90833	464
56.91667	457
56.92500	450
56.93333	444
56.94167	437
56.95000	430
56.95833	425
56.96667	420
56.97500	415
56.98333	410
56.99167	405
57.00000	400
57.00833	396
57.01667	392
57.02500	390
57.03333	391
57.04167	392
57.05000	392
57.05833	393
57.06667	391
57.07500	388
57.08333	383
57.09167	376
57.10000	368
57.10833	361
57.11667	356
57.12500	352
57.13333	349
57.14167	348
57.15000	348
57.15833	349
57.16667	348
57.17500	346
57.18333	343
57.19167	340
57.20000	336
57.20833	334
57.21667	332
57.22500	330
57.23333	326
57.24167	322
57.25000	317
57.25833	310
57.26667	302
57.27500	293
57.28333	284
57.29167	275
57.30000	269
57.30833	265
57.31667	264
57.32500	267
57.33333	271
57.34167	275
57.35000	280
57.35833	282
57.36667	284
57.37500	283
57.38333	280
57.39167	275
57.40000	271
57.40833	267
57.41667	265
57.42500	264
57.43333	263
57.44167	263
57.45000	261
57.45833	259
57.46667	256
57.47500	253
57.48333	248
57.49167	241
57.50000	232
57.50833	222
57.51667	214
57.52500	208
57.53333	205
57.54167	205
57.55000	207
57.55833	210
57.56667	212
57.57500	212
57.58333	211
57.59167	209
57.60000	206
57.60833	203
57.61667	200
57.62500	199
57.63333	198
57.64167	198
57.65000	197
57.65833	195
57.66667	191
57.67500	186
57.68333	183
57.69167	181
57.70000	182
57.70833	184
57.71667	186
57.72500	187
57.73333	188
57.74167	187
57.75000	187
57.75833	185
57.76667	183
57.77500	180
57.78333	177
57.79167	174
57.80000	171
57.80833	168
57.81667	165
57.82500	161
57.83333	157
57.84167	154
57.85000	152
57.85833	150
57.86667	148
57.87500	145
57.88333	143
57.89167	141
57.90000	138
57.90833	137
57.91667	136
57.92500	134
57.93333	134
57.94167	135
57.95000	138
57.95833	143
57.96667	148
57.97500	150
57.98333	151
57.99167	149
58.00000	145
58.00833	138
58.01667	131
58.02500	123
58.03333	116
58.04167	112
58.05000	110
58.05833	111
58.06667	114
58.07500	116
58.08333	117
58.09167	115
58.10000	113
58.10833	111
58.11667	111
58.12500	113
58.13333	115
58.14167	117
58.15000	117
58.15833	117
58.16667	114
58.17500	110
58.18333	104
58.19167	99
58.20000	94
58.20833	92
58.21667	90
58.22500	90
58.23333	90
58.24167	91
58.25000	91
58.25833	93
58.26667	94
58.27500	93
58.28333	92
58.29167	91
58.30000	89
58.30833	87
58.31667	85
58.32500	83
58.33333	81
58.34167	80
58.35000	79
58.35833	79
58.36667	79
58.37500	79
58.38333	78
58.39167	76
58.40000	74
58.40833	74
58.41667	75
58.42500	78
58.43333	80
58.44167	82
58.45000	83
58.45833	82
58.46667	80
58.47500	78
58.48333	78
58.49167	78
58.50000	79
58.50833	79
58.51667	77
58.52500	73
58.53333	67
58.54167	62
58.55000	59
58.55833	58
58.56667	58
58.57500	60
58.58333	61
58.59167	62
58.60000	63
58.60833	64
58.61667	64
58.62500	64
58.63333	64
58.64167	64
58.65000	64
58.65833	65
58.66667	66
58.67500	66
58.68333	66
58.69167	66
58.70000	65
58.70833	61
58.71667	55
58.72500	50
58.73333	45
58.74167	44
58.75000	45
58.75833	47
58.76667	49
58.77500	51
58.78333	53
58.79167	54
58.80000	54
58.80833	53
58.81667	52
58.82500	51
58.83333	48
58.84167	45
58.85000	42
58.85833	40
58.86667	39
58.87500	39
58.88333	38
58.89167	36
58.90000	32
58.90833	28
58.91667	24
58.92500	22
58.93333	23
58.94167	25
58.95000	27
58.95833	30
58.96667	32
58.97500	33
58.98333	34
58.99167	36
59.00000	38
59.00833	39
59.01667	41
59.02500	41
59.03333	40
59.04167	38
59.05000	35
59.05833	32
59.06667	28
59.07500	26
59.08333	24
59.09167	24
59.10000	24
59.10833	23
59.11667	21
59.12500	19
59.13333	17
59.14167	15
59.15000	15
59.15833	16
59.16667	18
59.17500	19
59.18333	20
59.19167	20
59.20000	20
59.20833	19
59.21667	18
59.22500	17
59.23333	19
59.24167	22
59.25000	26
59.25833	29
59.26667	30
59.27500	29
59.28333	26
59.29167	21
59.30000	18
59.30833	16
59.31667	17
59.32500	21
59.33333	25
59.34167	29
59.35000	31
59.35833	31
59.36667	31
59.37500	30
59.38333	29
59.39167	27
59.40000	24
59.40833	21
59.41667	19
59.42500	19
59.43333	20
59.44167	21
59.45000	19
59.45833	15
59.46667	10
59.47500	6
59.48333	4
59.49167	4
59.50000	5
59.50833	6
59.51667	6
59.52500	6
59.53333	6
59.54167	6
59.55000	8
59.55833	11
59.56667	14
59.57500	16
59.58333	17
59.59167	18
59.60000	18
59.60833	16
59.61667	14
59.62500	13
59.63333	12
59.64167	14
59.65000	17
59.65833	20
59.66667	23
59.67500	24
59.68333	23
59.69167	20
59.70000	16
59.70833	10
59.71667	5
59.72500	1
59.73333	-1
59.74167	-1
59.75000	0
59.75833	1
59.76667	2
59.77500	2
59.78333	1
59.79167	1
59.80000	-0
59.80833	-2
59.81667	-4
59.82500	-6
59.83333	-8
59.84167	-9
59.85000	-8
59.85833	-8
59.86667	-7
59.87500	-8
59.88333	-8
59.89167	-6
59.90000	-2
59.90833	2
59.91667	6
59.92500	7
59.93333	6
59.94167	4
59.95000	4
59.95833	6
59.96667	10
59.97500	13
59.98333	13
59.99167	10
60.00000	4

[LC Chromatogram(Detector A-Ch2)]
Interval(msec)	500
# of Points	7201
Start Time(min)	0.000
End Time(min)	60.000
Intensity Units	mV
Intensity Multiplier	0.001
Wavelength(nm)	230
R.Time (min)	Intensity
0.00000	-139
0.00833	-139
0.01667	-27
0.02500	-0
0.03333	-3
0.04167	-8
0.05000	-13
0.05833	-18
0.06667	-21
0.07500	-23
0.08333	-24
0.09167	-25
0.10000	-27
0.10833	-30
0.11667	-34
0.12500	-40
0.13333	-45
0.14167	-51
0.15000	-54
0.15833	-57
0.16667	-58
0.17500	-60
0.18333	-62
0.19167	-66
0.20000	-70
0.20833	-74
0.21667	-78
0.22500	-82
0.23333	-86
0.24167	-90
0.25000	-94
0.25833	-97
0.26667	-99
0.27500	-101
0.28333	-103
0.29167	-105
0.30000	-107
0.30833	-110
0.31667	-113
0.32500	-115
0.33333	-118
0.34167	-121
0.35000	-123
0.35833	-124
0.36667	-125
0.37500	-125
0.38333	-126
0.39167	-129
0.40000	-134
0.40833	-140
0.41667	-145
0.42500	-150
0.43333	-153
0.44167	-156
0.45000	-157
0.45833	-159
0.46667	-160
0.47500	-161
0.48333	-160
0.49167	-160
0.50000	-159
0.50833	-160
0.51667	-162
0.52500	-165
0.53333	-168
0.54167	-171
0.55000	-174
0.55833	-177
0.56667	-180
0.57500	-182
0.58333	-183
0.59167	-184
0.60000	-185
0.60833	-186
0.61667	-188
0.62500	-191
0.63333	-193
0.64167	-194
0.65000	-196
0.65833	-198
0.66667	-201
0.67500	-204
0.68333	-207
0.69167	-210
0.70000	-211
0.70833	-211
0.71667	-211
0.72500	-210
0.73333	-210
0.74167	-210
0.75000	-212
0.75833	-215
0.76667	-219
0.77500	-223
0.78333	-227
0.79167	-231
0.80000	-236
0.80833	-240
0.81667	-243
0.82500	-245
0.83333	-246
0.84167	-247
0.85000	-248
0.85833	-250
0.86667	-253
0.87500	-255
0.88333	-256
0.89167	-258
0.90000	-260
0.90833	-264
0.91667	-268
0.92500	-272
0.93333	-275
0.94167	-276
0.95000	-276
0.95833	-276
0.96667	-277
0.97500	-278
0.98333	-279
0.99167	-280
1.00000	-281
1.00833	-281
1.01667	-280
1.02500	-278
1.03333	-277
1.04167	-278
1.05000	-281
1.05833	-286
1.06667	-291
1.07500	-296
1.08333	-300
1.09167	-303
1.10000	-304
1.10833	-304
1.11667	-301
1.12500	-299
1.13333	-298
1.14167	-299
1.15000	-302
1.15833	-307
1.16667	-312
1.17500	-315
1.18333	-315
1.19167	-315
1.20000	-315
1.20833	-316
1.21667	-319
1.22500	-322
1.23333	-325
1.24167	-328
1.25000	-330
1.25833	-332
1.26667	-334
1.27500	-336
1.28333	-338
1.29167	-340
1.30000	-340
1.30833	-339
1.31667	-338
1.32500	-338
1.33333	-339
1.34167	-340
1.35000	-342
1.35833	-344
1.36667	-345
1.37500	-347
1.38333	-349
1.39167	-351
1.40000	-353
1.40833	-355
1.41667	-357
1.42500	-360
1.43333	-364
1.44167	-369
1.45000	-373
1.45833	-376
1.46667	-378
1.47500	-377
1.48333	-375
1.49167	-372
1.50000	-370
1.50833	-368
1.51667	-367
1.52500	-368
1.53333	-369
1.54167	-372
1.55000	-374
1.55833	-377
1.56667	-380
1.57500	-383
1.58333	-386
1.59167	-389
1.60000	-394
1.60833	-398
1.61667	-402
1.62500	-405
1.63333	-406
1.64167	-405
1.65000	-403
1.65833	-403
1.66667	-403
1.67500	-403
1.68333	-404
1.69167	-404
1.70000	-403
1.70833	-402
1.71667	-402
1.72500	-404
1.73333	-405
1.74167	-405
1.75000	-406
1.75833	-407
1.76667	-411
1.77500	-415
1.78333	-420
1.79167	-423
1.80000	-424
1.80833	-424
1.81667	-423
1.82500	-422
1.83333	-421
1.84167	-420
1.85000	-420
1.85833	-420
1.86667	-419
1.87500	-419
1.88333	-420
1.89167	-420
1.90000	-420
1.90833	-419
1.91667	-419
1.92500	-419
1.93333	-422
1.94167	-425
1.95000	-428
1.95833	-430
1.96667	-432
1.97500	-434
1.98333	-436
1.99167	-438
2.00000	-439
2.00833	-441
2.01667	-441
2.02500	-441
2.03333	-441
2.04167	-441
2.05000	-442
2.05833	-443
2.06667	-445
2.07500	-447
2.08333	-449
2.09167	-451
2.10000	-451
2.10833	-451
2.11667	-451
2.12500	-451
2.13333	-453
2.14167	-454
2.15000	-456
2.15833	-455
2.16667	-454
2.17500	-454
2.18333	-454
2.19167	-456
2.20000	-458
2.20833	-460
2.21667	-460
2.22500	-459
2.23333	-457
2.24167	-455
2.25000	-455
2.25833	-457
2.26667	-462
2.27500	-467
2.28333	-471
2.29167	-473
2.30000	-474
2.30833	-473
2.31667	-472
2.32500	-470
2.33333	-469
2.34167	-467
2.35000	-466
2.35833	-468
2.36667	-470
2.37500	-473
2.38333	-475
2.39167	-476
2.40000	-474
2.40833	-472
2.41667	-472
2.42500	-473
2.43333	-475
2.44167	-477
2.45000	-478
2.45833	-477
2.46667	-475
2.47500	-475
2.48333	-476
2.49167	-479
2.50000	-483
2.50833	-487
2.51667	-491
2.52500	-493
2.53333	-495
2.54167	-495
2.55000	-494
2.55833	-493
2.56667	-493
2.57500	-492
2.58333	-492
2.59167	-493
2.60000	-493
2.60833	-494
2.61667	-496
2.62500	-498
2.63333	-500
2.64167	-503
2.65000	-506
2.65833	-509
2.66667	-512
2.67500	-513
2.68333	-513
2.69167	-514
2.70000	-515
2.70833	-516
2.71667	-518
2.72500	-520
2.73333	-520
2.74167	-518
2.75000	-516
2.75833	-514
2.76667	-512
2.77500	-512
2.78333	-514
2.79167	-515
2.80000	-516
2.80833	-517
2.81667	-519
2.82500	-522
2.83333	-526
2.84167	-530
2.85000	-531
2.85833	-530
2.86667	-527
2.87500	-525
2.88333	-523
2.89167	-521
2.90000	-521
2.90833	-523
2.91667	-525
2.92500	-527
2.93333	-528
2.94167	-529
2.95000	-530
2.95833	-531
2.96667	-532
2.97500	-534
2.98333	-535
2.99167	-536
3.00000	-535
3.00833	-532
3.01667	-530
3.02500	-530
3.03333	-531
3.04167	-533
3.05000	-536
3.05833	-538
3.06667	-539
3.07500	-540
3.08333	-541
3.09167	-541
3.10000	-543
3.10833	-545
3.11667	-548
3.12500	-551
3.13333	-553
3.14167	-553
3.15000	-552
3.15833	-551
3.16667	-549
3.17500	-546
3.18333	-544
3.19167	-542
3.20000	-543
3.20833	-545
3.21667	-548
3.22500	-552
3.23333	-555
3.24167	-557
3.25000	-558
3.25833	-559
3.26667	-560
3.27500	-563
3.28333	-567
3.29167	-571
3.30000	-575
3.30833	-577
3.31667	-577
3.32500	-575
3.33333	-574
3.34167	-572
3.35000	-570
3.35833	-569
3.36667	-568
3.37500	-567
3.38333	-566
3.39167	-565
3.40000	-564
3.40833	-563
3.41667	-562
3.42500	-561
3.43333	-561
3.44167	-561
3.45000	-562
3.45833	-563
3.46667	-563
3.47500	-564
3.48333	-566
3.49167	-567
3.50000	-567
3.50833	-567
3.51667	-566
3.52500	-564
3.53333	-563
3.54167	-563
3.55000	-562
3.55833	-561
3.56667	-559
3.57500	-558
3.58333	-558
3.59167	-561
3.60000	-566
3.60833	-571
3.61667	-574
3.62500	-577
3.63333	-580
3.64167	-581
3.65000	-581
3.65833	-582
3.66667	-584
3.67500	-587
3.68333	-590
3.69167	-592
3.70000	-593
3.70833	-592
3.71667	-590
3.72500	-586
3.73333	-584
3.74167	-583
3.75000	-583
3.75833	-584
3.76667	-584
3.77500	-584
3.78333	-584
3.79167	-583
3.80000	-584
3.80833	-586
3.81667	-588
3.82500	-592
3.83333	-594
3.84167	-596
3.85000	-596
3.85833	-597
3.86667	-597
3.87500	-598
3.88333	-599
3.89167	-600
3.90000	-600
3.90833	-599
3.91667	-598
3.92500	-597
3.93333	-597
3.94167	-599
3.95000	-600
3.95833	-600
3.96667	-598
3.97500	-595
3.98333	-593
3.99167	-591
4.00000	-592
4.00833	-593
4.01667	-595
4.02500	-597
4.03333	-598
4.04167	-600
4.05000	-602
4.05833	-603
4.06667	-603
4.07500	-602
4.08333	-602
4.09167	-602
4.10000	-603
4.10833	-603
4.11667	-602
4.12500	-600
4.13333	-599
4.14167	-598
4.15000	-599
4.15833	-600
4.16667	-601
4.17500	-603
4.18333	-603
4.19167	-604
4.20000	-606
4.20833	-608
4.21667	-611
4.22500	-613
4.23333	-614
4.24167	-614
4.25000	-613
4.25833	-611
4.26667	-609
4.27500	-608
4.28333	-607
4.29167	-606
4.30000	-607
4.30833	-609
4.31667	-611
4.32500	-612
4.33333	-613
4.34167	-613
4.35000	-612
4.35833	-612
4.36667	-614
4.37500	-617
4.38333	-620
4.39167	-622
4.40000	-621
4.40833	-620
4.41667	-618
4.42500	-618
4.43333	-618
4.44167	-618
4.45000	-618
4.45833	-616
4.46667	-614
4.47500	-613
4.48333	-613
4.49167	-615
4.50000	-616
4.50833	-619
4.51667	-622
4.52500	-625
4.53333	-627
4.54167	-626
4.55000	-623
4.55833	-620
4.56667	-617
4.57500	-615
4.58333	-615
4.59167	-615
4.60000	-617
4.60833	-620
4.61667	-624
4.62500	-628
4.63333	-630
4.64167	-631
4.65000	-630
4.65833	-628
4.66667	-627
4.67500	-627
4.68333	-627
4.69167	-628
4.70000	-628
4.70833	-627
4.71667	-625
4.72500	-624
4.73333	-623
4.74167	-622
4.75000	-623
4.75833	-624
4.76667	-625
4.77500	-625
4.78333	-627
4.79167	-628
4.80000	-629
4.80833	-629
4.81667	-628
4.82500	-627
4.83333	-627
4.84167	-627
4.85000	-629
4.85833	-631
4.86667	-633
4.87500	-635
4.88333	-635
4.89167	-635
4.90000	-635
4.90833	-635
4.91667	-636
4.92500	-638
4.93333	-639
4.94167	-639
4.95000	-638
4.95833	-637
4.96667	-635
4.97500	-633
4.98333	-632
4.99167	-631
5.00000	-629
5.00833	-628
5.01667	-628
5.02500	-628
5.03333	-629
5.04167	-630
5.05000	-632
5.05833	-633
5.06667	-634
5.07500	-635
5.08333	-637
5.09167	-640
5.10000	-642
5.10833	-645
5.11667	-647
5.12500	-648
5.13333	-649
5.14167	-650
5.15000	-651
5.15833	-651
5.16667	-651
5.17500	-651
5.18333	-650
5.19167	-649
5.20000	-649
5.20833	-648
5.21667	-648
5.22500	-649
5.23333	-650
5.24167	-650
5.25000	-650
5.25833	-650
5.26667	-648
5.27500	-647
5.28333	-647
5.29167	-647
5.30000	-648
5.30833	-649
5.31667	-648
5.32500	-647
5.33333	-645
5.34167	-644
5.35000	-643
5.35833	-645
5.36667	-648
5.37500	-650
5.38333	-651
5.39167	-651
5.40000	-652
5.40833	-653
5.41667	-654
5.42500	-655
5.43333	-655
5.44167	-653
5.45000	-652
5.45833	-651
5.46667	-650
5.47500	-651
5.48333	-652
5.49167	-654
5.50000	-655
5.50833	-656
5.51667	-656
5.52500	-656
5.53333	-655
5.54167	-656
5.55000	-657
5.55833	-660
5.56667	-662
5.57500	-663
5.58333	-663
5.59167	-662
5.60000	-659
5.60833	-655
5.61667	-653
5.62500	-653
5.63333	-656
5.64167	-659
5.65000	-662
5.65833	-664
5.66667	-663
5.67500	-662
5.68333	-661
5.69167	-660
5.70000	-660
5.70833	-659
5.71667	-657
5.72500	-653
5.73333	-651
5.74167	-651
5.75000	-653
5.75833	-658
5.76667	-663
5.77500	-668
5.78333	-670
5.79167	-671
5.80000	-670
5.80833	-669
5.81667	-668
5.82500	-666
5.83333	-664
5.84167	-662
5.85000	-661
5.85833	-660
5.86667	-661
5.87500	-662
5.88333	-663
5.89167	-665
5.90000	-666
5.90833	-667
5.91667	-667
5.92500	-666
5.93333	-666
5.94167	-666
5.95000	-668
5.95833	-669
5.96667	-670
5.97500	-669
5.98333	-667
5.99167	-665
6.00000	-665
6.00833	-667
6.01667	-671
6.02500	-674
6.03333	-675
6.04167	-673
6.05000	-669
6.05833	-666
6.06667	-663
6.07500	-663
6.08333	-665
6.09167	-668
6.10000	-671
6.10833	-674
6.11667	-676
6.12500	-676
6.13333	-676
6.14167	-676
6.15000	-675
6.15833	-674
6.16667	-673
6.17500	-674
6.18333	-675
6.19167	-677
6.20000	-678
6.20833	-679
6.21667	-679
6.22500	-677
6.23333	-676
6.24167	-676
6.25000	-676
6.25833	-678
6.26667	-680
6.27500	-681
6.28333	-682
6.29167	-682
6.30000	-680
6.30833	-677
6.31667	-676
6.32500	-676
6.33333	-677
6.34167	-678
6.35000	-679
6.35833	-679
6.36667	-677
6.37500	-676
6.38333	-676
6.39167	-678
6.40000	-679
6.40833	-680
6.41667	-679
6.42500	-677
6.43333	-675
6.44167	-674
6.45000	-675
6.45833	-677
6.46667	-679
6.47500	-681
6.48333	-682
6.49167	-682
6.50000	-682
6.50833	-682
6.51667	-682
6.52500	-682
6.53333	-681
6.54167	-681
6.55000	-682
6.55833	-685
6.56667	-688
6.57500	-689
6.58333	-688
6.59167	-687
6.60000	-686
6.60833	-686
6.61667	-687
6.62500	-689
6.63333	-691
6.64167	-692
6.65000	-691
6.65833	-690
6.66667	-688
6.67500	-686
6.68333	-686
6.69167	-686
6.70000	-687
6.70833	-688
6.71667	-687
6.72500	-686
6.73333	-685
6.74167	-685
6.75000	-685
6.75833	-685
6.76667	-684
6.77500	-683
6.78333	-681
6.79167	-680
6.80000	-680
6.80833	-681
6.81667	-682
6.82500	-682
6.83333	-683
6.84167	-684
6.85000	-686
6.85833	-687
6.86667	-687
6.87500	-688
6.88333	-688
6.89167	-688
6.90000	-688
6.90833	-690
6.91667	-692
6.92500	-695
6.93333	-697
6.94167	-697
6.95000	-696
6.95833	-692
6.96667	-688
6.97500	-685
6.98333	-684
6.99167	-684
7.00000	-684
7.00833	-684
7.01667	-683
7.02500	-681
7.03333	-680
7.04167	-680
7.05000	-680
7.05833	-680
7.06667	-679
7.07500	-679
7.08333	-681
7.09167	-683
7.10000	-683
7.10833	-684
7.11667	-685
7.12500	-686
7.13333	-688
7.14167	-689
7.15000	-690
7.15833	-691
7.16667	-692
7.17500	-694
7.18333	-696
7.19167	-698
7.20000	-700
7.20833	-701
7.21667	-701
7.22500	-700
7.23333	-700
7.24167	-700
7.25000	-700
7.25833	-700
7.26667	-699
7.27500	-697
7.28333	-695
7.29167	-693
7.30000	-691
7.30833	-689
7.31667	-688
7.32500	-687
7.33333	-689
7.34167	-693
7.35000	-698
7.35833	-702
7.36667	-704
7.37500	-704
7.38333	-700
7.39167	-696
7.40000	-693
7.40833	-690
7.41667	-689
7.42500	-689
7.43333	-691
7.44167	-694
7.45000	-697
7.45833	-699
7.46667	-700
7.47500	-700
7.48333	-698
7.49167	-697
7.50000	-696
7.50833	-698
7.51667	-700
7.52500	-702
7.53333	-703
7.54167	-703
7.55000	-702
7.55833	-703
7.56667	-704
7.57500	-705
7.58333	-705
7.59167	-704
7.60000	-703
7.60833	-702
7.61667	-702
7.62500	-701
7.63333	-701
7.64167	-702
7.65000	-703
7.65833	-704
7.66667	-705
7.67500	-705
7.68333	-705
7.69167	-704
7.70000	-705
7.70833	-705
7.71667	-706
7.72500	-705
7.73333	-705
7.74167	-704
7.75000	-704
7.75833	-705
7.76667	-706
7.77500	-706
7.78333	-704
7.79167	-702
7.80000	-701
7.80833	-701
7.81667	-701
7.82500	-701
7.83333	-701
7.84167	-702
7.85000	-704
7.85833	-706
7.86667	-708
7.87500	-710
7.88333	-711
7.89167	-711
7.90000	-711
7.90833	-711
7.91667	-710
7.92500	-711
7.93333	-711
7.94167	-712
7.95000	-712
7.95833	-714
7.96667	-715
7.97500	-717
7.98333	-718
7.99167	-718
8.00000	-716
8.00833	-713
8.01667	-710
8.02500	-708
8.03333	-708
8.04167	-709
8.05000	-712
8.05833	-715
8.06667	-718
8.07500	-720
8.08333	-721
8.09167	-721
8.10000	-721
8.10833	-719
8.11667	-718
8.12500	-716
8.13333	-715
8.14167	-713
8.15000	-712
8.15833	-712
8.16667	-712
8.17500	-712
8.18333	-712
8.19167	-711
8.20000	-709
8.20833	-706
8.21667	-703
8.22500	-699
8.23333	-696
8.24167	-694
8.25000	-694
8.25833	-697
8.26667	-700
8.27500	-704
8.28333	-706
8.29167	-707
8.30000	-708
8.30833	-708
8.31667	-708
8.32500	-709
8.33333	-709
8.34167	-710
8.35000	-710
8.35833	-710
8.36667	-709
8.37500	-708
8.38333	-707
8.39167	-707
8.40000	-710
8.40833	-714
8.41667	-716
8.42500	-718
8.43333	-719
8.44167	-718
8.45000	-716
8.45833	-714
8.46667	-712
8.47500	-711
8.48333	-711
8.49167	-711
8.50000	-712
8.50833	-713
8.51667	-714
8.52500	-716
8.53333	-717
8.54167	-719
8.55000	-720
8.55833	-721
8.56667	-719
8.57500	-717
8.58333	-714
8.59167	-711
8.60000	-711
8.60833	-712
8.61667	-714
8.62500	-716
8.63333	-717
8.64167	-718
8.65000	-718
8.65833	-718
8.66667	-719
8.67500	-720
8.68333	-721
8.69167	-722
8.70000	-722
8.70833	-722
8.71667	-722
8.72500	-721
8.73333	-720
8.74167	-719
8.75000	-719
8.75833	-719
8.76667	-721
8.77500	-722
8.78333	-724
8.79167	-725
8.80000	-726
8.80833	-724
8.81667	-721
8.82500	-717
8.83333	-713
8.84167	-708
8.85000	-705
8.85833	-703
8.86667	-704
8.87500	-705
8.88333	-708
8.89167	-711
8.90000	-713
8.90833	-715
8.91667	-717
8.92500	-719
8.93333	-720
8.94167	-722
8.95000	-723
8.95833	-723
8.96667	-724
8.97500	-724
8.98333	-726
8.99167	-728
9.00000	-729
9.00833	-730
9.01667	-730
9.02500	-730
9.03333	-730
9.04167	-729
9.05000	-728
9.05833	-725
9.06667	-721
9.07500	-718
9.08333	-715
9.09167	-713
9.10000	-712
9.10833	-712
9.11667	-714
9.12500	-716
9.13333	-718
9.14167	-718
9.15000	-717
9.15833	-714
9.16667	-710
9.17500	-707
9.18333	-706
9.19167	-707
9.20000	-710
9.20833	-715
9.21667	-720
9.22500	-725
9.23333	-728
9.24167	-729
9.25000	-728
9.25833	-727
9.26667	-725
9.27500	-724
9.28333	-724
9.29167	-724
9.30000	-723
9.30833	-723
9.31667	-724
9.32500	-725
9.33333	-725
9.34167	-723
9.35000	-721
9.35833	-720
9.36667	-719
9.37500	-721
9.38333	-724
9.39167	-727
9.40000	-728
9.40833	-726
9.41667	-724
9.42500	-721
9.43333	-718
9.44167	-717
9.45000	-718
9.45833	-719
9.46667	-721
9.47500	-722
9.48333	-722
9.49167	-721
9.50000	-720
9.50833	-718
9.51667	-718
9.52500	-719
9.53333	-720
9.54167	-721
9.55000	-722
9.55833	-721
9.56667	-719
9.57500	-719
9.58333	-720
9.59167	-722
9.60000	-723
9.60833	-723
9.61667	-721
9.62500	-718
9.63333	-715
9.64167	-713
9.65000	-712
9.65833	-712
9.66667	-712
9.67500	-713
9.68333	-716
9.69167	-719
9.70000	-723
9.70833	-725
9.71667	-727
9.72500	-726
9.73333	-726
9.74167	-727
9.75000	-730
9.75833	-734
9.76667	-736
9.77500	-737
9.78333	-734
9.79167	-731
9.80000	-727
9.80833	-724
9.81667	-721
9.82500	-720
9.83333	-720
9.84167	-721
9.85000	-722
9.85833	-725
9.86667	-727
9.87500	-726
9.88333	-724
9.89167	-722
9.90000	-719
9.90833	-717
9.91667	-716
9.92500	-717
9.93333	-718
9.94167	-718
9.95000	-717
9.95833	-716
9.96667	-715
9.97500	-714
9.98333	-715
9.99167	-716
10.00000	-716
10.00833	-714
10.01667	-713
10.02500	-713
10.03333	-715
10.04167	-720
10.05000	-726
10.05833	-730
10.06667	-732
10.07500	-731
10.08333	-728
10.09167	-725
10.10000	-723
10.10833	-722
10.11667	-721
10.12500	-719
10.13333	-718
10.14167	-717
10.15000	-718
10.15833	-722
10.16667	-726
10.17500	-730
10.18333	-732
10.19167	-733
10.20000	-732
10.20833	-731
10.21667	-729
10.22500	-728
10.23333	-729
10.24167	-730
10.25000	-732
10.25833	-733
10.26667	-732
10.27500	-730
10.28333	-728
10.29167	-728
10.30000	-729
10.30833	-731
10.31667	-732
10.32500	-731
10.33333	-730
10.34167	-727
10.35000	-725
10.35833	-723
10.36667	-721
10.37500	-720
10.38333	-720
10.39167	-721
10.40000	-723
10.40833	-724
10.41667	-726
10.42500	-728
10.43333	-730
10.44167	-731
10.45000	-731
10.45833	-730
10.46667	-728
10.47500	-726
10.48333	-725
10.49167	-724
10.50000	-725
10.50833	-726
10.51667	-727
10.52500	-726
10.53333	-724
10.54167	-720
10.55000	-717
10.55833	-717
10.56667	-717
10.57500	-719
10.58333	-721
10.59167	-723
10.60000	-724
10.60833	-725
10.61667	-724
10.62500	-724
10.63333	-723
10.64167	-724
10.65000	-725
10.65833	-727
10.66667	-728
10.67500	-728
10.68333	-726
10.69167	-723
10.70000	-722
10.70833	-722
10.71667	-722
10.72500	-723
10.73333	-723
10.74167	-721
10.75000	-718
10.75833	-716
10.76667	-715
10.77500	-716
10.78333	-718
10.79167	-720
10.80000	-721
10.80833	-723
10.81667	-726
10.82500	-729
10.83333	-732
10.84167	-735
10.85000	-735
10.85833	-734
10.86667	-732
10.87500	-729
10.88333	-726
10.89167	-724
10.90000	-724
10.90833	-724
10.91667	-723
10.92500	-722
10.93333	-721
10.94167	-720
10.95000	-722
10.95833	-725
10.96667	-729
10.97500	-732
10.98333	-735
10.99167	-736
11.00000	-735
11.00833	-733
11.01667	-731
11.02500	-729
11.03333	-727
11.04167	-727
11.05000	-728
11.05833	-730
11.06667	-732
11.07500	-735
11.08333	-737
11.09167	-738
11.10000	-738
11.10833	-737
11.11667	-736
11.12500	-736
11.13333	-736
11.14167	-735
11.15000	-734
11.15833	-733
11.16667	-732
11.17500	-731
11.18333	-731
11.19167	-730
11.20000	-729
11.20833	-729
11.21667	-729
11.22500	-731
11.23333	-732
11.24167	-733
11.25000	-733
11.25833	-732
11.26667	-730
11.27500	-728
11.28333	-728
11.29167	-729
11.30000	-730
11.30833	-730
11.31667	-730
11.32500	-728
11.33333	-726
11.34167	-726
11.35000	-726
11.35833	-726
11.36667	-726
11.37500	-726
11.38333	-727
11.39167	-728
11.40000	-729
11.40833	-730
11.41667	-732
11.42500	-735
11.43333	-738
11.44167	-740
11.45000	-742
11.45833	-742
11.46667	-739
11.47500	-736
11.48333	-732
11.49167	-729
11.50000	-727
11.50833	-726
11.51667	-727
11.52500	-730
11.53333	-732
11.54167	-733
11.55000	-735
11.55833	-736
11.56667	-737
11.57500	-739
11.58333	-741
11.59167	-742
11.60000	-741
11.60833	-739
11.61667	-737
11.62500	-736
11.63333	-736
11.64167	-736
11.65000	-736
11.65833	-736
11.66667	-735
11.67500	-734
11.68333	-736
11.69167	-738
11.70000	-742
11.70833	-745
11.71667	-749
11.72500	-752
11.73333	-753
11.74167	-752
11.75000	-748
11.75833	-745
11.76667	-742
11.77500	-740
11.78333	-739
11.79167	-739
11.80000	-739
11.80833	-738
11.81667	-735
11.82500	-733
11.83333	-732
11.84167	-731
11.85000	-731
11.85833	-731
11.86667	-730
11.87500	-730
11.88333	-729
11.89167	-730
11.90000	-732
11.90833	-735
11.91667	-737
11.92500	-738
11.93333	-737
11.94167	-736
11.95000	-735
11.95833	-735
11.96667	-735
11.97500	-734
11.98333	-733
11.99167	-732
12.00000	-733
12.00833	-735
12.01667	-737
12.02500	-738
12.03333	-739
12.04167	-739
12.05000	-739
12.05833	-739
12.06667	-740
12.07500	-740
12.08333	-739
12.09167	-739
12.10000	-739
12.10833	-739
12.11667	-739
12.12500	-740
12.13333	-740
12.14167	-739
12.15000	-739
12.15833	-738
12.16667	-738
12.17500	-739
12.18333	-740
12.19167	-742
12.20000	-743
12.20833	-744
12.21667	-744
12.22500	-743
12.23333	-741
12.24167	-739
12.25000	-738
12.25833	-737
12.26667	-736
12.27500	-736
12.28333	-737
12.29167	-739
12.30000	-741
12.30833	-742
12.31667	-740
12.32500	-736
12.33333	-732
12.34167	-728
12.35000	-727
12.35833	-729
12.36667	-733
12.37500	-737
12.38333	-740
12.39167	-741
12.40000	-740
12.40833	-738
12.41667	-736
12.42500	-735
12.43333	-736
12.44167	-737
12.45000	-738
12.45833	-740
12.46667	-742
12.47500	-744
12.48333	-745
12.49167	-745
12.50000	-744
12.50833	-743
12.51667	-742
12.52500	-742
12.53333	-743
12.54167	-744
12.55000	-746
12.55833	-748
12.56667	-749
12.57500	-751
12.58333	-753
12.59167	-753
12.60000	-751
12.60833	-747
12.61667	-743
12.62500	-740
12.63333	-737
12.64167	-735
12.65000	-734
12.65833	-734
12.66667	-734
12.67500	-735
12.68333	-737
12.69167	-740
12.70000	-743
12.70833	-745
12.71667	-746
12.72500	-747
12.73333	-748
12.74167	-747
12.75000	-747
12.75833	-746
12.76667	-744
12.77500	-743
12.78333	-741
12.79167	-740
12.80000	-740
12.80833	-742
12.81667	-745
12.82500	-747
12.83333	-748
12.84167	-747
12.85000	-745
12.85833	-743
12.86667	-740
12.87500	-739
12.88333	-740
12.89167	-741
12.90000	-742
12.90833	-742
12.91667	-742
12.92500	-741
12.93333	-740
12.94167	-741
12.95000	-741
12.95833	-743
12.96667	-744
12.97500	-744
12.98333	-742
12.99167	-741
13.00000	-742
13.00833	-743
13.01667	-744
13.02500	-744
13.03333	-743
13.04167	-741
13.05000	-740
13.05833	-740
13.06667	-743
13.07500	-745
13.08333	-746
13.09167	-745
13.10000	-745
13.10833	-745
13.11667	-744
13.12500	-743
13.13333	-742
13.14167	-742
13.15000	-743
13.15833	-744
13.16667	-745
13.17500	-746
13.18333	-745
13.19167	-745
13.20000	-744
13.20833	-743
13.21667	-743
13.22500	-743
13.23333	-744
13.24167	-745
13.25000	-745
13.25833	-745
13.26667	-744
13.27500	-743
13.28333	-741
13.29167	-740
13.30000	-739
13.30833	-739
13.31667	-738
13.32500	-736
13.33333	-735
13.34167	-735
13.35000	-734
13.35833	-733
13.36667	-731
13.37500	-728
13.38333	-725
13.39167	-725
13.40000	-727
13.40833	-730
13.41667	-733
13.42500	-735
13.43333	-737
13.44167	-738
13.45000	-739
13.45833	-739
13.46667	-739
13.47500	-739
13.48333	-738
13.49167	-737
13.50000	-737
13.50833	-736
13.51667	-736
13.52500	-736
13.53333	-737
13.54167	-739
13.55000	-740
13.55833	-741
13.56667	-741
13.57500	-741
13.58333	-741
13.59167	-741
13.60000	-741
13.60833	-739
13.61667	-738
13.62500	-735
13.63333	-734
13.64167	-734
13.65000	-735
13.65833	-736
13.66667	-738
13.67500	-740
13.68333	-742
13.69167	-744
13.70000	-745
13.70833	-743
13.71667	-741
13.72500	-738
13.73333	-736
13.74167	-734
13.75000	-733
13.75833	-732
13.76667	-733
13.77500	-736
13.78333	-740
13.79167	-743
13.80000	-746
13.80833	-747
13.81667	-746
13.82500	-745
13.83333	-743
13.84167	-741
13.85000	-739
13.85833	-737
13.86667	-735
13.87500	-733
13.88333	-733
13.89167	-734
13.90000	-735
13.90833	-735
13.91667	-736
13.92500	-736
13.93333	-736
13.94167	-734
13.95000	-731
13.95833	-729
13.96667	-727
13.97500	-727
13.98333	-729
13.99167	-732
14.00000	-735
14.00833	-738
14.01667	-740
14.02500	-740
14.03333	-740
14.04167	-740
14.05000	-740
14.05833	-741
14.06667	-741
14.07500	-740
14.08333	-737
14.09167	-734
14.10000	-732
14.10833	-730
14.11667	-729
14.12500	-729
14.13333	-729
14.14167	-729
14.15000	-729
14.15833	-729
14.16667	-730
14.17500	-730
14.18333	-730
14.19167	-729
14.20000	-728
14.20833	-727
14.21667	-726
14.22500	-724
14.23333	-722
14.24167	-720
14.25000	-718
14.25833	-717
14.26667	-717
14.27500	-717
14.28333	-716
14.29167	-716
14.30000	-716
14.30833	-717
14.31667	-719
14.32500	-721
14.33333	-724
14.34167	-725
14.35000	-725
14.35833	-724
14.36667	-721
14.37500	-720
14.38333	-720
14.39167	-720
14.40000	-721
14.40833	-720
14.41667	-719
14.42500	-719
14.43333	-720
14.44167	-723
14.45000	-726
14.45833	-728
14.46667	-728
14.47500	-728
14.48333	-727
14.49167	-726
14.50000	-726
14.50833	-724
14.51667	-723
14.52500	-723
14.53333	-724
14.54167	-725
14.55000	-726
14.55833	-726
14.56667	-725
14.57500	-724
14.58333	-723
14.59167	-725
14.60000	-727
14.60833	-730
14.61667	-730
14.62500	-728
14.63333	-724
14.64167	-721
14.65000	-720
14.65833	-722
14.66667	-726
14.67500	-730
14.68333	-732
14.69167	-732
14.70000	-731
14.70833	-729
14.71667	-727
14.72500	-726
14.73333	-726
14.74167	-727
14.75000	-730
14.75833	-735
14.76667	-738
14.77500	-740
14.78333	-739
14.79167	-738
14.80000	-736
14.80833	-735
14.81667	-733
14.82500	-733
14.83333	-731
14.84167	-729
14.85000	-727
14.85833	-727
14.86667	-728
14.87500	-730
14.88333	-731
14.89167	-731
14.90000	-730
14.90833	-728
14.91667	-726
14.92500	-724
14.93333	-724
14.94167	-724
14.95000	-726
14.95833	-729
14.96667	-731
14.97500	-733
14.98333	-735
14.99167	-735
15.00000	-735
15.00833	-734
15.01667	-734
15.02500	-734
15.03333	-736
15.04167	-738
15.05000	-740
15.05833	-740
15.06667	-739
15.07500	-737
15.08333	-736
15.09167	-734
15.10000	-734
15.10833	-735
15.11667	-736
15.12500	-736
15.13333	-737
15.14167	-739
15.15000	-741
15.15833	-743
15.16667	-745
15.17500	-745
15.18333	-745
15.19167	-745
15.20000	-745
15.20833	-745
15.21667	-746
15.22500	-745
15.23333	-744
15.24167	-742
15.25000	-740
15.25833	-738
15.26667	-738
15.27500	-738
15.28333	-740
15.29167	-741
15.30000	-743
15.30833	-745
15.31667	-747
15.32500	-749
15.33333	-752
15.34167	-753
15.35000	-753
15.35833	-751
15.36667	-747
15.37500	-743
15.38333	-739
15.39167	-736
15.40000	-735
15.40833	-736
15.41667	-738
15.42500	-741
15.43333	-745
15.44167	-748
15.45000	-751
15.45833	-751
15.46667	-750
15.47500	-747
15.48333	-743
15.49167	-740
15.50000	-741
15.50833	-743
15.51667	-745
15.52500	-747
15.53333	-747
15.54167	-745
15.55000	-743
15.55833	-742
15.56667	-742
15.57500	-743
15.58333	-744
15.59167	-745
15.60000	-746
15.60833	-747
15.61667	-746
15.62500	-745
15.63333	-744
15.64167	-744
15.65000	-743
15.65833	-744
15.66667	-744
15.67500	-744
15.68333	-742
15.69167	-741
15.70000	-741
15.70833	-742
15.71667	-743
15.72500	-743
15.73333	-743
15.74167	-742
15.75000	-742
15.75833	-744
15.76667	-746
15.77500	-749
15.78333	-752
15.79167	-754
15.80000	-755
15.80833	-754
15.81667	-752
15.82500	-749
15.83333	-747
15.84167	-747
15.85000	-748
15.85833	-750
15.86667	-752
15.87500	-752
15.88333	-752
15.89167	-751
15.90000	-749
15.90833	-748
15.91667	-746
15.92500	-745
15.93333	-743
15.94167	-742
15.95000	-742
15.95833	-742
15.96667	-743
15.97500	-745
15.98333	-747
15.99167	-748
16.00000	-748
16.00833	-746
16.01667	-743
16.02500	-741
16.03333	-739
16.04167	-740
16.05000	-742
16.05833	-745
16.06667	-746
16.07500	-747
16.08333	-745
16.09167	-743
16.10000	-742
16.10833	-741
16.11667	-741
16.12500	-741
16.13333	-741
16.14167	-740
16.15000	-738
16.15833	-737
16.16667	-736
16.17500	-736
16.18333	-737
16.19167	-738
16.20000	-739
16.20833	-740
16.21667	-742
16.22500	-742
16.23333	-743
16.24167	-743
16.25000	-743
16.25833	-743
16.26667	-743
16.27500	-744
16.28333	-744
16.29167	-744
16.30000	-741
16.30833	-738
16.31667	-735
16.32500	-734
16.33333	-735
16.34167	-736
16.35000	-738
16.35833	-740
16.36667	-742
16.37500	-745
16.38333	-748
16.39167	-752
16.40000	-754
16.40833	-756
16.41667	-756
16.42500	-755
16.43333	-754
16.44167	-753
16.45000	-752
16.45833	-751
16.46667	-750
16.47500	-749
16.48333	-749
16.49167	-749
16.50000	-748
16.50833	-747
16.51667	-746
16.52500	-746
16.53333	-747
16.54167	-747
16.55000	-746
16.55833	-744
16.56667	-742
16.57500	-740
16.58333	-740
16.59167	-741
16.60000	-743
16.60833	-746
16.61667	-748
16.62500	-750
16.63333	-751
16.64167	-752
16.65000	-753
16.65833	-754
16.66667	-753
16.67500	-752
16.68333	-751
16.69167	-751
16.70000	-752
16.70833	-753
16.71667	-754
16.72500	-753
16.73333	-752
16.74167	-751
16.75000	-751
16.75833	-752
16.76667	-754
16.77500	-755
16.78333	-755
16.79167	-755
16.80000	-753
16.80833	-752
16.81667	-750
16.82500	-749
16.83333	-749
16.84167	-750
16.85000	-752
16.85833	-755
16.86667	-758
16.87500	-760
16.88333	-761
16.89167	-761
16.90000	-760
16.90833	-759
16.91667	-757
16.92500	-757
16.93333	-758
16.94167	-760
16.95000	-762
16.95833	-762
16.96667	-761
16.97500	-758
16.98333	-755
16.99167	-753
17.00000	-751
17.00833	-751
17.01667	-751
17.02500	-753
17.03333	-756
17.04167	-759
17.05000	-760
17.05833	-759
17.06667	-756
17.07500	-754
17.08333	-753
17.09167	-752
17.10000	-753
17.10833	-754
17.11667	-755
17.12500	-755
17.13333	-755
17.14167	-756
17.15000	-756
17.15833	-756
17.16667	-756
17.17500	-756
17.18333	-755
17.19167	-755
17.20000	-756
17.20833	-758
17.21667	-762
17.22500	-767
17.23333	-770
17.24167	-770
17.25000	-768
17.25833	-765
17.26667	-760
17.27500	-757
17.28333	-754
17.29167	-753
17.30000	-752
17.30833	-751
17.31667	-750
17.32500	-751
17.33333	-752
17.34167	-753
17.35000	-755
17.35833	-756
17.36667	-756
17.37500	-756
17.38333	-756
17.39167	-757
17.40000	-758
17.40833	-760
17.41667	-762
17.42500	-762
17.43333	-760
17.44167	-756
17.45000	-751
17.45833	-745
17.46667	-739
17.47500	-736
17.48333	-736
17.49167	-738
17.50000	-741
17.50833	-744
17.51667	-747
17.52500	-750
17.53333	-752
17.54167	-754
17.55000	-756
17.55833	-757
17.56667	-757
17.57500	-756
17.58333	-756
17.59167	-756
17.60000	-755
17.60833	-754
17.61667	-752
17.62500	-749
17.63333	-746
17.64167	-745
17.65000	-746
17.65833	-748
17.66667	-750
17.67500	-752
17.68333	-753
17.69167	-753
17.70000	-752
17.70833	-751
17.71667	-750
17.72500	-750
17.73333	-750
17.74167	-752
17.75000	-755
17.75833	-758
17.76667	-760
17.77500	-761
17.78333	-760
17.79167	-758
17.80000	-756
17.80833	-753
17.81667	-752
17.82500	-752
17.83333	-753
17.84167	-756
17.85000	-758
17.85833	-759
17.86667	-761
17.87500	-761
17.88333	-760
17.89167	-759
17.90000	-757
17.90833	-756
17.91667	-754
17.92500	-753
17.93333	-751
17.94167	-750
17.95000	-749
17.95833	-749
17.96667	-751
17.97500	-753
17.98333	-754
17.99167	-754
18.00000	-754
18.00833	-754
18.01667	-754
18.02500	-755
18.03333	-756
18.04167	-756
18.05000	-756
18.05833	-758
18.06667	-759
18.07500	-761
18.08333	-761
18.09167	-761
18.10000	-760
18.10833	-759
18.11667	-757
18.12500	-754
18.13333	-750
18.14167	-747
18.15000	-744
18.15833	-743
18.16667	-742
18.17500	-741
18.18333	-741
18.19167	-740
18.20000	-742
18.20833	-745
18.21667	-749
18.22500	-753
18.23333	-754
18.24167	-753
18.25000	-751
18.25833	-749
18.26667	-746
18.27500	-744
18.28333	-741
18.29167	-738
18.30000	-734
18.30833	-731
18.31667	-728
18.32500	-727
18.33333	-727
18.34167	-728
18.35000	-730
18.35833	-731
18.36667	-732
18.37500	-732
18.38333	-733
18.39167	-735
18.40000	-737
18.40833	-739
18.41667	-741
18.42500	-742
18.43333	-742
18.44167	-741
18.45000	-739
18.45833	-738
18.46667	-738
18.47500	-738
18.48333	-739
18.49167	-739
18.50000	-737
18.50833	-734
18.51667	-733
18.52500	-731
18.53333	-730
18.54167	-730
18.55000	-730
18.55833	-729
18.56667	-729
18.57500	-728
18.58333	-729
18.59167	-730
18.60000	-731
18.60833	-731
18.61667	-729
18.62500	-726
18.63333	-723
18.64167	-722
18.65000	-722
18.65833	-722
18.66667	-723
18.67500	-723
18.68333	-723
18.69167	-724
18.70000	-724
18.70833	-723
18.71667	-723
18.72500	-722
18.73333	-721
18.74167	-720
18.75000	-720
18.75833	-718
18.76667	-716
18.77500	-714
18.78333	-712
18.79167	-711
18.80000	-711
18.80833	-710
18.81667	-710
18.82500	-711
18.83333	-711
18.84167	-711
18.85000	-711
18.85833	-711
18.86667	-712
18.87500	-712
18.88333	-710
18.89167	-708
18.90000	-704
18.90833	-701
18.91667	-700
18.92500	-700
18.93333	-700
18.94167	-701
18.95000	-702
18.95833	-701
18.96667	-700
18.97500	-699
18.98333	-697
18.99167	-694
19.00000	-691
19.00833	-689
19.01667	-687
19.02500	-686
19.03333	-686
19.04167	-687
19.05000	-688
19.05833	-688
19.06667	-687
19.07500	-688
19.08333	-689
19.09167	-690
19.10000	-691
19.10833	-690
19.11667	-688
19.12500	-686
19.13333	-684
19.14167	-683
19.15000	-681
19.15833	-681
19.16667	-682
19.17500	-684
19.18333	-687
19.19167	-689
19.20000	-691
19.20833	-692
19.21667	-689
19.22500	-685
19.23333	-680
19.24167	-675
19.25000	-672
19.25833	-670
19.26667	-669
19.27500	-667
19.28333	-665
19.29167	-663
19.30000	-662
19.30833	-662
19.31667	-661
19.32500	-659
19.33333	-657
19.34167	-655
19.35000	-655
19.35833	-655
19.36667	-657
19.37500	-657
19.38333	-656
19.39167	-653
19.40000	-651
19.40833	-649
19.41667	-647
19.42500	-646
19.43333	-646
19.44167	-646
19.45000	-646
19.45833	-646
19.46667	-645
19.47500	-642
19.48333	-636
19.49167	-630
19.50000	-623
19.50833	-617
19.51667	-613
19.52500	-611
19.53333	-610
19.54167	-610
19.55000	-610
19.55833	-609
19.56667	-607
19.57500	-604
19.58333	-602
19.59167	-600
19.60000	-598
19.60833	-597
19.61667	-596
19.62500	-596
19.63333	-596
19.64167	-595
19.65000	-593
19.65833	-588
19.66667	-582
19.67500	-576
19.68333	-569
19.69167	-563
19.70000	-559
19.70833	-556
19.71667	-554
19.72500	-554
19.73333	-555
19.74167	-557
19.75000	-557
19.75833	-554
19.76667	-549
19.77500	-541
19.78333	-531
19.79167	-523
19.80000	-518
19.80833	-516
19.81667	-514
19.82500	-511
19.83333	-508
19.84167	-504
19.85000	-499
19.85833	-495
19.86667	-490
19.87500	-483
19.88333	-474
19.89167	-466
19.90000	-457
19.90833	-450
19.91667	-445
19.92500	-441
19.93333	-436
19.94167	-431
19.95000	-424
19.95833	-416
19.96667	-406
19.97500	-398
19.98333	-391
19.99167	-385
20.00000	-381
20.00833	-376
20.01667	-370
20.02500	-362
20.03333	-353
20.04167	-345
20.05000	-336
20.05833	-327
20.06667	-317
20.07500	-307
20.08333	-296
20.09167	-284
20.10000	-271
20.10833	-259
20.11667	-246
20.12500	-234
20.13333	-221
20.14167	-209
20.15000	-197
20.15833	-185
20.16667	-173
20.17500	-161
20.18333	-148
20.19167	-134
20.20000	-119
20.20833	-102
20.21667	-83
20.22500	-62
20.23333	-42
20.24167	-20
20.25000	-1
20.25833	18
20.26667	36
20.27500	52
20.28333	69
20.29167	86
20.30000	106
20.30833	128
20.31667	152
20.32500	177
20.33333	202
20.34167	228
20.35000	252
20.35833	276
20.36667	301
20.37500	329
20.38333	359
20.39167	390
20.40000	424
20.40833	461
20.41667	498
20.42500	533
20.43333	567
20.44167	600
20.45000	630
20.45833	661
20.46667	697
20.47500	736
20.48333	775
20.49167	815
20.50000	855
20.50833	896
20.51667	938
20.52500	978
20.53333	1017
20.54167	1059
20.55000	1101
20.55833	1146
20.56667	1198
20.57500	1251
20.58333	1304
20.59167	1356
20.60000	1408
20.60833	1457
20.61667	1508
20.62500	1566
20.63333	1629
20.64167	1690
20.65000	1750
20.65833	1813
20.66667	1878
20.67500	1941
20.68333	2011
20.69167	2087
20.70000	2163
20.70833	2234
20.71667	2307
20.72500	2381
20.73333	2453
20.74167	2531
20.75000	2616
20.75833	2700
20.76667	2780
20.77500	2860
20.78333	2950
20.79167	3045
20.80000	3139
20.80833	3226
20.81667	3313
20.82500	3402
20.83333	3492
20.84167	3590
20.85000	3696
20.85833	3802
20.86667	3903
20.87500	4005
20.88333	4117
20.89167	4236
20.90000	4353
20.90833	4462
20.91667	4570
20.92500	4681
20.93333	4796
20.94167	4923
20.95000	5059
20.95833	5191
20.96667	5313
20.97500	5433
20.98333	5557
20.99167	5683
21.00000	5817
21.00833	5953
21.01667	6091
21.02500	6231
21.03333	6371
21.04167	6516
21.05000	6659
21.05833	6807
21.06667	6975
21.07500	7145
21.08333	7305
21.09167	7456
21.10000	7610
21.10833	7764
21.11667	7922
21.12500	8085
21.13333	8248
21.14167	8420
21.15000	8592
21.15833	8769
21.16667	8946
21.17500	9116
21.18333	9298
21.19167	9488
21.20000	9674
21.20833	9847
21.21667	10025
21.22500	10220
21.23333	10423
21.24167	10619
21.25000	10801
21.25833	10986
21.26667	11172
21.27500	11360
21.28333	11555
21.29167	11743
21.30000	11941
21.30833	12158
21.31667	12377
21.32500	12582
21.33333	12778
21.34167	12980
21.35000	13176
21.35833	13375
21.36667	13595
21.37500	13819
21.38333	14029
21.39167	14225
21.40000	14424
21.40833	14622
21.41667	14823
21.42500	15028
21.43333	15229
21.44167	15434
21.45000	15633
21.45833	15833
21.46667	16030
21.47500	16223
21.48333	16417
21.49167	16603
21.50000	16791
21.50833	16974
21.51667	17158
21.52500	17343
21.53333	17522
21.54167	17701
21.55000	17871
21.55833	18037
21.56667	18197
21.57500	18352
21.58333	18505
21.59167	18652
21.60000	18797
21.60833	18936
21.61667	19070
21.62500	19199
21.63333	19321
21.64167	19440
21.65000	19552
21.65833	19659
21.66667	19760
21.67500	19851
21.68333	19935
21.69167	20011
21.70000	20083
21.70833	20149
21.71667	20211
21.72500	20267
21.73333	20315
21.74167	20356
21.75000	20390
21.75833	20418
21.76667	20438
21.77500	20450
21.78333	20455
21.79167	20451
21.80000	20442
21.80833	20426
21.81667	20405
21.82500	20377
21.83333	20344
21.84167	20303
21.85000	20257
21.85833	20203
21.86667	20144
21.87500	20079
21.88333	20007
21.89167	19933
21.90000	19854
21.90833	19772
21.91667	19685
21.92500	19592
21.93333	19495
21.94167	19391
21.95000	19286
21.95833	19174
21.96667	19060
21.97500	18944
21.98333	18822
21.99167	18701
22.00000	18575
22.00833	18448
22.01667	18319
22.02500	18186
22.03333	18054
22.04167	17918
22.05000	17784
22.05833	17647
22.06667	17510
22.07500	17373
22.08333	17233
22.09167	17095
22.10000	16955
22.10833	16817
22.11667	16680
22.12500	16542
22.13333	16410
22.14167	16276
22.15000	16147
22.15833	16019
22.16667	15893
22.17500	15770
22.18333	15647
22.19167	15527
22.20000	15404
22.20833	15284
22.21667	15165
22.22500	15046
22.23333	14932
22.24167	14818
22.25000	14711
22.25833	14605
22.26667	14502
22.27500	14403
22.28333	14305
22.29167	14212
22.30000	14119
22.30833	14029
22.31667	13941
22.32500	13855
22.33333	13772
22.34167	13691
22.35000	13616
22.35833	13545
22.36667	13477
22.37500	13413
22.38333	13350
22.39167	13290
22.40000	13232
22.40833	13177
22.41667	13124
22.42500	13072
22.43333	13024
22.44167	12978
22.45000	12934
22.45833	12892
22.46667	12853
22.47500	12816
22.48333	12781
22.49167	12749
22.50000	12719
22.50833	12692
22.51667	12666
22.52500	12642
22.53333	12620
22.54167	12600
22.55000	12584
22.55833	12569
22.56667	12556
22.57500	12544
22.58333	12532
22.59167	12521
22.60000	12510
22.60833	12500
22.61667	12492
22.62500	12486
22.63333	12481
22.64167	12479
22.65000	12477
22.65833	12477
22.66667	12479
22.67500	12481
22.68333	12484
22.69167	12487
22.70000	12492
22.70833	12496
22.71667	12500
22.72500	12504
22.73333	12509
22.74167	12515
22.75000	12522
22.75833	12533
22.76667	12545
22.77500	12558
22.78333	12572
22.79167	12586
22.80000	12600
22.80833	12613
22.81667	12627
22.82500	12640
22.83333	12653
22.84167	12667
22.85000	12681
22.85833	12697
22.86667	12713
22.87500	12729
22.88333	12745
22.89167	12762
22.90000	12781
22.90833	12799
22.91667	12816
22.92500	12831
22.93333	12845
22.94167	12857
22.95000	12870
22.95833	12883
22.96667	12899
22.97500	12914
22.98333	12931
22.99167	12946
23.00000	12962
23.00833	12979
23.01667	12998
23.02500	13019
23.03333	13039
23.04167	13059
23.05000	13077
23.05833	13095
23.06667	13112
23.07500	13129
23.08333	13148
23.09167	13165
23.10000	13180
23.10833	13194
23.11667	13207
23.12500	13221
23.13333	13236
23.14167	13255
23.15000	13275
23.15833	13296
23.16667	13317
23.17500	13337
23.18333	13357
23.19167	13376
23.20000	13395
23.20833	13414
23.21667	13433
23.22500	13452
23.23333	13471
23.24167	13490
23.25000	13510
23.25833	13531
23.26667	13552
23.27500	13572
23.28333	13592
23.29167	13612
23.30000	13633
23.30833	13655
23.31667	13677
23.32500	13701
23.33333	13725
23.34167	13748
23.35000	13770
23.35833	13791
23.36667	13811
23.37500	13832
23.38333	13853
23.39167	13875
23.40000	13899
23.40833	13923
23.41667	13946
23.42500	13968
23.43333	13991
23.44167	14016
23.45000	14040
23.45833	14066
23.46667	14092
23.47500	14118
23.48333	14143
23.49167	14169
23.50000	14194
23.50833	14220
23.51667	14244
23.52500	14268
23.53333	14290
23.54167	14311
23.55000	14330
23.55833	14349
23.56667	14367
23.57500	14386
23.58333	14407
23.59167	14426
23.60000	14445
23.60833	14463
23.61667	14480
23.62500	14496
23.63333	14512
23.64167	14529
23.65000	14545
23.65833	14560
23.66667	14574
23.67500	14589
23.68333	14605
23.69167	14620
23.70000	14635
23.70833	14648
23.71667	14657
23.72500	14664
23.73333	14667
23.74167	14668
23.75000	14667
23.75833	14666
23.76667	14663
23.77500	14660
23.78333	14658
23.79167	14654
23.80000	14649
23.80833	14642
23.81667	14633
23.82500	14623
23.83333	14613
23.84167	14602
23.85000	14589
23.85833	14574
23.86667	14558
23.87500	14540
23.88333	14521
23.89167	14499
23.90000	14476
23.90833	14452
23.91667	14427
23.92500	14400
23.93333	14373
23.94167	14345
23.95000	14317
23.95833	14288
23.96667	14259
23.97500	14229
23.98333	14198
23.99167	14165
24.00000	14131
24.00833	14093
24.01667	14052
24.02500	14008
24.03333	13964
24.04167	13919
24.05000	13876
24.05833	13831
24.06667	13786
24.07500	13739
24.08333	13690
24.09167	13641
24.10000	13593
24.10833	13546
24.11667	13500
24.12500	13455
24.13333	13411
24.14167	13365
24.15000	13319
24.15833	13272
24.16667	13224
24.17500	13176
24.18333	13127
24.19167	13079
24.20000	13030
24.20833	12982
24.21667	12935
24.22500	12889
24.23333	12844
24.24167	12798
24.25000	12753
24.25833	12708
24.26667	12663
24.27500	12619
24.28333	12576
24.29167	12533
24.30000	12488
24.30833	12444
24.31667	12399
24.32500	12353
24.33333	12307
24.34167	12259
24.35000	12214
24.35833	12169
24.36667	12127
24.37500	12086
24.38333	12045
24.39167	12005
24.40000	11963
24.40833	11922
24.41667	11882
24.42500	11841
24.43333	11802
24.44167	11762
24.45000	11723
24.45833	11681
24.46667	11638
24.47500	11595
24.48333	11551
24.49167	11508
24.50000	11466
24.50833	11426
24.51667	11386
24.52500	11346
24.53333	11307
24.54167	11267
24.55000	11228
24.55833	11188
24.56667	11147
24.57500	11106
24.58333	11063
24.59167	11019
24.60000	10972
24.60833	10925
24.61667	10879
24.62500	10834
24.63333	10790
24.64167	10745
24.65000	10701
24.65833	10655
24.66667	10607
24.67500	10559
24.68333	10509
24.69167	10458
24.70000	10405
24.70833	10352
24.71667	10298
24.72500	10243
24.73333	10188
24.74167	10133
24.75000	10080
24.75833	10026
24.76667	9972
24.77500	9920
24.78333	9868
24.79167	9818
24.80000	9767
24.80833	9716
24.81667	9663
24.82500	9608
24.83333	9551
24.84167	9491
24.85000	9431
24.85833	9370
24.86667	9310
24.87500	9251
24.88333	9193
24.89167	9137
24.90000	9080
24.90833	9024
24.91667	8967
24.92500	8909
24.93333	8853
24.94167	8796
24.95000	8742
24.95833	8690
24.96667	8639
24.97500	8589
24.98333	8536
24.99167	8484
25.00000	8429
25.00833	8375
25.01667	8324
25.02500	8274
25.03333	8225
25.04167	8175
25.05000	8125
25.05833	8073
25.06667	8022
25.07500	7973
25.08333	7925
25.09167	7880
25.10000	7836
25.10833	7792
25.11667	7750
25.12500	7707
25.13333	7664
25.14167	7619
25.15000	7575
25.15833	7531
25.16667	7488
25.17500	7448
25.18333	7409
25.19167	7372
25.20000	7335
25.20833	7300
25.21667	7266
25.22500	7232
25.23333	7200
25.24167	7169
25.25000	7140
25.25833	7111
25.26667	7083
25.27500	7056
25.28333	7029
25.29167	7004
25.30000	6981
25.30833	6958
25.31667	6936
25.32500	6914
25.33333	6893
25.34167	6873
25.35000	6852
25.35833	6832
25.36667	6811
25.37500	6790
25.38333	6770
25.39167	6751
25.40000	6733
25.40833	6717
25.41667	6702
25.42500	6687
25.43333	6674
25.44167	6661
25.45000	6649
25.45833	6636
25.46667	6624
25.47500	6611
25.48333	6599
25.49167	6588
25.50000	6577
25.50833	6566
25.51667	6556
25.52500	6546
25.53333	6537
25.54167	6528
25.55000	6519
25.55833	6509
25.56667	6500
25.57500	6492
25.58333	6484
25.59167	6478
25.60000	6472
25.60833	6466
25.61667	6459
25.62500	6451
25.63333	6444
25.64167	6436
25.65000	6428
25.65833	6421
25.66667	6415
25.67500	6409
25.68333	6404
25.69167	6399
25.70000	6393
25.70833	6387
25.71667	6379
25.72500	6371
25.73333	6362
25.74167	6353
25.75000	6345
25.75833	6338
25.76667	6332
25.77500	6325
25.78333	6320
25.79167	6314
25.80000	6307
25.80833	6300
25.81667	6292
25.82500	6283
25.83333	6273
25.84167	6262
25.85000	6251
25.85833	6240
25.86667	6229
25.87500	6218
25.88333	6207
25.89167	6197
25.90000	6187
25.90833	6179
25.91667	6171
25.92500	6163
25.93333	6156
25.94167	6148
25.95000	6140
25.95833	6130
25.96667	6119
25.97500	6109
25.98333	6100
25.99167	6090
26.00000	6079
26.00833	6067
26.01667	6055
26.02500	6041
26.03333	6028
26.04167	6016
26.05000	6004
26.05833	5992
26.06667	5980
26.07500	5969
26.08333	5958
26.09167	5947
26.10000	5937
26.10833	5928
26.11667	5918
26.12500	5908
26.13333	5899
26.14167	5891
26.15000	5884
26.15833	5878
26.16667	5872
26.17500	5865
26.18333	5856
26.19167	5846
26.20000	5835
26.20833	5824
26.21667	5815
26.22500	5808
26.23333	5801
26.24167	5794
26.25000	5787
26.25833	5778
26.26667	5769
26.27500	5761
26.28333	5755
26.29167	5751
26.30000	5748
26.30833	5747
26.31667	5746
26.32500	5743
26.33333	5739
26.34167	5733
26.35000	5727
26.35833	5723
26.36667	5719
26.37500	5715
26.38333	5712
26.39167	5709
26.40000	5708
26.40833	5707
26.41667	5708
26.42500	5709
26.43333	5709
26.44167	5708
26.45000	5706
26.45833	5705
26.46667	5705
26.47500	5707
26.48333	5709
26.49167	5711
26.50000	5713
26.50833	5714
26.51667	5716
26.52500	5719
26.53333	5724
26.54167	5730
26.55000	5735
26.55833	5738
26.56667	5739
26.57500	5740
26.58333	5742
26.59167	5747
26.60000	5753
26.60833	5762
26.61667	5773
26.62500	5784
26.63333	5793
26.64167	5801
26.65000	5808
26.65833	5816
26.66667	5824
26.67500	5831
26.68333	5838
26.69167	5843
26.70000	5846
26.70833	5849
26.71667	5855
26.72500	5865
26.73333	5876
26.74167	5888
26.75000	5899
26.75833	5910
26.76667	5919
26.77500	5925
26.78333	5931
26.79167	5936
26.80000	5943
26.80833	5951
26.81667	5962
26.82500	5974
26.83333	5985
26.84167	5994
26.85000	6000
26.85833	6003
26.86667	6005
26.87500	6009
26.88333	6015
26.89167	6022
26.90000	6030
26.90833	6037
26.91667	6044
26.92500	6049
26.93333	6055
26.94167	6060
26.95000	6064
26.95833	6067
26.96667	6069
26.97500	6071
26.98333	6072
26.99167	6075
27.00000	6078
27.00833	6084
27.01667	6090
27.02500	6096
27.03333	6099
27.04167	6098
27.05000	6096
27.05833	6092
27.06667	6089
27.07500	6087
27.08333	6087
27.09167	6087
27.10000	6085
27.10833	6081
27.11667	6077
27.12500	6073
27.13333	6070
27.14167	6068
27.15000	6065
27.15833	6062
27.16667	6057
27.17500	6051
27.18333	6046
27.19167	6042
27.20000	6039
27.20833	6038
27.21667	6036
27.22500	6033
27.23333	6029
27.24167	6024
27.25000	6017
27.25833	6010
27.26667	6003
27.27500	5995
27.28333	5986
27.29167	5979
27.30000	5972
27.30833	5965
27.31667	5960
27.32500	5954
27.33333	5950
27.34167	5945
27.35000	5940
27.35833	5935
27.36667	5930
27.37500	5925
27.38333	5921
27.39167	5917
27.40000	5913
27.40833	5909
27.41667	5904
27.42500	5899
27.43333	5894
27.44167	5889
27.45000	5885
27.45833	5880
27.46667	5876
27.47500	5870
27.48333	5864
27.49167	5858
27.50000	5853
27.50833	5849
27.51667	5844
27.52500	5839
27.53333	5834
27.54167	5828
27.55000	5824
27.55833	5821
27.56667	5821
27.57500	5821
27.58333	5821
27.59167	5821
27.60000	5820
27.60833	5818
27.61667	5816
27.62500	5816
27.63333	5819
27.64167	5825
27.65000	5831
27.65833	5837
27.66667	5843
27.67500	5846
27.68333	5847
27.69167	5848
27.70000	5848
27.70833	5849
27.71667	5851
27.72500	5854
27.73333	5858
27.74167	5864
27.75000	5870
27.75833	5878
27.76667	5887
27.77500	5896
27.78333	5904
27.79167	5911
27.80000	5917
27.80833	5923
27.81667	5930
27.82500	5938
27.83333	5947
27.84167	5955
27.85000	5963
27.85833	5969
27.86667	5973
27.87500	5979
27.88333	5986
27.89167	5994
27.90000	6002
27.90833	6010
27.91667	6018
27.92500	6024
27.93333	6031
27.94167	6039
27.95000	6048
27.95833	6060
27.96667	6073
27.97500	6085
27.98333	6096
27.99167	6107
28.00000	6117
28.00833	6128
28.01667	6140
28.02500	6154
28.03333	6166
28.04167	6179
28.05000	6190
28.05833	6201
28.06667	6211
28.07500	6220
28.08333	6228
28.09167	6236
28.10000	6243
28.10833	6250
28.11667	6258
28.12500	6266
28.13333	6275
28.14167	6283
28.15000	6291
28.15833	6299
28.16667	6307
28.17500	6315
28.18333	6322
28.19167	6328
28.20000	6334
28.20833	6341
28.21667	6348
28.22500	6356
28.23333	6363
28.24167	6369
28.25000	6374
28.25833	6379
28.26667	6385
28.27500	6392
28.28333	6399
28.29167	6406
28.30000	6414
28.30833	6421
28.31667	6428
28.32500	6433
28.33333	6437
28.34167	6441
28.35000	6445
28.35833	6449
28.36667	6454
28.37500	6459
28.38333	6463
28.39167	6466
28.40000	6469
28.40833	6471
28.41667	6475
28.42500	6480
28.43333	6487
28.44167	6493
28.45000	6500
28.45833	6504
28.46667	6508
28.47500	6511
28.48333	6515
28.49167	6521
28.50000	6527
28.50833	6532
28.51667	6536
28.52500	6540
28.53333	6543
28.54167	6546
28.55000	6548
28.55833	6551
28.56667	6554
28.57500	6557
28.58333	6562
28.59167	6567
28.60000	6573
28.60833	6580
28.61667	6586
28.62500	6591
28.63333	6595
28.64167	6598
28.65000	6602
28.65833	6607
28.66667	6613
28.67500	6619
28.68333	6628
28.69167	6638
28.70000	6649
28.70833	6661
28.71667	6673
28.72500	6684
28.73333	6693
28.74167	6702
28.75000	6711
28.75833	6723
28.76667	6735
28.77500	6748
28.78333	6762
28.79167	6774
28.80000	6785
28.80833	6795
28.81667	6804
28.82500	6814
28.83333	6825
28.84167	6837
28.85000	6851
28.85833	6866
28.86667	6881
28.87500	6897
28.88333	6912
28.89167	6928
28.90000	6944
28.90833	6960
28.91667	6979
28.92500	7000
28.93333	7021
28.94167	7042
28.95000	7061
28.95833	7080
28.96667	7098
28.97500	7115
28.98333	7132
28.99167	7150
29.00000	7171
29.00833	7195
29.01667	7221
29.02500	7250
29.03333	7279
29.04167	7307
29.05000	7334
29.05833	7359
29.06667	7384
29.07500	7410
29.08333	7438
29.09167	7467
29.10000	7499
29.10833	7531
29.11667	7565
29.12500	7600
29.13333	7636
29.14167	7674
29.15000	7713
29.15833	7751
29.16667	7791
29.17500	7830
29.18333	7870
29.19167	7910
29.20000	7954
29.20833	7998
29.21667	8043
29.22500	8088
29.23333	8133
29.24167	8180
29.25000	8227
29.25833	8278
29.26667	8333
29.27500	8390
29.28333	8450
29.29167	8509
29.30000	8568
29.30833	8625
29.31667	8683
29.32500	8744
29.33333	8808
29.34167	8876
29.35000	8946
29.35833	9018
29.36667	9092
29.37500	9169
29.38333	9249
29.39167	9330
29.40000	9416
29.40833	9503
29.41667	9594
29.42500	9687
29.43333	9781
29.44167	9880
29.45000	9980
29.45833	10085
29.46667	10194
29.47500	10308
29.48333	10431
29.49167	10555
29.50000	10685
29.50833	10814
29.51667	10945
29.52500	11079
29.53333	11216
29.54167	11363
29.55000	11514
29.55833	11673
29.56667	11837
29.57500	12006
29.58333	12186
29.59167	12369
29.60000	12564
29.60833	12764
29.61667	12970
29.62500	13185
29.63333	13404
29.64167	13637
29.65000	13874
29.65833	14124
29.66667	14381
29.67500	14643
29.68333	14918
29.69167	15197
29.70000	15493
29.70833	15796
29.71667	16112
29.72500	16442
29.73333	16778
29.74167	17131
29.75000	17486
29.75833	17855
29.76667	18230
29.77500	18612
29.78333	19012
29.79167	19415
29.80000	19840
29.80833	20269
29.81667	20712
29.82500	21171
29.83333	21631
29.84167	22113
29.85000	22595
29.85833	23096
29.86667	23605
29.87500	24117
29.88333	24648
29.89167	25176
29.90000	25723
29.90833	26273
29.91667	26837
29.92500	27416
29.93333	27993
29.94167	28590
29.95000	29178
29.95833	29775
29.96667	30372
29.97500	30965
29.98333	31571
29.99167	32165
30.00000	32775
30.00833	33380
30.01667	33990
30.02500	34608
30.03333	35216
30.04167	35837
30.05000	36441
30.05833	37047
30.06667	37643
30.07500	38225
30.08333	38809
30.09167	39371
30.10000	39937
30.10833	40487
30.11667	41030
30.12500	41571
30.13333	42092
30.14167	42615
30.15000	43115
30.15833	43605
30.16667	44078
30.17500	44527
30.18333	44968
30.19167	45382
30.20000	45787
30.20833	46171
30.21667	46536
30.22500	46887
30.23333	47211
30.24167	47520
30.25000	47801
30.25833	48063
30.26667	48304
30.27500	48523
30.28333	48724
30.29167	48898
30.30000	49051
30.30833	49179
30.31667	49282
30.32500	49364
30.33333	49421
30.34167	49458
30.35000	49473
30.35833	49466
30.36667	49436
30.37500	49384
30.38333	49308
30.39167	49210
30.40000	49086
30.40833	48942
30.41667	48777
30.42500	48592
30.43333	48393
30.44167	48174
30.45000	47941
30.45833	47685
30.46667	47410
30.47500	47119
30.48333	46805
30.49167	46484
30.50000	46142
30.50833	45791
30.51667	45424
30.52500	45041
30.53333	44654
30.54167	44248
30.55000	43841
30.55833	43419
30.56667	42989
30.57500	42552
30.58333	42097
30.59167	41644
30.60000	41173
30.60833	40701
30.61667	40223
30.62500	39735
30.63333	39254
30.64167	38759
30.65000	38273
30.65833	37779
30.66667	37283
30.67500	36791
30.68333	36288
30.69167	35796
30.70000	35294
30.70833	34800
30.71667	34306
30.72500	33810
30.73333	33327
30.74167	32836
30.75000	32359
30.75833	31879
30.76667	31403
30.77500	30934
30.78333	30461
30.79167	30001
30.80000	29536
30.80833	29081
30.81667	28631
30.82500	28184
30.83333	27752
30.84167	27317
30.85000	26895
30.85833	26471
30.86667	26052
30.87500	25644
30.88333	25234
30.89167	24841
30.90000	24445
30.90833	24062
30.91667	23684
30.92500	23309
30.93333	22948
30.94167	22587
30.95000	22239
30.95833	21891
30.96667	21549
30.97500	21218
30.98333	20887
30.99167	20570
31.00000	20254
31.00833	19947
31.01667	19648
31.02500	19352
31.03333	19068
31.04167	18783
31.05000	18509
31.05833	18236
31.06667	17969
31.07500	17712
31.08333	17458
31.09167	17215
31.10000	16974
31.10833	16741
31.11667	16512
31.12500	16285
31.13333	16066
31.14167	15847
31.15000	15637
31.15833	15430
31.16667	15228
31.17500	15032
31.18333	14837
31.19167	14651
31.20000	14466
31.20833	14287
31.21667	14112
31.22500	13938
31.23333	13771
31.24167	13603
31.25000	13442
31.25833	13284
31.26667	13131
31.27500	12986
31.28333	12842
31.29167	12704
31.30000	12566
31.30833	12432
31.31667	12300
31.32500	12168
31.33333	12042
31.34167	11915
31.35000	11794
31.35833	11675
31.36667	11559
31.37500	11448
31.38333	11336
31.39167	11229
31.40000	11122
31.40833	11017
31.41667	10915
31.42500	10813
31.43333	10714
31.44167	10614
31.45000	10518
31.45833	10423
31.46667	10330
31.47500	10241
31.48333	10153
31.49167	10069
31.50000	9987
31.50833	9907
31.51667	9828
31.52500	9749
31.53333	9672
31.54167	9594
31.55000	9519
31.55833	9445
31.56667	9372
31.57500	9301
31.58333	9230
31.59167	9162
31.60000	9094
31.60833	9027
31.61667	8961
31.62500	8894
31.63333	8830
31.64167	8766
31.65000	8706
31.65833	8648
31.66667	8591
31.67500	8537
31.68333	8483
31.69167	8432
31.70000	8381
31.70833	8331
31.71667	8281
31.72500	8232
31.73333	8187
31.74167	8145
31.75000	8103
31.75833	8061
31.76667	8018
31.77500	7975
31.78333	7933
31.79167	7894
31.80000	7859
31.80833	7827
31.81667	7797
31.82500	7769
31.83333	7743
31.84167	7718
31.85000	7695
31.85833	7672
31.86667	7651
31.87500	7632
31.88333	7616
31.89167	7602
31.90000	7591
31.90833	7582
31.91667	7574
31.92500	7569
31.93333	7568
31.94167	7571
31.95000	7577
31.95833	7584
31.96667	7593
31.97500	7602
31.98333	7611
31.99167	7624
32.00000	7642
32.00833	7663
32.01667	7689
32.02500	7719
32.03333	7751
32.04167	7788
32.05000	7828
32.05833	7873
32.06667	7920
32.07500	7971
32.08333	8026
32.09167	8084
32.10000	8149
32.10833	8220
32.11667	8297
32.12500	8381
32.13333	8468
32.14167	8562
32.15000	8658
32.15833	8759
32.16667	8865
32.17500	8977
32.18333	9099
32.19167	9228
32.20000	9368
32.20833	9514
32.21667	9668
32.22500	9829
32.23333	9996
32.24167	10176
32.25000	10362
32.25833	10561
32.26667	10769
32.27500	10986
32.28333	11218
32.29167	11457
32.30000	11714
32.30833	11980
32.31667	12259
32.32500	12552
32.33333	12851
32.34167	13170
32.35000	13496
32.35833	13843
32.36667	14205
32.37500	14583
32.38333	14985
32.39167	15395
32.40000	15833
32.40833	16283
32.41667	16755
32.42500	17250
32.43333	17755
32.44167	18292
32.45000	18837
32.45833	19413
32.46667	20011
32.47500	20630
32.48333	21286
32.49167	21953
32.50000	22659
32.50833	23379
32.51667	24124
32.52500	24900
32.53333	25685
32.54167	26513
32.55000	27348
32.55833	28224
32.56667	29125
32.57500	30048
32.58333	31017
32.59167	31989
32.60000	33007
32.60833	34032
32.61667	35081
32.62500	36162
32.63333	37248
32.64167	38387
32.65000	39528
32.65833	40713
32.66667	41921
32.67500	43141
32.68333	44406
32.69167	45658
32.70000	46951
32.70833	48237
32.71667	49536
32.72500	50858
32.73333	52167
32.74167	53519
32.75000	54855
32.75833	56222
32.76667	57595
32.77500	58960
32.78333	60354
32.79167	61715
32.80000	63102
32.80833	64462
32.81667	65814
32.82500	67167
32.83333	68483
32.84167	69817
32.85000	71113
32.85833	72415
32.86667	73700
32.87500	74953
32.88333	76207
32.89167	77404
32.90000	78594
32.90833	79737
32.91667	80847
32.92500	81937
32.93333	82975
32.94167	84007
32.95000	84985
32.95833	85937
32.96667	86848
32.97500	87704
32.98333	88530
32.99167	89287
33.00000	90007
33.00833	90669
33.01667	91282
33.02500	91853
33.03333	92364
33.04167	92836
33.05000	93248
33.05833	93610
33.06667	93921
33.07500	94176
33.08333	94385
33.09167	94536
33.10000	94632
33.10833	94676
33.11667	94665
33.12500	94602
33.13333	94489
33.14167	94321
33.15000	94108
33.15833	93840
33.16667	93527
33.17500	93166
33.18333	92751
33.19167	92297
33.20000	91784
33.20833	91234
33.21667	90639
33.22500	89997
33.23333	89325
33.24167	88596
33.25000	87846
33.25833	87050
33.26667	86225
33.27500	85378
33.28333	84487
33.29167	83586
33.30000	82636
33.30833	81670
33.31667	80675
33.32500	79645
33.33333	78611
33.34167	77534
33.35000	76465
33.35833	75369
33.36667	74266
33.37500	73162
33.38333	72026
33.39167	70906
33.40000	69751
33.40833	68605
33.41667	67449
33.42500	66275
33.43333	65118
33.44167	63928
33.45000	62764
33.45833	61590
33.46667	60426
33.47500	59281
33.48333	58123
33.49167	56997
33.50000	55851
33.50833	54725
33.51667	53604
33.52500	52480
33.53333	51387
33.54167	50281
33.55000	49211
33.55833	48142
33.56667	47089
33.57500	46060
33.58333	45026
33.59167	44027
33.60000	43020
33.60833	42040
33.61667	41073
33.62500	40114
33.63333	39190
33.64167	38262
33.65000	37371
33.65833	36489
33.66667	35626
33.67500	34789
33.68333	33952
33.69167	33149
33.70000	32346
33.70833	31568
33.71667	30805
33.72500	30050
33.73333	29325
33.74167	28599
33.75000	27906
33.75833	27224
33.76667	26560
33.77500	25918
33.78333	25279
33.79167	24665
33.80000	24049
33.80833	23454
33.81667	22872
33.82500	22301
33.83333	21757
33.84167	21217
33.85000	20702
33.85833	20194
33.86667	19698
33.87500	19219
33.88333	18741
33.89167	18285
33.90000	17830
33.90833	17391
33.91667	16963
33.92500	16543
33.93333	16141
33.94167	15742
33.95000	15361
33.95833	14986
33.96667	14621
33.97500	14270
33.98333	13922
33.99167	13590
34.00000	13259
34.00833	12941
34.01667	12630
34.02500	12323
34.03333	12032
34.04167	11744
34.05000	11471
34.05833	11202
34.06667	10939
34.07500	10684
34.08333	10427
34.09167	10183
34.10000	9939
34.10833	9707
34.11667	9482
34.12500	9261
34.13333	9050
34.14167	8838
34.15000	8635
34.15833	8433
34.16667	8236
34.17500	8047
34.18333	7859
34.19167	7682
34.20000	7507
34.20833	7340
34.21667	7176
34.22500	7014
34.23333	6859
34.24167	6703
34.25000	6555
34.25833	6409
34.26667	6267
34.27500	6130
34.28333	5993
34.29167	5863
34.30000	5733
34.30833	5607
34.31667	5484
34.32500	5364
34.33333	5249
34.34167	5136
34.35000	5028
34.35833	4920
34.36667	4813
34.37500	4708
34.38333	4603
34.39167	4504
34.40000	4406
34.40833	4312
34.41667	4220
34.42500	4129
34.43333	4043
34.44167	3958
34.45000	3877
34.45833	3797
34.46667	3719
34.47500	3641
34.48333	3563
34.49167	3487
34.50000	3411
34.50833	3339
34.51667	3268
34.52500	3200
34.53333	3135
34.54167	3071
34.55000	3011
34.55833	2953
34.56667	2895
34.57500	2838
34.58333	2781
34.59167	2726
34.60000	2671
34.60833	2618
34.61667	2566
34.62500	2513
34.63333	2463
34.64167	2414
34.65000	2367
34.65833	2322
34.66667	2278
34.67500	2237
34.68333	2196
34.69167	2157
34.70000	2118
34.70833	2080
34.71667	2041
34.72500	2002
34.73333	1962
34.74167	1923
34.75000	1886
34.75833	1850
34.76667	1815
34.77500	1783
34.78333	1752
34.79167	1722
34.80000	1691
34.80833	1661
34.81667	1631
34.82500	1601
34.83333	1573
34.84167	1546
34.85000	1521
34.85833	1499
34.86667	1477
34.87500	1457
34.88333	1437
34.89167	1416
34.90000	1394
34.90833	1372
34.91667	1349
34.92500	1328
34.93333	1307
34.94167	1288
34.95000	1271
34.95833	1256
34.96667	1241
34.97500	1227
34.98333	1211
34.99167	1195
35.00000	1177
35.00833	1160
35.01667	1145
35.02500	1134
35.03333	1123
35.04167	1114
35.05000	1104
35.05833	1091
35.06667	1078
35.07500	1065
35.08333	1052
35.09167	1039
35.10000	1026
35.10833	1013
35.11667	1000
35.12500	989
35.13333	978
35.14167	967
35.15000	955
35.15833	943
35.16667	930
35.17500	918
35.18333	907
35.19167	896
35.20000	886
35.20833	877
35.21667	868
35.22500	858
35.23333	848
35.24167	837
35.25000	826
35.25833	815
35.26667	806
35.27500	798
35.28333	791
35.29167	783
35.30000	774
35.30833	763
35.31667	751
35.32500	737
35.33333	722
35.34167	708
35.35000	695
35.35833	683
35.36667	673
35.37500	663
35.38333	653
35.39167	643
35.40000	632
35.40833	621
35.41667	611
35.42500	600
35.43333	590
35.44167	581
35.45000	571
35.45833	561
35.46667	550
35.47500	539
35.48333	526
35.49167	514
35.50000	501
35.50833	488
35.51667	475
35.52500	462
35.53333	450
35.54167	438
35.55000	427
35.55833	415
35.56667	402
35.57500	391
35.58333	380
35.59167	370
35.60000	361
35.60833	352
35.61667	342
35.62500	331
35.63333	319
35.64167	306
35.65000	293
35.65833	281
35.66667	271
35.67500	261
35.68333	252
35.69167	242
35.70000	230
35.70833	218
35.71667	207
35.72500	197
35.73333	187
35.74167	178
35.75000	169
35.75833	159
35.76667	150
35.77500	142
35.78333	136
35.79167	132
35.80000	128
35.80833	124
35.81667	116
35.82500	107
35.83333	98
35.84167	89
35.85000	81
35.85833	74
35.86667	67
35.87500	61
35.88333	54
35.89167	48
35.90000	44
35.90833	40
35.91667	36
35.92500	31
35.93333	27
35.94167	22
35.95000	17
35.95833	12
35.96667	6
35.97500	0
35.98333	-6
35.99167	-11
36.00000	-17
36.00833	-22
36.01667	-28
36.02500	-35
36.03333	-41
36.04167	-46
36.05000	-50
36.05833	-54
36.06667	-58
36.07500	-60
36.08333	-62
36.09167	-63
36.10000	-64
36.10833	-64
36.11667	-65
36.12500	-69
36.13333	-73
36.14167	-79
36.15000	-84
36.15833	-90
36.16667	-94
36.17500	-98
36.18333	-101
36.19167	-103
36.20000	-104
36.20833	-104
36.21667	-104
36.22500	-104
36.23333	-104
36.24167	-106
36.25000	-108
36.25833	-109
36.26667	-111
36.27500	-112
36.28333	-112
36.29167	-113
36.30000	-114
36.30833	-117
36.31667	-118
36.32500	-118
36.33333	-116
36.34167	-116
36.35000	-116
36.35833	-117
36.36667	-118
36.37500	-117
36.38333	-116
36.39167	-115
36.40000	-115
36.40833	-117
36.41667	-120
36.42500	-122
36.43333	-122
36.44167	-121
36.45000	-119
36.45833	-117
36.46667	-114
36.47500	-113
36.48333	-115
36.49167	-119
36.50000	-125
36.50833	-130
36.51667	-134
36.52500	-135
36.53333	-135
36.54167	-135
36.55000	-135
36.55833	-136
36.56667	-137
36.57500	-138
36.58333	-139
36.59167	-140
36.60000	-139
36.60833	-137
36.61667	-134
36.62500	-131
36.63333	-129
36.64167	-127
36.65000	-126
36.65833	-125
36.66667	-126
36.67500	-128
36.68333	-131
36.69167	-133
36.70000	-134
36.70833	-133
36.71667	-131
36.72500	-127
36.73333	-123
36.74167	-120
36.75000	-119
36.75833	-117
36.76667	-115
36.77500	-114
36.78333	-114
36.79167	-116
36.80000	-118
36.80833	-121
36.81667	-121
36.82500	-120
36.83333	-118
36.84167	-114
36.85000	-111
36.85833	-110
36.86667	-111
36.87500	-111
36.88333	-111
36.89167	-110
36.90000	-107
36.90833	-103
36.91667	-99
36.92500	-95
36.93333	-91
36.94167	-88
36.95000	-86
36.95833	-83
36.96667	-81
36.97500	-79
36.98333	-78
36.99167	-76
37.00000	-75
37.00833	-73
37.01667	-71
37.02500	-70
37.03333	-68
37.04167	-67
37.05000	-66
37.05833	-66
37.06667	-66
37.07500	-66
37.08333	-66
37.09167	-66
37.10000	-66
37.10833	-66
37.11667	-65
37.12500	-64
37.13333	-62
37.14167	-62
37.15000	-61
37.15833	-61
37.16667	-61
37.17500	-61
37.18333	-62
37.19167	-64
37.20000	-68
37.20833	-72
37.21667	-76
37.22500	-79
37.23333	-81
37.24167	-83
37.25000	-85
37.25833	-86
37.26667	-87
37.27500	-89
37.28333	-90
37.29167	-93
37.30000	-95
37.30833	-97
37.31667	-100
37.32500	-102
37.33333	-104
37.34167	-105
37.35000	-108
37.35833	-111
37.36667	-116
37.37500	-120
37.38333	-123
37.39167	-126
37.40000	-128
37.40833	-130
37.41667	-133
37.42500	-137
37.43333	-141
37.44167	-145
37.45000	-149
37.45833	-153
37.46667	-158
37.47500	-161
37.48333	-164
37.49167	-166
37.50000	-167
37.50833	-167
37.51667	-169
37.52500	-171
37.53333	-173
37.54167	-176
37.55000	-178
37.55833	-180
37.56667	-183
37.57500	-186
37.58333	-190
37.59167	-192
37.60000	-194
37.60833	-196
37.61667	-199
37.62500	-203
37.63333	-209
37.64167	-214
37.65000	-219
37.65833	-222
37.66667	-224
37.67500	-225
37.68333	-227
37.69167	-229
37.70000	-234
37.70833	-239
37.71667	-244
37.72500	-248
37.73333	-251
37.74167	-252
37.75000	-252
37.75833	-252
37.76667	-252
37.77500	-251
37.78333	-250
37.79167	-250
37.80000	-250
37.80833	-250
37.81667	-251
37.82500	-251
37.83333	-251
37.84167	-253
37.85000	-255
37.85833	-257
37.86667	-257
37.87500	-255
37.88333	-254
37.89167	-252
37.90000	-253
37.90833	-255
37.91667	-257
37.92500	-259
37.93333	-262
37.94167	-265
37.95000	-268
37.95833	-271
37.96667	-273
37.97500	-273
37.98333	-272
37.99167	-268
38.00000	-263
38.00833	-259
38.01667	-255
38.02500	-254
38.03333	-254
38.04167	-255
38.05000	-256
38.05833	-256
38.06667	-255
38.07500	-253
38.08333	-250
38.09167	-248
38.10000	-248
38.10833	-248
38.11667	-250
38.12500	-252
38.13333	-254
38.14167	-255
38.15000	-254
38.15833	-253
38.16667	-251
38.17500	-248
38.18333	-246
38.19167	-245
38.20000	-245
38.20833	-246
38.21667	-248
38.22500	-249
38.23333	-251
38.24167	-252
38.25000	-252
38.25833	-254
38.26667	-255
38.27500	-257
38.28333	-258
38.29167	-259
38.30000	-260
38.30833	-262
38.31667	-263
38.32500	-264
38.33333	-265
38.34167	-266
38.35000	-269
38.35833	-272
38.36667	-274
38.37500	-276
38.38333	-277
38.39167	-278
38.40000	-278
38.40833	-279
38.41667	-280
38.42500	-282
38.43333	-284
38.44167	-285
38.45000	-285
38.45833	-284
38.46667	-283
38.47500	-283
38.48333	-284
38.49167	-287
38.50000	-291
38.50833	-295
38.51667	-299
38.52500	-304
38.53333	-309
38.54167	-315
38.55000	-319
38.55833	-322
38.56667	-324
38.57500	-325
38.58333	-328
38.59167	-331
38.60000	-335
38.60833	-338
38.61667	-342
38.62500	-345
38.63333	-346
38.64167	-345
38.65000	-343
38.65833	-341
38.66667	-341
38.67500	-345
38.68333	-352
38.69167	-360
38.70000	-368
38.70833	-374
38.71667	-377
38.72500	-377
38.73333	-378
38.74167	-379
38.75000	-382
38.75833	-385
38.76667	-389
38.77500	-391
38.78333	-391
38.79167	-391
38.80000	-391
38.80833	-392
38.81667	-394
38.82500	-397
38.83333	-400
38.84167	-402
38.85000	-403
38.85833	-402
38.86667	-400
38.87500	-398
38.88333	-397
38.89167	-396
38.90000	-396
38.90833	-399
38.91667	-403
38.92500	-410
38.93333	-417
38.94167	-425
38.95000	-431
38.95833	-434
38.96667	-434
38.97500	-433
38.98333	-432
38.99167	-431
39.00000	-430
39.00833	-431
39.01667	-431
39.02500	-432
39.03333	-432
39.04167	-433
39.05000	-435
39.05833	-439
39.06667	-444
39.07500	-448
39.08333	-451
39.09167	-452
39.10000	-450
39.10833	-445
39.11667	-441
39.12500	-438
39.13333	-436
39.14167	-436
39.15000	-437
39.15833	-439
39.16667	-441
39.17500	-443
39.18333	-444
39.19167	-446
39.20000	-447
39.20833	-448
39.21667	-449
39.22500	-449
39.23333	-449
39.24167	-449
39.25000	-447
39.25833	-446
39.26667	-447
39.27500	-449
39.28333	-454
39.29167	-459
39.30000	-464
39.30833	-469
39.31667	-471
39.32500	-472
39.33333	-473
39.34167	-475
39.35000	-476
39.35833	-478
39.36667	-479
39.37500	-479
39.38333	-479
39.39167	-478
39.40000	-478
39.40833	-479
39.41667	-479
39.42500	-478
39.43333	-477
39.44167	-475
39.45000	-474
39.45833	-474
39.46667	-476
39.47500	-478
39.48333	-480
39.49167	-483
39.50000	-485
39.50833	-487
39.51667	-490
39.52500	-494
39.53333	-496
39.54167	-497
39.55000	-496
39.55833	-496
39.56667	-496
39.57500	-497
39.58333	-498
39.59167	-498
39.60000	-499
39.60833	-499
39.61667	-500
39.62500	-502
39.63333	-505
39.64167	-508
39.65000	-509
39.65833	-509
39.66667	-507
39.67500	-503
39.68333	-500
39.69167	-497
39.70000	-497
39.70833	-499
39.71667	-501
39.72500	-504
39.73333	-508
39.74167	-512
39.75000	-515
39.75833	-516
39.76667	-516
39.77500	-516
39.78333	-515
39.79167	-513
39.80000	-513
39.80833	-513
39.81667	-514
39.82500	-516
39.83333	-518
39.84167	-519
39.85000	-519
39.85833	-516
39.86667	-512
39.87500	-507
39.88333	-503
39.89167	-501
39.90000	-501
39.90833	-503
39.91667	-504
39.92500	-506
39.93333	-505
39.94167	-502
39.95000	-497
39.95833	-490
39.96667	-482
39.97500	-475
39.98333	-470
39.99167	-465
40.00000	-462
40.00833	-460
40.01667	-457
40.02500	-454
40.03333	-449
40.04167	-443
40.05000	-436
40.05833	-428
40.06667	-420
40.07500	-413
40.08333	-405
40.09167	-397
40.10000	-387
40.10833	-375
40.11667	-362
40.12500	-346
40.13333	-328
40.14167	-309
40.15000	-289
40.15833	-268
40.16667	-247
40.17500	-227
40.18333	-206
40.19167	-185
40.20000	-165
40.20833	-144
40.21667	-121
40.22500	-96
40.23333	-68
40.24167	-35
40.25000	-1
40.25833	34
40.26667	71
40.27500	108
40.28333	146
40.29167	185
40.30000	229
40.30833	277
40.31667	328
40.32500	384
40.33333	439
40.34167	495
40.35000	550
40.35833	607
40.36667	666
40.37500	727
40.38333	793
40.39167	860
40.40000	931
40.40833	1003
40.41667	1077
40.42500	1155
40.43333	1233
40.44167	1315
40.45000	1397
40.45833	1482
40.46667	1570
40.47500	1659
40.48333	1754
40.49167	1850
40.50000	1951
40.50833	2054
40.51667	2158
40.52500	2265
40.53333	2370
40.54167	2478
40.55000	2584
40.55833	2692
40.56667	2803
40.57500	2917
40.58333	3038
40.59167	3158
40.60000	3282
40.60833	3405
40.61667	3528
40.62500	3652
40.63333	3775
40.64167	3902
40.65000	4027
40.65833	4155
40.66667	4285
40.67500	4413
40.68333	4544
40.69167	4672
40.70000	4802
40.70833	4930
40.71667	5058
40.72500	5187
40.73333	5313
40.74167	5441
40.75000	5565
40.75833	5689
40.76667	5812
40.77500	5934
40.78333	6059
40.79167	6180
40.80000	6303
40.80833	6423
40.81667	6542
40.82500	6660
40.83333	6774
40.84167	6887
40.85000	6994
40.85833	7099
40.86667	7201
40.87500	7300
40.88333	7399
40.89167	7493
40.90000	7588
40.90833	7678
40.91667	7764
40.92500	7849
40.93333	7927
40.94167	8004
40.95000	8075
40.95833	8144
40.96667	8209
40.97500	8268
40.98333	8324
40.99167	8373
41.00000	8417
41.00833	8457
41.01667	8493
41.02500	8527
41.03333	8558
41.04167	8587
41.05000	8612
41.05833	8632
41.06667	8649
41.07500	8660
41.08333	8667
41.09167	8670
41.10000	8669
41.10833	8665
41.11667	8657
41.12500	8645
41.13333	8628
41.14167	8606
41.15000	8580
41.15833	8546
41.16667	8508
41.17500	8466
41.18333	8420
41.19167	8373
41.20000	8322
41.20833	8268
41.21667	8212
41.22500	8152
41.23333	8089
41.24167	8022
41.25000	7954
41.25833	7883
41.26667	7809
41.27500	7735
41.28333	7656
41.29167	7575
41.30000	7489
41.30833	7400
41.31667	7310
41.32500	7216
41.33333	7122
41.34167	7023
41.35000	6923
41.35833	6818
41.36667	6712
41.37500	6608
41.38333	6501
41.39167	6397
41.40000	6289
41.40833	6182
41.41667	6073
41.42500	5961
41.43333	5852
41.44167	5740
41.45000	5632
41.45833	5523
41.46667	5413
41.47500	5304
41.48333	5192
41.49167	5082
41.50000	4971
41.50833	4861
41.51667	4752
41.52500	4641
41.53333	4533
41.54167	4426
41.55000	4321
41.55833	4216
41.56667	4111
41.57500	4006
41.58333	3896
41.59167	3789
41.60000	3682
41.60833	3577
41.61667	3475
41.62500	3373
41.63333	3275
41.64167	3175
41.65000	3080
41.65833	2986
41.66667	2893
41.67500	2805
41.68333	2717
41.69167	2634
41.70000	2553
41.70833	2474
41.71667	2398
41.72500	2321
41.73333	2247
41.74167	2172
41.75000	2100
41.75833	2027
41.76667	1955
41.77500	1881
41.78333	1806
41.79167	1734
41.80000	1663
41.80833	1596
41.81667	1534
41.82500	1475
41.83333	1419
41.84167	1363
41.85000	1309
41.85833	1255
41.86667	1203
41.87500	1152
41.88333	1102
41.89167	1054
41.90000	1008
41.90833	964
41.91667	919
41.92500	874
41.93333	830
41.94167	785
41.95000	742
41.95833	701
41.96667	661
41.97500	624
41.98333	588
41.99167	553
42.00000	519
42.00833	486
42.01667	457
42.02500	429
42.03333	403
42.04167	378
42.05000	353
42.05833	326
42.06667	298
42.07500	271
42.08333	243
42.09167	216
42.10000	188
42.10833	162
42.11667	138
42.12500	115
42.13333	95
42.14167	75
42.15000	56
42.15833	37
42.16667	20
42.17500	3
42.18333	-13
42.19167	-28
42.20000	-43
42.20833	-58
42.21667	-72
42.22500	-86
42.23333	-100
42.24167	-114
42.25000	-128
42.25833	-143
42.26667	-158
42.27500	-172
42.28333	-185
42.29167	-197
42.30000	-208
42.30833	-218
42.31667	-227
42.32500	-236
42.33333	-245
42.34167	-253
42.35000	-262
42.35833	-272
42.36667	-281
42.37500	-289
42.38333	-297
42.39167	-305
42.40000	-314
42.40833	-325
42.41667	-335
42.42500	-346
42.43333	-355
42.44167	-363
42.45000	-369
42.45833	-375
42.46667	-381
42.47500	-386
42.48333	-390
42.49167	-394
42.50000	-398
42.50833	-404
42.51667	-411
42.52500	-417
42.53333	-423
42.54167	-428
42.55000	-432
42.55833	-435
42.56667	-439
42.57500	-444
42.58333	-451
42.59167	-458
42.60000	-465
42.60833	-470
42.61667	-474
42.62500	-476
42.63333	-478
42.64167	-482
42.65000	-487
42.65833	-494
42.66667	-501
42.67500	-506
42.68333	-508
42.69167	-509
42.70000	-508
42.70833	-508
42.71667	-508
42.72500	-509
42.73333	-511
42.74167	-514
42.75000	-517
42.75833	-520
42.76667	-523
42.77500	-526
42.78333	-527
42.79167	-529
42.80000	-531
42.80833	-533
42.81667	-537
42.82500	-540
42.83333	-542
42.84167	-544
42.85000	-546
42.85833	-548
42.86667	-551
42.87500	-555
42.88333	-560
42.89167	-565
42.90000	-568
42.90833	-570
42.91667	-570
42.92500	-569
42.93333	-568
42.94167	-569
42.95000	-571
42.95833	-574
42.96667	-577
42.97500	-579
42.98333	-582
42.99167	-585
43.00000	-590
43.00833	-593
43.01667	-596
43.02500	-597
43.03333	-597
43.04167	-596
43.05000	-594
43.05833	-594
43.06667	-594
43.07500	-594
43.08333	-595
43.09167	-596
43.10000	-596
43.10833	-597
43.11667	-598
43.12500	-600
43.13333	-601
43.14167	-603
43.15000	-604
43.15833	-604
43.16667	-604
43.17500	-605
43.18333	-607
43.19167	-609
43.20000	-610
43.20833	-611
43.21667	-611
43.22500	-611
43.23333	-612
43.24167	-615
43.25000	-619
43.25833	-622
43.26667	-624
43.27500	-625
43.28333	-624
43.29167	-623
43.30000	-622
43.30833	-620
43.31667	-619
43.32500	-620
43.33333	-622
43.34167	-625
43.35000	-628
43.35833	-631
43.36667	-633
43.37500	-634
43.38333	-634
43.39167	-632
43.40000	-632
43.40833	-632
43.41667	-634
43.42500	-636
43.43333	-637
43.44167	-637
43.45000	-636
43.45833	-635
43.46667	-634
43.47500	-634
43.48333	-635
43.49167	-637
43.50000	-638
43.50833	-639
43.51667	-639
43.52500	-639
43.53333	-639
43.54167	-640
43.55000	-642
43.55833	-643
43.56667	-642
43.57500	-640
43.58333	-637
43.59167	-635
43.60000	-634
43.60833	-636
43.61667	-638
43.62500	-641
43.63333	-643
43.64167	-646
43.65000	-648
43.65833	-651
43.66667	-652
43.67500	-653
43.68333	-653
43.69167	-653
43.70000	-651
43.70833	-650
43.71667	-651
43.72500	-654
43.73333	-659
43.74167	-663
43.75000	-666
43.75833	-666
43.76667	-665
43.77500	-663
43.78333	-663
43.79167	-664
43.80000	-666
43.80833	-668
43.81667	-668
43.82500	-667
43.83333	-665
43.84167	-663
43.85000	-661
43.85833	-660
43.86667	-662
43.87500	-665
43.88333	-669
43.89167	-672
43.90000	-675
43.90833	-675
43.91667	-675
43.92500	-674
43.93333	-673
43.94167	-673
43.95000	-675
43.95833	-676
43.96667	-675
43.97500	-674
43.98333	-673
43.99167	-672
44.00000	-672
44.00833	-674
44.01667	-677
44.02500	-679
44.03333	-680
44.04167	-679
44.05000	-676
44.05833	-674
44.06667	-671
44.07500	-669
44.08333	-668
44.09167	-669
44.10000	-668
44.10833	-667
44.11667	-665
44.12500	-663
44.13333	-662
44.14167	-664
44.15000	-667
44.15833	-671
44.16667	-674
44.17500	-676
44.18333	-676
44.19167	-676
44.20000	-677
44.20833	-680
44.21667	-683
44.22500	-687
44.23333	-688
44.24167	-687
44.25000	-686
44.25833	-683
44.26667	-681
44.27500	-679
44.28333	-679
44.29167	-679
44.30000	-677
44.30833	-675
44.31667	-674
44.32500	-674
44.33333	-676
44.34167	-677
44.35000	-677
44.35833	-676
44.36667	-674
44.37500	-671
44.38333	-668
44.39167	-666
44.40000	-665
44.40833	-666
44.41667	-668
44.42500	-671
44.43333	-673
44.44167	-674
44.45000	-673
44.45833	-671
44.46667	-669
44.47500	-668
44.48333	-670
44.49167	-672
44.50000	-674
44.50833	-677
44.51667	-677
44.52500	-676
44.53333	-674
44.54167	-671
44.55000	-669
44.55833	-668
44.56667	-667
44.57500	-667
44.58333	-666
44.59167	-664
44.60000	-663
44.60833	-662
44.61667	-661
44.62500	-661
44.63333	-662
44.64167	-663
44.65000	-664
44.65833	-664
44.66667	-663
44.67500	-661
44.68333	-659
44.69167	-658
44.70000	-659
44.70833	-661
44.71667	-663
44.72500	-663
44.73333	-663
44.74167	-660
44.75000	-656
44.75833	-651
44.76667	-648
44.77500	-646
44.78333	-647
44.79167	-649
44.80000	-650
44.80833	-650
44.81667	-648
44.82500	-645
44.83333	-642
44.84167	-641
44.85000	-642
44.85833	-642
44.86667	-642
44.87500	-641
44.88333	-641
44.89167	-640
44.90000	-638
44.90833	-637
44.91667	-635
44.92500	-633
44.93333	-632
44.94167	-631
44.95000	-631
44.95833	-631
44.96667	-629
44.97500	-627
44.98333	-625
44.99167	-623
45.00000	-621
45.00833	-619
45.01667	-618
45.02500	-615
45.03333	-612
45.04167	-608
45.05000	-604
45.05833	-603
45.06667	-603
45.07500	-605
45.08333	-606
45.09167	-607
45.10000	-607
45.10833	-605
45.11667	-602
45.12500	-599
45.13333	-597
45.14167	-596
45.15000	-596
45.15833	-596
45.16667	-596
45.17500	-595
45.18333	-593
45.19167	-591
45.20000	-591
45.20833	-592
45.21667	-593
45.22500	-594
45.23333	-594
45.24167	-593
45.25000	-591
45.25833	-587
45.26667	-584
45.27500	-582
45.28333	-582
45.29167	-583
45.30000	-585
45.30833	-587
45.31667	-588
45.32500	-586
45.33333	-584
45.34167	-582
45.35000	-580
45.35833	-577
45.36667	-575
45.37500	-573
45.38333	-573
45.39167	-574
45.40000	-577
45.40833	-580
45.41667	-581
45.42500	-580
45.43333	-579
45.44167	-578
45.45000	-577
45.45833	-578
45.46667	-580
45.47500	-581
45.48333	-581
45.49167	-579
45.50000	-577
45.50833	-576
45.51667	-576
45.52500	-576
45.53333	-577
45.54167	-578
45.55000	-577
45.55833	-576
45.56667	-575
45.57500	-574
45.58333	-574
45.59167	-576
45.60000	-578
45.60833	-580
45.61667	-584
45.62500	-588
45.63333	-591
45.64167	-593
45.65000	-595
45.65833	-596
45.66667	-597
45.67500	-597
45.68333	-597
45.69167	-599
45.70000	-600
45.70833	-602
45.71667	-604
45.72500	-606
45.73333	-609
45.74167	-612
45.75000	-615
45.75833	-617
45.76667	-618
45.77500	-618
45.78333	-618
45.79167	-618
45.80000	-619
45.80833	-621
45.81667	-623
45.82500	-624
45.83333	-626
45.84167	-626
45.85000	-625
45.85833	-623
45.86667	-621
45.87500	-620
45.88333	-621
45.89167	-624
45.90000	-627
45.90833	-631
45.91667	-634
45.92500	-635
45.93333	-637
45.94167	-639
45.95000	-643
45.95833	-646
45.96667	-649
45.97500	-650
45.98333	-650
45.99167	-648
46.00000	-647
46.00833	-646
46.01667	-646
46.02500	-645
46.03333	-644
46.04167	-644
46.05000	-644
46.05833	-646
46.06667	-649
46.07500	-653
46.08333	-657
46.09167	-660
46.10000	-663
46.10833	-666
46.11667	-668
46.12500	-671
46.13333	-673
46.14167	-674
46.15000	-674
46.15833	-675
46.16667	-677
46.17500	-678
46.18333	-679
46.19167	-681
46.20000	-682
46.20833	-683
46.21667	-684
46.22500	-686
46.23333	-689
46.24167	-692
46.25000	-694
46.25833	-695
46.26667	-695
46.27500	-695
46.28333	-694
46.29167	-694
46.30000	-696
46.30833	-699
46.31667	-702
46.32500	-704
46.33333	-705
46.34167	-705
46.35000	-704
46.35833	-704
46.36667	-703
46.37500	-703
46.38333	-702
46.39167	-701
46.40000	-701
46.40833	-702
46.41667	-703
46.42500	-702
46.43333	-701
46.44167	-700
46.45000	-700
46.45833	-701
46.46667	-702
46.47500	-703
46.48333	-704
46.49167	-705
46.50000	-704
46.50833	-703
46.51667	-703
46.52500	-704
46.53333	-707
46.54167	-710
46.55000	-713
46.55833	-715
46.56667	-715
46.57500	-714
46.58333	-714
46.59167	-715
46.60000	-715
46.60833	-715
46.61667	-715
46.62500	-715
46.63333	-716
46.64167	-716
46.65000	-716
46.65833	-717
46.66667	-718
46.67500	-720
46.68333	-721
46.69167	-723
46.70000	-723
46.70833	-722
46.71667	-721
46.72500	-721
46.73333	-721
46.74167	-722
46.75000	-723
46.75833	-724
46.76667	-724
46.77500	-723
46.78333	-722
46.79167	-721
46.80000	-720
46.80833	-720
46.81667	-719
46.82500	-718
46.83333	-716
46.84167	-714
46.85000	-713
46.85833	-713
46.86667	-714
46.87500	-716
46.88333	-719
46.89167	-721
46.90000	-723
46.90833	-725
46.91667	-726
46.92500	-728
46.93333	-729
46.94167	-728
46.95000	-727
46.95833	-724
46.96667	-720
46.97500	-718
46.98333	-716
46.99167	-715
47.00000	-715
47.00833	-714
47.01667	-713
47.02500	-712
47.03333	-712
47.04167	-711
47.05000	-710
47.05833	-710
47.06667	-711
47.07500	-711
47.08333	-713
47.09167	-715
47.10000	-716
47.10833	-717
47.11667	-716
47.12500	-715
47.13333	-712
47.14167	-710
47.15000	-709
47.15833	-708
47.16667	-708
47.17500	-709
47.18333	-710
47.19167	-711
47.20000	-712
47.20833	-714
47.21667	-715
47.22500	-713
47.23333	-712
47.24167	-710
47.25000	-709
47.25833	-709
47.26667	-710
47.27500	-711
47.28333	-711
47.29167	-710
47.30000	-707
47.30833	-704
47.31667	-703
47.32500	-703
47.33333	-704
47.34167	-704
47.35000	-703
47.35833	-700
47.36667	-697
47.37500	-696
47.38333	-696
47.39167	-697
47.40000	-699
47.40833	-700
47.41667	-701
47.42500	-701
47.43333	-700
47.44167	-697
47.45000	-694
47.45833	-692
47.46667	-691
47.47500	-691
47.48333	-690
47.49167	-691
47.50000	-691
47.50833	-691
47.51667	-690
47.52500	-688
47.53333	-686
47.54167	-684
47.55000	-682
47.55833	-681
47.56667	-680
47.57500	-679
47.58333	-677
47.59167	-674
47.60000	-671
47.60833	-669
47.61667	-667
47.62500	-667
47.63333	-668
47.64167	-668
47.65000	-667
47.65833	-667
47.66667	-667
47.67500	-668
47.68333	-670
47.69167	-672
47.70000	-674
47.70833	-675
47.71667	-675
47.72500	-674
47.73333	-672
47.74167	-672
47.75000	-673
47.75833	-673
47.76667	-670
47.77500	-665
47.78333	-660
47.79167	-656
47.80000	-655
47.80833	-657
47.81667	-660
47.82500	-665
47.83333	-668
47.84167	-669
47.85000	-669
47.85833	-667
47.86667	-666
47.87500	-664
47.88333	-663
47.89167	-662
47.90000	-662
47.90833	-663
47.91667	-664
47.92500	-665
47.93333	-667
47.94167	-668
47.95000	-670
47.95833	-671
47.96667	-673
47.97500	-674
47.98333	-674
47.99167	-673
48.00000	-671
48.00833	-669
48.01667	-665
48.02500	-661
48.03333	-657
48.04167	-654
48.05000	-652
48.05833	-651
48.06667	-650
48.07500	-649
48.08333	-647
48.09167	-646
48.10000	-649
48.10833	-653
48.11667	-658
48.12500	-663
48.13333	-665
48.14167	-664
48.15000	-662
48.15833	-659
48.16667	-658
48.17500	-657
48.18333	-658
48.19167	-660
48.20000	-662
48.20833	-664
48.21667	-666
48.22500	-668
48.23333	-671
48.24167	-674
48.25000	-676
48.25833	-675
48.26667	-673
48.27500	-670
48.28333	-668
48.29167	-668
48.30000	-670
48.30833	-672
48.31667	-673
48.32500	-673
48.33333	-672
48.34167	-672
48.35000	-674
48.35833	-678
48.36667	-684
48.37500	-689
48.38333	-692
48.39167	-694
48.40000	-693
48.40833	-690
48.41667	-686
48.42500	-683
48.43333	-681
48.44167	-681
48.45000	-682
48.45833	-683
48.46667	-685
48.47500	-686
48.48333	-687
48.49167	-687
48.50000	-686
48.50833	-685
48.51667	-684
48.52500	-685
48.53333	-687
48.54167	-690
48.55000	-692
48.55833	-694
48.56667	-695
48.57500	-695
48.58333	-693
48.59167	-692
48.60000	-691
48.60833	-691
48.61667	-691
48.62500	-692
48.63333	-694
48.64167	-696
48.65000	-698
48.65833	-699
48.66667	-699
48.67500	-699
48.68333	-700
48.69167	-702
48.70000	-703
48.70833	-705
48.71667	-705
48.72500	-705
48.73333	-704
48.74167	-704
48.75000	-703
48.75833	-703
48.76667	-704
48.77500	-705
48.78333	-707
48.79167	-708
48.80000	-709
48.80833	-708
48.81667	-706
48.82500	-703
48.83333	-701
48.84167	-699
48.85000	-697
48.85833	-696
48.86667	-696
48.87500	-697
48.88333	-698
48.89167	-700
48.90000	-703
48.90833	-706
48.91667	-709
48.92500	-711
48.93333	-711
48.94167	-709
48.95000	-707
48.95833	-705
48.96667	-705
48.97500	-706
48.98333	-707
48.99167	-708
49.00000	-707
49.00833	-706
49.01667	-705
49.02500	-705
49.03333	-706
49.04167	-707
49.05000	-709
49.05833	-710
49.06667	-710
49.07500	-709
49.08333	-707
49.09167	-706
49.10000	-707
49.10833	-709
49.11667	-712
49.12500	-715
49.13333	-718
49.14167	-719
49.15000	-719
49.15833	-719
49.16667	-721
49.17500	-723
49.18333	-725
49.19167	-727
49.20000	-728
49.20833	-728
49.21667	-727
49.22500	-725
49.23333	-724
49.24167	-724
49.25000	-726
49.25833	-730
49.26667	-733
49.27500	-735
49.28333	-734
49.29167	-732
49.30000	-732
49.30833	-732
49.31667	-733
49.32500	-734
49.33333	-734
49.34167	-733
49.35000	-732
49.35833	-731
49.36667	-732
49.37500	-734
49.38333	-735
49.39167	-736
49.40000	-737
49.40833	-738
49.41667	-738
49.42500	-738
49.43333	-737
49.44167	-738
49.45000	-739
49.45833	-738
49.46667	-736
49.47500	-733
49.48333	-730
49.49167	-727
49.50000	-727
49.50833	-728
49.51667	-729
49.52500	-731
49.53333	-733
49.54167	-734
49.55000	-734
49.55833	-733
49.56667	-733
49.57500	-733
49.58333	-733
49.59167	-735
49.60000	-737
49.60833	-739
49.61667	-740
49.62500	-741
49.63333	-741
49.64167	-740
49.65000	-737
49.65833	-736
49.66667	-735
49.67500	-736
49.68333	-740
49.69167	-743
49.70000	-746
49.70833	-747
49.71667	-745
49.72500	-742
49.73333	-739
49.74167	-736
49.75000	-734
49.75833	-733
49.76667	-734
49.77500	-736
49.78333	-738
49.79167	-740
49.80000	-741
49.80833	-742
49.81667	-742
49.82500	-743
49.83333	-743
49.84167	-742
49.85000	-741
49.85833	-740
49.86667	-741
49.87500	-743
49.88333	-745
49.89167	-747
49.90000	-748
49.90833	-748
49.91667	-747
49.92500	-745
49.93333	-742
49.94167	-740
49.95000	-737
49.95833	-736
49.96667	-735
49.97500	-734
49.98333	-733
49.99167	-732
50.00000	-730
50.00833	-730
50.01667	-730
50.02500	-731
50.03333	-732
50.04167	-732
50.05000	-732
50.05833	-733
50.06667	-736
50.07500	-738
50.08333	-741
50.09167	-742
50.10000	-742
50.10833	-739
50.11667	-737
50.12500	-735
50.13333	-734
50.14167	-734
50.15000	-734
50.15833	-735
50.16667	-734
50.17500	-733
50.18333	-732
50.19167	-731
50.20000	-731
50.20833	-732
50.21667	-732
50.22500	-731
50.23333	-729
50.24167	-727
50.25000	-726
50.25833	-725
50.26667	-726
50.27500	-727
50.28333	-727
50.29167	-725
50.30000	-722
50.30833	-718
50.31667	-714
50.32500	-710
50.33333	-708
50.34167	-709
50.35000	-712
50.35833	-716
50.36667	-721
50.37500	-724
50.38333	-727
50.39167	-728
50.40000	-728
50.40833	-726
50.41667	-723
50.42500	-719
50.43333	-716
50.44167	-715
50.45000	-714
50.45833	-714
50.46667	-714
50.47500	-713
50.48333	-711
50.49167	-709
50.50000	-708
50.50833	-707
50.51667	-706
50.52500	-705
50.53333	-704
50.54167	-703
50.55000	-703
50.55833	-703
50.56667	-703
50.57500	-701
50.58333	-700
50.59167	-697
50.60000	-695
50.60833	-692
50.61667	-690
50.62500	-687
50.63333	-686
50.64167	-686
50.65000	-688
50.65833	-689
50.66667	-691
50.67500	-691
50.68333	-689
50.69167	-685
50.70000	-680
50.70833	-675
50.71667	-670
50.72500	-665
50.73333	-663
50.74167	-663
50.75000	-664
50.75833	-666
50.76667	-667
50.77500	-667
50.78333	-664
50.79167	-661
50.80000	-658
50.80833	-657
50.81667	-657
50.82500	-656
50.83333	-655
50.84167	-654
50.85000	-653
50.85833	-652
50.86667	-652
50.87500	-653
50.88333	-652
50.89167	-651
50.90000	-650
50.90833	-649
50.91667	-648
50.92500	-648
50.93333	-647
50.94167	-648
50.95000	-650
50.95833	-651
50.96667	-653
50.97500	-654
50.98333	-655
50.99167	-656
51.00000	-656
51.00833	-656
51.01667	-655
51.02500	-653
51.03333	-651
51.04167	-649
51.05000	-648
51.05833	-647
51.06667	-648
51.07500	-650
51.08333	-651
51.09167	-653
51.10000	-654
51.10833	-655
51.11667	-657
51.12500	-660
51.13333	-663
51.14167	-666
51.15000	-667
51.15833	-667
51.16667	-666
51.17500	-664
51.18333	-662
51.19167	-660
51.20000	-657
51.20833	-655
51.21667	-655
51.22500	-656
51.23333	-657
51.24167	-659
51.25000	-661
51.25833	-664
51.26667	-666
51.27500	-668
51.28333	-667
51.29167	-665
51.30000	-661
51.30833	-657
51.31667	-654
51.32500	-654
51.33333	-656
51.34167	-657
51.35000	-659
51.35833	-662
51.36667	-665
51.37500	-669
51.38333	-673
51.39167	-675
51.40000	-676
51.40833	-676
51.41667	-676
51.42500	-677
51.43333	-679
51.44167	-681
51.45000	-683
51.45833	-684
51.46667	-683
51.47500	-683
51.48333	-684
51.49167	-686
51.50000	-689
51.50833	-691
51.51667	-692
51.52500	-692
51.53333	-690
51.54167	-689
51.55000	-688
51.55833	-688
51.56667	-689
51.57500	-691
51.58333	-692
51.59167	-693
51.60000	-695
51.60833	-697
51.61667	-699
51.62500	-700
51.63333	-702
51.64167	-703
51.65000	-704
51.65833	-704
51.66667	-703
51.67500	-701
51.68333	-700
51.69167	-701
51.70000	-702
51.70833	-706
51.71667	-709
51.72500	-713
51.73333	-715
51.74167	-716
51.75000	-716
51.75833	-715
51.76667	-714
51.77500	-713
51.78333	-713
51.79167	-715
51.80000	-719
51.80833	-724
51.81667	-729
51.82500	-733
51.83333	-734
51.84167	-732
51.85000	-728
51.85833	-724
51.86667	-720
51.87500	-716
51.88333	-714
51.89167	-712
51.90000	-712
51.90833	-712
51.91667	-714
51.92500	-716
51.93333	-717
51.94167	-719
51.95000	-721
51.95833	-724
51.96667	-726
51.97500	-727
51.98333	-728
51.99167	-728
52.00000	-727
52.00833	-727
52.01667	-727
52.02500	-729
52.03333	-731
52.04167	-732
52.05000	-732
52.05833	-733
52.06667	-734
52.07500	-735
52.08333	-736
52.09167	-737
52.10000	-737
52.10833	-735
52.11667	-732
52.12500	-729
52.13333	-728
52.14167	-729
52.15000	-732
52.15833	-736
52.16667	-741
52.17500	-745
52.18333	-748
52.19167	-750
52.20000	-749
52.20833	-746
52.21667	-743
52.22500	-739
52.23333	-736
52.24167	-732
52.25000	-730
52.25833	-729
52.26667	-729
52.27500	-731
52.28333	-732
52.29167	-734
52.30000	-735
52.30833	-735
52.31667	-735
52.32500	-736
52.33333	-737
52.34167	-737
52.35000	-737
52.35833	-737
52.36667	-738
52.37500	-738
52.38333	-740
52.39167	-741
52.40000	-743
52.40833	-743
52.41667	-744
52.42500	-743
52.43333	-742
52.44167	-742
52.45000	-744
52.45833	-745
52.46667	-745
52.47500	-744
52.48333	-742
52.49167	-739
52.50000	-737
52.50833	-734
52.51667	-733
52.52500	-733
52.53333	-733
52.54167	-733
52.55000	-733
52.55833	-735
52.56667	-737
52.57500	-739
52.58333	-740
52.59167	-740
52.60000	-739
52.60833	-738
52.61667	-739
52.62500	-741
52.63333	-742
52.64167	-743
52.65000	-741
52.65833	-741
52.66667	-740
52.67500	-740
52.68333	-740
52.69167	-740
52.70000	-740
52.70833	-740
52.71667	-741
52.72500	-742
52.73333	-742
52.74167	-741
52.75000	-739
52.75833	-737
52.76667	-735
52.77500	-733
52.78333	-731
52.79167	-730
52.80000	-729
52.80833	-729
52.81667	-730
52.82500	-731
52.83333	-732
52.84167	-733
52.85000	-735
52.85833	-736
52.86667	-738
52.87500	-740
52.88333	-740
52.89167	-740
52.90000	-740
52.90833	-739
52.91667	-738
52.92500	-738
52.93333	-738
52.94167	-739
52.95000	-740
52.95833	-742
52.96667	-744
52.97500	-745
52.98333	-745
52.99167	-744
53.00000	-744
53.00833	-743
53.01667	-741
53.02500	-741
53.03333	-740
53.04167	-739
53.05000	-737
53.05833	-735
53.06667	-732
53.07500	-730
53.08333	-728
53.09167	-727
53.10000	-727
53.10833	-728
53.11667	-729
53.12500	-729
53.13333	-730
53.14167	-731
53.15000	-733
53.15833	-736
53.16667	-737
53.17500	-738
53.18333	-738
53.19167	-737
53.20000	-736
53.20833	-735
53.21667	-733
53.22500	-730
53.23333	-727
53.24167	-722
53.25000	-717
53.25833	-714
53.26667	-711
53.27500	-711
53.28333	-711
53.29167	-713
53.30000	-714
53.30833	-713
53.31667	-711
53.32500	-709
53.33333	-706
53.34167	-702
53.35000	-698
53.35833	-694
53.36667	-689
53.37500	-685
53.38333	-682
53.39167	-679
53.40000	-676
53.40833	-673
53.41667	-671
53.42500	-669
53.43333	-668
53.44167	-666
53.45000	-663
53.45833	-658
53.46667	-651
53.47500	-644
53.48333	-635
53.49167	-628
53.50000	-621
53.50833	-615
53.51667	-609
53.52500	-604
53.53333	-598
53.54167	-592
53.55000	-585
53.55833	-576
53.56667	-566
53.57500	-555
53.58333	-545
53.59167	-535
53.60000	-524
53.60833	-513
53.61667	-500
53.62500	-485
53.63333	-470
53.64167	-456
53.65000	-443
53.65833	-429
53.66667	-415
53.67500	-400
53.68333	-383
53.69167	-366
53.70000	-349
53.70833	-331
53.71667	-313
53.72500	-293
53.73333	-271
53.74167	-248
53.75000	-224
53.75833	-200
53.76667	-176
53.77500	-151
53.78333	-125
53.79167	-99
53.80000	-71
53.80833	-43
53.81667	-14
53.82500	16
53.83333	49
53.84167	84
53.85000	120
53.85833	158
53.86667	196
53.87500	235
53.88333	275
53.89167	316
53.90000	358
53.90833	403
53.91667	451
53.92500	502
53.93333	554
53.94167	608
53.95000	661
53.95833	714
53.96667	768
53.97500	823
53.98333	883
53.99167	944
54.00000	1008
54.00833	1073
54.01667	1137
54.02500	1202
54.03333	1267
54.04167	1335
54.05000	1405
54.05833	1479
54.06667	1557
54.07500	1638
54.08333	1724
54.09167	1810
54.10000	1900
54.10833	1992
54.11667	2084
54.12500	2177
54.13333	2270
54.14167	2367
54.15000	2465
54.15833	2565
54.16667	2668
54.17500	2773
54.18333	2882
54.19167	2991
54.20000	3106
54.20833	3222
54.21667	3339
54.22500	3462
54.23333	3584
54.24167	3712
54.25000	3840
54.25833	3973
54.26667	4109
54.27500	4245
54.28333	4387
54.29167	4527
54.30000	4671
54.30833	4816
54.31667	4963
54.32500	5114
54.33333	5264
54.34167	5419
54.35000	5574
54.35833	5732
54.36667	5895
54.37500	6058
54.38333	6229
54.39167	6398
54.40000	6571
54.40833	6745
54.41667	6920
54.42500	7101
54.43333	7280
54.44167	7466
54.45000	7650
54.45833	7837
54.46667	8026
54.47500	8214
54.48333	8408
54.49167	8601
54.50000	8800
54.50833	9000
54.51667	9202
54.52500	9409
54.53333	9612
54.54167	9820
54.55000	10026
54.55833	10235
54.56667	10448
54.57500	10660
54.58333	10878
54.59167	11092
54.60000	11309
54.60833	11525
54.61667	11741
54.62500	11961
54.63333	12177
54.64167	12399
54.65000	12620
54.65833	12844
54.66667	13073
54.67500	13301
54.68333	13536
54.69167	13765
54.70000	13997
54.70833	14227
54.71667	14456
54.72500	14687
54.73333	14912
54.74167	15140
54.75000	15364
54.75833	15591
54.76667	15820
54.77500	16046
54.78333	16277
54.79167	16500
54.80000	16724
54.80833	16946
54.81667	17166
54.82500	17390
54.83333	17610
54.84167	17835
54.85000	18056
54.85833	18279
54.86667	18502
54.87500	18720
54.88333	18942
54.89167	19158
54.90000	19373
54.90833	19585
54.91667	19794
54.92500	20005
54.93333	20211
54.94167	20419
54.95000	20623
54.95833	20825
54.96667	21027
54.97500	21224
54.98333	21423
54.99167	21615
55.00000	21807
55.00833	21995
55.01667	22179
55.02500	22364
55.03333	22543
55.04167	22724
55.05000	22900
55.05833	23075
55.06667	23247
55.07500	23412
55.08333	23576
55.09167	23734
55.10000	23891
55.10833	24045
55.11667	24196
55.12500	24347
55.13333	24491
55.14167	24635
55.15000	24772
55.15833	24907
55.16667	25039
55.17500	25166
55.18333	25293
55.19167	25415
55.20000	25535
55.20833	25652
55.21667	25766
55.22500	25878
55.23333	25985
55.24167	26089
55.25000	26187
55.25833	26282
55.26667	26375
55.27500	26464
55.28333	26551
55.29167	26634
55.30000	26713
55.30833	26787
55.31667	26858
55.32500	26928
55.33333	26992
55.34167	27054
55.35000	27110
55.35833	27161
55.36667	27208
55.37500	27251
55.38333	27292
55.39167	27329
55.40000	27364
55.40833	27396
55.41667	27424
55.42500	27449
55.43333	27470
55.44167	27486
55.45000	27500
55.45833	27508
55.46667	27514
55.47500	27515
55.48333	27513
55.49167	27509
55.50000	27504
55.50833	27496
55.51667	27486
55.52500	27474
55.53333	27458
55.54167	27439
55.55000	27418
55.55833	27394
55.56667	27366
55.57500	27335
55.58333	27299
55.59167	27259
55.60000	27215
55.60833	27169
55.61667	27120
55.62500	27069
55.63333	27016
55.64167	26960
55.65000	26903
55.65833	26843
55.66667	26779
55.67500	26713
55.68333	26643
55.69167	26572
55.70000	26500
55.70833	26427
55.71667	26354
55.72500	26278
55.73333	26201
55.74167	26119
55.75000	26037
55.75833	25951
55.76667	25863
55.77500	25773
55.78333	25679
55.79167	25584
55.80000	25487
55.80833	25388
55.81667	25289
55.82500	25187
55.83333	25085
55.84167	24978
55.85000	24871
55.85833	24761
55.86667	24650
55.87500	24540
55.88333	24428
55.89167	24319
55.90000	24208
55.90833	24098
55.91667	23984
55.92500	23865
55.93333	23746
55.94167	23623
55.95000	23502
55.95833	23382
55.96667	23261
55.97500	23140
55.98333	23014
55.99167	22890
56.00000	22764
56.00833	22639
56.01667	22516
56.02500	22391
56.03333	22266
56.04167	22136
56.05000	22007
56.05833	21875
56.06667	21743
56.07500	21613
56.08333	21482
56.09167	21352
56.10000	21220
56.10833	21088
56.11667	20955
56.12500	20821
56.13333	20690
56.14167	20556
56.15000	20424
56.15833	20291
56.16667	20157
56.17500	20025
56.18333	19891
56.19167	19759
56.20000	19623
56.20833	19488
56.21667	19355
56.22500	19221
56.23333	19091
56.24167	18958
56.25000	18827
56.25833	18692
56.26667	18556
56.27500	18421
56.28333	18284
56.29167	18151
56.30000	18018
56.30833	17887
56.31667	17758
56.32500	17629
56.33333	17503
56.34167	17376
56.35000	17251
56.35833	17125
56.36667	16997
56.37500	16870
56.38333	16739
56.39167	16612
56.40000	16483
56.40833	16357
56.41667	16233
56.42500	16108
56.43333	15986
56.44167	15861
56.45000	15739
56.45833	15617
56.46667	15495
56.47500	15375
56.48333	15252
56.49167	15132
56.50000	15011
56.50833	14891
56.51667	14772
56.52500	14651
56.53333	14534
56.54167	14415
56.55000	14298
56.55833	14181
56.56667	14064
56.57500	13948
56.58333	13831
56.59167	13717
56.60000	13603
56.60833	13491
56.61667	13381
56.62500	13269
56.63333	13161
56.64167	13051
56.65000	12944
56.65833	12836
56.66667	12729
56.67500	12624
56.68333	12518
56.69167	12413
56.70000	12306
56.70833	12201
56.71667	12097
56.72500	11993
56.73333	11891
56.74167	11788
56.75000	11687
56.75833	11587
56.76667	11486
56.77500	11388
56.78333	11290
56.79167	11195
56.80000	11098
56.80833	11003
56.81667	10909
56.82500	10814
56.83333	10721
56.84167	10626
56.85000	10532
56.85833	10439
56.86667	10346
56.87500	10257
56.88333	10169
56.89167	10084
56.90000	9997
56.90833	9910
56.91667	9823
56.92500	9734
56.93333	9648
56.94167	9562
56.95000	9480
56.95833	9400
56.96667	9319
56.97500	9239
56.98333	9156
56.99167	9074
57.00000	8990
57.00833	8907
57.01667	8825
57.02500	8744
57.03333	8667
57.04167	8590
57.05000	8515
57.05833	8440
57.06667	8364
57.07500	8290
57.08333	8215
57.09167	8143
57.10000	8071
57.10833	8000
57.11667	7930
57.12500	7859
57.13333	7789
57.14167	7718
57.15000	7648
57.15833	7577
57.16667	7505
57.17500	7435
57.18333	7364
57.19167	7297
57.20000	7230
57.20833	7167
57.21667	7106
57.22500	7045
57.23333	6986
57.24167	6926
57.25000	6868
57.25833	6809
57.26667	6750
57.27500	6693
57.28333	6634
57.29167	6575
57.30000	6515
57.30833	6455
57.31667	6395
57.32500	6334
57.33333	6275
57.34167	6215
57.35000	6156
57.35833	6097
57.36667	6039
57.37500	5983
57.38333	5927
57.39167	5875
57.40000	5823
57.40833	5773
57.41667	5724
57.42500	5675
57.43333	5627
57.44167	5580
57.45000	5533
57.45833	5484
57.46667	5435
57.47500	5385
57.48333	5336
57.49167	5289
57.50000	5244
57.50833	5199
57.51667	5154
57.52500	5107
57.53333	5060
57.54167	5010
57.55000	4962
57.55833	4914
57.56667	4867
57.57500	4822
57.58333	4777
57.59167	4734
57.60000	4691
57.60833	4649
57.61667	4608
57.62500	4568
57.63333	4528
57.64167	4486
57.65000	4446
57.65833	4405
57.66667	4364
57.67500	4324
57.68333	4283
57.69167	4245
57.70000	4207
57.70833	4170
57.71667	4133
57.72500	4095
57.73333	4058
57.74167	4021
57.75000	3986
57.75833	3956
57.76667	3926
57.77500	3897
57.78333	3865
57.79167	3830
57.80000	3793
57.80833	3754
57.81667	3716
57.82500	3677
57.83333	3641
57.84167	3606
57.85000	3574
57.85833	3544
57.86667	3515
57.87500	3486
57.88333	3455
57.89167	3424
57.90000	3392
57.90833	3360
57.91667	3329
57.92500	3298
57.93333	3268
57.94167	3239
57.95000	3210
57.95833	3182
57.96667	3153
57.97500	3125
57.98333	3097
57.99167	3070
58.00000	3044
58.00833	3018
58.01667	2992
58.02500	2966
58.03333	2940
58.04167	2915
58.05000	2890
58.05833	2864
58.06667	2836
58.07500	2809
58.08333	2780
58.09167	2753
58.10000	2727
58.10833	2703
58.11667	2679
58.12500	2656
58.13333	2633
58.14167	2610
58.15000	2587
58.15833	2564
58.16667	2540
58.17500	2517
58.18333	2494
58.19167	2472
58.20000	2451
58.20833	2431
58.21667	2411
58.22500	2390
58.23333	2367
58.24167	2342
58.25000	2319
58.25833	2296
58.26667	2276
58.27500	2257
58.28333	2240
58.29167	2223
58.30000	2205
58.30833	2186
58.31667	2166
58.32500	2146
58.33333	2126
58.34167	2106
58.35000	2086
58.35833	2066
58.36667	2047
58.37500	2029
58.38333	2010
58.39167	1992
58.40000	1974
58.40833	1957
58.41667	1940
58.42500	1922
58.43333	1903
58.44167	1882
58.45000	1862
58.45833	1842
58.46667	1824
58.47500	1807
58.48333	1791
58.49167	1776
58.50000	1761
58.50833	1745
58.51667	1729
58.52500	1712
58.53333	1696
58.54167	1681
58.55000	1666
58.55833	1650
58.56667	1634
58.57500	1618
58.58333	1601
58.59167	1586
58.60000	1573
58.60833	1561
58.61667	1547
58.62500	1532
58.63333	1516
58.64167	1499
58.65000	1482
58.65833	1466
58.66667	1451
58.67500	1436
58.68333	1421
58.69167	1407
58.70000	1394
58.70833	1383
58.71667	1372
58.72500	1360
58.73333	1349
58.74167	1337
58.75000	1326
58.75833	1315
58.76667	1304
58.77500	1292
58.78333	1281
58.79167	1269
58.80000	1258
58.80833	1246
58.81667	1233
58.82500	1218
58.83333	1204
58.84167	1192
58.85000	1180
58.85833	1171
58.86667	1162
58.87500	1152
58.88333	1142
58.89167	1131
58.90000	1121
58.90833	1110
58.91667	1097
58.92500	1085
58.93333	1072
58.94167	1059
58.95000	1047
58.95833	1036
58.96667	1025
58.97500	1015
58.98333	1005
58.99167	995
59.00000	986
59.00833	976
59.01667	966
59.02500	955
59.03333	945
59.04167	935
59.05000	925
59.05833	915
59.06667	903
59.07500	893
59.08333	884
59.09167	877
59.10000	872
59.10833	867
59.11667	860
59.12500	853
59.13333	845
59.14167	836
59.15000	826
59.15833	815
59.16667	804
59.17500	794
59.18333	785
59.19167	777
59.20000	769
59.20833	761
59.21667	753
59.22500	744
59.23333	735
59.24167	726
59.25000	716
59.25833	706
59.26667	697
59.27500	689
59.28333	682
59.29167	675
59.30000	666
59.30833	657
59.31667	648
59.32500	638
59.33333	629
59.34167	621
59.35000	614
59.35833	608
59.36667	602
59.37500	597
59.38333	593
59.39167	589
59.40000	584
59.40833	579
59.41667	571
59.42500	562
59.43333	552
59.44167	540
59.45000	528
59.45833	518
59.46667	509
59.47500	505
59.48333	503
59.49167	503
59.50000	502
59.50833	499
59.51667	494
59.52500	486
59.53333	477
59.54167	468
59.55000	460
59.55833	453
59.56667	445
59.57500	438
59.58333	430
59.59167	423
59.60000	415
59.60833	409
59.61667	404
59.62500	401
59.63333	398
59.64167	394
59.65000	389
59.65833	383
59.66667	375
59.67500	368
59.68333	361
59.69167	355
59.70000	350
59.70833	346
59.71667	343
59.72500	340
59.73333	337
59.74167	331
59.75000	324
59.75833	316
59.76667	307
59.77500	298
59.78333	290
59.79167	283
59.80000	277
59.80833	273
59.81667	270
59.82500	270
59.83333	270
59.84167	270
59.85000	268
59.85833	264
59.86667	260
59.87500	254
59.88333	248
59.89167	240
59.90000	232
59.90833	224
59.91667	217
59.92500	212
59.93333	208
59.94167	205
59.95000	202
59.95833	197
59.96667	191
59.97500	185
59.98333	178
59.99167	173
60.00000	170
