# Supplementary material for: How J-chain ensures the assembly of immunoglobulin IgM pentamers
Source: EMBO J. 2024 Dec 4;44(2):505–33. doi: 10.1038/s44318-024-00317-9 (PMC11729874; doi:10.1038/s44318-024-00317-9)
Supplement: Supplementary file 5 — Source data Fig. 3 [file 44318_2024_317_MOESM5_ESM.zip › Figure 3/3B/repeat 3 Cu4 + JC/20231122 Cu4tp_JC_WT_5h_3.txt]

[Header]
Application Name	LCsolution
Version	1.25
Data File Name	D:\Xenia\JC Oligomerisation kinetics\20231122 Cu4tp_JC_WT_5h_3.lcd
Output Date	27.12.2023
Output Time	11:20:34

[Configuration]
# of Detectors	2
Detector ID	Detector A	Detector B
Detector Name	Detector A	Detector B
# of Channels	2	1

[LC Chromatogram(Detector A-Ch1)]
Interval(msec)	500
# of Points	7201
Start Time(min)	0.000
End Time(min)	60.000
Intensity Units	mV
Intensity Multiplier	0.001
Wavelength(nm)	280
R.Time (min)	Intensity
0.00000	-6
0.00833	-6
0.01667	0
0.02500	-1
0.03333	-3
0.04167	-5
0.05000	-7
0.05833	-9
0.06667	-11
0.07500	-12
0.08333	-13
0.09167	-13
0.10000	-12
0.10833	-12
0.11667	-12
0.12500	-11
0.13333	-10
0.14167	-7
0.15000	-5
0.15833	-2
0.16667	-1
0.17500	0
0.18333	-0
0.19167	-2
0.20000	-6
0.20833	-10
0.21667	-13
0.22500	-16
0.23333	-17
0.24167	-17
0.25000	-15
0.25833	-13
0.26667	-10
0.27500	-7
0.28333	-5
0.29167	-4
0.30000	-4
0.30833	-5
0.31667	-7
0.32500	-8
0.33333	-8
0.34167	-6
0.35000	-4
0.35833	-1
0.36667	-1
0.37500	-3
0.38333	-5
0.39167	-6
0.40000	-8
0.40833	-9
0.41667	-11
0.42500	-15
0.43333	-20
0.44167	-23
0.45000	-23
0.45833	-21
0.46667	-18
0.47500	-14
0.48333	-12
0.49167	-11
0.50000	-10
0.50833	-8
0.51667	-6
0.52500	-7
0.53333	-10
0.54167	-15
0.55000	-21
0.55833	-28
0.56667	-32
0.57500	-33
0.58333	-31
0.59167	-27
0.60000	-23
0.60833	-18
0.61667	-15
0.62500	-13
0.63333	-11
0.64167	-10
0.65000	-8
0.65833	-8
0.66667	-9
0.67500	-13
0.68333	-17
0.69167	-21
0.70000	-24
0.70833	-25
0.71667	-25
0.72500	-24
0.73333	-22
0.74167	-20
0.75000	-18
0.75833	-16
0.76667	-13
0.77500	-11
0.78333	-10
0.79167	-9
0.80000	-10
0.80833	-13
0.81667	-16
0.82500	-16
0.83333	-15
0.84167	-14
0.85000	-15
0.85833	-17
0.86667	-20
0.87500	-24
0.88333	-26
0.89167	-26
0.90000	-24
0.90833	-21
0.91667	-18
0.92500	-18
0.93333	-19
0.94167	-21
0.95000	-23
0.95833	-24
0.96667	-24
0.97500	-23
0.98333	-20
0.99167	-18
1.00000	-17
1.00833	-19
1.01667	-22
1.02500	-25
1.03333	-27
1.04167	-25
1.05000	-21
1.05833	-18
1.06667	-16
1.07500	-16
1.08333	-17
1.09167	-19
1.10000	-20
1.10833	-20
1.11667	-20
1.12500	-20
1.13333	-22
1.14167	-24
1.15000	-27
1.15833	-29
1.16667	-30
1.17500	-30
1.18333	-30
1.19167	-30
1.20000	-30
1.20833	-27
1.21667	-25
1.22500	-23
1.23333	-22
1.24167	-24
1.25000	-26
1.25833	-27
1.26667	-28
1.27500	-27
1.28333	-26
1.29167	-24
1.30000	-22
1.30833	-20
1.31667	-18
1.32500	-16
1.33333	-16
1.34167	-18
1.35000	-22
1.35833	-25
1.36667	-28
1.37500	-29
1.38333	-29
1.39167	-27
1.40000	-25
1.40833	-23
1.41667	-23
1.42500	-22
1.43333	-21
1.44167	-18
1.45000	-13
1.45833	-7
1.46667	-3
1.47500	-2
1.48333	-5
1.49167	-12
1.50000	-20
1.50833	-28
1.51667	-35
1.52500	-39
1.53333	-40
1.54167	-38
1.55000	-33
1.55833	-26
1.56667	-19
1.57500	-13
1.58333	-11
1.59167	-13
1.60000	-16
1.60833	-20
1.61667	-23
1.62500	-23
1.63333	-21
1.64167	-19
1.65000	-17
1.65833	-17
1.66667	-17
1.67500	-17
1.68333	-19
1.69167	-22
1.70000	-24
1.70833	-24
1.71667	-21
1.72500	-18
1.73333	-14
1.74167	-13
1.75000	-14
1.75833	-18
1.76667	-23
1.77500	-27
1.78333	-30
1.79167	-31
1.80000	-30
1.80833	-29
1.81667	-28
1.82500	-26
1.83333	-23
1.84167	-21
1.85000	-21
1.85833	-22
1.86667	-24
1.87500	-26
1.88333	-27
1.89167	-26
1.90000	-23
1.90833	-21
1.91667	-18
1.92500	-16
1.93333	-16
1.94167	-18
1.95000	-21
1.95833	-24
1.96667	-27
1.97500	-28
1.98333	-27
1.99167	-26
2.00000	-24
2.00833	-24
2.01667	-24
2.02500	-25
2.03333	-24
2.04167	-23
2.05000	-21
2.05833	-19
2.06667	-18
2.07500	-19
2.08333	-22
2.09167	-24
2.10000	-26
2.10833	-28
2.11667	-28
2.12500	-27
2.13333	-24
2.14167	-22
2.15000	-22
2.15833	-23
2.16667	-24
2.17500	-25
2.18333	-25
2.19167	-24
2.20000	-24
2.20833	-24
2.21667	-26
2.22500	-28
2.23333	-28
2.24167	-28
2.25000	-26
2.25833	-25
2.26667	-23
2.27500	-21
2.28333	-21
2.29167	-22
2.30000	-24
2.30833	-28
2.31667	-32
2.32500	-33
2.33333	-33
2.34167	-30
2.35000	-28
2.35833	-26
2.36667	-27
2.37500	-29
2.38333	-32
2.39167	-35
2.40000	-38
2.40833	-38
2.41667	-36
2.42500	-33
2.43333	-28
2.44167	-24
2.45000	-23
2.45833	-24
2.46667	-27
2.47500	-31
2.48333	-35
2.49167	-38
2.50000	-40
2.50833	-42
2.51667	-43
2.52500	-43
2.53333	-43
2.54167	-41
2.55000	-39
2.55833	-36
2.56667	-33
2.57500	-30
2.58333	-27
2.59167	-24
2.60000	-22
2.60833	-21
2.61667	-21
2.62500	-23
2.63333	-25
2.64167	-27
2.65000	-29
2.65833	-31
2.66667	-33
2.67500	-33
2.68333	-31
2.69167	-27
2.70000	-23
2.70833	-19
2.71667	-15
2.72500	-14
2.73333	-14
2.74167	-15
2.75000	-15
2.75833	-14
2.76667	-13
2.77500	-15
2.78333	-17
2.79167	-21
2.80000	-24
2.80833	-26
2.81667	-28
2.82500	-28
2.83333	-26
2.84167	-24
2.85000	-22
2.85833	-20
2.86667	-19
2.87500	-18
2.88333	-16
2.89167	-14
2.90000	-13
2.90833	-13
2.91667	-15
2.92500	-18
2.93333	-20
2.94167	-21
2.95000	-21
2.95833	-18
2.96667	-16
2.97500	-13
2.98333	-12
2.99167	-13
3.00000	-15
3.00833	-19
3.01667	-23
3.02500	-26
3.03333	-27
3.04167	-25
3.05000	-23
3.05833	-21
3.06667	-20
3.07500	-20
3.08333	-21
3.09167	-21
3.10000	-22
3.10833	-24
3.11667	-25
3.12500	-26
3.13333	-26
3.14167	-25
3.15000	-25
3.15833	-27
3.16667	-29
3.17500	-32
3.18333	-35
3.19167	-35
3.20000	-34
3.20833	-33
3.21667	-33
3.22500	-32
3.23333	-32
3.24167	-32
3.25000	-31
3.25833	-29
3.26667	-27
3.27500	-25
3.28333	-24
3.29167	-25
3.30000	-26
3.30833	-27
3.31667	-25
3.32500	-23
3.33333	-20
3.34167	-18
3.35000	-18
3.35833	-18
3.36667	-19
3.37500	-19
3.38333	-19
3.39167	-18
3.40000	-16
3.40833	-15
3.41667	-14
3.42500	-13
3.43333	-13
3.44167	-13
3.45000	-14
3.45833	-14
3.46667	-14
3.47500	-15
3.48333	-15
3.49167	-13
3.50000	-11
3.50833	-12
3.51667	-14
3.52500	-18
3.53333	-22
3.54167	-25
3.55000	-26
3.55833	-26
3.56667	-26
3.57500	-27
3.58333	-27
3.59167	-26
3.60000	-24
3.60833	-20
3.61667	-17
3.62500	-16
3.63333	-18
3.64167	-20
3.65000	-21
3.65833	-20
3.66667	-20
3.67500	-21
3.68333	-24
3.69167	-28
3.70000	-30
3.70833	-29
3.71667	-26
3.72500	-22
3.73333	-20
3.74167	-19
3.75000	-20
3.75833	-23
3.76667	-25
3.77500	-28
3.78333	-30
3.79167	-31
3.80000	-34
3.80833	-37
3.81667	-40
3.82500	-43
3.83333	-45
3.84167	-45
3.85000	-43
3.85833	-39
3.86667	-34
3.87500	-29
3.88333	-25
3.89167	-23
3.90000	-24
3.90833	-25
3.91667	-27
3.92500	-29
3.93333	-29
3.94167	-28
3.95000	-28
3.95833	-29
3.96667	-27
3.97500	-25
3.98333	-23
3.99167	-24
4.00000	-25
4.00833	-28
4.01667	-30
4.02500	-28
4.03333	-24
4.04167	-19
4.05000	-15
4.05833	-13
4.06667	-13
4.07500	-15
4.08333	-18
4.09167	-19
4.10000	-21
4.10833	-22
4.11667	-24
4.12500	-27
4.13333	-31
4.14167	-32
4.15000	-30
4.15833	-27
4.16667	-24
4.17500	-22
4.18333	-22
4.19167	-22
4.20000	-22
4.20833	-19
4.21667	-15
4.22500	-12
4.23333	-10
4.24167	-11
4.25000	-13
4.25833	-16
4.26667	-21
4.27500	-25
4.28333	-27
4.29167	-27
4.30000	-26
4.30833	-26
4.31667	-26
4.32500	-26
4.33333	-25
4.34167	-23
4.35000	-19
4.35833	-16
4.36667	-14
4.37500	-15
4.38333	-17
4.39167	-19
4.40000	-22
4.40833	-27
4.41667	-32
4.42500	-35
4.43333	-37
4.44167	-38
4.45000	-36
4.45833	-33
4.46667	-29
4.47500	-26
4.48333	-22
4.49167	-19
4.50000	-17
4.50833	-17
4.51667	-20
4.52500	-22
4.53333	-25
4.54167	-27
4.55000	-28
4.55833	-28
4.56667	-27
4.57500	-27
4.58333	-26
4.59167	-26
4.60000	-25
4.60833	-25
4.61667	-25
4.62500	-26
4.63333	-26
4.64167	-25
4.65000	-24
4.65833	-22
4.66667	-20
4.67500	-18
4.68333	-16
4.69167	-15
4.70000	-15
4.70833	-16
4.71667	-18
4.72500	-20
4.73333	-23
4.74167	-26
4.75000	-26
4.75833	-25
4.76667	-22
4.77500	-18
4.78333	-16
4.79167	-15
4.80000	-17
4.80833	-20
4.81667	-25
4.82500	-30
4.83333	-36
4.84167	-40
4.85000	-44
4.85833	-46
4.86667	-46
4.87500	-44
4.88333	-40
4.89167	-36
4.90000	-32
4.90833	-29
4.91667	-28
4.92500	-28
4.93333	-30
4.94167	-33
4.95000	-34
4.95833	-32
4.96667	-29
4.97500	-24
4.98333	-20
4.99167	-19
5.00000	-20
5.00833	-21
5.01667	-23
5.02500	-24
5.03333	-24
5.04167	-24
5.05000	-24
5.05833	-25
5.06667	-25
5.07500	-25
5.08333	-24
5.09167	-23
5.10000	-23
5.10833	-22
5.11667	-19
5.12500	-14
5.13333	-8
5.14167	-3
5.15000	-1
5.15833	-1
5.16667	-3
5.17500	-7
5.18333	-10
5.19167	-12
5.20000	-12
5.20833	-13
5.21667	-14
5.22500	-18
5.23333	-22
5.24167	-27
5.25000	-31
5.25833	-33
5.26667	-33
5.27500	-32
5.28333	-29
5.29167	-24
5.30000	-19
5.30833	-17
5.31667	-16
5.32500	-19
5.33333	-22
5.34167	-25
5.35000	-27
5.35833	-28
5.36667	-28
5.37500	-27
5.38333	-28
5.39167	-29
5.40000	-30
5.40833	-26
5.41667	-21
5.42500	-15
5.43333	-9
5.44167	-5
5.45000	-3
5.45833	-5
5.46667	-8
5.47500	-11
5.48333	-15
5.49167	-20
5.50000	-24
5.50833	-26
5.51667	-25
5.52500	-22
5.53333	-19
5.54167	-18
5.55000	-20
5.55833	-26
5.56667	-31
5.57500	-35
5.58333	-35
5.59167	-30
5.60000	-24
5.60833	-19
5.61667	-16
5.62500	-15
5.63333	-15
5.64167	-16
5.65000	-16
5.65833	-17
5.66667	-19
5.67500	-22
5.68333	-23
5.69167	-23
5.70000	-21
5.70833	-20
5.71667	-18
5.72500	-19
5.73333	-20
5.74167	-22
5.75000	-21
5.75833	-20
5.76667	-19
5.77500	-18
5.78333	-17
5.79167	-14
5.80000	-12
5.80833	-11
5.81667	-11
5.82500	-13
5.83333	-16
5.84167	-17
5.85000	-18
5.85833	-17
5.86667	-17
5.87500	-17
5.88333	-18
5.89167	-19
5.90000	-20
5.90833	-21
5.91667	-24
5.92500	-26
5.93333	-29
5.94167	-30
5.95000	-28
5.95833	-25
5.96667	-20
5.97500	-14
5.98333	-11
5.99167	-10
6.00000	-11
6.00833	-14
6.01667	-18
6.02500	-21
6.03333	-22
6.04167	-21
6.05000	-16
6.05833	-10
6.06667	-5
6.07500	-1
6.08333	-0
6.09167	-2
6.10000	-5
6.10833	-8
6.11667	-9
6.12500	-9
6.13333	-9
6.14167	-10
6.15000	-13
6.15833	-17
6.16667	-21
6.17500	-24
6.18333	-26
6.19167	-24
6.20000	-22
6.20833	-20
6.21667	-20
6.22500	-20
6.23333	-20
6.24167	-21
6.25000	-22
6.25833	-23
6.26667	-25
6.27500	-26
6.28333	-25
6.29167	-21
6.30000	-17
6.30833	-14
6.31667	-11
6.32500	-9
6.33333	-8
6.34167	-8
6.35000	-8
6.35833	-8
6.36667	-8
6.37500	-10
6.38333	-12
6.39167	-14
6.40000	-16
6.40833	-18
6.41667	-18
6.42500	-17
6.43333	-13
6.44167	-11
6.45000	-10
6.45833	-12
6.46667	-15
6.47500	-20
6.48333	-23
6.49167	-25
6.50000	-24
6.50833	-21
6.51667	-18
6.52500	-14
6.53333	-10
6.54167	-8
6.55000	-8
6.55833	-10
6.56667	-13
6.57500	-16
6.58333	-17
6.59167	-15
6.60000	-12
6.60833	-12
6.61667	-12
6.62500	-13
6.63333	-14
6.64167	-14
6.65000	-14
6.65833	-13
6.66667	-13
6.67500	-15
6.68333	-16
6.69167	-17
6.70000	-17
6.70833	-16
6.71667	-15
6.72500	-13
6.73333	-12
6.74167	-11
6.75000	-12
6.75833	-14
6.76667	-16
6.77500	-19
6.78333	-19
6.79167	-16
6.80000	-11
6.80833	-6
6.81667	-2
6.82500	0
6.83333	-1
6.84167	-3
6.85000	-6
6.85833	-9
6.86667	-11
6.87500	-12
6.88333	-12
6.89167	-12
6.90000	-12
6.90833	-12
6.91667	-13
6.92500	-13
6.93333	-14
6.94167	-13
6.95000	-11
6.95833	-8
6.96667	-5
6.97500	-2
6.98333	-0
6.99167	1
7.00000	0
7.00833	-2
7.01667	-5
7.02500	-8
7.03333	-12
7.04167	-14
7.05000	-14
7.05833	-12
7.06667	-9
7.07500	-5
7.08333	-2
7.09167	-1
7.10000	-2
7.10833	-6
7.11667	-10
7.12500	-15
7.13333	-19
7.14167	-22
7.15000	-23
7.15833	-22
7.16667	-20
7.17500	-17
7.18333	-13
7.19167	-9
7.20000	-6
7.20833	-5
7.21667	-6
7.22500	-8
7.23333	-10
7.24167	-11
7.25000	-13
7.25833	-14
7.26667	-17
7.27500	-19
7.28333	-21
7.29167	-21
7.30000	-19
7.30833	-17
7.31667	-16
7.32500	-15
7.33333	-15
7.34167	-15
7.35000	-14
7.35833	-12
7.36667	-9
7.37500	-6
7.38333	-2
7.39167	1
7.40000	3
7.40833	3
7.41667	0
7.42500	-2
7.43333	-5
7.44167	-8
7.45000	-10
7.45833	-12
7.46667	-13
7.47500	-13
7.48333	-13
7.49167	-12
7.50000	-11
7.50833	-10
7.51667	-10
7.52500	-9
7.53333	-10
7.54167	-11
7.55000	-13
7.55833	-15
7.56667	-17
7.57500	-18
7.58333	-18
7.59167	-19
7.60000	-19
7.60833	-20
7.61667	-20
7.62500	-20
7.63333	-20
7.64167	-19
7.65000	-19
7.65833	-20
7.66667	-21
7.67500	-22
7.68333	-24
7.69167	-28
7.70000	-31
7.70833	-34
7.71667	-34
7.72500	-32
7.73333	-28
7.74167	-24
7.75000	-20
7.75833	-15
7.76667	-12
7.77500	-10
7.78333	-9
7.79167	-9
7.80000	-11
7.80833	-13
7.81667	-15
7.82500	-16
7.83333	-18
7.84167	-19
7.85000	-19
7.85833	-19
7.86667	-18
7.87500	-17
7.88333	-14
7.89167	-10
7.90000	-7
7.90833	-5
7.91667	-6
7.92500	-8
7.93333	-11
7.94167	-13
7.95000	-15
7.95833	-16
7.96667	-17
7.97500	-19
7.98333	-20
7.99167	-20
8.00000	-19
8.00833	-17
8.01667	-16
8.02500	-18
8.03333	-21
8.04167	-25
8.05000	-27
8.05833	-29
8.06667	-29
8.07500	-29
8.08333	-28
8.09167	-27
8.10000	-26
8.10833	-25
8.11667	-25
8.12500	-26
8.13333	-28
8.14167	-30
8.15000	-29
8.15833	-28
8.16667	-27
8.17500	-27
8.18333	-27
8.19167	-27
8.20000	-26
8.20833	-24
8.21667	-22
8.22500	-20
8.23333	-18
8.24167	-15
8.25000	-10
8.25833	-6
8.26667	-3
8.27500	-3
8.28333	-6
8.29167	-9
8.30000	-12
8.30833	-12
8.31667	-11
8.32500	-9
8.33333	-9
8.34167	-11
8.35000	-13
8.35833	-15
8.36667	-17
8.37500	-18
8.38333	-19
8.39167	-19
8.40000	-18
8.40833	-17
8.41667	-18
8.42500	-20
8.43333	-23
8.44167	-25
8.45000	-26
8.45833	-27
8.46667	-27
8.47500	-28
8.48333	-29
8.49167	-27
8.50000	-24
8.50833	-19
8.51667	-14
8.52500	-11
8.53333	-12
8.54167	-15
8.55000	-20
8.55833	-23
8.56667	-25
8.57500	-23
8.58333	-22
8.59167	-20
8.60000	-18
8.60833	-17
8.61667	-16
8.62500	-16
8.63333	-15
8.64167	-14
8.65000	-12
8.65833	-11
8.66667	-10
8.67500	-10
8.68333	-11
8.69167	-11
8.70000	-11
8.70833	-12
8.71667	-14
8.72500	-16
8.73333	-18
8.74167	-17
8.75000	-14
8.75833	-9
8.76667	-4
8.77500	-1
8.78333	0
8.79167	-1
8.80000	-5
8.80833	-10
8.81667	-15
8.82500	-18
8.83333	-19
8.84167	-19
8.85000	-20
8.85833	-20
8.86667	-21
8.87500	-23
8.88333	-25
8.89167	-26
8.90000	-28
8.90833	-28
8.91667	-27
8.92500	-24
8.93333	-19
8.94167	-14
8.95000	-11
8.95833	-11
8.96667	-13
8.97500	-16
8.98333	-20
8.99167	-23
9.00000	-25
9.00833	-27
9.01667	-28
9.02500	-28
9.03333	-26
9.04167	-23
9.05000	-21
9.05833	-19
9.06667	-17
9.07500	-15
9.08333	-14
9.09167	-13
9.10000	-12
9.10833	-11
9.11667	-13
9.12500	-15
9.13333	-17
9.14167	-19
9.15000	-19
9.15833	-20
9.16667	-19
9.17500	-19
9.18333	-18
9.19167	-16
9.20000	-15
9.20833	-13
9.21667	-12
9.22500	-11
9.23333	-12
9.24167	-12
9.25000	-11
9.25833	-9
9.26667	-7
9.27500	-6
9.28333	-5
9.29167	-6
9.30000	-9
9.30833	-12
9.31667	-16
9.32500	-18
9.33333	-19
9.34167	-18
9.35000	-16
9.35833	-13
9.36667	-12
9.37500	-12
9.38333	-13
9.39167	-15
9.40000	-15
9.40833	-13
9.41667	-9
9.42500	-7
9.43333	-7
9.44167	-8
9.45000	-10
9.45833	-11
9.46667	-11
9.47500	-8
9.48333	-5
9.49167	-2
9.50000	-0
9.50833	-1
9.51667	-4
9.52500	-7
9.53333	-11
9.54167	-13
9.55000	-12
9.55833	-11
9.56667	-10
9.57500	-12
9.58333	-13
9.59167	-14
9.60000	-14
9.60833	-13
9.61667	-12
9.62500	-13
9.63333	-16
9.64167	-18
9.65000	-17
9.65833	-15
9.66667	-12
9.67500	-9
9.68333	-7
9.69167	-8
9.70000	-10
9.70833	-12
9.71667	-14
9.72500	-15
9.73333	-14
9.74167	-14
9.75000	-14
9.75833	-15
9.76667	-17
9.77500	-18
9.78333	-18
9.79167	-16
9.80000	-12
9.80833	-9
9.81667	-7
9.82500	-7
9.83333	-10
9.84167	-13
9.85000	-15
9.85833	-16
9.86667	-16
9.87500	-15
9.88333	-14
9.89167	-15
9.90000	-17
9.90833	-19
9.91667	-19
9.92500	-18
9.93333	-14
9.94167	-11
9.95000	-10
9.95833	-11
9.96667	-13
9.97500	-15
9.98333	-15
9.99167	-14
10.00000	-13
10.00833	-12
10.01667	-13
10.02500	-16
10.03333	-21
10.04167	-25
10.05000	-28
10.05833	-29
10.06667	-28
10.07500	-27
10.08333	-28
10.09167	-30
10.10000	-31
10.10833	-31
10.11667	-28
10.12500	-25
10.13333	-21
10.14167	-19
10.15000	-17
10.15833	-16
10.16667	-16
10.17500	-14
10.18333	-13
10.19167	-13
10.20000	-13
10.20833	-11
10.21667	-8
10.22500	-5
10.23333	-2
10.24167	-1
10.25000	0
10.25833	-0
10.26667	-0
10.27500	-0
10.28333	1
10.29167	1
10.30000	1
10.30833	-1
10.31667	-4
10.32500	-7
10.33333	-11
10.34167	-15
10.35000	-18
10.35833	-19
10.36667	-20
10.37500	-18
10.38333	-16
10.39167	-12
10.40000	-10
10.40833	-9
10.41667	-10
10.42500	-12
10.43333	-15
10.44167	-19
10.45000	-21
10.45833	-23
10.46667	-25
10.47500	-26
10.48333	-26
10.49167	-23
10.50000	-20
10.50833	-18
10.51667	-17
10.52500	-17
10.53333	-18
10.54167	-18
10.55000	-18
10.55833	-16
10.56667	-15
10.57500	-15
10.58333	-14
10.59167	-13
10.60000	-11
10.60833	-9
10.61667	-9
10.62500	-10
10.63333	-11
10.64167	-13
10.65000	-14
10.65833	-15
10.66667	-15
10.67500	-15
10.68333	-16
10.69167	-18
10.70000	-21
10.70833	-23
10.71667	-24
10.72500	-21
10.73333	-17
10.74167	-13
10.75000	-11
10.75833	-11
10.76667	-12
10.77500	-13
10.78333	-15
10.79167	-15
10.80000	-16
10.80833	-17
10.81667	-19
10.82500	-21
10.83333	-22
10.84167	-22
10.85000	-22
10.85833	-21
10.86667	-20
10.87500	-19
10.88333	-17
10.89167	-15
10.90000	-12
10.90833	-10
10.91667	-9
10.92500	-8
10.93333	-9
10.94167	-11
10.95000	-14
10.95833	-18
10.96667	-20
10.97500	-22
10.98333	-21
10.99167	-20
11.00000	-18
11.00833	-16
11.01667	-15
11.02500	-14
11.03333	-12
11.04167	-9
11.05000	-7
11.05833	-7
11.06667	-7
11.07500	-8
11.08333	-9
11.09167	-8
11.10000	-7
11.10833	-5
11.11667	-5
11.12500	-5
11.13333	-5
11.14167	-6
11.15000	-6
11.15833	-5
11.16667	-4
11.17500	-2
11.18333	-1
11.19167	-0
11.20000	0
11.20833	2
11.21667	3
11.22500	2
11.23333	-0
11.24167	-4
11.25000	-9
11.25833	-14
11.26667	-19
11.27500	-23
11.28333	-26
11.29167	-28
11.30000	-28
11.30833	-27
11.31667	-24
11.32500	-21
11.33333	-18
11.34167	-15
11.35000	-13
11.35833	-12
11.36667	-11
11.37500	-12
11.38333	-15
11.39167	-19
11.40000	-22
11.40833	-25
11.41667	-27
11.42500	-27
11.43333	-25
11.44167	-22
11.45000	-20
11.45833	-20
11.46667	-19
11.47500	-18
11.48333	-16
11.49167	-13
11.50000	-11
11.50833	-11
11.51667	-12
11.52500	-13
11.53333	-15
11.54167	-16
11.55000	-17
11.55833	-17
11.56667	-16
11.57500	-16
11.58333	-14
11.59167	-12
11.60000	-10
11.60833	-9
11.61667	-8
11.62500	-8
11.63333	-10
11.64167	-11
11.65000	-11
11.65833	-10
11.66667	-7
11.67500	-4
11.68333	-1
11.69167	0
11.70000	-0
11.70833	-1
11.71667	-3
11.72500	-4
11.73333	-6
11.74167	-8
11.75000	-10
11.75833	-13
11.76667	-15
11.77500	-15
11.78333	-15
11.79167	-13
11.80000	-12
11.80833	-10
11.81667	-9
11.82500	-7
11.83333	-6
11.84167	-5
11.85000	-8
11.85833	-13
11.86667	-18
11.87500	-24
11.88333	-27
11.89167	-27
11.90000	-25
11.90833	-24
11.91667	-22
11.92500	-21
11.93333	-19
11.94167	-17
11.95000	-15
11.95833	-14
11.96667	-14
11.97500	-17
11.98333	-21
11.99167	-24
12.00000	-27
12.00833	-28
12.01667	-27
12.02500	-27
12.03333	-28
12.04167	-29
12.05000	-29
12.05833	-28
12.06667	-24
12.07500	-20
12.08333	-17
12.09167	-17
12.10000	-18
12.10833	-21
12.11667	-24
12.12500	-28
12.13333	-31
12.14167	-33
12.15000	-33
12.15833	-31
12.16667	-27
12.17500	-21
12.18333	-16
12.19167	-11
12.20000	-9
12.20833	-9
12.21667	-11
12.22500	-13
12.23333	-13
12.24167	-11
12.25000	-9
12.25833	-7
12.26667	-7
12.27500	-9
12.28333	-10
12.29167	-10
12.30000	-11
12.30833	-11
12.31667	-12
12.32500	-12
12.33333	-14
12.34167	-15
12.35000	-17
12.35833	-19
12.36667	-22
12.37500	-24
12.38333	-25
12.39167	-25
12.40000	-24
12.40833	-23
12.41667	-25
12.42500	-26
12.43333	-27
12.44167	-27
12.45000	-26
12.45833	-24
12.46667	-22
12.47500	-20
12.48333	-17
12.49167	-14
12.50000	-12
12.50833	-11
12.51667	-11
12.52500	-12
12.53333	-14
12.54167	-15
12.55000	-16
12.55833	-17
12.56667	-19
12.57500	-22
12.58333	-25
12.59167	-25
12.60000	-23
12.60833	-18
12.61667	-11
12.62500	-6
12.63333	-3
12.64167	-1
12.65000	-2
12.65833	-3
12.66667	-4
12.67500	-3
12.68333	-3
12.69167	-4
12.70000	-7
12.70833	-10
12.71667	-12
12.72500	-14
12.73333	-15
12.74167	-15
12.75000	-15
12.75833	-14
12.76667	-13
12.77500	-11
12.78333	-10
12.79167	-9
12.80000	-10
12.80833	-12
12.81667	-14
12.82500	-15
12.83333	-17
12.84167	-18
12.85000	-20
12.85833	-22
12.86667	-22
12.87500	-22
12.88333	-21
12.89167	-21
12.90000	-22
12.90833	-23
12.91667	-23
12.92500	-23
12.93333	-21
12.94167	-19
12.95000	-16
12.95833	-14
12.96667	-12
12.97500	-11
12.98333	-11
12.99167	-11
13.00000	-13
13.00833	-15
13.01667	-16
13.02500	-17
13.03333	-16
13.04167	-15
13.05000	-14
13.05833	-13
13.06667	-14
13.07500	-15
13.08333	-16
13.09167	-17
13.10000	-17
13.10833	-15
13.11667	-11
13.12500	-7
13.13333	-4
13.14167	-4
13.15000	-6
13.15833	-10
13.16667	-14
13.17500	-16
13.18333	-18
13.19167	-18
13.20000	-16
13.20833	-13
13.21667	-10
13.22500	-7
13.23333	-6
13.24167	-6
13.25000	-7
13.25833	-9
13.26667	-11
13.27500	-14
13.28333	-17
13.29167	-18
13.30000	-19
13.30833	-19
13.31667	-19
13.32500	-19
13.33333	-18
13.34167	-17
13.35000	-14
13.35833	-11
13.36667	-9
13.37500	-9
13.38333	-8
13.39167	-7
13.40000	-4
13.40833	-2
13.41667	-1
13.42500	-1
13.43333	-2
13.44167	-4
13.45000	-7
13.45833	-9
13.46667	-10
13.47500	-10
13.48333	-10
13.49167	-9
13.50000	-8
13.50833	-6
13.51667	-5
13.52500	-5
13.53333	-5
13.54167	-7
13.55000	-11
13.55833	-16
13.56667	-20
13.57500	-21
13.58333	-21
13.59167	-20
13.60000	-17
13.60833	-16
13.61667	-15
13.62500	-15
13.63333	-15
13.64167	-15
13.65000	-14
13.65833	-13
13.66667	-13
13.67500	-12
13.68333	-11
13.69167	-10
13.70000	-8
13.70833	-5
13.71667	-1
13.72500	1
13.73333	2
13.74167	-0
13.75000	-4
13.75833	-7
13.76667	-10
13.77500	-12
13.78333	-12
13.79167	-10
13.80000	-8
13.80833	-6
13.81667	-3
13.82500	-1
13.83333	1
13.84167	2
13.85000	3
13.85833	2
13.86667	1
13.87500	0
13.88333	-0
13.89167	2
13.90000	4
13.90833	4
13.91667	2
13.92500	-1
13.93333	-6
13.94167	-9
13.95000	-9
13.95833	-7
13.96667	-2
13.97500	2
13.98333	4
13.99167	1
14.00000	-3
14.00833	-8
14.01667	-13
14.02500	-14
14.03333	-12
14.04167	-8
14.05000	-5
14.05833	-1
14.06667	2
14.07500	3
14.08333	4
14.09167	3
14.10000	2
14.10833	1
14.11667	1
14.12500	2
14.13333	3
14.14167	4
14.15000	5
14.15833	5
14.16667	3
14.17500	-0
14.18333	-3
14.19167	-6
14.20000	-7
14.20833	-6
14.21667	-3
14.22500	-2
14.23333	-1
14.24167	-0
14.25000	0
14.25833	2
14.26667	4
14.27500	6
14.28333	9
14.29167	12
14.30000	15
14.30833	17
14.31667	17
14.32500	15
14.33333	11
14.34167	7
14.35000	4
14.35833	2
14.36667	-0
14.37500	-3
14.38333	-5
14.39167	-8
14.40000	-9
14.40833	-7
14.41667	-4
14.42500	-0
14.43333	3
14.44167	5
14.45000	6
14.45833	6
14.46667	7
14.47500	6
14.48333	6
14.49167	3
14.50000	0
14.50833	-2
14.51667	-3
14.52500	-2
14.53333	2
14.54167	5
14.55000	6
14.55833	5
14.56667	3
14.57500	0
14.58333	-2
14.59167	-2
14.60000	-3
14.60833	-4
14.61667	-5
14.62500	-6
14.63333	-5
14.64167	-3
14.65000	2
14.65833	8
14.66667	12
14.67500	13
14.68333	13
14.69167	11
14.70000	8
14.70833	7
14.71667	6
14.72500	6
14.73333	4
14.74167	3
14.75000	3
14.75833	2
14.76667	2
14.77500	0
14.78333	-2
14.79167	-5
14.80000	-6
14.80833	-6
14.81667	-4
14.82500	-3
14.83333	-2
14.84167	-2
14.85000	-1
14.85833	0
14.86667	3
14.87500	7
14.88333	10
14.89167	11
14.90000	11
14.90833	10
14.91667	9
14.92500	7
14.93333	5
14.94167	4
14.95000	3
14.95833	2
14.96667	1
14.97500	0
14.98333	-1
14.99167	-1
15.00000	0
15.00833	1
15.01667	1
15.02500	1
15.03333	1
15.04167	1
15.05000	1
15.05833	-1
15.06667	-4
15.07500	-7
15.08333	-10
15.09167	-12
15.10000	-13
15.10833	-12
15.11667	-10
15.12500	-7
15.13333	-3
15.14167	-1
15.15000	0
15.15833	-0
15.16667	-1
15.17500	-2
15.18333	-3
15.19167	-2
15.20000	-1
15.20833	0
15.21667	0
15.22500	-2
15.23333	-5
15.24167	-8
15.25000	-8
15.25833	-6
15.26667	-2
15.27500	3
15.28333	7
15.29167	9
15.30000	10
15.30833	7
15.31667	1
15.32500	-6
15.33333	-12
15.34167	-17
15.35000	-21
15.35833	-23
15.36667	-22
15.37500	-16
15.38333	-10
15.39167	-4
15.40000	1
15.40833	4
15.41667	4
15.42500	2
15.43333	1
15.44167	-1
15.45000	-2
15.45833	-3
15.46667	-4
15.47500	-5
15.48333	-7
15.49167	-6
15.50000	-4
15.50833	-1
15.51667	2
15.52500	4
15.53333	3
15.54167	1
15.55000	-2
15.55833	-6
15.56667	-9
15.57500	-11
15.58333	-11
15.59167	-9
15.60000	-7
15.60833	-5
15.61667	-4
15.62500	-3
15.63333	-2
15.64167	-1
15.65000	-0
15.65833	-1
15.66667	-3
15.67500	-7
15.68333	-11
15.69167	-13
15.70000	-15
15.70833	-14
15.71667	-11
15.72500	-7
15.73333	-2
15.74167	2
15.75000	7
15.75833	11
15.76667	13
15.77500	12
15.78333	8
15.79167	3
15.80000	-2
15.80833	-5
15.81667	-6
15.82500	-5
15.83333	-5
15.84167	-3
15.85000	-3
15.85833	-3
15.86667	-3
15.87500	-4
15.88333	-4
15.89167	-3
15.90000	-2
15.90833	-2
15.91667	-4
15.92500	-6
15.93333	-8
15.94167	-11
15.95000	-13
15.95833	-16
15.96667	-19
15.97500	-21
15.98333	-22
15.99167	-20
16.00000	-17
16.00833	-13
16.01667	-10
16.02500	-7
16.03333	-7
16.04167	-8
16.05000	-11
16.05833	-12
16.06667	-11
16.07500	-8
16.08333	-3
16.09167	2
16.10000	5
16.10833	4
16.11667	1
16.12500	-4
16.13333	-9
16.14167	-12
16.15000	-14
16.15833	-13
16.16667	-11
16.17500	-7
16.18333	-3
16.19167	1
16.20000	5
16.20833	8
16.21667	11
16.22500	13
16.23333	14
16.24167	15
16.25000	15
16.25833	13
16.26667	11
16.27500	7
16.28333	2
16.29167	-2
16.30000	-5
16.30833	-7
16.31667	-8
16.32500	-9
16.33333	-11
16.34167	-14
16.35000	-15
16.35833	-16
16.36667	-14
16.37500	-12
16.38333	-10
16.39167	-7
16.40000	-5
16.40833	-4
16.41667	-4
16.42500	-7
16.43333	-11
16.44167	-15
16.45000	-17
16.45833	-17
16.46667	-16
16.47500	-12
16.48333	-8
16.49167	-4
16.50000	0
16.50833	3
16.51667	5
16.52500	6
16.53333	4
16.54167	2
16.55000	1
16.55833	-1
16.56667	-2
16.57500	-3
16.58333	-3
16.59167	-3
16.60000	-5
16.60833	-9
16.61667	-14
16.62500	-18
16.63333	-19
16.64167	-16
16.65000	-10
16.65833	-3
16.66667	1
16.67500	2
16.68333	1
16.69167	-0
16.70000	-1
16.70833	-0
16.71667	1
16.72500	1
16.73333	-1
16.74167	-6
16.75000	-11
16.75833	-14
16.76667	-15
16.77500	-15
16.78333	-15
16.79167	-17
16.80000	-18
16.80833	-19
16.81667	-17
16.82500	-15
16.83333	-12
16.84167	-11
16.85000	-13
16.85833	-16
16.86667	-18
16.87500	-18
16.88333	-14
16.89167	-8
16.90000	-2
16.90833	-0
16.91667	-1
16.92500	-4
16.93333	-7
16.94167	-9
16.95000	-10
16.95833	-10
16.96667	-10
16.97500	-9
16.98333	-9
16.99167	-9
17.00000	-11
17.00833	-13
17.01667	-16
17.02500	-18
17.03333	-18
17.04167	-17
17.05000	-16
17.05833	-17
17.06667	-17
17.07500	-16
17.08333	-13
17.09167	-10
17.10000	-8
17.10833	-6
17.11667	-6
17.12500	-7
17.13333	-8
17.14167	-9
17.15000	-9
17.15833	-8
17.16667	-6
17.17500	-3
17.18333	-1
17.19167	-0
17.20000	-1
17.20833	-4
17.21667	-8
17.22500	-12
17.23333	-17
17.24167	-20
17.25000	-21
17.25833	-20
17.26667	-18
17.27500	-16
17.28333	-14
17.29167	-13
17.30000	-13
17.30833	-12
17.31667	-9
17.32500	-7
17.33333	-5
17.34167	-5
17.35000	-6
17.35833	-7
17.36667	-9
17.37500	-9
17.38333	-9
17.39167	-8
17.40000	-8
17.40833	-8
17.41667	-9
17.42500	-9
17.43333	-9
17.44167	-9
17.45000	-8
17.45833	-7
17.46667	-7
17.47500	-9
17.48333	-10
17.49167	-12
17.50000	-13
17.50833	-12
17.51667	-10
17.52500	-8
17.53333	-5
17.54167	-4
17.55000	-6
17.55833	-8
17.56667	-9
17.57500	-7
17.58333	-5
17.59167	-1
17.60000	2
17.60833	5
17.61667	6
17.62500	8
17.63333	12
17.64167	15
17.65000	14
17.65833	10
17.66667	4
17.67500	-4
17.68333	-10
17.69167	-14
17.70000	-15
17.70833	-15
17.71667	-14
17.72500	-14
17.73333	-14
17.74167	-14
17.75000	-13
17.75833	-12
17.76667	-9
17.77500	-8
17.78333	-8
17.79167	-10
17.80000	-14
17.80833	-19
17.81667	-22
17.82500	-23
17.83333	-22
17.84167	-17
17.85000	-12
17.85833	-7
17.86667	-3
17.87500	0
17.88333	1
17.89167	-1
17.90000	-5
17.90833	-9
17.91667	-12
17.92500	-13
17.93333	-13
17.94167	-12
17.95000	-11
17.95833	-11
17.96667	-13
17.97500	-16
17.98333	-20
17.99167	-23
18.00000	-25
18.00833	-23
18.01667	-19
18.02500	-16
18.03333	-14
18.04167	-15
18.05000	-15
18.05833	-16
18.06667	-13
18.07500	-8
18.08333	-3
18.09167	1
18.10000	3
18.10833	2
18.11667	0
18.12500	-2
18.13333	-5
18.14167	-9
18.15000	-12
18.15833	-15
18.16667	-17
18.17500	-18
18.18333	-19
18.19167	-18
18.20000	-15
18.20833	-10
18.21667	-5
18.22500	-1
18.23333	-1
18.24167	-3
18.25000	-5
18.25833	-6
18.26667	-5
18.27500	-1
18.28333	4
18.29167	9
18.30000	13
18.30833	15
18.31667	14
18.32500	12
18.33333	7
18.34167	4
18.35000	4
18.35833	5
18.36667	7
18.37500	9
18.38333	10
18.39167	10
18.40000	9
18.40833	7
18.41667	4
18.42500	-0
18.43333	-5
18.44167	-10
18.45000	-13
18.45833	-15
18.46667	-18
18.47500	-19
18.48333	-19
18.49167	-18
18.50000	-16
18.50833	-14
18.51667	-12
18.52500	-11
18.53333	-12
18.54167	-14
18.55000	-15
18.55833	-16
18.56667	-17
18.57500	-17
18.58333	-17
18.59167	-15
18.60000	-14
18.60833	-12
18.61667	-9
18.62500	-7
18.63333	-3
18.64167	-0
18.65000	3
18.65833	5
18.66667	6
18.67500	6
18.68333	6
18.69167	3
18.70000	1
18.70833	-3
18.71667	-5
18.72500	-6
18.73333	-5
18.74167	-5
18.75000	-5
18.75833	-7
18.76667	-8
18.77500	-7
18.78333	-5
18.79167	-1
18.80000	4
18.80833	9
18.81667	13
18.82500	15
18.83333	14
18.84167	13
18.85000	12
18.85833	10
18.86667	10
18.87500	11
18.88333	11
18.89167	9
18.90000	7
18.90833	5
18.91667	4
18.92500	4
18.93333	5
18.94167	5
18.95000	4
18.95833	3
18.96667	0
18.97500	-2
18.98333	-2
18.99167	-1
19.00000	2
19.00833	4
19.01667	7
19.02500	9
19.03333	11
19.04167	13
19.05000	13
19.05833	11
19.06667	9
19.07500	6
19.08333	5
19.09167	5
19.10000	6
19.10833	9
19.11667	11
19.12500	12
19.13333	11
19.14167	9
19.15000	7
19.15833	6
19.16667	6
19.17500	8
19.18333	10
19.19167	12
19.20000	13
19.20833	14
19.21667	15
19.22500	15
19.23333	13
19.24167	12
19.25000	11
19.25833	11
19.26667	13
19.27500	17
19.28333	19
19.29167	19
19.30000	17
19.30833	15
19.31667	14
19.32500	14
19.33333	15
19.34167	17
19.35000	18
19.35833	18
19.36667	18
19.37500	16
19.38333	13
19.39167	11
19.40000	10
19.40833	9
19.41667	9
19.42500	10
19.43333	10
19.44167	10
19.45000	8
19.45833	6
19.46667	3
19.47500	3
19.48333	6
19.49167	11
19.50000	18
19.50833	24
19.51667	30
19.52500	33
19.53333	33
19.54167	32
19.55000	31
19.55833	29
19.56667	28
19.57500	27
19.58333	25
19.59167	23
19.60000	22
19.60833	23
19.61667	26
19.62500	29
19.63333	32
19.64167	35
19.65000	35
19.65833	34
19.66667	32
19.67500	29
19.68333	27
19.69167	24
19.70000	23
19.70833	26
19.71667	31
19.72500	35
19.73333	39
19.74167	41
19.75000	41
19.75833	41
19.76667	42
19.77500	44
19.78333	46
19.79167	47
19.80000	47
19.80833	47
19.81667	47
19.82500	46
19.83333	45
19.84167	45
19.85000	45
19.85833	44
19.86667	44
19.87500	43
19.88333	43
19.89167	43
19.90000	43
19.90833	43
19.91667	44
19.92500	45
19.93333	45
19.94167	47
19.95000	49
19.95833	51
19.96667	53
19.97500	56
19.98333	58
19.99167	59
20.00000	60
20.00833	60
20.01667	61
20.02500	64
20.03333	68
20.04167	73
20.05000	77
20.05833	81
20.06667	83
20.07500	86
20.08333	89
20.09167	94
20.10000	99
20.10833	102
20.11667	104
20.12500	105
20.13333	105
20.14167	106
20.15000	108
20.15833	112
20.16667	116
20.17500	117
20.18333	116
20.19167	114
20.20000	113
20.20833	114
20.21667	118
20.22500	123
20.23333	130
20.24167	137
20.25000	144
20.25833	150
20.26667	156
20.27500	160
20.28333	164
20.29167	167
20.30000	171
20.30833	177
20.31667	182
20.32500	189
20.33333	196
20.34167	203
20.35000	210
20.35833	216
20.36667	221
20.37500	224
20.38333	226
20.39167	230
20.40000	236
20.40833	243
20.41667	250
20.42500	255
20.43333	258
20.44167	259
20.45000	260
20.45833	262
20.46667	267
20.47500	277
20.48333	288
20.49167	300
20.50000	312
20.50833	321
20.51667	328
20.52500	337
20.53333	348
20.54167	360
20.55000	374
20.55833	388
20.56667	400
20.57500	411
20.58333	419
20.59167	427
20.60000	435
20.60833	444
20.61667	454
20.62500	467
20.63333	482
20.64167	498
20.65000	514
20.65833	530
20.66667	543
20.67500	556
20.68333	569
20.69167	583
20.70000	597
20.70833	612
20.71667	628
20.72500	642
20.73333	657
20.74167	671
20.75000	686
20.75833	701
20.76667	717
20.77500	733
20.78333	749
20.79167	765
20.80000	782
20.80833	800
20.81667	819
20.82500	840
20.83333	864
20.84167	888
20.85000	912
20.85833	935
20.86667	956
20.87500	978
20.88333	998
20.89167	1018
20.90000	1039
20.90833	1059
20.91667	1081
20.92500	1103
20.93333	1126
20.94167	1148
20.95000	1171
20.95833	1196
20.96667	1222
20.97500	1250
20.98333	1279
20.99167	1310
21.00000	1341
21.00833	1371
21.01667	1401
21.02500	1428
21.03333	1454
21.04167	1480
21.05000	1507
21.05833	1535
21.06667	1567
21.07500	1602
21.08333	1637
21.09167	1674
21.10000	1710
21.10833	1745
21.11667	1780
21.12500	1814
21.13333	1849
21.14167	1882
21.15000	1915
21.15833	1947
21.16667	1981
21.17500	2017
21.18333	2054
21.19167	2094
21.20000	2133
21.20833	2172
21.21667	2210
21.22500	2247
21.23333	2287
21.24167	2327
21.25000	2369
21.25833	2411
21.26667	2451
21.27500	2490
21.28333	2529
21.29167	2567
21.30000	2606
21.30833	2646
21.31667	2687
21.32500	2726
21.33333	2764
21.34167	2803
21.35000	2844
21.35833	2886
21.36667	2931
21.37500	2978
21.38333	3024
21.39167	3070
21.40000	3115
21.40833	3158
21.41667	3200
21.42500	3241
21.43333	3282
21.44167	3322
21.45000	3362
21.45833	3403
21.46667	3444
21.47500	3486
21.48333	3528
21.49167	3571
21.50000	3611
21.50833	3650
21.51667	3688
21.52500	3724
21.53333	3759
21.54167	3794
21.55000	3830
21.55833	3865
21.56667	3899
21.57500	3933
21.58333	3964
21.59167	3995
21.60000	4023
21.60833	4050
21.61667	4077
21.62500	4103
21.63333	4129
21.64167	4154
21.65000	4177
21.65833	4200
21.66667	4219
21.67500	4237
21.68333	4253
21.69167	4267
21.70000	4281
21.70833	4294
21.71667	4307
21.72500	4320
21.73333	4331
21.74167	4339
21.75000	4343
21.75833	4345
21.76667	4344
21.77500	4342
21.78333	4340
21.79167	4337
21.80000	4333
21.80833	4330
21.81667	4326
21.82500	4321
21.83333	4315
21.84167	4308
21.85000	4298
21.85833	4286
21.86667	4271
21.87500	4252
21.88333	4234
21.89167	4216
21.90000	4198
21.90833	4179
21.91667	4160
21.92500	4139
21.93333	4115
21.94167	4090
21.95000	4065
21.95833	4040
21.96667	4016
21.97500	3990
21.98333	3964
21.99167	3933
22.00000	3901
22.00833	3867
22.01667	3831
22.02500	3796
22.03333	3762
22.04167	3729
22.05000	3696
22.05833	3662
22.06667	3630
22.07500	3598
22.08333	3567
22.09167	3535
22.10000	3504
22.10833	3470
22.11667	3436
22.12500	3403
22.13333	3370
22.14167	3339
22.15000	3308
22.15833	3278
22.16667	3247
22.17500	3214
22.18333	3184
22.19167	3154
22.20000	3126
22.20833	3098
22.21667	3069
22.22500	3038
22.23333	3006
22.24167	2977
22.25000	2952
22.25833	2930
22.26667	2907
22.27500	2884
22.28333	2859
22.29167	2832
22.30000	2805
22.30833	2780
22.31667	2757
22.32500	2735
22.33333	2714
22.34167	2695
22.35000	2678
22.35833	2661
22.36667	2644
22.37500	2626
22.38333	2608
22.39167	2590
22.40000	2573
22.40833	2558
22.41667	2544
22.42500	2532
22.43333	2519
22.44167	2508
22.45000	2497
22.45833	2486
22.46667	2475
22.47500	2465
22.48333	2456
22.49167	2448
22.50000	2440
22.50833	2433
22.51667	2424
22.52500	2415
22.53333	2404
22.54167	2392
22.55000	2381
22.55833	2369
22.56667	2358
22.57500	2347
22.58333	2338
22.59167	2331
22.60000	2326
22.60833	2324
22.61667	2323
22.62500	2324
22.63333	2324
22.64167	2323
22.65000	2324
22.65833	2324
22.66667	2325
22.67500	2325
22.68333	2324
22.69167	2320
22.70000	2315
22.70833	2311
22.71667	2309
22.72500	2310
22.73333	2313
22.74167	2316
22.75000	2318
22.75833	2318
22.76667	2316
22.77500	2312
22.78333	2306
22.79167	2299
22.80000	2294
22.80833	2291
22.81667	2290
22.82500	2291
22.83333	2294
22.84167	2296
22.85000	2299
22.85833	2302
22.86667	2305
22.87500	2306
22.88333	2307
22.89167	2308
22.90000	2307
22.90833	2308
22.91667	2308
22.92500	2309
22.93333	2308
22.94167	2308
22.95000	2310
22.95833	2315
22.96667	2321
22.97500	2327
22.98333	2332
22.99167	2337
23.00000	2341
23.00833	2344
23.01667	2346
23.02500	2348
23.03333	2350
23.04167	2352
23.05000	2356
23.05833	2359
23.06667	2359
23.07500	2357
23.08333	2353
23.09167	2350
23.10000	2349
23.10833	2352
23.11667	2357
23.12500	2361
23.13333	2364
23.14167	2367
23.15000	2368
23.15833	2367
23.16667	2366
23.17500	2367
23.18333	2370
23.19167	2375
23.20000	2381
23.20833	2387
23.21667	2393
23.22500	2398
23.23333	2402
23.24167	2405
23.25000	2405
23.25833	2404
23.26667	2403
23.27500	2404
23.28333	2408
23.29167	2414
23.30000	2422
23.30833	2429
23.31667	2435
23.32500	2439
23.33333	2443
23.34167	2445
23.35000	2448
23.35833	2450
23.36667	2451
23.37500	2453
23.38333	2454
23.39167	2458
23.40000	2461
23.40833	2464
23.41667	2467
23.42500	2469
23.43333	2471
23.44167	2473
23.45000	2475
23.45833	2477
23.46667	2478
23.47500	2477
23.48333	2478
23.49167	2481
23.50000	2486
23.50833	2492
23.51667	2497
23.52500	2502
23.53333	2506
23.54167	2510
23.55000	2515
23.55833	2521
23.56667	2525
23.57500	2528
23.58333	2531
23.59167	2533
23.60000	2535
23.60833	2535
23.61667	2535
23.62500	2534
23.63333	2535
23.64167	2537
23.65000	2542
23.65833	2547
23.66667	2552
23.67500	2556
23.68333	2557
23.69167	2557
23.70000	2555
23.70833	2554
23.71667	2554
23.72500	2556
23.73333	2557
23.74167	2559
23.75000	2560
23.75833	2561
23.76667	2561
23.77500	2560
23.78333	2558
23.79167	2555
23.80000	2551
23.80833	2548
23.81667	2545
23.82500	2544
23.83333	2545
23.84167	2546
23.85000	2546
23.85833	2543
23.86667	2538
23.87500	2530
23.88333	2524
23.89167	2519
23.90000	2516
23.90833	2515
23.91667	2515
23.92500	2514
23.93333	2511
23.94167	2506
23.95000	2500
23.95833	2494
23.96667	2488
23.97500	2481
23.98333	2474
23.99167	2466
24.00000	2457
24.00833	2449
24.01667	2442
24.02500	2436
24.03333	2431
24.04167	2427
24.05000	2423
24.05833	2418
24.06667	2411
24.07500	2404
24.08333	2396
24.09167	2388
24.10000	2381
24.10833	2374
24.11667	2366
24.12500	2358
24.13333	2349
24.14167	2338
24.15000	2326
24.15833	2314
24.16667	2303
24.17500	2294
24.18333	2286
24.19167	2280
24.20000	2275
24.20833	2270
24.21667	2265
24.22500	2259
24.23333	2253
24.24167	2246
24.25000	2237
24.25833	2227
24.26667	2215
24.27500	2203
24.28333	2193
24.29167	2185
24.30000	2178
24.30833	2172
24.31667	2166
24.32500	2160
24.33333	2153
24.34167	2146
24.35000	2141
24.35833	2137
24.36667	2131
24.37500	2123
24.38333	2115
24.39167	2106
24.40000	2098
24.40833	2089
24.41667	2080
24.42500	2071
24.43333	2063
24.44167	2055
24.45000	2048
24.45833	2043
24.46667	2038
24.47500	2034
24.48333	2029
24.49167	2022
24.50000	2016
24.50833	2010
24.51667	2003
24.52500	1996
24.53333	1989
24.54167	1981
24.55000	1971
24.55833	1961
24.56667	1953
24.57500	1945
24.58333	1937
24.59167	1928
24.60000	1917
24.60833	1906
24.61667	1895
24.62500	1888
24.63333	1884
24.64167	1882
24.65000	1879
24.65833	1874
24.66667	1866
24.67500	1855
24.68333	1844
24.69167	1833
24.70000	1825
24.70833	1818
24.71667	1812
24.72500	1806
24.73333	1797
24.74167	1788
24.75000	1777
24.75833	1766
24.76667	1754
24.77500	1741
24.78333	1727
24.79167	1713
24.80000	1701
24.80833	1690
24.81667	1681
24.82500	1674
24.83333	1667
24.84167	1660
24.85000	1652
24.85833	1642
24.86667	1632
24.87500	1621
24.88333	1610
24.89167	1599
24.90000	1587
24.90833	1575
24.91667	1563
24.92500	1552
24.93333	1542
24.94167	1532
24.95000	1523
24.95833	1515
24.96667	1508
24.97500	1501
24.98333	1494
24.99167	1486
25.00000	1476
25.00833	1465
25.01667	1453
25.02500	1442
25.03333	1433
25.04167	1423
25.05000	1413
25.05833	1404
25.06667	1395
25.07500	1388
25.08333	1382
25.09167	1378
25.10000	1374
25.10833	1369
25.11667	1363
25.12500	1354
25.13333	1344
25.14167	1332
25.15000	1319
25.15833	1305
25.16667	1294
25.17500	1284
25.18333	1275
25.19167	1269
25.20000	1263
25.20833	1258
25.21667	1253
25.22500	1250
25.23333	1248
25.24167	1247
25.25000	1246
25.25833	1243
25.26667	1238
25.27500	1231
25.28333	1225
25.29167	1220
25.30000	1215
25.30833	1210
25.31667	1206
25.32500	1201
25.33333	1197
25.34167	1194
25.35000	1191
25.35833	1188
25.36667	1185
25.37500	1182
25.38333	1180
25.39167	1178
25.40000	1178
25.40833	1178
25.41667	1178
25.42500	1176
25.43333	1172
25.44167	1168
25.45000	1165
25.45833	1163
25.46667	1162
25.47500	1162
25.48333	1162
25.49167	1161
25.50000	1158
25.50833	1154
25.51667	1150
25.52500	1146
25.53333	1141
25.54167	1139
25.55000	1138
25.55833	1138
25.56667	1139
25.57500	1139
25.58333	1139
25.59167	1138
25.60000	1137
25.60833	1135
25.61667	1131
25.62500	1127
25.63333	1121
25.64167	1117
25.65000	1115
25.65833	1114
25.66667	1113
25.67500	1110
25.68333	1107
25.69167	1104
25.70000	1101
25.70833	1098
25.71667	1095
25.72500	1093
25.73333	1092
25.74167	1093
25.75000	1096
25.75833	1099
25.76667	1102
25.77500	1105
25.78333	1108
25.79167	1110
25.80000	1110
25.80833	1109
25.81667	1106
25.82500	1101
25.83333	1095
25.84167	1089
25.85000	1086
25.85833	1084
25.86667	1081
25.87500	1077
25.88333	1072
25.89167	1066
25.90000	1060
25.90833	1057
25.91667	1057
25.92500	1058
25.93333	1060
25.94167	1062
25.95000	1062
25.95833	1062
25.96667	1060
25.97500	1059
25.98333	1059
25.99167	1059
26.00000	1059
26.00833	1057
26.01667	1054
26.02500	1049
26.03333	1043
26.04167	1035
26.05000	1028
26.05833	1021
26.06667	1015
26.07500	1011
26.08333	1010
26.09167	1012
26.10000	1017
26.10833	1023
26.11667	1028
26.12500	1030
26.13333	1028
26.14167	1024
26.15000	1019
26.15833	1014
26.16667	1011
26.17500	1008
26.18333	1006
26.19167	1004
26.20000	1001
26.20833	998
26.21667	996
26.22500	994
26.23333	994
26.24167	995
26.25000	995
26.25833	995
26.26667	995
26.27500	994
26.28333	993
26.29167	992
26.30000	992
26.30833	992
26.31667	993
26.32500	994
26.33333	996
26.34167	996
26.35000	994
26.35833	991
26.36667	987
26.37500	984
26.38333	981
26.39167	981
26.40000	981
26.40833	983
26.41667	985
26.42500	988
26.43333	992
26.44167	995
26.45000	997
26.45833	999
26.46667	999
26.47500	999
26.48333	998
26.49167	996
26.50000	995
26.50833	994
26.51667	993
26.52500	991
26.53333	989
26.54167	987
26.55000	985
26.55833	984
26.56667	986
26.57500	991
26.58333	997
26.59167	1004
26.60000	1009
26.60833	1012
26.61667	1012
26.62500	1009
26.63333	1004
26.64167	999
26.65000	995
26.65833	994
26.66667	997
26.67500	1003
26.68333	1008
26.69167	1011
26.70000	1012
26.70833	1010
26.71667	1006
26.72500	1005
26.73333	1007
26.74167	1010
26.75000	1013
26.75833	1015
26.76667	1016
26.77500	1015
26.78333	1014
26.79167	1014
26.80000	1014
26.80833	1014
26.81667	1013
26.82500	1013
26.83333	1016
26.84167	1020
26.85000	1023
26.85833	1024
26.86667	1022
26.87500	1018
26.88333	1015
26.89167	1014
26.90000	1016
26.90833	1020
26.91667	1026
26.92500	1032
26.93333	1036
26.94167	1040
26.95000	1042
26.95833	1045
26.96667	1047
26.97500	1050
26.98333	1051
26.99167	1051
27.00000	1050
27.00833	1049
27.01667	1048
27.02500	1047
27.03333	1045
27.04167	1043
27.05000	1039
27.05833	1035
27.06667	1031
27.07500	1028
27.08333	1026
27.09167	1025
27.10000	1026
27.10833	1029
27.11667	1032
27.12500	1035
27.13333	1035
27.14167	1033
27.15000	1030
27.15833	1026
27.16667	1022
27.17500	1018
27.18333	1016
27.19167	1015
27.20000	1016
27.20833	1015
27.21667	1013
27.22500	1010
27.23333	1006
27.24167	1004
27.25000	1002
27.25833	1002
27.26667	1003
27.27500	1003
27.28333	1003
27.29167	1002
27.30000	1000
27.30833	998
27.31667	996
27.32500	993
27.33333	991
27.34167	989
27.35000	988
27.35833	987
27.36667	988
27.37500	988
27.38333	987
27.39167	984
27.40000	982
27.40833	980
27.41667	980
27.42500	981
27.43333	981
27.44167	980
27.45000	979
27.45833	976
27.46667	974
27.47500	971
27.48333	970
27.49167	970
27.50000	971
27.50833	971
27.51667	971
27.52500	970
27.53333	968
27.54167	966
27.55000	965
27.55833	965
27.56667	966
27.57500	967
27.58333	968
27.59167	968
27.60000	967
27.60833	966
27.61667	963
27.62500	961
27.63333	959
27.64167	956
27.65000	954
27.65833	954
27.66667	956
27.67500	960
27.68333	965
27.69167	970
27.70000	974
27.70833	976
27.71667	977
27.72500	976
27.73333	976
27.74167	976
27.75000	978
27.75833	981
27.76667	985
27.77500	988
27.78333	990
27.79167	992
27.80000	992
27.80833	992
27.81667	993
27.82500	993
27.83333	994
27.84167	995
27.85000	996
27.85833	998
27.86667	999
27.87500	1000
27.88333	1000
27.89167	1000
27.90000	999
27.90833	999
27.91667	1000
27.92500	1003
27.93333	1006
27.94167	1010
27.95000	1013
27.95833	1015
27.96667	1017
27.97500	1018
27.98333	1018
27.99167	1020
28.00000	1022
28.00833	1024
28.01667	1026
28.02500	1027
28.03333	1027
28.04167	1026
28.05000	1027
28.05833	1029
28.06667	1032
28.07500	1035
28.08333	1037
28.09167	1036
28.10000	1035
28.10833	1035
28.11667	1038
28.12500	1044
28.13333	1050
28.14167	1055
28.15000	1059
28.15833	1063
28.16667	1064
28.17500	1065
28.18333	1064
28.19167	1062
28.20000	1061
28.20833	1062
28.21667	1065
28.22500	1068
28.23333	1070
28.24167	1070
28.25000	1069
28.25833	1066
28.26667	1063
28.27500	1062
28.28333	1060
28.29167	1060
28.30000	1060
28.30833	1062
28.31667	1066
28.32500	1071
28.33333	1077
28.34167	1081
28.35000	1082
28.35833	1081
28.36667	1078
28.37500	1074
28.38333	1071
28.39167	1068
28.40000	1066
28.40833	1065
28.41667	1064
28.42500	1064
28.43333	1065
28.44167	1067
28.45000	1070
28.45833	1074
28.46667	1078
28.47500	1083
28.48333	1088
28.49167	1092
28.50000	1095
28.50833	1098
28.51667	1100
28.52500	1102
28.53333	1103
28.54167	1102
28.55000	1101
28.55833	1100
28.56667	1101
28.57500	1103
28.58333	1106
28.59167	1107
28.60000	1107
28.60833	1105
28.61667	1103
28.62500	1102
28.63333	1102
28.64167	1103
28.65000	1106
28.65833	1109
28.66667	1111
28.67500	1112
28.68333	1113
28.69167	1114
28.70000	1116
28.70833	1118
28.71667	1120
28.72500	1121
28.73333	1122
28.74167	1122
28.75000	1123
28.75833	1124
28.76667	1126
28.77500	1127
28.78333	1129
28.79167	1132
28.80000	1136
28.80833	1140
28.81667	1145
28.82500	1150
28.83333	1153
28.84167	1156
28.85000	1158
28.85833	1159
28.86667	1160
28.87500	1159
28.88333	1159
28.89167	1159
28.90000	1160
28.90833	1162
28.91667	1164
28.92500	1166
28.93333	1167
28.94167	1169
28.95000	1172
28.95833	1176
28.96667	1182
28.97500	1188
28.98333	1192
28.99167	1194
29.00000	1194
29.00833	1194
29.01667	1195
29.02500	1199
29.03333	1205
29.04167	1212
29.05000	1219
29.05833	1223
29.06667	1225
29.07500	1225
29.08333	1224
29.09167	1225
29.10000	1228
29.10833	1232
29.11667	1237
29.12500	1243
29.13333	1249
29.14167	1256
29.15000	1262
29.15833	1268
29.16667	1274
29.17500	1280
29.18333	1287
29.19167	1294
29.20000	1301
29.20833	1307
29.21667	1312
29.22500	1315
29.23333	1319
29.24167	1325
29.25000	1333
29.25833	1342
29.26667	1351
29.27500	1361
29.28333	1371
29.29167	1381
29.30000	1391
29.30833	1400
29.31667	1408
29.32500	1414
29.33333	1418
29.34167	1421
29.35000	1426
29.35833	1433
29.36667	1443
29.37500	1454
29.38333	1466
29.39167	1479
29.40000	1492
29.40833	1506
29.41667	1521
29.42500	1535
29.43333	1549
29.44167	1562
29.45000	1576
29.45833	1591
29.46667	1608
29.47500	1628
29.48333	1647
29.49167	1668
29.50000	1688
29.50833	1709
29.51667	1731
29.52500	1752
29.53333	1774
29.54167	1796
29.55000	1819
29.55833	1844
29.56667	1870
29.57500	1897
29.58333	1925
29.59167	1953
29.60000	1982
29.60833	2013
29.61667	2045
29.62500	2078
29.63333	2115
29.64167	2152
29.65000	2192
29.65833	2232
29.66667	2272
29.67500	2313
29.68333	2353
29.69167	2394
29.70000	2436
29.70833	2480
29.71667	2528
29.72500	2579
29.73333	2632
29.74167	2687
29.75000	2745
29.75833	2804
29.76667	2865
29.77500	2928
29.78333	2990
29.79167	3053
29.80000	3116
29.80833	3182
29.81667	3249
29.82500	3319
29.83333	3392
29.84167	3465
29.85000	3540
29.85833	3616
29.86667	3695
29.87500	3776
29.88333	3858
29.89167	3944
29.90000	4030
29.90833	4117
29.91667	4206
29.92500	4295
29.93333	4388
29.94167	4480
29.95000	4575
29.95833	4670
29.96667	4766
29.97500	4864
29.98333	4960
29.99167	5058
30.00000	5154
30.00833	5250
30.01667	5346
30.02500	5440
30.03333	5536
30.04167	5629
30.05000	5723
30.05833	5814
30.06667	5903
30.07500	5993
30.08333	6080
30.09167	6169
30.10000	6256
30.10833	6341
30.11667	6426
30.12500	6507
30.13333	6588
30.14167	6666
30.15000	6744
30.15833	6820
30.16667	6894
30.17500	6967
30.18333	7034
30.19167	7097
30.20000	7155
30.20833	7210
30.21667	7261
30.22500	7309
30.23333	7355
30.24167	7397
30.25000	7435
30.25833	7470
30.26667	7502
30.27500	7532
30.28333	7560
30.29167	7585
30.30000	7606
30.30833	7623
30.31667	7635
30.32500	7643
30.33333	7647
30.34167	7646
30.35000	7643
30.35833	7636
30.36667	7626
30.37500	7612
30.38333	7594
30.39167	7570
30.40000	7543
30.40833	7510
30.41667	7475
30.42500	7438
30.43333	7400
30.44167	7362
30.45000	7323
30.45833	7282
30.46667	7238
30.47500	7189
30.48333	7137
30.49167	7081
30.50000	7023
30.50833	6962
30.51667	6899
30.52500	6837
30.53333	6772
30.54167	6707
30.55000	6638
30.55833	6567
30.56667	6494
30.57500	6420
30.58333	6347
30.59167	6271
30.60000	6196
30.60833	6119
30.61667	6040
30.62500	5962
30.63333	5882
30.64167	5803
30.65000	5722
30.65833	5641
30.66667	5560
30.67500	5479
30.68333	5399
30.69167	5317
30.70000	5237
30.70833	5156
30.71667	5075
30.72500	4996
30.73333	4917
30.74167	4840
30.75000	4764
30.75833	4690
30.76667	4618
30.77500	4547
30.78333	4477
30.79167	4404
30.80000	4332
30.80833	4259
30.81667	4185
30.82500	4114
30.83333	4045
30.84167	3979
30.85000	3914
30.85833	3850
30.86667	3785
30.87500	3720
30.88333	3658
30.89167	3596
30.90000	3536
30.90833	3476
30.91667	3418
30.92500	3363
30.93333	3309
30.94167	3257
30.95000	3205
30.95833	3152
30.96667	3097
30.97500	3041
30.98333	2988
30.99167	2936
31.00000	2888
31.00833	2844
31.01667	2797
31.02500	2750
31.03333	2707
31.04167	2667
31.05000	2628
31.05833	2589
31.06667	2553
31.07500	2516
31.08333	2479
31.09167	2443
31.10000	2409
31.10833	2374
31.11667	2337
31.12500	2301
31.13333	2265
31.14167	2230
31.15000	2197
31.15833	2168
31.16667	2142
31.17500	2114
31.18333	2084
31.19167	2057
31.20000	2033
31.20833	2010
31.21667	1985
31.22500	1961
31.23333	1939
31.24167	1917
31.25000	1892
31.25833	1867
31.26667	1842
31.27500	1816
31.28333	1792
31.29167	1773
31.30000	1759
31.30833	1746
31.31667	1732
31.32500	1716
31.33333	1696
31.34167	1672
31.35000	1650
31.35833	1630
31.36667	1614
31.37500	1598
31.38333	1582
31.39167	1566
31.40000	1551
31.40833	1537
31.41667	1525
31.42500	1514
31.43333	1504
31.44167	1493
31.45000	1479
31.45833	1464
31.46667	1449
31.47500	1434
31.48333	1421
31.49167	1409
31.50000	1400
31.50833	1391
31.51667	1382
31.52500	1371
31.53333	1359
31.54167	1347
31.55000	1336
31.55833	1326
31.56667	1319
31.57500	1313
31.58333	1305
31.59167	1296
31.60000	1286
31.60833	1276
31.61667	1265
31.62500	1255
31.63333	1245
31.64167	1237
31.65000	1231
31.65833	1226
31.66667	1221
31.67500	1217
31.68333	1211
31.69167	1204
31.70000	1197
31.70833	1191
31.71667	1185
31.72500	1181
31.73333	1176
31.74167	1173
31.75000	1169
31.75833	1165
31.76667	1162
31.77500	1158
31.78333	1155
31.79167	1152
31.80000	1149
31.80833	1148
31.81667	1148
31.82500	1149
31.83333	1150
31.84167	1152
31.85000	1152
31.85833	1150
31.86667	1146
31.87500	1141
31.88333	1137
31.89167	1135
31.90000	1134
31.90833	1136
31.91667	1139
31.92500	1143
31.93333	1148
31.94167	1152
31.95000	1153
31.95833	1153
31.96667	1153
31.97500	1153
31.98333	1154
31.99167	1155
32.00000	1158
32.00833	1161
32.01667	1165
32.02500	1169
32.03333	1175
32.04167	1182
32.05000	1191
32.05833	1200
32.06667	1210
32.07500	1221
32.08333	1232
32.09167	1243
32.10000	1254
32.10833	1265
32.11667	1277
32.12500	1286
32.13333	1294
32.14167	1303
32.15000	1315
32.15833	1329
32.16667	1346
32.17500	1366
32.18333	1386
32.19167	1407
32.20000	1428
32.20833	1449
32.21667	1471
32.22500	1493
32.23333	1517
32.24167	1542
32.25000	1569
32.25833	1600
32.26667	1631
32.27500	1664
32.28333	1699
32.29167	1735
32.30000	1773
32.30833	1812
32.31667	1853
32.32500	1896
32.33333	1941
32.34167	1988
32.35000	2036
32.35833	2085
32.36667	2136
32.37500	2189
32.38333	2242
32.39167	2298
32.40000	2355
32.40833	2414
32.41667	2477
32.42500	2542
32.43333	2612
32.44167	2683
32.45000	2757
32.45833	2833
32.46667	2913
32.47500	2998
32.48333	3085
32.49167	3177
32.50000	3271
32.50833	3368
32.51667	3469
32.52500	3571
32.53333	3677
32.54167	3783
32.55000	3892
32.55833	4003
32.56667	4119
32.57500	4242
32.58333	4366
32.59167	4497
32.60000	4628
32.60833	4763
32.61667	4900
32.62500	5037
32.63333	5180
32.64167	5323
32.65000	5471
32.65833	5621
32.66667	5774
32.67500	5932
32.68333	6087
32.69167	6247
32.70000	6407
32.70833	6570
32.71667	6736
32.72500	6903
32.73333	7075
32.74167	7245
32.75000	7419
32.75833	7592
32.76667	7763
32.77500	7935
32.78333	8104
32.79167	8275
32.80000	8444
32.80833	8615
32.81667	8786
32.82500	8953
32.83333	9122
32.84167	9285
32.85000	9449
32.85833	9610
32.86667	9767
32.87500	9925
32.88333	10077
32.89167	10229
32.90000	10377
32.90833	10524
32.91667	10669
32.92500	10807
32.93333	10942
32.94167	11067
32.95000	11187
32.95833	11300
32.96667	11409
32.97500	11516
32.98333	11617
32.99167	11716
33.00000	11806
33.00833	11889
33.01667	11963
33.02500	12031
33.03333	12094
33.04167	12151
33.05000	12203
33.05833	12250
33.06667	12290
33.07500	12324
33.08333	12351
33.09167	12371
33.10000	12384
33.10833	12389
33.11667	12388
33.12500	12381
33.13333	12367
33.14167	12348
33.15000	12321
33.15833	12289
33.16667	12249
33.17500	12203
33.18333	12151
33.19167	12094
33.20000	12033
33.20833	11966
33.21667	11894
33.22500	11817
33.23333	11734
33.24167	11649
33.25000	11557
33.25833	11461
33.26667	11358
33.27500	11247
33.28333	11135
33.29167	11018
33.30000	10900
33.30833	10781
33.31667	10658
33.32500	10534
33.33333	10403
33.34167	10273
33.35000	10138
33.35833	10002
33.36667	9863
33.37500	9720
33.38333	9578
33.39167	9432
33.40000	9289
33.40833	9145
33.41667	9000
33.42500	8855
33.43333	8707
33.44167	8562
33.45000	8416
33.45833	8270
33.46667	8123
33.47500	7971
33.48333	7822
33.49167	7669
33.50000	7521
33.50833	7376
33.51667	7233
33.52500	7096
33.53333	6958
33.54167	6823
33.55000	6686
33.55833	6550
33.56667	6415
33.57500	6279
33.58333	6148
33.59167	6017
33.60000	5890
33.60833	5765
33.61667	5640
33.62500	5519
33.63333	5397
33.64167	5280
33.65000	5165
33.65833	5053
33.66667	4942
33.67500	4830
33.68333	4723
33.69167	4616
33.70000	4513
33.70833	4412
33.71667	4312
33.72500	4216
33.73333	4118
33.74167	4024
33.75000	3931
33.75833	3840
33.76667	3751
33.77500	3662
33.78333	3576
33.79167	3491
33.80000	3409
33.80833	3329
33.81667	3250
33.82500	3174
33.83333	3098
33.84167	3025
33.85000	2953
33.85833	2885
33.86667	2822
33.87500	2761
33.88333	2703
33.89167	2643
33.90000	2585
33.90833	2526
33.91667	2466
33.92500	2407
33.93333	2349
33.94167	2294
33.95000	2239
33.95833	2187
33.96667	2136
33.97500	2086
33.98333	2038
33.99167	1992
34.00000	1949
34.00833	1906
34.01667	1864
34.02500	1820
34.03333	1775
34.04167	1732
34.05000	1693
34.05833	1657
34.06667	1625
34.07500	1594
34.08333	1563
34.09167	1530
34.10000	1496
34.10833	1461
34.11667	1426
34.12500	1392
34.13333	1360
34.14167	1330
34.15000	1300
34.15833	1272
34.16667	1245
34.17500	1218
34.18333	1193
34.19167	1169
34.20000	1146
34.20833	1125
34.21667	1104
34.22500	1084
34.23333	1064
34.24167	1046
34.25000	1028
34.25833	1009
34.26667	990
34.27500	971
34.28333	952
34.29167	933
34.30000	915
34.30833	898
34.31667	881
34.32500	863
34.33333	844
34.34167	823
34.35000	802
34.35833	781
34.36667	763
34.37500	746
34.38333	731
34.39167	718
34.40000	706
34.40833	695
34.41667	683
34.42500	673
34.43333	663
34.44167	654
34.45000	644
34.45833	634
34.46667	623
34.47500	611
34.48333	601
34.49167	592
34.50000	585
34.50833	579
34.51667	572
34.52500	566
34.53333	559
34.54167	550
34.55000	538
34.55833	524
34.56667	512
34.57500	502
34.58333	496
34.59167	493
34.60000	489
34.60833	483
34.61667	474
34.62500	465
34.63333	455
34.64167	445
34.65000	435
34.65833	425
34.66667	415
34.67500	405
34.68333	396
34.69167	388
34.70000	383
34.70833	380
34.71667	379
34.72500	381
34.73333	383
34.74167	385
34.75000	384
34.75833	380
34.76667	373
34.77500	365
34.78333	356
34.79167	346
34.80000	338
34.80833	333
34.81667	330
34.82500	328
34.83333	325
34.84167	321
34.85000	315
34.85833	309
34.86667	304
34.87500	301
34.88333	300
34.89167	300
34.90000	301
34.90833	299
34.91667	296
34.92500	290
34.93333	283
34.94167	277
34.95000	272
34.95833	268
34.96667	266
34.97500	267
34.98333	269
34.99167	271
35.00000	273
35.00833	274
35.01667	273
35.02500	269
35.03333	264
35.04167	258
35.05000	252
35.05833	247
35.06667	243
35.07500	239
35.08333	237
35.09167	235
35.10000	233
35.10833	230
35.11667	227
35.12500	225
35.13333	225
35.14167	225
35.15000	227
35.15833	228
35.16667	230
35.17500	230
35.18333	228
35.19167	224
35.20000	220
35.20833	217
35.21667	215
35.22500	215
35.23333	216
35.24167	216
35.25000	214
35.25833	211
35.26667	208
35.27500	205
35.28333	201
35.29167	198
35.30000	196
35.30833	192
35.31667	189
35.32500	187
35.33333	186
35.34167	185
35.35000	185
35.35833	184
35.36667	184
35.37500	183
35.38333	183
35.39167	183
35.40000	184
35.40833	183
35.41667	181
35.42500	178
35.43333	174
35.44167	170
35.45000	169
35.45833	169
35.46667	170
35.47500	172
35.48333	172
35.49167	170
35.50000	166
35.50833	162
35.51667	159
35.52500	156
35.53333	154
35.54167	153
35.55000	151
35.55833	147
35.56667	143
35.57500	141
35.58333	141
35.59167	142
35.60000	143
35.60833	143
35.61667	141
35.62500	137
35.63333	134
35.64167	131
35.65000	131
35.65833	133
35.66667	135
35.67500	136
35.68333	136
35.69167	135
35.70000	133
35.70833	131
35.71667	129
35.72500	127
35.73333	125
35.74167	123
35.75000	122
35.75833	120
35.76667	119
35.77500	118
35.78333	117
35.79167	117
35.80000	117
35.80833	115
35.81667	113
35.82500	111
35.83333	110
35.84167	112
35.85000	115
35.85833	118
35.86667	119
35.87500	116
35.88333	112
35.89167	107
35.90000	102
35.90833	97
35.91667	92
35.92500	87
35.93333	82
35.94167	79
35.95000	78
35.95833	80
35.96667	83
35.97500	86
35.98333	88
35.99167	89
36.00000	90
36.00833	91
36.01667	92
36.02500	95
36.03333	97
36.04167	98
36.05000	97
36.05833	96
36.06667	94
36.07500	94
36.08333	95
36.09167	97
36.10000	98
36.10833	100
36.11667	100
36.12500	100
36.13333	99
36.14167	96
36.15000	93
36.15833	90
36.16667	87
36.17500	84
36.18333	83
36.19167	82
36.20000	82
36.20833	82
36.21667	82
36.22500	81
36.23333	80
36.24167	78
36.25000	79
36.25833	80
36.26667	82
36.27500	84
36.28333	85
36.29167	86
36.30000	86
36.30833	84
36.31667	82
36.32500	81
36.33333	81
36.34167	83
36.35000	87
36.35833	92
36.36667	94
36.37500	93
36.38333	91
36.39167	88
36.40000	87
36.40833	88
36.41667	89
36.42500	90
36.43333	89
36.44167	87
36.45000	86
36.45833	84
36.46667	82
36.47500	79
36.48333	75
36.49167	72
36.50000	70
36.50833	71
36.51667	74
36.52500	78
36.53333	80
36.54167	81
36.55000	80
36.55833	78
36.56667	77
36.57500	77
36.58333	76
36.59167	74
36.60000	72
36.60833	70
36.61667	69
36.62500	66
36.63333	64
36.64167	63
36.65000	64
36.65833	66
36.66667	70
36.67500	74
36.68333	78
36.69167	79
36.70000	80
36.70833	81
36.71667	81
36.72500	82
36.73333	83
36.74167	85
36.75000	89
36.75833	93
36.76667	97
36.77500	100
36.78333	100
36.79167	98
36.80000	93
36.80833	88
36.81667	83
36.82500	80
36.83333	80
36.84167	81
36.85000	84
36.85833	87
36.86667	89
36.87500	90
36.88333	91
36.89167	91
36.90000	93
36.90833	95
36.91667	99
36.92500	101
36.93333	101
36.94167	98
36.95000	93
36.95833	89
36.96667	86
36.97500	86
36.98333	88
36.99167	91
37.00000	95
37.00833	98
37.01667	99
37.02500	99
37.03333	97
37.04167	95
37.05000	92
37.05833	88
37.06667	85
37.07500	82
37.08333	81
37.09167	80
37.10000	82
37.10833	84
37.11667	88
37.12500	92
37.13333	96
37.14167	99
37.15000	102
37.15833	103
37.16667	105
37.17500	106
37.18333	106
37.19167	104
37.20000	102
37.20833	100
37.21667	98
37.22500	98
37.23333	99
37.24167	101
37.25000	100
37.25833	99
37.26667	96
37.27500	92
37.28333	88
37.29167	85
37.30000	82
37.30833	80
37.31667	78
37.32500	78
37.33333	80
37.34167	82
37.35000	84
37.35833	85
37.36667	86
37.37500	88
37.38333	90
37.39167	94
37.40000	96
37.40833	96
37.41667	94
37.42500	91
37.43333	87
37.44167	83
37.45000	81
37.45833	80
37.46667	80
37.47500	81
37.48333	81
37.49167	81
37.50000	80
37.50833	78
37.51667	76
37.52500	73
37.53333	70
37.54167	67
37.55000	66
37.55833	67
37.56667	69
37.57500	71
37.58333	73
37.59167	74
37.60000	76
37.60833	76
37.61667	75
37.62500	74
37.63333	74
37.64167	74
37.65000	75
37.65833	75
37.66667	75
37.67500	75
37.68333	75
37.69167	76
37.70000	76
37.70833	77
37.71667	78
37.72500	80
37.73333	81
37.74167	83
37.75000	84
37.75833	84
37.76667	83
37.77500	81
37.78333	78
37.79167	74
37.80000	70
37.80833	67
37.81667	65
37.82500	64
37.83333	65
37.84167	66
37.85000	67
37.85833	67
37.86667	66
37.87500	66
37.88333	64
37.89167	62
37.90000	60
37.90833	57
37.91667	55
37.92500	55
37.93333	56
37.94167	59
37.95000	61
37.95833	63
37.96667	64
37.97500	66
37.98333	68
37.99167	70
38.00000	73
38.00833	76
38.01667	79
38.02500	82
38.03333	86
38.04167	87
38.05000	87
38.05833	84
38.06667	80
38.07500	77
38.08333	75
38.09167	75
38.10000	76
38.10833	77
38.11667	77
38.12500	77
38.13333	77
38.14167	76
38.15000	74
38.15833	73
38.16667	71
38.17500	71
38.18333	71
38.19167	72
38.20000	74
38.20833	76
38.21667	76
38.22500	74
38.23333	70
38.24167	66
38.25000	64
38.25833	64
38.26667	64
38.27500	65
38.28333	66
38.29167	67
38.30000	68
38.30833	70
38.31667	73
38.32500	74
38.33333	75
38.34167	74
38.35000	75
38.35833	77
38.36667	79
38.37500	80
38.38333	78
38.39167	74
38.40000	69
38.40833	65
38.41667	61
38.42500	60
38.43333	61
38.44167	63
38.45000	65
38.45833	65
38.46667	64
38.47500	61
38.48333	59
38.49167	58
38.50000	58
38.50833	58
38.51667	58
38.52500	58
38.53333	57
38.54167	56
38.55000	54
38.55833	52
38.56667	50
38.57500	50
38.58333	51
38.59167	52
38.60000	53
38.60833	54
38.61667	56
38.62500	58
38.63333	61
38.64167	63
38.65000	65
38.65833	67
38.66667	68
38.67500	68
38.68333	67
38.69167	65
38.70000	64
38.70833	65
38.71667	68
38.72500	69
38.73333	68
38.74167	66
38.75000	62
38.75833	59
38.76667	55
38.77500	51
38.78333	48
38.79167	46
38.80000	46
38.80833	47
38.81667	49
38.82500	50
38.83333	51
38.84167	50
38.85000	50
38.85833	51
38.86667	52
38.87500	52
38.88333	52
38.89167	53
38.90000	55
38.90833	57
38.91667	59
38.92500	60
38.93333	60
38.94167	60
38.95000	60
38.95833	62
38.96667	63
38.97500	65
38.98333	66
38.99167	66
39.00000	65
39.00833	66
39.01667	69
39.02500	72
39.03333	73
39.04167	72
39.05000	71
39.05833	69
39.06667	67
39.07500	64
39.08333	61
39.09167	59
39.10000	57
39.10833	57
39.11667	57
39.12500	57
39.13333	55
39.14167	53
39.15000	51
39.15833	49
39.16667	49
39.17500	50
39.18333	52
39.19167	55
39.20000	58
39.20833	60
39.21667	59
39.22500	56
39.23333	54
39.24167	53
39.25000	53
39.25833	54
39.26667	56
39.27500	57
39.28333	59
39.29167	61
39.30000	63
39.30833	65
39.31667	65
39.32500	65
39.33333	64
39.34167	63
39.35000	63
39.35833	63
39.36667	65
39.37500	67
39.38333	69
39.39167	70
39.40000	69
39.40833	69
39.41667	70
39.42500	71
39.43333	72
39.44167	72
39.45000	69
39.45833	63
39.46667	57
39.47500	49
39.48333	42
39.49167	38
39.50000	38
39.50833	39
39.51667	40
39.52500	41
39.53333	42
39.54167	44
39.55000	47
39.55833	50
39.56667	52
39.57500	52
39.58333	52
39.59167	53
39.60000	56
39.60833	60
39.61667	64
39.62500	66
39.63333	64
39.64167	62
39.65000	59
39.65833	57
39.66667	56
39.67500	54
39.68333	52
39.69167	48
39.70000	44
39.70833	43
39.71667	44
39.72500	48
39.73333	53
39.74167	56
39.75000	57
39.75833	57
39.76667	55
39.77500	53
39.78333	52
39.79167	53
39.80000	55
39.80833	59
39.81667	64
39.82500	69
39.83333	74
39.84167	77
39.85000	76
39.85833	73
39.86667	70
39.87500	67
39.88333	64
39.89167	63
39.90000	60
39.90833	57
39.91667	53
39.92500	51
39.93333	51
39.94167	52
39.95000	54
39.95833	55
39.96667	56
39.97500	56
39.98333	56
39.99167	58
40.00000	60
40.00833	63
40.01667	66
40.02500	68
40.03333	70
40.04167	72
40.05000	75
40.05833	77
40.06667	79
40.07500	80
40.08333	82
40.09167	83
40.10000	85
40.10833	87
40.11667	88
40.12500	89
40.13333	88
40.14167	88
40.15000	90
40.15833	94
40.16667	99
40.17500	106
40.18333	111
40.19167	113
40.20000	114
40.20833	114
40.21667	115
40.22500	119
40.23333	124
40.24167	131
40.25000	136
40.25833	142
40.26667	147
40.27500	152
40.28333	157
40.29167	164
40.30000	172
40.30833	181
40.31667	190
40.32500	200
40.33333	208
40.34167	215
40.35000	221
40.35833	227
40.36667	233
40.37500	240
40.38333	247
40.39167	256
40.40000	265
40.40833	276
40.41667	289
40.42500	302
40.43333	317
40.44167	331
40.45000	344
40.45833	355
40.46667	362
40.47500	368
40.48333	375
40.49167	385
40.50000	399
40.50833	414
40.51667	431
40.52500	443
40.53333	452
40.54167	460
40.55000	470
40.55833	481
40.56667	496
40.57500	513
40.58333	529
40.59167	545
40.60000	558
40.60833	569
40.61667	580
40.62500	590
40.63333	600
40.64167	610
40.65000	621
40.65833	632
40.66667	644
40.67500	656
40.68333	668
40.69167	679
40.70000	690
40.70833	697
40.71667	703
40.72500	708
40.73333	713
40.74167	720
40.75000	729
40.75833	740
40.76667	752
40.77500	765
40.78333	777
40.79167	790
40.80000	800
40.80833	806
40.81667	811
40.82500	814
40.83333	818
40.84167	821
40.85000	823
40.85833	825
40.86667	828
40.87500	831
40.88333	836
40.89167	841
40.90000	846
40.90833	850
40.91667	852
40.92500	854
40.93333	855
40.94167	855
40.95000	855
40.95833	854
40.96667	852
40.97500	848
40.98333	843
40.99167	837
41.00000	830
41.00833	827
41.01667	825
41.02500	825
41.03333	823
41.04167	818
41.05000	810
41.05833	801
41.06667	793
41.07500	785
41.08333	779
41.09167	775
41.10000	771
41.10833	767
41.11667	762
41.12500	755
41.13333	745
41.14167	735
41.15000	725
41.15833	717
41.16667	710
41.17500	705
41.18333	699
41.19167	692
41.20000	684
41.20833	675
41.21667	665
41.22500	654
41.23333	642
41.24167	629
41.25000	614
41.25833	600
41.26667	588
41.27500	579
41.28333	572
41.29167	566
41.30000	560
41.30833	553
41.31667	546
41.32500	537
41.33333	527
41.34167	517
41.35000	506
41.35833	495
41.36667	485
41.37500	476
41.38333	466
41.39167	455
41.40000	443
41.40833	433
41.41667	424
41.42500	415
41.43333	407
41.44167	398
41.45000	387
41.45833	376
41.46667	366
41.47500	355
41.48333	346
41.49167	338
41.50000	331
41.50833	324
41.51667	316
41.52500	306
41.53333	293
41.54167	281
41.55000	271
41.55833	264
41.56667	260
41.57500	258
41.58333	258
41.59167	256
41.60000	255
41.60833	254
41.61667	254
41.62500	251
41.63333	244
41.64167	236
41.65000	227
41.65833	218
41.66667	213
41.67500	209
41.68333	206
41.69167	200
41.70000	194
41.70833	186
41.71667	179
41.72500	174
41.73333	170
41.74167	167
41.75000	164
41.75833	162
41.76667	159
41.77500	157
41.78333	155
41.79167	155
41.80000	153
41.80833	150
41.81667	145
41.82500	140
41.83333	135
41.84167	132
41.85000	131
41.85833	131
41.86667	131
41.87500	129
41.88333	127
41.89167	126
41.90000	125
41.90833	125
41.91667	123
41.92500	120
41.93333	116
41.94167	111
41.95000	107
41.95833	103
41.96667	99
41.97500	95
41.98333	91
41.99167	89
42.00000	87
42.00833	87
42.01667	87
42.02500	88
42.03333	87
42.04167	84
42.05000	80
42.05833	76
42.06667	73
42.07500	71
42.08333	69
42.09167	68
42.10000	67
42.10833	67
42.11667	67
42.12500	69
42.13333	75
42.14167	81
42.15000	86
42.15833	88
42.16667	85
42.17500	79
42.18333	74
42.19167	71
42.20000	69
42.20833	68
42.21667	65
42.22500	61
42.23333	55
42.24167	49
42.25000	42
42.25833	37
42.26667	33
42.27500	30
42.28333	29
42.29167	30
42.30000	32
42.30833	36
42.31667	40
42.32500	44
42.33333	48
42.34167	52
42.35000	54
42.35833	53
42.36667	52
42.37500	49
42.38333	46
42.39167	43
42.40000	38
42.40833	33
42.41667	28
42.42500	24
42.43333	22
42.44167	22
42.45000	25
42.45833	30
42.46667	34
42.47500	38
42.48333	40
42.49167	42
42.50000	43
42.50833	43
42.51667	40
42.52500	36
42.53333	31
42.54167	26
42.55000	24
42.55833	24
42.56667	25
42.57500	27
42.58333	29
42.59167	31
42.60000	34
42.60833	37
42.61667	39
42.62500	39
42.63333	37
42.64167	35
42.65000	34
42.65833	34
42.66667	34
42.67500	36
42.68333	37
42.69167	38
42.70000	39
42.70833	39
42.71667	39
42.72500	40
42.73333	40
42.74167	39
42.75000	40
42.75833	40
42.76667	39
42.77500	37
42.78333	34
42.79167	31
42.80000	28
42.80833	26
42.81667	25
42.82500	26
42.83333	26
42.84167	28
42.85000	30
42.85833	31
42.86667	32
42.87500	33
42.88333	33
42.89167	34
42.90000	36
42.90833	36
42.91667	36
42.92500	35
42.93333	33
42.94167	34
42.95000	38
42.95833	43
42.96667	47
42.97500	48
42.98333	47
42.99167	44
43.00000	39
43.00833	36
43.01667	33
43.02500	31
43.03333	31
43.04167	33
43.05000	35
43.05833	36
43.06667	35
43.07500	31
43.08333	27
43.09167	25
43.10000	26
43.10833	30
43.11667	36
43.12500	40
43.13333	42
43.14167	42
43.15000	39
43.15833	35
43.16667	30
43.17500	27
43.18333	25
43.19167	25
43.20000	27
43.20833	30
43.21667	35
43.22500	39
43.23333	43
43.24167	47
43.25000	49
43.25833	51
43.26667	51
43.27500	49
43.28333	46
43.29167	42
43.30000	38
43.30833	34
43.31667	30
43.32500	25
43.33333	21
43.34167	18
43.35000	17
43.35833	19
43.36667	21
43.37500	24
43.38333	26
43.39167	25
43.40000	23
43.40833	21
43.41667	19
43.42500	19
43.43333	19
43.44167	20
43.45000	21
43.45833	22
43.46667	21
43.47500	19
43.48333	17
43.49167	16
43.50000	17
43.50833	19
43.51667	21
43.52500	24
43.53333	26
43.54167	27
43.55000	28
43.55833	28
43.56667	28
43.57500	26
43.58333	24
43.59167	21
43.60000	18
43.60833	17
43.61667	17
43.62500	18
43.63333	19
43.64167	21
43.65000	21
43.65833	20
43.66667	18
43.67500	16
43.68333	15
43.69167	16
43.70000	19
43.70833	24
43.71667	29
43.72500	31
43.73333	31
43.74167	29
43.75000	26
43.75833	24
43.76667	21
43.77500	20
43.78333	19
43.79167	19
43.80000	20
43.80833	23
43.81667	25
43.82500	27
43.83333	27
43.84167	27
43.85000	26
43.85833	25
43.86667	26
43.87500	27
43.88333	28
43.89167	28
43.90000	26
43.90833	23
43.91667	18
43.92500	14
43.93333	11
43.94167	12
43.95000	14
43.95833	18
43.96667	22
43.97500	27
43.98333	30
43.99167	31
44.00000	31
44.00833	32
44.01667	33
44.02500	34
44.03333	34
44.04167	32
44.05000	28
44.05833	25
44.06667	24
44.07500	25
44.08333	27
44.09167	28
44.10000	28
44.10833	27
44.11667	26
44.12500	25
44.13333	25
44.14167	25
44.15000	25
44.15833	23
44.16667	21
44.17500	19
44.18333	17
44.19167	16
44.20000	16
44.20833	14
44.21667	11
44.22500	7
44.23333	1
44.24167	-4
44.25000	-7
44.25833	-7
44.26667	-5
44.27500	-3
44.28333	-1
44.29167	0
44.30000	1
44.30833	2
44.31667	5
44.32500	8
44.33333	10
44.34167	12
44.35000	14
44.35833	15
44.36667	16
44.37500	18
44.38333	19
44.39167	21
44.40000	23
44.40833	24
44.41667	24
44.42500	22
44.43333	19
44.44167	17
44.45000	17
44.45833	17
44.46667	17
44.47500	16
44.48333	15
44.49167	14
44.50000	12
44.50833	11
44.51667	10
44.52500	10
44.53333	9
44.54167	7
44.55000	6
44.55833	5
44.56667	4
44.57500	4
44.58333	5
44.59167	8
44.60000	11
44.60833	14
44.61667	15
44.62500	16
44.63333	15
44.64167	13
44.65000	12
44.65833	10
44.66667	8
44.67500	5
44.68333	3
44.69167	2
44.70000	3
44.70833	6
44.71667	8
44.72500	9
44.73333	8
44.74167	7
44.75000	8
44.75833	11
44.76667	14
44.77500	15
44.78333	15
44.79167	14
44.80000	12
44.80833	13
44.81667	15
44.82500	17
44.83333	18
44.84167	17
44.85000	15
44.85833	12
44.86667	9
44.87500	5
44.88333	2
44.89167	2
44.90000	3
44.90833	5
44.91667	7
44.92500	7
44.93333	5
44.94167	4
44.95000	6
44.95833	10
44.96667	13
44.97500	15
44.98333	15
44.99167	14
45.00000	13
45.00833	13
45.01667	14
45.02500	15
45.03333	15
45.04167	13
45.05000	12
45.05833	11
45.06667	10
45.07500	10
45.08333	9
45.09167	10
45.10000	11
45.10833	12
45.11667	12
45.12500	10
45.13333	8
45.14167	6
45.15000	4
45.15833	4
45.16667	5
45.17500	7
45.18333	9
45.19167	10
45.20000	10
45.20833	11
45.21667	11
45.22500	11
45.23333	10
45.24167	7
45.25000	3
45.25833	-1
45.26667	-3
45.27500	-1
45.28333	3
45.29167	10
45.30000	15
45.30833	18
45.31667	18
45.32500	14
45.33333	9
45.34167	4
45.35000	1
45.35833	1
45.36667	3
45.37500	6
45.38333	9
45.39167	10
45.40000	9
45.40833	7
45.41667	6
45.42500	5
45.43333	6
45.44167	7
45.45000	6
45.45833	5
45.46667	4
45.47500	4
45.48333	7
45.49167	11
45.50000	15
45.50833	17
45.51667	18
45.52500	17
45.53333	16
45.54167	14
45.55000	12
45.55833	10
45.56667	10
45.57500	11
45.58333	12
45.59167	14
45.60000	15
45.60833	15
45.61667	13
45.62500	11
45.63333	8
45.64167	6
45.65000	4
45.65833	1
45.66667	-1
45.67500	-3
45.68333	-4
45.69167	-2
45.70000	0
45.70833	2
45.71667	3
45.72500	4
45.73333	3
45.74167	2
45.75000	3
45.75833	4
45.76667	7
45.77500	10
45.78333	11
45.79167	8
45.80000	4
45.80833	-1
45.81667	-5
45.82500	-7
45.83333	-6
45.84167	-3
45.85000	0
45.85833	4
45.86667	7
45.87500	8
45.88333	9
45.89167	11
45.90000	13
45.90833	17
45.91667	20
45.92500	21
45.93333	20
45.94167	17
45.95000	13
45.95833	10
45.96667	7
45.97500	6
45.98333	6
45.99167	7
46.00000	10
46.00833	13
46.01667	16
46.02500	19
46.03333	19
46.04167	18
46.05000	14
46.05833	10
46.06667	6
46.07500	4
46.08333	5
46.09167	9
46.10000	14
46.10833	17
46.11667	19
46.12500	17
46.13333	13
46.14167	8
46.15000	6
46.15833	5
46.16667	6
46.17500	8
46.18333	9
46.19167	10
46.20000	8
46.20833	6
46.21667	4
46.22500	3
46.23333	4
46.24167	8
46.25000	13
46.25833	18
46.26667	20
46.27500	20
46.28333	18
46.29167	14
46.30000	11
46.30833	9
46.31667	10
46.32500	11
46.33333	12
46.34167	13
46.35000	14
46.35833	14
46.36667	13
46.37500	11
46.38333	8
46.39167	6
46.40000	5
46.40833	5
46.41667	6
46.42500	7
46.43333	7
46.44167	8
46.45000	8
46.45833	7
46.46667	5
46.47500	3
46.48333	1
46.49167	1
46.50000	3
46.50833	5
46.51667	7
46.52500	6
46.53333	4
46.54167	1
46.55000	-1
46.55833	-2
46.56667	-2
46.57500	-3
46.58333	-3
46.59167	-4
46.60000	-4
46.60833	-3
46.61667	0
46.62500	4
46.63333	8
46.64167	10
46.65000	10
46.65833	8
46.66667	6
46.67500	3
46.68333	1
46.69167	1
46.70000	2
46.70833	3
46.71667	3
46.72500	3
46.73333	3
46.74167	3
46.75000	4
46.75833	5
46.76667	5
46.77500	4
46.78333	2
46.79167	1
46.80000	0
46.80833	-0
46.81667	-1
46.82500	-4
46.83333	-8
46.84167	-12
46.85000	-13
46.85833	-13
46.86667	-11
46.87500	-8
46.88333	-4
46.89167	1
46.90000	4
46.90833	5
46.91667	5
46.92500	4
46.93333	2
46.94167	1
46.95000	2
46.95833	3
46.96667	4
46.97500	4
46.98333	2
46.99167	1
47.00000	-0
47.00833	-2
47.01667	-3
47.02500	-5
47.03333	-4
47.04167	-2
47.05000	1
47.05833	6
47.06667	9
47.07500	12
47.08333	14
47.09167	13
47.10000	10
47.10833	4
47.11667	-4
47.12500	-11
47.13333	-15
47.14167	-16
47.15000	-15
47.15833	-13
47.16667	-12
47.17500	-11
47.18333	-10
47.19167	-8
47.20000	-4
47.20833	-1
47.21667	1
47.22500	2
47.23333	4
47.24167	7
47.25000	7
47.25833	5
47.26667	-0
47.27500	-6
47.28333	-11
47.29167	-15
47.30000	-16
47.30833	-15
47.31667	-12
47.32500	-10
47.33333	-7
47.34167	-5
47.35000	-5
47.35833	-6
47.36667	-6
47.37500	-4
47.38333	-2
47.39167	-0
47.40000	1
47.40833	2
47.41667	2
47.42500	2
47.43333	2
47.44167	1
47.45000	0
47.45833	-2
47.46667	-4
47.47500	-7
47.48333	-10
47.49167	-11
47.50000	-10
47.50833	-7
47.51667	-4
47.52500	-2
47.53333	-0
47.54167	-1
47.55000	-2
47.55833	-5
47.56667	-7
47.57500	-8
47.58333	-9
47.59167	-11
47.60000	-12
47.60833	-13
47.61667	-12
47.62500	-8
47.63333	-4
47.64167	-0
47.65000	-0
47.65833	-2
47.66667	-4
47.67500	-5
47.68333	-6
47.69167	-4
47.70000	-2
47.70833	0
47.71667	3
47.72500	5
47.73333	7
47.74167	7
47.75000	6
47.75833	5
47.76667	3
47.77500	1
47.78333	-1
47.79167	-2
47.80000	-2
47.80833	-3
47.81667	-4
47.82500	-5
47.83333	-5
47.84167	-6
47.85000	-6
47.85833	-8
47.86667	-10
47.87500	-12
47.88333	-12
47.89167	-10
47.90000	-7
47.90833	-4
47.91667	-1
47.92500	0
47.93333	0
47.94167	-2
47.95000	-4
47.95833	-7
47.96667	-11
47.97500	-14
47.98333	-16
47.99167	-16
48.00000	-14
48.00833	-10
48.01667	-6
48.02500	-2
48.03333	-0
48.04167	-0
48.05000	-2
48.05833	-4
48.06667	-6
48.07500	-7
48.08333	-6
48.09167	-4
48.10000	-0
48.10833	5
48.11667	10
48.12500	13
48.13333	14
48.14167	13
48.15000	9
48.15833	5
48.16667	3
48.17500	2
48.18333	2
48.19167	2
48.20000	1
48.20833	-0
48.21667	-2
48.22500	-2
48.23333	-2
48.24167	-1
48.25000	1
48.25833	2
48.26667	2
48.27500	0
48.28333	-2
48.29167	-3
48.30000	-2
48.30833	0
48.31667	5
48.32500	9
48.33333	12
48.34167	15
48.35000	15
48.35833	13
48.36667	11
48.37500	9
48.38333	7
48.39167	4
48.40000	1
48.40833	-1
48.41667	-2
48.42500	-2
48.43333	0
48.44167	3
48.45000	3
48.45833	0
48.46667	-4
48.47500	-9
48.48333	-11
48.49167	-10
48.50000	-7
48.50833	-2
48.51667	2
48.52500	5
48.53333	5
48.54167	3
48.55000	1
48.55833	-1
48.56667	-2
48.57500	-1
48.58333	1
48.59167	2
48.60000	1
48.60833	1
48.61667	-0
48.62500	-0
48.63333	1
48.64167	2
48.65000	3
48.65833	3
48.66667	3
48.67500	2
48.68333	2
48.69167	1
48.70000	-1
48.70833	-5
48.71667	-11
48.72500	-16
48.73333	-21
48.74167	-25
48.75000	-26
48.75833	-25
48.76667	-22
48.77500	-17
48.78333	-14
48.79167	-13
48.80000	-12
48.80833	-13
48.81667	-12
48.82500	-10
48.83333	-6
48.84167	-3
48.85000	-0
48.85833	1
48.86667	0
48.87500	-0
48.88333	-1
48.89167	-2
48.90000	-4
48.90833	-7
48.91667	-11
48.92500	-14
48.93333	-16
48.94167	-15
48.95000	-14
48.95833	-11
48.96667	-9
48.97500	-6
48.98333	-4
48.99167	-1
49.00000	2
49.00833	6
49.01667	8
49.02500	9
49.03333	7
49.04167	2
49.05000	-3
49.05833	-9
49.06667	-12
49.07500	-14
49.08333	-14
49.09167	-15
49.10000	-15
49.10833	-15
49.11667	-14
49.12500	-12
49.13333	-10
49.14167	-8
49.15000	-7
49.15833	-5
49.16667	-3
49.17500	-1
49.18333	0
49.19167	1
49.20000	1
49.20833	0
49.21667	1
49.22500	2
49.23333	3
49.24167	4
49.25000	3
49.25833	2
49.26667	-0
49.27500	-2
49.28333	-4
49.29167	-5
49.30000	-5
49.30833	-5
49.31667	-6
49.32500	-8
49.33333	-10
49.34167	-11
49.35000	-10
49.35833	-8
49.36667	-5
49.37500	-1
49.38333	1
49.39167	2
49.40000	2
49.40833	1
49.41667	-1
49.42500	-4
49.43333	-7
49.44167	-10
49.45000	-13
49.45833	-17
49.46667	-19
49.47500	-18
49.48333	-16
49.49167	-14
49.50000	-12
49.50833	-9
49.51667	-6
49.52500	-2
49.53333	3
49.54167	6
49.55000	5
49.55833	2
49.56667	-3
49.57500	-9
49.58333	-12
49.59167	-13
49.60000	-13
49.60833	-10
49.61667	-8
49.62500	-6
49.63333	-5
49.64167	-5
49.65000	-7
49.65833	-9
49.66667	-11
49.67500	-13
49.68333	-14
49.69167	-13
49.70000	-11
49.70833	-8
49.71667	-4
49.72500	-0
49.73333	4
49.74167	7
49.75000	8
49.75833	6
49.76667	3
49.77500	-2
49.78333	-7
49.79167	-10
49.80000	-9
49.80833	-6
49.81667	-1
49.82500	5
49.83333	10
49.84167	13
49.85000	13
49.85833	10
49.86667	6
49.87500	2
49.88333	-1
49.89167	-4
49.90000	-7
49.90833	-10
49.91667	-12
49.92500	-14
49.93333	-16
49.94167	-17
49.95000	-17
49.95833	-16
49.96667	-14
49.97500	-12
49.98333	-9
49.99167	-8
50.00000	-8
50.00833	-8
50.01667	-8
50.02500	-8
50.03333	-10
50.04167	-11
50.05000	-10
50.05833	-7
50.06667	-2
50.07500	4
50.08333	8
50.09167	9
50.10000	8
50.10833	6
50.11667	5
50.12500	4
50.13333	5
50.14167	6
50.15000	7
50.15833	6
50.16667	6
50.17500	5
50.18333	4
50.19167	3
50.20000	2
50.20833	4
50.21667	6
50.22500	8
50.23333	9
50.24167	9
50.25000	8
50.25833	5
50.26667	3
50.27500	2
50.28333	1
50.29167	1
50.30000	2
50.30833	4
50.31667	7
50.32500	9
50.33333	10
50.34167	11
50.35000	12
50.35833	13
50.36667	14
50.37500	14
50.38333	15
50.39167	16
50.40000	17
50.40833	18
50.41667	20
50.42500	20
50.43333	19
50.44167	19
50.45000	20
50.45833	23
50.46667	25
50.47500	28
50.48333	30
50.49167	32
50.50000	34
50.50833	39
50.51667	44
50.52500	48
50.53333	51
50.54167	52
50.55000	50
50.55833	47
50.56667	46
50.57500	46
50.58333	47
50.59167	48
50.60000	48
50.60833	49
50.61667	49
50.62500	49
50.63333	51
50.64167	52
50.65000	52
50.65833	51
50.66667	51
50.67500	51
50.68333	52
50.69167	53
50.70000	53
50.70833	53
50.71667	54
50.72500	57
50.73333	60
50.74167	62
50.75000	64
50.75833	64
50.76667	64
50.77500	63
50.78333	64
50.79167	65
50.80000	67
50.80833	69
50.81667	72
50.82500	75
50.83333	75
50.84167	75
50.85000	76
50.85833	78
50.86667	81
50.87500	84
50.88333	87
50.89167	87
50.90000	85
50.90833	82
50.91667	80
50.92500	80
50.93333	82
50.94167	86
50.95000	88
50.95833	89
50.96667	89
50.97500	87
50.98333	84
50.99167	84
51.00000	85
51.00833	87
51.01667	89
51.02500	90
51.03333	88
51.04167	84
51.05000	79
51.05833	75
51.06667	72
51.07500	72
51.08333	72
51.09167	72
51.10000	71
51.10833	69
51.11667	68
51.12500	67
51.13333	68
51.14167	70
51.15000	72
51.15833	73
51.16667	74
51.17500	73
51.18333	71
51.19167	69
51.20000	68
51.20833	67
51.21667	67
51.22500	68
51.23333	69
51.24167	71
51.25000	74
51.25833	76
51.26667	77
51.27500	75
51.28333	73
51.29167	69
51.30000	67
51.30833	65
51.31667	64
51.32500	64
51.33333	64
51.34167	63
51.35000	59
51.35833	54
51.36667	50
51.37500	48
51.38333	49
51.39167	53
51.40000	59
51.40833	64
51.41667	66
51.42500	66
51.43333	65
51.44167	62
51.45000	59
51.45833	56
51.46667	53
51.47500	53
51.48333	53
51.49167	54
51.50000	55
51.50833	55
51.51667	53
51.52500	49
51.53333	45
51.54167	41
51.55000	37
51.55833	34
51.56667	31
51.57500	29
51.58333	28
51.59167	27
51.60000	26
51.60833	26
51.61667	28
51.62500	29
51.63333	30
51.64167	31
51.65000	31
51.65833	32
51.66667	33
51.67500	34
51.68333	34
51.69167	35
51.70000	35
51.70833	34
51.71667	31
51.72500	28
51.73333	25
51.74167	22
51.75000	20
51.75833	18
51.76667	17
51.77500	16
51.78333	17
51.79167	19
51.80000	20
51.80833	19
51.81667	18
51.82500	18
51.83333	18
51.84167	18
51.85000	17
51.85833	14
51.86667	10
51.87500	6
51.88333	3
51.89167	1
51.90000	0
51.90833	-0
51.91667	-1
51.92500	0
51.93333	3
51.94167	7
51.95000	10
51.95833	13
51.96667	14
51.97500	12
51.98333	10
51.99167	6
52.00000	2
52.00833	-2
52.01667	-5
52.02500	-8
52.03333	-8
52.04167	-8
52.05000	-6
52.05833	-3
52.06667	-1
52.07500	1
52.08333	1
52.09167	-0
52.10000	-4
52.10833	-9
52.11667	-13
52.12500	-14
52.13333	-12
52.14167	-7
52.15000	-1
52.15833	5
52.16667	10
52.17500	12
52.18333	12
52.19167	10
52.20000	8
52.20833	7
52.21667	7
52.22500	8
52.23333	9
52.24167	11
52.25000	11
52.25833	9
52.26667	7
52.27500	4
52.28333	1
52.29167	-2
52.30000	-5
52.30833	-7
52.31667	-9
52.32500	-10
52.33333	-9
52.34167	-6
52.35000	-3
52.35833	1
52.36667	1
52.37500	-1
52.38333	-4
52.39167	-4
52.40000	-3
52.40833	1
52.41667	5
52.42500	8
52.43333	8
52.44167	5
52.45000	2
52.45833	-2
52.46667	-5
52.47500	-8
52.48333	-10
52.49167	-12
52.50000	-13
52.50833	-13
52.51667	-12
52.52500	-11
52.53333	-10
52.54167	-9
52.55000	-9
52.55833	-10
52.56667	-11
52.57500	-11
52.58333	-11
52.59167	-10
52.60000	-8
52.60833	-8
52.61667	-8
52.62500	-8
52.63333	-8
52.64167	-8
52.65000	-9
52.65833	-11
52.66667	-15
52.67500	-19
52.68333	-23
52.69167	-24
52.70000	-23
52.70833	-21
52.71667	-19
52.72500	-17
52.73333	-17
52.74167	-16
52.75000	-15
52.75833	-13
52.76667	-10
52.77500	-8
52.78333	-5
52.79167	-3
52.80000	-2
52.80833	-2
52.81667	-4
52.82500	-7
52.83333	-10
52.84167	-13
52.85000	-13
52.85833	-12
52.86667	-11
52.87500	-10
52.88333	-9
52.89167	-7
52.90000	-4
52.90833	-1
52.91667	2
52.92500	4
52.93333	3
52.94167	1
52.95000	-1
52.95833	-4
52.96667	-7
52.97500	-10
52.98333	-13
52.99167	-17
53.00000	-21
53.00833	-23
53.01667	-24
53.02500	-23
53.03333	-21
53.04167	-19
53.05000	-17
53.05833	-15
53.06667	-14
53.07500	-14
53.08333	-14
53.09167	-15
53.10000	-16
53.10833	-17
53.11667	-16
53.12500	-16
53.13333	-15
53.14167	-14
53.15000	-14
53.15833	-14
53.16667	-14
53.17500	-14
53.18333	-13
53.19167	-10
53.20000	-7
53.20833	-5
53.21667	-5
53.22500	-6
53.23333	-10
53.24167	-15
53.25000	-21
53.25833	-27
53.26667	-31
53.27500	-32
53.28333	-30
53.29167	-24
53.30000	-18
53.30833	-15
53.31667	-16
53.32500	-18
53.33333	-21
53.34167	-23
53.35000	-22
53.35833	-20
53.36667	-17
53.37500	-15
53.38333	-14
53.39167	-15
53.40000	-16
53.40833	-17
53.41667	-18
53.42500	-18
53.43333	-17
53.44167	-17
53.45000	-16
53.45833	-16
53.46667	-15
53.47500	-15
53.48333	-14
53.49167	-13
53.50000	-11
53.50833	-10
53.51667	-11
53.52500	-14
53.53333	-18
53.54167	-21
53.55000	-22
53.55833	-22
53.56667	-20
53.57500	-18
53.58333	-16
53.59167	-14
53.60000	-14
53.60833	-13
53.61667	-12
53.62500	-10
53.63333	-7
53.64167	-5
53.65000	-4
53.65833	-4
53.66667	-3
53.67500	-2
53.68333	2
53.69167	6
53.70000	9
53.70833	11
53.71667	12
53.72500	12
53.73333	12
53.74167	14
53.75000	17
53.75833	19
53.76667	19
53.77500	16
53.78333	10
53.79167	4
53.80000	-0
53.80833	-2
53.81667	0
53.82500	4
53.83333	9
53.84167	15
53.85000	22
53.85833	28
53.86667	32
53.87500	34
53.88333	35
53.89167	36
53.90000	39
53.90833	43
53.91667	48
53.92500	54
53.93333	59
53.94167	63
53.95000	66
53.95833	66
53.96667	64
53.97500	60
53.98333	57
53.99167	56
54.00000	57
54.00833	60
54.01667	64
54.02500	69
54.03333	74
54.04167	80
54.05000	88
54.05833	95
54.06667	101
54.07500	105
54.08333	109
54.09167	113
54.10000	117
54.10833	123
54.11667	128
54.12500	133
54.13333	135
54.14167	138
54.15000	142
54.15833	147
54.16667	152
54.17500	156
54.18333	159
54.19167	162
54.20000	164
54.20833	168
54.21667	174
54.22500	179
54.23333	182
54.24167	184
54.25000	186
54.25833	190
54.26667	195
54.27500	202
54.28333	211
54.29167	220
54.30000	228
54.30833	237
54.31667	245
54.32500	253
54.33333	259
54.34167	265
54.35000	272
54.35833	279
54.36667	286
54.37500	292
54.38333	298
54.39167	305
54.40000	312
54.40833	320
54.41667	329
54.42500	338
54.43333	347
54.44167	355
54.45000	364
54.45833	373
54.46667	380
54.47500	387
54.48333	394
54.49167	402
54.50000	410
54.50833	420
54.51667	431
54.52500	442
54.53333	452
54.54167	463
54.55000	474
54.55833	485
54.56667	496
54.57500	507
54.58333	516
54.59167	524
54.60000	531
54.60833	539
54.61667	549
54.62500	561
54.63333	573
54.64167	586
54.65000	596
54.65833	606
54.66667	614
54.67500	622
54.68333	631
54.69167	641
54.70000	652
54.70833	663
54.71667	674
54.72500	684
54.73333	694
54.74167	704
54.75000	714
54.75833	724
54.76667	734
54.77500	745
54.78333	757
54.79167	768
54.80000	778
54.80833	786
54.81667	794
54.82500	801
54.83333	807
54.84167	814
54.85000	823
54.85833	832
54.86667	844
54.87500	857
54.88333	869
54.89167	882
54.90000	894
54.90833	905
54.91667	914
54.92500	922
54.93333	932
54.94167	942
54.95000	954
54.95833	968
54.96667	981
54.97500	992
54.98333	999
54.99167	1003
55.00000	1006
55.00833	1010
55.01667	1017
55.02500	1026
55.03333	1038
55.04167	1048
55.05000	1056
55.05833	1062
55.06667	1067
55.07500	1072
55.08333	1078
55.09167	1085
55.10000	1092
55.10833	1099
55.11667	1106
55.12500	1113
55.13333	1120
55.14167	1127
55.15000	1132
55.15833	1137
55.16667	1142
55.17500	1148
55.18333	1154
55.19167	1160
55.20000	1167
55.20833	1173
55.21667	1178
55.22500	1184
55.23333	1189
55.24167	1193
55.25000	1196
55.25833	1199
55.26667	1201
55.27500	1203
55.28333	1205
55.29167	1206
55.30000	1207
55.30833	1209
55.31667	1213
55.32500	1221
55.33333	1230
55.34167	1239
55.35000	1245
55.35833	1247
55.36667	1247
55.37500	1247
55.38333	1248
55.39167	1250
55.40000	1254
55.40833	1259
55.41667	1262
55.42500	1264
55.43333	1265
55.44167	1264
55.45000	1262
55.45833	1260
55.46667	1258
55.47500	1254
55.48333	1251
55.49167	1249
55.50000	1248
55.50833	1251
55.51667	1256
55.52500	1261
55.53333	1264
55.54167	1263
55.55000	1260
55.55833	1256
55.56667	1251
55.57500	1247
55.58333	1243
55.59167	1239
55.60000	1236
55.60833	1235
55.61667	1236
55.62500	1236
55.63333	1237
55.64167	1237
55.65000	1235
55.65833	1229
55.66667	1222
55.67500	1214
55.68333	1207
55.69167	1203
55.70000	1202
55.70833	1202
55.71667	1203
55.72500	1203
55.73333	1203
55.74167	1201
55.75000	1198
55.75833	1193
55.76667	1188
55.77500	1183
55.78333	1179
55.79167	1175
55.80000	1173
55.80833	1169
55.81667	1165
55.82500	1159
55.83333	1154
55.84167	1149
55.85000	1145
55.85833	1142
55.86667	1140
55.87500	1138
55.88333	1136
55.89167	1133
55.90000	1129
55.90833	1122
55.91667	1114
55.92500	1107
55.93333	1099
55.94167	1092
55.95000	1085
55.95833	1079
55.96667	1074
55.97500	1071
55.98333	1068
55.99167	1066
56.00000	1062
56.00833	1055
56.01667	1045
56.02500	1034
56.03333	1022
56.04167	1013
56.05000	1005
56.05833	999
56.06667	995
56.07500	993
56.08333	989
56.09167	985
56.10000	979
56.10833	972
56.11667	965
56.12500	957
56.13333	950
56.14167	944
56.15000	937
56.15833	932
56.16667	927
56.17500	922
56.18333	918
56.19167	914
56.20000	911
56.20833	906
56.21667	901
56.22500	896
56.23333	890
56.24167	884
56.25000	878
56.25833	871
56.26667	864
56.27500	856
56.28333	850
56.29167	845
56.30000	841
56.30833	836
56.31667	832
56.32500	826
56.33333	820
56.34167	814
56.35000	806
56.35833	797
56.36667	787
56.37500	777
56.38333	767
56.39167	760
56.40000	754
56.40833	747
56.41667	740
56.42500	734
56.43333	729
56.44167	725
56.45000	722
56.45833	720
56.46667	717
56.47500	712
56.48333	706
56.49167	701
56.50000	696
56.50833	691
56.51667	686
56.52500	680
56.53333	673
56.54167	665
56.55000	657
56.55833	649
56.56667	640
56.57500	633
56.58333	627
56.59167	623
56.60000	621
56.60833	619
56.61667	618
56.62500	615
56.63333	610
56.64167	605
56.65000	598
56.65833	592
56.66667	585
56.67500	580
56.68333	575
56.69167	571
56.70000	568
56.70833	565
56.71667	563
56.72500	560
56.73333	556
56.74167	551
56.75000	546
56.75833	541
56.76667	535
56.77500	530
56.78333	525
56.79167	520
56.80000	516
56.80833	515
56.81667	515
56.82500	515
56.83333	513
56.84167	508
56.85000	501
56.85833	493
56.86667	487
56.87500	481
56.88333	477
56.89167	475
56.90000	473
56.90833	469
56.91667	465
56.92500	459
56.93333	454
56.94167	451
56.95000	448
56.95833	445
56.96667	443
56.97500	439
56.98333	434
56.99167	429
57.00000	422
57.00833	414
57.01667	407
57.02500	402
57.03333	399
57.04167	398
57.05000	398
57.05833	400
57.06667	401
57.07500	403
57.08333	403
57.09167	400
57.10000	395
57.10833	390
57.11667	385
57.12500	380
57.13333	375
57.14167	371
57.15000	365
57.15833	359
57.16667	354
57.17500	349
57.18333	345
57.19167	341
57.20000	338
57.20833	334
57.21667	331
57.22500	329
57.23333	328
57.24167	327
57.25000	326
57.25833	324
57.26667	322
57.27500	320
57.28333	318
57.29167	316
57.30000	315
57.30833	312
57.31667	308
57.32500	304
57.33333	300
57.34167	297
57.35000	295
57.35833	293
57.36667	291
57.37500	288
57.38333	284
57.39167	282
57.40000	280
57.40833	279
57.41667	279
57.42500	280
57.43333	279
57.44167	276
57.45000	272
57.45833	267
57.46667	261
57.47500	255
57.48333	250
57.49167	246
57.50000	243
57.50833	242
57.51667	241
57.52500	239
57.53333	236
57.54167	231
57.55000	226
57.55833	222
57.56667	221
57.57500	223
57.58333	226
57.59167	229
57.60000	230
57.60833	229
57.61667	225
57.62500	223
57.63333	221
57.64167	221
57.65000	220
57.65833	218
57.66667	216
57.67500	214
57.68333	212
57.69167	211
57.70000	210
57.70833	209
57.71667	207
57.72500	207
57.73333	207
57.74167	208
57.75000	208
57.75833	207
57.76667	204
57.77500	199
57.78333	192
57.79167	186
57.80000	179
57.80833	174
57.81667	171
57.82500	169
57.83333	168
57.84167	168
57.85000	166
57.85833	163
57.86667	160
57.87500	158
57.88333	158
57.89167	159
57.90000	161
57.90833	163
57.91667	166
57.92500	167
57.93333	167
57.94167	167
57.95000	168
57.95833	168
57.96667	168
57.97500	166
57.98333	163
57.99167	157
58.00000	152
58.00833	150
58.01667	150
58.02500	151
58.03333	152
58.04167	153
58.05000	152
58.05833	149
58.06667	145
58.07500	141
58.08333	137
58.09167	133
58.10000	131
58.10833	130
58.11667	130
58.12500	132
58.13333	132
58.14167	131
58.15000	131
58.15833	130
58.16667	127
58.17500	123
58.18333	118
58.19167	111
58.20000	106
58.20833	102
58.21667	101
58.22500	101
58.23333	102
58.24167	103
58.25000	104
58.25833	106
58.26667	109
58.27500	112
58.28333	114
58.29167	113
58.30000	110
58.30833	105
58.31667	100
58.32500	97
58.33333	96
58.34167	96
58.35000	95
58.35833	93
58.36667	91
58.37500	92
58.38333	95
58.39167	100
58.40000	105
58.40833	107
58.41667	106
58.42500	103
58.43333	100
58.44167	97
58.45000	97
58.45833	100
58.46667	103
58.47500	107
58.48333	109
58.49167	108
58.50000	106
58.50833	102
58.51667	99
58.52500	96
58.53333	94
58.54167	92
58.55000	90
58.55833	89
58.56667	89
58.57500	88
58.58333	88
58.59167	89
58.60000	90
58.60833	91
58.61667	92
58.62500	91
58.63333	89
58.64167	86
58.65000	84
58.65833	82
58.66667	79
58.67500	76
58.68333	73
58.69167	70
58.70000	69
58.70833	71
58.71667	74
58.72500	78
58.73333	81
58.74167	81
58.75000	80
58.75833	79
58.76667	77
58.77500	76
58.78333	76
58.79167	76
58.80000	76
58.80833	76
58.81667	76
58.82500	73
58.83333	68
58.84167	62
58.85000	56
58.85833	52
58.86667	52
58.87500	56
58.88333	60
58.89167	63
58.90000	64
58.90833	63
58.91667	60
58.92500	57
58.93333	54
58.94167	52
58.95000	51
58.95833	53
58.96667	56
58.97500	58
58.98333	59
58.99167	59
59.00000	58
59.00833	57
59.01667	57
59.02500	57
59.03333	57
59.04167	56
59.05000	55
59.05833	56
59.06667	57
59.07500	58
59.08333	59
59.09167	59
59.10000	57
59.10833	54
59.11667	50
59.12500	47
59.13333	44
59.14167	44
59.15000	46
59.15833	49
59.16667	51
59.17500	54
59.18333	55
59.19167	55
59.20000	53
59.20833	51
59.21667	47
59.22500	44
59.23333	42
59.24167	41
59.25000	40
59.25833	40
59.26667	40
59.27500	39
59.28333	38
59.29167	37
59.30000	36
59.30833	34
59.31667	32
59.32500	30
59.33333	27
59.34167	25
59.35000	25
59.35833	27
59.36667	31
59.37500	35
59.38333	38
59.39167	38
59.40000	37
59.40833	36
59.41667	36
59.42500	35
59.43333	33
59.44167	31
59.45000	28
59.45833	27
59.46667	27
59.47500	30
59.48333	33
59.49167	37
59.50000	40
59.50833	42
59.51667	41
59.52500	38
59.53333	34
59.54167	29
59.55000	27
59.55833	26
59.56667	26
59.57500	27
59.58333	26
59.59167	24
59.60000	22
59.60833	20
59.61667	21
59.62500	23
59.63333	26
59.64167	28
59.65000	30
59.65833	30
59.66667	30
59.67500	29
59.68333	29
59.69167	28
59.70000	27
59.70833	25
59.71667	23
59.72500	21
59.73333	21
59.74167	21
59.75000	23
59.75833	23
59.76667	22
59.77500	19
59.78333	16
59.79167	14
59.80000	13
59.80833	14
59.81667	14
59.82500	13
59.83333	10
59.84167	7
59.85000	6
59.85833	8
59.86667	11
59.87500	16
59.88333	21
59.89167	24
59.90000	26
59.90833	25
59.91667	22
59.92500	19
59.93333	16
59.94167	15
59.95000	15
59.95833	18
59.96667	20
59.97500	20
59.98333	19
59.99167	18
60.00000	18

[LC Chromatogram(Detector A-Ch2)]
Interval(msec)	500
# of Points	7201
Start Time(min)	0.000
End Time(min)	60.000
Intensity Units	mV
Intensity Multiplier	0.001
Wavelength(nm)	230
R.Time (min)	Intensity
0.00000	-131
0.00833	-131
0.01667	-2
0.02500	-7
0.03333	-13
0.04167	-18
0.05000	-23
0.05833	-27
0.06667	-31
0.07500	-35
0.08333	-40
0.09167	-44
0.10000	-48
0.10833	-50
0.11667	-52
0.12500	-53
0.13333	-54
0.14167	-56
0.15000	-60
0.15833	-63
0.16667	-67
0.17500	-70
0.18333	-71
0.19167	-73
0.20000	-75
0.20833	-79
0.21667	-84
0.22500	-89
0.23333	-93
0.24167	-96
0.25000	-96
0.25833	-97
0.26667	-98
0.27500	-99
0.28333	-101
0.29167	-103
0.30000	-106
0.30833	-110
0.31667	-115
0.32500	-120
0.33333	-124
0.34167	-126
0.35000	-127
0.35833	-127
0.36667	-128
0.37500	-129
0.38333	-131
0.39167	-134
0.40000	-137
0.40833	-140
0.41667	-144
0.42500	-147
0.43333	-149
0.44167	-151
0.45000	-152
0.45833	-153
0.46667	-154
0.47500	-154
0.48333	-156
0.49167	-158
0.50000	-160
0.50833	-163
0.51667	-165
0.52500	-168
0.53333	-171
0.54167	-173
0.55000	-175
0.55833	-177
0.56667	-177
0.57500	-178
0.58333	-180
0.59167	-184
0.60000	-188
0.60833	-192
0.61667	-196
0.62500	-199
0.63333	-201
0.64167	-202
0.65000	-202
0.65833	-202
0.66667	-201
0.67500	-202
0.68333	-202
0.69167	-203
0.70000	-203
0.70833	-202
0.71667	-202
0.72500	-203
0.73333	-206
0.74167	-211
0.75000	-216
0.75833	-219
0.76667	-221
0.77500	-222
0.78333	-225
0.79167	-228
0.80000	-231
0.80833	-234
0.81667	-236
0.82500	-238
0.83333	-241
0.84167	-245
0.85000	-249
0.85833	-253
0.86667	-257
0.87500	-259
0.88333	-261
0.89167	-261
0.90000	-260
0.90833	-258
0.91667	-256
0.92500	-256
0.93333	-256
0.94167	-257
0.95000	-259
0.95833	-261
0.96667	-263
0.97500	-265
0.98333	-267
0.99167	-270
1.00000	-272
1.00833	-274
1.01667	-276
1.02500	-278
1.03333	-279
1.04167	-281
1.05000	-283
1.05833	-285
1.06667	-287
1.07500	-289
1.08333	-292
1.09167	-295
1.10000	-297
1.10833	-299
1.11667	-301
1.12500	-302
1.13333	-304
1.14167	-307
1.15000	-309
1.15833	-309
1.16667	-309
1.17500	-307
1.18333	-305
1.19167	-303
1.20000	-303
1.20833	-304
1.21667	-305
1.22500	-307
1.23333	-309
1.24167	-312
1.25000	-316
1.25833	-319
1.26667	-321
1.27500	-323
1.28333	-325
1.29167	-327
1.30000	-330
1.30833	-334
1.31667	-337
1.32500	-339
1.33333	-340
1.34167	-339
1.35000	-338
1.35833	-337
1.36667	-338
1.37500	-339
1.38333	-341
1.39167	-341
1.40000	-341
1.40833	-339
1.41667	-338
1.42500	-338
1.43333	-340
1.44167	-342
1.45000	-345
1.45833	-347
1.46667	-349
1.47500	-352
1.48333	-355
1.49167	-358
1.50000	-361
1.50833	-364
1.51667	-367
1.52500	-369
1.53333	-370
1.54167	-372
1.55000	-373
1.55833	-375
1.56667	-376
1.57500	-378
1.58333	-380
1.59167	-382
1.60000	-385
1.60833	-389
1.61667	-391
1.62500	-392
1.63333	-392
1.64167	-391
1.65000	-391
1.65833	-392
1.66667	-395
1.67500	-397
1.68333	-397
1.69167	-395
1.70000	-394
1.70833	-393
1.71667	-395
1.72500	-399
1.73333	-402
1.74167	-404
1.75000	-405
1.75833	-405
1.76667	-407
1.77500	-409
1.78333	-412
1.79167	-415
1.80000	-418
1.80833	-421
1.81667	-423
1.82500	-426
1.83333	-429
1.84167	-432
1.85000	-433
1.85833	-433
1.86667	-431
1.87500	-428
1.88333	-427
1.89167	-426
1.90000	-426
1.90833	-427
1.91667	-428
1.92500	-429
1.93333	-428
1.94167	-429
1.95000	-430
1.95833	-432
1.96667	-434
1.97500	-436
1.98333	-436
1.99167	-435
2.00000	-433
2.00833	-430
2.01667	-428
2.02500	-427
2.03333	-428
2.04167	-430
2.05000	-433
2.05833	-436
2.06667	-438
2.07500	-440
2.08333	-441
2.09167	-441
2.10000	-443
2.10833	-445
2.11667	-447
2.12500	-446
2.13333	-444
2.14167	-442
2.15000	-441
2.15833	-442
2.16667	-445
2.17500	-448
2.18333	-451
2.19167	-453
2.20000	-455
2.20833	-457
2.21667	-459
2.22500	-461
2.23333	-463
2.24167	-464
2.25000	-466
2.25833	-466
2.26667	-467
2.27500	-469
2.28333	-470
2.29167	-471
2.30000	-472
2.30833	-473
2.31667	-475
2.32500	-479
2.33333	-482
2.34167	-482
2.35000	-481
2.35833	-478
2.36667	-474
2.37500	-471
2.38333	-470
2.39167	-470
2.40000	-471
2.40833	-472
2.41667	-473
2.42500	-474
2.43333	-475
2.44167	-477
2.45000	-480
2.45833	-482
2.46667	-482
2.47500	-481
2.48333	-479
2.49167	-476
2.50000	-474
2.50833	-473
2.51667	-473
2.52500	-474
2.53333	-476
2.54167	-477
2.55000	-477
2.55833	-478
2.56667	-479
2.57500	-481
2.58333	-483
2.59167	-486
2.60000	-488
2.60833	-488
2.61667	-487
2.62500	-487
2.63333	-489
2.64167	-492
2.65000	-496
2.65833	-499
2.66667	-503
2.67500	-506
2.68333	-509
2.69167	-511
2.70000	-512
2.70833	-512
2.71667	-512
2.72500	-511
2.73333	-509
2.74167	-506
2.75000	-504
2.75833	-502
2.76667	-501
2.77500	-502
2.78333	-504
2.79167	-508
2.80000	-513
2.80833	-516
2.81667	-518
2.82500	-518
2.83333	-517
2.84167	-516
2.85000	-515
2.85833	-515
2.86667	-516
2.87500	-517
2.88333	-519
2.89167	-520
2.90000	-519
2.90833	-517
2.91667	-514
2.92500	-512
2.93333	-510
2.94167	-510
2.95000	-511
2.95833	-512
2.96667	-515
2.97500	-517
2.98333	-520
2.99167	-523
3.00000	-524
3.00833	-524
3.01667	-524
3.02500	-523
3.03333	-523
3.04167	-524
3.05000	-526
3.05833	-527
3.06667	-528
3.07500	-528
3.08333	-527
3.09167	-526
3.10000	-526
3.10833	-528
3.11667	-531
3.12500	-534
3.13333	-537
3.14167	-539
3.15000	-538
3.15833	-537
3.16667	-534
3.17500	-532
3.18333	-532
3.19167	-534
3.20000	-535
3.20833	-536
3.21667	-536
3.22500	-534
3.23333	-534
3.24167	-534
3.25000	-535
3.25833	-537
3.26667	-540
3.27500	-541
3.28333	-543
3.29167	-545
3.30000	-545
3.30833	-545
3.31667	-545
3.32500	-544
3.33333	-543
3.34167	-544
3.35000	-545
3.35833	-548
3.36667	-550
3.37500	-551
3.38333	-551
3.39167	-550
3.40000	-548
3.40833	-546
3.41667	-545
3.42500	-545
3.43333	-546
3.44167	-547
3.45000	-548
3.45833	-549
3.46667	-549
3.47500	-550
3.48333	-551
3.49167	-552
3.50000	-556
3.50833	-560
3.51667	-563
3.52500	-564
3.53333	-564
3.54167	-563
3.55000	-562
3.55833	-560
3.56667	-559
3.57500	-558
3.58333	-556
3.59167	-555
3.60000	-555
3.60833	-556
3.61667	-558
3.62500	-561
3.63333	-564
3.64167	-567
3.65000	-570
3.65833	-571
3.66667	-571
3.67500	-570
3.68333	-569
3.69167	-568
3.70000	-567
3.70833	-566
3.71667	-565
3.72500	-566
3.73333	-567
3.74167	-569
3.75000	-572
3.75833	-572
3.76667	-570
3.77500	-568
3.78333	-567
3.79167	-566
3.80000	-567
3.80833	-570
3.81667	-572
3.82500	-575
3.83333	-576
3.84167	-577
3.85000	-576
3.85833	-576
3.86667	-575
3.87500	-575
3.88333	-576
3.89167	-578
3.90000	-579
3.90833	-579
3.91667	-579
3.92500	-579
3.93333	-579
3.94167	-579
3.95000	-580
3.95833	-581
3.96667	-582
3.97500	-584
3.98333	-588
3.99167	-591
4.00000	-593
4.00833	-593
4.01667	-592
4.02500	-590
4.03333	-588
4.04167	-589
4.05000	-590
4.05833	-593
4.06667	-597
4.07500	-600
4.08333	-603
4.09167	-605
4.10000	-605
4.10833	-603
4.11667	-600
4.12500	-595
4.13333	-592
4.14167	-589
4.15000	-588
4.15833	-588
4.16667	-590
4.17500	-592
4.18333	-593
4.19167	-594
4.20000	-595
4.20833	-596
4.21667	-597
4.22500	-598
4.23333	-598
4.24167	-598
4.25000	-598
4.25833	-598
4.26667	-599
4.27500	-600
4.28333	-601
4.29167	-602
4.30000	-604
4.30833	-606
4.31667	-607
4.32500	-608
4.33333	-607
4.34167	-605
4.35000	-604
4.35833	-604
4.36667	-604
4.37500	-604
4.38333	-603
4.39167	-602
4.40000	-601
4.40833	-602
4.41667	-605
4.42500	-608
4.43333	-611
4.44167	-612
4.45000	-612
4.45833	-611
4.46667	-609
4.47500	-608
4.48333	-608
4.49167	-609
4.50000	-610
4.50833	-611
4.51667	-612
4.52500	-613
4.53333	-615
4.54167	-617
4.55000	-619
4.55833	-620
4.56667	-620
4.57500	-618
4.58333	-615
4.59167	-611
4.60000	-607
4.60833	-604
4.61667	-602
4.62500	-601
4.63333	-600
4.64167	-600
4.65000	-601
4.65833	-603
4.66667	-604
4.67500	-606
4.68333	-607
4.69167	-608
4.70000	-609
4.70833	-610
4.71667	-611
4.72500	-612
4.73333	-613
4.74167	-613
4.75000	-612
4.75833	-611
4.76667	-611
4.77500	-612
4.78333	-615
4.79167	-618
4.80000	-620
4.80833	-620
4.81667	-620
4.82500	-619
4.83333	-619
4.84167	-620
4.85000	-620
4.85833	-621
4.86667	-621
4.87500	-620
4.88333	-617
4.89167	-614
4.90000	-612
4.90833	-612
4.91667	-614
4.92500	-616
4.93333	-619
4.94167	-621
4.95000	-622
4.95833	-624
4.96667	-626
4.97500	-629
4.98333	-632
4.99167	-634
5.00000	-635
5.00833	-634
5.01667	-631
5.02500	-628
5.03333	-624
5.04167	-621
5.05000	-620
5.05833	-622
5.06667	-625
5.07500	-629
5.08333	-631
5.09167	-634
5.10000	-634
5.10833	-634
5.11667	-634
5.12500	-633
5.13333	-632
5.14167	-632
5.15000	-631
5.15833	-630
5.16667	-629
5.17500	-630
5.18333	-632
5.19167	-636
5.20000	-639
5.20833	-642
5.21667	-644
5.22500	-644
5.23333	-644
5.24167	-642
5.25000	-641
5.25833	-642
5.26667	-643
5.27500	-646
5.28333	-648
5.29167	-648
5.30000	-645
5.30833	-639
5.31667	-634
5.32500	-629
5.33333	-626
5.34167	-626
5.35000	-627
5.35833	-627
5.36667	-625
5.37500	-624
5.38333	-625
5.39167	-628
5.40000	-632
5.40833	-637
5.41667	-641
5.42500	-642
5.43333	-642
5.44167	-640
5.45000	-638
5.45833	-637
5.46667	-638
5.47500	-640
5.48333	-642
5.49167	-644
5.50000	-646
5.50833	-647
5.51667	-648
5.52500	-648
5.53333	-647
5.54167	-647
5.55000	-646
5.55833	-644
5.56667	-641
5.57500	-639
5.58333	-637
5.59167	-638
5.60000	-639
5.60833	-642
5.61667	-643
5.62500	-643
5.63333	-641
5.64167	-639
5.65000	-636
5.65833	-635
5.66667	-634
5.67500	-635
5.68333	-636
5.69167	-638
5.70000	-640
5.70833	-641
5.71667	-643
5.72500	-645
5.73333	-647
5.74167	-648
5.75000	-649
5.75833	-649
5.76667	-649
5.77500	-647
5.78333	-645
5.79167	-643
5.80000	-642
5.80833	-642
5.81667	-643
5.82500	-645
5.83333	-648
5.84167	-650
5.85000	-651
5.85833	-652
5.86667	-651
5.87500	-649
5.88333	-647
5.89167	-645
5.90000	-644
5.90833	-645
5.91667	-647
5.92500	-651
5.93333	-655
5.94167	-658
5.95000	-662
5.95833	-665
5.96667	-667
5.97500	-667
5.98333	-664
5.99167	-661
6.00000	-656
6.00833	-652
6.01667	-649
6.02500	-648
6.03333	-648
6.04167	-648
6.05000	-648
6.05833	-648
6.06667	-649
6.07500	-651
6.08333	-653
6.09167	-656
6.10000	-659
6.10833	-661
6.11667	-661
6.12500	-660
6.13333	-658
6.14167	-656
6.15000	-654
6.15833	-654
6.16667	-655
6.17500	-656
6.18333	-659
6.19167	-662
6.20000	-665
6.20833	-668
6.21667	-669
6.22500	-669
6.23333	-669
6.24167	-667
6.25000	-665
6.25833	-664
6.26667	-662
6.27500	-659
6.28333	-656
6.29167	-654
6.30000	-652
6.30833	-652
6.31667	-653
6.32500	-656
6.33333	-659
6.34167	-661
6.35000	-662
6.35833	-661
6.36667	-660
6.37500	-658
6.38333	-656
6.39167	-655
6.40000	-655
6.40833	-656
6.41667	-657
6.42500	-657
6.43333	-657
6.44167	-656
6.45000	-657
6.45833	-658
6.46667	-662
6.47500	-665
6.48333	-668
6.49167	-670
6.50000	-671
6.50833	-671
6.51667	-670
6.52500	-669
6.53333	-667
6.54167	-665
6.55000	-663
6.55833	-661
6.56667	-660
6.57500	-660
6.58333	-660
6.59167	-661
6.60000	-663
6.60833	-665
6.61667	-668
6.62500	-670
6.63333	-671
6.64167	-672
6.65000	-670
6.65833	-668
6.66667	-665
6.67500	-663
6.68333	-663
6.69167	-663
6.70000	-663
6.70833	-662
6.71667	-662
6.72500	-662
6.73333	-663
6.74167	-666
6.75000	-668
6.75833	-669
6.76667	-668
6.77500	-667
6.78333	-667
6.79167	-668
6.80000	-669
6.80833	-670
6.81667	-670
6.82500	-669
6.83333	-668
6.84167	-667
6.85000	-666
6.85833	-666
6.86667	-667
6.87500	-667
6.88333	-669
6.89167	-671
6.90000	-672
6.90833	-674
6.91667	-675
6.92500	-675
6.93333	-672
6.94167	-669
6.95000	-667
6.95833	-666
6.96667	-667
6.97500	-669
6.98333	-672
6.99167	-675
7.00000	-676
7.00833	-676
7.01667	-675
7.02500	-674
7.03333	-673
7.04167	-672
7.05000	-670
7.05833	-670
7.06667	-670
7.07500	-671
7.08333	-671
7.09167	-672
7.10000	-672
7.10833	-673
7.11667	-674
7.12500	-675
7.13333	-676
7.14167	-676
7.15000	-675
7.15833	-673
7.16667	-672
7.17500	-672
7.18333	-673
7.19167	-675
7.20000	-678
7.20833	-681
7.21667	-683
7.22500	-683
7.23333	-682
7.24167	-680
7.25000	-677
7.25833	-676
7.26667	-675
7.27500	-675
7.28333	-676
7.29167	-678
7.30000	-678
7.30833	-678
7.31667	-678
7.32500	-676
7.33333	-675
7.34167	-674
7.35000	-674
7.35833	-676
7.36667	-680
7.37500	-684
7.38333	-687
7.39167	-688
7.40000	-688
7.40833	-686
7.41667	-684
7.42500	-683
7.43333	-683
7.44167	-683
7.45000	-683
7.45833	-682
7.46667	-682
7.47500	-683
7.48333	-683
7.49167	-683
7.50000	-682
7.50833	-682
7.51667	-682
7.52500	-684
7.53333	-686
7.54167	-686
7.55000	-684
7.55833	-682
7.56667	-680
7.57500	-680
7.58333	-681
7.59167	-684
7.60000	-686
7.60833	-688
7.61667	-688
7.62500	-689
7.63333	-689
7.64167	-689
7.65000	-688
7.65833	-686
7.66667	-683
7.67500	-679
7.68333	-679
7.69167	-680
7.70000	-682
7.70833	-684
7.71667	-687
7.72500	-688
7.73333	-689
7.74167	-691
7.75000	-693
7.75833	-693
7.76667	-692
7.77500	-690
7.78333	-689
7.79167	-687
7.80000	-686
7.80833	-686
7.81667	-686
7.82500	-686
7.83333	-686
7.84167	-684
7.85000	-683
7.85833	-682
7.86667	-683
7.87500	-685
7.88333	-688
7.89167	-691
7.90000	-693
7.90833	-693
7.91667	-691
7.92500	-688
7.93333	-685
7.94167	-682
7.95000	-680
7.95833	-679
7.96667	-679
7.97500	-679
7.98333	-679
7.99167	-679
8.00000	-680
8.00833	-682
8.01667	-684
8.02500	-686
8.03333	-687
8.04167	-687
8.05000	-687
8.05833	-687
8.06667	-688
8.07500	-690
8.08333	-693
8.09167	-696
8.10000	-698
8.10833	-701
8.11667	-703
8.12500	-705
8.13333	-706
8.14167	-705
8.15000	-704
8.15833	-703
8.16667	-702
8.17500	-701
8.18333	-698
8.19167	-696
8.20000	-694
8.20833	-691
8.21667	-690
8.22500	-689
8.23333	-689
8.24167	-689
8.25000	-690
8.25833	-691
8.26667	-692
8.27500	-694
8.28333	-695
8.29167	-695
8.30000	-694
8.30833	-692
8.31667	-690
8.32500	-689
8.33333	-688
8.34167	-688
8.35000	-690
8.35833	-692
8.36667	-693
8.37500	-693
8.38333	-692
8.39167	-691
8.40000	-690
8.40833	-689
8.41667	-689
8.42500	-689
8.43333	-690
8.44167	-693
8.45000	-696
8.45833	-697
8.46667	-698
8.47500	-698
8.48333	-698
8.49167	-699
8.50000	-700
8.50833	-699
8.51667	-698
8.52500	-696
8.53333	-696
8.54167	-697
8.55000	-700
8.55833	-704
8.56667	-707
8.57500	-710
8.58333	-711
8.59167	-711
8.60000	-709
8.60833	-706
8.61667	-703
8.62500	-701
8.63333	-700
8.64167	-698
8.65000	-696
8.65833	-695
8.66667	-693
8.67500	-692
8.68333	-694
8.69167	-696
8.70000	-698
8.70833	-699
8.71667	-699
8.72500	-697
8.73333	-695
8.74167	-693
8.75000	-692
8.75833	-692
8.76667	-694
8.77500	-696
8.78333	-698
8.79167	-699
8.80000	-700
8.80833	-700
8.81667	-699
8.82500	-699
8.83333	-699
8.84167	-699
8.85000	-700
8.85833	-700
8.86667	-698
8.87500	-695
8.88333	-692
8.89167	-689
8.90000	-689
8.90833	-689
8.91667	-691
8.92500	-693
8.93333	-695
8.94167	-696
8.95000	-698
8.95833	-700
8.96667	-702
8.97500	-703
8.98333	-704
8.99167	-704
9.00000	-704
9.00833	-706
9.01667	-708
9.02500	-711
9.03333	-713
9.04167	-714
9.05000	-712
9.05833	-708
9.06667	-704
9.07500	-701
9.08333	-700
9.09167	-701
9.10000	-702
9.10833	-704
9.11667	-704
9.12500	-703
9.13333	-701
9.14167	-700
9.15000	-700
9.15833	-700
9.16667	-701
9.17500	-701
9.18333	-701
9.19167	-700
9.20000	-699
9.20833	-697
9.21667	-695
9.22500	-694
9.23333	-694
9.24167	-695
9.25000	-696
9.25833	-698
9.26667	-698
9.27500	-698
9.28333	-697
9.29167	-698
9.30000	-699
9.30833	-701
9.31667	-703
9.32500	-706
9.33333	-707
9.34167	-707
9.35000	-707
9.35833	-706
9.36667	-705
9.37500	-703
9.38333	-701
9.39167	-699
9.40000	-697
9.40833	-696
9.41667	-697
9.42500	-699
9.43333	-701
9.44167	-702
9.45000	-702
9.45833	-702
9.46667	-703
9.47500	-704
9.48333	-706
9.49167	-707
9.50000	-706
9.50833	-704
9.51667	-701
9.52500	-699
9.53333	-697
9.54167	-697
9.55000	-699
9.55833	-702
9.56667	-706
9.57500	-708
9.58333	-707
9.59167	-705
9.60000	-704
9.60833	-703
9.61667	-703
9.62500	-706
9.63333	-710
9.64167	-712
9.65000	-713
9.65833	-712
9.66667	-710
9.67500	-708
9.68333	-706
9.69167	-704
9.70000	-703
9.70833	-702
9.71667	-703
9.72500	-704
9.73333	-705
9.74167	-707
9.75000	-708
9.75833	-708
9.76667	-706
9.77500	-705
9.78333	-706
9.79167	-708
9.80000	-710
9.80833	-713
9.81667	-714
9.82500	-713
9.83333	-712
9.84167	-711
9.85000	-711
9.85833	-712
9.86667	-714
9.87500	-716
9.88333	-718
9.89167	-719
9.90000	-718
9.90833	-715
9.91667	-711
9.92500	-706
9.93333	-701
9.94167	-698
9.95000	-697
9.95833	-697
9.96667	-698
9.97500	-700
9.98333	-703
9.99167	-706
10.00000	-709
10.00833	-712
10.01667	-713
10.02500	-712
10.03333	-710
10.04167	-709
10.05000	-709
10.05833	-709
10.06667	-710
10.07500	-711
10.08333	-710
10.09167	-707
10.10000	-704
10.10833	-701
10.11667	-700
10.12500	-701
10.13333	-703
10.14167	-708
10.15000	-712
10.15833	-715
10.16667	-717
10.17500	-716
10.18333	-714
10.19167	-711
10.20000	-708
10.20833	-705
10.21667	-704
10.22500	-702
10.23333	-702
10.24167	-704
10.25000	-706
10.25833	-710
10.26667	-714
10.27500	-718
10.28333	-719
10.29167	-719
10.30000	-718
10.30833	-716
10.31667	-715
10.32500	-714
10.33333	-715
10.34167	-717
10.35000	-719
10.35833	-720
10.36667	-722
10.37500	-722
10.38333	-720
10.39167	-718
10.40000	-714
10.40833	-712
10.41667	-711
10.42500	-712
10.43333	-713
10.44167	-715
10.45000	-715
10.45833	-714
10.46667	-711
10.47500	-708
10.48333	-708
10.49167	-710
10.50000	-714
10.50833	-718
10.51667	-720
10.52500	-719
10.53333	-716
10.54167	-714
10.55000	-711
10.55833	-709
10.56667	-709
10.57500	-711
10.58333	-712
10.59167	-713
10.60000	-713
10.60833	-712
10.61667	-710
10.62500	-708
10.63333	-706
10.64167	-705
10.65000	-704
10.65833	-705
10.66667	-707
10.67500	-710
10.68333	-715
10.69167	-718
10.70000	-721
10.70833	-723
10.71667	-723
10.72500	-721
10.73333	-718
10.74167	-713
10.75000	-709
10.75833	-706
10.76667	-704
10.77500	-704
10.78333	-707
10.79167	-711
10.80000	-716
10.80833	-719
10.81667	-721
10.82500	-721
10.83333	-720
10.84167	-720
10.85000	-720
10.85833	-719
10.86667	-718
10.87500	-715
10.88333	-712
10.89167	-710
10.90000	-708
10.90833	-708
10.91667	-709
10.92500	-711
10.93333	-713
10.94167	-714
10.95000	-714
10.95833	-715
10.96667	-716
10.97500	-718
10.98333	-720
10.99167	-721
11.00000	-720
11.00833	-717
11.01667	-715
11.02500	-713
11.03333	-711
11.04167	-712
11.05000	-713
11.05833	-715
11.06667	-715
11.07500	-714
11.08333	-712
11.09167	-710
11.10000	-710
11.10833	-710
11.11667	-710
11.12500	-709
11.13333	-709
11.14167	-709
11.15000	-710
11.15833	-712
11.16667	-713
11.17500	-714
11.18333	-714
11.19167	-716
11.20000	-718
11.20833	-721
11.21667	-724
11.22500	-724
11.23333	-724
11.24167	-722
11.25000	-720
11.25833	-719
11.26667	-718
11.27500	-718
11.28333	-719
11.29167	-719
11.30000	-720
11.30833	-721
11.31667	-721
11.32500	-719
11.33333	-717
11.34167	-714
11.35000	-711
11.35833	-708
11.36667	-706
11.37500	-706
11.38333	-708
11.39167	-711
11.40000	-713
11.40833	-715
11.41667	-716
11.42500	-715
11.43333	-713
11.44167	-714
11.45000	-715
11.45833	-717
11.46667	-719
11.47500	-720
11.48333	-722
11.49167	-723
11.50000	-723
11.50833	-723
11.51667	-722
11.52500	-720
11.53333	-719
11.54167	-719
11.55000	-720
11.55833	-720
11.56667	-721
11.57500	-721
11.58333	-721
11.59167	-720
11.60000	-720
11.60833	-722
11.61667	-723
11.62500	-723
11.63333	-723
11.64167	-723
11.65000	-724
11.65833	-724
11.66667	-724
11.67500	-725
11.68333	-727
11.69167	-729
11.70000	-732
11.70833	-735
11.71667	-737
11.72500	-737
11.73333	-736
11.74167	-735
11.75000	-734
11.75833	-733
11.76667	-732
11.77500	-731
11.78333	-731
11.79167	-729
11.80000	-726
11.80833	-724
11.81667	-722
11.82500	-721
11.83333	-724
11.84167	-728
11.85000	-733
11.85833	-736
11.86667	-735
11.87500	-732
11.88333	-727
11.89167	-723
11.90000	-720
11.90833	-720
11.91667	-722
11.92500	-724
11.93333	-725
11.94167	-727
11.95000	-728
11.95833	-729
11.96667	-729
11.97500	-728
11.98333	-726
11.99167	-724
12.00000	-722
12.00833	-720
12.01667	-718
12.02500	-717
12.03333	-715
12.04167	-713
12.05000	-712
12.05833	-711
12.06667	-711
12.07500	-712
12.08333	-712
12.09167	-711
12.10000	-711
12.10833	-711
12.11667	-712
12.12500	-712
12.13333	-713
12.14167	-714
12.15000	-716
12.15833	-719
12.16667	-723
12.17500	-726
12.18333	-728
12.19167	-730
12.20000	-731
12.20833	-732
12.21667	-731
12.22500	-728
12.23333	-726
12.24167	-725
12.25000	-725
12.25833	-726
12.26667	-727
12.27500	-728
12.28333	-728
12.29167	-728
12.30000	-729
12.30833	-731
12.31667	-731
12.32500	-729
12.33333	-728
12.34167	-726
12.35000	-725
12.35833	-725
12.36667	-726
12.37500	-728
12.38333	-730
12.39167	-732
12.40000	-734
12.40833	-736
12.41667	-737
12.42500	-736
12.43333	-735
12.44167	-733
12.45000	-731
12.45833	-729
12.46667	-727
12.47500	-725
12.48333	-723
12.49167	-722
12.50000	-723
12.50833	-724
12.51667	-727
12.52500	-730
12.53333	-733
12.54167	-735
12.55000	-734
12.55833	-732
12.56667	-730
12.57500	-727
12.58333	-726
12.59167	-727
12.60000	-729
12.60833	-732
12.61667	-734
12.62500	-735
12.63333	-735
12.64167	-733
12.65000	-730
12.65833	-728
12.66667	-725
12.67500	-723
12.68333	-720
12.69167	-719
12.70000	-717
12.70833	-717
12.71667	-719
12.72500	-724
12.73333	-729
12.74167	-733
12.75000	-736
12.75833	-737
12.76667	-737
12.77500	-735
12.78333	-732
12.79167	-729
12.80000	-728
12.80833	-727
12.81667	-728
12.82500	-729
12.83333	-729
12.84167	-729
12.85000	-727
12.85833	-726
12.86667	-724
12.87500	-723
12.88333	-723
12.89167	-722
12.90000	-722
12.90833	-724
12.91667	-727
12.92500	-730
12.93333	-733
12.94167	-735
12.95000	-737
12.95833	-737
12.96667	-735
12.97500	-733
12.98333	-731
12.99167	-729
13.00000	-726
13.00833	-724
13.01667	-723
13.02500	-722
13.03333	-721
13.04167	-720
13.05000	-719
13.05833	-719
13.06667	-720
13.07500	-722
13.08333	-725
13.09167	-728
13.10000	-730
13.10833	-730
13.11667	-729
13.12500	-728
13.13333	-727
13.14167	-728
13.15000	-729
13.15833	-730
13.16667	-729
13.17500	-728
13.18333	-725
13.19167	-723
13.20000	-722
13.20833	-722
13.21667	-722
13.22500	-723
13.23333	-723
13.24167	-723
13.25000	-721
13.25833	-721
13.26667	-722
13.27500	-724
13.28333	-728
13.29167	-731
13.30000	-733
13.30833	-733
13.31667	-732
13.32500	-731
13.33333	-729
13.34167	-727
13.35000	-727
13.35833	-727
13.36667	-727
13.37500	-727
13.38333	-724
13.39167	-721
13.40000	-719
13.40833	-719
13.41667	-720
13.42500	-721
13.43333	-722
13.44167	-722
13.45000	-722
13.45833	-723
13.46667	-724
13.47500	-727
13.48333	-730
13.49167	-733
13.50000	-735
13.50833	-736
13.51667	-736
13.52500	-734
13.53333	-733
13.54167	-731
13.55000	-730
13.55833	-729
13.56667	-729
13.57500	-729
13.58333	-729
13.59167	-728
13.60000	-727
13.60833	-725
13.61667	-723
13.62500	-721
13.63333	-720
13.64167	-721
13.65000	-723
13.65833	-723
13.66667	-722
13.67500	-721
13.68333	-721
13.69167	-721
13.70000	-724
13.70833	-727
13.71667	-729
13.72500	-730
13.73333	-729
13.74167	-728
13.75000	-727
13.75833	-725
13.76667	-724
13.77500	-723
13.78333	-722
13.79167	-721
13.80000	-721
13.80833	-721
13.81667	-722
13.82500	-722
13.83333	-722
13.84167	-722
13.85000	-722
13.85833	-722
13.86667	-723
13.87500	-723
13.88333	-722
13.89167	-721
13.90000	-719
13.90833	-717
13.91667	-715
13.92500	-714
13.93333	-715
13.94167	-715
13.95000	-716
13.95833	-717
13.96667	-716
13.97500	-715
13.98333	-714
13.99167	-712
14.00000	-711
14.00833	-709
14.01667	-709
14.02500	-709
14.03333	-710
14.04167	-711
14.05000	-712
14.05833	-712
14.06667	-710
14.07500	-707
14.08333	-703
14.09167	-701
14.10000	-701
14.10833	-702
14.11667	-705
14.12500	-708
14.13333	-710
14.14167	-711
14.15000	-711
14.15833	-712
14.16667	-714
14.17500	-716
14.18333	-716
14.19167	-716
14.20000	-715
14.20833	-714
14.21667	-712
14.22500	-709
14.23333	-705
14.24167	-700
14.25000	-696
14.25833	-694
14.26667	-694
14.27500	-697
14.28333	-701
14.29167	-704
14.30000	-707
14.30833	-709
14.31667	-710
14.32500	-710
14.33333	-710
14.34167	-708
14.35000	-706
14.35833	-704
14.36667	-703
14.37500	-704
14.38333	-705
14.39167	-708
14.40000	-710
14.40833	-711
14.41667	-711
14.42500	-709
14.43333	-707
14.44167	-706
14.45000	-705
14.45833	-705
14.46667	-704
14.47500	-703
14.48333	-702
14.49167	-701
14.50000	-701
14.50833	-703
14.51667	-705
14.52500	-707
14.53333	-708
14.54167	-707
14.55000	-707
14.55833	-708
14.56667	-709
14.57500	-712
14.58333	-714
14.59167	-716
14.60000	-717
14.60833	-716
14.61667	-713
14.62500	-710
14.63333	-708
14.64167	-707
14.65000	-707
14.65833	-708
14.66667	-710
14.67500	-712
14.68333	-714
14.69167	-716
14.70000	-718
14.70833	-719
14.71667	-720
14.72500	-720
14.73333	-720
14.74167	-719
14.75000	-718
14.75833	-716
14.76667	-715
14.77500	-714
14.78333	-714
14.79167	-716
14.80000	-719
14.80833	-722
14.81667	-724
14.82500	-725
14.83333	-723
14.84167	-720
14.85000	-718
14.85833	-717
14.86667	-717
14.87500	-717
14.88333	-717
14.89167	-716
14.90000	-714
14.90833	-713
14.91667	-711
14.92500	-711
14.93333	-710
14.94167	-710
14.95000	-711
14.95833	-712
14.96667	-712
14.97500	-710
14.98333	-708
14.99167	-706
15.00000	-706
15.00833	-708
15.01667	-711
15.02500	-714
15.03333	-717
15.04167	-718
15.05000	-718
15.05833	-717
15.06667	-716
15.07500	-714
15.08333	-713
15.09167	-713
15.10000	-714
15.10833	-716
15.11667	-718
15.12500	-719
15.13333	-720
15.14167	-719
15.15000	-718
15.15833	-717
15.16667	-716
15.17500	-716
15.18333	-718
15.19167	-721
15.20000	-723
15.20833	-724
15.21667	-724
15.22500	-722
15.23333	-720
15.24167	-718
15.25000	-717
15.25833	-717
15.26667	-719
15.27500	-722
15.28333	-725
15.29167	-728
15.30000	-731
15.30833	-733
15.31667	-735
15.32500	-736
15.33333	-737
15.34167	-735
15.35000	-732
15.35833	-728
15.36667	-722
15.37500	-718
15.38333	-714
15.39167	-712
15.40000	-711
15.40833	-712
15.41667	-714
15.42500	-716
15.43333	-718
15.44167	-722
15.45000	-726
15.45833	-730
15.46667	-732
15.47500	-732
15.48333	-731
15.49167	-728
15.50000	-726
15.50833	-724
15.51667	-724
15.52500	-724
15.53333	-724
15.54167	-724
15.55000	-723
15.55833	-723
15.56667	-725
15.57500	-727
15.58333	-731
15.59167	-734
15.60000	-736
15.60833	-734
15.61667	-731
15.62500	-726
15.63333	-723
15.64167	-721
15.65000	-721
15.65833	-722
15.66667	-723
15.67500	-725
15.68333	-726
15.69167	-728
15.70000	-729
15.70833	-730
15.71667	-731
15.72500	-733
15.73333	-733
15.74167	-733
15.75000	-731
15.75833	-729
15.76667	-728
15.77500	-727
15.78333	-727
15.79167	-728
15.80000	-730
15.80833	-731
15.81667	-731
15.82500	-730
15.83333	-728
15.84167	-727
15.85000	-727
15.85833	-729
15.86667	-731
15.87500	-734
15.88333	-736
15.89167	-736
15.90000	-735
15.90833	-734
15.91667	-733
15.92500	-731
15.93333	-728
15.94167	-726
15.95000	-724
15.95833	-722
15.96667	-720
15.97500	-719
15.98333	-719
15.99167	-720
16.00000	-722
16.00833	-723
16.01667	-725
16.02500	-726
16.03333	-728
16.04167	-729
16.05000	-730
16.05833	-731
16.06667	-731
16.07500	-730
16.08333	-729
16.09167	-727
16.10000	-725
16.10833	-724
16.11667	-724
16.12500	-727
16.13333	-729
16.14167	-731
16.15000	-732
16.15833	-731
16.16667	-728
16.17500	-725
16.18333	-723
16.19167	-725
16.20000	-728
16.20833	-731
16.21667	-732
16.22500	-730
16.23333	-728
16.24167	-726
16.25000	-725
16.25833	-726
16.26667	-728
16.27500	-729
16.28333	-729
16.29167	-728
16.30000	-729
16.30833	-730
16.31667	-731
16.32500	-733
16.33333	-734
16.34167	-735
16.35000	-734
16.35833	-733
16.36667	-732
16.37500	-731
16.38333	-730
16.39167	-730
16.40000	-730
16.40833	-731
16.41667	-733
16.42500	-734
16.43333	-735
16.44167	-736
16.45000	-738
16.45833	-739
16.46667	-741
16.47500	-741
16.48333	-740
16.49167	-736
16.50000	-733
16.50833	-730
16.51667	-728
16.52500	-727
16.53333	-727
16.54167	-728
16.55000	-727
16.55833	-727
16.56667	-727
16.57500	-727
16.58333	-727
16.59167	-728
16.60000	-730
16.60833	-733
16.61667	-735
16.62500	-736
16.63333	-735
16.64167	-732
16.65000	-730
16.65833	-728
16.66667	-728
16.67500	-729
16.68333	-730
16.69167	-731
16.70000	-732
16.70833	-732
16.71667	-733
16.72500	-734
16.73333	-735
16.74167	-736
16.75000	-737
16.75833	-739
16.76667	-739
16.77500	-740
16.78333	-742
16.79167	-744
16.80000	-744
16.80833	-743
16.81667	-739
16.82500	-735
16.83333	-731
16.84167	-729
16.85000	-729
16.85833	-730
16.86667	-730
16.87500	-729
16.88333	-729
16.89167	-730
16.90000	-732
16.90833	-734
16.91667	-735
16.92500	-735
16.93333	-734
16.94167	-733
16.95000	-733
16.95833	-733
16.96667	-732
16.97500	-731
16.98333	-730
16.99167	-729
17.00000	-731
17.00833	-734
17.01667	-737
17.02500	-740
17.03333	-742
17.04167	-744
17.05000	-745
17.05833	-747
17.06667	-748
17.07500	-748
17.08333	-748
17.09167	-747
17.10000	-746
17.10833	-743
17.11667	-741
17.12500	-739
17.13333	-738
17.14167	-737
17.15000	-738
17.15833	-738
17.16667	-737
17.17500	-735
17.18333	-733
17.19167	-731
17.20000	-730
17.20833	-730
17.21667	-731
17.22500	-733
17.23333	-736
17.24167	-737
17.25000	-737
17.25833	-737
17.26667	-736
17.27500	-735
17.28333	-734
17.29167	-733
17.30000	-731
17.30833	-729
17.31667	-728
17.32500	-731
17.33333	-734
17.34167	-738
17.35000	-741
17.35833	-743
17.36667	-743
17.37500	-742
17.38333	-742
17.39167	-742
17.40000	-743
17.40833	-742
17.41667	-742
17.42500	-742
17.43333	-742
17.44167	-743
17.45000	-744
17.45833	-743
17.46667	-741
17.47500	-739
17.48333	-739
17.49167	-739
17.50000	-740
17.50833	-741
17.51667	-742
17.52500	-741
17.53333	-740
17.54167	-740
17.55000	-741
17.55833	-741
17.56667	-742
17.57500	-741
17.58333	-739
17.59167	-736
17.60000	-735
17.60833	-735
17.61667	-737
17.62500	-740
17.63333	-743
17.64167	-746
17.65000	-747
17.65833	-746
17.66667	-742
17.67500	-740
17.68333	-739
17.69167	-741
17.70000	-742
17.70833	-743
17.71667	-743
17.72500	-742
17.73333	-739
17.74167	-739
17.75000	-739
17.75833	-739
17.76667	-739
17.77500	-740
17.78333	-740
17.79167	-740
17.80000	-740
17.80833	-738
17.81667	-737
17.82500	-737
17.83333	-739
17.84167	-740
17.85000	-741
17.85833	-740
17.86667	-737
17.87500	-734
17.88333	-731
17.89167	-729
17.90000	-729
17.90833	-730
17.91667	-731
17.92500	-731
17.93333	-731
17.94167	-731
17.95000	-732
17.95833	-733
17.96667	-734
17.97500	-735
17.98333	-736
17.99167	-737
18.00000	-737
18.00833	-737
18.01667	-737
18.02500	-738
18.03333	-741
18.04167	-744
18.05000	-746
18.05833	-746
18.06667	-743
18.07500	-741
18.08333	-740
18.09167	-740
18.10000	-740
18.10833	-741
18.11667	-741
18.12500	-739
18.13333	-737
18.14167	-734
18.15000	-732
18.15833	-731
18.16667	-731
18.17500	-731
18.18333	-731
18.19167	-731
18.20000	-730
18.20833	-727
18.21667	-725
18.22500	-725
18.23333	-725
18.24167	-727
18.25000	-728
18.25833	-727
18.26667	-725
18.27500	-722
18.28333	-718
18.29167	-715
18.30000	-715
18.30833	-717
18.31667	-721
18.32500	-725
18.33333	-728
18.34167	-728
18.35000	-725
18.35833	-722
18.36667	-717
18.37500	-714
18.38333	-713
18.39167	-715
18.40000	-717
18.40833	-719
18.41667	-720
18.42500	-720
18.43333	-719
18.44167	-719
18.45000	-718
18.45833	-717
18.46667	-716
18.47500	-714
18.48333	-711
18.49167	-708
18.50000	-705
18.50833	-703
18.51667	-702
18.52500	-700
18.53333	-699
18.54167	-697
18.55000	-697
18.55833	-699
18.56667	-703
18.57500	-707
18.58333	-710
18.59167	-711
18.60000	-711
18.60833	-708
18.61667	-703
18.62500	-698
18.63333	-693
18.64167	-690
18.65000	-687
18.65833	-686
18.66667	-686
18.67500	-687
18.68333	-688
18.69167	-690
18.70000	-691
18.70833	-692
18.71667	-692
18.72500	-690
18.73333	-687
18.74167	-684
18.75000	-680
18.75833	-678
18.76667	-677
18.77500	-677
18.78333	-678
18.79167	-679
18.80000	-680
18.80833	-681
18.81667	-679
18.82500	-676
18.83333	-674
18.84167	-671
18.85000	-670
18.85833	-670
18.86667	-670
18.87500	-669
18.88333	-669
18.89167	-668
18.90000	-667
18.90833	-667
18.91667	-666
18.92500	-664
18.93333	-661
18.94167	-660
18.95000	-660
18.95833	-660
18.96667	-661
18.97500	-661
18.98333	-660
18.99167	-658
19.00000	-657
19.00833	-655
19.01667	-652
19.02500	-650
19.03333	-648
19.04167	-647
19.05000	-645
19.05833	-644
19.06667	-643
19.07500	-642
19.08333	-642
19.09167	-641
19.10000	-642
19.10833	-644
19.11667	-645
19.12500	-647
19.13333	-648
19.14167	-648
19.15000	-646
19.15833	-643
19.16667	-641
19.17500	-638
19.18333	-636
19.19167	-634
19.20000	-633
19.20833	-632
19.21667	-630
19.22500	-629
19.23333	-628
19.24167	-626
19.25000	-624
19.25833	-623
19.26667	-622
19.27500	-621
19.28333	-621
19.29167	-622
19.30000	-622
19.30833	-619
19.31667	-615
19.32500	-610
19.33333	-605
19.34167	-601
19.35000	-598
19.35833	-597
19.36667	-597
19.37500	-598
19.38333	-597
19.39167	-595
19.40000	-592
19.40833	-589
19.41667	-587
19.42500	-584
19.43333	-583
19.44167	-581
19.45000	-579
19.45833	-576
19.46667	-571
19.47500	-567
19.48333	-564
19.49167	-561
19.50000	-560
19.50833	-558
19.51667	-557
19.52500	-555
19.53333	-553
19.54167	-553
19.55000	-552
19.55833	-551
19.56667	-549
19.57500	-545
19.58333	-540
19.59167	-535
19.60000	-531
19.60833	-527
19.61667	-523
19.62500	-519
19.63333	-515
19.64167	-511
19.65000	-507
19.65833	-504
19.66667	-501
19.67500	-498
19.68333	-495
19.69167	-491
19.70000	-485
19.70833	-478
19.71667	-472
19.72500	-467
19.73333	-462
19.74167	-458
19.75000	-454
19.75833	-450
19.76667	-446
19.77500	-442
19.78333	-438
19.79167	-433
19.80000	-429
19.80833	-423
19.81667	-417
19.82500	-411
19.83333	-406
19.84167	-402
19.85000	-398
19.85833	-393
19.86667	-385
19.87500	-376
19.88333	-367
19.89167	-358
19.90000	-349
19.90833	-339
19.91667	-328
19.92500	-316
19.93333	-306
19.94167	-298
19.95000	-292
19.95833	-286
19.96667	-282
19.97500	-276
19.98333	-270
19.99167	-263
20.00000	-254
20.00833	-244
20.01667	-232
20.02500	-218
20.03333	-203
20.04167	-188
20.05000	-174
20.05833	-160
20.06667	-147
20.07500	-134
20.08333	-122
20.09167	-110
20.10000	-98
20.10833	-85
20.11667	-70
20.12500	-53
20.13333	-36
20.14167	-20
20.15000	-4
20.15833	11
20.16667	26
20.17500	42
20.18333	61
20.19167	81
20.20000	102
20.20833	123
20.21667	145
20.22500	169
20.23333	196
20.24167	225
20.25000	255
20.25833	285
20.26667	315
20.27500	343
20.28333	371
20.29167	399
20.30000	427
20.30833	455
20.31667	484
20.32500	513
20.33333	543
20.34167	575
20.35000	608
20.35833	642
20.36667	676
20.37500	711
20.38333	746
20.39167	782
20.40000	820
20.40833	858
20.41667	897
20.42500	940
20.43333	983
20.44167	1029
20.45000	1076
20.45833	1124
20.46667	1173
20.47500	1221
20.48333	1272
20.49167	1323
20.50000	1375
20.50833	1428
20.51667	1482
20.52500	1538
20.53333	1593
20.54167	1651
20.55000	1709
20.55833	1770
20.56667	1834
20.57500	1899
20.58333	1968
20.59167	2037
20.60000	2108
20.60833	2179
20.61667	2251
20.62500	2325
20.63333	2400
20.64167	2479
20.65000	2559
20.65833	2642
20.66667	2728
20.67500	2815
20.68333	2906
20.69167	2996
20.70000	3088
20.70833	3182
20.71667	3276
20.72500	3374
20.73333	3471
20.74167	3573
20.75000	3675
20.75833	3777
20.76667	3883
20.77500	3988
20.78333	4099
20.79167	4211
20.80000	4329
20.80833	4450
20.81667	4573
20.82500	4700
20.83333	4826
20.84167	4956
20.85000	5087
20.85833	5221
20.86667	5360
20.87500	5498
20.88333	5643
20.89167	5788
20.90000	5938
20.90833	6088
20.91667	6238
20.92500	6392
20.93333	6544
20.94167	6702
20.95000	6860
20.95833	7021
20.96667	7188
20.97500	7356
20.98333	7532
20.99167	7706
21.00000	7884
21.00833	8063
21.01667	8240
21.02500	8423
21.03333	8605
21.04167	8795
21.05000	8986
21.05833	9180
21.06667	9381
21.07500	9580
21.08333	9786
21.09167	9990
21.10000	10200
21.10833	10412
21.11667	10622
21.12500	10838
21.13333	11052
21.14167	11273
21.15000	11496
21.15833	11723
21.16667	11957
21.17500	12188
21.18333	12424
21.19167	12657
21.20000	12893
21.20833	13131
21.21667	13369
21.22500	13616
21.23333	13860
21.24167	14113
21.25000	14365
21.25833	14620
21.26667	14880
21.27500	15137
21.28333	15401
21.29167	15661
21.30000	15923
21.30833	16186
21.31667	16448
21.32500	16716
21.33333	16981
21.34167	17253
21.35000	17523
21.35833	17795
21.36667	18071
21.37500	18341
21.38333	18617
21.39167	18888
21.40000	19162
21.40833	19434
21.41667	19703
21.42500	19976
21.43333	20242
21.44167	20512
21.45000	20778
21.45833	21043
21.46667	21310
21.47500	21570
21.48333	21832
21.49167	22086
21.50000	22338
21.50833	22586
21.51667	22827
21.52500	23068
21.53333	23301
21.54167	23534
21.55000	23761
21.55833	23982
21.56667	24199
21.57500	24407
21.58333	24613
21.59167	24809
21.60000	25000
21.60833	25183
21.61667	25357
21.62500	25528
21.63333	25687
21.64167	25842
21.65000	25987
21.65833	26123
21.66667	26254
21.67500	26373
21.68333	26487
21.69167	26589
21.70000	26683
21.70833	26769
21.71667	26844
21.72500	26913
21.73333	26970
21.74167	27019
21.75000	27058
21.75833	27086
21.76667	27104
21.77500	27112
21.78333	27110
21.79167	27099
21.80000	27079
21.80833	27051
21.81667	27014
21.82500	26969
21.83333	26916
21.84167	26852
21.85000	26780
21.85833	26701
21.86667	26614
21.87500	26520
21.88333	26417
21.89167	26307
21.90000	26186
21.90833	26057
21.91667	25922
21.92500	25778
21.93333	25633
21.94167	25479
21.95000	25323
21.95833	25160
21.96667	24990
21.97500	24819
21.98333	24638
21.99167	24457
22.00000	24270
22.00833	24080
22.01667	23889
22.02500	23691
22.03333	23497
22.04167	23299
22.05000	23102
22.05833	22902
22.06667	22699
22.07500	22499
22.08333	22295
22.09167	22094
22.10000	21891
22.10833	21688
22.11667	21487
22.12500	21281
22.13333	21081
22.14167	20879
22.15000	20682
22.15833	20487
22.16667	20293
22.17500	20103
22.18333	19911
22.19167	19723
22.20000	19535
22.20833	19350
22.21667	19173
22.22500	18998
22.23333	18831
22.24167	18664
22.25000	18502
22.25833	18343
22.26667	18185
22.27500	18034
22.28333	17883
22.29167	17738
22.30000	17595
22.30833	17456
22.31667	17321
22.32500	17188
22.33333	17062
22.34167	16937
22.35000	16818
22.35833	16703
22.36667	16591
22.37500	16486
22.38333	16380
22.39167	16281
22.40000	16184
22.40833	16091
22.41667	16003
22.42500	15918
22.43333	15837
22.44167	15759
22.45000	15684
22.45833	15612
22.46667	15543
22.47500	15477
22.48333	15413
22.49167	15353
22.50000	15296
22.50833	15242
22.51667	15192
22.52500	15144
22.53333	15101
22.54167	15061
22.55000	15023
22.55833	14986
22.56667	14949
22.57500	14913
22.58333	14879
22.59167	14848
22.60000	14823
22.60833	14801
22.61667	14782
22.62500	14763
22.63333	14745
22.64167	14726
22.65000	14709
22.65833	14693
22.66667	14677
22.67500	14663
22.68333	14649
22.69167	14638
22.70000	14629
22.70833	14622
22.71667	14617
22.72500	14614
22.73333	14613
22.74167	14614
22.75000	14617
22.75833	14621
22.76667	14627
22.77500	14632
22.78333	14637
22.79167	14642
22.80000	14645
22.80833	14649
22.81667	14655
22.82500	14663
22.83333	14672
22.84167	14683
22.85000	14693
22.85833	14702
22.86667	14710
22.87500	14719
22.88333	14728
22.89167	14737
22.90000	14747
22.90833	14758
22.91667	14770
22.92500	14783
22.93333	14796
22.94167	14810
22.95000	14824
22.95833	14837
22.96667	14850
22.97500	14862
22.98333	14874
22.99167	14885
23.00000	14896
23.00833	14909
23.01667	14922
23.02500	14936
23.03333	14951
23.04167	14967
23.05000	14983
23.05833	15000
23.06667	15018
23.07500	15035
23.08333	15050
23.09167	15064
23.10000	15077
23.10833	15089
23.11667	15102
23.12500	15117
23.13333	15132
23.14167	15149
23.15000	15168
23.15833	15186
23.16667	15203
23.17500	15218
23.18333	15232
23.19167	15245
23.20000	15258
23.20833	15271
23.21667	15285
23.22500	15302
23.23333	15320
23.24167	15339
23.25000	15361
23.25833	15384
23.26667	15407
23.27500	15428
23.28333	15448
23.29167	15466
23.30000	15483
23.30833	15499
23.31667	15516
23.32500	15534
23.33333	15554
23.34167	15576
23.35000	15599
23.35833	15622
23.36667	15645
23.37500	15667
23.38333	15688
23.39167	15710
23.40000	15732
23.40833	15753
23.41667	15774
23.42500	15795
23.43333	15816
23.44167	15837
23.45000	15858
23.45833	15879
23.46667	15902
23.47500	15925
23.48333	15949
23.49167	15972
23.50000	15994
23.50833	16016
23.51667	16035
23.52500	16054
23.53333	16073
23.54167	16093
23.55000	16114
23.55833	16136
23.56667	16159
23.57500	16181
23.58333	16202
23.59167	16223
23.60000	16241
23.60833	16257
23.61667	16273
23.62500	16290
23.63333	16308
23.64167	16326
23.65000	16343
23.65833	16359
23.66667	16372
23.67500	16382
23.68333	16390
23.69167	16398
23.70000	16404
23.70833	16411
23.71667	16416
23.72500	16421
23.73333	16424
23.74167	16428
23.75000	16431
23.75833	16433
23.76667	16435
23.77500	16433
23.78333	16429
23.79167	16421
23.80000	16412
23.80833	16400
23.81667	16389
23.82500	16378
23.83333	16365
23.84167	16351
23.85000	16333
23.85833	16313
23.86667	16290
23.87500	16266
23.88333	16241
23.89167	16216
23.90000	16189
23.90833	16161
23.91667	16132
23.92500	16102
23.93333	16072
23.94167	16039
23.95000	16006
23.95833	15972
23.96667	15936
23.97500	15898
23.98333	15858
23.99167	15817
24.00000	15775
24.00833	15733
24.01667	15692
24.02500	15650
24.03333	15608
24.04167	15562
24.05000	15515
24.05833	15465
24.06667	15413
24.07500	15362
24.08333	15310
24.09167	15259
24.10000	15206
24.10833	15151
24.11667	15097
24.12500	15041
24.13333	14988
24.14167	14934
24.15000	14882
24.15833	14830
24.16667	14777
24.17500	14723
24.18333	14668
24.19167	14612
24.20000	14557
24.20833	14503
24.21667	14450
24.22500	14398
24.23333	14348
24.24167	14297
24.25000	14246
24.25833	14194
24.26667	14140
24.27500	14087
24.28333	14033
24.29167	13979
24.30000	13926
24.30833	13873
24.31667	13823
24.32500	13773
24.33333	13724
24.34167	13676
24.35000	13627
24.35833	13579
24.36667	13531
24.37500	13483
24.38333	13433
24.39167	13385
24.40000	13335
24.40833	13285
24.41667	13237
24.42500	13188
24.43333	13142
24.44167	13095
24.45000	13049
24.45833	13003
24.46667	12957
24.47500	12911
24.48333	12863
24.49167	12816
24.50000	12770
24.50833	12723
24.51667	12677
24.52500	12630
24.53333	12584
24.54167	12535
24.55000	12486
24.55833	12437
24.56667	12386
24.57500	12336
24.58333	12285
24.59167	12233
24.60000	12180
24.60833	12125
24.61667	12071
24.62500	12014
24.63333	11959
24.64167	11903
24.65000	11848
24.65833	11794
24.66667	11740
24.67500	11685
24.68333	11629
24.69167	11574
24.70000	11517
24.70833	11459
24.71667	11401
24.72500	11343
24.73333	11286
24.74167	11228
24.75000	11170
24.75833	11111
24.76667	11050
24.77500	10988
24.78333	10922
24.79167	10858
24.80000	10793
24.80833	10729
24.81667	10666
24.82500	10601
24.83333	10536
24.84167	10468
24.85000	10401
24.85833	10333
24.86667	10265
24.87500	10198
24.88333	10130
24.89167	10065
24.90000	10001
24.90833	9937
24.91667	9875
24.92500	9811
24.93333	9749
24.94167	9687
24.95000	9625
24.95833	9562
24.96667	9498
24.97500	9434
24.98333	9369
24.99167	9304
25.00000	9239
25.00833	9175
25.01667	9112
25.02500	9049
25.03333	8990
25.04167	8933
25.05000	8877
25.05833	8821
25.06667	8763
25.07500	8707
25.08333	8649
25.09167	8594
25.10000	8542
25.10833	8490
25.11667	8440
25.12500	8389
25.13333	8340
25.14167	8292
25.15000	8245
25.15833	8199
25.16667	8152
25.17500	8107
25.18333	8060
25.19167	8015
25.20000	7972
25.20833	7929
25.21667	7886
25.22500	7843
25.23333	7802
25.24167	7763
25.25000	7727
25.25833	7694
25.26667	7662
25.27500	7632
25.28333	7601
25.29167	7571
25.30000	7541
25.30833	7511
25.31667	7484
25.32500	7457
25.33333	7432
25.34167	7408
25.35000	7384
25.35833	7360
25.36667	7337
25.37500	7314
25.38333	7294
25.39167	7274
25.40000	7254
25.40833	7234
25.41667	7213
25.42500	7191
25.43333	7171
25.44167	7151
25.45000	7133
25.45833	7117
25.46667	7101
25.47500	7086
25.48333	7070
25.49167	7054
25.50000	7041
25.50833	7028
25.51667	7018
25.52500	7009
25.53333	7000
25.54167	6990
25.55000	6980
25.55833	6970
25.56667	6961
25.57500	6952
25.58333	6943
25.59167	6934
25.60000	6926
25.60833	6918
25.61667	6910
25.62500	6903
25.63333	6895
25.64167	6887
25.65000	6879
25.65833	6870
25.66667	6863
25.67500	6855
25.68333	6848
25.69167	6840
25.70000	6832
25.70833	6824
25.71667	6815
25.72500	6805
25.73333	6796
25.74167	6786
25.75000	6777
25.75833	6768
25.76667	6760
25.77500	6751
25.78333	6741
25.79167	6731
25.80000	6720
25.80833	6710
25.81667	6701
25.82500	6693
25.83333	6684
25.84167	6675
25.85000	6665
25.85833	6653
25.86667	6640
25.87500	6628
25.88333	6616
25.89167	6605
25.90000	6595
25.90833	6585
25.91667	6575
25.92500	6564
25.93333	6552
25.94167	6540
25.95000	6528
25.95833	6517
25.96667	6506
25.97500	6496
25.98333	6486
25.99167	6475
26.00000	6463
26.00833	6450
26.01667	6435
26.02500	6419
26.03333	6404
26.04167	6391
26.05000	6379
26.05833	6367
26.06667	6355
26.07500	6342
26.08333	6330
26.09167	6318
26.10000	6307
26.10833	6296
26.11667	6286
26.12500	6275
26.13333	6264
26.14167	6253
26.15000	6241
26.15833	6228
26.16667	6214
26.17500	6200
26.18333	6187
26.19167	6174
26.20000	6163
26.20833	6152
26.21667	6142
26.22500	6131
26.23333	6120
26.24167	6110
26.25000	6100
26.25833	6092
26.26667	6086
26.27500	6079
26.28333	6072
26.29167	6064
26.30000	6056
26.30833	6047
26.31667	6039
26.32500	6032
26.33333	6025
26.34167	6018
26.35000	6012
26.35833	6007
26.36667	6000
26.37500	5995
26.38333	5991
26.39167	5989
26.40000	5989
26.40833	5990
26.41667	5992
26.42500	5993
26.43333	5993
26.44167	5994
26.45000	5995
26.45833	5997
26.46667	5998
26.47500	6000
26.48333	6002
26.49167	6004
26.50000	6005
26.50833	6005
26.51667	6004
26.52500	6002
26.53333	6001
26.54167	6001
26.55000	6003
26.55833	6008
26.56667	6014
26.57500	6020
26.58333	6027
26.59167	6032
26.60000	6036
26.60833	6040
26.61667	6044
26.62500	6049
26.63333	6057
26.64167	6066
26.65000	6077
26.65833	6087
26.66667	6098
26.67500	6105
26.68333	6111
26.69167	6115
26.70000	6119
26.70833	6124
26.71667	6131
26.72500	6141
26.73333	6153
26.74167	6166
26.75000	6177
26.75833	6187
26.76667	6195
26.77500	6202
26.78333	6208
26.79167	6214
26.80000	6219
26.80833	6224
26.81667	6230
26.82500	6237
26.83333	6245
26.84167	6252
26.85000	6260
26.85833	6267
26.86667	6274
26.87500	6280
26.88333	6285
26.89167	6289
26.90000	6292
26.90833	6295
26.91667	6299
26.92500	6304
26.93333	6309
26.94167	6314
26.95000	6319
26.95833	6324
26.96667	6329
26.97500	6333
26.98333	6337
26.99167	6340
27.00000	6341
27.00833	6339
27.01667	6338
27.02500	6336
27.03333	6335
27.04167	6337
27.05000	6340
27.05833	6341
27.06667	6341
27.07500	6340
27.08333	6337
27.09167	6335
27.10000	6332
27.10833	6330
27.11667	6325
27.12500	6319
27.13333	6312
27.14167	6306
27.15000	6299
27.15833	6293
27.16667	6287
27.17500	6280
27.18333	6272
27.19167	6265
27.20000	6259
27.20833	6255
27.21667	6251
27.22500	6248
27.23333	6245
27.24167	6240
27.25000	6234
27.25833	6227
27.26667	6219
27.27500	6211
27.28333	6202
27.29167	6192
27.30000	6182
27.30833	6171
27.31667	6162
27.32500	6155
27.33333	6148
27.34167	6143
27.35000	6138
27.35833	6133
27.36667	6126
27.37500	6119
27.38333	6111
27.39167	6101
27.40000	6092
27.40833	6082
27.41667	6073
27.42500	6066
27.43333	6059
27.44167	6054
27.45000	6051
27.45833	6048
27.46667	6046
27.47500	6043
27.48333	6038
27.49167	6031
27.50000	6023
27.50833	6015
27.51667	6008
27.52500	6002
27.53333	5998
27.54167	5994
27.55000	5990
27.55833	5987
27.56667	5985
27.57500	5983
27.58333	5983
27.59167	5984
27.60000	5984
27.60833	5984
27.61667	5984
27.62500	5985
27.63333	5986
27.64167	5987
27.65000	5989
27.65833	5990
27.66667	5992
27.67500	5996
27.68333	6000
27.69167	6005
27.70000	6009
27.70833	6012
27.71667	6014
27.72500	6016
27.73333	6017
27.74167	6019
27.75000	6022
27.75833	6028
27.76667	6034
27.77500	6040
27.78333	6046
27.79167	6053
27.80000	6061
27.80833	6069
27.81667	6076
27.82500	6082
27.83333	6087
27.84167	6092
27.85000	6098
27.85833	6106
27.86667	6117
27.87500	6127
27.88333	6138
27.89167	6147
27.90000	6155
27.90833	6163
27.91667	6172
27.92500	6181
27.93333	6191
27.94167	6201
27.95000	6211
27.95833	6222
27.96667	6232
27.97500	6243
27.98333	6253
27.99167	6263
28.00000	6272
28.00833	6281
28.01667	6291
28.02500	6302
28.03333	6313
28.04167	6323
28.05000	6333
28.05833	6341
28.06667	6348
28.07500	6356
28.08333	6364
28.09167	6372
28.10000	6382
28.10833	6392
28.11667	6404
28.12500	6418
28.13333	6432
28.14167	6446
28.15000	6458
28.15833	6468
28.16667	6476
28.17500	6484
28.18333	6491
28.19167	6499
28.20000	6506
28.20833	6513
28.21667	6520
28.22500	6527
28.23333	6535
28.24167	6543
28.25000	6551
28.25833	6559
28.26667	6565
28.27500	6571
28.28333	6576
28.29167	6581
28.30000	6586
28.30833	6592
28.31667	6597
28.32500	6603
28.33333	6608
28.34167	6612
28.35000	6617
28.35833	6622
28.36667	6628
28.37500	6634
28.38333	6642
28.39167	6649
28.40000	6656
28.40833	6663
28.41667	6668
28.42500	6671
28.43333	6673
28.44167	6676
28.45000	6679
28.45833	6682
28.46667	6685
28.47500	6690
28.48333	6696
28.49167	6703
28.50000	6711
28.50833	6718
28.51667	6723
28.52500	6727
28.53333	6730
28.54167	6735
28.55000	6739
28.55833	6743
28.56667	6747
28.57500	6752
28.58333	6756
28.59167	6761
28.60000	6767
28.60833	6774
28.61667	6781
28.62500	6789
28.63333	6795
28.64167	6802
28.65000	6809
28.65833	6817
28.66667	6825
28.67500	6833
28.68333	6841
28.69167	6848
28.70000	6854
28.70833	6860
28.71667	6866
28.72500	6875
28.73333	6884
28.74167	6894
28.75000	6905
28.75833	6916
28.76667	6928
28.77500	6941
28.78333	6954
28.79167	6966
28.80000	6977
28.80833	6988
28.81667	6999
28.82500	7011
28.83333	7023
28.84167	7036
28.85000	7050
28.85833	7064
28.86667	7077
28.87500	7091
28.88333	7105
28.89167	7120
28.90000	7136
28.90833	7153
28.91667	7169
28.92500	7186
28.93333	7202
28.94167	7218
28.95000	7235
28.95833	7250
28.96667	7266
28.97500	7282
28.98333	7301
28.99167	7322
29.00000	7345
29.00833	7369
29.01667	7393
29.02500	7417
29.03333	7442
29.04167	7468
29.05000	7495
29.05833	7522
29.06667	7550
29.07500	7577
29.08333	7606
29.09167	7635
29.10000	7665
29.10833	7696
29.11667	7727
29.12500	7759
29.13333	7792
29.14167	7826
29.15000	7859
29.15833	7893
29.16667	7928
29.17500	7963
29.18333	8001
29.19167	8041
29.20000	8084
29.20833	8129
29.21667	8174
29.22500	8220
29.23333	8265
29.24167	8312
29.25000	8359
29.25833	8409
29.26667	8460
29.27500	8511
29.28333	8561
29.29167	8612
29.30000	8666
29.30833	8723
29.31667	8782
29.32500	8847
29.33333	8911
29.34167	8978
29.35000	9046
29.35833	9115
29.36667	9187
29.37500	9261
29.38333	9341
29.39167	9423
29.40000	9510
29.40833	9601
29.41667	9691
29.42500	9783
29.43333	9875
29.44167	9970
29.45000	10068
29.45833	10171
29.46667	10282
29.47500	10397
29.48333	10520
29.49167	10644
29.50000	10772
29.50833	10905
29.51667	11040
29.52500	11182
29.53333	11327
29.54167	11481
29.55000	11640
29.55833	11805
29.56667	11978
29.57500	12153
29.58333	12338
29.59167	12526
29.60000	12723
29.60833	12928
29.61667	13140
29.62500	13364
29.63333	13591
29.64167	13834
29.65000	14084
29.65833	14344
29.66667	14617
29.67500	14891
29.68333	15180
29.69167	15470
29.70000	15771
29.70833	16082
29.71667	16401
29.72500	16738
29.73333	17080
29.74167	17441
29.75000	17811
29.75833	18194
29.76667	18596
29.77500	19002
29.78333	19428
29.79167	19856
29.80000	20296
29.80833	20745
29.81667	21198
29.82500	21673
29.83333	22151
29.84167	22652
29.85000	23161
29.85833	23681
29.86667	24218
29.87500	24752
29.88333	25306
29.89167	25856
29.90000	26418
29.90833	26990
29.91667	27565
29.92500	28164
29.93333	28758
29.94167	29373
29.95000	29988
29.95833	30605
29.96667	31233
29.97500	31851
29.98333	32485
29.99167	33109
30.00000	33742
30.00833	34378
30.01667	35005
30.02500	35644
30.03333	36268
30.04167	36902
30.05000	37527
30.05833	38147
30.06667	38771
30.07500	39373
30.08333	39980
30.09167	40566
30.10000	41148
30.10833	41723
30.11667	42282
30.12500	42843
30.13333	43381
30.14167	43918
30.15000	44438
30.15833	44939
30.16667	45430
30.17500	45892
30.18333	46345
30.19167	46772
30.20000	47183
30.20833	47576
30.21667	47944
30.22500	48299
30.23333	48627
30.24167	48940
30.25000	49230
30.25833	49497
30.26667	49744
30.27500	49963
30.28333	50163
30.29167	50335
30.30000	50483
30.30833	50607
30.31667	50705
30.32500	50781
30.33333	50834
30.34167	50864
30.35000	50872
30.35833	50855
30.36667	50814
30.37500	50749
30.38333	50659
30.39167	50549
30.40000	50415
30.40833	50259
30.41667	50083
30.42500	49883
30.43333	49669
30.44167	49430
30.45000	49176
30.45833	48902
30.46667	48608
30.47500	48302
30.48333	47972
30.49167	47632
30.50000	47273
30.50833	46899
30.51667	46516
30.52500	46111
30.53333	45702
30.54167	45273
30.55000	44837
30.55833	44392
30.56667	43930
30.57500	43469
30.58333	42989
30.59167	42511
30.60000	42020
30.60833	41521
30.61667	41024
30.62500	40510
30.63333	40006
30.64167	39489
30.65000	38976
30.65833	38465
30.66667	37948
30.67500	37441
30.68333	36919
30.69167	36405
30.70000	35883
30.70833	35360
30.71667	34845
30.72500	34324
30.73333	33818
30.74167	33309
30.75000	32809
30.75833	32316
30.76667	31819
30.77500	31333
30.78333	30837
30.79167	30353
30.80000	29867
30.80833	29385
30.81667	28917
30.82500	28446
30.83333	27995
30.84167	27543
30.85000	27104
30.85833	26674
30.86667	26245
30.87500	25829
30.88333	25408
30.89167	24999
30.90000	24591
30.90833	24187
30.91667	23797
30.92500	23407
30.93333	23034
30.94167	22664
30.95000	22304
30.95833	21952
30.96667	21600
30.97500	21262
30.98333	20921
30.99167	20593
31.00000	20270
31.00833	19933
31.01667	19598
31.02500	19291
31.03333	19012
31.04167	18737
31.05000	18467
31.05833	18200
31.06667	17932
31.07500	17681
31.08333	17420
31.09167	17140
31.10000	16869
31.10833	16623
31.11667	16396
31.12500	16170
31.13333	15957
31.14167	15744
31.15000	15514
31.15833	15287
31.16667	15074
31.17500	14874
31.18333	14682
31.19167	14504
31.20000	14328
31.20833	14140
31.21667	13953
31.22500	13777
31.23333	13610
31.24167	13449
31.25000	13297
31.25833	13148
31.26667	12989
31.27500	12827
31.28333	12673
31.29167	12529
31.30000	12391
31.30833	12260
31.31667	12135
31.32500	12004
31.33333	11869
31.34167	11739
31.35000	11621
31.35833	11507
31.36667	11392
31.37500	11279
31.38333	11164
31.39167	11053
31.40000	10943
31.40833	10834
31.41667	10730
31.42500	10626
31.43333	10526
31.44167	10427
31.45000	10331
31.45833	10238
31.46667	10146
31.47500	10058
31.48333	9971
31.49167	9887
31.50000	9802
31.50833	9718
31.51667	9637
31.52500	9555
31.53333	9477
31.54167	9398
31.55000	9320
31.55833	9244
31.56667	9168
31.57500	9095
31.58333	9024
31.59167	8956
31.60000	8887
31.60833	8820
31.61667	8756
31.62500	8693
31.63333	8634
31.64167	8576
31.65000	8518
31.65833	8460
31.66667	8401
31.67500	8345
31.68333	8288
31.69167	8235
31.70000	8183
31.70833	8133
31.71667	8086
31.72500	8039
31.73333	7995
31.74167	7950
31.75000	7907
31.75833	7865
31.76667	7821
31.77500	7780
31.78333	7739
31.79167	7701
31.80000	7666
31.80833	7633
31.81667	7604
31.82500	7575
31.83333	7548
31.84167	7522
31.85000	7498
31.85833	7477
31.86667	7457
31.87500	7439
31.88333	7423
31.89167	7409
31.90000	7397
31.90833	7388
31.91667	7381
31.92500	7376
31.93333	7372
31.94167	7369
31.95000	7366
31.95833	7366
31.96667	7368
31.97500	7374
31.98333	7387
31.99167	7403
32.00000	7425
32.00833	7451
32.01667	7478
32.02500	7508
32.03333	7541
32.04167	7578
32.05000	7618
32.05833	7661
32.06667	7708
32.07500	7757
32.08333	7811
32.09167	7868
32.10000	7931
32.10833	7999
32.11667	8071
32.12500	8151
32.13333	8234
32.14167	8323
32.15000	8416
32.15833	8513
32.16667	8616
32.17500	8724
32.18333	8841
32.19167	8963
32.20000	9093
32.20833	9230
32.21667	9371
32.22500	9523
32.23333	9679
32.24167	9846
32.25000	10021
32.25833	10203
32.26667	10396
32.27500	10593
32.28333	10803
32.29167	11018
32.30000	11246
32.30833	11485
32.31667	11734
32.32500	12001
32.33333	12274
32.34167	12565
32.35000	12865
32.35833	13173
32.36667	13497
32.37500	13826
32.38333	14178
32.39167	14541
32.40000	14925
32.40833	15328
32.41667	15741
32.42500	16176
32.43333	16616
32.44167	17078
32.45000	17552
32.45833	18041
32.46667	18556
32.47500	19078
32.48333	19633
32.49167	20198
32.50000	20790
32.50833	21406
32.51667	22033
32.52500	22694
32.53333	23359
32.54167	24054
32.55000	24764
32.55833	25489
32.56667	26247
32.57500	27010
32.58333	27815
32.59167	28628
32.60000	29469
32.60833	30336
32.61667	31207
32.62500	32116
32.63333	33019
32.64167	33956
32.65000	34901
32.65833	35861
32.66667	36854
32.67500	37847
32.68333	38884
32.69167	39919
32.70000	40974
32.70833	42043
32.71667	43102
32.72500	44188
32.73333	45255
32.74167	46348
32.75000	47441
32.75833	48538
32.76667	49661
32.77500	50765
32.78333	51898
32.79167	53011
32.80000	54127
32.80833	55243
32.81667	56334
32.82500	57441
32.83333	58512
32.84167	59590
32.85000	60650
32.85833	61695
32.86667	62744
32.87500	63756
32.88333	64774
32.89167	65754
32.90000	66716
32.90833	67659
32.91667	68559
32.92500	69452
32.93333	70296
32.94167	71124
32.95000	71917
32.95833	72676
32.96667	73418
32.97500	74110
32.98333	74782
32.99167	75407
33.00000	75994
33.00833	76546
33.01667	77046
33.02500	77517
33.03333	77938
33.04167	78325
33.05000	78672
33.05833	78974
33.06667	79241
33.07500	79459
33.08333	79638
33.09167	79772
33.10000	79863
33.10833	79913
33.11667	79919
33.12500	79880
33.13333	79799
33.14167	79673
33.15000	79507
33.15833	79296
33.16667	79039
33.17500	78748
33.18333	78412
33.19167	78047
33.20000	77647
33.20833	77212
33.21667	76749
33.22500	76240
33.23333	75708
33.24167	75129
33.25000	74522
33.25833	73886
33.26667	73214
33.27500	72532
33.28333	71809
33.29167	71077
33.30000	70319
33.30833	69539
33.31667	68752
33.32500	67928
33.33333	67103
33.34167	66239
33.35000	65363
33.35833	64474
33.36667	63559
33.37500	62655
33.38333	61724
33.39167	60803
33.40000	59870
33.40833	58927
33.41667	57994
33.42500	57035
33.43333	56093
33.44167	55128
33.45000	54166
33.45833	53209
33.46667	52239
33.47500	51295
33.48333	50335
33.49167	49398
33.50000	48461
33.50833	47525
33.51667	46610
33.52500	45679
33.53333	44775
33.54167	43862
33.55000	42964
33.55833	42081
33.56667	41195
33.57500	40340
33.58333	39478
33.59167	38644
33.60000	37815
33.60833	36994
33.61667	36196
33.62500	35390
33.63333	34614
33.64167	33836
33.65000	33076
33.65833	32333
33.66667	31591
33.67500	30880
33.68333	30167
33.69167	29481
33.70000	28803
33.70833	28135
33.71667	27490
33.72500	26842
33.73333	26221
33.74167	25602
33.75000	25000
33.75833	24414
33.76667	23831
33.77500	23275
33.78333	22722
33.79167	22189
33.80000	21666
33.80833	21150
33.81667	20653
33.82500	20155
33.83333	19679
33.84167	19206
33.85000	18747
33.85833	18303
33.86667	17864
33.87500	17445
33.88333	17026
33.89167	16622
33.90000	16224
33.90833	15831
33.91667	15455
33.92500	15082
33.93333	14728
33.94167	14379
33.95000	14041
33.95833	13713
33.96667	13387
33.97500	13076
33.98333	12767
33.99167	12471
34.00000	12180
34.00833	11895
34.01667	11620
34.02500	11346
34.03333	11083
34.04167	10822
34.05000	10570
34.05833	10325
34.06667	10082
34.07500	9849
34.08333	9617
34.09167	9395
34.10000	9178
34.10833	8967
34.11667	8764
34.12500	8562
34.13333	8369
34.14167	8177
34.15000	7989
34.15833	7808
34.16667	7629
34.17500	7458
34.18333	7287
34.19167	7124
34.20000	6966
34.20833	6810
34.21667	6661
34.22500	6512
34.23333	6369
34.24167	6227
34.25000	6089
34.25833	5956
34.26667	5826
34.27500	5701
34.28333	5576
34.29167	5454
34.30000	5334
34.30833	5216
34.31667	5103
34.32500	4991
34.33333	4884
34.34167	4779
34.35000	4676
34.35833	4574
34.36667	4472
34.37500	4375
34.38333	4278
34.39167	4186
34.40000	4097
34.40833	4011
34.41667	3929
34.42500	3847
34.43333	3769
34.44167	3692
34.45000	3616
34.45833	3543
34.46667	3470
34.47500	3400
34.48333	3330
34.49167	3262
34.50000	3195
34.50833	3128
34.51667	3064
34.52500	3000
34.53333	2939
34.54167	2879
34.55000	2820
34.55833	2762
34.56667	2704
34.57500	2649
34.58333	2594
34.59167	2542
34.60000	2493
34.60833	2446
34.61667	2401
34.62500	2354
34.63333	2308
34.64167	2261
34.65000	2216
34.65833	2174
34.66667	2134
34.67500	2098
34.68333	2062
34.69167	2026
34.70000	1991
34.70833	1955
34.71667	1920
34.72500	1884
34.73333	1849
34.74167	1813
34.75000	1777
34.75833	1743
34.76667	1709
34.77500	1679
34.78333	1651
34.79167	1625
34.80000	1600
34.80833	1574
34.81667	1550
34.82500	1527
34.83333	1505
34.84167	1484
34.85000	1463
34.85833	1441
34.86667	1418
34.87500	1394
34.88333	1370
34.89167	1348
34.90000	1326
34.90833	1306
34.91667	1288
34.92500	1271
34.93333	1256
34.94167	1242
34.95000	1228
34.95833	1214
34.96667	1199
34.97500	1184
34.98333	1168
34.99167	1153
35.00000	1140
35.00833	1127
35.01667	1116
35.02500	1106
35.03333	1095
35.04167	1083
35.05000	1071
35.05833	1058
35.06667	1045
35.07500	1033
35.08333	1022
35.09167	1012
35.10000	1003
35.10833	995
35.11667	986
35.12500	976
35.13333	965
35.14167	954
35.15000	943
35.15833	933
35.16667	924
35.17500	916
35.18333	909
35.19167	901
35.20000	892
35.20833	883
35.21667	872
35.22500	859
35.23333	848
35.24167	839
35.25000	830
35.25833	820
35.26667	808
35.27500	796
35.28333	784
35.29167	774
35.30000	768
35.30833	764
35.31667	760
35.32500	752
35.33333	741
35.34167	729
35.35000	716
35.35833	704
35.36667	693
35.37500	682
35.38333	671
35.39167	660
35.40000	649
35.40833	639
35.41667	628
35.42500	617
35.43333	606
35.44167	595
35.45000	584
35.45833	575
35.46667	567
35.47500	558
35.48333	548
35.49167	537
35.50000	527
35.50833	517
35.51667	507
35.52500	497
35.53333	486
35.54167	473
35.55000	459
35.55833	447
35.56667	436
35.57500	425
35.58333	414
35.59167	403
35.60000	392
35.60833	382
35.61667	371
35.62500	361
35.63333	352
35.64167	342
35.65000	332
35.65833	322
35.66667	310
35.67500	299
35.68333	289
35.69167	279
35.70000	271
35.70833	262
35.71667	254
35.72500	244
35.73333	234
35.74167	224
35.75000	215
35.75833	206
35.76667	196
35.77500	186
35.78333	176
35.79167	167
35.80000	159
35.80833	152
35.81667	146
35.82500	140
35.83333	134
35.84167	127
35.85000	118
35.85833	110
35.86667	103
35.87500	96
35.88333	91
35.89167	86
35.90000	82
35.90833	79
35.91667	74
35.92500	68
35.93333	60
35.94167	49
35.95000	38
35.95833	29
35.96667	21
35.97500	16
35.98333	12
35.99167	9
36.00000	5
36.00833	1
36.01667	-4
36.02500	-10
36.03333	-14
36.04167	-18
36.05000	-20
36.05833	-21
36.06667	-21
36.07500	-22
36.08333	-23
36.09167	-26
36.10000	-32
36.10833	-38
36.11667	-44
36.12500	-50
36.13333	-55
36.14167	-59
36.15000	-60
36.15833	-60
36.16667	-59
36.17500	-57
36.18333	-56
36.19167	-56
36.20000	-57
36.20833	-59
36.21667	-63
36.22500	-66
36.23333	-68
36.24167	-70
36.25000	-70
36.25833	-70
36.26667	-70
36.27500	-70
36.28333	-70
36.29167	-71
36.30000	-72
36.30833	-73
36.31667	-74
36.32500	-75
36.33333	-76
36.34167	-77
36.35000	-76
36.35833	-76
36.36667	-75
36.37500	-74
36.38333	-75
36.39167	-77
36.40000	-80
36.40833	-84
36.41667	-87
36.42500	-89
36.43333	-88
36.44167	-87
36.45000	-85
36.45833	-83
36.46667	-82
36.47500	-81
36.48333	-79
36.49167	-77
36.50000	-75
36.50833	-75
36.51667	-76
36.52500	-79
36.53333	-83
36.54167	-87
36.55000	-90
36.55833	-92
36.56667	-92
36.57500	-90
36.58333	-88
36.59167	-85
36.60000	-83
36.60833	-84
36.61667	-86
36.62500	-88
36.63333	-90
36.64167	-90
36.65000	-89
36.65833	-88
36.66667	-86
36.67500	-85
36.68333	-84
36.69167	-83
36.70000	-82
36.70833	-82
36.71667	-81
36.72500	-81
36.73333	-81
36.74167	-81
36.75000	-80
36.75833	-78
36.76667	-77
36.77500	-76
36.78333	-76
36.79167	-74
36.80000	-72
36.80833	-68
36.81667	-64
36.82500	-61
36.83333	-57
36.84167	-55
36.85000	-54
36.85833	-54
36.86667	-55
36.87500	-57
36.88333	-59
36.89167	-60
36.90000	-60
36.90833	-59
36.91667	-56
36.92500	-54
36.93333	-50
36.94167	-45
36.95000	-41
36.95833	-39
36.96667	-39
36.97500	-40
36.98333	-42
36.99167	-44
37.00000	-43
37.00833	-41
37.01667	-38
37.02500	-35
37.03333	-32
37.04167	-29
37.05000	-26
37.05833	-25
37.06667	-24
37.07500	-24
37.08333	-24
37.09167	-21
37.10000	-17
37.10833	-11
37.11667	-7
37.12500	-5
37.13333	-6
37.14167	-10
37.15000	-15
37.15833	-19
37.16667	-22
37.17500	-24
37.18333	-24
37.19167	-24
37.20000	-25
37.20833	-26
37.21667	-29
37.22500	-31
37.23333	-34
37.24167	-36
37.25000	-38
37.25833	-40
37.26667	-41
37.27500	-42
37.28333	-43
37.29167	-44
37.30000	-45
37.30833	-46
37.31667	-48
37.32500	-49
37.33333	-50
37.34167	-52
37.35000	-56
37.35833	-63
37.36667	-72
37.37500	-82
37.38333	-91
37.39167	-99
37.40000	-103
37.40833	-105
37.41667	-106
37.42500	-105
37.43333	-105
37.44167	-106
37.45000	-109
37.45833	-113
37.46667	-120
37.47500	-126
37.48333	-132
37.49167	-136
37.50000	-139
37.50833	-140
37.51667	-141
37.52500	-142
37.53333	-143
37.54167	-145
37.55000	-147
37.55833	-148
37.56667	-149
37.57500	-150
37.58333	-151
37.59167	-152
37.60000	-155
37.60833	-158
37.61667	-162
37.62500	-166
37.63333	-170
37.64167	-175
37.65000	-178
37.65833	-181
37.66667	-185
37.67500	-188
37.68333	-191
37.69167	-194
37.70000	-195
37.70833	-194
37.71667	-193
37.72500	-192
37.73333	-192
37.74167	-193
37.75000	-196
37.75833	-198
37.76667	-199
37.77500	-199
37.78333	-201
37.79167	-204
37.80000	-207
37.80833	-211
37.81667	-215
37.82500	-218
37.83333	-221
37.84167	-222
37.85000	-221
37.85833	-220
37.86667	-218
37.87500	-215
37.88333	-212
37.89167	-210
37.90000	-207
37.90833	-206
37.91667	-205
37.92500	-207
37.93333	-210
37.94167	-212
37.95000	-214
37.95833	-215
37.96667	-214
37.97500	-212
37.98333	-209
37.99167	-206
38.00000	-203
38.00833	-201
38.01667	-200
38.02500	-201
38.03333	-203
38.04167	-205
38.05000	-207
38.05833	-209
38.06667	-212
38.07500	-213
38.08333	-212
38.09167	-210
38.10000	-208
38.10833	-205
38.11667	-204
38.12500	-204
38.13333	-206
38.14167	-208
38.15000	-210
38.15833	-211
38.16667	-210
38.17500	-209
38.18333	-208
38.19167	-208
38.20000	-209
38.20833	-211
38.21667	-213
38.22500	-214
38.23333	-214
38.24167	-212
38.25000	-210
38.25833	-208
38.26667	-207
38.27500	-208
38.28333	-210
38.29167	-213
38.30000	-216
38.30833	-218
38.31667	-220
38.32500	-220
38.33333	-220
38.34167	-221
38.35000	-222
38.35833	-224
38.36667	-225
38.37500	-227
38.38333	-229
38.39167	-231
38.40000	-233
38.40833	-234
38.41667	-235
38.42500	-237
38.43333	-238
38.44167	-239
38.45000	-240
38.45833	-241
38.46667	-241
38.47500	-240
38.48333	-240
38.49167	-242
38.50000	-245
38.50833	-249
38.51667	-255
38.52500	-262
38.53333	-267
38.54167	-270
38.55000	-271
38.55833	-271
38.56667	-270
38.57500	-270
38.58333	-271
38.59167	-273
38.60000	-275
38.60833	-278
38.61667	-281
38.62500	-286
38.63333	-290
38.64167	-292
38.65000	-293
38.65833	-294
38.66667	-297
38.67500	-302
38.68333	-307
38.69167	-312
38.70000	-314
38.70833	-314
38.71667	-313
38.72500	-312
38.73333	-311
38.74167	-312
38.75000	-313
38.75833	-315
38.76667	-316
38.77500	-317
38.78333	-318
38.79167	-320
38.80000	-323
38.80833	-327
38.81667	-332
38.82500	-336
38.83333	-341
38.84167	-345
38.85000	-348
38.85833	-351
38.86667	-353
38.87500	-355
38.88333	-357
38.89167	-358
38.90000	-360
38.90833	-361
38.91667	-363
38.92500	-366
38.93333	-370
38.94167	-373
38.95000	-376
38.95833	-377
38.96667	-375
38.97500	-374
38.98333	-373
38.99167	-373
39.00000	-373
39.00833	-375
39.01667	-378
39.02500	-381
39.03333	-386
39.04167	-390
39.05000	-393
39.05833	-396
39.06667	-398
39.07500	-400
39.08333	-401
39.09167	-403
39.10000	-404
39.10833	-406
39.11667	-408
39.12500	-411
39.13333	-413
39.14167	-414
39.15000	-415
39.15833	-414
39.16667	-411
39.17500	-408
39.18333	-404
39.19167	-403
39.20000	-404
39.20833	-407
39.21667	-411
39.22500	-412
39.23333	-412
39.24167	-412
39.25000	-414
39.25833	-416
39.26667	-419
39.27500	-421
39.28333	-421
39.29167	-419
39.30000	-419
39.30833	-420
39.31667	-424
39.32500	-430
39.33333	-435
39.34167	-438
39.35000	-438
39.35833	-435
39.36667	-429
39.37500	-424
39.38333	-422
39.39167	-422
39.40000	-425
39.40833	-429
39.41667	-432
39.42500	-434
39.43333	-437
39.44167	-439
39.45000	-440
39.45833	-439
39.46667	-436
39.47500	-432
39.48333	-431
39.49167	-432
39.50000	-435
39.50833	-440
39.51667	-443
39.52500	-446
39.53333	-448
39.54167	-449
39.55000	-448
39.55833	-448
39.56667	-447
39.57500	-447
39.58333	-448
39.59167	-450
39.60000	-453
39.60833	-455
39.61667	-456
39.62500	-455
39.63333	-453
39.64167	-453
39.65000	-453
39.65833	-455
39.66667	-457
39.67500	-460
39.68333	-462
39.69167	-464
39.70000	-466
39.70833	-467
39.71667	-468
39.72500	-470
39.73333	-471
39.74167	-473
39.75000	-474
39.75833	-474
39.76667	-474
39.77500	-473
39.78333	-471
39.79167	-470
39.80000	-469
39.80833	-469
39.81667	-469
39.82500	-469
39.83333	-468
39.84167	-468
39.85000	-470
39.85833	-471
39.86667	-471
39.87500	-470
39.88333	-468
39.89167	-464
39.90000	-461
39.90833	-458
39.91667	-455
39.92500	-453
39.93333	-451
39.94167	-449
39.95000	-446
39.95833	-441
39.96667	-435
39.97500	-428
39.98333	-421
39.99167	-414
40.00000	-408
40.00833	-402
40.01667	-396
40.02500	-389
40.03333	-381
40.04167	-374
40.05000	-366
40.05833	-358
40.06667	-348
40.07500	-337
40.08333	-325
40.09167	-312
40.10000	-298
40.10833	-284
40.11667	-269
40.12500	-253
40.13333	-236
40.14167	-217
40.15000	-196
40.15833	-172
40.16667	-147
40.17500	-121
40.18333	-96
40.19167	-71
40.20000	-43
40.20833	-13
40.21667	19
40.22500	55
40.23333	92
40.24167	131
40.25000	171
40.25833	214
40.26667	260
40.27500	307
40.28333	356
40.29167	406
40.30000	459
40.30833	516
40.31667	574
40.32500	636
40.33333	699
40.34167	764
40.35000	830
40.35833	899
40.36667	973
40.37500	1047
40.38333	1126
40.39167	1207
40.40000	1289
40.40833	1375
40.41667	1462
40.42500	1555
40.43333	1650
40.44167	1749
40.45000	1850
40.45833	1952
40.46667	2057
40.47500	2162
40.48333	2272
40.49167	2384
40.50000	2500
40.50833	2619
40.51667	2739
40.52500	2865
40.53333	2990
40.54167	3120
40.55000	3250
40.55833	3382
40.56667	3517
40.57500	3652
40.58333	3792
40.59167	3932
40.60000	4074
40.60833	4217
40.61667	4359
40.62500	4505
40.63333	4648
40.64167	4794
40.65000	4941
40.65833	5086
40.66667	5235
40.67500	5381
40.68333	5532
40.69167	5681
40.70000	5829
40.70833	5980
40.71667	6128
40.72500	6281
40.73333	6429
40.74167	6577
40.75000	6722
40.75833	6864
40.76667	7005
40.77500	7144
40.78333	7287
40.79167	7428
40.80000	7567
40.80833	7705
40.81667	7837
40.82500	7967
40.83333	8092
40.84167	8216
40.85000	8337
40.85833	8455
40.86667	8573
40.87500	8686
40.88333	8799
40.89167	8906
40.90000	9009
40.90833	9109
40.91667	9202
40.92500	9293
40.93333	9377
40.94167	9457
40.95000	9532
40.95833	9603
40.96667	9671
40.97500	9736
40.98333	9799
40.99167	9858
41.00000	9913
41.00833	9964
41.01667	10008
41.02500	10047
41.03333	10078
41.04167	10104
41.05000	10124
41.05833	10141
41.06667	10154
41.07500	10162
41.08333	10164
41.09167	10160
41.10000	10150
41.10833	10136
41.11667	10117
41.12500	10094
41.13333	10068
41.14167	10037
41.15000	10003
41.15833	9963
41.16667	9919
41.17500	9871
41.18333	9816
41.19167	9758
41.20000	9696
41.20833	9629
41.21667	9561
41.22500	9488
41.23333	9413
41.24167	9332
41.25000	9247
41.25833	9157
41.26667	9061
41.27500	8965
41.28333	8863
41.29167	8763
41.30000	8660
41.30833	8557
41.31667	8453
41.32500	8345
41.33333	8236
41.34167	8121
41.35000	8002
41.35833	7882
41.36667	7758
41.37500	7636
41.38333	7511
41.39167	7386
41.40000	7261
41.40833	7134
41.41667	7009
41.42500	6881
41.43333	6756
41.44167	6630
41.45000	6503
41.45833	6377
41.46667	6248
41.47500	6120
41.48333	5988
41.49167	5859
41.50000	5731
41.50833	5605
41.51667	5483
41.52500	5359
41.53333	5237
41.54167	5113
41.55000	4989
41.55833	4865
41.56667	4739
41.57500	4618
41.58333	4497
41.59167	4380
41.60000	4263
41.60833	4147
41.61667	4033
41.62500	3918
41.63333	3807
41.64167	3696
41.65000	3589
41.65833	3485
41.66667	3381
41.67500	3281
41.68333	3180
41.69167	3081
41.70000	2983
41.70833	2886
41.71667	2794
41.72500	2704
41.73333	2619
41.74167	2537
41.75000	2456
41.75833	2376
41.76667	2295
41.77500	2216
41.78333	2136
41.79167	2057
41.80000	1981
41.80833	1905
41.81667	1834
41.82500	1765
41.83333	1699
41.84167	1637
41.85000	1577
41.85833	1520
41.86667	1464
41.87500	1410
41.88333	1355
41.89167	1301
41.90000	1247
41.90833	1194
41.91667	1142
41.92500	1090
41.93333	1041
41.94167	992
41.95000	945
41.95833	902
41.96667	860
41.97500	821
41.98333	783
41.99167	747
42.00000	712
42.00833	677
42.01667	643
42.02500	608
42.03333	575
42.04167	540
42.05000	505
42.05833	472
42.06667	440
42.07500	410
42.08333	381
42.09167	354
42.10000	328
42.10833	302
42.11667	277
42.12500	254
42.13333	234
42.14167	214
42.15000	195
42.15833	175
42.16667	154
42.17500	133
42.18333	112
42.19167	93
42.20000	75
42.20833	60
42.21667	44
42.22500	27
42.23333	9
42.24167	-10
42.25000	-29
42.25833	-48
42.26667	-65
42.27500	-81
42.28333	-95
42.29167	-108
42.30000	-118
42.30833	-127
42.31667	-136
42.32500	-145
42.33333	-154
42.34167	-162
42.35000	-169
42.35833	-176
42.36667	-184
42.37500	-193
42.38333	-205
42.39167	-219
42.40000	-233
42.40833	-246
42.41667	-258
42.42500	-268
42.43333	-277
42.44167	-284
42.45000	-290
42.45833	-295
42.46667	-300
42.47500	-306
42.48333	-311
42.49167	-318
42.50000	-325
42.50833	-334
42.51667	-342
42.52500	-351
42.53333	-358
42.54167	-363
42.55000	-367
42.55833	-370
42.56667	-373
42.57500	-376
42.58333	-380
42.59167	-385
42.60000	-391
42.60833	-397
42.61667	-403
42.62500	-409
42.63333	-413
42.64167	-417
42.65000	-421
42.65833	-423
42.66667	-425
42.67500	-426
42.68333	-428
42.69167	-431
42.70000	-435
42.70833	-440
42.71667	-446
42.72500	-453
42.73333	-460
42.74167	-466
42.75000	-471
42.75833	-474
42.76667	-475
42.77500	-475
42.78333	-476
42.79167	-478
42.80000	-482
42.80833	-486
42.81667	-490
42.82500	-494
42.83333	-497
42.84167	-500
42.85000	-502
42.85833	-504
42.86667	-504
42.87500	-506
42.88333	-508
42.89167	-510
42.90000	-511
42.90833	-510
42.91667	-509
42.92500	-509
42.93333	-511
42.94167	-515
42.95000	-520
42.95833	-524
42.96667	-526
42.97500	-527
42.98333	-527
42.99167	-527
43.00000	-527
43.00833	-529
43.01667	-531
43.02500	-534
43.03333	-537
43.04167	-540
43.05000	-542
43.05833	-544
43.06667	-545
43.07500	-546
43.08333	-548
43.09167	-551
43.10000	-553
43.10833	-555
43.11667	-557
43.12500	-557
43.13333	-557
43.14167	-556
43.15000	-557
43.15833	-558
43.16667	-559
43.17500	-560
43.18333	-559
43.19167	-558
43.20000	-556
43.20833	-556
43.21667	-556
43.22500	-557
43.23333	-560
43.24167	-562
43.25000	-564
43.25833	-566
43.26667	-567
43.27500	-568
43.28333	-569
43.29167	-569
43.30000	-570
43.30833	-572
43.31667	-576
43.32500	-580
43.33333	-582
43.34167	-583
43.35000	-581
43.35833	-581
43.36667	-581
43.37500	-582
43.38333	-584
43.39167	-586
43.40000	-587
43.40833	-589
43.41667	-591
43.42500	-593
43.43333	-596
43.44167	-598
43.45000	-599
43.45833	-599
43.46667	-597
43.47500	-597
43.48333	-597
43.49167	-598
43.50000	-599
43.50833	-601
43.51667	-601
43.52500	-600
43.53333	-598
43.54167	-597
43.55000	-595
43.55833	-594
43.56667	-591
43.57500	-590
43.58333	-590
43.59167	-592
43.60000	-595
43.60833	-599
43.61667	-601
43.62500	-604
43.63333	-605
43.64167	-605
43.65000	-604
43.65833	-603
43.66667	-602
43.67500	-601
43.68333	-601
43.69167	-602
43.70000	-602
43.70833	-602
43.71667	-602
43.72500	-602
43.73333	-602
43.74167	-602
43.75000	-602
43.75833	-603
43.76667	-605
43.77500	-607
43.78333	-610
43.79167	-612
43.80000	-612
43.80833	-611
43.81667	-609
43.82500	-607
43.83333	-606
43.84167	-605
43.85000	-607
43.85833	-610
43.86667	-614
43.87500	-618
43.88333	-622
43.89167	-624
43.90000	-624
43.90833	-623
43.91667	-621
43.92500	-621
43.93333	-622
43.94167	-622
43.95000	-622
43.95833	-621
43.96667	-619
43.97500	-617
43.98333	-616
43.99167	-616
44.00000	-615
44.00833	-614
44.01667	-614
44.02500	-613
44.03333	-614
44.04167	-616
44.05000	-617
44.05833	-618
44.06667	-618
44.07500	-617
44.08333	-615
44.09167	-614
44.10000	-613
44.10833	-614
44.11667	-616
44.12500	-619
44.13333	-623
44.14167	-625
44.15000	-627
44.15833	-628
44.16667	-629
44.17500	-629
44.18333	-630
44.19167	-630
44.20000	-630
44.20833	-629
44.21667	-629
44.22500	-631
44.23333	-634
44.24167	-636
44.25000	-638
44.25833	-637
44.26667	-635
44.27500	-631
44.28333	-627
44.29167	-624
44.30000	-622
44.30833	-622
44.31667	-624
44.32500	-626
44.33333	-627
44.34167	-627
44.35000	-626
44.35833	-624
44.36667	-623
44.37500	-622
44.38333	-623
44.39167	-625
44.40000	-627
44.40833	-628
44.41667	-627
44.42500	-623
44.43333	-619
44.44167	-616
44.45000	-615
44.45833	-616
44.46667	-618
44.47500	-620
44.48333	-622
44.49167	-622
44.50000	-621
44.50833	-619
44.51667	-617
44.52500	-615
44.53333	-614
44.54167	-613
44.55000	-614
44.55833	-616
44.56667	-617
44.57500	-618
44.58333	-617
44.59167	-615
44.60000	-612
44.60833	-610
44.61667	-609
44.62500	-611
44.63333	-613
44.64167	-616
44.65000	-619
44.65833	-621
44.66667	-621
44.67500	-619
44.68333	-617
44.69167	-613
44.70000	-610
44.70833	-607
44.71667	-606
44.72500	-607
44.73333	-608
44.74167	-609
44.75000	-608
44.75833	-606
44.76667	-604
44.77500	-600
44.78333	-598
44.79167	-596
44.80000	-595
44.80833	-596
44.81667	-598
44.82500	-598
44.83333	-598
44.84167	-595
44.85000	-591
44.85833	-588
44.86667	-585
44.87500	-584
44.88333	-583
44.89167	-583
44.90000	-584
44.90833	-583
44.91667	-582
44.92500	-580
44.93333	-577
44.94167	-574
44.95000	-572
44.95833	-569
44.96667	-568
44.97500	-567
44.98333	-566
44.99167	-564
45.00000	-563
45.00833	-561
45.01667	-558
45.02500	-556
45.03333	-554
45.04167	-552
45.05000	-551
45.05833	-550
45.06667	-551
45.07500	-552
45.08333	-552
45.09167	-552
45.10000	-551
45.10833	-549
45.11667	-548
45.12500	-546
45.13333	-543
45.14167	-540
45.15000	-537
45.15833	-535
45.16667	-535
45.17500	-537
45.18333	-540
45.19167	-543
45.20000	-545
45.20833	-546
45.21667	-545
45.22500	-542
45.23333	-537
45.24167	-531
45.25000	-526
45.25833	-522
45.26667	-520
45.27500	-520
45.28333	-521
45.29167	-523
45.30000	-524
45.30833	-524
45.31667	-524
45.32500	-524
45.33333	-522
45.34167	-519
45.35000	-516
45.35833	-514
45.36667	-512
45.37500	-512
45.38333	-513
45.39167	-515
45.40000	-517
45.40833	-519
45.41667	-520
45.42500	-521
45.43333	-521
45.44167	-520
45.45000	-519
45.45833	-517
45.46667	-515
45.47500	-513
45.48333	-512
45.49167	-511
45.50000	-513
45.50833	-515
45.51667	-518
45.52500	-521
45.53333	-523
45.54167	-523
45.55000	-523
45.55833	-523
45.56667	-524
45.57500	-525
45.58333	-526
45.59167	-528
45.60000	-529
45.60833	-530
45.61667	-532
45.62500	-535
45.63333	-538
45.64167	-541
45.65000	-543
45.65833	-543
45.66667	-542
45.67500	-540
45.68333	-537
45.69167	-535
45.70000	-535
45.70833	-535
45.71667	-537
45.72500	-541
45.73333	-546
45.74167	-552
45.75000	-559
45.75833	-565
45.76667	-569
45.77500	-572
45.78333	-575
45.79167	-576
45.80000	-577
45.80833	-577
45.81667	-575
45.82500	-571
45.83333	-567
45.84167	-564
45.85000	-562
45.85833	-562
45.86667	-563
45.87500	-566
45.88333	-570
45.89167	-574
45.90000	-577
45.90833	-578
45.91667	-579
45.92500	-579
45.93333	-581
45.94167	-583
45.95000	-586
45.95833	-589
45.96667	-593
45.97500	-596
45.98333	-598
45.99167	-600
46.00000	-600
46.00833	-599
46.01667	-599
46.02500	-599
46.03333	-600
46.04167	-601
46.05000	-602
46.05833	-603
46.06667	-603
46.07500	-604
46.08333	-605
46.09167	-608
46.10000	-610
46.10833	-611
46.11667	-611
46.12500	-610
46.13333	-608
46.14167	-607
46.15000	-607
46.15833	-607
46.16667	-608
46.17500	-610
46.18333	-613
46.19167	-617
46.20000	-620
46.20833	-623
46.21667	-624
46.22500	-624
46.23333	-624
46.24167	-624
46.25000	-626
46.25833	-628
46.26667	-631
46.27500	-635
46.28333	-638
46.29167	-641
46.30000	-644
46.30833	-645
46.31667	-645
46.32500	-645
46.33333	-644
46.34167	-645
46.35000	-648
46.35833	-650
46.36667	-652
46.37500	-653
46.38333	-652
46.39167	-649
46.40000	-647
46.40833	-645
46.41667	-645
46.42500	-647
46.43333	-650
46.44167	-653
46.45000	-656
46.45833	-657
46.46667	-657
46.47500	-655
46.48333	-654
46.49167	-653
46.50000	-654
46.50833	-656
46.51667	-658
46.52500	-660
46.53333	-662
46.54167	-663
46.55000	-663
46.55833	-664
46.56667	-667
46.57500	-669
46.58333	-672
46.59167	-673
46.60000	-674
46.60833	-673
46.61667	-672
46.62500	-671
46.63333	-670
46.64167	-668
46.65000	-666
46.65833	-663
46.66667	-661
46.67500	-659
46.68333	-658
46.69167	-659
46.70000	-661
46.70833	-663
46.71667	-665
46.72500	-666
46.73333	-666
46.74167	-668
46.75000	-671
46.75833	-674
46.76667	-676
46.77500	-677
46.78333	-676
46.79167	-674
46.80000	-671
46.80833	-668
46.81667	-665
46.82500	-663
46.83333	-663
46.84167	-663
46.85000	-663
46.85833	-663
46.86667	-662
46.87500	-662
46.88333	-664
46.89167	-669
46.90000	-673
46.90833	-676
46.91667	-676
46.92500	-673
46.93333	-668
46.94167	-662
46.95000	-659
46.95833	-659
46.96667	-661
46.97500	-663
46.98333	-665
46.99167	-665
47.00000	-665
47.00833	-665
47.01667	-664
47.02500	-665
47.03333	-666
47.04167	-666
47.05000	-665
47.05833	-663
47.06667	-662
47.07500	-661
47.08333	-661
47.09167	-662
47.10000	-663
47.10833	-665
47.11667	-667
47.12500	-668
47.13333	-668
47.14167	-667
47.15000	-665
47.15833	-664
47.16667	-664
47.17500	-666
47.18333	-670
47.19167	-673
47.20000	-677
47.20833	-680
47.21667	-682
47.22500	-682
47.23333	-680
47.24167	-677
47.25000	-674
47.25833	-670
47.26667	-668
47.27500	-665
47.28333	-662
47.29167	-660
47.30000	-657
47.30833	-653
47.31667	-650
47.32500	-648
47.33333	-648
47.34167	-649
47.35000	-651
47.35833	-652
47.36667	-651
47.37500	-649
47.38333	-648
47.39167	-646
47.40000	-645
47.40833	-644
47.41667	-642
47.42500	-640
47.43333	-639
47.44167	-639
47.45000	-640
47.45833	-643
47.46667	-645
47.47500	-645
47.48333	-643
47.49167	-641
47.50000	-637
47.50833	-632
47.51667	-628
47.52500	-624
47.53333	-622
47.54167	-620
47.55000	-621
47.55833	-622
47.56667	-624
47.57500	-625
47.58333	-625
47.59167	-623
47.60000	-620
47.60833	-618
47.61667	-615
47.62500	-613
47.63333	-612
47.64167	-611
47.65000	-610
47.65833	-609
47.66667	-609
47.67500	-610
47.68333	-610
47.69167	-609
47.70000	-609
47.70833	-608
47.71667	-607
47.72500	-606
47.73333	-605
47.74167	-603
47.75000	-601
47.75833	-599
47.76667	-598
47.77500	-596
47.78333	-596
47.79167	-597
47.80000	-599
47.80833	-600
47.81667	-601
47.82500	-601
47.83333	-599
47.84167	-596
47.85000	-593
47.85833	-592
47.86667	-593
47.87500	-596
47.88333	-599
47.89167	-602
47.90000	-602
47.90833	-600
47.91667	-596
47.92500	-593
47.93333	-590
47.94167	-587
47.95000	-586
47.95833	-586
47.96667	-587
47.97500	-590
47.98333	-592
47.99167	-593
48.00000	-593
48.00833	-591
48.01667	-590
48.02500	-591
48.03333	-593
48.04167	-597
48.05000	-602
48.05833	-606
48.06667	-609
48.07500	-611
48.08333	-611
48.09167	-609
48.10000	-605
48.10833	-600
48.11667	-597
48.12500	-597
48.13333	-599
48.14167	-601
48.15000	-604
48.15833	-607
48.16667	-609
48.17500	-610
48.18333	-611
48.19167	-611
48.20000	-610
48.20833	-609
48.21667	-608
48.22500	-608
48.23333	-609
48.24167	-610
48.25000	-610
48.25833	-611
48.26667	-614
48.27500	-616
48.28333	-619
48.29167	-621
48.30000	-623
48.30833	-624
48.31667	-626
48.32500	-626
48.33333	-625
48.34167	-622
48.35000	-619
48.35833	-618
48.36667	-619
48.37500	-621
48.38333	-625
48.39167	-628
48.40000	-629
48.40833	-628
48.41667	-627
48.42500	-625
48.43333	-623
48.44167	-622
48.45000	-623
48.45833	-624
48.46667	-625
48.47500	-625
48.48333	-626
48.49167	-627
48.50000	-630
48.50833	-632
48.51667	-634
48.52500	-634
48.53333	-632
48.54167	-630
48.55000	-628
48.55833	-628
48.56667	-629
48.57500	-632
48.58333	-635
48.59167	-638
48.60000	-640
48.60833	-640
48.61667	-640
48.62500	-640
48.63333	-640
48.64167	-641
48.65000	-643
48.65833	-644
48.66667	-645
48.67500	-646
48.68333	-647
48.69167	-647
48.70000	-646
48.70833	-645
48.71667	-645
48.72500	-646
48.73333	-647
48.74167	-650
48.75000	-652
48.75833	-654
48.76667	-654
48.77500	-655
48.78333	-656
48.79167	-658
48.80000	-660
48.80833	-662
48.81667	-663
48.82500	-662
48.83333	-661
48.84167	-660
48.85000	-659
48.85833	-658
48.86667	-657
48.87500	-657
48.88333	-656
48.89167	-657
48.90000	-658
48.90833	-659
48.91667	-659
48.92500	-660
48.93333	-662
48.94167	-664
48.95000	-666
48.95833	-668
48.96667	-670
48.97500	-672
48.98333	-673
48.99167	-673
49.00000	-671
49.00833	-669
49.01667	-667
49.02500	-667
49.03333	-667
49.04167	-667
49.05000	-666
49.05833	-665
49.06667	-665
49.07500	-665
49.08333	-666
49.09167	-669
49.10000	-672
49.10833	-675
49.11667	-677
49.12500	-678
49.13333	-678
49.14167	-678
49.15000	-679
49.15833	-678
49.16667	-676
49.17500	-674
49.18333	-671
49.19167	-670
49.20000	-670
49.20833	-671
49.21667	-671
49.22500	-671
49.23333	-670
49.24167	-670
49.25000	-672
49.25833	-675
49.26667	-679
49.27500	-682
49.28333	-683
49.29167	-682
49.30000	-682
49.30833	-680
49.31667	-680
49.32500	-680
49.33333	-681
49.34167	-682
49.35000	-682
49.35833	-681
49.36667	-678
49.37500	-676
49.38333	-675
49.39167	-676
49.40000	-679
49.40833	-683
49.41667	-686
49.42500	-688
49.43333	-689
49.44167	-689
49.45000	-690
49.45833	-692
49.46667	-693
49.47500	-694
49.48333	-695
49.49167	-695
49.50000	-695
49.50833	-695
49.51667	-695
49.52500	-694
49.53333	-693
49.54167	-692
49.55000	-690
49.55833	-688
49.56667	-686
49.57500	-683
49.58333	-680
49.59167	-678
49.60000	-678
49.60833	-679
49.61667	-681
49.62500	-682
49.63333	-684
49.64167	-685
49.65000	-686
49.65833	-687
49.66667	-687
49.67500	-688
49.68333	-687
49.69167	-686
49.70000	-686
49.70833	-688
49.71667	-689
49.72500	-690
49.73333	-691
49.74167	-689
49.75000	-687
49.75833	-684
49.76667	-682
49.77500	-681
49.78333	-682
49.79167	-683
49.80000	-685
49.80833	-686
49.81667	-686
49.82500	-687
49.83333	-687
49.84167	-687
49.85000	-687
49.85833	-686
49.86667	-686
49.87500	-687
49.88333	-689
49.89167	-690
49.90000	-691
49.90833	-689
49.91667	-687
49.92500	-684
49.93333	-681
49.94167	-679
49.95000	-677
49.95833	-677
49.96667	-680
49.97500	-685
49.98333	-692
49.99167	-698
50.00000	-701
50.00833	-701
50.01667	-697
50.02500	-690
50.03333	-682
50.04167	-676
50.05000	-672
50.05833	-672
50.06667	-676
50.07500	-682
50.08333	-687
50.09167	-691
50.10000	-692
50.10833	-692
50.11667	-689
50.12500	-685
50.13333	-681
50.14167	-678
50.15000	-676
50.15833	-677
50.16667	-680
50.17500	-683
50.18333	-685
50.19167	-687
50.20000	-688
50.20833	-689
50.21667	-689
50.22500	-688
50.23333	-687
50.24167	-684
50.25000	-680
50.25833	-677
50.26667	-673
50.27500	-671
50.28333	-671
50.29167	-672
50.30000	-672
50.30833	-672
50.31667	-671
50.32500	-670
50.33333	-670
50.34167	-669
50.35000	-670
50.35833	-670
50.36667	-670
50.37500	-669
50.38333	-670
50.39167	-671
50.40000	-672
50.40833	-671
50.41667	-669
50.42500	-666
50.43333	-662
50.44167	-659
50.45000	-656
50.45833	-654
50.46667	-652
50.47500	-651
50.48333	-652
50.49167	-653
50.50000	-654
50.50833	-654
50.51667	-654
50.52500	-653
50.53333	-653
50.54167	-651
50.55000	-650
50.55833	-647
50.56667	-643
50.57500	-640
50.58333	-637
50.59167	-635
50.60000	-634
50.60833	-635
50.61667	-637
50.62500	-639
50.63333	-640
50.64167	-640
50.65000	-638
50.65833	-635
50.66667	-632
50.67500	-629
50.68333	-627
50.69167	-626
50.70000	-627
50.70833	-628
50.71667	-629
50.72500	-628
50.73333	-626
50.74167	-625
50.75000	-624
50.75833	-623
50.76667	-623
50.77500	-622
50.78333	-622
50.79167	-621
50.80000	-621
50.80833	-623
50.81667	-624
50.82500	-625
50.83333	-625
50.84167	-624
50.85000	-621
50.85833	-618
50.86667	-615
50.87500	-613
50.88333	-612
50.89167	-611
50.90000	-609
50.90833	-607
50.91667	-605
50.92500	-605
50.93333	-606
50.94167	-606
50.95000	-604
50.95833	-601
50.96667	-598
50.97500	-595
50.98333	-595
50.99167	-596
51.00000	-599
51.00833	-602
51.01667	-604
51.02500	-603
51.03333	-602
51.04167	-599
51.05000	-597
51.05833	-597
51.06667	-599
51.07500	-602
51.08333	-606
51.09167	-608
51.10000	-609
51.10833	-607
51.11667	-606
51.12500	-604
51.13333	-603
51.14167	-604
51.15000	-605
51.15833	-606
51.16667	-605
51.17500	-603
51.18333	-600
51.19167	-597
51.20000	-596
51.20833	-597
51.21667	-599
51.22500	-602
51.23333	-606
51.24167	-610
51.25000	-613
51.25833	-616
51.26667	-618
51.27500	-620
51.28333	-621
51.29167	-621
51.30000	-622
51.30833	-623
51.31667	-624
51.32500	-626
51.33333	-627
51.34167	-628
51.35000	-627
51.35833	-626
51.36667	-624
51.37500	-623
51.38333	-622
51.39167	-622
51.40000	-623
51.40833	-625
51.41667	-626
51.42500	-628
51.43333	-629
51.44167	-631
51.45000	-634
51.45833	-636
51.46667	-638
51.47500	-640
51.48333	-640
51.49167	-640
51.50000	-641
51.50833	-644
51.51667	-648
51.52500	-650
51.53333	-652
51.54167	-652
51.55000	-651
51.55833	-650
51.56667	-650
51.57500	-651
51.58333	-653
51.59167	-655
51.60000	-659
51.60833	-661
51.61667	-661
51.62500	-659
51.63333	-655
51.64167	-651
51.65000	-646
51.65833	-645
51.66667	-646
51.67500	-649
51.68333	-653
51.69167	-656
51.70000	-657
51.70833	-657
51.71667	-656
51.72500	-656
51.73333	-658
51.74167	-660
51.75000	-663
51.75833	-666
51.76667	-668
51.77500	-668
51.78333	-669
51.79167	-669
51.80000	-669
51.80833	-668
51.81667	-667
51.82500	-668
51.83333	-670
51.84167	-673
51.85000	-676
51.85833	-679
51.86667	-682
51.87500	-684
51.88333	-685
51.89167	-685
51.90000	-683
51.90833	-680
51.91667	-679
51.92500	-677
51.93333	-677
51.94167	-677
51.95000	-679
51.95833	-681
51.96667	-683
51.97500	-685
51.98333	-686
51.99167	-688
52.00000	-688
52.00833	-686
52.01667	-684
52.02500	-680
52.03333	-677
52.04167	-673
52.05000	-671
52.05833	-670
52.06667	-670
52.07500	-672
52.08333	-675
52.09167	-678
52.10000	-682
52.10833	-685
52.11667	-687
52.12500	-689
52.13333	-690
52.14167	-690
52.15000	-691
52.15833	-691
52.16667	-691
52.17500	-690
52.18333	-689
52.19167	-688
52.20000	-687
52.20833	-687
52.21667	-688
52.22500	-688
52.23333	-688
52.24167	-689
52.25000	-690
52.25833	-691
52.26667	-691
52.27500	-692
52.28333	-691
52.29167	-691
52.30000	-691
52.30833	-693
52.31667	-696
52.32500	-699
52.33333	-702
52.34167	-703
52.35000	-704
52.35833	-702
52.36667	-700
52.37500	-697
52.38333	-694
52.39167	-693
52.40000	-691
52.40833	-690
52.41667	-689
52.42500	-689
52.43333	-690
52.44167	-692
52.45000	-694
52.45833	-696
52.46667	-697
52.47500	-697
52.48333	-697
52.49167	-697
52.50000	-697
52.50833	-697
52.51667	-696
52.52500	-694
52.53333	-691
52.54167	-690
52.55000	-690
52.55833	-692
52.56667	-693
52.57500	-694
52.58333	-695
52.59167	-694
52.60000	-693
52.60833	-692
52.61667	-690
52.62500	-688
52.63333	-686
52.64167	-685
52.65000	-685
52.65833	-686
52.66667	-687
52.67500	-688
52.68333	-689
52.69167	-688
52.70000	-687
52.70833	-687
52.71667	-688
52.72500	-691
52.73333	-696
52.74167	-701
52.75000	-705
52.75833	-708
52.76667	-709
52.77500	-707
52.78333	-703
52.79167	-698
52.80000	-694
52.80833	-690
52.81667	-689
52.82500	-689
52.83333	-690
52.84167	-691
52.85000	-691
52.85833	-690
52.86667	-688
52.87500	-687
52.88333	-687
52.89167	-689
52.90000	-691
52.90833	-693
52.91667	-694
52.92500	-693
52.93333	-693
52.94167	-693
52.95000	-694
52.95833	-696
52.96667	-696
52.97500	-695
52.98333	-692
52.99167	-690
53.00000	-688
53.00833	-688
53.01667	-689
53.02500	-690
53.03333	-692
53.04167	-693
53.05000	-693
53.05833	-692
53.06667	-691
53.07500	-691
53.08333	-691
53.09167	-692
53.10000	-693
53.10833	-693
53.11667	-692
53.12500	-690
53.13333	-689
53.14167	-688
53.15000	-690
53.15833	-691
53.16667	-693
53.17500	-694
53.18333	-693
53.19167	-691
53.20000	-689
53.20833	-688
53.21667	-686
53.22500	-685
53.23333	-684
53.24167	-684
53.25000	-685
53.25833	-687
53.26667	-687
53.27500	-685
53.28333	-681
53.29167	-676
53.30000	-673
53.30833	-670
53.31667	-669
53.32500	-668
53.33333	-667
53.34167	-665
53.35000	-663
53.35833	-660
53.36667	-657
53.37500	-654
53.38333	-651
53.39167	-647
53.40000	-643
53.40833	-640
53.41667	-637
53.42500	-634
53.43333	-631
53.44167	-628
53.45000	-624
53.45833	-620
53.46667	-615
53.47500	-608
53.48333	-601
53.49167	-593
53.50000	-586
53.50833	-580
53.51667	-574
53.52500	-568
53.53333	-561
53.54167	-552
53.55000	-542
53.55833	-532
53.56667	-521
53.57500	-512
53.58333	-504
53.59167	-495
53.60000	-487
53.60833	-479
53.61667	-471
53.62500	-460
53.63333	-450
53.64167	-439
53.65000	-428
53.65833	-417
53.66667	-404
53.67500	-389
53.68333	-371
53.69167	-352
53.70000	-331
53.70833	-310
53.71667	-289
53.72500	-268
53.73333	-248
53.74167	-228
53.75000	-207
53.75833	-186
53.76667	-165
53.77500	-143
53.78333	-119
53.79167	-94
53.80000	-67
53.80833	-39
53.81667	-11
53.82500	18
53.83333	47
53.84167	78
53.85000	111
53.85833	144
53.86667	178
53.87500	213
53.88333	250
53.89167	289
53.90000	330
53.90833	374
53.91667	417
53.92500	461
53.93333	506
53.94167	553
53.95000	603
53.95833	655
53.96667	711
53.97500	765
53.98333	821
53.99167	876
54.00000	933
54.00833	993
54.01667	1054
54.02500	1119
54.03333	1184
54.04167	1251
54.05000	1319
54.05833	1388
54.06667	1462
54.07500	1537
54.08333	1616
54.09167	1697
54.10000	1780
54.10833	1865
54.11667	1950
54.12500	2040
54.13333	2129
54.14167	2223
54.15000	2318
54.15833	2413
54.16667	2511
54.17500	2608
54.18333	2709
54.19167	2810
54.20000	2916
54.20833	3026
54.21667	3139
54.22500	3257
54.23333	3375
54.24167	3497
54.25000	3619
54.25833	3742
54.26667	3868
54.27500	3994
54.28333	4126
54.29167	4257
54.30000	4392
54.30833	4532
54.31667	4671
54.32500	4816
54.33333	4960
54.34167	5109
54.35000	5259
54.35833	5411
54.36667	5569
54.37500	5724
54.38333	5884
54.39167	6043
54.40000	6203
54.40833	6367
54.41667	6531
54.42500	6703
54.43333	6874
54.44167	7050
54.45000	7227
54.45833	7404
54.46667	7585
54.47500	7763
54.48333	7947
54.49167	8131
54.50000	8320
54.50833	8514
54.51667	8707
54.52500	8904
54.53333	9098
54.54167	9294
54.55000	9490
54.55833	9687
54.56667	9890
54.57500	10089
54.58333	10293
54.59167	10495
54.60000	10698
54.60833	10904
54.61667	11110
54.62500	11324
54.63333	11537
54.64167	11754
54.65000	11972
54.65833	12186
54.66667	12404
54.67500	12617
54.68333	12835
54.69167	13050
54.70000	13265
54.70833	13494
54.71667	13729
54.72500	13952
54.73333	14160
54.74167	14370
54.75000	14582
54.75833	14794
54.76667	15011
54.77500	15218
54.78333	15434
54.79167	15672
54.80000	15909
54.80833	16129
54.81667	16334
54.82500	16543
54.83333	16747
54.84167	16956
54.85000	17166
54.85833	17375
54.86667	17588
54.87500	17797
54.88333	18013
54.89167	18241
54.90000	18465
54.90833	18670
54.91667	18862
54.92500	19055
54.93333	19242
54.94167	19434
54.95000	19640
54.95833	19846
54.96667	20038
54.97500	20216
54.98333	20395
54.99167	20574
55.00000	20754
55.00833	20937
55.01667	21115
55.02500	21294
55.03333	21468
55.04167	21641
55.05000	21811
55.05833	21972
55.06667	22142
55.07500	22321
55.08333	22491
55.09167	22644
55.10000	22792
55.10833	22940
55.11667	23083
55.12500	23226
55.13333	23365
55.14167	23502
55.15000	23637
55.15833	23768
55.16667	23899
55.17500	24024
55.18333	24147
55.19167	24266
55.20000	24381
55.20833	24495
55.21667	24604
55.22500	24714
55.23333	24817
55.24167	24916
55.25000	25020
55.25833	25121
55.26667	25213
55.27500	25294
55.28333	25371
55.29167	25446
55.30000	25517
55.30833	25587
55.31667	25654
55.32500	25721
55.33333	25785
55.34167	25848
55.35000	25909
55.35833	25964
55.36667	26014
55.37500	26059
55.38333	26098
55.39167	26133
55.40000	26165
55.40833	26194
55.41667	26219
55.42500	26242
55.43333	26262
55.44167	26282
55.45000	26299
55.45833	26313
55.46667	26324
55.47500	26331
55.48333	26333
55.49167	26333
55.50000	26331
55.50833	26328
55.51667	26323
55.52500	26314
55.53333	26302
55.54167	26286
55.55000	26266
55.55833	26242
55.56667	26212
55.57500	26179
55.58333	26143
55.59167	26104
55.60000	26062
55.60833	26017
55.61667	25971
55.62500	25922
55.63333	25872
55.64167	25821
55.65000	25769
55.65833	25715
55.66667	25657
55.67500	25597
55.68333	25533
55.69167	25468
55.70000	25400
55.70833	25329
55.71667	25257
55.72500	25181
55.73333	25104
55.74167	25026
55.75000	24946
55.75833	24865
55.76667	24781
55.77500	24697
55.78333	24609
55.79167	24521
55.80000	24432
55.80833	24339
55.81667	24246
55.82500	24148
55.83333	24050
55.84167	23950
55.85000	23850
55.85833	23751
55.86667	23649
55.87500	23546
55.88333	23438
55.89167	23330
55.90000	23220
55.90833	23108
55.91667	22998
55.92500	22885
55.93333	22774
55.94167	22660
55.95000	22544
55.95833	22430
55.96667	22312
55.97500	22196
55.98333	22078
55.99167	21961
56.00000	21841
56.00833	21719
56.01667	21597
56.02500	21470
56.03333	21346
56.04167	21222
56.05000	21099
56.05833	20979
56.06667	20857
56.07500	20736
56.08333	20612
56.09167	20487
56.10000	20362
56.10833	20234
56.11667	20110
56.12500	19983
56.13333	19860
56.14167	19735
56.15000	19610
56.15833	19486
56.16667	19359
56.17500	19234
56.18333	19107
56.19167	18981
56.20000	18854
56.20833	18726
56.21667	18600
56.22500	18470
56.23333	18344
56.24167	18216
56.25000	18088
56.25833	17961
56.26667	17830
56.27500	17703
56.28333	17574
56.29167	17449
56.30000	17325
56.30833	17202
56.31667	17081
56.32500	16957
56.33333	16835
56.34167	16711
56.35000	16587
56.35833	16463
56.36667	16336
56.37500	16213
56.38333	16088
56.39167	15967
56.40000	15847
56.40833	15725
56.41667	15607
56.42500	15486
56.43333	15366
56.44167	15245
56.45000	15123
56.45833	15005
56.46667	14886
56.47500	14772
56.48333	14657
56.49167	14543
56.50000	14428
56.50833	14310
56.51667	14194
56.52500	14075
56.53333	13960
56.54167	13845
56.55000	13732
56.55833	13622
56.56667	13510
56.57500	13402
56.58333	13291
56.59167	13182
56.60000	13076
56.60833	12971
56.61667	12869
56.62500	12765
56.63333	12662
56.64167	12557
56.65000	12451
56.65833	12345
56.66667	12238
56.67500	12132
56.68333	12025
56.69167	11920
56.70000	11817
56.70833	11715
56.71667	11617
56.72500	11519
56.73333	11425
56.74167	11329
56.75000	11234
56.75833	11140
56.76667	11045
56.77500	10952
56.78333	10858
56.79167	10765
56.80000	10673
56.80833	10581
56.81667	10492
56.82500	10401
56.83333	10313
56.84167	10226
56.85000	10139
56.85833	10054
56.86667	9969
56.87500	9886
56.88333	9799
56.89167	9712
56.90000	9624
56.90833	9535
56.91667	9449
56.92500	9363
56.93333	9280
56.94167	9196
56.95000	9112
56.95833	9030
56.96667	8947
56.97500	8867
56.98333	8788
56.99167	8712
57.00000	8636
57.00833	8560
57.01667	8486
57.02500	8410
57.03333	8337
57.04167	8263
57.05000	8190
57.05833	8118
57.06667	8045
57.07500	7974
57.08333	7902
57.09167	7830
57.10000	7758
57.10833	7687
57.11667	7618
57.12500	7549
57.13333	7482
57.14167	7415
57.15000	7348
57.15833	7282
57.16667	7214
57.17500	7148
57.18333	7081
57.19167	7016
57.20000	6952
57.20833	6889
57.21667	6828
57.22500	6768
57.23333	6710
57.24167	6652
57.25000	6595
57.25833	6539
57.26667	6482
57.27500	6426
57.28333	6370
57.29167	6314
57.30000	6259
57.30833	6202
57.31667	6146
57.32500	6091
57.33333	6036
57.34167	5981
57.35000	5925
57.35833	5871
57.36667	5816
57.37500	5765
57.38333	5714
57.39167	5665
57.40000	5615
57.40833	5565
57.41667	5516
57.42500	5467
57.43333	5418
57.44167	5368
57.45000	5317
57.45833	5268
57.46667	5218
57.47500	5172
57.48333	5127
57.49167	5083
57.50000	5039
57.50833	4993
57.51667	4948
57.52500	4903
57.53333	4859
57.54167	4815
57.55000	4772
57.55833	4730
57.56667	4688
57.57500	4646
57.58333	4605
57.59167	4563
57.60000	4520
57.60833	4476
57.61667	4433
57.62500	4391
57.63333	4350
57.64167	4310
57.65000	4271
57.65833	4233
57.66667	4195
57.67500	4159
57.68333	4122
57.69167	4086
57.70000	4051
57.70833	4016
57.71667	3982
57.72500	3947
57.73333	3912
57.74167	3876
57.75000	3839
57.75833	3803
57.76667	3766
57.77500	3731
57.78333	3698
57.79167	3665
57.80000	3632
57.80833	3597
57.81667	3564
57.82500	3531
57.83333	3501
57.84167	3471
57.85000	3443
57.85833	3416
57.86667	3387
57.87500	3359
57.88333	3329
57.89167	3299
57.90000	3268
57.90833	3236
57.91667	3205
57.92500	3174
57.93333	3145
57.94167	3118
57.95000	3091
57.95833	3065
57.96667	3039
57.97500	3013
57.98333	2987
57.99167	2961
58.00000	2935
58.00833	2908
58.01667	2882
58.02500	2854
58.03333	2826
58.04167	2798
58.05000	2771
58.05833	2747
58.06667	2724
58.07500	2702
58.08333	2680
58.09167	2657
58.10000	2635
58.10833	2613
58.11667	2591
58.12500	2568
58.13333	2545
58.14167	2522
58.15000	2498
58.15833	2475
58.16667	2451
58.17500	2429
58.18333	2407
58.19167	2384
58.20000	2361
58.20833	2338
58.21667	2314
58.22500	2289
58.23333	2266
58.24167	2246
58.25000	2228
58.25833	2210
58.26667	2191
58.27500	2172
58.28333	2153
58.29167	2134
58.30000	2116
58.30833	2098
58.31667	2078
58.32500	2056
58.33333	2034
58.34167	2012
58.35000	1992
58.35833	1974
58.36667	1957
58.37500	1940
58.38333	1923
58.39167	1905
58.40000	1887
58.40833	1868
58.41667	1851
58.42500	1833
58.43333	1816
58.44167	1799
58.45000	1781
58.45833	1765
58.46667	1748
58.47500	1732
58.48333	1718
58.49167	1704
58.50000	1690
58.50833	1676
58.51667	1660
58.52500	1643
58.53333	1626
58.54167	1610
58.55000	1593
58.55833	1577
58.56667	1561
58.57500	1546
58.58333	1532
58.59167	1519
58.60000	1508
58.60833	1497
58.61667	1484
58.62500	1470
58.63333	1456
58.64167	1442
58.65000	1429
58.65833	1417
58.66667	1406
58.67500	1394
58.68333	1381
58.69167	1366
58.70000	1352
58.70833	1337
58.71667	1324
58.72500	1312
58.73333	1300
58.74167	1289
58.75000	1278
58.75833	1266
58.76667	1253
58.77500	1240
58.78333	1226
58.79167	1212
58.80000	1198
58.80833	1184
58.81667	1171
58.82500	1157
58.83333	1145
58.84167	1135
58.85000	1124
58.85833	1114
58.86667	1104
58.87500	1096
58.88333	1088
58.89167	1081
58.90000	1074
58.90833	1066
58.91667	1057
58.92500	1048
58.93333	1039
58.94167	1029
58.95000	1019
58.95833	1007
58.96667	995
58.97500	983
58.98333	970
58.99167	957
59.00000	945
59.00833	934
59.01667	924
59.02500	916
59.03333	908
59.04167	901
59.05000	893
59.05833	884
59.06667	873
59.07500	863
59.08333	852
59.09167	842
59.10000	832
59.10833	824
59.11667	816
59.12500	808
59.13333	800
59.14167	792
59.15000	784
59.15833	776
59.16667	767
59.17500	759
59.18333	751
59.19167	741
59.20000	732
59.20833	723
59.21667	714
59.22500	707
59.23333	700
59.24167	693
59.25000	684
59.25833	676
59.26667	667
59.27500	660
59.28333	653
59.29167	646
59.30000	639
59.30833	631
59.31667	624
59.32500	617
59.33333	612
59.34167	607
59.35000	602
59.35833	596
59.36667	587
59.37500	578
59.38333	569
59.39167	560
59.40000	554
59.40833	548
59.41667	542
59.42500	535
59.43333	527
59.44167	521
59.45000	515
59.45833	510
59.46667	505
59.47500	499
59.48333	492
59.49167	485
59.50000	477
59.50833	469
59.51667	461
59.52500	453
59.53333	446
59.54167	441
59.55000	436
59.55833	432
59.56667	428
59.57500	423
59.58333	418
59.59167	413
59.60000	408
59.60833	403
59.61667	397
59.62500	389
59.63333	382
59.64167	374
59.65000	366
59.65833	359
59.66667	353
59.67500	348
59.68333	343
59.69167	337
59.70000	332
59.70833	326
59.71667	321
59.72500	317
59.73333	314
59.74167	310
59.75000	307
59.75833	304
59.76667	301
59.77500	297
59.78333	293
59.79167	289
59.80000	283
59.80833	277
59.81667	271
59.82500	265
59.83333	259
59.84167	254
59.85000	249
59.85833	243
59.86667	237
59.87500	231
59.88333	224
59.89167	219
59.90000	214
59.90833	209
59.91667	204
59.92500	200
59.93333	196
59.94167	192
59.95000	189
59.95833	187
59.96667	186
59.97500	185
59.98333	182
59.99167	177
60.00000	172
