# Supplementary material for: How J-chain ensures the assembly of immunoglobulin IgM pentamers
Source: EMBO J. 2024 Dec 4;44(2):505–33. doi: 10.1038/s44318-024-00317-9 (PMC11729874; doi:10.1038/s44318-024-00317-9)
Supplement: Supplementary file 5 — Source data Fig. 3 [file 44318_2024_317_MOESM5_ESM.zip › Figure 3/3B/repeat 3 Cu4 + JC/20231122 Cu4tp_JC_WT_6h_3.txt]

[Header]
Application Name	LCsolution
Version	1.25
Data File Name	D:\Xenia\JC Oligomerisation kinetics\20231122 Cu4tp_JC_WT_6h_3.lcd
Output Date	27.12.2023
Output Time	11:20:45

[Configuration]
# of Detectors	2
Detector ID	Detector A	Detector B
Detector Name	Detector A	Detector B
# of Channels	2	1

[LC Chromatogram(Detector A-Ch1)]
Interval(msec)	500
# of Points	7201
Start Time(min)	0.000
End Time(min)	60.000
Intensity Units	mV
Intensity Multiplier	0.001
Wavelength(nm)	280
R.Time (min)	Intensity
0.00000	5
0.00833	5
0.01667	0
0.02500	-0
0.03333	-0
0.04167	-2
0.05000	-4
0.05833	-8
0.06667	-13
0.07500	-19
0.08333	-22
0.09167	-23
0.10000	-21
0.10833	-17
0.11667	-14
0.12500	-12
0.13333	-11
0.14167	-11
0.15000	-12
0.15833	-12
0.16667	-13
0.17500	-14
0.18333	-14
0.19167	-13
0.20000	-12
0.20833	-11
0.21667	-12
0.22500	-15
0.23333	-20
0.24167	-25
0.25000	-28
0.25833	-30
0.26667	-31
0.27500	-30
0.28333	-28
0.29167	-25
0.30000	-22
0.30833	-18
0.31667	-16
0.32500	-14
0.33333	-14
0.34167	-14
0.35000	-14
0.35833	-12
0.36667	-11
0.37500	-11
0.38333	-12
0.39167	-14
0.40000	-15
0.40833	-13
0.41667	-9
0.42500	-5
0.43333	-3
0.44167	-2
0.45000	-3
0.45833	-3
0.46667	-3
0.47500	-3
0.48333	-3
0.49167	-4
0.50000	-4
0.50833	-4
0.51667	-3
0.52500	-2
0.53333	-0
0.54167	0
0.55000	-2
0.55833	-7
0.56667	-13
0.57500	-19
0.58333	-22
0.59167	-22
0.60000	-20
0.60833	-19
0.61667	-18
0.62500	-18
0.63333	-19
0.64167	-19
0.65000	-18
0.65833	-16
0.66667	-14
0.67500	-13
0.68333	-13
0.69167	-14
0.70000	-16
0.70833	-19
0.71667	-21
0.72500	-24
0.73333	-25
0.74167	-25
0.75000	-24
0.75833	-22
0.76667	-21
0.77500	-20
0.78333	-19
0.79167	-20
0.80000	-20
0.80833	-19
0.81667	-16
0.82500	-11
0.83333	-7
0.84167	-6
0.85000	-9
0.85833	-15
0.86667	-21
0.87500	-23
0.88333	-23
0.89167	-21
0.90000	-18
0.90833	-16
0.91667	-17
0.92500	-18
0.93333	-17
0.94167	-15
0.95000	-12
0.95833	-10
0.96667	-8
0.97500	-9
0.98333	-10
0.99167	-10
1.00000	-9
1.00833	-9
1.01667	-9
1.02500	-11
1.03333	-12
1.04167	-12
1.05000	-12
1.05833	-11
1.06667	-12
1.07500	-16
1.08333	-19
1.09167	-21
1.10000	-21
1.10833	-21
1.11667	-21
1.12500	-21
1.13333	-20
1.14167	-19
1.15000	-15
1.15833	-12
1.16667	-10
1.17500	-12
1.18333	-14
1.19167	-16
1.20000	-17
1.20833	-16
1.21667	-14
1.22500	-11
1.23333	-9
1.24167	-7
1.25000	-6
1.25833	-7
1.26667	-9
1.27500	-14
1.28333	-19
1.29167	-24
1.30000	-27
1.30833	-28
1.31667	-29
1.32500	-29
1.33333	-31
1.34167	-33
1.35000	-35
1.35833	-34
1.36667	-31
1.37500	-26
1.38333	-21
1.39167	-16
1.40000	-13
1.40833	-11
1.41667	-13
1.42500	-17
1.43333	-24
1.44167	-31
1.45000	-35
1.45833	-35
1.46667	-34
1.47500	-31
1.48333	-28
1.49167	-29
1.50000	-31
1.50833	-33
1.51667	-33
1.52500	-32
1.53333	-30
1.54167	-28
1.55000	-26
1.55833	-23
1.56667	-21
1.57500	-20
1.58333	-20
1.59167	-21
1.60000	-23
1.60833	-23
1.61667	-23
1.62500	-24
1.63333	-26
1.64167	-28
1.65000	-30
1.65833	-31
1.66667	-31
1.67500	-29
1.68333	-27
1.69167	-26
1.70000	-25
1.70833	-24
1.71667	-23
1.72500	-22
1.73333	-21
1.74167	-21
1.75000	-21
1.75833	-22
1.76667	-24
1.77500	-25
1.78333	-26
1.79167	-25
1.80000	-24
1.80833	-23
1.81667	-25
1.82500	-27
1.83333	-29
1.84167	-31
1.85000	-31
1.85833	-30
1.86667	-27
1.87500	-23
1.88333	-20
1.89167	-19
1.90000	-20
1.90833	-24
1.91667	-29
1.92500	-34
1.93333	-37
1.94167	-39
1.95000	-38
1.95833	-37
1.96667	-34
1.97500	-31
1.98333	-28
1.99167	-26
2.00000	-23
2.00833	-22
2.01667	-21
2.02500	-22
2.03333	-23
2.04167	-24
2.05000	-25
2.05833	-27
2.06667	-28
2.07500	-29
2.08333	-28
2.09167	-26
2.10000	-23
2.10833	-21
2.11667	-20
2.12500	-21
2.13333	-23
2.14167	-26
2.15000	-28
2.15833	-31
2.16667	-33
2.17500	-33
2.18333	-31
2.19167	-30
2.20000	-29
2.20833	-28
2.21667	-29
2.22500	-31
2.23333	-34
2.24167	-38
2.25000	-41
2.25833	-43
2.26667	-44
2.27500	-43
2.28333	-40
2.29167	-37
2.30000	-34
2.30833	-32
2.31667	-31
2.32500	-29
2.33333	-29
2.34167	-28
2.35000	-27
2.35833	-25
2.36667	-22
2.37500	-21
2.38333	-20
2.39167	-20
2.40000	-20
2.40833	-21
2.41667	-23
2.42500	-24
2.43333	-25
2.44167	-27
2.45000	-30
2.45833	-32
2.46667	-32
2.47500	-29
2.48333	-25
2.49167	-19
2.50000	-14
2.50833	-11
2.51667	-12
2.52500	-15
2.53333	-18
2.54167	-22
2.55000	-25
2.55833	-27
2.56667	-27
2.57500	-26
2.58333	-24
2.59167	-21
2.60000	-19
2.60833	-18
2.61667	-19
2.62500	-22
2.63333	-27
2.64167	-32
2.65000	-36
2.65833	-39
2.66667	-41
2.67500	-42
2.68333	-42
2.69167	-41
2.70000	-38
2.70833	-34
2.71667	-29
2.72500	-25
2.73333	-23
2.74167	-23
2.75000	-25
2.75833	-27
2.76667	-28
2.77500	-28
2.78333	-28
2.79167	-29
2.80000	-32
2.80833	-37
2.81667	-41
2.82500	-44
2.83333	-44
2.84167	-41
2.85000	-38
2.85833	-36
2.86667	-35
2.87500	-34
2.88333	-34
2.89167	-34
2.90000	-33
2.90833	-30
2.91667	-27
2.92500	-24
2.93333	-23
2.94167	-23
2.95000	-26
2.95833	-29
2.96667	-31
2.97500	-32
2.98333	-32
2.99167	-32
3.00000	-34
3.00833	-35
3.01667	-34
3.02500	-32
3.03333	-28
3.04167	-23
3.05000	-19
3.05833	-15
3.06667	-13
3.07500	-13
3.08333	-15
3.09167	-18
3.10000	-21
3.10833	-26
3.11667	-31
3.12500	-35
3.13333	-37
3.14167	-37
3.15000	-34
3.15833	-30
3.16667	-27
3.17500	-27
3.18333	-29
3.19167	-32
3.20000	-34
3.20833	-34
3.21667	-33
3.22500	-31
3.23333	-32
3.24167	-33
3.25000	-36
3.25833	-38
3.26667	-39
3.27500	-38
3.28333	-36
3.29167	-34
3.30000	-34
3.30833	-33
3.31667	-33
3.32500	-33
3.33333	-32
3.34167	-30
3.35000	-29
3.35833	-30
3.36667	-31
3.37500	-32
3.38333	-33
3.39167	-34
3.40000	-33
3.40833	-31
3.41667	-29
3.42500	-28
3.43333	-26
3.44167	-26
3.45000	-27
3.45833	-30
3.46667	-34
3.47500	-38
3.48333	-41
3.49167	-42
3.50000	-41
3.50833	-39
3.51667	-37
3.52500	-35
3.53333	-34
3.54167	-33
3.55000	-32
3.55833	-32
3.56667	-32
3.57500	-30
3.58333	-28
3.59167	-26
3.60000	-23
3.60833	-22
3.61667	-23
3.62500	-25
3.63333	-27
3.64167	-29
3.65000	-31
3.65833	-33
3.66667	-34
3.67500	-35
3.68333	-34
3.69167	-33
3.70000	-31
3.70833	-29
3.71667	-26
3.72500	-23
3.73333	-20
3.74167	-19
3.75000	-19
3.75833	-21
3.76667	-24
3.77500	-26
3.78333	-28
3.79167	-29
3.80000	-28
3.80833	-29
3.81667	-30
3.82500	-32
3.83333	-34
3.84167	-37
3.85000	-39
3.85833	-42
3.86667	-42
3.87500	-41
3.88333	-38
3.89167	-34
3.90000	-30
3.90833	-27
3.91667	-26
3.92500	-25
3.93333	-25
3.94167	-27
3.95000	-28
3.95833	-29
3.96667	-30
3.97500	-31
3.98333	-33
3.99167	-35
4.00000	-37
4.00833	-38
4.01667	-37
4.02500	-35
4.03333	-34
4.04167	-34
4.05000	-32
4.05833	-29
4.06667	-25
4.07500	-21
4.08333	-20
4.09167	-23
4.10000	-28
4.10833	-33
4.11667	-36
4.12500	-37
4.13333	-36
4.14167	-35
4.15000	-34
4.15833	-35
4.16667	-35
4.17500	-36
4.18333	-35
4.19167	-34
4.20000	-31
4.20833	-29
4.21667	-27
4.22500	-24
4.23333	-22
4.24167	-18
4.25000	-15
4.25833	-13
4.26667	-13
4.27500	-15
4.28333	-18
4.29167	-21
4.30000	-25
4.30833	-28
4.31667	-30
4.32500	-32
4.33333	-33
4.34167	-35
4.35000	-36
4.35833	-38
4.36667	-38
4.37500	-36
4.38333	-34
4.39167	-30
4.40000	-26
4.40833	-24
4.41667	-24
4.42500	-25
4.43333	-27
4.44167	-29
4.45000	-30
4.45833	-31
4.46667	-31
4.47500	-33
4.48333	-35
4.49167	-38
4.50000	-40
4.50833	-42
4.51667	-43
4.52500	-46
4.53333	-49
4.54167	-52
4.55000	-54
4.55833	-53
4.56667	-50
4.57500	-44
4.58333	-37
4.59167	-32
4.60000	-28
4.60833	-26
4.61667	-27
4.62500	-28
4.63333	-29
4.64167	-28
4.65000	-27
4.65833	-27
4.66667	-27
4.67500	-29
4.68333	-31
4.69167	-32
4.70000	-33
4.70833	-33
4.71667	-31
4.72500	-29
4.73333	-28
4.74167	-28
4.75000	-30
4.75833	-33
4.76667	-36
4.77500	-39
4.78333	-42
4.79167	-44
4.80000	-43
4.80833	-41
4.81667	-38
4.82500	-34
4.83333	-29
4.84167	-25
4.85000	-22
4.85833	-21
4.86667	-20
4.87500	-20
4.88333	-20
4.89167	-18
4.90000	-17
4.90833	-16
4.91667	-16
4.92500	-17
4.93333	-17
4.94167	-18
4.95000	-18
4.95833	-17
4.96667	-16
4.97500	-17
4.98333	-18
4.99167	-19
5.00000	-21
5.00833	-22
5.01667	-23
5.02500	-24
5.03333	-25
5.04167	-27
5.05000	-29
5.05833	-32
5.06667	-36
5.07500	-40
5.08333	-44
5.09167	-46
5.10000	-46
5.10833	-45
5.11667	-43
5.12500	-41
5.13333	-40
5.14167	-39
5.15000	-36
5.15833	-32
5.16667	-29
5.17500	-26
5.18333	-23
5.19167	-23
5.20000	-25
5.20833	-28
5.21667	-30
5.22500	-31
5.23333	-31
5.24167	-31
5.25000	-32
5.25833	-34
5.26667	-34
5.27500	-33
5.28333	-31
5.29167	-28
5.30000	-25
5.30833	-24
5.31667	-25
5.32500	-29
5.33333	-34
5.34167	-39
5.35000	-45
5.35833	-50
5.36667	-52
5.37500	-51
5.38333	-46
5.39167	-38
5.40000	-30
5.40833	-25
5.41667	-24
5.42500	-25
5.43333	-27
5.44167	-30
5.45000	-31
5.45833	-31
5.46667	-30
5.47500	-31
5.48333	-34
5.49167	-39
5.50000	-43
5.50833	-46
5.51667	-46
5.52500	-43
5.53333	-39
5.54167	-34
5.55000	-31
5.55833	-31
5.56667	-31
5.57500	-32
5.58333	-32
5.59167	-31
5.60000	-28
5.60833	-27
5.61667	-27
5.62500	-28
5.63333	-28
5.64167	-28
5.65000	-26
5.65833	-25
5.66667	-26
5.67500	-31
5.68333	-37
5.69167	-41
5.70000	-43
5.70833	-41
5.71667	-37
5.72500	-33
5.73333	-31
5.74167	-30
5.75000	-32
5.75833	-34
5.76667	-38
5.77500	-41
5.78333	-45
5.79167	-49
5.80000	-52
5.80833	-54
5.81667	-55
5.82500	-53
5.83333	-50
5.84167	-47
5.85000	-43
5.85833	-38
5.86667	-34
5.87500	-30
5.88333	-27
5.89167	-25
5.90000	-25
5.90833	-27
5.91667	-29
5.92500	-31
5.93333	-31
5.94167	-31
5.95000	-31
5.95833	-33
5.96667	-36
5.97500	-40
5.98333	-43
5.99167	-45
6.00000	-44
6.00833	-41
6.01667	-38
6.02500	-34
6.03333	-32
6.04167	-32
6.05000	-34
6.05833	-37
6.06667	-39
6.07500	-39
6.08333	-37
6.09167	-35
6.10000	-31
6.10833	-29
6.11667	-28
6.12500	-28
6.13333	-28
6.14167	-29
6.15000	-29
6.15833	-27
6.16667	-26
6.17500	-26
6.18333	-28
6.19167	-31
6.20000	-33
6.20833	-34
6.21667	-33
6.22500	-30
6.23333	-26
6.24167	-22
6.25000	-20
6.25833	-20
6.26667	-22
6.27500	-26
6.28333	-30
6.29167	-32
6.30000	-32
6.30833	-30
6.31667	-28
6.32500	-26
6.33333	-25
6.34167	-25
6.35000	-26
6.35833	-27
6.36667	-29
6.37500	-31
6.38333	-31
6.39167	-30
6.40000	-27
6.40833	-24
6.41667	-21
6.42500	-19
6.43333	-19
6.44167	-20
6.45000	-21
6.45833	-21
6.46667	-19
6.47500	-18
6.48333	-16
6.49167	-15
6.50000	-16
6.50833	-17
6.51667	-18
6.52500	-20
6.53333	-21
6.54167	-22
6.55000	-22
6.55833	-22
6.56667	-22
6.57500	-23
6.58333	-26
6.59167	-30
6.60000	-33
6.60833	-35
6.61667	-32
6.62500	-29
6.63333	-27
6.64167	-25
6.65000	-26
6.65833	-28
6.66667	-30
6.67500	-30
6.68333	-28
6.69167	-25
6.70000	-22
6.70833	-21
6.71667	-22
6.72500	-25
6.73333	-29
6.74167	-34
6.75000	-39
6.75833	-43
6.76667	-45
6.77500	-45
6.78333	-43
6.79167	-39
6.80000	-35
6.80833	-32
6.81667	-28
6.82500	-25
6.83333	-23
6.84167	-22
6.85000	-23
6.85833	-25
6.86667	-27
6.87500	-29
6.88333	-29
6.89167	-27
6.90000	-25
6.90833	-23
6.91667	-21
6.92500	-20
6.93333	-21
6.94167	-24
6.95000	-28
6.95833	-32
6.96667	-34
6.97500	-33
6.98333	-30
6.99167	-27
7.00000	-25
7.00833	-25
7.01667	-27
7.02500	-30
7.03333	-33
7.04167	-34
7.05000	-32
7.05833	-29
7.06667	-26
7.07500	-25
7.08333	-25
7.09167	-28
7.10000	-31
7.10833	-34
7.11667	-38
7.12500	-41
7.13333	-43
7.14167	-44
7.15000	-43
7.15833	-39
7.16667	-33
7.17500	-28
7.18333	-25
7.19167	-23
7.20000	-24
7.20833	-25
7.21667	-25
7.22500	-24
7.23333	-22
7.24167	-20
7.25000	-19
7.25833	-20
7.26667	-22
7.27500	-23
7.28333	-24
7.29167	-23
7.30000	-21
7.30833	-19
7.31667	-18
7.32500	-17
7.33333	-18
7.34167	-20
7.35000	-23
7.35833	-26
7.36667	-29
7.37500	-32
7.38333	-35
7.39167	-38
7.40000	-40
7.40833	-41
7.41667	-40
7.42500	-37
7.43333	-33
7.44167	-29
7.45000	-27
7.45833	-26
7.46667	-27
7.47500	-29
7.48333	-30
7.49167	-30
7.50000	-29
7.50833	-28
7.51667	-29
7.52500	-30
7.53333	-31
7.54167	-31
7.55000	-30
7.55833	-29
7.56667	-27
7.57500	-26
7.58333	-25
7.59167	-25
7.60000	-26
7.60833	-28
7.61667	-29
7.62500	-31
7.63333	-32
7.64167	-33
7.65000	-34
7.65833	-36
7.66667	-37
7.67500	-35
7.68333	-32
7.69167	-30
7.70000	-28
7.70833	-29
7.71667	-31
7.72500	-33
7.73333	-32
7.74167	-30
7.75000	-27
7.75833	-26
7.76667	-27
7.77500	-31
7.78333	-35
7.79167	-39
7.80000	-41
7.80833	-39
7.81667	-32
7.82500	-24
7.83333	-19
7.84167	-16
7.85000	-18
7.85833	-23
7.86667	-29
7.87500	-34
7.88333	-37
7.89167	-39
7.90000	-40
7.90833	-39
7.91667	-38
7.92500	-37
7.93333	-37
7.94167	-37
7.95000	-38
7.95833	-39
7.96667	-41
7.97500	-42
7.98333	-43
7.99167	-44
8.00000	-46
8.00833	-47
8.01667	-48
8.02500	-48
8.03333	-47
8.04167	-46
8.05000	-45
8.05833	-42
8.06667	-40
8.07500	-39
8.08333	-38
8.09167	-39
8.10000	-40
8.10833	-41
8.11667	-42
8.12500	-43
8.13333	-42
8.14167	-40
8.15000	-36
8.15833	-33
8.16667	-31
8.17500	-32
8.18333	-35
8.19167	-39
8.20000	-44
8.20833	-47
8.21667	-47
8.22500	-45
8.23333	-43
8.24167	-40
8.25000	-38
8.25833	-36
8.26667	-35
8.27500	-34
8.28333	-34
8.29167	-34
8.30000	-35
8.30833	-36
8.31667	-38
8.32500	-40
8.33333	-42
8.34167	-43
8.35000	-42
8.35833	-38
8.36667	-36
8.37500	-35
8.38333	-35
8.39167	-37
8.40000	-39
8.40833	-39
8.41667	-36
8.42500	-31
8.43333	-27
8.44167	-23
8.45000	-22
8.45833	-24
8.46667	-28
8.47500	-31
8.48333	-33
8.49167	-35
8.50000	-35
8.50833	-34
8.51667	-32
8.52500	-31
8.53333	-31
8.54167	-33
8.55000	-34
8.55833	-36
8.56667	-39
8.57500	-44
8.58333	-49
8.59167	-52
8.60000	-53
8.60833	-50
8.61667	-45
8.62500	-39
8.63333	-36
8.64167	-35
8.65000	-35
8.65833	-34
8.66667	-34
8.67500	-34
8.68333	-34
8.69167	-33
8.70000	-30
8.70833	-27
8.71667	-24
8.72500	-23
8.73333	-23
8.74167	-25
8.75000	-28
8.75833	-31
8.76667	-33
8.77500	-34
8.78333	-35
8.79167	-34
8.80000	-33
8.80833	-31
8.81667	-31
8.82500	-31
8.83333	-31
8.84167	-29
8.85000	-28
8.85833	-26
8.86667	-25
8.87500	-25
8.88333	-25
8.89167	-25
8.90000	-25
8.90833	-24
8.91667	-24
8.92500	-24
8.93333	-23
8.94167	-22
8.95000	-23
8.95833	-25
8.96667	-30
8.97500	-35
8.98333	-39
8.99167	-40
9.00000	-38
9.00833	-35
9.01667	-34
9.02500	-35
9.03333	-36
9.04167	-38
9.05000	-38
9.05833	-37
9.06667	-36
9.07500	-35
9.08333	-33
9.09167	-32
9.10000	-30
9.10833	-29
9.11667	-28
9.12500	-30
9.13333	-33
9.14167	-36
9.15000	-38
9.15833	-39
9.16667	-39
9.17500	-37
9.18333	-35
9.19167	-31
9.20000	-28
9.20833	-23
9.21667	-19
9.22500	-15
9.23333	-13
9.24167	-13
9.25000	-16
9.25833	-20
9.26667	-24
9.27500	-25
9.28333	-24
9.29167	-24
9.30000	-25
9.30833	-28
9.31667	-33
9.32500	-38
9.33333	-42
9.34167	-45
9.35000	-45
9.35833	-44
9.36667	-41
9.37500	-36
9.38333	-31
9.39167	-28
9.40000	-27
9.40833	-27
9.41667	-29
9.42500	-30
9.43333	-29
9.44167	-29
9.45000	-29
9.45833	-32
9.46667	-35
9.47500	-37
9.48333	-39
9.49167	-38
9.50000	-36
9.50833	-34
9.51667	-32
9.52500	-32
9.53333	-31
9.54167	-31
9.55000	-33
9.55833	-36
9.56667	-40
9.57500	-43
9.58333	-44
9.59167	-45
9.60000	-44
9.60833	-44
9.61667	-44
9.62500	-44
9.63333	-42
9.64167	-39
9.65000	-37
9.65833	-34
9.66667	-32
9.67500	-31
9.68333	-31
9.69167	-30
9.70000	-28
9.70833	-26
9.71667	-24
9.72500	-21
9.73333	-20
9.74167	-19
9.75000	-19
9.75833	-20
9.76667	-21
9.77500	-21
9.78333	-21
9.79167	-22
9.80000	-24
9.80833	-28
9.81667	-32
9.82500	-37
9.83333	-40
9.84167	-42
9.85000	-44
9.85833	-45
9.86667	-44
9.87500	-42
9.88333	-38
9.89167	-34
9.90000	-31
9.90833	-29
9.91667	-29
9.92500	-28
9.93333	-28
9.94167	-27
9.95000	-27
9.95833	-28
9.96667	-30
9.97500	-32
9.98333	-34
9.99167	-35
10.00000	-36
10.00833	-37
10.01667	-37
10.02500	-35
10.03333	-32
10.04167	-29
10.05000	-27
10.05833	-26
10.06667	-25
10.07500	-24
10.08333	-24
10.09167	-25
10.10000	-28
10.10833	-31
10.11667	-33
10.12500	-33
10.13333	-32
10.14167	-29
10.15000	-26
10.15833	-24
10.16667	-23
10.17500	-25
10.18333	-27
10.19167	-31
10.20000	-34
10.20833	-35
10.21667	-34
10.22500	-32
10.23333	-31
10.24167	-31
10.25000	-32
10.25833	-34
10.26667	-36
10.27500	-37
10.28333	-37
10.29167	-35
10.30000	-32
10.30833	-28
10.31667	-26
10.32500	-24
10.33333	-24
10.34167	-25
10.35000	-28
10.35833	-31
10.36667	-34
10.37500	-37
10.38333	-37
10.39167	-36
10.40000	-33
10.40833	-30
10.41667	-28
10.42500	-28
10.43333	-29
10.44167	-32
10.45000	-36
10.45833	-40
10.46667	-40
10.47500	-38
10.48333	-35
10.49167	-33
10.50000	-32
10.50833	-32
10.51667	-36
10.52500	-40
10.53333	-43
10.54167	-45
10.55000	-45
10.55833	-43
10.56667	-41
10.57500	-37
10.58333	-34
10.59167	-30
10.60000	-28
10.60833	-27
10.61667	-30
10.62500	-33
10.63333	-35
10.64167	-37
10.65000	-37
10.65833	-35
10.66667	-33
10.67500	-32
10.68333	-32
10.69167	-33
10.70000	-34
10.70833	-34
10.71667	-32
10.72500	-29
10.73333	-27
10.74167	-26
10.75000	-26
10.75833	-28
10.76667	-30
10.77500	-30
10.78333	-29
10.79167	-29
10.80000	-30
10.80833	-31
10.81667	-31
10.82500	-29
10.83333	-28
10.84167	-28
10.85000	-30
10.85833	-34
10.86667	-37
10.87500	-38
10.88333	-38
10.89167	-36
10.90000	-33
10.90833	-30
10.91667	-28
10.92500	-25
10.93333	-24
10.94167	-24
10.95000	-23
10.95833	-23
10.96667	-21
10.97500	-20
10.98333	-20
10.99167	-25
11.00000	-33
11.00833	-40
11.01667	-45
11.02500	-47
11.03333	-44
11.04167	-37
11.05000	-31
11.05833	-26
11.06667	-22
11.07500	-19
11.08333	-18
11.09167	-19
11.10000	-21
11.10833	-23
11.11667	-23
11.12500	-21
11.13333	-18
11.14167	-15
11.15000	-14
11.15833	-17
11.16667	-20
11.17500	-24
11.18333	-28
11.19167	-31
11.20000	-34
11.20833	-37
11.21667	-38
11.22500	-39
11.23333	-38
11.24167	-36
11.25000	-36
11.25833	-37
11.26667	-38
11.27500	-39
11.28333	-38
11.29167	-37
11.30000	-36
11.30833	-35
11.31667	-33
11.32500	-32
11.33333	-32
11.34167	-33
11.35000	-34
11.35833	-34
11.36667	-33
11.37500	-30
11.38333	-27
11.39167	-26
11.40000	-26
11.40833	-24
11.41667	-20
11.42500	-16
11.43333	-12
11.44167	-10
11.45000	-12
11.45833	-16
11.46667	-20
11.47500	-23
11.48333	-25
11.49167	-27
11.50000	-28
11.50833	-29
11.51667	-29
11.52500	-28
11.53333	-27
11.54167	-26
11.55000	-26
11.55833	-27
11.56667	-28
11.57500	-29
11.58333	-31
11.59167	-32
11.60000	-33
11.60833	-33
11.61667	-33
11.62500	-33
11.63333	-33
11.64167	-32
11.65000	-30
11.65833	-26
11.66667	-21
11.67500	-16
11.68333	-12
11.69167	-11
11.70000	-13
11.70833	-17
11.71667	-21
11.72500	-23
11.73333	-24
11.74167	-24
11.75000	-23
11.75833	-25
11.76667	-27
11.77500	-29
11.78333	-30
11.79167	-29
11.80000	-28
11.80833	-27
11.81667	-28
11.82500	-29
11.83333	-30
11.84167	-30
11.85000	-29
11.85833	-28
11.86667	-29
11.87500	-31
11.88333	-34
11.89167	-36
11.90000	-36
11.90833	-34
11.91667	-30
11.92500	-27
11.93333	-26
11.94167	-27
11.95000	-30
11.95833	-34
11.96667	-36
11.97500	-36
11.98333	-34
11.99167	-32
12.00000	-30
12.00833	-30
12.01667	-31
12.02500	-32
12.03333	-33
12.04167	-31
12.05000	-27
12.05833	-22
12.06667	-18
12.07500	-13
12.08333	-10
12.09167	-11
12.10000	-14
12.10833	-18
12.11667	-24
12.12500	-30
12.13333	-36
12.14167	-40
12.15000	-43
12.15833	-43
12.16667	-41
12.17500	-36
12.18333	-30
12.19167	-26
12.20000	-25
12.20833	-25
12.21667	-27
12.22500	-28
12.23333	-27
12.24167	-24
12.25000	-19
12.25833	-15
12.26667	-13
12.27500	-13
12.28333	-15
12.29167	-17
12.30000	-20
12.30833	-23
12.31667	-27
12.32500	-29
12.33333	-30
12.34167	-31
12.35000	-30
12.35833	-30
12.36667	-30
12.37500	-32
12.38333	-34
12.39167	-37
12.40000	-39
12.40833	-41
12.41667	-40
12.42500	-37
12.43333	-34
12.44167	-30
12.45000	-29
12.45833	-30
12.46667	-32
12.47500	-34
12.48333	-34
12.49167	-32
12.50000	-29
12.50833	-25
12.51667	-23
12.52500	-22
12.53333	-22
12.54167	-23
12.55000	-23
12.55833	-21
12.56667	-19
12.57500	-19
12.58333	-19
12.59167	-20
12.60000	-21
12.60833	-21
12.61667	-20
12.62500	-19
12.63333	-19
12.64167	-21
12.65000	-23
12.65833	-25
12.66667	-25
12.67500	-22
12.68333	-17
12.69167	-14
12.70000	-13
12.70833	-14
12.71667	-18
12.72500	-21
12.73333	-23
12.74167	-23
12.75000	-23
12.75833	-24
12.76667	-25
12.77500	-24
12.78333	-21
12.79167	-18
12.80000	-14
12.80833	-12
12.81667	-11
12.82500	-12
12.83333	-14
12.84167	-15
12.85000	-17
12.85833	-18
12.86667	-20
12.87500	-25
12.88333	-29
12.89167	-33
12.90000	-34
12.90833	-33
12.91667	-31
12.92500	-31
12.93333	-34
12.94167	-38
12.95000	-39
12.95833	-38
12.96667	-35
12.97500	-31
12.98333	-29
12.99167	-28
13.00000	-28
13.00833	-27
13.01667	-26
13.02500	-23
13.03333	-22
13.04167	-22
13.05000	-23
13.05833	-24
13.06667	-24
13.07500	-24
13.08333	-23
13.09167	-22
13.10000	-23
13.10833	-24
13.11667	-25
13.12500	-27
13.13333	-28
13.14167	-28
13.15000	-29
13.15833	-29
13.16667	-29
13.17500	-28
13.18333	-26
13.19167	-24
13.20000	-21
13.20833	-19
13.21667	-18
13.22500	-19
13.23333	-21
13.24167	-24
13.25000	-27
13.25833	-29
13.26667	-31
13.27500	-30
13.28333	-29
13.29167	-27
13.30000	-24
13.30833	-22
13.31667	-21
13.32500	-21
13.33333	-22
13.34167	-22
13.35000	-22
13.35833	-20
13.36667	-17
13.37500	-15
13.38333	-13
13.39167	-10
13.40000	-8
13.40833	-7
13.41667	-7
13.42500	-8
13.43333	-10
13.44167	-12
13.45000	-13
13.45833	-14
13.46667	-14
13.47500	-15
13.48333	-18
13.49167	-24
13.50000	-30
13.50833	-35
13.51667	-36
13.52500	-35
13.53333	-30
13.54167	-24
13.55000	-19
13.55833	-17
13.56667	-15
13.57500	-12
13.58333	-9
13.59167	-7
13.60000	-6
13.60833	-6
13.61667	-9
13.62500	-12
13.63333	-15
13.64167	-18
13.65000	-19
13.65833	-20
13.66667	-20
13.67500	-17
13.68333	-14
13.69167	-9
13.70000	-5
13.70833	-1
13.71667	0
13.72500	-1
13.73333	-5
13.74167	-9
13.75000	-12
13.75833	-13
13.76667	-14
13.77500	-13
13.78333	-12
13.79167	-10
13.80000	-9
13.80833	-8
13.81667	-9
13.82500	-12
13.83333	-14
13.84167	-15
13.85000	-17
13.85833	-17
13.86667	-19
13.87500	-23
13.88333	-27
13.89167	-30
13.90000	-30
13.90833	-26
13.91667	-21
13.92500	-17
13.93333	-15
13.94167	-16
13.95000	-17
13.95833	-19
13.96667	-20
13.97500	-20
13.98333	-20
13.99167	-21
14.00000	-23
14.00833	-24
14.01667	-22
14.02500	-19
14.03333	-16
14.04167	-14
14.05000	-12
14.05833	-12
14.06667	-12
14.07500	-12
14.08333	-12
14.09167	-13
14.10000	-14
14.10833	-16
14.11667	-17
14.12500	-18
14.13333	-18
14.14167	-17
14.15000	-17
14.15833	-18
14.16667	-18
14.17500	-18
14.18333	-16
14.19167	-14
14.20000	-12
14.20833	-10
14.21667	-8
14.22500	-8
14.23333	-7
14.24167	-7
14.25000	-5
14.25833	-3
14.26667	-1
14.27500	-0
14.28333	-2
14.29167	-4
14.30000	-7
14.30833	-10
14.31667	-12
14.32500	-14
14.33333	-15
14.34167	-16
14.35000	-17
14.35833	-18
14.36667	-17
14.37500	-14
14.38333	-9
14.39167	-5
14.40000	-0
14.40833	3
14.41667	3
14.42500	3
14.43333	2
14.44167	2
14.45000	2
14.45833	5
14.46667	7
14.47500	9
14.48333	10
14.49167	11
14.50000	11
14.50833	12
14.51667	13
14.52500	14
14.53333	14
14.54167	13
14.55000	12
14.55833	9
14.56667	6
14.57500	2
14.58333	-0
14.59167	-1
14.60000	-0
14.60833	1
14.61667	3
14.62500	4
14.63333	4
14.64167	5
14.65000	7
14.65833	10
14.66667	12
14.67500	14
14.68333	14
14.69167	13
14.70000	10
14.70833	6
14.71667	-0
14.72500	-6
14.73333	-11
14.74167	-14
14.75000	-15
14.75833	-15
14.76667	-14
14.77500	-14
14.78333	-13
14.79167	-12
14.80000	-9
14.80833	-5
14.81667	-0
14.82500	4
14.83333	5
14.84167	4
14.85000	2
14.85833	-1
14.86667	-2
14.87500	-1
14.88333	1
14.89167	2
14.90000	1
14.90833	1
14.91667	1
14.92500	2
14.93333	3
14.94167	3
14.95000	1
14.95833	-3
14.96667	-8
14.97500	-12
14.98333	-14
14.99167	-13
15.00000	-10
15.00833	-6
15.01667	-4
15.02500	-2
15.03333	-1
15.04167	-2
15.05000	-3
15.05833	-5
15.06667	-7
15.07500	-10
15.08333	-13
15.09167	-15
15.10000	-15
15.10833	-14
15.11667	-11
15.12500	-8
15.13333	-6
15.14167	-4
15.15000	-3
15.15833	-3
15.16667	-3
15.17500	-4
15.18333	-6
15.19167	-7
15.20000	-7
15.20833	-8
15.21667	-9
15.22500	-11
15.23333	-14
15.24167	-17
15.25000	-19
15.25833	-18
15.26667	-16
15.27500	-15
15.28333	-15
15.29167	-14
15.30000	-14
15.30833	-12
15.31667	-12
15.32500	-11
15.33333	-11
15.34167	-13
15.35000	-14
15.35833	-17
15.36667	-19
15.37500	-22
15.38333	-23
15.39167	-22
15.40000	-19
15.40833	-14
15.41667	-7
15.42500	0
15.43333	4
15.44167	5
15.45000	4
15.45833	1
15.46667	-1
15.47500	-3
15.48333	-3
15.49167	-3
15.50000	-3
15.50833	-2
15.51667	-1
15.52500	-0
15.53333	-1
15.54167	-2
15.55000	-3
15.55833	-3
15.56667	-3
15.57500	-2
15.58333	-2
15.59167	-2
15.60000	-4
15.60833	-6
15.61667	-9
15.62500	-12
15.63333	-15
15.64167	-17
15.65000	-17
15.65833	-14
15.66667	-10
15.67500	-7
15.68333	-4
15.69167	-2
15.70000	0
15.70833	1
15.71667	-1
15.72500	-4
15.73333	-7
15.74167	-9
15.75000	-9
15.75833	-8
15.76667	-8
15.77500	-9
15.78333	-13
15.79167	-17
15.80000	-22
15.80833	-25
15.81667	-24
15.82500	-20
15.83333	-16
15.84167	-12
15.85000	-12
15.85833	-15
15.86667	-19
15.87500	-23
15.88333	-25
15.89167	-25
15.90000	-22
15.90833	-19
15.91667	-16
15.92500	-14
15.93333	-14
15.94167	-14
15.95000	-15
15.95833	-14
15.96667	-12
15.97500	-9
15.98333	-7
15.99167	-5
16.00000	-5
16.00833	-5
16.01667	-4
16.02500	-3
16.03333	-1
16.04167	1
16.05000	-0
16.05833	-4
16.06667	-9
16.07500	-12
16.08333	-15
16.09167	-17
16.10000	-17
16.10833	-17
16.11667	-16
16.12500	-15
16.13333	-14
16.14167	-15
16.15000	-17
16.15833	-20
16.16667	-22
16.17500	-23
16.18333	-23
16.19167	-23
16.20000	-23
16.20833	-23
16.21667	-21
16.22500	-19
16.23333	-16
16.24167	-13
16.25000	-12
16.25833	-13
16.26667	-16
16.27500	-19
16.28333	-21
16.29167	-21
16.30000	-20
16.30833	-19
16.31667	-17
16.32500	-16
16.33333	-15
16.34167	-15
16.35000	-15
16.35833	-15
16.36667	-14
16.37500	-12
16.38333	-9
16.39167	-7
16.40000	-6
16.40833	-8
16.41667	-11
16.42500	-14
16.43333	-17
16.44167	-20
16.45000	-22
16.45833	-24
16.46667	-25
16.47500	-27
16.48333	-27
16.49167	-25
16.50000	-22
16.50833	-17
16.51667	-12
16.52500	-8
16.53333	-6
16.54167	-5
16.55000	-6
16.55833	-7
16.56667	-10
16.57500	-11
16.58333	-14
16.59167	-17
16.60000	-20
16.60833	-22
16.61667	-22
16.62500	-22
16.63333	-19
16.64167	-16
16.65000	-15
16.65833	-14
16.66667	-14
16.67500	-15
16.68333	-14
16.69167	-12
16.70000	-8
16.70833	-3
16.71667	1
16.72500	2
16.73333	1
16.74167	-2
16.75000	-4
16.75833	-6
16.76667	-8
16.77500	-9
16.78333	-12
16.79167	-15
16.80000	-19
16.80833	-23
16.81667	-27
16.82500	-30
16.83333	-32
16.84167	-34
16.85000	-35
16.85833	-33
16.86667	-30
16.87500	-26
16.88333	-22
16.89167	-18
16.90000	-13
16.90833	-10
16.91667	-9
16.92500	-10
16.93333	-13
16.94167	-16
16.95000	-18
16.95833	-18
16.96667	-16
16.97500	-15
16.98333	-13
16.99167	-12
17.00000	-12
17.00833	-10
17.01667	-8
17.02500	-6
17.03333	-6
17.04167	-8
17.05000	-11
17.05833	-14
17.06667	-17
17.07500	-19
17.08333	-21
17.09167	-24
17.10000	-28
17.10833	-30
17.11667	-28
17.12500	-25
17.13333	-20
17.14167	-15
17.15000	-11
17.15833	-10
17.16667	-9
17.17500	-9
17.18333	-9
17.19167	-11
17.20000	-14
17.20833	-16
17.21667	-18
17.22500	-17
17.23333	-15
17.24167	-12
17.25000	-11
17.25833	-12
17.26667	-15
17.27500	-19
17.28333	-22
17.29167	-23
17.30000	-24
17.30833	-25
17.31667	-27
17.32500	-28
17.33333	-27
17.34167	-25
17.35000	-22
17.35833	-18
17.36667	-17
17.37500	-18
17.38333	-20
17.39167	-22
17.40000	-22
17.40833	-21
17.41667	-19
17.42500	-17
17.43333	-16
17.44167	-16
17.45000	-16
17.45833	-15
17.46667	-11
17.47500	-6
17.48333	-0
17.49167	4
17.50000	5
17.50833	4
17.51667	0
17.52500	-3
17.53333	-6
17.54167	-9
17.55000	-12
17.55833	-16
17.56667	-20
17.57500	-23
17.58333	-25
17.59167	-26
17.60000	-26
17.60833	-26
17.61667	-27
17.62500	-27
17.63333	-25
17.64167	-22
17.65000	-21
17.65833	-21
17.66667	-22
17.67500	-24
17.68333	-25
17.69167	-23
17.70000	-20
17.70833	-18
17.71667	-18
17.72500	-20
17.73333	-24
17.74167	-29
17.75000	-31
17.75833	-29
17.76667	-24
17.77500	-18
17.78333	-14
17.79167	-12
17.80000	-14
17.80833	-17
17.81667	-21
17.82500	-23
17.83333	-24
17.84167	-24
17.85000	-25
17.85833	-26
17.86667	-28
17.87500	-31
17.88333	-33
17.89167	-34
17.90000	-33
17.90833	-32
17.91667	-31
17.92500	-31
17.93333	-29
17.94167	-26
17.95000	-23
17.95833	-21
17.96667	-19
17.97500	-18
17.98333	-18
17.99167	-18
18.00000	-18
18.00833	-19
18.01667	-20
18.02500	-21
18.03333	-20
18.04167	-19
18.05000	-17
18.05833	-17
18.06667	-17
18.07500	-18
18.08333	-19
18.09167	-19
18.10000	-18
18.10833	-18
18.11667	-19
18.12500	-21
18.13333	-23
18.14167	-24
18.15000	-24
18.15833	-22
18.16667	-19
18.17500	-18
18.18333	-17
18.19167	-17
18.20000	-18
18.20833	-18
18.21667	-17
18.22500	-16
18.23333	-15
18.24167	-13
18.25000	-12
18.25833	-12
18.26667	-13
18.27500	-15
18.28333	-17
18.29167	-18
18.30000	-19
18.30833	-18
18.31667	-17
18.32500	-15
18.33333	-14
18.34167	-13
18.35000	-14
18.35833	-16
18.36667	-19
18.37500	-23
18.38333	-26
18.39167	-28
18.40000	-28
18.40833	-24
18.41667	-18
18.42500	-12
18.43333	-9
18.44167	-8
18.45000	-9
18.45833	-9
18.46667	-10
18.47500	-11
18.48333	-14
18.49167	-18
18.50000	-23
18.50833	-25
18.51667	-23
18.52500	-20
18.53333	-15
18.54167	-11
18.55000	-7
18.55833	-6
18.56667	-5
18.57500	-6
18.58333	-6
18.59167	-6
18.60000	-6
18.60833	-6
18.61667	-7
18.62500	-9
18.63333	-11
18.64167	-12
18.65000	-12
18.65833	-11
18.66667	-9
18.67500	-9
18.68333	-9
18.69167	-8
18.70000	-7
18.70833	-6
18.71667	-5
18.72500	-4
18.73333	-4
18.74167	-4
18.75000	-3
18.75833	0
18.76667	4
18.77500	7
18.78333	9
18.79167	10
18.80000	9
18.80833	7
18.81667	5
18.82500	2
18.83333	-1
18.84167	-4
18.85000	-5
18.85833	-4
18.86667	-1
18.87500	2
18.88333	4
18.89167	5
18.90000	4
18.90833	2
18.91667	0
18.92500	-1
18.93333	-3
18.94167	-4
18.95000	-2
18.95833	1
18.96667	5
18.97500	10
18.98333	14
18.99167	16
19.00000	16
19.00833	15
19.01667	13
19.02500	12
19.03333	10
19.04167	8
19.05000	7
19.05833	6
19.06667	5
19.07500	6
19.08333	8
19.09167	10
19.10000	12
19.10833	14
19.11667	15
19.12500	15
19.13333	12
19.14167	9
19.15000	7
19.15833	7
19.16667	7
19.17500	9
19.18333	11
19.19167	12
19.20000	13
19.20833	13
19.21667	11
19.22500	9
19.23333	5
19.24167	1
19.25000	0
19.25833	2
19.26667	6
19.27500	11
19.28333	15
19.29167	19
19.30000	21
19.30833	23
19.31667	26
19.32500	28
19.33333	30
19.34167	32
19.35000	32
19.35833	30
19.36667	26
19.37500	22
19.38333	17
19.39167	13
19.40000	9
19.40833	4
19.41667	-1
19.42500	-5
19.43333	-7
19.44167	-7
19.45000	-6
19.45833	-5
19.46667	-2
19.47500	1
19.48333	4
19.49167	8
19.50000	12
19.50833	15
19.51667	16
19.52500	16
19.53333	14
19.54167	11
19.55000	10
19.55833	10
19.56667	12
19.57500	16
19.58333	20
19.59167	24
19.60000	27
19.60833	30
19.61667	32
19.62500	34
19.63333	35
19.64167	36
19.65000	36
19.65833	35
19.66667	33
19.67500	31
19.68333	29
19.69167	28
19.70000	27
19.70833	27
19.71667	29
19.72500	30
19.73333	31
19.74167	31
19.75000	31
19.75833	29
19.76667	28
19.77500	28
19.78333	29
19.79167	31
19.80000	34
19.80833	37
19.81667	39
19.82500	41
19.83333	43
19.84167	45
19.85000	47
19.85833	49
19.86667	50
19.87500	50
19.88333	51
19.89167	54
19.90000	60
19.90833	65
19.91667	69
19.92500	71
19.93333	72
19.94167	71
19.95000	70
19.95833	70
19.96667	71
19.97500	72
19.98333	73
19.99167	74
20.00000	76
20.00833	78
20.01667	82
20.02500	87
20.03333	93
20.04167	100
20.05000	105
20.05833	110
20.06667	113
20.07500	114
20.08333	114
20.09167	114
20.10000	115
20.10833	118
20.11667	121
20.12500	125
20.13333	130
20.14167	134
20.15000	138
20.15833	140
20.16667	142
20.17500	147
20.18333	152
20.19167	156
20.20000	160
20.20833	162
20.21667	163
20.22500	165
20.23333	170
20.24167	176
20.25000	182
20.25833	188
20.26667	193
20.27500	197
20.28333	201
20.29167	205
20.30000	210
20.30833	214
20.31667	219
20.32500	224
20.33333	229
20.34167	235
20.35000	242
20.35833	248
20.36667	255
20.37500	262
20.38333	270
20.39167	280
20.40000	291
20.40833	302
20.41667	313
20.42500	324
20.43333	335
20.44167	347
20.45000	358
20.45833	369
20.46667	378
20.47500	385
20.48333	391
20.49167	398
20.50000	407
20.50833	418
20.51667	431
20.52500	444
20.53333	454
20.54167	463
20.55000	471
20.55833	478
20.56667	487
20.57500	497
20.58333	509
20.59167	521
20.60000	533
20.60833	548
20.61667	564
20.62500	581
20.63333	597
20.64167	614
20.65000	630
20.65833	646
20.66667	662
20.67500	679
20.68333	695
20.69167	709
20.70000	722
20.70833	736
20.71667	752
20.72500	770
20.73333	791
20.74167	813
20.75000	836
20.75833	858
20.76667	880
20.77500	901
20.78333	922
20.79167	942
20.80000	963
20.80833	983
20.81667	1003
20.82500	1023
20.83333	1045
20.84167	1068
20.85000	1093
20.85833	1120
20.86667	1145
20.87500	1171
20.88333	1197
20.89167	1227
20.90000	1258
20.90833	1290
20.91667	1323
20.92500	1354
20.93333	1384
20.94167	1413
20.95000	1442
20.95833	1472
20.96667	1502
20.97500	1530
20.98333	1559
20.99167	1591
21.00000	1625
21.00833	1661
21.01667	1700
21.02500	1740
21.03333	1778
21.04167	1816
21.05000	1853
21.05833	1891
21.06667	1928
21.07500	1965
21.08333	2002
21.09167	2039
21.10000	2077
21.10833	2114
21.11667	2153
21.12500	2191
21.13333	2231
21.14167	2272
21.15000	2314
21.15833	2359
21.16667	2403
21.17500	2448
21.18333	2493
21.19167	2537
21.20000	2583
21.20833	2628
21.21667	2675
21.22500	2720
21.23333	2765
21.24167	2810
21.25000	2856
21.25833	2905
21.26667	2956
21.27500	3010
21.28333	3065
21.29167	3119
21.30000	3173
21.30833	3225
21.31667	3277
21.32500	3326
21.33333	3376
21.34167	3425
21.35000	3475
21.35833	3527
21.36667	3578
21.37500	3630
21.38333	3681
21.39167	3732
21.40000	3783
21.40833	3833
21.41667	3885
21.42500	3937
21.43333	3989
21.44167	4041
21.45000	4091
21.45833	4142
21.46667	4193
21.47500	4244
21.48333	4296
21.49167	4348
21.50000	4398
21.50833	4444
21.51667	4488
21.52500	4529
21.53333	4570
21.54167	4612
21.55000	4656
21.55833	4701
21.56667	4743
21.57500	4782
21.58333	4818
21.59167	4854
21.60000	4889
21.60833	4925
21.61667	4962
21.62500	4997
21.63333	5030
21.64167	5060
21.65000	5089
21.65833	5117
21.66667	5142
21.67500	5165
21.68333	5184
21.69167	5200
21.70000	5213
21.70833	5225
21.71667	5238
21.72500	5249
21.73333	5260
21.74167	5269
21.75000	5276
21.75833	5280
21.76667	5283
21.77500	5284
21.78333	5283
21.79167	5279
21.80000	5272
21.80833	5261
21.81667	5247
21.82500	5232
21.83333	5218
21.84167	5205
21.85000	5193
21.85833	5182
21.86667	5168
21.87500	5152
21.88333	5133
21.89167	5112
21.90000	5088
21.90833	5062
21.91667	5033
21.92500	5002
21.93333	4968
21.94167	4934
21.95000	4900
21.95833	4865
21.96667	4830
21.97500	4792
21.98333	4753
21.99167	4712
22.00000	4672
22.00833	4632
22.01667	4592
22.02500	4554
22.03333	4515
22.04167	4475
22.05000	4436
22.05833	4395
22.06667	4355
22.07500	4313
22.08333	4271
22.09167	4231
22.10000	4191
22.10833	4150
22.11667	4106
22.12500	4062
22.13333	4017
22.14167	3972
22.15000	3929
22.15833	3887
22.16667	3847
22.17500	3804
22.18333	3762
22.19167	3722
22.20000	3682
22.20833	3645
22.21667	3608
22.22500	3572
22.23333	3536
22.24167	3501
22.25000	3468
22.25833	3437
22.26667	3406
22.27500	3375
22.28333	3343
22.29167	3310
22.30000	3276
22.30833	3243
22.31667	3210
22.32500	3180
22.33333	3152
22.34167	3125
22.35000	3100
22.35833	3076
22.36667	3054
22.37500	3031
22.38333	3008
22.39167	2985
22.40000	2962
22.40833	2941
22.41667	2921
22.42500	2902
22.43333	2884
22.44167	2867
22.45000	2851
22.45833	2835
22.46667	2820
22.47500	2804
22.48333	2788
22.49167	2771
22.50000	2754
22.50833	2737
22.51667	2720
22.52500	2705
22.53333	2691
22.54167	2680
22.55000	2671
22.55833	2665
22.56667	2661
22.57500	2658
22.58333	2655
22.59167	2650
22.60000	2644
22.60833	2638
22.61667	2632
22.62500	2627
22.63333	2620
22.64167	2614
22.65000	2608
22.65833	2602
22.66667	2596
22.67500	2592
22.68333	2586
22.69167	2579
22.70000	2572
22.70833	2564
22.71667	2558
22.72500	2553
22.73333	2551
22.74167	2551
22.75000	2553
22.75833	2554
22.76667	2557
22.77500	2560
22.78333	2564
22.79167	2566
22.80000	2568
22.80833	2568
22.81667	2567
22.82500	2565
22.83333	2562
22.84167	2559
22.85000	2555
22.85833	2551
22.86667	2548
22.87500	2544
22.88333	2542
22.89167	2541
22.90000	2543
22.90833	2545
22.91667	2547
22.92500	2549
22.93333	2551
22.94167	2553
22.95000	2555
22.95833	2556
22.96667	2557
22.97500	2556
22.98333	2554
22.99167	2553
23.00000	2552
23.00833	2552
23.01667	2552
23.02500	2553
23.03333	2555
23.04167	2558
23.05000	2560
23.05833	2562
23.06667	2565
23.07500	2568
23.08333	2572
23.09167	2575
23.10000	2578
23.10833	2581
23.11667	2584
23.12500	2587
23.13333	2590
23.14167	2594
23.15000	2595
23.15833	2594
23.16667	2592
23.17500	2592
23.18333	2594
23.19167	2598
23.20000	2604
23.20833	2610
23.21667	2615
23.22500	2618
23.23333	2620
23.24167	2620
23.25000	2621
23.25833	2621
23.26667	2622
23.27500	2623
23.28333	2622
23.29167	2622
23.30000	2623
23.30833	2625
23.31667	2628
23.32500	2632
23.33333	2635
23.34167	2637
23.35000	2640
23.35833	2644
23.36667	2649
23.37500	2654
23.38333	2659
23.39167	2662
23.40000	2664
23.40833	2665
23.41667	2665
23.42500	2665
23.43333	2665
23.44167	2666
23.45000	2669
23.45833	2672
23.46667	2678
23.47500	2685
23.48333	2692
23.49167	2697
23.50000	2701
23.50833	2703
23.51667	2705
23.52500	2708
23.53333	2711
23.54167	2713
23.55000	2715
23.55833	2715
23.56667	2716
23.57500	2719
23.58333	2723
23.59167	2727
23.60000	2730
23.60833	2732
23.61667	2735
23.62500	2738
23.63333	2741
23.64167	2744
23.65000	2745
23.65833	2744
23.66667	2743
23.67500	2742
23.68333	2743
23.69167	2745
23.70000	2746
23.70833	2748
23.71667	2750
23.72500	2752
23.73333	2754
23.74167	2756
23.75000	2757
23.75833	2756
23.76667	2754
23.77500	2753
23.78333	2753
23.79167	2752
23.80000	2750
23.80833	2747
23.81667	2743
23.82500	2739
23.83333	2737
23.84167	2736
23.85000	2736
23.85833	2735
23.86667	2734
23.87500	2728
23.88333	2720
23.89167	2712
23.90000	2704
23.90833	2699
23.91667	2695
23.92500	2692
23.93333	2689
23.94167	2685
23.95000	2682
23.95833	2678
23.96667	2672
23.97500	2664
23.98333	2655
23.99167	2647
24.00000	2640
24.00833	2635
24.01667	2632
24.02500	2629
24.03333	2624
24.04167	2617
24.05000	2609
24.05833	2601
24.06667	2592
24.07500	2582
24.08333	2572
24.09167	2563
24.10000	2555
24.10833	2548
24.11667	2542
24.12500	2536
24.13333	2529
24.14167	2521
24.15000	2511
24.15833	2500
24.16667	2488
24.17500	2475
24.18333	2462
24.19167	2450
24.20000	2439
24.20833	2429
24.21667	2420
24.22500	2411
24.23333	2402
24.24167	2394
24.25000	2385
24.25833	2378
24.26667	2372
24.27500	2368
24.28333	2364
24.29167	2359
24.30000	2351
24.30833	2343
24.31667	2334
24.32500	2324
24.33333	2314
24.34167	2305
24.35000	2295
24.35833	2285
24.36667	2277
24.37500	2270
24.38333	2264
24.39167	2258
24.40000	2250
24.40833	2242
24.41667	2233
24.42500	2223
24.43333	2213
24.44167	2202
24.45000	2191
24.45833	2180
24.46667	2170
24.47500	2163
24.48333	2157
24.49167	2154
24.50000	2151
24.50833	2147
24.51667	2141
24.52500	2134
24.53333	2127
24.54167	2119
24.55000	2112
24.55833	2104
24.56667	2097
24.57500	2088
24.58333	2079
24.59167	2070
24.60000	2061
24.60833	2052
24.61667	2040
24.62500	2028
24.63333	2015
24.64167	2002
24.65000	1991
24.65833	1980
24.66667	1970
24.67500	1960
24.68333	1950
24.69167	1943
24.70000	1937
24.70833	1931
24.71667	1925
24.72500	1918
24.73333	1908
24.74167	1897
24.75000	1886
24.75833	1874
24.76667	1863
24.77500	1852
24.78333	1841
24.79167	1832
24.80000	1823
24.80833	1813
24.81667	1803
24.82500	1791
24.83333	1778
24.84167	1764
24.85000	1753
24.85833	1743
24.86667	1736
24.87500	1730
24.88333	1725
24.89167	1717
24.90000	1706
24.90833	1692
24.91667	1677
24.92500	1663
24.93333	1648
24.94167	1635
24.95000	1622
24.95833	1609
24.96667	1598
24.97500	1588
24.98333	1579
24.99167	1570
25.00000	1559
25.00833	1549
25.01667	1538
25.02500	1529
25.03333	1522
25.04167	1515
25.05000	1507
25.05833	1497
25.06667	1487
25.07500	1475
25.08333	1463
25.09167	1453
25.10000	1444
25.10833	1436
25.11667	1427
25.12500	1417
25.13333	1409
25.14167	1401
25.15000	1395
25.15833	1389
25.16667	1383
25.17500	1377
25.18333	1370
25.19167	1364
25.20000	1358
25.20833	1353
25.21667	1346
25.22500	1339
25.23333	1331
25.24167	1323
25.25000	1315
25.25833	1307
25.26667	1300
25.27500	1294
25.28333	1287
25.29167	1280
25.30000	1273
25.30833	1265
25.31667	1256
25.32500	1249
25.33333	1243
25.34167	1239
25.35000	1237
25.35833	1238
25.36667	1238
25.37500	1238
25.38333	1234
25.39167	1227
25.40000	1218
25.40833	1209
25.41667	1202
25.42500	1198
25.43333	1198
25.44167	1200
25.45000	1201
25.45833	1199
25.46667	1197
25.47500	1195
25.48333	1193
25.49167	1191
25.50000	1187
25.50833	1183
25.51667	1177
25.52500	1173
25.53333	1172
25.54167	1172
25.55000	1172
25.55833	1173
25.56667	1173
25.57500	1174
25.58333	1176
25.59167	1177
25.60000	1177
25.60833	1174
25.61667	1169
25.62500	1164
25.63333	1160
25.64167	1158
25.65000	1158
25.65833	1157
25.66667	1156
25.67500	1154
25.68333	1152
25.69167	1149
25.70000	1146
25.70833	1142
25.71667	1137
25.72500	1132
25.73333	1127
25.74167	1122
25.75000	1119
25.75833	1118
25.76667	1119
25.77500	1124
25.78333	1129
25.79167	1133
25.80000	1135
25.80833	1135
25.81667	1131
25.82500	1128
25.83333	1125
25.84167	1124
25.85000	1125
25.85833	1126
25.86667	1127
25.87500	1127
25.88333	1125
25.89167	1121
25.90000	1117
25.90833	1112
25.91667	1107
25.92500	1102
25.93333	1098
25.94167	1095
25.95000	1093
25.95833	1094
25.96667	1096
25.97500	1097
25.98333	1097
25.99167	1095
26.00000	1092
26.00833	1090
26.01667	1090
26.02500	1091
26.03333	1093
26.04167	1096
26.05000	1098
26.05833	1096
26.06667	1092
26.07500	1083
26.08333	1074
26.09167	1067
26.10000	1063
26.10833	1062
26.11667	1065
26.12500	1069
26.13333	1072
26.14167	1073
26.15000	1070
26.15833	1064
26.16667	1056
26.17500	1048
26.18333	1040
26.19167	1034
26.20000	1030
26.20833	1027
26.21667	1026
26.22500	1026
26.23333	1026
26.24167	1027
26.25000	1028
26.25833	1027
26.26667	1027
26.27500	1026
26.28333	1027
26.29167	1027
26.30000	1027
26.30833	1025
26.31667	1023
26.32500	1019
26.33333	1016
26.34167	1015
26.35000	1014
26.35833	1016
26.36667	1019
26.37500	1023
26.38333	1026
26.39167	1028
26.40000	1029
26.40833	1029
26.41667	1029
26.42500	1028
26.43333	1027
26.44167	1026
26.45000	1025
26.45833	1023
26.46667	1021
26.47500	1019
26.48333	1016
26.49167	1014
26.50000	1012
26.50833	1011
26.51667	1009
26.52500	1009
26.53333	1009
26.54167	1009
26.55000	1010
26.55833	1011
26.56667	1011
26.57500	1011
26.58333	1010
26.59167	1010
26.60000	1011
26.60833	1013
26.61667	1015
26.62500	1017
26.63333	1020
26.64167	1023
26.65000	1025
26.65833	1026
26.66667	1027
26.67500	1028
26.68333	1031
26.69167	1035
26.70000	1038
26.70833	1040
26.71667	1038
26.72500	1033
26.73333	1027
26.74167	1023
26.75000	1021
26.75833	1024
26.76667	1027
26.77500	1032
26.78333	1037
26.79167	1040
26.80000	1043
26.80833	1045
26.81667	1046
26.82500	1047
26.83333	1048
26.84167	1049
26.85000	1050
26.85833	1051
26.86667	1052
26.87500	1053
26.88333	1054
26.89167	1053
26.90000	1051
26.90833	1048
26.91667	1046
26.92500	1044
26.93333	1044
26.94167	1045
26.95000	1047
26.95833	1048
26.96667	1049
26.97500	1050
26.98333	1051
26.99167	1053
27.00000	1055
27.00833	1058
27.01667	1062
27.02500	1065
27.03333	1067
27.04167	1067
27.05000	1065
27.05833	1061
27.06667	1057
27.07500	1053
27.08333	1048
27.09167	1045
27.10000	1041
27.10833	1038
27.11667	1036
27.12500	1035
27.13333	1036
27.14167	1039
27.15000	1042
27.15833	1046
27.16667	1050
27.17500	1051
27.18333	1051
27.19167	1051
27.20000	1049
27.20833	1046
27.21667	1041
27.22500	1035
27.23333	1029
27.24167	1023
27.25000	1020
27.25833	1018
27.26667	1018
27.27500	1019
27.28333	1020
27.29167	1020
27.30000	1020
27.30833	1019
27.31667	1018
27.32500	1017
27.33333	1015
27.34167	1014
27.35000	1013
27.35833	1012
27.36667	1011
27.37500	1009
27.38333	1006
27.39167	1003
27.40000	1000
27.40833	998
27.41667	997
27.42500	998
27.43333	999
27.44167	1001
27.45000	1001
27.45833	1000
27.46667	997
27.47500	994
27.48333	993
27.49167	994
27.50000	997
27.50833	1000
27.51667	1002
27.52500	1002
27.53333	1000
27.54167	997
27.55000	995
27.55833	994
27.56667	996
27.57500	1000
27.58333	1004
27.59167	1005
27.60000	1003
27.60833	1000
27.61667	995
27.62500	992
27.63333	992
27.64167	992
27.65000	992
27.65833	991
27.66667	989
27.67500	987
27.68333	986
27.69167	987
27.70000	990
27.70833	992
27.71667	991
27.72500	990
27.73333	988
27.74167	988
27.75000	989
27.75833	990
27.76667	991
27.77500	991
27.78333	990
27.79167	989
27.80000	989
27.80833	990
27.81667	991
27.82500	992
27.83333	990
27.84167	988
27.85000	988
27.85833	991
27.86667	996
27.87500	1004
27.88333	1011
27.89167	1016
27.90000	1018
27.90833	1019
27.91667	1018
27.92500	1016
27.93333	1014
27.94167	1013
27.95000	1015
27.95833	1018
27.96667	1023
27.97500	1028
27.98333	1031
27.99167	1033
28.00000	1033
28.00833	1032
28.01667	1031
28.02500	1031
28.03333	1031
28.04167	1033
28.05000	1036
28.05833	1041
28.06667	1045
28.07500	1048
28.08333	1051
28.09167	1053
28.10000	1054
28.10833	1056
28.11667	1058
28.12500	1060
28.13333	1061
28.14167	1062
28.15000	1064
28.15833	1067
28.16667	1070
28.17500	1073
28.18333	1074
28.19167	1074
28.20000	1071
28.20833	1070
28.21667	1071
28.22500	1074
28.23333	1077
28.24167	1081
28.25000	1083
28.25833	1086
28.26667	1087
28.27500	1087
28.28333	1086
28.29167	1085
28.30000	1087
28.30833	1089
28.31667	1091
28.32500	1093
28.33333	1095
28.34167	1097
28.35000	1099
28.35833	1101
28.36667	1102
28.37500	1100
28.38333	1097
28.39167	1095
28.40000	1095
28.40833	1096
28.41667	1098
28.42500	1099
28.43333	1099
28.44167	1098
28.45000	1098
28.45833	1099
28.46667	1102
28.47500	1105
28.48333	1108
28.49167	1111
28.50000	1113
28.50833	1114
28.51667	1115
28.52500	1116
28.53333	1116
28.54167	1116
28.55000	1117
28.55833	1119
28.56667	1120
28.57500	1119
28.58333	1119
28.59167	1118
28.60000	1119
28.60833	1122
28.61667	1125
28.62500	1127
28.63333	1128
28.64167	1128
28.65000	1127
28.65833	1127
28.66667	1126
28.67500	1126
28.68333	1125
28.69167	1125
28.70000	1125
28.70833	1125
28.71667	1124
28.72500	1124
28.73333	1126
28.74167	1130
28.75000	1135
28.75833	1139
28.76667	1144
28.77500	1147
28.78333	1151
28.79167	1154
28.80000	1157
28.80833	1159
28.81667	1160
28.82500	1160
28.83333	1160
28.84167	1162
28.85000	1163
28.85833	1166
28.86667	1168
28.87500	1170
28.88333	1172
28.89167	1173
28.90000	1174
28.90833	1176
28.91667	1179
28.92500	1181
28.93333	1184
28.94167	1187
28.95000	1189
28.95833	1188
28.96667	1187
28.97500	1186
28.98333	1187
28.99167	1190
29.00000	1195
29.00833	1201
29.01667	1207
29.02500	1213
29.03333	1219
29.04167	1224
29.05000	1228
29.05833	1230
29.06667	1232
29.07500	1235
29.08333	1239
29.09167	1243
29.10000	1248
29.10833	1252
29.11667	1257
29.12500	1263
29.13333	1271
29.14167	1280
29.15000	1288
29.15833	1295
29.16667	1300
29.17500	1302
29.18333	1304
29.19167	1306
29.20000	1309
29.20833	1313
29.21667	1318
29.22500	1324
29.23333	1327
29.24167	1330
29.25000	1332
29.25833	1335
29.26667	1338
29.27500	1343
29.28333	1350
29.29167	1358
29.30000	1369
29.30833	1381
29.31667	1394
29.32500	1407
29.33333	1418
29.34167	1429
29.35000	1439
29.35833	1450
29.36667	1461
29.37500	1473
29.38333	1485
29.39167	1496
29.40000	1508
29.40833	1518
29.41667	1529
29.42500	1541
29.43333	1555
29.44167	1571
29.45000	1587
29.45833	1605
29.46667	1622
29.47500	1638
29.48333	1655
29.49167	1673
29.50000	1690
29.50833	1707
29.51667	1726
29.52500	1745
29.53333	1767
29.54167	1790
29.55000	1815
29.55833	1843
29.56667	1871
29.57500	1901
29.58333	1931
29.59167	1962
29.60000	1994
29.60833	2025
29.61667	2057
29.62500	2089
29.63333	2122
29.64167	2156
29.65000	2190
29.65833	2227
29.66667	2266
29.67500	2308
29.68333	2353
29.69167	2400
29.70000	2448
29.70833	2497
29.71667	2549
29.72500	2600
29.73333	2651
29.74167	2702
29.75000	2752
29.75833	2805
29.76667	2860
29.77500	2922
29.78333	2987
29.79167	3056
29.80000	3130
29.80833	3202
29.81667	3277
29.82500	3349
29.83333	3421
29.84167	3493
29.85000	3567
29.85833	3645
29.86667	3724
29.87500	3808
29.88333	3894
29.89167	3981
29.90000	4070
29.90833	4159
29.91667	4251
29.92500	4342
29.93333	4435
29.94167	4527
29.95000	4619
29.95833	4713
29.96667	4807
29.97500	4904
29.98333	5002
29.99167	5100
30.00000	5198
30.00833	5295
30.01667	5394
30.02500	5491
30.03333	5590
30.04167	5688
30.05000	5782
30.05833	5876
30.06667	5967
30.07500	6059
30.08333	6149
30.09167	6238
30.10000	6325
30.10833	6409
30.11667	6493
30.12500	6573
30.13333	6654
30.14167	6734
30.15000	6811
30.15833	6887
30.16667	6960
30.17500	7032
30.18333	7100
30.19167	7164
30.20000	7225
30.20833	7280
30.21667	7334
30.22500	7383
30.23333	7431
30.24167	7476
30.25000	7517
30.25833	7556
30.26667	7592
30.27500	7625
30.28333	7656
30.29167	7681
30.30000	7701
30.30833	7715
30.31667	7724
30.32500	7728
30.33333	7731
30.34167	7734
30.35000	7734
30.35833	7732
30.36667	7725
30.37500	7713
30.38333	7697
30.39167	7677
30.40000	7653
30.40833	7625
30.41667	7594
30.42500	7558
30.43333	7517
30.44167	7473
30.45000	7429
30.45833	7384
30.46667	7339
30.47500	7291
30.48333	7242
30.49167	7188
30.50000	7129
30.50833	7068
30.51667	7002
30.52500	6936
30.53333	6868
30.54167	6799
30.55000	6728
30.55833	6654
30.56667	6579
30.57500	6500
30.58333	6421
30.59167	6342
30.60000	6264
30.60833	6188
30.61667	6111
30.62500	6034
30.63333	5954
30.64167	5873
30.65000	5793
30.65833	5711
30.66667	5631
30.67500	5549
30.68333	5469
30.69167	5390
30.70000	5309
30.70833	5230
30.71667	5147
30.72500	5066
30.73333	4985
30.74167	4905
30.75000	4827
30.75833	4750
30.76667	4674
30.77500	4595
30.78333	4518
30.79167	4442
30.80000	4366
30.80833	4292
30.81667	4219
30.82500	4147
30.83333	4075
30.84167	4004
30.85000	3937
30.85833	3872
30.86667	3809
30.87500	3746
30.88333	3685
30.89167	3623
30.90000	3560
30.90833	3497
30.91667	3430
30.92500	3366
30.93333	3303
30.94167	3243
30.95000	3187
30.95833	3133
30.96667	3080
30.97500	3028
30.98333	2979
30.99167	2932
31.00000	2888
31.00833	2845
31.01667	2801
31.02500	2757
31.03333	2711
31.04167	2665
31.05000	2620
31.05833	2577
31.06667	2537
31.07500	2498
31.08333	2462
31.09167	2427
31.10000	2393
31.10833	2359
31.11667	2325
31.12500	2291
31.13333	2256
31.14167	2221
31.15000	2188
31.15833	2156
31.16667	2126
31.17500	2100
31.18333	2075
31.19167	2051
31.20000	2025
31.20833	1999
31.21667	1972
31.22500	1944
31.23333	1915
31.24167	1886
31.25000	1859
31.25833	1832
31.26667	1809
31.27500	1786
31.28333	1765
31.29167	1745
31.30000	1726
31.30833	1708
31.31667	1689
31.32500	1671
31.33333	1652
31.34167	1634
31.35000	1615
31.35833	1596
31.36667	1578
31.37500	1559
31.38333	1540
31.39167	1523
31.40000	1507
31.40833	1494
31.41667	1483
31.42500	1473
31.43333	1462
31.44167	1450
31.45000	1437
31.45833	1423
31.46667	1410
31.47500	1398
31.48333	1387
31.49167	1375
31.50000	1363
31.50833	1352
31.51667	1342
31.52500	1333
31.53333	1327
31.54167	1322
31.55000	1317
31.55833	1310
31.56667	1302
31.57500	1290
31.58333	1278
31.59167	1265
31.60000	1252
31.60833	1240
31.61667	1229
31.62500	1221
31.63333	1214
31.64167	1208
31.65000	1203
31.65833	1196
31.66667	1189
31.67500	1182
31.68333	1174
31.69167	1167
31.70000	1160
31.70833	1154
31.71667	1149
31.72500	1146
31.73333	1144
31.74167	1144
31.75000	1142
31.75833	1139
31.76667	1136
31.77500	1133
31.78333	1131
31.79167	1129
31.80000	1126
31.80833	1123
31.81667	1118
31.82500	1113
31.83333	1109
31.84167	1103
31.85000	1098
31.85833	1094
31.86667	1090
31.87500	1087
31.88333	1086
31.89167	1088
31.90000	1091
31.90833	1094
31.91667	1098
31.92500	1101
31.93333	1101
31.94167	1098
31.95000	1097
31.95833	1096
31.96667	1098
31.97500	1101
31.98333	1104
31.99167	1109
32.00000	1115
32.00833	1122
32.01667	1131
32.02500	1140
32.03333	1146
32.04167	1152
32.05000	1157
32.05833	1160
32.06667	1163
32.07500	1167
32.08333	1173
32.09167	1181
32.10000	1191
32.10833	1201
32.11667	1213
32.12500	1224
32.13333	1236
32.14167	1248
32.15000	1262
32.15833	1279
32.16667	1296
32.17500	1314
32.18333	1332
32.19167	1349
32.20000	1367
32.20833	1385
32.21667	1405
32.22500	1426
32.23333	1448
32.24167	1471
32.25000	1495
32.25833	1521
32.26667	1547
32.27500	1576
32.28333	1606
32.29167	1640
32.30000	1675
32.30833	1711
32.31667	1747
32.32500	1782
32.33333	1817
32.34167	1852
32.35000	1889
32.35833	1928
32.36667	1969
32.37500	2015
32.38333	2064
32.39167	2114
32.40000	2167
32.40833	2221
32.41667	2278
32.42500	2337
32.43333	2401
32.44167	2468
32.45000	2534
32.45833	2600
32.46667	2665
32.47500	2732
32.48333	2800
32.49167	2873
32.50000	2951
32.50833	3031
32.51667	3116
32.52500	3202
32.53333	3291
32.54167	3382
32.55000	3475
32.55833	3573
32.56667	3670
32.57500	3768
32.58333	3866
32.59167	3966
32.60000	4069
32.60833	4176
32.61667	4290
32.62500	4406
32.63333	4526
32.64167	4647
32.65000	4769
32.65833	4894
32.66667	5020
32.67500	5150
32.68333	5280
32.69167	5411
32.70000	5542
32.70833	5673
32.71667	5808
32.72500	5942
32.73333	6081
32.74167	6223
32.75000	6364
32.75833	6507
32.76667	6648
32.77500	6790
32.78333	6929
32.79167	7069
32.80000	7210
32.80833	7350
32.81667	7494
32.82500	7634
32.83333	7775
32.84167	7913
32.85000	8046
32.85833	8179
32.86667	8307
32.87500	8438
32.88333	8565
32.89167	8692
32.90000	8818
32.90833	8939
32.91667	9061
32.92500	9177
32.93333	9291
32.94167	9401
32.95000	9506
32.95833	9610
32.96667	9707
32.97500	9802
32.98333	9892
32.99167	9975
33.00000	10054
33.00833	10124
33.01667	10191
33.02500	10250
33.03333	10304
33.04167	10354
33.05000	10399
33.05833	10441
33.06667	10478
33.07500	10511
33.08333	10539
33.09167	10562
33.10000	10579
33.10833	10592
33.11667	10599
33.12500	10600
33.13333	10595
33.14167	10583
33.15000	10565
33.15833	10540
33.16667	10511
33.17500	10477
33.18333	10441
33.19167	10400
33.20000	10354
33.20833	10305
33.21667	10251
33.22500	10196
33.23333	10137
33.24167	10074
33.25000	10005
33.25833	9928
33.26667	9847
33.27500	9759
33.28333	9669
33.29167	9577
33.30000	9484
33.30833	9391
33.31667	9295
33.32500	9197
33.33333	9096
33.34167	8992
33.35000	8886
33.35833	8776
33.36667	8665
33.37500	8549
33.38333	8433
33.39167	8317
33.40000	8199
33.40833	8083
33.41667	7963
33.42500	7843
33.43333	7719
33.44167	7594
33.45000	7471
33.45833	7347
33.46667	7227
33.47500	7106
33.48333	6986
33.49167	6865
33.50000	6743
33.50833	6623
33.51667	6502
33.52500	6385
33.53333	6267
33.54167	6150
33.55000	6037
33.55833	5923
33.56667	5812
33.57500	5699
33.58333	5586
33.59167	5473
33.60000	5357
33.60833	5246
33.61667	5133
33.62500	5025
33.63333	4919
33.64167	4814
33.65000	4712
33.65833	4608
33.66667	4509
33.67500	4411
33.68333	4317
33.69167	4225
33.70000	4135
33.70833	4047
33.71667	3957
33.72500	3871
33.73333	3787
33.74167	3706
33.75000	3630
33.75833	3554
33.76667	3480
33.77500	3405
33.78333	3331
33.79167	3257
33.80000	3182
33.80833	3108
33.81667	3033
33.82500	2962
33.83333	2891
33.84167	2823
33.85000	2760
33.85833	2700
33.86667	2642
33.87500	2583
33.88333	2525
33.89167	2467
33.90000	2408
33.90833	2352
33.91667	2298
33.92500	2246
33.93333	2196
33.94167	2146
33.95000	2098
33.95833	2050
33.96667	2005
33.97500	1961
33.98333	1919
33.99167	1878
34.00000	1837
34.00833	1797
34.01667	1758
34.02500	1720
34.03333	1683
34.04167	1646
34.05000	1610
34.05833	1574
34.06667	1539
34.07500	1505
34.08333	1472
34.09167	1439
34.10000	1405
34.10833	1374
34.11667	1342
34.12500	1310
34.13333	1280
34.14167	1254
34.15000	1229
34.15833	1203
34.16667	1180
34.17500	1158
34.18333	1135
34.19167	1112
34.20000	1089
34.20833	1068
34.21667	1047
34.22500	1027
34.23333	1008
34.24167	987
34.25000	965
34.25833	943
34.26667	923
34.27500	904
34.28333	888
34.29167	874
34.30000	859
34.30833	845
34.31667	829
34.32500	814
34.33333	796
34.34167	776
34.35000	757
34.35833	739
34.36667	725
34.37500	710
34.38333	696
34.39167	682
34.40000	667
34.40833	653
34.41667	640
34.42500	630
34.43333	621
34.44167	613
34.45000	605
34.45833	595
34.46667	583
34.47500	570
34.48333	555
34.49167	541
34.50000	530
34.50833	522
34.51667	516
34.52500	510
34.53333	502
34.54167	493
34.55000	484
34.55833	473
34.56667	464
34.57500	457
34.58333	450
34.59167	443
34.60000	435
34.60833	427
34.61667	419
34.62500	413
34.63333	409
34.64167	405
34.65000	402
34.65833	398
34.66667	391
34.67500	382
34.68333	371
34.69167	362
34.70000	355
34.70833	349
34.71667	346
34.72500	342
34.73333	339
34.74167	335
34.75000	331
34.75833	327
34.76667	323
34.77500	317
34.78333	311
34.79167	305
34.80000	299
34.80833	294
34.81667	289
34.82500	284
34.83333	279
34.84167	275
34.85000	272
34.85833	269
34.86667	267
34.87500	266
34.88333	266
34.89167	266
34.90000	265
34.90833	263
34.91667	261
34.92500	259
34.93333	256
34.94167	254
34.95000	251
34.95833	248
34.96667	244
34.97500	240
34.98333	237
34.99167	235
35.00000	235
35.00833	235
35.01667	235
35.02500	233
35.03333	231
35.04167	228
35.05000	227
35.05833	227
35.06667	228
35.07500	228
35.08333	227
35.09167	225
35.10000	221
35.10833	218
35.11667	215
35.12500	212
35.13333	210
35.14167	209
35.15000	208
35.15833	208
35.16667	207
35.17500	207
35.18333	205
35.19167	204
35.20000	202
35.20833	201
35.21667	200
35.22500	198
35.23333	196
35.24167	194
35.25000	192
35.25833	190
35.26667	188
35.27500	186
35.28333	184
35.29167	183
35.30000	183
35.30833	182
35.31667	181
35.32500	181
35.33333	178
35.34167	173
35.35000	167
35.35833	159
35.36667	154
35.37500	153
35.38333	155
35.39167	158
35.40000	161
35.40833	163
35.41667	163
35.42500	162
35.43333	161
35.44167	161
35.45000	160
35.45833	158
35.46667	154
35.47500	149
35.48333	145
35.49167	142
35.50000	141
35.50833	142
35.51667	143
35.52500	145
35.53333	146
35.54167	146
35.55000	145
35.55833	144
35.56667	142
35.57500	139
35.58333	135
35.59167	131
35.60000	126
35.60833	122
35.61667	121
35.62500	121
35.63333	123
35.64167	124
35.65000	125
35.65833	124
35.66667	122
35.67500	119
35.68333	116
35.69167	112
35.70000	109
35.70833	107
35.71667	107
35.72500	107
35.73333	107
35.74167	106
35.75000	103
35.75833	98
35.76667	93
35.77500	89
35.78333	86
35.79167	85
35.80000	85
35.80833	87
35.81667	90
35.82500	93
35.83333	94
35.84167	91
35.85000	86
35.85833	80
35.86667	74
35.87500	71
35.88333	70
35.89167	70
35.90000	71
35.90833	73
35.91667	76
35.92500	79
35.93333	82
35.94167	83
35.95000	83
35.95833	81
35.96667	80
35.97500	80
35.98333	82
35.99167	82
36.00000	80
36.00833	77
36.01667	73
36.02500	68
36.03333	64
36.04167	60
36.05000	57
36.05833	55
36.06667	56
36.07500	59
36.08333	64
36.09167	69
36.10000	73
36.10833	75
36.11667	74
36.12500	71
36.13333	65
36.14167	61
36.15000	60
36.15833	63
36.16667	67
36.17500	70
36.18333	69
36.19167	63
36.20000	55
36.20833	48
36.21667	47
36.22500	48
36.23333	50
36.24167	53
36.25000	54
36.25833	54
36.26667	53
36.27500	52
36.28333	54
36.29167	57
36.30000	60
36.30833	64
36.31667	67
36.32500	69
36.33333	68
36.34167	66
36.35000	63
36.35833	60
36.36667	59
36.37500	59
36.38333	60
36.39167	60
36.40000	58
36.40833	56
36.41667	53
36.42500	52
36.43333	53
36.44167	56
36.45000	60
36.45833	64
36.46667	66
36.47500	65
36.48333	63
36.49167	60
36.50000	57
36.50833	54
36.51667	54
36.52500	54
36.53333	52
36.54167	49
36.55000	45
36.55833	42
36.56667	40
36.57500	41
36.58333	45
36.59167	52
36.60000	60
36.60833	66
36.61667	69
36.62500	70
36.63333	67
36.64167	64
36.65000	59
36.65833	55
36.66667	53
36.67500	51
36.68333	51
36.69167	52
36.70000	52
36.70833	52
36.71667	53
36.72500	56
36.73333	59
36.74167	62
36.75000	65
36.75833	67
36.76667	69
36.77500	71
36.78333	72
36.79167	72
36.80000	71
36.80833	70
36.81667	68
36.82500	68
36.83333	69
36.84167	72
36.85000	74
36.85833	75
36.86667	75
36.87500	74
36.88333	73
36.89167	72
36.90000	72
36.90833	71
36.91667	72
36.92500	72
36.93333	72
36.94167	72
36.95000	70
36.95833	68
36.96667	66
36.97500	64
36.98333	63
36.99167	62
37.00000	61
37.00833	61
37.01667	64
37.02500	67
37.03333	71
37.04167	74
37.05000	73
37.05833	68
37.06667	61
37.07500	52
37.08333	45
37.09167	41
37.10000	41
37.10833	43
37.11667	49
37.12500	55
37.13333	60
37.14167	64
37.15000	68
37.15833	71
37.16667	73
37.17500	76
37.18333	78
37.19167	79
37.20000	78
37.20833	76
37.21667	74
37.22500	72
37.23333	72
37.24167	73
37.25000	71
37.25833	68
37.26667	63
37.27500	58
37.28333	55
37.29167	56
37.30000	61
37.30833	66
37.31667	72
37.32500	76
37.33333	76
37.34167	73
37.35000	68
37.35833	64
37.36667	61
37.37500	60
37.38333	60
37.39167	61
37.40000	62
37.40833	61
37.41667	60
37.42500	58
37.43333	57
37.44167	56
37.45000	55
37.45833	52
37.46667	48
37.47500	46
37.48333	46
37.49167	47
37.50000	47
37.50833	47
37.51667	46
37.52500	45
37.53333	45
37.54167	47
37.55000	48
37.55833	48
37.56667	46
37.57500	43
37.58333	40
37.59167	39
37.60000	40
37.60833	41
37.61667	41
37.62500	40
37.63333	37
37.64167	35
37.65000	33
37.65833	32
37.66667	30
37.67500	28
37.68333	27
37.69167	27
37.70000	27
37.70833	28
37.71667	29
37.72500	30
37.73333	32
37.74167	34
37.75000	38
37.75833	42
37.76667	46
37.77500	47
37.78333	46
37.79167	44
37.80000	41
37.80833	38
37.81667	36
37.82500	35
37.83333	35
37.84167	36
37.85000	38
37.85833	40
37.86667	42
37.87500	43
37.88333	43
37.89167	45
37.90000	47
37.90833	48
37.91667	47
37.92500	44
37.93333	38
37.94167	33
37.95000	28
37.95833	25
37.96667	24
37.97500	25
37.98333	28
37.99167	31
38.00000	35
38.00833	37
38.01667	39
38.02500	39
38.03333	36
38.04167	32
38.05000	28
38.05833	23
38.06667	20
38.07500	19
38.08333	21
38.09167	23
38.10000	25
38.10833	27
38.11667	27
38.12500	27
38.13333	26
38.14167	27
38.15000	28
38.15833	30
38.16667	31
38.17500	31
38.18333	31
38.19167	31
38.20000	31
38.20833	31
38.21667	30
38.22500	30
38.23333	32
38.24167	35
38.25000	38
38.25833	42
38.26667	44
38.27500	43
38.28333	41
38.29167	38
38.30000	36
38.30833	35
38.31667	36
38.32500	37
38.33333	38
38.34167	39
38.35000	38
38.35833	36
38.36667	34
38.37500	31
38.38333	28
38.39167	27
38.40000	26
38.40833	27
38.41667	29
38.42500	30
38.43333	29
38.44167	28
38.45000	26
38.45833	25
38.46667	25
38.47500	26
38.48333	28
38.49167	31
38.50000	33
38.50833	34
38.51667	34
38.52500	34
38.53333	35
38.54167	36
38.55000	35
38.55833	33
38.56667	28
38.57500	22
38.58333	16
38.59167	14
38.60000	14
38.60833	17
38.61667	21
38.62500	25
38.63333	27
38.64167	28
38.65000	29
38.65833	29
38.66667	29
38.67500	29
38.68333	28
38.69167	26
38.70000	25
38.70833	24
38.71667	23
38.72500	22
38.73333	21
38.74167	21
38.75000	23
38.75833	26
38.76667	28
38.77500	31
38.78333	33
38.79167	34
38.80000	34
38.80833	33
38.81667	33
38.82500	32
38.83333	29
38.84167	24
38.85000	20
38.85833	17
38.86667	16
38.87500	18
38.88333	22
38.89167	25
38.90000	26
38.90833	27
38.91667	26
38.92500	25
38.93333	22
38.94167	20
38.95000	18
38.95833	16
38.96667	16
38.97500	17
38.98333	19
38.99167	21
39.00000	24
39.00833	24
39.01667	23
39.02500	21
39.03333	20
39.04167	19
39.05000	19
39.05833	20
39.06667	20
39.07500	20
39.08333	18
39.09167	15
39.10000	12
39.10833	11
39.11667	10
39.12500	12
39.13333	15
39.14167	19
39.15000	24
39.15833	27
39.16667	30
39.17500	31
39.18333	33
39.19167	34
39.20000	34
39.20833	35
39.21667	36
39.22500	36
39.23333	35
39.24167	34
39.25000	31
39.25833	26
39.26667	22
39.27500	19
39.28333	18
39.29167	20
39.30000	24
39.30833	28
39.31667	30
39.32500	31
39.33333	31
39.34167	31
39.35000	31
39.35833	30
39.36667	29
39.37500	26
39.38333	21
39.39167	16
39.40000	12
39.40833	10
39.41667	9
39.42500	10
39.43333	11
39.44167	13
39.45000	14
39.45833	16
39.46667	17
39.47500	19
39.48333	20
39.49167	20
39.50000	22
39.50833	24
39.51667	26
39.52500	29
39.53333	31
39.54167	31
39.55000	30
39.55833	28
39.56667	26
39.57500	26
39.58333	25
39.59167	23
39.60000	20
39.60833	16
39.61667	13
39.62500	11
39.63333	11
39.64167	11
39.65000	12
39.65833	13
39.66667	14
39.67500	13
39.68333	12
39.69167	10
39.70000	8
39.70833	5
39.71667	2
39.72500	0
39.73333	2
39.74167	6
39.75000	13
39.75833	20
39.76667	26
39.77500	28
39.78333	28
39.79167	24
39.80000	20
39.80833	17
39.81667	14
39.82500	12
39.83333	12
39.84167	14
39.85000	18
39.85833	23
39.86667	28
39.87500	31
39.88333	32
39.89167	28
39.90000	21
39.90833	15
39.91667	11
39.92500	10
39.93333	12
39.94167	16
39.95000	19
39.95833	20
39.96667	19
39.97500	18
39.98333	17
39.99167	16
40.00000	17
40.00833	18
40.01667	19
40.02500	20
40.03333	23
40.04167	25
40.05000	28
40.05833	28
40.06667	29
40.07500	30
40.08333	32
40.09167	37
40.10000	44
40.10833	51
40.11667	57
40.12500	62
40.13333	67
40.14167	71
40.15000	74
40.15833	78
40.16667	81
40.17500	84
40.18333	87
40.19167	89
40.20000	91
40.20833	92
40.21667	93
40.22500	95
40.23333	96
40.24167	97
40.25000	98
40.25833	100
40.26667	104
40.27500	111
40.28333	120
40.29167	131
40.30000	141
40.30833	150
40.31667	156
40.32500	160
40.33333	165
40.34167	171
40.35000	178
40.35833	187
40.36667	198
40.37500	211
40.38333	224
40.39167	236
40.40000	248
40.40833	259
40.41667	268
40.42500	277
40.43333	287
40.44167	298
40.45000	309
40.45833	320
40.46667	330
40.47500	340
40.48333	350
40.49167	361
40.50000	374
40.50833	388
40.51667	405
40.52500	421
40.53333	436
40.54167	450
40.55000	463
40.55833	475
40.56667	487
40.57500	500
40.58333	513
40.59167	525
40.60000	537
40.60833	549
40.61667	562
40.62500	577
40.63333	594
40.64167	611
40.65000	627
40.65833	642
40.66667	656
40.67500	668
40.68333	680
40.69167	691
40.70000	701
40.70833	711
40.71667	722
40.72500	733
40.73333	744
40.74167	754
40.75000	762
40.75833	770
40.76667	779
40.77500	788
40.78333	800
40.79167	813
40.80000	828
40.80833	841
40.81667	852
40.82500	860
40.83333	864
40.84167	865
40.85000	864
40.85833	864
40.86667	865
40.87500	869
40.88333	875
40.89167	885
40.90000	895
40.90833	903
40.91667	908
40.92500	908
40.93333	903
40.94167	896
40.95000	889
40.95833	885
40.96667	883
40.97500	885
40.98333	888
40.99167	888
41.00000	887
41.00833	886
41.01667	884
41.02500	884
41.03333	882
41.04167	878
41.05000	871
41.05833	861
41.06667	849
41.07500	836
41.08333	822
41.09167	808
41.10000	795
41.10833	785
41.11667	779
41.12500	774
41.13333	770
41.14167	766
41.15000	760
41.15833	753
41.16667	745
41.17500	739
41.18333	732
41.19167	724
41.20000	713
41.20833	701
41.21667	687
41.22500	674
41.23333	662
41.24167	652
41.25000	641
41.25833	629
41.26667	618
41.27500	607
41.28333	597
41.29167	589
41.30000	582
41.30833	574
41.31667	563
41.32500	552
41.33333	539
41.34167	527
41.35000	516
41.35833	507
41.36667	497
41.37500	487
41.38333	477
41.39167	466
41.40000	454
41.40833	444
41.41667	435
41.42500	428
41.43333	420
41.44167	413
41.45000	405
41.45833	395
41.46667	384
41.47500	372
41.48333	359
41.49167	348
41.50000	337
41.50833	328
41.51667	321
41.52500	312
41.53333	302
41.54167	289
41.55000	277
41.55833	264
41.56667	252
41.57500	242
41.58333	234
41.59167	229
41.60000	225
41.60833	223
41.61667	221
41.62500	219
41.63333	215
41.64167	210
41.65000	205
41.65833	199
41.66667	193
41.67500	189
41.68333	185
41.69167	181
41.70000	177
41.70833	171
41.71667	164
41.72500	157
41.73333	151
41.74167	147
41.75000	145
41.75833	146
41.76667	146
41.77500	145
41.78333	143
41.79167	139
41.80000	133
41.80833	125
41.81667	115
41.82500	103
41.83333	94
41.84167	88
41.85000	84
41.85833	84
41.86667	84
41.87500	84
41.88333	83
41.89167	83
41.90000	84
41.90833	86
41.91667	90
41.92500	92
41.93333	92
41.94167	88
41.95000	82
41.95833	73
41.96667	64
41.97500	56
41.98333	50
41.99167	47
42.00000	47
42.00833	47
42.01667	47
42.02500	45
42.03333	42
42.04167	39
42.05000	36
42.05833	34
42.06667	32
42.07500	31
42.08333	29
42.09167	28
42.10000	27
42.10833	26
42.11667	24
42.12500	22
42.13333	18
42.14167	13
42.15000	10
42.15833	10
42.16667	12
42.17500	14
42.18333	17
42.19167	19
42.20000	20
42.20833	21
42.21667	21
42.22500	19
42.23333	17
42.24167	15
42.25000	13
42.25833	11
42.26667	10
42.27500	11
42.28333	12
42.29167	9
42.30000	3
42.30833	-5
42.31667	-14
42.32500	-21
42.33333	-22
42.34167	-19
42.35000	-14
42.35833	-8
42.36667	-4
42.37500	-2
42.38333	-3
42.39167	-4
42.40000	-7
42.40833	-11
42.41667	-14
42.42500	-16
42.43333	-17
42.44167	-17
42.45000	-16
42.45833	-15
42.46667	-15
42.47500	-15
42.48333	-16
42.49167	-15
42.50000	-12
42.50833	-9
42.51667	-7
42.52500	-6
42.53333	-9
42.54167	-12
42.55000	-16
42.55833	-19
42.56667	-21
42.57500	-21
42.58333	-20
42.59167	-18
42.60000	-14
42.60833	-10
42.61667	-7
42.62500	-4
42.63333	-3
42.64167	-3
42.65000	-4
42.65833	-7
42.66667	-9
42.67500	-10
42.68333	-12
42.69167	-15
42.70000	-20
42.70833	-23
42.71667	-24
42.72500	-23
42.73333	-19
42.74167	-14
42.75000	-10
42.75833	-6
42.76667	-3
42.77500	-2
42.78333	-3
42.79167	-5
42.80000	-10
42.80833	-13
42.81667	-14
42.82500	-14
42.83333	-13
42.84167	-14
42.85000	-17
42.85833	-21
42.86667	-25
42.87500	-28
42.88333	-29
42.89167	-26
42.90000	-23
42.90833	-18
42.91667	-14
42.92500	-10
42.93333	-9
42.94167	-9
42.95000	-10
42.95833	-11
42.96667	-11
42.97500	-10
42.98333	-9
42.99167	-10
43.00000	-13
43.00833	-16
43.01667	-20
43.02500	-23
43.03333	-25
43.04167	-26
43.05000	-25
43.05833	-23
43.06667	-22
43.07500	-22
43.08333	-24
43.09167	-26
43.10000	-27
43.10833	-26
43.11667	-23
43.12500	-20
43.13333	-19
43.14167	-19
43.15000	-20
43.15833	-20
43.16667	-18
43.17500	-18
43.18333	-18
43.19167	-18
43.20000	-19
43.20833	-20
43.21667	-21
43.22500	-21
43.23333	-21
43.24167	-21
43.25000	-22
43.25833	-23
43.26667	-24
43.27500	-25
43.28333	-26
43.29167	-27
43.30000	-27
43.30833	-26
43.31667	-25
43.32500	-24
43.33333	-23
43.34167	-21
43.35000	-20
43.35833	-20
43.36667	-20
43.37500	-22
43.38333	-24
43.39167	-25
43.40000	-26
43.40833	-26
43.41667	-25
43.42500	-23
43.43333	-23
43.44167	-25
43.45000	-27
43.45833	-27
43.46667	-27
43.47500	-25
43.48333	-24
43.49167	-24
43.50000	-25
43.50833	-27
43.51667	-30
43.52500	-33
43.53333	-33
43.54167	-32
43.55000	-29
43.55833	-26
43.56667	-22
43.57500	-19
43.58333	-17
43.59167	-16
43.60000	-17
43.60833	-17
43.61667	-18
43.62500	-18
43.63333	-18
43.64167	-19
43.65000	-22
43.65833	-24
43.66667	-27
43.67500	-28
43.68333	-28
43.69167	-28
43.70000	-27
43.70833	-25
43.71667	-24
43.72500	-23
43.73333	-23
43.74167	-22
43.75000	-20
43.75833	-19
43.76667	-20
43.77500	-22
43.78333	-26
43.79167	-32
43.80000	-36
43.80833	-38
43.81667	-36
43.82500	-31
43.83333	-27
43.84167	-24
43.85000	-23
43.85833	-24
43.86667	-25
43.87500	-24
43.88333	-23
43.89167	-22
43.90000	-23
43.90833	-24
43.91667	-24
43.92500	-24
43.93333	-25
43.94167	-26
43.95000	-28
43.95833	-30
43.96667	-32
43.97500	-33
43.98333	-33
43.99167	-32
44.00000	-32
44.00833	-31
44.01667	-29
44.02500	-28
44.03333	-29
44.04167	-30
44.05000	-31
44.05833	-33
44.06667	-35
44.07500	-35
44.08333	-35
44.09167	-35
44.10000	-35
44.10833	-35
44.11667	-34
44.12500	-33
44.13333	-33
44.14167	-35
44.15000	-36
44.15833	-35
44.16667	-34
44.17500	-32
44.18333	-31
44.19167	-29
44.20000	-27
44.20833	-25
44.21667	-23
44.22500	-24
44.23333	-28
44.24167	-33
44.25000	-38
44.25833	-40
44.26667	-40
44.27500	-39
44.28333	-37
44.29167	-35
44.30000	-33
44.30833	-32
44.31667	-31
44.32500	-30
44.33333	-29
44.34167	-28
44.35000	-28
44.35833	-26
44.36667	-25
44.37500	-24
44.38333	-23
44.39167	-25
44.40000	-28
44.40833	-31
44.41667	-35
44.42500	-39
44.43333	-42
44.44167	-45
44.45000	-46
44.45833	-47
44.46667	-47
44.47500	-47
44.48333	-46
44.49167	-45
44.50000	-45
44.50833	-45
44.51667	-45
44.52500	-44
44.53333	-43
44.54167	-42
44.55000	-41
44.55833	-42
44.56667	-43
44.57500	-43
44.58333	-42
44.59167	-41
44.60000	-42
44.60833	-43
44.61667	-43
44.62500	-44
44.63333	-44
44.64167	-45
44.65000	-45
44.65833	-45
44.66667	-43
44.67500	-39
44.68333	-35
44.69167	-35
44.70000	-38
44.70833	-42
44.71667	-46
44.72500	-49
44.73333	-48
44.74167	-46
44.75000	-42
44.75833	-39
44.76667	-35
44.77500	-31
44.78333	-28
44.79167	-25
44.80000	-23
44.80833	-23
44.81667	-24
44.82500	-25
44.83333	-24
44.84167	-22
44.85000	-20
44.85833	-19
44.86667	-20
44.87500	-23
44.88333	-27
44.89167	-32
44.90000	-39
44.90833	-44
44.91667	-48
44.92500	-51
44.93333	-50
44.94167	-47
44.95000	-45
44.95833	-44
44.96667	-44
44.97500	-45
44.98333	-47
44.99167	-48
45.00000	-48
45.00833	-46
45.01667	-43
45.02500	-38
45.03333	-33
45.04167	-29
45.05000	-28
45.05833	-30
45.06667	-33
45.07500	-39
45.08333	-44
45.09167	-47
45.10000	-46
45.10833	-43
45.11667	-39
45.12500	-34
45.13333	-32
45.14167	-33
45.15000	-33
45.15833	-34
45.16667	-36
45.17500	-37
45.18333	-39
45.19167	-40
45.20000	-40
45.20833	-39
45.21667	-38
45.22500	-37
45.23333	-37
45.24167	-38
45.25000	-39
45.25833	-41
45.26667	-43
45.27500	-46
45.28333	-50
45.29167	-54
45.30000	-57
45.30833	-59
45.31667	-57
45.32500	-53
45.33333	-47
45.34167	-40
45.35000	-36
45.35833	-34
45.36667	-35
45.37500	-38
45.38333	-42
45.39167	-45
45.40000	-48
45.40833	-48
45.41667	-48
45.42500	-45
45.43333	-42
45.44167	-38
45.45000	-35
45.45833	-32
45.46667	-32
45.47500	-34
45.48333	-38
45.49167	-41
45.50000	-43
45.50833	-44
45.51667	-43
45.52500	-42
45.53333	-41
45.54167	-42
45.55000	-43
45.55833	-44
45.56667	-46
45.57500	-48
45.58333	-50
45.59167	-50
45.60000	-50
45.60833	-48
45.61667	-45
45.62500	-43
45.63333	-41
45.64167	-40
45.65000	-38
45.65833	-35
45.66667	-31
45.67500	-29
45.68333	-28
45.69167	-29
45.70000	-31
45.70833	-33
45.71667	-34
45.72500	-34
45.73333	-34
45.74167	-35
45.75000	-36
45.75833	-37
45.76667	-38
45.77500	-40
45.78333	-44
45.79167	-48
45.80000	-52
45.80833	-54
45.81667	-51
45.82500	-48
45.83333	-44
45.84167	-41
45.85000	-41
45.85833	-43
45.86667	-46
45.87500	-50
45.88333	-53
45.89167	-55
45.90000	-57
45.90833	-57
45.91667	-57
45.92500	-55
45.93333	-51
45.94167	-47
45.95000	-42
45.95833	-37
45.96667	-34
45.97500	-35
45.98333	-39
45.99167	-44
46.00000	-50
46.00833	-54
46.01667	-53
46.02500	-50
46.03333	-46
46.04167	-43
46.05000	-42
46.05833	-43
46.06667	-46
46.07500	-50
46.08333	-53
46.09167	-54
46.10000	-54
46.10833	-51
46.11667	-46
46.12500	-42
46.13333	-39
46.14167	-38
46.15000	-39
46.15833	-40
46.16667	-40
46.17500	-40
46.18333	-39
46.19167	-38
46.20000	-39
46.20833	-40
46.21667	-40
46.22500	-40
46.23333	-41
46.24167	-44
46.25000	-50
46.25833	-56
46.26667	-61
46.27500	-64
46.28333	-64
46.29167	-63
46.30000	-61
46.30833	-60
46.31667	-59
46.32500	-56
46.33333	-52
46.34167	-48
46.35000	-42
46.35833	-37
46.36667	-33
46.37500	-31
46.38333	-31
46.39167	-34
46.40000	-37
46.40833	-40
46.41667	-42
46.42500	-42
46.43333	-44
46.44167	-47
46.45000	-51
46.45833	-57
46.46667	-61
46.47500	-62
46.48333	-62
46.49167	-61
46.50000	-59
46.50833	-57
46.51667	-55
46.52500	-53
46.53333	-52
46.54167	-50
46.55000	-49
46.55833	-48
46.56667	-47
46.57500	-45
46.58333	-43
46.59167	-42
46.60000	-45
46.60833	-48
46.61667	-53
46.62500	-57
46.63333	-57
46.64167	-55
46.65000	-52
46.65833	-50
46.66667	-50
46.67500	-52
46.68333	-56
46.69167	-59
46.70000	-61
46.70833	-63
46.71667	-63
46.72500	-63
46.73333	-61
46.74167	-60
46.75000	-59
46.75833	-60
46.76667	-61
46.77500	-61
46.78333	-60
46.79167	-57
46.80000	-53
46.80833	-50
46.81667	-49
46.82500	-49
46.83333	-49
46.84167	-50
46.85000	-51
46.85833	-50
46.86667	-49
46.87500	-49
46.88333	-50
46.89167	-51
46.90000	-51
46.90833	-51
46.91667	-53
46.92500	-56
46.93333	-60
46.94167	-64
46.95000	-66
46.95833	-66
46.96667	-65
46.97500	-64
46.98333	-63
46.99167	-60
47.00000	-55
47.00833	-49
47.01667	-43
47.02500	-39
47.03333	-38
47.04167	-41
47.05000	-45
47.05833	-48
47.06667	-52
47.07500	-53
47.08333	-53
47.09167	-54
47.10000	-55
47.10833	-59
47.11667	-62
47.12500	-65
47.13333	-66
47.14167	-65
47.15000	-62
47.15833	-58
47.16667	-54
47.17500	-52
47.18333	-52
47.19167	-53
47.20000	-53
47.20833	-54
47.21667	-55
47.22500	-57
47.23333	-58
47.24167	-59
47.25000	-59
47.25833	-60
47.26667	-61
47.27500	-63
47.28333	-65
47.29167	-67
47.30000	-68
47.30833	-67
47.31667	-65
47.32500	-61
47.33333	-57
47.34167	-52
47.35000	-49
47.35833	-47
47.36667	-47
47.37500	-49
47.38333	-51
47.39167	-53
47.40000	-54
47.40833	-57
47.41667	-59
47.42500	-62
47.43333	-64
47.44167	-65
47.45000	-66
47.45833	-68
47.46667	-68
47.47500	-69
47.48333	-68
47.49167	-69
47.50000	-69
47.50833	-70
47.51667	-70
47.52500	-69
47.53333	-67
47.54167	-65
47.55000	-63
47.55833	-61
47.56667	-59
47.57500	-58
47.58333	-58
47.59167	-58
47.60000	-57
47.60833	-56
47.61667	-54
47.62500	-51
47.63333	-49
47.64167	-47
47.65000	-45
47.65833	-43
47.66667	-41
47.67500	-39
47.68333	-39
47.69167	-41
47.70000	-46
47.70833	-50
47.71667	-54
47.72500	-57
47.73333	-57
47.74167	-56
47.75000	-55
47.75833	-55
47.76667	-55
47.77500	-56
47.78333	-58
47.79167	-60
47.80000	-61
47.80833	-60
47.81667	-57
47.82500	-53
47.83333	-51
47.84167	-50
47.85000	-52
47.85833	-56
47.86667	-59
47.87500	-61
47.88333	-59
47.89167	-56
47.90000	-50
47.90833	-46
47.91667	-44
47.92500	-44
47.93333	-46
47.94167	-51
47.95000	-55
47.95833	-58
47.96667	-60
47.97500	-60
47.98333	-59
47.99167	-59
48.00000	-59
48.00833	-60
48.01667	-62
48.02500	-63
48.03333	-63
48.04167	-63
48.05000	-64
48.05833	-66
48.06667	-69
48.07500	-71
48.08333	-71
48.09167	-70
48.10000	-66
48.10833	-63
48.11667	-62
48.12500	-62
48.13333	-63
48.14167	-63
48.15000	-64
48.15833	-64
48.16667	-63
48.17500	-63
48.18333	-61
48.19167	-59
48.20000	-55
48.20833	-51
48.21667	-49
48.22500	-49
48.23333	-51
48.24167	-54
48.25000	-58
48.25833	-62
48.26667	-66
48.27500	-68
48.28333	-68
48.29167	-66
48.30000	-63
48.30833	-62
48.31667	-62
48.32500	-63
48.33333	-64
48.34167	-65
48.35000	-67
48.35833	-69
48.36667	-71
48.37500	-74
48.38333	-76
48.39167	-76
48.40000	-74
48.40833	-71
48.41667	-68
48.42500	-65
48.43333	-62
48.44167	-60
48.45000	-60
48.45833	-62
48.46667	-66
48.47500	-69
48.48333	-71
48.49167	-68
48.50000	-63
48.50833	-57
48.51667	-53
48.52500	-51
48.53333	-51
48.54167	-53
48.55000	-53
48.55833	-52
48.56667	-50
48.57500	-51
48.58333	-53
48.59167	-56
48.60000	-58
48.60833	-61
48.61667	-63
48.62500	-65
48.63333	-67
48.64167	-69
48.65000	-70
48.65833	-71
48.66667	-70
48.67500	-67
48.68333	-64
48.69167	-61
48.70000	-59
48.70833	-58
48.71667	-59
48.72500	-61
48.73333	-63
48.74167	-65
48.75000	-67
48.75833	-68
48.76667	-69
48.77500	-68
48.78333	-66
48.79167	-64
48.80000	-62
48.80833	-61
48.81667	-61
48.82500	-61
48.83333	-61
48.84167	-61
48.85000	-62
48.85833	-63
48.86667	-64
48.87500	-64
48.88333	-63
48.89167	-61
48.90000	-58
48.90833	-55
48.91667	-51
48.92500	-48
48.93333	-46
48.94167	-46
48.95000	-47
48.95833	-49
48.96667	-51
48.97500	-52
48.98333	-54
48.99167	-56
49.00000	-60
49.00833	-63
49.01667	-65
49.02500	-66
49.03333	-66
49.04167	-66
49.05000	-66
49.05833	-67
49.06667	-69
49.07500	-72
49.08333	-73
49.09167	-74
49.10000	-73
49.10833	-71
49.11667	-71
49.12500	-72
49.13333	-73
49.14167	-73
49.15000	-71
49.15833	-68
49.16667	-64
49.17500	-61
49.18333	-60
49.19167	-60
49.20000	-62
49.20833	-64
49.21667	-66
49.22500	-66
49.23333	-65
49.24167	-63
49.25000	-60
49.25833	-57
49.26667	-55
49.27500	-55
49.28333	-56
49.29167	-59
49.30000	-64
49.30833	-69
49.31667	-75
49.32500	-79
49.33333	-78
49.34167	-74
49.35000	-68
49.35833	-61
49.36667	-57
49.37500	-56
49.38333	-57
49.39167	-59
49.40000	-60
49.40833	-61
49.41667	-61
49.42500	-59
49.43333	-57
49.44167	-54
49.45000	-54
49.45833	-55
49.46667	-58
49.47500	-61
49.48333	-64
49.49167	-67
49.50000	-68
49.50833	-67
49.51667	-64
49.52500	-60
49.53333	-56
49.54167	-52
49.55000	-50
49.55833	-51
49.56667	-54
49.57500	-56
49.58333	-59
49.59167	-61
49.60000	-63
49.60833	-65
49.61667	-65
49.62500	-64
49.63333	-63
49.64167	-61
49.65000	-60
49.65833	-60
49.66667	-60
49.67500	-59
49.68333	-57
49.69167	-58
49.70000	-61
49.70833	-66
49.71667	-70
49.72500	-73
49.73333	-73
49.74167	-71
49.75000	-67
49.75833	-64
49.76667	-62
49.77500	-61
49.78333	-60
49.79167	-59
49.80000	-59
49.80833	-60
49.81667	-61
49.82500	-62
49.83333	-62
49.84167	-60
49.85000	-58
49.85833	-56
49.86667	-55
49.87500	-54
49.88333	-53
49.89167	-52
49.90000	-53
49.90833	-55
49.91667	-58
49.92500	-62
49.93333	-66
49.94167	-69
49.95000	-69
49.95833	-67
49.96667	-63
49.97500	-61
49.98333	-61
49.99167	-61
50.00000	-62
50.00833	-63
50.01667	-65
50.02500	-67
50.03333	-69
50.04167	-69
50.05000	-69
50.05833	-66
50.06667	-63
50.07500	-61
50.08333	-61
50.09167	-62
50.10000	-61
50.10833	-58
50.11667	-55
50.12500	-52
50.13333	-49
50.14167	-47
50.15000	-46
50.15833	-46
50.16667	-47
50.17500	-47
50.18333	-46
50.19167	-45
50.20000	-44
50.20833	-44
50.21667	-45
50.22500	-47
50.23333	-50
50.24167	-53
50.25000	-55
50.25833	-55
50.26667	-54
50.27500	-51
50.28333	-47
50.29167	-42
50.30000	-38
50.30833	-36
50.31667	-37
50.32500	-40
50.33333	-42
50.34167	-42
50.35000	-41
50.35833	-39
50.36667	-38
50.37500	-38
50.38333	-40
50.39167	-42
50.40000	-43
50.40833	-44
50.41667	-43
50.42500	-41
50.43333	-38
50.44167	-35
50.45000	-33
50.45833	-33
50.46667	-33
50.47500	-34
50.48333	-34
50.49167	-36
50.50000	-37
50.50833	-39
50.51667	-39
50.52500	-39
50.53333	-37
50.54167	-33
50.55000	-30
50.55833	-26
50.56667	-23
50.57500	-22
50.58333	-22
50.59167	-23
50.60000	-24
50.60833	-23
50.61667	-19
50.62500	-12
50.63333	-5
50.64167	3
50.65000	9
50.65833	12
50.66667	13
50.67500	13
50.68333	12
50.69167	9
50.70000	4
50.70833	1
50.71667	1
50.72500	3
50.73333	7
50.74167	11
50.75000	11
50.75833	7
50.76667	2
50.77500	-1
50.78333	-2
50.79167	-1
50.80000	1
50.80833	4
50.81667	6
50.82500	8
50.83333	11
50.84167	13
50.85000	16
50.85833	18
50.86667	20
50.87500	22
50.88333	24
50.89167	25
50.90000	23
50.90833	20
50.91667	18
50.92500	17
50.93333	18
50.94167	21
50.95000	25
50.95833	27
50.96667	28
50.97500	25
50.98333	21
50.99167	19
51.00000	18
51.00833	20
51.01667	22
51.02500	25
51.03333	26
51.04167	26
51.05000	25
51.05833	26
51.06667	28
51.07500	30
51.08333	31
51.09167	32
51.10000	32
51.10833	33
51.11667	35
51.12500	38
51.13333	40
51.14167	39
51.15000	36
51.15833	30
51.16667	25
51.17500	21
51.18333	20
51.19167	22
51.20000	25
51.20833	27
51.21667	28
51.22500	26
51.23333	22
51.24167	17
51.25000	13
51.25833	8
51.26667	3
51.27500	-0
51.28333	-2
51.29167	-0
51.30000	3
51.30833	7
51.31667	9
51.32500	10
51.33333	9
51.34167	5
51.35000	0
51.35833	-4
51.36667	-7
51.37500	-8
51.38333	-8
51.39167	-7
51.40000	-7
51.40833	-7
51.41667	-6
51.42500	-5
51.43333	-4
51.44167	-4
51.45000	-7
51.45833	-11
51.46667	-15
51.47500	-18
51.48333	-18
51.49167	-16
51.50000	-13
51.50833	-10
51.51667	-10
51.52500	-11
51.53333	-14
51.54167	-18
51.55000	-21
51.55833	-24
51.56667	-27
51.57500	-28
51.58333	-29
51.59167	-26
51.60000	-21
51.60833	-16
51.61667	-13
51.62500	-11
51.63333	-13
51.64167	-17
51.65000	-21
51.65833	-24
51.66667	-24
51.67500	-23
51.68333	-21
51.69167	-19
51.70000	-19
51.70833	-21
51.71667	-26
51.72500	-33
51.73333	-40
51.74167	-48
51.75000	-54
51.75833	-57
51.76667	-56
51.77500	-54
51.78333	-50
51.79167	-48
51.80000	-47
51.80833	-48
51.81667	-49
51.82500	-49
51.83333	-49
51.84167	-47
51.85000	-46
51.85833	-46
51.86667	-47
51.87500	-50
51.88333	-53
51.89167	-54
51.90000	-53
51.90833	-49
51.91667	-45
51.92500	-40
51.93333	-38
51.94167	-38
51.95000	-39
51.95833	-41
51.96667	-42
51.97500	-40
51.98333	-38
51.99167	-36
52.00000	-36
52.00833	-38
52.01667	-40
52.02500	-43
52.03333	-44
52.04167	-43
52.05000	-42
52.05833	-41
52.06667	-42
52.07500	-45
52.08333	-51
52.09167	-58
52.10000	-65
52.10833	-71
52.11667	-74
52.12500	-74
52.13333	-73
52.14167	-71
52.15000	-68
52.15833	-66
52.16667	-64
52.17500	-63
52.18333	-62
52.19167	-61
52.20000	-62
52.20833	-63
52.21667	-64
52.22500	-65
52.23333	-65
52.24167	-63
52.25000	-61
52.25833	-57
52.26667	-55
52.27500	-55
52.28333	-56
52.29167	-55
52.30000	-53
52.30833	-50
52.31667	-47
52.32500	-45
52.33333	-44
52.34167	-45
52.35000	-48
52.35833	-52
52.36667	-57
52.37500	-61
52.38333	-62
52.39167	-62
52.40000	-59
52.40833	-58
52.41667	-60
52.42500	-64
52.43333	-67
52.44167	-70
52.45000	-70
52.45833	-69
52.46667	-68
52.47500	-70
52.48333	-72
52.49167	-73
52.50000	-74
52.50833	-72
52.51667	-70
52.52500	-67
52.53333	-65
52.54167	-65
52.55000	-64
52.55833	-62
52.56667	-59
52.57500	-55
52.58333	-51
52.59167	-48
52.60000	-48
52.60833	-50
52.61667	-55
52.62500	-60
52.63333	-63
52.64167	-64
52.65000	-64
52.65833	-64
52.66667	-64
52.67500	-68
52.68333	-73
52.69167	-78
52.70000	-81
52.70833	-82
52.71667	-81
52.72500	-78
52.73333	-75
52.74167	-72
52.75000	-72
52.75833	-73
52.76667	-75
52.77500	-77
52.78333	-79
52.79167	-79
52.80000	-77
52.80833	-73
52.81667	-70
52.82500	-67
52.83333	-66
52.84167	-66
52.85000	-68
52.85833	-69
52.86667	-70
52.87500	-71
52.88333	-72
52.89167	-73
52.90000	-72
52.90833	-72
52.91667	-70
52.92500	-68
52.93333	-68
52.94167	-68
52.95000	-69
52.95833	-70
52.96667	-72
52.97500	-73
52.98333	-75
52.99167	-76
53.00000	-76
53.00833	-74
53.01667	-72
53.02500	-69
53.03333	-66
53.04167	-64
53.05000	-63
53.05833	-62
53.06667	-62
53.07500	-61
53.08333	-60
53.09167	-58
53.10000	-57
53.10833	-57
53.11667	-58
53.12500	-60
53.13333	-63
53.14167	-65
53.15000	-67
53.15833	-69
53.16667	-70
53.17500	-70
53.18333	-71
53.19167	-71
53.20000	-71
53.20833	-71
53.21667	-70
53.22500	-68
53.23333	-65
53.24167	-61
53.25000	-58
53.25833	-57
53.26667	-57
53.27500	-58
53.28333	-59
53.29167	-59
53.30000	-60
53.30833	-61
53.31667	-62
53.32500	-63
53.33333	-65
53.34167	-67
53.35000	-68
53.35833	-69
53.36667	-70
53.37500	-68
53.38333	-65
53.39167	-63
53.40000	-62
53.40833	-63
53.41667	-64
53.42500	-65
53.43333	-64
53.44167	-63
53.45000	-62
53.45833	-62
53.46667	-63
53.47500	-65
53.48333	-67
53.49167	-68
53.50000	-69
53.50833	-70
53.51667	-70
53.52500	-69
53.53333	-67
53.54167	-65
53.55000	-62
53.55833	-61
53.56667	-61
53.57500	-62
53.58333	-64
53.59167	-65
53.60000	-64
53.60833	-61
53.61667	-57
53.62500	-52
53.63333	-49
53.64167	-48
53.65000	-48
53.65833	-49
53.66667	-49
53.67500	-49
53.68333	-48
53.69167	-46
53.70000	-43
53.70833	-40
53.71667	-36
53.72500	-32
53.73333	-30
53.74167	-30
53.75000	-31
53.75833	-31
53.76667	-33
53.77500	-35
53.78333	-37
53.79167	-39
53.80000	-39
53.80833	-39
53.81667	-39
53.82500	-37
53.83333	-36
53.84167	-34
53.85000	-32
53.85833	-29
53.86667	-27
53.87500	-27
53.88333	-27
53.89167	-27
53.90000	-25
53.90833	-23
53.91667	-21
53.92500	-19
53.93333	-15
53.94167	-11
53.95000	-7
53.95833	-4
53.96667	-1
53.97500	2
53.98333	4
53.99167	7
54.00000	9
54.00833	11
54.01667	13
54.02500	15
54.03333	20
54.04167	25
54.05000	30
54.05833	34
54.06667	37
54.07500	41
54.08333	45
54.09167	49
54.10000	52
54.10833	54
54.11667	55
54.12500	56
54.13333	59
54.14167	66
54.15000	73
54.15833	81
54.16667	89
54.17500	96
54.18333	102
54.19167	109
54.20000	115
54.20833	121
54.21667	125
54.22500	127
54.23333	129
54.24167	129
54.25000	130
54.25833	132
54.26667	135
54.27500	140
54.28333	145
54.29167	152
54.30000	159
54.30833	168
54.31667	177
54.32500	187
54.33333	195
54.34167	203
54.35000	211
54.35833	219
54.36667	226
54.37500	234
54.38333	241
54.39167	247
54.40000	252
54.40833	256
54.41667	260
54.42500	266
54.43333	272
54.44167	280
54.45000	289
54.45833	300
54.46667	310
54.47500	321
54.48333	330
54.49167	338
54.50000	346
54.50833	355
54.51667	365
54.52500	377
54.53333	390
54.54167	403
54.55000	416
54.55833	427
54.56667	437
54.57500	445
54.58333	452
54.59167	459
54.60000	467
54.60833	475
54.61667	485
54.62500	495
54.63333	504
54.64167	512
54.65000	521
54.65833	529
54.66667	537
54.67500	545
54.68333	554
54.69167	562
54.70000	571
54.70833	582
54.71667	594
54.72500	606
54.73333	619
54.74167	632
54.75000	642
54.75833	651
54.76667	658
54.77500	665
54.78333	671
54.79167	677
54.80000	683
54.80833	689
54.81667	697
54.82500	705
54.83333	715
54.84167	727
54.85000	740
54.85833	753
54.86667	766
54.87500	778
54.88333	790
54.89167	802
54.90000	814
54.90833	826
54.91667	838
54.92500	848
54.93333	855
54.94167	859
54.95000	863
54.95833	867
54.96667	873
54.97500	883
54.98333	893
54.99167	903
55.00000	910
55.00833	917
55.01667	924
55.02500	930
55.03333	936
55.04167	943
55.05000	950
55.05833	958
55.06667	966
55.07500	974
55.08333	982
55.09167	988
55.10000	994
55.10833	1001
55.11667	1008
55.12500	1015
55.13333	1023
55.14167	1032
55.15000	1040
55.15833	1048
55.16667	1054
55.17500	1058
55.18333	1062
55.19167	1065
55.20000	1068
55.20833	1072
55.21667	1077
55.22500	1081
55.23333	1085
55.24167	1088
55.25000	1092
55.25833	1098
55.26667	1103
55.27500	1109
55.28333	1115
55.29167	1119
55.30000	1124
55.30833	1129
55.31667	1134
55.32500	1139
55.33333	1141
55.34167	1141
55.35000	1140
55.35833	1139
55.36667	1139
55.37500	1140
55.38333	1143
55.39167	1145
55.40000	1145
55.40833	1144
55.41667	1144
55.42500	1144
55.43333	1146
55.44167	1149
55.45000	1152
55.45833	1155
55.46667	1156
55.47500	1156
55.48333	1154
55.49167	1152
55.50000	1152
55.50833	1153
55.51667	1154
55.52500	1156
55.53333	1157
55.54167	1158
55.55000	1158
55.55833	1159
55.56667	1159
55.57500	1158
55.58333	1154
55.59167	1148
55.60000	1140
55.60833	1134
55.61667	1130
55.62500	1128
55.63333	1127
55.64167	1125
55.65000	1122
55.65833	1118
55.66667	1113
55.67500	1110
55.68333	1107
55.69167	1103
55.70000	1099
55.70833	1096
55.71667	1095
55.72500	1095
55.73333	1095
55.74167	1096
55.75000	1097
55.75833	1095
55.76667	1091
55.77500	1084
55.78333	1077
55.79167	1069
55.80000	1061
55.80833	1055
55.81667	1052
55.82500	1050
55.83333	1048
55.84167	1044
55.85000	1040
55.85833	1035
55.86667	1031
55.87500	1028
55.88333	1026
55.89167	1024
55.90000	1022
55.90833	1017
55.91667	1011
55.92500	1003
55.93333	994
55.94167	984
55.95000	975
55.95833	968
55.96667	962
55.97500	958
55.98333	955
55.99167	952
56.00000	951
56.00833	950
56.01667	949
56.02500	945
56.03333	936
56.04167	926
56.05000	915
56.05833	907
56.06667	901
56.07500	898
56.08333	898
56.09167	897
56.10000	894
56.10833	890
56.11667	885
56.12500	879
56.13333	872
56.14167	863
56.15000	855
56.15833	846
56.16667	839
56.17500	832
56.18333	827
56.19167	821
56.20000	815
56.20833	808
56.21667	799
56.22500	789
56.23333	780
56.24167	772
56.25000	768
56.25833	768
56.26667	768
56.27500	767
56.28333	764
56.29167	759
56.30000	755
56.30833	751
56.31667	747
56.32500	743
56.33333	735
56.34167	725
56.35000	716
56.35833	706
56.36667	697
56.37500	689
56.38333	681
56.39167	672
56.40000	663
56.40833	656
56.41667	653
56.42500	652
56.43333	654
56.44167	657
56.45000	658
56.45833	656
56.46667	651
56.47500	644
56.48333	636
56.49167	628
56.50000	620
56.50833	615
56.51667	609
56.52500	604
56.53333	600
56.54167	595
56.55000	588
56.55833	580
56.56667	573
56.57500	565
56.58333	559
56.59167	554
56.60000	550
56.60833	546
56.61667	542
56.62500	539
56.63333	536
56.64167	535
56.65000	533
56.65833	532
56.66667	529
56.67500	525
56.68333	520
56.69167	515
56.70000	510
56.70833	505
56.71667	498
56.72500	491
56.73333	483
56.74167	476
56.75000	471
56.75833	467
56.76667	465
56.77500	461
56.78333	457
56.79167	450
56.80000	443
56.80833	437
56.81667	434
56.82500	434
56.83333	436
56.84167	439
56.85000	440
56.85833	438
56.86667	433
56.87500	425
56.88333	417
56.89167	410
56.90000	406
56.90833	403
56.91667	403
56.92500	402
56.93333	400
56.94167	395
56.95000	388
56.95833	380
56.96667	373
56.97500	366
56.98333	360
56.99167	353
57.00000	347
57.00833	342
57.01667	339
57.02500	338
57.03333	338
57.04167	338
57.05000	337
57.05833	333
57.06667	328
57.07500	324
57.08333	321
57.09167	319
57.10000	317
57.10833	317
57.11667	316
57.12500	315
57.13333	312
57.14167	309
57.15000	306
57.15833	303
57.16667	299
57.17500	295
57.18333	291
57.19167	289
57.20000	289
57.20833	288
57.21667	287
57.22500	284
57.23333	278
57.24167	271
57.25000	264
57.25833	258
57.26667	254
57.27500	249
57.28333	245
57.29167	242
57.30000	239
57.30833	235
57.31667	231
57.32500	228
57.33333	227
57.34167	227
57.35000	229
57.35833	229
57.36667	227
57.37500	222
57.38333	217
57.39167	213
57.40000	212
57.40833	212
57.41667	211
57.42500	210
57.43333	209
57.44167	207
57.45000	205
57.45833	203
57.46667	200
57.47500	198
57.48333	199
57.49167	201
57.50000	202
57.50833	201
57.51667	197
57.52500	192
57.53333	186
57.54167	180
57.55000	176
57.55833	173
57.56667	172
57.57500	171
57.58333	171
57.59167	172
57.60000	173
57.60833	173
57.61667	172
57.62500	170
57.63333	167
57.64167	164
57.65000	162
57.65833	162
57.66667	162
57.67500	161
57.68333	160
57.69167	158
57.70000	156
57.70833	153
57.71667	151
57.72500	148
57.73333	144
57.74167	140
57.75000	136
57.75833	132
57.76667	128
57.77500	124
57.78333	119
57.79167	114
57.80000	111
57.80833	109
57.81667	110
57.82500	113
57.83333	118
57.84167	123
57.85000	127
57.85833	128
57.86667	127
57.87500	124
57.88333	121
57.89167	119
57.90000	118
57.90833	118
57.91667	117
57.92500	116
57.93333	113
57.94167	110
57.95000	106
57.95833	102
57.96667	100
57.97500	98
57.98333	97
57.99167	98
58.00000	100
58.00833	101
58.01667	102
58.02500	101
58.03333	99
58.04167	96
58.05000	93
58.05833	92
58.06667	93
58.07500	95
58.08333	99
58.09167	103
58.10000	106
58.10833	108
58.11667	107
58.12500	105
58.13333	104
58.14167	104
58.15000	104
58.15833	104
58.16667	103
58.17500	100
58.18333	95
58.19167	90
58.20000	85
58.20833	81
58.21667	76
58.22500	71
58.23333	66
58.24167	60
58.25000	55
58.25833	52
58.26667	51
58.27500	50
58.28333	51
58.29167	52
58.30000	53
58.30833	54
58.31667	54
58.32500	52
58.33333	51
58.34167	48
58.35000	46
58.35833	45
58.36667	44
58.37500	46
58.38333	48
58.39167	50
58.40000	51
58.40833	51
58.41667	50
58.42500	48
58.43333	48
58.44167	49
58.45000	51
58.45833	54
58.46667	56
58.47500	56
58.48333	56
58.49167	55
58.50000	53
58.50833	50
58.51667	47
58.52500	43
58.53333	42
58.54167	42
58.55000	44
58.55833	47
58.56667	50
58.57500	51
58.58333	51
58.59167	50
58.60000	48
58.60833	45
58.61667	41
58.62500	37
58.63333	34
58.64167	31
58.65000	30
58.65833	30
58.66667	32
58.67500	35
58.68333	37
58.69167	38
58.70000	38
58.70833	36
58.71667	33
58.72500	31
58.73333	28
58.74167	25
58.75000	23
58.75833	20
58.76667	18
58.77500	17
58.78333	15
58.79167	13
58.80000	11
58.80833	9
58.81667	9
58.82500	9
58.83333	10
58.84167	12
58.85000	12
58.85833	12
58.86667	11
58.87500	11
58.88333	12
58.89167	14
58.90000	17
58.90833	18
58.91667	17
58.92500	15
58.93333	13
58.94167	12
58.95000	11
58.95833	12
58.96667	14
58.97500	17
58.98333	18
58.99167	19
59.00000	18
59.00833	17
59.01667	15
59.02500	13
59.03333	13
59.04167	15
59.05000	18
59.05833	22
59.06667	25
59.07500	26
59.08333	25
59.09167	23
59.10000	21
59.10833	19
59.11667	17
59.12500	14
59.13333	11
59.14167	6
59.15000	2
59.15833	-0
59.16667	-1
59.17500	-1
59.18333	-1
59.19167	-0
59.20000	1
59.20833	2
59.21667	1
59.22500	-1
59.23333	-2
59.24167	-2
59.25000	-0
59.25833	1
59.26667	2
59.27500	1
59.28333	-1
59.29167	-3
59.30000	-6
59.30833	-8
59.31667	-11
59.32500	-13
59.33333	-15
59.34167	-15
59.35000	-14
59.35833	-10
59.36667	-6
59.37500	-2
59.38333	1
59.39167	1
59.40000	-1
59.40833	-3
59.41667	-5
59.42500	-6
59.43333	-4
59.44167	-1
59.45000	2
59.45833	3
59.46667	2
59.47500	1
59.48333	-1
59.49167	-3
59.50000	-5
59.50833	-7
59.51667	-10
59.52500	-12
59.53333	-12
59.54167	-11
59.55000	-10
59.55833	-9
59.56667	-9
59.57500	-12
59.58333	-15
59.59167	-17
59.60000	-17
59.60833	-15
59.61667	-11
59.62500	-7
59.63333	-5
59.64167	-3
59.65000	-4
59.65833	-5
59.66667	-7
59.67500	-8
59.68333	-10
59.69167	-11
59.70000	-11
59.70833	-11
59.71667	-11
59.72500	-11
59.73333	-10
59.74167	-9
59.75000	-8
59.75833	-8
59.76667	-9
59.77500	-11
59.78333	-13
59.79167	-15
59.80000	-17
59.80833	-20
59.81667	-23
59.82500	-24
59.83333	-23
59.84167	-19
59.85000	-15
59.85833	-13
59.86667	-13
59.87500	-13
59.88333	-14
59.89167	-14
59.90000	-13
59.90833	-13
59.91667	-14
59.92500	-15
59.93333	-16
59.94167	-16
59.95000	-15
59.95833	-17
59.96667	-18
59.97500	-20
59.98333	-20
59.99167	-19
60.00000	-16

[LC Chromatogram(Detector A-Ch2)]
Interval(msec)	500
# of Points	7201
Start Time(min)	0.000
End Time(min)	60.000
Intensity Units	mV
Intensity Multiplier	0.001
Wavelength(nm)	230
R.Time (min)	Intensity
0.00000	-130
0.00833	-130
0.01667	-2
0.02500	-7
0.03333	-10
0.04167	-12
0.05000	-13
0.05833	-13
0.06667	-14
0.07500	-17
0.08333	-20
0.09167	-25
0.10000	-30
0.10833	-36
0.11667	-41
0.12500	-45
0.13333	-49
0.14167	-53
0.15000	-55
0.15833	-58
0.16667	-61
0.17500	-65
0.18333	-68
0.19167	-71
0.20000	-75
0.20833	-78
0.21667	-81
0.22500	-81
0.23333	-80
0.24167	-80
0.25000	-81
0.25833	-84
0.26667	-88
0.27500	-91
0.28333	-93
0.29167	-93
0.30000	-92
0.30833	-93
0.31667	-95
0.32500	-97
0.33333	-98
0.34167	-100
0.35000	-102
0.35833	-105
0.36667	-108
0.37500	-111
0.38333	-115
0.39167	-118
0.40000	-121
0.40833	-123
0.41667	-125
0.42500	-125
0.43333	-126
0.44167	-127
0.45000	-130
0.45833	-135
0.46667	-141
0.47500	-147
0.48333	-152
0.49167	-156
0.50000	-160
0.50833	-161
0.51667	-160
0.52500	-158
0.53333	-155
0.54167	-152
0.55000	-149
0.55833	-148
0.56667	-149
0.57500	-152
0.58333	-156
0.59167	-161
0.60000	-165
0.60833	-169
0.61667	-173
0.62500	-176
0.63333	-179
0.64167	-181
0.65000	-183
0.65833	-185
0.66667	-186
0.67500	-187
0.68333	-189
0.69167	-191
0.70000	-193
0.70833	-194
0.71667	-195
0.72500	-195
0.73333	-194
0.74167	-194
0.75000	-195
0.75833	-197
0.76667	-199
0.77500	-201
0.78333	-202
0.79167	-203
0.80000	-204
0.80833	-205
0.81667	-207
0.82500	-210
0.83333	-212
0.84167	-215
0.85000	-218
0.85833	-221
0.86667	-224
0.87500	-227
0.88333	-231
0.89167	-236
0.90000	-241
0.90833	-245
0.91667	-248
0.92500	-250
0.93333	-250
0.94167	-251
0.95000	-251
0.95833	-251
0.96667	-253
0.97500	-256
0.98333	-261
0.99167	-265
1.00000	-267
1.00833	-267
1.01667	-267
1.02500	-266
1.03333	-265
1.04167	-265
1.05000	-267
1.05833	-268
1.06667	-269
1.07500	-269
1.08333	-269
1.09167	-269
1.10000	-269
1.10833	-270
1.11667	-273
1.12500	-277
1.13333	-282
1.14167	-286
1.15000	-288
1.15833	-290
1.16667	-290
1.17500	-288
1.18333	-287
1.19167	-287
1.20000	-288
1.20833	-290
1.21667	-292
1.22500	-296
1.23333	-299
1.24167	-303
1.25000	-307
1.25833	-311
1.26667	-313
1.27500	-315
1.28333	-316
1.29167	-315
1.30000	-314
1.30833	-313
1.31667	-312
1.32500	-312
1.33333	-312
1.34167	-313
1.35000	-314
1.35833	-315
1.36667	-315
1.37500	-317
1.38333	-320
1.39167	-325
1.40000	-330
1.40833	-334
1.41667	-337
1.42500	-338
1.43333	-337
1.44167	-336
1.45000	-335
1.45833	-335
1.46667	-336
1.47500	-338
1.48333	-339
1.49167	-341
1.50000	-343
1.50833	-343
1.51667	-342
1.52500	-341
1.53333	-341
1.54167	-341
1.55000	-341
1.55833	-342
1.56667	-344
1.57500	-346
1.58333	-350
1.59167	-353
1.60000	-355
1.60833	-355
1.61667	-354
1.62500	-354
1.63333	-354
1.64167	-356
1.65000	-359
1.65833	-363
1.66667	-367
1.67500	-370
1.68333	-373
1.69167	-375
1.70000	-375
1.70833	-373
1.71667	-371
1.72500	-370
1.73333	-370
1.74167	-371
1.75000	-372
1.75833	-374
1.76667	-375
1.77500	-378
1.78333	-382
1.79167	-386
1.80000	-389
1.80833	-391
1.81667	-391
1.82500	-390
1.83333	-390
1.84167	-389
1.85000	-388
1.85833	-387
1.86667	-387
1.87500	-387
1.88333	-389
1.89167	-393
1.90000	-397
1.90833	-400
1.91667	-402
1.92500	-401
1.93333	-399
1.94167	-397
1.95000	-397
1.95833	-398
1.96667	-401
1.97500	-405
1.98333	-409
1.99167	-412
2.00000	-415
2.00833	-416
2.01667	-416
2.02500	-413
2.03333	-411
2.04167	-409
2.05000	-407
2.05833	-406
2.06667	-406
2.07500	-405
2.08333	-406
2.09167	-407
2.10000	-410
2.10833	-413
2.11667	-417
2.12500	-419
2.13333	-419
2.14167	-419
2.15000	-418
2.15833	-418
2.16667	-419
2.17500	-421
2.18333	-422
2.19167	-423
2.20000	-422
2.20833	-420
2.21667	-417
2.22500	-416
2.23333	-416
2.24167	-418
2.25000	-422
2.25833	-425
2.26667	-427
2.27500	-429
2.28333	-432
2.29167	-435
2.30000	-439
2.30833	-442
2.31667	-444
2.32500	-445
2.33333	-445
2.34167	-445
2.35000	-444
2.35833	-444
2.36667	-444
2.37500	-444
2.38333	-444
2.39167	-444
2.40000	-443
2.40833	-443
2.41667	-443
2.42500	-444
2.43333	-445
2.44167	-446
2.45000	-446
2.45833	-447
2.46667	-450
2.47500	-454
2.48333	-457
2.49167	-458
2.50000	-457
2.50833	-455
2.51667	-455
2.52500	-455
2.53333	-457
2.54167	-459
2.55000	-461
2.55833	-461
2.56667	-461
2.57500	-460
2.58333	-460
2.59167	-460
2.60000	-462
2.60833	-464
2.61667	-467
2.62500	-468
2.63333	-467
2.64167	-466
2.65000	-465
2.65833	-465
2.66667	-468
2.67500	-470
2.68333	-472
2.69167	-472
2.70000	-472
2.70833	-472
2.71667	-474
2.72500	-479
2.73333	-483
2.74167	-486
2.75000	-488
2.75833	-488
2.76667	-487
2.77500	-487
2.78333	-487
2.79167	-488
2.80000	-489
2.80833	-489
2.81667	-489
2.82500	-489
2.83333	-489
2.84167	-488
2.85000	-486
2.85833	-484
2.86667	-482
2.87500	-479
2.88333	-478
2.89167	-478
2.90000	-478
2.90833	-477
2.91667	-477
2.92500	-477
2.93333	-478
2.94167	-480
2.95000	-484
2.95833	-488
2.96667	-494
2.97500	-499
2.98333	-504
2.99167	-506
3.00000	-506
3.00833	-503
3.01667	-500
3.02500	-497
3.03333	-495
3.04167	-494
3.05000	-495
3.05833	-497
3.06667	-498
3.07500	-498
3.08333	-497
3.09167	-496
3.10000	-495
3.10833	-495
3.11667	-495
3.12500	-497
3.13333	-501
3.14167	-504
3.15000	-507
3.15833	-508
3.16667	-507
3.17500	-504
3.18333	-502
3.19167	-500
3.20000	-500
3.20833	-501
3.21667	-503
3.22500	-506
3.23333	-508
3.24167	-509
3.25000	-511
3.25833	-513
3.26667	-515
3.27500	-518
3.28333	-519
3.29167	-517
3.30000	-514
3.30833	-510
3.31667	-507
3.32500	-506
3.33333	-506
3.34167	-506
3.35000	-508
3.35833	-510
3.36667	-513
3.37500	-517
3.38333	-519
3.39167	-521
3.40000	-522
3.40833	-522
3.41667	-522
3.42500	-523
3.43333	-526
3.44167	-530
3.45000	-535
3.45833	-539
3.46667	-541
3.47500	-543
3.48333	-543
3.49167	-542
3.50000	-541
3.50833	-540
3.51667	-539
3.52500	-538
3.53333	-538
3.54167	-538
3.55000	-536
3.55833	-535
3.56667	-535
3.57500	-538
3.58333	-543
3.59167	-547
3.60000	-549
3.60833	-547
3.61667	-544
3.62500	-540
3.63333	-537
3.64167	-535
3.65000	-534
3.65833	-534
3.66667	-535
3.67500	-536
3.68333	-539
3.69167	-542
3.70000	-544
3.70833	-545
3.71667	-544
3.72500	-543
3.73333	-543
3.74167	-543
3.75000	-544
3.75833	-546
3.76667	-549
3.77500	-551
3.78333	-552
3.79167	-553
3.80000	-552
3.80833	-551
3.81667	-549
3.82500	-548
3.83333	-547
3.84167	-548
3.85000	-548
3.85833	-548
3.86667	-546
3.87500	-544
3.88333	-544
3.89167	-546
3.90000	-550
3.90833	-555
3.91667	-559
3.92500	-561
3.93333	-561
3.94167	-559
3.95000	-555
3.95833	-553
3.96667	-552
3.97500	-554
3.98333	-557
3.99167	-561
4.00000	-564
4.00833	-564
4.01667	-562
4.02500	-559
4.03333	-555
4.04167	-553
4.05000	-551
4.05833	-551
4.06667	-553
4.07500	-556
4.08333	-559
4.09167	-561
4.10000	-563
4.10833	-563
4.11667	-564
4.12500	-564
4.13333	-565
4.14167	-567
4.15000	-569
4.15833	-571
4.16667	-572
4.17500	-571
4.18333	-569
4.19167	-568
4.20000	-566
4.20833	-563
4.21667	-561
4.22500	-559
4.23333	-557
4.24167	-557
4.25000	-558
4.25833	-560
4.26667	-562
4.27500	-566
4.28333	-569
4.29167	-573
4.30000	-575
4.30833	-576
4.31667	-575
4.32500	-576
4.33333	-577
4.34167	-578
4.35000	-579
4.35833	-579
4.36667	-577
4.37500	-575
4.38333	-573
4.39167	-572
4.40000	-571
4.40833	-571
4.41667	-571
4.42500	-571
4.43333	-569
4.44167	-568
4.45000	-569
4.45833	-571
4.46667	-575
4.47500	-580
4.48333	-584
4.49167	-586
4.50000	-587
4.50833	-586
4.51667	-585
4.52500	-586
4.53333	-588
4.54167	-588
4.55000	-586
4.55833	-584
4.56667	-581
4.57500	-578
4.58333	-577
4.59167	-576
4.60000	-577
4.60833	-577
4.61667	-577
4.62500	-579
4.63333	-582
4.64167	-586
4.65000	-589
4.65833	-591
4.66667	-592
4.67500	-591
4.68333	-590
4.69167	-588
4.70000	-586
4.70833	-586
4.71667	-585
4.72500	-586
4.73333	-587
4.74167	-589
4.75000	-590
4.75833	-591
4.76667	-592
4.77500	-592
4.78333	-592
4.79167	-591
4.80000	-590
4.80833	-590
4.81667	-590
4.82500	-589
4.83333	-586
4.84167	-584
4.85000	-583
4.85833	-585
4.86667	-588
4.87500	-591
4.88333	-592
4.89167	-591
4.90000	-591
4.90833	-591
4.91667	-592
4.92500	-594
4.93333	-596
4.94167	-598
4.95000	-599
4.95833	-598
4.96667	-597
4.97500	-595
4.98333	-594
4.99167	-594
5.00000	-595
5.00833	-596
5.01667	-595
5.02500	-593
5.03333	-590
5.04167	-589
5.05000	-589
5.05833	-591
5.06667	-592
5.07500	-592
5.08333	-592
5.09167	-592
5.10000	-592
5.10833	-594
5.11667	-596
5.12500	-598
5.13333	-600
5.14167	-602
5.15000	-605
5.15833	-607
5.16667	-608
5.17500	-608
5.18333	-609
5.19167	-609
5.20000	-610
5.20833	-612
5.21667	-614
5.22500	-615
5.23333	-615
5.24167	-613
5.25000	-610
5.25833	-606
5.26667	-602
5.27500	-599
5.28333	-597
5.29167	-598
5.30000	-599
5.30833	-600
5.31667	-601
5.32500	-601
5.33333	-600
5.34167	-599
5.35000	-599
5.35833	-598
5.36667	-598
5.37500	-598
5.38333	-600
5.39167	-602
5.40000	-607
5.40833	-613
5.41667	-618
5.42500	-621
5.43333	-623
5.44167	-624
5.45000	-624
5.45833	-625
5.46667	-623
5.47500	-621
5.48333	-618
5.49167	-616
5.50000	-615
5.50833	-617
5.51667	-619
5.52500	-619
5.53333	-617
5.54167	-614
5.55000	-610
5.55833	-607
5.56667	-605
5.57500	-603
5.58333	-603
5.59167	-603
5.60000	-605
5.60833	-607
5.61667	-610
5.62500	-612
5.63333	-613
5.64167	-614
5.65000	-612
5.65833	-610
5.66667	-609
5.67500	-608
5.68333	-609
5.69167	-610
5.70000	-612
5.70833	-613
5.71667	-614
5.72500	-614
5.73333	-613
5.74167	-614
5.75000	-615
5.75833	-618
5.76667	-620
5.77500	-623
5.78333	-626
5.79167	-628
5.80000	-630
5.80833	-630
5.81667	-629
5.82500	-627
5.83333	-624
5.84167	-622
5.85000	-622
5.85833	-623
5.86667	-625
5.87500	-627
5.88333	-628
5.89167	-630
5.90000	-630
5.90833	-628
5.91667	-626
5.92500	-624
5.93333	-622
5.94167	-621
5.95000	-621
5.95833	-620
5.96667	-619
5.97500	-617
5.98333	-614
5.99167	-613
6.00000	-612
6.00833	-612
6.01667	-614
6.02500	-616
6.03333	-618
6.04167	-619
6.05000	-619
6.05833	-619
6.06667	-620
6.07500	-621
6.08333	-622
6.09167	-621
6.10000	-620
6.10833	-618
6.11667	-617
6.12500	-618
6.13333	-621
6.14167	-624
6.15000	-627
6.15833	-629
6.16667	-631
6.17500	-632
6.18333	-632
6.19167	-632
6.20000	-632
6.20833	-632
6.21667	-630
6.22500	-629
6.23333	-627
6.24167	-626
6.25000	-624
6.25833	-623
6.26667	-622
6.27500	-622
6.28333	-621
6.29167	-620
6.30000	-620
6.30833	-621
6.31667	-623
6.32500	-624
6.33333	-626
6.34167	-629
6.35000	-632
6.35833	-634
6.36667	-636
6.37500	-635
6.38333	-631
6.39167	-626
6.40000	-622
6.40833	-619
6.41667	-618
6.42500	-619
6.43333	-622
6.44167	-625
6.45000	-628
6.45833	-630
6.46667	-630
6.47500	-630
6.48333	-630
6.49167	-633
6.50000	-637
6.50833	-640
6.51667	-643
6.52500	-644
6.53333	-643
6.54167	-641
6.55000	-639
6.55833	-638
6.56667	-638
6.57500	-637
6.58333	-635
6.59167	-631
6.60000	-629
6.60833	-627
6.61667	-627
6.62500	-630
6.63333	-635
6.64167	-638
6.65000	-640
6.65833	-640
6.66667	-638
6.67500	-637
6.68333	-636
6.69167	-636
6.70000	-637
6.70833	-637
6.71667	-638
6.72500	-638
6.73333	-639
6.74167	-639
6.75000	-640
6.75833	-641
6.76667	-641
6.77500	-642
6.78333	-642
6.79167	-643
6.80000	-643
6.80833	-642
6.81667	-640
6.82500	-639
6.83333	-637
6.84167	-637
6.85000	-638
6.85833	-639
6.86667	-639
6.87500	-639
6.88333	-638
6.89167	-637
6.90000	-636
6.90833	-636
6.91667	-637
6.92500	-637
6.93333	-638
6.94167	-638
6.95000	-638
6.95833	-639
6.96667	-640
6.97500	-642
6.98333	-644
6.99167	-646
7.00000	-648
7.00833	-649
7.01667	-650
7.02500	-650
7.03333	-649
7.04167	-648
7.05000	-648
7.05833	-647
7.06667	-646
7.07500	-644
7.08333	-641
7.09167	-638
7.10000	-637
7.10833	-640
7.11667	-644
7.12500	-648
7.13333	-652
7.14167	-653
7.15000	-652
7.15833	-650
7.16667	-649
7.17500	-647
7.18333	-645
7.19167	-643
7.20000	-640
7.20833	-638
7.21667	-637
7.22500	-638
7.23333	-641
7.24167	-645
7.25000	-649
7.25833	-651
7.26667	-652
7.27500	-652
7.28333	-652
7.29167	-651
7.30000	-649
7.30833	-646
7.31667	-643
7.32500	-642
7.33333	-642
7.34167	-644
7.35000	-646
7.35833	-648
7.36667	-648
7.37500	-647
7.38333	-646
7.39167	-646
7.40000	-647
7.40833	-647
7.41667	-647
7.42500	-647
7.43333	-646
7.44167	-644
7.45000	-642
7.45833	-641
7.46667	-641
7.47500	-642
7.48333	-643
7.49167	-645
7.50000	-647
7.50833	-650
7.51667	-654
7.52500	-656
7.53333	-656
7.54167	-655
7.55000	-652
7.55833	-649
7.56667	-647
7.57500	-646
7.58333	-646
7.59167	-645
7.60000	-645
7.60833	-647
7.61667	-649
7.62500	-650
7.63333	-649
7.64167	-648
7.65000	-645
7.65833	-644
7.66667	-643
7.67500	-644
7.68333	-645
7.69167	-646
7.70000	-648
7.70833	-649
7.71667	-651
7.72500	-653
7.73333	-655
7.74167	-656
7.75000	-657
7.75833	-657
7.76667	-658
7.77500	-659
7.78333	-659
7.79167	-658
7.80000	-657
7.80833	-655
7.81667	-654
7.82500	-655
7.83333	-657
7.84167	-659
7.85000	-662
7.85833	-663
7.86667	-664
7.87500	-664
7.88333	-663
7.89167	-663
7.90000	-664
7.90833	-664
7.91667	-663
7.92500	-662
7.93333	-660
7.94167	-658
7.95000	-655
7.95833	-653
7.96667	-652
7.97500	-653
7.98333	-654
7.99167	-656
8.00000	-658
8.00833	-661
8.01667	-663
8.02500	-664
8.03333	-664
8.04167	-661
8.05000	-657
8.05833	-652
8.06667	-648
8.07500	-646
8.08333	-646
8.09167	-649
8.10000	-652
8.10833	-655
8.11667	-659
8.12500	-662
8.13333	-665
8.14167	-666
8.15000	-665
8.15833	-662
8.16667	-659
8.17500	-656
8.18333	-655
8.19167	-655
8.20000	-656
8.20833	-658
8.21667	-660
8.22500	-661
8.23333	-661
8.24167	-660
8.25000	-659
8.25833	-659
8.26667	-659
8.27500	-661
8.28333	-662
8.29167	-663
8.30000	-664
8.30833	-665
8.31667	-665
8.32500	-665
8.33333	-664
8.34167	-663
8.35000	-663
8.35833	-663
8.36667	-664
8.37500	-666
8.38333	-667
8.39167	-666
8.40000	-665
8.40833	-665
8.41667	-665
8.42500	-666
8.43333	-668
8.44167	-668
8.45000	-668
8.45833	-666
8.46667	-666
8.47500	-665
8.48333	-664
8.49167	-662
8.50000	-661
8.50833	-659
8.51667	-657
8.52500	-655
8.53333	-654
8.54167	-653
8.55000	-654
8.55833	-656
8.56667	-659
8.57500	-663
8.58333	-666
8.59167	-668
8.60000	-669
8.60833	-668
8.61667	-666
8.62500	-662
8.63333	-658
8.64167	-656
8.65000	-654
8.65833	-654
8.66667	-657
8.67500	-662
8.68333	-665
8.69167	-669
8.70000	-670
8.70833	-671
8.71667	-670
8.72500	-670
8.73333	-669
8.74167	-669
8.75000	-668
8.75833	-668
8.76667	-670
8.77500	-672
8.78333	-673
8.79167	-671
8.80000	-668
8.80833	-665
8.81667	-663
8.82500	-664
8.83333	-666
8.84167	-668
8.85000	-669
8.85833	-670
8.86667	-670
8.87500	-670
8.88333	-669
8.89167	-669
8.90000	-668
8.90833	-668
8.91667	-669
8.92500	-670
8.93333	-671
8.94167	-672
8.95000	-673
8.95833	-675
8.96667	-677
8.97500	-679
8.98333	-680
8.99167	-679
9.00000	-676
9.00833	-673
9.01667	-671
9.02500	-670
9.03333	-670
9.04167	-671
9.05000	-672
9.05833	-673
9.06667	-674
9.07500	-675
9.08333	-675
9.09167	-674
9.10000	-672
9.10833	-668
9.11667	-665
9.12500	-664
9.13333	-665
9.14167	-667
9.15000	-672
9.15833	-676
9.16667	-680
9.17500	-682
9.18333	-681
9.19167	-679
9.20000	-675
9.20833	-671
9.21667	-668
9.22500	-667
9.23333	-668
9.24167	-668
9.25000	-668
9.25833	-667
9.26667	-667
9.27500	-669
9.28333	-673
9.29167	-677
9.30000	-679
9.30833	-679
9.31667	-676
9.32500	-671
9.33333	-666
9.34167	-662
9.35000	-660
9.35833	-659
9.36667	-660
9.37500	-663
9.38333	-668
9.39167	-673
9.40000	-678
9.40833	-682
9.41667	-684
9.42500	-683
9.43333	-680
9.44167	-677
9.45000	-674
9.45833	-671
9.46667	-670
9.47500	-669
9.48333	-669
9.49167	-669
9.50000	-669
9.50833	-668
9.51667	-667
9.52500	-667
9.53333	-667
9.54167	-669
9.55000	-672
9.55833	-675
9.56667	-677
9.57500	-679
9.58333	-680
9.59167	-680
9.60000	-678
9.60833	-676
9.61667	-674
9.62500	-673
9.63333	-672
9.64167	-671
9.65000	-672
9.65833	-673
9.66667	-672
9.67500	-670
9.68333	-666
9.69167	-662
9.70000	-659
9.70833	-657
9.71667	-659
9.72500	-663
9.73333	-668
9.74167	-672
9.75000	-675
9.75833	-676
9.76667	-674
9.77500	-672
9.78333	-670
9.79167	-669
9.80000	-669
9.80833	-672
9.81667	-676
9.82500	-680
9.83333	-682
9.84167	-681
9.85000	-677
9.85833	-672
9.86667	-667
9.87500	-664
9.88333	-665
9.89167	-668
9.90000	-673
9.90833	-676
9.91667	-679
9.92500	-680
9.93333	-679
9.94167	-677
9.95000	-674
9.95833	-672
9.96667	-670
9.97500	-670
9.98333	-670
9.99167	-671
10.00000	-673
10.00833	-674
10.01667	-676
10.02500	-678
10.03333	-679
10.04167	-680
10.05000	-680
10.05833	-680
10.06667	-680
10.07500	-682
10.08333	-683
10.09167	-682
10.10000	-681
10.10833	-679
10.11667	-676
10.12500	-674
10.13333	-673
10.14167	-674
10.15000	-675
10.15833	-676
10.16667	-677
10.17500	-678
10.18333	-679
10.19167	-681
10.20000	-682
10.20833	-682
10.21667	-681
10.22500	-680
10.23333	-678
10.24167	-677
10.25000	-676
10.25833	-676
10.26667	-677
10.27500	-677
10.28333	-677
10.29167	-677
10.30000	-676
10.30833	-676
10.31667	-677
10.32500	-679
10.33333	-680
10.34167	-679
10.35000	-677
10.35833	-674
10.36667	-672
10.37500	-671
10.38333	-671
10.39167	-672
10.40000	-672
10.40833	-672
10.41667	-671
10.42500	-671
10.43333	-672
10.44167	-675
10.45000	-679
10.45833	-682
10.46667	-684
10.47500	-684
10.48333	-684
10.49167	-683
10.50000	-681
10.50833	-681
10.51667	-682
10.52500	-682
10.53333	-682
10.54167	-681
10.55000	-679
10.55833	-678
10.56667	-676
10.57500	-676
10.58333	-676
10.59167	-678
10.60000	-679
10.60833	-681
10.61667	-681
10.62500	-681
10.63333	-680
10.64167	-679
10.65000	-679
10.65833	-680
10.66667	-681
10.67500	-683
10.68333	-684
10.69167	-684
10.70000	-682
10.70833	-680
10.71667	-678
10.72500	-676
10.73333	-676
10.74167	-677
10.75000	-679
10.75833	-682
10.76667	-684
10.77500	-685
10.78333	-684
10.79167	-682
10.80000	-679
10.80833	-676
10.81667	-673
10.82500	-673
10.83333	-674
10.84167	-677
10.85000	-681
10.85833	-684
10.86667	-686
10.87500	-687
10.88333	-687
10.89167	-686
10.90000	-683
10.90833	-681
10.91667	-678
10.92500	-676
10.93333	-675
10.94167	-675
10.95000	-676
10.95833	-677
10.96667	-679
10.97500	-681
10.98333	-682
10.99167	-682
11.00000	-682
11.00833	-681
11.01667	-680
11.02500	-679
11.03333	-677
11.04167	-677
11.05000	-677
11.05833	-677
11.06667	-679
11.07500	-679
11.08333	-679
11.09167	-677
11.10000	-675
11.10833	-675
11.11667	-676
11.12500	-677
11.13333	-677
11.14167	-676
11.15000	-673
11.15833	-671
11.16667	-671
11.17500	-672
11.18333	-673
11.19167	-674
11.20000	-674
11.20833	-672
11.21667	-671
11.22500	-671
11.23333	-673
11.24167	-676
11.25000	-678
11.25833	-681
11.26667	-682
11.27500	-682
11.28333	-681
11.29167	-680
11.30000	-678
11.30833	-675
11.31667	-672
11.32500	-671
11.33333	-670
11.34167	-670
11.35000	-672
11.35833	-676
11.36667	-679
11.37500	-682
11.38333	-684
11.39167	-685
11.40000	-686
11.40833	-685
11.41667	-684
11.42500	-683
11.43333	-682
11.44167	-681
11.45000	-680
11.45833	-679
11.46667	-679
11.47500	-680
11.48333	-682
11.49167	-685
11.50000	-689
11.50833	-692
11.51667	-695
11.52500	-696
11.53333	-696
11.54167	-694
11.55000	-691
11.55833	-688
11.56667	-685
11.57500	-683
11.58333	-681
11.59167	-681
11.60000	-681
11.60833	-683
11.61667	-685
11.62500	-688
11.63333	-689
11.64167	-691
11.65000	-690
11.65833	-689
11.66667	-688
11.67500	-687
11.68333	-686
11.69167	-684
11.70000	-682
11.70833	-680
11.71667	-678
11.72500	-677
11.73333	-678
11.74167	-679
11.75000	-681
11.75833	-682
11.76667	-683
11.77500	-683
11.78333	-683
11.79167	-683
11.80000	-683
11.80833	-682
11.81667	-681
11.82500	-681
11.83333	-680
11.84167	-680
11.85000	-680
11.85833	-679
11.86667	-679
11.87500	-679
11.88333	-678
11.89167	-679
11.90000	-680
11.90833	-682
11.91667	-684
11.92500	-686
11.93333	-687
11.94167	-688
11.95000	-689
11.95833	-690
11.96667	-691
11.97500	-691
11.98333	-689
11.99167	-685
12.00000	-681
12.00833	-678
12.01667	-674
12.02500	-671
12.03333	-668
12.04167	-667
12.05000	-669
12.05833	-673
12.06667	-679
12.07500	-684
12.08333	-688
12.09167	-689
12.10000	-689
12.10833	-688
12.11667	-687
12.12500	-686
12.13333	-687
12.14167	-688
12.15000	-687
12.15833	-685
12.16667	-681
12.17500	-676
12.18333	-673
12.19167	-672
12.20000	-673
12.20833	-675
12.21667	-678
12.22500	-680
12.23333	-682
12.24167	-683
12.25000	-683
12.25833	-684
12.26667	-686
12.27500	-690
12.28333	-694
12.29167	-698
12.30000	-698
12.30833	-696
12.31667	-692
12.32500	-688
12.33333	-685
12.34167	-682
12.35000	-680
12.35833	-680
12.36667	-680
12.37500	-682
12.38333	-684
12.39167	-687
12.40000	-688
12.40833	-687
12.41667	-685
12.42500	-682
12.43333	-679
12.44167	-678
12.45000	-679
12.45833	-681
12.46667	-684
12.47500	-687
12.48333	-689
12.49167	-691
12.50000	-690
12.50833	-687
12.51667	-683
12.52500	-680
12.53333	-678
12.54167	-678
12.55000	-680
12.55833	-682
12.56667	-683
12.57500	-684
12.58333	-684
12.59167	-685
12.60000	-686
12.60833	-685
12.61667	-683
12.62500	-681
12.63333	-679
12.64167	-679
12.65000	-680
12.65833	-681
12.66667	-683
12.67500	-685
12.68333	-686
12.69167	-688
12.70000	-690
12.70833	-692
12.71667	-694
12.72500	-694
12.73333	-693
12.74167	-692
12.75000	-692
12.75833	-693
12.76667	-694
12.77500	-694
12.78333	-695
12.79167	-694
12.80000	-692
12.80833	-690
12.81667	-687
12.82500	-685
12.83333	-682
12.84167	-682
12.85000	-683
12.85833	-686
12.86667	-690
12.87500	-694
12.88333	-696
12.89167	-698
12.90000	-698
12.90833	-697
12.91667	-695
12.92500	-692
12.93333	-689
12.94167	-688
12.95000	-688
12.95833	-689
12.96667	-689
12.97500	-688
12.98333	-687
12.99167	-687
13.00000	-687
13.00833	-687
13.01667	-686
13.02500	-686
13.03333	-685
13.04167	-684
13.05000	-685
13.05833	-686
13.06667	-686
13.07500	-686
13.08333	-686
13.09167	-686
13.10000	-687
13.10833	-687
13.11667	-687
13.12500	-687
13.13333	-688
13.14167	-689
13.15000	-691
13.15833	-692
13.16667	-692
13.17500	-691
13.18333	-688
13.19167	-684
13.20000	-681
13.20833	-679
13.21667	-679
13.22500	-680
13.23333	-681
13.24167	-683
13.25000	-684
13.25833	-686
13.26667	-687
13.27500	-688
13.28333	-688
13.29167	-687
13.30000	-685
13.30833	-683
13.31667	-683
13.32500	-683
13.33333	-685
13.34167	-686
13.35000	-687
13.35833	-686
13.36667	-687
13.37500	-687
13.38333	-688
13.39167	-687
13.40000	-687
13.40833	-687
13.41667	-688
13.42500	-689
13.43333	-690
13.44167	-691
13.45000	-692
13.45833	-693
13.46667	-693
13.47500	-693
13.48333	-694
13.49167	-693
13.50000	-691
13.50833	-689
13.51667	-686
13.52500	-684
13.53333	-682
13.54167	-680
13.55000	-680
13.55833	-680
13.56667	-680
13.57500	-679
13.58333	-679
13.59167	-679
13.60000	-680
13.60833	-681
13.61667	-682
13.62500	-682
13.63333	-681
13.64167	-680
13.65000	-679
13.65833	-678
13.66667	-678
13.67500	-678
13.68333	-677
13.69167	-675
13.70000	-673
13.70833	-671
13.71667	-669
13.72500	-668
13.73333	-668
13.74167	-668
13.75000	-667
13.75833	-666
13.76667	-665
13.77500	-663
13.78333	-663
13.79167	-664
13.80000	-665
13.80833	-666
13.81667	-667
13.82500	-668
13.83333	-671
13.84167	-674
13.85000	-676
13.85833	-677
13.86667	-676
13.87500	-674
13.88333	-673
13.89167	-672
13.90000	-672
13.90833	-671
13.91667	-670
13.92500	-667
13.93333	-665
13.94167	-663
13.95000	-664
13.95833	-664
13.96667	-664
13.97500	-664
13.98333	-664
13.99167	-664
14.00000	-665
14.00833	-667
14.01667	-669
14.02500	-669
14.03333	-667
14.04167	-665
14.05000	-663
14.05833	-663
14.06667	-664
14.07500	-668
14.08333	-670
14.09167	-672
14.10000	-672
14.10833	-669
14.11667	-665
14.12500	-660
14.13333	-655
14.14167	-652
14.15000	-650
14.15833	-650
14.16667	-651
14.17500	-652
14.18333	-654
14.19167	-655
14.20000	-656
14.20833	-656
14.21667	-655
14.22500	-654
14.23333	-654
14.24167	-653
14.25000	-653
14.25833	-652
14.26667	-651
14.27500	-648
14.28333	-646
14.29167	-645
14.30000	-646
14.30833	-649
14.31667	-651
14.32500	-654
14.33333	-655
14.34167	-656
14.35000	-656
14.35833	-655
14.36667	-655
14.37500	-655
14.38333	-654
14.39167	-652
14.40000	-651
14.40833	-651
14.41667	-652
14.42500	-653
14.43333	-655
14.44167	-656
14.45000	-655
14.45833	-655
14.46667	-654
14.47500	-654
14.48333	-654
14.49167	-656
14.50000	-657
14.50833	-658
14.51667	-657
14.52500	-655
14.53333	-653
14.54167	-650
14.55000	-649
14.55833	-649
14.56667	-651
14.57500	-653
14.58333	-655
14.59167	-656
14.60000	-658
14.60833	-659
14.61667	-660
14.62500	-661
14.63333	-661
14.64167	-662
14.65000	-662
14.65833	-663
14.66667	-662
14.67500	-662
14.68333	-661
14.69167	-660
14.70000	-660
14.70833	-661
14.71667	-662
14.72500	-664
14.73333	-666
14.74167	-666
14.75000	-665
14.75833	-663
14.76667	-661
14.77500	-659
14.78333	-659
14.79167	-661
14.80000	-663
14.80833	-664
14.81667	-665
14.82500	-663
14.83333	-660
14.84167	-657
14.85000	-654
14.85833	-652
14.86667	-651
14.87500	-652
14.88333	-652
14.89167	-652
14.90000	-652
14.90833	-653
14.91667	-655
14.92500	-657
14.93333	-659
14.94167	-659
14.95000	-658
14.95833	-656
14.96667	-655
14.97500	-655
14.98333	-657
14.99167	-660
15.00000	-662
15.00833	-662
15.01667	-660
15.02500	-659
15.03333	-659
15.04167	-659
15.05000	-659
15.05833	-659
15.06667	-658
15.07500	-658
15.08333	-659
15.09167	-662
15.10000	-666
15.10833	-670
15.11667	-673
15.12500	-675
15.13333	-675
15.14167	-673
15.15000	-670
15.15833	-667
15.16667	-664
15.17500	-662
15.18333	-662
15.19167	-663
15.20000	-665
15.20833	-667
15.21667	-669
15.22500	-670
15.23333	-670
15.24167	-670
15.25000	-671
15.25833	-672
15.26667	-673
15.27500	-674
15.28333	-673
15.29167	-671
15.30000	-669
15.30833	-667
15.31667	-666
15.32500	-667
15.33333	-670
15.34167	-673
15.35000	-676
15.35833	-678
15.36667	-679
15.37500	-677
15.38333	-675
15.39167	-671
15.40000	-669
15.40833	-667
15.41667	-667
15.42500	-667
15.43333	-667
15.44167	-667
15.45000	-666
15.45833	-666
15.46667	-666
15.47500	-665
15.48333	-664
15.49167	-662
15.50000	-662
15.50833	-662
15.51667	-663
15.52500	-664
15.53333	-666
15.54167	-668
15.55000	-670
15.55833	-672
15.56667	-672
15.57500	-672
15.58333	-670
15.59167	-669
15.60000	-669
15.60833	-670
15.61667	-672
15.62500	-674
15.63333	-675
15.64167	-676
15.65000	-677
15.65833	-677
15.66667	-676
15.67500	-674
15.68333	-672
15.69167	-671
15.70000	-672
15.70833	-676
15.71667	-681
15.72500	-685
15.73333	-688
15.74167	-689
15.75000	-689
15.75833	-687
15.76667	-683
15.77500	-679
15.78333	-675
15.79167	-672
15.80000	-671
15.80833	-672
15.81667	-674
15.82500	-676
15.83333	-678
15.84167	-678
15.85000	-678
15.85833	-677
15.86667	-676
15.87500	-674
15.88333	-673
15.89167	-674
15.90000	-675
15.90833	-678
15.91667	-682
15.92500	-684
15.93333	-686
15.94167	-688
15.95000	-688
15.95833	-689
15.96667	-688
15.97500	-688
15.98333	-686
15.99167	-684
16.00000	-682
16.00833	-679
16.01667	-678
16.02500	-677
16.03333	-678
16.04167	-680
16.05000	-680
16.05833	-680
16.06667	-680
16.07500	-678
16.08333	-677
16.09167	-676
16.10000	-677
16.10833	-679
16.11667	-681
16.12500	-682
16.13333	-681
16.14167	-680
16.15000	-678
16.15833	-677
16.16667	-676
16.17500	-677
16.18333	-678
16.19167	-679
16.20000	-679
16.20833	-680
16.21667	-680
16.22500	-680
16.23333	-679
16.24167	-678
16.25000	-677
16.25833	-675
16.26667	-673
16.27500	-671
16.28333	-669
16.29167	-669
16.30000	-669
16.30833	-668
16.31667	-667
16.32500	-665
16.33333	-664
16.34167	-665
16.35000	-668
16.35833	-672
16.36667	-675
16.37500	-677
16.38333	-677
16.39167	-675
16.40000	-673
16.40833	-672
16.41667	-672
16.42500	-674
16.43333	-676
16.44167	-680
16.45000	-683
16.45833	-685
16.46667	-685
16.47500	-684
16.48333	-682
16.49167	-679
16.50000	-678
16.50833	-677
16.51667	-676
16.52500	-674
16.53333	-672
16.54167	-671
16.55000	-673
16.55833	-678
16.56667	-684
16.57500	-691
16.58333	-694
16.59167	-694
16.60000	-693
16.60833	-690
16.61667	-688
16.62500	-685
16.63333	-683
16.64167	-681
16.65000	-680
16.65833	-679
16.66667	-679
16.67500	-680
16.68333	-682
16.69167	-684
16.70000	-686
16.70833	-688
16.71667	-688
16.72500	-687
16.73333	-684
16.74167	-681
16.75000	-678
16.75833	-677
16.76667	-679
16.77500	-682
16.78333	-685
16.79167	-687
16.80000	-687
16.80833	-686
16.81667	-684
16.82500	-682
16.83333	-680
16.84167	-678
16.85000	-676
16.85833	-675
16.86667	-675
16.87500	-676
16.88333	-676
16.89167	-678
16.90000	-679
16.90833	-680
16.91667	-681
16.92500	-684
16.93333	-688
16.94167	-691
16.95000	-692
16.95833	-692
16.96667	-690
16.97500	-686
16.98333	-684
16.99167	-684
17.00000	-684
17.00833	-684
17.01667	-684
17.02500	-685
17.03333	-687
17.04167	-688
17.05000	-688
17.05833	-688
17.06667	-687
17.07500	-687
17.08333	-687
17.09167	-689
17.10000	-691
17.10833	-690
17.11667	-689
17.12500	-688
17.13333	-686
17.14167	-686
17.15000	-686
17.15833	-686
17.16667	-686
17.17500	-686
17.18333	-685
17.19167	-684
17.20000	-683
17.20833	-682
17.21667	-681
17.22500	-680
17.23333	-681
17.24167	-681
17.25000	-682
17.25833	-684
17.26667	-686
17.27500	-687
17.28333	-687
17.29167	-686
17.30000	-687
17.30833	-688
17.31667	-690
17.32500	-691
17.33333	-691
17.34167	-691
17.35000	-689
17.35833	-687
17.36667	-685
17.37500	-684
17.38333	-684
17.39167	-686
17.40000	-689
17.40833	-694
17.41667	-697
17.42500	-698
17.43333	-696
17.44167	-694
17.45000	-692
17.45833	-691
17.46667	-691
17.47500	-693
17.48333	-694
17.49167	-695
17.50000	-695
17.50833	-693
17.51667	-690
17.52500	-687
17.53333	-684
17.54167	-682
17.55000	-683
17.55833	-684
17.56667	-684
17.57500	-684
17.58333	-684
17.59167	-684
17.60000	-685
17.60833	-688
17.61667	-690
17.62500	-692
17.63333	-693
17.64167	-693
17.65000	-693
17.65833	-692
17.66667	-692
17.67500	-691
17.68333	-690
17.69167	-689
17.70000	-688
17.70833	-687
17.71667	-686
17.72500	-686
17.73333	-688
17.74167	-690
17.75000	-694
17.75833	-695
17.76667	-695
17.77500	-693
17.78333	-690
17.79167	-686
17.80000	-684
17.80833	-684
17.81667	-686
17.82500	-688
17.83333	-691
17.84167	-692
17.85000	-691
17.85833	-689
17.86667	-687
17.87500	-686
17.88333	-685
17.89167	-686
17.90000	-687
17.90833	-690
17.91667	-692
17.92500	-694
17.93333	-695
17.94167	-695
17.95000	-692
17.95833	-687
17.96667	-682
17.97500	-677
17.98333	-676
17.99167	-678
18.00000	-682
18.00833	-685
18.01667	-688
18.02500	-688
18.03333	-686
18.04167	-684
18.05000	-682
18.05833	-681
18.06667	-681
18.07500	-682
18.08333	-684
18.09167	-684
18.10000	-683
18.10833	-681
18.11667	-680
18.12500	-679
18.13333	-678
18.14167	-678
18.15000	-677
18.15833	-678
18.16667	-679
18.17500	-681
18.18333	-683
18.19167	-684
18.20000	-683
18.20833	-682
18.21667	-680
18.22500	-678
18.23333	-676
18.24167	-675
18.25000	-673
18.25833	-671
18.26667	-668
18.27500	-666
18.28333	-663
18.29167	-660
18.30000	-659
18.30833	-659
18.31667	-659
18.32500	-659
18.33333	-659
18.34167	-657
18.35000	-654
18.35833	-652
18.36667	-651
18.37500	-652
18.38333	-654
18.39167	-657
18.40000	-660
18.40833	-662
18.41667	-662
18.42500	-660
18.43333	-656
18.44167	-654
18.45000	-653
18.45833	-653
18.46667	-654
18.47500	-655
18.48333	-655
18.49167	-654
18.50000	-651
18.50833	-647
18.51667	-644
18.52500	-640
18.53333	-637
18.54167	-636
18.55000	-636
18.55833	-636
18.56667	-636
18.57500	-636
18.58333	-635
18.59167	-636
18.60000	-637
18.60833	-639
18.61667	-640
18.62500	-640
18.63333	-639
18.64167	-639
18.65000	-638
18.65833	-636
18.66667	-633
18.67500	-629
18.68333	-626
18.69167	-625
18.70000	-624
18.70833	-622
18.71667	-620
18.72500	-617
18.73333	-613
18.74167	-610
18.75000	-608
18.75833	-607
18.76667	-608
18.77500	-608
18.78333	-609
18.79167	-610
18.80000	-609
18.80833	-607
18.81667	-604
18.82500	-599
18.83333	-593
18.84167	-589
18.85000	-586
18.85833	-585
18.86667	-585
18.87500	-588
18.88333	-592
18.89167	-596
18.90000	-598
18.90833	-598
18.91667	-596
18.92500	-593
18.93333	-591
18.94167	-589
18.95000	-589
18.95833	-589
18.96667	-587
18.97500	-584
18.98333	-581
18.99167	-578
19.00000	-574
19.00833	-570
19.01667	-565
19.02500	-561
19.03333	-559
19.04167	-560
19.05000	-563
19.05833	-565
19.06667	-565
19.07500	-563
19.08333	-560
19.09167	-557
19.10000	-555
19.10833	-556
19.11667	-556
19.12500	-557
19.13333	-557
19.14167	-556
19.15000	-556
19.15833	-555
19.16667	-554
19.17500	-553
19.18333	-551
19.19167	-550
19.20000	-548
19.20833	-545
19.21667	-542
19.22500	-537
19.23333	-531
19.24167	-527
19.25000	-524
19.25833	-521
19.26667	-520
19.27500	-518
19.28333	-516
19.29167	-515
19.30000	-513
19.30833	-511
19.31667	-510
19.32500	-508
19.33333	-506
19.34167	-504
19.35000	-502
19.35833	-500
19.36667	-498
19.37500	-497
19.38333	-496
19.39167	-496
19.40000	-495
19.40833	-493
19.41667	-490
19.42500	-486
19.43333	-482
19.44167	-477
19.45000	-472
19.45833	-467
19.46667	-463
19.47500	-458
19.48333	-455
19.49167	-451
19.50000	-449
19.50833	-446
19.51667	-444
19.52500	-443
19.53333	-443
19.54167	-443
19.55000	-441
19.55833	-437
19.56667	-431
19.57500	-425
19.58333	-419
19.59167	-414
19.60000	-411
19.60833	-410
19.61667	-409
19.62500	-405
19.63333	-400
19.64167	-395
19.65000	-389
19.65833	-383
19.66667	-378
19.67500	-374
19.68333	-370
19.69167	-366
19.70000	-362
19.70833	-355
19.71667	-349
19.72500	-342
19.73333	-336
19.74167	-331
19.75000	-328
19.75833	-323
19.76667	-317
19.77500	-311
19.78333	-304
19.79167	-298
19.80000	-293
19.80833	-289
19.81667	-284
19.82500	-278
19.83333	-271
19.84167	-263
19.85000	-255
19.85833	-247
19.86667	-238
19.87500	-229
19.88333	-218
19.89167	-206
19.90000	-194
19.90833	-181
19.91667	-169
19.92500	-158
19.93333	-148
19.94167	-139
19.95000	-132
19.95833	-125
19.96667	-118
19.97500	-108
19.98333	-94
19.99167	-77
20.00000	-60
20.00833	-42
20.01667	-27
20.02500	-14
20.03333	-3
20.04167	9
20.05000	22
20.05833	36
20.06667	51
20.07500	67
20.08333	85
20.09167	104
20.10000	123
20.10833	143
20.11667	163
20.12500	184
20.13333	205
20.14167	226
20.15000	249
20.15833	271
20.16667	294
20.17500	317
20.18333	341
20.19167	366
20.20000	392
20.20833	419
20.21667	447
20.22500	476
20.23333	507
20.24167	538
20.25000	571
20.25833	604
20.26667	636
20.27500	668
20.28333	700
20.29167	734
20.30000	768
20.30833	805
20.31667	842
20.32500	882
20.33333	923
20.34167	965
20.35000	1008
20.35833	1051
20.36667	1095
20.37500	1138
20.38333	1181
20.39167	1223
20.40000	1266
20.40833	1311
20.41667	1358
20.42500	1407
20.43333	1458
20.44167	1512
20.45000	1570
20.45833	1627
20.46667	1687
20.47500	1745
20.48333	1805
20.49167	1868
20.50000	1932
20.50833	2001
20.51667	2071
20.52500	2142
20.53333	2213
20.54167	2284
20.55000	2356
20.55833	2427
20.56667	2501
20.57500	2575
20.58333	2653
20.59167	2735
20.60000	2818
20.60833	2905
20.61667	2993
20.62500	3085
20.63333	3179
20.64167	3274
20.65000	3373
20.65833	3471
20.66667	3573
20.67500	3677
20.68333	3784
20.69167	3895
20.70000	4007
20.70833	4124
20.71667	4240
20.72500	4358
20.73333	4477
20.74167	4598
20.75000	4726
20.75833	4855
20.76667	4989
20.77500	5122
20.78333	5257
20.79167	5396
20.80000	5535
20.80833	5681
20.81667	5827
20.82500	5978
20.83333	6130
20.84167	6284
20.85000	6445
20.85833	6605
20.86667	6773
20.87500	6941
20.88333	7113
20.89167	7290
20.90000	7467
20.90833	7652
20.91667	7836
20.92500	8023
20.93333	8209
20.94167	8394
20.95000	8583
20.95833	8774
20.96667	8977
20.97500	9182
20.98333	9392
20.99167	9606
21.00000	9819
21.00833	10038
21.01667	10257
21.02500	10484
21.03333	10713
21.04167	10943
21.05000	11180
21.05833	11414
21.06667	11656
21.07500	11896
21.08333	12140
21.09167	12388
21.10000	12634
21.10833	12889
21.11667	13142
21.12500	13402
21.13333	13663
21.14167	13927
21.15000	14199
21.15833	14469
21.16667	14751
21.17500	15031
21.18333	15317
21.19167	15608
21.20000	15896
21.20833	16194
21.21667	16488
21.22500	16788
21.23333	17090
21.24167	17391
21.25000	17700
21.25833	18004
21.26667	18318
21.27500	18630
21.28333	18945
21.29167	19264
21.30000	19578
21.30833	19900
21.31667	20216
21.32500	20539
21.33333	20864
21.34167	21191
21.35000	21527
21.35833	21857
21.36667	22196
21.37500	22530
21.38333	22865
21.39167	23203
21.40000	23533
21.40833	23868
21.41667	24195
21.42500	24525
21.43333	24852
21.44167	25177
21.45000	25507
21.45833	25829
21.46667	26156
21.47500	26475
21.48333	26791
21.49167	27106
21.50000	27411
21.50833	27718
21.51667	28014
21.52500	28308
21.53333	28596
21.54167	28876
21.55000	29154
21.55833	29421
21.56667	29688
21.57500	29945
21.58333	30196
21.59167	30440
21.60000	30669
21.60833	30894
21.61667	31104
21.62500	31309
21.63333	31506
21.64167	31692
21.65000	31874
21.65833	32042
21.66667	32200
21.67500	32344
21.68333	32475
21.69167	32594
21.70000	32700
21.70833	32800
21.71667	32887
21.72500	32965
21.73333	33033
21.74167	33087
21.75000	33130
21.75833	33160
21.76667	33180
21.77500	33186
21.78333	33179
21.79167	33160
21.80000	33128
21.80833	33085
21.81667	33033
21.82500	32969
21.83333	32897
21.84167	32812
21.85000	32715
21.85833	32609
21.86667	32491
21.87500	32365
21.88333	32229
21.89167	32082
21.90000	31927
21.90833	31758
21.91667	31584
21.92500	31399
21.93333	31208
21.94167	31009
21.95000	30800
21.95833	30589
21.96667	30366
21.97500	30142
21.98333	29913
21.99167	29678
22.00000	29442
22.00833	29196
22.01667	28949
22.02500	28695
22.03333	28438
22.04167	28182
22.05000	27921
22.05833	27664
22.06667	27399
22.07500	27136
22.08333	26871
22.09167	26603
22.10000	26339
22.10833	26069
22.11667	25805
22.12500	25538
22.13333	25273
22.14167	25013
22.15000	24753
22.15833	24501
22.16667	24246
22.17500	23997
22.18333	23750
22.19167	23504
22.20000	23266
22.20833	23025
22.21667	22792
22.22500	22560
22.23333	22333
22.24167	22112
22.25000	21893
22.25833	21683
22.26667	21473
22.27500	21270
22.28333	21072
22.29167	20877
22.30000	20690
22.30833	20506
22.31667	20330
22.32500	20155
22.33333	19986
22.34167	19821
22.35000	19658
22.35833	19503
22.36667	19353
22.37500	19210
22.38333	19073
22.39167	18939
22.40000	18810
22.40833	18682
22.41667	18560
22.42500	18441
22.43333	18327
22.44167	18220
22.45000	18115
22.45833	18015
22.46667	17917
22.47500	17823
22.48333	17732
22.49167	17644
22.50000	17563
22.50833	17484
22.51667	17411
22.52500	17340
22.53333	17273
22.54167	17211
22.55000	17150
22.55833	17094
22.56667	17040
22.57500	16989
22.58333	16940
22.59167	16892
22.60000	16846
22.60833	16803
22.61667	16764
22.62500	16727
22.63333	16692
22.64167	16660
22.65000	16629
22.65833	16600
22.66667	16572
22.67500	16548
22.68333	16525
22.69167	16504
22.70000	16487
22.70833	16473
22.71667	16461
22.72500	16451
22.73333	16442
22.74167	16432
22.75000	16423
22.75833	16412
22.76667	16402
22.77500	16392
22.78333	16385
22.79167	16380
22.80000	16378
22.80833	16379
22.81667	16380
22.82500	16380
22.83333	16380
22.84167	16380
22.85000	16383
22.85833	16387
22.86667	16394
22.87500	16402
22.88333	16410
22.89167	16418
22.90000	16424
22.90833	16429
22.91667	16434
22.92500	16439
22.93333	16446
22.94167	16453
22.95000	16461
22.95833	16468
22.96667	16476
22.97500	16484
22.98333	16492
22.99167	16501
23.00000	16509
23.00833	16518
23.01667	16528
23.02500	16539
23.03333	16551
23.04167	16563
23.05000	16576
23.05833	16588
23.06667	16600
23.07500	16611
23.08333	16622
23.09167	16634
23.10000	16645
23.10833	16655
23.11667	16666
23.12500	16676
23.13333	16688
23.14167	16702
23.15000	16717
23.15833	16733
23.16667	16749
23.17500	16763
23.18333	16776
23.19167	16789
23.20000	16802
23.20833	16817
23.21667	16832
23.22500	16849
23.23333	16866
23.24167	16883
23.25000	16900
23.25833	16917
23.26667	16933
23.27500	16949
23.28333	16965
23.29167	16980
23.30000	16995
23.30833	17010
23.31667	17025
23.32500	17041
23.33333	17059
23.34167	17079
23.35000	17101
23.35833	17123
23.36667	17144
23.37500	17166
23.38333	17186
23.39167	17205
23.40000	17223
23.40833	17240
23.41667	17257
23.42500	17276
23.43333	17296
23.44167	17317
23.45000	17338
23.45833	17359
23.46667	17380
23.47500	17400
23.48333	17420
23.49167	17441
23.50000	17461
23.50833	17483
23.51667	17504
23.52500	17526
23.53333	17548
23.54167	17568
23.55000	17587
23.55833	17603
23.56667	17619
23.57500	17635
23.58333	17653
23.59167	17673
23.60000	17693
23.60833	17715
23.61667	17734
23.62500	17750
23.63333	17765
23.64167	17778
23.65000	17789
23.65833	17800
23.66667	17810
23.67500	17818
23.68333	17825
23.69167	17831
23.70000	17836
23.70833	17840
23.71667	17842
23.72500	17843
23.73333	17843
23.74167	17842
23.75000	17840
23.75833	17837
23.76667	17833
23.77500	17827
23.78333	17820
23.79167	17811
23.80000	17799
23.80833	17786
23.81667	17772
23.82500	17757
23.83333	17741
23.84167	17724
23.85000	17706
23.85833	17686
23.86667	17664
23.87500	17640
23.88333	17614
23.89167	17585
23.90000	17556
23.90833	17525
23.91667	17494
23.92500	17460
23.93333	17424
23.94167	17386
23.95000	17346
23.95833	17306
23.96667	17264
23.97500	17222
23.98333	17179
23.99167	17135
24.00000	17090
24.00833	17044
24.01667	16997
24.02500	16949
24.03333	16899
24.04167	16848
24.05000	16793
24.05833	16738
24.06667	16682
24.07500	16628
24.08333	16573
24.09167	16519
24.10000	16466
24.10833	16409
24.11667	16352
24.12500	16291
24.13333	16228
24.14167	16167
24.15000	16106
24.15833	16049
24.16667	15992
24.17500	15937
24.18333	15882
24.19167	15827
24.20000	15772
24.20833	15715
24.21667	15658
24.22500	15599
24.23333	15541
24.24167	15482
24.25000	15423
24.25833	15364
24.26667	15304
24.27500	15245
24.28333	15186
24.29167	15127
24.30000	15069
24.30833	15012
24.31667	14955
24.32500	14899
24.33333	14842
24.34167	14786
24.35000	14730
24.35833	14675
24.36667	14620
24.37500	14567
24.38333	14515
24.39167	14463
24.40000	14410
24.40833	14356
24.41667	14302
24.42500	14247
24.43333	14193
24.44167	14140
24.45000	14088
24.45833	14038
24.46667	13987
24.47500	13938
24.48333	13887
24.49167	13835
24.50000	13782
24.50833	13727
24.51667	13674
24.52500	13619
24.53333	13563
24.54167	13508
24.55000	13451
24.55833	13397
24.56667	13341
24.57500	13287
24.58333	13232
24.59167	13176
24.60000	13120
24.60833	13062
24.61667	13005
24.62500	12947
24.63333	12889
24.64167	12830
24.65000	12769
24.65833	12708
24.66667	12645
24.67500	12582
24.68333	12519
24.69167	12455
24.70000	12392
24.70833	12326
24.71667	12261
24.72500	12194
24.73333	12126
24.74167	12057
24.75000	11986
24.75833	11916
24.76667	11845
24.77500	11777
24.78333	11710
24.79167	11643
24.80000	11577
24.80833	11508
24.81667	11439
24.82500	11366
24.83333	11292
24.84167	11219
24.85000	11146
24.85833	11074
24.86667	11001
24.87500	10929
24.88333	10856
24.89167	10782
24.90000	10711
24.90833	10638
24.91667	10568
24.92500	10498
24.93333	10427
24.94167	10358
24.95000	10287
24.95833	10217
24.96667	10146
24.97500	10077
24.98333	10008
24.99167	9939
25.00000	9871
25.00833	9802
25.01667	9734
25.02500	9665
25.03333	9597
25.04167	9530
25.05000	9463
25.05833	9399
25.06667	9335
25.07500	9273
25.08333	9212
25.09167	9151
25.10000	9091
25.10833	9029
25.11667	8971
25.12500	8913
25.13333	8858
25.14167	8805
25.15000	8752
25.15833	8701
25.16667	8649
25.17500	8598
25.18333	8547
25.19167	8498
25.20000	8451
25.20833	8405
25.21667	8362
25.22500	8321
25.23333	8281
25.24167	8243
25.25000	8203
25.25833	8165
25.26667	8126
25.27500	8089
25.28333	8053
25.29167	8020
25.30000	7989
25.30833	7957
25.31667	7926
25.32500	7895
25.33333	7863
25.34167	7832
25.35000	7801
25.35833	7772
25.36667	7743
25.37500	7716
25.38333	7689
25.39167	7663
25.40000	7639
25.40833	7615
25.41667	7593
25.42500	7572
25.43333	7553
25.44167	7534
25.45000	7517
25.45833	7500
25.46667	7485
25.47500	7470
25.48333	7454
25.49167	7439
25.50000	7424
25.50833	7411
25.51667	7398
25.52500	7386
25.53333	7373
25.54167	7360
25.55000	7347
25.55833	7334
25.56667	7322
25.57500	7311
25.58333	7298
25.59167	7283
25.60000	7269
25.60833	7255
25.61667	7243
25.62500	7234
25.63333	7225
25.64167	7217
25.65000	7208
25.65833	7199
25.66667	7188
25.67500	7176
25.68333	7166
25.69167	7156
25.70000	7148
25.70833	7141
25.71667	7134
25.72500	7126
25.73333	7116
25.74167	7104
25.75000	7093
25.75833	7082
25.76667	7072
25.77500	7063
25.78333	7054
25.79167	7046
25.80000	7039
25.80833	7032
25.81667	7025
25.82500	7018
25.83333	7009
25.84167	6998
25.85000	6984
25.85833	6969
25.86667	6953
25.87500	6936
25.88333	6920
25.89167	6907
25.90000	6896
25.90833	6887
25.91667	6877
25.92500	6867
25.93333	6858
25.94167	6847
25.95000	6836
25.95833	6823
25.96667	6808
25.97500	6793
25.98333	6777
25.99167	6761
26.00000	6747
26.00833	6733
26.01667	6720
26.02500	6707
26.03333	6693
26.04167	6680
26.05000	6666
26.05833	6654
26.06667	6642
26.07500	6630
26.08333	6618
26.09167	6605
26.10000	6590
26.10833	6575
26.11667	6559
26.12500	6542
26.13333	6525
26.14167	6509
26.15000	6494
26.15833	6481
26.16667	6468
26.17500	6454
26.18333	6441
26.19167	6428
26.20000	6415
26.20833	6404
26.21667	6394
26.22500	6383
26.23333	6372
26.24167	6362
26.25000	6351
26.25833	6341
26.26667	6331
26.27500	6320
26.28333	6310
26.29167	6300
26.30000	6292
26.30833	6285
26.31667	6279
26.32500	6274
26.33333	6268
26.34167	6262
26.35000	6256
26.35833	6250
26.36667	6246
26.37500	6242
26.38333	6237
26.39167	6233
26.40000	6228
26.40833	6223
26.41667	6218
26.42500	6213
26.43333	6208
26.44167	6205
26.45000	6202
26.45833	6201
26.46667	6202
26.47500	6203
26.48333	6205
26.49167	6206
26.50000	6207
26.50833	6208
26.51667	6208
26.52500	6210
26.53333	6212
26.54167	6216
26.55000	6221
26.55833	6226
26.56667	6232
26.57500	6238
26.58333	6243
26.59167	6248
26.60000	6252
26.60833	6257
26.61667	6262
26.62500	6268
26.63333	6275
26.64167	6281
26.65000	6287
26.65833	6291
26.66667	6297
26.67500	6302
26.68333	6308
26.69167	6313
26.70000	6319
26.70833	6325
26.71667	6332
26.72500	6340
26.73333	6349
26.74167	6357
26.75000	6364
26.75833	6372
26.76667	6380
26.77500	6388
26.78333	6396
26.79167	6403
26.80000	6410
26.80833	6418
26.81667	6426
26.82500	6435
26.83333	6445
26.84167	6455
26.85000	6465
26.85833	6473
26.86667	6481
26.87500	6488
26.88333	6493
26.89167	6495
26.90000	6496
26.90833	6497
26.91667	6498
26.92500	6501
26.93333	6506
26.94167	6511
26.95000	6516
26.95833	6519
26.96667	6520
26.97500	6520
26.98333	6520
26.99167	6521
27.00000	6521
27.00833	6520
27.01667	6519
27.02500	6519
27.03333	6519
27.04167	6522
27.05000	6526
27.05833	6529
27.06667	6529
27.07500	6527
27.08333	6524
27.09167	6520
27.10000	6517
27.10833	6515
27.11667	6512
27.12500	6506
27.13333	6500
27.14167	6494
27.15000	6488
27.15833	6484
27.16667	6480
27.17500	6475
27.18333	6468
27.19167	6460
27.20000	6450
27.20833	6440
27.21667	6430
27.22500	6420
27.23333	6411
27.24167	6402
27.25000	6394
27.25833	6386
27.26667	6378
27.27500	6370
27.28333	6361
27.29167	6353
27.30000	6346
27.30833	6338
27.31667	6330
27.32500	6323
27.33333	6315
27.34167	6308
27.35000	6300
27.35833	6293
27.36667	6285
27.37500	6276
27.38333	6266
27.39167	6257
27.40000	6248
27.40833	6239
27.41667	6231
27.42500	6224
27.43333	6218
27.44167	6213
27.45000	6208
27.45833	6203
27.46667	6198
27.47500	6192
27.48333	6187
27.49167	6181
27.50000	6175
27.50833	6168
27.51667	6160
27.52500	6153
27.53333	6145
27.54167	6138
27.55000	6132
27.55833	6127
27.56667	6125
27.57500	6125
27.58333	6125
27.59167	6124
27.60000	6123
27.60833	6123
27.61667	6122
27.62500	6122
27.63333	6122
27.64167	6123
27.65000	6125
27.65833	6125
27.66667	6125
27.67500	6123
27.68333	6122
27.69167	6123
27.70000	6126
27.70833	6132
27.71667	6138
27.72500	6144
27.73333	6150
27.74167	6155
27.75000	6161
27.75833	6166
27.76667	6172
27.77500	6179
27.78333	6185
27.79167	6191
27.80000	6196
27.80833	6201
27.81667	6206
27.82500	6211
27.83333	6217
27.84167	6223
27.85000	6229
27.85833	6236
27.86667	6243
27.87500	6252
27.88333	6260
27.89167	6269
27.90000	6278
27.90833	6288
27.91667	6297
27.92500	6307
27.93333	6316
27.94167	6325
27.95000	6335
27.95833	6346
27.96667	6357
27.97500	6369
27.98333	6380
27.99167	6390
28.00000	6401
28.00833	6413
28.01667	6425
28.02500	6437
28.03333	6449
28.04167	6463
28.05000	6477
28.05833	6490
28.06667	6503
28.07500	6513
28.08333	6522
28.09167	6530
28.10000	6538
28.10833	6545
28.11667	6553
28.12500	6562
28.13333	6572
28.14167	6584
28.15000	6598
28.15833	6610
28.16667	6621
28.17500	6630
28.18333	6637
28.19167	6644
28.20000	6649
28.20833	6656
28.21667	6663
28.22500	6671
28.23333	6681
28.24167	6690
28.25000	6700
28.25833	6710
28.26667	6718
28.27500	6726
28.28333	6733
28.29167	6740
28.30000	6746
28.30833	6753
28.31667	6759
28.32500	6765
28.33333	6770
28.34167	6776
28.35000	6781
28.35833	6785
28.36667	6790
28.37500	6794
28.38333	6799
28.39167	6805
28.40000	6810
28.40833	6814
28.41667	6818
28.42500	6821
28.43333	6825
28.44167	6830
28.45000	6837
28.45833	6844
28.46667	6851
28.47500	6858
28.48333	6867
28.49167	6875
28.50000	6883
28.50833	6890
28.51667	6896
28.52500	6900
28.53333	6904
28.54167	6908
28.55000	6913
28.55833	6919
28.56667	6924
28.57500	6928
28.58333	6932
28.59167	6936
28.60000	6942
28.60833	6949
28.61667	6957
28.62500	6966
28.63333	6974
28.64167	6981
28.65000	6986
28.65833	6991
28.66667	6997
28.67500	7005
28.68333	7014
28.69167	7024
28.70000	7035
28.70833	7045
28.71667	7055
28.72500	7064
28.73333	7072
28.74167	7080
28.75000	7090
28.75833	7100
28.76667	7111
28.77500	7122
28.78333	7132
28.79167	7142
28.80000	7153
28.80833	7165
28.81667	7176
28.82500	7188
28.83333	7200
28.84167	7212
28.85000	7224
28.85833	7237
28.86667	7251
28.87500	7265
28.88333	7281
28.89167	7297
28.90000	7313
28.90833	7329
28.91667	7344
28.92500	7358
28.93333	7371
28.94167	7386
28.95000	7403
28.95833	7420
28.96667	7437
28.97500	7455
28.98333	7473
28.99167	7493
29.00000	7515
29.00833	7540
29.01667	7564
29.02500	7587
29.03333	7609
29.04167	7630
29.05000	7651
29.05833	7673
29.06667	7697
29.07500	7723
29.08333	7748
29.09167	7775
29.10000	7803
29.10833	7833
29.11667	7864
29.12500	7895
29.13333	7926
29.14167	7957
29.15000	7989
29.15833	8022
29.16667	8059
29.17500	8096
29.18333	8134
29.19167	8171
29.20000	8208
29.20833	8243
29.21667	8279
29.22500	8317
29.23333	8357
29.24167	8399
29.25000	8446
29.25833	8494
29.26667	8545
29.27500	8598
29.28333	8653
29.29167	8709
29.30000	8765
29.30833	8824
29.31667	8882
29.32500	8943
29.33333	9005
29.34167	9068
29.35000	9133
29.35833	9199
29.36667	9270
29.37500	9344
29.38333	9422
29.39167	9505
29.40000	9588
29.40833	9675
29.41667	9763
29.42500	9854
29.43333	9948
29.44167	10042
29.45000	10140
29.45833	10240
29.46667	10347
29.47500	10458
29.48333	10574
29.49167	10696
29.50000	10821
29.50833	10954
29.51667	11090
29.52500	11234
29.53333	11381
29.54167	11532
29.55000	11689
29.55833	11849
29.56667	12020
29.57500	12196
29.58333	12381
29.59167	12576
29.60000	12774
29.60833	12985
29.61667	13198
29.62500	13422
29.63333	13653
29.64167	13891
29.65000	14142
29.65833	14396
29.66667	14666
29.67500	14942
29.68333	15229
29.69167	15529
29.70000	15833
29.70833	16154
29.71667	16478
29.72500	16818
29.73333	17166
29.74167	17524
29.75000	17900
29.75833	18281
29.76667	18684
29.77500	19094
29.78333	19519
29.79167	19960
29.80000	20404
29.80833	20869
29.81667	21333
29.82500	21812
29.83333	22299
29.84167	22792
29.85000	23307
29.85833	23825
29.86667	24369
29.87500	24917
29.88333	25475
29.89167	26048
29.90000	26617
29.90833	27207
29.91667	27792
29.92500	28392
29.93333	28999
29.94167	29607
29.95000	30236
29.95833	30859
29.96667	31504
29.97500	32145
29.98333	32791
29.99167	33443
30.00000	34082
30.00833	34733
30.01667	35367
30.02500	36008
30.03333	36646
30.04167	37277
30.05000	37920
30.05833	38546
30.06667	39183
30.07500	39807
30.08333	40425
30.09167	41039
30.10000	41630
30.10833	42222
30.11667	42791
30.12500	43353
30.13333	43903
30.14167	44435
30.15000	44964
30.15833	45468
30.16667	45968
30.17500	46447
30.18333	46909
30.19167	47358
30.20000	47780
30.20833	48192
30.21667	48575
30.22500	48941
30.23333	49285
30.24167	49601
30.25000	49901
30.25833	50171
30.26667	50423
30.27500	50648
30.28333	50849
30.29167	51028
30.30000	51178
30.30833	51305
30.31667	51406
30.32500	51484
30.33333	51540
30.34167	51572
30.35000	51583
30.35833	51571
30.36667	51534
30.37500	51474
30.38333	51389
30.39167	51280
30.40000	51151
30.40833	50998
30.41667	50826
30.42500	50628
30.43333	50409
30.44167	50168
30.45000	49902
30.45833	49625
30.46667	49326
30.47500	49016
30.48333	48688
30.49167	48342
30.50000	47985
30.50833	47604
30.51667	47216
30.52500	46806
30.53333	46384
30.54167	45952
30.55000	45500
30.55833	45050
30.56667	44582
30.57500	44112
30.58333	43634
30.59167	43143
30.60000	42651
30.60833	42139
30.61667	41629
30.62500	41105
30.63333	40578
30.64167	40054
30.65000	39520
30.65833	39000
30.66667	38469
30.67500	37947
30.68333	37423
30.69167	36893
30.70000	36370
30.70833	35832
30.71667	35305
30.72500	34772
30.73333	34241
30.74167	33721
30.75000	33195
30.75833	32686
30.76667	32174
30.77500	31673
30.78333	31176
30.79167	30679
30.80000	30196
30.80833	29705
30.81667	29229
30.82500	28751
30.83333	28280
30.84167	27821
30.85000	27359
30.85833	26915
30.86667	26469
30.87500	26034
30.88333	25603
30.89167	25173
30.90000	24758
30.90833	24341
30.91667	23941
30.92500	23546
30.93333	23160
30.94167	22786
30.95000	22412
30.95833	22054
30.96667	21695
30.97500	21347
30.98333	21005
30.99167	20664
31.00000	20337
31.00833	20008
31.01667	19691
31.02500	19378
31.03333	19072
31.04167	18777
31.05000	18484
31.05833	18205
31.06667	17928
31.07500	17660
31.08333	17397
31.09167	17136
31.10000	16885
31.10833	16635
31.11667	16395
31.12500	16159
31.13333	15929
31.14167	15705
31.15000	15482
31.15833	15269
31.16667	15057
31.17500	14852
31.18333	14653
31.19167	14456
31.20000	14269
31.20833	14082
31.21667	13903
31.22500	13723
31.23333	13546
31.24167	13375
31.25000	13205
31.25833	13045
31.26667	12889
31.27500	12741
31.28333	12596
31.29167	12451
31.30000	12310
31.30833	12166
31.31667	12027
31.32500	11890
31.33333	11758
31.34167	11631
31.35000	11508
31.35833	11390
31.36667	11273
31.37500	11160
31.38333	11049
31.39167	10939
31.40000	10831
31.40833	10721
31.41667	10614
31.42500	10506
31.43333	10400
31.44167	10298
31.45000	10200
31.45833	10108
31.46667	10017
31.47500	9929
31.48333	9843
31.49167	9756
31.50000	9673
31.50833	9589
31.51667	9508
31.52500	9430
31.53333	9353
31.54167	9279
31.55000	9205
31.55833	9132
31.56667	9056
31.57500	8981
31.58333	8905
31.59167	8831
31.60000	8761
31.60833	8693
31.61667	8629
31.62500	8568
31.63333	8507
31.64167	8448
31.65000	8388
31.65833	8329
31.66667	8271
31.67500	8215
31.68333	8161
31.69167	8107
31.70000	8056
31.70833	8004
31.71667	7954
31.72500	7904
31.73333	7855
31.74167	7809
31.75000	7764
31.75833	7722
31.76667	7683
31.77500	7646
31.78333	7611
31.79167	7576
31.80000	7542
31.80833	7509
31.81667	7477
31.82500	7446
31.83333	7415
31.84167	7386
31.85000	7359
31.85833	7334
31.86667	7312
31.87500	7292
31.88333	7275
31.89167	7260
31.90000	7248
31.90833	7238
31.91667	7231
31.92500	7226
31.93333	7223
31.94167	7222
31.95000	7225
31.95833	7230
31.96667	7237
31.97500	7247
31.98333	7259
31.99167	7273
32.00000	7290
32.00833	7310
32.01667	7332
32.02500	7357
32.03333	7385
32.04167	7416
32.05000	7451
32.05833	7490
32.06667	7533
32.07500	7580
32.08333	7630
32.09167	7685
32.10000	7742
32.10833	7804
32.11667	7870
32.12500	7942
32.13333	8019
32.14167	8101
32.15000	8189
32.15833	8281
32.16667	8380
32.17500	8482
32.18333	8588
32.19167	8698
32.20000	8811
32.20833	8933
32.21667	9059
32.22500	9195
32.23333	9338
32.24167	9487
32.25000	9645
32.25833	9806
32.26667	9979
32.27500	10158
32.28333	10345
32.29167	10541
32.30000	10741
32.30833	10954
32.31667	11171
32.32500	11402
32.33333	11643
32.34167	11894
32.35000	12159
32.35833	12428
32.36667	12713
32.37500	13002
32.38333	13303
32.39167	13616
32.40000	13936
32.40833	14277
32.41667	14626
32.42500	14995
32.43333	15377
32.44167	15768
32.45000	16179
32.45833	16592
32.46667	17029
32.47500	17473
32.48333	17933
32.49167	18411
32.50000	18898
32.50833	19414
32.51667	19938
32.52500	20490
32.53333	21057
32.54167	21635
32.55000	22238
32.55833	22840
32.56667	23467
32.57500	24099
32.58333	24749
32.59167	25423
32.60000	26105
32.60833	26822
32.61667	27542
32.62500	28287
32.63333	29044
32.64167	29806
32.65000	30594
32.65833	31376
32.66667	32189
32.67500	33004
32.68333	33835
32.69167	34689
32.70000	35540
32.70833	36422
32.71667	37293
32.72500	38182
32.73333	39074
32.74167	39960
32.75000	40866
32.75833	41755
32.76667	42666
32.77500	43570
32.78333	44482
32.79167	45408
32.80000	46320
32.80833	47254
32.81667	48164
32.82500	49080
32.83333	49984
32.84167	50866
32.85000	51754
32.85833	52608
32.86667	53469
32.87500	54307
32.88333	55135
32.89167	55959
32.90000	56752
32.90833	57548
32.91667	58310
32.92500	59062
32.93333	59791
32.94167	60487
32.95000	61172
32.95833	61816
32.96667	62448
32.97500	63046
32.98333	63619
32.99167	64169
33.00000	64679
33.00833	65170
33.01667	65619
33.02500	66038
33.03333	66423
33.04167	66770
33.05000	67090
33.05833	67370
33.06667	67623
33.07500	67841
33.08333	68023
33.09167	68174
33.10000	68286
33.10833	68364
33.11667	68407
33.12500	68415
33.13333	68390
33.14167	68331
33.15000	68238
33.15833	68112
33.16667	67947
33.17500	67751
33.18333	67519
33.19167	67254
33.20000	66963
33.20833	66638
33.21667	66292
33.22500	65912
33.23333	65505
33.24167	65074
33.25000	64605
33.25833	64121
33.26667	63598
33.27500	63060
33.28333	62499
33.29167	61913
33.30000	61320
33.30833	60694
33.31667	60063
33.32500	59405
33.33333	58733
33.34167	58053
33.35000	57346
33.35833	56644
33.36667	55913
33.37500	55180
33.38333	54435
33.39167	53672
33.40000	52916
33.40833	52135
33.41667	51367
33.42500	50585
33.43333	49801
33.44167	49021
33.45000	48222
33.45833	47438
33.46667	46635
33.47500	45843
33.48333	45052
33.49167	44258
33.50000	43482
33.50833	42694
33.51667	41926
33.52500	41152
33.53333	40383
33.54167	39627
33.55000	38861
33.55833	38117
33.56667	37363
33.57500	36624
33.58333	35890
33.59167	35156
33.60000	34446
33.60833	33731
33.61667	33041
33.62500	32352
33.63333	31674
33.64167	31012
33.65000	30346
33.65833	29706
33.66667	29063
33.67500	28439
33.68333	27826
33.69167	27217
33.70000	26629
33.70833	26039
33.71667	25470
33.72500	24905
33.73333	24349
33.74167	23809
33.75000	23267
33.75833	22747
33.76667	22227
33.77500	21723
33.78333	21230
33.79167	20744
33.80000	20278
33.80833	19810
33.81667	19362
33.82500	18917
33.83333	18482
33.84167	18061
33.85000	17642
33.85833	17242
33.86667	16844
33.87500	16459
33.88333	16083
33.89167	15711
33.90000	15354
33.90833	14996
33.91667	14653
33.92500	14314
33.93333	13984
33.94167	13666
33.95000	13349
33.95833	13047
33.96667	12746
33.97500	12455
33.98333	12168
33.99167	11883
34.00000	11610
34.00833	11338
34.01667	11081
34.02500	10829
34.03333	10584
34.04167	10345
34.05000	10105
34.05833	9874
34.06667	9645
34.07500	9424
34.08333	9209
34.09167	8998
34.10000	8796
34.10833	8589
34.11667	8375
34.12500	8172
34.13333	7991
34.14167	7821
34.15000	7651
34.15833	7487
34.16667	7324
34.17500	7166
34.18333	7016
34.19167	6854
34.20000	6690
34.20833	6537
34.21667	6399
34.22500	6262
34.23333	6117
34.24167	5973
34.25000	5843
34.25833	5726
34.26667	5609
34.27500	5495
34.28333	5380
34.29167	5263
34.30000	5153
34.30833	5039
34.31667	4917
34.32500	4801
34.33333	4696
34.34167	4601
34.35000	4502
34.35833	4399
34.36667	4304
34.37500	4219
34.38333	4137
34.39167	4055
34.40000	3978
34.40833	3895
34.41667	3808
34.42500	3724
34.43333	3650
34.44167	3579
34.45000	3508
34.45833	3438
34.46667	3365
34.47500	3289
34.48333	3214
34.49167	3147
34.50000	3086
34.50833	3026
34.51667	2968
34.52500	2912
34.53333	2851
34.54167	2790
34.55000	2734
34.55833	2682
34.56667	2630
34.57500	2579
34.58333	2529
34.59167	2480
34.60000	2434
34.60833	2388
34.61667	2344
34.62500	2298
34.63333	2253
34.64167	2209
34.65000	2167
34.65833	2129
34.66667	2093
34.67500	2055
34.68333	2015
34.69167	1976
34.70000	1938
34.70833	1900
34.71667	1865
34.72500	1831
34.73333	1797
34.74167	1765
34.75000	1736
34.75833	1709
34.76667	1682
34.77500	1655
34.78333	1629
34.79167	1603
34.80000	1579
34.80833	1555
34.81667	1531
34.82500	1505
34.83333	1478
34.84167	1452
34.85000	1428
34.85833	1405
34.86667	1385
34.87500	1366
34.88333	1348
34.89167	1330
34.90000	1312
34.90833	1295
34.91667	1278
34.92500	1263
34.93333	1248
34.94167	1235
34.95000	1221
34.95833	1207
34.96667	1194
34.97500	1181
34.98333	1169
34.99167	1156
35.00000	1145
35.00833	1133
35.01667	1123
35.02500	1114
35.03333	1104
35.04167	1095
35.05000	1085
35.05833	1075
35.06667	1065
35.07500	1054
35.08333	1043
35.09167	1032
35.10000	1022
35.10833	1012
35.11667	1003
35.12500	996
35.13333	989
35.14167	981
35.15000	972
35.15833	962
35.16667	953
35.17500	944
35.18333	936
35.19167	929
35.20000	922
35.20833	912
35.21667	902
35.22500	892
35.23333	882
35.24167	872
35.25000	862
35.25833	854
35.26667	846
35.27500	839
35.28333	831
35.29167	824
35.30000	816
35.30833	806
35.31667	795
35.32500	785
35.33333	776
35.34167	768
35.35000	760
35.35833	751
35.36667	741
35.37500	732
35.38333	723
35.39167	716
35.40000	708
35.40833	700
35.41667	690
35.42500	679
35.43333	667
35.44167	656
35.45000	645
35.45833	633
35.46667	622
35.47500	610
35.48333	600
35.49167	590
35.50000	581
35.50833	570
35.51667	560
35.52500	549
35.53333	537
35.54167	526
35.55000	515
35.55833	504
35.56667	492
35.57500	481
35.58333	470
35.59167	459
35.60000	448
35.60833	437
35.61667	426
35.62500	415
35.63333	405
35.64167	394
35.65000	382
35.65833	371
35.66667	360
35.67500	350
35.68333	342
35.69167	333
35.70000	325
35.70833	315
35.71667	305
35.72500	295
35.73333	286
35.74167	276
35.75000	267
35.75833	258
35.76667	248
35.77500	238
35.78333	229
35.79167	221
35.80000	214
35.80833	206
35.81667	199
35.82500	191
35.83333	183
35.84167	174
35.85000	165
35.85833	156
35.86667	148
35.87500	140
35.88333	134
35.89167	127
35.90000	121
35.90833	115
35.91667	109
35.92500	102
35.93333	95
35.94167	89
35.95000	83
35.95833	79
35.96667	76
35.97500	72
35.98333	67
35.99167	61
36.00000	56
36.00833	52
36.01667	50
36.02500	48
36.03333	48
36.04167	45
36.05000	39
36.05833	32
36.06667	24
36.07500	16
36.08333	10
36.09167	6
36.10000	4
36.10833	3
36.11667	4
36.12500	2
36.13333	-1
36.14167	-6
36.15000	-10
36.15833	-13
36.16667	-15
36.17500	-15
36.18333	-16
36.19167	-18
36.20000	-21
36.20833	-24
36.21667	-27
36.22500	-30
36.23333	-31
36.24167	-32
36.25000	-32
36.25833	-32
36.26667	-32
36.27500	-32
36.28333	-31
36.29167	-30
36.30000	-27
36.30833	-24
36.31667	-20
36.32500	-18
36.33333	-19
36.34167	-22
36.35000	-27
36.35833	-32
36.36667	-36
36.37500	-38
36.38333	-38
36.39167	-38
36.40000	-38
36.40833	-40
36.41667	-42
36.42500	-43
36.43333	-44
36.44167	-45
36.45000	-48
36.45833	-52
36.46667	-55
36.47500	-57
36.48333	-55
36.49167	-51
36.50000	-48
36.50833	-47
36.51667	-48
36.52500	-50
36.53333	-53
36.54167	-54
36.55000	-53
36.55833	-52
36.56667	-52
36.57500	-53
36.58333	-54
36.59167	-54
36.60000	-54
36.60833	-53
36.61667	-51
36.62500	-49
36.63333	-47
36.64167	-45
36.65000	-42
36.65833	-41
36.66667	-40
36.67500	-39
36.68333	-39
36.69167	-39
36.70000	-40
36.70833	-42
36.71667	-43
36.72500	-43
36.73333	-43
36.74167	-42
36.75000	-41
36.75833	-40
36.76667	-39
36.77500	-38
36.78333	-37
36.79167	-37
36.80000	-37
36.80833	-36
36.81667	-33
36.82500	-28
36.83333	-24
36.84167	-20
36.85000	-19
36.85833	-19
36.86667	-20
36.87500	-21
36.88333	-21
36.89167	-20
36.90000	-20
36.90833	-20
36.91667	-20
36.92500	-21
36.93333	-20
36.94167	-18
36.95000	-16
36.95833	-13
36.96667	-11
36.97500	-8
36.98333	-6
36.99167	-5
37.00000	-3
37.00833	-0
37.01667	2
37.02500	6
37.03333	10
37.04167	13
37.05000	15
37.05833	16
37.06667	16
37.07500	15
37.08333	14
37.09167	13
37.10000	13
37.10833	14
37.11667	15
37.12500	14
37.13333	13
37.14167	12
37.15000	13
37.15833	14
37.16667	15
37.17500	15
37.18333	13
37.19167	10
37.20000	6
37.20833	5
37.21667	4
37.22500	3
37.23333	2
37.24167	0
37.25000	-1
37.25833	-3
37.26667	-4
37.27500	-4
37.28333	-6
37.29167	-8
37.30000	-11
37.30833	-14
37.31667	-18
37.32500	-22
37.33333	-26
37.34167	-29
37.35000	-32
37.35833	-34
37.36667	-37
37.37500	-40
37.38333	-44
37.39167	-48
37.40000	-51
37.40833	-56
37.41667	-60
37.42500	-64
37.43333	-67
37.44167	-70
37.45000	-73
37.45833	-77
37.46667	-82
37.47500	-86
37.48333	-89
37.49167	-91
37.50000	-92
37.50833	-94
37.51667	-96
37.52500	-100
37.53333	-103
37.54167	-106
37.55000	-109
37.55833	-113
37.56667	-116
37.57500	-119
37.58333	-122
37.59167	-125
37.60000	-127
37.60833	-130
37.61667	-132
37.62500	-134
37.63333	-137
37.64167	-139
37.65000	-142
37.65833	-144
37.66667	-145
37.67500	-145
37.68333	-145
37.69167	-146
37.70000	-147
37.70833	-151
37.71667	-156
37.72500	-161
37.73333	-166
37.74167	-170
37.75000	-171
37.75833	-171
37.76667	-170
37.77500	-168
37.78333	-167
37.79167	-167
37.80000	-167
37.80833	-169
37.81667	-171
37.82500	-173
37.83333	-175
37.84167	-176
37.85000	-178
37.85833	-179
37.86667	-180
37.87500	-181
37.88333	-182
37.89167	-182
37.90000	-181
37.90833	-182
37.91667	-183
37.92500	-183
37.93333	-182
37.94167	-181
37.95000	-179
37.95833	-177
37.96667	-177
37.97500	-177
37.98333	-178
37.99167	-178
38.00000	-178
38.00833	-179
38.01667	-181
38.02500	-185
38.03333	-188
38.04167	-189
38.05000	-186
38.05833	-182
38.06667	-177
38.07500	-171
38.08333	-168
38.09167	-167
38.10000	-168
38.10833	-170
38.11667	-172
38.12500	-174
38.13333	-176
38.14167	-178
38.15000	-178
38.15833	-177
38.16667	-175
38.17500	-174
38.18333	-174
38.19167	-176
38.20000	-178
38.20833	-179
38.21667	-179
38.22500	-177
38.23333	-174
38.24167	-174
38.25000	-177
38.25833	-180
38.26667	-183
38.27500	-185
38.28333	-184
38.29167	-182
38.30000	-182
38.30833	-183
38.31667	-185
38.32500	-186
38.33333	-186
38.34167	-184
38.35000	-181
38.35833	-181
38.36667	-184
38.37500	-189
38.38333	-195
38.39167	-202
38.40000	-207
38.40833	-210
38.41667	-210
38.42500	-209
38.43333	-207
38.44167	-205
38.45000	-205
38.45833	-206
38.46667	-209
38.47500	-212
38.48333	-215
38.49167	-219
38.50000	-223
38.50833	-227
38.51667	-230
38.52500	-233
38.53333	-236
38.54167	-239
38.55000	-242
38.55833	-246
38.56667	-249
38.57500	-252
38.58333	-254
38.59167	-255
38.60000	-257
38.60833	-260
38.61667	-262
38.62500	-263
38.63333	-264
38.64167	-265
38.65000	-268
38.65833	-271
38.66667	-275
38.67500	-278
38.68333	-281
38.69167	-283
38.70000	-286
38.70833	-290
38.71667	-293
38.72500	-296
38.73333	-297
38.74167	-297
38.75000	-296
38.75833	-294
38.76667	-294
38.77500	-295
38.78333	-298
38.79167	-303
38.80000	-307
38.80833	-310
38.81667	-312
38.82500	-312
38.83333	-312
38.84167	-312
38.85000	-314
38.85833	-317
38.86667	-323
38.87500	-328
38.88333	-333
38.89167	-336
38.90000	-338
38.90833	-339
38.91667	-340
38.92500	-343
38.93333	-348
38.94167	-351
38.95000	-353
38.95833	-353
38.96667	-352
38.97500	-352
38.98333	-351
38.99167	-352
39.00000	-354
39.00833	-357
39.01667	-360
39.02500	-362
39.03333	-362
39.04167	-360
39.05000	-358
39.05833	-357
39.06667	-356
39.07500	-356
39.08333	-358
39.09167	-361
39.10000	-364
39.10833	-368
39.11667	-373
39.12500	-378
39.13333	-384
39.14167	-389
39.15000	-392
39.15833	-394
39.16667	-392
39.17500	-388
39.18333	-385
39.19167	-382
39.20000	-380
39.20833	-378
39.21667	-376
39.22500	-375
39.23333	-377
39.24167	-381
39.25000	-387
39.25833	-391
39.26667	-394
39.27500	-396
39.28333	-395
39.29167	-394
39.30000	-391
39.30833	-389
39.31667	-388
39.32500	-389
39.33333	-393
39.34167	-398
39.35000	-403
39.35833	-408
39.36667	-410
39.37500	-412
39.38333	-414
39.39167	-414
39.40000	-414
39.40833	-414
39.41667	-415
39.42500	-417
39.43333	-419
39.44167	-420
39.45000	-421
39.45833	-420
39.46667	-420
39.47500	-419
39.48333	-418
39.49167	-417
39.50000	-417
39.50833	-417
39.51667	-417
39.52500	-418
39.53333	-420
39.54167	-423
39.55000	-426
39.55833	-430
39.56667	-432
39.57500	-433
39.58333	-432
39.59167	-430
39.60000	-428
39.60833	-429
39.61667	-432
39.62500	-437
39.63333	-442
39.64167	-446
39.65000	-449
39.65833	-451
39.66667	-451
39.67500	-449
39.68333	-448
39.69167	-447
39.70000	-449
39.70833	-451
39.71667	-454
39.72500	-456
39.73333	-458
39.74167	-459
39.75000	-458
39.75833	-456
39.76667	-455
39.77500	-453
39.78333	-450
39.79167	-448
39.80000	-446
39.80833	-447
39.81667	-448
39.82500	-450
39.83333	-452
39.84167	-453
39.85000	-453
39.85833	-451
39.86667	-448
39.87500	-444
39.88333	-439
39.89167	-434
39.90000	-430
39.90833	-429
39.91667	-428
39.92500	-427
39.93333	-425
39.94167	-422
39.95000	-417
39.95833	-412
39.96667	-407
39.97500	-401
39.98333	-395
39.99167	-387
40.00000	-380
40.00833	-374
40.01667	-368
40.02500	-363
40.03333	-357
40.04167	-351
40.05000	-342
40.05833	-331
40.06667	-319
40.07500	-306
40.08333	-292
40.09167	-280
40.10000	-267
40.10833	-255
40.11667	-242
40.12500	-226
40.13333	-209
40.14167	-190
40.15000	-168
40.15833	-145
40.16667	-120
40.17500	-94
40.18333	-65
40.19167	-35
40.20000	-4
40.20833	30
40.21667	65
40.22500	103
40.23333	142
40.24167	182
40.25000	225
40.25833	268
40.26667	313
40.27500	360
40.28333	409
40.29167	461
40.30000	514
40.30833	570
40.31667	628
40.32500	689
40.33333	755
40.34167	825
40.35000	899
40.35833	975
40.36667	1055
40.37500	1136
40.38333	1221
40.39167	1309
40.40000	1398
40.40833	1492
40.41667	1586
40.42500	1683
40.43333	1782
40.44167	1886
40.45000	1997
40.45833	2110
40.46667	2231
40.47500	2353
40.48333	2477
40.49167	2603
40.50000	2730
40.50833	2861
40.51667	2992
40.52500	3126
40.53333	3262
40.54167	3398
40.55000	3539
40.55833	3680
40.56667	3826
40.57500	3974
40.58333	4123
40.59167	4277
40.60000	4432
40.60833	4593
40.61667	4753
40.62500	4916
40.63333	5080
40.64167	5241
40.65000	5407
40.65833	5569
40.66667	5734
40.67500	5898
40.68333	6063
40.69167	6229
40.70000	6393
40.70833	6562
40.71667	6729
40.72500	6898
40.73333	7067
40.74167	7233
40.75000	7401
40.75833	7562
40.76667	7722
40.77500	7878
40.78333	8032
40.79167	8187
40.80000	8339
40.80833	8494
40.81667	8645
40.82500	8797
40.83333	8946
40.84167	9090
40.85000	9235
40.85833	9372
40.86667	9509
40.87500	9640
40.88333	9765
40.89167	9886
40.90000	10000
40.90833	10114
40.91667	10224
40.92500	10333
40.93333	10441
40.94167	10543
40.95000	10641
40.95833	10730
40.96667	10814
40.97500	10893
40.98333	10967
40.99167	11038
41.00000	11105
41.00833	11168
41.01667	11225
41.02500	11273
41.03333	11314
41.04167	11347
41.05000	11375
41.05833	11398
41.06667	11418
41.07500	11434
41.08333	11445
41.09167	11451
41.10000	11453
41.10833	11450
41.11667	11442
41.12500	11426
41.13333	11403
41.14167	11375
41.15000	11340
41.15833	11300
41.16667	11256
41.17500	11207
41.18333	11155
41.19167	11098
41.20000	11038
41.20833	10971
41.21667	10900
41.22500	10821
41.23333	10737
41.24167	10650
41.25000	10558
41.25833	10466
41.26667	10369
41.27500	10270
41.28333	10168
41.29167	10062
41.30000	9954
41.30833	9839
41.31667	9722
41.32500	9600
41.33333	9473
41.34167	9347
41.35000	9217
41.35833	9088
41.36667	8956
41.37500	8824
41.38333	8691
41.39167	8555
41.40000	8421
41.40833	8281
41.41667	8142
41.42500	8000
41.43333	7856
41.44167	7712
41.45000	7563
41.45833	7419
41.46667	7273
41.47500	7131
41.48333	6989
41.49167	6846
41.50000	6704
41.50833	6557
41.51667	6412
41.52500	6269
41.53333	6128
41.54167	5990
41.55000	5851
41.55833	5716
41.56667	5577
41.57500	5439
41.58333	5301
41.59167	5161
41.60000	5027
41.60833	4893
41.61667	4765
41.62500	4639
41.63333	4517
41.64167	4401
41.65000	4276
41.65833	4145
41.66667	4021
41.67500	3905
41.68333	3796
41.69167	3686
41.70000	3578
41.70833	3470
41.71667	3362
41.72500	3257
41.73333	3158
41.74167	3065
41.75000	2967
41.75833	2864
41.76667	2767
41.77500	2681
41.78333	2598
41.79167	2514
41.80000	2433
41.80833	2348
41.81667	2261
41.82500	2177
41.83333	2102
41.84167	2032
41.85000	1963
41.85833	1897
41.86667	1831
41.87500	1759
41.88333	1688
41.89167	1623
41.90000	1565
41.90833	1506
41.91667	1444
41.92500	1384
41.93333	1328
41.94167	1274
41.95000	1222
41.95833	1174
41.96667	1124
41.97500	1075
41.98333	1027
41.99167	980
42.00000	935
42.00833	889
42.01667	846
42.02500	808
42.03333	775
42.04167	744
42.05000	711
42.05833	675
42.06667	637
42.07500	599
42.08333	564
42.09167	531
42.10000	500
42.10833	469
42.11667	440
42.12500	411
42.13333	382
42.14167	354
42.15000	330
42.15833	307
42.16667	284
42.17500	260
42.18333	237
42.19167	218
42.20000	201
42.20833	184
42.21667	166
42.22500	146
42.23333	125
42.24167	102
42.25000	79
42.25833	57
42.26667	37
42.27500	20
42.28333	4
42.29167	-12
42.30000	-29
42.30833	-47
42.31667	-62
42.32500	-75
42.33333	-85
42.34167	-94
42.35000	-102
42.35833	-112
42.36667	-124
42.37500	-137
42.38333	-151
42.39167	-164
42.40000	-175
42.40833	-183
42.41667	-191
42.42500	-198
42.43333	-204
42.44167	-212
42.45000	-221
42.45833	-231
42.46667	-242
42.47500	-253
42.48333	-262
42.49167	-271
42.50000	-278
42.50833	-285
42.51667	-292
42.52500	-300
42.53333	-308
42.54167	-316
42.55000	-323
42.55833	-329
42.56667	-334
42.57500	-338
42.58333	-343
42.59167	-349
42.60000	-355
42.60833	-362
42.61667	-369
42.62500	-375
42.63333	-380
42.64167	-383
42.65000	-385
42.65833	-387
42.66667	-391
42.67500	-397
42.68333	-404
42.69167	-411
42.70000	-416
42.70833	-419
42.71667	-420
42.72500	-421
42.73333	-422
42.74167	-424
42.75000	-425
42.75833	-425
42.76667	-426
42.77500	-427
42.78333	-430
42.79167	-435
42.80000	-440
42.80833	-447
42.81667	-454
42.82500	-460
42.83333	-466
42.84167	-471
42.85000	-474
42.85833	-476
42.86667	-478
42.87500	-480
42.88333	-482
42.89167	-485
42.90000	-487
42.90833	-489
42.91667	-491
42.92500	-493
42.93333	-494
42.94167	-496
42.95000	-496
42.95833	-495
42.96667	-495
42.97500	-496
42.98333	-498
42.99167	-500
43.00000	-503
43.00833	-506
43.01667	-508
43.02500	-510
43.03333	-511
43.04167	-511
43.05000	-511
43.05833	-511
43.06667	-512
43.07500	-514
43.08333	-516
43.09167	-519
43.10000	-522
43.10833	-527
43.11667	-531
43.12500	-536
43.13333	-540
43.14167	-543
43.15000	-542
43.15833	-540
43.16667	-539
43.17500	-538
43.18333	-539
43.19167	-541
43.20000	-543
43.20833	-543
43.21667	-542
43.22500	-539
43.23333	-537
43.24167	-536
43.25000	-537
43.25833	-538
43.26667	-540
43.27500	-542
43.28333	-545
43.29167	-548
43.30000	-551
43.30833	-555
43.31667	-558
43.32500	-561
43.33333	-563
43.34167	-565
43.35000	-565
43.35833	-564
43.36667	-564
43.37500	-563
43.38333	-562
43.39167	-563
43.40000	-566
43.40833	-568
43.41667	-569
43.42500	-571
43.43333	-573
43.44167	-574
43.45000	-573
43.45833	-572
43.46667	-571
43.47500	-569
43.48333	-568
43.49167	-569
43.50000	-570
43.50833	-573
43.51667	-576
43.52500	-579
43.53333	-581
43.54167	-582
43.55000	-581
43.55833	-580
43.56667	-580
43.57500	-579
43.58333	-579
43.59167	-578
43.60000	-577
43.60833	-577
43.61667	-576
43.62500	-577
43.63333	-578
43.64167	-579
43.65000	-580
43.65833	-582
43.66667	-584
43.67500	-586
43.68333	-589
43.69167	-591
43.70000	-592
43.70833	-590
43.71667	-587
43.72500	-584
43.73333	-582
43.74167	-583
43.75000	-586
43.75833	-590
43.76667	-593
43.77500	-596
43.78333	-595
43.79167	-593
43.80000	-590
43.80833	-587
43.81667	-586
43.82500	-588
43.83333	-591
43.84167	-595
43.85000	-599
43.85833	-602
43.86667	-603
43.87500	-603
43.88333	-603
43.89167	-604
43.90000	-605
43.90833	-606
43.91667	-607
43.92500	-607
43.93333	-607
43.94167	-607
43.95000	-608
43.95833	-608
43.96667	-607
43.97500	-607
43.98333	-606
43.99167	-607
44.00000	-608
44.00833	-609
44.01667	-611
44.02500	-612
44.03333	-613
44.04167	-614
44.05000	-615
44.05833	-617
44.06667	-617
44.07500	-617
44.08333	-617
44.09167	-616
44.10000	-616
44.10833	-615
44.11667	-614
44.12500	-613
44.13333	-613
44.14167	-612
44.15000	-612
44.15833	-612
44.16667	-613
44.17500	-613
44.18333	-613
44.19167	-613
44.20000	-612
44.20833	-611
44.21667	-612
44.22500	-614
44.23333	-616
44.24167	-618
44.25000	-617
44.25833	-615
44.26667	-613
44.27500	-612
44.28333	-610
44.29167	-609
44.30000	-607
44.30833	-604
44.31667	-602
44.32500	-601
44.33333	-602
44.34167	-603
44.35000	-604
44.35833	-606
44.36667	-609
44.37500	-613
44.38333	-616
44.39167	-618
44.40000	-619
44.40833	-619
44.41667	-617
44.42500	-614
44.43333	-612
44.44167	-611
44.45000	-610
44.45833	-610
44.46667	-610
44.47500	-609
44.48333	-608
44.49167	-605
44.50000	-603
44.50833	-601
44.51667	-600
44.52500	-599
44.53333	-601
44.54167	-603
44.55000	-605
44.55833	-608
44.56667	-610
44.57500	-609
44.58333	-608
44.59167	-606
44.60000	-605
44.60833	-603
44.61667	-602
44.62500	-602
44.63333	-602
44.64167	-603
44.65000	-603
44.65833	-602
44.66667	-600
44.67500	-597
44.68333	-595
44.69167	-592
44.70000	-589
44.70833	-585
44.71667	-582
44.72500	-580
44.73333	-578
44.74167	-577
44.75000	-578
44.75833	-579
44.76667	-580
44.77500	-580
44.78333	-579
44.79167	-578
44.80000	-577
44.80833	-576
44.81667	-575
44.82500	-576
44.83333	-577
44.84167	-579
44.85000	-580
44.85833	-580
44.86667	-578
44.87500	-575
44.88333	-572
44.89167	-570
44.90000	-568
44.90833	-568
44.91667	-568
44.92500	-567
44.93333	-564
44.94167	-560
44.95000	-557
44.95833	-554
44.96667	-553
44.97500	-553
44.98333	-553
44.99167	-554
45.00000	-554
45.00833	-555
45.01667	-556
45.02500	-555
45.03333	-552
45.04167	-549
45.05000	-544
45.05833	-539
45.06667	-534
45.07500	-530
45.08333	-527
45.09167	-524
45.10000	-522
45.10833	-521
45.11667	-521
45.12500	-519
45.13333	-517
45.14167	-514
45.15000	-511
45.15833	-509
45.16667	-508
45.17500	-507
45.18333	-508
45.19167	-509
45.20000	-511
45.20833	-512
45.21667	-514
45.22500	-515
45.23333	-514
45.24167	-513
45.25000	-510
45.25833	-507
45.26667	-505
45.27500	-503
45.28333	-501
45.29167	-500
45.30000	-500
45.30833	-500
45.31667	-502
45.32500	-503
45.33333	-503
45.34167	-501
45.35000	-495
45.35833	-490
45.36667	-486
45.37500	-486
45.38333	-489
45.39167	-493
45.40000	-496
45.40833	-497
45.41667	-496
45.42500	-495
45.43333	-493
45.44167	-493
45.45000	-494
45.45833	-495
45.46667	-496
45.47500	-495
45.48333	-495
45.49167	-496
45.50000	-498
45.50833	-500
45.51667	-502
45.52500	-502
45.53333	-500
45.54167	-498
45.55000	-498
45.55833	-498
45.56667	-499
45.57500	-501
45.58333	-502
45.59167	-502
45.60000	-502
45.60833	-504
45.61667	-505
45.62500	-507
45.63333	-508
45.64167	-508
45.65000	-506
45.65833	-503
45.66667	-501
45.67500	-502
45.68333	-504
45.69167	-507
45.70000	-511
45.70833	-514
45.71667	-517
45.72500	-520
45.73333	-523
45.74167	-525
45.75000	-528
45.75833	-531
45.76667	-532
45.77500	-532
45.78333	-531
45.79167	-531
45.80000	-532
45.80833	-535
45.81667	-538
45.82500	-541
45.83333	-542
45.84167	-542
45.85000	-541
45.85833	-541
45.86667	-542
45.87500	-545
45.88333	-548
45.89167	-552
45.90000	-556
45.90833	-559
45.91667	-562
45.92500	-565
45.93333	-566
45.94167	-567
45.95000	-567
45.95833	-567
45.96667	-566
45.97500	-566
45.98333	-567
45.99167	-570
46.00000	-571
46.00833	-572
46.01667	-573
46.02500	-573
46.03333	-575
46.04167	-577
46.05000	-581
46.05833	-584
46.06667	-586
46.07500	-587
46.08333	-588
46.09167	-588
46.10000	-589
46.10833	-590
46.11667	-591
46.12500	-593
46.13333	-596
46.14167	-598
46.15000	-600
46.15833	-602
46.16667	-602
46.17500	-603
46.18333	-603
46.19167	-606
46.20000	-608
46.20833	-611
46.21667	-612
46.22500	-613
46.23333	-614
46.24167	-616
46.25000	-619
46.25833	-621
46.26667	-623
46.27500	-624
46.28333	-624
46.29167	-624
46.30000	-625
46.30833	-626
46.31667	-629
46.32500	-631
46.33333	-633
46.34167	-634
46.35000	-635
46.35833	-636
46.36667	-636
46.37500	-636
46.38333	-636
46.39167	-635
46.40000	-634
46.40833	-633
46.41667	-634
46.42500	-635
46.43333	-639
46.44167	-641
46.45000	-642
46.45833	-641
46.46667	-639
46.47500	-636
46.48333	-633
46.49167	-632
46.50000	-633
46.50833	-634
46.51667	-635
46.52500	-638
46.53333	-641
46.54167	-644
46.55000	-648
46.55833	-651
46.56667	-654
46.57500	-656
46.58333	-657
46.59167	-658
46.60000	-657
46.60833	-655
46.61667	-652
46.62500	-649
46.63333	-646
46.64167	-645
46.65000	-647
46.65833	-650
46.66667	-654
46.67500	-658
46.68333	-661
46.69167	-661
46.70000	-660
46.70833	-659
46.71667	-659
46.72500	-659
46.73333	-659
46.74167	-658
46.75000	-658
46.75833	-660
46.76667	-662
46.77500	-665
46.78333	-666
46.79167	-666
46.80000	-666
46.80833	-666
46.81667	-667
46.82500	-668
46.83333	-671
46.84167	-672
46.85000	-670
46.85833	-666
46.86667	-661
46.87500	-656
46.88333	-653
46.89167	-654
46.90000	-655
46.90833	-658
46.91667	-661
46.92500	-662
46.93333	-661
46.94167	-660
46.95000	-659
46.95833	-658
46.96667	-658
46.97500	-657
46.98333	-657
46.99167	-656
47.00000	-656
47.00833	-658
47.01667	-661
47.02500	-663
47.03333	-664
47.04167	-664
47.05000	-662
47.05833	-660
47.06667	-659
47.07500	-659
47.08333	-658
47.09167	-655
47.10000	-652
47.10833	-649
47.11667	-647
47.12500	-647
47.13333	-648
47.14167	-651
47.15000	-654
47.15833	-656
47.16667	-657
47.17500	-657
47.18333	-656
47.19167	-656
47.20000	-656
47.20833	-655
47.21667	-653
47.22500	-651
47.23333	-647
47.24167	-642
47.25000	-637
47.25833	-632
47.26667	-630
47.27500	-630
47.28333	-631
47.29167	-633
47.30000	-635
47.30833	-636
47.31667	-635
47.32500	-634
47.33333	-631
47.34167	-627
47.35000	-625
47.35833	-623
47.36667	-624
47.37500	-625
47.38333	-627
47.39167	-629
47.40000	-631
47.40833	-631
47.41667	-630
47.42500	-629
47.43333	-627
47.44167	-625
47.45000	-625
47.45833	-626
47.46667	-627
47.47500	-627
47.48333	-626
47.49167	-623
47.50000	-621
47.50833	-618
47.51667	-615
47.52500	-613
47.53333	-612
47.54167	-612
47.55000	-613
47.55833	-614
47.56667	-613
47.57500	-611
47.58333	-607
47.59167	-604
47.60000	-602
47.60833	-601
47.61667	-600
47.62500	-598
47.63333	-597
47.64167	-597
47.65000	-598
47.65833	-601
47.66667	-602
47.67500	-603
47.68333	-602
47.69167	-598
47.70000	-593
47.70833	-589
47.71667	-587
47.72500	-584
47.73333	-583
47.74167	-581
47.75000	-579
47.75833	-579
47.76667	-580
47.77500	-582
47.78333	-582
47.79167	-582
47.80000	-580
47.80833	-579
47.81667	-578
47.82500	-578
47.83333	-580
47.84167	-581
47.85000	-582
47.85833	-582
47.86667	-582
47.87500	-582
47.88333	-582
47.89167	-582
47.90000	-583
47.90833	-583
47.91667	-582
47.92500	-579
47.93333	-576
47.94167	-574
47.95000	-574
47.95833	-574
47.96667	-575
47.97500	-575
47.98333	-573
47.99167	-570
48.00000	-568
48.00833	-566
48.01667	-567
48.02500	-568
48.03333	-570
48.04167	-572
48.05000	-574
48.05833	-576
48.06667	-577
48.07500	-577
48.08333	-577
48.09167	-577
48.10000	-578
48.10833	-581
48.11667	-585
48.12500	-588
48.13333	-591
48.14167	-593
48.15000	-593
48.15833	-591
48.16667	-588
48.17500	-586
48.18333	-584
48.19167	-584
48.20000	-585
48.20833	-587
48.21667	-588
48.22500	-588
48.23333	-586
48.24167	-584
48.25000	-583
48.25833	-583
48.26667	-583
48.27500	-585
48.28333	-588
48.29167	-590
48.30000	-593
48.30833	-595
48.31667	-596
48.32500	-598
48.33333	-600
48.34167	-602
48.35000	-604
48.35833	-606
48.36667	-609
48.37500	-612
48.38333	-616
48.39167	-620
48.40000	-622
48.40833	-622
48.41667	-620
48.42500	-616
48.43333	-613
48.44167	-611
48.45000	-609
48.45833	-608
48.46667	-607
48.47500	-605
48.48333	-603
48.49167	-601
48.50000	-601
48.50833	-602
48.51667	-605
48.52500	-607
48.53333	-609
48.54167	-610
48.55000	-610
48.55833	-610
48.56667	-611
48.57500	-613
48.58333	-616
48.59167	-619
48.60000	-622
48.60833	-624
48.61667	-626
48.62500	-626
48.63333	-626
48.64167	-626
48.65000	-625
48.65833	-624
48.66667	-622
48.67500	-621
48.68333	-622
48.69167	-625
48.70000	-630
48.70833	-635
48.71667	-639
48.72500	-641
48.73333	-640
48.74167	-638
48.75000	-638
48.75833	-639
48.76667	-641
48.77500	-644
48.78333	-645
48.79167	-644
48.80000	-642
48.80833	-640
48.81667	-638
48.82500	-636
48.83333	-634
48.84167	-631
48.85000	-629
48.85833	-628
48.86667	-627
48.87500	-629
48.88333	-632
48.89167	-636
48.90000	-639
48.90833	-642
48.91667	-644
48.92500	-645
48.93333	-645
48.94167	-645
48.95000	-646
48.95833	-647
48.96667	-647
48.97500	-646
48.98333	-643
48.99167	-640
49.00000	-639
49.00833	-640
49.01667	-643
49.02500	-647
49.03333	-652
49.04167	-655
49.05000	-655
49.05833	-654
49.06667	-651
49.07500	-648
49.08333	-646
49.09167	-645
49.10000	-646
49.10833	-648
49.11667	-651
49.12500	-654
49.13333	-657
49.14167	-659
49.15000	-658
49.15833	-658
49.16667	-657
49.17500	-657
49.18333	-658
49.19167	-659
49.20000	-658
49.20833	-657
49.21667	-656
49.22500	-657
49.23333	-658
49.24167	-660
49.25000	-660
49.25833	-660
49.26667	-659
49.27500	-658
49.28333	-656
49.29167	-654
49.30000	-653
49.30833	-652
49.31667	-653
49.32500	-657
49.33333	-661
49.34167	-665
49.35000	-669
49.35833	-671
49.36667	-671
49.37500	-669
49.38333	-668
49.39167	-667
49.40000	-666
49.40833	-665
49.41667	-664
49.42500	-663
49.43333	-662
49.44167	-662
49.45000	-664
49.45833	-665
49.46667	-667
49.47500	-667
49.48333	-668
49.49167	-669
49.50000	-670
49.50833	-670
49.51667	-670
49.52500	-669
49.53333	-667
49.54167	-667
49.55000	-667
49.55833	-668
49.56667	-669
49.57500	-671
49.58333	-672
49.59167	-674
49.60000	-676
49.60833	-677
49.61667	-678
49.62500	-680
49.63333	-680
49.64167	-680
49.65000	-679
49.65833	-677
49.66667	-676
49.67500	-677
49.68333	-679
49.69167	-680
49.70000	-682
49.70833	-681
49.71667	-679
49.72500	-677
49.73333	-675
49.74167	-673
49.75000	-671
49.75833	-670
49.76667	-670
49.77500	-672
49.78333	-675
49.79167	-678
49.80000	-680
49.80833	-682
49.81667	-683
49.82500	-683
49.83333	-682
49.84167	-680
49.85000	-678
49.85833	-676
49.86667	-676
49.87500	-678
49.88333	-681
49.89167	-683
49.90000	-684
49.90833	-683
49.91667	-680
49.92500	-680
49.93333	-680
49.94167	-681
49.95000	-682
49.95833	-682
49.96667	-681
49.97500	-679
49.98333	-679
49.99167	-679
50.00000	-680
50.00833	-679
50.01667	-678
50.02500	-678
50.03333	-680
50.04167	-682
50.05000	-683
50.05833	-682
50.06667	-679
50.07500	-674
50.08333	-669
50.09167	-664
50.10000	-660
50.10833	-660
50.11667	-662
50.12500	-666
50.13333	-671
50.14167	-675
50.15000	-678
50.15833	-679
50.16667	-679
50.17500	-678
50.18333	-677
50.19167	-675
50.20000	-673
50.20833	-672
50.21667	-672
50.22500	-671
50.23333	-669
50.24167	-667
50.25000	-664
50.25833	-663
50.26667	-662
50.27500	-663
50.28333	-664
50.29167	-666
50.30000	-666
50.30833	-665
50.31667	-664
50.32500	-664
50.33333	-663
50.34167	-662
50.35000	-660
50.35833	-657
50.36667	-656
50.37500	-656
50.38333	-658
50.39167	-661
50.40000	-664
50.40833	-664
50.41667	-662
50.42500	-659
50.43333	-655
50.44167	-652
50.45000	-649
50.45833	-647
50.46667	-646
50.47500	-646
50.48333	-645
50.49167	-645
50.50000	-645
50.50833	-644
50.51667	-643
50.52500	-641
50.53333	-640
50.54167	-639
50.55000	-639
50.55833	-640
50.56667	-641
50.57500	-643
50.58333	-645
50.59167	-645
50.60000	-643
50.60833	-640
50.61667	-636
50.62500	-631
50.63333	-627
50.64167	-624
50.65000	-622
50.65833	-621
50.66667	-621
50.67500	-622
50.68333	-622
50.69167	-623
50.70000	-623
50.70833	-622
50.71667	-620
50.72500	-618
50.73333	-616
50.74167	-614
50.75000	-613
50.75833	-611
50.76667	-608
50.77500	-605
50.78333	-602
50.79167	-599
50.80000	-596
50.80833	-596
50.81667	-596
50.82500	-596
50.83333	-596
50.84167	-595
50.85000	-594
50.85833	-594
50.86667	-594
50.87500	-595
50.88333	-595
50.89167	-594
50.90000	-592
50.90833	-591
50.91667	-591
50.92500	-591
50.93333	-591
50.94167	-590
50.95000	-590
50.95833	-590
50.96667	-591
50.97500	-593
50.98333	-592
50.99167	-589
51.00000	-586
51.00833	-584
51.01667	-582
51.02500	-583
51.03333	-584
51.04167	-585
51.05000	-587
51.05833	-590
51.06667	-593
51.07500	-597
51.08333	-599
51.09167	-600
51.10000	-599
51.10833	-598
51.11667	-598
51.12500	-597
51.13333	-596
51.14167	-596
51.15000	-596
51.15833	-598
51.16667	-599
51.17500	-601
51.18333	-604
51.19167	-606
51.20000	-608
51.20833	-609
51.21667	-608
51.22500	-607
51.23333	-606
51.24167	-606
51.25000	-607
51.25833	-609
51.26667	-611
51.27500	-612
51.28333	-612
51.29167	-611
51.30000	-610
51.30833	-609
51.31667	-610
51.32500	-612
51.33333	-614
51.34167	-617
51.35000	-619
51.35833	-620
51.36667	-621
51.37500	-621
51.38333	-621
51.39167	-621
51.40000	-623
51.40833	-624
51.41667	-627
51.42500	-629
51.43333	-632
51.44167	-634
51.45000	-637
51.45833	-639
51.46667	-641
51.47500	-641
51.48333	-641
51.49167	-638
51.50000	-636
51.50833	-633
51.51667	-632
51.52500	-632
51.53333	-633
51.54167	-635
51.55000	-636
51.55833	-636
51.56667	-638
51.57500	-642
51.58333	-644
51.59167	-646
51.60000	-646
51.60833	-645
51.61667	-644
51.62500	-644
51.63333	-645
51.64167	-645
51.65000	-646
51.65833	-647
51.66667	-649
51.67500	-652
51.68333	-656
51.69167	-660
51.70000	-663
51.70833	-663
51.71667	-662
51.72500	-661
51.73333	-660
51.74167	-661
51.75000	-664
51.75833	-666
51.76667	-668
51.77500	-667
51.78333	-665
51.79167	-663
51.80000	-662
51.80833	-662
51.81667	-664
51.82500	-666
51.83333	-669
51.84167	-673
51.85000	-676
51.85833	-679
51.86667	-680
51.87500	-681
51.88333	-680
51.89167	-678
51.90000	-677
51.90833	-675
51.91667	-674
51.92500	-672
51.93333	-670
51.94167	-667
51.95000	-665
51.95833	-663
51.96667	-663
51.97500	-664
51.98333	-666
51.99167	-669
52.00000	-673
52.00833	-676
52.01667	-680
52.02500	-683
52.03333	-685
52.04167	-686
52.05000	-684
52.05833	-683
52.06667	-681
52.07500	-680
52.08333	-681
52.09167	-683
52.10000	-687
52.10833	-691
52.11667	-693
52.12500	-694
52.13333	-692
52.14167	-690
52.15000	-688
52.15833	-686
52.16667	-686
52.17500	-687
52.18333	-687
52.19167	-686
52.20000	-686
52.20833	-688
52.21667	-690
52.22500	-691
52.23333	-691
52.24167	-690
52.25000	-689
52.25833	-688
52.26667	-689
52.27500	-691
52.28333	-694
52.29167	-697
52.30000	-699
52.30833	-700
52.31667	-699
52.32500	-696
52.33333	-694
52.34167	-692
52.35000	-693
52.35833	-695
52.36667	-698
52.37500	-701
52.38333	-702
52.39167	-701
52.40000	-700
52.40833	-698
52.41667	-697
52.42500	-697
52.43333	-697
52.44167	-696
52.45000	-694
52.45833	-692
52.46667	-689
52.47500	-687
52.48333	-686
52.49167	-686
52.50000	-687
52.50833	-687
52.51667	-686
52.52500	-684
52.53333	-683
52.54167	-683
52.55000	-685
52.55833	-689
52.56667	-693
52.57500	-695
52.58333	-696
52.59167	-694
52.60000	-690
52.60833	-687
52.61667	-684
52.62500	-681
52.63333	-680
52.64167	-680
52.65000	-681
52.65833	-684
52.66667	-687
52.67500	-691
52.68333	-693
52.69167	-693
52.70000	-691
52.70833	-686
52.71667	-681
52.72500	-678
52.73333	-677
52.74167	-678
52.75000	-679
52.75833	-681
52.76667	-682
52.77500	-682
52.78333	-683
52.79167	-687
52.80000	-691
52.80833	-695
52.81667	-699
52.82500	-700
52.83333	-700
52.84167	-699
52.85000	-699
52.85833	-698
52.86667	-697
52.87500	-696
52.88333	-695
52.89167	-696
52.90000	-696
52.90833	-696
52.91667	-695
52.92500	-694
52.93333	-694
52.94167	-694
52.95000	-696
52.95833	-698
52.96667	-698
52.97500	-695
52.98333	-692
52.99167	-688
53.00000	-686
53.00833	-686
53.01667	-686
53.02500	-686
53.03333	-687
53.04167	-688
53.05000	-689
53.05833	-690
53.06667	-689
53.07500	-687
53.08333	-685
53.09167	-682
53.10000	-680
53.10833	-679
53.11667	-678
53.12500	-679
53.13333	-680
53.14167	-681
53.15000	-680
53.15833	-679
53.16667	-678
53.17500	-676
53.18333	-675
53.19167	-673
53.20000	-672
53.20833	-671
53.21667	-673
53.22500	-675
53.23333	-678
53.24167	-679
53.25000	-678
53.25833	-677
53.26667	-675
53.27500	-672
53.28333	-670
53.29167	-666
53.30000	-663
53.30833	-658
53.31667	-655
53.32500	-652
53.33333	-651
53.34167	-650
53.35000	-649
53.35833	-647
53.36667	-644
53.37500	-642
53.38333	-639
53.39167	-636
53.40000	-633
53.40833	-630
53.41667	-628
53.42500	-626
53.43333	-625
53.44167	-622
53.45000	-619
53.45833	-615
53.46667	-610
53.47500	-605
53.48333	-599
53.49167	-593
53.50000	-585
53.50833	-576
53.51667	-566
53.52500	-557
53.53333	-548
53.54167	-540
53.55000	-532
53.55833	-524
53.56667	-516
53.57500	-508
53.58333	-501
53.59167	-496
53.60000	-490
53.60833	-483
53.61667	-475
53.62500	-465
53.63333	-452
53.64167	-438
53.65000	-422
53.65833	-404
53.66667	-386
53.67500	-369
53.68333	-352
53.69167	-335
53.70000	-319
53.70833	-301
53.71667	-282
53.72500	-263
53.73333	-243
53.74167	-223
53.75000	-203
53.75833	-183
53.76667	-163
53.77500	-142
53.78333	-119
53.79167	-94
53.80000	-68
53.80833	-38
53.81667	-8
53.82500	22
53.83333	54
53.84167	86
53.85000	119
53.85833	153
53.86667	189
53.87500	226
53.88333	264
53.89167	302
53.90000	341
53.90833	382
53.91667	423
53.92500	467
53.93333	513
53.94167	560
53.95000	610
53.95833	661
53.96667	712
53.97500	764
53.98333	817
53.99167	871
54.00000	927
54.00833	988
54.01667	1049
54.02500	1113
54.03333	1179
54.04167	1244
54.05000	1313
54.05833	1381
54.06667	1453
54.07500	1527
54.08333	1602
54.09167	1680
54.10000	1757
54.10833	1836
54.11667	1917
54.12500	2002
54.13333	2090
54.14167	2180
54.15000	2276
54.15833	2371
54.16667	2469
54.17500	2568
54.18333	2668
54.19167	2771
54.20000	2873
54.20833	2979
54.21667	3085
54.22500	3193
54.23333	3305
54.24167	3418
54.25000	3537
54.25833	3656
54.26667	3779
54.27500	3903
54.28333	4028
54.29167	4158
54.30000	4287
54.30833	4421
54.31667	4554
54.32500	4690
54.33333	4829
54.34167	4969
54.35000	5115
54.35833	5260
54.36667	5409
54.37500	5560
54.38333	5712
54.39167	5871
54.40000	6029
54.40833	6194
54.41667	6358
54.42500	6524
54.43333	6691
54.44167	6856
54.45000	7026
54.45833	7195
54.46667	7368
54.47500	7543
54.48333	7719
54.49167	7899
54.50000	8076
54.50833	8258
54.51667	8438
54.52500	8621
54.53333	8807
54.54167	8993
54.55000	9189
54.55833	9382
54.56667	9579
54.57500	9775
54.58333	9968
54.59167	10164
54.60000	10356
54.60833	10555
54.61667	10752
54.62500	10951
54.63333	11152
54.64167	11351
54.65000	11556
54.65833	11757
54.66667	11964
54.67500	12171
54.68333	12376
54.69167	12584
54.70000	12786
54.70833	12992
54.71667	13196
54.72500	13402
54.73333	13612
54.74167	13819
54.75000	14030
54.75833	14237
54.76667	14446
54.77500	14652
54.78333	14856
54.79167	15063
54.80000	15264
54.80833	15469
54.81667	15671
54.82500	15874
54.83333	16079
54.84167	16280
54.85000	16486
54.85833	16686
54.86667	16887
54.87500	17084
54.88333	17277
54.89167	17471
54.90000	17660
54.90833	17855
54.91667	18046
54.92500	18237
54.93333	18429
54.94167	18616
54.95000	18804
54.95833	18985
54.96667	19167
54.97500	19346
54.98333	19521
54.99167	19698
55.00000	19869
55.00833	20043
55.01667	20211
55.02500	20378
55.03333	20542
55.04167	20700
55.05000	20859
55.05833	21012
55.06667	21165
55.07500	21316
55.08333	21464
55.09167	21613
55.10000	21755
55.10833	21896
55.11667	22030
55.12500	22163
55.13333	22295
55.14167	22423
55.15000	22554
55.15833	22680
55.16667	22805
55.17500	22926
55.18333	23042
55.19167	23156
55.20000	23263
55.20833	23367
55.21667	23466
55.22500	23562
55.23333	23657
55.24167	23748
55.25000	23838
55.25833	23923
55.26667	24006
55.27500	24086
55.28333	24162
55.29167	24237
55.30000	24307
55.30833	24374
55.31667	24437
55.32500	24496
55.33333	24552
55.34167	24604
55.35000	24653
55.35833	24699
55.36667	24743
55.37500	24784
55.38333	24822
55.39167	24858
55.40000	24891
55.40833	24921
55.41667	24948
55.42500	24970
55.43333	24989
55.44167	25004
55.45000	25016
55.45833	25026
55.46667	25032
55.47500	25036
55.48333	25036
55.49167	25034
55.50000	25030
55.50833	25024
55.51667	25015
55.52500	25004
55.53333	24990
55.54167	24973
55.55000	24953
55.55833	24931
55.56667	24904
55.57500	24873
55.58333	24839
55.59167	24801
55.60000	24762
55.60833	24720
55.61667	24677
55.62500	24632
55.63333	24586
55.64167	24539
55.65000	24488
55.65833	24437
55.66667	24382
55.67500	24324
55.68333	24263
55.69167	24197
55.70000	24130
55.70833	24059
55.71667	23989
55.72500	23918
55.73333	23846
55.74167	23772
55.75000	23693
55.75833	23615
55.76667	23534
55.77500	23453
55.78333	23372
55.79167	23289
55.80000	23205
55.80833	23117
55.81667	23029
55.82500	22937
55.83333	22843
55.84167	22749
55.85000	22651
55.85833	22553
55.86667	22452
55.87500	22351
55.88333	22251
55.89167	22149
55.90000	22048
55.90833	21944
55.91667	21839
55.92500	21732
55.93333	21623
55.94167	21515
55.95000	21404
55.95833	21295
55.96667	21183
55.97500	21071
55.98333	20959
55.99167	20846
56.00000	20733
56.00833	20619
56.01667	20506
56.02500	20392
56.03333	20277
56.04167	20162
56.05000	20043
56.05833	19926
56.06667	19807
56.07500	19689
56.08333	19573
56.09167	19454
56.10000	19336
56.10833	19215
56.11667	19095
56.12500	18974
56.13333	18853
56.14167	18734
56.15000	18611
56.15833	18491
56.16667	18370
56.17500	18250
56.18333	18132
56.19167	18012
56.20000	17894
56.20833	17773
56.21667	17653
56.22500	17531
56.23333	17409
56.24167	17289
56.25000	17169
56.25833	17052
56.26667	16934
56.27500	16818
56.28333	16701
56.29167	16580
56.30000	16461
56.30833	16339
56.31667	16219
56.32500	16099
56.33333	15980
56.34167	15863
56.35000	15745
56.35833	15629
56.36667	15512
56.37500	15397
56.38333	15283
56.39167	15168
56.40000	15055
56.40833	14939
56.41667	14825
56.42500	14710
56.43333	14596
56.44167	14484
56.45000	14371
56.45833	14262
56.46667	14152
56.47500	14043
56.48333	13934
56.49167	13822
56.50000	13711
56.50833	13596
56.51667	13484
56.52500	13372
56.53333	13261
56.54167	13154
56.55000	13047
56.55833	12943
56.56667	12838
56.57500	12734
56.58333	12631
56.59167	12527
56.60000	12425
56.60833	12323
56.61667	12224
56.62500	12125
56.63333	12025
56.64167	11925
56.65000	11823
56.65833	11724
56.66667	11626
56.67500	11530
56.68333	11436
56.69167	11341
56.70000	11247
56.70833	11150
56.71667	11055
56.72500	10961
56.73333	10869
56.74167	10779
56.75000	10689
56.75833	10600
56.76667	10509
56.77500	10416
56.78333	10325
56.79167	10233
56.80000	10144
56.80833	10053
56.81667	9965
56.82500	9877
56.83333	9790
56.84167	9706
56.85000	9622
56.85833	9541
56.86667	9458
56.87500	9376
56.88333	9295
56.89167	9214
56.90000	9136
56.90833	9057
56.91667	8979
56.92500	8902
56.93333	8824
56.94167	8748
56.95000	8671
56.95833	8596
56.96667	8520
56.97500	8444
56.98333	8370
56.99167	8294
57.00000	8222
57.00833	8150
57.01667	8080
57.02500	8010
57.03333	7939
57.04167	7870
57.05000	7800
57.05833	7732
57.06667	7664
57.07500	7596
57.08333	7529
57.09167	7461
57.10000	7394
57.10833	7326
57.11667	7260
57.12500	7194
57.13333	7130
57.14167	7068
57.15000	7006
57.15833	6947
57.16667	6887
57.17500	6825
57.18333	6764
57.19167	6703
57.20000	6643
57.20833	6584
57.21667	6526
57.22500	6468
57.23333	6408
57.24167	6349
57.25000	6289
57.25833	6230
57.26667	6173
57.27500	6118
57.28333	6064
57.29167	6011
57.30000	5959
57.30833	5907
57.31667	5855
57.32500	5804
57.33333	5754
57.34167	5704
57.35000	5652
57.35833	5602
57.36667	5552
57.37500	5503
57.38333	5455
57.39167	5408
57.40000	5361
57.40833	5313
57.41667	5267
57.42500	5222
57.43333	5171
57.44167	5119
57.45000	5069
57.45833	5021
57.46667	4976
57.47500	4935
57.48333	4895
57.49167	4850
57.50000	4802
57.50833	4753
57.51667	4707
57.52500	4663
57.53333	4616
57.54167	4570
57.55000	4527
57.55833	4485
57.56667	4445
57.57500	4407
57.58333	4369
57.59167	4329
57.60000	4288
57.60833	4252
57.61667	4219
57.62500	4189
57.63333	4155
57.64167	4119
57.65000	4081
57.65833	4043
57.66667	4008
57.67500	3974
57.68333	3941
57.69167	3909
57.70000	3876
57.70833	3840
57.71667	3801
57.72500	3762
57.73333	3726
57.74167	3693
57.75000	3658
57.75833	3625
57.76667	3592
57.77500	3557
57.78333	3524
57.79167	3495
57.80000	3467
57.80833	3439
57.81667	3407
57.82500	3376
57.83333	3346
57.84167	3318
57.85000	3287
57.85833	3255
57.86667	3223
57.87500	3195
57.88333	3169
57.89167	3141
57.90000	3113
57.90833	3086
57.91667	3059
57.92500	3032
57.93333	3002
57.94167	2973
57.95000	2944
57.95833	2919
57.96667	2895
57.97500	2874
57.98333	2852
57.99167	2829
58.00000	2806
58.00833	2781
58.01667	2757
58.02500	2731
58.03333	2704
58.04167	2677
58.05000	2652
58.05833	2629
58.06667	2608
58.07500	2586
58.08333	2564
58.09167	2540
58.10000	2517
58.10833	2493
58.11667	2470
58.12500	2448
58.13333	2427
58.14167	2407
58.15000	2385
58.15833	2364
58.16667	2342
58.17500	2320
58.18333	2297
58.19167	2274
58.20000	2251
58.20833	2228
58.21667	2205
58.22500	2183
58.23333	2162
58.24167	2140
58.25000	2118
58.25833	2098
58.26667	2079
58.27500	2062
58.28333	2047
58.29167	2032
58.30000	2017
58.30833	2003
58.31667	1988
58.32500	1971
58.33333	1953
58.34167	1933
58.35000	1911
58.35833	1889
58.36667	1869
58.37500	1851
58.38333	1834
58.39167	1819
58.40000	1805
58.40833	1791
58.41667	1777
58.42500	1761
58.43333	1744
58.44167	1727
58.45000	1709
58.45833	1693
58.46667	1678
58.47500	1663
58.48333	1649
58.49167	1634
58.50000	1619
58.50833	1604
58.51667	1590
58.52500	1574
58.53333	1558
58.54167	1543
58.55000	1527
58.55833	1512
58.56667	1500
58.57500	1488
58.58333	1477
58.59167	1466
58.60000	1454
58.60833	1440
58.61667	1425
58.62500	1408
58.63333	1392
58.64167	1378
58.65000	1364
58.65833	1351
58.66667	1339
58.67500	1328
58.68333	1318
58.69167	1309
58.70000	1300
58.70833	1292
58.71667	1283
58.72500	1273
58.73333	1262
58.74167	1250
58.75000	1237
58.75833	1224
58.76667	1211
58.77500	1199
58.78333	1186
58.79167	1173
58.80000	1161
58.80833	1148
58.81667	1134
58.82500	1122
58.83333	1110
58.84167	1099
58.85000	1088
58.85833	1078
58.86667	1069
58.87500	1061
58.88333	1054
58.89167	1047
58.90000	1039
58.90833	1030
58.91667	1021
58.92500	1013
58.93333	1004
58.94167	995
58.95000	985
58.95833	975
58.96667	964
58.97500	952
58.98333	941
58.99167	929
59.00000	918
59.00833	907
59.01667	896
59.02500	884
59.03333	873
59.04167	863
59.05000	852
59.05833	842
59.06667	832
59.07500	823
59.08333	816
59.09167	811
59.10000	806
59.10833	801
59.11667	794
59.12500	784
59.13333	772
59.14167	760
59.15000	749
59.15833	738
59.16667	729
59.17500	721
59.18333	713
59.19167	707
59.20000	701
59.20833	696
59.21667	691
59.22500	685
59.23333	678
59.24167	670
59.25000	662
59.25833	654
59.26667	647
59.27500	642
59.28333	635
59.29167	628
59.30000	619
59.30833	611
59.31667	602
59.32500	595
59.33333	587
59.34167	580
59.35000	574
59.35833	568
59.36667	562
59.37500	556
59.38333	549
59.39167	540
59.40000	533
59.40833	527
59.41667	522
59.42500	517
59.43333	512
59.44167	506
59.45000	499
59.45833	492
59.46667	485
59.47500	478
59.48333	472
59.49167	466
59.50000	459
59.50833	452
59.51667	445
59.52500	439
59.53333	435
59.54167	431
59.55000	427
59.55833	423
59.56667	418
59.57500	412
59.58333	405
59.59167	397
59.60000	390
59.60833	382
59.61667	375
59.62500	369
59.63333	363
59.64167	358
59.65000	354
59.65833	349
59.66667	346
59.67500	343
59.68333	340
59.69167	336
59.70000	330
59.70833	324
59.71667	317
59.72500	311
59.73333	305
59.74167	300
59.75000	297
59.75833	293
59.76667	287
59.77500	279
59.78333	268
59.79167	257
59.80000	247
59.80833	240
59.81667	236
59.82500	234
59.83333	234
59.84167	233
59.85000	231
59.85833	228
59.86667	226
59.87500	223
59.88333	222
59.89167	221
59.90000	220
59.90833	218
59.91667	215
59.92500	209
59.93333	203
59.94167	198
59.95000	193
59.95833	189
59.96667	185
59.97500	182
59.98333	178
59.99167	174
60.00000	169
