# Supplementary material for: How J-chain ensures the assembly of immunoglobulin IgM pentamers
Source: EMBO J. 2024 Dec 4;44(2):505–33. doi: 10.1038/s44318-024-00317-9 (PMC11729874; doi:10.1038/s44318-024-00317-9)
Supplement: Supplementary file 5 — Source data Fig. 3 [file 44318_2024_317_MOESM5_ESM.zip › Figure 3/3B/repeat 3 Cu4 + JC/20231122 Cu4tp_JC_WT_7h_3.txt]

[Header]
Application Name	LCsolution
Version	1.25
Data File Name	D:\Xenia\JC Oligomerisation kinetics\20231122 Cu4tp_JC_WT_7h_3.lcd
Output Date	27.12.2023
Output Time	11:20:58

[Configuration]
# of Detectors	2
Detector ID	Detector A	Detector B
Detector Name	Detector A	Detector B
# of Channels	2	1

[LC Chromatogram(Detector A-Ch1)]
Interval(msec)	500
# of Points	7201
Start Time(min)	0.000
End Time(min)	60.000
Intensity Units	mV
Intensity Multiplier	0.001
Wavelength(nm)	280
R.Time (min)	Intensity
0.00000	-6
0.00833	-6
0.01667	2
0.02500	5
0.03333	7
0.04167	5
0.05000	3
0.05833	-0
0.06667	-4
0.07500	-7
0.08333	-9
0.09167	-9
0.10000	-8
0.10833	-6
0.11667	-5
0.12500	-4
0.13333	-2
0.14167	-1
0.15000	-2
0.15833	-5
0.16667	-8
0.17500	-11
0.18333	-12
0.19167	-12
0.20000	-9
0.20833	-6
0.21667	-6
0.22500	-7
0.23333	-7
0.24167	-6
0.25000	-3
0.25833	0
0.26667	3
0.27500	3
0.28333	-0
0.29167	-5
0.30000	-10
0.30833	-13
0.31667	-14
0.32500	-12
0.33333	-10
0.34167	-9
0.35000	-9
0.35833	-11
0.36667	-14
0.37500	-15
0.38333	-15
0.39167	-14
0.40000	-13
0.40833	-11
0.41667	-7
0.42500	-2
0.43333	3
0.44167	9
0.45000	13
0.45833	15
0.46667	15
0.47500	13
0.48333	9
0.49167	5
0.50000	-1
0.50833	-6
0.51667	-8
0.52500	-7
0.53333	-6
0.54167	-6
0.55000	-7
0.55833	-9
0.56667	-11
0.57500	-13
0.58333	-13
0.59167	-12
0.60000	-12
0.60833	-13
0.61667	-14
0.62500	-15
0.63333	-14
0.64167	-11
0.65000	-9
0.65833	-8
0.66667	-8
0.67500	-7
0.68333	-5
0.69167	-4
0.70000	-2
0.70833	-2
0.71667	-5
0.72500	-10
0.73333	-13
0.74167	-14
0.75000	-13
0.75833	-10
0.76667	-8
0.77500	-8
0.78333	-10
0.79167	-12
0.80000	-13
0.80833	-12
0.81667	-8
0.82500	-3
0.83333	-1
0.84167	-1
0.85000	-2
0.85833	-4
0.86667	-4
0.87500	-3
0.88333	-2
0.89167	-1
0.90000	-3
0.90833	-5
0.91667	-7
0.92500	-8
0.93333	-7
0.94167	-5
0.95000	-2
0.95833	1
0.96667	3
0.97500	2
0.98333	-0
0.99167	-4
1.00000	-8
1.00833	-10
1.01667	-10
1.02500	-9
1.03333	-7
1.04167	-6
1.05000	-7
1.05833	-7
1.06667	-6
1.07500	-4
1.08333	-3
1.09167	-3
1.10000	-6
1.10833	-10
1.11667	-14
1.12500	-17
1.13333	-21
1.14167	-25
1.15000	-28
1.15833	-30
1.16667	-31
1.17500	-30
1.18333	-26
1.19167	-20
1.20000	-13
1.20833	-6
1.21667	-1
1.22500	1
1.23333	1
1.24167	-3
1.25000	-8
1.25833	-12
1.26667	-16
1.27500	-20
1.28333	-22
1.29167	-24
1.30000	-23
1.30833	-21
1.31667	-17
1.32500	-14
1.33333	-12
1.34167	-14
1.35000	-17
1.35833	-21
1.36667	-23
1.37500	-22
1.38333	-18
1.39167	-14
1.40000	-12
1.40833	-10
1.41667	-11
1.42500	-12
1.43333	-13
1.44167	-13
1.45000	-12
1.45833	-12
1.46667	-13
1.47500	-16
1.48333	-20
1.49167	-24
1.50000	-27
1.50833	-29
1.51667	-30
1.52500	-30
1.53333	-30
1.54167	-28
1.55000	-25
1.55833	-20
1.56667	-15
1.57500	-11
1.58333	-7
1.59167	-5
1.60000	-6
1.60833	-7
1.61667	-8
1.62500	-10
1.63333	-11
1.64167	-12
1.65000	-13
1.65833	-15
1.66667	-17
1.67500	-18
1.68333	-18
1.69167	-17
1.70000	-16
1.70833	-14
1.71667	-12
1.72500	-10
1.73333	-9
1.74167	-7
1.75000	-6
1.75833	-7
1.76667	-8
1.77500	-11
1.78333	-15
1.79167	-18
1.80000	-18
1.80833	-16
1.81667	-12
1.82500	-8
1.83333	-5
1.84167	-4
1.85000	-3
1.85833	-2
1.86667	-1
1.87500	-3
1.88333	-5
1.89167	-8
1.90000	-9
1.90833	-10
1.91667	-10
1.92500	-12
1.93333	-14
1.94167	-18
1.95000	-20
1.95833	-21
1.96667	-21
1.97500	-22
1.98333	-24
1.99167	-24
2.00000	-21
2.00833	-16
2.01667	-12
2.02500	-10
2.03333	-10
2.04167	-14
2.05000	-19
2.05833	-23
2.06667	-26
2.07500	-27
2.08333	-26
2.09167	-25
2.10000	-24
2.10833	-23
2.11667	-22
2.12500	-22
2.13333	-21
2.14167	-20
2.15000	-19
2.15833	-17
2.16667	-14
2.17500	-11
2.18333	-9
2.19167	-7
2.20000	-9
2.20833	-12
2.21667	-16
2.22500	-21
2.23333	-24
2.24167	-24
2.25000	-22
2.25833	-16
2.26667	-11
2.27500	-8
2.28333	-9
2.29167	-12
2.30000	-17
2.30833	-21
2.31667	-21
2.32500	-19
2.33333	-15
2.34167	-12
2.35000	-10
2.35833	-9
2.36667	-9
2.37500	-10
2.38333	-12
2.39167	-14
2.40000	-17
2.40833	-20
2.41667	-23
2.42500	-25
2.43333	-26
2.44167	-26
2.45000	-23
2.45833	-19
2.46667	-15
2.47500	-9
2.48333	-4
2.49167	0
2.50000	3
2.50833	2
2.51667	-0
2.52500	-5
2.53333	-10
2.54167	-16
2.55000	-22
2.55833	-28
2.56667	-32
2.57500	-34
2.58333	-33
2.59167	-29
2.60000	-23
2.60833	-16
2.61667	-9
2.62500	-4
2.63333	-2
2.64167	-2
2.65000	-5
2.65833	-9
2.66667	-12
2.67500	-13
2.68333	-13
2.69167	-11
2.70000	-11
2.70833	-11
2.71667	-13
2.72500	-14
2.73333	-16
2.74167	-17
2.75000	-19
2.75833	-19
2.76667	-18
2.77500	-17
2.78333	-15
2.79167	-14
2.80000	-13
2.80833	-11
2.81667	-10
2.82500	-10
2.83333	-9
2.84167	-9
2.85000	-9
2.85833	-12
2.86667	-16
2.87500	-22
2.88333	-28
2.89167	-33
2.90000	-34
2.90833	-33
2.91667	-30
2.92500	-28
2.93333	-26
2.94167	-25
2.95000	-26
2.95833	-28
2.96667	-30
2.97500	-32
2.98333	-32
2.99167	-31
3.00000	-28
3.00833	-25
3.01667	-22
3.02500	-18
3.03333	-16
3.04167	-17
3.05000	-20
3.05833	-23
3.06667	-25
3.07500	-25
3.08333	-22
3.09167	-18
3.10000	-15
3.10833	-12
3.11667	-12
3.12500	-13
3.13333	-13
3.14167	-13
3.15000	-13
3.15833	-12
3.16667	-11
3.17500	-10
3.18333	-9
3.19167	-8
3.20000	-8
3.20833	-9
3.21667	-10
3.22500	-11
3.23333	-11
3.24167	-9
3.25000	-6
3.25833	-3
3.26667	-1
3.27500	-1
3.28333	-4
3.29167	-9
3.30000	-15
3.30833	-22
3.31667	-25
3.32500	-26
3.33333	-24
3.34167	-20
3.35000	-17
3.35833	-14
3.36667	-14
3.37500	-13
3.38333	-14
3.39167	-14
3.40000	-14
3.40833	-13
3.41667	-13
3.42500	-12
3.43333	-13
3.44167	-14
3.45000	-15
3.45833	-16
3.46667	-18
3.47500	-19
3.48333	-19
3.49167	-19
3.50000	-19
3.50833	-19
3.51667	-19
3.52500	-21
3.53333	-24
3.54167	-26
3.55000	-27
3.55833	-26
3.56667	-23
3.57500	-18
3.58333	-15
3.59167	-13
3.60000	-14
3.60833	-16
3.61667	-18
3.62500	-20
3.63333	-21
3.64167	-22
3.65000	-23
3.65833	-23
3.66667	-22
3.67500	-21
3.68333	-19
3.69167	-17
3.70000	-13
3.70833	-10
3.71667	-8
3.72500	-8
3.73333	-11
3.74167	-16
3.75000	-21
3.75833	-23
3.76667	-23
3.77500	-22
3.78333	-20
3.79167	-20
3.80000	-20
3.80833	-22
3.81667	-25
3.82500	-29
3.83333	-32
3.84167	-32
3.85000	-31
3.85833	-28
3.86667	-25
3.87500	-23
3.88333	-21
3.89167	-19
3.90000	-16
3.90833	-14
3.91667	-12
3.92500	-10
3.93333	-9
3.94167	-9
3.95000	-9
3.95833	-10
3.96667	-10
3.97500	-12
3.98333	-12
3.99167	-12
4.00000	-11
4.00833	-9
4.01667	-7
4.02500	-6
4.03333	-7
4.04167	-9
4.05000	-13
4.05833	-17
4.06667	-21
4.07500	-24
4.08333	-26
4.09167	-26
4.10000	-25
4.10833	-23
4.11667	-21
4.12500	-22
4.13333	-25
4.14167	-29
4.15000	-33
4.15833	-36
4.16667	-36
4.17500	-35
4.18333	-32
4.19167	-30
4.20000	-29
4.20833	-28
4.21667	-27
4.22500	-25
4.23333	-23
4.24167	-22
4.25000	-22
4.25833	-22
4.26667	-22
4.27500	-24
4.28333	-26
4.29167	-27
4.30000	-28
4.30833	-28
4.31667	-26
4.32500	-25
4.33333	-24
4.34167	-22
4.35000	-20
4.35833	-16
4.36667	-11
4.37500	-8
4.38333	-6
4.39167	-4
4.40000	-3
4.40833	-1
4.41667	3
4.42500	7
4.43333	10
4.44167	10
4.45000	8
4.45833	4
4.46667	1
4.47500	0
4.48333	2
4.49167	4
4.50000	5
4.50833	3
4.51667	-2
4.52500	-7
4.53333	-11
4.54167	-13
4.55000	-14
4.55833	-17
4.56667	-19
4.57500	-20
4.58333	-22
4.59167	-24
4.60000	-27
4.60833	-31
4.61667	-35
4.62500	-39
4.63333	-42
4.64167	-41
4.65000	-40
4.65833	-37
4.66667	-32
4.67500	-27
4.68333	-21
4.69167	-17
4.70000	-15
4.70833	-15
4.71667	-17
4.72500	-20
4.73333	-21
4.74167	-21
4.75000	-19
4.75833	-17
4.76667	-14
4.77500	-15
4.78333	-18
4.79167	-22
4.80000	-27
4.80833	-30
4.81667	-30
4.82500	-30
4.83333	-28
4.84167	-27
4.85000	-26
4.85833	-26
4.86667	-26
4.87500	-25
4.88333	-21
4.89167	-17
4.90000	-11
4.90833	-6
4.91667	-5
4.92500	-6
4.93333	-8
4.94167	-12
4.95000	-16
4.95833	-20
4.96667	-22
4.97500	-23
4.98333	-23
4.99167	-22
5.00000	-22
5.00833	-21
5.01667	-21
5.02500	-21
5.03333	-22
5.04167	-22
5.05000	-22
5.05833	-22
5.06667	-23
5.07500	-23
5.08333	-22
5.09167	-18
5.10000	-13
5.10833	-8
5.11667	-7
5.12500	-10
5.13333	-13
5.14167	-16
5.15000	-17
5.15833	-16
5.16667	-12
5.17500	-10
5.18333	-9
5.19167	-9
5.20000	-8
5.20833	-7
5.21667	-6
5.22500	-7
5.23333	-9
5.24167	-13
5.25000	-18
5.25833	-22
5.26667	-26
5.27500	-27
5.28333	-26
5.29167	-25
5.30000	-24
5.30833	-24
5.31667	-24
5.32500	-23
5.33333	-21
5.34167	-20
5.35000	-18
5.35833	-18
5.36667	-19
5.37500	-19
5.38333	-19
5.39167	-18
5.40000	-18
5.40833	-17
5.41667	-17
5.42500	-17
5.43333	-17
5.44167	-16
5.45000	-15
5.45833	-14
5.46667	-13
5.47500	-14
5.48333	-17
5.49167	-18
5.50000	-19
5.50833	-17
5.51667	-15
5.52500	-13
5.53333	-11
5.54167	-11
5.55000	-12
5.55833	-13
5.56667	-13
5.57500	-11
5.58333	-9
5.59167	-8
5.60000	-8
5.60833	-10
5.61667	-11
5.62500	-12
5.63333	-11
5.64167	-10
5.65000	-8
5.65833	-9
5.66667	-12
5.67500	-16
5.68333	-19
5.69167	-20
5.70000	-18
5.70833	-14
5.71667	-10
5.72500	-7
5.73333	-6
5.74167	-8
5.75000	-11
5.75833	-13
5.76667	-13
5.77500	-13
5.78333	-12
5.79167	-11
5.80000	-8
5.80833	-7
5.81667	-6
5.82500	-6
5.83333	-7
5.84167	-7
5.85000	-6
5.85833	-4
5.86667	-3
5.87500	-5
5.88333	-9
5.89167	-13
5.90000	-18
5.90833	-22
5.91667	-25
5.92500	-27
5.93333	-27
5.94167	-27
5.95000	-27
5.95833	-26
5.96667	-25
5.97500	-24
5.98333	-24
5.99167	-23
6.00000	-20
6.00833	-15
6.01667	-11
6.02500	-8
6.03333	-7
6.04167	-9
6.05000	-11
6.05833	-12
6.06667	-12
6.07500	-11
6.08333	-10
6.09167	-8
6.10000	-6
6.10833	-4
6.11667	-4
6.12500	-6
6.13333	-10
6.14167	-15
6.15000	-19
6.15833	-22
6.16667	-21
6.17500	-15
6.18333	-7
6.19167	-0
6.20000	3
6.20833	4
6.21667	2
6.22500	0
6.23333	-1
6.24167	-0
6.25000	0
6.25833	0
6.26667	-1
6.27500	-3
6.28333	-6
6.29167	-9
6.30000	-12
6.30833	-16
6.31667	-18
6.32500	-20
6.33333	-21
6.34167	-19
6.35000	-16
6.35833	-13
6.36667	-9
6.37500	-4
6.38333	2
6.39167	9
6.40000	17
6.40833	24
6.41667	27
6.42500	28
6.43333	24
6.44167	18
6.45000	11
6.45833	5
6.46667	-0
6.47500	-5
6.48333	-10
6.49167	-14
6.50000	-16
6.50833	-18
6.51667	-18
6.52500	-18
6.53333	-17
6.54167	-15
6.55000	-13
6.55833	-9
6.56667	-6
6.57500	-5
6.58333	-5
6.59167	-6
6.60000	-7
6.60833	-9
6.61667	-11
6.62500	-14
6.63333	-16
6.64167	-16
6.65000	-16
6.65833	-15
6.66667	-15
6.67500	-16
6.68333	-17
6.69167	-18
6.70000	-17
6.70833	-17
6.71667	-17
6.72500	-18
6.73333	-18
6.74167	-17
6.75000	-14
6.75833	-11
6.76667	-7
6.77500	-5
6.78333	-5
6.79167	-4
6.80000	-3
6.80833	-1
6.81667	2
6.82500	4
6.83333	5
6.84167	4
6.85000	1
6.85833	-3
6.86667	-7
6.87500	-10
6.88333	-12
6.89167	-12
6.90000	-10
6.90833	-8
6.91667	-5
6.92500	-4
6.93333	-4
6.94167	-6
6.95000	-9
6.95833	-11
6.96667	-14
6.97500	-14
6.98333	-14
6.99167	-13
7.00000	-10
7.00833	-6
7.01667	-2
7.02500	2
7.03333	3
7.04167	1
7.05000	-2
7.05833	-5
7.06667	-8
7.07500	-10
7.08333	-11
7.09167	-13
7.10000	-15
7.10833	-18
7.11667	-21
7.12500	-21
7.13333	-21
7.14167	-20
7.15000	-16
7.15833	-12
7.16667	-7
7.17500	-3
7.18333	0
7.19167	1
7.20000	-1
7.20833	-2
7.21667	-1
7.22500	1
7.23333	1
7.24167	0
7.25000	-2
7.25833	-7
7.26667	-12
7.27500	-15
7.28333	-16
7.29167	-16
7.30000	-15
7.30833	-16
7.31667	-17
7.32500	-18
7.33333	-20
7.34167	-20
7.35000	-18
7.35833	-15
7.36667	-13
7.37500	-13
7.38333	-16
7.39167	-20
7.40000	-25
7.40833	-27
7.41667	-25
7.42500	-20
7.43333	-13
7.44167	-5
7.45000	2
7.45833	8
7.46667	12
7.47500	13
7.48333	12
7.49167	9
7.50000	6
7.50833	4
7.51667	4
7.52500	5
7.53333	7
7.54167	9
7.55000	10
7.55833	9
7.56667	8
7.57500	8
7.58333	9
7.59167	9
7.60000	7
7.60833	4
7.61667	1
7.62500	-1
7.63333	-1
7.64167	-0
7.65000	1
7.65833	2
7.66667	2
7.67500	4
7.68333	7
7.69167	8
7.70000	8
7.70833	6
7.71667	2
7.72500	-2
7.73333	-5
7.74167	-8
7.75000	-10
7.75833	-10
7.76667	-9
7.77500	-8
7.78333	-8
7.79167	-8
7.80000	-10
7.80833	-13
7.81667	-15
7.82500	-16
7.83333	-16
7.84167	-16
7.85000	-17
7.85833	-17
7.86667	-16
7.87500	-16
7.88333	-16
7.89167	-16
7.90000	-16
7.90833	-17
7.91667	-18
7.92500	-20
7.93333	-21
7.94167	-21
7.95000	-19
7.95833	-16
7.96667	-12
7.97500	-9
7.98333	-7
7.99167	-6
8.00000	-6
8.00833	-7
8.01667	-9
8.02500	-10
8.03333	-11
8.04167	-11
8.05000	-10
8.05833	-8
8.06667	-7
8.07500	-8
8.08333	-12
8.09167	-17
8.10000	-22
8.10833	-26
8.11667	-28
8.12500	-28
8.13333	-27
8.14167	-25
8.15000	-23
8.15833	-20
8.16667	-16
8.17500	-12
8.18333	-8
8.19167	-6
8.20000	-7
8.20833	-10
8.21667	-14
8.22500	-17
8.23333	-19
8.24167	-21
8.25000	-22
8.25833	-21
8.26667	-19
8.27500	-17
8.28333	-15
8.29167	-14
8.30000	-13
8.30833	-13
8.31667	-10
8.32500	-7
8.33333	-4
8.34167	-2
8.35000	-2
8.35833	-5
8.36667	-9
8.37500	-12
8.38333	-13
8.39167	-13
8.40000	-11
8.40833	-10
8.41667	-10
8.42500	-12
8.43333	-14
8.44167	-16
8.45000	-16
8.45833	-13
8.46667	-10
8.47500	-6
8.48333	-3
8.49167	0
8.50000	1
8.50833	1
8.51667	-1
8.52500	-3
8.53333	-4
8.54167	-5
8.55000	-5
8.55833	-5
8.56667	-5
8.57500	-6
8.58333	-7
8.59167	-7
8.60000	-6
8.60833	-3
8.61667	-0
8.62500	2
8.63333	2
8.64167	0
8.65000	-4
8.65833	-9
8.66667	-14
8.67500	-17
8.68333	-19
8.69167	-18
8.70000	-17
8.70833	-15
8.71667	-13
8.72500	-12
8.73333	-12
8.74167	-15
8.75000	-17
8.75833	-18
8.76667	-16
8.77500	-13
8.78333	-8
8.79167	-5
8.80000	-5
8.80833	-8
8.81667	-12
8.82500	-17
8.83333	-20
8.84167	-19
8.85000	-17
8.85833	-13
8.86667	-9
8.87500	-8
8.88333	-7
8.89167	-8
8.90000	-9
8.90833	-10
8.91667	-11
8.92500	-11
8.93333	-11
8.94167	-10
8.95000	-9
8.95833	-7
8.96667	-5
8.97500	-4
8.98333	-3
8.99167	-2
9.00000	-2
9.00833	-3
9.01667	-5
9.02500	-6
9.03333	-8
9.04167	-9
9.05000	-10
9.05833	-12
9.06667	-14
9.07500	-16
9.08333	-18
9.09167	-19
9.10000	-21
9.10833	-23
9.11667	-24
9.12500	-24
9.13333	-23
9.14167	-23
9.15000	-23
9.15833	-24
9.16667	-25
9.17500	-26
9.18333	-26
9.19167	-25
9.20000	-21
9.20833	-17
9.21667	-12
9.22500	-7
9.23333	-5
9.24167	-5
9.25000	-6
9.25833	-6
9.26667	-6
9.27500	-4
9.28333	-1
9.29167	0
9.30000	-1
9.30833	-4
9.31667	-8
9.32500	-13
9.33333	-16
9.34167	-18
9.35000	-18
9.35833	-17
9.36667	-16
9.37500	-15
9.38333	-15
9.39167	-14
9.40000	-12
9.40833	-10
9.41667	-7
9.42500	-5
9.43333	-5
9.44167	-5
9.45000	-5
9.45833	-4
9.46667	-2
9.47500	-1
9.48333	-1
9.49167	-2
9.50000	-6
9.50833	-10
9.51667	-14
9.52500	-17
9.53333	-19
9.54167	-19
9.55000	-17
9.55833	-13
9.56667	-9
9.57500	-5
9.58333	-4
9.59167	-4
9.60000	-3
9.60833	-2
9.61667	0
9.62500	3
9.63333	4
9.64167	4
9.65000	2
9.65833	-0
9.66667	-2
9.67500	-4
9.68333	-6
9.69167	-7
9.70000	-8
9.70833	-8
9.71667	-7
9.72500	-6
9.73333	-5
9.74167	-4
9.75000	-4
9.75833	-4
9.76667	-3
9.77500	-1
9.78333	0
9.79167	2
9.80000	2
9.80833	1
9.81667	-1
9.82500	-3
9.83333	-6
9.84167	-6
9.85000	-6
9.85833	-5
9.86667	-4
9.87500	-5
9.88333	-6
9.89167	-9
9.90000	-12
9.90833	-14
9.91667	-11
9.92500	-6
9.93333	0
9.94167	5
9.95000	6
9.95833	3
9.96667	-3
9.97500	-9
9.98333	-15
9.99167	-17
10.00000	-17
10.00833	-15
10.01667	-12
10.02500	-11
10.03333	-13
10.04167	-17
10.05000	-21
10.05833	-23
10.06667	-23
10.07500	-21
10.08333	-18
10.09167	-15
10.10000	-14
10.10833	-14
10.11667	-14
10.12500	-14
10.13333	-15
10.14167	-16
10.15000	-16
10.15833	-15
10.16667	-12
10.17500	-10
10.18333	-7
10.19167	-6
10.20000	-8
10.20833	-11
10.21667	-15
10.22500	-19
10.23333	-22
10.24167	-25
10.25000	-26
10.25833	-25
10.26667	-23
10.27500	-20
10.28333	-16
10.29167	-14
10.30000	-13
10.30833	-13
10.31667	-11
10.32500	-9
10.33333	-7
10.34167	-8
10.35000	-11
10.35833	-17
10.36667	-22
10.37500	-24
10.38333	-23
10.39167	-20
10.40000	-15
10.40833	-11
10.41667	-10
10.42500	-10
10.43333	-11
10.44167	-11
10.45000	-9
10.45833	-7
10.46667	-4
10.47500	-1
10.48333	1
10.49167	2
10.50000	1
10.50833	-0
10.51667	-2
10.52500	-4
10.53333	-5
10.54167	-4
10.55000	-2
10.55833	-2
10.56667	-2
10.57500	-2
10.58333	-3
10.59167	-3
10.60000	-2
10.60833	-0
10.61667	0
10.62500	-0
10.63333	-2
10.64167	-7
10.65000	-12
10.65833	-17
10.66667	-20
10.67500	-21
10.68333	-19
10.69167	-18
10.70000	-17
10.70833	-18
10.71667	-18
10.72500	-17
10.73333	-15
10.74167	-12
10.75000	-9
10.75833	-7
10.76667	-7
10.77500	-9
10.78333	-11
10.79167	-12
10.80000	-12
10.80833	-9
10.81667	-5
10.82500	-2
10.83333	0
10.84167	2
10.85000	4
10.85833	4
10.86667	2
10.87500	-1
10.88333	-5
10.89167	-9
10.90000	-11
10.90833	-12
10.91667	-11
10.92500	-10
10.93333	-9
10.94167	-9
10.95000	-10
10.95833	-9
10.96667	-8
10.97500	-6
10.98333	-4
10.99167	-4
11.00000	-6
11.00833	-9
11.01667	-13
11.02500	-15
11.03333	-16
11.04167	-14
11.05000	-11
11.05833	-8
11.06667	-4
11.07500	-1
11.08333	1
11.09167	3
11.10000	4
11.10833	4
11.11667	5
11.12500	5
11.13333	7
11.14167	9
11.15000	10
11.15833	8
11.16667	6
11.17500	4
11.18333	3
11.19167	3
11.20000	4
11.20833	4
11.21667	2
11.22500	-1
11.23333	-3
11.24167	-5
11.25000	-4
11.25833	-2
11.26667	2
11.27500	7
11.28333	11
11.29167	13
11.30000	14
11.30833	13
11.31667	10
11.32500	6
11.33333	2
11.34167	-2
11.35000	-5
11.35833	-7
11.36667	-7
11.37500	-7
11.38333	-8
11.39167	-9
11.40000	-11
11.40833	-13
11.41667	-12
11.42500	-10
11.43333	-6
11.44167	-1
11.45000	3
11.45833	5
11.46667	3
11.47500	-2
11.48333	-9
11.49167	-15
11.50000	-19
11.50833	-21
11.51667	-22
11.52500	-21
11.53333	-18
11.54167	-15
11.55000	-10
11.55833	-6
11.56667	-3
11.57500	-2
11.58333	-4
11.59167	-7
11.60000	-9
11.60833	-11
11.61667	-12
11.62500	-12
11.63333	-12
11.64167	-12
11.65000	-13
11.65833	-12
11.66667	-10
11.67500	-7
11.68333	-4
11.69167	-3
11.70000	-5
11.70833	-6
11.71667	-8
11.72500	-9
11.73333	-8
11.74167	-7
11.75000	-5
11.75833	-5
11.76667	-6
11.77500	-9
11.78333	-13
11.79167	-16
11.80000	-19
11.80833	-21
11.81667	-22
11.82500	-20
11.83333	-17
11.84167	-12
11.85000	-8
11.85833	-4
11.86667	-2
11.87500	-2
11.88333	-3
11.89167	-6
11.90000	-8
11.90833	-9
11.91667	-11
11.92500	-11
11.93333	-11
11.94167	-7
11.95000	-2
11.95833	6
11.96667	13
11.97500	17
11.98333	16
11.99167	14
12.00000	11
12.00833	8
12.01667	7
12.02500	6
12.03333	6
12.04167	4
12.05000	4
12.05833	4
12.06667	4
12.07500	5
12.08333	4
12.09167	2
12.10000	-0
12.10833	-3
12.11667	-5
12.12500	-5
12.13333	-5
12.14167	-5
12.15000	-6
12.15833	-8
12.16667	-10
12.17500	-10
12.18333	-7
12.19167	-1
12.20000	5
12.20833	9
12.21667	10
12.22500	8
12.23333	4
12.24167	-1
12.25000	-5
12.25833	-8
12.26667	-12
12.27500	-17
12.28333	-21
12.29167	-25
12.30000	-27
12.30833	-28
12.31667	-26
12.32500	-22
12.33333	-18
12.34167	-14
12.35000	-10
12.35833	-9
12.36667	-9
12.37500	-9
12.38333	-9
12.39167	-7
12.40000	-3
12.40833	2
12.41667	8
12.42500	12
12.43333	12
12.44167	9
12.45000	3
12.45833	-3
12.46667	-8
12.47500	-10
12.48333	-8
12.49167	-4
12.50000	0
12.50833	3
12.51667	3
12.52500	1
12.53333	-2
12.54167	-5
12.55000	-7
12.55833	-7
12.56667	-6
12.57500	-3
12.58333	-0
12.59167	2
12.60000	3
12.60833	4
12.61667	3
12.62500	2
12.63333	-1
12.64167	-4
12.65000	-6
12.65833	-7
12.66667	-7
12.67500	-5
12.68333	-4
12.69167	-4
12.70000	-4
12.70833	-4
12.71667	-3
12.72500	-1
12.73333	2
12.74167	3
12.75000	1
12.75833	-2
12.76667	-6
12.77500	-10
12.78333	-14
12.79167	-17
12.80000	-17
12.80833	-15
12.81667	-12
12.82500	-8
12.83333	-5
12.84167	-2
12.85000	-0
12.85833	1
12.86667	3
12.87500	3
12.88333	3
12.89167	2
12.90000	1
12.90833	1
12.91667	1
12.92500	1
12.93333	2
12.94167	2
12.95000	2
12.95833	3
12.96667	6
12.97500	7
12.98333	5
12.99167	3
13.00000	0
13.00833	-2
13.01667	-2
13.02500	-2
13.03333	-2
13.04167	-1
13.05000	0
13.05833	1
13.06667	0
13.07500	-1
13.08333	-1
13.09167	-2
13.10000	-1
13.10833	1
13.11667	2
13.12500	1
13.13333	-1
13.14167	-3
13.15000	-4
13.15833	-2
13.16667	1
13.17500	3
13.18333	6
13.19167	7
13.20000	7
13.20833	6
13.21667	5
13.22500	4
13.23333	2
13.24167	1
13.25000	-1
13.25833	-2
13.26667	-2
13.27500	-3
13.28333	-4
13.29167	-7
13.30000	-11
13.30833	-15
13.31667	-19
13.32500	-21
13.33333	-21
13.34167	-19
13.35000	-16
13.35833	-13
13.36667	-11
13.37500	-9
13.38333	-7
13.39167	-4
13.40000	-0
13.40833	2
13.41667	3
13.42500	3
13.43333	3
13.44167	2
13.45000	1
13.45833	-0
13.46667	-2
13.47500	-4
13.48333	-5
13.49167	-5
13.50000	-4
13.50833	-2
13.51667	-2
13.52500	-3
13.53333	-6
13.54167	-8
13.55000	-9
13.55833	-8
13.56667	-6
13.57500	-4
13.58333	-1
13.59167	1
13.60000	4
13.60833	6
13.61667	10
13.62500	14
13.63333	17
13.64167	18
13.65000	17
13.65833	12
13.66667	6
13.67500	0
13.68333	-6
13.69167	-9
13.70000	-10
13.70833	-9
13.71667	-7
13.72500	-4
13.73333	-1
13.74167	1
13.75000	4
13.75833	6
13.76667	7
13.77500	7
13.78333	7
13.79167	6
13.80000	5
13.80833	4
13.81667	3
13.82500	3
13.83333	2
13.84167	1
13.85000	-0
13.85833	-1
13.86667	-3
13.87500	-5
13.88333	-7
13.89167	-10
13.90000	-11
13.90833	-11
13.91667	-9
13.92500	-5
13.93333	-2
13.94167	1
13.95000	2
13.95833	1
13.96667	-1
13.97500	-1
13.98333	1
13.99167	2
14.00000	2
14.00833	1
14.01667	0
14.02500	-1
14.03333	-0
14.04167	3
14.05000	6
14.05833	10
14.06667	13
14.07500	15
14.08333	16
14.09167	15
14.10000	14
14.10833	12
14.11667	10
14.12500	9
14.13333	9
14.14167	9
14.15000	10
14.15833	11
14.16667	12
14.17500	14
14.18333	17
14.19167	21
14.20000	25
14.20833	27
14.21667	27
14.22500	25
14.23333	22
14.24167	19
14.25000	18
14.25833	19
14.26667	22
14.27500	25
14.28333	26
14.29167	26
14.30000	24
14.30833	22
14.31667	23
14.32500	27
14.33333	33
14.34167	40
14.35000	44
14.35833	43
14.36667	39
14.37500	33
14.38333	28
14.39167	23
14.40000	21
14.40833	21
14.41667	24
14.42500	27
14.43333	31
14.44167	32
14.45000	31
14.45833	27
14.46667	21
14.47500	17
14.48333	16
14.49167	17
14.50000	19
14.50833	21
14.51667	23
14.52500	26
14.53333	28
14.54167	30
14.55000	30
14.55833	27
14.56667	22
14.57500	17
14.58333	13
14.59167	11
14.60000	10
14.60833	10
14.61667	12
14.62500	14
14.63333	18
14.64167	22
14.65000	26
14.65833	28
14.66667	28
14.67500	26
14.68333	23
14.69167	20
14.70000	18
14.70833	16
14.71667	15
14.72500	16
14.73333	18
14.74167	20
14.75000	21
14.75833	20
14.76667	18
14.77500	16
14.78333	13
14.79167	12
14.80000	11
14.80833	10
14.81667	10
14.82500	9
14.83333	8
14.84167	7
14.85000	8
14.85833	10
14.86667	14
14.87500	16
14.88333	15
14.89167	13
14.90000	9
14.90833	6
14.91667	3
14.92500	1
14.93333	0
14.94167	2
14.95000	5
14.95833	9
14.96667	14
14.97500	17
14.98333	17
14.99167	16
15.00000	14
15.00833	12
15.01667	10
15.02500	8
15.03333	8
15.04167	9
15.05000	10
15.05833	11
15.06667	13
15.07500	15
15.08333	16
15.09167	17
15.10000	18
15.10833	20
15.11667	21
15.12500	23
15.13333	25
15.14167	25
15.15000	23
15.15833	20
15.16667	16
15.17500	12
15.18333	10
15.19167	9
15.20000	10
15.20833	11
15.21667	13
15.22500	12
15.23333	11
15.24167	9
15.25000	7
15.25833	6
15.26667	6
15.27500	5
15.28333	4
15.29167	3
15.30000	1
15.30833	-0
15.31667	-0
15.32500	1
15.33333	1
15.34167	-1
15.35000	-3
15.35833	-6
15.36667	-9
15.37500	-11
15.38333	-10
15.39167	-8
15.40000	-5
15.40833	-2
15.41667	2
15.42500	6
15.43333	9
15.44167	11
15.45000	11
15.45833	10
15.46667	7
15.47500	5
15.48333	3
15.49167	3
15.50000	4
15.50833	6
15.51667	7
15.52500	9
15.53333	11
15.54167	14
15.55000	16
15.55833	16
15.56667	14
15.57500	12
15.58333	9
15.59167	7
15.60000	7
15.60833	7
15.61667	9
15.62500	11
15.63333	12
15.64167	12
15.65000	12
15.65833	11
15.66667	11
15.67500	11
15.68333	10
15.69167	9
15.70000	7
15.70833	5
15.71667	4
15.72500	5
15.73333	5
15.74167	5
15.75000	5
15.75833	5
15.76667	5
15.77500	5
15.78333	5
15.79167	3
15.80000	2
15.80833	1
15.81667	1
15.82500	1
15.83333	2
15.84167	4
15.85000	5
15.85833	7
15.86667	8
15.87500	9
15.88333	8
15.89167	4
15.90000	-1
15.90833	-6
15.91667	-9
15.92500	-9
15.93333	-6
15.94167	-1
15.95000	4
15.95833	7
15.96667	10
15.97500	11
15.98333	10
15.99167	7
16.00000	5
16.00833	2
16.01667	-1
16.02500	-3
16.03333	-4
16.04167	-4
16.05000	-4
16.05833	-6
16.06667	-9
16.07500	-11
16.08333	-12
16.09167	-12
16.10000	-10
16.10833	-7
16.11667	-3
16.12500	2
16.13333	7
16.14167	12
16.15000	17
16.15833	20
16.16667	21
16.17500	22
16.18333	21
16.19167	20
16.20000	21
16.20833	22
16.21667	24
16.22500	25
16.23333	25
16.24167	22
16.25000	17
16.25833	11
16.26667	5
16.27500	1
16.28333	-0
16.29167	0
16.30000	1
16.30833	2
16.31667	2
16.32500	2
16.33333	2
16.34167	2
16.35000	3
16.35833	3
16.36667	3
16.37500	4
16.38333	5
16.39167	7
16.40000	8
16.40833	10
16.41667	10
16.42500	8
16.43333	7
16.44167	8
16.45000	9
16.45833	12
16.46667	13
16.47500	13
16.48333	11
16.49167	7
16.50000	3
16.50833	-1
16.51667	-3
16.52500	-5
16.53333	-4
16.54167	-1
16.55000	2
16.55833	5
16.56667	6
16.57500	4
16.58333	-0
16.59167	-4
16.60000	-7
16.60833	-9
16.61667	-11
16.62500	-12
16.63333	-12
16.64167	-10
16.65000	-7
16.65833	-3
16.66667	2
16.67500	5
16.68333	7
16.69167	9
16.70000	11
16.70833	13
16.71667	14
16.72500	14
16.73333	12
16.74167	8
16.75000	4
16.75833	0
16.76667	-2
16.77500	0
16.78333	5
16.79167	11
16.80000	14
16.80833	15
16.81667	13
16.82500	10
16.83333	8
16.84167	7
16.85000	8
16.85833	10
16.86667	11
16.87500	12
16.88333	11
16.89167	10
16.90000	9
16.90833	10
16.91667	10
16.92500	10
16.93333	8
16.94167	5
16.95000	3
16.95833	3
16.96667	4
16.97500	5
16.98333	5
16.99167	5
17.00000	4
17.00833	5
17.01667	7
17.02500	10
17.03333	11
17.04167	11
17.05000	10
17.05833	7
17.06667	3
17.07500	-2
17.08333	-7
17.09167	-10
17.10000	-10
17.10833	-9
17.11667	-5
17.12500	-1
17.13333	2
17.14167	5
17.15000	6
17.15833	6
17.16667	5
17.17500	3
17.18333	-0
17.19167	-3
17.20000	-6
17.20833	-8
17.21667	-7
17.22500	-6
17.23333	-4
17.24167	-2
17.25000	0
17.25833	2
17.26667	4
17.27500	5
17.28333	7
17.29167	8
17.30000	8
17.30833	6
17.31667	3
17.32500	0
17.33333	-2
17.34167	-3
17.35000	-3
17.35833	-2
17.36667	-0
17.37500	0
17.38333	-2
17.39167	-4
17.40000	-5
17.40833	-5
17.41667	-5
17.42500	-4
17.43333	-1
17.44167	2
17.45000	5
17.45833	9
17.46667	12
17.47500	13
17.48333	12
17.49167	10
17.50000	8
17.50833	5
17.51667	2
17.52500	-1
17.53333	-3
17.54167	-6
17.55000	-8
17.55833	-8
17.56667	-6
17.57500	-2
17.58333	4
17.59167	10
17.60000	14
17.60833	17
17.61667	17
17.62500	15
17.63333	12
17.64167	9
17.65000	6
17.65833	6
17.66667	7
17.67500	10
17.68333	14
17.69167	17
17.70000	18
17.70833	17
17.71667	17
17.72500	17
17.73333	16
17.74167	14
17.75000	11
17.75833	7
17.76667	3
17.77500	0
17.78333	0
17.79167	2
17.80000	4
17.80833	7
17.81667	8
17.82500	9
17.83333	8
17.84167	8
17.85000	8
17.85833	8
17.86667	9
17.87500	9
17.88333	6
17.89167	2
17.90000	-5
17.90833	-12
17.91667	-17
17.92500	-19
17.93333	-18
17.94167	-15
17.95000	-11
17.95833	-10
17.96667	-9
17.97500	-9
17.98333	-9
17.99167	-8
18.00000	-7
18.00833	-5
18.01667	-4
18.02500	-5
18.03333	-6
18.04167	-7
18.05000	-9
18.05833	-10
18.06667	-10
18.07500	-8
18.08333	-4
18.09167	1
18.10000	6
18.10833	9
18.11667	10
18.12500	9
18.13333	7
18.14167	5
18.15000	3
18.15833	3
18.16667	4
18.17500	5
18.18333	7
18.19167	7
18.20000	7
18.20833	7
18.21667	6
18.22500	5
18.23333	4
18.24167	3
18.25000	1
18.25833	-0
18.26667	-1
18.27500	-1
18.28333	0
18.29167	2
18.30000	3
18.30833	4
18.31667	3
18.32500	2
18.33333	2
18.34167	3
18.35000	7
18.35833	11
18.36667	16
18.37500	20
18.38333	21
18.39167	20
18.40000	16
18.40833	13
18.41667	9
18.42500	7
18.43333	6
18.44167	7
18.45000	10
18.45833	11
18.46667	12
18.47500	12
18.48333	12
18.49167	10
18.50000	9
18.50833	6
18.51667	2
18.52500	-2
18.53333	-4
18.54167	-5
18.55000	-5
18.55833	-4
18.56667	-3
18.57500	-3
18.58333	-3
18.59167	-4
18.60000	-3
18.60833	-1
18.61667	1
18.62500	5
18.63333	8
18.64167	12
18.65000	14
18.65833	15
18.66667	15
18.67500	14
18.68333	13
18.69167	12
18.70000	13
18.70833	14
18.71667	16
18.72500	18
18.73333	18
18.74167	17
18.75000	15
18.75833	12
18.76667	11
18.77500	11
18.78333	13
18.79167	16
18.80000	18
18.80833	18
18.81667	18
18.82500	17
18.83333	17
18.84167	17
18.85000	19
18.85833	21
18.86667	23
18.87500	25
18.88333	25
18.89167	23
18.90000	20
18.90833	17
18.91667	14
18.92500	13
18.93333	13
18.94167	12
18.95000	11
18.95833	10
18.96667	10
18.97500	11
18.98333	13
18.99167	16
19.00000	20
19.00833	22
19.01667	24
19.02500	24
19.03333	24
19.04167	24
19.05000	23
19.05833	21
19.06667	18
19.07500	15
19.08333	12
19.09167	10
19.10000	8
19.10833	6
19.11667	5
19.12500	6
19.13333	8
19.14167	11
19.15000	15
19.15833	18
19.16667	20
19.17500	21
19.18333	20
19.19167	19
19.20000	18
19.20833	17
19.21667	17
19.22500	17
19.23333	18
19.24167	20
19.25000	23
19.25833	27
19.26667	33
19.27500	37
19.28333	40
19.29167	40
19.30000	38
19.30833	35
19.31667	32
19.32500	29
19.33333	28
19.34167	27
19.35000	28
19.35833	28
19.36667	30
19.37500	32
19.38333	34
19.39167	36
19.40000	38
19.40833	39
19.41667	40
19.42500	40
19.43333	40
19.44167	40
19.45000	40
19.45833	39
19.46667	37
19.47500	35
19.48333	33
19.49167	33
19.50000	34
19.50833	36
19.51667	39
19.52500	43
19.53333	47
19.54167	49
19.55000	51
19.55833	50
19.56667	48
19.57500	47
19.58333	47
19.59167	48
19.60000	50
19.60833	51
19.61667	52
19.62500	51
19.63333	50
19.64167	52
19.65000	54
19.65833	55
19.66667	57
19.67500	58
19.68333	59
19.69167	60
19.70000	62
19.70833	62
19.71667	62
19.72500	60
19.73333	59
19.74167	59
19.75000	60
19.75833	61
19.76667	62
19.77500	63
19.78333	64
19.79167	65
19.80000	65
19.80833	66
19.81667	66
19.82500	66
19.83333	66
19.84167	67
19.85000	70
19.85833	74
19.86667	79
19.87500	83
19.88333	85
19.89167	86
19.90000	86
19.90833	85
19.91667	86
19.92500	88
19.93333	90
19.94167	93
19.95000	95
19.95833	98
19.96667	101
19.97500	103
19.98333	104
19.99167	105
20.00000	107
20.00833	110
20.01667	116
20.02500	123
20.03333	128
20.04167	131
20.05000	132
20.05833	133
20.06667	136
20.07500	140
20.08333	145
20.09167	149
20.10000	152
20.10833	154
20.11667	156
20.12500	159
20.13333	162
20.14167	165
20.15000	167
20.15833	170
20.16667	175
20.17500	181
20.18333	188
20.19167	196
20.20000	205
20.20833	214
20.21667	222
20.22500	228
20.23333	234
20.24167	238
20.25000	242
20.25833	246
20.26667	249
20.27500	251
20.28333	251
20.29167	251
20.30000	253
20.30833	256
20.31667	263
20.32500	271
20.33333	281
20.34167	292
20.35000	303
20.35833	313
20.36667	322
20.37500	331
20.38333	340
20.39167	349
20.40000	358
20.40833	367
20.41667	374
20.42500	379
20.43333	385
20.44167	390
20.45000	396
20.45833	406
20.46667	418
20.47500	431
20.48333	445
20.49167	457
20.50000	467
20.50833	477
20.51667	489
20.52500	503
20.53333	518
20.54167	535
20.55000	552
20.55833	567
20.56667	582
20.57500	595
20.58333	607
20.59167	620
20.60000	634
20.60833	650
20.61667	667
20.62500	685
20.63333	703
20.64167	721
20.65000	740
20.65833	757
20.66667	772
20.67500	787
20.68333	802
20.69167	818
20.70000	839
20.70833	863
20.71667	887
20.72500	911
20.73333	933
20.74167	953
20.75000	973
20.75833	996
20.76667	1023
20.77500	1048
20.78333	1071
20.79167	1091
20.80000	1112
20.80833	1133
20.81667	1156
20.82500	1182
20.83333	1209
20.84167	1241
20.85000	1277
20.85833	1313
20.86667	1346
20.87500	1376
20.88333	1409
20.89167	1444
20.90000	1477
20.90833	1508
20.91667	1539
20.92500	1569
20.93333	1599
20.94167	1630
20.95000	1661
20.95833	1694
20.96667	1732
20.97500	1771
20.98333	1809
20.99167	1846
21.00000	1885
21.00833	1929
21.01667	1973
21.02500	2013
21.03333	2051
21.04167	2091
21.05000	2132
21.05833	2176
21.06667	2225
21.07500	2271
21.08333	2312
21.09167	2350
21.10000	2389
21.10833	2428
21.11667	2471
21.12500	2517
21.13333	2564
21.14167	2613
21.15000	2661
21.15833	2710
21.16667	2760
21.17500	2810
21.18333	2865
21.19167	2921
21.20000	2976
21.20833	3026
21.21667	3075
21.22500	3125
21.23333	3176
21.24167	3228
21.25000	3280
21.25833	3334
21.26667	3395
21.27500	3457
21.28333	3516
21.29167	3574
21.30000	3633
21.30833	3691
21.31667	3751
21.32500	3812
21.33333	3872
21.34167	3932
21.35000	3991
21.35833	4051
21.36667	4111
21.37500	4172
21.38333	4234
21.39167	4294
21.40000	4355
21.40833	4413
21.41667	4471
21.42500	4530
21.43333	4590
21.44167	4652
21.45000	4713
21.45833	4772
21.46667	4830
21.47500	4886
21.48333	4942
21.49167	4997
21.50000	5053
21.50833	5108
21.51667	5162
21.52500	5214
21.53333	5265
21.54167	5317
21.55000	5369
21.55833	5421
21.56667	5472
21.57500	5520
21.58333	5564
21.59167	5605
21.60000	5643
21.60833	5679
21.61667	5716
21.62500	5752
21.63333	5788
21.64167	5823
21.65000	5855
21.65833	5885
21.66667	5912
21.67500	5936
21.68333	5957
21.69167	5977
21.70000	5995
21.70833	6012
21.71667	6026
21.72500	6040
21.73333	6055
21.74167	6072
21.75000	6085
21.75833	6095
21.76667	6099
21.77500	6098
21.78333	6093
21.79167	6087
21.80000	6081
21.80833	6075
21.81667	6067
21.82500	6058
21.83333	6046
21.84167	6031
21.85000	6014
21.85833	5995
21.86667	5973
21.87500	5947
21.88333	5919
21.89167	5890
21.90000	5860
21.90833	5830
21.91667	5799
21.92500	5767
21.93333	5735
21.94167	5700
21.95000	5664
21.95833	5623
21.96667	5582
21.97500	5538
21.98333	5492
21.99167	5445
22.00000	5396
22.00833	5346
22.01667	5293
22.02500	5241
22.03333	5192
22.04167	5147
22.05000	5104
22.05833	5061
22.06667	5015
22.07500	4964
22.08333	4909
22.09167	4854
22.10000	4800
22.10833	4748
22.11667	4696
22.12500	4644
22.13333	4592
22.14167	4539
22.15000	4487
22.15833	4438
22.16667	4391
22.17500	4346
22.18333	4301
22.19167	4256
22.20000	4209
22.20833	4163
22.21667	4117
22.22500	4070
22.23333	4025
22.24167	3980
22.25000	3936
22.25833	3893
22.26667	3850
22.27500	3807
22.28333	3764
22.29167	3723
22.30000	3684
22.30833	3648
22.31667	3615
22.32500	3582
22.33333	3549
22.34167	3514
22.35000	3480
22.35833	3446
22.36667	3414
22.37500	3383
22.38333	3354
22.39167	3326
22.40000	3296
22.40833	3266
22.41667	3238
22.42500	3211
22.43333	3186
22.44167	3164
22.45000	3143
22.45833	3122
22.46667	3102
22.47500	3084
22.48333	3067
22.49167	3052
22.50000	3036
22.50833	3021
22.51667	3006
22.52500	2992
22.53333	2981
22.54167	2970
22.55000	2958
22.55833	2945
22.56667	2931
22.57500	2918
22.58333	2906
22.59167	2895
22.60000	2885
22.60833	2875
22.61667	2864
22.62500	2852
22.63333	2842
22.64167	2835
22.65000	2829
22.65833	2823
22.66667	2817
22.67500	2809
22.68333	2799
22.69167	2788
22.70000	2776
22.70833	2766
22.71667	2759
22.72500	2754
22.73333	2753
22.74167	2755
22.75000	2756
22.75833	2757
22.76667	2756
22.77500	2756
22.78333	2758
22.79167	2759
22.80000	2759
22.80833	2758
22.81667	2756
22.82500	2752
22.83333	2749
22.84167	2746
22.85000	2743
22.85833	2741
22.86667	2740
22.87500	2740
22.88333	2740
22.89167	2739
22.90000	2738
22.90833	2737
22.91667	2736
22.92500	2736
22.93333	2737
22.94167	2738
22.95000	2739
22.95833	2740
22.96667	2740
22.97500	2740
22.98333	2741
22.99167	2743
23.00000	2744
23.00833	2746
23.01667	2747
23.02500	2748
23.03333	2747
23.04167	2743
23.05000	2740
23.05833	2737
23.06667	2735
23.07500	2736
23.08333	2740
23.09167	2743
23.10000	2745
23.10833	2747
23.11667	2751
23.12500	2758
23.13333	2764
23.14167	2769
23.15000	2772
23.15833	2771
23.16667	2770
23.17500	2768
23.18333	2767
23.19167	2765
23.20000	2764
23.20833	2762
23.21667	2762
23.22500	2765
23.23333	2770
23.24167	2777
23.25000	2783
23.25833	2789
23.26667	2794
23.27500	2798
23.28333	2801
23.29167	2802
23.30000	2803
23.30833	2803
23.31667	2801
23.32500	2798
23.33333	2797
23.34167	2797
23.35000	2798
23.35833	2801
23.36667	2803
23.37500	2806
23.38333	2810
23.39167	2815
23.40000	2821
23.40833	2827
23.41667	2833
23.42500	2837
23.43333	2840
23.44167	2844
23.45000	2847
23.45833	2850
23.46667	2853
23.47500	2855
23.48333	2856
23.49167	2855
23.50000	2856
23.50833	2857
23.51667	2859
23.52500	2861
23.53333	2862
23.54167	2862
23.55000	2862
23.55833	2864
23.56667	2867
23.57500	2872
23.58333	2877
23.59167	2881
23.60000	2884
23.60833	2886
23.61667	2888
23.62500	2892
23.63333	2896
23.64167	2900
23.65000	2904
23.65833	2906
23.66667	2907
23.67500	2907
23.68333	2908
23.69167	2909
23.70000	2910
23.70833	2910
23.71667	2909
23.72500	2905
23.73333	2900
23.74167	2896
23.75000	2893
23.75833	2894
23.76667	2897
23.77500	2898
23.78333	2899
23.79167	2897
23.80000	2894
23.80833	2891
23.81667	2889
23.82500	2888
23.83333	2887
23.84167	2884
23.85000	2880
23.85833	2875
23.86667	2869
23.87500	2865
23.88333	2860
23.89167	2855
23.90000	2849
23.90833	2843
23.91667	2837
23.92500	2832
23.93333	2827
23.94167	2820
23.95000	2813
23.95833	2806
23.96667	2800
23.97500	2795
23.98333	2791
23.99167	2787
24.00000	2783
24.00833	2778
24.01667	2771
24.02500	2763
24.03333	2755
24.04167	2745
24.05000	2736
24.05833	2728
24.06667	2720
24.07500	2712
24.08333	2703
24.09167	2692
24.10000	2681
24.10833	2669
24.11667	2659
24.12500	2651
24.13333	2644
24.14167	2639
24.15000	2636
24.15833	2633
24.16667	2629
24.17500	2622
24.18333	2614
24.19167	2603
24.20000	2591
24.20833	2579
24.21667	2569
24.22500	2561
24.23333	2554
24.24167	2547
24.25000	2538
24.25833	2526
24.26667	2513
24.27500	2500
24.28333	2488
24.29167	2479
24.30000	2473
24.30833	2469
24.31667	2463
24.32500	2456
24.33333	2447
24.34167	2438
24.35000	2428
24.35833	2419
24.36667	2409
24.37500	2398
24.38333	2387
24.39167	2378
24.40000	2371
24.40833	2366
24.41667	2361
24.42500	2355
24.43333	2347
24.44167	2337
24.45000	2326
24.45833	2314
24.46667	2302
24.47500	2290
24.48333	2278
24.49167	2268
24.50000	2259
24.50833	2250
24.51667	2242
24.52500	2233
24.53333	2226
24.54167	2220
24.55000	2214
24.55833	2209
24.56667	2201
24.57500	2189
24.58333	2174
24.59167	2158
24.60000	2142
24.60833	2129
24.61667	2118
24.62500	2109
24.63333	2102
24.64167	2095
24.65000	2087
24.65833	2078
24.66667	2068
24.67500	2057
24.68333	2046
24.69167	2035
24.70000	2025
24.70833	2015
24.71667	2004
24.72500	1994
24.73333	1985
24.74167	1978
24.75000	1971
24.75833	1963
24.76667	1954
24.77500	1943
24.78333	1930
24.79167	1916
24.80000	1903
24.80833	1891
24.81667	1880
24.82500	1871
24.83333	1861
24.84167	1851
24.85000	1840
24.85833	1827
24.86667	1814
24.87500	1801
24.88333	1788
24.89167	1774
24.90000	1758
24.90833	1742
24.91667	1728
24.92500	1715
24.93333	1706
24.94167	1698
24.95000	1691
24.95833	1682
24.96667	1672
24.97500	1662
24.98333	1652
24.99167	1643
25.00000	1636
25.00833	1629
25.01667	1619
25.02500	1607
25.03333	1592
25.04167	1575
25.05000	1558
25.05833	1543
25.06667	1530
25.07500	1521
25.08333	1514
25.09167	1508
25.10000	1502
25.10833	1495
25.11667	1488
25.12500	1480
25.13333	1472
25.14167	1464
25.15000	1456
25.15833	1446
25.16667	1437
25.17500	1427
25.18333	1416
25.19167	1406
25.20000	1393
25.20833	1382
25.21667	1372
25.22500	1365
25.23333	1359
25.24167	1354
25.25000	1348
25.25833	1341
25.26667	1333
25.27500	1325
25.28333	1319
25.29167	1315
25.30000	1311
25.30833	1308
25.31667	1303
25.32500	1299
25.33333	1293
25.34167	1288
25.35000	1283
25.35833	1280
25.36667	1279
25.37500	1276
25.38333	1272
25.39167	1266
25.40000	1259
25.40833	1252
25.41667	1247
25.42500	1242
25.43333	1239
25.44167	1236
25.45000	1235
25.45833	1235
25.46667	1236
25.47500	1236
25.48333	1233
25.49167	1228
25.50000	1222
25.50833	1216
25.51667	1211
25.52500	1208
25.53333	1207
25.54167	1207
25.55000	1208
25.55833	1206
25.56667	1204
25.57500	1203
25.58333	1202
25.59167	1201
25.60000	1198
25.60833	1195
25.61667	1192
25.62500	1190
25.63333	1188
25.64167	1189
25.65000	1190
25.65833	1191
25.66667	1191
25.67500	1190
25.68333	1191
25.69167	1191
25.70000	1190
25.70833	1189
25.71667	1187
25.72500	1185
25.73333	1181
25.74167	1177
25.75000	1173
25.75833	1169
25.76667	1166
25.77500	1167
25.78333	1169
25.79167	1170
25.80000	1170
25.80833	1169
25.81667	1166
25.82500	1163
25.83333	1159
25.84167	1155
25.85000	1150
25.85833	1144
25.86667	1139
25.87500	1137
25.88333	1137
25.89167	1138
25.90000	1139
25.90833	1140
25.91667	1140
25.92500	1139
25.93333	1138
25.94167	1138
25.95000	1139
25.95833	1138
25.96667	1136
25.97500	1132
25.98333	1127
25.99167	1121
26.00000	1114
26.00833	1108
26.01667	1104
26.02500	1102
26.03333	1103
26.04167	1104
26.05000	1104
26.05833	1101
26.06667	1097
26.07500	1092
26.08333	1087
26.09167	1083
26.10000	1081
26.10833	1081
26.11667	1081
26.12500	1081
26.13333	1080
26.14167	1076
26.15000	1072
26.15833	1069
26.16667	1067
26.17500	1067
26.18333	1068
26.19167	1069
26.20000	1068
26.20833	1066
26.21667	1065
26.22500	1064
26.23333	1063
26.24167	1062
26.25000	1060
26.25833	1056
26.26667	1052
26.27500	1048
26.28333	1044
26.29167	1042
26.30000	1042
26.30833	1042
26.31667	1042
26.32500	1041
26.33333	1037
26.34167	1031
26.35000	1026
26.35833	1022
26.36667	1021
26.37500	1023
26.38333	1025
26.39167	1027
26.40000	1026
26.40833	1024
26.41667	1022
26.42500	1022
26.43333	1022
26.44167	1022
26.45000	1022
26.45833	1021
26.46667	1020
26.47500	1020
26.48333	1020
26.49167	1022
26.50000	1024
26.50833	1027
26.51667	1030
26.52500	1033
26.53333	1036
26.54167	1037
26.55000	1038
26.55833	1038
26.56667	1036
26.57500	1033
26.58333	1030
26.59167	1028
26.60000	1028
26.60833	1029
26.61667	1030
26.62500	1031
26.63333	1032
26.64167	1033
26.65000	1034
26.65833	1034
26.66667	1034
26.67500	1034
26.68333	1036
26.69167	1039
26.70000	1044
26.70833	1048
26.71667	1051
26.72500	1055
26.73333	1058
26.74167	1061
26.75000	1064
26.75833	1066
26.76667	1068
26.77500	1068
26.78333	1066
26.79167	1065
26.80000	1065
26.80833	1067
26.81667	1069
26.82500	1073
26.83333	1074
26.84167	1072
26.85000	1069
26.85833	1066
26.86667	1063
26.87500	1061
26.88333	1060
26.89167	1060
26.90000	1059
26.90833	1058
26.91667	1057
26.92500	1057
26.93333	1059
26.94167	1060
26.95000	1062
26.95833	1062
26.96667	1061
26.97500	1061
26.98333	1062
26.99167	1064
27.00000	1065
27.00833	1066
27.01667	1066
27.02500	1064
27.03333	1062
27.04167	1061
27.05000	1062
27.05833	1065
27.06667	1067
27.07500	1068
27.08333	1067
27.09167	1064
27.10000	1059
27.10833	1054
27.11667	1051
27.12500	1049
27.13333	1050
27.14167	1050
27.15000	1050
27.15833	1049
27.16667	1047
27.17500	1044
27.18333	1041
27.19167	1040
27.20000	1040
27.20833	1041
27.21667	1043
27.22500	1044
27.23333	1044
27.24167	1042
27.25000	1040
27.25833	1039
27.26667	1038
27.27500	1036
27.28333	1034
27.29167	1031
27.30000	1028
27.30833	1025
27.31667	1023
27.32500	1023
27.33333	1023
27.34167	1022
27.35000	1021
27.35833	1021
27.36667	1020
27.37500	1018
27.38333	1015
27.39167	1012
27.40000	1009
27.40833	1008
27.41667	1008
27.42500	1008
27.43333	1008
27.44167	1006
27.45000	1003
27.45833	999
27.46667	994
27.47500	989
27.48333	985
27.49167	982
27.50000	981
27.50833	981
27.51667	981
27.52500	982
27.53333	983
27.54167	985
27.55000	986
27.55833	987
27.56667	988
27.57500	989
27.58333	989
27.59167	987
27.60000	984
27.60833	980
27.61667	978
27.62500	977
27.63333	977
27.64167	979
27.65000	980
27.65833	981
27.66667	981
27.67500	981
27.68333	981
27.69167	981
27.70000	979
27.70833	978
27.71667	978
27.72500	979
27.73333	980
27.74167	983
27.75000	985
27.75833	989
27.76667	992
27.77500	994
27.78333	995
27.79167	995
27.80000	993
27.80833	991
27.81667	990
27.82500	991
27.83333	994
27.84167	997
27.85000	1000
27.85833	1003
27.86667	1006
27.87500	1007
27.88333	1007
27.89167	1005
27.90000	1003
27.90833	1000
27.91667	999
27.92500	1000
27.93333	1003
27.94167	1007
27.95000	1013
27.95833	1019
27.96667	1023
27.97500	1025
27.98333	1025
27.99167	1024
28.00000	1024
28.00833	1027
28.01667	1033
28.02500	1041
28.03333	1050
28.04167	1056
28.05000	1061
28.05833	1063
28.06667	1064
28.07500	1062
28.08333	1060
28.09167	1058
28.10000	1057
28.10833	1058
28.11667	1060
28.12500	1063
28.13333	1066
28.14167	1068
28.15000	1069
28.15833	1068
28.16667	1067
28.17500	1069
28.18333	1073
28.19167	1077
28.20000	1079
28.20833	1080
28.21667	1079
28.22500	1076
28.23333	1075
28.24167	1076
28.25000	1079
28.25833	1084
28.26667	1090
28.27500	1096
28.28333	1101
28.29167	1104
28.30000	1106
28.30833	1107
28.31667	1107
28.32500	1107
28.33333	1107
28.34167	1107
28.35000	1106
28.35833	1103
28.36667	1101
28.37500	1098
28.38333	1095
28.39167	1092
28.40000	1091
28.40833	1092
28.41667	1095
28.42500	1099
28.43333	1102
28.44167	1102
28.45000	1100
28.45833	1098
28.46667	1096
28.47500	1098
28.48333	1104
28.49167	1109
28.50000	1113
28.50833	1115
28.51667	1115
28.52500	1113
28.53333	1113
28.54167	1114
28.55000	1117
28.55833	1120
28.56667	1124
28.57500	1127
28.58333	1128
28.59167	1127
28.60000	1125
28.60833	1123
28.61667	1121
28.62500	1118
28.63333	1116
28.64167	1114
28.65000	1113
28.65833	1115
28.66667	1119
28.67500	1124
28.68333	1129
28.69167	1134
28.70000	1140
28.70833	1147
28.71667	1152
28.72500	1154
28.73333	1155
28.74167	1156
28.75000	1158
28.75833	1160
28.76667	1164
28.77500	1167
28.78333	1167
28.79167	1166
28.80000	1166
28.80833	1165
28.81667	1166
28.82500	1167
28.83333	1170
28.84167	1173
28.85000	1175
28.85833	1177
28.86667	1177
28.87500	1177
28.88333	1175
28.89167	1173
28.90000	1174
28.90833	1176
28.91667	1179
28.92500	1183
28.93333	1186
28.94167	1190
28.95000	1193
28.95833	1197
28.96667	1201
28.97500	1203
28.98333	1203
28.99167	1202
29.00000	1202
29.00833	1204
29.01667	1208
29.02500	1214
29.03333	1219
29.04167	1226
29.05000	1232
29.05833	1238
29.06667	1241
29.07500	1243
29.08333	1243
29.09167	1244
29.10000	1248
29.10833	1254
29.11667	1259
29.12500	1264
29.13333	1266
29.14167	1267
29.15000	1268
29.15833	1272
29.16667	1280
29.17500	1288
29.18333	1297
29.19167	1305
29.20000	1313
29.20833	1321
29.21667	1329
29.22500	1338
29.23333	1346
29.24167	1353
29.25000	1359
29.25833	1364
29.26667	1369
29.27500	1373
29.28333	1378
29.29167	1383
29.30000	1388
29.30833	1394
29.31667	1401
29.32500	1409
29.33333	1419
29.34167	1431
29.35000	1444
29.35833	1455
29.36667	1464
29.37500	1474
29.38333	1484
29.39167	1494
29.40000	1505
29.40833	1516
29.41667	1528
29.42500	1541
29.43333	1556
29.44167	1573
29.45000	1589
29.45833	1606
29.46667	1623
29.47500	1641
29.48333	1658
29.49167	1677
29.50000	1697
29.50833	1717
29.51667	1736
29.52500	1755
29.53333	1774
29.54167	1796
29.55000	1819
29.55833	1844
29.56667	1870
29.57500	1896
29.58333	1922
29.59167	1950
29.60000	1979
29.60833	2010
29.61667	2043
29.62500	2078
29.63333	2113
29.64167	2148
29.65000	2183
29.65833	2220
29.66667	2257
29.67500	2297
29.68333	2338
29.69167	2381
29.70000	2427
29.70833	2474
29.71667	2525
29.72500	2577
29.73333	2631
29.74167	2687
29.75000	2745
29.75833	2806
29.76667	2870
29.77500	2934
29.78333	3001
29.79167	3066
29.80000	3133
29.80833	3201
29.81667	3272
29.82500	3346
29.83333	3421
29.84167	3499
29.85000	3577
29.85833	3658
29.86667	3741
29.87500	3825
29.88333	3914
29.89167	4001
29.90000	4092
29.90833	4182
29.91667	4276
29.92500	4371
29.93333	4464
29.94167	4559
29.95000	4651
29.95833	4746
29.96667	4841
29.97500	4938
29.98333	5037
29.99167	5135
30.00000	5235
30.00833	5333
30.01667	5430
30.02500	5526
30.03333	5618
30.04167	5710
30.05000	5798
30.05833	5890
30.06667	5981
30.07500	6073
30.08333	6167
30.09167	6259
30.10000	6351
30.10833	6442
30.11667	6533
30.12500	6623
30.13333	6710
30.14167	6796
30.15000	6877
30.15833	6956
30.16667	7033
30.17500	7107
30.18333	7180
30.19167	7247
30.20000	7310
30.20833	7369
30.21667	7424
30.22500	7475
30.23333	7524
30.24167	7570
30.25000	7611
30.25833	7649
30.26667	7682
30.27500	7712
30.28333	7738
30.29167	7762
30.30000	7784
30.30833	7805
30.31667	7822
30.32500	7837
30.33333	7847
30.34167	7854
30.35000	7855
30.35833	7850
30.36667	7839
30.37500	7823
30.38333	7801
30.39167	7777
30.40000	7749
30.40833	7719
30.41667	7686
30.42500	7651
30.43333	7614
30.44167	7574
30.45000	7531
30.45833	7485
30.46667	7436
30.47500	7384
30.48333	7329
30.49167	7274
30.50000	7216
30.50833	7157
30.51667	7094
30.52500	7028
30.53333	6960
30.54167	6888
30.55000	6818
30.55833	6748
30.56667	6679
30.57500	6607
30.58333	6530
30.59167	6451
30.60000	6366
30.60833	6282
30.61667	6199
30.62500	6117
30.63333	6037
30.64167	5955
30.65000	5875
30.65833	5793
30.66667	5712
30.67500	5630
30.68333	5547
30.69167	5464
30.70000	5378
30.70833	5294
30.71667	5210
30.72500	5127
30.73333	5048
30.74167	4968
30.75000	4892
30.75833	4814
30.76667	4738
30.77500	4661
30.78333	4583
30.79167	4506
30.80000	4428
30.80833	4351
30.81667	4273
30.82500	4196
30.83333	4122
30.84167	4048
30.85000	3978
30.85833	3909
30.86667	3842
30.87500	3777
30.88333	3712
30.89167	3648
30.90000	3584
30.90833	3521
30.91667	3456
30.92500	3391
30.93333	3331
30.94167	3272
30.95000	3219
30.95833	3168
30.96667	3118
30.97500	3066
30.98333	3012
30.99167	2958
31.00000	2904
31.00833	2852
31.01667	2803
31.02500	2757
31.03333	2712
31.04167	2667
31.05000	2625
31.05833	2583
31.06667	2542
31.07500	2505
31.08333	2469
31.09167	2434
31.10000	2398
31.10833	2362
31.11667	2324
31.12500	2286
31.13333	2250
31.14167	2216
31.15000	2184
31.15833	2153
31.16667	2123
31.17500	2095
31.18333	2067
31.19167	2041
31.20000	2016
31.20833	1990
31.21667	1963
31.22500	1935
31.23333	1907
31.24167	1879
31.25000	1851
31.25833	1825
31.26667	1800
31.27500	1775
31.28333	1751
31.29167	1729
31.30000	1710
31.30833	1692
31.31667	1675
31.32500	1659
31.33333	1643
31.34167	1626
31.35000	1609
31.35833	1592
31.36667	1576
31.37500	1560
31.38333	1543
31.39167	1527
31.40000	1512
31.40833	1499
31.41667	1485
31.42500	1471
31.43333	1456
31.44167	1440
31.45000	1425
31.45833	1410
31.46667	1397
31.47500	1384
31.48333	1372
31.49167	1361
31.50000	1352
31.50833	1344
31.51667	1334
31.52500	1324
31.53333	1314
31.54167	1303
31.55000	1294
31.55833	1286
31.56667	1279
31.57500	1272
31.58333	1264
31.59167	1254
31.60000	1242
31.60833	1230
31.61667	1218
31.62500	1206
31.63333	1197
31.64167	1189
31.65000	1183
31.65833	1179
31.66667	1177
31.67500	1175
31.68333	1171
31.69167	1166
31.70000	1159
31.70833	1153
31.71667	1146
31.72500	1140
31.73333	1135
31.74167	1130
31.75000	1125
31.75833	1119
31.76667	1113
31.77500	1107
31.78333	1101
31.79167	1095
31.80000	1091
31.80833	1088
31.81667	1085
31.82500	1082
31.83333	1078
31.84167	1074
31.85000	1071
31.85833	1069
31.86667	1066
31.87500	1064
31.88333	1061
31.89167	1059
31.90000	1059
31.90833	1060
31.91667	1063
31.92500	1066
31.93333	1071
31.94167	1076
31.95000	1081
31.95833	1087
31.96667	1093
31.97500	1099
31.98333	1104
31.99167	1107
32.00000	1109
32.00833	1108
32.01667	1108
32.02500	1108
32.03333	1109
32.04167	1113
32.05000	1118
32.05833	1123
32.06667	1130
32.07500	1137
32.08333	1147
32.09167	1157
32.10000	1168
32.10833	1178
32.11667	1189
32.12500	1200
32.13333	1213
32.14167	1227
32.15000	1242
32.15833	1256
32.16667	1270
32.17500	1284
32.18333	1300
32.19167	1317
32.20000	1336
32.20833	1355
32.21667	1372
32.22500	1389
32.23333	1409
32.24167	1432
32.25000	1458
32.25833	1487
32.26667	1514
32.27500	1539
32.28333	1561
32.29167	1584
32.30000	1610
32.30833	1640
32.31667	1675
32.32500	1714
32.33333	1755
32.34167	1798
32.35000	1839
32.35833	1878
32.36667	1915
32.37500	1953
32.38333	1992
32.39167	2032
32.40000	2074
32.40833	2117
32.41667	2161
32.42500	2208
32.43333	2257
32.44167	2311
32.45000	2366
32.45833	2425
32.46667	2486
32.47500	2550
32.48333	2616
32.49167	2681
32.50000	2749
32.50833	2816
32.51667	2885
32.52500	2958
32.53333	3032
32.54167	3112
32.55000	3191
32.55833	3273
32.56667	3357
32.57500	3442
32.58333	3531
32.59167	3621
32.60000	3717
32.60833	3813
32.61667	3911
32.62500	4008
32.63333	4104
32.64167	4201
32.65000	4298
32.65833	4398
32.66667	4501
32.67500	4606
32.68333	4717
32.69167	4828
32.70000	4944
32.70833	5060
32.71667	5177
32.72500	5295
32.73333	5410
32.74167	5526
32.75000	5638
32.75833	5753
32.76667	5867
32.77500	5982
32.78333	6100
32.79167	6216
32.80000	6335
32.80833	6450
32.81667	6565
32.82500	6679
32.83333	6791
32.84167	6906
32.85000	7020
32.85833	7137
32.86667	7254
32.87500	7365
32.88333	7474
32.89167	7575
32.90000	7674
32.90833	7769
32.91667	7864
32.92500	7959
32.93333	8051
32.94167	8143
32.95000	8230
32.95833	8315
32.96667	8397
32.97500	8478
32.98333	8557
32.99167	8630
33.00000	8698
33.00833	8759
33.01667	8815
33.02500	8866
33.03333	8912
33.04167	8957
33.05000	8996
33.05833	9031
33.06667	9061
33.07500	9087
33.08333	9111
33.09167	9131
33.10000	9147
33.10833	9160
33.11667	9168
33.12500	9172
33.13333	9172
33.14167	9168
33.15000	9160
33.15833	9146
33.16667	9129
33.17500	9107
33.18333	9080
33.19167	9049
33.20000	9013
33.20833	8975
33.21667	8932
33.22500	8885
33.23333	8836
33.24167	8785
33.25000	8731
33.25833	8674
33.26667	8613
33.27500	8549
33.28333	8480
33.29167	8410
33.30000	8337
33.30833	8262
33.31667	8186
33.32500	8106
33.33333	8023
33.34167	7932
33.35000	7841
33.35833	7746
33.36667	7652
33.37500	7559
33.38333	7466
33.39167	7373
33.40000	7276
33.40833	7177
33.41667	7076
33.42500	6972
33.43333	6870
33.44167	6766
33.45000	6664
33.45833	6559
33.46667	6455
33.47500	6352
33.48333	6250
33.49167	6152
33.50000	6055
33.50833	5960
33.51667	5864
33.52500	5766
33.53333	5666
33.54167	5562
33.55000	5460
33.55833	5357
33.56667	5257
33.57500	5159
33.58333	5061
33.59167	4966
33.60000	4869
33.60833	4773
33.61667	4678
33.62500	4583
33.63333	4491
33.64167	4400
33.65000	4311
33.65833	4223
33.66667	4136
33.67500	4053
33.68333	3971
33.69167	3893
33.70000	3815
33.70833	3739
33.71667	3661
33.72500	3582
33.73333	3507
33.74167	3431
33.75000	3359
33.75833	3288
33.76667	3218
33.77500	3149
33.78333	3080
33.79167	3012
33.80000	2945
33.80833	2881
33.81667	2820
33.82500	2761
33.83333	2707
33.84167	2653
33.85000	2601
33.85833	2546
33.86667	2490
33.87500	2434
33.88333	2378
33.89167	2326
33.90000	2276
33.90833	2228
33.91667	2181
33.92500	2134
33.93333	2090
33.94167	2047
33.95000	2005
33.95833	1963
33.96667	1919
33.97500	1874
33.98333	1828
33.99167	1784
34.00000	1742
34.00833	1703
34.01667	1667
34.02500	1632
34.03333	1597
34.04167	1561
34.05000	1526
34.05833	1491
34.06667	1457
34.07500	1425
34.08333	1393
34.09167	1362
34.10000	1333
34.10833	1305
34.11667	1279
34.12500	1254
34.13333	1229
34.14167	1204
34.15000	1179
34.15833	1155
34.16667	1132
34.17500	1110
34.18333	1087
34.19167	1064
34.20000	1041
34.20833	1019
34.21667	999
34.22500	980
34.23333	962
34.24167	943
34.25000	925
34.25833	907
34.26667	890
34.27500	872
34.28333	854
34.29167	836
34.30000	819
34.30833	803
34.31667	786
34.32500	771
34.33333	756
34.34167	742
34.35000	728
34.35833	712
34.36667	697
34.37500	681
34.38333	666
34.39167	654
34.40000	646
34.40833	639
34.41667	633
34.42500	626
34.43333	617
34.44167	605
34.45000	593
34.45833	580
34.46667	569
34.47500	560
34.48333	553
34.49167	545
34.50000	537
34.50833	529
34.51667	518
34.52500	507
34.53333	495
34.54167	484
34.55000	474
34.55833	465
34.56667	456
34.57500	449
34.58333	441
34.59167	435
34.60000	428
34.60833	422
34.61667	415
34.62500	408
34.63333	402
34.64167	396
34.65000	391
34.65833	385
34.66667	381
34.67500	378
34.68333	375
34.69167	372
34.70000	369
34.70833	365
34.71667	359
34.72500	352
34.73333	347
34.74167	343
34.75000	340
34.75833	335
34.76667	329
34.77500	322
34.78333	316
34.79167	311
34.80000	306
34.80833	303
34.81667	300
34.82500	297
34.83333	296
34.84167	295
34.85000	293
34.85833	289
34.86667	285
34.87500	282
34.88333	279
34.89167	277
34.90000	274
34.90833	270
34.91667	265
34.92500	260
34.93333	256
34.94167	255
34.95000	254
34.95833	252
34.96667	249
34.97500	245
34.98333	241
34.99167	239
35.00000	238
35.00833	239
35.01667	240
35.02500	242
35.03333	245
35.04167	247
35.05000	248
35.05833	248
35.06667	246
35.07500	244
35.08333	241
35.09167	237
35.10000	233
35.10833	230
35.11667	227
35.12500	224
35.13333	221
35.14167	217
35.15000	214
35.15833	213
35.16667	214
35.17500	216
35.18333	218
35.19167	220
35.20000	220
35.20833	219
35.21667	218
35.22500	216
35.23333	214
35.24167	212
35.25000	209
35.25833	205
35.26667	202
35.27500	198
35.28333	196
35.29167	195
35.30000	195
35.30833	196
35.31667	195
35.32500	194
35.33333	193
35.34167	193
35.35000	194
35.35833	195
35.36667	194
35.37500	192
35.38333	189
35.39167	185
35.40000	182
35.40833	179
35.41667	177
35.42500	176
35.43333	176
35.44167	174
35.45000	170
35.45833	164
35.46667	158
35.47500	153
35.48333	149
35.49167	148
35.50000	149
35.50833	151
35.51667	154
35.52500	156
35.53333	157
35.54167	156
35.55000	154
35.55833	151
35.56667	149
35.57500	147
35.58333	147
35.59167	146
35.60000	144
35.60833	141
35.61667	137
35.62500	132
35.63333	128
35.64167	125
35.65000	122
35.65833	119
35.66667	117
35.67500	116
35.68333	116
35.69167	118
35.70000	121
35.70833	123
35.71667	124
35.72500	123
35.73333	122
35.74167	119
35.75000	116
35.75833	111
35.76667	106
35.77500	102
35.78333	99
35.79167	98
35.80000	99
35.80833	100
35.81667	102
35.82500	104
35.83333	106
35.84167	107
35.85000	107
35.85833	107
35.86667	107
35.87500	106
35.88333	105
35.89167	103
35.90000	101
35.90833	100
35.91667	99
35.92500	100
35.93333	101
35.94167	103
35.95000	104
35.95833	105
35.96667	104
35.97500	102
35.98333	100
35.99167	98
36.00000	97
36.00833	97
36.01667	97
36.02500	95
36.03333	92
36.04167	89
36.05000	87
36.05833	88
36.06667	91
36.07500	92
36.08333	92
36.09167	89
36.10000	85
36.10833	82
36.11667	79
36.12500	77
36.13333	76
36.14167	76
36.15000	78
36.15833	82
36.16667	86
36.17500	89
36.18333	90
36.19167	89
36.20000	87
36.20833	85
36.21667	85
36.22500	87
36.23333	89
36.24167	90
36.25000	89
36.25833	87
36.26667	85
36.27500	84
36.28333	83
36.29167	84
36.30000	85
36.30833	86
36.31667	85
36.32500	84
36.33333	81
36.34167	79
36.35000	77
36.35833	75
36.36667	73
36.37500	72
36.38333	70
36.39167	70
36.40000	72
36.40833	75
36.41667	79
36.42500	83
36.43333	86
36.44167	88
36.45000	89
36.45833	89
36.46667	87
36.47500	83
36.48333	80
36.49167	78
36.50000	77
36.50833	77
36.51667	78
36.52500	78
36.53333	77
36.54167	76
36.55000	74
36.55833	71
36.56667	68
36.57500	67
36.58333	67
36.59167	68
36.60000	70
36.60833	71
36.61667	71
36.62500	70
36.63333	69
36.64167	69
36.65000	70
36.65833	69
36.66667	67
36.67500	63
36.68333	59
36.69167	57
36.70000	58
36.70833	61
36.71667	66
36.72500	72
36.73333	78
36.74167	82
36.75000	86
36.75833	87
36.76667	86
36.77500	84
36.78333	82
36.79167	80
36.80000	81
36.80833	84
36.81667	88
36.82500	92
36.83333	94
36.84167	94
36.85000	92
36.85833	89
36.86667	87
36.87500	86
36.88333	86
36.89167	87
36.90000	89
36.90833	90
36.91667	90
36.92500	89
36.93333	88
36.94167	89
36.95000	91
36.95833	91
36.96667	90
36.97500	89
36.98333	89
36.99167	91
37.00000	94
37.00833	97
37.01667	96
37.02500	94
37.03333	90
37.04167	86
37.05000	83
37.05833	81
37.06667	81
37.07500	83
37.08333	84
37.09167	86
37.10000	87
37.10833	88
37.11667	87
37.12500	85
37.13333	85
37.14167	86
37.15000	87
37.15833	86
37.16667	83
37.17500	80
37.18333	77
37.19167	75
37.20000	75
37.20833	78
37.21667	83
37.22500	90
37.23333	96
37.24167	102
37.25000	105
37.25833	104
37.26667	99
37.27500	93
37.28333	87
37.29167	81
37.30000	78
37.30833	77
37.31667	79
37.32500	83
37.33333	87
37.34167	90
37.35000	91
37.35833	87
37.36667	81
37.37500	76
37.38333	74
37.39167	73
37.40000	74
37.40833	74
37.41667	75
37.42500	76
37.43333	75
37.44167	73
37.45000	70
37.45833	68
37.46667	66
37.47500	66
37.48333	67
37.49167	69
37.50000	70
37.50833	71
37.51667	72
37.52500	73
37.53333	75
37.54167	77
37.55000	77
37.55833	74
37.56667	69
37.57500	63
37.58333	56
37.59167	52
37.60000	52
37.60833	55
37.61667	59
37.62500	64
37.63333	68
37.64167	70
37.65000	70
37.65833	70
37.66667	70
37.67500	69
37.68333	68
37.69167	66
37.70000	64
37.70833	62
37.71667	60
37.72500	59
37.73333	59
37.74167	59
37.75000	60
37.75833	60
37.76667	59
37.77500	59
37.78333	60
37.79167	61
37.80000	62
37.80833	62
37.81667	61
37.82500	60
37.83333	58
37.84167	57
37.85000	58
37.85833	62
37.86667	69
37.87500	76
37.88333	82
37.89167	85
37.90000	86
37.90833	85
37.91667	84
37.92500	83
37.93333	82
37.94167	80
37.95000	78
37.95833	76
37.96667	75
37.97500	73
37.98333	71
37.99167	69
38.00000	69
38.00833	69
38.01667	69
38.02500	68
38.03333	66
38.04167	64
38.05000	63
38.05833	62
38.06667	64
38.07500	66
38.08333	69
38.09167	70
38.10000	69
38.10833	65
38.11667	60
38.12500	55
38.13333	54
38.14167	54
38.15000	56
38.15833	57
38.16667	56
38.17500	55
38.18333	55
38.19167	55
38.20000	57
38.20833	60
38.21667	64
38.22500	68
38.23333	71
38.24167	73
38.25000	75
38.25833	75
38.26667	73
38.27500	72
38.28333	70
38.29167	69
38.30000	70
38.30833	71
38.31667	68
38.32500	63
38.33333	56
38.34167	49
38.35000	44
38.35833	43
38.36667	45
38.37500	49
38.38333	54
38.39167	58
38.40000	60
38.40833	60
38.41667	58
38.42500	56
38.43333	54
38.44167	54
38.45000	56
38.45833	58
38.46667	60
38.47500	61
38.48333	61
38.49167	59
38.50000	57
38.50833	55
38.51667	55
38.52500	55
38.53333	55
38.54167	55
38.55000	53
38.55833	49
38.56667	44
38.57500	40
38.58333	37
38.59167	37
38.60000	37
38.60833	38
38.61667	38
38.62500	39
38.63333	41
38.64167	44
38.65000	48
38.65833	49
38.66667	48
38.67500	45
38.68333	43
38.69167	41
38.70000	41
38.70833	42
38.71667	41
38.72500	40
38.73333	38
38.74167	38
38.75000	38
38.75833	39
38.76667	41
38.77500	44
38.78333	47
38.79167	48
38.80000	48
38.80833	46
38.81667	44
38.82500	42
38.83333	41
38.84167	41
38.85000	43
38.85833	44
38.86667	45
38.87500	45
38.88333	45
38.89167	47
38.90000	51
38.90833	55
38.91667	59
38.92500	63
38.93333	63
38.94167	61
38.95000	56
38.95833	51
38.96667	47
38.97500	44
38.98333	44
38.99167	44
39.00000	44
39.00833	44
39.01667	43
39.02500	41
39.03333	39
39.04167	36
39.05000	34
39.05833	32
39.06667	31
39.07500	32
39.08333	35
39.09167	38
39.10000	41
39.10833	42
39.11667	43
39.12500	42
39.13333	42
39.14167	43
39.15000	44
39.15833	46
39.16667	47
39.17500	48
39.18333	47
39.19167	44
39.20000	40
39.20833	36
39.21667	33
39.22500	32
39.23333	32
39.24167	33
39.25000	33
39.25833	33
39.26667	32
39.27500	32
39.28333	33
39.29167	36
39.30000	39
39.30833	42
39.31667	45
39.32500	48
39.33333	51
39.34167	54
39.35000	57
39.35833	61
39.36667	63
39.37500	62
39.38333	58
39.39167	54
39.40000	52
39.40833	53
39.41667	56
39.42500	61
39.43333	63
39.44167	63
39.45000	61
39.45833	59
39.46667	57
39.47500	55
39.48333	51
39.49167	47
39.50000	43
39.50833	40
39.51667	40
39.52500	42
39.53333	44
39.54167	45
39.55000	45
39.55833	43
39.56667	39
39.57500	36
39.58333	36
39.59167	38
39.60000	42
39.60833	45
39.61667	48
39.62500	49
39.63333	49
39.64167	48
39.65000	46
39.65833	45
39.66667	44
39.67500	43
39.68333	43
39.69167	44
39.70000	44
39.70833	45
39.71667	46
39.72500	46
39.73333	46
39.74167	46
39.75000	44
39.75833	43
39.76667	42
39.77500	42
39.78333	41
39.79167	40
39.80000	40
39.80833	40
39.81667	42
39.82500	44
39.83333	46
39.84167	46
39.85000	44
39.85833	38
39.86667	32
39.87500	27
39.88333	23
39.89167	21
39.90000	23
39.90833	26
39.91667	32
39.92500	37
39.93333	43
39.94167	49
39.95000	54
39.95833	58
39.96667	61
39.97500	62
39.98333	62
39.99167	61
40.00000	61
40.00833	61
40.01667	63
40.02500	67
40.03333	70
40.04167	71
40.05000	71
40.05833	68
40.06667	66
40.07500	65
40.08333	66
40.09167	67
40.10000	68
40.10833	70
40.11667	72
40.12500	76
40.13333	80
40.14167	86
40.15000	92
40.15833	98
40.16667	102
40.17500	107
40.18333	111
40.19167	114
40.20000	117
40.20833	120
40.21667	125
40.22500	131
40.23333	138
40.24167	147
40.25000	154
40.25833	159
40.26667	162
40.27500	163
40.28333	164
40.29167	166
40.30000	172
40.30833	182
40.31667	195
40.32500	210
40.33333	222
40.34167	233
40.35000	242
40.35833	251
40.36667	261
40.37500	269
40.38333	278
40.39167	286
40.40000	296
40.40833	307
40.41667	319
40.42500	332
40.43333	344
40.44167	354
40.45000	364
40.45833	374
40.46667	385
40.47500	398
40.48333	411
40.49167	424
40.50000	437
40.50833	449
40.51667	463
40.52500	479
40.53333	498
40.54167	522
40.55000	545
40.55833	566
40.56667	582
40.57500	594
40.58333	601
40.59167	608
40.60000	618
40.60833	630
40.61667	643
40.62500	657
40.63333	671
40.64167	687
40.65000	705
40.65833	724
40.66667	742
40.67500	759
40.68333	774
40.69167	788
40.70000	802
40.70833	816
40.71667	829
40.72500	842
40.73333	853
40.74167	862
40.75000	871
40.75833	879
40.76667	887
40.77500	896
40.78333	907
40.79167	918
40.80000	929
40.80833	939
40.81667	948
40.82500	957
40.83333	965
40.84167	975
40.85000	984
40.85833	992
40.86667	998
40.87500	1001
40.88333	1001
40.89167	999
40.90000	999
40.90833	999
40.91667	1002
40.92500	1004
40.93333	1004
40.94167	1001
40.95000	997
40.95833	994
40.96667	991
40.97500	989
40.98333	988
40.99167	986
41.00000	984
41.00833	982
41.01667	979
41.02500	975
41.03333	971
41.04167	965
41.05000	960
41.05833	955
41.06667	951
41.07500	947
41.08333	941
41.09167	932
41.10000	920
41.10833	906
41.11667	893
41.12500	882
41.13333	873
41.14167	864
41.15000	856
41.15833	845
41.16667	833
41.17500	822
41.18333	812
41.19167	803
41.20000	793
41.20833	783
41.21667	772
41.22500	760
41.23333	747
41.24167	734
41.25000	720
41.25833	705
41.26667	691
41.27500	677
41.28333	665
41.29167	655
41.30000	646
41.30833	639
41.31667	632
41.32500	626
41.33333	618
41.34167	608
41.35000	597
41.35833	583
41.36667	569
41.37500	555
41.38333	542
41.39167	529
41.40000	516
41.40833	505
41.41667	494
41.42500	483
41.43333	474
41.44167	464
41.45000	455
41.45833	447
41.46667	441
41.47500	435
41.48333	430
41.49167	422
41.50000	411
41.50833	399
41.51667	388
41.52500	377
41.53333	367
41.54167	358
41.55000	350
41.55833	341
41.56667	331
41.57500	322
41.58333	313
41.59167	306
41.60000	297
41.60833	289
41.61667	280
41.62500	273
41.63333	267
41.64167	261
41.65000	255
41.65833	249
41.66667	242
41.67500	235
41.68333	229
41.69167	223
41.70000	217
41.70833	212
41.71667	206
41.72500	200
41.73333	194
41.74167	189
41.75000	183
41.75833	178
41.76667	173
41.77500	169
41.78333	166
41.79167	162
41.80000	159
41.80833	157
41.81667	155
41.82500	155
41.83333	154
41.84167	152
41.85000	149
41.85833	145
41.86667	140
41.87500	135
41.88333	131
41.89167	125
41.90000	119
41.90833	114
41.91667	109
41.92500	105
41.93333	102
41.94167	100
41.95000	98
41.95833	95
41.96667	92
41.97500	90
41.98333	88
41.99167	86
42.00000	85
42.00833	83
42.01667	81
42.02500	79
42.03333	78
42.04167	78
42.05000	78
42.05833	78
42.06667	76
42.07500	73
42.08333	68
42.09167	64
42.10000	62
42.10833	61
42.11667	62
42.12500	63
42.13333	64
42.14167	64
42.15000	63
42.15833	63
42.16667	63
42.17500	63
42.18333	64
42.19167	65
42.20000	66
42.20833	65
42.21667	62
42.22500	57
42.23333	51
42.24167	45
42.25000	39
42.25833	36
42.26667	34
42.27500	34
42.28333	35
42.29167	35
42.30000	35
42.30833	34
42.31667	32
42.32500	30
42.33333	28
42.34167	26
42.35000	24
42.35833	25
42.36667	28
42.37500	31
42.38333	32
42.39167	30
42.40000	25
42.40833	22
42.41667	19
42.42500	19
42.43333	19
42.44167	19
42.45000	19
42.45833	17
42.46667	16
42.47500	15
42.48333	15
42.49167	15
42.50000	14
42.50833	12
42.51667	11
42.52500	10
42.53333	11
42.54167	12
42.55000	15
42.55833	20
42.56667	25
42.57500	29
42.58333	31
42.59167	32
42.60000	29
42.60833	24
42.61667	21
42.62500	19
42.63333	19
42.64167	19
42.65000	18
42.65833	17
42.66667	15
42.67500	13
42.68333	11
42.69167	11
42.70000	14
42.70833	19
42.71667	24
42.72500	27
42.73333	28
42.74167	24
42.75000	20
42.75833	18
42.76667	18
42.77500	20
42.78333	23
42.79167	24
42.80000	23
42.80833	21
42.81667	20
42.82500	20
42.83333	22
42.84167	24
42.85000	25
42.85833	25
42.86667	25
42.87500	24
42.88333	23
42.89167	23
42.90000	22
42.90833	20
42.91667	19
42.92500	18
42.93333	17
42.94167	16
42.95000	15
42.95833	14
42.96667	14
42.97500	15
42.98333	18
42.99167	23
43.00000	29
43.00833	34
43.01667	36
43.02500	34
43.03333	30
43.04167	25
43.05000	21
43.05833	17
43.06667	14
43.07500	12
43.08333	10
43.09167	8
43.10000	7
43.10833	7
43.11667	7
43.12500	8
43.13333	10
43.14167	13
43.15000	16
43.15833	19
43.16667	21
43.17500	23
43.18333	23
43.19167	21
43.20000	17
43.20833	13
43.21667	8
43.22500	5
43.23333	5
43.24167	8
43.25000	13
43.25833	18
43.26667	22
43.27500	25
43.28333	25
43.29167	25
43.30000	25
43.30833	24
43.31667	22
43.32500	17
43.33333	14
43.34167	12
43.35000	12
43.35833	14
43.36667	18
43.37500	21
43.38333	24
43.39167	26
43.40000	25
43.40833	22
43.41667	18
43.42500	15
43.43333	12
43.44167	10
43.45000	8
43.45833	8
43.46667	9
43.47500	11
43.48333	15
43.49167	20
43.50000	24
43.50833	27
43.51667	29
43.52500	29
43.53333	27
43.54167	24
43.55000	21
43.55833	19
43.56667	18
43.57500	18
43.58333	18
43.59167	18
43.60000	16
43.60833	13
43.61667	10
43.62500	9
43.63333	9
43.64167	12
43.65000	16
43.65833	20
43.66667	24
43.67500	26
43.68333	25
43.69167	23
43.70000	20
43.70833	18
43.71667	17
43.72500	17
43.73333	17
43.74167	16
43.75000	16
43.75833	16
43.76667	16
43.77500	18
43.78333	19
43.79167	20
43.80000	20
43.80833	20
43.81667	21
43.82500	23
43.83333	25
43.84167	24
43.85000	22
43.85833	19
43.86667	16
43.87500	14
43.88333	14
43.89167	14
43.90000	14
43.90833	12
43.91667	9
43.92500	5
43.93333	2
43.94167	2
43.95000	4
43.95833	8
43.96667	12
43.97500	16
43.98333	17
43.99167	15
44.00000	13
44.00833	10
44.01667	9
44.02500	9
44.03333	11
44.04167	11
44.05000	11
44.05833	11
44.06667	12
44.07500	14
44.08333	15
44.09167	17
44.10000	17
44.10833	15
44.11667	13
44.12500	10
44.13333	6
44.14167	2
44.15000	-2
44.15833	-2
44.16667	-0
44.17500	4
44.18333	10
44.19167	14
44.20000	16
44.20833	16
44.21667	14
44.22500	11
44.23333	7
44.24167	2
44.25000	-2
44.25833	-4
44.26667	-3
44.27500	-0
44.28333	4
44.29167	8
44.30000	10
44.30833	10
44.31667	9
44.32500	7
44.33333	5
44.34167	3
44.35000	2
44.35833	0
44.36667	-1
44.37500	-2
44.38333	-1
44.39167	-1
44.40000	0
44.40833	1
44.41667	1
44.42500	-0
44.43333	-2
44.44167	-3
44.45000	-4
44.45833	-4
44.46667	-2
44.47500	-1
44.48333	-1
44.49167	-1
44.50000	0
44.50833	3
44.51667	7
44.52500	13
44.53333	16
44.54167	17
44.55000	14
44.55833	9
44.56667	3
44.57500	-2
44.58333	-6
44.59167	-9
44.60000	-12
44.60833	-14
44.61667	-16
44.62500	-17
44.63333	-17
44.64167	-15
44.65000	-13
44.65833	-11
44.66667	-10
44.67500	-10
44.68333	-10
44.69167	-11
44.70000	-11
44.70833	-10
44.71667	-8
44.72500	-7
44.73333	-6
44.74167	-5
44.75000	-5
44.75833	-4
44.76667	-3
44.77500	-3
44.78333	-4
44.79167	-5
44.80000	-5
44.80833	-5
44.81667	-4
44.82500	-3
44.83333	-3
44.84167	-2
44.85000	0
44.85833	3
44.86667	6
44.87500	9
44.88333	10
44.89167	10
44.90000	8
44.90833	5
44.91667	2
44.92500	-1
44.93333	-3
44.94167	-3
44.95000	-2
44.95833	0
44.96667	2
44.97500	2
44.98333	0
44.99167	-1
45.00000	-1
45.00833	1
45.01667	4
45.02500	9
45.03333	12
45.04167	13
45.05000	13
45.05833	13
45.06667	12
45.07500	11
45.08333	12
45.09167	13
45.10000	14
45.10833	12
45.11667	9
45.12500	5
45.13333	3
45.14167	2
45.15000	4
45.15833	6
45.16667	8
45.17500	8
45.18333	5
45.19167	2
45.20000	0
45.20833	0
45.21667	2
45.22500	5
45.23333	6
45.24167	6
45.25000	4
45.25833	4
45.26667	4
45.27500	4
45.28333	4
45.29167	5
45.30000	5
45.30833	5
45.31667	3
45.32500	-0
45.33333	-5
45.34167	-10
45.35000	-13
45.35833	-12
45.36667	-9
45.37500	-6
45.38333	-5
45.39167	-5
45.40000	-6
45.40833	-7
45.41667	-7
45.42500	-6
45.43333	-5
45.44167	-5
45.45000	-5
45.45833	-4
45.46667	-2
45.47500	-0
45.48333	2
45.49167	4
45.50000	5
45.50833	6
45.51667	6
45.52500	7
45.53333	9
45.54167	12
45.55000	14
45.55833	15
45.56667	13
45.57500	11
45.58333	9
45.59167	8
45.60000	9
45.60833	12
45.61667	14
45.62500	16
45.63333	15
45.64167	11
45.65000	7
45.65833	4
45.66667	2
45.67500	2
45.68333	2
45.69167	2
45.70000	2
45.70833	1
45.71667	-1
45.72500	-5
45.73333	-10
45.74167	-15
45.75000	-18
45.75833	-17
45.76667	-14
45.77500	-9
45.78333	-2
45.79167	4
45.80000	8
45.80833	10
45.81667	10
45.82500	10
45.83333	9
45.84167	7
45.85000	6
45.85833	4
45.86667	4
45.87500	5
45.88333	7
45.89167	9
45.90000	7
45.90833	3
45.91667	-0
45.92500	-3
45.93333	-5
45.94167	-5
45.95000	-4
45.95833	-5
45.96667	-5
45.97500	-5
45.98333	-4
45.99167	-0
46.00000	6
46.00833	12
46.01667	18
46.02500	23
46.03333	23
46.04167	18
46.05000	10
46.05833	2
46.06667	-6
46.07500	-10
46.08333	-10
46.09167	-8
46.10000	-7
46.10833	-6
46.11667	-8
46.12500	-12
46.13333	-15
46.14167	-16
46.15000	-15
46.15833	-12
46.16667	-7
46.17500	-4
46.18333	-3
46.19167	-2
46.20000	-1
46.20833	-0
46.21667	1
46.22500	4
46.23333	6
46.24167	8
46.25000	10
46.25833	10
46.26667	9
46.27500	7
46.28333	5
46.29167	5
46.30000	6
46.30833	8
46.31667	7
46.32500	4
46.33333	-1
46.34167	-8
46.35000	-13
46.35833	-16
46.36667	-15
46.37500	-12
46.38333	-8
46.39167	-3
46.40000	0
46.40833	3
46.41667	5
46.42500	5
46.43333	3
46.44167	-0
46.45000	-3
46.45833	-5
46.46667	-3
46.47500	1
46.48333	5
46.49167	9
46.50000	11
46.50833	10
46.51667	7
46.52500	3
46.53333	-2
46.54167	-6
46.55000	-10
46.55833	-13
46.56667	-15
46.57500	-17
46.58333	-17
46.59167	-16
46.60000	-13
46.60833	-10
46.61667	-6
46.62500	-3
46.63333	-2
46.64167	-3
46.65000	-4
46.65833	-5
46.66667	-4
46.67500	-3
46.68333	-1
46.69167	2
46.70000	3
46.70833	5
46.71667	6
46.72500	8
46.73333	9
46.74167	8
46.75000	5
46.75833	0
46.76667	-5
46.77500	-10
46.78333	-14
46.79167	-16
46.80000	-15
46.80833	-13
46.81667	-11
46.82500	-10
46.83333	-11
46.84167	-13
46.85000	-16
46.85833	-18
46.86667	-19
46.87500	-19
46.88333	-19
46.89167	-20
46.90000	-20
46.90833	-20
46.91667	-19
46.92500	-18
46.93333	-16
46.94167	-14
46.95000	-12
46.95833	-11
46.96667	-10
46.97500	-11
46.98333	-11
46.99167	-12
47.00000	-13
47.00833	-14
47.01667	-15
47.02500	-17
47.03333	-18
47.04167	-19
47.05000	-20
47.05833	-22
47.06667	-24
47.07500	-25
47.08333	-24
47.09167	-21
47.10000	-17
47.10833	-13
47.11667	-10
47.12500	-6
47.13333	-2
47.14167	1
47.15000	3
47.15833	3
47.16667	2
47.17500	-1
47.18333	-5
47.19167	-8
47.20000	-10
47.20833	-12
47.21667	-15
47.22500	-17
47.23333	-18
47.24167	-17
47.25000	-15
47.25833	-11
47.26667	-6
47.27500	-3
47.28333	-1
47.29167	-1
47.30000	0
47.30833	1
47.31667	2
47.32500	1
47.33333	-1
47.34167	-4
47.35000	-6
47.35833	-7
47.36667	-7
47.37500	-7
47.38333	-7
47.39167	-8
47.40000	-9
47.40833	-10
47.41667	-10
47.42500	-8
47.43333	-6
47.44167	-5
47.45000	-5
47.45833	-5
47.46667	-4
47.47500	-1
47.48333	3
47.49167	8
47.50000	14
47.50833	19
47.51667	22
47.52500	21
47.53333	17
47.54167	11
47.55000	5
47.55833	1
47.56667	-1
47.57500	-0
47.58333	1
47.59167	4
47.60000	5
47.60833	6
47.61667	5
47.62500	4
47.63333	2
47.64167	-1
47.65000	-3
47.65833	-5
47.66667	-5
47.67500	-3
47.68333	-0
47.69167	5
47.70000	10
47.70833	15
47.71667	16
47.72500	14
47.73333	10
47.74167	4
47.75000	-3
47.75833	-9
47.76667	-14
47.77500	-17
47.78333	-17
47.79167	-15
47.80000	-10
47.80833	-5
47.81667	-1
47.82500	-1
47.83333	-2
47.84167	-4
47.85000	-7
47.85833	-9
47.86667	-10
47.87500	-10
47.88333	-8
47.89167	-6
47.90000	-4
47.90833	-2
47.91667	-2
47.92500	-4
47.93333	-5
47.94167	-6
47.95000	-6
47.95833	-5
47.96667	-3
47.97500	-1
47.98333	-1
47.99167	-1
48.00000	-1
48.00833	-2
48.01667	-2
48.02500	-2
48.03333	-1
48.04167	0
48.05000	2
48.05833	5
48.06667	8
48.07500	11
48.08333	13
48.09167	15
48.10000	15
48.10833	13
48.11667	11
48.12500	8
48.13333	4
48.14167	0
48.15000	-3
48.15833	-5
48.16667	-6
48.17500	-4
48.18333	-1
48.19167	1
48.20000	-1
48.20833	-4
48.21667	-8
48.22500	-10
48.23333	-8
48.24167	-3
48.25000	4
48.25833	9
48.26667	12
48.27500	13
48.28333	12
48.29167	10
48.30000	8
48.30833	6
48.31667	3
48.32500	-1
48.33333	-6
48.34167	-11
48.35000	-14
48.35833	-15
48.36667	-12
48.37500	-7
48.38333	-1
48.39167	4
48.40000	8
48.40833	10
48.41667	11
48.42500	11
48.43333	10
48.44167	10
48.45000	9
48.45833	6
48.46667	2
48.47500	-4
48.48333	-9
48.49167	-12
48.50000	-11
48.50833	-7
48.51667	-4
48.52500	-3
48.53333	-3
48.54167	-4
48.55000	-5
48.55833	-5
48.56667	-3
48.57500	-2
48.58333	-0
48.59167	2
48.60000	4
48.60833	6
48.61667	9
48.62500	11
48.63333	12
48.64167	11
48.65000	10
48.65833	8
48.66667	7
48.67500	5
48.68333	3
48.69167	2
48.70000	0
48.70833	-1
48.71667	-3
48.72500	-4
48.73333	-6
48.74167	-5
48.75000	-3
48.75833	-0
48.76667	3
48.77500	4
48.78333	3
48.79167	1
48.80000	-1
48.80833	-3
48.81667	-4
48.82500	-5
48.83333	-5
48.84167	-4
48.85000	-3
48.85833	-2
48.86667	-1
48.87500	-2
48.88333	-4
48.89167	-5
48.90000	-7
48.90833	-7
48.91667	-8
48.92500	-8
48.93333	-9
48.94167	-12
48.95000	-14
48.95833	-16
48.96667	-16
48.97500	-17
48.98333	-17
48.99167	-17
49.00000	-18
49.00833	-18
49.01667	-18
49.02500	-17
49.03333	-17
49.04167	-16
49.05000	-14
49.05833	-11
49.06667	-6
49.07500	-0
49.08333	5
49.09167	9
49.10000	11
49.10833	10
49.11667	9
49.12500	6
49.13333	3
49.14167	-2
49.15000	-6
49.15833	-7
49.16667	-6
49.17500	-2
49.18333	3
49.19167	6
49.20000	6
49.20833	4
49.21667	2
49.22500	1
49.23333	2
49.24167	3
49.25000	3
49.25833	0
49.26667	-3
49.27500	-7
49.28333	-9
49.29167	-9
49.30000	-7
49.30833	-4
49.31667	-1
49.32500	1
49.33333	1
49.34167	-0
49.35000	-3
49.35833	-6
49.36667	-9
49.37500	-13
49.38333	-15
49.39167	-16
49.40000	-18
49.40833	-18
49.41667	-17
49.42500	-15
49.43333	-12
49.44167	-9
49.45000	-6
49.45833	-5
49.46667	-5
49.47500	-4
49.48333	-1
49.49167	2
49.50000	4
49.50833	6
49.51667	6
49.52500	6
49.53333	5
49.54167	3
49.55000	0
49.55833	-4
49.56667	-8
49.57500	-12
49.58333	-15
49.59167	-17
49.60000	-18
49.60833	-16
49.61667	-14
49.62500	-11
49.63333	-8
49.64167	-6
49.65000	-6
49.65833	-5
49.66667	-5
49.67500	-6
49.68333	-9
49.69167	-14
49.70000	-20
49.70833	-25
49.71667	-26
49.72500	-24
49.73333	-20
49.74167	-14
49.75000	-8
49.75833	-3
49.76667	0
49.77500	1
49.78333	-2
49.79167	-7
49.80000	-14
49.80833	-19
49.81667	-20
49.82500	-16
49.83333	-12
49.84167	-7
49.85000	-5
49.85833	-6
49.86667	-8
49.87500	-8
49.88333	-6
49.89167	-3
49.90000	-1
49.90833	1
49.91667	1
49.92500	0
49.93333	-2
49.94167	-6
49.95000	-10
49.95833	-14
49.96667	-19
49.97500	-21
49.98333	-21
49.99167	-20
50.00000	-20
50.00833	-18
50.01667	-15
50.02500	-9
50.03333	-4
50.04167	1
50.05000	4
50.05833	4
50.06667	3
50.07500	2
50.08333	1
50.09167	2
50.10000	2
50.10833	1
50.11667	0
50.12500	0
50.13333	-1
50.14167	-2
50.15000	-4
50.15833	-6
50.16667	-8
50.17500	-10
50.18333	-11
50.19167	-11
50.20000	-12
50.20833	-12
50.21667	-11
50.22500	-9
50.23333	-6
50.24167	-4
50.25000	-2
50.25833	-0
50.26667	2
50.27500	4
50.28333	7
50.29167	7
50.30000	5
50.30833	1
50.31667	-2
50.32500	-3
50.33333	-1
50.34167	4
50.35000	9
50.35833	14
50.36667	17
50.37500	18
50.38333	18
50.39167	17
50.40000	17
50.40833	18
50.41667	20
50.42500	22
50.43333	25
50.44167	28
50.45000	32
50.45833	35
50.46667	37
50.47500	37
50.48333	36
50.49167	32
50.50000	27
50.50833	23
50.51667	21
50.52500	20
50.53333	23
50.54167	29
50.55000	35
50.55833	40
50.56667	43
50.57500	46
50.58333	49
50.59167	51
50.60000	54
50.60833	56
50.61667	57
50.62500	57
50.63333	56
50.64167	56
50.65000	55
50.65833	53
50.66667	50
50.67500	49
50.68333	49
50.69167	51
50.70000	53
50.70833	55
50.71667	58
50.72500	61
50.73333	65
50.74167	70
50.75000	75
50.75833	78
50.76667	81
50.77500	83
50.78333	83
50.79167	80
50.80000	76
50.80833	70
50.81667	66
50.82500	64
50.83333	65
50.84167	67
50.85000	68
50.85833	69
50.86667	68
50.87500	67
50.88333	68
50.89167	68
50.90000	68
50.90833	67
50.91667	67
50.92500	67
50.93333	68
50.94167	71
50.95000	73
50.95833	75
50.96667	75
50.97500	74
50.98333	70
50.99167	66
51.00000	62
51.00833	59
51.01667	57
51.02500	58
51.03333	61
51.04167	66
51.05000	69
51.05833	70
51.06667	69
51.07500	67
51.08333	65
51.09167	65
51.10000	67
51.10833	70
51.11667	74
51.12500	77
51.13333	79
51.14167	82
51.15000	83
51.15833	84
51.16667	83
51.17500	83
51.18333	82
51.19167	82
51.20000	83
51.20833	83
51.21667	84
51.22500	83
51.23333	83
51.24167	82
51.25000	81
51.25833	80
51.26667	80
51.27500	81
51.28333	80
51.29167	78
51.30000	75
51.30833	71
51.31667	68
51.32500	66
51.33333	63
51.34167	62
51.35000	60
51.35833	59
51.36667	57
51.37500	56
51.38333	57
51.39167	58
51.40000	58
51.40833	57
51.41667	53
51.42500	50
51.43333	47
51.44167	46
51.45000	47
51.45833	50
51.46667	52
51.47500	52
51.48333	50
51.49167	46
51.50000	42
51.50833	37
51.51667	32
51.52500	30
51.53333	28
51.54167	30
51.55000	32
51.55833	35
51.56667	37
51.57500	39
51.58333	39
51.59167	38
51.60000	37
51.60833	35
51.61667	34
51.62500	34
51.63333	35
51.64167	37
51.65000	39
51.65833	39
51.66667	37
51.67500	33
51.68333	29
51.69167	26
51.70000	24
51.70833	23
51.71667	24
51.72500	26
51.73333	26
51.74167	26
51.75000	25
51.75833	25
51.76667	25
51.77500	25
51.78333	23
51.79167	20
51.80000	18
51.80833	17
51.81667	16
51.82500	16
51.83333	13
51.84167	9
51.85000	4
51.85833	0
51.86667	-1
51.87500	2
51.88333	7
51.89167	12
51.90000	16
51.90833	17
51.91667	18
51.92500	17
51.93333	15
51.94167	11
51.95000	6
51.95833	1
51.96667	-3
51.97500	-5
51.98333	-4
51.99167	-2
52.00000	-1
52.00833	-1
52.01667	-2
52.02500	-3
52.03333	-4
52.04167	-4
52.05000	-4
52.05833	-4
52.06667	-5
52.07500	-7
52.08333	-7
52.09167	-7
52.10000	-7
52.10833	-7
52.11667	-6
52.12500	-5
52.13333	-4
52.14167	-3
52.15000	-1
52.15833	-0
52.16667	1
52.17500	2
52.18333	3
52.19167	4
52.20000	5
52.20833	4
52.21667	4
52.22500	4
52.23333	5
52.24167	5
52.25000	5
52.25833	4
52.26667	2
52.27500	-0
52.28333	-3
52.29167	-7
52.30000	-11
52.30833	-15
52.31667	-17
52.32500	-17
52.33333	-16
52.34167	-14
52.35000	-12
52.35833	-10
52.36667	-8
52.37500	-7
52.38333	-8
52.39167	-9
52.40000	-11
52.40833	-14
52.41667	-16
52.42500	-18
52.43333	-17
52.44167	-14
52.45000	-9
52.45833	-6
52.46667	-6
52.47500	-8
52.48333	-12
52.49167	-16
52.50000	-18
52.50833	-19
52.51667	-19
52.52500	-18
52.53333	-16
52.54167	-13
52.55000	-10
52.55833	-10
52.56667	-13
52.57500	-18
52.58333	-23
52.59167	-27
52.60000	-29
52.60833	-29
52.61667	-28
52.62500	-26
52.63333	-24
52.64167	-22
52.65000	-18
52.65833	-16
52.66667	-13
52.67500	-10
52.68333	-8
52.69167	-5
52.70000	-4
52.70833	-2
52.71667	-1
52.72500	-0
52.73333	0
52.74167	1
52.75000	3
52.75833	6
52.76667	8
52.77500	10
52.78333	9
52.79167	5
52.80000	0
52.80833	-6
52.81667	-10
52.82500	-13
52.83333	-13
52.84167	-11
52.85000	-7
52.85833	-5
52.86667	-2
52.87500	-0
52.88333	1
52.89167	2
52.90000	1
52.90833	-0
52.91667	-4
52.92500	-9
52.93333	-13
52.94167	-18
52.95000	-23
52.95833	-26
52.96667	-28
52.97500	-29
52.98333	-28
52.99167	-27
53.00000	-25
53.00833	-23
53.01667	-20
53.02500	-18
53.03333	-16
53.04167	-16
53.05000	-16
53.05833	-18
53.06667	-19
53.07500	-19
53.08333	-17
53.09167	-15
53.10000	-12
53.10833	-9
53.11667	-6
53.12500	-3
53.13333	-2
53.14167	-1
53.15000	-2
53.15833	-4
53.16667	-5
53.17500	-5
53.18333	-3
53.19167	-2
53.20000	-2
53.20833	-2
53.21667	-4
53.22500	-5
53.23333	-6
53.24167	-7
53.25000	-6
53.25833	-6
53.26667	-6
53.27500	-7
53.28333	-8
53.29167	-10
53.30000	-14
53.30833	-18
53.31667	-20
53.32500	-20
53.33333	-18
53.34167	-15
53.35000	-12
53.35833	-11
53.36667	-11
53.37500	-10
53.38333	-8
53.39167	-5
53.40000	-4
53.40833	-3
53.41667	-3
53.42500	-3
53.43333	-3
53.44167	-2
53.45000	-0
53.45833	-0
53.46667	-1
53.47500	-2
53.48333	-2
53.49167	-1
53.50000	-1
53.50833	-2
53.51667	-5
53.52500	-7
53.53333	-9
53.54167	-9
53.55000	-8
53.55833	-6
53.56667	-3
53.57500	-1
53.58333	1
53.59167	2
53.60000	3
53.60833	3
53.61667	5
53.62500	8
53.63333	10
53.64167	12
53.65000	14
53.65833	14
53.66667	13
53.67500	10
53.68333	7
53.69167	3
53.70000	-3
53.70833	-7
53.71667	-8
53.72500	-7
53.73333	-4
53.74167	-1
53.75000	2
53.75833	2
53.76667	1
53.77500	1
53.78333	3
53.79167	7
53.80000	13
53.80833	20
53.81667	26
53.82500	31
53.83333	35
53.84167	38
53.85000	38
53.85833	38
53.86667	39
53.87500	39
53.88333	39
53.89167	40
53.90000	40
53.90833	40
53.91667	42
53.92500	46
53.93333	50
53.94167	56
53.95000	59
53.95833	61
53.96667	62
53.97500	63
53.98333	63
53.99167	65
54.00000	67
54.00833	69
54.01667	72
54.02500	75
54.03333	79
54.04167	84
54.05000	90
54.05833	96
54.06667	104
54.07500	111
54.08333	117
54.09167	121
54.10000	123
54.10833	123
54.11667	123
54.12500	124
54.13333	125
54.14167	125
54.15000	124
54.15833	124
54.16667	126
54.17500	129
54.18333	134
54.19167	140
54.20000	146
54.20833	152
54.21667	159
54.22500	166
54.23333	174
54.24167	183
54.25000	191
54.25833	199
54.26667	205
54.27500	210
54.28333	214
54.29167	218
54.30000	221
54.30833	224
54.31667	227
54.32500	231
54.33333	237
54.34167	245
54.35000	251
54.35833	257
54.36667	262
54.37500	267
54.38333	274
54.39167	282
54.40000	291
54.40833	300
54.41667	309
54.42500	318
54.43333	327
54.44167	335
54.45000	342
54.45833	348
54.46667	354
54.47500	362
54.48333	372
54.49167	383
54.50000	393
54.50833	403
54.51667	411
54.52500	419
54.53333	428
54.54167	438
54.55000	447
54.55833	455
54.56667	460
54.57500	465
54.58333	470
54.59167	478
54.60000	488
54.60833	499
54.61667	510
54.62500	521
54.63333	532
54.64167	543
54.65000	554
54.65833	565
54.66667	576
54.67500	585
54.68333	595
54.69167	603
54.70000	612
54.70833	621
54.71667	631
54.72500	641
54.73333	650
54.74167	658
54.75000	665
54.75833	672
54.76667	678
54.77500	686
54.78333	694
54.79167	703
54.80000	714
54.80833	724
54.81667	735
54.82500	744
54.83333	753
54.84167	760
54.85000	767
54.85833	774
54.86667	781
54.87500	789
54.88333	800
54.89167	811
54.90000	825
54.90833	837
54.91667	847
54.92500	856
54.93333	862
54.94167	867
54.95000	873
54.95833	883
54.96667	896
54.97500	910
54.98333	924
54.99167	936
55.00000	945
55.00833	952
55.01667	959
55.02500	966
55.03333	972
55.04167	976
55.05000	980
55.05833	984
55.06667	987
55.07500	992
55.08333	999
55.09167	1006
55.10000	1014
55.10833	1021
55.11667	1025
55.12500	1028
55.13333	1030
55.14167	1031
55.15000	1034
55.15833	1041
55.16667	1048
55.17500	1055
55.18333	1061
55.19167	1067
55.20000	1072
55.20833	1078
55.21667	1085
55.22500	1092
55.23333	1098
55.24167	1101
55.25000	1102
55.25833	1104
55.26667	1108
55.27500	1113
55.28333	1119
55.29167	1126
55.30000	1132
55.30833	1139
55.31667	1144
55.32500	1149
55.33333	1152
55.34167	1152
55.35000	1151
55.35833	1151
55.36667	1152
55.37500	1154
55.38333	1156
55.39167	1157
55.40000	1156
55.40833	1153
55.41667	1151
55.42500	1150
55.43333	1150
55.44167	1150
55.45000	1151
55.45833	1151
55.46667	1150
55.47500	1149
55.48333	1149
55.49167	1150
55.50000	1153
55.50833	1158
55.51667	1161
55.52500	1162
55.53333	1161
55.54167	1158
55.55000	1155
55.55833	1153
55.56667	1153
55.57500	1153
55.58333	1154
55.59167	1154
55.60000	1153
55.60833	1150
55.61667	1145
55.62500	1140
55.63333	1136
55.64167	1134
55.65000	1133
55.65833	1132
55.66667	1130
55.67500	1127
55.68333	1122
55.69167	1116
55.70000	1111
55.70833	1108
55.71667	1107
55.72500	1107
55.73333	1107
55.74167	1105
55.75000	1102
55.75833	1097
55.76667	1092
55.77500	1087
55.78333	1081
55.79167	1076
55.80000	1070
55.80833	1064
55.81667	1057
55.82500	1051
55.83333	1044
55.84167	1038
55.85000	1034
55.85833	1032
55.86667	1032
55.87500	1033
55.88333	1034
55.89167	1035
55.90000	1034
55.90833	1031
55.91667	1027
55.92500	1021
55.93333	1015
55.94167	1008
55.95000	1001
55.95833	994
55.96667	988
55.97500	982
55.98333	976
55.99167	971
56.00000	966
56.00833	961
56.01667	957
56.02500	953
56.03333	949
56.04167	945
56.05000	941
56.05833	935
56.06667	929
56.07500	924
56.08333	918
56.09167	914
56.10000	909
56.10833	903
56.11667	896
56.12500	887
56.13333	878
56.14167	869
56.15000	861
56.15833	854
56.16667	849
56.17500	843
56.18333	838
56.19167	832
56.20000	828
56.20833	824
56.21667	820
56.22500	817
56.23333	813
56.24167	808
56.25000	802
56.25833	796
56.26667	789
56.27500	783
56.28333	777
56.29167	772
56.30000	769
56.30833	765
56.31667	762
56.32500	758
56.33333	753
56.34167	747
56.35000	740
56.35833	732
56.36667	724
56.37500	717
56.38333	711
56.39167	704
56.40000	697
56.40833	691
56.41667	687
56.42500	684
56.43333	682
56.44167	681
56.45000	679
56.45833	674
56.46667	668
56.47500	662
56.48333	657
56.49167	655
56.50000	654
56.50833	654
56.51667	651
56.52500	646
56.53333	640
56.54167	635
56.55000	630
56.55833	625
56.56667	619
56.57500	612
56.58333	605
56.59167	598
56.60000	593
56.60833	588
56.61667	582
56.62500	576
56.63333	569
56.64167	564
56.65000	559
56.65833	556
56.66667	553
56.67500	549
56.68333	544
56.69167	540
56.70000	536
56.70833	533
56.71667	530
56.72500	526
56.73333	522
56.74167	516
56.75000	510
56.75833	503
56.76667	497
56.77500	491
56.78333	487
56.79167	483
56.80000	480
56.80833	477
56.81667	474
56.82500	471
56.83333	469
56.84167	467
56.85000	464
56.85833	461
56.86667	456
56.87500	451
56.88333	445
56.89167	440
56.90000	436
56.90833	433
56.91667	431
56.92500	428
56.93333	426
56.94167	423
56.95000	419
56.95833	415
56.96667	411
56.97500	405
56.98333	399
56.99167	393
57.00000	389
57.00833	386
57.01667	385
57.02500	386
57.03333	386
57.04167	384
57.05000	381
57.05833	376
57.06667	371
57.07500	368
57.08333	366
57.09167	366
57.10000	365
57.10833	364
57.11667	361
57.12500	358
57.13333	355
57.14167	351
57.15000	348
57.15833	345
57.16667	342
57.17500	337
57.18333	332
57.19167	326
57.20000	318
57.20833	311
57.21667	305
57.22500	300
57.23333	297
57.24167	296
57.25000	297
57.25833	299
57.26667	300
57.27500	298
57.28333	294
57.29167	289
57.30000	284
57.30833	279
57.31667	274
57.32500	269
57.33333	267
57.34167	266
57.35000	268
57.35833	272
57.36667	276
57.37500	278
57.38333	277
57.39167	274
57.40000	268
57.40833	261
57.41667	255
57.42500	250
57.43333	247
57.44167	247
57.45000	248
57.45833	249
57.46667	250
57.47500	250
57.48333	248
57.49167	244
57.50000	239
57.50833	234
57.51667	230
57.52500	228
57.53333	227
57.54167	229
57.55000	233
57.55833	237
57.56667	240
57.57500	241
57.58333	240
57.59167	237
57.60000	232
57.60833	226
57.61667	220
57.62500	214
57.63333	208
57.64167	202
57.65000	199
57.65833	197
57.66667	198
57.67500	199
57.68333	201
57.69167	202
57.70000	202
57.70833	199
57.71667	195
57.72500	190
57.73333	186
57.74167	183
57.75000	182
57.75833	182
57.76667	181
57.77500	178
57.78333	175
57.79167	173
57.80000	172
57.80833	172
57.81667	170
57.82500	167
57.83333	163
57.84167	157
57.85000	152
57.85833	152
57.86667	153
57.87500	155
57.88333	155
57.89167	154
57.90000	151
57.90833	147
57.91667	146
57.92500	147
57.93333	149
57.94167	151
57.95000	154
57.95833	159
57.96667	165
57.97500	169
57.98333	170
57.99167	167
58.00000	162
58.00833	156
58.01667	150
58.02500	144
58.03333	138
58.04167	130
58.05000	123
58.05833	120
58.06667	120
58.07500	123
58.08333	128
58.09167	133
58.10000	138
58.10833	141
58.11667	142
58.12500	142
58.13333	139
58.14167	133
58.15000	127
58.15833	121
58.16667	116
58.17500	113
58.18333	112
58.19167	112
58.20000	112
58.20833	111
58.21667	109
58.22500	108
58.23333	107
58.24167	107
58.25000	107
58.25833	108
58.26667	107
58.27500	107
58.28333	108
58.29167	109
58.30000	109
58.30833	108
58.31667	107
58.32500	106
58.33333	106
58.34167	108
58.35000	111
58.35833	115
58.36667	117
58.37500	118
58.38333	115
58.39167	110
58.40000	105
58.40833	100
58.41667	97
58.42500	94
58.43333	93
58.44167	93
58.45000	93
58.45833	91
58.46667	88
58.47500	86
58.48333	85
58.49167	87
58.50000	89
58.50833	91
58.51667	91
58.52500	88
58.53333	86
58.54167	85
58.55000	86
58.55833	86
58.56667	84
58.57500	82
58.58333	80
58.59167	77
58.60000	76
58.60833	74
58.61667	72
58.62500	70
58.63333	69
58.64167	69
58.65000	71
58.65833	73
58.66667	75
58.67500	78
58.68333	80
58.69167	83
58.70000	86
58.70833	87
58.71667	87
58.72500	86
58.73333	83
58.74167	80
58.75000	76
58.75833	72
58.76667	69
58.77500	67
58.78333	65
58.79167	64
58.80000	66
58.80833	68
58.81667	69
58.82500	69
58.83333	68
58.84167	68
58.85000	70
58.85833	72
58.86667	74
58.87500	74
58.88333	71
58.89167	67
58.90000	63
58.90833	58
58.91667	55
58.92500	53
58.93333	54
58.94167	55
58.95000	57
58.95833	58
58.96667	57
58.97500	55
58.98333	52
58.99167	50
59.00000	48
59.00833	46
59.01667	43
59.02500	40
59.03333	38
59.04167	38
59.05000	38
59.05833	39
59.06667	39
59.07500	39
59.08333	39
59.09167	39
59.10000	40
59.10833	40
59.11667	41
59.12500	40
59.13333	40
59.14167	40
59.15000	41
59.15833	43
59.16667	45
59.17500	46
59.18333	47
59.19167	46
59.20000	46
59.20833	44
59.21667	41
59.22500	37
59.23333	35
59.24167	34
59.25000	35
59.25833	39
59.26667	44
59.27500	46
59.28333	46
59.29167	44
59.30000	41
59.30833	37
59.31667	34
59.32500	34
59.33333	34
59.34167	33
59.35000	32
59.35833	31
59.36667	30
59.37500	31
59.38333	34
59.39167	39
59.40000	42
59.40833	44
59.41667	41
59.42500	36
59.43333	30
59.44167	25
59.45000	22
59.45833	25
59.46667	31
59.47500	38
59.48333	45
59.49167	50
59.50000	52
59.50833	51
59.51667	49
59.52500	44
59.53333	40
59.54167	35
59.55000	32
59.55833	28
59.56667	26
59.57500	24
59.58333	24
59.59167	25
59.60000	27
59.60833	27
59.61667	26
59.62500	23
59.63333	19
59.64167	15
59.65000	12
59.65833	13
59.66667	15
59.67500	18
59.68333	20
59.69167	22
59.70000	23
59.70833	24
59.71667	25
59.72500	26
59.73333	25
59.74167	24
59.75000	22
59.75833	20
59.76667	18
59.77500	15
59.78333	12
59.79167	10
59.80000	10
59.80833	12
59.81667	15
59.82500	19
59.83333	22
59.84167	24
59.85000	25
59.85833	26
59.86667	28
59.87500	28
59.88333	27
59.89167	26
59.90000	25
59.90833	22
59.91667	18
59.92500	15
59.93333	13
59.94167	14
59.95000	17
59.95833	20
59.96667	23
59.97500	23
59.98333	21
59.99167	18
60.00000	17

[LC Chromatogram(Detector A-Ch2)]
Interval(msec)	500
# of Points	7201
Start Time(min)	0.000
End Time(min)	60.000
Intensity Units	mV
Intensity Multiplier	0.001
Wavelength(nm)	230
R.Time (min)	Intensity
0.00000	-119
0.00833	-119
0.01667	-1
0.02500	-4
0.03333	-5
0.04167	-5
0.05000	-7
0.05833	-11
0.06667	-15
0.07500	-21
0.08333	-26
0.09167	-31
0.10000	-35
0.10833	-38
0.11667	-40
0.12500	-41
0.13333	-42
0.14167	-42
0.15000	-43
0.15833	-45
0.16667	-48
0.17500	-51
0.18333	-55
0.19167	-59
0.20000	-62
0.20833	-65
0.21667	-67
0.22500	-70
0.23333	-73
0.24167	-76
0.25000	-78
0.25833	-81
0.26667	-82
0.27500	-83
0.28333	-84
0.29167	-87
0.30000	-90
0.30833	-94
0.31667	-97
0.32500	-98
0.33333	-98
0.34167	-99
0.35000	-100
0.35833	-103
0.36667	-106
0.37500	-109
0.38333	-112
0.39167	-113
0.40000	-113
0.40833	-115
0.41667	-116
0.42500	-118
0.43333	-121
0.44167	-124
0.45000	-129
0.45833	-133
0.46667	-139
0.47500	-145
0.48333	-149
0.49167	-153
0.50000	-156
0.50833	-157
0.51667	-156
0.52500	-154
0.53333	-152
0.54167	-150
0.55000	-151
0.55833	-154
0.56667	-158
0.57500	-164
0.58333	-167
0.59167	-168
0.60000	-167
0.60833	-165
0.61667	-164
0.62500	-163
0.63333	-164
0.64167	-165
0.65000	-168
0.65833	-171
0.66667	-176
0.67500	-181
0.68333	-185
0.69167	-189
0.70000	-192
0.70833	-195
0.71667	-198
0.72500	-200
0.73333	-203
0.74167	-204
0.75000	-205
0.75833	-205
0.76667	-206
0.77500	-208
0.78333	-210
0.79167	-212
0.80000	-213
0.80833	-213
0.81667	-212
0.82500	-211
0.83333	-212
0.84167	-215
0.85000	-221
0.85833	-227
0.86667	-232
0.87500	-236
0.88333	-238
0.89167	-238
0.90000	-237
0.90833	-237
0.91667	-238
0.92500	-239
0.93333	-239
0.94167	-240
0.95000	-242
0.95833	-246
0.96667	-250
0.97500	-255
0.98333	-257
0.99167	-256
1.00000	-254
1.00833	-252
1.01667	-251
1.02500	-252
1.03333	-254
1.04167	-257
1.05000	-260
1.05833	-264
1.06667	-267
1.07500	-270
1.08333	-271
1.09167	-272
1.10000	-271
1.10833	-270
1.11667	-269
1.12500	-269
1.13333	-269
1.14167	-269
1.15000	-268
1.15833	-268
1.16667	-270
1.17500	-274
1.18333	-278
1.19167	-283
1.20000	-287
1.20833	-288
1.21667	-287
1.22500	-286
1.23333	-284
1.24167	-283
1.25000	-283
1.25833	-284
1.26667	-286
1.27500	-289
1.28333	-292
1.29167	-295
1.30000	-298
1.30833	-301
1.31667	-303
1.32500	-305
1.33333	-307
1.34167	-309
1.35000	-309
1.35833	-310
1.36667	-311
1.37500	-313
1.38333	-315
1.39167	-317
1.40000	-317
1.40833	-316
1.41667	-314
1.42500	-314
1.43333	-316
1.44167	-319
1.45000	-323
1.45833	-326
1.46667	-327
1.47500	-327
1.48333	-327
1.49167	-328
1.50000	-330
1.50833	-331
1.51667	-331
1.52500	-331
1.53333	-331
1.54167	-332
1.55000	-334
1.55833	-336
1.56667	-337
1.57500	-338
1.58333	-338
1.59167	-339
1.60000	-341
1.60833	-342
1.61667	-345
1.62500	-348
1.63333	-352
1.64167	-356
1.65000	-359
1.65833	-362
1.66667	-362
1.67500	-361
1.68333	-360
1.69167	-360
1.70000	-361
1.70833	-362
1.71667	-363
1.72500	-364
1.73333	-364
1.74167	-364
1.75000	-364
1.75833	-363
1.76667	-362
1.77500	-361
1.78333	-361
1.79167	-361
1.80000	-363
1.80833	-366
1.81667	-369
1.82500	-372
1.83333	-374
1.84167	-375
1.85000	-376
1.85833	-376
1.86667	-377
1.87500	-377
1.88333	-377
1.89167	-375
1.90000	-374
1.90833	-374
1.91667	-375
1.92500	-377
1.93333	-380
1.94167	-382
1.95000	-384
1.95833	-385
1.96667	-387
1.97500	-388
1.98333	-387
1.99167	-386
2.00000	-384
2.00833	-383
2.01667	-384
2.02500	-388
2.03333	-392
2.04167	-396
2.05000	-399
2.05833	-400
2.06667	-400
2.07500	-398
2.08333	-395
2.09167	-393
2.10000	-392
2.10833	-393
2.11667	-396
2.12500	-399
2.13333	-403
2.14167	-407
2.15000	-411
2.15833	-415
2.16667	-418
2.17500	-421
2.18333	-423
2.19167	-424
2.20000	-424
2.20833	-423
2.21667	-420
2.22500	-416
2.23333	-413
2.24167	-411
2.25000	-411
2.25833	-412
2.26667	-413
2.27500	-414
2.28333	-415
2.29167	-414
2.30000	-414
2.30833	-412
2.31667	-411
2.32500	-411
2.33333	-412
2.34167	-415
2.35000	-419
2.35833	-422
2.36667	-424
2.37500	-424
2.38333	-421
2.39167	-418
2.40000	-415
2.40833	-414
2.41667	-416
2.42500	-420
2.43333	-426
2.44167	-431
2.45000	-434
2.45833	-436
2.46667	-436
2.47500	-435
2.48333	-434
2.49167	-434
2.50000	-435
2.50833	-436
2.51667	-437
2.52500	-438
2.53333	-440
2.54167	-441
2.55000	-442
2.55833	-441
2.56667	-440
2.57500	-439
2.58333	-440
2.59167	-442
2.60000	-444
2.60833	-446
2.61667	-447
2.62500	-448
2.63333	-450
2.64167	-451
2.65000	-451
2.65833	-450
2.66667	-448
2.67500	-445
2.68333	-445
2.69167	-447
2.70000	-451
2.70833	-455
2.71667	-458
2.72500	-461
2.73333	-462
2.74167	-462
2.75000	-462
2.75833	-461
2.76667	-461
2.77500	-460
2.78333	-460
2.79167	-460
2.80000	-461
2.80833	-463
2.81667	-464
2.82500	-465
2.83333	-465
2.84167	-464
2.85000	-463
2.85833	-462
2.86667	-462
2.87500	-463
2.88333	-463
2.89167	-463
2.90000	-463
2.90833	-464
2.91667	-466
2.92500	-468
2.93333	-470
2.94167	-472
2.95000	-473
2.95833	-473
2.96667	-472
2.97500	-471
2.98333	-471
2.99167	-471
3.00000	-473
3.00833	-475
3.01667	-477
3.02500	-479
3.03333	-481
3.04167	-481
3.05000	-481
3.05833	-479
3.06667	-477
3.07500	-474
3.08333	-473
3.09167	-474
3.10000	-476
3.10833	-478
3.11667	-479
3.12500	-480
3.13333	-481
3.14167	-482
3.15000	-485
3.15833	-488
3.16667	-492
3.17500	-495
3.18333	-497
3.19167	-498
3.20000	-499
3.20833	-498
3.21667	-496
3.22500	-494
3.23333	-491
3.24167	-490
3.25000	-489
3.25833	-490
3.26667	-491
3.27500	-493
3.28333	-493
3.29167	-494
3.30000	-493
3.30833	-493
3.31667	-493
3.32500	-493
3.33333	-493
3.34167	-492
3.35000	-490
3.35833	-490
3.36667	-491
3.37500	-493
3.38333	-497
3.39167	-499
3.40000	-502
3.40833	-502
3.41667	-503
3.42500	-503
3.43333	-504
3.44167	-505
3.45000	-505
3.45833	-504
3.46667	-505
3.47500	-508
3.48333	-513
3.49167	-519
3.50000	-523
3.50833	-525
3.51667	-523
3.52500	-519
3.53333	-514
3.54167	-509
3.55000	-507
3.55833	-506
3.56667	-506
3.57500	-507
3.58333	-509
3.59167	-510
3.60000	-511
3.60833	-513
3.61667	-515
3.62500	-518
3.63333	-520
3.64167	-521
3.65000	-522
3.65833	-523
3.66667	-524
3.67500	-524
3.68333	-525
3.69167	-525
3.70000	-526
3.70833	-526
3.71667	-525
3.72500	-524
3.73333	-522
3.74167	-521
3.75000	-520
3.75833	-519
3.76667	-519
3.77500	-520
3.78333	-522
3.79167	-525
3.80000	-528
3.80833	-528
3.81667	-527
3.82500	-527
3.83333	-527
3.84167	-527
3.85000	-529
3.85833	-530
3.86667	-530
3.87500	-529
3.88333	-529
3.89167	-529
3.90000	-530
3.90833	-530
3.91667	-528
3.92500	-527
3.93333	-526
3.94167	-526
3.95000	-528
3.95833	-530
3.96667	-531
3.97500	-529
3.98333	-527
3.99167	-525
4.00000	-523
4.00833	-522
4.01667	-523
4.02500	-526
4.03333	-529
4.04167	-533
4.05000	-537
4.05833	-540
4.06667	-540
4.07500	-539
4.08333	-536
4.09167	-533
4.10000	-531
4.10833	-530
4.11667	-531
4.12500	-534
4.13333	-538
4.14167	-542
4.15000	-545
4.15833	-547
4.16667	-549
4.17500	-549
4.18333	-549
4.19167	-548
4.20000	-547
4.20833	-546
4.21667	-545
4.22500	-543
4.23333	-542
4.24167	-540
4.25000	-540
4.25833	-540
4.26667	-541
4.27500	-541
4.28333	-543
4.29167	-544
4.30000	-545
4.30833	-547
4.31667	-549
4.32500	-551
4.33333	-551
4.34167	-550
4.35000	-548
4.35833	-545
4.36667	-543
4.37500	-541
4.38333	-540
4.39167	-541
4.40000	-543
4.40833	-544
4.41667	-545
4.42500	-548
4.43333	-550
4.44167	-552
4.45000	-553
4.45833	-552
4.46667	-550
4.47500	-548
4.48333	-546
4.49167	-546
4.50000	-547
4.50833	-548
4.51667	-547
4.52500	-545
4.53333	-543
4.54167	-542
4.55000	-543
4.55833	-546
4.56667	-549
4.57500	-551
4.58333	-553
4.59167	-553
4.60000	-553
4.60833	-554
4.61667	-555
4.62500	-556
4.63333	-556
4.64167	-555
4.65000	-555
4.65833	-554
4.66667	-554
4.67500	-554
4.68333	-555
4.69167	-556
4.70000	-559
4.70833	-561
4.71667	-562
4.72500	-563
4.73333	-563
4.74167	-561
4.75000	-559
4.75833	-558
4.76667	-558
4.77500	-559
4.78333	-561
4.79167	-563
4.80000	-565
4.80833	-567
4.81667	-569
4.82500	-571
4.83333	-571
4.84167	-570
4.85000	-569
4.85833	-569
4.86667	-568
4.87500	-569
4.88333	-570
4.89167	-571
4.90000	-572
4.90833	-572
4.91667	-570
4.92500	-567
4.93333	-565
4.94167	-563
4.95000	-563
4.95833	-564
4.96667	-565
4.97500	-565
4.98333	-563
4.99167	-560
5.00000	-557
5.00833	-556
5.01667	-558
5.02500	-561
5.03333	-563
5.04167	-566
5.05000	-567
5.05833	-567
5.06667	-567
5.07500	-567
5.08333	-568
5.09167	-569
5.10000	-570
5.10833	-570
5.11667	-570
5.12500	-570
5.13333	-570
5.14167	-569
5.15000	-570
5.15833	-572
5.16667	-575
5.17500	-577
5.18333	-578
5.19167	-578
5.20000	-577
5.20833	-576
5.21667	-575
5.22500	-574
5.23333	-574
5.24167	-574
5.25000	-574
5.25833	-573
5.26667	-573
5.27500	-573
5.28333	-574
5.29167	-577
5.30000	-580
5.30833	-582
5.31667	-584
5.32500	-586
5.33333	-588
5.34167	-590
5.35000	-590
5.35833	-588
5.36667	-585
5.37500	-581
5.38333	-579
5.39167	-580
5.40000	-583
5.40833	-587
5.41667	-590
5.42500	-593
5.43333	-594
5.44167	-593
5.45000	-592
5.45833	-591
5.46667	-589
5.47500	-586
5.48333	-584
5.49167	-583
5.50000	-583
5.50833	-584
5.51667	-584
5.52500	-584
5.53333	-584
5.54167	-584
5.55000	-585
5.55833	-586
5.56667	-586
5.57500	-586
5.58333	-586
5.59167	-586
5.60000	-587
5.60833	-587
5.61667	-588
5.62500	-589
5.63333	-591
5.64167	-593
5.65000	-594
5.65833	-594
5.66667	-593
5.67500	-591
5.68333	-590
5.69167	-590
5.70000	-592
5.70833	-594
5.71667	-595
5.72500	-595
5.73333	-593
5.74167	-590
5.75000	-588
5.75833	-586
5.76667	-586
5.77500	-588
5.78333	-588
5.79167	-587
5.80000	-585
5.80833	-583
5.81667	-581
5.82500	-581
5.83333	-583
5.84167	-586
5.85000	-589
5.85833	-591
5.86667	-591
5.87500	-590
5.88333	-588
5.89167	-587
5.90000	-587
5.90833	-589
5.91667	-592
5.92500	-593
5.93333	-594
5.94167	-594
5.95000	-594
5.95833	-594
5.96667	-594
5.97500	-595
5.98333	-595
5.99167	-593
6.00000	-591
6.00833	-588
6.01667	-585
6.02500	-584
6.03333	-585
6.04167	-587
6.05000	-589
6.05833	-591
6.06667	-594
6.07500	-595
6.08333	-597
6.09167	-597
6.10000	-597
6.10833	-597
6.11667	-596
6.12500	-595
6.13333	-594
6.14167	-592
6.15000	-592
6.15833	-592
6.16667	-592
6.17500	-593
6.18333	-595
6.19167	-597
6.20000	-599
6.20833	-601
6.21667	-601
6.22500	-599
6.23333	-597
6.24167	-595
6.25000	-595
6.25833	-596
6.26667	-598
6.27500	-600
6.28333	-601
6.29167	-602
6.30000	-601
6.30833	-601
6.31667	-601
6.32500	-599
6.33333	-597
6.34167	-595
6.35000	-593
6.35833	-593
6.36667	-594
6.37500	-597
6.38333	-601
6.39167	-605
6.40000	-609
6.40833	-610
6.41667	-610
6.42500	-607
6.43333	-604
6.44167	-601
6.45000	-599
6.45833	-596
6.46667	-595
6.47500	-595
6.48333	-596
6.49167	-598
6.50000	-602
6.50833	-606
6.51667	-611
6.52500	-615
6.53333	-618
6.54167	-620
6.55000	-619
6.55833	-616
6.56667	-612
6.57500	-608
6.58333	-605
6.59167	-603
6.60000	-603
6.60833	-603
6.61667	-604
6.62500	-605
6.63333	-604
6.64167	-603
6.65000	-603
6.65833	-603
6.66667	-604
6.67500	-604
6.68333	-603
6.69167	-602
6.70000	-602
6.70833	-602
6.71667	-604
6.72500	-606
6.73333	-608
6.74167	-610
6.75000	-612
6.75833	-614
6.76667	-615
6.77500	-616
6.78333	-616
6.79167	-616
6.80000	-614
6.80833	-612
6.81667	-611
6.82500	-609
6.83333	-607
6.84167	-605
6.85000	-604
6.85833	-605
6.86667	-607
6.87500	-611
6.88333	-614
6.89167	-616
6.90000	-617
6.90833	-617
6.91667	-615
6.92500	-613
6.93333	-610
6.94167	-608
6.95000	-607
6.95833	-608
6.96667	-608
6.97500	-609
6.98333	-610
6.99167	-612
7.00000	-614
7.00833	-615
7.01667	-616
7.02500	-614
7.03333	-612
7.04167	-610
7.05000	-610
7.05833	-610
7.06667	-611
7.07500	-613
7.08333	-613
7.09167	-613
7.10000	-612
7.10833	-612
7.11667	-613
7.12500	-613
7.13333	-612
7.14167	-611
7.15000	-610
7.15833	-609
7.16667	-608
7.17500	-607
7.18333	-606
7.19167	-605
7.20000	-605
7.20833	-605
7.21667	-606
7.22500	-606
7.23333	-606
7.24167	-606
7.25000	-608
7.25833	-611
7.26667	-615
7.27500	-620
7.28333	-624
7.29167	-627
7.30000	-628
7.30833	-627
7.31667	-625
7.32500	-622
7.33333	-620
7.34167	-618
7.35000	-618
7.35833	-619
7.36667	-621
7.37500	-622
7.38333	-622
7.39167	-621
7.40000	-619
7.40833	-618
7.41667	-618
7.42500	-619
7.43333	-619
7.44167	-619
7.45000	-619
7.45833	-621
7.46667	-623
7.47500	-626
7.48333	-629
7.49167	-631
7.50000	-632
7.50833	-632
7.51667	-631
7.52500	-629
7.53333	-627
7.54167	-624
7.55000	-623
7.55833	-621
7.56667	-620
7.57500	-619
7.58333	-618
7.59167	-616
7.60000	-616
7.60833	-617
7.61667	-620
7.62500	-622
7.63333	-624
7.64167	-624
7.65000	-624
7.65833	-623
7.66667	-622
7.67500	-622
7.68333	-621
7.69167	-621
7.70000	-621
7.70833	-621
7.71667	-622
7.72500	-624
7.73333	-626
7.74167	-627
7.75000	-626
7.75833	-625
7.76667	-624
7.77500	-624
7.78333	-626
7.79167	-628
7.80000	-630
7.80833	-632
7.81667	-632
7.82500	-631
7.83333	-631
7.84167	-630
7.85000	-630
7.85833	-629
7.86667	-628
7.87500	-628
7.88333	-629
7.89167	-630
7.90000	-631
7.90833	-633
7.91667	-636
7.92500	-638
7.93333	-641
7.94167	-643
7.95000	-642
7.95833	-640
7.96667	-636
7.97500	-633
7.98333	-631
7.99167	-630
8.00000	-631
8.00833	-631
8.01667	-630
8.02500	-630
8.03333	-631
8.04167	-634
8.05000	-636
8.05833	-638
8.06667	-637
8.07500	-635
8.08333	-633
8.09167	-631
8.10000	-629
8.10833	-629
8.11667	-630
8.12500	-632
8.13333	-635
8.14167	-636
8.15000	-636
8.15833	-635
8.16667	-633
8.17500	-631
8.18333	-629
8.19167	-629
8.20000	-629
8.20833	-630
8.21667	-630
8.22500	-630
8.23333	-629
8.24167	-628
8.25000	-628
8.25833	-629
8.26667	-631
8.27500	-632
8.28333	-632
8.29167	-633
8.30000	-635
8.30833	-637
8.31667	-639
8.32500	-641
8.33333	-642
8.34167	-643
8.35000	-644
8.35833	-645
8.36667	-644
8.37500	-642
8.38333	-640
8.39167	-637
8.40000	-634
8.40833	-633
8.41667	-631
8.42500	-630
8.43333	-629
8.44167	-629
8.45000	-630
8.45833	-631
8.46667	-633
8.47500	-634
8.48333	-635
8.49167	-635
8.50000	-635
8.50833	-637
8.51667	-639
8.52500	-641
8.53333	-643
8.54167	-643
8.55000	-642
8.55833	-638
8.56667	-632
8.57500	-625
8.58333	-621
8.59167	-620
8.60000	-623
8.60833	-627
8.61667	-633
8.62500	-637
8.63333	-639
8.64167	-639
8.65000	-639
8.65833	-639
8.66667	-639
8.67500	-640
8.68333	-641
8.69167	-642
8.70000	-643
8.70833	-644
8.71667	-645
8.72500	-646
8.73333	-645
8.74167	-643
8.75000	-639
8.75833	-636
8.76667	-635
8.77500	-634
8.78333	-634
8.79167	-634
8.80000	-633
8.80833	-633
8.81667	-634
8.82500	-635
8.83333	-635
8.84167	-635
8.85000	-634
8.85833	-634
8.86667	-634
8.87500	-634
8.88333	-635
8.89167	-636
8.90000	-637
8.90833	-637
8.91667	-636
8.92500	-636
8.93333	-634
8.94167	-633
8.95000	-633
8.95833	-635
8.96667	-639
8.97500	-642
8.98333	-645
8.99167	-646
9.00000	-645
9.00833	-644
9.01667	-642
9.02500	-643
9.03333	-645
9.04167	-647
9.05000	-649
9.05833	-649
9.06667	-647
9.07500	-644
9.08333	-641
9.09167	-640
9.10000	-640
9.10833	-641
9.11667	-641
9.12500	-640
9.13333	-640
9.14167	-639
9.15000	-638
9.15833	-637
9.16667	-637
9.17500	-637
9.18333	-638
9.19167	-639
9.20000	-639
9.20833	-641
9.21667	-645
9.22500	-649
9.23333	-655
9.24167	-658
9.25000	-660
9.25833	-659
9.26667	-657
9.27500	-654
9.28333	-651
9.29167	-647
9.30000	-645
9.30833	-643
9.31667	-642
9.32500	-642
9.33333	-643
9.34167	-645
9.35000	-647
9.35833	-648
9.36667	-649
9.37500	-648
9.38333	-646
9.39167	-644
9.40000	-642
9.40833	-641
9.41667	-642
9.42500	-644
9.43333	-648
9.44167	-651
9.45000	-652
9.45833	-651
9.46667	-649
9.47500	-647
9.48333	-645
9.49167	-645
9.50000	-644
9.50833	-643
9.51667	-642
9.52500	-642
9.53333	-644
9.54167	-648
9.55000	-653
9.55833	-656
9.56667	-658
9.57500	-657
9.58333	-655
9.59167	-654
9.60000	-653
9.60833	-652
9.61667	-651
9.62500	-649
9.63333	-645
9.64167	-643
9.65000	-641
9.65833	-641
9.66667	-641
9.67500	-642
9.68333	-644
9.69167	-646
9.70000	-649
9.70833	-651
9.71667	-653
9.72500	-654
9.73333	-654
9.74167	-654
9.75000	-653
9.75833	-652
9.76667	-650
9.77500	-648
9.78333	-645
9.79167	-644
9.80000	-643
9.80833	-642
9.81667	-644
9.82500	-645
9.83333	-646
9.84167	-646
9.85000	-645
9.85833	-642
9.86667	-640
9.87500	-638
9.88333	-638
9.89167	-639
9.90000	-641
9.90833	-644
9.91667	-646
9.92500	-648
9.93333	-650
9.94167	-653
9.95000	-656
9.95833	-659
9.96667	-660
9.97500	-661
9.98333	-660
9.99167	-657
10.00000	-654
10.00833	-651
10.01667	-648
10.02500	-646
10.03333	-644
10.04167	-642
10.05000	-640
10.05833	-638
10.06667	-636
10.07500	-635
10.08333	-634
10.09167	-635
10.10000	-637
10.10833	-639
10.11667	-640
10.12500	-641
10.13333	-641
10.14167	-639
10.15000	-638
10.15833	-636
10.16667	-636
10.17500	-638
10.18333	-641
10.19167	-644
10.20000	-647
10.20833	-648
10.21667	-648
10.22500	-648
10.23333	-648
10.24167	-649
10.25000	-649
10.25833	-649
10.26667	-647
10.27500	-643
10.28333	-640
10.29167	-637
10.30000	-636
10.30833	-636
10.31667	-638
10.32500	-641
10.33333	-644
10.34167	-646
10.35000	-647
10.35833	-646
10.36667	-644
10.37500	-641
10.38333	-640
10.39167	-640
10.40000	-643
10.40833	-646
10.41667	-648
10.42500	-650
10.43333	-649
10.44167	-647
10.45000	-644
10.45833	-642
10.46667	-642
10.47500	-642
10.48333	-645
10.49167	-648
10.50000	-650
10.50833	-651
10.51667	-650
10.52500	-649
10.53333	-647
10.54167	-645
10.55000	-644
10.55833	-644
10.56667	-645
10.57500	-647
10.58333	-650
10.59167	-652
10.60000	-653
10.60833	-652
10.61667	-650
10.62500	-647
10.63333	-646
10.64167	-646
10.65000	-647
10.65833	-648
10.66667	-648
10.67500	-647
10.68333	-646
10.69167	-645
10.70000	-643
10.70833	-642
10.71667	-641
10.72500	-640
10.73333	-639
10.74167	-638
10.75000	-637
10.75833	-636
10.76667	-636
10.77500	-638
10.78333	-640
10.79167	-642
10.80000	-644
10.80833	-645
10.81667	-644
10.82500	-644
10.83333	-643
10.84167	-642
10.85000	-643
10.85833	-645
10.86667	-647
10.87500	-649
10.88333	-652
10.89167	-655
10.90000	-658
10.90833	-658
10.91667	-657
10.92500	-655
10.93333	-652
10.94167	-650
10.95000	-649
10.95833	-650
10.96667	-651
10.97500	-652
10.98333	-653
10.99167	-652
11.00000	-651
11.00833	-649
11.01667	-649
11.02500	-650
11.03333	-650
11.04167	-649
11.05000	-648
11.05833	-646
11.06667	-645
11.07500	-645
11.08333	-646
11.09167	-647
11.10000	-649
11.10833	-652
11.11667	-654
11.12500	-656
11.13333	-655
11.14167	-654
11.15000	-653
11.15833	-651
11.16667	-652
11.17500	-653
11.18333	-655
11.19167	-656
11.20000	-657
11.20833	-658
11.21667	-657
11.22500	-656
11.23333	-655
11.24167	-654
11.25000	-653
11.25833	-652
11.26667	-651
11.27500	-649
11.28333	-648
11.29167	-648
11.30000	-649
11.30833	-650
11.31667	-652
11.32500	-654
11.33333	-655
11.34167	-657
11.35000	-657
11.35833	-656
11.36667	-653
11.37500	-650
11.38333	-648
11.39167	-648
11.40000	-650
11.40833	-652
11.41667	-655
11.42500	-657
11.43333	-660
11.44167	-662
11.45000	-664
11.45833	-665
11.46667	-665
11.47500	-663
11.48333	-661
11.49167	-659
11.50000	-656
11.50833	-654
11.51667	-652
11.52500	-652
11.53333	-653
11.54167	-655
11.55000	-656
11.55833	-657
11.56667	-656
11.57500	-655
11.58333	-654
11.59167	-653
11.60000	-653
11.60833	-654
11.61667	-655
11.62500	-656
11.63333	-658
11.64167	-659
11.65000	-661
11.65833	-662
11.66667	-662
11.67500	-663
11.68333	-664
11.69167	-666
11.70000	-668
11.70833	-666
11.71667	-663
11.72500	-659
11.73333	-656
11.74167	-653
11.75000	-653
11.75833	-655
11.76667	-654
11.77500	-653
11.78333	-651
11.79167	-651
11.80000	-651
11.80833	-652
11.81667	-654
11.82500	-655
11.83333	-656
11.84167	-656
11.85000	-657
11.85833	-658
11.86667	-660
11.87500	-662
11.88333	-664
11.89167	-667
11.90000	-668
11.90833	-669
11.91667	-668
11.92500	-666
11.93333	-663
11.94167	-660
11.95000	-659
11.95833	-659
11.96667	-660
11.97500	-662
11.98333	-663
11.99167	-664
12.00000	-666
12.00833	-667
12.01667	-667
12.02500	-666
12.03333	-665
12.04167	-664
12.05000	-663
12.05833	-663
12.06667	-662
12.07500	-662
12.08333	-662
12.09167	-662
12.10000	-663
12.10833	-666
12.11667	-668
12.12500	-670
12.13333	-672
12.14167	-674
12.15000	-676
12.15833	-678
12.16667	-679
12.17500	-679
12.18333	-678
12.19167	-675
12.20000	-672
12.20833	-671
12.21667	-671
12.22500	-674
12.23333	-679
12.24167	-683
12.25000	-685
12.25833	-685
12.26667	-682
12.27500	-677
12.28333	-672
12.29167	-666
12.30000	-662
12.30833	-661
12.31667	-662
12.32500	-664
12.33333	-668
12.34167	-672
12.35000	-674
12.35833	-674
12.36667	-671
12.37500	-667
12.38333	-663
12.39167	-659
12.40000	-657
12.40833	-657
12.41667	-658
12.42500	-658
12.43333	-657
12.44167	-655
12.45000	-653
12.45833	-651
12.46667	-650
12.47500	-651
12.48333	-654
12.49167	-657
12.50000	-660
12.50833	-662
12.51667	-664
12.52500	-667
12.53333	-669
12.54167	-672
12.55000	-673
12.55833	-672
12.56667	-670
12.57500	-666
12.58333	-664
12.59167	-662
12.60000	-661
12.60833	-660
12.61667	-660
12.62500	-661
12.63333	-663
12.64167	-666
12.65000	-667
12.65833	-669
12.66667	-668
12.67500	-667
12.68333	-666
12.69167	-665
12.70000	-666
12.70833	-666
12.71667	-667
12.72500	-667
12.73333	-667
12.74167	-666
12.75000	-666
12.75833	-666
12.76667	-667
12.77500	-667
12.78333	-668
12.79167	-668
12.80000	-669
12.80833	-667
12.81667	-666
12.82500	-664
12.83333	-662
12.84167	-662
12.85000	-663
12.85833	-665
12.86667	-666
12.87500	-667
12.88333	-666
12.89167	-664
12.90000	-663
12.90833	-662
12.91667	-663
12.92500	-664
12.93333	-665
12.94167	-666
12.95000	-665
12.95833	-664
12.96667	-663
12.97500	-663
12.98333	-664
12.99167	-666
13.00000	-667
13.00833	-668
13.01667	-670
13.02500	-673
13.03333	-675
13.04167	-676
13.05000	-676
13.05833	-674
13.06667	-673
13.07500	-673
13.08333	-675
13.09167	-677
13.10000	-679
13.10833	-679
13.11667	-677
13.12500	-675
13.13333	-673
13.14167	-672
13.15000	-672
13.15833	-671
13.16667	-669
13.17500	-665
13.18333	-661
13.19167	-657
13.20000	-653
13.20833	-651
13.21667	-652
13.22500	-653
13.23333	-654
13.24167	-657
13.25000	-661
13.25833	-665
13.26667	-669
13.27500	-673
13.28333	-675
13.29167	-676
13.30000	-675
13.30833	-674
13.31667	-673
13.32500	-672
13.33333	-672
13.34167	-672
13.35000	-672
13.35833	-671
13.36667	-670
13.37500	-668
13.38333	-666
13.39167	-666
13.40000	-667
13.40833	-668
13.41667	-670
13.42500	-672
13.43333	-674
13.44167	-675
13.45000	-673
13.45833	-669
13.46667	-665
13.47500	-661
13.48333	-660
13.49167	-662
13.50000	-665
13.50833	-668
13.51667	-670
13.52500	-673
13.53333	-674
13.54167	-674
13.55000	-674
13.55833	-674
13.56667	-673
13.57500	-671
13.58333	-669
13.59167	-667
13.60000	-667
13.60833	-667
13.61667	-667
13.62500	-666
13.63333	-663
13.64167	-660
13.65000	-659
13.65833	-660
13.66667	-662
13.67500	-665
13.68333	-668
13.69167	-671
13.70000	-671
13.70833	-669
13.71667	-664
13.72500	-659
13.73333	-654
13.74167	-649
13.75000	-645
13.75833	-643
13.76667	-643
13.77500	-644
13.78333	-647
13.79167	-651
13.80000	-655
13.80833	-659
13.81667	-661
13.82500	-661
13.83333	-660
13.84167	-659
13.85000	-659
13.85833	-659
13.86667	-660
13.87500	-661
13.88333	-661
13.89167	-659
13.90000	-654
13.90833	-650
13.91667	-646
13.92500	-643
13.93333	-643
13.94167	-644
13.95000	-646
13.95833	-648
13.96667	-650
13.97500	-650
13.98333	-649
13.99167	-647
14.00000	-645
14.00833	-642
14.01667	-640
14.02500	-637
14.03333	-635
14.04167	-633
14.05000	-632
14.05833	-631
14.06667	-631
14.07500	-631
14.08333	-632
14.09167	-633
14.10000	-633
14.10833	-633
14.11667	-634
14.12500	-634
14.13333	-634
14.14167	-634
14.15000	-634
14.15833	-635
14.16667	-637
14.17500	-638
14.18333	-639
14.19167	-640
14.20000	-640
14.20833	-639
14.21667	-636
14.22500	-633
14.23333	-630
14.24167	-626
14.25000	-624
14.25833	-621
14.26667	-619
14.27500	-618
14.28333	-617
14.29167	-617
14.30000	-618
14.30833	-620
14.31667	-622
14.32500	-624
14.33333	-626
14.34167	-628
14.35000	-627
14.35833	-625
14.36667	-622
14.37500	-620
14.38333	-619
14.39167	-618
14.40000	-619
14.40833	-619
14.41667	-619
14.42500	-619
14.43333	-620
14.44167	-622
14.45000	-623
14.45833	-625
14.46667	-626
14.47500	-628
14.48333	-629
14.49167	-631
14.50000	-632
14.50833	-632
14.51667	-631
14.52500	-631
14.53333	-632
14.54167	-633
14.55000	-635
14.55833	-636
14.56667	-637
14.57500	-636
14.58333	-636
14.59167	-635
14.60000	-634
14.60833	-634
14.61667	-634
14.62500	-634
14.63333	-635
14.64167	-635
14.65000	-635
14.65833	-635
14.66667	-634
14.67500	-633
14.68333	-633
14.69167	-635
14.70000	-638
14.70833	-640
14.71667	-640
14.72500	-639
14.73333	-637
14.74167	-635
14.75000	-636
14.75833	-637
14.76667	-639
14.77500	-639
14.78333	-639
14.79167	-638
14.80000	-637
14.80833	-636
14.81667	-637
14.82500	-637
14.83333	-637
14.84167	-637
14.85000	-637
14.85833	-638
14.86667	-639
14.87500	-640
14.88333	-641
14.89167	-641
14.90000	-641
14.90833	-641
14.91667	-641
14.92500	-639
14.93333	-638
14.94167	-638
14.95000	-638
14.95833	-639
14.96667	-641
14.97500	-643
14.98333	-645
14.99167	-645
15.00000	-643
15.00833	-641
15.01667	-638
15.02500	-636
15.03333	-636
15.04167	-637
15.05000	-640
15.05833	-643
15.06667	-646
15.07500	-649
15.08333	-651
15.09167	-654
15.10000	-657
15.10833	-660
15.11667	-662
15.12500	-662
15.13333	-661
15.14167	-658
15.15000	-653
15.15833	-649
15.16667	-646
15.17500	-644
15.18333	-642
15.19167	-640
15.20000	-638
15.20833	-637
15.21667	-635
15.22500	-634
15.23333	-633
15.24167	-632
15.25000	-631
15.25833	-631
15.26667	-632
15.27500	-634
15.28333	-637
15.29167	-640
15.30000	-643
15.30833	-645
15.31667	-646
15.32500	-647
15.33333	-648
15.34167	-648
15.35000	-649
15.35833	-651
15.36667	-651
15.37500	-650
15.38333	-648
15.39167	-645
15.40000	-643
15.40833	-643
15.41667	-644
15.42500	-646
15.43333	-649
15.44167	-651
15.45000	-653
15.45833	-655
15.46667	-657
15.47500	-658
15.48333	-658
15.49167	-657
15.50000	-655
15.50833	-653
15.51667	-650
15.52500	-648
15.53333	-647
15.54167	-646
15.55000	-646
15.55833	-647
15.56667	-648
15.57500	-649
15.58333	-651
15.59167	-652
15.60000	-653
15.60833	-653
15.61667	-652
15.62500	-652
15.63333	-652
15.64167	-653
15.65000	-653
15.65833	-654
15.66667	-654
15.67500	-655
15.68333	-656
15.69167	-657
15.70000	-659
15.70833	-660
15.71667	-660
15.72500	-658
15.73333	-655
15.74167	-651
15.75000	-649
15.75833	-649
15.76667	-650
15.77500	-653
15.78333	-655
15.79167	-657
15.80000	-656
15.80833	-655
15.81667	-654
15.82500	-652
15.83333	-651
15.84167	-651
15.85000	-653
15.85833	-656
15.86667	-660
15.87500	-663
15.88333	-664
15.89167	-663
15.90000	-661
15.90833	-659
15.91667	-656
15.92500	-655
15.93333	-656
15.94167	-658
15.95000	-660
15.95833	-662
15.96667	-664
15.97500	-666
15.98333	-667
15.99167	-667
16.00000	-667
16.00833	-665
16.01667	-663
16.02500	-661
16.03333	-659
16.04167	-658
16.05000	-658
16.05833	-658
16.06667	-659
16.07500	-659
16.08333	-659
16.09167	-659
16.10000	-659
16.10833	-658
16.11667	-659
16.12500	-659
16.13333	-658
16.14167	-657
16.15000	-656
16.15833	-656
16.16667	-655
16.17500	-653
16.18333	-652
16.19167	-650
16.20000	-649
16.20833	-648
16.21667	-649
16.22500	-650
16.23333	-653
16.24167	-656
16.25000	-659
16.25833	-661
16.26667	-662
16.27500	-661
16.28333	-660
16.29167	-660
16.30000	-660
16.30833	-658
16.31667	-657
16.32500	-655
16.33333	-653
16.34167	-653
16.35000	-655
16.35833	-659
16.36667	-665
16.37500	-670
16.38333	-673
16.39167	-675
16.40000	-674
16.40833	-672
16.41667	-668
16.42500	-665
16.43333	-662
16.44167	-659
16.45000	-656
16.45833	-652
16.46667	-650
16.47500	-648
16.48333	-647
16.49167	-646
16.50000	-647
16.50833	-648
16.51667	-648
16.52500	-648
16.53333	-647
16.54167	-645
16.55000	-644
16.55833	-644
16.56667	-645
16.57500	-647
16.58333	-650
16.59167	-650
16.60000	-650
16.60833	-650
16.61667	-651
16.62500	-653
16.63333	-655
16.64167	-655
16.65000	-653
16.65833	-651
16.66667	-650
16.67500	-651
16.68333	-653
16.69167	-656
16.70000	-658
16.70833	-659
16.71667	-659
16.72500	-659
16.73333	-658
16.74167	-658
16.75000	-658
16.75833	-659
16.76667	-659
16.77500	-661
16.78333	-663
16.79167	-667
16.80000	-671
16.80833	-673
16.81667	-675
16.82500	-675
16.83333	-673
16.84167	-670
16.85000	-667
16.85833	-665
16.86667	-664
16.87500	-665
16.88333	-666
16.89167	-666
16.90000	-666
16.90833	-666
16.91667	-666
16.92500	-667
16.93333	-669
16.94167	-671
16.95000	-673
16.95833	-675
16.96667	-676
16.97500	-676
16.98333	-676
16.99167	-675
17.00000	-673
17.00833	-672
17.01667	-670
17.02500	-668
17.03333	-667
17.04167	-666
17.05000	-667
17.05833	-668
17.06667	-670
17.07500	-670
17.08333	-671
17.09167	-669
17.10000	-667
17.10833	-665
17.11667	-663
17.12500	-662
17.13333	-660
17.14167	-660
17.15000	-661
17.15833	-664
17.16667	-667
17.17500	-670
17.18333	-671
17.19167	-672
17.20000	-672
17.20833	-673
17.21667	-674
17.22500	-676
17.23333	-677
17.24167	-677
17.25000	-677
17.25833	-677
17.26667	-675
17.27500	-673
17.28333	-672
17.29167	-670
17.30000	-669
17.30833	-668
17.31667	-666
17.32500	-665
17.33333	-666
17.34167	-666
17.35000	-668
17.35833	-669
17.36667	-669
17.37500	-669
17.38333	-669
17.39167	-670
17.40000	-672
17.40833	-673
17.41667	-673
17.42500	-672
17.43333	-671
17.44167	-671
17.45000	-672
17.45833	-674
17.46667	-676
17.47500	-677
17.48333	-677
17.49167	-675
17.50000	-672
17.50833	-669
17.51667	-666
17.52500	-663
17.53333	-661
17.54167	-659
17.55000	-657
17.55833	-656
17.56667	-657
17.57500	-659
17.58333	-663
17.59167	-666
17.60000	-668
17.60833	-670
17.61667	-672
17.62500	-673
17.63333	-672
17.64167	-670
17.65000	-669
17.65833	-667
17.66667	-666
17.67500	-667
17.68333	-667
17.69167	-668
17.70000	-668
17.70833	-669
17.71667	-670
17.72500	-671
17.73333	-672
17.74167	-673
17.75000	-672
17.75833	-671
17.76667	-668
17.77500	-666
17.78333	-665
17.79167	-664
17.80000	-665
17.80833	-665
17.81667	-667
17.82500	-668
17.83333	-671
17.84167	-672
17.85000	-672
17.85833	-671
17.86667	-669
17.87500	-668
17.88333	-667
17.89167	-667
17.90000	-668
17.90833	-668
17.91667	-669
17.92500	-669
17.93333	-669
17.94167	-670
17.95000	-670
17.95833	-669
17.96667	-668
17.97500	-668
17.98333	-667
17.99167	-665
18.00000	-661
18.00833	-657
18.01667	-653
18.02500	-650
18.03333	-648
18.04167	-646
18.05000	-646
18.05833	-647
18.06667	-648
18.07500	-650
18.08333	-651
18.09167	-652
18.10000	-653
18.10833	-655
18.11667	-656
18.12500	-658
18.13333	-658
18.14167	-657
18.15000	-656
18.15833	-654
18.16667	-653
18.17500	-652
18.18333	-652
18.19167	-651
18.20000	-649
18.20833	-648
18.21667	-647
18.22500	-646
18.23333	-647
18.24167	-648
18.25000	-647
18.25833	-646
18.26667	-644
18.27500	-643
18.28333	-641
18.29167	-641
18.30000	-641
18.30833	-642
18.31667	-643
18.32500	-643
18.33333	-644
18.34167	-644
18.35000	-643
18.35833	-642
18.36667	-641
18.37500	-640
18.38333	-640
18.39167	-638
18.40000	-636
18.40833	-633
18.41667	-629
18.42500	-626
18.43333	-622
18.44167	-620
18.45000	-619
18.45833	-618
18.46667	-616
18.47500	-613
18.48333	-610
18.49167	-605
18.50000	-603
18.50833	-602
18.51667	-603
18.52500	-604
18.53333	-606
18.54167	-606
18.55000	-604
18.55833	-600
18.56667	-595
18.57500	-591
18.58333	-588
18.59167	-586
18.60000	-586
18.60833	-586
18.61667	-586
18.62500	-587
18.63333	-589
18.64167	-591
18.65000	-593
18.65833	-593
18.66667	-591
18.67500	-588
18.68333	-584
18.69167	-582
18.70000	-581
18.70833	-582
18.71667	-582
18.72500	-582
18.73333	-581
18.74167	-580
18.75000	-581
18.75833	-583
18.76667	-585
18.77500	-588
18.78333	-590
18.79167	-590
18.80000	-587
18.80833	-581
18.81667	-575
18.82500	-569
18.83333	-564
18.84167	-560
18.85000	-557
18.85833	-557
18.86667	-556
18.87500	-554
18.88333	-552
18.89167	-549
18.90000	-547
18.90833	-545
18.91667	-544
18.92500	-542
18.93333	-541
18.94167	-538
18.95000	-536
18.95833	-533
18.96667	-531
18.97500	-528
18.98333	-526
18.99167	-525
19.00000	-525
19.00833	-525
19.01667	-524
19.02500	-521
19.03333	-516
19.04167	-511
19.05000	-508
19.05833	-508
19.06667	-510
19.07500	-512
19.08333	-514
19.09167	-514
19.10000	-512
19.10833	-510
19.11667	-507
19.12500	-505
19.13333	-503
19.14167	-501
19.15000	-501
19.15833	-501
19.16667	-500
19.17500	-499
19.18333	-496
19.19167	-492
19.20000	-489
19.20833	-486
19.21667	-483
19.22500	-481
19.23333	-479
19.24167	-477
19.25000	-476
19.25833	-475
19.26667	-473
19.27500	-472
19.28333	-469
19.29167	-466
19.30000	-462
19.30833	-459
19.31667	-457
19.32500	-456
19.33333	-456
19.34167	-455
19.35000	-453
19.35833	-449
19.36667	-443
19.37500	-438
19.38333	-433
19.39167	-429
19.40000	-425
19.40833	-422
19.41667	-419
19.42500	-415
19.43333	-411
19.44167	-407
19.45000	-403
19.45833	-400
19.46667	-398
19.47500	-396
19.48333	-393
19.49167	-389
19.50000	-385
19.50833	-382
19.51667	-381
19.52500	-381
19.53333	-381
19.54167	-379
19.55000	-376
19.55833	-371
19.56667	-364
19.57500	-356
19.58333	-349
19.59167	-343
19.60000	-338
19.60833	-333
19.61667	-329
19.62500	-325
19.63333	-321
19.64167	-317
19.65000	-311
19.65833	-304
19.66667	-296
19.67500	-287
19.68333	-279
19.69167	-275
19.70000	-273
19.70833	-272
19.71667	-269
19.72500	-264
19.73333	-257
19.74167	-249
19.75000	-242
19.75833	-237
19.76667	-234
19.77500	-232
19.78333	-228
19.79167	-222
19.80000	-214
19.80833	-203
19.81667	-191
19.82500	-180
19.83333	-169
19.84167	-159
19.85000	-149
19.85833	-140
19.86667	-130
19.87500	-120
19.88333	-111
19.89167	-102
19.90000	-94
19.90833	-87
19.91667	-79
19.92500	-71
19.93333	-60
19.94167	-48
19.95000	-33
19.95833	-18
19.96667	-2
19.97500	14
19.98333	30
19.99167	48
20.00000	66
20.00833	84
20.01667	102
20.02500	118
20.03333	133
20.04167	148
20.05000	163
20.05833	180
20.06667	199
20.07500	220
20.08333	242
20.09167	265
20.10000	288
20.10833	311
20.11667	336
20.12500	361
20.13333	387
20.14167	414
20.15000	441
20.15833	468
20.16667	495
20.17500	522
20.18333	548
20.19167	575
20.20000	603
20.20833	634
20.21667	668
20.22500	704
20.23333	742
20.24167	779
20.25000	815
20.25833	850
20.26667	885
20.27500	920
20.28333	955
20.29167	992
20.30000	1030
20.30833	1071
20.31667	1114
20.32500	1155
20.33333	1198
20.34167	1242
20.35000	1288
20.35833	1335
20.36667	1386
20.37500	1439
20.38333	1491
20.39167	1545
20.40000	1599
20.40833	1656
20.41667	1714
20.42500	1772
20.43333	1831
20.44167	1890
20.45000	1952
20.45833	2014
20.46667	2081
20.47500	2152
20.48333	2224
20.49167	2298
20.50000	2372
20.50833	2447
20.51667	2523
20.52500	2601
20.53333	2684
20.54167	2766
20.55000	2852
20.55833	2939
20.56667	3027
20.57500	3117
20.58333	3207
20.59167	3301
20.60000	3396
20.60833	3493
20.61667	3594
20.62500	3696
20.63333	3802
20.64167	3906
20.65000	4014
20.65833	4137
20.66667	4263
20.67500	4383
20.68333	4499
20.69167	4623
20.70000	4759
20.70833	4896
20.71667	5031
20.72500	5167
20.73333	5303
20.74167	5436
20.75000	5576
20.75833	5715
20.76667	5855
20.77500	6013
20.78333	6182
20.79167	6347
20.80000	6502
20.80833	6659
20.81667	6822
20.82500	6990
20.83333	7176
20.84167	7376
20.85000	7572
20.85833	7754
20.86667	7934
20.87500	8130
20.88333	8335
20.89167	8536
20.90000	8725
20.90833	8916
20.91667	9132
20.92500	9360
20.93333	9578
20.94167	9784
20.95000	10001
20.95833	10238
20.96667	10479
20.97500	10708
20.98333	10928
20.99167	11165
21.00000	11422
21.00833	11682
21.01667	11927
21.02500	12169
21.03333	12424
21.04167	12679
21.05000	12945
21.05833	13210
21.06667	13470
21.07500	13758
21.08333	14062
21.09167	14359
21.10000	14638
21.10833	14921
21.11667	15212
21.12500	15505
21.13333	15811
21.14167	16113
21.15000	16422
21.15833	16731
21.16667	17043
21.17500	17363
21.18333	17671
21.19167	18003
21.20000	18367
21.20833	18730
21.21667	19067
21.22500	19392
21.23333	19729
21.24167	20064
21.25000	20418
21.25833	20798
21.26667	21178
21.27500	21535
21.28333	21875
21.29167	22228
21.30000	22582
21.30833	22947
21.31667	23319
21.32500	23690
21.33333	24071
21.34167	24445
21.35000	24828
21.35833	25208
21.36667	25590
21.37500	25978
21.38333	26359
21.39167	26749
21.40000	27133
21.40833	27519
21.41667	27903
21.42500	28280
21.43333	28661
21.44167	29032
21.45000	29409
21.45833	29784
21.46667	30158
21.47500	30538
21.48333	30907
21.49167	31279
21.50000	31638
21.50833	31992
21.51667	32338
21.52500	32673
21.53333	33009
21.54167	33332
21.55000	33655
21.55833	33970
21.56667	34278
21.57500	34582
21.58333	34870
21.59167	35153
21.60000	35421
21.60833	35681
21.61667	35932
21.62500	36173
21.63333	36410
21.64167	36632
21.65000	36847
21.65833	37046
21.66667	37231
21.67500	37405
21.68333	37562
21.69167	37711
21.70000	37845
21.70833	37968
21.71667	38079
21.72500	38173
21.73333	38253
21.74167	38317
21.75000	38368
21.75833	38406
21.76667	38431
21.77500	38443
21.78333	38441
21.79167	38424
21.80000	38393
21.80833	38346
21.81667	38283
21.82500	38207
21.83333	38115
21.84167	38013
21.85000	37898
21.85833	37772
21.86667	37634
21.87500	37482
21.88333	37323
21.89167	37149
21.90000	36968
21.90833	36772
21.91667	36565
21.92500	36348
21.93333	36116
21.94167	35881
21.95000	35633
21.95833	35379
21.96667	35117
21.97500	34845
21.98333	34571
21.99167	34283
22.00000	33996
22.00833	33700
22.01667	33399
22.02500	33098
22.03333	32788
22.04167	32481
22.05000	32165
22.05833	31849
22.06667	31530
22.07500	31206
22.08333	30889
22.09167	30565
22.10000	30248
22.10833	29929
22.11667	29609
22.12500	29293
22.13333	28970
22.14167	28655
22.15000	28337
22.15833	28025
22.16667	27718
22.17500	27410
22.18333	27113
22.19167	26812
22.20000	26519
22.20833	26228
22.21667	25940
22.22500	25660
22.23333	25378
22.24167	25107
22.25000	24838
22.25833	24576
22.26667	24320
22.27500	24066
22.28333	23823
22.29167	23579
22.30000	23347
22.30833	23119
22.31667	22898
22.32500	22684
22.33333	22471
22.34167	22268
22.35000	22066
22.35833	21872
22.36667	21685
22.37500	21500
22.38333	21324
22.39167	21148
22.40000	20981
22.40833	20818
22.41667	20662
22.42500	20516
22.43333	20374
22.44167	20242
22.45000	20113
22.45833	19987
22.46667	19865
22.47500	19744
22.48333	19629
22.49167	19515
22.50000	19409
22.50833	19306
22.51667	19208
22.52500	19115
22.53333	19023
22.54167	18938
22.55000	18857
22.55833	18780
22.56667	18708
22.57500	18639
22.58333	18576
22.59167	18515
22.60000	18459
22.60833	18404
22.61667	18352
22.62500	18301
22.63333	18249
22.64167	18200
22.65000	18153
22.65833	18109
22.66667	18069
22.67500	18032
22.68333	17999
22.69167	17968
22.70000	17940
22.70833	17915
22.71667	17891
22.72500	17868
22.73333	17846
22.74167	17825
22.75000	17802
22.75833	17781
22.76667	17763
22.77500	17746
22.78333	17731
22.79167	17718
22.80000	17707
22.80833	17697
22.81667	17688
22.82500	17682
22.83333	17679
22.84167	17677
22.85000	17675
22.85833	17673
22.86667	17669
22.87500	17666
22.88333	17664
22.89167	17664
22.90000	17666
22.90833	17669
22.91667	17672
22.92500	17675
22.93333	17679
22.94167	17682
22.95000	17686
22.95833	17691
22.96667	17696
22.97500	17702
22.98333	17709
22.99167	17716
23.00000	17724
23.00833	17732
23.01667	17741
23.02500	17749
23.03333	17755
23.04167	17761
23.05000	17766
23.05833	17772
23.06667	17780
23.07500	17790
23.08333	17800
23.09167	17810
23.10000	17820
23.10833	17828
23.11667	17836
23.12500	17843
23.13333	17851
23.14167	17859
23.15000	17869
23.15833	17879
23.16667	17889
23.17500	17900
23.18333	17912
23.19167	17926
23.20000	17941
23.20833	17955
23.21667	17969
23.22500	17981
23.23333	17992
23.24167	18004
23.25000	18019
23.25833	18035
23.26667	18051
23.27500	18069
23.28333	18085
23.29167	18101
23.30000	18115
23.30833	18129
23.31667	18142
23.32500	18155
23.33333	18169
23.34167	18184
23.35000	18200
23.35833	18216
23.36667	18234
23.37500	18252
23.38333	18270
23.39167	18288
23.40000	18305
23.40833	18322
23.41667	18338
23.42500	18355
23.43333	18372
23.44167	18390
23.45000	18409
23.45833	18429
23.46667	18451
23.47500	18473
23.48333	18494
23.49167	18513
23.50000	18530
23.50833	18547
23.51667	18563
23.52500	18580
23.53333	18597
23.54167	18612
23.55000	18627
23.55833	18641
23.56667	18657
23.57500	18674
23.58333	18691
23.59167	18709
23.60000	18725
23.60833	18740
23.61667	18754
23.62500	18767
23.63333	18779
23.64167	18791
23.65000	18803
23.65833	18815
23.66667	18824
23.67500	18830
23.68333	18834
23.69167	18835
23.70000	18836
23.70833	18836
23.71667	18836
23.72500	18835
23.73333	18833
23.74167	18831
23.75000	18830
23.75833	18829
23.76667	18825
23.77500	18818
23.78333	18809
23.79167	18796
23.80000	18782
23.80833	18768
23.81667	18755
23.82500	18739
23.83333	18722
23.84167	18703
23.85000	18682
23.85833	18659
23.86667	18635
23.87500	18609
23.88333	18581
23.89167	18552
23.90000	18522
23.90833	18489
23.91667	18455
23.92500	18419
23.93333	18381
23.94167	18342
23.95000	18302
23.95833	18261
23.96667	18217
23.97500	18172
23.98333	18126
23.99167	18077
24.00000	18028
24.00833	17978
24.01667	17925
24.02500	17871
24.03333	17814
24.04167	17757
24.05000	17699
24.05833	17642
24.06667	17585
24.07500	17528
24.08333	17473
24.09167	17417
24.10000	17362
24.10833	17305
24.11667	17245
24.12500	17184
24.13333	17121
24.14167	17058
24.15000	16994
24.15833	16930
24.16667	16867
24.17500	16803
24.18333	16739
24.19167	16675
24.20000	16612
24.20833	16549
24.21667	16486
24.22500	16424
24.23333	16361
24.24167	16298
24.25000	16234
24.25833	16170
24.26667	16107
24.27500	16045
24.28333	15986
24.29167	15926
24.30000	15867
24.30833	15807
24.31667	15746
24.32500	15687
24.33333	15627
24.34167	15569
24.35000	15508
24.35833	15449
24.36667	15390
24.37500	15333
24.38333	15278
24.39167	15222
24.40000	15166
24.40833	15108
24.41667	15048
24.42500	14988
24.43333	14926
24.44167	14866
24.45000	14806
24.45833	14748
24.46667	14692
24.47500	14636
24.48333	14581
24.49167	14524
24.50000	14469
24.50833	14412
24.51667	14356
24.52500	14301
24.53333	14244
24.54167	14188
24.55000	14132
24.55833	14075
24.56667	14016
24.57500	13955
24.58333	13892
24.59167	13825
24.60000	13760
24.60833	13697
24.61667	13635
24.62500	13574
24.63333	13512
24.64167	13449
24.65000	13384
24.65833	13317
24.66667	13250
24.67500	13180
24.68333	13111
24.69167	13041
24.70000	12972
24.70833	12903
24.71667	12833
24.72500	12763
24.73333	12691
24.74167	12619
24.75000	12547
24.75833	12475
24.76667	12404
24.77500	12331
24.78333	12260
24.79167	12187
24.80000	12113
24.80833	12038
24.81667	11961
24.82500	11884
24.83333	11805
24.84167	11727
24.85000	11648
24.85833	11571
24.86667	11495
24.87500	11418
24.88333	11342
24.89167	11263
24.90000	11184
24.90833	11105
24.91667	11026
24.92500	10950
24.93333	10874
24.94167	10799
24.95000	10724
24.95833	10650
24.96667	10575
24.97500	10498
24.98333	10423
24.99167	10344
25.00000	10269
25.00833	10195
25.01667	10125
25.02500	10057
25.03333	9989
25.04167	9921
25.05000	9851
25.05833	9780
25.06667	9711
25.07500	9642
25.08333	9576
25.09167	9512
25.10000	9450
25.10833	9386
25.11667	9323
25.12500	9261
25.13333	9201
25.14167	9143
25.15000	9085
25.15833	9028
25.16667	8970
25.17500	8913
25.18333	8858
25.19167	8804
25.20000	8752
25.20833	8701
25.21667	8652
25.22500	8606
25.23333	8561
25.24167	8520
25.25000	8479
25.25833	8439
25.26667	8397
25.27500	8355
25.28333	8314
25.29167	8274
25.30000	8238
25.30833	8204
25.31667	8171
25.32500	8139
25.33333	8106
25.34167	8074
25.35000	8041
25.35833	8009
25.36667	7979
25.37500	7949
25.38333	7920
25.39167	7890
25.40000	7861
25.40833	7834
25.41667	7809
25.42500	7788
25.43333	7769
25.44167	7752
25.45000	7735
25.45833	7718
25.46667	7700
25.47500	7681
25.48333	7661
25.49167	7640
25.50000	7620
25.50833	7602
25.51667	7586
25.52500	7571
25.53333	7556
25.54167	7542
25.55000	7529
25.55833	7516
25.56667	7503
25.57500	7491
25.58333	7478
25.59167	7465
25.60000	7453
25.60833	7443
25.61667	7433
25.62500	7425
25.63333	7417
25.64167	7407
25.65000	7395
25.65833	7382
25.66667	7368
25.67500	7354
25.68333	7341
25.69167	7330
25.70000	7320
25.70833	7310
25.71667	7300
25.72500	7292
25.73333	7284
25.74167	7277
25.75000	7270
25.75833	7262
25.76667	7252
25.77500	7240
25.78333	7227
25.79167	7213
25.80000	7200
25.80833	7188
25.81667	7176
25.82500	7164
25.83333	7151
25.84167	7139
25.85000	7128
25.85833	7119
25.86667	7112
25.87500	7105
25.88333	7097
25.89167	7089
25.90000	7079
25.90833	7069
25.91667	7059
25.92500	7047
25.93333	7034
25.94167	7020
25.95000	7004
25.95833	6987
25.96667	6971
25.97500	6955
25.98333	6940
25.99167	6924
26.00000	6908
26.00833	6892
26.01667	6876
26.02500	6859
26.03333	6841
26.04167	6823
26.05000	6805
26.05833	6789
26.06667	6775
26.07500	6764
26.08333	6754
26.09167	6741
26.10000	6728
26.10833	6713
26.11667	6698
26.12500	6683
26.13333	6668
26.14167	6652
26.15000	6636
26.15833	6621
26.16667	6607
26.17500	6594
26.18333	6583
26.19167	6572
26.20000	6560
26.20833	6548
26.21667	6536
26.22500	6524
26.23333	6512
26.24167	6499
26.25000	6485
26.25833	6471
26.26667	6457
26.27500	6445
26.28333	6434
26.29167	6426
26.30000	6419
26.30833	6409
26.31667	6398
26.32500	6385
26.33333	6372
26.34167	6361
26.35000	6353
26.35833	6347
26.36667	6343
26.37500	6339
26.38333	6335
26.39167	6331
26.40000	6326
26.40833	6321
26.41667	6315
26.42500	6310
26.43333	6305
26.44167	6301
26.45000	6298
26.45833	6296
26.46667	6294
26.47500	6292
26.48333	6291
26.49167	6288
26.50000	6287
26.50833	6288
26.51667	6290
26.52500	6294
26.53333	6299
26.54167	6304
26.55000	6308
26.55833	6312
26.56667	6315
26.57500	6318
26.58333	6321
26.59167	6324
26.60000	6328
26.60833	6334
26.61667	6340
26.62500	6346
26.63333	6354
26.64167	6362
26.65000	6369
26.65833	6375
26.66667	6380
26.67500	6385
26.68333	6388
26.69167	6393
26.70000	6398
26.70833	6403
26.71667	6409
26.72500	6417
26.73333	6425
26.74167	6435
26.75000	6444
26.75833	6453
26.76667	6461
26.77500	6469
26.78333	6476
26.79167	6485
26.80000	6493
26.80833	6502
26.81667	6510
26.82500	6518
26.83333	6526
26.84167	6534
26.85000	6543
26.85833	6551
26.86667	6558
26.87500	6563
26.88333	6568
26.89167	6571
26.90000	6575
26.90833	6578
26.91667	6580
26.92500	6583
26.93333	6587
26.94167	6591
26.95000	6596
26.95833	6600
26.96667	6603
26.97500	6606
26.98333	6608
26.99167	6611
27.00000	6613
27.00833	6614
27.01667	6613
27.02500	6611
27.03333	6608
27.04167	6605
27.05000	6602
27.05833	6599
27.06667	6598
27.07500	6598
27.08333	6598
27.09167	6595
27.10000	6592
27.10833	6587
27.11667	6581
27.12500	6576
27.13333	6571
27.14167	6565
27.15000	6558
27.15833	6549
27.16667	6540
27.17500	6530
27.18333	6521
27.19167	6513
27.20000	6506
27.20833	6501
27.21667	6498
27.22500	6496
27.23333	6493
27.24167	6488
27.25000	6480
27.25833	6470
27.26667	6460
27.27500	6449
27.28333	6440
27.29167	6432
27.30000	6424
27.30833	6416
27.31667	6408
27.32500	6399
27.33333	6388
27.34167	6376
27.35000	6363
27.35833	6352
27.36667	6341
27.37500	6332
27.38333	6323
27.39167	6315
27.40000	6307
27.40833	6300
27.41667	6293
27.42500	6287
27.43333	6281
27.44167	6274
27.45000	6264
27.45833	6253
27.46667	6242
27.47500	6232
27.48333	6224
27.49167	6219
27.50000	6215
27.50833	6210
27.51667	6205
27.52500	6199
27.53333	6193
27.54167	6188
27.55000	6184
27.55833	6181
27.56667	6178
27.57500	6176
27.58333	6173
27.59167	6170
27.60000	6167
27.60833	6163
27.61667	6160
27.62500	6156
27.63333	6154
27.64167	6152
27.65000	6151
27.65833	6151
27.66667	6152
27.67500	6155
27.68333	6158
27.69167	6163
27.70000	6168
27.70833	6171
27.71667	6174
27.72500	6175
27.73333	6177
27.74167	6180
27.75000	6187
27.75833	6195
27.76667	6204
27.77500	6213
27.78333	6219
27.79167	6223
27.80000	6225
27.80833	6229
27.81667	6234
27.82500	6240
27.83333	6249
27.84167	6257
27.85000	6264
27.85833	6272
27.86667	6280
27.87500	6289
27.88333	6298
27.89167	6306
27.90000	6314
27.90833	6321
27.91667	6329
27.92500	6337
27.93333	6347
27.94167	6358
27.95000	6370
27.95833	6382
27.96667	6395
27.97500	6408
27.98333	6419
27.99167	6430
28.00000	6441
28.00833	6452
28.01667	6464
28.02500	6476
28.03333	6488
28.04167	6499
28.05000	6510
28.05833	6520
28.06667	6532
28.07500	6544
28.08333	6557
28.09167	6570
28.10000	6584
28.10833	6596
28.11667	6606
28.12500	6616
28.13333	6624
28.14167	6631
28.15000	6637
28.15833	6643
28.16667	6650
28.17500	6658
28.18333	6667
28.19167	6679
28.20000	6691
28.20833	6703
28.21667	6715
28.22500	6727
28.23333	6737
28.24167	6747
28.25000	6756
28.25833	6765
28.26667	6774
28.27500	6782
28.28333	6790
28.29167	6798
28.30000	6804
28.30833	6809
28.31667	6814
28.32500	6819
28.33333	6825
28.34167	6832
28.35000	6841
28.35833	6850
28.36667	6858
28.37500	6865
28.38333	6872
28.39167	6879
28.40000	6885
28.40833	6890
28.41667	6895
28.42500	6899
28.43333	6903
28.44167	6906
28.45000	6911
28.45833	6917
28.46667	6924
28.47500	6931
28.48333	6937
28.49167	6941
28.50000	6945
28.50833	6949
28.51667	6953
28.52500	6959
28.53333	6967
28.54167	6975
28.55000	6985
28.55833	6995
28.56667	7003
28.57500	7010
28.58333	7017
28.59167	7021
28.60000	7025
28.60833	7029
28.61667	7035
28.62500	7041
28.63333	7046
28.64167	7053
28.65000	7060
28.65833	7068
28.66667	7077
28.67500	7084
28.68333	7091
28.69167	7097
28.70000	7103
28.70833	7110
28.71667	7117
28.72500	7124
28.73333	7133
28.74167	7142
28.75000	7152
28.75833	7162
28.76667	7172
28.77500	7182
28.78333	7192
28.79167	7203
28.80000	7215
28.80833	7227
28.81667	7238
28.82500	7250
28.83333	7262
28.84167	7274
28.85000	7286
28.85833	7298
28.86667	7309
28.87500	7321
28.88333	7333
28.89167	7346
28.90000	7360
28.90833	7374
28.91667	7389
28.92500	7406
28.93333	7422
28.94167	7438
28.95000	7454
28.95833	7471
28.96667	7488
28.97500	7504
28.98333	7521
28.99167	7538
29.00000	7556
29.00833	7576
29.01667	7602
29.02500	7629
29.03333	7655
29.04167	7678
29.05000	7698
29.05833	7717
29.06667	7737
29.07500	7757
29.08333	7779
29.09167	7803
29.10000	7828
29.10833	7854
29.11667	7880
29.12500	7906
29.13333	7933
29.14167	7962
29.15000	7992
29.15833	8024
29.16667	8057
29.17500	8093
29.18333	8130
29.19167	8168
29.20000	8207
29.20833	8247
29.21667	8287
29.22500	8328
29.23333	8373
29.24167	8421
29.25000	8467
29.25833	8508
29.26667	8549
29.27500	8592
29.28333	8636
29.29167	8686
29.30000	8744
29.30833	8805
29.31667	8865
29.32500	8925
29.33333	8990
29.34167	9053
29.35000	9118
29.35833	9190
29.36667	9264
29.37500	9334
29.38333	9403
29.39167	9477
29.40000	9555
29.40833	9637
29.41667	9722
29.42500	9810
29.43333	9902
29.44167	9996
29.45000	10097
29.45833	10202
29.46667	10310
29.47500	10423
29.48333	10538
29.49167	10659
29.50000	10783
29.50833	10912
29.51667	11048
29.52500	11187
29.53333	11335
29.54167	11485
29.55000	11643
29.55833	11807
29.56667	11976
29.57500	12156
29.58333	12339
29.59167	12533
29.60000	12733
29.60833	12941
29.61667	13158
29.62500	13380
29.63333	13617
29.64167	13857
29.65000	14111
29.65833	14372
29.66667	14640
29.67500	14921
29.68333	15206
29.69167	15509
29.70000	15818
29.70833	16143
29.71667	16480
29.72500	16822
29.73333	17182
29.74167	17542
29.75000	17918
29.75833	18301
29.76667	18697
29.77500	19113
29.78333	19534
29.79167	19981
29.80000	20432
29.80833	20899
29.81667	21380
29.82500	21863
29.83333	22369
29.84167	22872
29.85000	23395
29.85833	23925
29.86667	24463
29.87500	25023
29.88333	25582
29.89167	26165
29.90000	26747
29.90833	27341
29.91667	27944
29.92500	28543
29.93333	29161
29.94167	29771
29.95000	30397
29.95833	31024
29.96667	31657
29.97500	32306
29.98333	32948
29.99167	33611
30.00000	34264
30.00833	34922
30.01667	35581
30.02500	36225
30.03333	36880
30.04167	37518
30.05000	38167
30.05833	38810
30.06667	39446
30.07500	40087
30.08333	40708
30.09167	41333
30.10000	41938
30.10833	42535
30.11667	43122
30.12500	43687
30.13333	44252
30.14167	44793
30.15000	45330
30.15833	45850
30.16667	46353
30.17500	46849
30.18333	47316
30.19167	47775
30.20000	48208
30.20833	48621
30.21667	49016
30.22500	49385
30.23333	49741
30.24167	50067
30.25000	50373
30.25833	50654
30.26667	50907
30.27500	51140
30.28333	51345
30.29167	51530
30.30000	51691
30.30833	51827
30.31667	51942
30.32500	52031
30.33333	52098
30.34167	52139
30.35000	52156
30.35833	52147
30.36667	52111
30.37500	52050
30.38333	51967
30.39167	51858
30.40000	51730
30.40833	51578
30.41667	51404
30.42500	51212
30.43333	50995
30.44167	50762
30.45000	50502
30.45833	50224
30.46667	49927
30.47500	49608
30.48333	49279
30.49167	48926
30.50000	48564
30.50833	48184
30.51667	47786
30.52500	47379
30.53333	46948
30.54167	46513
30.55000	46058
30.55833	45596
30.56667	45127
30.57500	44642
30.58333	44160
30.59167	43659
30.60000	43160
30.60833	42651
30.61667	42132
30.62500	41614
30.63333	41077
30.64167	40548
30.65000	40006
30.65833	39467
30.66667	38930
30.67500	38386
30.68333	37854
30.69167	37310
30.70000	36775
30.70833	36235
30.71667	35691
30.72500	35157
30.73333	34612
30.74167	34082
30.75000	33547
30.75833	33020
30.76667	32501
30.77500	31979
30.78333	31473
30.79167	30963
30.80000	30466
30.80833	29970
30.81667	29475
30.82500	28993
30.83333	28504
30.84167	28032
30.85000	27562
30.85833	27103
30.86667	26657
30.87500	26210
30.88333	25781
30.89167	25348
30.90000	24929
30.90833	24513
30.91667	24101
30.92500	23701
30.93333	23298
30.94167	22911
30.95000	22524
30.95833	22147
30.96667	21780
30.97500	21415
30.98333	21066
30.99167	20717
31.00000	20380
31.00833	20050
31.01667	19724
31.02500	19411
31.03333	19097
31.04167	18796
31.05000	18496
31.05833	18204
31.06667	17921
31.07500	17640
31.08333	17372
31.09167	17104
31.10000	16847
31.10833	16594
31.11667	16346
31.12500	16106
31.13333	15865
31.14167	15636
31.15000	15412
31.15833	15196
31.16667	14988
31.17500	14783
31.18333	14585
31.19167	14385
31.20000	14191
31.20833	13999
31.21667	13809
31.22500	13627
31.23333	13446
31.24167	13274
31.25000	13104
31.25833	12941
31.26667	12782
31.27500	12625
31.28333	12474
31.29167	12323
31.30000	12177
31.30833	12035
31.31667	11895
31.32500	11762
31.33333	11631
31.34167	11505
31.35000	11380
31.35833	11258
31.36667	11140
31.37500	11021
31.38333	10906
31.39167	10790
31.40000	10679
31.40833	10569
31.41667	10461
31.42500	10360
31.43333	10260
31.44167	10165
31.45000	10070
31.45833	9976
31.46667	9884
31.47500	9791
31.48333	9701
31.49167	9611
31.50000	9524
31.50833	9439
31.51667	9355
31.52500	9273
31.53333	9191
31.54167	9113
31.55000	9035
31.55833	8960
31.56667	8887
31.57500	8815
31.58333	8746
31.59167	8676
31.60000	8608
31.60833	8540
31.61667	8471
31.62500	8406
31.63333	8342
31.64167	8281
31.65000	8220
31.65833	8162
31.66667	8106
31.67500	8050
31.68333	7997
31.69167	7944
31.70000	7892
31.70833	7840
31.71667	7789
31.72500	7740
31.73333	7691
31.74167	7645
31.75000	7600
31.75833	7556
31.76667	7514
31.77500	7474
31.78333	7437
31.79167	7401
31.80000	7368
31.80833	7336
31.81667	7306
31.82500	7277
31.83333	7250
31.84167	7225
31.85000	7201
31.85833	7179
31.86667	7158
31.87500	7140
31.88333	7123
31.89167	7109
31.90000	7096
31.90833	7084
31.91667	7075
31.92500	7068
31.93333	7063
31.94167	7061
31.95000	7060
31.95833	7062
31.96667	7068
31.97500	7077
31.98333	7090
31.99167	7106
32.00000	7124
32.00833	7142
32.01667	7159
32.02500	7179
32.03333	7202
32.04167	7229
32.05000	7263
32.05833	7303
32.06667	7349
32.07500	7400
32.08333	7452
32.09167	7508
32.10000	7564
32.10833	7622
32.11667	7683
32.12500	7749
32.13333	7821
32.14167	7897
32.15000	7979
32.15833	8066
32.16667	8157
32.17500	8254
32.18333	8354
32.19167	8461
32.20000	8572
32.20833	8689
32.21667	8812
32.22500	8938
32.23333	9073
32.24167	9210
32.25000	9356
32.25833	9506
32.26667	9663
32.27500	9828
32.28333	9997
32.29167	10177
32.30000	10362
32.30833	10557
32.31667	10761
32.32500	10970
32.33333	11192
32.34167	11418
32.35000	11655
32.35833	11899
32.36667	12151
32.37500	12414
32.38333	12682
32.39167	12965
32.40000	13252
32.40833	13552
32.41667	13864
32.42500	14182
32.43333	14518
32.44167	14858
32.45000	15215
32.45833	15582
32.46667	15959
32.47500	16356
32.48333	16755
32.49167	17176
32.50000	17601
32.50833	18043
32.51667	18499
32.52500	18963
32.53333	19453
32.54167	19944
32.55000	20457
32.55833	20978
32.56667	21507
32.57500	22055
32.58333	22601
32.59167	23172
32.60000	23746
32.60833	24340
32.61667	24951
32.62500	25568
32.63333	26215
32.64167	26858
32.65000	27522
32.65833	28190
32.66667	28860
32.67500	29547
32.68333	30228
32.69167	30934
32.70000	31638
32.70833	32360
32.71667	33097
32.72500	33833
32.73333	34593
32.74167	35339
32.75000	36099
32.75833	36852
32.76667	37599
32.77500	38356
32.78333	39099
32.79167	39861
32.80000	40613
32.80833	41371
32.81667	42133
32.82500	42880
32.83333	43640
32.84167	44375
32.85000	45111
32.85833	45831
32.86667	46535
32.87500	47238
32.88333	47917
32.89167	48604
32.90000	49270
32.90833	49928
32.91667	50576
32.92500	51194
32.93333	51805
32.94167	52380
32.95000	52941
32.95833	53479
32.96667	53995
32.97500	54503
32.98333	54980
32.99167	55448
33.00000	55886
33.00833	56301
33.01667	56693
33.02500	57050
33.03333	57385
33.04167	57685
33.05000	57961
33.05833	58209
33.06667	58428
33.07500	58623
33.08333	58786
33.09167	58924
33.10000	59034
33.10833	59116
33.11667	59170
33.12500	59194
33.13333	59190
33.14167	59159
33.15000	59099
33.15833	59015
33.16667	58904
33.17500	58764
33.18333	58598
33.19167	58397
33.20000	58173
33.20833	57919
33.21667	57640
33.22500	57341
33.23333	57012
33.24167	56671
33.25000	56302
33.25833	55917
33.26667	55511
33.27500	55080
33.28333	54638
33.29167	54166
33.30000	53686
33.30833	53185
33.31667	52666
33.32500	52141
33.33333	51592
33.34167	51043
33.35000	50470
33.35833	49889
33.36667	49299
33.37500	48688
33.38333	48081
33.39167	47453
33.40000	46828
33.40833	46191
33.41667	45545
33.42500	44904
33.43333	44246
33.44167	43600
33.45000	42940
33.45833	42282
33.46667	41622
33.47500	40949
33.48333	40291
33.49167	39618
33.50000	38961
33.50833	38304
33.51667	37648
33.52500	37007
33.53333	36354
33.54167	35717
33.55000	35068
33.55833	34426
33.56667	33788
33.57500	33144
33.58333	32521
33.59167	31890
33.60000	31278
33.60833	30671
33.61667	30069
33.62500	29486
33.63333	28898
33.64167	28329
33.65000	27756
33.65833	27193
33.66667	26639
33.67500	26084
33.68333	25549
33.69167	25013
33.70000	24494
33.70833	23980
33.71667	23471
33.72500	22977
33.73333	22480
33.74167	22003
33.75000	21528
33.75833	21066
33.76667	20616
33.77500	20167
33.78333	19736
33.79167	19303
33.80000	18884
33.80833	18471
33.81667	18063
33.82500	17668
33.83333	17272
33.84167	16893
33.85000	16516
33.85833	16150
33.86667	15794
33.87500	15440
33.88333	15100
33.89167	14758
33.90000	14429
33.90833	14105
33.91667	13787
33.92500	13480
33.93333	13172
33.94167	12876
33.95000	12583
33.95833	12299
33.96667	12026
33.97500	11755
33.98333	11497
33.99167	11239
34.00000	10990
34.00833	10743
34.01667	10501
34.02500	10268
34.03333	10036
34.04167	9814
34.05000	9594
34.05833	9379
34.06667	9171
34.07500	8964
34.08333	8765
34.09167	8566
34.10000	8374
34.10833	8186
34.11667	8001
34.12500	7825
34.13333	7650
34.14167	7483
34.15000	7317
34.15833	7157
34.16667	7002
34.17500	6848
34.18333	6701
34.19167	6553
34.20000	6409
34.20833	6267
34.21667	6128
34.22500	5995
34.23333	5864
34.24167	5738
34.25000	5613
34.25833	5491
34.26667	5372
34.27500	5254
34.28333	5142
34.29167	5032
34.30000	4928
34.30833	4825
34.31667	4725
34.32500	4627
34.33333	4530
34.34167	4437
34.35000	4344
34.35833	4254
34.36667	4167
34.37500	4081
34.38333	3997
34.39167	3913
34.40000	3832
34.40833	3752
34.41667	3675
34.42500	3600
34.43333	3526
34.44167	3454
34.45000	3382
34.45833	3311
34.46667	3241
34.47500	3170
34.48333	3105
34.49167	3041
34.50000	2981
34.50833	2924
34.51667	2868
34.52500	2813
34.53333	2756
34.54167	2700
34.55000	2645
34.55833	2592
34.56667	2543
34.57500	2494
34.58333	2449
34.59167	2403
34.60000	2359
34.60833	2315
34.61667	2272
34.62500	2229
34.63333	2187
34.64167	2146
34.65000	2105
34.65833	2064
34.66667	2025
34.67500	1987
34.68333	1951
34.69167	1917
34.70000	1884
34.70833	1851
34.71667	1819
34.72500	1787
34.73333	1754
34.74167	1724
34.75000	1694
34.75833	1666
34.76667	1639
34.77500	1614
34.78333	1590
34.79167	1568
34.80000	1548
34.80833	1529
34.81667	1510
34.82500	1490
34.83333	1467
34.84167	1443
34.85000	1419
34.85833	1395
34.86667	1375
34.87500	1356
34.88333	1338
34.89167	1321
34.90000	1304
34.90833	1287
34.91667	1271
34.92500	1256
34.93333	1243
34.94167	1231
34.95000	1219
34.95833	1207
34.96667	1194
34.97500	1180
34.98333	1167
34.99167	1155
35.00000	1143
35.00833	1133
35.01667	1124
35.02500	1117
35.03333	1111
35.04167	1104
35.05000	1095
35.05833	1085
35.06667	1073
35.07500	1060
35.08333	1048
35.09167	1038
35.10000	1029
35.10833	1021
35.11667	1015
35.12500	1008
35.13333	1002
35.14167	995
35.15000	987
35.15833	979
35.16667	971
35.17500	963
35.18333	956
35.19167	949
35.20000	941
35.20833	934
35.21667	926
35.22500	919
35.23333	911
35.24167	902
35.25000	892
35.25833	883
35.26667	874
35.27500	867
35.28333	861
35.29167	853
35.30000	845
35.30833	835
35.31667	824
35.32500	815
35.33333	806
35.34167	798
35.35000	791
35.35833	784
35.36667	778
35.37500	771
35.38333	764
35.39167	756
35.40000	747
35.40833	739
35.41667	730
35.42500	720
35.43333	708
35.44167	695
35.45000	681
35.45833	665
35.46667	651
35.47500	637
35.48333	625
35.49167	614
35.50000	604
35.50833	594
35.51667	584
35.52500	575
35.53333	566
35.54167	557
35.55000	546
35.55833	534
35.56667	520
35.57500	506
35.58333	493
35.59167	481
35.60000	471
35.60833	462
35.61667	453
35.62500	446
35.63333	439
35.64167	432
35.65000	423
35.65833	412
35.66667	401
35.67500	389
35.68333	378
35.69167	368
35.70000	359
35.70833	351
35.71667	343
35.72500	334
35.73333	324
35.74167	315
35.75000	305
35.75833	295
35.76667	286
35.77500	277
35.78333	269
35.79167	260
35.80000	252
35.80833	244
35.81667	237
35.82500	230
35.83333	224
35.84167	216
35.85000	206
35.85833	194
35.86667	182
35.87500	170
35.88333	160
35.89167	152
35.90000	146
35.90833	143
35.91667	141
35.92500	140
35.93333	139
35.94167	135
35.95000	129
35.95833	121
35.96667	115
35.97500	109
35.98333	104
35.99167	100
36.00000	97
36.00833	93
36.01667	90
36.02500	88
36.03333	86
36.04167	84
36.05000	80
36.05833	75
36.06667	70
36.07500	66
36.08333	62
36.09167	59
36.10000	57
36.10833	53
36.11667	50
36.12500	47
36.13333	46
36.14167	45
36.15000	44
36.15833	42
36.16667	37
36.17500	30
36.18333	22
36.19167	15
36.20000	9
36.20833	8
36.21667	9
36.22500	12
36.23333	15
36.24167	17
36.25000	17
36.25833	16
36.26667	14
36.27500	13
36.28333	13
36.29167	11
36.30000	10
36.30833	8
36.31667	6
36.32500	4
36.33333	2
36.34167	-0
36.35000	-1
36.35833	-0
36.36667	2
36.37500	4
36.38333	5
36.39167	3
36.40000	-0
36.40833	-4
36.41667	-7
36.42500	-8
36.43333	-7
36.44167	-4
36.45000	-2
36.45833	-0
36.46667	-0
36.47500	-1
36.48333	-2
36.49167	-4
36.50000	-6
36.50833	-7
36.51667	-8
36.52500	-7
36.53333	-4
36.54167	-1
36.55000	2
36.55833	3
36.56667	3
36.57500	0
36.58333	-4
36.59167	-8
36.60000	-11
36.60833	-11
36.61667	-10
36.62500	-9
36.63333	-10
36.64167	-13
36.65000	-15
36.65833	-17
36.66667	-17
36.67500	-15
36.68333	-12
36.69167	-9
36.70000	-7
36.70833	-5
36.71667	-4
36.72500	-3
36.73333	-1
36.74167	3
36.75000	7
36.75833	10
36.76667	12
36.77500	14
36.78333	14
36.79167	14
36.80000	12
36.80833	11
36.81667	10
36.82500	10
36.83333	8
36.84167	7
36.85000	5
36.85833	6
36.86667	7
36.87500	10
36.88333	14
36.89167	17
36.90000	20
36.90833	24
36.91667	27
36.92500	30
36.93333	33
36.94167	35
36.95000	37
36.95833	39
36.96667	42
36.97500	45
36.98333	47
36.99167	48
37.00000	47
37.00833	46
37.01667	45
37.02500	45
37.03333	47
37.04167	50
37.05000	53
37.05833	55
37.06667	55
37.07500	53
37.08333	49
37.09167	47
37.10000	45
37.10833	45
37.11667	48
37.12500	51
37.13333	54
37.14167	55
37.15000	56
37.15833	55
37.16667	53
37.17500	52
37.18333	51
37.19167	51
37.20000	51
37.20833	50
37.21667	46
37.22500	42
37.23333	38
37.24167	34
37.25000	30
37.25833	27
37.26667	23
37.27500	20
37.28333	17
37.29167	15
37.30000	15
37.30833	14
37.31667	13
37.32500	9
37.33333	3
37.34167	-3
37.35000	-9
37.35833	-13
37.36667	-15
37.37500	-16
37.38333	-19
37.39167	-23
37.40000	-28
37.40833	-34
37.41667	-39
37.42500	-43
37.43333	-45
37.44167	-45
37.45000	-46
37.45833	-47
37.46667	-48
37.47500	-49
37.48333	-51
37.49167	-53
37.50000	-57
37.50833	-61
37.51667	-68
37.52500	-74
37.53333	-79
37.54167	-84
37.55000	-88
37.55833	-92
37.56667	-95
37.57500	-96
37.58333	-97
37.59167	-96
37.60000	-95
37.60833	-97
37.61667	-101
37.62500	-107
37.63333	-113
37.64167	-118
37.65000	-119
37.65833	-119
37.66667	-118
37.67500	-118
37.68333	-120
37.69167	-123
37.70000	-127
37.70833	-129
37.71667	-129
37.72500	-129
37.73333	-130
37.74167	-132
37.75000	-134
37.75833	-136
37.76667	-138
37.77500	-139
37.78333	-141
37.79167	-143
37.80000	-144
37.80833	-144
37.81667	-142
37.82500	-141
37.83333	-140
37.84167	-140
37.85000	-140
37.85833	-139
37.86667	-139
37.87500	-140
37.88333	-142
37.89167	-145
37.90000	-148
37.90833	-149
37.91667	-149
37.92500	-148
37.93333	-148
37.94167	-149
37.95000	-149
37.95833	-149
37.96667	-149
37.97500	-148
37.98333	-147
37.99167	-146
38.00000	-145
38.00833	-144
38.01667	-143
38.02500	-143
38.03333	-144
38.04167	-144
38.05000	-143
38.05833	-142
38.06667	-140
38.07500	-138
38.08333	-137
38.09167	-137
38.10000	-137
38.10833	-137
38.11667	-135
38.12500	-133
38.13333	-132
38.14167	-132
38.15000	-134
38.15833	-136
38.16667	-138
38.17500	-139
38.18333	-140
38.19167	-142
38.20000	-144
38.20833	-146
38.21667	-148
38.22500	-150
38.23333	-149
38.24167	-148
38.25000	-147
38.25833	-147
38.26667	-148
38.27500	-148
38.28333	-149
38.29167	-149
38.30000	-151
38.30833	-152
38.31667	-154
38.32500	-156
38.33333	-160
38.34167	-163
38.35000	-166
38.35833	-169
38.36667	-171
38.37500	-172
38.38333	-172
38.39167	-172
38.40000	-173
38.40833	-174
38.41667	-175
38.42500	-176
38.43333	-176
38.44167	-177
38.45000	-178
38.45833	-180
38.46667	-184
38.47500	-188
38.48333	-194
38.49167	-199
38.50000	-204
38.50833	-206
38.51667	-207
38.52500	-206
38.53333	-205
38.54167	-204
38.55000	-205
38.55833	-208
38.56667	-211
38.57500	-214
38.58333	-217
38.59167	-220
38.60000	-223
38.60833	-225
38.61667	-228
38.62500	-231
38.63333	-234
38.64167	-237
38.65000	-240
38.65833	-243
38.66667	-246
38.67500	-250
38.68333	-252
38.69167	-251
38.70000	-250
38.70833	-251
38.71667	-253
38.72500	-257
38.73333	-261
38.74167	-265
38.75000	-267
38.75833	-267
38.76667	-268
38.77500	-268
38.78333	-269
38.79167	-269
38.80000	-269
38.80833	-270
38.81667	-273
38.82500	-275
38.83333	-278
38.84167	-280
38.85000	-282
38.85833	-285
38.86667	-288
38.87500	-292
38.88333	-296
38.89167	-298
38.90000	-300
38.90833	-300
38.91667	-299
38.92500	-299
38.93333	-299
38.94167	-301
38.95000	-302
38.95833	-305
38.96667	-309
38.97500	-314
38.98333	-317
38.99167	-320
39.00000	-322
39.00833	-324
39.01667	-327
39.02500	-330
39.03333	-332
39.04167	-334
39.05000	-333
39.05833	-331
39.06667	-328
39.07500	-326
39.08333	-326
39.09167	-327
39.10000	-330
39.10833	-333
39.11667	-336
39.12500	-339
39.13333	-342
39.14167	-344
39.15000	-347
39.15833	-350
39.16667	-351
39.17500	-351
39.18333	-350
39.19167	-348
39.20000	-346
39.20833	-346
39.21667	-347
39.22500	-352
39.23333	-357
39.24167	-364
39.25000	-369
39.25833	-374
39.26667	-378
39.27500	-381
39.28333	-383
39.29167	-383
39.30000	-381
39.30833	-378
39.31667	-374
39.32500	-372
39.33333	-371
39.34167	-373
39.35000	-379
39.35833	-385
39.36667	-389
39.37500	-390
39.38333	-389
39.39167	-385
39.40000	-382
39.40833	-380
39.41667	-380
39.42500	-380
39.43333	-381
39.44167	-381
39.45000	-382
39.45833	-384
39.46667	-386
39.47500	-386
39.48333	-385
39.49167	-383
39.50000	-382
39.50833	-383
39.51667	-387
39.52500	-391
39.53333	-395
39.54167	-398
39.55000	-399
39.55833	-400
39.56667	-401
39.57500	-403
39.58333	-405
39.59167	-406
39.60000	-407
39.60833	-405
39.61667	-403
39.62500	-401
39.63333	-401
39.64167	-402
39.65000	-404
39.65833	-406
39.66667	-409
39.67500	-411
39.68333	-414
39.69167	-417
39.70000	-419
39.70833	-420
39.71667	-420
39.72500	-419
39.73333	-420
39.74167	-422
39.75000	-424
39.75833	-426
39.76667	-428
39.77500	-430
39.78333	-430
39.79167	-430
39.80000	-427
39.80833	-423
39.81667	-417
39.82500	-412
39.83333	-408
39.84167	-405
39.85000	-405
39.85833	-406
39.86667	-406
39.87500	-404
39.88333	-400
39.89167	-396
39.90000	-393
39.90833	-390
39.91667	-388
39.92500	-386
39.93333	-384
39.94167	-381
39.95000	-378
39.95833	-374
39.96667	-368
39.97500	-363
39.98333	-357
39.99167	-351
40.00000	-345
40.00833	-339
40.01667	-331
40.02500	-324
40.03333	-316
40.04167	-308
40.05000	-299
40.05833	-289
40.06667	-276
40.07500	-259
40.08333	-241
40.09167	-222
40.10000	-203
40.10833	-186
40.11667	-170
40.12500	-155
40.13333	-138
40.14167	-118
40.15000	-95
40.15833	-70
40.16667	-43
40.17500	-14
40.18333	17
40.19167	50
40.20000	86
40.20833	124
40.21667	165
40.22500	208
40.23333	253
40.24167	298
40.25000	345
40.25833	392
40.26667	443
40.27500	498
40.28333	555
40.29167	616
40.30000	680
40.30833	747
40.31667	817
40.32500	887
40.33333	962
40.34167	1039
40.35000	1120
40.35833	1204
40.36667	1290
40.37500	1382
40.38333	1476
40.39167	1574
40.40000	1674
40.40833	1778
40.41667	1887
40.42500	1997
40.43333	2112
40.44167	2227
40.45000	2347
40.45833	2469
40.46667	2595
40.47500	2728
40.48333	2861
40.49167	2999
40.50000	3138
40.50833	3281
40.51667	3426
40.52500	3573
40.53333	3726
40.54167	3877
40.55000	4033
40.55833	4190
40.56667	4349
40.57500	4516
40.58333	4682
40.59167	4854
40.60000	5024
40.60833	5194
40.61667	5365
40.62500	5536
40.63333	5713
40.64167	5889
40.65000	6072
40.65833	6256
40.66667	6438
40.67500	6623
40.68333	6803
40.69167	6987
40.70000	7167
40.70833	7349
40.71667	7532
40.72500	7712
40.73333	7896
40.74167	8075
40.75000	8255
40.75833	8434
40.76667	8611
40.77500	8790
40.78333	8963
40.79167	9138
40.80000	9308
40.80833	9475
40.81667	9640
40.82500	9800
40.83333	9962
40.84167	10118
40.85000	10274
40.85833	10425
40.86667	10570
40.87500	10713
40.88333	10847
40.89167	10980
40.90000	11107
40.90833	11230
40.91667	11352
40.92500	11467
40.93333	11581
40.94167	11687
40.95000	11788
40.95833	11883
40.96667	11972
40.97500	12057
40.98333	12135
40.99167	12211
41.00000	12282
41.00833	12347
41.01667	12406
41.02500	12457
41.03333	12502
41.04167	12539
41.05000	12571
41.05833	12599
41.06667	12622
41.07500	12642
41.08333	12655
41.09167	12660
41.10000	12657
41.10833	12645
41.11667	12628
41.12500	12606
41.13333	12579
41.14167	12548
41.15000	12511
41.15833	12469
41.16667	12421
41.17500	12366
41.18333	12306
41.19167	12240
41.20000	12170
41.20833	12094
41.21667	12014
41.22500	11930
41.23333	11841
41.24167	11750
41.25000	11650
41.25833	11546
41.26667	11438
41.27500	11323
41.28333	11209
41.29167	11088
41.30000	10966
41.30833	10838
41.31667	10706
41.32500	10572
41.33333	10432
41.34167	10292
41.35000	10148
41.35833	10003
41.36667	9860
41.37500	9714
41.38333	9571
41.39167	9422
41.40000	9274
41.40833	9121
41.41667	8964
41.42500	8806
41.43333	8643
41.44167	8483
41.45000	8321
41.45833	8161
41.46667	8004
41.47500	7844
41.48333	7688
41.49167	7528
41.50000	7370
41.50833	7211
41.51667	7052
41.52500	6897
41.53333	6739
41.54167	6587
41.55000	6434
41.55833	6284
41.56667	6135
41.57500	5985
41.58333	5839
41.59167	5692
41.60000	5548
41.60833	5406
41.61667	5265
41.62500	5128
41.63333	4991
41.64167	4858
41.65000	4726
41.65833	4596
41.66667	4470
41.67500	4342
41.68333	4219
41.69167	4094
41.70000	3973
41.70833	3854
41.71667	3737
41.72500	3625
41.73333	3514
41.74167	3409
41.75000	3305
41.75833	3202
41.76667	3101
41.77500	3000
41.78333	2904
41.79167	2809
41.80000	2717
41.80833	2628
41.81667	2540
41.82500	2456
41.83333	2372
41.84167	2293
41.85000	2214
41.85833	2136
41.86667	2060
41.87500	1983
41.88333	1910
41.89167	1838
41.90000	1769
41.90833	1704
41.91667	1642
41.92500	1583
41.93333	1524
41.94167	1468
41.95000	1412
41.95833	1359
41.96667	1307
41.97500	1255
41.98333	1205
41.99167	1154
42.00000	1105
42.00833	1058
42.01667	1012
42.02500	971
42.03333	930
42.04167	890
42.05000	851
42.05833	811
42.06667	772
42.07500	733
42.08333	696
42.09167	659
42.10000	625
42.10833	594
42.11667	564
42.12500	535
42.13333	505
42.14167	477
42.15000	448
42.15833	420
42.16667	395
42.17500	371
42.18333	348
42.19167	326
42.20000	305
42.20833	283
42.21667	261
42.22500	239
42.23333	217
42.24167	196
42.25000	176
42.25833	156
42.26667	137
42.27500	118
42.28333	101
42.29167	85
42.30000	70
42.30833	56
42.31667	42
42.32500	26
42.33333	10
42.34167	-7
42.35000	-22
42.35833	-38
42.36667	-51
42.37500	-64
42.38333	-75
42.39167	-87
42.40000	-98
42.40833	-109
42.41667	-120
42.42500	-130
42.43333	-140
42.44167	-150
42.45000	-159
42.45833	-167
42.46667	-175
42.47500	-183
42.48333	-191
42.49167	-198
42.50000	-206
42.50833	-214
42.51667	-223
42.52500	-232
42.53333	-241
42.54167	-249
42.55000	-257
42.55833	-263
42.56667	-268
42.57500	-273
42.58333	-277
42.59167	-282
42.60000	-288
42.60833	-296
42.61667	-305
42.62500	-313
42.63333	-321
42.64167	-326
42.65000	-330
42.65833	-332
42.66667	-335
42.67500	-338
42.68333	-343
42.69167	-347
42.70000	-352
42.70833	-356
42.71667	-360
42.72500	-364
42.73333	-368
42.74167	-374
42.75000	-379
42.75833	-385
42.76667	-390
42.77500	-395
42.78333	-399
42.79167	-402
42.80000	-405
42.80833	-409
42.81667	-413
42.82500	-418
42.83333	-423
42.84167	-428
42.85000	-431
42.85833	-432
42.86667	-433
42.87500	-433
42.88333	-433
42.89167	-434
42.90000	-435
42.90833	-436
42.91667	-438
42.92500	-441
42.93333	-445
42.94167	-450
42.95000	-455
42.95833	-461
42.96667	-465
42.97500	-466
42.98333	-467
42.99167	-467
43.00000	-467
43.00833	-467
43.01667	-466
43.02500	-466
43.03333	-467
43.04167	-468
43.05000	-471
43.05833	-473
43.06667	-474
43.07500	-474
43.08333	-474
43.09167	-475
43.10000	-478
43.10833	-481
43.11667	-483
43.12500	-484
43.13333	-485
43.14167	-485
43.15000	-485
43.15833	-485
43.16667	-486
43.17500	-489
43.18333	-494
43.19167	-499
43.20000	-504
43.20833	-509
43.21667	-513
43.22500	-515
43.23333	-518
43.24167	-520
43.25000	-521
43.25833	-521
43.26667	-521
43.27500	-520
43.28333	-520
43.29167	-520
43.30000	-521
43.30833	-522
43.31667	-522
43.32500	-521
43.33333	-520
43.34167	-519
43.35000	-518
43.35833	-518
43.36667	-518
43.37500	-517
43.38333	-517
43.39167	-517
43.40000	-518
43.40833	-520
43.41667	-522
43.42500	-526
43.43333	-531
43.44167	-536
43.45000	-541
43.45833	-545
43.46667	-547
43.47500	-548
43.48333	-547
43.49167	-546
43.50000	-546
43.50833	-545
43.51667	-545
43.52500	-545
43.53333	-544
43.54167	-542
43.55000	-540
43.55833	-537
43.56667	-536
43.57500	-536
43.58333	-537
43.59167	-538
43.60000	-538
43.60833	-539
43.61667	-542
43.62500	-546
43.63333	-550
43.64167	-553
43.65000	-556
43.65833	-559
43.66667	-560
43.67500	-560
43.68333	-559
43.69167	-558
43.70000	-557
43.70833	-557
43.71667	-557
43.72500	-557
43.73333	-554
43.74167	-551
43.75000	-549
43.75833	-548
43.76667	-550
43.77500	-554
43.78333	-558
43.79167	-561
43.80000	-563
43.80833	-563
43.81667	-563
43.82500	-563
43.83333	-565
43.84167	-567
43.85000	-569
43.85833	-571
43.86667	-571
43.87500	-571
43.88333	-571
43.89167	-570
43.90000	-570
43.90833	-571
43.91667	-573
43.92500	-576
43.93333	-579
43.94167	-582
43.95000	-582
43.95833	-582
43.96667	-579
43.97500	-576
43.98333	-573
43.99167	-570
44.00000	-569
44.00833	-569
44.01667	-570
44.02500	-571
44.03333	-571
44.04167	-571
44.05000	-572
44.05833	-573
44.06667	-575
44.07500	-577
44.08333	-577
44.09167	-577
44.10000	-576
44.10833	-574
44.11667	-574
44.12500	-574
44.13333	-576
44.14167	-578
44.15000	-579
44.15833	-580
44.16667	-581
44.17500	-580
44.18333	-578
44.19167	-576
44.20000	-574
44.20833	-573
44.21667	-574
44.22500	-577
44.23333	-580
44.24167	-582
44.25000	-584
44.25833	-584
44.26667	-583
44.27500	-581
44.28333	-578
44.29167	-575
44.30000	-571
44.30833	-569
44.31667	-569
44.32500	-571
44.33333	-574
44.34167	-577
44.35000	-579
44.35833	-580
44.36667	-580
44.37500	-578
44.38333	-575
44.39167	-574
44.40000	-574
44.40833	-575
44.41667	-576
44.42500	-577
44.43333	-578
44.44167	-580
44.45000	-582
44.45833	-584
44.46667	-585
44.47500	-584
44.48333	-582
44.49167	-581
44.50000	-579
44.50833	-578
44.51667	-576
44.52500	-573
44.53333	-569
44.54167	-566
44.55000	-564
44.55833	-563
44.56667	-565
44.57500	-569
44.58333	-571
44.59167	-571
44.60000	-568
44.60833	-565
44.61667	-561
44.62500	-558
44.63333	-559
44.64167	-561
44.65000	-563
44.65833	-563
44.66667	-560
44.67500	-558
44.68333	-555
44.69167	-555
44.70000	-557
44.70833	-560
44.71667	-563
44.72500	-565
44.73333	-565
44.74167	-564
44.75000	-561
44.75833	-557
44.76667	-554
44.77500	-552
44.78333	-551
44.79167	-550
44.80000	-548
44.80833	-546
44.81667	-544
44.82500	-543
44.83333	-542
44.84167	-542
44.85000	-541
44.85833	-539
44.86667	-535
44.87500	-529
44.88333	-524
44.89167	-520
44.90000	-517
44.90833	-515
44.91667	-515
44.92500	-515
44.93333	-515
44.94167	-514
44.95000	-512
44.95833	-510
44.96667	-507
44.97500	-505
44.98333	-504
44.99167	-504
45.00000	-506
45.00833	-508
45.01667	-510
45.02500	-510
45.03333	-508
45.04167	-504
45.05000	-501
45.05833	-499
45.06667	-497
45.07500	-497
45.08333	-497
45.09167	-495
45.10000	-492
45.10833	-489
45.11667	-485
45.12500	-482
45.13333	-480
45.14167	-477
45.15000	-474
45.15833	-470
45.16667	-466
45.17500	-461
45.18333	-456
45.19167	-452
45.20000	-450
45.20833	-449
45.21667	-449
45.22500	-449
45.23333	-448
45.24167	-447
45.25000	-445
45.25833	-444
45.26667	-444
45.27500	-446
45.28333	-448
45.29167	-451
45.30000	-454
45.30833	-456
45.31667	-456
45.32500	-454
45.33333	-451
45.34167	-447
45.35000	-443
45.35833	-441
45.36667	-440
45.37500	-442
45.38333	-444
45.39167	-445
45.40000	-446
45.40833	-446
45.41667	-444
45.42500	-443
45.43333	-442
45.44167	-443
45.45000	-444
45.45833	-445
45.46667	-447
45.47500	-448
45.48333	-449
45.49167	-450
45.50000	-451
45.50833	-452
45.51667	-453
45.52500	-455
45.53333	-457
45.54167	-457
45.55000	-456
45.55833	-453
45.56667	-449
45.57500	-447
45.58333	-446
45.59167	-448
45.60000	-452
45.60833	-457
45.61667	-461
45.62500	-464
45.63333	-463
45.64167	-460
45.65000	-457
45.65833	-454
45.66667	-454
45.67500	-457
45.68333	-461
45.69167	-466
45.70000	-471
45.70833	-474
45.71667	-475
45.72500	-475
45.73333	-476
45.74167	-478
45.75000	-480
45.75833	-483
45.76667	-484
45.77500	-483
45.78333	-482
45.79167	-482
45.80000	-484
45.80833	-489
45.81667	-495
45.82500	-500
45.83333	-504
45.84167	-506
45.85000	-506
45.85833	-508
45.86667	-510
45.87500	-513
45.88333	-516
45.89167	-518
45.90000	-518
45.90833	-518
45.91667	-518
45.92500	-519
45.93333	-519
45.94167	-519
45.95000	-520
45.95833	-522
45.96667	-524
45.97500	-527
45.98333	-530
45.99167	-532
46.00000	-533
46.00833	-534
46.01667	-534
46.02500	-533
46.03333	-533
46.04167	-532
46.05000	-534
46.05833	-537
46.06667	-542
46.07500	-547
46.08333	-551
46.09167	-554
46.10000	-555
46.10833	-555
46.11667	-554
46.12500	-553
46.13333	-555
46.14167	-557
46.15000	-560
46.15833	-560
46.16667	-560
46.17500	-557
46.18333	-556
46.19167	-557
46.20000	-560
46.20833	-562
46.21667	-563
46.22500	-565
46.23333	-566
46.24167	-568
46.25000	-570
46.25833	-574
46.26667	-578
46.27500	-582
46.28333	-585
46.29167	-587
46.30000	-587
46.30833	-586
46.31667	-584
46.32500	-582
46.33333	-582
46.34167	-582
46.35000	-584
46.35833	-586
46.36667	-589
46.37500	-592
46.38333	-596
46.39167	-598
46.40000	-599
46.40833	-600
46.41667	-601
46.42500	-601
46.43333	-600
46.44167	-599
46.45000	-599
46.45833	-599
46.46667	-600
46.47500	-602
46.48333	-605
46.49167	-606
46.50000	-607
46.50833	-607
46.51667	-608
46.52500	-610
46.53333	-612
46.54167	-613
46.55000	-614
46.55833	-614
46.56667	-614
46.57500	-613
46.58333	-612
46.59167	-610
46.60000	-608
46.60833	-607
46.61667	-608
46.62500	-609
46.63333	-612
46.64167	-614
46.65000	-614
46.65833	-614
46.66667	-612
46.67500	-611
46.68333	-610
46.69167	-610
46.70000	-611
46.70833	-613
46.71667	-615
46.72500	-616
46.73333	-616
46.74167	-615
46.75000	-613
46.75833	-612
46.76667	-611
46.77500	-612
46.78333	-613
46.79167	-615
46.80000	-616
46.80833	-619
46.81667	-621
46.82500	-623
46.83333	-624
46.84167	-624
46.85000	-623
46.85833	-621
46.86667	-620
46.87500	-619
46.88333	-619
46.89167	-618
46.90000	-616
46.90833	-613
46.91667	-611
46.92500	-609
46.93333	-609
46.94167	-609
46.95000	-609
46.95833	-609
46.96667	-609
46.97500	-611
46.98333	-613
46.99167	-616
47.00000	-618
47.00833	-620
47.01667	-622
47.02500	-625
47.03333	-627
47.04167	-628
47.05000	-627
47.05833	-622
47.06667	-618
47.07500	-614
47.08333	-611
47.09167	-611
47.10000	-613
47.10833	-614
47.11667	-614
47.12500	-615
47.13333	-617
47.14167	-617
47.15000	-617
47.15833	-616
47.16667	-614
47.17500	-613
47.18333	-612
47.19167	-612
47.20000	-613
47.20833	-613
47.21667	-612
47.22500	-612
47.23333	-612
47.24167	-611
47.25000	-608
47.25833	-605
47.26667	-602
47.27500	-599
47.28333	-598
47.29167	-597
47.30000	-597
47.30833	-595
47.31667	-593
47.32500	-590
47.33333	-588
47.34167	-585
47.35000	-582
47.35833	-579
47.36667	-577
47.37500	-576
47.38333	-577
47.39167	-579
47.40000	-581
47.40833	-581
47.41667	-580
47.42500	-579
47.43333	-578
47.44167	-579
47.45000	-580
47.45833	-581
47.46667	-581
47.47500	-578
47.48333	-576
47.49167	-572
47.50000	-569
47.50833	-566
47.51667	-565
47.52500	-563
47.53333	-562
47.54167	-560
47.55000	-558
47.55833	-556
47.56667	-555
47.57500	-555
47.58333	-557
47.59167	-560
47.60000	-563
47.60833	-565
47.61667	-564
47.62500	-561
47.63333	-556
47.64167	-551
47.65000	-548
47.65833	-545
47.66667	-543
47.67500	-541
47.68333	-540
47.69167	-540
47.70000	-540
47.70833	-541
47.71667	-541
47.72500	-542
47.73333	-541
47.74167	-540
47.75000	-539
47.75833	-538
47.76667	-537
47.77500	-537
47.78333	-538
47.79167	-539
47.80000	-539
47.80833	-538
47.81667	-535
47.82500	-532
47.83333	-530
47.84167	-529
47.85000	-529
47.85833	-528
47.86667	-528
47.87500	-528
47.88333	-529
47.89167	-530
47.90000	-530
47.90833	-530
47.91667	-527
47.92500	-524
47.93333	-521
47.94167	-518
47.95000	-517
47.95833	-517
47.96667	-520
47.97500	-523
47.98333	-525
47.99167	-527
48.00000	-527
48.00833	-527
48.01667	-527
48.02500	-527
48.03333	-527
48.04167	-528
48.05000	-530
48.05833	-532
48.06667	-534
48.07500	-536
48.08333	-536
48.09167	-535
48.10000	-532
48.10833	-531
48.11667	-532
48.12500	-534
48.13333	-537
48.14167	-539
48.15000	-539
48.15833	-538
48.16667	-535
48.17500	-533
48.18333	-531
48.19167	-529
48.20000	-527
48.20833	-526
48.21667	-526
48.22500	-527
48.23333	-529
48.24167	-530
48.25000	-531
48.25833	-531
48.26667	-532
48.27500	-532
48.28333	-533
48.29167	-537
48.30000	-541
48.30833	-545
48.31667	-548
48.32500	-550
48.33333	-550
48.34167	-550
48.35000	-551
48.35833	-553
48.36667	-555
48.37500	-557
48.38333	-558
48.39167	-559
48.40000	-559
48.40833	-560
48.41667	-563
48.42500	-566
48.43333	-569
48.44167	-571
48.45000	-572
48.45833	-570
48.46667	-568
48.47500	-567
48.48333	-567
48.49167	-568
48.50000	-569
48.50833	-572
48.51667	-575
48.52500	-577
48.53333	-580
48.54167	-582
48.55000	-582
48.55833	-582
48.56667	-581
48.57500	-580
48.58333	-579
48.59167	-578
48.60000	-577
48.60833	-577
48.61667	-577
48.62500	-578
48.63333	-579
48.64167	-579
48.65000	-578
48.65833	-576
48.66667	-574
48.67500	-574
48.68333	-573
48.69167	-573
48.70000	-573
48.70833	-573
48.71667	-574
48.72500	-575
48.73333	-575
48.74167	-577
48.75000	-579
48.75833	-581
48.76667	-586
48.77500	-591
48.78333	-596
48.79167	-599
48.80000	-601
48.80833	-600
48.81667	-599
48.82500	-598
48.83333	-596
48.84167	-596
48.85000	-597
48.85833	-600
48.86667	-603
48.87500	-607
48.88333	-608
48.89167	-608
48.90000	-604
48.90833	-599
48.91667	-594
48.92500	-591
48.93333	-589
48.94167	-589
48.95000	-591
48.95833	-593
48.96667	-596
48.97500	-598
48.98333	-599
48.99167	-600
49.00000	-600
49.00833	-599
49.01667	-598
49.02500	-599
49.03333	-601
49.04167	-603
49.05000	-605
49.05833	-606
49.06667	-608
49.07500	-608
49.08333	-608
49.09167	-608
49.10000	-609
49.10833	-608
49.11667	-607
49.12500	-605
49.13333	-604
49.14167	-606
49.15000	-611
49.15833	-617
49.16667	-622
49.17500	-624
49.18333	-623
49.19167	-619
49.20000	-615
49.20833	-613
49.21667	-612
49.22500	-612
49.23333	-611
49.24167	-610
49.25000	-607
49.25833	-604
49.26667	-604
49.27500	-606
49.28333	-610
49.29167	-616
49.30000	-622
49.30833	-625
49.31667	-624
49.32500	-622
49.33333	-619
49.34167	-617
49.35000	-616
49.35833	-618
49.36667	-621
49.37500	-625
49.38333	-628
49.39167	-629
49.40000	-630
49.40833	-629
49.41667	-628
49.42500	-628
49.43333	-628
49.44167	-629
49.45000	-629
49.45833	-628
49.46667	-626
49.47500	-625
49.48333	-624
49.49167	-625
49.50000	-626
49.50833	-628
49.51667	-630
49.52500	-632
49.53333	-633
49.54167	-635
49.55000	-635
49.55833	-633
49.56667	-631
49.57500	-627
49.58333	-625
49.59167	-625
49.60000	-627
49.60833	-630
49.61667	-632
49.62500	-635
49.63333	-639
49.64167	-641
49.65000	-641
49.65833	-640
49.66667	-638
49.67500	-638
49.68333	-639
49.69167	-642
49.70000	-647
49.70833	-651
49.71667	-653
49.72500	-653
49.73333	-650
49.74167	-646
49.75000	-641
49.75833	-637
49.76667	-635
49.77500	-634
49.78333	-635
49.79167	-636
49.80000	-638
49.80833	-638
49.81667	-638
49.82500	-636
49.83333	-634
49.84167	-631
49.85000	-629
49.85833	-628
49.86667	-629
49.87500	-630
49.88333	-633
49.89167	-636
49.90000	-639
49.90833	-641
49.91667	-642
49.92500	-643
49.93333	-644
49.94167	-644
49.95000	-643
49.95833	-642
49.96667	-640
49.97500	-639
49.98333	-638
49.99167	-639
50.00000	-641
50.00833	-643
50.01667	-645
50.02500	-646
50.03333	-645
50.04167	-644
50.05000	-641
50.05833	-639
50.06667	-638
50.07500	-638
50.08333	-639
50.09167	-639
50.10000	-639
50.10833	-638
50.11667	-636
50.12500	-634
50.13333	-633
50.14167	-632
50.15000	-632
50.15833	-632
50.16667	-634
50.17500	-635
50.18333	-637
50.19167	-639
50.20000	-639
50.20833	-637
50.21667	-634
50.22500	-630
50.23333	-626
50.24167	-623
50.25000	-621
50.25833	-620
50.26667	-620
50.27500	-622
50.28333	-626
50.29167	-629
50.30000	-633
50.30833	-635
50.31667	-636
50.32500	-635
50.33333	-633
50.34167	-631
50.35000	-629
50.35833	-628
50.36667	-627
50.37500	-626
50.38333	-624
50.39167	-621
50.40000	-618
50.40833	-615
50.41667	-612
50.42500	-611
50.43333	-613
50.44167	-616
50.45000	-620
50.45833	-623
50.46667	-623
50.47500	-621
50.48333	-616
50.49167	-611
50.50000	-606
50.50833	-602
50.51667	-599
50.52500	-598
50.53333	-598
50.54167	-600
50.55000	-603
50.55833	-605
50.56667	-605
50.57500	-603
50.58333	-600
50.59167	-598
50.60000	-597
50.60833	-595
50.61667	-591
50.62500	-588
50.63333	-586
50.64167	-585
50.65000	-587
50.65833	-591
50.66667	-592
50.67500	-591
50.68333	-589
50.69167	-587
50.70000	-585
50.70833	-583
50.71667	-581
50.72500	-578
50.73333	-574
50.74167	-570
50.75000	-566
50.75833	-563
50.76667	-563
50.77500	-564
50.78333	-567
50.79167	-569
50.80000	-571
50.80833	-572
50.81667	-573
50.82500	-573
50.83333	-573
50.84167	-573
50.85000	-572
50.85833	-570
50.86667	-568
50.87500	-567
50.88333	-566
50.89167	-567
50.90000	-567
50.90833	-568
50.91667	-569
50.92500	-568
50.93333	-566
50.94167	-562
50.95000	-557
50.95833	-552
50.96667	-549
50.97500	-550
50.98333	-553
50.99167	-557
51.00000	-560
51.00833	-561
51.01667	-561
51.02500	-558
51.03333	-555
51.04167	-553
51.05000	-551
51.05833	-551
51.06667	-553
51.07500	-556
51.08333	-557
51.09167	-558
51.10000	-558
51.10833	-558
51.11667	-557
51.12500	-557
51.13333	-556
51.14167	-557
51.15000	-558
51.15833	-560
51.16667	-563
51.17500	-566
51.18333	-568
51.19167	-567
51.20000	-566
51.20833	-565
51.21667	-565
51.22500	-566
51.23333	-568
51.24167	-570
51.25000	-571
51.25833	-571
51.26667	-570
51.27500	-571
51.28333	-571
51.29167	-572
51.30000	-573
51.30833	-572
51.31667	-569
51.32500	-567
51.33333	-565
51.34167	-565
51.35000	-567
51.35833	-570
51.36667	-573
51.37500	-575
51.38333	-577
51.39167	-578
51.40000	-578
51.40833	-579
51.41667	-580
51.42500	-582
51.43333	-584
51.44167	-586
51.45000	-588
51.45833	-589
51.46667	-590
51.47500	-589
51.48333	-589
51.49167	-588
51.50000	-590
51.50833	-594
51.51667	-600
51.52500	-606
51.53333	-610
51.54167	-612
51.55000	-611
51.55833	-607
51.56667	-604
51.57500	-603
51.58333	-603
51.59167	-604
51.60000	-605
51.60833	-606
51.61667	-607
51.62500	-609
51.63333	-611
51.64167	-613
51.65000	-614
51.65833	-614
51.66667	-614
51.67500	-615
51.68333	-616
51.69167	-617
51.70000	-617
51.70833	-617
51.71667	-619
51.72500	-621
51.73333	-623
51.74167	-624
51.75000	-624
51.75833	-621
51.76667	-618
51.77500	-616
51.78333	-614
51.79167	-615
51.80000	-617
51.80833	-620
51.81667	-623
51.82500	-625
51.83333	-627
51.84167	-629
51.85000	-632
51.85833	-637
51.86667	-640
51.87500	-643
51.88333	-644
51.89167	-642
51.90000	-639
51.90833	-636
51.91667	-636
51.92500	-636
51.93333	-637
51.94167	-638
51.95000	-639
51.95833	-640
51.96667	-641
51.97500	-642
51.98333	-642
51.99167	-640
52.00000	-639
52.00833	-638
52.01667	-639
52.02500	-639
52.03333	-639
52.04167	-639
52.05000	-641
52.05833	-643
52.06667	-645
52.07500	-647
52.08333	-646
52.09167	-643
52.10000	-640
52.10833	-639
52.11667	-640
52.12500	-642
52.13333	-642
52.14167	-642
52.15000	-642
52.15833	-642
52.16667	-643
52.17500	-647
52.18333	-650
52.19167	-651
52.20000	-650
52.20833	-647
52.21667	-643
52.22500	-640
52.23333	-638
52.24167	-637
52.25000	-637
52.25833	-637
52.26667	-637
52.27500	-639
52.28333	-641
52.29167	-643
52.30000	-645
52.30833	-646
52.31667	-646
52.32500	-646
52.33333	-645
52.34167	-645
52.35000	-646
52.35833	-649
52.36667	-651
52.37500	-652
52.38333	-653
52.39167	-652
52.40000	-651
52.40833	-651
52.41667	-652
52.42500	-654
52.43333	-656
52.44167	-657
52.45000	-657
52.45833	-655
52.46667	-654
52.47500	-654
52.48333	-654
52.49167	-655
52.50000	-655
52.50833	-655
52.51667	-652
52.52500	-649
52.53333	-646
52.54167	-644
52.55000	-641
52.55833	-639
52.56667	-637
52.57500	-637
52.58333	-639
52.59167	-640
52.60000	-643
52.60833	-645
52.61667	-647
52.62500	-649
52.63333	-651
52.64167	-651
52.65000	-650
52.65833	-649
52.66667	-648
52.67500	-649
52.68333	-650
52.69167	-652
52.70000	-654
52.70833	-655
52.71667	-655
52.72500	-654
52.73333	-653
52.74167	-654
52.75000	-657
52.75833	-660
52.76667	-662
52.77500	-661
52.78333	-657
52.79167	-653
52.80000	-648
52.80833	-644
52.81667	-641
52.82500	-639
52.83333	-638
52.84167	-637
52.85000	-638
52.85833	-640
52.86667	-644
52.87500	-650
52.88333	-655
52.89167	-656
52.90000	-655
52.90833	-652
52.91667	-648
52.92500	-646
52.93333	-646
52.94167	-647
52.95000	-647
52.95833	-645
52.96667	-643
52.97500	-643
52.98333	-644
52.99167	-648
53.00000	-652
53.00833	-655
53.01667	-657
53.02500	-656
53.03333	-654
53.04167	-651
53.05000	-649
53.05833	-648
53.06667	-647
53.07500	-646
53.08333	-646
53.09167	-646
53.10000	-644
53.10833	-641
53.11667	-638
53.12500	-635
53.13333	-633
53.14167	-631
53.15000	-629
53.15833	-629
53.16667	-629
53.17500	-629
53.18333	-631
53.19167	-633
53.20000	-636
53.20833	-639
53.21667	-641
53.22500	-642
53.23333	-641
53.24167	-639
53.25000	-637
53.25833	-635
53.26667	-634
53.27500	-632
53.28333	-631
53.29167	-629
53.30000	-627
53.30833	-626
53.31667	-625
53.32500	-624
53.33333	-623
53.34167	-620
53.35000	-617
53.35833	-613
53.36667	-610
53.37500	-606
53.38333	-603
53.39167	-598
53.40000	-593
53.40833	-587
53.41667	-581
53.42500	-576
53.43333	-573
53.44167	-573
53.45000	-574
53.45833	-575
53.46667	-575
53.47500	-572
53.48333	-566
53.49167	-559
53.50000	-551
53.50833	-546
53.51667	-541
53.52500	-536
53.53333	-530
53.54167	-522
53.55000	-513
53.55833	-502
53.56667	-492
53.57500	-480
53.58333	-468
53.59167	-456
53.60000	-445
53.60833	-435
53.61667	-425
53.62500	-416
53.63333	-406
53.64167	-396
53.65000	-384
53.65833	-371
53.66667	-357
53.67500	-342
53.68333	-328
53.69167	-314
53.70000	-300
53.70833	-284
53.71667	-268
53.72500	-250
53.73333	-230
53.74167	-210
53.75000	-188
53.75833	-167
53.76667	-147
53.77500	-127
53.78333	-107
53.79167	-85
53.80000	-62
53.80833	-37
53.81667	-11
53.82500	16
53.83333	46
53.84167	76
53.85000	109
53.85833	143
53.86667	177
53.87500	212
53.88333	248
53.89167	285
53.90000	322
53.90833	361
53.91667	402
53.92500	443
53.93333	486
53.94167	529
53.95000	573
53.95833	619
53.96667	666
53.97500	717
53.98333	770
53.99167	827
54.00000	885
54.00833	944
54.01667	1005
54.02500	1065
54.03333	1127
54.04167	1188
54.05000	1251
54.05833	1316
54.06667	1383
54.07500	1454
54.08333	1525
54.09167	1599
54.10000	1674
54.10833	1751
54.11667	1832
54.12500	1914
54.13333	2001
54.14167	2089
54.15000	2177
54.15833	2266
54.16667	2355
54.17500	2447
54.18333	2540
54.19167	2637
54.20000	2735
54.20833	2836
54.21667	2940
54.22500	3046
54.23333	3157
54.24167	3269
54.25000	3384
54.25833	3499
54.26667	3614
54.27500	3731
54.28333	3847
54.29167	3966
54.30000	4086
54.30833	4210
54.31667	4337
54.32500	4466
54.33333	4602
54.34167	4739
54.35000	4881
54.35833	5025
54.36667	5168
54.37500	5315
54.38333	5459
54.39167	5608
54.40000	5757
54.40833	5909
54.41667	6065
54.42500	6219
54.43333	6377
54.44167	6533
54.45000	6694
54.45833	6858
54.46667	7023
54.47500	7194
54.48333	7361
54.49167	7532
54.50000	7702
54.50833	7873
54.51667	8047
54.52500	8221
54.53333	8400
54.54167	8579
54.55000	8761
54.55833	8945
54.56667	9128
54.57500	9316
54.58333	9499
54.59167	9688
54.60000	9876
54.60833	10067
54.61667	10261
54.62500	10453
54.63333	10649
54.64167	10842
54.65000	11036
54.65833	11231
54.66667	11424
54.67500	11622
54.68333	11816
54.69167	12016
54.70000	12215
54.70833	12412
54.71667	12611
54.72500	12806
54.73333	13004
54.74167	13200
54.75000	13399
54.75833	13601
54.76667	13801
54.77500	14005
54.78333	14204
54.79167	14404
54.80000	14601
54.80833	14797
54.81667	14994
54.82500	15185
54.83333	15381
54.84167	15571
54.85000	15764
54.85833	15956
54.86667	16144
54.87500	16336
54.88333	16522
54.89167	16711
54.90000	16896
54.90833	17080
54.91667	17264
54.92500	17442
54.93333	17622
54.94167	17797
54.95000	17974
54.95833	18151
54.96667	18326
54.97500	18503
54.98333	18674
54.99167	18844
55.00000	19009
55.00833	19171
55.01667	19333
55.02500	19493
55.03333	19656
55.04167	19814
55.05000	19971
55.05833	20124
55.06667	20271
55.07500	20417
55.08333	20558
55.09167	20699
55.10000	20837
55.10833	20973
55.11667	21109
55.12500	21238
55.13333	21368
55.14167	21490
55.15000	21609
55.15833	21725
55.16667	21838
55.17500	21952
55.18333	22062
55.19167	22173
55.20000	22280
55.20833	22382
55.21667	22481
55.22500	22576
55.23333	22669
55.24167	22759
55.25000	22850
55.25833	22940
55.26667	23025
55.27500	23107
55.28333	23182
55.29167	23254
55.30000	23321
55.30833	23385
55.31667	23447
55.32500	23504
55.33333	23559
55.34167	23609
55.35000	23657
55.35833	23702
55.36667	23744
55.37500	23784
55.38333	23822
55.39167	23857
55.40000	23891
55.40833	23921
55.41667	23949
55.42500	23972
55.43333	23993
55.44167	24009
55.45000	24023
55.45833	24034
55.46667	24042
55.47500	24048
55.48333	24051
55.49167	24051
55.50000	24048
55.50833	24040
55.51667	24027
55.52500	24012
55.53333	23992
55.54167	23971
55.55000	23948
55.55833	23924
55.56667	23901
55.57500	23875
55.58333	23849
55.59167	23819
55.60000	23786
55.60833	23749
55.61667	23708
55.62500	23666
55.63333	23622
55.64167	23577
55.65000	23530
55.65833	23480
55.66667	23428
55.67500	23373
55.68333	23317
55.69167	23256
55.70000	23193
55.70833	23127
55.71667	23058
55.72500	22990
55.73333	22919
55.74167	22848
55.75000	22774
55.75833	22697
55.76667	22620
55.77500	22539
55.78333	22458
55.79167	22377
55.80000	22297
55.80833	22216
55.81667	22134
55.82500	22052
55.83333	21964
55.84167	21876
55.85000	21784
55.85833	21691
55.86667	21600
55.87500	21506
55.88333	21412
55.89167	21313
55.90000	21213
55.90833	21112
55.91667	21007
55.92500	20904
55.93333	20800
55.94167	20697
55.95000	20593
55.95833	20488
55.96667	20385
55.97500	20279
55.98333	20176
55.99167	20070
56.00000	19964
56.00833	19856
56.01667	19744
56.02500	19632
56.03333	19517
56.04167	19404
56.05000	19291
56.05833	19179
56.06667	19070
56.07500	18959
56.08333	18850
56.09167	18739
56.10000	18627
56.10833	18514
56.11667	18397
56.12500	18282
56.13333	18164
56.14167	18047
56.15000	17930
56.15833	17814
56.16667	17699
56.17500	17582
56.18333	17468
56.19167	17353
56.20000	17238
56.20833	17123
56.21667	17006
56.22500	16889
56.23333	16769
56.24167	16653
56.25000	16537
56.25833	16424
56.26667	16312
56.27500	16197
56.28333	16084
56.29167	15965
56.30000	15847
56.30833	15729
56.31667	15611
56.32500	15497
56.33333	15384
56.34167	15273
56.35000	15163
56.35833	15052
56.36667	14942
56.37500	14830
56.38333	14720
56.39167	14608
56.40000	14498
56.40833	14389
56.41667	14280
56.42500	14173
56.43333	14063
56.44167	13955
56.45000	13846
56.45833	13737
56.46667	13629
56.47500	13520
56.48333	13414
56.49167	13308
56.50000	13205
56.50833	13103
56.51667	13000
56.52500	12899
56.53333	12795
56.54167	12692
56.55000	12587
56.55833	12482
56.56667	12379
56.57500	12276
56.58333	12177
56.59167	12076
56.60000	11977
56.60833	11880
56.61667	11783
56.62500	11690
56.63333	11594
56.64167	11501
56.65000	11405
56.65833	11308
56.66667	11212
56.67500	11115
56.68333	11022
56.69167	10928
56.70000	10837
56.70833	10747
56.71667	10656
56.72500	10567
56.73333	10475
56.74167	10385
56.75000	10296
56.75833	10208
56.76667	10124
56.77500	10038
56.78333	9955
56.79167	9870
56.80000	9785
56.80833	9701
56.81667	9616
56.82500	9533
56.83333	9450
56.84167	9369
56.85000	9289
56.85833	9209
56.86667	9130
56.87500	9050
56.88333	8971
56.89167	8890
56.90000	8809
56.90833	8730
56.91667	8650
56.92500	8574
56.93333	8497
56.94167	8422
56.95000	8348
56.95833	8276
56.96667	8205
56.97500	8134
56.98333	8065
56.99167	7994
57.00000	7925
57.00833	7857
57.01667	7789
57.02500	7720
57.03333	7649
57.04167	7579
57.05000	7508
57.05833	7438
57.06667	7371
57.07500	7305
57.08333	7242
57.09167	7177
57.10000	7113
57.10833	7049
57.11667	6987
57.12500	6927
57.13333	6867
57.14167	6808
57.15000	6748
57.15833	6689
57.16667	6631
57.17500	6572
57.18333	6514
57.19167	6455
57.20000	6397
57.20833	6339
57.21667	6281
57.22500	6224
57.23333	6168
57.24167	6114
57.25000	6060
57.25833	6008
57.26667	5956
57.27500	5904
57.28333	5852
57.29167	5800
57.30000	5748
57.30833	5697
57.31667	5646
57.32500	5595
57.33333	5543
57.34167	5493
57.35000	5443
57.35833	5394
57.36667	5346
57.37500	5299
57.38333	5253
57.39167	5207
57.40000	5162
57.40833	5117
57.41667	5072
57.42500	5028
57.43333	4983
57.44167	4937
57.45000	4889
57.45833	4842
57.46667	4796
57.47500	4751
57.48333	4709
57.49167	4666
57.50000	4624
57.50833	4581
57.51667	4538
57.52500	4497
57.53333	4457
57.54167	4418
57.55000	4380
57.55833	4341
57.56667	4300
57.57500	4258
57.58333	4217
57.59167	4177
57.60000	4140
57.60833	4105
57.61667	4071
57.62500	4037
57.63333	4002
57.64167	3966
57.65000	3931
57.65833	3895
57.66667	3861
57.67500	3827
57.68333	3793
57.69167	3759
57.70000	3725
57.70833	3691
57.71667	3658
57.72500	3625
57.73333	3592
57.74167	3560
57.75000	3530
57.75833	3502
57.76667	3474
57.77500	3446
57.78333	3417
57.79167	3385
57.80000	3351
57.80833	3318
57.81667	3284
57.82500	3254
57.83333	3226
57.84167	3199
57.85000	3172
57.85833	3143
57.86667	3113
57.87500	3082
57.88333	3052
57.89167	3023
57.90000	2995
57.90833	2969
57.91667	2941
57.92500	2915
57.93333	2888
57.94167	2862
57.95000	2837
57.95833	2811
57.96667	2787
57.97500	2764
57.98333	2741
57.99167	2718
58.00000	2695
58.00833	2672
58.01667	2648
58.02500	2626
58.03333	2604
58.04167	2583
58.05000	2562
58.05833	2539
58.06667	2516
58.07500	2490
58.08333	2466
58.09167	2443
58.10000	2421
58.10833	2400
58.11667	2380
58.12500	2360
58.13333	2338
58.14167	2317
58.15000	2296
58.15833	2275
58.16667	2254
58.17500	2232
58.18333	2210
58.19167	2186
58.20000	2164
58.20833	2144
58.21667	2126
58.22500	2109
58.23333	2092
58.24167	2074
58.25000	2057
58.25833	2039
58.26667	2022
58.27500	2005
58.28333	1988
58.29167	1969
58.30000	1949
58.30833	1930
58.31667	1912
58.32500	1895
58.33333	1877
58.34167	1860
58.35000	1842
58.35833	1825
58.36667	1809
58.37500	1794
58.38333	1780
58.39167	1764
58.40000	1748
58.40833	1732
58.41667	1715
58.42500	1700
58.43333	1687
58.44167	1673
58.45000	1659
58.45833	1643
58.46667	1626
58.47500	1609
58.48333	1591
58.49167	1574
58.50000	1558
58.50833	1543
58.51667	1528
58.52500	1513
58.53333	1498
58.54167	1484
58.55000	1470
58.55833	1456
58.56667	1444
58.57500	1432
58.58333	1419
58.59167	1404
58.60000	1389
58.60833	1373
58.61667	1356
58.62500	1342
58.63333	1328
58.64167	1316
58.65000	1303
58.65833	1292
58.66667	1282
58.67500	1273
58.68333	1264
58.69167	1255
58.70000	1246
58.70833	1235
58.71667	1224
58.72500	1211
58.73333	1198
58.74167	1186
58.75000	1172
58.75833	1159
58.76667	1147
58.77500	1136
58.78333	1127
58.79167	1118
58.80000	1109
58.80833	1101
58.81667	1091
58.82500	1082
58.83333	1073
58.84167	1065
58.85000	1057
58.85833	1049
58.86667	1038
58.87500	1026
58.88333	1012
58.89167	997
58.90000	983
58.90833	970
58.91667	959
58.92500	949
58.93333	940
58.94167	931
58.95000	922
58.95833	914
58.96667	905
58.97500	897
58.98333	888
58.99167	879
59.00000	869
59.00833	859
59.01667	848
59.02500	838
59.03333	830
59.04167	823
59.05000	817
59.05833	812
59.06667	806
59.07500	799
59.08333	791
59.09167	782
59.10000	772
59.10833	761
59.11667	749
59.12500	740
59.13333	732
59.14167	725
59.15000	718
59.15833	710
59.16667	702
59.17500	694
59.18333	687
59.19167	680
59.20000	673
59.20833	666
59.21667	659
59.22500	652
59.23333	646
59.24167	640
59.25000	631
59.25833	621
59.26667	610
59.27500	600
59.28333	591
59.29167	584
59.30000	579
59.30833	573
59.31667	569
59.32500	564
59.33333	559
59.34167	553
59.35000	546
59.35833	538
59.36667	529
59.37500	522
59.38333	514
59.39167	507
59.40000	499
59.40833	492
59.41667	485
59.42500	477
59.43333	470
59.44167	464
59.45000	457
59.45833	451
59.46667	447
59.47500	444
59.48333	441
59.49167	438
59.50000	435
59.50833	431
59.51667	425
59.52500	418
59.53333	411
59.54167	403
59.55000	395
59.55833	388
59.56667	382
59.57500	378
59.58333	375
59.59167	370
59.60000	366
59.60833	360
59.61667	354
59.62500	348
59.63333	343
59.64167	338
59.65000	332
59.65833	325
59.66667	319
59.67500	314
59.68333	309
59.69167	305
59.70000	300
59.70833	295
59.71667	290
59.72500	287
59.73333	284
59.74167	283
59.75000	282
59.75833	279
59.76667	276
59.77500	272
59.78333	266
59.79167	259
59.80000	251
59.80833	243
59.81667	236
59.82500	231
59.83333	227
59.84167	224
59.85000	220
59.85833	215
59.86667	209
59.87500	203
59.88333	197
59.89167	191
59.90000	185
59.90833	182
59.91667	179
59.92500	178
59.93333	177
59.94167	175
59.95000	172
59.95833	169
59.96667	164
59.97500	160
59.98333	154
59.99167	149
60.00000	144
