# Supplementary material for: How J-chain ensures the assembly of immunoglobulin IgM pentamers
Source: EMBO J. 2024 Dec 4;44(2):505–33. doi: 10.1038/s44318-024-00317-9 (PMC11729874; doi:10.1038/s44318-024-00317-9)
Supplement: Supplementary file 5 — Source data Fig. 3 [file 44318_2024_317_MOESM5_ESM.zip › Figure 3/3B/repeat 3 Cu4 + JC/20231122 Cu4tp_JC_WT_8h_3.txt]

[Header]
Application Name	LCsolution
Version	1.25
Data File Name	D:\Xenia\JC Oligomerisation kinetics\20231122 Cu4tp_JC_WT_8h_3.lcd
Output Date	27.12.2023
Output Time	11:21:08

[Configuration]
# of Detectors	2
Detector ID	Detector A	Detector B
Detector Name	Detector A	Detector B
# of Channels	2	1

[LC Chromatogram(Detector A-Ch1)]
Interval(msec)	500
# of Points	7201
Start Time(min)	0.000
End Time(min)	60.000
Intensity Units	mV
Intensity Multiplier	0.001
Wavelength(nm)	280
R.Time (min)	Intensity
0.00000	-13
0.00833	-13
0.01667	-0
0.02500	-2
0.03333	-4
0.04167	-4
0.05000	-2
0.05833	1
0.06667	2
0.07500	2
0.08333	-1
0.09167	-4
0.10000	-6
0.10833	-5
0.11667	-2
0.12500	1
0.13333	4
0.14167	6
0.15000	8
0.15833	8
0.16667	5
0.17500	3
0.18333	1
0.19167	-1
0.20000	-0
0.20833	1
0.21667	2
0.22500	1
0.23333	-0
0.24167	-2
0.25000	-3
0.25833	-5
0.26667	-7
0.27500	-8
0.28333	-9
0.29167	-9
0.30000	-9
0.30833	-9
0.31667	-8
0.32500	-6
0.33333	-3
0.34167	1
0.35000	5
0.35833	8
0.36667	8
0.37500	6
0.38333	4
0.39167	3
0.40000	1
0.40833	-1
0.41667	-3
0.42500	-6
0.43333	-9
0.44167	-12
0.45000	-14
0.45833	-15
0.46667	-15
0.47500	-14
0.48333	-13
0.49167	-12
0.50000	-11
0.50833	-11
0.51667	-11
0.52500	-12
0.53333	-13
0.54167	-14
0.55000	-15
0.55833	-14
0.56667	-12
0.57500	-10
0.58333	-8
0.59167	-6
0.60000	-6
0.60833	-8
0.61667	-12
0.62500	-14
0.63333	-15
0.64167	-15
0.65000	-14
0.65833	-14
0.66667	-15
0.67500	-17
0.68333	-18
0.69167	-19
0.70000	-19
0.70833	-17
0.71667	-13
0.72500	-8
0.73333	-3
0.74167	0
0.75000	2
0.75833	-2
0.76667	-8
0.77500	-14
0.78333	-18
0.79167	-19
0.80000	-17
0.80833	-15
0.81667	-14
0.82500	-15
0.83333	-16
0.84167	-16
0.85000	-15
0.85833	-14
0.86667	-14
0.87500	-16
0.88333	-18
0.89167	-20
0.90000	-22
0.90833	-23
0.91667	-24
0.92500	-24
0.93333	-23
0.94167	-20
0.95000	-17
0.95833	-14
0.96667	-12
0.97500	-12
0.98333	-12
0.99167	-13
1.00000	-15
1.00833	-15
1.01667	-16
1.02500	-17
1.03333	-17
1.04167	-16
1.05000	-15
1.05833	-13
1.06667	-10
1.07500	-7
1.08333	-5
1.09167	-5
1.10000	-6
1.10833	-8
1.11667	-8
1.12500	-6
1.13333	-5
1.14167	-5
1.15000	-6
1.15833	-7
1.16667	-6
1.17500	-3
1.18333	2
1.19167	6
1.20000	7
1.20833	6
1.21667	4
1.22500	3
1.23333	2
1.24167	1
1.25000	1
1.25833	-1
1.26667	-4
1.27500	-8
1.28333	-13
1.29167	-17
1.30000	-18
1.30833	-16
1.31667	-14
1.32500	-13
1.33333	-11
1.34167	-10
1.35000	-8
1.35833	-8
1.36667	-8
1.37500	-10
1.38333	-12
1.39167	-14
1.40000	-15
1.40833	-15
1.41667	-13
1.42500	-10
1.43333	-7
1.44167	-4
1.45000	-3
1.45833	-5
1.46667	-9
1.47500	-15
1.48333	-21
1.49167	-26
1.50000	-27
1.50833	-25
1.51667	-20
1.52500	-15
1.53333	-13
1.54167	-14
1.55000	-18
1.55833	-23
1.56667	-28
1.57500	-33
1.58333	-36
1.59167	-37
1.60000	-36
1.60833	-33
1.61667	-29
1.62500	-27
1.63333	-26
1.64167	-27
1.65000	-28
1.65833	-29
1.66667	-28
1.67500	-27
1.68333	-27
1.69167	-27
1.70000	-27
1.70833	-28
1.71667	-28
1.72500	-29
1.73333	-31
1.74167	-33
1.75000	-36
1.75833	-38
1.76667	-40
1.77500	-41
1.78333	-39
1.79167	-36
1.80000	-30
1.80833	-24
1.81667	-19
1.82500	-17
1.83333	-16
1.84167	-16
1.85000	-17
1.85833	-18
1.86667	-18
1.87500	-18
1.88333	-21
1.89167	-24
1.90000	-28
1.90833	-30
1.91667	-30
1.92500	-29
1.93333	-26
1.94167	-24
1.95000	-24
1.95833	-23
1.96667	-23
1.97500	-23
1.98333	-21
1.99167	-19
2.00000	-18
2.00833	-17
2.01667	-16
2.02500	-15
2.03333	-14
2.04167	-13
2.05000	-12
2.05833	-13
2.06667	-15
2.07500	-18
2.08333	-20
2.09167	-21
2.10000	-21
2.10833	-20
2.11667	-20
2.12500	-20
2.13333	-21
2.14167	-21
2.15000	-22
2.15833	-22
2.16667	-21
2.17500	-20
2.18333	-19
2.19167	-19
2.20000	-20
2.20833	-21
2.21667	-23
2.22500	-24
2.23333	-26
2.24167	-27
2.25000	-29
2.25833	-30
2.26667	-30
2.27500	-29
2.28333	-26
2.29167	-21
2.30000	-16
2.30833	-12
2.31667	-10
2.32500	-10
2.33333	-13
2.34167	-18
2.35000	-24
2.35833	-29
2.36667	-34
2.37500	-38
2.38333	-39
2.39167	-40
2.40000	-40
2.40833	-39
2.41667	-38
2.42500	-38
2.43333	-40
2.44167	-42
2.45000	-44
2.45833	-44
2.46667	-41
2.47500	-38
2.48333	-33
2.49167	-28
2.50000	-24
2.50833	-21
2.51667	-20
2.52500	-22
2.53333	-26
2.54167	-31
2.55000	-35
2.55833	-37
2.56667	-36
2.57500	-33
2.58333	-29
2.59167	-25
2.60000	-19
2.60833	-15
2.61667	-11
2.62500	-9
2.63333	-10
2.64167	-12
2.65000	-17
2.65833	-21
2.66667	-26
2.67500	-30
2.68333	-32
2.69167	-32
2.70000	-33
2.70833	-34
2.71667	-36
2.72500	-38
2.73333	-38
2.74167	-35
2.75000	-30
2.75833	-25
2.76667	-23
2.77500	-23
2.78333	-24
2.79167	-25
2.80000	-24
2.80833	-22
2.81667	-20
2.82500	-19
2.83333	-19
2.84167	-21
2.85000	-23
2.85833	-23
2.86667	-22
2.87500	-20
2.88333	-19
2.89167	-18
2.90000	-19
2.90833	-22
2.91667	-24
2.92500	-25
2.93333	-26
2.94167	-26
2.95000	-25
2.95833	-22
2.96667	-20
2.97500	-17
2.98333	-16
2.99167	-15
3.00000	-17
3.00833	-20
3.01667	-23
3.02500	-27
3.03333	-30
3.04167	-32
3.05000	-33
3.05833	-32
3.06667	-30
3.07500	-28
3.08333	-25
3.09167	-23
3.10000	-24
3.10833	-27
3.11667	-30
3.12500	-32
3.13333	-34
3.14167	-35
3.15000	-36
3.15833	-37
3.16667	-38
3.17500	-39
3.18333	-38
3.19167	-36
3.20000	-33
3.20833	-29
3.21667	-26
3.22500	-24
3.23333	-24
3.24167	-26
3.25000	-28
3.25833	-30
3.26667	-31
3.27500	-31
3.28333	-30
3.29167	-30
3.30000	-30
3.30833	-31
3.31667	-32
3.32500	-35
3.33333	-37
3.34167	-38
3.35000	-39
3.35833	-40
3.36667	-41
3.37500	-43
3.38333	-43
3.39167	-41
3.40000	-37
3.40833	-33
3.41667	-31
3.42500	-29
3.43333	-30
3.44167	-30
3.45000	-30
3.45833	-30
3.46667	-31
3.47500	-32
3.48333	-33
3.49167	-34
3.50000	-36
3.50833	-39
3.51667	-40
3.52500	-40
3.53333	-37
3.54167	-33
3.55000	-29
3.55833	-25
3.56667	-22
3.57500	-21
3.58333	-22
3.59167	-25
3.60000	-28
3.60833	-31
3.61667	-31
3.62500	-28
3.63333	-24
3.64167	-18
3.65000	-14
3.65833	-12
3.66667	-14
3.67500	-16
3.68333	-19
3.69167	-22
3.70000	-24
3.70833	-26
3.71667	-28
3.72500	-30
3.73333	-31
3.74167	-32
3.75000	-34
3.75833	-36
3.76667	-38
3.77500	-39
3.78333	-38
3.79167	-36
3.80000	-33
3.80833	-29
3.81667	-25
3.82500	-22
3.83333	-20
3.84167	-20
3.85000	-22
3.85833	-23
3.86667	-25
3.87500	-26
3.88333	-25
3.89167	-25
3.90000	-27
3.90833	-29
3.91667	-31
3.92500	-31
3.93333	-31
3.94167	-30
3.95000	-30
3.95833	-33
3.96667	-37
3.97500	-40
3.98333	-41
3.99167	-41
4.00000	-39
4.00833	-36
4.01667	-34
4.02500	-32
4.03333	-32
4.04167	-32
4.05000	-32
4.05833	-32
4.06667	-31
4.07500	-29
4.08333	-27
4.09167	-26
4.10000	-25
4.10833	-25
4.11667	-26
4.12500	-27
4.13333	-28
4.14167	-29
4.15000	-30
4.15833	-31
4.16667	-31
4.17500	-32
4.18333	-33
4.19167	-36
4.20000	-39
4.20833	-43
4.21667	-46
4.22500	-49
4.23333	-50
4.24167	-47
4.25000	-43
4.25833	-39
4.26667	-35
4.27500	-33
4.28333	-31
4.29167	-30
4.30000	-28
4.30833	-27
4.31667	-26
4.32500	-26
4.33333	-26
4.34167	-23
4.35000	-20
4.35833	-16
4.36667	-12
4.37500	-10
4.38333	-11
4.39167	-13
4.40000	-17
4.40833	-22
4.41667	-27
4.42500	-30
4.43333	-33
4.44167	-36
4.45000	-39
4.45833	-40
4.46667	-41
4.47500	-41
4.48333	-40
4.49167	-39
4.50000	-38
4.50833	-38
4.51667	-37
4.52500	-37
4.53333	-37
4.54167	-36
4.55000	-34
4.55833	-33
4.56667	-34
4.57500	-37
4.58333	-42
4.59167	-46
4.60000	-48
4.60833	-46
4.61667	-41
4.62500	-35
4.63333	-30
4.64167	-27
4.65000	-27
4.65833	-28
4.66667	-31
4.67500	-35
4.68333	-38
4.69167	-40
4.70000	-41
4.70833	-41
4.71667	-40
4.72500	-38
4.73333	-37
4.74167	-35
4.75000	-33
4.75833	-31
4.76667	-29
4.77500	-29
4.78333	-29
4.79167	-31
4.80000	-32
4.80833	-34
4.81667	-37
4.82500	-40
4.83333	-43
4.84167	-43
4.85000	-41
4.85833	-36
4.86667	-30
4.87500	-26
4.88333	-22
4.89167	-21
4.90000	-22
4.90833	-25
4.91667	-29
4.92500	-31
4.93333	-33
4.94167	-33
4.95000	-33
4.95833	-34
4.96667	-35
4.97500	-37
4.98333	-38
4.99167	-38
5.00000	-38
5.00833	-38
5.01667	-38
5.02500	-38
5.03333	-37
5.04167	-35
5.05000	-33
5.05833	-32
5.06667	-31
5.07500	-29
5.08333	-25
5.09167	-22
5.10000	-20
5.10833	-20
5.11667	-22
5.12500	-26
5.13333	-31
5.14167	-35
5.15000	-38
5.15833	-40
5.16667	-40
5.17500	-39
5.18333	-36
5.19167	-34
5.20000	-34
5.20833	-36
5.21667	-39
5.22500	-42
5.23333	-43
5.24167	-44
5.25000	-43
5.25833	-42
5.26667	-41
5.27500	-39
5.28333	-36
5.29167	-34
5.30000	-34
5.30833	-36
5.31667	-38
5.32500	-39
5.33333	-40
5.34167	-40
5.35000	-39
5.35833	-37
5.36667	-35
5.37500	-33
5.38333	-31
5.39167	-30
5.40000	-31
5.40833	-35
5.41667	-38
5.42500	-42
5.43333	-45
5.44167	-47
5.45000	-47
5.45833	-45
5.46667	-43
5.47500	-40
5.48333	-37
5.49167	-34
5.50000	-32
5.50833	-29
5.51667	-28
5.52500	-28
5.53333	-32
5.54167	-41
5.55000	-51
5.55833	-60
5.56667	-66
5.57500	-66
5.58333	-58
5.59167	-48
5.60000	-40
5.60833	-34
5.61667	-32
5.62500	-34
5.63333	-37
5.64167	-39
5.65000	-41
5.65833	-43
5.66667	-46
5.67500	-50
5.68333	-53
5.69167	-54
5.70000	-53
5.70833	-49
5.71667	-44
5.72500	-39
5.73333	-35
5.74167	-33
5.75000	-32
5.75833	-32
5.76667	-34
5.77500	-37
5.78333	-41
5.79167	-45
5.80000	-47
5.80833	-47
5.81667	-43
5.82500	-37
5.83333	-31
5.84167	-26
5.85000	-24
5.85833	-24
5.86667	-24
5.87500	-24
5.88333	-24
5.89167	-23
5.90000	-24
5.90833	-25
5.91667	-26
5.92500	-27
5.93333	-29
5.94167	-31
5.95000	-33
5.95833	-36
5.96667	-38
5.97500	-41
5.98333	-42
5.99167	-41
6.00000	-38
6.00833	-32
6.01667	-28
6.02500	-24
6.03333	-22
6.04167	-22
6.05000	-24
6.05833	-26
6.06667	-30
6.07500	-34
6.08333	-37
6.09167	-39
6.10000	-40
6.10833	-42
6.11667	-42
6.12500	-40
6.13333	-37
6.14167	-32
6.15000	-26
6.15833	-22
6.16667	-20
6.17500	-20
6.18333	-22
6.19167	-25
6.20000	-29
6.20833	-32
6.21667	-33
6.22500	-35
6.23333	-36
6.24167	-38
6.25000	-40
6.25833	-41
6.26667	-41
6.27500	-40
6.28333	-40
6.29167	-41
6.30000	-40
6.30833	-39
6.31667	-38
6.32500	-38
6.33333	-40
6.34167	-43
6.35000	-45
6.35833	-45
6.36667	-43
6.37500	-41
6.38333	-41
6.39167	-42
6.40000	-45
6.40833	-48
6.41667	-48
6.42500	-45
6.43333	-39
6.44167	-31
6.45000	-25
6.45833	-21
6.46667	-21
6.47500	-22
6.48333	-26
6.49167	-29
6.50000	-32
6.50833	-35
6.51667	-39
6.52500	-42
6.53333	-44
6.54167	-43
6.55000	-39
6.55833	-35
6.56667	-31
6.57500	-29
6.58333	-29
6.59167	-31
6.60000	-31
6.60833	-30
6.61667	-28
6.62500	-25
6.63333	-23
6.64167	-24
6.65000	-25
6.65833	-27
6.66667	-30
6.67500	-31
6.68333	-32
6.69167	-32
6.70000	-33
6.70833	-33
6.71667	-33
6.72500	-32
6.73333	-30
6.74167	-29
6.75000	-29
6.75833	-30
6.76667	-32
6.77500	-35
6.78333	-39
6.79167	-42
6.80000	-43
6.80833	-43
6.81667	-42
6.82500	-39
6.83333	-37
6.84167	-36
6.85000	-37
6.85833	-40
6.86667	-44
6.87500	-46
6.88333	-47
6.89167	-46
6.90000	-44
6.90833	-42
6.91667	-40
6.92500	-39
6.93333	-38
6.94167	-36
6.95000	-33
6.95833	-30
6.96667	-26
6.97500	-24
6.98333	-25
6.99167	-27
7.00000	-30
7.00833	-33
7.01667	-35
7.02500	-37
7.03333	-39
7.04167	-40
7.05000	-41
7.05833	-41
7.06667	-41
7.07500	-41
7.08333	-41
7.09167	-42
7.10000	-42
7.10833	-41
7.11667	-41
7.12500	-41
7.13333	-42
7.14167	-43
7.15000	-42
7.15833	-40
7.16667	-37
7.17500	-35
7.18333	-34
7.19167	-33
7.20000	-31
7.20833	-28
7.21667	-24
7.22500	-19
7.23333	-16
7.24167	-14
7.25000	-13
7.25833	-13
7.26667	-13
7.27500	-14
7.28333	-15
7.29167	-18
7.30000	-22
7.30833	-28
7.31667	-32
7.32500	-36
7.33333	-37
7.34167	-37
7.35000	-35
7.35833	-35
7.36667	-35
7.37500	-36
7.38333	-38
7.39167	-39
7.40000	-39
7.40833	-38
7.41667	-38
7.42500	-37
7.43333	-38
7.44167	-37
7.45000	-36
7.45833	-34
7.46667	-32
7.47500	-31
7.48333	-31
7.49167	-33
7.50000	-36
7.50833	-39
7.51667	-41
7.52500	-41
7.53333	-40
7.54167	-37
7.55000	-34
7.55833	-33
7.56667	-33
7.57500	-36
7.58333	-39
7.59167	-42
7.60000	-45
7.60833	-47
7.61667	-48
7.62500	-51
7.63333	-54
7.64167	-56
7.65000	-56
7.65833	-54
7.66667	-52
7.67500	-50
7.68333	-49
7.69167	-47
7.70000	-46
7.70833	-46
7.71667	-46
7.72500	-45
7.73333	-43
7.74167	-41
7.75000	-40
7.75833	-42
7.76667	-45
7.77500	-50
7.78333	-54
7.79167	-56
7.80000	-58
7.80833	-59
7.81667	-59
7.82500	-58
7.83333	-57
7.84167	-56
7.85000	-55
7.85833	-54
7.86667	-52
7.87500	-51
7.88333	-52
7.89167	-54
7.90000	-58
7.90833	-62
7.91667	-65
7.92500	-64
7.93333	-62
7.94167	-59
7.95000	-57
7.95833	-54
7.96667	-49
7.97500	-45
7.98333	-41
7.99167	-39
8.00000	-38
8.00833	-38
8.01667	-39
8.02500	-41
8.03333	-43
8.04167	-47
8.05000	-51
8.05833	-54
8.06667	-54
8.07500	-53
8.08333	-52
8.09167	-53
8.10000	-54
8.10833	-57
8.11667	-60
8.12500	-60
8.13333	-58
8.14167	-55
8.15000	-50
8.15833	-47
8.16667	-45
8.17500	-45
8.18333	-47
8.19167	-50
8.20000	-52
8.20833	-51
8.21667	-50
8.22500	-50
8.23333	-50
8.24167	-49
8.25000	-48
8.25833	-47
8.26667	-46
8.27500	-46
8.28333	-49
8.29167	-54
8.30000	-59
8.30833	-63
8.31667	-65
8.32500	-63
8.33333	-60
8.34167	-55
8.35000	-51
8.35833	-47
8.36667	-46
8.37500	-45
8.38333	-44
8.39167	-43
8.40000	-42
8.40833	-42
8.41667	-42
8.42500	-41
8.43333	-41
8.44167	-42
8.45000	-45
8.45833	-48
8.46667	-51
8.47500	-54
8.48333	-55
8.49167	-54
8.50000	-52
8.50833	-47
8.51667	-43
8.52500	-38
8.53333	-35
8.54167	-33
8.55000	-34
8.55833	-35
8.56667	-37
8.57500	-39
8.58333	-42
8.59167	-46
8.60000	-50
8.60833	-54
8.61667	-57
8.62500	-59
8.63333	-60
8.64167	-58
8.65000	-56
8.65833	-53
8.66667	-51
8.67500	-50
8.68333	-51
8.69167	-52
8.70000	-52
8.70833	-51
8.71667	-50
8.72500	-49
8.73333	-47
8.74167	-46
8.75000	-44
8.75833	-42
8.76667	-41
8.77500	-42
8.78333	-43
8.79167	-46
8.80000	-48
8.80833	-49
8.81667	-50
8.82500	-51
8.83333	-53
8.84167	-54
8.85000	-56
8.85833	-56
8.86667	-56
8.87500	-57
8.88333	-60
8.89167	-63
8.90000	-65
8.90833	-66
8.91667	-66
8.92500	-64
8.93333	-63
8.94167	-65
8.95000	-68
8.95833	-70
8.96667	-72
8.97500	-72
8.98333	-69
8.99167	-64
9.00000	-58
9.00833	-52
9.01667	-45
9.02500	-39
9.03333	-34
9.04167	-31
9.05000	-33
9.05833	-36
9.06667	-42
9.07500	-48
9.08333	-53
9.09167	-57
9.10000	-60
9.10833	-61
9.11667	-61
9.12500	-59
9.13333	-56
9.14167	-52
9.15000	-48
9.15833	-46
9.16667	-46
9.17500	-47
9.18333	-49
9.19167	-52
9.20000	-54
9.20833	-55
9.21667	-55
9.22500	-55
9.23333	-57
9.24167	-59
9.25000	-62
9.25833	-64
9.26667	-64
9.27500	-62
9.28333	-57
9.29167	-51
9.30000	-47
9.30833	-45
9.31667	-47
9.32500	-49
9.33333	-52
9.34167	-54
9.35000	-54
9.35833	-55
9.36667	-55
9.37500	-57
9.38333	-60
9.39167	-62
9.40000	-63
9.40833	-62
9.41667	-60
9.42500	-56
9.43333	-53
9.44167	-50
9.45000	-47
9.45833	-44
9.46667	-43
9.47500	-43
9.48333	-44
9.49167	-46
9.50000	-49
9.50833	-52
9.51667	-54
9.52500	-54
9.53333	-52
9.54167	-50
9.55000	-48
9.55833	-47
9.56667	-49
9.57500	-51
9.58333	-53
9.59167	-55
9.60000	-57
9.60833	-57
9.61667	-56
9.62500	-54
9.63333	-53
9.64167	-51
9.65000	-48
9.65833	-46
9.66667	-44
9.67500	-43
9.68333	-43
9.69167	-43
9.70000	-45
9.70833	-48
9.71667	-52
9.72500	-57
9.73333	-63
9.74167	-66
9.75000	-67
9.75833	-66
9.76667	-63
9.77500	-60
9.78333	-57
9.79167	-54
9.80000	-52
9.80833	-50
9.81667	-49
9.82500	-49
9.83333	-49
9.84167	-48
9.85000	-48
9.85833	-47
9.86667	-47
9.87500	-47
9.88333	-47
9.89167	-46
9.90000	-45
9.90833	-44
9.91667	-45
9.92500	-48
9.93333	-52
9.94167	-58
9.95000	-63
9.95833	-65
9.96667	-64
9.97500	-61
9.98333	-57
9.99167	-53
10.00000	-52
10.00833	-52
10.01667	-53
10.02500	-52
10.03333	-52
10.04167	-55
10.05000	-59
10.05833	-63
10.06667	-67
10.07500	-68
10.08333	-66
10.09167	-62
10.10000	-57
10.10833	-53
10.11667	-50
10.12500	-49
10.13333	-49
10.14167	-49
10.15000	-50
10.15833	-52
10.16667	-55
10.17500	-57
10.18333	-59
10.19167	-59
10.20000	-59
10.20833	-58
10.21667	-58
10.22500	-58
10.23333	-59
10.24167	-60
10.25000	-60
10.25833	-61
10.26667	-61
10.27500	-61
10.28333	-61
10.29167	-60
10.30000	-58
10.30833	-57
10.31667	-56
10.32500	-56
10.33333	-56
10.34167	-56
10.35000	-54
10.35833	-53
10.36667	-51
10.37500	-52
10.38333	-56
10.39167	-61
10.40000	-66
10.40833	-69
10.41667	-68
10.42500	-65
10.43333	-60
10.44167	-57
10.45000	-56
10.45833	-57
10.46667	-57
10.47500	-57
10.48333	-55
10.49167	-53
10.50000	-51
10.50833	-50
10.51667	-50
10.52500	-51
10.53333	-54
10.54167	-57
10.55000	-60
10.55833	-60
10.56667	-57
10.57500	-53
10.58333	-50
10.59167	-48
10.60000	-50
10.60833	-54
10.61667	-58
10.62500	-61
10.63333	-63
10.64167	-64
10.65000	-65
10.65833	-65
10.66667	-65
10.67500	-65
10.68333	-64
10.69167	-62
10.70000	-59
10.70833	-57
10.71667	-54
10.72500	-51
10.73333	-48
10.74167	-47
10.75000	-47
10.75833	-47
10.76667	-48
10.77500	-49
10.78333	-50
10.79167	-52
10.80000	-53
10.80833	-56
10.81667	-59
10.82500	-63
10.83333	-67
10.84167	-69
10.85000	-69
10.85833	-67
10.86667	-62
10.87500	-57
10.88333	-54
10.89167	-52
10.90000	-51
10.90833	-52
10.91667	-52
10.92500	-51
10.93333	-50
10.94167	-49
10.95000	-51
10.95833	-53
10.96667	-54
10.97500	-54
10.98333	-54
10.99167	-53
11.00000	-53
11.00833	-55
11.01667	-57
11.02500	-59
11.03333	-60
11.04167	-58
11.05000	-55
11.05833	-52
11.06667	-51
11.07500	-52
11.08333	-54
11.09167	-57
11.10000	-59
11.10833	-61
11.11667	-62
11.12500	-61
11.13333	-61
11.14167	-61
11.15000	-63
11.15833	-64
11.16667	-65
11.17500	-65
11.18333	-62
11.19167	-59
11.20000	-57
11.20833	-57
11.21667	-60
11.22500	-66
11.23333	-73
11.24167	-79
11.25000	-83
11.25833	-85
11.26667	-84
11.27500	-82
11.28333	-79
11.29167	-77
11.30000	-74
11.30833	-71
11.31667	-67
11.32500	-63
11.33333	-60
11.34167	-57
11.35000	-56
11.35833	-57
11.36667	-60
11.37500	-63
11.38333	-65
11.39167	-65
11.40000	-63
11.40833	-59
11.41667	-57
11.42500	-55
11.43333	-54
11.44167	-55
11.45000	-56
11.45833	-60
11.46667	-64
11.47500	-67
11.48333	-69
11.49167	-69
11.50000	-67
11.50833	-64
11.51667	-61
11.52500	-59
11.53333	-58
11.54167	-57
11.55000	-58
11.55833	-58
11.56667	-59
11.57500	-60
11.58333	-60
11.59167	-60
11.60000	-59
11.60833	-58
11.61667	-57
11.62500	-58
11.63333	-61
11.64167	-64
11.65000	-67
11.65833	-68
11.66667	-65
11.67500	-62
11.68333	-58
11.69167	-55
11.70000	-54
11.70833	-56
11.71667	-58
11.72500	-59
11.73333	-60
11.74167	-60
11.75000	-59
11.75833	-58
11.76667	-59
11.77500	-62
11.78333	-67
11.79167	-73
11.80000	-78
11.80833	-81
11.81667	-80
11.82500	-74
11.83333	-67
11.84167	-61
11.85000	-56
11.85833	-54
11.86667	-56
11.87500	-58
11.88333	-60
11.89167	-61
11.90000	-61
11.90833	-60
11.91667	-58
11.92500	-57
11.93333	-56
11.94167	-57
11.95000	-59
11.95833	-60
11.96667	-61
11.97500	-61
11.98333	-60
11.99167	-59
12.00000	-58
12.00833	-56
12.01667	-55
12.02500	-56
12.03333	-57
12.04167	-59
12.05000	-60
12.05833	-60
12.06667	-60
12.07500	-61
12.08333	-65
12.09167	-69
12.10000	-73
12.10833	-75
12.11667	-75
12.12500	-73
12.13333	-69
12.14167	-67
12.15000	-65
12.15833	-64
12.16667	-62
12.17500	-60
12.18333	-58
12.19167	-58
12.20000	-60
12.20833	-63
12.21667	-65
12.22500	-65
12.23333	-65
12.24167	-62
12.25000	-59
12.25833	-56
12.26667	-53
12.27500	-51
12.28333	-50
12.29167	-50
12.30000	-51
12.30833	-53
12.31667	-56
12.32500	-59
12.33333	-63
12.34167	-66
12.35000	-67
12.35833	-66
12.36667	-62
12.37500	-58
12.38333	-55
12.39167	-54
12.40000	-55
12.40833	-60
12.41667	-65
12.42500	-70
12.43333	-74
12.44167	-76
12.45000	-76
12.45833	-73
12.46667	-69
12.47500	-64
12.48333	-60
12.49167	-57
12.50000	-57
12.50833	-59
12.51667	-62
12.52500	-64
12.53333	-65
12.54167	-66
12.55000	-66
12.55833	-65
12.56667	-64
12.57500	-62
12.58333	-60
12.59167	-59
12.60000	-58
12.60833	-59
12.61667	-60
12.62500	-60
12.63333	-59
12.64167	-59
12.65000	-58
12.65833	-56
12.66667	-54
12.67500	-53
12.68333	-54
12.69167	-57
12.70000	-60
12.70833	-62
12.71667	-62
12.72500	-58
12.73333	-53
12.74167	-49
12.75000	-47
12.75833	-47
12.76667	-49
12.77500	-52
12.78333	-55
12.79167	-58
12.80000	-59
12.80833	-59
12.81667	-57
12.82500	-54
12.83333	-53
12.84167	-54
12.85000	-56
12.85833	-58
12.86667	-61
12.87500	-62
12.88333	-61
12.89167	-59
12.90000	-59
12.90833	-59
12.91667	-61
12.92500	-62
12.93333	-64
12.94167	-66
12.95000	-67
12.95833	-67
12.96667	-65
12.97500	-63
12.98333	-61
12.99167	-60
13.00000	-62
13.00833	-66
13.01667	-69
13.02500	-71
13.03333	-69
13.04167	-65
13.05000	-61
13.05833	-58
13.06667	-58
13.07500	-59
13.08333	-60
13.09167	-61
13.10000	-61
13.10833	-60
13.11667	-59
13.12500	-60
13.13333	-61
13.14167	-60
13.15000	-57
13.15833	-54
13.16667	-50
13.17500	-48
13.18333	-46
13.19167	-45
13.20000	-44
13.20833	-43
13.21667	-45
13.22500	-49
13.23333	-53
13.24167	-58
13.25000	-61
13.25833	-62
13.26667	-61
13.27500	-61
13.28333	-61
13.29167	-62
13.30000	-64
13.30833	-66
13.31667	-67
13.32500	-66
13.33333	-63
13.34167	-61
13.35000	-60
13.35833	-60
13.36667	-61
13.37500	-62
13.38333	-62
13.39167	-61
13.40000	-61
13.40833	-60
13.41667	-60
13.42500	-60
13.43333	-61
13.44167	-61
13.45000	-61
13.45833	-60
13.46667	-59
13.47500	-59
13.48333	-59
13.49167	-60
13.50000	-61
13.50833	-62
13.51667	-62
13.52500	-61
13.53333	-58
13.54167	-57
13.55000	-58
13.55833	-60
13.56667	-63
13.57500	-66
13.58333	-67
13.59167	-66
13.60000	-65
13.60833	-63
13.61667	-61
13.62500	-60
13.63333	-58
13.64167	-56
13.65000	-55
13.65833	-54
13.66667	-55
13.67500	-57
13.68333	-61
13.69167	-66
13.70000	-69
13.70833	-72
13.71667	-72
13.72500	-69
13.73333	-66
13.74167	-62
13.75000	-58
13.75833	-55
13.76667	-55
13.77500	-55
13.78333	-57
13.79167	-59
13.80000	-60
13.80833	-59
13.81667	-57
13.82500	-54
13.83333	-51
13.84167	-48
13.85000	-46
13.85833	-46
13.86667	-47
13.87500	-50
13.88333	-51
13.89167	-52
13.90000	-52
13.90833	-50
13.91667	-49
13.92500	-50
13.93333	-52
13.94167	-54
13.95000	-56
13.95833	-56
13.96667	-54
13.97500	-51
13.98333	-49
13.99167	-49
14.00000	-51
14.00833	-54
14.01667	-57
14.02500	-58
14.03333	-57
14.04167	-54
14.05000	-51
14.05833	-49
14.06667	-48
14.07500	-49
14.08333	-51
14.09167	-53
14.10000	-54
14.10833	-54
14.11667	-52
14.12500	-49
14.13333	-46
14.14167	-45
14.15000	-45
14.15833	-45
14.16667	-44
14.17500	-43
14.18333	-41
14.19167	-38
14.20000	-36
14.20833	-35
14.21667	-33
14.22500	-30
14.23333	-26
14.24167	-23
14.25000	-22
14.25833	-23
14.26667	-25
14.27500	-27
14.28333	-28
14.29167	-28
14.30000	-28
14.30833	-30
14.31667	-34
14.32500	-37
14.33333	-39
14.34167	-39
14.35000	-37
14.35833	-33
14.36667	-28
14.37500	-25
14.38333	-23
14.39167	-23
14.40000	-24
14.40833	-23
14.41667	-20
14.42500	-15
14.43333	-11
14.44167	-10
14.45000	-11
14.45833	-14
14.46667	-18
14.47500	-23
14.48333	-27
14.49167	-31
14.50000	-35
14.50833	-40
14.51667	-44
14.52500	-47
14.53333	-49
14.54167	-49
14.55000	-48
14.55833	-47
14.56667	-47
14.57500	-48
14.58333	-48
14.59167	-47
14.60000	-46
14.60833	-44
14.61667	-42
14.62500	-40
14.63333	-38
14.64167	-36
14.65000	-33
14.65833	-31
14.66667	-28
14.67500	-26
14.68333	-25
14.69167	-27
14.70000	-30
14.70833	-36
14.71667	-41
14.72500	-44
14.73333	-47
14.74167	-47
14.75000	-47
14.75833	-45
14.76667	-43
14.77500	-40
14.78333	-39
14.79167	-38
14.80000	-39
14.80833	-41
14.81667	-44
14.82500	-48
14.83333	-50
14.84167	-51
14.85000	-51
14.85833	-48
14.86667	-44
14.87500	-42
14.88333	-41
14.89167	-43
14.90000	-48
14.90833	-53
14.91667	-59
14.92500	-63
14.93333	-65
14.94167	-65
14.95000	-63
14.95833	-60
14.96667	-57
14.97500	-55
14.98333	-53
14.99167	-51
15.00000	-50
15.00833	-51
15.01667	-53
15.02500	-55
15.03333	-58
15.04167	-59
15.05000	-59
15.05833	-58
15.06667	-56
15.07500	-53
15.08333	-48
15.09167	-42
15.10000	-38
15.10833	-34
15.11667	-33
15.12500	-36
15.13333	-39
15.14167	-44
15.15000	-48
15.15833	-52
15.16667	-55
15.17500	-56
15.18333	-55
15.19167	-52
15.20000	-50
15.20833	-49
15.21667	-48
15.22500	-48
15.23333	-48
15.24167	-47
15.25000	-46
15.25833	-44
15.26667	-43
15.27500	-42
15.28333	-40
15.29167	-39
15.30000	-40
15.30833	-44
15.31667	-48
15.32500	-53
15.33333	-56
15.34167	-59
15.35000	-60
15.35833	-60
15.36667	-59
15.37500	-57
15.38333	-54
15.39167	-50
15.40000	-47
15.40833	-45
15.41667	-45
15.42500	-46
15.43333	-48
15.44167	-50
15.45000	-52
15.45833	-53
15.46667	-53
15.47500	-54
15.48333	-56
15.49167	-59
15.50000	-59
15.50833	-57
15.51667	-53
15.52500	-48
15.53333	-45
15.54167	-45
15.55000	-48
15.55833	-50
15.56667	-51
15.57500	-51
15.58333	-50
15.59167	-49
15.60000	-50
15.60833	-53
15.61667	-56
15.62500	-57
15.63333	-57
15.64167	-56
15.65000	-56
15.65833	-56
15.66667	-59
15.67500	-60
15.68333	-60
15.69167	-59
15.70000	-59
15.70833	-60
15.71667	-62
15.72500	-62
15.73333	-61
15.74167	-58
15.75000	-54
15.75833	-51
15.76667	-49
15.77500	-47
15.78333	-47
15.79167	-47
15.80000	-49
15.80833	-52
15.81667	-55
15.82500	-58
15.83333	-60
15.84167	-62
15.85000	-64
15.85833	-66
15.86667	-68
15.87500	-69
15.88333	-69
15.89167	-68
15.90000	-66
15.90833	-63
15.91667	-61
15.92500	-59
15.93333	-58
15.94167	-56
15.95000	-54
15.95833	-52
15.96667	-49
15.97500	-47
15.98333	-45
15.99167	-44
16.00000	-46
16.00833	-50
16.01667	-53
16.02500	-56
16.03333	-56
16.04167	-54
16.05000	-51
16.05833	-51
16.06667	-55
16.07500	-59
16.08333	-64
16.09167	-68
16.10000	-70
16.10833	-69
16.11667	-67
16.12500	-65
16.13333	-63
16.14167	-63
16.15000	-63
16.15833	-64
16.16667	-64
16.17500	-65
16.18333	-66
16.19167	-66
16.20000	-65
16.20833	-62
16.21667	-60
16.22500	-59
16.23333	-60
16.24167	-62
16.25000	-65
16.25833	-65
16.26667	-61
16.27500	-58
16.28333	-57
16.29167	-58
16.30000	-58
16.30833	-59
16.31667	-59
16.32500	-58
16.33333	-59
16.34167	-62
16.35000	-67
16.35833	-71
16.36667	-72
16.37500	-70
16.38333	-64
16.39167	-58
16.40000	-52
16.40833	-48
16.41667	-46
16.42500	-49
16.43333	-53
16.44167	-58
16.45000	-63
16.45833	-67
16.46667	-69
16.47500	-68
16.48333	-64
16.49167	-59
16.50000	-56
16.50833	-54
16.51667	-54
16.52500	-56
16.53333	-59
16.54167	-63
16.55000	-66
16.55833	-69
16.56667	-70
16.57500	-70
16.58333	-68
16.59167	-64
16.60000	-60
16.60833	-57
16.61667	-55
16.62500	-56
16.63333	-58
16.64167	-61
16.65000	-64
16.65833	-66
16.66667	-66
16.67500	-66
16.68333	-66
16.69167	-67
16.70000	-68
16.70833	-67
16.71667	-67
16.72500	-65
16.73333	-64
16.74167	-64
16.75000	-65
16.75833	-66
16.76667	-68
16.77500	-70
16.78333	-73
16.79167	-75
16.80000	-76
16.80833	-74
16.81667	-70
16.82500	-64
16.83333	-59
16.84167	-56
16.85000	-55
16.85833	-56
16.86667	-59
16.87500	-62
16.88333	-63
16.89167	-64
16.90000	-64
16.90833	-64
16.91667	-63
16.92500	-63
16.93333	-64
16.94167	-67
16.95000	-69
16.95833	-71
16.96667	-71
16.97500	-68
16.98333	-65
16.99167	-62
17.00000	-62
17.00833	-64
17.01667	-67
17.02500	-71
17.03333	-74
17.04167	-74
17.05000	-72
17.05833	-71
17.06667	-69
17.07500	-68
17.08333	-68
17.09167	-69
17.10000	-71
17.10833	-73
17.11667	-74
17.12500	-73
17.13333	-71
17.14167	-72
17.15000	-74
17.15833	-75
17.16667	-74
17.17500	-71
17.18333	-65
17.19167	-59
17.20000	-56
17.20833	-55
17.21667	-56
17.22500	-57
17.23333	-59
17.24167	-60
17.25000	-61
17.25833	-62
17.26667	-62
17.27500	-63
17.28333	-66
17.29167	-69
17.30000	-73
17.30833	-77
17.31667	-79
17.32500	-79
17.33333	-78
17.34167	-77
17.35000	-75
17.35833	-74
17.36667	-73
17.37500	-70
17.38333	-67
17.39167	-64
17.40000	-62
17.40833	-61
17.41667	-61
17.42500	-62
17.43333	-63
17.44167	-64
17.45000	-66
17.45833	-68
17.46667	-68
17.47500	-68
17.48333	-67
17.49167	-66
17.50000	-65
17.50833	-66
17.51667	-66
17.52500	-64
17.53333	-62
17.54167	-62
17.55000	-63
17.55833	-65
17.56667	-68
17.57500	-70
17.58333	-71
17.59167	-71
17.60000	-72
17.60833	-73
17.61667	-74
17.62500	-75
17.63333	-75
17.64167	-75
17.65000	-74
17.65833	-74
17.66667	-72
17.67500	-69
17.68333	-67
17.69167	-65
17.70000	-64
17.70833	-63
17.71667	-63
17.72500	-63
17.73333	-63
17.74167	-63
17.75000	-63
17.75833	-62
17.76667	-60
17.77500	-57
17.78333	-55
17.79167	-55
17.80000	-57
17.80833	-62
17.81667	-67
17.82500	-70
17.83333	-72
17.84167	-71
17.85000	-70
17.85833	-70
17.86667	-73
17.87500	-77
17.88333	-80
17.89167	-83
17.90000	-84
17.90833	-83
17.91667	-82
17.92500	-80
17.93333	-77
17.94167	-73
17.95000	-69
17.95833	-64
17.96667	-61
17.97500	-58
17.98333	-57
17.99167	-57
18.00000	-60
18.00833	-64
18.01667	-69
18.02500	-72
18.03333	-74
18.04167	-74
18.05000	-73
18.05833	-72
18.06667	-69
18.07500	-67
18.08333	-64
18.09167	-62
18.10000	-60
18.10833	-58
18.11667	-58
18.12500	-58
18.13333	-61
18.14167	-64
18.15000	-66
18.15833	-66
18.16667	-62
18.17500	-59
18.18333	-58
18.19167	-59
18.20000	-63
18.20833	-68
18.21667	-73
18.22500	-74
18.23333	-74
18.24167	-73
18.25000	-71
18.25833	-70
18.26667	-71
18.27500	-72
18.28333	-72
18.29167	-72
18.30000	-70
18.30833	-67
18.31667	-62
18.32500	-56
18.33333	-51
18.34167	-49
18.35000	-51
18.35833	-55
18.36667	-61
18.37500	-67
18.38333	-71
18.39167	-74
18.40000	-74
18.40833	-72
18.41667	-70
18.42500	-69
18.43333	-68
18.44167	-67
18.45000	-68
18.45833	-69
18.46667	-71
18.47500	-74
18.48333	-77
18.49167	-79
18.50000	-77
18.50833	-74
18.51667	-70
18.52500	-68
18.53333	-67
18.54167	-69
18.55000	-71
18.55833	-72
18.56667	-70
18.57500	-68
18.58333	-65
18.59167	-63
18.60000	-60
18.60833	-59
18.61667	-58
18.62500	-58
18.63333	-60
18.64167	-64
18.65000	-67
18.65833	-70
18.66667	-71
18.67500	-70
18.68333	-68
18.69167	-64
18.70000	-60
18.70833	-55
18.71667	-52
18.72500	-51
18.73333	-52
18.74167	-54
18.75000	-57
18.75833	-60
18.76667	-62
18.77500	-64
18.78333	-63
18.79167	-62
18.80000	-59
18.80833	-55
18.81667	-52
18.82500	-49
18.83333	-46
18.84167	-43
18.85000	-40
18.85833	-37
18.86667	-35
18.87500	-34
18.88333	-36
18.89167	-39
18.90000	-41
18.90833	-42
18.91667	-41
18.92500	-40
18.93333	-38
18.94167	-36
18.95000	-34
18.95833	-34
18.96667	-36
18.97500	-38
18.98333	-40
18.99167	-41
19.00000	-41
19.00833	-39
19.01667	-38
19.02500	-37
19.03333	-38
19.04167	-40
19.05000	-42
19.05833	-45
19.06667	-48
19.07500	-50
19.08333	-51
19.09167	-51
19.10000	-50
19.10833	-47
19.11667	-43
19.12500	-39
19.13333	-36
19.14167	-34
19.15000	-33
19.15833	-34
19.16667	-37
19.17500	-39
19.18333	-41
19.19167	-42
19.20000	-41
19.20833	-38
19.21667	-34
19.22500	-30
19.23333	-28
19.24167	-26
19.25000	-26
19.25833	-26
19.26667	-27
19.27500	-28
19.28333	-29
19.29167	-31
19.30000	-32
19.30833	-33
19.31667	-33
19.32500	-31
19.33333	-27
19.34167	-24
19.35000	-21
19.35833	-21
19.36667	-23
19.37500	-25
19.38333	-26
19.39167	-26
19.40000	-25
19.40833	-21
19.41667	-18
19.42500	-14
19.43333	-11
19.44167	-10
19.45000	-11
19.45833	-14
19.46667	-18
19.47500	-22
19.48333	-26
19.49167	-29
19.50000	-31
19.50833	-30
19.51667	-27
19.52500	-21
19.53333	-16
19.54167	-11
19.55000	-8
19.55833	-6
19.56667	-7
19.57500	-8
19.58333	-10
19.59167	-12
19.60000	-14
19.60833	-16
19.61667	-17
19.62500	-15
19.63333	-10
19.64167	-3
19.65000	4
19.65833	7
19.66667	6
19.67500	4
19.68333	0
19.69167	-2
19.70000	-1
19.70833	2
19.71667	5
19.72500	6
19.73333	7
19.74167	8
19.75000	9
19.75833	10
19.76667	11
19.77500	12
19.78333	11
19.79167	10
19.80000	8
19.80833	6
19.81667	6
19.82500	8
19.83333	11
19.84167	14
19.85000	17
19.85833	19
19.86667	19
19.87500	18
19.88333	16
19.89167	14
19.90000	16
19.90833	20
19.91667	25
19.92500	32
19.93333	38
19.94167	43
19.95000	46
19.95833	48
19.96667	50
19.97500	51
19.98333	51
19.99167	52
20.00000	54
20.00833	57
20.01667	60
20.02500	62
20.03333	66
20.04167	72
20.05000	79
20.05833	87
20.06667	95
20.07500	102
20.08333	105
20.09167	108
20.10000	109
20.10833	112
20.11667	114
20.12500	115
20.13333	117
20.14167	118
20.15000	120
20.15833	124
20.16667	131
20.17500	139
20.18333	149
20.19167	157
20.20000	165
20.20833	171
20.21667	175
20.22500	177
20.23333	178
20.24167	179
20.25000	183
20.25833	188
20.26667	196
20.27500	205
20.28333	213
20.29167	220
20.30000	227
20.30833	234
20.31667	242
20.32500	250
20.33333	260
20.34167	269
20.35000	278
20.35833	288
20.36667	298
20.37500	307
20.38333	314
20.39167	321
20.40000	330
20.40833	339
20.41667	350
20.42500	361
20.43333	370
20.44167	378
20.45000	386
20.45833	394
20.46667	404
20.47500	414
20.48333	427
20.49167	441
20.50000	455
20.50833	468
20.51667	480
20.52500	491
20.53333	502
20.54167	515
20.55000	530
20.55833	548
20.56667	566
20.57500	585
20.58333	605
20.59167	625
20.60000	646
20.60833	666
20.61667	685
20.62500	703
20.63333	721
20.64167	738
20.65000	754
20.65833	771
20.66667	789
20.67500	807
20.68333	824
20.69167	843
20.70000	864
20.70833	887
20.71667	912
20.72500	939
20.73333	965
20.74167	991
20.75000	1017
20.75833	1042
20.76667	1068
20.77500	1092
20.78333	1116
20.79167	1140
20.80000	1166
20.80833	1194
20.81667	1223
20.82500	1254
20.83333	1285
20.84167	1316
20.85000	1348
20.85833	1381
20.86667	1416
20.87500	1451
20.88333	1487
20.89167	1522
20.90000	1556
20.90833	1589
20.91667	1623
20.92500	1658
20.93333	1693
20.94167	1731
20.95000	1771
20.95833	1811
20.96667	1854
20.97500	1897
20.98333	1943
20.99167	1989
21.00000	2034
21.00833	2078
21.01667	2120
21.02500	2162
21.03333	2204
21.04167	2248
21.05000	2293
21.05833	2339
21.06667	2387
21.07500	2435
21.08333	2485
21.09167	2535
21.10000	2585
21.10833	2635
21.11667	2684
21.12500	2735
21.13333	2786
21.14167	2838
21.15000	2890
21.15833	2942
21.16667	2996
21.17500	3050
21.18333	3105
21.19167	3161
21.20000	3218
21.20833	3276
21.21667	3333
21.22500	3392
21.23333	3450
21.24167	3510
21.25000	3571
21.25833	3635
21.26667	3701
21.27500	3766
21.28333	3831
21.29167	3894
21.30000	3956
21.30833	4017
21.31667	4078
21.32500	4143
21.33333	4207
21.34167	4274
21.35000	4341
21.35833	4406
21.36667	4471
21.37500	4535
21.38333	4602
21.39167	4670
21.40000	4741
21.40833	4814
21.41667	4886
21.42500	4957
21.43333	5024
21.44167	5088
21.45000	5152
21.45833	5217
21.46667	5286
21.47500	5354
21.48333	5423
21.49167	5488
21.50000	5549
21.50833	5608
21.51667	5664
21.52500	5722
21.53333	5777
21.54167	5832
21.55000	5886
21.55833	5938
21.56667	5990
21.57500	6041
21.58333	6094
21.59167	6148
21.60000	6202
21.60833	6255
21.61667	6303
21.62500	6348
21.63333	6389
21.64167	6428
21.65000	6464
21.65833	6500
21.66667	6534
21.67500	6564
21.68333	6592
21.69167	6616
21.70000	6639
21.70833	6662
21.71667	6685
21.72500	6709
21.73333	6731
21.74167	6750
21.75000	6764
21.75833	6772
21.76667	6774
21.77500	6773
21.78333	6770
21.79167	6766
21.80000	6760
21.80833	6751
21.81667	6739
21.82500	6723
21.83333	6704
21.84167	6683
21.85000	6661
21.85833	6640
21.86667	6618
21.87500	6596
21.88333	6572
21.89167	6546
21.90000	6516
21.90833	6481
21.91667	6443
21.92500	6400
21.93333	6357
21.94167	6314
21.95000	6270
21.95833	6225
21.96667	6179
21.97500	6133
21.98333	6082
21.99167	6031
22.00000	5981
22.00833	5929
22.01667	5878
22.02500	5824
22.03333	5770
22.04167	5711
22.05000	5652
22.05833	5591
22.06667	5529
22.07500	5470
22.08333	5412
22.09167	5356
22.10000	5302
22.10833	5249
22.11667	5194
22.12500	5136
22.13333	5075
22.14167	5012
22.15000	4948
22.15833	4887
22.16667	4828
22.17500	4772
22.18333	4717
22.19167	4665
22.20000	4612
22.20833	4559
22.21667	4509
22.22500	4458
22.23333	4409
22.24167	4360
22.25000	4312
22.25833	4263
22.26667	4213
22.27500	4164
22.28333	4113
22.29167	4066
22.30000	4021
22.30833	3979
22.31667	3939
22.32500	3899
22.33333	3859
22.34167	3820
22.35000	3781
22.35833	3745
22.36667	3711
22.37500	3678
22.38333	3645
22.39167	3613
22.40000	3581
22.40833	3550
22.41667	3519
22.42500	3488
22.43333	3458
22.44167	3426
22.45000	3395
22.45833	3366
22.46667	3340
22.47500	3316
22.48333	3295
22.49167	3274
22.50000	3252
22.50833	3229
22.51667	3208
22.52500	3187
22.53333	3169
22.54167	3153
22.55000	3137
22.55833	3123
22.56667	3109
22.57500	3096
22.58333	3083
22.59167	3070
22.60000	3055
22.60833	3040
22.61667	3026
22.62500	3014
22.63333	3005
22.64167	2996
22.65000	2989
22.65833	2980
22.66667	2971
22.67500	2962
22.68333	2954
22.69167	2947
22.70000	2939
22.70833	2930
22.71667	2922
22.72500	2915
22.73333	2908
22.74167	2903
22.75000	2898
22.75833	2893
22.76667	2888
22.77500	2883
22.78333	2881
22.79167	2880
22.80000	2879
22.80833	2877
22.81667	2874
22.82500	2870
22.83333	2865
22.84167	2861
22.85000	2857
22.85833	2854
22.86667	2852
22.87500	2850
22.88333	2847
22.89167	2844
22.90000	2842
22.90833	2842
22.91667	2844
22.92500	2846
22.93333	2849
22.94167	2850
22.95000	2850
22.95833	2848
22.96667	2846
22.97500	2844
22.98333	2843
22.99167	2844
23.00000	2845
23.00833	2846
23.01667	2849
23.02500	2852
23.03333	2856
23.04167	2859
23.05000	2860
23.05833	2860
23.06667	2857
23.07500	2854
23.08333	2852
23.09167	2850
23.10000	2851
23.10833	2853
23.11667	2855
23.12500	2857
23.13333	2857
23.14167	2855
23.15000	2853
23.15833	2851
23.16667	2853
23.17500	2856
23.18333	2859
23.19167	2862
23.20000	2864
23.20833	2866
23.21667	2867
23.22500	2868
23.23333	2869
23.24167	2869
23.25000	2869
23.25833	2870
23.26667	2872
23.27500	2874
23.28333	2875
23.29167	2876
23.30000	2879
23.30833	2883
23.31667	2889
23.32500	2895
23.33333	2900
23.34167	2903
23.35000	2904
23.35833	2903
23.36667	2903
23.37500	2904
23.38333	2909
23.39167	2914
23.40000	2918
23.40833	2919
23.41667	2918
23.42500	2917
23.43333	2917
23.44167	2919
23.45000	2924
23.45833	2927
23.46667	2928
23.47500	2929
23.48333	2932
23.49167	2936
23.50000	2941
23.50833	2948
23.51667	2954
23.52500	2957
23.53333	2958
23.54167	2959
23.55000	2962
23.55833	2965
23.56667	2967
23.57500	2968
23.58333	2968
23.59167	2967
23.60000	2966
23.60833	2966
23.61667	2970
23.62500	2976
23.63333	2982
23.64167	2984
23.65000	2984
23.65833	2983
23.66667	2982
23.67500	2983
23.68333	2985
23.69167	2986
23.70000	2983
23.70833	2976
23.71667	2968
23.72500	2961
23.73333	2958
23.74167	2959
23.75000	2962
23.75833	2965
23.76667	2969
23.77500	2970
23.78333	2970
23.79167	2968
23.80000	2965
23.80833	2961
23.81667	2958
23.82500	2956
23.83333	2953
23.84167	2951
23.85000	2947
23.85833	2942
23.86667	2937
23.87500	2933
23.88333	2930
23.89167	2929
23.90000	2926
23.90833	2921
23.91667	2914
23.92500	2905
23.93333	2897
23.94167	2891
23.95000	2886
23.95833	2882
23.96667	2878
23.97500	2874
23.98333	2869
23.99167	2864
24.00000	2858
24.00833	2851
24.01667	2843
24.02500	2832
24.03333	2821
24.04167	2810
24.05000	2799
24.05833	2789
24.06667	2778
24.07500	2767
24.08333	2754
24.09167	2742
24.10000	2731
24.10833	2722
24.11667	2715
24.12500	2711
24.13333	2706
24.14167	2700
24.15000	2694
24.15833	2686
24.16667	2677
24.17500	2667
24.18333	2658
24.19167	2649
24.20000	2639
24.20833	2629
24.21667	2619
24.22500	2608
24.23333	2597
24.24167	2587
24.25000	2577
24.25833	2566
24.26667	2554
24.27500	2541
24.28333	2529
24.29167	2517
24.30000	2506
24.30833	2495
24.31667	2484
24.32500	2473
24.33333	2463
24.34167	2454
24.35000	2447
24.35833	2442
24.36667	2437
24.37500	2430
24.38333	2421
24.39167	2409
24.40000	2395
24.40833	2381
24.41667	2367
24.42500	2355
24.43333	2346
24.44167	2340
24.45000	2335
24.45833	2331
24.46667	2325
24.47500	2318
24.48333	2307
24.49167	2295
24.50000	2284
24.50833	2274
24.51667	2266
24.52500	2259
24.53333	2253
24.54167	2246
24.55000	2238
24.55833	2229
24.56667	2219
24.57500	2209
24.58333	2198
24.59167	2186
24.60000	2174
24.60833	2162
24.61667	2150
24.62500	2138
24.63333	2127
24.64167	2116
24.65000	2106
24.65833	2096
24.66667	2085
24.67500	2075
24.68333	2064
24.69167	2054
24.70000	2045
24.70833	2037
24.71667	2029
24.72500	2019
24.73333	2008
24.74167	1996
24.75000	1983
24.75833	1971
24.76667	1959
24.77500	1947
24.78333	1934
24.79167	1921
24.80000	1906
24.80833	1892
24.81667	1878
24.82500	1865
24.83333	1854
24.84167	1843
24.85000	1833
24.85833	1823
24.86667	1813
24.87500	1801
24.88333	1788
24.89167	1774
24.90000	1761
24.90833	1748
24.91667	1736
24.92500	1726
24.93333	1715
24.94167	1702
24.95000	1688
24.95833	1674
24.96667	1658
24.97500	1642
24.98333	1626
24.99167	1610
25.00000	1596
25.00833	1583
25.01667	1571
25.02500	1561
25.03333	1552
25.04167	1543
25.05000	1535
25.05833	1527
25.06667	1520
25.07500	1512
25.08333	1503
25.09167	1492
25.10000	1479
25.10833	1465
25.11667	1452
25.12500	1440
25.13333	1429
25.14167	1421
25.15000	1415
25.15833	1410
25.16667	1406
25.17500	1400
25.18333	1392
25.19167	1383
25.20000	1373
25.20833	1364
25.21667	1356
25.22500	1349
25.23333	1343
25.24167	1336
25.25000	1330
25.25833	1323
25.26667	1315
25.27500	1308
25.28333	1300
25.29167	1291
25.30000	1284
25.30833	1276
25.31667	1268
25.32500	1260
25.33333	1253
25.34167	1246
25.35000	1242
25.35833	1241
25.36667	1241
25.37500	1242
25.38333	1241
25.39167	1237
25.40000	1232
25.40833	1225
25.41667	1219
25.42500	1214
25.43333	1209
25.44167	1207
25.45000	1204
25.45833	1203
25.46667	1201
25.47500	1198
25.48333	1195
25.49167	1191
25.50000	1186
25.50833	1180
25.51667	1174
25.52500	1168
25.53333	1163
25.54167	1161
25.55000	1161
25.55833	1161
25.56667	1161
25.57500	1161
25.58333	1159
25.59167	1157
25.60000	1155
25.60833	1154
25.61667	1152
25.62500	1151
25.63333	1150
25.64167	1150
25.65000	1150
25.65833	1151
25.66667	1151
25.67500	1151
25.68333	1151
25.69167	1149
25.70000	1147
25.70833	1144
25.71667	1140
25.72500	1135
25.73333	1131
25.74167	1128
25.75000	1126
25.75833	1125
25.76667	1124
25.77500	1123
25.78333	1122
25.79167	1121
25.80000	1120
25.80833	1118
25.81667	1116
25.82500	1114
25.83333	1112
25.84167	1112
25.85000	1113
25.85833	1112
25.86667	1109
25.87500	1104
25.88333	1096
25.89167	1089
25.90000	1085
25.90833	1084
25.91667	1085
25.92500	1085
25.93333	1086
25.94167	1087
25.95000	1088
25.95833	1089
25.96667	1088
25.97500	1085
25.98333	1082
25.99167	1078
26.00000	1076
26.00833	1074
26.01667	1071
26.02500	1066
26.03333	1061
26.04167	1055
26.05000	1049
26.05833	1044
26.06667	1041
26.07500	1040
26.08333	1042
26.09167	1045
26.10000	1047
26.10833	1049
26.11667	1051
26.12500	1051
26.13333	1051
26.14167	1049
26.15000	1045
26.15833	1041
26.16667	1038
26.17500	1035
26.18333	1034
26.19167	1032
26.20000	1028
26.20833	1022
26.21667	1017
26.22500	1012
26.23333	1010
26.24167	1009
26.25000	1009
26.25833	1007
26.26667	1003
26.27500	998
26.28333	995
26.29167	993
26.30000	993
26.30833	993
26.31667	992
26.32500	992
26.33333	991
26.34167	989
26.35000	988
26.35833	986
26.36667	984
26.37500	983
26.38333	982
26.39167	982
26.40000	981
26.40833	979
26.41667	977
26.42500	976
26.43333	976
26.44167	977
26.45000	978
26.45833	980
26.46667	980
26.47500	979
26.48333	978
26.49167	977
26.50000	977
26.50833	978
26.51667	979
26.52500	980
26.53333	982
26.54167	983
26.55000	984
26.55833	985
26.56667	984
26.57500	984
26.58333	983
26.59167	983
26.60000	984
26.60833	986
26.61667	989
26.62500	991
26.63333	992
26.64167	991
26.65000	989
26.65833	989
26.66667	991
26.67500	995
26.68333	1002
26.69167	1009
26.70000	1014
26.70833	1017
26.71667	1017
26.72500	1016
26.73333	1014
26.74167	1012
26.75000	1010
26.75833	1007
26.76667	1003
26.77500	1000
26.78333	1000
26.79167	1001
26.80000	1004
26.80833	1006
26.81667	1009
26.82500	1012
26.83333	1015
26.84167	1019
26.85000	1024
26.85833	1026
26.86667	1026
26.87500	1023
26.88333	1018
26.89167	1012
26.90000	1007
26.90833	1004
26.91667	1002
26.92500	1002
26.93333	1004
26.94167	1009
26.95000	1014
26.95833	1018
26.96667	1020
26.97500	1022
26.98333	1023
26.99167	1023
27.00000	1020
27.00833	1016
27.01667	1012
27.02500	1011
27.03333	1011
27.04167	1012
27.05000	1013
27.05833	1012
27.06667	1010
27.07500	1008
27.08333	1010
27.09167	1013
27.10000	1016
27.10833	1020
27.11667	1022
27.12500	1023
27.13333	1022
27.14167	1019
27.15000	1016
27.15833	1014
27.16667	1012
27.17500	1008
27.18333	1002
27.19167	997
27.20000	994
27.20833	992
27.21667	993
27.22500	994
27.23333	994
27.24167	991
27.25000	987
27.25833	984
27.26667	984
27.27500	985
27.28333	987
27.29167	988
27.30000	988
27.30833	986
27.31667	982
27.32500	977
27.33333	972
27.34167	967
27.35000	963
27.35833	960
27.36667	960
27.37500	960
27.38333	962
27.39167	964
27.40000	966
27.40833	966
27.41667	965
27.42500	964
27.43333	962
27.44167	960
27.45000	958
27.45833	957
27.46667	957
27.47500	958
27.48333	959
27.49167	960
27.50000	959
27.50833	958
27.51667	956
27.52500	954
27.53333	951
27.54167	948
27.55000	945
27.55833	944
27.56667	944
27.57500	945
27.58333	948
27.59167	950
27.60000	951
27.60833	951
27.61667	949
27.62500	947
27.63333	945
27.64167	943
27.65000	939
27.65833	935
27.66667	931
27.67500	928
27.68333	926
27.69167	925
27.70000	926
27.70833	927
27.71667	929
27.72500	932
27.73333	935
27.74167	936
27.75000	937
27.75833	937
27.76667	938
27.77500	940
27.78333	944
27.79167	947
27.80000	952
27.80833	957
27.81667	962
27.82500	968
27.83333	972
27.84167	974
27.85000	974
27.85833	972
27.86667	968
27.87500	965
27.88333	963
27.89167	964
27.90000	965
27.90833	969
27.91667	972
27.92500	976
27.93333	980
27.94167	983
27.95000	986
27.95833	987
27.96667	986
27.97500	985
27.98333	986
27.99167	989
28.00000	992
28.00833	997
28.01667	1000
28.02500	1001
28.03333	1002
28.04167	1003
28.05000	1005
28.05833	1008
28.06667	1010
28.07500	1011
28.08333	1011
28.09167	1010
28.10000	1008
28.10833	1005
28.11667	1003
28.12500	1003
28.13333	1006
28.14167	1012
28.15000	1019
28.15833	1026
28.16667	1032
28.17500	1035
28.18333	1037
28.19167	1039
28.20000	1041
28.20833	1044
28.21667	1047
28.22500	1051
28.23333	1053
28.24167	1054
28.25000	1054
28.25833	1053
28.26667	1053
28.27500	1054
28.28333	1054
28.29167	1054
28.30000	1053
28.30833	1051
28.31667	1050
28.32500	1051
28.33333	1052
28.34167	1052
28.35000	1051
28.35833	1051
28.36667	1051
28.37500	1054
28.38333	1060
28.39167	1066
28.40000	1071
28.40833	1073
28.41667	1073
28.42500	1073
28.43333	1072
28.44167	1072
28.45000	1073
28.45833	1074
28.46667	1075
28.47500	1078
28.48333	1081
28.49167	1085
28.50000	1087
28.50833	1087
28.51667	1086
28.52500	1084
28.53333	1084
28.54167	1086
28.55000	1090
28.55833	1095
28.56667	1099
28.57500	1103
28.58333	1105
28.59167	1106
28.60000	1106
28.60833	1104
28.61667	1102
28.62500	1101
28.63333	1102
28.64167	1104
28.65000	1106
28.65833	1108
28.66667	1110
28.67500	1113
28.68333	1118
28.69167	1121
28.70000	1122
28.70833	1120
28.71667	1117
28.72500	1114
28.73333	1113
28.74167	1115
28.75000	1121
28.75833	1127
28.76667	1132
28.77500	1136
28.78333	1137
28.79167	1136
28.80000	1135
28.80833	1134
28.81667	1133
28.82500	1132
28.83333	1132
28.84167	1133
28.85000	1135
28.85833	1136
28.86667	1138
28.87500	1139
28.88333	1140
28.89167	1142
28.90000	1147
28.90833	1154
28.91667	1161
28.92500	1165
28.93333	1167
28.94167	1166
28.95000	1164
28.95833	1163
28.96667	1165
28.97500	1168
28.98333	1173
28.99167	1177
29.00000	1180
29.00833	1182
29.01667	1184
29.02500	1186
29.03333	1189
29.04167	1194
29.05000	1198
29.05833	1201
29.06667	1203
29.07500	1203
29.08333	1203
29.09167	1205
29.10000	1207
29.10833	1211
29.11667	1217
29.12500	1224
29.13333	1233
29.14167	1244
29.15000	1255
29.15833	1263
29.16667	1267
29.17500	1270
29.18333	1273
29.19167	1277
29.20000	1283
29.20833	1290
29.21667	1296
29.22500	1300
29.23333	1303
29.24167	1305
29.25000	1307
29.25833	1310
29.26667	1314
29.27500	1320
29.28333	1328
29.29167	1337
29.30000	1345
29.30833	1353
29.31667	1362
29.32500	1372
29.33333	1384
29.34167	1396
29.35000	1408
29.35833	1417
29.36667	1424
29.37500	1431
29.38333	1440
29.39167	1450
29.40000	1462
29.40833	1477
29.41667	1494
29.42500	1511
29.43333	1527
29.44167	1541
29.45000	1555
29.45833	1568
29.46667	1582
29.47500	1598
29.48333	1619
29.49167	1642
29.50000	1665
29.50833	1689
29.51667	1712
29.52500	1735
29.53333	1758
29.54167	1779
29.55000	1801
29.55833	1824
29.56667	1851
29.57500	1879
29.58333	1911
29.59167	1942
29.60000	1972
29.60833	2001
29.61667	2032
29.62500	2066
29.63333	2103
29.64167	2143
29.65000	2187
29.65833	2233
29.66667	2281
29.67500	2330
29.68333	2378
29.69167	2426
29.70000	2471
29.70833	2518
29.71667	2565
29.72500	2617
29.73333	2673
29.74167	2733
29.75000	2796
29.75833	2859
29.76667	2923
29.77500	2985
29.78333	3050
29.79167	3116
29.80000	3185
29.80833	3256
29.81667	3330
29.82500	3409
29.83333	3488
29.84167	3570
29.85000	3653
29.85833	3735
29.86667	3820
29.87500	3902
29.88333	3984
29.89167	4067
29.90000	4151
29.90833	4240
29.91667	4331
29.92500	4429
29.93333	4528
29.94167	4629
29.95000	4731
29.95833	4831
29.96667	4932
29.97500	5029
29.98333	5127
29.99167	5222
30.00000	5316
30.00833	5411
30.01667	5504
30.02500	5601
30.03333	5696
30.04167	5794
30.05000	5893
30.05833	5992
30.06667	6092
30.07500	6190
30.08333	6288
30.09167	6382
30.10000	6472
30.10833	6560
30.11667	6645
30.12500	6730
30.13333	6811
30.14167	6890
30.15000	6966
30.15833	7036
30.16667	7105
30.17500	7168
30.18333	7230
30.19167	7289
30.20000	7348
30.20833	7407
30.21667	7462
30.22500	7516
30.23333	7564
30.24167	7606
30.25000	7644
30.25833	7677
30.26667	7708
30.27500	7736
30.28333	7763
30.29167	7787
30.30000	7809
30.30833	7827
30.31667	7839
30.32500	7847
30.33333	7850
30.34167	7847
30.35000	7838
30.35833	7824
30.36667	7808
30.37500	7790
30.38333	7770
30.39167	7748
30.40000	7720
30.40833	7688
30.41667	7653
30.42500	7614
30.43333	7574
30.44167	7532
30.45000	7488
30.45833	7441
30.46667	7390
30.47500	7337
30.48333	7281
30.49167	7223
30.50000	7162
30.50833	7097
30.51667	7030
30.52500	6960
30.53333	6887
30.54167	6810
30.55000	6732
30.55833	6655
30.56667	6579
30.57500	6508
30.58333	6437
30.59167	6365
30.60000	6287
30.60833	6205
30.61667	6122
30.62500	6037
30.63333	5955
30.64167	5871
30.65000	5788
30.65833	5705
30.66667	5621
30.67500	5539
30.68333	5456
30.69167	5374
30.70000	5291
30.70833	5204
30.71667	5118
30.72500	5030
30.73333	4945
30.74167	4860
30.75000	4776
30.75833	4694
30.76667	4612
30.77500	4533
30.78333	4453
30.79167	4377
30.80000	4301
30.80833	4225
30.81667	4152
30.82500	4078
30.83333	4006
30.84167	3933
30.85000	3861
30.85833	3794
30.86667	3728
30.87500	3666
30.88333	3603
30.89167	3540
30.90000	3477
30.90833	3412
30.91667	3350
30.92500	3289
30.93333	3231
30.94167	3176
30.95000	3122
30.95833	3071
30.96667	3020
30.97500	2970
30.98333	2918
30.99167	2867
31.00000	2818
31.00833	2769
31.01667	2723
31.02500	2679
31.03333	2636
31.04167	2593
31.05000	2549
31.05833	2506
31.06667	2462
31.07500	2419
31.08333	2377
31.09167	2337
31.10000	2299
31.10833	2262
31.11667	2226
31.12500	2192
31.13333	2160
31.14167	2130
31.15000	2100
31.15833	2070
31.16667	2040
31.17500	2009
31.18333	1976
31.19167	1946
31.20000	1918
31.20833	1892
31.21667	1869
31.22500	1846
31.23333	1824
31.24167	1799
31.25000	1772
31.25833	1746
31.26667	1719
31.27500	1694
31.28333	1674
31.29167	1658
31.30000	1645
31.30833	1629
31.31667	1611
31.32500	1590
31.33333	1569
31.34167	1550
31.35000	1533
31.35833	1516
31.36667	1499
31.37500	1481
31.38333	1461
31.39167	1441
31.40000	1425
31.40833	1411
31.41667	1399
31.42500	1388
31.43333	1376
31.44167	1362
31.45000	1347
31.45833	1333
31.46667	1321
31.47500	1309
31.48333	1298
31.49167	1289
31.50000	1279
31.50833	1271
31.51667	1261
31.52500	1252
31.53333	1242
31.54167	1233
31.55000	1224
31.55833	1216
31.56667	1210
31.57500	1204
31.58333	1197
31.59167	1190
31.60000	1180
31.60833	1169
31.61667	1158
31.62500	1145
31.63333	1134
31.64167	1125
31.65000	1118
31.65833	1112
31.66667	1107
31.67500	1102
31.68333	1098
31.69167	1095
31.70000	1092
31.70833	1088
31.71667	1084
31.72500	1080
31.73333	1073
31.74167	1065
31.75000	1056
31.75833	1046
31.76667	1037
31.77500	1028
31.78333	1022
31.79167	1017
31.80000	1015
31.80833	1014
31.81667	1015
31.82500	1017
31.83333	1020
31.84167	1022
31.85000	1022
31.85833	1022
31.86667	1021
31.87500	1019
31.88333	1019
31.89167	1019
31.90000	1020
31.90833	1021
31.91667	1022
31.92500	1023
31.93333	1024
31.94167	1024
31.95000	1025
31.95833	1025
31.96667	1026
31.97500	1028
31.98333	1032
31.99167	1037
32.00000	1043
32.00833	1051
32.01667	1058
32.02500	1064
32.03333	1070
32.04167	1076
32.05000	1081
32.05833	1088
32.06667	1095
32.07500	1103
32.08333	1112
32.09167	1121
32.10000	1130
32.10833	1140
32.11667	1149
32.12500	1159
32.13333	1169
32.14167	1180
32.15000	1191
32.15833	1204
32.16667	1218
32.17500	1233
32.18333	1248
32.19167	1264
32.20000	1281
32.20833	1300
32.21667	1320
32.22500	1339
32.23333	1359
32.24167	1379
32.25000	1401
32.25833	1424
32.26667	1451
32.27500	1478
32.28333	1505
32.29167	1531
32.30000	1558
32.30833	1586
32.31667	1614
32.32500	1645
32.33333	1677
32.34167	1710
32.35000	1744
32.35833	1780
32.36667	1818
32.37500	1857
32.38333	1898
32.39167	1940
32.40000	1984
32.40833	2029
32.41667	2075
32.42500	2122
32.43333	2169
32.44167	2216
32.45000	2264
32.45833	2314
32.46667	2367
32.47500	2422
32.48333	2482
32.49167	2542
32.50000	2604
32.50833	2665
32.51667	2727
32.52500	2791
32.53333	2858
32.54167	2928
32.55000	3001
32.55833	3075
32.56667	3150
32.57500	3223
32.58333	3298
32.59167	3373
32.60000	3450
32.60833	3530
32.61667	3610
32.62500	3696
32.63333	3782
32.64167	3869
32.65000	3956
32.65833	4042
32.66667	4131
32.67500	4220
32.68333	4313
32.69167	4407
32.70000	4503
32.70833	4603
32.71667	4701
32.72500	4802
32.73333	4902
32.74167	5002
32.75000	5102
32.75833	5201
32.76667	5300
32.77500	5397
32.78333	5495
32.79167	5592
32.80000	5689
32.80833	5788
32.81667	5885
32.82500	5984
32.83333	6080
32.84167	6175
32.85000	6268
32.85833	6359
32.86667	6451
32.87500	6540
32.88333	6631
32.89167	6720
32.90000	6809
32.90833	6897
32.91667	6981
32.92500	7063
32.93333	7140
32.94167	7215
32.95000	7285
32.95833	7352
32.96667	7417
32.97500	7478
32.98333	7537
32.99167	7594
33.00000	7650
33.00833	7707
33.01667	7758
33.02500	7805
33.03333	7846
33.04167	7883
33.05000	7917
33.05833	7950
33.06667	7984
33.07500	8014
33.08333	8039
33.09167	8059
33.10000	8072
33.10833	8080
33.11667	8082
33.12500	8081
33.13333	8075
33.14167	8066
33.15000	8053
33.15833	8038
33.16667	8022
33.17500	8003
33.18333	7982
33.19167	7959
33.20000	7931
33.20833	7899
33.21667	7865
33.22500	7829
33.23333	7789
33.24167	7744
33.25000	7693
33.25833	7639
33.26667	7580
33.27500	7520
33.28333	7459
33.29167	7398
33.30000	7334
33.30833	7269
33.31667	7204
33.32500	7136
33.33333	7066
33.34167	6993
33.35000	6918
33.35833	6841
33.36667	6762
33.37500	6686
33.38333	6609
33.39167	6533
33.40000	6455
33.40833	6375
33.41667	6293
33.42500	6208
33.43333	6123
33.44167	6037
33.45000	5950
33.45833	5864
33.46667	5776
33.47500	5690
33.48333	5601
33.49167	5512
33.50000	5423
33.50833	5334
33.51667	5247
33.52500	5158
33.53333	5071
33.54167	4982
33.55000	4893
33.55833	4806
33.56667	4719
33.57500	4636
33.58333	4552
33.59167	4470
33.60000	4390
33.60833	4311
33.61667	4233
33.62500	4153
33.63333	4075
33.64167	3997
33.65000	3920
33.65833	3846
33.66667	3771
33.67500	3700
33.68333	3628
33.69167	3557
33.70000	3488
33.70833	3418
33.71667	3350
33.72500	3282
33.73333	3215
33.74167	3148
33.75000	3082
33.75833	3018
33.76667	2955
33.77500	2893
33.78333	2831
33.79167	2771
33.80000	2713
33.80833	2656
33.81667	2603
33.82500	2549
33.83333	2498
33.84167	2445
33.85000	2393
33.85833	2342
33.86667	2293
33.87500	2245
33.88333	2198
33.89167	2151
33.90000	2103
33.90833	2055
33.91667	2009
33.92500	1965
33.93333	1923
33.94167	1882
33.95000	1841
33.95833	1800
33.96667	1757
33.97500	1717
33.98333	1678
33.99167	1642
34.00000	1607
34.00833	1574
34.01667	1541
34.02500	1508
34.03333	1475
34.04167	1443
34.05000	1410
34.05833	1380
34.06667	1351
34.07500	1323
34.08333	1294
34.09167	1265
34.10000	1236
34.10833	1208
34.11667	1184
34.12500	1162
34.13333	1143
34.14167	1125
34.15000	1106
34.15833	1085
34.16667	1059
34.17500	1031
34.18333	1000
34.19167	971
34.20000	948
34.20833	929
34.21667	914
34.22500	901
34.23333	888
34.24167	872
34.25000	855
34.25833	838
34.26667	821
34.27500	806
34.28333	791
34.29167	776
34.30000	763
34.30833	750
34.31667	737
34.32500	723
34.33333	709
34.34167	694
34.35000	680
34.35833	667
34.36667	654
34.37500	642
34.38333	629
34.39167	617
34.40000	604
34.40833	591
34.41667	580
34.42500	570
34.43333	562
34.44167	553
34.45000	544
34.45833	534
34.46667	524
34.47500	515
34.48333	506
34.49167	498
34.50000	488
34.50833	478
34.51667	468
34.52500	457
34.53333	448
34.54167	439
34.55000	430
34.55833	422
34.56667	413
34.57500	404
34.58333	395
34.59167	387
34.60000	381
34.60833	376
34.61667	372
34.62500	369
34.63333	365
34.64167	363
34.65000	360
34.65833	357
34.66667	354
34.67500	349
34.68333	343
34.69167	334
34.70000	325
34.70833	316
34.71667	308
34.72500	301
34.73333	296
34.74167	292
34.75000	289
34.75833	288
34.76667	288
34.77500	290
34.78333	292
34.79167	294
34.80000	294
34.80833	292
34.81667	287
34.82500	281
34.83333	273
34.84167	266
34.85000	258
34.85833	253
34.86667	249
34.87500	248
34.88333	250
34.89167	253
34.90000	254
34.90833	254
34.91667	251
34.92500	248
34.93333	246
34.94167	246
34.95000	246
34.95833	245
34.96667	241
34.97500	236
34.98333	230
34.99167	225
35.00000	222
35.00833	221
35.01667	222
35.02500	223
35.03333	224
35.04167	226
35.05000	227
35.05833	225
35.06667	220
35.07500	213
35.08333	205
35.09167	199
35.10000	196
35.10833	196
35.11667	197
35.12500	200
35.13333	202
35.14167	206
35.15000	208
35.15833	208
35.16667	205
35.17500	200
35.18333	194
35.19167	188
35.20000	182
35.20833	177
35.21667	174
35.22500	172
35.23333	173
35.24167	176
35.25000	181
35.25833	185
35.26667	189
35.27500	192
35.28333	193
35.29167	191
35.30000	186
35.30833	178
35.31667	170
35.32500	164
35.33333	160
35.34167	159
35.35000	161
35.35833	163
35.36667	164
35.37500	162
35.38333	159
35.39167	156
35.40000	152
35.40833	150
35.41667	149
35.42500	151
35.43333	154
35.44167	155
35.45000	154
35.45833	151
35.46667	145
35.47500	140
35.48333	138
35.49167	138
35.50000	140
35.50833	143
35.51667	147
35.52500	150
35.53333	151
35.54167	148
35.55000	143
35.55833	137
35.56667	130
35.57500	126
35.58333	127
35.59167	131
35.60000	134
35.60833	134
35.61667	132
35.62500	126
35.63333	120
35.64167	116
35.65000	115
35.65833	116
35.66667	117
35.67500	117
35.68333	115
35.69167	110
35.70000	104
35.70833	97
35.71667	93
35.72500	93
35.73333	96
35.74167	100
35.75000	105
35.75833	107
35.76667	108
35.77500	106
35.78333	103
35.79167	99
35.80000	96
35.80833	93
35.81667	91
35.82500	89
35.83333	87
35.84167	85
35.85000	83
35.85833	81
35.86667	80
35.87500	78
35.88333	74
35.89167	71
35.90000	68
35.90833	66
35.91667	67
35.92500	69
35.93333	72
35.94167	74
35.95000	77
35.95833	78
35.96667	79
35.97500	80
35.98333	79
35.99167	77
36.00000	75
36.00833	74
36.01667	74
36.02500	73
36.03333	74
36.04167	73
36.05000	72
36.05833	71
36.06667	70
36.07500	69
36.08333	70
36.09167	72
36.10000	76
36.10833	80
36.11667	83
36.12500	83
36.13333	82
36.14167	78
36.15000	74
36.15833	72
36.16667	73
36.17500	75
36.18333	77
36.19167	76
36.20000	73
36.20833	68
36.21667	63
36.22500	58
36.23333	55
36.24167	52
36.25000	50
36.25833	50
36.26667	52
36.27500	55
36.28333	58
36.29167	62
36.30000	64
36.30833	64
36.31667	63
36.32500	62
36.33333	61
36.34167	59
36.35000	59
36.35833	61
36.36667	64
36.37500	68
36.38333	71
36.39167	71
36.40000	71
36.40833	70
36.41667	69
36.42500	69
36.43333	69
36.44167	70
36.45000	70
36.45833	70
36.46667	70
36.47500	69
36.48333	67
36.49167	65
36.50000	65
36.50833	66
36.51667	68
36.52500	70
36.53333	70
36.54167	69
36.55000	66
36.55833	64
36.56667	62
36.57500	61
36.58333	61
36.59167	61
36.60000	61
36.60833	63
36.61667	66
36.62500	67
36.63333	68
36.64167	67
36.65000	65
36.65833	64
36.66667	65
36.67500	66
36.68333	66
36.69167	64
36.70000	61
36.70833	59
36.71667	57
36.72500	56
36.73333	56
36.74167	55
36.75000	55
36.75833	56
36.76667	57
36.77500	59
36.78333	60
36.79167	60
36.80000	61
36.80833	64
36.81667	66
36.82500	69
36.83333	71
36.84167	71
36.85000	69
36.85833	66
36.86667	63
36.87500	62
36.88333	65
36.89167	70
36.90000	75
36.90833	77
36.91667	76
36.92500	72
36.93333	67
36.94167	61
36.95000	57
36.95833	53
36.96667	52
36.97500	53
36.98333	55
36.99167	59
37.00000	63
37.00833	66
37.01667	70
37.02500	73
37.03333	77
37.04167	80
37.05000	83
37.05833	83
37.06667	81
37.07500	78
37.08333	76
37.09167	76
37.10000	77
37.10833	78
37.11667	78
37.12500	75
37.13333	72
37.14167	70
37.15000	69
37.15833	68
37.16667	68
37.17500	69
37.18333	69
37.19167	69
37.20000	69
37.20833	70
37.21667	70
37.22500	69
37.23333	67
37.24167	64
37.25000	61
37.25833	57
37.26667	54
37.27500	52
37.28333	53
37.29167	55
37.30000	58
37.30833	62
37.31667	64
37.32500	64
37.33333	63
37.34167	62
37.35000	61
37.35833	62
37.36667	66
37.37500	70
37.38333	74
37.39167	77
37.40000	79
37.40833	79
37.41667	79
37.42500	79
37.43333	78
37.44167	76
37.45000	74
37.45833	72
37.46667	70
37.47500	68
37.48333	65
37.49167	62
37.50000	58
37.50833	55
37.51667	52
37.52500	51
37.53333	50
37.54167	49
37.55000	48
37.55833	46
37.56667	46
37.57500	46
37.58333	48
37.59167	50
37.60000	52
37.60833	53
37.61667	53
37.62500	53
37.63333	53
37.64167	53
37.65000	53
37.65833	54
37.66667	55
37.67500	56
37.68333	57
37.69167	58
37.70000	59
37.70833	62
37.71667	64
37.72500	65
37.73333	63
37.74167	58
37.75000	51
37.75833	45
37.76667	40
37.77500	38
37.78333	39
37.79167	41
37.80000	43
37.80833	44
37.81667	44
37.82500	45
37.83333	45
37.84167	47
37.85000	49
37.85833	52
37.86667	54
37.87500	56
37.88333	58
37.89167	59
37.90000	58
37.90833	55
37.91667	51
37.92500	48
37.93333	46
37.94167	46
37.95000	48
37.95833	51
37.96667	54
37.97500	57
37.98333	58
37.99167	57
38.00000	55
38.00833	53
38.01667	52
38.02500	53
38.03333	54
38.04167	54
38.05000	52
38.05833	52
38.06667	53
38.07500	55
38.08333	58
38.09167	60
38.10000	61
38.10833	61
38.11667	63
38.12500	66
38.13333	68
38.14167	68
38.15000	66
38.15833	62
38.16667	56
38.17500	52
38.18333	48
38.19167	45
38.20000	42
38.20833	41
38.21667	40
38.22500	40
38.23333	42
38.24167	45
38.25000	48
38.25833	51
38.26667	51
38.27500	50
38.28333	47
38.29167	45
38.30000	45
38.30833	47
38.31667	50
38.32500	54
38.33333	56
38.34167	57
38.35000	54
38.35833	50
38.36667	46
38.37500	42
38.38333	40
38.39167	38
38.40000	38
38.40833	36
38.41667	34
38.42500	31
38.43333	29
38.44167	29
38.45000	32
38.45833	35
38.46667	39
38.47500	41
38.48333	40
38.49167	38
38.50000	34
38.50833	29
38.51667	25
38.52500	25
38.53333	26
38.54167	30
38.55000	35
38.55833	38
38.56667	39
38.57500	38
38.58333	36
38.59167	33
38.60000	31
38.60833	29
38.61667	28
38.62500	29
38.63333	32
38.64167	34
38.65000	35
38.65833	35
38.66667	34
38.67500	32
38.68333	31
38.69167	29
38.70000	27
38.70833	27
38.71667	27
38.72500	27
38.73333	29
38.74167	30
38.75000	30
38.75833	30
38.76667	30
38.77500	30
38.78333	29
38.79167	28
38.80000	27
38.80833	26
38.81667	26
38.82500	27
38.83333	29
38.84167	31
38.85000	34
38.85833	35
38.86667	34
38.87500	33
38.88333	34
38.89167	36
38.90000	37
38.90833	36
38.91667	34
38.92500	32
38.93333	30
38.94167	29
38.95000	29
38.95833	30
38.96667	30
38.97500	31
38.98333	31
38.99167	33
39.00000	35
39.00833	37
39.01667	37
39.02500	33
39.03333	28
39.04167	23
39.05000	20
39.05833	21
39.06667	26
39.07500	30
39.08333	33
39.09167	35
39.10000	34
39.10833	33
39.11667	31
39.12500	30
39.13333	28
39.14167	27
39.15000	27
39.15833	27
39.16667	30
39.17500	32
39.18333	35
39.19167	36
39.20000	39
39.20833	41
39.21667	42
39.22500	42
39.23333	40
39.24167	39
39.25000	38
39.25833	37
39.26667	38
39.27500	41
39.28333	43
39.29167	44
39.30000	46
39.30833	47
39.31667	47
39.32500	47
39.33333	45
39.34167	44
39.35000	44
39.35833	44
39.36667	45
39.37500	45
39.38333	44
39.39167	40
39.40000	34
39.40833	29
39.41667	25
39.42500	24
39.43333	25
39.44167	26
39.45000	26
39.45833	26
39.46667	27
39.47500	29
39.48333	30
39.49167	31
39.50000	32
39.50833	34
39.51667	36
39.52500	39
39.53333	42
39.54167	45
39.55000	48
39.55833	50
39.56667	51
39.57500	51
39.58333	50
39.59167	49
39.60000	49
39.60833	52
39.61667	54
39.62500	56
39.63333	57
39.64167	55
39.65000	51
39.65833	47
39.66667	44
39.67500	40
39.68333	37
39.69167	33
39.70000	30
39.70833	28
39.71667	29
39.72500	31
39.73333	33
39.74167	35
39.75000	34
39.75833	34
39.76667	35
39.77500	37
39.78333	40
39.79167	43
39.80000	47
39.80833	48
39.81667	48
39.82500	47
39.83333	43
39.84167	38
39.85000	32
39.85833	29
39.86667	29
39.87500	31
39.88333	36
39.89167	40
39.90000	42
39.90833	41
39.91667	40
39.92500	39
39.93333	39
39.94167	41
39.95000	44
39.95833	47
39.96667	49
39.97500	51
39.98333	51
39.99167	50
40.00000	50
40.00833	50
40.01667	50
40.02500	50
40.03333	51
40.04167	51
40.05000	52
40.05833	55
40.06667	58
40.07500	61
40.08333	65
40.09167	69
40.10000	72
40.10833	75
40.11667	78
40.12500	80
40.13333	82
40.14167	83
40.15000	83
40.15833	86
40.16667	93
40.17500	101
40.18333	111
40.19167	118
40.20000	123
40.20833	123
40.21667	124
40.22500	125
40.23333	129
40.24167	134
40.25000	140
40.25833	146
40.26667	152
40.27500	158
40.28333	164
40.29167	171
40.30000	181
40.30833	192
40.31667	204
40.32500	215
40.33333	225
40.34167	234
40.35000	243
40.35833	253
40.36667	264
40.37500	277
40.38333	290
40.39167	304
40.40000	317
40.40833	329
40.41667	340
40.42500	350
40.43333	361
40.44167	373
40.45000	386
40.45833	400
40.46667	416
40.47500	430
40.48333	445
40.49167	459
40.50000	472
40.50833	486
40.51667	500
40.52500	515
40.53333	529
40.54167	543
40.55000	557
40.55833	573
40.56667	589
40.57500	606
40.58333	623
40.59167	639
40.60000	654
40.60833	668
40.61667	681
40.62500	695
40.63333	708
40.64167	723
40.65000	738
40.65833	756
40.66667	775
40.67500	793
40.68333	811
40.69167	827
40.70000	842
40.70833	857
40.71667	871
40.72500	887
40.73333	903
40.74167	915
40.75000	925
40.75833	934
40.76667	943
40.77500	953
40.78333	965
40.79167	978
40.80000	989
40.80833	998
40.81667	1005
40.82500	1012
40.83333	1018
40.84167	1025
40.85000	1031
40.85833	1038
40.86667	1045
40.87500	1052
40.88333	1059
40.89167	1065
40.90000	1069
40.90833	1070
40.91667	1069
40.92500	1067
40.93333	1065
40.94167	1063
40.95000	1061
40.95833	1057
40.96667	1053
40.97500	1051
40.98333	1050
40.99167	1050
41.00000	1050
41.00833	1047
41.01667	1041
41.02500	1033
41.03333	1023
41.04167	1013
41.05000	1002
41.05833	992
41.06667	983
41.07500	974
41.08333	965
41.09167	956
41.10000	948
41.10833	941
41.11667	935
41.12500	930
41.13333	924
41.14167	916
41.15000	905
41.15833	894
41.16667	881
41.17500	869
41.18333	858
41.19167	846
41.20000	833
41.20833	818
41.21667	805
41.22500	793
41.23333	781
41.24167	769
41.25000	757
41.25833	744
41.26667	729
41.27500	716
41.28333	704
41.29167	693
41.30000	682
41.30833	670
41.31667	658
41.32500	646
41.33333	636
41.34167	626
41.35000	615
41.35833	602
41.36667	587
41.37500	571
41.38333	558
41.39167	546
41.40000	538
41.40833	530
41.41667	521
41.42500	511
41.43333	501
41.44167	491
41.45000	481
41.45833	473
41.46667	464
41.47500	456
41.48333	446
41.49167	435
41.50000	423
41.50833	411
41.51667	399
41.52500	388
41.53333	377
41.54167	367
41.55000	357
41.55833	347
41.56667	336
41.57500	325
41.58333	314
41.59167	305
41.60000	299
41.60833	296
41.61667	294
41.62500	291
41.63333	287
41.64167	279
41.65000	270
41.65833	261
41.66667	252
41.67500	243
41.68333	236
41.69167	228
41.70000	222
41.70833	215
41.71667	208
41.72500	202
41.73333	197
41.74167	192
41.75000	187
41.75833	182
41.76667	176
41.77500	171
41.78333	168
41.79167	165
41.80000	163
41.80833	161
41.81667	157
41.82500	152
41.83333	146
41.84167	142
41.85000	139
41.85833	136
41.86667	132
41.87500	126
41.88333	118
41.89167	111
41.90000	105
41.90833	100
41.91667	97
41.92500	94
41.93333	91
41.94167	87
41.95000	84
41.95833	81
41.96667	78
41.97500	77
41.98333	77
41.99167	77
42.00000	78
42.00833	79
42.01667	80
42.02500	79
42.03333	75
42.04167	71
42.05000	65
42.05833	61
42.06667	56
42.07500	53
42.08333	51
42.09167	51
42.10000	52
42.10833	54
42.11667	54
42.12500	54
42.13333	52
42.14167	51
42.15000	48
42.15833	46
42.16667	43
42.17500	40
42.18333	39
42.19167	38
42.20000	38
42.20833	40
42.21667	41
42.22500	39
42.23333	34
42.24167	29
42.25000	25
42.25833	23
42.26667	24
42.27500	26
42.28333	28
42.29167	30
42.30000	30
42.30833	29
42.31667	27
42.32500	24
42.33333	21
42.34167	17
42.35000	12
42.35833	9
42.36667	8
42.37500	8
42.38333	8
42.39167	9
42.40000	10
42.40833	9
42.41667	10
42.42500	14
42.43333	19
42.44167	22
42.45000	24
42.45833	23
42.46667	20
42.47500	17
42.48333	15
42.49167	13
42.50000	12
42.50833	12
42.51667	12
42.52500	11
42.53333	9
42.54167	7
42.55000	5
42.55833	5
42.56667	7
42.57500	8
42.58333	7
42.59167	5
42.60000	4
42.60833	3
42.61667	4
42.62500	5
42.63333	7
42.64167	8
42.65000	9
42.65833	11
42.66667	12
42.67500	12
42.68333	11
42.69167	8
42.70000	6
42.70833	3
42.71667	3
42.72500	3
42.73333	5
42.74167	9
42.75000	12
42.75833	15
42.76667	15
42.77500	12
42.78333	7
42.79167	-0
42.80000	-6
42.80833	-11
42.81667	-14
42.82500	-14
42.83333	-13
42.84167	-12
42.85000	-13
42.85833	-14
42.86667	-14
42.87500	-13
42.88333	-10
42.89167	-7
42.90000	-4
42.90833	-1
42.91667	2
42.92500	6
42.93333	10
42.94167	13
42.95000	15
42.95833	16
42.96667	15
42.97500	12
42.98333	9
42.99167	6
43.00000	3
43.00833	3
43.01667	4
43.02500	6
43.03333	8
43.04167	9
43.05000	9
43.05833	9
43.06667	9
43.07500	9
43.08333	10
43.09167	12
43.10000	13
43.10833	13
43.11667	13
43.12500	11
43.13333	9
43.14167	7
43.15000	6
43.15833	6
43.16667	6
43.17500	6
43.18333	6
43.19167	5
43.20000	5
43.20833	6
43.21667	9
43.22500	13
43.23333	17
43.24167	21
43.25000	22
43.25833	20
43.26667	15
43.27500	8
43.28333	2
43.29167	-2
43.30000	-4
43.30833	-3
43.31667	-0
43.32500	3
43.33333	6
43.34167	7
43.35000	6
43.35833	4
43.36667	3
43.37500	1
43.38333	1
43.39167	1
43.40000	2
43.40833	4
43.41667	4
43.42500	3
43.43333	3
43.44167	3
43.45000	4
43.45833	8
43.46667	12
43.47500	14
43.48333	14
43.49167	11
43.50000	8
43.50833	7
43.51667	7
43.52500	7
43.53333	8
43.54167	8
43.55000	7
43.55833	6
43.56667	7
43.57500	9
43.58333	10
43.59167	11
43.60000	10
43.60833	8
43.61667	5
43.62500	2
43.63333	-2
43.64167	-5
43.65000	-8
43.65833	-10
43.66667	-10
43.67500	-8
43.68333	-4
43.69167	-0
43.70000	2
43.70833	2
43.71667	2
43.72500	1
43.73333	0
43.74167	1
43.75000	3
43.75833	3
43.76667	3
43.77500	2
43.78333	1
43.79167	2
43.80000	5
43.80833	7
43.81667	8
43.82500	6
43.83333	3
43.84167	1
43.85000	-1
43.85833	-1
43.86667	1
43.87500	4
43.88333	6
43.89167	5
43.90000	4
43.90833	3
43.91667	1
43.92500	-2
43.93333	-4
43.94167	-5
43.95000	-5
43.95833	-5
43.96667	-5
43.97500	-5
43.98333	-6
43.99167	-8
44.00000	-8
44.00833	-7
44.01667	-4
44.02500	0
44.03333	4
44.04167	6
44.05000	8
44.05833	9
44.06667	8
44.07500	6
44.08333	3
44.09167	-0
44.10000	-4
44.10833	-7
44.11667	-9
44.12500	-8
44.13333	-6
44.14167	-4
44.15000	-4
44.15833	-7
44.16667	-11
44.17500	-14
44.18333	-15
44.19167	-14
44.20000	-12
44.20833	-11
44.21667	-10
44.22500	-11
44.23333	-13
44.24167	-16
44.25000	-20
44.25833	-23
44.26667	-24
44.27500	-25
44.28333	-24
44.29167	-22
44.30000	-21
44.30833	-18
44.31667	-14
44.32500	-9
44.33333	-5
44.34167	-2
44.35000	-2
44.35833	-3
44.36667	-6
44.37500	-9
44.38333	-12
44.39167	-13
44.40000	-14
44.40833	-13
44.41667	-13
44.42500	-15
44.43333	-18
44.44167	-21
44.45000	-24
44.45833	-28
44.46667	-30
44.47500	-33
44.48333	-35
44.49167	-36
44.50000	-35
44.50833	-32
44.51667	-28
44.52500	-23
44.53333	-20
44.54167	-16
44.55000	-14
44.55833	-12
44.56667	-10
44.57500	-9
44.58333	-8
44.59167	-9
44.60000	-9
44.60833	-8
44.61667	-7
44.62500	-7
44.63333	-7
44.64167	-8
44.65000	-8
44.65833	-8
44.66667	-7
44.67500	-7
44.68333	-8
44.69167	-11
44.70000	-14
44.70833	-16
44.71667	-16
44.72500	-14
44.73333	-12
44.74167	-10
44.75000	-10
44.75833	-9
44.76667	-9
44.77500	-10
44.78333	-10
44.79167	-11
44.80000	-12
44.80833	-13
44.81667	-14
44.82500	-15
44.83333	-16
44.84167	-18
44.85000	-21
44.85833	-23
44.86667	-25
44.87500	-25
44.88333	-23
44.89167	-20
44.90000	-17
44.90833	-14
44.91667	-14
44.92500	-16
44.93333	-18
44.94167	-21
44.95000	-23
44.95833	-24
44.96667	-23
44.97500	-22
44.98333	-22
44.99167	-22
45.00000	-23
45.00833	-24
45.01667	-24
45.02500	-23
45.03333	-22
45.04167	-19
45.05000	-17
45.05833	-16
45.06667	-16
45.07500	-19
45.08333	-25
45.09167	-30
45.10000	-32
45.10833	-30
45.11667	-26
45.12500	-21
45.13333	-16
45.14167	-13
45.15000	-13
45.15833	-14
45.16667	-16
45.17500	-17
45.18333	-18
45.19167	-19
45.20000	-18
45.20833	-15
45.21667	-12
45.22500	-9
45.23333	-7
45.24167	-7
45.25000	-9
45.25833	-11
45.26667	-12
45.27500	-15
45.28333	-17
45.29167	-20
45.30000	-23
45.30833	-24
45.31667	-23
45.32500	-19
45.33333	-14
45.34167	-11
45.35000	-10
45.35833	-11
45.36667	-14
45.37500	-16
45.38333	-15
45.39167	-12
45.40000	-10
45.40833	-9
45.41667	-9
45.42500	-9
45.43333	-10
45.44167	-10
45.45000	-10
45.45833	-11
45.46667	-12
45.47500	-15
45.48333	-17
45.49167	-19
45.50000	-20
45.50833	-19
45.51667	-18
45.52500	-16
45.53333	-15
45.54167	-14
45.55000	-13
45.55833	-13
45.56667	-14
45.57500	-15
45.58333	-15
45.59167	-13
45.60000	-8
45.60833	-1
45.61667	4
45.62500	5
45.63333	3
45.64167	-2
45.65000	-9
45.65833	-15
45.66667	-19
45.67500	-21
45.68333	-21
45.69167	-20
45.70000	-19
45.70833	-19
45.71667	-20
45.72500	-23
45.73333	-25
45.74167	-26
45.75000	-25
45.75833	-23
45.76667	-20
45.77500	-19
45.78333	-18
45.79167	-18
45.80000	-17
45.80833	-15
45.81667	-14
45.82500	-14
45.83333	-15
45.84167	-16
45.85000	-17
45.85833	-18
45.86667	-18
45.87500	-18
45.88333	-18
45.89167	-19
45.90000	-22
45.90833	-25
45.91667	-28
45.92500	-30
45.93333	-30
45.94167	-28
45.95000	-25
45.95833	-22
45.96667	-20
45.97500	-18
45.98333	-17
45.99167	-15
46.00000	-14
46.00833	-14
46.01667	-14
46.02500	-12
46.03333	-10
46.04167	-6
46.05000	-3
46.05833	-4
46.06667	-8
46.07500	-13
46.08333	-17
46.09167	-20
46.10000	-18
46.10833	-12
46.11667	-5
46.12500	1
46.13333	4
46.14167	3
46.15000	-3
46.15833	-10
46.16667	-19
46.17500	-25
46.18333	-28
46.19167	-27
46.20000	-23
46.20833	-17
46.21667	-12
46.22500	-8
46.23333	-8
46.24167	-10
46.25000	-13
46.25833	-16
46.26667	-19
46.27500	-21
46.28333	-22
46.29167	-21
46.30000	-20
46.30833	-20
46.31667	-21
46.32500	-24
46.33333	-28
46.34167	-32
46.35000	-36
46.35833	-37
46.36667	-35
46.37500	-32
46.38333	-30
46.39167	-28
46.40000	-27
46.40833	-26
46.41667	-23
46.42500	-19
46.43333	-15
46.44167	-11
46.45000	-8
46.45833	-7
46.46667	-8
46.47500	-10
46.48333	-14
46.49167	-17
46.50000	-18
46.50833	-19
46.51667	-18
46.52500	-17
46.53333	-16
46.54167	-17
46.55000	-20
46.55833	-23
46.56667	-26
46.57500	-28
46.58333	-26
46.59167	-22
46.60000	-19
46.60833	-17
46.61667	-17
46.62500	-21
46.63333	-25
46.64167	-27
46.65000	-28
46.65833	-27
46.66667	-26
46.67500	-27
46.68333	-29
46.69167	-32
46.70000	-34
46.70833	-35
46.71667	-34
46.72500	-34
46.73333	-33
46.74167	-33
46.75000	-34
46.75833	-35
46.76667	-34
46.77500	-31
46.78333	-28
46.79167	-24
46.80000	-20
46.80833	-16
46.81667	-13
46.82500	-13
46.83333	-16
46.84167	-20
46.85000	-25
46.85833	-29
46.86667	-31
46.87500	-30
46.88333	-28
46.89167	-25
46.90000	-21
46.90833	-18
46.91667	-16
46.92500	-16
46.93333	-17
46.94167	-20
46.95000	-23
46.95833	-26
46.96667	-30
46.97500	-34
46.98333	-36
46.99167	-37
47.00000	-36
47.00833	-32
47.01667	-28
47.02500	-26
47.03333	-26
47.04167	-27
47.05000	-28
47.05833	-30
47.06667	-31
47.07500	-31
47.08333	-32
47.09167	-33
47.10000	-35
47.10833	-38
47.11667	-42
47.12500	-46
47.13333	-49
47.14167	-47
47.15000	-43
47.15833	-37
47.16667	-31
47.17500	-27
47.18333	-25
47.19167	-26
47.20000	-26
47.20833	-27
47.21667	-27
47.22500	-29
47.23333	-31
47.24167	-35
47.25000	-38
47.25833	-40
47.26667	-39
47.27500	-36
47.28333	-33
47.29167	-30
47.30000	-28
47.30833	-27
47.31667	-26
47.32500	-28
47.33333	-30
47.34167	-31
47.35000	-30
47.35833	-27
47.36667	-24
47.37500	-21
47.38333	-22
47.39167	-24
47.40000	-28
47.40833	-29
47.41667	-30
47.42500	-29
47.43333	-28
47.44167	-25
47.45000	-21
47.45833	-16
47.46667	-13
47.47500	-12
47.48333	-14
47.49167	-20
47.50000	-25
47.50833	-28
47.51667	-29
47.52500	-30
47.53333	-29
47.54167	-29
47.55000	-30
47.55833	-30
47.56667	-29
47.57500	-27
47.58333	-27
47.59167	-27
47.60000	-28
47.60833	-27
47.61667	-26
47.62500	-23
47.63333	-19
47.64167	-17
47.65000	-15
47.65833	-16
47.66667	-17
47.67500	-19
47.68333	-20
47.69167	-21
47.70000	-22
47.70833	-24
47.71667	-27
47.72500	-31
47.73333	-36
47.74167	-39
47.75000	-41
47.75833	-41
47.76667	-39
47.77500	-36
47.78333	-32
47.79167	-29
47.80000	-27
47.80833	-27
47.81667	-28
47.82500	-28
47.83333	-27
47.84167	-27
47.85000	-28
47.85833	-30
47.86667	-32
47.87500	-33
47.88333	-31
47.89167	-27
47.90000	-22
47.90833	-17
47.91667	-13
47.92500	-10
47.93333	-9
47.94167	-9
47.95000	-11
47.95833	-14
47.96667	-18
47.97500	-23
47.98333	-26
47.99167	-30
48.00000	-32
48.00833	-33
48.01667	-33
48.02500	-33
48.03333	-33
48.04167	-31
48.05000	-28
48.05833	-25
48.06667	-24
48.07500	-25
48.08333	-26
48.09167	-28
48.10000	-29
48.10833	-30
48.11667	-31
48.12500	-33
48.13333	-34
48.14167	-33
48.15000	-30
48.15833	-26
48.16667	-21
48.17500	-18
48.18333	-19
48.19167	-22
48.20000	-26
48.20833	-28
48.21667	-29
48.22500	-26
48.23333	-23
48.24167	-20
48.25000	-18
48.25833	-18
48.26667	-21
48.27500	-23
48.28333	-24
48.29167	-22
48.30000	-20
48.30833	-16
48.31667	-14
48.32500	-13
48.33333	-14
48.34167	-16
48.35000	-17
48.35833	-18
48.36667	-19
48.37500	-19
48.38333	-18
48.39167	-16
48.40000	-13
48.40833	-10
48.41667	-8
48.42500	-8
48.43333	-11
48.44167	-15
48.45000	-20
48.45833	-24
48.46667	-26
48.47500	-26
48.48333	-25
48.49167	-24
48.50000	-24
48.50833	-26
48.51667	-28
48.52500	-28
48.53333	-27
48.54167	-26
48.55000	-27
48.55833	-29
48.56667	-32
48.57500	-35
48.58333	-37
48.59167	-38
48.60000	-38
48.60833	-39
48.61667	-39
48.62500	-39
48.63333	-38
48.64167	-37
48.65000	-35
48.65833	-33
48.66667	-32
48.67500	-30
48.68333	-28
48.69167	-25
48.70000	-24
48.70833	-24
48.71667	-25
48.72500	-27
48.73333	-30
48.74167	-30
48.75000	-29
48.75833	-27
48.76667	-27
48.77500	-28
48.78333	-31
48.79167	-33
48.80000	-35
48.80833	-35
48.81667	-34
48.82500	-32
48.83333	-30
48.84167	-29
48.85000	-30
48.85833	-32
48.86667	-35
48.87500	-37
48.88333	-36
48.89167	-34
48.90000	-31
48.90833	-30
48.91667	-31
48.92500	-37
48.93333	-45
48.94167	-52
48.95000	-56
48.95833	-56
48.96667	-53
48.97500	-47
48.98333	-43
48.99167	-39
49.00000	-36
49.00833	-33
49.01667	-31
49.02500	-28
49.03333	-25
49.04167	-24
49.05000	-25
49.05833	-26
49.06667	-28
49.07500	-28
49.08333	-27
49.09167	-25
49.10000	-24
49.10833	-24
49.11667	-25
49.12500	-26
49.13333	-27
49.14167	-28
49.15000	-28
49.15833	-27
49.16667	-28
49.17500	-29
49.18333	-30
49.19167	-32
49.20000	-33
49.20833	-31
49.21667	-29
49.22500	-27
49.23333	-24
49.24167	-22
49.25000	-20
49.25833	-19
49.26667	-19
49.27500	-21
49.28333	-23
49.29167	-26
49.30000	-28
49.30833	-29
49.31667	-29
49.32500	-29
49.33333	-30
49.34167	-30
49.35000	-31
49.35833	-31
49.36667	-31
49.37500	-30
49.38333	-31
49.39167	-32
49.40000	-34
49.40833	-36
49.41667	-38
49.42500	-40
49.43333	-41
49.44167	-41
49.45000	-40
49.45833	-39
49.46667	-39
49.47500	-39
49.48333	-40
49.49167	-40
49.50000	-40
49.50833	-39
49.51667	-38
49.52500	-35
49.53333	-33
49.54167	-33
49.55000	-34
49.55833	-35
49.56667	-35
49.57500	-34
49.58333	-32
49.59167	-30
49.60000	-31
49.60833	-35
49.61667	-39
49.62500	-43
49.63333	-45
49.64167	-44
49.65000	-42
49.65833	-39
49.66667	-35
49.67500	-31
49.68333	-28
49.69167	-26
49.70000	-25
49.70833	-27
49.71667	-29
49.72500	-32
49.73333	-35
49.74167	-38
49.75000	-40
49.75833	-41
49.76667	-41
49.77500	-39
49.78333	-37
49.79167	-36
49.80000	-38
49.80833	-41
49.81667	-43
49.82500	-44
49.83333	-43
49.84167	-41
49.85000	-37
49.85833	-33
49.86667	-30
49.87500	-27
49.88333	-25
49.89167	-24
49.90000	-23
49.90833	-23
49.91667	-24
49.92500	-25
49.93333	-27
49.94167	-30
49.95000	-33
49.95833	-36
49.96667	-36
49.97500	-36
49.98333	-36
49.99167	-35
50.00000	-34
50.00833	-35
50.01667	-36
50.02500	-36
50.03333	-36
50.04167	-37
50.05000	-40
50.05833	-43
50.06667	-45
50.07500	-47
50.08333	-45
50.09167	-42
50.10000	-38
50.10833	-34
50.11667	-30
50.12500	-28
50.13333	-27
50.14167	-26
50.15000	-24
50.15833	-22
50.16667	-22
50.17500	-24
50.18333	-27
50.19167	-32
50.20000	-34
50.20833	-33
50.21667	-30
50.22500	-24
50.23333	-18
50.24167	-12
50.25000	-9
50.25833	-8
50.26667	-9
50.27500	-12
50.28333	-17
50.29167	-21
50.30000	-25
50.30833	-28
50.31667	-30
50.32500	-32
50.33333	-31
50.34167	-28
50.35000	-22
50.35833	-16
50.36667	-11
50.37500	-8
50.38333	-7
50.39167	-6
50.40000	-4
50.40833	0
50.41667	4
50.42500	7
50.43333	8
50.44167	7
50.45000	4
50.45833	1
50.46667	-1
50.47500	-1
50.48333	1
50.49167	3
50.50000	6
50.50833	9
50.51667	13
50.52500	17
50.53333	21
50.54167	23
50.55000	24
50.55833	22
50.56667	19
50.57500	16
50.58333	15
50.59167	17
50.60000	19
50.60833	23
50.61667	27
50.62500	30
50.63333	31
50.64167	31
50.65000	30
50.65833	28
50.66667	25
50.67500	24
50.68333	25
50.69167	28
50.70000	33
50.70833	39
50.71667	45
50.72500	48
50.73333	50
50.74167	50
50.75000	49
50.75833	47
50.76667	47
50.77500	46
50.78333	44
50.79167	41
50.80000	38
50.80833	35
50.81667	33
50.82500	35
50.83333	37
50.84167	40
50.85000	42
50.85833	44
50.86667	45
50.87500	47
50.88333	50
50.89167	53
50.90000	54
50.90833	53
50.91667	51
50.92500	48
50.93333	46
50.94167	44
50.95000	42
50.95833	41
50.96667	42
50.97500	44
50.98333	48
50.99167	52
51.00000	57
51.00833	61
51.01667	64
51.02500	66
51.03333	66
51.04167	64
51.05000	62
51.05833	60
51.06667	59
51.07500	58
51.08333	60
51.09167	62
51.10000	64
51.10833	66
51.11667	65
51.12500	61
51.13333	56
51.14167	50
51.15000	44
51.15833	40
51.16667	38
51.17500	38
51.18333	40
51.19167	42
51.20000	45
51.20833	47
51.21667	48
51.22500	49
51.23333	48
51.24167	46
51.25000	44
51.25833	42
51.26667	40
51.27500	39
51.28333	39
51.29167	40
51.30000	41
51.30833	39
51.31667	38
51.32500	37
51.33333	36
51.34167	36
51.35000	37
51.35833	38
51.36667	38
51.37500	38
51.38333	37
51.39167	36
51.40000	35
51.40833	34
51.41667	35
51.42500	37
51.43333	39
51.44167	40
51.45000	40
51.45833	37
51.46667	32
51.47500	27
51.48333	23
51.49167	21
51.50000	20
51.50833	19
51.51667	18
51.52500	17
51.53333	16
51.54167	15
51.55000	14
51.55833	14
51.56667	16
51.57500	17
51.58333	18
51.59167	16
51.60000	12
51.60833	7
51.61667	3
51.62500	2
51.63333	2
51.64167	5
51.65000	8
51.65833	9
51.66667	9
51.67500	5
51.68333	-1
51.69167	-8
51.70000	-12
51.70833	-14
51.71667	-14
51.72500	-14
51.73333	-13
51.74167	-11
51.75000	-10
51.75833	-8
51.76667	-7
51.77500	-6
51.78333	-7
51.79167	-8
51.80000	-9
51.80833	-9
51.81667	-9
51.82500	-8
51.83333	-7
51.84167	-7
51.85000	-7
51.85833	-8
51.86667	-12
51.87500	-17
51.88333	-21
51.89167	-25
51.90000	-25
51.90833	-24
51.91667	-21
51.92500	-19
51.93333	-17
51.94167	-17
51.95000	-18
51.95833	-19
51.96667	-21
51.97500	-23
51.98333	-27
51.99167	-30
52.00000	-33
52.00833	-35
52.01667	-34
52.02500	-32
52.03333	-30
52.04167	-31
52.05000	-34
52.05833	-39
52.06667	-43
52.07500	-46
52.08333	-46
52.09167	-44
52.10000	-43
52.10833	-42
52.11667	-42
52.12500	-42
52.13333	-42
52.14167	-41
52.15000	-42
52.15833	-42
52.16667	-42
52.17500	-40
52.18333	-38
52.19167	-36
52.20000	-34
52.20833	-35
52.21667	-36
52.22500	-36
52.23333	-36
52.24167	-36
52.25000	-36
52.25833	-36
52.26667	-36
52.27500	-34
52.28333	-33
52.29167	-32
52.30000	-33
52.30833	-35
52.31667	-37
52.32500	-38
52.33333	-40
52.34167	-43
52.35000	-47
52.35833	-50
52.36667	-51
52.37500	-50
52.38333	-47
52.39167	-44
52.40000	-44
52.40833	-47
52.41667	-50
52.42500	-52
52.43333	-51
52.44167	-46
52.45000	-38
52.45833	-31
52.46667	-24
52.47500	-20
52.48333	-20
52.49167	-24
52.50000	-30
52.50833	-37
52.51667	-42
52.52500	-43
52.53333	-41
52.54167	-37
52.55000	-31
52.55833	-27
52.56667	-26
52.57500	-27
52.58333	-30
52.59167	-33
52.60000	-36
52.60833	-38
52.61667	-38
52.62500	-35
52.63333	-31
52.64167	-28
52.65000	-27
52.65833	-27
52.66667	-29
52.67500	-31
52.68333	-34
52.69167	-36
52.70000	-38
52.70833	-39
52.71667	-37
52.72500	-35
52.73333	-31
52.74167	-29
52.75000	-28
52.75833	-29
52.76667	-32
52.77500	-35
52.78333	-37
52.79167	-39
52.80000	-39
52.80833	-40
52.81667	-40
52.82500	-40
52.83333	-40
52.84167	-40
52.85000	-39
52.85833	-38
52.86667	-36
52.87500	-33
52.88333	-30
52.89167	-27
52.90000	-25
52.90833	-24
52.91667	-25
52.92500	-27
52.93333	-30
52.94167	-33
52.95000	-37
52.95833	-41
52.96667	-45
52.97500	-48
52.98333	-50
52.99167	-50
53.00000	-51
53.00833	-51
53.01667	-51
53.02500	-52
53.03333	-52
53.04167	-52
53.05000	-51
53.05833	-50
53.06667	-50
53.07500	-50
53.08333	-49
53.09167	-47
53.10000	-44
53.10833	-42
53.11667	-42
53.12500	-45
53.13333	-48
53.14167	-52
53.15000	-54
53.15833	-54
53.16667	-51
53.17500	-47
53.18333	-43
53.19167	-39
53.20000	-38
53.20833	-37
53.21667	-35
53.22500	-33
53.23333	-29
53.24167	-27
53.25000	-25
53.25833	-26
53.26667	-29
53.27500	-32
53.28333	-33
53.29167	-33
53.30000	-31
53.30833	-27
53.31667	-23
53.32500	-22
53.33333	-22
53.34167	-25
53.35000	-31
53.35833	-38
53.36667	-45
53.37500	-50
53.38333	-51
53.39167	-49
53.40000	-44
53.40833	-39
53.41667	-36
53.42500	-35
53.43333	-35
53.44167	-33
53.45000	-30
53.45833	-28
53.46667	-26
53.47500	-25
53.48333	-27
53.49167	-30
53.50000	-33
53.50833	-36
53.51667	-37
53.52500	-39
53.53333	-39
53.54167	-39
53.55000	-39
53.55833	-39
53.56667	-38
53.57500	-36
53.58333	-32
53.59167	-29
53.60000	-26
53.60833	-24
53.61667	-25
53.62500	-28
53.63333	-32
53.64167	-35
53.65000	-35
53.65833	-35
53.66667	-36
53.67500	-37
53.68333	-37
53.69167	-38
53.70000	-36
53.70833	-33
53.71667	-29
53.72500	-25
53.73333	-23
53.74167	-22
53.75000	-22
53.75833	-22
53.76667	-23
53.77500	-21
53.78333	-18
53.79167	-14
53.80000	-11
53.80833	-9
53.81667	-9
53.82500	-10
53.83333	-9
53.84167	-7
53.85000	-3
53.85833	2
53.86667	7
53.87500	11
53.88333	14
53.89167	16
53.90000	17
53.90833	16
53.91667	15
53.92500	14
53.93333	14
53.94167	13
53.95000	12
53.95833	12
53.96667	14
53.97500	19
53.98333	25
53.99167	30
54.00000	34
54.00833	37
54.01667	39
54.02500	42
54.03333	46
54.04167	51
54.05000	57
54.05833	61
54.06667	63
54.07500	64
54.08333	64
54.09167	64
54.10000	66
54.10833	70
54.11667	74
54.12500	79
54.13333	83
54.14167	87
54.15000	91
54.15833	97
54.16667	103
54.17500	110
54.18333	115
54.19167	119
54.20000	121
54.20833	122
54.21667	123
54.22500	127
54.23333	133
54.24167	139
54.25000	146
54.25833	153
54.26667	159
54.27500	164
54.28333	168
54.29167	171
54.30000	174
54.30833	178
54.31667	184
54.32500	191
54.33333	198
54.34167	205
54.35000	211
54.35833	218
54.36667	226
54.37500	234
54.38333	241
54.39167	250
54.40000	259
54.40833	269
54.41667	278
54.42500	286
54.43333	292
54.44167	296
54.45000	299
54.45833	304
54.46667	313
54.47500	323
54.48333	332
54.49167	340
54.50000	345
54.50833	349
54.51667	352
54.52500	356
54.53333	362
54.54167	368
54.55000	376
54.55833	386
54.56667	397
54.57500	409
54.58333	421
54.59167	432
54.60000	442
54.60833	452
54.61667	461
54.62500	468
54.63333	475
54.64167	482
54.65000	490
54.65833	499
54.66667	509
54.67500	519
54.68333	529
54.69167	538
54.70000	546
54.70833	552
54.71667	560
54.72500	569
54.73333	579
54.74167	590
54.75000	602
54.75833	612
54.76667	620
54.77500	628
54.78333	637
54.79167	646
54.80000	656
54.80833	665
54.81667	673
54.82500	680
54.83333	687
54.84167	695
54.85000	704
54.85833	714
54.86667	727
54.87500	740
54.88333	751
54.89167	760
54.90000	768
54.90833	774
54.91667	780
54.92500	786
54.93333	793
54.94167	799
54.95000	806
54.95833	813
54.96667	821
54.97500	830
54.98333	837
54.99167	845
55.00000	852
55.00833	861
55.01667	870
55.02500	881
55.03333	892
55.04167	900
55.05000	906
55.05833	909
55.06667	910
55.07500	911
55.08333	914
55.09167	920
55.10000	929
55.10833	939
55.11667	946
55.12500	951
55.13333	953
55.14167	954
55.15000	956
55.15833	960
55.16667	966
55.17500	973
55.18333	980
55.19167	986
55.20000	991
55.20833	996
55.21667	1000
55.22500	1004
55.23333	1008
55.24167	1013
55.25000	1019
55.25833	1024
55.26667	1029
55.27500	1033
55.28333	1037
55.29167	1042
55.30000	1047
55.30833	1052
55.31667	1054
55.32500	1054
55.33333	1052
55.34167	1051
55.35000	1051
55.35833	1053
55.36667	1057
55.37500	1061
55.38333	1064
55.39167	1066
55.40000	1069
55.40833	1071
55.41667	1072
55.42500	1073
55.43333	1072
55.44167	1071
55.45000	1072
55.45833	1074
55.46667	1078
55.47500	1083
55.48333	1085
55.49167	1084
55.50000	1080
55.50833	1074
55.51667	1067
55.52500	1059
55.53333	1053
55.54167	1050
55.55000	1050
55.55833	1051
55.56667	1053
55.57500	1054
55.58333	1053
55.59167	1051
55.60000	1048
55.60833	1046
55.61667	1044
55.62500	1042
55.63333	1041
55.64167	1041
55.65000	1042
55.65833	1042
55.66667	1041
55.67500	1039
55.68333	1035
55.69167	1031
55.70000	1026
55.70833	1022
55.71667	1018
55.72500	1016
55.73333	1014
55.74167	1012
55.75000	1010
55.75833	1006
55.76667	1000
55.77500	994
55.78333	989
55.79167	986
55.80000	984
55.80833	984
55.81667	984
55.82500	981
55.83333	975
55.84167	968
55.85000	961
55.85833	955
55.86667	951
55.87500	949
55.88333	946
55.89167	943
55.90000	939
55.90833	933
55.91667	929
55.92500	926
55.93333	923
55.94167	919
55.95000	914
55.95833	909
55.96667	905
55.97500	903
55.98333	900
55.99167	898
56.00000	895
56.00833	890
56.01667	884
56.02500	877
56.03333	869
56.04167	862
56.05000	856
56.05833	851
56.06667	846
56.07500	840
56.08333	832
56.09167	823
56.10000	814
56.10833	807
56.11667	801
56.12500	798
56.13333	796
56.14167	793
56.15000	788
56.15833	785
56.16667	783
56.17500	782
56.18333	781
56.19167	779
56.20000	773
56.20833	766
56.21667	757
56.22500	748
56.23333	741
56.24167	735
56.25000	731
56.25833	728
56.26667	725
56.27500	722
56.28333	718
56.29167	714
56.30000	709
56.30833	704
56.31667	697
56.32500	689
56.33333	681
56.34167	675
56.35000	669
56.35833	663
56.36667	657
56.37500	652
56.38333	647
56.39167	642
56.40000	637
56.40833	631
56.41667	626
56.42500	621
56.43333	616
56.44167	610
56.45000	605
56.45833	599
56.46667	591
56.47500	583
56.48333	577
56.49167	572
56.50000	568
56.50833	564
56.51667	560
56.52500	556
56.53333	551
56.54167	547
56.55000	543
56.55833	539
56.56667	534
56.57500	531
56.58333	529
56.59167	527
56.60000	525
56.60833	522
56.61667	516
56.62500	510
56.63333	502
56.64167	494
56.65000	487
56.65833	482
56.66667	479
56.67500	478
56.68333	477
56.69167	473
56.70000	467
56.70833	460
56.71667	453
56.72500	450
56.73333	449
56.74167	449
56.75000	451
56.75833	451
56.76667	449
56.77500	445
56.78333	440
56.79167	434
56.80000	429
56.80833	424
56.81667	420
56.82500	416
56.83333	414
56.84167	412
56.85000	410
56.85833	406
56.86667	400
56.87500	394
56.88333	386
56.89167	379
56.90000	374
56.90833	371
56.91667	370
56.92500	371
56.93333	373
56.94167	374
56.95000	374
56.95833	372
56.96667	369
56.97500	365
56.98333	361
56.99167	357
57.00000	353
57.00833	347
57.01667	342
57.02500	335
57.03333	329
57.04167	322
57.05000	316
57.05833	311
57.06667	307
57.07500	305
57.08333	303
57.09167	302
57.10000	300
57.10833	295
57.11667	290
57.12500	285
57.13333	281
57.14167	278
57.15000	278
57.15833	278
57.16667	277
57.17500	275
57.18333	274
57.19167	271
57.20000	269
57.20833	267
57.21667	263
57.22500	258
57.23333	254
57.24167	251
57.25000	248
57.25833	247
57.26667	245
57.27500	241
57.28333	234
57.29167	226
57.30000	219
57.30833	214
57.31667	212
57.32500	213
57.33333	216
57.34167	220
57.35000	224
57.35833	226
57.36667	225
57.37500	223
57.38333	218
57.39167	214
57.40000	210
57.40833	207
57.41667	206
57.42500	206
57.43333	206
57.44167	207
57.45000	208
57.45833	208
57.46667	206
57.47500	203
57.48333	200
57.49167	198
57.50000	198
57.50833	199
57.51667	200
57.52500	198
57.53333	194
57.54167	190
57.55000	185
57.55833	181
57.56667	178
57.57500	176
57.58333	174
57.59167	172
57.60000	171
57.60833	168
57.61667	165
57.62500	162
57.63333	159
57.64167	158
57.65000	157
57.65833	157
57.66667	157
57.67500	158
57.68333	159
57.69167	162
57.70000	165
57.70833	166
57.71667	165
57.72500	163
57.73333	160
57.74167	158
57.75000	157
57.75833	155
57.76667	153
57.77500	151
57.78333	148
57.79167	146
57.80000	142
57.80833	139
57.81667	136
57.82500	132
57.83333	128
57.84167	125
57.85000	122
57.85833	119
57.86667	116
57.87500	114
57.88333	113
57.89167	111
57.90000	110
57.90833	109
57.91667	108
57.92500	107
57.93333	106
57.94167	105
57.95000	103
57.95833	101
57.96667	99
57.97500	99
57.98333	101
57.99167	105
58.00000	110
58.00833	116
58.01667	118
58.02500	118
58.03333	116
58.04167	114
58.05000	115
58.05833	116
58.06667	118
58.07500	119
58.08333	117
58.09167	113
58.10000	108
58.10833	101
58.11667	94
58.12500	87
58.13333	83
58.14167	82
58.15000	83
58.15833	85
58.16667	87
58.17500	88
58.18333	87
58.19167	84
58.20000	81
58.20833	79
58.21667	78
58.22500	80
58.23333	82
58.24167	85
58.25000	86
58.25833	87
58.26667	86
58.27500	84
58.28333	82
58.29167	80
58.30000	78
58.30833	74
58.31667	71
58.32500	71
58.33333	71
58.34167	70
58.35000	68
58.35833	65
58.36667	62
58.37500	61
58.38333	62
58.39167	64
58.40000	65
58.40833	63
58.41667	61
58.42500	60
58.43333	60
58.44167	60
58.45000	59
58.45833	56
58.46667	51
58.47500	47
58.48333	44
58.49167	44
58.50000	47
58.50833	51
58.51667	53
58.52500	53
58.53333	51
58.54167	44
58.55000	36
58.55833	28
58.56667	21
58.57500	18
58.58333	19
58.59167	24
58.60000	31
58.60833	39
58.61667	46
58.62500	51
58.63333	54
58.64167	55
58.65000	55
58.65833	54
58.66667	53
58.67500	52
58.68333	53
58.69167	54
58.70000	53
58.70833	50
58.71667	45
58.72500	41
58.73333	37
58.74167	34
58.75000	34
58.75833	34
58.76667	34
58.77500	31
58.78333	27
58.79167	24
58.80000	23
58.80833	25
58.81667	28
58.82500	33
58.83333	36
58.84167	35
58.85000	31
58.85833	27
58.86667	26
58.87500	25
58.88333	26
58.89167	27
58.90000	27
58.90833	25
58.91667	24
58.92500	23
58.93333	24
58.94167	22
58.95000	20
58.95833	18
58.96667	17
58.97500	17
58.98333	18
58.99167	20
59.00000	20
59.00833	20
59.01667	20
59.02500	22
59.03333	23
59.04167	26
59.05000	28
59.05833	27
59.06667	22
59.07500	16
59.08333	10
59.09167	5
59.10000	2
59.10833	2
59.11667	2
59.12500	1
59.13333	-0
59.14167	-0
59.15000	1
59.15833	2
59.16667	3
59.17500	4
59.18333	4
59.19167	3
59.20000	2
59.20833	2
59.21667	2
59.22500	2
59.23333	2
59.24167	0
59.25000	-3
59.25833	-6
59.26667	-9
59.27500	-10
59.28333	-9
59.29167	-5
59.30000	0
59.30833	6
59.31667	10
59.32500	12
59.33333	12
59.34167	10
59.35000	9
59.35833	8
59.36667	7
59.37500	6
59.38333	8
59.39167	10
59.40000	11
59.40833	9
59.41667	5
59.42500	1
59.43333	-3
59.44167	-3
59.45000	-1
59.45833	3
59.46667	7
59.47500	11
59.48333	13
59.49167	13
59.50000	11
59.50833	8
59.51667	5
59.52500	1
59.53333	-1
59.54167	-2
59.55000	-1
59.55833	1
59.56667	3
59.57500	3
59.58333	3
59.59167	1
59.60000	-1
59.60833	-2
59.61667	-3
59.62500	-3
59.63333	-2
59.64167	-2
59.65000	-1
59.65833	-0
59.66667	1
59.67500	2
59.68333	4
59.69167	6
59.70000	6
59.70833	5
59.71667	3
59.72500	-1
59.73333	-5
59.74167	-8
59.75000	-8
59.75833	-7
59.76667	-6
59.77500	-6
59.78333	-8
59.79167	-13
59.80000	-19
59.80833	-25
59.81667	-29
59.82500	-31
59.83333	-29
59.84167	-24
59.85000	-17
59.85833	-13
59.86667	-11
59.87500	-12
59.88333	-16
59.89167	-21
59.90000	-23
59.90833	-22
59.91667	-19
59.92500	-15
59.93333	-11
59.94167	-7
59.95000	-3
59.95833	-2
59.96667	-2
59.97500	-3
59.98333	-6
59.99167	-9
60.00000	-10

[LC Chromatogram(Detector A-Ch2)]
Interval(msec)	500
# of Points	7201
Start Time(min)	0.000
End Time(min)	60.000
Intensity Units	mV
Intensity Multiplier	0.001
Wavelength(nm)	230
R.Time (min)	Intensity
0.00000	-128
0.00833	-128
0.01667	-3
0.02500	-7
0.03333	-11
0.04167	-14
0.05000	-17
0.05833	-20
0.06667	-23
0.07500	-24
0.08333	-26
0.09167	-26
0.10000	-27
0.10833	-28
0.11667	-30
0.12500	-32
0.13333	-34
0.14167	-37
0.15000	-40
0.15833	-43
0.16667	-46
0.17500	-48
0.18333	-50
0.19167	-53
0.20000	-56
0.20833	-59
0.21667	-63
0.22500	-66
0.23333	-68
0.24167	-70
0.25000	-70
0.25833	-70
0.26667	-69
0.27500	-69
0.28333	-69
0.29167	-71
0.30000	-74
0.30833	-76
0.31667	-77
0.32500	-78
0.33333	-78
0.34167	-80
0.35000	-84
0.35833	-88
0.36667	-93
0.37500	-98
0.38333	-103
0.39167	-107
0.40000	-111
0.40833	-114
0.41667	-117
0.42500	-119
0.43333	-121
0.44167	-123
0.45000	-126
0.45833	-129
0.46667	-131
0.47500	-133
0.48333	-136
0.49167	-138
0.50000	-140
0.50833	-142
0.51667	-144
0.52500	-145
0.53333	-144
0.54167	-143
0.55000	-141
0.55833	-142
0.56667	-143
0.57500	-146
0.58333	-149
0.59167	-152
0.60000	-155
0.60833	-158
0.61667	-159
0.62500	-160
0.63333	-162
0.64167	-165
0.65000	-168
0.65833	-171
0.66667	-172
0.67500	-171
0.68333	-169
0.69167	-166
0.70000	-165
0.70833	-165
0.71667	-168
0.72500	-171
0.73333	-176
0.74167	-179
0.75000	-182
0.75833	-185
0.76667	-187
0.77500	-189
0.78333	-193
0.79167	-196
0.80000	-199
0.80833	-201
0.81667	-202
0.82500	-203
0.83333	-204
0.84167	-205
0.85000	-206
0.85833	-207
0.86667	-209
0.87500	-211
0.88333	-214
0.89167	-218
0.90000	-222
0.90833	-225
0.91667	-226
0.92500	-226
0.93333	-225
0.94167	-225
0.95000	-228
0.95833	-232
0.96667	-235
0.97500	-237
0.98333	-238
0.99167	-238
1.00000	-238
1.00833	-238
1.01667	-239
1.02500	-241
1.03333	-243
1.04167	-244
1.05000	-246
1.05833	-248
1.06667	-250
1.07500	-253
1.08333	-255
1.09167	-256
1.10000	-256
1.10833	-256
1.11667	-257
1.12500	-259
1.13333	-261
1.14167	-264
1.15000	-267
1.15833	-268
1.16667	-269
1.17500	-269
1.18333	-268
1.19167	-266
1.20000	-265
1.20833	-264
1.21667	-264
1.22500	-265
1.23333	-266
1.24167	-268
1.25000	-269
1.25833	-271
1.26667	-273
1.27500	-275
1.28333	-276
1.29167	-279
1.30000	-281
1.30833	-283
1.31667	-286
1.32500	-288
1.33333	-289
1.34167	-290
1.35000	-290
1.35833	-290
1.36667	-291
1.37500	-294
1.38333	-296
1.39167	-298
1.40000	-300
1.40833	-301
1.41667	-302
1.42500	-303
1.43333	-306
1.44167	-308
1.45000	-309
1.45833	-307
1.46667	-305
1.47500	-303
1.48333	-302
1.49167	-303
1.50000	-305
1.50833	-309
1.51667	-313
1.52500	-316
1.53333	-319
1.54167	-321
1.55000	-322
1.55833	-323
1.56667	-322
1.57500	-322
1.58333	-322
1.59167	-321
1.60000	-321
1.60833	-321
1.61667	-322
1.62500	-325
1.63333	-329
1.64167	-334
1.65000	-337
1.65833	-338
1.66667	-337
1.67500	-334
1.68333	-331
1.69167	-329
1.70000	-328
1.70833	-329
1.71667	-331
1.72500	-335
1.73333	-338
1.74167	-343
1.75000	-346
1.75833	-347
1.76667	-348
1.77500	-347
1.78333	-345
1.79167	-344
1.80000	-344
1.80833	-345
1.81667	-348
1.82500	-350
1.83333	-352
1.84167	-353
1.85000	-354
1.85833	-355
1.86667	-355
1.87500	-356
1.88333	-357
1.89167	-359
1.90000	-361
1.90833	-362
1.91667	-363
1.92500	-363
1.93333	-362
1.94167	-361
1.95000	-362
1.95833	-363
1.96667	-365
1.97500	-366
1.98333	-368
1.99167	-370
2.00000	-373
2.00833	-375
2.01667	-376
2.02500	-376
2.03333	-374
2.04167	-372
2.05000	-371
2.05833	-372
2.06667	-374
2.07500	-377
2.08333	-379
2.09167	-379
2.10000	-377
2.10833	-374
2.11667	-373
2.12500	-373
2.13333	-375
2.14167	-378
2.15000	-381
2.15833	-384
2.16667	-386
2.17500	-388
2.18333	-388
2.19167	-389
2.20000	-391
2.20833	-393
2.21667	-394
2.22500	-394
2.23333	-394
2.24167	-394
2.25000	-395
2.25833	-397
2.26667	-399
2.27500	-399
2.28333	-398
2.29167	-397
2.30000	-398
2.30833	-399
2.31667	-401
2.32500	-402
2.33333	-403
2.34167	-403
2.35000	-403
2.35833	-403
2.36667	-403
2.37500	-405
2.38333	-407
2.39167	-409
2.40000	-411
2.40833	-412
2.41667	-412
2.42500	-411
2.43333	-410
2.44167	-408
2.45000	-407
2.45833	-406
2.46667	-406
2.47500	-407
2.48333	-410
2.49167	-414
2.50000	-417
2.50833	-420
2.51667	-421
2.52500	-422
2.53333	-422
2.54167	-423
2.55000	-424
2.55833	-425
2.56667	-426
2.57500	-426
2.58333	-427
2.59167	-426
2.60000	-425
2.60833	-423
2.61667	-420
2.62500	-418
2.63333	-417
2.64167	-417
2.65000	-419
2.65833	-422
2.66667	-425
2.67500	-427
2.68333	-429
2.69167	-430
2.70000	-429
2.70833	-428
2.71667	-428
2.72500	-429
2.73333	-430
2.74167	-432
2.75000	-434
2.75833	-436
2.76667	-437
2.77500	-437
2.78333	-437
2.79167	-437
2.80000	-437
2.80833	-439
2.81667	-441
2.82500	-445
2.83333	-449
2.84167	-453
2.85000	-456
2.85833	-457
2.86667	-457
2.87500	-457
2.88333	-455
2.89167	-455
2.90000	-456
2.90833	-458
2.91667	-461
2.92500	-463
2.93333	-464
2.94167	-462
2.95000	-459
2.95833	-455
2.96667	-453
2.97500	-454
2.98333	-457
2.99167	-461
3.00000	-465
3.00833	-467
3.01667	-467
3.02500	-466
3.03333	-464
3.04167	-463
3.05000	-462
3.05833	-463
3.06667	-464
3.07500	-466
3.08333	-468
3.09167	-469
3.10000	-469
3.10833	-469
3.11667	-467
3.12500	-465
3.13333	-465
3.14167	-465
3.15000	-466
3.15833	-468
3.16667	-470
3.17500	-470
3.18333	-470
3.19167	-469
3.20000	-468
3.20833	-467
3.21667	-466
3.22500	-468
3.23333	-471
3.24167	-474
3.25000	-477
3.25833	-479
3.26667	-481
3.27500	-481
3.28333	-480
3.29167	-478
3.30000	-475
3.30833	-472
3.31667	-469
3.32500	-468
3.33333	-470
3.34167	-473
3.35000	-475
3.35833	-478
3.36667	-478
3.37500	-477
3.38333	-475
3.39167	-474
3.40000	-474
3.40833	-476
3.41667	-478
3.42500	-480
3.43333	-481
3.44167	-482
3.45000	-484
3.45833	-485
3.46667	-487
3.47500	-487
3.48333	-486
3.49167	-484
3.50000	-481
3.50833	-479
3.51667	-478
3.52500	-479
3.53333	-480
3.54167	-483
3.55000	-486
3.55833	-489
3.56667	-491
3.57500	-492
3.58333	-492
3.59167	-492
3.60000	-492
3.60833	-493
3.61667	-495
3.62500	-498
3.63333	-500
3.64167	-501
3.65000	-502
3.65833	-502
3.66667	-502
3.67500	-503
3.68333	-506
3.69167	-509
3.70000	-511
3.70833	-513
3.71667	-514
3.72500	-513
3.73333	-511
3.74167	-507
3.75000	-503
3.75833	-500
3.76667	-497
3.77500	-496
3.78333	-496
3.79167	-495
3.80000	-494
3.80833	-493
3.81667	-491
3.82500	-491
3.83333	-493
3.84167	-497
3.85000	-501
3.85833	-504
3.86667	-507
3.87500	-509
3.88333	-511
3.89167	-511
3.90000	-510
3.90833	-508
3.91667	-506
3.92500	-503
3.93333	-501
3.94167	-499
3.95000	-498
3.95833	-498
3.96667	-498
3.97500	-498
3.98333	-500
3.99167	-503
4.00000	-508
4.00833	-514
4.01667	-519
4.02500	-522
4.03333	-523
4.04167	-522
4.05000	-522
4.05833	-523
4.06667	-524
4.07500	-525
4.08333	-524
4.09167	-522
4.10000	-519
4.10833	-516
4.11667	-514
4.12500	-513
4.13333	-513
4.14167	-515
4.15000	-517
4.15833	-520
4.16667	-522
4.17500	-524
4.18333	-525
4.19167	-526
4.20000	-526
4.20833	-526
4.21667	-526
4.22500	-527
4.23333	-528
4.24167	-528
4.25000	-528
4.25833	-527
4.26667	-525
4.27500	-522
4.28333	-520
4.29167	-519
4.30000	-520
4.30833	-522
4.31667	-527
4.32500	-531
4.33333	-535
4.34167	-537
4.35000	-537
4.35833	-536
4.36667	-535
4.37500	-536
4.38333	-538
4.39167	-540
4.40000	-541
4.40833	-542
4.41667	-542
4.42500	-541
4.43333	-539
4.44167	-536
4.45000	-532
4.45833	-528
4.46667	-525
4.47500	-522
4.48333	-520
4.49167	-521
4.50000	-523
4.50833	-527
4.51667	-531
4.52500	-534
4.53333	-535
4.54167	-534
4.55000	-533
4.55833	-533
4.56667	-533
4.57500	-535
4.58333	-537
4.59167	-539
4.60000	-541
4.60833	-542
4.61667	-543
4.62500	-543
4.63333	-543
4.64167	-542
4.65000	-541
4.65833	-540
4.66667	-538
4.67500	-538
4.68333	-538
4.69167	-538
4.70000	-539
4.70833	-539
4.71667	-539
4.72500	-538
4.73333	-537
4.74167	-536
4.75000	-534
4.75833	-534
4.76667	-534
4.77500	-535
4.78333	-537
4.79167	-539
4.80000	-541
4.80833	-543
4.81667	-544
4.82500	-545
4.83333	-545
4.84167	-546
4.85000	-546
4.85833	-547
4.86667	-547
4.87500	-545
4.88333	-543
4.89167	-541
4.90000	-541
4.90833	-541
4.91667	-542
4.92500	-543
4.93333	-545
4.94167	-548
4.95000	-552
4.95833	-555
4.96667	-556
4.97500	-555
4.98333	-554
4.99167	-552
5.00000	-550
5.00833	-549
5.01667	-549
5.02500	-551
5.03333	-553
5.04167	-555
5.05000	-555
5.05833	-555
5.06667	-553
5.07500	-551
5.08333	-549
5.09167	-548
5.10000	-549
5.10833	-552
5.11667	-555
5.12500	-557
5.13333	-558
5.14167	-558
5.15000	-557
5.15833	-556
5.16667	-556
5.17500	-557
5.18333	-559
5.19167	-562
5.20000	-565
5.20833	-567
5.21667	-569
5.22500	-569
5.23333	-569
5.24167	-568
5.25000	-567
5.25833	-567
5.26667	-566
5.27500	-566
5.28333	-566
5.29167	-567
5.30000	-567
5.30833	-567
5.31667	-566
5.32500	-565
5.33333	-564
5.34167	-564
5.35000	-564
5.35833	-563
5.36667	-563
5.37500	-563
5.38333	-565
5.39167	-567
5.40000	-569
5.40833	-569
5.41667	-568
5.42500	-567
5.43333	-567
5.44167	-568
5.45000	-569
5.45833	-571
5.46667	-571
5.47500	-571
5.48333	-570
5.49167	-569
5.50000	-567
5.50833	-564
5.51667	-561
5.52500	-560
5.53333	-561
5.54167	-563
5.55000	-565
5.55833	-567
5.56667	-566
5.57500	-564
5.58333	-562
5.59167	-560
5.60000	-559
5.60833	-561
5.61667	-564
5.62500	-567
5.63333	-570
5.64167	-573
5.65000	-575
5.65833	-577
5.66667	-578
5.67500	-579
5.68333	-579
5.69167	-580
5.70000	-579
5.70833	-578
5.71667	-577
5.72500	-577
5.73333	-576
5.74167	-576
5.75000	-575
5.75833	-573
5.76667	-571
5.77500	-570
5.78333	-571
5.79167	-573
5.80000	-576
5.80833	-578
5.81667	-581
5.82500	-583
5.83333	-583
5.84167	-581
5.85000	-578
5.85833	-575
5.86667	-573
5.87500	-573
5.88333	-576
5.89167	-580
5.90000	-584
5.90833	-587
5.91667	-588
5.92500	-586
5.93333	-584
5.94167	-582
5.95000	-581
5.95833	-582
5.96667	-585
5.97500	-589
5.98333	-593
5.99167	-595
6.00000	-595
6.00833	-593
6.01667	-592
6.02500	-590
6.03333	-588
6.04167	-586
6.05000	-585
6.05833	-583
6.06667	-580
6.07500	-578
6.08333	-577
6.09167	-576
6.10000	-576
6.10833	-578
6.11667	-580
6.12500	-583
6.13333	-584
6.14167	-584
6.15000	-582
6.15833	-581
6.16667	-580
6.17500	-580
6.18333	-581
6.19167	-582
6.20000	-583
6.20833	-583
6.21667	-583
6.22500	-583
6.23333	-583
6.24167	-583
6.25000	-584
6.25833	-586
6.26667	-587
6.27500	-587
6.28333	-585
6.29167	-584
6.30000	-583
6.30833	-583
6.31667	-586
6.32500	-589
6.33333	-590
6.34167	-589
6.35000	-586
6.35833	-583
6.36667	-580
6.37500	-578
6.38333	-576
6.39167	-574
6.40000	-573
6.40833	-573
6.41667	-576
6.42500	-579
6.43333	-582
6.44167	-584
6.45000	-585
6.45833	-585
6.46667	-585
6.47500	-585
6.48333	-586
6.49167	-587
6.50000	-587
6.50833	-587
6.51667	-588
6.52500	-589
6.53333	-590
6.54167	-591
6.55000	-591
6.55833	-591
6.56667	-590
6.57500	-589
6.58333	-589
6.59167	-588
6.60000	-588
6.60833	-589
6.61667	-590
6.62500	-592
6.63333	-595
6.64167	-598
6.65000	-601
6.65833	-603
6.66667	-603
6.67500	-601
6.68333	-597
6.69167	-594
6.70000	-592
6.70833	-592
6.71667	-594
6.72500	-597
6.73333	-598
6.74167	-599
6.75000	-600
6.75833	-601
6.76667	-602
6.77500	-601
6.78333	-600
6.79167	-599
6.80000	-599
6.80833	-600
6.81667	-604
6.82500	-607
6.83333	-608
6.84167	-607
6.85000	-606
6.85833	-604
6.86667	-603
6.87500	-603
6.88333	-605
6.89167	-605
6.90000	-604
6.90833	-604
6.91667	-604
6.92500	-605
6.93333	-606
6.94167	-607
6.95000	-608
6.95833	-607
6.96667	-606
6.97500	-605
6.98333	-604
6.99167	-602
7.00000	-599
7.00833	-596
7.01667	-594
7.02500	-593
7.03333	-595
7.04167	-598
7.05000	-601
7.05833	-603
7.06667	-604
7.07500	-604
7.08333	-605
7.09167	-607
7.10000	-609
7.10833	-611
7.11667	-612
7.12500	-610
7.13333	-609
7.14167	-606
7.15000	-604
7.15833	-603
7.16667	-602
7.17500	-602
7.18333	-603
7.19167	-604
7.20000	-605
7.20833	-606
7.21667	-607
7.22500	-607
7.23333	-605
7.24167	-603
7.25000	-600
7.25833	-597
7.26667	-595
7.27500	-595
7.28333	-597
7.29167	-600
7.30000	-603
7.30833	-605
7.31667	-608
7.32500	-611
7.33333	-615
7.34167	-617
7.35000	-619
7.35833	-619
7.36667	-619
7.37500	-618
7.38333	-618
7.39167	-618
7.40000	-619
7.40833	-621
7.41667	-622
7.42500	-622
7.43333	-622
7.44167	-623
7.45000	-625
7.45833	-626
7.46667	-627
7.47500	-627
7.48333	-626
7.49167	-623
7.50000	-619
7.50833	-615
7.51667	-611
7.52500	-609
7.53333	-608
7.54167	-608
7.55000	-609
7.55833	-610
7.56667	-610
7.57500	-611
7.58333	-612
7.59167	-613
7.60000	-613
7.60833	-614
7.61667	-615
7.62500	-617
7.63333	-618
7.64167	-619
7.65000	-618
7.65833	-616
7.66667	-613
7.67500	-609
7.68333	-605
7.69167	-604
7.70000	-605
7.70833	-607
7.71667	-611
7.72500	-614
7.73333	-616
7.74167	-618
7.75000	-619
7.75833	-622
7.76667	-625
7.77500	-627
7.78333	-627
7.79167	-627
7.80000	-625
7.80833	-623
7.81667	-620
7.82500	-618
7.83333	-616
7.84167	-615
7.85000	-615
7.85833	-616
7.86667	-617
7.87500	-618
7.88333	-618
7.89167	-619
7.90000	-620
7.90833	-622
7.91667	-624
7.92500	-625
7.93333	-628
7.94167	-630
7.95000	-631
7.95833	-631
7.96667	-630
7.97500	-627
7.98333	-623
7.99167	-621
8.00000	-622
8.00833	-623
8.01667	-624
8.02500	-625
8.03333	-626
8.04167	-627
8.05000	-626
8.05833	-624
8.06667	-621
8.07500	-618
8.08333	-615
8.09167	-613
8.10000	-612
8.10833	-613
8.11667	-613
8.12500	-614
8.13333	-617
8.14167	-620
8.15000	-623
8.15833	-626
8.16667	-627
8.17500	-628
8.18333	-628
8.19167	-628
8.20000	-628
8.20833	-628
8.21667	-629
8.22500	-629
8.23333	-629
8.24167	-629
8.25000	-629
8.25833	-630
8.26667	-631
8.27500	-630
8.28333	-629
8.29167	-628
8.30000	-627
8.30833	-628
8.31667	-630
8.32500	-633
8.33333	-636
8.34167	-637
8.35000	-636
8.35833	-634
8.36667	-632
8.37500	-629
8.38333	-628
8.39167	-627
8.40000	-627
8.40833	-627
8.41667	-626
8.42500	-626
8.43333	-628
8.44167	-631
8.45000	-634
8.45833	-637
8.46667	-639
8.47500	-638
8.48333	-637
8.49167	-635
8.50000	-632
8.50833	-631
8.51667	-630
8.52500	-630
8.53333	-628
8.54167	-626
8.55000	-623
8.55833	-621
8.56667	-621
8.57500	-624
8.58333	-627
8.59167	-630
8.60000	-631
8.60833	-632
8.61667	-631
8.62500	-631
8.63333	-633
8.64167	-634
8.65000	-635
8.65833	-635
8.66667	-635
8.67500	-635
8.68333	-636
8.69167	-638
8.70000	-640
8.70833	-641
8.71667	-641
8.72500	-640
8.73333	-638
8.74167	-636
8.75000	-634
8.75833	-632
8.76667	-631
8.77500	-628
8.78333	-626
8.79167	-625
8.80000	-623
8.80833	-622
8.81667	-622
8.82500	-623
8.83333	-624
8.84167	-626
8.85000	-629
8.85833	-634
8.86667	-638
8.87500	-642
8.88333	-645
8.89167	-646
8.90000	-644
8.90833	-641
8.91667	-638
8.92500	-635
8.93333	-634
8.94167	-635
8.95000	-635
8.95833	-633
8.96667	-632
8.97500	-630
8.98333	-629
8.99167	-629
9.00000	-629
9.00833	-629
9.01667	-629
9.02500	-629
9.03333	-629
9.04167	-630
9.05000	-631
9.05833	-630
9.06667	-630
9.07500	-630
9.08333	-632
9.09167	-635
9.10000	-639
9.10833	-641
9.11667	-641
9.12500	-639
9.13333	-637
9.14167	-635
9.15000	-635
9.15833	-636
9.16667	-638
9.17500	-640
9.18333	-642
9.19167	-643
9.20000	-642
9.20833	-640
9.21667	-638
9.22500	-637
9.23333	-637
9.24167	-639
9.25000	-642
9.25833	-645
9.26667	-646
9.27500	-646
9.28333	-644
9.29167	-640
9.30000	-635
9.30833	-631
9.31667	-628
9.32500	-627
9.33333	-628
9.34167	-631
9.35000	-635
9.35833	-638
9.36667	-641
9.37500	-641
9.38333	-640
9.39167	-638
9.40000	-634
9.40833	-632
9.41667	-630
9.42500	-630
9.43333	-632
9.44167	-634
9.45000	-635
9.45833	-635
9.46667	-634
9.47500	-632
9.48333	-629
9.49167	-628
9.50000	-627
9.50833	-628
9.51667	-630
9.52500	-632
9.53333	-634
9.54167	-636
9.55000	-636
9.55833	-636
9.56667	-635
9.57500	-634
9.58333	-633
9.59167	-633
9.60000	-635
9.60833	-637
9.61667	-640
9.62500	-642
9.63333	-644
9.64167	-646
9.65000	-648
9.65833	-650
9.66667	-652
9.67500	-653
9.68333	-655
9.69167	-656
9.70000	-657
9.70833	-658
9.71667	-658
9.72500	-657
9.73333	-657
9.74167	-656
9.75000	-654
9.75833	-651
9.76667	-647
9.77500	-644
9.78333	-641
9.79167	-639
9.80000	-638
9.80833	-637
9.81667	-636
9.82500	-635
9.83333	-635
9.84167	-634
9.85000	-634
9.85833	-634
9.86667	-634
9.87500	-634
9.88333	-633
9.89167	-632
9.90000	-631
9.90833	-631
9.91667	-633
9.92500	-636
9.93333	-638
9.94167	-640
9.95000	-640
9.95833	-639
9.96667	-637
9.97500	-636
9.98333	-637
9.99167	-639
10.00000	-641
10.00833	-644
10.01667	-647
10.02500	-650
10.03333	-652
10.04167	-654
10.05000	-655
10.05833	-654
10.06667	-652
10.07500	-648
10.08333	-644
10.09167	-641
10.10000	-639
10.10833	-638
10.11667	-639
10.12500	-640
10.13333	-640
10.14167	-639
10.15000	-638
10.15833	-638
10.16667	-640
10.17500	-643
10.18333	-647
10.19167	-650
10.20000	-652
10.20833	-654
10.21667	-655
10.22500	-656
10.23333	-655
10.24167	-655
10.25000	-654
10.25833	-653
10.26667	-652
10.27500	-651
10.28333	-650
10.29167	-650
10.30000	-651
10.30833	-652
10.31667	-653
10.32500	-652
10.33333	-650
10.34167	-647
10.35000	-645
10.35833	-643
10.36667	-641
10.37500	-641
10.38333	-642
10.39167	-644
10.40000	-647
10.40833	-649
10.41667	-650
10.42500	-650
10.43333	-649
10.44167	-648
10.45000	-649
10.45833	-650
10.46667	-651
10.47500	-649
10.48333	-646
10.49167	-642
10.50000	-638
10.50833	-636
10.51667	-637
10.52500	-639
10.53333	-640
10.54167	-641
10.55000	-642
10.55833	-644
10.56667	-645
10.57500	-645
10.58333	-645
10.59167	-644
10.60000	-643
10.60833	-644
10.61667	-645
10.62500	-648
10.63333	-649
10.64167	-649
10.65000	-648
10.65833	-647
10.66667	-646
10.67500	-646
10.68333	-648
10.69167	-649
10.70000	-651
10.70833	-653
10.71667	-653
10.72500	-653
10.73333	-651
10.74167	-649
10.75000	-648
10.75833	-646
10.76667	-646
10.77500	-647
10.78333	-648
10.79167	-648
10.80000	-647
10.80833	-645
10.81667	-643
10.82500	-642
10.83333	-643
10.84167	-646
10.85000	-647
10.85833	-646
10.86667	-645
10.87500	-645
10.88333	-646
10.89167	-649
10.90000	-652
10.90833	-655
10.91667	-655
10.92500	-654
10.93333	-651
10.94167	-648
10.95000	-646
10.95833	-647
10.96667	-649
10.97500	-653
10.98333	-657
10.99167	-660
11.00000	-663
11.00833	-664
11.01667	-663
11.02500	-661
11.03333	-658
11.04167	-656
11.05000	-654
11.05833	-654
11.06667	-655
11.07500	-656
11.08333	-657
11.09167	-658
11.10000	-658
11.10833	-658
11.11667	-657
11.12500	-657
11.13333	-657
11.14167	-658
11.15000	-660
11.15833	-662
11.16667	-663
11.17500	-661
11.18333	-659
11.19167	-657
11.20000	-656
11.20833	-655
11.21667	-656
11.22500	-657
11.23333	-656
11.24167	-654
11.25000	-652
11.25833	-649
11.26667	-648
11.27500	-648
11.28333	-648
11.29167	-650
11.30000	-651
11.30833	-652
11.31667	-653
11.32500	-655
11.33333	-657
11.34167	-659
11.35000	-659
11.35833	-658
11.36667	-657
11.37500	-658
11.38333	-659
11.39167	-660
11.40000	-661
11.40833	-661
11.41667	-661
11.42500	-660
11.43333	-659
11.44167	-658
11.45000	-657
11.45833	-657
11.46667	-657
11.47500	-656
11.48333	-656
11.49167	-655
11.50000	-656
11.50833	-656
11.51667	-657
11.52500	-657
11.53333	-658
11.54167	-659
11.55000	-658
11.55833	-656
11.56667	-654
11.57500	-653
11.58333	-652
11.59167	-653
11.60000	-655
11.60833	-657
11.61667	-660
11.62500	-662
11.63333	-664
11.64167	-664
11.65000	-663
11.65833	-662
11.66667	-660
11.67500	-660
11.68333	-661
11.69167	-662
11.70000	-665
11.70833	-668
11.71667	-671
11.72500	-673
11.73333	-673
11.74167	-671
11.75000	-666
11.75833	-661
11.76667	-658
11.77500	-656
11.78333	-656
11.79167	-658
11.80000	-660
11.80833	-662
11.81667	-664
11.82500	-665
11.83333	-666
11.84167	-667
11.85000	-667
11.85833	-666
11.86667	-664
11.87500	-662
11.88333	-660
11.89167	-658
11.90000	-656
11.90833	-656
11.91667	-657
11.92500	-658
11.93333	-659
11.94167	-660
11.95000	-660
11.95833	-660
11.96667	-660
11.97500	-661
11.98333	-662
11.99167	-663
12.00000	-664
12.00833	-665
12.01667	-665
12.02500	-664
12.03333	-663
12.04167	-661
12.05000	-660
12.05833	-659
12.06667	-659
12.07500	-659
12.08333	-658
12.09167	-658
12.10000	-658
12.10833	-661
12.11667	-665
12.12500	-670
12.13333	-675
12.14167	-679
12.15000	-681
12.15833	-680
12.16667	-677
12.17500	-673
12.18333	-669
12.19167	-664
12.20000	-660
12.20833	-656
12.21667	-653
12.22500	-651
12.23333	-651
12.24167	-653
12.25000	-654
12.25833	-656
12.26667	-658
12.27500	-659
12.28333	-661
12.29167	-662
12.30000	-663
12.30833	-664
12.31667	-664
12.32500	-664
12.33333	-664
12.34167	-664
12.35000	-664
12.35833	-666
12.36667	-668
12.37500	-669
12.38333	-669
12.39167	-668
12.40000	-666
12.40833	-664
12.41667	-663
12.42500	-663
12.43333	-665
12.44167	-668
12.45000	-670
12.45833	-671
12.46667	-671
12.47500	-669
12.48333	-667
12.49167	-667
12.50000	-669
12.50833	-671
12.51667	-672
12.52500	-674
12.53333	-675
12.54167	-676
12.55000	-678
12.55833	-679
12.56667	-680
12.57500	-679
12.58333	-677
12.59167	-675
12.60000	-673
12.60833	-671
12.61667	-668
12.62500	-665
12.63333	-663
12.64167	-662
12.65000	-663
12.65833	-665
12.66667	-667
12.67500	-668
12.68333	-667
12.69167	-665
12.70000	-662
12.70833	-660
12.71667	-657
12.72500	-656
12.73333	-655
12.74167	-655
12.75000	-656
12.75833	-659
12.76667	-662
12.77500	-665
12.78333	-668
12.79167	-670
12.80000	-671
12.80833	-671
12.81667	-672
12.82500	-672
12.83333	-673
12.84167	-674
12.85000	-674
12.85833	-675
12.86667	-675
12.87500	-678
12.88333	-681
12.89167	-684
12.90000	-686
12.90833	-687
12.91667	-686
12.92500	-684
12.93333	-681
12.94167	-679
12.95000	-678
12.95833	-676
12.96667	-675
12.97500	-674
12.98333	-674
12.99167	-673
13.00000	-671
13.00833	-669
13.01667	-668
13.02500	-669
13.03333	-670
13.04167	-672
13.05000	-672
13.05833	-673
13.06667	-673
13.07500	-673
13.08333	-673
13.09167	-672
13.10000	-669
13.10833	-667
13.11667	-666
13.12500	-666
13.13333	-666
13.14167	-665
13.15000	-664
13.15833	-663
13.16667	-662
13.17500	-661
13.18333	-661
13.19167	-660
13.20000	-659
13.20833	-658
13.21667	-656
13.22500	-654
13.23333	-654
13.24167	-654
13.25000	-654
13.25833	-655
13.26667	-655
13.27500	-656
13.28333	-656
13.29167	-658
13.30000	-660
13.30833	-662
13.31667	-664
13.32500	-664
13.33333	-665
13.34167	-665
13.35000	-667
13.35833	-670
13.36667	-674
13.37500	-678
13.38333	-680
13.39167	-680
13.40000	-677
13.40833	-673
13.41667	-667
13.42500	-661
13.43333	-656
13.44167	-653
13.45000	-652
13.45833	-654
13.46667	-656
13.47500	-659
13.48333	-662
13.49167	-662
13.50000	-661
13.50833	-659
13.51667	-657
13.52500	-656
13.53333	-656
13.54167	-657
13.55000	-658
13.55833	-659
13.56667	-659
13.57500	-659
13.58333	-658
13.59167	-657
13.60000	-657
13.60833	-656
13.61667	-656
13.62500	-655
13.63333	-655
13.64167	-657
13.65000	-659
13.65833	-663
13.66667	-666
13.67500	-668
13.68333	-668
13.69167	-666
13.70000	-662
13.70833	-658
13.71667	-654
13.72500	-652
13.73333	-652
13.74167	-654
13.75000	-655
13.75833	-655
13.76667	-654
13.77500	-652
13.78333	-650
13.79167	-650
13.80000	-651
13.80833	-653
13.81667	-655
13.82500	-656
13.83333	-657
13.84167	-657
13.85000	-658
13.85833	-659
13.86667	-660
13.87500	-659
13.88333	-657
13.89167	-654
13.90000	-649
13.90833	-645
13.91667	-640
13.92500	-636
13.93333	-632
13.94167	-630
13.95000	-628
13.95833	-628
13.96667	-630
13.97500	-632
13.98333	-635
13.99167	-638
14.00000	-641
14.00833	-643
14.01667	-645
14.02500	-645
14.03333	-646
14.04167	-647
14.05000	-648
14.05833	-649
14.06667	-648
14.07500	-646
14.08333	-643
14.09167	-639
14.10000	-635
14.10833	-632
14.11667	-630
14.12500	-630
14.13333	-630
14.14167	-630
14.15000	-631
14.15833	-632
14.16667	-633
14.17500	-634
14.18333	-633
14.19167	-630
14.20000	-627
14.20833	-624
14.21667	-623
14.22500	-624
14.23333	-625
14.24167	-627
14.25000	-629
14.25833	-629
14.26667	-629
14.27500	-628
14.28333	-626
14.29167	-623
14.30000	-620
14.30833	-617
14.31667	-616
14.32500	-615
14.33333	-615
14.34167	-615
14.35000	-614
14.35833	-612
14.36667	-610
14.37500	-608
14.38333	-607
14.39167	-607
14.40000	-609
14.40833	-611
14.41667	-612
14.42500	-614
14.43333	-616
14.44167	-618
14.45000	-621
14.45833	-625
14.46667	-627
14.47500	-628
14.48333	-626
14.49167	-624
14.50000	-621
14.50833	-619
14.51667	-619
14.52500	-620
14.53333	-622
14.54167	-624
14.55000	-625
14.55833	-623
14.56667	-620
14.57500	-615
14.58333	-611
14.59167	-609
14.60000	-609
14.60833	-610
14.61667	-613
14.62500	-615
14.63333	-616
14.64167	-617
14.65000	-618
14.65833	-620
14.66667	-622
14.67500	-623
14.68333	-624
14.69167	-624
14.70000	-623
14.70833	-623
14.71667	-625
14.72500	-627
14.73333	-628
14.74167	-630
14.75000	-631
14.75833	-633
14.76667	-634
14.77500	-635
14.78333	-636
14.79167	-636
14.80000	-636
14.80833	-635
14.81667	-635
14.82500	-635
14.83333	-636
14.84167	-637
14.85000	-637
14.85833	-637
14.86667	-635
14.87500	-632
14.88333	-629
14.89167	-625
14.90000	-623
14.90833	-621
14.91667	-622
14.92500	-624
14.93333	-627
14.94167	-630
14.95000	-632
14.95833	-635
14.96667	-638
14.97500	-640
14.98333	-640
14.99167	-640
15.00000	-638
15.00833	-636
15.01667	-635
15.02500	-634
15.03333	-634
15.04167	-633
15.05000	-631
15.05833	-630
15.06667	-628
15.07500	-627
15.08333	-626
15.09167	-628
15.10000	-631
15.10833	-635
15.11667	-640
15.12500	-644
15.13333	-646
15.14167	-646
15.15000	-645
15.15833	-642
15.16667	-640
15.17500	-636
15.18333	-633
15.19167	-629
15.20000	-626
15.20833	-624
15.21667	-624
15.22500	-624
15.23333	-624
15.24167	-624
15.25000	-624
15.25833	-625
15.26667	-627
15.27500	-628
15.28333	-630
15.29167	-630
15.30000	-629
15.30833	-628
15.31667	-629
15.32500	-630
15.33333	-631
15.34167	-632
15.35000	-634
15.35833	-637
15.36667	-639
15.37500	-641
15.38333	-643
15.39167	-643
15.40000	-643
15.40833	-642
15.41667	-642
15.42500	-643
15.43333	-645
15.44167	-646
15.45000	-648
15.45833	-649
15.46667	-651
15.47500	-652
15.48333	-653
15.49167	-653
15.50000	-652
15.50833	-651
15.51667	-651
15.52500	-651
15.53333	-651
15.54167	-652
15.55000	-651
15.55833	-649
15.56667	-646
15.57500	-644
15.58333	-644
15.59167	-644
15.60000	-647
15.60833	-649
15.61667	-651
15.62500	-652
15.63333	-652
15.64167	-652
15.65000	-651
15.65833	-651
15.66667	-652
15.67500	-654
15.68333	-656
15.69167	-657
15.70000	-659
15.70833	-660
15.71667	-661
15.72500	-660
15.73333	-657
15.74167	-652
15.75000	-645
15.75833	-640
15.76667	-637
15.77500	-637
15.78333	-639
15.79167	-640
15.80000	-641
15.80833	-641
15.81667	-643
15.82500	-644
15.83333	-645
15.84167	-646
15.85000	-646
15.85833	-647
15.86667	-647
15.87500	-648
15.88333	-649
15.89167	-649
15.90000	-648
15.90833	-646
15.91667	-644
15.92500	-643
15.93333	-641
15.94167	-641
15.95000	-643
15.95833	-645
15.96667	-649
15.97500	-654
15.98333	-658
15.99167	-661
16.00000	-663
16.00833	-663
16.01667	-661
16.02500	-659
16.03333	-658
16.04167	-657
16.05000	-656
16.05833	-656
16.06667	-656
16.07500	-655
16.08333	-652
16.09167	-650
16.10000	-650
16.10833	-651
16.11667	-652
16.12500	-653
16.13333	-652
16.14167	-649
16.15000	-648
16.15833	-647
16.16667	-648
16.17500	-650
16.18333	-651
16.19167	-652
16.20000	-651
16.20833	-651
16.21667	-651
16.22500	-651
16.23333	-652
16.24167	-654
16.25000	-655
16.25833	-657
16.26667	-657
16.27500	-657
16.28333	-655
16.29167	-652
16.30000	-649
16.30833	-646
16.31667	-645
16.32500	-644
16.33333	-644
16.34167	-645
16.35000	-648
16.35833	-651
16.36667	-655
16.37500	-657
16.38333	-658
16.39167	-658
16.40000	-655
16.40833	-653
16.41667	-653
16.42500	-654
16.43333	-656
16.44167	-659
16.45000	-660
16.45833	-660
16.46667	-659
16.47500	-658
16.48333	-656
16.49167	-657
16.50000	-658
16.50833	-659
16.51667	-659
16.52500	-658
16.53333	-658
16.54167	-658
16.55000	-659
16.55833	-660
16.56667	-661
16.57500	-662
16.58333	-664
16.59167	-665
16.60000	-666
16.60833	-666
16.61667	-664
16.62500	-662
16.63333	-661
16.64167	-661
16.65000	-662
16.65833	-664
16.66667	-665
16.67500	-664
16.68333	-663
16.69167	-661
16.70000	-658
16.70833	-655
16.71667	-652
16.72500	-650
16.73333	-648
16.74167	-648
16.75000	-650
16.75833	-652
16.76667	-653
16.77500	-653
16.78333	-652
16.79167	-651
16.80000	-652
16.80833	-653
16.81667	-656
16.82500	-658
16.83333	-661
16.84167	-663
16.85000	-664
16.85833	-664
16.86667	-664
16.87500	-663
16.88333	-663
16.89167	-662
16.90000	-660
16.90833	-658
16.91667	-657
16.92500	-656
16.93333	-657
16.94167	-659
16.95000	-660
16.95833	-660
16.96667	-660
16.97500	-660
16.98333	-660
16.99167	-660
17.00000	-661
17.00833	-661
17.01667	-662
17.02500	-662
17.03333	-662
17.04167	-661
17.05000	-660
17.05833	-658
17.06667	-657
17.07500	-657
17.08333	-657
17.09167	-657
17.10000	-657
17.10833	-658
17.11667	-660
17.12500	-663
17.13333	-669
17.14167	-675
17.15000	-679
17.15833	-682
17.16667	-681
17.17500	-679
17.18333	-675
17.19167	-672
17.20000	-671
17.20833	-670
17.21667	-669
17.22500	-667
17.23333	-664
17.24167	-661
17.25000	-660
17.25833	-661
17.26667	-664
17.27500	-668
17.28333	-672
17.29167	-675
17.30000	-676
17.30833	-676
17.31667	-674
17.32500	-672
17.33333	-669
17.34167	-666
17.35000	-665
17.35833	-664
17.36667	-665
17.37500	-667
17.38333	-669
17.39167	-671
17.40000	-673
17.40833	-674
17.41667	-676
17.42500	-677
17.43333	-678
17.44167	-677
17.45000	-675
17.45833	-672
17.46667	-670
17.47500	-667
17.48333	-666
17.49167	-666
17.50000	-667
17.50833	-668
17.51667	-669
17.52500	-669
17.53333	-670
17.54167	-670
17.55000	-671
17.55833	-672
17.56667	-672
17.57500	-671
17.58333	-669
17.59167	-667
17.60000	-664
17.60833	-663
17.61667	-664
17.62500	-665
17.63333	-668
17.64167	-672
17.65000	-676
17.65833	-678
17.66667	-679
17.67500	-676
17.68333	-672
17.69167	-668
17.70000	-666
17.70833	-666
17.71667	-669
17.72500	-672
17.73333	-675
17.74167	-676
17.75000	-676
17.75833	-675
17.76667	-674
17.77500	-673
17.78333	-673
17.79167	-672
17.80000	-672
17.80833	-672
17.81667	-674
17.82500	-675
17.83333	-677
17.84167	-679
17.85000	-681
17.85833	-683
17.86667	-686
17.87500	-687
17.88333	-688
17.89167	-686
17.90000	-683
17.90833	-679
17.91667	-673
17.92500	-669
17.93333	-665
17.94167	-663
17.95000	-662
17.95833	-663
17.96667	-665
17.97500	-666
17.98333	-667
17.99167	-665
18.00000	-661
18.00833	-658
18.01667	-656
18.02500	-656
18.03333	-656
18.04167	-657
18.05000	-659
18.05833	-660
18.06667	-662
18.07500	-662
18.08333	-661
18.09167	-660
18.10000	-659
18.10833	-657
18.11667	-656
18.12500	-656
18.13333	-655
18.14167	-656
18.15000	-657
18.15833	-658
18.16667	-659
18.17500	-660
18.18333	-659
18.19167	-657
18.20000	-654
18.20833	-650
18.21667	-645
18.22500	-641
18.23333	-638
18.24167	-638
18.25000	-639
18.25833	-641
18.26667	-642
18.27500	-643
18.28333	-642
18.29167	-639
18.30000	-635
18.30833	-631
18.31667	-625
18.32500	-620
18.33333	-616
18.34167	-613
18.35000	-612
18.35833	-612
18.36667	-614
18.37500	-617
18.38333	-620
18.39167	-623
18.40000	-624
18.40833	-624
18.41667	-622
18.42500	-620
18.43333	-618
18.44167	-616
18.45000	-615
18.45833	-614
18.46667	-612
18.47500	-611
18.48333	-609
18.49167	-607
18.50000	-604
18.50833	-601
18.51667	-599
18.52500	-596
18.53333	-595
18.54167	-594
18.55000	-595
18.55833	-596
18.56667	-598
18.57500	-599
18.58333	-598
18.59167	-596
18.60000	-592
18.60833	-589
18.61667	-587
18.62500	-586
18.63333	-584
18.64167	-583
18.65000	-582
18.65833	-580
18.66667	-577
18.67500	-574
18.68333	-570
18.69167	-566
18.70000	-563
18.70833	-562
18.71667	-563
18.72500	-564
18.73333	-563
18.74167	-561
18.75000	-559
18.75833	-557
18.76667	-556
18.77500	-557
18.78333	-558
18.79167	-559
18.80000	-559
18.80833	-556
18.81667	-552
18.82500	-547
18.83333	-541
18.84167	-534
18.85000	-530
18.85833	-527
18.86667	-525
18.87500	-525
18.88333	-525
18.89167	-525
18.90000	-523
18.90833	-521
18.91667	-519
18.92500	-517
18.93333	-516
18.94167	-515
18.95000	-514
18.95833	-513
18.96667	-512
18.97500	-509
18.98333	-504
18.99167	-499
19.00000	-495
19.00833	-491
19.01667	-490
19.02500	-489
19.03333	-488
19.04167	-487
19.05000	-485
19.05833	-484
19.06667	-484
19.07500	-486
19.08333	-488
19.09167	-489
19.10000	-489
19.10833	-486
19.11667	-482
19.12500	-477
19.13333	-473
19.14167	-468
19.15000	-463
19.15833	-458
19.16667	-454
19.17500	-450
19.18333	-446
19.19167	-443
19.20000	-441
19.20833	-440
19.21667	-439
19.22500	-440
19.23333	-441
19.24167	-442
19.25000	-442
19.25833	-440
19.26667	-438
19.27500	-435
19.28333	-432
19.29167	-430
19.30000	-428
19.30833	-426
19.31667	-423
19.32500	-419
19.33333	-413
19.34167	-408
19.35000	-403
19.35833	-399
19.36667	-396
19.37500	-394
19.38333	-393
19.39167	-391
19.40000	-389
19.40833	-387
19.41667	-383
19.42500	-379
19.43333	-375
19.44167	-370
19.45000	-365
19.45833	-361
19.46667	-357
19.47500	-353
19.48333	-350
19.49167	-348
19.50000	-345
19.50833	-342
19.51667	-338
19.52500	-333
19.53333	-327
19.54167	-321
19.55000	-315
19.55833	-309
19.56667	-306
19.57500	-304
19.58333	-304
19.59167	-304
19.60000	-303
19.60833	-300
19.61667	-294
19.62500	-287
19.63333	-277
19.64167	-266
19.65000	-256
19.65833	-246
19.66667	-238
19.67500	-232
19.68333	-228
19.69167	-224
19.70000	-219
19.70833	-213
19.71667	-205
19.72500	-196
19.73333	-186
19.74167	-177
19.75000	-169
19.75833	-163
19.76667	-157
19.77500	-151
19.78333	-145
19.79167	-138
19.80000	-131
19.80833	-123
19.81667	-114
19.82500	-105
19.83333	-95
19.84167	-83
19.85000	-72
19.85833	-61
19.86667	-51
19.87500	-40
19.88333	-29
19.89167	-17
19.90000	-4
19.90833	10
19.91667	23
19.92500	36
19.93333	48
19.94167	60
19.95000	72
19.95833	86
19.96667	100
19.97500	114
19.98333	129
19.99167	144
20.00000	159
20.00833	177
20.01667	197
20.02500	218
20.03333	241
20.04167	264
20.05000	287
20.05833	309
20.06667	330
20.07500	353
20.08333	377
20.09167	402
20.10000	429
20.10833	454
20.11667	478
20.12500	503
20.13333	532
20.14167	562
20.15000	594
20.15833	627
20.16667	658
20.17500	690
20.18333	721
20.19167	753
20.20000	787
20.20833	820
20.21667	855
20.22500	889
20.23333	926
20.24167	963
20.25000	1002
20.25833	1042
20.26667	1082
20.27500	1123
20.28333	1166
20.29167	1209
20.30000	1254
20.30833	1300
20.31667	1351
20.32500	1402
20.33333	1455
20.34167	1506
20.35000	1557
20.35833	1609
20.36667	1662
20.37500	1719
20.38333	1777
20.39167	1836
20.40000	1898
20.40833	1959
20.41667	2023
20.42500	2087
20.43333	2154
20.44167	2222
20.45000	2291
20.45833	2363
20.46667	2435
20.47500	2512
20.48333	2589
20.49167	2669
20.50000	2750
20.50833	2831
20.51667	2915
20.52500	2999
20.53333	3087
20.54167	3177
20.55000	3270
20.55833	3366
20.56667	3462
20.57500	3563
20.58333	3666
20.59167	3773
20.60000	3883
20.60833	3994
20.61667	4108
20.62500	4221
20.63333	4339
20.64167	4459
20.65000	4580
20.65833	4707
20.66667	4832
20.67500	4961
20.68333	5091
20.69167	5224
20.70000	5361
20.70833	5501
20.71667	5650
20.72500	5799
20.73333	5954
20.74167	6111
20.75000	6269
20.75833	6432
20.76667	6595
20.77500	6764
20.78333	6936
20.79167	7112
20.80000	7293
20.80833	7476
20.81667	7666
20.82500	7855
20.83333	8050
20.84167	8246
20.85000	8444
20.85833	8648
20.86667	8852
20.87500	9065
20.88333	9279
20.89167	9499
20.90000	9726
20.90833	9952
20.91667	10187
20.92500	10418
20.93333	10655
20.94167	10894
20.95000	11135
20.95833	11384
20.96667	11634
20.97500	11897
20.98333	12160
20.99167	12428
21.00000	12701
21.00833	12973
21.01667	13254
21.02500	13533
21.03333	13821
21.04167	14111
21.05000	14404
21.05833	14707
21.06667	15007
21.07500	15318
21.08333	15628
21.09167	15942
21.10000	16262
21.10833	16579
21.11667	16908
21.12500	17234
21.13333	17568
21.14167	17904
21.15000	18243
21.15833	18592
21.16667	18938
21.17500	19297
21.18333	19654
21.19167	20017
21.20000	20387
21.20833	20753
21.21667	21132
21.22500	21506
21.23333	21891
21.24167	22278
21.25000	22668
21.25833	23069
21.26667	23464
21.27500	23869
21.28333	24271
21.29167	24676
21.30000	25087
21.30833	25493
21.31667	25909
21.32500	26319
21.33333	26738
21.34167	27159
21.35000	27582
21.35833	28016
21.36667	28443
21.37500	28882
21.38333	29313
21.39167	29743
21.40000	30175
21.40833	30596
21.41667	31025
21.42500	31444
21.43333	31871
21.44167	32297
21.45000	32719
21.45833	33147
21.46667	33563
21.47500	33985
21.48333	34396
21.49167	34803
21.50000	35207
21.50833	35598
21.51667	35992
21.52500	36373
21.53333	36756
21.54167	37132
21.55000	37499
21.55833	37866
21.56667	38215
21.57500	38562
21.58333	38893
21.59167	39214
21.60000	39527
21.60833	39824
21.61667	40119
21.62500	40398
21.63333	40670
21.64167	40929
21.65000	41172
21.65833	41403
21.66667	41615
21.67500	41817
21.68333	42003
21.69167	42175
21.70000	42335
21.70833	42478
21.71667	42610
21.72500	42724
21.73333	42825
21.74167	42910
21.75000	42980
21.75833	43036
21.76667	43075
21.77500	43096
21.78333	43101
21.79167	43087
21.80000	43056
21.80833	43011
21.81667	42949
21.82500	42876
21.83333	42788
21.84167	42687
21.85000	42570
21.85833	42434
21.86667	42288
21.87500	42124
21.88333	41950
21.89167	41764
21.90000	41564
21.90833	41353
21.91667	41121
21.92500	40880
21.93333	40622
21.94167	40353
21.95000	40076
21.95833	39785
21.96667	39495
21.97500	39193
21.98333	38889
21.99167	38577
22.00000	38254
22.00833	37930
22.01667	37590
22.02500	37252
22.03333	36904
22.04167	36552
22.05000	36197
22.05833	35833
22.06667	35474
22.07500	35107
22.08333	34743
22.09167	34377
22.10000	34007
22.10833	33641
22.11667	33265
22.12500	32898
22.13333	32527
22.14167	32161
22.15000	31802
22.15833	31441
22.16667	31090
22.17500	30734
22.18333	30384
22.19167	30034
22.20000	29684
22.20833	29343
22.21667	29001
22.22500	28673
22.23333	28348
22.24167	28031
22.25000	27722
22.25833	27412
22.26667	27116
22.27500	26819
22.28333	26533
22.29167	26252
22.30000	25974
22.30833	25705
22.31667	25435
22.32500	25175
22.33333	24918
22.34167	24668
22.35000	24427
22.35833	24189
22.36667	23964
22.37500	23742
22.38333	23531
22.39167	23328
22.40000	23130
22.40833	22941
22.41667	22753
22.42500	22574
22.43333	22396
22.44167	22224
22.45000	22059
22.45833	21897
22.46667	21747
22.47500	21601
22.48333	21462
22.49167	21327
22.50000	21195
22.50833	21070
22.51667	20948
22.52500	20834
22.53333	20724
22.54167	20620
22.55000	20522
22.55833	20426
22.56667	20336
22.57500	20248
22.58333	20164
22.59167	20084
22.60000	20006
22.60833	19931
22.61667	19858
22.62500	19788
22.63333	19719
22.64167	19653
22.65000	19592
22.65833	19535
22.66667	19483
22.67500	19435
22.68333	19391
22.69167	19348
22.70000	19307
22.70833	19268
22.71667	19229
22.72500	19193
22.73333	19156
22.74167	19121
22.75000	19089
22.75833	19058
22.76667	19033
22.77500	19011
22.78333	18993
22.79167	18974
22.80000	18955
22.80833	18937
22.81667	18921
22.82500	18906
22.83333	18894
22.84167	18884
22.85000	18876
22.85833	18868
22.86667	18862
22.87500	18857
22.88333	18852
22.89167	18848
22.90000	18843
22.90833	18837
22.91667	18830
22.92500	18824
22.93333	18819
22.94167	18815
22.95000	18814
22.95833	18815
22.96667	18817
22.97500	18820
22.98333	18824
22.99167	18829
23.00000	18834
23.00833	18839
23.01667	18845
23.02500	18850
23.03333	18854
23.04167	18859
23.05000	18863
23.05833	18866
23.06667	18870
23.07500	18875
23.08333	18879
23.09167	18883
23.10000	18887
23.10833	18892
23.11667	18898
23.12500	18906
23.13333	18914
23.14167	18923
23.15000	18931
23.15833	18938
23.16667	18946
23.17500	18954
23.18333	18963
23.19167	18971
23.20000	18979
23.20833	18988
23.21667	18999
23.22500	19009
23.23333	19021
23.24167	19032
23.25000	19043
23.25833	19055
23.26667	19067
23.27500	19080
23.28333	19093
23.29167	19106
23.30000	19119
23.30833	19132
23.31667	19146
23.32500	19160
23.33333	19174
23.34167	19187
23.35000	19201
23.35833	19218
23.36667	19235
23.37500	19251
23.38333	19264
23.39167	19275
23.40000	19285
23.40833	19295
23.41667	19308
23.42500	19322
23.43333	19340
23.44167	19360
23.45000	19381
23.45833	19401
23.46667	19417
23.47500	19433
23.48333	19448
23.49167	19462
23.50000	19476
23.50833	19491
23.51667	19504
23.52500	19518
23.53333	19533
23.54167	19549
23.55000	19566
23.55833	19584
23.56667	19599
23.57500	19612
23.58333	19623
23.59167	19633
23.60000	19643
23.60833	19654
23.61667	19667
23.62500	19680
23.63333	19691
23.64167	19701
23.65000	19708
23.65833	19714
23.66667	19720
23.67500	19724
23.68333	19727
23.69167	19728
23.70000	19727
23.70833	19725
23.71667	19724
23.72500	19724
23.73333	19722
23.74167	19718
23.75000	19712
23.75833	19703
23.76667	19693
23.77500	19682
23.78333	19668
23.79167	19653
23.80000	19639
23.80833	19625
23.81667	19610
23.82500	19594
23.83333	19575
23.84167	19553
23.85000	19527
23.85833	19500
23.86667	19472
23.87500	19443
23.88333	19412
23.89167	19382
23.90000	19350
23.90833	19316
23.91667	19278
23.92500	19239
23.93333	19198
23.94167	19156
23.95000	19113
23.95833	19070
23.96667	19026
23.97500	18980
23.98333	18932
23.99167	18883
24.00000	18832
24.00833	18780
24.01667	18726
24.02500	18672
24.03333	18616
24.04167	18558
24.05000	18499
24.05833	18439
24.06667	18380
24.07500	18321
24.08333	18263
24.09167	18204
24.10000	18144
24.10833	18083
24.11667	18017
24.12500	17951
24.13333	17882
24.14167	17813
24.15000	17745
24.15833	17676
24.16667	17609
24.17500	17541
24.18333	17473
24.19167	17406
24.20000	17337
24.20833	17269
24.21667	17200
24.22500	17134
24.23333	17067
24.24167	17002
24.25000	16939
24.25833	16875
24.26667	16811
24.27500	16744
24.28333	16678
24.29167	16612
24.30000	16544
24.30833	16476
24.31667	16407
24.32500	16340
24.33333	16276
24.34167	16213
24.35000	16153
24.35833	16093
24.36667	16033
24.37500	15970
24.38333	15906
24.39167	15842
24.40000	15777
24.40833	15714
24.41667	15650
24.42500	15590
24.43333	15530
24.44167	15471
24.45000	15411
24.45833	15349
24.46667	15288
24.47500	15224
24.48333	15162
24.49167	15100
24.50000	15038
24.50833	14978
24.51667	14916
24.52500	14855
24.53333	14791
24.54167	14726
24.55000	14661
24.55833	14594
24.56667	14530
24.57500	14467
24.58333	14405
24.59167	14342
24.60000	14277
24.60833	14211
24.61667	14139
24.62500	14067
24.63333	13993
24.64167	13918
24.65000	13845
24.65833	13772
24.66667	13702
24.67500	13632
24.68333	13563
24.69167	13493
24.70000	13421
24.70833	13349
24.71667	13275
24.72500	13202
24.73333	13128
24.74167	13054
24.75000	12979
24.75833	12902
24.76667	12825
24.77500	12746
24.78333	12667
24.79167	12586
24.80000	12503
24.80833	12420
24.81667	12335
24.82500	12252
24.83333	12169
24.84167	12086
24.85000	12006
24.85833	11924
24.86667	11845
24.87500	11766
24.88333	11687
24.89167	11606
24.90000	11523
24.90833	11441
24.91667	11356
24.92500	11274
24.93333	11193
24.94167	11113
24.95000	11034
24.95833	10955
24.96667	10877
24.97500	10796
24.98333	10715
24.99167	10634
25.00000	10552
25.00833	10472
25.01667	10393
25.02500	10318
25.03333	10243
25.04167	10170
25.05000	10098
25.05833	10025
25.06667	9954
25.07500	9883
25.08333	9813
25.09167	9744
25.10000	9676
25.10833	9609
25.11667	9541
25.12500	9475
25.13333	9410
25.14167	9348
25.15000	9289
25.15833	9232
25.16667	9178
25.17500	9124
25.18333	9072
25.19167	9019
25.20000	8966
25.20833	8915
25.21667	8864
25.22500	8814
25.23333	8764
25.24167	8714
25.25000	8664
25.25833	8615
25.26667	8567
25.27500	8521
25.28333	8477
25.29167	8435
25.30000	8395
25.30833	8356
25.31667	8317
25.32500	8281
25.33333	8245
25.34167	8211
25.35000	8178
25.35833	8146
25.36667	8115
25.37500	8084
25.38333	8054
25.39167	8024
25.40000	7996
25.40833	7970
25.41667	7945
25.42500	7923
25.43333	7900
25.44167	7878
25.45000	7855
25.45833	7832
25.46667	7810
25.47500	7790
25.48333	7771
25.49167	7752
25.50000	7733
25.50833	7714
25.51667	7695
25.52500	7676
25.53333	7659
25.54167	7643
25.55000	7629
25.55833	7616
25.56667	7602
25.57500	7588
25.58333	7573
25.59167	7558
25.60000	7544
25.60833	7533
25.61667	7523
25.62500	7514
25.63333	7505
25.64167	7494
25.65000	7483
25.65833	7471
25.66667	7459
25.67500	7447
25.68333	7437
25.69167	7427
25.70000	7418
25.70833	7409
25.71667	7399
25.72500	7388
25.73333	7375
25.74167	7362
25.75000	7349
25.75833	7338
25.76667	7328
25.77500	7317
25.78333	7305
25.79167	7293
25.80000	7280
25.80833	7269
25.81667	7257
25.82500	7246
25.83333	7233
25.84167	7221
25.85000	7209
25.85833	7198
25.86667	7187
25.87500	7176
25.88333	7165
25.89167	7153
25.90000	7139
25.90833	7126
25.91667	7112
25.92500	7098
25.93333	7083
25.94167	7067
25.95000	7053
25.95833	7038
25.96667	7025
25.97500	7013
25.98333	7001
25.99167	6989
26.00000	6974
26.00833	6957
26.01667	6937
26.02500	6917
26.03333	6897
26.04167	6879
26.05000	6862
26.05833	6846
26.06667	6831
26.07500	6816
26.08333	6800
26.09167	6784
26.10000	6767
26.10833	6752
26.11667	6737
26.12500	6723
26.13333	6710
26.14167	6697
26.15000	6684
26.15833	6670
26.16667	6655
26.17500	6640
26.18333	6625
26.19167	6610
26.20000	6596
26.20833	6582
26.21667	6567
26.22500	6554
26.23333	6541
26.24167	6528
26.25000	6515
26.25833	6503
26.26667	6492
26.27500	6481
26.28333	6472
26.29167	6463
26.30000	6454
26.30833	6443
26.31667	6432
26.32500	6421
26.33333	6411
26.34167	6402
26.35000	6393
26.35833	6384
26.36667	6376
26.37500	6368
26.38333	6362
26.39167	6357
26.40000	6352
26.40833	6348
26.41667	6344
26.42500	6341
26.43333	6338
26.44167	6336
26.45000	6335
26.45833	6334
26.46667	6333
26.47500	6332
26.48333	6330
26.49167	6330
26.50000	6329
26.50833	6329
26.51667	6330
26.52500	6332
26.53333	6334
26.54167	6337
26.55000	6339
26.55833	6342
26.56667	6343
26.57500	6345
26.58333	6347
26.59167	6349
26.60000	6352
26.60833	6357
26.61667	6362
26.62500	6369
26.63333	6375
26.64167	6382
26.65000	6388
26.65833	6394
26.66667	6401
26.67500	6408
26.68333	6417
26.69167	6426
26.70000	6434
26.70833	6443
26.71667	6451
26.72500	6458
26.73333	6465
26.74167	6472
26.75000	6478
26.75833	6484
26.76667	6490
26.77500	6498
26.78333	6505
26.79167	6511
26.80000	6516
26.80833	6521
26.81667	6527
26.82500	6534
26.83333	6542
26.84167	6550
26.85000	6557
26.85833	6563
26.86667	6568
26.87500	6574
26.88333	6580
26.89167	6587
26.90000	6594
26.90833	6600
26.91667	6603
26.92500	6605
26.93333	6606
26.94167	6606
26.95000	6608
26.95833	6611
26.96667	6614
26.97500	6617
26.98333	6619
26.99167	6621
27.00000	6623
27.00833	6623
27.01667	6624
27.02500	6623
27.03333	6623
27.04167	6622
27.05000	6620
27.05833	6617
27.06667	6614
27.07500	6610
27.08333	6607
27.09167	6603
27.10000	6599
27.10833	6594
27.11667	6589
27.12500	6583
27.13333	6577
27.14167	6571
27.15000	6566
27.15833	6560
27.16667	6555
27.17500	6550
27.18333	6544
27.19167	6536
27.20000	6527
27.20833	6518
27.21667	6508
27.22500	6498
27.23333	6489
27.24167	6480
27.25000	6471
27.25833	6461
27.26667	6452
27.27500	6444
27.28333	6436
27.29167	6428
27.30000	6420
27.30833	6411
27.31667	6402
27.32500	6392
27.33333	6382
27.34167	6372
27.35000	6364
27.35833	6356
27.36667	6348
27.37500	6341
27.38333	6334
27.39167	6326
27.40000	6318
27.40833	6310
27.41667	6301
27.42500	6291
27.43333	6281
27.44167	6270
27.45000	6260
27.45833	6251
27.46667	6242
27.47500	6234
27.48333	6227
27.49167	6221
27.50000	6215
27.50833	6210
27.51667	6205
27.52500	6199
27.53333	6194
27.54167	6189
27.55000	6184
27.55833	6180
27.56667	6176
27.57500	6173
27.58333	6169
27.59167	6164
27.60000	6159
27.60833	6154
27.61667	6151
27.62500	6149
27.63333	6150
27.64167	6153
27.65000	6156
27.65833	6159
27.66667	6161
27.67500	6161
27.68333	6160
27.69167	6160
27.70000	6162
27.70833	6165
27.71667	6168
27.72500	6171
27.73333	6172
27.74167	6172
27.75000	6172
27.75833	6175
27.76667	6179
27.77500	6185
27.78333	6191
27.79167	6197
27.80000	6203
27.80833	6210
27.81667	6218
27.82500	6225
27.83333	6233
27.84167	6240
27.85000	6248
27.85833	6256
27.86667	6266
27.87500	6278
27.88333	6290
27.89167	6303
27.90000	6315
27.90833	6327
27.91667	6337
27.92500	6347
27.93333	6356
27.94167	6365
27.95000	6375
27.95833	6385
27.96667	6397
27.97500	6410
27.98333	6423
27.99167	6436
28.00000	6449
28.00833	6461
28.01667	6472
28.02500	6482
28.03333	6493
28.04167	6503
28.05000	6515
28.05833	6528
28.06667	6540
28.07500	6552
28.08333	6562
28.09167	6571
28.10000	6580
28.10833	6589
28.11667	6599
28.12500	6610
28.13333	6621
28.14167	6634
28.15000	6646
28.15833	6659
28.16667	6672
28.17500	6683
28.18333	6694
28.19167	6704
28.20000	6714
28.20833	6725
28.21667	6736
28.22500	6747
28.23333	6759
28.24167	6770
28.25000	6781
28.25833	6791
28.26667	6801
28.27500	6809
28.28333	6815
28.29167	6820
28.30000	6825
28.30833	6831
28.31667	6839
28.32500	6848
28.33333	6857
28.34167	6866
28.35000	6874
28.35833	6882
28.36667	6890
28.37500	6897
28.38333	6903
28.39167	6907
28.40000	6911
28.40833	6914
28.41667	6918
28.42500	6923
28.43333	6929
28.44167	6937
28.45000	6946
28.45833	6955
28.46667	6962
28.47500	6968
28.48333	6974
28.49167	6979
28.50000	6984
28.50833	6990
28.51667	6996
28.52500	7002
28.53333	7009
28.54167	7015
28.55000	7021
28.55833	7027
28.56667	7033
28.57500	7039
28.58333	7046
28.59167	7053
28.60000	7060
28.60833	7068
28.61667	7075
28.62500	7082
28.63333	7088
28.64167	7095
28.65000	7102
28.65833	7109
28.66667	7117
28.67500	7126
28.68333	7135
28.69167	7143
28.70000	7151
28.70833	7160
28.71667	7169
28.72500	7180
28.73333	7191
28.74167	7202
28.75000	7213
28.75833	7223
28.76667	7233
28.77500	7243
28.78333	7253
28.79167	7263
28.80000	7273
28.80833	7282
28.81667	7291
28.82500	7301
28.83333	7312
28.84167	7325
28.85000	7338
28.85833	7352
28.86667	7364
28.87500	7374
28.88333	7384
28.89167	7396
28.90000	7409
28.90833	7422
28.91667	7436
28.92500	7451
28.93333	7469
28.94167	7488
28.95000	7508
28.95833	7528
28.96667	7546
28.97500	7562
28.98333	7576
28.99167	7590
29.00000	7604
29.00833	7620
29.01667	7637
29.02500	7656
29.03333	7676
29.04167	7697
29.05000	7719
29.05833	7744
29.06667	7769
29.07500	7796
29.08333	7823
29.09167	7850
29.10000	7876
29.10833	7903
29.11667	7930
29.12500	7958
29.13333	7985
29.14167	8014
29.15000	8044
29.15833	8077
29.16667	8111
29.17500	8148
29.18333	8185
29.19167	8223
29.20000	8262
29.20833	8301
29.21667	8341
29.22500	8382
29.23333	8425
29.24167	8469
29.25000	8515
29.25833	8563
29.26667	8610
29.27500	8659
29.28333	8708
29.29167	8758
29.30000	8810
29.30833	8864
29.31667	8920
29.32500	8977
29.33333	9037
29.34167	9098
29.35000	9162
29.35833	9232
29.36667	9304
29.37500	9382
29.38333	9463
29.39167	9547
29.40000	9634
29.40833	9721
29.41667	9810
29.42500	9898
29.43333	9990
29.44167	10085
29.45000	10184
29.45833	10292
29.46667	10402
29.47500	10521
29.48333	10643
29.49167	10769
29.50000	10899
29.50833	11030
29.51667	11169
29.52500	11310
29.53333	11460
29.54167	11618
29.55000	11782
29.55833	11958
29.56667	12137
29.57500	12326
29.58333	12519
29.59167	12720
29.60000	12931
29.60833	13146
29.61667	13376
29.62500	13608
29.63333	13851
29.64167	14101
29.65000	14358
29.65833	14630
29.66667	14908
29.67500	15205
29.68333	15508
29.69167	15822
29.70000	16148
29.70833	16477
29.71667	16823
29.72500	17172
29.73333	17538
29.74167	17916
29.75000	18306
29.75833	18718
29.76667	19134
29.77500	19574
29.78333	20019
29.79167	20474
29.80000	20942
29.80833	21409
29.81667	21895
29.82500	22384
29.83333	22894
29.84167	23418
29.85000	23951
29.85833	24509
29.86667	25064
29.87500	25641
29.88333	26216
29.89167	26799
29.90000	27395
29.90833	27985
29.91667	28597
29.92500	29204
29.93333	29831
29.94167	30465
29.95000	31101
29.95833	31757
29.96667	32400
29.97500	33060
29.98333	33712
29.99167	34364
30.00000	35021
30.00833	35667
30.01667	36327
30.02500	36976
30.03333	37635
30.04167	38292
30.05000	38939
30.05833	39595
30.06667	40229
30.07500	40867
30.08333	41487
30.09167	42097
30.10000	42701
30.10833	43281
30.11667	43863
30.12500	44422
30.13333	44976
30.14167	45516
30.15000	46037
30.15833	46552
30.16667	47038
30.17500	47517
30.18333	47971
30.19167	48406
30.20000	48824
30.20833	49213
30.21667	49589
30.22500	49936
30.23333	50264
30.24167	50570
30.25000	50849
30.25833	51111
30.26667	51344
30.27500	51556
30.28333	51743
30.29167	51902
30.30000	52039
30.30833	52150
30.31667	52240
30.32500	52305
30.33333	52346
30.34167	52364
30.35000	52356
30.35833	52324
30.36667	52270
30.37500	52192
30.38333	52093
30.39167	51970
30.40000	51822
30.40833	51650
30.41667	51448
30.42500	51226
30.43333	50978
30.44167	50711
30.45000	50429
30.45833	50125
30.46667	49812
30.47500	49476
30.48333	49128
30.49167	48762
30.50000	48376
30.50833	47981
30.51667	47560
30.52500	47133
30.53333	46687
30.54167	46231
30.55000	45767
30.55833	45284
30.56667	44803
30.57500	44302
30.58333	43800
30.59167	43291
30.60000	42770
30.60833	42253
30.61667	41718
30.62500	41188
30.63333	40648
30.64167	40106
30.65000	39567
30.65833	39016
30.66667	38477
30.67500	37925
30.68333	37381
30.69167	36836
30.70000	36287
30.70833	35749
30.71667	35198
30.72500	34659
30.73333	34115
30.74167	33576
30.75000	33048
30.75833	32515
30.76667	31999
30.77500	31477
30.78333	30965
30.79167	30454
30.80000	29941
30.80833	29444
30.81667	28942
30.82500	28459
30.83333	27979
30.84167	27509
30.85000	27050
30.85833	26589
30.86667	26144
30.87500	25696
30.88333	25260
30.89167	24831
30.90000	24406
30.90833	23996
30.91667	23583
30.92500	23186
30.93333	22792
30.94167	22405
30.95000	22030
30.95833	21655
30.96667	21296
30.97500	20937
30.98333	20590
30.99167	20249
31.00000	19913
31.00833	19589
31.01667	19264
31.02500	18954
31.03333	18647
31.04167	18348
31.05000	18058
31.05833	17768
31.06667	17489
31.07500	17208
31.08333	16938
31.09167	16674
31.10000	16414
31.10833	16167
31.11667	15922
31.12500	15687
31.13333	15454
31.14167	15228
31.15000	15010
31.15833	14793
31.16667	14586
31.17500	14381
31.18333	14182
31.19167	13988
31.20000	13796
31.20833	13612
31.21667	13428
31.22500	13253
31.23333	13080
31.24167	12912
31.25000	12749
31.25833	12587
31.26667	12437
31.27500	12286
31.28333	12124
31.29167	11965
31.30000	11822
31.30833	11693
31.31667	11561
31.32500	11421
31.33333	11286
31.34167	11158
31.35000	11037
31.35833	10915
31.36667	10791
31.37500	10671
31.38333	10560
31.39167	10453
31.40000	10342
31.40833	10232
31.41667	10132
31.42500	10040
31.43333	9948
31.44167	9855
31.45000	9762
31.45833	9662
31.46667	9559
31.47500	9462
31.48333	9376
31.49167	9295
31.50000	9213
31.50833	9133
31.51667	9050
31.52500	8970
31.53333	8890
31.54167	8812
31.55000	8737
31.55833	8664
31.56667	8593
31.57500	8521
31.58333	8451
31.59167	8383
31.60000	8316
31.60833	8253
31.61667	8191
31.62500	8131
31.63333	8071
31.64167	8011
31.65000	7953
31.65833	7895
31.66667	7841
31.67500	7785
31.68333	7732
31.69167	7679
31.70000	7628
31.70833	7578
31.71667	7530
31.72500	7485
31.73333	7442
31.74167	7401
31.75000	7362
31.75833	7323
31.76667	7286
31.77500	7249
31.78333	7213
31.79167	7179
31.80000	7145
31.80833	7114
31.81667	7084
31.82500	7055
31.83333	7028
31.84167	7003
31.85000	6981
31.85833	6961
31.86667	6943
31.87500	6927
31.88333	6913
31.89167	6902
31.90000	6893
31.90833	6888
31.91667	6884
31.92500	6883
31.93333	6883
31.94167	6885
31.95000	6888
31.95833	6894
31.96667	6903
31.97500	6915
31.98333	6930
31.99167	6947
32.00000	6966
32.00833	6987
32.01667	7010
32.02500	7036
32.03333	7066
32.04167	7100
32.05000	7137
32.05833	7178
32.06667	7221
32.07500	7267
32.08333	7317
32.09167	7370
32.10000	7427
32.10833	7489
32.11667	7558
32.12500	7630
32.13333	7707
32.14167	7787
32.15000	7868
32.15833	7953
32.16667	8040
32.17500	8136
32.18333	8235
32.19167	8340
32.20000	8450
32.20833	8562
32.21667	8681
32.22500	8803
32.23333	8933
32.24167	9069
32.25000	9210
32.25833	9360
32.26667	9511
32.27500	9671
32.28333	9835
32.29167	10006
32.30000	10186
32.30833	10370
32.31667	10565
32.32500	10764
32.33333	10975
32.34167	11194
32.35000	11418
32.35833	11653
32.36667	11886
32.37500	12129
32.38333	12374
32.39167	12631
32.40000	12900
32.40833	13175
32.41667	13467
32.42500	13762
32.43333	14069
32.44167	14384
32.45000	14704
32.45833	15040
32.46667	15378
32.47500	15733
32.48333	16094
32.49167	16466
32.50000	16854
32.50833	17245
32.51667	17656
32.52500	18069
32.53333	18498
32.54167	18936
32.55000	19378
32.55833	19839
32.56667	20299
32.57500	20779
32.58333	21264
32.59167	21761
32.60000	22274
32.60833	22787
32.61667	23323
32.62500	23858
32.63333	24409
32.64167	24969
32.65000	25529
32.65833	26108
32.66667	26680
32.67500	27274
32.68333	27869
32.69167	28474
32.70000	29095
32.70833	29709
32.71667	30343
32.72500	30967
32.73333	31599
32.74167	32233
32.75000	32861
32.75833	33504
32.76667	34135
32.77500	34783
32.78333	35427
32.79167	36072
32.80000	36723
32.80833	37358
32.81667	38003
32.82500	38629
32.83333	39255
32.84167	39876
32.85000	40480
32.85833	41088
32.86667	41676
32.87500	42268
32.88333	42846
32.89167	43414
32.90000	43979
32.90833	44519
32.91667	45054
32.92500	45563
32.93333	46061
32.94167	46546
32.95000	47009
32.95833	47468
32.96667	47902
32.97500	48327
32.98333	48731
32.99167	49114
33.00000	49481
33.00833	49818
33.01667	50139
33.02500	50430
33.03333	50699
33.04167	50946
33.05000	51167
33.05833	51373
33.06667	51554
33.07500	51718
33.08333	51858
33.09167	51973
33.10000	52065
33.10833	52130
33.11667	52169
33.12500	52183
33.13333	52172
33.14167	52137
33.15000	52080
33.15833	51999
33.16667	51899
33.17500	51778
33.18333	51639
33.19167	51477
33.20000	51291
33.20833	51086
33.21667	50854
33.22500	50608
33.23333	50340
33.24167	50053
33.25000	49749
33.25833	49419
33.26667	49077
33.27500	48709
33.28333	48329
33.29167	47935
33.30000	47522
33.30833	47104
33.31667	46664
33.32500	46221
33.33333	45761
33.34167	45290
33.35000	44814
33.35833	44317
33.36667	43823
33.37500	43311
33.38333	42798
33.39167	42277
33.40000	41742
33.40833	41211
33.41667	40659
33.42500	40113
33.43333	39555
33.44167	38994
33.45000	38436
33.45833	37864
33.46667	37305
33.47500	36735
33.48333	36172
33.49167	35610
33.50000	35041
33.50833	34485
33.51667	33917
33.52500	33360
33.53333	32798
33.54167	32237
33.55000	31685
33.55833	31125
33.56667	30582
33.57500	30032
33.58333	29492
33.59167	28958
33.60000	28422
33.60833	27902
33.61667	27378
33.62500	26869
33.63333	26360
33.64167	25856
33.65000	25363
33.65833	24866
33.66667	24385
33.67500	23901
33.68333	23429
33.69167	22964
33.70000	22500
33.70833	22053
33.71667	21602
33.72500	21166
33.73333	20732
33.74167	20304
33.75000	19889
33.75833	19475
33.76667	19078
33.77500	18681
33.78333	18296
33.79167	17916
33.80000	17537
33.80833	17171
33.81667	16801
33.82500	16445
33.83333	16090
33.84167	15742
33.85000	15405
33.85833	15069
33.86667	14747
33.87500	14427
33.88333	14117
33.89167	13812
33.90000	13508
33.90833	13218
33.91667	12928
33.92500	12651
33.93333	12378
33.94167	12109
33.95000	11848
33.95833	11586
33.96667	11333
33.97500	11081
33.98333	10837
33.99167	10598
34.00000	10361
34.00833	10133
34.01667	9905
34.02500	9686
34.03333	9471
34.04167	9262
34.05000	9062
34.05833	8864
34.06667	8676
34.07500	8488
34.08333	8307
34.09167	8130
34.10000	7953
34.10833	7782
34.11667	7609
34.12500	7442
34.13333	7276
34.14167	7114
34.15000	6959
34.15833	6805
34.16667	6659
34.17500	6514
34.18333	6374
34.19167	6236
34.20000	6100
34.20833	5969
34.21667	5839
34.22500	5714
34.23333	5591
34.24167	5470
34.25000	5354
34.25833	5239
34.26667	5129
34.27500	5021
34.28333	4917
34.29167	4813
34.30000	4710
34.30833	4610
34.31667	4509
34.32500	4413
34.33333	4319
34.34167	4228
34.35000	4141
34.35833	4055
34.36667	3973
34.37500	3891
34.38333	3811
34.39167	3734
34.40000	3659
34.40833	3588
34.41667	3516
34.42500	3446
34.43333	3377
34.44167	3308
34.45000	3242
34.45833	3174
34.46667	3110
34.47500	3045
34.48333	2984
34.49167	2925
34.50000	2869
34.50833	2815
34.51667	2760
34.52500	2706
34.53333	2653
34.54167	2600
34.55000	2551
34.55833	2503
34.56667	2458
34.57500	2412
34.58333	2367
34.59167	2321
34.60000	2275
34.60833	2231
34.61667	2187
34.62500	2148
34.63333	2111
34.64167	2077
34.65000	2046
34.65833	2014
34.66667	1982
34.67500	1947
34.68333	1910
34.69167	1875
34.70000	1840
34.70833	1808
34.71667	1777
34.72500	1747
34.73333	1717
34.74167	1687
34.75000	1659
34.75833	1632
34.76667	1608
34.77500	1585
34.78333	1563
34.79167	1541
34.80000	1518
34.80833	1495
34.81667	1472
34.82500	1450
34.83333	1431
34.84167	1413
34.85000	1398
34.85833	1384
34.86667	1371
34.87500	1356
34.88333	1340
34.89167	1323
34.90000	1303
34.90833	1285
34.91667	1268
34.92500	1255
34.93333	1243
34.94167	1233
34.95000	1223
34.95833	1213
34.96667	1203
34.97500	1193
34.98333	1183
34.99167	1174
35.00000	1165
35.00833	1156
35.01667	1147
35.02500	1138
35.03333	1129
35.04167	1119
35.05000	1111
35.05833	1103
35.06667	1095
35.07500	1087
35.08333	1079
35.09167	1072
35.10000	1066
35.10833	1060
35.11667	1054
35.12500	1048
35.13333	1041
35.14167	1032
35.15000	1023
35.15833	1014
35.16667	1007
35.17500	1000
35.18333	995
35.19167	990
35.20000	985
35.20833	978
35.21667	971
35.22500	962
35.23333	953
35.24167	944
35.25000	935
35.25833	925
35.26667	916
35.27500	910
35.28333	905
35.29167	899
35.30000	894
35.30833	887
35.31667	881
35.32500	874
35.33333	867
35.34167	860
35.35000	851
35.35833	841
35.36667	831
35.37500	821
35.38333	811
35.39167	801
35.40000	792
35.40833	783
35.41667	773
35.42500	764
35.43333	754
35.44167	744
35.45000	733
35.45833	721
35.46667	709
35.47500	698
35.48333	687
35.49167	676
35.50000	667
35.50833	657
35.51667	646
35.52500	635
35.53333	624
35.54167	614
35.55000	604
35.55833	594
35.56667	584
35.57500	573
35.58333	563
35.59167	553
35.60000	542
35.60833	532
35.61667	520
35.62500	509
35.63333	499
35.64167	489
35.65000	478
35.65833	467
35.66667	455
35.67500	442
35.68333	429
35.69167	417
35.70000	406
35.70833	397
35.71667	391
35.72500	385
35.73333	378
35.74167	370
35.75000	361
35.75833	351
35.76667	341
35.77500	332
35.78333	323
35.79167	315
35.80000	307
35.80833	300
35.81667	293
35.82500	287
35.83333	279
35.84167	271
35.85000	263
35.85833	255
35.86667	248
35.87500	240
35.88333	232
35.89167	224
35.90000	215
35.90833	208
35.91667	203
35.92500	200
35.93333	199
35.94167	196
35.95000	191
35.95833	183
35.96667	174
35.97500	166
35.98333	160
35.99167	157
36.00000	156
36.00833	154
36.01667	151
36.02500	145
36.03333	139
36.04167	133
36.05000	128
36.05833	126
36.06667	124
36.07500	123
36.08333	121
36.09167	119
36.10000	116
36.10833	112
36.11667	107
36.12500	102
36.13333	97
36.14167	95
36.15000	93
36.15833	94
36.16667	95
36.17500	95
36.18333	94
36.19167	91
36.20000	87
36.20833	83
36.21667	79
36.22500	76
36.23333	75
36.24167	74
36.25000	74
36.25833	73
36.26667	71
36.27500	68
36.28333	64
36.29167	61
36.30000	58
36.30833	57
36.31667	57
36.32500	58
36.33333	61
36.34167	63
36.35000	63
36.35833	61
36.36667	57
36.37500	51
36.38333	46
36.39167	44
36.40000	45
36.40833	49
36.41667	53
36.42500	56
36.43333	57
36.44167	56
36.45000	54
36.45833	51
36.46667	49
36.47500	48
36.48333	47
36.49167	49
36.50000	52
36.50833	56
36.51667	61
36.52500	64
36.53333	64
36.54167	63
36.55000	60
36.55833	58
36.56667	55
36.57500	54
36.58333	53
36.59167	52
36.60000	51
36.60833	51
36.61667	53
36.62500	55
36.63333	56
36.64167	55
36.65000	52
36.65833	50
36.66667	47
36.67500	46
36.68333	46
36.69167	47
36.70000	50
36.70833	54
36.71667	58
36.72500	62
36.73333	64
36.74167	65
36.75000	64
36.75833	63
36.76667	63
36.77500	64
36.78333	68
36.79167	73
36.80000	78
36.80833	82
36.81667	84
36.82500	84
36.83333	85
36.84167	85
36.85000	86
36.85833	86
36.86667	85
36.87500	83
36.88333	82
36.89167	84
36.90000	89
36.90833	94
36.91667	98
36.92500	101
36.93333	101
36.94167	99
36.95000	98
36.95833	97
36.96667	97
36.97500	99
36.98333	102
36.99167	105
37.00000	109
37.00833	111
37.01667	110
37.02500	108
37.03333	107
37.04167	105
37.05000	105
37.05833	106
37.06667	107
37.07500	108
37.08333	109
37.09167	110
37.10000	110
37.10833	110
37.11667	109
37.12500	108
37.13333	108
37.14167	107
37.15000	106
37.15833	104
37.16667	102
37.17500	99
37.18333	97
37.19167	97
37.20000	98
37.20833	99
37.21667	99
37.22500	98
37.23333	97
37.24167	95
37.25000	94
37.25833	93
37.26667	90
37.27500	86
37.28333	81
37.29167	76
37.30000	72
37.30833	67
37.31667	63
37.32500	60
37.33333	57
37.34167	54
37.35000	52
37.35833	50
37.36667	48
37.37500	45
37.38333	42
37.39167	40
37.40000	39
37.40833	38
37.41667	38
37.42500	37
37.43333	34
37.44167	30
37.45000	24
37.45833	17
37.46667	10
37.47500	3
37.48333	-2
37.49167	-5
37.50000	-6
37.50833	-6
37.51667	-7
37.52500	-9
37.53333	-13
37.54167	-17
37.55000	-22
37.55833	-27
37.56667	-32
37.57500	-37
37.58333	-40
37.59167	-43
37.60000	-46
37.60833	-49
37.61667	-52
37.62500	-55
37.63333	-57
37.64167	-59
37.65000	-60
37.65833	-60
37.66667	-59
37.67500	-59
37.68333	-62
37.69167	-65
37.70000	-69
37.70833	-72
37.71667	-75
37.72500	-76
37.73333	-77
37.74167	-77
37.75000	-77
37.75833	-79
37.76667	-81
37.77500	-81
37.78333	-81
37.79167	-79
37.80000	-77
37.80833	-76
37.81667	-77
37.82500	-79
37.83333	-81
37.84167	-84
37.85000	-86
37.85833	-87
37.86667	-87
37.87500	-84
37.88333	-80
37.89167	-77
37.90000	-74
37.90833	-73
37.91667	-76
37.92500	-80
37.93333	-83
37.94167	-85
37.95000	-84
37.95833	-81
37.96667	-77
37.97500	-75
37.98333	-74
37.99167	-76
38.00000	-80
38.00833	-83
38.01667	-83
38.02500	-82
38.03333	-80
38.04167	-78
38.05000	-78
38.05833	-79
38.06667	-81
38.07500	-83
38.08333	-84
38.09167	-85
38.10000	-86
38.10833	-85
38.11667	-83
38.12500	-81
38.13333	-79
38.14167	-77
38.15000	-75
38.15833	-75
38.16667	-74
38.17500	-75
38.18333	-77
38.19167	-80
38.20000	-85
38.20833	-89
38.21667	-90
38.22500	-91
38.23333	-91
38.24167	-91
38.25000	-92
38.25833	-94
38.26667	-95
38.27500	-96
38.28333	-96
38.29167	-96
38.30000	-96
38.30833	-98
38.31667	-100
38.32500	-102
38.33333	-104
38.34167	-106
38.35000	-107
38.35833	-108
38.36667	-109
38.37500	-111
38.38333	-113
38.39167	-115
38.40000	-117
38.40833	-118
38.41667	-118
38.42500	-117
38.43333	-117
38.44167	-117
38.45000	-118
38.45833	-119
38.46667	-120
38.47500	-120
38.48333	-120
38.49167	-122
38.50000	-127
38.50833	-133
38.51667	-140
38.52500	-147
38.53333	-151
38.54167	-153
38.55000	-155
38.55833	-157
38.56667	-159
38.57500	-162
38.58333	-164
38.59167	-167
38.60000	-170
38.60833	-173
38.61667	-176
38.62500	-179
38.63333	-182
38.64167	-184
38.65000	-185
38.65833	-187
38.66667	-188
38.67500	-190
38.68333	-191
38.69167	-193
38.70000	-194
38.70833	-196
38.71667	-198
38.72500	-202
38.73333	-205
38.74167	-209
38.75000	-212
38.75833	-213
38.76667	-215
38.77500	-217
38.78333	-219
38.79167	-221
38.80000	-224
38.80833	-226
38.81667	-228
38.82500	-230
38.83333	-231
38.84167	-233
38.85000	-235
38.85833	-236
38.86667	-238
38.87500	-240
38.88333	-242
38.89167	-243
38.90000	-244
38.90833	-245
38.91667	-246
38.92500	-247
38.93333	-250
38.94167	-255
38.95000	-262
38.95833	-268
38.96667	-273
38.97500	-274
38.98333	-273
38.99167	-271
39.00000	-270
39.00833	-270
39.01667	-272
39.02500	-274
39.03333	-278
39.04167	-281
39.05000	-285
39.05833	-290
39.06667	-293
39.07500	-295
39.08333	-295
39.09167	-293
39.10000	-289
39.10833	-287
39.11667	-287
39.12500	-289
39.13333	-292
39.14167	-296
39.15000	-300
39.15833	-301
39.16667	-301
39.17500	-300
39.18333	-299
39.19167	-299
39.20000	-301
39.20833	-303
39.21667	-306
39.22500	-308
39.23333	-309
39.24167	-310
39.25000	-310
39.25833	-310
39.26667	-311
39.27500	-312
39.28333	-314
39.29167	-316
39.30000	-317
39.30833	-316
39.31667	-314
39.32500	-311
39.33333	-309
39.34167	-308
39.35000	-308
39.35833	-311
39.36667	-315
39.37500	-320
39.38333	-325
39.39167	-328
39.40000	-329
39.40833	-330
39.41667	-330
39.42500	-330
39.43333	-330
39.44167	-330
39.45000	-331
39.45833	-333
39.46667	-335
39.47500	-338
39.48333	-341
39.49167	-342
39.50000	-341
39.50833	-340
39.51667	-342
39.52500	-346
39.53333	-350
39.54167	-355
39.55000	-359
39.55833	-360
39.56667	-359
39.57500	-357
39.58333	-354
39.59167	-351
39.60000	-349
39.60833	-349
39.61667	-351
39.62500	-354
39.63333	-356
39.64167	-358
39.65000	-360
39.65833	-363
39.66667	-365
39.67500	-367
39.68333	-369
39.69167	-370
39.70000	-368
39.70833	-365
39.71667	-361
39.72500	-359
39.73333	-358
39.74167	-360
39.75000	-363
39.75833	-367
39.76667	-369
39.77500	-369
39.78333	-367
39.79167	-365
39.80000	-364
39.80833	-364
39.81667	-365
39.82500	-365
39.83333	-365
39.84167	-364
39.85000	-364
39.85833	-364
39.86667	-363
39.87500	-359
39.88333	-352
39.89167	-344
39.90000	-338
39.90833	-334
39.91667	-334
39.92500	-335
39.93333	-335
39.94167	-334
39.95000	-330
39.95833	-325
39.96667	-320
39.97500	-314
39.98333	-307
39.99167	-300
40.00000	-292
40.00833	-283
40.01667	-274
40.02500	-265
40.03333	-254
40.04167	-242
40.05000	-230
40.05833	-218
40.06667	-206
40.07500	-194
40.08333	-181
40.09167	-166
40.10000	-147
40.10833	-126
40.11667	-104
40.12500	-82
40.13333	-59
40.14167	-35
40.15000	-8
40.15833	21
40.16667	51
40.17500	83
40.18333	116
40.19167	149
40.20000	183
40.20833	218
40.21667	257
40.22500	298
40.23333	345
40.24167	396
40.25000	449
40.25833	506
40.26667	563
40.27500	624
40.28333	687
40.29167	752
40.30000	820
40.30833	890
40.31667	965
40.32500	1043
40.33333	1126
40.34167	1212
40.35000	1300
40.35833	1391
40.36667	1482
40.37500	1577
40.38333	1675
40.39167	1778
40.40000	1888
40.40833	1999
40.41667	2116
40.42500	2235
40.43333	2357
40.44167	2483
40.45000	2612
40.45833	2746
40.46667	2881
40.47500	3022
40.48333	3165
40.49167	3312
40.50000	3465
40.50833	3618
40.51667	3778
40.52500	3938
40.53333	4103
40.54167	4271
40.55000	4439
40.55833	4613
40.56667	4785
40.57500	4964
40.58333	5143
40.59167	5324
40.60000	5510
40.60833	5695
40.61667	5885
40.62500	6074
40.63333	6268
40.64167	6464
40.65000	6659
40.65833	6860
40.66667	7056
40.67500	7254
40.68333	7450
40.69167	7645
40.70000	7843
40.70833	8038
40.71667	8238
40.72500	8435
40.73333	8633
40.74167	8830
40.75000	9023
40.75833	9219
40.76667	9409
40.77500	9601
40.78333	9791
40.79167	9979
40.80000	10166
40.80833	10346
40.81667	10527
40.82500	10701
40.83333	10873
40.84167	11043
40.85000	11207
40.85833	11371
40.86667	11527
40.87500	11681
40.88333	11831
40.89167	11976
40.90000	12121
40.90833	12259
40.91667	12396
40.92500	12524
40.93333	12646
40.94167	12762
40.95000	12871
40.95833	12977
40.96667	13076
40.97500	13171
40.98333	13260
40.99167	13341
41.00000	13418
41.00833	13486
41.01667	13550
41.02500	13607
41.03333	13658
41.04167	13704
41.05000	13742
41.05833	13774
41.06667	13797
41.07500	13813
41.08333	13823
41.09167	13827
41.10000	13825
41.10833	13817
41.11667	13804
41.12500	13784
41.13333	13757
41.14167	13722
41.15000	13681
41.15833	13634
41.16667	13581
41.17500	13520
41.18333	13455
41.19167	13385
41.20000	13309
41.20833	13230
41.21667	13145
41.22500	13057
41.23333	12962
41.24167	12861
41.25000	12756
41.25833	12645
41.26667	12532
41.27500	12411
41.28333	12286
41.29167	12155
41.30000	12017
41.30833	11877
41.31667	11732
41.32500	11586
41.33333	11435
41.34167	11283
41.35000	11131
41.35833	10975
41.36667	10822
41.37500	10664
41.38333	10504
41.39167	10341
41.40000	10172
41.40833	10003
41.41667	9829
41.42500	9658
41.43333	9487
41.44167	9317
41.45000	9151
41.45833	8981
41.46667	8814
41.47500	8641
41.48333	8469
41.49167	8295
41.50000	8117
41.50833	7944
41.51667	7768
41.52500	7598
41.53333	7430
41.54167	7265
41.55000	7102
41.55833	6936
41.56667	6773
41.57500	6606
41.58333	6442
41.59167	6282
41.60000	6123
41.60833	5970
41.61667	5816
41.62500	5667
41.63333	5519
41.64167	5371
41.65000	5228
41.65833	5083
41.66667	4944
41.67500	4805
41.68333	4671
41.69167	4540
41.70000	4409
41.70833	4283
41.71667	4157
41.72500	4036
41.73333	3916
41.74167	3798
41.75000	3684
41.75833	3569
41.76667	3460
41.77500	3352
41.78333	3247
41.79167	3145
41.80000	3044
41.80833	2948
41.81667	2852
41.82500	2762
41.83333	2673
41.84167	2587
41.85000	2502
41.85833	2417
41.86667	2334
41.87500	2251
41.88333	2171
41.89167	2095
41.90000	2021
41.90833	1950
41.91667	1880
41.92500	1813
41.93333	1748
41.94167	1685
41.95000	1626
41.95833	1568
41.96667	1512
41.97500	1456
41.98333	1402
41.99167	1349
42.00000	1297
42.00833	1249
42.01667	1202
42.02500	1157
42.03333	1113
42.04167	1068
42.05000	1023
42.05833	978
42.06667	934
42.07500	891
42.08333	850
42.09167	812
42.10000	776
42.10833	743
42.11667	710
42.12500	678
42.13333	647
42.14167	618
42.15000	590
42.15833	562
42.16667	535
42.17500	508
42.18333	481
42.19167	456
42.20000	431
42.20833	406
42.21667	382
42.22500	358
42.23333	335
42.24167	312
42.25000	290
42.25833	269
42.26667	250
42.27500	231
42.28333	214
42.29167	197
42.30000	181
42.30833	164
42.31667	147
42.32500	130
42.33333	113
42.34167	97
42.35000	82
42.35833	68
42.36667	55
42.37500	43
42.38333	30
42.39167	18
42.40000	6
42.40833	-7
42.41667	-19
42.42500	-31
42.43333	-44
42.44167	-57
42.45000	-71
42.45833	-87
42.46667	-102
42.47500	-114
42.48333	-124
42.49167	-130
42.50000	-135
42.50833	-139
42.51667	-145
42.52500	-152
42.53333	-163
42.54167	-175
42.55000	-185
42.55833	-195
42.56667	-203
42.57500	-209
42.58333	-216
42.59167	-223
42.60000	-231
42.60833	-238
42.61667	-244
42.62500	-248
42.63333	-251
42.64167	-254
42.65000	-257
42.65833	-259
42.66667	-263
42.67500	-269
42.68333	-277
42.69167	-286
42.70000	-295
42.70833	-302
42.71667	-307
42.72500	-311
42.73333	-315
42.74167	-319
42.75000	-323
42.75833	-326
42.76667	-329
42.77500	-333
42.78333	-337
42.79167	-341
42.80000	-345
42.80833	-349
42.81667	-352
42.82500	-356
42.83333	-359
42.84167	-362
42.85000	-364
42.85833	-364
42.86667	-365
42.87500	-366
42.88333	-368
42.89167	-371
42.90000	-375
42.90833	-378
42.91667	-381
42.92500	-383
42.93333	-384
42.94167	-385
42.95000	-385
42.95833	-385
42.96667	-385
42.97500	-387
42.98333	-390
42.99167	-394
43.00000	-398
43.00833	-404
43.01667	-409
43.02500	-413
43.03333	-416
43.04167	-418
43.05000	-419
43.05833	-419
43.06667	-418
43.07500	-420
43.08333	-425
43.09167	-430
43.10000	-436
43.10833	-441
43.11667	-444
43.12500	-445
43.13333	-444
43.14167	-442
43.15000	-440
43.15833	-438
43.16667	-436
43.17500	-436
43.18333	-438
43.19167	-440
43.20000	-443
43.20833	-447
43.21667	-450
43.22500	-454
43.23333	-457
43.24167	-459
43.25000	-460
43.25833	-460
43.26667	-458
43.27500	-457
43.28333	-455
43.29167	-454
43.30000	-454
43.30833	-455
43.31667	-456
43.32500	-458
43.33333	-460
43.34167	-462
43.35000	-465
43.35833	-469
43.36667	-472
43.37500	-474
43.38333	-475
43.39167	-476
43.40000	-478
43.40833	-479
43.41667	-481
43.42500	-482
43.43333	-482
43.44167	-480
43.45000	-479
43.45833	-480
43.46667	-482
43.47500	-484
43.48333	-486
43.49167	-488
43.50000	-489
43.50833	-490
43.51667	-491
43.52500	-492
43.53333	-493
43.54167	-493
43.55000	-493
43.55833	-493
43.56667	-494
43.57500	-493
43.58333	-492
43.59167	-491
43.60000	-492
43.60833	-494
43.61667	-498
43.62500	-502
43.63333	-505
43.64167	-507
43.65000	-508
43.65833	-509
43.66667	-508
43.67500	-508
43.68333	-508
43.69167	-509
43.70000	-510
43.70833	-511
43.71667	-511
43.72500	-513
43.73333	-514
43.74167	-516
43.75000	-517
43.75833	-517
43.76667	-516
43.77500	-516
43.78333	-516
43.79167	-517
43.80000	-519
43.80833	-520
43.81667	-520
43.82500	-517
43.83333	-513
43.84167	-510
43.85000	-509
43.85833	-511
43.86667	-513
43.87500	-517
43.88333	-521
43.89167	-522
43.90000	-521
43.90833	-520
43.91667	-521
43.92500	-522
43.93333	-524
43.94167	-527
43.95000	-528
43.95833	-527
43.96667	-526
43.97500	-526
43.98333	-528
43.99167	-531
44.00000	-533
44.00833	-534
44.01667	-535
44.02500	-536
44.03333	-537
44.04167	-538
44.05000	-539
44.05833	-538
44.06667	-536
44.07500	-535
44.08333	-534
44.09167	-534
44.10000	-533
44.10833	-531
44.11667	-530
44.12500	-528
44.13333	-526
44.14167	-526
44.15000	-526
44.15833	-528
44.16667	-531
44.17500	-534
44.18333	-536
44.19167	-537
44.20000	-537
44.20833	-536
44.21667	-534
44.22500	-533
44.23333	-533
44.24167	-534
44.25000	-536
44.25833	-539
44.26667	-541
44.27500	-540
44.28333	-537
44.29167	-532
44.30000	-528
44.30833	-524
44.31667	-523
44.32500	-523
44.33333	-524
44.34167	-526
44.35000	-528
44.35833	-531
44.36667	-534
44.37500	-536
44.38333	-537
44.39167	-539
44.40000	-541
44.40833	-542
44.41667	-542
44.42500	-540
44.43333	-536
44.44167	-531
44.45000	-527
44.45833	-524
44.46667	-522
44.47500	-520
44.48333	-518
44.49167	-518
44.50000	-520
44.50833	-523
44.51667	-526
44.52500	-529
44.53333	-531
44.54167	-531
44.55000	-530
44.55833	-529
44.56667	-528
44.57500	-527
44.58333	-528
44.59167	-528
44.60000	-528
44.60833	-527
44.61667	-525
44.62500	-524
44.63333	-524
44.64167	-524
44.65000	-524
44.65833	-524
44.66667	-523
44.67500	-521
44.68333	-517
44.69167	-514
44.70000	-512
44.70833	-510
44.71667	-509
44.72500	-509
44.73333	-509
44.74167	-507
44.75000	-505
44.75833	-505
44.76667	-504
44.77500	-504
44.78333	-503
44.79167	-501
44.80000	-500
44.80833	-499
44.81667	-498
44.82500	-497
44.83333	-495
44.84167	-492
44.85000	-489
44.85833	-485
44.86667	-481
44.87500	-478
44.88333	-476
44.89167	-474
44.90000	-473
44.90833	-472
44.91667	-472
44.92500	-473
44.93333	-473
44.94167	-472
44.95000	-470
44.95833	-465
44.96667	-461
44.97500	-456
44.98333	-452
44.99167	-450
45.00000	-449
45.00833	-449
45.01667	-449
45.02500	-448
45.03333	-448
45.04167	-446
45.05000	-443
45.05833	-439
45.06667	-435
45.07500	-433
45.08333	-432
45.09167	-433
45.10000	-435
45.10833	-438
45.11667	-439
45.12500	-439
45.13333	-439
45.14167	-437
45.15000	-436
45.15833	-435
45.16667	-434
45.17500	-432
45.18333	-429
45.19167	-425
45.20000	-420
45.20833	-416
45.21667	-413
45.22500	-410
45.23333	-407
45.24167	-404
45.25000	-402
45.25833	-400
45.26667	-399
45.27500	-399
45.28333	-400
45.29167	-401
45.30000	-402
45.30833	-403
45.31667	-404
45.32500	-404
45.33333	-404
45.34167	-402
45.35000	-400
45.35833	-397
45.36667	-396
45.37500	-395
45.38333	-396
45.39167	-397
45.40000	-398
45.40833	-399
45.41667	-398
45.42500	-397
45.43333	-395
45.44167	-392
45.45000	-391
45.45833	-391
45.46667	-392
45.47500	-392
45.48333	-391
45.49167	-391
45.50000	-392
45.50833	-393
45.51667	-396
45.52500	-399
45.53333	-400
45.54167	-399
45.55000	-397
45.55833	-394
45.56667	-392
45.57500	-391
45.58333	-393
45.59167	-396
45.60000	-401
45.60833	-406
45.61667	-410
45.62500	-414
45.63333	-417
45.64167	-419
45.65000	-419
45.65833	-417
45.66667	-414
45.67500	-412
45.68333	-413
45.69167	-415
45.70000	-421
45.70833	-426
45.71667	-432
45.72500	-435
45.73333	-437
45.74167	-438
45.75000	-439
45.75833	-441
45.76667	-443
45.77500	-446
45.78333	-448
45.79167	-449
45.80000	-448
45.80833	-446
45.81667	-443
45.82500	-440
45.83333	-438
45.84167	-439
45.85000	-441
45.85833	-445
45.86667	-449
45.87500	-453
45.88333	-456
45.89167	-459
45.90000	-460
45.90833	-461
45.91667	-462
45.92500	-464
45.93333	-466
45.94167	-468
45.95000	-471
45.95833	-474
45.96667	-476
45.97500	-478
45.98333	-480
45.99167	-480
46.00000	-479
46.00833	-479
46.01667	-480
46.02500	-483
46.03333	-487
46.04167	-491
46.05000	-494
46.05833	-497
46.06667	-499
46.07500	-501
46.08333	-504
46.09167	-507
46.10000	-510
46.10833	-512
46.11667	-514
46.12500	-515
46.13333	-516
46.14167	-516
46.15000	-517
46.15833	-518
46.16667	-520
46.17500	-523
46.18333	-526
46.19167	-529
46.20000	-531
46.20833	-534
46.21667	-536
46.22500	-538
46.23333	-538
46.24167	-536
46.25000	-534
46.25833	-532
46.26667	-531
46.27500	-533
46.28333	-536
46.29167	-539
46.30000	-543
46.30833	-545
46.31667	-548
46.32500	-549
46.33333	-550
46.34167	-549
46.35000	-547
46.35833	-546
46.36667	-545
46.37500	-545
46.38333	-544
46.39167	-544
46.40000	-546
46.40833	-548
46.41667	-550
46.42500	-552
46.43333	-554
46.44167	-555
46.45000	-556
46.45833	-556
46.46667	-556
46.47500	-556
46.48333	-557
46.49167	-559
46.50000	-561
46.50833	-564
46.51667	-565
46.52500	-567
46.53333	-569
46.54167	-571
46.55000	-574
46.55833	-578
46.56667	-581
46.57500	-583
46.58333	-582
46.59167	-579
46.60000	-573
46.60833	-568
46.61667	-565
46.62500	-564
46.63333	-566
46.64167	-569
46.65000	-572
46.65833	-574
46.66667	-575
46.67500	-577
46.68333	-579
46.69167	-581
46.70000	-582
46.70833	-583
46.71667	-583
46.72500	-582
46.73333	-580
46.74167	-578
46.75000	-576
46.75833	-574
46.76667	-573
46.77500	-574
46.78333	-575
46.79167	-576
46.80000	-577
46.80833	-577
46.81667	-575
46.82500	-572
46.83333	-569
46.84167	-569
46.85000	-570
46.85833	-574
46.86667	-579
46.87500	-582
46.88333	-584
46.89167	-584
46.90000	-583
46.90833	-581
46.91667	-581
46.92500	-581
46.93333	-584
46.94167	-587
46.95000	-589
46.95833	-591
46.96667	-591
46.97500	-589
46.98333	-586
46.99167	-583
47.00000	-580
47.00833	-580
47.01667	-583
47.02500	-587
47.03333	-591
47.04167	-594
47.05000	-596
47.05833	-595
47.06667	-594
47.07500	-592
47.08333	-590
47.09167	-590
47.10000	-589
47.10833	-588
47.11667	-585
47.12500	-582
47.13333	-579
47.14167	-578
47.15000	-579
47.15833	-581
47.16667	-582
47.17500	-579
47.18333	-572
47.19167	-564
47.20000	-556
47.20833	-551
47.21667	-549
47.22500	-550
47.23333	-552
47.24167	-554
47.25000	-555
47.25833	-555
47.26667	-553
47.27500	-551
47.28333	-548
47.29167	-545
47.30000	-542
47.30833	-540
47.31667	-539
47.32500	-540
47.33333	-541
47.34167	-542
47.35000	-543
47.35833	-544
47.36667	-544
47.37500	-544
47.38333	-542
47.39167	-539
47.40000	-536
47.40833	-535
47.41667	-535
47.42500	-535
47.43333	-535
47.44167	-535
47.45000	-533
47.45833	-532
47.46667	-531
47.47500	-529
47.48333	-527
47.49167	-525
47.50000	-523
47.50833	-522
47.51667	-523
47.52500	-525
47.53333	-527
47.54167	-527
47.55000	-524
47.55833	-521
47.56667	-518
47.57500	-515
47.58333	-513
47.59167	-512
47.60000	-511
47.60833	-509
47.61667	-506
47.62500	-504
47.63333	-501
47.64167	-500
47.65000	-499
47.65833	-498
47.66667	-496
47.67500	-493
47.68333	-489
47.69167	-484
47.70000	-479
47.70833	-476
47.71667	-474
47.72500	-474
47.73333	-475
47.74167	-477
47.75000	-481
47.75833	-486
47.76667	-491
47.77500	-492
47.78333	-490
47.79167	-486
47.80000	-480
47.80833	-475
47.81667	-473
47.82500	-473
47.83333	-473
47.84167	-474
47.85000	-474
47.85833	-474
47.86667	-475
47.87500	-477
47.88333	-480
47.89167	-483
47.90000	-486
47.90833	-489
47.91667	-490
47.92500	-490
47.93333	-489
47.94167	-488
47.95000	-486
47.95833	-484
47.96667	-483
47.97500	-481
47.98333	-479
47.99167	-478
48.00000	-476
48.00833	-475
48.01667	-476
48.02500	-477
48.03333	-479
48.04167	-479
48.05000	-477
48.05833	-473
48.06667	-469
48.07500	-466
48.08333	-465
48.09167	-465
48.10000	-467
48.10833	-470
48.11667	-471
48.12500	-472
48.13333	-473
48.14167	-475
48.15000	-478
48.15833	-481
48.16667	-484
48.17500	-486
48.18333	-486
48.19167	-486
48.20000	-485
48.20833	-484
48.21667	-482
48.22500	-481
48.23333	-480
48.24167	-481
48.25000	-483
48.25833	-485
48.26667	-487
48.27500	-489
48.28333	-491
48.29167	-493
48.30000	-495
48.30833	-497
48.31667	-497
48.32500	-495
48.33333	-493
48.34167	-491
48.35000	-492
48.35833	-496
48.36667	-502
48.37500	-508
48.38333	-513
48.39167	-514
48.40000	-512
48.40833	-509
48.41667	-507
48.42500	-506
48.43333	-507
48.44167	-508
48.45000	-508
48.45833	-509
48.46667	-509
48.47500	-508
48.48333	-508
48.49167	-506
48.50000	-505
48.50833	-504
48.51667	-505
48.52500	-506
48.53333	-508
48.54167	-510
48.55000	-513
48.55833	-517
48.56667	-520
48.57500	-522
48.58333	-523
48.59167	-523
48.60000	-522
48.60833	-522
48.61667	-524
48.62500	-528
48.63333	-534
48.64167	-539
48.65000	-543
48.65833	-545
48.66667	-545
48.67500	-544
48.68333	-543
48.69167	-542
48.70000	-542
48.70833	-542
48.71667	-543
48.72500	-542
48.73333	-541
48.74167	-540
48.75000	-538
48.75833	-536
48.76667	-534
48.77500	-533
48.78333	-533
48.79167	-534
48.80000	-537
48.80833	-539
48.81667	-541
48.82500	-544
48.83333	-547
48.84167	-550
48.85000	-553
48.85833	-554
48.86667	-553
48.87500	-550
48.88333	-547
48.89167	-545
48.90000	-545
48.90833	-546
48.91667	-548
48.92500	-550
48.93333	-554
48.94167	-558
48.95000	-562
48.95833	-563
48.96667	-563
48.97500	-563
48.98333	-561
48.99167	-559
49.00000	-557
49.00833	-556
49.01667	-555
49.02500	-555
49.03333	-555
49.04167	-555
49.05000	-554
49.05833	-552
49.06667	-552
49.07500	-553
49.08333	-555
49.09167	-558
49.10000	-561
49.10833	-564
49.11667	-568
49.12500	-571
49.13333	-573
49.14167	-574
49.15000	-574
49.15833	-574
49.16667	-574
49.17500	-575
49.18333	-578
49.19167	-581
49.20000	-582
49.20833	-583
49.21667	-584
49.22500	-584
49.23333	-584
49.24167	-582
49.25000	-579
49.25833	-577
49.26667	-576
49.27500	-577
49.28333	-580
49.29167	-583
49.30000	-586
49.30833	-588
49.31667	-588
49.32500	-588
49.33333	-586
49.34167	-583
49.35000	-581
49.35833	-581
49.36667	-581
49.37500	-582
49.38333	-583
49.39167	-584
49.40000	-584
49.40833	-584
49.41667	-585
49.42500	-586
49.43333	-585
49.44167	-584
49.45000	-581
49.45833	-579
49.46667	-577
49.47500	-577
49.48333	-578
49.49167	-578
49.50000	-579
49.50833	-580
49.51667	-582
49.52500	-584
49.53333	-586
49.54167	-587
49.55000	-588
49.55833	-589
49.56667	-590
49.57500	-590
49.58333	-588
49.59167	-585
49.60000	-581
49.60833	-578
49.61667	-579
49.62500	-582
49.63333	-586
49.64167	-590
49.65000	-594
49.65833	-598
49.66667	-601
49.67500	-603
49.68333	-603
49.69167	-602
49.70000	-601
49.70833	-601
49.71667	-600
49.72500	-600
49.73333	-599
49.74167	-598
49.75000	-596
49.75833	-595
49.76667	-593
49.77500	-593
49.78333	-592
49.79167	-592
49.80000	-592
49.80833	-593
49.81667	-593
49.82500	-594
49.83333	-596
49.84167	-598
49.85000	-601
49.85833	-603
49.86667	-605
49.87500	-606
49.88333	-605
49.89167	-600
49.90000	-590
49.90833	-581
49.91667	-573
49.92500	-569
49.93333	-571
49.94167	-578
49.95000	-585
49.95833	-591
49.96667	-596
49.97500	-598
49.98333	-599
49.99167	-599
50.00000	-599
50.00833	-597
50.01667	-595
50.02500	-593
50.03333	-592
50.04167	-590
50.05000	-590
50.05833	-591
50.06667	-594
50.07500	-598
50.08333	-603
50.09167	-606
50.10000	-607
50.10833	-607
50.11667	-606
50.12500	-604
50.13333	-605
50.14167	-607
50.15000	-610
50.15833	-612
50.16667	-613
50.17500	-613
50.18333	-610
50.19167	-607
50.20000	-603
50.20833	-599
50.21667	-596
50.22500	-594
50.23333	-595
50.24167	-597
50.25000	-599
50.25833	-598
50.26667	-595
50.27500	-591
50.28333	-587
50.29167	-584
50.30000	-584
50.30833	-585
50.31667	-586
50.32500	-588
50.33333	-589
50.34167	-589
50.35000	-588
50.35833	-586
50.36667	-583
50.37500	-581
50.38333	-579
50.39167	-578
50.40000	-579
50.40833	-580
50.41667	-582
50.42500	-583
50.43333	-585
50.44167	-585
50.45000	-583
50.45833	-578
50.46667	-572
50.47500	-567
50.48333	-564
50.49167	-562
50.50000	-563
50.50833	-563
50.51667	-562
50.52500	-561
50.53333	-560
50.54167	-559
50.55000	-559
50.55833	-559
50.56667	-560
50.57500	-560
50.58333	-560
50.59167	-560
50.60000	-559
50.60833	-558
50.61667	-556
50.62500	-554
50.63333	-552
50.64167	-552
50.65000	-553
50.65833	-555
50.66667	-556
50.67500	-557
50.68333	-556
50.69167	-554
50.70000	-551
50.70833	-548
50.71667	-546
50.72500	-543
50.73333	-541
50.74167	-539
50.75000	-537
50.75833	-535
50.76667	-534
50.77500	-532
50.78333	-531
50.79167	-531
50.80000	-532
50.80833	-533
50.81667	-532
50.82500	-531
50.83333	-528
50.84167	-524
50.85000	-520
50.85833	-517
50.86667	-514
50.87500	-511
50.88333	-508
50.89167	-506
50.90000	-505
50.90833	-504
50.91667	-505
50.92500	-507
50.93333	-507
50.94167	-506
50.95000	-506
50.95833	-507
50.96667	-509
50.97500	-513
50.98333	-517
50.99167	-520
51.00000	-521
51.00833	-520
51.01667	-519
51.02500	-517
51.03333	-515
51.04167	-513
51.05000	-511
51.05833	-509
51.06667	-508
51.07500	-508
51.08333	-510
51.09167	-512
51.10000	-515
51.10833	-517
51.11667	-520
51.12500	-523
51.13333	-523
51.14167	-522
51.15000	-520
51.15833	-518
51.16667	-516
51.17500	-518
51.18333	-521
51.19167	-524
51.20000	-527
51.20833	-530
51.21667	-531
51.22500	-531
51.23333	-530
51.24167	-529
51.25000	-529
51.25833	-530
51.26667	-532
51.27500	-534
51.28333	-538
51.29167	-543
51.30000	-549
51.30833	-554
51.31667	-557
51.32500	-559
51.33333	-557
51.34167	-552
51.35000	-548
51.35833	-544
51.36667	-542
51.37500	-542
51.38333	-544
51.39167	-544
51.40000	-543
51.40833	-541
51.41667	-540
51.42500	-540
51.43333	-542
51.44167	-546
51.45000	-550
51.45833	-554
51.46667	-557
51.47500	-560
51.48333	-562
51.49167	-562
51.50000	-562
51.50833	-560
51.51667	-558
51.52500	-557
51.53333	-556
51.54167	-557
51.55000	-560
51.55833	-564
51.56667	-569
51.57500	-574
51.58333	-579
51.59167	-583
51.60000	-585
51.60833	-586
51.61667	-585
51.62500	-584
51.63333	-584
51.64167	-587
51.65000	-591
51.65833	-594
51.66667	-597
51.67500	-596
51.68333	-592
51.69167	-589
51.70000	-586
51.70833	-584
51.71667	-582
51.72500	-582
51.73333	-582
51.74167	-582
51.75000	-584
51.75833	-587
51.76667	-589
51.77500	-590
51.78333	-589
51.79167	-587
51.80000	-585
51.80833	-584
51.81667	-587
51.82500	-590
51.83333	-593
51.84167	-595
51.85000	-597
51.85833	-597
51.86667	-597
51.87500	-598
51.88333	-600
51.89167	-601
51.90000	-600
51.90833	-599
51.91667	-598
51.92500	-598
51.93333	-599
51.94167	-601
51.95000	-601
51.95833	-601
51.96667	-600
51.97500	-600
51.98333	-601
51.99167	-603
52.00000	-606
52.00833	-609
52.01667	-612
52.02500	-614
52.03333	-615
52.04167	-614
52.05000	-613
52.05833	-612
52.06667	-612
52.07500	-611
52.08333	-611
52.09167	-611
52.10000	-610
52.10833	-608
52.11667	-608
52.12500	-607
52.13333	-609
52.14167	-612
52.15000	-615
52.15833	-616
52.16667	-616
52.17500	-614
52.18333	-612
52.19167	-610
52.20000	-608
52.20833	-606
52.21667	-605
52.22500	-604
52.23333	-603
52.24167	-604
52.25000	-605
52.25833	-607
52.26667	-609
52.27500	-611
52.28333	-613
52.29167	-614
52.30000	-613
52.30833	-612
52.31667	-611
52.32500	-611
52.33333	-613
52.34167	-615
52.35000	-617
52.35833	-619
52.36667	-620
52.37500	-620
52.38333	-621
52.39167	-622
52.40000	-623
52.40833	-624
52.41667	-625
52.42500	-625
52.43333	-624
52.44167	-622
52.45000	-621
52.45833	-619
52.46667	-619
52.47500	-618
52.48333	-617
52.49167	-615
52.50000	-613
52.50833	-612
52.51667	-613
52.52500	-616
52.53333	-619
52.54167	-622
52.55000	-623
52.55833	-622
52.56667	-619
52.57500	-616
52.58333	-613
52.59167	-611
52.60000	-609
52.60833	-608
52.61667	-607
52.62500	-605
52.63333	-604
52.64167	-604
52.65000	-605
52.65833	-608
52.66667	-612
52.67500	-616
52.68333	-620
52.69167	-622
52.70000	-623
52.70833	-625
52.71667	-627
52.72500	-629
52.73333	-631
52.74167	-631
52.75000	-630
52.75833	-627
52.76667	-625
52.77500	-622
52.78333	-620
52.79167	-618
52.80000	-617
52.80833	-616
52.81667	-616
52.82500	-616
52.83333	-617
52.84167	-617
52.85000	-617
52.85833	-618
52.86667	-619
52.87500	-620
52.88333	-620
52.89167	-619
52.90000	-617
52.90833	-614
52.91667	-612
52.92500	-609
52.93333	-609
52.94167	-611
52.95000	-614
52.95833	-618
52.96667	-622
52.97500	-624
52.98333	-625
52.99167	-625
53.00000	-622
53.00833	-618
53.01667	-612
53.02500	-606
53.03333	-602
53.04167	-601
53.05000	-602
53.05833	-607
53.06667	-612
53.07500	-616
53.08333	-618
53.09167	-619
53.10000	-619
53.10833	-619
53.11667	-620
53.12500	-622
53.13333	-624
53.14167	-625
53.15000	-624
53.15833	-623
53.16667	-620
53.17500	-616
53.18333	-612
53.19167	-609
53.20000	-606
53.20833	-605
53.21667	-606
53.22500	-608
53.23333	-609
53.24167	-609
53.25000	-609
53.25833	-608
53.26667	-607
53.27500	-604
53.28333	-601
53.29167	-596
53.30000	-592
53.30833	-588
53.31667	-586
53.32500	-586
53.33333	-587
53.34167	-587
53.35000	-587
53.35833	-585
53.36667	-580
53.37500	-575
53.38333	-569
53.39167	-564
53.40000	-559
53.40833	-556
53.41667	-556
53.42500	-556
53.43333	-556
53.44167	-555
53.45000	-552
53.45833	-546
53.46667	-539
53.47500	-532
53.48333	-525
53.49167	-518
53.50000	-511
53.50833	-505
53.51667	-500
53.52500	-494
53.53333	-489
53.54167	-482
53.55000	-476
53.55833	-468
53.56667	-461
53.57500	-453
53.58333	-445
53.59167	-436
53.60000	-426
53.60833	-416
53.61667	-406
53.62500	-395
53.63333	-384
53.64167	-371
53.65000	-358
53.65833	-345
53.66667	-332
53.67500	-318
53.68333	-304
53.69167	-287
53.70000	-270
53.70833	-253
53.71667	-236
53.72500	-220
53.73333	-202
53.74167	-183
53.75000	-164
53.75833	-145
53.76667	-126
53.77500	-107
53.78333	-86
53.79167	-63
53.80000	-38
53.80833	-12
53.81667	14
53.82500	40
53.83333	68
53.84167	97
53.85000	130
53.85833	166
53.86667	203
53.87500	240
53.88333	277
53.89167	313
53.90000	350
53.90833	387
53.91667	426
53.92500	467
53.93333	509
53.94167	553
53.95000	598
53.95833	645
53.96667	692
53.97500	740
53.98333	789
53.99167	840
54.00000	894
54.00833	949
54.01667	1008
54.02500	1069
54.03333	1133
54.04167	1197
54.05000	1261
54.05833	1326
54.06667	1391
54.07500	1457
54.08333	1526
54.09167	1596
54.10000	1669
54.10833	1743
54.11667	1821
54.12500	1899
54.13333	1981
54.14167	2066
54.15000	2151
54.15833	2238
54.16667	2325
54.17500	2415
54.18333	2506
54.19167	2600
54.20000	2697
54.20833	2795
54.21667	2897
54.22500	2998
54.23333	3100
54.24167	3206
54.25000	3314
54.25833	3430
54.26667	3544
54.27500	3661
54.28333	3778
54.29167	3893
54.30000	4010
54.30833	4127
54.31667	4251
54.32500	4375
54.33333	4503
54.34167	4635
54.35000	4767
54.35833	4905
54.36667	5042
54.37500	5184
54.38333	5326
54.39167	5467
54.40000	5610
54.40833	5752
54.41667	5900
54.42500	6049
54.43333	6203
54.44167	6360
54.45000	6516
54.45833	6677
54.46667	6836
54.47500	6997
54.48333	7158
54.49167	7320
54.50000	7486
54.50833	7649
54.51667	7817
54.52500	7984
54.53333	8154
54.54167	8327
54.55000	8500
54.55833	8679
54.56667	8855
54.57500	9034
54.58333	9213
54.59167	9392
54.60000	9573
54.60833	9752
54.61667	9935
54.62500	10117
54.63333	10302
54.64167	10489
54.65000	10674
54.65833	10863
54.66667	11047
54.67500	11234
54.68333	11420
54.69167	11607
54.70000	11798
54.70833	11986
54.71667	12180
54.72500	12370
54.73333	12562
54.74167	12755
54.75000	12943
54.75833	13135
54.76667	13321
54.77500	13508
54.78333	13695
54.79167	13881
54.80000	14071
54.80833	14257
54.81667	14446
54.82500	14630
54.83333	14812
54.84167	14994
54.85000	15173
54.85833	15357
54.86667	15537
54.87500	15720
54.88333	15901
54.89167	16081
54.90000	16261
54.90833	16437
54.91667	16617
54.92500	16791
54.93333	16965
54.94167	17148
54.95000	17331
54.95833	17504
54.96667	17668
54.97500	17826
54.98333	17976
54.99167	18126
55.00000	18288
55.00833	18457
55.01667	18617
55.02500	18761
55.03333	18899
55.04167	19051
55.05000	19206
55.05833	19352
55.06667	19486
55.07500	19620
55.08333	19753
55.09167	19881
55.10000	20019
55.10833	20161
55.11667	20293
55.12500	20409
55.13333	20519
55.14167	20638
55.15000	20760
55.15833	20875
55.16667	20978
55.17500	21079
55.18333	21190
55.19167	21299
55.20000	21397
55.20833	21486
55.21667	21574
55.22500	21659
55.23333	21745
55.24167	21831
55.25000	21911
55.25833	21992
55.26667	22073
55.27500	22149
55.28333	22219
55.29167	22284
55.30000	22347
55.30833	22406
55.31667	22464
55.32500	22520
55.33333	22573
55.34167	22624
55.35000	22670
55.35833	22716
55.36667	22762
55.37500	22803
55.38333	22837
55.39167	22867
55.40000	22895
55.40833	22919
55.41667	22938
55.42500	22953
55.43333	22966
55.44167	22976
55.45000	22986
55.45833	22996
55.46667	23006
55.47500	23013
55.48333	23016
55.49167	23015
55.50000	23010
55.50833	23002
55.51667	22992
55.52500	22979
55.53333	22964
55.54167	22948
55.55000	22928
55.55833	22906
55.56667	22881
55.57500	22853
55.58333	22819
55.59167	22782
55.60000	22744
55.60833	22705
55.61667	22665
55.62500	22625
55.63333	22584
55.64167	22543
55.65000	22500
55.65833	22452
55.66667	22402
55.67500	22348
55.68333	22293
55.69167	22237
55.70000	22178
55.70833	22120
55.71667	22060
55.72500	21999
55.73333	21936
55.74167	21869
55.75000	21799
55.75833	21725
55.76667	21650
55.77500	21574
55.78333	21498
55.79167	21422
55.80000	21344
55.80833	21266
55.81667	21183
55.82500	21099
55.83333	21012
55.84167	20924
55.85000	20836
55.85833	20746
55.86667	20656
55.87500	20564
55.88333	20471
55.89167	20376
55.90000	20278
55.90833	20183
55.91667	20087
55.92500	19993
55.93333	19897
55.94167	19800
55.95000	19701
55.95833	19599
55.96667	19497
55.97500	19393
55.98333	19289
55.99167	19186
56.00000	19080
56.00833	18977
56.01667	18872
56.02500	18770
56.03333	18666
56.04167	18560
56.05000	18455
56.05833	18346
56.06667	18238
56.07500	18129
56.08333	18020
56.09167	17912
56.10000	17803
56.10833	17695
56.11667	17586
56.12500	17479
56.13333	17371
56.14167	17261
56.15000	17151
56.15833	17037
56.16667	16925
56.17500	16810
56.18333	16695
56.19167	16583
56.20000	16471
56.20833	16363
56.21667	16254
56.22500	16147
56.23333	16039
56.24167	15930
56.25000	15823
56.25833	15714
56.26667	15607
56.27500	15500
56.28333	15393
56.29167	15286
56.30000	15175
56.30833	15065
56.31667	14952
56.32500	14842
56.33333	14731
56.34167	14621
56.35000	14512
56.35833	14403
56.36667	14297
56.37500	14191
56.38333	14087
56.39167	13985
56.40000	13881
56.40833	13780
56.41667	13675
56.42500	13571
56.43333	13464
56.44167	13356
56.45000	13249
56.45833	13140
56.46667	13035
56.47500	12929
56.48333	12827
56.49167	12730
56.50000	12634
56.50833	12543
56.51667	12449
56.52500	12356
56.53333	12260
56.54167	12162
56.55000	12064
56.55833	11964
56.56667	11866
56.57500	11768
56.58333	11671
56.59167	11575
56.60000	11478
56.60833	11384
56.61667	11289
56.62500	11198
56.63333	11109
56.64167	11020
56.65000	10931
56.65833	10839
56.66667	10748
56.67500	10655
56.68333	10563
56.69167	10472
56.70000	10383
56.70833	10297
56.71667	10211
56.72500	10128
56.73333	10046
56.74167	9963
56.75000	9881
56.75833	9797
56.76667	9714
56.77500	9629
56.78333	9545
56.79167	9462
56.80000	9378
56.80833	9297
56.81667	9216
56.82500	9137
56.83333	9058
56.84167	8980
56.85000	8903
56.85833	8826
56.86667	8751
56.87500	8676
56.88333	8603
56.89167	8532
56.90000	8461
56.90833	8391
56.91667	8318
56.92500	8244
56.93333	8168
56.94167	8091
56.95000	8018
56.95833	7945
56.96667	7876
56.97500	7807
56.98333	7739
56.99167	7672
57.00000	7603
57.00833	7536
57.01667	7470
57.02500	7406
57.03333	7345
57.04167	7284
57.05000	7225
57.05833	7164
57.06667	7104
57.07500	7040
57.08333	6975
57.09167	6910
57.10000	6845
57.10833	6782
57.11667	6718
57.12500	6657
57.13333	6596
57.14167	6536
57.15000	6479
57.15833	6422
57.16667	6367
57.17500	6311
57.18333	6255
57.19167	6199
57.20000	6143
57.20833	6088
57.21667	6031
57.22500	5975
57.23333	5920
57.24167	5866
57.25000	5815
57.25833	5766
57.26667	5720
57.27500	5673
57.28333	5625
57.29167	5576
57.30000	5525
57.30833	5475
57.31667	5424
57.32500	5374
57.33333	5325
57.34167	5277
57.35000	5231
57.35833	5186
57.36667	5142
57.37500	5096
57.38333	5050
57.39167	5005
57.40000	4959
57.40833	4915
57.41667	4873
57.42500	4832
57.43333	4789
57.44167	4745
57.45000	4701
57.45833	4655
57.46667	4611
57.47500	4569
57.48333	4530
57.49167	4493
57.50000	4457
57.50833	4421
57.51667	4383
57.52500	4347
57.53333	4311
57.54167	4274
57.55000	4237
57.55833	4197
57.56667	4158
57.57500	4117
57.58333	4078
57.59167	4041
57.60000	4005
57.60833	3970
57.61667	3936
57.62500	3902
57.63333	3868
57.64167	3833
57.65000	3799
57.65833	3763
57.66667	3727
57.67500	3689
57.68333	3652
57.69167	3618
57.70000	3586
57.70833	3556
57.71667	3528
57.72500	3499
57.73333	3468
57.74167	3436
57.75000	3404
57.75833	3372
57.76667	3342
57.77500	3311
57.78333	3280
57.79167	3250
57.80000	3219
57.80833	3190
57.81667	3161
57.82500	3132
57.83333	3104
57.84167	3076
57.85000	3048
57.85833	3021
57.86667	2995
57.87500	2971
57.88333	2947
57.89167	2924
57.90000	2901
57.90833	2878
57.91667	2854
57.92500	2831
57.93333	2807
57.94167	2783
57.95000	2757
57.95833	2731
57.96667	2705
57.97500	2678
57.98333	2652
57.99167	2628
58.00000	2604
58.00833	2581
58.01667	2560
58.02500	2538
58.03333	2515
58.04167	2492
58.05000	2468
58.05833	2444
58.06667	2421
58.07500	2398
58.08333	2376
58.09167	2356
58.10000	2336
58.10833	2317
58.11667	2298
58.12500	2279
58.13333	2259
58.14167	2238
58.15000	2217
58.15833	2195
58.16667	2174
58.17500	2153
58.18333	2133
58.19167	2112
58.20000	2091
58.20833	2071
58.21667	2052
58.22500	2035
58.23333	2019
58.24167	2004
58.25000	1989
58.25833	1975
58.26667	1960
58.27500	1945
58.28333	1928
58.29167	1910
58.30000	1891
58.30833	1871
58.31667	1853
58.32500	1836
58.33333	1820
58.34167	1804
58.35000	1787
58.35833	1768
58.36667	1750
58.37500	1732
58.38333	1716
58.39167	1701
58.40000	1688
58.40833	1676
58.41667	1662
58.42500	1648
58.43333	1634
58.44167	1618
58.45000	1603
58.45833	1588
58.46667	1573
58.47500	1559
58.48333	1544
58.49167	1530
58.50000	1515
58.50833	1499
58.51667	1483
58.52500	1468
58.53333	1454
58.54167	1442
58.55000	1431
58.55833	1420
58.56667	1409
58.57500	1399
58.58333	1388
58.59167	1376
58.60000	1363
58.60833	1349
58.61667	1333
58.62500	1318
58.63333	1304
58.64167	1291
58.65000	1280
58.65833	1268
58.66667	1257
58.67500	1247
58.68333	1238
58.69167	1229
58.70000	1220
58.70833	1210
58.71667	1199
58.72500	1186
58.73333	1173
58.74167	1160
58.75000	1148
58.75833	1136
58.76667	1125
58.77500	1114
58.78333	1104
58.79167	1094
58.80000	1084
58.80833	1075
58.81667	1066
58.82500	1056
58.83333	1046
58.84167	1037
58.85000	1027
58.85833	1017
58.86667	1007
58.87500	995
58.88333	982
58.89167	971
58.90000	962
58.90833	954
58.91667	948
58.92500	942
58.93333	936
58.94167	928
58.95000	921
58.95833	914
58.96667	905
58.97500	896
58.98333	885
58.99167	875
59.00000	865
59.00833	855
59.01667	843
59.02500	832
59.03333	821
59.04167	812
59.05000	804
59.05833	799
59.06667	793
59.07500	786
59.08333	778
59.09167	770
59.10000	762
59.10833	754
59.11667	746
59.12500	739
59.13333	730
59.14167	720
59.15000	710
59.15833	700
59.16667	690
59.17500	680
59.18333	672
59.19167	665
59.20000	658
59.20833	652
59.21667	645
59.22500	638
59.23333	630
59.24167	622
59.25000	615
59.25833	607
59.26667	601
59.27500	596
59.28333	592
59.29167	587
59.30000	581
59.30833	575
59.31667	568
59.32500	561
59.33333	555
59.34167	550
59.35000	545
59.35833	538
59.36667	532
59.37500	526
59.38333	522
59.39167	519
59.40000	515
59.40833	510
59.41667	502
59.42500	492
59.43333	481
59.44167	470
59.45000	460
59.45833	452
59.46667	445
59.47500	440
59.48333	437
59.49167	434
59.50000	431
59.50833	428
59.51667	423
59.52500	419
59.53333	415
59.54167	411
59.55000	406
59.55833	401
59.56667	395
59.57500	390
59.58333	385
59.59167	380
59.60000	376
59.60833	372
59.61667	367
59.62500	362
59.63333	358
59.64167	353
59.65000	349
59.65833	345
59.66667	341
59.67500	336
59.68333	330
59.69167	323
59.70000	317
59.70833	311
59.71667	307
59.72500	303
59.73333	299
59.74167	293
59.75000	287
59.75833	280
59.76667	274
59.77500	269
59.78333	265
59.79167	262
59.80000	259
59.80833	255
59.81667	251
59.82500	246
59.83333	241
59.84167	235
59.85000	229
59.85833	223
59.86667	218
59.87500	213
59.88333	207
59.89167	202
59.90000	198
59.90833	194
59.91667	192
59.92500	191
59.93333	190
59.94167	190
59.95000	188
59.95833	186
59.96667	182
59.97500	179
59.98333	174
59.99167	169
60.00000	164
