# Supplementary material for: How J-chain ensures the assembly of immunoglobulin IgM pentamers
Source: EMBO J. 2024 Dec 4;44(2):505–33. doi: 10.1038/s44318-024-00317-9 (PMC11729874; doi:10.1038/s44318-024-00317-9)
Supplement: Supplementary file 5 — Source data Fig. 3 [file 44318_2024_317_MOESM5_ESM.zip › Figure 3/3B/repeat 3 Cu4 + JC/20231122 Cu4tp_JC_WT_9h_3.txt]

[Header]
Application Name	LCsolution
Version	1.25
Data File Name	D:\Xenia\JC Oligomerisation kinetics\20231122 Cu4tp_JC_WT_9h_3.lcd
Output Date	27.12.2023
Output Time	11:21:19

[Configuration]
# of Detectors	2
Detector ID	Detector A	Detector B
Detector Name	Detector A	Detector B
# of Channels	2	1

[LC Chromatogram(Detector A-Ch1)]
Interval(msec)	500
# of Points	7201
Start Time(min)	0.000
End Time(min)	60.000
Intensity Units	mV
Intensity Multiplier	0.001
Wavelength(nm)	280
R.Time (min)	Intensity
0.00000	7
0.00833	7
0.01667	-2
0.02500	-4
0.03333	-6
0.04167	-8
0.05000	-8
0.05833	-7
0.06667	-5
0.07500	-2
0.08333	-0
0.09167	0
0.10000	-1
0.10833	-4
0.11667	-9
0.12500	-12
0.13333	-14
0.14167	-14
0.15000	-14
0.15833	-13
0.16667	-13
0.17500	-12
0.18333	-10
0.19167	-6
0.20000	-3
0.20833	1
0.21667	4
0.22500	6
0.23333	5
0.24167	2
0.25000	-2
0.25833	-7
0.26667	-10
0.27500	-11
0.28333	-10
0.29167	-7
0.30000	-2
0.30833	2
0.31667	6
0.32500	8
0.33333	9
0.34167	8
0.35000	6
0.35833	2
0.36667	-1
0.37500	-5
0.38333	-7
0.39167	-8
0.40000	-9
0.40833	-9
0.41667	-12
0.42500	-14
0.43333	-17
0.44167	-17
0.45000	-15
0.45833	-10
0.46667	-4
0.47500	1
0.48333	3
0.49167	3
0.50000	0
0.50833	-3
0.51667	-6
0.52500	-7
0.53333	-5
0.54167	-0
0.55000	5
0.55833	10
0.56667	13
0.57500	15
0.58333	13
0.59167	11
0.60000	7
0.60833	4
0.61667	-1
0.62500	-4
0.63333	-7
0.64167	-9
0.65000	-9
0.65833	-9
0.66667	-8
0.67500	-9
0.68333	-11
0.69167	-13
0.70000	-16
0.70833	-17
0.71667	-18
0.72500	-16
0.73333	-13
0.74167	-9
0.75000	-5
0.75833	-3
0.76667	-4
0.77500	-9
0.78333	-15
0.79167	-20
0.80000	-24
0.80833	-27
0.81667	-29
0.82500	-29
0.83333	-27
0.84167	-23
0.85000	-18
0.85833	-13
0.86667	-9
0.87500	-6
0.88333	-5
0.89167	-4
0.90000	-4
0.90833	-2
0.91667	1
0.92500	3
0.93333	5
0.94167	4
0.95000	3
0.95833	-0
0.96667	-4
0.97500	-8
0.98333	-13
0.99167	-19
1.00000	-26
1.00833	-32
1.01667	-35
1.02500	-36
1.03333	-33
1.04167	-28
1.05000	-23
1.05833	-18
1.06667	-16
1.07500	-15
1.08333	-16
1.09167	-16
1.10000	-15
1.10833	-14
1.11667	-13
1.12500	-11
1.13333	-7
1.14167	-4
1.15000	-0
1.15833	2
1.16667	2
1.17500	-0
1.18333	-2
1.19167	-4
1.20000	-3
1.20833	-2
1.21667	-2
1.22500	-3
1.23333	-5
1.24167	-7
1.25000	-10
1.25833	-13
1.26667	-16
1.27500	-19
1.28333	-20
1.29167	-19
1.30000	-15
1.30833	-11
1.31667	-9
1.32500	-9
1.33333	-11
1.34167	-14
1.35000	-15
1.35833	-15
1.36667	-14
1.37500	-12
1.38333	-9
1.39167	-6
1.40000	-3
1.40833	-2
1.41667	-3
1.42500	-5
1.43333	-5
1.44167	-5
1.45000	-4
1.45833	-5
1.46667	-7
1.47500	-11
1.48333	-16
1.49167	-19
1.50000	-22
1.50833	-22
1.51667	-20
1.52500	-16
1.53333	-12
1.54167	-9
1.55000	-6
1.55833	-5
1.56667	-3
1.57500	-2
1.58333	-1
1.59167	-1
1.60000	-3
1.60833	-4
1.61667	-6
1.62500	-8
1.63333	-10
1.64167	-11
1.65000	-13
1.65833	-14
1.66667	-14
1.67500	-13
1.68333	-11
1.69167	-10
1.70000	-9
1.70833	-8
1.71667	-8
1.72500	-8
1.73333	-6
1.74167	-4
1.75000	-2
1.75833	-1
1.76667	-2
1.77500	-5
1.78333	-8
1.79167	-10
1.80000	-10
1.80833	-10
1.81667	-10
1.82500	-10
1.83333	-12
1.84167	-16
1.85000	-20
1.85833	-22
1.86667	-22
1.87500	-20
1.88333	-16
1.89167	-11
1.90000	-7
1.90833	-4
1.91667	-3
1.92500	-3
1.93333	-2
1.94167	-1
1.95000	0
1.95833	0
1.96667	-2
1.97500	-7
1.98333	-11
1.99167	-12
2.00000	-11
2.00833	-8
2.01667	-5
2.02500	-3
2.03333	-4
2.04167	-5
2.05000	-7
2.05833	-6
2.06667	-5
2.07500	-3
2.08333	-1
2.09167	-1
2.10000	-3
2.10833	-7
2.11667	-12
2.12500	-15
2.13333	-17
2.14167	-18
2.15000	-19
2.15833	-21
2.16667	-22
2.17500	-22
2.18333	-20
2.19167	-19
2.20000	-18
2.20833	-19
2.21667	-22
2.22500	-24
2.23333	-26
2.24167	-24
2.25000	-21
2.25833	-16
2.26667	-10
2.27500	-5
2.28333	-3
2.29167	-4
2.30000	-7
2.30833	-12
2.31667	-17
2.32500	-19
2.33333	-19
2.34167	-16
2.35000	-12
2.35833	-8
2.36667	-3
2.37500	-0
2.38333	1
2.39167	-0
2.40000	-3
2.40833	-8
2.41667	-11
2.42500	-14
2.43333	-15
2.44167	-15
2.45000	-14
2.45833	-14
2.46667	-15
2.47500	-16
2.48333	-15
2.49167	-13
2.50000	-9
2.50833	-5
2.51667	-3
2.52500	-2
2.53333	-3
2.54167	-7
2.55000	-11
2.55833	-16
2.56667	-19
2.57500	-21
2.58333	-22
2.59167	-21
2.60000	-18
2.60833	-15
2.61667	-12
2.62500	-11
2.63333	-9
2.64167	-8
2.65000	-8
2.65833	-11
2.66667	-17
2.67500	-23
2.68333	-28
2.69167	-29
2.70000	-29
2.70833	-28
2.71667	-29
2.72500	-30
2.73333	-32
2.74167	-33
2.75000	-34
2.75833	-32
2.76667	-29
2.77500	-28
2.78333	-28
2.79167	-28
2.80000	-27
2.80833	-26
2.81667	-23
2.82500	-20
2.83333	-17
2.84167	-14
2.85000	-11
2.85833	-8
2.86667	-5
2.87500	-2
2.88333	1
2.89167	3
2.90000	4
2.90833	3
2.91667	-1
2.92500	-6
2.93333	-11
2.94167	-14
2.95000	-17
2.95833	-17
2.96667	-17
2.97500	-18
2.98333	-20
2.99167	-22
3.00000	-23
3.00833	-21
3.01667	-17
3.02500	-12
3.03333	-9
3.04167	-8
3.05000	-9
3.05833	-13
3.06667	-17
3.07500	-19
3.08333	-20
3.09167	-19
3.10000	-19
3.10833	-20
3.11667	-22
3.12500	-25
3.13333	-27
3.14167	-28
3.15000	-28
3.15833	-25
3.16667	-22
3.17500	-18
3.18333	-14
3.19167	-12
3.20000	-13
3.20833	-14
3.21667	-16
3.22500	-19
3.23333	-20
3.24167	-21
3.25000	-22
3.25833	-21
3.26667	-22
3.27500	-24
3.28333	-28
3.29167	-31
3.30000	-32
3.30833	-33
3.31667	-31
3.32500	-29
3.33333	-27
3.34167	-25
3.35000	-20
3.35833	-14
3.36667	-8
3.37500	-3
3.38333	-1
3.39167	-2
3.40000	-7
3.40833	-14
3.41667	-22
3.42500	-28
3.43333	-30
3.44167	-27
3.45000	-22
3.45833	-15
3.46667	-9
3.47500	-7
3.48333	-7
3.49167	-9
3.50000	-11
3.50833	-14
3.51667	-16
3.52500	-19
3.53333	-21
3.54167	-23
3.55000	-25
3.55833	-26
3.56667	-28
3.57500	-29
3.58333	-30
3.59167	-30
3.60000	-29
3.60833	-27
3.61667	-25
3.62500	-23
3.63333	-20
3.64167	-18
3.65000	-16
3.65833	-16
3.66667	-16
3.67500	-19
3.68333	-21
3.69167	-21
3.70000	-19
3.70833	-15
3.71667	-11
3.72500	-8
3.73333	-7
3.74167	-9
3.75000	-10
3.75833	-11
3.76667	-11
3.77500	-11
3.78333	-13
3.79167	-16
3.80000	-19
3.80833	-22
3.81667	-24
3.82500	-26
3.83333	-26
3.84167	-26
3.85000	-27
3.85833	-28
3.86667	-29
3.87500	-30
3.88333	-31
3.89167	-29
3.90000	-27
3.90833	-24
3.91667	-23
3.92500	-23
3.93333	-23
3.94167	-22
3.95000	-20
3.95833	-16
3.96667	-13
3.97500	-9
3.98333	-6
3.99167	-4
4.00000	-3
4.00833	-4
4.01667	-6
4.02500	-9
4.03333	-13
4.04167	-17
4.05000	-22
4.05833	-26
4.06667	-29
4.07500	-30
4.08333	-29
4.09167	-27
4.10000	-24
4.10833	-20
4.11667	-17
4.12500	-14
4.13333	-13
4.14167	-14
4.15000	-16
4.15833	-17
4.16667	-19
4.17500	-20
4.18333	-21
4.19167	-21
4.20000	-20
4.20833	-20
4.21667	-21
4.22500	-24
4.23333	-28
4.24167	-32
4.25000	-35
4.25833	-36
4.26667	-35
4.27500	-35
4.28333	-34
4.29167	-32
4.30000	-30
4.30833	-29
4.31667	-27
4.32500	-25
4.33333	-21
4.34167	-17
4.35000	-12
4.35833	-8
4.36667	-6
4.37500	-6
4.38333	-8
4.39167	-11
4.40000	-12
4.40833	-13
4.41667	-12
4.42500	-11
4.43333	-10
4.44167	-8
4.45000	-6
4.45833	-4
4.46667	-3
4.47500	-3
4.48333	-5
4.49167	-6
4.50000	-7
4.50833	-8
4.51667	-8
4.52500	-8
4.53333	-11
4.54167	-14
4.55000	-18
4.55833	-20
4.56667	-21
4.57500	-20
4.58333	-17
4.59167	-13
4.60000	-9
4.60833	-6
4.61667	-4
4.62500	-3
4.63333	-4
4.64167	-7
4.65000	-9
4.65833	-12
4.66667	-13
4.67500	-11
4.68333	-6
4.69167	-1
4.70000	3
4.70833	4
4.71667	0
4.72500	-6
4.73333	-14
4.74167	-21
4.75000	-24
4.75833	-24
4.76667	-22
4.77500	-19
4.78333	-16
4.79167	-15
4.80000	-17
4.80833	-18
4.81667	-17
4.82500	-16
4.83333	-15
4.84167	-15
4.85000	-18
4.85833	-22
4.86667	-27
4.87500	-30
4.88333	-31
4.89167	-30
4.90000	-28
4.90833	-24
4.91667	-19
4.92500	-15
4.93333	-14
4.94167	-16
4.95000	-20
4.95833	-23
4.96667	-24
4.97500	-22
4.98333	-19
4.99167	-16
5.00000	-16
5.00833	-19
5.01667	-25
5.02500	-30
5.03333	-33
5.04167	-33
5.05000	-31
5.05833	-27
5.06667	-22
5.07500	-17
5.08333	-12
5.09167	-8
5.10000	-6
5.10833	-7
5.11667	-9
5.12500	-12
5.13333	-13
5.14167	-12
5.15000	-9
5.15833	-5
5.16667	-3
5.17500	-4
5.18333	-7
5.19167	-11
5.20000	-14
5.20833	-16
5.21667	-16
5.22500	-16
5.23333	-17
5.24167	-18
5.25000	-19
5.25833	-19
5.26667	-18
5.27500	-19
5.28333	-21
5.29167	-23
5.30000	-26
5.30833	-26
5.31667	-24
5.32500	-22
5.33333	-19
5.34167	-18
5.35000	-17
5.35833	-17
5.36667	-16
5.37500	-14
5.38333	-13
5.39167	-13
5.40000	-14
5.40833	-17
5.41667	-21
5.42500	-24
5.43333	-26
5.44167	-26
5.45000	-25
5.45833	-22
5.46667	-20
5.47500	-19
5.48333	-20
5.49167	-22
5.50000	-24
5.50833	-27
5.51667	-29
5.52500	-30
5.53333	-29
5.54167	-28
5.55000	-25
5.55833	-22
5.56667	-19
5.57500	-17
5.58333	-15
5.59167	-12
5.60000	-10
5.60833	-9
5.61667	-9
5.62500	-12
5.63333	-16
5.64167	-21
5.65000	-24
5.65833	-26
5.66667	-26
5.67500	-24
5.68333	-21
5.69167	-16
5.70000	-11
5.70833	-7
5.71667	-4
5.72500	-4
5.73333	-7
5.74167	-13
5.75000	-19
5.75833	-24
5.76667	-25
5.77500	-23
5.78333	-18
5.79167	-15
5.80000	-14
5.80833	-15
5.81667	-17
5.82500	-19
5.83333	-20
5.84167	-20
5.85000	-20
5.85833	-19
5.86667	-17
5.87500	-15
5.88333	-13
5.89167	-11
5.90000	-11
5.90833	-11
5.91667	-12
5.92500	-15
5.93333	-17
5.94167	-20
5.95000	-23
5.95833	-25
5.96667	-26
5.97500	-24
5.98333	-20
5.99167	-14
6.00000	-9
6.00833	-5
6.01667	-4
6.02500	-4
6.03333	-6
6.04167	-8
6.05000	-10
6.05833	-11
6.06667	-13
6.07500	-16
6.08333	-19
6.09167	-21
6.10000	-21
6.10833	-19
6.11667	-18
6.12500	-17
6.13333	-17
6.14167	-19
6.15000	-18
6.15833	-16
6.16667	-13
6.17500	-11
6.18333	-11
6.19167	-12
6.20000	-13
6.20833	-14
6.21667	-13
6.22500	-12
6.23333	-11
6.24167	-10
6.25000	-8
6.25833	-5
6.26667	-1
6.27500	0
6.28333	0
6.29167	-3
6.30000	-7
6.30833	-11
6.31667	-14
6.32500	-16
6.33333	-17
6.34167	-18
6.35000	-18
6.35833	-16
6.36667	-12
6.37500	-6
6.38333	-0
6.39167	2
6.40000	1
6.40833	-3
6.41667	-9
6.42500	-13
6.43333	-14
6.44167	-12
6.45000	-11
6.45833	-10
6.46667	-8
6.47500	-6
6.48333	-5
6.49167	-6
6.50000	-8
6.50833	-12
6.51667	-16
6.52500	-19
6.53333	-19
6.54167	-16
6.55000	-13
6.55833	-12
6.56667	-10
6.57500	-7
6.58333	-3
6.59167	0
6.60000	3
6.60833	4
6.61667	4
6.62500	4
6.63333	5
6.64167	6
6.65000	6
6.65833	4
6.66667	2
6.67500	-0
6.68333	-2
6.69167	-3
6.70000	-3
6.70833	-3
6.71667	-5
6.72500	-9
6.73333	-14
6.74167	-18
6.75000	-19
6.75833	-17
6.76667	-13
6.77500	-11
6.78333	-9
6.79167	-11
6.80000	-14
6.80833	-17
6.81667	-20
6.82500	-22
6.83333	-21
6.84167	-20
6.85000	-18
6.85833	-15
6.86667	-12
6.87500	-9
6.88333	-5
6.89167	-2
6.90000	1
6.90833	1
6.91667	-1
6.92500	-5
6.93333	-10
6.94167	-14
6.95000	-17
6.95833	-17
6.96667	-16
6.97500	-13
6.98333	-9
6.99167	-5
7.00000	-1
7.00833	1
7.01667	2
7.02500	2
7.03333	0
7.04167	-2
7.05000	-4
7.05833	-7
7.06667	-11
7.07500	-17
7.08333	-22
7.09167	-26
7.10000	-27
7.10833	-25
7.11667	-20
7.12500	-13
7.13333	-8
7.14167	-4
7.15000	-2
7.15833	-3
7.16667	-5
7.17500	-7
7.18333	-7
7.19167	-7
7.20000	-5
7.20833	-5
7.21667	-8
7.22500	-11
7.23333	-13
7.24167	-14
7.25000	-13
7.25833	-12
7.26667	-12
7.27500	-14
7.28333	-17
7.29167	-18
7.30000	-18
7.30833	-17
7.31667	-17
7.32500	-17
7.33333	-18
7.34167	-20
7.35000	-21
7.35833	-19
7.36667	-16
7.37500	-13
7.38333	-11
7.39167	-12
7.40000	-14
7.40833	-18
7.41667	-21
7.42500	-23
7.43333	-24
7.44167	-24
7.45000	-24
7.45833	-25
7.46667	-24
7.47500	-21
7.48333	-17
7.49167	-13
7.50000	-9
7.50833	-6
7.51667	-4
7.52500	-2
7.53333	1
7.54167	6
7.55000	10
7.55833	12
7.56667	12
7.57500	9
7.58333	4
7.59167	-2
7.60000	-8
7.60833	-12
7.61667	-13
7.62500	-12
7.63333	-10
7.64167	-7
7.65000	-4
7.65833	-2
7.66667	-1
7.67500	1
7.68333	2
7.69167	3
7.70000	3
7.70833	2
7.71667	-0
7.72500	-3
7.73333	-7
7.74167	-10
7.75000	-12
7.75833	-11
7.76667	-9
7.77500	-5
7.78333	-2
7.79167	-0
7.80000	-1
7.80833	-2
7.81667	-3
7.82500	-5
7.83333	-9
7.84167	-14
7.85000	-19
7.85833	-24
7.86667	-26
7.87500	-25
7.88333	-21
7.89167	-18
7.90000	-15
7.90833	-15
7.91667	-17
7.92500	-20
7.93333	-23
7.94167	-26
7.95000	-28
7.95833	-29
7.96667	-30
7.97500	-29
7.98333	-27
7.99167	-25
8.00000	-23
8.00833	-21
8.01667	-20
8.02500	-19
8.03333	-17
8.04167	-14
8.05000	-10
8.05833	-7
8.06667	-4
8.07500	-4
8.08333	-6
8.09167	-8
8.10000	-9
8.10833	-9
8.11667	-6
8.12500	-4
8.13333	-2
8.14167	-1
8.15000	-2
8.15833	-5
8.16667	-7
8.17500	-9
8.18333	-10
8.19167	-10
8.20000	-11
8.20833	-12
8.21667	-15
8.22500	-17
8.23333	-17
8.24167	-16
8.25000	-14
8.25833	-12
8.26667	-10
8.27500	-10
8.28333	-11
8.29167	-13
8.30000	-14
8.30833	-13
8.31667	-10
8.32500	-7
8.33333	-5
8.34167	-5
8.35000	-7
8.35833	-12
8.36667	-16
8.37500	-19
8.38333	-21
8.39167	-21
8.40000	-22
8.40833	-22
8.41667	-23
8.42500	-24
8.43333	-24
8.44167	-23
8.45000	-22
8.45833	-19
8.46667	-16
8.47500	-14
8.48333	-13
8.49167	-14
8.50000	-15
8.50833	-16
8.51667	-13
8.52500	-9
8.53333	-3
8.54167	2
8.55000	3
8.55833	-0
8.56667	-6
8.57500	-13
8.58333	-18
8.59167	-21
8.60000	-21
8.60833	-19
8.61667	-17
8.62500	-14
8.63333	-12
8.64167	-11
8.65000	-12
8.65833	-15
8.66667	-17
8.67500	-18
8.68333	-17
8.69167	-13
8.70000	-9
8.70833	-5
8.71667	-2
8.72500	-3
8.73333	-6
8.74167	-12
8.75000	-17
8.75833	-22
8.76667	-24
8.77500	-24
8.78333	-23
8.79167	-20
8.80000	-17
8.80833	-14
8.81667	-11
8.82500	-9
8.83333	-11
8.84167	-15
8.85000	-19
8.85833	-22
8.86667	-22
8.87500	-20
8.88333	-17
8.89167	-14
8.90000	-12
8.90833	-11
8.91667	-10
8.92500	-10
8.93333	-11
8.94167	-13
8.95000	-14
8.95833	-16
8.96667	-18
8.97500	-19
8.98333	-21
8.99167	-23
9.00000	-25
9.00833	-25
9.01667	-25
9.02500	-23
9.03333	-21
9.04167	-19
9.05000	-18
9.05833	-16
9.06667	-16
9.07500	-16
9.08333	-17
9.09167	-18
9.10000	-18
9.10833	-17
9.11667	-14
9.12500	-12
9.13333	-11
9.14167	-11
9.15000	-12
9.15833	-13
9.16667	-14
9.17500	-15
9.18333	-16
9.19167	-17
9.20000	-17
9.20833	-17
9.21667	-16
9.22500	-14
9.23333	-13
9.24167	-12
9.25000	-12
9.25833	-12
9.26667	-12
9.27500	-12
9.28333	-13
9.29167	-15
9.30000	-17
9.30833	-20
9.31667	-22
9.32500	-23
9.33333	-23
9.34167	-20
9.35000	-17
9.35833	-13
9.36667	-10
9.37500	-7
9.38333	-6
9.39167	-5
9.40000	-7
9.40833	-10
9.41667	-13
9.42500	-16
9.43333	-19
9.44167	-20
9.45000	-21
9.45833	-18
9.46667	-16
9.47500	-14
9.48333	-12
9.49167	-12
9.50000	-11
9.50833	-10
9.51667	-7
9.52500	-4
9.53333	-1
9.54167	0
9.55000	1
9.55833	-0
9.56667	-3
9.57500	-7
9.58333	-11
9.59167	-14
9.60000	-16
9.60833	-18
9.61667	-20
9.62500	-21
9.63333	-21
9.64167	-20
9.65000	-18
9.65833	-14
9.66667	-10
9.67500	-6
9.68333	-3
9.69167	-0
9.70000	0
9.70833	-1
9.71667	-4
9.72500	-7
9.73333	-10
9.74167	-11
9.75000	-12
9.75833	-14
9.76667	-17
9.77500	-19
9.78333	-20
9.79167	-17
9.80000	-13
9.80833	-10
9.81667	-8
9.82500	-10
9.83333	-13
9.84167	-16
9.85000	-19
9.85833	-21
9.86667	-21
9.87500	-19
9.88333	-15
9.89167	-12
9.90000	-10
9.90833	-8
9.91667	-8
9.92500	-8
9.93333	-7
9.94167	-6
9.95000	-5
9.95833	-6
9.96667	-7
9.97500	-9
9.98333	-12
9.99167	-15
10.00000	-20
10.00833	-22
10.01667	-22
10.02500	-20
10.03333	-17
10.04167	-15
10.05000	-13
10.05833	-11
10.06667	-10
10.07500	-9
10.08333	-8
10.09167	-8
10.10000	-7
10.10833	-4
10.11667	4
10.12500	11
10.13333	14
10.14167	15
10.15000	12
10.15833	9
10.16667	6
10.17500	6
10.18333	6
10.19167	5
10.20000	3
10.20833	-1
10.21667	-5
10.22500	-9
10.23333	-12
10.24167	-14
10.25000	-15
10.25833	-14
10.26667	-14
10.27500	-14
10.28333	-15
10.29167	-16
10.30000	-16
10.30833	-14
10.31667	-12
10.32500	-11
10.33333	-10
10.34167	-12
10.35000	-13
10.35833	-14
10.36667	-13
10.37500	-11
10.38333	-10
10.39167	-9
10.40000	-9
10.40833	-10
10.41667	-10
10.42500	-9
10.43333	-6
10.44167	-3
10.45000	0
10.45833	3
10.46667	5
10.47500	4
10.48333	2
10.49167	-1
10.50000	-2
10.50833	-2
10.51667	-3
10.52500	-5
10.53333	-8
10.54167	-11
10.55000	-13
10.55833	-14
10.56667	-12
10.57500	-11
10.58333	-10
10.59167	-9
10.60000	-9
10.60833	-8
10.61667	-9
10.62500	-11
10.63333	-14
10.64167	-17
10.65000	-19
10.65833	-17
10.66667	-13
10.67500	-8
10.68333	-2
10.69167	1
10.70000	-1
10.70833	-4
10.71667	-7
10.72500	-10
10.73333	-10
10.74167	-10
10.75000	-8
10.75833	-8
10.76667	-8
10.77500	-8
10.78333	-7
10.79167	-5
10.80000	-4
10.80833	-3
10.81667	-1
10.82500	0
10.83333	-1
10.84167	-5
10.85000	-9
10.85833	-12
10.86667	-13
10.87500	-12
10.88333	-10
10.89167	-9
10.90000	-9
10.90833	-9
10.91667	-9
10.92500	-9
10.93333	-8
10.94167	-8
10.95000	-8
10.95833	-10
10.96667	-14
10.97500	-18
10.98333	-24
10.99167	-27
11.00000	-28
11.00833	-28
11.01667	-25
11.02500	-21
11.03333	-18
11.04167	-15
11.05000	-14
11.05833	-14
11.06667	-15
11.07500	-17
11.08333	-17
11.09167	-17
11.10000	-14
11.10833	-9
11.11667	-3
11.12500	3
11.13333	7
11.14167	8
11.15000	8
11.15833	6
11.16667	4
11.17500	2
11.18333	-0
11.19167	-4
11.20000	-7
11.20833	-10
11.21667	-12
11.22500	-13
11.23333	-12
11.24167	-10
11.25000	-8
11.25833	-8
11.26667	-9
11.27500	-12
11.28333	-17
11.29167	-21
11.30000	-22
11.30833	-21
11.31667	-19
11.32500	-17
11.33333	-18
11.34167	-21
11.35000	-23
11.35833	-25
11.36667	-26
11.37500	-24
11.38333	-21
11.39167	-18
11.40000	-15
11.40833	-12
11.41667	-9
11.42500	-7
11.43333	-7
11.44167	-9
11.45000	-11
11.45833	-12
11.46667	-14
11.47500	-16
11.48333	-17
11.49167	-17
11.50000	-16
11.50833	-15
11.51667	-12
11.52500	-8
11.53333	-5
11.54167	-2
11.55000	-0
11.55833	1
11.56667	2
11.57500	4
11.58333	5
11.59167	6
11.60000	4
11.60833	1
11.61667	-3
11.62500	-6
11.63333	-8
11.64167	-9
11.65000	-10
11.65833	-12
11.66667	-13
11.67500	-15
11.68333	-15
11.69167	-14
11.70000	-12
11.70833	-9
11.71667	-7
11.72500	-6
11.73333	-7
11.74167	-9
11.75000	-9
11.75833	-5
11.76667	-1
11.77500	3
11.78333	7
11.79167	8
11.80000	8
11.80833	8
11.81667	8
11.82500	7
11.83333	4
11.84167	0
11.85000	-2
11.85833	-2
11.86667	-1
11.87500	-0
11.88333	-0
11.89167	-2
11.90000	-6
11.90833	-8
11.91667	-8
11.92500	-8
11.93333	-8
11.94167	-10
11.95000	-12
11.95833	-11
11.96667	-9
11.97500	-4
11.98333	1
11.99167	3
12.00000	2
12.00833	-1
12.01667	-6
12.02500	-9
12.03333	-9
12.04167	-8
12.05000	-6
12.05833	-5
12.06667	-5
12.07500	-6
12.08333	-7
12.09167	-6
12.10000	-3
12.10833	-1
12.11667	-2
12.12500	-3
12.13333	-4
12.14167	-5
12.15000	-4
12.15833	-1
12.16667	4
12.17500	8
12.18333	10
12.19167	9
12.20000	5
12.20833	-2
12.21667	-9
12.22500	-15
12.23333	-15
12.24167	-12
12.25000	-7
12.25833	-1
12.26667	1
12.27500	-0
12.28333	-5
12.29167	-9
12.30000	-12
12.30833	-13
12.31667	-12
12.32500	-9
12.33333	-7
12.34167	-6
12.35000	-5
12.35833	-5
12.36667	-4
12.37500	-4
12.38333	-4
12.39167	-5
12.40000	-7
12.40833	-9
12.41667	-10
12.42500	-9
12.43333	-7
12.44167	-4
12.45000	-3
12.45833	-4
12.46667	-7
12.47500	-12
12.48333	-18
12.49167	-21
12.50000	-23
12.50833	-22
12.51667	-19
12.52500	-17
12.53333	-15
12.54167	-14
12.55000	-13
12.55833	-13
12.56667	-13
12.57500	-12
12.58333	-10
12.59167	-4
12.60000	3
12.60833	9
12.61667	14
12.62500	15
12.63333	12
12.64167	6
12.65000	-2
12.65833	-9
12.66667	-16
12.67500	-21
12.68333	-24
12.69167	-24
12.70000	-21
12.70833	-19
12.71667	-18
12.72500	-18
12.73333	-17
12.74167	-14
12.75000	-9
12.75833	-4
12.76667	-0
12.77500	-1
12.78333	-4
12.79167	-7
12.80000	-8
12.80833	-9
12.81667	-9
12.82500	-10
12.83333	-13
12.84167	-16
12.85000	-18
12.85833	-20
12.86667	-19
12.87500	-16
12.88333	-11
12.89167	-6
12.90000	-2
12.90833	-1
12.91667	-2
12.92500	-5
12.93333	-10
12.94167	-15
12.95000	-19
12.95833	-21
12.96667	-20
12.97500	-17
12.98333	-13
12.99167	-10
13.00000	-9
13.00833	-8
13.01667	-7
13.02500	-7
13.03333	-8
13.04167	-10
13.05000	-12
13.05833	-11
13.06667	-9
13.07500	-7
13.08333	-5
13.09167	-5
13.10000	-8
13.10833	-12
13.11667	-13
13.12500	-12
13.13333	-9
13.14167	-6
13.15000	-4
13.15833	-2
13.16667	-1
13.17500	1
13.18333	1
13.19167	-1
13.20000	-5
13.20833	-10
13.21667	-14
13.22500	-17
13.23333	-14
13.24167	-8
13.25000	-2
13.25833	2
13.26667	4
13.27500	4
13.28333	2
13.29167	1
13.30000	1
13.30833	2
13.31667	3
13.32500	5
13.33333	8
13.34167	10
13.35000	10
13.35833	8
13.36667	5
13.37500	2
13.38333	0
13.39167	-1
13.40000	-1
13.40833	-1
13.41667	-3
13.42500	-5
13.43333	-5
13.44167	-4
13.45000	-3
13.45833	-2
13.46667	-2
13.47500	-3
13.48333	-3
13.49167	-3
13.50000	-2
13.50833	-3
13.51667	-4
13.52500	-6
13.53333	-8
13.54167	-10
13.55000	-11
13.55833	-9
13.56667	-4
13.57500	3
13.58333	8
13.59167	9
13.60000	7
13.60833	4
13.61667	3
13.62500	2
13.63333	1
13.64167	1
13.65000	-1
13.65833	-4
13.66667	-7
13.67500	-8
13.68333	-8
13.69167	-7
13.70000	-7
13.70833	-6
13.71667	-5
13.72500	-5
13.73333	-3
13.74167	-2
13.75000	-1
13.75833	-0
13.76667	-1
13.77500	-1
13.78333	1
13.79167	4
13.80000	9
13.80833	12
13.81667	13
13.82500	13
13.83333	11
13.84167	9
13.85000	7
13.85833	5
13.86667	4
13.87500	3
13.88333	2
13.89167	-0
13.90000	-3
13.90833	-5
13.91667	-6
13.92500	-8
13.93333	-9
13.94167	-10
13.95000	-9
13.95833	-7
13.96667	-4
13.97500	-0
13.98333	4
13.99167	6
14.00000	8
14.00833	10
14.01667	13
14.02500	15
14.03333	17
14.04167	18
14.05000	18
14.05833	17
14.06667	18
14.07500	21
14.08333	26
14.09167	31
14.10000	35
14.10833	37
14.11667	38
14.12500	38
14.13333	36
14.14167	33
14.15000	30
14.15833	28
14.16667	26
14.17500	26
14.18333	28
14.19167	32
14.20000	35
14.20833	38
14.21667	39
14.22500	39
14.23333	41
14.24167	43
14.25000	45
14.25833	47
14.26667	47
14.27500	45
14.28333	43
14.29167	42
14.30000	43
14.30833	44
14.31667	46
14.32500	47
14.33333	47
14.34167	47
14.35000	46
14.35833	45
14.36667	42
14.37500	38
14.38333	34
14.39167	32
14.40000	30
14.40833	31
14.41667	34
14.42500	37
14.43333	39
14.44167	39
14.45000	39
14.45833	39
14.46667	39
14.47500	38
14.48333	38
14.49167	37
14.50000	37
14.50833	36
14.51667	34
14.52500	31
14.53333	28
14.54167	26
14.55000	26
14.55833	26
14.56667	27
14.57500	28
14.58333	30
14.59167	32
14.60000	34
14.60833	36
14.61667	35
14.62500	34
14.63333	33
14.64167	33
14.65000	32
14.65833	31
14.66667	29
14.67500	27
14.68333	25
14.69167	26
14.70000	27
14.70833	30
14.71667	33
14.72500	35
14.73333	36
14.74167	37
14.75000	36
14.75833	36
14.76667	37
14.77500	37
14.78333	38
14.79167	38
14.80000	39
14.80833	39
14.81667	38
14.82500	35
14.83333	32
14.84167	29
14.85000	28
14.85833	30
14.86667	33
14.87500	36
14.88333	37
14.89167	36
14.90000	31
14.90833	26
14.91667	20
14.92500	16
14.93333	13
14.94167	12
14.95000	10
14.95833	6
14.96667	4
14.97500	3
14.98333	5
14.99167	9
15.00000	14
15.00833	18
15.01667	20
15.02500	20
15.03333	18
15.04167	15
15.05000	11
15.05833	7
15.06667	5
15.07500	4
15.08333	5
15.09167	6
15.10000	8
15.10833	9
15.11667	11
15.12500	12
15.13333	12
15.14167	10
15.15000	8
15.15833	7
15.16667	5
15.17500	5
15.18333	6
15.19167	6
15.20000	6
15.20833	6
15.21667	6
15.22500	7
15.23333	9
15.24167	10
15.25000	11
15.25833	11
15.26667	10
15.27500	10
15.28333	11
15.29167	11
15.30000	10
15.30833	8
15.31667	6
15.32500	3
15.33333	2
15.34167	2
15.35000	2
15.35833	3
15.36667	5
15.37500	5
15.38333	5
15.39167	4
15.40000	2
15.40833	2
15.41667	3
15.42500	6
15.43333	9
15.44167	11
15.45000	13
15.45833	14
15.46667	13
15.47500	13
15.48333	12
15.49167	12
15.50000	12
15.50833	13
15.51667	13
15.52500	14
15.53333	15
15.54167	15
15.55000	15
15.55833	15
15.56667	14
15.57500	13
15.58333	12
15.59167	12
15.60000	13
15.60833	14
15.61667	15
15.62500	13
15.63333	10
15.64167	6
15.65000	3
15.65833	-0
15.66667	-4
15.67500	-7
15.68333	-9
15.69167	-8
15.70000	-5
15.70833	-1
15.71667	2
15.72500	4
15.73333	5
15.74167	5
15.75000	7
15.75833	11
15.76667	14
15.77500	15
15.78333	14
15.79167	10
15.80000	5
15.80833	1
15.81667	-0
15.82500	0
15.83333	1
15.84167	3
15.85000	4
15.85833	5
15.86667	6
15.87500	8
15.88333	10
15.89167	11
15.90000	13
15.90833	13
15.91667	12
15.92500	9
15.93333	6
15.94167	4
15.95000	4
15.95833	5
15.96667	6
15.97500	5
15.98333	3
15.99167	1
16.00000	-1
16.00833	-2
16.01667	-3
16.02500	-5
16.03333	-7
16.04167	-8
16.05000	-7
16.05833	-4
16.06667	1
16.07500	5
16.08333	8
16.09167	9
16.10000	9
16.10833	8
16.11667	9
16.12500	10
16.13333	9
16.14167	7
16.15000	4
16.15833	2
16.16667	-0
16.17500	-0
16.18333	1
16.19167	1
16.20000	-0
16.20833	-3
16.21667	-5
16.22500	-7
16.23333	-6
16.24167	-4
16.25000	-2
16.25833	-2
16.26667	-3
16.27500	-5
16.28333	-7
16.29167	-7
16.30000	-6
16.30833	-3
16.31667	1
16.32500	5
16.33333	9
16.34167	15
16.35000	20
16.35833	26
16.36667	29
16.37500	29
16.38333	26
16.39167	21
16.40000	13
16.40833	6
16.41667	-1
16.42500	-5
16.43333	-7
16.44167	-6
16.45000	-5
16.45833	-3
16.46667	-0
16.47500	4
16.48333	7
16.49167	10
16.50000	10
16.50833	9
16.51667	7
16.52500	6
16.53333	7
16.54167	9
16.55000	9
16.55833	6
16.56667	3
16.57500	0
16.58333	0
16.59167	2
16.60000	5
16.60833	7
16.61667	7
16.62500	6
16.63333	5
16.64167	4
16.65000	2
16.65833	-0
16.66667	-3
16.67500	-5
16.68333	-6
16.69167	-5
16.70000	-4
16.70833	-2
16.71667	-1
16.72500	0
16.73333	1
16.74167	2
16.75000	3
16.75833	4
16.76667	4
16.77500	4
16.78333	2
16.79167	2
16.80000	3
16.80833	4
16.81667	6
16.82500	7
16.83333	7
16.84167	7
16.85000	5
16.85833	3
16.86667	-1
16.87500	-6
16.88333	-11
16.89167	-14
16.90000	-15
16.90833	-14
16.91667	-10
16.92500	-4
16.93333	4
16.94167	12
16.95000	17
16.95833	20
16.96667	18
16.97500	12
16.98333	6
16.99167	-0
17.00000	-5
17.00833	-10
17.01667	-15
17.02500	-19
17.03333	-22
17.04167	-25
17.05000	-25
17.05833	-22
17.06667	-17
17.07500	-13
17.08333	-10
17.09167	-9
17.10000	-10
17.10833	-12
17.11667	-14
17.12500	-15
17.13333	-13
17.14167	-8
17.15000	-1
17.15833	8
17.16667	14
17.17500	18
17.18333	18
17.19167	15
17.20000	11
17.20833	7
17.21667	5
17.22500	4
17.23333	2
17.24167	-1
17.25000	-5
17.25833	-12
17.26667	-16
17.27500	-17
17.28333	-15
17.29167	-12
17.30000	-10
17.30833	-10
17.31667	-14
17.32500	-18
17.33333	-23
17.34167	-27
17.35000	-29
17.35833	-28
17.36667	-26
17.37500	-20
17.38333	-14
17.39167	-9
17.40000	-6
17.40833	-4
17.41667	-4
17.42500	-6
17.43333	-7
17.44167	-8
17.45000	-8
17.45833	-6
17.46667	-4
17.47500	-0
17.48333	3
17.49167	6
17.50000	8
17.50833	9
17.51667	7
17.52500	3
17.53333	-1
17.54167	-4
17.55000	-5
17.55833	-4
17.56667	-0
17.57500	3
17.58333	6
17.59167	7
17.60000	5
17.60833	3
17.61667	2
17.62500	0
17.63333	0
17.64167	2
17.65000	4
17.65833	6
17.66667	8
17.67500	9
17.68333	9
17.69167	7
17.70000	4
17.70833	1
17.71667	-2
17.72500	-4
17.73333	-7
17.74167	-9
17.75000	-10
17.75833	-11
17.76667	-11
17.77500	-12
17.78333	-12
17.79167	-12
17.80000	-12
17.80833	-12
17.81667	-10
17.82500	-7
17.83333	-3
17.84167	3
17.85000	7
17.85833	10
17.86667	11
17.87500	10
17.88333	9
17.89167	6
17.90000	3
17.90833	-0
17.91667	-3
17.92500	-5
17.93333	-6
17.94167	-5
17.95000	-5
17.95833	-8
17.96667	-11
17.97500	-13
17.98333	-14
17.99167	-12
18.00000	-8
18.00833	-4
18.01667	-3
18.02500	-3
18.03333	-3
18.04167	-4
18.05000	-3
18.05833	-2
18.06667	-0
18.07500	1
18.08333	2
18.09167	4
18.10000	8
18.10833	11
18.11667	13
18.12500	15
18.13333	15
18.14167	16
18.15000	16
18.15833	15
18.16667	12
18.17500	10
18.18333	8
18.19167	7
18.20000	6
18.20833	4
18.21667	3
18.22500	1
18.23333	0
18.24167	-0
18.25000	-0
18.25833	1
18.26667	2
18.27500	2
18.28333	1
18.29167	-1
18.30000	-2
18.30833	-2
18.31667	1
18.32500	6
18.33333	9
18.34167	10
18.35000	9
18.35833	9
18.36667	10
18.37500	12
18.38333	15
18.39167	16
18.40000	15
18.40833	14
18.41667	13
18.42500	13
18.43333	14
18.44167	16
18.45000	17
18.45833	16
18.46667	14
18.47500	13
18.48333	14
18.49167	14
18.50000	15
18.50833	15
18.51667	15
18.52500	14
18.53333	14
18.54167	15
18.55000	15
18.55833	14
18.56667	12
18.57500	11
18.58333	11
18.59167	13
18.60000	14
18.60833	16
18.61667	16
18.62500	15
18.63333	14
18.64167	15
18.65000	16
18.65833	19
18.66667	20
18.67500	21
18.68333	19
18.69167	17
18.70000	15
18.70833	13
18.71667	13
18.72500	14
18.73333	16
18.74167	17
18.75000	18
18.75833	18
18.76667	18
18.77500	18
18.78333	19
18.79167	20
18.80000	21
18.80833	22
18.81667	21
18.82500	20
18.83333	19
18.84167	19
18.85000	20
18.85833	22
18.86667	23
18.87500	25
18.88333	26
18.89167	28
18.90000	30
18.90833	32
18.91667	33
18.92500	32
18.93333	31
18.94167	29
18.95000	26
18.95833	24
18.96667	22
18.97500	21
18.98333	22
18.99167	24
19.00000	27
19.00833	29
19.01667	31
19.02500	31
19.03333	29
19.04167	27
19.05000	27
19.05833	29
19.06667	30
19.07500	31
19.08333	30
19.09167	25
19.10000	19
19.10833	14
19.11667	12
19.12500	11
19.13333	14
19.14167	19
19.15000	24
19.15833	28
19.16667	31
19.17500	31
19.18333	30
19.19167	29
19.20000	29
19.20833	30
19.21667	31
19.22500	33
19.23333	34
19.24167	34
19.25000	32
19.25833	30
19.26667	28
19.27500	26
19.28333	25
19.29167	25
19.30000	25
19.30833	26
19.31667	28
19.32500	33
19.33333	39
19.34167	46
19.35000	51
19.35833	54
19.36667	53
19.37500	49
19.38333	43
19.39167	39
19.40000	36
19.40833	35
19.41667	35
19.42500	35
19.43333	35
19.44167	36
19.45000	37
19.45833	40
19.46667	42
19.47500	44
19.48333	45
19.49167	46
19.50000	48
19.50833	51
19.51667	54
19.52500	57
19.53333	58
19.54167	58
19.55000	58
19.55833	58
19.56667	59
19.57500	59
19.58333	59
19.59167	59
19.60000	60
19.60833	61
19.61667	62
19.62500	62
19.63333	61
19.64167	61
19.65000	62
19.65833	64
19.66667	66
19.67500	67
19.68333	68
19.69167	69
19.70000	70
19.70833	72
19.71667	75
19.72500	78
19.73333	79
19.74167	78
19.75000	76
19.75833	74
19.76667	74
19.77500	77
19.78333	82
19.79167	86
19.80000	90
19.80833	91
19.81667	90
19.82500	87
19.83333	84
19.84167	83
19.85000	83
19.85833	87
19.86667	92
19.87500	99
19.88333	104
19.89167	108
19.90000	109
19.90833	109
19.91667	111
19.92500	115
19.93333	120
19.94167	126
19.95000	131
19.95833	135
19.96667	138
19.97500	141
19.98333	144
19.99167	148
20.00000	152
20.00833	157
20.01667	162
20.02500	166
20.03333	169
20.04167	172
20.05000	174
20.05833	176
20.06667	176
20.07500	175
20.08333	172
20.09167	172
20.10000	175
20.10833	181
20.11667	189
20.12500	196
20.13333	203
20.14167	209
20.15000	216
20.15833	223
20.16667	230
20.17500	238
20.18333	245
20.19167	250
20.20000	254
20.20833	256
20.21667	260
20.22500	264
20.23333	271
20.24167	280
20.25000	289
20.25833	299
20.26667	307
20.27500	313
20.28333	319
20.29167	325
20.30000	332
20.30833	339
20.31667	346
20.32500	354
20.33333	363
20.34167	373
20.35000	384
20.35833	397
20.36667	409
20.37500	419
20.38333	427
20.39167	434
20.40000	441
20.40833	448
20.41667	456
20.42500	466
20.43333	479
20.44167	493
20.45000	507
20.45833	521
20.46667	534
20.47500	546
20.48333	558
20.49167	571
20.50000	585
20.50833	600
20.51667	616
20.52500	632
20.53333	646
20.54167	661
20.55000	675
20.55833	691
20.56667	707
20.57500	724
20.58333	742
20.59167	760
20.60000	780
20.60833	801
20.61667	825
20.62500	848
20.63333	869
20.64167	888
20.65000	903
20.65833	917
20.66667	931
20.67500	946
20.68333	964
20.69167	987
20.70000	1013
20.70833	1042
20.71667	1073
20.72500	1103
20.73333	1132
20.74167	1158
20.75000	1183
20.75833	1206
20.76667	1230
20.77500	1256
20.78333	1284
20.79167	1315
20.80000	1348
20.80833	1380
20.81667	1414
20.82500	1446
20.83333	1478
20.84167	1510
20.85000	1542
20.85833	1576
20.86667	1612
20.87500	1650
20.88333	1689
20.89167	1728
20.90000	1768
20.90833	1807
20.91667	1847
20.92500	1887
20.93333	1928
20.94167	1969
20.95000	2009
20.95833	2050
20.96667	2091
20.97500	2134
20.98333	2178
20.99167	2225
21.00000	2274
21.00833	2322
21.01667	2371
21.02500	2418
21.03333	2466
21.04167	2516
21.05000	2566
21.05833	2619
21.06667	2671
21.07500	2723
21.08333	2775
21.09167	2826
21.10000	2877
21.10833	2927
21.11667	2978
21.12500	3029
21.13333	3082
21.14167	3139
21.15000	3198
21.15833	3260
21.16667	3323
21.17500	3387
21.18333	3450
21.19167	3510
21.20000	3568
21.20833	3627
21.21667	3689
21.22500	3753
21.23333	3819
21.24167	3888
21.25000	3956
21.25833	4024
21.26667	4091
21.27500	4160
21.28333	4228
21.29167	4295
21.30000	4362
21.30833	4428
21.31667	4498
21.32500	4568
21.33333	4642
21.34167	4717
21.35000	4789
21.35833	4862
21.36667	4932
21.37500	5003
21.38333	5074
21.39167	5147
21.40000	5223
21.40833	5299
21.41667	5378
21.42500	5454
21.43333	5528
21.44167	5600
21.45000	5669
21.45833	5738
21.46667	5807
21.47500	5877
21.48333	5947
21.49167	6015
21.50000	6082
21.50833	6148
21.51667	6216
21.52500	6281
21.53333	6346
21.54167	6410
21.55000	6472
21.55833	6536
21.56667	6597
21.57500	6659
21.58333	6719
21.59167	6777
21.60000	6832
21.60833	6883
21.61667	6933
21.62500	6979
21.63333	7023
21.64167	7065
21.65000	7104
21.65833	7142
21.66667	7178
21.67500	7215
21.68333	7249
21.69167	7280
21.70000	7308
21.70833	7332
21.71667	7352
21.72500	7369
21.73333	7384
21.74167	7397
21.75000	7407
21.75833	7415
21.76667	7423
21.77500	7429
21.78333	7434
21.79167	7436
21.80000	7433
21.80833	7426
21.81667	7412
21.82500	7395
21.83333	7375
21.84167	7353
21.85000	7332
21.85833	7310
21.86667	7288
21.87500	7262
21.88333	7234
21.89167	7202
21.90000	7165
21.90833	7125
21.91667	7081
21.92500	7035
21.93333	6987
21.94167	6938
21.95000	6890
21.95833	6841
21.96667	6792
21.97500	6740
21.98333	6685
21.99167	6626
22.00000	6564
22.00833	6502
22.01667	6440
22.02500	6379
22.03333	6318
22.04167	6256
22.05000	6194
22.05833	6128
22.06667	6065
22.07500	6000
22.08333	5937
22.09167	5872
22.10000	5805
22.10833	5738
22.11667	5667
22.12500	5598
22.13333	5530
22.14167	5466
22.15000	5405
22.15833	5345
22.16667	5287
22.17500	5227
22.18333	5167
22.19167	5104
22.20000	5039
22.20833	4975
22.21667	4910
22.22500	4847
22.23333	4785
22.24167	4725
22.25000	4667
22.25833	4610
22.26667	4556
22.27500	4504
22.28333	4454
22.29167	4407
22.30000	4362
22.30833	4319
22.31667	4273
22.32500	4228
22.33333	4182
22.34167	4137
22.35000	4095
22.35833	4054
22.36667	4015
22.37500	3975
22.38333	3933
22.39167	3892
22.40000	3850
22.40833	3813
22.41667	3778
22.42500	3746
22.43333	3715
22.44167	3684
22.45000	3654
22.45833	3623
22.46667	3594
22.47500	3566
22.48333	3540
22.49167	3516
22.50000	3493
22.50833	3472
22.51667	3451
22.52500	3432
22.53333	3413
22.54167	3395
22.55000	3378
22.55833	3360
22.56667	3343
22.57500	3327
22.58333	3310
22.59167	3294
22.60000	3276
22.60833	3259
22.61667	3242
22.62500	3226
22.63333	3213
22.64167	3202
22.65000	3191
22.65833	3180
22.66667	3168
22.67500	3154
22.68333	3142
22.69167	3132
22.70000	3124
22.70833	3118
22.71667	3113
22.72500	3108
22.73333	3102
22.74167	3095
22.75000	3090
22.75833	3087
22.76667	3085
22.77500	3083
22.78333	3081
22.79167	3078
22.80000	3072
22.80833	3065
22.81667	3056
22.82500	3047
22.83333	3038
22.84167	3031
22.85000	3029
22.85833	3030
22.86667	3032
22.87500	3033
22.88333	3034
22.89167	3033
22.90000	3033
22.90833	3033
22.91667	3034
22.92500	3035
22.93333	3034
22.94167	3031
22.95000	3026
22.95833	3022
22.96667	3019
22.97500	3018
22.98333	3017
22.99167	3015
23.00000	3012
23.00833	3008
23.01667	3005
23.02500	3003
23.03333	3002
23.04167	3002
23.05000	3003
23.05833	3005
23.06667	3007
23.07500	3009
23.08333	3012
23.09167	3016
23.10000	3019
23.10833	3021
23.11667	3020
23.12500	3018
23.13333	3015
23.14167	3012
23.15000	3011
23.15833	3013
23.16667	3016
23.17500	3018
23.18333	3021
23.19167	3020
23.20000	3017
23.20833	3013
23.21667	3009
23.22500	3006
23.23333	3004
23.24167	3005
23.25000	3007
23.25833	3010
23.26667	3012
23.27500	3014
23.28333	3017
23.29167	3020
23.30000	3025
23.30833	3030
23.31667	3033
23.32500	3037
23.33333	3039
23.34167	3041
23.35000	3043
23.35833	3045
23.36667	3047
23.37500	3047
23.38333	3046
23.39167	3046
23.40000	3048
23.40833	3051
23.41667	3054
23.42500	3057
23.43333	3060
23.44167	3062
23.45000	3064
23.45833	3065
23.46667	3065
23.47500	3066
23.48333	3070
23.49167	3074
23.50000	3080
23.50833	3085
23.51667	3089
23.52500	3092
23.53333	3094
23.54167	3094
23.55000	3095
23.55833	3096
23.56667	3098
23.57500	3100
23.58333	3102
23.59167	3102
23.60000	3101
23.60833	3099
23.61667	3098
23.62500	3099
23.63333	3102
23.64167	3107
23.65000	3111
23.65833	3115
23.66667	3119
23.67500	3122
23.68333	3124
23.69167	3127
23.70000	3128
23.70833	3128
23.71667	3126
23.72500	3121
23.73333	3116
23.74167	3112
23.75000	3109
23.75833	3109
23.76667	3111
23.77500	3113
23.78333	3114
23.79167	3112
23.80000	3106
23.80833	3099
23.81667	3091
23.82500	3085
23.83333	3080
23.84167	3076
23.85000	3072
23.85833	3069
23.86667	3065
23.87500	3062
23.88333	3059
23.89167	3056
23.90000	3053
23.90833	3050
23.91667	3047
23.92500	3042
23.93333	3036
23.94167	3029
23.95000	3023
23.95833	3018
23.96667	3013
23.97500	3009
23.98333	3004
23.99167	2996
24.00000	2985
24.00833	2972
24.01667	2960
24.02500	2950
24.03333	2942
24.04167	2936
24.05000	2927
24.05833	2918
24.06667	2909
24.07500	2899
24.08333	2890
24.09167	2882
24.10000	2873
24.10833	2862
24.11667	2849
24.12500	2836
24.13333	2825
24.14167	2815
24.15000	2806
24.15833	2797
24.16667	2787
24.17500	2776
24.18333	2766
24.19167	2755
24.20000	2745
24.20833	2735
24.21667	2724
24.22500	2713
24.23333	2704
24.24167	2696
24.25000	2688
24.25833	2681
24.26667	2672
24.27500	2660
24.28333	2646
24.29167	2633
24.30000	2619
24.30833	2609
24.31667	2601
24.32500	2594
24.33333	2588
24.34167	2581
24.35000	2573
24.35833	2564
24.36667	2553
24.37500	2543
24.38333	2533
24.39167	2524
24.40000	2517
24.40833	2511
24.41667	2505
24.42500	2499
24.43333	2492
24.44167	2484
24.45000	2476
24.45833	2467
24.46667	2457
24.47500	2447
24.48333	2434
24.49167	2421
24.50000	2408
24.50833	2396
24.51667	2385
24.52500	2375
24.53333	2364
24.54167	2352
24.55000	2341
24.55833	2330
24.56667	2319
24.57500	2308
24.58333	2297
24.59167	2286
24.60000	2275
24.60833	2266
24.61667	2257
24.62500	2248
24.63333	2239
24.64167	2231
24.65000	2221
24.65833	2211
24.66667	2202
24.67500	2193
24.68333	2185
24.69167	2177
24.70000	2167
24.70833	2155
24.71667	2141
24.72500	2126
24.73333	2111
24.74167	2095
24.75000	2081
24.75833	2068
24.76667	2056
24.77500	2045
24.78333	2035
24.79167	2024
24.80000	2013
24.80833	2001
24.81667	1987
24.82500	1972
24.83333	1956
24.84167	1941
24.85000	1928
24.85833	1917
24.86667	1906
24.87500	1896
24.88333	1885
24.89167	1871
24.90000	1857
24.90833	1841
24.91667	1826
24.92500	1812
24.93333	1799
24.94167	1787
24.95000	1775
24.95833	1762
24.96667	1750
24.97500	1739
24.98333	1729
24.99167	1719
25.00000	1709
25.00833	1698
25.01667	1684
25.02500	1670
25.03333	1657
25.04167	1645
25.05000	1634
25.05833	1623
25.06667	1612
25.07500	1602
25.08333	1592
25.09167	1582
25.10000	1571
25.10833	1559
25.11667	1547
25.12500	1535
25.13333	1526
25.14167	1518
25.15000	1509
25.15833	1500
25.16667	1491
25.17500	1480
25.18333	1470
25.19167	1461
25.20000	1453
25.20833	1443
25.21667	1432
25.22500	1421
25.23333	1412
25.24167	1405
25.25000	1400
25.25833	1395
25.26667	1390
25.27500	1383
25.28333	1375
25.29167	1367
25.30000	1360
25.30833	1355
25.31667	1351
25.32500	1347
25.33333	1343
25.34167	1337
25.35000	1331
25.35833	1325
25.36667	1318
25.37500	1313
25.38333	1310
25.39167	1307
25.40000	1305
25.40833	1303
25.41667	1301
25.42500	1298
25.43333	1293
25.44167	1288
25.45000	1283
25.45833	1278
25.46667	1273
25.47500	1270
25.48333	1266
25.49167	1260
25.50000	1254
25.50833	1248
25.51667	1242
25.52500	1238
25.53333	1236
25.54167	1235
25.55000	1235
25.55833	1234
25.56667	1233
25.57500	1234
25.58333	1235
25.59167	1236
25.60000	1235
25.60833	1232
25.61667	1227
25.62500	1222
25.63333	1218
25.64167	1217
25.65000	1216
25.65833	1215
25.66667	1213
25.67500	1210
25.68333	1207
25.69167	1202
25.70000	1198
25.70833	1194
25.71667	1191
25.72500	1192
25.73333	1195
25.74167	1200
25.75000	1204
25.75833	1207
25.76667	1209
25.77500	1209
25.78333	1208
25.79167	1205
25.80000	1201
25.80833	1197
25.81667	1193
25.82500	1190
25.83333	1186
25.84167	1183
25.85000	1179
25.85833	1174
25.86667	1169
25.87500	1166
25.88333	1165
25.89167	1163
25.90000	1161
25.90833	1158
25.91667	1155
25.92500	1154
25.93333	1155
25.94167	1159
25.95000	1162
25.95833	1164
25.96667	1164
25.97500	1162
25.98333	1159
25.99167	1154
26.00000	1150
26.00833	1147
26.01667	1145
26.02500	1144
26.03333	1141
26.04167	1137
26.05000	1133
26.05833	1126
26.06667	1119
26.07500	1111
26.08333	1104
26.09167	1099
26.10000	1096
26.10833	1094
26.11667	1093
26.12500	1093
26.13333	1095
26.14167	1097
26.15000	1100
26.15833	1102
26.16667	1102
26.17500	1099
26.18333	1093
26.19167	1088
26.20000	1084
26.20833	1081
26.21667	1078
26.22500	1076
26.23333	1075
26.24167	1074
26.25000	1073
26.25833	1072
26.26667	1072
26.27500	1072
26.28333	1074
26.29167	1075
26.30000	1075
26.30833	1074
26.31667	1072
26.32500	1069
26.33333	1067
26.34167	1066
26.35000	1066
26.35833	1065
26.36667	1063
26.37500	1060
26.38333	1056
26.39167	1053
26.40000	1051
26.40833	1049
26.41667	1047
26.42500	1046
26.43333	1045
26.44167	1043
26.45000	1040
26.45833	1038
26.46667	1036
26.47500	1035
26.48333	1036
26.49167	1038
26.50000	1042
26.50833	1047
26.51667	1052
26.52500	1055
26.53333	1056
26.54167	1056
26.55000	1054
26.55833	1051
26.56667	1048
26.57500	1046
26.58333	1045
26.59167	1046
26.60000	1049
26.60833	1052
26.61667	1055
26.62500	1058
26.63333	1060
26.64167	1060
26.65000	1060
26.65833	1060
26.66667	1059
26.67500	1058
26.68333	1056
26.69167	1054
26.70000	1052
26.70833	1051
26.71667	1053
26.72500	1055
26.73333	1057
26.74167	1057
26.75000	1054
26.75833	1049
26.76667	1046
26.77500	1046
26.78333	1050
26.79167	1055
26.80000	1059
26.80833	1063
26.81667	1066
26.82500	1067
26.83333	1068
26.84167	1067
26.85000	1066
26.85833	1065
26.86667	1064
26.87500	1063
26.88333	1063
26.89167	1063
26.90000	1062
26.90833	1062
26.91667	1064
26.92500	1067
26.93333	1070
26.94167	1071
26.95000	1069
26.95833	1066
26.96667	1063
26.97500	1061
26.98333	1062
26.99167	1065
27.00000	1070
27.00833	1074
27.01667	1078
27.02500	1081
27.03333	1083
27.04167	1084
27.05000	1084
27.05833	1084
27.06667	1082
27.07500	1079
27.08333	1075
27.09167	1073
27.10000	1071
27.10833	1071
27.11667	1071
27.12500	1072
27.13333	1072
27.14167	1070
27.15000	1068
27.15833	1066
27.16667	1064
27.17500	1064
27.18333	1063
27.19167	1062
27.20000	1058
27.20833	1054
27.21667	1049
27.22500	1046
27.23333	1044
27.24167	1043
27.25000	1044
27.25833	1044
27.26667	1043
27.27500	1042
27.28333	1040
27.29167	1037
27.30000	1034
27.30833	1032
27.31667	1032
27.32500	1034
27.33333	1035
27.34167	1037
27.35000	1036
27.35833	1033
27.36667	1029
27.37500	1027
27.38333	1024
27.39167	1022
27.40000	1020
27.40833	1018
27.41667	1015
27.42500	1011
27.43333	1009
27.44167	1007
27.45000	1005
27.45833	1005
27.46667	1005
27.47500	1005
27.48333	1003
27.49167	1002
27.50000	1000
27.50833	998
27.51667	996
27.52500	994
27.53333	993
27.54167	994
27.55000	996
27.55833	1000
27.56667	1004
27.57500	1006
27.58333	1007
27.59167	1005
27.60000	1001
27.60833	996
27.61667	991
27.62500	987
27.63333	984
27.64167	983
27.65000	983
27.65833	983
27.66667	982
27.67500	981
27.68333	980
27.69167	981
27.70000	984
27.70833	988
27.71667	992
27.72500	995
27.73333	996
27.74167	996
27.75000	995
27.75833	995
27.76667	996
27.77500	998
27.78333	1001
27.79167	1002
27.80000	1003
27.80833	1003
27.81667	1003
27.82500	1004
27.83333	1005
27.84167	1007
27.85000	1010
27.85833	1012
27.86667	1014
27.87500	1014
27.88333	1014
27.89167	1013
27.90000	1012
27.90833	1011
27.91667	1011
27.92500	1012
27.93333	1015
27.94167	1021
27.95000	1027
27.95833	1032
27.96667	1036
27.97500	1038
27.98333	1039
27.99167	1039
28.00000	1041
28.00833	1044
28.01667	1046
28.02500	1049
28.03333	1052
28.04167	1054
28.05000	1057
28.05833	1062
28.06667	1068
28.07500	1072
28.08333	1076
28.09167	1077
28.10000	1077
28.10833	1076
28.11667	1075
28.12500	1073
28.13333	1070
28.14167	1067
28.15000	1065
28.15833	1065
28.16667	1068
28.17500	1072
28.18333	1078
28.19167	1083
28.20000	1089
28.20833	1094
28.21667	1098
28.22500	1101
28.23333	1103
28.24167	1103
28.25000	1101
28.25833	1099
28.26667	1097
28.27500	1095
28.28333	1093
28.29167	1093
28.30000	1094
28.30833	1098
28.31667	1103
28.32500	1108
28.33333	1113
28.34167	1116
28.35000	1117
28.35833	1116
28.36667	1114
28.37500	1112
28.38333	1112
28.39167	1113
28.40000	1116
28.40833	1120
28.41667	1125
28.42500	1129
28.43333	1131
28.44167	1132
28.45000	1133
28.45833	1133
28.46667	1134
28.47500	1136
28.48333	1138
28.49167	1140
28.50000	1143
28.50833	1146
28.51667	1146
28.52500	1146
28.53333	1145
28.54167	1144
28.55000	1144
28.55833	1145
28.56667	1146
28.57500	1146
28.58333	1146
28.59167	1144
28.60000	1144
28.60833	1143
28.61667	1144
28.62500	1147
28.63333	1151
28.64167	1155
28.65000	1160
28.65833	1165
28.66667	1168
28.67500	1171
28.68333	1174
28.69167	1176
28.70000	1179
28.70833	1181
28.71667	1183
28.72500	1184
28.73333	1185
28.74167	1184
28.75000	1183
28.75833	1183
28.76667	1184
28.77500	1187
28.78333	1189
28.79167	1192
28.80000	1196
28.80833	1198
28.81667	1199
28.82500	1198
28.83333	1196
28.84167	1193
28.85000	1190
28.85833	1189
28.86667	1188
28.87500	1189
28.88333	1191
28.89167	1192
28.90000	1194
28.90833	1195
28.91667	1195
28.92500	1194
28.93333	1195
28.94167	1196
28.95000	1200
28.95833	1206
28.96667	1212
28.97500	1218
28.98333	1223
28.99167	1227
29.00000	1229
29.00833	1230
29.01667	1231
29.02500	1232
29.03333	1234
29.04167	1236
29.05000	1239
29.05833	1243
29.06667	1247
29.07500	1250
29.08333	1251
29.09167	1253
29.10000	1254
29.10833	1255
29.11667	1256
29.12500	1256
29.13333	1257
29.14167	1260
29.15000	1265
29.15833	1274
29.16667	1284
29.17500	1293
29.18333	1301
29.19167	1306
29.20000	1310
29.20833	1315
29.21667	1320
29.22500	1326
29.23333	1333
29.24167	1340
29.25000	1347
29.25833	1355
29.26667	1363
29.27500	1371
29.28333	1379
29.29167	1387
29.30000	1396
29.30833	1406
29.31667	1415
29.32500	1423
29.33333	1430
29.34167	1436
29.35000	1443
29.35833	1452
29.36667	1462
29.37500	1472
29.38333	1483
29.39167	1493
29.40000	1503
29.40833	1513
29.41667	1524
29.42500	1535
29.43333	1546
29.44167	1559
29.45000	1573
29.45833	1589
29.46667	1607
29.47500	1625
29.48333	1645
29.49167	1663
29.50000	1682
29.50833	1699
29.51667	1716
29.52500	1732
29.53333	1750
29.54167	1769
29.55000	1790
29.55833	1814
29.56667	1840
29.57500	1868
29.58333	1897
29.59167	1928
29.60000	1962
29.60833	1996
29.61667	2030
29.62500	2064
29.63333	2099
29.64167	2134
29.65000	2171
29.65833	2210
29.66667	2250
29.67500	2291
29.68333	2333
29.69167	2376
29.70000	2419
29.70833	2463
29.71667	2510
29.72500	2558
29.73333	2611
29.74167	2667
29.75000	2724
29.75833	2784
29.76667	2843
29.77500	2906
29.78333	2969
29.79167	3034
29.80000	3101
29.80833	3171
29.81667	3245
29.82500	3320
29.83333	3397
29.84167	3476
29.85000	3553
29.85833	3632
29.86667	3709
29.87500	3789
29.88333	3872
29.89167	3958
29.90000	4047
29.90833	4136
29.91667	4230
29.92500	4323
29.93333	4419
29.94167	4517
29.95000	4614
29.95833	4713
29.96667	4810
29.97500	4909
29.98333	5007
29.99167	5105
30.00000	5204
30.00833	5302
30.01667	5404
30.02500	5505
30.03333	5606
30.04167	5706
30.05000	5802
30.05833	5898
30.06667	5992
30.07500	6088
30.08333	6184
30.09167	6279
30.10000	6375
30.10833	6467
30.11667	6558
30.12500	6645
30.13333	6730
30.14167	6813
30.15000	6894
30.15833	6975
30.16667	7052
30.17500	7127
30.18333	7198
30.19167	7267
30.20000	7334
30.20833	7397
30.21667	7460
30.22500	7518
30.23333	7571
30.24167	7621
30.25000	7665
30.25833	7707
30.26667	7745
30.27500	7782
30.28333	7816
30.29167	7847
30.30000	7875
30.30833	7897
30.31667	7913
30.32500	7923
30.33333	7928
30.34167	7928
30.35000	7925
30.35833	7919
30.36667	7910
30.37500	7899
30.38333	7885
30.39167	7867
30.40000	7846
30.40833	7823
30.41667	7798
30.42500	7770
30.43333	7738
30.44167	7701
30.45000	7661
30.45833	7615
30.46667	7567
30.47500	7514
30.48333	7459
30.49167	7401
30.50000	7340
30.50833	7278
30.51667	7214
30.52500	7149
30.53333	7081
30.54167	7010
30.55000	6939
30.55833	6864
30.56667	6789
30.57500	6713
30.58333	6637
30.59167	6560
30.60000	6480
30.60833	6399
30.61667	6315
30.62500	6231
30.63333	6147
30.64167	6062
30.65000	5981
30.65833	5898
30.66667	5817
30.67500	5733
30.68333	5649
30.69167	5565
30.70000	5481
30.70833	5398
30.71667	5314
30.72500	5231
30.73333	5145
30.74167	5056
30.75000	4969
30.75833	4880
30.76667	4796
30.77500	4712
30.78333	4632
30.79167	4555
30.80000	4479
30.80833	4406
30.81667	4329
30.82500	4253
30.83333	4176
30.84167	4099
30.85000	4027
30.85833	3956
30.86667	3889
30.87500	3822
30.88333	3755
30.89167	3689
30.90000	3621
30.90833	3556
30.91667	3492
30.92500	3431
30.93333	3373
30.94167	3317
30.95000	3264
30.95833	3208
30.96667	3153
30.97500	3094
30.98333	3034
30.99167	2974
31.00000	2913
31.00833	2858
31.01667	2806
31.02500	2759
31.03333	2715
31.04167	2673
31.05000	2631
31.05833	2589
31.06667	2547
31.07500	2504
31.08333	2461
31.09167	2418
31.10000	2375
31.10833	2335
31.11667	2297
31.12500	2262
31.13333	2229
31.14167	2198
31.15000	2168
31.15833	2137
31.16667	2107
31.17500	2075
31.18333	2043
31.19167	2012
31.20000	1980
31.20833	1949
31.21667	1917
31.22500	1888
31.23333	1862
31.24167	1838
31.25000	1817
31.25833	1797
31.26667	1777
31.27500	1753
31.28333	1727
31.29167	1703
31.30000	1679
31.30833	1658
31.31667	1639
31.32500	1621
31.33333	1601
31.34167	1580
31.35000	1559
31.35833	1538
31.36667	1520
31.37500	1505
31.38333	1492
31.39167	1481
31.40000	1471
31.40833	1460
31.41667	1450
31.42500	1438
31.43333	1424
31.44167	1410
31.45000	1395
31.45833	1381
31.46667	1367
31.47500	1354
31.48333	1342
31.49167	1328
31.50000	1313
31.50833	1299
31.51667	1284
31.52500	1270
31.53333	1258
31.54167	1246
31.55000	1236
31.55833	1227
31.56667	1218
31.57500	1209
31.58333	1201
31.59167	1192
31.60000	1181
31.60833	1172
31.61667	1165
31.62500	1160
31.63333	1158
31.64167	1157
31.65000	1156
31.65833	1152
31.66667	1146
31.67500	1138
31.68333	1130
31.69167	1122
31.70000	1114
31.70833	1106
31.71667	1099
31.72500	1091
31.73333	1085
31.74167	1081
31.75000	1078
31.75833	1078
31.76667	1078
31.77500	1076
31.78333	1072
31.79167	1068
31.80000	1064
31.80833	1060
31.81667	1055
31.82500	1048
31.83333	1038
31.84167	1026
31.85000	1016
31.85833	1010
31.86667	1008
31.87500	1010
31.88333	1013
31.89167	1016
31.90000	1019
31.90833	1022
31.91667	1025
31.92500	1027
31.93333	1028
31.94167	1028
31.95000	1029
31.95833	1031
31.96667	1033
31.97500	1037
31.98333	1040
31.99167	1044
32.00000	1049
32.00833	1055
32.01667	1062
32.02500	1069
32.03333	1076
32.04167	1082
32.05000	1087
32.05833	1091
32.06667	1095
32.07500	1101
32.08333	1108
32.09167	1117
32.10000	1127
32.10833	1138
32.11667	1147
32.12500	1157
32.13333	1166
32.14167	1177
32.15000	1188
32.15833	1201
32.16667	1213
32.17500	1226
32.18333	1239
32.19167	1252
32.20000	1267
32.20833	1281
32.21667	1297
32.22500	1313
32.23333	1331
32.24167	1351
32.25000	1373
32.25833	1397
32.26667	1421
32.27500	1443
32.28333	1464
32.29167	1485
32.30000	1506
32.30833	1528
32.31667	1553
32.32500	1580
32.33333	1609
32.34167	1639
32.35000	1671
32.35833	1704
32.36667	1737
32.37500	1771
32.38333	1805
32.39167	1840
32.40000	1875
32.40833	1911
32.41667	1949
32.42500	1987
32.43333	2027
32.44167	2069
32.45000	2114
32.45833	2162
32.46667	2211
32.47500	2263
32.48333	2314
32.49167	2364
32.50000	2414
32.50833	2464
32.51667	2515
32.52500	2566
32.53333	2619
32.54167	2674
32.55000	2730
32.55833	2789
32.56667	2849
32.57500	2912
32.58333	2975
32.59167	3040
32.60000	3106
32.60833	3171
32.61667	3238
32.62500	3306
32.63333	3376
32.64167	3449
32.65000	3523
32.65833	3600
32.66667	3677
32.67500	3757
32.68333	3839
32.69167	3921
32.70000	4004
32.70833	4084
32.71667	4163
32.72500	4240
32.73333	4316
32.74167	4395
32.75000	4474
32.75833	4559
32.76667	4644
32.77500	4732
32.78333	4819
32.79167	4905
32.80000	4990
32.80833	5074
32.81667	5159
32.82500	5243
32.83333	5328
32.84167	5414
32.85000	5499
32.85833	5585
32.86667	5669
32.87500	5752
32.88333	5833
32.89167	5911
32.90000	5988
32.90833	6059
32.91667	6129
32.92500	6196
32.93333	6262
32.94167	6326
32.95000	6388
32.95833	6451
32.96667	6511
32.97500	6570
32.98333	6626
32.99167	6680
33.00000	6732
33.00833	6781
33.01667	6829
33.02500	6874
33.03333	6917
33.04167	6957
33.05000	6994
33.05833	7029
33.06667	7061
33.07500	7090
33.08333	7115
33.09167	7137
33.10000	7156
33.10833	7172
33.11667	7185
33.12500	7196
33.13333	7204
33.14167	7210
33.15000	7213
33.15833	7211
33.16667	7204
33.17500	7190
33.18333	7174
33.19167	7158
33.20000	7142
33.20833	7125
33.21667	7106
33.22500	7083
33.23333	7053
33.24167	7016
33.25000	6979
33.25833	6940
33.26667	6900
33.27500	6858
33.28333	6814
33.29167	6769
33.30000	6720
33.30833	6670
33.31667	6616
33.32500	6561
33.33333	6504
33.34167	6445
33.35000	6387
33.35833	6328
33.36667	6269
33.37500	6207
33.38333	6143
33.39167	6078
33.40000	6010
33.40833	5943
33.41667	5872
33.42500	5801
33.43333	5731
33.44167	5660
33.45000	5589
33.45833	5516
33.46667	5442
33.47500	5367
33.48333	5291
33.49167	5214
33.50000	5136
33.50833	5058
33.51667	4977
33.52500	4898
33.53333	4819
33.54167	4741
33.55000	4666
33.55833	4592
33.56667	4520
33.57500	4447
33.58333	4374
33.59167	4303
33.60000	4232
33.60833	4162
33.61667	4091
33.62500	4020
33.63333	3947
33.64167	3873
33.65000	3801
33.65833	3729
33.66667	3661
33.67500	3592
33.68333	3525
33.69167	3460
33.70000	3393
33.70833	3329
33.71667	3265
33.72500	3204
33.73333	3145
33.74167	3087
33.75000	3030
33.75833	2972
33.76667	2916
33.77500	2859
33.78333	2802
33.79167	2747
33.80000	2691
33.80833	2636
33.81667	2581
33.82500	2528
33.83333	2479
33.84167	2431
33.85000	2386
33.85833	2341
33.86667	2296
33.87500	2249
33.88333	2201
33.89167	2155
33.90000	2110
33.90833	2066
33.91667	2021
33.92500	1974
33.93333	1929
33.94167	1889
33.95000	1853
33.95833	1816
33.96667	1776
33.97500	1735
33.98333	1696
33.99167	1658
34.00000	1619
34.00833	1584
34.01667	1551
34.02500	1517
34.03333	1485
34.04167	1457
34.05000	1433
34.05833	1408
34.06667	1383
34.07500	1355
34.08333	1324
34.09167	1290
34.10000	1257
34.10833	1229
34.11667	1204
34.12500	1182
34.13333	1163
34.14167	1145
34.15000	1127
34.15833	1105
34.16667	1082
34.17500	1058
34.18333	1037
34.19167	1017
34.20000	997
34.20833	978
34.21667	958
34.22500	939
34.23333	920
34.24167	900
34.25000	880
34.25833	860
34.26667	842
34.27500	825
34.28333	810
34.29167	798
34.30000	787
34.30833	774
34.31667	761
34.32500	747
34.33333	734
34.34167	721
34.35000	708
34.35833	695
34.36667	681
34.37500	668
34.38333	655
34.39167	643
34.40000	633
34.40833	622
34.41667	612
34.42500	599
34.43333	584
34.44167	568
34.45000	553
34.45833	539
34.46667	527
34.47500	519
34.48333	512
34.49167	504
34.50000	494
34.50833	485
34.51667	475
34.52500	465
34.53333	459
34.54167	455
34.55000	455
34.55833	455
34.56667	454
34.57500	450
34.58333	443
34.59167	432
34.60000	419
34.60833	408
34.61667	397
34.62500	388
34.63333	382
34.64167	377
34.65000	371
34.65833	365
34.66667	357
34.67500	349
34.68333	342
34.69167	336
34.70000	331
34.70833	327
34.71667	322
34.72500	317
34.73333	311
34.74167	305
34.75000	300
34.75833	295
34.76667	292
34.77500	290
34.78333	289
34.79167	289
34.80000	290
34.80833	290
34.81667	289
34.82500	286
34.83333	282
34.84167	278
34.85000	275
34.85833	273
34.86667	271
34.87500	269
34.88333	265
34.89167	262
34.90000	258
34.90833	255
34.91667	254
34.92500	252
34.93333	251
34.94167	249
34.95000	245
34.95833	241
34.96667	238
34.97500	235
34.98333	233
34.99167	232
35.00000	232
35.00833	231
35.01667	231
35.02500	230
35.03333	229
35.04167	229
35.05000	230
35.05833	231
35.06667	231
35.07500	231
35.08333	229
35.09167	226
35.10000	224
35.10833	221
35.11667	220
35.12500	220
35.13333	220
35.14167	220
35.15000	220
35.15833	219
35.16667	217
35.17500	215
35.18333	213
35.19167	213
35.20000	213
35.20833	213
35.21667	212
35.22500	208
35.23333	204
35.24167	200
35.25000	197
35.25833	194
35.26667	193
35.27500	194
35.28333	196
35.29167	198
35.30000	199
35.30833	199
35.31667	197
35.32500	194
35.33333	192
35.34167	190
35.35000	191
35.35833	193
35.36667	195
35.37500	195
35.38333	193
35.39167	190
35.40000	186
35.40833	183
35.41667	182
35.42500	181
35.43333	181
35.44167	180
35.45000	178
35.45833	175
35.46667	172
35.47500	169
35.48333	166
35.49167	164
35.50000	162
35.50833	160
35.51667	157
35.52500	154
35.53333	150
35.54167	146
35.55000	142
35.55833	137
35.56667	133
35.57500	132
35.58333	135
35.59167	138
35.60000	140
35.60833	141
35.61667	139
35.62500	134
35.63333	130
35.64167	126
35.65000	125
35.65833	127
35.66667	131
35.67500	136
35.68333	140
35.69167	140
35.70000	138
35.70833	132
35.71667	125
35.72500	118
35.73333	113
35.74167	109
35.75000	106
35.75833	106
35.76667	107
35.77500	109
35.78333	111
35.79167	113
35.80000	116
35.80833	119
35.81667	121
35.82500	121
35.83333	120
35.84167	118
35.85000	115
35.85833	112
35.86667	108
35.87500	104
35.88333	100
35.89167	96
35.90000	93
35.90833	90
35.91667	88
35.92500	87
35.93333	87
35.94167	87
35.95000	87
35.95833	88
35.96667	89
35.97500	91
35.98333	93
35.99167	95
36.00000	98
36.00833	98
36.01667	96
36.02500	92
36.03333	87
36.04167	84
36.05000	82
36.05833	82
36.06667	83
36.07500	84
36.08333	84
36.09167	83
36.10000	83
36.10833	82
36.11667	81
36.12500	81
36.13333	82
36.14167	84
36.15000	86
36.15833	87
36.16667	88
36.17500	87
36.18333	84
36.19167	82
36.20000	80
36.20833	78
36.21667	78
36.22500	78
36.23333	77
36.24167	76
36.25000	76
36.25833	75
36.26667	76
36.27500	76
36.28333	75
36.29167	74
36.30000	73
36.30833	74
36.31667	73
36.32500	73
36.33333	71
36.34167	70
36.35000	68
36.35833	68
36.36667	67
36.37500	66
36.38333	64
36.39167	64
36.40000	66
36.40833	70
36.41667	74
36.42500	78
36.43333	82
36.44167	85
36.45000	87
36.45833	90
36.46667	91
36.47500	90
36.48333	87
36.49167	84
36.50000	82
36.50833	81
36.51667	81
36.52500	82
36.53333	81
36.54167	79
36.55000	75
36.55833	71
36.56667	68
36.57500	68
36.58333	69
36.59167	70
36.60000	72
36.60833	75
36.61667	78
36.62500	81
36.63333	85
36.64167	88
36.65000	90
36.65833	89
36.66667	86
36.67500	84
36.68333	81
36.69167	78
36.70000	75
36.70833	71
36.71667	66
36.72500	62
36.73333	59
36.74167	57
36.75000	56
36.75833	56
36.76667	58
36.77500	60
36.78333	62
36.79167	64
36.80000	64
36.80833	65
36.81667	69
36.82500	72
36.83333	74
36.84167	74
36.85000	73
36.85833	71
36.86667	70
36.87500	70
36.88333	72
36.89167	72
36.90000	72
36.90833	70
36.91667	67
36.92500	65
36.93333	65
36.94167	65
36.95000	67
36.95833	70
36.96667	74
36.97500	77
36.98333	80
36.99167	83
37.00000	85
37.00833	86
37.01667	86
37.02500	84
37.03333	82
37.04167	79
37.05000	75
37.05833	73
37.06667	71
37.07500	72
37.08333	73
37.09167	74
37.10000	75
37.10833	76
37.11667	79
37.12500	84
37.13333	90
37.14167	95
37.15000	98
37.15833	99
37.16667	96
37.17500	93
37.18333	90
37.19167	88
37.20000	85
37.20833	82
37.21667	80
37.22500	78
37.23333	77
37.24167	77
37.25000	75
37.25833	74
37.26667	72
37.27500	71
37.28333	69
37.29167	67
37.30000	66
37.30833	65
37.31667	64
37.32500	63
37.33333	62
37.34167	62
37.35000	62
37.35833	62
37.36667	62
37.37500	61
37.38333	61
37.39167	59
37.40000	57
37.40833	56
37.41667	55
37.42500	55
37.43333	55
37.44167	54
37.45000	54
37.45833	54
37.46667	56
37.47500	56
37.48333	56
37.49167	54
37.50000	53
37.50833	52
37.51667	53
37.52500	54
37.53333	55
37.54167	54
37.55000	53
37.55833	51
37.56667	51
37.57500	53
37.58333	56
37.59167	59
37.60000	61
37.60833	61
37.61667	58
37.62500	54
37.63333	51
37.64167	50
37.65000	50
37.65833	52
37.66667	54
37.67500	55
37.68333	55
37.69167	54
37.70000	53
37.70833	52
37.71667	53
37.72500	55
37.73333	59
37.74167	63
37.75000	66
37.75833	67
37.76667	66
37.77500	65
37.78333	63
37.79167	62
37.80000	60
37.80833	58
37.81667	53
37.82500	48
37.83333	44
37.84167	41
37.85000	39
37.85833	38
37.86667	38
37.87500	38
37.88333	37
37.89167	37
37.90000	38
37.90833	39
37.91667	40
37.92500	39
37.93333	37
37.94167	36
37.95000	36
37.95833	39
37.96667	43
37.97500	47
37.98333	51
37.99167	54
38.00000	58
38.00833	61
38.01667	63
38.02500	64
38.03333	65
38.04167	64
38.05000	64
38.05833	66
38.06667	67
38.07500	69
38.08333	70
38.09167	69
38.10000	65
38.10833	60
38.11667	53
38.12500	46
38.13333	41
38.14167	38
38.15000	37
38.15833	39
38.16667	42
38.17500	45
38.18333	47
38.19167	48
38.20000	50
38.20833	50
38.21667	48
38.22500	46
38.23333	43
38.24167	40
38.25000	40
38.25833	45
38.26667	51
38.27500	59
38.28333	65
38.29167	68
38.30000	66
38.30833	63
38.31667	58
38.32500	53
38.33333	49
38.34167	47
38.35000	46
38.35833	47
38.36667	50
38.37500	54
38.38333	57
38.39167	58
38.40000	57
38.40833	55
38.41667	52
38.42500	48
38.43333	45
38.44167	41
38.45000	37
38.45833	34
38.46667	31
38.47500	30
38.48333	30
38.49167	30
38.50000	29
38.50833	29
38.51667	29
38.52500	30
38.53333	29
38.54167	27
38.55000	25
38.55833	24
38.56667	24
38.57500	27
38.58333	32
38.59167	37
38.60000	42
38.60833	46
38.61667	48
38.62500	48
38.63333	47
38.64167	46
38.65000	45
38.65833	46
38.66667	48
38.67500	51
38.68333	53
38.69167	54
38.70000	52
38.70833	49
38.71667	47
38.72500	45
38.73333	43
38.74167	41
38.75000	37
38.75833	32
38.76667	27
38.77500	23
38.78333	20
38.79167	19
38.80000	19
38.80833	21
38.81667	23
38.82500	27
38.83333	32
38.84167	37
38.85000	40
38.85833	41
38.86667	41
38.87500	41
38.88333	40
38.89167	40
38.90000	38
38.90833	35
38.91667	33
38.92500	31
38.93333	32
38.94167	34
38.95000	35
38.95833	35
38.96667	35
38.97500	35
38.98333	36
38.99167	38
39.00000	38
39.00833	36
39.01667	33
39.02500	30
39.03333	29
39.04167	30
39.05000	32
39.05833	35
39.06667	39
39.07500	43
39.08333	47
39.09167	49
39.10000	48
39.10833	45
39.11667	42
39.12500	38
39.13333	36
39.14167	33
39.15000	31
39.15833	29
39.16667	28
39.17500	27
39.18333	28
39.19167	30
39.20000	32
39.20833	34
39.21667	34
39.22500	34
39.23333	32
39.24167	30
39.25000	28
39.25833	29
39.26667	31
39.27500	34
39.28333	38
39.29167	41
39.30000	43
39.30833	44
39.31667	43
39.32500	41
39.33333	37
39.34167	35
39.35000	34
39.35833	34
39.36667	36
39.37500	36
39.38333	37
39.39167	37
39.40000	37
39.40833	37
39.41667	37
39.42500	36
39.43333	34
39.44167	31
39.45000	28
39.45833	26
39.46667	25
39.47500	24
39.48333	22
39.49167	21
39.50000	20
39.50833	18
39.51667	18
39.52500	18
39.53333	20
39.54167	24
39.55000	28
39.55833	32
39.56667	35
39.57500	36
39.58333	34
39.59167	31
39.60000	27
39.60833	23
39.61667	21
39.62500	21
39.63333	23
39.64167	26
39.65000	29
39.65833	30
39.66667	30
39.67500	32
39.68333	35
39.69167	39
39.70000	42
39.70833	43
39.71667	43
39.72500	42
39.73333	41
39.74167	40
39.75000	39
39.75833	38
39.76667	37
39.77500	37
39.78333	36
39.79167	33
39.80000	29
39.80833	25
39.81667	23
39.82500	23
39.83333	26
39.84167	30
39.85000	34
39.85833	37
39.86667	39
39.87500	39
39.88333	39
39.89167	39
39.90000	41
39.90833	41
39.91667	41
39.92500	40
39.93333	39
39.94167	37
39.95000	35
39.95833	35
39.96667	34
39.97500	35
39.98333	35
39.99167	34
40.00000	33
40.00833	32
40.01667	30
40.02500	28
40.03333	29
40.04167	30
40.05000	33
40.05833	36
40.06667	39
40.07500	41
40.08333	42
40.09167	46
40.10000	53
40.10833	61
40.11667	70
40.12500	79
40.13333	88
40.14167	96
40.15000	101
40.15833	104
40.16667	106
40.17500	106
40.18333	107
40.19167	109
40.20000	114
40.20833	119
40.21667	121
40.22500	123
40.23333	125
40.24167	128
40.25000	133
40.25833	142
40.26667	152
40.27500	162
40.28333	172
40.29167	180
40.30000	187
40.30833	193
40.31667	200
40.32500	208
40.33333	217
40.34167	227
40.35000	236
40.35833	246
40.36667	255
40.37500	266
40.38333	278
40.39167	291
40.40000	303
40.40833	314
40.41667	324
40.42500	333
40.43333	345
40.44167	358
40.45000	373
40.45833	390
40.46667	408
40.47500	427
40.48333	445
40.49167	462
40.50000	479
40.50833	494
40.51667	509
40.52500	524
40.53333	537
40.54167	551
40.55000	565
40.55833	580
40.56667	597
40.57500	616
40.58333	635
40.59167	653
40.60000	669
40.60833	685
40.61667	699
40.62500	714
40.63333	728
40.64167	743
40.65000	756
40.65833	770
40.66667	784
40.67500	799
40.68333	816
40.69167	832
40.70000	847
40.70833	863
40.71667	879
40.72500	896
40.73333	915
40.74167	932
40.75000	947
40.75833	959
40.76667	968
40.77500	976
40.78333	984
40.79167	992
40.80000	1002
40.80833	1013
40.81667	1024
40.82500	1034
40.83333	1044
40.84167	1053
40.85000	1061
40.85833	1068
40.86667	1074
40.87500	1080
40.88333	1086
40.89167	1090
40.90000	1091
40.90833	1092
40.91667	1091
40.92500	1091
40.93333	1093
40.94167	1097
40.95000	1101
40.95833	1103
40.96667	1103
40.97500	1100
40.98333	1096
40.99167	1091
41.00000	1087
41.00833	1083
41.01667	1080
41.02500	1076
41.03333	1071
41.04167	1063
41.05000	1056
41.05833	1047
41.06667	1040
41.07500	1033
41.08333	1027
41.09167	1020
41.10000	1012
41.10833	1004
41.11667	996
41.12500	989
41.13333	982
41.14167	974
41.15000	966
41.15833	957
41.16667	948
41.17500	936
41.18333	923
41.19167	908
41.20000	893
41.20833	880
41.21667	870
41.22500	861
41.23333	852
41.24167	839
41.25000	824
41.25833	805
41.26667	787
41.27500	772
41.28333	760
41.29167	749
41.30000	738
41.30833	726
41.31667	713
41.32500	699
41.33333	686
41.34167	675
41.35000	664
41.35833	655
41.36667	646
41.37500	636
41.38333	625
41.39167	613
41.40000	601
41.40833	587
41.41667	573
41.42500	559
41.43333	545
41.44167	531
41.45000	517
41.45833	502
41.46667	488
41.47500	474
41.48333	460
41.49167	449
41.50000	438
41.50833	429
41.51667	421
41.52500	413
41.53333	405
41.54167	396
41.55000	386
41.55833	376
41.56667	365
41.57500	356
41.58333	346
41.59167	335
41.60000	323
41.60833	312
41.61667	302
41.62500	294
41.63333	290
41.64167	286
41.65000	281
41.65833	273
41.66667	265
41.67500	255
41.68333	247
41.69167	241
41.70000	237
41.70833	233
41.71667	226
41.72500	218
41.73333	211
41.74167	205
41.75000	200
41.75833	197
41.76667	194
41.77500	189
41.78333	182
41.79167	175
41.80000	166
41.80833	157
41.81667	150
41.82500	143
41.83333	137
41.84167	132
41.85000	128
41.85833	124
41.86667	120
41.87500	115
41.88333	111
41.89167	108
41.90000	108
41.90833	110
41.91667	111
41.92500	112
41.93333	111
41.94167	107
41.95000	102
41.95833	99
41.96667	96
41.97500	94
41.98333	91
41.99167	88
42.00000	82
42.00833	77
42.01667	72
42.02500	68
42.03333	65
42.04167	62
42.05000	58
42.05833	54
42.06667	51
42.07500	49
42.08333	50
42.09167	52
42.10000	56
42.10833	59
42.11667	60
42.12500	58
42.13333	54
42.14167	49
42.15000	44
42.15833	40
42.16667	36
42.17500	33
42.18333	31
42.19167	31
42.20000	32
42.20833	35
42.21667	39
42.22500	42
42.23333	43
42.24167	41
42.25000	38
42.25833	34
42.26667	30
42.27500	26
42.28333	24
42.29167	21
42.30000	19
42.30833	17
42.31667	16
42.32500	17
42.33333	17
42.34167	15
42.35000	14
42.35833	13
42.36667	13
42.37500	14
42.38333	15
42.39167	15
42.40000	14
42.40833	11
42.41667	7
42.42500	3
42.43333	1
42.44167	1
42.45000	2
42.45833	4
42.46667	6
42.47500	7
42.48333	8
42.49167	8
42.50000	7
42.50833	6
42.51667	7
42.52500	8
42.53333	9
42.54167	10
42.55000	8
42.55833	4
42.56667	-1
42.57500	-6
42.58333	-8
42.59167	-9
42.60000	-7
42.60833	-4
42.61667	-2
42.62500	-1
42.63333	-0
42.64167	-1
42.65000	-2
42.65833	-2
42.66667	-2
42.67500	-1
42.68333	-0
42.69167	0
42.70000	1
42.70833	2
42.71667	3
42.72500	3
42.73333	3
42.74167	2
42.75000	1
42.75833	-1
42.76667	-3
42.77500	-5
42.78333	-6
42.79167	-5
42.80000	-2
42.80833	1
42.81667	2
42.82500	2
42.83333	0
42.84167	-2
42.85000	-3
42.85833	-4
42.86667	-5
42.87500	-7
42.88333	-9
42.89167	-11
42.90000	-11
42.90833	-12
42.91667	-13
42.92500	-14
42.93333	-15
42.94167	-16
42.95000	-16
42.95833	-15
42.96667	-14
42.97500	-16
42.98333	-18
42.99167	-20
43.00000	-20
43.00833	-17
43.01667	-12
43.02500	-4
43.03333	2
43.04167	6
43.05000	9
43.05833	10
43.06667	9
43.07500	8
43.08333	7
43.09167	6
43.10000	4
43.10833	2
43.11667	1
43.12500	-1
43.13333	-1
43.14167	-2
43.15000	-3
43.15833	-4
43.16667	-6
43.17500	-6
43.18333	-4
43.19167	-1
43.20000	2
43.20833	4
43.21667	3
43.22500	1
43.23333	-1
43.24167	-2
43.25000	-5
43.25833	-10
43.26667	-17
43.27500	-23
43.28333	-26
43.29167	-25
43.30000	-20
43.30833	-15
43.31667	-12
43.32500	-11
43.33333	-11
43.34167	-10
43.35000	-9
43.35833	-7
43.36667	-5
43.37500	-4
43.38333	-2
43.39167	-1
43.40000	1
43.40833	2
43.41667	1
43.42500	0
43.43333	-1
43.44167	-2
43.45000	-1
43.45833	0
43.46667	3
43.47500	8
43.48333	13
43.49167	18
43.50000	21
43.50833	21
43.51667	17
43.52500	11
43.53333	4
43.54167	-3
43.55000	-8
43.55833	-11
43.56667	-12
43.57500	-12
43.58333	-12
43.59167	-11
43.60000	-8
43.60833	-7
43.61667	-6
43.62500	-8
43.63333	-10
43.64167	-13
43.65000	-16
43.65833	-18
43.66667	-19
43.67500	-19
43.68333	-18
43.69167	-16
43.70000	-13
43.70833	-10
43.71667	-7
43.72500	-5
43.73333	-4
43.74167	-5
43.75000	-7
43.75833	-8
43.76667	-9
43.77500	-11
43.78333	-13
43.79167	-15
43.80000	-16
43.80833	-15
43.81667	-11
43.82500	-7
43.83333	-3
43.84167	-1
43.85000	-2
43.85833	-4
43.86667	-9
43.87500	-14
43.88333	-19
43.89167	-23
43.90000	-25
43.90833	-26
43.91667	-25
43.92500	-24
43.93333	-21
43.94167	-19
43.95000	-17
43.95833	-18
43.96667	-21
43.97500	-25
43.98333	-31
43.99167	-36
44.00000	-39
44.00833	-41
44.01667	-39
44.02500	-37
44.03333	-34
44.04167	-33
44.05000	-32
44.05833	-33
44.06667	-34
44.07500	-35
44.08333	-35
44.09167	-34
44.10000	-33
44.10833	-32
44.11667	-31
44.12500	-29
44.13333	-27
44.14167	-25
44.15000	-23
44.15833	-21
44.16667	-18
44.17500	-14
44.18333	-11
44.19167	-9
44.20000	-7
44.20833	-8
44.21667	-12
44.22500	-16
44.23333	-19
44.24167	-21
44.25000	-23
44.25833	-22
44.26667	-21
44.27500	-22
44.28333	-23
44.29167	-25
44.30000	-27
44.30833	-28
44.31667	-30
44.32500	-31
44.33333	-31
44.34167	-31
44.35000	-30
44.35833	-31
44.36667	-32
44.37500	-35
44.38333	-38
44.39167	-40
44.40000	-42
44.40833	-43
44.41667	-41
44.42500	-37
44.43333	-34
44.44167	-30
44.45000	-28
44.45833	-26
44.46667	-26
44.47500	-27
44.48333	-27
44.49167	-27
44.50000	-27
44.50833	-26
44.51667	-27
44.52500	-29
44.53333	-32
44.54167	-35
44.55000	-37
44.55833	-36
44.56667	-34
44.57500	-33
44.58333	-34
44.59167	-35
44.60000	-37
44.60833	-37
44.61667	-36
44.62500	-34
44.63333	-31
44.64167	-30
44.65000	-29
44.65833	-29
44.66667	-30
44.67500	-33
44.68333	-35
44.69167	-38
44.70000	-39
44.70833	-39
44.71667	-36
44.72500	-32
44.73333	-28
44.74167	-24
44.75000	-22
44.75833	-20
44.76667	-20
44.77500	-19
44.78333	-18
44.79167	-17
44.80000	-17
44.80833	-18
44.81667	-21
44.82500	-24
44.83333	-28
44.84167	-31
44.85000	-33
44.85833	-33
44.86667	-32
44.87500	-29
44.88333	-27
44.89167	-24
44.90000	-22
44.90833	-21
44.91667	-21
44.92500	-22
44.93333	-24
44.94167	-27
44.95000	-30
44.95833	-32
44.96667	-35
44.97500	-37
44.98333	-39
44.99167	-41
45.00000	-43
45.00833	-45
45.01667	-46
45.02500	-48
45.03333	-49
45.04167	-49
45.05000	-49
45.05833	-48
45.06667	-44
45.07500	-37
45.08333	-30
45.09167	-24
45.10000	-20
45.10833	-18
45.11667	-18
45.12500	-20
45.13333	-20
45.14167	-20
45.15000	-18
45.15833	-17
45.16667	-17
45.17500	-18
45.18333	-21
45.19167	-23
45.20000	-23
45.20833	-22
45.21667	-22
45.22500	-23
45.23333	-24
45.24167	-26
45.25000	-26
45.25833	-25
45.26667	-24
45.27500	-26
45.28333	-28
45.29167	-30
45.30000	-31
45.30833	-31
45.31667	-29
45.32500	-27
45.33333	-26
45.34167	-26
45.35000	-27
45.35833	-25
45.36667	-22
45.37500	-18
45.38333	-14
45.39167	-11
45.40000	-11
45.40833	-12
45.41667	-14
45.42500	-17
45.43333	-20
45.44167	-23
45.45000	-26
45.45833	-28
45.46667	-30
45.47500	-31
45.48333	-30
45.49167	-28
45.50000	-25
45.50833	-22
45.51667	-21
45.52500	-20
45.53333	-22
45.54167	-24
45.55000	-26
45.55833	-29
45.56667	-31
45.57500	-32
45.58333	-30
45.59167	-28
45.60000	-26
45.60833	-24
45.61667	-25
45.62500	-27
45.63333	-29
45.64167	-30
45.65000	-32
45.65833	-34
45.66667	-37
45.67500	-39
45.68333	-40
45.69167	-39
45.70000	-36
45.70833	-31
45.71667	-27
45.72500	-24
45.73333	-26
45.74167	-30
45.75000	-37
45.75833	-45
45.76667	-52
45.77500	-56
45.78333	-57
45.79167	-55
45.80000	-50
45.80833	-43
45.81667	-36
45.82500	-28
45.83333	-22
45.84167	-18
45.85000	-16
45.85833	-19
45.86667	-23
45.87500	-26
45.88333	-27
45.89167	-26
45.90000	-23
45.90833	-21
45.91667	-20
45.92500	-19
45.93333	-19
45.94167	-18
45.95000	-18
45.95833	-17
45.96667	-15
45.97500	-15
45.98333	-15
45.99167	-17
46.00000	-21
46.00833	-25
46.01667	-29
46.02500	-31
46.03333	-31
46.04167	-28
46.05000	-25
46.05833	-23
46.06667	-23
46.07500	-26
46.08333	-32
46.09167	-37
46.10000	-41
46.10833	-42
46.11667	-40
46.12500	-37
46.13333	-36
46.14167	-36
46.15000	-37
46.15833	-37
46.16667	-36
46.17500	-34
46.18333	-33
46.19167	-33
46.20000	-36
46.20833	-39
46.21667	-40
46.22500	-40
46.23333	-39
46.24167	-37
46.25000	-35
46.25833	-34
46.26667	-33
46.27500	-33
46.28333	-33
46.29167	-31
46.30000	-29
46.30833	-28
46.31667	-28
46.32500	-30
46.33333	-35
46.34167	-40
46.35000	-44
46.35833	-45
46.36667	-45
46.37500	-42
46.38333	-40
46.39167	-38
46.40000	-39
46.40833	-40
46.41667	-41
46.42500	-42
46.43333	-41
46.44167	-39
46.45000	-36
46.45833	-34
46.46667	-33
46.47500	-35
46.48333	-38
46.49167	-43
46.50000	-49
46.50833	-54
46.51667	-57
46.52500	-59
46.53333	-58
46.54167	-56
46.55000	-54
46.55833	-50
46.56667	-45
46.57500	-41
46.58333	-38
46.59167	-38
46.60000	-41
46.60833	-46
46.61667	-48
46.62500	-49
46.63333	-46
46.64167	-42
46.65000	-39
46.65833	-37
46.66667	-36
46.67500	-34
46.68333	-31
46.69167	-29
46.70000	-27
46.70833	-27
46.71667	-30
46.72500	-34
46.73333	-37
46.74167	-38
46.75000	-38
46.75833	-37
46.76667	-36
46.77500	-38
46.78333	-41
46.79167	-44
46.80000	-46
46.80833	-47
46.81667	-46
46.82500	-44
46.83333	-41
46.84167	-39
46.85000	-35
46.85833	-32
46.86667	-29
46.87500	-27
46.88333	-26
46.89167	-26
46.90000	-28
46.90833	-30
46.91667	-32
46.92500	-33
46.93333	-33
46.94167	-32
46.95000	-31
46.95833	-31
46.96667	-33
46.97500	-35
46.98333	-37
46.99167	-37
47.00000	-37
47.00833	-36
47.01667	-37
47.02500	-39
47.03333	-41
47.04167	-44
47.05000	-47
47.05833	-51
47.06667	-56
47.07500	-60
47.08333	-62
47.09167	-61
47.10000	-56
47.10833	-49
47.11667	-41
47.12500	-35
47.13333	-32
47.14167	-32
47.15000	-35
47.15833	-39
47.16667	-42
47.17500	-42
47.18333	-41
47.19167	-38
47.20000	-36
47.20833	-36
47.21667	-37
47.22500	-40
47.23333	-44
47.24167	-48
47.25000	-51
47.25833	-52
47.26667	-52
47.27500	-50
47.28333	-47
47.29167	-45
47.30000	-44
47.30833	-43
47.31667	-42
47.32500	-41
47.33333	-40
47.34167	-40
47.35000	-39
47.35833	-37
47.36667	-34
47.37500	-31
47.38333	-29
47.39167	-29
47.40000	-32
47.40833	-38
47.41667	-44
47.42500	-51
47.43333	-55
47.44167	-57
47.45000	-57
47.45833	-55
47.46667	-53
47.47500	-52
47.48333	-54
47.49167	-55
47.50000	-56
47.50833	-56
47.51667	-54
47.52500	-52
47.53333	-49
47.54167	-48
47.55000	-47
47.55833	-47
47.56667	-47
47.57500	-45
47.58333	-43
47.59167	-42
47.60000	-43
47.60833	-45
47.61667	-47
47.62500	-49
47.63333	-51
47.64167	-51
47.65000	-52
47.65833	-53
47.66667	-53
47.67500	-53
47.68333	-52
47.69167	-49
47.70000	-44
47.70833	-40
47.71667	-37
47.72500	-35
47.73333	-35
47.74167	-38
47.75000	-44
47.75833	-50
47.76667	-57
47.77500	-63
47.78333	-67
47.79167	-68
47.80000	-66
47.80833	-64
47.81667	-60
47.82500	-56
47.83333	-50
47.84167	-45
47.85000	-41
47.85833	-39
47.86667	-40
47.87500	-45
47.88333	-51
47.89167	-56
47.90000	-58
47.90833	-57
47.91667	-55
47.92500	-52
47.93333	-51
47.94167	-50
47.95000	-51
47.95833	-51
47.96667	-51
47.97500	-51
47.98333	-51
47.99167	-51
48.00000	-51
48.00833	-51
48.01667	-51
48.02500	-50
48.03333	-49
48.04167	-49
48.05000	-48
48.05833	-47
48.06667	-46
48.07500	-47
48.08333	-50
48.09167	-53
48.10000	-57
48.10833	-59
48.11667	-58
48.12500	-54
48.13333	-50
48.14167	-45
48.15000	-40
48.15833	-34
48.16667	-31
48.17500	-31
48.18333	-34
48.19167	-38
48.20000	-42
48.20833	-44
48.21667	-44
48.22500	-43
48.23333	-40
48.24167	-38
48.25000	-35
48.25833	-32
48.26667	-31
48.27500	-33
48.28333	-37
48.29167	-41
48.30000	-46
48.30833	-50
48.31667	-53
48.32500	-55
48.33333	-55
48.34167	-52
48.35000	-50
48.35833	-49
48.36667	-49
48.37500	-52
48.38333	-56
48.39167	-60
48.40000	-61
48.40833	-61
48.41667	-58
48.42500	-54
48.43333	-51
48.44167	-50
48.45000	-50
48.45833	-51
48.46667	-51
48.47500	-48
48.48333	-44
48.49167	-40
48.50000	-39
48.50833	-39
48.51667	-40
48.52500	-41
48.53333	-40
48.54167	-39
48.55000	-40
48.55833	-44
48.56667	-49
48.57500	-53
48.58333	-56
48.59167	-58
48.60000	-58
48.60833	-57
48.61667	-55
48.62500	-53
48.63333	-52
48.64167	-54
48.65000	-57
48.65833	-63
48.66667	-67
48.67500	-67
48.68333	-65
48.69167	-60
48.70000	-54
48.70833	-49
48.71667	-45
48.72500	-43
48.73333	-43
48.74167	-45
48.75000	-46
48.75833	-46
48.76667	-44
48.77500	-43
48.78333	-42
48.79167	-42
48.80000	-42
48.80833	-43
48.81667	-43
48.82500	-43
48.83333	-45
48.84167	-49
48.85000	-51
48.85833	-51
48.86667	-49
48.87500	-45
48.88333	-40
48.89167	-37
48.90000	-36
48.90833	-37
48.91667	-41
48.92500	-45
48.93333	-47
48.94167	-46
48.95000	-44
48.95833	-41
48.96667	-39
48.97500	-40
48.98333	-42
48.99167	-44
49.00000	-47
49.00833	-49
49.01667	-51
49.02500	-52
49.03333	-54
49.04167	-55
49.05000	-56
49.05833	-55
49.06667	-53
49.07500	-52
49.08333	-53
49.09167	-55
49.10000	-59
49.10833	-62
49.11667	-62
49.12500	-61
49.13333	-59
49.14167	-57
49.15000	-57
49.15833	-58
49.16667	-60
49.17500	-61
49.18333	-62
49.19167	-60
49.20000	-57
49.20833	-54
49.21667	-50
49.22500	-48
49.23333	-48
49.24167	-48
49.25000	-49
49.25833	-49
49.26667	-49
49.27500	-48
49.28333	-46
49.29167	-42
49.30000	-39
49.30833	-38
49.31667	-41
49.32500	-46
49.33333	-51
49.34167	-56
49.35000	-59
49.35833	-58
49.36667	-56
49.37500	-54
49.38333	-51
49.39167	-49
49.40000	-48
49.40833	-48
49.41667	-49
49.42500	-51
49.43333	-53
49.44167	-55
49.45000	-56
49.45833	-54
49.46667	-51
49.47500	-49
49.48333	-49
49.49167	-49
49.50000	-49
49.50833	-50
49.51667	-50
49.52500	-51
49.53333	-51
49.54167	-52
49.55000	-55
49.55833	-59
49.56667	-63
49.57500	-65
49.58333	-65
49.59167	-62
49.60000	-57
49.60833	-52
49.61667	-49
49.62500	-47
49.63333	-48
49.64167	-49
49.65000	-51
49.65833	-51
49.66667	-49
49.67500	-46
49.68333	-44
49.69167	-43
49.70000	-44
49.70833	-46
49.71667	-48
49.72500	-49
49.73333	-49
49.74167	-48
49.75000	-46
49.75833	-45
49.76667	-46
49.77500	-47
49.78333	-49
49.79167	-51
49.80000	-52
49.80833	-53
49.81667	-54
49.82500	-54
49.83333	-53
49.84167	-51
49.85000	-50
49.85833	-51
49.86667	-54
49.87500	-57
49.88333	-57
49.89167	-56
49.90000	-52
49.90833	-47
49.91667	-43
49.92500	-42
49.93333	-44
49.94167	-48
49.95000	-52
49.95833	-55
49.96667	-54
49.97500	-51
49.98333	-47
49.99167	-43
50.00000	-40
50.00833	-38
50.01667	-38
50.02500	-38
50.03333	-39
50.04167	-38
50.05000	-38
50.05833	-37
50.06667	-37
50.07500	-36
50.08333	-35
50.09167	-35
50.10000	-36
50.10833	-38
50.11667	-40
50.12500	-43
50.13333	-44
50.14167	-44
50.15000	-43
50.15833	-44
50.16667	-46
50.17500	-48
50.18333	-49
50.19167	-50
50.20000	-51
50.20833	-51
50.21667	-52
50.22500	-52
50.23333	-51
50.24167	-50
50.25000	-49
50.25833	-48
50.26667	-48
50.27500	-49
50.28333	-51
50.29167	-53
50.30000	-53
50.30833	-52
50.31667	-48
50.32500	-44
50.33333	-40
50.34167	-36
50.35000	-32
50.35833	-30
50.36667	-29
50.37500	-31
50.38333	-35
50.39167	-37
50.40000	-38
50.40833	-37
50.41667	-34
50.42500	-31
50.43333	-26
50.44167	-21
50.45000	-17
50.45833	-14
50.46667	-12
50.47500	-10
50.48333	-10
50.49167	-10
50.50000	-10
50.50833	-11
50.51667	-12
50.52500	-12
50.53333	-11
50.54167	-8
50.55000	-7
50.55833	-7
50.56667	-9
50.57500	-11
50.58333	-12
50.59167	-10
50.60000	-7
50.60833	-2
50.61667	3
50.62500	8
50.63333	13
50.64167	17
50.65000	20
50.65833	22
50.66667	23
50.67500	22
50.68333	19
50.69167	16
50.70000	14
50.70833	13
50.71667	13
50.72500	14
50.73333	15
50.74167	17
50.75000	19
50.75833	20
50.76667	21
50.77500	20
50.78333	19
50.79167	18
50.80000	19
50.80833	19
50.81667	18
50.82500	16
50.83333	13
50.84167	10
50.85000	9
50.85833	10
50.86667	14
50.87500	18
50.88333	23
50.89167	28
50.90000	33
50.90833	36
50.91667	35
50.92500	33
50.93333	32
50.94167	30
50.95000	31
50.95833	33
50.96667	37
50.97500	42
50.98333	46
50.99167	50
51.00000	50
51.00833	49
51.01667	46
51.02500	42
51.03333	39
51.04167	37
51.05000	37
51.05833	37
51.06667	38
51.07500	40
51.08333	42
51.09167	45
51.10000	47
51.10833	49
51.11667	49
51.12500	49
51.13333	48
51.14167	47
51.15000	47
51.15833	47
51.16667	47
51.17500	45
51.18333	42
51.19167	40
51.20000	38
51.20833	37
51.21667	39
51.22500	41
51.23333	43
51.24167	42
51.25000	38
51.25833	31
51.26667	24
51.27500	18
51.28333	15
51.29167	15
51.30000	17
51.30833	20
51.31667	23
51.32500	25
51.33333	26
51.34167	26
51.35000	24
51.35833	22
51.36667	19
51.37500	16
51.38333	12
51.39167	9
51.40000	5
51.40833	3
51.41667	3
51.42500	4
51.43333	7
51.44167	11
51.45000	15
51.45833	19
51.46667	22
51.47500	24
51.48333	22
51.49167	19
51.50000	13
51.50833	8
51.51667	5
51.52500	4
51.53333	3
51.54167	1
51.55000	-2
51.55833	-7
51.56667	-13
51.57500	-18
51.58333	-20
51.59167	-20
51.60000	-18
51.60833	-15
51.61667	-11
51.62500	-8
51.63333	-6
51.64167	-4
51.65000	-4
51.65833	-6
51.66667	-8
51.67500	-13
51.68333	-19
51.69167	-24
51.70000	-28
51.70833	-29
51.71667	-28
51.72500	-26
51.73333	-26
51.74167	-26
51.75000	-28
51.75833	-29
51.76667	-30
51.77500	-30
51.78333	-29
51.79167	-28
51.80000	-28
51.80833	-30
51.81667	-31
51.82500	-33
51.83333	-35
51.84167	-37
51.85000	-38
51.85833	-38
51.86667	-36
51.87500	-34
51.88333	-32
51.89167	-30
51.90000	-29
51.90833	-29
51.91667	-31
51.92500	-33
51.93333	-35
51.94167	-35
51.95000	-35
51.95833	-35
51.96667	-35
51.97500	-38
51.98333	-43
51.99167	-47
52.00000	-48
52.00833	-46
52.01667	-42
52.02500	-37
52.03333	-36
52.04167	-38
52.05000	-41
52.05833	-45
52.06667	-47
52.07500	-48
52.08333	-48
52.09167	-47
52.10000	-48
52.10833	-48
52.11667	-47
52.12500	-47
52.13333	-47
52.14167	-47
52.15000	-49
52.15833	-50
52.16667	-51
52.17500	-52
52.18333	-52
52.19167	-52
52.20000	-52
52.20833	-51
52.21667	-48
52.22500	-44
52.23333	-41
52.24167	-38
52.25000	-36
52.25833	-37
52.26667	-39
52.27500	-40
52.28333	-41
52.29167	-40
52.30000	-39
52.30833	-38
52.31667	-37
52.32500	-36
52.33333	-36
52.34167	-36
52.35000	-37
52.35833	-38
52.36667	-41
52.37500	-43
52.38333	-45
52.39167	-46
52.40000	-45
52.40833	-43
52.41667	-42
52.42500	-42
52.43333	-45
52.44167	-50
52.45000	-55
52.45833	-60
52.46667	-64
52.47500	-66
52.48333	-67
52.49167	-64
52.50000	-58
52.50833	-52
52.51667	-44
52.52500	-39
52.53333	-36
52.54167	-37
52.55000	-40
52.55833	-43
52.56667	-47
52.57500	-50
52.58333	-52
52.59167	-53
52.60000	-53
52.60833	-52
52.61667	-49
52.62500	-45
52.63333	-42
52.64167	-39
52.65000	-39
52.65833	-43
52.66667	-47
52.67500	-51
52.68333	-54
52.69167	-58
52.70000	-62
52.70833	-64
52.71667	-64
52.72500	-62
52.73333	-59
52.74167	-57
52.75000	-56
52.75833	-57
52.76667	-58
52.77500	-58
52.78333	-55
52.79167	-53
52.80000	-52
52.80833	-52
52.81667	-53
52.82500	-55
52.83333	-57
52.84167	-57
52.85000	-58
52.85833	-59
52.86667	-61
52.87500	-62
52.88333	-62
52.89167	-62
52.90000	-62
52.90833	-59
52.91667	-56
52.92500	-54
52.93333	-52
52.94167	-52
52.95000	-54
52.95833	-56
52.96667	-58
52.97500	-59
52.98333	-57
52.99167	-56
53.00000	-55
53.00833	-54
53.01667	-53
53.02500	-52
53.03333	-51
53.04167	-51
53.05000	-51
53.05833	-51
53.06667	-51
53.07500	-51
53.08333	-51
53.09167	-51
53.10000	-52
53.10833	-52
53.11667	-50
53.12500	-47
53.13333	-44
53.14167	-42
53.15000	-41
53.15833	-44
53.16667	-49
53.17500	-55
53.18333	-61
53.19167	-65
53.20000	-66
53.20833	-65
53.21667	-62
53.22500	-58
53.23333	-57
53.24167	-59
53.25000	-62
53.25833	-64
53.26667	-65
53.27500	-63
53.28333	-60
53.29167	-57
53.30000	-54
53.30833	-50
53.31667	-45
53.32500	-41
53.33333	-38
53.34167	-37
53.35000	-39
53.35833	-42
53.36667	-45
53.37500	-46
53.38333	-46
53.39167	-44
53.40000	-41
53.40833	-39
53.41667	-37
53.42500	-37
53.43333	-37
53.44167	-38
53.45000	-38
53.45833	-37
53.46667	-35
53.47500	-32
53.48333	-31
53.49167	-30
53.50000	-33
53.50833	-37
53.51667	-43
53.52500	-49
53.53333	-54
53.54167	-58
53.55000	-59
53.55833	-57
53.56667	-54
53.57500	-49
53.58333	-44
53.59167	-40
53.60000	-38
53.60833	-37
53.61667	-37
53.62500	-38
53.63333	-38
53.64167	-39
53.65000	-39
53.65833	-39
53.66667	-38
53.67500	-36
53.68333	-33
53.69167	-32
53.70000	-31
53.70833	-31
53.71667	-32
53.72500	-33
53.73333	-32
53.74167	-28
53.75000	-25
53.75833	-22
53.76667	-21
53.77500	-20
53.78333	-18
53.79167	-15
53.80000	-13
53.80833	-10
53.81667	-9
53.82500	-9
53.83333	-8
53.84167	-7
53.85000	-6
53.85833	-6
53.86667	-5
53.87500	-4
53.88333	-2
53.89167	-1
53.90000	-0
53.90833	0
53.91667	2
53.92500	7
53.93333	12
53.94167	17
53.95000	21
53.95833	22
53.96667	22
53.97500	20
53.98333	17
53.99167	15
54.00000	13
54.00833	13
54.01667	16
54.02500	21
54.03333	25
54.04167	27
54.05000	30
54.05833	33
54.06667	37
54.07500	42
54.08333	49
54.09167	55
54.10000	61
54.10833	66
54.11667	70
54.12500	74
54.13333	77
54.14167	80
54.15000	83
54.15833	86
54.16667	89
54.17500	92
54.18333	95
54.19167	100
54.20000	107
54.20833	115
54.21667	121
54.22500	126
54.23333	128
54.24167	129
54.25000	129
54.25833	132
54.26667	136
54.27500	142
54.28333	149
54.29167	157
54.30000	166
54.30833	174
54.31667	181
54.32500	188
54.33333	192
54.34167	196
54.35000	198
54.35833	200
54.36667	204
54.37500	210
54.38333	217
54.39167	226
54.40000	236
54.40833	245
54.41667	252
54.42500	258
54.43333	262
54.44167	266
54.45000	271
54.45833	278
54.46667	285
54.47500	292
54.48333	298
54.49167	304
54.50000	308
54.50833	314
54.51667	323
54.52500	334
54.53333	348
54.54167	363
54.55000	374
54.55833	382
54.56667	387
54.57500	389
54.58333	392
54.59167	397
54.60000	404
54.60833	413
54.61667	423
54.62500	434
54.63333	446
54.64167	458
54.65000	468
54.65833	477
54.66667	485
54.67500	491
54.68333	496
54.69167	500
54.70000	505
54.70833	512
54.71667	523
54.72500	535
54.73333	548
54.74167	560
54.75000	571
54.75833	580
54.76667	587
54.77500	595
54.78333	604
54.79167	614
54.80000	624
54.80833	634
54.81667	641
54.82500	648
54.83333	654
54.84167	662
54.85000	672
54.85833	685
54.86667	698
54.87500	709
54.88333	718
54.89167	726
54.90000	733
54.90833	739
54.91667	746
54.92500	753
54.93333	758
54.94167	761
54.95000	765
54.95833	768
54.96667	773
54.97500	779
54.98333	787
54.99167	797
55.00000	809
55.00833	820
55.01667	831
55.02500	841
55.03333	850
55.04167	858
55.05000	865
55.05833	873
55.06667	880
55.07500	886
55.08333	890
55.09167	894
55.10000	897
55.10833	900
55.11667	904
55.12500	909
55.13333	914
55.14167	920
55.15000	926
55.15833	932
55.16667	937
55.17500	942
55.18333	947
55.19167	951
55.20000	954
55.20833	955
55.21667	956
55.22500	957
55.23333	960
55.24167	965
55.25000	971
55.25833	977
55.26667	983
55.27500	987
55.28333	989
55.29167	991
55.30000	994
55.30833	998
55.31667	1003
55.32500	1008
55.33333	1013
55.34167	1018
55.35000	1023
55.35833	1026
55.36667	1029
55.37500	1030
55.38333	1031
55.39167	1031
55.40000	1032
55.40833	1033
55.41667	1033
55.42500	1032
55.43333	1029
55.44167	1025
55.45000	1021
55.45833	1020
55.46667	1021
55.47500	1024
55.48333	1029
55.49167	1032
55.50000	1033
55.50833	1033
55.51667	1033
55.52500	1033
55.53333	1032
55.54167	1029
55.55000	1024
55.55833	1016
55.56667	1008
55.57500	1002
55.58333	998
55.59167	997
55.60000	998
55.60833	1001
55.61667	1006
55.62500	1009
55.63333	1012
55.64167	1012
55.65000	1011
55.65833	1009
55.66667	1006
55.67500	1003
55.68333	1001
55.69167	999
55.70000	998
55.70833	997
55.71667	997
55.72500	998
55.73333	997
55.74167	994
55.75000	988
55.75833	980
55.76667	973
55.77500	968
55.78333	965
55.79167	966
55.80000	966
55.80833	965
55.81667	961
55.82500	953
55.83333	943
55.84167	933
55.85000	927
55.85833	924
55.86667	925
55.87500	927
55.88333	929
55.89167	928
55.90000	925
55.90833	919
55.91667	913
55.92500	906
55.93333	898
55.94167	891
55.95000	884
55.95833	879
55.96667	874
55.97500	870
55.98333	865
55.99167	858
56.00000	850
56.00833	843
56.01667	837
56.02500	832
56.03333	828
56.04167	826
56.05000	824
56.05833	820
56.06667	817
56.07500	817
56.08333	818
56.09167	820
56.10000	821
56.10833	818
56.11667	812
56.12500	804
56.13333	796
56.14167	787
56.15000	779
56.15833	771
56.16667	764
56.17500	760
56.18333	757
56.19167	753
56.20000	746
56.20833	739
56.21667	732
56.22500	727
56.23333	722
56.24167	719
56.25000	714
56.25833	707
56.26667	701
56.27500	697
56.28333	695
56.29167	693
56.30000	691
56.30833	687
56.31667	684
56.32500	679
56.33333	674
56.34167	668
56.35000	660
56.35833	650
56.36667	640
56.37500	630
56.38333	622
56.39167	617
56.40000	613
56.40833	610
56.41667	609
56.42500	608
56.43333	608
56.44167	608
56.45000	607
56.45833	602
56.46667	595
56.47500	587
56.48333	579
56.49167	573
56.50000	570
56.50833	567
56.51667	562
56.52500	557
56.53333	551
56.54167	545
56.55000	540
56.55833	536
56.56667	533
56.57500	527
56.58333	520
56.59167	513
56.60000	506
56.60833	501
56.61667	497
56.62500	493
56.63333	490
56.64167	486
56.65000	482
56.65833	479
56.66667	476
56.67500	474
56.68333	473
56.69167	473
56.70000	473
56.70833	473
56.71667	471
56.72500	466
56.73333	459
56.74167	450
56.75000	442
56.75833	437
56.76667	433
56.77500	432
56.78333	431
56.79167	427
56.80000	421
56.80833	413
56.81667	405
56.82500	397
56.83333	390
56.84167	385
56.85000	381
56.85833	379
56.86667	378
56.87500	378
56.88333	378
56.89167	378
56.90000	378
56.90833	378
56.91667	378
56.92500	378
56.93333	377
56.94167	374
56.95000	368
56.95833	360
56.96667	352
56.97500	346
56.98333	342
56.99167	340
57.00000	341
57.00833	341
57.01667	339
57.02500	334
57.03333	329
57.04167	322
57.05000	315
57.05833	308
57.06667	302
57.07500	298
57.08333	295
57.09167	293
57.10000	292
57.10833	293
57.11667	293
57.12500	292
57.13333	289
57.14167	286
57.15000	284
57.15833	283
57.16667	283
57.17500	282
57.18333	279
57.19167	274
57.20000	269
57.20833	265
57.21667	264
57.22500	263
57.23333	264
57.24167	263
57.25000	262
57.25833	259
57.26667	254
57.27500	248
57.28333	242
57.29167	238
57.30000	236
57.30833	236
57.31667	235
57.32500	234
57.33333	233
57.34167	231
57.35000	229
57.35833	226
57.36667	222
57.37500	218
57.38333	213
57.39167	210
57.40000	208
57.40833	208
57.41667	209
57.42500	210
57.43333	209
57.44167	206
57.45000	203
57.45833	198
57.46667	194
57.47500	191
57.48333	190
57.49167	190
57.50000	191
57.50833	191
57.51667	190
57.52500	188
57.53333	184
57.54167	180
57.55000	175
57.55833	170
57.56667	167
57.57500	167
57.58333	169
57.59167	172
57.60000	175
57.60833	176
57.61667	173
57.62500	169
57.63333	163
57.64167	158
57.65000	154
57.65833	150
57.66667	147
57.67500	145
57.68333	145
57.69167	145
57.70000	144
57.70833	144
57.71667	143
57.72500	143
57.73333	141
57.74167	139
57.75000	137
57.75833	136
57.76667	137
57.77500	138
57.78333	139
57.79167	139
57.80000	136
57.80833	131
57.81667	126
57.82500	120
57.83333	117
57.84167	116
57.85000	117
57.85833	118
57.86667	118
57.87500	118
57.88333	117
57.89167	116
57.90000	115
57.90833	114
57.91667	113
57.92500	111
57.93333	111
57.94167	111
57.95000	112
57.95833	113
57.96667	112
57.97500	112
57.98333	112
57.99167	112
58.00000	109
58.00833	106
58.01667	102
58.02500	98
58.03333	94
58.04167	90
58.05000	87
58.05833	85
58.06667	85
58.07500	85
58.08333	85
58.09167	85
58.10000	84
58.10833	84
58.11667	86
58.12500	87
58.13333	89
58.14167	90
58.15000	90
58.15833	89
58.16667	86
58.17500	83
58.18333	80
58.19167	78
58.20000	79
58.20833	82
58.21667	84
58.22500	85
58.23333	85
58.24167	84
58.25000	83
58.25833	82
58.26667	81
58.27500	80
58.28333	78
58.29167	75
58.30000	71
58.30833	68
58.31667	66
58.32500	67
58.33333	68
58.34167	70
58.35000	71
58.35833	70
58.36667	68
58.37500	68
58.38333	69
58.39167	71
58.40000	74
58.40833	76
58.41667	76
58.42500	76
58.43333	75
58.44167	75
58.45000	75
58.45833	73
58.46667	71
58.47500	68
58.48333	65
58.49167	64
58.50000	64
58.50833	64
58.51667	65
58.52500	66
58.53333	67
58.54167	66
58.55000	64
58.55833	63
58.56667	61
58.57500	60
58.58333	60
58.59167	60
58.60000	59
58.60833	57
58.61667	54
58.62500	49
58.63333	46
58.64167	43
58.65000	42
58.65833	42
58.66667	43
58.67500	43
58.68333	42
58.69167	41
58.70000	42
58.70833	45
58.71667	51
58.72500	58
58.73333	64
58.74167	66
58.75000	66
58.75833	62
58.76667	57
58.77500	54
58.78333	51
58.79167	48
58.80000	47
58.80833	46
58.81667	44
58.82500	43
58.83333	42
58.84167	41
58.85000	40
58.85833	39
58.86667	37
58.87500	33
58.88333	27
58.89167	23
58.90000	21
58.90833	23
58.91667	28
58.92500	34
58.93333	38
58.94167	39
58.95000	38
58.95833	37
58.96667	36
58.97500	35
58.98333	34
58.99167	33
59.00000	31
59.00833	30
59.01667	31
59.02500	32
59.03333	33
59.04167	32
59.05000	31
59.05833	28
59.06667	24
59.07500	21
59.08333	19
59.09167	19
59.10000	20
59.10833	21
59.11667	21
59.12500	21
59.13333	20
59.14167	21
59.15000	22
59.15833	23
59.16667	23
59.17500	21
59.18333	19
59.19167	18
59.20000	20
59.20833	24
59.21667	28
59.22500	30
59.23333	30
59.24167	26
59.25000	21
59.25833	17
59.26667	14
59.27500	13
59.28333	14
59.29167	17
59.30000	21
59.30833	25
59.31667	28
59.32500	28
59.33333	25
59.34167	22
59.35000	19
59.35833	16
59.36667	14
59.37500	12
59.38333	10
59.39167	10
59.40000	10
59.40833	11
59.41667	12
59.42500	10
59.43333	9
59.44167	7
59.45000	8
59.45833	11
59.46667	16
59.47500	21
59.48333	24
59.49167	24
59.50000	22
59.50833	19
59.51667	16
59.52500	15
59.53333	16
59.54167	18
59.55000	18
59.55833	15
59.56667	11
59.57500	6
59.58333	2
59.59167	2
59.60000	5
59.60833	10
59.61667	12
59.62500	12
59.63333	9
59.64167	4
59.65000	-1
59.65833	-4
59.66667	-6
59.67500	-7
59.68333	-8
59.69167	-8
59.70000	-9
59.70833	-10
59.71667	-9
59.72500	-7
59.73333	-2
59.74167	3
59.75000	7
59.75833	10
59.76667	11
59.77500	12
59.78333	12
59.79167	13
59.80000	13
59.80833	12
59.81667	11
59.82500	10
59.83333	11
59.84167	12
59.85000	13
59.85833	11
59.86667	9
59.87500	7
59.88333	5
59.89167	5
59.90000	5
59.90833	6
59.91667	7
59.92500	7
59.93333	6
59.94167	5
59.95000	4
59.95833	2
59.96667	1
59.97500	1
59.98333	2
59.99167	3
60.00000	4

[LC Chromatogram(Detector A-Ch2)]
Interval(msec)	500
# of Points	7201
Start Time(min)	0.000
End Time(min)	60.000
Intensity Units	mV
Intensity Multiplier	0.001
Wavelength(nm)	230
R.Time (min)	Intensity
0.00000	-107
0.00833	-107
0.01667	-0
0.02500	-1
0.03333	-2
0.04167	-5
0.05000	-7
0.05833	-10
0.06667	-12
0.07500	-14
0.08333	-17
0.09167	-19
0.10000	-21
0.10833	-24
0.11667	-27
0.12500	-31
0.13333	-34
0.14167	-36
0.15000	-36
0.15833	-34
0.16667	-31
0.17500	-28
0.18333	-27
0.19167	-29
0.20000	-32
0.20833	-36
0.21667	-41
0.22500	-46
0.23333	-49
0.24167	-52
0.25000	-55
0.25833	-58
0.26667	-63
0.27500	-68
0.28333	-73
0.29167	-77
0.30000	-80
0.30833	-80
0.31667	-80
0.32500	-80
0.33333	-82
0.34167	-84
0.35000	-86
0.35833	-89
0.36667	-92
0.37500	-95
0.38333	-97
0.39167	-97
0.40000	-96
0.40833	-95
0.41667	-94
0.42500	-95
0.43333	-97
0.44167	-100
0.45000	-102
0.45833	-104
0.46667	-106
0.47500	-108
0.48333	-109
0.49167	-110
0.50000	-112
0.50833	-116
0.51667	-119
0.52500	-121
0.53333	-121
0.54167	-120
0.55000	-120
0.55833	-120
0.56667	-123
0.57500	-127
0.58333	-133
0.59167	-140
0.60000	-144
0.60833	-146
0.61667	-147
0.62500	-146
0.63333	-144
0.64167	-143
0.65000	-142
0.65833	-141
0.66667	-142
0.67500	-144
0.68333	-147
0.69167	-151
0.70000	-155
0.70833	-161
0.71667	-166
0.72500	-170
0.73333	-171
0.74167	-170
0.75000	-167
0.75833	-164
0.76667	-161
0.77500	-160
0.78333	-161
0.79167	-163
0.80000	-167
0.80833	-172
0.81667	-177
0.82500	-182
0.83333	-186
0.84167	-188
0.85000	-188
0.85833	-187
0.86667	-187
0.87500	-187
0.88333	-189
0.89167	-191
0.90000	-192
0.90833	-194
0.91667	-196
0.92500	-198
0.93333	-201
0.94167	-205
0.95000	-209
0.95833	-213
0.96667	-215
0.97500	-217
0.98333	-217
0.99167	-215
1.00000	-214
1.00833	-214
1.01667	-215
1.02500	-217
1.03333	-220
1.04167	-222
1.05000	-224
1.05833	-226
1.06667	-227
1.07500	-227
1.08333	-229
1.09167	-231
1.10000	-233
1.10833	-234
1.11667	-235
1.12500	-233
1.13333	-231
1.14167	-228
1.15000	-227
1.15833	-227
1.16667	-228
1.17500	-231
1.18333	-234
1.19167	-238
1.20000	-242
1.20833	-245
1.21667	-249
1.22500	-250
1.23333	-250
1.24167	-251
1.25000	-252
1.25833	-254
1.26667	-257
1.27500	-259
1.28333	-259
1.29167	-258
1.30000	-258
1.30833	-258
1.31667	-259
1.32500	-260
1.33333	-261
1.34167	-262
1.35000	-263
1.35833	-264
1.36667	-266
1.37500	-269
1.38333	-271
1.39167	-273
1.40000	-274
1.40833	-274
1.41667	-274
1.42500	-273
1.43333	-272
1.44167	-273
1.45000	-275
1.45833	-278
1.46667	-282
1.47500	-287
1.48333	-289
1.49167	-290
1.50000	-289
1.50833	-288
1.51667	-289
1.52500	-291
1.53333	-294
1.54167	-296
1.55000	-297
1.55833	-299
1.56667	-300
1.57500	-301
1.58333	-303
1.59167	-304
1.60000	-305
1.60833	-304
1.61667	-302
1.62500	-301
1.63333	-301
1.64167	-303
1.65000	-306
1.65833	-308
1.66667	-310
1.67500	-310
1.68333	-309
1.69167	-308
1.70000	-307
1.70833	-308
1.71667	-309
1.72500	-310
1.73333	-310
1.74167	-310
1.75000	-310
1.75833	-312
1.76667	-313
1.77500	-314
1.78333	-314
1.79167	-314
1.80000	-315
1.80833	-317
1.81667	-320
1.82500	-324
1.83333	-327
1.84167	-329
1.85000	-330
1.85833	-330
1.86667	-332
1.87500	-335
1.88333	-338
1.89167	-341
1.90000	-343
1.90833	-342
1.91667	-340
1.92500	-337
1.93333	-333
1.94167	-331
1.95000	-329
1.95833	-327
1.96667	-328
1.97500	-329
1.98333	-331
1.99167	-334
2.00000	-337
2.00833	-339
2.01667	-342
2.02500	-346
2.03333	-349
2.04167	-351
2.05000	-352
2.05833	-352
2.06667	-350
2.07500	-348
2.08333	-346
2.09167	-343
2.10000	-340
2.10833	-337
2.11667	-335
2.12500	-334
2.13333	-334
2.14167	-336
2.15000	-339
2.15833	-343
2.16667	-347
2.17500	-351
2.18333	-356
2.19167	-359
2.20000	-362
2.20833	-362
2.21667	-361
2.22500	-359
2.23333	-358
2.24167	-357
2.25000	-357
2.25833	-358
2.26667	-359
2.27500	-361
2.28333	-364
2.29167	-369
2.30000	-374
2.30833	-380
2.31667	-385
2.32500	-387
2.33333	-388
2.34167	-387
2.35000	-385
2.35833	-383
2.36667	-381
2.37500	-379
2.38333	-378
2.39167	-379
2.40000	-381
2.40833	-383
2.41667	-386
2.42500	-387
2.43333	-388
2.44167	-388
2.45000	-387
2.45833	-385
2.46667	-385
2.47500	-384
2.48333	-385
2.49167	-387
2.50000	-389
2.50833	-390
2.51667	-391
2.52500	-391
2.53333	-389
2.54167	-387
2.55000	-387
2.55833	-388
2.56667	-391
2.57500	-395
2.58333	-399
2.59167	-401
2.60000	-403
2.60833	-403
2.61667	-401
2.62500	-399
2.63333	-398
2.64167	-397
2.65000	-399
2.65833	-400
2.66667	-401
2.67500	-399
2.68333	-397
2.69167	-395
2.70000	-394
2.70833	-395
2.71667	-397
2.72500	-398
2.73333	-397
2.74167	-396
2.75000	-395
2.75833	-394
2.76667	-395
2.77500	-398
2.78333	-400
2.79167	-403
2.80000	-405
2.80833	-407
2.81667	-409
2.82500	-409
2.83333	-408
2.84167	-408
2.85000	-409
2.85833	-411
2.86667	-413
2.87500	-416
2.88333	-417
2.89167	-416
2.90000	-414
2.90833	-413
2.91667	-412
2.92500	-412
2.93333	-412
2.94167	-414
2.95000	-415
2.95833	-418
2.96667	-421
2.97500	-424
2.98333	-425
2.99167	-425
3.00000	-423
3.00833	-421
3.01667	-420
3.02500	-419
3.03333	-419
3.04167	-420
3.05000	-420
3.05833	-420
3.06667	-420
3.07500	-421
3.08333	-422
3.09167	-423
3.10000	-424
3.10833	-426
3.11667	-429
3.12500	-430
3.13333	-432
3.14167	-432
3.15000	-431
3.15833	-431
3.16667	-431
3.17500	-433
3.18333	-434
3.19167	-434
3.20000	-435
3.20833	-436
3.21667	-438
3.22500	-442
3.23333	-446
3.24167	-448
3.25000	-449
3.25833	-449
3.26667	-448
3.27500	-446
3.28333	-445
3.29167	-444
3.30000	-443
3.30833	-443
3.31667	-444
3.32500	-445
3.33333	-446
3.34167	-447
3.35000	-448
3.35833	-449
3.36667	-449
3.37500	-448
3.38333	-446
3.39167	-443
3.40000	-441
3.40833	-439
3.41667	-439
3.42500	-440
3.43333	-443
3.44167	-447
3.45000	-450
3.45833	-454
3.46667	-456
3.47500	-457
3.48333	-458
3.49167	-457
3.50000	-457
3.50833	-455
3.51667	-454
3.52500	-453
3.53333	-454
3.54167	-455
3.55000	-458
3.55833	-460
3.56667	-462
3.57500	-463
3.58333	-464
3.59167	-463
3.60000	-460
3.60833	-456
3.61667	-452
3.62500	-450
3.63333	-450
3.64167	-452
3.65000	-455
3.65833	-458
3.66667	-460
3.67500	-460
3.68333	-460
3.69167	-460
3.70000	-459
3.70833	-457
3.71667	-455
3.72500	-454
3.73333	-454
3.74167	-455
3.75000	-458
3.75833	-463
3.76667	-468
3.77500	-473
3.78333	-476
3.79167	-477
3.80000	-478
3.80833	-478
3.81667	-478
3.82500	-476
3.83333	-474
3.84167	-472
3.85000	-471
3.85833	-470
3.86667	-471
3.87500	-474
3.88333	-477
3.89167	-480
3.90000	-481
3.90833	-480
3.91667	-477
3.92500	-473
3.93333	-470
3.94167	-467
3.95000	-467
3.95833	-466
3.96667	-466
3.97500	-465
3.98333	-465
3.99167	-467
4.00000	-470
4.00833	-474
4.01667	-478
4.02500	-481
4.03333	-484
4.04167	-484
4.05000	-483
4.05833	-481
4.06667	-479
4.07500	-480
4.08333	-483
4.09167	-487
4.10000	-491
4.10833	-494
4.11667	-495
4.12500	-496
4.13333	-495
4.14167	-493
4.15000	-491
4.15833	-487
4.16667	-484
4.17500	-482
4.18333	-480
4.19167	-478
4.20000	-477
4.20833	-477
4.21667	-479
4.22500	-481
4.23333	-483
4.24167	-484
4.25000	-484
4.25833	-483
4.26667	-481
4.27500	-478
4.28333	-476
4.29167	-474
4.30000	-473
4.30833	-475
4.31667	-477
4.32500	-479
4.33333	-479
4.34167	-479
4.35000	-478
4.35833	-477
4.36667	-476
4.37500	-477
4.38333	-478
4.39167	-480
4.40000	-482
4.40833	-484
4.41667	-486
4.42500	-487
4.43333	-486
4.44167	-485
4.45000	-485
4.45833	-487
4.46667	-489
4.47500	-492
4.48333	-495
4.49167	-497
4.50000	-500
4.50833	-502
4.51667	-504
4.52500	-503
4.53333	-500
4.54167	-496
4.55000	-491
4.55833	-487
4.56667	-485
4.57500	-485
4.58333	-486
4.59167	-488
4.60000	-491
4.60833	-496
4.61667	-500
4.62500	-504
4.63333	-506
4.64167	-508
4.65000	-508
4.65833	-507
4.66667	-506
4.67500	-504
4.68333	-500
4.69167	-496
4.70000	-493
4.70833	-494
4.71667	-496
4.72500	-499
4.73333	-502
4.74167	-503
4.75000	-502
4.75833	-501
4.76667	-501
4.77500	-502
4.78333	-503
4.79167	-505
4.80000	-507
4.80833	-510
4.81667	-512
4.82500	-513
4.83333	-513
4.84167	-511
4.85000	-509
4.85833	-507
4.86667	-507
4.87500	-509
4.88333	-510
4.89167	-510
4.90000	-509
4.90833	-507
4.91667	-505
4.92500	-504
4.93333	-504
4.94167	-504
4.95000	-505
4.95833	-505
4.96667	-505
4.97500	-504
4.98333	-505
4.99167	-507
5.00000	-510
5.00833	-513
5.01667	-515
5.02500	-516
5.03333	-516
5.04167	-516
5.05000	-516
5.05833	-516
5.06667	-516
5.07500	-516
5.08333	-515
5.09167	-512
5.10000	-510
5.10833	-510
5.11667	-510
5.12500	-510
5.13333	-509
5.14167	-508
5.15000	-507
5.15833	-507
5.16667	-509
5.17500	-510
5.18333	-510
5.19167	-510
5.20000	-510
5.20833	-510
5.21667	-512
5.22500	-514
5.23333	-517
5.24167	-518
5.25000	-519
5.25833	-520
5.26667	-520
5.27500	-519
5.28333	-518
5.29167	-517
5.30000	-517
5.30833	-516
5.31667	-516
5.32500	-514
5.33333	-511
5.34167	-509
5.35000	-508
5.35833	-509
5.36667	-510
5.37500	-512
5.38333	-514
5.39167	-516
5.40000	-520
5.40833	-524
5.41667	-528
5.42500	-531
5.43333	-532
5.44167	-533
5.45000	-532
5.45833	-531
5.46667	-528
5.47500	-525
5.48333	-523
5.49167	-522
5.50000	-521
5.50833	-522
5.51667	-524
5.52500	-526
5.53333	-528
5.54167	-530
5.55000	-530
5.55833	-530
5.56667	-529
5.57500	-527
5.58333	-525
5.59167	-522
5.60000	-521
5.60833	-521
5.61667	-522
5.62500	-524
5.63333	-526
5.64167	-528
5.65000	-530
5.65833	-530
5.66667	-529
5.67500	-527
5.68333	-526
5.69167	-525
5.70000	-526
5.70833	-529
5.71667	-533
5.72500	-536
5.73333	-537
5.74167	-538
5.75000	-539
5.75833	-541
5.76667	-543
5.77500	-545
5.78333	-546
5.79167	-546
5.80000	-544
5.80833	-541
5.81667	-537
5.82500	-534
5.83333	-532
5.84167	-531
5.85000	-530
5.85833	-531
5.86667	-530
5.87500	-529
5.88333	-529
5.89167	-529
5.90000	-531
5.90833	-533
5.91667	-535
5.92500	-537
5.93333	-537
5.94167	-537
5.95000	-537
5.95833	-537
5.96667	-539
5.97500	-540
5.98333	-542
5.99167	-544
6.00000	-545
6.00833	-546
6.01667	-546
6.02500	-546
6.03333	-547
6.04167	-547
6.05000	-546
6.05833	-544
6.06667	-541
6.07500	-537
6.08333	-535
6.09167	-534
6.10000	-534
6.10833	-535
6.11667	-536
6.12500	-537
6.13333	-537
6.14167	-536
6.15000	-536
6.15833	-536
6.16667	-538
6.17500	-541
6.18333	-544
6.19167	-547
6.20000	-548
6.20833	-547
6.21667	-544
6.22500	-538
6.23333	-532
6.24167	-525
6.25000	-519
6.25833	-516
6.26667	-515
6.27500	-517
6.28333	-519
6.29167	-522
6.30000	-524
6.30833	-526
6.31667	-528
6.32500	-531
6.33333	-532
6.34167	-533
6.35000	-533
6.35833	-531
6.36667	-530
6.37500	-529
6.38333	-530
6.39167	-532
6.40000	-535
6.40833	-537
6.41667	-537
6.42500	-536
6.43333	-534
6.44167	-532
6.45000	-533
6.45833	-535
6.46667	-536
6.47500	-538
6.48333	-539
6.49167	-541
6.50000	-543
6.50833	-546
6.51667	-550
6.52500	-552
6.53333	-554
6.54167	-553
6.55000	-550
6.55833	-546
6.56667	-542
6.57500	-537
6.58333	-535
6.59167	-534
6.60000	-534
6.60833	-534
6.61667	-534
6.62500	-535
6.63333	-537
6.64167	-541
6.65000	-545
6.65833	-548
6.66667	-551
6.67500	-552
6.68333	-552
6.69167	-550
6.70000	-548
6.70833	-543
6.71667	-539
6.72500	-536
6.73333	-535
6.74167	-536
6.75000	-540
6.75833	-544
6.76667	-547
6.77500	-550
6.78333	-552
6.79167	-552
6.80000	-552
6.80833	-551
6.81667	-550
6.82500	-548
6.83333	-546
6.84167	-544
6.85000	-543
6.85833	-542
6.86667	-543
6.87500	-546
6.88333	-550
6.89167	-554
6.90000	-557
6.90833	-558
6.91667	-557
6.92500	-555
6.93333	-551
6.94167	-549
6.95000	-548
6.95833	-550
6.96667	-551
6.97500	-552
6.98333	-552
6.99167	-552
7.00000	-553
7.00833	-556
7.01667	-559
7.02500	-561
7.03333	-562
7.04167	-562
7.05000	-561
7.05833	-557
7.06667	-552
7.07500	-548
7.08333	-546
7.09167	-545
7.10000	-545
7.10833	-547
7.11667	-549
7.12500	-550
7.13333	-550
7.14167	-550
7.15000	-550
7.15833	-549
7.16667	-547
7.17500	-545
7.18333	-543
7.19167	-544
7.20000	-547
7.20833	-552
7.21667	-557
7.22500	-559
7.23333	-559
7.24167	-558
7.25000	-555
7.25833	-554
7.26667	-555
7.27500	-558
7.28333	-559
7.29167	-560
7.30000	-560
7.30833	-559
7.31667	-557
7.32500	-556
7.33333	-555
7.34167	-554
7.35000	-555
7.35833	-556
7.36667	-557
7.37500	-558
7.38333	-558
7.39167	-559
7.40000	-560
7.40833	-560
7.41667	-559
7.42500	-554
7.43333	-547
7.44167	-541
7.45000	-538
7.45833	-538
7.46667	-542
7.47500	-548
7.48333	-554
7.49167	-559
7.50000	-563
7.50833	-566
7.51667	-569
7.52500	-570
7.53333	-571
7.54167	-570
7.55000	-569
7.55833	-568
7.56667	-568
7.57500	-568
7.58333	-568
7.59167	-567
7.60000	-565
7.60833	-563
7.61667	-561
7.62500	-561
7.63333	-561
7.64167	-562
7.65000	-562
7.65833	-562
7.66667	-562
7.67500	-562
7.68333	-561
7.69167	-560
7.70000	-558
7.70833	-557
7.71667	-556
7.72500	-556
7.73333	-558
7.74167	-559
7.75000	-559
7.75833	-559
7.76667	-559
7.77500	-559
7.78333	-560
7.79167	-561
7.80000	-562
7.80833	-562
7.81667	-560
7.82500	-560
7.83333	-560
7.84167	-561
7.85000	-563
7.85833	-565
7.86667	-567
7.87500	-569
7.88333	-571
7.89167	-572
7.90000	-574
7.90833	-576
7.91667	-577
7.92500	-577
7.93333	-575
7.94167	-572
7.95000	-568
7.95833	-563
7.96667	-560
7.97500	-560
7.98333	-561
7.99167	-565
8.00000	-569
8.00833	-572
8.01667	-574
8.02500	-574
8.03333	-572
8.04167	-571
8.05000	-569
8.05833	-566
8.06667	-562
8.07500	-557
8.08333	-554
8.09167	-552
8.10000	-553
8.10833	-556
8.11667	-560
8.12500	-562
8.13333	-563
8.14167	-562
8.15000	-560
8.15833	-558
8.16667	-556
8.17500	-555
8.18333	-554
8.19167	-554
8.20000	-556
8.20833	-558
8.21667	-560
8.22500	-562
8.23333	-562
8.24167	-562
8.25000	-561
8.25833	-560
8.26667	-559
8.27500	-559
8.28333	-560
8.29167	-561
8.30000	-561
8.30833	-562
8.31667	-562
8.32500	-563
8.33333	-564
8.34167	-565
8.35000	-565
8.35833	-566
8.36667	-569
8.37500	-573
8.38333	-577
8.39167	-579
8.40000	-579
8.40833	-576
8.41667	-573
8.42500	-570
8.43333	-570
8.44167	-571
8.45000	-574
8.45833	-577
8.46667	-581
8.47500	-585
8.48333	-587
8.49167	-587
8.50000	-587
8.50833	-586
8.51667	-586
8.52500	-586
8.53333	-587
8.54167	-587
8.55000	-585
8.55833	-583
8.56667	-580
8.57500	-577
8.58333	-575
8.59167	-576
8.60000	-578
8.60833	-582
8.61667	-586
8.62500	-588
8.63333	-589
8.64167	-588
8.65000	-585
8.65833	-582
8.66667	-577
8.67500	-573
8.68333	-571
8.69167	-570
8.70000	-569
8.70833	-569
8.71667	-567
8.72500	-566
8.73333	-566
8.74167	-568
8.75000	-572
8.75833	-577
8.76667	-582
8.77500	-586
8.78333	-588
8.79167	-588
8.80000	-585
8.80833	-580
8.81667	-575
8.82500	-570
8.83333	-566
8.84167	-564
8.85000	-565
8.85833	-566
8.86667	-570
8.87500	-573
8.88333	-576
8.89167	-578
8.90000	-578
8.90833	-576
8.91667	-575
8.92500	-574
8.93333	-571
8.94167	-563
8.95000	-551
8.95833	-540
8.96667	-531
8.97500	-528
8.98333	-532
8.99167	-542
9.00000	-553
9.00833	-562
9.01667	-570
9.02500	-577
9.03333	-583
9.04167	-587
9.05000	-589
9.05833	-590
9.06667	-591
9.07500	-592
9.08333	-590
9.09167	-586
9.10000	-580
9.10833	-574
9.11667	-569
9.12500	-567
9.13333	-567
9.14167	-567
9.15000	-566
9.15833	-565
9.16667	-565
9.17500	-564
9.18333	-563
9.19167	-564
9.20000	-565
9.20833	-566
9.21667	-568
9.22500	-571
9.23333	-573
9.24167	-574
9.25000	-574
9.25833	-574
9.26667	-575
9.27500	-577
9.28333	-578
9.29167	-579
9.30000	-578
9.30833	-576
9.31667	-573
9.32500	-571
9.33333	-569
9.34167	-568
9.35000	-569
9.35833	-570
9.36667	-573
9.37500	-576
9.38333	-579
9.39167	-580
9.40000	-581
9.40833	-579
9.41667	-578
9.42500	-577
9.43333	-577
9.44167	-577
9.45000	-575
9.45833	-573
9.46667	-571
9.47500	-570
9.48333	-571
9.49167	-573
9.50000	-573
9.50833	-573
9.51667	-570
9.52500	-569
9.53333	-568
9.54167	-570
9.55000	-573
9.55833	-576
9.56667	-578
9.57500	-579
9.58333	-580
9.59167	-582
9.60000	-584
9.60833	-585
9.61667	-585
9.62500	-584
9.63333	-581
9.64167	-578
9.65000	-574
9.65833	-571
9.66667	-569
9.67500	-569
9.68333	-571
9.69167	-574
9.70000	-577
9.70833	-581
9.71667	-584
9.72500	-586
9.73333	-587
9.74167	-587
9.75000	-585
9.75833	-584
9.76667	-583
9.77500	-583
9.78333	-584
9.79167	-585
9.80000	-585
9.80833	-584
9.81667	-582
9.82500	-581
9.83333	-580
9.84167	-581
9.85000	-583
9.85833	-584
9.86667	-586
9.87500	-587
9.88333	-588
9.89167	-589
9.90000	-590
9.90833	-590
9.91667	-589
9.92500	-588
9.93333	-587
9.94167	-588
9.95000	-590
9.95833	-592
9.96667	-593
9.97500	-592
9.98333	-589
9.99167	-583
10.00000	-578
10.00833	-573
10.01667	-570
10.02500	-569
10.03333	-570
10.04167	-573
10.05000	-577
10.05833	-579
10.06667	-580
10.07500	-578
10.08333	-576
10.09167	-573
10.10000	-572
10.10833	-572
10.11667	-572
10.12500	-572
10.13333	-572
10.14167	-573
10.15000	-575
10.15833	-577
10.16667	-579
10.17500	-579
10.18333	-580
10.19167	-579
10.20000	-580
10.20833	-581
10.21667	-582
10.22500	-583
10.23333	-582
10.24167	-580
10.25000	-578
10.25833	-577
10.26667	-577
10.27500	-578
10.28333	-580
10.29167	-580
10.30000	-580
10.30833	-579
10.31667	-578
10.32500	-579
10.33333	-581
10.34167	-583
10.35000	-587
10.35833	-590
10.36667	-593
10.37500	-595
10.38333	-595
10.39167	-594
10.40000	-591
10.40833	-589
10.41667	-587
10.42500	-586
10.43333	-585
10.44167	-584
10.45000	-583
10.45833	-583
10.46667	-582
10.47500	-582
10.48333	-583
10.49167	-585
10.50000	-588
10.50833	-590
10.51667	-590
10.52500	-590
10.53333	-588
10.54167	-587
10.55000	-586
10.55833	-587
10.56667	-587
10.57500	-587
10.58333	-587
10.59167	-587
10.60000	-586
10.60833	-587
10.61667	-589
10.62500	-591
10.63333	-592
10.64167	-594
10.65000	-594
10.65833	-593
10.66667	-592
10.67500	-591
10.68333	-591
10.69167	-591
10.70000	-591
10.70833	-591
10.71667	-590
10.72500	-589
10.73333	-588
10.74167	-588
10.75000	-588
10.75833	-589
10.76667	-588
10.77500	-585
10.78333	-581
10.79167	-579
10.80000	-579
10.80833	-581
10.81667	-583
10.82500	-585
10.83333	-585
10.84167	-584
10.85000	-583
10.85833	-583
10.86667	-584
10.87500	-586
10.88333	-587
10.89167	-585
10.90000	-582
10.90833	-580
10.91667	-578
10.92500	-578
10.93333	-580
10.94167	-583
10.95000	-585
10.95833	-587
10.96667	-589
10.97500	-591
10.98333	-591
10.99167	-590
11.00000	-589
11.00833	-586
11.01667	-585
11.02500	-585
11.03333	-586
11.04167	-589
11.05000	-593
11.05833	-596
11.06667	-598
11.07500	-598
11.08333	-597
11.09167	-596
11.10000	-596
11.10833	-596
11.11667	-596
11.12500	-596
11.13333	-595
11.14167	-593
11.15000	-591
11.15833	-589
11.16667	-588
11.17500	-589
11.18333	-590
11.19167	-591
11.20000	-591
11.20833	-590
11.21667	-588
11.22500	-587
11.23333	-587
11.24167	-589
11.25000	-592
11.25833	-594
11.26667	-595
11.27500	-595
11.28333	-595
11.29167	-594
11.30000	-594
11.30833	-593
11.31667	-592
11.32500	-591
11.33333	-591
11.34167	-591
11.35000	-590
11.35833	-589
11.36667	-588
11.37500	-587
11.38333	-587
11.39167	-587
11.40000	-588
11.40833	-587
11.41667	-586
11.42500	-584
11.43333	-583
11.44167	-584
11.45000	-586
11.45833	-589
11.46667	-593
11.47500	-596
11.48333	-597
11.49167	-597
11.50000	-595
11.50833	-591
11.51667	-587
11.52500	-583
11.53333	-580
11.54167	-580
11.55000	-581
11.55833	-583
11.56667	-586
11.57500	-588
11.58333	-590
11.59167	-592
11.60000	-593
11.60833	-595
11.61667	-596
11.62500	-596
11.63333	-596
11.64167	-596
11.65000	-596
11.65833	-598
11.66667	-600
11.67500	-602
11.68333	-603
11.69167	-602
11.70000	-600
11.70833	-598
11.71667	-596
11.72500	-594
11.73333	-593
11.74167	-592
11.75000	-590
11.75833	-588
11.76667	-588
11.77500	-588
11.78333	-589
11.79167	-588
11.80000	-587
11.80833	-585
11.81667	-583
11.82500	-584
11.83333	-587
11.84167	-591
11.85000	-596
11.85833	-600
11.86667	-602
11.87500	-602
11.88333	-602
11.89167	-602
11.90000	-603
11.90833	-603
11.91667	-601
11.92500	-597
11.93333	-592
11.94167	-587
11.95000	-583
11.95833	-581
11.96667	-583
11.97500	-588
11.98333	-594
11.99167	-599
12.00000	-602
12.00833	-604
12.01667	-604
12.02500	-603
12.03333	-602
12.04167	-601
12.05000	-600
12.05833	-601
12.06667	-603
12.07500	-604
12.08333	-606
12.09167	-608
12.10000	-610
12.10833	-611
12.11667	-610
12.12500	-607
12.13333	-602
12.14167	-598
12.15000	-594
12.15833	-593
12.16667	-594
12.17500	-597
12.18333	-600
12.19167	-600
12.20000	-600
12.20833	-598
12.21667	-596
12.22500	-595
12.23333	-593
12.24167	-591
12.25000	-589
12.25833	-586
12.26667	-582
12.27500	-580
12.28333	-581
12.29167	-584
12.30000	-587
12.30833	-591
12.31667	-593
12.32500	-593
12.33333	-593
12.34167	-592
12.35000	-592
12.35833	-593
12.36667	-592
12.37500	-591
12.38333	-589
12.39167	-587
12.40000	-586
12.40833	-587
12.41667	-590
12.42500	-594
12.43333	-599
12.44167	-603
12.45000	-605
12.45833	-606
12.46667	-604
12.47500	-602
12.48333	-601
12.49167	-601
12.50000	-603
12.50833	-606
12.51667	-609
12.52500	-611
12.53333	-611
12.54167	-610
12.55000	-609
12.55833	-608
12.56667	-607
12.57500	-605
12.58333	-602
12.59167	-599
12.60000	-596
12.60833	-594
12.61667	-593
12.62500	-591
12.63333	-588
12.64167	-587
12.65000	-586
12.65833	-588
12.66667	-591
12.67500	-594
12.68333	-595
12.69167	-595
12.70000	-594
12.70833	-592
12.71667	-590
12.72500	-590
12.73333	-592
12.74167	-594
12.75000	-596
12.75833	-595
12.76667	-594
12.77500	-593
12.78333	-593
12.79167	-594
12.80000	-597
12.80833	-599
12.81667	-601
12.82500	-602
12.83333	-601
12.84167	-599
12.85000	-597
12.85833	-595
12.86667	-594
12.87500	-595
12.88333	-597
12.89167	-599
12.90000	-600
12.90833	-602
12.91667	-603
12.92500	-604
12.93333	-605
12.94167	-604
12.95000	-601
12.95833	-598
12.96667	-594
12.97500	-593
12.98333	-593
12.99167	-595
13.00000	-598
13.00833	-601
13.01667	-603
13.02500	-605
13.03333	-605
13.04167	-605
13.05000	-605
13.05833	-605
13.06667	-607
13.07500	-608
13.08333	-609
13.09167	-608
13.10000	-607
13.10833	-604
13.11667	-602
13.12500	-600
13.13333	-597
13.14167	-594
13.15000	-591
13.15833	-589
13.16667	-588
13.17500	-589
13.18333	-589
13.19167	-589
13.20000	-588
13.20833	-586
13.21667	-584
13.22500	-585
13.23333	-587
13.24167	-590
13.25000	-593
13.25833	-595
13.26667	-595
13.27500	-594
13.28333	-595
13.29167	-597
13.30000	-600
13.30833	-603
13.31667	-604
13.32500	-603
13.33333	-599
13.34167	-595
13.35000	-590
13.35833	-587
13.36667	-584
13.37500	-583
13.38333	-583
13.39167	-585
13.40000	-588
13.40833	-591
13.41667	-593
13.42500	-594
13.43333	-594
13.44167	-593
13.45000	-592
13.45833	-590
13.46667	-589
13.47500	-589
13.48333	-589
13.49167	-590
13.50000	-591
13.50833	-592
13.51667	-592
13.52500	-590
13.53333	-588
13.54167	-585
13.55000	-581
13.55833	-578
13.56667	-577
13.57500	-577
13.58333	-578
13.59167	-579
13.60000	-581
13.60833	-583
13.61667	-584
13.62500	-584
13.63333	-583
13.64167	-581
13.65000	-579
13.65833	-578
13.66667	-577
13.67500	-577
13.68333	-576
13.69167	-574
13.70000	-572
13.70833	-571
13.71667	-572
13.72500	-574
13.73333	-577
13.74167	-578
13.75000	-577
13.75833	-575
13.76667	-572
13.77500	-570
13.78333	-568
13.79167	-566
13.80000	-565
13.80833	-566
13.81667	-568
13.82500	-570
13.83333	-571
13.84167	-571
13.85000	-570
13.85833	-568
13.86667	-568
13.87500	-569
13.88333	-571
13.89167	-572
13.90000	-573
13.90833	-571
13.91667	-568
13.92500	-565
13.93333	-562
13.94167	-560
13.95000	-560
13.95833	-560
13.96667	-561
13.97500	-563
13.98333	-564
13.99167	-565
14.00000	-564
14.00833	-562
14.01667	-559
14.02500	-556
14.03333	-554
14.04167	-554
14.05000	-557
14.05833	-560
14.06667	-562
14.07500	-562
14.08333	-558
14.09167	-552
14.10000	-547
14.10833	-544
14.11667	-544
14.12500	-546
14.13333	-549
14.14167	-550
14.15000	-549
14.15833	-546
14.16667	-544
14.17500	-542
14.18333	-541
14.19167	-540
14.20000	-540
14.20833	-539
14.21667	-539
14.22500	-540
14.23333	-542
14.24167	-544
14.25000	-546
14.25833	-546
14.26667	-546
14.27500	-543
14.28333	-539
14.29167	-535
14.30000	-531
14.30833	-529
14.31667	-526
14.32500	-525
14.33333	-523
14.34167	-522
14.35000	-521
14.35833	-522
14.36667	-525
14.37500	-528
14.38333	-531
14.39167	-534
14.40000	-535
14.40833	-535
14.41667	-533
14.42500	-530
14.43333	-528
14.44167	-527
14.45000	-527
14.45833	-527
14.46667	-527
14.47500	-526
14.48333	-525
14.49167	-524
14.50000	-524
14.50833	-524
14.51667	-525
14.52500	-527
14.53333	-529
14.54167	-532
14.55000	-534
14.55833	-536
14.56667	-535
14.57500	-534
14.58333	-532
14.59167	-530
14.60000	-528
14.60833	-528
14.61667	-530
14.62500	-532
14.63333	-533
14.64167	-533
14.65000	-532
14.65833	-530
14.66667	-530
14.67500	-532
14.68333	-534
14.69167	-537
14.70000	-540
14.70833	-542
14.71667	-543
14.72500	-545
14.73333	-548
14.74167	-551
14.75000	-553
14.75833	-556
14.76667	-559
14.77500	-562
14.78333	-563
14.79167	-563
14.80000	-561
14.80833	-559
14.81667	-556
14.82500	-555
14.83333	-554
14.84167	-554
14.85000	-555
14.85833	-556
14.86667	-556
14.87500	-555
14.88333	-551
14.89167	-547
14.90000	-543
14.90833	-542
14.91667	-543
14.92500	-545
14.93333	-548
14.94167	-550
14.95000	-552
14.95833	-553
14.96667	-554
14.97500	-554
14.98333	-555
14.99167	-556
15.00000	-558
15.00833	-559
15.01667	-561
15.02500	-563
15.03333	-565
15.04167	-567
15.05000	-567
15.05833	-566
15.06667	-563
15.07500	-559
15.08333	-555
15.09167	-552
15.10000	-551
15.10833	-553
15.11667	-556
15.12500	-559
15.13333	-560
15.14167	-559
15.15000	-558
15.15833	-557
15.16667	-557
15.17500	-559
15.18333	-561
15.19167	-562
15.20000	-561
15.20833	-560
15.21667	-560
15.22500	-561
15.23333	-562
15.24167	-564
15.25000	-565
15.25833	-564
15.26667	-562
15.27500	-560
15.28333	-560
15.29167	-563
15.30000	-567
15.30833	-571
15.31667	-575
15.32500	-577
15.33333	-577
15.34167	-576
15.35000	-576
15.35833	-576
15.36667	-575
15.37500	-573
15.38333	-570
15.39167	-567
15.40000	-564
15.40833	-562
15.41667	-562
15.42500	-563
15.43333	-565
15.44167	-566
15.45000	-566
15.45833	-566
15.46667	-566
15.47500	-567
15.48333	-568
15.49167	-568
15.50000	-567
15.50833	-566
15.51667	-566
15.52500	-567
15.53333	-571
15.54167	-574
15.55000	-575
15.55833	-575
15.56667	-572
15.57500	-568
15.58333	-565
15.59167	-564
15.60000	-565
15.60833	-567
15.61667	-569
15.62500	-569
15.63333	-569
15.64167	-568
15.65000	-568
15.65833	-568
15.66667	-568
15.67500	-567
15.68333	-566
15.69167	-564
15.70000	-563
15.70833	-564
15.71667	-566
15.72500	-569
15.73333	-572
15.74167	-573
15.75000	-572
15.75833	-571
15.76667	-570
15.77500	-569
15.78333	-570
15.79167	-573
15.80000	-575
15.80833	-576
15.81667	-576
15.82500	-575
15.83333	-574
15.84167	-575
15.85000	-577
15.85833	-580
15.86667	-582
15.87500	-582
15.88333	-579
15.89167	-574
15.90000	-569
15.90833	-567
15.91667	-566
15.92500	-568
15.93333	-571
15.94167	-574
15.95000	-577
15.95833	-579
15.96667	-582
15.97500	-585
15.98333	-587
15.99167	-587
16.00000	-584
16.00833	-581
16.01667	-578
16.02500	-576
16.03333	-576
16.04167	-575
16.05000	-575
16.05833	-574
16.06667	-573
16.07500	-572
16.08333	-572
16.09167	-574
16.10000	-575
16.10833	-578
16.11667	-579
16.12500	-580
16.13333	-579
16.14167	-578
16.15000	-576
16.15833	-574
16.16667	-572
16.17500	-571
16.18333	-571
16.19167	-570
16.20000	-570
16.20833	-572
16.21667	-575
16.22500	-577
16.23333	-579
16.24167	-578
16.25000	-577
16.25833	-575
16.26667	-574
16.27500	-575
16.28333	-576
16.29167	-577
16.30000	-579
16.30833	-579
16.31667	-580
16.32500	-579
16.33333	-578
16.34167	-576
16.35000	-574
16.35833	-573
16.36667	-573
16.37500	-575
16.38333	-576
16.39167	-578
16.40000	-579
16.40833	-578
16.41667	-577
16.42500	-576
16.43333	-576
16.44167	-576
16.45000	-576
16.45833	-575
16.46667	-575
16.47500	-576
16.48333	-577
16.49167	-579
16.50000	-579
16.50833	-577
16.51667	-575
16.52500	-573
16.53333	-571
16.54167	-569
16.55000	-568
16.55833	-567
16.56667	-566
16.57500	-566
16.58333	-566
16.59167	-568
16.60000	-570
16.60833	-573
16.61667	-576
16.62500	-578
16.63333	-579
16.64167	-580
16.65000	-581
16.65833	-582
16.66667	-584
16.67500	-586
16.68333	-586
16.69167	-586
16.70000	-585
16.70833	-585
16.71667	-585
16.72500	-586
16.73333	-587
16.74167	-588
16.75000	-587
16.75833	-585
16.76667	-582
16.77500	-580
16.78333	-579
16.79167	-581
16.80000	-584
16.80833	-586
16.81667	-589
16.82500	-590
16.83333	-591
16.84167	-591
16.85000	-592
16.85833	-594
16.86667	-593
16.87500	-592
16.88333	-589
16.89167	-586
16.90000	-583
16.90833	-582
16.91667	-583
16.92500	-586
16.93333	-590
16.94167	-594
16.95000	-598
16.95833	-601
16.96667	-602
16.97500	-601
16.98333	-599
16.99167	-597
17.00000	-597
17.00833	-598
17.01667	-599
17.02500	-599
17.03333	-597
17.04167	-595
17.05000	-591
17.05833	-588
17.06667	-587
17.07500	-587
17.08333	-589
17.09167	-592
17.10000	-596
17.10833	-600
17.11667	-603
17.12500	-605
17.13333	-605
17.14167	-603
17.15000	-601
17.15833	-598
17.16667	-597
17.17500	-597
17.18333	-597
17.19167	-596
17.20000	-595
17.20833	-593
17.21667	-592
17.22500	-591
17.23333	-592
17.24167	-593
17.25000	-593
17.25833	-592
17.26667	-592
17.27500	-592
17.28333	-594
17.29167	-596
17.30000	-598
17.30833	-599
17.31667	-599
17.32500	-599
17.33333	-598
17.34167	-599
17.35000	-600
17.35833	-601
17.36667	-601
17.37500	-601
17.38333	-599
17.39167	-596
17.40000	-593
17.40833	-591
17.41667	-591
17.42500	-593
17.43333	-595
17.44167	-597
17.45000	-598
17.45833	-598
17.46667	-594
17.47500	-591
17.48333	-589
17.49167	-591
17.50000	-595
17.50833	-603
17.51667	-609
17.52500	-611
17.53333	-609
17.54167	-607
17.55000	-605
17.55833	-603
17.56667	-603
17.57500	-603
17.58333	-600
17.59167	-596
17.60000	-591
17.60833	-587
17.61667	-586
17.62500	-588
17.63333	-592
17.64167	-596
17.65000	-601
17.65833	-604
17.66667	-605
17.67500	-606
17.68333	-605
17.69167	-605
17.70000	-606
17.70833	-608
17.71667	-610
17.72500	-610
17.73333	-608
17.74167	-604
17.75000	-600
17.75833	-596
17.76667	-594
17.77500	-594
17.78333	-593
17.79167	-592
17.80000	-591
17.80833	-589
17.81667	-588
17.82500	-587
17.83333	-586
17.84167	-585
17.85000	-584
17.85833	-583
17.86667	-582
17.87500	-580
17.88333	-579
17.89167	-578
17.90000	-576
17.90833	-574
17.91667	-572
17.92500	-570
17.93333	-571
17.94167	-573
17.95000	-577
17.95833	-581
17.96667	-585
17.97500	-588
17.98333	-589
17.99167	-589
18.00000	-588
18.00833	-586
18.01667	-585
18.02500	-585
18.03333	-585
18.04167	-583
18.05000	-580
18.05833	-576
18.06667	-570
18.07500	-565
18.08333	-563
18.09167	-563
18.10000	-565
18.10833	-569
18.11667	-572
18.12500	-574
18.13333	-575
18.14167	-573
18.15000	-571
18.15833	-569
18.16667	-565
18.17500	-562
18.18333	-560
18.19167	-559
18.20000	-560
18.20833	-562
18.21667	-564
18.22500	-566
18.23333	-568
18.24167	-570
18.25000	-570
18.25833	-569
18.26667	-566
18.27500	-562
18.28333	-558
18.29167	-554
18.30000	-550
18.30833	-547
18.31667	-546
18.32500	-546
18.33333	-548
18.34167	-550
18.35000	-551
18.35833	-550
18.36667	-547
18.37500	-544
18.38333	-539
18.39167	-534
18.40000	-529
18.40833	-526
18.41667	-525
18.42500	-525
18.43333	-528
18.44167	-530
18.45000	-530
18.45833	-529
18.46667	-527
18.47500	-525
18.48333	-524
18.49167	-523
18.50000	-522
18.50833	-519
18.51667	-515
18.52500	-511
18.53333	-509
18.54167	-507
18.55000	-506
18.55833	-506
18.56667	-506
18.57500	-504
18.58333	-504
18.59167	-504
18.60000	-505
18.60833	-505
18.61667	-505
18.62500	-504
18.63333	-500
18.64167	-496
18.65000	-491
18.65833	-487
18.66667	-483
18.67500	-480
18.68333	-477
18.69167	-474
18.70000	-471
18.70833	-468
18.71667	-465
18.72500	-462
18.73333	-459
18.74167	-457
18.75000	-455
18.75833	-453
18.76667	-453
18.77500	-453
18.78333	-452
18.79167	-450
18.80000	-447
18.80833	-444
18.81667	-442
18.82500	-441
18.83333	-443
18.84167	-444
18.85000	-446
18.85833	-446
18.86667	-445
18.87500	-443
18.88333	-442
18.89167	-443
18.90000	-444
18.90833	-443
18.91667	-441
18.92500	-437
18.93333	-433
18.94167	-427
18.95000	-422
18.95833	-417
18.96667	-413
18.97500	-409
18.98333	-408
18.99167	-410
19.00000	-411
19.00833	-411
19.01667	-409
19.02500	-404
19.03333	-398
19.04167	-393
19.05000	-388
19.05833	-385
19.06667	-383
19.07500	-384
19.08333	-385
19.09167	-388
19.10000	-390
19.10833	-390
19.11667	-389
19.12500	-387
19.13333	-383
19.14167	-380
19.15000	-378
19.15833	-375
19.16667	-373
19.17500	-369
19.18333	-364
19.19167	-359
19.20000	-353
19.20833	-347
19.21667	-340
19.22500	-334
19.23333	-328
19.24167	-325
19.25000	-324
19.25833	-324
19.26667	-325
19.27500	-325
19.28333	-323
19.29167	-319
19.30000	-316
19.30833	-314
19.31667	-314
19.32500	-313
19.33333	-312
19.34167	-309
19.35000	-305
19.35833	-300
19.36667	-295
19.37500	-290
19.38333	-287
19.39167	-284
19.40000	-282
19.40833	-280
19.41667	-278
19.42500	-273
19.43333	-267
19.44167	-262
19.45000	-257
19.45833	-253
19.46667	-251
19.47500	-249
19.48333	-247
19.49167	-244
19.50000	-240
19.50833	-233
19.51667	-226
19.52500	-218
19.53333	-211
19.54167	-204
19.55000	-197
19.55833	-190
19.56667	-185
19.57500	-180
19.58333	-178
19.59167	-177
19.60000	-174
19.60833	-170
19.61667	-165
19.62500	-160
19.63333	-155
19.64167	-150
19.65000	-144
19.65833	-137
19.66667	-128
19.67500	-119
19.68333	-111
19.69167	-104
19.70000	-98
19.70833	-92
19.71667	-87
19.72500	-79
19.73333	-71
19.74167	-62
19.75000	-53
19.75833	-45
19.76667	-37
19.77500	-29
19.78333	-21
19.79167	-12
19.80000	-3
19.80833	5
19.81667	13
19.82500	21
19.83333	31
19.84167	44
19.85000	60
19.85833	76
19.86667	91
19.87500	105
19.88333	119
19.89167	132
19.90000	146
19.90833	161
19.91667	177
19.92500	192
19.93333	207
19.94167	221
19.95000	236
19.95833	252
19.96667	269
19.97500	288
19.98333	307
19.99167	326
20.00000	346
20.00833	366
20.01667	386
20.02500	409
20.03333	433
20.04167	456
20.05000	479
20.05833	501
20.06667	524
20.07500	547
20.08333	571
20.09167	597
20.10000	623
20.10833	651
20.11667	678
20.12500	705
20.13333	733
20.14167	762
20.15000	794
20.15833	827
20.16667	864
20.17500	902
20.18333	940
20.19167	978
20.20000	1015
20.20833	1052
20.21667	1089
20.22500	1128
20.23333	1168
20.24167	1209
20.25000	1252
20.25833	1296
20.26667	1343
20.27500	1389
20.28333	1437
20.29167	1486
20.30000	1534
20.30833	1586
20.31667	1637
20.32500	1691
20.33333	1746
20.34167	1801
20.35000	1858
20.35833	1916
20.36667	1978
20.37500	2041
20.38333	2108
20.39167	2176
20.40000	2242
20.40833	2309
20.41667	2375
20.42500	2445
20.43333	2517
20.44167	2591
20.45000	2669
20.45833	2747
20.46667	2825
20.47500	2904
20.48333	2986
20.49167	3071
20.50000	3158
20.50833	3249
20.51667	3342
20.52500	3438
20.53333	3536
20.54167	3636
20.55000	3741
20.55833	3845
20.56667	3951
20.57500	4058
20.58333	4166
20.59167	4277
20.60000	4390
20.60833	4509
20.61667	4631
20.62500	4757
20.63333	4886
20.64167	5015
20.65000	5149
20.65833	5282
20.66667	5419
20.67500	5560
20.68333	5706
20.69167	5859
20.70000	6012
20.70833	6173
20.71667	6333
20.72500	6495
20.73333	6658
20.74167	6823
20.75000	6996
20.75833	7169
20.76667	7350
20.77500	7533
20.78333	7720
20.79167	7913
20.80000	8107
20.80833	8308
20.81667	8508
20.82500	8714
20.83333	8923
20.84167	9133
20.85000	9351
20.85833	9569
20.86667	9797
20.87500	10028
20.88333	10262
20.89167	10504
20.90000	10743
20.90833	10990
20.91667	11237
20.92500	11490
20.93333	11749
20.94167	12010
20.95000	12282
20.95833	12552
20.96667	12831
20.97500	13110
20.98333	13393
20.99167	13684
21.00000	13973
21.00833	14274
21.01667	14572
21.02500	14877
21.03333	15187
21.04167	15496
21.05000	15816
21.05833	16133
21.06667	16464
21.07500	16797
21.08333	17133
21.09167	17479
21.10000	17819
21.10833	18169
21.11667	18517
21.12500	18873
21.13333	19236
21.14167	19600
21.15000	19977
21.15833	20349
21.16667	20734
21.17500	21120
21.18333	21509
21.19167	21907
21.20000	22299
21.20833	22703
21.21667	23102
21.22500	23510
21.23333	23925
21.24167	24342
21.25000	24776
21.25833	25204
21.26667	25642
21.27500	26078
21.28333	26514
21.29167	26958
21.30000	27396
21.30833	27849
21.31667	28297
21.32500	28753
21.33333	29215
21.34167	29673
21.35000	30144
21.35833	30605
21.36667	31076
21.37500	31542
21.38333	32006
21.39167	32476
21.40000	32933
21.40833	33399
21.41667	33856
21.42500	34320
21.43333	34787
21.44167	35250
21.45000	35723
21.45833	36184
21.46667	36650
21.47500	37109
21.48333	37561
21.49167	38014
21.50000	38451
21.50833	38891
21.51667	39319
21.52500	39745
21.53333	40167
21.54167	40577
21.55000	40987
21.55833	41380
21.56667	41770
21.57500	42147
21.58333	42512
21.59167	42871
21.60000	43212
21.60833	43549
21.61667	43867
21.62500	44174
21.63333	44469
21.64167	44746
21.65000	45016
21.65833	45266
21.66667	45506
21.67500	45730
21.68333	45937
21.69167	46132
21.70000	46308
21.70833	46473
21.71667	46620
21.72500	46749
21.73333	46861
21.74167	46953
21.75000	47028
21.75833	47084
21.76667	47124
21.77500	47146
21.78333	47150
21.79167	47136
21.80000	47104
21.80833	47053
21.81667	46986
21.82500	46901
21.83333	46800
21.84167	46686
21.85000	46554
21.85833	46409
21.86667	46244
21.87500	46063
21.88333	45865
21.89167	45647
21.90000	45418
21.90833	45170
21.91667	44912
21.92500	44641
21.93333	44357
21.94167	44066
21.95000	43757
21.95833	43445
21.96667	43117
21.97500	42782
21.98333	42437
21.99167	42077
22.00000	41712
22.00833	41328
22.01667	40943
22.02500	40547
22.03333	40147
22.04167	39749
22.05000	39341
22.05833	38942
22.06667	38533
22.07500	38127
22.08333	37719
22.09167	37305
22.10000	36897
22.10833	36479
22.11667	36069
22.12500	35655
22.13333	35240
22.14167	34832
22.15000	34415
22.15833	34011
22.16667	33603
22.17500	33204
22.18333	32809
22.19167	32413
22.20000	32030
22.20833	31641
22.21667	31265
22.22500	30892
22.23333	30524
22.24167	30166
22.25000	29807
22.25833	29463
22.26667	29121
22.27500	28789
22.28333	28465
22.29167	28143
22.30000	27833
22.30833	27521
22.31667	27222
22.32500	26930
22.33333	26644
22.34167	26371
22.35000	26098
22.35833	25839
22.36667	25581
22.37500	25333
22.38333	25095
22.39167	24861
22.40000	24638
22.40833	24418
22.41667	24207
22.42500	24003
22.43333	23806
22.44167	23617
22.45000	23431
22.45833	23254
22.46667	23080
22.47500	22914
22.48333	22755
22.49167	22601
22.50000	22456
22.50833	22313
22.51667	22178
22.52500	22046
22.53333	21919
22.54167	21798
22.55000	21680
22.55833	21568
22.56667	21459
22.57500	21354
22.58333	21253
22.59167	21155
22.60000	21062
22.60833	20972
22.61667	20888
22.62500	20809
22.63333	20735
22.64167	20669
22.65000	20606
22.65833	20547
22.66667	20489
22.67500	20432
22.68333	20377
22.69167	20323
22.70000	20274
22.70833	20226
22.71667	20181
22.72500	20137
22.73333	20093
22.74167	20051
22.75000	20011
22.75833	19975
22.76667	19945
22.77500	19918
22.78333	19894
22.79167	19872
22.80000	19852
22.80833	19832
22.81667	19814
22.82500	19798
22.83333	19783
22.84167	19767
22.85000	19750
22.85833	19735
22.86667	19722
22.87500	19711
22.88333	19702
22.89167	19694
22.90000	19685
22.90833	19677
22.91667	19668
22.92500	19660
22.93333	19652
22.94167	19645
22.95000	19638
22.95833	19633
22.96667	19630
22.97500	19629
22.98333	19631
22.99167	19634
23.00000	19637
23.00833	19638
23.01667	19639
23.02500	19640
23.03333	19641
23.04167	19643
23.05000	19646
23.05833	19649
23.06667	19651
23.07500	19654
23.08333	19658
23.09167	19662
23.10000	19667
23.10833	19673
23.11667	19677
23.12500	19682
23.13333	19686
23.14167	19691
23.15000	19697
23.15833	19702
23.16667	19706
23.17500	19710
23.18333	19715
23.19167	19722
23.20000	19729
23.20833	19737
23.21667	19745
23.22500	19754
23.23333	19764
23.24167	19773
23.25000	19783
23.25833	19791
23.26667	19798
23.27500	19805
23.28333	19814
23.29167	19825
23.30000	19837
23.30833	19851
23.31667	19865
23.32500	19879
23.33333	19892
23.34167	19902
23.35000	19911
23.35833	19920
23.36667	19930
23.37500	19941
23.38333	19953
23.39167	19967
23.40000	19980
23.40833	19994
23.41667	20007
23.42500	20019
23.43333	20030
23.44167	20040
23.45000	20052
23.45833	20065
23.46667	20081
23.47500	20097
23.48333	20110
23.49167	20122
23.50000	20133
23.50833	20143
23.51667	20152
23.52500	20162
23.53333	20172
23.54167	20184
23.55000	20196
23.55833	20208
23.56667	20220
23.57500	20233
23.58333	20247
23.59167	20262
23.60000	20276
23.60833	20290
23.61667	20302
23.62500	20310
23.63333	20316
23.64167	20321
23.65000	20325
23.65833	20328
23.66667	20332
23.67500	20336
23.68333	20339
23.69167	20343
23.70000	20345
23.70833	20345
23.71667	20342
23.72500	20338
23.73333	20331
23.74167	20321
23.75000	20309
23.75833	20296
23.76667	20283
23.77500	20271
23.78333	20261
23.79167	20251
23.80000	20242
23.80833	20230
23.81667	20215
23.82500	20196
23.83333	20174
23.84167	20150
23.85000	20124
23.85833	20098
23.86667	20070
23.87500	20042
23.88333	20010
23.89167	19976
23.90000	19940
23.90833	19902
23.91667	19864
23.92500	19823
23.93333	19781
23.94167	19737
23.95000	19692
23.95833	19647
23.96667	19601
23.97500	19555
23.98333	19508
23.99167	19460
24.00000	19412
24.00833	19360
24.01667	19307
24.02500	19250
24.03333	19190
24.04167	19131
24.05000	19069
24.05833	19008
24.06667	18947
24.07500	18887
24.08333	18827
24.09167	18766
24.10000	18705
24.10833	18638
24.11667	18571
24.12500	18501
24.13333	18430
24.14167	18359
24.15000	18287
24.15833	18216
24.16667	18144
24.17500	18073
24.18333	18006
24.19167	17940
24.20000	17877
24.20833	17811
24.21667	17745
24.22500	17675
24.23333	17604
24.24167	17534
24.25000	17464
24.25833	17396
24.26667	17327
24.27500	17258
24.28333	17189
24.29167	17118
24.30000	17049
24.30833	16979
24.31667	16911
24.32500	16843
24.33333	16776
24.34167	16709
24.35000	16640
24.35833	16572
24.36667	16501
24.37500	16432
24.38333	16365
24.39167	16298
24.40000	16235
24.40833	16172
24.41667	16111
24.42500	16050
24.43333	15988
24.44167	15926
24.45000	15862
24.45833	15799
24.46667	15732
24.47500	15664
24.48333	15596
24.49167	15526
24.50000	15461
24.50833	15398
24.51667	15337
24.52500	15277
24.53333	15215
24.54167	15152
24.55000	15086
24.55833	15020
24.56667	14953
24.57500	14887
24.58333	14820
24.59167	14752
24.60000	14685
24.60833	14615
24.61667	14546
24.62500	14478
24.63333	14410
24.64167	14343
24.65000	14274
24.65833	14206
24.66667	14135
24.67500	14062
24.68333	13987
24.69167	13910
24.70000	13832
24.70833	13753
24.71667	13676
24.72500	13598
24.73333	13521
24.74167	13444
24.75000	13365
24.75833	13286
24.76667	13206
24.77500	13127
24.78333	13048
24.79167	12967
24.80000	12887
24.80833	12804
24.81667	12722
24.82500	12639
24.83333	12554
24.84167	12469
24.85000	12381
24.85833	12296
24.86667	12209
24.87500	12123
24.88333	12038
24.89167	11950
24.90000	11865
24.90833	11778
24.91667	11695
24.92500	11614
24.93333	11534
24.94167	11457
24.95000	11378
24.95833	11299
24.96667	11217
24.97500	11134
24.98333	11050
24.99167	10966
25.00000	10885
25.00833	10805
25.01667	10727
25.02500	10649
25.03333	10570
25.04167	10493
25.05000	10415
25.05833	10339
25.06667	10261
25.07500	10185
25.08333	10110
25.09167	10037
25.10000	9967
25.10833	9899
25.11667	9832
25.12500	9766
25.13333	9699
25.14167	9633
25.15000	9566
25.15833	9500
25.16667	9436
25.17500	9375
25.18333	9316
25.19167	9257
25.20000	9202
25.20833	9146
25.21667	9092
25.22500	9039
25.23333	8986
25.24167	8935
25.25000	8884
25.25833	8836
25.26667	8789
25.27500	8744
25.28333	8701
25.29167	8659
25.30000	8618
25.30833	8577
25.31667	8538
25.32500	8499
25.33333	8460
25.34167	8424
25.35000	8389
25.35833	8355
25.36667	8322
25.37500	8290
25.38333	8261
25.39167	8232
25.40000	8206
25.40833	8181
25.41667	8156
25.42500	8131
25.43333	8106
25.44167	8081
25.45000	8055
25.45833	8030
25.46667	8004
25.47500	7981
25.48333	7960
25.49167	7941
25.50000	7924
25.50833	7906
25.51667	7890
25.52500	7878
25.53333	7870
25.54167	7861
25.55000	7851
25.55833	7836
25.56667	7815
25.57500	7791
25.58333	7769
25.59167	7749
25.60000	7733
25.60833	7721
25.61667	7710
25.62500	7700
25.63333	7689
25.64167	7677
25.65000	7665
25.65833	7652
25.66667	7638
25.67500	7625
25.68333	7612
25.69167	7599
25.70000	7587
25.70833	7576
25.71667	7567
25.72500	7558
25.73333	7550
25.74167	7540
25.75000	7528
25.75833	7516
25.76667	7504
25.77500	7492
25.78333	7480
25.79167	7470
25.80000	7459
25.80833	7447
25.81667	7436
25.82500	7423
25.83333	7411
25.84167	7400
25.85000	7390
25.85833	7380
25.86667	7369
25.87500	7357
25.88333	7343
25.89167	7328
25.90000	7313
25.90833	7297
25.91667	7282
25.92500	7267
25.93333	7253
25.94167	7240
25.95000	7227
25.95833	7214
25.96667	7199
25.97500	7183
25.98333	7167
25.99167	7150
26.00000	7135
26.00833	7122
26.01667	7109
26.02500	7093
26.03333	7076
26.04167	7057
26.05000	7036
26.05833	7017
26.06667	7001
26.07500	6987
26.08333	6972
26.09167	6958
26.10000	6942
26.10833	6924
26.11667	6906
26.12500	6888
26.13333	6868
26.14167	6850
26.15000	6834
26.15833	6820
26.16667	6806
26.17500	6789
26.18333	6772
26.19167	6755
26.20000	6742
26.20833	6731
26.21667	6720
26.22500	6709
26.23333	6697
26.24167	6685
26.25000	6672
26.25833	6660
26.26667	6648
26.27500	6636
26.28333	6623
26.29167	6608
26.30000	6593
26.30833	6579
26.31667	6568
26.32500	6559
26.33333	6552
26.34167	6544
26.35000	6535
26.35833	6525
26.36667	6514
26.37500	6502
26.38333	6491
26.39167	6482
26.40000	6476
26.40833	6473
26.41667	6471
26.42500	6469
26.43333	6467
26.44167	6464
26.45000	6459
26.45833	6455
26.46667	6449
26.47500	6444
26.48333	6439
26.49167	6436
26.50000	6436
26.50833	6439
26.51667	6444
26.52500	6449
26.53333	6453
26.54167	6456
26.55000	6457
26.55833	6457
26.56667	6458
26.57500	6459
26.58333	6460
26.59167	6462
26.60000	6466
26.60833	6472
26.61667	6479
26.62500	6485
26.63333	6489
26.64167	6493
26.65000	6495
26.65833	6498
26.66667	6502
26.67500	6507
26.68333	6512
26.69167	6518
26.70000	6526
26.70833	6535
26.71667	6543
26.72500	6550
26.73333	6557
26.74167	6562
26.75000	6567
26.75833	6573
26.76667	6580
26.77500	6590
26.78333	6601
26.79167	6612
26.80000	6621
26.80833	6628
26.81667	6634
26.82500	6639
26.83333	6644
26.84167	6650
26.85000	6658
26.85833	6665
26.86667	6671
26.87500	6676
26.88333	6680
26.89167	6685
26.90000	6691
26.90833	6699
26.91667	6708
26.92500	6715
26.93333	6722
26.94167	6726
26.95000	6728
26.95833	6729
26.96667	6728
26.97500	6728
26.98333	6728
26.99167	6730
27.00000	6732
27.00833	6734
27.01667	6735
27.02500	6735
27.03333	6735
27.04167	6734
27.05000	6733
27.05833	6731
27.06667	6726
27.07500	6720
27.08333	6714
27.09167	6710
27.10000	6708
27.10833	6708
27.11667	6708
27.12500	6707
27.13333	6702
27.14167	6693
27.15000	6682
27.15833	6670
27.16667	6658
27.17500	6647
27.18333	6638
27.19167	6631
27.20000	6626
27.20833	6620
27.21667	6616
27.22500	6610
27.23333	6604
27.24167	6596
27.25000	6588
27.25833	6579
27.26667	6570
27.27500	6560
27.28333	6549
27.29167	6537
27.30000	6525
27.30833	6514
27.31667	6503
27.32500	6494
27.33333	6486
27.34167	6479
27.35000	6472
27.35833	6463
27.36667	6453
27.37500	6442
27.38333	6430
27.39167	6418
27.40000	6407
27.40833	6396
27.41667	6387
27.42500	6378
27.43333	6369
27.44167	6360
27.45000	6352
27.45833	6345
27.46667	6337
27.47500	6329
27.48333	6319
27.49167	6309
27.50000	6299
27.50833	6292
27.51667	6286
27.52500	6283
27.53333	6281
27.54167	6280
27.55000	6278
27.55833	6275
27.56667	6273
27.57500	6270
27.58333	6266
27.59167	6262
27.60000	6256
27.60833	6250
27.61667	6243
27.62500	6238
27.63333	6234
27.64167	6230
27.65000	6228
27.65833	6226
27.66667	6226
27.67500	6227
27.68333	6229
27.69167	6233
27.70000	6239
27.70833	6245
27.71667	6251
27.72500	6256
27.73333	6261
27.74167	6264
27.75000	6267
27.75833	6269
27.76667	6272
27.77500	6274
27.78333	6277
27.79167	6281
27.80000	6285
27.80833	6291
27.81667	6299
27.82500	6308
27.83333	6318
27.84167	6328
27.85000	6336
27.85833	6345
27.86667	6353
27.87500	6362
27.88333	6371
27.89167	6381
27.90000	6391
27.90833	6399
27.91667	6407
27.92500	6415
27.93333	6424
27.94167	6433
27.95000	6443
27.95833	6452
27.96667	6461
27.97500	6470
27.98333	6481
27.99167	6495
28.00000	6510
28.00833	6527
28.01667	6542
28.02500	6555
28.03333	6567
28.04167	6578
28.05000	6588
28.05833	6599
28.06667	6611
28.07500	6624
28.08333	6638
28.09167	6653
28.10000	6668
28.10833	6683
28.11667	6696
28.12500	6708
28.13333	6719
28.14167	6729
28.15000	6738
28.15833	6748
28.16667	6759
28.17500	6772
28.18333	6785
28.19167	6798
28.20000	6809
28.20833	6820
28.21667	6829
28.22500	6839
28.23333	6849
28.24167	6858
28.25000	6866
28.25833	6875
28.26667	6883
28.27500	6891
28.28333	6901
28.29167	6912
28.30000	6923
28.30833	6934
28.31667	6944
28.32500	6953
28.33333	6961
28.34167	6968
28.35000	6976
28.35833	6984
28.36667	6992
28.37500	7000
28.38333	7006
28.39167	7012
28.40000	7017
28.40833	7021
28.41667	7026
28.42500	7033
28.43333	7043
28.44167	7053
28.45000	7064
28.45833	7074
28.46667	7083
28.47500	7091
28.48333	7098
28.49167	7105
28.50000	7111
28.50833	7117
28.51667	7122
28.52500	7128
28.53333	7134
28.54167	7141
28.55000	7148
28.55833	7154
28.56667	7159
28.57500	7164
28.58333	7169
28.59167	7176
28.60000	7184
28.60833	7192
28.61667	7201
28.62500	7207
28.63333	7214
28.64167	7221
28.65000	7228
28.65833	7236
28.66667	7242
28.67500	7247
28.68333	7253
28.69167	7261
28.70000	7270
28.70833	7282
28.71667	7294
28.72500	7306
28.73333	7318
28.74167	7327
28.75000	7335
28.75833	7342
28.76667	7349
28.77500	7357
28.78333	7366
28.79167	7376
28.80000	7388
28.80833	7401
28.81667	7413
28.82500	7424
28.83333	7434
28.84167	7443
28.85000	7451
28.85833	7462
28.86667	7474
28.87500	7488
28.88333	7502
28.89167	7516
28.90000	7528
28.90833	7540
28.91667	7551
28.92500	7562
28.93333	7572
28.94167	7583
28.95000	7595
28.95833	7608
28.96667	7623
28.97500	7640
28.98333	7657
28.99167	7674
29.00000	7692
29.00833	7709
29.01667	7726
29.02500	7742
29.03333	7759
29.04167	7776
29.05000	7793
29.05833	7812
29.06667	7833
29.07500	7855
29.08333	7879
29.09167	7905
29.10000	7931
29.10833	7957
29.11667	7982
29.12500	8007
29.13333	8032
29.14167	8058
29.15000	8085
29.15833	8113
29.16667	8142
29.17500	8171
29.18333	8203
29.19167	8237
29.20000	8272
29.20833	8309
29.21667	8347
29.22500	8385
29.23333	8423
29.24167	8461
29.25000	8501
29.25833	8540
29.26667	8582
29.27500	8625
29.28333	8671
29.29167	8721
29.30000	8771
29.30833	8822
29.31667	8873
29.32500	8925
29.33333	8980
29.34167	9038
29.35000	9101
29.35833	9166
29.36667	9233
29.37500	9301
29.38333	9371
29.39167	9445
29.40000	9519
29.40833	9597
29.41667	9675
29.42500	9757
29.43333	9843
29.44167	9935
29.45000	10034
29.45833	10136
29.46667	10243
29.47500	10354
29.48333	10466
29.49167	10584
29.50000	10703
29.50833	10830
29.51667	10958
29.52500	11091
29.53333	11229
29.54167	11372
29.55000	11525
29.55833	11684
29.56667	11855
29.57500	12033
29.58333	12216
29.59167	12409
29.60000	12602
29.60833	12805
29.61667	13011
29.62500	13225
29.63333	13448
29.64167	13677
29.65000	13921
29.65833	14171
29.66667	14436
29.67500	14710
29.68333	14993
29.69167	15291
29.70000	15592
29.70833	15911
29.71667	16235
29.72500	16575
29.73333	16929
29.74167	17291
29.75000	17673
29.75833	18058
29.76667	18461
29.77500	18872
29.78333	19291
29.79167	19728
29.80000	20167
29.80833	20627
29.81667	21091
29.82500	21572
29.83333	22069
29.84167	22574
29.85000	23103
29.85833	23632
29.86667	24181
29.87500	24736
29.88333	25296
29.89167	25874
29.90000	26448
29.90833	27046
29.91667	27644
29.92500	28257
29.93333	28883
29.94167	29506
29.95000	30151
29.95833	30787
29.96667	31438
29.97500	32087
29.98333	32733
29.99167	33392
30.00000	34039
30.00833	34705
30.01667	35363
30.02500	36030
30.03333	36701
30.04167	37360
30.05000	38030
30.05833	38680
30.06667	39334
30.07500	39978
30.08333	40610
30.09167	41245
30.10000	41859
30.10833	42479
30.11667	43082
30.12500	43680
30.13333	44272
30.14167	44839
30.15000	45403
30.15833	45937
30.16667	46463
30.17500	46968
30.18333	47452
30.19167	47927
30.20000	48373
30.20833	48811
30.21667	49224
30.22500	49621
30.23333	50000
30.24167	50350
30.25000	50684
30.25833	50987
30.26667	51269
30.27500	51526
30.28333	51758
30.29167	51970
30.30000	52154
30.30833	52317
30.31667	52454
30.32500	52565
30.33333	52652
30.34167	52710
30.35000	52743
30.35833	52751
30.36667	52733
30.37500	52692
30.38333	52627
30.39167	52537
30.40000	52426
30.40833	52288
30.41667	52129
30.42500	51945
30.43333	51737
30.44167	51509
30.45000	51256
30.45833	50991
30.46667	50705
30.47500	50403
30.48333	50084
30.49167	49740
30.50000	49383
30.50833	48999
30.51667	48606
30.52500	48195
30.53333	47768
30.54167	47334
30.55000	46877
30.55833	46418
30.56667	45939
30.57500	45454
30.58333	44962
30.59167	44453
30.60000	43948
30.60833	43423
30.61667	42900
30.62500	42367
30.63333	41826
30.64167	41290
30.65000	40740
30.65833	40200
30.66667	39649
30.67500	39101
30.68333	38554
30.69167	37994
30.70000	37446
30.70833	36885
30.71667	36335
30.72500	35785
30.73333	35235
30.74167	34696
30.75000	34148
30.75833	33613
30.76667	33071
30.77500	32535
30.78333	32004
30.79167	31468
30.80000	30950
30.80833	30428
30.81667	29921
30.82500	29418
30.83333	28920
30.84167	28437
30.85000	27950
30.85833	27481
30.86667	27010
30.87500	26549
30.88333	26094
30.89167	25637
30.90000	25196
30.90833	24754
30.91667	24327
30.92500	23908
30.93333	23494
30.94167	23094
30.95000	22693
30.95833	22308
30.96667	21924
30.97500	21549
30.98333	21184
30.99167	20821
31.00000	20474
31.00833	20126
31.01667	19791
31.02500	19461
31.03333	19136
31.04167	18822
31.05000	18510
31.05833	18212
31.06667	17916
31.07500	17629
31.08333	17352
31.09167	17076
31.10000	16813
31.10833	16549
31.11667	16295
31.12500	16046
31.13333	15801
31.14167	15566
31.15000	15332
31.15833	15108
31.16667	14888
31.17500	14674
31.18333	14467
31.19167	14262
31.20000	14065
31.20833	13868
31.21667	13679
31.22500	13494
31.23333	13313
31.24167	13140
31.25000	12965
31.25833	12799
31.26667	12633
31.27500	12473
31.28333	12318
31.29167	12164
31.30000	12016
31.30833	11867
31.31667	11724
31.32500	11587
31.33333	11455
31.34167	11331
31.35000	11208
31.35833	11089
31.36667	10968
31.37500	10848
31.38333	10730
31.39167	10610
31.40000	10494
31.40833	10376
31.41667	10264
31.42500	10155
31.43333	10050
31.44167	9951
31.45000	9853
31.45833	9760
31.46667	9666
31.47500	9572
31.48333	9480
31.49167	9386
31.50000	9295
31.50833	9205
31.51667	9118
31.52500	9035
31.53333	8953
31.54167	8876
31.55000	8800
31.55833	8728
31.56667	8656
31.57500	8586
31.58333	8517
31.59167	8448
31.60000	8383
31.60833	8317
31.61667	8253
31.62500	8187
31.63333	8120
31.64167	8055
31.65000	7990
31.65833	7930
31.66667	7874
31.67500	7820
31.68333	7767
31.69167	7712
31.70000	7658
31.70833	7603
31.71667	7550
31.72500	7501
31.73333	7454
31.74167	7411
31.75000	7370
31.75833	7331
31.76667	7294
31.77500	7258
31.78333	7222
31.79167	7186
31.80000	7152
31.80833	7117
31.81667	7085
31.82500	7055
31.83333	7026
31.84167	7000
31.85000	6976
31.85833	6953
31.86667	6932
31.87500	6913
31.88333	6895
31.89167	6880
31.90000	6868
31.90833	6860
31.91667	6853
31.92500	6848
31.93333	6842
31.94167	6838
31.95000	6836
31.95833	6836
31.96667	6839
31.97500	6845
31.98333	6854
31.99167	6865
32.00000	6878
32.00833	6894
32.01667	6913
32.02500	6935
32.03333	6962
32.04167	6991
32.05000	7024
32.05833	7058
32.06667	7094
32.07500	7132
32.08333	7173
32.09167	7220
32.10000	7269
32.10833	7324
32.11667	7381
32.12500	7441
32.13333	7505
32.14167	7572
32.15000	7645
32.15833	7720
32.16667	7799
32.17500	7882
32.18333	7968
32.19167	8061
32.20000	8157
32.20833	8261
32.21667	8366
32.22500	8475
32.23333	8589
32.24167	8706
32.25000	8831
32.25833	8958
32.26667	9094
32.27500	9235
32.28333	9380
32.29167	9534
32.30000	9688
32.30833	9852
32.31667	10017
32.32500	10191
32.33333	10371
32.34167	10556
32.35000	10753
32.35833	10952
32.36667	11160
32.37500	11372
32.38333	11590
32.39167	11817
32.40000	12047
32.40833	12288
32.41667	12532
32.42500	12784
32.43333	13044
32.44167	13310
32.45000	13589
32.45833	13870
32.46667	14164
32.47500	14463
32.48333	14770
32.49167	15090
32.50000	15411
32.50833	15748
32.51667	16088
32.52500	16437
32.53333	16795
32.54167	17155
32.55000	17531
32.55833	17907
32.56667	18299
32.57500	18698
32.58333	19106
32.59167	19530
32.60000	19954
32.60833	20396
32.61667	20837
32.62500	21287
32.63333	21744
32.64167	22201
32.65000	22675
32.65833	23147
32.66667	23637
32.67500	24131
32.68333	24629
32.69167	25141
32.70000	25646
32.70833	26165
32.71667	26680
32.72500	27203
32.73333	27733
32.74167	28258
32.75000	28800
32.75833	29333
32.76667	29879
32.77500	30423
32.78333	30964
32.79167	31514
32.80000	32049
32.80833	32593
32.81667	33127
32.82500	33662
32.83333	34199
32.84167	34727
32.85000	35265
32.85833	35787
32.86667	36313
32.87500	36829
32.88333	37335
32.89167	37843
32.90000	38330
32.90833	38816
32.91667	39284
32.92500	39743
32.93333	40193
32.94167	40626
32.95000	41059
32.95833	41472
32.96667	41879
32.97500	42270
32.98333	42642
32.99167	43003
33.00000	43338
33.00833	43662
33.01667	43963
33.02500	44249
33.03333	44521
33.04167	44771
33.05000	45010
33.05833	45226
33.06667	45427
33.07500	45609
33.08333	45769
33.09167	45913
33.10000	46034
33.10833	46139
33.11667	46224
33.12500	46287
33.13333	46331
33.14167	46352
33.15000	46353
33.15833	46335
33.16667	46299
33.17500	46246
33.18333	46176
33.19167	46086
33.20000	45978
33.20833	45847
33.21667	45700
33.22500	45533
33.23333	45346
33.24167	45146
33.25000	44924
33.25833	44692
33.26667	44441
33.27500	44177
33.28333	43899
33.29167	43600
33.30000	43294
33.30833	42967
33.31667	42633
33.32500	42283
33.33333	41921
33.34167	41553
33.35000	41165
33.35833	40774
33.36667	40367
33.37500	39953
33.38333	39533
33.39167	39101
33.40000	38673
33.40833	38230
33.41667	37788
33.42500	37334
33.43333	36871
33.44167	36407
33.45000	35926
33.45833	35455
33.46667	34976
33.47500	34501
33.48333	34026
33.49167	33542
33.50000	33064
33.50833	32572
33.51667	32085
33.52500	31594
33.53333	31101
33.54167	30616
33.55000	30123
33.55833	29647
33.56667	29168
33.57500	28696
33.58333	28227
33.59167	27752
33.60000	27286
33.60833	26808
33.61667	26341
33.62500	25876
33.63333	25413
33.64167	24964
33.65000	24511
33.65833	24072
33.66667	23629
33.67500	23194
33.68333	22765
33.69167	22334
33.70000	21918
33.70833	21499
33.71667	21093
33.72500	20689
33.73333	20288
33.74167	19896
33.75000	19500
33.75833	19119
33.76667	18739
33.77500	18369
33.78333	18006
33.79167	17642
33.80000	17292
33.80833	16938
33.81667	16596
33.82500	16257
33.83333	15921
33.84167	15595
33.85000	15267
33.85833	14953
33.86667	14642
33.87500	14339
33.88333	14044
33.89167	13750
33.90000	13465
33.90833	13178
33.91667	12903
33.92500	12636
33.93333	12346
33.94167	12054
33.95000	11783
33.95833	11532
33.96667	11292
33.97500	11066
33.98333	10844
33.99167	10618
34.00000	10398
34.00833	10170
34.01667	9932
34.02500	9701
34.03333	9492
34.04167	9298
34.05000	9105
34.05833	8918
34.06667	8730
34.07500	8546
34.08333	8371
34.09167	8183
34.10000	7990
34.10833	7808
34.11667	7646
34.12500	7488
34.13333	7330
34.14167	7177
34.15000	7023
34.15833	6879
34.16667	6737
34.17500	6584
34.18333	6431
34.19167	6289
34.20000	6163
34.20833	6037
34.21667	5902
34.22500	5770
34.23333	5648
34.24167	5532
34.25000	5414
34.25833	5300
34.26667	5187
34.27500	5077
34.28333	4969
34.29167	4862
34.30000	4763
34.30833	4663
34.31667	4558
34.32500	4456
34.33333	4365
34.34167	4281
34.35000	4198
34.35833	4120
34.36667	4042
34.37500	3959
34.38333	3874
34.39167	3794
34.40000	3720
34.40833	3646
34.41667	3574
34.42500	3505
34.43333	3429
34.44167	3353
34.45000	3281
34.45833	3218
34.46667	3155
34.47500	3095
34.48333	3036
34.49167	2976
34.50000	2918
34.50833	2861
34.51667	2807
34.52500	2755
34.53333	2698
34.54167	2640
34.55000	2586
34.55833	2536
34.56667	2487
34.57500	2440
34.58333	2394
34.59167	2349
34.60000	2306
34.60833	2264
34.61667	2223
34.62500	2182
34.63333	2141
34.64167	2102
34.65000	2063
34.65833	2026
34.66667	1991
34.67500	1957
34.68333	1924
34.69167	1891
34.70000	1859
34.70833	1827
34.71667	1797
34.72500	1770
34.73333	1745
34.74167	1721
34.75000	1697
34.75833	1673
34.76667	1648
34.77500	1620
34.78333	1591
34.79167	1566
34.80000	1544
34.80833	1523
34.81667	1504
34.82500	1486
34.83333	1467
34.84167	1449
34.85000	1430
34.85833	1414
34.86667	1398
34.87500	1383
34.88333	1368
34.89167	1351
34.90000	1335
34.90833	1318
34.91667	1303
34.92500	1289
34.93333	1277
34.94167	1265
34.95000	1252
34.95833	1240
34.96667	1228
34.97500	1218
34.98333	1209
34.99167	1201
35.00000	1193
35.00833	1184
35.01667	1174
35.02500	1164
35.03333	1153
35.04167	1143
35.05000	1135
35.05833	1128
35.06667	1123
35.07500	1118
35.08333	1113
35.09167	1107
35.10000	1099
35.10833	1090
35.11667	1080
35.12500	1072
35.13333	1064
35.14167	1057
35.15000	1051
35.15833	1044
35.16667	1035
35.17500	1026
35.18333	1018
35.19167	1012
35.20000	1009
35.20833	1006
35.21667	1003
35.22500	998
35.23333	991
35.24167	983
35.25000	976
35.25833	969
35.26667	961
35.27500	952
35.28333	943
35.29167	934
35.30000	925
35.30833	917
35.31667	911
35.32500	904
35.33333	897
35.34167	891
35.35000	883
35.35833	876
35.36667	869
35.37500	861
35.38333	854
35.39167	846
35.40000	838
35.40833	829
35.41667	818
35.42500	806
35.43333	793
35.44167	781
35.45000	770
35.45833	761
35.46667	753
35.47500	744
35.48333	734
35.49167	722
35.50000	710
35.50833	699
35.51667	689
35.52500	681
35.53333	674
35.54167	666
35.55000	658
35.55833	648
35.56667	636
35.57500	625
35.58333	613
35.59167	602
35.60000	591
35.60833	580
35.61667	569
35.62500	559
35.63333	550
35.64167	541
35.65000	533
35.65833	524
35.66667	514
35.67500	502
35.68333	489
35.69167	476
35.70000	464
35.70833	452
35.71667	441
35.72500	431
35.73333	424
35.74167	417
35.75000	409
35.75833	402
35.76667	393
35.77500	383
35.78333	373
35.79167	362
35.80000	352
35.80833	343
35.81667	334
35.82500	325
35.83333	316
35.84167	308
35.85000	299
35.85833	291
35.86667	284
35.87500	277
35.88333	271
35.89167	266
35.90000	260
35.90833	254
35.91667	248
35.92500	243
35.93333	238
35.94167	233
35.95000	227
35.95833	219
35.96667	210
35.97500	200
35.98333	193
35.99167	187
36.00000	183
36.00833	181
36.01667	180
36.02500	179
36.03333	177
36.04167	173
36.05000	168
36.05833	163
36.06667	157
36.07500	151
36.08333	145
36.09167	140
36.10000	135
36.10833	131
36.11667	128
36.12500	126
36.13333	125
36.14167	124
36.15000	123
36.15833	121
36.16667	118
36.17500	113
36.18333	107
36.19167	100
36.20000	94
36.20833	91
36.21667	91
36.22500	91
36.23333	94
36.24167	98
36.25000	102
36.25833	105
36.26667	107
36.27500	106
36.28333	105
36.29167	103
36.30000	100
36.30833	98
36.31667	96
36.32500	94
36.33333	91
36.34167	89
36.35000	88
36.35833	88
36.36667	89
36.37500	89
36.38333	89
36.39167	89
36.40000	89
36.40833	89
36.41667	90
36.42500	91
36.43333	92
36.44167	92
36.45000	90
36.45833	88
36.46667	85
36.47500	83
36.48333	80
36.49167	78
36.50000	76
36.50833	75
36.51667	76
36.52500	76
36.53333	77
36.54167	76
36.55000	73
36.55833	70
36.56667	69
36.57500	69
36.58333	71
36.59167	74
36.60000	77
36.60833	79
36.61667	81
36.62500	82
36.63333	84
36.64167	86
36.65000	88
36.65833	89
36.66667	88
36.67500	87
36.68333	85
36.69167	83
36.70000	82
36.70833	83
36.71667	86
36.72500	90
36.73333	95
36.74167	99
36.75000	102
36.75833	104
36.76667	104
36.77500	103
36.78333	102
36.79167	100
36.80000	99
36.80833	99
36.81667	99
36.82500	99
36.83333	100
36.84167	101
36.85000	102
36.85833	103
36.86667	102
36.87500	99
36.88333	97
36.89167	95
36.90000	96
36.90833	101
36.91667	107
36.92500	114
36.93333	120
36.94167	123
36.95000	125
36.95833	124
36.96667	123
36.97500	121
36.98333	120
36.99167	119
37.00000	119
37.00833	120
37.01667	122
37.02500	125
37.03333	130
37.04167	135
37.05000	140
37.05833	143
37.06667	144
37.07500	143
37.08333	139
37.09167	135
37.10000	131
37.10833	129
37.11667	129
37.12500	130
37.13333	133
37.14167	135
37.15000	136
37.15833	134
37.16667	132
37.17500	129
37.18333	126
37.19167	123
37.20000	119
37.20833	116
37.21667	113
37.22500	111
37.23333	110
37.24167	110
37.25000	110
37.25833	110
37.26667	108
37.27500	104
37.28333	100
37.29167	96
37.30000	93
37.30833	90
37.31667	88
37.32500	86
37.33333	84
37.34167	82
37.35000	80
37.35833	77
37.36667	72
37.37500	68
37.38333	64
37.39167	62
37.40000	62
37.40833	61
37.41667	61
37.42500	60
37.43333	56
37.44167	50
37.45000	43
37.45833	37
37.46667	31
37.47500	26
37.48333	23
37.49167	20
37.50000	17
37.50833	12
37.51667	6
37.52500	0
37.53333	-4
37.54167	-8
37.55000	-9
37.55833	-9
37.56667	-10
37.57500	-11
37.58333	-14
37.59167	-16
37.60000	-18
37.60833	-19
37.61667	-21
37.62500	-23
37.63333	-26
37.64167	-28
37.65000	-30
37.65833	-32
37.66667	-34
37.67500	-38
37.68333	-41
37.69167	-46
37.70000	-49
37.70833	-51
37.71667	-52
37.72500	-52
37.73333	-53
37.74167	-53
37.75000	-53
37.75833	-53
37.76667	-54
37.77500	-55
37.78333	-56
37.79167	-56
37.80000	-55
37.80833	-54
37.81667	-53
37.82500	-53
37.83333	-54
37.84167	-55
37.85000	-57
37.85833	-59
37.86667	-62
37.87500	-65
37.88333	-66
37.89167	-66
37.90000	-65
37.90833	-64
37.91667	-62
37.92500	-62
37.93333	-62
37.94167	-63
37.95000	-65
37.95833	-67
37.96667	-69
37.97500	-70
37.98333	-71
37.99167	-70
38.00000	-69
38.00833	-68
38.01667	-67
38.02500	-66
38.03333	-66
38.04167	-66
38.05000	-68
38.05833	-70
38.06667	-71
38.07500	-71
38.08333	-70
38.09167	-68
38.10000	-67
38.10833	-67
38.11667	-69
38.12500	-71
38.13333	-71
38.14167	-70
38.15000	-68
38.15833	-65
38.16667	-64
38.17500	-64
38.18333	-65
38.19167	-67
38.20000	-70
38.20833	-73
38.21667	-76
38.22500	-78
38.23333	-78
38.24167	-76
38.25000	-74
38.25833	-72
38.26667	-72
38.27500	-72
38.28333	-72
38.29167	-72
38.30000	-71
38.30833	-69
38.31667	-67
38.32500	-67
38.33333	-68
38.34167	-70
38.35000	-72
38.35833	-75
38.36667	-79
38.37500	-84
38.38333	-89
38.39167	-94
38.40000	-98
38.40833	-99
38.41667	-98
38.42500	-99
38.43333	-101
38.44167	-106
38.45000	-112
38.45833	-118
38.46667	-124
38.47500	-128
38.48333	-131
38.49167	-131
38.50000	-131
38.50833	-129
38.51667	-127
38.52500	-127
38.53333	-130
38.54167	-133
38.55000	-136
38.55833	-138
38.56667	-140
38.57500	-140
38.58333	-140
38.59167	-140
38.60000	-141
38.60833	-142
38.61667	-144
38.62500	-146
38.63333	-148
38.64167	-150
38.65000	-152
38.65833	-155
38.66667	-159
38.67500	-164
38.68333	-168
38.69167	-171
38.70000	-173
38.70833	-176
38.71667	-179
38.72500	-183
38.73333	-187
38.74167	-191
38.75000	-194
38.75833	-196
38.76667	-198
38.77500	-202
38.78333	-205
38.79167	-208
38.80000	-209
38.80833	-210
38.81667	-211
38.82500	-213
38.83333	-216
38.84167	-218
38.85000	-219
38.85833	-217
38.86667	-215
38.87500	-213
38.88333	-213
38.89167	-216
38.90000	-220
38.90833	-225
38.91667	-231
38.92500	-236
38.93333	-241
38.94167	-245
38.95000	-250
38.95833	-253
38.96667	-255
38.97500	-256
38.98333	-255
38.99167	-254
39.00000	-255
39.00833	-256
39.01667	-259
39.02500	-260
39.03333	-262
39.04167	-263
39.05000	-264
39.05833	-265
39.06667	-266
39.07500	-268
39.08333	-270
39.09167	-273
39.10000	-275
39.10833	-275
39.11667	-273
39.12500	-272
39.13333	-271
39.14167	-272
39.15000	-273
39.15833	-275
39.16667	-277
39.17500	-279
39.18333	-282
39.19167	-284
39.20000	-286
39.20833	-287
39.21667	-290
39.22500	-293
39.23333	-298
39.24167	-301
39.25000	-304
39.25833	-306
39.26667	-308
39.27500	-311
39.28333	-313
39.29167	-315
39.30000	-316
39.30833	-317
39.31667	-316
39.32500	-317
39.33333	-319
39.34167	-319
39.35000	-317
39.35833	-313
39.36667	-309
39.37500	-304
39.38333	-303
39.39167	-304
39.40000	-307
39.40833	-311
39.41667	-315
39.42500	-318
39.43333	-319
39.44167	-321
39.45000	-323
39.45833	-327
39.46667	-331
39.47500	-333
39.48333	-335
39.49167	-334
39.50000	-333
39.50833	-331
39.51667	-330
39.52500	-330
39.53333	-331
39.54167	-333
39.55000	-335
39.55833	-338
39.56667	-342
39.57500	-347
39.58333	-352
39.59167	-357
39.60000	-360
39.60833	-361
39.61667	-360
39.62500	-359
39.63333	-357
39.64167	-356
39.65000	-355
39.65833	-354
39.66667	-352
39.67500	-351
39.68333	-350
39.69167	-350
39.70000	-352
39.70833	-355
39.71667	-359
39.72500	-362
39.73333	-365
39.74167	-368
39.75000	-369
39.75833	-370
39.76667	-369
39.77500	-367
39.78333	-364
39.79167	-360
39.80000	-357
39.80833	-356
39.81667	-357
39.82500	-359
39.83333	-360
39.84167	-360
39.85000	-357
39.85833	-353
39.86667	-348
39.87500	-344
39.88333	-340
39.89167	-336
39.90000	-332
39.90833	-328
39.91667	-324
39.92500	-320
39.93333	-318
39.94167	-316
39.95000	-314
39.95833	-313
39.96667	-310
39.97500	-305
39.98333	-299
39.99167	-291
40.00000	-283
40.00833	-275
40.01667	-267
40.02500	-259
40.03333	-251
40.04167	-241
40.05000	-231
40.05833	-220
40.06667	-209
40.07500	-197
40.08333	-182
40.09167	-165
40.10000	-146
40.10833	-127
40.11667	-108
40.12500	-88
40.13333	-66
40.14167	-42
40.15000	-15
40.15833	14
40.16667	44
40.17500	76
40.18333	111
40.19167	149
40.20000	187
40.20833	229
40.21667	270
40.22500	312
40.23333	355
40.24167	400
40.25000	448
40.25833	500
40.26667	558
40.27500	620
40.28333	685
40.29167	753
40.30000	823
40.30833	896
40.31667	969
40.32500	1045
40.33333	1125
40.34167	1207
40.35000	1295
40.35833	1385
40.36667	1481
40.37500	1580
40.38333	1683
40.39167	1790
40.40000	1899
40.40833	2015
40.41667	2132
40.42500	2254
40.43333	2381
40.44167	2509
40.45000	2643
40.45833	2778
40.46667	2918
40.47500	3061
40.48333	3206
40.49167	3356
40.50000	3508
40.50833	3668
40.51667	3830
40.52500	3997
40.53333	4170
40.54167	4342
40.55000	4522
40.55833	4701
40.56667	4885
40.57500	5070
40.58333	5255
40.59167	5446
40.60000	5635
40.60833	5831
40.61667	6027
40.62500	6226
40.63333	6431
40.64167	6636
40.65000	6847
40.65833	7054
40.66667	7263
40.67500	7470
40.68333	7677
40.69167	7888
40.70000	8096
40.70833	8310
40.71667	8522
40.72500	8733
40.73333	8945
40.74167	9153
40.75000	9364
40.75833	9569
40.76667	9775
40.77500	9977
40.78333	10177
40.79167	10380
40.80000	10577
40.80833	10776
40.81667	10970
40.82500	11162
40.83333	11354
40.84167	11541
40.85000	11731
40.85833	11912
40.86667	12090
40.87500	12263
40.88333	12430
40.89167	12596
40.90000	12755
40.90833	12913
40.91667	13066
40.92500	13214
40.93333	13359
40.94167	13494
40.95000	13626
40.95833	13748
40.96667	13864
40.97500	13973
40.98333	14074
40.99167	14171
41.00000	14260
41.00833	14345
41.01667	14422
41.02500	14492
41.03333	14556
41.04167	14612
41.05000	14662
41.05833	14705
41.06667	14743
41.07500	14775
41.08333	14800
41.09167	14818
41.10000	14828
41.10833	14831
41.11667	14826
41.12500	14814
41.13333	14794
41.14167	14769
41.15000	14737
41.15833	14700
41.16667	14655
41.17500	14603
41.18333	14546
41.19167	14482
41.20000	14415
41.20833	14339
41.21667	14259
41.22500	14171
41.23333	14074
41.24167	13971
41.25000	13859
41.25833	13743
41.26667	13620
41.27500	13495
41.28333	13369
41.29167	13240
41.30000	13110
41.30833	12972
41.31667	12832
41.32500	12686
41.33333	12535
41.34167	12381
41.35000	12219
41.35833	12057
41.36667	11887
41.37500	11716
41.38333	11545
41.39167	11372
41.40000	11202
41.40833	11028
41.41667	10854
41.42500	10678
41.43333	10499
41.44167	10321
41.45000	10137
41.45833	9956
41.46667	9771
41.47500	9585
41.48333	9399
41.49167	9209
41.50000	9025
41.50833	8840
41.51667	8659
41.52500	8479
41.53333	8297
41.54167	8118
41.55000	7933
41.55833	7752
41.56667	7570
41.57500	7391
41.58333	7217
41.59167	7043
41.60000	6876
41.60833	6708
41.61667	6544
41.62500	6380
41.63333	6215
41.64167	6053
41.65000	5890
41.65833	5733
41.66667	5580
41.67500	5432
41.68333	5287
41.69167	5141
41.70000	4999
41.70833	4854
41.71667	4712
41.72500	4575
41.73333	4441
41.74167	4313
41.75000	4186
41.75833	4064
41.76667	3942
41.77500	3821
41.78333	3704
41.79167	3587
41.80000	3479
41.80833	3369
41.81667	3252
41.82500	3140
41.83333	3040
41.84167	2949
41.85000	2855
41.85833	2758
41.86667	2663
41.87500	2572
41.88333	2485
41.89167	2403
41.90000	2327
41.90833	2249
41.91667	2168
41.92500	2088
41.93333	2016
41.94167	1951
41.95000	1884
41.95833	1812
41.96667	1743
41.97500	1681
41.98333	1624
41.99167	1564
42.00000	1503
42.00833	1447
42.01667	1397
42.02500	1349
42.03333	1297
42.04167	1244
42.05000	1195
42.05833	1149
42.06667	1106
42.07500	1063
42.08333	1019
42.09167	978
42.10000	940
42.10833	902
42.11667	860
42.12500	818
42.13333	779
42.14167	744
42.15000	709
42.15833	675
42.16667	644
42.17500	617
42.18333	591
42.19167	562
42.20000	531
42.20833	500
42.21667	472
42.22500	445
42.23333	420
42.24167	397
42.25000	377
42.25833	359
42.26667	340
42.27500	319
42.28333	296
42.29167	274
42.30000	254
42.30833	233
42.31667	212
42.32500	192
42.33333	174
42.34167	159
42.35000	144
42.35833	127
42.36667	111
42.37500	96
42.38333	82
42.39167	68
42.40000	53
42.40833	37
42.41667	22
42.42500	8
42.43333	-5
42.44167	-17
42.45000	-28
42.45833	-38
42.46667	-50
42.47500	-61
42.48333	-71
42.49167	-80
42.50000	-90
42.50833	-100
42.51667	-111
42.52500	-122
42.53333	-132
42.54167	-141
42.55000	-149
42.55833	-155
42.56667	-161
42.57500	-167
42.58333	-172
42.59167	-177
42.60000	-183
42.60833	-191
42.61667	-199
42.62500	-207
42.63333	-214
42.64167	-220
42.65000	-227
42.65833	-234
42.66667	-242
42.67500	-251
42.68333	-259
42.69167	-265
42.70000	-270
42.70833	-274
42.71667	-278
42.72500	-281
42.73333	-285
42.74167	-288
42.75000	-291
42.75833	-294
42.76667	-298
42.77500	-303
42.78333	-309
42.79167	-315
42.80000	-322
42.80833	-329
42.81667	-335
42.82500	-339
42.83333	-341
42.84167	-343
42.85000	-345
42.85833	-347
42.86667	-349
42.87500	-353
42.88333	-357
42.89167	-363
42.90000	-368
42.90833	-372
42.91667	-375
42.92500	-376
42.93333	-375
42.94167	-375
42.95000	-376
42.95833	-379
42.96667	-383
42.97500	-389
42.98333	-393
42.99167	-397
43.00000	-400
43.00833	-401
43.01667	-401
43.02500	-401
43.03333	-403
43.04167	-405
43.05000	-409
43.05833	-414
43.06667	-418
43.07500	-422
43.08333	-426
43.09167	-429
43.10000	-431
43.10833	-433
43.11667	-434
43.12500	-433
43.13333	-431
43.14167	-430
43.15000	-430
43.15833	-432
43.16667	-437
43.17500	-442
43.18333	-447
43.19167	-451
43.20000	-454
43.20833	-455
43.21667	-455
43.22500	-453
43.23333	-451
43.24167	-449
43.25000	-448
43.25833	-448
43.26667	-448
43.27500	-449
43.28333	-449
43.29167	-448
43.30000	-447
43.30833	-446
43.31667	-446
43.32500	-448
43.33333	-453
43.34167	-459
43.35000	-464
43.35833	-469
43.36667	-470
43.37500	-470
43.38333	-470
43.39167	-471
43.40000	-471
43.40833	-470
43.41667	-468
43.42500	-466
43.43333	-464
43.44167	-465
43.45000	-468
43.45833	-473
43.46667	-477
43.47500	-482
43.48333	-486
43.49167	-490
43.50000	-492
43.50833	-493
43.51667	-493
43.52500	-491
43.53333	-490
43.54167	-490
43.55000	-490
43.55833	-491
43.56667	-492
43.57500	-494
43.58333	-494
43.59167	-494
43.60000	-493
43.60833	-493
43.61667	-492
43.62500	-492
43.63333	-494
43.64167	-495
43.65000	-497
43.65833	-498
43.66667	-499
43.67500	-501
43.68333	-502
43.69167	-504
43.70000	-505
43.70833	-506
43.71667	-506
43.72500	-506
43.73333	-506
43.74167	-507
43.75000	-511
43.75833	-515
43.76667	-518
43.77500	-520
43.78333	-520
43.79167	-518
43.80000	-515
43.80833	-512
43.81667	-510
43.82500	-509
43.83333	-509
43.84167	-510
43.85000	-508
43.85833	-506
43.86667	-503
43.87500	-501
43.88333	-501
43.89167	-503
43.90000	-507
43.90833	-511
43.91667	-516
43.92500	-519
43.93333	-523
43.94167	-525
43.95000	-527
43.95833	-528
43.96667	-529
43.97500	-528
43.98333	-526
43.99167	-525
44.00000	-524
44.00833	-524
44.01667	-525
44.02500	-527
44.03333	-529
44.04167	-531
44.05000	-532
44.05833	-532
44.06667	-531
44.07500	-531
44.08333	-529
44.09167	-526
44.10000	-523
44.10833	-520
44.11667	-517
44.12500	-515
44.13333	-514
44.14167	-514
44.15000	-514
44.15833	-516
44.16667	-517
44.17500	-516
44.18333	-514
44.19167	-511
44.20000	-509
44.20833	-508
44.21667	-509
44.22500	-512
44.23333	-516
44.24167	-519
44.25000	-520
44.25833	-519
44.26667	-519
44.27500	-519
44.28333	-519
44.29167	-519
44.30000	-519
44.30833	-516
44.31667	-513
44.32500	-511
44.33333	-510
44.34167	-511
44.35000	-514
44.35833	-516
44.36667	-518
44.37500	-519
44.38333	-519
44.39167	-520
44.40000	-522
44.40833	-524
44.41667	-527
44.42500	-530
44.43333	-531
44.44167	-532
44.45000	-530
44.45833	-527
44.46667	-525
44.47500	-522
44.48333	-520
44.49167	-518
44.50000	-517
44.50833	-518
44.51667	-520
44.52500	-523
44.53333	-527
44.54167	-531
44.55000	-532
44.55833	-532
44.56667	-530
44.57500	-528
44.58333	-525
44.59167	-521
44.60000	-518
44.60833	-516
44.61667	-516
44.62500	-516
44.63333	-516
44.64167	-517
44.65000	-517
44.65833	-517
44.66667	-517
44.67500	-515
44.68333	-513
44.69167	-510
44.70000	-507
44.70833	-504
44.71667	-501
44.72500	-498
44.73333	-495
44.74167	-491
44.75000	-488
44.75833	-487
44.76667	-487
44.77500	-489
44.78333	-491
44.79167	-492
44.80000	-492
44.80833	-492
44.81667	-493
44.82500	-493
44.83333	-491
44.84167	-489
44.85000	-487
44.85833	-485
44.86667	-483
44.87500	-480
44.88333	-476
44.89167	-472
44.90000	-467
44.90833	-464
44.91667	-461
44.92500	-461
44.93333	-462
44.94167	-464
44.95000	-465
44.95833	-466
44.96667	-465
44.97500	-463
44.98333	-462
44.99167	-461
45.00000	-461
45.00833	-460
45.01667	-457
45.02500	-452
45.03333	-446
45.04167	-440
45.05000	-435
45.05833	-431
45.06667	-429
45.07500	-427
45.08333	-426
45.09167	-424
45.10000	-422
45.10833	-418
45.11667	-415
45.12500	-412
45.13333	-411
45.14167	-412
45.15000	-415
45.15833	-417
45.16667	-418
45.17500	-416
45.18333	-412
45.19167	-407
45.20000	-402
45.20833	-397
45.21667	-393
45.22500	-389
45.23333	-385
45.24167	-383
45.25000	-382
45.25833	-382
45.26667	-383
45.27500	-384
45.28333	-384
45.29167	-384
45.30000	-383
45.30833	-381
45.31667	-379
45.32500	-377
45.33333	-375
45.34167	-373
45.35000	-371
45.35833	-370
45.36667	-370
45.37500	-371
45.38333	-372
45.39167	-373
45.40000	-373
45.40833	-371
45.41667	-370
45.42500	-369
45.43333	-370
45.44167	-373
45.45000	-376
45.45833	-378
45.46667	-379
45.47500	-380
45.48333	-381
45.49167	-381
45.50000	-380
45.50833	-378
45.51667	-376
45.52500	-375
45.53333	-375
45.54167	-375
45.55000	-376
45.55833	-376
45.56667	-374
45.57500	-371
45.58333	-368
45.59167	-366
45.60000	-366
45.60833	-368
45.61667	-374
45.62500	-381
45.63333	-388
45.64167	-393
45.65000	-396
45.65833	-397
45.66667	-397
45.67500	-398
45.68333	-399
45.69167	-401
45.70000	-402
45.70833	-404
45.71667	-406
45.72500	-409
45.73333	-413
45.74167	-418
45.75000	-422
45.75833	-426
45.76667	-428
45.77500	-430
45.78333	-430
45.79167	-428
45.80000	-427
45.80833	-426
45.81667	-426
45.82500	-429
45.83333	-433
45.84167	-438
45.85000	-442
45.85833	-445
45.86667	-447
45.87500	-447
45.88333	-448
45.89167	-449
45.90000	-451
45.90833	-453
45.91667	-455
45.92500	-457
45.93333	-459
45.94167	-461
45.95000	-463
45.95833	-467
45.96667	-471
45.97500	-474
45.98333	-475
45.99167	-474
46.00000	-471
46.00833	-467
46.01667	-464
46.02500	-463
46.03333	-465
46.04167	-468
46.05000	-472
46.05833	-476
46.06667	-479
46.07500	-482
46.08333	-485
46.09167	-488
46.10000	-492
46.10833	-494
46.11667	-496
46.12500	-496
46.13333	-496
46.14167	-496
46.15000	-498
46.15833	-500
46.16667	-503
46.17500	-505
46.18333	-507
46.19167	-509
46.20000	-511
46.20833	-513
46.21667	-516
46.22500	-519
46.23333	-522
46.24167	-524
46.25000	-525
46.25833	-526
46.26667	-525
46.27500	-522
46.28333	-520
46.29167	-520
46.30000	-521
46.30833	-524
46.31667	-528
46.32500	-531
46.33333	-533
46.34167	-535
46.35000	-537
46.35833	-538
46.36667	-541
46.37500	-545
46.38333	-548
46.39167	-550
46.40000	-551
46.40833	-551
46.41667	-549
46.42500	-549
46.43333	-549
46.44167	-550
46.45000	-551
46.45833	-552
46.46667	-553
46.47500	-554
46.48333	-555
46.49167	-556
46.50000	-556
46.50833	-558
46.51667	-560
46.52500	-564
46.53333	-566
46.54167	-567
46.55000	-565
46.55833	-562
46.56667	-559
46.57500	-557
46.58333	-558
46.59167	-562
46.60000	-566
46.60833	-569
46.61667	-570
46.62500	-570
46.63333	-570
46.64167	-570
46.65000	-570
46.65833	-570
46.66667	-569
46.67500	-568
46.68333	-568
46.69167	-568
46.70000	-568
46.70833	-567
46.71667	-564
46.72500	-562
46.73333	-560
46.74167	-560
46.75000	-561
46.75833	-562
46.76667	-562
46.77500	-562
46.78333	-562
46.79167	-561
46.80000	-560
46.80833	-558
46.81667	-557
46.82500	-557
46.83333	-559
46.84167	-565
46.85000	-571
46.85833	-577
46.86667	-580
46.87500	-580
46.88333	-579
46.89167	-577
46.90000	-576
46.90833	-577
46.91667	-579
46.92500	-581
46.93333	-582
46.94167	-582
46.95000	-581
46.95833	-580
46.96667	-580
46.97500	-582
46.98333	-584
46.99167	-584
47.00000	-583
47.00833	-579
47.01667	-574
47.02500	-568
47.03333	-563
47.04167	-560
47.05000	-560
47.05833	-562
47.06667	-565
47.07500	-568
47.08333	-571
47.09167	-572
47.10000	-572
47.10833	-573
47.11667	-574
47.12500	-574
47.13333	-574
47.14167	-573
47.15000	-571
47.15833	-569
47.16667	-566
47.17500	-565
47.18333	-563
47.19167	-562
47.20000	-560
47.20833	-559
47.21667	-557
47.22500	-555
47.23333	-553
47.24167	-549
47.25000	-546
47.25833	-544
47.26667	-543
47.27500	-544
47.28333	-545
47.29167	-545
47.30000	-545
47.30833	-543
47.31667	-539
47.32500	-537
47.33333	-537
47.34167	-537
47.35000	-538
47.35833	-538
47.36667	-537
47.37500	-534
47.38333	-531
47.39167	-528
47.40000	-525
47.40833	-523
47.41667	-523
47.42500	-523
47.43333	-524
47.44167	-525
47.45000	-524
47.45833	-523
47.46667	-519
47.47500	-516
47.48333	-513
47.49167	-510
47.50000	-509
47.50833	-508
47.51667	-508
47.52500	-507
47.53333	-507
47.54167	-505
47.55000	-502
47.55833	-498
47.56667	-495
47.57500	-493
47.58333	-492
47.59167	-493
47.60000	-494
47.60833	-495
47.61667	-494
47.62500	-493
47.63333	-491
47.64167	-488
47.65000	-487
47.65833	-486
47.66667	-487
47.67500	-490
47.68333	-491
47.69167	-492
47.70000	-490
47.70833	-487
47.71667	-482
47.72500	-477
47.73333	-471
47.74167	-466
47.75000	-462
47.75833	-460
47.76667	-459
47.77500	-458
47.78333	-458
47.79167	-456
47.80000	-455
47.80833	-455
47.81667	-455
47.82500	-457
47.83333	-459
47.84167	-460
47.85000	-462
47.85833	-462
47.86667	-462
47.87500	-460
47.88333	-457
47.89167	-456
47.90000	-455
47.90833	-456
47.91667	-458
47.92500	-460
47.93333	-461
47.94167	-460
47.95000	-458
47.95833	-456
47.96667	-454
47.97500	-452
47.98333	-451
47.99167	-450
48.00000	-451
48.00833	-451
48.01667	-451
48.02500	-452
48.03333	-453
48.04167	-455
48.05000	-457
48.05833	-460
48.06667	-463
48.07500	-466
48.08333	-468
48.09167	-469
48.10000	-469
48.10833	-468
48.11667	-467
48.12500	-465
48.13333	-463
48.14167	-462
48.15000	-462
48.15833	-463
48.16667	-464
48.17500	-466
48.18333	-467
48.19167	-467
48.20000	-467
48.20833	-467
48.21667	-468
48.22500	-469
48.23333	-468
48.24167	-468
48.25000	-467
48.25833	-466
48.26667	-466
48.27500	-468
48.28333	-469
48.29167	-472
48.30000	-474
48.30833	-477
48.31667	-480
48.32500	-482
48.33333	-484
48.34167	-486
48.35000	-486
48.35833	-487
48.36667	-488
48.37500	-491
48.38333	-494
48.39167	-497
48.40000	-499
48.40833	-500
48.41667	-500
48.42500	-500
48.43333	-499
48.44167	-498
48.45000	-498
48.45833	-499
48.46667	-500
48.47500	-502
48.48333	-506
48.49167	-510
48.50000	-513
48.50833	-514
48.51667	-514
48.52500	-513
48.53333	-512
48.54167	-511
48.55000	-512
48.55833	-514
48.56667	-515
48.57500	-516
48.58333	-515
48.59167	-515
48.60000	-514
48.60833	-513
48.61667	-513
48.62500	-515
48.63333	-518
48.64167	-520
48.65000	-522
48.65833	-524
48.66667	-526
48.67500	-527
48.68333	-527
48.69167	-526
48.70000	-526
48.70833	-526
48.71667	-527
48.72500	-530
48.73333	-533
48.74167	-536
48.75000	-538
48.75833	-538
48.76667	-538
48.77500	-537
48.78333	-536
48.79167	-535
48.80000	-534
48.80833	-535
48.81667	-536
48.82500	-539
48.83333	-542
48.84167	-544
48.85000	-545
48.85833	-546
48.86667	-546
48.87500	-547
48.88333	-547
48.89167	-547
48.90000	-546
48.90833	-544
48.91667	-542
48.92500	-541
48.93333	-542
48.94167	-545
48.95000	-547
48.95833	-549
48.96667	-551
48.97500	-551
48.98333	-551
48.99167	-551
49.00000	-551
49.00833	-551
49.01667	-550
49.02500	-549
49.03333	-550
49.04167	-551
49.05000	-554
49.05833	-558
49.06667	-563
49.07500	-569
49.08333	-572
49.09167	-573
49.10000	-571
49.10833	-567
49.11667	-563
49.12500	-561
49.13333	-559
49.14167	-559
49.15000	-561
49.15833	-563
49.16667	-565
49.17500	-568
49.18333	-570
49.19167	-571
49.20000	-571
49.20833	-572
49.21667	-574
49.22500	-577
49.23333	-580
49.24167	-582
49.25000	-581
49.25833	-580
49.26667	-578
49.27500	-576
49.28333	-575
49.29167	-574
49.30000	-574
49.30833	-574
49.31667	-575
49.32500	-577
49.33333	-578
49.34167	-579
49.35000	-578
49.35833	-577
49.36667	-576
49.37500	-576
49.38333	-576
49.39167	-576
49.40000	-577
49.40833	-576
49.41667	-574
49.42500	-573
49.43333	-574
49.44167	-577
49.45000	-580
49.45833	-583
49.46667	-584
49.47500	-584
49.48333	-584
49.49167	-584
49.50000	-584
49.50833	-584
49.51667	-584
49.52500	-584
49.53333	-584
49.54167	-584
49.55000	-583
49.55833	-583
49.56667	-582
49.57500	-582
49.58333	-584
49.59167	-586
49.60000	-589
49.60833	-592
49.61667	-595
49.62500	-597
49.63333	-597
49.64167	-595
49.65000	-591
49.65833	-588
49.66667	-586
49.67500	-586
49.68333	-588
49.69167	-592
49.70000	-594
49.70833	-595
49.71667	-593
49.72500	-593
49.73333	-593
49.74167	-595
49.75000	-598
49.75833	-600
49.76667	-601
49.77500	-602
49.78333	-604
49.79167	-606
49.80000	-609
49.80833	-611
49.81667	-612
49.82500	-610
49.83333	-607
49.84167	-605
49.85000	-602
49.85833	-600
49.86667	-599
49.87500	-598
49.88333	-599
49.89167	-600
49.90000	-601
49.90833	-602
49.91667	-603
49.92500	-604
49.93333	-607
49.94167	-610
49.95000	-611
49.95833	-611
49.96667	-610
49.97500	-608
49.98333	-607
49.99167	-605
50.00000	-603
50.00833	-599
50.01667	-595
50.02500	-592
50.03333	-591
50.04167	-591
50.05000	-594
50.05833	-598
50.06667	-601
50.07500	-602
50.08333	-602
50.09167	-602
50.10000	-601
50.10833	-602
50.11667	-602
50.12500	-602
50.13333	-601
50.14167	-599
50.15000	-596
50.15833	-593
50.16667	-591
50.17500	-590
50.18333	-590
50.19167	-590
50.20000	-592
50.20833	-593
50.21667	-595
50.22500	-597
50.23333	-599
50.24167	-600
50.25000	-601
50.25833	-601
50.26667	-600
50.27500	-599
50.28333	-597
50.29167	-594
50.30000	-590
50.30833	-588
50.31667	-586
50.32500	-585
50.33333	-586
50.34167	-587
50.35000	-587
50.35833	-586
50.36667	-584
50.37500	-582
50.38333	-580
50.39167	-580
50.40000	-580
50.40833	-579
50.41667	-578
50.42500	-575
50.43333	-573
50.44167	-571
50.45000	-570
50.45833	-569
50.46667	-568
50.47500	-567
50.48333	-567
50.49167	-568
50.50000	-570
50.50833	-573
50.51667	-575
50.52500	-575
50.53333	-573
50.54167	-570
50.55000	-567
50.55833	-564
50.56667	-562
50.57500	-560
50.58333	-558
50.59167	-556
50.60000	-554
50.60833	-553
50.61667	-552
50.62500	-550
50.63333	-548
50.64167	-545
50.65000	-541
50.65833	-537
50.66667	-533
50.67500	-531
50.68333	-530
50.69167	-529
50.70000	-529
50.70833	-529
50.71667	-530
50.72500	-531
50.73333	-535
50.74167	-538
50.75000	-541
50.75833	-541
50.76667	-539
50.77500	-535
50.78333	-531
50.79167	-529
50.80000	-527
50.80833	-526
50.81667	-525
50.82500	-525
50.83333	-524
50.84167	-524
50.85000	-525
50.85833	-525
50.86667	-524
50.87500	-521
50.88333	-518
50.89167	-516
50.90000	-515
50.90833	-515
50.91667	-516
50.92500	-516
50.93333	-516
50.94167	-516
50.95000	-517
50.95833	-518
50.96667	-519
50.97500	-520
50.98333	-520
50.99167	-519
51.00000	-517
51.00833	-515
51.01667	-514
51.02500	-515
51.03333	-517
51.04167	-518
51.05000	-518
51.05833	-516
51.06667	-514
51.07500	-512
51.08333	-512
51.09167	-515
51.10000	-518
51.10833	-521
51.11667	-522
51.12500	-520
51.13333	-518
51.14167	-516
51.15000	-515
51.15833	-515
51.16667	-517
51.17500	-520
51.18333	-523
51.19167	-526
51.20000	-529
51.20833	-531
51.21667	-533
51.22500	-535
51.23333	-537
51.24167	-540
51.25000	-541
51.25833	-543
51.26667	-542
51.27500	-540
51.28333	-537
51.29167	-535
51.30000	-534
51.30833	-535
51.31667	-537
51.32500	-540
51.33333	-542
51.34167	-544
51.35000	-544
51.35833	-544
51.36667	-544
51.37500	-545
51.38333	-547
51.39167	-550
51.40000	-552
51.40833	-554
51.41667	-555
51.42500	-555
51.43333	-555
51.44167	-554
51.45000	-556
51.45833	-558
51.46667	-561
51.47500	-563
51.48333	-563
51.49167	-562
51.50000	-560
51.50833	-559
51.51667	-560
51.52500	-561
51.53333	-563
51.54167	-564
51.55000	-562
51.55833	-560
51.56667	-558
51.57500	-557
51.58333	-558
51.59167	-561
51.60000	-563
51.60833	-565
51.61667	-565
51.62500	-565
51.63333	-566
51.64167	-569
51.65000	-573
51.65833	-578
51.66667	-581
51.67500	-583
51.68333	-584
51.69167	-584
51.70000	-584
51.70833	-585
51.71667	-587
51.72500	-589
51.73333	-591
51.74167	-593
51.75000	-593
51.75833	-591
51.76667	-590
51.77500	-589
51.78333	-589
51.79167	-590
51.80000	-592
51.80833	-594
51.81667	-597
51.82500	-600
51.83333	-602
51.84167	-603
51.85000	-602
51.85833	-600
51.86667	-597
51.87500	-593
51.88333	-590
51.89167	-589
51.90000	-590
51.90833	-592
51.91667	-594
51.92500	-596
51.93333	-598
51.94167	-599
51.95000	-600
51.95833	-600
51.96667	-602
51.97500	-604
51.98333	-605
51.99167	-607
52.00000	-607
52.00833	-606
52.01667	-605
52.02500	-604
52.03333	-604
52.04167	-605
52.05000	-606
52.05833	-607
52.06667	-608
52.07500	-609
52.08333	-611
52.09167	-613
52.10000	-614
52.10833	-616
52.11667	-616
52.12500	-616
52.13333	-616
52.14167	-615
52.15000	-613
52.15833	-611
52.16667	-608
52.17500	-604
52.18333	-601
52.19167	-600
52.20000	-600
52.20833	-601
52.21667	-602
52.22500	-603
52.23333	-603
52.24167	-603
52.25000	-603
52.25833	-605
52.26667	-607
52.27500	-611
52.28333	-614
52.29167	-616
52.30000	-616
52.30833	-616
52.31667	-615
52.32500	-614
52.33333	-614
52.34167	-615
52.35000	-614
52.35833	-613
52.36667	-613
52.37500	-612
52.38333	-612
52.39167	-612
52.40000	-611
52.40833	-610
52.41667	-608
52.42500	-607
52.43333	-605
52.44167	-604
52.45000	-603
52.45833	-603
52.46667	-604
52.47500	-606
52.48333	-607
52.49167	-608
52.50000	-607
52.50833	-607
52.51667	-606
52.52500	-606
52.53333	-607
52.54167	-608
52.55000	-609
52.55833	-608
52.56667	-608
52.57500	-606
52.58333	-605
52.59167	-605
52.60000	-605
52.60833	-605
52.61667	-605
52.62500	-604
52.63333	-604
52.64167	-606
52.65000	-609
52.65833	-613
52.66667	-617
52.67500	-620
52.68333	-622
52.69167	-623
52.70000	-623
52.70833	-621
52.71667	-617
52.72500	-613
52.73333	-608
52.74167	-607
52.75000	-608
52.75833	-612
52.76667	-615
52.77500	-618
52.78333	-620
52.79167	-621
52.80000	-620
52.80833	-620
52.81667	-620
52.82500	-621
52.83333	-622
52.84167	-624
52.85000	-625
52.85833	-626
52.86667	-625
52.87500	-623
52.88333	-620
52.89167	-619
52.90000	-618
52.90833	-618
52.91667	-618
52.92500	-618
52.93333	-617
52.94167	-616
52.95000	-615
52.95833	-616
52.96667	-617
52.97500	-618
52.98333	-618
52.99167	-617
53.00000	-615
53.00833	-612
53.01667	-609
53.02500	-607
53.03333	-607
53.04167	-609
53.05000	-612
53.05833	-613
53.06667	-612
53.07500	-609
53.08333	-604
53.09167	-598
53.10000	-594
53.10833	-592
53.11667	-592
53.12500	-594
53.13333	-597
53.14167	-599
53.15000	-599
53.15833	-599
53.16667	-597
53.17500	-595
53.18333	-594
53.19167	-595
53.20000	-596
53.20833	-596
53.21667	-596
53.22500	-594
53.23333	-592
53.24167	-591
53.25000	-593
53.25833	-596
53.26667	-597
53.27500	-598
53.28333	-597
53.29167	-595
53.30000	-592
53.30833	-589
53.31667	-586
53.32500	-583
53.33333	-580
53.34167	-578
53.35000	-577
53.35833	-575
53.36667	-573
53.37500	-571
53.38333	-569
53.39167	-566
53.40000	-561
53.40833	-555
53.41667	-549
53.42500	-543
53.43333	-537
53.44167	-533
53.45000	-529
53.45833	-526
53.46667	-523
53.47500	-520
53.48333	-518
53.49167	-516
53.50000	-514
53.50833	-510
53.51667	-505
53.52500	-500
53.53333	-495
53.54167	-490
53.55000	-484
53.55833	-476
53.56667	-467
53.57500	-457
53.58333	-449
53.59167	-440
53.60000	-430
53.60833	-419
53.61667	-408
53.62500	-397
53.63333	-384
53.64167	-372
53.65000	-362
53.65833	-352
53.66667	-341
53.67500	-329
53.68333	-316
53.69167	-302
53.70000	-288
53.70833	-272
53.71667	-256
53.72500	-240
53.73333	-224
53.74167	-207
53.75000	-189
53.75833	-170
53.76667	-147
53.77500	-124
53.78333	-102
53.79167	-79
53.80000	-58
53.80833	-35
53.81667	-13
53.82500	10
53.83333	34
53.84167	59
53.85000	85
53.85833	113
53.86667	145
53.87500	180
53.88333	216
53.89167	253
53.90000	289
53.90833	324
53.91667	359
53.92500	396
53.93333	437
53.94167	479
53.95000	525
53.95833	570
53.96667	616
53.97500	662
53.98333	709
53.99167	757
54.00000	806
54.00833	857
54.01667	910
54.02500	965
54.03333	1022
54.04167	1080
54.05000	1140
54.05833	1202
54.06667	1266
54.07500	1332
54.08333	1397
54.09167	1466
54.10000	1533
54.10833	1604
54.11667	1677
54.12500	1753
54.13333	1833
54.14167	1913
54.15000	1995
54.15833	2076
54.16667	2158
54.17500	2242
54.18333	2327
54.19167	2416
54.20000	2507
54.20833	2601
54.21667	2697
54.22500	2796
54.23333	2898
54.24167	2999
54.25000	3102
54.25833	3205
54.26667	3309
54.27500	3415
54.28333	3524
54.29167	3639
54.30000	3754
54.30833	3874
54.31667	3993
54.32500	4112
54.33333	4233
54.34167	4352
54.35000	4476
54.35833	4600
54.36667	4729
54.37500	4859
54.38333	4991
54.39167	5128
54.40000	5263
54.40833	5402
54.41667	5541
54.42500	5683
54.43333	5829
54.44167	5974
54.45000	6125
54.45833	6273
54.46667	6424
54.47500	6576
54.48333	6728
54.49167	6885
54.50000	7040
54.50833	7201
54.51667	7361
54.52500	7524
54.53333	7689
54.54167	7852
54.55000	8019
54.55833	8184
54.56667	8352
54.57500	8522
54.58333	8692
54.59167	8868
54.60000	9042
54.60833	9221
54.61667	9398
54.62500	9573
54.63333	9750
54.64167	9923
54.65000	10099
54.65833	10273
54.66667	10450
54.67500	10628
54.68333	10806
54.69167	10987
54.70000	11163
54.70833	11344
54.71667	11524
54.72500	11706
54.73333	11891
54.74167	12072
54.75000	12256
54.75833	12435
54.76667	12616
54.77500	12797
54.78333	12978
54.79167	13165
54.80000	13346
54.80833	13528
54.81667	13707
54.82500	13884
54.83333	14063
54.84167	14238
54.85000	14417
54.85833	14592
54.86667	14767
54.87500	14942
54.88333	15113
54.89167	15286
54.90000	15456
54.90833	15630
54.91667	15800
54.92500	15967
54.93333	16133
54.94167	16293
54.95000	16455
54.95833	16613
54.96667	16773
54.97500	16933
54.98333	17088
54.99167	17245
55.00000	17396
55.00833	17549
55.01667	17699
55.02500	17848
55.03333	17996
55.04167	18139
55.05000	18281
55.05833	18418
55.06667	18553
55.07500	18687
55.08333	18817
55.09167	18946
55.10000	19070
55.10833	19192
55.11667	19311
55.12500	19429
55.13333	19549
55.14167	19666
55.15000	19785
55.15833	19898
55.16667	20008
55.17500	20113
55.18333	20213
55.19167	20312
55.20000	20406
55.20833	20500
55.21667	20591
55.22500	20680
55.23333	20769
55.24167	20854
55.25000	20939
55.25833	21019
55.26667	21096
55.27500	21170
55.28333	21240
55.29167	21306
55.30000	21368
55.30833	21428
55.31667	21486
55.32500	21542
55.33333	21597
55.34167	21650
55.35000	21702
55.35833	21748
55.36667	21790
55.37500	21828
55.38333	21861
55.39167	21891
55.40000	21917
55.40833	21942
55.41667	21964
55.42500	21984
55.43333	22003
55.44167	22019
55.45000	22033
55.45833	22045
55.46667	22056
55.47500	22064
55.48333	22068
55.49167	22068
55.50000	22064
55.50833	22057
55.51667	22047
55.52500	22035
55.53333	22022
55.54167	22009
55.55000	21993
55.55833	21975
55.56667	21954
55.57500	21929
55.58333	21903
55.59167	21875
55.60000	21846
55.60833	21815
55.61667	21783
55.62500	21749
55.63333	21713
55.64167	21673
55.65000	21629
55.65833	21582
55.66667	21532
55.67500	21481
55.68333	21430
55.69167	21378
55.70000	21327
55.70833	21272
55.71667	21216
55.72500	21156
55.73333	21092
55.74167	21028
55.75000	20961
55.75833	20894
55.76667	20827
55.77500	20759
55.78333	20688
55.79167	20613
55.80000	20536
55.80833	20456
55.81667	20374
55.82500	20294
55.83333	20212
55.84167	20132
55.85000	20050
55.85833	19969
55.86667	19885
55.87500	19800
55.88333	19715
55.89167	19628
55.90000	19540
55.90833	19449
55.91667	19356
55.92500	19263
55.93333	19168
55.94167	19075
55.95000	18980
55.95833	18885
55.96667	18788
55.97500	18689
55.98333	18592
55.99167	18493
56.00000	18397
56.00833	18298
56.01667	18200
56.02500	18101
56.03333	17999
56.04167	17898
56.05000	17795
56.05833	17693
56.06667	17591
56.07500	17489
56.08333	17388
56.09167	17284
56.10000	17182
56.10833	17076
56.11667	16970
56.12500	16863
56.13333	16755
56.14167	16649
56.15000	16541
56.15833	16434
56.16667	16328
56.17500	16222
56.18333	16117
56.19167	16011
56.20000	15907
56.20833	15798
56.21667	15691
56.22500	15584
56.23333	15476
56.24167	15371
56.25000	15264
56.25833	15159
56.26667	15054
56.27500	14948
56.28333	14845
56.29167	14741
56.30000	14639
56.30833	14535
56.31667	14432
56.32500	14328
56.33333	14222
56.34167	14118
56.35000	14013
56.35833	13910
56.36667	13807
56.37500	13705
56.38333	13603
56.39167	13501
56.40000	13400
56.40833	13297
56.41667	13196
56.42500	13094
56.43333	12993
56.44167	12895
56.45000	12797
56.45833	12701
56.46667	12603
56.47500	12505
56.48333	12407
56.49167	12306
56.50000	12207
56.50833	12108
56.51667	12011
56.52500	11915
56.53333	11821
56.54167	11730
56.55000	11638
56.55833	11549
56.56667	11459
56.57500	11368
56.58333	11277
56.59167	11183
56.60000	11091
56.60833	10998
56.61667	10906
56.62500	10815
56.63333	10723
56.64167	10633
56.65000	10542
56.65833	10454
56.66667	10368
56.67500	10284
56.68333	10202
56.69167	10120
56.70000	10039
56.70833	9957
56.71667	9875
56.72500	9791
56.73333	9706
56.74167	9623
56.75000	9539
56.75833	9457
56.76667	9374
56.77500	9292
56.78333	9212
56.79167	9132
56.80000	9054
56.80833	8975
56.81667	8898
56.82500	8821
56.83333	8743
56.84167	8670
56.85000	8596
56.85833	8524
56.86667	8451
56.87500	8379
56.88333	8308
56.89167	8237
56.90000	8167
56.90833	8095
56.91667	8024
56.92500	7954
56.93333	7884
56.94167	7817
56.95000	7750
56.95833	7683
56.96667	7615
56.97500	7546
56.98333	7478
56.99167	7409
57.00000	7344
57.00833	7279
57.01667	7217
57.02500	7157
57.03333	7096
57.04167	7035
57.05000	6972
57.05833	6910
57.06667	6848
57.07500	6786
57.08333	6725
57.09167	6664
57.10000	6605
57.10833	6546
57.11667	6488
57.12500	6432
57.13333	6377
57.14167	6323
57.15000	6267
57.15833	6211
57.16667	6154
57.17500	6097
57.18333	6042
57.19167	5989
57.20000	5938
57.20833	5887
57.21667	5837
57.22500	5787
57.23333	5736
57.24167	5686
57.25000	5635
57.25833	5585
57.26667	5534
57.27500	5483
57.28333	5433
57.29167	5384
57.30000	5336
57.30833	5287
57.31667	5240
57.32500	5192
57.33333	5143
57.34167	5095
57.35000	5047
57.35833	5001
57.36667	4957
57.37500	4915
57.38333	4874
57.39167	4833
57.40000	4791
57.40833	4749
57.41667	4707
57.42500	4666
57.43333	4625
57.44167	4585
57.45000	4544
57.45833	4504
57.46667	4462
57.47500	4420
57.48333	4380
57.49167	4340
57.50000	4301
57.50833	4262
57.51667	4224
57.52500	4187
57.53333	4150
57.54167	4115
57.55000	4079
57.55833	4044
57.56667	4008
57.57500	3973
57.58333	3939
57.59167	3905
57.60000	3871
57.60833	3836
57.61667	3802
57.62500	3769
57.63333	3735
57.64167	3702
57.65000	3668
57.65833	3636
57.66667	3604
57.67500	3571
57.68333	3537
57.69167	3505
57.70000	3475
57.70833	3442
57.71667	3408
57.72500	3376
57.73333	3342
57.74167	3310
57.75000	3282
57.75833	3257
57.76667	3233
57.77500	3207
57.78333	3178
57.79167	3150
57.80000	3122
57.80833	3096
57.81667	3069
57.82500	3040
57.83333	3010
57.84167	2978
57.85000	2945
57.85833	2916
57.86667	2888
57.87500	2862
57.88333	2836
57.89167	2812
57.90000	2788
57.90833	2764
57.91667	2739
57.92500	2715
57.93333	2693
57.94167	2673
57.95000	2654
57.95833	2634
57.96667	2611
57.97500	2586
57.98333	2561
57.99167	2534
58.00000	2507
58.00833	2484
58.01667	2463
58.02500	2444
58.03333	2423
58.04167	2401
58.05000	2381
58.05833	2362
58.06667	2342
58.07500	2322
58.08333	2302
58.09167	2282
58.10000	2263
58.10833	2246
58.11667	2229
58.12500	2212
58.13333	2192
58.14167	2170
58.15000	2144
58.15833	2117
58.16667	2091
58.17500	2066
58.18333	2046
58.19167	2028
58.20000	2013
58.20833	1998
58.21667	1984
58.22500	1970
58.23333	1954
58.24167	1939
58.25000	1924
58.25833	1909
58.26667	1894
58.27500	1877
58.28333	1860
58.29167	1839
58.30000	1819
58.30833	1801
58.31667	1786
58.32500	1773
58.33333	1761
58.34167	1749
58.35000	1735
58.35833	1720
58.36667	1703
58.37500	1685
58.38333	1667
58.39167	1648
58.40000	1630
58.40833	1613
58.41667	1596
58.42500	1582
58.43333	1569
58.44167	1557
58.45000	1544
58.45833	1529
58.46667	1513
58.47500	1497
58.48333	1482
58.49167	1469
58.50000	1457
58.50833	1446
58.51667	1435
58.52500	1423
58.53333	1410
58.54167	1397
58.55000	1384
58.55833	1371
58.56667	1358
58.57500	1346
58.58333	1335
58.59167	1326
58.60000	1316
58.60833	1306
58.61667	1295
58.62500	1284
58.63333	1272
58.64167	1260
58.65000	1248
58.65833	1237
58.66667	1224
58.67500	1212
58.68333	1199
58.69167	1186
58.70000	1174
58.70833	1162
58.71667	1150
58.72500	1138
58.73333	1127
58.74167	1118
58.75000	1109
58.75833	1100
58.76667	1091
58.77500	1080
58.78333	1069
58.79167	1058
58.80000	1048
58.80833	1039
58.81667	1031
58.82500	1024
58.83333	1018
58.84167	1011
58.85000	1004
58.85833	996
58.86667	986
58.87500	974
58.88333	961
58.89167	948
58.90000	937
58.90833	928
58.91667	921
58.92500	912
58.93333	902
58.94167	891
58.95000	879
58.95833	868
58.96667	858
58.97500	850
58.98333	842
58.99167	835
59.00000	828
59.00833	821
59.01667	814
59.02500	807
59.03333	800
59.04167	792
59.05000	784
59.05833	776
59.06667	769
59.07500	762
59.08333	755
59.09167	749
59.10000	742
59.10833	734
59.11667	727
59.12500	720
59.13333	712
59.14167	705
59.15000	696
59.15833	688
59.16667	679
59.17500	670
59.18333	661
59.19167	652
59.20000	643
59.20833	635
59.21667	629
59.22500	625
59.23333	622
59.24167	620
59.25000	615
59.25833	609
59.26667	600
59.27500	591
59.28333	582
59.29167	573
59.30000	565
59.30833	558
59.31667	551
59.32500	545
59.33333	540
59.34167	535
59.35000	530
59.35833	524
59.36667	516
59.37500	508
59.38333	501
59.39167	494
59.40000	489
59.40833	485
59.41667	481
59.42500	477
59.43333	471
59.44167	465
59.45000	460
59.45833	455
59.46667	450
59.47500	445
59.48333	439
59.49167	433
59.50000	428
59.50833	424
59.51667	422
59.52500	419
59.53333	414
59.54167	408
59.55000	400
59.55833	393
59.56667	387
59.57500	383
59.58333	379
59.59167	375
59.60000	372
59.60833	368
59.61667	363
59.62500	358
59.63333	353
59.64167	347
59.65000	339
59.65833	332
59.66667	327
59.67500	322
59.68333	318
59.69167	314
59.70000	309
59.70833	303
59.71667	296
59.72500	289
59.73333	282
59.74167	277
59.75000	272
59.75833	267
59.76667	263
59.77500	259
59.78333	255
59.79167	251
59.80000	247
59.80833	243
59.81667	239
59.82500	235
59.83333	231
59.84167	228
59.85000	225
59.85833	223
59.86667	219
59.87500	216
59.88333	213
59.89167	211
59.90000	208
59.90833	206
59.91667	202
59.92500	199
59.93333	195
59.94167	190
59.95000	186
59.95833	181
59.96667	176
59.97500	172
59.98333	167
59.99167	162
60.00000	157
