# Supplementary material for: How J-chain ensures the assembly of immunoglobulin IgM pentamers
Source: EMBO J. 2024 Dec 4;44(2):505–33. doi: 10.1038/s44318-024-00317-9 (PMC11729874; doi:10.1038/s44318-024-00317-9)
Supplement: Supplementary file 5 — Source data Fig. 3 [file 44318_2024_317_MOESM5_ESM.zip › Figure 3/3B/repeat 3 Cu4/20240117 Cu4tp_0h_3.txt]

[Header]
Application Name	LCsolution
Version	1.25
Data File Name	D:\Xenia\JC Oligomerisation kinetics\20240117 Cu4tp_0h_3.lcd
Output Date	17.07.2024
Output Time	17:44:40

[Configuration]
# of Detectors	2
Detector ID	Detector A	Detector B
Detector Name	Detector A	Detector B
# of Channels	2	1

[LC Chromatogram(Detector A-Ch1)]
Interval(msec)	500
# of Points	7201
Start Time(min)	0.000
End Time(min)	60.000
Intensity Units	mV
Intensity Multiplier	0.001
Wavelength(nm)	280
R.Time (min)	Intensity
0.00000	-2
0.00833	-2
0.01667	-2
0.02500	-5
0.03333	-6
0.04167	-6
0.05000	-7
0.05833	-9
0.06667	-13
0.07500	-15
0.08333	-13
0.09167	-9
0.10000	-3
0.10833	1
0.11667	2
0.12500	0
0.13333	-2
0.14167	-4
0.15000	-5
0.15833	-4
0.16667	-3
0.17500	-1
0.18333	-1
0.19167	-2
0.20000	-5
0.20833	-7
0.21667	-7
0.22500	-6
0.23333	-3
0.24167	1
0.25000	5
0.25833	7
0.26667	8
0.27500	8
0.28333	8
0.29167	7
0.30000	6
0.30833	5
0.31667	5
0.32500	6
0.33333	6
0.34167	4
0.35000	1
0.35833	-4
0.36667	-8
0.37500	-8
0.38333	-5
0.39167	-0
0.40000	5
0.40833	11
0.41667	14
0.42500	17
0.43333	18
0.44167	18
0.45000	18
0.45833	17
0.46667	14
0.47500	10
0.48333	5
0.49167	-0
0.50000	-4
0.50833	-6
0.51667	-4
0.52500	1
0.53333	6
0.54167	9
0.55000	9
0.55833	8
0.56667	5
0.57500	3
0.58333	1
0.59167	-2
0.60000	-7
0.60833	-13
0.61667	-17
0.62500	-19
0.63333	-19
0.64167	-16
0.65000	-12
0.65833	-8
0.66667	-5
0.67500	-1
0.68333	2
0.69167	3
0.70000	3
0.70833	0
0.71667	-3
0.72500	-7
0.73333	-9
0.74167	-9
0.75000	-7
0.75833	-4
0.76667	2
0.77500	8
0.78333	16
0.79167	21
0.80000	23
0.80833	20
0.81667	13
0.82500	5
0.83333	-0
0.84167	-0
0.85000	2
0.85833	7
0.86667	13
0.87500	17
0.88333	19
0.89167	20
0.90000	20
0.90833	19
0.91667	18
0.92500	16
0.93333	14
0.94167	12
0.95000	11
0.95833	11
0.96667	12
0.97500	14
0.98333	16
0.99167	16
1.00000	14
1.00833	10
1.01667	4
1.02500	-2
1.03333	-5
1.04167	-5
1.05000	-4
1.05833	-2
1.06667	-1
1.07500	-1
1.08333	-5
1.09167	-8
1.10000	-10
1.10833	-8
1.11667	-4
1.12500	3
1.13333	10
1.14167	16
1.15000	19
1.15833	20
1.16667	17
1.17500	13
1.18333	9
1.19167	5
1.20000	3
1.20833	2
1.21667	1
1.22500	-2
1.23333	-4
1.24167	-4
1.25000	-3
1.25833	0
1.26667	3
1.27500	6
1.28333	8
1.29167	8
1.30000	8
1.30833	6
1.31667	3
1.32500	-2
1.33333	-6
1.34167	-8
1.35000	-7
1.35833	-5
1.36667	-3
1.37500	-1
1.38333	-0
1.39167	0
1.40000	0
1.40833	0
1.41667	1
1.42500	1
1.43333	0
1.44167	-3
1.45000	-7
1.45833	-10
1.46667	-11
1.47500	-10
1.48333	-7
1.49167	-5
1.50000	-4
1.50833	-4
1.51667	-5
1.52500	-7
1.53333	-9
1.54167	-10
1.55000	-11
1.55833	-9
1.56667	-6
1.57500	-3
1.58333	-0
1.59167	1
1.60000	4
1.60833	6
1.61667	9
1.62500	11
1.63333	10
1.64167	6
1.65000	-1
1.65833	-6
1.66667	-10
1.67500	-9
1.68333	-5
1.69167	-0
1.70000	2
1.70833	1
1.71667	-2
1.72500	-5
1.73333	-5
1.74167	-3
1.75000	1
1.75833	4
1.76667	6
1.77500	7
1.78333	8
1.79167	10
1.80000	12
1.80833	14
1.81667	13
1.82500	10
1.83333	6
1.84167	3
1.85000	2
1.85833	5
1.86667	9
1.87500	13
1.88333	14
1.89167	13
1.90000	9
1.90833	5
1.91667	3
1.92500	2
1.93333	3
1.94167	6
1.95000	9
1.95833	13
1.96667	14
1.97500	12
1.98333	7
1.99167	1
2.00000	-5
2.00833	-9
2.01667	-10
2.02500	-9
2.03333	-7
2.04167	-7
2.05000	-8
2.05833	-9
2.06667	-11
2.07500	-12
2.08333	-13
2.09167	-14
2.10000	-13
2.10833	-10
2.11667	-8
2.12500	-6
2.13333	-5
2.14167	-7
2.15000	-10
2.15833	-14
2.16667	-18
2.17500	-21
2.18333	-23
2.19167	-24
2.20000	-22
2.20833	-19
2.21667	-17
2.22500	-15
2.23333	-13
2.24167	-13
2.25000	-14
2.25833	-14
2.26667	-14
2.27500	-12
2.28333	-9
2.29167	-3
2.30000	4
2.30833	10
2.31667	15
2.32500	16
2.33333	15
2.34167	10
2.35000	5
2.35833	1
2.36667	-3
2.37500	-5
2.38333	-5
2.39167	-3
2.40000	-1
2.40833	0
2.41667	1
2.42500	1
2.43333	0
2.44167	-2
2.45000	-5
2.45833	-8
2.46667	-10
2.47500	-11
2.48333	-9
2.49167	-7
2.50000	-7
2.50833	-8
2.51667	-11
2.52500	-15
2.53333	-18
2.54167	-18
2.55000	-16
2.55833	-10
2.56667	-3
2.57500	3
2.58333	9
2.59167	13
2.60000	14
2.60833	13
2.61667	9
2.62500	3
2.63333	-3
2.64167	-8
2.65000	-11
2.65833	-10
2.66667	-4
2.67500	4
2.68333	12
2.69167	16
2.70000	16
2.70833	11
2.71667	4
2.72500	-3
2.73333	-8
2.74167	-10
2.75000	-9
2.75833	-5
2.76667	-1
2.77500	4
2.78333	7
2.79167	9
2.80000	8
2.80833	5
2.81667	1
2.82500	-2
2.83333	-4
2.84167	-5
2.85000	-4
2.85833	-2
2.86667	-1
2.87500	-0
2.88333	-2
2.89167	-6
2.90000	-11
2.90833	-14
2.91667	-15
2.92500	-13
2.93333	-10
2.94167	-9
2.95000	-10
2.95833	-15
2.96667	-20
2.97500	-23
2.98333	-23
2.99167	-21
3.00000	-15
3.00833	-9
3.01667	-3
3.02500	0
3.03333	2
3.04167	3
3.05000	2
3.05833	2
3.06667	1
3.07500	-2
3.08333	-7
3.09167	-12
3.10000	-15
3.10833	-14
3.11667	-12
3.12500	-8
3.13333	-7
3.14167	-11
3.15000	-16
3.15833	-18
3.16667	-18
3.17500	-15
3.18333	-9
3.19167	-5
3.20000	-3
3.20833	-3
3.21667	-3
3.22500	-1
3.23333	1
3.24167	2
3.25000	3
3.25833	3
3.26667	2
3.27500	1
3.28333	-1
3.29167	-4
3.30000	-7
3.30833	-11
3.31667	-13
3.32500	-15
3.33333	-15
3.34167	-14
3.35000	-13
3.35833	-12
3.36667	-10
3.37500	-9
3.38333	-8
3.39167	-8
3.40000	-9
3.40833	-11
3.41667	-11
3.42500	-10
3.43333	-8
3.44167	-5
3.45000	-3
3.45833	-2
3.46667	-3
3.47500	-3
3.48333	-2
3.49167	-1
3.50000	-1
3.50833	-1
3.51667	-3
3.52500	-5
3.53333	-7
3.54167	-9
3.55000	-9
3.55833	-8
3.56667	-4
3.57500	1
3.58333	4
3.59167	5
3.60000	2
3.60833	-4
3.61667	-10
3.62500	-15
3.63333	-18
3.64167	-18
3.65000	-16
3.65833	-13
3.66667	-12
3.67500	-11
3.68333	-12
3.69167	-12
3.70000	-10
3.70833	-8
3.71667	-8
3.72500	-10
3.73333	-12
3.74167	-14
3.75000	-16
3.75833	-15
3.76667	-13
3.77500	-11
3.78333	-10
3.79167	-9
3.80000	-9
3.80833	-10
3.81667	-10
3.82500	-10
3.83333	-9
3.84167	-9
3.85000	-9
3.85833	-10
3.86667	-10
3.87500	-10
3.88333	-8
3.89167	-8
3.90000	-8
3.90833	-9
3.91667	-8
3.92500	-4
3.93333	2
3.94167	8
3.95000	11
3.95833	9
3.96667	2
3.97500	-8
3.98333	-17
3.99167	-22
4.00000	-22
4.00833	-18
4.01667	-12
4.02500	-6
4.03333	-4
4.04167	-6
4.05000	-10
4.05833	-12
4.06667	-13
4.07500	-11
4.08333	-8
4.09167	-6
4.10000	-6
4.10833	-7
4.11667	-7
4.12500	-5
4.13333	-1
4.14167	3
4.15000	7
4.15833	10
4.16667	11
4.17500	10
4.18333	10
4.19167	9
4.20000	7
4.20833	6
4.21667	3
4.22500	0
4.23333	-2
4.24167	-6
4.25000	-9
4.25833	-10
4.26667	-10
4.27500	-8
4.28333	-6
4.29167	-5
4.30000	-6
4.30833	-8
4.31667	-10
4.32500	-10
4.33333	-7
4.34167	-3
4.35000	1
4.35833	3
4.36667	3
4.37500	0
4.38333	-3
4.39167	-6
4.40000	-7
4.40833	-5
4.41667	-4
4.42500	-5
4.43333	-7
4.44167	-10
4.45000	-13
4.45833	-15
4.46667	-15
4.47500	-15
4.48333	-15
4.49167	-15
4.50000	-13
4.50833	-11
4.51667	-8
4.52500	-5
4.53333	-1
4.54167	2
4.55000	5
4.55833	8
4.56667	10
4.57500	10
4.58333	8
4.59167	6
4.60000	4
4.60833	4
4.61667	3
4.62500	2
4.63333	-1
4.64167	-5
4.65000	-11
4.65833	-16
4.66667	-20
4.67500	-21
4.68333	-19
4.69167	-16
4.70000	-12
4.70833	-8
4.71667	-4
4.72500	-2
4.73333	-0
4.74167	1
4.75000	1
4.75833	1
4.76667	0
4.77500	0
4.78333	1
4.79167	3
4.80000	3
4.80833	1
4.81667	-2
4.82500	-7
4.83333	-12
4.84167	-15
4.85000	-16
4.85833	-14
4.86667	-10
4.87500	-7
4.88333	-4
4.89167	-3
4.90000	-4
4.90833	-7
4.91667	-8
4.92500	-8
4.93333	-7
4.94167	-3
4.95000	1
4.95833	3
4.96667	2
4.97500	0
4.98333	-2
4.99167	-3
5.00000	-2
5.00833	1
5.01667	2
5.02500	1
5.03333	-3
5.04167	-11
5.05000	-18
5.05833	-23
5.06667	-24
5.07500	-24
5.08333	-22
5.09167	-21
5.10000	-20
5.10833	-20
5.11667	-20
5.12500	-21
5.13333	-20
5.14167	-18
5.15000	-14
5.15833	-8
5.16667	-2
5.17500	1
5.18333	-0
5.19167	-3
5.20000	-8
5.20833	-12
5.21667	-17
5.22500	-21
5.23333	-25
5.24167	-26
5.25000	-26
5.25833	-23
5.26667	-20
5.27500	-17
5.28333	-16
5.29167	-16
5.30000	-15
5.30833	-15
5.31667	-15
5.32500	-16
5.33333	-19
5.34167	-25
5.35000	-29
5.35833	-30
5.36667	-28
5.37500	-24
5.38333	-18
5.39167	-12
5.40000	-9
5.40833	-8
5.41667	-7
5.42500	-6
5.43333	-5
5.44167	-4
5.45000	-4
5.45833	-5
5.46667	-7
5.47500	-9
5.48333	-12
5.49167	-14
5.50000	-15
5.50833	-15
5.51667	-14
5.52500	-13
5.53333	-11
5.54167	-9
5.55000	-8
5.55833	-8
5.56667	-8
5.57500	-7
5.58333	-6
5.59167	-4
5.60000	-1
5.60833	0
5.61667	-2
5.62500	-7
5.63333	-14
5.64167	-22
5.65000	-27
5.65833	-28
5.66667	-25
5.67500	-20
5.68333	-12
5.69167	-3
5.70000	6
5.70833	12
5.71667	14
5.72500	12
5.73333	8
5.74167	4
5.75000	-0
5.75833	-2
5.76667	-3
5.77500	-3
5.78333	-2
5.79167	-2
5.80000	-2
5.80833	-5
5.81667	-10
5.82500	-16
5.83333	-21
5.84167	-23
5.85000	-22
5.85833	-18
5.86667	-13
5.87500	-8
5.88333	-3
5.89167	-1
5.90000	-2
5.90833	-6
5.91667	-10
5.92500	-14
5.93333	-15
5.94167	-13
5.95000	-9
5.95833	-4
5.96667	-0
5.97500	3
5.98333	5
5.99167	7
6.00000	9
6.00833	10
6.01667	12
6.02500	13
6.03333	12
6.04167	8
6.05000	3
6.05833	-1
6.06667	-4
6.07500	-6
6.08333	-6
6.09167	-5
6.10000	-3
6.10833	-2
6.11667	-1
6.12500	-2
6.13333	-3
6.14167	-6
6.15000	-9
6.15833	-11
6.16667	-12
6.17500	-13
6.18333	-13
6.19167	-13
6.20000	-14
6.20833	-15
6.21667	-16
6.22500	-16
6.23333	-17
6.24167	-17
6.25000	-16
6.25833	-15
6.26667	-13
6.27500	-13
6.28333	-14
6.29167	-17
6.30000	-20
6.30833	-23
6.31667	-25
6.32500	-26
6.33333	-25
6.34167	-23
6.35000	-19
6.35833	-14
6.36667	-8
6.37500	-4
6.38333	-2
6.39167	-4
6.40000	-7
6.40833	-12
6.41667	-17
6.42500	-19
6.43333	-19
6.44167	-17
6.45000	-13
6.45833	-10
6.46667	-5
6.47500	-0
6.48333	5
6.49167	10
6.50000	12
6.50833	12
6.51667	10
6.52500	7
6.53333	3
6.54167	-1
6.55000	-4
6.55833	-8
6.56667	-10
6.57500	-11
6.58333	-11
6.59167	-9
6.60000	-7
6.60833	-5
6.61667	-3
6.62500	-3
6.63333	-4
6.64167	-8
6.65000	-12
6.65833	-17
6.66667	-21
6.67500	-22
6.68333	-20
6.69167	-17
6.70000	-13
6.70833	-9
6.71667	-7
6.72500	-7
6.73333	-9
6.74167	-11
6.75000	-14
6.75833	-15
6.76667	-15
6.77500	-15
6.78333	-14
6.79167	-15
6.80000	-17
6.80833	-19
6.81667	-20
6.82500	-19
6.83333	-16
6.84167	-11
6.85000	-7
6.85833	-3
6.86667	-2
6.87500	-3
6.88333	-5
6.89167	-9
6.90000	-12
6.90833	-15
6.91667	-17
6.92500	-19
6.93333	-22
6.94167	-26
6.95000	-30
6.95833	-31
6.96667	-30
6.97500	-26
6.98333	-21
6.99167	-16
7.00000	-11
7.00833	-7
7.01667	-5
7.02500	-6
7.03333	-8
7.04167	-11
7.05000	-13
7.05833	-13
7.06667	-13
7.07500	-11
7.08333	-10
7.09167	-8
7.10000	-7
7.10833	-7
7.11667	-9
7.12500	-14
7.13333	-18
7.14167	-23
7.15000	-27
7.15833	-29
7.16667	-32
7.17500	-35
7.18333	-38
7.19167	-40
7.20000	-39
7.20833	-36
7.21667	-30
7.22500	-22
7.23333	-13
7.24167	-6
7.25000	1
7.25833	5
7.26667	8
7.27500	8
7.28333	7
7.29167	4
7.30000	1
7.30833	-4
7.31667	-7
7.32500	-10
7.33333	-12
7.34167	-12
7.35000	-11
7.35833	-10
7.36667	-10
7.37500	-10
7.38333	-10
7.39167	-11
7.40000	-10
7.40833	-9
7.41667	-7
7.42500	-5
7.43333	-2
7.44167	2
7.45000	4
7.45833	3
7.46667	1
7.47500	-3
7.48333	-7
7.49167	-10
7.50000	-11
7.50833	-12
7.51667	-12
7.52500	-13
7.53333	-15
7.54167	-17
7.55000	-18
7.55833	-18
7.56667	-17
7.57500	-17
7.58333	-16
7.59167	-15
7.60000	-11
7.60833	-7
7.61667	-4
7.62500	-3
7.63333	-6
7.64167	-11
7.65000	-17
7.65833	-20
7.66667	-20
7.67500	-18
7.68333	-13
7.69167	-9
7.70000	-9
7.70833	-11
7.71667	-15
7.72500	-19
7.73333	-21
7.74167	-19
7.75000	-16
7.75833	-13
7.76667	-11
7.77500	-12
7.78333	-14
7.79167	-16
7.80000	-15
7.80833	-11
7.81667	-6
7.82500	-0
7.83333	3
7.84167	3
7.85000	-1
7.85833	-6
7.86667	-11
7.87500	-16
7.88333	-18
7.89167	-17
7.90000	-15
7.90833	-14
7.91667	-16
7.92500	-20
7.93333	-23
7.94167	-24
7.95000	-22
7.95833	-18
7.96667	-12
7.97500	-10
7.98333	-11
7.99167	-13
8.00000	-14
8.00833	-14
8.01667	-13
8.02500	-13
8.03333	-13
8.04167	-15
8.05000	-18
8.05833	-19
8.06667	-19
8.07500	-17
8.08333	-14
8.09167	-11
8.10000	-10
8.10833	-10
8.11667	-11
8.12500	-13
8.13333	-15
8.14167	-16
8.15000	-17
8.15833	-18
8.16667	-18
8.17500	-17
8.18333	-14
8.19167	-11
8.20000	-10
8.20833	-10
8.21667	-10
8.22500	-11
8.23333	-11
8.24167	-11
8.25000	-11
8.25833	-13
8.26667	-15
8.27500	-18
8.28333	-19
8.29167	-21
8.30000	-22
8.30833	-22
8.31667	-23
8.32500	-23
8.33333	-23
8.34167	-23
8.35000	-24
8.35833	-23
8.36667	-22
8.37500	-20
8.38333	-17
8.39167	-15
8.40000	-12
8.40833	-10
8.41667	-8
8.42500	-6
8.43333	-6
8.44167	-9
8.45000	-12
8.45833	-14
8.46667	-14
8.47500	-12
8.48333	-9
8.49167	-6
8.50000	-5
8.50833	-5
8.51667	-7
8.52500	-10
8.53333	-12
8.54167	-13
8.55000	-12
8.55833	-10
8.56667	-8
8.57500	-8
8.58333	-10
8.59167	-13
8.60000	-16
8.60833	-18
8.61667	-17
8.62500	-15
8.63333	-13
8.64167	-12
8.65000	-12
8.65833	-14
8.66667	-15
8.67500	-17
8.68333	-19
8.69167	-21
8.70000	-23
8.70833	-23
8.71667	-20
8.72500	-16
8.73333	-11
8.74167	-6
8.75000	-3
8.75833	-2
8.76667	-3
8.77500	-4
8.78333	-4
8.79167	-5
8.80000	-8
8.80833	-10
8.81667	-11
8.82500	-11
8.83333	-10
8.84167	-8
8.85000	-5
8.85833	-4
8.86667	-2
8.87500	0
8.88333	3
8.89167	4
8.90000	3
8.90833	1
8.91667	-0
8.92500	0
8.93333	2
8.94167	5
8.95000	7
8.95833	7
8.96667	4
8.97500	0
8.98333	-2
8.99167	-4
9.00000	-5
9.00833	-6
9.01667	-10
9.02500	-14
9.03333	-17
9.04167	-17
9.05000	-15
9.05833	-11
9.06667	-6
9.07500	-2
9.08333	1
9.09167	2
9.10000	1
9.10833	-2
9.11667	-5
9.12500	-9
9.13333	-10
9.14167	-10
9.15000	-8
9.15833	-7
9.16667	-5
9.17500	-4
9.18333	-5
9.19167	-6
9.20000	-7
9.20833	-8
9.21667	-8
9.22500	-6
9.23333	-4
9.24167	-3
9.25000	-4
9.25833	-6
9.26667	-9
9.27500	-11
9.28333	-12
9.29167	-13
9.30000	-13
9.30833	-14
9.31667	-15
9.32500	-14
9.33333	-12
9.34167	-7
9.35000	-3
9.35833	0
9.36667	1
9.37500	-1
9.38333	-4
9.39167	-6
9.40000	-8
9.40833	-7
9.41667	-6
9.42500	-5
9.43333	-5
9.44167	-6
9.45000	-7
9.45833	-7
9.46667	-7
9.47500	-8
9.48333	-10
9.49167	-12
9.50000	-16
9.50833	-18
9.51667	-17
9.52500	-13
9.53333	-8
9.54167	-3
9.55000	1
9.55833	3
9.56667	2
9.57500	-1
9.58333	-5
9.59167	-8
9.60000	-10
9.60833	-9
9.61667	-6
9.62500	-2
9.63333	3
9.64167	7
9.65000	8
9.65833	6
9.66667	2
9.67500	-3
9.68333	-7
9.69167	-10
9.70000	-11
9.70833	-11
9.71667	-13
9.72500	-16
9.73333	-18
9.74167	-21
9.75000	-21
9.75833	-20
9.76667	-18
9.77500	-15
9.78333	-11
9.79167	-8
9.80000	-4
9.80833	-0
9.81667	4
9.82500	8
9.83333	11
9.84167	14
9.85000	17
9.85833	21
9.86667	23
9.87500	23
9.88333	20
9.89167	15
9.90000	10
9.90833	6
9.91667	7
9.92500	13
9.93333	18
9.94167	21
9.95000	21
9.95833	17
9.96667	13
9.97500	8
9.98333	5
9.99167	2
10.00000	0
10.00833	-0
10.01667	-0
10.02500	-1
10.03333	-2
10.04167	-6
10.05000	-10
10.05833	-14
10.06667	-18
10.07500	-19
10.08333	-19
10.09167	-17
10.10000	-16
10.10833	-14
10.11667	-12
10.12500	-9
10.13333	-5
10.14167	-2
10.15000	0
10.15833	-1
10.16667	-4
10.17500	-6
10.18333	-7
10.19167	-5
10.20000	-1
10.20833	3
10.21667	7
10.22500	8
10.23333	9
10.24167	8
10.25000	7
10.25833	5
10.26667	4
10.27500	3
10.28333	3
10.29167	2
10.30000	-1
10.30833	-4
10.31667	-6
10.32500	-6
10.33333	-4
10.34167	1
10.35000	6
10.35833	6
10.36667	3
10.37500	-0
10.38333	-3
10.39167	-5
10.40000	-5
10.40833	-4
10.41667	-5
10.42500	-7
10.43333	-9
10.44167	-10
10.45000	-9
10.45833	-7
10.46667	-3
10.47500	1
10.48333	5
10.49167	8
10.50000	11
10.50833	11
10.51667	11
10.52500	11
10.53333	10
10.54167	9
10.55000	8
10.55833	7
10.56667	7
10.57500	5
10.58333	3
10.59167	1
10.60000	1
10.60833	1
10.61667	2
10.62500	1
10.63333	-1
10.64167	-3
10.65000	-5
10.65833	-5
10.66667	-3
10.67500	-0
10.68333	3
10.69167	7
10.70000	10
10.70833	11
10.71667	9
10.72500	5
10.73333	0
10.74167	-5
10.75000	-8
10.75833	-9
10.76667	-9
10.77500	-6
10.78333	-2
10.79167	1
10.80000	3
10.80833	4
10.81667	3
10.82500	-0
10.83333	-3
10.84167	-4
10.85000	-4
10.85833	-3
10.86667	-1
10.87500	2
10.88333	5
10.89167	8
10.90000	10
10.90833	12
10.91667	14
10.92500	14
10.93333	14
10.94167	15
10.95000	16
10.95833	17
10.96667	17
10.97500	15
10.98333	14
10.99167	12
11.00000	11
11.00833	10
11.01667	8
11.02500	6
11.03333	3
11.04167	1
11.05000	-1
11.05833	-3
11.06667	-3
11.07500	-5
11.08333	-7
11.09167	-11
11.10000	-16
11.10833	-20
11.11667	-21
11.12500	-18
11.13333	-13
11.14167	-6
11.15000	1
11.15833	7
11.16667	12
11.17500	14
11.18333	14
11.19167	13
11.20000	10
11.20833	6
11.21667	3
11.22500	1
11.23333	-2
11.24167	-4
11.25000	-4
11.25833	-2
11.26667	3
11.27500	6
11.28333	8
11.29167	6
11.30000	0
11.30833	-6
11.31667	-11
11.32500	-15
11.33333	-17
11.34167	-16
11.35000	-14
11.35833	-11
11.36667	-8
11.37500	-5
11.38333	-1
11.39167	4
11.40000	10
11.40833	16
11.41667	20
11.42500	20
11.43333	18
11.44167	12
11.45000	6
11.45833	1
11.46667	-4
11.47500	-7
11.48333	-6
11.49167	-4
11.50000	-2
11.50833	2
11.51667	5
11.52500	9
11.53333	10
11.54167	10
11.55000	8
11.55833	7
11.56667	4
11.57500	2
11.58333	0
11.59167	-2
11.60000	-4
11.60833	-6
11.61667	-6
11.62500	-3
11.63333	1
11.64167	6
11.65000	11
11.65833	16
11.66667	20
11.67500	20
11.68333	17
11.69167	13
11.70000	9
11.70833	7
11.71667	8
11.72500	13
11.73333	19
11.74167	24
11.75000	27
11.75833	26
11.76667	20
11.77500	12
11.78333	6
11.79167	1
11.80000	-1
11.80833	-2
11.81667	-2
11.82500	-2
11.83333	-2
11.84167	1
11.85000	5
11.85833	8
11.86667	11
11.87500	12
11.88333	10
11.89167	8
11.90000	7
11.90833	7
11.91667	8
11.92500	10
11.93333	12
11.94167	13
11.95000	14
11.95833	16
11.96667	18
11.97500	16
11.98333	12
11.99167	7
12.00000	2
12.00833	-2
12.01667	-5
12.02500	-7
12.03333	-8
12.04167	-10
12.05000	-10
12.05833	-8
12.06667	-4
12.07500	1
12.08333	8
12.09167	14
12.10000	17
12.10833	18
12.11667	18
12.12500	16
12.13333	13
12.14167	12
12.15000	11
12.15833	11
12.16667	11
12.17500	10
12.18333	7
12.19167	4
12.20000	-0
12.20833	-3
12.21667	-3
12.22500	-0
12.23333	3
12.24167	3
12.25000	1
12.25833	-3
12.26667	-7
12.27500	-6
12.28333	-1
12.29167	5
12.30000	8
12.30833	9
12.31667	7
12.32500	6
12.33333	5
12.34167	6
12.35000	7
12.35833	5
12.36667	2
12.37500	-3
12.38333	-7
12.39167	-9
12.40000	-9
12.40833	-7
12.41667	-5
12.42500	-4
12.43333	-0
12.44167	4
12.45000	9
12.45833	13
12.46667	15
12.47500	13
12.48333	6
12.49167	-1
12.50000	-5
12.50833	-6
12.51667	-5
12.52500	-3
12.53333	-0
12.54167	1
12.55000	3
12.55833	5
12.56667	8
12.57500	11
12.58333	15
12.59167	18
12.60000	20
12.60833	21
12.61667	20
12.62500	18
12.63333	14
12.64167	9
12.65000	6
12.65833	2
12.66667	-1
12.67500	-4
12.68333	-5
12.69167	-7
12.70000	-9
12.70833	-10
12.71667	-8
12.72500	-4
12.73333	1
12.74167	6
12.75000	9
12.75833	8
12.76667	5
12.77500	2
12.78333	1
12.79167	4
12.80000	8
12.80833	13
12.81667	15
12.82500	15
12.83333	11
12.84167	5
12.85000	-2
12.85833	-9
12.86667	-13
12.87500	-14
12.88333	-13
12.89167	-10
12.90000	-7
12.90833	-4
12.91667	-3
12.92500	-3
12.93333	-3
12.94167	-4
12.95000	-4
12.95833	-4
12.96667	-3
12.97500	-1
12.98333	1
12.99167	3
13.00000	5
13.00833	6
13.01667	6
13.02500	6
13.03333	5
13.04167	5
13.05000	7
13.05833	9
13.06667	13
13.07500	15
13.08333	16
13.09167	13
13.10000	9
13.10833	3
13.11667	-3
13.12500	-9
13.13333	-13
13.14167	-16
13.15000	-17
13.15833	-17
13.16667	-16
13.17500	-14
13.18333	-11
13.19167	-7
13.20000	-4
13.20833	-2
13.21667	-1
13.22500	-3
13.23333	-6
13.24167	-10
13.25000	-12
13.25833	-10
13.26667	-5
13.27500	1
13.28333	6
13.29167	10
13.30000	12
13.30833	13
13.31667	14
13.32500	15
13.33333	13
13.34167	8
13.35000	2
13.35833	0
13.36667	1
13.37500	6
13.38333	13
13.39167	18
13.40000	20
13.40833	19
13.41667	16
13.42500	13
13.43333	12
13.44167	14
13.45000	16
13.45833	18
13.46667	20
13.47500	22
13.48333	23
13.49167	24
13.50000	24
13.50833	23
13.51667	20
13.52500	18
13.53333	17
13.54167	19
13.55000	23
13.55833	24
13.56667	24
13.57500	22
13.58333	19
13.59167	16
13.60000	15
13.60833	15
13.61667	16
13.62500	18
13.63333	18
13.64167	17
13.65000	15
13.65833	11
13.66667	8
13.67500	8
13.68333	11
13.69167	15
13.70000	16
13.70833	16
13.71667	15
13.72500	14
13.73333	15
13.74167	18
13.75000	22
13.75833	24
13.76667	24
13.77500	23
13.78333	23
13.79167	23
13.80000	25
13.80833	28
13.81667	31
13.82500	32
13.83333	32
13.84167	30
13.85000	28
13.85833	27
13.86667	25
13.87500	24
13.88333	23
13.89167	22
13.90000	22
13.90833	24
13.91667	28
13.92500	33
13.93333	38
13.94167	43
13.95000	44
13.95833	41
13.96667	34
13.97500	27
13.98333	19
13.99167	14
14.00000	11
14.00833	11
14.01667	14
14.02500	18
14.03333	22
14.04167	24
14.05000	25
14.05833	27
14.06667	29
14.07500	31
14.08333	33
14.09167	36
14.10000	39
14.10833	42
14.11667	43
14.12500	42
14.13333	39
14.14167	34
14.15000	29
14.15833	26
14.16667	25
14.17500	26
14.18333	28
14.19167	29
14.20000	27
14.20833	23
14.21667	20
14.22500	19
14.23333	22
14.24167	26
14.25000	30
14.25833	33
14.26667	34
14.27500	35
14.28333	35
14.29167	35
14.30000	33
14.30833	31
14.31667	29
14.32500	26
14.33333	24
14.34167	22
14.35000	21
14.35833	23
14.36667	26
14.37500	29
14.38333	33
14.39167	37
14.40000	39
14.40833	42
14.41667	43
14.42500	43
14.43333	42
14.44167	40
14.45000	36
14.45833	32
14.46667	27
14.47500	21
14.48333	17
14.49167	16
14.50000	19
14.50833	24
14.51667	29
14.52500	34
14.53333	36
14.54167	36
14.55000	34
14.55833	30
14.56667	27
14.57500	24
14.58333	23
14.59167	23
14.60000	23
14.60833	24
14.61667	24
14.62500	24
14.63333	24
14.64167	24
14.65000	23
14.65833	19
14.66667	13
14.67500	8
14.68333	3
14.69167	1
14.70000	1
14.70833	3
14.71667	6
14.72500	9
14.73333	12
14.74167	15
14.75000	17
14.75833	17
14.76667	16
14.77500	16
14.78333	17
14.79167	18
14.80000	20
14.80833	22
14.81667	22
14.82500	22
14.83333	22
14.84167	24
14.85000	26
14.85833	27
14.86667	27
14.87500	26
14.88333	24
14.89167	22
14.90000	21
14.90833	21
14.91667	23
14.92500	25
14.93333	27
14.94167	28
14.95000	28
14.95833	26
14.96667	23
14.97500	21
14.98333	19
14.99167	18
15.00000	20
15.00833	23
15.01667	25
15.02500	25
15.03333	22
15.04167	18
15.05000	13
15.05833	11
15.06667	10
15.07500	11
15.08333	13
15.09167	14
15.10000	16
15.10833	17
15.11667	18
15.12500	19
15.13333	20
15.14167	19
15.15000	17
15.15833	16
15.16667	16
15.17500	15
15.18333	15
15.19167	15
15.20000	14
15.20833	13
15.21667	10
15.22500	7
15.23333	5
15.24167	4
15.25000	4
15.25833	5
15.26667	6
15.27500	6
15.28333	5
15.29167	3
15.30000	4
15.30833	6
15.31667	8
15.32500	9
15.33333	9
15.34167	7
15.35000	5
15.35833	3
15.36667	0
15.37500	-2
15.38333	-4
15.39167	-4
15.40000	-1
15.40833	4
15.41667	8
15.42500	11
15.43333	11
15.44167	8
15.45000	5
15.45833	2
15.46667	1
15.47500	2
15.48333	3
15.49167	5
15.50000	8
15.50833	11
15.51667	13
15.52500	13
15.53333	10
15.54167	5
15.55000	-0
15.55833	-5
15.56667	-8
15.57500	-8
15.58333	-6
15.59167	-2
15.60000	1
15.60833	3
15.61667	3
15.62500	2
15.63333	1
15.64167	2
15.65000	3
15.65833	4
15.66667	4
15.67500	3
15.68333	1
15.69167	-0
15.70000	1
15.70833	4
15.71667	7
15.72500	9
15.73333	11
15.74167	13
15.75000	15
15.75833	16
15.76667	17
15.77500	18
15.78333	18
15.79167	16
15.80000	12
15.80833	7
15.81667	3
15.82500	1
15.83333	-0
15.84167	-1
15.85000	-1
15.85833	-1
15.86667	-1
15.87500	-0
15.88333	3
15.89167	6
15.90000	7
15.90833	7
15.91667	6
15.92500	6
15.93333	6
15.94167	6
15.95000	7
15.95833	7
15.96667	8
15.97500	8
15.98333	9
15.99167	10
16.00000	10
16.00833	10
16.01667	12
16.02500	16
16.03333	20
16.04167	24
16.05000	25
16.05833	22
16.06667	17
16.07500	11
16.08333	5
16.09167	1
16.10000	-1
16.10833	-1
16.11667	1
16.12500	3
16.13333	6
16.14167	8
16.15000	9
16.15833	8
16.16667	4
16.17500	0
16.18333	-4
16.19167	-8
16.20000	-11
16.20833	-12
16.21667	-12
16.22500	-11
16.23333	-11
16.24167	-11
16.25000	-13
16.25833	-14
16.26667	-14
16.27500	-12
16.28333	-8
16.29167	-3
16.30000	2
16.30833	6
16.31667	7
16.32500	7
16.33333	7
16.34167	6
16.35000	6
16.35833	5
16.36667	4
16.37500	4
16.38333	5
16.39167	5
16.40000	5
16.40833	4
16.41667	2
16.42500	1
16.43333	1
16.44167	2
16.45000	4
16.45833	5
16.46667	6
16.47500	6
16.48333	6
16.49167	6
16.50000	6
16.50833	4
16.51667	2
16.52500	-1
16.53333	-3
16.54167	-4
16.55000	-3
16.55833	-2
16.56667	-0
16.57500	-0
16.58333	-2
16.59167	-4
16.60000	-4
16.60833	-3
16.61667	0
16.62500	5
16.63333	7
16.64167	5
16.65000	1
16.65833	-6
16.66667	-14
16.67500	-17
16.68333	-16
16.69167	-13
16.70000	-10
16.70833	-9
16.71667	-10
16.72500	-13
16.73333	-14
16.74167	-12
16.75000	-7
16.75833	-3
16.76667	1
16.77500	2
16.78333	1
16.79167	-0
16.80000	-2
16.80833	-4
16.81667	-7
16.82500	-12
16.83333	-16
16.84167	-21
16.85000	-24
16.85833	-27
16.86667	-28
16.87500	-26
16.88333	-22
16.89167	-18
16.90000	-13
16.90833	-9
16.91667	-8
16.92500	-11
16.93333	-13
16.94167	-13
16.95000	-11
16.95833	-6
16.96667	-1
16.97500	1
16.98333	-2
16.99167	-7
17.00000	-12
17.00833	-17
17.01667	-21
17.02500	-23
17.03333	-23
17.04167	-23
17.05000	-21
17.05833	-19
17.06667	-17
17.07500	-16
17.08333	-17
17.09167	-19
17.10000	-19
17.10833	-18
17.11667	-15
17.12500	-13
17.13333	-13
17.14167	-16
17.15000	-21
17.15833	-27
17.16667	-33
17.17500	-35
17.18333	-33
17.19167	-27
17.20000	-21
17.20833	-16
17.21667	-13
17.22500	-13
17.23333	-13
17.24167	-13
17.25000	-12
17.25833	-12
17.26667	-13
17.27500	-15
17.28333	-17
17.29167	-20
17.30000	-20
17.30833	-20
17.31667	-17
17.32500	-14
17.33333	-11
17.34167	-8
17.35000	-6
17.35833	-7
17.36667	-9
17.37500	-11
17.38333	-13
17.39167	-13
17.40000	-13
17.40833	-13
17.41667	-13
17.42500	-13
17.43333	-13
17.44167	-10
17.45000	-8
17.45833	-8
17.46667	-10
17.47500	-12
17.48333	-15
17.49167	-17
17.50000	-17
17.50833	-16
17.51667	-17
17.52500	-19
17.53333	-21
17.54167	-24
17.55000	-24
17.55833	-23
17.56667	-20
17.57500	-17
17.58333	-15
17.59167	-13
17.60000	-10
17.60833	-7
17.61667	-5
17.62500	-4
17.63333	-4
17.64167	-7
17.65000	-9
17.65833	-11
17.66667	-11
17.67500	-12
17.68333	-13
17.69167	-15
17.70000	-17
17.70833	-19
17.71667	-20
17.72500	-20
17.73333	-19
17.74167	-15
17.75000	-12
17.75833	-13
17.76667	-17
17.77500	-21
17.78333	-24
17.79167	-25
17.80000	-22
17.80833	-17
17.81667	-12
17.82500	-10
17.83333	-10
17.84167	-11
17.85000	-13
17.85833	-16
17.86667	-19
17.87500	-22
17.88333	-24
17.89167	-25
17.90000	-24
17.90833	-23
17.91667	-21
17.92500	-21
17.93333	-21
17.94167	-21
17.95000	-20
17.95833	-16
17.96667	-11
17.97500	-8
17.98333	-7
17.99167	-8
18.00000	-12
18.00833	-16
18.01667	-21
18.02500	-25
18.03333	-28
18.04167	-30
18.05000	-30
18.05833	-29
18.06667	-25
18.07500	-19
18.08333	-12
18.09167	-6
18.10000	-2
18.10833	1
18.11667	2
18.12500	2
18.13333	0
18.14167	-1
18.15000	-4
18.15833	-8
18.16667	-14
18.17500	-20
18.18333	-26
18.19167	-30
18.20000	-31
18.20833	-30
18.21667	-27
18.22500	-22
18.23333	-19
18.24167	-16
18.25000	-15
18.25833	-15
18.26667	-14
18.27500	-15
18.28333	-16
18.29167	-19
18.30000	-21
18.30833	-24
18.31667	-28
18.32500	-31
18.33333	-34
18.34167	-35
18.35000	-34
18.35833	-31
18.36667	-28
18.37500	-26
18.38333	-26
18.39167	-27
18.40000	-27
18.40833	-25
18.41667	-23
18.42500	-21
18.43333	-20
18.44167	-21
18.45000	-22
18.45833	-21
18.46667	-19
18.47500	-16
18.48333	-14
18.49167	-12
18.50000	-11
18.50833	-11
18.51667	-10
18.52500	-7
18.53333	-4
18.54167	-2
18.55000	-3
18.55833	-6
18.56667	-11
18.57500	-17
18.58333	-24
18.59167	-28
18.60000	-30
18.60833	-28
18.61667	-25
18.62500	-21
18.63333	-18
18.64167	-17
18.65000	-17
18.65833	-19
18.66667	-21
18.67500	-22
18.68333	-21
18.69167	-19
18.70000	-18
18.70833	-18
18.71667	-20
18.72500	-23
18.73333	-25
18.74167	-27
18.75000	-28
18.75833	-29
18.76667	-30
18.77500	-32
18.78333	-34
18.79167	-35
18.80000	-34
18.80833	-30
18.81667	-25
18.82500	-19
18.83333	-15
18.84167	-15
18.85000	-17
18.85833	-21
18.86667	-25
18.87500	-30
18.88333	-35
18.89167	-40
18.90000	-46
18.90833	-50
18.91667	-53
18.92500	-52
18.93333	-50
18.94167	-47
18.95000	-43
18.95833	-39
18.96667	-35
18.97500	-33
18.98333	-31
18.99167	-30
19.00000	-28
19.00833	-25
19.01667	-21
19.02500	-15
19.03333	-9
19.04167	-4
19.05000	-2
19.05833	-4
19.06667	-9
19.07500	-15
19.08333	-19
19.09167	-21
19.10000	-19
19.10833	-16
19.11667	-15
19.12500	-18
19.13333	-24
19.14167	-31
19.15000	-37
19.15833	-40
19.16667	-39
19.17500	-36
19.18333	-32
19.19167	-27
19.20000	-24
19.20833	-24
19.21667	-27
19.22500	-32
19.23333	-36
19.24167	-39
19.25000	-40
19.25833	-39
19.26667	-37
19.27500	-34
19.28333	-31
19.29167	-27
19.30000	-24
19.30833	-21
19.31667	-21
19.32500	-24
19.33333	-28
19.34167	-33
19.35000	-36
19.35833	-36
19.36667	-34
19.37500	-30
19.38333	-25
19.39167	-21
19.40000	-18
19.40833	-17
19.41667	-18
19.42500	-18
19.43333	-18
19.44167	-19
19.45000	-21
19.45833	-24
19.46667	-27
19.47500	-29
19.48333	-31
19.49167	-32
19.50000	-32
19.50833	-30
19.51667	-26
19.52500	-21
19.53333	-18
19.54167	-17
19.55000	-19
19.55833	-21
19.56667	-23
19.57500	-25
19.58333	-25
19.59167	-23
19.60000	-21
19.60833	-20
19.61667	-22
19.62500	-24
19.63333	-27
19.64167	-29
19.65000	-30
19.65833	-27
19.66667	-22
19.67500	-17
19.68333	-13
19.69167	-10
19.70000	-10
19.70833	-12
19.71667	-13
19.72500	-12
19.73333	-10
19.74167	-6
19.75000	-2
19.75833	2
19.76667	7
19.77500	11
19.78333	14
19.79167	15
19.80000	16
19.80833	16
19.81667	13
19.82500	8
19.83333	2
19.84167	-4
19.85000	-9
19.85833	-12
19.86667	-14
19.87500	-15
19.88333	-16
19.89167	-15
19.90000	-12
19.90833	-8
19.91667	-4
19.92500	-0
19.93333	3
19.94167	8
19.95000	12
19.95833	17
19.96667	21
19.97500	26
19.98333	31
19.99167	35
20.00000	37
20.00833	37
20.01667	35
20.02500	30
20.03333	26
20.04167	24
20.05000	25
20.05833	28
20.06667	34
20.07500	42
20.08333	50
20.09167	58
20.10000	63
20.10833	65
20.11667	65
20.12500	65
20.13333	66
20.14167	70
20.15000	75
20.15833	79
20.16667	82
20.17500	84
20.18333	85
20.19167	86
20.20000	91
20.20833	97
20.21667	105
20.22500	113
20.23333	121
20.24167	130
20.25000	137
20.25833	141
20.26667	142
20.27500	141
20.28333	139
20.29167	140
20.30000	143
20.30833	150
20.31667	159
20.32500	169
20.33333	179
20.34167	188
20.35000	195
20.35833	200
20.36667	204
20.37500	208
20.38333	212
20.39167	217
20.40000	222
20.40833	228
20.41667	235
20.42500	243
20.43333	250
20.44167	256
20.45000	260
20.45833	263
20.46667	266
20.47500	269
20.48333	274
20.49167	279
20.50000	285
20.50833	292
20.51667	298
20.52500	303
20.53333	305
20.54167	304
20.55000	303
20.55833	301
20.56667	302
20.57500	306
20.58333	314
20.59167	321
20.60000	328
20.60833	334
20.61667	338
20.62500	339
20.63333	340
20.64167	342
20.65000	345
20.65833	348
20.66667	351
20.67500	353
20.68333	355
20.69167	356
20.70000	357
20.70833	355
20.71667	353
20.72500	349
20.73333	346
20.74167	342
20.75000	339
20.75833	336
20.76667	334
20.77500	334
20.78333	335
20.79167	337
20.80000	339
20.80833	339
20.81667	338
20.82500	335
20.83333	330
20.84167	324
20.85000	318
20.85833	311
20.86667	305
20.87500	300
20.88333	296
20.89167	293
20.90000	290
20.90833	287
20.91667	284
20.92500	279
20.93333	273
20.94167	266
20.95000	260
20.95833	254
20.96667	249
20.97500	244
20.98333	240
20.99167	236
21.00000	235
21.00833	235
21.01667	236
21.02500	237
21.03333	238
21.04167	237
21.05000	234
21.05833	230
21.06667	225
21.07500	219
21.08333	214
21.09167	208
21.10000	202
21.10833	197
21.11667	193
21.12500	189
21.13333	186
21.14167	181
21.15000	176
21.15833	170
21.16667	163
21.17500	158
21.18333	154
21.19167	151
21.20000	149
21.20833	147
21.21667	144
21.22500	142
21.23333	138
21.24167	133
21.25000	129
21.25833	125
21.26667	123
21.27500	121
21.28333	122
21.29167	122
21.30000	121
21.30833	118
21.31667	114
21.32500	109
21.33333	104
21.34167	101
21.35000	99
21.35833	100
21.36667	101
21.37500	103
21.38333	103
21.39167	100
21.40000	96
21.40833	90
21.41667	85
21.42500	79
21.43333	76
21.44167	74
21.45000	75
21.45833	76
21.46667	78
21.47500	78
21.48333	77
21.49167	75
21.50000	74
21.50833	74
21.51667	77
21.52500	80
21.53333	82
21.54167	80
21.55000	74
21.55833	66
21.56667	56
21.57500	48
21.58333	39
21.59167	31
21.60000	24
21.60833	18
21.61667	16
21.62500	19
21.63333	22
21.64167	26
21.65000	29
21.65833	30
21.66667	30
21.67500	30
21.68333	32
21.69167	34
21.70000	33
21.70833	29
21.71667	25
21.72500	22
21.73333	22
21.74167	27
21.75000	33
21.75833	38
21.76667	39
21.77500	38
21.78333	35
21.79167	32
21.80000	29
21.80833	27
21.81667	25
21.82500	24
21.83333	24
21.84167	26
21.85000	27
21.85833	27
21.86667	26
21.87500	24
21.88333	23
21.89167	23
21.90000	25
21.90833	28
21.91667	29
21.92500	27
21.93333	22
21.94167	16
21.95000	9
21.95833	3
21.96667	-1
21.97500	-4
21.98333	-3
21.99167	-1
22.00000	3
22.00833	7
22.01667	11
22.02500	15
22.03333	18
22.04167	21
22.05000	23
22.05833	21
22.06667	18
22.07500	13
22.08333	9
22.09167	6
22.10000	4
22.10833	4
22.11667	3
22.12500	1
22.13333	-1
22.14167	-3
22.15000	-4
22.15833	-5
22.16667	-4
22.17500	-1
22.18333	2
22.19167	7
22.20000	12
22.20833	16
22.21667	17
22.22500	17
22.23333	14
22.24167	10
22.25000	7
22.25833	6
22.26667	7
22.27500	9
22.28333	10
22.29167	10
22.30000	8
22.30833	6
22.31667	3
22.32500	1
22.33333	1
22.34167	3
22.35000	5
22.35833	7
22.36667	9
22.37500	9
22.38333	9
22.39167	8
22.40000	7
22.40833	8
22.41667	10
22.42500	13
22.43333	15
22.44167	14
22.45000	12
22.45833	9
22.46667	6
22.47500	6
22.48333	10
22.49167	14
22.50000	17
22.50833	17
22.51667	15
22.52500	11
22.53333	7
22.54167	5
22.55000	5
22.55833	6
22.56667	6
22.57500	5
22.58333	2
22.59167	-3
22.60000	-7
22.60833	-10
22.61667	-12
22.62500	-11
22.63333	-8
22.64167	-4
22.65000	1
22.65833	5
22.66667	8
22.67500	7
22.68333	3
22.69167	-2
22.70000	-6
22.70833	-7
22.71667	-7
22.72500	-5
22.73333	-3
22.74167	0
22.75000	4
22.75833	8
22.76667	13
22.77500	17
22.78333	18
22.79167	16
22.80000	12
22.80833	8
22.81667	3
22.82500	-2
22.83333	-5
22.84167	-4
22.85000	-1
22.85833	3
22.86667	6
22.87500	9
22.88333	11
22.89167	12
22.90000	15
22.90833	17
22.91667	19
22.92500	18
22.93333	16
22.94167	12
22.95000	7
22.95833	3
22.96667	-2
22.97500	-5
22.98333	-6
22.99167	-6
23.00000	-6
23.00833	-6
23.01667	-7
23.02500	-7
23.03333	-5
23.04167	-1
23.05000	4
23.05833	7
23.06667	7
23.07500	5
23.08333	2
23.09167	-0
23.10000	-1
23.10833	1
23.11667	4
23.12500	7
23.13333	9
23.14167	9
23.15000	8
23.15833	8
23.16667	9
23.17500	11
23.18333	14
23.19167	16
23.20000	18
23.20833	18
23.21667	17
23.22500	15
23.23333	12
23.24167	8
23.25000	5
23.25833	3
23.26667	4
23.27500	8
23.28333	14
23.29167	22
23.30000	28
23.30833	31
23.31667	29
23.32500	23
23.33333	16
23.34167	11
23.35000	9
23.35833	9
23.36667	12
23.37500	14
23.38333	14
23.39167	13
23.40000	10
23.40833	7
23.41667	5
23.42500	5
23.43333	5
23.44167	5
23.45000	4
23.45833	3
23.46667	2
23.47500	3
23.48333	7
23.49167	12
23.50000	14
23.50833	14
23.51667	11
23.52500	6
23.53333	2
23.54167	2
23.55000	5
23.55833	10
23.56667	17
23.57500	24
23.58333	29
23.59167	32
23.60000	31
23.60833	27
23.61667	25
23.62500	25
23.63333	26
23.64167	28
23.65000	29
23.65833	25
23.66667	19
23.67500	14
23.68333	11
23.69167	11
23.70000	13
23.70833	15
23.71667	17
23.72500	17
23.73333	15
23.74167	12
23.75000	9
23.75833	5
23.76667	3
23.77500	3
23.78333	7
23.79167	13
23.80000	20
23.80833	25
23.81667	28
23.82500	27
23.83333	26
23.84167	25
23.85000	26
23.85833	28
23.86667	31
23.87500	33
23.88333	34
23.89167	34
23.90000	33
23.90833	31
23.91667	27
23.92500	20
23.93333	13
23.94167	6
23.95000	1
23.95833	1
23.96667	4
23.97500	10
23.98333	16
23.99167	21
24.00000	22
24.00833	22
24.01667	22
24.02500	22
24.03333	24
24.04167	25
24.05000	25
24.05833	24
24.06667	23
24.07500	24
24.08333	28
24.09167	33
24.10000	36
24.10833	37
24.11667	37
24.12500	35
24.13333	34
24.14167	35
24.15000	37
24.15833	38
24.16667	37
24.17500	33
24.18333	29
24.19167	26
24.20000	26
24.20833	29
24.21667	32
24.22500	36
24.23333	39
24.24167	40
24.25000	39
24.25833	38
24.26667	39
24.27500	39
24.28333	38
24.29167	36
24.30000	35
24.30833	36
24.31667	38
24.32500	41
24.33333	44
24.34167	46
24.35000	46
24.35833	44
24.36667	41
24.37500	37
24.38333	32
24.39167	28
24.40000	27
24.40833	28
24.41667	30
24.42500	33
24.43333	34
24.44167	34
24.45000	34
24.45833	35
24.46667	38
24.47500	40
24.48333	43
24.49167	44
24.50000	44
24.50833	43
24.51667	41
24.52500	40
24.53333	40
24.54167	44
24.55000	48
24.55833	53
24.56667	56
24.57500	57
24.58333	56
24.59167	54
24.60000	55
24.60833	56
24.61667	58
24.62500	61
24.63333	62
24.64167	61
24.65000	58
24.65833	54
24.66667	48
24.67500	43
24.68333	40
24.69167	38
24.70000	39
24.70833	42
24.71667	45
24.72500	47
24.73333	49
24.74167	50
24.75000	50
24.75833	51
24.76667	52
24.77500	54
24.78333	55
24.79167	54
24.80000	52
24.80833	49
24.81667	45
24.82500	42
24.83333	40
24.84167	40
24.85000	42
24.85833	44
24.86667	47
24.87500	48
24.88333	47
24.89167	45
24.90000	43
24.90833	42
24.91667	43
24.92500	46
24.93333	49
24.94167	53
24.95000	57
24.95833	62
24.96667	66
24.97500	68
24.98333	65
24.99167	59
25.00000	52
25.00833	45
25.01667	43
25.02500	45
25.03333	49
25.04167	53
25.05000	55
25.05833	55
25.06667	53
25.07500	53
25.08333	55
25.09167	57
25.10000	60
25.10833	61
25.11667	62
25.12500	60
25.13333	57
25.14167	52
25.15000	48
25.15833	47
25.16667	48
25.17500	52
25.18333	56
25.19167	58
25.20000	59
25.20833	57
25.21667	58
25.22500	60
25.23333	61
25.24167	61
25.25000	59
25.25833	55
25.26667	50
25.27500	43
25.28333	37
25.29167	32
25.30000	28
25.30833	26
25.31667	29
25.32500	35
25.33333	43
25.34167	48
25.35000	51
25.35833	51
25.36667	49
25.37500	48
25.38333	48
25.39167	48
25.40000	46
25.40833	44
25.41667	41
25.42500	37
25.43333	35
25.44167	35
25.45000	35
25.45833	35
25.46667	35
25.47500	36
25.48333	39
25.49167	43
25.50000	49
25.50833	55
25.51667	59
25.52500	60
25.53333	59
25.54167	57
25.55000	54
25.55833	54
25.56667	54
25.57500	55
25.58333	54
25.59167	51
25.60000	48
25.60833	44
25.61667	43
25.62500	44
25.63333	47
25.64167	50
25.65000	52
25.65833	51
25.66667	46
25.67500	41
25.68333	36
25.69167	32
25.70000	31
25.70833	33
25.71667	36
25.72500	39
25.73333	43
25.74167	45
25.75000	46
25.75833	46
25.76667	46
25.77500	45
25.78333	45
25.79167	45
25.80000	47
25.80833	48
25.81667	49
25.82500	48
25.83333	46
25.84167	43
25.85000	39
25.85833	36
25.86667	34
25.87500	35
25.88333	38
25.89167	43
25.90000	48
25.90833	53
25.91667	54
25.92500	52
25.93333	51
25.94167	52
25.95000	55
25.95833	60
25.96667	64
25.97500	66
25.98333	65
25.99167	62
26.00000	58
26.00833	55
26.01667	52
26.02500	50
26.03333	47
26.04167	46
26.05000	47
26.05833	48
26.06667	50
26.07500	51
26.08333	52
26.09167	52
26.10000	55
26.10833	59
26.11667	64
26.12500	69
26.13333	71
26.14167	69
26.15000	65
26.15833	59
26.16667	52
26.17500	48
26.18333	47
26.19167	49
26.20000	53
26.20833	57
26.21667	60
26.22500	63
26.23333	64
26.24167	65
26.25000	66
26.25833	66
26.26667	65
26.27500	65
26.28333	65
26.29167	67
26.30000	69
26.30833	73
26.31667	78
26.32500	83
26.33333	85
26.34167	84
26.35000	79
26.35833	74
26.36667	69
26.37500	67
26.38333	69
26.39167	72
26.40000	75
26.40833	77
26.41667	79
26.42500	82
26.43333	86
26.44167	89
26.45000	91
26.45833	91
26.46667	87
26.47500	83
26.48333	77
26.49167	72
26.50000	69
26.50833	68
26.51667	70
26.52500	75
26.53333	81
26.54167	89
26.55000	97
26.55833	102
26.56667	105
26.57500	104
26.58333	100
26.59167	95
26.60000	91
26.60833	88
26.61667	87
26.62500	88
26.63333	89
26.64167	87
26.65000	84
26.65833	79
26.66667	75
26.67500	73
26.68333	75
26.69167	78
26.70000	81
26.70833	84
26.71667	85
26.72500	87
26.73333	89
26.74167	92
26.75000	95
26.75833	97
26.76667	97
26.77500	97
26.78333	96
26.79167	94
26.80000	91
26.80833	87
26.81667	83
26.82500	79
26.83333	77
26.84167	76
26.85000	79
26.85833	83
26.86667	89
26.87500	94
26.88333	97
26.89167	99
26.90000	99
26.90833	96
26.91667	94
26.92500	93
26.93333	93
26.94167	92
26.95000	91
26.95833	89
26.96667	86
26.97500	83
26.98333	80
26.99167	79
27.00000	78
27.00833	79
27.01667	79
27.02500	79
27.03333	79
27.04167	80
27.05000	83
27.05833	87
27.06667	92
27.07500	94
27.08333	93
27.09167	89
27.10000	85
27.10833	82
27.11667	80
27.12500	79
27.13333	79
27.14167	77
27.15000	75
27.15833	73
27.16667	74
27.17500	75
27.18333	74
27.19167	72
27.20000	69
27.20833	66
27.21667	66
27.22500	71
27.23333	77
27.24167	83
27.25000	88
27.25833	91
27.26667	92
27.27500	92
27.28333	91
27.29167	90
27.30000	90
27.30833	90
27.31667	91
27.32500	92
27.33333	93
27.34167	93
27.35000	93
27.35833	92
27.36667	90
27.37500	88
27.38333	87
27.39167	87
27.40000	88
27.40833	89
27.41667	90
27.42500	90
27.43333	91
27.44167	91
27.45000	90
27.45833	89
27.46667	87
27.47500	88
27.48333	92
27.49167	99
27.50000	107
27.50833	113
27.51667	117
27.52500	117
27.53333	116
27.54167	115
27.55000	115
27.55833	114
27.56667	114
27.57500	113
27.58333	110
27.59167	105
27.60000	101
27.60833	98
27.61667	97
27.62500	97
27.63333	100
27.64167	104
27.65000	107
27.65833	108
27.66667	108
27.67500	108
27.68333	111
27.69167	116
27.70000	122
27.70833	129
27.71667	133
27.72500	132
27.73333	131
27.74167	130
27.75000	131
27.75833	133
27.76667	135
27.77500	139
27.78333	144
27.79167	151
27.80000	158
27.80833	163
27.81667	165
27.82500	163
27.83333	161
27.84167	160
27.85000	160
27.85833	161
27.86667	164
27.87500	166
27.88333	166
27.89167	167
27.90000	170
27.90833	175
27.91667	183
27.92500	193
27.93333	202
27.94167	209
27.95000	212
27.95833	212
27.96667	209
27.97500	208
27.98333	209
27.99167	212
28.00000	215
28.00833	218
28.01667	218
28.02500	217
28.03333	215
28.04167	214
28.05000	215
28.05833	218
28.06667	222
28.07500	226
28.08333	230
28.09167	234
28.10000	238
28.10833	242
28.11667	248
28.12500	255
28.13333	263
28.14167	268
28.15000	271
28.15833	269
28.16667	264
28.17500	260
28.18333	257
28.19167	257
28.20000	263
28.20833	270
28.21667	276
28.22500	279
28.23333	278
28.24167	273
28.25000	269
28.25833	266
28.26667	266
28.27500	268
28.28333	272
28.29167	276
28.30000	280
28.30833	283
28.31667	286
28.32500	290
28.33333	293
28.34167	298
28.35000	301
28.35833	304
28.36667	305
28.37500	304
28.38333	301
28.39167	297
28.40000	292
28.40833	287
28.41667	283
28.42500	282
28.43333	283
28.44167	287
28.45000	292
28.45833	295
28.46667	296
28.47500	295
28.48333	293
28.49167	290
28.50000	288
28.50833	287
28.51667	286
28.52500	286
28.53333	287
28.54167	286
28.55000	285
28.55833	284
28.56667	281
28.57500	280
28.58333	280
28.59167	282
28.60000	286
28.60833	290
28.61667	293
28.62500	292
28.63333	290
28.64167	285
28.65000	281
28.65833	278
28.66667	277
28.67500	279
28.68333	284
28.69167	288
28.70000	291
28.70833	292
28.71667	290
28.72500	288
28.73333	284
28.74167	280
28.75000	276
28.75833	272
28.76667	268
28.77500	267
28.78333	270
28.79167	273
28.80000	278
28.80833	281
28.81667	281
28.82500	278
28.83333	275
28.84167	273
28.85000	272
28.85833	272
28.86667	271
28.87500	268
28.88333	260
28.89167	252
28.90000	245
28.90833	242
28.91667	244
28.92500	249
28.93333	255
28.94167	260
28.95000	262
28.95833	260
28.96667	256
28.97500	253
28.98333	251
28.99167	251
29.00000	250
29.00833	249
29.01667	246
29.02500	241
29.03333	238
29.04167	238
29.05000	240
29.05833	243
29.06667	245
29.07500	245
29.08333	242
29.09167	237
29.10000	232
29.10833	228
29.11667	229
29.12500	234
29.13333	241
29.14167	249
29.15000	257
29.15833	261
29.16667	262
29.17500	261
29.18333	259
29.19167	254
29.20000	248
29.20833	239
29.21667	231
29.22500	224
29.23333	220
29.24167	222
29.25000	226
29.25833	229
29.26667	230
29.27500	228
29.28333	224
29.29167	220
29.30000	219
29.30833	219
29.31667	220
29.32500	221
29.33333	222
29.34167	223
29.35000	224
29.35833	225
29.36667	225
29.37500	224
29.38333	224
29.39167	225
29.40000	227
29.40833	229
29.41667	231
29.42500	233
29.43333	233
29.44167	231
29.45000	227
29.45833	222
29.46667	218
29.47500	216
29.48333	214
29.49167	214
29.50000	214
29.50833	213
29.51667	212
29.52500	212
29.53333	212
29.54167	213
29.55000	214
29.55833	216
29.56667	217
29.57500	217
29.58333	215
29.59167	214
29.60000	213
29.60833	215
29.61667	217
29.62500	221
29.63333	223
29.64167	224
29.65000	224
29.65833	226
29.66667	230
29.67500	234
29.68333	236
29.69167	237
29.70000	236
29.70833	235
29.71667	235
29.72500	236
29.73333	236
29.74167	233
29.75000	228
29.75833	223
29.76667	219
29.77500	220
29.78333	225
29.79167	233
29.80000	240
29.80833	246
29.81667	250
29.82500	254
29.83333	257
29.84167	261
29.85000	264
29.85833	266
29.86667	266
29.87500	265
29.88333	264
29.89167	263
29.90000	266
29.90833	271
29.91667	278
29.92500	286
29.93333	294
29.94167	301
29.95000	307
29.95833	312
29.96667	316
29.97500	318
29.98333	317
29.99167	317
30.00000	319
30.00833	323
30.01667	331
30.02500	340
30.03333	351
30.04167	361
30.05000	371
30.05833	381
30.06667	391
30.07500	401
30.08333	410
30.09167	419
30.10000	428
30.10833	437
30.11667	446
30.12500	454
30.13333	462
30.14167	470
30.15000	478
30.15833	487
30.16667	496
30.17500	506
30.18333	515
30.19167	523
30.20000	530
30.20833	537
30.21667	545
30.22500	554
30.23333	565
30.24167	579
30.25000	595
30.25833	612
30.26667	628
30.27500	641
30.28333	652
30.29167	661
30.30000	670
30.30833	682
30.31667	695
30.32500	711
30.33333	727
30.34167	745
30.35000	763
30.35833	781
30.36667	800
30.37500	816
30.38333	830
30.39167	840
30.40000	848
30.40833	855
30.41667	864
30.42500	876
30.43333	891
30.44167	909
30.45000	928
30.45833	948
30.46667	967
30.47500	983
30.48333	995
30.49167	1004
30.50000	1011
30.50833	1018
30.51667	1026
30.52500	1035
30.53333	1048
30.54167	1064
30.55000	1081
30.55833	1096
30.56667	1108
30.57500	1115
30.58333	1118
30.59167	1121
30.60000	1126
30.60833	1134
30.61667	1142
30.62500	1150
30.63333	1157
30.64167	1164
30.65000	1171
30.65833	1178
30.66667	1186
30.67500	1194
30.68333	1202
30.69167	1209
30.70000	1215
30.70833	1220
30.71667	1221
30.72500	1221
30.73333	1219
30.74167	1216
30.75000	1214
30.75833	1214
30.76667	1216
30.77500	1218
30.78333	1219
30.79167	1216
30.80000	1210
30.80833	1202
30.81667	1196
30.82500	1192
30.83333	1190
30.84167	1187
30.85000	1184
30.85833	1180
30.86667	1177
30.87500	1175
30.88333	1175
30.89167	1176
30.90000	1176
30.90833	1174
30.91667	1168
30.92500	1158
30.93333	1145
30.94167	1129
30.95000	1114
30.95833	1102
30.96667	1092
30.97500	1085
30.98333	1078
30.99167	1071
31.00000	1063
31.00833	1054
31.01667	1045
31.02500	1035
31.03333	1025
31.04167	1014
31.05000	1002
31.05833	988
31.06667	974
31.07500	960
31.08333	947
31.09167	936
31.10000	927
31.10833	919
31.11667	912
31.12500	905
31.13333	897
31.14167	887
31.15000	877
31.15833	867
31.16667	857
31.17500	846
31.18333	835
31.19167	823
31.20000	813
31.20833	803
31.21667	794
31.22500	787
31.23333	777
31.24167	764
31.25000	751
31.25833	737
31.26667	724
31.27500	712
31.28333	701
31.29167	692
31.30000	682
31.30833	672
31.31667	663
31.32500	655
31.33333	649
31.34167	644
31.35000	640
31.35833	638
31.36667	637
31.37500	635
31.38333	631
31.39167	625
31.40000	618
31.40833	611
31.41667	602
31.42500	592
31.43333	583
31.44167	575
31.45000	569
31.45833	567
31.46667	567
31.47500	566
31.48333	564
31.49167	561
31.50000	559
31.50833	557
31.51667	553
31.52500	549
31.53333	542
31.54167	534
31.55000	526
31.55833	520
31.56667	517
31.57500	516
31.58333	517
31.59167	519
31.60000	519
31.60833	518
31.61667	515
31.62500	512
31.63333	508
31.64167	506
31.65000	506
31.65833	507
31.66667	508
31.67500	509
31.68333	510
31.69167	510
31.70000	511
31.70833	512
31.71667	513
31.72500	514
31.73333	516
31.74167	518
31.75000	520
31.75833	521
31.76667	520
31.77500	516
31.78333	510
31.79167	505
31.80000	500
31.80833	496
31.81667	493
31.82500	489
31.83333	487
31.84167	486
31.85000	487
31.85833	491
31.86667	496
31.87500	502
31.88333	508
31.89167	514
31.90000	520
31.90833	524
31.91667	527
31.92500	527
31.93333	526
31.94167	524
31.95000	522
31.95833	520
31.96667	518
31.97500	516
31.98333	515
31.99167	514
32.00000	516
32.00833	521
32.01667	527
32.02500	536
32.03333	545
32.04167	554
32.05000	563
32.05833	569
32.06667	571
32.07500	571
32.08333	568
32.09167	565
32.10000	563
32.10833	562
32.11667	564
32.12500	570
32.13333	576
32.14167	583
32.15000	589
32.15833	592
32.16667	594
32.17500	597
32.18333	603
32.19167	611
32.20000	621
32.20833	629
32.21667	636
32.22500	639
32.23333	641
32.24167	644
32.25000	648
32.25833	655
32.26667	665
32.27500	675
32.28333	687
32.29167	697
32.30000	705
32.30833	713
32.31667	722
32.32500	734
32.33333	745
32.34167	757
32.35000	768
32.35833	780
32.36667	793
32.37500	811
32.38333	835
32.39167	859
32.40000	885
32.40833	909
32.41667	933
32.42500	958
32.43333	984
32.44167	1012
32.45000	1042
32.45833	1072
32.46667	1104
32.47500	1136
32.48333	1170
32.49167	1204
32.50000	1242
32.50833	1281
32.51667	1324
32.52500	1372
32.53333	1420
32.54167	1472
32.55000	1526
32.55833	1585
32.56667	1649
32.57500	1715
32.58333	1785
32.59167	1855
32.60000	1927
32.60833	2001
32.61667	2080
32.62500	2167
32.63333	2259
32.64167	2360
32.65000	2464
32.65833	2575
32.66667	2692
32.67500	2809
32.68333	2932
32.69167	3055
32.70000	3186
32.70833	3324
32.71667	3471
32.72500	3630
32.73333	3794
32.74167	3969
32.75000	4147
32.75833	4335
32.76667	4533
32.77500	4735
32.78333	4950
32.79167	5168
32.80000	5397
32.80833	5630
32.81667	5869
32.82500	6119
32.83333	6370
32.84167	6632
32.85000	6895
32.85833	7166
32.86667	7446
32.87500	7730
32.88333	8029
32.89167	8331
32.90000	8648
32.90833	8972
32.91667	9300
32.92500	9639
32.93333	9972
32.94167	10315
32.95000	10656
32.95833	11004
32.96667	11359
32.97500	11714
32.98333	12082
32.99167	12448
33.00000	12824
33.00833	13202
33.01667	13580
33.02500	13966
33.03333	14344
33.04167	14730
33.05000	15113
33.05833	15498
33.06667	15887
33.07500	16268
33.08333	16656
33.09167	17034
33.10000	17415
33.10833	17793
33.11667	18166
33.12500	18545
33.13333	18913
33.14167	19289
33.15000	19657
33.15833	20024
33.16667	20391
33.17500	20746
33.18333	21102
33.19167	21443
33.20000	21780
33.20833	22109
33.21667	22430
33.22500	22752
33.23333	23064
33.24167	23378
33.25000	23682
33.25833	23981
33.26667	24275
33.27500	24554
33.28333	24829
33.29167	25089
33.30000	25341
33.30833	25583
33.31667	25812
33.32500	26035
33.33333	26244
33.34167	26448
33.35000	26642
33.35833	26828
33.36667	27007
33.37500	27171
33.38333	27326
33.39167	27466
33.40000	27597
33.40833	27717
33.41667	27827
33.42500	27929
33.43333	28017
33.44167	28093
33.45000	28156
33.45833	28206
33.46667	28244
33.47500	28271
33.48333	28287
33.49167	28292
33.50000	28285
33.50833	28264
33.51667	28228
33.52500	28177
33.53333	28114
33.54167	28039
33.55000	27955
33.55833	27862
33.56667	27759
33.57500	27645
33.58333	27515
33.59167	27376
33.60000	27225
33.60833	27064
33.61667	26893
33.62500	26709
33.63333	26517
33.64167	26308
33.65000	26092
33.65833	25868
33.66667	25638
33.67500	25405
33.68333	25162
33.69167	24914
33.70000	24649
33.70833	24374
33.71667	24087
33.72500	23785
33.73333	23486
33.74167	23178
33.75000	22874
33.75833	22565
33.76667	22249
33.77500	21930
33.78333	21596
33.79167	21263
33.80000	20919
33.80833	20574
33.81667	20230
33.82500	19878
33.83333	19533
33.84167	19178
33.85000	18827
33.85833	18472
33.86667	18112
33.87500	17757
33.88333	17392
33.89167	17036
33.90000	16679
33.90833	16326
33.91667	15978
33.92500	15626
33.93333	15282
33.94167	14931
33.95000	14585
33.95833	14240
33.96667	13893
33.97500	13554
33.98333	13210
33.99167	12877
34.00000	12545
34.00833	12220
34.01667	11901
34.02500	11581
34.03333	11271
34.04167	10959
34.05000	10656
34.05833	10357
34.06667	10063
34.07500	9779
34.08333	9494
34.09167	9220
34.10000	8949
34.10833	8685
34.11667	8427
34.12500	8170
34.13333	7922
34.14167	7671
34.15000	7428
34.15833	7189
34.16667	6955
34.17500	6731
34.18333	6509
34.19167	6298
34.20000	6092
34.20833	5892
34.21667	5700
34.22500	5509
34.23333	5329
34.24167	5150
34.25000	4978
34.25833	4811
34.26667	4647
34.27500	4490
34.28333	4334
34.29167	4186
34.30000	4039
34.30833	3898
34.31667	3762
34.32500	3630
34.33333	3508
34.34167	3389
34.35000	3277
34.35833	3166
34.36667	3057
34.37500	2951
34.38333	2844
34.39167	2744
34.40000	2645
34.40833	2550
34.41667	2459
34.42500	2370
34.43333	2287
34.44167	2206
34.45000	2131
34.45833	2059
34.46667	1989
34.47500	1923
34.48333	1860
34.49167	1800
34.50000	1742
34.50833	1686
34.51667	1629
34.52500	1571
34.53333	1515
34.54167	1461
34.55000	1410
34.55833	1363
34.56667	1320
34.57500	1279
34.58333	1238
34.59167	1200
34.60000	1162
34.60833	1127
34.61667	1095
34.62500	1064
34.63333	1035
34.64167	1005
34.65000	976
34.65833	948
34.66667	922
34.67500	897
34.68333	873
34.69167	849
34.70000	825
34.70833	802
34.71667	782
34.72500	764
34.73333	747
34.74167	729
34.75000	709
34.75833	688
34.76667	665
34.77500	645
34.78333	628
34.79167	613
34.80000	599
34.80833	585
34.81667	572
34.82500	559
34.83333	548
34.84167	538
34.85000	530
34.85833	524
34.86667	519
34.87500	512
34.88333	504
34.89167	495
34.90000	485
34.90833	474
34.91667	462
34.92500	450
34.93333	437
34.94167	425
34.95000	413
34.95833	405
34.96667	398
34.97500	393
34.98333	389
34.99167	387
35.00000	385
35.00833	382
35.01667	378
35.02500	371
35.03333	361
35.04167	350
35.05000	339
35.05833	332
35.06667	327
35.07500	324
35.08333	320
35.09167	315
35.10000	307
35.10833	299
35.11667	294
35.12500	293
35.13333	295
35.14167	299
35.15000	304
35.15833	307
35.16667	307
35.17500	305
35.18333	300
35.19167	293
35.20000	285
35.20833	277
35.21667	271
35.22500	267
35.23333	264
35.24167	261
35.25000	257
35.25833	252
35.26667	248
35.27500	244
35.28333	241
35.29167	238
35.30000	237
35.30833	235
35.31667	234
35.32500	233
35.33333	232
35.34167	232
35.35000	232
35.35833	232
35.36667	231
35.37500	229
35.38333	227
35.39167	226
35.40000	227
35.40833	229
35.41667	229
35.42500	225
35.43333	219
35.44167	211
35.45000	202
35.45833	196
35.46667	194
35.47500	197
35.48333	202
35.49167	208
35.50000	211
35.50833	212
35.51667	209
35.52500	206
35.53333	204
35.54167	204
35.55000	205
35.55833	207
35.56667	209
35.57500	210
35.58333	208
35.59167	203
35.60000	197
35.60833	190
35.61667	184
35.62500	180
35.63333	180
35.64167	181
35.65000	183
35.65833	186
35.66667	186
35.67500	183
35.68333	178
35.69167	174
35.70000	173
35.70833	175
35.71667	179
35.72500	184
35.73333	189
35.74167	192
35.75000	193
35.75833	191
35.76667	185
35.77500	178
35.78333	171
35.79167	167
35.80000	167
35.80833	170
35.81667	174
35.82500	176
35.83333	178
35.84167	179
35.85000	178
35.85833	178
35.86667	177
35.87500	176
35.88333	175
35.89167	173
35.90000	169
35.90833	163
35.91667	156
35.92500	150
35.93333	148
35.94167	150
35.95000	155
35.95833	160
35.96667	165
35.97500	167
35.98333	166
35.99167	164
36.00000	161
36.00833	159
36.01667	159
36.02500	161
36.03333	165
36.04167	168
36.05000	170
36.05833	169
36.06667	167
36.07500	165
36.08333	163
36.09167	162
36.10000	160
36.10833	158
36.11667	155
36.12500	153
36.13333	152
36.14167	153
36.15000	155
36.15833	158
36.16667	163
36.17500	165
36.18333	166
36.19167	164
36.20000	161
36.20833	157
36.21667	154
36.22500	154
36.23333	153
36.24167	152
36.25000	148
36.25833	143
36.26667	138
36.27500	134
36.28333	135
36.29167	138
36.30000	142
36.30833	146
36.31667	147
36.32500	148
36.33333	149
36.34167	153
36.35000	157
36.35833	160
36.36667	163
36.37500	163
36.38333	161
36.39167	157
36.40000	152
36.40833	148
36.41667	146
36.42500	145
36.43333	145
36.44167	145
36.45000	146
36.45833	147
36.46667	147
36.47500	148
36.48333	148
36.49167	148
36.50000	148
36.50833	150
36.51667	152
36.52500	156
36.53333	157
36.54167	156
36.55000	152
36.55833	145
36.56667	138
36.57500	135
36.58333	136
36.59167	139
36.60000	142
36.60833	144
36.61667	142
36.62500	138
36.63333	134
36.64167	133
36.65000	136
36.65833	140
36.66667	144
36.67500	146
36.68333	145
36.69167	142
36.70000	137
36.70833	133
36.71667	132
36.72500	134
36.73333	139
36.74167	144
36.75000	148
36.75833	148
36.76667	144
36.77500	139
36.78333	134
36.79167	132
36.80000	132
36.80833	135
36.81667	138
36.82500	139
36.83333	140
36.84167	140
36.85000	139
36.85833	137
36.86667	135
36.87500	134
36.88333	134
36.89167	136
36.90000	139
36.90833	141
36.91667	142
36.92500	142
36.93333	142
36.94167	141
36.95000	140
36.95833	137
36.96667	134
36.97500	131
36.98333	129
36.99167	128
37.00000	127
37.00833	126
37.01667	127
37.02500	128
37.03333	129
37.04167	130
37.05000	130
37.05833	128
37.06667	124
37.07500	122
37.08333	122
37.09167	123
37.10000	125
37.10833	125
37.11667	125
37.12500	126
37.13333	128
37.14167	131
37.15000	133
37.15833	132
37.16667	129
37.17500	124
37.18333	119
37.19167	116
37.20000	115
37.20833	118
37.21667	123
37.22500	129
37.23333	135
37.24167	138
37.25000	138
37.25833	137
37.26667	135
37.27500	134
37.28333	134
37.29167	135
37.30000	137
37.30833	140
37.31667	142
37.32500	142
37.33333	142
37.34167	139
37.35000	135
37.35833	129
37.36667	123
37.37500	117
37.38333	113
37.39167	112
37.40000	114
37.40833	118
37.41667	123
37.42500	128
37.43333	132
37.44167	135
37.45000	137
37.45833	139
37.46667	140
37.47500	141
37.48333	140
37.49167	139
37.50000	138
37.50833	137
37.51667	137
37.52500	137
37.53333	138
37.54167	136
37.55000	133
37.55833	130
37.56667	127
37.57500	124
37.58333	123
37.59167	124
37.60000	127
37.60833	130
37.61667	132
37.62500	129
37.63333	124
37.64167	117
37.65000	112
37.65833	111
37.66667	114
37.67500	118
37.68333	121
37.69167	123
37.70000	124
37.70833	125
37.71667	125
37.72500	125
37.73333	125
37.74167	125
37.75000	124
37.75833	124
37.76667	126
37.77500	128
37.78333	131
37.79167	131
37.80000	127
37.80833	122
37.81667	117
37.82500	114
37.83333	114
37.84167	115
37.85000	118
37.85833	120
37.86667	122
37.87500	124
37.88333	127
37.89167	129
37.90000	127
37.90833	123
37.91667	119
37.92500	115
37.93333	111
37.94167	109
37.95000	108
37.95833	107
37.96667	104
37.97500	103
37.98333	103
37.99167	104
38.00000	104
38.00833	104
38.01667	106
38.02500	108
38.03333	113
38.04167	118
38.05000	123
38.05833	125
38.06667	125
38.07500	123
38.08333	120
38.09167	117
38.10000	116
38.10833	117
38.11667	119
38.12500	121
38.13333	122
38.14167	123
38.15000	122
38.15833	120
38.16667	117
38.17500	113
38.18333	108
38.19167	105
38.20000	105
38.20833	109
38.21667	113
38.22500	117
38.23333	119
38.24167	119
38.25000	118
38.25833	119
38.26667	122
38.27500	126
38.28333	130
38.29167	133
38.30000	133
38.30833	131
38.31667	129
38.32500	125
38.33333	122
38.34167	117
38.35000	113
38.35833	110
38.36667	107
38.37500	106
38.38333	105
38.39167	107
38.40000	108
38.40833	111
38.41667	115
38.42500	118
38.43333	122
38.44167	126
38.45000	128
38.45833	128
38.46667	125
38.47500	120
38.48333	113
38.49167	108
38.50000	104
38.50833	102
38.51667	103
38.52500	105
38.53333	108
38.54167	110
38.55000	112
38.55833	112
38.56667	111
38.57500	108
38.58333	106
38.59167	103
38.60000	99
38.60833	97
38.61667	96
38.62500	98
38.63333	102
38.64167	109
38.65000	116
38.65833	119
38.66667	120
38.67500	118
38.68333	116
38.69167	114
38.70000	114
38.70833	116
38.71667	122
38.72500	130
38.73333	137
38.74167	142
38.75000	143
38.75833	139
38.76667	132
38.77500	126
38.78333	122
38.79167	123
38.80000	125
38.80833	128
38.81667	129
38.82500	129
38.83333	128
38.84167	127
38.85000	127
38.85833	125
38.86667	121
38.87500	116
38.88333	109
38.89167	102
38.90000	98
38.90833	95
38.91667	95
38.92500	98
38.93333	102
38.94167	107
38.95000	110
38.95833	110
38.96667	105
38.97500	98
38.98333	90
38.99167	84
39.00000	79
39.00833	78
39.01667	80
39.02500	85
39.03333	92
39.04167	99
39.05000	105
39.05833	108
39.06667	108
39.07500	104
39.08333	98
39.09167	93
39.10000	91
39.10833	93
39.11667	96
39.12500	99
39.13333	100
39.14167	99
39.15000	96
39.15833	94
39.16667	93
39.17500	93
39.18333	94
39.19167	95
39.20000	98
39.20833	101
39.21667	104
39.22500	106
39.23333	109
39.24167	112
39.25000	114
39.25833	114
39.26667	111
39.27500	107
39.28333	103
39.29167	98
39.30000	93
39.30833	89
39.31667	85
39.32500	83
39.33333	81
39.34167	81
39.35000	80
39.35833	80
39.36667	79
39.37500	79
39.38333	80
39.39167	83
39.40000	87
39.40833	91
39.41667	96
39.42500	100
39.43333	103
39.44167	105
39.45000	106
39.45833	106
39.46667	106
39.47500	105
39.48333	104
39.49167	103
39.50000	100
39.50833	97
39.51667	94
39.52500	92
39.53333	91
39.54167	91
39.55000	91
39.55833	90
39.56667	88
39.57500	85
39.58333	83
39.59167	82
39.60000	84
39.60833	86
39.61667	87
39.62500	85
39.63333	82
39.64167	77
39.65000	73
39.65833	71
39.66667	71
39.67500	72
39.68333	73
39.69167	73
39.70000	73
39.70833	75
39.71667	77
39.72500	80
39.73333	81
39.74167	81
39.75000	80
39.75833	81
39.76667	85
39.77500	88
39.78333	90
39.79167	93
39.80000	96
39.80833	98
39.81667	101
39.82500	102
39.83333	101
39.84167	101
39.85000	100
39.85833	99
39.86667	99
39.87500	99
39.88333	97
39.89167	94
39.90000	92
39.90833	92
39.91667	93
39.92500	93
39.93333	93
39.94167	93
39.95000	92
39.95833	90
39.96667	87
39.97500	85
39.98333	83
39.99167	82
40.00000	81
40.00833	81
40.01667	81
40.02500	81
40.03333	81
40.04167	81
40.05000	82
40.05833	84
40.06667	87
40.07500	91
40.08333	95
40.09167	98
40.10000	100
40.10833	100
40.11667	99
40.12500	98
40.13333	96
40.14167	95
40.15000	94
40.15833	92
40.16667	90
40.17500	87
40.18333	83
40.19167	82
40.20000	84
40.20833	89
40.21667	94
40.22500	98
40.23333	99
40.24167	97
40.25000	93
40.25833	89
40.26667	87
40.27500	86
40.28333	86
40.29167	88
40.30000	89
40.30833	90
40.31667	89
40.32500	86
40.33333	86
40.34167	87
40.35000	91
40.35833	92
40.36667	92
40.37500	90
40.38333	87
40.39167	86
40.40000	85
40.40833	85
40.41667	85
40.42500	84
40.43333	83
40.44167	84
40.45000	85
40.45833	85
40.46667	83
40.47500	80
40.48333	79
40.49167	78
40.50000	80
40.50833	84
40.51667	86
40.52500	87
40.53333	87
40.54167	86
40.55000	84
40.55833	83
40.56667	82
40.57500	82
40.58333	82
40.59167	84
40.60000	86
40.60833	88
40.61667	89
40.62500	87
40.63333	84
40.64167	81
40.65000	79
40.65833	79
40.66667	80
40.67500	82
40.68333	83
40.69167	84
40.70000	84
40.70833	84
40.71667	83
40.72500	84
40.73333	84
40.74167	84
40.75000	82
40.75833	79
40.76667	76
40.77500	71
40.78333	66
40.79167	63
40.80000	63
40.80833	67
40.81667	73
40.82500	80
40.83333	83
40.84167	82
40.85000	77
40.85833	72
40.86667	66
40.87500	63
40.88333	62
40.89167	61
40.90000	62
40.90833	64
40.91667	67
40.92500	71
40.93333	73
40.94167	75
40.95000	75
40.95833	75
40.96667	75
40.97500	75
40.98333	74
40.99167	72
41.00000	71
41.00833	70
41.01667	70
41.02500	72
41.03333	73
41.04167	75
41.05000	75
41.05833	76
41.06667	77
41.07500	78
41.08333	79
41.09167	79
41.10000	80
41.10833	82
41.11667	82
41.12500	83
41.13333	83
41.14167	83
41.15000	83
41.15833	82
41.16667	79
41.17500	75
41.18333	73
41.19167	73
41.20000	77
41.20833	84
41.21667	90
41.22500	93
41.23333	93
41.24167	91
41.25000	87
41.25833	84
41.26667	81
41.27500	78
41.28333	77
41.29167	78
41.30000	80
41.30833	83
41.31667	87
41.32500	92
41.33333	96
41.34167	99
41.35000	101
41.35833	100
41.36667	96
41.37500	92
41.38333	88
41.39167	84
41.40000	82
41.40833	80
41.41667	82
41.42500	86
41.43333	92
41.44167	97
41.45000	100
41.45833	101
41.46667	100
41.47500	99
41.48333	98
41.49167	98
41.50000	98
41.50833	96
41.51667	92
41.52500	86
41.53333	81
41.54167	79
41.55000	80
41.55833	83
41.56667	88
41.57500	91
41.58333	94
41.59167	96
41.60000	99
41.60833	102
41.61667	104
41.62500	105
41.63333	105
41.64167	103
41.65000	102
41.65833	103
41.66667	105
41.67500	106
41.68333	104
41.69167	101
41.70000	97
41.70833	92
41.71667	91
41.72500	93
41.73333	95
41.74167	97
41.75000	97
41.75833	96
41.76667	93
41.77500	92
41.78333	94
41.79167	97
41.80000	102
41.80833	107
41.81667	111
41.82500	113
41.83333	115
41.84167	115
41.85000	114
41.85833	113
41.86667	111
41.87500	111
41.88333	112
41.89167	113
41.90000	114
41.90833	113
41.91667	112
41.92500	111
41.93333	109
41.94167	107
41.95000	104
41.95833	100
41.96667	96
41.97500	92
41.98333	91
41.99167	90
42.00000	89
42.00833	88
42.01667	87
42.02500	89
42.03333	92
42.04167	96
42.05000	100
42.05833	104
42.06667	107
42.07500	108
42.08333	108
42.09167	106
42.10000	101
42.10833	94
42.11667	88
42.12500	85
42.13333	84
42.14167	86
42.15000	89
42.15833	94
42.16667	99
42.17500	103
42.18333	104
42.19167	103
42.20000	98
42.20833	93
42.21667	89
42.22500	88
42.23333	88
42.24167	88
42.25000	88
42.25833	89
42.26667	89
42.27500	89
42.28333	88
42.29167	87
42.30000	86
42.30833	84
42.31667	82
42.32500	80
42.33333	80
42.34167	82
42.35000	86
42.35833	92
42.36667	97
42.37500	100
42.38333	100
42.39167	99
42.40000	96
42.40833	93
42.41667	90
42.42500	87
42.43333	85
42.44167	83
42.45000	81
42.45833	80
42.46667	78
42.47500	78
42.48333	79
42.49167	81
42.50000	82
42.50833	82
42.51667	82
42.52500	80
42.53333	79
42.54167	78
42.55000	79
42.55833	82
42.56667	85
42.57500	88
42.58333	89
42.59167	88
42.60000	87
42.60833	85
42.61667	86
42.62500	90
42.63333	94
42.64167	98
42.65000	100
42.65833	102
42.66667	103
42.67500	103
42.68333	102
42.69167	99
42.70000	96
42.70833	92
42.71667	89
42.72500	88
42.73333	87
42.74167	85
42.75000	82
42.75833	80
42.76667	80
42.77500	81
42.78333	83
42.79167	84
42.80000	83
42.80833	82
42.81667	81
42.82500	81
42.83333	81
42.84167	82
42.85000	82
42.85833	81
42.86667	79
42.87500	77
42.88333	74
42.89167	73
42.90000	72
42.90833	72
42.91667	73
42.92500	74
42.93333	76
42.94167	77
42.95000	79
42.95833	78
42.96667	76
42.97500	74
42.98333	72
42.99167	70
43.00000	70
43.00833	73
43.01667	76
43.02500	80
43.03333	83
43.04167	86
43.05000	87
43.05833	86
43.06667	81
43.07500	77
43.08333	75
43.09167	76
43.10000	77
43.10833	78
43.11667	79
43.12500	78
43.13333	77
43.14167	76
43.15000	77
43.15833	78
43.16667	79
43.17500	79
43.18333	77
43.19167	74
43.20000	71
43.20833	68
43.21667	65
43.22500	63
43.23333	61
43.24167	58
43.25000	56
43.25833	56
43.26667	59
43.27500	62
43.28333	66
43.29167	70
43.30000	72
43.30833	72
43.31667	72
43.32500	71
43.33333	68
43.34167	62
43.35000	56
43.35833	56
43.36667	62
43.37500	71
43.38333	80
43.39167	86
43.40000	88
43.40833	88
43.41667	87
43.42500	88
43.43333	89
43.44167	89
43.45000	87
43.45833	84
43.46667	81
43.47500	80
43.48333	82
43.49167	85
43.50000	86
43.50833	85
43.51667	82
43.52500	77
43.53333	72
43.54167	70
43.55000	71
43.55833	74
43.56667	78
43.57500	82
43.58333	85
43.59167	87
43.60000	88
43.60833	87
43.61667	84
43.62500	80
43.63333	77
43.64167	76
43.65000	77
43.65833	81
43.66667	86
43.67500	88
43.68333	86
43.69167	82
43.70000	80
43.70833	81
43.71667	86
43.72500	94
43.73333	101
43.74167	104
43.75000	103
43.75833	101
43.76667	98
43.77500	95
43.78333	93
43.79167	90
43.80000	87
43.80833	84
43.81667	81
43.82500	80
43.83333	81
43.84167	83
43.85000	86
43.85833	88
43.86667	88
43.87500	87
43.88333	84
43.89167	80
43.90000	76
43.90833	72
43.91667	70
43.92500	69
43.93333	68
43.94167	65
43.95000	60
43.95833	56
43.96667	53
43.97500	55
43.98333	62
43.99167	71
44.00000	78
44.00833	83
44.01667	85
44.02500	84
44.03333	83
44.04167	81
44.05000	81
44.05833	80
44.06667	78
44.07500	75
44.08333	72
44.09167	68
44.10000	66
44.10833	66
44.11667	68
44.12500	72
44.13333	76
44.14167	80
44.15000	82
44.15833	83
44.16667	82
44.17500	80
44.18333	78
44.19167	76
44.20000	75
44.20833	76
44.21667	76
44.22500	76
44.23333	76
44.24167	74
44.25000	72
44.25833	69
44.26667	65
44.27500	60
44.28333	55
44.29167	53
44.30000	54
44.30833	57
44.31667	63
44.32500	70
44.33333	75
44.34167	79
44.35000	81
44.35833	81
44.36667	80
44.37500	79
44.38333	77
44.39167	76
44.40000	75
44.40833	75
44.41667	74
44.42500	73
44.43333	72
44.44167	72
44.45000	74
44.45833	77
44.46667	78
44.47500	78
44.48333	76
44.49167	73
44.50000	69
44.50833	66
44.51667	63
44.52500	61
44.53333	61
44.54167	63
44.55000	65
44.55833	67
44.56667	69
44.57500	70
44.58333	72
44.59167	76
44.60000	80
44.60833	85
44.61667	88
44.62500	91
44.63333	91
44.64167	88
44.65000	84
44.65833	78
44.66667	73
44.67500	70
44.68333	69
44.69167	70
44.70000	73
44.70833	76
44.71667	80
44.72500	82
44.73333	83
44.74167	81
44.75000	77
44.75833	73
44.76667	69
44.77500	66
44.78333	65
44.79167	63
44.80000	61
44.80833	57
44.81667	55
44.82500	56
44.83333	59
44.84167	64
44.85000	69
44.85833	72
44.86667	73
44.87500	72
44.88333	70
44.89167	69
44.90000	71
44.90833	75
44.91667	80
44.92500	84
44.93333	84
44.94167	79
44.95000	71
44.95833	63
44.96667	57
44.97500	56
44.98333	60
44.99167	65
45.00000	70
45.00833	73
45.01667	75
45.02500	76
45.03333	76
45.04167	75
45.05000	75
45.05833	74
45.06667	74
45.07500	75
45.08333	77
45.09167	79
45.10000	79
45.10833	77
45.11667	74
45.12500	69
45.13333	64
45.14167	59
45.15000	56
45.15833	55
45.16667	57
45.17500	60
45.18333	63
45.19167	65
45.20000	67
45.20833	70
45.21667	72
45.22500	75
45.23333	78
45.24167	81
45.25000	84
45.25833	85
45.26667	84
45.27500	81
45.28333	76
45.29167	71
45.30000	65
45.30833	61
45.31667	58
45.32500	57
45.33333	57
45.34167	59
45.35000	61
45.35833	62
45.36667	62
45.37500	61
45.38333	61
45.39167	61
45.40000	62
45.40833	63
45.41667	65
45.42500	67
45.43333	69
45.44167	72
45.45000	74
45.45833	77
45.46667	79
45.47500	80
45.48333	81
45.49167	79
45.50000	75
45.50833	71
45.51667	67
45.52500	67
45.53333	67
45.54167	68
45.55000	69
45.55833	67
45.56667	64
45.57500	62
45.58333	63
45.59167	66
45.60000	70
45.60833	74
45.61667	77
45.62500	79
45.63333	81
45.64167	83
45.65000	85
45.65833	84
45.66667	82
45.67500	79
45.68333	77
45.69167	76
45.70000	76
45.70833	74
45.71667	71
45.72500	64
45.73333	57
45.74167	52
45.75000	49
45.75833	48
45.76667	50
45.77500	53
45.78333	58
45.79167	63
45.80000	68
45.80833	71
45.81667	70
45.82500	66
45.83333	61
45.84167	56
45.85000	51
45.85833	48
45.86667	46
45.87500	45
45.88333	45
45.89167	47
45.90000	49
45.90833	51
45.91667	53
45.92500	54
45.93333	55
45.94167	55
45.95000	55
45.95833	54
45.96667	55
45.97500	58
45.98333	62
45.99167	65
46.00000	66
46.00833	65
46.01667	64
46.02500	63
46.03333	62
46.04167	63
46.05000	64
46.05833	64
46.06667	61
46.07500	58
46.08333	53
46.09167	48
46.10000	43
46.10833	41
46.11667	40
46.12500	41
46.13333	43
46.14167	46
46.15000	49
46.15833	50
46.16667	49
46.17500	47
46.18333	47
46.19167	48
46.20000	53
46.20833	59
46.21667	64
46.22500	65
46.23333	64
46.24167	63
46.25000	61
46.25833	59
46.26667	57
46.27500	54
46.28333	53
46.29167	53
46.30000	55
46.30833	58
46.31667	61
46.32500	62
46.33333	60
46.34167	57
46.35000	53
46.35833	50
46.36667	49
46.37500	50
46.38333	52
46.39167	54
46.40000	54
46.40833	52
46.41667	50
46.42500	48
46.43333	48
46.44167	51
46.45000	54
46.45833	58
46.46667	61
46.47500	64
46.48333	65
46.49167	65
46.50000	62
46.50833	58
46.51667	53
46.52500	48
46.53333	44
46.54167	42
46.55000	43
46.55833	44
46.56667	44
46.57500	46
46.58333	49
46.59167	53
46.60000	59
46.60833	65
46.61667	69
46.62500	71
46.63333	71
46.64167	71
46.65000	71
46.65833	70
46.66667	69
46.67500	67
46.68333	64
46.69167	62
46.70000	60
46.70833	59
46.71667	59
46.72500	60
46.73333	60
46.74167	60
46.75000	58
46.75833	55
46.76667	52
46.77500	49
46.78333	49
46.79167	51
46.80000	53
46.80833	55
46.81667	57
46.82500	57
46.83333	57
46.84167	56
46.85000	55
46.85833	55
46.86667	56
46.87500	56
46.88333	55
46.89167	53
46.90000	52
46.90833	51
46.91667	53
46.92500	56
46.93333	61
46.94167	64
46.95000	67
46.95833	70
46.96667	72
46.97500	74
46.98333	75
46.99167	74
47.00000	73
47.00833	72
47.01667	69
47.02500	65
47.03333	61
47.04167	58
47.05000	59
47.05833	61
47.06667	64
47.07500	65
47.08333	62
47.09167	56
47.10000	51
47.10833	46
47.11667	45
47.12500	46
47.13333	47
47.14167	48
47.15000	48
47.15833	48
47.16667	48
47.17500	48
47.18333	50
47.19167	50
47.20000	48
47.20833	45
47.21667	42
47.22500	39
47.23333	40
47.24167	44
47.25000	49
47.25833	54
47.26667	58
47.27500	60
47.28333	60
47.29167	58
47.30000	55
47.30833	52
47.31667	50
47.32500	48
47.33333	48
47.34167	51
47.35000	53
47.35833	55
47.36667	54
47.37500	51
47.38333	46
47.39167	42
47.40000	40
47.40833	39
47.41667	40
47.42500	42
47.43333	44
47.44167	45
47.45000	46
47.45833	47
47.46667	47
47.47500	48
47.48333	49
47.49167	52
47.50000	55
47.50833	57
47.51667	57
47.52500	56
47.53333	54
47.54167	53
47.55000	52
47.55833	52
47.56667	50
47.57500	48
47.58333	47
47.59167	45
47.60000	45
47.60833	45
47.61667	46
47.62500	48
47.63333	50
47.64167	52
47.65000	55
47.65833	57
47.66667	59
47.67500	60
47.68333	60
47.69167	58
47.70000	55
47.70833	54
47.71667	56
47.72500	60
47.73333	64
47.74167	65
47.75000	63
47.75833	59
47.76667	54
47.77500	51
47.78333	50
47.79167	50
47.80000	51
47.80833	52
47.81667	54
47.82500	56
47.83333	58
47.84167	59
47.85000	60
47.85833	60
47.86667	59
47.87500	57
47.88333	54
47.89167	52
47.90000	50
47.90833	48
47.91667	47
47.92500	45
47.93333	44
47.94167	44
47.95000	47
47.95833	50
47.96667	55
47.97500	58
47.98333	60
47.99167	60
48.00000	58
48.00833	57
48.01667	56
48.02500	57
48.03333	60
48.04167	63
48.05000	65
48.05833	65
48.06667	64
48.07500	62
48.08333	63
48.09167	65
48.10000	65
48.10833	64
48.11667	61
48.12500	57
48.13333	55
48.14167	55
48.15000	58
48.15833	61
48.16667	62
48.17500	63
48.18333	61
48.19167	59
48.20000	58
48.20833	57
48.21667	59
48.22500	61
48.23333	64
48.24167	66
48.25000	67
48.25833	66
48.26667	64
48.27500	62
48.28333	61
48.29167	60
48.30000	60
48.30833	58
48.31667	59
48.32500	61
48.33333	65
48.34167	69
48.35000	73
48.35833	75
48.36667	73
48.37500	70
48.38333	65
48.39167	59
48.40000	55
48.40833	53
48.41667	53
48.42500	56
48.43333	60
48.44167	62
48.45000	64
48.45833	65
48.46667	64
48.47500	63
48.48333	61
48.49167	58
48.50000	56
48.50833	55
48.51667	55
48.52500	58
48.53333	62
48.54167	65
48.55000	68
48.55833	70
48.56667	69
48.57500	64
48.58333	58
48.59167	53
48.60000	50
48.60833	50
48.61667	50
48.62500	49
48.63333	47
48.64167	45
48.65000	42
48.65833	39
48.66667	37
48.67500	33
48.68333	27
48.69167	23
48.70000	23
48.70833	25
48.71667	29
48.72500	34
48.73333	38
48.74167	41
48.75000	43
48.75833	46
48.76667	51
48.77500	55
48.78333	59
48.79167	62
48.80000	62
48.80833	61
48.81667	60
48.82500	60
48.83333	61
48.84167	63
48.85000	65
48.85833	66
48.86667	67
48.87500	66
48.88333	65
48.89167	63
48.90000	60
48.90833	57
48.91667	53
48.92500	49
48.93333	45
48.94167	44
48.95000	46
48.95833	51
48.96667	58
48.97500	65
48.98333	70
48.99167	73
49.00000	72
49.00833	69
49.01667	63
49.02500	58
49.03333	54
49.04167	54
49.05000	56
49.05833	58
49.06667	59
49.07500	59
49.08333	59
49.09167	60
49.10000	63
49.10833	65
49.11667	67
49.12500	68
49.13333	69
49.14167	69
49.15000	68
49.15833	66
49.16667	64
49.17500	63
49.18333	65
49.19167	69
49.20000	73
49.20833	77
49.21667	78
49.22500	78
49.23333	77
49.24167	75
49.25000	73
49.25833	70
49.26667	65
49.27500	60
49.28333	55
49.29167	53
49.30000	57
49.30833	65
49.31667	72
49.32500	76
49.33333	76
49.34167	73
49.35000	68
49.35833	65
49.36667	65
49.37500	67
49.38333	70
49.39167	73
49.40000	77
49.40833	80
49.41667	81
49.42500	80
49.43333	77
49.44167	75
49.45000	74
49.45833	74
49.46667	76
49.47500	77
49.48333	77
49.49167	76
49.50000	75
49.50833	74
49.51667	72
49.52500	70
49.53333	68
49.54167	66
49.55000	65
49.55833	64
49.56667	64
49.57500	64
49.58333	64
49.59167	64
49.60000	63
49.60833	64
49.61667	65
49.62500	68
49.63333	71
49.64167	73
49.65000	73
49.65833	72
49.66667	69
49.67500	67
49.68333	67
49.69167	68
49.70000	72
49.70833	76
49.71667	79
49.72500	79
49.73333	78
49.74167	77
49.75000	75
49.75833	75
49.76667	77
49.77500	77
49.78333	77
49.79167	75
49.80000	74
49.80833	73
49.81667	73
49.82500	73
49.83333	73
49.84167	72
49.85000	71
49.85833	71
49.86667	73
49.87500	75
49.88333	78
49.89167	80
49.90000	81
49.90833	80
49.91667	77
49.92500	73
49.93333	71
49.94167	71
49.95000	73
49.95833	75
49.96667	77
49.97500	78
49.98333	77
49.99167	75
50.00000	73
50.00833	72
50.01667	72
50.02500	74
50.03333	76
50.04167	77
50.05000	78
50.05833	79
50.06667	79
50.07500	80
50.08333	82
50.09167	84
50.10000	85
50.10833	86
50.11667	86
50.12500	86
50.13333	85
50.14167	83
50.15000	82
50.15833	81
50.16667	79
50.17500	77
50.18333	76
50.19167	74
50.20000	72
50.20833	70
50.21667	70
50.22500	72
50.23333	75
50.24167	81
50.25000	87
50.25833	92
50.26667	96
50.27500	95
50.28333	91
50.29167	84
50.30000	80
50.30833	78
50.31667	81
50.32500	86
50.33333	90
50.34167	89
50.35000	86
50.35833	83
50.36667	81
50.37500	80
50.38333	81
50.39167	82
50.40000	83
50.40833	85
50.41667	87
50.42500	90
50.43333	93
50.44167	96
50.45000	98
50.45833	99
50.46667	97
50.47500	96
50.48333	95
50.49167	95
50.50000	96
50.50833	95
50.51667	92
50.52500	87
50.53333	82
50.54167	78
50.55000	75
50.55833	72
50.56667	70
50.57500	68
50.58333	66
50.59167	64
50.60000	64
50.60833	66
50.61667	70
50.62500	74
50.63333	79
50.64167	85
50.65000	89
50.65833	92
50.66667	92
50.67500	90
50.68333	86
50.69167	83
50.70000	82
50.70833	82
50.71667	85
50.72500	88
50.73333	91
50.74167	92
50.75000	92
50.75833	90
50.76667	88
50.77500	85
50.78333	81
50.79167	78
50.80000	77
50.80833	77
50.81667	79
50.82500	82
50.83333	85
50.84167	88
50.85000	89
50.85833	88
50.86667	86
50.87500	85
50.88333	87
50.89167	91
50.90000	97
50.90833	102
50.91667	105
50.92500	104
50.93333	101
50.94167	99
50.95000	97
50.95833	95
50.96667	93
50.97500	90
50.98333	87
50.99167	85
51.00000	83
51.00833	82
51.01667	81
51.02500	82
51.03333	84
51.04167	87
51.05000	92
51.05833	97
51.06667	101
51.07500	103
51.08333	105
51.09167	105
51.10000	103
51.10833	99
51.11667	93
51.12500	87
51.13333	82
51.14167	77
51.15000	75
51.15833	74
51.16667	75
51.17500	77
51.18333	78
51.19167	77
51.20000	75
51.20833	73
51.21667	73
51.22500	75
51.23333	78
51.24167	79
51.25000	79
51.25833	77
51.26667	75
51.27500	73
51.28333	73
51.29167	75
51.30000	79
51.30833	84
51.31667	91
51.32500	96
51.33333	98
51.34167	97
51.35000	94
51.35833	93
51.36667	93
51.37500	95
51.38333	100
51.39167	105
51.40000	108
51.40833	108
51.41667	107
51.42500	107
51.43333	108
51.44167	108
51.45000	106
51.45833	103
51.46667	98
51.47500	95
51.48333	93
51.49167	94
51.50000	95
51.50833	95
51.51667	93
51.52500	89
51.53333	87
51.54167	90
51.55000	95
51.55833	102
51.56667	109
51.57500	114
51.58333	116
51.59167	118
51.60000	121
51.60833	125
51.61667	129
51.62500	134
51.63333	138
51.64167	140
51.65000	141
51.65833	143
51.66667	146
51.67500	149
51.68333	154
51.69167	158
51.70000	161
51.70833	163
51.71667	164
51.72500	167
51.73333	171
51.74167	177
51.75000	183
51.75833	188
51.76667	193
51.77500	196
51.78333	199
51.79167	202
51.80000	204
51.80833	207
51.81667	208
51.82500	210
51.83333	213
51.84167	217
51.85000	223
51.85833	230
51.86667	238
51.87500	247
51.88333	256
51.89167	264
51.90000	271
51.90833	276
51.91667	281
51.92500	284
51.93333	287
51.94167	290
51.95000	294
51.95833	299
51.96667	306
51.97500	315
51.98333	326
51.99167	336
52.00000	343
52.00833	347
52.01667	352
52.02500	358
52.03333	366
52.04167	379
52.05000	393
52.05833	406
52.06667	420
52.07500	432
52.08333	444
52.09167	456
52.10000	466
52.10833	476
52.11667	484
52.12500	490
52.13333	494
52.14167	498
52.15000	503
52.15833	509
52.16667	518
52.17500	529
52.18333	542
52.19167	555
52.20000	567
52.20833	578
52.21667	588
52.22500	597
52.23333	606
52.24167	616
52.25000	627
52.25833	638
52.26667	650
52.27500	662
52.28333	674
52.29167	687
52.30000	701
52.30833	717
52.31667	730
52.32500	742
52.33333	750
52.34167	756
52.35000	759
52.35833	764
52.36667	769
52.37500	777
52.38333	786
52.39167	797
52.40000	808
52.40833	819
52.41667	829
52.42500	838
52.43333	849
52.44167	862
52.45000	878
52.45833	894
52.46667	909
52.47500	919
52.48333	925
52.49167	930
52.50000	936
52.50833	944
52.51667	953
52.52500	963
52.53333	971
52.54167	976
52.55000	980
52.55833	986
52.56667	995
52.57500	1005
52.58333	1015
52.59167	1024
52.60000	1030
52.60833	1034
52.61667	1038
52.62500	1043
52.63333	1050
52.64167	1059
52.65000	1070
52.65833	1082
52.66667	1092
52.67500	1101
52.68333	1107
52.69167	1112
52.70000	1114
52.70833	1116
52.71667	1118
52.72500	1122
52.73333	1128
52.74167	1135
52.75000	1143
52.75833	1147
52.76667	1147
52.77500	1146
52.78333	1148
52.79167	1152
52.80000	1160
52.80833	1169
52.81667	1178
52.82500	1187
52.83333	1193
52.84167	1196
52.85000	1196
52.85833	1196
52.86667	1196
52.87500	1196
52.88333	1197
52.89167	1197
52.90000	1197
52.90833	1197
52.91667	1197
52.92500	1198
52.93333	1198
52.94167	1195
52.95000	1189
52.95833	1184
52.96667	1180
52.97500	1179
52.98333	1182
52.99167	1187
53.00000	1190
53.00833	1190
53.01667	1186
53.02500	1178
53.03333	1171
53.04167	1165
53.05000	1161
53.05833	1159
53.06667	1160
53.07500	1161
53.08333	1161
53.09167	1161
53.10000	1160
53.10833	1158
53.11667	1154
53.12500	1150
53.13333	1144
53.14167	1137
53.15000	1130
53.15833	1122
53.16667	1114
53.17500	1105
53.18333	1096
53.19167	1088
53.20000	1082
53.20833	1078
53.21667	1074
53.22500	1071
53.23333	1069
53.24167	1066
53.25000	1062
53.25833	1058
53.26667	1051
53.27500	1043
53.28333	1032
53.29167	1022
53.30000	1015
53.30833	1009
53.31667	1005
53.32500	1001
53.33333	994
53.34167	984
53.35000	972
53.35833	962
53.36667	954
53.37500	949
53.38333	947
53.39167	946
53.40000	945
53.40833	943
53.41667	938
53.42500	931
53.43333	921
53.44167	908
53.45000	893
53.45833	881
53.46667	872
53.47500	865
53.48333	859
53.49167	853
53.50000	844
53.50833	832
53.51667	821
53.52500	810
53.53333	799
53.54167	788
53.55000	778
53.55833	767
53.56667	757
53.57500	749
53.58333	742
53.59167	735
53.60000	728
53.60833	721
53.61667	715
53.62500	710
53.63333	706
53.64167	702
53.65000	697
53.65833	690
53.66667	682
53.67500	674
53.68333	664
53.69167	654
53.70000	645
53.70833	636
53.71667	630
53.72500	626
53.73333	624
53.74167	623
53.75000	619
53.75833	613
53.76667	604
53.77500	596
53.78333	589
53.79167	582
53.80000	576
53.80833	570
53.81667	563
53.82500	554
53.83333	545
53.84167	533
53.85000	523
53.85833	514
53.86667	508
53.87500	504
53.88333	501
53.89167	498
53.90000	492
53.90833	484
53.91667	477
53.92500	471
53.93333	467
53.94167	465
53.95000	465
53.95833	464
53.96667	460
53.97500	454
53.98333	445
53.99167	436
54.00000	426
54.00833	416
54.01667	407
54.02500	400
54.03333	395
54.04167	394
54.05000	394
54.05833	394
54.06667	394
54.07500	394
54.08333	393
54.09167	391
54.10000	388
54.10833	383
54.11667	375
54.12500	364
54.13333	354
54.14167	343
54.15000	335
54.15833	329
54.16667	327
54.17500	328
54.18333	331
54.19167	334
54.20000	335
54.20833	332
54.21667	326
54.22500	319
54.23333	312
54.24167	310
54.25000	309
54.25833	310
54.26667	311
54.27500	310
54.28333	305
54.29167	300
54.30000	295
54.30833	290
54.31667	287
54.32500	285
54.33333	282
54.34167	277
54.35000	270
54.35833	263
54.36667	255
54.37500	250
54.38333	248
54.39167	248
54.40000	250
54.40833	252
54.41667	253
54.42500	252
54.43333	248
54.44167	244
54.45000	241
54.45833	238
54.46667	236
54.47500	235
54.48333	236
54.49167	237
54.50000	236
54.50833	234
54.51667	231
54.52500	227
54.53333	225
54.54167	224
54.55000	225
54.55833	225
54.56667	223
54.57500	220
54.58333	216
54.59167	211
54.60000	207
54.60833	204
54.61667	201
54.62500	199
54.63333	197
54.64167	195
54.65000	193
54.65833	190
54.66667	187
54.67500	185
54.68333	185
54.69167	185
54.70000	185
54.70833	183
54.71667	180
54.72500	177
54.73333	175
54.74167	176
54.75000	178
54.75833	180
54.76667	183
54.77500	185
54.78333	185
54.79167	183
54.80000	177
54.80833	171
54.81667	165
54.82500	161
54.83333	159
54.84167	159
54.85000	161
54.85833	162
54.86667	161
54.87500	159
54.88333	157
54.89167	155
54.90000	154
54.90833	156
54.91667	158
54.92500	160
54.93333	161
54.94167	160
54.95000	159
54.95833	158
54.96667	157
54.97500	156
54.98333	155
54.99167	153
55.00000	148
55.00833	143
55.01667	137
55.02500	132
55.03333	130
55.04167	133
55.05000	138
55.05833	142
55.06667	143
55.07500	142
55.08333	140
55.09167	139
55.10000	140
55.10833	142
55.11667	142
55.12500	139
55.13333	136
55.14167	133
55.15000	131
55.15833	133
55.16667	137
55.17500	141
55.18333	143
55.19167	142
55.20000	140
55.20833	138
55.21667	134
55.22500	131
55.23333	128
55.24167	127
55.25000	128
55.25833	131
55.26667	134
55.27500	136
55.28333	136
55.29167	135
55.30000	132
55.30833	128
55.31667	122
55.32500	114
55.33333	108
55.34167	106
55.35000	108
55.35833	115
55.36667	123
55.37500	129
55.38333	130
55.39167	128
55.40000	123
55.40833	118
55.41667	117
55.42500	118
55.43333	121
55.44167	125
55.45000	129
55.45833	131
55.46667	132
55.47500	131
55.48333	128
55.49167	125
55.50000	122
55.50833	120
55.51667	120
55.52500	121
55.53333	122
55.54167	122
55.55000	120
55.55833	116
55.56667	111
55.57500	106
55.58333	103
55.59167	101
55.60000	101
55.60833	103
55.61667	105
55.62500	107
55.63333	109
55.64167	108
55.65000	105
55.65833	102
55.66667	98
55.67500	94
55.68333	92
55.69167	90
55.70000	91
55.70833	94
55.71667	99
55.72500	105
55.73333	109
55.74167	110
55.75000	109
55.75833	105
55.76667	102
55.77500	99
55.78333	97
55.79167	96
55.80000	93
55.80833	89
55.81667	86
55.82500	83
55.83333	81
55.84167	80
55.85000	80
55.85833	80
55.86667	81
55.87500	82
55.88333	83
55.89167	85
55.90000	89
55.90833	93
55.91667	96
55.92500	99
55.93333	100
55.94167	100
55.95000	99
55.95833	97
55.96667	96
55.97500	94
55.98333	94
55.99167	95
56.00000	97
56.00833	99
56.01667	100
56.02500	100
56.03333	99
56.04167	98
56.05000	98
56.05833	98
56.06667	99
56.07500	101
56.08333	102
56.09167	103
56.10000	103
56.10833	102
56.11667	102
56.12500	102
56.13333	103
56.14167	102
56.15000	100
56.15833	99
56.16667	98
56.17500	97
56.18333	95
56.19167	91
56.20000	87
56.20833	83
56.21667	81
56.22500	82
56.23333	83
56.24167	85
56.25000	87
56.25833	89
56.26667	92
56.27500	94
56.28333	96
56.29167	98
56.30000	100
56.30833	102
56.31667	105
56.32500	109
56.33333	112
56.34167	113
56.35000	112
56.35833	109
56.36667	104
56.37500	99
56.38333	94
56.39167	90
56.40000	86
56.40833	83
56.41667	81
56.42500	80
56.43333	79
56.44167	79
56.45000	79
56.45833	80
56.46667	81
56.47500	82
56.48333	84
56.49167	85
56.50000	85
56.50833	84
56.51667	84
56.52500	85
56.53333	87
56.54167	87
56.55000	86
56.55833	83
56.56667	80
56.57500	77
56.58333	75
56.59167	73
56.60000	72
56.60833	71
56.61667	71
56.62500	74
56.63333	77
56.64167	78
56.65000	78
56.65833	76
56.66667	75
56.67500	76
56.68333	78
56.69167	80
56.70000	81
56.70833	80
56.71667	80
56.72500	79
56.73333	77
56.74167	73
56.75000	69
56.75833	65
56.76667	64
56.77500	67
56.78333	72
56.79167	76
56.80000	79
56.80833	78
56.81667	77
56.82500	78
56.83333	78
56.84167	78
56.85000	77
56.85833	75
56.86667	72
56.87500	70
56.88333	69
56.89167	70
56.90000	72
56.90833	74
56.91667	78
56.92500	83
56.93333	85
56.94167	83
56.95000	78
56.95833	71
56.96667	63
56.97500	58
56.98333	56
56.99167	57
57.00000	59
57.00833	61
57.01667	64
57.02500	67
57.03333	71
57.04167	73
57.05000	75
57.05833	75
57.06667	75
57.07500	73
57.08333	72
57.09167	70
57.10000	69
57.10833	69
57.11667	69
57.12500	68
57.13333	68
57.14167	71
57.15000	75
57.15833	81
57.16667	88
57.17500	92
57.18333	93
57.19167	91
57.20000	87
57.20833	82
57.21667	79
57.22500	78
57.23333	78
57.24167	80
57.25000	82
57.25833	84
57.26667	85
57.27500	86
57.28333	86
57.29167	86
57.30000	87
57.30833	87
57.31667	88
57.32500	88
57.33333	87
57.34167	83
57.35000	79
57.35833	74
57.36667	70
57.37500	68
57.38333	68
57.39167	68
57.40000	69
57.40833	69
57.41667	69
57.42500	69
57.43333	70
57.44167	71
57.45000	72
57.45833	72
57.46667	72
57.47500	71
57.48333	68
57.49167	66
57.50000	64
57.50833	64
57.51667	64
57.52500	63
57.53333	63
57.54167	65
57.55000	68
57.55833	72
57.56667	76
57.57500	78
57.58333	76
57.59167	73
57.60000	70
57.60833	68
57.61667	68
57.62500	68
57.63333	66
57.64167	63
57.65000	60
57.65833	58
57.66667	59
57.67500	61
57.68333	64
57.69167	65
57.70000	64
57.70833	61
57.71667	59
57.72500	59
57.73333	61
57.74167	66
57.75000	71
57.75833	75
57.76667	77
57.77500	77
57.78333	74
57.79167	70
57.80000	66
57.80833	62
57.81667	60
57.82500	61
57.83333	63
57.84167	66
57.85000	70
57.85833	72
57.86667	73
57.87500	74
57.88333	74
57.89167	74
57.90000	76
57.90833	78
57.91667	78
57.92500	73
57.93333	67
57.94167	60
57.95000	56
57.95833	55
57.96667	58
57.97500	62
57.98333	66
57.99167	69
58.00000	72
58.00833	72
58.01667	72
58.02500	72
58.03333	72
58.04167	74
58.05000	76
58.05833	76
58.06667	74
58.07500	71
58.08333	68
58.09167	65
58.10000	63
58.10833	63
58.11667	62
58.12500	59
58.13333	55
58.14167	52
58.15000	49
58.15833	47
58.16667	46
58.17500	47
58.18333	48
58.19167	51
58.20000	55
58.20833	60
58.21667	64
58.22500	66
58.23333	67
58.24167	67
58.25000	67
58.25833	67
58.26667	69
58.27500	71
58.28333	74
58.29167	76
58.30000	76
58.30833	74
58.31667	71
58.32500	67
58.33333	64
58.34167	60
58.35000	56
58.35833	51
58.36667	46
58.37500	43
58.38333	43
58.39167	44
58.40000	46
58.40833	48
58.41667	50
58.42500	51
58.43333	54
58.44167	56
58.45000	58
58.45833	57
58.46667	54
58.47500	52
58.48333	50
58.49167	50
58.50000	52
58.50833	56
58.51667	60
58.52500	62
58.53333	63
58.54167	61
58.55000	57
58.55833	55
58.56667	55
58.57500	56
58.58333	58
58.59167	59
58.60000	58
58.60833	54
58.61667	50
58.62500	46
58.63333	44
58.64167	44
58.65000	47
58.65833	50
58.66667	54
58.67500	58
58.68333	59
58.69167	58
58.70000	56
58.70833	53
58.71667	49
58.72500	45
58.73333	42
58.74167	40
58.75000	41
58.75833	44
58.76667	48
58.77500	52
58.78333	55
58.79167	57
58.80000	56
58.80833	53
58.81667	49
58.82500	46
58.83333	43
58.84167	41
58.85000	42
58.85833	44
58.86667	49
58.87500	53
58.88333	54
58.89167	53
58.90000	51
58.90833	49
58.91667	50
58.92500	53
58.93333	55
58.94167	55
58.95000	52
58.95833	49
58.96667	46
58.97500	47
58.98333	51
58.99167	55
59.00000	58
59.00833	59
59.01667	59
59.02500	57
59.03333	54
59.04167	52
59.05000	50
59.05833	48
59.06667	47
59.07500	47
59.08333	48
59.09167	50
59.10000	52
59.10833	54
59.11667	55
59.12500	55
59.13333	52
59.14167	47
59.15000	41
59.15833	37
59.16667	35
59.17500	36
59.18333	38
59.19167	42
59.20000	45
59.20833	47
59.21667	48
59.22500	49
59.23333	50
59.24167	51
59.25000	53
59.25833	55
59.26667	56
59.27500	55
59.28333	52
59.29167	49
59.30000	46
59.30833	46
59.31667	46
59.32500	48
59.33333	49
59.34167	49
59.35000	50
59.35833	51
59.36667	51
59.37500	52
59.38333	51
59.39167	49
59.40000	45
59.40833	41
59.41667	37
59.42500	33
59.43333	32
59.44167	34
59.45000	39
59.45833	44
59.46667	50
59.47500	53
59.48333	54
59.49167	53
59.50000	51
59.50833	49
59.51667	48
59.52500	49
59.53333	51
59.54167	53
59.55000	55
59.55833	55
59.56667	54
59.57500	52
59.58333	52
59.59167	53
59.60000	55
59.60833	57
59.61667	59
59.62500	60
59.63333	60
59.64167	58
59.65000	56
59.65833	55
59.66667	56
59.67500	59
59.68333	62
59.69167	64
59.70000	66
59.70833	66
59.71667	66
59.72500	65
59.73333	65
59.74167	64
59.75000	64
59.75833	64
59.76667	63
59.77500	62
59.78333	62
59.79167	60
59.80000	58
59.80833	54
59.81667	51
59.82500	46
59.83333	42
59.84167	38
59.85000	36
59.85833	33
59.86667	31
59.87500	29
59.88333	27
59.89167	25
59.90000	25
59.90833	26
59.91667	30
59.92500	37
59.93333	43
59.94167	49
59.95000	54
59.95833	57
59.96667	59
59.97500	60
59.98333	60
59.99167	60
60.00000	58

[LC Chromatogram(Detector A-Ch2)]
Interval(msec)	500
# of Points	7201
Start Time(min)	0.000
End Time(min)	60.000
Intensity Units	mV
Intensity Multiplier	0.001
Wavelength(nm)	230
R.Time (min)	Intensity
0.00000	9
0.00833	9
0.01667	-1
0.02500	-2
0.03333	-1
0.04167	-0
0.05000	-0
0.05833	-3
0.06667	-5
0.07500	-8
0.08333	-9
0.09167	-7
0.10000	-2
0.10833	4
0.11667	11
0.12500	17
0.13333	21
0.14167	25
0.15000	25
0.15833	24
0.16667	21
0.17500	17
0.18333	12
0.19167	5
0.20000	-3
0.20833	-10
0.21667	-15
0.22500	-18
0.23333	-18
0.24167	-17
0.25000	-14
0.25833	-11
0.26667	-8
0.27500	-6
0.28333	-4
0.29167	-3
0.30000	-3
0.30833	-5
0.31667	-6
0.32500	-9
0.33333	-12
0.34167	-15
0.35000	-17
0.35833	-17
0.36667	-16
0.37500	-15
0.38333	-13
0.39167	-10
0.40000	-7
0.40833	-6
0.41667	-5
0.42500	-5
0.43333	-4
0.44167	-2
0.45000	0
0.45833	2
0.46667	2
0.47500	0
0.48333	-2
0.49167	-4
0.50000	-5
0.50833	-3
0.51667	2
0.52500	7
0.53333	12
0.54167	16
0.55000	15
0.55833	12
0.56667	8
0.57500	3
0.58333	-0
0.59167	-1
0.60000	-0
0.60833	1
0.61667	3
0.62500	6
0.63333	10
0.64167	14
0.65000	16
0.65833	16
0.66667	14
0.67500	9
0.68333	3
0.69167	-3
0.70000	-8
0.70833	-14
0.71667	-20
0.72500	-24
0.73333	-27
0.74167	-27
0.75000	-25
0.75833	-23
0.76667	-21
0.77500	-19
0.78333	-17
0.79167	-15
0.80000	-12
0.80833	-9
0.81667	-5
0.82500	-2
0.83333	-0
0.84167	2
0.85000	5
0.85833	7
0.86667	9
0.87500	10
0.88333	9
0.89167	7
0.90000	5
0.90833	2
0.91667	-1
0.92500	-5
0.93333	-10
0.94167	-16
0.95000	-20
0.95833	-22
0.96667	-21
0.97500	-18
0.98333	-14
0.99167	-11
1.00000	-8
1.00833	-5
1.01667	-3
1.02500	-2
1.03333	-2
1.04167	-5
1.05000	-9
1.05833	-12
1.06667	-14
1.07500	-15
1.08333	-16
1.09167	-18
1.10000	-20
1.10833	-21
1.11667	-21
1.12500	-18
1.13333	-14
1.14167	-10
1.15000	-8
1.15833	-6
1.16667	-4
1.17500	-3
1.18333	-2
1.19167	-3
1.20000	-6
1.20833	-8
1.21667	-8
1.22500	-6
1.23333	-2
1.24167	0
1.25000	-1
1.25833	-3
1.26667	-5
1.27500	-5
1.28333	-3
1.29167	-0
1.30000	1
1.30833	0
1.31667	-4
1.32500	-7
1.33333	-9
1.34167	-9
1.35000	-7
1.35833	-3
1.36667	1
1.37500	5
1.38333	8
1.39167	11
1.40000	13
1.40833	13
1.41667	11
1.42500	9
1.43333	7
1.44167	5
1.45000	5
1.45833	6
1.46667	7
1.47500	6
1.48333	4
1.49167	2
1.50000	-1
1.50833	-2
1.51667	-1
1.52500	-0
1.53333	2
1.54167	6
1.55000	10
1.55833	14
1.56667	16
1.57500	18
1.58333	17
1.59167	16
1.60000	14
1.60833	13
1.61667	11
1.62500	8
1.63333	2
1.64167	-4
1.65000	-10
1.65833	-15
1.66667	-19
1.67500	-20
1.68333	-21
1.69167	-22
1.70000	-21
1.70833	-19
1.71667	-15
1.72500	-11
1.73333	-8
1.74167	-8
1.75000	-9
1.75833	-10
1.76667	-10
1.77500	-8
1.78333	-5
1.79167	-4
1.80000	-5
1.80833	-9
1.81667	-13
1.82500	-17
1.83333	-18
1.84167	-17
1.85000	-15
1.85833	-12
1.86667	-8
1.87500	-3
1.88333	0
1.89167	3
1.90000	2
1.90833	-1
1.91667	-6
1.92500	-8
1.93333	-5
1.94167	-1
1.95000	1
1.95833	-0
1.96667	-3
1.97500	-7
1.98333	-8
1.99167	-5
2.00000	1
2.00833	4
2.01667	4
2.02500	1
2.03333	-6
2.04167	-12
2.05000	-16
2.05833	-18
2.06667	-19
2.07500	-21
2.08333	-22
2.09167	-22
2.10000	-21
2.10833	-17
2.11667	-12
2.12500	-9
2.13333	-9
2.14167	-10
2.15000	-11
2.15833	-12
2.16667	-12
2.17500	-10
2.18333	-8
2.19167	-6
2.20000	-4
2.20833	-1
2.21667	3
2.22500	7
2.23333	10
2.24167	11
2.25000	10
2.25833	7
2.26667	3
2.27500	1
2.28333	0
2.29167	2
2.30000	5
2.30833	8
2.31667	9
2.32500	9
2.33333	9
2.34167	8
2.35000	7
2.35833	5
2.36667	2
2.37500	-1
2.38333	-1
2.39167	1
2.40000	6
2.40833	9
2.41667	11
2.42500	10
2.43333	5
2.44167	-1
2.45000	-4
2.45833	-5
2.46667	-4
2.47500	-3
2.48333	-3
2.49167	-4
2.50000	-7
2.50833	-9
2.51667	-11
2.52500	-12
2.53333	-13
2.54167	-14
2.55000	-14
2.55833	-14
2.56667	-14
2.57500	-14
2.58333	-14
2.59167	-15
2.60000	-15
2.60833	-13
2.61667	-10
2.62500	-7
2.63333	-6
2.64167	-7
2.65000	-5
2.65833	-2
2.66667	4
2.67500	12
2.68333	19
2.69167	23
2.70000	24
2.70833	24
2.71667	23
2.72500	22
2.73333	21
2.74167	19
2.75000	15
2.75833	11
2.76667	8
2.77500	6
2.78333	5
2.79167	2
2.80000	-0
2.80833	-2
2.81667	-2
2.82500	-1
2.83333	2
2.84167	4
2.85000	4
2.85833	3
2.86667	2
2.87500	3
2.88333	4
2.89167	4
2.90000	2
2.90833	-1
2.91667	-4
2.92500	-6
2.93333	-8
2.94167	-7
2.95000	-5
2.95833	-2
2.96667	1
2.97500	3
2.98333	4
2.99167	5
3.00000	4
3.00833	3
3.01667	2
3.02500	2
3.03333	3
3.04167	5
3.05000	7
3.05833	7
3.06667	6
3.07500	2
3.08333	-1
3.09167	-5
3.10000	-8
3.10833	-10
3.11667	-11
3.12500	-13
3.13333	-14
3.14167	-15
3.15000	-16
3.15833	-19
3.16667	-22
3.17500	-24
3.18333	-26
3.19167	-26
3.20000	-25
3.20833	-24
3.21667	-23
3.22500	-19
3.23333	-14
3.24167	-8
3.25000	-3
3.25833	0
3.26667	-1
3.27500	-4
3.28333	-8
3.29167	-9
3.30000	-7
3.30833	-5
3.31667	-2
3.32500	-0
3.33333	-1
3.34167	-2
3.35000	-3
3.35833	-5
3.36667	-6
3.37500	-7
3.38333	-7
3.39167	-5
3.40000	-3
3.40833	-0
3.41667	2
3.42500	3
3.43333	5
3.44167	6
3.45000	6
3.45833	5
3.46667	3
3.47500	1
3.48333	-1
3.49167	-1
3.50000	0
3.50833	4
3.51667	8
3.52500	12
3.53333	12
3.54167	9
3.55000	1
3.55833	-9
3.56667	-17
3.57500	-22
3.58333	-24
3.59167	-24
3.60000	-22
3.60833	-21
3.61667	-19
3.62500	-17
3.63333	-14
3.64167	-13
3.65000	-14
3.65833	-16
3.66667	-18
3.67500	-20
3.68333	-21
3.69167	-19
3.70000	-16
3.70833	-13
3.71667	-12
3.72500	-12
3.73333	-13
3.74167	-14
3.75000	-14
3.75833	-12
3.76667	-9
3.77500	-6
3.78333	-3
3.79167	0
3.80000	2
3.80833	3
3.81667	1
3.82500	-2
3.83333	-5
3.84167	-7
3.85000	-7
3.85833	-4
3.86667	-2
3.87500	0
3.88333	0
3.89167	-2
3.90000	-7
3.90833	-11
3.91667	-11
3.92500	-9
3.93333	-4
3.94167	1
3.95000	5
3.95833	6
3.96667	5
3.97500	3
3.98333	-1
3.99167	-5
4.00000	-9
4.00833	-13
4.01667	-14
4.02500	-15
4.03333	-15
4.04167	-16
4.05000	-16
4.05833	-17
4.06667	-17
4.07500	-16
4.08333	-14
4.09167	-11
4.10000	-9
4.10833	-8
4.11667	-9
4.12500	-11
4.13333	-13
4.14167	-14
4.15000	-15
4.15833	-14
4.16667	-13
4.17500	-12
4.18333	-10
4.19167	-9
4.20000	-8
4.20833	-9
4.21667	-11
4.22500	-13
4.23333	-13
4.24167	-11
4.25000	-9
4.25833	-7
4.26667	-5
4.27500	-5
4.28333	-6
4.29167	-8
4.30000	-11
4.30833	-15
4.31667	-19
4.32500	-21
4.33333	-21
4.34167	-19
4.35000	-17
4.35833	-16
4.36667	-14
4.37500	-13
4.38333	-12
4.39167	-11
4.40000	-10
4.40833	-10
4.41667	-12
4.42500	-15
4.43333	-20
4.44167	-25
4.45000	-31
4.45833	-34
4.46667	-36
4.47500	-34
4.48333	-32
4.49167	-27
4.50000	-23
4.50833	-18
4.51667	-13
4.52500	-10
4.53333	-7
4.54167	-5
4.55000	-3
4.55833	0
4.56667	3
4.57500	4
4.58333	5
4.59167	5
4.60000	5
4.60833	3
4.61667	0
4.62500	-4
4.63333	-9
4.64167	-14
4.65000	-16
4.65833	-16
4.66667	-16
4.67500	-15
4.68333	-13
4.69167	-9
4.70000	-3
4.70833	4
4.71667	11
4.72500	15
4.73333	13
4.74167	8
4.75000	2
4.75833	-3
4.76667	-6
4.77500	-6
4.78333	-5
4.79167	-4
4.80000	-6
4.80833	-10
4.81667	-17
4.82500	-22
4.83333	-26
4.84167	-28
4.85000	-27
4.85833	-24
4.86667	-21
4.87500	-18
4.88333	-15
4.89167	-14
4.90000	-13
4.90833	-12
4.91667	-11
4.92500	-10
4.93333	-9
4.94167	-7
4.95000	-5
4.95833	-3
4.96667	-0
4.97500	0
4.98333	-0
4.99167	-2
5.00000	-5
5.00833	-7
5.01667	-9
5.02500	-9
5.03333	-5
5.04167	-2
5.05000	-1
5.05833	-3
5.06667	-9
5.07500	-18
5.08333	-25
5.09167	-27
5.10000	-26
5.10833	-24
5.11667	-20
5.12500	-15
5.13333	-11
5.14167	-6
5.15000	-2
5.15833	1
5.16667	2
5.17500	2
5.18333	1
5.19167	-0
5.20000	-0
5.20833	-0
5.21667	-1
5.22500	-1
5.23333	0
5.24167	2
5.25000	4
5.25833	5
5.26667	5
5.27500	3
5.28333	-0
5.29167	-4
5.30000	-8
5.30833	-11
5.31667	-14
5.32500	-16
5.33333	-18
5.34167	-18
5.35000	-17
5.35833	-14
5.36667	-11
5.37500	-10
5.38333	-10
5.39167	-10
5.40000	-11
5.40833	-11
5.41667	-13
5.42500	-16
5.43333	-21
5.44167	-24
5.45000	-25
5.45833	-23
5.46667	-21
5.47500	-18
5.48333	-16
5.49167	-14
5.50000	-11
5.50833	-6
5.51667	0
5.52500	4
5.53333	5
5.54167	3
5.55000	2
5.55833	1
5.56667	3
5.57500	6
5.58333	9
5.59167	11
5.60000	11
5.60833	8
5.61667	5
5.62500	2
5.63333	-1
5.64167	-5
5.65000	-9
5.65833	-14
5.66667	-17
5.67500	-19
5.68333	-19
5.69167	-19
5.70000	-18
5.70833	-19
5.71667	-19
5.72500	-17
5.73333	-13
5.74167	-8
5.75000	-3
5.75833	1
5.76667	5
5.77500	7
5.78333	8
5.79167	7
5.80000	4
5.80833	-2
5.81667	-9
5.82500	-15
5.83333	-18
5.84167	-20
5.85000	-21
5.85833	-23
5.86667	-25
5.87500	-25
5.88333	-24
5.89167	-22
5.90000	-20
5.90833	-20
5.91667	-22
5.92500	-23
5.93333	-23
5.94167	-21
5.95000	-20
5.95833	-18
5.96667	-17
5.97500	-16
5.98333	-17
5.99167	-17
6.00000	-17
6.00833	-17
6.01667	-18
6.02500	-17
6.03333	-12
6.04167	-7
6.05000	-4
6.05833	-3
6.06667	-4
6.07500	-6
6.08333	-8
6.09167	-8
6.10000	-7
6.10833	-9
6.11667	-12
6.12500	-14
6.13333	-14
6.14167	-12
6.15000	-9
6.15833	-5
6.16667	-1
6.17500	3
6.18333	7
6.19167	8
6.20000	5
6.20833	-2
6.21667	-11
6.22500	-19
6.23333	-22
6.24167	-21
6.25000	-18
6.25833	-14
6.26667	-10
6.27500	-7
6.28333	-5
6.29167	-4
6.30000	-4
6.30833	-4
6.31667	-2
6.32500	1
6.33333	4
6.34167	7
6.35000	6
6.35833	3
6.36667	-1
6.37500	-5
6.38333	-7
6.39167	-8
6.40000	-8
6.40833	-5
6.41667	-2
6.42500	1
6.43333	4
6.44167	6
6.45000	6
6.45833	4
6.46667	2
6.47500	1
6.48333	0
6.49167	0
6.50000	0
6.50833	0
6.51667	-1
6.52500	-3
6.53333	-8
6.54167	-13
6.55000	-17
6.55833	-19
6.56667	-20
6.57500	-19
6.58333	-18
6.59167	-20
6.60000	-22
6.60833	-23
6.61667	-22
6.62500	-18
6.63333	-10
6.64167	-3
6.65000	2
6.65833	6
6.66667	6
6.67500	5
6.68333	1
6.69167	-3
6.70000	-7
6.70833	-12
6.71667	-15
6.72500	-17
6.73333	-17
6.74167	-15
6.75000	-14
6.75833	-15
6.76667	-18
6.77500	-22
6.78333	-27
6.79167	-30
6.80000	-30
6.80833	-27
6.81667	-23
6.82500	-17
6.83333	-12
6.84167	-8
6.85000	-8
6.85833	-11
6.86667	-15
6.87500	-21
6.88333	-25
6.89167	-26
6.90000	-25
6.90833	-22
6.91667	-20
6.92500	-18
6.93333	-18
6.94167	-21
6.95000	-23
6.95833	-24
6.96667	-24
6.97500	-23
6.98333	-21
6.99167	-18
7.00000	-16
7.00833	-14
7.01667	-15
7.02500	-15
7.03333	-16
7.04167	-16
7.05000	-16
7.05833	-15
7.06667	-13
7.07500	-10
7.08333	-6
7.09167	-4
7.10000	-3
7.10833	-5
7.11667	-8
7.12500	-11
7.13333	-12
7.14167	-12
7.15000	-11
7.15833	-11
7.16667	-12
7.17500	-16
7.18333	-21
7.19167	-27
7.20000	-33
7.20833	-35
7.21667	-33
7.22500	-28
7.23333	-22
7.24167	-16
7.25000	-14
7.25833	-14
7.26667	-16
7.27500	-16
7.28333	-16
7.29167	-14
7.30000	-10
7.30833	-8
7.31667	-7
7.32500	-9
7.33333	-13
7.34167	-16
7.35000	-18
7.35833	-17
7.36667	-14
7.37500	-11
7.38333	-9
7.39167	-8
7.40000	-9
7.40833	-10
7.41667	-10
7.42500	-10
7.43333	-11
7.44167	-12
7.45000	-15
7.45833	-17
7.46667	-19
7.47500	-19
7.48333	-18
7.49167	-15
7.50000	-11
7.50833	-8
7.51667	-7
7.52500	-8
7.53333	-10
7.54167	-12
7.55000	-12
7.55833	-10
7.56667	-8
7.57500	-7
7.58333	-7
7.59167	-10
7.60000	-13
7.60833	-15
7.61667	-18
7.62500	-20
7.63333	-21
7.64167	-23
7.65000	-25
7.65833	-26
7.66667	-25
7.67500	-23
7.68333	-20
7.69167	-17
7.70000	-15
7.70833	-14
7.71667	-15
7.72500	-16
7.73333	-19
7.74167	-21
7.75000	-22
7.75833	-21
7.76667	-20
7.77500	-20
7.78333	-21
7.79167	-23
7.80000	-26
7.80833	-28
7.81667	-27
7.82500	-26
7.83333	-24
7.84167	-22
7.85000	-20
7.85833	-19
7.86667	-17
7.87500	-15
7.88333	-14
7.89167	-15
7.90000	-18
7.90833	-21
7.91667	-24
7.92500	-24
7.93333	-24
7.94167	-22
7.95000	-21
7.95833	-19
7.96667	-15
7.97500	-11
7.98333	-8
7.99167	-7
8.00000	-7
8.00833	-8
8.01667	-8
8.02500	-8
8.03333	-6
8.04167	-5
8.05000	-4
8.05833	-5
8.06667	-6
8.07500	-8
8.08333	-10
8.09167	-13
8.10000	-16
8.10833	-19
8.11667	-22
8.12500	-25
8.13333	-27
8.14167	-28
8.15000	-27
8.15833	-24
8.16667	-19
8.17500	-14
8.18333	-10
8.19167	-10
8.20000	-13
8.20833	-19
8.21667	-25
8.22500	-28
8.23333	-28
8.24167	-26
8.25000	-23
8.25833	-21
8.26667	-20
8.27500	-21
8.28333	-24
8.29167	-25
8.30000	-25
8.30833	-23
8.31667	-21
8.32500	-20
8.33333	-20
8.34167	-22
8.35000	-23
8.35833	-22
8.36667	-19
8.37500	-15
8.38333	-12
8.39167	-10
8.40000	-10
8.40833	-10
8.41667	-9
8.42500	-8
8.43333	-8
8.44167	-8
8.45000	-8
8.45833	-9
8.46667	-9
8.47500	-10
8.48333	-11
8.49167	-13
8.50000	-15
8.50833	-15
8.51667	-12
8.52500	-9
8.53333	-7
8.54167	-5
8.55000	-4
8.55833	-5
8.56667	-6
8.57500	-7
8.58333	-8
8.59167	-8
8.60000	-9
8.60833	-10
8.61667	-13
8.62500	-17
8.63333	-22
8.64167	-29
8.65000	-37
8.65833	-44
8.66667	-47
8.67500	-47
8.68333	-43
8.69167	-36
8.70000	-28
8.70833	-21
8.71667	-16
8.72500	-13
8.73333	-12
8.74167	-13
8.75000	-14
8.75833	-14
8.76667	-12
8.77500	-10
8.78333	-7
8.79167	-4
8.80000	-2
8.80833	-3
8.81667	-7
8.82500	-12
8.83333	-17
8.84167	-20
8.85000	-21
8.85833	-20
8.86667	-19
8.87500	-19
8.88333	-21
8.89167	-23
8.90000	-24
8.90833	-23
8.91667	-19
8.92500	-15
8.93333	-14
8.94167	-16
8.95000	-20
8.95833	-25
8.96667	-27
8.97500	-26
8.98333	-23
8.99167	-20
9.00000	-16
9.00833	-14
9.01667	-11
9.02500	-9
9.03333	-8
9.04167	-7
9.05000	-6
9.05833	-6
9.06667	-6
9.07500	-4
9.08333	-3
9.09167	-5
9.10000	-7
9.10833	-10
9.11667	-12
9.12500	-14
9.13333	-15
9.14167	-16
9.15000	-18
9.15833	-20
9.16667	-21
9.17500	-21
9.18333	-21
9.19167	-23
9.20000	-25
9.20833	-26
9.21667	-24
9.22500	-21
9.23333	-19
9.24167	-17
9.25000	-16
9.25833	-17
9.26667	-19
9.27500	-22
9.28333	-24
9.29167	-24
9.30000	-22
9.30833	-18
9.31667	-13
9.32500	-9
9.33333	-6
9.34167	-3
9.35000	1
9.35833	5
9.36667	7
9.37500	8
9.38333	5
9.39167	-1
9.40000	-10
9.40833	-18
9.41667	-26
9.42500	-31
9.43333	-32
9.44167	-31
9.45000	-31
9.45833	-31
9.46667	-33
9.47500	-35
9.48333	-37
9.49167	-36
9.50000	-32
9.50833	-26
9.51667	-18
9.52500	-10
9.53333	-1
9.54167	5
9.55000	10
9.55833	11
9.56667	8
9.57500	2
9.58333	-3
9.59167	-7
9.60000	-8
9.60833	-8
9.61667	-8
9.62500	-7
9.63333	-7
9.64167	-7
9.65000	-7
9.65833	-7
9.66667	-8
9.67500	-9
9.68333	-11
9.69167	-11
9.70000	-11
9.70833	-11
9.71667	-12
9.72500	-14
9.73333	-17
9.74167	-19
9.75000	-19
9.75833	-16
9.76667	-14
9.77500	-13
9.78333	-15
9.79167	-20
9.80000	-25
9.80833	-27
9.81667	-26
9.82500	-22
9.83333	-18
9.84167	-13
9.85000	-7
9.85833	-2
9.86667	-1
9.87500	-3
9.88333	-6
9.89167	-11
9.90000	-13
9.90833	-12
9.91667	-7
9.92500	-3
9.93333	-2
9.94167	-3
9.95000	-4
9.95833	-5
9.96667	-5
9.97500	-3
9.98333	-1
9.99167	1
10.00000	2
10.00833	0
10.01667	-3
10.02500	-8
10.03333	-14
10.04167	-18
10.05000	-19
10.05833	-19
10.06667	-20
10.07500	-23
10.08333	-26
10.09167	-27
10.10000	-25
10.10833	-19
10.11667	-12
10.12500	-7
10.13333	-5
10.14167	-8
10.15000	-13
10.15833	-19
10.16667	-22
10.17500	-21
10.18333	-16
10.19167	-9
10.20000	-2
10.20833	2
10.21667	4
10.22500	4
10.23333	2
10.24167	1
10.25000	-1
10.25833	-3
10.26667	-6
10.27500	-9
10.28333	-11
10.29167	-14
10.30000	-16
10.30833	-16
10.31667	-14
10.32500	-13
10.33333	-12
10.34167	-14
10.35000	-18
10.35833	-23
10.36667	-27
10.37500	-29
10.38333	-30
10.39167	-28
10.40000	-25
10.40833	-20
10.41667	-12
10.42500	-5
10.43333	3
10.44167	8
10.45000	11
10.45833	11
10.46667	9
10.47500	6
10.48333	3
10.49167	-1
10.50000	-6
10.50833	-10
10.51667	-15
10.52500	-18
10.53333	-18
10.54167	-17
10.55000	-13
10.55833	-10
10.56667	-8
10.57500	-10
10.58333	-13
10.59167	-16
10.60000	-16
10.60833	-15
10.61667	-10
10.62500	-6
10.63333	-2
10.64167	2
10.65000	7
10.65833	12
10.66667	16
10.67500	17
10.68333	14
10.69167	5
10.70000	-5
10.70833	-13
10.71667	-18
10.72500	-19
10.73333	-15
10.74167	-9
10.75000	-5
10.75833	-5
10.76667	-7
10.77500	-10
10.78333	-13
10.79167	-14
10.80000	-13
10.80833	-13
10.81667	-13
10.82500	-14
10.83333	-15
10.84167	-15
10.85000	-15
10.85833	-16
10.86667	-16
10.87500	-15
10.88333	-14
10.89167	-14
10.90000	-13
10.90833	-15
10.91667	-17
10.92500	-18
10.93333	-16
10.94167	-13
10.95000	-8
10.95833	-3
10.96667	2
10.97500	5
10.98333	5
10.99167	1
11.00000	-4
11.00833	-7
11.01667	-7
11.02500	-4
11.03333	1
11.04167	6
11.05000	7
11.05833	5
11.06667	0
11.07500	-6
11.08333	-11
11.09167	-13
11.10000	-13
11.10833	-10
11.11667	-5
11.12500	-3
11.13333	-2
11.14167	-2
11.15000	-2
11.15833	-0
11.16667	3
11.17500	6
11.18333	10
11.19167	13
11.20000	14
11.20833	13
11.21667	9
11.22500	4
11.23333	-2
11.24167	-6
11.25000	-9
11.25833	-9
11.26667	-9
11.27500	-8
11.28333	-8
11.29167	-8
11.30000	-8
11.30833	-11
11.31667	-14
11.32500	-16
11.33333	-19
11.34167	-21
11.35000	-23
11.35833	-22
11.36667	-20
11.37500	-18
11.38333	-14
11.39167	-10
11.40000	-6
11.40833	-5
11.41667	-6
11.42500	-9
11.43333	-13
11.44167	-17
11.45000	-19
11.45833	-21
11.46667	-22
11.47500	-23
11.48333	-22
11.49167	-20
11.50000	-16
11.50833	-13
11.51667	-11
11.52500	-9
11.53333	-9
11.54167	-10
11.55000	-11
11.55833	-11
11.56667	-12
11.57500	-13
11.58333	-13
11.59167	-12
11.60000	-8
11.60833	-1
11.61667	5
11.62500	9
11.63333	8
11.64167	5
11.65000	1
11.65833	-3
11.66667	-6
11.67500	-6
11.68333	-6
11.69167	-6
11.70000	-9
11.70833	-12
11.71667	-15
11.72500	-15
11.73333	-12
11.74167	-7
11.75000	-3
11.75833	-3
11.76667	-5
11.77500	-8
11.78333	-10
11.79167	-9
11.80000	-7
11.80833	-5
11.81667	-5
11.82500	-5
11.83333	-5
11.84167	-4
11.85000	-2
11.85833	-0
11.86667	0
11.87500	-1
11.88333	-3
11.89167	-6
11.90000	-9
11.90833	-11
11.91667	-13
11.92500	-14
11.93333	-15
11.94167	-14
11.95000	-13
11.95833	-11
11.96667	-9
11.97500	-9
11.98333	-9
11.99167	-10
12.00000	-12
12.00833	-12
12.01667	-10
12.02500	-8
12.03333	-6
12.04167	-4
12.05000	-2
12.05833	0
12.06667	1
12.07500	1
12.08333	1
12.09167	2
12.10000	5
12.10833	11
12.11667	18
12.12500	23
12.13333	26
12.14167	27
12.15000	26
12.15833	24
12.16667	21
12.17500	18
12.18333	14
12.19167	7
12.20000	-0
12.20833	-8
12.21667	-15
12.22500	-20
12.23333	-25
12.24167	-27
12.25000	-25
12.25833	-19
12.26667	-10
12.27500	0
12.28333	9
12.29167	13
12.30000	13
12.30833	10
12.31667	6
12.32500	2
12.33333	-2
12.34167	-4
12.35000	-4
12.35833	-2
12.36667	-0
12.37500	-1
12.38333	-3
12.39167	-5
12.40000	-8
12.40833	-10
12.41667	-12
12.42500	-14
12.43333	-17
12.44167	-18
12.45000	-15
12.45833	-10
12.46667	-4
12.47500	-0
12.48333	2
12.49167	2
12.50000	1
12.50833	-0
12.51667	-0
12.52500	-1
12.53333	-3
12.54167	-4
12.55000	-3
12.55833	0
12.56667	4
12.57500	5
12.58333	3
12.59167	-3
12.60000	-10
12.60833	-13
12.61667	-11
12.62500	-7
12.63333	-2
12.64167	1
12.65000	0
12.65833	-3
12.66667	-8
12.67500	-11
12.68333	-12
12.69167	-9
12.70000	-4
12.70833	2
12.71667	8
12.72500	13
12.73333	17
12.74167	19
12.75000	21
12.75833	20
12.76667	16
12.77500	7
12.78333	-3
12.79167	-14
12.80000	-23
12.80833	-28
12.81667	-29
12.82500	-28
12.83333	-24
12.84167	-19
12.85000	-14
12.85833	-9
12.86667	-4
12.87500	1
12.88333	5
12.89167	6
12.90000	7
12.90833	7
12.91667	8
12.92500	11
12.93333	14
12.94167	16
12.95000	16
12.95833	14
12.96667	12
12.97500	9
12.98333	7
12.99167	6
13.00000	6
13.00833	6
13.01667	5
13.02500	4
13.03333	1
13.04167	-3
13.05000	-5
13.05833	-7
13.06667	-8
13.07500	-8
13.08333	-7
13.09167	-6
13.10000	-6
13.10833	-6
13.11667	-6
13.12500	-7
13.13333	-7
13.14167	-6
13.15000	-5
13.15833	-5
13.16667	-6
13.17500	-6
13.18333	-5
13.19167	-0
13.20000	4
13.20833	5
13.21667	1
13.22500	-5
13.23333	-12
13.24167	-16
13.25000	-12
13.25833	-5
13.26667	1
13.27500	5
13.28333	7
13.29167	10
13.30000	13
13.30833	17
13.31667	21
13.32500	22
13.33333	21
13.34167	16
13.35000	8
13.35833	-1
13.36667	-9
13.37500	-15
13.38333	-19
13.39167	-20
13.40000	-17
13.40833	-13
13.41667	-8
13.42500	-3
13.43333	0
13.44167	1
13.45000	-0
13.45833	-4
13.46667	-8
13.47500	-11
13.48333	-12
13.49167	-14
13.50000	-14
13.50833	-12
13.51667	-8
13.52500	-3
13.53333	0
13.54167	2
13.55000	1
13.55833	-2
13.56667	-2
13.57500	1
13.58333	6
13.59167	11
13.60000	16
13.60833	19
13.61667	20
13.62500	21
13.63333	21
13.64167	21
13.65000	20
13.65833	17
13.66667	15
13.67500	15
13.68333	15
13.69167	16
13.70000	17
13.70833	17
13.71667	18
13.72500	21
13.73333	25
13.74167	31
13.75000	35
13.75833	38
13.76667	39
13.77500	38
13.78333	37
13.79167	37
13.80000	38
13.80833	40
13.81667	42
13.82500	45
13.83333	46
13.84167	45
13.85000	44
13.85833	42
13.86667	40
13.87500	39
13.88333	40
13.89167	42
13.90000	44
13.90833	44
13.91667	42
13.92500	38
13.93333	32
13.94167	27
13.95000	25
13.95833	28
13.96667	32
13.97500	37
13.98333	40
13.99167	40
14.00000	39
14.00833	39
14.01667	41
14.02500	46
14.03333	52
14.04167	57
14.05000	61
14.05833	64
14.06667	66
14.07500	69
14.08333	71
14.09167	70
14.10000	67
14.10833	62
14.11667	58
14.12500	53
14.13333	50
14.14167	48
14.15000	45
14.15833	44
14.16667	43
14.17500	44
14.18333	46
14.19167	48
14.20000	49
14.20833	49
14.21667	50
14.22500	51
14.23333	54
14.24167	59
14.25000	61
14.25833	62
14.26667	58
14.27500	53
14.28333	49
14.29167	47
14.30000	48
14.30833	50
14.31667	53
14.32500	55
14.33333	56
14.34167	56
14.35000	56
14.35833	57
14.36667	59
14.37500	62
14.38333	64
14.39167	65
14.40000	64
14.40833	62
14.41667	59
14.42500	56
14.43333	54
14.44167	52
14.45000	51
14.45833	51
14.46667	52
14.47500	52
14.48333	52
14.49167	51
14.50000	51
14.50833	52
14.51667	55
14.52500	58
14.53333	62
14.54167	64
14.55000	63
14.55833	61
14.56667	57
14.57500	52
14.58333	48
14.59167	47
14.60000	49
14.60833	53
14.61667	59
14.62500	61
14.63333	59
14.64167	54
14.65000	48
14.65833	44
14.66667	41
14.67500	42
14.68333	44
14.69167	45
14.70000	46
14.70833	47
14.71667	46
14.72500	44
14.73333	44
14.74167	46
14.75000	47
14.75833	49
14.76667	50
14.77500	52
14.78333	54
14.79167	57
14.80000	60
14.80833	62
14.81667	62
14.82500	59
14.83333	55
14.84167	48
14.85000	38
14.85833	28
14.86667	21
14.87500	17
14.88333	16
14.89167	20
14.90000	25
14.90833	28
14.91667	29
14.92500	29
14.93333	31
14.94167	36
14.95000	43
14.95833	51
14.96667	57
14.97500	60
14.98333	62
14.99167	61
15.00000	59
15.00833	57
15.01667	55
15.02500	52
15.03333	47
15.04167	42
15.05000	36
15.05833	31
15.06667	29
15.07500	31
15.08333	33
15.09167	34
15.10000	34
15.10833	32
15.11667	30
15.12500	29
15.13333	28
15.14167	29
15.15000	31
15.15833	32
15.16667	34
15.17500	35
15.18333	36
15.19167	37
15.20000	36
15.20833	33
15.21667	28
15.22500	25
15.23333	25
15.24167	26
15.25000	29
15.25833	32
15.26667	34
15.27500	34
15.28333	33
15.29167	33
15.30000	32
15.30833	29
15.31667	23
15.32500	16
15.33333	11
15.34167	8
15.35000	7
15.35833	8
15.36667	10
15.37500	9
15.38333	8
15.39167	5
15.40000	3
15.40833	1
15.41667	1
15.42500	3
15.43333	7
15.44167	11
15.45000	14
15.45833	15
15.46667	14
15.47500	11
15.48333	8
15.49167	6
15.50000	6
15.50833	8
15.51667	11
15.52500	13
15.53333	14
15.54167	14
15.55000	14
15.55833	15
15.56667	17
15.57500	18
15.58333	18
15.59167	16
15.60000	12
15.60833	8
15.61667	6
15.62500	3
15.63333	2
15.64167	0
15.65000	-1
15.65833	-3
15.66667	-5
15.67500	-6
15.68333	-6
15.69167	-6
15.70000	-4
15.70833	-3
15.71667	-1
15.72500	2
15.73333	5
15.74167	8
15.75000	9
15.75833	8
15.76667	8
15.77500	9
15.78333	12
15.79167	14
15.80000	15
15.80833	14
15.81667	12
15.82500	10
15.83333	10
15.84167	11
15.85000	13
15.85833	16
15.86667	17
15.87500	16
15.88333	14
15.89167	11
15.90000	8
15.90833	7
15.91667	7
15.92500	7
15.93333	6
15.94167	4
15.95000	4
15.95833	5
15.96667	6
15.97500	5
15.98333	3
15.99167	2
16.00000	0
16.00833	1
16.01667	2
16.02500	3
16.03333	5
16.04167	7
16.05000	9
16.05833	10
16.06667	11
16.07500	10
16.08333	8
16.09167	7
16.10000	6
16.10833	5
16.11667	3
16.12500	2
16.13333	-1
16.14167	-4
16.15000	-7
16.15833	-9
16.16667	-11
16.17500	-12
16.18333	-12
16.19167	-13
16.20000	-13
16.20833	-14
16.21667	-14
16.22500	-13
16.23333	-12
16.24167	-11
16.25000	-10
16.25833	-8
16.26667	-5
16.27500	1
16.28333	6
16.29167	10
16.30000	13
16.30833	15
16.31667	17
16.32500	19
16.33333	22
16.34167	26
16.35000	28
16.35833	29
16.36667	27
16.37500	23
16.38333	19
16.39167	13
16.40000	8
16.40833	6
16.41667	6
16.42500	8
16.43333	11
16.44167	14
16.45000	15
16.45833	14
16.46667	13
16.47500	13
16.48333	12
16.49167	8
16.50000	3
16.50833	-7
16.51667	-18
16.52500	-25
16.53333	-28
16.54167	-26
16.55000	-21
16.55833	-15
16.56667	-11
16.57500	-11
16.58333	-12
16.59167	-13
16.60000	-16
16.60833	-18
16.61667	-21
16.62500	-23
16.63333	-23
16.64167	-23
16.65000	-21
16.65833	-18
16.66667	-16
16.67500	-14
16.68333	-11
16.69167	-7
16.70000	-4
16.70833	-3
16.71667	-4
16.72500	-8
16.73333	-13
16.74167	-17
16.75000	-21
16.75833	-22
16.76667	-23
16.77500	-25
16.78333	-27
16.79167	-29
16.80000	-31
16.80833	-32
16.81667	-31
16.82500	-30
16.83333	-29
16.84167	-26
16.85000	-23
16.85833	-19
16.86667	-16
16.87500	-14
16.88333	-15
16.89167	-19
16.90000	-25
16.90833	-30
16.91667	-32
16.92500	-33
16.93333	-31
16.94167	-30
16.95000	-30
16.95833	-32
16.96667	-33
16.97500	-31
16.98333	-28
16.99167	-24
17.00000	-22
17.00833	-23
17.01667	-27
17.02500	-33
17.03333	-36
17.04167	-37
17.05000	-36
17.05833	-34
17.06667	-31
17.07500	-29
17.08333	-27
17.09167	-26
17.10000	-25
17.10833	-24
17.11667	-24
17.12500	-25
17.13333	-27
17.14167	-27
17.15000	-27
17.15833	-26
17.16667	-23
17.17500	-20
17.18333	-18
17.19167	-18
17.20000	-19
17.20833	-21
17.21667	-25
17.22500	-29
17.23333	-36
17.24167	-41
17.25000	-45
17.25833	-45
17.26667	-44
17.27500	-42
17.28333	-40
17.29167	-37
17.30000	-34
17.30833	-31
17.31667	-30
17.32500	-30
17.33333	-32
17.34167	-33
17.35000	-31
17.35833	-28
17.36667	-26
17.37500	-24
17.38333	-24
17.39167	-23
17.40000	-22
17.40833	-19
17.41667	-16
17.42500	-15
17.43333	-17
17.44167	-21
17.45000	-26
17.45833	-31
17.46667	-36
17.47500	-40
17.48333	-43
17.49167	-46
17.50000	-48
17.50833	-49
17.51667	-48
17.52500	-47
17.53333	-46
17.54167	-46
17.55000	-48
17.55833	-50
17.56667	-50
17.57500	-47
17.58333	-42
17.59167	-34
17.60000	-26
17.60833	-22
17.61667	-21
17.62500	-23
17.63333	-26
17.64167	-30
17.65000	-33
17.65833	-36
17.66667	-38
17.67500	-38
17.68333	-37
17.69167	-36
17.70000	-35
17.70833	-35
17.71667	-35
17.72500	-36
17.73333	-36
17.74167	-35
17.75000	-33
17.75833	-29
17.76667	-26
17.77500	-24
17.78333	-22
17.79167	-22
17.80000	-24
17.80833	-26
17.81667	-28
17.82500	-30
17.83333	-31
17.84167	-33
17.85000	-33
17.85833	-33
17.86667	-32
17.87500	-32
17.88333	-33
17.89167	-34
17.90000	-36
17.90833	-39
17.91667	-43
17.92500	-47
17.93333	-50
17.94167	-51
17.95000	-50
17.95833	-47
17.96667	-43
17.97500	-40
17.98333	-37
17.99167	-34
18.00000	-33
18.00833	-33
18.01667	-35
18.02500	-37
18.03333	-38
18.04167	-40
18.05000	-41
18.05833	-43
18.06667	-46
18.07500	-51
18.08333	-53
18.09167	-50
18.10000	-45
18.10833	-39
18.11667	-33
18.12500	-31
18.13333	-32
18.14167	-34
18.15000	-35
18.15833	-35
18.16667	-35
18.17500	-35
18.18333	-36
18.19167	-40
18.20000	-45
18.20833	-48
18.21667	-49
18.22500	-46
18.23333	-39
18.24167	-33
18.25000	-30
18.25833	-30
18.26667	-31
18.27500	-31
18.28333	-29
18.29167	-24
18.30000	-21
18.30833	-21
18.31667	-25
18.32500	-30
18.33333	-38
18.34167	-45
18.35000	-52
18.35833	-57
18.36667	-61
18.37500	-62
18.38333	-60
18.39167	-55
18.40000	-48
18.40833	-40
18.41667	-32
18.42500	-27
18.43333	-25
18.44167	-28
18.45000	-33
18.45833	-39
18.46667	-45
18.47500	-47
18.48333	-47
18.49167	-43
18.50000	-38
18.50833	-37
18.51667	-38
18.52500	-41
18.53333	-45
18.54167	-48
18.55000	-47
18.55833	-45
18.56667	-44
18.57500	-46
18.58333	-50
18.59167	-56
18.60000	-61
18.60833	-63
18.61667	-61
18.62500	-57
18.63333	-51
18.64167	-46
18.65000	-40
18.65833	-36
18.66667	-34
18.67500	-35
18.68333	-36
18.69167	-38
18.70000	-38
18.70833	-37
18.71667	-35
18.72500	-34
18.73333	-36
18.74167	-41
18.75000	-48
18.75833	-55
18.76667	-62
18.77500	-67
18.78333	-69
18.79167	-66
18.80000	-61
18.80833	-56
18.81667	-51
18.82500	-50
18.83333	-54
18.84167	-59
18.85000	-64
18.85833	-66
18.86667	-66
18.87500	-66
18.88333	-64
18.89167	-61
18.90000	-57
18.90833	-53
18.91667	-48
18.92500	-46
18.93333	-46
18.94167	-49
18.95000	-55
18.95833	-61
18.96667	-66
18.97500	-71
18.98333	-72
18.99167	-70
19.00000	-66
19.00833	-61
19.01667	-57
19.02500	-54
19.03333	-53
19.04167	-53
19.05000	-55
19.05833	-57
19.06667	-58
19.07500	-57
19.08333	-54
19.09167	-49
19.10000	-45
19.10833	-44
19.11667	-48
19.12500	-52
19.13333	-57
19.14167	-60
19.15000	-60
19.15833	-56
19.16667	-50
19.17500	-44
19.18333	-40
19.19167	-37
19.20000	-37
19.20833	-39
19.21667	-41
19.22500	-43
19.23333	-44
19.24167	-46
19.25000	-46
19.25833	-47
19.26667	-48
19.27500	-50
19.28333	-52
19.29167	-55
19.30000	-58
19.30833	-58
19.31667	-58
19.32500	-56
19.33333	-55
19.34167	-54
19.35000	-54
19.35833	-55
19.36667	-56
19.37500	-57
19.38333	-56
19.39167	-52
19.40000	-45
19.40833	-37
19.41667	-29
19.42500	-25
19.43333	-24
19.44167	-27
19.45000	-31
19.45833	-36
19.46667	-40
19.47500	-44
19.48333	-44
19.49167	-41
19.50000	-36
19.50833	-31
19.51667	-27
19.52500	-25
19.53333	-26
19.54167	-28
19.55000	-28
19.55833	-26
19.56667	-23
19.57500	-22
19.58333	-22
19.59167	-25
19.60000	-32
19.60833	-40
19.61667	-47
19.62500	-52
19.63333	-55
19.64167	-55
19.65000	-50
19.65833	-43
19.66667	-37
19.67500	-30
19.68333	-24
19.69167	-17
19.70000	-12
19.70833	-6
19.71667	0
19.72500	6
19.73333	9
19.74167	10
19.75000	12
19.75833	15
19.76667	20
19.77500	25
19.78333	29
19.79167	34
19.80000	38
19.80833	42
19.81667	45
19.82500	47
19.83333	49
19.84167	51
19.85000	55
19.85833	61
19.86667	70
19.87500	81
19.88333	92
19.89167	102
19.90000	108
19.90833	112
19.91667	115
19.92500	118
19.93333	122
19.94167	128
19.95000	135
19.95833	144
19.96667	154
19.97500	167
19.98333	181
19.99167	198
20.00000	215
20.00833	229
20.01667	243
20.02500	255
20.03333	267
20.04167	280
20.05000	296
20.05833	318
20.06667	342
20.07500	366
20.08333	390
20.09167	415
20.10000	439
20.10833	463
20.11667	486
20.12500	507
20.13333	528
20.14167	548
20.15000	568
20.15833	588
20.16667	607
20.17500	626
20.18333	648
20.19167	673
20.20000	698
20.20833	724
20.21667	754
20.22500	785
20.23333	815
20.24167	843
20.25000	873
20.25833	904
20.26667	936
20.27500	968
20.28333	999
20.29167	1029
20.30000	1059
20.30833	1088
20.31667	1120
20.32500	1153
20.33333	1189
20.34167	1225
20.35000	1263
20.35833	1300
20.36667	1337
20.37500	1374
20.38333	1408
20.39167	1440
20.40000	1469
20.40833	1497
20.41667	1525
20.42500	1552
20.43333	1581
20.44167	1609
20.45000	1636
20.45833	1661
20.46667	1687
20.47500	1715
20.48333	1744
20.49167	1777
20.50000	1810
20.50833	1842
20.51667	1874
20.52500	1902
20.53333	1925
20.54167	1945
20.55000	1961
20.55833	1975
20.56667	1989
20.57500	2005
20.58333	2021
20.59167	2038
20.60000	2053
20.60833	2064
20.61667	2072
20.62500	2081
20.63333	2091
20.64167	2104
20.65000	2120
20.65833	2136
20.66667	2148
20.67500	2154
20.68333	2156
20.69167	2155
20.70000	2151
20.70833	2147
20.71667	2141
20.72500	2136
20.73333	2129
20.74167	2122
20.75000	2115
20.75833	2109
20.76667	2104
20.77500	2098
20.78333	2092
20.79167	2084
20.80000	2073
20.80833	2060
20.81667	2046
20.82500	2032
20.83333	2020
20.84167	2007
20.85000	1994
20.85833	1981
20.86667	1966
20.87500	1949
20.88333	1930
20.89167	1908
20.90000	1885
20.90833	1860
20.91667	1835
20.92500	1812
20.93333	1793
20.94167	1774
20.95000	1755
20.95833	1734
20.96667	1711
20.97500	1685
20.98333	1659
20.99167	1632
21.00000	1607
21.00833	1583
21.01667	1560
21.02500	1537
21.03333	1513
21.04167	1489
21.05000	1465
21.05833	1440
21.06667	1416
21.07500	1390
21.08333	1365
21.09167	1341
21.10000	1318
21.10833	1295
21.11667	1271
21.12500	1248
21.13333	1225
21.14167	1204
21.15000	1184
21.15833	1164
21.16667	1142
21.17500	1118
21.18333	1093
21.19167	1066
21.20000	1039
21.20833	1012
21.21667	985
21.22500	961
21.23333	941
21.24167	922
21.25000	904
21.25833	886
21.26667	866
21.27500	845
21.28333	825
21.29167	807
21.30000	789
21.30833	772
21.31667	755
21.32500	737
21.33333	719
21.34167	703
21.35000	690
21.35833	679
21.36667	667
21.37500	654
21.38333	640
21.39167	624
21.40000	607
21.40833	588
21.41667	568
21.42500	549
21.43333	533
21.44167	521
21.45000	515
21.45833	513
21.46667	510
21.47500	503
21.48333	493
21.49167	479
21.50000	464
21.50833	450
21.51667	439
21.52500	430
21.53333	424
21.54167	420
21.55000	414
21.55833	407
21.56667	399
21.57500	388
21.58333	375
21.59167	360
21.60000	345
21.60833	333
21.61667	324
21.62500	317
21.63333	312
21.64167	307
21.65000	301
21.65833	294
21.66667	286
21.67500	278
21.68333	271
21.69167	265
21.70000	260
21.70833	256
21.71667	254
21.72500	252
21.73333	250
21.74167	246
21.75000	241
21.75833	235
21.76667	231
21.77500	228
21.78333	227
21.79167	226
21.80000	223
21.80833	217
21.81667	210
21.82500	203
21.83333	199
21.84167	198
21.85000	198
21.85833	198
21.86667	199
21.87500	197
21.88333	195
21.89167	193
21.90000	190
21.90833	186
21.91667	182
21.92500	178
21.93333	176
21.94167	175
21.95000	172
21.95833	168
21.96667	161
21.97500	151
21.98333	142
21.99167	136
22.00000	134
22.00833	137
22.01667	143
22.02500	148
22.03333	153
22.04167	156
22.05000	157
22.05833	155
22.06667	153
22.07500	150
22.08333	146
22.09167	139
22.10000	132
22.10833	126
22.11667	123
22.12500	123
22.13333	127
22.14167	132
22.15000	135
22.15833	137
22.16667	137
22.17500	137
22.18333	139
22.19167	143
22.20000	147
22.20833	150
22.21667	151
22.22500	149
22.23333	141
22.24167	133
22.25000	126
22.25833	122
22.26667	121
22.27500	122
22.28333	124
22.29167	123
22.30000	121
22.30833	121
22.31667	123
22.32500	126
22.33333	130
22.34167	134
22.35000	137
22.35833	138
22.36667	137
22.37500	136
22.38333	134
22.39167	134
22.40000	134
22.40833	134
22.41667	135
22.42500	136
22.43333	139
22.44167	143
22.45000	147
22.45833	149
22.46667	148
22.47500	144
22.48333	138
22.49167	134
22.50000	132
22.50833	130
22.51667	130
22.52500	129
22.53333	128
22.54167	126
22.55000	123
22.55833	120
22.56667	119
22.57500	120
22.58333	122
22.59167	124
22.60000	126
22.60833	128
22.61667	130
22.62500	131
22.63333	130
22.64167	128
22.65000	124
22.65833	119
22.66667	116
22.67500	115
22.68333	116
22.69167	119
22.70000	121
22.70833	121
22.71667	120
22.72500	118
22.73333	115
22.74167	113
22.75000	112
22.75833	111
22.76667	112
22.77500	113
22.78333	114
22.79167	114
22.80000	115
22.80833	114
22.81667	112
22.82500	109
22.83333	107
22.84167	106
22.85000	106
22.85833	107
22.86667	106
22.87500	104
22.88333	101
22.89167	99
22.90000	97
22.90833	96
22.91667	95
22.92500	94
22.93333	92
22.94167	91
22.95000	90
22.95833	90
22.96667	89
22.97500	86
22.98333	82
22.99167	81
23.00000	82
23.00833	87
23.01667	94
23.02500	100
23.03333	104
23.04167	105
23.05000	103
23.05833	100
23.06667	96
23.07500	93
23.08333	89
23.09167	86
23.10000	83
23.10833	81
23.11667	80
23.12500	79
23.13333	78
23.14167	79
23.15000	79
23.15833	79
23.16667	80
23.17500	83
23.18333	87
23.19167	92
23.20000	96
23.20833	97
23.21667	94
23.22500	91
23.23333	89
23.24167	87
23.25000	86
23.25833	85
23.26667	83
23.27500	81
23.28333	80
23.29167	80
23.30000	82
23.30833	84
23.31667	86
23.32500	86
23.33333	86
23.34167	84
23.35000	82
23.35833	79
23.36667	75
23.37500	71
23.38333	68
23.39167	67
23.40000	68
23.40833	69
23.41667	69
23.42500	69
23.43333	68
23.44167	67
23.45000	66
23.45833	65
23.46667	66
23.47500	68
23.48333	72
23.49167	76
23.50000	81
23.50833	82
23.51667	81
23.52500	78
23.53333	74
23.54167	70
23.55000	67
23.55833	65
23.56667	65
23.57500	68
23.58333	71
23.59167	72
23.60000	72
23.60833	70
23.61667	69
23.62500	68
23.63333	69
23.64167	71
23.65000	72
23.65833	72
23.66667	71
23.67500	70
23.68333	69
23.69167	69
23.70000	68
23.70833	68
23.71667	68
23.72500	69
23.73333	69
23.74167	69
23.75000	69
23.75833	70
23.76667	74
23.77500	80
23.78333	85
23.79167	89
23.80000	91
23.80833	91
23.81667	89
23.82500	87
23.83333	86
23.84167	87
23.85000	90
23.85833	94
23.86667	99
23.87500	104
23.88333	108
23.89167	112
23.90000	113
23.90833	112
23.91667	108
23.92500	102
23.93333	97
23.94167	94
23.95000	95
23.95833	99
23.96667	104
23.97500	109
23.98333	114
23.99167	118
24.00000	121
24.00833	125
24.01667	127
24.02500	128
24.03333	127
24.04167	125
24.05000	123
24.05833	120
24.06667	120
24.07500	122
24.08333	125
24.09167	127
24.10000	128
24.10833	130
24.11667	132
24.12500	136
24.13333	142
24.14167	148
24.15000	153
24.15833	157
24.16667	159
24.17500	159
24.18333	158
24.19167	156
24.20000	155
24.20833	157
24.21667	162
24.22500	169
24.23333	177
24.24167	184
24.25000	188
24.25833	190
24.26667	189
24.27500	186
24.28333	184
24.29167	185
24.30000	189
24.30833	195
24.31667	203
24.32500	210
24.33333	216
24.34167	219
24.35000	219
24.35833	217
24.36667	214
24.37500	213
24.38333	213
24.39167	216
24.40000	221
24.40833	226
24.41667	231
24.42500	233
24.43333	234
24.44167	233
24.45000	233
24.45833	235
24.46667	239
24.47500	246
24.48333	252
24.49167	257
24.50000	260
24.50833	259
24.51667	256
24.52500	254
24.53333	253
24.54167	255
24.55000	257
24.55833	260
24.56667	263
24.57500	265
24.58333	267
24.59167	269
24.60000	270
24.60833	272
24.61667	275
24.62500	279
24.63333	282
24.64167	285
24.65000	287
24.65833	288
24.66667	289
24.67500	290
24.68333	291
24.69167	290
24.70000	288
24.70833	284
24.71667	278
24.72500	272
24.73333	267
24.74167	263
24.75000	262
24.75833	264
24.76667	266
24.77500	267
24.78333	266
24.79167	266
24.80000	265
24.80833	264
24.81667	263
24.82500	261
24.83333	257
24.84167	253
24.85000	251
24.85833	249
24.86667	248
24.87500	249
24.88333	250
24.89167	252
24.90000	254
24.90833	255
24.91667	255
24.92500	252
24.93333	247
24.94167	241
24.95000	236
24.95833	232
24.96667	230
24.97500	229
24.98333	229
24.99167	230
25.00000	230
25.00833	231
25.01667	232
25.02500	233
25.03333	232
25.04167	229
25.05000	223
25.05833	217
25.06667	211
25.07500	208
25.08333	207
25.09167	207
25.10000	207
25.10833	204
25.11667	198
25.12500	190
25.13333	182
25.14167	178
25.15000	179
25.15833	185
25.16667	190
25.17500	192
25.18333	191
25.19167	188
25.20000	183
25.20833	179
25.21667	176
25.22500	175
25.23333	175
25.24167	173
25.25000	172
25.25833	171
25.26667	171
25.27500	172
25.28333	175
25.29167	179
25.30000	184
25.30833	187
25.31667	189
25.32500	189
25.33333	190
25.34167	190
25.35000	190
25.35833	187
25.36667	183
25.37500	180
25.38333	177
25.39167	175
25.40000	174
25.40833	173
25.41667	173
25.42500	175
25.43333	178
25.44167	182
25.45000	186
25.45833	190
25.46667	191
25.47500	191
25.48333	189
25.49167	186
25.50000	182
25.50833	182
25.51667	185
25.52500	189
25.53333	192
25.54167	193
25.55000	189
25.55833	184
25.56667	180
25.57500	181
25.58333	186
25.59167	193
25.60000	201
25.60833	208
25.61667	211
25.62500	211
25.63333	207
25.64167	201
25.65000	192
25.65833	183
25.66667	176
25.67500	172
25.68333	172
25.69167	174
25.70000	177
25.70833	180
25.71667	183
25.72500	186
25.73333	188
25.74167	191
25.75000	194
25.75833	197
25.76667	199
25.77500	199
25.78333	197
25.79167	194
25.80000	191
25.80833	190
25.81667	192
25.82500	196
25.83333	200
25.84167	205
25.85000	209
25.85833	212
25.86667	216
25.87500	220
25.88333	222
25.89167	223
25.90000	220
25.90833	215
25.91667	209
25.92500	204
25.93333	204
25.94167	206
25.95000	211
25.95833	219
25.96667	227
25.97500	234
25.98333	238
25.99167	240
26.00000	237
26.00833	230
26.01667	222
26.02500	216
26.03333	215
26.04167	218
26.05000	222
26.05833	227
26.06667	230
26.07500	231
26.08333	231
26.09167	231
26.10000	233
26.10833	234
26.11667	235
26.12500	236
26.13333	237
26.14167	238
26.15000	240
26.15833	242
26.16667	243
26.17500	243
26.18333	241
26.19167	238
26.20000	237
26.20833	237
26.21667	239
26.22500	242
26.23333	245
26.24167	247
26.25000	248
26.25833	249
26.26667	250
26.27500	252
26.28333	254
26.29167	255
26.30000	257
26.30833	258
26.31667	260
26.32500	261
26.33333	262
26.34167	264
26.35000	265
26.35833	267
26.36667	271
26.37500	278
26.38333	285
26.39167	290
26.40000	293
26.40833	294
26.41667	292
26.42500	291
26.43333	292
26.44167	293
26.45000	293
26.45833	292
26.46667	288
26.47500	283
26.48333	279
26.49167	278
26.50000	279
26.50833	281
26.51667	284
26.52500	289
26.53333	296
26.54167	302
26.55000	307
26.55833	311
26.56667	313
26.57500	313
26.58333	312
26.59167	310
26.60000	309
26.60833	308
26.61667	308
26.62500	309
26.63333	310
26.64167	311
26.65000	311
26.65833	310
26.66667	309
26.67500	308
26.68333	308
26.69167	307
26.70000	305
26.70833	303
26.71667	301
26.72500	300
26.73333	299
26.74167	300
26.75000	300
26.75833	301
26.76667	303
26.77500	306
26.78333	310
26.79167	312
26.80000	312
26.80833	308
26.81667	302
26.82500	298
26.83333	299
26.84167	302
26.85000	307
26.85833	313
26.86667	316
26.87500	317
26.88333	314
26.89167	308
26.90000	300
26.90833	294
26.91667	289
26.92500	287
26.93333	287
26.94167	289
26.95000	293
26.95833	298
26.96667	304
26.97500	309
26.98333	312
26.99167	311
27.00000	307
27.00833	302
27.01667	298
27.02500	295
27.03333	294
27.04167	295
27.05000	297
27.05833	300
27.06667	303
27.07500	305
27.08333	307
27.09167	309
27.10000	313
27.10833	317
27.11667	321
27.12500	323
27.13333	322
27.14167	319
27.15000	313
27.15833	306
27.16667	302
27.17500	301
27.18333	304
27.19167	309
27.20000	314
27.20833	316
27.21667	315
27.22500	313
27.23333	313
27.24167	316
27.25000	321
27.25833	326
27.26667	329
27.27500	329
27.28333	329
27.29167	330
27.30000	333
27.30833	335
27.31667	336
27.32500	337
27.33333	336
27.34167	335
27.35000	334
27.35833	333
27.36667	331
27.37500	328
27.38333	326
27.39167	327
27.40000	332
27.40833	339
27.41667	348
27.42500	357
27.43333	367
27.44167	375
27.45000	380
27.45833	381
27.46667	379
27.47500	377
27.48333	375
27.49167	376
27.50000	379
27.50833	384
27.51667	389
27.52500	395
27.53333	399
27.54167	404
27.55000	407
27.55833	408
27.56667	411
27.57500	415
27.58333	422
27.59167	430
27.60000	439
27.60833	448
27.61667	454
27.62500	460
27.63333	465
27.64167	472
27.65000	480
27.65833	488
27.66667	493
27.67500	498
27.68333	502
27.69167	506
27.70000	510
27.70833	516
27.71667	525
27.72500	536
27.73333	549
27.74167	562
27.75000	575
27.75833	589
27.76667	602
27.77500	616
27.78333	630
27.79167	641
27.80000	651
27.80833	658
27.81667	666
27.82500	675
27.83333	684
27.84167	694
27.85000	704
27.85833	716
27.86667	728
27.87500	740
27.88333	753
27.89167	766
27.90000	781
27.90833	797
27.91667	815
27.92500	832
27.93333	847
27.94167	860
27.95000	870
27.95833	879
27.96667	887
27.97500	895
27.98333	904
27.99167	915
28.00000	927
28.00833	942
28.01667	959
28.02500	977
28.03333	996
28.04167	1014
28.05000	1032
28.05833	1049
28.06667	1064
28.07500	1076
28.08333	1088
28.09167	1101
28.10000	1116
28.10833	1134
28.11667	1154
28.12500	1172
28.13333	1187
28.14167	1199
28.15000	1209
28.15833	1218
28.16667	1228
28.17500	1239
28.18333	1249
28.19167	1257
28.20000	1266
28.20833	1276
28.21667	1287
28.22500	1300
28.23333	1313
28.24167	1326
28.25000	1337
28.25833	1348
28.26667	1358
28.27500	1368
28.28333	1377
28.29167	1386
28.30000	1393
28.30833	1398
28.31667	1401
28.32500	1404
28.33333	1408
28.34167	1414
28.35000	1421
28.35833	1428
28.36667	1435
28.37500	1441
28.38333	1448
28.39167	1457
28.40000	1467
28.40833	1477
28.41667	1485
28.42500	1491
28.43333	1492
28.44167	1492
28.45000	1492
28.45833	1494
28.46667	1495
28.47500	1496
28.48333	1496
28.49167	1494
28.50000	1490
28.50833	1485
28.51667	1480
28.52500	1474
28.53333	1469
28.54167	1465
28.55000	1461
28.55833	1457
28.56667	1455
28.57500	1454
28.58333	1454
28.59167	1455
28.60000	1456
28.60833	1454
28.61667	1451
28.62500	1445
28.63333	1438
28.64167	1433
28.65000	1429
28.65833	1426
28.66667	1424
28.67500	1421
28.68333	1417
28.69167	1411
28.70000	1405
28.70833	1400
28.71667	1397
28.72500	1394
28.73333	1390
28.74167	1384
28.75000	1375
28.75833	1364
28.76667	1353
28.77500	1342
28.78333	1331
28.79167	1318
28.80000	1306
28.80833	1293
28.81667	1281
28.82500	1273
28.83333	1269
28.84167	1267
28.85000	1265
28.85833	1260
28.86667	1252
28.87500	1242
28.88333	1232
28.89167	1222
28.90000	1215
28.90833	1211
28.91667	1209
28.92500	1207
28.93333	1205
28.94167	1200
28.95000	1192
28.95833	1182
28.96667	1173
28.97500	1165
28.98333	1157
28.99167	1151
29.00000	1145
29.00833	1139
29.01667	1133
29.02500	1127
29.03333	1120
29.04167	1113
29.05000	1107
29.05833	1101
29.06667	1097
29.07500	1096
29.08333	1095
29.09167	1094
29.10000	1090
29.10833	1084
29.11667	1075
29.12500	1066
29.13333	1056
29.14167	1047
29.15000	1040
29.15833	1035
29.16667	1033
29.17500	1034
29.18333	1035
29.19167	1032
29.20000	1026
29.20833	1016
29.21667	1004
29.22500	993
29.23333	985
29.24167	980
29.25000	977
29.25833	977
29.26667	976
29.27500	975
29.28333	972
29.29167	968
29.30000	963
29.30833	959
29.31667	957
29.32500	954
29.33333	953
29.34167	952
29.35000	951
29.35833	952
29.36667	952
29.37500	951
29.38333	950
29.39167	947
29.40000	944
29.40833	940
29.41667	936
29.42500	934
29.43333	932
29.44167	932
29.45000	930
29.45833	927
29.46667	924
29.47500	923
29.48333	925
29.49167	929
29.50000	933
29.50833	933
29.51667	930
29.52500	928
29.53333	929
29.54167	931
29.55000	933
29.55833	935
29.56667	936
29.57500	936
29.58333	935
29.59167	935
29.60000	937
29.60833	939
29.61667	942
29.62500	945
29.63333	949
29.64167	954
29.65000	958
29.65833	962
29.66667	965
29.67500	966
29.68333	967
29.69167	968
29.70000	972
29.70833	980
29.71667	990
29.72500	1000
29.73333	1009
29.74167	1017
29.75000	1026
29.75833	1035
29.76667	1045
29.77500	1055
29.78333	1065
29.79167	1075
29.80000	1084
29.80833	1095
29.81667	1107
29.82500	1118
29.83333	1129
29.84167	1141
29.85000	1158
29.85833	1180
29.86667	1203
29.87500	1228
29.88333	1252
29.89167	1273
29.90000	1293
29.90833	1314
29.91667	1337
29.92500	1360
29.93333	1385
29.94167	1412
29.95000	1441
29.95833	1472
29.96667	1504
29.97500	1537
29.98333	1571
29.99167	1606
30.00000	1641
30.00833	1678
30.01667	1718
30.02500	1759
30.03333	1804
30.04167	1850
30.05000	1899
30.05833	1949
30.06667	1998
30.07500	2047
30.08333	2096
30.09167	2148
30.10000	2201
30.10833	2255
30.11667	2310
30.12500	2365
30.13333	2423
30.14167	2482
30.15000	2546
30.15833	2614
30.16667	2683
30.17500	2757
30.18333	2830
30.19167	2904
30.20000	2977
30.20833	3050
30.21667	3122
30.22500	3192
30.23333	3265
30.24167	3337
30.25000	3412
30.25833	3490
30.26667	3568
30.27500	3651
30.28333	3734
30.29167	3821
30.30000	3910
30.30833	4000
30.31667	4092
30.32500	4179
30.33333	4267
30.34167	4352
30.35000	4439
30.35833	4526
30.36667	4611
30.37500	4699
30.38333	4786
30.39167	4874
30.40000	4960
30.40833	5045
30.41667	5130
30.42500	5212
30.43333	5297
30.44167	5381
30.45000	5466
30.45833	5551
30.46667	5633
30.47500	5714
30.48333	5791
30.49167	5865
30.50000	5937
30.50833	6007
30.51667	6078
30.52500	6144
30.53333	6210
30.54167	6273
30.55000	6336
30.55833	6399
30.56667	6461
30.57500	6522
30.58333	6580
30.59167	6635
30.60000	6686
30.60833	6735
30.61667	6784
30.62500	6829
30.63333	6872
30.64167	6911
30.65000	6948
30.65833	6983
30.66667	7016
30.67500	7049
30.68333	7079
30.69167	7106
30.70000	7129
30.70833	7148
30.71667	7163
30.72500	7174
30.73333	7180
30.74167	7182
30.75000	7180
30.75833	7175
30.76667	7167
30.77500	7158
30.78333	7150
30.79167	7142
30.80000	7134
30.80833	7127
30.81667	7119
30.82500	7108
30.83333	7091
30.84167	7070
30.85000	7045
30.85833	7016
30.86667	6984
30.87500	6947
30.88333	6909
30.89167	6867
30.90000	6825
30.90833	6787
30.91667	6749
30.92500	6710
30.93333	6667
30.94167	6622
30.95000	6572
30.95833	6518
30.96667	6464
30.97500	6407
30.98333	6350
30.99167	6290
31.00000	6230
31.00833	6168
31.01667	6105
31.02500	6044
31.03333	5983
31.04167	5922
31.05000	5859
31.05833	5794
31.06667	5728
31.07500	5659
31.08333	5591
31.09167	5523
31.10000	5455
31.10833	5388
31.11667	5318
31.12500	5250
31.13333	5179
31.14167	5112
31.15000	5048
31.15833	4986
31.16667	4929
31.17500	4873
31.18333	4817
31.19167	4758
31.20000	4696
31.20833	4632
31.21667	4564
31.22500	4498
31.23333	4432
31.24167	4370
31.25000	4309
31.25833	4251
31.26667	4197
31.27500	4142
31.28333	4089
31.29167	4035
31.30000	3980
31.30833	3926
31.31667	3870
31.32500	3817
31.33333	3766
31.34167	3719
31.35000	3675
31.35833	3633
31.36667	3595
31.37500	3559
31.38333	3526
31.39167	3493
31.40000	3460
31.40833	3426
31.41667	3390
31.42500	3354
31.43333	3317
31.44167	3280
31.45000	3245
31.45833	3212
31.46667	3184
31.47500	3158
31.48333	3133
31.49167	3106
31.50000	3078
31.50833	3051
31.51667	3025
31.52500	3002
31.53333	2980
31.54167	2959
31.55000	2939
31.55833	2920
31.56667	2904
31.57500	2888
31.58333	2875
31.59167	2864
31.60000	2853
31.60833	2841
31.61667	2828
31.62500	2813
31.63333	2797
31.64167	2784
31.65000	2774
31.65833	2768
31.66667	2763
31.67500	2758
31.68333	2753
31.69167	2746
31.70000	2738
31.70833	2731
31.71667	2727
31.72500	2724
31.73333	2722
31.74167	2721
31.75000	2719
31.75833	2716
31.76667	2713
31.77500	2712
31.78333	2712
31.79167	2713
31.80000	2712
31.80833	2711
31.81667	2711
31.82500	2711
31.83333	2712
31.84167	2715
31.85000	2717
31.85833	2719
31.86667	2722
31.87500	2725
31.88333	2732
31.89167	2744
31.90000	2759
31.90833	2774
31.91667	2787
31.92500	2795
31.93333	2799
31.94167	2801
31.95000	2808
31.95833	2820
31.96667	2832
31.97500	2846
31.98333	2857
31.99167	2865
32.00000	2871
32.00833	2880
32.01667	2891
32.02500	2906
32.03333	2926
32.04167	2948
32.05000	2972
32.05833	2994
32.06667	3015
32.07500	3034
32.08333	3054
32.09167	3076
32.10000	3100
32.10833	3123
32.11667	3147
32.12500	3171
32.13333	3197
32.14167	3222
32.15000	3250
32.15833	3278
32.16667	3307
32.17500	3337
32.18333	3368
32.19167	3401
32.20000	3436
32.20833	3471
32.21667	3507
32.22500	3545
32.23333	3587
32.24167	3631
32.25000	3680
32.25833	3732
32.26667	3787
32.27500	3846
32.28333	3909
32.29167	3976
32.30000	4047
32.30833	4122
32.31667	4201
32.32500	4282
32.33333	4366
32.34167	4452
32.35000	4541
32.35833	4634
32.36667	4732
32.37500	4840
32.38333	4953
32.39167	5074
32.40000	5199
32.40833	5327
32.41667	5461
32.42500	5599
32.43333	5752
32.44167	5912
32.45000	6087
32.45833	6274
32.46667	6469
32.47500	6678
32.48333	6896
32.49167	7132
32.50000	7382
32.50833	7647
32.51667	7933
32.52500	8228
32.53333	8544
32.54167	8872
32.55000	9220
32.55833	9590
32.56667	9974
32.57500	10388
32.58333	10816
32.59167	11277
32.60000	11761
32.60833	12269
32.61667	12815
32.62500	13377
32.63333	13981
32.64167	14603
32.65000	15261
32.65833	15956
32.66667	16674
32.67500	17447
32.68333	18240
32.69167	19089
32.70000	19974
32.70833	20899
32.71667	21882
32.72500	22885
32.73333	23951
32.74167	25040
32.75000	26182
32.75833	27377
32.76667	28602
32.77500	29907
32.78333	31233
32.79167	32632
32.80000	34074
32.80833	35557
32.81667	37115
32.82500	38683
32.83333	40332
32.84167	41999
32.85000	43723
32.85833	45507
32.86667	47313
32.87500	49214
32.88333	51127
32.89167	53124
32.90000	55159
32.90833	57223
32.91667	59363
32.92500	61488
32.93333	63692
32.94167	65893
32.95000	68140
32.95833	70438
32.96667	72733
32.97500	75118
32.98333	77484
32.99167	79921
33.00000	82368
33.00833	84810
33.01667	87301
33.02500	89740
33.03333	92236
33.04167	94702
33.05000	97193
33.05833	99717
33.06667	102210
33.07500	104770
33.08333	107276
33.09167	109816
33.10000	112335
33.10833	114816
33.11667	117322
33.12500	119751
33.13333	122214
33.14167	124622
33.15000	127022
33.15833	129424
33.16667	131770
33.17500	134154
33.18333	136462
33.19167	138774
33.20000	141038
33.20833	143236
33.21667	145422
33.22500	147508
33.23333	149590
33.24167	151598
33.25000	153574
33.25833	155527
33.26667	157406
33.27500	159286
33.28333	161073
33.29167	162825
33.30000	164507
33.30833	166105
33.31667	167665
33.32500	169127
33.33333	170555
33.34167	171901
33.35000	173187
33.35833	174420
33.36667	175565
33.37500	176669
33.38333	177679
33.39167	178627
33.40000	179498
33.40833	180280
33.41667	180999
33.42500	181626
33.43333	182190
33.44167	182673
33.45000	183082
33.45833	183423
33.46667	183686
33.47500	183884
33.48333	184005
33.49167	184046
33.50000	184010
33.50833	183889
33.51667	183681
33.52500	183397
33.53333	183020
33.54167	182569
33.55000	182029
33.55833	181403
33.56667	180709
33.57500	179922
33.58333	179085
33.59167	178167
33.60000	177188
33.60833	176143
33.61667	175007
33.62500	173820
33.63333	172526
33.64167	171182
33.65000	169760
33.65833	168268
33.66667	166745
33.67500	165135
33.68333	163514
33.69167	161819
33.70000	160084
33.70833	158307
33.71667	156445
33.72500	154571
33.73333	152603
33.74167	150619
33.75000	148581
33.75833	146490
33.76667	144398
33.77500	142224
33.78333	140074
33.79167	137869
33.80000	135656
33.80833	133440
33.81667	131164
33.82500	128914
33.83333	126585
33.84167	124274
33.85000	121938
33.85833	119578
33.86667	117257
33.87500	114881
33.88333	112561
33.89167	110208
33.90000	107870
33.90833	105555
33.91667	103204
33.92500	100907
33.93333	98561
33.94167	96260
33.95000	93967
33.95833	91678
33.96667	89458
33.97500	87217
33.98333	85052
33.99167	82880
34.00000	80742
34.00833	78643
34.01667	76529
34.02500	74482
34.03333	72411
34.04167	70397
34.05000	68409
34.05833	66442
34.06667	64551
34.07500	62659
34.08333	60843
34.09167	59035
34.10000	57266
34.10833	55542
34.11667	53818
34.12500	52166
34.13333	50511
34.14167	48917
34.15000	47358
34.15833	45825
34.16667	44362
34.17500	42906
34.18333	41519
34.19167	40148
34.20000	38814
34.20833	37524
34.21667	36243
34.22500	35025
34.23333	33817
34.24167	32661
34.25000	31539
34.25833	30442
34.26667	29399
34.27500	28366
34.28333	27388
34.29167	26426
34.30000	25496
34.30833	24600
34.31667	23714
34.32500	22876
34.33333	22050
34.34167	21264
34.35000	20506
34.35833	19769
34.36667	19073
34.37500	18387
34.38333	17739
34.39167	17104
34.40000	16492
34.40833	15902
34.41667	15319
34.42500	14770
34.43333	14232
34.44167	13724
34.45000	13238
34.45833	12769
34.46667	12326
34.47500	11891
34.48333	11478
34.49167	11070
34.50000	10675
34.50833	10295
34.51667	9920
34.52500	9571
34.53333	9235
34.54167	8923
34.55000	8628
34.55833	8345
34.56667	8073
34.57500	7801
34.58333	7541
34.59167	7286
34.60000	7041
34.60833	6808
34.61667	6583
34.62500	6372
34.63333	6165
34.64167	5970
34.65000	5783
34.65833	5602
34.66667	5431
34.67500	5263
34.68333	5104
34.69167	4949
34.70000	4799
34.70833	4653
34.71667	4508
34.72500	4372
34.73333	4240
34.74167	4118
34.75000	4003
34.75833	3892
34.76667	3786
34.77500	3679
34.78333	3579
34.79167	3482
34.80000	3391
34.80833	3304
34.81667	3219
34.82500	3139
34.83333	3060
34.84167	2985
34.85000	2911
34.85833	2840
34.86667	2772
34.87500	2705
34.88333	2642
34.89167	2582
34.90000	2524
34.90833	2470
34.91667	2418
34.92500	2369
34.93333	2320
34.94167	2272
34.95000	2221
34.95833	2168
34.96667	2117
34.97500	2067
34.98333	2023
34.99167	1982
35.00000	1947
35.00833	1916
35.01667	1888
35.02500	1861
35.03333	1833
35.04167	1802
35.05000	1766
35.05833	1727
35.06667	1690
35.07500	1654
35.08333	1622
35.09167	1593
35.10000	1568
35.10833	1544
35.11667	1521
35.12500	1498
35.13333	1474
35.14167	1451
35.15000	1430
35.15833	1411
35.16667	1392
35.17500	1372
35.18333	1353
35.19167	1332
35.20000	1313
35.20833	1295
35.21667	1278
35.22500	1260
35.23333	1242
35.24167	1225
35.25000	1210
35.25833	1195
35.26667	1179
35.27500	1165
35.28333	1154
35.29167	1146
35.30000	1138
35.30833	1129
35.31667	1116
35.32500	1099
35.33333	1083
35.34167	1069
35.35000	1060
35.35833	1052
35.36667	1046
35.37500	1038
35.38333	1029
35.39167	1015
35.40000	999
35.40833	984
35.41667	969
35.42500	958
35.43333	951
35.44167	944
35.45000	938
35.45833	932
35.46667	924
35.47500	916
35.48333	909
35.49167	904
35.50000	900
35.50833	898
35.51667	894
35.52500	888
35.53333	881
35.54167	875
35.55000	871
35.55833	870
35.56667	869
35.57500	866
35.58333	861
35.59167	854
35.60000	848
35.60833	841
35.61667	835
35.62500	829
35.63333	823
35.64167	817
35.65000	808
35.65833	799
35.66667	790
35.67500	783
35.68333	779
35.69167	777
35.70000	778
35.70833	779
35.71667	778
35.72500	777
35.73333	776
35.74167	775
35.75000	773
35.75833	772
35.76667	770
35.77500	768
35.78333	764
35.79167	758
35.80000	750
35.80833	744
35.81667	739
35.82500	735
35.83333	731
35.84167	727
35.85000	720
35.85833	712
35.86667	705
35.87500	700
35.88333	699
35.89167	699
35.90000	700
35.90833	699
35.91667	695
35.92500	690
35.93333	685
35.94167	681
35.95000	678
35.95833	678
35.96667	678
35.97500	678
35.98333	677
35.99167	674
36.00000	671
36.00833	667
36.01667	665
36.02500	664
36.03333	667
36.04167	671
36.05000	674
36.05833	676
36.06667	678
36.07500	680
36.08333	681
36.09167	678
36.10000	672
36.10833	662
36.11667	650
36.12500	639
36.13333	631
36.14167	626
36.15000	623
36.15833	622
36.16667	623
36.17500	625
36.18333	626
36.19167	625
36.20000	623
36.20833	621
36.21667	620
36.22500	618
36.23333	617
36.24167	616
36.25000	615
36.25833	615
36.26667	615
36.27500	615
36.28333	613
36.29167	609
36.30000	605
36.30833	601
36.31667	598
36.32500	596
36.33333	595
36.34167	595
36.35000	597
36.35833	599
36.36667	599
36.37500	596
36.38333	591
36.39167	586
36.40000	581
36.40833	578
36.41667	576
36.42500	575
36.43333	574
36.44167	571
36.45000	567
36.45833	564
36.46667	560
36.47500	558
36.48333	556
36.49167	554
36.50000	554
36.50833	555
36.51667	555
36.52500	556
36.53333	555
36.54167	554
36.55000	552
36.55833	550
36.56667	548
36.57500	548
36.58333	549
36.59167	550
36.60000	551
36.60833	550
36.61667	548
36.62500	544
36.63333	539
36.64167	534
36.65000	529
36.65833	526
36.66667	525
36.67500	527
36.68333	531
36.69167	537
36.70000	542
36.70833	543
36.71667	541
36.72500	538
36.73333	534
36.74167	532
36.75000	531
36.75833	532
36.76667	534
36.77500	535
36.78333	535
36.79167	534
36.80000	531
36.80833	525
36.81667	517
36.82500	509
36.83333	504
36.84167	499
36.85000	496
36.85833	494
36.86667	492
36.87500	491
36.88333	490
36.89167	492
36.90000	496
36.90833	497
36.91667	497
36.92500	495
36.93333	493
36.94167	491
36.95000	490
36.95833	491
36.96667	491
36.97500	491
36.98333	489
36.99167	488
37.00000	487
37.00833	484
37.01667	480
37.02500	475
37.03333	469
37.04167	464
37.05000	462
37.05833	462
37.06667	468
37.07500	477
37.08333	487
37.09167	497
37.10000	504
37.10833	506
37.11667	504
37.12500	499
37.13333	492
37.14167	485
37.15000	479
37.15833	472
37.16667	465
37.17500	458
37.18333	451
37.19167	447
37.20000	445
37.20833	445
37.21667	446
37.22500	448
37.23333	453
37.24167	457
37.25000	461
37.25833	464
37.26667	465
37.27500	464
37.28333	461
37.29167	459
37.30000	459
37.30833	460
37.31667	461
37.32500	463
37.33333	465
37.34167	467
37.35000	467
37.35833	465
37.36667	462
37.37500	459
37.38333	456
37.39167	456
37.40000	458
37.40833	462
37.41667	466
37.42500	470
37.43333	471
37.44167	472
37.45000	472
37.45833	474
37.46667	476
37.47500	475
37.48333	473
37.49167	469
37.50000	465
37.50833	462
37.51667	461
37.52500	462
37.53333	463
37.54167	466
37.55000	468
37.55833	469
37.56667	470
37.57500	470
37.58333	469
37.59167	470
37.60000	471
37.60833	471
37.61667	468
37.62500	463
37.63333	456
37.64167	450
37.65000	449
37.65833	453
37.66667	459
37.67500	466
37.68333	470
37.69167	470
37.70000	466
37.70833	463
37.71667	461
37.72500	460
37.73333	460
37.74167	461
37.75000	463
37.75833	467
37.76667	473
37.77500	481
37.78333	487
37.79167	491
37.80000	492
37.80833	491
37.81667	489
37.82500	486
37.83333	484
37.84167	484
37.85000	485
37.85833	486
37.86667	488
37.87500	489
37.88333	490
37.89167	488
37.90000	484
37.90833	478
37.91667	470
37.92500	464
37.93333	460
37.94167	459
37.95000	460
37.95833	464
37.96667	468
37.97500	473
37.98333	478
37.99167	484
38.00000	489
38.00833	492
38.01667	493
38.02500	493
38.03333	490
38.04167	487
38.05000	486
38.05833	486
38.06667	487
38.07500	488
38.08333	489
38.09167	490
38.10000	490
38.10833	491
38.11667	492
38.12500	493
38.13333	492
38.14167	490
38.15000	487
38.15833	485
38.16667	483
38.17500	482
38.18333	480
38.19167	479
38.20000	479
38.20833	478
38.21667	477
38.22500	473
38.23333	470
38.24167	468
38.25000	470
38.25833	474
38.26667	479
38.27500	483
38.28333	484
38.29167	483
38.30000	481
38.30833	478
38.31667	476
38.32500	475
38.33333	475
38.34167	477
38.35000	478
38.35833	477
38.36667	474
38.37500	469
38.38333	465
38.39167	464
38.40000	465
38.40833	466
38.41667	466
38.42500	463
38.43333	458
38.44167	451
38.45000	443
38.45833	435
38.46667	429
38.47500	426
38.48333	426
38.49167	430
38.50000	436
38.50833	441
38.51667	443
38.52500	443
38.53333	440
38.54167	437
38.55000	434
38.55833	433
38.56667	433
38.57500	433
38.58333	433
38.59167	431
38.60000	427
38.60833	423
38.61667	418
38.62500	414
38.63333	412
38.64167	409
38.65000	407
38.65833	406
38.66667	406
38.67500	409
38.68333	410
38.69167	408
38.70000	403
38.70833	395
38.71667	385
38.72500	377
38.73333	371
38.74167	368
38.75000	367
38.75833	368
38.76667	370
38.77500	374
38.78333	377
38.79167	379
38.80000	379
38.80833	376
38.81667	370
38.82500	363
38.83333	355
38.84167	347
38.85000	343
38.85833	343
38.86667	345
38.87500	348
38.88333	352
38.89167	354
38.90000	354
38.90833	352
38.91667	348
38.92500	344
38.93333	341
38.94167	340
38.95000	340
38.95833	340
38.96667	338
38.97500	333
38.98333	327
38.99167	320
39.00000	314
39.00833	311
39.01667	312
39.02500	317
39.03333	324
39.04167	330
39.05000	332
39.05833	330
39.06667	324
39.07500	316
39.08333	311
39.09167	309
39.10000	310
39.10833	312
39.11667	314
39.12500	314
39.13333	311
39.14167	306
39.15000	303
39.15833	301
39.16667	300
39.17500	297
39.18333	294
39.19167	291
39.20000	289
39.20833	290
39.21667	294
39.22500	298
39.23333	300
39.24167	300
39.25000	298
39.25833	295
39.26667	290
39.27500	283
39.28333	277
39.29167	273
39.30000	272
39.30833	274
39.31667	277
39.32500	279
39.33333	281
39.34167	280
39.35000	280
39.35833	281
39.36667	283
39.37500	286
39.38333	288
39.39167	287
39.40000	284
39.40833	280
39.41667	276
39.42500	275
39.43333	276
39.44167	280
39.45000	283
39.45833	285
39.46667	286
39.47500	285
39.48333	283
39.49167	282
39.50000	284
39.50833	288
39.51667	293
39.52500	299
39.53333	301
39.54167	301
39.55000	299
39.55833	296
39.56667	291
39.57500	285
39.58333	278
39.59167	272
39.60000	267
39.60833	265
39.61667	266
39.62500	270
39.63333	274
39.64167	276
39.65000	276
39.65833	273
39.66667	269
39.67500	264
39.68333	261
39.69167	261
39.70000	263
39.70833	263
39.71667	260
39.72500	255
39.73333	249
39.74167	244
39.75000	242
39.75833	242
39.76667	244
39.77500	245
39.78333	247
39.79167	248
39.80000	250
39.80833	251
39.81667	250
39.82500	249
39.83333	247
39.84167	244
39.85000	242
39.85833	241
39.86667	241
39.87500	241
39.88333	241
39.89167	240
39.90000	239
39.90833	238
39.91667	238
39.92500	240
39.93333	243
39.94167	245
39.95000	245
39.95833	243
39.96667	241
39.97500	239
39.98333	239
39.99167	240
40.00000	241
40.00833	242
40.01667	243
40.02500	242
40.03333	242
40.04167	241
40.05000	242
40.05833	243
40.06667	245
40.07500	248
40.08333	252
40.09167	255
40.10000	257
40.10833	257
40.11667	253
40.12500	248
40.13333	243
40.14167	238
40.15000	235
40.15833	234
40.16667	233
40.17500	233
40.18333	233
40.19167	233
40.20000	233
40.20833	235
40.21667	239
40.22500	244
40.23333	250
40.24167	254
40.25000	254
40.25833	250
40.26667	243
40.27500	234
40.28333	228
40.29167	226
40.30000	229
40.30833	234
40.31667	241
40.32500	247
40.33333	250
40.34167	251
40.35000	252
40.35833	253
40.36667	254
40.37500	253
40.38333	251
40.39167	247
40.40000	243
40.40833	240
40.41667	239
40.42500	240
40.43333	241
40.44167	244
40.45000	248
40.45833	253
40.46667	257
40.47500	260
40.48333	262
40.49167	262
40.50000	261
40.50833	261
40.51667	262
40.52500	263
40.53333	264
40.54167	265
40.55000	265
40.55833	265
40.56667	264
40.57500	261
40.58333	256
40.59167	250
40.60000	245
40.60833	242
40.61667	242
40.62500	245
40.63333	251
40.64167	257
40.65000	264
40.65833	269
40.66667	272
40.67500	272
40.68333	269
40.69167	264
40.70000	260
40.70833	259
40.71667	260
40.72500	263
40.73333	265
40.74167	267
40.75000	268
40.75833	267
40.76667	266
40.77500	266
40.78333	268
40.79167	270
40.80000	273
40.80833	275
40.81667	276
40.82500	276
40.83333	278
40.84167	280
40.85000	283
40.85833	286
40.86667	289
40.87500	292
40.88333	296
40.89167	301
40.90000	306
40.90833	311
40.91667	314
40.92500	318
40.93333	323
40.94167	328
40.95000	335
40.95833	342
40.96667	348
40.97500	352
40.98333	353
40.99167	350
41.00000	345
41.00833	342
41.01667	343
41.02500	347
41.03333	354
41.04167	361
41.05000	365
41.05833	368
41.06667	374
41.07500	386
41.08333	401
41.09167	418
41.10000	433
41.10833	443
41.11667	449
41.12500	456
41.13333	465
41.14167	476
41.15000	486
41.15833	493
41.16667	496
41.17500	496
41.18333	497
41.19167	501
41.20000	509
41.20833	520
41.21667	533
41.22500	546
41.23333	560
41.24167	572
41.25000	584
41.25833	595
41.26667	604
41.27500	611
41.28333	617
41.29167	623
41.30000	630
41.30833	639
41.31667	648
41.32500	658
41.33333	666
41.34167	674
41.35000	684
41.35833	697
41.36667	712
41.37500	729
41.38333	745
41.39167	758
41.40000	768
41.40833	778
41.41667	789
41.42500	800
41.43333	814
41.44167	826
41.45000	834
41.45833	839
41.46667	842
41.47500	847
41.48333	853
41.49167	862
41.50000	872
41.50833	880
41.51667	887
41.52500	893
41.53333	900
41.54167	906
41.55000	914
41.55833	922
41.56667	931
41.57500	941
41.58333	952
41.59167	963
41.60000	975
41.60833	986
41.61667	995
41.62500	1000
41.63333	1002
41.64167	1002
41.65000	1001
41.65833	1002
41.66667	1005
41.67500	1011
41.68333	1015
41.69167	1017
41.70000	1016
41.70833	1013
41.71667	1009
41.72500	1007
41.73333	1009
41.74167	1012
41.75000	1017
41.75833	1022
41.76667	1022
41.77500	1018
41.78333	1014
41.79167	1011
41.80000	1012
41.80833	1015
41.81667	1019
41.82500	1019
41.83333	1015
41.84167	1008
41.85000	1001
41.85833	994
41.86667	987
41.87500	983
41.88333	980
41.89167	979
41.90000	979
41.90833	978
41.91667	975
41.92500	970
41.93333	962
41.94167	952
41.95000	941
41.95833	931
41.96667	922
41.97500	913
41.98333	905
41.99167	897
42.00000	888
42.00833	879
42.01667	869
42.02500	860
42.03333	852
42.04167	844
42.05000	836
42.05833	826
42.06667	815
42.07500	801
42.08333	786
42.09167	774
42.10000	763
42.10833	753
42.11667	744
42.12500	735
42.13333	725
42.14167	714
42.15000	703
42.15833	693
42.16667	683
42.17500	674
42.18333	666
42.19167	657
42.20000	646
42.20833	634
42.21667	622
42.22500	610
42.23333	599
42.24167	590
42.25000	581
42.25833	573
42.26667	565
42.27500	556
42.28333	545
42.29167	532
42.30000	518
42.30833	506
42.31667	495
42.32500	486
42.33333	479
42.34167	473
42.35000	468
42.35833	465
42.36667	460
42.37500	455
42.38333	448
42.39167	438
42.40000	426
42.40833	414
42.41667	402
42.42500	392
42.43333	384
42.44167	377
42.45000	372
42.45833	368
42.46667	366
42.47500	364
42.48333	362
42.49167	360
42.50000	358
42.50833	356
42.51667	353
42.52500	350
42.53333	347
42.54167	341
42.55000	335
42.55833	328
42.56667	321
42.57500	316
42.58333	311
42.59167	306
42.60000	301
42.60833	296
42.61667	290
42.62500	284
42.63333	277
42.64167	270
42.65000	264
42.65833	260
42.66667	258
42.67500	256
42.68333	256
42.69167	256
42.70000	257
42.70833	259
42.71667	263
42.72500	265
42.73333	264
42.74167	261
42.75000	257
42.75833	255
42.76667	254
42.77500	256
42.78333	257
42.79167	255
42.80000	249
42.80833	243
42.81667	236
42.82500	231
42.83333	228
42.84167	228
42.85000	229
42.85833	230
42.86667	231
42.87500	232
42.88333	231
42.89167	229
42.90000	227
42.90833	226
42.91667	226
42.92500	226
42.93333	224
42.94167	220
42.95000	216
42.95833	212
42.96667	210
42.97500	212
42.98333	214
42.99167	215
43.00000	213
43.00833	210
43.01667	206
43.02500	205
43.03333	209
43.04167	216
43.05000	222
43.05833	227
43.06667	230
43.07500	230
43.08333	230
43.09167	230
43.10000	231
43.10833	232
43.11667	233
43.12500	232
43.13333	230
43.14167	226
43.15000	221
43.15833	216
43.16667	212
43.17500	208
43.18333	206
43.19167	204
43.20000	203
43.20833	201
43.21667	200
43.22500	199
43.23333	197
43.24167	195
43.25000	194
43.25833	195
43.26667	197
43.27500	197
43.28333	196
43.29167	194
43.30000	190
43.30833	189
43.31667	190
43.32500	192
43.33333	194
43.34167	197
43.35000	200
43.35833	202
43.36667	204
43.37500	204
43.38333	204
43.39167	203
43.40000	202
43.40833	204
43.41667	207
43.42500	213
43.43333	218
43.44167	223
43.45000	224
43.45833	222
43.46667	218
43.47500	215
43.48333	213
43.49167	212
43.50000	212
43.50833	210
43.51667	204
43.52500	197
43.53333	194
43.54167	194
43.55000	196
43.55833	197
43.56667	196
43.57500	193
43.58333	189
43.59167	188
43.60000	188
43.60833	188
43.61667	187
43.62500	185
43.63333	182
43.64167	180
43.65000	180
43.65833	184
43.66667	189
43.67500	197
43.68333	202
43.69167	203
43.70000	201
43.70833	196
43.71667	190
43.72500	187
43.73333	188
43.74167	191
43.75000	193
43.75833	192
43.76667	187
43.77500	178
43.78333	170
43.79167	165
43.80000	163
43.80833	164
43.81667	167
43.82500	169
43.83333	171
43.84167	173
43.85000	174
43.85833	177
43.86667	180
43.87500	183
43.88333	186
43.89167	190
43.90000	192
43.90833	194
43.91667	193
43.92500	189
43.93333	183
43.94167	175
43.95000	168
43.95833	162
43.96667	159
43.97500	160
43.98333	163
43.99167	169
44.00000	175
44.00833	182
44.01667	188
44.02500	192
44.03333	193
44.04167	191
44.05000	188
44.05833	183
44.06667	180
44.07500	178
44.08333	176
44.09167	173
44.10000	170
44.10833	170
44.11667	173
44.12500	178
44.13333	182
44.14167	184
44.15000	181
44.15833	176
44.16667	171
44.17500	168
44.18333	166
44.19167	163
44.20000	159
44.20833	156
44.21667	156
44.22500	159
44.23333	164
44.24167	170
44.25000	174
44.25833	175
44.26667	172
44.27500	166
44.28333	160
44.29167	157
44.30000	156
44.30833	155
44.31667	152
44.32500	149
44.33333	145
44.34167	143
44.35000	144
44.35833	146
44.36667	148
44.37500	148
44.38333	147
44.39167	145
44.40000	144
44.40833	143
44.41667	143
44.42500	143
44.43333	141
44.44167	138
44.45000	134
44.45833	129
44.46667	126
44.47500	124
44.48333	125
44.49167	127
44.50000	130
44.50833	133
44.51667	137
44.52500	141
44.53333	145
44.54167	149
44.55000	152
44.55833	155
44.56667	156
44.57500	156
44.58333	155
44.59167	153
44.60000	150
44.60833	148
44.61667	148
44.62500	148
44.63333	147
44.64167	145
44.65000	144
44.65833	143
44.66667	143
44.67500	144
44.68333	144
44.69167	143
44.70000	142
44.70833	142
44.71667	144
44.72500	146
44.73333	147
44.74167	145
44.75000	141
44.75833	136
44.76667	133
44.77500	133
44.78333	136
44.79167	141
44.80000	147
44.80833	152
44.81667	155
44.82500	156
44.83333	155
44.84167	154
44.85000	153
44.85833	154
44.86667	155
44.87500	155
44.88333	155
44.89167	153
44.90000	151
44.90833	150
44.91667	150
44.92500	150
44.93333	150
44.94167	148
44.95000	145
44.95833	142
44.96667	141
44.97500	141
44.98333	141
44.99167	142
45.00000	141
45.00833	141
45.01667	140
45.02500	139
45.03333	139
45.04167	139
45.05000	139
45.05833	138
45.06667	137
45.07500	135
45.08333	134
45.09167	135
45.10000	136
45.10833	137
45.11667	136
45.12500	135
45.13333	134
45.14167	135
45.15000	138
45.15833	143
45.16667	149
45.17500	155
45.18333	159
45.19167	159
45.20000	157
45.20833	153
45.21667	147
45.22500	144
45.23333	145
45.24167	149
45.25000	156
45.25833	161
45.26667	164
45.27500	162
45.28333	158
45.29167	153
45.30000	150
45.30833	150
45.31667	155
45.32500	160
45.33333	163
45.34167	163
45.35000	158
45.35833	151
45.36667	147
45.37500	147
45.38333	151
45.39167	155
45.40000	158
45.40833	158
45.41667	156
45.42500	154
45.43333	154
45.44167	155
45.45000	157
45.45833	159
45.46667	160
45.47500	161
45.48333	161
45.49167	162
45.50000	162
45.50833	163
45.51667	162
45.52500	160
45.53333	157
45.54167	153
45.55000	149
45.55833	145
45.56667	142
45.57500	141
45.58333	141
45.59167	140
45.60000	138
45.60833	136
45.61667	134
45.62500	135
45.63333	137
45.64167	141
45.65000	143
45.65833	144
45.66667	143
45.67500	143
45.68333	143
45.69167	143
45.70000	143
45.70833	144
45.71667	144
45.72500	144
45.73333	143
45.74167	142
45.75000	140
45.75833	139
45.76667	138
45.77500	138
45.78333	139
45.79167	142
45.80000	145
45.80833	146
45.81667	146
45.82500	146
45.83333	145
45.84167	145
45.85000	147
45.85833	148
45.86667	145
45.87500	138
45.88333	128
45.89167	117
45.90000	108
45.90833	103
45.91667	105
45.92500	109
45.93333	115
45.94167	121
45.95000	125
45.95833	127
45.96667	129
45.97500	131
45.98333	132
45.99167	133
46.00000	133
46.00833	133
46.01667	134
46.02500	135
46.03333	135
46.04167	132
46.05000	127
46.05833	121
46.06667	115
46.07500	112
46.08333	111
46.09167	113
46.10000	116
46.10833	119
46.11667	122
46.12500	125
46.13333	129
46.14167	133
46.15000	138
46.15833	142
46.16667	142
46.17500	137
46.18333	130
46.19167	122
46.20000	116
46.20833	114
46.21667	116
46.22500	120
46.23333	125
46.24167	128
46.25000	128
46.25833	125
46.26667	122
46.27500	119
46.28333	116
46.29167	114
46.30000	112
46.30833	109
46.31667	104
46.32500	101
46.33333	100
46.34167	100
46.35000	102
46.35833	103
46.36667	103
46.37500	103
46.38333	103
46.39167	104
46.40000	106
46.40833	108
46.41667	110
46.42500	112
46.43333	113
46.44167	114
46.45000	115
46.45833	117
46.46667	119
46.47500	119
46.48333	119
46.49167	118
46.50000	118
46.50833	118
46.51667	119
46.52500	119
46.53333	116
46.54167	111
46.55000	102
46.55833	93
46.56667	88
46.57500	88
46.58333	91
46.59167	96
46.60000	100
46.60833	103
46.61667	104
46.62500	105
46.63333	109
46.64167	113
46.65000	116
46.65833	116
46.66667	115
46.67500	113
46.68333	111
46.69167	109
46.70000	108
46.70833	107
46.71667	107
46.72500	108
46.73333	109
46.74167	111
46.75000	114
46.75833	117
46.76667	117
46.77500	116
46.78333	113
46.79167	109
46.80000	106
46.80833	104
46.81667	104
46.82500	103
46.83333	103
46.84167	102
46.85000	103
46.85833	105
46.86667	106
46.87500	106
46.88333	105
46.89167	100
46.90000	94
46.90833	87
46.91667	79
46.92500	74
46.93333	72
46.94167	74
46.95000	79
46.95833	85
46.96667	90
46.97500	90
46.98333	89
46.99167	86
47.00000	84
47.00833	86
47.01667	91
47.02500	97
47.03333	104
47.04167	110
47.05000	113
47.05833	115
47.06667	113
47.07500	110
47.08333	105
47.09167	101
47.10000	98
47.10833	97
47.11667	97
47.12500	97
47.13333	96
47.14167	93
47.15000	89
47.15833	86
47.16667	84
47.17500	84
47.18333	86
47.19167	90
47.20000	93
47.20833	94
47.21667	94
47.22500	93
47.23333	92
47.24167	91
47.25000	90
47.25833	91
47.26667	93
47.27500	97
47.28333	102
47.29167	106
47.30000	109
47.30833	109
47.31667	104
47.32500	100
47.33333	96
47.34167	93
47.35000	92
47.35833	89
47.36667	85
47.37500	80
47.38333	74
47.39167	69
47.40000	65
47.40833	62
47.41667	60
47.42500	60
47.43333	60
47.44167	62
47.45000	64
47.45833	65
47.46667	65
47.47500	65
47.48333	67
47.49167	71
47.50000	78
47.50833	83
47.51667	87
47.52500	87
47.53333	86
47.54167	84
47.55000	83
47.55833	83
47.56667	83
47.57500	83
47.58333	82
47.59167	81
47.60000	82
47.60833	83
47.61667	86
47.62500	89
47.63333	91
47.64167	91
47.65000	90
47.65833	90
47.66667	89
47.67500	89
47.68333	89
47.69167	90
47.70000	93
47.70833	96
47.71667	100
47.72500	102
47.73333	104
47.74167	102
47.75000	97
47.75833	90
47.76667	82
47.77500	74
47.78333	68
47.79167	65
47.80000	66
47.80833	70
47.81667	75
47.82500	80
47.83333	84
47.84167	89
47.85000	94
47.85833	99
47.86667	103
47.87500	104
47.88333	101
47.89167	94
47.90000	86
47.90833	81
47.91667	79
47.92500	81
47.93333	85
47.94167	89
47.95000	92
47.95833	95
47.96667	95
47.97500	95
47.98333	94
47.99167	96
48.00000	98
48.00833	101
48.01667	101
48.02500	99
48.03333	93
48.04167	86
48.05000	79
48.05833	72
48.06667	67
48.07500	66
48.08333	67
48.09167	71
48.10000	77
48.10833	84
48.11667	90
48.12500	95
48.13333	99
48.14167	101
48.15000	100
48.15833	97
48.16667	94
48.17500	91
48.18333	88
48.19167	86
48.20000	85
48.20833	85
48.21667	86
48.22500	88
48.23333	90
48.24167	93
48.25000	95
48.25833	97
48.26667	98
48.27500	98
48.28333	99
48.29167	99
48.30000	100
48.30833	100
48.31667	100
48.32500	99
48.33333	98
48.34167	97
48.35000	97
48.35833	97
48.36667	98
48.37500	97
48.38333	96
48.39167	94
48.40000	92
48.40833	89
48.41667	87
48.42500	84
48.43333	80
48.44167	78
48.45000	76
48.45833	76
48.46667	78
48.47500	83
48.48333	88
48.49167	94
48.50000	100
48.50833	105
48.51667	107
48.52500	108
48.53333	105
48.54167	101
48.55000	98
48.55833	95
48.56667	94
48.57500	94
48.58333	95
48.59167	95
48.60000	94
48.60833	94
48.61667	95
48.62500	98
48.63333	102
48.64167	105
48.65000	106
48.65833	103
48.66667	98
48.67500	91
48.68333	84
48.69167	77
48.70000	73
48.70833	73
48.71667	77
48.72500	82
48.73333	89
48.74167	94
48.75000	98
48.75833	99
48.76667	100
48.77500	101
48.78333	102
48.79167	100
48.80000	95
48.80833	86
48.81667	74
48.82500	65
48.83333	60
48.84167	61
48.85000	68
48.85833	77
48.86667	85
48.87500	89
48.88333	90
48.89167	88
48.90000	86
48.90833	85
48.91667	86
48.92500	88
48.93333	91
48.94167	94
48.95000	96
48.95833	98
48.96667	100
48.97500	102
48.98333	104
48.99167	105
49.00000	105
49.00833	105
49.01667	106
49.02500	107
49.03333	108
49.04167	107
49.05000	103
49.05833	96
49.06667	90
49.07500	88
49.08333	88
49.09167	91
49.10000	95
49.10833	99
49.11667	103
49.12500	107
49.13333	109
49.14167	110
49.15000	111
49.15833	111
49.16667	109
49.17500	106
49.18333	102
49.19167	99
49.20000	96
49.20833	94
49.21667	93
49.22500	92
49.23333	91
49.24167	91
49.25000	94
49.25833	100
49.26667	105
49.27500	108
49.28333	108
49.29167	106
49.30000	102
49.30833	99
49.31667	96
49.32500	92
49.33333	85
49.34167	79
49.35000	75
49.35833	74
49.36667	75
49.37500	78
49.38333	79
49.39167	79
49.40000	79
49.40833	80
49.41667	82
49.42500	84
49.43333	84
49.44167	82
49.45000	77
49.45833	72
49.46667	71
49.47500	74
49.48333	81
49.49167	89
49.50000	96
49.50833	100
49.51667	101
49.52500	99
49.53333	98
49.54167	95
49.55000	91
49.55833	86
49.56667	81
49.57500	77
49.58333	77
49.59167	82
49.60000	90
49.60833	98
49.61667	102
49.62500	104
49.63333	104
49.64167	102
49.65000	102
49.65833	102
49.66667	103
49.67500	101
49.68333	99
49.69167	95
49.70000	92
49.70833	89
49.71667	86
49.72500	85
49.73333	85
49.74167	87
49.75000	91
49.75833	97
49.76667	103
49.77500	108
49.78333	113
49.79167	114
49.80000	113
49.80833	111
49.81667	108
49.82500	105
49.83333	103
49.84167	100
49.85000	97
49.85833	93
49.86667	88
49.87500	83
49.88333	79
49.89167	78
49.90000	79
49.90833	81
49.91667	85
49.92500	89
49.93333	95
49.94167	100
49.95000	103
49.95833	103
49.96667	103
49.97500	103
49.98333	104
49.99167	108
50.00000	113
50.00833	117
50.01667	118
50.02500	117
50.03333	114
50.04167	110
50.05000	105
50.05833	99
50.06667	94
50.07500	93
50.08333	94
50.09167	98
50.10000	102
50.10833	104
50.11667	104
50.12500	102
50.13333	99
50.14167	95
50.15000	90
50.15833	86
50.16667	83
50.17500	82
50.18333	84
50.19167	87
50.20000	92
50.20833	97
50.21667	102
50.22500	107
50.23333	111
50.24167	113
50.25000	112
50.25833	108
50.26667	102
50.27500	95
50.28333	89
50.29167	84
50.30000	80
50.30833	76
50.31667	73
50.32500	72
50.33333	73
50.34167	76
50.35000	79
50.35833	81
50.36667	85
50.37500	90
50.38333	95
50.39167	100
50.40000	105
50.40833	108
50.41667	110
50.42500	112
50.43333	115
50.44167	118
50.45000	118
50.45833	115
50.46667	112
50.47500	108
50.48333	105
50.49167	104
50.50000	106
50.50833	109
50.51667	113
50.52500	116
50.53333	117
50.54167	116
50.55000	112
50.55833	107
50.56667	101
50.57500	96
50.58333	93
50.59167	92
50.60000	94
50.60833	98
50.61667	103
50.62500	108
50.63333	112
50.64167	113
50.65000	112
50.65833	110
50.66667	108
50.67500	108
50.68333	109
50.69167	112
50.70000	115
50.70833	115
50.71667	114
50.72500	112
50.73333	111
50.74167	110
50.75000	108
50.75833	106
50.76667	105
50.77500	105
50.78333	107
50.79167	112
50.80000	117
50.80833	120
50.81667	118
50.82500	114
50.83333	110
50.84167	107
50.85000	105
50.85833	105
50.86667	106
50.87500	108
50.88333	112
50.89167	117
50.90000	123
50.90833	126
50.91667	126
50.92500	123
50.93333	119
50.94167	114
50.95000	110
50.95833	110
50.96667	112
50.97500	117
50.98333	121
50.99167	125
51.00000	129
51.00833	131
51.01667	132
51.02500	132
51.03333	134
51.04167	137
51.05000	141
51.05833	145
51.06667	149
51.07500	154
51.08333	160
51.09167	165
51.10000	169
51.10833	172
51.11667	171
51.12500	169
51.13333	167
51.14167	167
51.15000	168
51.15833	171
51.16667	175
51.17500	182
51.18333	187
51.19167	190
51.20000	192
51.20833	193
51.21667	194
51.22500	197
51.23333	205
51.24167	217
51.25000	230
51.25833	243
51.26667	255
51.27500	266
51.28333	276
51.29167	286
51.30000	294
51.30833	303
51.31667	315
51.32500	326
51.33333	336
51.34167	345
51.35000	357
51.35833	372
51.36667	391
51.37500	413
51.38333	436
51.39167	457
51.40000	480
51.40833	502
51.41667	525
51.42500	547
51.43333	568
51.44167	590
51.45000	615
51.45833	642
51.46667	669
51.47500	696
51.48333	723
51.49167	750
51.50000	778
51.50833	809
51.51667	842
51.52500	876
51.53333	912
51.54167	947
51.55000	983
51.55833	1021
51.56667	1061
51.57500	1104
51.58333	1149
51.59167	1200
51.60000	1254
51.60833	1309
51.61667	1365
51.62500	1421
51.63333	1480
51.64167	1539
51.65000	1602
51.65833	1667
51.66667	1734
51.67500	1803
51.68333	1872
51.69167	1944
51.70000	2019
51.70833	2094
51.71667	2172
51.72500	2251
51.73333	2333
51.74167	2416
51.75000	2502
51.75833	2590
51.76667	2680
51.77500	2775
51.78333	2870
51.79167	2968
51.80000	3069
51.80833	3173
51.81667	3283
51.82500	3394
51.83333	3509
51.84167	3626
51.85000	3743
51.85833	3862
51.86667	3980
51.87500	4104
51.88333	4228
51.89167	4358
51.90000	4492
51.90833	4625
51.91667	4764
51.92500	4902
51.93333	5046
51.94167	5193
51.95000	5344
51.95833	5503
51.96667	5660
51.97500	5824
51.98333	5986
51.99167	6150
52.00000	6315
52.00833	6479
52.01667	6649
52.02500	6816
52.03333	6990
52.04167	7166
52.05000	7345
52.05833	7531
52.06667	7714
52.07500	7903
52.08333	8088
52.09167	8276
52.10000	8464
52.10833	8650
52.11667	8840
52.12500	9028
52.13333	9222
52.14167	9417
52.15000	9618
52.15833	9826
52.16667	10032
52.17500	10243
52.18333	10451
52.19167	10660
52.20000	10870
52.20833	11076
52.21667	11285
52.22500	11490
52.23333	11701
52.24167	11913
52.25000	12129
52.25833	12350
52.26667	12566
52.27500	12786
52.28333	13000
52.29167	13216
52.30000	13432
52.30833	13646
52.31667	13865
52.32500	14079
52.33333	14298
52.34167	14515
52.35000	14731
52.35833	14950
52.36667	15161
52.37500	15376
52.38333	15585
52.39167	15795
52.40000	16006
52.40833	16214
52.41667	16426
52.42500	16635
52.43333	16847
52.44167	17058
52.45000	17268
52.45833	17481
52.46667	17685
52.47500	17887
52.48333	18079
52.49167	18268
52.50000	18455
52.50833	18637
52.51667	18824
52.52500	19009
52.53333	19198
52.54167	19386
52.55000	19571
52.55833	19756
52.56667	19932
52.57500	20106
52.58333	20274
52.59167	20440
52.60000	20602
52.60833	20758
52.61667	20912
52.62500	21060
52.63333	21208
52.64167	21352
52.65000	21493
52.65833	21634
52.66667	21770
52.67500	21905
52.68333	22035
52.69167	22162
52.70000	22286
52.70833	22403
52.71667	22517
52.72500	22624
52.73333	22729
52.74167	22829
52.75000	22923
52.75833	23014
52.76667	23100
52.77500	23185
52.78333	23266
52.79167	23346
52.80000	23423
52.80833	23493
52.81667	23559
52.82500	23620
52.83333	23677
52.84167	23730
52.85000	23777
52.85833	23821
52.86667	23859
52.87500	23892
52.88333	23921
52.89167	23946
52.90000	23968
52.90833	23984
52.91667	23997
52.92500	24006
52.93333	24010
52.94167	24010
52.95000	24005
52.95833	23995
52.96667	23982
52.97500	23964
52.98333	23945
52.99167	23925
53.00000	23901
53.00833	23872
53.01667	23836
53.02500	23795
53.03333	23747
53.04167	23693
53.05000	23634
53.05833	23569
53.06667	23501
53.07500	23427
53.08333	23353
53.09167	23276
53.10000	23198
53.10833	23118
53.11667	23033
53.12500	22948
53.13333	22858
53.14167	22767
53.15000	22673
53.15833	22573
53.16667	22470
53.17500	22359
53.18333	22247
53.19167	22132
53.20000	22016
53.20833	21900
53.21667	21778
53.22500	21657
53.23333	21531
53.24167	21403
53.25000	21275
53.25833	21144
53.26667	21013
53.27500	20876
53.28333	20737
53.29167	20595
53.30000	20451
53.30833	20307
53.31667	20158
53.32500	20011
53.33333	19858
53.34167	19704
53.35000	19549
53.35833	19390
53.36667	19233
53.37500	19070
53.38333	18910
53.39167	18749
53.40000	18587
53.40833	18428
53.41667	18265
53.42500	18106
53.43333	17943
53.44167	17783
53.45000	17625
53.45833	17466
53.46667	17308
53.47500	17143
53.48333	16978
53.49167	16807
53.50000	16632
53.50833	16460
53.51667	16286
53.52500	16117
53.53333	15948
53.54167	15783
53.55000	15618
53.55833	15452
53.56667	15291
53.57500	15127
53.58333	14968
53.59167	14810
53.60000	14652
53.60833	14495
53.61667	14333
53.62500	14174
53.63333	14012
53.64167	13851
53.65000	13691
53.65833	13529
53.66667	13370
53.67500	13207
53.68333	13048
53.69167	12888
53.70000	12731
53.70833	12581
53.71667	12433
53.72500	12290
53.73333	12146
53.74167	12002
53.75000	11858
53.75833	11710
53.76667	11566
53.77500	11419
53.78333	11275
53.79167	11132
53.80000	10991
53.80833	10855
53.81667	10719
53.82500	10588
53.83333	10454
53.84167	10322
53.85000	10191
53.85833	10060
53.86667	9933
53.87500	9805
53.88333	9680
53.89167	9552
53.90000	9422
53.90833	9296
53.91667	9168
53.92500	9049
53.93333	8934
53.94167	8825
53.95000	8718
53.95833	8611
53.96667	8505
53.97500	8395
53.98333	8287
53.99167	8178
54.00000	8069
54.00833	7963
54.01667	7855
54.02500	7750
54.03333	7645
54.04167	7544
54.05000	7445
54.05833	7346
54.06667	7251
54.07500	7153
54.08333	7058
54.09167	6961
54.10000	6866
54.10833	6775
54.11667	6685
54.12500	6603
54.13333	6523
54.14167	6446
54.15000	6370
54.15833	6292
54.16667	6215
54.17500	6133
54.18333	6052
54.19167	5970
54.20000	5889
54.20833	5812
54.21667	5738
54.22500	5669
54.23333	5600
54.24167	5533
54.25000	5465
54.25833	5395
54.26667	5326
54.27500	5257
54.28333	5191
54.29167	5125
54.30000	5061
54.30833	4999
54.31667	4938
54.32500	4877
54.33333	4816
54.34167	4755
54.35000	4695
54.35833	4636
54.36667	4580
54.37500	4527
54.38333	4476
54.39167	4428
54.40000	4380
54.40833	4332
54.41667	4282
54.42500	4232
54.43333	4181
54.44167	4130
54.45000	4081
54.45833	4032
54.46667	3985
54.47500	3938
54.48333	3892
54.49167	3845
54.50000	3799
54.50833	3754
54.51667	3710
54.52500	3669
54.53333	3627
54.54167	3587
54.55000	3548
54.55833	3508
54.56667	3469
54.57500	3432
54.58333	3396
54.59167	3361
54.60000	3326
54.60833	3291
54.61667	3254
54.62500	3216
54.63333	3175
54.64167	3135
54.65000	3097
54.65833	3063
54.66667	3032
54.67500	3001
54.68333	2970
54.69167	2938
54.70000	2907
54.70833	2878
54.71667	2851
54.72500	2825
54.73333	2798
54.74167	2770
54.75000	2740
54.75833	2708
54.76667	2679
54.77500	2651
54.78333	2626
54.79167	2604
54.80000	2582
54.80833	2562
54.81667	2542
54.82500	2523
54.83333	2504
54.84167	2484
54.85000	2460
54.85833	2432
54.86667	2402
54.87500	2371
54.88333	2341
54.89167	2314
54.90000	2291
54.90833	2271
54.91667	2252
54.92500	2233
54.93333	2212
54.94167	2188
54.95000	2163
54.95833	2139
54.96667	2118
54.97500	2102
54.98333	2088
54.99167	2075
55.00000	2062
55.00833	2049
55.01667	2036
55.02500	2022
55.03333	2006
55.04167	1989
55.05000	1971
55.05833	1953
55.06667	1936
55.07500	1921
55.08333	1906
55.09167	1891
55.10000	1875
55.10833	1857
55.11667	1837
55.12500	1817
55.13333	1800
55.14167	1784
55.15000	1769
55.15833	1755
55.16667	1740
55.17500	1724
55.18333	1709
55.19167	1696
55.20000	1683
55.20833	1671
55.21667	1658
55.22500	1645
55.23333	1633
55.24167	1621
55.25000	1610
55.25833	1599
55.26667	1587
55.27500	1577
55.28333	1566
55.29167	1555
55.30000	1543
55.30833	1530
55.31667	1518
55.32500	1505
55.33333	1490
55.34167	1477
55.35000	1465
55.35833	1456
55.36667	1450
55.37500	1444
55.38333	1437
55.39167	1424
55.40000	1407
55.40833	1391
55.41667	1375
55.42500	1363
55.43333	1354
55.44167	1348
55.45000	1342
55.45833	1335
55.46667	1328
55.47500	1320
55.48333	1312
55.49167	1303
55.50000	1294
55.50833	1285
55.51667	1276
55.52500	1269
55.53333	1262
55.54167	1256
55.55000	1251
55.55833	1245
55.56667	1238
55.57500	1229
55.58333	1219
55.59167	1207
55.60000	1195
55.60833	1184
55.61667	1174
55.62500	1165
55.63333	1156
55.64167	1148
55.65000	1140
55.65833	1134
55.66667	1130
55.67500	1127
55.68333	1124
55.69167	1119
55.70000	1111
55.70833	1100
55.71667	1086
55.72500	1073
55.73333	1060
55.74167	1050
55.75000	1042
55.75833	1037
55.76667	1035
55.77500	1034
55.78333	1032
55.79167	1027
55.80000	1019
55.80833	1011
55.81667	1005
55.82500	1001
55.83333	999
55.84167	998
55.85000	994
55.85833	987
55.86667	978
55.87500	968
55.88333	957
55.89167	947
55.90000	938
55.90833	931
55.91667	924
55.92500	919
55.93333	915
55.94167	911
55.95000	906
55.95833	900
55.96667	894
55.97500	889
55.98333	885
55.99167	880
56.00000	875
56.00833	870
56.01667	865
56.02500	860
56.03333	858
56.04167	857
56.05000	855
56.05833	852
56.06667	849
56.07500	848
56.08333	847
56.09167	846
56.10000	844
56.10833	839
56.11667	833
56.12500	827
56.13333	821
56.14167	814
56.15000	804
56.15833	793
56.16667	781
56.17500	771
56.18333	762
56.19167	758
56.20000	755
56.20833	755
56.21667	756
56.22500	757
56.23333	757
56.24167	756
56.25000	754
56.25833	751
56.26667	748
56.27500	745
56.28333	740
56.29167	735
56.30000	728
56.30833	723
56.31667	720
56.32500	717
56.33333	716
56.34167	714
56.35000	711
56.35833	706
56.36667	700
56.37500	694
56.38333	691
56.39167	690
56.40000	690
56.40833	690
56.41667	687
56.42500	681
56.43333	674
56.44167	667
56.45000	662
56.45833	659
56.46667	657
56.47500	653
56.48333	650
56.49167	648
56.50000	648
56.50833	651
56.51667	655
56.52500	658
56.53333	657
56.54167	654
56.55000	651
56.55833	650
56.56667	648
56.57500	646
56.58333	642
56.59167	636
56.60000	629
56.60833	622
56.61667	616
56.62500	610
56.63333	603
56.64167	596
56.65000	590
56.65833	587
56.66667	586
56.67500	588
56.68333	590
56.69167	593
56.70000	594
56.70833	594
56.71667	594
56.72500	595
56.73333	594
56.74167	592
56.75000	588
56.75833	584
56.76667	578
56.77500	573
56.78333	569
56.79167	565
56.80000	562
56.80833	559
56.81667	555
56.82500	552
56.83333	551
56.84167	550
56.85000	548
56.85833	546
56.86667	543
56.87500	541
56.88333	540
56.89167	541
56.90000	541
56.90833	539
56.91667	533
56.92500	525
56.93333	519
56.94167	515
56.95000	513
56.95833	514
56.96667	516
56.97500	518
56.98333	519
56.99167	516
57.00000	510
57.00833	503
57.01667	494
57.02500	488
57.03333	484
57.04167	483
57.05000	483
57.05833	484
57.06667	486
57.07500	489
57.08333	492
57.09167	494
57.10000	495
57.10833	494
57.11667	491
57.12500	486
57.13333	480
57.14167	472
57.15000	467
57.15833	464
57.16667	464
57.17500	466
57.18333	468
57.19167	468
57.20000	467
57.20833	464
57.21667	460
57.22500	456
57.23333	453
57.24167	451
57.25000	449
57.25833	448
57.26667	448
57.27500	449
57.28333	451
57.29167	454
57.30000	456
57.30833	455
57.31667	450
57.32500	443
57.33333	433
57.34167	423
57.35000	419
57.35833	419
57.36667	422
57.37500	426
57.38333	428
57.39167	429
57.40000	428
57.40833	426
57.41667	423
57.42500	419
57.43333	413
57.44167	408
57.45000	405
57.45833	405
57.46667	405
57.47500	404
57.48333	401
57.49167	394
57.50000	385
57.50833	378
57.51667	374
57.52500	374
57.53333	378
57.54167	383
57.55000	387
57.55833	390
57.56667	392
57.57500	391
57.58333	389
57.59167	386
57.60000	383
57.60833	380
57.61667	378
57.62500	376
57.63333	376
57.64167	376
57.65000	378
57.65833	379
57.66667	380
57.67500	379
57.68333	377
57.69167	371
57.70000	364
57.70833	358
57.71667	354
57.72500	351
57.73333	349
57.74167	348
57.75000	347
57.75833	348
57.76667	350
57.77500	355
57.78333	359
57.79167	362
57.80000	363
57.80833	363
57.81667	361
57.82500	358
57.83333	353
57.84167	348
57.85000	345
57.85833	346
57.86667	347
57.87500	347
57.88333	344
57.89167	338
57.90000	332
57.90833	329
57.91667	332
57.92500	336
57.93333	340
57.94167	342
57.95000	340
57.95833	335
57.96667	331
57.97500	328
57.98333	327
57.99167	326
58.00000	327
58.00833	327
58.01667	326
58.02500	323
58.03333	318
58.04167	312
58.05000	306
58.05833	301
58.06667	297
58.07500	297
58.08333	298
58.09167	300
58.10000	301
58.10833	303
58.11667	304
58.12500	305
58.13333	306
58.14167	306
58.15000	305
58.15833	304
58.16667	301
58.17500	298
58.18333	296
58.19167	296
58.20000	297
58.20833	299
58.21667	300
58.22500	300
58.23333	300
58.24167	298
58.25000	295
58.25833	292
58.26667	287
58.27500	280
58.28333	273
58.29167	266
58.30000	262
58.30833	259
58.31667	257
58.32500	257
58.33333	256
58.34167	255
58.35000	253
58.35833	251
58.36667	247
58.37500	245
58.38333	243
58.39167	244
58.40000	248
58.40833	251
58.41667	254
58.42500	257
58.43333	257
58.44167	257
58.45000	258
58.45833	260
58.46667	264
58.47500	269
58.48333	274
58.49167	278
58.50000	279
58.50833	277
58.51667	273
58.52500	268
58.53333	263
58.54167	260
58.55000	257
58.55833	256
58.56667	255
58.57500	255
58.58333	256
58.59167	256
58.60000	254
58.60833	251
58.61667	246
58.62500	241
58.63333	235
58.64167	230
58.65000	226
58.65833	223
58.66667	222
58.67500	222
58.68333	223
58.69167	224
58.70000	225
58.70833	227
58.71667	227
58.72500	226
58.73333	224
58.74167	221
58.75000	220
58.75833	220
58.76667	221
58.77500	223
58.78333	226
58.79167	228
58.80000	229
58.80833	230
58.81667	228
58.82500	224
58.83333	219
58.84167	214
58.85000	211
58.85833	210
58.86667	211
58.87500	214
58.88333	216
58.89167	217
58.90000	216
58.90833	214
58.91667	214
58.92500	216
58.93333	219
58.94167	222
58.95000	222
58.95833	218
58.96667	213
58.97500	211
58.98333	211
58.99167	215
59.00000	220
59.00833	222
59.01667	221
59.02500	218
59.03333	213
59.04167	208
59.05000	205
59.05833	202
59.06667	202
59.07500	203
59.08333	205
59.09167	206
59.10000	204
59.10833	201
59.11667	199
59.12500	197
59.13333	197
59.14167	199
59.15000	199
59.15833	198
59.16667	198
59.17500	199
59.18333	202
59.19167	206
59.20000	211
59.20833	213
59.21667	212
59.22500	209
59.23333	204
59.24167	199
59.25000	197
59.25833	196
59.26667	197
59.27500	196
59.28333	195
59.29167	192
59.30000	188
59.30833	186
59.31667	185
59.32500	186
59.33333	187
59.34167	187
59.35000	187
59.35833	186
59.36667	182
59.37500	177
59.38333	172
59.39167	170
59.40000	169
59.40833	171
59.41667	173
59.42500	175
59.43333	174
59.44167	171
59.45000	170
59.45833	170
59.46667	171
59.47500	174
59.48333	178
59.49167	180
59.50000	181
59.50833	181
59.51667	179
59.52500	178
59.53333	176
59.54167	176
59.55000	175
59.55833	172
59.56667	167
59.57500	163
59.58333	159
59.59167	157
59.60000	157
59.60833	158
59.61667	158
59.62500	158
59.63333	159
59.64167	161
59.65000	164
59.65833	167
59.66667	169
59.67500	171
59.68333	172
59.69167	171
59.70000	169
59.70833	165
59.71667	159
59.72500	153
59.73333	149
59.74167	146
59.75000	146
59.75833	149
59.76667	153
59.77500	156
59.78333	158
59.79167	158
59.80000	157
59.80833	154
59.81667	152
59.82500	150
59.83333	149
59.84167	149
59.85000	151
59.85833	153
59.86667	154
59.87500	152
59.88333	149
59.89167	145
59.90000	141
59.90833	140
59.91667	140
59.92500	142
59.93333	144
59.94167	146
59.95000	149
59.95833	151
59.96667	153
59.97500	155
59.98333	156
59.99167	157
60.00000	156
