# Supplementary material for: How J-chain ensures the assembly of immunoglobulin IgM pentamers
Source: EMBO J. 2024 Dec 4;44(2):505–33. doi: 10.1038/s44318-024-00317-9 (PMC11729874; doi:10.1038/s44318-024-00317-9)
Supplement: Supplementary file 5 — Source data Fig. 3 [file 44318_2024_317_MOESM5_ESM.zip › Figure 3/3B/repeat 3 Cu4/20240117 Cu4tp_10h_3.txt]

[Header]
Application Name	LCsolution
Version	1.25
Data File Name	D:\Xenia\JC Oligomerisation kinetics\20240117 Cu4tp_10h_3.lcd
Output Date	17.07.2024
Output Time	17:44:52

[Configuration]
# of Detectors	2
Detector ID	Detector A	Detector B
Detector Name	Detector A	Detector B
# of Channels	2	1

[LC Chromatogram(Detector A-Ch1)]
Interval(msec)	500
# of Points	7201
Start Time(min)	0.000
End Time(min)	60.000
Intensity Units	mV
Intensity Multiplier	0.001
Wavelength(nm)	280
R.Time (min)	Intensity
0.00000	-10
0.00833	-10
0.01667	0
0.02500	2
0.03333	6
0.04167	10
0.05000	12
0.05833	12
0.06667	10
0.07500	7
0.08333	4
0.09167	1
0.10000	-3
0.10833	-7
0.11667	-10
0.12500	-11
0.13333	-9
0.14167	-5
0.15000	-2
0.15833	2
0.16667	5
0.17500	7
0.18333	8
0.19167	7
0.20000	5
0.20833	3
0.21667	-0
0.22500	-1
0.23333	0
0.24167	2
0.25000	4
0.25833	6
0.26667	8
0.27500	9
0.28333	10
0.29167	7
0.30000	4
0.30833	0
0.31667	-3
0.32500	-4
0.33333	-5
0.34167	-4
0.35000	-3
0.35833	-3
0.36667	-4
0.37500	-8
0.38333	-13
0.39167	-19
0.40000	-24
0.40833	-26
0.41667	-24
0.42500	-21
0.43333	-18
0.44167	-15
0.45000	-13
0.45833	-13
0.46667	-11
0.47500	-7
0.48333	-2
0.49167	3
0.50000	7
0.50833	9
0.51667	10
0.52500	9
0.53333	7
0.54167	4
0.55000	-0
0.55833	-3
0.56667	-2
0.57500	2
0.58333	6
0.59167	6
0.60000	3
0.60833	-2
0.61667	-8
0.62500	-9
0.63333	-6
0.64167	-3
0.65000	-0
0.65833	-0
0.66667	-3
0.67500	-6
0.68333	-8
0.69167	-7
0.70000	-4
0.70833	1
0.71667	5
0.72500	9
0.73333	12
0.74167	14
0.75000	14
0.75833	14
0.76667	13
0.77500	13
0.78333	12
0.79167	9
0.80000	5
0.80833	0
0.81667	-5
0.82500	-7
0.83333	-6
0.84167	-4
0.85000	-2
0.85833	1
0.86667	2
0.87500	3
0.88333	3
0.89167	2
0.90000	2
0.90833	2
0.91667	3
0.92500	5
0.93333	5
0.94167	5
0.95000	4
0.95833	2
0.96667	2
0.97500	2
0.98333	3
0.99167	3
1.00000	2
1.00833	2
1.01667	2
1.02500	4
1.03333	8
1.04167	11
1.05000	13
1.05833	13
1.06667	11
1.07500	9
1.08333	7
1.09167	4
1.10000	2
1.10833	-0
1.11667	-2
1.12500	-3
1.13333	-4
1.14167	-5
1.15000	-5
1.15833	-5
1.16667	-4
1.17500	-2
1.18333	-0
1.19167	2
1.20000	3
1.20833	3
1.21667	0
1.22500	-3
1.23333	-8
1.24167	-11
1.25000	-12
1.25833	-12
1.26667	-10
1.27500	-7
1.28333	-3
1.29167	1
1.30000	3
1.30833	4
1.31667	1
1.32500	-1
1.33333	-4
1.34167	-5
1.35000	-4
1.35833	-2
1.36667	2
1.37500	5
1.38333	6
1.39167	6
1.40000	3
1.40833	-2
1.41667	-8
1.42500	-14
1.43333	-18
1.44167	-20
1.45000	-21
1.45833	-19
1.46667	-18
1.47500	-17
1.48333	-14
1.49167	-10
1.50000	-5
1.50833	0
1.51667	3
1.52500	4
1.53333	2
1.54167	-0
1.55000	-3
1.55833	-6
1.56667	-8
1.57500	-8
1.58333	-8
1.59167	-9
1.60000	-8
1.60833	-5
1.61667	-2
1.62500	1
1.63333	1
1.64167	-1
1.65000	-7
1.65833	-14
1.66667	-18
1.67500	-19
1.68333	-16
1.69167	-12
1.70000	-7
1.70833	-2
1.71667	3
1.72500	4
1.73333	2
1.74167	-1
1.75000	-5
1.75833	-7
1.76667	-7
1.77500	-4
1.78333	-1
1.79167	1
1.80000	2
1.80833	4
1.81667	5
1.82500	5
1.83333	5
1.84167	4
1.85000	1
1.85833	-3
1.86667	-6
1.87500	-7
1.88333	-7
1.89167	-5
1.90000	-2
1.90833	-0
1.91667	1
1.92500	1
1.93333	3
1.94167	5
1.95000	6
1.95833	6
1.96667	5
1.97500	3
1.98333	1
1.99167	-0
2.00000	-0
2.00833	2
2.01667	6
2.02500	9
2.03333	12
2.04167	13
2.05000	12
2.05833	10
2.06667	8
2.07500	5
2.08333	3
2.09167	2
2.10000	-1
2.10833	-6
2.11667	-13
2.12500	-21
2.13333	-28
2.14167	-31
2.15000	-29
2.15833	-23
2.16667	-17
2.17500	-10
2.18333	-5
2.19167	-2
2.20000	-0
2.20833	2
2.21667	4
2.22500	5
2.23333	3
2.24167	1
2.25000	-3
2.25833	-7
2.26667	-10
2.27500	-9
2.28333	-7
2.29167	-3
2.30000	2
2.30833	7
2.31667	12
2.32500	13
2.33333	10
2.34167	6
2.35000	-1
2.35833	-7
2.36667	-11
2.37500	-12
2.38333	-10
2.39167	-5
2.40000	-0
2.40833	3
2.41667	3
2.42500	3
2.43333	2
2.44167	1
2.45000	3
2.45833	6
2.46667	9
2.47500	12
2.48333	14
2.49167	14
2.50000	13
2.50833	12
2.51667	10
2.52500	9
2.53333	8
2.54167	7
2.55000	7
2.55833	8
2.56667	11
2.57500	15
2.58333	18
2.59167	18
2.60000	15
2.60833	12
2.61667	8
2.62500	7
2.63333	8
2.64167	10
2.65000	13
2.65833	16
2.66667	18
2.67500	21
2.68333	22
2.69167	23
2.70000	22
2.70833	20
2.71667	16
2.72500	12
2.73333	8
2.74167	4
2.75000	-0
2.75833	-3
2.76667	-3
2.77500	-1
2.78333	1
2.79167	4
2.80000	5
2.80833	4
2.81667	2
2.82500	-1
2.83333	-2
2.84167	-1
2.85000	3
2.85833	7
2.86667	9
2.87500	8
2.88333	4
2.89167	-3
2.90000	-10
2.90833	-13
2.91667	-14
2.92500	-14
2.93333	-14
2.94167	-15
2.95000	-16
2.95833	-16
2.96667	-17
2.97500	-18
2.98333	-18
2.99167	-17
3.00000	-15
3.00833	-13
3.01667	-10
3.02500	-8
3.03333	-8
3.04167	-8
3.05000	-7
3.05833	-5
3.06667	-2
3.07500	0
3.08333	1
3.09167	0
3.10000	-1
3.10833	-1
3.11667	2
3.12500	5
3.13333	8
3.14167	10
3.15000	12
3.15833	12
3.16667	14
3.17500	15
3.18333	14
3.19167	10
3.20000	4
3.20833	-4
3.21667	-11
3.22500	-15
3.23333	-16
3.24167	-14
3.25000	-13
3.25833	-12
3.26667	-13
3.27500	-14
3.28333	-15
3.29167	-14
3.30000	-12
3.30833	-9
3.31667	-7
3.32500	-7
3.33333	-8
3.34167	-8
3.35000	-6
3.35833	-3
3.36667	-2
3.37500	-3
3.38333	-5
3.39167	-8
3.40000	-10
3.40833	-10
3.41667	-7
3.42500	-3
3.43333	2
3.44167	6
3.45000	9
3.45833	12
3.46667	13
3.47500	13
3.48333	12
3.49167	11
3.50000	9
3.50833	6
3.51667	3
3.52500	-1
3.53333	-4
3.54167	-7
3.55000	-9
3.55833	-11
3.56667	-12
3.57500	-12
3.58333	-12
3.59167	-13
3.60000	-15
3.60833	-18
3.61667	-19
3.62500	-16
3.63333	-11
3.64167	-5
3.65000	1
3.65833	5
3.66667	7
3.67500	7
3.68333	6
3.69167	5
3.70000	5
3.70833	5
3.71667	7
3.72500	7
3.73333	6
3.74167	4
3.75000	0
3.75833	-3
3.76667	-6
3.77500	-7
3.78333	-7
3.79167	-7
3.80000	-7
3.80833	-8
3.81667	-7
3.82500	-6
3.83333	-5
3.84167	-3
3.85000	-4
3.85833	-5
3.86667	-5
3.87500	-5
3.88333	-4
3.89167	-2
3.90000	-0
3.90833	1
3.91667	1
3.92500	-0
3.93333	-2
3.94167	-2
3.95000	-0
3.95833	2
3.96667	4
3.97500	6
3.98333	5
3.99167	3
4.00000	-1
4.00833	-4
4.01667	-7
4.02500	-9
4.03333	-10
4.04167	-10
4.05000	-7
4.05833	-4
4.06667	-1
4.07500	2
4.08333	4
4.09167	7
4.10000	11
4.10833	15
4.11667	20
4.12500	23
4.13333	23
4.14167	21
4.15000	16
4.15833	11
4.16667	6
4.17500	1
4.18333	-1
4.19167	-2
4.20000	-1
4.20833	-1
4.21667	-2
4.22500	-4
4.23333	-5
4.24167	-4
4.25000	-1
4.25833	3
4.26667	4
4.27500	1
4.28333	-3
4.29167	-10
4.30000	-14
4.30833	-15
4.31667	-11
4.32500	-7
4.33333	-5
4.34167	-6
4.35000	-9
4.35833	-14
4.36667	-16
4.37500	-14
4.38333	-10
4.39167	-5
4.40000	0
4.40833	4
4.41667	5
4.42500	5
4.43333	5
4.44167	4
4.45000	4
4.45833	6
4.46667	8
4.47500	10
4.48333	9
4.49167	6
4.50000	2
4.50833	0
4.51667	2
4.52500	7
4.53333	14
4.54167	20
4.55000	23
4.55833	22
4.56667	19
4.57500	15
4.58333	11
4.59167	8
4.60000	6
4.60833	6
4.61667	8
4.62500	10
4.63333	10
4.64167	10
4.65000	8
4.65833	7
4.66667	4
4.67500	0
4.68333	-4
4.69167	-8
4.70000	-9
4.70833	-7
4.71667	-3
4.72500	0
4.73333	2
4.74167	2
4.75000	0
4.75833	-2
4.76667	-3
4.77500	-2
4.78333	-1
4.79167	-1
4.80000	-1
4.80833	-2
4.81667	-1
4.82500	2
4.83333	7
4.84167	11
4.85000	15
4.85833	17
4.86667	17
4.87500	14
4.88333	11
4.89167	8
4.90000	5
4.90833	2
4.91667	-2
4.92500	-3
4.93333	-2
4.94167	1
4.95000	3
4.95833	6
4.96667	7
4.97500	8
4.98333	8
4.99167	8
5.00000	9
5.00833	11
5.01667	14
5.02500	17
5.03333	17
5.04167	16
5.05000	12
5.05833	9
5.06667	10
5.07500	15
5.08333	20
5.09167	24
5.10000	24
5.10833	21
5.11667	17
5.12500	15
5.13333	17
5.14167	20
5.15000	22
5.15833	21
5.16667	16
5.17500	7
5.18333	0
5.19167	-4
5.20000	-5
5.20833	-3
5.21667	-1
5.22500	2
5.23333	4
5.24167	6
5.25000	7
5.25833	7
5.26667	6
5.27500	4
5.28333	3
5.29167	6
5.30000	11
5.30833	17
5.31667	22
5.32500	26
5.33333	27
5.34167	27
5.35000	24
5.35833	20
5.36667	15
5.37500	9
5.38333	4
5.39167	2
5.40000	2
5.40833	5
5.41667	9
5.42500	12
5.43333	13
5.44167	13
5.45000	12
5.45833	12
5.46667	13
5.47500	16
5.48333	18
5.49167	17
5.50000	14
5.50833	10
5.51667	5
5.52500	2
5.53333	2
5.54167	3
5.55000	4
5.55833	4
5.56667	4
5.57500	6
5.58333	8
5.59167	9
5.60000	11
5.60833	11
5.61667	12
5.62500	13
5.63333	15
5.64167	18
5.65000	20
5.65833	20
5.66667	20
5.67500	18
5.68333	15
5.69167	11
5.70000	7
5.70833	3
5.71667	1
5.72500	1
5.73333	2
5.74167	3
5.75000	2
5.75833	-1
5.76667	-3
5.77500	-4
5.78333	-4
5.79167	-3
5.80000	-1
5.80833	1
5.81667	2
5.82500	3
5.83333	3
5.84167	3
5.85000	2
5.85833	1
5.86667	2
5.87500	3
5.88333	4
5.89167	3
5.90000	3
5.90833	4
5.91667	6
5.92500	8
5.93333	11
5.94167	14
5.95000	19
5.95833	24
5.96667	26
5.97500	25
5.98333	22
5.99167	15
6.00000	9
6.00833	5
6.01667	2
6.02500	-0
6.03333	-2
6.04167	-5
6.05000	-7
6.05833	-8
6.06667	-9
6.07500	-8
6.08333	-5
6.09167	0
6.10000	5
6.10833	10
6.11667	13
6.12500	15
6.13333	15
6.14167	14
6.15000	10
6.15833	5
6.16667	0
6.17500	-4
6.18333	-7
6.19167	-8
6.20000	-7
6.20833	-6
6.21667	-4
6.22500	-4
6.23333	-4
6.24167	-6
6.25000	-7
6.25833	-6
6.26667	-4
6.27500	-1
6.28333	2
6.29167	4
6.30000	5
6.30833	4
6.31667	2
6.32500	-1
6.33333	-4
6.34167	-5
6.35000	-5
6.35833	-3
6.36667	-4
6.37500	-5
6.38333	-8
6.39167	-10
6.40000	-11
6.40833	-11
6.41667	-11
6.42500	-10
6.43333	-10
6.44167	-11
6.45000	-13
6.45833	-15
6.46667	-16
6.47500	-16
6.48333	-14
6.49167	-11
6.50000	-7
6.50833	-4
6.51667	-1
6.52500	1
6.53333	3
6.54167	5
6.55000	6
6.55833	7
6.56667	8
6.57500	10
6.58333	12
6.59167	13
6.60000	11
6.60833	8
6.61667	3
6.62500	-1
6.63333	-3
6.64167	-3
6.65000	0
6.65833	5
6.66667	6
6.67500	4
6.68333	-2
6.69167	-8
6.70000	-14
6.70833	-18
6.71667	-20
6.72500	-20
6.73333	-17
6.74167	-13
6.75000	-6
6.75833	1
6.76667	6
6.77500	9
6.78333	9
6.79167	7
6.80000	5
6.80833	3
6.81667	3
6.82500	5
6.83333	7
6.84167	9
6.85000	11
6.85833	13
6.86667	14
6.87500	14
6.88333	12
6.89167	9
6.90000	5
6.90833	-1
6.91667	-6
6.92500	-10
6.93333	-14
6.94167	-16
6.95000	-17
6.95833	-16
6.96667	-15
6.97500	-14
6.98333	-12
6.99167	-9
7.00000	-6
7.00833	-2
7.01667	1
7.02500	2
7.03333	1
7.04167	-1
7.05000	-3
7.05833	-2
7.06667	2
7.07500	8
7.08333	13
7.09167	16
7.10000	16
7.10833	14
7.11667	11
7.12500	7
7.13333	4
7.14167	2
7.15000	1
7.15833	1
7.16667	-0
7.17500	-4
7.18333	-7
7.19167	-11
7.20000	-12
7.20833	-10
7.21667	-5
7.22500	-2
7.23333	-1
7.24167	-2
7.25000	-5
7.25833	-8
7.26667	-12
7.27500	-16
7.28333	-19
7.29167	-21
7.30000	-23
7.30833	-24
7.31667	-24
7.32500	-22
7.33333	-16
7.34167	-10
7.35000	-4
7.35833	1
7.36667	5
7.37500	5
7.38333	4
7.39167	2
7.40000	0
7.40833	-1
7.41667	-3
7.42500	-4
7.43333	-2
7.44167	0
7.45000	3
7.45833	5
7.46667	7
7.47500	8
7.48333	7
7.49167	4
7.50000	-0
7.50833	-3
7.51667	-3
7.52500	-1
7.53333	3
7.54167	4
7.55000	2
7.55833	-3
7.56667	-8
7.57500	-10
7.58333	-9
7.59167	-6
7.60000	-3
7.60833	-4
7.61667	-6
7.62500	-8
7.63333	-9
7.64167	-7
7.65000	-3
7.65833	-0
7.66667	-1
7.67500	-6
7.68333	-12
7.69167	-15
7.70000	-16
7.70833	-13
7.71667	-8
7.72500	-5
7.73333	-4
7.74167	-3
7.75000	-2
7.75833	-1
7.76667	1
7.77500	2
7.78333	1
7.79167	-3
7.80000	-7
7.80833	-10
7.81667	-11
7.82500	-12
7.83333	-11
7.84167	-10
7.85000	-7
7.85833	-4
7.86667	-1
7.87500	2
7.88333	4
7.89167	4
7.90000	2
7.90833	-1
7.91667	-4
7.92500	-6
7.93333	-9
7.94167	-10
7.95000	-9
7.95833	-8
7.96667	-6
7.97500	-3
7.98333	1
7.99167	5
8.00000	9
8.00833	11
8.01667	11
8.02500	10
8.03333	8
8.04167	6
8.05000	7
8.05833	8
8.06667	10
8.07500	11
8.08333	13
8.09167	13
8.10000	11
8.10833	6
8.11667	0
8.12500	-6
8.13333	-10
8.14167	-12
8.15000	-10
8.15833	-6
8.16667	-3
8.17500	-3
8.18333	-4
8.19167	-5
8.20000	-6
8.20833	-5
8.21667	-3
8.22500	-1
8.23333	-1
8.24167	-1
8.25000	-2
8.25833	-5
8.26667	-7
8.27500	-9
8.28333	-10
8.29167	-9
8.30000	-7
8.30833	-5
8.31667	-4
8.32500	-5
8.33333	-6
8.34167	-7
8.35000	-8
8.35833	-9
8.36667	-10
8.37500	-13
8.38333	-15
8.39167	-18
8.40000	-19
8.40833	-18
8.41667	-16
8.42500	-14
8.43333	-12
8.44167	-12
8.45000	-13
8.45833	-15
8.46667	-16
8.47500	-17
8.48333	-17
8.49167	-18
8.50000	-20
8.50833	-20
8.51667	-18
8.52500	-13
8.53333	-6
8.54167	1
8.55000	7
8.55833	12
8.56667	15
8.57500	15
8.58333	12
8.59167	7
8.60000	2
8.60833	-2
8.61667	-5
8.62500	-5
8.63333	-4
8.64167	-2
8.65000	-1
8.65833	-1
8.66667	-1
8.67500	1
8.68333	3
8.69167	6
8.70000	8
8.70833	7
8.71667	4
8.72500	-2
8.73333	-9
8.74167	-15
8.75000	-19
8.75833	-20
8.76667	-17
8.77500	-13
8.78333	-11
8.79167	-10
8.80000	-11
8.80833	-12
8.81667	-14
8.82500	-15
8.83333	-14
8.84167	-14
8.85000	-14
8.85833	-15
8.86667	-15
8.87500	-13
8.88333	-10
8.89167	-8
8.90000	-5
8.90833	-1
8.91667	4
8.92500	8
8.93333	13
8.94167	15
8.95000	15
8.95833	12
8.96667	9
8.97500	7
8.98333	5
8.99167	2
9.00000	-1
9.00833	-5
9.01667	-7
9.02500	-8
9.03333	-7
9.04167	-4
9.05000	-2
9.05833	-1
9.06667	-2
9.07500	-4
9.08333	-6
9.09167	-7
9.10000	-7
9.10833	-4
9.11667	-0
9.12500	4
9.13333	9
9.14167	11
9.15000	8
9.15833	3
9.16667	-4
9.17500	-12
9.18333	-16
9.19167	-16
9.20000	-14
9.20833	-12
9.21667	-11
9.22500	-12
9.23333	-15
9.24167	-18
9.25000	-19
9.25833	-19
9.26667	-20
9.27500	-21
9.28333	-22
9.29167	-22
9.30000	-22
9.30833	-21
9.31667	-20
9.32500	-19
9.33333	-17
9.34167	-15
9.35000	-10
9.35833	-5
9.36667	-2
9.37500	-1
9.38333	-1
9.39167	-3
9.40000	-5
9.40833	-8
9.41667	-10
9.42500	-12
9.43333	-12
9.44167	-11
9.45000	-7
9.45833	-2
9.46667	3
9.47500	7
9.48333	8
9.49167	8
9.50000	7
9.50833	5
9.51667	2
9.52500	-2
9.53333	-6
9.54167	-10
9.55000	-12
9.55833	-12
9.56667	-10
9.57500	-7
9.58333	-4
9.59167	-0
9.60000	2
9.60833	3
9.61667	1
9.62500	-1
9.63333	-4
9.64167	-6
9.65000	-6
9.65833	-6
9.66667	-6
9.67500	-7
9.68333	-10
9.69167	-15
9.70000	-18
9.70833	-18
9.71667	-15
9.72500	-11
9.73333	-6
9.74167	-4
9.75000	-4
9.75833	-5
9.76667	-3
9.77500	0
9.78333	4
9.79167	4
9.80000	2
9.80833	-1
9.81667	-6
9.82500	-10
9.83333	-13
9.84167	-15
9.85000	-17
9.85833	-19
9.86667	-20
9.87500	-19
9.88333	-18
9.89167	-18
9.90000	-20
9.90833	-21
9.91667	-22
9.92500	-22
9.93333	-19
9.94167	-15
9.95000	-11
9.95833	-8
9.96667	-5
9.97500	-3
9.98333	-1
9.99167	1
10.00000	3
10.00833	3
10.01667	3
10.02500	2
10.03333	2
10.04167	0
10.05000	-1
10.05833	-3
10.06667	-5
10.07500	-7
10.08333	-7
10.09167	-6
10.10000	-5
10.10833	-5
10.11667	-7
10.12500	-9
10.13333	-12
10.14167	-15
10.15000	-17
10.15833	-19
10.16667	-18
10.17500	-15
10.18333	-12
10.19167	-12
10.20000	-14
10.20833	-17
10.21667	-21
10.22500	-23
10.23333	-22
10.24167	-21
10.25000	-21
10.25833	-21
10.26667	-20
10.27500	-18
10.28333	-16
10.29167	-14
10.30000	-12
10.30833	-12
10.31667	-14
10.32500	-17
10.33333	-20
10.34167	-22
10.35000	-22
10.35833	-19
10.36667	-16
10.37500	-12
10.38333	-8
10.39167	-4
10.40000	-1
10.40833	3
10.41667	6
10.42500	7
10.43333	5
10.44167	-0
10.45000	-7
10.45833	-13
10.46667	-19
10.47500	-23
10.48333	-24
10.49167	-21
10.50000	-15
10.50833	-9
10.51667	-3
10.52500	1
10.53333	2
10.54167	1
10.55000	-2
10.55833	-4
10.56667	-5
10.57500	-5
10.58333	-3
10.59167	0
10.60000	3
10.60833	3
10.61667	2
10.62500	-1
10.63333	-2
10.64167	-4
10.65000	-5
10.65833	-7
10.66667	-9
10.67500	-11
10.68333	-12
10.69167	-10
10.70000	-6
10.70833	-1
10.71667	3
10.72500	4
10.73333	1
10.74167	-2
10.75000	-4
10.75833	-4
10.76667	-1
10.77500	4
10.78333	7
10.79167	7
10.80000	5
10.80833	3
10.81667	0
10.82500	-3
10.83333	-5
10.84167	-6
10.85000	-5
10.85833	-3
10.86667	-2
10.87500	-1
10.88333	-3
10.89167	-6
10.90000	-9
10.90833	-8
10.91667	-4
10.92500	0
10.93333	3
10.94167	4
10.95000	1
10.95833	-3
10.96667	-8
10.97500	-12
10.98333	-15
10.99167	-16
11.00000	-16
11.00833	-16
11.01667	-18
11.02500	-20
11.03333	-22
11.04167	-22
11.05000	-21
11.05833	-18
11.06667	-16
11.07500	-15
11.08333	-17
11.09167	-21
11.10000	-25
11.10833	-30
11.11667	-33
11.12500	-33
11.13333	-30
11.14167	-25
11.15000	-18
11.15833	-10
11.16667	-4
11.17500	-1
11.18333	-1
11.19167	-4
11.20000	-7
11.20833	-10
11.21667	-12
11.22500	-11
11.23333	-10
11.24167	-8
11.25000	-8
11.25833	-8
11.26667	-9
11.27500	-11
11.28333	-12
11.29167	-12
11.30000	-12
11.30833	-10
11.31667	-8
11.32500	-7
11.33333	-7
11.34167	-7
11.35000	-6
11.35833	-5
11.36667	-3
11.37500	-2
11.38333	-2
11.39167	-2
11.40000	-3
11.40833	-3
11.41667	-3
11.42500	-4
11.43333	-6
11.44167	-9
11.45000	-12
11.45833	-15
11.46667	-17
11.47500	-18
11.48333	-19
11.49167	-18
11.50000	-16
11.50833	-11
11.51667	-6
11.52500	-3
11.53333	-4
11.54167	-7
11.55000	-11
11.55833	-14
11.56667	-14
11.57500	-11
11.58333	-6
11.59167	1
11.60000	7
11.60833	11
11.61667	14
11.62500	14
11.63333	12
11.64167	8
11.65000	4
11.65833	-1
11.66667	-5
11.67500	-8
11.68333	-12
11.69167	-15
11.70000	-19
11.70833	-21
11.71667	-22
11.72500	-22
11.73333	-23
11.74167	-23
11.75000	-22
11.75833	-19
11.76667	-15
11.77500	-10
11.78333	-5
11.79167	-1
11.80000	2
11.80833	4
11.81667	6
11.82500	7
11.83333	5
11.84167	2
11.85000	-3
11.85833	-8
11.86667	-11
11.87500	-13
11.88333	-14
11.89167	-16
11.90000	-17
11.90833	-18
11.91667	-20
11.92500	-22
11.93333	-23
11.94167	-25
11.95000	-27
11.95833	-29
11.96667	-31
11.97500	-32
11.98333	-29
11.99167	-25
12.00000	-19
12.00833	-14
12.01667	-10
12.02500	-8
12.03333	-8
12.04167	-7
12.05000	-4
12.05833	-1
12.06667	2
12.07500	4
12.08333	4
12.09167	3
12.10000	3
12.10833	2
12.11667	0
12.12500	-3
12.13333	-8
12.14167	-13
12.15000	-15
12.15833	-14
12.16667	-12
12.17500	-9
12.18333	-7
12.19167	-8
12.20000	-11
12.20833	-14
12.21667	-17
12.22500	-20
12.23333	-24
12.24167	-27
12.25000	-29
12.25833	-28
12.26667	-24
12.27500	-19
12.28333	-14
12.29167	-12
12.30000	-12
12.30833	-13
12.31667	-13
12.32500	-13
12.33333	-11
12.34167	-11
12.35000	-13
12.35833	-16
12.36667	-19
12.37500	-22
12.38333	-21
12.39167	-18
12.40000	-14
12.40833	-12
12.41667	-12
12.42500	-15
12.43333	-19
12.44167	-22
12.45000	-22
12.45833	-18
12.46667	-13
12.47500	-9
12.48333	-6
12.49167	-8
12.50000	-12
12.50833	-17
12.51667	-21
12.52500	-23
12.53333	-21
12.54167	-17
12.55000	-14
12.55833	-11
12.56667	-9
12.57500	-6
12.58333	-3
12.59167	1
12.60000	5
12.60833	5
12.61667	2
12.62500	-4
12.63333	-11
12.64167	-17
12.65000	-21
12.65833	-23
12.66667	-23
12.67500	-23
12.68333	-23
12.69167	-22
12.70000	-21
12.70833	-16
12.71667	-10
12.72500	-4
12.73333	1
12.74167	3
12.75000	3
12.75833	1
12.76667	-2
12.77500	-6
12.78333	-10
12.79167	-14
12.80000	-16
12.80833	-15
12.81667	-12
12.82500	-8
12.83333	-3
12.84167	2
12.85000	6
12.85833	9
12.86667	10
12.87500	9
12.88333	5
12.89167	-2
12.90000	-8
12.90833	-14
12.91667	-17
12.92500	-17
12.93333	-14
12.94167	-9
12.95000	-6
12.95833	-3
12.96667	-1
12.97500	1
12.98333	2
12.99167	2
13.00000	1
13.00833	-1
13.01667	-3
13.02500	-4
13.03333	-4
13.04167	-5
13.05000	-9
13.05833	-15
13.06667	-20
13.07500	-23
13.08333	-25
13.09167	-23
13.10000	-20
13.10833	-16
13.11667	-12
13.12500	-9
13.13333	-10
13.14167	-11
13.15000	-13
13.15833	-14
13.16667	-11
13.17500	-5
13.18333	1
13.19167	7
13.20000	10
13.20833	10
13.21667	8
13.22500	4
13.23333	3
13.24167	1
13.25000	-0
13.25833	-3
13.26667	-7
13.27500	-10
13.28333	-12
13.29167	-12
13.30000	-11
13.30833	-11
13.31667	-12
13.32500	-14
13.33333	-16
13.34167	-19
13.35000	-19
13.35833	-17
13.36667	-14
13.37500	-11
13.38333	-8
13.39167	-6
13.40000	-7
13.40833	-11
13.41667	-16
13.42500	-21
13.43333	-25
13.44167	-26
13.45000	-25
13.45833	-22
13.46667	-18
13.47500	-13
13.48333	-10
13.49167	-7
13.50000	-5
13.50833	-5
13.51667	-6
13.52500	-7
13.53333	-7
13.54167	-5
13.55000	0
13.55833	6
13.56667	11
13.57500	14
13.58333	13
13.59167	10
13.60000	7
13.60833	5
13.61667	5
13.62500	7
13.63333	9
13.64167	10
13.65000	10
13.65833	7
13.66667	5
13.67500	3
13.68333	1
13.69167	-0
13.70000	-2
13.70833	-5
13.71667	-9
13.72500	-13
13.73333	-17
13.74167	-20
13.75000	-21
13.75833	-20
13.76667	-17
13.77500	-14
13.78333	-11
13.79167	-9
13.80000	-8
13.80833	-8
13.81667	-7
13.82500	-5
13.83333	-3
13.84167	-1
13.85000	2
13.85833	4
13.86667	6
13.87500	7
13.88333	9
13.89167	10
13.90000	10
13.90833	10
13.91667	9
13.92500	8
13.93333	8
13.94167	10
13.95000	14
13.95833	18
13.96667	20
13.97500	19
13.98333	17
13.99167	14
14.00000	12
14.00833	11
14.01667	11
14.02500	11
14.03333	11
14.04167	10
14.05000	10
14.05833	9
14.06667	9
14.07500	9
14.08333	9
14.09167	11
14.10000	15
14.10833	19
14.11667	24
14.12500	27
14.13333	28
14.14167	28
14.15000	27
14.15833	24
14.16667	20
14.17500	15
14.18333	10
14.19167	6
14.20000	2
14.20833	-2
14.21667	-4
14.22500	-4
14.23333	-1
14.24167	3
14.25000	6
14.25833	8
14.26667	10
14.27500	11
14.28333	13
14.29167	17
14.30000	21
14.30833	25
14.31667	29
14.32500	30
14.33333	30
14.34167	27
14.35000	21
14.35833	14
14.36667	7
14.37500	3
14.38333	2
14.39167	3
14.40000	7
14.40833	10
14.41667	12
14.42500	12
14.43333	8
14.44167	4
14.45000	1
14.45833	2
14.46667	6
14.47500	12
14.48333	16
14.49167	17
14.50000	14
14.50833	10
14.51667	5
14.52500	3
14.53333	5
14.54167	9
14.55000	14
14.55833	19
14.56667	22
14.57500	21
14.58333	20
14.59167	18
14.60000	16
14.60833	15
14.61667	13
14.62500	12
14.63333	13
14.64167	13
14.65000	12
14.65833	10
14.66667	8
14.67500	7
14.68333	7
14.69167	7
14.70000	8
14.70833	9
14.71667	10
14.72500	10
14.73333	10
14.74167	7
14.75000	3
14.75833	-1
14.76667	-4
14.77500	-5
14.78333	-3
14.79167	0
14.80000	4
14.80833	6
14.81667	4
14.82500	-0
14.83333	-7
14.84167	-12
14.85000	-16
14.85833	-18
14.86667	-18
14.87500	-15
14.88333	-12
14.89167	-9
14.90000	-7
14.90833	-4
14.91667	-0
14.92500	2
14.93333	4
14.94167	4
14.95000	2
14.95833	-2
14.96667	-4
14.97500	-5
14.98333	-5
14.99167	-5
15.00000	-7
15.00833	-10
15.01667	-15
15.02500	-18
15.03333	-18
15.04167	-15
15.05000	-10
15.05833	-4
15.06667	1
15.07500	3
15.08333	1
15.09167	-4
15.10000	-11
15.10833	-17
15.11667	-24
15.12500	-28
15.13333	-28
15.14167	-25
15.15000	-19
15.15833	-12
15.16667	-7
15.17500	-2
15.18333	1
15.19167	3
15.20000	4
15.20833	4
15.21667	1
15.22500	-2
15.23333	-7
15.24167	-10
15.25000	-11
15.25833	-9
15.26667	-5
15.27500	-1
15.28333	1
15.29167	1
15.30000	-0
15.30833	0
15.31667	2
15.32500	5
15.33333	6
15.34167	5
15.35000	1
15.35833	-5
15.36667	-10
15.37500	-11
15.38333	-11
15.39167	-9
15.40000	-7
15.40833	-6
15.41667	-6
15.42500	-8
15.43333	-11
15.44167	-14
15.45000	-18
15.45833	-21
15.46667	-21
15.47500	-19
15.48333	-17
15.49167	-14
15.50000	-11
15.50833	-8
15.51667	-4
15.52500	1
15.53333	5
15.54167	7
15.55000	6
15.55833	2
15.56667	-6
15.57500	-14
15.58333	-21
15.59167	-25
15.60000	-26
15.60833	-24
15.61667	-21
15.62500	-20
15.63333	-21
15.64167	-22
15.65000	-23
15.65833	-23
15.66667	-24
15.67500	-26
15.68333	-27
15.69167	-26
15.70000	-23
15.70833	-19
15.71667	-14
15.72500	-11
15.73333	-11
15.74167	-12
15.75000	-14
15.75833	-16
15.76667	-18
15.77500	-20
15.78333	-23
15.79167	-24
15.80000	-24
15.80833	-23
15.81667	-22
15.82500	-20
15.83333	-18
15.84167	-16
15.85000	-13
15.85833	-11
15.86667	-11
15.87500	-14
15.88333	-18
15.89167	-23
15.90000	-28
15.90833	-32
15.91667	-33
15.92500	-33
15.93333	-32
15.94167	-32
15.95000	-33
15.95833	-35
15.96667	-36
15.97500	-34
15.98333	-29
15.99167	-22
16.00000	-15
16.00833	-11
16.01667	-10
16.02500	-11
16.03333	-12
16.04167	-12
16.05000	-10
16.05833	-7
16.06667	-5
16.07500	-5
16.08333	-8
16.09167	-13
16.10000	-20
16.10833	-25
16.11667	-30
16.12500	-34
16.13333	-39
16.14167	-44
16.15000	-46
16.15833	-47
16.16667	-44
16.17500	-40
16.18333	-36
16.19167	-32
16.20000	-30
16.20833	-31
16.21667	-32
16.22500	-34
16.23333	-33
16.24167	-32
16.25000	-30
16.25833	-28
16.26667	-27
16.27500	-27
16.28333	-27
16.29167	-26
16.30000	-25
16.30833	-25
16.31667	-25
16.32500	-25
16.33333	-24
16.34167	-22
16.35000	-20
16.35833	-18
16.36667	-18
16.37500	-20
16.38333	-23
16.39167	-28
16.40000	-33
16.40833	-38
16.41667	-41
16.42500	-42
16.43333	-42
16.44167	-41
16.45000	-40
16.45833	-38
16.46667	-37
16.47500	-37
16.48333	-37
16.49167	-37
16.50000	-38
16.50833	-39
16.51667	-39
16.52500	-39
16.53333	-39
16.54167	-37
16.55000	-34
16.55833	-31
16.56667	-29
16.57500	-28
16.58333	-28
16.59167	-30
16.60000	-34
16.60833	-41
16.61667	-49
16.62500	-55
16.63333	-57
16.64167	-56
16.65000	-52
16.65833	-46
16.66667	-41
16.67500	-38
16.68333	-38
16.69167	-39
16.70000	-40
16.70833	-40
16.71667	-39
16.72500	-37
16.73333	-33
16.74167	-29
16.75000	-26
16.75833	-25
16.76667	-28
16.77500	-32
16.78333	-37
16.79167	-42
16.80000	-45
16.80833	-45
16.81667	-44
16.82500	-41
16.83333	-38
16.84167	-36
16.85000	-35
16.85833	-36
16.86667	-39
16.87500	-42
16.88333	-43
16.89167	-41
16.90000	-37
16.90833	-33
16.91667	-30
16.92500	-30
16.93333	-32
16.94167	-35
16.95000	-39
16.95833	-43
16.96667	-45
16.97500	-45
16.98333	-45
16.99167	-43
17.00000	-43
17.00833	-44
17.01667	-46
17.02500	-48
17.03333	-50
17.04167	-51
17.05000	-52
17.05833	-51
17.06667	-51
17.07500	-52
17.08333	-52
17.09167	-51
17.10000	-49
17.10833	-47
17.11667	-44
17.12500	-42
17.13333	-41
17.14167	-41
17.15000	-43
17.15833	-43
17.16667	-41
17.17500	-37
17.18333	-33
17.19167	-31
17.20000	-32
17.20833	-35
17.21667	-39
17.22500	-42
17.23333	-44
17.24167	-45
17.25000	-47
17.25833	-49
17.26667	-51
17.27500	-51
17.28333	-48
17.29167	-44
17.30000	-40
17.30833	-39
17.31667	-41
17.32500	-45
17.33333	-50
17.34167	-53
17.35000	-52
17.35833	-48
17.36667	-44
17.37500	-41
17.38333	-40
17.39167	-42
17.40000	-45
17.40833	-47
17.41667	-48
17.42500	-48
17.43333	-46
17.44167	-45
17.45000	-48
17.45833	-52
17.46667	-56
17.47500	-58
17.48333	-57
17.49167	-54
17.50000	-50
17.50833	-47
17.51667	-45
17.52500	-44
17.53333	-45
17.54167	-47
17.55000	-48
17.55833	-49
17.56667	-49
17.57500	-48
17.58333	-46
17.59167	-44
17.60000	-41
17.60833	-41
17.61667	-41
17.62500	-44
17.63333	-47
17.64167	-48
17.65000	-47
17.65833	-43
17.66667	-39
17.67500	-35
17.68333	-32
17.69167	-32
17.70000	-34
17.70833	-37
17.71667	-41
17.72500	-45
17.73333	-49
17.74167	-54
17.75000	-57
17.75833	-60
17.76667	-61
17.77500	-60
17.78333	-58
17.79167	-53
17.80000	-47
17.80833	-42
17.81667	-38
17.82500	-37
17.83333	-41
17.84167	-46
17.85000	-51
17.85833	-55
17.86667	-57
17.87500	-55
17.88333	-54
17.89167	-54
17.90000	-54
17.90833	-54
17.91667	-53
17.92500	-51
17.93333	-47
17.94167	-45
17.95000	-44
17.95833	-44
17.96667	-46
17.97500	-47
17.98333	-49
17.99167	-51
18.00000	-52
18.00833	-52
18.01667	-51
18.02500	-50
18.03333	-50
18.04167	-52
18.05000	-55
18.05833	-58
18.06667	-58
18.07500	-55
18.08333	-52
18.09167	-50
18.10000	-48
18.10833	-46
18.11667	-45
18.12500	-44
18.13333	-44
18.14167	-45
18.15000	-47
18.15833	-49
18.16667	-54
18.17500	-61
18.18333	-68
18.19167	-75
18.20000	-78
18.20833	-75
18.21667	-67
18.22500	-58
18.23333	-52
18.24167	-48
18.25000	-47
18.25833	-48
18.26667	-49
18.27500	-50
18.28333	-50
18.29167	-53
18.30000	-57
18.30833	-62
18.31667	-66
18.32500	-69
18.33333	-69
18.34167	-67
18.35000	-64
18.35833	-63
18.36667	-63
18.37500	-65
18.38333	-69
18.39167	-73
18.40000	-76
18.40833	-77
18.41667	-76
18.42500	-73
18.43333	-70
18.44167	-68
18.45000	-67
18.45833	-65
18.46667	-63
18.47500	-60
18.48333	-57
18.49167	-53
18.50000	-49
18.50833	-47
18.51667	-45
18.52500	-46
18.53333	-49
18.54167	-54
18.55000	-58
18.55833	-61
18.56667	-64
18.57500	-66
18.58333	-68
18.59167	-70
18.60000	-72
18.60833	-73
18.61667	-72
18.62500	-68
18.63333	-62
18.64167	-56
18.65000	-53
18.65833	-52
18.66667	-53
18.67500	-55
18.68333	-57
18.69167	-57
18.70000	-57
18.70833	-57
18.71667	-57
18.72500	-57
18.73333	-55
18.74167	-54
18.75000	-52
18.75833	-51
18.76667	-51
18.77500	-52
18.78333	-54
18.79167	-58
18.80000	-61
18.80833	-63
18.81667	-63
18.82500	-63
18.83333	-64
18.84167	-65
18.85000	-67
18.85833	-68
18.86667	-67
18.87500	-65
18.88333	-62
18.89167	-61
18.90000	-61
18.90833	-62
18.91667	-62
18.92500	-61
18.93333	-58
18.94167	-54
18.95000	-50
18.95833	-46
18.96667	-44
18.97500	-44
18.98333	-47
18.99167	-50
19.00000	-54
19.00833	-57
19.01667	-59
19.02500	-58
19.03333	-56
19.04167	-54
19.05000	-52
19.05833	-50
19.06667	-48
19.07500	-47
19.08333	-45
19.09167	-45
19.10000	-45
19.10833	-46
19.11667	-50
19.12500	-53
19.13333	-57
19.14167	-58
19.15000	-56
19.15833	-52
19.16667	-47
19.17500	-43
19.18333	-42
19.19167	-44
19.20000	-47
19.20833	-50
19.21667	-54
19.22500	-59
19.23333	-64
19.24167	-68
19.25000	-69
19.25833	-69
19.26667	-67
19.27500	-65
19.28333	-62
19.29167	-59
19.30000	-54
19.30833	-49
19.31667	-45
19.32500	-42
19.33333	-42
19.34167	-42
19.35000	-42
19.35833	-41
19.36667	-39
19.37500	-37
19.38333	-36
19.39167	-38
19.40000	-40
19.40833	-43
19.41667	-43
19.42500	-41
19.43333	-38
19.44167	-34
19.45000	-31
19.45833	-28
19.46667	-26
19.47500	-24
19.48333	-21
19.49167	-17
19.50000	-12
19.50833	-7
19.51667	-2
19.52500	2
19.53333	5
19.54167	9
19.55000	14
19.55833	20
19.56667	26
19.57500	32
19.58333	36
19.59167	41
19.60000	46
19.60833	51
19.61667	56
19.62500	61
19.63333	67
19.64167	74
19.65000	85
19.65833	98
19.66667	113
19.67500	130
19.68333	145
19.69167	158
19.70000	171
19.70833	183
19.71667	197
19.72500	213
19.73333	231
19.74167	249
19.75000	268
19.75833	286
19.76667	303
19.77500	318
19.78333	334
19.79167	352
19.80000	373
19.80833	398
19.81667	426
19.82500	457
19.83333	490
19.84167	522
19.85000	553
19.85833	583
19.86667	612
19.87500	644
19.88333	678
19.89167	716
19.90000	754
19.90833	792
19.91667	830
19.92500	870
19.93333	913
19.94167	958
19.95000	1007
19.95833	1057
19.96667	1106
19.97500	1155
19.98333	1204
19.99167	1258
20.00000	1319
20.00833	1383
20.01667	1448
20.02500	1513
20.03333	1574
20.04167	1631
20.05000	1686
20.05833	1741
20.06667	1795
20.07500	1857
20.08333	1925
20.09167	1990
20.10000	2052
20.10833	2116
20.11667	2189
20.12500	2266
20.13333	2342
20.14167	2416
20.15000	2490
20.15833	2560
20.16667	2629
20.17500	2704
20.18333	2782
20.19167	2857
20.20000	2927
20.20833	2998
20.21667	3076
20.22500	3158
20.23333	3237
20.24167	3310
20.25000	3382
20.25833	3454
20.26667	3522
20.27500	3597
20.28333	3675
20.29167	3750
20.30000	3818
20.30833	3884
20.31667	3951
20.32500	4016
20.33333	4088
20.34167	4166
20.35000	4240
20.35833	4305
20.36667	4366
20.37500	4427
20.38333	4487
20.39167	4548
20.40000	4607
20.40833	4664
20.41667	4720
20.42500	4771
20.43333	4821
20.44167	4868
20.45000	4913
20.45833	4957
20.46667	4997
20.47500	5037
20.48333	5076
20.49167	5111
20.50000	5140
20.50833	5166
20.51667	5191
20.52500	5213
20.53333	5234
20.54167	5252
20.55000	5269
20.55833	5285
20.56667	5297
20.57500	5305
20.58333	5309
20.59167	5313
20.60000	5316
20.60833	5318
20.61667	5318
20.62500	5316
20.63333	5309
20.64167	5297
20.65000	5280
20.65833	5260
20.66667	5236
20.67500	5211
20.68333	5186
20.69167	5161
20.70000	5137
20.70833	5110
20.71667	5081
20.72500	5048
20.73333	5013
20.74167	4978
20.75000	4941
20.75833	4900
20.76667	4855
20.77500	4807
20.78333	4757
20.79167	4705
20.80000	4651
20.80833	4595
20.81667	4537
20.82500	4480
20.83333	4422
20.84167	4365
20.85000	4306
20.85833	4247
20.86667	4185
20.87500	4121
20.88333	4057
20.89167	3991
20.90000	3926
20.90833	3862
20.91667	3798
20.92500	3735
20.93333	3672
20.94167	3608
20.95000	3540
20.95833	3471
20.96667	3402
20.97500	3333
20.98333	3268
20.99167	3206
21.00000	3148
21.00833	3091
21.01667	3034
21.02500	2976
21.03333	2915
21.04167	2853
21.05000	2790
21.05833	2728
21.06667	2667
21.07500	2606
21.08333	2548
21.09167	2491
21.10000	2437
21.10833	2384
21.11667	2332
21.12500	2280
21.13333	2227
21.14167	2175
21.15000	2124
21.15833	2074
21.16667	2026
21.17500	1978
21.18333	1931
21.19167	1885
21.20000	1840
21.20833	1799
21.21667	1760
21.22500	1723
21.23333	1686
21.24167	1650
21.25000	1614
21.25833	1578
21.26667	1544
21.27500	1512
21.28333	1481
21.29167	1451
21.30000	1422
21.30833	1392
21.31667	1362
21.32500	1332
21.33333	1302
21.34167	1276
21.35000	1253
21.35833	1232
21.36667	1210
21.37500	1187
21.38333	1165
21.39167	1141
21.40000	1119
21.40833	1099
21.41667	1081
21.42500	1063
21.43333	1045
21.44167	1027
21.45000	1009
21.45833	991
21.46667	974
21.47500	959
21.48333	945
21.49167	933
21.50000	921
21.50833	909
21.51667	897
21.52500	886
21.53333	874
21.54167	864
21.55000	854
21.55833	846
21.56667	838
21.57500	830
21.58333	822
21.59167	813
21.60000	803
21.60833	793
21.61667	785
21.62500	777
21.63333	769
21.64167	762
21.65000	754
21.65833	747
21.66667	739
21.67500	730
21.68333	722
21.69167	716
21.70000	711
21.70833	708
21.71667	705
21.72500	701
21.73333	694
21.74167	686
21.75000	679
21.75833	674
21.76667	672
21.77500	674
21.78333	675
21.79167	673
21.80000	667
21.80833	659
21.81667	651
21.82500	643
21.83333	637
21.84167	630
21.85000	623
21.85833	616
21.86667	611
21.87500	606
21.88333	602
21.89167	599
21.90000	596
21.90833	593
21.91667	590
21.92500	588
21.93333	587
21.94167	587
21.95000	586
21.95833	583
21.96667	579
21.97500	574
21.98333	570
21.99167	568
22.00000	567
22.00833	566
22.01667	564
22.02500	562
22.03333	559
22.04167	557
22.05000	554
22.05833	551
22.06667	547
22.07500	542
22.08333	537
22.09167	533
22.10000	530
22.10833	526
22.11667	522
22.12500	518
22.13333	513
22.14167	507
22.15000	499
22.15833	492
22.16667	487
22.17500	485
22.18333	486
22.19167	491
22.20000	496
22.20833	502
22.21667	508
22.22500	512
22.23333	512
22.24167	510
22.25000	505
22.25833	500
22.26667	497
22.27500	494
22.28333	490
22.29167	486
22.30000	482
22.30833	479
22.31667	475
22.32500	471
22.33333	468
22.34167	464
22.35000	458
22.35833	453
22.36667	448
22.37500	444
22.38333	440
22.39167	436
22.40000	432
22.40833	429
22.41667	426
22.42500	424
22.43333	420
22.44167	416
22.45000	410
22.45833	404
22.46667	399
22.47500	395
22.48333	391
22.49167	385
22.50000	378
22.50833	372
22.51667	368
22.52500	368
22.53333	372
22.54167	377
22.55000	380
22.55833	380
22.56667	377
22.57500	372
22.58333	364
22.59167	355
22.60000	346
22.60833	338
22.61667	333
22.62500	329
22.63333	327
22.64167	327
22.65000	329
22.65833	331
22.66667	332
22.67500	331
22.68333	329
22.69167	325
22.70000	321
22.70833	318
22.71667	315
22.72500	312
22.73333	309
22.74167	304
22.75000	301
22.75833	297
22.76667	295
22.77500	292
22.78333	290
22.79167	286
22.80000	283
22.80833	279
22.81667	275
22.82500	272
22.83333	271
22.84167	270
22.85000	268
22.85833	265
22.86667	261
22.87500	258
22.88333	255
22.89167	254
22.90000	254
22.90833	255
22.91667	256
22.92500	254
22.93333	250
22.94167	244
22.95000	238
22.95833	235
22.96667	235
22.97500	239
22.98333	243
22.99167	246
23.00000	244
23.00833	239
23.01667	230
23.02500	221
23.03333	213
23.04167	209
23.05000	209
23.05833	211
23.06667	214
23.07500	217
23.08333	219
23.09167	220
23.10000	220
23.10833	219
23.11667	220
23.12500	220
23.13333	221
23.14167	222
23.15000	222
23.15833	222
23.16667	219
23.17500	212
23.18333	203
23.19167	193
23.20000	185
23.20833	180
23.21667	178
23.22500	178
23.23333	179
23.24167	180
23.25000	181
23.25833	181
23.26667	181
23.27500	181
23.28333	182
23.29167	185
23.30000	188
23.30833	189
23.31667	189
23.32500	189
23.33333	190
23.34167	191
23.35000	190
23.35833	187
23.36667	184
23.37500	179
23.38333	176
23.39167	176
23.40000	177
23.40833	178
23.41667	179
23.42500	180
23.43333	180
23.44167	179
23.45000	178
23.45833	176
23.46667	173
23.47500	169
23.48333	165
23.49167	162
23.50000	160
23.50833	160
23.51667	161
23.52500	163
23.53333	164
23.54167	164
23.55000	165
23.55833	166
23.56667	168
23.57500	170
23.58333	169
23.59167	167
23.60000	164
23.60833	163
23.61667	163
23.62500	165
23.63333	165
23.64167	164
23.65000	161
23.65833	156
23.66667	154
23.67500	154
23.68333	155
23.69167	156
23.70000	156
23.70833	153
23.71667	149
23.72500	145
23.73333	144
23.74167	146
23.75000	148
23.75833	149
23.76667	147
23.77500	142
23.78333	135
23.79167	126
23.80000	118
23.80833	113
23.81667	111
23.82500	113
23.83333	120
23.84167	127
23.85000	134
23.85833	140
23.86667	143
23.87500	143
23.88333	143
23.89167	141
23.90000	139
23.90833	139
23.91667	141
23.92500	144
23.93333	146
23.94167	147
23.95000	145
23.95833	141
23.96667	138
23.97500	138
23.98333	139
23.99167	141
24.00000	143
24.00833	143
24.01667	141
24.02500	138
24.03333	135
24.04167	133
24.05000	132
24.05833	132
24.06667	132
24.07500	132
24.08333	131
24.09167	133
24.10000	136
24.10833	139
24.11667	142
24.12500	142
24.13333	139
24.14167	135
24.15000	132
24.15833	132
24.16667	133
24.17500	136
24.18333	137
24.19167	136
24.20000	133
24.20833	130
24.21667	127
24.22500	125
24.23333	124
24.24167	126
24.25000	127
24.25833	129
24.26667	130
24.27500	130
24.28333	129
24.29167	130
24.30000	131
24.30833	133
24.31667	135
24.32500	137
24.33333	138
24.34167	139
24.35000	141
24.35833	146
24.36667	150
24.37500	155
24.38333	159
24.39167	164
24.40000	168
24.40833	173
24.41667	178
24.42500	182
24.43333	184
24.44167	184
24.45000	181
24.45833	177
24.46667	175
24.47500	175
24.48333	176
24.49167	178
24.50000	181
24.50833	182
24.51667	181
24.52500	179
24.53333	178
24.54167	177
24.55000	179
24.55833	182
24.56667	184
24.57500	183
24.58333	182
24.59167	182
24.60000	183
24.60833	184
24.61667	186
24.62500	188
24.63333	189
24.64167	189
24.65000	191
24.65833	193
24.66667	194
24.67500	192
24.68333	190
24.69167	188
24.70000	187
24.70833	188
24.71667	191
24.72500	196
24.73333	201
24.74167	205
24.75000	206
24.75833	205
24.76667	204
24.77500	202
24.78333	202
24.79167	203
24.80000	204
24.80833	206
24.81667	208
24.82500	209
24.83333	211
24.84167	211
24.85000	208
24.85833	203
24.86667	199
24.87500	197
24.88333	197
24.89167	197
24.90000	197
24.90833	196
24.91667	192
24.92500	190
24.93333	189
24.94167	188
24.95000	187
24.95833	184
24.96667	180
24.97500	176
24.98333	173
24.99167	170
25.00000	169
25.00833	167
25.01667	165
25.02500	166
25.03333	168
25.04167	172
25.05000	174
25.05833	176
25.06667	176
25.07500	175
25.08333	173
25.09167	171
25.10000	169
25.10833	165
25.11667	161
25.12500	156
25.13333	153
25.14167	150
25.15000	148
25.15833	147
25.16667	147
25.17500	149
25.18333	152
25.19167	155
25.20000	158
25.20833	158
25.21667	156
25.22500	151
25.23333	144
25.24167	138
25.25000	134
25.25833	133
25.26667	134
25.27500	137
25.28333	139
25.29167	140
25.30000	140
25.30833	139
25.31667	137
25.32500	136
25.33333	136
25.34167	134
25.35000	132
25.35833	128
25.36667	125
25.37500	123
25.38333	123
25.39167	122
25.40000	122
25.40833	121
25.41667	121
25.42500	121
25.43333	120
25.44167	118
25.45000	115
25.45833	112
25.46667	108
25.47500	106
25.48333	105
25.49167	106
25.50000	107
25.50833	108
25.51667	108
25.52500	107
25.53333	105
25.54167	104
25.55000	105
25.55833	108
25.56667	111
25.57500	113
25.58333	113
25.59167	112
25.60000	109
25.60833	109
25.61667	112
25.62500	116
25.63333	120
25.64167	123
25.65000	123
25.65833	121
25.66667	119
25.67500	117
25.68333	117
25.69167	120
25.70000	123
25.70833	124
25.71667	123
25.72500	120
25.73333	117
25.74167	113
25.75000	112
25.75833	112
25.76667	112
25.77500	112
25.78333	112
25.79167	112
25.80000	114
25.80833	115
25.81667	116
25.82500	116
25.83333	115
25.84167	114
25.85000	115
25.85833	119
25.86667	123
25.87500	127
25.88333	128
25.89167	127
25.90000	125
25.90833	121
25.91667	117
25.92500	113
25.93333	110
25.94167	107
25.95000	106
25.95833	107
25.96667	107
25.97500	107
25.98333	106
25.99167	106
26.00000	105
26.00833	106
26.01667	107
26.02500	110
26.03333	113
26.04167	115
26.05000	115
26.05833	115
26.06667	115
26.07500	116
26.08333	117
26.09167	119
26.10000	121
26.10833	121
26.11667	122
26.12500	124
26.13333	129
26.14167	136
26.15000	144
26.15833	151
26.16667	155
26.17500	156
26.18333	155
26.19167	154
26.20000	152
26.20833	151
26.21667	150
26.22500	149
26.23333	148
26.24167	146
26.25000	145
26.25833	146
26.26667	149
26.27500	152
26.28333	154
26.29167	157
26.30000	159
26.30833	160
26.31667	161
26.32500	163
26.33333	164
26.34167	165
26.35000	166
26.35833	166
26.36667	166
26.37500	166
26.38333	166
26.39167	164
26.40000	163
26.40833	164
26.41667	166
26.42500	170
26.43333	174
26.44167	177
26.45000	179
26.45833	180
26.46667	179
26.47500	179
26.48333	180
26.49167	182
26.50000	184
26.50833	187
26.51667	190
26.52500	191
26.53333	192
26.54167	191
26.55000	191
26.55833	191
26.56667	193
26.57500	196
26.58333	199
26.59167	201
26.60000	202
26.60833	202
26.61667	204
26.62500	206
26.63333	210
26.64167	212
26.65000	211
26.65833	207
26.66667	203
26.67500	199
26.68333	197
26.69167	196
26.70000	198
26.70833	199
26.71667	201
26.72500	204
26.73333	208
26.74167	212
26.75000	215
26.75833	216
26.76667	215
26.77500	213
26.78333	210
26.79167	209
26.80000	210
26.80833	213
26.81667	217
26.82500	220
26.83333	223
26.84167	224
26.85000	223
26.85833	220
26.86667	214
26.87500	208
26.88333	204
26.89167	201
26.90000	200
26.90833	201
26.91667	203
26.92500	205
26.93333	206
26.94167	205
26.95000	204
26.95833	201
26.96667	199
26.97500	196
26.98333	194
26.99167	192
27.00000	191
27.00833	189
27.01667	187
27.02500	185
27.03333	183
27.04167	181
27.05000	179
27.05833	179
27.06667	180
27.07500	183
27.08333	187
27.09167	190
27.10000	191
27.10833	190
27.11667	187
27.12500	186
27.13333	187
27.14167	190
27.15000	192
27.15833	194
27.16667	193
27.17500	190
27.18333	187
27.19167	185
27.20000	184
27.20833	181
27.21667	176
27.22500	170
27.23333	163
27.24167	157
27.25000	152
27.25833	149
27.26667	147
27.27500	146
27.28333	148
27.29167	151
27.30000	155
27.30833	160
27.31667	166
27.32500	170
27.33333	172
27.34167	173
27.35000	173
27.35833	173
27.36667	171
27.37500	169
27.38333	166
27.39167	164
27.40000	162
27.40833	160
27.41667	159
27.42500	157
27.43333	154
27.44167	152
27.45000	151
27.45833	150
27.46667	151
27.47500	151
27.48333	151
27.49167	151
27.50000	151
27.50833	151
27.51667	151
27.52500	152
27.53333	153
27.54167	155
27.55000	156
27.55833	156
27.56667	155
27.57500	154
27.58333	154
27.59167	156
27.60000	158
27.60833	161
27.61667	163
27.62500	166
27.63333	168
27.64167	170
27.65000	171
27.65833	171
27.66667	172
27.67500	171
27.68333	171
27.69167	171
27.70000	171
27.70833	171
27.71667	170
27.72500	170
27.73333	171
27.74167	173
27.75000	175
27.75833	178
27.76667	181
27.77500	183
27.78333	183
27.79167	182
27.80000	181
27.80833	183
27.81667	187
27.82500	192
27.83333	198
27.84167	204
27.85000	207
27.85833	208
27.86667	207
27.87500	205
27.88333	202
27.89167	199
27.90000	197
27.90833	197
27.91667	201
27.92500	205
27.93333	209
27.94167	213
27.95000	216
27.95833	218
27.96667	221
27.97500	223
27.98333	225
27.99167	226
28.00000	226
28.00833	226
28.01667	227
28.02500	231
28.03333	236
28.04167	242
28.05000	248
28.05833	252
28.06667	254
28.07500	253
28.08333	251
28.09167	249
28.10000	248
28.10833	248
28.11667	251
28.12500	254
28.13333	259
28.14167	263
28.15000	265
28.15833	265
28.16667	265
28.17500	265
28.18333	265
28.19167	265
28.20000	266
28.20833	265
28.21667	265
28.22500	265
28.23333	266
28.24167	268
28.25000	268
28.25833	268
28.26667	267
28.27500	267
28.28333	267
28.29167	271
28.30000	276
28.30833	281
28.31667	285
28.32500	289
28.33333	292
28.34167	294
28.35000	296
28.35833	299
28.36667	301
28.37500	302
28.38333	302
28.39167	304
28.40000	304
28.40833	302
28.41667	297
28.42500	292
28.43333	289
28.44167	288
28.45000	290
28.45833	293
28.46667	295
28.47500	297
28.48333	299
28.49167	303
28.50000	307
28.50833	310
28.51667	312
28.52500	313
28.53333	310
28.54167	305
28.55000	300
28.55833	296
28.56667	295
28.57500	296
28.58333	297
28.59167	298
28.60000	299
28.60833	301
28.61667	304
28.62500	306
28.63333	308
28.64167	309
28.65000	306
28.65833	303
28.66667	300
28.67500	299
28.68333	300
28.69167	304
28.70000	308
28.70833	311
28.71667	314
28.72500	313
28.73333	308
28.74167	300
28.75000	289
28.75833	279
28.76667	273
28.77500	273
28.78333	277
28.79167	283
28.80000	290
28.80833	294
28.81667	295
28.82500	296
28.83333	298
28.84167	300
28.85000	300
28.85833	299
28.86667	297
28.87500	294
28.88333	291
28.89167	290
28.90000	292
28.90833	295
28.91667	300
28.92500	305
28.93333	311
28.94167	316
28.95000	319
28.95833	319
28.96667	318
28.97500	315
28.98333	313
28.99167	312
29.00000	312
29.00833	312
29.01667	311
29.02500	310
29.03333	311
29.04167	314
29.05000	316
29.05833	319
29.06667	319
29.07500	318
29.08333	317
29.09167	317
29.10000	318
29.10833	320
29.11667	321
29.12500	321
29.13333	319
29.14167	316
29.15000	313
29.15833	310
29.16667	310
29.17500	314
29.18333	320
29.19167	326
29.20000	333
29.20833	339
29.21667	344
29.22500	349
29.23333	353
29.24167	357
29.25000	360
29.25833	361
29.26667	360
29.27500	358
29.28333	356
29.29167	358
29.30000	361
29.30833	364
29.31667	367
29.32500	370
29.33333	372
29.34167	376
29.35000	382
29.35833	390
29.36667	398
29.37500	407
29.38333	415
29.39167	421
29.40000	425
29.40833	430
29.41667	435
29.42500	438
29.43333	440
29.44167	440
29.45000	439
29.45833	439
29.46667	441
29.47500	446
29.48333	454
29.49167	462
29.50000	470
29.50833	476
29.51667	481
29.52500	485
29.53333	489
29.54167	494
29.55000	501
29.55833	509
29.56667	518
29.57500	527
29.58333	536
29.59167	546
29.60000	554
29.60833	562
29.61667	570
29.62500	579
29.63333	590
29.64167	603
29.65000	616
29.65833	630
29.66667	643
29.67500	656
29.68333	671
29.69167	687
29.70000	706
29.70833	725
29.71667	744
29.72500	763
29.73333	782
29.74167	803
29.75000	826
29.75833	851
29.76667	876
29.77500	901
29.78333	928
29.79167	957
29.80000	988
29.80833	1020
29.81667	1055
29.82500	1091
29.83333	1129
29.84167	1168
29.85000	1210
29.85833	1253
29.86667	1296
29.87500	1340
29.88333	1384
29.89167	1429
29.90000	1476
29.90833	1528
29.91667	1586
29.92500	1646
29.93333	1711
29.94167	1776
29.95000	1843
29.95833	1912
29.96667	1980
29.97500	2051
29.98333	2122
29.99167	2195
30.00000	2272
30.00833	2355
30.01667	2445
30.02500	2537
30.03333	2635
30.04167	2734
30.05000	2838
30.05833	2944
30.06667	3052
30.07500	3165
30.08333	3277
30.09167	3393
30.10000	3512
30.10833	3636
30.11667	3766
30.12500	3896
30.13333	4031
30.14167	4164
30.15000	4299
30.15833	4437
30.16667	4578
30.17500	4727
30.18333	4877
30.19167	5034
30.20000	5191
30.20833	5349
30.21667	5511
30.22500	5670
30.23333	5833
30.24167	5995
30.25000	6159
30.25833	6326
30.26667	6494
30.27500	6666
30.28333	6838
30.29167	7017
30.30000	7195
30.30833	7373
30.31667	7553
30.32500	7727
30.33333	7903
30.34167	8076
30.35000	8252
30.35833	8429
30.36667	8608
30.37500	8793
30.38333	8975
30.39167	9159
30.40000	9338
30.40833	9513
30.41667	9686
30.42500	9852
30.43333	10019
30.44167	10180
30.45000	10341
30.45833	10501
30.46667	10658
30.47500	10816
30.48333	10969
30.49167	11120
30.50000	11265
30.50833	11405
30.51667	11542
30.52500	11674
30.53333	11807
30.54167	11935
30.55000	12061
30.55833	12182
30.56667	12298
30.57500	12410
30.58333	12516
30.59167	12619
30.60000	12715
30.60833	12806
30.61667	12891
30.62500	12969
30.63333	13041
30.64167	13109
30.65000	13172
30.65833	13231
30.66667	13281
30.67500	13325
30.68333	13363
30.69167	13396
30.70000	13426
30.70833	13453
30.71667	13477
30.72500	13495
30.73333	13505
30.74167	13507
30.75000	13502
30.75833	13491
30.76667	13473
30.77500	13449
30.78333	13420
30.79167	13386
30.80000	13348
30.80833	13303
30.81667	13253
30.82500	13195
30.83333	13129
30.84167	13059
30.85000	12983
30.85833	12902
30.86667	12819
30.87500	12729
30.88333	12636
30.89167	12536
30.90000	12431
30.90833	12321
30.91667	12207
30.92500	12092
30.93333	11971
30.94167	11849
30.95000	11722
30.95833	11591
30.96667	11459
30.97500	11319
30.98333	11181
30.99167	11036
31.00000	10889
31.00833	10738
31.01667	10581
31.02500	10422
31.03333	10254
31.04167	10089
31.05000	9923
31.05833	9758
31.06667	9596
31.07500	9432
31.08333	9268
31.09167	9096
31.10000	8923
31.10833	8752
31.11667	8581
31.12500	8416
31.13333	8250
31.14167	8088
31.15000	7922
31.15833	7753
31.16667	7586
31.17500	7414
31.18333	7247
31.19167	7077
31.20000	6911
31.20833	6748
31.21667	6585
31.22500	6426
31.23333	6266
31.24167	6110
31.25000	5955
31.25833	5802
31.26667	5654
31.27500	5507
31.28333	5366
31.29167	5226
31.30000	5090
31.30833	4956
31.31667	4821
31.32500	4687
31.33333	4547
31.34167	4411
31.35000	4276
31.35833	4146
31.36667	4024
31.37500	3906
31.38333	3793
31.39167	3680
31.40000	3570
31.40833	3463
31.41667	3357
31.42500	3257
31.43333	3156
31.44167	3060
31.45000	2964
31.45833	2871
31.46667	2783
31.47500	2698
31.48333	2615
31.49167	2531
31.50000	2449
31.50833	2369
31.51667	2292
31.52500	2221
31.53333	2153
31.54167	2089
31.55000	2024
31.55833	1959
31.56667	1897
31.57500	1836
31.58333	1780
31.59167	1727
31.60000	1678
31.60833	1631
31.61667	1585
31.62500	1539
31.63333	1491
31.64167	1445
31.65000	1400
31.65833	1358
31.66667	1318
31.67500	1279
31.68333	1241
31.69167	1205
31.70000	1171
31.70833	1140
31.71667	1111
31.72500	1083
31.73333	1055
31.74167	1027
31.75000	998
31.75833	971
31.76667	947
31.77500	926
31.78333	906
31.79167	884
31.80000	861
31.80833	839
31.81667	816
31.82500	794
31.83333	772
31.84167	753
31.85000	735
31.85833	719
31.86667	705
31.87500	692
31.88333	679
31.89167	666
31.90000	654
31.90833	644
31.91667	636
31.92500	629
31.93333	622
31.94167	616
31.95000	609
31.95833	602
31.96667	594
31.97500	584
31.98333	574
31.99167	564
32.00000	553
32.00833	543
32.01667	533
32.02500	524
32.03333	515
32.04167	507
32.05000	502
32.05833	499
32.06667	497
32.07500	495
32.08333	495
32.09167	494
32.10000	492
32.10833	491
32.11667	491
32.12500	492
32.13333	495
32.14167	497
32.15000	499
32.15833	500
32.16667	501
32.17500	499
32.18333	497
32.19167	495
32.20000	491
32.20833	488
32.21667	485
32.22500	484
32.23333	485
32.24167	487
32.25000	490
32.25833	493
32.26667	497
32.27500	501
32.28333	506
32.29167	511
32.30000	516
32.30833	519
32.31667	520
32.32500	521
32.33333	524
32.34167	530
32.35000	538
32.35833	548
32.36667	557
32.37500	566
32.38333	573
32.39167	580
32.40000	585
32.40833	589
32.41667	592
32.42500	596
32.43333	602
32.44167	610
32.45000	623
32.45833	639
32.46667	656
32.47500	673
32.48333	690
32.49167	705
32.50000	720
32.50833	736
32.51667	754
32.52500	774
32.53333	795
32.54167	817
32.55000	838
32.55833	860
32.56667	882
32.57500	905
32.58333	929
32.59167	956
32.60000	983
32.60833	1012
32.61667	1043
32.62500	1074
32.63333	1106
32.64167	1138
32.65000	1172
32.65833	1208
32.66667	1247
32.67500	1291
32.68333	1337
32.69167	1384
32.70000	1431
32.70833	1479
32.71667	1528
32.72500	1577
32.73333	1630
32.74167	1684
32.75000	1740
32.75833	1797
32.76667	1854
32.77500	1915
32.78333	1978
32.79167	2047
32.80000	2117
32.80833	2188
32.81667	2261
32.82500	2333
32.83333	2409
32.84167	2486
32.85000	2566
32.85833	2648
32.86667	2732
32.87500	2820
32.88333	2908
32.89167	3000
32.90000	3093
32.90833	3186
32.91667	3282
32.92500	3377
32.93333	3477
32.94167	3577
32.95000	3681
32.95833	3786
32.96667	3892
32.97500	4004
32.98333	4117
32.99167	4236
33.00000	4356
33.00833	4477
33.01667	4600
33.02500	4718
33.03333	4837
33.04167	4953
33.05000	5072
33.05833	5192
33.06667	5313
33.07500	5437
33.08333	5560
33.09167	5686
33.10000	5811
33.10833	5935
33.11667	6061
33.12500	6185
33.13333	6313
33.14167	6438
33.15000	6565
33.15833	6691
33.16667	6814
33.17500	6936
33.18333	7054
33.19167	7171
33.20000	7285
33.20833	7399
33.21667	7514
33.22500	7626
33.23333	7741
33.24167	7853
33.25000	7966
33.25833	8077
33.26667	8186
33.27500	8296
33.28333	8400
33.29167	8500
33.30000	8596
33.30833	8689
33.31667	8781
33.32500	8870
33.33333	8959
33.34167	9045
33.35000	9127
33.35833	9207
33.36667	9283
33.37500	9358
33.38333	9429
33.39167	9498
33.40000	9562
33.40833	9624
33.41667	9683
33.42500	9736
33.43333	9786
33.44167	9831
33.45000	9873
33.45833	9913
33.46667	9950
33.47500	9985
33.48333	10015
33.49167	10042
33.50000	10064
33.50833	10082
33.51667	10095
33.52500	10106
33.53333	10114
33.54167	10119
33.55000	10118
33.55833	10114
33.56667	10105
33.57500	10092
33.58333	10077
33.59167	10059
33.60000	10039
33.60833	10015
33.61667	9987
33.62500	9955
33.63333	9918
33.64167	9878
33.65000	9833
33.65833	9785
33.66667	9733
33.67500	9677
33.68333	9620
33.69167	9558
33.70000	9493
33.70833	9424
33.71667	9349
33.72500	9270
33.73333	9186
33.74167	9102
33.75000	9017
33.75833	8931
33.76667	8845
33.77500	8755
33.78333	8662
33.79167	8563
33.80000	8461
33.80833	8355
33.81667	8248
33.82500	8144
33.83333	8039
33.84167	7938
33.85000	7836
33.85833	7733
33.86667	7627
33.87500	7515
33.88333	7400
33.89167	7279
33.90000	7157
33.90833	7038
33.91667	6919
33.92500	6804
33.93333	6688
33.94167	6574
33.95000	6459
33.95833	6344
33.96667	6231
33.97500	6114
33.98333	5998
33.99167	5876
34.00000	5754
34.00833	5632
34.01667	5509
34.02500	5390
34.03333	5271
34.04167	5156
34.05000	5040
34.05833	4926
34.06667	4817
34.07500	4709
34.08333	4605
34.09167	4501
34.10000	4399
34.10833	4297
34.11667	4193
34.12500	4092
34.13333	3989
34.14167	3888
34.15000	3788
34.15833	3688
34.16667	3590
34.17500	3491
34.18333	3397
34.19167	3306
34.20000	3221
34.20833	3139
34.21667	3058
34.22500	2979
34.23333	2897
34.24167	2819
34.25000	2743
34.25833	2670
34.26667	2599
34.27500	2528
34.28333	2456
34.29167	2383
34.30000	2310
34.30833	2238
34.31667	2169
34.32500	2105
34.33333	2045
34.34167	1989
34.35000	1934
34.35833	1881
34.36667	1829
34.37500	1776
34.38333	1723
34.39167	1670
34.40000	1617
34.40833	1563
34.41667	1510
34.42500	1462
34.43333	1416
34.44167	1375
34.45000	1336
34.45833	1299
34.46667	1262
34.47500	1223
34.48333	1185
34.49167	1146
34.50000	1109
34.50833	1074
34.51667	1040
34.52500	1008
34.53333	977
34.54167	946
34.55000	913
34.55833	882
34.56667	853
34.57500	827
34.58333	803
34.59167	781
34.60000	760
34.60833	740
34.61667	719
34.62500	700
34.63333	683
34.64167	667
34.65000	651
34.65833	633
34.66667	613
34.67500	593
34.68333	571
34.69167	549
34.70000	528
34.70833	509
34.71667	492
34.72500	478
34.73333	466
34.74167	456
34.75000	448
34.75833	442
34.76667	435
34.77500	428
34.78333	418
34.79167	403
34.80000	386
34.80833	369
34.81667	352
34.82500	339
34.83333	328
34.84167	320
34.85000	314
34.85833	309
34.86667	304
34.87500	301
34.88333	298
34.89167	296
34.90000	295
34.90833	291
34.91667	286
34.92500	277
34.93333	267
34.94167	256
34.95000	248
34.95833	242
34.96667	238
34.97500	236
34.98333	233
34.99167	228
35.00000	222
35.00833	213
35.01667	204
35.02500	195
35.03333	188
35.04167	184
35.05000	182
35.05833	181
35.06667	181
35.07500	181
35.08333	179
35.09167	175
35.10000	170
35.10833	163
35.11667	155
35.12500	148
35.13333	144
35.14167	140
35.15000	136
35.15833	134
35.16667	131
35.17500	130
35.18333	130
35.19167	132
35.20000	135
35.20833	136
35.21667	136
35.22500	134
35.23333	131
35.24167	128
35.25000	125
35.25833	122
35.26667	118
35.27500	114
35.28333	109
35.29167	104
35.30000	99
35.30833	95
35.31667	93
35.32500	94
35.33333	98
35.34167	102
35.35000	106
35.35833	107
35.36667	104
35.37500	98
35.38333	91
35.39167	85
35.40000	82
35.40833	83
35.41667	86
35.42500	89
35.43333	90
35.44167	88
35.45000	84
35.45833	79
35.46667	74
35.47500	70
35.48333	68
35.49167	67
35.50000	67
35.50833	69
35.51667	71
35.52500	73
35.53333	74
35.54167	75
35.55000	75
35.55833	75
35.56667	73
35.57500	71
35.58333	70
35.59167	69
35.60000	67
35.60833	66
35.61667	66
35.62500	65
35.63333	66
35.64167	67
35.65000	68
35.65833	68
35.66667	67
35.67500	66
35.68333	62
35.69167	57
35.70000	52
35.70833	48
35.71667	47
35.72500	47
35.73333	47
35.74167	48
35.75000	47
35.75833	47
35.76667	46
35.77500	47
35.78333	48
35.79167	48
35.80000	46
35.80833	43
35.81667	41
35.82500	40
35.83333	40
35.84167	43
35.85000	47
35.85833	50
35.86667	50
35.87500	47
35.88333	43
35.89167	39
35.90000	35
35.90833	34
35.91667	36
35.92500	39
35.93333	44
35.94167	48
35.95000	52
35.95833	56
35.96667	59
35.97500	60
35.98333	60
35.99167	57
36.00000	53
36.00833	50
36.01667	48
36.02500	48
36.03333	49
36.04167	51
36.05000	53
36.05833	53
36.06667	52
36.07500	49
36.08333	46
36.09167	43
36.10000	40
36.10833	39
36.11667	39
36.12500	40
36.13333	40
36.14167	38
36.15000	36
36.15833	34
36.16667	33
36.17500	32
36.18333	32
36.19167	30
36.20000	27
36.20833	23
36.21667	21
36.22500	20
36.23333	23
36.24167	28
36.25000	33
36.25833	37
36.26667	41
36.27500	44
36.28333	45
36.29167	45
36.30000	43
36.30833	40
36.31667	37
36.32500	34
36.33333	34
36.34167	36
36.35000	38
36.35833	41
36.36667	42
36.37500	40
36.38333	38
36.39167	36
36.40000	34
36.40833	34
36.41667	35
36.42500	36
36.43333	35
36.44167	32
36.45000	28
36.45833	23
36.46667	19
36.47500	15
36.48333	15
36.49167	19
36.50000	27
36.50833	33
36.51667	38
36.52500	39
36.53333	38
36.54167	35
36.55000	32
36.55833	29
36.56667	27
36.57500	25
36.58333	24
36.59167	22
36.60000	21
36.60833	21
36.61667	23
36.62500	27
36.63333	32
36.64167	39
36.65000	45
36.65833	50
36.66667	52
36.67500	50
36.68333	46
36.69167	40
36.70000	34
36.70833	27
36.71667	21
36.72500	17
36.73333	14
36.74167	13
36.75000	13
36.75833	13
36.76667	12
36.77500	10
36.78333	8
36.79167	7
36.80000	9
36.80833	13
36.81667	19
36.82500	26
36.83333	34
36.84167	41
36.85000	45
36.85833	46
36.86667	44
36.87500	38
36.88333	31
36.89167	26
36.90000	22
36.90833	22
36.91667	24
36.92500	27
36.93333	29
36.94167	31
36.95000	33
36.95833	33
36.96667	32
36.97500	32
36.98333	32
36.99167	32
37.00000	30
37.00833	29
37.01667	28
37.02500	27
37.03333	29
37.04167	31
37.05000	32
37.05833	33
37.06667	33
37.07500	35
37.08333	39
37.09167	45
37.10000	51
37.10833	52
37.11667	49
37.12500	42
37.13333	34
37.14167	26
37.15000	22
37.15833	21
37.16667	22
37.17500	25
37.18333	27
37.19167	29
37.20000	31
37.20833	31
37.21667	31
37.22500	30
37.23333	28
37.24167	25
37.25000	22
37.25833	19
37.26667	16
37.27500	15
37.28333	15
37.29167	16
37.30000	19
37.30833	24
37.31667	30
37.32500	36
37.33333	38
37.34167	38
37.35000	38
37.35833	38
37.36667	39
37.37500	41
37.38333	41
37.39167	38
37.40000	33
37.40833	26
37.41667	20
37.42500	16
37.43333	16
37.44167	20
37.45000	27
37.45833	36
37.46667	44
37.47500	51
37.48333	56
37.49167	57
37.50000	54
37.50833	49
37.51667	42
37.52500	37
37.53333	33
37.54167	32
37.55000	31
37.55833	31
37.56667	31
37.57500	30
37.58333	28
37.59167	24
37.60000	21
37.60833	17
37.61667	15
37.62500	16
37.63333	22
37.64167	28
37.65000	32
37.65833	33
37.66667	31
37.67500	27
37.68333	25
37.69167	27
37.70000	32
37.70833	37
37.71667	42
37.72500	44
37.73333	43
37.74167	41
37.75000	38
37.75833	35
37.76667	33
37.77500	33
37.78333	34
37.79167	34
37.80000	35
37.80833	37
37.81667	39
37.82500	40
37.83333	40
37.84167	39
37.85000	36
37.85833	34
37.86667	34
37.87500	38
37.88333	44
37.89167	52
37.90000	58
37.90833	60
37.91667	58
37.92500	53
37.93333	44
37.94167	36
37.95000	32
37.95833	31
37.96667	34
37.97500	40
37.98333	46
37.99167	50
38.00000	51
38.00833	50
38.01667	50
38.02500	50
38.03333	51
38.04167	52
38.05000	52
38.05833	50
38.06667	47
38.07500	45
38.08333	44
38.09167	43
38.10000	44
38.10833	45
38.11667	47
38.12500	48
38.13333	50
38.14167	50
38.15000	49
38.15833	47
38.16667	44
38.17500	41
38.18333	39
38.19167	39
38.20000	42
38.20833	45
38.21667	50
38.22500	52
38.23333	51
38.24167	49
38.25000	49
38.25833	51
38.26667	54
38.27500	58
38.28333	62
38.29167	63
38.30000	62
38.30833	61
38.31667	58
38.32500	55
38.33333	53
38.34167	52
38.35000	52
38.35833	54
38.36667	54
38.37500	53
38.38333	50
38.39167	46
38.40000	41
38.40833	36
38.41667	32
38.42500	30
38.43333	30
38.44167	32
38.45000	35
38.45833	39
38.46667	43
38.47500	44
38.48333	43
38.49167	39
38.50000	33
38.50833	27
38.51667	22
38.52500	18
38.53333	18
38.54167	20
38.55000	25
38.55833	32
38.56667	39
38.57500	46
38.58333	50
38.59167	52
38.60000	52
38.60833	50
38.61667	46
38.62500	41
38.63333	35
38.64167	30
38.65000	26
38.65833	25
38.66667	27
38.67500	29
38.68333	33
38.69167	36
38.70000	38
38.70833	38
38.71667	34
38.72500	28
38.73333	20
38.74167	14
38.75000	12
38.75833	15
38.76667	20
38.77500	27
38.78333	32
38.79167	36
38.80000	39
38.80833	44
38.81667	49
38.82500	55
38.83333	57
38.84167	58
38.85000	57
38.85833	55
38.86667	54
38.87500	55
38.88333	56
38.89167	55
38.90000	52
38.90833	48
38.91667	44
38.92500	42
38.93333	42
38.94167	43
38.95000	45
38.95833	47
38.96667	49
38.97500	49
38.98333	50
38.99167	53
39.00000	56
39.00833	58
39.01667	59
39.02500	59
39.03333	57
39.04167	57
39.05000	57
39.05833	59
39.06667	61
39.07500	64
39.08333	67
39.09167	70
39.10000	71
39.10833	67
39.11667	60
39.12500	52
39.13333	44
39.14167	39
39.15000	38
39.15833	41
39.16667	43
39.17500	44
39.18333	45
39.19167	45
39.20000	46
39.20833	49
39.21667	54
39.22500	61
39.23333	69
39.24167	75
39.25000	77
39.25833	76
39.26667	74
39.27500	71
39.28333	69
39.29167	67
39.30000	63
39.30833	58
39.31667	52
39.32500	49
39.33333	49
39.34167	52
39.35000	56
39.35833	60
39.36667	61
39.37500	60
39.38333	58
39.39167	57
39.40000	59
39.40833	64
39.41667	71
39.42500	76
39.43333	77
39.44167	76
39.45000	74
39.45833	71
39.46667	69
39.47500	68
39.48333	68
39.49167	65
39.50000	61
39.50833	56
39.51667	52
39.52500	48
39.53333	46
39.54167	46
39.55000	45
39.55833	44
39.56667	42
39.57500	40
39.58333	40
39.59167	44
39.60000	49
39.60833	54
39.61667	57
39.62500	56
39.63333	52
39.64167	47
39.65000	45
39.65833	45
39.66667	46
39.67500	48
39.68333	50
39.69167	51
39.70000	50
39.70833	49
39.71667	47
39.72500	45
39.73333	43
39.74167	41
39.75000	40
39.75833	40
39.76667	43
39.77500	49
39.78333	56
39.79167	62
39.80000	66
39.80833	69
39.81667	69
39.82500	68
39.83333	66
39.84167	63
39.85000	57
39.85833	51
39.86667	45
39.87500	40
39.88333	38
39.89167	38
39.90000	38
39.90833	38
39.91667	37
39.92500	35
39.93333	32
39.94167	30
39.95000	29
39.95833	30
39.96667	31
39.97500	31
39.98333	31
39.99167	32
40.00000	33
40.00833	36
40.01667	38
40.02500	40
40.03333	41
40.04167	41
40.05000	40
40.05833	40
40.06667	41
40.07500	43
40.08333	45
40.09167	47
40.10000	49
40.10833	50
40.11667	52
40.12500	52
40.13333	51
40.14167	49
40.15000	47
40.15833	44
40.16667	42
40.17500	41
40.18333	40
40.19167	39
40.20000	38
40.20833	38
40.21667	39
40.22500	40
40.23333	41
40.24167	41
40.25000	41
40.25833	39
40.26667	37
40.27500	37
40.28333	38
40.29167	38
40.30000	38
40.30833	38
40.31667	39
40.32500	42
40.33333	47
40.34167	53
40.35000	57
40.35833	58
40.36667	57
40.37500	56
40.38333	54
40.39167	52
40.40000	50
40.40833	47
40.41667	44
40.42500	40
40.43333	38
40.44167	37
40.45000	39
40.45833	43
40.46667	46
40.47500	47
40.48333	48
40.49167	47
40.50000	47
40.50833	48
40.51667	51
40.52500	54
40.53333	56
40.54167	56
40.55000	55
40.55833	54
40.56667	55
40.57500	57
40.58333	61
40.59167	65
40.60000	69
40.60833	69
40.61667	68
40.62500	64
40.63333	59
40.64167	54
40.65000	51
40.65833	48
40.66667	48
40.67500	49
40.68333	54
40.69167	61
40.70000	70
40.70833	81
40.71667	93
40.72500	105
40.73333	115
40.74167	122
40.75000	128
40.75833	132
40.76667	135
40.77500	139
40.78333	143
40.79167	148
40.80000	152
40.80833	155
40.81667	158
40.82500	161
40.83333	164
40.84167	167
40.85000	169
40.85833	171
40.86667	173
40.87500	177
40.88333	183
40.89167	191
40.90000	200
40.90833	207
40.91667	212
40.92500	215
40.93333	216
40.94167	219
40.95000	225
40.95833	235
40.96667	246
40.97500	257
40.98333	269
40.99167	280
41.00000	291
41.00833	299
41.01667	306
41.02500	309
41.03333	310
41.04167	311
41.05000	313
41.05833	317
41.06667	323
41.07500	330
41.08333	338
41.09167	346
41.10000	356
41.10833	366
41.11667	377
41.12500	388
41.13333	399
41.14167	409
41.15000	416
41.15833	421
41.16667	424
41.17500	426
41.18333	428
41.19167	431
41.20000	437
41.20833	444
41.21667	451
41.22500	456
41.23333	460
41.24167	463
41.25000	466
41.25833	470
41.26667	475
41.27500	480
41.28333	486
41.29167	492
41.30000	497
41.30833	502
41.31667	507
41.32500	510
41.33333	511
41.34167	511
41.35000	514
41.35833	519
41.36667	528
41.37500	538
41.38333	546
41.39167	551
41.40000	552
41.40833	549
41.41667	544
41.42500	539
41.43333	536
41.44167	534
41.45000	533
41.45833	535
41.46667	537
41.47500	541
41.48333	545
41.49167	548
41.50000	550
41.50833	550
41.51667	547
41.52500	544
41.53333	541
41.54167	540
41.55000	540
41.55833	541
41.56667	543
41.57500	545
41.58333	547
41.59167	548
41.60000	547
41.60833	544
41.61667	539
41.62500	535
41.63333	531
41.64167	527
41.65000	524
41.65833	521
41.66667	520
41.67500	519
41.68333	518
41.69167	515
41.70000	510
41.70833	504
41.71667	498
41.72500	493
41.73333	488
41.74167	483
41.75000	474
41.75833	465
41.76667	458
41.77500	453
41.78333	449
41.79167	445
41.80000	441
41.80833	438
41.81667	437
41.82500	436
41.83333	435
41.84167	433
41.85000	429
41.85833	425
41.86667	422
41.87500	420
41.88333	419
41.89167	415
41.90000	410
41.90833	401
41.91667	389
41.92500	379
41.93333	371
41.94167	366
41.95000	363
41.95833	361
41.96667	356
41.97500	348
41.98333	338
41.99167	329
42.00000	321
42.00833	313
42.01667	306
42.02500	299
42.03333	292
42.04167	285
42.05000	278
42.05833	271
42.06667	265
42.07500	259
42.08333	253
42.09167	248
42.10000	244
42.10833	239
42.11667	235
42.12500	231
42.13333	228
42.14167	225
42.15000	223
42.15833	222
42.16667	223
42.17500	222
42.18333	221
42.19167	217
42.20000	211
42.20833	202
42.21667	193
42.22500	187
42.23333	183
42.24167	182
42.25000	181
42.25833	178
42.26667	174
42.27500	168
42.28333	161
42.29167	155
42.30000	151
42.30833	147
42.31667	146
42.32500	146
42.33333	146
42.34167	146
42.35000	145
42.35833	142
42.36667	139
42.37500	136
42.38333	132
42.39167	125
42.40000	117
42.40833	109
42.41667	103
42.42500	99
42.43333	98
42.44167	99
42.45000	97
42.45833	93
42.46667	90
42.47500	87
42.48333	85
42.49167	84
42.50000	83
42.50833	82
42.51667	81
42.52500	82
42.53333	84
42.54167	86
42.55000	87
42.55833	85
42.56667	82
42.57500	77
42.58333	72
42.59167	69
42.60000	67
42.60833	66
42.61667	66
42.62500	66
42.63333	66
42.64167	66
42.65000	64
42.65833	61
42.66667	57
42.67500	51
42.68333	48
42.69167	49
42.70000	54
42.70833	62
42.71667	70
42.72500	75
42.73333	75
42.74167	71
42.75000	64
42.75833	57
42.76667	50
42.77500	44
42.78333	40
42.79167	39
42.80000	40
42.80833	43
42.81667	47
42.82500	49
42.83333	47
42.84167	42
42.85000	35
42.85833	29
42.86667	25
42.87500	23
42.88333	23
42.89167	24
42.90000	25
42.90833	27
42.91667	28
42.92500	30
42.93333	32
42.94167	35
42.95000	38
42.95833	41
42.96667	44
42.97500	47
42.98333	48
42.99167	48
43.00000	45
43.00833	39
43.01667	31
43.02500	25
43.03333	20
43.04167	17
43.05000	15
43.05833	14
43.06667	14
43.07500	15
43.08333	18
43.09167	24
43.10000	32
43.10833	40
43.11667	46
43.12500	49
43.13333	49
43.14167	46
43.15000	40
43.15833	34
43.16667	29
43.17500	28
43.18333	29
43.19167	33
43.20000	37
43.20833	40
43.21667	42
43.22500	43
43.23333	42
43.24167	41
43.25000	39
43.25833	39
43.26667	39
43.27500	38
43.28333	36
43.29167	32
43.30000	26
43.30833	20
43.31667	14
43.32500	12
43.33333	13
43.34167	17
43.35000	22
43.35833	27
43.36667	30
43.37500	30
43.38333	28
43.39167	25
43.40000	21
43.40833	18
43.41667	16
43.42500	14
43.43333	13
43.44167	14
43.45000	15
43.45833	18
43.46667	23
43.47500	27
43.48333	29
43.49167	27
43.50000	22
43.50833	15
43.51667	10
43.52500	7
43.53333	8
43.54167	11
43.55000	15
43.55833	20
43.56667	22
43.57500	21
43.58333	18
43.59167	13
43.60000	8
43.60833	7
43.61667	9
43.62500	13
43.63333	21
43.64167	28
43.65000	34
43.65833	39
43.66667	39
43.67500	34
43.68333	28
43.69167	22
43.70000	17
43.70833	13
43.71667	9
43.72500	5
43.73333	1
43.74167	-0
43.75000	2
43.75833	5
43.76667	8
43.77500	10
43.78333	10
43.79167	10
43.80000	10
43.80833	10
43.81667	9
43.82500	7
43.83333	5
43.84167	2
43.85000	2
43.85833	5
43.86667	8
43.87500	12
43.88333	15
43.89167	16
43.90000	16
43.90833	15
43.91667	14
43.92500	12
43.93333	9
43.94167	6
43.95000	5
43.95833	5
43.96667	5
43.97500	6
43.98333	5
43.99167	5
44.00000	4
44.00833	5
44.01667	6
44.02500	8
44.03333	9
44.04167	10
44.05000	12
44.05833	15
44.06667	17
44.07500	16
44.08333	15
44.09167	13
44.10000	12
44.10833	13
44.11667	14
44.12500	16
44.13333	17
44.14167	18
44.15000	18
44.15833	17
44.16667	16
44.17500	15
44.18333	15
44.19167	15
44.20000	14
44.20833	11
44.21667	4
44.22500	-4
44.23333	-11
44.24167	-16
44.25000	-16
44.25833	-13
44.26667	-8
44.27500	-2
44.28333	3
44.29167	8
44.30000	13
44.30833	19
44.31667	26
44.32500	32
44.33333	34
44.34167	34
44.35000	32
44.35833	30
44.36667	27
44.37500	26
44.38333	24
44.39167	21
44.40000	17
44.40833	12
44.41667	6
44.42500	-0
44.43333	-5
44.44167	-8
44.45000	-9
44.45833	-7
44.46667	-3
44.47500	2
44.48333	7
44.49167	9
44.50000	7
44.50833	4
44.51667	-1
44.52500	-5
44.53333	-8
44.54167	-9
44.55000	-9
44.55833	-11
44.56667	-13
44.57500	-14
44.58333	-14
44.59167	-10
44.60000	-5
44.60833	3
44.61667	10
44.62500	15
44.63333	18
44.64167	19
44.65000	18
44.65833	14
44.66667	8
44.67500	-0
44.68333	-8
44.69167	-15
44.70000	-20
44.70833	-22
44.71667	-19
44.72500	-15
44.73333	-10
44.74167	-5
44.75000	0
44.75833	6
44.76667	10
44.77500	11
44.78333	10
44.79167	5
44.80000	-1
44.80833	-6
44.81667	-11
44.82500	-14
44.83333	-16
44.84167	-17
44.85000	-15
44.85833	-12
44.86667	-8
44.87500	-3
44.88333	1
44.89167	4
44.90000	6
44.90833	7
44.91667	6
44.92500	4
44.93333	1
44.94167	-2
44.95000	-3
44.95833	-3
44.96667	-1
44.97500	2
44.98333	3
44.99167	0
45.00000	-4
45.00833	-8
45.01667	-10
45.02500	-9
45.03333	-7
45.04167	-5
45.05000	-5
45.05833	-6
45.06667	-6
45.07500	-4
45.08333	-1
45.09167	2
45.10000	2
45.10833	1
45.11667	-2
45.12500	-3
45.13333	-2
45.14167	1
45.15000	5
45.15833	7
45.16667	8
45.17500	7
45.18333	4
45.19167	-0
45.20000	-4
45.20833	-7
45.21667	-7
45.22500	-5
45.23333	-3
45.24167	-3
45.25000	-4
45.25833	-6
45.26667	-8
45.27500	-7
45.28333	-6
45.29167	-6
45.30000	-7
45.30833	-10
45.31667	-15
45.32500	-20
45.33333	-24
45.34167	-26
45.35000	-28
45.35833	-29
45.36667	-30
45.37500	-31
45.38333	-31
45.39167	-27
45.40000	-21
45.40833	-17
45.41667	-16
45.42500	-17
45.43333	-18
45.44167	-20
45.45000	-19
45.45833	-18
45.46667	-18
45.47500	-20
45.48333	-22
45.49167	-22
45.50000	-21
45.50833	-19
45.51667	-15
45.52500	-12
45.53333	-9
45.54167	-6
45.55000	-4
45.55833	-3
45.56667	-3
45.57500	-5
45.58333	-8
45.59167	-11
45.60000	-16
45.60833	-19
45.61667	-20
45.62500	-21
45.63333	-20
45.64167	-20
45.65000	-19
45.65833	-17
45.66667	-14
45.67500	-9
45.68333	-6
45.69167	-3
45.70000	-3
45.70833	-6
45.71667	-11
45.72500	-14
45.73333	-15
45.74167	-14
45.75000	-11
45.75833	-9
45.76667	-9
45.77500	-12
45.78333	-16
45.79167	-21
45.80000	-26
45.80833	-28
45.81667	-29
45.82500	-29
45.83333	-28
45.84167	-27
45.85000	-27
45.85833	-28
45.86667	-28
45.87500	-28
45.88333	-27
45.89167	-24
45.90000	-21
45.90833	-17
45.91667	-14
45.92500	-10
45.93333	-8
45.94167	-6
45.95000	-6
45.95833	-7
45.96667	-8
45.97500	-8
45.98333	-9
45.99167	-8
46.00000	-7
46.00833	-6
46.01667	-6
46.02500	-8
46.03333	-10
46.04167	-12
46.05000	-15
46.05833	-16
46.06667	-17
46.07500	-17
46.08333	-17
46.09167	-16
46.10000	-14
46.10833	-13
46.11667	-14
46.12500	-15
46.13333	-17
46.14167	-18
46.15000	-19
46.15833	-19
46.16667	-19
46.17500	-18
46.18333	-16
46.19167	-12
46.20000	-6
46.20833	-0
46.21667	5
46.22500	8
46.23333	7
46.24167	5
46.25000	1
46.25833	-3
46.26667	-7
46.27500	-12
46.28333	-18
46.29167	-23
46.30000	-27
46.30833	-29
46.31667	-27
46.32500	-23
46.33333	-17
46.34167	-12
46.35000	-11
46.35833	-14
46.36667	-17
46.37500	-19
46.38333	-19
46.39167	-16
46.40000	-11
46.40833	-9
46.41667	-10
46.42500	-12
46.43333	-14
46.44167	-17
46.45000	-20
46.45833	-23
46.46667	-23
46.47500	-23
46.48333	-20
46.49167	-14
46.50000	-10
46.50833	-8
46.51667	-10
46.52500	-14
46.53333	-17
46.54167	-18
46.55000	-16
46.55833	-12
46.56667	-9
46.57500	-8
46.58333	-9
46.59167	-13
46.60000	-17
46.60833	-20
46.61667	-22
46.62500	-23
46.63333	-24
46.64167	-23
46.65000	-22
46.65833	-21
46.66667	-21
46.67500	-23
46.68333	-25
46.69167	-25
46.70000	-25
46.70833	-22
46.71667	-19
46.72500	-17
46.73333	-17
46.74167	-19
46.75000	-22
46.75833	-24
46.76667	-25
46.77500	-25
46.78333	-25
46.79167	-23
46.80000	-22
46.80833	-21
46.81667	-22
46.82500	-22
46.83333	-22
46.84167	-21
46.85000	-18
46.85833	-14
46.86667	-11
46.87500	-7
46.88333	-3
46.89167	-1
46.90000	-0
46.90833	-5
46.91667	-13
46.92500	-22
46.93333	-29
46.94167	-32
46.95000	-31
46.95833	-27
46.96667	-22
46.97500	-18
46.98333	-15
46.99167	-13
47.00000	-13
47.00833	-14
47.01667	-15
47.02500	-17
47.03333	-20
47.04167	-23
47.05000	-26
47.05833	-30
47.06667	-33
47.07500	-35
47.08333	-37
47.09167	-37
47.10000	-35
47.10833	-31
47.11667	-27
47.12500	-24
47.13333	-22
47.14167	-21
47.15000	-21
47.15833	-21
47.16667	-20
47.17500	-18
47.18333	-16
47.19167	-15
47.20000	-14
47.20833	-14
47.21667	-15
47.22500	-16
47.23333	-18
47.24167	-19
47.25000	-19
47.25833	-18
47.26667	-18
47.27500	-18
47.28333	-20
47.29167	-23
47.30000	-28
47.30833	-33
47.31667	-39
47.32500	-42
47.33333	-43
47.34167	-41
47.35000	-36
47.35833	-29
47.36667	-24
47.37500	-20
47.38333	-18
47.39167	-16
47.40000	-14
47.40833	-11
47.41667	-9
47.42500	-8
47.43333	-10
47.44167	-12
47.45000	-15
47.45833	-17
47.46667	-20
47.47500	-23
47.48333	-25
47.49167	-25
47.50000	-23
47.50833	-21
47.51667	-19
47.52500	-18
47.53333	-19
47.54167	-23
47.55000	-27
47.55833	-32
47.56667	-35
47.57500	-36
47.58333	-34
47.59167	-30
47.60000	-26
47.60833	-21
47.61667	-17
47.62500	-15
47.63333	-16
47.64167	-19
47.65000	-23
47.65833	-27
47.66667	-31
47.67500	-34
47.68333	-36
47.69167	-37
47.70000	-37
47.70833	-36
47.71667	-36
47.72500	-36
47.73333	-38
47.74167	-40
47.75000	-39
47.75833	-35
47.76667	-30
47.77500	-25
47.78333	-22
47.79167	-22
47.80000	-24
47.80833	-26
47.81667	-27
47.82500	-25
47.83333	-21
47.84167	-16
47.85000	-13
47.85833	-12
47.86667	-13
47.87500	-16
47.88333	-19
47.89167	-20
47.90000	-19
47.90833	-18
47.91667	-17
47.92500	-17
47.93333	-18
47.94167	-18
47.95000	-17
47.95833	-16
47.96667	-16
47.97500	-18
47.98333	-21
47.99167	-24
48.00000	-25
48.00833	-26
48.01667	-26
48.02500	-25
48.03333	-24
48.04167	-23
48.05000	-22
48.05833	-21
48.06667	-22
48.07500	-25
48.08333	-28
48.09167	-29
48.10000	-29
48.10833	-28
48.11667	-28
48.12500	-27
48.13333	-28
48.14167	-31
48.15000	-35
48.15833	-41
48.16667	-48
48.17500	-56
48.18333	-61
48.19167	-64
48.20000	-63
48.20833	-59
48.21667	-53
48.22500	-48
48.23333	-44
48.24167	-40
48.25000	-38
48.25833	-36
48.26667	-36
48.27500	-37
48.28333	-40
48.29167	-44
48.30000	-47
48.30833	-48
48.31667	-46
48.32500	-43
48.33333	-40
48.34167	-38
48.35000	-38
48.35833	-39
48.36667	-39
48.37500	-40
48.38333	-40
48.39167	-43
48.40000	-47
48.40833	-50
48.41667	-50
48.42500	-46
48.43333	-38
48.44167	-30
48.45000	-24
48.45833	-21
48.46667	-21
48.47500	-21
48.48333	-22
48.49167	-21
48.50000	-20
48.50833	-21
48.51667	-23
48.52500	-24
48.53333	-24
48.54167	-22
48.55000	-21
48.55833	-20
48.56667	-22
48.57500	-26
48.58333	-31
48.59167	-33
48.60000	-33
48.60833	-32
48.61667	-32
48.62500	-32
48.63333	-33
48.64167	-35
48.65000	-36
48.65833	-34
48.66667	-32
48.67500	-30
48.68333	-29
48.69167	-29
48.70000	-30
48.70833	-33
48.71667	-36
48.72500	-41
48.73333	-45
48.74167	-50
48.75000	-52
48.75833	-52
48.76667	-48
48.77500	-40
48.78333	-32
48.79167	-28
48.80000	-26
48.80833	-27
48.81667	-28
48.82500	-30
48.83333	-29
48.84167	-28
48.85000	-27
48.85833	-27
48.86667	-28
48.87500	-29
48.88333	-30
48.89167	-30
48.90000	-30
48.90833	-30
48.91667	-29
48.92500	-28
48.93333	-28
48.94167	-29
48.95000	-30
48.95833	-30
48.96667	-30
48.97500	-31
48.98333	-32
48.99167	-35
49.00000	-39
49.00833	-42
49.01667	-44
49.02500	-45
49.03333	-43
49.04167	-41
49.05000	-38
49.05833	-35
49.06667	-33
49.07500	-32
49.08333	-31
49.09167	-32
49.10000	-33
49.10833	-33
49.11667	-33
49.12500	-32
49.13333	-32
49.14167	-33
49.15000	-34
49.15833	-35
49.16667	-35
49.17500	-33
49.18333	-32
49.19167	-33
49.20000	-35
49.20833	-37
49.21667	-37
49.22500	-34
49.23333	-30
49.24167	-26
49.25000	-25
49.25833	-26
49.26667	-29
49.27500	-33
49.28333	-37
49.29167	-39
49.30000	-39
49.30833	-36
49.31667	-33
49.32500	-30
49.33333	-27
49.34167	-25
49.35000	-24
49.35833	-25
49.36667	-26
49.37500	-28
49.38333	-29
49.39167	-28
49.40000	-26
49.40833	-24
49.41667	-24
49.42500	-24
49.43333	-25
49.44167	-26
49.45000	-29
49.45833	-33
49.46667	-38
49.47500	-44
49.48333	-49
49.49167	-50
49.50000	-49
49.50833	-48
49.51667	-47
49.52500	-48
49.53333	-51
49.54167	-53
49.55000	-54
49.55833	-52
49.56667	-48
49.57500	-43
49.58333	-40
49.59167	-38
49.60000	-37
49.60833	-37
49.61667	-37
49.62500	-38
49.63333	-40
49.64167	-42
49.65000	-45
49.65833	-46
49.66667	-44
49.67500	-38
49.68333	-30
49.69167	-23
49.70000	-18
49.70833	-18
49.71667	-23
49.72500	-29
49.73333	-33
49.74167	-34
49.75000	-33
49.75833	-29
49.76667	-26
49.77500	-24
49.78333	-24
49.79167	-28
49.80000	-33
49.80833	-39
49.81667	-45
49.82500	-50
49.83333	-54
49.84167	-56
49.85000	-56
49.85833	-55
49.86667	-51
49.87500	-47
49.88333	-43
49.89167	-40
49.90000	-39
49.90833	-39
49.91667	-39
49.92500	-40
49.93333	-42
49.94167	-42
49.95000	-40
49.95833	-37
49.96667	-34
49.97500	-33
49.98333	-33
49.99167	-33
50.00000	-33
50.00833	-32
50.01667	-30
50.02500	-28
50.03333	-29
50.04167	-30
50.05000	-32
50.05833	-32
50.06667	-31
50.07500	-29
50.08333	-27
50.09167	-27
50.10000	-29
50.10833	-32
50.11667	-37
50.12500	-40
50.13333	-40
50.14167	-38
50.15000	-35
50.15833	-30
50.16667	-26
50.17500	-24
50.18333	-24
50.19167	-23
50.20000	-24
50.20833	-28
50.21667	-32
50.22500	-36
50.23333	-37
50.24167	-37
50.25000	-35
50.25833	-33
50.26667	-34
50.27500	-38
50.28333	-41
50.29167	-41
50.30000	-38
50.30833	-32
50.31667	-24
50.32500	-19
50.33333	-17
50.34167	-18
50.35000	-19
50.35833	-21
50.36667	-23
50.37500	-26
50.38333	-28
50.39167	-29
50.40000	-30
50.40833	-30
50.41667	-28
50.42500	-24
50.43333	-19
50.44167	-15
50.45000	-10
50.45833	-6
50.46667	-3
50.47500	-1
50.48333	1
50.49167	2
50.50000	4
50.50833	4
50.51667	3
50.52500	1
50.53333	-3
50.54167	-5
50.55000	-7
50.55833	-9
50.56667	-8
50.57500	-7
50.58333	-4
50.59167	-1
50.60000	1
50.60833	1
50.61667	1
50.62500	0
50.63333	0
50.64167	1
50.65000	3
50.65833	4
50.66667	4
50.67500	2
50.68333	-0
50.69167	-1
50.70000	1
50.70833	5
50.71667	9
50.72500	11
50.73333	11
50.74167	10
50.75000	11
50.75833	14
50.76667	19
50.77500	24
50.78333	27
50.79167	27
50.80000	26
50.80833	24
50.81667	24
50.82500	26
50.83333	29
50.84167	32
50.85000	34
50.85833	34
50.86667	33
50.87500	30
50.88333	27
50.89167	25
50.90000	25
50.90833	27
50.91667	30
50.92500	33
50.93333	34
50.94167	34
50.95000	34
50.95833	33
50.96667	31
50.97500	27
50.98333	24
50.99167	22
51.00000	22
51.00833	24
51.01667	27
51.02500	29
51.03333	29
51.04167	28
51.05000	27
51.05833	27
51.06667	26
51.07500	26
51.08333	26
51.09167	28
51.10000	30
51.10833	33
51.11667	36
51.12500	38
51.13333	38
51.14167	38
51.15000	38
51.15833	38
51.16667	39
51.17500	39
51.18333	37
51.19167	33
51.20000	26
51.20833	20
51.21667	16
51.22500	14
51.23333	16
51.24167	20
51.25000	25
51.25833	29
51.26667	33
51.27500	36
51.28333	38
51.29167	39
51.30000	38
51.30833	36
51.31667	36
51.32500	35
51.33333	35
51.34167	35
51.35000	32
51.35833	27
51.36667	21
51.37500	15
51.38333	11
51.39167	11
51.40000	12
51.40833	14
51.41667	15
51.42500	17
51.43333	19
51.44167	24
51.45000	31
51.45833	37
51.46667	40
51.47500	38
51.48333	35
51.49167	32
51.50000	31
51.50833	31
51.51667	31
51.52500	30
51.53333	28
51.54167	26
51.55000	26
51.55833	28
51.56667	29
51.57500	28
51.58333	25
51.59167	24
51.60000	25
51.60833	27
51.61667	31
51.62500	36
51.63333	41
51.64167	46
51.65000	49
51.65833	51
51.66667	51
51.67500	50
51.68333	47
51.69167	45
51.70000	42
51.70833	41
51.71667	41
51.72500	44
51.73333	48
51.74167	53
51.75000	57
51.75833	61
51.76667	64
51.77500	66
51.78333	66
51.79167	67
51.80000	68
51.80833	70
51.81667	70
51.82500	70
51.83333	69
51.84167	68
51.85000	68
51.85833	70
51.86667	74
51.87500	80
51.88333	87
51.89167	94
51.90000	100
51.90833	105
51.91667	108
51.92500	108
51.93333	108
51.94167	108
51.95000	110
51.95833	114
51.96667	120
51.97500	128
51.98333	135
51.99167	141
52.00000	147
52.00833	152
52.01667	157
52.02500	163
52.03333	168
52.04167	173
52.05000	176
52.05833	179
52.06667	181
52.07500	182
52.08333	183
52.09167	184
52.10000	186
52.10833	189
52.11667	195
52.12500	202
52.13333	213
52.14167	224
52.15000	235
52.15833	244
52.16667	252
52.17500	258
52.18333	262
52.19167	264
52.20000	264
52.20833	263
52.21667	263
52.22500	264
52.23333	267
52.24167	273
52.25000	282
52.25833	292
52.26667	303
52.27500	312
52.28333	320
52.29167	325
52.30000	329
52.30833	333
52.31667	336
52.32500	339
52.33333	342
52.34167	345
52.35000	349
52.35833	353
52.36667	359
52.37500	364
52.38333	370
52.39167	377
52.40000	383
52.40833	389
52.41667	395
52.42500	399
52.43333	403
52.44167	406
52.45000	411
52.45833	417
52.46667	425
52.47500	436
52.48333	447
52.49167	455
52.50000	462
52.50833	467
52.51667	472
52.52500	475
52.53333	479
52.54167	481
52.55000	481
52.55833	479
52.56667	477
52.57500	477
52.58333	478
52.59167	483
52.60000	489
52.60833	497
52.61667	505
52.62500	512
52.63333	517
52.64167	521
52.65000	522
52.65833	522
52.66667	523
52.67500	526
52.68333	531
52.69167	538
52.70000	546
52.70833	551
52.71667	553
52.72500	551
52.73333	547
52.74167	543
52.75000	542
52.75833	543
52.76667	547
52.77500	550
52.78333	555
52.79167	560
52.80000	564
52.80833	568
52.81667	570
52.82500	572
52.83333	573
52.84167	572
52.85000	569
52.85833	566
52.86667	563
52.87500	559
52.88333	557
52.89167	559
52.90000	562
52.90833	565
52.91667	566
52.92500	567
52.93333	568
52.94167	569
52.95000	569
52.95833	570
52.96667	572
52.97500	574
52.98333	576
52.99167	577
53.00000	577
53.00833	575
53.01667	572
53.02500	572
53.03333	573
53.04167	574
53.05000	575
53.05833	574
53.06667	569
53.07500	562
53.08333	555
53.09167	549
53.10000	544
53.10833	541
53.11667	538
53.12500	537
53.13333	538
53.14167	540
53.15000	540
53.15833	539
53.16667	536
53.17500	531
53.18333	527
53.19167	523
53.20000	519
53.20833	517
53.21667	515
53.22500	513
53.23333	511
53.24167	508
53.25000	502
53.25833	495
53.26667	487
53.27500	481
53.28333	476
53.29167	471
53.30000	468
53.30833	463
53.31667	459
53.32500	453
53.33333	448
53.34167	443
53.35000	437
53.35833	431
53.36667	426
53.37500	423
53.38333	422
53.39167	422
53.40000	421
53.40833	419
53.41667	415
53.42500	411
53.43333	407
53.44167	403
53.45000	399
53.45833	395
53.46667	392
53.47500	388
53.48333	385
53.49167	382
53.50000	378
53.50833	374
53.51667	368
53.52500	363
53.53333	357
53.54167	352
53.55000	349
53.55833	346
53.56667	344
53.57500	343
53.58333	343
53.59167	342
53.60000	339
53.60833	336
53.61667	331
53.62500	325
53.63333	318
53.64167	311
53.65000	305
53.65833	301
53.66667	297
53.67500	295
53.68333	292
53.69167	288
53.70000	284
53.70833	278
53.71667	272
53.72500	266
53.73333	261
53.74167	258
53.75000	255
53.75833	253
53.76667	251
53.77500	248
53.78333	243
53.79167	238
53.80000	232
53.80833	228
53.81667	225
53.82500	224
53.83333	226
53.84167	227
53.85000	227
53.85833	224
53.86667	218
53.87500	210
53.88333	201
53.89167	193
53.90000	187
53.90833	183
53.91667	182
53.92500	180
53.93333	175
53.94167	169
53.95000	162
53.95833	154
53.96667	150
53.97500	148
53.98333	147
53.99167	145
54.00000	140
54.00833	135
54.01667	131
54.02500	128
54.03333	130
54.04167	133
54.05000	137
54.05833	139
54.06667	140
54.07500	137
54.08333	133
54.09167	127
54.10000	122
54.10833	121
54.11667	123
54.12500	127
54.13333	130
54.14167	130
54.15000	128
54.15833	123
54.16667	119
54.17500	117
54.18333	116
54.19167	115
54.20000	114
54.20833	113
54.21667	110
54.22500	107
54.23333	103
54.24167	98
54.25000	92
54.25833	85
54.26667	80
54.27500	78
54.28333	79
54.29167	84
54.30000	90
54.30833	93
54.31667	91
54.32500	86
54.33333	79
54.34167	73
54.35000	69
54.35833	69
54.36667	70
54.37500	73
54.38333	75
54.39167	75
54.40000	71
54.40833	64
54.41667	56
54.42500	50
54.43333	49
54.44167	51
54.45000	53
54.45833	55
54.46667	56
54.47500	54
54.48333	52
54.49167	51
54.50000	50
54.50833	49
54.51667	47
54.52500	45
54.53333	44
54.54167	45
54.55000	49
54.55833	53
54.56667	56
54.57500	57
54.58333	54
54.59167	49
54.60000	42
54.60833	37
54.61667	35
54.62500	36
54.63333	40
54.64167	43
54.65000	43
54.65833	40
54.66667	36
54.67500	32
54.68333	29
54.69167	28
54.70000	27
54.70833	23
54.71667	17
54.72500	11
54.73333	6
54.74167	5
54.75000	6
54.75833	9
54.76667	12
54.77500	14
54.78333	15
54.79167	15
54.80000	13
54.80833	12
54.81667	13
54.82500	14
54.83333	15
54.84167	15
54.85000	16
54.85833	16
54.86667	16
54.87500	16
54.88333	17
54.89167	16
54.90000	15
54.90833	15
54.91667	15
54.92500	15
54.93333	13
54.94167	9
54.95000	2
54.95833	-5
54.96667	-11
54.97500	-16
54.98333	-20
54.99167	-22
55.00000	-21
55.00833	-19
55.01667	-14
55.02500	-10
55.03333	-7
55.04167	-5
55.05000	-4
55.05833	-6
55.06667	-10
55.07500	-15
55.08333	-20
55.09167	-23
55.10000	-22
55.10833	-18
55.11667	-11
55.12500	-3
55.13333	2
55.14167	5
55.15000	5
55.15833	3
55.16667	2
55.17500	2
55.18333	4
55.19167	5
55.20000	6
55.20833	4
55.21667	0
55.22500	-4
55.23333	-9
55.24167	-13
55.25000	-15
55.25833	-15
55.26667	-14
55.27500	-13
55.28333	-12
55.29167	-10
55.30000	-7
55.30833	-4
55.31667	-1
55.32500	0
55.33333	-2
55.34167	-6
55.35000	-10
55.35833	-13
55.36667	-16
55.37500	-17
55.38333	-18
55.39167	-20
55.40000	-23
55.40833	-25
55.41667	-25
55.42500	-23
55.43333	-20
55.44167	-17
55.45000	-14
55.45833	-13
55.46667	-11
55.47500	-8
55.48333	-6
55.49167	-6
55.50000	-8
55.50833	-10
55.51667	-14
55.52500	-17
55.53333	-19
55.54167	-20
55.55000	-19
55.55833	-18
55.56667	-16
55.57500	-14
55.58333	-13
55.59167	-14
55.60000	-16
55.60833	-17
55.61667	-19
55.62500	-19
55.63333	-19
55.64167	-18
55.65000	-17
55.65833	-16
55.66667	-17
55.67500	-17
55.68333	-17
55.69167	-16
55.70000	-15
55.70833	-13
55.71667	-12
55.72500	-14
55.73333	-18
55.74167	-23
55.75000	-28
55.75833	-33
55.76667	-36
55.77500	-36
55.78333	-36
55.79167	-35
55.80000	-36
55.80833	-37
55.81667	-39
55.82500	-41
55.83333	-42
55.84167	-41
55.85000	-40
55.85833	-37
55.86667	-35
55.87500	-33
55.88333	-31
55.89167	-30
55.90000	-30
55.90833	-28
55.91667	-25
55.92500	-22
55.93333	-21
55.94167	-21
55.95000	-24
55.95833	-27
55.96667	-30
55.97500	-31
55.98333	-30
55.99167	-28
56.00000	-27
56.00833	-26
56.01667	-27
56.02500	-28
56.03333	-29
56.04167	-31
56.05000	-31
56.05833	-30
56.06667	-28
56.07500	-27
56.08333	-28
56.09167	-30
56.10000	-33
56.10833	-35
56.11667	-36
56.12500	-34
56.13333	-30
56.14167	-26
56.15000	-22
56.15833	-19
56.16667	-20
56.17500	-23
56.18333	-29
56.19167	-34
56.20000	-37
56.20833	-38
56.21667	-37
56.22500	-34
56.23333	-31
56.24167	-27
56.25000	-24
56.25833	-23
56.26667	-25
56.27500	-28
56.28333	-31
56.29167	-33
56.30000	-33
56.30833	-31
56.31667	-26
56.32500	-22
56.33333	-18
56.34167	-16
56.35000	-17
56.35833	-19
56.36667	-20
56.37500	-19
56.38333	-18
56.39167	-18
56.40000	-21
56.40833	-25
56.41667	-29
56.42500	-32
56.43333	-33
56.44167	-32
56.45000	-31
56.45833	-29
56.46667	-27
56.47500	-25
56.48333	-24
56.49167	-24
56.50000	-27
56.50833	-32
56.51667	-38
56.52500	-43
56.53333	-48
56.54167	-51
56.55000	-53
56.55833	-52
56.56667	-48
56.57500	-42
56.58333	-38
56.59167	-37
56.60000	-39
56.60833	-42
56.61667	-44
56.62500	-44
56.63333	-42
56.64167	-39
56.65000	-39
56.65833	-40
56.66667	-43
56.67500	-45
56.68333	-45
56.69167	-44
56.70000	-41
56.70833	-38
56.71667	-36
56.72500	-33
56.73333	-31
56.74167	-30
56.75000	-29
56.75833	-28
56.76667	-28
56.77500	-29
56.78333	-31
56.79167	-33
56.80000	-35
56.80833	-36
56.81667	-35
56.82500	-33
56.83333	-30
56.84167	-27
56.85000	-26
56.85833	-27
56.86667	-29
56.87500	-32
56.88333	-34
56.89167	-36
56.90000	-37
56.90833	-40
56.91667	-44
56.92500	-48
56.93333	-51
56.94167	-53
56.95000	-52
56.95833	-48
56.96667	-45
56.97500	-43
56.98333	-42
56.99167	-42
57.00000	-42
57.00833	-40
57.01667	-36
57.02500	-32
57.03333	-30
57.04167	-29
57.05000	-29
57.05833	-31
57.06667	-33
57.07500	-35
57.08333	-36
57.09167	-36
57.10000	-35
57.10833	-33
57.11667	-32
57.12500	-32
57.13333	-34
57.14167	-36
57.15000	-37
57.15833	-37
57.16667	-34
57.17500	-31
57.18333	-29
57.19167	-30
57.20000	-33
57.20833	-37
57.21667	-41
57.22500	-44
57.23333	-44
57.24167	-41
57.25000	-38
57.25833	-34
57.26667	-31
57.27500	-30
57.28333	-30
57.29167	-32
57.30000	-34
57.30833	-37
57.31667	-40
57.32500	-44
57.33333	-48
57.34167	-51
57.35000	-52
57.35833	-52
57.36667	-50
57.37500	-47
57.38333	-46
57.39167	-46
57.40000	-48
57.40833	-50
57.41667	-51
57.42500	-50
57.43333	-47
57.44167	-42
57.45000	-38
57.45833	-36
57.46667	-34
57.47500	-35
57.48333	-37
57.49167	-39
57.50000	-42
57.50833	-44
57.51667	-44
57.52500	-44
57.53333	-43
57.54167	-42
57.55000	-41
57.55833	-42
57.56667	-45
57.57500	-49
57.58333	-54
57.59167	-59
57.60000	-64
57.60833	-66
57.61667	-66
57.62500	-65
57.63333	-63
57.64167	-61
57.65000	-57
57.65833	-52
57.66667	-47
57.67500	-43
57.68333	-39
57.69167	-38
57.70000	-38
57.70833	-38
57.71667	-40
57.72500	-42
57.73333	-45
57.74167	-47
57.75000	-47
57.75833	-43
57.76667	-39
57.77500	-35
57.78333	-33
57.79167	-33
57.80000	-35
57.80833	-36
57.81667	-34
57.82500	-31
57.83333	-27
57.84167	-23
57.85000	-22
57.85833	-24
57.86667	-27
57.87500	-29
57.88333	-31
57.89167	-32
57.90000	-32
57.90833	-31
57.91667	-31
57.92500	-31
57.93333	-32
57.94167	-34
57.95000	-36
57.95833	-39
57.96667	-39
57.97500	-38
57.98333	-37
57.99167	-36
58.00000	-38
58.00833	-41
58.01667	-46
58.02500	-50
58.03333	-53
58.04167	-55
58.05000	-56
58.05833	-56
58.06667	-57
58.07500	-59
58.08333	-61
58.09167	-61
58.10000	-59
58.10833	-55
58.11667	-50
58.12500	-45
58.13333	-40
58.14167	-37
58.15000	-35
58.15833	-35
58.16667	-37
58.17500	-40
58.18333	-42
58.19167	-42
58.20000	-40
58.20833	-40
58.21667	-42
58.22500	-47
58.23333	-53
58.24167	-60
58.25000	-64
58.25833	-64
58.26667	-62
58.27500	-58
58.28333	-53
58.29167	-51
58.30000	-51
58.30833	-51
58.31667	-52
58.32500	-53
58.33333	-54
58.34167	-54
58.35000	-54
58.35833	-51
58.36667	-46
58.37500	-40
58.38333	-34
58.39167	-30
58.40000	-29
58.40833	-29
58.41667	-30
58.42500	-31
58.43333	-31
58.44167	-31
58.45000	-31
58.45833	-34
58.46667	-38
58.47500	-44
58.48333	-50
58.49167	-54
58.50000	-57
58.50833	-56
58.51667	-52
58.52500	-47
58.53333	-43
58.54167	-42
58.55000	-43
58.55833	-46
58.56667	-49
58.57500	-51
58.58333	-54
58.59167	-56
58.60000	-56
58.60833	-56
58.61667	-54
58.62500	-51
58.63333	-47
58.64167	-43
58.65000	-39
58.65833	-37
58.66667	-36
58.67500	-38
58.68333	-41
58.69167	-44
58.70000	-47
58.70833	-51
58.71667	-54
58.72500	-56
58.73333	-59
58.74167	-61
58.75000	-61
58.75833	-57
58.76667	-52
58.77500	-45
58.78333	-40
58.79167	-37
58.80000	-36
58.80833	-37
58.81667	-40
58.82500	-42
58.83333	-44
58.84167	-46
58.85000	-48
58.85833	-50
58.86667	-52
58.87500	-53
58.88333	-51
58.89167	-48
58.90000	-43
58.90833	-40
58.91667	-37
58.92500	-36
58.93333	-37
58.94167	-39
58.95000	-41
58.95833	-43
58.96667	-45
58.97500	-46
58.98333	-46
58.99167	-45
59.00000	-44
59.00833	-43
59.01667	-43
59.02500	-43
59.03333	-41
59.04167	-38
59.05000	-34
59.05833	-30
59.06667	-27
59.07500	-27
59.08333	-28
59.09167	-30
59.10000	-32
59.10833	-34
59.11667	-36
59.12500	-38
59.13333	-40
59.14167	-43
59.15000	-47
59.15833	-51
59.16667	-53
59.17500	-54
59.18333	-53
59.19167	-52
59.20000	-49
59.20833	-47
59.21667	-46
59.22500	-45
59.23333	-43
59.24167	-40
59.25000	-40
59.25833	-41
59.26667	-42
59.27500	-43
59.28333	-44
59.29167	-44
59.30000	-42
59.30833	-42
59.31667	-43
59.32500	-45
59.33333	-49
59.34167	-53
59.35000	-57
59.35833	-59
59.36667	-60
59.37500	-58
59.38333	-55
59.39167	-50
59.40000	-45
59.40833	-42
59.41667	-42
59.42500	-43
59.43333	-44
59.44167	-44
59.45000	-43
59.45833	-40
59.46667	-38
59.47500	-38
59.48333	-40
59.49167	-43
59.50000	-47
59.50833	-49
59.51667	-51
59.52500	-51
59.53333	-49
59.54167	-44
59.55000	-38
59.55833	-33
59.56667	-30
59.57500	-28
59.58333	-29
59.59167	-32
59.60000	-36
59.60833	-41
59.61667	-48
59.62500	-53
59.63333	-56
59.64167	-55
59.65000	-52
59.65833	-47
59.66667	-42
59.67500	-38
59.68333	-36
59.69167	-34
59.70000	-31
59.70833	-28
59.71667	-25
59.72500	-22
59.73333	-23
59.74167	-26
59.75000	-29
59.75833	-32
59.76667	-35
59.77500	-36
59.78333	-36
59.79167	-36
59.80000	-34
59.80833	-33
59.81667	-32
59.82500	-30
59.83333	-30
59.84167	-30
59.85000	-31
59.85833	-33
59.86667	-37
59.87500	-42
59.88333	-45
59.89167	-45
59.90000	-43
59.90833	-41
59.91667	-40
59.92500	-41
59.93333	-43
59.94167	-43
59.95000	-41
59.95833	-38
59.96667	-36
59.97500	-38
59.98333	-40
59.99167	-42
60.00000	-42

[LC Chromatogram(Detector A-Ch2)]
Interval(msec)	500
# of Points	7201
Start Time(min)	0.000
End Time(min)	60.000
Intensity Units	mV
Intensity Multiplier	0.001
Wavelength(nm)	230
R.Time (min)	Intensity
0.00000	-28
0.00833	-28
0.01667	1
0.02500	5
0.03333	10
0.04167	15
0.05000	19
0.05833	17
0.06667	11
0.07500	4
0.08333	-3
0.09167	-8
0.10000	-10
0.10833	-9
0.11667	-5
0.12500	-1
0.13333	4
0.14167	6
0.15000	5
0.15833	3
0.16667	-1
0.17500	-3
0.18333	-3
0.19167	-0
0.20000	5
0.20833	9
0.21667	12
0.22500	13
0.23333	11
0.24167	7
0.25000	2
0.25833	-3
0.26667	-9
0.27500	-12
0.28333	-14
0.29167	-12
0.30000	-8
0.30833	-4
0.31667	-2
0.32500	-4
0.33333	-8
0.34167	-12
0.35000	-16
0.35833	-16
0.36667	-13
0.37500	-6
0.38333	1
0.39167	9
0.40000	13
0.40833	14
0.41667	10
0.42500	3
0.43333	-5
0.44167	-12
0.45000	-15
0.45833	-14
0.46667	-10
0.47500	-6
0.48333	-4
0.49167	-3
0.50000	-3
0.50833	-4
0.51667	-5
0.52500	-7
0.53333	-10
0.54167	-14
0.55000	-17
0.55833	-17
0.56667	-15
0.57500	-12
0.58333	-9
0.59167	-7
0.60000	-7
0.60833	-10
0.61667	-13
0.62500	-17
0.63333	-20
0.64167	-21
0.65000	-19
0.65833	-16
0.66667	-11
0.67500	-6
0.68333	-0
0.69167	4
0.70000	6
0.70833	7
0.71667	7
0.72500	9
0.73333	13
0.74167	17
0.75000	19
0.75833	18
0.76667	13
0.77500	7
0.78333	1
0.79167	-5
0.80000	-9
0.80833	-11
0.81667	-12
0.82500	-13
0.83333	-12
0.84167	-12
0.85000	-12
0.85833	-14
0.86667	-18
0.87500	-21
0.88333	-22
0.89167	-21
0.90000	-20
0.90833	-18
0.91667	-18
0.92500	-19
0.93333	-21
0.94167	-21
0.95000	-18
0.95833	-14
0.96667	-10
0.97500	-8
0.98333	-7
0.99167	-9
1.00000	-12
1.00833	-14
1.01667	-15
1.02500	-12
1.03333	-8
1.04167	-3
1.05000	0
1.05833	-0
1.06667	-4
1.07500	-10
1.08333	-19
1.09167	-26
1.10000	-30
1.10833	-31
1.11667	-27
1.12500	-21
1.13333	-15
1.14167	-8
1.15000	-4
1.15833	-2
1.16667	-3
1.17500	-5
1.18333	-7
1.19167	-9
1.20000	-11
1.20833	-13
1.21667	-18
1.22500	-24
1.23333	-30
1.24167	-33
1.25000	-34
1.25833	-33
1.26667	-31
1.27500	-28
1.28333	-25
1.29167	-22
1.30000	-18
1.30833	-14
1.31667	-11
1.32500	-10
1.33333	-10
1.34167	-11
1.35000	-13
1.35833	-15
1.36667	-18
1.37500	-20
1.38333	-20
1.39167	-19
1.40000	-17
1.40833	-14
1.41667	-12
1.42500	-10
1.43333	-8
1.44167	-8
1.45000	-9
1.45833	-9
1.46667	-9
1.47500	-6
1.48333	-1
1.49167	4
1.50000	6
1.50833	5
1.51667	2
1.52500	-3
1.53333	-8
1.54167	-13
1.55000	-17
1.55833	-19
1.56667	-19
1.57500	-17
1.58333	-12
1.59167	-6
1.60000	-3
1.60833	-1
1.61667	-3
1.62500	-6
1.63333	-9
1.64167	-13
1.65000	-15
1.65833	-17
1.66667	-18
1.67500	-17
1.68333	-15
1.69167	-11
1.70000	-7
1.70833	-5
1.71667	-4
1.72500	-7
1.73333	-9
1.74167	-10
1.75000	-10
1.75833	-9
1.76667	-10
1.77500	-13
1.78333	-16
1.79167	-19
1.80000	-20
1.80833	-19
1.81667	-17
1.82500	-15
1.83333	-13
1.84167	-15
1.85000	-18
1.85833	-23
1.86667	-27
1.87500	-27
1.88333	-22
1.89167	-15
1.90000	-10
1.90833	-8
1.91667	-10
1.92500	-13
1.93333	-15
1.94167	-15
1.95000	-14
1.95833	-13
1.96667	-13
1.97500	-15
1.98333	-21
1.99167	-27
2.00000	-31
2.00833	-33
2.01667	-31
2.02500	-27
2.03333	-22
2.04167	-18
2.05000	-15
2.05833	-12
2.06667	-12
2.07500	-12
2.08333	-13
2.09167	-14
2.10000	-16
2.10833	-19
2.11667	-22
2.12500	-24
2.13333	-25
2.14167	-24
2.15000	-23
2.15833	-25
2.16667	-32
2.17500	-38
2.18333	-44
2.19167	-46
2.20000	-43
2.20833	-36
2.21667	-30
2.22500	-27
2.23333	-25
2.24167	-25
2.25000	-23
2.25833	-20
2.26667	-17
2.27500	-14
2.28333	-12
2.29167	-10
2.30000	-9
2.30833	-8
2.31667	-7
2.32500	-7
2.33333	-8
2.34167	-12
2.35000	-19
2.35833	-26
2.36667	-33
2.37500	-38
2.38333	-40
2.39167	-39
2.40000	-37
2.40833	-34
2.41667	-32
2.42500	-29
2.43333	-27
2.44167	-27
2.45000	-26
2.45833	-25
2.46667	-23
2.47500	-21
2.48333	-22
2.49167	-24
2.50000	-30
2.50833	-35
2.51667	-38
2.52500	-39
2.53333	-38
2.54167	-37
2.55000	-34
2.55833	-32
2.56667	-30
2.57500	-27
2.58333	-21
2.59167	-16
2.60000	-13
2.60833	-12
2.61667	-15
2.62500	-19
2.63333	-24
2.64167	-28
2.65000	-30
2.65833	-30
2.66667	-26
2.67500	-21
2.68333	-16
2.69167	-12
2.70000	-10
2.70833	-10
2.71667	-12
2.72500	-17
2.73333	-21
2.74167	-26
2.75000	-30
2.75833	-32
2.76667	-32
2.77500	-31
2.78333	-31
2.79167	-32
2.80000	-33
2.80833	-33
2.81667	-34
2.82500	-33
2.83333	-31
2.84167	-29
2.85000	-27
2.85833	-25
2.86667	-25
2.87500	-28
2.88333	-32
2.89167	-37
2.90000	-42
2.90833	-45
2.91667	-46
2.92500	-45
2.93333	-43
2.94167	-41
2.95000	-39
2.95833	-37
2.96667	-36
2.97500	-36
2.98333	-36
2.99167	-38
3.00000	-39
3.00833	-41
3.01667	-42
3.02500	-42
3.03333	-42
3.04167	-40
3.05000	-39
3.05833	-37
3.06667	-36
3.07500	-35
3.08333	-35
3.09167	-35
3.10000	-36
3.10833	-36
3.11667	-36
3.12500	-37
3.13333	-38
3.14167	-38
3.15000	-38
3.15833	-36
3.16667	-35
3.17500	-33
3.18333	-32
3.19167	-31
3.20000	-31
3.20833	-32
3.21667	-33
3.22500	-35
3.23333	-37
3.24167	-37
3.25000	-37
3.25833	-38
3.26667	-42
3.27500	-45
3.28333	-49
3.29167	-51
3.30000	-50
3.30833	-46
3.31667	-42
3.32500	-39
3.33333	-36
3.34167	-32
3.35000	-28
3.35833	-25
3.36667	-24
3.37500	-26
3.38333	-31
3.39167	-36
3.40000	-40
3.40833	-42
3.41667	-43
3.42500	-45
3.43333	-47
3.44167	-47
3.45000	-46
3.45833	-44
3.46667	-41
3.47500	-38
3.48333	-34
3.49167	-31
3.50000	-29
3.50833	-29
3.51667	-33
3.52500	-40
3.53333	-44
3.54167	-45
3.55000	-41
3.55833	-34
3.56667	-27
3.57500	-24
3.58333	-26
3.59167	-30
3.60000	-34
3.60833	-37
3.61667	-39
3.62500	-40
3.63333	-42
3.64167	-43
3.65000	-45
3.65833	-45
3.66667	-44
3.67500	-43
3.68333	-41
3.69167	-40
3.70000	-39
3.70833	-38
3.71667	-38
3.72500	-40
3.73333	-42
3.74167	-44
3.75000	-46
3.75833	-45
3.76667	-44
3.77500	-44
3.78333	-46
3.79167	-50
3.80000	-55
3.80833	-59
3.81667	-60
3.82500	-57
3.83333	-50
3.84167	-42
3.85000	-35
3.85833	-30
3.86667	-28
3.87500	-31
3.88333	-36
3.89167	-41
3.90000	-46
3.90833	-49
3.91667	-50
3.92500	-51
3.93333	-50
3.94167	-50
3.95000	-49
3.95833	-48
3.96667	-47
3.97500	-44
3.98333	-42
3.99167	-39
4.00000	-37
4.00833	-36
4.01667	-35
4.02500	-36
4.03333	-37
4.04167	-37
4.05000	-37
4.05833	-39
4.06667	-41
4.07500	-43
4.08333	-44
4.09167	-43
4.10000	-40
4.10833	-36
4.11667	-32
4.12500	-30
4.13333	-30
4.14167	-31
4.15000	-32
4.15833	-36
4.16667	-40
4.17500	-44
4.18333	-48
4.19167	-50
4.20000	-49
4.20833	-47
4.21667	-46
4.22500	-47
4.23333	-48
4.24167	-48
4.25000	-47
4.25833	-45
4.26667	-43
4.27500	-41
4.28333	-41
4.29167	-43
4.30000	-44
4.30833	-43
4.31667	-42
4.32500	-40
4.33333	-38
4.34167	-36
4.35000	-35
4.35833	-34
4.36667	-33
4.37500	-33
4.38333	-34
4.39167	-35
4.40000	-36
4.40833	-36
4.41667	-37
4.42500	-37
4.43333	-38
4.44167	-38
4.45000	-38
4.45833	-37
4.46667	-33
4.47500	-29
4.48333	-26
4.49167	-24
4.50000	-26
4.50833	-30
4.51667	-34
4.52500	-38
4.53333	-39
4.54167	-38
4.55000	-33
4.55833	-26
4.56667	-22
4.57500	-20
4.58333	-23
4.59167	-29
4.60000	-37
4.60833	-46
4.61667	-53
4.62500	-56
4.63333	-56
4.64167	-54
4.65000	-51
4.65833	-49
4.66667	-49
4.67500	-52
4.68333	-55
4.69167	-57
4.70000	-56
4.70833	-53
4.71667	-50
4.72500	-47
4.73333	-46
4.74167	-47
4.75000	-47
4.75833	-46
4.76667	-43
4.77500	-41
4.78333	-42
4.79167	-46
4.80000	-51
4.80833	-56
4.81667	-60
4.82500	-62
4.83333	-61
4.84167	-59
4.85000	-56
4.85833	-52
4.86667	-48
4.87500	-45
4.88333	-43
4.89167	-42
4.90000	-42
4.90833	-43
4.91667	-45
4.92500	-49
4.93333	-53
4.94167	-55
4.95000	-55
4.95833	-53
4.96667	-50
4.97500	-48
4.98333	-49
4.99167	-50
5.00000	-49
5.00833	-47
5.01667	-44
5.02500	-42
5.03333	-40
5.04167	-39
5.05000	-40
5.05833	-40
5.06667	-39
5.07500	-38
5.08333	-37
5.09167	-36
5.10000	-37
5.10833	-41
5.11667	-46
5.12500	-51
5.13333	-55
5.14167	-54
5.15000	-51
5.15833	-46
5.16667	-39
5.17500	-35
5.18333	-35
5.19167	-38
5.20000	-45
5.20833	-53
5.21667	-59
5.22500	-62
5.23333	-61
5.24167	-58
5.25000	-52
5.25833	-47
5.26667	-41
5.27500	-36
5.28333	-32
5.29167	-29
5.30000	-29
5.30833	-31
5.31667	-33
5.32500	-36
5.33333	-38
5.34167	-39
5.35000	-40
5.35833	-40
5.36667	-42
5.37500	-46
5.38333	-52
5.39167	-59
5.40000	-64
5.40833	-67
5.41667	-66
5.42500	-61
5.43333	-56
5.44167	-51
5.45000	-49
5.45833	-50
5.46667	-53
5.47500	-56
5.48333	-57
5.49167	-57
5.50000	-58
5.50833	-58
5.51667	-57
5.52500	-53
5.53333	-49
5.54167	-45
5.55000	-44
5.55833	-46
5.56667	-53
5.57500	-59
5.58333	-63
5.59167	-64
5.60000	-63
5.60833	-61
5.61667	-59
5.62500	-57
5.63333	-54
5.64167	-50
5.65000	-48
5.65833	-47
5.66667	-50
5.67500	-54
5.68333	-58
5.69167	-59
5.70000	-58
5.70833	-54
5.71667	-51
5.72500	-49
5.73333	-48
5.74167	-48
5.75000	-46
5.75833	-43
5.76667	-39
5.77500	-37
5.78333	-36
5.79167	-37
5.80000	-39
5.80833	-41
5.81667	-42
5.82500	-42
5.83333	-44
5.84167	-48
5.85000	-53
5.85833	-56
5.86667	-58
5.87500	-56
5.88333	-53
5.89167	-48
5.90000	-44
5.90833	-40
5.91667	-39
5.92500	-40
5.93333	-44
5.94167	-52
5.95000	-60
5.95833	-65
5.96667	-65
5.97500	-62
5.98333	-57
5.99167	-53
6.00000	-49
6.00833	-47
6.01667	-44
6.02500	-41
6.03333	-38
6.04167	-37
6.05000	-38
6.05833	-42
6.06667	-47
6.07500	-52
6.08333	-56
6.09167	-57
6.10000	-56
6.10833	-52
6.11667	-47
6.12500	-41
6.13333	-34
6.14167	-29
6.15000	-24
6.15833	-22
6.16667	-23
6.17500	-26
6.18333	-32
6.19167	-39
6.20000	-46
6.20833	-52
6.21667	-56
6.22500	-57
6.23333	-56
6.24167	-51
6.25000	-47
6.25833	-45
6.26667	-47
6.27500	-50
6.28333	-54
6.29167	-58
6.30000	-61
6.30833	-64
6.31667	-68
6.32500	-71
6.33333	-73
6.34167	-72
6.35000	-70
6.35833	-68
6.36667	-66
6.37500	-65
6.38333	-63
6.39167	-62
6.40000	-62
6.40833	-64
6.41667	-67
6.42500	-69
6.43333	-68
6.44167	-65
6.45000	-59
6.45833	-54
6.46667	-51
6.47500	-50
6.48333	-52
6.49167	-55
6.50000	-59
6.50833	-62
6.51667	-64
6.52500	-63
6.53333	-61
6.54167	-60
6.55000	-59
6.55833	-59
6.56667	-58
6.57500	-56
6.58333	-54
6.59167	-52
6.60000	-52
6.60833	-52
6.61667	-53
6.62500	-53
6.63333	-52
6.64167	-50
6.65000	-47
6.65833	-46
6.66667	-45
6.67500	-47
6.68333	-49
6.69167	-52
6.70000	-55
6.70833	-58
6.71667	-62
6.72500	-67
6.73333	-69
6.74167	-68
6.75000	-65
6.75833	-61
6.76667	-57
6.77500	-55
6.78333	-56
6.79167	-59
6.80000	-61
6.80833	-63
6.81667	-63
6.82500	-61
6.83333	-58
6.84167	-54
6.85000	-50
6.85833	-47
6.86667	-47
6.87500	-49
6.88333	-55
6.89167	-62
6.90000	-68
6.90833	-73
6.91667	-76
6.92500	-77
6.93333	-75
6.94167	-70
6.95000	-63
6.95833	-55
6.96667	-46
6.97500	-41
6.98333	-41
6.99167	-44
7.00000	-49
7.00833	-56
7.01667	-64
7.02500	-70
7.03333	-75
7.04167	-76
7.05000	-74
7.05833	-69
7.06667	-61
7.07500	-56
7.08333	-53
7.09167	-52
7.10000	-53
7.10833	-55
7.11667	-54
7.12500	-52
7.13333	-49
7.14167	-45
7.15000	-43
7.15833	-43
7.16667	-47
7.17500	-51
7.18333	-54
7.19167	-57
7.20000	-58
7.20833	-58
7.21667	-57
7.22500	-57
7.23333	-57
7.24167	-57
7.25000	-58
7.25833	-58
7.26667	-60
7.27500	-60
7.28333	-59
7.29167	-55
7.30000	-48
7.30833	-40
7.31667	-33
7.32500	-29
7.33333	-29
7.34167	-34
7.35000	-41
7.35833	-48
7.36667	-56
7.37500	-61
7.38333	-65
7.39167	-66
7.40000	-67
7.40833	-66
7.41667	-67
7.42500	-68
7.43333	-70
7.44167	-71
7.45000	-70
7.45833	-68
7.46667	-65
7.47500	-63
7.48333	-64
7.49167	-67
7.50000	-69
7.50833	-69
7.51667	-67
7.52500	-63
7.53333	-60
7.54167	-57
7.55000	-54
7.55833	-52
7.56667	-51
7.57500	-51
7.58333	-51
7.59167	-52
7.60000	-53
7.60833	-54
7.61667	-56
7.62500	-59
7.63333	-61
7.64167	-62
7.65000	-61
7.65833	-61
7.66667	-61
7.67500	-60
7.68333	-60
7.69167	-59
7.70000	-56
7.70833	-53
7.71667	-50
7.72500	-50
7.73333	-51
7.74167	-56
7.75000	-61
7.75833	-65
7.76667	-70
7.77500	-72
7.78333	-72
7.79167	-71
7.80000	-71
7.80833	-72
7.81667	-73
7.82500	-73
7.83333	-73
7.84167	-74
7.85000	-76
7.85833	-77
7.86667	-77
7.87500	-75
7.88333	-71
7.89167	-68
7.90000	-68
7.90833	-71
7.91667	-73
7.92500	-73
7.93333	-72
7.94167	-70
7.95000	-67
7.95833	-65
7.96667	-63
7.97500	-61
7.98333	-60
7.99167	-61
8.00000	-62
8.00833	-62
8.01667	-63
8.02500	-63
8.03333	-64
8.04167	-64
8.05000	-63
8.05833	-62
8.06667	-61
8.07500	-61
8.08333	-62
8.09167	-62
8.10000	-59
8.10833	-55
8.11667	-52
8.12500	-52
8.13333	-54
8.14167	-60
8.15000	-67
8.15833	-70
8.16667	-70
8.17500	-68
8.18333	-65
8.19167	-63
8.20000	-62
8.20833	-63
8.21667	-64
8.22500	-65
8.23333	-64
8.24167	-63
8.25000	-60
8.25833	-57
8.26667	-55
8.27500	-53
8.28333	-54
8.29167	-55
8.30000	-53
8.30833	-50
8.31667	-47
8.32500	-44
8.33333	-44
8.34167	-48
8.35000	-55
8.35833	-62
8.36667	-67
8.37500	-72
8.38333	-76
8.39167	-79
8.40000	-80
8.40833	-80
8.41667	-77
8.42500	-73
8.43333	-69
8.44167	-65
8.45000	-61
8.45833	-58
8.46667	-55
8.47500	-52
8.48333	-51
8.49167	-52
8.50000	-56
8.50833	-61
8.51667	-67
8.52500	-70
8.53333	-70
8.54167	-69
8.55000	-68
8.55833	-68
8.56667	-69
8.57500	-71
8.58333	-74
8.59167	-75
8.60000	-74
8.60833	-72
8.61667	-70
8.62500	-69
8.63333	-70
8.64167	-70
8.65000	-70
8.65833	-67
8.66667	-63
8.67500	-61
8.68333	-60
8.69167	-62
8.70000	-64
8.70833	-66
8.71667	-67
8.72500	-67
8.73333	-67
8.74167	-68
8.75000	-69
8.75833	-70
8.76667	-69
8.77500	-68
8.78333	-66
8.79167	-64
8.80000	-62
8.80833	-60
8.81667	-61
8.82500	-64
8.83333	-68
8.84167	-74
8.85000	-78
8.85833	-80
8.86667	-80
8.87500	-79
8.88333	-80
8.89167	-80
8.90000	-79
8.90833	-77
8.91667	-74
8.92500	-73
8.93333	-73
8.94167	-74
8.95000	-73
8.95833	-71
8.96667	-69
8.97500	-69
8.98333	-71
8.99167	-75
9.00000	-78
9.00833	-78
9.01667	-77
9.02500	-73
9.03333	-68
9.04167	-64
9.05000	-62
9.05833	-63
9.06667	-68
9.07500	-74
9.08333	-78
9.09167	-82
9.10000	-84
9.10833	-84
9.11667	-82
9.12500	-78
9.13333	-74
9.14167	-70
9.15000	-66
9.15833	-64
9.16667	-62
9.17500	-63
9.18333	-65
9.19167	-69
9.20000	-75
9.20833	-81
9.21667	-84
9.22500	-82
9.23333	-78
9.24167	-74
9.25000	-73
9.25833	-77
9.26667	-85
9.27500	-92
9.28333	-95
9.29167	-93
9.30000	-87
9.30833	-79
9.31667	-71
9.32500	-66
9.33333	-63
9.34167	-62
9.35000	-62
9.35833	-65
9.36667	-68
9.37500	-72
9.38333	-74
9.39167	-76
9.40000	-79
9.40833	-83
9.41667	-84
9.42500	-82
9.43333	-76
9.44167	-70
9.45000	-65
9.45833	-62
9.46667	-63
9.47500	-64
9.48333	-63
9.49167	-61
9.50000	-59
9.50833	-59
9.51667	-60
9.52500	-61
9.53333	-62
9.54167	-62
9.55000	-61
9.55833	-61
9.56667	-64
9.57500	-68
9.58333	-71
9.59167	-73
9.60000	-72
9.60833	-68
9.61667	-62
9.62500	-58
9.63333	-56
9.64167	-58
9.65000	-64
9.65833	-70
9.66667	-75
9.67500	-78
9.68333	-79
9.69167	-78
9.70000	-76
9.70833	-74
9.71667	-71
9.72500	-68
9.73333	-64
9.74167	-59
9.75000	-54
9.75833	-48
9.76667	-44
9.77500	-43
9.78333	-46
9.79167	-52
9.80000	-59
9.80833	-67
9.81667	-74
9.82500	-80
9.83333	-84
9.84167	-87
9.85000	-89
9.85833	-88
9.86667	-86
9.87500	-82
9.88333	-77
9.89167	-73
9.90000	-71
9.90833	-70
9.91667	-70
9.92500	-70
9.93333	-69
9.94167	-68
9.95000	-67
9.95833	-66
9.96667	-67
9.97500	-68
9.98333	-69
9.99167	-67
10.00000	-63
10.00833	-58
10.01667	-56
10.02500	-56
10.03333	-58
10.04167	-60
10.05000	-62
10.05833	-64
10.06667	-65
10.07500	-66
10.08333	-65
10.09167	-64
10.10000	-63
10.10833	-64
10.11667	-68
10.12500	-75
10.13333	-82
10.14167	-87
10.15000	-88
10.15833	-86
10.16667	-83
10.17500	-79
10.18333	-76
10.19167	-72
10.20000	-68
10.20833	-64
10.21667	-60
10.22500	-58
10.23333	-57
10.24167	-59
10.25000	-61
10.25833	-63
10.26667	-64
10.27500	-65
10.28333	-67
10.29167	-70
10.30000	-74
10.30833	-76
10.31667	-78
10.32500	-79
10.33333	-79
10.34167	-77
10.35000	-73
10.35833	-71
10.36667	-70
10.37500	-70
10.38333	-71
10.39167	-73
10.40000	-74
10.40833	-73
10.41667	-73
10.42500	-74
10.43333	-76
10.44167	-78
10.45000	-82
10.45833	-85
10.46667	-87
10.47500	-89
10.48333	-90
10.49167	-89
10.50000	-87
10.50833	-84
10.51667	-80
10.52500	-74
10.53333	-69
10.54167	-65
10.55000	-63
10.55833	-64
10.56667	-65
10.57500	-67
10.58333	-70
10.59167	-72
10.60000	-73
10.60833	-72
10.61667	-69
10.62500	-64
10.63333	-60
10.64167	-58
10.65000	-58
10.65833	-59
10.66667	-61
10.67500	-63
10.68333	-63
10.69167	-63
10.70000	-61
10.70833	-58
10.71667	-55
10.72500	-52
10.73333	-50
10.74167	-50
10.75000	-51
10.75833	-55
10.76667	-60
10.77500	-67
10.78333	-75
10.79167	-81
10.80000	-85
10.80833	-84
10.81667	-82
10.82500	-78
10.83333	-75
10.84167	-74
10.85000	-74
10.85833	-73
10.86667	-72
10.87500	-71
10.88333	-72
10.89167	-74
10.90000	-76
10.90833	-77
10.91667	-77
10.92500	-77
10.93333	-77
10.94167	-78
10.95000	-79
10.95833	-82
10.96667	-84
10.97500	-85
10.98333	-86
10.99167	-84
11.00000	-81
11.00833	-78
11.01667	-76
11.02500	-77
11.03333	-79
11.04167	-82
11.05000	-84
11.05833	-84
11.06667	-82
11.07500	-80
11.08333	-79
11.09167	-79
11.10000	-80
11.10833	-80
11.11667	-78
11.12500	-76
11.13333	-74
11.14167	-74
11.15000	-74
11.15833	-72
11.16667	-67
11.17500	-63
11.18333	-60
11.19167	-59
11.20000	-62
11.20833	-66
11.21667	-71
11.22500	-76
11.23333	-80
11.24167	-83
11.25000	-84
11.25833	-83
11.26667	-81
11.27500	-81
11.28333	-82
11.29167	-83
11.30000	-82
11.30833	-80
11.31667	-76
11.32500	-74
11.33333	-73
11.34167	-76
11.35000	-80
11.35833	-84
11.36667	-87
11.37500	-90
11.38333	-92
11.39167	-92
11.40000	-90
11.40833	-86
11.41667	-82
11.42500	-78
11.43333	-73
11.44167	-69
11.45000	-65
11.45833	-60
11.46667	-54
11.47500	-49
11.48333	-45
11.49167	-42
11.50000	-41
11.50833	-44
11.51667	-48
11.52500	-52
11.53333	-58
11.54167	-64
11.55000	-71
11.55833	-78
11.56667	-84
11.57500	-86
11.58333	-83
11.59167	-77
11.60000	-70
11.60833	-63
11.61667	-59
11.62500	-58
11.63333	-59
11.64167	-62
11.65000	-64
11.65833	-65
11.66667	-63
11.67500	-61
11.68333	-60
11.69167	-62
11.70000	-65
11.70833	-71
11.71667	-76
11.72500	-80
11.73333	-82
11.74167	-81
11.75000	-78
11.75833	-73
11.76667	-67
11.77500	-64
11.78333	-64
11.79167	-67
11.80000	-70
11.80833	-74
11.81667	-77
11.82500	-78
11.83333	-79
11.84167	-82
11.85000	-85
11.85833	-86
11.86667	-85
11.87500	-81
11.88333	-77
11.89167	-74
11.90000	-74
11.90833	-76
11.91667	-78
11.92500	-79
11.93333	-80
11.94167	-82
11.95000	-85
11.95833	-87
11.96667	-89
11.97500	-90
11.98333	-89
11.99167	-88
12.00000	-86
12.00833	-86
12.01667	-86
12.02500	-84
12.03333	-81
12.04167	-76
12.05000	-72
12.05833	-69
12.06667	-69
12.07500	-72
12.08333	-77
12.09167	-81
12.10000	-82
12.10833	-81
12.11667	-78
12.12500	-74
12.13333	-70
12.14167	-66
12.15000	-64
12.15833	-64
12.16667	-66
12.17500	-68
12.18333	-71
12.19167	-74
12.20000	-77
12.20833	-79
12.21667	-81
12.22500	-83
12.23333	-84
12.24167	-83
12.25000	-82
12.25833	-80
12.26667	-77
12.27500	-74
12.28333	-71
12.29167	-67
12.30000	-63
12.30833	-59
12.31667	-57
12.32500	-60
12.33333	-65
12.34167	-70
12.35000	-73
12.35833	-72
12.36667	-69
12.37500	-65
12.38333	-64
12.39167	-64
12.40000	-66
12.40833	-69
12.41667	-71
12.42500	-71
12.43333	-71
12.44167	-71
12.45000	-73
12.45833	-75
12.46667	-77
12.47500	-76
12.48333	-73
12.49167	-68
12.50000	-64
12.50833	-60
12.51667	-58
12.52500	-56
12.53333	-56
12.54167	-58
12.55000	-61
12.55833	-65
12.56667	-68
12.57500	-69
12.58333	-67
12.59167	-65
12.60000	-64
12.60833	-66
12.61667	-70
12.62500	-75
12.63333	-79
12.64167	-84
12.65000	-87
12.65833	-90
12.66667	-92
12.67500	-93
12.68333	-94
12.69167	-95
12.70000	-95
12.70833	-95
12.71667	-95
12.72500	-93
12.73333	-90
12.74167	-86
12.75000	-81
12.75833	-79
12.76667	-79
12.77500	-79
12.78333	-79
12.79167	-78
12.80000	-72
12.80833	-65
12.81667	-60
12.82500	-57
12.83333	-58
12.84167	-62
12.85000	-67
12.85833	-70
12.86667	-71
12.87500	-70
12.88333	-70
12.89167	-71
12.90000	-73
12.90833	-76
12.91667	-77
12.92500	-76
12.93333	-74
12.94167	-72
12.95000	-70
12.95833	-68
12.96667	-67
12.97500	-66
12.98333	-65
12.99167	-65
13.00000	-67
13.00833	-71
13.01667	-76
13.02500	-82
13.03333	-87
13.04167	-90
13.05000	-92
13.05833	-92
13.06667	-92
13.07500	-90
13.08333	-85
13.09167	-78
13.10000	-74
13.10833	-73
13.11667	-73
13.12500	-75
13.13333	-76
13.14167	-74
13.15000	-72
13.15833	-70
13.16667	-70
13.17500	-71
13.18333	-71
13.19167	-70
13.20000	-69
13.20833	-67
13.21667	-68
13.22500	-70
13.23333	-72
13.24167	-73
13.25000	-73
13.25833	-71
13.26667	-68
13.27500	-66
13.28333	-68
13.29167	-70
13.30000	-73
13.30833	-74
13.31667	-75
13.32500	-76
13.33333	-75
13.34167	-71
13.35000	-67
13.35833	-63
13.36667	-62
13.37500	-62
13.38333	-65
13.39167	-66
13.40000	-65
13.40833	-60
13.41667	-58
13.42500	-58
13.43333	-60
13.44167	-62
13.45000	-64
13.45833	-63
13.46667	-61
13.47500	-61
13.48333	-66
13.49167	-72
13.50000	-77
13.50833	-81
13.51667	-82
13.52500	-82
13.53333	-80
13.54167	-78
13.55000	-76
13.55833	-73
13.56667	-70
13.57500	-67
13.58333	-66
13.59167	-65
13.60000	-63
13.60833	-58
13.61667	-52
13.62500	-48
13.63333	-44
13.64167	-44
13.65000	-45
13.65833	-45
13.66667	-43
13.67500	-39
13.68333	-37
13.69167	-35
13.70000	-34
13.70833	-35
13.71667	-36
13.72500	-38
13.73333	-40
13.74167	-41
13.75000	-42
13.75833	-41
13.76667	-38
13.77500	-36
13.78333	-36
13.79167	-37
13.80000	-39
13.80833	-41
13.81667	-43
13.82500	-44
13.83333	-44
13.84167	-44
13.85000	-45
13.85833	-47
13.86667	-50
13.87500	-54
13.88333	-56
13.89167	-56
13.90000	-54
13.90833	-49
13.91667	-42
13.92500	-35
13.93333	-28
13.94167	-23
13.95000	-20
13.95833	-20
13.96667	-23
13.97500	-28
13.98333	-33
13.99167	-37
14.00000	-40
14.00833	-40
14.01667	-38
14.02500	-35
14.03333	-34
14.04167	-34
14.05000	-35
14.05833	-35
14.06667	-33
14.07500	-30
14.08333	-27
14.09167	-24
14.10000	-19
14.10833	-15
14.11667	-12
14.12500	-10
14.13333	-11
14.14167	-16
14.15000	-21
14.15833	-23
14.16667	-20
14.17500	-16
14.18333	-13
14.19167	-13
14.20000	-16
14.20833	-23
14.21667	-27
14.22500	-28
14.23333	-27
14.24167	-25
14.25000	-23
14.25833	-23
14.26667	-26
14.27500	-31
14.28333	-35
14.29167	-37
14.30000	-35
14.30833	-30
14.31667	-26
14.32500	-25
14.33333	-25
14.34167	-27
14.35000	-28
14.35833	-29
14.36667	-28
14.37500	-25
14.38333	-22
14.39167	-19
14.40000	-16
14.40833	-15
14.41667	-17
14.42500	-21
14.43333	-25
14.44167	-28
14.45000	-29
14.45833	-29
14.46667	-29
14.47500	-30
14.48333	-32
14.49167	-33
14.50000	-31
14.50833	-27
14.51667	-23
14.52500	-20
14.53333	-20
14.54167	-23
14.55000	-27
14.55833	-30
14.56667	-31
14.57500	-29
14.58333	-25
14.59167	-21
14.60000	-20
14.60833	-23
14.61667	-28
14.62500	-34
14.63333	-38
14.64167	-37
14.65000	-34
14.65833	-32
14.66667	-32
14.67500	-34
14.68333	-38
14.69167	-41
14.70000	-40
14.70833	-35
14.71667	-29
14.72500	-24
14.73333	-22
14.74167	-23
14.75000	-26
14.75833	-31
14.76667	-35
14.77500	-38
14.78333	-38
14.79167	-35
14.80000	-30
14.80833	-25
14.81667	-23
14.82500	-25
14.83333	-29
14.84167	-33
14.85000	-37
14.85833	-41
14.86667	-45
14.87500	-47
14.88333	-48
14.89167	-46
14.90000	-42
14.90833	-35
14.91667	-30
14.92500	-27
14.93333	-25
14.94167	-25
14.95000	-27
14.95833	-30
14.96667	-34
14.97500	-38
14.98333	-42
14.99167	-46
15.00000	-47
15.00833	-47
15.01667	-45
15.02500	-44
15.03333	-43
15.04167	-42
15.05000	-42
15.05833	-42
15.06667	-40
15.07500	-38
15.08333	-35
15.09167	-31
15.10000	-29
15.10833	-28
15.11667	-30
15.12500	-33
15.13333	-37
15.14167	-41
15.15000	-45
15.15833	-48
15.16667	-51
15.17500	-53
15.18333	-55
15.19167	-55
15.20000	-54
15.20833	-52
15.21667	-49
15.22500	-46
15.23333	-44
15.24167	-41
15.25000	-40
15.25833	-39
15.26667	-39
15.27500	-40
15.28333	-43
15.29167	-45
15.30000	-47
15.30833	-46
15.31667	-42
15.32500	-36
15.33333	-32
15.34167	-31
15.35000	-34
15.35833	-39
15.36667	-45
15.37500	-50
15.38333	-53
15.39167	-55
15.40000	-58
15.40833	-61
15.41667	-61
15.42500	-60
15.43333	-57
15.44167	-55
15.45000	-53
15.45833	-53
15.46667	-55
15.47500	-57
15.48333	-57
15.49167	-56
15.50000	-54
15.50833	-51
15.51667	-47
15.52500	-44
15.53333	-40
15.54167	-37
15.55000	-35
15.55833	-35
15.56667	-38
15.57500	-43
15.58333	-50
15.59167	-57
15.60000	-61
15.60833	-64
15.61667	-64
15.62500	-62
15.63333	-60
15.64167	-59
15.65000	-59
15.65833	-61
15.66667	-64
15.67500	-67
15.68333	-70
15.69167	-73
15.70000	-75
15.70833	-76
15.71667	-77
15.72500	-77
15.73333	-78
15.74167	-80
15.75000	-82
15.75833	-82
15.76667	-80
15.77500	-76
15.78333	-71
15.79167	-67
15.80000	-64
15.80833	-63
15.81667	-63
15.82500	-62
15.83333	-62
15.84167	-62
15.85000	-64
15.85833	-67
15.86667	-69
15.87500	-71
15.88333	-71
15.89167	-71
15.90000	-70
15.90833	-71
15.91667	-72
15.92500	-74
15.93333	-76
15.94167	-78
15.95000	-78
15.95833	-77
15.96667	-76
15.97500	-75
15.98333	-76
15.99167	-76
16.00000	-76
16.00833	-74
16.01667	-72
16.02500	-71
16.03333	-71
16.04167	-71
16.05000	-71
16.05833	-71
16.06667	-70
16.07500	-70
16.08333	-69
16.09167	-70
16.10000	-72
16.10833	-74
16.11667	-76
16.12500	-79
16.13333	-80
16.14167	-78
16.15000	-73
16.15833	-69
16.16667	-65
16.17500	-64
16.18333	-65
16.19167	-69
16.20000	-74
16.20833	-79
16.21667	-83
16.22500	-86
16.23333	-87
16.24167	-87
16.25000	-87
16.25833	-88
16.26667	-91
16.27500	-95
16.28333	-98
16.29167	-98
16.30000	-97
16.30833	-92
16.31667	-88
16.32500	-82
16.33333	-77
16.34167	-71
16.35000	-67
16.35833	-65
16.36667	-66
16.37500	-68
16.38333	-73
16.39167	-80
16.40000	-87
16.40833	-93
16.41667	-97
16.42500	-99
16.43333	-98
16.44167	-94
16.45000	-89
16.45833	-83
16.46667	-79
16.47500	-76
16.48333	-75
16.49167	-75
16.50000	-78
16.50833	-81
16.51667	-84
16.52500	-87
16.53333	-90
16.54167	-91
16.55000	-93
16.55833	-93
16.56667	-94
16.57500	-95
16.58333	-95
16.59167	-95
16.60000	-96
16.60833	-99
16.61667	-101
16.62500	-102
16.63333	-101
16.64167	-99
16.65000	-97
16.65833	-95
16.66667	-96
16.67500	-95
16.68333	-94
16.69167	-93
16.70000	-94
16.70833	-98
16.71667	-101
16.72500	-104
16.73333	-104
16.74167	-99
16.75000	-93
16.75833	-88
16.76667	-85
16.77500	-84
16.78333	-84
16.79167	-85
16.80000	-86
16.80833	-87
16.81667	-89
16.82500	-93
16.83333	-97
16.84167	-101
16.85000	-103
16.85833	-105
16.86667	-105
16.87500	-104
16.88333	-104
16.89167	-104
16.90000	-104
16.90833	-103
16.91667	-101
16.92500	-99
16.93333	-96
16.94167	-93
16.95000	-89
16.95833	-87
16.96667	-87
16.97500	-88
16.98333	-89
16.99167	-90
17.00000	-89
17.00833	-89
17.01667	-91
17.02500	-95
17.03333	-101
17.04167	-108
17.05000	-115
17.05833	-120
17.06667	-123
17.07500	-123
17.08333	-121
17.09167	-119
17.10000	-116
17.10833	-113
17.11667	-110
17.12500	-108
17.13333	-105
17.14167	-102
17.15000	-100
17.15833	-100
17.16667	-102
17.17500	-105
17.18333	-107
17.19167	-111
17.20000	-115
17.20833	-120
17.21667	-124
17.22500	-126
17.23333	-125
17.24167	-123
17.25000	-120
17.25833	-117
17.26667	-113
17.27500	-110
17.28333	-107
17.29167	-104
17.30000	-102
17.30833	-102
17.31667	-102
17.32500	-104
17.33333	-106
17.34167	-110
17.35000	-114
17.35833	-116
17.36667	-115
17.37500	-112
17.38333	-106
17.39167	-99
17.40000	-95
17.40833	-92
17.41667	-94
17.42500	-98
17.43333	-105
17.44167	-113
17.45000	-120
17.45833	-124
17.46667	-126
17.47500	-125
17.48333	-123
17.49167	-120
17.50000	-116
17.50833	-112
17.51667	-107
17.52500	-104
17.53333	-102
17.54167	-104
17.55000	-108
17.55833	-111
17.56667	-111
17.57500	-108
17.58333	-104
17.59167	-100
17.60000	-101
17.60833	-104
17.61667	-110
17.62500	-116
17.63333	-120
17.64167	-120
17.65000	-117
17.65833	-112
17.66667	-108
17.67500	-107
17.68333	-110
17.69167	-115
17.70000	-119
17.70833	-120
17.71667	-121
17.72500	-120
17.73333	-119
17.74167	-118
17.75000	-118
17.75833	-117
17.76667	-116
17.77500	-115
17.78333	-114
17.79167	-115
17.80000	-117
17.80833	-120
17.81667	-122
17.82500	-126
17.83333	-129
17.84167	-131
17.85000	-132
17.85833	-131
17.86667	-127
17.87500	-123
17.88333	-120
17.89167	-118
17.90000	-117
17.90833	-116
17.91667	-116
17.92500	-116
17.93333	-117
17.94167	-117
17.95000	-116
17.95833	-116
17.96667	-115
17.97500	-117
17.98333	-123
17.99167	-129
18.00000	-132
18.00833	-132
18.01667	-129
18.02500	-123
18.03333	-117
18.04167	-113
18.05000	-111
18.05833	-111
18.06667	-111
18.07500	-112
18.08333	-113
18.09167	-114
18.10000	-115
18.10833	-116
18.11667	-118
18.12500	-117
18.13333	-116
18.14167	-116
18.15000	-116
18.15833	-117
18.16667	-119
18.17500	-121
18.18333	-122
18.19167	-122
18.20000	-122
18.20833	-123
18.21667	-124
18.22500	-124
18.23333	-125
18.24167	-125
18.25000	-126
18.25833	-124
18.26667	-122
18.27500	-120
18.28333	-120
18.29167	-122
18.30000	-123
18.30833	-123
18.31667	-123
18.32500	-123
18.33333	-123
18.34167	-124
18.35000	-124
18.35833	-124
18.36667	-122
18.37500	-120
18.38333	-120
18.39167	-121
18.40000	-122
18.40833	-122
18.41667	-120
18.42500	-118
18.43333	-115
18.44167	-113
18.45000	-112
18.45833	-115
18.46667	-121
18.47500	-128
18.48333	-136
18.49167	-142
18.50000	-144
18.50833	-144
18.51667	-140
18.52500	-135
18.53333	-129
18.54167	-125
18.55000	-120
18.55833	-117
18.56667	-115
18.57500	-113
18.58333	-111
18.59167	-111
18.60000	-113
18.60833	-117
18.61667	-122
18.62500	-127
18.63333	-130
18.64167	-129
18.65000	-127
18.65833	-124
18.66667	-123
18.67500	-124
18.68333	-127
18.69167	-131
18.70000	-133
18.70833	-133
18.71667	-132
18.72500	-130
18.73333	-128
18.74167	-125
18.75000	-123
18.75833	-122
18.76667	-123
18.77500	-124
18.78333	-126
18.79167	-127
18.80000	-128
18.80833	-127
18.81667	-124
18.82500	-121
18.83333	-118
18.84167	-117
18.85000	-118
18.85833	-121
18.86667	-125
18.87500	-127
18.88333	-126
18.89167	-123
18.90000	-120
18.90833	-117
18.91667	-115
18.92500	-114
18.93333	-113
18.94167	-112
18.95000	-112
18.95833	-112
18.96667	-113
18.97500	-113
18.98333	-114
18.99167	-113
19.00000	-112
19.00833	-111
19.01667	-110
19.02500	-111
19.03333	-113
19.04167	-114
19.05000	-115
19.05833	-114
19.06667	-111
19.07500	-109
19.08333	-108
19.09167	-109
19.10000	-109
19.10833	-108
19.11667	-106
19.12500	-103
19.13333	-99
19.14167	-97
19.15000	-96
19.15833	-94
19.16667	-92
19.17500	-90
19.18333	-90
19.19167	-91
19.20000	-93
19.20833	-96
19.21667	-98
19.22500	-100
19.23333	-101
19.24167	-101
19.25000	-98
19.25833	-92
19.26667	-82
19.27500	-69
19.28333	-55
19.29167	-42
19.30000	-32
19.30833	-26
19.31667	-22
19.32500	-20
19.33333	-17
19.34167	-14
19.35000	-9
19.35833	-4
19.36667	3
19.37500	11
19.38333	20
19.39167	28
19.40000	33
19.40833	37
19.41667	40
19.42500	45
19.43333	52
19.44167	63
19.45000	76
19.45833	94
19.46667	114
19.47500	135
19.48333	155
19.49167	174
19.50000	193
19.50833	212
19.51667	233
19.52500	258
19.53333	284
19.54167	313
19.55000	344
19.55833	377
19.56667	412
19.57500	447
19.58333	483
19.59167	518
19.60000	554
19.60833	591
19.61667	635
19.62500	686
19.63333	741
19.64167	800
19.65000	861
19.65833	923
19.66667	988
19.67500	1057
19.68333	1133
19.69167	1214
19.70000	1300
19.70833	1390
19.71667	1481
19.72500	1576
19.73333	1672
19.74167	1773
19.75000	1879
19.75833	1991
19.76667	2111
19.77500	2238
19.78333	2377
19.79167	2521
19.80000	2673
19.80833	2832
19.81667	2991
19.82500	3158
19.83333	3328
19.84167	3507
19.85000	3693
19.85833	3887
19.86667	4094
19.87500	4305
19.88333	4527
19.89167	4754
19.90000	4988
19.90833	5233
19.91667	5483
19.92500	5750
19.93333	6019
19.94167	6299
19.95000	6585
19.95833	6874
19.96667	7174
19.97500	7475
19.98333	7791
19.99167	8106
20.00000	8426
20.00833	8790
20.01667	9172
20.02500	9557
20.03333	9945
20.04167	10330
20.05000	10699
20.05833	11064
20.06667	11462
20.07500	11884
20.08333	12300
20.09167	12691
20.10000	13085
20.10833	13494
20.11667	13896
20.12500	14338
20.13333	14817
20.14167	15292
20.15000	15764
20.15833	16231
20.16667	16686
20.17500	17111
20.18333	17558
20.19167	18055
20.20000	18559
20.20833	19028
20.21667	19459
20.22500	19917
20.23333	20414
20.24167	20908
20.25000	21367
20.25833	21813
20.26667	22291
20.27500	22789
20.28333	23267
20.29167	23703
20.30000	24133
20.30833	24569
20.31667	24998
20.32500	25448
20.33333	25914
20.34167	26359
20.35000	26760
20.35833	27137
20.36667	27517
20.37500	27886
20.38333	28264
20.39167	28632
20.40000	28993
20.40833	29349
20.41667	29685
20.42500	30015
20.43333	30326
20.44167	30632
20.45000	30927
20.45833	31208
20.46667	31482
20.47500	31729
20.48333	31966
20.49167	32204
20.50000	32420
20.50833	32603
20.51667	32760
20.52500	32907
20.53333	33038
20.54167	33159
20.55000	33266
20.55833	33354
20.56667	33433
20.57500	33500
20.58333	33549
20.59167	33579
20.60000	33592
20.60833	33589
20.61667	33569
20.62500	33531
20.63333	33477
20.64167	33404
20.65000	33315
20.65833	33210
20.66667	33088
20.67500	32954
20.68333	32802
20.69167	32639
20.70000	32464
20.70833	32275
20.71667	32083
20.72500	31864
20.73333	31614
20.74167	31354
20.75000	31099
20.75833	30836
20.76667	30552
20.77500	30260
20.78333	29950
20.79167	29635
20.80000	29311
20.80833	28977
20.81667	28643
20.82500	28294
20.83333	27945
20.84167	27585
20.85000	27219
20.85833	26847
20.86667	26459
20.87500	26074
20.88333	25677
20.89167	25282
20.90000	24885
20.90833	24484
20.91667	24090
20.92500	23686
20.93333	23289
20.94167	22884
20.95000	22478
20.95833	22071
20.96667	21654
20.97500	21247
20.98333	20833
20.99167	20429
21.00000	20031
21.00833	19634
21.01667	19251
21.02500	18863
21.03333	18485
21.04167	18101
21.05000	17719
21.05833	17343
21.06667	16964
21.07500	16600
21.08333	16236
21.09167	15885
21.10000	15541
21.10833	15199
21.11667	14869
21.12500	14535
21.13333	14212
21.14167	13889
21.15000	13572
21.15833	13266
21.16667	12964
21.17500	12678
21.18333	12395
21.19167	12122
21.20000	11855
21.20833	11592
21.21667	11340
21.22500	11087
21.23333	10844
21.24167	10604
21.25000	10370
21.25833	10146
21.26667	9926
21.27500	9720
21.28333	9520
21.29167	9331
21.30000	9146
21.30833	8963
21.31667	8787
21.32500	8609
21.33333	8440
21.34167	8275
21.35000	8117
21.35833	7967
21.36667	7822
21.37500	7687
21.38333	7557
21.39167	7432
21.40000	7310
21.40833	7188
21.41667	7071
21.42500	6954
21.43333	6844
21.44167	6739
21.45000	6640
21.45833	6547
21.46667	6458
21.47500	6372
21.48333	6286
21.49167	6202
21.50000	6120
21.50833	6037
21.51667	5959
21.52500	5883
21.53333	5812
21.54167	5745
21.55000	5681
21.55833	5619
21.56667	5556
21.57500	5497
21.58333	5438
21.59167	5383
21.60000	5332
21.60833	5281
21.61667	5234
21.62500	5186
21.63333	5141
21.64167	5099
21.65000	5060
21.65833	5021
21.66667	4979
21.67500	4938
21.68333	4895
21.69167	4852
21.70000	4812
21.70833	4774
21.71667	4737
21.72500	4701
21.73333	4667
21.74167	4635
21.75000	4604
21.75833	4577
21.76667	4551
21.77500	4525
21.78333	4496
21.79167	4466
21.80000	4435
21.80833	4402
21.81667	4371
21.82500	4342
21.83333	4314
21.84167	4286
21.85000	4259
21.85833	4232
21.86667	4205
21.87500	4179
21.88333	4155
21.89167	4132
21.90000	4109
21.90833	4085
21.91667	4061
21.92500	4036
21.93333	4013
21.94167	3992
21.95000	3974
21.95833	3956
21.96667	3938
21.97500	3920
21.98333	3902
21.99167	3884
22.00000	3866
22.00833	3847
22.01667	3829
22.02500	3811
22.03333	3795
22.04167	3782
22.05000	3769
22.05833	3754
22.06667	3736
22.07500	3716
22.08333	3693
22.09167	3669
22.10000	3646
22.10833	3624
22.11667	3605
22.12500	3588
22.13333	3574
22.14167	3561
22.15000	3550
22.15833	3539
22.16667	3528
22.17500	3517
22.18333	3502
22.19167	3486
22.20000	3468
22.20833	3449
22.21667	3432
22.22500	3415
22.23333	3398
22.24167	3379
22.25000	3360
22.25833	3343
22.26667	3327
22.27500	3311
22.28333	3296
22.29167	3280
22.30000	3263
22.30833	3245
22.31667	3229
22.32500	3213
22.33333	3196
22.34167	3177
22.35000	3156
22.35833	3132
22.36667	3105
22.37500	3078
22.38333	3051
22.39167	3026
22.40000	3004
22.40833	2984
22.41667	2969
22.42500	2954
22.43333	2940
22.44167	2923
22.45000	2905
22.45833	2884
22.46667	2861
22.47500	2838
22.48333	2813
22.49167	2788
22.50000	2765
22.50833	2742
22.51667	2722
22.52500	2704
22.53333	2687
22.54167	2669
22.55000	2649
22.55833	2627
22.56667	2602
22.57500	2578
22.58333	2556
22.59167	2534
22.60000	2513
22.60833	2490
22.61667	2468
22.62500	2445
22.63333	2422
22.64167	2400
22.65000	2378
22.65833	2355
22.66667	2331
22.67500	2310
22.68333	2291
22.69167	2273
22.70000	2255
22.70833	2236
22.71667	2215
22.72500	2192
22.73333	2171
22.74167	2153
22.75000	2137
22.75833	2124
22.76667	2113
22.77500	2102
22.78333	2089
22.79167	2074
22.80000	2056
22.80833	2037
22.81667	2017
22.82500	1999
22.83333	1982
22.84167	1966
22.85000	1952
22.85833	1937
22.86667	1922
22.87500	1908
22.88333	1893
22.89167	1879
22.90000	1866
22.90833	1854
22.91667	1842
22.92500	1829
22.93333	1816
22.94167	1805
22.95000	1794
22.95833	1787
22.96667	1781
22.97500	1776
22.98333	1770
22.99167	1763
23.00000	1754
23.00833	1744
23.01667	1735
23.02500	1726
23.03333	1717
23.04167	1707
23.05000	1698
23.05833	1690
23.06667	1684
23.07500	1677
23.08333	1670
23.09167	1663
23.10000	1653
23.10833	1644
23.11667	1634
23.12500	1624
23.13333	1617
23.14167	1612
23.15000	1609
23.15833	1605
23.16667	1600
23.17500	1594
23.18333	1586
23.19167	1578
23.20000	1571
23.20833	1565
23.21667	1559
23.22500	1553
23.23333	1547
23.24167	1540
23.25000	1534
23.25833	1526
23.26667	1519
23.27500	1513
23.28333	1509
23.29167	1507
23.30000	1505
23.30833	1504
23.31667	1502
23.32500	1499
23.33333	1495
23.34167	1492
23.35000	1489
23.35833	1486
23.36667	1485
23.37500	1485
23.38333	1484
23.39167	1481
23.40000	1477
23.40833	1473
23.41667	1468
23.42500	1463
23.43333	1456
23.44167	1450
23.45000	1444
23.45833	1440
23.46667	1437
23.47500	1433
23.48333	1428
23.49167	1423
23.50000	1416
23.50833	1408
23.51667	1399
23.52500	1391
23.53333	1384
23.54167	1379
23.55000	1377
23.55833	1375
23.56667	1373
23.57500	1369
23.58333	1362
23.59167	1354
23.60000	1346
23.60833	1339
23.61667	1333
23.62500	1328
23.63333	1324
23.64167	1319
23.65000	1315
23.65833	1311
23.66667	1310
23.67500	1309
23.68333	1306
23.69167	1302
23.70000	1296
23.70833	1290
23.71667	1284
23.72500	1279
23.73333	1274
23.74167	1267
23.75000	1260
23.75833	1253
23.76667	1247
23.77500	1241
23.78333	1236
23.79167	1230
23.80000	1224
23.80833	1218
23.81667	1214
23.82500	1211
23.83333	1210
23.84167	1209
23.85000	1207
23.85833	1204
23.86667	1200
23.87500	1194
23.88333	1187
23.89167	1181
23.90000	1178
23.90833	1177
23.91667	1177
23.92500	1177
23.93333	1176
23.94167	1173
23.95000	1169
23.95833	1167
23.96667	1167
23.97500	1168
23.98333	1169
23.99167	1169
24.00000	1165
24.00833	1161
24.01667	1156
24.02500	1152
24.03333	1149
24.04167	1149
24.05000	1150
24.05833	1152
24.06667	1154
24.07500	1156
24.08333	1156
24.09167	1155
24.10000	1154
24.10833	1153
24.11667	1153
24.12500	1156
24.13333	1160
24.14167	1165
24.15000	1170
24.15833	1176
24.16667	1183
24.17500	1190
24.18333	1196
24.19167	1200
24.20000	1201
24.20833	1201
24.21667	1201
24.22500	1203
24.23333	1207
24.24167	1211
24.25000	1216
24.25833	1220
24.26667	1224
24.27500	1230
24.28333	1237
24.29167	1247
24.30000	1257
24.30833	1268
24.31667	1277
24.32500	1286
24.33333	1294
24.34167	1302
24.35000	1309
24.35833	1316
24.36667	1322
24.37500	1327
24.38333	1332
24.39167	1338
24.40000	1346
24.40833	1357
24.41667	1367
24.42500	1378
24.43333	1388
24.44167	1398
24.45000	1406
24.45833	1414
24.46667	1423
24.47500	1430
24.48333	1435
24.49167	1438
24.50000	1443
24.50833	1450
24.51667	1461
24.52500	1474
24.53333	1487
24.54167	1497
24.55000	1502
24.55833	1505
24.56667	1508
24.57500	1513
24.58333	1520
24.59167	1528
24.60000	1535
24.60833	1540
24.61667	1546
24.62500	1551
24.63333	1557
24.64167	1565
24.65000	1573
24.65833	1578
24.66667	1580
24.67500	1580
24.68333	1579
24.69167	1580
24.70000	1583
24.70833	1589
24.71667	1595
24.72500	1601
24.73333	1605
24.74167	1606
24.75000	1606
24.75833	1605
24.76667	1605
24.77500	1605
24.78333	1605
24.79167	1603
24.80000	1601
24.80833	1598
24.81667	1596
24.82500	1595
24.83333	1594
24.84167	1591
24.85000	1587
24.85833	1582
24.86667	1576
24.87500	1571
24.88333	1566
24.89167	1563
24.90000	1563
24.90833	1564
24.91667	1564
24.92500	1561
24.93333	1556
24.94167	1549
24.95000	1540
24.95833	1531
24.96667	1523
24.97500	1514
24.98333	1505
24.99167	1496
25.00000	1489
25.00833	1483
25.01667	1477
25.02500	1471
25.03333	1465
25.04167	1457
25.05000	1450
25.05833	1443
25.06667	1438
25.07500	1435
25.08333	1434
25.09167	1431
25.10000	1425
25.10833	1413
25.11667	1398
25.12500	1381
25.13333	1365
25.14167	1351
25.15000	1340
25.15833	1331
25.16667	1325
25.17500	1318
25.18333	1310
25.19167	1301
25.20000	1289
25.20833	1275
25.21667	1261
25.22500	1249
25.23333	1238
25.24167	1228
25.25000	1220
25.25833	1215
25.26667	1213
25.27500	1212
25.28333	1211
25.29167	1209
25.30000	1203
25.30833	1194
25.31667	1184
25.32500	1172
25.33333	1162
25.34167	1154
25.35000	1146
25.35833	1138
25.36667	1130
25.37500	1123
25.38333	1118
25.39167	1113
25.40000	1108
25.40833	1102
25.41667	1096
25.42500	1088
25.43333	1080
25.44167	1075
25.45000	1072
25.45833	1070
25.46667	1065
25.47500	1060
25.48333	1052
25.49167	1045
25.50000	1039
25.50833	1033
25.51667	1028
25.52500	1021
25.53333	1016
25.54167	1010
25.55000	1006
25.55833	1002
25.56667	998
25.57500	996
25.58333	995
25.59167	995
25.60000	995
25.60833	994
25.61667	994
25.62500	996
25.63333	998
25.64167	1002
25.65000	1006
25.65833	1008
25.66667	1007
25.67500	1005
25.68333	1001
25.69167	998
25.70000	994
25.70833	989
25.71667	985
25.72500	980
25.73333	978
25.74167	979
25.75000	982
25.75833	987
25.76667	992
25.77500	995
25.78333	994
25.79167	992
25.80000	989
25.80833	989
25.81667	990
25.82500	992
25.83333	994
25.84167	994
25.85000	991
25.85833	989
25.86667	987
25.87500	987
25.88333	989
25.89167	991
25.90000	996
25.90833	1001
25.91667	1006
25.92500	1010
25.93333	1012
25.94167	1012
25.95000	1010
25.95833	1009
25.96667	1010
25.97500	1013
25.98333	1018
25.99167	1023
26.00000	1028
26.00833	1032
26.01667	1035
26.02500	1037
26.03333	1039
26.04167	1043
26.05000	1049
26.05833	1056
26.06667	1065
26.07500	1072
26.08333	1078
26.09167	1083
26.10000	1088
26.10833	1094
26.11667	1102
26.12500	1113
26.13333	1124
26.14167	1134
26.15000	1142
26.15833	1150
26.16667	1157
26.17500	1165
26.18333	1175
26.19167	1185
26.20000	1193
26.20833	1201
26.21667	1207
26.22500	1213
26.23333	1218
26.24167	1224
26.25000	1231
26.25833	1238
26.26667	1246
26.27500	1253
26.28333	1260
26.29167	1265
26.30000	1269
26.30833	1274
26.31667	1280
26.32500	1289
26.33333	1298
26.34167	1307
26.35000	1316
26.35833	1325
26.36667	1335
26.37500	1345
26.38333	1356
26.39167	1367
26.40000	1377
26.40833	1387
26.41667	1396
26.42500	1404
26.43333	1411
26.44167	1419
26.45000	1428
26.45833	1437
26.46667	1447
26.47500	1457
26.48333	1466
26.49167	1475
26.50000	1483
26.50833	1491
26.51667	1499
26.52500	1505
26.53333	1512
26.54167	1518
26.55000	1524
26.55833	1532
26.56667	1541
26.57500	1551
26.58333	1559
26.59167	1566
26.60000	1570
26.60833	1573
26.61667	1576
26.62500	1581
26.63333	1587
26.64167	1595
26.65000	1604
26.65833	1612
26.66667	1618
26.67500	1622
26.68333	1624
26.69167	1625
26.70000	1625
26.70833	1627
26.71667	1630
26.72500	1635
26.73333	1641
26.74167	1648
26.75000	1655
26.75833	1660
26.76667	1663
26.77500	1664
26.78333	1662
26.79167	1659
26.80000	1654
26.80833	1648
26.81667	1644
26.82500	1642
26.83333	1641
26.84167	1640
26.85000	1638
26.85833	1632
26.86667	1625
26.87500	1617
26.88333	1610
26.89167	1604
26.90000	1600
26.90833	1599
26.91667	1599
26.92500	1598
26.93333	1597
26.94167	1595
26.95000	1592
26.95833	1589
26.96667	1585
26.97500	1579
26.98333	1571
26.99167	1562
27.00000	1552
27.00833	1543
27.01667	1536
27.02500	1531
27.03333	1527
27.04167	1524
27.05000	1521
27.05833	1517
27.06667	1513
27.07500	1508
27.08333	1502
27.09167	1496
27.10000	1490
27.10833	1483
27.11667	1475
27.12500	1467
27.13333	1458
27.14167	1450
27.15000	1442
27.15833	1434
27.16667	1427
27.17500	1419
27.18333	1412
27.19167	1405
27.20000	1399
27.20833	1392
27.21667	1386
27.22500	1380
27.23333	1373
27.24167	1366
27.25000	1359
27.25833	1352
27.26667	1345
27.27500	1340
27.28333	1337
27.29167	1335
27.30000	1332
27.30833	1329
27.31667	1325
27.32500	1322
27.33333	1320
27.34167	1321
27.35000	1323
27.35833	1324
27.36667	1323
27.37500	1320
27.38333	1317
27.39167	1314
27.40000	1311
27.40833	1310
27.41667	1308
27.42500	1304
27.43333	1300
27.44167	1296
27.45000	1295
27.45833	1295
27.46667	1294
27.47500	1292
27.48333	1287
27.49167	1282
27.50000	1281
27.50833	1283
27.51667	1288
27.52500	1294
27.53333	1301
27.54167	1305
27.55000	1308
27.55833	1311
27.56667	1312
27.57500	1315
27.58333	1318
27.59167	1322
27.60000	1327
27.60833	1330
27.61667	1333
27.62500	1334
27.63333	1336
27.64167	1338
27.65000	1343
27.65833	1348
27.66667	1354
27.67500	1359
27.68333	1363
27.69167	1365
27.70000	1367
27.70833	1371
27.71667	1376
27.72500	1382
27.73333	1390
27.74167	1400
27.75000	1411
27.75833	1422
27.76667	1432
27.77500	1439
27.78333	1443
27.79167	1446
27.80000	1452
27.80833	1460
27.81667	1469
27.82500	1479
27.83333	1488
27.84167	1495
27.85000	1502
27.85833	1508
27.86667	1516
27.87500	1525
27.88333	1535
27.89167	1546
27.90000	1559
27.90833	1572
27.91667	1585
27.92500	1595
27.93333	1603
27.94167	1609
27.95000	1617
27.95833	1625
27.96667	1635
27.97500	1645
27.98333	1655
27.99167	1665
28.00000	1675
28.00833	1684
28.01667	1695
28.02500	1710
28.03333	1726
28.04167	1743
28.05000	1759
28.05833	1771
28.06667	1778
28.07500	1783
28.08333	1789
28.09167	1796
28.10000	1805
28.10833	1816
28.11667	1828
28.12500	1843
28.13333	1856
28.14167	1868
28.15000	1877
28.15833	1884
28.16667	1890
28.17500	1898
28.18333	1907
28.19167	1917
28.20000	1926
28.20833	1934
28.21667	1941
28.22500	1949
28.23333	1959
28.24167	1970
28.25000	1981
28.25833	1990
28.26667	1995
28.27500	1998
28.28333	2002
28.29167	2007
28.30000	2016
28.30833	2026
28.31667	2037
28.32500	2050
28.33333	2063
28.34167	2074
28.35000	2082
28.35833	2087
28.36667	2087
28.37500	2084
28.38333	2081
28.39167	2078
28.40000	2077
28.40833	2077
28.41667	2079
28.42500	2083
28.43333	2088
28.44167	2095
28.45000	2103
28.45833	2110
28.46667	2116
28.47500	2119
28.48333	2120
28.49167	2119
28.50000	2117
28.50833	2116
28.51667	2115
28.52500	2117
28.53333	2119
28.54167	2121
28.55000	2123
28.55833	2123
28.56667	2122
28.57500	2121
28.58333	2119
28.59167	2117
28.60000	2116
28.60833	2116
28.61667	2117
28.62500	2121
28.63333	2125
28.64167	2128
28.65000	2131
28.65833	2131
28.66667	2129
28.67500	2126
28.68333	2123
28.69167	2119
28.70000	2117
28.70833	2115
28.71667	2114
28.72500	2113
28.73333	2111
28.74167	2110
28.75000	2108
28.75833	2106
28.76667	2105
28.77500	2104
28.78333	2104
28.79167	2105
28.80000	2108
28.80833	2113
28.81667	2117
28.82500	2120
28.83333	2123
28.84167	2123
28.85000	2122
28.85833	2119
28.86667	2116
28.87500	2115
28.88333	2117
28.89167	2121
28.90000	2127
28.90833	2132
28.91667	2136
28.92500	2140
28.93333	2143
28.94167	2146
28.95000	2148
28.95833	2149
28.96667	2149
28.97500	2150
28.98333	2155
28.99167	2162
29.00000	2172
29.00833	2184
29.01667	2193
29.02500	2200
29.03333	2204
29.04167	2207
29.05000	2210
29.05833	2215
29.06667	2221
29.07500	2227
29.08333	2232
29.09167	2236
29.10000	2240
29.10833	2245
29.11667	2253
29.12500	2262
29.13333	2274
29.14167	2286
29.15000	2299
29.15833	2313
29.16667	2329
29.17500	2344
29.18333	2360
29.19167	2375
29.20000	2389
29.20833	2401
29.21667	2412
29.22500	2422
29.23333	2431
29.24167	2443
29.25000	2457
29.25833	2475
29.26667	2496
29.27500	2517
29.28333	2538
29.29167	2559
29.30000	2581
29.30833	2604
29.31667	2626
29.32500	2647
29.33333	2666
29.34167	2683
29.35000	2701
29.35833	2722
29.36667	2746
29.37500	2771
29.38333	2794
29.39167	2818
29.40000	2843
29.40833	2871
29.41667	2901
29.42500	2935
29.43333	2968
29.44167	2999
29.45000	3030
29.45833	3063
29.46667	3098
29.47500	3136
29.48333	3177
29.49167	3219
29.50000	3257
29.50833	3293
29.51667	3327
29.52500	3362
29.53333	3401
29.54167	3446
29.55000	3498
29.55833	3555
29.56667	3618
29.57500	3679
29.58333	3740
29.59167	3800
29.60000	3860
29.60833	3923
29.61667	3990
29.62500	4064
29.63333	4142
29.64167	4225
29.65000	4311
29.65833	4399
29.66667	4491
29.67500	4581
29.68333	4674
29.69167	4768
29.70000	4868
29.70833	4975
29.71667	5087
29.72500	5210
29.73333	5337
29.74167	5473
29.75000	5616
29.75833	5765
29.76667	5925
29.77500	6087
29.78333	6260
29.79167	6439
29.80000	6627
29.80833	6828
29.81667	7038
29.82500	7264
29.83333	7495
29.84167	7740
29.85000	7993
29.85833	8256
29.86667	8535
29.87500	8819
29.88333	9122
29.89167	9434
29.90000	9758
29.90833	10099
29.91667	10449
29.92500	10825
29.93333	11210
29.94167	11618
29.95000	12042
29.95833	12480
29.96667	12943
29.97500	13412
29.98333	13908
29.99167	14414
30.00000	14939
30.00833	15488
30.01667	16049
30.02500	16645
30.03333	17250
30.04167	17883
30.05000	18533
30.05833	19196
30.06667	19892
30.07500	20593
30.08333	21332
30.09167	22084
30.10000	22857
30.10833	23661
30.11667	24469
30.12500	25316
30.13333	26163
30.14167	27038
30.15000	27929
30.15833	28828
30.16667	29764
30.17500	30697
30.18333	31669
30.19167	32648
30.20000	33649
30.20833	34680
30.21667	35708
30.22500	36777
30.23333	37836
30.24167	38915
30.25000	40003
30.25833	41086
30.26667	42203
30.27500	43306
30.28333	44446
30.29167	45583
30.30000	46729
30.30833	47895
30.31667	49039
30.32500	50209
30.33333	51354
30.34167	52509
30.35000	53664
30.35833	54806
30.36667	55974
30.37500	57116
30.38333	58280
30.39167	59427
30.40000	60568
30.40833	61714
30.41667	62823
30.42500	63942
30.43333	65025
30.44167	66106
30.45000	67176
30.45833	68221
30.46667	69276
30.47500	70289
30.48333	71303
30.49167	72286
30.50000	73247
30.50833	74199
30.51667	75106
30.52500	76007
30.53333	76864
30.54167	77699
30.55000	78506
30.55833	79276
30.56667	80036
30.57500	80753
30.58333	81458
30.59167	82129
30.60000	82765
30.60833	83374
30.61667	83932
30.62500	84464
30.63333	84951
30.64167	85410
30.65000	85838
30.65833	86227
30.66667	86589
30.67500	86906
30.68333	87188
30.69167	87428
30.70000	87627
30.70833	87789
30.71667	87907
30.72500	87987
30.73333	88027
30.74167	88030
30.75000	87997
30.75833	87928
30.76667	87821
30.77500	87680
30.78333	87496
30.79167	87278
30.80000	87023
30.80833	86728
30.81667	86402
30.82500	86028
30.83333	85625
30.84167	85177
30.85000	84694
30.85833	84178
30.86667	83615
30.87500	83033
30.88333	82407
30.89167	81760
30.90000	81084
30.90833	80372
30.91667	79644
30.92500	78869
30.93333	78083
30.94167	77260
30.95000	76414
30.95833	75556
30.96667	74659
30.97500	73761
30.98333	72823
30.99167	71877
31.00000	70911
31.00833	69916
31.01667	68926
31.02500	67897
31.03333	66875
31.04167	65825
31.05000	64761
31.05833	63694
31.06667	62592
31.07500	61509
31.08333	60399
31.09167	59303
31.10000	58214
31.10833	57115
31.11667	56039
31.12500	54935
31.13333	53848
31.14167	52741
31.15000	51629
31.15833	50528
31.16667	49408
31.17500	48321
31.18333	47223
31.19167	46149
31.20000	45088
31.20833	44024
31.21667	42991
31.22500	41942
31.23333	40922
31.24167	39900
31.25000	38889
31.25833	37904
31.26667	36914
31.27500	35961
31.28333	35005
31.29167	34072
31.30000	33153
31.30833	32236
31.31667	31350
31.32500	30457
31.33333	29596
31.34167	28741
31.35000	27903
31.35833	27098
31.36667	26299
31.37500	25540
31.38333	24786
31.39167	24058
31.40000	23348
31.40833	22645
31.41667	21973
31.42500	21303
31.43333	20662
31.44167	20029
31.45000	19410
31.45833	18816
31.46667	18229
31.47500	17673
31.48333	17127
31.49167	16602
31.50000	16094
31.50833	15592
31.51667	15113
31.52500	14635
31.53333	14181
31.54167	13741
31.55000	13316
31.55833	12914
31.56667	12518
31.57500	12143
31.58333	11772
31.59167	11415
31.60000	11069
31.60833	10730
31.61667	10409
31.62500	10091
31.63333	9793
31.64167	9505
31.65000	9228
31.65833	8967
31.66667	8710
31.67500	8467
31.68333	8229
31.69167	8001
31.70000	7780
31.70833	7562
31.71667	7356
31.72500	7153
31.73333	6963
31.74167	6781
31.75000	6608
31.75833	6445
31.76667	6285
31.77500	6134
31.78333	5987
31.79167	5847
31.80000	5713
31.80833	5582
31.81667	5458
31.82500	5336
31.83333	5221
31.84167	5111
31.85000	5006
31.85833	4907
31.86667	4809
31.87500	4717
31.88333	4629
31.89167	4546
31.90000	4470
31.90833	4398
31.91667	4328
31.92500	4257
31.93333	4187
31.94167	4116
31.95000	4048
31.95833	3989
31.96667	3935
31.97500	3887
31.98333	3842
31.99167	3800
32.00000	3759
32.00833	3717
32.01667	3679
32.02500	3643
32.03333	3610
32.04167	3578
32.05000	3548
32.05833	3520
32.06667	3492
32.07500	3466
32.08333	3442
32.09167	3420
32.10000	3399
32.10833	3380
32.11667	3364
32.12500	3350
32.13333	3339
32.14167	3332
32.15000	3327
32.15833	3322
32.16667	3315
32.17500	3307
32.18333	3298
32.19167	3292
32.20000	3289
32.20833	3292
32.21667	3298
32.22500	3308
32.23333	3320
32.24167	3334
32.25000	3348
32.25833	3362
32.26667	3376
32.27500	3391
32.28333	3407
32.29167	3425
32.30000	3448
32.30833	3475
32.31667	3504
32.32500	3534
32.33333	3566
32.34167	3601
32.35000	3639
32.35833	3681
32.36667	3726
32.37500	3771
32.38333	3816
32.39167	3862
32.40000	3909
32.40833	3960
32.41667	4015
32.42500	4076
32.43333	4141
32.44167	4210
32.45000	4284
32.45833	4361
32.46667	4442
32.47500	4525
32.48333	4614
32.49167	4707
32.50000	4805
32.50833	4909
32.51667	5016
32.52500	5131
32.53333	5249
32.54167	5374
32.55000	5505
32.55833	5640
32.56667	5784
32.57500	5930
32.58333	6086
32.59167	6248
32.60000	6417
32.60833	6595
32.61667	6776
32.62500	6969
32.63333	7167
32.64167	7377
32.65000	7598
32.65833	7826
32.66667	8070
32.67500	8318
32.68333	8580
32.69167	8848
32.70000	9126
32.70833	9418
32.71667	9713
32.72500	10025
32.73333	10345
32.74167	10684
32.75000	11038
32.75833	11401
32.76667	11782
32.77500	12166
32.78333	12568
32.79167	12978
32.80000	13402
32.80833	13846
32.81667	14293
32.82500	14761
32.83333	15232
32.84167	15724
32.85000	16230
32.85833	16747
32.86667	17290
32.87500	17831
32.88333	18395
32.89167	18963
32.90000	19546
32.90833	20150
32.91667	20757
32.92500	21392
32.93333	22027
32.94167	22681
32.95000	23346
32.95833	24016
32.96667	24712
32.97500	25403
32.98333	26118
32.99167	26833
33.00000	27554
33.00833	28289
33.01667	29018
33.02500	29775
33.03333	30528
33.04167	31303
33.05000	32089
33.05833	32868
33.06667	33664
33.07500	34439
33.08333	35228
33.09167	36007
33.10000	36789
33.10833	37584
33.11667	38364
33.12500	39166
33.13333	39953
33.14167	40753
33.15000	41553
33.15833	42340
33.16667	43136
33.17500	43905
33.18333	44678
33.19167	45436
33.20000	46191
33.20833	46954
33.21667	47698
33.22500	48455
33.23333	49189
33.24167	49923
33.25000	50645
33.25833	51345
33.26667	52045
33.27500	52711
33.28333	53371
33.29167	54008
33.30000	54633
33.30833	55256
33.31667	55854
33.32500	56453
33.33333	57027
33.34167	57588
33.35000	58131
33.35833	58648
33.36667	59155
33.37500	59629
33.38333	60091
33.39167	60528
33.40000	60946
33.40833	61350
33.41667	61726
33.42500	62091
33.43333	62427
33.44167	62742
33.45000	63035
33.45833	63300
33.46667	63548
33.47500	63767
33.48333	63964
33.49167	64137
33.50000	64285
33.50833	64413
33.51667	64516
33.52500	64599
33.53333	64657
33.54167	64690
33.55000	64697
33.55833	64677
33.56667	64631
33.57500	64561
33.58333	64463
33.59167	64343
33.60000	64200
33.60833	64034
33.61667	63850
33.62500	63639
33.63333	63410
33.64167	63152
33.65000	62867
33.65833	62561
33.66667	62224
33.67500	61872
33.68333	61493
33.69167	61100
33.70000	60688
33.70833	60253
33.71667	59810
33.72500	59337
33.73333	58855
33.74167	58344
33.75000	57814
33.75833	57270
33.76667	56697
33.77500	56122
33.78333	55521
33.79167	54912
33.80000	54290
33.80833	53647
33.81667	53002
33.82500	52330
33.83333	51661
33.84167	50976
33.85000	50282
33.85833	49591
33.86667	48878
33.87500	48171
33.88333	47439
33.89167	46707
33.90000	45967
33.90833	45212
33.91667	44472
33.92500	43716
33.93333	42975
33.94167	42226
33.95000	41475
33.95833	40729
33.96667	39964
33.97500	39213
33.98333	38446
33.99167	37687
34.00000	36930
34.00833	36167
34.01667	35428
34.02500	34679
34.03333	33954
34.04167	33230
34.05000	32515
34.05833	31814
34.06667	31103
34.07500	30412
34.08333	29710
34.09167	29019
34.10000	28333
34.10833	27646
34.11667	26983
34.12500	26318
34.13333	25676
34.14167	25037
34.15000	24406
34.15833	23792
34.16667	23174
34.17500	22580
34.18333	21986
34.19167	21411
34.20000	20849
34.20833	20293
34.21667	19759
34.22500	19224
34.23333	18709
34.24167	18196
34.25000	17693
34.25833	17207
34.26667	16723
34.27500	16261
34.28333	15801
34.29167	15354
34.30000	14917
34.30833	14483
34.31667	14068
34.32500	13654
34.33333	13259
34.34167	12872
34.35000	12495
34.35833	12131
34.36667	11768
34.37500	11422
34.38333	11079
34.39167	10751
34.40000	10435
34.40833	10125
34.41667	9830
34.42500	9536
34.43333	9254
34.44167	8975
34.45000	8702
34.45833	8440
34.46667	8180
34.47500	7934
34.48333	7693
34.49167	7463
34.50000	7241
34.50833	7023
34.51667	6815
34.52500	6607
34.53333	6408
34.54167	6213
34.55000	6023
34.55833	5841
34.56667	5661
34.57500	5493
34.58333	5331
34.59167	5178
34.60000	5032
34.60833	4889
34.61667	4751
34.62500	4611
34.63333	4477
34.64167	4346
34.65000	4220
34.65833	4098
34.66667	3978
34.67500	3864
34.68333	3751
34.69167	3642
34.70000	3538
34.70833	3436
34.71667	3339
34.72500	3241
34.73333	3149
34.74167	3061
34.75000	2976
34.75833	2895
34.76667	2815
34.77500	2738
34.78333	2661
34.79167	2588
34.80000	2519
34.80833	2452
34.81667	2389
34.82500	2325
34.83333	2264
34.84167	2205
34.85000	2149
34.85833	2096
34.86667	2046
34.87500	1999
34.88333	1952
34.89167	1908
34.90000	1865
34.90833	1822
34.91667	1780
34.92500	1736
34.93333	1695
34.94167	1655
34.95000	1618
34.95833	1583
34.96667	1547
34.97500	1514
34.98333	1482
34.99167	1453
35.00000	1424
35.00833	1394
35.01667	1366
35.02500	1336
35.03333	1308
35.04167	1281
35.05000	1254
35.05833	1228
35.06667	1201
35.07500	1175
35.08333	1150
35.09167	1125
35.10000	1102
35.10833	1080
35.11667	1061
35.12500	1044
35.13333	1029
35.14167	1012
35.15000	995
35.15833	977
35.16667	959
35.17500	943
35.18333	927
35.19167	914
35.20000	902
35.20833	891
35.21667	879
35.22500	866
35.23333	852
35.24167	836
35.25000	820
35.25833	807
35.26667	796
35.27500	786
35.28333	774
35.29167	761
35.30000	746
35.30833	732
35.31667	719
35.32500	708
35.33333	698
35.34167	691
35.35000	683
35.35833	676
35.36667	668
35.37500	661
35.38333	656
35.39167	651
35.40000	644
35.40833	637
35.41667	628
35.42500	620
35.43333	613
35.44167	609
35.45000	608
35.45833	607
35.46667	605
35.47500	600
35.48333	592
35.49167	582
35.50000	569
35.50833	557
35.51667	546
35.52500	536
35.53333	528
35.54167	523
35.55000	520
35.55833	518
35.56667	515
35.57500	511
35.58333	506
35.59167	501
35.60000	497
35.60833	494
35.61667	494
35.62500	494
35.63333	494
35.64167	491
35.65000	487
35.65833	482
35.66667	477
35.67500	473
35.68333	471
35.69167	470
35.70000	468
35.70833	465
35.71667	460
35.72500	456
35.73333	452
35.74167	450
35.75000	450
35.75833	448
35.76667	443
35.77500	437
35.78333	430
35.79167	423
35.80000	416
35.80833	409
35.81667	402
35.82500	396
35.83333	391
35.84167	388
35.85000	385
35.85833	384
35.86667	384
35.87500	384
35.88333	383
35.89167	380
35.90000	377
35.90833	373
35.91667	369
35.92500	367
35.93333	368
35.94167	370
35.95000	373
35.95833	376
35.96667	378
35.97500	380
35.98333	380
35.99167	377
36.00000	373
36.00833	368
36.01667	363
36.02500	357
36.03333	351
36.04167	346
36.05000	341
36.05833	337
36.06667	335
36.07500	335
36.08333	337
36.09167	340
36.10000	342
36.10833	341
36.11667	339
36.12500	335
36.13333	331
36.14167	328
36.15000	327
36.15833	328
36.16667	330
36.17500	333
36.18333	335
36.19167	335
36.20000	334
36.20833	332
36.21667	327
36.22500	320
36.23333	312
36.24167	303
36.25000	295
36.25833	291
36.26667	293
36.27500	296
36.28333	300
36.29167	303
36.30000	303
36.30833	300
36.31667	297
36.32500	295
36.33333	293
36.34167	289
36.35000	284
36.35833	280
36.36667	279
36.37500	280
36.38333	284
36.39167	287
36.40000	289
36.40833	289
36.41667	289
36.42500	288
36.43333	286
36.44167	284
36.45000	281
36.45833	277
36.46667	274
36.47500	272
36.48333	272
36.49167	274
36.50000	276
36.50833	276
36.51667	275
36.52500	273
36.53333	271
36.54167	268
36.55000	265
36.55833	262
36.56667	258
36.57500	254
36.58333	252
36.59167	252
36.60000	254
36.60833	257
36.61667	262
36.62500	267
36.63333	272
36.64167	276
36.65000	280
36.65833	281
36.66667	279
36.67500	275
36.68333	270
36.69167	266
36.70000	262
36.70833	261
36.71667	260
36.72500	258
36.73333	256
36.74167	255
36.75000	255
36.75833	257
36.76667	259
36.77500	262
36.78333	265
36.79167	267
36.80000	267
36.80833	265
36.81667	260
36.82500	254
36.83333	248
36.84167	246
36.85000	246
36.85833	247
36.86667	247
36.87500	247
36.88333	246
36.89167	244
36.90000	243
36.90833	243
36.91667	244
36.92500	246
36.93333	249
36.94167	252
36.95000	255
36.95833	255
36.96667	252
36.97500	247
36.98333	242
36.99167	237
37.00000	233
37.00833	230
37.01667	229
37.02500	229
37.03333	229
37.04167	228
37.05000	226
37.05833	224
37.06667	224
37.07500	226
37.08333	230
37.09167	234
37.10000	237
37.10833	238
37.11667	237
37.12500	234
37.13333	230
37.14167	227
37.15000	225
37.15833	225
37.16667	227
37.17500	229
37.18333	233
37.19167	238
37.20000	242
37.20833	246
37.21667	247
37.22500	246
37.23333	243
37.24167	239
37.25000	235
37.25833	230
37.26667	225
37.27500	221
37.28333	218
37.29167	217
37.30000	219
37.30833	224
37.31667	230
37.32500	235
37.33333	237
37.34167	235
37.35000	230
37.35833	224
37.36667	218
37.37500	214
37.38333	212
37.39167	212
37.40000	214
37.40833	217
37.41667	220
37.42500	223
37.43333	227
37.44167	230
37.45000	234
37.45833	237
37.46667	241
37.47500	243
37.48333	244
37.49167	243
37.50000	240
37.50833	237
37.51667	234
37.52500	233
37.53333	234
37.54167	237
37.55000	241
37.55833	246
37.56667	250
37.57500	254
37.58333	258
37.59167	262
37.60000	267
37.60833	271
37.61667	274
37.62500	275
37.63333	274
37.64167	269
37.65000	263
37.65833	258
37.66667	254
37.67500	251
37.68333	250
37.69167	253
37.70000	257
37.70833	263
37.71667	269
37.72500	275
37.73333	281
37.74167	285
37.75000	289
37.75833	291
37.76667	291
37.77500	291
37.78333	290
37.79167	289
37.80000	289
37.80833	290
37.81667	290
37.82500	290
37.83333	289
37.84167	289
37.85000	289
37.85833	289
37.86667	289
37.87500	288
37.88333	287
37.89167	287
37.90000	287
37.90833	288
37.91667	289
37.92500	290
37.93333	290
37.94167	291
37.95000	292
37.95833	295
37.96667	301
37.97500	306
37.98333	312
37.99167	316
38.00000	318
38.00833	319
38.01667	318
38.02500	319
38.03333	322
38.04167	326
38.05000	330
38.05833	333
38.06667	334
38.07500	332
38.08333	328
38.09167	323
38.10000	318
38.10833	314
38.11667	312
38.12500	313
38.13333	315
38.14167	316
38.15000	315
38.15833	311
38.16667	307
38.17500	306
38.18333	310
38.19167	315
38.20000	320
38.20833	324
38.21667	325
38.22500	324
38.23333	321
38.24167	317
38.25000	314
38.25833	311
38.26667	309
38.27500	309
38.28333	310
38.29167	311
38.30000	312
38.30833	311
38.31667	310
38.32500	309
38.33333	306
38.34167	303
38.35000	300
38.35833	298
38.36667	299
38.37500	300
38.38333	301
38.39167	301
38.40000	300
38.40833	299
38.41667	297
38.42500	294
38.43333	292
38.44167	288
38.45000	286
38.45833	287
38.46667	291
38.47500	295
38.48333	299
38.49167	301
38.50000	299
38.50833	293
38.51667	289
38.52500	286
38.53333	285
38.54167	284
38.55000	282
38.55833	279
38.56667	276
38.57500	275
38.58333	276
38.59167	278
38.60000	279
38.60833	278
38.61667	275
38.62500	270
38.63333	265
38.64167	262
38.65000	259
38.65833	259
38.66667	260
38.67500	261
38.68333	261
38.69167	260
38.70000	260
38.70833	259
38.71667	258
38.72500	257
38.73333	256
38.74167	255
38.75000	255
38.75833	257
38.76667	260
38.77500	262
38.78333	260
38.79167	257
38.80000	254
38.80833	252
38.81667	254
38.82500	260
38.83333	266
38.84167	269
38.85000	268
38.85833	264
38.86667	259
38.87500	254
38.88333	250
38.89167	246
38.90000	243
38.90833	238
38.91667	234
38.92500	230
38.93333	227
38.94167	223
38.95000	220
38.95833	221
38.96667	225
38.97500	231
38.98333	238
38.99167	243
39.00000	244
39.00833	241
39.01667	238
39.02500	235
39.03333	234
39.04167	233
39.05000	234
39.05833	233
39.06667	230
39.07500	227
39.08333	224
39.09167	221
39.10000	217
39.10833	214
39.11667	211
39.12500	209
39.13333	210
39.14167	213
39.15000	219
39.15833	224
39.16667	228
39.17500	231
39.18333	231
39.19167	230
39.20000	230
39.20833	229
39.21667	227
39.22500	223
39.23333	219
39.24167	217
39.25000	216
39.25833	217
39.26667	219
39.27500	219
39.28333	216
39.29167	211
39.30000	205
39.30833	199
39.31667	194
39.32500	192
39.33333	193
39.34167	196
39.35000	201
39.35833	208
39.36667	216
39.37500	223
39.38333	229
39.39167	233
39.40000	232
39.40833	228
39.41667	224
39.42500	221
39.43333	220
39.44167	218
39.45000	215
39.45833	211
39.46667	207
39.47500	204
39.48333	201
39.49167	198
39.50000	194
39.50833	190
39.51667	186
39.52500	183
39.53333	182
39.54167	182
39.55000	183
39.55833	184
39.56667	182
39.57500	179
39.58333	176
39.59167	174
39.60000	177
39.60833	182
39.61667	186
39.62500	187
39.63333	184
39.64167	178
39.65000	172
39.65833	170
39.66667	173
39.67500	178
39.68333	182
39.69167	185
39.70000	185
39.70833	182
39.71667	177
39.72500	170
39.73333	164
39.74167	159
39.75000	156
39.75833	154
39.76667	152
39.77500	151
39.78333	150
39.79167	151
39.80000	154
39.80833	158
39.81667	160
39.82500	161
39.83333	162
39.84167	164
39.85000	167
39.85833	169
39.86667	171
39.87500	169
39.88333	164
39.89167	157
39.90000	152
39.90833	147
39.91667	145
39.92500	146
39.93333	148
39.94167	150
39.95000	152
39.95833	153
39.96667	152
39.97500	150
39.98333	147
39.99167	145
40.00000	144
40.00833	146
40.01667	149
40.02500	153
40.03333	156
40.04167	156
40.05000	154
40.05833	150
40.06667	143
40.07500	138
40.08333	135
40.09167	134
40.10000	134
40.10833	133
40.11667	132
40.12500	133
40.13333	136
40.14167	141
40.15000	146
40.15833	151
40.16667	154
40.17500	157
40.18333	158
40.19167	158
40.20000	156
40.20833	153
40.21667	151
40.22500	151
40.23333	152
40.24167	154
40.25000	157
40.25833	159
40.26667	160
40.27500	158
40.28333	155
40.29167	151
40.30000	149
40.30833	151
40.31667	155
40.32500	161
40.33333	168
40.34167	174
40.35000	179
40.35833	183
40.36667	187
40.37500	192
40.38333	197
40.39167	203
40.40000	207
40.40833	212
40.41667	216
40.42500	222
40.43333	227
40.44167	232
40.45000	237
40.45833	238
40.46667	238
40.47500	237
40.48333	239
40.49167	244
40.50000	253
40.50833	265
40.51667	275
40.52500	285
40.53333	293
40.54167	303
40.55000	314
40.55833	327
40.56667	344
40.57500	361
40.58333	378
40.59167	394
40.60000	413
40.60833	432
40.61667	453
40.62500	475
40.63333	497
40.64167	520
40.65000	542
40.65833	566
40.66667	591
40.67500	616
40.68333	642
40.69167	668
40.70000	692
40.70833	718
40.71667	746
40.72500	778
40.73333	813
40.74167	852
40.75000	892
40.75833	931
40.76667	968
40.77500	1006
40.78333	1047
40.79167	1092
40.80000	1139
40.80833	1191
40.81667	1242
40.82500	1294
40.83333	1346
40.84167	1400
40.85000	1455
40.85833	1510
40.86667	1566
40.87500	1624
40.88333	1687
40.89167	1754
40.90000	1823
40.90833	1896
40.91667	1967
40.92500	2039
40.93333	2110
40.94167	2184
40.95000	2260
40.95833	2339
40.96667	2421
40.97500	2501
40.98333	2583
40.99167	2666
41.00000	2750
41.00833	2838
41.01667	2927
41.02500	3020
41.03333	3114
41.04167	3207
41.05000	3299
41.05833	3391
41.06667	3486
41.07500	3580
41.08333	3677
41.09167	3775
41.10000	3874
41.10833	3976
41.11667	4078
41.12500	4187
41.13333	4295
41.14167	4407
41.15000	4519
41.15833	4631
41.16667	4744
41.17500	4853
41.18333	4963
41.19167	5070
41.20000	5175
41.20833	5282
41.21667	5387
41.22500	5494
41.23333	5600
41.24167	5707
41.25000	5815
41.25833	5922
41.26667	6032
41.27500	6140
41.28333	6250
41.29167	6358
41.30000	6464
41.30833	6569
41.31667	6670
41.32500	6772
41.33333	6871
41.34167	6969
41.35000	7067
41.35833	7165
41.36667	7266
41.37500	7365
41.38333	7466
41.39167	7562
41.40000	7652
41.40833	7736
41.41667	7815
41.42500	7892
41.43333	7969
41.44167	8049
41.45000	8131
41.45833	8209
41.46667	8285
41.47500	8355
41.48333	8420
41.49167	8481
41.50000	8537
41.50833	8590
41.51667	8637
41.52500	8682
41.53333	8724
41.54167	8766
41.55000	8807
41.55833	8848
41.56667	8888
41.57500	8924
41.58333	8955
41.59167	8982
41.60000	9004
41.60833	9023
41.61667	9041
41.62500	9056
41.63333	9069
41.64167	9078
41.65000	9084
41.65833	9088
41.66667	9091
41.67500	9089
41.68333	9079
41.69167	9064
41.70000	9043
41.70833	9019
41.71667	8993
41.72500	8966
41.73333	8937
41.74167	8905
41.75000	8869
41.75833	8831
41.76667	8790
41.77500	8746
41.78333	8698
41.79167	8647
41.80000	8594
41.80833	8537
41.81667	8479
41.82500	8415
41.83333	8349
41.84167	8282
41.85000	8214
41.85833	8148
41.86667	8082
41.87500	8015
41.88333	7943
41.89167	7866
41.90000	7782
41.90833	7691
41.91667	7599
41.92500	7504
41.93333	7413
41.94167	7326
41.95000	7240
41.95833	7155
41.96667	7064
41.97500	6970
41.98333	6867
41.99167	6760
42.00000	6654
42.00833	6547
42.01667	6441
42.02500	6333
42.03333	6226
42.04167	6118
42.05000	6009
42.05833	5902
42.06667	5794
42.07500	5687
42.08333	5577
42.09167	5469
42.10000	5363
42.10833	5257
42.11667	5155
42.12500	5052
42.13333	4950
42.14167	4844
42.15000	4736
42.15833	4628
42.16667	4516
42.17500	4407
42.18333	4299
42.19167	4194
42.20000	4094
42.20833	3994
42.21667	3898
42.22500	3803
42.23333	3710
42.24167	3618
42.25000	3527
42.25833	3436
42.26667	3343
42.27500	3250
42.28333	3153
42.29167	3056
42.30000	2962
42.30833	2869
42.31667	2781
42.32500	2696
42.33333	2615
42.34167	2537
42.35000	2461
42.35833	2388
42.36667	2316
42.37500	2246
42.38333	2177
42.39167	2110
42.40000	2043
42.40833	1977
42.41667	1913
42.42500	1849
42.43333	1789
42.44167	1730
42.45000	1674
42.45833	1621
42.46667	1568
42.47500	1517
42.48333	1466
42.49167	1415
42.50000	1367
42.50833	1319
42.51667	1274
42.52500	1232
42.53333	1192
42.54167	1152
42.55000	1113
42.55833	1075
42.56667	1039
42.57500	1006
42.58333	975
42.59167	947
42.60000	921
42.60833	894
42.61667	866
42.62500	834
42.63333	801
42.64167	771
42.65000	743
42.65833	718
42.66667	696
42.67500	675
42.68333	656
42.69167	638
42.70000	623
42.70833	610
42.71667	595
42.72500	577
42.73333	557
42.74167	537
42.75000	518
42.75833	502
42.76667	488
42.77500	475
42.78333	463
42.79167	451
42.80000	438
42.80833	424
42.81667	411
42.82500	399
42.83333	387
42.84167	377
42.85000	367
42.85833	359
42.86667	351
42.87500	344
42.88333	339
42.89167	333
42.90000	326
42.90833	318
42.91667	309
42.92500	300
42.93333	293
42.94167	288
42.95000	287
42.95833	287
42.96667	288
42.97500	287
42.98333	282
42.99167	275
43.00000	267
43.00833	258
43.01667	251
43.02500	245
43.03333	240
43.04167	233
43.05000	226
43.05833	220
43.06667	216
43.07500	214
43.08333	215
43.09167	216
43.10000	216
43.10833	215
43.11667	213
43.12500	212
43.13333	210
43.14167	206
43.15000	201
43.15833	196
43.16667	191
43.17500	186
43.18333	182
43.19167	181
43.20000	181
43.20833	184
43.21667	187
43.22500	190
43.23333	191
43.24167	188
43.25000	182
43.25833	175
43.26667	166
43.27500	157
43.28333	146
43.29167	136
43.30000	129
43.30833	124
43.31667	124
43.32500	129
43.33333	135
43.34167	141
43.35000	145
43.35833	149
43.36667	150
43.37500	151
43.38333	151
43.39167	150
43.40000	146
43.40833	137
43.41667	128
43.42500	122
43.43333	119
43.44167	119
43.45000	121
43.45833	123
43.46667	124
43.47500	124
43.48333	124
43.49167	124
43.50000	122
43.50833	119
43.51667	116
43.52500	114
43.53333	112
43.54167	110
43.55000	109
43.55833	109
43.56667	110
43.57500	113
43.58333	118
43.59167	122
43.60000	124
43.60833	125
43.61667	124
43.62500	125
43.63333	127
43.64167	130
43.65000	133
43.65833	135
43.66667	135
43.67500	133
43.68333	130
43.69167	126
43.70000	119
43.70833	111
43.71667	104
43.72500	97
43.73333	92
43.74167	88
43.75000	87
43.75833	86
43.76667	84
43.77500	83
43.78333	83
43.79167	84
43.80000	86
43.80833	88
43.81667	89
43.82500	86
43.83333	79
43.84167	71
43.85000	63
43.85833	59
43.86667	62
43.87500	69
43.88333	79
43.89167	90
43.90000	98
43.90833	103
43.91667	105
43.92500	103
43.93333	100
43.94167	97
43.95000	94
43.95833	94
43.96667	96
43.97500	98
43.98333	99
43.99167	98
44.00000	95
44.00833	92
44.01667	91
44.02500	91
44.03333	92
44.04167	92
44.05000	90
44.05833	86
44.06667	81
44.07500	78
44.08333	78
44.09167	79
44.10000	80
44.10833	79
44.11667	76
44.12500	71
44.13333	68
44.14167	66
44.15000	67
44.15833	70
44.16667	73
44.17500	77
44.18333	81
44.19167	83
44.20000	82
44.20833	79
44.21667	75
44.22500	70
44.23333	66
44.24167	64
44.25000	64
44.25833	65
44.26667	66
44.27500	67
44.28333	66
44.29167	64
44.30000	62
44.30833	61
44.31667	62
44.32500	64
44.33333	65
44.34167	67
44.35000	68
44.35833	67
44.36667	64
44.37500	61
44.38333	58
44.39167	55
44.40000	54
44.40833	53
44.41667	54
44.42500	55
44.43333	56
44.44167	57
44.45000	58
44.45833	59
44.46667	62
44.47500	66
44.48333	69
44.49167	70
44.50000	67
44.50833	60
44.51667	53
44.52500	47
44.53333	42
44.54167	39
44.55000	38
44.55833	39
44.56667	42
44.57500	45
44.58333	47
44.59167	48
44.60000	48
44.60833	49
44.61667	49
44.62500	48
44.63333	45
44.64167	42
44.65000	40
44.65833	38
44.66667	37
44.67500	37
44.68333	38
44.69167	38
44.70000	39
44.70833	39
44.71667	39
44.72500	40
44.73333	42
44.74167	46
44.75000	50
44.75833	53
44.76667	53
44.77500	52
44.78333	50
44.79167	48
44.80000	45
44.80833	42
44.81667	39
44.82500	37
44.83333	37
44.84167	40
44.85000	45
44.85833	49
44.86667	53
44.87500	55
44.88333	54
44.89167	53
44.90000	53
44.90833	53
44.91667	53
44.92500	52
44.93333	50
44.94167	48
44.95000	46
44.95833	46
44.96667	47
44.97500	49
44.98333	52
44.99167	55
45.00000	58
45.00833	59
45.01667	60
45.02500	61
45.03333	63
45.04167	65
45.05000	64
45.05833	60
45.06667	53
45.07500	45
45.08333	39
45.09167	34
45.10000	32
45.10833	33
45.11667	36
45.12500	40
45.13333	46
45.14167	52
45.15000	58
45.15833	61
45.16667	60
45.17500	57
45.18333	52
45.19167	47
45.20000	44
45.20833	43
45.21667	42
45.22500	41
45.23333	39
45.24167	38
45.25000	37
45.25833	39
45.26667	41
45.27500	45
45.28333	47
45.29167	48
45.30000	47
45.30833	44
45.31667	41
45.32500	40
45.33333	40
45.34167	42
45.35000	45
45.35833	47
45.36667	49
45.37500	49
45.38333	49
45.39167	49
45.40000	49
45.40833	51
45.41667	53
45.42500	55
45.43333	55
45.44167	53
45.45000	50
45.45833	48
45.46667	47
45.47500	48
45.48333	50
45.49167	52
45.50000	54
45.50833	55
45.51667	56
45.52500	57
45.53333	58
45.54167	57
45.55000	55
45.55833	52
45.56667	49
45.57500	46
45.58333	44
45.59167	45
45.60000	46
45.60833	48
45.61667	49
45.62500	48
45.63333	44
45.64167	41
45.65000	38
45.65833	39
45.66667	42
45.67500	45
45.68333	48
45.69167	48
45.70000	48
45.70833	49
45.71667	51
45.72500	54
45.73333	58
45.74167	61
45.75000	62
45.75833	63
45.76667	63
45.77500	62
45.78333	60
45.79167	57
45.80000	53
45.80833	50
45.81667	47
45.82500	44
45.83333	42
45.84167	39
45.85000	37
45.85833	36
45.86667	37
45.87500	39
45.88333	40
45.89167	42
45.90000	45
45.90833	49
45.91667	53
45.92500	56
45.93333	57
45.94167	55
45.95000	50
45.95833	46
45.96667	43
45.97500	43
45.98333	46
45.99167	50
46.00000	53
46.00833	55
46.01667	57
46.02500	57
46.03333	56
46.04167	56
46.05000	54
46.05833	52
46.06667	49
46.07500	45
46.08333	42
46.09167	38
46.10000	34
46.10833	29
46.11667	23
46.12500	18
46.13333	14
46.14167	13
46.15000	13
46.15833	15
46.16667	20
46.17500	25
46.18333	31
46.19167	37
46.20000	44
46.20833	50
46.21667	54
46.22500	56
46.23333	55
46.24167	52
46.25000	49
46.25833	44
46.26667	40
46.27500	37
46.28333	35
46.29167	35
46.30000	38
46.30833	42
46.31667	45
46.32500	45
46.33333	44
46.34167	42
46.35000	40
46.35833	39
46.36667	39
46.37500	39
46.38333	40
46.39167	40
46.40000	40
46.40833	39
46.41667	37
46.42500	34
46.43333	31
46.44167	31
46.45000	32
46.45833	33
46.46667	34
46.47500	34
46.48333	34
46.49167	33
46.50000	32
46.50833	31
46.51667	29
46.52500	27
46.53333	25
46.54167	24
46.55000	25
46.55833	26
46.56667	28
46.57500	29
46.58333	30
46.59167	28
46.60000	25
46.60833	20
46.61667	14
46.62500	9
46.63333	6
46.64167	5
46.65000	7
46.65833	10
46.66667	15
46.67500	20
46.68333	25
46.69167	29
46.70000	28
46.70833	24
46.71667	18
46.72500	12
46.73333	7
46.74167	3
46.75000	-0
46.75833	-1
46.76667	-0
46.77500	4
46.78333	10
46.79167	18
46.80000	25
46.80833	30
46.81667	30
46.82500	26
46.83333	19
46.84167	11
46.85000	3
46.85833	-4
46.86667	-7
46.87500	-8
46.88333	-8
46.89167	-6
46.90000	-3
46.90833	1
46.91667	5
46.92500	9
46.93333	10
46.94167	10
46.95000	7
46.95833	3
46.96667	-2
46.97500	-7
46.98333	-11
46.99167	-15
47.00000	-16
47.00833	-15
47.01667	-13
47.02500	-12
47.03333	-11
47.04167	-12
47.05000	-15
47.05833	-18
47.06667	-21
47.07500	-24
47.08333	-25
47.09167	-24
47.10000	-22
47.10833	-20
47.11667	-18
47.12500	-17
47.13333	-16
47.14167	-13
47.15000	-8
47.15833	-3
47.16667	3
47.17500	6
47.18333	6
47.19167	2
47.20000	-3
47.20833	-9
47.21667	-14
47.22500	-19
47.23333	-22
47.24167	-24
47.25000	-25
47.25833	-28
47.26667	-32
47.27500	-36
47.28333	-37
47.29167	-35
47.30000	-33
47.30833	-30
47.31667	-28
47.32500	-28
47.33333	-30
47.34167	-30
47.35000	-29
47.35833	-27
47.36667	-25
47.37500	-26
47.38333	-28
47.39167	-32
47.40000	-37
47.40833	-41
47.41667	-44
47.42500	-46
47.43333	-47
47.44167	-47
47.45000	-45
47.45833	-40
47.46667	-34
47.47500	-27
47.48333	-21
47.49167	-17
47.50000	-17
47.50833	-22
47.51667	-27
47.52500	-31
47.53333	-34
47.54167	-34
47.55000	-32
47.55833	-29
47.56667	-26
47.57500	-24
47.58333	-21
47.59167	-19
47.60000	-18
47.60833	-17
47.61667	-16
47.62500	-17
47.63333	-19
47.64167	-22
47.65000	-26
47.65833	-30
47.66667	-33
47.67500	-35
47.68333	-35
47.69167	-34
47.70000	-33
47.70833	-31
47.71667	-32
47.72500	-35
47.73333	-38
47.74167	-38
47.75000	-36
47.75833	-31
47.76667	-26
47.77500	-23
47.78333	-25
47.79167	-30
47.80000	-36
47.80833	-43
47.81667	-48
47.82500	-50
47.83333	-49
47.84167	-46
47.85000	-42
47.85833	-38
47.86667	-35
47.87500	-33
47.88333	-32
47.89167	-33
47.90000	-35
47.90833	-37
47.91667	-38
47.92500	-37
47.93333	-32
47.94167	-25
47.95000	-17
47.95833	-12
47.96667	-11
47.97500	-13
47.98333	-17
47.99167	-21
48.00000	-22
48.00833	-20
48.01667	-17
48.02500	-16
48.03333	-17
48.04167	-18
48.05000	-19
48.05833	-19
48.06667	-17
48.07500	-15
48.08333	-13
48.09167	-13
48.10000	-14
48.10833	-15
48.11667	-18
48.12500	-21
48.13333	-24
48.14167	-28
48.15000	-31
48.15833	-33
48.16667	-36
48.17500	-38
48.18333	-38
48.19167	-37
48.20000	-36
48.20833	-35
48.21667	-33
48.22500	-30
48.23333	-26
48.24167	-21
48.25000	-16
48.25833	-13
48.26667	-10
48.27500	-9
48.28333	-8
48.29167	-8
48.30000	-9
48.30833	-11
48.31667	-14
48.32500	-16
48.33333	-18
48.34167	-17
48.35000	-15
48.35833	-12
48.36667	-9
48.37500	-7
48.38333	-5
48.39167	-6
48.40000	-7
48.40833	-8
48.41667	-10
48.42500	-11
48.43333	-11
48.44167	-9
48.45000	-4
48.45833	2
48.46667	9
48.47500	13
48.48333	12
48.49167	8
48.50000	4
48.50833	2
48.51667	3
48.52500	8
48.53333	14
48.54167	19
48.55000	23
48.55833	26
48.56667	27
48.57500	27
48.58333	24
48.59167	21
48.60000	16
48.60833	10
48.61667	6
48.62500	3
48.63333	3
48.64167	6
48.65000	10
48.65833	14
48.66667	17
48.67500	19
48.68333	18
48.69167	16
48.70000	13
48.70833	11
48.71667	9
48.72500	7
48.73333	5
48.74167	2
48.75000	-1
48.75833	-5
48.76667	-9
48.77500	-12
48.78333	-12
48.79167	-9
48.80000	-3
48.80833	4
48.81667	10
48.82500	14
48.83333	15
48.84167	14
48.85000	13
48.85833	12
48.86667	12
48.87500	12
48.88333	11
48.89167	10
48.90000	10
48.90833	10
48.91667	10
48.92500	11
48.93333	12
48.94167	14
48.95000	16
48.95833	17
48.96667	16
48.97500	14
48.98333	11
48.99167	9
49.00000	8
49.00833	10
49.01667	12
49.02500	14
49.03333	14
49.04167	12
49.05000	9
49.05833	7
49.06667	5
49.07500	3
49.08333	0
49.09167	-4
49.10000	-9
49.10833	-15
49.11667	-18
49.12500	-14
49.13333	-7
49.14167	1
49.15000	10
49.15833	15
49.16667	15
49.17500	14
49.18333	11
49.19167	8
49.20000	6
49.20833	6
49.21667	7
49.22500	10
49.23333	13
49.24167	17
49.25000	22
49.25833	25
49.26667	26
49.27500	24
49.28333	19
49.29167	13
49.30000	7
49.30833	2
49.31667	-3
49.32500	-9
49.33333	-13
49.34167	-15
49.35000	-16
49.35833	-15
49.36667	-14
49.37500	-12
49.38333	-9
49.39167	-6
49.40000	-4
49.40833	-4
49.41667	-6
49.42500	-10
49.43333	-15
49.44167	-18
49.45000	-21
49.45833	-23
49.46667	-25
49.47500	-25
49.48333	-22
49.49167	-16
49.50000	-10
49.50833	-3
49.51667	-0
49.52500	-1
49.53333	-5
49.54167	-10
49.55000	-15
49.55833	-18
49.56667	-18
49.57500	-17
49.58333	-14
49.59167	-13
49.60000	-14
49.60833	-17
49.61667	-22
49.62500	-29
49.63333	-35
49.64167	-42
49.65000	-47
49.65833	-50
49.66667	-49
49.67500	-45
49.68333	-41
49.69167	-37
49.70000	-33
49.70833	-30
49.71667	-27
49.72500	-25
49.73333	-25
49.74167	-28
49.75000	-31
49.75833	-35
49.76667	-39
49.77500	-43
49.78333	-47
49.79167	-51
49.80000	-54
49.80833	-55
49.81667	-54
49.82500	-51
49.83333	-47
49.84167	-44
49.85000	-40
49.85833	-37
49.86667	-33
49.87500	-30
49.88333	-29
49.89167	-30
49.90000	-35
49.90833	-42
49.91667	-49
49.92500	-54
49.93333	-56
49.94167	-55
49.95000	-51
49.95833	-47
49.96667	-45
49.97500	-44
49.98333	-44
49.99167	-44
50.00000	-45
50.00833	-47
50.01667	-50
50.02500	-53
50.03333	-55
50.04167	-55
50.05000	-52
50.05833	-49
50.06667	-47
50.07500	-46
50.08333	-47
50.09167	-49
50.10000	-51
50.10833	-52
50.11667	-51
50.12500	-48
50.13333	-44
50.14167	-41
50.15000	-41
50.15833	-43
50.16667	-47
50.17500	-51
50.18333	-52
50.19167	-52
50.20000	-53
50.20833	-55
50.21667	-57
50.22500	-59
50.23333	-60
50.24167	-60
50.25000	-58
50.25833	-56
50.26667	-54
50.27500	-52
50.28333	-49
50.29167	-46
50.30000	-44
50.30833	-42
50.31667	-40
50.32500	-39
50.33333	-37
50.34167	-34
50.35000	-30
50.35833	-27
50.36667	-23
50.37500	-21
50.38333	-20
50.39167	-21
50.40000	-22
50.40833	-24
50.41667	-25
50.42500	-26
50.43333	-26
50.44167	-26
50.45000	-25
50.45833	-23
50.46667	-21
50.47500	-19
50.48333	-18
50.49167	-20
50.50000	-22
50.50833	-24
50.51667	-25
50.52500	-23
50.53333	-21
50.54167	-20
50.55000	-21
50.55833	-23
50.56667	-26
50.57500	-28
50.58333	-27
50.59167	-24
50.60000	-19
50.60833	-15
50.61667	-11
50.62500	-8
50.63333	-6
50.64167	-6
50.65000	-6
50.65833	-7
50.66667	-9
50.67500	-10
50.68333	-10
50.69167	-9
50.70000	-8
50.70833	-8
50.71667	-9
50.72500	-10
50.73333	-10
50.74167	-8
50.75000	-4
50.75833	-1
50.76667	2
50.77500	6
50.78333	9
50.79167	12
50.80000	13
50.80833	14
50.81667	14
50.82500	13
50.83333	14
50.84167	14
50.85000	15
50.85833	15
50.86667	13
50.87500	9
50.88333	4
50.89167	-1
50.90000	-3
50.90833	-1
50.91667	5
50.92500	13
50.93333	21
50.94167	25
50.95000	26
50.95833	25
50.96667	22
50.97500	19
50.98333	19
50.99167	20
51.00000	21
51.00833	22
51.01667	24
51.02500	27
51.03333	31
51.04167	35
51.05000	40
51.05833	46
51.06667	53
51.07500	59
51.08333	65
51.09167	71
51.10000	73
51.10833	73
51.11667	70
51.12500	66
51.13333	61
51.14167	59
51.15000	59
51.15833	61
51.16667	65
51.17500	69
51.18333	74
51.19167	77
51.20000	80
51.20833	84
51.21667	89
51.22500	95
51.23333	103
51.24167	110
51.25000	116
51.25833	119
51.26667	118
51.27500	117
51.28333	118
51.29167	120
51.30000	123
51.30833	128
51.31667	134
51.32500	143
51.33333	155
51.34167	169
51.35000	185
51.35833	199
51.36667	212
51.37500	223
51.38333	233
51.39167	244
51.40000	254
51.40833	264
51.41667	273
51.42500	282
51.43333	291
51.44167	302
51.45000	314
51.45833	328
51.46667	346
51.47500	365
51.48333	384
51.49167	405
51.50000	426
51.50833	445
51.51667	464
51.52500	485
51.53333	510
51.54167	536
51.55000	561
51.55833	584
51.56667	607
51.57500	631
51.58333	657
51.59167	683
51.60000	712
51.60833	742
51.61667	773
51.62500	806
51.63333	844
51.64167	882
51.65000	920
51.65833	957
51.66667	993
51.67500	1028
51.68333	1066
51.69167	1109
51.70000	1153
51.70833	1197
51.71667	1240
51.72500	1288
51.73333	1337
51.74167	1387
51.75000	1442
51.75833	1498
51.76667	1553
51.77500	1608
51.78333	1665
51.79167	1720
51.80000	1777
51.80833	1838
51.81667	1904
51.82500	1969
51.83333	2031
51.84167	2094
51.85000	2164
51.85833	2237
51.86667	2310
51.87500	2379
51.88333	2453
51.89167	2529
51.90000	2605
51.90833	2682
51.91667	2758
51.92500	2835
51.93333	2912
51.94167	2993
51.95000	3078
51.95833	3164
51.96667	3253
51.97500	3342
51.98333	3434
51.99167	3525
52.00000	3617
52.00833	3711
52.01667	3804
52.02500	3899
52.03333	3994
52.04167	4090
52.05000	4189
52.05833	4287
52.06667	4388
52.07500	4490
52.08333	4595
52.09167	4702
52.10000	4808
52.10833	4916
52.11667	5020
52.12500	5126
52.13333	5230
52.14167	5337
52.15000	5447
52.15833	5559
52.16667	5678
52.17500	5797
52.18333	5918
52.19167	6039
52.20000	6154
52.20833	6267
52.21667	6375
52.22500	6485
52.23333	6594
52.24167	6706
52.25000	6822
52.25833	6936
52.26667	7052
52.27500	7168
52.28333	7286
52.29167	7406
52.30000	7527
52.30833	7651
52.31667	7771
52.32500	7892
52.33333	8011
52.34167	8131
52.35000	8253
52.35833	8372
52.36667	8494
52.37500	8610
52.38333	8724
52.39167	8836
52.40000	8946
52.40833	9058
52.41667	9167
52.42500	9277
52.43333	9384
52.44167	9488
52.45000	9591
52.45833	9692
52.46667	9796
52.47500	9897
52.48333	10001
52.49167	10104
52.50000	10207
52.50833	10312
52.51667	10413
52.52500	10516
52.53333	10615
52.54167	10714
52.55000	10812
52.55833	10907
52.56667	11003
52.57500	11094
52.58333	11185
52.59167	11272
52.60000	11357
52.60833	11441
52.61667	11523
52.62500	11605
52.63333	11685
52.64167	11763
52.65000	11840
52.65833	11913
52.66667	11983
52.67500	12048
52.68333	12111
52.69167	12173
52.70000	12233
52.70833	12295
52.71667	12354
52.72500	12413
52.73333	12467
52.74167	12516
52.75000	12562
52.75833	12606
52.76667	12649
52.77500	12692
52.78333	12736
52.79167	12778
52.80000	12817
52.80833	12855
52.81667	12890
52.82500	12922
52.83333	12951
52.84167	12975
52.85000	12997
52.85833	13016
52.86667	13033
52.87500	13049
52.88333	13062
52.89167	13072
52.90000	13078
52.90833	13080
52.91667	13079
52.92500	13075
52.93333	13071
52.94167	13066
52.95000	13060
52.95833	13051
52.96667	13041
52.97500	13029
52.98333	13015
52.99167	13000
53.00000	12983
53.00833	12963
53.01667	12939
53.02500	12909
53.03333	12876
53.04167	12839
53.05000	12801
53.05833	12763
53.06667	12724
53.07500	12685
53.08333	12645
53.09167	12603
53.10000	12560
53.10833	12514
53.11667	12468
53.12500	12421
53.13333	12372
53.14167	12319
53.15000	12262
53.15833	12201
53.16667	12136
53.17500	12071
53.18333	12005
53.19167	11940
53.20000	11876
53.20833	11812
53.21667	11749
53.22500	11683
53.23333	11616
53.24167	11546
53.25000	11471
53.25833	11395
53.26667	11314
53.27500	11232
53.28333	11149
53.29167	11065
53.30000	10983
53.30833	10899
53.31667	10819
53.32500	10739
53.33333	10660
53.34167	10577
53.35000	10491
53.35833	10403
53.36667	10310
53.37500	10221
53.38333	10134
53.39167	10050
53.40000	9967
53.40833	9883
53.41667	9799
53.42500	9711
53.43333	9622
53.44167	9533
53.45000	9443
53.45833	9355
53.46667	9266
53.47500	9180
53.48333	9093
53.49167	9006
53.50000	8918
53.50833	8825
53.51667	8731
53.52500	8633
53.53333	8537
53.54167	8442
53.55000	8349
53.55833	8258
53.56667	8165
53.57500	8076
53.58333	7987
53.59167	7901
53.60000	7817
53.60833	7732
53.61667	7650
53.62500	7565
53.63333	7481
53.64167	7396
53.65000	7311
53.65833	7225
53.66667	7136
53.67500	7048
53.68333	6961
53.69167	6876
53.70000	6794
53.70833	6713
53.71667	6635
53.72500	6555
53.73333	6477
53.74167	6397
53.75000	6316
53.75833	6237
53.76667	6157
53.77500	6079
53.78333	6001
53.79167	5925
53.80000	5850
53.80833	5775
53.81667	5703
53.82500	5630
53.83333	5559
53.84167	5487
53.85000	5414
53.85833	5343
53.86667	5272
53.87500	5203
53.88333	5135
53.89167	5069
53.90000	5005
53.90833	4940
53.91667	4875
53.92500	4807
53.93333	4740
53.94167	4674
53.95000	4610
53.95833	4550
53.96667	4490
53.97500	4432
53.98333	4372
53.99167	4313
54.00000	4256
54.00833	4200
54.01667	4145
54.02500	4091
54.03333	4037
54.04167	3984
54.05000	3930
54.05833	3877
54.06667	3825
54.07500	3774
54.08333	3725
54.09167	3678
54.10000	3633
54.10833	3587
54.11667	3541
54.12500	3493
54.13333	3446
54.14167	3398
54.15000	3350
54.15833	3306
54.16667	3264
54.17500	3225
54.18333	3187
54.19167	3149
54.20000	3111
54.20833	3070
54.21667	3030
54.22500	2989
54.23333	2948
54.24167	2907
54.25000	2867
54.25833	2829
54.26667	2794
54.27500	2762
54.28333	2729
54.29167	2695
54.30000	2658
54.30833	2617
54.31667	2577
54.32500	2538
54.33333	2504
54.34167	2474
54.35000	2448
54.35833	2421
54.36667	2392
54.37500	2363
54.38333	2331
54.39167	2299
54.40000	2269
54.40833	2241
54.41667	2215
54.42500	2188
54.43333	2163
54.44167	2136
54.45000	2109
54.45833	2083
54.46667	2058
54.47500	2032
54.48333	2003
54.49167	1973
54.50000	1943
54.50833	1915
54.51667	1891
54.52500	1869
54.53333	1850
54.54167	1829
54.55000	1807
54.55833	1786
54.56667	1765
54.57500	1746
54.58333	1730
54.59167	1715
54.60000	1703
54.60833	1692
54.61667	1679
54.62500	1664
54.63333	1646
54.64167	1625
54.65000	1602
54.65833	1579
54.66667	1555
54.67500	1534
54.68333	1517
54.69167	1504
54.70000	1494
54.70833	1487
54.71667	1477
54.72500	1462
54.73333	1445
54.74167	1426
54.75000	1407
54.75833	1388
54.76667	1371
54.77500	1354
54.78333	1337
54.79167	1319
54.80000	1301
54.80833	1282
54.81667	1264
54.82500	1247
54.83333	1231
54.84167	1217
54.85000	1205
54.85833	1194
54.86667	1185
54.87500	1177
54.88333	1169
54.89167	1160
54.90000	1152
54.90833	1143
54.91667	1134
54.92500	1123
54.93333	1111
54.94167	1097
54.95000	1082
54.95833	1069
54.96667	1056
54.97500	1044
54.98333	1034
54.99167	1024
55.00000	1013
55.00833	1001
55.01667	990
55.02500	979
55.03333	971
55.04167	962
55.05000	954
55.05833	945
55.06667	934
55.07500	924
55.08333	915
55.09167	907
55.10000	899
55.10833	891
55.11667	884
55.12500	877
55.13333	871
55.14167	865
55.15000	859
55.15833	851
55.16667	842
55.17500	832
55.18333	822
55.19167	811
55.20000	801
55.20833	791
55.21667	783
55.22500	777
55.23333	772
55.24167	768
55.25000	764
55.25833	760
55.26667	753
55.27500	745
55.28333	737
55.29167	730
55.30000	724
55.30833	719
55.31667	713
55.32500	706
55.33333	698
55.34167	690
55.35000	683
55.35833	678
55.36667	673
55.37500	669
55.38333	667
55.39167	664
55.40000	661
55.40833	657
55.41667	652
55.42500	645
55.43333	637
55.44167	628
55.45000	617
55.45833	607
55.46667	599
55.47500	593
55.48333	591
55.49167	590
55.50000	589
55.50833	584
55.51667	578
55.52500	572
55.53333	567
55.54167	564
55.55000	563
55.55833	562
55.56667	559
55.57500	556
55.58333	554
55.59167	553
55.60000	553
55.60833	551
55.61667	548
55.62500	543
55.63333	537
55.64167	528
55.65000	518
55.65833	508
55.66667	498
55.67500	489
55.68333	481
55.69167	475
55.70000	469
55.70833	466
55.71667	466
55.72500	471
55.73333	476
55.74167	478
55.75000	478
55.75833	473
55.76667	465
55.77500	456
55.78333	447
55.79167	441
55.80000	436
55.80833	434
55.81667	432
55.82500	430
55.83333	427
55.84167	424
55.85000	422
55.85833	420
55.86667	419
55.87500	419
55.88333	418
55.89167	416
55.90000	415
55.90833	415
55.91667	415
55.92500	414
55.93333	413
55.94167	411
55.95000	408
55.95833	405
55.96667	402
55.97500	400
55.98333	399
55.99167	398
56.00000	396
56.00833	392
56.01667	385
56.02500	375
56.03333	365
56.04167	357
56.05000	351
56.05833	349
56.06667	348
56.07500	349
56.08333	349
56.09167	347
56.10000	344
56.10833	340
56.11667	337
56.12500	334
56.13333	331
56.14167	325
56.15000	319
56.15833	313
56.16667	308
56.17500	305
56.18333	304
56.19167	304
56.20000	304
56.20833	305
56.21667	304
56.22500	304
56.23333	303
56.24167	300
56.25000	296
56.25833	290
56.26667	283
56.27500	279
56.28333	278
56.29167	279
56.30000	283
56.30833	287
56.31667	290
56.32500	288
56.33333	284
56.34167	280
56.35000	275
56.35833	273
56.36667	273
56.37500	274
56.38333	275
56.39167	274
56.40000	272
56.40833	268
56.41667	264
56.42500	263
56.43333	263
56.44167	262
56.45000	260
56.45833	258
56.46667	255
56.47500	252
56.48333	249
56.49167	246
56.50000	245
56.50833	245
56.51667	246
56.52500	247
56.53333	246
56.54167	243
56.55000	239
56.55833	235
56.56667	231
56.57500	228
56.58333	227
56.59167	225
56.60000	225
56.60833	224
56.61667	222
56.62500	221
56.63333	219
56.64167	218
56.65000	218
56.65833	218
56.66667	219
56.67500	220
56.68333	222
56.69167	223
56.70000	222
56.70833	217
56.71667	210
56.72500	201
56.73333	192
56.74167	187
56.75000	184
56.75833	182
56.76667	180
56.77500	178
56.78333	176
56.79167	176
56.80000	177
56.80833	179
56.81667	182
56.82500	183
56.83333	183
56.84167	182
56.85000	181
56.85833	181
56.86667	182
56.87500	183
56.88333	184
56.89167	186
56.90000	186
56.90833	185
56.91667	182
56.92500	177
56.93333	171
56.94167	166
56.95000	162
56.95833	160
56.96667	162
56.97500	165
56.98333	169
56.99167	171
57.00000	170
57.00833	167
57.01667	164
57.02500	162
57.03333	159
57.04167	154
57.05000	148
57.05833	143
57.06667	139
57.07500	138
57.08333	139
57.09167	142
57.10000	144
57.10833	145
57.11667	145
57.12500	144
57.13333	144
57.14167	143
57.15000	142
57.15833	141
57.16667	140
57.17500	139
57.18333	138
57.19167	137
57.20000	135
57.20833	131
57.21667	128
57.22500	126
57.23333	124
57.24167	123
57.25000	122
57.25833	121
57.26667	119
57.27500	116
57.28333	112
57.29167	108
57.30000	105
57.30833	106
57.31667	110
57.32500	116
57.33333	121
57.34167	123
57.35000	124
57.35833	123
57.36667	124
57.37500	124
57.38333	123
57.39167	121
57.40000	118
57.40833	115
57.41667	113
57.42500	113
57.43333	114
57.44167	114
57.45000	113
57.45833	111
57.46667	108
57.47500	105
57.48333	98
57.49167	91
57.50000	85
57.50833	81
57.51667	79
57.52500	81
57.53333	85
57.54167	89
57.55000	90
57.55833	90
57.56667	89
57.57500	90
57.58333	94
57.59167	100
57.60000	104
57.60833	106
57.61667	105
57.62500	100
57.63333	95
57.64167	91
57.65000	87
57.65833	86
57.66667	86
57.67500	87
57.68333	87
57.69167	87
57.70000	84
57.70833	82
57.71667	80
57.72500	81
57.73333	83
57.74167	84
57.75000	85
57.75833	86
57.76667	85
57.77500	85
57.78333	84
57.79167	84
57.80000	83
57.80833	81
57.81667	77
57.82500	72
57.83333	67
57.84167	63
57.85000	60
57.85833	59
57.86667	61
57.87500	66
57.88333	71
57.89167	76
57.90000	79
57.90833	80
57.91667	80
57.92500	79
57.93333	79
57.94167	80
57.95000	81
57.95833	82
57.96667	80
57.97500	76
57.98333	70
57.99167	64
58.00000	58
58.00833	54
58.01667	53
58.02500	55
58.03333	59
58.04167	62
58.05000	65
58.05833	65
58.06667	62
58.07500	58
58.08333	55
58.09167	52
58.10000	50
58.10833	49
58.11667	49
58.12500	48
58.13333	46
58.14167	42
58.15000	37
58.15833	33
58.16667	31
58.17500	32
58.18333	36
58.19167	42
58.20000	47
58.20833	50
58.21667	52
58.22500	51
58.23333	50
58.24167	49
58.25000	48
58.25833	47
58.26667	45
58.27500	43
58.28333	41
58.29167	38
58.30000	35
58.30833	32
58.31667	31
58.32500	30
58.33333	29
58.34167	26
58.35000	21
58.35833	16
58.36667	14
58.37500	16
58.38333	21
58.39167	27
58.40000	32
58.40833	37
58.41667	40
58.42500	41
58.43333	41
58.44167	41
58.45000	41
58.45833	40
58.46667	39
58.47500	37
58.48333	35
58.49167	33
58.50000	31
58.50833	30
58.51667	29
58.52500	26
58.53333	22
58.54167	20
58.55000	21
58.55833	24
58.56667	30
58.57500	35
58.58333	36
58.59167	34
58.60000	30
58.60833	25
58.61667	21
58.62500	19
58.63333	18
58.64167	16
58.65000	14
58.65833	12
58.66667	11
58.67500	9
58.68333	9
58.69167	8
58.70000	6
58.70833	4
58.71667	4
58.72500	7
58.73333	14
58.74167	22
58.75000	31
58.75833	36
58.76667	36
58.77500	34
58.78333	30
58.79167	27
58.80000	25
58.80833	26
58.81667	27
58.82500	27
58.83333	26
58.84167	23
58.85000	20
58.85833	16
58.86667	13
58.87500	12
58.88333	12
58.89167	12
58.90000	10
58.90833	5
58.91667	1
58.92500	-2
58.93333	-2
58.94167	1
58.95000	7
58.95833	13
58.96667	18
58.97500	22
58.98333	24
58.99167	24
59.00000	23
59.00833	21
59.01667	19
59.02500	15
59.03333	12
59.04167	7
59.05000	2
59.05833	-2
59.06667	-6
59.07500	-8
59.08333	-8
59.09167	-5
59.10000	-2
59.10833	1
59.11667	5
59.12500	8
59.13333	11
59.14167	12
59.15000	11
59.15833	8
59.16667	4
59.17500	1
59.18333	1
59.19167	2
59.20000	5
59.20833	9
59.21667	11
59.22500	10
59.23333	8
59.24167	4
59.25000	1
59.25833	1
59.26667	4
59.27500	8
59.28333	12
59.29167	15
59.30000	16
59.30833	13
59.31667	9
59.32500	2
59.33333	-4
59.34167	-7
59.35000	-8
59.35833	-7
59.36667	-6
59.37500	-5
59.38333	-7
59.39167	-10
59.40000	-11
59.40833	-10
59.41667	-9
59.42500	-9
59.43333	-11
59.44167	-13
59.45000	-15
59.45833	-15
59.46667	-11
59.47500	-5
59.48333	-1
59.49167	0
59.50000	-1
59.50833	-4
59.51667	-8
59.52500	-11
59.53333	-14
59.54167	-15
59.55000	-13
59.55833	-8
59.56667	-1
59.57500	5
59.58333	9
59.59167	9
59.60000	5
59.60833	-2
59.61667	-9
59.62500	-14
59.63333	-18
59.64167	-20
59.65000	-21
59.65833	-21
59.66667	-20
59.67500	-20
59.68333	-21
59.69167	-22
59.70000	-23
59.70833	-24
59.71667	-23
59.72500	-22
59.73333	-22
59.74167	-24
59.75000	-27
59.75833	-30
59.76667	-30
59.77500	-28
59.78333	-23
59.79167	-19
59.80000	-16
59.80833	-16
59.81667	-15
59.82500	-13
59.83333	-11
59.84167	-9
59.85000	-10
59.85833	-14
59.86667	-21
59.87500	-28
59.88333	-32
59.89167	-34
59.90000	-34
59.90833	-34
59.91667	-31
59.92500	-28
59.93333	-25
59.94167	-24
59.95000	-26
59.95833	-29
59.96667	-31
59.97500	-31
59.98333	-30
59.99167	-27
60.00000	-26
