# Supplementary material for: How J-chain ensures the assembly of immunoglobulin IgM pentamers
Source: EMBO J. 2024 Dec 4;44(2):505–33. doi: 10.1038/s44318-024-00317-9 (PMC11729874; doi:10.1038/s44318-024-00317-9)
Supplement: Supplementary file 5 — Source data Fig. 3 [file 44318_2024_317_MOESM5_ESM.zip › Figure 3/3B/repeat 3 Cu4/20240117 Cu4tp_11h_3.txt]

[Header]
Application Name	LCsolution
Version	1.25
Data File Name	D:\Xenia\JC Oligomerisation kinetics\20240117 Cu4tp_11h_3.lcd
Output Date	17.07.2024
Output Time	17:45:01

[Configuration]
# of Detectors	2
Detector ID	Detector A	Detector B
Detector Name	Detector A	Detector B
# of Channels	2	1

[LC Chromatogram(Detector A-Ch1)]
Interval(msec)	500
# of Points	7201
Start Time(min)	0.000
End Time(min)	60.000
Intensity Units	mV
Intensity Multiplier	0.001
Wavelength(nm)	280
R.Time (min)	Intensity
0.00000	-3
0.00833	-3
0.01667	3
0.02500	9
0.03333	15
0.04167	19
0.05000	21
0.05833	20
0.06667	19
0.07500	17
0.08333	16
0.09167	15
0.10000	14
0.10833	10
0.11667	7
0.12500	4
0.13333	2
0.14167	4
0.15000	7
0.15833	10
0.16667	12
0.17500	12
0.18333	9
0.19167	4
0.20000	-1
0.20833	-3
0.21667	-4
0.22500	-3
0.23333	-1
0.24167	3
0.25000	7
0.25833	12
0.26667	17
0.27500	21
0.28333	23
0.29167	22
0.30000	20
0.30833	18
0.31667	14
0.32500	9
0.33333	3
0.34167	-4
0.35000	-11
0.35833	-16
0.36667	-17
0.37500	-15
0.38333	-14
0.39167	-13
0.40000	-13
0.40833	-15
0.41667	-16
0.42500	-16
0.43333	-14
0.44167	-12
0.45000	-10
0.45833	-7
0.46667	-4
0.47500	-1
0.48333	1
0.49167	2
0.50000	1
0.50833	-2
0.51667	-4
0.52500	-5
0.53333	-3
0.54167	-1
0.55000	2
0.55833	6
0.56667	9
0.57500	11
0.58333	12
0.59167	10
0.60000	7
0.60833	4
0.61667	2
0.62500	4
0.63333	7
0.64167	9
0.65000	10
0.65833	8
0.66667	5
0.67500	0
0.68333	-2
0.69167	-3
0.70000	-4
0.70833	-3
0.71667	-1
0.72500	1
0.73333	3
0.74167	3
0.75000	1
0.75833	-3
0.76667	-11
0.77500	-19
0.78333	-24
0.79167	-25
0.80000	-24
0.80833	-20
0.81667	-17
0.82500	-13
0.83333	-10
0.84167	-5
0.85000	0
0.85833	5
0.86667	8
0.87500	9
0.88333	6
0.89167	1
0.90000	-4
0.90833	-7
0.91667	-8
0.92500	-8
0.93333	-7
0.94167	-8
0.95000	-10
0.95833	-12
0.96667	-13
0.97500	-12
0.98333	-9
0.99167	-4
1.00000	2
1.00833	8
1.01667	12
1.02500	14
1.03333	12
1.04167	10
1.05000	8
1.05833	6
1.06667	5
1.07500	4
1.08333	3
1.09167	2
1.10000	2
1.10833	4
1.11667	7
1.12500	10
1.13333	12
1.14167	13
1.15000	12
1.15833	9
1.16667	4
1.17500	-0
1.18333	-4
1.19167	-6
1.20000	-7
1.20833	-6
1.21667	-3
1.22500	0
1.23333	4
1.24167	7
1.25000	9
1.25833	9
1.26667	6
1.27500	2
1.28333	-3
1.29167	-7
1.30000	-9
1.30833	-10
1.31667	-9
1.32500	-10
1.33333	-11
1.34167	-11
1.35000	-10
1.35833	-8
1.36667	-4
1.37500	1
1.38333	3
1.39167	3
1.40000	3
1.40833	2
1.41667	2
1.42500	4
1.43333	7
1.44167	10
1.45000	12
1.45833	13
1.46667	13
1.47500	11
1.48333	10
1.49167	9
1.50000	8
1.50833	5
1.51667	0
1.52500	-5
1.53333	-11
1.54167	-15
1.55000	-16
1.55833	-14
1.56667	-10
1.57500	-6
1.58333	-1
1.59167	3
1.60000	6
1.60833	10
1.61667	12
1.62500	12
1.63333	9
1.64167	7
1.65000	5
1.65833	4
1.66667	4
1.67500	4
1.68333	2
1.69167	-1
1.70000	-4
1.70833	-6
1.71667	-6
1.72500	-4
1.73333	-1
1.74167	3
1.75000	8
1.75833	11
1.76667	11
1.77500	10
1.78333	10
1.79167	10
1.80000	10
1.80833	10
1.81667	9
1.82500	7
1.83333	5
1.84167	4
1.85000	5
1.85833	7
1.86667	8
1.87500	7
1.88333	5
1.89167	2
1.90000	-0
1.90833	-1
1.91667	-1
1.92500	0
1.93333	2
1.94167	3
1.95000	4
1.95833	4
1.96667	2
1.97500	-1
1.98333	-3
1.99167	-2
2.00000	2
2.00833	7
2.01667	12
2.02500	14
2.03333	14
2.04167	13
2.05000	11
2.05833	9
2.06667	8
2.07500	7
2.08333	5
2.09167	3
2.10000	1
2.10833	-0
2.11667	-1
2.12500	-2
2.13333	-3
2.14167	-5
2.15000	-7
2.15833	-9
2.16667	-11
2.17500	-11
2.18333	-11
2.19167	-8
2.20000	-5
2.20833	-2
2.21667	0
2.22500	2
2.23333	3
2.24167	4
2.25000	3
2.25833	2
2.26667	2
2.27500	2
2.28333	4
2.29167	5
2.30000	6
2.30833	5
2.31667	4
2.32500	3
2.33333	2
2.34167	3
2.35000	5
2.35833	8
2.36667	9
2.37500	11
2.38333	11
2.39167	11
2.40000	12
2.40833	13
2.41667	15
2.42500	16
2.43333	16
2.44167	12
2.45000	6
2.45833	-0
2.46667	-5
2.47500	-6
2.48333	-4
2.49167	1
2.50000	5
2.50833	7
2.51667	7
2.52500	7
2.53333	8
2.54167	10
2.55000	13
2.55833	15
2.56667	15
2.57500	14
2.58333	12
2.59167	10
2.60000	9
2.60833	9
2.61667	10
2.62500	9
2.63333	8
2.64167	6
2.65000	5
2.65833	3
2.66667	1
2.67500	-2
2.68333	-5
2.69167	-8
2.70000	-9
2.70833	-8
2.71667	-5
2.72500	-3
2.73333	-1
2.74167	2
2.75000	5
2.75833	8
2.76667	10
2.77500	10
2.78333	8
2.79167	4
2.80000	0
2.80833	-3
2.81667	-6
2.82500	-6
2.83333	-4
2.84167	-1
2.85000	2
2.85833	3
2.86667	3
2.87500	1
2.88333	0
2.89167	1
2.90000	5
2.90833	10
2.91667	15
2.92500	17
2.93333	17
2.94167	14
2.95000	9
2.95833	3
2.96667	-1
2.97500	-4
2.98333	-2
2.99167	1
3.00000	4
3.00833	7
3.01667	7
3.02500	6
3.03333	5
3.04167	6
3.05000	7
3.05833	9
3.06667	8
3.07500	7
3.08333	5
3.09167	3
3.10000	2
3.10833	1
3.11667	1
3.12500	2
3.13333	1
3.14167	-0
3.15000	-2
3.15833	-3
3.16667	-3
3.17500	-2
3.18333	1
3.19167	4
3.20000	8
3.20833	11
3.21667	13
3.22500	13
3.23333	9
3.24167	4
3.25000	-0
3.25833	-3
3.26667	-2
3.27500	-1
3.28333	-1
3.29167	-2
3.30000	-4
3.30833	-5
3.31667	-7
3.32500	-10
3.33333	-13
3.34167	-14
3.35000	-13
3.35833	-9
3.36667	-3
3.37500	3
3.38333	5
3.39167	2
3.40000	-2
3.40833	-6
3.41667	-9
3.42500	-9
3.43333	-6
3.44167	-1
3.45000	4
3.45833	8
3.46667	8
3.47500	5
3.48333	1
3.49167	-3
3.50000	-6
3.50833	-5
3.51667	-3
3.52500	0
3.53333	4
3.54167	6
3.55000	6
3.55833	5
3.56667	2
3.57500	-2
3.58333	-6
3.59167	-8
3.60000	-9
3.60833	-8
3.61667	-5
3.62500	-3
3.63333	0
3.64167	2
3.65000	1
3.65833	-2
3.66667	-6
3.67500	-9
3.68333	-11
3.69167	-10
3.70000	-8
3.70833	-6
3.71667	-3
3.72500	-3
3.73333	-3
3.74167	-2
3.75000	0
3.75833	3
3.76667	6
3.77500	8
3.78333	9
3.79167	8
3.80000	5
3.80833	0
3.81667	-4
3.82500	-7
3.83333	-8
3.84167	-6
3.85000	-3
3.85833	-1
3.86667	0
3.87500	0
3.88333	0
3.89167	1
3.90000	2
3.90833	2
3.91667	3
3.92500	4
3.93333	6
3.94167	10
3.95000	15
3.95833	18
3.96667	18
3.97500	16
3.98333	12
3.99167	8
4.00000	5
4.00833	5
4.01667	6
4.02500	9
4.03333	12
4.04167	12
4.05000	8
4.05833	3
4.06667	-3
4.07500	-7
4.08333	-6
4.09167	-3
4.10000	2
4.10833	5
4.11667	6
4.12500	5
4.13333	3
4.14167	3
4.15000	5
4.15833	7
4.16667	9
4.17500	11
4.18333	10
4.19167	9
4.20000	7
4.20833	6
4.21667	7
4.22500	9
4.23333	12
4.24167	15
4.25000	17
4.25833	17
4.26667	15
4.27500	12
4.28333	8
4.29167	4
4.30000	1
4.30833	-1
4.31667	-2
4.32500	-1
4.33333	2
4.34167	6
4.35000	10
4.35833	12
4.36667	12
4.37500	9
4.38333	5
4.39167	1
4.40000	-1
4.40833	1
4.41667	5
4.42500	10
4.43333	15
4.44167	18
4.45000	18
4.45833	17
4.46667	16
4.47500	16
4.48333	17
4.49167	18
4.50000	18
4.50833	15
4.51667	12
4.52500	10
4.53333	11
4.54167	13
4.55000	16
4.55833	19
4.56667	20
4.57500	19
4.58333	17
4.59167	15
4.60000	11
4.60833	6
4.61667	2
4.62500	-1
4.63333	-1
4.64167	0
4.65000	5
4.65833	9
4.66667	13
4.67500	15
4.68333	14
4.69167	10
4.70000	5
4.70833	1
4.71667	-3
4.72500	-5
4.73333	-4
4.74167	-2
4.75000	3
4.75833	9
4.76667	14
4.77500	19
4.78333	19
4.79167	17
4.80000	13
4.80833	9
4.81667	7
4.82500	7
4.83333	10
4.84167	13
4.85000	16
4.85833	18
4.86667	19
4.87500	18
4.88333	18
4.89167	17
4.90000	16
4.90833	15
4.91667	15
4.92500	17
4.93333	20
4.94167	22
4.95000	23
4.95833	24
4.96667	22
4.97500	20
4.98333	16
4.99167	11
5.00000	5
5.00833	-1
5.01667	-7
5.02500	-9
5.03333	-10
5.04167	-9
5.05000	-6
5.05833	-3
5.06667	1
5.07500	4
5.08333	7
5.09167	9
5.10000	11
5.10833	12
5.11667	11
5.12500	10
5.13333	10
5.14167	11
5.15000	15
5.15833	19
5.16667	23
5.17500	25
5.18333	25
5.19167	24
5.20000	22
5.20833	22
5.21667	20
5.22500	17
5.23333	13
5.24167	7
5.25000	1
5.25833	-3
5.26667	-2
5.27500	1
5.28333	6
5.29167	11
5.30000	14
5.30833	13
5.31667	11
5.32500	10
5.33333	10
5.34167	10
5.35000	9
5.35833	8
5.36667	7
5.37500	6
5.38333	6
5.39167	8
5.40000	11
5.40833	15
5.41667	19
5.42500	24
5.43333	28
5.44167	31
5.45000	31
5.45833	30
5.46667	28
5.47500	26
5.48333	25
5.49167	25
5.50000	25
5.50833	25
5.51667	24
5.52500	21
5.53333	16
5.54167	11
5.55000	8
5.55833	6
5.56667	5
5.57500	5
5.58333	6
5.59167	8
5.60000	10
5.60833	14
5.61667	18
5.62500	20
5.63333	22
5.64167	23
5.65000	24
5.65833	24
5.66667	22
5.67500	20
5.68333	17
5.69167	14
5.70000	14
5.70833	17
5.71667	21
5.72500	26
5.73333	30
5.74167	30
5.75000	28
5.75833	25
5.76667	24
5.77500	24
5.78333	25
5.79167	26
5.80000	25
5.80833	23
5.81667	21
5.82500	18
5.83333	15
5.84167	13
5.85000	11
5.85833	10
5.86667	10
5.87500	11
5.88333	13
5.89167	14
5.90000	15
5.90833	16
5.91667	17
5.92500	17
5.93333	17
5.94167	17
5.95000	15
5.95833	14
5.96667	13
5.97500	13
5.98333	14
5.99167	13
6.00000	12
6.00833	11
6.01667	11
6.02500	13
6.03333	15
6.04167	17
6.05000	19
6.05833	21
6.06667	21
6.07500	22
6.08333	25
6.09167	30
6.10000	34
6.10833	35
6.11667	34
6.12500	32
6.13333	29
6.14167	27
6.15000	28
6.15833	30
6.16667	31
6.17500	32
6.18333	34
6.19167	36
6.20000	37
6.20833	37
6.21667	34
6.22500	29
6.23333	23
6.24167	19
6.25000	18
6.25833	18
6.26667	19
6.27500	20
6.28333	22
6.29167	23
6.30000	24
6.30833	26
6.31667	27
6.32500	27
6.33333	24
6.34167	20
6.35000	15
6.35833	11
6.36667	11
6.37500	13
6.38333	17
6.39167	21
6.40000	23
6.40833	21
6.41667	17
6.42500	12
6.43333	9
6.44167	9
6.45000	12
6.45833	15
6.46667	15
6.47500	13
6.48333	10
6.49167	6
6.50000	4
6.50833	5
6.51667	6
6.52500	4
6.53333	1
6.54167	-2
6.55000	-2
6.55833	0
6.56667	5
6.57500	10
6.58333	13
6.59167	16
6.60000	18
6.60833	20
6.61667	22
6.62500	24
6.63333	24
6.64167	23
6.65000	20
6.65833	16
6.66667	13
6.67500	9
6.68333	8
6.69167	8
6.70000	9
6.70833	11
6.71667	13
6.72500	15
6.73333	14
6.74167	14
6.75000	13
6.75833	11
6.76667	10
6.77500	7
6.78333	5
6.79167	3
6.80000	3
6.80833	6
6.81667	9
6.82500	12
6.83333	13
6.84167	13
6.85000	13
6.85833	14
6.86667	16
6.87500	17
6.88333	18
6.89167	15
6.90000	12
6.90833	10
6.91667	8
6.92500	6
6.93333	6
6.94167	8
6.95000	12
6.95833	16
6.96667	20
6.97500	22
6.98333	21
6.99167	16
7.00000	11
7.00833	8
7.01667	6
7.02500	5
7.03333	7
7.04167	9
7.05000	13
7.05833	16
7.06667	19
7.07500	19
7.08333	17
7.09167	15
7.10000	12
7.10833	11
7.11667	11
7.12500	12
7.13333	13
7.14167	13
7.15000	12
7.15833	11
7.16667	11
7.17500	11
7.18333	13
7.19167	16
7.20000	17
7.20833	18
7.21667	17
7.22500	14
7.23333	11
7.24167	8
7.25000	7
7.25833	7
7.26667	8
7.27500	9
7.28333	9
7.29167	9
7.30000	9
7.30833	10
7.31667	12
7.32500	13
7.33333	15
7.34167	14
7.35000	11
7.35833	7
7.36667	4
7.37500	3
7.38333	5
7.39167	10
7.40000	15
7.40833	17
7.41667	17
7.42500	16
7.43333	15
7.44167	15
7.45000	16
7.45833	19
7.46667	21
7.47500	22
7.48333	24
7.49167	24
7.50000	25
7.50833	25
7.51667	25
7.52500	24
7.53333	24
7.54167	25
7.55000	27
7.55833	31
7.56667	33
7.57500	33
7.58333	31
7.59167	27
7.60000	23
7.60833	18
7.61667	14
7.62500	11
7.63333	8
7.64167	8
7.65000	10
7.65833	12
7.66667	14
7.67500	15
7.68333	16
7.69167	17
7.70000	17
7.70833	16
7.71667	14
7.72500	13
7.73333	11
7.74167	10
7.75000	10
7.75833	11
7.76667	14
7.77500	17
7.78333	20
7.79167	25
7.80000	29
7.80833	35
7.81667	40
7.82500	45
7.83333	49
7.84167	52
7.85000	53
7.85833	51
7.86667	47
7.87500	41
7.88333	33
7.89167	25
7.90000	17
7.90833	11
7.91667	6
7.92500	7
7.93333	11
7.94167	15
7.95000	19
7.95833	20
7.96667	17
7.97500	13
7.98333	9
7.99167	6
8.00000	3
8.00833	1
8.01667	-2
8.02500	-3
8.03333	-3
8.04167	-1
8.05000	5
8.05833	11
8.06667	16
8.07500	18
8.08333	17
8.09167	13
8.10000	10
8.10833	9
8.11667	11
8.12500	14
8.13333	17
8.14167	18
8.15000	16
8.15833	13
8.16667	9
8.17500	7
8.18333	7
8.19167	11
8.20000	15
8.20833	18
8.21667	18
8.22500	16
8.23333	13
8.24167	11
8.25000	12
8.25833	13
8.26667	14
8.27500	13
8.28333	10
8.29167	6
8.30000	2
8.30833	0
8.31667	1
8.32500	3
8.33333	7
8.34167	11
8.35000	13
8.35833	14
8.36667	12
8.37500	10
8.38333	8
8.39167	5
8.40000	4
8.40833	2
8.41667	2
8.42500	2
8.43333	3
8.44167	4
8.45000	4
8.45833	3
8.46667	3
8.47500	3
8.48333	6
8.49167	10
8.50000	13
8.50833	13
8.51667	12
8.52500	10
8.53333	8
8.54167	8
8.55000	9
8.55833	11
8.56667	12
8.57500	13
8.58333	15
8.59167	19
8.60000	21
8.60833	20
8.61667	17
8.62500	14
8.63333	10
8.64167	9
8.65000	11
8.65833	14
8.66667	15
8.67500	14
8.68333	11
8.69167	8
8.70000	5
8.70833	6
8.71667	9
8.72500	14
8.73333	20
8.74167	24
8.75000	24
8.75833	21
8.76667	14
8.77500	6
8.78333	-2
8.79167	-9
8.80000	-12
8.80833	-8
8.81667	-1
8.82500	11
8.83333	22
8.84167	28
8.85000	30
8.85833	29
8.86667	26
8.87500	22
8.88333	20
8.89167	21
8.90000	22
8.90833	23
8.91667	22
8.92500	21
8.93333	20
8.94167	17
8.95000	14
8.95833	11
8.96667	9
8.97500	9
8.98333	10
8.99167	13
9.00000	16
9.00833	19
9.01667	21
9.02500	21
9.03333	19
9.04167	17
9.05000	16
9.05833	16
9.06667	19
9.07500	23
9.08333	27
9.09167	29
9.10000	30
9.10833	28
9.11667	26
9.12500	24
9.13333	23
9.14167	23
9.15000	22
9.15833	21
9.16667	21
9.17500	21
9.18333	23
9.19167	24
9.20000	23
9.20833	21
9.21667	19
9.22500	18
9.23333	19
9.24167	20
9.25000	20
9.25833	19
9.26667	16
9.27500	11
9.28333	8
9.29167	6
9.30000	3
9.30833	0
9.31667	-3
9.32500	-3
9.33333	-2
9.34167	3
9.35000	9
9.35833	15
9.36667	17
9.37500	16
9.38333	13
9.39167	9
9.40000	7
9.40833	6
9.41667	6
9.42500	7
9.43333	9
9.44167	12
9.45000	16
9.45833	20
9.46667	21
9.47500	22
9.48333	21
9.49167	19
9.50000	17
9.50833	16
9.51667	17
9.52500	17
9.53333	18
9.54167	19
9.55000	19
9.55833	20
9.56667	20
9.57500	20
9.58333	20
9.59167	22
9.60000	23
9.60833	20
9.61667	15
9.62500	7
9.63333	-0
9.64167	-5
9.65000	-5
9.65833	-2
9.66667	3
9.67500	7
9.68333	9
9.69167	8
9.70000	7
9.70833	6
9.71667	5
9.72500	6
9.73333	9
9.74167	12
9.75000	13
9.75833	14
9.76667	15
9.77500	16
9.78333	18
9.79167	18
9.80000	19
9.80833	19
9.81667	19
9.82500	17
9.83333	14
9.84167	9
9.85000	6
9.85833	5
9.86667	6
9.87500	10
9.88333	15
9.89167	21
9.90000	28
9.90833	34
9.91667	38
9.92500	38
9.93333	36
9.94167	31
9.95000	26
9.95833	22
9.96667	18
9.97500	16
9.98333	13
9.99167	12
10.00000	11
10.00833	12
10.01667	13
10.02500	15
10.03333	17
10.04167	19
10.05000	23
10.05833	27
10.06667	31
10.07500	35
10.08333	37
10.09167	35
10.10000	31
10.10833	25
10.11667	19
10.12500	12
10.13333	6
10.14167	3
10.15000	3
10.15833	4
10.16667	6
10.17500	8
10.18333	11
10.19167	14
10.20000	18
10.20833	23
10.21667	26
10.22500	27
10.23333	25
10.24167	20
10.25000	15
10.25833	11
10.26667	9
10.27500	10
10.28333	12
10.29167	14
10.30000	15
10.30833	13
10.31667	11
10.32500	11
10.33333	12
10.34167	14
10.35000	15
10.35833	17
10.36667	17
10.37500	15
10.38333	13
10.39167	9
10.40000	6
10.40833	4
10.41667	3
10.42500	5
10.43333	10
10.44167	16
10.45000	21
10.45833	25
10.46667	27
10.47500	28
10.48333	28
10.49167	28
10.50000	26
10.50833	24
10.51667	22
10.52500	19
10.53333	15
10.54167	12
10.55000	10
10.55833	10
10.56667	10
10.57500	12
10.58333	12
10.59167	12
10.60000	12
10.60833	12
10.61667	12
10.62500	13
10.63333	16
10.64167	19
10.65000	20
10.65833	19
10.66667	17
10.67500	14
10.68333	11
10.69167	8
10.70000	5
10.70833	4
10.71667	4
10.72500	5
10.73333	7
10.74167	10
10.75000	13
10.75833	16
10.76667	19
10.77500	21
10.78333	21
10.79167	19
10.80000	17
10.80833	17
10.81667	17
10.82500	17
10.83333	15
10.84167	13
10.85000	13
10.85833	15
10.86667	18
10.87500	23
10.88333	26
10.89167	27
10.90000	27
10.90833	27
10.91667	27
10.92500	26
10.93333	25
10.94167	23
10.95000	20
10.95833	18
10.96667	17
10.97500	16
10.98333	14
10.99167	11
11.00000	9
11.00833	7
11.01667	7
11.02500	7
11.03333	9
11.04167	12
11.05000	16
11.05833	20
11.06667	24
11.07500	26
11.08333	24
11.09167	20
11.10000	17
11.10833	17
11.11667	18
11.12500	22
11.13333	25
11.14167	28
11.15000	28
11.15833	28
11.16667	29
11.17500	29
11.18333	29
11.19167	27
11.20000	25
11.20833	23
11.21667	21
11.22500	21
11.23333	21
11.24167	21
11.25000	21
11.25833	20
11.26667	18
11.27500	17
11.28333	16
11.29167	14
11.30000	12
11.30833	11
11.31667	12
11.32500	13
11.33333	16
11.34167	19
11.35000	22
11.35833	25
11.36667	26
11.37500	27
11.38333	27
11.39167	29
11.40000	32
11.40833	37
11.41667	39
11.42500	39
11.43333	35
11.44167	29
11.45000	24
11.45833	19
11.46667	16
11.47500	16
11.48333	16
11.49167	17
11.50000	19
11.50833	22
11.51667	25
11.52500	27
11.53333	28
11.54167	28
11.55000	26
11.55833	23
11.56667	20
11.57500	18
11.58333	18
11.59167	18
11.60000	19
11.60833	17
11.61667	17
11.62500	17
11.63333	18
11.64167	19
11.65000	18
11.65833	17
11.66667	14
11.67500	13
11.68333	15
11.69167	18
11.70000	19
11.70833	16
11.71667	11
11.72500	7
11.73333	5
11.74167	8
11.75000	14
11.75833	20
11.76667	23
11.77500	23
11.78333	20
11.79167	16
11.80000	13
11.80833	13
11.81667	15
11.82500	17
11.83333	20
11.84167	21
11.85000	20
11.85833	20
11.86667	22
11.87500	24
11.88333	27
11.89167	30
11.90000	31
11.90833	31
11.91667	31
11.92500	32
11.93333	33
11.94167	32
11.95000	27
11.95833	20
11.96667	13
11.97500	8
11.98333	6
11.99167	6
12.00000	7
12.00833	7
12.01667	9
12.02500	12
12.03333	18
12.04167	24
12.05000	31
12.05833	35
12.06667	35
12.07500	32
12.08333	29
12.09167	26
12.10000	25
12.10833	25
12.11667	27
12.12500	28
12.13333	27
12.14167	26
12.15000	25
12.15833	23
12.16667	21
12.17500	20
12.18333	20
12.19167	22
12.20000	24
12.20833	25
12.21667	25
12.22500	26
12.23333	28
12.24167	29
12.25000	31
12.25833	32
12.26667	33
12.27500	33
12.28333	33
12.29167	32
12.30000	29
12.30833	24
12.31667	19
12.32500	16
12.33333	16
12.34167	17
12.35000	18
12.35833	19
12.36667	18
12.37500	17
12.38333	17
12.39167	18
12.40000	19
12.40833	18
12.41667	18
12.42500	18
12.43333	19
12.44167	21
12.45000	25
12.45833	27
12.46667	28
12.47500	26
12.48333	24
12.49167	21
12.50000	19
12.50833	19
12.51667	19
12.52500	21
12.53333	23
12.54167	25
12.55000	26
12.55833	25
12.56667	21
12.57500	17
12.58333	16
12.59167	18
12.60000	22
12.60833	26
12.61667	28
12.62500	27
12.63333	25
12.64167	25
12.65000	28
12.65833	32
12.66667	35
12.67500	36
12.68333	35
12.69167	32
12.70000	30
12.70833	29
12.71667	29
12.72500	29
12.73333	29
12.74167	30
12.75000	29
12.75833	28
12.76667	27
12.77500	25
12.78333	24
12.79167	23
12.80000	23
12.80833	23
12.81667	23
12.82500	23
12.83333	22
12.84167	20
12.85000	19
12.85833	19
12.86667	18
12.87500	16
12.88333	13
12.89167	10
12.90000	9
12.90833	12
12.91667	16
12.92500	20
12.93333	23
12.94167	25
12.95000	25
12.95833	24
12.96667	22
12.97500	20
12.98333	19
12.99167	17
13.00000	17
13.00833	19
13.01667	23
13.02500	26
13.03333	29
13.04167	31
13.05000	30
13.05833	30
13.06667	30
13.07500	32
13.08333	35
13.09167	38
13.10000	39
13.10833	36
13.11667	33
13.12500	29
13.13333	26
13.14167	25
13.15000	27
13.15833	30
13.16667	33
13.17500	35
13.18333	36
13.19167	37
13.20000	37
13.20833	34
13.21667	30
13.22500	26
13.23333	22
13.24167	21
13.25000	23
13.25833	25
13.26667	26
13.27500	23
13.28333	19
13.29167	14
13.30000	10
13.30833	7
13.31667	7
13.32500	11
13.33333	15
13.34167	21
13.35000	26
13.35833	29
13.36667	31
13.37500	31
13.38333	32
13.39167	33
13.40000	32
13.40833	28
13.41667	22
13.42500	15
13.43333	10
13.44167	9
13.45000	13
13.45833	18
13.46667	23
13.47500	26
13.48333	26
13.49167	25
13.50000	26
13.50833	31
13.51667	36
13.52500	40
13.53333	40
13.54167	37
13.55000	31
13.55833	26
13.56667	23
13.57500	22
13.58333	22
13.59167	22
13.60000	23
13.60833	25
13.61667	28
13.62500	31
13.63333	32
13.64167	33
13.65000	33
13.65833	32
13.66667	32
13.67500	32
13.68333	33
13.69167	35
13.70000	36
13.70833	37
13.71667	39
13.72500	42
13.73333	45
13.74167	48
13.75000	50
13.75833	50
13.76667	48
13.77500	46
13.78333	45
13.79167	44
13.80000	43
13.80833	41
13.81667	37
13.82500	32
13.83333	27
13.84167	24
13.85000	21
13.85833	20
13.86667	21
13.87500	23
13.88333	26
13.89167	28
13.90000	31
13.90833	33
13.91667	35
13.92500	35
13.93333	33
13.94167	33
13.95000	33
13.95833	35
13.96667	38
13.97500	41
13.98333	42
13.99167	43
14.00000	44
14.00833	46
14.01667	48
14.02500	50
14.03333	52
14.04167	52
14.05000	51
14.05833	49
14.06667	46
14.07500	43
14.08333	41
14.09167	41
14.10000	41
14.10833	40
14.11667	40
14.12500	40
14.13333	41
14.14167	41
14.15000	41
14.15833	40
14.16667	40
14.17500	41
14.18333	43
14.19167	45
14.20000	49
14.20833	55
14.21667	60
14.22500	64
14.23333	66
14.24167	64
14.25000	61
14.25833	56
14.26667	53
14.27500	52
14.28333	54
14.29167	56
14.30000	57
14.30833	57
14.31667	56
14.32500	55
14.33333	53
14.34167	51
14.35000	49
14.35833	47
14.36667	43
14.37500	39
14.38333	38
14.39167	38
14.40000	42
14.40833	46
14.41667	50
14.42500	51
14.43333	50
14.44167	47
14.45000	43
14.45833	42
14.46667	45
14.47500	49
14.48333	52
14.49167	54
14.50000	53
14.50833	51
14.51667	48
14.52500	48
14.53333	49
14.54167	49
14.55000	48
14.55833	46
14.56667	43
14.57500	41
14.58333	40
14.59167	40
14.60000	42
14.60833	44
14.61667	46
14.62500	48
14.63333	51
14.64167	52
14.65000	53
14.65833	53
14.66667	52
14.67500	50
14.68333	49
14.69167	49
14.70000	49
14.70833	50
14.71667	50
14.72500	49
14.73333	47
14.74167	44
14.75000	39
14.75833	35
14.76667	32
14.77500	32
14.78333	35
14.79167	40
14.80000	44
14.80833	47
14.81667	48
14.82500	47
14.83333	44
14.84167	42
14.85000	41
14.85833	41
14.86667	42
14.87500	44
14.88333	46
14.89167	47
14.90000	49
14.90833	51
14.91667	51
14.92500	50
14.93333	48
14.94167	44
14.95000	41
14.95833	38
14.96667	36
14.97500	33
14.98333	31
14.99167	29
15.00000	27
15.00833	25
15.01667	23
15.02500	22
15.03333	21
15.04167	22
15.05000	24
15.05833	27
15.06667	29
15.07500	32
15.08333	34
15.09167	37
15.10000	37
15.10833	35
15.11667	31
15.12500	26
15.13333	21
15.14167	20
15.15000	23
15.15833	27
15.16667	31
15.17500	34
15.18333	35
15.19167	36
15.20000	36
15.20833	35
15.21667	33
15.22500	30
15.23333	27
15.24167	27
15.25000	28
15.25833	30
15.26667	31
15.27500	30
15.28333	28
15.29167	25
15.30000	23
15.30833	20
15.31667	18
15.32500	17
15.33333	15
15.34167	14
15.35000	12
15.35833	12
15.36667	15
15.37500	18
15.38333	21
15.39167	23
15.40000	20
15.40833	14
15.41667	7
15.42500	5
15.43333	8
15.44167	14
15.45000	22
15.45833	29
15.46667	34
15.47500	35
15.48333	33
15.49167	30
15.50000	28
15.50833	28
15.51667	28
15.52500	27
15.53333	25
15.54167	21
15.55000	17
15.55833	14
15.56667	14
15.57500	17
15.58333	21
15.59167	25
15.60000	28
15.60833	31
15.61667	33
15.62500	35
15.63333	37
15.64167	40
15.65000	43
15.65833	46
15.66667	47
15.67500	46
15.68333	44
15.69167	41
15.70000	36
15.70833	32
15.71667	27
15.72500	23
15.73333	20
15.74167	20
15.75000	22
15.75833	24
15.76667	24
15.77500	21
15.78333	16
15.79167	10
15.80000	6
15.80833	7
15.81667	9
15.82500	11
15.83333	11
15.84167	10
15.85000	9
15.85833	8
15.86667	9
15.87500	10
15.88333	12
15.89167	15
15.90000	18
15.90833	22
15.91667	26
15.92500	29
15.93333	32
15.94167	33
15.95000	32
15.95833	30
15.96667	27
15.97500	22
15.98333	16
15.99167	11
16.00000	5
16.00833	2
16.01667	2
16.02500	6
16.03333	13
16.04167	21
16.05000	27
16.05833	30
16.06667	30
16.07500	27
16.08333	25
16.09167	24
16.10000	24
16.10833	24
16.11667	25
16.12500	26
16.13333	26
16.14167	25
16.15000	22
16.15833	18
16.16667	16
16.17500	14
16.18333	16
16.19167	21
16.20000	25
16.20833	26
16.21667	25
16.22500	24
16.23333	24
16.24167	25
16.25000	25
16.25833	23
16.26667	19
16.27500	14
16.28333	11
16.29167	9
16.30000	8
16.30833	6
16.31667	3
16.32500	-4
16.33333	-10
16.34167	-15
16.35000	-17
16.35833	-17
16.36667	-15
16.37500	-10
16.38333	-5
16.39167	2
16.40000	7
16.40833	11
16.41667	12
16.42500	9
16.43333	5
16.44167	0
16.45000	-3
16.45833	-4
16.46667	-3
16.47500	-1
16.48333	2
16.49167	5
16.50000	8
16.50833	11
16.51667	11
16.52500	9
16.53333	3
16.54167	-2
16.55000	-6
16.55833	-8
16.56667	-6
16.57500	-2
16.58333	4
16.59167	9
16.60000	13
16.60833	14
16.61667	14
16.62500	12
16.63333	10
16.64167	7
16.65000	5
16.65833	3
16.66667	0
16.67500	-2
16.68333	-3
16.69167	-2
16.70000	-1
16.70833	-2
16.71667	-3
16.72500	-4
16.73333	-5
16.74167	-4
16.75000	-2
16.75833	2
16.76667	6
16.77500	11
16.78333	17
16.79167	21
16.80000	23
16.80833	22
16.81667	19
16.82500	16
16.83333	16
16.84167	15
16.85000	14
16.85833	12
16.86667	8
16.87500	3
16.88333	-2
16.89167	-6
16.90000	-9
16.90833	-11
16.91667	-10
16.92500	-7
16.93333	-3
16.94167	-0
16.95000	1
16.95833	2
16.96667	2
16.97500	2
16.98333	2
16.99167	1
17.00000	-1
17.00833	-5
17.01667	-9
17.02500	-13
17.03333	-16
17.04167	-17
17.05000	-16
17.05833	-13
17.06667	-9
17.07500	-3
17.08333	3
17.09167	8
17.10000	10
17.10833	11
17.11667	9
17.12500	6
17.13333	2
17.14167	1
17.15000	2
17.15833	4
17.16667	8
17.17500	9
17.18333	7
17.19167	1
17.20000	-5
17.20833	-11
17.21667	-16
17.22500	-18
17.23333	-18
17.24167	-18
17.25000	-20
17.25833	-21
17.26667	-21
17.27500	-20
17.28333	-18
17.29167	-16
17.30000	-13
17.30833	-11
17.31667	-8
17.32500	-5
17.33333	-1
17.34167	1
17.35000	2
17.35833	1
17.36667	-0
17.37500	-2
17.38333	-2
17.39167	-2
17.40000	-1
17.40833	1
17.41667	4
17.42500	9
17.43333	14
17.44167	17
17.45000	18
17.45833	15
17.46667	9
17.47500	0
17.48333	-7
17.49167	-12
17.50000	-11
17.50833	-6
17.51667	3
17.52500	10
17.53333	15
17.54167	15
17.55000	10
17.55833	4
17.56667	-1
17.57500	-4
17.58333	-4
17.59167	-3
17.60000	-1
17.60833	0
17.61667	3
17.62500	7
17.63333	11
17.64167	13
17.65000	12
17.65833	10
17.66667	8
17.67500	7
17.68333	8
17.69167	10
17.70000	11
17.70833	9
17.71667	6
17.72500	1
17.73333	-3
17.74167	-6
17.75000	-7
17.75833	-7
17.76667	-7
17.77500	-6
17.78333	-5
17.79167	-4
17.80000	-5
17.80833	-7
17.81667	-11
17.82500	-13
17.83333	-12
17.84167	-10
17.85000	-7
17.85833	-5
17.86667	-7
17.87500	-11
17.88333	-14
17.89167	-16
17.90000	-17
17.90833	-16
17.91667	-15
17.92500	-18
17.93333	-23
17.94167	-28
17.95000	-30
17.95833	-29
17.96667	-26
17.97500	-22
17.98333	-19
17.99167	-16
18.00000	-13
18.00833	-11
18.01667	-9
18.02500	-8
18.03333	-8
18.04167	-9
18.05000	-10
18.05833	-11
18.06667	-13
18.07500	-15
18.08333	-16
18.09167	-16
18.10000	-15
18.10833	-15
18.11667	-16
18.12500	-18
18.13333	-21
18.14167	-22
18.15000	-22
18.15833	-20
18.16667	-19
18.17500	-17
18.18333	-16
18.19167	-16
18.20000	-13
18.20833	-8
18.21667	-2
18.22500	1
18.23333	1
18.24167	-1
18.25000	-6
18.25833	-10
18.26667	-12
18.27500	-14
18.28333	-16
18.29167	-20
18.30000	-23
18.30833	-25
18.31667	-25
18.32500	-23
18.33333	-21
18.34167	-21
18.35000	-22
18.35833	-24
18.36667	-24
18.37500	-22
18.38333	-18
18.39167	-11
18.40000	-5
18.40833	-1
18.41667	2
18.42500	4
18.43333	5
18.44167	4
18.45000	2
18.45833	-1
18.46667	-5
18.47500	-10
18.48333	-12
18.49167	-11
18.50000	-7
18.50833	-2
18.51667	3
18.52500	6
18.53333	4
18.54167	0
18.55000	-6
18.55833	-13
18.56667	-18
18.57500	-23
18.58333	-25
18.59167	-24
18.60000	-23
18.60833	-23
18.61667	-23
18.62500	-27
18.63333	-31
18.64167	-33
18.65000	-32
18.65833	-31
18.66667	-30
18.67500	-30
18.68333	-30
18.69167	-31
18.70000	-32
18.70833	-30
18.71667	-29
18.72500	-27
18.73333	-26
18.74167	-24
18.75000	-20
18.75833	-17
18.76667	-17
18.77500	-19
18.78333	-24
18.79167	-30
18.80000	-34
18.80833	-35
18.81667	-34
18.82500	-32
18.83333	-30
18.84167	-28
18.85000	-27
18.85833	-26
18.86667	-22
18.87500	-18
18.88333	-15
18.89167	-14
18.90000	-15
18.90833	-16
18.91667	-17
18.92500	-17
18.93333	-16
18.94167	-15
18.95000	-15
18.95833	-14
18.96667	-12
18.97500	-9
18.98333	-7
18.99167	-6
19.00000	-6
19.00833	-8
19.01667	-11
19.02500	-13
19.03333	-14
19.04167	-15
19.05000	-16
19.05833	-18
19.06667	-21
19.07500	-24
19.08333	-25
19.09167	-25
19.10000	-26
19.10833	-27
19.11667	-30
19.12500	-32
19.13333	-34
19.14167	-33
19.15000	-30
19.15833	-25
19.16667	-21
19.17500	-17
19.18333	-14
19.19167	-12
19.20000	-11
19.20833	-10
19.21667	-10
19.22500	-8
19.23333	-6
19.24167	-3
19.25000	-1
19.25833	-1
19.26667	-2
19.27500	-4
19.28333	-6
19.29167	-8
19.30000	-8
19.30833	-6
19.31667	-2
19.32500	1
19.33333	2
19.34167	2
19.35000	0
19.35833	-3
19.36667	-6
19.37500	-8
19.38333	-8
19.39167	-5
19.40000	-0
19.40833	6
19.41667	11
19.42500	15
19.43333	17
19.44167	19
19.45000	20
19.45833	22
19.46667	26
19.47500	31
19.48333	36
19.49167	41
19.50000	46
19.50833	49
19.51667	51
19.52500	51
19.53333	50
19.54167	50
19.55000	52
19.55833	56
19.56667	64
19.57500	73
19.58333	81
19.59167	88
19.60000	97
19.60833	109
19.61667	123
19.62500	139
19.63333	156
19.64167	170
19.65000	180
19.65833	189
19.66667	199
19.67500	210
19.68333	223
19.69167	236
19.70000	248
19.70833	258
19.71667	270
19.72500	286
19.73333	305
19.74167	328
19.75000	355
19.75833	383
19.76667	415
19.77500	447
19.78333	480
19.79167	513
19.80000	543
19.80833	571
19.81667	598
19.82500	627
19.83333	659
19.84167	694
19.85000	735
19.85833	776
19.86667	816
19.87500	856
19.88333	893
19.89167	929
19.90000	966
19.90833	1006
19.91667	1048
19.92500	1095
19.93333	1147
19.94167	1201
19.95000	1261
19.95833	1320
19.96667	1381
19.97500	1442
19.98333	1504
19.99167	1569
20.00000	1634
20.00833	1703
20.01667	1771
20.02500	1839
20.03333	1909
20.04167	1979
20.05000	2053
20.05833	2127
20.06667	2202
20.07500	2275
20.08333	2347
20.09167	2420
20.10000	2494
20.10833	2575
20.11667	2656
20.12500	2740
20.13333	2825
20.14167	2908
20.15000	2994
20.15833	3078
20.16667	3163
20.17500	3247
20.18333	3329
20.19167	3411
20.20000	3493
20.20833	3581
20.21667	3670
20.22500	3763
20.23333	3857
20.24167	3945
20.25000	4032
20.25833	4113
20.26667	4193
20.27500	4272
20.28333	4353
20.29167	4437
20.30000	4518
20.30833	4599
20.31667	4677
20.32500	4755
20.33333	4833
20.34167	4909
20.35000	4986
20.35833	5056
20.36667	5123
20.37500	5186
20.38333	5248
20.39167	5312
20.40000	5374
20.40833	5439
20.41667	5500
20.42500	5556
20.43333	5608
20.44167	5655
20.45000	5699
20.45833	5742
20.46667	5785
20.47500	5828
20.48333	5869
20.49167	5909
20.50000	5944
20.50833	5975
20.51667	6002
20.52500	6026
20.53333	6049
20.54167	6070
20.55000	6089
20.55833	6104
20.56667	6112
20.57500	6116
20.58333	6115
20.59167	6112
20.60000	6109
20.60833	6106
20.61667	6100
20.62500	6091
20.63333	6077
20.64167	6057
20.65000	6032
20.65833	6003
20.66667	5973
20.67500	5943
20.68333	5911
20.69167	5876
20.70000	5839
20.70833	5799
20.71667	5756
20.72500	5710
20.73333	5662
20.74167	5614
20.75000	5564
20.75833	5514
20.76667	5462
20.77500	5406
20.78333	5346
20.79167	5282
20.80000	5219
20.80833	5155
20.81667	5092
20.82500	5030
20.83333	4967
20.84167	4903
20.85000	4834
20.85833	4766
20.86667	4697
20.87500	4628
20.88333	4556
20.89167	4482
20.90000	4408
20.90833	4332
20.91667	4258
20.92500	4185
20.93333	4111
20.94167	4037
20.95000	3958
20.95833	3883
20.96667	3808
20.97500	3737
20.98333	3669
20.99167	3600
21.00000	3533
21.00833	3462
21.01667	3391
21.02500	3321
21.03333	3251
21.04167	3183
21.05000	3115
21.05833	3048
21.06667	2979
21.07500	2910
21.08333	2843
21.09167	2775
21.10000	2711
21.10833	2647
21.11667	2586
21.12500	2526
21.13333	2469
21.14167	2414
21.15000	2361
21.15833	2310
21.16667	2258
21.17500	2208
21.18333	2159
21.19167	2111
21.20000	2066
21.20833	2022
21.21667	1979
21.22500	1935
21.23333	1890
21.24167	1845
21.25000	1799
21.25833	1756
21.26667	1717
21.27500	1681
21.28333	1649
21.29167	1619
21.30000	1589
21.30833	1558
21.31667	1528
21.32500	1497
21.33333	1464
21.34167	1433
21.35000	1402
21.35833	1375
21.36667	1352
21.37500	1330
21.38333	1308
21.39167	1285
21.40000	1262
21.40833	1238
21.41667	1214
21.42500	1192
21.43333	1172
21.44167	1154
21.45000	1137
21.45833	1123
21.46667	1110
21.47500	1097
21.48333	1084
21.49167	1072
21.50000	1060
21.50833	1050
21.51667	1040
21.52500	1028
21.53333	1014
21.54167	998
21.55000	979
21.55833	962
21.56667	948
21.57500	938
21.58333	931
21.59167	927
21.60000	922
21.60833	916
21.61667	909
21.62500	902
21.63333	895
21.64167	887
21.65000	878
21.65833	868
21.66667	857
21.67500	847
21.68333	841
21.69167	836
21.70000	831
21.70833	825
21.71667	818
21.72500	811
21.73333	804
21.74167	798
21.75000	792
21.75833	785
21.76667	775
21.77500	764
21.78333	755
21.79167	748
21.80000	743
21.80833	739
21.81667	735
21.82500	731
21.83333	728
21.84167	727
21.85000	728
21.85833	730
21.86667	729
21.87500	726
21.88333	720
21.89167	711
21.90000	703
21.90833	696
21.91667	692
21.92500	688
21.93333	685
21.94167	680
21.95000	674
21.95833	667
21.96667	659
21.97500	650
21.98333	644
21.99167	641
22.00000	639
22.00833	640
22.01667	643
22.02500	643
22.03333	641
22.04167	638
22.05000	634
22.05833	630
22.06667	627
22.07500	625
22.08333	622
22.09167	618
22.10000	613
22.10833	607
22.11667	599
22.12500	591
22.13333	583
22.14167	576
22.15000	571
22.15833	568
22.16667	567
22.17500	569
22.18333	572
22.19167	577
22.20000	581
22.20833	582
22.21667	581
22.22500	578
22.23333	574
22.24167	571
22.25000	568
22.25833	566
22.26667	561
22.27500	555
22.28333	548
22.29167	542
22.30000	537
22.30833	533
22.31667	531
22.32500	531
22.33333	532
22.34167	534
22.35000	534
22.35833	533
22.36667	530
22.37500	526
22.38333	522
22.39167	518
22.40000	514
22.40833	507
22.41667	499
22.42500	491
22.43333	484
22.44167	480
22.45000	480
22.45833	483
22.46667	486
22.47500	488
22.48333	485
22.49167	478
22.50000	470
22.50833	462
22.51667	457
22.52500	454
22.53333	452
22.54167	451
22.55000	449
22.55833	445
22.56667	440
22.57500	434
22.58333	428
22.59167	422
22.60000	417
22.60833	414
22.61667	411
22.62500	409
22.63333	406
22.64167	402
22.65000	399
22.65833	396
22.66667	394
22.67500	394
22.68333	395
22.69167	394
22.70000	392
22.70833	389
22.71667	385
22.72500	378
22.73333	367
22.74167	357
22.75000	348
22.75833	343
22.76667	341
22.77500	341
22.78333	342
22.79167	342
22.80000	341
22.80833	339
22.81667	337
22.82500	333
22.83333	329
22.84167	325
22.85000	321
22.85833	319
22.86667	319
22.87500	321
22.88333	321
22.89167	320
22.90000	317
22.90833	311
22.91667	304
22.92500	300
22.93333	297
22.94167	295
22.95000	296
22.95833	296
22.96667	294
22.97500	292
22.98333	290
22.99167	289
23.00000	289
23.00833	290
23.01667	289
23.02500	287
23.03333	282
23.04167	276
23.05000	269
23.05833	263
23.06667	257
23.07500	255
23.08333	255
23.09167	258
23.10000	262
23.10833	264
23.11667	266
23.12500	266
23.13333	264
23.14167	263
23.15000	261
23.15833	260
23.16667	260
23.17500	260
23.18333	261
23.19167	261
23.20000	260
23.20833	257
23.21667	253
23.22500	249
23.23333	245
23.24167	241
23.25000	238
23.25833	236
23.26667	235
23.27500	236
23.28333	237
23.29167	240
23.30000	242
23.30833	244
23.31667	244
23.32500	243
23.33333	241
23.34167	239
23.35000	238
23.35833	238
23.36667	240
23.37500	243
23.38333	247
23.39167	250
23.40000	252
23.40833	251
23.41667	249
23.42500	245
23.43333	241
23.44167	237
23.45000	235
23.45833	234
23.46667	233
23.47500	232
23.48333	231
23.49167	231
23.50000	231
23.50833	231
23.51667	230
23.52500	228
23.53333	227
23.54167	225
23.55000	224
23.55833	222
23.56667	219
23.57500	216
23.58333	213
23.59167	211
23.60000	210
23.60833	211
23.61667	213
23.62500	216
23.63333	219
23.64167	221
23.65000	221
23.65833	220
23.66667	218
23.67500	214
23.68333	210
23.69167	206
23.70000	203
23.70833	202
23.71667	203
23.72500	205
23.73333	207
23.74167	208
23.75000	209
23.75833	209
23.76667	211
23.77500	213
23.78333	216
23.79167	219
23.80000	219
23.80833	216
23.81667	211
23.82500	203
23.83333	194
23.84167	187
23.85000	183
23.85833	182
23.86667	182
23.87500	182
23.88333	182
23.89167	181
23.90000	180
23.90833	181
23.91667	182
23.92500	183
23.93333	183
23.94167	181
23.95000	179
23.95833	176
23.96667	173
23.97500	170
23.98333	169
23.99167	169
24.00000	170
24.00833	171
24.01667	172
24.02500	174
24.03333	176
24.04167	177
24.05000	178
24.05833	178
24.06667	177
24.07500	176
24.08333	177
24.09167	179
24.10000	181
24.10833	183
24.11667	185
24.12500	189
24.13333	194
24.14167	200
24.15000	204
24.15833	205
24.16667	203
24.17500	198
24.18333	190
24.19167	182
24.20000	175
24.20833	171
24.21667	170
24.22500	171
24.23333	174
24.24167	177
24.25000	180
24.25833	184
24.26667	188
24.27500	191
24.28333	195
24.29167	197
24.30000	200
24.30833	204
24.31667	207
24.32500	209
24.33333	210
24.34167	210
24.35000	209
24.35833	209
24.36667	210
24.37500	212
24.38333	213
24.39167	213
24.40000	212
24.40833	212
24.41667	212
24.42500	213
24.43333	214
24.44167	216
24.45000	220
24.45833	225
24.46667	229
24.47500	233
24.48333	235
24.49167	235
24.50000	235
24.50833	234
24.51667	234
24.52500	235
24.53333	239
24.54167	243
24.55000	247
24.55833	249
24.56667	248
24.57500	246
24.58333	243
24.59167	242
24.60000	242
24.60833	242
24.61667	242
24.62500	242
24.63333	240
24.64167	240
24.65000	240
24.65833	241
24.66667	242
24.67500	243
24.68333	244
24.69167	244
24.70000	245
24.70833	248
24.71667	253
24.72500	258
24.73333	261
24.74167	264
24.75000	265
24.75833	264
24.76667	263
24.77500	262
24.78333	260
24.79167	258
24.80000	257
24.80833	258
24.81667	261
24.82500	265
24.83333	270
24.84167	274
24.85000	276
24.85833	276
24.86667	274
24.87500	272
24.88333	269
24.89167	267
24.90000	263
24.90833	258
24.91667	252
24.92500	247
24.93333	244
24.94167	246
24.95000	253
24.95833	262
24.96667	268
24.97500	269
24.98333	265
24.99167	257
25.00000	251
25.00833	247
25.01667	246
25.02500	245
25.03333	243
25.04167	240
25.05000	236
25.05833	234
25.06667	232
25.07500	233
25.08333	234
25.09167	236
25.10000	238
25.10833	240
25.11667	241
25.12500	240
25.13333	237
25.14167	234
25.15000	231
25.15833	228
25.16667	226
25.17500	223
25.18333	219
25.19167	216
25.20000	213
25.20833	212
25.21667	211
25.22500	210
25.23333	207
25.24167	203
25.25000	197
25.25833	192
25.26667	189
25.27500	188
25.28333	188
25.29167	188
25.30000	188
25.30833	187
25.31667	187
25.32500	189
25.33333	192
25.34167	196
25.35000	200
25.35833	202
25.36667	201
25.37500	198
25.38333	194
25.39167	189
25.40000	184
25.40833	180
25.41667	177
25.42500	175
25.43333	172
25.44167	171
25.45000	170
25.45833	171
25.46667	171
25.47500	172
25.48333	173
25.49167	172
25.50000	171
25.50833	170
25.51667	168
25.52500	167
25.53333	166
25.54167	168
25.55000	170
25.55833	172
25.56667	172
25.57500	170
25.58333	166
25.59167	162
25.60000	159
25.60833	159
25.61667	159
25.62500	157
25.63333	155
25.64167	154
25.65000	156
25.65833	158
25.66667	160
25.67500	161
25.68333	160
25.69167	157
25.70000	154
25.70833	152
25.71667	151
25.72500	149
25.73333	147
25.74167	147
25.75000	149
25.75833	153
25.76667	157
25.77500	160
25.78333	162
25.79167	161
25.80000	159
25.80833	158
25.81667	157
25.82500	156
25.83333	155
25.84167	155
25.85000	156
25.85833	157
25.86667	157
25.87500	155
25.88333	153
25.89167	152
25.90000	152
25.90833	154
25.91667	157
25.92500	159
25.93333	161
25.94167	161
25.95000	159
25.95833	157
25.96667	156
25.97500	157
25.98333	158
25.99167	160
26.00000	160
26.00833	159
26.01667	157
26.02500	156
26.03333	155
26.04167	155
26.05000	155
26.05833	156
26.06667	158
26.07500	161
26.08333	166
26.09167	172
26.10000	176
26.10833	177
26.11667	177
26.12500	176
26.13333	175
26.14167	175
26.15000	175
26.15833	177
26.16667	179
26.17500	181
26.18333	182
26.19167	184
26.20000	188
26.20833	193
26.21667	198
26.22500	201
26.23333	201
26.24167	199
26.25000	195
26.25833	192
26.26667	191
26.27500	192
26.28333	193
26.29167	191
26.30000	190
26.30833	191
26.31667	195
26.32500	202
26.33333	211
26.34167	217
26.35000	222
26.35833	224
26.36667	224
26.37500	222
26.38333	219
26.39167	218
26.40000	219
26.40833	223
26.41667	229
26.42500	235
26.43333	241
26.44167	243
26.45000	242
26.45833	239
26.46667	235
26.47500	232
26.48333	230
26.49167	229
26.50000	230
26.50833	231
26.51667	233
26.52500	236
26.53333	239
26.54167	243
26.55000	248
26.55833	253
26.56667	258
26.57500	261
26.58333	263
26.59167	265
26.60000	266
26.60833	266
26.61667	266
26.62500	266
26.63333	265
26.64167	264
26.65000	263
26.65833	261
26.66667	261
26.67500	262
26.68333	265
26.69167	268
26.70000	272
26.70833	274
26.71667	274
26.72500	272
26.73333	268
26.74167	264
26.75000	261
26.75833	260
26.76667	262
26.77500	266
26.78333	271
26.79167	276
26.80000	278
26.80833	278
26.81667	275
26.82500	270
26.83333	265
26.84167	261
26.85000	260
26.85833	261
26.86667	262
26.87500	262
26.88333	260
26.89167	257
26.90000	255
26.90833	255
26.91667	258
26.92500	261
26.93333	264
26.94167	266
26.95000	267
26.95833	267
26.96667	265
26.97500	264
26.98333	262
26.99167	260
27.00000	257
27.00833	254
27.01667	252
27.02500	249
27.03333	246
27.04167	244
27.05000	243
27.05833	243
27.06667	243
27.07500	244
27.08333	243
27.09167	240
27.10000	237
27.10833	235
27.11667	233
27.12500	232
27.13333	232
27.14167	233
27.15000	233
27.15833	234
27.16667	233
27.17500	233
27.18333	231
27.19167	230
27.20000	228
27.20833	228
27.21667	228
27.22500	228
27.23333	227
27.24167	227
27.25000	228
27.25833	229
27.26667	230
27.27500	229
27.28333	226
27.29167	221
27.30000	217
27.30833	214
27.31667	210
27.32500	208
27.33333	206
27.34167	205
27.35000	205
27.35833	206
27.36667	207
27.37500	208
27.38333	209
27.39167	210
27.40000	211
27.40833	215
27.41667	219
27.42500	221
27.43333	220
27.44167	217
27.45000	212
27.45833	206
27.46667	202
27.47500	199
27.48333	197
27.49167	197
27.50000	198
27.50833	199
27.51667	200
27.52500	199
27.53333	196
27.54167	196
27.55000	197
27.55833	200
27.56667	204
27.57500	207
27.58333	210
27.59167	213
27.60000	216
27.60833	218
27.61667	219
27.62500	218
27.63333	215
27.64167	213
27.65000	212
27.65833	214
27.66667	217
27.67500	221
27.68333	223
27.69167	225
27.70000	224
27.70833	223
27.71667	222
27.72500	221
27.73333	221
27.74167	221
27.75000	221
27.75833	220
27.76667	220
27.77500	222
27.78333	227
27.79167	232
27.80000	238
27.80833	244
27.81667	248
27.82500	249
27.83333	247
27.84167	244
27.85000	241
27.85833	240
27.86667	240
27.87500	242
27.88333	243
27.89167	244
27.90000	246
27.90833	249
27.91667	252
27.92500	256
27.93333	259
27.94167	263
27.95000	266
27.95833	270
27.96667	274
27.97500	277
27.98333	281
27.99167	284
28.00000	285
28.00833	286
28.01667	287
28.02500	289
28.03333	292
28.04167	295
28.05000	297
28.05833	296
28.06667	293
28.07500	290
28.08333	287
28.09167	288
28.10000	291
28.10833	296
28.11667	301
28.12500	305
28.13333	308
28.14167	310
28.15000	310
28.15833	311
28.16667	312
28.17500	314
28.18333	317
28.19167	319
28.20000	322
28.20833	324
28.21667	326
28.22500	327
28.23333	327
28.24167	327
28.25000	328
28.25833	329
28.26667	329
28.27500	328
28.28333	327
28.29167	327
28.30000	327
28.30833	329
28.31667	333
28.32500	337
28.33333	341
28.34167	344
28.35000	347
28.35833	349
28.36667	348
28.37500	346
28.38333	345
28.39167	347
28.40000	351
28.40833	357
28.41667	362
28.42500	365
28.43333	364
28.44167	361
28.45000	357
28.45833	354
28.46667	353
28.47500	353
28.48333	354
28.49167	354
28.50000	354
28.50833	353
28.51667	354
28.52500	356
28.53333	360
28.54167	364
28.55000	369
28.55833	371
28.56667	372
28.57500	370
28.58333	367
28.59167	363
28.60000	358
28.60833	352
28.61667	348
28.62500	344
28.63333	344
28.64167	346
28.65000	350
28.65833	355
28.66667	359
28.67500	362
28.68333	363
28.69167	363
28.70000	362
28.70833	361
28.71667	359
28.72500	357
28.73333	354
28.74167	352
28.75000	351
28.75833	352
28.76667	351
28.77500	350
28.78333	347
28.79167	346
28.80000	346
28.80833	349
28.81667	352
28.82500	356
28.83333	359
28.84167	362
28.85000	365
28.85833	367
28.86667	369
28.87500	368
28.88333	365
28.89167	360
28.90000	356
28.90833	353
28.91667	350
28.92500	349
28.93333	349
28.94167	349
28.95000	348
28.95833	347
28.96667	348
28.97500	349
28.98333	351
28.99167	353
29.00000	357
29.00833	363
29.01667	369
29.02500	373
29.03333	374
29.04167	371
29.05000	365
29.05833	360
29.06667	361
29.07500	364
29.08333	369
29.09167	372
29.10000	374
29.10833	375
29.11667	374
29.12500	375
29.13333	376
29.14167	378
29.15000	380
29.15833	382
29.16667	383
29.17500	385
29.18333	386
29.19167	388
29.20000	390
29.20833	394
29.21667	397
29.22500	399
29.23333	402
29.24167	403
29.25000	404
29.25833	405
29.26667	406
29.27500	409
29.28333	413
29.29167	418
29.30000	422
29.30833	427
29.31667	431
29.32500	433
29.33333	434
29.34167	434
29.35000	436
29.35833	439
29.36667	444
29.37500	449
29.38333	453
29.39167	456
29.40000	457
29.40833	460
29.41667	464
29.42500	468
29.43333	471
29.44167	475
29.45000	478
29.45833	483
29.46667	490
29.47500	496
29.48333	502
29.49167	507
29.50000	512
29.50833	519
29.51667	528
29.52500	538
29.53333	548
29.54167	557
29.55000	565
29.55833	571
29.56667	576
29.57500	582
29.58333	590
29.59167	601
29.60000	615
29.60833	630
29.61667	645
29.62500	657
29.63333	668
29.64167	679
29.65000	690
29.65833	702
29.66667	716
29.67500	731
29.68333	746
29.69167	761
29.70000	776
29.70833	790
29.71667	806
29.72500	826
29.73333	849
29.74167	874
29.75000	900
29.75833	924
29.76667	947
29.77500	970
29.78333	996
29.79167	1026
29.80000	1058
29.80833	1093
29.81667	1128
29.82500	1163
29.83333	1197
29.84167	1231
29.85000	1268
29.85833	1306
29.86667	1348
29.87500	1394
29.88333	1445
29.89167	1500
29.90000	1556
29.90833	1616
29.91667	1676
29.92500	1735
29.93333	1793
29.94167	1852
29.95000	1915
29.95833	1981
29.96667	2051
29.97500	2126
29.98333	2204
29.99167	2288
30.00000	2373
30.00833	2462
30.01667	2552
30.02500	2645
30.03333	2740
30.04167	2839
30.05000	2944
30.05833	3049
30.06667	3158
30.07500	3269
30.08333	3383
30.09167	3502
30.10000	3624
30.10833	3753
30.11667	3884
30.12500	4019
30.13333	4157
30.14167	4294
30.15000	4436
30.15833	4579
30.16667	4727
30.17500	4877
30.18333	5029
30.19167	5185
30.20000	5339
30.20833	5498
30.21667	5656
30.22500	5819
30.23333	5987
30.24167	6156
30.25000	6331
30.25833	6503
30.26667	6676
30.27500	6846
30.28333	7012
30.29167	7198
30.30000	7396
30.30833	7590
30.31667	7777
30.32500	7961
30.33333	8137
30.34167	8311
30.35000	8491
30.35833	8668
30.36667	8851
30.37500	9047
30.38333	9240
30.39167	9418
30.40000	9583
30.40833	9750
30.41667	9915
30.42500	10084
30.43333	10265
30.44167	10446
30.45000	10615
30.45833	10770
30.46667	10928
30.47500	11097
30.48333	11265
30.49167	11419
30.50000	11559
30.50833	11696
30.51667	11827
30.52500	11955
30.53333	12090
30.54167	12225
30.55000	12350
30.55833	12462
30.56667	12571
30.57500	12678
30.58333	12783
30.59167	12886
30.60000	12981
30.60833	13074
30.61667	13168
30.62500	13253
30.63333	13325
30.64167	13386
30.65000	13445
30.65833	13504
30.66667	13556
30.67500	13600
30.68333	13640
30.69167	13677
30.70000	13709
30.70833	13736
30.71667	13757
30.72500	13769
30.73333	13774
30.74167	13769
30.75000	13755
30.75833	13735
30.76667	13710
30.77500	13684
30.78333	13654
30.79167	13618
30.80000	13576
30.80833	13524
30.81667	13466
30.82500	13403
30.83333	13335
30.84167	13265
30.85000	13187
30.85833	13100
30.86667	13010
30.87500	12921
30.88333	12828
30.89167	12728
30.90000	12623
30.90833	12509
30.91667	12393
30.92500	12274
30.93333	12151
30.94167	12026
30.95000	11895
30.95833	11763
30.96667	11624
30.97500	11483
30.98333	11338
30.99167	11186
31.00000	11034
31.00833	10874
31.01667	10714
31.02500	10553
31.03333	10389
31.04167	10225
31.05000	10055
31.05833	9886
31.06667	9710
31.07500	9533
31.08333	9359
31.09167	9183
31.10000	9014
31.10833	8845
31.11667	8679
31.12500	8512
31.13333	8342
31.14167	8173
31.15000	7999
31.15833	7827
31.16667	7652
31.17500	7478
31.18333	7308
31.19167	7137
31.20000	6972
31.20833	6806
31.21667	6645
31.22500	6485
31.23333	6326
31.24167	6173
31.25000	6019
31.25833	5870
31.26667	5719
31.27500	5570
31.28333	5423
31.29167	5275
31.30000	5136
31.30833	4998
31.31667	4866
31.32500	4734
31.33333	4602
31.34167	4472
31.35000	4339
31.35833	4211
31.36667	4085
31.37500	3963
31.38333	3847
31.39167	3732
31.40000	3623
31.40833	3513
31.41667	3407
31.42500	3303
31.43333	3200
31.44167	3101
31.45000	3003
31.45833	2911
31.46667	2822
31.47500	2736
31.48333	2655
31.49167	2574
31.50000	2497
31.50833	2421
31.51667	2348
31.52500	2276
31.53333	2205
31.54167	2137
31.55000	2070
31.55833	2006
31.56667	1944
31.57500	1885
31.58333	1829
31.59167	1774
31.60000	1722
31.60833	1671
31.61667	1623
31.62500	1578
31.63333	1535
31.64167	1493
31.65000	1451
31.65833	1410
31.66667	1370
31.67500	1330
31.68333	1292
31.69167	1255
31.70000	1220
31.70833	1186
31.71667	1154
31.72500	1122
31.73333	1092
31.74167	1066
31.75000	1041
31.75833	1020
31.76667	999
31.77500	979
31.78333	957
31.79167	933
31.80000	912
31.80833	891
31.81667	872
31.82500	853
31.83333	834
31.84167	816
31.85000	798
31.85833	782
31.86667	768
31.87500	754
31.88333	740
31.89167	726
31.90000	710
31.90833	693
31.91667	679
31.92500	669
31.93333	664
31.94167	660
31.95000	655
31.95833	647
31.96667	637
31.97500	625
31.98333	616
31.99167	610
32.00000	606
32.00833	602
32.01667	597
32.02500	591
32.03333	583
32.04167	576
32.05000	568
32.05833	561
32.06667	554
32.07500	547
32.08333	541
32.09167	536
32.10000	533
32.10833	532
32.11667	534
32.12500	537
32.13333	541
32.14167	544
32.15000	545
32.15833	544
32.16667	543
32.17500	541
32.18333	540
32.19167	539
32.20000	539
32.20833	541
32.21667	543
32.22500	547
32.23333	550
32.24167	553
32.25000	556
32.25833	558
32.26667	557
32.27500	556
32.28333	556
32.29167	557
32.30000	561
32.30833	567
32.31667	572
32.32500	577
32.33333	580
32.34167	582
32.35000	586
32.35833	592
32.36667	599
32.37500	606
32.38333	614
32.39167	622
32.40000	631
32.40833	642
32.41667	655
32.42500	669
32.43333	683
32.44167	695
32.45000	706
32.45833	717
32.46667	727
32.47500	737
32.48333	748
32.49167	761
32.50000	776
32.50833	794
32.51667	813
32.52500	832
32.53333	852
32.54167	870
32.55000	888
32.55833	907
32.56667	926
32.57500	947
32.58333	968
32.59167	989
32.60000	1011
32.60833	1035
32.61667	1061
32.62500	1088
32.63333	1116
32.64167	1147
32.65000	1180
32.65833	1215
32.66667	1253
32.67500	1291
32.68333	1331
32.69167	1373
32.70000	1417
32.70833	1465
32.71667	1513
32.72500	1561
32.73333	1609
32.74167	1657
32.75000	1709
32.75833	1761
32.76667	1815
32.77500	1870
32.78333	1926
32.79167	1985
32.80000	2046
32.80833	2110
32.81667	2176
32.82500	2244
32.83333	2315
32.84167	2385
32.85000	2458
32.85833	2532
32.86667	2610
32.87500	2691
32.88333	2775
32.89167	2864
32.90000	2951
32.90833	3041
32.91667	3132
32.92500	3224
32.93333	3318
32.94167	3413
32.95000	3512
32.95833	3610
32.96667	3709
32.97500	3806
32.98333	3903
32.99167	4000
33.00000	4098
33.00833	4200
33.01667	4304
33.02500	4411
33.03333	4520
33.04167	4628
33.05000	4740
33.05833	4851
33.06667	4963
33.07500	5076
33.08333	5189
33.09167	5304
33.10000	5417
33.10833	5532
33.11667	5644
33.12500	5753
33.13333	5862
33.14167	5969
33.15000	6082
33.15833	6194
33.16667	6308
33.17500	6421
33.18333	6529
33.19167	6638
33.20000	6744
33.20833	6855
33.21667	6963
33.22500	7072
33.23333	7179
33.24167	7281
33.25000	7383
33.25833	7481
33.26667	7578
33.27500	7673
33.28333	7765
33.29167	7856
33.30000	7944
33.30833	8032
33.31667	8118
33.32500	8203
33.33333	8287
33.34167	8365
33.35000	8442
33.35833	8512
33.36667	8578
33.37500	8640
33.38333	8701
33.39167	8762
33.40000	8821
33.40833	8882
33.41667	8940
33.42500	8993
33.43333	9042
33.44167	9085
33.45000	9125
33.45833	9161
33.46667	9194
33.47500	9224
33.48333	9249
33.49167	9271
33.50000	9288
33.50833	9300
33.51667	9309
33.52500	9314
33.53333	9315
33.54167	9313
33.55000	9311
33.55833	9307
33.56667	9300
33.57500	9291
33.58333	9277
33.59167	9258
33.60000	9234
33.60833	9206
33.61667	9175
33.62500	9140
33.63333	9103
33.64167	9064
33.65000	9023
33.65833	8982
33.66667	8940
33.67500	8896
33.68333	8850
33.69167	8799
33.70000	8742
33.70833	8676
33.71667	8606
33.72500	8531
33.73333	8453
33.74167	8376
33.75000	8297
33.75833	8219
33.76667	8138
33.77500	8055
33.78333	7970
33.79167	7882
33.80000	7796
33.80833	7709
33.81667	7621
33.82500	7530
33.83333	7434
33.84167	7335
33.85000	7230
33.85833	7126
33.86667	7022
33.87500	6919
33.88333	6817
33.89167	6713
33.90000	6612
33.90833	6507
33.91667	6403
33.92500	6298
33.93333	6193
33.94167	6089
33.95000	5982
33.95833	5877
33.96667	5769
33.97500	5661
33.98333	5554
33.99167	5444
34.00000	5337
34.00833	5227
34.01667	5121
34.02500	5018
34.03333	4916
34.04167	4818
34.05000	4718
34.05833	4620
34.06667	4518
34.07500	4417
34.08333	4317
34.09167	4218
34.10000	4124
34.10833	4032
34.11667	3943
34.12500	3854
34.13333	3764
34.14167	3674
34.15000	3579
34.15833	3486
34.16667	3394
34.17500	3305
34.18333	3222
34.19167	3140
34.20000	3061
34.20833	2979
34.21667	2900
34.22500	2822
34.23333	2747
34.24167	2678
34.25000	2610
34.25833	2544
34.26667	2478
34.27500	2411
34.28333	2345
34.29167	2279
34.30000	2216
34.30833	2154
34.31667	2095
34.32500	2040
34.33333	1986
34.34167	1935
34.35000	1883
34.35833	1831
34.36667	1779
34.37500	1726
34.38333	1676
34.39167	1626
34.40000	1580
34.40833	1534
34.41667	1490
34.42500	1447
34.43333	1406
34.44167	1365
34.45000	1325
34.45833	1288
34.46667	1251
34.47500	1215
34.48333	1182
34.49167	1149
34.50000	1117
34.50833	1086
34.51667	1056
34.52500	1026
34.53333	996
34.54167	967
34.55000	938
34.55833	912
34.56667	887
34.57500	863
34.58333	839
34.59167	813
34.60000	790
34.60833	769
34.61667	752
34.62500	737
34.63333	723
34.64167	705
34.65000	683
34.65833	659
34.66667	637
34.67500	617
34.68333	602
34.69167	590
34.70000	579
34.70833	569
34.71667	557
34.72500	544
34.73333	530
34.74167	517
34.75000	504
34.75833	492
34.76667	481
34.77500	470
34.78333	458
34.79167	445
34.80000	434
34.80833	424
34.81667	415
34.82500	405
34.83333	395
34.84167	388
34.85000	382
34.85833	378
34.86667	374
34.87500	370
34.88333	364
34.89167	354
34.90000	344
34.90833	331
34.91667	318
34.92500	306
34.93333	296
34.94167	289
34.95000	285
34.95833	282
34.96667	279
34.97500	275
34.98333	271
34.99167	268
35.00000	265
35.00833	263
35.01667	261
35.02500	259
35.03333	254
35.04167	248
35.05000	241
35.05833	235
35.06667	230
35.07500	225
35.08333	222
35.09167	218
35.10000	215
35.10833	212
35.11667	210
35.12500	211
35.13333	213
35.14167	215
35.15000	214
35.15833	211
35.16667	204
35.17500	196
35.18333	190
35.19167	186
35.20000	183
35.20833	182
35.21667	181
35.22500	179
35.23333	175
35.24167	171
35.25000	165
35.25833	157
35.26667	148
35.27500	139
35.28333	134
35.29167	133
35.30000	135
35.30833	138
35.31667	142
35.32500	144
35.33333	145
35.34167	145
35.35000	146
35.35833	147
35.36667	147
35.37500	145
35.38333	142
35.39167	138
35.40000	134
35.40833	132
35.41667	130
35.42500	130
35.43333	131
35.44167	133
35.45000	137
35.45833	140
35.46667	142
35.47500	140
35.48333	137
35.49167	132
35.50000	127
35.50833	124
35.51667	124
35.52500	124
35.53333	126
35.54167	127
35.55000	129
35.55833	130
35.56667	131
35.57500	131
35.58333	131
35.59167	131
35.60000	132
35.60833	131
35.61667	130
35.62500	129
35.63333	127
35.64167	126
35.65000	127
35.65833	129
35.66667	129
35.67500	128
35.68333	126
35.69167	123
35.70000	120
35.70833	116
35.71667	112
35.72500	109
35.73333	107
35.74167	106
35.75000	109
35.75833	114
35.76667	120
35.77500	125
35.78333	126
35.79167	123
35.80000	117
35.80833	111
35.81667	107
35.82500	107
35.83333	110
35.84167	113
35.85000	114
35.85833	113
35.86667	112
35.87500	110
35.88333	109
35.89167	110
35.90000	111
35.90833	112
35.91667	113
35.92500	113
35.93333	112
35.94167	111
35.95000	110
35.95833	111
35.96667	114
35.97500	118
35.98333	119
35.99167	118
36.00000	113
36.00833	106
36.01667	100
36.02500	96
36.03333	95
36.04167	96
36.05000	99
36.05833	100
36.06667	98
36.07500	95
36.08333	92
36.09167	91
36.10000	91
36.10833	93
36.11667	95
36.12500	98
36.13333	102
36.14167	108
36.15000	115
36.15833	121
36.16667	126
36.17500	130
36.18333	132
36.19167	130
36.20000	126
36.20833	120
36.21667	114
36.22500	110
36.23333	109
36.24167	109
36.25000	108
36.25833	105
36.26667	102
36.27500	99
36.28333	97
36.29167	95
36.30000	95
36.30833	97
36.31667	100
36.32500	100
36.33333	99
36.34167	95
36.35000	91
36.35833	88
36.36667	87
36.37500	89
36.38333	91
36.39167	94
36.40000	95
36.40833	95
36.41667	94
36.42500	93
36.43333	91
36.44167	91
36.45000	94
36.45833	97
36.46667	98
36.47500	96
36.48333	93
36.49167	90
36.50000	88
36.50833	90
36.51667	94
36.52500	96
36.53333	96
36.54167	94
36.55000	92
36.55833	90
36.56667	90
36.57500	92
36.58333	94
36.59167	98
36.60000	101
36.60833	105
36.61667	109
36.62500	111
36.63333	111
36.64167	109
36.65000	107
36.65833	105
36.66667	104
36.67500	105
36.68333	106
36.69167	107
36.70000	107
36.70833	104
36.71667	101
36.72500	98
36.73333	96
36.74167	93
36.75000	92
36.75833	92
36.76667	91
36.77500	91
36.78333	91
36.79167	93
36.80000	95
36.80833	97
36.81667	99
36.82500	100
36.83333	99
36.84167	98
36.85000	97
36.85833	96
36.86667	97
36.87500	99
36.88333	101
36.89167	103
36.90000	104
36.90833	103
36.91667	101
36.92500	101
36.93333	101
36.94167	104
36.95000	107
36.95833	110
36.96667	112
36.97500	114
36.98333	114
36.99167	113
37.00000	109
37.00833	105
37.01667	101
37.02500	98
37.03333	96
37.04167	95
37.05000	94
37.05833	92
37.06667	90
37.07500	87
37.08333	85
37.09167	82
37.10000	80
37.10833	80
37.11667	80
37.12500	79
37.13333	79
37.14167	78
37.15000	79
37.15833	81
37.16667	82
37.17500	82
37.18333	79
37.19167	74
37.20000	70
37.20833	70
37.21667	73
37.22500	79
37.23333	85
37.24167	89
37.25000	91
37.25833	91
37.26667	91
37.27500	93
37.28333	96
37.29167	102
37.30000	107
37.30833	111
37.31667	113
37.32500	113
37.33333	111
37.34167	108
37.35000	105
37.35833	102
37.36667	99
37.37500	97
37.38333	97
37.39167	96
37.40000	96
37.40833	95
37.41667	93
37.42500	90
37.43333	87
37.44167	86
37.45000	87
37.45833	88
37.46667	88
37.47500	87
37.48333	86
37.49167	86
37.50000	88
37.50833	94
37.51667	101
37.52500	107
37.53333	110
37.54167	111
37.55000	113
37.55833	114
37.56667	116
37.57500	117
37.58333	116
37.59167	113
37.60000	109
37.60833	105
37.61667	102
37.62500	98
37.63333	95
37.64167	92
37.65000	90
37.65833	90
37.66667	94
37.67500	99
37.68333	105
37.69167	109
37.70000	109
37.70833	105
37.71667	100
37.72500	96
37.73333	94
37.74167	93
37.75000	93
37.75833	93
37.76667	93
37.77500	92
37.78333	93
37.79167	95
37.80000	98
37.80833	100
37.81667	100
37.82500	102
37.83333	104
37.84167	106
37.85000	107
37.85833	106
37.86667	103
37.87500	101
37.88333	99
37.89167	98
37.90000	99
37.90833	101
37.91667	104
37.92500	108
37.93333	111
37.94167	114
37.95000	116
37.95833	116
37.96667	116
37.97500	115
37.98333	114
37.99167	111
38.00000	108
38.00833	106
38.01667	104
38.02500	105
38.03333	107
38.04167	111
38.05000	114
38.05833	117
38.06667	117
38.07500	116
38.08333	114
38.09167	113
38.10000	111
38.10833	108
38.11667	106
38.12500	104
38.13333	102
38.14167	101
38.15000	99
38.15833	97
38.16667	95
38.17500	92
38.18333	91
38.19167	93
38.20000	98
38.20833	104
38.21667	111
38.22500	116
38.23333	120
38.24167	123
38.25000	126
38.25833	127
38.26667	127
38.27500	124
38.28333	119
38.29167	113
38.30000	107
38.30833	102
38.31667	100
38.32500	99
38.33333	101
38.34167	105
38.35000	108
38.35833	112
38.36667	114
38.37500	115
38.38333	114
38.39167	113
38.40000	111
38.40833	109
38.41667	108
38.42500	108
38.43333	109
38.44167	111
38.45000	115
38.45833	119
38.46667	123
38.47500	127
38.48333	130
38.49167	132
38.50000	133
38.50833	133
38.51667	134
38.52500	133
38.53333	132
38.54167	128
38.55000	123
38.55833	116
38.56667	108
38.57500	100
38.58333	95
38.59167	94
38.60000	98
38.60833	103
38.61667	108
38.62500	111
38.63333	113
38.64167	114
38.65000	115
38.65833	116
38.66667	116
38.67500	115
38.68333	114
38.69167	112
38.70000	111
38.70833	112
38.71667	113
38.72500	114
38.73333	115
38.74167	116
38.75000	116
38.75833	116
38.76667	118
38.77500	121
38.78333	125
38.79167	128
38.80000	130
38.80833	132
38.81667	131
38.82500	128
38.83333	122
38.84167	117
38.85000	113
38.85833	110
38.86667	109
38.87500	110
38.88333	113
38.89167	116
38.90000	121
38.90833	128
38.91667	135
38.92500	141
38.93333	144
38.94167	144
38.95000	143
38.95833	140
38.96667	137
38.97500	133
38.98333	131
38.99167	129
39.00000	128
39.00833	128
39.01667	129
39.02500	131
39.03333	134
39.04167	136
39.05000	138
39.05833	138
39.06667	136
39.07500	135
39.08333	134
39.09167	133
39.10000	133
39.10833	133
39.11667	132
39.12500	132
39.13333	133
39.14167	136
39.15000	139
39.15833	141
39.16667	144
39.17500	145
39.18333	143
39.19167	139
39.20000	134
39.20833	129
39.21667	125
39.22500	124
39.23333	125
39.24167	128
39.25000	130
39.25833	132
39.26667	133
39.27500	132
39.28333	130
39.29167	126
39.30000	124
39.30833	125
39.31667	129
39.32500	134
39.33333	140
39.34167	144
39.35000	145
39.35833	145
39.36667	144
39.37500	143
39.38333	140
39.39167	135
39.40000	131
39.40833	127
39.41667	125
39.42500	126
39.43333	131
39.44167	136
39.45000	141
39.45833	145
39.46667	148
39.47500	149
39.48333	150
39.49167	151
39.50000	150
39.50833	148
39.51667	145
39.52500	143
39.53333	142
39.54167	141
39.55000	141
39.55833	139
39.56667	138
39.57500	137
39.58333	136
39.59167	135
39.60000	135
39.60833	137
39.61667	140
39.62500	144
39.63333	149
39.64167	150
39.65000	149
39.65833	144
39.66667	140
39.67500	135
39.68333	132
39.69167	132
39.70000	133
39.70833	135
39.71667	136
39.72500	136
39.73333	134
39.74167	130
39.75000	126
39.75833	121
39.76667	116
39.77500	110
39.78333	105
39.79167	101
39.80000	98
39.80833	97
39.81667	99
39.82500	102
39.83333	106
39.84167	111
39.85000	117
39.85833	122
39.86667	125
39.87500	125
39.88333	121
39.89167	115
39.90000	111
39.90833	111
39.91667	113
39.92500	118
39.93333	123
39.94167	126
39.95000	128
39.95833	127
39.96667	124
39.97500	121
39.98333	118
39.99167	116
40.00000	115
40.00833	116
40.01667	118
40.02500	123
40.03333	129
40.04167	134
40.05000	138
40.05833	140
40.06667	138
40.07500	134
40.08333	131
40.09167	130
40.10000	130
40.10833	131
40.11667	132
40.12500	130
40.13333	126
40.14167	122
40.15000	121
40.15833	121
40.16667	122
40.17500	124
40.18333	126
40.19167	129
40.20000	132
40.20833	133
40.21667	133
40.22500	131
40.23333	127
40.24167	124
40.25000	122
40.25833	123
40.26667	125
40.27500	128
40.28333	131
40.29167	135
40.30000	137
40.30833	136
40.31667	134
40.32500	132
40.33333	131
40.34167	131
40.35000	132
40.35833	133
40.36667	133
40.37500	130
40.38333	127
40.39167	124
40.40000	123
40.40833	125
40.41667	129
40.42500	131
40.43333	131
40.44167	127
40.45000	120
40.45833	115
40.46667	113
40.47500	114
40.48333	116
40.49167	119
40.50000	122
40.50833	123
40.51667	124
40.52500	126
40.53333	130
40.54167	134
40.55000	136
40.55833	136
40.56667	136
40.57500	137
40.58333	139
40.59167	142
40.60000	146
40.60833	148
40.61667	151
40.62500	155
40.63333	161
40.64167	166
40.65000	169
40.65833	171
40.66667	171
40.67500	171
40.68333	172
40.69167	175
40.70000	178
40.70833	181
40.71667	184
40.72500	187
40.73333	191
40.74167	194
40.75000	197
40.75833	198
40.76667	200
40.77500	203
40.78333	210
40.79167	219
40.80000	229
40.80833	239
40.81667	248
40.82500	255
40.83333	258
40.84167	261
40.85000	262
40.85833	264
40.86667	269
40.87500	278
40.88333	290
40.89167	303
40.90000	314
40.90833	325
40.91667	334
40.92500	341
40.93333	346
40.94167	351
40.95000	356
40.95833	361
40.96667	368
40.97500	374
40.98333	380
40.99167	383
41.00000	385
41.00833	388
41.01667	390
41.02500	394
41.03333	399
41.04167	404
41.05000	410
41.05833	417
41.06667	423
41.07500	430
41.08333	437
41.09167	445
41.10000	453
41.10833	461
41.11667	468
41.12500	476
41.13333	484
41.14167	492
41.15000	500
41.15833	507
41.16667	515
41.17500	525
41.18333	537
41.19167	549
41.20000	558
41.20833	561
41.21667	561
41.22500	560
41.23333	560
41.24167	563
41.25000	569
41.25833	577
41.26667	585
41.27500	593
41.28333	601
41.29167	608
41.30000	613
41.30833	614
41.31667	614
41.32500	614
41.33333	616
41.34167	618
41.35000	621
41.35833	624
41.36667	626
41.37500	628
41.38333	631
41.39167	635
41.40000	639
41.40833	640
41.41667	638
41.42500	635
41.43333	633
41.44167	633
41.45000	637
41.45833	641
41.46667	645
41.47500	647
41.48333	649
41.49167	651
41.50000	653
41.50833	655
41.51667	657
41.52500	657
41.53333	656
41.54167	655
41.55000	655
41.55833	656
41.56667	656
41.57500	655
41.58333	655
41.59167	657
41.60000	658
41.60833	660
41.61667	659
41.62500	655
41.63333	647
41.64167	639
41.65000	630
41.65833	623
41.66667	619
41.67500	617
41.68333	617
41.69167	618
41.70000	616
41.70833	612
41.71667	606
41.72500	597
41.73333	589
41.74167	582
41.75000	577
41.75833	573
41.76667	571
41.77500	569
41.78333	565
41.79167	560
41.80000	553
41.80833	546
41.81667	539
41.82500	533
41.83333	528
41.84167	523
41.85000	519
41.85833	514
41.86667	509
41.87500	502
41.88333	494
41.89167	485
41.90000	476
41.90833	469
41.91667	463
41.92500	458
41.93333	454
41.94167	449
41.95000	443
41.95833	437
41.96667	432
41.97500	426
41.98333	421
41.99167	418
42.00000	415
42.00833	411
42.01667	407
42.02500	402
42.03333	396
42.04167	391
42.05000	387
42.05833	382
42.06667	374
42.07500	366
42.08333	357
42.09167	348
42.10000	342
42.10833	339
42.11667	338
42.12500	337
42.13333	334
42.14167	331
42.15000	327
42.15833	324
42.16667	322
42.17500	320
42.18333	317
42.19167	310
42.20000	303
42.20833	294
42.21667	285
42.22500	278
42.23333	273
42.24167	267
42.25000	261
42.25833	255
42.26667	251
42.27500	247
42.28333	243
42.29167	240
42.30000	236
42.30833	232
42.31667	228
42.32500	223
42.33333	217
42.34167	210
42.35000	203
42.35833	198
42.36667	197
42.37500	200
42.38333	203
42.39167	205
42.40000	205
42.40833	202
42.41667	197
42.42500	192
42.43333	188
42.44167	186
42.45000	187
42.45833	188
42.46667	189
42.47500	190
42.48333	189
42.49167	189
42.50000	188
42.50833	186
42.51667	184
42.52500	180
42.53333	176
42.54167	175
42.55000	176
42.55833	178
42.56667	178
42.57500	176
42.58333	171
42.59167	165
42.60000	159
42.60833	154
42.61667	150
42.62500	149
42.63333	150
42.64167	150
42.65000	149
42.65833	146
42.66667	140
42.67500	134
42.68333	130
42.69167	127
42.70000	125
42.70833	124
42.71667	123
42.72500	124
42.73333	126
42.74167	129
42.75000	133
42.75833	136
42.76667	137
42.77500	135
42.78333	132
42.79167	128
42.80000	126
42.80833	128
42.81667	131
42.82500	132
42.83333	130
42.84167	126
42.85000	123
42.85833	122
42.86667	124
42.87500	129
42.88333	132
42.89167	131
42.90000	127
42.90833	120
42.91667	113
42.92500	107
42.93333	105
42.94167	105
42.95000	107
42.95833	110
42.96667	112
42.97500	114
42.98333	116
42.99167	117
43.00000	116
43.00833	111
43.01667	106
43.02500	103
43.03333	102
43.04167	104
43.05000	110
43.05833	115
43.06667	119
43.07500	122
43.08333	123
43.09167	121
43.10000	118
43.10833	111
43.11667	103
43.12500	98
43.13333	95
43.14167	94
43.15000	96
43.15833	99
43.16667	101
43.17500	102
43.18333	104
43.19167	107
43.20000	110
43.20833	113
43.21667	116
43.22500	117
43.23333	117
43.24167	116
43.25000	115
43.25833	114
43.26667	113
43.27500	112
43.28333	110
43.29167	108
43.30000	106
43.30833	106
43.31667	107
43.32500	108
43.33333	110
43.34167	109
43.35000	105
43.35833	100
43.36667	97
43.37500	98
43.38333	102
43.39167	108
43.40000	113
43.40833	116
43.41667	115
43.42500	111
43.43333	106
43.44167	100
43.45000	96
43.45833	94
43.46667	94
43.47500	96
43.48333	98
43.49167	99
43.50000	98
43.50833	96
43.51667	94
43.52500	92
43.53333	93
43.54167	96
43.55000	99
43.55833	102
43.56667	103
43.57500	102
43.58333	101
43.59167	100
43.60000	101
43.60833	104
43.61667	106
43.62500	108
43.63333	109
43.64167	110
43.65000	111
43.65833	112
43.66667	112
43.67500	112
43.68333	112
43.69167	112
43.70000	112
43.70833	110
43.71667	107
43.72500	104
43.73333	101
43.74167	98
43.75000	96
43.75833	94
43.76667	94
43.77500	95
43.78333	96
43.79167	98
43.80000	98
43.80833	95
43.81667	91
43.82500	89
43.83333	89
43.84167	93
43.85000	100
43.85833	107
43.86667	115
43.87500	121
43.88333	123
43.89167	122
43.90000	119
43.90833	115
43.91667	113
43.92500	112
43.93333	114
43.94167	117
43.95000	121
43.95833	125
43.96667	126
43.97500	125
43.98333	121
43.99167	114
44.00000	107
44.00833	100
44.01667	94
44.02500	89
44.03333	88
44.04167	90
44.05000	95
44.05833	99
44.06667	102
44.07500	101
44.08333	98
44.09167	92
44.10000	87
44.10833	85
44.11667	86
44.12500	91
44.13333	97
44.14167	103
44.15000	105
44.15833	104
44.16667	100
44.17500	95
44.18333	90
44.19167	86
44.20000	82
44.20833	80
44.21667	79
44.22500	78
44.23333	77
44.24167	76
44.25000	78
44.25833	79
44.26667	80
44.27500	80
44.28333	80
44.29167	79
44.30000	77
44.30833	76
44.31667	75
44.32500	76
44.33333	77
44.34167	80
44.35000	83
44.35833	84
44.36667	83
44.37500	79
44.38333	76
44.39167	75
44.40000	78
44.40833	82
44.41667	87
44.42500	91
44.43333	94
44.44167	95
44.45000	94
44.45833	95
44.46667	97
44.47500	101
44.48333	104
44.49167	106
44.50000	105
44.50833	99
44.51667	92
44.52500	87
44.53333	84
44.54167	84
44.55000	87
44.55833	91
44.56667	95
44.57500	98
44.58333	100
44.59167	101
44.60000	102
44.60833	104
44.61667	106
44.62500	104
44.63333	98
44.64167	90
44.65000	81
44.65833	74
44.66667	71
44.67500	71
44.68333	72
44.69167	73
44.70000	74
44.70833	73
44.71667	72
44.72500	72
44.73333	73
44.74167	76
44.75000	80
44.75833	84
44.76667	87
44.77500	90
44.78333	92
44.79167	91
44.80000	90
44.80833	90
44.81667	89
44.82500	89
44.83333	89
44.84167	90
44.85000	90
44.85833	90
44.86667	92
44.87500	93
44.88333	94
44.89167	94
44.90000	93
44.90833	90
44.91667	86
44.92500	85
44.93333	85
44.94167	84
44.95000	83
44.95833	81
44.96667	78
44.97500	74
44.98333	72
44.99167	74
45.00000	77
45.00833	83
45.01667	87
45.02500	88
45.03333	87
45.04167	86
45.05000	86
45.05833	88
45.06667	91
45.07500	94
45.08333	96
45.09167	96
45.10000	96
45.10833	96
45.11667	97
45.12500	97
45.13333	97
45.14167	96
45.15000	96
45.15833	96
45.16667	95
45.17500	92
45.18333	89
45.19167	85
45.20000	82
45.20833	79
45.21667	78
45.22500	79
45.23333	83
45.24167	85
45.25000	85
45.25833	83
45.26667	80
45.27500	76
45.28333	73
45.29167	71
45.30000	73
45.30833	76
45.31667	81
45.32500	86
45.33333	92
45.34167	96
45.35000	99
45.35833	99
45.36667	98
45.37500	94
45.38333	90
45.39167	84
45.40000	80
45.40833	79
45.41667	79
45.42500	81
45.43333	83
45.44167	85
45.45000	86
45.45833	86
45.46667	84
45.47500	82
45.48333	80
45.49167	80
45.50000	81
45.50833	81
45.51667	80
45.52500	77
45.53333	74
45.54167	70
45.55000	67
45.55833	65
45.56667	64
45.57500	66
45.58333	69
45.59167	73
45.60000	77
45.60833	78
45.61667	77
45.62500	75
45.63333	73
45.64167	71
45.65000	69
45.65833	69
45.66667	70
45.67500	71
45.68333	72
45.69167	71
45.70000	69
45.70833	68
45.71667	68
45.72500	68
45.73333	69
45.74167	71
45.75000	72
45.75833	73
45.76667	73
45.77500	74
45.78333	73
45.79167	73
45.80000	72
45.80833	70
45.81667	69
45.82500	68
45.83333	68
45.84167	70
45.85000	73
45.85833	77
45.86667	80
45.87500	82
45.88333	84
45.89167	84
45.90000	84
45.90833	83
45.91667	83
45.92500	82
45.93333	79
45.94167	77
45.95000	75
45.95833	73
45.96667	73
45.97500	73
45.98333	75
45.99167	78
46.00000	80
46.00833	80
46.01667	76
46.02500	70
46.03333	64
46.04167	59
46.05000	57
46.05833	59
46.06667	63
46.07500	67
46.08333	69
46.09167	67
46.10000	64
46.10833	58
46.11667	53
46.12500	50
46.13333	51
46.14167	53
46.15000	56
46.15833	59
46.16667	62
46.17500	65
46.18333	67
46.19167	70
46.20000	73
46.20833	76
46.21667	79
46.22500	80
46.23333	79
46.24167	75
46.25000	71
46.25833	66
46.26667	61
46.27500	57
46.28333	55
46.29167	56
46.30000	59
46.30833	61
46.31667	64
46.32500	65
46.33333	65
46.34167	65
46.35000	66
46.35833	67
46.36667	68
46.37500	70
46.38333	72
46.39167	72
46.40000	71
46.40833	67
46.41667	62
46.42500	58
46.43333	57
46.44167	57
46.45000	59
46.45833	62
46.46667	64
46.47500	68
46.48333	70
46.49167	72
46.50000	71
46.50833	67
46.51667	63
46.52500	59
46.53333	59
46.54167	62
46.55000	67
46.55833	72
46.56667	77
46.57500	80
46.58333	81
46.59167	80
46.60000	77
46.60833	73
46.61667	68
46.62500	64
46.63333	61
46.64167	61
46.65000	65
46.65833	70
46.66667	74
46.67500	77
46.68333	79
46.69167	78
46.70000	78
46.70833	80
46.71667	81
46.72500	81
46.73333	78
46.74167	74
46.75000	70
46.75833	66
46.76667	65
46.77500	66
46.78333	69
46.79167	72
46.80000	75
46.80833	77
46.81667	78
46.82500	78
46.83333	79
46.84167	77
46.85000	72
46.85833	66
46.86667	62
46.87500	58
46.88333	57
46.89167	58
46.90000	60
46.90833	61
46.91667	61
46.92500	63
46.93333	66
46.94167	69
46.95000	70
46.95833	70
46.96667	68
46.97500	65
46.98333	63
46.99167	64
47.00000	65
47.00833	68
47.01667	71
47.02500	74
47.03333	76
47.04167	78
47.05000	79
47.05833	80
47.06667	79
47.07500	77
47.08333	76
47.09167	75
47.10000	74
47.10833	72
47.11667	68
47.12500	64
47.13333	61
47.14167	59
47.15000	59
47.15833	58
47.16667	57
47.17500	57
47.18333	58
47.19167	61
47.20000	66
47.20833	72
47.21667	75
47.22500	75
47.23333	72
47.24167	67
47.25000	62
47.25833	58
47.26667	59
47.27500	62
47.28333	66
47.29167	71
47.30000	74
47.30833	72
47.31667	68
47.32500	63
47.33333	58
47.34167	56
47.35000	57
47.35833	59
47.36667	61
47.37500	60
47.38333	57
47.39167	52
47.40000	48
47.40833	46
47.41667	46
47.42500	46
47.43333	45
47.44167	46
47.45000	49
47.45833	53
47.46667	59
47.47500	64
47.48333	68
47.49167	69
47.50000	68
47.50833	64
47.51667	59
47.52500	56
47.53333	54
47.54167	54
47.55000	54
47.55833	54
47.56667	53
47.57500	51
47.58333	50
47.59167	52
47.60000	54
47.60833	55
47.61667	54
47.62500	53
47.63333	51
47.64167	51
47.65000	52
47.65833	55
47.66667	58
47.67500	60
47.68333	62
47.69167	65
47.70000	68
47.70833	70
47.71667	71
47.72500	71
47.73333	71
47.74167	71
47.75000	72
47.75833	71
47.76667	68
47.77500	63
47.78333	59
47.79167	56
47.80000	54
47.80833	56
47.81667	58
47.82500	61
47.83333	63
47.84167	63
47.85000	62
47.85833	61
47.86667	61
47.87500	63
47.88333	64
47.89167	64
47.90000	65
47.90833	65
47.91667	66
47.92500	70
47.93333	77
47.94167	81
47.95000	80
47.95833	77
47.96667	72
47.97500	67
47.98333	64
47.99167	65
48.00000	66
48.00833	68
48.01667	70
48.02500	73
48.03333	77
48.04167	80
48.05000	81
48.05833	79
48.06667	74
48.07500	67
48.08333	62
48.09167	59
48.10000	60
48.10833	63
48.11667	67
48.12500	69
48.13333	69
48.14167	68
48.15000	65
48.15833	63
48.16667	62
48.17500	63
48.18333	63
48.19167	62
48.20000	59
48.20833	55
48.21667	51
48.22500	48
48.23333	45
48.24167	45
48.25000	47
48.25833	50
48.26667	52
48.27500	52
48.28333	53
48.29167	55
48.30000	58
48.30833	63
48.31667	68
48.32500	72
48.33333	74
48.34167	74
48.35000	74
48.35833	73
48.36667	69
48.37500	64
48.38333	58
48.39167	52
48.40000	47
48.40833	44
48.41667	44
48.42500	46
48.43333	50
48.44167	55
48.45000	60
48.45833	65
48.46667	71
48.47500	77
48.48333	80
48.49167	82
48.50000	80
48.50833	76
48.51667	71
48.52500	66
48.53333	62
48.54167	60
48.55000	58
48.55833	57
48.56667	57
48.57500	58
48.58333	59
48.59167	60
48.60000	59
48.60833	58
48.61667	58
48.62500	60
48.63333	65
48.64167	70
48.65000	74
48.65833	76
48.66667	74
48.67500	70
48.68333	67
48.69167	64
48.70000	62
48.70833	60
48.71667	58
48.72500	55
48.73333	53
48.74167	52
48.75000	53
48.75833	53
48.76667	53
48.77500	51
48.78333	48
48.79167	47
48.80000	46
48.80833	48
48.81667	52
48.82500	56
48.83333	60
48.84167	61
48.85000	59
48.85833	55
48.86667	49
48.87500	43
48.88333	37
48.89167	33
48.90000	29
48.90833	25
48.91667	24
48.92500	26
48.93333	33
48.94167	42
48.95000	52
48.95833	59
48.96667	64
48.97500	67
48.98333	69
48.99167	71
49.00000	70
49.00833	68
49.01667	64
49.02500	62
49.03333	61
49.04167	61
49.05000	62
49.05833	61
49.06667	58
49.07500	53
49.08333	49
49.09167	45
49.10000	41
49.10833	38
49.11667	37
49.12500	39
49.13333	43
49.14167	49
49.15000	56
49.15833	63
49.16667	67
49.17500	67
49.18333	66
49.19167	63
49.20000	60
49.20833	58
49.21667	58
49.22500	61
49.23333	66
49.24167	69
49.25000	69
49.25833	66
49.26667	61
49.27500	56
49.28333	52
49.29167	50
49.30000	49
49.30833	50
49.31667	52
49.32500	55
49.33333	57
49.34167	58
49.35000	57
49.35833	54
49.36667	52
49.37500	49
49.38333	46
49.39167	42
49.40000	38
49.40833	35
49.41667	32
49.42500	30
49.43333	29
49.44167	30
49.45000	30
49.45833	32
49.46667	37
49.47500	43
49.48333	49
49.49167	54
49.50000	58
49.50833	61
49.51667	61
49.52500	59
49.53333	56
49.54167	54
49.55000	52
49.55833	52
49.56667	55
49.57500	60
49.58333	63
49.59167	63
49.60000	62
49.60833	60
49.61667	58
49.62500	57
49.63333	57
49.64167	58
49.65000	59
49.65833	59
49.66667	59
49.67500	58
49.68333	59
49.69167	60
49.70000	61
49.70833	62
49.71667	62
49.72500	59
49.73333	53
49.74167	47
49.75000	43
49.75833	41
49.76667	40
49.77500	40
49.78333	42
49.79167	45
49.80000	48
49.80833	51
49.81667	53
49.82500	52
49.83333	50
49.84167	47
49.85000	46
49.85833	46
49.86667	45
49.87500	43
49.88333	41
49.89167	38
49.90000	35
49.90833	31
49.91667	28
49.92500	25
49.93333	25
49.94167	29
49.95000	38
49.95833	47
49.96667	54
49.97500	58
49.98333	58
49.99167	57
50.00000	56
50.00833	54
50.01667	53
50.02500	50
50.03333	48
50.04167	48
50.05000	50
50.05833	54
50.06667	55
50.07500	54
50.08333	51
50.09167	48
50.10000	46
50.10833	47
50.11667	50
50.12500	53
50.13333	56
50.14167	58
50.15000	60
50.15833	62
50.16667	63
50.17500	62
50.18333	60
50.19167	59
50.20000	59
50.20833	61
50.21667	64
50.22500	67
50.23333	72
50.24167	76
50.25000	78
50.25833	79
50.26667	77
50.27500	74
50.28333	68
50.29167	63
50.30000	59
50.30833	58
50.31667	61
50.32500	65
50.33333	70
50.34167	73
50.35000	71
50.35833	67
50.36667	65
50.37500	66
50.38333	69
50.39167	75
50.40000	80
50.40833	81
50.41667	79
50.42500	76
50.43333	73
50.44167	70
50.45000	68
50.45833	68
50.46667	69
50.47500	72
50.48333	75
50.49167	79
50.50000	83
50.50833	88
50.51667	91
50.52500	94
50.53333	96
50.54167	97
50.55000	96
50.55833	95
50.56667	94
50.57500	93
50.58333	91
50.59167	90
50.60000	89
50.60833	87
50.61667	87
50.62500	86
50.63333	85
50.64167	84
50.65000	83
50.65833	82
50.66667	82
50.67500	84
50.68333	86
50.69167	90
50.70000	93
50.70833	96
50.71667	99
50.72500	104
50.73333	109
50.74167	115
50.75000	120
50.75833	123
50.76667	121
50.77500	117
50.78333	113
50.79167	111
50.80000	111
50.80833	114
50.81667	117
50.82500	118
50.83333	119
50.84167	118
50.85000	118
50.85833	119
50.86667	122
50.87500	126
50.88333	130
50.89167	135
50.90000	137
50.90833	135
50.91667	130
50.92500	125
50.93333	120
50.94167	118
50.95000	118
50.95833	121
50.96667	124
50.97500	129
50.98333	132
50.99167	134
51.00000	135
51.00833	134
51.01667	132
51.02500	129
51.03333	124
51.04167	119
51.05000	114
51.05833	110
51.06667	109
51.07500	112
51.08333	118
51.09167	126
51.10000	133
51.10833	136
51.11667	136
51.12500	134
51.13333	131
51.14167	129
51.15000	126
51.15833	122
51.16667	118
51.17500	113
51.18333	110
51.19167	108
51.20000	108
51.20833	109
51.21667	110
51.22500	111
51.23333	111
51.24167	111
51.25000	111
51.25833	113
51.26667	116
51.27500	120
51.28333	123
51.29167	126
51.30000	127
51.30833	128
51.31667	126
51.32500	123
51.33333	119
51.34167	114
51.35000	110
51.35833	105
51.36667	100
51.37500	96
51.38333	93
51.39167	92
51.40000	93
51.40833	96
51.41667	100
51.42500	105
51.43333	110
51.44167	115
51.45000	121
51.45833	126
51.46667	131
51.47500	134
51.48333	136
51.49167	136
51.50000	135
51.50833	134
51.51667	134
51.52500	134
51.53333	135
51.54167	134
51.55000	130
51.55833	125
51.56667	120
51.57500	117
51.58333	117
51.59167	119
51.60000	123
51.60833	127
51.61667	130
51.62500	130
51.63333	129
51.64167	128
51.65000	127
51.65833	127
51.66667	126
51.67500	125
51.68333	125
51.69167	125
51.70000	128
51.70833	131
51.71667	136
51.72500	140
51.73333	144
51.74167	146
51.75000	147
51.75833	147
51.76667	146
51.77500	147
51.78333	148
51.79167	151
51.80000	153
51.80833	153
51.81667	151
51.82500	147
51.83333	143
51.84167	141
51.85000	143
51.85833	148
51.86667	157
51.87500	167
51.88333	175
51.89167	179
51.90000	181
51.90833	182
51.91667	182
51.92500	183
51.93333	185
51.94167	187
51.95000	190
51.95833	192
51.96667	195
51.97500	199
51.98333	202
51.99167	206
52.00000	210
52.00833	215
52.01667	221
52.02500	228
52.03333	235
52.04167	242
52.05000	249
52.05833	254
52.06667	259
52.07500	264
52.08333	269
52.09167	275
52.10000	280
52.10833	283
52.11667	285
52.12500	285
52.13333	285
52.14167	288
52.15000	295
52.15833	304
52.16667	312
52.17500	321
52.18333	326
52.19167	330
52.20000	333
52.20833	336
52.21667	340
52.22500	345
52.23333	350
52.24167	354
52.25000	357
52.25833	361
52.26667	367
52.27500	375
52.28333	384
52.29167	393
52.30000	400
52.30833	405
52.31667	409
52.32500	413
52.33333	416
52.34167	418
52.35000	419
52.35833	420
52.36667	424
52.37500	431
52.38333	441
52.39167	451
52.40000	460
52.40833	467
52.41667	471
52.42500	475
52.43333	480
52.44167	485
52.45000	488
52.45833	491
52.46667	493
52.47500	495
52.48333	498
52.49167	502
52.50000	507
52.50833	511
52.51667	515
52.52500	519
52.53333	522
52.54167	524
52.55000	527
52.55833	530
52.56667	535
52.57500	540
52.58333	543
52.59167	544
52.60000	544
52.60833	544
52.61667	545
52.62500	550
52.63333	557
52.64167	563
52.65000	568
52.65833	571
52.66667	573
52.67500	577
52.68333	581
52.69167	587
52.70000	594
52.70833	603
52.71667	613
52.72500	622
52.73333	628
52.74167	631
52.75000	628
52.75833	622
52.76667	616
52.77500	610
52.78333	607
52.79167	608
52.80000	609
52.80833	611
52.81667	611
52.82500	612
52.83333	614
52.84167	615
52.85000	618
52.85833	621
52.86667	625
52.87500	631
52.88333	637
52.89167	642
52.90000	644
52.90833	640
52.91667	633
52.92500	627
52.93333	624
52.94167	622
52.95000	624
52.95833	627
52.96667	630
52.97500	631
52.98333	629
52.99167	623
53.00000	618
53.00833	614
53.01667	614
53.02500	619
53.03333	626
53.04167	629
53.05000	626
53.05833	619
53.06667	610
53.07500	602
53.08333	597
53.09167	596
53.10000	597
53.10833	600
53.11667	602
53.12500	605
53.13333	607
53.14167	606
53.15000	602
53.15833	596
53.16667	591
53.17500	586
53.18333	582
53.19167	580
53.20000	577
53.20833	574
53.21667	570
53.22500	564
53.23333	559
53.24167	553
53.25000	548
53.25833	545
53.26667	545
53.27500	547
53.28333	549
53.29167	548
53.30000	544
53.30833	537
53.31667	530
53.32500	523
53.33333	518
53.34167	516
53.35000	515
53.35833	515
53.36667	514
53.37500	513
53.38333	509
53.39167	505
53.40000	500
53.40833	496
53.41667	491
53.42500	486
53.43333	481
53.44167	476
53.45000	472
53.45833	467
53.46667	463
53.47500	457
53.48333	449
53.49167	440
53.50000	430
53.50833	422
53.51667	416
53.52500	412
53.53333	411
53.54167	411
53.55000	411
53.55833	409
53.56667	405
53.57500	400
53.58333	397
53.59167	398
53.60000	400
53.60833	403
53.61667	405
53.62500	403
53.63333	397
53.64167	391
53.65000	384
53.65833	377
53.66667	369
53.67500	361
53.68333	354
53.69167	348
53.70000	343
53.70833	337
53.71667	332
53.72500	328
53.73333	324
53.74167	323
53.75000	323
53.75833	324
53.76667	325
53.77500	324
53.78333	321
53.79167	317
53.80000	313
53.80833	310
53.81667	306
53.82500	302
53.83333	299
53.84167	295
53.85000	293
53.85833	290
53.86667	288
53.87500	285
53.88333	281
53.89167	276
53.90000	270
53.90833	264
53.91667	258
53.92500	252
53.93333	247
53.94167	244
53.95000	242
53.95833	242
53.96667	241
53.97500	238
53.98333	234
53.99167	229
54.00000	224
54.00833	220
54.01667	217
54.02500	216
54.03333	216
54.04167	217
54.05000	218
54.05833	219
54.06667	220
54.07500	218
54.08333	213
54.09167	206
54.10000	200
54.10833	196
54.11667	195
54.12500	196
54.13333	198
54.14167	200
54.15000	201
54.15833	201
54.16667	201
54.17500	202
54.18333	202
54.19167	200
54.20000	198
54.20833	196
54.21667	195
54.22500	193
54.23333	190
54.24167	185
54.25000	178
54.25833	171
54.26667	164
54.27500	159
54.28333	154
54.29167	150
54.30000	147
54.30833	147
54.31667	148
54.32500	150
54.33333	153
54.34167	156
54.35000	157
54.35833	155
54.36667	151
54.37500	146
54.38333	142
54.39167	140
54.40000	137
54.40833	132
54.41667	127
54.42500	121
54.43333	116
54.44167	114
54.45000	116
54.45833	118
54.46667	119
54.47500	118
54.48333	116
54.49167	113
54.50000	112
54.50833	113
54.51667	117
54.52500	123
54.53333	128
54.54167	130
54.55000	129
54.55833	126
54.56667	122
54.57500	118
54.58333	113
54.59167	108
54.60000	102
54.60833	96
54.61667	91
54.62500	89
54.63333	89
54.64167	91
54.65000	94
54.65833	99
54.66667	105
54.67500	113
54.68333	119
54.69167	121
54.70000	122
54.70833	119
54.71667	116
54.72500	112
54.73333	108
54.74167	104
54.75000	99
54.75833	95
54.76667	94
54.77500	95
54.78333	94
54.79167	91
54.80000	87
54.80833	86
54.81667	87
54.82500	91
54.83333	97
54.84167	100
54.85000	100
54.85833	97
54.86667	92
54.87500	87
54.88333	83
54.89167	81
54.90000	79
54.90833	77
54.91667	74
54.92500	74
54.93333	75
54.94167	79
54.95000	84
54.95833	88
54.96667	90
54.97500	90
54.98333	89
54.99167	87
55.00000	85
55.00833	81
55.01667	76
55.02500	73
55.03333	71
55.04167	71
55.05000	72
55.05833	73
55.06667	74
55.07500	73
55.08333	73
55.09167	73
55.10000	74
55.10833	76
55.11667	78
55.12500	80
55.13333	82
55.14167	83
55.15000	85
55.15833	86
55.16667	87
55.17500	87
55.18333	84
55.19167	78
55.20000	72
55.20833	67
55.21667	65
55.22500	68
55.23333	75
55.24167	82
55.25000	87
55.25833	88
55.26667	87
55.27500	83
55.28333	80
55.29167	78
55.30000	77
55.30833	76
55.31667	76
55.32500	74
55.33333	72
55.34167	70
55.35000	68
55.35833	67
55.36667	66
55.37500	66
55.38333	66
55.39167	66
55.40000	67
55.40833	68
55.41667	68
55.42500	68
55.43333	66
55.44167	62
55.45000	59
55.45833	57
55.46667	56
55.47500	58
55.48333	62
55.49167	66
55.50000	69
55.50833	69
55.51667	67
55.52500	62
55.53333	58
55.54167	55
55.55000	56
55.55833	58
55.56667	61
55.57500	63
55.58333	64
55.59167	63
55.60000	62
55.60833	61
55.61667	62
55.62500	62
55.63333	60
55.64167	58
55.65000	53
55.65833	48
55.66667	43
55.67500	39
55.68333	37
55.69167	38
55.70000	40
55.70833	45
55.71667	50
55.72500	54
55.73333	57
55.74167	59
55.75000	60
55.75833	59
55.76667	58
55.77500	55
55.78333	51
55.79167	45
55.80000	39
55.80833	33
55.81667	29
55.82500	28
55.83333	30
55.84167	33
55.85000	38
55.85833	42
55.86667	47
55.87500	51
55.88333	55
55.89167	58
55.90000	60
55.90833	61
55.91667	61
55.92500	60
55.93333	58
55.94167	55
55.95000	52
55.95833	50
55.96667	47
55.97500	46
55.98333	44
55.99167	44
56.00000	44
56.00833	46
56.01667	47
56.02500	48
56.03333	49
56.04167	50
56.05000	51
56.05833	51
56.06667	51
56.07500	51
56.08333	51
56.09167	54
56.10000	57
56.10833	58
56.11667	57
56.12500	54
56.13333	50
56.14167	46
56.15000	45
56.15833	44
56.16667	43
56.17500	41
56.18333	39
56.19167	37
56.20000	35
56.20833	35
56.21667	37
56.22500	39
56.23333	42
56.24167	43
56.25000	42
56.25833	40
56.26667	40
56.27500	40
56.28333	41
56.29167	40
56.30000	38
56.30833	35
56.31667	32
56.32500	29
56.33333	26
56.34167	23
56.35000	22
56.35833	22
56.36667	24
56.37500	26
56.38333	29
56.39167	34
56.40000	39
56.40833	43
56.41667	45
56.42500	44
56.43333	40
56.44167	35
56.45000	31
56.45833	31
56.46667	34
56.47500	37
56.48333	41
56.49167	43
56.50000	44
56.50833	43
56.51667	42
56.52500	40
56.53333	39
56.54167	38
56.55000	38
56.55833	37
56.56667	33
56.57500	27
56.58333	21
56.59167	15
56.60000	14
56.60833	17
56.61667	24
56.62500	30
56.63333	35
56.64167	38
56.65000	38
56.65833	37
56.66667	34
56.67500	30
56.68333	27
56.69167	24
56.70000	23
56.70833	26
56.71667	30
56.72500	31
56.73333	30
56.74167	28
56.75000	26
56.75833	27
56.76667	31
56.77500	37
56.78333	41
56.79167	41
56.80000	38
56.80833	33
56.81667	28
56.82500	25
56.83333	25
56.84167	26
56.85000	27
56.85833	26
56.86667	25
56.87500	24
56.88333	25
56.89167	28
56.90000	32
56.90833	33
56.91667	32
56.92500	29
56.93333	25
56.94167	21
56.95000	20
56.95833	19
56.96667	19
56.97500	17
56.98333	17
56.99167	19
57.00000	21
57.00833	23
57.01667	24
57.02500	25
57.03333	25
57.04167	25
57.05000	27
57.05833	29
57.06667	30
57.07500	28
57.08333	24
57.09167	20
57.10000	16
57.10833	13
57.11667	13
57.12500	12
57.13333	11
57.14167	11
57.15000	13
57.15833	16
57.16667	21
57.17500	28
57.18333	33
57.19167	38
57.20000	41
57.20833	43
57.21667	43
57.22500	43
57.23333	43
57.24167	42
57.25000	40
57.25833	36
57.26667	30
57.27500	23
57.28333	19
57.29167	19
57.30000	23
57.30833	28
57.31667	33
57.32500	34
57.33333	33
57.34167	30
57.35000	28
57.35833	28
57.36667	29
57.37500	32
57.38333	32
57.39167	30
57.40000	26
57.40833	20
57.41667	15
57.42500	12
57.43333	12
57.44167	13
57.45000	15
57.45833	18
57.46667	20
57.47500	23
57.48333	26
57.49167	28
57.50000	28
57.50833	27
57.51667	25
57.52500	24
57.53333	25
57.54167	27
57.55000	30
57.55833	33
57.56667	36
57.57500	38
57.58333	39
57.59167	39
57.60000	38
57.60833	37
57.61667	35
57.62500	34
57.63333	34
57.64167	34
57.65000	36
57.65833	37
57.66667	39
57.67500	39
57.68333	39
57.69167	37
57.70000	35
57.70833	32
57.71667	30
57.72500	29
57.73333	28
57.74167	30
57.75000	31
57.75833	32
57.76667	31
57.77500	29
57.78333	27
57.79167	29
57.80000	32
57.80833	36
57.81667	40
57.82500	39
57.83333	34
57.84167	27
57.85000	18
57.85833	11
57.86667	7
57.87500	6
57.88333	6
57.89167	8
57.90000	10
57.90833	12
57.91667	15
57.92500	19
57.93333	24
57.94167	28
57.95000	30
57.95833	30
57.96667	28
57.97500	24
57.98333	21
57.99167	18
58.00000	17
58.00833	19
58.01667	21
58.02500	23
58.03333	24
58.04167	24
58.05000	25
58.05833	27
58.06667	30
58.07500	32
58.08333	33
58.09167	32
58.10000	30
58.10833	30
58.11667	32
58.12500	36
58.13333	40
58.14167	42
58.15000	41
58.15833	39
58.16667	35
58.17500	30
58.18333	26
58.19167	21
58.20000	18
58.20833	16
58.21667	17
58.22500	17
58.23333	18
58.24167	18
58.25000	18
58.25833	19
58.26667	22
58.27500	25
58.28333	28
58.29167	29
58.30000	29
58.30833	29
58.31667	28
58.32500	26
58.33333	23
58.34167	21
58.35000	21
58.35833	23
58.36667	26
58.37500	27
58.38333	26
58.39167	20
58.40000	15
58.40833	12
58.41667	11
58.42500	11
58.43333	13
58.44167	16
58.45000	18
58.45833	21
58.46667	24
58.47500	28
58.48333	29
58.49167	28
58.50000	24
58.50833	17
58.51667	10
58.52500	5
58.53333	5
58.54167	7
58.55000	11
58.55833	15
58.56667	19
58.57500	22
58.58333	25
58.59167	28
58.60000	30
58.60833	32
58.61667	33
58.62500	34
58.63333	33
58.64167	31
58.65000	27
58.65833	22
58.66667	19
58.67500	17
58.68333	17
58.69167	20
58.70000	25
58.70833	29
58.71667	32
58.72500	34
58.73333	32
58.74167	29
58.75000	26
58.75833	24
58.76667	24
58.77500	25
58.78333	27
58.79167	28
58.80000	29
58.80833	30
58.81667	30
58.82500	30
58.83333	31
58.84167	32
58.85000	34
58.85833	36
58.86667	36
58.87500	33
58.88333	28
58.89167	21
58.90000	14
58.90833	11
58.91667	12
58.92500	13
58.93333	15
58.94167	15
58.95000	15
58.95833	14
58.96667	13
58.97500	14
58.98333	14
58.99167	14
59.00000	12
59.00833	9
59.01667	6
59.02500	3
59.03333	2
59.04167	4
59.05000	9
59.05833	15
59.06667	20
59.07500	23
59.08333	24
59.09167	21
59.10000	17
59.10833	14
59.11667	12
59.12500	12
59.13333	14
59.14167	17
59.15000	20
59.15833	23
59.16667	26
59.17500	29
59.18333	31
59.19167	31
59.20000	30
59.20833	30
59.21667	31
59.22500	33
59.23333	35
59.24167	35
59.25000	31
59.25833	25
59.26667	21
59.27500	17
59.28333	16
59.29167	16
59.30000	16
59.30833	15
59.31667	15
59.32500	16
59.33333	18
59.34167	22
59.35000	24
59.35833	27
59.36667	30
59.37500	33
59.38333	34
59.39167	32
59.40000	30
59.40833	27
59.41667	26
59.42500	27
59.43333	30
59.44167	32
59.45000	32
59.45833	31
59.46667	31
59.47500	33
59.48333	34
59.49167	34
59.50000	32
59.50833	28
59.51667	25
59.52500	22
59.53333	21
59.54167	20
59.55000	18
59.55833	17
59.56667	16
59.57500	17
59.58333	19
59.59167	22
59.60000	25
59.60833	29
59.61667	33
59.62500	37
59.63333	39
59.64167	38
59.65000	33
59.65833	26
59.66667	21
59.67500	17
59.68333	13
59.69167	10
59.70000	9
59.70833	8
59.71667	9
59.72500	12
59.73333	17
59.74167	20
59.75000	21
59.75833	20
59.76667	18
59.77500	16
59.78333	14
59.79167	12
59.80000	9
59.80833	7
59.81667	5
59.82500	4
59.83333	4
59.84167	5
59.85000	7
59.85833	9
59.86667	13
59.87500	15
59.88333	17
59.89167	17
59.90000	16
59.90833	14
59.91667	13
59.92500	15
59.93333	18
59.94167	23
59.95000	28
59.95833	32
59.96667	34
59.97500	33
59.98333	28
59.99167	22
60.00000	16

[LC Chromatogram(Detector A-Ch2)]
Interval(msec)	500
# of Points	7201
Start Time(min)	0.000
End Time(min)	60.000
Intensity Units	mV
Intensity Multiplier	0.001
Wavelength(nm)	230
R.Time (min)	Intensity
0.00000	-29
0.00833	-29
0.01667	-6
0.02500	1
0.03333	5
0.04167	11
0.05000	16
0.05833	19
0.06667	20
0.07500	21
0.08333	23
0.09167	24
0.10000	26
0.10833	26
0.11667	27
0.12500	26
0.13333	25
0.14167	23
0.15000	21
0.15833	19
0.16667	17
0.17500	15
0.18333	14
0.19167	13
0.20000	13
0.20833	14
0.21667	15
0.22500	16
0.23333	14
0.24167	10
0.25000	6
0.25833	3
0.26667	3
0.27500	5
0.28333	8
0.29167	11
0.30000	15
0.30833	17
0.31667	19
0.32500	20
0.33333	19
0.34167	17
0.35000	13
0.35833	9
0.36667	5
0.37500	2
0.38333	0
0.39167	1
0.40000	4
0.40833	8
0.41667	11
0.42500	11
0.43333	11
0.44167	11
0.45000	12
0.45833	16
0.46667	20
0.47500	22
0.48333	23
0.49167	23
0.50000	22
0.50833	21
0.51667	21
0.52500	20
0.53333	17
0.54167	14
0.55000	10
0.55833	8
0.56667	6
0.57500	5
0.58333	5
0.59167	6
0.60000	9
0.60833	11
0.61667	11
0.62500	9
0.63333	4
0.64167	-2
0.65000	-7
0.65833	-9
0.66667	-7
0.67500	-4
0.68333	2
0.69167	7
0.70000	11
0.70833	13
0.71667	14
0.72500	12
0.73333	9
0.74167	5
0.75000	1
0.75833	-3
0.76667	-7
0.77500	-11
0.78333	-14
0.79167	-15
0.80000	-13
0.80833	-9
0.81667	-4
0.82500	1
0.83333	6
0.84167	10
0.85000	13
0.85833	14
0.86667	14
0.87500	12
0.88333	9
0.89167	6
0.90000	1
0.90833	-3
0.91667	-6
0.92500	-9
0.93333	-12
0.94167	-14
0.95000	-15
0.95833	-14
0.96667	-12
0.97500	-8
0.98333	-5
0.99167	-4
1.00000	-4
1.00833	-5
1.01667	-4
1.02500	-1
1.03333	2
1.04167	5
1.05000	6
1.05833	6
1.06667	4
1.07500	4
1.08333	5
1.09167	9
1.10000	15
1.10833	20
1.11667	21
1.12500	18
1.13333	14
1.14167	10
1.15000	7
1.15833	7
1.16667	8
1.17500	8
1.18333	7
1.19167	6
1.20000	7
1.20833	10
1.21667	12
1.22500	14
1.23333	15
1.24167	14
1.25000	13
1.25833	11
1.26667	9
1.27500	6
1.28333	4
1.29167	2
1.30000	1
1.30833	-1
1.31667	-3
1.32500	-6
1.33333	-10
1.34167	-13
1.35000	-14
1.35833	-15
1.36667	-13
1.37500	-11
1.38333	-8
1.39167	-6
1.40000	-5
1.40833	-7
1.41667	-9
1.42500	-13
1.43333	-16
1.44167	-20
1.45000	-22
1.45833	-22
1.46667	-20
1.47500	-18
1.48333	-15
1.49167	-13
1.50000	-14
1.50833	-15
1.51667	-16
1.52500	-15
1.53333	-12
1.54167	-8
1.55000	-3
1.55833	1
1.56667	4
1.57500	2
1.58333	-3
1.59167	-9
1.60000	-16
1.60833	-20
1.61667	-21
1.62500	-19
1.63333	-15
1.64167	-9
1.65000	-3
1.65833	5
1.66667	11
1.67500	13
1.68333	10
1.69167	4
1.70000	-4
1.70833	-13
1.71667	-20
1.72500	-25
1.73333	-28
1.74167	-27
1.75000	-25
1.75833	-22
1.76667	-19
1.77500	-17
1.78333	-14
1.79167	-12
1.80000	-8
1.80833	-6
1.81667	-4
1.82500	-4
1.83333	-6
1.84167	-9
1.85000	-10
1.85833	-9
1.86667	-7
1.87500	-3
1.88333	-1
1.89167	-1
1.90000	-6
1.90833	-13
1.91667	-20
1.92500	-26
1.93333	-28
1.94167	-27
1.95000	-25
1.95833	-23
1.96667	-23
1.97500	-24
1.98333	-25
1.99167	-25
2.00000	-22
2.00833	-17
2.01667	-10
2.02500	-4
2.03333	-1
2.04167	-1
2.05000	-3
2.05833	-6
2.06667	-9
2.07500	-12
2.08333	-14
2.09167	-15
2.10000	-15
2.10833	-14
2.11667	-12
2.12500	-11
2.13333	-11
2.14167	-14
2.15000	-16
2.15833	-19
2.16667	-21
2.17500	-22
2.18333	-22
2.19167	-19
2.20000	-14
2.20833	-8
2.21667	-2
2.22500	3
2.23333	5
2.24167	5
2.25000	2
2.25833	-3
2.26667	-8
2.27500	-12
2.28333	-15
2.29167	-15
2.30000	-11
2.30833	-6
2.31667	-2
2.32500	-1
2.33333	-3
2.34167	-7
2.35000	-10
2.35833	-11
2.36667	-11
2.37500	-11
2.38333	-10
2.39167	-10
2.40000	-13
2.40833	-17
2.41667	-20
2.42500	-23
2.43333	-22
2.44167	-19
2.45000	-14
2.45833	-10
2.46667	-8
2.47500	-8
2.48333	-10
2.49167	-12
2.50000	-13
2.50833	-12
2.51667	-9
2.52500	-5
2.53333	-2
2.54167	1
2.55000	1
2.55833	-1
2.56667	-6
2.57500	-11
2.58333	-16
2.59167	-19
2.60000	-20
2.60833	-20
2.61667	-19
2.62500	-19
2.63333	-19
2.64167	-21
2.65000	-23
2.65833	-23
2.66667	-21
2.67500	-19
2.68333	-17
2.69167	-16
2.70000	-16
2.70833	-19
2.71667	-21
2.72500	-23
2.73333	-23
2.74167	-20
2.75000	-15
2.75833	-10
2.76667	-4
2.77500	-0
2.78333	0
2.79167	-2
2.80000	-7
2.80833	-11
2.81667	-14
2.82500	-16
2.83333	-15
2.84167	-13
2.85000	-12
2.85833	-11
2.86667	-9
2.87500	-7
2.88333	-5
2.89167	-5
2.90000	-7
2.90833	-12
2.91667	-17
2.92500	-21
2.93333	-23
2.94167	-21
2.95000	-17
2.95833	-15
2.96667	-12
2.97500	-10
2.98333	-7
2.99167	-3
3.00000	2
3.00833	6
3.01667	7
3.02500	5
3.03333	-1
3.04167	-10
3.05000	-20
3.05833	-31
3.06667	-39
3.07500	-43
3.08333	-42
3.09167	-37
3.10000	-28
3.10833	-20
3.11667	-13
3.12500	-8
3.13333	-8
3.14167	-11
3.15000	-15
3.15833	-18
3.16667	-19
3.17500	-18
3.18333	-16
3.19167	-15
3.20000	-17
3.20833	-19
3.21667	-20
3.22500	-21
3.23333	-22
3.24167	-24
3.25000	-25
3.25833	-27
3.26667	-28
3.27500	-30
3.28333	-31
3.29167	-31
3.30000	-29
3.30833	-26
3.31667	-21
3.32500	-15
3.33333	-12
3.34167	-10
3.35000	-9
3.35833	-9
3.36667	-8
3.37500	-7
3.38333	-8
3.39167	-10
3.40000	-13
3.40833	-17
3.41667	-23
3.42500	-30
3.43333	-36
3.44167	-39
3.45000	-38
3.45833	-35
3.46667	-31
3.47500	-30
3.48333	-30
3.49167	-31
3.50000	-32
3.50833	-31
3.51667	-29
3.52500	-27
3.53333	-25
3.54167	-23
3.55000	-24
3.55833	-28
3.56667	-33
3.57500	-38
3.58333	-43
3.59167	-47
3.60000	-47
3.60833	-45
3.61667	-42
3.62500	-38
3.63333	-32
3.64167	-24
3.65000	-18
3.65833	-14
3.66667	-12
3.67500	-12
3.68333	-13
3.69167	-14
3.70000	-15
3.70833	-15
3.71667	-17
3.72500	-19
3.73333	-21
3.74167	-24
3.75000	-28
3.75833	-31
3.76667	-33
3.77500	-32
3.78333	-29
3.79167	-25
3.80000	-21
3.80833	-17
3.81667	-14
3.82500	-12
3.83333	-9
3.84167	-5
3.85000	-2
3.85833	-1
3.86667	-3
3.87500	-7
3.88333	-13
3.89167	-17
3.90000	-19
3.90833	-18
3.91667	-14
3.92500	-10
3.93333	-8
3.94167	-9
3.95000	-12
3.95833	-14
3.96667	-14
3.97500	-13
3.98333	-10
3.99167	-9
4.00000	-12
4.00833	-18
4.01667	-25
4.02500	-31
4.03333	-35
4.04167	-35
4.05000	-33
4.05833	-29
4.06667	-24
4.07500	-19
4.08333	-15
4.09167	-12
4.10000	-10
4.10833	-11
4.11667	-14
4.12500	-19
4.13333	-23
4.14167	-25
4.15000	-26
4.15833	-24
4.16667	-20
4.17500	-18
4.18333	-16
4.19167	-15
4.20000	-17
4.20833	-18
4.21667	-17
4.22500	-16
4.23333	-14
4.24167	-13
4.25000	-13
4.25833	-16
4.26667	-21
4.27500	-25
4.28333	-28
4.29167	-29
4.30000	-30
4.30833	-29
4.31667	-29
4.32500	-29
4.33333	-28
4.34167	-26
4.35000	-24
4.35833	-24
4.36667	-24
4.37500	-24
4.38333	-24
4.39167	-23
4.40000	-21
4.40833	-19
4.41667	-17
4.42500	-17
4.43333	-20
4.44167	-27
4.45000	-36
4.45833	-45
4.46667	-51
4.47500	-51
4.48333	-46
4.49167	-39
4.50000	-33
4.50833	-28
4.51667	-25
4.52500	-23
4.53333	-20
4.54167	-17
4.55000	-15
4.55833	-15
4.56667	-16
4.57500	-19
4.58333	-23
4.59167	-26
4.60000	-28
4.60833	-28
4.61667	-28
4.62500	-25
4.63333	-23
4.64167	-21
4.65000	-19
4.65833	-19
4.66667	-20
4.67500	-22
4.68333	-24
4.69167	-25
4.70000	-27
4.70833	-29
4.71667	-29
4.72500	-29
4.73333	-28
4.74167	-29
4.75000	-28
4.75833	-27
4.76667	-26
4.77500	-24
4.78333	-24
4.79167	-26
4.80000	-32
4.80833	-37
4.81667	-40
4.82500	-39
4.83333	-34
4.84167	-25
4.85000	-18
4.85833	-14
4.86667	-13
4.87500	-13
4.88333	-14
4.89167	-17
4.90000	-21
4.90833	-26
4.91667	-29
4.92500	-33
4.93333	-35
4.94167	-35
4.95000	-35
4.95833	-34
4.96667	-32
4.97500	-30
4.98333	-28
4.99167	-26
5.00000	-25
5.00833	-24
5.01667	-24
5.02500	-25
5.03333	-27
5.04167	-29
5.05000	-29
5.05833	-26
5.06667	-22
5.07500	-19
5.08333	-17
5.09167	-16
5.10000	-19
5.10833	-22
5.11667	-26
5.12500	-30
5.13333	-34
5.14167	-36
5.15000	-36
5.15833	-33
5.16667	-28
5.17500	-24
5.18333	-22
5.19167	-22
5.20000	-24
5.20833	-27
5.21667	-31
5.22500	-35
5.23333	-37
5.24167	-38
5.25000	-35
5.25833	-30
5.26667	-25
5.27500	-22
5.28333	-22
5.29167	-22
5.30000	-23
5.30833	-24
5.31667	-24
5.32500	-22
5.33333	-21
5.34167	-21
5.35000	-22
5.35833	-25
5.36667	-27
5.37500	-27
5.38333	-25
5.39167	-22
5.40000	-18
5.40833	-16
5.41667	-16
5.42500	-19
5.43333	-23
5.44167	-28
5.45000	-31
5.45833	-30
5.46667	-27
5.47500	-20
5.48333	-14
5.49167	-8
5.50000	-3
5.50833	-3
5.51667	-9
5.52500	-19
5.53333	-29
5.54167	-37
5.55000	-41
5.55833	-39
5.56667	-34
5.57500	-30
5.58333	-29
5.59167	-29
5.60000	-31
5.60833	-32
5.61667	-32
5.62500	-32
5.63333	-33
5.64167	-35
5.65000	-36
5.65833	-36
5.66667	-33
5.67500	-29
5.68333	-25
5.69167	-23
5.70000	-24
5.70833	-27
5.71667	-27
5.72500	-25
5.73333	-20
5.74167	-14
5.75000	-11
5.75833	-14
5.76667	-20
5.77500	-24
5.78333	-25
5.79167	-23
5.80000	-20
5.80833	-17
5.81667	-18
5.82500	-20
5.83333	-22
5.84167	-22
5.85000	-21
5.85833	-22
5.86667	-23
5.87500	-25
5.88333	-27
5.89167	-29
5.90000	-29
5.90833	-29
5.91667	-29
5.92500	-28
5.93333	-29
5.94167	-31
5.95000	-32
5.95833	-32
5.96667	-31
5.97500	-27
5.98333	-22
5.99167	-17
6.00000	-14
6.00833	-13
6.01667	-13
6.02500	-14
6.03333	-16
6.04167	-18
6.05000	-20
6.05833	-21
6.06667	-20
6.07500	-19
6.08333	-18
6.09167	-17
6.10000	-16
6.10833	-17
6.11667	-18
6.12500	-20
6.13333	-21
6.14167	-20
6.15000	-19
6.15833	-17
6.16667	-18
6.17500	-23
6.18333	-31
6.19167	-38
6.20000	-41
6.20833	-41
6.21667	-37
6.22500	-33
6.23333	-32
6.24167	-33
6.25000	-34
6.25833	-34
6.26667	-33
6.27500	-31
6.28333	-28
6.29167	-25
6.30000	-22
6.30833	-20
6.31667	-19
6.32500	-19
6.33333	-19
6.34167	-18
6.35000	-17
6.35833	-17
6.36667	-17
6.37500	-18
6.38333	-18
6.39167	-19
6.40000	-20
6.40833	-22
6.41667	-25
6.42500	-29
6.43333	-30
6.44167	-29
6.45000	-27
6.45833	-23
6.46667	-20
6.47500	-19
6.48333	-20
6.49167	-21
6.50000	-23
6.50833	-26
6.51667	-29
6.52500	-31
6.53333	-33
6.54167	-34
6.55000	-33
6.55833	-32
6.56667	-32
6.57500	-32
6.58333	-34
6.59167	-35
6.60000	-37
6.60833	-38
6.61667	-39
6.62500	-37
6.63333	-34
6.64167	-30
6.65000	-29
6.65833	-30
6.66667	-34
6.67500	-38
6.68333	-41
6.69167	-43
6.70000	-44
6.70833	-44
6.71667	-44
6.72500	-44
6.73333	-42
6.74167	-40
6.75000	-38
6.75833	-40
6.76667	-43
6.77500	-46
6.78333	-48
6.79167	-48
6.80000	-45
6.80833	-40
6.81667	-36
6.82500	-33
6.83333	-31
6.84167	-29
6.85000	-27
6.85833	-23
6.86667	-20
6.87500	-18
6.88333	-20
6.89167	-23
6.90000	-28
6.90833	-32
6.91667	-36
6.92500	-39
6.93333	-41
6.94167	-41
6.95000	-39
6.95833	-37
6.96667	-35
6.97500	-33
6.98333	-29
6.99167	-25
7.00000	-22
7.00833	-21
7.01667	-23
7.02500	-27
7.03333	-31
7.04167	-32
7.05000	-31
7.05833	-30
7.06667	-32
7.07500	-35
7.08333	-39
7.09167	-42
7.10000	-43
7.10833	-43
7.11667	-44
7.12500	-46
7.13333	-47
7.14167	-46
7.15000	-43
7.15833	-39
7.16667	-36
7.17500	-34
7.18333	-33
7.19167	-33
7.20000	-30
7.20833	-26
7.21667	-22
7.22500	-18
7.23333	-16
7.24167	-17
7.25000	-19
7.25833	-22
7.26667	-25
7.27500	-26
7.28333	-25
7.29167	-22
7.30000	-18
7.30833	-14
7.31667	-12
7.32500	-10
7.33333	-9
7.34167	-9
7.35000	-9
7.35833	-10
7.36667	-12
7.37500	-12
7.38333	-10
7.39167	-9
7.40000	-10
7.40833	-12
7.41667	-14
7.42500	-17
7.43333	-18
7.44167	-18
7.45000	-19
7.45833	-21
7.46667	-23
7.47500	-26
7.48333	-29
7.49167	-30
7.50000	-29
7.50833	-27
7.51667	-26
7.52500	-27
7.53333	-28
7.54167	-28
7.55000	-27
7.55833	-23
7.56667	-19
7.57500	-17
7.58333	-16
7.59167	-18
7.60000	-22
7.60833	-27
7.61667	-30
7.62500	-31
7.63333	-30
7.64167	-27
7.65000	-24
7.65833	-24
7.66667	-24
7.67500	-23
7.68333	-22
7.69167	-21
7.70000	-22
7.70833	-25
7.71667	-27
7.72500	-30
7.73333	-32
7.74167	-36
7.75000	-39
7.75833	-44
7.76667	-48
7.77500	-47
7.78333	-43
7.79167	-39
7.80000	-35
7.80833	-33
7.81667	-31
7.82500	-31
7.83333	-30
7.84167	-28
7.85000	-26
7.85833	-24
7.86667	-22
7.87500	-21
7.88333	-23
7.89167	-27
7.90000	-32
7.90833	-36
7.91667	-35
7.92500	-31
7.93333	-26
7.94167	-23
7.95000	-22
7.95833	-23
7.96667	-25
7.97500	-26
7.98333	-25
7.99167	-25
8.00000	-25
8.00833	-26
8.01667	-28
8.02500	-30
8.03333	-33
8.04167	-36
8.05000	-39
8.05833	-41
8.06667	-41
8.07500	-38
8.08333	-33
8.09167	-27
8.10000	-23
8.10833	-21
8.11667	-22
8.12500	-25
8.13333	-27
8.14167	-27
8.15000	-26
8.15833	-24
8.16667	-24
8.17500	-27
8.18333	-31
8.19167	-37
8.20000	-41
8.20833	-44
8.21667	-46
8.22500	-45
8.23333	-43
8.24167	-40
8.25000	-37
8.25833	-35
8.26667	-34
8.27500	-34
8.28333	-35
8.29167	-36
8.30000	-36
8.30833	-34
8.31667	-31
8.32500	-28
8.33333	-27
8.34167	-29
8.35000	-32
8.35833	-34
8.36667	-35
8.37500	-34
8.38333	-32
8.39167	-32
8.40000	-33
8.40833	-35
8.41667	-34
8.42500	-33
8.43333	-32
8.44167	-31
8.45000	-30
8.45833	-30
8.46667	-30
8.47500	-30
8.48333	-28
8.49167	-27
8.50000	-29
8.50833	-32
8.51667	-36
8.52500	-41
8.53333	-45
8.54167	-46
8.55000	-46
8.55833	-43
8.56667	-39
8.57500	-36
8.58333	-35
8.59167	-36
8.60000	-37
8.60833	-37
8.61667	-37
8.62500	-37
8.63333	-36
8.64167	-36
8.65000	-36
8.65833	-37
8.66667	-36
8.67500	-35
8.68333	-34
8.69167	-34
8.70000	-35
8.70833	-35
8.71667	-32
8.72500	-27
8.73333	-23
8.74167	-20
8.75000	-21
8.75833	-28
8.76667	-37
8.77500	-47
8.78333	-57
8.79167	-62
8.80000	-63
8.80833	-60
8.81667	-53
8.82500	-45
8.83333	-39
8.84167	-34
8.85000	-30
8.85833	-30
8.86667	-31
8.87500	-33
8.88333	-35
8.89167	-35
8.90000	-33
8.90833	-31
8.91667	-29
8.92500	-29
8.93333	-30
8.94167	-32
8.95000	-35
8.95833	-37
8.96667	-38
8.97500	-40
8.98333	-39
8.99167	-37
9.00000	-34
9.00833	-32
9.01667	-29
9.02500	-27
9.03333	-25
9.04167	-23
9.05000	-22
9.05833	-22
9.06667	-24
9.07500	-27
9.08333	-31
9.09167	-34
9.10000	-38
9.10833	-40
9.11667	-42
9.12500	-42
9.13333	-42
9.14167	-40
9.15000	-37
9.15833	-34
9.16667	-31
9.17500	-29
9.18333	-27
9.19167	-26
9.20000	-26
9.20833	-25
9.21667	-24
9.22500	-23
9.23333	-22
9.24167	-22
9.25000	-24
9.25833	-27
9.26667	-30
9.27500	-32
9.28333	-32
9.29167	-31
9.30000	-29
9.30833	-28
9.31667	-29
9.32500	-31
9.33333	-34
9.34167	-36
9.35000	-38
9.35833	-38
9.36667	-37
9.37500	-37
9.38333	-37
9.39167	-35
9.40000	-31
9.40833	-27
9.41667	-24
9.42500	-23
9.43333	-26
9.44167	-30
9.45000	-33
9.45833	-33
9.46667	-32
9.47500	-31
9.48333	-30
9.49167	-29
9.50000	-27
9.50833	-24
9.51667	-20
9.52500	-16
9.53333	-14
9.54167	-14
9.55000	-15
9.55833	-19
9.56667	-23
9.57500	-29
9.58333	-35
9.59167	-38
9.60000	-37
9.60833	-34
9.61667	-29
9.62500	-24
9.63333	-20
9.64167	-17
9.65000	-16
9.65833	-17
9.66667	-19
9.67500	-22
9.68333	-25
9.69167	-29
9.70000	-33
9.70833	-36
9.71667	-38
9.72500	-38
9.73333	-34
9.74167	-28
9.75000	-23
9.75833	-19
9.76667	-17
9.77500	-16
9.78333	-15
9.79167	-15
9.80000	-15
9.80833	-18
9.81667	-20
9.82500	-23
9.83333	-22
9.84167	-18
9.85000	-13
9.85833	-7
9.86667	-2
9.87500	-0
9.88333	-1
9.89167	-4
9.90000	-9
9.90833	-12
9.91667	-15
9.92500	-17
9.93333	-18
9.94167	-18
9.95000	-19
9.95833	-22
9.96667	-27
9.97500	-31
9.98333	-34
9.99167	-36
10.00000	-35
10.00833	-32
10.01667	-28
10.02500	-24
10.03333	-20
10.04167	-16
10.05000	-14
10.05833	-16
10.06667	-20
10.07500	-25
10.08333	-29
10.09167	-34
10.10000	-37
10.10833	-39
10.11667	-39
10.12500	-36
10.13333	-34
10.14167	-34
10.15000	-35
10.15833	-38
10.16667	-41
10.17500	-42
10.18333	-40
10.19167	-38
10.20000	-35
10.20833	-32
10.21667	-28
10.22500	-23
10.23333	-19
10.24167	-15
10.25000	-14
10.25833	-17
10.26667	-22
10.27500	-27
10.28333	-31
10.29167	-35
10.30000	-40
10.30833	-45
10.31667	-48
10.32500	-48
10.33333	-44
10.34167	-37
10.35000	-29
10.35833	-24
10.36667	-21
10.37500	-21
10.38333	-24
10.39167	-30
10.40000	-37
10.40833	-43
10.41667	-46
10.42500	-46
10.43333	-43
10.44167	-39
10.45000	-35
10.45833	-30
10.46667	-25
10.47500	-22
10.48333	-21
10.49167	-23
10.50000	-28
10.50833	-32
10.51667	-33
10.52500	-32
10.53333	-31
10.54167	-31
10.55000	-32
10.55833	-33
10.56667	-34
10.57500	-36
10.58333	-36
10.59167	-37
10.60000	-37
10.60833	-39
10.61667	-40
10.62500	-40
10.63333	-40
10.64167	-39
10.65000	-35
10.65833	-30
10.66667	-25
10.67500	-23
10.68333	-22
10.69167	-26
10.70000	-32
10.70833	-38
10.71667	-42
10.72500	-43
10.73333	-41
10.74167	-36
10.75000	-32
10.75833	-30
10.76667	-29
10.77500	-28
10.78333	-25
10.79167	-22
10.80000	-20
10.80833	-19
10.81667	-19
10.82500	-20
10.83333	-23
10.84167	-25
10.85000	-26
10.85833	-28
10.86667	-29
10.87500	-29
10.88333	-28
10.89167	-26
10.90000	-25
10.90833	-25
10.91667	-25
10.92500	-25
10.93333	-24
10.94167	-23
10.95000	-22
10.95833	-23
10.96667	-24
10.97500	-26
10.98333	-28
10.99167	-29
11.00000	-28
11.00833	-27
11.01667	-26
11.02500	-25
11.03333	-25
11.04167	-27
11.05000	-30
11.05833	-34
11.06667	-38
11.07500	-42
11.08333	-45
11.09167	-45
11.10000	-42
11.10833	-37
11.11667	-30
11.12500	-25
11.13333	-24
11.14167	-27
11.15000	-33
11.15833	-39
11.16667	-44
11.17500	-46
11.18333	-45
11.19167	-43
11.20000	-39
11.20833	-34
11.21667	-28
11.22500	-21
11.23333	-17
11.24167	-16
11.25000	-19
11.25833	-23
11.26667	-26
11.27500	-28
11.28333	-27
11.29167	-25
11.30000	-25
11.30833	-25
11.31667	-25
11.32500	-26
11.33333	-26
11.34167	-25
11.35000	-25
11.35833	-27
11.36667	-30
11.37500	-32
11.38333	-34
11.39167	-35
11.40000	-37
11.40833	-40
11.41667	-42
11.42500	-43
11.43333	-42
11.44167	-38
11.45000	-33
11.45833	-28
11.46667	-22
11.47500	-18
11.48333	-14
11.49167	-12
11.50000	-11
11.50833	-12
11.51667	-14
11.52500	-17
11.53333	-21
11.54167	-26
11.55000	-29
11.55833	-30
11.56667	-29
11.57500	-26
11.58333	-21
11.59167	-19
11.60000	-21
11.60833	-25
11.61667	-29
11.62500	-34
11.63333	-36
11.64167	-35
11.65000	-33
11.65833	-33
11.66667	-33
11.67500	-32
11.68333	-31
11.69167	-30
11.70000	-29
11.70833	-29
11.71667	-33
11.72500	-37
11.73333	-40
11.74167	-39
11.75000	-37
11.75833	-34
11.76667	-32
11.77500	-32
11.78333	-32
11.79167	-33
11.80000	-33
11.80833	-33
11.81667	-34
11.82500	-35
11.83333	-37
11.84167	-36
11.85000	-35
11.85833	-33
11.86667	-30
11.87500	-27
11.88333	-25
11.89167	-24
11.90000	-24
11.90833	-26
11.91667	-27
11.92500	-29
11.93333	-30
11.94167	-30
11.95000	-30
11.95833	-31
11.96667	-32
11.97500	-32
11.98333	-31
11.99167	-28
12.00000	-25
12.00833	-21
12.01667	-19
12.02500	-17
12.03333	-16
12.04167	-15
12.05000	-15
12.05833	-16
12.06667	-18
12.07500	-20
12.08333	-20
12.09167	-19
12.10000	-15
12.10833	-12
12.11667	-10
12.12500	-10
12.13333	-12
12.14167	-15
12.15000	-18
12.15833	-21
12.16667	-22
12.17500	-24
12.18333	-25
12.19167	-25
12.20000	-24
12.20833	-24
12.21667	-24
12.22500	-26
12.23333	-30
12.24167	-34
12.25000	-36
12.25833	-36
12.26667	-35
12.27500	-34
12.28333	-33
12.29167	-33
12.30000	-32
12.30833	-31
12.31667	-30
12.32500	-28
12.33333	-26
12.34167	-24
12.35000	-23
12.35833	-23
12.36667	-23
12.37500	-24
12.38333	-25
12.39167	-26
12.40000	-27
12.40833	-28
12.41667	-30
12.42500	-32
12.43333	-32
12.44167	-29
12.45000	-26
12.45833	-24
12.46667	-25
12.47500	-27
12.48333	-30
12.49167	-31
12.50000	-29
12.50833	-26
12.51667	-22
12.52500	-19
12.53333	-18
12.54167	-19
12.55000	-23
12.55833	-28
12.56667	-32
12.57500	-33
12.58333	-30
12.59167	-25
12.60000	-20
12.60833	-16
12.61667	-15
12.62500	-17
12.63333	-20
12.64167	-24
12.65000	-28
12.65833	-30
12.66667	-31
12.67500	-29
12.68333	-24
12.69167	-19
12.70000	-16
12.70833	-15
12.71667	-16
12.72500	-20
12.73333	-23
12.74167	-25
12.75000	-26
12.75833	-27
12.76667	-27
12.77500	-29
12.78333	-33
12.79167	-35
12.80000	-36
12.80833	-33
12.81667	-28
12.82500	-23
12.83333	-20
12.84167	-21
12.85000	-23
12.85833	-26
12.86667	-29
12.87500	-30
12.88333	-30
12.89167	-30
12.90000	-29
12.90833	-28
12.91667	-27
12.92500	-26
12.93333	-25
12.94167	-27
12.95000	-30
12.95833	-34
12.96667	-37
12.97500	-38
12.98333	-38
12.99167	-37
13.00000	-37
13.00833	-38
13.01667	-39
13.02500	-39
13.03333	-36
13.04167	-31
13.05000	-24
13.05833	-18
13.06667	-14
13.07500	-11
13.08333	-11
13.09167	-10
13.10000	-8
13.10833	-6
13.11667	-5
13.12500	-7
13.13333	-10
13.14167	-14
13.15000	-15
13.15833	-13
13.16667	-9
13.17500	-6
13.18333	-5
13.19167	-5
13.20000	-6
13.20833	-8
13.21667	-9
13.22500	-10
13.23333	-12
13.24167	-18
13.25000	-24
13.25833	-30
13.26667	-34
13.27500	-37
13.28333	-38
13.29167	-38
13.30000	-37
13.30833	-36
13.31667	-33
13.32500	-30
13.33333	-29
13.34167	-29
13.35000	-30
13.35833	-30
13.36667	-28
13.37500	-24
13.38333	-18
13.39167	-15
13.40000	-15
13.40833	-17
13.41667	-18
13.42500	-20
13.43333	-21
13.44167	-22
13.45000	-22
13.45833	-24
13.46667	-24
13.47500	-22
13.48333	-17
13.49167	-12
13.50000	-8
13.50833	-5
13.51667	-3
13.52500	-1
13.53333	1
13.54167	3
13.55000	5
13.55833	5
13.56667	3
13.57500	-2
13.58333	-8
13.59167	-13
13.60000	-15
13.60833	-14
13.61667	-11
13.62500	-6
13.63333	-0
13.64167	5
13.65000	10
13.65833	13
13.66667	15
13.67500	12
13.68333	8
13.69167	4
13.70000	3
13.70833	4
13.71667	6
13.72500	8
13.73333	9
13.74167	7
13.75000	6
13.75833	5
13.76667	6
13.77500	10
13.78333	15
13.79167	20
13.80000	25
13.80833	27
13.81667	26
13.82500	23
13.83333	17
13.84167	10
13.85000	3
13.85833	-3
13.86667	-6
13.87500	-5
13.88333	-1
13.89167	5
13.90000	13
13.90833	21
13.91667	27
13.92500	31
13.93333	32
13.94167	30
13.95000	28
13.95833	26
13.96667	26
13.97500	27
13.98333	28
13.99167	27
14.00000	24
14.00833	20
14.01667	17
14.02500	15
14.03333	14
14.04167	15
14.05000	17
14.05833	17
14.06667	16
14.07500	17
14.08333	20
14.09167	26
14.10000	33
14.10833	38
14.11667	40
14.12500	39
14.13333	35
14.14167	31
14.15000	29
14.15833	31
14.16667	35
14.17500	39
14.18333	43
14.19167	43
14.20000	40
14.20833	36
14.21667	34
14.22500	34
14.23333	35
14.24167	36
14.25000	35
14.25833	30
14.26667	24
14.27500	21
14.28333	20
14.29167	21
14.30000	23
14.30833	25
14.31667	27
14.32500	27
14.33333	27
14.34167	26
14.35000	24
14.35833	22
14.36667	20
14.37500	20
14.38333	21
14.39167	22
14.40000	22
14.40833	21
14.41667	19
14.42500	17
14.43333	15
14.44167	14
14.45000	14
14.45833	17
14.46667	22
14.47500	26
14.48333	29
14.49167	29
14.50000	25
14.50833	21
14.51667	17
14.52500	14
14.53333	12
14.54167	14
14.55000	17
14.55833	21
14.56667	26
14.57500	28
14.58333	28
14.59167	27
14.60000	25
14.60833	23
14.61667	21
14.62500	19
14.63333	19
14.64167	20
14.65000	23
14.65833	27
14.66667	31
14.67500	35
14.68333	38
14.69167	40
14.70000	41
14.70833	41
14.71667	40
14.72500	38
14.73333	37
14.74167	38
14.75000	38
14.75833	35
14.76667	30
14.77500	23
14.78333	17
14.79167	12
14.80000	11
14.80833	13
14.81667	15
14.82500	18
14.83333	20
14.84167	22
14.85000	24
14.85833	26
14.86667	27
14.87500	28
14.88333	27
14.89167	24
14.90000	21
14.90833	19
14.91667	18
14.92500	18
14.93333	18
14.94167	17
14.95000	17
14.95833	17
14.96667	18
14.97500	19
14.98333	17
14.99167	13
15.00000	10
15.00833	6
15.01667	4
15.02500	4
15.03333	4
15.04167	5
15.05000	7
15.05833	10
15.06667	12
15.07500	13
15.08333	11
15.09167	8
15.10000	5
15.10833	3
15.11667	3
15.12500	5
15.13333	7
15.14167	9
15.15000	10
15.15833	9
15.16667	8
15.17500	7
15.18333	7
15.19167	7
15.20000	7
15.20833	4
15.21667	-0
15.22500	-6
15.23333	-9
15.24167	-10
15.25000	-8
15.25833	-3
15.26667	3
15.27500	6
15.28333	7
15.29167	5
15.30000	2
15.30833	-1
15.31667	-5
15.32500	-7
15.33333	-7
15.34167	-5
15.35000	-3
15.35833	-3
15.36667	-5
15.37500	-8
15.38333	-13
15.39167	-17
15.40000	-20
15.40833	-22
15.41667	-22
15.42500	-19
15.43333	-16
15.44167	-12
15.45000	-8
15.45833	-6
15.46667	-6
15.47500	-7
15.48333	-9
15.49167	-12
15.50000	-13
15.50833	-15
15.51667	-15
15.52500	-16
15.53333	-16
15.54167	-19
15.55000	-21
15.55833	-20
15.56667	-16
15.57500	-10
15.58333	-5
15.59167	-1
15.60000	-1
15.60833	-4
15.61667	-8
15.62500	-12
15.63333	-16
15.64167	-19
15.65000	-20
15.65833	-20
15.66667	-19
15.67500	-16
15.68333	-13
15.69167	-10
15.70000	-7
15.70833	-7
15.71667	-10
15.72500	-14
15.73333	-19
15.74167	-21
15.75000	-22
15.75833	-20
15.76667	-18
15.77500	-16
15.78333	-15
15.79167	-13
15.80000	-10
15.80833	-6
15.81667	-3
15.82500	-1
15.83333	-1
15.84167	-3
15.85000	-7
15.85833	-10
15.86667	-14
15.87500	-16
15.88333	-16
15.89167	-16
15.90000	-14
15.90833	-12
15.91667	-12
15.92500	-13
15.93333	-16
15.94167	-20
15.95000	-23
15.95833	-22
15.96667	-19
15.97500	-15
15.98333	-12
15.99167	-12
16.00000	-15
16.00833	-18
16.01667	-19
16.02500	-19
16.03333	-19
16.04167	-22
16.05000	-25
16.05833	-28
16.06667	-29
16.07500	-26
16.08333	-19
16.09167	-13
16.10000	-8
16.10833	-6
16.11667	-9
16.12500	-14
16.13333	-19
16.14167	-23
16.15000	-26
16.15833	-28
16.16667	-28
16.17500	-27
16.18333	-26
16.19167	-23
16.20000	-19
16.20833	-15
16.21667	-12
16.22500	-10
16.23333	-9
16.24167	-8
16.25000	-9
16.25833	-11
16.26667	-15
16.27500	-22
16.28333	-29
16.29167	-34
16.30000	-37
16.30833	-37
16.31667	-35
16.32500	-31
16.33333	-25
16.34167	-18
16.35000	-12
16.35833	-9
16.36667	-10
16.37500	-12
16.38333	-16
16.39167	-20
16.40000	-22
16.40833	-24
16.41667	-28
16.42500	-32
16.43333	-35
16.44167	-38
16.45000	-42
16.45833	-45
16.46667	-49
16.47500	-52
16.48333	-52
16.49167	-50
16.50000	-45
16.50833	-39
16.51667	-34
16.52500	-32
16.53333	-34
16.54167	-39
16.55000	-42
16.55833	-41
16.56667	-37
16.57500	-29
16.58333	-19
16.59167	-14
16.60000	-15
16.60833	-20
16.61667	-26
16.62500	-33
16.63333	-37
16.64167	-38
16.65000	-37
16.65833	-35
16.66667	-33
16.67500	-35
16.68333	-39
16.69167	-45
16.70000	-49
16.70833	-52
16.71667	-50
16.72500	-44
16.73333	-38
16.74167	-33
16.75000	-29
16.75833	-29
16.76667	-32
16.77500	-35
16.78333	-39
16.79167	-43
16.80000	-46
16.80833	-49
16.81667	-50
16.82500	-50
16.83333	-50
16.84167	-51
16.85000	-53
16.85833	-53
16.86667	-52
16.87500	-49
16.88333	-45
16.89167	-42
16.90000	-40
16.90833	-40
16.91667	-40
16.92500	-42
16.93333	-45
16.94167	-49
16.95000	-52
16.95833	-55
16.96667	-57
16.97500	-58
16.98333	-56
16.99167	-52
17.00000	-48
17.00833	-44
17.01667	-41
17.02500	-40
17.03333	-40
17.04167	-42
17.05000	-43
17.05833	-42
17.06667	-41
17.07500	-40
17.08333	-41
17.09167	-42
17.10000	-43
17.10833	-45
17.11667	-48
17.12500	-50
17.13333	-52
17.14167	-52
17.15000	-52
17.15833	-52
17.16667	-52
17.17500	-52
17.18333	-54
17.19167	-54
17.20000	-51
17.20833	-48
17.21667	-44
17.22500	-41
17.23333	-39
17.24167	-41
17.25000	-43
17.25833	-46
17.26667	-48
17.27500	-48
17.28333	-45
17.29167	-42
17.30000	-40
17.30833	-39
17.31667	-40
17.32500	-43
17.33333	-46
17.34167	-49
17.35000	-50
17.35833	-49
17.36667	-47
17.37500	-44
17.38333	-43
17.39167	-43
17.40000	-43
17.40833	-44
17.41667	-45
17.42500	-47
17.43333	-50
17.44167	-54
17.45000	-56
17.45833	-57
17.46667	-55
17.47500	-54
17.48333	-52
17.49167	-51
17.50000	-50
17.50833	-49
17.51667	-49
17.52500	-50
17.53333	-52
17.54167	-54
17.55000	-57
17.55833	-58
17.56667	-58
17.57500	-59
17.58333	-60
17.59167	-61
17.60000	-61
17.60833	-60
17.61667	-59
17.62500	-58
17.63333	-58
17.64167	-58
17.65000	-58
17.65833	-59
17.66667	-60
17.67500	-62
17.68333	-67
17.69167	-72
17.70000	-74
17.70833	-73
17.71667	-69
17.72500	-64
17.73333	-60
17.74167	-59
17.75000	-59
17.75833	-61
17.76667	-62
17.77500	-61
17.78333	-56
17.79167	-52
17.80000	-48
17.80833	-47
17.81667	-50
17.82500	-57
17.83333	-63
17.84167	-68
17.85000	-70
17.85833	-69
17.86667	-65
17.87500	-61
17.88333	-56
17.89167	-54
17.90000	-53
17.90833	-54
17.91667	-56
17.92500	-57
17.93333	-59
17.94167	-62
17.95000	-65
17.95833	-68
17.96667	-70
17.97500	-69
17.98333	-66
17.99167	-63
18.00000	-60
18.00833	-60
18.01667	-61
18.02500	-64
18.03333	-66
18.04167	-66
18.05000	-66
18.05833	-65
18.06667	-65
18.07500	-67
18.08333	-71
18.09167	-75
18.10000	-78
18.10833	-79
18.11667	-78
18.12500	-74
18.13333	-70
18.14167	-67
18.15000	-64
18.15833	-63
18.16667	-64
18.17500	-68
18.18333	-74
18.19167	-79
18.20000	-82
18.20833	-83
18.21667	-80
18.22500	-75
18.23333	-68
18.24167	-61
18.25000	-57
18.25833	-55
18.26667	-57
18.27500	-60
18.28333	-65
18.29167	-71
18.30000	-76
18.30833	-79
18.31667	-79
18.32500	-76
18.33333	-69
18.34167	-60
18.35000	-52
18.35833	-47
18.36667	-46
18.37500	-49
18.38333	-54
18.39167	-60
18.40000	-64
18.40833	-66
18.41667	-66
18.42500	-64
18.43333	-62
18.44167	-63
18.45000	-64
18.45833	-66
18.46667	-66
18.47500	-65
18.48333	-63
18.49167	-61
18.50000	-62
18.50833	-65
18.51667	-68
18.52500	-71
18.53333	-71
18.54167	-69
18.55000	-65
18.55833	-62
18.56667	-59
18.57500	-58
18.58333	-57
18.59167	-58
18.60000	-59
18.60833	-59
18.61667	-58
18.62500	-56
18.63333	-53
18.64167	-51
18.65000	-49
18.65833	-49
18.66667	-50
18.67500	-52
18.68333	-55
18.69167	-58
18.70000	-63
18.70833	-67
18.71667	-72
18.72500	-75
18.73333	-77
18.74167	-78
18.75000	-77
18.75833	-75
18.76667	-73
18.77500	-72
18.78333	-74
18.79167	-77
18.80000	-80
18.80833	-81
18.81667	-80
18.82500	-77
18.83333	-72
18.84167	-68
18.85000	-66
18.85833	-66
18.86667	-68
18.87500	-72
18.88333	-78
18.89167	-83
18.90000	-85
18.90833	-85
18.91667	-81
18.92500	-77
18.93333	-72
18.94167	-67
18.95000	-62
18.95833	-56
18.96667	-51
18.97500	-47
18.98333	-47
18.99167	-50
19.00000	-56
19.00833	-63
19.01667	-69
19.02500	-73
19.03333	-74
19.04167	-71
19.05000	-66
19.05833	-60
19.06667	-55
19.07500	-52
19.08333	-51
19.09167	-52
19.10000	-52
19.10833	-52
19.11667	-49
19.12500	-45
19.13333	-40
19.14167	-35
19.15000	-29
19.15833	-24
19.16667	-19
19.17500	-14
19.18333	-10
19.19167	-8
19.20000	-6
19.20833	-3
19.21667	2
19.22500	7
19.23333	11
19.24167	14
19.25000	15
19.25833	17
19.26667	19
19.27500	24
19.28333	30
19.29167	36
19.30000	40
19.30833	43
19.31667	44
19.32500	45
19.33333	46
19.34167	51
19.35000	57
19.35833	64
19.36667	73
19.37500	84
19.38333	97
19.39167	110
19.40000	125
19.40833	139
19.41667	152
19.42500	166
19.43333	180
19.44167	195
19.45000	209
19.45833	223
19.46667	238
19.47500	256
19.48333	277
19.49167	300
19.50000	326
19.50833	353
19.51667	380
19.52500	408
19.53333	435
19.54167	463
19.55000	493
19.55833	527
19.56667	565
19.57500	606
19.58333	651
19.59167	697
19.60000	746
19.60833	800
19.61667	861
19.62500	929
19.63333	1000
19.64167	1076
19.65000	1151
19.65833	1226
19.66667	1299
19.67500	1373
19.68333	1451
19.69167	1538
19.70000	1639
19.70833	1749
19.71667	1868
19.72500	1993
19.73333	2120
19.74167	2251
19.75000	2385
19.75833	2530
19.76667	2682
19.77500	2839
19.78333	3004
19.79167	3167
19.80000	3338
19.80833	3513
19.81667	3701
19.82500	3902
19.83333	4114
19.84167	4341
19.85000	4573
19.85833	4818
19.86667	5068
19.87500	5324
19.88333	5591
19.89167	5859
19.90000	6141
19.90833	6427
19.91667	6724
19.92500	7033
19.93333	7353
19.94167	7693
19.95000	8036
19.95833	8393
19.96667	8752
19.97500	9116
19.98333	9492
19.99167	9872
20.00000	10274
20.00833	10680
20.01667	11101
20.02500	11530
20.03333	11959
20.04167	12402
20.05000	12839
20.05833	13292
20.06667	13749
20.07500	14216
20.08333	14700
20.09167	15182
20.10000	15683
20.10833	16182
20.11667	16693
20.12500	17213
20.13333	17731
20.14167	18264
20.15000	18787
20.15833	19320
20.16667	19849
20.17500	20375
20.18333	20910
20.19167	21436
20.20000	21978
20.20833	22513
20.21667	23054
20.22500	23598
20.23333	24130
20.24167	24671
20.25000	25196
20.25833	25730
20.26667	26257
20.27500	26778
20.28333	27303
20.29167	27810
20.30000	28322
20.30833	28818
20.31667	29311
20.32500	29798
20.33333	30268
20.34167	30740
20.35000	31192
20.35833	31642
20.36667	32079
20.37500	32504
20.38333	32926
20.39167	33328
20.40000	33728
20.40833	34107
20.41667	34474
20.42500	34826
20.43333	35156
20.44167	35476
20.45000	35774
20.45833	36064
20.46667	36338
20.47500	36595
20.48333	36840
20.49167	37061
20.50000	37267
20.50833	37450
20.51667	37614
20.52500	37759
20.53333	37886
20.54167	37998
20.55000	38090
20.55833	38165
20.56667	38220
20.57500	38252
20.58333	38264
20.59167	38259
20.60000	38239
20.60833	38206
20.61667	38157
20.62500	38093
20.63333	38010
20.64167	37905
20.65000	37782
20.65833	37637
20.66667	37476
20.67500	37299
20.68333	37104
20.69167	36896
20.70000	36667
20.70833	36425
20.71667	36163
20.72500	35886
20.73333	35600
20.74167	35297
20.75000	34989
20.75833	34663
20.76667	34328
20.77500	33979
20.78333	33611
20.79167	33239
20.80000	32846
20.80833	32452
20.81667	32049
20.82500	31639
20.83333	31230
20.84167	30809
20.85000	30388
20.85833	29950
20.86667	29507
20.87500	29058
20.88333	28599
20.89167	28147
20.90000	27684
20.90833	27228
20.91667	26765
20.92500	26299
20.93333	25838
20.94167	25366
20.95000	24905
20.95833	24436
20.96667	23972
20.97500	23511
20.98333	23047
20.99167	22594
21.00000	22133
21.00833	21683
21.01667	21236
21.02500	20792
21.03333	20361
21.04167	19927
21.05000	19506
21.05833	19081
21.06667	18665
21.07500	18256
21.08333	17848
21.09167	17457
21.10000	17068
21.10833	16694
21.11667	16325
21.12500	15960
21.13333	15605
21.14167	15245
21.15000	14900
21.15833	14557
21.16667	14227
21.17500	13908
21.18333	13595
21.19167	13296
21.20000	12998
21.20833	12713
21.21667	12436
21.22500	12165
21.23333	11906
21.24167	11647
21.25000	11399
21.25833	11151
21.26667	10912
21.27500	10682
21.28333	10456
21.29167	10243
21.30000	10031
21.30833	9828
21.31667	9631
21.32500	9440
21.33333	9258
21.34167	9080
21.35000	8912
21.35833	8747
21.36667	8590
21.37500	8439
21.38333	8292
21.39167	8152
21.40000	8015
21.40833	7884
21.41667	7756
21.42500	7634
21.43333	7518
21.44167	7406
21.45000	7299
21.45833	7194
21.46667	7094
21.47500	6999
21.48333	6907
21.49167	6820
21.50000	6736
21.50833	6656
21.51667	6577
21.52500	6500
21.53333	6426
21.54167	6353
21.55000	6284
21.55833	6218
21.56667	6154
21.57500	6093
21.58333	6032
21.59167	5972
21.60000	5911
21.60833	5852
21.61667	5794
21.62500	5739
21.63333	5687
21.64167	5636
21.65000	5586
21.65833	5536
21.66667	5488
21.67500	5441
21.68333	5395
21.69167	5352
21.70000	5308
21.70833	5268
21.71667	5230
21.72500	5193
21.73333	5157
21.74167	5120
21.75000	5083
21.75833	5044
21.76667	5006
21.77500	4969
21.78333	4933
21.79167	4901
21.80000	4869
21.80833	4839
21.81667	4809
21.82500	4779
21.83333	4749
21.84167	4717
21.85000	4688
21.85833	4660
21.86667	4633
21.87500	4606
21.88333	4577
21.89167	4550
21.90000	4524
21.90833	4501
21.91667	4482
21.92500	4463
21.93333	4443
21.94167	4420
21.95000	4395
21.95833	4367
21.96667	4339
21.97500	4312
21.98333	4288
21.99167	4269
22.00000	4254
22.00833	4241
22.01667	4226
22.02500	4207
22.03333	4185
22.04167	4160
22.05000	4136
22.05833	4114
22.06667	4095
22.07500	4080
22.08333	4068
22.09167	4057
22.10000	4046
22.10833	4032
22.11667	4014
22.12500	3992
22.13333	3968
22.14167	3942
22.15000	3916
22.15833	3891
22.16667	3867
22.17500	3844
22.18333	3823
22.19167	3802
22.20000	3782
22.20833	3763
22.21667	3746
22.22500	3731
22.23333	3716
22.24167	3700
22.25000	3684
22.25833	3666
22.26667	3646
22.27500	3627
22.28333	3609
22.29167	3592
22.30000	3574
22.30833	3556
22.31667	3536
22.32500	3515
22.33333	3495
22.34167	3474
22.35000	3452
22.35833	3429
22.36667	3406
22.37500	3384
22.38333	3362
22.39167	3341
22.40000	3320
22.40833	3299
22.41667	3277
22.42500	3255
22.43333	3234
22.44167	3214
22.45000	3195
22.45833	3175
22.46667	3152
22.47500	3126
22.48333	3100
22.49167	3075
22.50000	3050
22.50833	3022
22.51667	2995
22.52500	2970
22.53333	2946
22.54167	2922
22.55000	2899
22.55833	2877
22.56667	2856
22.57500	2835
22.58333	2814
22.59167	2793
22.60000	2768
22.60833	2739
22.61667	2708
22.62500	2679
22.63333	2652
22.64167	2626
22.65000	2603
22.65833	2582
22.66667	2560
22.67500	2538
22.68333	2516
22.69167	2493
22.70000	2471
22.70833	2450
22.71667	2429
22.72500	2407
22.73333	2385
22.74167	2363
22.75000	2342
22.75833	2320
22.76667	2300
22.77500	2281
22.78333	2264
22.79167	2249
22.80000	2237
22.80833	2226
22.81667	2215
22.82500	2201
22.83333	2186
22.84167	2165
22.85000	2143
22.85833	2125
22.86667	2110
22.87500	2098
22.88333	2088
22.89167	2077
22.90000	2065
22.90833	2052
22.91667	2038
22.92500	2022
22.93333	2008
22.94167	1994
22.95000	1981
22.95833	1971
22.96667	1965
22.97500	1961
22.98333	1957
22.99167	1952
23.00000	1942
23.00833	1929
23.01667	1912
23.02500	1895
23.03333	1880
23.04167	1866
23.05000	1854
23.05833	1842
23.06667	1832
23.07500	1824
23.08333	1820
23.09167	1816
23.10000	1812
23.10833	1806
23.11667	1799
23.12500	1790
23.13333	1780
23.14167	1770
23.15000	1762
23.15833	1757
23.16667	1755
23.17500	1756
23.18333	1759
23.19167	1761
23.20000	1762
23.20833	1760
23.21667	1755
23.22500	1746
23.23333	1734
23.24167	1720
23.25000	1707
23.25833	1697
23.26667	1692
23.27500	1689
23.28333	1690
23.29167	1690
23.30000	1689
23.30833	1686
23.31667	1682
23.32500	1676
23.33333	1669
23.34167	1661
23.35000	1653
23.35833	1646
23.36667	1639
23.37500	1635
23.38333	1632
23.39167	1631
23.40000	1629
23.40833	1626
23.41667	1622
23.42500	1617
23.43333	1613
23.44167	1608
23.45000	1604
23.45833	1600
23.46667	1595
23.47500	1589
23.48333	1582
23.49167	1575
23.50000	1566
23.50833	1558
23.51667	1553
23.52500	1549
23.53333	1547
23.54167	1545
23.55000	1543
23.55833	1537
23.56667	1528
23.57500	1520
23.58333	1512
23.59167	1506
23.60000	1500
23.60833	1495
23.61667	1488
23.62500	1480
23.63333	1474
23.64167	1469
23.65000	1465
23.65833	1462
23.66667	1460
23.67500	1457
23.68333	1451
23.69167	1446
23.70000	1440
23.70833	1434
23.71667	1429
23.72500	1423
23.73333	1418
23.74167	1413
23.75000	1409
23.75833	1408
23.76667	1407
23.77500	1404
23.78333	1398
23.79167	1389
23.80000	1377
23.80833	1365
23.81667	1357
23.82500	1352
23.83333	1350
23.84167	1349
23.85000	1346
23.85833	1342
23.86667	1336
23.87500	1330
23.88333	1325
23.89167	1322
23.90000	1318
23.90833	1316
23.91667	1313
23.92500	1310
23.93333	1307
23.94167	1303
23.95000	1299
23.95833	1294
23.96667	1290
23.97500	1286
23.98333	1283
23.99167	1283
24.00000	1285
24.00833	1287
24.01667	1289
24.02500	1288
24.03333	1286
24.04167	1283
24.05000	1280
24.05833	1278
24.06667	1278
24.07500	1277
24.08333	1276
24.09167	1275
24.10000	1277
24.10833	1280
24.11667	1286
24.12500	1293
24.13333	1298
24.14167	1301
24.15000	1302
24.15833	1301
24.16667	1298
24.17500	1297
24.18333	1297
24.19167	1300
24.20000	1303
24.20833	1309
24.21667	1316
24.22500	1324
24.23333	1333
24.24167	1343
24.25000	1351
24.25833	1357
24.26667	1362
24.27500	1367
24.28333	1371
24.29167	1376
24.30000	1383
24.30833	1393
24.31667	1404
24.32500	1416
24.33333	1427
24.34167	1435
24.35000	1442
24.35833	1447
24.36667	1453
24.37500	1460
24.38333	1468
24.39167	1477
24.40000	1486
24.40833	1496
24.41667	1506
24.42500	1516
24.43333	1526
24.44167	1537
24.45000	1547
24.45833	1557
24.46667	1565
24.47500	1574
24.48333	1583
24.49167	1593
24.50000	1603
24.50833	1613
24.51667	1621
24.52500	1629
24.53333	1636
24.54167	1644
24.55000	1651
24.55833	1658
24.56667	1664
24.57500	1671
24.58333	1680
24.59167	1689
24.60000	1699
24.60833	1709
24.61667	1716
24.62500	1721
24.63333	1723
24.64167	1725
24.65000	1726
24.65833	1730
24.66667	1736
24.67500	1742
24.68333	1749
24.69167	1754
24.70000	1757
24.70833	1757
24.71667	1759
24.72500	1762
24.73333	1767
24.74167	1774
24.75000	1779
24.75833	1783
24.76667	1785
24.77500	1786
24.78333	1788
24.79167	1790
24.80000	1792
24.80833	1792
24.81667	1792
24.82500	1789
24.83333	1783
24.84167	1774
24.85000	1765
24.85833	1756
24.86667	1749
24.87500	1743
24.88333	1739
24.89167	1735
24.90000	1731
24.90833	1727
24.91667	1722
24.92500	1715
24.93333	1707
24.94167	1699
24.95000	1690
24.95833	1680
24.96667	1668
24.97500	1657
24.98333	1644
24.99167	1633
25.00000	1624
25.00833	1616
25.01667	1613
25.02500	1611
25.03333	1608
25.04167	1603
25.05000	1596
25.05833	1587
25.06667	1576
25.07500	1566
25.08333	1555
25.09167	1546
25.10000	1536
25.10833	1529
25.11667	1523
25.12500	1518
25.13333	1512
25.14167	1502
25.15000	1490
25.15833	1476
25.16667	1461
25.17500	1449
25.18333	1441
25.19167	1435
25.20000	1432
25.20833	1427
25.21667	1420
25.22500	1409
25.23333	1398
25.24167	1388
25.25000	1380
25.25833	1374
25.26667	1367
25.27500	1357
25.28333	1344
25.29167	1331
25.30000	1321
25.30833	1313
25.31667	1307
25.32500	1304
25.33333	1298
25.34167	1290
25.35000	1281
25.35833	1271
25.36667	1262
25.37500	1254
25.38333	1246
25.39167	1239
25.40000	1233
25.40833	1227
25.41667	1221
25.42500	1214
25.43333	1208
25.44167	1203
25.45000	1199
25.45833	1196
25.46667	1193
25.47500	1189
25.48333	1184
25.49167	1177
25.50000	1170
25.50833	1163
25.51667	1157
25.52500	1153
25.53333	1149
25.54167	1146
25.55000	1144
25.55833	1143
25.56667	1142
25.57500	1141
25.58333	1141
25.59167	1139
25.60000	1136
25.60833	1132
25.61667	1127
25.62500	1123
25.63333	1120
25.64167	1118
25.65000	1118
25.65833	1118
25.66667	1118
25.67500	1115
25.68333	1111
25.69167	1107
25.70000	1105
25.70833	1104
25.71667	1104
25.72500	1106
25.73333	1107
25.74167	1107
25.75000	1107
25.75833	1108
25.76667	1110
25.77500	1113
25.78333	1115
25.79167	1117
25.80000	1116
25.80833	1114
25.81667	1109
25.82500	1105
25.83333	1101
25.84167	1098
25.85000	1098
25.85833	1099
25.86667	1103
25.87500	1108
25.88333	1112
25.89167	1116
25.90000	1120
25.90833	1124
25.91667	1127
25.92500	1130
25.93333	1132
25.94167	1133
25.95000	1134
25.95833	1137
25.96667	1142
25.97500	1148
25.98333	1154
25.99167	1158
26.00000	1159
26.00833	1160
26.01667	1162
26.02500	1166
26.03333	1171
26.04167	1178
26.05000	1184
26.05833	1187
26.06667	1187
26.07500	1186
26.08333	1186
26.09167	1189
26.10000	1196
26.10833	1207
26.11667	1221
26.12500	1236
26.13333	1247
26.14167	1255
26.15000	1259
26.15833	1259
26.16667	1257
26.17500	1258
26.18333	1263
26.19167	1271
26.20000	1282
26.20833	1294
26.21667	1307
26.22500	1320
26.23333	1332
26.24167	1343
26.25000	1354
26.25833	1362
26.26667	1372
26.27500	1383
26.28333	1396
26.29167	1407
26.30000	1417
26.30833	1426
26.31667	1435
26.32500	1444
26.33333	1455
26.34167	1468
26.35000	1482
26.35833	1496
26.36667	1508
26.37500	1517
26.38333	1523
26.39167	1528
26.40000	1532
26.40833	1536
26.41667	1542
26.42500	1550
26.43333	1557
26.44167	1563
26.45000	1568
26.45833	1574
26.46667	1581
26.47500	1591
26.48333	1603
26.49167	1617
26.50000	1632
26.50833	1646
26.51667	1659
26.52500	1670
26.53333	1679
26.54167	1687
26.55000	1696
26.55833	1703
26.56667	1710
26.57500	1717
26.58333	1724
26.59167	1730
26.60000	1736
26.60833	1741
26.61667	1746
26.62500	1751
26.63333	1755
26.64167	1760
26.65000	1763
26.65833	1764
26.66667	1765
26.67500	1767
26.68333	1770
26.69167	1774
26.70000	1781
26.70833	1788
26.71667	1796
26.72500	1804
26.73333	1810
26.74167	1813
26.75000	1812
26.75833	1808
26.76667	1803
26.77500	1799
26.78333	1797
26.79167	1797
26.80000	1799
26.80833	1801
26.81667	1802
26.82500	1801
26.83333	1800
26.84167	1797
26.85000	1794
26.85833	1790
26.86667	1785
26.87500	1781
26.88333	1778
26.89167	1777
26.90000	1779
26.90833	1782
26.91667	1784
26.92500	1784
26.93333	1778
26.94167	1769
26.95000	1758
26.95833	1747
26.96667	1736
26.97500	1726
26.98333	1716
26.99167	1708
27.00000	1700
27.00833	1693
27.01667	1688
27.02500	1684
27.03333	1679
27.04167	1671
27.05000	1663
27.05833	1654
27.06667	1645
27.07500	1637
27.08333	1630
27.09167	1624
27.10000	1620
27.10833	1616
27.11667	1611
27.12500	1605
27.13333	1597
27.14167	1588
27.15000	1579
27.15833	1573
27.16667	1568
27.17500	1565
27.18333	1561
27.19167	1558
27.20000	1552
27.20833	1547
27.21667	1542
27.22500	1536
27.23333	1531
27.24167	1525
27.25000	1517
27.25833	1508
27.26667	1497
27.27500	1487
27.28333	1477
27.29167	1470
27.30000	1466
27.30833	1465
27.31667	1465
27.32500	1466
27.33333	1466
27.34167	1466
27.35000	1464
27.35833	1460
27.36667	1455
27.37500	1450
27.38333	1445
27.39167	1442
27.40000	1439
27.40833	1439
27.41667	1438
27.42500	1437
27.43333	1435
27.44167	1434
27.45000	1433
27.45833	1433
27.46667	1435
27.47500	1436
27.48333	1438
27.49167	1439
27.50000	1438
27.50833	1437
27.51667	1436
27.52500	1435
27.53333	1435
27.54167	1434
27.55000	1433
27.55833	1434
27.56667	1435
27.57500	1439
27.58333	1444
27.59167	1448
27.60000	1448
27.60833	1448
27.61667	1449
27.62500	1452
27.63333	1457
27.64167	1464
27.65000	1472
27.65833	1480
27.66667	1488
27.67500	1494
27.68333	1499
27.69167	1501
27.70000	1502
27.70833	1501
27.71667	1501
27.72500	1503
27.73333	1508
27.74167	1517
27.75000	1527
27.75833	1537
27.76667	1545
27.77500	1552
27.78333	1558
27.79167	1565
27.80000	1573
27.80833	1582
27.81667	1592
27.82500	1602
27.83333	1613
27.84167	1624
27.85000	1636
27.85833	1648
27.86667	1659
27.87500	1670
27.88333	1681
27.89167	1692
27.90000	1703
27.90833	1714
27.91667	1724
27.92500	1733
27.93333	1740
27.94167	1745
27.95000	1751
27.95833	1759
27.96667	1770
27.97500	1787
27.98333	1808
27.99167	1829
28.00000	1852
28.00833	1872
28.01667	1888
28.02500	1899
28.03333	1906
28.04167	1911
28.05000	1915
28.05833	1919
28.06667	1924
28.07500	1929
28.08333	1935
28.09167	1944
28.10000	1956
28.10833	1969
28.11667	1982
28.12500	1995
28.13333	2007
28.14167	2018
28.15000	2030
28.15833	2042
28.16667	2054
28.17500	2065
28.18333	2074
28.19167	2082
28.20000	2091
28.20833	2100
28.21667	2107
28.22500	2113
28.23333	2119
28.24167	2125
28.25000	2134
28.25833	2145
28.26667	2157
28.27500	2167
28.28333	2175
28.29167	2181
28.30000	2185
28.30833	2189
28.31667	2192
28.32500	2195
28.33333	2200
28.34167	2206
28.35000	2213
28.35833	2221
28.36667	2230
28.37500	2238
28.38333	2244
28.39167	2249
28.40000	2251
28.40833	2252
28.41667	2253
28.42500	2252
28.43333	2251
28.44167	2251
28.45000	2251
28.45833	2253
28.46667	2258
28.47500	2263
28.48333	2267
28.49167	2271
28.50000	2273
28.50833	2273
28.51667	2272
28.52500	2270
28.53333	2269
28.54167	2268
28.55000	2269
28.55833	2272
28.56667	2276
28.57500	2279
28.58333	2279
28.59167	2278
28.60000	2275
28.60833	2272
28.61667	2269
28.62500	2267
28.63333	2265
28.64167	2264
28.65000	2265
28.65833	2265
28.66667	2265
28.67500	2264
28.68333	2263
28.69167	2263
28.70000	2265
28.70833	2268
28.71667	2271
28.72500	2272
28.73333	2271
28.74167	2271
28.75000	2270
28.75833	2270
28.76667	2269
28.77500	2267
28.78333	2264
28.79167	2261
28.80000	2260
28.80833	2261
28.81667	2262
28.82500	2264
28.83333	2265
28.84167	2267
28.85000	2272
28.85833	2280
28.86667	2290
28.87500	2297
28.88333	2303
28.89167	2304
28.90000	2300
28.90833	2294
28.91667	2290
28.92500	2289
28.93333	2291
28.94167	2295
28.95000	2300
28.95833	2304
28.96667	2308
28.97500	2313
28.98333	2317
28.99167	2318
29.00000	2316
29.00833	2313
29.01667	2312
29.02500	2314
29.03333	2321
29.04167	2330
29.05000	2340
29.05833	2348
29.06667	2357
29.07500	2367
29.08333	2378
29.09167	2391
29.10000	2404
29.10833	2418
29.11667	2429
29.12500	2438
29.13333	2444
29.14167	2449
29.15000	2456
29.15833	2464
29.16667	2475
29.17500	2488
29.18333	2504
29.19167	2521
29.20000	2538
29.20833	2553
29.21667	2566
29.22500	2577
29.23333	2588
29.24167	2601
29.25000	2615
29.25833	2633
29.26667	2652
29.27500	2672
29.28333	2691
29.29167	2709
29.30000	2727
29.30833	2746
29.31667	2766
29.32500	2788
29.33333	2810
29.34167	2832
29.35000	2855
29.35833	2878
29.36667	2902
29.37500	2927
29.38333	2952
29.39167	2977
29.40000	3001
29.40833	3025
29.41667	3051
29.42500	3079
29.43333	3109
29.44167	3141
29.45000	3173
29.45833	3206
29.46667	3239
29.47500	3275
29.48333	3315
29.49167	3358
29.50000	3403
29.50833	3449
29.51667	3494
29.52500	3538
29.53333	3581
29.54167	3626
29.55000	3671
29.55833	3721
29.56667	3772
29.57500	3827
29.58333	3886
29.59167	3946
29.60000	4011
29.60833	4077
29.61667	4147
29.62500	4220
29.63333	4294
29.64167	4372
29.65000	4453
29.65833	4541
29.66667	4633
29.67500	4728
29.68333	4828
29.69167	4930
29.70000	5040
29.70833	5154
29.71667	5277
29.72500	5405
29.73333	5536
29.74167	5673
29.75000	5813
29.75833	5965
29.76667	6124
29.77500	6291
29.78333	6468
29.79167	6648
29.80000	6841
29.80833	7039
29.81667	7249
29.82500	7472
29.83333	7704
29.84167	7953
29.85000	8207
29.85833	8478
29.86667	8757
29.87500	9049
29.88333	9359
29.89167	9677
29.90000	10020
29.90833	10370
29.91667	10735
29.92500	11116
29.93333	11505
29.94167	11920
29.95000	12342
29.95833	12790
29.96667	13252
29.97500	13729
29.98333	14232
29.99167	14742
30.00000	15284
30.00833	15837
30.01667	16415
30.02500	17016
30.03333	17630
30.04167	18279
30.05000	18935
30.05833	19623
30.06667	20326
30.07500	21047
30.08333	21800
30.09167	22559
30.10000	23360
30.10833	24168
30.11667	25003
30.12500	25861
30.13333	26725
30.14167	27626
30.15000	28525
30.15833	29457
30.16667	30399
30.17500	31354
30.18333	32342
30.19167	33327
30.20000	34356
30.20833	35388
30.21667	36451
30.22500	37538
30.23333	38622
30.24167	39740
30.25000	40839
30.25833	41963
30.26667	43084
30.27500	44202
30.28333	45404
30.29167	46656
30.30000	47865
30.30833	48969
30.31667	50057
30.32500	51287
30.33333	52575
30.34167	53801
30.35000	54928
30.35833	56053
30.36667	57169
30.37500	58258
30.38333	59463
30.39167	60739
30.40000	61967
30.40833	63090
30.41667	64187
30.42500	65284
30.43333	66327
30.44167	67433
30.45000	68610
30.45833	69750
30.46667	70778
30.47500	71731
30.48333	72759
30.49167	73835
30.50000	74860
30.50833	75784
30.51667	76669
30.52500	77537
30.53333	78349
30.54167	79199
30.55000	80087
30.55833	80927
30.56667	81674
30.57500	82370
30.58333	83053
30.59167	83702
30.60000	84358
30.60833	85022
30.61667	85638
30.62500	86165
30.63333	86623
30.64167	87063
30.65000	87488
30.65833	87868
30.66667	88184
30.67500	88456
30.68333	88704
30.69167	88919
30.70000	89109
30.70833	89266
30.71667	89383
30.72500	89464
30.73333	89501
30.74167	89491
30.75000	89444
30.75833	89358
30.76667	89222
30.77500	89045
30.78333	88839
30.79167	88604
30.80000	88323
30.80833	88007
30.81667	87651
30.82500	87256
30.83333	86830
30.84167	86356
30.85000	85866
30.85833	85327
30.86667	84691
30.87500	84017
30.88333	83359
30.89167	82715
30.90000	82031
30.90833	81326
30.91667	80581
30.92500	79797
30.93333	78997
30.94167	78148
30.95000	77291
30.95833	76390
30.96667	75468
30.97500	74526
30.98333	73545
30.99167	72569
31.00000	71555
31.00833	70544
31.01667	69516
31.02500	68469
31.03333	67426
31.04167	66346
31.05000	65278
31.05833	64180
31.06667	63078
31.07500	61974
31.08333	60846
31.09167	59742
31.10000	58615
31.10833	57506
31.11667	56393
31.12500	55270
31.13333	54164
31.14167	53028
31.15000	51916
31.15833	50788
31.16667	49669
31.17500	48565
31.18333	47449
31.19167	46370
31.20000	45280
31.20833	44220
31.21667	43166
31.22500	42115
31.23333	41090
31.24167	40049
31.25000	39041
31.25833	38030
31.26667	37036
31.27500	36067
31.28333	35098
31.29167	34169
31.30000	33237
31.30833	32335
31.31667	31448
31.32500	30570
31.33333	29722
31.34167	28869
31.35000	28048
31.35833	27230
31.36667	26432
31.37500	25660
31.38333	24895
31.39167	24167
31.40000	23444
31.40833	22749
31.41667	22070
31.42500	21402
31.43333	20762
31.44167	20123
31.45000	19514
31.45833	18911
31.46667	18326
31.47500	17763
31.48333	17205
31.49167	16678
31.50000	16157
31.50833	15661
31.51667	15179
31.52500	14707
31.53333	14258
31.54167	13812
31.55000	13391
31.55833	12979
31.56667	12583
31.57500	12204
31.58333	11830
31.59167	11477
31.60000	11130
31.60833	10800
31.61667	10480
31.62500	10168
31.63333	9872
31.64167	9581
31.65000	9306
31.65833	9039
31.66667	8785
31.67500	8544
31.68333	8309
31.69167	8088
31.70000	7871
31.70833	7662
31.71667	7459
31.72500	7260
31.73333	7071
31.74167	6886
31.75000	6712
31.75833	6544
31.76667	6384
31.77500	6229
31.78333	6076
31.79167	5931
31.80000	5789
31.80833	5656
31.81667	5529
31.82500	5409
31.83333	5297
31.84167	5188
31.85000	5087
31.85833	4991
31.86667	4899
31.87500	4812
31.88333	4726
31.89167	4644
31.90000	4563
31.90833	4484
31.91667	4407
31.92500	4330
31.93333	4260
31.94167	4192
31.95000	4130
31.95833	4071
31.96667	4014
31.97500	3961
31.98333	3908
31.99167	3860
32.00000	3816
32.00833	3775
32.01667	3736
32.02500	3698
32.03333	3662
32.04167	3627
32.05000	3593
32.05833	3561
32.06667	3532
32.07500	3507
32.08333	3484
32.09167	3463
32.10000	3441
32.10833	3419
32.11667	3397
32.12500	3377
32.13333	3362
32.14167	3354
32.15000	3352
32.15833	3353
32.16667	3355
32.17500	3357
32.18333	3359
32.19167	3361
32.20000	3362
32.20833	3364
32.21667	3366
32.22500	3370
32.23333	3377
32.24167	3386
32.25000	3398
32.25833	3411
32.26667	3427
32.27500	3443
32.28333	3462
32.29167	3482
32.30000	3503
32.30833	3527
32.31667	3554
32.32500	3584
32.33333	3617
32.34167	3654
32.35000	3692
32.35833	3731
32.36667	3771
32.37500	3813
32.38333	3857
32.39167	3903
32.40000	3956
32.40833	4011
32.41667	4068
32.42500	4127
32.43333	4188
32.44167	4253
32.45000	4323
32.45833	4400
32.46667	4481
32.47500	4565
32.48333	4651
32.49167	4738
32.50000	4829
32.50833	4923
32.51667	5023
32.52500	5129
32.53333	5239
32.54167	5357
32.55000	5479
32.55833	5608
32.56667	5743
32.57500	5882
32.58333	6029
32.59167	6179
32.60000	6337
32.60833	6499
32.61667	6668
32.62500	6846
32.63333	7029
32.64167	7226
32.65000	7427
32.65833	7641
32.66667	7863
32.67500	8093
32.68333	8338
32.69167	8585
32.70000	8847
32.70833	9112
32.71667	9387
32.72500	9673
32.73333	9964
32.74167	10273
32.75000	10587
32.75833	10918
32.76667	11259
32.77500	11612
32.78333	11984
32.79167	12356
32.80000	12742
32.80833	13132
32.81667	13535
32.82500	13953
32.83333	14381
32.84167	14835
32.85000	15292
32.85833	15768
32.86667	16253
32.87500	16747
32.88333	17261
32.89167	17775
32.90000	18311
32.90833	18849
32.91667	19402
32.92500	19969
32.93333	20539
32.94167	21134
32.95000	21729
32.95833	22345
32.96667	22969
32.97500	23598
32.98333	24246
32.99167	24886
33.00000	25546
33.00833	26202
33.01667	26868
33.02500	27547
33.03333	28223
33.04167	28922
33.05000	29614
33.05833	30322
33.06667	31031
33.07500	31737
33.08333	32458
33.09167	33164
33.10000	33886
33.10833	34598
33.11667	35315
33.12500	36038
33.13333	36751
33.14167	37480
33.15000	38192
33.15833	38912
33.16667	39623
33.17500	40322
33.18333	41028
33.19167	41710
33.20000	42400
33.20833	43074
33.21667	43745
33.22500	44416
33.23333	45073
33.24167	45740
33.25000	46386
33.25833	47030
33.26667	47659
33.27500	48266
33.28333	48867
33.29167	49440
33.30000	50015
33.30833	50570
33.31667	51117
33.32500	51656
33.33333	52171
33.34167	52681
33.35000	53163
33.35833	53634
33.36667	54085
33.37500	54514
33.38333	54933
33.39167	55323
33.40000	55701
33.40833	56056
33.41667	56395
33.42500	56719
33.43333	57018
33.44167	57305
33.45000	57565
33.45833	57809
33.46667	58033
33.47500	58232
33.48333	58413
33.49167	58567
33.50000	58700
33.50833	58810
33.51667	58897
33.52500	58962
33.53333	59003
33.54167	59020
33.55000	59014
33.55833	58986
33.56667	58938
33.57500	58870
33.58333	58781
33.59167	58672
33.60000	58536
33.60833	58382
33.61667	58205
33.62500	58006
33.63333	57790
33.64167	57548
33.65000	57292
33.65833	57012
33.66667	56716
33.67500	56405
33.68333	56072
33.69167	55725
33.70000	55348
33.70833	54955
33.71667	54538
33.72500	54100
33.73333	53657
33.74167	53192
33.75000	52722
33.75833	52229
33.76667	51723
33.77500	51203
33.78333	50658
33.79167	50112
33.80000	49541
33.80833	48968
33.81667	48379
33.82500	47776
33.83333	47175
33.84167	46552
33.85000	45936
33.85833	45302
33.86667	44664
33.87500	44020
33.88333	43356
33.89167	42701
33.90000	42027
33.90833	41362
33.91667	40694
33.92500	40022
33.93333	39360
33.94167	38683
33.95000	38019
33.95833	37341
33.96667	36665
33.97500	35992
33.98333	35305
33.99167	34633
34.00000	33947
34.00833	33274
34.01667	32606
34.02500	31940
34.03333	31290
34.04167	30629
34.05000	29986
34.05833	29336
34.06667	28693
34.07500	28061
34.08333	27424
34.09167	26808
34.10000	26184
34.10833	25576
34.11667	24976
34.12500	24379
34.13333	23802
34.14167	23222
34.15000	22663
34.15833	22103
34.16667	21553
34.17500	21014
34.18333	20471
34.19167	19950
34.20000	19429
34.20833	18928
34.21667	18437
34.22500	17953
34.23333	17486
34.24167	17015
34.25000	16562
34.25833	16112
34.26667	15673
34.27500	15248
34.28333	14824
34.29167	14420
34.30000	14017
34.30833	13631
34.31667	13255
34.32500	12886
34.33333	12532
34.34167	12178
34.35000	11839
34.35833	11502
34.36667	11173
34.37500	10852
34.38333	10532
34.39167	10226
34.40000	9919
34.40833	9626
34.41667	9340
34.42500	9061
34.43333	8796
34.44167	8535
34.45000	8288
34.45833	8046
34.46667	7813
34.47500	7588
34.48333	7366
34.49167	7156
34.50000	6949
34.50833	6751
34.51667	6557
34.52500	6367
34.53333	6185
34.54167	6003
34.55000	5827
34.55833	5651
34.56667	5478
34.57500	5314
34.58333	5155
34.59167	5011
34.60000	4876
34.60833	4748
34.61667	4622
34.62500	4494
34.63333	4366
34.64167	4234
34.65000	4107
34.65833	3983
34.66667	3863
34.67500	3752
34.68333	3644
34.69167	3544
34.70000	3446
34.70833	3353
34.71667	3263
34.72500	3175
34.73333	3092
34.74167	3011
34.75000	2935
34.75833	2860
34.76667	2789
34.77500	2720
34.78333	2651
34.79167	2584
34.80000	2515
34.80833	2449
34.81667	2385
34.82500	2322
34.83333	2264
34.84167	2207
34.85000	2154
34.85833	2103
34.86667	2054
34.87500	2007
34.88333	1959
34.89167	1913
34.90000	1865
34.90833	1819
34.91667	1775
34.92500	1735
34.93333	1699
34.94167	1665
34.95000	1633
34.95833	1598
34.96667	1564
34.97500	1532
34.98333	1501
34.99167	1472
35.00000	1442
35.00833	1413
35.01667	1383
35.02500	1354
35.03333	1326
35.04167	1301
35.05000	1278
35.05833	1255
35.06667	1233
35.07500	1210
35.08333	1187
35.09167	1164
35.10000	1141
35.10833	1118
35.11667	1096
35.12500	1075
35.13333	1054
35.14167	1034
35.15000	1016
35.15833	999
35.16667	984
35.17500	971
35.18333	959
35.19167	948
35.20000	937
35.20833	924
35.21667	910
35.22500	895
35.23333	881
35.24167	870
35.25000	859
35.25833	848
35.26667	836
35.27500	823
35.28333	808
35.29167	795
35.30000	785
35.30833	776
35.31667	766
35.32500	757
35.33333	748
35.34167	738
35.35000	729
35.35833	721
35.36667	714
35.37500	706
35.38333	696
35.39167	687
35.40000	680
35.40833	675
35.41667	672
35.42500	670
35.43333	666
35.44167	660
35.45000	653
35.45833	645
35.46667	638
35.47500	633
35.48333	630
35.49167	629
35.50000	627
35.50833	622
35.51667	615
35.52500	606
35.53333	595
35.54167	585
35.55000	578
35.55833	573
35.56667	572
35.57500	569
35.58333	566
35.59167	558
35.60000	547
35.60833	536
35.61667	527
35.62500	522
35.63333	519
35.64167	518
35.65000	519
35.65833	519
35.66667	519
35.67500	518
35.68333	517
35.69167	516
35.70000	514
35.70833	513
35.71667	511
35.72500	510
35.73333	509
35.74167	509
35.75000	507
35.75833	503
35.76667	498
35.77500	490
35.78333	481
35.79167	473
35.80000	465
35.80833	460
35.81667	457
35.82500	457
35.83333	458
35.84167	459
35.85000	461
35.85833	461
35.86667	459
35.87500	456
35.88333	451
35.89167	445
35.90000	436
35.90833	427
35.91667	422
35.92500	419
35.93333	418
35.94167	416
35.95000	415
35.95833	414
35.96667	412
35.97500	411
35.98333	409
35.99167	406
36.00000	400
36.00833	395
36.01667	393
36.02500	395
36.03333	398
36.04167	401
36.05000	402
36.05833	400
36.06667	397
36.07500	395
36.08333	395
36.09167	396
36.10000	396
36.10833	394
36.11667	390
36.12500	386
36.13333	383
36.14167	382
36.15000	385
36.15833	390
36.16667	397
36.17500	403
36.18333	407
36.19167	407
36.20000	404
36.20833	399
36.21667	395
36.22500	390
36.23333	386
36.24167	383
36.25000	380
36.25833	378
36.26667	375
36.27500	371
36.28333	367
36.29167	363
36.30000	359
36.30833	357
36.31667	358
36.32500	360
36.33333	360
36.34167	359
36.35000	356
36.35833	353
36.36667	351
36.37500	351
36.38333	353
36.39167	355
36.40000	357
36.40833	357
36.41667	355
36.42500	352
36.43333	351
36.44167	351
36.45000	353
36.45833	355
36.46667	356
36.47500	357
36.48333	356
36.49167	355
36.50000	356
36.50833	356
36.51667	355
36.52500	352
36.53333	348
36.54167	342
36.55000	336
36.55833	333
36.56667	331
36.57500	331
36.58333	331
36.59167	332
36.60000	333
36.60833	336
36.61667	338
36.62500	341
36.63333	343
36.64167	342
36.65000	339
36.65833	334
36.66667	328
36.67500	324
36.68333	321
36.69167	320
36.70000	320
36.70833	321
36.71667	321
36.72500	319
36.73333	317
36.74167	316
36.75000	316
36.75833	318
36.76667	320
36.77500	321
36.78333	321
36.79167	319
36.80000	315
36.80833	310
36.81667	307
36.82500	306
36.83333	306
36.84167	307
36.85000	309
36.85833	310
36.86667	309
36.87500	308
36.88333	305
36.89167	304
36.90000	303
36.90833	304
36.91667	307
36.92500	310
36.93333	313
36.94167	316
36.95000	318
36.95833	320
36.96667	319
36.97500	317
36.98333	312
36.99167	305
37.00000	296
37.00833	288
37.01667	282
37.02500	278
37.03333	277
37.04167	278
37.05000	279
37.05833	278
37.06667	278
37.07500	281
37.08333	287
37.09167	294
37.10000	302
37.10833	307
37.11667	310
37.12500	310
37.13333	308
37.14167	305
37.15000	300
37.15833	293
37.16667	285
37.17500	279
37.18333	275
37.19167	275
37.20000	276
37.20833	279
37.21667	282
37.22500	287
37.23333	292
37.24167	298
37.25000	303
37.25833	304
37.26667	303
37.27500	300
37.28333	297
37.29167	294
37.30000	292
37.30833	289
37.31667	285
37.32500	281
37.33333	277
37.34167	274
37.35000	273
37.35833	273
37.36667	274
37.37500	276
37.38333	276
37.39167	277
37.40000	279
37.40833	283
37.41667	287
37.42500	293
37.43333	299
37.44167	303
37.45000	306
37.45833	308
37.46667	309
37.47500	309
37.48333	310
37.49167	311
37.50000	314
37.50833	316
37.51667	319
37.52500	322
37.53333	324
37.54167	324
37.55000	324
37.55833	323
37.56667	322
37.57500	323
37.58333	324
37.59167	324
37.60000	321
37.60833	317
37.61667	313
37.62500	310
37.63333	311
37.64167	316
37.65000	323
37.65833	331
37.66667	338
37.67500	345
37.68333	349
37.69167	352
37.70000	352
37.70833	350
37.71667	347
37.72500	345
37.73333	345
37.74167	346
37.75000	347
37.75833	349
37.76667	351
37.77500	352
37.78333	352
37.79167	352
37.80000	355
37.80833	357
37.81667	360
37.82500	361
37.83333	362
37.84167	361
37.85000	362
37.85833	364
37.86667	368
37.87500	371
37.88333	374
37.89167	376
37.90000	379
37.90833	382
37.91667	384
37.92500	385
37.93333	386
37.94167	385
37.95000	382
37.95833	379
37.96667	374
37.97500	370
37.98333	366
37.99167	366
38.00000	369
38.00833	375
38.01667	382
38.02500	390
38.03333	396
38.04167	399
38.05000	400
38.05833	397
38.06667	393
38.07500	389
38.08333	389
38.09167	391
38.10000	396
38.10833	399
38.11667	398
38.12500	395
38.13333	390
38.14167	385
38.15000	380
38.15833	373
38.16667	368
38.17500	366
38.18333	368
38.19167	374
38.20000	382
38.20833	389
38.21667	393
38.22500	393
38.23333	392
38.24167	390
38.25000	388
38.25833	386
38.26667	385
38.27500	386
38.28333	387
38.29167	388
38.30000	387
38.30833	384
38.31667	381
38.32500	380
38.33333	382
38.34167	386
38.35000	392
38.35833	398
38.36667	402
38.37500	404
38.38333	403
38.39167	400
38.40000	396
38.40833	391
38.41667	387
38.42500	382
38.43333	378
38.44167	376
38.45000	377
38.45833	380
38.46667	383
38.47500	384
38.48333	383
38.49167	379
38.50000	372
38.50833	367
38.51667	364
38.52500	365
38.53333	366
38.54167	366
38.55000	365
38.55833	363
38.56667	360
38.57500	357
38.58333	354
38.59167	349
38.60000	342
38.60833	335
38.61667	329
38.62500	326
38.63333	327
38.64167	328
38.65000	330
38.65833	330
38.66667	330
38.67500	330
38.68333	330
38.69167	332
38.70000	333
38.70833	334
38.71667	334
38.72500	334
38.73333	333
38.74167	333
38.75000	333
38.75833	334
38.76667	334
38.77500	334
38.78333	332
38.79167	330
38.80000	330
38.80833	331
38.81667	331
38.82500	331
38.83333	330
38.84167	329
38.85000	327
38.85833	328
38.86667	330
38.87500	334
38.88333	339
38.89167	342
38.90000	344
38.90833	342
38.91667	335
38.92500	326
38.93333	319
38.94167	314
38.95000	313
38.95833	315
38.96667	316
38.97500	315
38.98333	311
38.99167	306
39.00000	302
39.00833	300
39.01667	301
39.02500	304
39.03333	308
39.04167	312
39.05000	315
39.05833	315
39.06667	314
39.07500	314
39.08333	315
39.09167	316
39.10000	316
39.10833	313
39.11667	308
39.12500	304
39.13333	302
39.14167	304
39.15000	308
39.15833	312
39.16667	314
39.17500	313
39.18333	308
39.19167	304
39.20000	299
39.20833	295
39.21667	291
39.22500	287
39.23333	284
39.24167	281
39.25000	281
39.25833	284
39.26667	289
39.27500	293
39.28333	296
39.29167	297
39.30000	294
39.30833	290
39.31667	286
39.32500	283
39.33333	281
39.34167	281
39.35000	282
39.35833	282
39.36667	282
39.37500	281
39.38333	278
39.39167	276
39.40000	275
39.40833	277
39.41667	281
39.42500	286
39.43333	290
39.44167	293
39.45000	295
39.45833	295
39.46667	296
39.47500	295
39.48333	294
39.49167	293
39.50000	293
39.50833	293
39.51667	294
39.52500	293
39.53333	292
39.54167	290
39.55000	288
39.55833	286
39.56667	284
39.57500	284
39.58333	284
39.59167	286
39.60000	287
39.60833	288
39.61667	287
39.62500	284
39.63333	282
39.64167	281
39.65000	280
39.65833	278
39.66667	273
39.67500	266
39.68333	259
39.69167	255
39.70000	255
39.70833	257
39.71667	259
39.72500	260
39.73333	260
39.74167	260
39.75000	259
39.75833	258
39.76667	254
39.77500	247
39.78333	237
39.79167	228
39.80000	223
39.80833	221
39.81667	224
39.82500	229
39.83333	234
39.84167	237
39.85000	239
39.85833	243
39.86667	247
39.87500	252
39.88333	256
39.89167	258
39.90000	259
39.90833	257
39.91667	253
39.92500	247
39.93333	239
39.94167	232
39.95000	227
39.95833	225
39.96667	227
39.97500	230
39.98333	233
39.99167	237
40.00000	240
40.00833	244
40.01667	247
40.02500	250
40.03333	252
40.04167	251
40.05000	247
40.05833	242
40.06667	236
40.07500	232
40.08333	229
40.09167	228
40.10000	228
40.10833	228
40.11667	229
40.12500	230
40.13333	232
40.14167	233
40.15000	235
40.15833	236
40.16667	235
40.17500	234
40.18333	232
40.19167	230
40.20000	228
40.20833	226
40.21667	225
40.22500	226
40.23333	229
40.24167	234
40.25000	239
40.25833	242
40.26667	244
40.27500	245
40.28333	247
40.29167	250
40.30000	254
40.30833	258
40.31667	261
40.32500	264
40.33333	265
40.34167	265
40.35000	264
40.35833	263
40.36667	264
40.37500	267
40.38333	274
40.39167	281
40.40000	287
40.40833	292
40.41667	295
40.42500	298
40.43333	301
40.44167	305
40.45000	309
40.45833	312
40.46667	316
40.47500	320
40.48333	327
40.49167	336
40.50000	350
40.50833	365
40.51667	378
40.52500	390
40.53333	400
40.54167	409
40.55000	419
40.55833	428
40.56667	437
40.57500	447
40.58333	458
40.59167	473
40.60000	494
40.60833	519
40.61667	545
40.62500	571
40.63333	597
40.64167	622
40.65000	646
40.65833	670
40.66667	693
40.67500	718
40.68333	744
40.69167	772
40.70000	802
40.70833	835
40.71667	869
40.72500	905
40.73333	945
40.74167	990
40.75000	1035
40.75833	1081
40.76667	1127
40.77500	1173
40.78333	1219
40.79167	1264
40.80000	1311
40.80833	1357
40.81667	1403
40.82500	1450
40.83333	1498
40.84167	1549
40.85000	1605
40.85833	1666
40.86667	1733
40.87500	1805
40.88333	1883
40.89167	1962
40.90000	2041
40.90833	2118
40.91667	2194
40.92500	2270
40.93333	2344
40.94167	2421
40.95000	2498
40.95833	2578
40.96667	2660
40.97500	2746
40.98333	2838
40.99167	2930
41.00000	3025
41.00833	3118
41.01667	3211
41.02500	3306
41.03333	3400
41.04167	3499
41.05000	3597
41.05833	3696
41.06667	3796
41.07500	3897
41.08333	4005
41.09167	4113
41.10000	4227
41.10833	4340
41.11667	4450
41.12500	4559
41.13333	4666
41.14167	4776
41.15000	4886
41.15833	5000
41.16667	5118
41.17500	5237
41.18333	5362
41.19167	5483
41.20000	5605
41.20833	5722
41.21667	5835
41.22500	5948
41.23333	6060
41.24167	6177
41.25000	6292
41.25833	6409
41.26667	6527
41.27500	6642
41.28333	6759
41.29167	6873
41.30000	6988
41.30833	7099
41.31667	7209
41.32500	7318
41.33333	7425
41.34167	7534
41.35000	7640
41.35833	7744
41.36667	7847
41.37500	7945
41.38333	8042
41.39167	8137
41.40000	8233
41.40833	8326
41.41667	8419
41.42500	8510
41.43333	8596
41.44167	8681
41.45000	8760
41.45833	8837
41.46667	8913
41.47500	8984
41.48333	9054
41.49167	9117
41.50000	9176
41.50833	9230
41.51667	9281
41.52500	9329
41.53333	9375
41.54167	9423
41.55000	9468
41.55833	9512
41.56667	9553
41.57500	9588
41.58333	9618
41.59167	9645
41.60000	9669
41.60833	9690
41.61667	9706
41.62500	9717
41.63333	9722
41.64167	9724
41.65000	9722
41.65833	9719
41.66667	9713
41.67500	9704
41.68333	9691
41.69167	9675
41.70000	9657
41.70833	9636
41.71667	9611
41.72500	9581
41.73333	9547
41.74167	9507
41.75000	9464
41.75833	9417
41.76667	9367
41.77500	9315
41.78333	9258
41.79167	9200
41.80000	9138
41.80833	9075
41.81667	9012
41.82500	8947
41.83333	8882
41.84167	8814
41.85000	8744
41.85833	8668
41.86667	8589
41.87500	8506
41.88333	8420
41.89167	8333
41.90000	8243
41.90833	8151
41.91667	8057
41.92500	7959
41.93333	7862
41.94167	7761
41.95000	7662
41.95833	7561
41.96667	7458
41.97500	7355
41.98333	7250
41.99167	7147
42.00000	7042
42.00833	6935
42.01667	6825
42.02500	6709
42.03333	6593
42.04167	6475
42.05000	6360
42.05833	6246
42.06667	6133
42.07500	6023
42.08333	5911
42.09167	5801
42.10000	5690
42.10833	5580
42.11667	5469
42.12500	5354
42.13333	5239
42.14167	5120
42.15000	5004
42.15833	4890
42.16667	4778
42.17500	4669
42.18333	4557
42.19167	4446
42.20000	4332
42.20833	4220
42.21667	4109
42.22500	3999
42.23333	3896
42.24167	3796
42.25000	3703
42.25833	3611
42.26667	3520
42.27500	3427
42.28333	3331
42.29167	3238
42.30000	3146
42.30833	3057
42.31667	2968
42.32500	2879
42.33333	2791
42.34167	2701
42.35000	2616
42.35833	2536
42.36667	2461
42.37500	2390
42.38333	2320
42.39167	2251
42.40000	2179
42.40833	2110
42.41667	2045
42.42500	1984
42.43333	1929
42.44167	1879
42.45000	1830
42.45833	1780
42.46667	1730
42.47500	1678
42.48333	1623
42.49167	1571
42.50000	1518
42.50833	1467
42.51667	1418
42.52500	1370
42.53333	1327
42.54167	1286
42.55000	1249
42.55833	1213
42.56667	1178
42.57500	1141
42.58333	1102
42.59167	1062
42.60000	1020
42.60833	981
42.61667	945
42.62500	913
42.63333	886
42.64167	861
42.65000	838
42.65833	818
42.66667	800
42.67500	782
42.68333	765
42.69167	748
42.70000	730
42.70833	710
42.71667	688
42.72500	665
42.73333	642
42.74167	619
42.75000	599
42.75833	582
42.76667	570
42.77500	561
42.78333	555
42.79167	550
42.80000	545
42.80833	538
42.81667	526
42.82500	510
42.83333	494
42.84167	478
42.85000	466
42.85833	457
42.86667	452
42.87500	447
42.88333	442
42.89167	434
42.90000	423
42.90833	411
42.91667	398
42.92500	386
42.93333	376
42.94167	369
42.95000	364
42.95833	362
42.96667	360
42.97500	359
42.98333	358
42.99167	355
43.00000	352
43.00833	347
43.01667	340
43.02500	334
43.03333	329
43.04167	326
43.05000	325
43.05833	324
43.06667	322
43.07500	320
43.08333	316
43.09167	313
43.10000	310
43.10833	307
43.11667	304
43.12500	300
43.13333	297
43.14167	293
43.15000	291
43.15833	290
43.16667	291
43.17500	291
43.18333	289
43.19167	285
43.20000	279
43.20833	273
43.21667	269
43.22500	266
43.23333	262
43.24167	258
43.25000	254
43.25833	248
43.26667	244
43.27500	240
43.28333	238
43.29167	237
43.30000	236
43.30833	234
43.31667	233
43.32500	232
43.33333	231
43.34167	231
43.35000	230
43.35833	231
43.36667	232
43.37500	234
43.38333	236
43.39167	239
43.40000	244
43.40833	249
43.41667	252
43.42500	252
43.43333	249
43.44167	245
43.45000	240
43.45833	236
43.46667	232
43.47500	228
43.48333	224
43.49167	221
43.50000	219
43.50833	217
43.51667	215
43.52500	212
43.53333	210
43.54167	208
43.55000	207
43.55833	208
43.56667	209
43.57500	209
43.58333	206
43.59167	201
43.60000	197
43.60833	194
43.61667	193
43.62500	195
43.63333	197
43.64167	199
43.65000	200
43.65833	199
43.66667	197
43.67500	194
43.68333	192
43.69167	190
43.70000	191
43.70833	191
43.71667	189
43.72500	186
43.73333	183
43.74167	182
43.75000	184
43.75833	189
43.76667	194
43.77500	196
43.78333	194
43.79167	190
43.80000	187
43.80833	186
43.81667	187
43.82500	189
43.83333	191
43.84167	192
43.85000	193
43.85833	195
43.86667	198
43.87500	200
43.88333	201
43.89167	200
43.90000	197
43.90833	195
43.91667	193
43.92500	193
43.93333	193
43.94167	191
43.95000	189
43.95833	185
43.96667	182
43.97500	180
43.98333	181
43.99167	183
44.00000	184
44.00833	183
44.01667	179
44.02500	175
44.03333	170
44.04167	165
44.05000	161
44.05833	157
44.06667	155
44.07500	154
44.08333	155
44.09167	157
44.10000	161
44.10833	165
44.11667	165
44.12500	163
44.13333	160
44.14167	156
44.15000	152
44.15833	151
44.16667	151
44.17500	152
44.18333	153
44.19167	153
44.20000	153
44.20833	151
44.21667	149
44.22500	147
44.23333	145
44.24167	146
44.25000	148
44.25833	151
44.26667	154
44.27500	157
44.28333	158
44.29167	159
44.30000	161
44.30833	164
44.31667	169
44.32500	173
44.33333	175
44.34167	172
44.35000	167
44.35833	159
44.36667	150
44.37500	142
44.38333	136
44.39167	132
44.40000	131
44.40833	134
44.41667	139
44.42500	146
44.43333	150
44.44167	151
44.45000	149
44.45833	147
44.46667	146
44.47500	146
44.48333	149
44.49167	151
44.50000	152
44.50833	152
44.51667	151
44.52500	149
44.53333	149
44.54167	149
44.55000	151
44.55833	152
44.56667	150
44.57500	146
44.58333	140
44.59167	137
44.60000	137
44.60833	141
44.61667	145
44.62500	148
44.63333	147
44.64167	143
44.65000	138
44.65833	133
44.66667	129
44.67500	128
44.68333	130
44.69167	133
44.70000	137
44.70833	139
44.71667	139
44.72500	135
44.73333	131
44.74167	127
44.75000	124
44.75833	125
44.76667	129
44.77500	135
44.78333	141
44.79167	144
44.80000	144
44.80833	141
44.81667	138
44.82500	137
44.83333	137
44.84167	138
44.85000	139
44.85833	138
44.86667	136
44.87500	135
44.88333	133
44.89167	132
44.90000	130
44.90833	128
44.91667	127
44.92500	129
44.93333	131
44.94167	134
44.95000	136
44.95833	137
44.96667	136
44.97500	135
44.98333	133
44.99167	130
45.00000	129
45.00833	127
45.01667	125
45.02500	124
45.03333	124
45.04167	125
45.05000	129
45.05833	134
45.06667	139
45.07500	142
45.08333	144
45.09167	144
45.10000	144
45.10833	145
45.11667	145
45.12500	144
45.13333	141
45.14167	136
45.15000	130
45.15833	124
45.16667	119
45.17500	117
45.18333	118
45.19167	120
45.20000	124
45.20833	128
45.21667	133
45.22500	137
45.23333	142
45.24167	146
45.25000	149
45.25833	151
45.26667	151
45.27500	149
45.28333	145
45.29167	142
45.30000	139
45.30833	140
45.31667	142
45.32500	146
45.33333	149
45.34167	151
45.35000	152
45.35833	152
45.36667	150
45.37500	147
45.38333	142
45.39167	139
45.40000	137
45.40833	135
45.41667	135
45.42500	137
45.43333	139
45.44167	141
45.45000	143
45.45833	145
45.46667	146
45.47500	145
45.48333	142
45.49167	139
45.50000	136
45.50833	134
45.51667	131
45.52500	129
45.53333	127
45.54167	124
45.55000	124
45.55833	126
45.56667	130
45.57500	134
45.58333	139
45.59167	143
45.60000	145
45.60833	146
45.61667	146
45.62500	148
45.63333	149
45.64167	149
45.65000	148
45.65833	143
45.66667	136
45.67500	130
45.68333	126
45.69167	125
45.70000	128
45.70833	132
45.71667	134
45.72500	135
45.73333	137
45.74167	141
45.75000	145
45.75833	149
45.76667	153
45.77500	154
45.78333	150
45.79167	146
45.80000	141
45.80833	138
45.81667	136
45.82500	138
45.83333	141
45.84167	146
45.85000	150
45.85833	155
45.86667	158
45.87500	158
45.88333	154
45.89167	148
45.90000	142
45.90833	136
45.91667	133
45.92500	130
45.93333	128
45.94167	126
45.95000	126
45.95833	130
45.96667	137
45.97500	144
45.98333	150
45.99167	153
46.00000	153
46.00833	149
46.01667	144
46.02500	139
46.03333	136
46.04167	135
46.05000	137
46.05833	138
46.06667	137
46.07500	136
46.08333	134
46.09167	134
46.10000	135
46.10833	136
46.11667	136
46.12500	133
46.13333	130
46.14167	127
46.15000	125
46.15833	125
46.16667	125
46.17500	124
46.18333	120
46.19167	116
46.20000	114
46.20833	116
46.21667	120
46.22500	126
46.23333	132
46.24167	135
46.25000	137
46.25833	136
46.26667	134
46.27500	132
46.28333	131
46.29167	130
46.30000	131
46.30833	134
46.31667	137
46.32500	139
46.33333	140
46.34167	139
46.35000	137
46.35833	134
46.36667	131
46.37500	127
46.38333	124
46.39167	122
46.40000	122
46.40833	123
46.41667	122
46.42500	121
46.43333	119
46.44167	119
46.45000	121
46.45833	123
46.46667	127
46.47500	131
46.48333	133
46.49167	134
46.50000	133
46.50833	128
46.51667	122
46.52500	115
46.53333	110
46.54167	106
46.55000	104
46.55833	102
46.56667	102
46.57500	102
46.58333	102
46.59167	103
46.60000	104
46.60833	105
46.61667	107
46.62500	108
46.63333	108
46.64167	106
46.65000	100
46.65833	94
46.66667	88
46.67500	86
46.68333	87
46.69167	90
46.70000	94
46.70833	99
46.71667	102
46.72500	104
46.73333	105
46.74167	104
46.75000	102
46.75833	99
46.76667	96
46.77500	94
46.78333	92
46.79167	91
46.80000	92
46.80833	95
46.81667	100
46.82500	106
46.83333	112
46.84167	116
46.85000	117
46.85833	114
46.86667	108
46.87500	102
46.88333	96
46.89167	91
46.90000	88
46.90833	89
46.91667	92
46.92500	96
46.93333	101
46.94167	106
46.95000	110
46.95833	111
46.96667	109
46.97500	106
46.98333	102
46.99167	98
47.00000	94
47.00833	92
47.01667	91
47.02500	91
47.03333	91
47.04167	92
47.05000	91
47.05833	90
47.06667	88
47.07500	86
47.08333	83
47.09167	79
47.10000	72
47.10833	65
47.11667	60
47.12500	57
47.13333	58
47.14167	65
47.15000	74
47.15833	79
47.16667	82
47.17500	82
47.18333	79
47.19167	76
47.20000	74
47.20833	73
47.21667	73
47.22500	74
47.23333	75
47.24167	75
47.25000	75
47.25833	75
47.26667	75
47.27500	75
47.28333	76
47.29167	77
47.30000	77
47.30833	76
47.31667	73
47.32500	70
47.33333	64
47.34167	58
47.35000	51
47.35833	47
47.36667	47
47.37500	52
47.38333	62
47.39167	72
47.40000	80
47.40833	86
47.41667	88
47.42500	87
47.43333	85
47.44167	82
47.45000	79
47.45833	77
47.46667	75
47.47500	74
47.48333	75
47.49167	74
47.50000	72
47.50833	67
47.51667	61
47.52500	55
47.53333	49
47.54167	47
47.55000	47
47.55833	51
47.56667	56
47.57500	60
47.58333	64
47.59167	65
47.60000	63
47.60833	60
47.61667	58
47.62500	58
47.63333	59
47.64167	61
47.65000	62
47.65833	61
47.66667	59
47.67500	55
47.68333	52
47.69167	49
47.70000	47
47.70833	45
47.71667	45
47.72500	47
47.73333	51
47.74167	55
47.75000	57
47.75833	58
47.76667	56
47.77500	54
47.78333	52
47.79167	51
47.80000	52
47.80833	54
47.81667	54
47.82500	54
47.83333	52
47.84167	50
47.85000	49
47.85833	50
47.86667	52
47.87500	53
47.88333	54
47.89167	52
47.90000	50
47.90833	49
47.91667	51
47.92500	55
47.93333	61
47.94167	67
47.95000	73
47.95833	77
47.96667	79
47.97500	80
47.98333	81
47.99167	82
48.00000	82
48.00833	83
48.01667	82
48.02500	80
48.03333	78
48.04167	77
48.05000	77
48.05833	76
48.06667	75
48.07500	74
48.08333	73
48.09167	70
48.10000	67
48.10833	65
48.11667	64
48.12500	65
48.13333	68
48.14167	71
48.15000	75
48.15833	77
48.16667	78
48.17500	80
48.18333	86
48.19167	91
48.20000	95
48.20833	99
48.21667	101
48.22500	103
48.23333	104
48.24167	104
48.25000	103
48.25833	101
48.26667	99
48.27500	97
48.28333	95
48.29167	92
48.30000	88
48.30833	85
48.31667	84
48.32500	86
48.33333	89
48.34167	92
48.35000	94
48.35833	94
48.36667	93
48.37500	90
48.38333	86
48.39167	82
48.40000	81
48.40833	82
48.41667	85
48.42500	90
48.43333	96
48.44167	100
48.45000	101
48.45833	99
48.46667	96
48.47500	91
48.48333	87
48.49167	86
48.50000	87
48.50833	90
48.51667	93
48.52500	95
48.53333	96
48.54167	94
48.55000	92
48.55833	91
48.56667	91
48.57500	95
48.58333	102
48.59167	108
48.60000	114
48.60833	118
48.61667	121
48.62500	125
48.63333	129
48.64167	134
48.65000	138
48.65833	140
48.66667	141
48.67500	140
48.68333	138
48.69167	133
48.70000	126
48.70833	118
48.71667	111
48.72500	106
48.73333	103
48.74167	104
48.75000	107
48.75833	109
48.76667	112
48.77500	113
48.78333	114
48.79167	116
48.80000	119
48.80833	124
48.81667	128
48.82500	131
48.83333	133
48.84167	134
48.85000	133
48.85833	133
48.86667	132
48.87500	128
48.88333	121
48.89167	112
48.90000	104
48.90833	99
48.91667	100
48.92500	106
48.93333	113
48.94167	118
48.95000	122
48.95833	123
48.96667	122
48.97500	120
48.98333	117
48.99167	114
49.00000	112
49.00833	109
49.01667	107
49.02500	104
49.03333	101
49.04167	99
49.05000	98
49.05833	97
49.06667	97
49.07500	98
49.08333	100
49.09167	103
49.10000	108
49.10833	112
49.11667	113
49.12500	111
49.13333	109
49.14167	110
49.15000	111
49.15833	112
49.16667	110
49.17500	105
49.18333	99
49.19167	95
49.20000	93
49.20833	93
49.21667	94
49.22500	96
49.23333	98
49.24167	99
49.25000	99
49.25833	97
49.26667	95
49.27500	94
49.28333	96
49.29167	98
49.30000	98
49.30833	96
49.31667	90
49.32500	83
49.33333	79
49.34167	79
49.35000	82
49.35833	86
49.36667	91
49.37500	94
49.38333	93
49.39167	91
49.40000	88
49.40833	85
49.41667	82
49.42500	81
49.43333	81
49.44167	80
49.45000	79
49.45833	78
49.46667	76
49.47500	76
49.48333	78
49.49167	80
49.50000	79
49.50833	77
49.51667	73
49.52500	69
49.53333	64
49.54167	61
49.55000	60
49.55833	61
49.56667	64
49.57500	65
49.58333	64
49.59167	62
49.60000	58
49.60833	55
49.61667	55
49.62500	57
49.63333	60
49.64167	64
49.65000	67
49.65833	70
49.66667	72
49.67500	75
49.68333	78
49.69167	81
49.70000	83
49.70833	83
49.71667	79
49.72500	72
49.73333	64
49.74167	56
49.75000	51
49.75833	47
49.76667	45
49.77500	45
49.78333	45
49.79167	46
49.80000	48
49.80833	50
49.81667	52
49.82500	53
49.83333	53
49.84167	51
49.85000	49
49.85833	47
49.86667	44
49.87500	42
49.88333	40
49.89167	40
49.90000	43
49.90833	47
49.91667	51
49.92500	53
49.93333	53
49.94167	50
49.95000	46
49.95833	44
49.96667	44
49.97500	44
49.98333	45
49.99167	47
50.00000	51
50.00833	54
50.01667	56
50.02500	55
50.03333	51
50.04167	45
50.05000	40
50.05833	37
50.06667	36
50.07500	38
50.08333	41
50.09167	45
50.10000	50
50.10833	54
50.11667	56
50.12500	56
50.13333	55
50.14167	53
50.15000	52
50.15833	52
50.16667	53
50.17500	55
50.18333	58
50.19167	61
50.20000	62
50.20833	61
50.21667	60
50.22500	59
50.23333	58
50.24167	59
50.25000	59
50.25833	60
50.26667	61
50.27500	64
50.28333	67
50.29167	69
50.30000	69
50.30833	67
50.31667	65
50.32500	64
50.33333	65
50.34167	69
50.35000	73
50.35833	77
50.36667	80
50.37500	82
50.38333	82
50.39167	82
50.40000	81
50.40833	81
50.41667	81
50.42500	80
50.43333	78
50.44167	73
50.45000	68
50.45833	64
50.46667	63
50.47500	65
50.48333	69
50.49167	72
50.50000	73
50.50833	72
50.51667	71
50.52500	72
50.53333	74
50.54167	77
50.55000	80
50.55833	82
50.56667	82
50.57500	81
50.58333	81
50.59167	81
50.60000	79
50.60833	78
50.61667	79
50.62500	82
50.63333	87
50.64167	93
50.65000	99
50.65833	105
50.66667	109
50.67500	113
50.68333	115
50.69167	114
50.70000	112
50.70833	109
50.71667	106
50.72500	103
50.73333	101
50.74167	99
50.75000	97
50.75833	97
50.76667	98
50.77500	101
50.78333	106
50.79167	110
50.80000	114
50.80833	118
50.81667	119
50.82500	119
50.83333	117
50.84167	114
50.85000	111
50.85833	110
50.86667	112
50.87500	115
50.88333	118
50.89167	121
50.90000	121
50.90833	120
50.91667	118
50.92500	116
50.93333	114
50.94167	112
50.95000	112
50.95833	115
50.96667	121
50.97500	127
50.98333	131
50.99167	134
51.00000	134
51.00833	131
51.01667	129
51.02500	129
51.03333	129
51.04167	130
51.05000	131
51.05833	133
51.06667	135
51.07500	136
51.08333	135
51.09167	133
51.10000	130
51.10833	128
51.11667	129
51.12500	133
51.13333	139
51.14167	145
51.15000	151
51.15833	154
51.16667	156
51.17500	156
51.18333	157
51.19167	159
51.20000	163
51.20833	168
51.21667	171
51.22500	174
51.23333	177
51.24167	181
51.25000	187
51.25833	194
51.26667	202
51.27500	211
51.28333	219
51.29167	226
51.30000	232
51.30833	237
51.31667	239
51.32500	239
51.33333	239
51.34167	240
51.35000	244
51.35833	250
51.36667	259
51.37500	272
51.38333	287
51.39167	301
51.40000	314
51.40833	326
51.41667	338
51.42500	349
51.43333	359
51.44167	370
51.45000	382
51.45833	396
51.46667	412
51.47500	429
51.48333	448
51.49167	465
51.50000	480
51.50833	494
51.51667	512
51.52500	533
51.53333	557
51.54167	582
51.55000	607
51.55833	631
51.56667	654
51.57500	677
51.58333	700
51.59167	724
51.60000	750
51.60833	778
51.61667	807
51.62500	837
51.63333	867
51.64167	899
51.65000	931
51.65833	964
51.66667	998
51.67500	1034
51.68333	1072
51.69167	1111
51.70000	1150
51.70833	1190
51.71667	1232
51.72500	1277
51.73333	1324
51.74167	1376
51.75000	1426
51.75833	1476
51.76667	1524
51.77500	1574
51.78333	1626
51.79167	1681
51.80000	1740
51.80833	1800
51.81667	1858
51.82500	1916
51.83333	1972
51.84167	2030
51.85000	2089
51.85833	2152
51.86667	2217
51.87500	2282
51.88333	2349
51.89167	2415
51.90000	2484
51.90833	2554
51.91667	2627
51.92500	2702
51.93333	2775
51.94167	2850
51.95000	2924
51.95833	3003
51.96667	3084
51.97500	3168
51.98333	3257
51.99167	3344
52.00000	3434
52.00833	3524
52.01667	3617
52.02500	3712
52.03333	3807
52.04167	3907
52.05000	4004
52.05833	4101
52.06667	4197
52.07500	4291
52.08333	4387
52.09167	4481
52.10000	4579
52.10833	4677
52.11667	4777
52.12500	4879
52.13333	4982
52.14167	5089
52.15000	5194
52.15833	5301
52.16667	5408
52.17500	5515
52.18333	5624
52.19167	5731
52.20000	5842
52.20833	5951
52.21667	6060
52.22500	6170
52.23333	6278
52.24167	6391
52.25000	6502
52.25833	6615
52.26667	6728
52.27500	6839
52.28333	6954
52.29167	7065
52.30000	7180
52.30833	7295
52.31667	7410
52.32500	7526
52.33333	7639
52.34167	7754
52.35000	7866
52.35833	7979
52.36667	8091
52.37500	8202
52.38333	8313
52.39167	8420
52.40000	8528
52.40833	8634
52.41667	8741
52.42500	8850
52.43333	8956
52.44167	9064
52.45000	9168
52.45833	9273
52.46667	9378
52.47500	9479
52.48333	9581
52.49167	9680
52.50000	9780
52.50833	9878
52.51667	9975
52.52500	10072
52.53333	10166
52.54167	10260
52.55000	10352
52.55833	10445
52.56667	10536
52.57500	10623
52.58333	10711
52.59167	10794
52.60000	10879
52.60833	10961
52.61667	11041
52.62500	11121
52.63333	11198
52.64167	11276
52.65000	11352
52.65833	11428
52.66667	11502
52.67500	11570
52.68333	11634
52.69167	11694
52.70000	11752
52.70833	11808
52.71667	11862
52.72500	11914
52.73333	11964
52.74167	12012
52.75000	12058
52.75833	12106
52.76667	12155
52.77500	12203
52.78333	12250
52.79167	12293
52.80000	12333
52.80833	12368
52.81667	12398
52.82500	12425
52.83333	12448
52.84167	12467
52.85000	12486
52.85833	12506
52.86667	12527
52.87500	12547
52.88333	12568
52.89167	12585
52.90000	12596
52.90833	12603
52.91667	12605
52.92500	12603
52.93333	12597
52.94167	12589
52.95000	12580
52.95833	12568
52.96667	12556
52.97500	12543
52.98333	12531
52.99167	12520
53.00000	12507
53.00833	12493
53.01667	12476
53.02500	12454
53.03333	12430
53.04167	12401
53.05000	12370
53.05833	12336
53.06667	12299
53.07500	12261
53.08333	12221
53.09167	12181
53.10000	12140
53.10833	12098
53.11667	12055
53.12500	12010
53.13333	11962
53.14167	11911
53.15000	11860
53.15833	11807
53.16667	11754
53.17500	11698
53.18333	11639
53.19167	11579
53.20000	11516
53.20833	11452
53.21667	11387
53.22500	11320
53.23333	11252
53.24167	11179
53.25000	11106
53.25833	11033
53.26667	10962
53.27500	10894
53.28333	10827
53.29167	10760
53.30000	10688
53.30833	10613
53.31667	10536
53.32500	10455
53.33333	10374
53.34167	10290
53.35000	10207
53.35833	10122
53.36667	10036
53.37500	9951
53.38333	9865
53.39167	9782
53.40000	9699
53.40833	9618
53.41667	9536
53.42500	9453
53.43333	9369
53.44167	9282
53.45000	9195
53.45833	9105
53.46667	9015
53.47500	8925
53.48333	8835
53.49167	8748
53.50000	8662
53.50833	8577
53.51667	8493
53.52500	8407
53.53333	8322
53.54167	8235
53.55000	8150
53.55833	8067
53.56667	7987
53.57500	7909
53.58333	7831
53.59167	7751
53.60000	7666
53.60833	7579
53.61667	7489
53.62500	7398
53.63333	7309
53.64167	7221
53.65000	7136
53.65833	7051
53.66667	6967
53.67500	6886
53.68333	6804
53.69167	6727
53.70000	6653
53.70833	6581
53.71667	6509
53.72500	6436
53.73333	6360
53.74167	6280
53.75000	6200
53.75833	6118
53.76667	6037
53.77500	5960
53.78333	5882
53.79167	5807
53.80000	5732
53.80833	5659
53.81667	5589
53.82500	5519
53.83333	5452
53.84167	5382
53.85000	5312
53.85833	5242
53.86667	5172
53.87500	5106
53.88333	5041
53.89167	4979
53.90000	4916
53.90833	4855
53.91667	4793
53.92500	4731
53.93333	4669
53.94167	4605
53.95000	4545
53.95833	4485
53.96667	4429
53.97500	4379
53.98333	4327
53.99167	4273
54.00000	4219
54.00833	4163
54.01667	4105
54.02500	4047
54.03333	3991
54.04167	3937
54.05000	3883
54.05833	3833
54.06667	3790
54.07500	3749
54.08333	3701
54.09167	3650
54.10000	3601
54.10833	3556
54.11667	3513
54.12500	3466
54.13333	3418
54.14167	3372
54.15000	3327
54.15833	3284
54.16667	3244
54.17500	3205
54.18333	3165
54.19167	3123
54.20000	3081
54.20833	3042
54.21667	3005
54.22500	2964
54.23333	2923
54.24167	2884
54.25000	2848
54.25833	2814
54.26667	2779
54.27500	2746
54.28333	2712
54.29167	2675
54.30000	2638
54.30833	2603
54.31667	2570
54.32500	2537
54.33333	2506
54.34167	2475
54.35000	2445
54.35833	2415
54.36667	2384
54.37500	2355
54.38333	2326
54.39167	2298
54.40000	2271
54.40833	2246
54.41667	2223
54.42500	2199
54.43333	2175
54.44167	2150
54.45000	2126
54.45833	2101
54.46667	2078
54.47500	2055
54.48333	2033
54.49167	2012
54.50000	1991
54.50833	1968
54.51667	1945
54.52500	1923
54.53333	1903
54.54167	1881
54.55000	1859
54.55833	1837
54.56667	1815
54.57500	1793
54.58333	1771
54.59167	1750
54.60000	1728
54.60833	1708
54.61667	1690
54.62500	1673
54.63333	1658
54.64167	1644
54.65000	1630
54.65833	1614
54.66667	1597
54.67500	1581
54.68333	1564
54.69167	1547
54.70000	1529
54.70833	1510
54.71667	1489
54.72500	1466
54.73333	1444
54.74167	1423
54.75000	1403
54.75833	1387
54.76667	1374
54.77500	1362
54.78333	1350
54.79167	1338
54.80000	1325
54.80833	1311
54.81667	1298
54.82500	1285
54.83333	1273
54.84167	1260
54.85000	1248
54.85833	1238
54.86667	1229
54.87500	1218
54.88333	1204
54.89167	1189
54.90000	1174
54.90833	1159
54.91667	1149
54.92500	1142
54.93333	1136
54.94167	1131
54.95000	1123
54.95833	1114
54.96667	1102
54.97500	1091
54.98333	1080
54.99167	1072
55.00000	1065
55.00833	1057
55.01667	1045
55.02500	1029
55.03333	1013
55.04167	998
55.05000	986
55.05833	981
55.06667	979
55.07500	978
55.08333	976
55.09167	971
55.10000	963
55.10833	954
55.11667	944
55.12500	934
55.13333	924
55.14167	916
55.15000	909
55.15833	901
55.16667	893
55.17500	885
55.18333	877
55.19167	868
55.20000	861
55.20833	854
55.21667	847
55.22500	840
55.23333	833
55.24167	826
55.25000	818
55.25833	809
55.26667	800
55.27500	791
55.28333	782
55.29167	775
55.30000	770
55.30833	767
55.31667	765
55.32500	764
55.33333	763
55.34167	759
55.35000	752
55.35833	744
55.36667	735
55.37500	727
55.38333	720
55.39167	716
55.40000	714
55.40833	712
55.41667	710
55.42500	706
55.43333	698
55.44167	689
55.45000	680
55.45833	674
55.46667	670
55.47500	667
55.48333	666
55.49167	664
55.50000	660
55.50833	654
55.51667	648
55.52500	642
55.53333	637
55.54167	632
55.55000	627
55.55833	623
55.56667	618
55.57500	614
55.58333	611
55.59167	610
55.60000	609
55.60833	609
55.61667	605
55.62500	599
55.63333	592
55.64167	585
55.65000	577
55.65833	571
55.66667	566
55.67500	563
55.68333	560
55.69167	558
55.70000	557
55.70833	555
55.71667	552
55.72500	547
55.73333	542
55.74167	537
55.75000	532
55.75833	527
55.76667	522
55.77500	518
55.78333	515
55.79167	511
55.80000	506
55.80833	500
55.81667	493
55.82500	485
55.83333	480
55.84167	477
55.85000	477
55.85833	478
55.86667	479
55.87500	478
55.88333	473
55.89167	468
55.90000	462
55.90833	458
55.91667	455
55.92500	454
55.93333	454
55.94167	454
55.95000	452
55.95833	450
55.96667	447
55.97500	443
55.98333	438
55.99167	434
56.00000	431
56.00833	430
56.01667	431
56.02500	432
56.03333	433
56.04167	433
56.05000	431
56.05833	428
56.06667	425
56.07500	421
56.08333	417
56.09167	412
56.10000	407
56.10833	401
56.11667	395
56.12500	390
56.13333	386
56.14167	385
56.15000	385
56.15833	386
56.16667	385
56.17500	384
56.18333	380
56.19167	376
56.20000	373
56.20833	372
56.21667	371
56.22500	369
56.23333	368
56.24167	366
56.25000	367
56.25833	371
56.26667	377
56.27500	382
56.28333	383
56.29167	379
56.30000	372
56.30833	363
56.31667	353
56.32500	344
56.33333	336
56.34167	330
56.35000	325
56.35833	325
56.36667	326
56.37500	330
56.38333	334
56.39167	337
56.40000	338
56.40833	337
56.41667	333
56.42500	327
56.43333	320
56.44167	314
56.45000	310
56.45833	307
56.46667	305
56.47500	304
56.48333	304
56.49167	306
56.50000	308
56.50833	310
56.51667	312
56.52500	314
56.53333	314
56.54167	314
56.55000	313
56.55833	310
56.56667	307
56.57500	304
56.58333	301
56.59167	299
56.60000	297
56.60833	296
56.61667	295
56.62500	296
56.63333	295
56.64167	293
56.65000	289
56.65833	284
56.66667	278
56.67500	274
56.68333	272
56.69167	272
56.70000	272
56.70833	271
56.71667	268
56.72500	263
56.73333	259
56.74167	257
56.75000	257
56.75833	257
56.76667	259
56.77500	260
56.78333	260
56.79167	259
56.80000	257
56.80833	254
56.81667	253
56.82500	253
56.83333	255
56.84167	259
56.85000	261
56.85833	259
56.86667	255
56.87500	251
56.88333	248
56.89167	247
56.90000	249
56.90833	251
56.91667	253
56.92500	253
56.93333	250
56.94167	246
56.95000	242
56.95833	240
56.96667	239
56.97500	240
56.98333	241
56.99167	242
57.00000	240
57.00833	237
57.01667	234
57.02500	233
57.03333	234
57.04167	234
57.05000	233
57.05833	231
57.06667	228
57.07500	222
57.08333	214
57.09167	208
57.10000	203
57.10833	201
57.11667	199
57.12500	198
57.13333	196
57.14167	192
57.15000	189
57.15833	187
57.16667	188
57.17500	189
57.18333	191
57.19167	193
57.20000	195
57.20833	198
57.21667	201
57.22500	205
57.23333	209
57.24167	212
57.25000	213
57.25833	213
57.26667	210
57.27500	206
57.28333	201
57.29167	197
57.30000	192
57.30833	189
57.31667	188
57.32500	188
57.33333	190
57.34167	191
57.35000	190
57.35833	186
57.36667	180
57.37500	175
57.38333	170
57.39167	168
57.40000	169
57.40833	171
57.41667	174
57.42500	176
57.43333	176
57.44167	174
57.45000	172
57.45833	172
57.46667	176
57.47500	181
57.48333	188
57.49167	192
57.50000	192
57.50833	189
57.51667	187
57.52500	187
57.53333	188
57.54167	189
57.55000	189
57.55833	187
57.56667	182
57.57500	176
57.58333	169
57.59167	164
57.60000	161
57.60833	161
57.61667	163
57.62500	167
57.63333	171
57.64167	172
57.65000	172
57.65833	171
57.66667	169
57.67500	167
57.68333	165
57.69167	161
57.70000	155
57.70833	149
57.71667	144
57.72500	141
57.73333	140
57.74167	141
57.75000	143
57.75833	143
57.76667	142
57.77500	142
57.78333	142
57.79167	143
57.80000	146
57.80833	149
57.81667	151
57.82500	152
57.83333	153
57.84167	153
57.85000	153
57.85833	153
57.86667	154
57.87500	153
57.88333	150
57.89167	146
57.90000	142
57.90833	139
57.91667	138
57.92500	139
57.93333	140
57.94167	137
57.95000	133
57.95833	128
57.96667	122
57.97500	119
57.98333	118
57.99167	119
58.00000	121
58.00833	121
58.01667	122
58.02500	121
58.03333	121
58.04167	122
58.05000	122
58.05833	121
58.06667	118
58.07500	115
58.08333	111
58.09167	107
58.10000	104
58.10833	102
58.11667	101
58.12500	102
58.13333	105
58.14167	108
58.15000	111
58.15833	113
58.16667	114
58.17500	114
58.18333	114
58.19167	113
58.20000	112
58.20833	111
58.21667	110
58.22500	110
58.23333	110
58.24167	109
58.25000	106
58.25833	103
58.26667	100
58.27500	98
58.28333	98
58.29167	99
58.30000	103
58.30833	107
58.31667	111
58.32500	114
58.33333	117
58.34167	120
58.35000	122
58.35833	123
58.36667	121
58.37500	118
58.38333	112
58.39167	107
58.40000	104
58.40833	102
58.41667	102
58.42500	103
58.43333	104
58.44167	105
58.45000	105
58.45833	104
58.46667	103
58.47500	101
58.48333	98
58.49167	96
58.50000	94
58.50833	93
58.51667	94
58.52500	97
58.53333	100
58.54167	103
58.55000	104
58.55833	104
58.56667	104
58.57500	105
58.58333	106
58.59167	109
58.60000	114
58.60833	118
58.61667	119
58.62500	117
58.63333	110
58.64167	99
58.65000	89
58.65833	84
58.66667	84
58.67500	87
58.68333	92
58.69167	94
58.70000	94
58.70833	91
58.71667	88
58.72500	86
58.73333	84
58.74167	83
58.75000	83
58.75833	85
58.76667	87
58.77500	90
58.78333	92
58.79167	93
58.80000	91
58.80833	89
58.81667	86
58.82500	85
58.83333	84
58.84167	83
58.85000	83
58.85833	84
58.86667	86
58.87500	89
58.88333	92
58.89167	93
58.90000	91
58.90833	88
58.91667	85
58.92500	82
58.93333	80
58.94167	80
58.95000	79
58.95833	79
58.96667	78
58.97500	76
58.98333	74
58.99167	72
59.00000	72
59.00833	74
59.01667	77
59.02500	80
59.03333	82
59.04167	82
59.05000	81
59.05833	81
59.06667	81
59.07500	80
59.08333	77
59.09167	74
59.10000	71
59.10833	69
59.11667	68
59.12500	66
59.13333	63
59.14167	60
59.15000	59
59.15833	63
59.16667	70
59.17500	75
59.18333	77
59.19167	76
59.20000	74
59.20833	72
59.21667	71
59.22500	71
59.23333	71
59.24167	69
59.25000	66
59.25833	60
59.26667	53
59.27500	47
59.28333	43
59.29167	41
59.30000	43
59.30833	46
59.31667	49
59.32500	50
59.33333	49
59.34167	44
59.35000	39
59.35833	34
59.36667	32
59.37500	33
59.38333	39
59.39167	44
59.40000	48
59.40833	50
59.41667	49
59.42500	48
59.43333	47
59.44167	47
59.45000	48
59.45833	48
59.46667	49
59.47500	51
59.48333	56
59.49167	61
59.50000	67
59.50833	72
59.51667	75
59.52500	77
59.53333	79
59.54167	79
59.55000	78
59.55833	74
59.56667	70
59.57500	67
59.58333	65
59.59167	65
59.60000	66
59.60833	67
59.61667	67
59.62500	64
59.63333	59
59.64167	51
59.65000	43
59.65833	36
59.66667	33
59.67500	32
59.68333	33
59.69167	37
59.70000	40
59.70833	44
59.71667	47
59.72500	50
59.73333	52
59.74167	51
59.75000	49
59.75833	47
59.76667	44
59.77500	43
59.78333	43
59.79167	44
59.80000	45
59.80833	46
59.81667	47
59.82500	49
59.83333	49
59.84167	49
59.85000	47
59.85833	43
59.86667	40
59.87500	36
59.88333	33
59.89167	30
59.90000	29
59.90833	30
59.91667	33
59.92500	37
59.93333	40
59.94167	41
59.95000	40
59.95833	39
59.96667	39
59.97500	40
59.98333	40
59.99167	39
60.00000	35
