# Supplementary material for: How J-chain ensures the assembly of immunoglobulin IgM pentamers
Source: EMBO J. 2024 Dec 4;44(2):505–33. doi: 10.1038/s44318-024-00317-9 (PMC11729874; doi:10.1038/s44318-024-00317-9)
Supplement: Supplementary file 5 — Source data Fig. 3 [file 44318_2024_317_MOESM5_ESM.zip › Figure 3/3B/repeat 3 Cu4/20240117 Cu4tp_12h_3.txt]

[Header]
Application Name	LCsolution
Version	1.25
Data File Name	D:\Xenia\JC Oligomerisation kinetics\20240117 Cu4tp_12h_3.lcd
Output Date	17.07.2024
Output Time	17:45:09

[Configuration]
# of Detectors	2
Detector ID	Detector A	Detector B
Detector Name	Detector A	Detector B
# of Channels	2	1

[LC Chromatogram(Detector A-Ch1)]
Interval(msec)	500
# of Points	7201
Start Time(min)	0.000
End Time(min)	60.000
Intensity Units	mV
Intensity Multiplier	0.001
Wavelength(nm)	280
R.Time (min)	Intensity
0.00000	6
0.00833	6
0.01667	0
0.02500	-4
0.03333	-6
0.04167	-6
0.05000	-5
0.05833	-3
0.06667	-2
0.07500	-3
0.08333	-7
0.09167	-11
0.10000	-14
0.10833	-15
0.11667	-13
0.12500	-8
0.13333	-1
0.14167	6
0.15000	12
0.15833	16
0.16667	19
0.17500	19
0.18333	19
0.19167	18
0.20000	14
0.20833	9
0.21667	4
0.22500	0
0.23333	-1
0.24167	1
0.25000	5
0.25833	9
0.26667	12
0.27500	12
0.28333	11
0.29167	8
0.30000	7
0.30833	7
0.31667	7
0.32500	8
0.33333	8
0.34167	8
0.35000	6
0.35833	6
0.36667	6
0.37500	4
0.38333	1
0.39167	-5
0.40000	-11
0.40833	-16
0.41667	-19
0.42500	-19
0.43333	-18
0.44167	-19
0.45000	-20
0.45833	-20
0.46667	-20
0.47500	-19
0.48333	-19
0.49167	-19
0.50000	-18
0.50833	-16
0.51667	-11
0.52500	-4
0.53333	1
0.54167	2
0.55000	-1
0.55833	-6
0.56667	-11
0.57500	-14
0.58333	-12
0.59167	-8
0.60000	-2
0.60833	2
0.61667	4
0.62500	2
0.63333	-3
0.64167	-10
0.65000	-17
0.65833	-20
0.66667	-19
0.67500	-17
0.68333	-16
0.69167	-16
0.70000	-15
0.70833	-12
0.71667	-8
0.72500	-2
0.73333	1
0.74167	-0
0.75000	-4
0.75833	-9
0.76667	-13
0.77500	-16
0.78333	-17
0.79167	-18
0.80000	-18
0.80833	-18
0.81667	-18
0.82500	-16
0.83333	-14
0.84167	-11
0.85000	-9
0.85833	-9
0.86667	-9
0.87500	-10
0.88333	-9
0.89167	-8
0.90000	-8
0.90833	-9
0.91667	-12
0.92500	-17
0.93333	-20
0.94167	-22
0.95000	-22
0.95833	-21
0.96667	-21
0.97500	-20
0.98333	-19
0.99167	-18
1.00000	-15
1.00833	-14
1.01667	-14
1.02500	-16
1.03333	-18
1.04167	-20
1.05000	-19
1.05833	-18
1.06667	-17
1.07500	-17
1.08333	-19
1.09167	-21
1.10000	-22
1.10833	-20
1.11667	-18
1.12500	-15
1.13333	-11
1.14167	-6
1.15000	-1
1.15833	3
1.16667	5
1.17500	6
1.18333	4
1.19167	3
1.20000	2
1.20833	2
1.21667	-0
1.22500	-5
1.23333	-12
1.24167	-19
1.25000	-26
1.25833	-29
1.26667	-29
1.27500	-28
1.28333	-27
1.29167	-26
1.30000	-24
1.30833	-20
1.31667	-15
1.32500	-10
1.33333	-5
1.34167	-3
1.35000	-2
1.35833	-4
1.36667	-7
1.37500	-10
1.38333	-14
1.39167	-17
1.40000	-18
1.40833	-19
1.41667	-18
1.42500	-15
1.43333	-11
1.44167	-6
1.45000	-2
1.45833	1
1.46667	1
1.47500	-0
1.48333	-0
1.49167	-0
1.50000	-1
1.50833	-3
1.51667	-6
1.52500	-10
1.53333	-13
1.54167	-16
1.55000	-18
1.55833	-19
1.56667	-17
1.57500	-14
1.58333	-9
1.59167	-4
1.60000	-1
1.60833	-1
1.61667	-2
1.62500	-3
1.63333	-5
1.64167	-8
1.65000	-12
1.65833	-16
1.66667	-17
1.67500	-17
1.68333	-15
1.69167	-13
1.70000	-12
1.70833	-13
1.71667	-15
1.72500	-18
1.73333	-20
1.74167	-22
1.75000	-21
1.75833	-19
1.76667	-16
1.77500	-14
1.78333	-12
1.79167	-11
1.80000	-8
1.80833	-4
1.81667	1
1.82500	4
1.83333	5
1.84167	3
1.85000	-1
1.85833	-5
1.86667	-8
1.87500	-10
1.88333	-8
1.89167	-5
1.90000	-2
1.90833	-0
1.91667	-0
1.92500	-2
1.93333	-3
1.94167	-5
1.95000	-6
1.95833	-7
1.96667	-9
1.97500	-11
1.98333	-12
1.99167	-12
2.00000	-12
2.00833	-11
2.01667	-7
2.02500	-2
2.03333	2
2.04167	4
2.05000	4
2.05833	1
2.06667	-3
2.07500	-6
2.08333	-8
2.09167	-11
2.10000	-13
2.10833	-15
2.11667	-16
2.12500	-14
2.13333	-11
2.14167	-7
2.15000	-4
2.15833	-1
2.16667	1
2.17500	4
2.18333	8
2.19167	11
2.20000	12
2.20833	11
2.21667	5
2.22500	-4
2.23333	-11
2.24167	-16
2.25000	-16
2.25833	-14
2.26667	-9
2.27500	-6
2.28333	-4
2.29167	-5
2.30000	-9
2.30833	-13
2.31667	-17
2.32500	-19
2.33333	-20
2.34167	-18
2.35000	-15
2.35833	-11
2.36667	-6
2.37500	-2
2.38333	2
2.39167	3
2.40000	2
2.40833	-2
2.41667	-6
2.42500	-11
2.43333	-14
2.44167	-14
2.45000	-10
2.45833	-4
2.46667	3
2.47500	5
2.48333	1
2.49167	-6
2.50000	-16
2.50833	-24
2.51667	-29
2.52500	-30
2.53333	-28
2.54167	-25
2.55000	-23
2.55833	-21
2.56667	-19
2.57500	-17
2.58333	-16
2.59167	-15
2.60000	-13
2.60833	-10
2.61667	-6
2.62500	-2
2.63333	1
2.64167	-1
2.65000	-5
2.65833	-9
2.66667	-14
2.67500	-18
2.68333	-19
2.69167	-20
2.70000	-19
2.70833	-19
2.71667	-18
2.72500	-17
2.73333	-16
2.74167	-15
2.75000	-15
2.75833	-16
2.76667	-17
2.77500	-17
2.78333	-18
2.79167	-19
2.80000	-21
2.80833	-23
2.81667	-25
2.82500	-27
2.83333	-29
2.84167	-28
2.85000	-26
2.85833	-23
2.86667	-20
2.87500	-17
2.88333	-17
2.89167	-18
2.90000	-19
2.90833	-19
2.91667	-19
2.92500	-18
2.93333	-15
2.94167	-12
2.95000	-10
2.95833	-8
2.96667	-9
2.97500	-11
2.98333	-13
2.99167	-17
3.00000	-21
3.00833	-24
3.01667	-26
3.02500	-25
3.03333	-21
3.04167	-16
3.05000	-11
3.05833	-8
3.06667	-8
3.07500	-8
3.08333	-7
3.09167	-7
3.10000	-7
3.10833	-10
3.11667	-13
3.12500	-17
3.13333	-20
3.14167	-22
3.15000	-23
3.15833	-24
3.16667	-26
3.17500	-27
3.18333	-26
3.19167	-23
3.20000	-19
3.20833	-14
3.21667	-9
3.22500	-6
3.23333	-4
3.24167	-6
3.25000	-10
3.25833	-15
3.26667	-21
3.27500	-25
3.28333	-26
3.29167	-27
3.30000	-28
3.30833	-31
3.31667	-36
3.32500	-40
3.33333	-43
3.34167	-41
3.35000	-37
3.35833	-30
3.36667	-23
3.37500	-18
3.38333	-16
3.39167	-17
3.40000	-20
3.40833	-23
3.41667	-24
3.42500	-23
3.43333	-22
3.44167	-22
3.45000	-23
3.45833	-23
3.46667	-23
3.47500	-20
3.48333	-17
3.49167	-14
3.50000	-10
3.50833	-7
3.51667	-4
3.52500	-2
3.53333	0
3.54167	3
3.55000	5
3.55833	4
3.56667	2
3.57500	-1
3.58333	-5
3.59167	-7
3.60000	-7
3.60833	-5
3.61667	-2
3.62500	1
3.63333	3
3.64167	3
3.65000	1
3.65833	-4
3.66667	-10
3.67500	-15
3.68333	-17
3.69167	-18
3.70000	-18
3.70833	-17
3.71667	-17
3.72500	-19
3.73333	-21
3.74167	-24
3.75000	-26
3.75833	-26
3.76667	-23
3.77500	-18
3.78333	-14
3.79167	-11
3.80000	-10
3.80833	-11
3.81667	-13
3.82500	-15
3.83333	-17
3.84167	-18
3.85000	-20
3.85833	-21
3.86667	-22
3.87500	-24
3.88333	-24
3.89167	-24
3.90000	-23
3.90833	-23
3.91667	-23
3.92500	-22
3.93333	-21
3.94167	-20
3.95000	-20
3.95833	-20
3.96667	-20
3.97500	-19
3.98333	-17
3.99167	-15
4.00000	-11
4.00833	-7
4.01667	-2
4.02500	2
4.03333	4
4.04167	2
4.05000	-3
4.05833	-9
4.06667	-17
4.07500	-22
4.08333	-25
4.09167	-25
4.10000	-25
4.10833	-24
4.11667	-23
4.12500	-22
4.13333	-21
4.14167	-22
4.15000	-22
4.15833	-22
4.16667	-20
4.17500	-17
4.18333	-14
4.19167	-12
4.20000	-10
4.20833	-10
4.21667	-11
4.22500	-12
4.23333	-13
4.24167	-14
4.25000	-15
4.25833	-16
4.26667	-18
4.27500	-21
4.28333	-25
4.29167	-29
4.30000	-29
4.30833	-26
4.31667	-22
4.32500	-18
4.33333	-16
4.34167	-18
4.35000	-23
4.35833	-27
4.36667	-28
4.37500	-27
4.38333	-25
4.39167	-22
4.40000	-20
4.40833	-18
4.41667	-17
4.42500	-17
4.43333	-17
4.44167	-16
4.45000	-14
4.45833	-11
4.46667	-9
4.47500	-8
4.48333	-9
4.49167	-12
4.50000	-13
4.50833	-13
4.51667	-11
4.52500	-10
4.53333	-10
4.54167	-13
4.55000	-19
4.55833	-25
4.56667	-30
4.57500	-33
4.58333	-33
4.59167	-31
4.60000	-27
4.60833	-23
4.61667	-20
4.62500	-18
4.63333	-17
4.64167	-15
4.65000	-11
4.65833	-4
4.66667	2
4.67500	6
4.68333	6
4.69167	3
4.70000	-1
4.70833	-5
4.71667	-10
4.72500	-14
4.73333	-17
4.74167	-20
4.75000	-21
4.75833	-21
4.76667	-21
4.77500	-22
4.78333	-26
4.79167	-30
4.80000	-32
4.80833	-31
4.81667	-29
4.82500	-24
4.83333	-20
4.84167	-17
4.85000	-15
4.85833	-15
4.86667	-16
4.87500	-18
4.88333	-20
4.89167	-23
4.90000	-24
4.90833	-24
4.91667	-25
4.92500	-27
4.93333	-28
4.94167	-29
4.95000	-28
4.95833	-24
4.96667	-19
4.97500	-14
4.98333	-12
4.99167	-13
5.00000	-16
5.00833	-19
5.01667	-22
5.02500	-22
5.03333	-21
5.04167	-19
5.05000	-16
5.05833	-14
5.06667	-10
5.07500	-7
5.08333	-4
5.09167	-2
5.10000	-2
5.10833	-3
5.11667	-5
5.12500	-9
5.13333	-12
5.14167	-13
5.15000	-13
5.15833	-10
5.16667	-7
5.17500	-4
5.18333	-2
5.19167	-3
5.20000	-7
5.20833	-12
5.21667	-17
5.22500	-21
5.23333	-24
5.24167	-25
5.25000	-25
5.25833	-24
5.26667	-24
5.27500	-25
5.28333	-25
5.29167	-25
5.30000	-25
5.30833	-26
5.31667	-27
5.32500	-26
5.33333	-24
5.34167	-21
5.35000	-17
5.35833	-13
5.36667	-11
5.37500	-10
5.38333	-9
5.39167	-10
5.40000	-10
5.40833	-10
5.41667	-9
5.42500	-8
5.43333	-8
5.44167	-9
5.45000	-13
5.45833	-17
5.46667	-20
5.47500	-21
5.48333	-19
5.49167	-18
5.50000	-19
5.50833	-22
5.51667	-26
5.52500	-28
5.53333	-29
5.54167	-27
5.55000	-23
5.55833	-21
5.56667	-21
5.57500	-21
5.58333	-22
5.59167	-23
5.60000	-22
5.60833	-20
5.61667	-18
5.62500	-17
5.63333	-18
5.64167	-18
5.65000	-19
5.65833	-18
5.66667	-16
5.67500	-14
5.68333	-14
5.69167	-15
5.70000	-15
5.70833	-16
5.71667	-17
5.72500	-19
5.73333	-20
5.74167	-22
5.75000	-24
5.75833	-25
5.76667	-25
5.77500	-24
5.78333	-22
5.79167	-22
5.80000	-23
5.80833	-26
5.81667	-29
5.82500	-31
5.83333	-31
5.84167	-28
5.85000	-25
5.85833	-22
5.86667	-21
5.87500	-21
5.88333	-21
5.89167	-19
5.90000	-18
5.90833	-15
5.91667	-12
5.92500	-7
5.93333	-3
5.94167	-1
5.95000	-1
5.95833	-3
5.96667	-7
5.97500	-11
5.98333	-13
5.99167	-15
6.00000	-13
6.00833	-10
6.01667	-5
6.02500	-1
6.03333	2
6.04167	1
6.05000	-2
6.05833	-6
6.06667	-11
6.07500	-15
6.08333	-18
6.09167	-20
6.10000	-19
6.10833	-17
6.11667	-14
6.12500	-11
6.13333	-10
6.14167	-10
6.15000	-11
6.15833	-13
6.16667	-14
6.17500	-16
6.18333	-21
6.19167	-28
6.20000	-33
6.20833	-36
6.21667	-37
6.22500	-36
6.23333	-33
6.24167	-29
6.25000	-26
6.25833	-23
6.26667	-21
6.27500	-18
6.28333	-17
6.29167	-16
6.30000	-14
6.30833	-12
6.31667	-10
6.32500	-8
6.33333	-9
6.34167	-12
6.35000	-17
6.35833	-21
6.36667	-25
6.37500	-28
6.38333	-28
6.39167	-27
6.40000	-26
6.40833	-27
6.41667	-30
6.42500	-34
6.43333	-36
6.44167	-35
6.45000	-32
6.45833	-29
6.46667	-27
6.47500	-27
6.48333	-30
6.49167	-33
6.50000	-32
6.50833	-28
6.51667	-26
6.52500	-25
6.53333	-27
6.54167	-29
6.55000	-30
6.55833	-29
6.56667	-24
6.57500	-19
6.58333	-16
6.59167	-15
6.60000	-18
6.60833	-23
6.61667	-28
6.62500	-34
6.63333	-37
6.64167	-36
6.65000	-32
6.65833	-27
6.66667	-23
6.67500	-21
6.68333	-20
6.69167	-20
6.70000	-19
6.70833	-17
6.71667	-15
6.72500	-13
6.73333	-12
6.74167	-12
6.75000	-14
6.75833	-15
6.76667	-16
6.77500	-19
6.78333	-23
6.79167	-28
6.80000	-33
6.80833	-38
6.81667	-41
6.82500	-41
6.83333	-39
6.84167	-35
6.85000	-32
6.85833	-29
6.86667	-28
6.87500	-26
6.88333	-24
6.89167	-22
6.90000	-18
6.90833	-14
6.91667	-12
6.92500	-13
6.93333	-16
6.94167	-21
6.95000	-27
6.95833	-31
6.96667	-31
6.97500	-29
6.98333	-26
6.99167	-23
7.00000	-24
7.00833	-26
7.01667	-27
7.02500	-26
7.03333	-23
7.04167	-20
7.05000	-16
7.05833	-14
7.06667	-15
7.07500	-15
7.08333	-16
7.09167	-17
7.10000	-18
7.10833	-21
7.11667	-25
7.12500	-28
7.13333	-31
7.14167	-30
7.15000	-27
7.15833	-25
7.16667	-25
7.17500	-25
7.18333	-26
7.19167	-25
7.20000	-21
7.20833	-16
7.21667	-12
7.22500	-11
7.23333	-11
7.24167	-12
7.25000	-14
7.25833	-16
7.26667	-20
7.27500	-25
7.28333	-30
7.29167	-34
7.30000	-34
7.30833	-30
7.31667	-23
7.32500	-15
7.33333	-9
7.34167	-7
7.35000	-8
7.35833	-11
7.36667	-14
7.37500	-18
7.38333	-21
7.39167	-25
7.40000	-28
7.40833	-30
7.41667	-30
7.42500	-28
7.43333	-26
7.44167	-23
7.45000	-21
7.45833	-20
7.46667	-21
7.47500	-22
7.48333	-23
7.49167	-24
7.50000	-24
7.50833	-22
7.51667	-21
7.52500	-20
7.53333	-22
7.54167	-24
7.55000	-27
7.55833	-30
7.56667	-33
7.57500	-37
7.58333	-41
7.59167	-44
7.60000	-47
7.60833	-48
7.61667	-45
7.62500	-40
7.63333	-34
7.64167	-28
7.65000	-24
7.65833	-23
7.66667	-24
7.67500	-26
7.68333	-27
7.69167	-27
7.70000	-25
7.70833	-21
7.71667	-17
7.72500	-13
7.73333	-11
7.74167	-10
7.75000	-11
7.75833	-11
7.76667	-12
7.77500	-12
7.78333	-14
7.79167	-16
7.80000	-19
7.80833	-21
7.81667	-22
7.82500	-22
7.83333	-23
7.84167	-26
7.85000	-30
7.85833	-35
7.86667	-42
7.87500	-46
7.88333	-48
7.89167	-47
7.90000	-46
7.90833	-43
7.91667	-39
7.92500	-33
7.93333	-26
7.94167	-20
7.95000	-15
7.95833	-13
7.96667	-16
7.97500	-20
7.98333	-26
7.99167	-32
8.00000	-37
8.00833	-40
8.01667	-40
8.02500	-38
8.03333	-35
8.04167	-33
8.05000	-32
8.05833	-31
8.06667	-30
8.07500	-27
8.08333	-21
8.09167	-13
8.10000	-8
8.10833	-5
8.11667	-6
8.12500	-12
8.13333	-19
8.14167	-24
8.15000	-28
8.15833	-31
8.16667	-33
8.17500	-36
8.18333	-40
8.19167	-44
8.20000	-47
8.20833	-47
8.21667	-43
8.22500	-37
8.23333	-30
8.24167	-24
8.25000	-19
8.25833	-17
8.26667	-17
8.27500	-19
8.28333	-22
8.29167	-24
8.30000	-25
8.30833	-25
8.31667	-23
8.32500	-22
8.33333	-22
8.34167	-24
8.35000	-27
8.35833	-28
8.36667	-28
8.37500	-25
8.38333	-23
8.39167	-21
8.40000	-22
8.40833	-25
8.41667	-28
8.42500	-31
8.43333	-34
8.44167	-39
8.45000	-44
8.45833	-49
8.46667	-53
8.47500	-54
8.48333	-50
8.49167	-45
8.50000	-39
8.50833	-34
8.51667	-31
8.52500	-30
8.53333	-29
8.54167	-29
8.55000	-28
8.55833	-26
8.56667	-25
8.57500	-24
8.58333	-22
8.59167	-21
8.60000	-20
8.60833	-20
8.61667	-21
8.62500	-23
8.63333	-25
8.64167	-27
8.65000	-29
8.65833	-32
8.66667	-35
8.67500	-38
8.68333	-40
8.69167	-42
8.70000	-43
8.70833	-45
8.71667	-45
8.72500	-45
8.73333	-45
8.74167	-46
8.75000	-47
8.75833	-49
8.76667	-50
8.77500	-51
8.78333	-51
8.79167	-49
8.80000	-47
8.80833	-47
8.81667	-47
8.82500	-46
8.83333	-45
8.84167	-43
8.85000	-40
8.85833	-39
8.86667	-39
8.87500	-40
8.88333	-39
8.89167	-36
8.90000	-33
8.90833	-31
8.91667	-32
8.92500	-37
8.93333	-41
8.94167	-43
8.95000	-41
8.95833	-36
8.96667	-29
8.97500	-23
8.98333	-18
8.99167	-16
9.00000	-15
9.00833	-18
9.01667	-22
9.02500	-26
9.03333	-30
9.04167	-32
9.05000	-35
9.05833	-39
9.06667	-43
9.07500	-45
9.08333	-46
9.09167	-45
9.10000	-43
9.10833	-41
9.11667	-40
9.12500	-40
9.13333	-42
9.14167	-43
9.15000	-43
9.15833	-44
9.16667	-45
9.17500	-48
9.18333	-50
9.19167	-51
9.20000	-50
9.20833	-48
9.21667	-46
9.22500	-43
9.23333	-41
9.24167	-40
9.25000	-39
9.25833	-39
9.26667	-38
9.27500	-36
9.28333	-34
9.29167	-33
9.30000	-32
9.30833	-32
9.31667	-33
9.32500	-33
9.33333	-33
9.34167	-33
9.35000	-35
9.35833	-38
9.36667	-41
9.37500	-44
9.38333	-46
9.39167	-45
9.40000	-43
9.40833	-39
9.41667	-36
9.42500	-32
9.43333	-29
9.44167	-27
9.45000	-27
9.45833	-29
9.46667	-33
9.47500	-36
9.48333	-35
9.49167	-31
9.50000	-25
9.50833	-19
9.51667	-15
9.52500	-16
9.53333	-21
9.54167	-28
9.55000	-36
9.55833	-41
9.56667	-45
9.57500	-45
9.58333	-42
9.59167	-38
9.60000	-33
9.60833	-28
9.61667	-24
9.62500	-21
9.63333	-20
9.64167	-19
9.65000	-19
9.65833	-20
9.66667	-22
9.67500	-26
9.68333	-31
9.69167	-36
9.70000	-39
9.70833	-40
9.71667	-38
9.72500	-36
9.73333	-33
9.74167	-31
9.75000	-29
9.75833	-28
9.76667	-28
9.77500	-29
9.78333	-29
9.79167	-28
9.80000	-27
9.80833	-26
9.81667	-27
9.82500	-30
9.83333	-34
9.84167	-37
9.85000	-38
9.85833	-34
9.86667	-26
9.87500	-18
9.88333	-14
9.89167	-15
9.90000	-22
9.90833	-33
9.91667	-42
9.92500	-49
9.93333	-53
9.94167	-54
9.95000	-51
9.95833	-46
9.96667	-40
9.97500	-34
9.98333	-31
9.99167	-29
10.00000	-28
10.00833	-29
10.01667	-28
10.02500	-25
10.03333	-21
10.04167	-18
10.05000	-16
10.05833	-17
10.06667	-21
10.07500	-26
10.08333	-31
10.09167	-34
10.10000	-35
10.10833	-33
10.11667	-31
10.12500	-30
10.13333	-32
10.14167	-34
10.15000	-37
10.15833	-41
10.16667	-44
10.17500	-45
10.18333	-43
10.19167	-37
10.20000	-27
10.20833	-17
10.21667	-10
10.22500	-6
10.23333	-7
10.24167	-12
10.25000	-18
10.25833	-24
10.26667	-29
10.27500	-32
10.28333	-32
10.29167	-32
10.30000	-32
10.30833	-32
10.31667	-35
10.32500	-38
10.33333	-39
10.34167	-38
10.35000	-34
10.35833	-30
10.36667	-25
10.37500	-22
10.38333	-21
10.39167	-22
10.40000	-23
10.40833	-26
10.41667	-28
10.42500	-29
10.43333	-30
10.44167	-29
10.45000	-28
10.45833	-26
10.46667	-25
10.47500	-23
10.48333	-21
10.49167	-18
10.50000	-16
10.50833	-15
10.51667	-14
10.52500	-15
10.53333	-17
10.54167	-18
10.55000	-18
10.55833	-18
10.56667	-18
10.57500	-20
10.58333	-22
10.59167	-24
10.60000	-25
10.60833	-23
10.61667	-20
10.62500	-15
10.63333	-12
10.64167	-13
10.65000	-16
10.65833	-19
10.66667	-21
10.67500	-21
10.68333	-18
10.69167	-15
10.70000	-15
10.70833	-18
10.71667	-21
10.72500	-23
10.73333	-25
10.74167	-27
10.75000	-29
10.75833	-32
10.76667	-34
10.77500	-35
10.78333	-34
10.79167	-34
10.80000	-35
10.80833	-37
10.81667	-38
10.82500	-37
10.83333	-34
10.84167	-29
10.85000	-25
10.85833	-23
10.86667	-25
10.87500	-30
10.88333	-37
10.89167	-44
10.90000	-51
10.90833	-54
10.91667	-55
10.92500	-51
10.93333	-46
10.94167	-40
10.95000	-34
10.95833	-30
10.96667	-29
10.97500	-29
10.98333	-29
10.99167	-31
11.00000	-35
11.00833	-39
11.01667	-42
11.02500	-43
11.03333	-42
11.04167	-41
11.05000	-38
11.05833	-36
11.06667	-34
11.07500	-33
11.08333	-31
11.09167	-31
11.10000	-33
11.10833	-36
11.11667	-40
11.12500	-43
11.13333	-44
11.14167	-45
11.15000	-47
11.15833	-49
11.16667	-53
11.17500	-55
11.18333	-54
11.19167	-53
11.20000	-51
11.20833	-50
11.21667	-49
11.22500	-47
11.23333	-45
11.24167	-41
11.25000	-38
11.25833	-35
11.26667	-33
11.27500	-32
11.28333	-33
11.29167	-35
11.30000	-40
11.30833	-46
11.31667	-50
11.32500	-50
11.33333	-47
11.34167	-41
11.35000	-33
11.35833	-25
11.36667	-18
11.37500	-12
11.38333	-9
11.39167	-8
11.40000	-10
11.40833	-14
11.41667	-17
11.42500	-21
11.43333	-24
11.44167	-27
11.45000	-30
11.45833	-33
11.46667	-35
11.47500	-37
11.48333	-35
11.49167	-32
11.50000	-30
11.50833	-28
11.51667	-26
11.52500	-26
11.53333	-25
11.54167	-27
11.55000	-29
11.55833	-33
11.56667	-37
11.57500	-40
11.58333	-41
11.59167	-41
11.60000	-39
11.60833	-36
11.61667	-34
11.62500	-32
11.63333	-32
11.64167	-35
11.65000	-38
11.65833	-41
11.66667	-42
11.67500	-41
11.68333	-38
11.69167	-35
11.70000	-31
11.70833	-27
11.71667	-25
11.72500	-24
11.73333	-26
11.74167	-31
11.75000	-38
11.75833	-44
11.76667	-50
11.77500	-54
11.78333	-57
11.79167	-58
11.80000	-57
11.80833	-52
11.81667	-45
11.82500	-36
11.83333	-28
11.84167	-23
11.85000	-22
11.85833	-24
11.86667	-29
11.87500	-34
11.88333	-39
11.89167	-42
11.90000	-44
11.90833	-45
11.91667	-45
11.92500	-46
11.93333	-46
11.94167	-45
11.95000	-42
11.95833	-38
11.96667	-34
11.97500	-30
11.98333	-30
11.99167	-32
12.00000	-36
12.00833	-42
12.01667	-48
12.02500	-54
12.03333	-58
12.04167	-58
12.05000	-55
12.05833	-50
12.06667	-45
12.07500	-40
12.08333	-39
12.09167	-40
12.10000	-43
12.10833	-46
12.11667	-49
12.12500	-51
12.13333	-52
12.14167	-52
12.15000	-50
12.15833	-48
12.16667	-46
12.17500	-44
12.18333	-42
12.19167	-41
12.20000	-40
12.20833	-40
12.21667	-38
12.22500	-36
12.23333	-33
12.24167	-32
12.25000	-33
12.25833	-38
12.26667	-44
12.27500	-50
12.28333	-54
12.29167	-57
12.30000	-57
12.30833	-57
12.31667	-55
12.32500	-53
12.33333	-49
12.34167	-44
12.35000	-38
12.35833	-34
12.36667	-32
12.37500	-32
12.38333	-34
12.39167	-36
12.40000	-38
12.40833	-38
12.41667	-38
12.42500	-38
12.43333	-40
12.44167	-43
12.45000	-46
12.45833	-48
12.46667	-47
12.47500	-45
12.48333	-42
12.49167	-39
12.50000	-39
12.50833	-40
12.51667	-41
12.52500	-43
12.53333	-44
12.54167	-45
12.55000	-46
12.55833	-45
12.56667	-44
12.57500	-41
12.58333	-36
12.59167	-31
12.60000	-26
12.60833	-23
12.61667	-22
12.62500	-26
12.63333	-30
12.64167	-34
12.65000	-36
12.65833	-37
12.66667	-37
12.67500	-36
12.68333	-37
12.69167	-39
12.70000	-40
12.70833	-39
12.71667	-37
12.72500	-33
12.73333	-29
12.74167	-25
12.75000	-22
12.75833	-22
12.76667	-25
12.77500	-29
12.78333	-31
12.79167	-31
12.80000	-29
12.80833	-25
12.81667	-24
12.82500	-26
12.83333	-31
12.84167	-35
12.85000	-38
12.85833	-39
12.86667	-36
12.87500	-33
12.88333	-31
12.89167	-30
12.90000	-29
12.90833	-28
12.91667	-30
12.92500	-35
12.93333	-41
12.94167	-48
12.95000	-53
12.95833	-57
12.96667	-57
12.97500	-55
12.98333	-50
12.99167	-45
13.00000	-40
13.00833	-36
13.01667	-34
13.02500	-34
13.03333	-34
13.04167	-34
13.05000	-34
13.05833	-34
13.06667	-35
13.07500	-37
13.08333	-38
13.09167	-38
13.10000	-36
13.10833	-34
13.11667	-31
13.12500	-31
13.13333	-31
13.14167	-32
13.15000	-32
13.15833	-31
13.16667	-29
13.17500	-27
13.18333	-27
13.19167	-29
13.20000	-34
13.20833	-40
13.21667	-46
13.22500	-51
13.23333	-54
13.24167	-55
13.25000	-53
13.25833	-50
13.26667	-47
13.27500	-44
13.28333	-44
13.29167	-45
13.30000	-47
13.30833	-48
13.31667	-49
13.32500	-49
13.33333	-48
13.34167	-48
13.35000	-48
13.35833	-46
13.36667	-41
13.37500	-37
13.38333	-31
13.39167	-27
13.40000	-24
13.40833	-22
13.41667	-21
13.42500	-22
13.43333	-24
13.44167	-27
13.45000	-29
13.45833	-30
13.46667	-30
13.47500	-29
13.48333	-27
13.49167	-26
13.50000	-26
13.50833	-28
13.51667	-32
13.52500	-35
13.53333	-38
13.54167	-39
13.55000	-39
13.55833	-37
13.56667	-33
13.57500	-29
13.58333	-26
13.59167	-25
13.60000	-27
13.60833	-30
13.61667	-32
13.62500	-31
13.63333	-28
13.64167	-25
13.65000	-21
13.65833	-19
13.66667	-17
13.67500	-15
13.68333	-15
13.69167	-15
13.70000	-17
13.70833	-19
13.71667	-22
13.72500	-24
13.73333	-26
13.74167	-28
13.75000	-30
13.75833	-31
13.76667	-30
13.77500	-27
13.78333	-22
13.79167	-17
13.80000	-14
13.80833	-12
13.81667	-12
13.82500	-13
13.83333	-12
13.84167	-9
13.85000	-6
13.85833	-4
13.86667	-6
13.87500	-9
13.88333	-13
13.89167	-17
13.90000	-19
13.90833	-19
13.91667	-18
13.92500	-16
13.93333	-14
13.94167	-14
13.95000	-14
13.95833	-16
13.96667	-18
13.97500	-20
13.98333	-23
13.99167	-24
14.00000	-24
14.00833	-22
14.01667	-19
14.02500	-17
14.03333	-16
14.04167	-20
14.05000	-26
14.05833	-33
14.06667	-37
14.07500	-39
14.08333	-36
14.09167	-30
14.10000	-21
14.10833	-13
14.11667	-7
14.12500	-3
14.13333	-2
14.14167	-3
14.15000	-3
14.15833	-4
14.16667	-3
14.17500	-3
14.18333	-2
14.19167	-1
14.20000	2
14.20833	5
14.21667	7
14.22500	7
14.23333	5
14.24167	3
14.25000	-0
14.25833	-4
14.26667	-9
14.27500	-14
14.28333	-18
14.29167	-21
14.30000	-22
14.30833	-22
14.31667	-22
14.32500	-22
14.33333	-22
14.34167	-21
14.35000	-19
14.35833	-16
14.36667	-12
14.37500	-9
14.38333	-5
14.39167	-3
14.40000	-0
14.40833	1
14.41667	2
14.42500	2
14.43333	0
14.44167	-3
14.45000	-7
14.45833	-12
14.46667	-17
14.47500	-21
14.48333	-24
14.49167	-25
14.50000	-26
14.50833	-25
14.51667	-25
14.52500	-27
14.53333	-28
14.54167	-25
14.55000	-18
14.55833	-10
14.56667	-3
14.57500	-1
14.58333	-6
14.59167	-15
14.60000	-24
14.60833	-30
14.61667	-32
14.62500	-30
14.63333	-25
14.64167	-18
14.65000	-11
14.65833	-7
14.66667	-5
14.67500	-6
14.68333	-6
14.69167	-7
14.70000	-7
14.70833	-8
14.71667	-8
14.72500	-9
14.73333	-11
14.74167	-14
14.75000	-19
14.75833	-25
14.76667	-32
14.77500	-37
14.78333	-37
14.79167	-34
14.80000	-29
14.80833	-24
14.81667	-19
14.82500	-15
14.83333	-12
14.84167	-7
14.85000	-3
14.85833	0
14.86667	2
14.87500	0
14.88333	-4
14.89167	-10
14.90000	-18
14.90833	-27
14.91667	-31
14.92500	-32
14.93333	-28
14.94167	-23
14.95000	-17
14.95833	-15
14.96667	-18
14.97500	-22
14.98333	-26
14.99167	-29
15.00000	-29
15.00833	-27
15.01667	-25
15.02500	-23
15.03333	-24
15.04167	-27
15.05000	-31
15.05833	-34
15.06667	-36
15.07500	-36
15.08333	-33
15.09167	-30
15.10000	-28
15.10833	-27
15.11667	-28
15.12500	-31
15.13333	-34
15.14167	-37
15.15000	-38
15.15833	-36
15.16667	-32
15.17500	-27
15.18333	-23
15.19167	-19
15.20000	-18
15.20833	-19
15.21667	-21
15.22500	-25
15.23333	-28
15.24167	-30
15.25000	-31
15.25833	-30
15.26667	-28
15.27500	-26
15.28333	-22
15.29167	-17
15.30000	-13
15.30833	-11
15.31667	-11
15.32500	-14
15.33333	-18
15.34167	-23
15.35000	-28
15.35833	-32
15.36667	-36
15.37500	-39
15.38333	-42
15.39167	-43
15.40000	-43
15.40833	-42
15.41667	-40
15.42500	-38
15.43333	-37
15.44167	-38
15.45000	-40
15.45833	-42
15.46667	-41
15.47500	-39
15.48333	-36
15.49167	-32
15.50000	-30
15.50833	-29
15.51667	-27
15.52500	-24
15.53333	-22
15.54167	-21
15.55000	-23
15.55833	-26
15.56667	-31
15.57500	-34
15.58333	-35
15.59167	-34
15.60000	-32
15.60833	-31
15.61667	-32
15.62500	-35
15.63333	-37
15.64167	-37
15.65000	-34
15.65833	-29
15.66667	-25
15.67500	-23
15.68333	-23
15.69167	-24
15.70000	-24
15.70833	-23
15.71667	-25
15.72500	-29
15.73333	-33
15.74167	-36
15.75000	-37
15.75833	-36
15.76667	-34
15.77500	-33
15.78333	-35
15.79167	-39
15.80000	-43
15.80833	-47
15.81667	-48
15.82500	-49
15.83333	-49
15.84167	-50
15.85000	-51
15.85833	-52
15.86667	-51
15.87500	-50
15.88333	-47
15.89167	-45
15.90000	-44
15.90833	-44
15.91667	-45
15.92500	-43
15.93333	-42
15.94167	-40
15.95000	-40
15.95833	-42
15.96667	-46
15.97500	-50
15.98333	-54
15.99167	-57
16.00000	-59
16.00833	-61
16.01667	-63
16.02500	-63
16.03333	-61
16.04167	-59
16.05000	-57
16.05833	-57
16.06667	-58
16.07500	-60
16.08333	-62
16.09167	-64
16.10000	-64
16.10833	-63
16.11667	-61
16.12500	-59
16.13333	-58
16.14167	-58
16.15000	-58
16.15833	-58
16.16667	-58
16.17500	-57
16.18333	-56
16.19167	-56
16.20000	-55
16.20833	-55
16.21667	-53
16.22500	-49
16.23333	-44
16.24167	-41
16.25000	-38
16.25833	-37
16.26667	-39
16.27500	-41
16.28333	-43
16.29167	-45
16.30000	-46
16.30833	-45
16.31667	-44
16.32500	-43
16.33333	-43
16.34167	-46
16.35000	-50
16.35833	-52
16.36667	-52
16.37500	-51
16.38333	-50
16.39167	-50
16.40000	-49
16.40833	-47
16.41667	-45
16.42500	-42
16.43333	-40
16.44167	-40
16.45000	-42
16.45833	-43
16.46667	-45
16.47500	-47
16.48333	-49
16.49167	-50
16.50000	-49
16.50833	-48
16.51667	-48
16.52500	-50
16.53333	-53
16.54167	-55
16.55000	-57
16.55833	-56
16.56667	-54
16.57500	-52
16.58333	-51
16.59167	-50
16.60000	-49
16.60833	-48
16.61667	-47
16.62500	-45
16.63333	-42
16.64167	-41
16.65000	-43
16.65833	-46
16.66667	-51
16.67500	-57
16.68333	-62
16.69167	-67
16.70000	-69
16.70833	-69
16.71667	-67
16.72500	-64
16.73333	-60
16.74167	-55
16.75000	-48
16.75833	-42
16.76667	-38
16.77500	-36
16.78333	-36
16.79167	-38
16.80000	-41
16.80833	-44
16.81667	-46
16.82500	-48
16.83333	-49
16.84167	-51
16.85000	-54
16.85833	-60
16.86667	-67
16.87500	-73
16.88333	-77
16.89167	-78
16.90000	-77
16.90833	-73
16.91667	-69
16.92500	-65
16.93333	-61
16.94167	-58
16.95000	-57
16.95833	-58
16.96667	-59
16.97500	-61
16.98333	-61
16.99167	-61
17.00000	-61
17.00833	-63
17.01667	-64
17.02500	-66
17.03333	-68
17.04167	-70
17.05000	-70
17.05833	-70
17.06667	-70
17.07500	-70
17.08333	-71
17.09167	-72
17.10000	-72
17.10833	-72
17.11667	-72
17.12500	-71
17.13333	-71
17.14167	-70
17.15000	-67
17.15833	-64
17.16667	-61
17.17500	-57
17.18333	-54
17.19167	-53
17.20000	-55
17.20833	-59
17.21667	-64
17.22500	-68
17.23333	-70
17.24167	-68
17.25000	-64
17.25833	-58
17.26667	-53
17.27500	-49
17.28333	-46
17.29167	-46
17.30000	-48
17.30833	-52
17.31667	-56
17.32500	-60
17.33333	-65
17.34167	-68
17.35000	-70
17.35833	-71
17.36667	-71
17.37500	-69
17.38333	-67
17.39167	-65
17.40000	-62
17.40833	-60
17.41667	-57
17.42500	-53
17.43333	-51
17.44167	-50
17.45000	-52
17.45833	-55
17.46667	-58
17.47500	-60
17.48333	-61
17.49167	-61
17.50000	-60
17.50833	-58
17.51667	-55
17.52500	-50
17.53333	-45
17.54167	-42
17.55000	-41
17.55833	-42
17.56667	-45
17.57500	-49
17.58333	-54
17.59167	-59
17.60000	-63
17.60833	-65
17.61667	-64
17.62500	-61
17.63333	-57
17.64167	-55
17.65000	-57
17.65833	-62
17.66667	-67
17.67500	-70
17.68333	-68
17.69167	-63
17.70000	-56
17.70833	-51
17.71667	-49
17.72500	-51
17.73333	-54
17.74167	-58
17.75000	-61
17.75833	-63
17.76667	-65
17.77500	-66
17.78333	-66
17.79167	-65
17.80000	-62
17.80833	-59
17.81667	-56
17.82500	-52
17.83333	-50
17.84167	-49
17.85000	-49
17.85833	-51
17.86667	-54
17.87500	-56
17.88333	-58
17.89167	-60
17.90000	-61
17.90833	-62
17.91667	-63
17.92500	-62
17.93333	-62
17.94167	-63
17.95000	-66
17.95833	-67
17.96667	-68
17.97500	-67
17.98333	-64
17.99167	-60
18.00000	-58
18.00833	-57
18.01667	-55
18.02500	-53
18.03333	-52
18.04167	-51
18.05000	-53
18.05833	-56
18.06667	-60
18.07500	-62
18.08333	-62
18.09167	-60
18.10000	-58
18.10833	-57
18.11667	-58
18.12500	-61
18.13333	-63
18.14167	-67
18.15000	-69
18.15833	-71
18.16667	-70
18.17500	-68
18.18333	-65
18.19167	-62
18.20000	-61
18.20833	-62
18.21667	-64
18.22500	-68
18.23333	-70
18.24167	-71
18.25000	-70
18.25833	-66
18.26667	-61
18.27500	-57
18.28333	-55
18.29167	-57
18.30000	-62
18.30833	-68
18.31667	-74
18.32500	-77
18.33333	-77
18.34167	-75
18.35000	-71
18.35833	-69
18.36667	-67
18.37500	-67
18.38333	-67
18.39167	-67
18.40000	-67
18.40833	-67
18.41667	-65
18.42500	-62
18.43333	-59
18.44167	-58
18.45000	-59
18.45833	-62
18.46667	-65
18.47500	-66
18.48333	-66
18.49167	-65
18.50000	-64
18.50833	-63
18.51667	-64
18.52500	-66
18.53333	-68
18.54167	-70
18.55000	-71
18.55833	-69
18.56667	-65
18.57500	-60
18.58333	-57
18.59167	-57
18.60000	-58
18.60833	-62
18.61667	-64
18.62500	-65
18.63333	-65
18.64167	-66
18.65000	-68
18.65833	-69
18.66667	-68
18.67500	-67
18.68333	-67
18.69167	-67
18.70000	-68
18.70833	-71
18.71667	-72
18.72500	-72
18.73333	-69
18.74167	-65
18.75000	-62
18.75833	-59
18.76667	-58
18.77500	-57
18.78333	-58
18.79167	-59
18.80000	-62
18.80833	-67
18.81667	-72
18.82500	-77
18.83333	-80
18.84167	-80
18.85000	-77
18.85833	-74
18.86667	-71
18.87500	-69
18.88333	-69
18.89167	-70
18.90000	-70
18.90833	-68
18.91667	-66
18.92500	-65
18.93333	-64
18.94167	-64
18.95000	-65
18.95833	-64
18.96667	-62
18.97500	-58
18.98333	-53
18.99167	-48
19.00000	-45
19.00833	-45
19.01667	-50
19.02500	-59
19.03333	-68
19.04167	-77
19.05000	-83
19.05833	-85
19.06667	-84
19.07500	-81
19.08333	-77
19.09167	-71
19.10000	-65
19.10833	-58
19.11667	-54
19.12500	-53
19.13333	-55
19.14167	-59
19.15000	-64
19.15833	-67
19.16667	-69
19.17500	-70
19.18333	-70
19.19167	-71
19.20000	-71
19.20833	-70
19.21667	-67
19.22500	-64
19.23333	-60
19.24167	-56
19.25000	-51
19.25833	-47
19.26667	-44
19.27500	-42
19.28333	-44
19.29167	-47
19.30000	-51
19.30833	-54
19.31667	-55
19.32500	-53
19.33333	-49
19.34167	-47
19.35000	-45
19.35833	-43
19.36667	-42
19.37500	-38
19.38333	-31
19.39167	-25
19.40000	-20
19.40833	-17
19.41667	-18
19.42500	-22
19.43333	-26
19.44167	-30
19.45000	-33
19.45833	-33
19.46667	-29
19.47500	-23
19.48333	-16
19.49167	-10
19.50000	-3
19.50833	4
19.51667	13
19.52500	23
19.53333	32
19.54167	40
19.55000	45
19.55833	50
19.56667	54
19.57500	59
19.58333	68
19.59167	79
19.60000	91
19.60833	104
19.61667	115
19.62500	123
19.63333	132
19.64167	142
19.65000	156
19.65833	174
19.66667	195
19.67500	215
19.68333	235
19.69167	254
19.70000	272
19.70833	292
19.71667	312
19.72500	334
19.73333	359
19.74167	386
19.75000	414
19.75833	441
19.76667	467
19.77500	494
19.78333	521
19.79167	550
19.80000	581
19.80833	614
19.81667	647
19.82500	682
19.83333	719
19.84167	760
19.85000	805
19.85833	853
19.86667	905
19.87500	958
19.88333	1014
19.89167	1072
19.90000	1133
19.90833	1196
19.91667	1255
19.92500	1312
19.93333	1365
19.94167	1420
19.95000	1476
19.95833	1537
19.96667	1605
19.97500	1676
19.98333	1752
19.99167	1828
20.00000	1906
20.00833	1984
20.01667	2060
20.02500	2137
20.03333	2214
20.04167	2294
20.05000	2376
20.05833	2459
20.06667	2546
20.07500	2632
20.08333	2721
20.09167	2810
20.10000	2898
20.10833	2987
20.11667	3076
20.12500	3167
20.13333	3258
20.14167	3354
20.15000	3452
20.15833	3550
20.16667	3651
20.17500	3748
20.18333	3845
20.19167	3940
20.20000	4033
20.20833	4125
20.21667	4217
20.22500	4311
20.23333	4405
20.24167	4500
20.25000	4595
20.25833	4687
20.26667	4780
20.27500	4869
20.28333	4958
20.29167	5046
20.30000	5134
20.30833	5224
20.31667	5310
20.32500	5397
20.33333	5480
20.34167	5561
20.35000	5640
20.35833	5716
20.36667	5789
20.37500	5858
20.38333	5925
20.39167	5990
20.40000	6054
20.40833	6119
20.41667	6180
20.42500	6238
20.43333	6292
20.44167	6344
20.45000	6394
20.45833	6442
20.46667	6487
20.47500	6527
20.48333	6561
20.49167	6590
20.50000	6616
20.50833	6640
20.51667	6662
20.52500	6682
20.53333	6700
20.54167	6714
20.55000	6725
20.55833	6730
20.56667	6731
20.57500	6729
20.58333	6726
20.59167	6721
20.60000	6715
20.60833	6705
20.61667	6691
20.62500	6672
20.63333	6651
20.64167	6627
20.65000	6600
20.65833	6571
20.66667	6537
20.67500	6502
20.68333	6462
20.69167	6420
20.70000	6376
20.70833	6330
20.71667	6282
20.72500	6230
20.73333	6177
20.74167	6119
20.75000	6058
20.75833	5995
20.76667	5929
20.77500	5864
20.78333	5797
20.79167	5730
20.80000	5663
20.80833	5593
20.81667	5522
20.82500	5445
20.83333	5369
20.84167	5290
20.85000	5211
20.85833	5132
20.86667	5052
20.87500	4972
20.88333	4891
20.89167	4811
20.90000	4731
20.90833	4650
20.91667	4571
20.92500	4491
20.93333	4411
20.94167	4331
20.95000	4252
20.95833	4172
20.96667	4091
20.97500	4013
20.98333	3933
20.99167	3855
21.00000	3776
21.00833	3697
21.01667	3620
21.02500	3542
21.03333	3468
21.04167	3393
21.05000	3320
21.05833	3246
21.06667	3171
21.07500	3099
21.08333	3025
21.09167	2954
21.10000	2883
21.10833	2813
21.11667	2745
21.12500	2677
21.13333	2612
21.14167	2548
21.15000	2488
21.15833	2431
21.16667	2375
21.17500	2322
21.18333	2269
21.19167	2217
21.20000	2165
21.20833	2113
21.21667	2063
21.22500	2014
21.23333	1967
21.24167	1922
21.25000	1881
21.25833	1843
21.26667	1806
21.27500	1771
21.28333	1735
21.29167	1699
21.30000	1664
21.30833	1631
21.31667	1599
21.32500	1568
21.33333	1537
21.34167	1506
21.35000	1474
21.35833	1442
21.36667	1411
21.37500	1381
21.38333	1351
21.39167	1324
21.40000	1303
21.40833	1285
21.41667	1269
21.42500	1253
21.43333	1235
21.44167	1215
21.45000	1194
21.45833	1174
21.46667	1157
21.47500	1141
21.48333	1125
21.49167	1109
21.50000	1094
21.50833	1078
21.51667	1063
21.52500	1049
21.53333	1038
21.54167	1030
21.55000	1022
21.55833	1014
21.56667	1003
21.57500	990
21.58333	975
21.59167	960
21.60000	946
21.60833	934
21.61667	926
21.62500	922
21.63333	918
21.64167	914
21.65000	908
21.65833	901
21.66667	892
21.67500	884
21.68333	877
21.69167	870
21.70000	862
21.70833	854
21.71667	845
21.72500	834
21.73333	824
21.74167	814
21.75000	804
21.75833	797
21.76667	791
21.77500	787
21.78333	783
21.79167	780
21.80000	776
21.80833	771
21.81667	767
21.82500	761
21.83333	754
21.84167	747
21.85000	741
21.85833	736
21.86667	731
21.87500	725
21.88333	719
21.89167	713
21.90000	706
21.90833	700
21.91667	695
21.92500	692
21.93333	690
21.94167	689
21.95000	689
21.95833	687
21.96667	682
21.97500	676
21.98333	670
21.99167	663
22.00000	656
22.00833	650
22.01667	644
22.02500	638
22.03333	632
22.04167	626
22.05000	620
22.05833	616
22.06667	614
22.07500	614
22.08333	616
22.09167	617
22.10000	616
22.10833	611
22.11667	605
22.12500	600
22.13333	595
22.14167	593
22.15000	592
22.15833	594
22.16667	596
22.17500	598
22.18333	601
22.19167	602
22.20000	599
22.20833	592
22.21667	583
22.22500	573
22.23333	565
22.24167	558
22.25000	553
22.25833	549
22.26667	544
22.27500	540
22.28333	537
22.29167	534
22.30000	532
22.30833	530
22.31667	528
22.32500	524
22.33333	521
22.34167	518
22.35000	516
22.35833	515
22.36667	514
22.37500	513
22.38333	509
22.39167	505
22.40000	502
22.40833	499
22.41667	498
22.42500	497
22.43333	495
22.44167	493
22.45000	489
22.45833	486
22.46667	482
22.47500	477
22.48333	469
22.49167	461
22.50000	453
22.50833	446
22.51667	441
22.52500	435
22.53333	430
22.54167	425
22.55000	420
22.55833	415
22.56667	409
22.57500	404
22.58333	401
22.59167	397
22.60000	394
22.60833	389
22.61667	382
22.62500	372
22.63333	364
22.64167	359
22.65000	358
22.65833	358
22.66667	358
22.67500	358
22.68333	357
22.69167	356
22.70000	357
22.70833	359
22.71667	360
22.72500	357
22.73333	352
22.74167	344
22.75000	334
22.75833	326
22.76667	318
22.77500	311
22.78333	305
22.79167	300
22.80000	298
22.80833	298
22.81667	300
22.82500	300
22.83333	300
22.84167	298
22.85000	296
22.85833	294
22.86667	295
22.87500	295
22.88333	295
22.89167	293
22.90000	288
22.90833	283
22.91667	277
22.92500	271
22.93333	266
22.94167	260
22.95000	255
22.95833	250
22.96667	246
22.97500	243
22.98333	242
22.99167	243
23.00000	246
23.00833	249
23.01667	252
23.02500	254
23.03333	254
23.04167	253
23.05000	250
23.05833	247
23.06667	244
23.07500	241
23.08333	239
23.09167	238
23.10000	237
23.10833	235
23.11667	232
23.12500	228
23.13333	224
23.14167	224
23.15000	225
23.15833	228
23.16667	232
23.17500	234
23.18333	234
23.19167	231
23.20000	228
23.20833	225
23.21667	222
23.22500	222
23.23333	224
23.24167	226
23.25000	228
23.25833	228
23.26667	227
23.27500	226
23.28333	227
23.29167	229
23.30000	231
23.30833	231
23.31667	228
23.32500	222
23.33333	214
23.34167	209
23.35000	208
23.35833	209
23.36667	212
23.37500	216
23.38333	217
23.39167	218
23.40000	216
23.40833	213
23.41667	209
23.42500	206
23.43333	203
23.44167	200
23.45000	197
23.45833	195
23.46667	193
23.47500	194
23.48333	197
23.49167	202
23.50000	205
23.50833	206
23.51667	205
23.52500	202
23.53333	199
23.54167	198
23.55000	197
23.55833	196
23.56667	194
23.57500	190
23.58333	185
23.59167	180
23.60000	177
23.60833	175
23.61667	175
23.62500	176
23.63333	175
23.64167	173
23.65000	171
23.65833	169
23.66667	168
23.67500	170
23.68333	172
23.69167	174
23.70000	175
23.70833	175
23.71667	174
23.72500	173
23.73333	171
23.74167	168
23.75000	166
23.75833	165
23.76667	165
23.77500	166
23.78333	167
23.79167	166
23.80000	164
23.80833	162
23.81667	160
23.82500	159
23.83333	159
23.84167	159
23.85000	159
23.85833	157
23.86667	155
23.87500	151
23.88333	146
23.89167	142
23.90000	140
23.90833	142
23.91667	146
23.92500	153
23.93333	159
23.94167	162
23.95000	163
23.95833	160
23.96667	157
23.97500	155
23.98333	155
23.99167	157
24.00000	158
24.00833	158
24.01667	156
24.02500	154
24.03333	152
24.04167	151
24.05000	151
24.05833	154
24.06667	157
24.07500	160
24.08333	161
24.09167	159
24.10000	157
24.10833	155
24.11667	154
24.12500	154
24.13333	154
24.14167	153
24.15000	151
24.15833	151
24.16667	153
24.17500	155
24.18333	159
24.19167	162
24.20000	164
24.20833	164
24.21667	164
24.22500	164
24.23333	164
24.24167	166
24.25000	167
24.25833	168
24.26667	167
24.27500	165
24.28333	164
24.29167	164
24.30000	167
24.30833	172
24.31667	176
24.32500	178
24.33333	178
24.34167	174
24.35000	170
24.35833	168
24.36667	169
24.37500	173
24.38333	179
24.39167	185
24.40000	191
24.40833	195
24.41667	199
24.42500	200
24.43333	200
24.44167	201
24.45000	202
24.45833	205
24.46667	207
24.47500	209
24.48333	211
24.49167	210
24.50000	207
24.50833	202
24.51667	198
24.52500	196
24.53333	195
24.54167	197
24.55000	200
24.55833	203
24.56667	206
24.57500	209
24.58333	213
24.59167	217
24.60000	221
24.60833	224
24.61667	228
24.62500	232
24.63333	235
24.64167	235
24.65000	234
24.65833	233
24.66667	234
24.67500	235
24.68333	236
24.69167	236
24.70000	234
24.70833	231
24.71667	228
24.72500	226
24.73333	227
24.74167	229
24.75000	232
24.75833	237
24.76667	242
24.77500	245
24.78333	245
24.79167	243
24.80000	241
24.80833	238
24.81667	235
24.82500	233
24.83333	230
24.84167	226
24.85000	221
24.85833	216
24.86667	212
24.87500	210
24.88333	209
24.89167	210
24.90000	211
24.90833	213
24.91667	215
24.92500	217
24.93333	219
24.94167	220
24.95000	222
24.95833	224
24.96667	227
24.97500	230
24.98333	231
24.99167	227
25.00000	220
25.00833	212
25.01667	206
25.02500	202
25.03333	198
25.04167	195
25.05000	193
25.05833	190
25.06667	188
25.07500	185
25.08333	183
25.09167	179
25.10000	175
25.10833	170
25.11667	168
25.12500	169
25.13333	170
25.14167	169
25.15000	167
25.15833	163
25.16667	160
25.17500	159
25.18333	162
25.19167	166
25.20000	168
25.20833	168
25.21667	166
25.22500	162
25.23333	156
25.24167	151
25.25000	147
25.25833	144
25.26667	143
25.27500	144
25.28333	148
25.29167	152
25.30000	155
25.30833	157
25.31667	158
25.32500	159
25.33333	159
25.34167	159
25.35000	159
25.35833	160
25.36667	162
25.37500	164
25.38333	163
25.39167	159
25.40000	151
25.40833	142
25.41667	135
25.42500	132
25.43333	132
25.44167	133
25.45000	133
25.45833	132
25.46667	127
25.47500	121
25.48333	114
25.49167	109
25.50000	107
25.50833	108
25.51667	112
25.52500	119
25.53333	123
25.54167	124
25.55000	120
25.55833	117
25.56667	115
25.57500	115
25.58333	118
25.59167	122
25.60000	124
25.60833	125
25.61667	124
25.62500	125
25.63333	126
25.64167	127
25.65000	127
25.65833	126
25.66667	123
25.67500	121
25.68333	120
25.69167	121
25.70000	122
25.70833	123
25.71667	124
25.72500	124
25.73333	122
25.74167	121
25.75000	121
25.75833	119
25.76667	115
25.77500	111
25.78333	109
25.79167	109
25.80000	109
25.80833	110
25.81667	110
25.82500	108
25.83333	105
25.84167	102
25.85000	102
25.85833	104
25.86667	110
25.87500	117
25.88333	121
25.89167	125
25.90000	128
25.90833	131
25.91667	133
25.92500	134
25.93333	134
25.94167	132
25.95000	130
25.95833	128
25.96667	128
25.97500	128
25.98333	128
25.99167	129
26.00000	131
26.00833	133
26.01667	135
26.02500	137
26.03333	137
26.04167	134
26.05000	130
26.05833	126
26.06667	122
26.07500	119
26.08333	119
26.09167	121
26.10000	125
26.10833	132
26.11667	139
26.12500	146
26.13333	151
26.14167	151
26.15000	149
26.15833	146
26.16667	143
26.17500	141
26.18333	139
26.19167	140
26.20000	142
26.20833	146
26.21667	150
26.22500	154
26.23333	157
26.24167	160
26.25000	160
26.25833	160
26.26667	160
26.27500	160
26.28333	159
26.29167	160
26.30000	164
26.30833	170
26.31667	176
26.32500	180
26.33333	181
26.34167	179
26.35000	176
26.35833	174
26.36667	174
26.37500	176
26.38333	180
26.39167	184
26.40000	188
26.40833	188
26.41667	186
26.42500	183
26.43333	179
26.44167	177
26.45000	178
26.45833	181
26.46667	183
26.47500	185
26.48333	186
26.49167	188
26.50000	192
26.50833	197
26.51667	202
26.52500	207
26.53333	211
26.54167	213
26.55000	216
26.55833	217
26.56667	218
26.57500	219
26.58333	220
26.59167	222
26.60000	225
26.60833	228
26.61667	232
26.62500	237
26.63333	242
26.64167	245
26.65000	245
26.65833	241
26.66667	234
26.67500	229
26.68333	228
26.69167	230
26.70000	234
26.70833	239
26.71667	243
26.72500	244
26.73333	243
26.74167	241
26.75000	239
26.75833	236
26.76667	234
26.77500	231
26.78333	229
26.79167	226
26.80000	224
26.80833	223
26.81667	222
26.82500	223
26.83333	224
26.84167	222
26.85000	220
26.85833	218
26.86667	218
26.87500	219
26.88333	222
26.89167	224
26.90000	225
26.90833	226
26.91667	226
26.92500	227
26.93333	228
26.94167	228
26.95000	226
26.95833	223
26.96667	219
26.97500	215
26.98333	214
26.99167	214
27.00000	215
27.00833	214
27.01667	211
27.02500	207
27.03333	203
27.04167	201
27.05000	202
27.05833	203
27.06667	205
27.07500	205
27.08333	202
27.09167	198
27.10000	195
27.10833	192
27.11667	189
27.12500	187
27.13333	185
27.14167	183
27.15000	181
27.15833	181
27.16667	184
27.17500	186
27.18333	188
27.19167	189
27.20000	188
27.20833	186
27.21667	183
27.22500	180
27.23333	178
27.24167	177
27.25000	178
27.25833	180
27.26667	180
27.27500	181
27.28333	179
27.29167	179
27.30000	180
27.30833	184
27.31667	188
27.32500	190
27.33333	187
27.34167	180
27.35000	171
27.35833	162
27.36667	156
27.37500	154
27.38333	155
27.39167	160
27.40000	165
27.40833	169
27.41667	171
27.42500	171
27.43333	170
27.44167	169
27.45000	170
27.45833	172
27.46667	175
27.47500	175
27.48333	173
27.49167	167
27.50000	161
27.50833	155
27.51667	150
27.52500	148
27.53333	149
27.54167	152
27.55000	158
27.55833	163
27.56667	169
27.57500	173
27.58333	176
27.59167	177
27.60000	177
27.60833	177
27.61667	176
27.62500	176
27.63333	176
27.64167	176
27.65000	175
27.65833	174
27.66667	173
27.67500	174
27.68333	176
27.69167	179
27.70000	182
27.70833	185
27.71667	186
27.72500	186
27.73333	185
27.74167	183
27.75000	182
27.75833	183
27.76667	187
27.77500	191
27.78333	196
27.79167	199
27.80000	200
27.80833	200
27.81667	199
27.82500	199
27.83333	199
27.84167	198
27.85000	196
27.85833	194
27.86667	194
27.87500	196
27.88333	201
27.89167	208
27.90000	216
27.90833	223
27.91667	229
27.92500	234
27.93333	237
27.94167	240
27.95000	241
27.95833	242
27.96667	241
27.97500	238
27.98333	235
27.99167	231
28.00000	230
28.00833	232
28.01667	236
28.02500	243
28.03333	248
28.04167	251
28.05000	251
28.05833	250
28.06667	248
28.07500	247
28.08333	247
28.09167	247
28.10000	249
28.10833	253
28.11667	258
28.12500	264
28.13333	270
28.14167	274
28.15000	278
28.15833	281
28.16667	285
28.17500	288
28.18333	291
28.19167	294
28.20000	296
28.20833	298
28.21667	298
28.22500	297
28.23333	296
28.24167	295
28.25000	294
28.25833	295
28.26667	296
28.27500	298
28.28333	298
28.29167	298
28.30000	297
28.30833	297
28.31667	297
28.32500	298
28.33333	299
28.34167	300
28.35000	300
28.35833	302
28.36667	306
28.37500	311
28.38333	316
28.39167	320
28.40000	322
28.40833	322
28.41667	320
28.42500	317
28.43333	314
28.44167	311
28.45000	311
28.45833	312
28.46667	313
28.47500	314
28.48333	312
28.49167	310
28.50000	309
28.50833	309
28.51667	310
28.52500	312
28.53333	314
28.54167	316
28.55000	316
28.55833	316
28.56667	315
28.57500	313
28.58333	311
28.59167	309
28.60000	307
28.60833	307
28.61667	308
28.62500	312
28.63333	316
28.64167	319
28.65000	321
28.65833	322
28.66667	323
28.67500	324
28.68333	323
28.69167	323
28.70000	322
28.70833	321
28.71667	320
28.72500	320
28.73333	320
28.74167	317
28.75000	314
28.75833	310
28.76667	307
28.77500	306
28.78333	307
28.79167	309
28.80000	312
28.80833	314
28.81667	314
28.82500	312
28.83333	310
28.84167	308
28.85000	308
28.85833	309
28.86667	310
28.87500	311
28.88333	308
28.89167	304
28.90000	301
28.90833	300
28.91667	301
28.92500	304
28.93333	308
28.94167	311
28.95000	314
28.95833	318
28.96667	321
28.97500	324
28.98333	326
28.99167	328
29.00000	330
29.00833	333
29.01667	335
29.02500	333
29.03333	330
29.04167	325
29.05000	320
29.05833	317
29.06667	316
29.07500	317
29.08333	319
29.09167	321
29.10000	324
29.10833	327
29.11667	332
29.12500	337
29.13333	341
29.14167	344
29.15000	347
29.15833	347
29.16667	345
29.17500	342
29.18333	341
29.19167	342
29.20000	346
29.20833	351
29.21667	356
29.22500	359
29.23333	362
29.24167	364
29.25000	368
29.25833	372
29.26667	377
29.27500	380
29.28333	380
29.29167	377
29.30000	372
29.30833	368
29.31667	366
29.32500	367
29.33333	373
29.34167	382
29.35000	393
29.35833	403
29.36667	412
29.37500	417
29.38333	420
29.39167	422
29.40000	424
29.40833	427
29.41667	432
29.42500	438
29.43333	443
29.44167	448
29.45000	453
29.45833	459
29.46667	467
29.47500	475
29.48333	484
29.49167	494
29.50000	505
29.50833	515
29.51667	524
29.52500	532
29.53333	539
29.54167	544
29.55000	547
29.55833	549
29.56667	551
29.57500	554
29.58333	558
29.59167	565
29.60000	575
29.60833	587
29.61667	600
29.62500	614
29.63333	629
29.64167	644
29.65000	658
29.65833	671
29.66667	683
29.67500	696
29.68333	712
29.69167	729
29.70000	748
29.70833	769
29.71667	791
29.72500	816
29.73333	843
29.74167	871
29.75000	901
29.75833	929
29.76667	957
29.77500	986
29.78333	1018
29.79167	1050
29.80000	1082
29.80833	1114
29.81667	1146
29.82500	1180
29.83333	1215
29.84167	1254
29.85000	1296
29.85833	1339
29.86667	1386
29.87500	1433
29.88333	1484
29.89167	1538
29.90000	1596
29.90833	1658
29.91667	1722
29.92500	1790
29.93333	1859
29.94167	1931
29.95000	2005
29.95833	2079
29.96667	2157
29.97500	2234
29.98333	2316
29.99167	2400
30.00000	2487
30.00833	2577
30.01667	2668
30.02500	2764
30.03333	2861
30.04167	2963
30.05000	3067
30.05833	3175
30.06667	3291
30.07500	3408
30.08333	3532
30.09167	3657
30.10000	3786
30.10833	3919
30.11667	4054
30.12500	4196
30.13333	4337
30.14167	4482
30.15000	4628
30.15833	4774
30.16667	4926
30.17500	5078
30.18333	5238
30.19167	5399
30.20000	5560
30.20833	5724
30.21667	5884
30.22500	6049
30.23333	6213
30.24167	6383
30.25000	6557
30.25833	6730
30.26667	6909
30.27500	7087
30.28333	7270
30.29167	7452
30.30000	7635
30.30833	7820
30.31667	8003
30.32500	8190
30.33333	8375
30.34167	8561
30.35000	8748
30.35833	8930
30.36667	9115
30.37500	9293
30.38333	9471
30.39167	9645
30.40000	9818
30.40833	9993
30.41667	10165
30.42500	10342
30.43333	10514
30.44167	10684
30.45000	10850
30.45833	11009
30.46667	11167
30.47500	11317
30.48333	11467
30.49167	11612
30.50000	11756
30.50833	11899
30.51667	12038
30.52500	12175
30.53333	12306
30.54167	12431
30.55000	12550
30.55833	12663
30.56667	12772
30.57500	12874
30.58333	12971
30.59167	13062
30.60000	13149
30.60833	13234
30.61667	13313
30.62500	13388
30.63333	13457
30.64167	13518
30.65000	13573
30.65833	13621
30.66667	13664
30.67500	13702
30.68333	13735
30.69167	13764
30.70000	13786
30.70833	13802
30.71667	13811
30.72500	13813
30.73333	13807
30.74167	13795
30.75000	13778
30.75833	13756
30.76667	13730
30.77500	13699
30.78333	13661
30.79167	13616
30.80000	13563
30.80833	13502
30.81667	13434
30.82500	13356
30.83333	13274
30.84167	13188
30.85000	13100
30.85833	13012
30.86667	12922
30.87500	12830
30.88333	12730
30.89167	12622
30.90000	12507
30.90833	12383
30.91667	12258
30.92500	12126
30.93333	11994
30.94167	11858
30.95000	11720
30.95833	11582
30.96667	11439
30.97500	11296
30.98333	11147
30.99167	10997
31.00000	10843
31.00833	10683
31.01667	10523
31.02500	10357
31.03333	10191
31.04167	10022
31.05000	9851
31.05833	9680
31.06667	9505
31.07500	9333
31.08333	9158
31.09167	8985
31.10000	8815
31.10833	8642
31.11667	8472
31.12500	8297
31.13333	8124
31.14167	7949
31.15000	7774
31.15833	7601
31.16667	7426
31.17500	7257
31.18333	7087
31.19167	6921
31.20000	6760
31.20833	6600
31.21667	6445
31.22500	6286
31.23333	6130
31.24167	5969
31.25000	5808
31.25833	5651
31.26667	5495
31.27500	5348
31.28333	5205
31.29167	5068
31.30000	4934
31.30833	4801
31.31667	4670
31.32500	4537
31.33333	4408
31.34167	4279
31.35000	4153
31.35833	4031
31.36667	3910
31.37500	3795
31.38333	3680
31.39167	3568
31.40000	3458
31.40833	3349
31.41667	3245
31.42500	3144
31.43333	3048
31.44167	2955
31.45000	2865
31.45833	2776
31.46667	2686
31.47500	2599
31.48333	2513
31.49167	2432
31.50000	2358
31.50833	2288
31.51667	2224
31.52500	2159
31.53333	2097
31.54167	2034
31.55000	1971
31.55833	1908
31.56667	1844
31.57500	1783
31.58333	1723
31.59167	1667
31.60000	1615
31.60833	1567
31.61667	1522
31.62500	1477
31.63333	1433
31.64167	1389
31.65000	1345
31.65833	1303
31.66667	1263
31.67500	1226
31.68333	1191
31.69167	1159
31.70000	1127
31.70833	1096
31.71667	1066
31.72500	1036
31.73333	1009
31.74167	983
31.75000	960
31.75833	939
31.76667	920
31.77500	900
31.78333	878
31.79167	854
31.80000	827
31.80833	800
31.81667	773
31.82500	749
31.83333	730
31.84167	715
31.85000	703
31.85833	694
31.86667	685
31.87500	674
31.88333	661
31.89167	647
31.90000	634
31.90833	620
31.91667	608
31.92500	599
31.93333	591
31.94167	584
31.95000	576
31.95833	569
31.96667	560
31.97500	552
31.98333	544
31.99167	536
32.00000	530
32.00833	524
32.01667	518
32.02500	513
32.03333	508
32.04167	503
32.05000	499
32.05833	497
32.06667	496
32.07500	496
32.08333	494
32.09167	490
32.10000	486
32.10833	481
32.11667	477
32.12500	477
32.13333	478
32.14167	478
32.15000	476
32.15833	474
32.16667	470
32.17500	467
32.18333	467
32.19167	468
32.20000	470
32.20833	471
32.21667	474
32.22500	478
32.23333	484
32.24167	491
32.25000	496
32.25833	498
32.26667	498
32.27500	495
32.28333	492
32.29167	488
32.30000	485
32.30833	483
32.31667	482
32.32500	485
32.33333	491
32.34167	500
32.35000	511
32.35833	522
32.36667	533
32.37500	543
32.38333	553
32.39167	563
32.40000	572
32.40833	581
32.41667	589
32.42500	596
32.43333	604
32.44167	613
32.45000	624
32.45833	635
32.46667	646
32.47500	657
32.48333	669
32.49167	683
32.50000	702
32.50833	725
32.51667	749
32.52500	773
32.53333	795
32.54167	815
32.55000	834
32.55833	853
32.56667	872
32.57500	891
32.58333	912
32.59167	933
32.60000	955
32.60833	981
32.61667	1007
32.62500	1036
32.63333	1067
32.64167	1100
32.65000	1134
32.65833	1168
32.66667	1203
32.67500	1238
32.68333	1274
32.69167	1311
32.70000	1350
32.70833	1390
32.71667	1432
32.72500	1479
32.73333	1525
32.74167	1571
32.75000	1623
32.75833	1678
32.76667	1732
32.77500	1784
32.78333	1839
32.79167	1904
32.80000	1969
32.80833	2029
32.81667	2084
32.82500	2142
32.83333	2207
32.84167	2275
32.85000	2346
32.85833	2420
32.86667	2494
32.87500	2567
32.88333	2642
32.89167	2718
32.90000	2795
32.90833	2875
32.91667	2957
32.92500	3044
32.93333	3138
32.94167	3231
32.95000	3317
32.95833	3401
32.96667	3490
32.97500	3576
32.98333	3667
32.99167	3769
33.00000	3871
33.00833	3968
33.01667	4062
33.02500	4156
33.03333	4248
33.04167	4344
33.05000	4443
33.05833	4542
33.06667	4643
33.07500	4741
33.08333	4840
33.09167	4948
33.10000	5058
33.10833	5161
33.11667	5259
33.12500	5361
33.13333	5472
33.14167	5582
33.15000	5687
33.15833	5789
33.16667	5894
33.17500	5995
33.18333	6092
33.19167	6186
33.20000	6276
33.20833	6367
33.21667	6456
33.22500	6550
33.23333	6644
33.24167	6739
33.25000	6835
33.25833	6926
33.26667	7015
33.27500	7099
33.28333	7181
33.29167	7259
33.30000	7335
33.30833	7414
33.31667	7494
33.32500	7569
33.33333	7637
33.34167	7705
33.35000	7771
33.35833	7835
33.36667	7896
33.37500	7951
33.38333	8001
33.39167	8048
33.40000	8091
33.40833	8136
33.41667	8180
33.42500	8220
33.43333	8256
33.44167	8292
33.45000	8327
33.45833	8360
33.46667	8390
33.47500	8414
33.48333	8433
33.49167	8448
33.50000	8463
33.50833	8477
33.51667	8488
33.52500	8497
33.53333	8502
33.54167	8503
33.55000	8499
33.55833	8491
33.56667	8477
33.57500	8461
33.58333	8442
33.59167	8422
33.60000	8401
33.60833	8378
33.61667	8354
33.62500	8325
33.63333	8293
33.64167	8258
33.65000	8219
33.65833	8177
33.66667	8130
33.67500	8081
33.68333	8029
33.69167	7975
33.70000	7918
33.70833	7857
33.71667	7795
33.72500	7728
33.73333	7660
33.74167	7589
33.75000	7516
33.75833	7444
33.76667	7371
33.77500	7298
33.78333	7220
33.79167	7140
33.80000	7055
33.80833	6967
33.81667	6881
33.82500	6794
33.83333	6709
33.84167	6622
33.85000	6535
33.85833	6449
33.86667	6361
33.87500	6274
33.88333	6184
33.89167	6092
33.90000	5999
33.90833	5903
33.91667	5809
33.92500	5711
33.93333	5613
33.94167	5513
33.95000	5412
33.95833	5312
33.96667	5212
33.97500	5116
33.98333	5019
33.99167	4925
34.00000	4831
34.00833	4737
34.01667	4644
34.02500	4549
34.03333	4456
34.04167	4360
34.05000	4264
34.05833	4171
34.06667	4078
34.07500	3990
34.08333	3901
34.09167	3815
34.10000	3730
34.10833	3645
34.11667	3564
34.12500	3484
34.13333	3407
34.14167	3330
34.15000	3253
34.15833	3176
34.16667	3097
34.17500	3019
34.18333	2937
34.19167	2856
34.20000	2778
34.20833	2702
34.21667	2632
34.22500	2566
34.23333	2504
34.24167	2441
34.25000	2378
34.25833	2316
34.26667	2253
34.27500	2193
34.28333	2133
34.29167	2076
34.30000	2021
34.30833	1966
34.31667	1913
34.32500	1858
34.33333	1804
34.34167	1748
34.35000	1691
34.35833	1638
34.36667	1587
34.37500	1541
34.38333	1498
34.39167	1457
34.40000	1417
34.40833	1376
34.41667	1337
34.42500	1299
34.43333	1264
34.44167	1231
34.45000	1199
34.45833	1166
34.46667	1131
34.47500	1095
34.48333	1060
34.49167	1027
34.50000	996
34.50833	966
34.51667	938
34.52500	910
34.53333	882
34.54167	855
34.55000	830
34.55833	806
34.56667	782
34.57500	758
34.58333	733
34.59167	708
34.60000	684
34.60833	662
34.61667	642
34.62500	624
34.63333	607
34.64167	593
34.65000	579
34.65833	565
34.66667	550
34.67500	536
34.68333	522
34.69167	509
34.70000	497
34.70833	484
34.71667	470
34.72500	454
34.73333	439
34.74167	426
34.75000	414
34.75833	403
34.76667	392
34.77500	379
34.78333	366
34.79167	352
34.80000	340
34.80833	331
34.81667	324
34.82500	319
34.83333	314
34.84167	308
34.85000	302
34.85833	294
34.86667	286
34.87500	277
34.88333	267
34.89167	256
34.90000	247
34.90833	238
34.91667	230
34.92500	221
34.93333	214
34.94167	209
34.95000	206
34.95833	204
34.96667	202
34.97500	198
34.98333	192
34.99167	185
35.00000	179
35.00833	173
35.01667	169
35.02500	166
35.03333	163
35.04167	161
35.05000	159
35.05833	156
35.06667	153
35.07500	149
35.08333	143
35.09167	137
35.10000	132
35.10833	128
35.11667	126
35.12500	126
35.13333	126
35.14167	127
35.15000	129
35.15833	131
35.16667	132
35.17500	132
35.18333	127
35.19167	122
35.20000	116
35.20833	112
35.21667	110
35.22500	109
35.23333	109
35.24167	107
35.25000	103
35.25833	100
35.26667	99
35.27500	97
35.28333	94
35.29167	90
35.30000	86
35.30833	82
35.31667	80
35.32500	82
35.33333	85
35.34167	87
35.35000	85
35.35833	82
35.36667	77
35.37500	74
35.38333	74
35.39167	76
35.40000	79
35.40833	81
35.41667	83
35.42500	84
35.43333	83
35.44167	80
35.45000	76
35.45833	70
35.46667	64
35.47500	57
35.48333	52
35.49167	48
35.50000	46
35.50833	46
35.51667	47
35.52500	49
35.53333	52
35.54167	56
35.55000	61
35.55833	67
35.56667	72
35.57500	75
35.58333	74
35.59167	70
35.60000	65
35.60833	61
35.61667	57
35.62500	55
35.63333	54
35.64167	54
35.65000	55
35.65833	56
35.66667	56
35.67500	55
35.68333	52
35.69167	48
35.70000	46
35.70833	45
35.71667	45
35.72500	44
35.73333	44
35.74167	44
35.75000	46
35.75833	48
35.76667	52
35.77500	54
35.78333	54
35.79167	52
35.80000	49
35.80833	46
35.81667	45
35.82500	45
35.83333	46
35.84167	48
35.85000	50
35.85833	50
35.86667	48
35.87500	46
35.88333	45
35.89167	46
35.90000	48
35.90833	51
35.91667	51
35.92500	48
35.93333	43
35.94167	39
35.95000	37
35.95833	35
35.96667	34
35.97500	33
35.98333	30
35.99167	26
36.00000	25
36.00833	25
36.01667	26
36.02500	28
36.03333	29
36.04167	31
36.05000	33
36.05833	36
36.06667	39
36.07500	41
36.08333	41
36.09167	38
36.10000	35
36.10833	32
36.11667	30
36.12500	30
36.13333	31
36.14167	34
36.15000	37
36.15833	37
36.16667	36
36.17500	34
36.18333	33
36.19167	33
36.20000	34
36.20833	36
36.21667	38
36.22500	40
36.23333	43
36.24167	46
36.25000	48
36.25833	48
36.26667	46
36.27500	44
36.28333	42
36.29167	40
36.30000	38
36.30833	39
36.31667	40
36.32500	41
36.33333	42
36.34167	42
36.35000	41
36.35833	40
36.36667	39
36.37500	38
36.38333	35
36.39167	32
36.40000	30
36.40833	30
36.41667	32
36.42500	33
36.43333	35
36.44167	37
36.45000	38
36.45833	38
36.46667	40
36.47500	41
36.48333	42
36.49167	42
36.50000	42
36.50833	41
36.51667	39
36.52500	35
36.53333	32
36.54167	30
36.55000	30
36.55833	31
36.56667	33
36.57500	34
36.58333	32
36.59167	30
36.60000	28
36.60833	29
36.61667	32
36.62500	38
36.63333	45
36.64167	49
36.65000	50
36.65833	48
36.66667	44
36.67500	39
36.68333	35
36.69167	33
36.70000	32
36.70833	33
36.71667	35
36.72500	37
36.73333	39
36.74167	40
36.75000	39
36.75833	36
36.76667	31
36.77500	26
36.78333	23
36.79167	23
36.80000	27
36.80833	32
36.81667	35
36.82500	34
36.83333	32
36.84167	32
36.85000	33
36.85833	34
36.86667	33
36.87500	32
36.88333	29
36.89167	27
36.90000	26
36.90833	27
36.91667	29
36.92500	29
36.93333	29
36.94167	28
36.95000	29
36.95833	30
36.96667	33
36.97500	37
36.98333	40
36.99167	42
37.00000	41
37.00833	37
37.01667	33
37.02500	30
37.03333	28
37.04167	28
37.05000	29
37.05833	29
37.06667	29
37.07500	28
37.08333	28
37.09167	29
37.10000	30
37.10833	29
37.11667	27
37.12500	24
37.13333	22
37.14167	22
37.15000	23
37.15833	24
37.16667	22
37.17500	19
37.18333	16
37.19167	14
37.20000	17
37.20833	24
37.21667	31
37.22500	37
37.23333	39
37.24167	38
37.25000	34
37.25833	28
37.26667	24
37.27500	21
37.28333	23
37.29167	28
37.30000	34
37.30833	40
37.31667	42
37.32500	39
37.33333	35
37.34167	32
37.35000	31
37.35833	33
37.36667	35
37.37500	38
37.38333	39
37.39167	39
37.40000	37
37.40833	35
37.41667	32
37.42500	29
37.43333	29
37.44167	31
37.45000	35
37.45833	38
37.46667	39
37.47500	38
37.48333	35
37.49167	33
37.50000	32
37.50833	32
37.51667	32
37.52500	32
37.53333	31
37.54167	31
37.55000	30
37.55833	30
37.56667	31
37.57500	32
37.58333	33
37.59167	35
37.60000	36
37.60833	36
37.61667	36
37.62500	36
37.63333	36
37.64167	36
37.65000	37
37.65833	40
37.66667	45
37.67500	50
37.68333	55
37.69167	58
37.70000	56
37.70833	50
37.71667	44
37.72500	40
37.73333	39
37.74167	42
37.75000	45
37.75833	47
37.76667	46
37.77500	45
37.78333	45
37.79167	47
37.80000	50
37.80833	53
37.81667	55
37.82500	54
37.83333	52
37.84167	48
37.85000	45
37.85833	44
37.86667	43
37.87500	44
37.88333	45
37.89167	46
37.90000	48
37.90833	50
37.91667	52
37.92500	54
37.93333	56
37.94167	57
37.95000	58
37.95833	58
37.96667	58
37.97500	58
37.98333	57
37.99167	55
38.00000	52
38.00833	48
38.01667	45
38.02500	47
38.03333	50
38.04167	55
38.05000	59
38.05833	60
38.06667	57
38.07500	53
38.08333	50
38.09167	50
38.10000	54
38.10833	60
38.11667	66
38.12500	71
38.13333	74
38.14167	72
38.15000	67
38.15833	59
38.16667	50
38.17500	43
38.18333	39
38.19167	39
38.20000	43
38.20833	50
38.21667	57
38.22500	62
38.23333	65
38.24167	64
38.25000	61
38.25833	59
38.26667	60
38.27500	63
38.28333	67
38.29167	71
38.30000	71
38.30833	68
38.31667	64
38.32500	59
38.33333	56
38.34167	54
38.35000	54
38.35833	55
38.36667	56
38.37500	58
38.38333	59
38.39167	57
38.40000	53
38.40833	48
38.41667	46
38.42500	47
38.43333	51
38.44167	55
38.45000	59
38.45833	61
38.46667	58
38.47500	54
38.48333	49
38.49167	45
38.50000	42
38.50833	43
38.51667	46
38.52500	49
38.53333	53
38.54167	56
38.55000	58
38.55833	61
38.56667	63
38.57500	65
38.58333	67
38.59167	69
38.60000	69
38.60833	68
38.61667	66
38.62500	65
38.63333	65
38.64167	64
38.65000	63
38.65833	60
38.66667	56
38.67500	53
38.68333	52
38.69167	52
38.70000	55
38.70833	59
38.71667	63
38.72500	65
38.73333	66
38.74167	66
38.75000	66
38.75833	67
38.76667	71
38.77500	75
38.78333	78
38.79167	80
38.80000	80
38.80833	78
38.81667	76
38.82500	74
38.83333	72
38.84167	71
38.85000	70
38.85833	68
38.86667	67
38.87500	66
38.88333	65
38.89167	63
38.90000	61
38.90833	59
38.91667	58
38.92500	59
38.93333	64
38.94167	72
38.95000	82
38.95833	89
38.96667	95
38.97500	98
38.98333	98
38.99167	98
39.00000	99
39.00833	102
39.01667	103
39.02500	101
39.03333	96
39.04167	88
39.05000	79
39.05833	72
39.06667	68
39.07500	66
39.08333	66
39.09167	68
39.10000	72
39.10833	77
39.11667	82
39.12500	86
39.13333	89
39.14167	88
39.15000	86
39.15833	84
39.16667	85
39.17500	87
39.18333	89
39.19167	91
39.20000	91
39.20833	90
39.21667	89
39.22500	90
39.23333	92
39.24167	94
39.25000	96
39.25833	99
39.26667	101
39.27500	101
39.28333	97
39.29167	91
39.30000	86
39.30833	82
39.31667	81
39.32500	83
39.33333	85
39.34167	87
39.35000	87
39.35833	84
39.36667	81
39.37500	77
39.38333	74
39.39167	71
39.40000	70
39.40833	70
39.41667	71
39.42500	74
39.43333	78
39.44167	81
39.45000	85
39.45833	88
39.46667	89
39.47500	89
39.48333	88
39.49167	87
39.50000	86
39.50833	87
39.51667	88
39.52500	89
39.53333	89
39.54167	89
39.55000	88
39.55833	87
39.56667	87
39.57500	86
39.58333	85
39.59167	82
39.60000	81
39.60833	81
39.61667	81
39.62500	83
39.63333	83
39.64167	80
39.65000	77
39.65833	73
39.66667	70
39.67500	67
39.68333	65
39.69167	64
39.70000	65
39.70833	68
39.71667	73
39.72500	80
39.73333	86
39.74167	91
39.75000	94
39.75833	93
39.76667	89
39.77500	83
39.78333	76
39.79167	68
39.80000	61
39.80833	57
39.81667	54
39.82500	56
39.83333	60
39.84167	67
39.85000	75
39.85833	80
39.86667	80
39.87500	78
39.88333	76
39.89167	75
39.90000	76
39.90833	79
39.91667	82
39.92500	81
39.93333	78
39.94167	75
39.95000	70
39.95833	67
39.96667	64
39.97500	61
39.98333	60
39.99167	60
40.00000	60
40.00833	62
40.01667	65
40.02500	67
40.03333	69
40.04167	70
40.05000	71
40.05833	70
40.06667	69
40.07500	68
40.08333	68
40.09167	69
40.10000	72
40.10833	74
40.11667	77
40.12500	78
40.13333	78
40.14167	79
40.15000	80
40.15833	82
40.16667	85
40.17500	88
40.18333	90
40.19167	92
40.20000	92
40.20833	90
40.21667	86
40.22500	80
40.23333	75
40.24167	71
40.25000	67
40.25833	63
40.26667	61
40.27500	59
40.28333	60
40.29167	61
40.30000	63
40.30833	65
40.31667	66
40.32500	68
40.33333	69
40.34167	73
40.35000	78
40.35833	83
40.36667	87
40.37500	90
40.38333	90
40.39167	89
40.40000	87
40.40833	85
40.41667	84
40.42500	84
40.43333	83
40.44167	82
40.45000	80
40.45833	78
40.46667	78
40.47500	80
40.48333	84
40.49167	89
40.50000	93
40.50833	95
40.51667	97
40.52500	99
40.53333	101
40.54167	103
40.55000	104
40.55833	105
40.56667	104
40.57500	103
40.58333	102
40.59167	102
40.60000	104
40.60833	107
40.61667	110
40.62500	113
40.63333	116
40.64167	118
40.65000	119
40.65833	123
40.66667	129
40.67500	136
40.68333	142
40.69167	147
40.70000	151
40.70833	155
40.71667	160
40.72500	166
40.73333	172
40.74167	176
40.75000	178
40.75833	179
40.76667	180
40.77500	183
40.78333	187
40.79167	191
40.80000	196
40.80833	200
40.81667	204
40.82500	210
40.83333	217
40.84167	223
40.85000	230
40.85833	235
40.86667	239
40.87500	242
40.88333	247
40.89167	254
40.90000	261
40.90833	269
40.91667	276
40.92500	283
40.93333	290
40.94167	299
40.95000	309
40.95833	318
40.96667	326
40.97500	332
40.98333	336
40.99167	339
41.00000	343
41.00833	350
41.01667	358
41.02500	370
41.03333	381
41.04167	391
41.05000	400
41.05833	408
41.06667	415
41.07500	421
41.08333	427
41.09167	432
41.10000	437
41.10833	442
41.11667	448
41.12500	457
41.13333	466
41.14167	473
41.15000	478
41.15833	482
41.16667	485
41.17500	489
41.18333	496
41.19167	506
41.20000	517
41.20833	529
41.21667	537
41.22500	544
41.23333	548
41.24167	553
41.25000	558
41.25833	563
41.26667	569
41.27500	574
41.28333	577
41.29167	578
41.30000	578
41.30833	578
41.31667	580
41.32500	584
41.33333	588
41.34167	592
41.35000	595
41.35833	598
41.36667	602
41.37500	606
41.38333	612
41.39167	618
41.40000	622
41.40833	625
41.41667	629
41.42500	633
41.43333	636
41.44167	638
41.45000	639
41.45833	638
41.46667	635
41.47500	631
41.48333	629
41.49167	628
41.50000	630
41.50833	633
41.51667	638
41.52500	642
41.53333	645
41.54167	646
41.55000	643
41.55833	640
41.56667	635
41.57500	632
41.58333	633
41.59167	635
41.60000	635
41.60833	632
41.61667	626
41.62500	617
41.63333	608
41.64167	600
41.65000	594
41.65833	590
41.66667	588
41.67500	588
41.68333	590
41.69167	593
41.70000	594
41.70833	592
41.71667	588
41.72500	581
41.73333	573
41.74167	567
41.75000	560
41.75833	554
41.76667	547
41.77500	539
41.78333	533
41.79167	528
41.80000	526
41.80833	526
41.81667	525
41.82500	522
41.83333	518
41.84167	513
41.85000	507
41.85833	501
41.86667	494
41.87500	487
41.88333	478
41.89167	469
41.90000	462
41.90833	455
41.91667	449
41.92500	443
41.93333	437
41.94167	431
41.95000	426
41.95833	424
41.96667	425
41.97500	425
41.98333	423
41.99167	418
42.00000	408
42.00833	394
42.01667	380
42.02500	367
42.03333	357
42.04167	348
42.05000	342
42.05833	336
42.06667	330
42.07500	326
42.08333	325
42.09167	324
42.10000	323
42.10833	319
42.11667	312
42.12500	303
42.13333	293
42.14167	285
42.15000	278
42.15833	273
42.16667	269
42.17500	267
42.18333	266
42.19167	266
42.20000	265
42.20833	262
42.21667	258
42.22500	252
42.23333	246
42.24167	243
42.25000	241
42.25833	241
42.26667	242
42.27500	242
42.28333	241
42.29167	238
42.30000	234
42.30833	228
42.31667	221
42.32500	213
42.33333	207
42.34167	201
42.35000	197
42.35833	193
42.36667	190
42.37500	188
42.38333	186
42.39167	184
42.40000	183
42.40833	181
42.41667	180
42.42500	177
42.43333	174
42.44167	171
42.45000	165
42.45833	159
42.46667	152
42.47500	145
42.48333	138
42.49167	133
42.50000	131
42.50833	132
42.51667	133
42.52500	134
42.53333	134
42.54167	132
42.55000	130
42.55833	127
42.56667	124
42.57500	121
42.58333	118
42.59167	114
42.60000	110
42.60833	107
42.61667	105
42.62500	104
42.63333	105
42.64167	105
42.65000	104
42.65833	103
42.66667	101
42.67500	99
42.68333	97
42.69167	93
42.70000	89
42.70833	83
42.71667	78
42.72500	75
42.73333	75
42.74167	77
42.75000	81
42.75833	85
42.76667	89
42.77500	92
42.78333	93
42.79167	92
42.80000	91
42.80833	89
42.81667	89
42.82500	91
42.83333	94
42.84167	98
42.85000	100
42.85833	98
42.86667	93
42.87500	88
42.88333	85
42.89167	86
42.90000	89
42.90833	93
42.91667	96
42.92500	97
42.93333	96
42.94167	93
42.95000	90
42.95833	87
42.96667	84
42.97500	82
42.98333	84
42.99167	89
43.00000	92
43.00833	95
43.01667	93
43.02500	88
43.03333	80
43.04167	72
43.05000	65
43.05833	61
43.06667	60
43.07500	62
43.08333	64
43.09167	66
43.10000	68
43.10833	70
43.11667	72
43.12500	74
43.13333	77
43.14167	78
43.15000	80
43.15833	82
43.16667	85
43.17500	87
43.18333	87
43.19167	85
43.20000	83
43.20833	81
43.21667	77
43.22500	73
43.23333	69
43.24167	65
43.25000	61
43.25833	59
43.26667	59
43.27500	60
43.28333	62
43.29167	62
43.30000	64
43.30833	66
43.31667	67
43.32500	67
43.33333	64
43.34167	60
43.35000	54
43.35833	50
43.36667	48
43.37500	48
43.38333	50
43.39167	52
43.40000	57
43.40833	63
43.41667	70
43.42500	77
43.43333	83
43.44167	85
43.45000	85
43.45833	84
43.46667	81
43.47500	78
43.48333	75
43.49167	72
43.50000	70
43.50833	68
43.51667	67
43.52500	68
43.53333	69
43.54167	71
43.55000	71
43.55833	71
43.56667	71
43.57500	71
43.58333	70
43.59167	69
43.60000	69
43.60833	71
43.61667	72
43.62500	75
43.63333	77
43.64167	77
43.65000	75
43.65833	73
43.66667	71
43.67500	69
43.68333	69
43.69167	71
43.70000	75
43.70833	81
43.71667	85
43.72500	88
43.73333	88
43.74167	83
43.75000	77
43.75833	69
43.76667	63
43.77500	57
43.78333	52
43.79167	49
43.80000	47
43.80833	48
43.81667	49
43.82500	51
43.83333	53
43.84167	56
43.85000	60
43.85833	64
43.86667	68
43.87500	72
43.88333	75
43.89167	77
43.90000	76
43.90833	74
43.91667	71
43.92500	66
43.93333	63
43.94167	62
43.95000	62
43.95833	62
43.96667	60
43.97500	59
43.98333	59
43.99167	61
44.00000	65
44.00833	68
44.01667	68
44.02500	65
44.03333	60
44.04167	57
44.05000	57
44.05833	60
44.06667	65
44.07500	70
44.08333	72
44.09167	71
44.10000	69
44.10833	65
44.11667	62
44.12500	60
44.13333	58
44.14167	55
44.15000	51
44.15833	47
44.16667	45
44.17500	44
44.18333	43
44.19167	44
44.20000	46
44.20833	49
44.21667	54
44.22500	59
44.23333	64
44.24167	66
44.25000	65
44.25833	61
44.26667	56
44.27500	51
44.28333	47
44.29167	45
44.30000	44
44.30833	46
44.31667	49
44.32500	53
44.33333	57
44.34167	60
44.35000	62
44.35833	63
44.36667	64
44.37500	65
44.38333	65
44.39167	65
44.40000	65
44.40833	65
44.41667	65
44.42500	64
44.43333	60
44.44167	55
44.45000	49
44.45833	44
44.46667	39
44.47500	37
44.48333	38
44.49167	42
44.50000	46
44.50833	50
44.51667	54
44.52500	56
44.53333	56
44.54167	57
44.55000	56
44.55833	55
44.56667	52
44.57500	47
44.58333	41
44.59167	34
44.60000	30
44.60833	28
44.61667	31
44.62500	38
44.63333	45
44.64167	50
44.65000	51
44.65833	50
44.66667	48
44.67500	46
44.68333	48
44.69167	51
44.70000	54
44.70833	55
44.71667	54
44.72500	51
44.73333	47
44.74167	45
44.75000	45
44.75833	46
44.76667	48
44.77500	50
44.78333	51
44.79167	52
44.80000	53
44.80833	52
44.81667	50
44.82500	46
44.83333	40
44.84167	35
44.85000	31
44.85833	30
44.86667	33
44.87500	37
44.88333	38
44.89167	38
44.90000	36
44.90833	32
44.91667	30
44.92500	30
44.93333	31
44.94167	30
44.95000	29
44.95833	26
44.96667	23
44.97500	20
44.98333	16
44.99167	14
45.00000	14
45.00833	18
45.01667	24
45.02500	31
45.03333	37
45.04167	41
45.05000	43
45.05833	44
45.06667	44
45.07500	45
45.08333	46
45.09167	44
45.10000	40
45.10833	36
45.11667	32
45.12500	32
45.13333	36
45.14167	42
45.15000	48
45.15833	53
45.16667	53
45.17500	51
45.18333	48
45.19167	44
45.20000	41
45.20833	39
45.21667	38
45.22500	39
45.23333	39
45.24167	41
45.25000	42
45.25833	43
45.26667	43
45.27500	42
45.28333	40
45.29167	38
45.30000	36
45.30833	35
45.31667	34
45.32500	31
45.33333	28
45.34167	26
45.35000	24
45.35833	24
45.36667	25
45.37500	27
45.38333	29
45.39167	30
45.40000	32
45.40833	32
45.41667	33
45.42500	32
45.43333	32
45.44167	33
45.45000	36
45.45833	39
45.46667	42
45.47500	46
45.48333	50
45.49167	54
45.50000	58
45.50833	61
45.51667	61
45.52500	59
45.53333	56
45.54167	52
45.55000	48
45.55833	45
45.56667	42
45.57500	39
45.58333	37
45.59167	36
45.60000	35
45.60833	36
45.61667	37
45.62500	36
45.63333	34
45.64167	32
45.65000	31
45.65833	31
45.66667	35
45.67500	40
45.68333	45
45.69167	49
45.70000	50
45.70833	49
45.71667	47
45.72500	43
45.73333	39
45.74167	37
45.75000	38
45.75833	42
45.76667	47
45.77500	52
45.78333	54
45.79167	54
45.80000	52
45.80833	48
45.81667	44
45.82500	39
45.83333	34
45.84167	30
45.85000	27
45.85833	27
45.86667	30
45.87500	33
45.88333	34
45.89167	34
45.90000	33
45.90833	32
45.91667	31
45.92500	32
45.93333	32
45.94167	31
45.95000	30
45.95833	32
45.96667	36
45.97500	41
45.98333	43
45.99167	43
46.00000	40
46.00833	36
46.01667	34
46.02500	34
46.03333	34
46.04167	33
46.05000	31
46.05833	29
46.06667	30
46.07500	34
46.08333	40
46.09167	45
46.10000	49
46.10833	49
46.11667	48
46.12500	44
46.13333	40
46.14167	36
46.15000	33
46.15833	31
46.16667	30
46.17500	29
46.18333	25
46.19167	21
46.20000	18
46.20833	16
46.21667	17
46.22500	21
46.23333	26
46.24167	32
46.25000	36
46.25833	38
46.26667	37
46.27500	35
46.28333	34
46.29167	34
46.30000	36
46.30833	39
46.31667	42
46.32500	44
46.33333	44
46.34167	43
46.35000	41
46.35833	36
46.36667	30
46.37500	24
46.38333	20
46.39167	17
46.40000	16
46.40833	16
46.41667	16
46.42500	16
46.43333	17
46.44167	19
46.45000	20
46.45833	20
46.46667	20
46.47500	19
46.48333	21
46.49167	24
46.50000	26
46.50833	27
46.51667	28
46.52500	27
46.53333	28
46.54167	30
46.55000	34
46.55833	37
46.56667	37
46.57500	36
46.58333	35
46.59167	35
46.60000	36
46.60833	38
46.61667	39
46.62500	41
46.63333	42
46.64167	43
46.65000	42
46.65833	38
46.66667	34
46.67500	31
46.68333	31
46.69167	34
46.70000	38
46.70833	43
46.71667	46
46.72500	47
46.73333	46
46.74167	43
46.75000	39
46.75833	35
46.76667	32
46.77500	30
46.78333	28
46.79167	28
46.80000	29
46.80833	30
46.81667	30
46.82500	28
46.83333	25
46.84167	21
46.85000	17
46.85833	14
46.86667	14
46.87500	17
46.88333	23
46.89167	30
46.90000	36
46.90833	42
46.91667	46
46.92500	49
46.93333	52
46.94167	53
46.95000	54
46.95833	53
46.96667	50
46.97500	45
46.98333	42
46.99167	41
47.00000	39
47.00833	38
47.01667	35
47.02500	32
47.03333	30
47.04167	29
47.05000	28
47.05833	28
47.06667	26
47.07500	25
47.08333	23
47.09167	22
47.10000	22
47.10833	23
47.11667	24
47.12500	24
47.13333	24
47.14167	22
47.15000	20
47.15833	19
47.16667	19
47.17500	19
47.18333	19
47.19167	18
47.20000	17
47.20833	17
47.21667	19
47.22500	22
47.23333	25
47.24167	27
47.25000	29
47.25833	31
47.26667	34
47.27500	35
47.28333	36
47.29167	36
47.30000	36
47.30833	36
47.31667	36
47.32500	36
47.33333	35
47.34167	33
47.35000	30
47.35833	25
47.36667	21
47.37500	17
47.38333	15
47.39167	13
47.40000	12
47.40833	12
47.41667	11
47.42500	11
47.43333	12
47.44167	14
47.45000	18
47.45833	24
47.46667	31
47.47500	37
47.48333	42
47.49167	45
47.50000	45
47.50833	43
47.51667	39
47.52500	36
47.53333	33
47.54167	30
47.55000	27
47.55833	26
47.56667	25
47.57500	26
47.58333	27
47.59167	28
47.60000	29
47.60833	28
47.61667	28
47.62500	27
47.63333	26
47.64167	26
47.65000	25
47.65833	25
47.66667	25
47.67500	27
47.68333	29
47.69167	31
47.70000	30
47.70833	25
47.71667	20
47.72500	15
47.73333	12
47.74167	12
47.75000	15
47.75833	19
47.76667	23
47.77500	27
47.78333	30
47.79167	32
47.80000	33
47.80833	32
47.81667	29
47.82500	24
47.83333	18
47.84167	13
47.85000	10
47.85833	9
47.86667	13
47.87500	18
47.88333	22
47.89167	26
47.90000	29
47.90833	30
47.91667	29
47.92500	24
47.93333	19
47.94167	14
47.95000	11
47.95833	12
47.96667	16
47.97500	21
47.98333	25
47.99167	27
48.00000	28
48.00833	29
48.01667	30
48.02500	31
48.03333	31
48.04167	31
48.05000	31
48.05833	31
48.06667	32
48.07500	33
48.08333	33
48.09167	31
48.10000	28
48.10833	24
48.11667	19
48.12500	14
48.13333	9
48.14167	5
48.15000	4
48.15833	5
48.16667	9
48.17500	14
48.18333	20
48.19167	26
48.20000	32
48.20833	36
48.21667	37
48.22500	36
48.23333	33
48.24167	30
48.25000	26
48.25833	25
48.26667	26
48.27500	29
48.28333	32
48.29167	33
48.30000	30
48.30833	25
48.31667	21
48.32500	20
48.33333	23
48.34167	27
48.35000	31
48.35833	33
48.36667	31
48.37500	27
48.38333	25
48.39167	24
48.40000	24
48.40833	24
48.41667	25
48.42500	26
48.43333	26
48.44167	25
48.45000	22
48.45833	18
48.46667	15
48.47500	14
48.48333	16
48.49167	21
48.50000	26
48.50833	29
48.51667	31
48.52500	30
48.53333	27
48.54167	24
48.55000	20
48.55833	17
48.56667	16
48.57500	14
48.58333	14
48.59167	15
48.60000	16
48.60833	18
48.61667	19
48.62500	19
48.63333	19
48.64167	16
48.65000	12
48.65833	9
48.66667	6
48.67500	5
48.68333	6
48.69167	9
48.70000	12
48.70833	15
48.71667	18
48.72500	21
48.73333	25
48.74167	28
48.75000	30
48.75833	30
48.76667	27
48.77500	23
48.78333	19
48.79167	16
48.80000	15
48.80833	14
48.81667	14
48.82500	12
48.83333	11
48.84167	12
48.85000	15
48.85833	20
48.86667	24
48.87500	27
48.88333	27
48.89167	26
48.90000	23
48.90833	22
48.91667	20
48.92500	18
48.93333	16
48.94167	16
48.95000	16
48.95833	18
48.96667	20
48.97500	23
48.98333	25
48.99167	26
49.00000	27
49.00833	28
49.01667	29
49.02500	31
49.03333	33
49.04167	33
49.05000	32
49.05833	30
49.06667	28
49.07500	26
49.08333	26
49.09167	28
49.10000	29
49.10833	31
49.11667	34
49.12500	38
49.13333	41
49.14167	42
49.15000	39
49.15833	34
49.16667	28
49.17500	24
49.18333	24
49.19167	27
49.20000	29
49.20833	30
49.21667	29
49.22500	26
49.23333	23
49.24167	25
49.25000	29
49.25833	33
49.26667	37
49.27500	38
49.28333	35
49.29167	28
49.30000	20
49.30833	11
49.31667	5
49.32500	2
49.33333	4
49.34167	10
49.35000	18
49.35833	25
49.36667	29
49.37500	33
49.38333	34
49.39167	35
49.40000	36
49.40833	36
49.41667	36
49.42500	34
49.43333	31
49.44167	28
49.45000	27
49.45833	27
49.46667	27
49.47500	27
49.48333	28
49.49167	30
49.50000	30
49.50833	30
49.51667	27
49.52500	24
49.53333	20
49.54167	15
49.55000	10
49.55833	7
49.56667	6
49.57500	7
49.58333	9
49.59167	12
49.60000	14
49.60833	14
49.61667	13
49.62500	10
49.63333	8
49.64167	6
49.65000	6
49.65833	6
49.66667	7
49.67500	7
49.68333	8
49.69167	9
49.70000	11
49.70833	14
49.71667	17
49.72500	21
49.73333	25
49.74167	27
49.75000	28
49.75833	28
49.76667	27
49.77500	25
49.78333	22
49.79167	18
49.80000	14
49.80833	12
49.81667	11
49.82500	12
49.83333	13
49.84167	13
49.85000	12
49.85833	13
49.86667	16
49.87500	20
49.88333	24
49.89167	26
49.90000	25
49.90833	20
49.91667	14
49.92500	10
49.93333	9
49.94167	11
49.95000	14
49.95833	17
49.96667	20
49.97500	21
49.98333	22
49.99167	21
50.00000	21
50.00833	22
50.01667	24
50.02500	26
50.03333	29
50.04167	30
50.05000	30
50.05833	30
50.06667	32
50.07500	35
50.08333	37
50.09167	38
50.10000	38
50.10833	37
50.11667	37
50.12500	39
50.13333	41
50.14167	40
50.15000	37
50.15833	33
50.16667	30
50.17500	28
50.18333	30
50.19167	32
50.20000	33
50.20833	33
50.21667	32
50.22500	32
50.23333	32
50.24167	33
50.25000	35
50.25833	38
50.26667	41
50.27500	44
50.28333	47
50.29167	51
50.30000	55
50.30833	58
50.31667	60
50.32500	60
50.33333	59
50.34167	58
50.35000	57
50.35833	56
50.36667	55
50.37500	55
50.38333	55
50.39167	54
50.40000	53
50.40833	52
50.41667	51
50.42500	49
50.43333	48
50.44167	49
50.45000	51
50.45833	53
50.46667	55
50.47500	58
50.48333	62
50.49167	66
50.50000	71
50.50833	76
50.51667	77
50.52500	74
50.53333	70
50.54167	66
50.55000	63
50.55833	62
50.56667	61
50.57500	61
50.58333	62
50.59167	64
50.60000	65
50.60833	67
50.61667	68
50.62500	68
50.63333	70
50.64167	73
50.65000	77
50.65833	82
50.66667	84
50.67500	86
50.68333	88
50.69167	89
50.70000	89
50.70833	87
50.71667	84
50.72500	81
50.73333	79
50.74167	81
50.75000	85
50.75833	90
50.76667	92
50.77500	91
50.78333	88
50.79167	83
50.80000	80
50.80833	77
50.81667	75
50.82500	73
50.83333	72
50.84167	71
50.85000	71
50.85833	74
50.86667	80
50.87500	88
50.88333	96
50.89167	104
50.90000	109
50.90833	112
50.91667	112
50.92500	110
50.93333	106
50.94167	101
50.95000	97
50.95833	96
50.96667	99
50.97500	104
50.98333	110
50.99167	115
51.00000	116
51.00833	112
51.01667	107
51.02500	100
51.03333	95
51.04167	93
51.05000	95
51.05833	97
51.06667	99
51.07500	99
51.08333	98
51.09167	95
51.10000	93
51.10833	92
51.11667	90
51.12500	90
51.13333	91
51.14167	90
51.15000	88
51.15833	87
51.16667	89
51.17500	91
51.18333	94
51.19167	97
51.20000	97
51.20833	94
51.21667	90
51.22500	89
51.23333	88
51.24167	89
51.25000	89
51.25833	89
51.26667	88
51.27500	88
51.28333	88
51.29167	91
51.30000	97
51.30833	106
51.31667	113
51.32500	116
51.33333	115
51.34167	110
51.35000	102
51.35833	92
51.36667	82
51.37500	73
51.38333	66
51.39167	63
51.40000	64
51.40833	69
51.41667	75
51.42500	80
51.43333	84
51.44167	85
51.45000	84
51.45833	82
51.46667	79
51.47500	77
51.48333	77
51.49167	77
51.50000	78
51.50833	78
51.51667	77
51.52500	77
51.53333	79
51.54167	82
51.55000	86
51.55833	90
51.56667	94
51.57500	96
51.58333	97
51.59167	97
51.60000	97
51.60833	98
51.61667	100
51.62500	103
51.63333	105
51.64167	106
51.65000	104
51.65833	102
51.66667	99
51.67500	98
51.68333	98
51.69167	100
51.70000	100
51.70833	100
51.71667	100
51.72500	100
51.73333	102
51.74167	106
51.75000	109
51.75833	112
51.76667	113
51.77500	113
51.78333	113
51.79167	114
51.80000	118
51.80833	123
51.81667	127
51.82500	130
51.83333	131
51.84167	132
51.85000	134
51.85833	137
51.86667	141
51.87500	145
51.88333	147
51.89167	147
51.90000	146
51.90833	145
51.91667	145
51.92500	149
51.93333	155
51.94167	161
51.95000	168
51.95833	174
51.96667	179
51.97500	183
51.98333	186
51.99167	189
52.00000	191
52.00833	193
52.01667	195
52.02500	197
52.03333	199
52.04167	201
52.05000	202
52.05833	204
52.06667	207
52.07500	212
52.08333	220
52.09167	229
52.10000	237
52.10833	244
52.11667	250
52.12500	253
52.13333	256
52.14167	260
52.15000	266
52.15833	273
52.16667	281
52.17500	289
52.18333	294
52.19167	298
52.20000	300
52.20833	302
52.21667	304
52.22500	306
52.23333	308
52.24167	313
52.25000	321
52.25833	330
52.26667	341
52.27500	351
52.28333	359
52.29167	364
52.30000	366
52.30833	365
52.31667	364
52.32500	364
52.33333	367
52.34167	374
52.35000	382
52.35833	389
52.36667	396
52.37500	401
52.38333	405
52.39167	409
52.40000	416
52.40833	425
52.41667	433
52.42500	440
52.43333	445
52.44167	447
52.45000	448
52.45833	451
52.46667	457
52.47500	464
52.48333	470
52.49167	476
52.50000	479
52.50833	482
52.51667	484
52.52500	485
52.53333	485
52.54167	486
52.55000	488
52.55833	492
52.56667	499
52.57500	506
52.58333	511
52.59167	514
52.60000	516
52.60833	517
52.61667	519
52.62500	524
52.63333	531
52.64167	539
52.65000	548
52.65833	554
52.66667	558
52.67500	559
52.68333	560
52.69167	561
52.70000	561
52.70833	559
52.71667	558
52.72500	556
52.73333	555
52.74167	554
52.75000	555
52.75833	557
52.76667	560
52.77500	563
52.78333	568
52.79167	572
52.80000	573
52.80833	572
52.81667	571
52.82500	573
52.83333	575
52.84167	577
52.85000	577
52.85833	575
52.86667	573
52.87500	570
52.88333	570
52.89167	572
52.90000	573
52.90833	572
52.91667	571
52.92500	571
52.93333	572
52.94167	576
52.95000	581
52.95833	585
52.96667	586
52.97500	585
52.98333	580
52.99167	573
53.00000	567
53.00833	562
53.01667	559
53.02500	559
53.03333	560
53.04167	562
53.05000	564
53.05833	566
53.06667	566
53.07500	563
53.08333	558
53.09167	552
53.10000	547
53.10833	543
53.11667	542
53.12500	543
53.13333	546
53.14167	548
53.15000	548
53.15833	547
53.16667	546
53.17500	546
53.18333	546
53.19167	547
53.20000	543
53.20833	536
53.21667	527
53.22500	517
53.23333	509
53.24167	504
53.25000	502
53.25833	500
53.26667	499
53.27500	498
53.28333	498
53.29167	496
53.30000	492
53.30833	486
53.31667	479
53.32500	472
53.33333	466
53.34167	462
53.35000	461
53.35833	461
53.36667	462
53.37500	460
53.38333	456
53.39167	449
53.40000	441
53.40833	433
53.41667	429
53.42500	428
53.43333	428
53.44167	427
53.45000	425
53.45833	421
53.46667	416
53.47500	412
53.48333	408
53.49167	405
53.50000	402
53.50833	397
53.51667	392
53.52500	386
53.53333	380
53.54167	375
53.55000	371
53.55833	368
53.56667	365
53.57500	363
53.58333	360
53.59167	356
53.60000	351
53.60833	345
53.61667	338
53.62500	332
53.63333	327
53.64167	323
53.65000	320
53.65833	317
53.66667	316
53.67500	313
53.68333	309
53.69167	305
53.70000	300
53.70833	295
53.71667	292
53.72500	291
53.73333	290
53.74167	287
53.75000	281
53.75833	275
53.76667	270
53.77500	266
53.78333	264
53.79167	263
53.80000	261
53.80833	259
53.81667	256
53.82500	252
53.83333	248
53.84167	243
53.85000	239
53.85833	236
53.86667	235
53.87500	234
53.88333	233
53.89167	230
53.90000	227
53.90833	223
53.91667	221
53.92500	222
53.93333	225
53.94167	226
53.95000	225
53.95833	219
53.96667	211
53.97500	202
53.98333	196
53.99167	193
54.00000	192
54.00833	190
54.01667	188
54.02500	186
54.03333	185
54.04167	185
54.05000	186
54.05833	188
54.06667	189
54.07500	190
54.08333	190
54.09167	190
54.10000	187
54.10833	182
54.11667	175
54.12500	168
54.13333	162
54.14167	158
54.15000	155
54.15833	152
54.16667	149
54.17500	146
54.18333	145
54.19167	145
54.20000	146
54.20833	146
54.21667	146
54.22500	143
54.23333	140
54.24167	135
54.25000	131
54.25833	128
54.26667	126
54.27500	125
54.28333	125
54.29167	128
54.30000	129
54.30833	130
54.31667	128
54.32500	124
54.33333	120
54.34167	117
54.35000	114
54.35833	113
54.36667	112
54.37500	111
54.38333	110
54.39167	107
54.40000	103
54.40833	99
54.41667	97
54.42500	96
54.43333	96
54.44167	97
54.45000	99
54.45833	101
54.46667	103
54.47500	106
54.48333	109
54.49167	113
54.50000	116
54.50833	117
54.51667	114
54.52500	107
54.53333	99
54.54167	92
54.55000	87
54.55833	83
54.56667	81
54.57500	79
54.58333	77
54.59167	74
54.60000	72
54.60833	72
54.61667	74
54.62500	79
54.63333	84
54.64167	89
54.65000	92
54.65833	92
54.66667	92
54.67500	90
54.68333	89
54.69167	88
54.70000	86
54.70833	83
54.71667	79
54.72500	74
54.73333	71
54.74167	71
54.75000	72
54.75833	74
54.76667	74
54.77500	73
54.78333	70
54.79167	67
54.80000	66
54.80833	68
54.81667	70
54.82500	72
54.83333	71
54.84167	69
54.85000	66
54.85833	62
54.86667	59
54.87500	57
54.88333	58
54.89167	60
54.90000	63
54.90833	64
54.91667	63
54.92500	58
54.93333	52
54.94167	47
54.95000	44
54.95833	43
54.96667	46
54.97500	50
54.98333	53
54.99167	56
55.00000	57
55.00833	56
55.01667	56
55.02500	56
55.03333	57
55.04167	58
55.05000	58
55.05833	57
55.06667	57
55.07500	56
55.08333	55
55.09167	55
55.10000	54
55.10833	51
55.11667	48
55.12500	44
55.13333	40
55.14167	37
55.15000	35
55.15833	34
55.16667	35
55.17500	38
55.18333	41
55.19167	43
55.20000	41
55.20833	36
55.21667	31
55.22500	26
55.23333	22
55.24167	20
55.25000	20
55.25833	21
55.26667	23
55.27500	26
55.28333	28
55.29167	29
55.30000	28
55.30833	27
55.31667	26
55.32500	26
55.33333	27
55.34167	29
55.35000	32
55.35833	34
55.36667	35
55.37500	35
55.38333	34
55.39167	32
55.40000	30
55.40833	29
55.41667	30
55.42500	34
55.43333	38
55.44167	42
55.45000	43
55.45833	41
55.46667	35
55.47500	27
55.48333	21
55.49167	18
55.50000	19
55.50833	22
55.51667	26
55.52500	30
55.53333	33
55.54167	36
55.55000	37
55.55833	37
55.56667	36
55.57500	33
55.58333	31
55.59167	29
55.60000	29
55.60833	30
55.61667	31
55.62500	30
55.63333	29
55.64167	27
55.65000	27
55.65833	27
55.66667	30
55.67500	33
55.68333	36
55.69167	38
55.70000	39
55.70833	39
55.71667	37
55.72500	33
55.73333	29
55.74167	26
55.75000	25
55.75833	24
55.76667	24
55.77500	25
55.78333	27
55.79167	30
55.80000	31
55.80833	32
55.81667	32
55.82500	30
55.83333	29
55.84167	31
55.85000	33
55.85833	35
55.86667	34
55.87500	32
55.88333	28
55.89167	23
55.90000	18
55.90833	15
55.91667	12
55.92500	11
55.93333	10
55.94167	11
55.95000	13
55.95833	16
55.96667	19
55.97500	22
55.98333	24
55.99167	25
56.00000	27
56.00833	28
56.01667	29
56.02500	31
56.03333	33
56.04167	33
56.05000	32
56.05833	30
56.06667	28
56.07500	25
56.08333	23
56.09167	21
56.10000	19
56.10833	17
56.11667	15
56.12500	13
56.13333	11
56.14167	8
56.15000	4
56.15833	3
56.16667	5
56.17500	7
56.18333	9
56.19167	10
56.20000	7
56.20833	2
56.21667	-2
56.22500	-3
56.23333	-1
56.24167	1
56.25000	2
56.25833	2
56.26667	0
56.27500	-1
56.28333	-0
56.29167	2
56.30000	3
56.30833	4
56.31667	7
56.32500	13
56.33333	18
56.34167	21
56.35000	21
56.35833	19
56.36667	15
56.37500	11
56.38333	11
56.39167	13
56.40000	15
56.40833	17
56.41667	18
56.42500	16
56.43333	13
56.44167	11
56.45000	10
56.45833	11
56.46667	12
56.47500	13
56.48333	13
56.49167	12
56.50000	11
56.50833	11
56.51667	10
56.52500	11
56.53333	11
56.54167	13
56.55000	15
56.55833	17
56.56667	20
56.57500	21
56.58333	19
56.59167	15
56.60000	12
56.60833	10
56.61667	10
56.62500	13
56.63333	18
56.64167	21
56.65000	23
56.65833	23
56.66667	23
56.67500	21
56.68333	19
56.69167	17
56.70000	13
56.70833	9
56.71667	5
56.72500	2
56.73333	-0
56.74167	-2
56.75000	-2
56.75833	-2
56.76667	-2
56.77500	-2
56.78333	-3
56.79167	-4
56.80000	-5
56.80833	-6
56.81667	-7
56.82500	-6
56.83333	-5
56.84167	-2
56.85000	1
56.85833	4
56.86667	5
56.87500	4
56.88333	0
56.89167	-4
56.90000	-5
56.90833	-3
56.91667	-0
56.92500	2
56.93333	4
56.94167	6
56.95000	9
56.95833	14
56.96667	21
56.97500	27
56.98333	32
56.99167	34
57.00000	33
57.00833	29
57.01667	24
57.02500	18
57.03333	13
57.04167	8
57.05000	4
57.05833	2
57.06667	4
57.07500	8
57.08333	12
57.09167	16
57.10000	18
57.10833	18
57.11667	17
57.12500	16
57.13333	17
57.14167	16
57.15000	14
57.15833	11
57.16667	9
57.17500	7
57.18333	7
57.19167	9
57.20000	10
57.20833	10
57.21667	10
57.22500	9
57.23333	8
57.24167	7
57.25000	7
57.25833	5
57.26667	2
57.27500	-1
57.28333	-4
57.29167	-5
57.30000	-1
57.30833	6
57.31667	13
57.32500	17
57.33333	16
57.34167	12
57.35000	5
57.35833	0
57.36667	-0
57.37500	1
57.38333	4
57.39167	6
57.40000	9
57.40833	12
57.41667	14
57.42500	16
57.43333	18
57.44167	18
57.45000	17
57.45833	17
57.46667	16
57.47500	15
57.48333	15
57.49167	15
57.50000	15
57.50833	15
57.51667	13
57.52500	11
57.53333	8
57.54167	5
57.55000	1
57.55833	0
57.56667	3
57.57500	6
57.58333	9
57.59167	11
57.60000	11
57.60833	8
57.61667	6
57.62500	5
57.63333	7
57.64167	9
57.65000	11
57.65833	13
57.66667	15
57.67500	16
57.68333	16
57.69167	15
57.70000	13
57.70833	11
57.71667	9
57.72500	6
57.73333	3
57.74167	0
57.75000	-3
57.75833	-5
57.76667	-6
57.77500	-6
57.78333	-6
57.79167	-5
57.80000	-3
57.80833	1
57.81667	4
57.82500	9
57.83333	12
57.84167	13
57.85000	12
57.85833	9
57.86667	7
57.87500	4
57.88333	4
57.89167	4
57.90000	6
57.90833	10
57.91667	13
57.92500	17
57.93333	20
57.94167	20
57.95000	17
57.95833	13
57.96667	9
57.97500	5
57.98333	4
57.99167	4
58.00000	3
58.00833	2
58.01667	-1
58.02500	-5
58.03333	-8
58.04167	-11
58.05000	-12
58.05833	-11
58.06667	-11
58.07500	-11
58.08333	-11
58.09167	-12
58.10000	-13
58.10833	-13
58.11667	-12
58.12500	-10
58.13333	-6
58.14167	-1
58.15000	6
58.15833	12
58.16667	16
58.17500	18
58.18333	15
58.19167	9
58.20000	4
58.20833	0
58.21667	0
58.22500	3
58.23333	7
58.24167	8
58.25000	7
58.25833	4
58.26667	0
58.27500	-3
58.28333	-6
58.29167	-9
58.30000	-11
58.30833	-12
58.31667	-11
58.32500	-7
58.33333	-2
58.34167	2
58.35000	2
58.35833	0
58.36667	-5
58.37500	-10
58.38333	-13
58.39167	-14
58.40000	-11
58.40833	-6
58.41667	-2
58.42500	2
58.43333	3
58.44167	2
58.45000	-3
58.45833	-7
58.46667	-11
58.47500	-12
58.48333	-12
58.49167	-10
58.50000	-7
58.50833	-5
58.51667	-3
58.52500	-1
58.53333	1
58.54167	2
58.55000	1
58.55833	0
58.56667	-2
58.57500	-5
58.58333	-8
58.59167	-11
58.60000	-14
58.60833	-16
58.61667	-18
58.62500	-19
58.63333	-19
58.64167	-19
58.65000	-18
58.65833	-16
58.66667	-11
58.67500	-6
58.68333	-1
58.69167	3
58.70000	4
58.70833	4
58.71667	3
58.72500	1
58.73333	-2
58.74167	-6
58.75000	-9
58.75833	-11
58.76667	-9
58.77500	-6
58.78333	-5
58.79167	-5
58.80000	-8
58.80833	-11
58.81667	-13
58.82500	-12
58.83333	-11
58.84167	-9
58.85000	-8
58.85833	-6
58.86667	-2
58.87500	1
58.88333	2
58.89167	2
58.90000	3
58.90833	5
58.91667	8
58.92500	11
58.93333	12
58.94167	10
58.95000	4
58.95833	-1
58.96667	-2
58.97500	-1
58.98333	2
58.99167	6
59.00000	8
59.00833	7
59.01667	4
59.02500	2
59.03333	2
59.04167	2
59.05000	0
59.05833	-4
59.06667	-11
59.07500	-18
59.08333	-22
59.09167	-23
59.10000	-22
59.10833	-19
59.11667	-16
59.12500	-14
59.13333	-14
59.14167	-15
59.15000	-18
59.15833	-21
59.16667	-23
59.17500	-22
59.18333	-18
59.19167	-11
59.20000	-5
59.20833	-1
59.21667	1
59.22500	0
59.23333	-1
59.24167	-2
59.25000	-1
59.25833	1
59.26667	3
59.27500	4
59.28333	2
59.29167	-1
59.30000	-5
59.30833	-9
59.31667	-12
59.32500	-15
59.33333	-16
59.34167	-14
59.35000	-10
59.35833	-7
59.36667	-5
59.37500	-5
59.38333	-6
59.39167	-7
59.40000	-5
59.40833	2
59.41667	9
59.42500	15
59.43333	19
59.44167	19
59.45000	15
59.45833	8
59.46667	-2
59.47500	-11
59.48333	-20
59.49167	-26
59.50000	-28
59.50833	-26
59.51667	-21
59.52500	-15
59.53333	-10
59.54167	-9
59.55000	-12
59.55833	-16
59.56667	-21
59.57500	-24
59.58333	-24
59.59167	-23
59.60000	-22
59.60833	-21
59.61667	-20
59.62500	-19
59.63333	-16
59.64167	-15
59.65000	-14
59.65833	-13
59.66667	-10
59.67500	-5
59.68333	2
59.69167	7
59.70000	9
59.70833	9
59.71667	8
59.72500	6
59.73333	5
59.74167	3
59.75000	2
59.75833	1
59.76667	1
59.77500	2
59.78333	2
59.79167	1
59.80000	-2
59.80833	-7
59.81667	-12
59.82500	-16
59.83333	-19
59.84167	-20
59.85000	-20
59.85833	-20
59.86667	-20
59.87500	-20
59.88333	-19
59.89167	-17
59.90000	-12
59.90833	-5
59.91667	1
59.92500	6
59.93333	8
59.94167	7
59.95000	2
59.95833	-5
59.96667	-11
59.97500	-16
59.98333	-18
59.99167	-17
60.00000	-14

[LC Chromatogram(Detector A-Ch2)]
Interval(msec)	500
# of Points	7201
Start Time(min)	0.000
End Time(min)	60.000
Intensity Units	mV
Intensity Multiplier	0.001
Wavelength(nm)	230
R.Time (min)	Intensity
0.00000	-19
0.00833	-19
0.01667	-6
0.02500	3
0.03333	4
0.04167	5
0.05000	6
0.05833	8
0.06667	10
0.07500	12
0.08333	12
0.09167	10
0.10000	5
0.10833	-0
0.11667	-5
0.12500	-8
0.13333	-7
0.14167	-4
0.15000	-0
0.15833	3
0.16667	5
0.17500	5
0.18333	4
0.19167	3
0.20000	1
0.20833	-0
0.21667	-3
0.22500	-5
0.23333	-6
0.24167	-7
0.25000	-8
0.25833	-11
0.26667	-14
0.27500	-17
0.28333	-18
0.29167	-15
0.30000	-9
0.30833	-6
0.31667	-5
0.32500	-6
0.33333	-9
0.34167	-12
0.35000	-14
0.35833	-13
0.36667	-12
0.37500	-12
0.38333	-13
0.39167	-15
0.40000	-18
0.40833	-21
0.41667	-24
0.42500	-27
0.43333	-30
0.44167	-32
0.45000	-31
0.45833	-27
0.46667	-22
0.47500	-18
0.48333	-16
0.49167	-19
0.50000	-23
0.50833	-27
0.51667	-29
0.52500	-30
0.53333	-28
0.54167	-26
0.55000	-24
0.55833	-22
0.56667	-20
0.57500	-19
0.58333	-18
0.59167	-15
0.60000	-11
0.60833	-8
0.61667	-7
0.62500	-9
0.63333	-13
0.64167	-17
0.65000	-21
0.65833	-24
0.66667	-26
0.67500	-25
0.68333	-23
0.69167	-19
0.70000	-15
0.70833	-12
0.71667	-12
0.72500	-14
0.73333	-16
0.74167	-19
0.75000	-20
0.75833	-19
0.76667	-18
0.77500	-19
0.78333	-21
0.79167	-25
0.80000	-30
0.80833	-33
0.81667	-36
0.82500	-38
0.83333	-38
0.84167	-37
0.85000	-36
0.85833	-35
0.86667	-34
0.87500	-34
0.88333	-34
0.89167	-34
0.90000	-33
0.90833	-32
0.91667	-32
0.92500	-32
0.93333	-33
0.94167	-34
0.95000	-35
0.95833	-34
0.96667	-32
0.97500	-28
0.98333	-25
0.99167	-23
1.00000	-23
1.00833	-25
1.01667	-28
1.02500	-30
1.03333	-29
1.04167	-27
1.05000	-24
1.05833	-24
1.06667	-26
1.07500	-30
1.08333	-36
1.09167	-44
1.10000	-52
1.10833	-58
1.11667	-59
1.12500	-56
1.13333	-48
1.14167	-40
1.15000	-34
1.15833	-31
1.16667	-32
1.17500	-34
1.18333	-37
1.19167	-38
1.20000	-37
1.20833	-36
1.21667	-34
1.22500	-33
1.23333	-33
1.24167	-35
1.25000	-37
1.25833	-38
1.26667	-39
1.27500	-39
1.28333	-36
1.29167	-34
1.30000	-32
1.30833	-31
1.31667	-33
1.32500	-34
1.33333	-33
1.34167	-31
1.35000	-29
1.35833	-28
1.36667	-31
1.37500	-36
1.38333	-41
1.39167	-45
1.40000	-46
1.40833	-47
1.41667	-47
1.42500	-47
1.43333	-46
1.44167	-45
1.45000	-42
1.45833	-40
1.46667	-36
1.47500	-33
1.48333	-31
1.49167	-30
1.50000	-31
1.50833	-33
1.51667	-36
1.52500	-39
1.53333	-40
1.54167	-41
1.55000	-40
1.55833	-39
1.56667	-39
1.57500	-38
1.58333	-37
1.59167	-37
1.60000	-39
1.60833	-42
1.61667	-47
1.62500	-50
1.63333	-48
1.64167	-43
1.65000	-38
1.65833	-33
1.66667	-32
1.67500	-36
1.68333	-41
1.69167	-45
1.70000	-47
1.70833	-47
1.71667	-46
1.72500	-44
1.73333	-43
1.74167	-41
1.75000	-40
1.75833	-39
1.76667	-39
1.77500	-40
1.78333	-40
1.79167	-38
1.80000	-34
1.80833	-31
1.81667	-31
1.82500	-34
1.83333	-43
1.84167	-52
1.85000	-57
1.85833	-58
1.86667	-56
1.87500	-51
1.88333	-47
1.89167	-43
1.90000	-41
1.90833	-41
1.91667	-44
1.92500	-49
1.93333	-53
1.94167	-55
1.95000	-56
1.95833	-56
1.96667	-56
1.97500	-56
1.98333	-56
1.99167	-55
2.00000	-52
2.00833	-49
2.01667	-45
2.02500	-42
2.03333	-42
2.04167	-43
2.05000	-45
2.05833	-47
2.06667	-48
2.07500	-47
2.08333	-45
2.09167	-41
2.10000	-38
2.10833	-34
2.11667	-31
2.12500	-30
2.13333	-30
2.14167	-33
2.15000	-37
2.15833	-41
2.16667	-44
2.17500	-46
2.18333	-46
2.19167	-46
2.20000	-46
2.20833	-46
2.21667	-47
2.22500	-48
2.23333	-49
2.24167	-49
2.25000	-49
2.25833	-47
2.26667	-44
2.27500	-42
2.28333	-41
2.29167	-42
2.30000	-44
2.30833	-46
2.31667	-47
2.32500	-47
2.33333	-46
2.34167	-44
2.35000	-43
2.35833	-41
2.36667	-38
2.37500	-34
2.38333	-28
2.39167	-24
2.40000	-20
2.40833	-18
2.41667	-17
2.42500	-18
2.43333	-20
2.44167	-21
2.45000	-23
2.45833	-23
2.46667	-24
2.47500	-26
2.48333	-29
2.49167	-34
2.50000	-38
2.50833	-41
2.51667	-40
2.52500	-38
2.53333	-35
2.54167	-32
2.55000	-32
2.55833	-34
2.56667	-35
2.57500	-35
2.58333	-35
2.59167	-35
2.60000	-36
2.60833	-37
2.61667	-38
2.62500	-39
2.63333	-41
2.64167	-43
2.65000	-47
2.65833	-51
2.66667	-54
2.67500	-54
2.68333	-54
2.69167	-54
2.70000	-54
2.70833	-55
2.71667	-57
2.72500	-59
2.73333	-60
2.74167	-60
2.75000	-61
2.75833	-63
2.76667	-65
2.77500	-65
2.78333	-63
2.79167	-59
2.80000	-56
2.80833	-54
2.81667	-55
2.82500	-56
2.83333	-55
2.84167	-53
2.85000	-51
2.85833	-50
2.86667	-49
2.87500	-51
2.88333	-52
2.89167	-52
2.90000	-49
2.90833	-46
2.91667	-42
2.92500	-39
2.93333	-38
2.94167	-39
2.95000	-42
2.95833	-47
2.96667	-51
2.97500	-53
2.98333	-53
2.99167	-51
3.00000	-48
3.00833	-47
3.01667	-48
3.02500	-51
3.03333	-54
3.04167	-56
3.05000	-58
3.05833	-59
3.06667	-59
3.07500	-58
3.08333	-58
3.09167	-56
3.10000	-55
3.10833	-53
3.11667	-51
3.12500	-49
3.13333	-47
3.14167	-48
3.15000	-51
3.15833	-55
3.16667	-58
3.17500	-58
3.18333	-57
3.19167	-53
3.20000	-49
3.20833	-47
3.21667	-48
3.22500	-52
3.23333	-57
3.24167	-63
3.25000	-67
3.25833	-70
3.26667	-71
3.27500	-68
3.28333	-64
3.29167	-59
3.30000	-55
3.30833	-51
3.31667	-47
3.32500	-45
3.33333	-45
3.34167	-46
3.35000	-47
3.35833	-48
3.36667	-48
3.37500	-45
3.38333	-41
3.39167	-39
3.40000	-38
3.40833	-40
3.41667	-45
3.42500	-51
3.43333	-56
3.44167	-60
3.45000	-62
3.45833	-61
3.46667	-59
3.47500	-56
3.48333	-53
3.49167	-48
3.50000	-43
3.50833	-41
3.51667	-43
3.52500	-47
3.53333	-53
3.54167	-57
3.55000	-61
3.55833	-63
3.56667	-64
3.57500	-63
3.58333	-62
3.59167	-60
3.60000	-59
3.60833	-59
3.61667	-60
3.62500	-61
3.63333	-62
3.64167	-64
3.65000	-68
3.65833	-74
3.66667	-77
3.67500	-76
3.68333	-72
3.69167	-66
3.70000	-60
3.70833	-56
3.71667	-54
3.72500	-56
3.73333	-60
3.74167	-63
3.75000	-65
3.75833	-63
3.76667	-59
3.77500	-53
3.78333	-48
3.79167	-47
3.80000	-49
3.80833	-54
3.81667	-59
3.82500	-63
3.83333	-65
3.84167	-64
3.85000	-62
3.85833	-59
3.86667	-56
3.87500	-56
3.88333	-56
3.89167	-57
3.90000	-60
3.90833	-62
3.91667	-65
3.92500	-66
3.93333	-65
3.94167	-64
3.95000	-63
3.95833	-63
3.96667	-64
3.97500	-67
3.98333	-69
3.99167	-70
4.00000	-69
4.00833	-67
4.01667	-65
4.02500	-63
4.03333	-61
4.04167	-61
4.05000	-61
4.05833	-61
4.06667	-61
4.07500	-61
4.08333	-62
4.09167	-63
4.10000	-64
4.10833	-66
4.11667	-67
4.12500	-69
4.13333	-71
4.14167	-73
4.15000	-72
4.15833	-68
4.16667	-63
4.17500	-57
4.18333	-53
4.19167	-52
4.20000	-53
4.20833	-55
4.21667	-56
4.22500	-54
4.23333	-50
4.24167	-46
4.25000	-43
4.25833	-42
4.26667	-42
4.27500	-44
4.28333	-45
4.29167	-47
4.30000	-48
4.30833	-51
4.31667	-55
4.32500	-59
4.33333	-60
4.34167	-61
4.35000	-62
4.35833	-63
4.36667	-64
4.37500	-64
4.38333	-64
4.39167	-66
4.40000	-71
4.40833	-77
4.41667	-84
4.42500	-90
4.43333	-93
4.44167	-93
4.45000	-91
4.45833	-89
4.46667	-84
4.47500	-75
4.48333	-67
4.49167	-62
4.50000	-61
4.50833	-62
4.51667	-64
4.52500	-66
4.53333	-65
4.54167	-64
4.55000	-64
4.55833	-65
4.56667	-66
4.57500	-67
4.58333	-67
4.59167	-67
4.60000	-68
4.60833	-70
4.61667	-73
4.62500	-75
4.63333	-76
4.64167	-75
4.65000	-71
4.65833	-65
4.66667	-59
4.67500	-55
4.68333	-54
4.69167	-57
4.70000	-61
4.70833	-62
4.71667	-62
4.72500	-60
4.73333	-57
4.74167	-55
4.75000	-54
4.75833	-54
4.76667	-56
4.77500	-61
4.78333	-67
4.79167	-73
4.80000	-79
4.80833	-81
4.81667	-79
4.82500	-76
4.83333	-75
4.84167	-75
4.85000	-76
4.85833	-77
4.86667	-79
4.87500	-79
4.88333	-79
4.89167	-78
4.90000	-77
4.90833	-76
4.91667	-75
4.92500	-74
4.93333	-72
4.94167	-70
4.95000	-67
4.95833	-64
4.96667	-61
4.97500	-59
4.98333	-60
4.99167	-61
5.00000	-63
5.00833	-65
5.01667	-66
5.02500	-66
5.03333	-66
5.04167	-64
5.05000	-63
5.05833	-63
5.06667	-64
5.07500	-65
5.08333	-66
5.09167	-68
5.10000	-70
5.10833	-72
5.11667	-74
5.12500	-74
5.13333	-71
5.14167	-65
5.15000	-58
5.15833	-51
5.16667	-47
5.17500	-45
5.18333	-46
5.19167	-46
5.20000	-45
5.20833	-46
5.21667	-49
5.22500	-54
5.23333	-62
5.24167	-70
5.25000	-76
5.25833	-81
5.26667	-84
5.27500	-83
5.28333	-80
5.29167	-75
5.30000	-71
5.30833	-68
5.31667	-68
5.32500	-69
5.33333	-69
5.34167	-67
5.35000	-64
5.35833	-60
5.36667	-59
5.37500	-61
5.38333	-66
5.39167	-69
5.40000	-73
5.40833	-76
5.41667	-79
5.42500	-81
5.43333	-83
5.44167	-84
5.45000	-82
5.45833	-78
5.46667	-73
5.47500	-69
5.48333	-67
5.49167	-69
5.50000	-73
5.50833	-77
5.51667	-80
5.52500	-82
5.53333	-80
5.54167	-78
5.55000	-76
5.55833	-75
5.56667	-76
5.57500	-76
5.58333	-77
5.59167	-78
5.60000	-77
5.60833	-74
5.61667	-69
5.62500	-64
5.63333	-60
5.64167	-59
5.65000	-61
5.65833	-64
5.66667	-68
5.67500	-72
5.68333	-74
5.69167	-76
5.70000	-77
5.70833	-77
5.71667	-76
5.72500	-75
5.73333	-74
5.74167	-74
5.75000	-75
5.75833	-75
5.76667	-76
5.77500	-77
5.78333	-77
5.79167	-77
5.80000	-75
5.80833	-73
5.81667	-72
5.82500	-71
5.83333	-73
5.84167	-74
5.85000	-75
5.85833	-74
5.86667	-71
5.87500	-67
5.88333	-64
5.89167	-63
5.90000	-65
5.90833	-66
5.91667	-67
5.92500	-67
5.93333	-63
5.94167	-59
5.95000	-58
5.95833	-59
5.96667	-61
5.97500	-63
5.98333	-66
5.99167	-69
6.00000	-71
6.00833	-75
6.01667	-79
6.02500	-81
6.03333	-81
6.04167	-78
6.05000	-75
6.05833	-72
6.06667	-71
6.07500	-70
6.08333	-70
6.09167	-70
6.10000	-69
6.10833	-69
6.11667	-71
6.12500	-74
6.13333	-79
6.14167	-84
6.15000	-87
6.15833	-89
6.16667	-89
6.17500	-89
6.18333	-88
6.19167	-84
6.20000	-80
6.20833	-76
6.21667	-73
6.22500	-72
6.23333	-73
6.24167	-75
6.25000	-79
6.25833	-82
6.26667	-83
6.27500	-83
6.28333	-83
6.29167	-83
6.30000	-85
6.30833	-87
6.31667	-89
6.32500	-90
6.33333	-87
6.34167	-84
6.35000	-84
6.35833	-86
6.36667	-89
6.37500	-90
6.38333	-89
6.39167	-84
6.40000	-78
6.40833	-73
6.41667	-71
6.42500	-73
6.43333	-77
6.44167	-82
6.45000	-87
6.45833	-90
6.46667	-91
6.47500	-88
6.48333	-84
6.49167	-82
6.50000	-80
6.50833	-79
6.51667	-77
6.52500	-74
6.53333	-67
6.54167	-61
6.55000	-56
6.55833	-53
6.56667	-53
6.57500	-54
6.58333	-54
6.59167	-55
6.60000	-55
6.60833	-57
6.61667	-61
6.62500	-66
6.63333	-71
6.64167	-76
6.65000	-80
6.65833	-83
6.66667	-85
6.67500	-86
6.68333	-84
6.69167	-80
6.70000	-76
6.70833	-74
6.71667	-75
6.72500	-80
6.73333	-88
6.74167	-94
6.75000	-96
6.75833	-94
6.76667	-90
6.77500	-87
6.78333	-85
6.79167	-85
6.80000	-86
6.80833	-86
6.81667	-86
6.82500	-84
6.83333	-83
6.84167	-83
6.85000	-83
6.85833	-82
6.86667	-81
6.87500	-78
6.88333	-75
6.89167	-72
6.90000	-69
6.90833	-69
6.91667	-72
6.92500	-76
6.93333	-82
6.94167	-87
6.95000	-90
6.95833	-92
6.96667	-92
6.97500	-89
6.98333	-86
6.99167	-82
7.00000	-80
7.00833	-82
7.01667	-88
7.02500	-94
7.03333	-98
7.04167	-97
7.05000	-93
7.05833	-87
7.06667	-82
7.07500	-80
7.08333	-80
7.09167	-80
7.10000	-81
7.10833	-82
7.11667	-84
7.12500	-87
7.13333	-89
7.14167	-90
7.15000	-90
7.15833	-89
7.16667	-87
7.17500	-84
7.18333	-80
7.19167	-74
7.20000	-69
7.20833	-66
7.21667	-67
7.22500	-71
7.23333	-75
7.24167	-80
7.25000	-83
7.25833	-85
7.26667	-86
7.27500	-87
7.28333	-88
7.29167	-88
7.30000	-89
7.30833	-87
7.31667	-83
7.32500	-77
7.33333	-73
7.34167	-70
7.35000	-71
7.35833	-77
7.36667	-83
7.37500	-91
7.38333	-97
7.39167	-101
7.40000	-102
7.40833	-100
7.41667	-98
7.42500	-96
7.43333	-95
7.44167	-94
7.45000	-93
7.45833	-91
7.46667	-89
7.47500	-85
7.48333	-81
7.49167	-79
7.50000	-79
7.50833	-80
7.51667	-81
7.52500	-81
7.53333	-81
7.54167	-80
7.55000	-79
7.55833	-80
7.56667	-81
7.57500	-81
7.58333	-80
7.59167	-80
7.60000	-80
7.60833	-80
7.61667	-80
7.62500	-80
7.63333	-81
7.64167	-82
7.65000	-83
7.65833	-87
7.66667	-91
7.67500	-93
7.68333	-94
7.69167	-91
7.70000	-87
7.70833	-83
7.71667	-81
7.72500	-81
7.73333	-84
7.74167	-87
7.75000	-88
7.75833	-87
7.76667	-85
7.77500	-84
7.78333	-83
7.79167	-85
7.80000	-89
7.80833	-92
7.81667	-93
7.82500	-93
7.83333	-92
7.84167	-91
7.85000	-90
7.85833	-92
7.86667	-93
7.87500	-95
7.88333	-96
7.89167	-95
7.90000	-93
7.90833	-89
7.91667	-85
7.92500	-80
7.93333	-76
7.94167	-72
7.95000	-70
7.95833	-69
7.96667	-71
7.97500	-76
7.98333	-83
7.99167	-90
8.00000	-97
8.00833	-102
8.01667	-103
8.02500	-102
8.03333	-99
8.04167	-96
8.05000	-93
8.05833	-90
8.06667	-88
8.07500	-86
8.08333	-84
8.09167	-81
8.10000	-77
8.10833	-74
8.11667	-73
8.12500	-74
8.13333	-77
8.14167	-82
8.15000	-85
8.15833	-86
8.16667	-87
8.17500	-86
8.18333	-86
8.19167	-85
8.20000	-84
8.20833	-81
8.21667	-78
8.22500	-75
8.23333	-73
8.24167	-72
8.25000	-73
8.25833	-76
8.26667	-80
8.27500	-83
8.28333	-85
8.29167	-87
8.30000	-88
8.30833	-90
8.31667	-93
8.32500	-94
8.33333	-93
8.34167	-90
8.35000	-86
8.35833	-83
8.36667	-80
8.37500	-80
8.38333	-81
8.39167	-83
8.40000	-85
8.40833	-89
8.41667	-94
8.42500	-98
8.43333	-101
8.44167	-101
8.45000	-98
8.45833	-93
8.46667	-88
8.47500	-84
8.48333	-82
8.49167	-80
8.50000	-79
8.50833	-78
8.51667	-76
8.52500	-75
8.53333	-78
8.54167	-82
8.55000	-86
8.55833	-89
8.56667	-90
8.57500	-87
8.58333	-82
8.59167	-76
8.60000	-71
8.60833	-69
8.61667	-70
8.62500	-75
8.63333	-85
8.64167	-96
8.65000	-104
8.65833	-107
8.66667	-106
8.67500	-100
8.68333	-94
8.69167	-90
8.70000	-89
8.70833	-91
8.71667	-93
8.72500	-96
8.73333	-98
8.74167	-99
8.75000	-98
8.75833	-96
8.76667	-95
8.77500	-96
8.78333	-99
8.79167	-103
8.80000	-106
8.80833	-108
8.81667	-107
8.82500	-103
8.83333	-99
8.84167	-93
8.85000	-87
8.85833	-82
8.86667	-78
8.87500	-76
8.88333	-75
8.89167	-75
8.90000	-74
8.90833	-76
8.91667	-80
8.92500	-84
8.93333	-88
8.94167	-89
8.95000	-89
8.95833	-87
8.96667	-85
8.97500	-82
8.98333	-79
8.99167	-75
9.00000	-71
9.00833	-69
9.01667	-70
9.02500	-71
9.03333	-74
9.04167	-76
9.05000	-78
9.05833	-81
9.06667	-84
9.07500	-89
9.08333	-96
9.09167	-103
9.10000	-109
9.10833	-111
9.11667	-109
9.12500	-105
9.13333	-98
9.14167	-92
9.15000	-87
9.15833	-83
9.16667	-81
9.17500	-81
9.18333	-84
9.19167	-88
9.20000	-95
9.20833	-99
9.21667	-102
9.22500	-103
9.23333	-104
9.24167	-106
9.25000	-109
9.25833	-112
9.26667	-114
9.27500	-111
9.28333	-106
9.29167	-100
9.30000	-95
9.30833	-91
9.31667	-92
9.32500	-95
9.33333	-97
9.34167	-100
9.35000	-102
9.35833	-104
9.36667	-105
9.37500	-106
9.38333	-106
9.39167	-104
9.40000	-100
9.40833	-96
9.41667	-95
9.42500	-95
9.43333	-96
9.44167	-98
9.45000	-99
9.45833	-99
9.46667	-98
9.47500	-96
9.48333	-93
9.49167	-88
9.50000	-82
9.50833	-78
9.51667	-77
9.52500	-79
9.53333	-85
9.54167	-91
9.55000	-96
9.55833	-99
9.56667	-101
9.57500	-102
9.58333	-102
9.59167	-100
9.60000	-96
9.60833	-93
9.61667	-89
9.62500	-88
9.63333	-90
9.64167	-93
9.65000	-96
9.65833	-97
9.66667	-97
9.67500	-96
9.68333	-95
9.69167	-95
9.70000	-97
9.70833	-98
9.71667	-98
9.72500	-97
9.73333	-95
9.74167	-93
9.75000	-93
9.75833	-93
9.76667	-94
9.77500	-94
9.78333	-93
9.79167	-92
9.80000	-93
9.80833	-97
9.81667	-104
9.82500	-110
9.83333	-115
9.84167	-117
9.85000	-116
9.85833	-113
9.86667	-110
9.87500	-107
9.88333	-105
9.89167	-103
9.90000	-101
9.90833	-100
9.91667	-98
9.92500	-95
9.93333	-91
9.94167	-87
9.95000	-84
9.95833	-82
9.96667	-83
9.97500	-86
9.98333	-91
9.99167	-93
10.00000	-93
10.00833	-92
10.01667	-91
10.02500	-90
10.03333	-90
10.04167	-91
10.05000	-94
10.05833	-97
10.06667	-101
10.07500	-105
10.08333	-109
10.09167	-111
10.10000	-111
10.10833	-113
10.11667	-117
10.12500	-121
10.13333	-124
10.14167	-124
10.15000	-122
10.15833	-117
10.16667	-111
10.17500	-106
10.18333	-102
10.19167	-99
10.20000	-96
10.20833	-93
10.21667	-91
10.22500	-89
10.23333	-88
10.24167	-88
10.25000	-88
10.25833	-90
10.26667	-92
10.27500	-93
10.28333	-94
10.29167	-94
10.30000	-92
10.30833	-91
10.31667	-90
10.32500	-91
10.33333	-93
10.34167	-93
10.35000	-92
10.35833	-90
10.36667	-88
10.37500	-85
10.38333	-84
10.39167	-86
10.40000	-91
10.40833	-95
10.41667	-100
10.42500	-103
10.43333	-104
10.44167	-104
10.45000	-103
10.45833	-103
10.46667	-103
10.47500	-104
10.48333	-106
10.49167	-106
10.50000	-105
10.50833	-103
10.51667	-101
10.52500	-99
10.53333	-100
10.54167	-101
10.55000	-103
10.55833	-102
10.56667	-100
10.57500	-99
10.58333	-99
10.59167	-98
10.60000	-97
10.60833	-97
10.61667	-98
10.62500	-99
10.63333	-102
10.64167	-104
10.65000	-103
10.65833	-98
10.66667	-93
10.67500	-87
10.68333	-84
10.69167	-85
10.70000	-89
10.70833	-93
10.71667	-96
10.72500	-98
10.73333	-97
10.74167	-95
10.75000	-93
10.75833	-93
10.76667	-94
10.77500	-97
10.78333	-99
10.79167	-102
10.80000	-104
10.80833	-105
10.81667	-103
10.82500	-101
10.83333	-98
10.84167	-95
10.85000	-94
10.85833	-94
10.86667	-96
10.87500	-98
10.88333	-99
10.89167	-97
10.90000	-94
10.90833	-91
10.91667	-90
10.92500	-92
10.93333	-96
10.94167	-100
10.95000	-103
10.95833	-102
10.96667	-99
10.97500	-96
10.98333	-92
10.99167	-90
11.00000	-89
11.00833	-89
11.01667	-90
11.02500	-91
11.03333	-93
11.04167	-96
11.05000	-99
11.05833	-102
11.06667	-103
11.07500	-102
11.08333	-100
11.09167	-100
11.10000	-103
11.10833	-106
11.11667	-110
11.12500	-111
11.13333	-109
11.14167	-105
11.15000	-103
11.15833	-104
11.16667	-108
11.17500	-113
11.18333	-117
11.19167	-118
11.20000	-117
11.20833	-113
11.21667	-108
11.22500	-103
11.23333	-100
11.24167	-99
11.25000	-98
11.25833	-99
11.26667	-99
11.27500	-99
11.28333	-97
11.29167	-95
11.30000	-93
11.30833	-92
11.31667	-95
11.32500	-99
11.33333	-102
11.34167	-103
11.35000	-102
11.35833	-99
11.36667	-96
11.37500	-96
11.38333	-97
11.39167	-98
11.40000	-98
11.40833	-97
11.41667	-95
11.42500	-93
11.43333	-94
11.44167	-97
11.45000	-101
11.45833	-106
11.46667	-109
11.47500	-110
11.48333	-109
11.49167	-107
11.50000	-105
11.50833	-104
11.51667	-102
11.52500	-102
11.53333	-104
11.54167	-109
11.55000	-115
11.55833	-121
11.56667	-124
11.57500	-122
11.58333	-117
11.59167	-111
11.60000	-106
11.60833	-103
11.61667	-102
11.62500	-103
11.63333	-107
11.64167	-110
11.65000	-113
11.65833	-113
11.66667	-111
11.67500	-106
11.68333	-101
11.69167	-96
11.70000	-93
11.70833	-90
11.71667	-89
11.72500	-89
11.73333	-90
11.74167	-91
11.75000	-93
11.75833	-95
11.76667	-97
11.77500	-100
11.78333	-102
11.79167	-105
11.80000	-107
11.80833	-109
11.81667	-111
11.82500	-112
11.83333	-114
11.84167	-115
11.85000	-117
11.85833	-119
11.86667	-120
11.87500	-120
11.88333	-118
11.89167	-113
11.90000	-106
11.90833	-100
11.91667	-95
11.92500	-92
11.93333	-93
11.94167	-98
11.95000	-103
11.95833	-109
11.96667	-113
11.97500	-115
11.98333	-114
11.99167	-111
12.00000	-106
12.00833	-101
12.01667	-96
12.02500	-94
12.03333	-95
12.04167	-98
12.05000	-101
12.05833	-103
12.06667	-104
12.07500	-102
12.08333	-102
12.09167	-104
12.10000	-109
12.10833	-113
12.11667	-114
12.12500	-111
12.13333	-102
12.14167	-90
12.15000	-81
12.15833	-75
12.16667	-72
12.17500	-74
12.18333	-77
12.19167	-82
12.20000	-87
12.20833	-92
12.21667	-99
12.22500	-105
12.23333	-110
12.24167	-114
12.25000	-117
12.25833	-118
12.26667	-118
12.27500	-117
12.28333	-116
12.29167	-110
12.30000	-102
12.30833	-92
12.31667	-83
12.32500	-78
12.33333	-79
12.34167	-82
12.35000	-85
12.35833	-86
12.36667	-85
12.37500	-82
12.38333	-79
12.39167	-80
12.40000	-84
12.40833	-89
12.41667	-95
12.42500	-99
12.43333	-100
12.44167	-99
12.45000	-96
12.45833	-93
12.46667	-90
12.47500	-90
12.48333	-91
12.49167	-93
12.50000	-95
12.50833	-96
12.51667	-95
12.52500	-93
12.53333	-92
12.54167	-92
12.55000	-94
12.55833	-98
12.56667	-100
12.57500	-98
12.58333	-94
12.59167	-90
12.60000	-88
12.60833	-88
12.61667	-90
12.62500	-93
12.63333	-96
12.64167	-97
12.65000	-97
12.65833	-96
12.66667	-93
12.67500	-89
12.68333	-85
12.69167	-82
12.70000	-80
12.70833	-81
12.71667	-85
12.72500	-89
12.73333	-94
12.74167	-99
12.75000	-101
12.75833	-103
12.76667	-104
12.77500	-107
12.78333	-111
12.79167	-113
12.80000	-114
12.80833	-112
12.81667	-107
12.82500	-101
12.83333	-94
12.84167	-90
12.85000	-88
12.85833	-88
12.86667	-90
12.87500	-91
12.88333	-91
12.89167	-91
12.90000	-89
12.90833	-88
12.91667	-88
12.92500	-89
12.93333	-92
12.94167	-95
12.95000	-97
12.95833	-98
12.96667	-97
12.97500	-96
12.98333	-94
12.99167	-93
13.00000	-93
13.00833	-93
13.01667	-94
13.02500	-95
13.03333	-98
13.04167	-101
13.05000	-105
13.05833	-107
13.06667	-107
13.07500	-104
13.08333	-101
13.09167	-99
13.10000	-99
13.10833	-101
13.11667	-105
13.12500	-108
13.13333	-109
13.14167	-108
13.15000	-103
13.15833	-96
13.16667	-89
13.17500	-81
13.18333	-75
13.19167	-74
13.20000	-75
13.20833	-77
13.21667	-79
13.22500	-78
13.23333	-76
13.24167	-74
13.25000	-74
13.25833	-78
13.26667	-84
13.27500	-92
13.28333	-99
13.29167	-102
13.30000	-101
13.30833	-97
13.31667	-92
13.32500	-88
13.33333	-86
13.34167	-85
13.35000	-83
13.35833	-80
13.36667	-77
13.37500	-75
13.38333	-75
13.39167	-79
13.40000	-84
13.40833	-88
13.41667	-91
13.42500	-93
13.43333	-92
13.44167	-88
13.45000	-85
13.45833	-83
13.46667	-80
13.47500	-79
13.48333	-77
13.49167	-74
13.50000	-72
13.50833	-69
13.51667	-66
13.52500	-65
13.53333	-65
13.54167	-68
13.55000	-74
13.55833	-81
13.56667	-87
13.57500	-91
13.58333	-92
13.59167	-92
13.60000	-92
13.60833	-91
13.61667	-89
13.62500	-86
13.63333	-84
13.64167	-82
13.65000	-79
13.65833	-74
13.66667	-70
13.67500	-67
13.68333	-65
13.69167	-65
13.70000	-67
13.70833	-69
13.71667	-70
13.72500	-71
13.73333	-73
13.74167	-75
13.75000	-75
13.75833	-74
13.76667	-71
13.77500	-67
13.78333	-63
13.79167	-63
13.80000	-65
13.80833	-67
13.81667	-69
13.82500	-68
13.83333	-65
13.84167	-62
13.85000	-60
13.85833	-59
13.86667	-59
13.87500	-58
13.88333	-58
13.89167	-60
13.90000	-64
13.90833	-68
13.91667	-69
13.92500	-68
13.93333	-64
13.94167	-57
13.95000	-50
13.95833	-45
13.96667	-42
13.97500	-42
13.98333	-46
13.99167	-52
14.00000	-60
14.00833	-67
14.01667	-73
14.02500	-76
14.03333	-75
14.04167	-70
14.05000	-63
14.05833	-56
14.06667	-49
14.07500	-44
14.08333	-41
14.09167	-38
14.10000	-37
14.10833	-35
14.11667	-35
14.12500	-36
14.13333	-38
14.14167	-40
14.15000	-41
14.15833	-41
14.16667	-38
14.17500	-34
14.18333	-30
14.19167	-28
14.20000	-28
14.20833	-28
14.21667	-29
14.22500	-30
14.23333	-30
14.24167	-28
14.25000	-28
14.25833	-29
14.26667	-31
14.27500	-35
14.28333	-38
14.29167	-42
14.30000	-45
14.30833	-46
14.31667	-47
14.32500	-46
14.33333	-46
14.34167	-47
14.35000	-48
14.35833	-51
14.36667	-53
14.37500	-55
14.38333	-55
14.39167	-53
14.40000	-47
14.40833	-41
14.41667	-36
14.42500	-34
14.43333	-35
14.44167	-38
14.45000	-42
14.45833	-45
14.46667	-47
14.47500	-49
14.48333	-49
14.49167	-49
14.50000	-49
14.50833	-51
14.51667	-54
14.52500	-58
14.53333	-59
14.54167	-59
14.55000	-57
14.55833	-55
14.56667	-52
14.57500	-47
14.58333	-43
14.59167	-39
14.60000	-37
14.60833	-37
14.61667	-40
14.62500	-43
14.63333	-44
14.64167	-42
14.65000	-38
14.65833	-36
14.66667	-35
14.67500	-37
14.68333	-41
14.69167	-45
14.70000	-50
14.70833	-55
14.71667	-61
14.72500	-66
14.73333	-71
14.74167	-75
14.75000	-75
14.75833	-72
14.76667	-68
14.77500	-66
14.78333	-64
14.79167	-62
14.80000	-59
14.80833	-54
14.81667	-49
14.82500	-45
14.83333	-45
14.84167	-48
14.85000	-52
14.85833	-56
14.86667	-58
14.87500	-57
14.88333	-55
14.89167	-53
14.90000	-53
14.90833	-56
14.91667	-61
14.92500	-65
14.93333	-67
14.94167	-65
14.95000	-62
14.95833	-57
14.96667	-52
14.97500	-47
14.98333	-43
14.99167	-41
15.00000	-43
15.00833	-48
15.01667	-55
15.02500	-63
15.03333	-69
15.04167	-75
15.05000	-79
15.05833	-81
15.06667	-80
15.07500	-76
15.08333	-71
15.09167	-68
15.10000	-67
15.10833	-66
15.11667	-65
15.12500	-63
15.13333	-59
15.14167	-55
15.15000	-53
15.15833	-53
15.16667	-55
15.17500	-59
15.18333	-63
15.19167	-67
15.20000	-71
15.20833	-73
15.21667	-74
15.22500	-74
15.23333	-74
15.24167	-74
15.25000	-74
15.25833	-74
15.26667	-73
15.27500	-70
15.28333	-67
15.29167	-67
15.30000	-70
15.30833	-74
15.31667	-77
15.32500	-78
15.33333	-77
15.34167	-75
15.35000	-74
15.35833	-74
15.36667	-73
15.37500	-70
15.38333	-66
15.39167	-62
15.40000	-60
15.40833	-57
15.41667	-57
15.42500	-58
15.43333	-61
15.44167	-66
15.45000	-71
15.45833	-77
15.46667	-81
15.47500	-81
15.48333	-79
15.49167	-76
15.50000	-73
15.50833	-70
15.51667	-68
15.52500	-68
15.53333	-70
15.54167	-72
15.55000	-74
15.55833	-76
15.56667	-77
15.57500	-78
15.58333	-79
15.59167	-81
15.60000	-84
15.60833	-88
15.61667	-92
15.62500	-95
15.63333	-96
15.64167	-96
15.65000	-95
15.65833	-94
15.66667	-94
15.67500	-93
15.68333	-93
15.69167	-91
15.70000	-89
15.70833	-87
15.71667	-86
15.72500	-84
15.73333	-84
15.74167	-83
15.75000	-82
15.75833	-83
15.76667	-85
15.77500	-88
15.78333	-90
15.79167	-93
15.80000	-96
15.80833	-97
15.81667	-97
15.82500	-97
15.83333	-96
15.84167	-95
15.85000	-94
15.85833	-95
15.86667	-97
15.87500	-102
15.88333	-105
15.89167	-108
15.90000	-108
15.90833	-106
15.91667	-103
15.92500	-101
15.93333	-102
15.94167	-105
15.95000	-106
15.95833	-104
15.96667	-99
15.97500	-91
15.98333	-83
15.99167	-79
16.00000	-79
16.00833	-81
16.01667	-85
16.02500	-88
16.03333	-89
16.04167	-88
16.05000	-88
16.05833	-88
16.06667	-90
16.07500	-92
16.08333	-95
16.09167	-98
16.10000	-101
16.10833	-102
16.11667	-102
16.12500	-101
16.13333	-99
16.14167	-97
16.15000	-94
16.15833	-92
16.16667	-91
16.17500	-91
16.18333	-92
16.19167	-92
16.20000	-89
16.20833	-86
16.21667	-83
16.22500	-83
16.23333	-87
16.24167	-93
16.25000	-100
16.25833	-107
16.26667	-111
16.27500	-111
16.28333	-108
16.29167	-104
16.30000	-99
16.30833	-96
16.31667	-95
16.32500	-96
16.33333	-97
16.34167	-99
16.35000	-98
16.35833	-94
16.36667	-91
16.37500	-88
16.38333	-88
16.39167	-90
16.40000	-93
16.40833	-96
16.41667	-99
16.42500	-101
16.43333	-102
16.44167	-103
16.45000	-103
16.45833	-101
16.46667	-99
16.47500	-96
16.48333	-93
16.49167	-91
16.50000	-91
16.50833	-92
16.51667	-95
16.52500	-99
16.53333	-102
16.54167	-105
16.55000	-107
16.55833	-108
16.56667	-108
16.57500	-109
16.58333	-111
16.59167	-114
16.60000	-117
16.60833	-119
16.61667	-118
16.62500	-115
16.63333	-111
16.64167	-107
16.65000	-105
16.65833	-103
16.66667	-101
16.67500	-97
16.68333	-92
16.69167	-91
16.70000	-93
16.70833	-98
16.71667	-106
16.72500	-113
16.73333	-118
16.74167	-119
16.75000	-117
16.75833	-115
16.76667	-112
16.77500	-112
16.78333	-112
16.79167	-113
16.80000	-112
16.80833	-109
16.81667	-105
16.82500	-103
16.83333	-103
16.84167	-107
16.85000	-113
16.85833	-120
16.86667	-126
16.87500	-129
16.88333	-130
16.89167	-127
16.90000	-123
16.90833	-119
16.91667	-115
16.92500	-112
16.93333	-112
16.94167	-112
16.95000	-112
16.95833	-111
16.96667	-109
16.97500	-106
16.98333	-105
16.99167	-105
17.00000	-108
17.00833	-112
17.01667	-117
17.02500	-121
17.03333	-123
17.04167	-123
17.05000	-122
17.05833	-121
17.06667	-121
17.07500	-122
17.08333	-123
17.09167	-124
17.10000	-123
17.10833	-121
17.11667	-120
17.12500	-120
17.13333	-123
17.14167	-127
17.15000	-131
17.15833	-135
17.16667	-137
17.17500	-135
17.18333	-132
17.19167	-128
17.20000	-127
17.20833	-128
17.21667	-129
17.22500	-128
17.23333	-123
17.24167	-116
17.25000	-109
17.25833	-103
17.26667	-100
17.27500	-100
17.28333	-103
17.29167	-105
17.30000	-107
17.30833	-110
17.31667	-115
17.32500	-119
17.33333	-122
17.34167	-121
17.35000	-118
17.35833	-113
17.36667	-111
17.37500	-113
17.38333	-120
17.39167	-127
17.40000	-133
17.40833	-136
17.41667	-135
17.42500	-133
17.43333	-131
17.44167	-130
17.45000	-132
17.45833	-137
17.46667	-141
17.47500	-140
17.48333	-135
17.49167	-129
17.50000	-122
17.50833	-117
17.51667	-113
17.52500	-110
17.53333	-107
17.54167	-106
17.55000	-110
17.55833	-117
17.56667	-123
17.57500	-128
17.58333	-129
17.59167	-128
17.60000	-124
17.60833	-120
17.61667	-117
17.62500	-115
17.63333	-115
17.64167	-116
17.65000	-118
17.65833	-121
17.66667	-125
17.67500	-128
17.68333	-130
17.69167	-131
17.70000	-132
17.70833	-131
17.71667	-127
17.72500	-122
17.73333	-118
17.74167	-115
17.75000	-114
17.75833	-116
17.76667	-119
17.77500	-121
17.78333	-123
17.79167	-126
17.80000	-128
17.80833	-129
17.81667	-128
17.82500	-124
17.83333	-120
17.84167	-117
17.85000	-118
17.85833	-122
17.86667	-126
17.87500	-129
17.88333	-131
17.89167	-132
17.90000	-131
17.90833	-131
17.91667	-131
17.92500	-132
17.93333	-131
17.94167	-129
17.95000	-126
17.95833	-122
17.96667	-118
17.97500	-115
17.98333	-112
17.99167	-110
18.00000	-108
18.00833	-107
18.01667	-107
18.02500	-108
18.03333	-112
18.04167	-115
18.05000	-119
18.05833	-120
18.06667	-121
18.07500	-121
18.08333	-121
18.09167	-121
18.10000	-121
18.10833	-122
18.11667	-121
18.12500	-120
18.13333	-120
18.14167	-122
18.15000	-124
18.15833	-127
18.16667	-129
18.17500	-130
18.18333	-131
18.19167	-132
18.20000	-133
18.20833	-132
18.21667	-128
18.22500	-124
18.23333	-119
18.24167	-115
18.25000	-114
18.25833	-117
18.26667	-121
18.27500	-123
18.28333	-124
18.29167	-123
18.30000	-121
18.30833	-119
18.31667	-116
18.32500	-114
18.33333	-113
18.34167	-114
18.35000	-118
18.35833	-126
18.36667	-134
18.37500	-140
18.38333	-145
18.39167	-147
18.40000	-146
18.40833	-143
18.41667	-139
18.42500	-133
18.43333	-126
18.44167	-120
18.45000	-115
18.45833	-114
18.46667	-114
18.47500	-116
18.48333	-118
18.49167	-120
18.50000	-121
18.50833	-121
18.51667	-121
18.52500	-121
18.53333	-122
18.54167	-126
18.55000	-131
18.55833	-137
18.56667	-141
18.57500	-142
18.58333	-141
18.59167	-137
18.60000	-133
18.60833	-128
18.61667	-125
18.62500	-122
18.63333	-119
18.64167	-117
18.65000	-115
18.65833	-114
18.66667	-114
18.67500	-117
18.68333	-122
18.69167	-126
18.70000	-129
18.70833	-131
18.71667	-131
18.72500	-128
18.73333	-123
18.74167	-118
18.75000	-114
18.75833	-113
18.76667	-115
18.77500	-120
18.78333	-125
18.79167	-129
18.80000	-131
18.80833	-131
18.81667	-130
18.82500	-128
18.83333	-125
18.84167	-122
18.85000	-120
18.85833	-118
18.86667	-118
18.87500	-118
18.88333	-119
18.89167	-118
18.90000	-115
18.90833	-111
18.91667	-106
18.92500	-103
18.93333	-102
18.94167	-103
18.95000	-101
18.95833	-98
18.96667	-95
18.97500	-93
18.98333	-94
18.99167	-98
19.00000	-103
19.00833	-108
19.01667	-112
19.02500	-113
19.03333	-114
19.04167	-113
19.05000	-112
19.05833	-111
19.06667	-108
19.07500	-105
19.08333	-101
19.09167	-97
19.10000	-93
19.10833	-91
19.11667	-89
19.12500	-88
19.13333	-87
19.14167	-85
19.15000	-82
19.15833	-79
19.16667	-76
19.17500	-73
19.18333	-70
19.19167	-68
19.20000	-66
19.20833	-64
19.21667	-62
19.22500	-60
19.23333	-55
19.24167	-48
19.25000	-42
19.25833	-37
19.26667	-32
19.27500	-28
19.28333	-23
19.29167	-18
19.30000	-12
19.30833	-8
19.31667	-4
19.32500	-0
19.33333	5
19.34167	11
19.35000	17
19.35833	25
19.36667	33
19.37500	43
19.38333	55
19.39167	70
19.40000	86
19.40833	103
19.41667	120
19.42500	138
19.43333	157
19.44167	177
19.45000	201
19.45833	228
19.46667	255
19.47500	282
19.48333	306
19.49167	331
19.50000	356
19.50833	384
19.51667	418
19.52500	454
19.53333	491
19.54167	530
19.55000	571
19.55833	614
19.56667	659
19.57500	710
19.58333	762
19.59167	819
19.60000	881
19.60833	946
19.61667	1016
19.62500	1090
19.63333	1172
19.64167	1259
19.65000	1351
19.65833	1449
19.66667	1548
19.67500	1650
19.68333	1754
19.69167	1865
19.70000	1985
19.70833	2112
19.71667	2250
19.72500	2393
19.73333	2545
19.74167	2702
19.75000	2865
19.75833	3038
19.76667	3213
19.77500	3400
19.78333	3592
19.79167	3795
19.80000	4009
19.80833	4230
19.81667	4466
19.82500	4708
19.83333	4963
19.84167	5228
19.85000	5501
19.85833	5789
19.86667	6079
19.87500	6384
19.88333	6693
19.89167	7012
19.90000	7344
19.90833	7682
19.91667	8042
19.92500	8408
19.93333	8790
19.94167	9182
19.95000	9578
19.95833	9988
19.96667	10399
19.97500	10830
19.98333	11265
19.99167	11713
20.00000	12176
20.00833	12640
20.01667	13127
20.02500	13613
20.03333	14118
20.04167	14632
20.05000	15146
20.05833	15677
20.06667	16201
20.07500	16744
20.08333	17286
20.09167	17839
20.10000	18404
20.10833	18965
20.11667	19543
20.12500	20114
20.13333	20699
20.14167	21287
20.15000	21872
20.15833	22470
20.16667	23054
20.17500	23652
20.18333	24244
20.19167	24842
20.20000	25451
20.20833	26050
20.21667	26665
20.22500	27265
20.23333	27866
20.24167	28459
20.25000	29038
20.25833	29621
20.26667	30186
20.27500	30760
20.28333	31322
20.29167	31879
20.30000	32434
20.30833	32969
20.31667	33506
20.32500	34022
20.33333	34537
20.34167	35042
20.35000	35529
20.35833	36014
20.36667	36475
20.37500	36932
20.38333	37370
20.39167	37796
20.40000	38212
20.40833	38604
20.41667	38987
20.42500	39345
20.43333	39689
20.44167	40014
20.45000	40317
20.45833	40606
20.46667	40871
20.47500	41123
20.48333	41355
20.49167	41569
20.50000	41765
20.50833	41939
20.51667	42097
20.52500	42231
20.53333	42346
20.54167	42441
20.55000	42512
20.55833	42562
20.56667	42590
20.57500	42600
20.58333	42589
20.59167	42555
20.60000	42501
20.60833	42426
20.61667	42330
20.62500	42217
20.63333	42083
20.64167	41931
20.65000	41761
20.65833	41567
20.66667	41360
20.67500	41131
20.68333	40889
20.69167	40628
20.70000	40348
20.70833	40056
20.71667	39741
20.72500	39419
20.73333	39079
20.74167	38726
20.75000	38362
20.75833	37976
20.76667	37583
20.77500	37166
20.78333	36742
20.79167	36310
20.80000	35865
20.80833	35424
20.81667	34966
20.82500	34512
20.83333	34045
20.84167	33571
20.85000	33093
20.85833	32597
20.86667	32103
20.87500	31592
20.88333	31083
20.89167	30571
20.90000	30053
20.90833	29544
20.91667	29022
20.92500	28511
20.93333	27992
20.94167	27473
20.95000	26961
20.95833	26441
20.96667	25935
20.97500	25420
20.98333	24915
20.99167	24413
21.00000	23910
21.00833	23422
21.01667	22930
21.02500	22452
21.03333	21971
21.04167	21494
21.05000	21028
21.05833	20559
21.06667	20108
21.07500	19657
21.08333	19220
21.09167	18789
21.10000	18360
21.10833	17947
21.11667	17535
21.12500	17139
21.13333	16747
21.14167	16362
21.15000	15988
21.15833	15614
21.16667	15258
21.17500	14905
21.18333	14566
21.19167	14235
21.20000	13910
21.20833	13601
21.21667	13294
21.22500	13003
21.23333	12716
21.24167	12437
21.25000	12167
21.25833	11898
21.26667	11645
21.27500	11399
21.28333	11167
21.29167	10945
21.30000	10729
21.30833	10522
21.31667	10315
21.32500	10117
21.33333	9922
21.34167	9733
21.35000	9551
21.35833	9371
21.36667	9201
21.37500	9032
21.38333	8872
21.39167	8719
21.40000	8571
21.40833	8433
21.41667	8298
21.42500	8172
21.43333	8048
21.44167	7928
21.45000	7813
21.45833	7702
21.46667	7597
21.47500	7494
21.48333	7396
21.49167	7302
21.50000	7209
21.50833	7122
21.51667	7036
21.52500	6955
21.53333	6874
21.54167	6796
21.55000	6721
21.55833	6648
21.56667	6578
21.57500	6509
21.58333	6443
21.59167	6377
21.60000	6311
21.60833	6248
21.61667	6186
21.62500	6128
21.63333	6074
21.64167	6025
21.65000	5978
21.65833	5931
21.66667	5884
21.67500	5834
21.68333	5783
21.69167	5732
21.70000	5681
21.70833	5634
21.71667	5589
21.72500	5547
21.73333	5505
21.74167	5463
21.75000	5422
21.75833	5382
21.76667	5346
21.77500	5311
21.78333	5277
21.79167	5243
21.80000	5208
21.80833	5173
21.81667	5138
21.82500	5105
21.83333	5074
21.84167	5045
21.85000	5017
21.85833	4991
21.86667	4963
21.87500	4932
21.88333	4900
21.89167	4868
21.90000	4835
21.90833	4805
21.91667	4774
21.92500	4746
21.93333	4721
21.94167	4698
21.95000	4675
21.95833	4651
21.96667	4626
21.97500	4599
21.98333	4571
21.99167	4543
22.00000	4517
22.00833	4494
22.01667	4472
22.02500	4451
22.03333	4431
22.04167	4409
22.05000	4388
22.05833	4366
22.06667	4345
22.07500	4325
22.08333	4307
22.09167	4288
22.10000	4268
22.10833	4247
22.11667	4225
22.12500	4203
22.13333	4181
22.14167	4160
22.15000	4140
22.15833	4119
22.16667	4098
22.17500	4078
22.18333	4059
22.19167	4042
22.20000	4025
22.20833	4007
22.21667	3988
22.22500	3969
22.23333	3947
22.24167	3923
22.25000	3900
22.25833	3876
22.26667	3853
22.27500	3831
22.28333	3808
22.29167	3785
22.30000	3760
22.30833	3735
22.31667	3708
22.32500	3682
22.33333	3657
22.34167	3634
22.35000	3612
22.35833	3591
22.36667	3569
22.37500	3547
22.38333	3523
22.39167	3500
22.40000	3478
22.40833	3456
22.41667	3434
22.42500	3413
22.43333	3390
22.44167	3367
22.45000	3341
22.45833	3312
22.46667	3284
22.47500	3256
22.48333	3229
22.49167	3203
22.50000	3178
22.50833	3153
22.51667	3127
22.52500	3104
22.53333	3082
22.54167	3062
22.55000	3042
22.55833	3020
22.56667	2996
22.57500	2967
22.58333	2938
22.59167	2910
22.60000	2884
22.60833	2858
22.61667	2830
22.62500	2803
22.63333	2773
22.64167	2743
22.65000	2717
22.65833	2694
22.66667	2672
22.67500	2650
22.68333	2628
22.69167	2605
22.70000	2580
22.70833	2555
22.71667	2531
22.72500	2507
22.73333	2484
22.74167	2462
22.75000	2440
22.75833	2418
22.76667	2397
22.77500	2374
22.78333	2350
22.79167	2327
22.80000	2306
22.80833	2289
22.81667	2276
22.82500	2265
22.83333	2253
22.84167	2239
22.85000	2223
22.85833	2204
22.86667	2183
22.87500	2161
22.88333	2142
22.89167	2126
22.90000	2114
22.90833	2104
22.91667	2095
22.92500	2085
22.93333	2074
22.94167	2062
22.95000	2050
22.95833	2039
22.96667	2030
22.97500	2021
22.98333	2013
22.99167	2006
23.00000	1997
23.00833	1987
23.01667	1975
23.02500	1964
23.03333	1954
23.04167	1945
23.05000	1937
23.05833	1928
23.06667	1920
23.07500	1913
23.08333	1905
23.09167	1896
23.10000	1884
23.10833	1872
23.11667	1859
23.12500	1850
23.13333	1845
23.14167	1843
23.15000	1840
23.15833	1835
23.16667	1827
23.17500	1815
23.18333	1804
23.19167	1796
23.20000	1791
23.20833	1789
23.21667	1788
23.22500	1788
23.23333	1787
23.24167	1785
23.25000	1781
23.25833	1775
23.26667	1768
23.27500	1760
23.28333	1751
23.29167	1743
23.30000	1737
23.30833	1732
23.31667	1726
23.32500	1721
23.33333	1716
23.34167	1709
23.35000	1702
23.35833	1693
23.36667	1684
23.37500	1678
23.38333	1673
23.39167	1669
23.40000	1666
23.40833	1661
23.41667	1653
23.42500	1646
23.43333	1642
23.44167	1639
23.45000	1638
23.45833	1637
23.46667	1635
23.47500	1632
23.48333	1628
23.49167	1624
23.50000	1618
23.50833	1612
23.51667	1604
23.52500	1597
23.53333	1593
23.54167	1591
23.55000	1590
23.55833	1587
23.56667	1581
23.57500	1570
23.58333	1558
23.59167	1546
23.60000	1536
23.60833	1526
23.61667	1517
23.62500	1508
23.63333	1501
23.64167	1495
23.65000	1491
23.65833	1489
23.66667	1487
23.67500	1484
23.68333	1480
23.69167	1473
23.70000	1466
23.70833	1460
23.71667	1456
23.72500	1452
23.73333	1447
23.74167	1441
23.75000	1434
23.75833	1426
23.76667	1421
23.77500	1419
23.78333	1420
23.79167	1424
23.80000	1427
23.80833	1428
23.81667	1424
23.82500	1416
23.83333	1405
23.84167	1392
23.85000	1380
23.85833	1369
23.86667	1359
23.87500	1351
23.88333	1343
23.89167	1337
23.90000	1331
23.90833	1328
23.91667	1326
23.92500	1325
23.93333	1322
23.94167	1319
23.95000	1314
23.95833	1310
23.96667	1308
23.97500	1307
23.98333	1307
23.99167	1306
24.00000	1303
24.00833	1299
24.01667	1297
24.02500	1295
24.03333	1294
24.04167	1295
24.05000	1296
24.05833	1296
24.06667	1297
24.07500	1299
24.08333	1300
24.09167	1303
24.10000	1305
24.10833	1307
24.11667	1307
24.12500	1306
24.13333	1305
24.14167	1306
24.15000	1312
24.15833	1324
24.16667	1336
24.17500	1347
24.18333	1356
24.19167	1360
24.20000	1361
24.20833	1362
24.21667	1365
24.22500	1370
24.23333	1376
24.24167	1382
24.25000	1387
24.25833	1394
24.26667	1400
24.27500	1408
24.28333	1415
24.29167	1420
24.30000	1423
24.30833	1427
24.31667	1433
24.32500	1441
24.33333	1452
24.34167	1464
24.35000	1477
24.35833	1489
24.36667	1499
24.37500	1508
24.38333	1517
24.39167	1526
24.40000	1537
24.40833	1549
24.41667	1562
24.42500	1575
24.43333	1588
24.44167	1601
24.45000	1613
24.45833	1625
24.46667	1635
24.47500	1644
24.48333	1652
24.49167	1658
24.50000	1663
24.50833	1668
24.51667	1673
24.52500	1679
24.53333	1686
24.54167	1694
24.55000	1702
24.55833	1710
24.56667	1719
24.57500	1730
24.58333	1742
24.59167	1755
24.60000	1769
24.60833	1782
24.61667	1793
24.62500	1801
24.63333	1808
24.64167	1813
24.65000	1817
24.65833	1818
24.66667	1818
24.67500	1818
24.68333	1817
24.69167	1819
24.70000	1821
24.70833	1825
24.71667	1829
24.72500	1834
24.73333	1839
24.74167	1845
24.75000	1849
24.75833	1849
24.76667	1847
24.77500	1843
24.78333	1838
24.79167	1835
24.80000	1833
24.80833	1833
24.81667	1834
24.82500	1835
24.83333	1834
24.84167	1829
24.85000	1823
24.85833	1816
24.86667	1809
24.87500	1806
24.88333	1804
24.89167	1802
24.90000	1799
24.90833	1794
24.91667	1787
24.92500	1778
24.93333	1767
24.94167	1755
24.95000	1742
24.95833	1730
24.96667	1721
24.97500	1714
24.98333	1708
24.99167	1700
25.00000	1691
25.00833	1683
25.01667	1675
25.02500	1669
25.03333	1662
25.04167	1654
25.05000	1646
25.05833	1638
25.06667	1629
25.07500	1619
25.08333	1607
25.09167	1592
25.10000	1577
25.10833	1565
25.11667	1557
25.12500	1551
25.13333	1548
25.14167	1543
25.15000	1536
25.15833	1525
25.16667	1512
25.17500	1497
25.18333	1481
25.19167	1464
25.20000	1448
25.20833	1433
25.21667	1421
25.22500	1412
25.23333	1406
25.24167	1401
25.25000	1395
25.25833	1387
25.26667	1378
25.27500	1367
25.28333	1357
25.29167	1349
25.30000	1343
25.30833	1340
25.31667	1337
25.32500	1332
25.33333	1324
25.34167	1313
25.35000	1303
25.35833	1293
25.36667	1283
25.37500	1273
25.38333	1263
25.39167	1254
25.40000	1246
25.40833	1239
25.41667	1234
25.42500	1227
25.43333	1217
25.44167	1206
25.45000	1197
25.45833	1189
25.46667	1185
25.47500	1184
25.48333	1186
25.49167	1185
25.50000	1183
25.50833	1178
25.51667	1171
25.52500	1165
25.53333	1159
25.54167	1154
25.55000	1149
25.55833	1143
25.56667	1137
25.57500	1133
25.58333	1129
25.59167	1127
25.60000	1126
25.60833	1126
25.61667	1125
25.62500	1122
25.63333	1118
25.64167	1114
25.65000	1111
25.65833	1109
25.66667	1109
25.67500	1108
25.68333	1108
25.69167	1107
25.70000	1105
25.70833	1104
25.71667	1105
25.72500	1108
25.73333	1111
25.74167	1113
25.75000	1112
25.75833	1108
25.76667	1103
25.77500	1096
25.78333	1090
25.79167	1085
25.80000	1081
25.80833	1079
25.81667	1079
25.82500	1082
25.83333	1088
25.84167	1095
25.85000	1102
25.85833	1108
25.86667	1113
25.87500	1118
25.88333	1123
25.89167	1125
25.90000	1125
25.90833	1122
25.91667	1118
25.92500	1117
25.93333	1119
25.94167	1124
25.95000	1131
25.95833	1138
25.96667	1144
25.97500	1148
25.98333	1150
25.99167	1151
26.00000	1152
26.00833	1153
26.01667	1155
26.02500	1158
26.03333	1164
26.04167	1172
26.05000	1181
26.05833	1190
26.06667	1197
26.07500	1203
26.08333	1209
26.09167	1215
26.10000	1223
26.10833	1231
26.11667	1238
26.12500	1246
26.13333	1254
26.14167	1262
26.15000	1272
26.15833	1282
26.16667	1292
26.17500	1298
26.18333	1304
26.19167	1310
26.20000	1317
26.20833	1321
26.21667	1324
26.22500	1326
26.23333	1329
26.24167	1336
26.25000	1347
26.25833	1363
26.26667	1379
26.27500	1393
26.28333	1404
26.29167	1416
26.30000	1427
26.30833	1438
26.31667	1448
26.32500	1458
26.33333	1465
26.34167	1473
26.35000	1481
26.35833	1491
26.36667	1502
26.37500	1515
26.38333	1528
26.39167	1540
26.40000	1552
26.40833	1562
26.41667	1571
26.42500	1579
26.43333	1588
26.44167	1599
26.45000	1612
26.45833	1626
26.46667	1640
26.47500	1653
26.48333	1664
26.49167	1672
26.50000	1678
26.50833	1684
26.51667	1691
26.52500	1699
26.53333	1708
26.54167	1717
26.55000	1725
26.55833	1733
26.56667	1740
26.57500	1749
26.58333	1757
26.59167	1765
26.60000	1771
26.60833	1777
26.61667	1782
26.62500	1786
26.63333	1792
26.64167	1798
26.65000	1802
26.65833	1804
26.66667	1806
26.67500	1809
26.68333	1813
26.69167	1817
26.70000	1821
26.70833	1825
26.71667	1827
26.72500	1829
26.73333	1831
26.74167	1832
26.75000	1831
26.75833	1828
26.76667	1824
26.77500	1819
26.78333	1814
26.79167	1811
26.80000	1808
26.80833	1807
26.81667	1809
26.82500	1811
26.83333	1810
26.84167	1806
26.85000	1799
26.85833	1789
26.86667	1780
26.87500	1772
26.88333	1767
26.89167	1765
26.90000	1764
26.90833	1765
26.91667	1764
26.92500	1762
26.93333	1756
26.94167	1748
26.95000	1738
26.95833	1728
26.96667	1721
26.97500	1715
26.98333	1712
26.99167	1709
27.00000	1705
27.00833	1699
27.01667	1690
27.02500	1680
27.03333	1670
27.04167	1660
27.05000	1651
27.05833	1644
27.06667	1638
27.07500	1633
27.08333	1628
27.09167	1621
27.10000	1613
27.10833	1604
27.11667	1593
27.12500	1583
27.13333	1574
27.14167	1565
27.15000	1555
27.15833	1545
27.16667	1535
27.17500	1525
27.18333	1517
27.19167	1513
27.20000	1511
27.20833	1511
27.21667	1510
27.22500	1508
27.23333	1504
27.24167	1499
27.25000	1492
27.25833	1483
27.26667	1474
27.27500	1467
27.28333	1461
27.29167	1458
27.30000	1456
27.30833	1452
27.31667	1446
27.32500	1438
27.33333	1432
27.34167	1428
27.35000	1427
27.35833	1428
27.36667	1429
27.37500	1427
27.38333	1424
27.39167	1421
27.40000	1418
27.40833	1418
27.41667	1421
27.42500	1424
27.43333	1423
27.44167	1421
27.45000	1417
27.45833	1413
27.46667	1410
27.47500	1408
27.48333	1407
27.49167	1408
27.50000	1409
27.50833	1409
27.51667	1407
27.52500	1404
27.53333	1401
27.54167	1398
27.55000	1398
27.55833	1401
27.56667	1405
27.57500	1409
27.58333	1414
27.59167	1418
27.60000	1423
27.60833	1427
27.61667	1430
27.62500	1433
27.63333	1436
27.64167	1440
27.65000	1444
27.65833	1450
27.66667	1456
27.67500	1462
27.68333	1468
27.69167	1474
27.70000	1481
27.70833	1489
27.71667	1499
27.72500	1510
27.73333	1519
27.74167	1526
27.75000	1531
27.75833	1536
27.76667	1542
27.77500	1551
27.78333	1563
27.79167	1574
27.80000	1585
27.80833	1597
27.81667	1608
27.82500	1617
27.83333	1624
27.84167	1629
27.85000	1634
27.85833	1640
27.86667	1647
27.87500	1657
27.88333	1668
27.89167	1678
27.90000	1688
27.90833	1698
27.91667	1709
27.92500	1722
27.93333	1738
27.94167	1753
27.95000	1765
27.95833	1776
27.96667	1785
27.97500	1795
27.98333	1806
27.99167	1821
28.00000	1837
28.00833	1851
28.01667	1864
28.02500	1874
28.03333	1883
28.04167	1892
28.05000	1902
28.05833	1915
28.06667	1926
28.07500	1937
28.08333	1947
28.09167	1957
28.10000	1967
28.10833	1979
28.11667	1993
28.12500	2007
28.13333	2020
28.14167	2031
28.15000	2040
28.15833	2047
28.16667	2055
28.17500	2064
28.18333	2075
28.19167	2088
28.20000	2102
28.20833	2117
28.21667	2131
28.22500	2143
28.23333	2154
28.24167	2163
28.25000	2171
28.25833	2178
28.26667	2184
28.27500	2187
28.28333	2190
28.29167	2192
28.30000	2195
28.30833	2199
28.31667	2205
28.32500	2211
28.33333	2218
28.34167	2226
28.35000	2234
28.35833	2243
28.36667	2253
28.37500	2263
28.38333	2271
28.39167	2275
28.40000	2276
28.40833	2275
28.41667	2274
28.42500	2275
28.43333	2278
28.44167	2282
28.45000	2285
28.45833	2285
28.46667	2286
28.47500	2289
28.48333	2293
28.49167	2300
28.50000	2306
28.50833	2309
28.51667	2310
28.52500	2308
28.53333	2307
28.54167	2306
28.55000	2306
28.55833	2306
28.56667	2305
28.57500	2302
28.58333	2297
28.59167	2292
28.60000	2287
28.60833	2283
28.61667	2281
28.62500	2281
28.63333	2282
28.64167	2282
28.65000	2282
28.65833	2281
28.66667	2280
28.67500	2279
28.68333	2278
28.69167	2275
28.70000	2271
28.70833	2267
28.71667	2262
28.72500	2259
28.73333	2258
28.74167	2259
28.75000	2261
28.75833	2262
28.76667	2263
28.77500	2264
28.78333	2265
28.79167	2267
28.80000	2268
28.80833	2269
28.81667	2268
28.82500	2266
28.83333	2264
28.84167	2262
28.85000	2262
28.85833	2263
28.86667	2265
28.87500	2267
28.88333	2269
28.89167	2270
28.90000	2271
28.90833	2271
28.91667	2270
28.92500	2270
28.93333	2273
28.94167	2279
28.95000	2286
28.95833	2295
28.96667	2300
28.97500	2303
28.98333	2302
28.99167	2302
29.00000	2302
29.00833	2305
29.01667	2308
29.02500	2314
29.03333	2322
29.04167	2331
29.05000	2339
29.05833	2348
29.06667	2357
29.07500	2364
29.08333	2372
29.09167	2381
29.10000	2392
29.10833	2404
29.11667	2418
29.12500	2432
29.13333	2445
29.14167	2458
29.15000	2469
29.15833	2478
29.16667	2487
29.17500	2496
29.18333	2505
29.19167	2513
29.20000	2521
29.20833	2531
29.21667	2546
29.22500	2563
29.23333	2582
29.24167	2602
29.25000	2620
29.25833	2635
29.26667	2651
29.27500	2668
29.28333	2686
29.29167	2704
29.30000	2724
29.30833	2743
29.31667	2763
29.32500	2784
29.33333	2806
29.34167	2831
29.35000	2856
29.35833	2882
29.36667	2911
29.37500	2942
29.38333	2974
29.39167	3008
29.40000	3042
29.40833	3074
29.41667	3106
29.42500	3136
29.43333	3167
29.44167	3198
29.45000	3231
29.45833	3267
29.46667	3303
29.47500	3341
29.48333	3379
29.49167	3420
29.50000	3463
29.50833	3508
29.51667	3555
29.52500	3601
29.53333	3646
29.54167	3692
29.55000	3741
29.55833	3795
29.56667	3854
29.57500	3920
29.58333	3988
29.59167	4057
29.60000	4128
29.60833	4199
29.61667	4275
29.62500	4354
29.63333	4441
29.64167	4534
29.65000	4630
29.65833	4729
29.66667	4826
29.67500	4925
29.68333	5026
29.69167	5130
29.70000	5241
29.70833	5357
29.71667	5483
29.72500	5615
29.73333	5759
29.74167	5912
29.75000	6073
29.75833	6246
29.76667	6421
29.77500	6608
29.78333	6800
29.79167	7002
29.80000	7216
29.80833	7433
29.81667	7664
29.82500	7899
29.83333	8147
29.84167	8406
29.85000	8677
29.85833	8967
29.86667	9264
29.87500	9579
29.88333	9902
29.89167	10241
29.90000	10598
29.90833	10964
29.91667	11357
29.92500	11760
29.93333	12187
29.94167	12631
29.95000	13091
29.95833	13579
29.96667	14073
29.97500	14595
29.98333	15127
29.99167	15674
30.00000	16244
30.00833	16822
30.01667	17435
30.02500	18058
30.03333	18713
30.04167	19392
30.05000	20085
30.05833	20814
30.06667	21542
30.07500	22303
30.08333	23071
30.09167	23860
30.10000	24678
30.10833	25506
30.11667	26380
30.12500	27261
30.13333	28179
30.14167	29119
30.15000	30065
30.15833	31046
30.16667	32017
30.17500	33020
30.18333	34027
30.19167	35051
30.20000	36106
30.20833	37161
30.21667	38261
30.22500	39355
30.23333	40476
30.24167	41606
30.25000	42731
30.25833	43885
30.26667	45020
30.27500	46187
30.28333	47352
30.29167	48527
30.30000	49726
30.30833	50907
30.31667	52121
30.32500	53313
30.33333	54518
30.34167	55720
30.35000	56903
30.35833	58103
30.36667	59267
30.37500	60446
30.38333	61605
30.39167	62758
30.40000	63921
30.40833	65056
30.41667	66214
30.42500	67337
30.43333	68456
30.44167	69557
30.45000	70621
30.45833	71683
30.46667	72699
30.47500	73715
30.48333	74699
30.49167	75662
30.50000	76617
30.50833	77534
30.51667	78452
30.52500	79328
30.53333	80182
30.54167	81006
30.55000	81784
30.55833	82544
30.56667	83255
30.57500	83947
30.58333	84600
30.59167	85217
30.60000	85808
30.60833	86354
30.61667	86879
30.62500	87360
30.63333	87809
30.64167	88222
30.65000	88588
30.65833	88920
30.66667	89204
30.67500	89454
30.68333	89665
30.69167	89834
30.70000	89967
30.70833	90058
30.71667	90112
30.72500	90128
30.73333	90105
30.74167	90045
30.75000	89944
30.75833	89799
30.76667	89617
30.77500	89390
30.78333	89127
30.79167	88822
30.80000	88473
30.80833	88095
30.81667	87671
30.82500	87224
30.83333	86739
30.84167	86223
30.85000	85677
30.85833	85084
30.86667	84468
30.87500	83801
30.88333	83108
30.89167	82380
30.90000	81616
30.90833	80841
30.91667	80024
30.92500	79201
30.93333	78346
30.94167	77472
30.95000	76585
30.95833	75658
30.96667	74727
30.97500	73749
30.98333	72760
30.99167	71751
31.00000	70712
31.00833	69682
31.01667	68618
31.02500	67564
31.03333	66488
31.04167	65400
31.05000	64313
31.05833	63191
31.06667	62086
31.07500	60949
31.08333	59820
31.09167	58689
31.10000	57544
31.10833	56427
31.11667	55290
31.12500	54179
31.13333	53060
31.14167	51943
31.15000	50841
31.15833	49718
31.16667	48623
31.17500	47509
31.18333	46414
31.19167	45327
31.20000	44239
31.20833	43187
31.21667	42126
31.22500	41098
31.23333	40071
31.24167	39055
31.25000	38062
31.25833	37061
31.26667	36094
31.27500	35121
31.28333	34174
31.29167	33247
31.30000	32327
31.30833	31446
31.31667	30563
31.32500	29714
31.33333	28872
31.34167	28044
31.35000	27242
31.35833	26439
31.36667	25669
31.37500	24900
31.38333	24156
31.39167	23433
31.40000	22721
31.40833	22042
31.41667	21369
31.42500	20727
31.43333	20098
31.44167	19484
31.45000	18892
31.45833	18302
31.46667	17739
31.47500	17180
31.48333	16643
31.49167	16123
31.50000	15615
31.50833	15135
31.51667	14663
31.52500	14216
31.53333	13778
31.54167	13352
31.55000	12943
31.55833	12536
31.56667	12153
31.57500	11779
31.58333	11423
31.59167	11083
31.60000	10750
31.60833	10433
31.61667	10116
31.62500	9813
31.63333	9518
31.64167	9232
31.65000	8962
31.65833	8697
31.66667	8449
31.67500	8207
31.68333	7978
31.69167	7759
31.70000	7546
31.70833	7343
31.71667	7139
31.72500	6946
31.73333	6758
31.74167	6579
31.75000	6413
31.75833	6253
31.76667	6104
31.77500	5959
31.78333	5819
31.79167	5683
31.80000	5549
31.80833	5422
31.81667	5296
31.82500	5177
31.83333	5063
31.84167	4955
31.85000	4854
31.85833	4756
31.86667	4666
31.87500	4580
31.88333	4498
31.89167	4418
31.90000	4339
31.90833	4264
31.91667	4188
31.92500	4117
31.93333	4051
31.94167	3990
31.95000	3934
31.95833	3880
31.96667	3830
31.97500	3779
31.98333	3730
31.99167	3683
32.00000	3636
32.00833	3594
32.01667	3555
32.02500	3518
32.03333	3483
32.04167	3449
32.05000	3417
32.05833	3386
32.06667	3361
32.07500	3339
32.08333	3320
32.09167	3303
32.10000	3286
32.10833	3270
32.11667	3254
32.12500	3240
32.13333	3231
32.14167	3225
32.15000	3224
32.15833	3225
32.16667	3225
32.17500	3223
32.18333	3220
32.19167	3220
32.20000	3222
32.20833	3227
32.21667	3233
32.22500	3239
32.23333	3244
32.24167	3252
32.25000	3262
32.25833	3276
32.26667	3293
32.27500	3310
32.28333	3328
32.29167	3347
32.30000	3367
32.30833	3391
32.31667	3419
32.32500	3451
32.33333	3485
32.34167	3520
32.35000	3557
32.35833	3595
32.36667	3637
32.37500	3685
32.38333	3736
32.39167	3791
32.40000	3850
32.40833	3908
32.41667	3967
32.42500	4025
32.43333	4086
32.44167	4149
32.45000	4216
32.45833	4288
32.46667	4364
32.47500	4446
32.48333	4533
32.49167	4624
32.50000	4722
32.50833	4821
32.51667	4926
32.52500	5032
32.53333	5144
32.54167	5261
32.55000	5381
32.55833	5507
32.56667	5636
32.57500	5772
32.58333	5914
32.59167	6063
32.60000	6221
32.60833	6384
32.61667	6559
32.62500	6735
32.63333	6918
32.64167	7105
32.65000	7294
32.65833	7494
32.66667	7698
32.67500	7917
32.68333	8143
32.69167	8380
32.70000	8628
32.70833	8881
32.71667	9149
32.72500	9421
32.73333	9707
32.74167	10022
32.75000	10349
32.75833	10665
32.76667	10969
32.77500	11293
32.78333	11654
32.79167	12028
32.80000	12390
32.80833	12742
32.81667	13125
32.82500	13543
32.83333	13967
32.84167	14371
32.85000	14762
32.85833	15202
32.86667	15689
32.87500	16175
32.88333	16631
32.89167	17087
32.90000	17561
32.90833	18043
32.91667	18555
32.92500	19063
32.93333	19578
32.94167	20157
32.95000	20755
32.95833	21328
32.96667	21871
32.97500	22442
32.98333	23063
32.99167	23691
33.00000	24277
33.00833	24820
33.01667	25399
33.02500	26044
33.03333	26699
33.04167	27319
33.05000	27925
33.05833	28555
33.06667	29180
33.07500	29834
33.08333	30531
33.09167	31218
33.10000	31855
33.10833	32456
33.11667	33076
33.12500	33683
33.13333	34293
33.14167	34969
33.15000	35665
33.15833	36323
33.16667	36933
33.17500	37550
33.18333	38162
33.19167	38772
33.20000	39387
33.20833	39985
33.21667	40591
33.22500	41180
33.23333	41768
33.24167	42353
33.25000	42920
33.25833	43490
33.26667	44036
33.27500	44579
33.28333	45105
33.29167	45618
33.30000	46124
33.30833	46592
33.31667	47068
33.32500	47567
33.33333	48049
33.34167	48483
33.35000	48889
33.35833	49293
33.36667	49676
33.37500	50053
33.38333	50410
33.39167	50748
33.40000	51073
33.40833	51366
33.41667	51656
33.42500	51953
33.43333	52232
33.44167	52473
33.45000	52683
33.45833	52878
33.46667	53049
33.47500	53204
33.48333	53341
33.49167	53461
33.50000	53566
33.50833	53649
33.51667	53712
33.52500	53753
33.53333	53772
33.54167	53771
33.55000	53753
33.55833	53719
33.56667	53669
33.57500	53598
33.58333	53509
33.59167	53398
33.60000	53264
33.60833	53111
33.61667	52935
33.62500	52745
33.63333	52536
33.64167	52311
33.65000	52071
33.65833	51807
33.66667	51531
33.67500	51227
33.68333	50909
33.69167	50573
33.70000	50218
33.70833	49856
33.71667	49474
33.72500	49087
33.73333	48684
33.74167	48265
33.75000	47834
33.75833	47376
33.76667	46913
33.77500	46424
33.78333	45928
33.79167	45423
33.80000	44904
33.80833	44386
33.81667	43846
33.82500	43308
33.83333	42758
33.84167	42200
33.85000	41645
33.85833	41073
33.86667	40507
33.87500	39923
33.88333	39336
33.89167	38743
33.90000	38136
33.90833	37538
33.91667	36923
33.92500	36318
33.93333	35707
33.94167	35096
33.95000	34495
33.95833	33883
33.96667	33286
33.97500	32678
33.98333	32074
33.99167	31469
34.00000	30855
34.00833	30254
34.01667	29641
34.02500	29044
34.03333	28450
34.04167	27859
34.05000	27284
34.05833	26702
34.06667	26139
34.07500	25570
34.08333	25010
34.09167	24455
34.10000	23896
34.10833	23354
34.11667	22805
34.12500	22273
34.13333	21746
34.14167	21226
34.15000	20723
34.15833	20218
34.16667	19733
34.17500	19246
34.18333	18770
34.19167	18301
34.20000	17831
34.20833	17380
34.21667	16928
34.22500	16495
34.23333	16069
34.24167	15650
34.25000	15244
34.25833	14835
34.26667	14441
34.27500	14044
34.28333	13658
34.29167	13283
34.30000	12913
34.30833	12561
34.31667	12214
34.32500	11881
34.33333	11553
34.34167	11231
34.35000	10922
34.35833	10614
34.36667	10321
34.37500	10030
34.38333	9747
34.39167	9468
34.40000	9190
34.40833	8923
34.41667	8659
34.42500	8408
34.43333	8164
34.44167	7928
34.45000	7702
34.45833	7477
34.46667	7264
34.47500	7054
34.48333	6851
34.49167	6654
34.50000	6458
34.50833	6273
34.51667	6091
34.52500	5918
34.53333	5749
34.54167	5583
34.55000	5423
34.55833	5263
34.56667	5109
34.57500	4955
34.58333	4806
34.59167	4664
34.60000	4525
34.60833	4396
34.61667	4273
34.62500	4156
34.63333	4042
34.64167	3930
34.65000	3820
34.65833	3710
34.66667	3604
34.67500	3499
34.68333	3398
34.69167	3303
34.70000	3210
34.70833	3121
34.71667	3032
34.72500	2947
34.73333	2866
34.74167	2787
34.75000	2714
34.75833	2641
34.76667	2571
34.77500	2500
34.78333	2429
34.79167	2362
34.80000	2296
34.80833	2237
34.81667	2179
34.82500	2125
34.83333	2070
34.84167	2017
34.85000	1965
34.85833	1913
34.86667	1865
34.87500	1820
34.88333	1779
34.89167	1742
34.90000	1707
34.90833	1673
34.91667	1637
34.92500	1601
34.93333	1564
34.94167	1527
34.95000	1491
34.95833	1457
34.96667	1424
34.97500	1388
34.98333	1354
34.99167	1321
35.00000	1291
35.00833	1265
35.01667	1243
35.02500	1222
35.03333	1198
35.04167	1173
35.05000	1147
35.05833	1120
35.06667	1094
35.07500	1069
35.08333	1046
35.09167	1023
35.10000	1000
35.10833	979
35.11667	956
35.12500	936
35.13333	918
35.14167	902
35.15000	889
35.15833	877
35.16667	865
35.17500	851
35.18333	836
35.19167	820
35.20000	802
35.20833	785
35.21667	769
35.22500	753
35.23333	739
35.24167	725
35.25000	714
35.25833	705
35.26667	697
35.27500	691
35.28333	683
35.29167	672
35.30000	658
35.30833	645
35.31667	632
35.32500	621
35.33333	614
35.34167	609
35.35000	604
35.35833	599
35.36667	592
35.37500	583
35.38333	574
35.39167	565
35.40000	558
35.40833	552
35.41667	548
35.42500	544
35.43333	537
35.44167	528
35.45000	521
35.45833	516
35.46667	513
35.47500	511
35.48333	508
35.49167	503
35.50000	494
35.50833	484
35.51667	474
35.52500	464
35.53333	456
35.54167	450
35.55000	448
35.55833	449
35.56667	452
35.57500	454
35.58333	453
35.59167	451
35.60000	448
35.60833	446
35.61667	445
35.62500	443
35.63333	438
35.64167	428
35.65000	417
35.65833	406
35.66667	396
35.67500	391
35.68333	388
35.69167	386
35.70000	385
35.70833	384
35.71667	383
35.72500	384
35.73333	384
35.74167	384
35.75000	381
35.75833	375
35.76667	369
35.77500	364
35.78333	359
35.79167	354
35.80000	349
35.80833	343
35.81667	335
35.82500	329
35.83333	326
35.84167	326
35.85000	329
35.85833	334
35.86667	338
35.87500	339
35.88333	338
35.89167	333
35.90000	326
35.90833	320
35.91667	319
35.92500	319
35.93333	320
35.94167	322
35.95000	322
35.95833	321
35.96667	319
35.97500	319
35.98333	319
35.99167	317
36.00000	312
36.00833	306
36.01667	297
36.02500	289
36.03333	281
36.04167	276
36.05000	274
36.05833	276
36.06667	281
36.07500	286
36.08333	291
36.09167	293
36.10000	293
36.10833	290
36.11667	288
36.12500	285
36.13333	284
36.14167	284
36.15000	284
36.15833	283
36.16667	282
36.17500	280
36.18333	278
36.19167	276
36.20000	274
36.20833	272
36.21667	270
36.22500	269
36.23333	269
36.24167	270
36.25000	271
36.25833	270
36.26667	266
36.27500	261
36.28333	256
36.29167	252
36.30000	251
36.30833	250
36.31667	249
36.32500	247
36.33333	245
36.34167	244
36.35000	245
36.35833	247
36.36667	251
36.37500	256
36.38333	261
36.39167	264
36.40000	264
36.40833	262
36.41667	261
36.42500	259
36.43333	258
36.44167	258
36.45000	258
36.45833	257
36.46667	256
36.47500	256
36.48333	256
36.49167	256
36.50000	256
36.50833	254
36.51667	253
36.52500	250
36.53333	244
36.54167	237
36.55000	230
36.55833	224
36.56667	221
36.57500	221
36.58333	223
36.59167	225
36.60000	226
36.60833	227
36.61667	229
36.62500	232
36.63333	235
36.64167	237
36.65000	238
36.65833	238
36.66667	237
36.67500	237
36.68333	236
36.69167	235
36.70000	231
36.70833	226
36.71667	220
36.72500	216
36.73333	213
36.74167	212
36.75000	212
36.75833	211
36.76667	208
36.77500	205
36.78333	201
36.79167	200
36.80000	202
36.80833	206
36.81667	209
36.82500	211
36.83333	213
36.84167	215
36.85000	217
36.85833	221
36.86667	224
36.87500	224
36.88333	222
36.89167	217
36.90000	209
36.90833	203
36.91667	198
36.92500	196
36.93333	196
36.94167	197
36.95000	200
36.95833	202
36.96667	203
36.97500	204
36.98333	204
36.99167	203
37.00000	201
37.00833	199
37.01667	197
37.02500	195
37.03333	192
37.04167	188
37.05000	185
37.05833	183
37.06667	183
37.07500	184
37.08333	184
37.09167	185
37.10000	184
37.10833	184
37.11667	185
37.12500	187
37.13333	190
37.14167	194
37.15000	196
37.15833	194
37.16667	191
37.17500	187
37.18333	184
37.19167	183
37.20000	185
37.20833	188
37.21667	191
37.22500	193
37.23333	193
37.24167	193
37.25000	193
37.25833	193
37.26667	195
37.27500	195
37.28333	195
37.29167	194
37.30000	192
37.30833	191
37.31667	194
37.32500	198
37.33333	201
37.34167	203
37.35000	203
37.35833	203
37.36667	202
37.37500	202
37.38333	201
37.39167	199
37.40000	195
37.40833	193
37.41667	195
37.42500	199
37.43333	205
37.44167	211
37.45000	216
37.45833	219
37.46667	220
37.47500	219
37.48333	217
37.49167	213
37.50000	210
37.50833	207
37.51667	206
37.52500	207
37.53333	207
37.54167	207
37.55000	206
37.55833	205
37.56667	207
37.57500	211
37.58333	215
37.59167	219
37.60000	222
37.60833	225
37.61667	227
37.62500	229
37.63333	232
37.64167	234
37.65000	234
37.65833	231
37.66667	228
37.67500	225
37.68333	223
37.69167	224
37.70000	227
37.70833	231
37.71667	235
37.72500	239
37.73333	242
37.74167	245
37.75000	248
37.75833	252
37.76667	257
37.77500	263
37.78333	268
37.79167	273
37.80000	276
37.80833	277
37.81667	274
37.82500	271
37.83333	267
37.84167	265
37.85000	264
37.85833	264
37.86667	265
37.87500	266
37.88333	268
37.89167	268
37.90000	267
37.90833	267
37.91667	268
37.92500	273
37.93333	280
37.94167	288
37.95000	293
37.95833	294
37.96667	294
37.97500	293
37.98333	293
37.99167	293
38.00000	292
38.00833	290
38.01667	288
38.02500	286
38.03333	285
38.04167	287
38.05000	288
38.05833	290
38.06667	292
38.07500	294
38.08333	297
38.09167	298
38.10000	299
38.10833	300
38.11667	301
38.12500	302
38.13333	302
38.14167	300
38.15000	298
38.15833	294
38.16667	291
38.17500	291
38.18333	292
38.19167	292
38.20000	292
38.20833	290
38.21667	288
38.22500	286
38.23333	286
38.24167	288
38.25000	291
38.25833	295
38.26667	300
38.27500	305
38.28333	309
38.29167	312
38.30000	314
38.30833	314
38.31667	312
38.32500	308
38.33333	303
38.34167	297
38.35000	292
38.35833	289
38.36667	287
38.37500	284
38.38333	280
38.39167	274
38.40000	266
38.40833	259
38.41667	255
38.42500	253
38.43333	252
38.44167	252
38.45000	253
38.45833	252
38.46667	252
38.47500	254
38.48333	257
38.49167	260
38.50000	264
38.50833	266
38.51667	267
38.52500	266
38.53333	262
38.54167	259
38.55000	259
38.55833	264
38.56667	269
38.57500	272
38.58333	273
38.59167	271
38.60000	268
38.60833	264
38.61667	262
38.62500	259
38.63333	255
38.64167	250
38.65000	247
38.65833	246
38.66667	247
38.67500	247
38.68333	248
38.69167	249
38.70000	249
38.70833	249
38.71667	250
38.72500	253
38.73333	256
38.74167	260
38.75000	262
38.75833	262
38.76667	259
38.77500	254
38.78333	249
38.79167	246
38.80000	245
38.80833	247
38.81667	249
38.82500	250
38.83333	250
38.84167	249
38.85000	245
38.85833	240
38.86667	235
38.87500	230
38.88333	228
38.89167	230
38.90000	235
38.90833	241
38.91667	247
38.92500	251
38.93333	251
38.94167	249
38.95000	247
38.95833	248
38.96667	251
38.97500	255
38.98333	257
38.99167	257
39.00000	252
39.00833	246
39.01667	240
39.02500	235
39.03333	230
39.04167	227
39.05000	224
39.05833	222
39.06667	221
39.07500	221
39.08333	223
39.09167	224
39.10000	223
39.10833	221
39.11667	219
39.12500	217
39.13333	216
39.14167	217
39.15000	221
39.15833	227
39.16667	233
39.17500	238
39.18333	241
39.19167	240
39.20000	235
39.20833	230
39.21667	225
39.22500	222
39.23333	219
39.24167	217
39.25000	215
39.25833	214
39.26667	212
39.27500	211
39.28333	210
39.29167	210
39.30000	212
39.30833	215
39.31667	219
39.32500	221
39.33333	221
39.34167	217
39.35000	212
39.35833	207
39.36667	203
39.37500	201
39.38333	201
39.39167	201
39.40000	199
39.40833	196
39.41667	193
39.42500	191
39.43333	192
39.44167	195
39.45000	199
39.45833	202
39.46667	204
39.47500	205
39.48333	203
39.49167	199
39.50000	195
39.50833	192
39.51667	193
39.52500	196
39.53333	200
39.54167	203
39.55000	202
39.55833	199
39.56667	197
39.57500	198
39.58333	201
39.59167	205
39.60000	208
39.60833	210
39.61667	210
39.62500	207
39.63333	203
39.64167	197
39.65000	192
39.65833	188
39.66667	185
39.67500	182
39.68333	180
39.69167	177
39.70000	173
39.70833	171
39.71667	172
39.72500	175
39.73333	177
39.74167	179
39.75000	178
39.75833	175
39.76667	173
39.77500	173
39.78333	174
39.79167	173
39.80000	168
39.80833	161
39.81667	153
39.82500	148
39.83333	148
39.84167	153
39.85000	158
39.85833	164
39.86667	168
39.87500	169
39.88333	169
39.89167	168
39.90000	166
39.90833	164
39.91667	163
39.92500	162
39.93333	159
39.94167	156
39.95000	153
39.95833	152
39.96667	153
39.97500	154
39.98333	155
39.99167	154
40.00000	152
40.00833	148
40.01667	143
40.02500	139
40.03333	135
40.04167	133
40.05000	132
40.05833	134
40.06667	136
40.07500	137
40.08333	139
40.09167	141
40.10000	144
40.10833	148
40.11667	151
40.12500	154
40.13333	155
40.14167	155
40.15000	153
40.15833	151
40.16667	149
40.17500	148
40.18333	148
40.19167	150
40.20000	152
40.20833	155
40.21667	157
40.22500	159
40.23333	164
40.24167	169
40.25000	173
40.25833	175
40.26667	174
40.27500	172
40.28333	169
40.29167	168
40.30000	170
40.30833	172
40.31667	174
40.32500	177
40.33333	178
40.34167	180
40.35000	182
40.35833	184
40.36667	186
40.37500	188
40.38333	191
40.39167	195
40.40000	201
40.40833	208
40.41667	216
40.42500	223
40.43333	228
40.44167	231
40.45000	232
40.45833	234
40.46667	238
40.47500	243
40.48333	252
40.49167	263
40.50000	277
40.50833	293
40.51667	310
40.52500	324
40.53333	334
40.54167	341
40.55000	349
40.55833	358
40.56667	369
40.57500	383
40.58333	399
40.59167	418
40.60000	442
40.60833	470
40.61667	497
40.62500	523
40.63333	547
40.64167	573
40.65000	600
40.65833	628
40.66667	654
40.67500	682
40.68333	714
40.69167	747
40.70000	780
40.70833	813
40.71667	849
40.72500	887
40.73333	926
40.74167	965
40.75000	1005
40.75833	1045
40.76667	1087
40.77500	1133
40.78333	1182
40.79167	1233
40.80000	1291
40.80833	1351
40.81667	1409
40.82500	1468
40.83333	1527
40.84167	1587
40.85000	1647
40.85833	1714
40.86667	1787
40.87500	1862
40.88333	1932
40.89167	2001
40.90000	2071
40.90833	2142
40.91667	2217
40.92500	2293
40.93333	2374
40.94167	2457
40.95000	2540
40.95833	2626
40.96667	2711
40.97500	2801
40.98333	2892
40.99167	2986
41.00000	3084
41.00833	3181
41.01667	3282
41.02500	3382
41.03333	3483
41.04167	3586
41.05000	3692
41.05833	3803
41.06667	3915
41.07500	4028
41.08333	4140
41.09167	4250
41.10000	4362
41.10833	4473
41.11667	4590
41.12500	4706
41.13333	4822
41.14167	4940
41.15000	5056
41.15833	5178
41.16667	5299
41.17500	5425
41.18333	5552
41.19167	5678
41.20000	5805
41.20833	5929
41.21667	6054
41.22500	6176
41.23333	6297
41.24167	6419
41.25000	6539
41.25833	6665
41.26667	6789
41.27500	6915
41.28333	7040
41.29167	7162
41.30000	7282
41.30833	7397
41.31667	7510
41.32500	7619
41.33333	7728
41.34167	7839
41.35000	7950
41.35833	8066
41.36667	8178
41.37500	8288
41.38333	8392
41.39167	8491
41.40000	8589
41.40833	8682
41.41667	8776
41.42500	8867
41.43333	8957
41.44167	9044
41.45000	9127
41.45833	9208
41.46667	9286
41.47500	9362
41.48333	9434
41.49167	9502
41.50000	9568
41.50833	9629
41.51667	9688
41.52500	9743
41.53333	9796
41.54167	9846
41.55000	9891
41.55833	9931
41.56667	9968
41.57500	10001
41.58333	10031
41.59167	10057
41.60000	10080
41.60833	10099
41.61667	10113
41.62500	10123
41.63333	10131
41.64167	10136
41.65000	10137
41.65833	10133
41.66667	10127
41.67500	10116
41.68333	10103
41.69167	10088
41.70000	10070
41.70833	10048
41.71667	10019
41.72500	9987
41.73333	9950
41.74167	9911
41.75000	9871
41.75833	9828
41.76667	9783
41.77500	9731
41.78333	9675
41.79167	9615
41.80000	9551
41.80833	9487
41.81667	9420
41.82500	9352
41.83333	9279
41.84167	9203
41.85000	9125
41.85833	9043
41.86667	8960
41.87500	8872
41.88333	8783
41.89167	8692
41.90000	8598
41.90833	8504
41.91667	8406
41.92500	8306
41.93333	8201
41.94167	8091
41.95000	7983
41.95833	7871
41.96667	7763
41.97500	7652
41.98333	7542
41.99167	7432
42.00000	7318
42.00833	7205
42.01667	7088
42.02500	6972
42.03333	6854
42.04167	6735
42.05000	6618
42.05833	6498
42.06667	6380
42.07500	6259
42.08333	6137
42.09167	6015
42.10000	5890
42.10833	5769
42.11667	5646
42.12500	5525
42.13333	5407
42.14167	5289
42.15000	5175
42.15833	5059
42.16667	4947
42.17500	4833
42.18333	4722
42.19167	4610
42.20000	4496
42.20833	4384
42.21667	4269
42.22500	4156
42.23333	4044
42.24167	3933
42.25000	3825
42.25833	3716
42.26667	3613
42.27500	3513
42.28333	3418
42.29167	3327
42.30000	3237
42.30833	3151
42.31667	3063
42.32500	2975
42.33333	2886
42.34167	2795
42.35000	2706
42.35833	2618
42.36667	2535
42.37500	2457
42.38333	2383
42.39167	2314
42.40000	2245
42.40833	2179
42.41667	2111
42.42500	2044
42.43333	1975
42.44167	1905
42.45000	1839
42.45833	1776
42.46667	1718
42.47500	1663
42.48333	1611
42.49167	1561
42.50000	1512
42.50833	1464
42.51667	1415
42.52500	1368
42.53333	1320
42.54167	1272
42.55000	1226
42.55833	1182
42.56667	1142
42.57500	1102
42.58333	1065
42.59167	1028
42.60000	992
42.60833	959
42.61667	927
42.62500	897
42.63333	868
42.64167	841
42.65000	816
42.65833	792
42.66667	770
42.67500	748
42.68333	725
42.69167	702
42.70000	677
42.70833	655
42.71667	635
42.72500	617
42.73333	602
42.74167	589
42.75000	578
42.75833	568
42.76667	557
42.77500	546
42.78333	532
42.79167	517
42.80000	499
42.80833	484
42.81667	473
42.82500	466
42.83333	461
42.84167	456
42.85000	448
42.85833	437
42.86667	425
42.87500	414
42.88333	404
42.89167	396
42.90000	389
42.90833	382
42.91667	374
42.92500	367
42.93333	362
42.94167	358
42.95000	354
42.95833	349
42.96667	341
42.97500	329
42.98333	316
42.99167	304
43.00000	296
43.00833	291
43.01667	287
43.02500	285
43.03333	283
43.04167	282
43.05000	281
43.05833	283
43.06667	282
43.07500	277
43.08333	270
43.09167	262
43.10000	255
43.10833	249
43.11667	246
43.12500	244
43.13333	241
43.14167	237
43.15000	232
43.15833	229
43.16667	226
43.17500	224
43.18333	222
43.19167	220
43.20000	218
43.20833	215
43.21667	210
43.22500	205
43.23333	201
43.24167	199
43.25000	198
43.25833	198
43.26667	199
43.27500	197
43.28333	194
43.29167	191
43.30000	188
43.30833	187
43.31667	186
43.32500	187
43.33333	187
43.34167	186
43.35000	185
43.35833	185
43.36667	186
43.37500	187
43.38333	186
43.39167	181
43.40000	172
43.40833	164
43.41667	159
43.42500	156
43.43333	158
43.44167	163
43.45000	166
43.45833	167
43.46667	167
43.47500	168
43.48333	171
43.49167	175
43.50000	178
43.50833	179
43.51667	177
43.52500	175
43.53333	172
43.54167	169
43.55000	167
43.55833	164
43.56667	161
43.57500	158
43.58333	155
43.59167	153
43.60000	152
43.60833	151
43.61667	151
43.62500	151
43.63333	150
43.64167	149
43.65000	149
43.65833	150
43.66667	152
43.67500	154
43.68333	156
43.69167	155
43.70000	153
43.70833	151
43.71667	151
43.72500	152
43.73333	155
43.74167	157
43.75000	157
43.75833	152
43.76667	146
43.77500	139
43.78333	132
43.79167	128
43.80000	127
43.80833	126
43.81667	124
43.82500	121
43.83333	117
43.84167	114
43.85000	113
43.85833	115
43.86667	118
43.87500	119
43.88333	118
43.89167	117
43.90000	115
43.90833	113
43.91667	113
43.92500	114
43.93333	115
43.94167	116
43.95000	117
43.95833	120
43.96667	124
43.97500	127
43.98333	129
43.99167	128
44.00000	124
44.00833	118
44.01667	111
44.02500	105
44.03333	102
44.04167	103
44.05000	107
44.05833	114
44.06667	120
44.07500	122
44.08333	122
44.09167	118
44.10000	112
44.10833	107
44.11667	102
44.12500	98
44.13333	94
44.14167	89
44.15000	85
44.15833	81
44.16667	79
44.17500	81
44.18333	85
44.19167	90
44.20000	95
44.20833	98
44.21667	98
44.22500	98
44.23333	98
44.24167	100
44.25000	101
44.25833	101
44.26667	99
44.27500	94
44.28333	90
44.29167	88
44.30000	89
44.30833	91
44.31667	92
44.32500	90
44.33333	85
44.34167	78
44.35000	71
44.35833	67
44.36667	65
44.37500	67
44.38333	71
44.39167	75
44.40000	80
44.40833	83
44.41667	86
44.42500	88
44.43333	90
44.44167	93
44.45000	93
44.45833	93
44.46667	91
44.47500	89
44.48333	88
44.49167	88
44.50000	88
44.50833	88
44.51667	87
44.52500	86
44.53333	87
44.54167	88
44.55000	90
44.55833	89
44.56667	89
44.57500	87
44.58333	85
44.59167	81
44.60000	77
44.60833	73
44.61667	70
44.62500	69
44.63333	72
44.64167	77
44.65000	82
44.65833	84
44.66667	86
44.67500	89
44.68333	93
44.69167	96
44.70000	98
44.70833	98
44.71667	96
44.72500	92
44.73333	88
44.74167	86
44.75000	84
44.75833	83
44.76667	81
44.77500	80
44.78333	78
44.79167	77
44.80000	77
44.80833	77
44.81667	81
44.82500	84
44.83333	86
44.84167	85
44.85000	81
44.85833	77
44.86667	74
44.87500	74
44.88333	75
44.89167	79
44.90000	83
44.90833	87
44.91667	90
44.92500	90
44.93333	88
44.94167	84
44.95000	83
44.95833	84
44.96667	87
44.97500	89
44.98333	90
44.99167	88
45.00000	84
45.00833	80
45.01667	77
45.02500	76
45.03333	77
45.04167	80
45.05000	82
45.05833	83
45.06667	81
45.07500	77
45.08333	73
45.09167	69
45.10000	66
45.10833	65
45.11667	67
45.12500	71
45.13333	73
45.14167	75
45.15000	77
45.15833	78
45.16667	79
45.17500	80
45.18333	80
45.19167	79
45.20000	77
45.20833	76
45.21667	76
45.22500	78
45.23333	81
45.24167	84
45.25000	86
45.25833	85
45.26667	83
45.27500	81
45.28333	79
45.29167	79
45.30000	83
45.30833	87
45.31667	91
45.32500	94
45.33333	94
45.34167	93
45.35000	91
45.35833	90
45.36667	90
45.37500	91
45.38333	93
45.39167	94
45.40000	95
45.40833	95
45.41667	94
45.42500	92
45.43333	90
45.44167	89
45.45000	88
45.45833	88
45.46667	88
45.47500	88
45.48333	87
45.49167	88
45.50000	91
45.50833	93
45.51667	94
45.52500	93
45.53333	89
45.54167	85
45.55000	82
45.55833	79
45.56667	77
45.57500	76
45.58333	74
45.59167	74
45.60000	76
45.60833	79
45.61667	82
45.62500	86
45.63333	88
45.64167	89
45.65000	88
45.65833	89
45.66667	90
45.67500	93
45.68333	96
45.69167	99
45.70000	102
45.70833	103
45.71667	101
45.72500	97
45.73333	92
45.74167	85
45.75000	79
45.75833	76
45.76667	75
45.77500	77
45.78333	82
45.79167	86
45.80000	89
45.80833	89
45.81667	87
45.82500	84
45.83333	81
45.84167	78
45.85000	76
45.85833	74
45.86667	73
45.87500	74
45.88333	76
45.89167	79
45.90000	81
45.90833	81
45.91667	80
45.92500	79
45.93333	78
45.94167	78
45.95000	78
45.95833	77
45.96667	77
45.97500	75
45.98333	74
45.99167	73
46.00000	72
46.00833	72
46.01667	74
46.02500	77
46.03333	77
46.04167	76
46.05000	74
46.05833	72
46.06667	70
46.07500	72
46.08333	75
46.09167	79
46.10000	82
46.10833	85
46.11667	85
46.12500	84
46.13333	83
46.14167	82
46.15000	83
46.15833	87
46.16667	90
46.17500	92
46.18333	92
46.19167	91
46.20000	91
46.20833	91
46.21667	92
46.22500	92
46.23333	88
46.24167	82
46.25000	76
46.25833	74
46.26667	75
46.27500	78
46.28333	82
46.29167	82
46.30000	80
46.30833	77
46.31667	77
46.32500	79
46.33333	82
46.34167	87
46.35000	89
46.35833	89
46.36667	86
46.37500	82
46.38333	77
46.39167	75
46.40000	75
46.40833	76
46.41667	77
46.42500	76
46.43333	74
46.44167	72
46.45000	70
46.45833	68
46.46667	66
46.47500	62
46.48333	60
46.49167	59
46.50000	60
46.50833	64
46.51667	69
46.52500	76
46.53333	81
46.54167	85
46.55000	86
46.55833	85
46.56667	82
46.57500	78
46.58333	74
46.59167	71
46.60000	69
46.60833	67
46.61667	66
46.62500	65
46.63333	62
46.64167	58
46.65000	55
46.65833	54
46.66667	55
46.67500	56
46.68333	56
46.69167	56
46.70000	55
46.70833	53
46.71667	52
46.72500	51
46.73333	49
46.74167	47
46.75000	45
46.75833	43
46.76667	42
46.77500	44
46.78333	48
46.79167	51
46.80000	53
46.80833	52
46.81667	49
46.82500	44
46.83333	39
46.84167	36
46.85000	32
46.85833	28
46.86667	25
46.87500	23
46.88333	23
46.89167	23
46.90000	23
46.90833	24
46.91667	27
46.92500	32
46.93333	36
46.94167	40
46.95000	42
46.95833	42
46.96667	41
46.97500	39
46.98333	38
46.99167	36
47.00000	34
47.00833	32
47.01667	30
47.02500	28
47.03333	24
47.04167	19
47.05000	17
47.05833	17
47.06667	20
47.07500	23
47.08333	27
47.09167	28
47.10000	27
47.10833	26
47.11667	26
47.12500	28
47.13333	29
47.14167	32
47.15000	34
47.15833	35
47.16667	37
47.17500	38
47.18333	37
47.19167	35
47.20000	31
47.20833	26
47.21667	22
47.22500	18
47.23333	16
47.24167	15
47.25000	14
47.25833	12
47.26667	11
47.27500	12
47.28333	14
47.29167	16
47.30000	19
47.30833	18
47.31667	14
47.32500	9
47.33333	7
47.34167	9
47.35000	14
47.35833	20
47.36667	25
47.37500	24
47.38333	20
47.39167	14
47.40000	7
47.40833	3
47.41667	3
47.42500	6
47.43333	9
47.44167	11
47.45000	12
47.45833	12
47.46667	12
47.47500	15
47.48333	19
47.49167	23
47.50000	26
47.50833	26
47.51667	24
47.52500	20
47.53333	17
47.54167	17
47.55000	17
47.55833	19
47.56667	21
47.57500	23
47.58333	24
47.59167	24
47.60000	24
47.60833	22
47.61667	17
47.62500	12
47.63333	6
47.64167	1
47.65000	-3
47.65833	-4
47.66667	-5
47.67500	-4
47.68333	-3
47.69167	-3
47.70000	-3
47.70833	-4
47.71667	-7
47.72500	-10
47.73333	-11
47.74167	-9
47.75000	-5
47.75833	2
47.76667	9
47.77500	14
47.78333	16
47.79167	14
47.80000	10
47.80833	7
47.81667	5
47.82500	6
47.83333	9
47.84167	12
47.85000	16
47.85833	19
47.86667	20
47.87500	19
47.88333	15
47.89167	10
47.90000	5
47.90833	4
47.91667	8
47.92500	14
47.93333	20
47.94167	25
47.95000	28
47.95833	29
47.96667	29
47.97500	29
47.98333	29
47.99167	28
48.00000	25
48.00833	23
48.01667	22
48.02500	21
48.03333	20
48.04167	17
48.05000	14
48.05833	11
48.06667	9
48.07500	11
48.08333	15
48.09167	19
48.10000	21
48.10833	21
48.11667	20
48.12500	17
48.13333	15
48.14167	13
48.15000	12
48.15833	12
48.16667	12
48.17500	14
48.18333	17
48.19167	22
48.20000	29
48.20833	35
48.21667	39
48.22500	40
48.23333	37
48.24167	32
48.25000	30
48.25833	31
48.26667	34
48.27500	38
48.28333	41
48.29167	44
48.30000	44
48.30833	44
48.31667	42
48.32500	41
48.33333	40
48.34167	38
48.35000	36
48.35833	32
48.36667	30
48.37500	29
48.38333	32
48.39167	39
48.40000	48
48.40833	55
48.41667	59
48.42500	60
48.43333	60
48.44167	58
48.45000	57
48.45833	57
48.46667	56
48.47500	55
48.48333	53
48.49167	51
48.50000	50
48.50833	51
48.51667	53
48.52500	54
48.53333	54
48.54167	53
48.55000	53
48.55833	54
48.56667	58
48.57500	62
48.58333	65
48.59167	66
48.60000	67
48.60833	67
48.61667	68
48.62500	69
48.63333	69
48.64167	68
48.65000	66
48.65833	64
48.66667	63
48.67500	63
48.68333	65
48.69167	66
48.70000	68
48.70833	70
48.71667	70
48.72500	70
48.73333	71
48.74167	75
48.75000	82
48.75833	89
48.76667	92
48.77500	89
48.78333	80
48.79167	71
48.80000	63
48.80833	58
48.81667	57
48.82500	58
48.83333	60
48.84167	62
48.85000	65
48.85833	68
48.86667	71
48.87500	71
48.88333	69
48.89167	70
48.90000	73
48.90833	76
48.91667	78
48.92500	77
48.93333	75
48.94167	71
48.95000	69
48.95833	67
48.96667	68
48.97500	69
48.98333	70
48.99167	71
49.00000	71
49.00833	69
49.01667	65
49.02500	62
49.03333	61
49.04167	62
49.05000	64
49.05833	66
49.06667	67
49.07500	68
49.08333	68
49.09167	70
49.10000	72
49.10833	74
49.11667	75
49.12500	75
49.13333	76
49.14167	77
49.15000	80
49.15833	82
49.16667	82
49.17500	80
49.18333	75
49.19167	69
49.20000	63
49.20833	58
49.21667	55
49.22500	54
49.23333	56
49.24167	59
49.25000	62
49.25833	64
49.26667	64
49.27500	59
49.28333	51
49.29167	43
49.30000	36
49.30833	32
49.31667	33
49.32500	37
49.33333	41
49.34167	46
49.35000	49
49.35833	50
49.36667	50
49.37500	47
49.38333	42
49.39167	37
49.40000	32
49.40833	30
49.41667	31
49.42500	32
49.43333	33
49.44167	33
49.45000	33
49.45833	34
49.46667	37
49.47500	40
49.48333	43
49.49167	43
49.50000	39
49.50833	33
49.51667	27
49.52500	23
49.53333	21
49.54167	22
49.55000	22
49.55833	22
49.56667	21
49.57500	19
49.58333	19
49.59167	21
49.60000	26
49.60833	31
49.61667	34
49.62500	34
49.63333	32
49.64167	28
49.65000	25
49.65833	23
49.66667	23
49.67500	23
49.68333	23
49.69167	21
49.70000	17
49.70833	14
49.71667	14
49.72500	17
49.73333	24
49.74167	33
49.75000	38
49.75833	38
49.76667	35
49.77500	30
49.78333	25
49.79167	22
49.80000	22
49.80833	22
49.81667	23
49.82500	22
49.83333	21
49.84167	20
49.85000	20
49.85833	20
49.86667	20
49.87500	21
49.88333	22
49.89167	22
49.90000	22
49.90833	19
49.91667	12
49.92500	5
49.93333	-2
49.94167	-6
49.95000	-7
49.95833	-5
49.96667	-2
49.97500	-1
49.98333	-3
49.99167	-6
50.00000	-10
50.00833	-13
50.01667	-13
50.02500	-11
50.03333	-8
50.04167	-5
50.05000	-2
50.05833	-1
50.06667	-3
50.07500	-8
50.08333	-12
50.09167	-15
50.10000	-14
50.10833	-10
50.11667	-3
50.12500	4
50.13333	9
50.14167	12
50.15000	14
50.15833	15
50.16667	16
50.17500	15
50.18333	13
50.19167	10
50.20000	6
50.20833	4
50.21667	5
50.22500	9
50.23333	14
50.24167	21
50.25000	26
50.25833	30
50.26667	31
50.27500	30
50.28333	27
50.29167	22
50.30000	15
50.30833	8
50.31667	3
50.32500	1
50.33333	1
50.34167	5
50.35000	8
50.35833	9
50.36667	9
50.37500	9
50.38333	11
50.39167	15
50.40000	19
50.40833	21
50.41667	20
50.42500	17
50.43333	13
50.44167	9
50.45000	7
50.45833	8
50.46667	11
50.47500	14
50.48333	17
50.49167	21
50.50000	24
50.50833	26
50.51667	27
50.52500	27
50.53333	25
50.54167	22
50.55000	20
50.55833	20
50.56667	20
50.57500	20
50.58333	19
50.59167	19
50.60000	20
50.60833	23
50.61667	26
50.62500	29
50.63333	31
50.64167	34
50.65000	38
50.65833	43
50.66667	50
50.67500	58
50.68333	65
50.69167	70
50.70000	72
50.70833	72
50.71667	70
50.72500	68
50.73333	66
50.74167	65
50.75000	65
50.75833	65
50.76667	66
50.77500	66
50.78333	65
50.79167	64
50.80000	64
50.80833	65
50.81667	67
50.82500	68
50.83333	67
50.84167	64
50.85000	63
50.85833	64
50.86667	67
50.87500	70
50.88333	73
50.89167	77
50.90000	81
50.90833	84
50.91667	85
50.92500	85
50.93333	85
50.94167	84
50.95000	85
50.95833	86
50.96667	87
50.97500	85
50.98333	81
50.99167	81
51.00000	84
51.00833	90
51.01667	95
51.02500	100
51.03333	102
51.04167	102
51.05000	102
51.05833	102
51.06667	103
51.07500	102
51.08333	100
51.09167	100
51.10000	102
51.10833	106
51.11667	110
51.12500	114
51.13333	114
51.14167	111
51.15000	109
51.15833	107
51.16667	106
51.17500	105
51.18333	107
51.19167	108
51.20000	111
51.20833	115
51.21667	119
51.22500	125
51.23333	129
51.24167	133
51.25000	137
51.25833	143
51.26667	148
51.27500	154
51.28333	159
51.29167	165
51.30000	171
51.30833	179
51.31667	188
51.32500	197
51.33333	203
51.34167	207
51.35000	212
51.35833	219
51.36667	229
51.37500	241
51.38333	254
51.39167	267
51.40000	279
51.40833	291
51.41667	303
51.42500	314
51.43333	324
51.44167	335
51.45000	347
51.45833	361
51.46667	376
51.47500	393
51.48333	411
51.49167	430
51.50000	451
51.50833	471
51.51667	489
51.52500	506
51.53333	523
51.54167	540
51.55000	560
51.55833	583
51.56667	607
51.57500	633
51.58333	659
51.59167	686
51.60000	715
51.60833	745
51.61667	776
51.62500	808
51.63333	841
51.64167	874
51.65000	908
51.65833	942
51.66667	977
51.67500	1014
51.68333	1050
51.69167	1085
51.70000	1122
51.70833	1160
51.71667	1202
51.72500	1245
51.73333	1291
51.74167	1340
51.75000	1389
51.75833	1439
51.76667	1490
51.77500	1542
51.78333	1596
51.79167	1650
51.80000	1706
51.80833	1764
51.81667	1826
51.82500	1889
51.83333	1951
51.84167	2013
51.85000	2072
51.85833	2132
51.86667	2193
51.87500	2259
51.88333	2326
51.89167	2391
51.90000	2455
51.90833	2518
51.91667	2582
51.92500	2648
51.93333	2720
51.94167	2797
51.95000	2878
51.95833	2964
51.96667	3051
51.97500	3141
51.98333	3230
51.99167	3317
52.00000	3403
52.00833	3485
52.01667	3569
52.02500	3653
52.03333	3739
52.04167	3829
52.05000	3921
52.05833	4018
52.06667	4115
52.07500	4214
52.08333	4312
52.09167	4410
52.10000	4510
52.10833	4607
52.11667	4706
52.12500	4803
52.13333	4900
52.14167	5000
52.15000	5104
52.15833	5215
52.16667	5324
52.17500	5433
52.18333	5538
52.19167	5639
52.20000	5738
52.20833	5837
52.21667	5941
52.22500	6045
52.23333	6150
52.24167	6257
52.25000	6363
52.25833	6474
52.26667	6583
52.27500	6694
52.28333	6805
52.29167	6914
52.30000	7023
52.30833	7131
52.31667	7244
52.32500	7354
52.33333	7463
52.34167	7570
52.35000	7670
52.35833	7770
52.36667	7867
52.37500	7966
52.38333	8066
52.39167	8169
52.40000	8276
52.40833	8383
52.41667	8495
52.42500	8604
52.43333	8710
52.44167	8813
52.45000	8911
52.45833	9008
52.46667	9102
52.47500	9198
52.48333	9294
52.49167	9388
52.50000	9483
52.50833	9573
52.51667	9662
52.52500	9748
52.53333	9834
52.54167	9919
52.55000	10002
52.55833	10085
52.56667	10165
52.57500	10245
52.58333	10324
52.59167	10405
52.60000	10488
52.60833	10568
52.61667	10648
52.62500	10723
52.63333	10792
52.64167	10858
52.65000	10921
52.65833	10986
52.66667	11047
52.67500	11107
52.68333	11165
52.69167	11219
52.70000	11270
52.70833	11318
52.71667	11365
52.72500	11409
52.73333	11451
52.74167	11492
52.75000	11531
52.75833	11569
52.76667	11608
52.77500	11647
52.78333	11687
52.79167	11724
52.80000	11759
52.80833	11790
52.81667	11816
52.82500	11840
52.83333	11863
52.84167	11884
52.85000	11902
52.85833	11917
52.86667	11930
52.87500	11939
52.88333	11947
52.89167	11953
52.90000	11959
52.90833	11963
52.91667	11967
52.92500	11970
52.93333	11972
52.94167	11973
52.95000	11970
52.95833	11962
52.96667	11950
52.97500	11934
52.98333	11915
52.99167	11894
53.00000	11871
53.00833	11845
53.01667	11816
53.02500	11785
53.03333	11754
53.04167	11721
53.05000	11690
53.05833	11657
53.06667	11623
53.07500	11585
53.08333	11545
53.09167	11503
53.10000	11458
53.10833	11413
53.11667	11368
53.12500	11324
53.13333	11279
53.14167	11232
53.15000	11180
53.15833	11121
53.16667	11061
53.17500	11000
53.18333	10940
53.19167	10881
53.20000	10823
53.20833	10766
53.21667	10706
53.22500	10645
53.23333	10584
53.24167	10520
53.25000	10455
53.25833	10386
53.26667	10316
53.27500	10244
53.28333	10170
53.29167	10096
53.30000	10019
53.30833	9943
53.31667	9865
53.32500	9788
53.33333	9712
53.34167	9636
53.35000	9562
53.35833	9486
53.36667	9409
53.37500	9328
53.38333	9244
53.39167	9159
53.40000	9070
53.40833	8984
53.41667	8898
53.42500	8814
53.43333	8731
53.44167	8649
53.45000	8567
53.45833	8483
53.46667	8401
53.47500	8320
53.48333	8239
53.49167	8160
53.50000	8080
53.50833	8001
53.51667	7921
53.52500	7842
53.53333	7764
53.54167	7686
53.55000	7610
53.55833	7533
53.56667	7455
53.57500	7373
53.58333	7288
53.59167	7203
53.60000	7115
53.60833	7030
53.61667	6946
53.62500	6865
53.63333	6785
53.64167	6704
53.65000	6627
53.65833	6549
53.66667	6476
53.67500	6405
53.68333	6335
53.69167	6264
53.70000	6190
53.70833	6117
53.71667	6041
53.72500	5965
53.73333	5889
53.74167	5812
53.75000	5735
53.75833	5657
53.76667	5582
53.77500	5511
53.78333	5444
53.79167	5380
53.80000	5315
53.80833	5251
53.81667	5185
53.82500	5119
53.83333	5054
53.84167	4989
53.85000	4926
53.85833	4862
53.86667	4800
53.87500	4738
53.88333	4676
53.89167	4614
53.90000	4549
53.90833	4488
53.91667	4428
53.92500	4372
53.93333	4320
53.94167	4270
53.95000	4219
53.95833	4165
53.96667	4111
53.97500	4056
53.98333	4001
53.99167	3948
54.00000	3897
54.00833	3849
54.01667	3802
54.02500	3757
54.03333	3711
54.04167	3664
54.05000	3616
54.05833	3566
54.06667	3518
54.07500	3470
54.08333	3424
54.09167	3380
54.10000	3338
54.10833	3296
54.11667	3254
54.12500	3212
54.13333	3169
54.14167	3128
54.15000	3089
54.15833	3051
54.16667	3015
54.17500	2979
54.18333	2942
54.19167	2904
54.20000	2864
54.20833	2825
54.21667	2785
54.22500	2746
54.23333	2708
54.24167	2671
54.25000	2636
54.25833	2600
54.26667	2566
54.27500	2534
54.28333	2503
54.29167	2472
54.30000	2441
54.30833	2409
54.31667	2378
54.32500	2347
54.33333	2319
54.34167	2292
54.35000	2266
54.35833	2239
54.36667	2212
54.37500	2185
54.38333	2157
54.39167	2130
54.40000	2101
54.40833	2074
54.41667	2047
54.42500	2022
54.43333	1999
54.44167	1978
54.45000	1958
54.45833	1937
54.46667	1915
54.47500	1893
54.48333	1870
54.49167	1846
54.50000	1823
54.50833	1800
54.51667	1778
54.52500	1756
54.53333	1735
54.54167	1714
54.55000	1695
54.55833	1677
54.56667	1658
54.57500	1638
54.58333	1616
54.59167	1595
54.60000	1574
54.60833	1557
54.61667	1544
54.62500	1532
54.63333	1520
54.64167	1505
54.65000	1488
54.65833	1469
54.66667	1449
54.67500	1429
54.68333	1409
54.69167	1392
54.70000	1377
54.70833	1365
54.71667	1357
54.72500	1350
54.73333	1343
54.74167	1334
54.75000	1324
54.75833	1311
54.76667	1297
54.77500	1279
54.78333	1260
54.79167	1243
54.80000	1226
54.80833	1211
54.81667	1199
54.82500	1189
54.83333	1178
54.84167	1167
54.85000	1155
54.85833	1143
54.86667	1131
54.87500	1121
54.88333	1112
54.89167	1100
54.90000	1086
54.90833	1071
54.91667	1055
54.92500	1041
54.93333	1029
54.94167	1020
54.95000	1012
54.95833	1006
54.96667	1001
54.97500	996
54.98333	989
54.99167	980
55.00000	970
55.00833	960
55.01667	950
55.02500	940
55.03333	930
55.04167	920
55.05000	911
55.05833	903
55.06667	896
55.07500	888
55.08333	880
55.09167	870
55.10000	860
55.10833	850
55.11667	840
55.12500	833
55.13333	827
55.14167	823
55.15000	819
55.15833	815
55.16667	811
55.17500	806
55.18333	799
55.19167	790
55.20000	778
55.20833	766
55.21667	755
55.22500	745
55.23333	738
55.24167	732
55.25000	727
55.25833	722
55.26667	717
55.27500	712
55.28333	709
55.29167	706
55.30000	704
55.30833	700
55.31667	696
55.32500	690
55.33333	684
55.34167	677
55.35000	670
55.35833	663
55.36667	656
55.37500	648
55.38333	640
55.39167	634
55.40000	628
55.40833	625
55.41667	624
55.42500	624
55.43333	626
55.44167	627
55.45000	627
55.45833	623
55.46667	617
55.47500	607
55.48333	598
55.49167	592
55.50000	589
55.50833	589
55.51667	587
55.52500	583
55.53333	575
55.54167	566
55.55000	559
55.55833	555
55.56667	552
55.57500	547
55.58333	542
55.59167	536
55.60000	531
55.60833	527
55.61667	524
55.62500	520
55.63333	514
55.64167	509
55.65000	504
55.65833	500
55.66667	497
55.67500	495
55.68333	493
55.69167	492
55.70000	491
55.70833	488
55.71667	484
55.72500	479
55.73333	474
55.74167	469
55.75000	465
55.75833	462
55.76667	459
55.77500	455
55.78333	450
55.79167	445
55.80000	441
55.80833	439
55.81667	439
55.82500	440
55.83333	441
55.84167	440
55.85000	440
55.85833	439
55.86667	438
55.87500	439
55.88333	440
55.89167	441
55.90000	441
55.90833	440
55.91667	436
55.92500	430
55.93333	422
55.94167	413
55.95000	404
55.95833	396
55.96667	389
55.97500	385
55.98333	382
55.99167	381
56.00000	383
56.00833	384
56.01667	385
56.02500	382
56.03333	377
56.04167	370
56.05000	362
56.05833	355
56.06667	350
56.07500	346
56.08333	344
56.09167	343
56.10000	342
56.10833	341
56.11667	341
56.12500	340
56.13333	340
56.14167	339
56.15000	339
56.15833	338
56.16667	337
56.17500	333
56.18333	329
56.19167	324
56.20000	320
56.20833	316
56.21667	315
56.22500	314
56.23333	313
56.24167	312
56.25000	311
56.25833	309
56.26667	306
56.27500	302
56.28333	297
56.29167	293
56.30000	292
56.30833	292
56.31667	293
56.32500	293
56.33333	291
56.34167	285
56.35000	278
56.35833	272
56.36667	268
56.37500	266
56.38333	267
56.39167	270
56.40000	272
56.40833	274
56.41667	274
56.42500	272
56.43333	269
56.44167	265
56.45000	261
56.45833	258
56.46667	256
56.47500	253
56.48333	250
56.49167	248
56.50000	246
56.50833	246
56.51667	247
56.52500	250
56.53333	254
56.54167	259
56.55000	264
56.55833	268
56.56667	269
56.57500	266
56.58333	260
56.59167	252
56.60000	245
56.60833	238
56.61667	235
56.62500	234
56.63333	234
56.64167	235
56.65000	236
56.65833	235
56.66667	233
56.67500	229
56.68333	225
56.69167	221
56.70000	217
56.70833	215
56.71667	215
56.72500	217
56.73333	220
56.74167	223
56.75000	224
56.75833	221
56.76667	216
56.77500	209
56.78333	202
56.79167	196
56.80000	191
56.80833	188
56.81667	187
56.82500	187
56.83333	186
56.84167	184
56.85000	182
56.85833	181
56.86667	180
56.87500	182
56.88333	186
56.89167	190
56.90000	194
56.90833	197
56.91667	197
56.92500	195
56.93333	190
56.94167	184
56.95000	180
56.95833	179
56.96667	180
56.97500	183
56.98333	186
56.99167	187
57.00000	186
57.00833	185
57.01667	184
57.02500	184
57.03333	184
57.04167	185
57.05000	186
57.05833	186
57.06667	183
57.07500	179
57.08333	174
57.09167	171
57.10000	170
57.10833	171
57.11667	173
57.12500	175
57.13333	173
57.14167	168
57.15000	164
57.15833	160
57.16667	159
57.17500	160
57.18333	163
57.19167	164
57.20000	163
57.20833	161
57.21667	160
57.22500	160
57.23333	161
57.24167	162
57.25000	163
57.25833	161
57.26667	157
57.27500	151
57.28333	145
57.29167	140
57.30000	137
57.30833	138
57.31667	142
57.32500	147
57.33333	153
57.34167	156
57.35000	156
57.35833	151
57.36667	146
57.37500	141
57.38333	138
57.39167	139
57.40000	143
57.40833	147
57.41667	147
57.42500	144
57.43333	140
57.44167	135
57.45000	132
57.45833	132
57.46667	132
57.47500	131
57.48333	128
57.49167	124
57.50000	121
57.50833	120
57.51667	122
57.52500	123
57.53333	123
57.54167	121
57.55000	118
57.55833	115
57.56667	113
57.57500	113
57.58333	115
57.59167	116
57.60000	116
57.60833	115
57.61667	113
57.62500	112
57.63333	113
57.64167	117
57.65000	121
57.65833	126
57.66667	130
57.67500	133
57.68333	133
57.69167	131
57.70000	130
57.70833	127
57.71667	124
57.72500	120
57.73333	117
57.74167	114
57.75000	113
57.75833	114
57.76667	116
57.77500	118
57.78333	119
57.79167	121
57.80000	124
57.80833	127
57.81667	129
57.82500	129
57.83333	124
57.84167	116
57.85000	107
57.85833	99
57.86667	95
57.87500	95
57.88333	98
57.89167	101
57.90000	105
57.90833	106
57.91667	104
57.92500	99
57.93333	94
57.94167	90
57.95000	87
57.95833	86
57.96667	86
57.97500	85
57.98333	83
57.99167	83
58.00000	85
58.00833	88
58.01667	89
58.02500	88
58.03333	85
58.04167	81
58.05000	77
58.05833	74
58.06667	70
58.07500	67
58.08333	64
58.09167	64
58.10000	66
58.10833	67
58.11667	68
58.12500	67
58.13333	63
58.14167	59
58.15000	56
58.15833	54
58.16667	54
58.17500	55
58.18333	58
58.19167	61
58.20000	63
58.20833	65
58.21667	67
58.22500	69
58.23333	71
58.24167	74
58.25000	76
58.25833	76
58.26667	74
58.27500	73
58.28333	72
58.29167	72
58.30000	73
58.30833	73
58.31667	70
58.32500	66
58.33333	60
58.34167	56
58.35000	55
58.35833	57
58.36667	62
58.37500	68
58.38333	74
58.39167	78
58.40000	79
58.40833	80
58.41667	81
58.42500	81
58.43333	81
58.44167	79
58.45000	76
58.45833	71
58.46667	65
58.47500	59
58.48333	53
58.49167	50
58.50000	49
58.50833	51
58.51667	54
58.52500	57
58.53333	59
58.54167	60
58.55000	60
58.55833	59
58.56667	56
58.57500	53
58.58333	49
58.59167	47
58.60000	49
58.60833	52
58.61667	53
58.62500	53
58.63333	51
58.64167	48
58.65000	44
58.65833	40
58.66667	38
58.67500	38
58.68333	40
58.69167	43
58.70000	45
58.70833	44
58.71667	40
58.72500	35
58.73333	30
58.74167	27
58.75000	29
58.75833	35
58.76667	43
58.77500	51
58.78333	56
58.79167	58
58.80000	56
58.80833	55
58.81667	54
58.82500	55
58.83333	54
58.84167	53
58.85000	50
58.85833	47
58.86667	44
58.87500	42
58.88333	41
58.89167	39
58.90000	39
58.90833	39
58.91667	41
58.92500	44
58.93333	48
58.94167	51
58.95000	53
58.95833	53
58.96667	51
58.97500	48
58.98333	44
58.99167	39
59.00000	35
59.00833	30
59.01667	25
59.02500	22
59.03333	21
59.04167	21
59.05000	23
59.05833	25
59.06667	26
59.07500	27
59.08333	27
59.09167	26
59.10000	25
59.10833	25
59.11667	26
59.12500	27
59.13333	28
59.14167	30
59.15000	31
59.15833	29
59.16667	27
59.17500	27
59.18333	28
59.19167	32
59.20000	37
59.20833	38
59.21667	35
59.22500	30
59.23333	25
59.24167	23
59.25000	24
59.25833	28
59.26667	30
59.27500	28
59.28333	24
59.29167	20
59.30000	19
59.30833	20
59.31667	21
59.32500	21
59.33333	20
59.34167	17
59.35000	13
59.35833	11
59.36667	10
59.37500	11
59.38333	13
59.39167	16
59.40000	19
59.40833	19
59.41667	15
59.42500	9
59.43333	3
59.44167	-1
59.45000	-3
59.45833	-2
59.46667	-0
59.47500	2
59.48333	4
59.49167	6
59.50000	9
59.50833	11
59.51667	11
59.52500	8
59.53333	4
59.54167	-1
59.55000	-6
59.55833	-10
59.56667	-12
59.57500	-12
59.58333	-8
59.59167	-4
59.60000	0
59.60833	5
59.61667	8
59.62500	8
59.63333	6
59.64167	0
59.65000	-6
59.65833	-11
59.66667	-13
59.67500	-12
59.68333	-8
59.69167	-3
59.70000	1
59.70833	4
59.71667	7
59.72500	9
59.73333	9
59.74167	7
59.75000	5
59.75833	4
59.76667	3
59.77500	3
59.78333	4
59.79167	6
59.80000	9
59.80833	12
59.81667	13
59.82500	12
59.83333	7
59.84167	1
59.85000	-6
59.85833	-10
59.86667	-13
59.87500	-14
59.88333	-14
59.89167	-13
59.90000	-12
59.90833	-12
59.91667	-11
59.92500	-9
59.93333	-8
59.94167	-9
59.95000	-10
59.95833	-12
59.96667	-14
59.97500	-15
59.98333	-17
59.99167	-17
60.00000	-17
