# Supplementary material for: How J-chain ensures the assembly of immunoglobulin IgM pentamers
Source: EMBO J. 2024 Dec 4;44(2):505–33. doi: 10.1038/s44318-024-00317-9 (PMC11729874; doi:10.1038/s44318-024-00317-9)
Supplement: Supplementary file 5 — Source data Fig. 3 [file 44318_2024_317_MOESM5_ESM.zip › Figure 3/3B/repeat 3 Cu4/20240117 Cu4tp_13h_3.txt]

[Header]
Application Name	LCsolution
Version	1.25
Data File Name	D:\Xenia\JC Oligomerisation kinetics\20240117 Cu4tp_13h_3.lcd
Output Date	17.07.2024
Output Time	17:45:19

[Configuration]
# of Detectors	2
Detector ID	Detector A	Detector B
Detector Name	Detector A	Detector B
# of Channels	2	1

[LC Chromatogram(Detector A-Ch1)]
Interval(msec)	500
# of Points	7201
Start Time(min)	0.000
End Time(min)	60.000
Intensity Units	mV
Intensity Multiplier	0.001
Wavelength(nm)	280
R.Time (min)	Intensity
0.00000	11
0.00833	11
0.01667	-0
0.02500	-2
0.03333	-4
0.04167	-7
0.05000	-9
0.05833	-11
0.06667	-12
0.07500	-14
0.08333	-14
0.09167	-13
0.10000	-12
0.10833	-9
0.11667	-7
0.12500	-6
0.13333	-6
0.14167	-7
0.15000	-10
0.15833	-13
0.16667	-16
0.17500	-20
0.18333	-24
0.19167	-28
0.20000	-30
0.20833	-31
0.21667	-29
0.22500	-25
0.23333	-21
0.24167	-18
0.25000	-15
0.25833	-12
0.26667	-9
0.27500	-5
0.28333	0
0.29167	3
0.30000	3
0.30833	-0
0.31667	-6
0.32500	-12
0.33333	-16
0.34167	-18
0.35000	-18
0.35833	-16
0.36667	-15
0.37500	-14
0.38333	-16
0.39167	-17
0.40000	-19
0.40833	-20
0.41667	-21
0.42500	-21
0.43333	-20
0.44167	-18
0.45000	-16
0.45833	-15
0.46667	-15
0.47500	-15
0.48333	-16
0.49167	-17
0.50000	-17
0.50833	-16
0.51667	-14
0.52500	-13
0.53333	-11
0.54167	-11
0.55000	-11
0.55833	-11
0.56667	-10
0.57500	-10
0.58333	-10
0.59167	-12
0.60000	-16
0.60833	-20
0.61667	-24
0.62500	-27
0.63333	-30
0.64167	-34
0.65000	-35
0.65833	-32
0.66667	-26
0.67500	-18
0.68333	-10
0.69167	-5
0.70000	-4
0.70833	-7
0.71667	-9
0.72500	-12
0.73333	-14
0.74167	-16
0.75000	-18
0.75833	-19
0.76667	-20
0.77500	-20
0.78333	-18
0.79167	-16
0.80000	-13
0.80833	-10
0.81667	-8
0.82500	-8
0.83333	-9
0.84167	-11
0.85000	-13
0.85833	-15
0.86667	-17
0.87500	-21
0.88333	-27
0.89167	-33
0.90000	-36
0.90833	-37
0.91667	-37
0.92500	-36
0.93333	-36
0.94167	-37
0.95000	-39
0.95833	-40
0.96667	-40
0.97500	-40
0.98333	-39
0.99167	-38
1.00000	-33
1.00833	-27
1.01667	-19
1.02500	-11
1.03333	-6
1.04167	-5
1.05000	-8
1.05833	-15
1.06667	-23
1.07500	-28
1.08333	-28
1.09167	-24
1.10000	-16
1.10833	-9
1.11667	-5
1.12500	-6
1.13333	-8
1.14167	-12
1.15000	-17
1.15833	-21
1.16667	-26
1.17500	-29
1.18333	-30
1.19167	-30
1.20000	-28
1.20833	-27
1.21667	-24
1.22500	-21
1.23333	-17
1.24167	-12
1.25000	-7
1.25833	-3
1.26667	-2
1.27500	-4
1.28333	-12
1.29167	-23
1.30000	-35
1.30833	-46
1.31667	-50
1.32500	-48
1.33333	-42
1.34167	-34
1.35000	-26
1.35833	-22
1.36667	-20
1.37500	-20
1.38333	-22
1.39167	-24
1.40000	-24
1.40833	-24
1.41667	-23
1.42500	-23
1.43333	-25
1.44167	-29
1.45000	-34
1.45833	-38
1.46667	-40
1.47500	-38
1.48333	-34
1.49167	-30
1.50000	-29
1.50833	-29
1.51667	-28
1.52500	-26
1.53333	-24
1.54167	-21
1.55000	-20
1.55833	-21
1.56667	-24
1.57500	-26
1.58333	-27
1.59167	-27
1.60000	-27
1.60833	-28
1.61667	-27
1.62500	-26
1.63333	-25
1.64167	-23
1.65000	-22
1.65833	-21
1.66667	-19
1.67500	-17
1.68333	-15
1.69167	-14
1.70000	-13
1.70833	-14
1.71667	-15
1.72500	-16
1.73333	-16
1.74167	-15
1.75000	-13
1.75833	-13
1.76667	-14
1.77500	-16
1.78333	-20
1.79167	-24
1.80000	-27
1.80833	-30
1.81667	-30
1.82500	-29
1.83333	-28
1.84167	-28
1.85000	-28
1.85833	-28
1.86667	-27
1.87500	-21
1.88333	-13
1.89167	-6
1.90000	-1
1.90833	1
1.91667	-1
1.92500	-4
1.93333	-8
1.94167	-11
1.95000	-12
1.95833	-13
1.96667	-15
1.97500	-17
1.98333	-19
1.99167	-22
2.00000	-24
2.00833	-25
2.01667	-25
2.02500	-24
2.03333	-24
2.04167	-26
2.05000	-28
2.05833	-31
2.06667	-32
2.07500	-33
2.08333	-32
2.09167	-31
2.10000	-31
2.10833	-31
2.11667	-28
2.12500	-24
2.13333	-20
2.14167	-16
2.15000	-13
2.15833	-15
2.16667	-18
2.17500	-22
2.18333	-23
2.19167	-23
2.20000	-23
2.20833	-23
2.21667	-22
2.22500	-22
2.23333	-22
2.24167	-23
2.25000	-25
2.25833	-28
2.26667	-31
2.27500	-30
2.28333	-27
2.29167	-22
2.30000	-18
2.30833	-14
2.31667	-14
2.32500	-17
2.33333	-20
2.34167	-21
2.35000	-21
2.35833	-20
2.36667	-20
2.37500	-22
2.38333	-26
2.39167	-30
2.40000	-32
2.40833	-32
2.41667	-30
2.42500	-26
2.43333	-23
2.44167	-19
2.45000	-17
2.45833	-16
2.46667	-16
2.47500	-17
2.48333	-19
2.49167	-21
2.50000	-22
2.50833	-23
2.51667	-24
2.52500	-25
2.53333	-25
2.54167	-25
2.55000	-25
2.55833	-27
2.56667	-31
2.57500	-36
2.58333	-41
2.59167	-45
2.60000	-46
2.60833	-45
2.61667	-43
2.62500	-41
2.63333	-38
2.64167	-34
2.65000	-31
2.65833	-28
2.66667	-27
2.67500	-26
2.68333	-27
2.69167	-27
2.70000	-26
2.70833	-24
2.71667	-23
2.72500	-24
2.73333	-26
2.74167	-29
2.75000	-31
2.75833	-31
2.76667	-29
2.77500	-27
2.78333	-26
2.79167	-24
2.80000	-23
2.80833	-21
2.81667	-20
2.82500	-20
2.83333	-21
2.84167	-25
2.85000	-28
2.85833	-29
2.86667	-29
2.87500	-28
2.88333	-27
2.89167	-27
2.90000	-29
2.90833	-32
2.91667	-35
2.92500	-35
2.93333	-35
2.94167	-33
2.95000	-31
2.95833	-28
2.96667	-25
2.97500	-22
2.98333	-19
2.99167	-16
3.00000	-15
3.00833	-15
3.01667	-14
3.02500	-13
3.03333	-12
3.04167	-11
3.05000	-12
3.05833	-15
3.06667	-18
3.07500	-22
3.08333	-25
3.09167	-27
3.10000	-25
3.10833	-23
3.11667	-21
3.12500	-20
3.13333	-20
3.14167	-22
3.15000	-24
3.15833	-26
3.16667	-27
3.17500	-27
3.18333	-26
3.19167	-26
3.20000	-27
3.20833	-29
3.21667	-31
3.22500	-35
3.23333	-38
3.24167	-41
3.25000	-42
3.25833	-40
3.26667	-35
3.27500	-30
3.28333	-26
3.29167	-25
3.30000	-27
3.30833	-33
3.31667	-39
3.32500	-43
3.33333	-45
3.34167	-43
3.35000	-39
3.35833	-33
3.36667	-28
3.37500	-26
3.38333	-26
3.39167	-28
3.40000	-29
3.40833	-30
3.41667	-29
3.42500	-26
3.43333	-22
3.44167	-17
3.45000	-12
3.45833	-8
3.46667	-4
3.47500	-3
3.48333	-5
3.49167	-8
3.50000	-12
3.50833	-16
3.51667	-19
3.52500	-20
3.53333	-21
3.54167	-23
3.55000	-24
3.55833	-23
3.56667	-22
3.57500	-20
3.58333	-19
3.59167	-20
3.60000	-25
3.60833	-30
3.61667	-35
3.62500	-37
3.63333	-36
3.64167	-32
3.65000	-27
3.65833	-19
3.66667	-11
3.67500	-4
3.68333	1
3.69167	4
3.70000	1
3.70833	-6
3.71667	-14
3.72500	-22
3.73333	-26
3.74167	-25
3.75000	-21
3.75833	-15
3.76667	-10
3.77500	-8
3.78333	-10
3.79167	-13
3.80000	-14
3.80833	-15
3.81667	-15
3.82500	-16
3.83333	-19
3.84167	-23
3.85000	-27
3.85833	-29
3.86667	-29
3.87500	-29
3.88333	-30
3.89167	-30
3.90000	-30
3.90833	-30
3.91667	-29
3.92500	-28
3.93333	-27
3.94167	-27
3.95000	-28
3.95833	-28
3.96667	-29
3.97500	-30
3.98333	-31
3.99167	-31
4.00000	-30
4.00833	-28
4.01667	-26
4.02500	-26
4.03333	-28
4.04167	-35
4.05000	-42
4.05833	-47
4.06667	-51
4.07500	-51
4.08333	-47
4.09167	-41
4.10000	-35
4.10833	-29
4.11667	-24
4.12500	-19
4.13333	-17
4.14167	-17
4.15000	-17
4.15833	-18
4.16667	-19
4.17500	-21
4.18333	-26
4.19167	-32
4.20000	-38
4.20833	-42
4.21667	-43
4.22500	-41
4.23333	-38
4.24167	-37
4.25000	-36
4.25833	-36
4.26667	-37
4.27500	-38
4.28333	-38
4.29167	-37
4.30000	-35
4.30833	-35
4.31667	-34
4.32500	-33
4.33333	-33
4.34167	-33
4.35000	-32
4.35833	-30
4.36667	-27
4.37500	-25
4.38333	-22
4.39167	-20
4.40000	-18
4.40833	-17
4.41667	-15
4.42500	-14
4.43333	-14
4.44167	-17
4.45000	-21
4.45833	-25
4.46667	-28
4.47500	-31
4.48333	-32
4.49167	-32
4.50000	-32
4.50833	-31
4.51667	-30
4.52500	-27
4.53333	-24
4.54167	-23
4.55000	-23
4.55833	-25
4.56667	-27
4.57500	-27
4.58333	-26
4.59167	-24
4.60000	-22
4.60833	-21
4.61667	-21
4.62500	-23
4.63333	-25
4.64167	-28
4.65000	-31
4.65833	-35
4.66667	-39
4.67500	-41
4.68333	-43
4.69167	-45
4.70000	-47
4.70833	-48
4.71667	-46
4.72500	-42
4.73333	-35
4.74167	-27
4.75000	-21
4.75833	-17
4.76667	-15
4.77500	-15
4.78333	-14
4.79167	-14
4.80000	-14
4.80833	-15
4.81667	-17
4.82500	-20
4.83333	-23
4.84167	-25
4.85000	-27
4.85833	-27
4.86667	-26
4.87500	-24
4.88333	-23
4.89167	-21
4.90000	-21
4.90833	-21
4.91667	-21
4.92500	-19
4.93333	-17
4.94167	-16
4.95000	-15
4.95833	-17
4.96667	-19
4.97500	-20
4.98333	-20
4.99167	-19
5.00000	-19
5.00833	-21
5.01667	-26
5.02500	-33
5.03333	-38
5.04167	-41
5.05000	-41
5.05833	-38
5.06667	-32
5.07500	-25
5.08333	-19
5.09167	-14
5.10000	-11
5.10833	-10
5.11667	-12
5.12500	-14
5.13333	-15
5.14167	-13
5.15000	-11
5.15833	-9
5.16667	-7
5.17500	-8
5.18333	-12
5.19167	-17
5.20000	-22
5.20833	-27
5.21667	-31
5.22500	-33
5.23333	-34
5.24167	-34
5.25000	-32
5.25833	-29
5.26667	-26
5.27500	-23
5.28333	-20
5.29167	-18
5.30000	-19
5.30833	-22
5.31667	-24
5.32500	-27
5.33333	-29
5.34167	-28
5.35000	-26
5.35833	-23
5.36667	-20
5.37500	-17
5.38333	-15
5.39167	-15
5.40000	-18
5.40833	-22
5.41667	-26
5.42500	-27
5.43333	-25
5.44167	-18
5.45000	-11
5.45833	-5
5.46667	-2
5.47500	-1
5.48333	-1
5.49167	-2
5.50000	-3
5.50833	-5
5.51667	-7
5.52500	-9
5.53333	-10
5.54167	-9
5.55000	-8
5.55833	-8
5.56667	-9
5.57500	-10
5.58333	-10
5.59167	-9
5.60000	-6
5.60833	-1
5.61667	3
5.62500	7
5.63333	10
5.64167	11
5.65000	10
5.65833	6
5.66667	0
5.67500	-6
5.68333	-13
5.69167	-18
5.70000	-20
5.70833	-20
5.71667	-20
5.72500	-21
5.73333	-22
5.74167	-22
5.75000	-19
5.75833	-14
5.76667	-7
5.77500	-3
5.78333	-2
5.79167	-5
5.80000	-11
5.80833	-19
5.81667	-27
5.82500	-33
5.83333	-36
5.84167	-34
5.85000	-30
5.85833	-24
5.86667	-18
5.87500	-15
5.88333	-14
5.89167	-15
5.90000	-14
5.90833	-13
5.91667	-11
5.92500	-10
5.93333	-10
5.94167	-12
5.95000	-14
5.95833	-15
5.96667	-16
5.97500	-15
5.98333	-14
5.99167	-16
6.00000	-21
6.00833	-28
6.01667	-35
6.02500	-41
6.03333	-44
6.04167	-43
6.05000	-40
6.05833	-36
6.06667	-33
6.07500	-30
6.08333	-30
6.09167	-30
6.10000	-30
6.10833	-28
6.11667	-25
6.12500	-21
6.13333	-19
6.14167	-19
6.15000	-21
6.15833	-25
6.16667	-28
6.17500	-29
6.18333	-25
6.19167	-21
6.20000	-19
6.20833	-18
6.21667	-18
6.22500	-19
6.23333	-20
6.24167	-20
6.25000	-19
6.25833	-18
6.26667	-15
6.27500	-12
6.28333	-8
6.29167	-7
6.30000	-10
6.30833	-16
6.31667	-21
6.32500	-26
6.33333	-29
6.34167	-30
6.35000	-30
6.35833	-29
6.36667	-28
6.37500	-28
6.38333	-26
6.39167	-26
6.40000	-27
6.40833	-31
6.41667	-34
6.42500	-36
6.43333	-35
6.44167	-31
6.45000	-26
6.45833	-24
6.46667	-23
6.47500	-22
6.48333	-20
6.49167	-17
6.50000	-12
6.50833	-8
6.51667	-6
6.52500	-7
6.53333	-8
6.54167	-9
6.55000	-10
6.55833	-13
6.56667	-16
6.57500	-21
6.58333	-25
6.59167	-30
6.60000	-34
6.60833	-37
6.61667	-40
6.62500	-42
6.63333	-41
6.64167	-39
6.65000	-35
6.65833	-30
6.66667	-24
6.67500	-18
6.68333	-12
6.69167	-8
6.70000	-6
6.70833	-5
6.71667	-6
6.72500	-7
6.73333	-8
6.74167	-9
6.75000	-12
6.75833	-16
6.76667	-19
6.77500	-21
6.78333	-22
6.79167	-23
6.80000	-24
6.80833	-26
6.81667	-28
6.82500	-29
6.83333	-31
6.84167	-31
6.85000	-31
6.85833	-31
6.86667	-30
6.87500	-29
6.88333	-29
6.89167	-29
6.90000	-31
6.90833	-32
6.91667	-32
6.92500	-31
6.93333	-30
6.94167	-31
6.95000	-32
6.95833	-32
6.96667	-30
6.97500	-29
6.98333	-28
6.99167	-28
7.00000	-29
7.00833	-32
7.01667	-36
7.02500	-40
7.03333	-42
7.04167	-42
7.05000	-39
7.05833	-33
7.06667	-26
7.07500	-21
7.08333	-19
7.09167	-19
7.10000	-22
7.10833	-26
7.11667	-29
7.12500	-30
7.13333	-28
7.14167	-25
7.15000	-21
7.15833	-17
7.16667	-16
7.17500	-16
7.18333	-19
7.19167	-21
7.20000	-23
7.20833	-24
7.21667	-23
7.22500	-21
7.23333	-21
7.24167	-23
7.25000	-26
7.25833	-29
7.26667	-30
7.27500	-28
7.28333	-24
7.29167	-20
7.30000	-19
7.30833	-21
7.31667	-25
7.32500	-29
7.33333	-31
7.34167	-30
7.35000	-27
7.35833	-24
7.36667	-23
7.37500	-23
7.38333	-25
7.39167	-28
7.40000	-31
7.40833	-33
7.41667	-31
7.42500	-27
7.43333	-23
7.44167	-19
7.45000	-16
7.45833	-16
7.46667	-18
7.47500	-18
7.48333	-17
7.49167	-16
7.50000	-14
7.50833	-13
7.51667	-12
7.52500	-13
7.53333	-16
7.54167	-20
7.55000	-24
7.55833	-29
7.56667	-34
7.57500	-36
7.58333	-37
7.59167	-37
7.60000	-38
7.60833	-39
7.61667	-41
7.62500	-42
7.63333	-41
7.64167	-39
7.65000	-36
7.65833	-32
7.66667	-29
7.67500	-25
7.68333	-21
7.69167	-19
7.70000	-19
7.70833	-19
7.71667	-21
7.72500	-23
7.73333	-24
7.74167	-22
7.75000	-20
7.75833	-19
7.76667	-20
7.77500	-22
7.78333	-26
7.79167	-28
7.80000	-28
7.80833	-28
7.81667	-28
7.82500	-30
7.83333	-31
7.84167	-31
7.85000	-29
7.85833	-26
7.86667	-24
7.87500	-25
7.88333	-28
7.89167	-32
7.90000	-34
7.90833	-34
7.91667	-32
7.92500	-30
7.93333	-28
7.94167	-28
7.95000	-28
7.95833	-29
7.96667	-30
7.97500	-30
7.98333	-29
7.99167	-27
8.00000	-25
8.00833	-24
8.01667	-25
8.02500	-28
8.03333	-31
8.04167	-34
8.05000	-36
8.05833	-35
8.06667	-32
8.07500	-28
8.08333	-23
8.09167	-18
8.10000	-14
8.10833	-12
8.11667	-12
8.12500	-14
8.13333	-17
8.14167	-19
8.15000	-20
8.15833	-20
8.16667	-19
8.17500	-16
8.18333	-13
8.19167	-12
8.20000	-14
8.20833	-17
8.21667	-19
8.22500	-20
8.23333	-19
8.24167	-17
8.25000	-18
8.25833	-21
8.26667	-26
8.27500	-29
8.28333	-29
8.29167	-25
8.30000	-20
8.30833	-16
8.31667	-15
8.32500	-17
8.33333	-21
8.34167	-25
8.35000	-28
8.35833	-28
8.36667	-26
8.37500	-24
8.38333	-24
8.39167	-24
8.40000	-25
8.40833	-24
8.41667	-20
8.42500	-16
8.43333	-12
8.44167	-11
8.45000	-12
8.45833	-14
8.46667	-17
8.47500	-20
8.48333	-21
8.49167	-21
8.50000	-22
8.50833	-24
8.51667	-28
8.52500	-31
8.53333	-35
8.54167	-38
8.55000	-40
8.55833	-40
8.56667	-39
8.57500	-37
8.58333	-36
8.59167	-34
8.60000	-33
8.60833	-32
8.61667	-30
8.62500	-26
8.63333	-22
8.64167	-17
8.65000	-13
8.65833	-11
8.66667	-10
8.67500	-11
8.68333	-13
8.69167	-15
8.70000	-17
8.70833	-19
8.71667	-21
8.72500	-22
8.73333	-25
8.74167	-28
8.75000	-32
8.75833	-35
8.76667	-38
8.77500	-39
8.78333	-40
8.79167	-40
8.80000	-38
8.80833	-36
8.81667	-33
8.82500	-31
8.83333	-30
8.84167	-31
8.85000	-33
8.85833	-34
8.86667	-32
8.87500	-28
8.88333	-21
8.89167	-15
8.90000	-12
8.90833	-12
8.91667	-15
8.92500	-20
8.93333	-24
8.94167	-26
8.95000	-27
8.95833	-26
8.96667	-25
8.97500	-22
8.98333	-18
8.99167	-14
9.00000	-10
9.00833	-8
9.01667	-10
9.02500	-13
9.03333	-17
9.04167	-20
9.05000	-21
9.05833	-20
9.06667	-18
9.07500	-16
9.08333	-15
9.09167	-17
9.10000	-19
9.10833	-22
9.11667	-21
9.12500	-19
9.13333	-16
9.14167	-12
9.15000	-10
9.15833	-9
9.16667	-10
9.17500	-11
9.18333	-10
9.19167	-8
9.20000	-6
9.20833	-4
9.21667	-3
9.22500	-4
9.23333	-8
9.24167	-13
9.25000	-18
9.25833	-22
9.26667	-25
9.27500	-27
9.28333	-26
9.29167	-24
9.30000	-21
9.30833	-18
9.31667	-14
9.32500	-12
9.33333	-12
9.34167	-15
9.35000	-19
9.35833	-23
9.36667	-26
9.37500	-28
9.38333	-28
9.39167	-26
9.40000	-25
9.40833	-24
9.41667	-24
9.42500	-24
9.43333	-25
9.44167	-25
9.45000	-23
9.45833	-20
9.46667	-17
9.47500	-15
9.48333	-15
9.49167	-17
9.50000	-19
9.50833	-22
9.51667	-22
9.52500	-21
9.53333	-18
9.54167	-13
9.55000	-10
9.55833	-9
9.56667	-11
9.57500	-14
9.58333	-19
9.59167	-23
9.60000	-24
9.60833	-23
9.61667	-21
9.62500	-19
9.63333	-19
9.64167	-22
9.65000	-24
9.65833	-25
9.66667	-25
9.67500	-23
9.68333	-23
9.69167	-25
9.70000	-27
9.70833	-29
9.71667	-30
9.72500	-30
9.73333	-29
9.74167	-29
9.75000	-31
9.75833	-33
9.76667	-36
9.77500	-39
9.78333	-39
9.79167	-37
9.80000	-33
9.80833	-28
9.81667	-25
9.82500	-24
9.83333	-26
9.84167	-29
9.85000	-32
9.85833	-32
9.86667	-31
9.87500	-30
9.88333	-29
9.89167	-29
9.90000	-30
9.90833	-31
9.91667	-30
9.92500	-26
9.93333	-20
9.94167	-14
9.95000	-9
9.95833	-8
9.96667	-11
9.97500	-15
9.98333	-20
9.99167	-24
10.00000	-26
10.00833	-27
10.01667	-28
10.02500	-31
10.03333	-33
10.04167	-34
10.05000	-34
10.05833	-34
10.06667	-33
10.07500	-32
10.08333	-31
10.09167	-30
10.10000	-30
10.10833	-31
10.11667	-33
10.12500	-36
10.13333	-37
10.14167	-33
10.15000	-27
10.15833	-18
10.16667	-9
10.17500	-3
10.18333	1
10.19167	2
10.20000	0
10.20833	-2
10.21667	-4
10.22500	-6
10.23333	-6
10.24167	-3
10.25000	-0
10.25833	1
10.26667	-0
10.27500	-5
10.28333	-12
10.29167	-19
10.30000	-25
10.30833	-30
10.31667	-33
10.32500	-32
10.33333	-30
10.34167	-28
10.35000	-26
10.35833	-25
10.36667	-25
10.37500	-25
10.38333	-25
10.39167	-23
10.40000	-21
10.40833	-19
10.41667	-18
10.42500	-16
10.43333	-16
10.44167	-15
10.45000	-14
10.45833	-14
10.46667	-14
10.47500	-15
10.48333	-17
10.49167	-20
10.50000	-22
10.50833	-23
10.51667	-23
10.52500	-24
10.53333	-26
10.54167	-29
10.55000	-31
10.55833	-30
10.56667	-27
10.57500	-23
10.58333	-20
10.59167	-18
10.60000	-20
10.60833	-22
10.61667	-23
10.62500	-21
10.63333	-19
10.64167	-17
10.65000	-16
10.65833	-18
10.66667	-23
10.67500	-27
10.68333	-29
10.69167	-28
10.70000	-26
10.70833	-22
10.71667	-20
10.72500	-18
10.73333	-16
10.74167	-12
10.75000	-8
10.75833	-4
10.76667	-1
10.77500	1
10.78333	2
10.79167	2
10.80000	3
10.80833	2
10.81667	0
10.82500	-2
10.83333	-3
10.84167	-5
10.85000	-6
10.85833	-8
10.86667	-10
10.87500	-12
10.88333	-16
10.89167	-18
10.90000	-19
10.90833	-18
10.91667	-17
10.92500	-16
10.93333	-16
10.94167	-17
10.95000	-18
10.95833	-19
10.96667	-21
10.97500	-24
10.98333	-28
10.99167	-30
11.00000	-28
11.00833	-25
11.01667	-22
11.02500	-18
11.03333	-17
11.04167	-17
11.05000	-18
11.05833	-17
11.06667	-14
11.07500	-10
11.08333	-7
11.09167	-6
11.10000	-8
11.10833	-12
11.11667	-15
11.12500	-17
11.13333	-19
11.14167	-19
11.15000	-19
11.15833	-19
11.16667	-17
11.17500	-15
11.18333	-11
11.19167	-10
11.20000	-10
11.20833	-13
11.21667	-17
11.22500	-21
11.23333	-23
11.24167	-22
11.25000	-21
11.25833	-19
11.26667	-18
11.27500	-18
11.28333	-20
11.29167	-23
11.30000	-26
11.30833	-27
11.31667	-26
11.32500	-23
11.33333	-21
11.34167	-20
11.35000	-20
11.35833	-21
11.36667	-23
11.37500	-24
11.38333	-22
11.39167	-20
11.40000	-18
11.40833	-17
11.41667	-17
11.42500	-20
11.43333	-24
11.44167	-27
11.45000	-30
11.45833	-32
11.46667	-31
11.47500	-30
11.48333	-27
11.49167	-23
11.50000	-20
11.50833	-17
11.51667	-17
11.52500	-18
11.53333	-21
11.54167	-25
11.55000	-27
11.55833	-28
11.56667	-27
11.57500	-25
11.58333	-24
11.59167	-23
11.60000	-22
11.60833	-20
11.61667	-16
11.62500	-12
11.63333	-9
11.64167	-7
11.65000	-6
11.65833	-8
11.66667	-12
11.67500	-16
11.68333	-19
11.69167	-20
11.70000	-19
11.70833	-16
11.71667	-14
11.72500	-14
11.73333	-15
11.74167	-18
11.75000	-21
11.75833	-22
11.76667	-21
11.77500	-19
11.78333	-18
11.79167	-18
11.80000	-18
11.80833	-18
11.81667	-17
11.82500	-17
11.83333	-17
11.84167	-21
11.85000	-27
11.85833	-31
11.86667	-30
11.87500	-27
11.88333	-22
11.89167	-19
11.90000	-17
11.90833	-17
11.91667	-16
11.92500	-12
11.93333	-8
11.94167	-5
11.95000	-3
11.95833	-2
11.96667	-0
11.97500	0
11.98333	-1
11.99167	-5
12.00000	-9
12.00833	-13
12.01667	-16
12.02500	-16
12.03333	-16
12.04167	-16
12.05000	-18
12.05833	-18
12.06667	-18
12.07500	-17
12.08333	-17
12.09167	-16
12.10000	-16
12.10833	-16
12.11667	-17
12.12500	-17
12.13333	-17
12.14167	-16
12.15000	-16
12.15833	-16
12.16667	-18
12.17500	-21
12.18333	-24
12.19167	-26
12.20000	-26
12.20833	-25
12.21667	-24
12.22500	-22
12.23333	-19
12.24167	-17
12.25000	-15
12.25833	-14
12.26667	-14
12.27500	-13
12.28333	-12
12.29167	-11
12.30000	-10
12.30833	-9
12.31667	-8
12.32500	-8
12.33333	-7
12.34167	-7
12.35000	-7
12.35833	-8
12.36667	-9
12.37500	-10
12.38333	-11
12.39167	-11
12.40000	-10
12.40833	-9
12.41667	-8
12.42500	-8
12.43333	-9
12.44167	-12
12.45000	-15
12.45833	-16
12.46667	-14
12.47500	-12
12.48333	-11
12.49167	-11
12.50000	-12
12.50833	-14
12.51667	-16
12.52500	-17
12.53333	-19
12.54167	-20
12.55000	-20
12.55833	-19
12.56667	-15
12.57500	-12
12.58333	-8
12.59167	-6
12.60000	-4
12.60833	-4
12.61667	-5
12.62500	-6
12.63333	-6
12.64167	-4
12.65000	-1
12.65833	3
12.66667	6
12.67500	6
12.68333	3
12.69167	-1
12.70000	-6
12.70833	-9
12.71667	-9
12.72500	-6
12.73333	-3
12.74167	-0
12.75000	0
12.75833	-1
12.76667	-4
12.77500	-5
12.78333	-4
12.79167	-3
12.80000	-2
12.80833	-2
12.81667	-6
12.82500	-12
12.83333	-18
12.84167	-22
12.85000	-23
12.85833	-24
12.86667	-23
12.87500	-22
12.88333	-19
12.89167	-16
12.90000	-10
12.90833	-4
12.91667	-1
12.92500	-1
12.93333	-3
12.94167	-6
12.95000	-9
12.95833	-10
12.96667	-9
12.97500	-7
12.98333	-7
12.99167	-7
13.00000	-7
13.00833	-8
13.01667	-10
13.02500	-12
13.03333	-15
13.04167	-17
13.05000	-17
13.05833	-16
13.06667	-12
13.07500	-8
13.08333	-5
13.09167	-4
13.10000	-4
13.10833	-5
13.11667	-6
13.12500	-4
13.13333	-2
13.14167	1
13.15000	5
13.15833	8
13.16667	9
13.17500	9
13.18333	7
13.19167	5
13.20000	3
13.20833	3
13.21667	3
13.22500	5
13.23333	6
13.24167	8
13.25000	9
13.25833	9
13.26667	7
13.27500	5
13.28333	2
13.29167	0
13.30000	-1
13.30833	-3
13.31667	-4
13.32500	-5
13.33333	-7
13.34167	-7
13.35000	-6
13.35833	-3
13.36667	1
13.37500	5
13.38333	6
13.39167	5
13.40000	0
13.40833	-6
13.41667	-13
13.42500	-19
13.43333	-22
13.44167	-23
13.45000	-20
13.45833	-15
13.46667	-8
13.47500	-2
13.48333	2
13.49167	4
13.50000	3
13.50833	1
13.51667	-2
13.52500	-4
13.53333	-6
13.54167	-6
13.55000	-6
13.55833	-8
13.56667	-10
13.57500	-12
13.58333	-11
13.59167	-9
13.60000	-4
13.60833	2
13.61667	6
13.62500	7
13.63333	6
13.64167	3
13.65000	-1
13.65833	-3
13.66667	-4
13.67500	-3
13.68333	-0
13.69167	2
13.70000	4
13.70833	4
13.71667	3
13.72500	1
13.73333	-2
13.74167	-5
13.75000	-8
13.75833	-10
13.76667	-9
13.77500	-6
13.78333	-1
13.79167	4
13.80000	8
13.80833	12
13.81667	14
13.82500	16
13.83333	17
13.84167	18
13.85000	18
13.85833	19
13.86667	21
13.87500	23
13.88333	26
13.89167	27
13.90000	26
13.90833	24
13.91667	21
13.92500	17
13.93333	13
13.94167	11
13.95000	9
13.95833	8
13.96667	9
13.97500	9
13.98333	10
13.99167	11
14.00000	11
14.00833	9
14.01667	6
14.02500	2
14.03333	-1
14.04167	-3
14.05000	-2
14.05833	-0
14.06667	3
14.07500	6
14.08333	9
14.09167	11
14.10000	11
14.10833	10
14.11667	9
14.12500	9
14.13333	10
14.14167	11
14.15000	13
14.15833	14
14.16667	15
14.17500	15
14.18333	14
14.19167	13
14.20000	12
14.20833	12
14.21667	13
14.22500	14
14.23333	15
14.24167	15
14.25000	13
14.25833	10
14.26667	7
14.27500	5
14.28333	5
14.29167	8
14.30000	14
14.30833	19
14.31667	22
14.32500	22
14.33333	19
14.34167	15
14.35000	10
14.35833	7
14.36667	7
14.37500	8
14.38333	10
14.39167	13
14.40000	14
14.40833	15
14.41667	17
14.42500	21
14.43333	24
14.44167	23
14.45000	21
14.45833	18
14.46667	17
14.47500	18
14.48333	23
14.49167	28
14.50000	32
14.50833	34
14.51667	35
14.52500	34
14.53333	30
14.54167	24
14.55000	18
14.55833	15
14.56667	14
14.57500	15
14.58333	17
14.59167	18
14.60000	19
14.60833	20
14.61667	21
14.62500	23
14.63333	23
14.64167	21
14.65000	18
14.65833	14
14.66667	10
14.67500	7
14.68333	6
14.69167	7
14.70000	7
14.70833	7
14.71667	6
14.72500	5
14.73333	5
14.74167	6
14.75000	7
14.75833	7
14.76667	5
14.77500	3
14.78333	3
14.79167	7
14.80000	13
14.80833	20
14.81667	23
14.82500	24
14.83333	23
14.84167	20
14.85000	18
14.85833	16
14.86667	15
14.87500	14
14.88333	11
14.89167	8
14.90000	5
14.90833	1
14.91667	-2
14.92500	-4
14.93333	-6
14.94167	-6
14.95000	-4
14.95833	-0
14.96667	3
14.97500	6
14.98333	5
14.99167	4
15.00000	1
15.00833	-1
15.01667	-1
15.02500	1
15.03333	4
15.04167	8
15.05000	10
15.05833	11
15.06667	10
15.07500	9
15.08333	7
15.09167	6
15.10000	7
15.10833	8
15.11667	8
15.12500	8
15.13333	5
15.14167	-0
15.15000	-5
15.15833	-8
15.16667	-9
15.17500	-6
15.18333	-2
15.19167	0
15.20000	-0
15.20833	-3
15.21667	-6
15.22500	-10
15.23333	-10
15.24167	-8
15.25000	-4
15.25833	1
15.26667	6
15.27500	10
15.28333	11
15.29167	11
15.30000	11
15.30833	11
15.31667	11
15.32500	11
15.33333	11
15.34167	11
15.35000	11
15.35833	10
15.36667	8
15.37500	6
15.38333	3
15.39167	1
15.40000	-0
15.40833	-1
15.41667	-0
15.42500	1
15.43333	0
15.44167	-2
15.45000	-5
15.45833	-8
15.46667	-11
15.47500	-13
15.48333	-13
15.49167	-12
15.50000	-11
15.50833	-9
15.51667	-7
15.52500	-4
15.53333	-2
15.54167	-2
15.55000	-4
15.55833	-7
15.56667	-10
15.57500	-13
15.58333	-13
15.59167	-13
15.60000	-13
15.60833	-12
15.61667	-13
15.62500	-15
15.63333	-18
15.64167	-21
15.65000	-25
15.65833	-26
15.66667	-25
15.67500	-22
15.68333	-17
15.69167	-12
15.70000	-6
15.70833	-1
15.71667	3
15.72500	5
15.73333	3
15.74167	-1
15.75000	-8
15.75833	-15
15.76667	-23
15.77500	-27
15.78333	-28
15.79167	-27
15.80000	-25
15.80833	-23
15.81667	-19
15.82500	-14
15.83333	-10
15.84167	-7
15.85000	-4
15.85833	-4
15.86667	-5
15.87500	-6
15.88333	-5
15.89167	-3
15.90000	-3
15.90833	-4
15.91667	-7
15.92500	-12
15.93333	-16
15.94167	-20
15.95000	-21
15.95833	-19
15.96667	-14
15.97500	-10
15.98333	-7
15.99167	-5
16.00000	-4
16.00833	-3
16.01667	-2
16.02500	0
16.03333	1
16.04167	0
16.05000	-3
16.05833	-10
16.06667	-17
16.07500	-23
16.08333	-26
16.09167	-27
16.10000	-24
16.10833	-19
16.11667	-15
16.12500	-12
16.13333	-10
16.14167	-7
16.15000	-5
16.15833	-2
16.16667	2
16.17500	5
16.18333	6
16.19167	7
16.20000	6
16.20833	4
16.21667	3
16.22500	1
16.23333	-0
16.24167	-2
16.25000	-4
16.25833	-7
16.26667	-10
16.27500	-13
16.28333	-16
16.29167	-19
16.30000	-22
16.30833	-25
16.31667	-26
16.32500	-23
16.33333	-17
16.34167	-10
16.35000	-3
16.35833	1
16.36667	1
16.37500	-2
16.38333	-7
16.39167	-12
16.40000	-13
16.40833	-12
16.41667	-10
16.42500	-8
16.43333	-10
16.44167	-16
16.45000	-21
16.45833	-23
16.46667	-22
16.47500	-17
16.48333	-10
16.49167	-5
16.50000	-1
16.50833	1
16.51667	2
16.52500	3
16.53333	2
16.54167	-1
16.55000	-7
16.55833	-15
16.56667	-21
16.57500	-25
16.58333	-27
16.59167	-27
16.60000	-26
16.60833	-25
16.61667	-24
16.62500	-24
16.63333	-25
16.64167	-25
16.65000	-24
16.65833	-24
16.66667	-23
16.67500	-22
16.68333	-23
16.69167	-25
16.70000	-27
16.70833	-30
16.71667	-31
16.72500	-31
16.73333	-30
16.74167	-28
16.75000	-25
16.75833	-24
16.76667	-23
16.77500	-22
16.78333	-20
16.79167	-18
16.80000	-16
16.80833	-16
16.81667	-17
16.82500	-20
16.83333	-24
16.84167	-28
16.85000	-31
16.85833	-31
16.86667	-31
16.87500	-29
16.88333	-28
16.89167	-26
16.90000	-25
16.90833	-24
16.91667	-23
16.92500	-21
16.93333	-19
16.94167	-17
16.95000	-16
16.95833	-17
16.96667	-20
16.97500	-23
16.98333	-25
16.99167	-27
17.00000	-29
17.00833	-33
17.01667	-37
17.02500	-40
17.03333	-40
17.04167	-38
17.05000	-34
17.05833	-32
17.06667	-31
17.07500	-31
17.08333	-29
17.09167	-27
17.10000	-24
17.10833	-22
17.11667	-21
17.12500	-23
17.13333	-25
17.14167	-27
17.15000	-28
17.15833	-28
17.16667	-25
17.17500	-21
17.18333	-17
17.19167	-14
17.20000	-15
17.20833	-17
17.21667	-22
17.22500	-28
17.23333	-33
17.24167	-34
17.25000	-33
17.25833	-30
17.26667	-28
17.27500	-27
17.28333	-27
17.29167	-27
17.30000	-27
17.30833	-26
17.31667	-26
17.32500	-25
17.33333	-25
17.34167	-23
17.35000	-21
17.35833	-20
17.36667	-19
17.37500	-20
17.38333	-21
17.39167	-22
17.40000	-22
17.40833	-22
17.41667	-22
17.42500	-22
17.43333	-20
17.44167	-16
17.45000	-13
17.45833	-11
17.46667	-12
17.47500	-14
17.48333	-17
17.49167	-20
17.50000	-22
17.50833	-23
17.51667	-25
17.52500	-29
17.53333	-31
17.54167	-31
17.55000	-30
17.55833	-29
17.56667	-30
17.57500	-31
17.58333	-33
17.59167	-35
17.60000	-36
17.60833	-35
17.61667	-34
17.62500	-32
17.63333	-31
17.64167	-32
17.65000	-34
17.65833	-37
17.66667	-37
17.67500	-36
17.68333	-31
17.69167	-26
17.70000	-24
17.70833	-24
17.71667	-25
17.72500	-27
17.73333	-27
17.74167	-26
17.75000	-25
17.75833	-26
17.76667	-29
17.77500	-33
17.78333	-36
17.79167	-37
17.80000	-34
17.80833	-31
17.81667	-30
17.82500	-31
17.83333	-34
17.84167	-36
17.85000	-38
17.85833	-37
17.86667	-35
17.87500	-34
17.88333	-33
17.89167	-32
17.90000	-31
17.90833	-28
17.91667	-26
17.92500	-24
17.93333	-25
17.94167	-28
17.95000	-34
17.95833	-41
17.96667	-47
17.97500	-49
17.98333	-47
17.99167	-42
18.00000	-36
18.00833	-31
18.01667	-28
18.02500	-28
18.03333	-29
18.04167	-27
18.05000	-24
18.05833	-20
18.06667	-16
18.07500	-15
18.08333	-18
18.09167	-21
18.10000	-24
18.10833	-25
18.11667	-23
18.12500	-19
18.13333	-15
18.14167	-12
18.15000	-12
18.15833	-15
18.16667	-21
18.17500	-26
18.18333	-29
18.19167	-31
18.20000	-28
18.20833	-24
18.21667	-23
18.22500	-24
18.23333	-27
18.24167	-30
18.25000	-32
18.25833	-31
18.26667	-27
18.27500	-24
18.28333	-21
18.29167	-19
18.30000	-16
18.30833	-14
18.31667	-14
18.32500	-16
18.33333	-19
18.34167	-24
18.35000	-29
18.35833	-33
18.36667	-36
18.37500	-38
18.38333	-40
18.39167	-41
18.40000	-42
18.40833	-43
18.41667	-44
18.42500	-45
18.43333	-46
18.44167	-47
18.45000	-47
18.45833	-45
18.46667	-42
18.47500	-39
18.48333	-35
18.49167	-31
18.50000	-26
18.50833	-21
18.51667	-18
18.52500	-18
18.53333	-19
18.54167	-22
18.55000	-24
18.55833	-24
18.56667	-23
18.57500	-24
18.58333	-26
18.59167	-29
18.60000	-32
18.60833	-34
18.61667	-33
18.62500	-31
18.63333	-29
18.64167	-28
18.65000	-27
18.65833	-26
18.66667	-25
18.67500	-25
18.68333	-26
18.69167	-26
18.70000	-26
18.70833	-24
18.71667	-21
18.72500	-19
18.73333	-19
18.74167	-22
18.75000	-26
18.75833	-30
18.76667	-32
18.77500	-33
18.78333	-32
18.79167	-31
18.80000	-30
18.80833	-31
18.81667	-31
18.82500	-31
18.83333	-31
18.84167	-29
18.85000	-28
18.85833	-28
18.86667	-29
18.87500	-29
18.88333	-27
18.89167	-25
18.90000	-23
18.90833	-21
18.91667	-20
18.92500	-19
18.93333	-19
18.94167	-19
18.95000	-20
18.95833	-23
18.96667	-28
18.97500	-31
18.98333	-34
18.99167	-35
19.00000	-35
19.00833	-35
19.01667	-33
19.02500	-31
19.03333	-30
19.04167	-31
19.05000	-33
19.05833	-35
19.06667	-37
19.07500	-37
19.08333	-36
19.09167	-34
19.10000	-33
19.10833	-33
19.11667	-33
19.12500	-32
19.13333	-30
19.14167	-28
19.15000	-26
19.15833	-26
19.16667	-26
19.17500	-25
19.18333	-21
19.19167	-17
19.20000	-15
19.20833	-14
19.21667	-16
19.22500	-19
19.23333	-21
19.24167	-20
19.25000	-18
19.25833	-16
19.26667	-14
19.27500	-10
19.28333	-5
19.29167	0
19.30000	5
19.30833	7
19.31667	6
19.32500	3
19.33333	0
19.34167	-0
19.35000	1
19.35833	4
19.36667	6
19.37500	10
19.38333	13
19.39167	17
19.40000	20
19.40833	24
19.41667	26
19.42500	27
19.43333	29
19.44167	32
19.45000	35
19.45833	38
19.46667	41
19.47500	43
19.48333	45
19.49167	47
19.50000	52
19.50833	59
19.51667	67
19.52500	76
19.53333	85
19.54167	93
19.55000	100
19.55833	109
19.56667	119
19.57500	131
19.58333	143
19.59167	153
19.60000	164
19.60833	174
19.61667	184
19.62500	197
19.63333	212
19.64167	228
19.65000	244
19.65833	260
19.66667	277
19.67500	294
19.68333	314
19.69167	336
19.70000	358
19.70833	378
19.71667	398
19.72500	422
19.73333	450
19.74167	478
19.75000	508
19.75833	539
19.76667	569
19.77500	600
19.78333	635
19.79167	674
19.80000	715
19.80833	758
19.81667	803
19.82500	850
19.83333	899
19.84167	948
19.85000	995
19.85833	1044
19.86667	1100
19.87500	1158
19.88333	1215
19.89167	1268
19.90000	1322
19.90833	1378
19.91667	1438
19.92500	1503
19.93333	1571
19.94167	1644
19.95000	1718
19.95833	1793
19.96667	1869
19.97500	1947
19.98333	2028
19.99167	2111
20.00000	2197
20.00833	2284
20.01667	2372
20.02500	2461
20.03333	2549
20.04167	2640
20.05000	2731
20.05833	2825
20.06667	2921
20.07500	3015
20.08333	3112
20.09167	3209
20.10000	3309
20.10833	3411
20.11667	3513
20.12500	3619
20.13333	3722
20.14167	3826
20.15000	3928
20.15833	4032
20.16667	4136
20.17500	4239
20.18333	4344
20.19167	4446
20.20000	4550
20.20833	4652
20.21667	4756
20.22500	4861
20.23333	4964
20.24167	5069
20.25000	5172
20.25833	5275
20.26667	5379
20.27500	5479
20.28333	5581
20.29167	5679
20.30000	5777
20.30833	5872
20.31667	5963
20.32500	6052
20.33333	6137
20.34167	6221
20.35000	6302
20.35833	6382
20.36667	6461
20.37500	6537
20.38333	6611
20.39167	6681
20.40000	6748
20.40833	6813
20.41667	6875
20.42500	6936
20.43333	6994
20.44167	7050
20.45000	7101
20.45833	7149
20.46667	7193
20.47500	7234
20.48333	7271
20.49167	7305
20.50000	7337
20.50833	7367
20.51667	7393
20.52500	7416
20.53333	7436
20.54167	7453
20.55000	7466
20.55833	7475
20.56667	7480
20.57500	7479
20.58333	7471
20.59167	7459
20.60000	7442
20.60833	7423
20.61667	7401
20.62500	7377
20.63333	7350
20.64167	7319
20.65000	7287
20.65833	7250
20.66667	7211
20.67500	7171
20.68333	7129
20.69167	7085
20.70000	7037
20.70833	6986
20.71667	6933
20.72500	6877
20.73333	6818
20.74167	6755
20.75000	6690
20.75833	6621
20.76667	6549
20.77500	6475
20.78333	6397
20.79167	6319
20.80000	6239
20.80833	6157
20.81667	6074
20.82500	5988
20.83333	5901
20.84167	5810
20.85000	5720
20.85833	5628
20.86667	5536
20.87500	5448
20.88333	5359
20.89167	5274
20.90000	5191
20.90833	5109
20.91667	5026
20.92500	4941
20.93333	4856
20.94167	4767
20.95000	4678
20.95833	4588
20.96667	4496
20.97500	4405
20.98333	4312
20.99167	4223
21.00000	4135
21.00833	4049
21.01667	3964
21.02500	3877
21.03333	3791
21.04167	3704
21.05000	3620
21.05833	3537
21.06667	3455
21.07500	3375
21.08333	3295
21.09167	3220
21.10000	3147
21.10833	3075
21.11667	3005
21.12500	2935
21.13333	2866
21.14167	2797
21.15000	2729
21.15833	2664
21.16667	2601
21.17500	2541
21.18333	2482
21.19167	2427
21.20000	2372
21.20833	2320
21.21667	2269
21.22500	2219
21.23333	2171
21.24167	2125
21.25000	2081
21.25833	2038
21.26667	1997
21.27500	1955
21.28333	1911
21.29167	1868
21.30000	1825
21.30833	1784
21.31667	1746
21.32500	1709
21.33333	1674
21.34167	1639
21.35000	1605
21.35833	1571
21.36667	1539
21.37500	1511
21.38333	1487
21.39167	1465
21.40000	1443
21.40833	1420
21.41667	1396
21.42500	1372
21.43333	1350
21.44167	1332
21.45000	1316
21.45833	1302
21.46667	1289
21.47500	1274
21.48333	1257
21.49167	1239
21.50000	1220
21.50833	1202
21.51667	1184
21.52500	1168
21.53333	1154
21.54167	1143
21.55000	1132
21.55833	1123
21.56667	1113
21.57500	1103
21.58333	1092
21.59167	1079
21.60000	1065
21.60833	1051
21.61667	1036
21.62500	1023
21.63333	1013
21.64167	1004
21.65000	996
21.65833	988
21.66667	979
21.67500	969
21.68333	959
21.69167	950
21.70000	942
21.70833	936
21.71667	931
21.72500	928
21.73333	924
21.74167	917
21.75000	907
21.75833	896
21.76667	884
21.77500	875
21.78333	868
21.79167	862
21.80000	859
21.80833	857
21.81667	856
21.82500	856
21.83333	854
21.84167	849
21.85000	841
21.85833	832
21.86667	822
21.87500	816
21.88333	812
21.89167	810
21.90000	809
21.90833	807
21.91667	803
21.92500	797
21.93333	791
21.94167	784
21.95000	779
21.95833	774
21.96667	769
21.97500	762
21.98333	753
21.99167	745
22.00000	739
22.00833	736
22.01667	735
22.02500	736
22.03333	736
22.04167	734
22.05000	731
22.05833	726
22.06667	721
22.07500	716
22.08333	710
22.09167	703
22.10000	696
22.10833	689
22.11667	681
22.12500	674
22.13333	669
22.14167	668
22.15000	670
22.15833	673
22.16667	676
22.17500	676
22.18333	673
22.19167	669
22.20000	663
22.20833	657
22.21667	652
22.22500	648
22.23333	646
22.24167	644
22.25000	642
22.25833	637
22.26667	631
22.27500	624
22.28333	617
22.29167	610
22.30000	606
22.30833	604
22.31667	604
22.32500	606
22.33333	606
22.34167	605
22.35000	602
22.35833	599
22.36667	595
22.37500	592
22.38333	589
22.39167	585
22.40000	580
22.40833	575
22.41667	568
22.42500	560
22.43333	553
22.44167	547
22.45000	543
22.45833	541
22.46667	541
22.47500	541
22.48333	541
22.49167	540
22.50000	536
22.50833	532
22.51667	528
22.52500	525
22.53333	521
22.54167	518
22.55000	513
22.55833	508
22.56667	503
22.57500	498
22.58333	491
22.59167	484
22.60000	477
22.60833	471
22.61667	467
22.62500	465
22.63333	465
22.64167	464
22.65000	462
22.65833	458
22.66667	454
22.67500	448
22.68333	442
22.69167	436
22.70000	431
22.70833	428
22.71667	426
22.72500	426
22.73333	426
22.74167	424
22.75000	421
22.75833	416
22.76667	409
22.77500	402
22.78333	394
22.79167	387
22.80000	381
22.80833	377
22.81667	375
22.82500	375
22.83333	374
22.84167	371
22.85000	367
22.85833	360
22.86667	354
22.87500	348
22.88333	344
22.89167	341
22.90000	338
22.90833	336
22.91667	335
22.92500	334
22.93333	334
22.94167	333
22.95000	331
22.95833	329
22.96667	327
22.97500	324
22.98333	320
22.99167	317
23.00000	312
23.00833	309
23.01667	307
23.02500	307
23.03333	307
23.04167	308
23.05000	309
23.05833	307
23.06667	305
23.07500	300
23.08333	295
23.09167	289
23.10000	282
23.10833	275
23.11667	270
23.12500	268
23.13333	269
23.14167	272
23.15000	278
23.15833	286
23.16667	294
23.17500	301
23.18333	305
23.19167	307
23.20000	305
23.20833	300
23.21667	296
23.22500	294
23.23333	293
23.24167	292
23.25000	290
23.25833	287
23.26667	283
23.27500	280
23.28333	280
23.29167	281
23.30000	284
23.30833	288
23.31667	290
23.32500	290
23.33333	289
23.34167	288
23.35000	285
23.35833	279
23.36667	272
23.37500	267
23.38333	264
23.39167	266
23.40000	271
23.40833	276
23.41667	280
23.42500	281
23.43333	281
23.44167	279
23.45000	276
23.45833	274
23.46667	272
23.47500	270
23.48333	268
23.49167	267
23.50000	266
23.50833	265
23.51667	263
23.52500	260
23.53333	257
23.54167	255
23.55000	254
23.55833	254
23.56667	257
23.57500	258
23.58333	259
23.59167	259
23.60000	259
23.60833	259
23.61667	258
23.62500	256
23.63333	253
23.64167	252
23.65000	251
23.65833	249
23.66667	245
23.67500	239
23.68333	233
23.69167	228
23.70000	224
23.70833	222
23.71667	222
23.72500	222
23.73333	222
23.74167	223
23.75000	224
23.75833	224
23.76667	224
23.77500	221
23.78333	216
23.79167	210
23.80000	204
23.80833	200
23.81667	201
23.82500	205
23.83333	211
23.84167	217
23.85000	220
23.85833	220
23.86667	218
23.87500	216
23.88333	216
23.89167	214
23.90000	211
23.90833	207
23.91667	203
23.92500	199
23.93333	198
23.94167	199
23.95000	201
23.95833	202
23.96667	201
23.97500	199
23.98333	198
23.99167	198
24.00000	201
24.00833	206
24.01667	211
24.02500	216
24.03333	218
24.04167	218
24.05000	216
24.05833	214
24.06667	211
24.07500	207
24.08333	202
24.09167	197
24.10000	194
24.10833	193
24.11667	193
24.12500	193
24.13333	193
24.14167	192
24.15000	192
24.15833	194
24.16667	199
24.17500	205
24.18333	211
24.19167	215
24.20000	219
24.20833	221
24.21667	223
24.22500	223
24.23333	221
24.24167	219
24.25000	216
24.25833	215
24.26667	215
24.27500	214
24.28333	211
24.29167	206
24.30000	202
24.30833	200
24.31667	204
24.32500	213
24.33333	223
24.34167	234
24.35000	243
24.35833	247
24.36667	247
24.37500	246
24.38333	245
24.39167	245
24.40000	246
24.40833	246
24.41667	246
24.42500	245
24.43333	244
24.44167	245
24.45000	247
24.45833	250
24.46667	253
24.47500	254
24.48333	255
24.49167	255
24.50000	256
24.50833	258
24.51667	260
24.52500	263
24.53333	263
24.54167	260
24.55000	257
24.55833	253
24.56667	251
24.57500	252
24.58333	256
24.59167	262
24.60000	266
24.60833	270
24.61667	273
24.62500	276
24.63333	279
24.64167	284
24.65000	288
24.65833	293
24.66667	296
24.67500	297
24.68333	296
24.69167	294
24.70000	292
24.70833	292
24.71667	293
24.72500	297
24.73333	300
24.74167	300
24.75000	299
24.75833	297
24.76667	294
24.77500	292
24.78333	292
24.79167	294
24.80000	296
24.80833	298
24.81667	299
24.82500	299
24.83333	297
24.84167	293
24.85000	289
24.85833	285
24.86667	282
24.87500	280
24.88333	280
24.89167	281
24.90000	280
24.90833	279
24.91667	277
24.92500	275
24.93333	273
24.94167	271
24.95000	269
24.95833	267
24.96667	265
24.97500	265
24.98333	266
24.99167	268
25.00000	268
25.00833	267
25.01667	265
25.02500	263
25.03333	261
25.04167	261
25.05000	262
25.05833	263
25.06667	262
25.07500	260
25.08333	256
25.09167	252
25.10000	247
25.10833	243
25.11667	241
25.12500	240
25.13333	240
25.14167	241
25.15000	241
25.15833	241
25.16667	240
25.17500	239
25.18333	238
25.19167	237
25.20000	235
25.20833	232
25.21667	230
25.22500	229
25.23333	228
25.24167	229
25.25000	230
25.25833	230
25.26667	227
25.27500	225
25.28333	222
25.29167	220
25.30000	219
25.30833	219
25.31667	218
25.32500	218
25.33333	217
25.34167	217
25.35000	218
25.35833	219
25.36667	219
25.37500	219
25.38333	220
25.39167	220
25.40000	218
25.40833	214
25.41667	208
25.42500	201
25.43333	195
25.44167	193
25.45000	192
25.45833	192
25.46667	191
25.47500	189
25.48333	187
25.49167	185
25.50000	183
25.50833	181
25.51667	180
25.52500	179
25.53333	179
25.54167	180
25.55000	181
25.55833	181
25.56667	180
25.57500	179
25.58333	178
25.59167	178
25.60000	177
25.60833	176
25.61667	173
25.62500	170
25.63333	168
25.64167	166
25.65000	166
25.65833	168
25.66667	171
25.67500	175
25.68333	179
25.69167	181
25.70000	182
25.70833	181
25.71667	180
25.72500	179
25.73333	177
25.74167	176
25.75000	178
25.75833	181
25.76667	185
25.77500	188
25.78333	190
25.79167	189
25.80000	185
25.80833	181
25.81667	176
25.82500	174
25.83333	172
25.84167	173
25.85000	175
25.85833	176
25.86667	176
25.87500	176
25.88333	177
25.89167	179
25.90000	181
25.90833	183
25.91667	186
25.92500	189
25.93333	189
25.94167	187
25.95000	182
25.95833	178
25.96667	175
25.97500	173
25.98333	172
25.99167	173
26.00000	175
26.00833	178
26.01667	183
26.02500	189
26.03333	193
26.04167	197
26.05000	199
26.05833	199
26.06667	197
26.07500	195
26.08333	196
26.09167	197
26.10000	199
26.10833	199
26.11667	198
26.12500	196
26.13333	195
26.14167	195
26.15000	197
26.15833	199
26.16667	202
26.17500	206
26.18333	209
26.19167	213
26.20000	217
26.20833	220
26.21667	222
26.22500	221
26.23333	219
26.24167	217
26.25000	214
26.25833	212
26.26667	212
26.27500	212
26.28333	214
26.29167	216
26.30000	219
26.30833	223
26.31667	227
26.32500	231
26.33333	233
26.34167	232
26.35000	229
26.35833	225
26.36667	220
26.37500	217
26.38333	216
26.39167	219
26.40000	224
26.40833	231
26.41667	239
26.42500	246
26.43333	252
26.44167	254
26.45000	255
26.45833	256
26.46667	258
26.47500	261
26.48333	264
26.49167	266
26.50000	269
26.50833	271
26.51667	272
26.52500	273
26.53333	273
26.54167	270
26.55000	267
26.55833	266
26.56667	267
26.57500	270
26.58333	274
26.59167	279
26.60000	284
26.60833	288
26.61667	291
26.62500	294
26.63333	294
26.64167	292
26.65000	288
26.65833	286
26.66667	285
26.67500	286
26.68333	289
26.69167	292
26.70000	295
26.70833	297
26.71667	298
26.72500	298
26.73333	299
26.74167	300
26.75000	302
26.75833	303
26.76667	301
26.77500	299
26.78333	296
26.79167	294
26.80000	294
26.80833	295
26.81667	296
26.82500	295
26.83333	292
26.84167	286
26.85000	280
26.85833	278
26.86667	278
26.87500	282
26.88333	288
26.89167	292
26.90000	294
26.90833	292
26.91667	289
26.92500	285
26.93333	282
26.94167	280
26.95000	279
26.95833	280
26.96667	281
26.97500	282
26.98333	282
26.99167	281
27.00000	280
27.00833	278
27.01667	275
27.02500	272
27.03333	269
27.04167	268
27.05000	269
27.05833	273
27.06667	276
27.07500	278
27.08333	277
27.09167	274
27.10000	269
27.10833	263
27.11667	257
27.12500	252
27.13333	249
27.14167	247
27.15000	247
27.15833	247
27.16667	246
27.17500	244
27.18333	241
27.19167	238
27.20000	237
27.20833	236
27.21667	236
27.22500	234
27.23333	232
27.24167	230
27.25000	229
27.25833	228
27.26667	230
27.27500	232
27.28333	234
27.29167	236
27.30000	238
27.30833	240
27.31667	242
27.32500	243
27.33333	243
27.34167	242
27.35000	238
27.35833	233
27.36667	228
27.37500	225
27.38333	226
27.39167	229
27.40000	231
27.40833	233
27.41667	234
27.42500	233
27.43333	233
27.44167	236
27.45000	240
27.45833	244
27.46667	246
27.47500	247
27.48333	246
27.49167	245
27.50000	243
27.50833	241
27.51667	240
27.52500	239
27.53333	239
27.54167	238
27.55000	235
27.55833	234
27.56667	236
27.57500	240
27.58333	244
27.59167	248
27.60000	250
27.60833	252
27.61667	251
27.62500	249
27.63333	246
27.64167	241
27.65000	239
27.65833	240
27.66667	244
27.67500	249
27.68333	252
27.69167	254
27.70000	255
27.70833	256
27.71667	259
27.72500	262
27.73333	265
27.74167	265
27.75000	264
27.75833	264
27.76667	265
27.77500	267
27.78333	270
27.79167	272
27.80000	274
27.80833	274
27.81667	273
27.82500	272
27.83333	270
27.84167	266
27.85000	263
27.85833	262
27.86667	264
27.87500	267
27.88333	272
27.89167	276
27.90000	279
27.90833	282
27.91667	285
27.92500	288
27.93333	291
27.94167	294
27.95000	296
27.95833	297
27.96667	297
27.97500	298
27.98333	298
27.99167	300
28.00000	303
28.00833	307
28.01667	312
28.02500	318
28.03333	326
28.04167	334
28.05000	341
28.05833	344
28.06667	344
28.07500	341
28.08333	337
28.09167	333
28.10000	329
28.10833	326
28.11667	323
28.12500	320
28.13333	319
28.14167	319
28.15000	320
28.15833	322
28.16667	325
28.17500	329
28.18333	333
28.19167	338
28.20000	344
28.20833	349
28.21667	352
28.22500	353
28.23333	351
28.24167	348
28.25000	345
28.25833	347
28.26667	351
28.27500	358
28.28333	366
28.29167	374
28.30000	378
28.30833	379
28.31667	379
28.32500	378
28.33333	375
28.34167	372
28.35000	369
28.35833	368
28.36667	368
28.37500	370
28.38333	375
28.39167	380
28.40000	385
28.40833	389
28.41667	391
28.42500	390
28.43333	387
28.44167	383
28.45000	380
28.45833	380
28.46667	382
28.47500	386
28.48333	392
28.49167	396
28.50000	397
28.50833	396
28.51667	394
28.52500	394
28.53333	394
28.54167	393
28.55000	392
28.55833	389
28.56667	385
28.57500	380
28.58333	374
28.59167	370
28.60000	366
28.60833	363
28.61667	362
28.62500	363
28.63333	365
28.64167	367
28.65000	369
28.65833	372
28.66667	375
28.67500	378
28.68333	382
28.69167	385
28.70000	386
28.70833	386
28.71667	386
28.72500	387
28.73333	386
28.74167	385
28.75000	383
28.75833	382
28.76667	380
28.77500	379
28.78333	378
28.79167	377
28.80000	376
28.80833	375
28.81667	376
28.82500	378
28.83333	380
28.84167	383
28.85000	385
28.85833	383
28.86667	381
28.87500	378
28.88333	376
28.89167	376
28.90000	377
28.90833	378
28.91667	378
28.92500	376
28.93333	373
28.94167	372
28.95000	372
28.95833	374
28.96667	377
28.97500	379
28.98333	380
28.99167	381
29.00000	380
29.00833	380
29.01667	379
29.02500	379
29.03333	380
29.04167	380
29.05000	381
29.05833	382
29.06667	383
29.07500	384
29.08333	385
29.09167	386
29.10000	384
29.10833	382
29.11667	380
29.12500	380
29.13333	381
29.14167	384
29.15000	388
29.15833	391
29.16667	394
29.17500	396
29.18333	398
29.19167	400
29.20000	404
29.20833	409
29.21667	415
29.22500	422
29.23333	426
29.24167	427
29.25000	426
29.25833	425
29.26667	423
29.27500	423
29.28333	425
29.29167	427
29.30000	431
29.30833	435
29.31667	439
29.32500	445
29.33333	450
29.34167	457
29.35000	462
29.35833	468
29.36667	472
29.37500	477
29.38333	483
29.39167	488
29.40000	493
29.40833	497
29.41667	500
29.42500	501
29.43333	503
29.44167	506
29.45000	511
29.45833	515
29.46667	520
29.47500	525
29.48333	529
29.49167	534
29.50000	540
29.50833	547
29.51667	554
29.52500	561
29.53333	570
29.54167	579
29.55000	587
29.55833	595
29.56667	603
29.57500	610
29.58333	617
29.59167	626
29.60000	639
29.60833	654
29.61667	670
29.62500	688
29.63333	703
29.64167	716
29.65000	727
29.65833	739
29.66667	753
29.67500	766
29.68333	781
29.69167	797
29.70000	814
29.70833	833
29.71667	854
29.72500	877
29.73333	900
29.74167	923
29.75000	945
29.75833	966
29.76667	988
29.77500	1011
29.78333	1035
29.79167	1061
29.80000	1091
29.80833	1125
29.81667	1162
29.82500	1202
29.83333	1243
29.84167	1284
29.85000	1325
29.85833	1367
29.86667	1411
29.87500	1455
29.88333	1501
29.89167	1549
29.90000	1603
29.90833	1659
29.91667	1718
29.92500	1780
29.93333	1842
29.94167	1906
29.95000	1971
29.95833	2041
29.96667	2115
29.97500	2189
29.98333	2267
29.99167	2346
30.00000	2430
30.00833	2517
30.01667	2608
30.02500	2705
30.03333	2803
30.04167	2906
30.05000	3010
30.05833	3117
30.06667	3228
30.07500	3341
30.08333	3460
30.09167	3579
30.10000	3705
30.10833	3834
30.11667	3967
30.12500	4108
30.13333	4249
30.14167	4398
30.15000	4545
30.15833	4693
30.16667	4840
30.17500	4985
30.18333	5134
30.19167	5284
30.20000	5442
30.20833	5604
30.21667	5769
30.22500	5939
30.23333	6106
30.24167	6275
30.25000	6442
30.25833	6613
30.26667	6788
30.27500	6965
30.28333	7151
30.29167	7336
30.30000	7524
30.30833	7713
30.31667	7898
30.32500	8085
30.33333	8268
30.34167	8454
30.35000	8639
30.35833	8824
30.36667	9010
30.37500	9192
30.38333	9375
30.39167	9553
30.40000	9733
30.40833	9912
30.41667	10089
30.42500	10269
30.43333	10443
30.44167	10618
30.45000	10788
30.45833	10955
30.46667	11119
30.47500	11277
30.48333	11435
30.49167	11587
30.50000	11736
30.50833	11880
30.51667	12019
30.52500	12155
30.53333	12285
30.54167	12416
30.55000	12541
30.55833	12663
30.56667	12782
30.57500	12893
30.58333	13000
30.59167	13101
30.60000	13200
30.60833	13295
30.61667	13385
30.62500	13473
30.63333	13551
30.64167	13623
30.65000	13687
30.65833	13742
30.66667	13790
30.67500	13833
30.68333	13872
30.69167	13907
30.70000	13937
30.70833	13964
30.71667	13985
30.72500	13999
30.73333	14003
30.74167	13996
30.75000	13981
30.75833	13961
30.76667	13936
30.77500	13908
30.78333	13877
30.79167	13840
30.80000	13794
30.80833	13741
30.81667	13682
30.82500	13617
30.83333	13550
30.84167	13479
30.85000	13406
30.85833	13326
30.86667	13240
30.87500	13148
30.88333	13047
30.89167	12940
30.90000	12825
30.90833	12706
30.91667	12582
30.92500	12453
30.93333	12324
30.94167	12192
30.95000	12059
30.95833	11923
30.96667	11781
30.97500	11635
30.98333	11480
30.99167	11324
31.00000	11165
31.00833	11005
31.01667	10849
31.02500	10690
31.03333	10535
31.04167	10375
31.05000	10215
31.05833	10049
31.06667	9879
31.07500	9707
31.08333	9528
31.09167	9352
31.10000	9172
31.10833	8994
31.11667	8819
31.12500	8644
31.13333	8473
31.14167	8300
31.15000	8129
31.15833	7955
31.16667	7780
31.17500	7607
31.18333	7432
31.19167	7263
31.20000	7094
31.20833	6928
31.21667	6765
31.22500	6600
31.23333	6440
31.24167	6275
31.25000	6114
31.25833	5953
31.26667	5793
31.27500	5642
31.28333	5492
31.29167	5350
31.30000	5209
31.30833	5070
31.31667	4932
31.32500	4792
31.33333	4659
31.34167	4526
31.35000	4400
31.35833	4276
31.36667	4154
31.37500	4035
31.38333	3914
31.39167	3798
31.40000	3683
31.40833	3571
31.41667	3464
31.42500	3358
31.43333	3258
31.44167	3157
31.45000	3061
31.45833	2966
31.46667	2872
31.47500	2781
31.48333	2691
31.49167	2606
31.50000	2525
31.50833	2448
31.51667	2375
31.52500	2304
31.53333	2235
31.54167	2164
31.55000	2096
31.55833	2030
31.56667	1967
31.57500	1908
31.58333	1848
31.59167	1792
31.60000	1736
31.60833	1683
31.61667	1632
31.62500	1583
31.63333	1538
31.64167	1494
31.65000	1453
31.65833	1412
31.66667	1373
31.67500	1334
31.68333	1295
31.69167	1258
31.70000	1223
31.70833	1189
31.71667	1154
31.72500	1119
31.73333	1085
31.74167	1053
31.75000	1024
31.75833	997
31.76667	973
31.77500	950
31.78333	926
31.79167	904
31.80000	884
31.80833	865
31.81667	848
31.82500	832
31.83333	818
31.84167	805
31.85000	792
31.85833	778
31.86667	763
31.87500	746
31.88333	728
31.89167	710
31.90000	694
31.90833	680
31.91667	669
31.92500	660
31.93333	652
31.94167	645
31.95000	639
31.95833	634
31.96667	629
31.97500	624
31.98333	616
31.99167	608
32.00000	598
32.00833	589
32.01667	582
32.02500	575
32.03333	568
32.04167	558
32.05000	547
32.05833	536
32.06667	526
32.07500	520
32.08333	519
32.09167	521
32.10000	524
32.10833	527
32.11667	528
32.12500	528
32.13333	527
32.14167	528
32.15000	528
32.15833	527
32.16667	524
32.17500	521
32.18333	516
32.19167	513
32.20000	515
32.20833	520
32.21667	526
32.22500	533
32.23333	537
32.24167	539
32.25000	538
32.25833	537
32.26667	536
32.27500	537
32.28333	542
32.29167	547
32.30000	552
32.30833	554
32.31667	555
32.32500	553
32.33333	553
32.34167	555
32.35000	559
32.35833	565
32.36667	571
32.37500	577
32.38333	583
32.39167	588
32.40000	593
32.40833	599
32.41667	603
32.42500	609
32.43333	616
32.44167	627
32.45000	639
32.45833	654
32.46667	671
32.47500	688
32.48333	704
32.49167	718
32.50000	732
32.50833	744
32.51667	757
32.52500	769
32.53333	782
32.54167	797
32.55000	814
32.55833	833
32.56667	855
32.57500	877
32.58333	901
32.59167	925
32.60000	948
32.60833	969
32.61667	990
32.62500	1011
32.63333	1034
32.64167	1061
32.65000	1091
32.65833	1124
32.66667	1159
32.67500	1194
32.68333	1230
32.69167	1265
32.70000	1303
32.70833	1342
32.71667	1381
32.72500	1421
32.73333	1460
32.74167	1501
32.75000	1541
32.75833	1583
32.76667	1626
32.77500	1668
32.78333	1712
32.79167	1758
32.80000	1808
32.80833	1861
32.81667	1917
32.82500	1977
32.83333	2037
32.84167	2100
32.85000	2162
32.85833	2225
32.86667	2289
32.87500	2352
32.88333	2418
32.89167	2484
32.90000	2555
32.90833	2627
32.91667	2702
32.92500	2779
32.93333	2855
32.94167	2932
32.95000	3009
32.95833	3087
32.96667	3167
32.97500	3247
32.98333	3330
32.99167	3412
33.00000	3497
33.00833	3583
33.01667	3670
33.02500	3759
33.03333	3848
33.04167	3940
33.05000	4032
33.05833	4126
33.06667	4220
33.07500	4313
33.08333	4406
33.09167	4497
33.10000	4590
33.10833	4683
33.11667	4774
33.12500	4864
33.13333	4952
33.14167	5042
33.15000	5132
33.15833	5225
33.16667	5320
33.17500	5412
33.18333	5506
33.19167	5597
33.20000	5688
33.20833	5779
33.21667	5868
33.22500	5957
33.23333	6042
33.24167	6126
33.25000	6207
33.25833	6287
33.26667	6365
33.27500	6441
33.28333	6516
33.29167	6589
33.30000	6660
33.30833	6731
33.31667	6801
33.32500	6871
33.33333	6939
33.34167	7008
33.35000	7072
33.35833	7134
33.36667	7193
33.37500	7248
33.38333	7303
33.39167	7354
33.40000	7406
33.40833	7455
33.41667	7500
33.42500	7542
33.43333	7579
33.44167	7614
33.45000	7648
33.45833	7682
33.46667	7717
33.47500	7748
33.48333	7776
33.49167	7800
33.50000	7819
33.50833	7836
33.51667	7850
33.52500	7862
33.53333	7871
33.54167	7875
33.55000	7874
33.55833	7870
33.56667	7863
33.57500	7854
33.58333	7844
33.59167	7833
33.60000	7817
33.60833	7798
33.61667	7776
33.62500	7750
33.63333	7723
33.64167	7695
33.65000	7665
33.65833	7633
33.66667	7598
33.67500	7561
33.68333	7521
33.69167	7479
33.70000	7433
33.70833	7385
33.71667	7334
33.72500	7277
33.73333	7219
33.74167	7155
33.75000	7092
33.75833	7028
33.76667	6964
33.77500	6901
33.78333	6836
33.79167	6771
33.80000	6705
33.80833	6637
33.81667	6566
33.82500	6491
33.83333	6415
33.84167	6335
33.85000	6257
33.85833	6178
33.86667	6099
33.87500	6018
33.88333	5931
33.89167	5845
33.90000	5755
33.90833	5666
33.91667	5579
33.92500	5492
33.93333	5407
33.94167	5322
33.95000	5236
33.95833	5149
33.96667	5059
33.97500	4969
33.98333	4875
33.99167	4784
34.00000	4693
34.00833	4605
34.01667	4520
34.02500	4434
34.03333	4351
34.04167	4266
34.05000	4182
34.05833	4097
34.06667	4011
34.07500	3926
34.08333	3840
34.09167	3758
34.10000	3677
34.10833	3597
34.11667	3521
34.12500	3444
34.13333	3369
34.14167	3293
34.15000	3216
34.15833	3139
34.16667	3061
34.17500	2987
34.18333	2914
34.19167	2845
34.20000	2775
34.20833	2706
34.21667	2637
34.22500	2567
34.23333	2501
34.24167	2436
34.25000	2375
34.25833	2313
34.26667	2252
34.27500	2193
34.28333	2136
34.29167	2081
34.30000	2028
34.30833	1976
34.31667	1925
34.32500	1873
34.33333	1825
34.34167	1778
34.35000	1733
34.35833	1690
34.36667	1646
34.37500	1603
34.38333	1559
34.39167	1515
34.40000	1470
34.40833	1426
34.41667	1381
34.42500	1337
34.43333	1296
34.44167	1258
34.45000	1224
34.45833	1194
34.46667	1166
34.47500	1138
34.48333	1107
34.49167	1076
34.50000	1042
34.50833	1008
34.51667	976
34.52500	947
34.53333	921
34.54167	898
34.55000	876
34.55833	853
34.56667	828
34.57500	803
34.58333	778
34.59167	754
34.60000	732
34.60833	712
34.61667	692
34.62500	673
34.63333	654
34.64167	633
34.65000	613
34.65833	594
34.66667	576
34.67500	561
34.68333	547
34.69167	533
34.70000	519
34.70833	504
34.71667	489
34.72500	475
34.73333	461
34.74167	449
34.75000	438
34.75833	428
34.76667	420
34.77500	412
34.78333	403
34.79167	394
34.80000	385
34.80833	375
34.81667	366
34.82500	356
34.83333	346
34.84167	335
34.85000	325
34.85833	316
34.86667	308
34.87500	302
34.88333	297
34.89167	293
34.90000	290
34.90833	286
34.91667	279
34.92500	270
34.93333	260
34.94167	250
34.95000	243
34.95833	239
34.96667	238
34.97500	237
34.98333	234
34.99167	229
35.00000	225
35.00833	221
35.01667	217
35.02500	213
35.03333	208
35.04167	201
35.05000	194
35.05833	189
35.06667	187
35.07500	185
35.08333	182
35.09167	179
35.10000	174
35.10833	168
35.11667	162
35.12500	154
35.13333	148
35.14167	142
35.15000	137
35.15833	135
35.16667	134
35.17500	134
35.18333	137
35.19167	139
35.20000	141
35.20833	143
35.21667	143
35.22500	141
35.23333	140
35.24167	138
35.25000	138
35.25833	138
35.26667	139
35.27500	139
35.28333	139
35.29167	136
35.30000	132
35.30833	128
35.31667	125
35.32500	121
35.33333	118
35.34167	115
35.35000	112
35.35833	111
35.36667	110
35.37500	111
35.38333	113
35.39167	115
35.40000	115
35.40833	113
35.41667	112
35.42500	111
35.43333	110
35.44167	108
35.45000	106
35.45833	101
35.46667	97
35.47500	95
35.48333	97
35.49167	100
35.50000	104
35.50833	108
35.51667	109
35.52500	105
35.53333	100
35.54167	93
35.55000	88
35.55833	85
35.56667	85
35.57500	86
35.58333	85
35.59167	83
35.60000	78
35.60833	74
35.61667	71
35.62500	69
35.63333	69
35.64167	70
35.65000	71
35.65833	73
35.66667	73
35.67500	74
35.68333	72
35.69167	70
35.70000	67
35.70833	64
35.71667	62
35.72500	64
35.73333	67
35.74167	71
35.75000	74
35.75833	74
35.76667	73
35.77500	71
35.78333	70
35.79167	70
35.80000	72
35.80833	73
35.81667	72
35.82500	69
35.83333	66
35.84167	65
35.85000	65
35.85833	67
35.86667	70
35.87500	72
35.88333	74
35.89167	74
35.90000	73
35.90833	71
35.91667	66
35.92500	61
35.93333	57
35.94167	56
35.95000	56
35.95833	56
35.96667	56
35.97500	55
35.98333	52
35.99167	49
36.00000	48
36.00833	48
36.01667	48
36.02500	48
36.03333	47
36.04167	45
36.05000	42
36.05833	40
36.06667	40
36.07500	41
36.08333	43
36.09167	45
36.10000	47
36.10833	49
36.11667	52
36.12500	56
36.13333	58
36.14167	59
36.15000	58
36.15833	57
36.16667	56
36.17500	54
36.18333	52
36.19167	50
36.20000	47
36.20833	45
36.21667	44
36.22500	44
36.23333	46
36.24167	48
36.25000	50
36.25833	54
36.26667	58
36.27500	62
36.28333	65
36.29167	67
36.30000	67
36.30833	67
36.31667	68
36.32500	70
36.33333	72
36.34167	73
36.35000	72
36.35833	70
36.36667	66
36.37500	61
36.38333	57
36.39167	53
36.40000	50
36.40833	48
36.41667	47
36.42500	46
36.43333	47
36.44167	48
36.45000	48
36.45833	46
36.46667	43
36.47500	39
36.48333	37
36.49167	37
36.50000	40
36.50833	42
36.51667	43
36.52500	43
36.53333	43
36.54167	44
36.55000	47
36.55833	50
36.56667	53
36.57500	54
36.58333	53
36.59167	49
36.60000	46
36.60833	43
36.61667	41
36.62500	42
36.63333	45
36.64167	49
36.65000	52
36.65833	54
36.66667	54
36.67500	53
36.68333	52
36.69167	50
36.70000	50
36.70833	50
36.71667	50
36.72500	49
36.73333	48
36.74167	45
36.75000	43
36.75833	44
36.76667	46
36.77500	50
36.78333	53
36.79167	55
36.80000	52
36.80833	48
36.81667	43
36.82500	39
36.83333	36
36.84167	37
36.85000	39
36.85833	42
36.86667	45
36.87500	46
36.88333	47
36.89167	48
36.90000	49
36.90833	51
36.91667	52
36.92500	52
36.93333	50
36.94167	48
36.95000	46
36.95833	44
36.96667	43
36.97500	43
36.98333	46
36.99167	50
37.00000	56
37.00833	62
37.01667	64
37.02500	61
37.03333	55
37.04167	48
37.05000	41
37.05833	36
37.06667	33
37.07500	33
37.08333	34
37.09167	36
37.10000	40
37.10833	46
37.11667	52
37.12500	56
37.13333	59
37.14167	59
37.15000	58
37.15833	57
37.16667	57
37.17500	58
37.18333	57
37.19167	55
37.20000	51
37.20833	45
37.21667	40
37.22500	36
37.23333	35
37.24167	38
37.25000	44
37.25833	52
37.26667	59
37.27500	63
37.28333	63
37.29167	62
37.30000	62
37.30833	62
37.31667	61
37.32500	58
37.33333	54
37.34167	49
37.35000	46
37.35833	45
37.36667	47
37.37500	49
37.38333	49
37.39167	47
37.40000	42
37.40833	37
37.41667	34
37.42500	34
37.43333	36
37.44167	40
37.45000	44
37.45833	45
37.46667	45
37.47500	44
37.48333	44
37.49167	45
37.50000	48
37.50833	51
37.51667	53
37.52500	55
37.53333	56
37.54167	56
37.55000	53
37.55833	49
37.56667	44
37.57500	40
37.58333	37
37.59167	36
37.60000	37
37.60833	38
37.61667	40
37.62500	40
37.63333	40
37.64167	40
37.65000	41
37.65833	43
37.66667	46
37.67500	50
37.68333	53
37.69167	55
37.70000	54
37.70833	52
37.71667	48
37.72500	42
37.73333	38
37.74167	37
37.75000	39
37.75833	43
37.76667	47
37.77500	49
37.78333	49
37.79167	49
37.80000	50
37.80833	52
37.81667	56
37.82500	60
37.83333	62
37.84167	61
37.85000	59
37.85833	56
37.86667	55
37.87500	55
37.88333	55
37.89167	55
37.90000	54
37.90833	51
37.91667	49
37.92500	46
37.93333	44
37.94167	43
37.95000	44
37.95833	48
37.96667	53
37.97500	58
37.98333	61
37.99167	61
38.00000	61
38.00833	59
38.01667	58
38.02500	58
38.03333	59
38.04167	60
38.05000	61
38.05833	60
38.06667	59
38.07500	57
38.08333	57
38.09167	57
38.10000	58
38.10833	59
38.11667	60
38.12500	61
38.13333	60
38.14167	59
38.15000	57
38.15833	55
38.16667	55
38.17500	56
38.18333	59
38.19167	62
38.20000	64
38.20833	64
38.21667	65
38.22500	66
38.23333	67
38.24167	68
38.25000	68
38.25833	67
38.26667	64
38.27500	61
38.28333	60
38.29167	60
38.30000	60
38.30833	61
38.31667	64
38.32500	69
38.33333	77
38.34167	84
38.35000	89
38.35833	90
38.36667	87
38.37500	82
38.38333	77
38.39167	73
38.40000	71
38.40833	71
38.41667	72
38.42500	73
38.43333	75
38.44167	77
38.45000	79
38.45833	78
38.46667	76
38.47500	71
38.48333	66
38.49167	61
38.50000	56
38.50833	52
38.51667	50
38.52500	50
38.53333	53
38.54167	59
38.55000	66
38.55833	72
38.56667	74
38.57500	72
38.58333	69
38.59167	66
38.60000	67
38.60833	69
38.61667	71
38.62500	71
38.63333	70
38.64167	68
38.65000	66
38.65833	66
38.66667	68
38.67500	71
38.68333	75
38.69167	78
38.70000	80
38.70833	81
38.71667	81
38.72500	81
38.73333	82
38.74167	83
38.75000	83
38.75833	83
38.76667	81
38.77500	79
38.78333	78
38.79167	78
38.80000	80
38.80833	83
38.81667	84
38.82500	83
38.83333	81
38.84167	79
38.85000	76
38.85833	74
38.86667	72
38.87500	70
38.88333	68
38.89167	66
38.90000	67
38.90833	69
38.91667	72
38.92500	76
38.93333	79
38.94167	80
38.95000	79
38.95833	78
38.96667	78
38.97500	80
38.98333	85
38.99167	92
39.00000	98
39.00833	102
39.01667	104
39.02500	103
39.03333	100
39.04167	95
39.05000	89
39.05833	82
39.06667	75
39.07500	70
39.08333	69
39.09167	71
39.10000	75
39.10833	80
39.11667	85
39.12500	90
39.13333	92
39.14167	92
39.15000	91
39.15833	90
39.16667	90
39.17500	91
39.18333	91
39.19167	92
39.20000	92
39.20833	91
39.21667	90
39.22500	91
39.23333	92
39.24167	91
39.25000	90
39.25833	89
39.26667	89
39.27500	90
39.28333	89
39.29167	89
39.30000	88
39.30833	87
39.31667	89
39.32500	93
39.33333	97
39.34167	102
39.35000	106
39.35833	108
39.36667	108
39.37500	107
39.38333	105
39.39167	103
39.40000	101
39.40833	100
39.41667	99
39.42500	95
39.43333	92
39.44167	87
39.45000	84
39.45833	83
39.46667	82
39.47500	82
39.48333	82
39.49167	81
39.50000	81
39.50833	82
39.51667	84
39.52500	84
39.53333	83
39.54167	81
39.55000	79
39.55833	77
39.56667	77
39.57500	75
39.58333	73
39.59167	71
39.60000	71
39.60833	72
39.61667	75
39.62500	79
39.63333	82
39.64167	82
39.65000	79
39.65833	74
39.66667	69
39.67500	67
39.68333	68
39.69167	72
39.70000	78
39.70833	84
39.71667	89
39.72500	91
39.73333	90
39.74167	88
39.75000	83
39.75833	77
39.76667	72
39.77500	69
39.78333	70
39.79167	74
39.80000	80
39.80833	84
39.81667	85
39.82500	80
39.83333	73
39.84167	66
39.85000	59
39.85833	57
39.86667	57
39.87500	58
39.88333	59
39.89167	60
39.90000	60
39.90833	62
39.91667	66
39.92500	72
39.93333	79
39.94167	85
39.95000	89
39.95833	89
39.96667	85
39.97500	79
39.98333	73
39.99167	69
40.00000	67
40.00833	67
40.01667	68
40.02500	68
40.03333	69
40.04167	71
40.05000	75
40.05833	78
40.06667	80
40.07500	79
40.08333	76
40.09167	72
40.10000	67
40.10833	63
40.11667	61
40.12500	61
40.13333	63
40.14167	65
40.15000	67
40.15833	68
40.16667	67
40.17500	66
40.18333	65
40.19167	64
40.20000	62
40.20833	60
40.21667	58
40.22500	58
40.23333	58
40.24167	60
40.25000	62
40.25833	64
40.26667	67
40.27500	71
40.28333	75
40.29167	78
40.30000	79
40.30833	78
40.31667	75
40.32500	71
40.33333	68
40.34167	66
40.35000	65
40.35833	65
40.36667	64
40.37500	62
40.38333	59
40.39167	57
40.40000	57
40.40833	58
40.41667	61
40.42500	67
40.43333	72
40.44167	75
40.45000	76
40.45833	75
40.46667	74
40.47500	74
40.48333	75
40.49167	78
40.50000	82
40.50833	87
40.51667	92
40.52500	96
40.53333	99
40.54167	100
40.55000	100
40.55833	97
40.56667	93
40.57500	88
40.58333	82
40.59167	78
40.60000	76
40.60833	76
40.61667	76
40.62500	78
40.63333	83
40.64167	89
40.65000	96
40.65833	103
40.66667	109
40.67500	114
40.68333	120
40.69167	126
40.70000	134
40.70833	142
40.71667	149
40.72500	154
40.73333	156
40.74167	157
40.75000	158
40.75833	160
40.76667	165
40.77500	170
40.78333	175
40.79167	180
40.80000	184
40.80833	187
40.81667	190
40.82500	193
40.83333	194
40.84167	194
40.85000	193
40.85833	196
40.86667	203
40.87500	212
40.88333	224
40.89167	235
40.90000	245
40.90833	255
40.91667	265
40.92500	275
40.93333	285
40.94167	293
40.95000	300
40.95833	305
40.96667	309
40.97500	313
40.98333	318
40.99167	324
41.00000	331
41.00833	339
41.01667	346
41.02500	354
41.03333	361
41.04167	368
41.05000	376
41.05833	384
41.06667	392
41.07500	399
41.08333	406
41.09167	414
41.10000	423
41.10833	433
41.11667	444
41.12500	454
41.13333	463
41.14167	470
41.15000	475
41.15833	481
41.16667	486
41.17500	493
41.18333	501
41.19167	509
41.20000	518
41.20833	526
41.21667	532
41.22500	535
41.23333	536
41.24167	535
41.25000	535
41.25833	535
41.26667	538
41.27500	543
41.28333	551
41.29167	559
41.30000	566
41.30833	572
41.31667	576
41.32500	578
41.33333	579
41.34167	581
41.35000	585
41.35833	591
41.36667	598
41.37500	605
41.38333	613
41.39167	621
41.40000	628
41.40833	633
41.41667	636
41.42500	636
41.43333	634
41.44167	632
41.45000	630
41.45833	629
41.46667	629
41.47500	631
41.48333	634
41.49167	638
41.50000	644
41.50833	650
41.51667	655
41.52500	658
41.53333	660
41.54167	659
41.55000	658
41.55833	656
41.56667	655
41.57500	653
41.58333	651
41.59167	647
41.60000	643
41.60833	638
41.61667	634
41.62500	630
41.63333	625
41.64167	620
41.65000	614
41.65833	608
41.66667	602
41.67500	598
41.68333	596
41.69167	595
41.70000	594
41.70833	592
41.71667	589
41.72500	585
41.73333	582
41.74167	578
41.75000	574
41.75833	567
41.76667	559
41.77500	552
41.78333	546
41.79167	541
41.80000	540
41.80833	541
41.81667	540
41.82500	536
41.83333	531
41.84167	525
41.85000	518
41.85833	512
41.86667	507
41.87500	501
41.88333	495
41.89167	489
41.90000	482
41.90833	475
41.91667	467
41.92500	459
41.93333	451
41.94167	445
41.95000	439
41.95833	432
41.96667	426
41.97500	421
41.98333	416
41.99167	411
42.00000	406
42.00833	401
42.01667	394
42.02500	387
42.03333	378
42.04167	370
42.05000	360
42.05833	351
42.06667	343
42.07500	337
42.08333	332
42.09167	327
42.10000	322
42.10833	317
42.11667	310
42.12500	302
42.13333	295
42.14167	288
42.15000	281
42.15833	275
42.16667	267
42.17500	258
42.18333	248
42.19167	239
42.20000	233
42.20833	232
42.21667	232
42.22500	233
42.23333	235
42.24167	236
42.25000	238
42.25833	239
42.26667	238
42.27500	232
42.28333	222
42.29167	213
42.30000	205
42.30833	201
42.31667	198
42.32500	196
42.33333	193
42.34167	187
42.35000	181
42.35833	175
42.36667	168
42.37500	164
42.38333	162
42.39167	162
42.40000	164
42.40833	167
42.41667	169
42.42500	168
42.43333	165
42.44167	159
42.45000	153
42.45833	148
42.46667	143
42.47500	138
42.48333	133
42.49167	129
42.50000	126
42.50833	123
42.51667	120
42.52500	119
42.53333	117
42.54167	117
42.55000	116
42.55833	115
42.56667	115
42.57500	115
42.58333	114
42.59167	112
42.60000	110
42.60833	108
42.61667	104
42.62500	99
42.63333	95
42.64167	93
42.65000	93
42.65833	92
42.66667	91
42.67500	89
42.68333	88
42.69167	88
42.70000	89
42.70833	90
42.71667	91
42.72500	89
42.73333	88
42.74167	86
42.75000	85
42.75833	83
42.76667	80
42.77500	77
42.78333	76
42.79167	75
42.80000	75
42.80833	77
42.81667	78
42.82500	77
42.83333	76
42.84167	75
42.85000	75
42.85833	77
42.86667	80
42.87500	83
42.88333	84
42.89167	83
42.90000	81
42.90833	78
42.91667	75
42.92500	73
42.93333	71
42.94167	69
42.95000	66
42.95833	63
42.96667	60
42.97500	59
42.98333	61
42.99167	65
43.00000	69
43.00833	74
43.01667	77
43.02500	77
43.03333	76
43.04167	75
43.05000	74
43.05833	72
43.06667	70
43.07500	68
43.08333	66
43.09167	63
43.10000	59
43.10833	55
43.11667	50
43.12500	46
43.13333	43
43.14167	42
43.15000	43
43.15833	46
43.16667	50
43.17500	55
43.18333	60
43.19167	62
43.20000	60
43.20833	55
43.21667	50
43.22500	48
43.23333	49
43.24167	51
43.25000	52
43.25833	51
43.26667	48
43.27500	45
43.28333	44
43.29167	44
43.30000	43
43.30833	41
43.31667	41
43.32500	42
43.33333	46
43.34167	49
43.35000	51
43.35833	51
43.36667	49
43.37500	46
43.38333	44
43.39167	44
43.40000	45
43.40833	47
43.41667	48
43.42500	48
43.43333	48
43.44167	48
43.45000	50
43.45833	51
43.46667	53
43.47500	52
43.48333	49
43.49167	44
43.50000	39
43.50833	35
43.51667	31
43.52500	30
43.53333	30
43.54167	32
43.55000	35
43.55833	36
43.56667	36
43.57500	36
43.58333	36
43.59167	37
43.60000	38
43.60833	40
43.61667	41
43.62500	42
43.63333	44
43.64167	47
43.65000	49
43.65833	48
43.66667	45
43.67500	42
43.68333	39
43.69167	38
43.70000	40
43.70833	44
43.71667	47
43.72500	48
43.73333	46
43.74167	44
43.75000	42
43.75833	43
43.76667	47
43.77500	51
43.78333	54
43.79167	56
43.80000	56
43.80833	54
43.81667	53
43.82500	53
43.83333	52
43.84167	50
43.85000	47
43.85833	44
43.86667	43
43.87500	42
43.88333	43
43.89167	45
43.90000	46
43.90833	48
43.91667	48
43.92500	48
43.93333	47
43.94167	46
43.95000	44
43.95833	42
43.96667	39
43.97500	36
43.98333	33
43.99167	31
44.00000	31
44.00833	31
44.01667	32
44.02500	32
44.03333	33
44.04167	36
44.05000	40
44.05833	42
44.06667	43
44.07500	40
44.08333	35
44.09167	30
44.10000	27
44.10833	26
44.11667	27
44.12500	28
44.13333	30
44.14167	31
44.15000	31
44.15833	30
44.16667	30
44.17500	29
44.18333	28
44.19167	29
44.20000	31
44.20833	36
44.21667	40
44.22500	43
44.23333	46
44.24167	47
44.25000	48
44.25833	46
44.26667	43
44.27500	37
44.28333	31
44.29167	26
44.30000	23
44.30833	24
44.31667	26
44.32500	29
44.33333	31
44.34167	32
44.35000	32
44.35833	31
44.36667	30
44.37500	28
44.38333	25
44.39167	22
44.40000	20
44.40833	20
44.41667	20
44.42500	20
44.43333	21
44.44167	22
44.45000	24
44.45833	27
44.46667	31
44.47500	34
44.48333	37
44.49167	37
44.50000	35
44.50833	31
44.51667	28
44.52500	25
44.53333	23
44.54167	23
44.55000	23
44.55833	20
44.56667	13
44.57500	6
44.58333	2
44.59167	1
44.60000	5
44.60833	12
44.61667	18
44.62500	22
44.63333	24
44.64167	24
44.65000	23
44.65833	21
44.66667	21
44.67500	20
44.68333	17
44.69167	15
44.70000	13
44.70833	14
44.71667	15
44.72500	18
44.73333	20
44.74167	21
44.75000	20
44.75833	18
44.76667	17
44.77500	15
44.78333	12
44.79167	10
44.80000	8
44.80833	8
44.81667	9
44.82500	11
44.83333	14
44.84167	16
44.85000	18
44.85833	16
44.86667	13
44.87500	11
44.88333	13
44.89167	17
44.90000	25
44.90833	33
44.91667	37
44.92500	37
44.93333	33
44.94167	28
44.95000	22
44.95833	18
44.96667	16
44.97500	16
44.98333	17
44.99167	18
45.00000	19
45.00833	18
45.01667	17
45.02500	16
45.03333	14
45.04167	12
45.05000	10
45.05833	10
45.06667	13
45.07500	16
45.08333	16
45.09167	14
45.10000	10
45.10833	6
45.11667	4
45.12500	4
45.13333	6
45.14167	10
45.15000	15
45.15833	20
45.16667	24
45.17500	23
45.18333	17
45.19167	9
45.20000	2
45.20833	-2
45.21667	-1
45.22500	6
45.23333	14
45.24167	21
45.25000	25
45.25833	27
45.26667	26
45.27500	23
45.28333	19
45.29167	15
45.30000	12
45.30833	11
45.31667	10
45.32500	10
45.33333	11
45.34167	12
45.35000	14
45.35833	16
45.36667	19
45.37500	21
45.38333	21
45.39167	20
45.40000	20
45.40833	20
45.41667	20
45.42500	18
45.43333	14
45.44167	9
45.45000	3
45.45833	-1
45.46667	-3
45.47500	-4
45.48333	-4
45.49167	-2
45.50000	-1
45.50833	1
45.51667	4
45.52500	7
45.53333	11
45.54167	13
45.55000	14
45.55833	13
45.56667	10
45.57500	8
45.58333	7
45.59167	7
45.60000	8
45.60833	8
45.61667	8
45.62500	5
45.63333	2
45.64167	1
45.65000	2
45.65833	5
45.66667	10
45.67500	15
45.68333	19
45.69167	22
45.70000	23
45.70833	24
45.71667	23
45.72500	22
45.73333	19
45.74167	15
45.75000	10
45.75833	5
45.76667	-1
45.77500	-4
45.78333	-7
45.79167	-8
45.80000	-8
45.80833	-7
45.81667	-4
45.82500	-0
45.83333	4
45.84167	5
45.85000	5
45.85833	4
45.86667	3
45.87500	3
45.88333	5
45.89167	7
45.90000	6
45.90833	4
45.91667	0
45.92500	-4
45.93333	-6
45.94167	-6
45.95000	-3
45.95833	0
45.96667	3
45.97500	6
45.98333	7
45.99167	7
46.00000	7
46.00833	7
46.01667	5
46.02500	1
46.03333	-3
46.04167	-8
46.05000	-12
46.05833	-14
46.06667	-14
46.07500	-12
46.08333	-10
46.09167	-7
46.10000	-4
46.10833	-2
46.11667	-0
46.12500	0
46.13333	1
46.14167	2
46.15000	5
46.15833	10
46.16667	15
46.17500	18
46.18333	17
46.19167	13
46.20000	8
46.20833	1
46.21667	-6
46.22500	-13
46.23333	-19
46.24167	-22
46.25000	-21
46.25833	-17
46.26667	-11
46.27500	-6
46.28333	-3
46.29167	-2
46.30000	-2
46.30833	-1
46.31667	1
46.32500	2
46.33333	3
46.34167	3
46.35000	4
46.35833	4
46.36667	4
46.37500	3
46.38333	2
46.39167	3
46.40000	6
46.40833	11
46.41667	16
46.42500	19
46.43333	20
46.44167	17
46.45000	11
46.45833	5
46.46667	-1
46.47500	-7
46.48333	-10
46.49167	-11
46.50000	-10
46.50833	-7
46.51667	-4
46.52500	-1
46.53333	0
46.54167	-0
46.55000	-3
46.55833	-5
46.56667	-7
46.57500	-7
46.58333	-3
46.59167	2
46.60000	5
46.60833	7
46.61667	6
46.62500	2
46.63333	-4
46.64167	-9
46.65000	-13
46.65833	-16
46.66667	-16
46.67500	-15
46.68333	-12
46.69167	-8
46.70000	-3
46.70833	-0
46.71667	1
46.72500	-1
46.73333	-4
46.74167	-8
46.75000	-11
46.75833	-14
46.76667	-16
46.77500	-18
46.78333	-19
46.79167	-19
46.80000	-17
46.80833	-15
46.81667	-13
46.82500	-10
46.83333	-8
46.84167	-7
46.85000	-6
46.85833	-5
46.86667	-2
46.87500	1
46.88333	5
46.89167	7
46.90000	6
46.90833	3
46.91667	1
46.92500	-0
46.93333	-0
46.94167	-0
46.95000	-1
46.95833	-1
46.96667	-2
46.97500	-3
46.98333	-4
46.99167	-5
47.00000	-6
47.00833	-8
47.01667	-10
47.02500	-10
47.03333	-10
47.04167	-10
47.05000	-8
47.05833	-5
47.06667	-1
47.07500	3
47.08333	5
47.09167	4
47.10000	3
47.10833	1
47.11667	1
47.12500	2
47.13333	4
47.14167	8
47.15000	11
47.15833	13
47.16667	13
47.17500	12
47.18333	10
47.19167	8
47.20000	6
47.20833	4
47.21667	3
47.22500	2
47.23333	0
47.24167	-1
47.25000	-3
47.25833	-5
47.26667	-8
47.27500	-10
47.28333	-8
47.29167	-6
47.30000	-4
47.30833	-2
47.31667	-3
47.32500	-4
47.33333	-4
47.34167	-1
47.35000	2
47.35833	4
47.36667	4
47.37500	-1
47.38333	-9
47.39167	-17
47.40000	-22
47.40833	-24
47.41667	-21
47.42500	-15
47.43333	-9
47.44167	-6
47.45000	-5
47.45833	-7
47.46667	-10
47.47500	-13
47.48333	-14
47.49167	-13
47.50000	-13
47.50833	-13
47.51667	-13
47.52500	-15
47.53333	-17
47.54167	-20
47.55000	-23
47.55833	-25
47.56667	-24
47.57500	-21
47.58333	-18
47.59167	-15
47.60000	-13
47.60833	-9
47.61667	-6
47.62500	-3
47.63333	-2
47.64167	-5
47.65000	-10
47.65833	-16
47.66667	-21
47.67500	-24
47.68333	-26
47.69167	-26
47.70000	-25
47.70833	-25
47.71667	-25
47.72500	-27
47.73333	-29
47.74167	-31
47.75000	-33
47.75833	-34
47.76667	-32
47.77500	-30
47.78333	-27
47.79167	-24
47.80000	-20
47.80833	-15
47.81667	-10
47.82500	-6
47.83333	-4
47.84167	-5
47.85000	-8
47.85833	-11
47.86667	-14
47.87500	-16
47.88333	-18
47.89167	-19
47.90000	-19
47.90833	-18
47.91667	-14
47.92500	-9
47.93333	-5
47.94167	-3
47.95000	-3
47.95833	-2
47.96667	-1
47.97500	0
47.98333	-0
47.99167	-1
48.00000	-2
48.00833	-1
48.01667	-0
48.02500	0
48.03333	-0
48.04167	-3
48.05000	-6
48.05833	-9
48.06667	-10
48.07500	-10
48.08333	-11
48.09167	-13
48.10000	-17
48.10833	-21
48.11667	-24
48.12500	-25
48.13333	-24
48.14167	-22
48.15000	-20
48.15833	-19
48.16667	-22
48.17500	-25
48.18333	-28
48.19167	-30
48.20000	-31
48.20833	-31
48.21667	-30
48.22500	-29
48.23333	-29
48.24167	-29
48.25000	-29
48.25833	-30
48.26667	-31
48.27500	-30
48.28333	-28
48.29167	-25
48.30000	-22
48.30833	-20
48.31667	-19
48.32500	-19
48.33333	-20
48.34167	-22
48.35000	-23
48.35833	-25
48.36667	-26
48.37500	-26
48.38333	-25
48.39167	-23
48.40000	-21
48.40833	-21
48.41667	-23
48.42500	-25
48.43333	-29
48.44167	-32
48.45000	-34
48.45833	-34
48.46667	-31
48.47500	-27
48.48333	-22
48.49167	-16
48.50000	-11
48.50833	-6
48.51667	-3
48.52500	-1
48.53333	-3
48.54167	-6
48.55000	-11
48.55833	-16
48.56667	-21
48.57500	-24
48.58333	-25
48.59167	-24
48.60000	-22
48.60833	-19
48.61667	-17
48.62500	-14
48.63333	-12
48.64167	-9
48.65000	-6
48.65833	-4
48.66667	-3
48.67500	-4
48.68333	-6
48.69167	-10
48.70000	-14
48.70833	-19
48.71667	-24
48.72500	-29
48.73333	-35
48.74167	-42
48.75000	-48
48.75833	-50
48.76667	-48
48.77500	-44
48.78333	-39
48.79167	-34
48.80000	-31
48.80833	-29
48.81667	-29
48.82500	-30
48.83333	-30
48.84167	-28
48.85000	-24
48.85833	-20
48.86667	-16
48.87500	-14
48.88333	-15
48.89167	-16
48.90000	-19
48.90833	-21
48.91667	-21
48.92500	-21
48.93333	-21
48.94167	-21
48.95000	-23
48.95833	-27
48.96667	-33
48.97500	-37
48.98333	-39
48.99167	-39
49.00000	-35
49.00833	-31
49.01667	-26
49.02500	-23
49.03333	-20
49.04167	-19
49.05000	-21
49.05833	-24
49.06667	-28
49.07500	-30
49.08333	-30
49.09167	-28
49.10000	-26
49.10833	-25
49.11667	-27
49.12500	-31
49.13333	-36
49.14167	-39
49.15000	-40
49.15833	-40
49.16667	-41
49.17500	-40
49.18333	-40
49.19167	-38
49.20000	-35
49.20833	-30
49.21667	-24
49.22500	-19
49.23333	-17
49.24167	-18
49.25000	-24
49.25833	-32
49.26667	-40
49.27500	-45
49.28333	-46
49.29167	-43
49.30000	-38
49.30833	-32
49.31667	-29
49.32500	-29
49.33333	-31
49.34167	-36
49.35000	-40
49.35833	-42
49.36667	-43
49.37500	-43
49.38333	-43
49.39167	-42
49.40000	-40
49.40833	-37
49.41667	-35
49.42500	-34
49.43333	-33
49.44167	-33
49.45000	-34
49.45833	-35
49.46667	-36
49.47500	-38
49.48333	-40
49.49167	-40
49.50000	-40
49.50833	-37
49.51667	-34
49.52500	-31
49.53333	-27
49.54167	-23
49.55000	-19
49.55833	-17
49.56667	-14
49.57500	-13
49.58333	-14
49.59167	-15
49.60000	-16
49.60833	-18
49.61667	-21
49.62500	-25
49.63333	-29
49.64167	-33
49.65000	-35
49.65833	-35
49.66667	-31
49.67500	-28
49.68333	-27
49.69167	-28
49.70000	-29
49.70833	-31
49.71667	-31
49.72500	-28
49.73333	-24
49.74167	-19
49.75000	-15
49.75833	-10
49.76667	-6
49.77500	-7
49.78333	-11
49.79167	-17
49.80000	-23
49.80833	-27
49.81667	-27
49.82500	-22
49.83333	-17
49.84167	-13
49.85000	-14
49.85833	-19
49.86667	-27
49.87500	-36
49.88333	-43
49.89167	-47
49.90000	-46
49.90833	-41
49.91667	-35
49.92500	-29
49.93333	-24
49.94167	-19
49.95000	-15
49.95833	-12
49.96667	-12
49.97500	-14
49.98333	-17
49.99167	-19
50.00000	-20
50.00833	-18
50.01667	-16
50.02500	-14
50.03333	-12
50.04167	-12
50.05000	-13
50.05833	-15
50.06667	-18
50.07500	-21
50.08333	-24
50.09167	-28
50.10000	-30
50.10833	-29
50.11667	-26
50.12500	-21
50.13333	-17
50.14167	-16
50.15000	-18
50.15833	-22
50.16667	-27
50.17500	-29
50.18333	-29
50.19167	-26
50.20000	-21
50.20833	-16
50.21667	-11
50.22500	-7
50.23333	-6
50.24167	-8
50.25000	-11
50.25833	-12
50.26667	-13
50.27500	-11
50.28333	-9
50.29167	-8
50.30000	-10
50.30833	-13
50.31667	-18
50.32500	-22
50.33333	-24
50.34167	-22
50.35000	-17
50.35833	-12
50.36667	-7
50.37500	-4
50.38333	-2
50.39167	-1
50.40000	-0
50.40833	-1
50.41667	-2
50.42500	-3
50.43333	-3
50.44167	-3
50.45000	-1
50.45833	1
50.46667	4
50.47500	7
50.48333	9
50.49167	10
50.50000	9
50.50833	7
50.51667	6
50.52500	7
50.53333	9
50.54167	11
50.55000	14
50.55833	17
50.56667	21
50.57500	25
50.58333	30
50.59167	34
50.60000	36
50.60833	35
50.61667	33
50.62500	31
50.63333	31
50.64167	34
50.65000	38
50.65833	42
50.66667	44
50.67500	45
50.68333	43
50.69167	40
50.70000	38
50.70833	36
50.71667	35
50.72500	33
50.73333	31
50.74167	29
50.75000	28
50.75833	28
50.76667	29
50.77500	32
50.78333	34
50.79167	35
50.80000	35
50.80833	33
50.81667	30
50.82500	26
50.83333	25
50.84167	28
50.85000	33
50.85833	40
50.86667	46
50.87500	49
50.88333	46
50.89167	41
50.90000	37
50.90833	35
50.91667	34
50.92500	34
50.93333	35
50.94167	35
50.95000	35
50.95833	38
50.96667	45
50.97500	54
50.98333	62
50.99167	67
51.00000	68
51.00833	68
51.01667	66
51.02500	64
51.03333	62
51.04167	61
51.05000	61
51.05833	61
51.06667	59
51.07500	56
51.08333	51
51.09167	45
51.10000	41
51.10833	40
51.11667	41
51.12500	43
51.13333	46
51.14167	51
51.15000	56
51.15833	59
51.16667	59
51.17500	58
51.18333	56
51.19167	55
51.20000	54
51.20833	52
51.21667	47
51.22500	41
51.23333	36
51.24167	35
51.25000	38
51.25833	42
51.26667	45
51.27500	48
51.28333	50
51.29167	51
51.30000	51
51.30833	48
51.31667	43
51.32500	36
51.33333	29
51.34167	24
51.35000	23
51.35833	26
51.36667	32
51.37500	37
51.38333	40
51.39167	41
51.40000	39
51.40833	36
51.41667	32
51.42500	29
51.43333	27
51.44167	26
51.45000	25
51.45833	28
51.46667	35
51.47500	41
51.48333	45
51.49167	47
51.50000	45
51.50833	40
51.51667	37
51.52500	37
51.53333	39
51.54167	41
51.55000	43
51.55833	42
51.56667	40
51.57500	37
51.58333	34
51.59167	31
51.60000	28
51.60833	26
51.61667	27
51.62500	31
51.63333	36
51.64167	40
51.65000	43
51.65833	46
51.66667	48
51.67500	49
51.68333	50
51.69167	51
51.70000	51
51.70833	51
51.71667	52
51.72500	57
51.73333	62
51.74167	64
51.75000	65
51.75833	64
51.76667	61
51.77500	59
51.78333	59
51.79167	60
51.80000	61
51.80833	60
51.81667	60
51.82500	60
51.83333	62
51.84167	66
51.85000	71
51.85833	75
51.86667	77
51.87500	79
51.88333	82
51.89167	85
51.90000	90
51.90833	96
51.91667	102
51.92500	109
51.93333	115
51.94167	119
51.95000	121
51.95833	123
51.96667	124
51.97500	125
51.98333	129
51.99167	133
52.00000	137
52.00833	139
52.01667	142
52.02500	146
52.03333	151
52.04167	157
52.05000	165
52.05833	172
52.06667	180
52.07500	185
52.08333	188
52.09167	189
52.10000	190
52.10833	190
52.11667	192
52.12500	196
52.13333	201
52.14167	207
52.15000	213
52.15833	218
52.16667	223
52.17500	227
52.18333	231
52.19167	234
52.20000	235
52.20833	235
52.21667	234
52.22500	234
52.23333	235
52.24167	238
52.25000	244
52.25833	252
52.26667	262
52.27500	270
52.28333	276
52.29167	281
52.30000	284
52.30833	287
52.31667	290
52.32500	294
52.33333	298
52.34167	300
52.35000	302
52.35833	302
52.36667	302
52.37500	303
52.38333	308
52.39167	316
52.40000	326
52.40833	337
52.41667	347
52.42500	355
52.43333	360
52.44167	364
52.45000	366
52.45833	368
52.46667	371
52.47500	376
52.48333	381
52.49167	387
52.50000	393
52.50833	399
52.51667	404
52.52500	408
52.53333	410
52.54167	411
52.55000	412
52.55833	414
52.56667	418
52.57500	421
52.58333	425
52.59167	431
52.60000	441
52.60833	451
52.61667	460
52.62500	467
52.63333	472
52.64167	473
52.65000	473
52.65833	475
52.66667	479
52.67500	483
52.68333	485
52.69167	485
52.70000	484
52.70833	483
52.71667	482
52.72500	484
52.73333	485
52.74167	487
52.75000	489
52.75833	493
52.76667	499
52.77500	504
52.78333	507
52.79167	507
52.80000	506
52.80833	504
52.81667	503
52.82500	504
52.83333	506
52.84167	507
52.85000	508
52.85833	507
52.86667	505
52.87500	503
52.88333	503
52.89167	505
52.90000	510
52.90833	515
52.91667	520
52.92500	525
52.93333	527
52.94167	528
52.95000	527
52.95833	524
52.96667	521
52.97500	517
52.98333	513
52.99167	510
53.00000	508
53.00833	506
53.01667	505
53.02500	505
53.03333	506
53.04167	506
53.05000	505
53.05833	504
53.06667	504
53.07500	503
53.08333	502
53.09167	501
53.10000	500
53.10833	500
53.11667	499
53.12500	499
53.13333	498
53.14167	497
53.15000	496
53.15833	495
53.16667	495
53.17500	494
53.18333	491
53.19167	487
53.20000	481
53.20833	475
53.21667	469
53.22500	462
53.23333	457
53.24167	453
53.25000	449
53.25833	445
53.26667	441
53.27500	437
53.28333	434
53.29167	431
53.30000	431
53.30833	433
53.31667	435
53.32500	434
53.33333	431
53.34167	425
53.35000	417
53.35833	409
53.36667	401
53.37500	393
53.38333	387
53.39167	382
53.40000	379
53.40833	376
53.41667	372
53.42500	367
53.43333	364
53.44167	362
53.45000	362
53.45833	360
53.46667	356
53.47500	351
53.48333	345
53.49167	340
53.50000	336
53.50833	334
53.51667	331
53.52500	325
53.53333	319
53.54167	313
53.55000	308
53.55833	306
53.56667	304
53.57500	303
53.58333	301
53.59167	297
53.60000	294
53.60833	290
53.61667	288
53.62500	286
53.63333	283
53.64167	279
53.65000	276
53.65833	274
53.66667	273
53.67500	272
53.68333	270
53.69167	267
53.70000	263
53.70833	258
53.71667	254
53.72500	250
53.73333	246
53.74167	238
53.75000	230
53.75833	221
53.76667	213
53.77500	205
53.78333	199
53.79167	194
53.80000	190
53.80833	187
53.81667	187
53.82500	189
53.83333	192
53.84167	193
53.85000	195
53.85833	196
53.86667	198
53.87500	199
53.88333	200
53.89167	199
53.90000	193
53.90833	185
53.91667	178
53.92500	172
53.93333	169
53.94167	166
53.95000	164
53.95833	162
53.96667	159
53.97500	156
53.98333	151
53.99167	145
54.00000	139
54.00833	133
54.01667	129
54.02500	126
54.03333	125
54.04167	124
54.05000	122
54.05833	122
54.06667	122
54.07500	121
54.08333	118
54.09167	113
54.10000	110
54.10833	108
54.11667	108
54.12500	111
54.13333	114
54.14167	115
54.15000	115
54.15833	111
54.16667	105
54.17500	99
54.18333	94
54.19167	92
54.20000	92
54.20833	93
54.21667	93
54.22500	91
54.23333	88
54.24167	85
54.25000	83
54.25833	81
54.26667	80
54.27500	81
54.28333	83
54.29167	86
54.30000	88
54.30833	88
54.31667	86
54.32500	82
54.33333	77
54.34167	73
54.35000	71
54.35833	69
54.36667	69
54.37500	69
54.38333	69
54.39167	68
54.40000	66
54.40833	64
54.41667	62
54.42500	60
54.43333	57
54.44167	54
54.45000	51
54.45833	49
54.46667	47
54.47500	46
54.48333	46
54.49167	47
54.50000	47
54.50833	46
54.51667	44
54.52500	41
54.53333	38
54.54167	34
54.55000	32
54.55833	32
54.56667	34
54.57500	38
54.58333	41
54.59167	44
54.60000	44
54.60833	41
54.61667	38
54.62500	36
54.63333	35
54.64167	36
54.65000	39
54.65833	42
54.66667	44
54.67500	43
54.68333	37
54.69167	29
54.70000	19
54.70833	11
54.71667	7
54.72500	8
54.73333	12
54.74167	17
54.75000	23
54.75833	27
54.76667	29
54.77500	29
54.78333	26
54.79167	21
54.80000	16
54.80833	12
54.81667	9
54.82500	9
54.83333	8
54.84167	7
54.85000	6
54.85833	5
54.86667	4
54.87500	3
54.88333	4
54.89167	7
54.90000	9
54.90833	12
54.91667	14
54.92500	14
54.93333	13
54.94167	12
54.95000	10
54.95833	8
54.96667	8
54.97500	8
54.98333	10
54.99167	12
55.00000	13
55.00833	14
55.01667	13
55.02500	10
55.03333	4
55.04167	-3
55.05000	-11
55.05833	-15
55.06667	-17
55.07500	-14
55.08333	-9
55.09167	-3
55.10000	-1
55.10833	0
55.11667	1
55.12500	2
55.13333	4
55.14167	6
55.15000	8
55.15833	8
55.16667	8
55.17500	7
55.18333	6
55.19167	5
55.20000	3
55.20833	0
55.21667	-2
55.22500	-5
55.23333	-7
55.24167	-8
55.25000	-9
55.25833	-9
55.26667	-9
55.27500	-11
55.28333	-14
55.29167	-17
55.30000	-19
55.30833	-19
55.31667	-17
55.32500	-14
55.33333	-11
55.34167	-9
55.35000	-9
55.35833	-10
55.36667	-11
55.37500	-12
55.38333	-13
55.39167	-12
55.40000	-12
55.40833	-12
55.41667	-13
55.42500	-17
55.43333	-20
55.44167	-19
55.45000	-17
55.45833	-14
55.46667	-12
55.47500	-12
55.48333	-13
55.49167	-16
55.50000	-16
55.50833	-15
55.51667	-13
55.52500	-11
55.53333	-10
55.54167	-11
55.55000	-14
55.55833	-17
55.56667	-20
55.57500	-22
55.58333	-22
55.59167	-22
55.60000	-23
55.60833	-24
55.61667	-26
55.62500	-27
55.63333	-27
55.64167	-25
55.65000	-23
55.65833	-21
55.66667	-20
55.67500	-20
55.68333	-22
55.69167	-25
55.70000	-28
55.70833	-31
55.71667	-32
55.72500	-31
55.73333	-29
55.74167	-28
55.75000	-29
55.75833	-31
55.76667	-33
55.77500	-33
55.78333	-32
55.79167	-30
55.80000	-27
55.80833	-25
55.81667	-24
55.82500	-21
55.83333	-18
55.84167	-14
55.85000	-11
55.85833	-11
55.86667	-13
55.87500	-17
55.88333	-23
55.89167	-28
55.90000	-32
55.90833	-35
55.91667	-37
55.92500	-40
55.93333	-41
55.94167	-41
55.95000	-39
55.95833	-37
55.96667	-34
55.97500	-32
55.98333	-30
55.99167	-28
56.00000	-27
56.00833	-24
56.01667	-22
56.02500	-21
56.03333	-21
56.04167	-21
56.05000	-23
56.05833	-24
56.06667	-23
56.07500	-22
56.08333	-21
56.09167	-19
56.10000	-17
56.10833	-17
56.11667	-17
56.12500	-16
56.13333	-15
56.14167	-15
56.15000	-17
56.15833	-19
56.16667	-23
56.17500	-25
56.18333	-27
56.19167	-28
56.20000	-26
56.20833	-24
56.21667	-23
56.22500	-23
56.23333	-25
56.24167	-27
56.25000	-29
56.25833	-29
56.26667	-27
56.27500	-23
56.28333	-21
56.29167	-18
56.30000	-15
56.30833	-13
56.31667	-11
56.32500	-11
56.33333	-13
56.34167	-17
56.35000	-21
56.35833	-25
56.36667	-28
56.37500	-30
56.38333	-32
56.39167	-33
56.40000	-33
56.40833	-31
56.41667	-31
56.42500	-31
56.43333	-32
56.44167	-36
56.45000	-40
56.45833	-42
56.46667	-43
56.47500	-41
56.48333	-37
56.49167	-33
56.50000	-31
56.50833	-31
56.51667	-31
56.52500	-32
56.53333	-32
56.54167	-32
56.55000	-31
56.55833	-30
56.56667	-31
56.57500	-31
56.58333	-31
56.59167	-31
56.60000	-31
56.60833	-32
56.61667	-33
56.62500	-34
56.63333	-35
56.64167	-37
56.65000	-39
56.65833	-41
56.66667	-43
56.67500	-45
56.68333	-46
56.69167	-45
56.70000	-42
56.70833	-37
56.71667	-32
56.72500	-27
56.73333	-24
56.74167	-22
56.75000	-22
56.75833	-24
56.76667	-28
56.77500	-32
56.78333	-34
56.79167	-35
56.80000	-36
56.80833	-37
56.81667	-38
56.82500	-38
56.83333	-36
56.84167	-33
56.85000	-31
56.85833	-31
56.86667	-35
56.87500	-37
56.88333	-37
56.89167	-34
56.90000	-28
56.90833	-22
56.91667	-18
56.92500	-17
56.93333	-21
56.94167	-27
56.95000	-33
56.95833	-38
56.96667	-41
56.97500	-41
56.98333	-38
56.99167	-33
57.00000	-28
57.00833	-26
57.01667	-25
57.02500	-25
57.03333	-26
57.04167	-26
57.05000	-24
57.05833	-23
57.06667	-22
57.07500	-24
57.08333	-28
57.09167	-35
57.10000	-40
57.10833	-43
57.11667	-43
57.12500	-41
57.13333	-38
57.14167	-36
57.15000	-36
57.15833	-36
57.16667	-37
57.17500	-39
57.18333	-43
57.19167	-47
57.20000	-50
57.20833	-50
57.21667	-46
57.22500	-40
57.23333	-34
57.24167	-31
57.25000	-30
57.25833	-31
57.26667	-33
57.27500	-33
57.28333	-30
57.29167	-26
57.30000	-22
57.30833	-18
57.31667	-14
57.32500	-12
57.33333	-12
57.34167	-14
57.35000	-18
57.35833	-24
57.36667	-31
57.37500	-37
57.38333	-42
57.39167	-45
57.40000	-48
57.40833	-51
57.41667	-53
57.42500	-55
57.43333	-55
57.44167	-54
57.45000	-51
57.45833	-46
57.46667	-40
57.47500	-35
57.48333	-30
57.49167	-29
57.50000	-32
57.50833	-38
57.51667	-44
57.52500	-48
57.53333	-50
57.54167	-47
57.55000	-43
57.55833	-39
57.56667	-37
57.57500	-37
57.58333	-36
57.59167	-37
57.60000	-37
57.60833	-38
57.61667	-38
57.62500	-40
57.63333	-42
57.64167	-44
57.65000	-47
57.65833	-51
57.66667	-53
57.67500	-54
57.68333	-50
57.69167	-45
57.70000	-38
57.70833	-33
57.71667	-30
57.72500	-32
57.73333	-35
57.74167	-40
57.75000	-45
57.75833	-46
57.76667	-45
57.77500	-42
57.78333	-38
57.79167	-36
57.80000	-36
57.80833	-39
57.81667	-43
57.82500	-47
57.83333	-51
57.84167	-53
57.85000	-54
57.85833	-56
57.86667	-57
57.87500	-57
57.88333	-55
57.89167	-52
57.90000	-47
57.90833	-40
57.91667	-34
57.92500	-30
57.93333	-28
57.94167	-26
57.95000	-27
57.95833	-30
57.96667	-35
57.97500	-40
57.98333	-44
57.99167	-46
58.00000	-45
58.00833	-43
58.01667	-41
58.02500	-39
58.03333	-37
58.04167	-37
58.05000	-39
58.05833	-40
58.06667	-41
58.07500	-41
58.08333	-42
58.09167	-43
58.10000	-44
58.10833	-45
58.11667	-47
58.12500	-49
58.13333	-52
58.14167	-55
58.15000	-57
58.15833	-57
58.16667	-56
58.17500	-54
58.18333	-53
58.19167	-52
58.20000	-53
58.20833	-54
58.21667	-53
58.22500	-50
58.23333	-46
58.24167	-43
58.25000	-41
58.25833	-41
58.26667	-43
58.27500	-45
58.28333	-45
58.29167	-45
58.30000	-44
58.30833	-42
58.31667	-39
58.32500	-36
58.33333	-34
58.34167	-35
58.35000	-38
58.35833	-44
58.36667	-50
58.37500	-54
58.38333	-55
58.39167	-54
58.40000	-53
58.40833	-52
58.41667	-52
58.42500	-53
58.43333	-53
58.44167	-52
58.45000	-49
58.45833	-47
58.46667	-46
58.47500	-47
58.48333	-47
58.49167	-47
58.50000	-46
58.50833	-45
58.51667	-44
58.52500	-44
58.53333	-43
58.54167	-41
58.55000	-39
58.55833	-37
58.56667	-36
58.57500	-36
58.58333	-37
58.59167	-38
58.60000	-40
58.60833	-42
58.61667	-44
58.62500	-46
58.63333	-48
58.64167	-48
58.65000	-47
58.65833	-47
58.66667	-46
58.67500	-45
58.68333	-44
58.69167	-41
58.70000	-38
58.70833	-34
58.71667	-32
58.72500	-33
58.73333	-36
58.74167	-39
58.75000	-42
58.75833	-41
58.76667	-39
58.77500	-37
58.78333	-38
58.79167	-41
58.80000	-42
58.80833	-42
58.81667	-39
58.82500	-36
58.83333	-34
58.84167	-34
58.85000	-38
58.85833	-42
58.86667	-46
58.87500	-50
58.88333	-52
58.89167	-53
58.90000	-51
58.90833	-47
58.91667	-44
58.92500	-41
58.93333	-40
58.94167	-41
58.95000	-43
58.95833	-46
58.96667	-51
58.97500	-57
58.98333	-63
58.99167	-67
59.00000	-67
59.00833	-64
59.01667	-59
59.02500	-54
59.03333	-49
59.04167	-44
59.05000	-41
59.05833	-39
59.06667	-40
59.07500	-44
59.08333	-51
59.09167	-58
59.10000	-63
59.10833	-64
59.11667	-64
59.12500	-62
59.13333	-61
59.14167	-61
59.15000	-63
59.15833	-65
59.16667	-67
59.17500	-67
59.18333	-64
59.19167	-60
59.20000	-56
59.20833	-54
59.21667	-52
59.22500	-51
59.23333	-50
59.24167	-47
59.25000	-44
59.25833	-43
59.26667	-45
59.27500	-49
59.28333	-53
59.29167	-55
59.30000	-57
59.30833	-58
59.31667	-59
59.32500	-61
59.33333	-64
59.34167	-66
59.35000	-66
59.35833	-63
59.36667	-58
59.37500	-53
59.38333	-51
59.39167	-51
59.40000	-52
59.40833	-54
59.41667	-54
59.42500	-53
59.43333	-52
59.44167	-51
59.45000	-50
59.45833	-50
59.46667	-52
59.47500	-55
59.48333	-58
59.49167	-60
59.50000	-61
59.50833	-60
59.51667	-58
59.52500	-57
59.53333	-54
59.54167	-49
59.55000	-42
59.55833	-38
59.56667	-36
59.57500	-37
59.58333	-40
59.59167	-41
59.60000	-38
59.60833	-31
59.61667	-25
59.62500	-21
59.63333	-20
59.64167	-24
59.65000	-31
59.65833	-37
59.66667	-41
59.67500	-44
59.68333	-43
59.69167	-41
59.70000	-38
59.70833	-35
59.71667	-32
59.72500	-31
59.73333	-33
59.74167	-37
59.75000	-41
59.75833	-46
59.76667	-51
59.77500	-54
59.78333	-57
59.79167	-60
59.80000	-62
59.80833	-63
59.81667	-63
59.82500	-62
59.83333	-60
59.84167	-59
59.85000	-59
59.85833	-57
59.86667	-55
59.87500	-52
59.88333	-50
59.89167	-50
59.90000	-51
59.90833	-54
59.91667	-58
59.92500	-61
59.93333	-63
59.94167	-62
59.95000	-59
59.95833	-55
59.96667	-51
59.97500	-49
59.98333	-50
59.99167	-52
60.00000	-53

[LC Chromatogram(Detector A-Ch2)]
Interval(msec)	500
# of Points	7201
Start Time(min)	0.000
End Time(min)	60.000
Intensity Units	mV
Intensity Multiplier	0.001
Wavelength(nm)	230
R.Time (min)	Intensity
0.00000	4
0.00833	4
0.01667	-1
0.02500	-1
0.03333	2
0.04167	6
0.05000	9
0.05833	10
0.06667	9
0.07500	6
0.08333	3
0.09167	-0
0.10000	-3
0.10833	-3
0.11667	-2
0.12500	-1
0.13333	0
0.14167	-2
0.15000	-7
0.15833	-13
0.16667	-17
0.17500	-18
0.18333	-15
0.19167	-10
0.20000	-3
0.20833	2
0.21667	6
0.22500	9
0.23333	9
0.24167	8
0.25000	4
0.25833	-1
0.26667	-5
0.27500	-7
0.28333	-7
0.29167	-7
0.30000	-6
0.30833	-5
0.31667	-4
0.32500	-2
0.33333	-1
0.34167	1
0.35000	0
0.35833	-2
0.36667	-5
0.37500	-10
0.38333	-13
0.39167	-15
0.40000	-16
0.40833	-17
0.41667	-18
0.42500	-20
0.43333	-22
0.44167	-23
0.45000	-24
0.45833	-24
0.46667	-23
0.47500	-22
0.48333	-21
0.49167	-21
0.50000	-23
0.50833	-27
0.51667	-31
0.52500	-32
0.53333	-31
0.54167	-28
0.55000	-24
0.55833	-21
0.56667	-19
0.57500	-19
0.58333	-21
0.59167	-23
0.60000	-26
0.60833	-30
0.61667	-33
0.62500	-35
0.63333	-34
0.64167	-31
0.65000	-23
0.65833	-14
0.66667	-6
0.67500	1
0.68333	4
0.69167	2
0.70000	-4
0.70833	-11
0.71667	-18
0.72500	-25
0.73333	-31
0.74167	-35
0.75000	-38
0.75833	-40
0.76667	-40
0.77500	-39
0.78333	-37
0.79167	-37
0.80000	-37
0.80833	-39
0.81667	-40
0.82500	-39
0.83333	-32
0.84167	-22
0.85000	-11
0.85833	-2
0.86667	2
0.87500	1
0.88333	-3
0.89167	-11
0.90000	-18
0.90833	-22
0.91667	-23
0.92500	-23
0.93333	-22
0.94167	-21
0.95000	-23
0.95833	-25
0.96667	-29
0.97500	-33
0.98333	-36
0.99167	-36
1.00000	-33
1.00833	-28
1.01667	-23
1.02500	-19
1.03333	-18
1.04167	-19
1.05000	-21
1.05833	-24
1.06667	-29
1.07500	-36
1.08333	-41
1.09167	-44
1.10000	-43
1.10833	-39
1.11667	-34
1.12500	-29
1.13333	-27
1.14167	-26
1.15000	-26
1.15833	-27
1.16667	-28
1.17500	-31
1.18333	-32
1.19167	-32
1.20000	-31
1.20833	-29
1.21667	-27
1.22500	-26
1.23333	-27
1.24167	-27
1.25000	-27
1.25833	-26
1.26667	-25
1.27500	-26
1.28333	-28
1.29167	-30
1.30000	-32
1.30833	-34
1.31667	-38
1.32500	-42
1.33333	-46
1.34167	-50
1.35000	-52
1.35833	-51
1.36667	-47
1.37500	-41
1.38333	-35
1.39167	-31
1.40000	-28
1.40833	-28
1.41667	-32
1.42500	-37
1.43333	-41
1.44167	-45
1.45000	-45
1.45833	-43
1.46667	-39
1.47500	-35
1.48333	-32
1.49167	-33
1.50000	-37
1.50833	-42
1.51667	-49
1.52500	-54
1.53333	-57
1.54167	-57
1.55000	-54
1.55833	-50
1.56667	-47
1.57500	-45
1.58333	-44
1.59167	-43
1.60000	-41
1.60833	-37
1.61667	-31
1.62500	-28
1.63333	-27
1.64167	-29
1.65000	-34
1.65833	-41
1.66667	-47
1.67500	-53
1.68333	-58
1.69167	-61
1.70000	-62
1.70833	-60
1.71667	-55
1.72500	-47
1.73333	-39
1.74167	-32
1.75000	-28
1.75833	-25
1.76667	-24
1.77500	-24
1.78333	-26
1.79167	-30
1.80000	-34
1.80833	-38
1.81667	-41
1.82500	-42
1.83333	-40
1.84167	-36
1.85000	-34
1.85833	-32
1.86667	-32
1.87500	-34
1.88333	-36
1.89167	-36
1.90000	-35
1.90833	-34
1.91667	-35
1.92500	-36
1.93333	-38
1.94167	-39
1.95000	-39
1.95833	-38
1.96667	-39
1.97500	-41
1.98333	-42
1.99167	-42
2.00000	-40
2.00833	-38
2.01667	-36
2.02500	-37
2.03333	-43
2.04167	-49
2.05000	-53
2.05833	-54
2.06667	-53
2.07500	-50
2.08333	-46
2.09167	-43
2.10000	-40
2.10833	-37
2.11667	-35
2.12500	-34
2.13333	-33
2.14167	-35
2.15000	-38
2.15833	-43
2.16667	-49
2.17500	-54
2.18333	-57
2.19167	-56
2.20000	-52
2.20833	-46
2.21667	-40
2.22500	-37
2.23333	-37
2.24167	-39
2.25000	-42
2.25833	-45
2.26667	-48
2.27500	-50
2.28333	-53
2.29167	-57
2.30000	-60
2.30833	-61
2.31667	-61
2.32500	-60
2.33333	-61
2.34167	-63
2.35000	-66
2.35833	-69
2.36667	-69
2.37500	-64
2.38333	-58
2.39167	-50
2.40000	-43
2.40833	-40
2.41667	-40
2.42500	-42
2.43333	-46
2.44167	-50
2.45000	-53
2.45833	-56
2.46667	-58
2.47500	-59
2.48333	-61
2.49167	-61
2.50000	-59
2.50833	-55
2.51667	-51
2.52500	-47
2.53333	-45
2.54167	-43
2.55000	-43
2.55833	-43
2.56667	-41
2.57500	-37
2.58333	-34
2.59167	-34
2.60000	-37
2.60833	-41
2.61667	-44
2.62500	-47
2.63333	-48
2.64167	-47
2.65000	-47
2.65833	-47
2.66667	-47
2.67500	-46
2.68333	-44
2.69167	-43
2.70000	-42
2.70833	-41
2.71667	-41
2.72500	-42
2.73333	-44
2.74167	-45
2.75000	-44
2.75833	-41
2.76667	-39
2.77500	-37
2.78333	-37
2.79167	-37
2.80000	-39
2.80833	-40
2.81667	-41
2.82500	-45
2.83333	-50
2.84167	-55
2.85000	-59
2.85833	-60
2.86667	-60
2.87500	-59
2.88333	-58
2.89167	-58
2.90000	-58
2.90833	-58
2.91667	-57
2.92500	-55
2.93333	-53
2.94167	-51
2.95000	-51
2.95833	-53
2.96667	-57
2.97500	-61
2.98333	-63
2.99167	-62
3.00000	-58
3.00833	-54
3.01667	-49
3.02500	-45
3.03333	-44
3.04167	-44
3.05000	-45
3.05833	-46
3.06667	-48
3.07500	-52
3.08333	-54
3.09167	-53
3.10000	-49
3.10833	-44
3.11667	-40
3.12500	-38
3.13333	-39
3.14167	-42
3.15000	-45
3.15833	-46
3.16667	-48
3.17500	-52
3.18333	-55
3.19167	-57
3.20000	-58
3.20833	-56
3.21667	-52
3.22500	-50
3.23333	-54
3.24167	-60
3.25000	-66
3.25833	-71
3.26667	-73
3.27500	-71
3.28333	-67
3.29167	-64
3.30000	-63
3.30833	-62
3.31667	-62
3.32500	-63
3.33333	-63
3.34167	-63
3.35000	-63
3.35833	-63
3.36667	-64
3.37500	-64
3.38333	-66
3.39167	-66
3.40000	-67
3.40833	-67
3.41667	-65
3.42500	-64
3.43333	-62
3.44167	-60
3.45000	-57
3.45833	-53
3.46667	-51
3.47500	-51
3.48333	-52
3.49167	-55
3.50000	-57
3.50833	-58
3.51667	-58
3.52500	-58
3.53333	-61
3.54167	-63
3.55000	-65
3.55833	-66
3.56667	-63
3.57500	-59
3.58333	-56
3.59167	-53
3.60000	-52
3.60833	-51
3.61667	-51
3.62500	-52
3.63333	-52
3.64167	-53
3.65000	-53
3.65833	-54
3.66667	-56
3.67500	-59
3.68333	-61
3.69167	-63
3.70000	-66
3.70833	-67
3.71667	-67
3.72500	-66
3.73333	-63
3.74167	-60
3.75000	-56
3.75833	-51
3.76667	-49
3.77500	-51
3.78333	-54
3.79167	-58
3.80000	-60
3.80833	-59
3.81667	-54
3.82500	-50
3.83333	-48
3.84167	-49
3.85000	-51
3.85833	-53
3.86667	-55
3.87500	-56
3.88333	-56
3.89167	-57
3.90000	-59
3.90833	-60
3.91667	-59
3.92500	-59
3.93333	-59
3.94167	-60
3.95000	-64
3.95833	-68
3.96667	-72
3.97500	-74
3.98333	-74
3.99167	-71
4.00000	-66
4.00833	-62
4.01667	-59
4.02500	-59
4.03333	-61
4.04167	-65
4.05000	-70
4.05833	-76
4.06667	-82
4.07500	-89
4.08333	-93
4.09167	-93
4.10000	-91
4.10833	-87
4.11667	-84
4.12500	-80
4.13333	-78
4.14167	-75
4.15000	-72
4.15833	-69
4.16667	-67
4.17500	-66
4.18333	-68
4.19167	-70
4.20000	-72
4.20833	-75
4.21667	-78
4.22500	-79
4.23333	-77
4.24167	-74
4.25000	-68
4.25833	-63
4.26667	-62
4.27500	-65
4.28333	-69
4.29167	-73
4.30000	-75
4.30833	-73
4.31667	-70
4.32500	-65
4.33333	-62
4.34167	-60
4.35000	-58
4.35833	-56
4.36667	-54
4.37500	-54
4.38333	-57
4.39167	-61
4.40000	-67
4.40833	-71
4.41667	-72
4.42500	-71
4.43333	-66
4.44167	-61
4.45000	-60
4.45833	-63
4.46667	-66
4.47500	-69
4.48333	-70
4.49167	-71
4.50000	-69
4.50833	-67
4.51667	-64
4.52500	-61
4.53333	-59
4.54167	-59
4.55000	-60
4.55833	-63
4.56667	-65
4.57500	-67
4.58333	-66
4.59167	-64
4.60000	-63
4.60833	-63
4.61667	-66
4.62500	-70
4.63333	-76
4.64167	-81
4.65000	-82
4.65833	-80
4.66667	-76
4.67500	-70
4.68333	-67
4.69167	-66
4.70000	-68
4.70833	-72
4.71667	-78
4.72500	-81
4.73333	-80
4.74167	-76
4.75000	-72
4.75833	-67
4.76667	-64
4.77500	-60
4.78333	-58
4.79167	-55
4.80000	-54
4.80833	-54
4.81667	-56
4.82500	-58
4.83333	-59
4.84167	-60
4.85000	-63
4.85833	-68
4.86667	-74
4.87500	-80
4.88333	-84
4.89167	-86
4.90000	-86
4.90833	-85
4.91667	-83
4.92500	-80
4.93333	-76
4.94167	-71
4.95000	-67
4.95833	-63
4.96667	-61
4.97500	-62
4.98333	-63
4.99167	-64
5.00000	-65
5.00833	-66
5.01667	-67
5.02500	-69
5.03333	-70
5.04167	-71
5.05000	-68
5.05833	-65
5.06667	-62
5.07500	-62
5.08333	-65
5.09167	-71
5.10000	-76
5.10833	-77
5.11667	-73
5.12500	-67
5.13333	-59
5.14167	-52
5.15000	-49
5.15833	-49
5.16667	-52
5.17500	-56
5.18333	-59
5.19167	-60
5.20000	-61
5.20833	-61
5.21667	-63
5.22500	-67
5.23333	-72
5.24167	-77
5.25000	-77
5.25833	-75
5.26667	-69
5.27500	-63
5.28333	-56
5.29167	-51
5.30000	-48
5.30833	-46
5.31667	-47
5.32500	-50
5.33333	-54
5.34167	-58
5.35000	-60
5.35833	-61
5.36667	-61
5.37500	-61
5.38333	-61
5.39167	-62
5.40000	-64
5.40833	-66
5.41667	-69
5.42500	-71
5.43333	-73
5.44167	-73
5.45000	-71
5.45833	-69
5.46667	-67
5.47500	-67
5.48333	-69
5.49167	-71
5.50000	-73
5.50833	-74
5.51667	-74
5.52500	-73
5.53333	-73
5.54167	-75
5.55000	-77
5.55833	-79
5.56667	-82
5.57500	-82
5.58333	-81
5.59167	-76
5.60000	-70
5.60833	-64
5.61667	-58
5.62500	-53
5.63333	-52
5.64167	-53
5.65000	-56
5.65833	-60
5.66667	-64
5.67500	-68
5.68333	-71
5.69167	-73
5.70000	-76
5.70833	-78
5.71667	-80
5.72500	-82
5.73333	-85
5.74167	-87
5.75000	-88
5.75833	-87
5.76667	-85
5.77500	-82
5.78333	-80
5.79167	-79
5.80000	-80
5.80833	-83
5.81667	-87
5.82500	-92
5.83333	-94
5.84167	-92
5.85000	-85
5.85833	-75
5.86667	-66
5.87500	-60
5.88333	-56
5.89167	-55
5.90000	-55
5.90833	-56
5.91667	-58
5.92500	-60
5.93333	-63
5.94167	-64
5.95000	-63
5.95833	-62
5.96667	-61
5.97500	-63
5.98333	-66
5.99167	-71
6.00000	-76
6.00833	-77
6.01667	-75
6.02500	-72
6.03333	-69
6.04167	-67
6.05000	-67
6.05833	-69
6.06667	-70
6.07500	-70
6.08333	-71
6.09167	-72
6.10000	-73
6.10833	-74
6.11667	-75
6.12500	-74
6.13333	-72
6.14167	-70
6.15000	-70
6.15833	-71
6.16667	-73
6.17500	-75
6.18333	-77
6.19167	-80
6.20000	-84
6.20833	-88
6.21667	-92
6.22500	-96
6.23333	-96
6.24167	-96
6.25000	-94
6.25833	-91
6.26667	-87
6.27500	-83
6.28333	-80
6.29167	-78
6.30000	-78
6.30833	-79
6.31667	-80
6.32500	-80
6.33333	-77
6.34167	-73
6.35000	-68
6.35833	-64
6.36667	-63
6.37500	-67
6.38333	-73
6.39167	-80
6.40000	-85
6.40833	-88
6.41667	-88
6.42500	-87
6.43333	-86
6.44167	-85
6.45000	-81
6.45833	-77
6.46667	-72
6.47500	-68
6.48333	-65
6.49167	-65
6.50000	-67
6.50833	-69
6.51667	-70
6.52500	-70
6.53333	-68
6.54167	-66
6.55000	-64
6.55833	-62
6.56667	-61
6.57500	-59
6.58333	-58
6.59167	-59
6.60000	-61
6.60833	-64
6.61667	-68
6.62500	-72
6.63333	-76
6.64167	-78
6.65000	-79
6.65833	-77
6.66667	-72
6.67500	-66
6.68333	-62
6.69167	-61
6.70000	-63
6.70833	-68
6.71667	-74
6.72500	-80
6.73333	-83
6.74167	-83
6.75000	-78
6.75833	-73
6.76667	-69
6.77500	-70
6.78333	-73
6.79167	-79
6.80000	-86
6.80833	-90
6.81667	-92
6.82500	-92
6.83333	-93
6.84167	-94
6.85000	-95
6.85833	-96
6.86667	-97
6.87500	-98
6.88333	-97
6.89167	-95
6.90000	-90
6.90833	-86
6.91667	-82
6.92500	-79
6.93333	-76
6.94167	-75
6.95000	-73
6.95833	-72
6.96667	-71
6.97500	-72
6.98333	-75
6.99167	-77
7.00000	-80
7.00833	-82
7.01667	-83
7.02500	-84
7.03333	-85
7.04167	-85
7.05000	-82
7.05833	-78
7.06667	-74
7.07500	-71
7.08333	-70
7.09167	-71
7.10000	-74
7.10833	-77
7.11667	-82
7.12500	-85
7.13333	-87
7.14167	-86
7.15000	-83
7.15833	-80
7.16667	-78
7.17500	-80
7.18333	-82
7.19167	-82
7.20000	-82
7.20833	-81
7.21667	-80
7.22500	-80
7.23333	-81
7.24167	-82
7.25000	-82
7.25833	-80
7.26667	-78
7.27500	-74
7.28333	-72
7.29167	-72
7.30000	-74
7.30833	-78
7.31667	-81
7.32500	-84
7.33333	-83
7.34167	-82
7.35000	-79
7.35833	-76
7.36667	-74
7.37500	-72
7.38333	-71
7.39167	-72
7.40000	-73
7.40833	-74
7.41667	-73
7.42500	-73
7.43333	-74
7.44167	-76
7.45000	-80
7.45833	-85
7.46667	-86
7.47500	-83
7.48333	-77
7.49167	-71
7.50000	-64
7.50833	-60
7.51667	-60
7.52500	-63
7.53333	-68
7.54167	-73
7.55000	-77
7.55833	-80
7.56667	-82
7.57500	-82
7.58333	-84
7.59167	-88
7.60000	-92
7.60833	-95
7.61667	-96
7.62500	-94
7.63333	-89
7.64167	-83
7.65000	-78
7.65833	-74
7.66667	-70
7.67500	-69
7.68333	-71
7.69167	-75
7.70000	-80
7.70833	-84
7.71667	-86
7.72500	-87
7.73333	-88
7.74167	-89
7.75000	-88
7.75833	-84
7.76667	-78
7.77500	-69
7.78333	-63
7.79167	-62
7.80000	-65
7.80833	-71
7.81667	-77
7.82500	-80
7.83333	-78
7.84167	-74
7.85000	-69
7.85833	-64
7.86667	-62
7.87500	-62
7.88333	-64
7.89167	-66
7.90000	-67
7.90833	-68
7.91667	-68
7.92500	-66
7.93333	-62
7.94167	-60
7.95000	-60
7.95833	-62
7.96667	-66
7.97500	-71
7.98333	-76
7.99167	-79
8.00000	-79
8.00833	-78
8.01667	-76
8.02500	-74
8.03333	-73
8.04167	-73
8.05000	-73
8.05833	-74
8.06667	-76
8.07500	-77
8.08333	-79
8.09167	-80
8.10000	-82
8.10833	-84
8.11667	-87
8.12500	-89
8.13333	-88
8.14167	-86
8.15000	-83
8.15833	-80
8.16667	-80
8.17500	-84
8.18333	-88
8.19167	-91
8.20000	-92
8.20833	-92
8.21667	-91
8.22500	-89
8.23333	-87
8.24167	-85
8.25000	-83
8.25833	-82
8.26667	-80
8.27500	-79
8.28333	-77
8.29167	-76
8.30000	-76
8.30833	-76
8.31667	-76
8.32500	-76
8.33333	-74
8.34167	-71
8.35000	-70
8.35833	-70
8.36667	-71
8.37500	-71
8.38333	-70
8.39167	-69
8.40000	-69
8.40833	-71
8.41667	-73
8.42500	-75
8.43333	-75
8.44167	-75
8.45000	-75
8.45833	-77
8.46667	-80
8.47500	-82
8.48333	-83
8.49167	-81
8.50000	-78
8.50833	-75
8.51667	-72
8.52500	-69
8.53333	-67
8.54167	-66
8.55000	-65
8.55833	-66
8.56667	-66
8.57500	-65
8.58333	-64
8.59167	-63
8.60000	-63
8.60833	-64
8.61667	-66
8.62500	-67
8.63333	-69
8.64167	-71
8.65000	-75
8.65833	-79
8.66667	-82
8.67500	-83
8.68333	-83
8.69167	-83
8.70000	-82
8.70833	-83
8.71667	-85
8.72500	-88
8.73333	-89
8.74167	-91
8.75000	-92
8.75833	-93
8.76667	-93
8.77500	-92
8.78333	-90
8.79167	-87
8.80000	-86
8.80833	-87
8.81667	-89
8.82500	-91
8.83333	-90
8.84167	-87
8.85000	-83
8.85833	-80
8.86667	-79
8.87500	-79
8.88333	-80
8.89167	-78
8.90000	-75
8.90833	-73
8.91667	-70
8.92500	-70
8.93333	-72
8.94167	-75
8.95000	-78
8.95833	-79
8.96667	-78
8.97500	-77
8.98333	-75
8.99167	-74
9.00000	-74
9.00833	-75
9.01667	-75
9.02500	-76
9.03333	-80
9.04167	-83
9.05000	-85
9.05833	-84
9.06667	-83
9.07500	-81
9.08333	-80
9.09167	-81
9.10000	-83
9.10833	-85
9.11667	-85
9.12500	-83
9.13333	-81
9.14167	-78
9.15000	-74
9.15833	-72
9.16667	-70
9.17500	-71
9.18333	-73
9.19167	-74
9.20000	-73
9.20833	-71
9.21667	-68
9.22500	-66
9.23333	-64
9.24167	-64
9.25000	-67
9.25833	-72
9.26667	-76
9.27500	-79
9.28333	-80
9.29167	-79
9.30000	-78
9.30833	-78
9.31667	-81
9.32500	-85
9.33333	-88
9.34167	-91
9.35000	-91
9.35833	-89
9.36667	-85
9.37500	-79
9.38333	-74
9.39167	-72
9.40000	-72
9.40833	-75
9.41667	-79
9.42500	-80
9.43333	-77
9.44167	-71
9.45000	-63
9.45833	-54
9.46667	-48
9.47500	-47
9.48333	-49
9.49167	-56
9.50000	-65
9.50833	-74
9.51667	-82
9.52500	-88
9.53333	-91
9.54167	-89
9.55000	-84
9.55833	-78
9.56667	-74
9.57500	-72
9.58333	-73
9.59167	-77
9.60000	-82
9.60833	-86
9.61667	-88
9.62500	-87
9.63333	-85
9.64167	-82
9.65000	-80
9.65833	-80
9.66667	-81
9.67500	-84
9.68333	-86
9.69167	-88
9.70000	-88
9.70833	-88
9.71667	-89
9.72500	-91
9.73333	-93
9.74167	-95
9.75000	-98
9.75833	-101
9.76667	-103
9.77500	-103
9.78333	-100
9.79167	-94
9.80000	-87
9.80833	-81
9.81667	-75
9.82500	-71
9.83333	-68
9.84167	-66
9.85000	-64
9.85833	-65
9.86667	-67
9.87500	-70
9.88333	-74
9.89167	-78
9.90000	-81
9.90833	-83
9.91667	-85
9.92500	-85
9.93333	-84
9.94167	-81
9.95000	-77
9.95833	-74
9.96667	-72
9.97500	-71
9.98333	-70
9.99167	-70
10.00000	-69
10.00833	-70
10.01667	-73
10.02500	-76
10.03333	-79
10.04167	-82
10.05000	-84
10.05833	-86
10.06667	-89
10.07500	-91
10.08333	-91
10.09167	-90
10.10000	-86
10.10833	-82
10.11667	-79
10.12500	-78
10.13333	-78
10.14167	-78
10.15000	-77
10.15833	-76
10.16667	-74
10.17500	-72
10.18333	-69
10.19167	-67
10.20000	-66
10.20833	-65
10.21667	-65
10.22500	-66
10.23333	-68
10.24167	-69
10.25000	-70
10.25833	-71
10.26667	-71
10.27500	-69
10.28333	-67
10.29167	-67
10.30000	-68
10.30833	-70
10.31667	-72
10.32500	-73
10.33333	-72
10.34167	-71
10.35000	-72
10.35833	-75
10.36667	-81
10.37500	-89
10.38333	-95
10.39167	-98
10.40000	-98
10.40833	-96
10.41667	-93
10.42500	-90
10.43333	-85
10.44167	-81
10.45000	-78
10.45833	-77
10.46667	-77
10.47500	-77
10.48333	-77
10.49167	-73
10.50000	-69
10.50833	-66
10.51667	-64
10.52500	-66
10.53333	-71
10.54167	-77
10.55000	-83
10.55833	-86
10.56667	-86
10.57500	-82
10.58333	-76
10.59167	-71
10.60000	-66
10.60833	-63
10.61667	-63
10.62500	-64
10.63333	-64
10.64167	-66
10.65000	-67
10.65833	-69
10.66667	-73
10.67500	-78
10.68333	-82
10.69167	-82
10.70000	-80
10.70833	-75
10.71667	-69
10.72500	-64
10.73333	-63
10.74167	-63
10.75000	-64
10.75833	-67
10.76667	-69
10.77500	-71
10.78333	-72
10.79167	-72
10.80000	-72
10.80833	-71
10.81667	-72
10.82500	-73
10.83333	-74
10.84167	-77
10.85000	-80
10.85833	-83
10.86667	-85
10.87500	-87
10.88333	-88
10.89167	-89
10.90000	-90
10.90833	-94
10.91667	-99
10.92500	-102
10.93333	-104
10.94167	-103
10.95000	-100
10.95833	-95
10.96667	-88
10.97500	-82
10.98333	-76
10.99167	-73
11.00000	-71
11.00833	-72
11.01667	-75
11.02500	-80
11.03333	-84
11.04167	-89
11.05000	-92
11.05833	-94
11.06667	-94
11.07500	-92
11.08333	-88
11.09167	-84
11.10000	-80
11.10833	-79
11.11667	-79
11.12500	-78
11.13333	-76
11.14167	-73
11.15000	-70
11.15833	-68
11.16667	-66
11.17500	-66
11.18333	-66
11.19167	-67
11.20000	-70
11.20833	-75
11.21667	-81
11.22500	-85
11.23333	-87
11.24167	-87
11.25000	-85
11.25833	-81
11.26667	-80
11.27500	-81
11.28333	-84
11.29167	-88
11.30000	-92
11.30833	-94
11.31667	-94
11.32500	-91
11.33333	-88
11.34167	-84
11.35000	-81
11.35833	-79
11.36667	-79
11.37500	-80
11.38333	-82
11.39167	-83
11.40000	-85
11.40833	-88
11.41667	-91
11.42500	-93
11.43333	-93
11.44167	-90
11.45000	-85
11.45833	-78
11.46667	-71
11.47500	-66
11.48333	-62
11.49167	-60
11.50000	-60
11.50833	-61
11.51667	-64
11.52500	-68
11.53333	-74
11.54167	-79
11.55000	-81
11.55833	-81
11.56667	-80
11.57500	-78
11.58333	-77
11.59167	-77
11.60000	-78
11.60833	-77
11.61667	-73
11.62500	-68
11.63333	-63
11.64167	-61
11.65000	-64
11.65833	-70
11.66667	-77
11.67500	-83
11.68333	-87
11.69167	-89
11.70000	-89
11.70833	-87
11.71667	-86
11.72500	-84
11.73333	-82
11.74167	-81
11.75000	-82
11.75833	-84
11.76667	-87
11.77500	-87
11.78333	-84
11.79167	-82
11.80000	-79
11.80833	-77
11.81667	-76
11.82500	-76
11.83333	-77
11.84167	-80
11.85000	-82
11.85833	-83
11.86667	-84
11.87500	-83
11.88333	-82
11.89167	-80
11.90000	-77
11.90833	-73
11.91667	-67
11.92500	-62
11.93333	-57
11.94167	-55
11.95000	-58
11.95833	-64
11.96667	-71
11.97500	-76
11.98333	-80
11.99167	-81
12.00000	-81
12.00833	-79
12.01667	-77
12.02500	-74
12.03333	-71
12.04167	-70
12.05000	-72
12.05833	-76
12.06667	-80
12.07500	-83
12.08333	-85
12.09167	-85
12.10000	-84
12.10833	-81
12.11667	-79
12.12500	-77
12.13333	-76
12.14167	-78
12.15000	-81
12.15833	-85
12.16667	-87
12.17500	-88
12.18333	-87
12.19167	-84
12.20000	-81
12.20833	-78
12.21667	-75
12.22500	-71
12.23333	-66
12.24167	-60
12.25000	-56
12.25833	-54
12.26667	-53
12.27500	-56
12.28333	-60
12.29167	-62
12.30000	-63
12.30833	-63
12.31667	-64
12.32500	-64
12.33333	-65
12.34167	-68
12.35000	-71
12.35833	-75
12.36667	-78
12.37500	-81
12.38333	-84
12.39167	-85
12.40000	-87
12.40833	-89
12.41667	-92
12.42500	-93
12.43333	-92
12.44167	-89
12.45000	-84
12.45833	-77
12.46667	-72
12.47500	-68
12.48333	-66
12.49167	-66
12.50000	-66
12.50833	-66
12.51667	-65
12.52500	-65
12.53333	-66
12.54167	-70
12.55000	-75
12.55833	-81
12.56667	-86
12.57500	-87
12.58333	-87
12.59167	-84
12.60000	-80
12.60833	-76
12.61667	-72
12.62500	-70
12.63333	-70
12.64167	-72
12.65000	-76
12.65833	-80
12.66667	-83
12.67500	-84
12.68333	-83
12.69167	-81
12.70000	-79
12.70833	-78
12.71667	-77
12.72500	-76
12.73333	-75
12.74167	-73
12.75000	-71
12.75833	-69
12.76667	-67
12.77500	-66
12.78333	-66
12.79167	-65
12.80000	-65
12.80833	-66
12.81667	-66
12.82500	-67
12.83333	-67
12.84167	-68
12.85000	-67
12.85833	-67
12.86667	-65
12.87500	-63
12.88333	-62
12.89167	-63
12.90000	-64
12.90833	-67
12.91667	-70
12.92500	-71
12.93333	-70
12.94167	-67
12.95000	-65
12.95833	-63
12.96667	-62
12.97500	-63
12.98333	-64
12.99167	-64
13.00000	-63
13.00833	-63
13.01667	-64
13.02500	-66
13.03333	-69
13.04167	-72
13.05000	-75
13.05833	-76
13.06667	-75
13.07500	-72
13.08333	-67
13.09167	-61
13.10000	-57
13.10833	-56
13.11667	-58
13.12500	-63
13.13333	-68
13.14167	-72
13.15000	-72
13.15833	-70
13.16667	-67
13.17500	-65
13.18333	-63
13.19167	-62
13.20000	-61
13.20833	-60
13.21667	-59
13.22500	-58
13.23333	-57
13.24167	-55
13.25000	-51
13.25833	-47
13.26667	-45
13.27500	-46
13.28333	-49
13.29167	-52
13.30000	-56
13.30833	-60
13.31667	-63
13.32500	-65
13.33333	-66
13.34167	-66
13.35000	-65
13.35833	-64
13.36667	-63
13.37500	-63
13.38333	-62
13.39167	-61
13.40000	-58
13.40833	-55
13.41667	-52
13.42500	-53
13.43333	-56
13.44167	-61
13.45000	-65
13.45833	-68
13.46667	-65
13.47500	-58
13.48333	-50
13.49167	-45
13.50000	-42
13.50833	-42
13.51667	-43
13.52500	-46
13.53333	-49
13.54167	-53
13.55000	-55
13.55833	-57
13.56667	-55
13.57500	-51
13.58333	-46
13.59167	-43
13.60000	-43
13.60833	-44
13.61667	-44
13.62500	-45
13.63333	-44
13.64167	-43
13.65000	-43
13.65833	-43
13.66667	-42
13.67500	-39
13.68333	-36
13.69167	-33
13.70000	-33
13.70833	-35
13.71667	-37
13.72500	-39
13.73333	-39
13.74167	-35
13.75000	-30
13.75833	-24
13.76667	-20
13.77500	-18
13.78333	-18
13.79167	-20
13.80000	-23
13.80833	-25
13.81667	-25
13.82500	-24
13.83333	-21
13.84167	-19
13.85000	-17
13.85833	-16
13.86667	-17
13.87500	-20
13.88333	-23
13.89167	-24
13.90000	-24
13.90833	-22
13.91667	-22
13.92500	-22
13.93333	-24
13.94167	-26
13.95000	-27
13.95833	-29
13.96667	-29
13.97500	-28
13.98333	-27
13.99167	-25
14.00000	-23
14.00833	-21
14.01667	-17
14.02500	-14
14.03333	-9
14.04167	-4
14.05000	-3
14.05833	-4
14.06667	-5
14.07500	-7
14.08333	-8
14.09167	-10
14.10000	-12
14.10833	-14
14.11667	-15
14.12500	-14
14.13333	-10
14.14167	-6
14.15000	-5
14.15833	-5
14.16667	-7
14.17500	-10
14.18333	-12
14.19167	-13
14.20000	-13
14.20833	-13
14.21667	-15
14.22500	-17
14.23333	-18
14.24167	-20
14.25000	-20
14.25833	-21
14.26667	-23
14.27500	-24
14.28333	-25
14.29167	-26
14.30000	-27
14.30833	-26
14.31667	-25
14.32500	-24
14.33333	-23
14.34167	-21
14.35000	-20
14.35833	-18
14.36667	-15
14.37500	-10
14.38333	-6
14.39167	-5
14.40000	-6
14.40833	-6
14.41667	-5
14.42500	-3
14.43333	-1
14.44167	-0
14.45000	-4
14.45833	-9
14.46667	-15
14.47500	-19
14.48333	-22
14.49167	-23
14.50000	-23
14.50833	-23
14.51667	-20
14.52500	-17
14.53333	-12
14.54167	-9
14.55000	-8
14.55833	-10
14.56667	-14
14.57500	-20
14.58333	-24
14.59167	-25
14.60000	-24
14.60833	-20
14.61667	-14
14.62500	-10
14.63333	-6
14.64167	-4
14.65000	-2
14.65833	0
14.66667	3
14.67500	5
14.68333	6
14.69167	4
14.70000	-0
14.70833	-5
14.71667	-10
14.72500	-13
14.73333	-13
14.74167	-12
14.75000	-13
14.75833	-16
14.76667	-21
14.77500	-28
14.78333	-33
14.79167	-35
14.80000	-34
14.80833	-31
14.81667	-26
14.82500	-22
14.83333	-22
14.84167	-24
14.85000	-28
14.85833	-32
14.86667	-34
14.87500	-34
14.88333	-34
14.89167	-33
14.90000	-31
14.90833	-27
14.91667	-23
14.92500	-18
14.93333	-12
14.94167	-8
14.95000	-8
14.95833	-9
14.96667	-11
14.97500	-11
14.98333	-10
14.99167	-7
15.00000	-5
15.00833	-4
15.01667	-6
15.02500	-9
15.03333	-12
15.04167	-16
15.05000	-17
15.05833	-17
15.06667	-17
15.07500	-19
15.08333	-22
15.09167	-25
15.10000	-26
15.10833	-25
15.11667	-21
15.12500	-16
15.13333	-12
15.14167	-8
15.15000	-7
15.15833	-8
15.16667	-12
15.17500	-17
15.18333	-23
15.19167	-30
15.20000	-37
15.20833	-44
15.21667	-50
15.22500	-54
15.23333	-55
15.24167	-55
15.25000	-53
15.25833	-51
15.26667	-49
15.27500	-46
15.28333	-44
15.29167	-42
15.30000	-40
15.30833	-38
15.31667	-36
15.32500	-33
15.33333	-31
15.34167	-29
15.35000	-29
15.35833	-32
15.36667	-35
15.37500	-40
15.38333	-44
15.39167	-47
15.40000	-50
15.40833	-51
15.41667	-49
15.42500	-45
15.43333	-40
15.44167	-35
15.45000	-33
15.45833	-35
15.46667	-39
15.47500	-46
15.48333	-52
15.49167	-56
15.50000	-58
15.50833	-57
15.51667	-53
15.52500	-48
15.53333	-43
15.54167	-40
15.55000	-40
15.55833	-44
15.56667	-47
15.57500	-50
15.58333	-52
15.59167	-54
15.60000	-55
15.60833	-58
15.61667	-62
15.62500	-67
15.63333	-71
15.64167	-75
15.65000	-77
15.65833	-77
15.66667	-74
15.67500	-69
15.68333	-63
15.69167	-56
15.70000	-51
15.70833	-48
15.71667	-45
15.72500	-44
15.73333	-45
15.74167	-46
15.75000	-48
15.75833	-50
15.76667	-50
15.77500	-49
15.78333	-49
15.79167	-50
15.80000	-53
15.80833	-57
15.81667	-61
15.82500	-64
15.83333	-64
15.84167	-63
15.85000	-61
15.85833	-59
15.86667	-57
15.87500	-54
15.88333	-51
15.89167	-45
15.90000	-40
15.90833	-37
15.91667	-37
15.92500	-37
15.93333	-38
15.94167	-39
15.95000	-39
15.95833	-38
15.96667	-38
15.97500	-38
15.98333	-39
15.99167	-41
16.00000	-42
16.00833	-44
16.01667	-47
16.02500	-50
16.03333	-52
16.04167	-54
16.05000	-55
16.05833	-57
16.06667	-60
16.07500	-65
16.08333	-69
16.09167	-71
16.10000	-71
16.10833	-70
16.11667	-70
16.12500	-70
16.13333	-72
16.14167	-73
16.15000	-70
16.15833	-63
16.16667	-58
16.17500	-53
16.18333	-52
16.19167	-53
16.20000	-56
16.20833	-58
16.21667	-58
16.22500	-56
16.23333	-53
16.24167	-50
16.25000	-46
16.25833	-43
16.26667	-41
16.27500	-42
16.28333	-44
16.29167	-46
16.30000	-48
16.30833	-50
16.31667	-49
16.32500	-48
16.33333	-49
16.34167	-49
16.35000	-50
16.35833	-50
16.36667	-52
16.37500	-55
16.38333	-59
16.39167	-63
16.40000	-67
16.40833	-69
16.41667	-69
16.42500	-70
16.43333	-73
16.44167	-76
16.45000	-78
16.45833	-77
16.46667	-73
16.47500	-67
16.48333	-60
16.49167	-54
16.50000	-49
16.50833	-46
16.51667	-45
16.52500	-47
16.53333	-49
16.54167	-49
16.55000	-46
16.55833	-40
16.56667	-35
16.57500	-33
16.58333	-34
16.59167	-40
16.60000	-47
16.60833	-55
16.61667	-62
16.62500	-66
16.63333	-67
16.64167	-65
16.65000	-62
16.65833	-60
16.66667	-60
16.67500	-64
16.68333	-69
16.69167	-75
16.70000	-81
16.70833	-84
16.71667	-85
16.72500	-85
16.73333	-83
16.74167	-80
16.75000	-77
16.75833	-73
16.76667	-70
16.77500	-69
16.78333	-69
16.79167	-69
16.80000	-70
16.80833	-72
16.81667	-74
16.82500	-76
16.83333	-77
16.84167	-78
16.85000	-78
16.85833	-77
16.86667	-77
16.87500	-78
16.88333	-77
16.89167	-76
16.90000	-73
16.90833	-69
16.91667	-66
16.92500	-65
16.93333	-65
16.94167	-67
16.95000	-69
16.95833	-70
16.96667	-70
16.97500	-69
16.98333	-67
16.99167	-66
17.00000	-64
17.00833	-64
17.01667	-65
17.02500	-67
17.03333	-70
17.04167	-73
17.05000	-76
17.05833	-78
17.06667	-78
17.07500	-77
17.08333	-74
17.09167	-73
17.10000	-75
17.10833	-78
17.11667	-83
17.12500	-87
17.13333	-88
17.14167	-88
17.15000	-88
17.15833	-88
17.16667	-89
17.17500	-91
17.18333	-91
17.19167	-89
17.20000	-85
17.20833	-79
17.21667	-74
17.22500	-71
17.23333	-72
17.24167	-77
17.25000	-83
17.25833	-88
17.26667	-89
17.27500	-86
17.28333	-82
17.29167	-79
17.30000	-80
17.30833	-82
17.31667	-86
17.32500	-89
17.33333	-89
17.34167	-87
17.35000	-83
17.35833	-78
17.36667	-73
17.37500	-70
17.38333	-67
17.39167	-66
17.40000	-68
17.40833	-70
17.41667	-72
17.42500	-75
17.43333	-77
17.44167	-79
17.45000	-79
17.45833	-77
17.46667	-74
17.47500	-71
17.48333	-68
17.49167	-66
17.50000	-63
17.50833	-59
17.51667	-55
17.52500	-54
17.53333	-58
17.54167	-63
17.55000	-69
17.55833	-74
17.56667	-79
17.57500	-85
17.58333	-91
17.59167	-97
17.60000	-102
17.60833	-102
17.61667	-98
17.62500	-94
17.63333	-92
17.64167	-92
17.65000	-94
17.65833	-96
17.66667	-97
17.67500	-97
17.68333	-95
17.69167	-92
17.70000	-87
17.70833	-83
17.71667	-79
17.72500	-78
17.73333	-79
17.74167	-82
17.75000	-84
17.75833	-85
17.76667	-85
17.77500	-83
17.78333	-79
17.79167	-75
17.80000	-73
17.80833	-73
17.81667	-75
17.82500	-79
17.83333	-83
17.84167	-87
17.85000	-88
17.85833	-88
17.86667	-86
17.87500	-81
17.88333	-78
17.89167	-76
17.90000	-77
17.90833	-80
17.91667	-84
17.92500	-87
17.93333	-87
17.94167	-86
17.95000	-84
17.95833	-81
17.96667	-80
17.97500	-81
17.98333	-83
17.99167	-85
18.00000	-87
18.00833	-89
18.01667	-89
18.02500	-89
18.03333	-89
18.04167	-88
18.05000	-87
18.05833	-88
18.06667	-89
18.07500	-91
18.08333	-92
18.09167	-90
18.10000	-87
18.10833	-86
18.11667	-86
18.12500	-88
18.13333	-93
18.14167	-97
18.15000	-98
18.15833	-95
18.16667	-91
18.17500	-86
18.18333	-83
18.19167	-83
18.20000	-85
18.20833	-89
18.21667	-95
18.22500	-100
18.23333	-102
18.24167	-100
18.25000	-96
18.25833	-91
18.26667	-86
18.27500	-83
18.28333	-81
18.29167	-78
18.30000	-75
18.30833	-71
18.31667	-67
18.32500	-65
18.33333	-64
18.34167	-66
18.35000	-70
18.35833	-73
18.36667	-77
18.37500	-81
18.38333	-84
18.39167	-86
18.40000	-88
18.40833	-90
18.41667	-92
18.42500	-95
18.43333	-96
18.44167	-95
18.45000	-90
18.45833	-83
18.46667	-77
18.47500	-76
18.48333	-79
18.49167	-87
18.50000	-96
18.50833	-102
18.51667	-103
18.52500	-100
18.53333	-95
18.54167	-91
18.55000	-90
18.55833	-91
18.56667	-90
18.57500	-87
18.58333	-82
18.59167	-77
18.60000	-73
18.60833	-73
18.61667	-74
18.62500	-77
18.63333	-78
18.64167	-79
18.65000	-77
18.65833	-75
18.66667	-71
18.67500	-67
18.68333	-65
18.69167	-65
18.70000	-66
18.70833	-67
18.71667	-69
18.72500	-71
18.73333	-73
18.74167	-76
18.75000	-77
18.75833	-78
18.76667	-78
18.77500	-77
18.78333	-76
18.79167	-77
18.80000	-79
18.80833	-81
18.81667	-83
18.82500	-84
18.83333	-83
18.84167	-81
18.85000	-79
18.85833	-77
18.86667	-72
18.87500	-66
18.88333	-59
18.89167	-53
18.90000	-50
18.90833	-50
18.91667	-52
18.92500	-56
18.93333	-60
18.94167	-63
18.95000	-64
18.95833	-63
18.96667	-62
18.97500	-61
18.98333	-59
18.99167	-58
19.00000	-57
19.00833	-57
19.01667	-57
19.02500	-58
19.03333	-59
19.04167	-59
19.05000	-56
19.05833	-51
19.06667	-46
19.07500	-42
19.08333	-40
19.09167	-39
19.10000	-41
19.10833	-43
19.11667	-45
19.12500	-46
19.13333	-48
19.14167	-48
19.15000	-46
19.15833	-43
19.16667	-37
19.17500	-29
19.18333	-21
19.19167	-13
19.20000	-6
19.20833	-2
19.21667	1
19.22500	3
19.23333	5
19.24167	10
19.25000	15
19.25833	22
19.26667	29
19.27500	37
19.28333	46
19.29167	56
19.30000	66
19.30833	75
19.31667	84
19.32500	91
19.33333	97
19.34167	103
19.35000	110
19.35833	120
19.36667	134
19.37500	150
19.38333	168
19.39167	187
19.40000	207
19.40833	227
19.41667	245
19.42500	262
19.43333	276
19.44167	290
19.45000	305
19.45833	325
19.46667	351
19.47500	380
19.48333	410
19.49167	444
19.50000	478
19.50833	513
19.51667	551
19.52500	592
19.53333	635
19.54167	679
19.55000	725
19.55833	775
19.56667	825
19.57500	883
19.58333	951
19.59167	1025
19.60000	1098
19.60833	1172
19.61667	1255
19.62500	1343
19.63333	1432
19.64167	1519
19.65000	1613
19.65833	1714
19.66667	1820
19.67500	1939
19.68333	2071
19.69167	2205
19.70000	2337
19.70833	2477
19.71667	2637
19.72500	2812
19.73333	2992
19.74167	3174
19.75000	3360
19.75833	3544
19.76667	3734
19.77500	3949
19.78333	4187
19.79167	4432
19.80000	4680
19.80833	4933
19.81667	5187
19.82500	5436
19.83333	5714
19.84167	6030
19.85000	6357
19.85833	6681
19.86667	7008
19.87500	7337
19.88333	7663
19.89167	8010
19.90000	8372
19.90833	8751
19.91667	9152
19.92500	9560
19.93333	9992
19.94167	10428
19.95000	10876
19.95833	11335
19.96667	11797
19.97500	12281
19.98333	12766
19.99167	13273
20.00000	13789
20.00833	14316
20.01667	14863
20.02500	15408
20.03333	15975
20.04167	16540
20.05000	17117
20.05833	17705
20.06667	18292
20.07500	18902
20.08333	19505
20.09167	20127
20.10000	20753
20.10833	21383
20.11667	22031
20.12500	22670
20.13333	23328
20.14167	23976
20.15000	24626
20.15833	25278
20.16667	25919
20.17500	26576
20.18333	27222
20.19167	27884
20.20000	28545
20.20833	29203
20.21667	29870
20.22500	30519
20.23333	31179
20.24167	31823
20.25000	32466
20.25833	33105
20.26667	33728
20.27500	34359
20.28333	34969
20.29167	35584
20.30000	36188
20.30833	36778
20.31667	37367
20.32500	37930
20.33333	38490
20.34167	39028
20.35000	39554
20.35833	40069
20.36667	40562
20.37500	41051
20.38333	41516
20.39167	41974
20.40000	42415
20.40833	42835
20.41667	43245
20.42500	43627
20.43333	43998
20.44167	44341
20.45000	44661
20.45833	44961
20.46667	45235
20.47500	45494
20.48333	45729
20.49167	45948
20.50000	46147
20.50833	46324
20.51667	46481
20.52500	46613
20.53333	46724
20.54167	46811
20.55000	46874
20.55833	46914
20.56667	46931
20.57500	46925
20.58333	46898
20.59167	46847
20.60000	46776
20.60833	46683
20.61667	46567
20.62500	46431
20.63333	46269
20.64167	46090
20.65000	45890
20.65833	45670
20.66667	45435
20.67500	45175
20.68333	44902
20.69167	44602
20.70000	44284
20.70833	43947
20.71667	43586
20.72500	43220
20.73333	42833
20.74167	42441
20.75000	42033
20.75833	41608
20.76667	41172
20.77500	40708
20.78333	40240
20.79167	39753
20.80000	39259
20.80833	38760
20.81667	38245
20.82500	37732
20.83333	37198
20.84167	36665
20.85000	36121
20.85833	35568
20.86667	35019
20.87500	34453
20.88333	33897
20.89167	33329
20.90000	32765
20.90833	32205
20.91667	31637
20.92500	31080
20.93333	30509
20.94167	29946
20.95000	29375
20.95833	28799
20.96667	28232
20.97500	27653
20.98333	27092
20.99167	26528
21.00000	25977
21.00833	25439
21.01667	24899
21.02500	24378
21.03333	23851
21.04167	23338
21.05000	22827
21.05833	22319
21.06667	21824
21.07500	21325
21.08333	20846
21.09167	20368
21.10000	19904
21.10833	19452
21.11667	19003
21.12500	18570
21.13333	18135
21.14167	17714
21.15000	17300
21.15833	16892
21.16667	16502
21.17500	16112
21.18333	15742
21.19167	15375
21.20000	15022
21.20833	14684
21.21667	14351
21.22500	14034
21.23333	13717
21.24167	13410
21.25000	13110
21.25833	12818
21.26667	12541
21.27500	12270
21.28333	12014
21.29167	11760
21.30000	11515
21.30833	11279
21.31667	11048
21.32500	10830
21.33333	10618
21.34167	10416
21.35000	10217
21.35833	10021
21.36667	9837
21.37500	9657
21.38333	9490
21.39167	9331
21.40000	9179
21.40833	9032
21.41667	8886
21.42500	8749
21.43333	8615
21.44167	8488
21.45000	8364
21.45833	8243
21.46667	8129
21.47500	8017
21.48333	7913
21.49167	7811
21.50000	7713
21.50833	7619
21.51667	7524
21.52500	7436
21.53333	7351
21.54167	7272
21.55000	7196
21.55833	7121
21.56667	7047
21.57500	6968
21.58333	6890
21.59167	6812
21.60000	6738
21.60833	6671
21.61667	6609
21.62500	6552
21.63333	6498
21.64167	6444
21.65000	6388
21.65833	6331
21.66667	6277
21.67500	6225
21.68333	6176
21.69167	6130
21.70000	6084
21.70833	6039
21.71667	5993
21.72500	5948
21.73333	5902
21.74167	5858
21.75000	5813
21.75833	5768
21.76667	5725
21.77500	5682
21.78333	5642
21.79167	5602
21.80000	5563
21.80833	5527
21.81667	5491
21.82500	5456
21.83333	5421
21.84167	5387
21.85000	5351
21.85833	5315
21.86667	5280
21.87500	5244
21.88333	5210
21.89167	5178
21.90000	5148
21.90833	5120
21.91667	5092
21.92500	5067
21.93333	5043
21.94167	5020
21.95000	4997
21.95833	4974
21.96667	4950
21.97500	4924
21.98333	4898
21.99167	4872
22.00000	4847
22.00833	4821
22.01667	4793
22.02500	4766
22.03333	4738
22.04167	4712
22.05000	4686
22.05833	4662
22.06667	4639
22.07500	4616
22.08333	4595
22.09167	4576
22.10000	4556
22.10833	4536
22.11667	4516
22.12500	4497
22.13333	4477
22.14167	4456
22.15000	4432
22.15833	4406
22.16667	4379
22.17500	4352
22.18333	4326
22.19167	4302
22.20000	4278
22.20833	4254
22.21667	4229
22.22500	4206
22.23333	4183
22.24167	4161
22.25000	4141
22.25833	4122
22.26667	4103
22.27500	4083
22.28333	4062
22.29167	4039
22.30000	4016
22.30833	3993
22.31667	3971
22.32500	3950
22.33333	3929
22.34167	3908
22.35000	3887
22.35833	3864
22.36667	3840
22.37500	3813
22.38333	3788
22.39167	3764
22.40000	3740
22.40833	3716
22.41667	3689
22.42500	3661
22.43333	3631
22.44167	3602
22.45000	3576
22.45833	3551
22.46667	3526
22.47500	3500
22.48333	3474
22.49167	3447
22.50000	3420
22.50833	3394
22.51667	3367
22.52500	3340
22.53333	3311
22.54167	3283
22.55000	3255
22.55833	3228
22.56667	3203
22.57500	3178
22.58333	3152
22.59167	3123
22.60000	3092
22.60833	3061
22.61667	3029
22.62500	2999
22.63333	2971
22.64167	2945
22.65000	2921
22.65833	2897
22.66667	2874
22.67500	2850
22.68333	2824
22.69167	2795
22.70000	2765
22.70833	2738
22.71667	2713
22.72500	2690
22.73333	2666
22.74167	2643
22.75000	2619
22.75833	2596
22.76667	2575
22.77500	2557
22.78333	2538
22.79167	2519
22.80000	2498
22.80833	2478
22.81667	2457
22.82500	2439
22.83333	2421
22.84167	2405
22.85000	2391
22.85833	2378
22.86667	2366
22.87500	2353
22.88333	2340
22.89167	2326
22.90000	2312
22.90833	2296
22.91667	2279
22.92500	2263
22.93333	2247
22.94167	2232
22.95000	2219
22.95833	2206
22.96667	2193
22.97500	2180
22.98333	2167
22.99167	2155
23.00000	2143
23.00833	2133
23.01667	2122
23.02500	2112
23.03333	2102
23.04167	2092
23.05000	2082
23.05833	2073
23.06667	2065
23.07500	2056
23.08333	2048
23.09167	2040
23.10000	2030
23.10833	2019
23.11667	2008
23.12500	1998
23.13333	1989
23.14167	1983
23.15000	1978
23.15833	1973
23.16667	1968
23.17500	1962
23.18333	1957
23.19167	1954
23.20000	1951
23.20833	1948
23.21667	1943
23.22500	1936
23.23333	1926
23.24167	1918
23.25000	1911
23.25833	1905
23.26667	1901
23.27500	1899
23.28333	1896
23.29167	1895
23.30000	1892
23.30833	1886
23.31667	1877
23.32500	1868
23.33333	1861
23.34167	1855
23.35000	1852
23.35833	1850
23.36667	1847
23.37500	1840
23.38333	1831
23.39167	1821
23.40000	1811
23.40833	1802
23.41667	1793
23.42500	1787
23.43333	1781
23.44167	1777
23.45000	1772
23.45833	1768
23.46667	1762
23.47500	1757
23.48333	1750
23.49167	1744
23.50000	1737
23.50833	1732
23.51667	1728
23.52500	1724
23.53333	1719
23.54167	1715
23.55000	1711
23.55833	1707
23.56667	1705
23.57500	1702
23.58333	1698
23.59167	1692
23.60000	1684
23.60833	1675
23.61667	1666
23.62500	1656
23.63333	1645
23.64167	1636
23.65000	1629
23.65833	1623
23.66667	1618
23.67500	1613
23.68333	1608
23.69167	1601
23.70000	1593
23.70833	1586
23.71667	1580
23.72500	1575
23.73333	1570
23.74167	1564
23.75000	1558
23.75833	1552
23.76667	1546
23.77500	1540
23.78333	1533
23.79167	1524
23.80000	1514
23.80833	1505
23.81667	1497
23.82500	1493
23.83333	1491
23.84167	1490
23.85000	1487
23.85833	1483
23.86667	1479
23.87500	1475
23.88333	1471
23.89167	1466
23.90000	1459
23.90833	1451
23.91667	1443
23.92500	1437
23.93333	1434
23.94167	1432
23.95000	1431
23.95833	1429
23.96667	1425
23.97500	1421
23.98333	1418
23.99167	1416
24.00000	1415
24.00833	1416
24.01667	1419
24.02500	1422
24.03333	1425
24.04167	1427
24.05000	1427
24.05833	1425
24.06667	1421
24.07500	1416
24.08333	1411
24.09167	1410
24.10000	1410
24.10833	1411
24.11667	1412
24.12500	1414
24.13333	1417
24.14167	1421
24.15000	1425
24.15833	1429
24.16667	1433
24.17500	1434
24.18333	1437
24.19167	1441
24.20000	1447
24.20833	1453
24.21667	1457
24.22500	1459
24.23333	1458
24.24167	1457
24.25000	1458
24.25833	1462
24.26667	1469
24.27500	1479
24.28333	1489
24.29167	1500
24.30000	1511
24.30833	1523
24.31667	1535
24.32500	1547
24.33333	1557
24.34167	1566
24.35000	1574
24.35833	1582
24.36667	1591
24.37500	1603
24.38333	1614
24.39167	1623
24.40000	1630
24.40833	1635
24.41667	1640
24.42500	1646
24.43333	1655
24.44167	1665
24.45000	1675
24.45833	1684
24.46667	1693
24.47500	1701
24.48333	1710
24.49167	1721
24.50000	1733
24.50833	1746
24.51667	1758
24.52500	1769
24.53333	1778
24.54167	1787
24.55000	1797
24.55833	1808
24.56667	1818
24.57500	1827
24.58333	1835
24.59167	1841
24.60000	1846
24.60833	1853
24.61667	1862
24.62500	1872
24.63333	1882
24.64167	1891
24.65000	1901
24.65833	1911
24.66667	1921
24.67500	1931
24.68333	1939
24.69167	1942
24.70000	1942
24.70833	1940
24.71667	1939
24.72500	1938
24.73333	1937
24.74167	1936
24.75000	1935
24.75833	1933
24.76667	1933
24.77500	1937
24.78333	1942
24.79167	1946
24.80000	1948
24.80833	1945
24.81667	1936
24.82500	1926
24.83333	1917
24.84167	1909
24.85000	1904
24.85833	1901
24.86667	1900
24.87500	1899
24.88333	1897
24.89167	1896
24.90000	1896
24.90833	1894
24.91667	1889
24.92500	1882
24.93333	1873
24.94167	1865
24.95000	1859
24.95833	1856
24.96667	1855
24.97500	1853
24.98333	1849
24.99167	1843
25.00000	1834
25.00833	1822
25.01667	1809
25.02500	1795
25.03333	1782
25.04167	1770
25.05000	1760
25.05833	1753
25.06667	1746
25.07500	1738
25.08333	1728
25.09167	1716
25.10000	1701
25.10833	1685
25.11667	1669
25.12500	1653
25.13333	1638
25.14167	1624
25.15000	1612
25.15833	1602
25.16667	1595
25.17500	1588
25.18333	1580
25.19167	1570
25.20000	1558
25.20833	1548
25.21667	1539
25.22500	1532
25.23333	1526
25.24167	1518
25.25000	1508
25.25833	1496
25.26667	1484
25.27500	1472
25.28333	1461
25.29167	1451
25.30000	1442
25.30833	1434
25.31667	1427
25.32500	1422
25.33333	1420
25.34167	1418
25.35000	1414
25.35833	1404
25.36667	1391
25.37500	1373
25.38333	1359
25.39167	1351
25.40000	1347
25.40833	1344
25.41667	1341
25.42500	1334
25.43333	1326
25.44167	1317
25.45000	1311
25.45833	1307
25.46667	1303
25.47500	1297
25.48333	1292
25.49167	1286
25.50000	1280
25.50833	1276
25.51667	1275
25.52500	1274
25.53333	1270
25.54167	1265
25.55000	1261
25.55833	1257
25.56667	1252
25.57500	1245
25.58333	1238
25.59167	1232
25.60000	1227
25.60833	1226
25.61667	1228
25.62500	1229
25.63333	1227
25.64167	1223
25.65000	1216
25.65833	1210
25.66667	1205
25.67500	1201
25.68333	1198
25.69167	1196
25.70000	1195
25.70833	1194
25.71667	1194
25.72500	1194
25.73333	1193
25.74167	1191
25.75000	1190
25.75833	1190
25.76667	1191
25.77500	1193
25.78333	1195
25.79167	1194
25.80000	1192
25.80833	1189
25.81667	1187
25.82500	1187
25.83333	1190
25.84167	1195
25.85000	1200
25.85833	1204
25.86667	1207
25.87500	1208
25.88333	1210
25.89167	1213
25.90000	1217
25.90833	1221
25.91667	1225
25.92500	1228
25.93333	1231
25.94167	1235
25.95000	1240
25.95833	1246
25.96667	1250
25.97500	1252
25.98333	1253
25.99167	1253
26.00000	1253
26.00833	1254
26.01667	1255
26.02500	1258
26.03333	1260
26.04167	1263
26.05000	1265
26.05833	1267
26.06667	1269
26.07500	1272
26.08333	1275
26.09167	1279
26.10000	1284
26.10833	1290
26.11667	1298
26.12500	1307
26.13333	1319
26.14167	1330
26.15000	1341
26.15833	1353
26.16667	1365
26.17500	1378
26.18333	1391
26.19167	1402
26.20000	1410
26.20833	1418
26.21667	1426
26.22500	1435
26.23333	1447
26.24167	1459
26.25000	1470
26.25833	1478
26.26667	1484
26.27500	1489
26.28333	1494
26.29167	1502
26.30000	1511
26.30833	1521
26.31667	1532
26.32500	1542
26.33333	1553
26.34167	1563
26.35000	1574
26.35833	1584
26.36667	1595
26.37500	1607
26.38333	1621
26.39167	1636
26.40000	1652
26.40833	1666
26.41667	1678
26.42500	1687
26.43333	1695
26.44167	1702
26.45000	1709
26.45833	1716
26.46667	1723
26.47500	1731
26.48333	1739
26.49167	1750
26.50000	1762
26.50833	1776
26.51667	1790
26.52500	1803
26.53333	1815
26.54167	1826
26.55000	1837
26.55833	1849
26.56667	1858
26.57500	1866
26.58333	1873
26.59167	1879
26.60000	1885
26.60833	1892
26.61667	1899
26.62500	1906
26.63333	1912
26.64167	1917
26.65000	1921
26.65833	1925
26.66667	1928
26.67500	1931
26.68333	1935
26.69167	1940
26.70000	1945
26.70833	1949
26.71667	1952
26.72500	1955
26.73333	1956
26.74167	1957
26.75000	1959
26.75833	1962
26.76667	1966
26.77500	1969
26.78333	1971
26.79167	1970
26.80000	1967
26.80833	1962
26.81667	1956
26.82500	1950
26.83333	1943
26.84167	1936
26.85000	1930
26.85833	1925
26.86667	1923
26.87500	1924
26.88333	1926
26.89167	1927
26.90000	1927
26.90833	1923
26.91667	1916
26.92500	1910
26.93333	1904
26.94167	1899
26.95000	1894
26.95833	1889
26.96667	1883
26.97500	1876
26.98333	1868
26.99167	1859
27.00000	1848
27.00833	1835
27.01667	1821
27.02500	1809
27.03333	1799
27.04167	1792
27.05000	1786
27.05833	1781
27.06667	1774
27.07500	1766
27.08333	1759
27.09167	1751
27.10000	1744
27.10833	1737
27.11667	1730
27.12500	1724
27.13333	1719
27.14167	1715
27.15000	1711
27.15833	1707
27.16667	1701
27.17500	1694
27.18333	1685
27.19167	1672
27.20000	1658
27.20833	1644
27.21667	1631
27.22500	1620
27.23333	1611
27.24167	1604
27.25000	1598
27.25833	1592
27.26667	1588
27.27500	1585
27.28333	1582
27.29167	1578
27.30000	1574
27.30833	1570
27.31667	1567
27.32500	1566
27.33333	1566
27.34167	1566
27.35000	1564
27.35833	1558
27.36667	1550
27.37500	1541
27.38333	1533
27.39167	1528
27.40000	1524
27.40833	1524
27.41667	1525
27.42500	1527
27.43333	1529
27.44167	1528
27.45000	1526
27.45833	1522
27.46667	1518
27.47500	1515
27.48333	1516
27.49167	1518
27.50000	1522
27.50833	1526
27.51667	1528
27.52500	1528
27.53333	1528
27.54167	1527
27.55000	1526
27.55833	1526
27.56667	1528
27.57500	1531
27.58333	1536
27.59167	1539
27.60000	1542
27.60833	1545
27.61667	1547
27.62500	1549
27.63333	1551
27.64167	1554
27.65000	1558
27.65833	1564
27.66667	1570
27.67500	1577
27.68333	1584
27.69167	1591
27.70000	1597
27.70833	1602
27.71667	1607
27.72500	1613
27.73333	1618
27.74167	1624
27.75000	1632
27.75833	1642
27.76667	1652
27.77500	1660
27.78333	1667
27.79167	1673
27.80000	1679
27.80833	1686
27.81667	1695
27.82500	1705
27.83333	1716
27.84167	1728
27.85000	1740
27.85833	1753
27.86667	1765
27.87500	1776
27.88333	1786
27.89167	1793
27.90000	1800
27.90833	1807
27.91667	1818
27.92500	1831
27.93333	1848
27.94167	1864
27.95000	1878
27.95833	1888
27.96667	1896
27.97500	1902
27.98333	1910
27.99167	1923
28.00000	1939
28.00833	1957
28.01667	1976
28.02500	1992
28.03333	2008
28.04167	2022
28.05000	2036
28.05833	2050
28.06667	2063
28.07500	2075
28.08333	2086
28.09167	2093
28.10000	2099
28.10833	2104
28.11667	2111
28.12500	2119
28.13333	2129
28.14167	2141
28.15000	2154
28.15833	2167
28.16667	2182
28.17500	2198
28.18333	2215
28.19167	2232
28.20000	2249
28.20833	2263
28.21667	2274
28.22500	2283
28.23333	2289
28.24167	2294
28.25000	2299
28.25833	2306
28.26667	2311
28.27500	2316
28.28333	2322
28.29167	2330
28.30000	2339
28.30833	2349
28.31667	2358
28.32500	2367
28.33333	2374
28.34167	2380
28.35000	2387
28.35833	2394
28.36667	2399
28.37500	2401
28.38333	2402
28.39167	2404
28.40000	2406
28.40833	2410
28.41667	2416
28.42500	2421
28.43333	2424
28.44167	2425
28.45000	2427
28.45833	2429
28.46667	2431
28.47500	2433
28.48333	2434
28.49167	2433
28.50000	2433
28.50833	2433
28.51667	2436
28.52500	2441
28.53333	2447
28.54167	2452
28.55000	2456
28.55833	2460
28.56667	2463
28.57500	2464
28.58333	2464
28.59167	2462
28.60000	2458
28.60833	2453
28.61667	2448
28.62500	2443
28.63333	2440
28.64167	2435
28.65000	2428
28.65833	2421
28.66667	2413
28.67500	2407
28.68333	2403
28.69167	2402
28.70000	2403
28.70833	2405
28.71667	2405
28.72500	2406
28.73333	2405
28.74167	2405
28.75000	2406
28.75833	2408
28.76667	2411
28.77500	2414
28.78333	2416
28.79167	2417
28.80000	2417
28.80833	2415
28.81667	2410
28.82500	2404
28.83333	2396
28.84167	2389
28.85000	2385
28.85833	2385
28.86667	2388
28.87500	2392
28.88333	2395
28.89167	2396
28.90000	2394
28.90833	2394
28.91667	2395
28.92500	2398
28.93333	2404
28.94167	2409
28.95000	2411
28.95833	2411
28.96667	2411
28.97500	2413
28.98333	2418
28.99167	2424
29.00000	2431
29.00833	2435
29.01667	2436
29.02500	2437
29.03333	2440
29.04167	2444
29.05000	2450
29.05833	2458
29.06667	2466
29.07500	2472
29.08333	2479
29.09167	2487
29.10000	2496
29.10833	2507
29.11667	2518
29.12500	2528
29.13333	2537
29.14167	2545
29.15000	2552
29.15833	2561
29.16667	2571
29.17500	2584
29.18333	2601
29.19167	2621
29.20000	2643
29.20833	2662
29.21667	2680
29.22500	2694
29.23333	2707
29.24167	2720
29.25000	2734
29.25833	2750
29.26667	2767
29.27500	2785
29.28333	2804
29.29167	2824
29.30000	2845
29.30833	2866
29.31667	2888
29.32500	2909
29.33333	2931
29.34167	2954
29.35000	2978
29.35833	3004
29.36667	3030
29.37500	3056
29.38333	3082
29.39167	3108
29.40000	3134
29.40833	3161
29.41667	3189
29.42500	3217
29.43333	3244
29.44167	3272
29.45000	3301
29.45833	3332
29.46667	3367
29.47500	3407
29.48333	3449
29.49167	3494
29.50000	3540
29.50833	3585
29.51667	3632
29.52500	3678
29.53333	3725
29.54167	3773
29.55000	3822
29.55833	3873
29.56667	3926
29.57500	3982
29.58333	4041
29.59167	4105
29.60000	4172
29.60833	4242
29.61667	4318
29.62500	4395
29.63333	4476
29.64167	4558
29.65000	4643
29.65833	4731
29.66667	4823
29.67500	4923
29.68333	5025
29.69167	5133
29.70000	5245
29.70833	5362
29.71667	5485
29.72500	5610
29.73333	5743
29.74167	5882
29.75000	6029
29.75833	6186
29.76667	6349
29.77500	6522
29.78333	6700
29.79167	6889
29.80000	7086
29.80833	7291
29.81667	7509
29.82500	7732
29.83333	7970
29.84167	8216
29.85000	8475
29.85833	8750
29.86667	9033
29.87500	9337
29.88333	9649
29.89167	9981
29.90000	10327
29.90833	10685
29.91667	11065
29.92500	11450
29.93333	11859
29.94167	12276
29.95000	12712
29.95833	13168
29.96667	13634
29.97500	14130
29.98333	14632
29.99167	15160
30.00000	15703
30.00833	16265
30.01667	16858
30.02500	17462
30.03333	18104
30.04167	18758
30.05000	19433
30.05833	20131
30.06667	20834
30.07500	21573
30.08333	22317
30.09167	23097
30.10000	23896
30.10833	24713
30.11667	25567
30.12500	26423
30.13333	27319
30.14167	28219
30.15000	29143
30.15833	30091
30.16667	31042
30.17500	32034
30.18333	33023
30.19167	34048
30.20000	35087
30.20833	36141
30.21667	37235
30.22500	38319
30.23333	39442
30.24167	40557
30.25000	41683
30.25833	42825
30.26667	43958
30.27500	45129
30.28333	46286
30.29167	47472
30.30000	48663
30.30833	49854
30.31667	51074
30.32500	52270
30.33333	53494
30.34167	54697
30.35000	55900
30.35833	57106
30.36667	58286
30.37500	59492
30.38333	60670
30.39167	61867
30.40000	63056
30.40833	64231
30.41667	65418
30.42500	66563
30.43333	67714
30.44167	68828
30.45000	69926
30.45833	71013
30.46667	72062
30.47500	73117
30.48333	74131
30.49167	75145
30.50000	76138
30.50833	77107
30.51667	78074
30.52500	78990
30.53333	79894
30.54167	80752
30.55000	81582
30.55833	82389
30.56667	83154
30.57500	83908
30.58333	84616
30.59167	85301
30.60000	85951
30.60833	86559
30.61667	87143
30.62500	87677
30.63333	88183
30.64167	88646
30.65000	89070
30.65833	89461
30.66667	89805
30.67500	90116
30.68333	90384
30.69167	90614
30.70000	90807
30.70833	90959
30.71667	91076
30.72500	91151
30.73333	91186
30.74167	91179
30.75000	91127
30.75833	91033
30.76667	90899
30.77500	90720
30.78333	90507
30.79167	90249
30.80000	89957
30.80833	89627
30.81667	89255
30.82500	88855
30.83333	88409
30.84167	87936
30.85000	87423
30.85833	86871
30.86667	86290
30.87500	85659
30.88333	85006
30.89167	84305
30.90000	83577
30.90833	82823
30.91667	82029
30.92500	81230
30.93333	80390
30.94167	79541
30.95000	78666
30.95833	77760
30.96667	76842
30.97500	75873
30.98333	74901
30.99167	73890
31.00000	72869
31.00833	71846
31.01667	70795
31.02500	69756
31.03333	68678
31.04167	67603
31.05000	66506
31.05833	65386
31.06667	64273
31.07500	63124
31.08333	61995
31.09167	60845
31.10000	59701
31.10833	58568
31.11667	57417
31.12500	56294
31.13333	55147
31.14167	54018
31.15000	52885
31.15833	51743
31.16667	50621
31.17500	49474
31.18333	48358
31.19167	47236
31.20000	46132
31.20833	45052
31.21667	43969
31.22500	42920
31.23333	41855
31.24167	40814
31.25000	39776
31.25833	38740
31.26667	37739
31.27500	36732
31.28333	35766
31.29167	34803
31.30000	33860
31.30833	32940
31.31667	32017
31.32500	31132
31.33333	30244
31.34167	29386
31.35000	28544
31.35833	27713
31.36667	26915
31.37500	26117
31.38333	25354
31.39167	24600
31.40000	23867
31.40833	23158
31.41667	22456
31.42500	21786
31.43333	21119
31.44167	20477
31.45000	19847
31.45833	19226
31.46667	18633
31.47500	18045
31.48333	17487
31.49167	16941
31.50000	16415
31.50833	15909
31.51667	15410
31.52500	14937
31.53333	14468
31.54167	14018
31.55000	13581
31.55833	13154
31.56667	12749
31.57500	12350
31.58333	11975
31.59167	11613
31.60000	11266
31.60833	10933
31.61667	10602
31.62500	10288
31.63333	9977
31.64167	9682
31.65000	9399
31.65833	9125
31.66667	8866
31.67500	8608
31.68333	8364
31.69167	8127
31.70000	7901
31.70833	7686
31.71667	7476
31.72500	7276
31.73333	7078
31.74167	6888
31.75000	6706
31.75833	6529
31.76667	6364
31.77500	6205
31.78333	6058
31.79167	5917
31.80000	5782
31.80833	5651
31.81667	5520
31.82500	5396
31.83333	5272
31.84167	5157
31.85000	5049
31.85833	4948
31.86667	4854
31.87500	4759
31.88333	4669
31.89167	4580
31.90000	4495
31.90833	4416
31.91667	4342
31.92500	4274
31.93333	4208
31.94167	4145
31.95000	4082
31.95833	4021
31.96667	3963
31.97500	3909
31.98333	3860
31.99167	3814
32.00000	3772
32.00833	3730
32.01667	3688
32.02500	3647
32.03333	3606
32.04167	3568
32.05000	3533
32.05833	3502
32.06667	3474
32.07500	3448
32.08333	3425
32.09167	3404
32.10000	3386
32.10833	3372
32.11667	3361
32.12500	3350
32.13333	3339
32.14167	3327
32.15000	3318
32.15833	3310
32.16667	3306
32.17500	3305
32.18333	3306
32.19167	3306
32.20000	3306
32.20833	3308
32.21667	3311
32.22500	3316
32.23333	3321
32.24167	3328
32.25000	3335
32.25833	3345
32.26667	3358
32.27500	3377
32.28333	3397
32.29167	3417
32.30000	3438
32.30833	3459
32.31667	3482
32.32500	3509
32.33333	3540
32.34167	3574
32.35000	3611
32.35833	3648
32.36667	3687
32.37500	3728
32.38333	3771
32.39167	3818
32.40000	3866
32.40833	3917
32.41667	3971
32.42500	4026
32.43333	4084
32.44167	4143
32.45000	4205
32.45833	4269
32.46667	4337
32.47500	4410
32.48333	4485
32.49167	4566
32.50000	4650
32.50833	4738
32.51667	4833
32.52500	4929
32.53333	5031
32.54167	5134
32.55000	5238
32.55833	5345
32.56667	5456
32.57500	5576
32.58333	5703
32.59167	5845
32.60000	5993
32.60833	6143
32.61667	6296
32.62500	6445
32.63333	6597
32.64167	6754
32.65000	6924
32.65833	7108
32.66667	7300
32.67500	7504
32.68333	7709
32.69167	7918
32.70000	8130
32.70833	8344
32.71667	8566
32.72500	8793
32.73333	9034
32.74167	9282
32.75000	9544
32.75833	9820
32.76667	10098
32.77500	10389
32.78333	10681
32.79167	10988
32.80000	11302
32.80833	11625
32.81667	11965
32.82500	12305
32.83333	12662
32.84167	13022
32.85000	13393
32.85833	13777
32.86667	14165
32.87500	14575
32.88333	14987
32.89167	15417
32.90000	15853
32.90833	16291
32.91667	16742
32.92500	17190
32.93333	17655
32.94167	18122
32.95000	18602
32.95833	19094
32.96667	19587
32.97500	20097
32.98333	20604
32.99167	21125
33.00000	21650
33.00833	22177
33.01667	22718
33.02500	23254
33.03333	23807
33.04167	24357
33.05000	24917
33.05833	25486
33.06667	26049
33.07500	26629
33.08333	27197
33.09167	27774
33.10000	28351
33.10833	28926
33.11667	29514
33.12500	30091
33.13333	30682
33.14167	31263
33.15000	31844
33.15833	32427
33.16667	32997
33.17500	33577
33.18333	34141
33.19167	34706
33.20000	35263
33.20833	35812
33.21667	36367
33.22500	36909
33.23333	37461
33.24167	38001
33.25000	38534
33.25833	39063
33.26667	39571
33.27500	40080
33.28333	40567
33.29167	41050
33.30000	41520
33.30833	41977
33.31667	42432
33.32500	42867
33.33333	43302
33.34167	43718
33.35000	44122
33.35833	44514
33.36667	44885
33.37500	45250
33.38333	45596
33.39167	45933
33.40000	46256
33.40833	46562
33.41667	46859
33.42500	47136
33.43333	47406
33.44167	47657
33.45000	47892
33.45833	48111
33.46667	48307
33.47500	48487
33.48333	48645
33.49167	48788
33.50000	48914
33.50833	49024
33.51667	49120
33.52500	49198
33.53333	49258
33.54167	49301
33.55000	49324
33.55833	49330
33.56667	49316
33.57500	49284
33.58333	49235
33.59167	49165
33.60000	49078
33.60833	48974
33.61667	48851
33.62500	48714
33.63333	48559
33.64167	48390
33.65000	48204
33.65833	48003
33.66667	47789
33.67500	47556
33.68333	47311
33.69167	47043
33.70000	46759
33.70833	46458
33.71667	46135
33.72500	45808
33.73333	45462
33.74167	45111
33.75000	44748
33.75833	44370
33.76667	43985
33.77500	43575
33.78333	43162
33.79167	42731
33.80000	42291
33.80833	41840
33.81667	41369
33.82500	40897
33.83333	40404
33.84167	39912
33.85000	39413
33.85833	38907
33.86667	38406
33.87500	37890
33.88333	37380
33.89167	36857
33.90000	36328
33.90833	35793
33.91667	35240
33.92500	34694
33.93333	34135
33.94167	33584
33.95000	33034
33.95833	32481
33.96667	31938
33.97500	31382
33.98333	30839
33.99167	30287
34.00000	29736
34.00833	29191
34.01667	28635
34.02500	28093
34.03333	27538
34.04167	26996
34.05000	26457
34.05833	25922
34.06667	25402
34.07500	24876
34.08333	24363
34.09167	23844
34.10000	23328
34.10833	22821
34.11667	22311
34.12500	21820
34.13333	21326
34.14167	20846
34.15000	20371
34.15833	19898
34.16667	19435
34.17500	18965
34.18333	18508
34.19167	18051
34.20000	17605
34.20833	17174
34.21667	16748
34.22500	16338
34.23333	15926
34.24167	15526
34.25000	15131
34.25833	14740
34.26667	14363
34.27500	13985
34.28333	13622
34.29167	13261
34.30000	12910
34.30833	12569
34.31667	12230
34.32500	11905
34.33333	11580
34.34167	11269
34.35000	10966
34.35833	10667
34.36667	10379
34.37500	10088
34.38333	9809
34.39167	9533
34.40000	9265
34.40833	9009
34.41667	8755
34.42500	8513
34.43333	8270
34.44167	8035
34.45000	7806
34.45833	7581
34.46667	7366
34.47500	7152
34.48333	6949
34.49167	6749
34.50000	6556
34.50833	6372
34.51667	6190
34.52500	6016
34.53333	5841
34.54167	5673
34.55000	5509
34.55833	5349
34.56667	5196
34.57500	5046
34.58333	4903
34.59167	4761
34.60000	4623
34.60833	4490
34.61667	4359
34.62500	4236
34.63333	4114
34.64167	3997
34.65000	3883
34.65833	3771
34.66667	3664
34.67500	3559
34.68333	3461
34.69167	3366
34.70000	3274
34.70833	3187
34.71667	3100
34.72500	3017
34.73333	2933
34.74167	2852
34.75000	2772
34.75833	2694
34.76667	2624
34.77500	2557
34.78333	2494
34.79167	2431
34.80000	2369
34.80833	2308
34.81667	2247
34.82500	2190
34.83333	2135
34.84167	2082
34.85000	2029
34.85833	1975
34.86667	1924
34.87500	1874
34.88333	1827
34.89167	1782
34.90000	1737
34.90833	1694
34.91667	1650
34.92500	1609
34.93333	1569
34.94167	1530
34.95000	1495
34.95833	1461
34.96667	1429
34.97500	1400
34.98333	1373
34.99167	1350
35.00000	1329
35.00833	1307
35.01667	1283
35.02500	1257
35.03333	1228
35.04167	1200
35.05000	1176
35.05833	1154
35.06667	1132
35.07500	1109
35.08333	1085
35.09167	1061
35.10000	1038
35.10833	1016
35.11667	996
35.12500	976
35.13333	957
35.14167	938
35.15000	921
35.15833	906
35.16667	892
35.17500	879
35.18333	866
35.19167	853
35.20000	838
35.20833	823
35.21667	805
35.22500	789
35.23333	773
35.24167	759
35.25000	747
35.25833	736
35.26667	725
35.27500	715
35.28333	705
35.29167	697
35.30000	690
35.30833	683
35.31667	674
35.32500	665
35.33333	657
35.34167	648
35.35000	638
35.35833	627
35.36667	617
35.37500	611
35.38333	606
35.39167	600
35.40000	594
35.40833	586
35.41667	578
35.42500	571
35.43333	566
35.44167	562
35.45000	556
35.45833	549
35.46667	542
35.47500	536
35.48333	530
35.49167	525
35.50000	521
35.50833	516
35.51667	510
35.52500	505
35.53333	500
35.54167	497
35.55000	493
35.55833	489
35.56667	483
35.57500	477
35.58333	471
35.59167	465
35.60000	459
35.60833	454
35.61667	449
35.62500	445
35.63333	443
35.64167	441
35.65000	438
35.65833	433
35.66667	427
35.67500	420
35.68333	414
35.69167	409
35.70000	405
35.70833	403
35.71667	402
35.72500	402
35.73333	403
35.74167	405
35.75000	405
35.75833	402
35.76667	397
35.77500	390
35.78333	383
35.79167	375
35.80000	367
35.80833	362
35.81667	358
35.82500	356
35.83333	356
35.84167	358
35.85000	360
35.85833	362
35.86667	365
35.87500	367
35.88333	367
35.89167	365
35.90000	361
35.90833	355
35.91667	348
35.92500	341
35.93333	336
35.94167	331
35.95000	328
35.95833	325
35.96667	324
35.97500	323
35.98333	324
35.99167	323
36.00000	322
36.00833	321
36.01667	321
36.02500	321
36.03333	321
36.04167	320
36.05000	319
36.05833	316
36.06667	315
36.07500	314
36.08333	313
36.09167	309
36.10000	305
36.10833	300
36.11667	296
36.12500	293
36.13333	289
36.14167	286
36.15000	283
36.15833	280
36.16667	279
36.17500	280
36.18333	282
36.19167	286
36.20000	291
36.20833	295
36.21667	296
36.22500	294
36.23333	290
36.24167	286
36.25000	285
36.25833	287
36.26667	289
36.27500	290
36.28333	288
36.29167	284
36.30000	278
36.30833	274
36.31667	271
36.32500	270
36.33333	268
36.34167	265
36.35000	258
36.35833	250
36.36667	244
36.37500	241
36.38333	242
36.39167	246
36.40000	252
36.40833	256
36.41667	257
36.42500	256
36.43333	254
36.44167	251
36.45000	247
36.45833	244
36.46667	242
36.47500	241
36.48333	242
36.49167	245
36.50000	249
36.50833	253
36.51667	256
36.52500	257
36.53333	255
36.54167	251
36.55000	248
36.55833	246
36.56667	244
36.57500	243
36.58333	243
36.59167	241
36.60000	240
36.60833	239
36.61667	238
36.62500	236
36.63333	234
36.64167	230
36.65000	229
36.65833	230
36.66667	232
36.67500	235
36.68333	236
36.69167	234
36.70000	230
36.70833	225
36.71667	220
36.72500	216
36.73333	214
36.74167	212
36.75000	211
36.75833	209
36.76667	208
36.77500	206
36.78333	206
36.79167	207
36.80000	209
36.80833	212
36.81667	215
36.82500	219
36.83333	222
36.84167	224
36.85000	225
36.85833	224
36.86667	223
36.87500	221
36.88333	218
36.89167	214
36.90000	209
36.90833	205
36.91667	203
36.92500	203
36.93333	206
36.94167	209
36.95000	213
36.95833	217
36.96667	218
36.97500	217
36.98333	214
36.99167	210
37.00000	207
37.00833	206
37.01667	207
37.02500	208
37.03333	210
37.04167	210
37.05000	210
37.05833	208
37.06667	203
37.07500	196
37.08333	189
37.09167	183
37.10000	179
37.10833	181
37.11667	187
37.12500	193
37.13333	195
37.14167	196
37.15000	195
37.15833	196
37.16667	196
37.17500	198
37.18333	198
37.19167	195
37.20000	192
37.20833	190
37.21667	191
37.22500	192
37.23333	193
37.24167	193
37.25000	194
37.25833	195
37.26667	195
37.27500	194
37.28333	192
37.29167	189
37.30000	186
37.30833	185
37.31667	184
37.32500	184
37.33333	182
37.34167	180
37.35000	180
37.35833	182
37.36667	185
37.37500	189
37.38333	192
37.39167	192
37.40000	190
37.40833	186
37.41667	180
37.42500	177
37.43333	177
37.44167	180
37.45000	186
37.45833	193
37.46667	199
37.47500	203
37.48333	206
37.49167	206
37.50000	207
37.50833	208
37.51667	211
37.52500	215
37.53333	216
37.54167	215
37.55000	212
37.55833	209
37.56667	209
37.57500	212
37.58333	216
37.59167	221
37.60000	225
37.60833	228
37.61667	229
37.62500	228
37.63333	228
37.64167	228
37.65000	227
37.65833	226
37.66667	226
37.67500	226
37.68333	228
37.69167	233
37.70000	239
37.70833	244
37.71667	249
37.72500	251
37.73333	251
37.74167	249
37.75000	247
37.75833	246
37.76667	248
37.77500	251
37.78333	253
37.79167	252
37.80000	249
37.80833	246
37.81667	245
37.82500	248
37.83333	255
37.84167	263
37.85000	268
37.85833	270
37.86667	269
37.87500	266
37.88333	265
37.89167	266
37.90000	269
37.90833	273
37.91667	278
37.92500	281
37.93333	281
37.94167	280
37.95000	280
37.95833	283
37.96667	287
37.97500	291
37.98333	293
37.99167	293
38.00000	291
38.00833	290
38.01667	292
38.02500	294
38.03333	297
38.04167	299
38.05000	300
38.05833	299
38.06667	298
38.07500	297
38.08333	294
38.09167	289
38.10000	284
38.10833	282
38.11667	285
38.12500	290
38.13333	296
38.14167	302
38.15000	305
38.15833	307
38.16667	309
38.17500	312
38.18333	314
38.19167	312
38.20000	308
38.20833	302
38.21667	297
38.22500	294
38.23333	294
38.24167	296
38.25000	299
38.25833	302
38.26667	302
38.27500	298
38.28333	292
38.29167	287
38.30000	284
38.30833	285
38.31667	291
38.32500	298
38.33333	306
38.34167	313
38.35000	317
38.35833	318
38.36667	316
38.37500	313
38.38333	312
38.39167	314
38.40000	316
38.40833	317
38.41667	315
38.42500	309
38.43333	300
38.44167	291
38.45000	284
38.45833	280
38.46667	277
38.47500	273
38.48333	270
38.49167	270
38.50000	272
38.50833	274
38.51667	275
38.52500	275
38.53333	273
38.54167	269
38.55000	266
38.55833	265
38.56667	266
38.57500	267
38.58333	269
38.59167	271
38.60000	271
38.60833	272
38.61667	272
38.62500	272
38.63333	273
38.64167	273
38.65000	273
38.65833	272
38.66667	270
38.67500	269
38.68333	268
38.69167	267
38.70000	267
38.70833	268
38.71667	270
38.72500	269
38.73333	267
38.74167	262
38.75000	257
38.75833	251
38.76667	246
38.77500	242
38.78333	240
38.79167	240
38.80000	241
38.80833	242
38.81667	243
38.82500	242
38.83333	242
38.84167	243
38.85000	246
38.85833	250
38.86667	253
38.87500	254
38.88333	253
38.89167	251
38.90000	249
38.90833	248
38.91667	248
38.92500	249
38.93333	247
38.94167	244
38.95000	241
38.95833	238
38.96667	236
38.97500	236
38.98333	236
38.99167	236
39.00000	236
39.00833	236
39.01667	236
39.02500	237
39.03333	239
39.04167	242
39.05000	246
39.05833	249
39.06667	251
39.07500	249
39.08333	246
39.09167	244
39.10000	242
39.10833	242
39.11667	243
39.12500	244
39.13333	244
39.14167	243
39.15000	240
39.15833	237
39.16667	235
39.17500	233
39.18333	231
39.19167	229
39.20000	226
39.20833	222
39.21667	218
39.22500	216
39.23333	216
39.24167	217
39.25000	218
39.25833	218
39.26667	217
39.27500	215
39.28333	213
39.29167	213
39.30000	214
39.30833	217
39.31667	222
39.32500	226
39.33333	229
39.34167	230
39.35000	230
39.35833	229
39.36667	230
39.37500	231
39.38333	232
39.39167	230
39.40000	226
39.40833	223
39.41667	221
39.42500	219
39.43333	218
39.44167	217
39.45000	213
39.45833	207
39.46667	201
39.47500	196
39.48333	192
39.49167	191
39.50000	192
39.50833	194
39.51667	197
39.52500	198
39.53333	198
39.54167	195
39.55000	192
39.55833	188
39.56667	185
39.57500	182
39.58333	180
39.59167	179
39.60000	179
39.60833	180
39.61667	179
39.62500	179
39.63333	180
39.64167	181
39.65000	184
39.65833	187
39.66667	189
39.67500	190
39.68333	191
39.69167	193
39.70000	195
39.70833	196
39.71667	196
39.72500	192
39.73333	184
39.74167	176
39.75000	170
39.75833	166
39.76667	165
39.77500	168
39.78333	170
39.79167	170
39.80000	168
39.80833	166
39.81667	165
39.82500	166
39.83333	167
39.84167	168
39.85000	168
39.85833	168
39.86667	167
39.87500	167
39.88333	167
39.89167	166
39.90000	164
39.90833	161
39.91667	159
39.92500	157
39.93333	155
39.94167	154
39.95000	153
39.95833	154
39.96667	153
39.97500	151
39.98333	147
39.99167	142
40.00000	137
40.00833	134
40.01667	133
40.02500	135
40.03333	140
40.04167	145
40.05000	149
40.05833	152
40.06667	152
40.07500	150
40.08333	147
40.09167	144
40.10000	141
40.10833	141
40.11667	143
40.12500	149
40.13333	157
40.14167	165
40.15000	169
40.15833	171
40.16667	170
40.17500	168
40.18333	167
40.19167	167
40.20000	168
40.20833	171
40.21667	174
40.22500	174
40.23333	170
40.24167	163
40.25000	156
40.25833	149
40.26667	146
40.27500	147
40.28333	149
40.29167	151
40.30000	153
40.30833	155
40.31667	156
40.32500	160
40.33333	167
40.34167	176
40.35000	183
40.35833	189
40.36667	191
40.37500	191
40.38333	191
40.39167	193
40.40000	198
40.40833	200
40.41667	201
40.42500	199
40.43333	197
40.44167	197
40.45000	203
40.45833	215
40.46667	228
40.47500	241
40.48333	252
40.49167	259
40.50000	266
40.50833	276
40.51667	289
40.52500	305
40.53333	322
40.54167	338
40.55000	353
40.55833	365
40.56667	378
40.57500	391
40.58333	405
40.59167	420
40.60000	438
40.60833	457
40.61667	479
40.62500	503
40.63333	529
40.64167	555
40.65000	581
40.65833	606
40.66667	631
40.67500	658
40.68333	685
40.69167	715
40.70000	748
40.70833	784
40.71667	821
40.72500	859
40.73333	899
40.74167	940
40.75000	981
40.75833	1024
40.76667	1067
40.77500	1112
40.78333	1158
40.79167	1208
40.80000	1260
40.80833	1312
40.81667	1366
40.82500	1420
40.83333	1477
40.84167	1536
40.85000	1599
40.85833	1666
40.86667	1735
40.87500	1809
40.88333	1882
40.89167	1957
40.90000	2032
40.90833	2105
40.91667	2180
40.92500	2255
40.93333	2338
40.94167	2423
40.95000	2512
40.95833	2604
40.96667	2695
40.97500	2788
40.98333	2880
40.99167	2977
41.00000	3076
41.00833	3177
41.01667	3282
41.02500	3386
41.03333	3493
41.04167	3600
41.05000	3707
41.05833	3815
41.06667	3922
41.07500	4033
41.08333	4146
41.09167	4267
41.10000	4393
41.10833	4519
41.11667	4648
41.12500	4771
41.13333	4892
41.14167	5009
41.15000	5126
41.15833	5244
41.16667	5362
41.17500	5486
41.18333	5609
41.19167	5735
41.20000	5861
41.20833	5986
41.21667	6115
41.22500	6241
41.23333	6373
41.24167	6505
41.25000	6639
41.25833	6776
41.26667	6910
41.27500	7045
41.28333	7176
41.29167	7305
41.30000	7432
41.30833	7556
41.31667	7682
41.32500	7802
41.33333	7924
41.34167	8042
41.35000	8157
41.35833	8272
41.36667	8385
41.37500	8502
41.38333	8616
41.39167	8731
41.40000	8843
41.40833	8950
41.41667	9055
41.42500	9153
41.43333	9250
41.44167	9343
41.45000	9435
41.45833	9527
41.46667	9617
41.47500	9707
41.48333	9790
41.49167	9869
41.50000	9942
41.50833	10008
41.51667	10071
41.52500	10130
41.53333	10190
41.54167	10247
41.55000	10302
41.55833	10353
41.56667	10397
41.57500	10436
41.58333	10471
41.59167	10504
41.60000	10535
41.60833	10564
41.61667	10591
41.62500	10613
41.63333	10629
41.64167	10638
41.65000	10640
41.65833	10636
41.66667	10628
41.67500	10618
41.68333	10607
41.69167	10596
41.70000	10583
41.70833	10568
41.71667	10549
41.72500	10527
41.73333	10499
41.74167	10467
41.75000	10429
41.75833	10386
41.76667	10340
41.77500	10291
41.78333	10239
41.79167	10183
41.80000	10123
41.80833	10058
41.81667	9986
41.82500	9911
41.83333	9832
41.84167	9753
41.85000	9672
41.85833	9589
41.86667	9507
41.87500	9422
41.88333	9337
41.89167	9248
41.90000	9155
41.90833	9055
41.91667	8947
41.92500	8838
41.93333	8725
41.94167	8615
41.95000	8506
41.95833	8397
41.96667	8288
41.97500	8172
41.98333	8058
41.99167	7941
42.00000	7824
42.00833	7708
42.01667	7590
42.02500	7472
42.03333	7349
42.04167	7225
42.05000	7100
42.05833	6973
42.06667	6848
42.07500	6720
42.08333	6597
42.09167	6472
42.10000	6348
42.10833	6222
42.11667	6089
42.12500	5959
42.13333	5827
42.14167	5700
42.15000	5576
42.15833	5454
42.16667	5333
42.17500	5209
42.18333	5086
42.19167	4960
42.20000	4833
42.20833	4709
42.21667	4586
42.22500	4470
42.23333	4358
42.24167	4250
42.25000	4144
42.25833	4038
42.26667	3934
42.27500	3827
42.28333	3724
42.29167	3621
42.30000	3519
42.30833	3417
42.31667	3315
42.32500	3217
42.33333	3119
42.34167	3025
42.35000	2933
42.35833	2843
42.36667	2755
42.37500	2665
42.38333	2581
42.39167	2501
42.40000	2426
42.40833	2355
42.41667	2284
42.42500	2213
42.43333	2137
42.44167	2062
42.45000	1991
42.45833	1923
42.46667	1861
42.47500	1800
42.48333	1742
42.49167	1684
42.50000	1627
42.50833	1573
42.51667	1520
42.52500	1469
42.53333	1420
42.54167	1373
42.55000	1327
42.55833	1282
42.56667	1238
42.57500	1194
42.58333	1153
42.59167	1117
42.60000	1083
42.60833	1052
42.61667	1020
42.62500	988
42.63333	952
42.64167	918
42.65000	885
42.65833	856
42.66667	831
42.67500	808
42.68333	787
42.69167	767
42.70000	748
42.70833	730
42.71667	713
42.72500	698
42.73333	681
42.74167	662
42.75000	639
42.75833	614
42.76667	591
42.77500	571
42.78333	556
42.79167	546
42.80000	537
42.80833	527
42.81667	513
42.82500	497
42.83333	480
42.84167	463
42.85000	447
42.85833	433
42.86667	421
42.87500	410
42.88333	400
42.89167	391
42.90000	383
42.90833	374
42.91667	366
42.92500	358
42.93333	351
42.94167	345
42.95000	339
42.95833	334
42.96667	330
42.97500	326
42.98333	323
42.99167	321
43.00000	319
43.00833	315
43.01667	310
43.02500	305
43.03333	300
43.04167	295
43.05000	291
43.05833	286
43.06667	282
43.07500	275
43.08333	269
43.09167	265
43.10000	264
43.10833	264
43.11667	265
43.12500	265
43.13333	262
43.14167	258
43.15000	253
43.15833	248
43.16667	242
43.17500	235
43.18333	229
43.19167	223
43.20000	217
43.20833	212
43.21667	209
43.22500	206
43.23333	205
43.24167	205
43.25000	206
43.25833	208
43.26667	209
43.27500	209
43.28333	208
43.29167	204
43.30000	201
43.30833	199
43.31667	200
43.32500	201
43.33333	201
43.34167	199
43.35000	193
43.35833	186
43.36667	182
43.37500	181
43.38333	183
43.39167	186
43.40000	188
43.40833	185
43.41667	177
43.42500	170
43.43333	164
43.44167	163
43.45000	165
43.45833	169
43.46667	172
43.47500	171
43.48333	168
43.49167	164
43.50000	160
43.50833	155
43.51667	150
43.52500	145
43.53333	139
43.54167	135
43.55000	133
43.55833	135
43.56667	137
43.57500	140
43.58333	143
43.59167	145
43.60000	146
43.60833	146
43.61667	145
43.62500	143
43.63333	140
43.64167	139
43.65000	140
43.65833	143
43.66667	146
43.67500	150
43.68333	151
43.69167	150
43.70000	147
43.70833	143
43.71667	141
43.72500	139
43.73333	141
43.74167	143
43.75000	145
43.75833	147
43.76667	148
43.77500	146
43.78333	144
43.79167	141
43.80000	138
43.80833	135
43.81667	134
43.82500	133
43.83333	133
43.84167	132
43.85000	130
43.85833	128
43.86667	126
43.87500	125
43.88333	125
43.89167	128
43.90000	131
43.90833	133
43.91667	131
43.92500	128
43.93333	125
43.94167	121
43.95000	117
43.95833	115
43.96667	114
43.97500	113
43.98333	114
43.99167	117
44.00000	119
44.00833	120
44.01667	117
44.02500	114
44.03333	111
44.04167	109
44.05000	105
44.05833	101
44.06667	98
44.07500	94
44.08333	93
44.09167	95
44.10000	101
44.10833	106
44.11667	109
44.12500	109
44.13333	105
44.14167	100
44.15000	96
44.15833	92
44.16667	92
44.17500	93
44.18333	96
44.19167	99
44.20000	101
44.20833	103
44.21667	102
44.22500	101
44.23333	100
44.24167	98
44.25000	95
44.25833	91
44.26667	86
44.27500	79
44.28333	72
44.29167	67
44.30000	64
44.30833	63
44.31667	65
44.32500	69
44.33333	74
44.34167	79
44.35000	84
44.35833	88
44.36667	90
44.37500	90
44.38333	88
44.39167	85
44.40000	83
44.40833	81
44.41667	80
44.42500	80
44.43333	79
44.44167	76
44.45000	72
44.45833	68
44.46667	65
44.47500	63
44.48333	61
44.49167	60
44.50000	59
44.50833	56
44.51667	53
44.52500	50
44.53333	50
44.54167	51
44.55000	53
44.55833	56
44.56667	59
44.57500	61
44.58333	64
44.59167	67
44.60000	69
44.60833	71
44.61667	75
44.62500	78
44.63333	82
44.64167	85
44.65000	84
44.65833	80
44.66667	77
44.67500	76
44.68333	76
44.69167	76
44.70000	75
44.70833	72
44.71667	69
44.72500	67
44.73333	67
44.74167	70
44.75000	74
44.75833	78
44.76667	81
44.77500	82
44.78333	81
44.79167	79
44.80000	77
44.80833	74
44.81667	70
44.82500	66
44.83333	61
44.84167	56
44.85000	53
44.85833	53
44.86667	56
44.87500	63
44.88333	69
44.89167	75
44.90000	77
44.90833	76
44.91667	74
44.92500	73
44.93333	73
44.94167	73
44.95000	73
44.95833	70
44.96667	67
44.97500	63
44.98333	58
44.99167	54
45.00000	51
45.00833	50
45.01667	52
45.02500	55
45.03333	59
45.04167	64
45.05000	68
45.05833	71
45.06667	73
45.07500	74
45.08333	71
45.09167	67
45.10000	61
45.10833	56
45.11667	53
45.12500	54
45.13333	58
45.14167	63
45.15000	68
45.15833	69
45.16667	65
45.17500	58
45.18333	49
45.19167	41
45.20000	34
45.20833	31
45.21667	32
45.22500	37
45.23333	43
45.24167	51
45.25000	57
45.25833	61
45.26667	64
45.27500	66
45.28333	67
45.29167	69
45.30000	72
45.30833	73
45.31667	71
45.32500	67
45.33333	63
45.34167	61
45.35000	62
45.35833	65
45.36667	69
45.37500	72
45.38333	73
45.39167	74
45.40000	74
45.40833	74
45.41667	75
45.42500	76
45.43333	77
45.44167	76
45.45000	73
45.45833	69
45.46667	65
45.47500	61
45.48333	57
45.49167	54
45.50000	51
45.50833	52
45.51667	55
45.52500	60
45.53333	66
45.54167	71
45.55000	73
45.55833	72
45.56667	68
45.57500	62
45.58333	56
45.59167	51
45.60000	47
45.60833	45
45.61667	45
45.62500	46
45.63333	47
45.64167	49
45.65000	51
45.65833	54
45.66667	58
45.67500	61
45.68333	65
45.69167	68
45.70000	72
45.70833	75
45.71667	78
45.72500	79
45.73333	78
45.74167	74
45.75000	69
45.75833	64
45.76667	58
45.77500	51
45.78333	47
45.79167	45
45.80000	47
45.80833	52
45.81667	59
45.82500	66
45.83333	70
45.84167	71
45.85000	69
45.85833	66
45.86667	63
45.87500	59
45.88333	56
45.89167	54
45.90000	52
45.90833	51
45.91667	53
45.92500	56
45.93333	61
45.94167	67
45.95000	71
45.95833	73
45.96667	74
45.97500	72
45.98333	69
45.99167	64
46.00000	59
46.00833	57
46.01667	59
46.02500	62
46.03333	66
46.04167	70
46.05000	72
46.05833	73
46.06667	73
46.07500	73
46.08333	75
46.09167	77
46.10000	80
46.10833	81
46.11667	81
46.12500	77
46.13333	70
46.14167	63
46.15000	57
46.15833	54
46.16667	54
46.17500	54
46.18333	53
46.19167	50
46.20000	45
46.20833	41
46.21667	38
46.22500	37
46.23333	38
46.24167	40
46.25000	43
46.25833	45
46.26667	47
46.27500	47
46.28333	46
46.29167	45
46.30000	45
46.30833	46
46.31667	50
46.32500	55
46.33333	59
46.34167	63
46.35000	66
46.35833	69
46.36667	69
46.37500	66
46.38333	61
46.39167	54
46.40000	48
46.40833	43
46.41667	40
46.42500	38
46.43333	36
46.44167	34
46.45000	32
46.45833	31
46.46667	29
46.47500	26
46.48333	22
46.49167	20
46.50000	18
46.50833	21
46.51667	27
46.52500	35
46.53333	41
46.54167	45
46.55000	45
46.55833	44
46.56667	44
46.57500	47
46.58333	51
46.59167	55
46.60000	58
46.60833	57
46.61667	52
46.62500	46
46.63333	40
46.64167	34
46.65000	28
46.65833	22
46.66667	17
46.67500	14
46.68333	12
46.69167	11
46.70000	12
46.70833	11
46.71667	10
46.72500	9
46.73333	9
46.74167	11
46.75000	13
46.75833	16
46.76667	18
46.77500	19
46.78333	20
46.79167	22
46.80000	25
46.80833	28
46.81667	32
46.82500	36
46.83333	40
46.84167	43
46.85000	46
46.85833	48
46.86667	47
46.87500	42
46.88333	36
46.89167	29
46.90000	21
46.90833	14
46.91667	9
46.92500	4
46.93333	1
46.94167	-1
46.95000	-0
46.95833	2
46.96667	3
46.97500	3
46.98333	2
46.99167	2
47.00000	3
47.00833	5
47.01667	8
47.02500	9
47.03333	9
47.04167	8
47.05000	8
47.05833	8
47.06667	8
47.07500	7
47.08333	5
47.09167	3
47.10000	3
47.10833	4
47.11667	7
47.12500	11
47.13333	14
47.14167	15
47.15000	11
47.15833	3
47.16667	-4
47.17500	-8
47.18333	-8
47.19167	-5
47.20000	-1
47.20833	2
47.21667	2
47.22500	-1
47.23333	-4
47.24167	-6
47.25000	-6
47.25833	-3
47.26667	1
47.27500	4
47.28333	7
47.29167	8
47.30000	8
47.30833	9
47.31667	10
47.32500	11
47.33333	12
47.34167	11
47.35000	9
47.35833	6
47.36667	2
47.37500	-2
47.38333	-3
47.39167	-2
47.40000	2
47.40833	4
47.41667	4
47.42500	2
47.43333	-3
47.44167	-9
47.45000	-15
47.45833	-20
47.46667	-23
47.47500	-25
47.48333	-24
47.49167	-22
47.50000	-19
47.50833	-16
47.51667	-13
47.52500	-12
47.53333	-11
47.54167	-12
47.55000	-13
47.55833	-16
47.56667	-19
47.57500	-21
47.58333	-21
47.59167	-18
47.60000	-13
47.60833	-6
47.61667	-0
47.62500	3
47.63333	4
47.64167	3
47.65000	1
47.65833	-1
47.66667	-3
47.67500	-5
47.68333	-8
47.69167	-12
47.70000	-16
47.70833	-20
47.71667	-24
47.72500	-27
47.73333	-30
47.74167	-33
47.75000	-35
47.75833	-36
47.76667	-35
47.77500	-32
47.78333	-25
47.79167	-18
47.80000	-9
47.80833	-3
47.81667	1
47.82500	3
47.83333	0
47.84167	-4
47.85000	-8
47.85833	-11
47.86667	-13
47.87500	-14
47.88333	-14
47.89167	-15
47.90000	-17
47.90833	-19
47.91667	-20
47.92500	-20
47.93333	-19
47.94167	-18
47.95000	-16
47.95833	-14
47.96667	-12
47.97500	-12
47.98333	-12
47.99167	-12
48.00000	-11
48.00833	-7
48.01667	-1
48.02500	6
48.03333	12
48.04167	16
48.05000	16
48.05833	12
48.06667	8
48.07500	3
48.08333	-1
48.09167	-3
48.10000	-2
48.10833	-2
48.11667	-2
48.12500	-3
48.13333	-4
48.14167	-4
48.15000	-4
48.15833	-3
48.16667	-3
48.17500	-3
48.18333	-3
48.19167	1
48.20000	6
48.20833	13
48.21667	19
48.22500	21
48.23333	19
48.24167	13
48.25000	5
48.25833	-3
48.26667	-10
48.27500	-15
48.28333	-17
48.29167	-14
48.30000	-8
48.30833	0
48.31667	8
48.32500	15
48.33333	19
48.34167	21
48.35000	21
48.35833	20
48.36667	19
48.37500	18
48.38333	17
48.39167	19
48.40000	21
48.40833	23
48.41667	23
48.42500	22
48.43333	21
48.44167	19
48.45000	19
48.45833	21
48.46667	23
48.47500	26
48.48333	29
48.49167	32
48.50000	34
48.50833	34
48.51667	32
48.52500	31
48.53333	32
48.54167	34
48.55000	35
48.55833	36
48.56667	36
48.57500	37
48.58333	38
48.59167	41
48.60000	43
48.60833	44
48.61667	43
48.62500	41
48.63333	38
48.64167	35
48.65000	35
48.65833	36
48.66667	38
48.67500	39
48.68333	40
48.69167	38
48.70000	37
48.70833	37
48.71667	40
48.72500	44
48.73333	47
48.74167	50
48.75000	52
48.75833	53
48.76667	51
48.77500	48
48.78333	44
48.79167	41
48.80000	39
48.80833	39
48.81667	41
48.82500	41
48.83333	41
48.84167	40
48.85000	40
48.85833	41
48.86667	43
48.87500	46
48.88333	48
48.89167	47
48.90000	45
48.90833	44
48.91667	42
48.92500	40
48.93333	36
48.94167	33
48.95000	29
48.95833	26
48.96667	24
48.97500	25
48.98333	26
48.99167	28
49.00000	28
49.00833	27
49.01667	26
49.02500	26
49.03333	28
49.04167	30
49.05000	32
49.05833	33
49.06667	33
49.07500	32
49.08333	30
49.09167	32
49.10000	35
49.10833	39
49.11667	42
49.12500	44
49.13333	44
49.14167	43
49.15000	42
49.15833	41
49.16667	39
49.17500	36
49.18333	33
49.19167	31
49.20000	31
49.20833	33
49.21667	35
49.22500	37
49.23333	36
49.24167	33
49.25000	29
49.25833	25
49.26667	22
49.27500	21
49.28333	21
49.29167	22
49.30000	23
49.30833	23
49.31667	22
49.32500	21
49.33333	20
49.34167	19
49.35000	16
49.35833	12
49.36667	7
49.37500	1
49.38333	-3
49.39167	-3
49.40000	1
49.40833	5
49.41667	8
49.42500	9
49.43333	8
49.44167	6
49.45000	4
49.45833	5
49.46667	6
49.47500	7
49.48333	9
49.49167	11
49.50000	13
49.50833	16
49.51667	18
49.52500	18
49.53333	16
49.54167	13
49.55000	8
49.55833	2
49.56667	-1
49.57500	-2
49.58333	-1
49.59167	1
49.60000	2
49.60833	2
49.61667	-1
49.62500	-5
49.63333	-7
49.64167	-8
49.65000	-8
49.65833	-9
49.66667	-8
49.67500	-5
49.68333	-0
49.69167	6
49.70000	13
49.70833	17
49.71667	18
49.72500	17
49.73333	14
49.74167	9
49.75000	4
49.75833	-2
49.76667	-6
49.77500	-8
49.78333	-8
49.79167	-6
49.80000	-4
49.80833	-4
49.81667	-6
49.82500	-9
49.83333	-14
49.84167	-18
49.85000	-23
49.85833	-28
49.86667	-33
49.87500	-39
49.88333	-44
49.89167	-47
49.90000	-49
49.90833	-48
49.91667	-45
49.92500	-41
49.93333	-37
49.94167	-33
49.95000	-30
49.95833	-27
49.96667	-24
49.97500	-20
49.98333	-17
49.99167	-15
50.00000	-14
50.00833	-16
50.01667	-19
50.02500	-22
50.03333	-22
50.04167	-19
50.05000	-15
50.05833	-10
50.06667	-7
50.07500	-6
50.08333	-7
50.09167	-9
50.10000	-11
50.10833	-12
50.11667	-13
50.12500	-13
50.13333	-13
50.14167	-14
50.15000	-16
50.15833	-19
50.16667	-21
50.17500	-20
50.18333	-18
50.19167	-15
50.20000	-12
50.20833	-12
50.21667	-15
50.22500	-20
50.23333	-25
50.24167	-28
50.25000	-30
50.25833	-28
50.26667	-26
50.27500	-26
50.28333	-26
50.29167	-29
50.30000	-32
50.30833	-34
50.31667	-35
50.32500	-33
50.33333	-31
50.34167	-27
50.35000	-22
50.35833	-17
50.36667	-13
50.37500	-10
50.38333	-8
50.39167	-9
50.40000	-11
50.40833	-13
50.41667	-13
50.42500	-12
50.43333	-9
50.44167	-5
50.45000	-3
50.45833	-3
50.46667	-4
50.47500	-7
50.48333	-10
50.49167	-11
50.50000	-11
50.50833	-11
50.51667	-12
50.52500	-13
50.53333	-12
50.54167	-8
50.55000	-3
50.55833	3
50.56667	7
50.57500	8
50.58333	7
50.59167	5
50.60000	4
50.60833	5
50.61667	7
50.62500	11
50.63333	13
50.64167	12
50.65000	10
50.65833	7
50.66667	4
50.67500	2
50.68333	1
50.69167	-1
50.70000	-3
50.70833	-4
50.71667	-5
50.72500	-3
50.73333	0
50.74167	5
50.75000	9
50.75833	13
50.76667	16
50.77500	18
50.78333	21
50.79167	23
50.80000	23
50.80833	22
50.81667	20
50.82500	20
50.83333	22
50.84167	25
50.85000	27
50.85833	30
50.86667	34
50.87500	39
50.88333	46
50.89167	51
50.90000	52
50.90833	52
50.91667	51
50.92500	50
50.93333	51
50.94167	52
50.95000	52
50.95833	49
50.96667	47
50.97500	47
50.98333	48
50.99167	50
51.00000	51
51.00833	53
51.01667	57
51.02500	59
51.03333	60
51.04167	58
51.05000	55
51.05833	51
51.06667	48
51.07500	48
51.08333	51
51.09167	54
51.10000	56
51.10833	60
51.11667	64
51.12500	67
51.13333	67
51.14167	66
51.15000	65
51.15833	64
51.16667	63
51.17500	65
51.18333	69
51.19167	74
51.20000	81
51.20833	87
51.21667	94
51.22500	99
51.23333	102
51.24167	104
51.25000	108
51.25833	115
51.26667	123
51.27500	129
51.28333	133
51.29167	136
51.30000	140
51.30833	143
51.31667	146
51.32500	148
51.33333	148
51.34167	148
51.35000	150
51.35833	155
51.36667	162
51.37500	172
51.38333	183
51.39167	195
51.40000	207
51.40833	218
51.41667	230
51.42500	241
51.43333	252
51.44167	260
51.45000	270
51.45833	283
51.46667	299
51.47500	317
51.48333	334
51.49167	352
51.50000	370
51.50833	386
51.51667	400
51.52500	414
51.53333	429
51.54167	445
51.55000	463
51.55833	484
51.56667	507
51.57500	531
51.58333	555
51.59167	579
51.60000	603
51.60833	627
51.61667	653
51.62500	680
51.63333	711
51.64167	742
51.65000	775
51.65833	809
51.66667	842
51.67500	879
51.68333	916
51.69167	954
51.70000	994
51.70833	1032
51.71667	1069
51.72500	1106
51.73333	1143
51.74167	1181
51.75000	1221
51.75833	1262
51.76667	1305
51.77500	1351
51.78333	1398
51.79167	1447
51.80000	1496
51.80833	1544
51.81667	1594
51.82500	1645
51.83333	1700
51.84167	1757
51.85000	1818
51.85833	1881
51.86667	1943
51.87500	2006
51.88333	2067
51.89167	2129
51.90000	2193
51.90833	2259
51.91667	2331
51.92500	2405
51.93333	2484
51.94167	2563
51.95000	2640
51.95833	2716
51.96667	2789
51.97500	2864
51.98333	2937
51.99167	3012
52.00000	3089
52.00833	3166
52.01667	3247
52.02500	3330
52.03333	3419
52.04167	3509
52.05000	3598
52.05833	3686
52.06667	3772
52.07500	3862
52.08333	3951
52.09167	4041
52.10000	4132
52.10833	4221
52.11667	4311
52.12500	4400
52.13333	4493
52.14167	4588
52.15000	4684
52.15833	4782
52.16667	4878
52.17500	4976
52.18333	5073
52.19167	5170
52.20000	5268
52.20833	5365
52.21667	5465
52.22500	5565
52.23333	5668
52.24167	5772
52.25000	5875
52.25833	5978
52.26667	6079
52.27500	6182
52.28333	6285
52.29167	6392
52.30000	6502
52.30833	6610
52.31667	6719
52.32500	6822
52.33333	6923
52.34167	7019
52.35000	7115
52.35833	7212
52.36667	7310
52.37500	7413
52.38333	7516
52.39167	7619
52.40000	7721
52.40833	7820
52.41667	7919
52.42500	8016
52.43333	8117
52.44167	8217
52.45000	8315
52.45833	8413
52.46667	8508
52.47500	8605
52.48333	8699
52.49167	8792
52.50000	8883
52.50833	8971
52.51667	9057
52.52500	9141
52.53333	9226
52.54167	9310
52.55000	9392
52.55833	9472
52.56667	9550
52.57500	9630
52.58333	9708
52.59167	9787
52.60000	9866
52.60833	9942
52.61667	10017
52.62500	10089
52.63333	10159
52.64167	10228
52.65000	10293
52.65833	10357
52.66667	10420
52.67500	10484
52.68333	10547
52.69167	10610
52.70000	10671
52.70833	10728
52.71667	10781
52.72500	10829
52.73333	10874
52.74167	10918
52.75000	10960
52.75833	11002
52.76667	11043
52.77500	11086
52.78333	11126
52.79167	11164
52.80000	11197
52.80833	11226
52.81667	11250
52.82500	11271
52.83333	11291
52.84167	11310
52.85000	11328
52.85833	11346
52.86667	11362
52.87500	11378
52.88333	11392
52.89167	11406
52.90000	11419
52.90833	11429
52.91667	11437
52.92500	11441
52.93333	11439
52.94167	11434
52.95000	11426
52.95833	11416
52.96667	11405
52.97500	11393
52.98333	11381
52.99167	11369
53.00000	11355
53.00833	11338
53.01667	11315
53.02500	11289
53.03333	11259
53.04167	11228
53.05000	11200
53.05833	11173
53.06667	11146
53.07500	11118
53.08333	11089
53.09167	11056
53.10000	11020
53.10833	10979
53.11667	10934
53.12500	10886
53.13333	10836
53.14167	10787
53.15000	10739
53.15833	10691
53.16667	10644
53.17500	10594
53.18333	10543
53.19167	10491
53.20000	10437
53.20833	10381
53.21667	10323
53.22500	10263
53.23333	10200
53.24167	10135
53.25000	10071
53.25833	10005
53.26667	9941
53.27500	9875
53.28333	9809
53.29167	9744
53.30000	9678
53.30833	9610
53.31667	9538
53.32500	9466
53.33333	9391
53.34167	9315
53.35000	9239
53.35833	9162
53.36667	9085
53.37500	9006
53.38333	8928
53.39167	8850
53.40000	8773
53.40833	8698
53.41667	8622
53.42500	8548
53.43333	8473
53.44167	8398
53.45000	8324
53.45833	8248
53.46667	8172
53.47500	8093
53.48333	8014
53.49167	7930
53.50000	7844
53.50833	7758
53.51667	7669
53.52500	7585
53.53333	7503
53.54167	7424
53.55000	7348
53.55833	7272
53.56667	7199
53.57500	7123
53.58333	7048
53.59167	6972
53.60000	6896
53.60833	6820
53.61667	6742
53.62500	6664
53.63333	6584
53.64167	6505
53.65000	6429
53.65833	6354
53.66667	6283
53.67500	6214
53.68333	6146
53.69167	6079
53.70000	6011
53.70833	5942
53.71667	5868
53.72500	5795
53.73333	5719
53.74167	5645
53.75000	5573
53.75833	5501
53.76667	5433
53.77500	5365
53.78333	5298
53.79167	5230
53.80000	5161
53.80833	5094
53.81667	5026
53.82500	4962
53.83333	4899
53.84167	4838
53.85000	4778
53.85833	4718
53.86667	4658
53.87500	4596
53.88333	4534
53.89167	4471
53.90000	4409
53.90833	4349
53.91667	4290
53.92500	4234
53.93333	4179
53.94167	4125
53.95000	4071
53.95833	4017
53.96667	3965
53.97500	3913
53.98333	3864
53.99167	3813
54.00000	3763
54.00833	3715
54.01667	3667
54.02500	3622
54.03333	3577
54.04167	3533
54.05000	3488
54.05833	3439
54.06667	3391
54.07500	3340
54.08333	3291
54.09167	3243
54.10000	3196
54.10833	3152
54.11667	3109
54.12500	3069
54.13333	3031
54.14167	2994
54.15000	2957
54.15833	2919
54.16667	2881
54.17500	2842
54.18333	2805
54.19167	2770
54.20000	2736
54.20833	2703
54.21667	2668
54.22500	2633
54.23333	2596
54.24167	2560
54.25000	2526
54.25833	2494
54.26667	2465
54.27500	2439
54.28333	2414
54.29167	2387
54.30000	2357
54.30833	2324
54.31667	2285
54.32500	2247
54.33333	2210
54.34167	2178
54.35000	2151
54.35833	2130
54.36667	2111
54.37500	2091
54.38333	2069
54.39167	2040
54.40000	2008
54.40833	1979
54.41667	1953
54.42500	1932
54.43333	1914
54.44167	1895
54.45000	1872
54.45833	1845
54.46667	1820
54.47500	1798
54.48333	1778
54.49167	1759
54.50000	1740
54.50833	1719
54.51667	1695
54.52500	1672
54.53333	1648
54.54167	1626
54.55000	1607
54.55833	1589
54.56667	1574
54.57500	1560
54.58333	1547
54.59167	1532
54.60000	1516
54.60833	1498
54.61667	1478
54.62500	1458
54.63333	1440
54.64167	1424
54.65000	1410
54.65833	1399
54.66667	1389
54.67500	1378
54.68333	1366
54.69167	1352
54.70000	1336
54.70833	1319
54.71667	1300
54.72500	1280
54.73333	1259
54.74167	1239
54.75000	1220
54.75833	1203
54.76667	1189
54.77500	1175
54.78333	1163
54.79167	1151
54.80000	1139
54.80833	1128
54.81667	1117
54.82500	1105
54.83333	1093
54.84167	1081
54.85000	1070
54.85833	1060
54.86667	1053
54.87500	1047
54.88333	1042
54.89167	1036
54.90000	1028
54.90833	1017
54.91667	1005
54.92500	993
54.93333	981
54.94167	971
54.95000	960
54.95833	949
54.96667	937
54.97500	924
54.98333	911
54.99167	900
55.00000	890
55.00833	883
55.01667	877
55.02500	871
55.03333	864
55.04167	856
55.05000	847
55.05833	837
55.06667	829
55.07500	823
55.08333	816
55.09167	806
55.10000	794
55.10833	780
55.11667	764
55.12500	752
55.13333	745
55.14167	742
55.15000	741
55.15833	741
55.16667	741
55.17500	739
55.18333	737
55.19167	733
55.20000	729
55.20833	723
55.21667	715
55.22500	705
55.23333	695
55.24167	685
55.25000	675
55.25833	667
55.26667	662
55.27500	659
55.28333	657
55.29167	654
55.30000	651
55.30833	648
55.31667	645
55.32500	641
55.33333	635
55.34167	628
55.35000	620
55.35833	610
55.36667	602
55.37500	595
55.38333	588
55.39167	582
55.40000	575
55.40833	569
55.41667	563
55.42500	558
55.43333	554
55.44167	550
55.45000	546
55.45833	542
55.46667	537
55.47500	531
55.48333	526
55.49167	521
55.50000	517
55.50833	515
55.51667	515
55.52500	513
55.53333	510
55.54167	505
55.55000	498
55.55833	491
55.56667	485
55.57500	482
55.58333	480
55.59167	477
55.60000	473
55.60833	469
55.61667	465
55.62500	463
55.63333	462
55.64167	461
55.65000	459
55.65833	456
55.66667	452
55.67500	447
55.68333	442
55.69167	438
55.70000	434
55.70833	431
55.71667	429
55.72500	429
55.73333	429
55.74167	428
55.75000	424
55.75833	417
55.76667	409
55.77500	401
55.78333	396
55.79167	396
55.80000	400
55.80833	403
55.81667	405
55.82500	404
55.83333	400
55.84167	395
55.85000	391
55.85833	386
55.86667	381
55.87500	375
55.88333	368
55.89167	362
55.90000	359
55.90833	356
55.91667	356
55.92500	355
55.93333	354
55.94167	351
55.95000	346
55.95833	341
55.96667	336
55.97500	333
55.98333	331
55.99167	329
56.00000	327
56.00833	324
56.01667	321
56.02500	318
56.03333	317
56.04167	316
56.05000	314
56.05833	311
56.06667	309
56.07500	309
56.08333	310
56.09167	311
56.10000	310
56.10833	306
56.11667	300
56.12500	294
56.13333	289
56.14167	286
56.15000	284
56.15833	284
56.16667	284
56.17500	281
56.18333	278
56.19167	276
56.20000	275
56.20833	274
56.21667	273
56.22500	272
56.23333	269
56.24167	267
56.25000	268
56.25833	270
56.26667	271
56.27500	271
56.28333	268
56.29167	266
56.30000	263
56.30833	263
56.31667	264
56.32500	264
56.33333	262
56.34167	256
56.35000	250
56.35833	242
56.36667	236
56.37500	233
56.38333	230
56.39167	227
56.40000	223
56.40833	220
56.41667	218
56.42500	218
56.43333	218
56.44167	218
56.45000	217
56.45833	214
56.46667	211
56.47500	209
56.48333	209
56.49167	209
56.50000	207
56.50833	204
56.51667	202
56.52500	201
56.53333	204
56.54167	209
56.55000	214
56.55833	218
56.56667	220
56.57500	218
56.58333	215
56.59167	209
56.60000	202
56.60833	196
56.61667	193
56.62500	192
56.63333	193
56.64167	195
56.65000	194
56.65833	190
56.66667	185
56.67500	180
56.68333	174
56.69167	169
56.70000	165
56.70833	162
56.71667	160
56.72500	160
56.73333	162
56.74167	166
56.75000	169
56.75833	171
56.76667	171
56.77500	168
56.78333	164
56.79167	161
56.80000	160
56.80833	162
56.81667	165
56.82500	168
56.83333	168
56.84167	166
56.85000	164
56.85833	161
56.86667	160
56.87500	159
56.88333	159
56.89167	156
56.90000	153
56.90833	150
56.91667	149
56.92500	152
56.93333	156
56.94167	160
56.95000	162
56.95833	162
56.96667	160
56.97500	157
56.98333	156
56.99167	158
57.00000	162
57.00833	164
57.01667	164
57.02500	161
57.03333	154
57.04167	147
57.05000	142
57.05833	139
57.06667	138
57.07500	137
57.08333	136
57.09167	134
57.10000	130
57.10833	126
57.11667	122
57.12500	119
57.13333	117
57.14167	118
57.15000	123
57.15833	129
57.16667	134
57.17500	134
57.18333	131
57.19167	127
57.20000	124
57.20833	122
57.21667	123
57.22500	125
57.23333	125
57.24167	124
57.25000	123
57.25833	121
57.26667	118
57.27500	115
57.28333	112
57.29167	109
57.30000	108
57.30833	106
57.31667	105
57.32500	105
57.33333	106
57.34167	107
57.35000	107
57.35833	104
57.36667	99
57.37500	92
57.38333	86
57.39167	82
57.40000	82
57.40833	84
57.41667	88
57.42500	91
57.43333	94
57.44167	95
57.45000	95
57.45833	95
57.46667	96
57.47500	96
57.48333	97
57.49167	95
57.50000	91
57.50833	87
57.51667	81
57.52500	77
57.53333	75
57.54167	76
57.55000	78
57.55833	81
57.56667	83
57.57500	83
57.58333	81
57.59167	80
57.60000	78
57.60833	79
57.61667	81
57.62500	86
57.63333	91
57.64167	94
57.65000	93
57.65833	88
57.66667	81
57.67500	72
57.68333	65
57.69167	61
57.70000	61
57.70833	62
57.71667	64
57.72500	66
57.73333	68
57.74167	69
57.75000	68
57.75833	64
57.76667	61
57.77500	60
57.78333	61
57.79167	64
57.80000	67
57.80833	71
57.81667	73
57.82500	73
57.83333	72
57.84167	69
57.85000	66
57.85833	64
57.86667	62
57.87500	63
57.88333	64
57.89167	62
57.90000	58
57.90833	53
57.91667	50
57.92500	48
57.93333	48
57.94167	48
57.95000	46
57.95833	43
57.96667	41
57.97500	40
57.98333	40
57.99167	41
58.00000	41
58.00833	41
58.01667	40
58.02500	39
58.03333	39
58.04167	40
58.05000	42
58.05833	46
58.06667	50
58.07500	55
58.08333	57
58.09167	55
58.10000	51
58.10833	47
58.11667	45
58.12500	45
58.13333	51
58.14167	59
58.15000	66
58.15833	70
58.16667	69
58.17500	64
58.18333	55
58.19167	45
58.20000	35
58.20833	27
58.21667	21
58.22500	18
58.23333	17
58.24167	19
58.25000	20
58.25833	19
58.26667	18
58.27500	17
58.28333	18
58.29167	23
58.30000	30
58.30833	36
58.31667	41
58.32500	43
58.33333	43
58.34167	41
58.35000	38
58.35833	36
58.36667	32
58.37500	26
58.38333	21
58.39167	18
58.40000	17
58.40833	19
58.41667	24
58.42500	29
58.43333	35
58.44167	39
58.45000	41
58.45833	40
58.46667	36
58.47500	29
58.48333	22
58.49167	17
58.50000	14
58.50833	15
58.51667	19
58.52500	23
58.53333	25
58.54167	24
58.55000	21
58.55833	15
58.56667	10
58.57500	6
58.58333	5
58.59167	5
58.60000	5
58.60833	5
58.61667	5
58.62500	4
58.63333	4
58.64167	6
58.65000	8
58.65833	11
58.66667	13
58.67500	14
58.68333	17
58.69167	19
58.70000	21
58.70833	23
58.71667	26
58.72500	28
58.73333	29
58.74167	28
58.75000	25
58.75833	20
58.76667	15
58.77500	11
58.78333	8
58.79167	7
58.80000	7
58.80833	8
58.81667	6
58.82500	4
58.83333	1
58.84167	-1
58.85000	-3
58.85833	-3
58.86667	-1
58.87500	2
58.88333	4
58.89167	6
58.90000	4
58.90833	2
58.91667	2
58.92500	4
58.93333	5
58.94167	6
58.95000	4
58.95833	0
58.96667	-5
58.97500	-8
58.98333	-10
58.99167	-10
59.00000	-9
59.00833	-6
59.01667	-3
59.02500	-0
59.03333	1
59.04167	-0
59.05000	-1
59.05833	-2
59.06667	-2
59.07500	-3
59.08333	-6
59.09167	-9
59.10000	-13
59.10833	-14
59.11667	-11
59.12500	-7
59.13333	-5
59.14167	-4
59.15000	-5
59.15833	-6
59.16667	-6
59.17500	-5
59.18333	-4
59.19167	-5
59.20000	-7
59.20833	-8
59.21667	-9
59.22500	-9
59.23333	-8
59.24167	-7
59.25000	-6
59.25833	-8
59.26667	-11
59.27500	-17
59.28333	-23
59.29167	-27
59.30000	-29
59.30833	-30
59.31667	-29
59.32500	-29
59.33333	-29
59.34167	-29
59.35000	-28
59.35833	-26
59.36667	-23
59.37500	-21
59.38333	-19
59.39167	-19
59.40000	-21
59.40833	-23
59.41667	-24
59.42500	-27
59.43333	-30
59.44167	-32
59.45000	-33
59.45833	-32
59.46667	-30
59.47500	-27
59.48333	-25
59.49167	-24
59.50000	-26
59.50833	-27
59.51667	-28
59.52500	-28
59.53333	-27
59.54167	-26
59.55000	-25
59.55833	-24
59.56667	-24
59.57500	-26
59.58333	-30
59.59167	-34
59.60000	-38
59.60833	-38
59.61667	-34
59.62500	-29
59.63333	-22
59.64167	-16
59.65000	-11
59.65833	-8
59.66667	-8
59.67500	-11
59.68333	-15
59.69167	-17
59.70000	-15
59.70833	-13
59.71667	-11
59.72500	-11
59.73333	-17
59.74167	-25
59.75000	-30
59.75833	-31
59.76667	-31
59.77500	-31
59.78333	-32
59.79167	-33
59.80000	-33
59.80833	-33
59.81667	-32
59.82500	-31
59.83333	-31
59.84167	-32
59.85000	-32
59.85833	-32
59.86667	-31
59.87500	-32
59.88333	-34
59.89167	-38
59.90000	-42
59.90833	-47
59.91667	-52
59.92500	-55
59.93333	-54
59.94167	-50
59.95000	-43
59.95833	-34
59.96667	-29
59.97500	-27
59.98333	-29
59.99167	-32
60.00000	-35
