# Supplementary material for: How J-chain ensures the assembly of immunoglobulin IgM pentamers
Source: EMBO J. 2024 Dec 4;44(2):505–33. doi: 10.1038/s44318-024-00317-9 (PMC11729874; doi:10.1038/s44318-024-00317-9)
Supplement: Supplementary file 5 — Source data Fig. 3 [file 44318_2024_317_MOESM5_ESM.zip › Figure 3/3B/repeat 3 Cu4/20240117 Cu4tp_14h_3.txt]

[Header]
Application Name	LCsolution
Version	1.25
Data File Name	D:\Xenia\JC Oligomerisation kinetics\20240117 Cu4tp_14h_3.lcd
Output Date	17.07.2024
Output Time	17:45:28

[Configuration]
# of Detectors	2
Detector ID	Detector A	Detector B
Detector Name	Detector A	Detector B
# of Channels	2	1

[LC Chromatogram(Detector A-Ch1)]
Interval(msec)	500
# of Points	7201
Start Time(min)	0.000
End Time(min)	60.000
Intensity Units	mV
Intensity Multiplier	0.001
Wavelength(nm)	280
R.Time (min)	Intensity
0.00000	-3
0.00833	-3
0.01667	-0
0.02500	2
0.03333	3
0.04167	3
0.05000	2
0.05833	-2
0.06667	-7
0.07500	-13
0.08333	-19
0.09167	-22
0.10000	-22
0.10833	-19
0.11667	-14
0.12500	-9
0.13333	-6
0.14167	-4
0.15000	-3
0.15833	-4
0.16667	-5
0.17500	-6
0.18333	-5
0.19167	-2
0.20000	1
0.20833	3
0.21667	2
0.22500	-3
0.23333	-8
0.24167	-12
0.25000	-14
0.25833	-12
0.26667	-8
0.27500	-3
0.28333	3
0.29167	8
0.30000	13
0.30833	18
0.31667	19
0.32500	18
0.33333	15
0.34167	10
0.35000	5
0.35833	1
0.36667	-3
0.37500	-6
0.38333	-8
0.39167	-9
0.40000	-9
0.40833	-8
0.41667	-9
0.42500	-11
0.43333	-14
0.44167	-17
0.45000	-19
0.45833	-20
0.46667	-19
0.47500	-17
0.48333	-15
0.49167	-14
0.50000	-13
0.50833	-13
0.51667	-12
0.52500	-10
0.53333	-7
0.54167	-4
0.55000	-3
0.55833	-2
0.56667	-4
0.57500	-6
0.58333	-8
0.59167	-10
0.60000	-12
0.60833	-13
0.61667	-13
0.62500	-11
0.63333	-7
0.64167	-4
0.65000	-1
0.65833	-0
0.66667	-1
0.67500	-3
0.68333	-6
0.69167	-8
0.70000	-10
0.70833	-10
0.71667	-8
0.72500	-6
0.73333	-3
0.74167	-1
0.75000	1
0.75833	1
0.76667	-1
0.77500	-3
0.78333	-5
0.79167	-7
0.80000	-7
0.80833	-6
0.81667	-6
0.82500	-7
0.83333	-8
0.84167	-7
0.85000	-7
0.85833	-6
0.86667	-5
0.87500	-5
0.88333	-5
0.89167	-5
0.90000	-4
0.90833	-1
0.91667	1
0.92500	2
0.93333	2
0.94167	3
0.95000	4
0.95833	3
0.96667	0
0.97500	-3
0.98333	-7
0.99167	-10
1.00000	-11
1.00833	-11
1.01667	-10
1.02500	-11
1.03333	-11
1.04167	-10
1.05000	-7
1.05833	-4
1.06667	-1
1.07500	-0
1.08333	-1
1.09167	-1
1.10000	0
1.10833	2
1.11667	1
1.12500	-3
1.13333	-7
1.14167	-12
1.15000	-16
1.15833	-16
1.16667	-14
1.17500	-12
1.18333	-13
1.19167	-13
1.20000	-11
1.20833	-7
1.21667	-4
1.22500	-2
1.23333	-3
1.24167	-8
1.25000	-13
1.25833	-14
1.26667	-11
1.27500	-5
1.28333	1
1.29167	5
1.30000	4
1.30833	0
1.31667	-3
1.32500	-6
1.33333	-6
1.34167	-4
1.35000	-2
1.35833	-2
1.36667	-3
1.37500	-4
1.38333	-4
1.39167	-4
1.40000	-4
1.40833	-5
1.41667	-7
1.42500	-9
1.43333	-10
1.44167	-10
1.45000	-9
1.45833	-6
1.46667	-2
1.47500	1
1.48333	4
1.49167	5
1.50000	4
1.50833	3
1.51667	1
1.52500	0
1.53333	0
1.54167	2
1.55000	4
1.55833	5
1.56667	4
1.57500	1
1.58333	-4
1.59167	-8
1.60000	-12
1.60833	-15
1.61667	-19
1.62500	-23
1.63333	-25
1.64167	-24
1.65000	-21
1.65833	-16
1.66667	-11
1.67500	-6
1.68333	-2
1.69167	1
1.70000	3
1.70833	2
1.71667	-0
1.72500	-4
1.73333	-7
1.74167	-6
1.75000	-4
1.75833	-0
1.76667	3
1.77500	5
1.78333	3
1.79167	-1
1.80000	-6
1.80833	-10
1.81667	-12
1.82500	-13
1.83333	-13
1.84167	-13
1.85000	-12
1.85833	-12
1.86667	-11
1.87500	-8
1.88333	-5
1.89167	-1
1.90000	3
1.90833	7
1.91667	10
1.92500	11
1.93333	11
1.94167	10
1.95000	8
1.95833	7
1.96667	7
1.97500	6
1.98333	3
1.99167	-1
2.00000	-7
2.00833	-12
2.01667	-15
2.02500	-14
2.03333	-11
2.04167	-8
2.05000	-5
2.05833	-2
2.06667	1
2.07500	3
2.08333	5
2.09167	6
2.10000	4
2.10833	0
2.11667	-5
2.12500	-10
2.13333	-13
2.14167	-13
2.15000	-12
2.15833	-9
2.16667	-6
2.17500	-3
2.18333	-2
2.19167	-1
2.20000	-0
2.20833	-0
2.21667	0
2.22500	0
2.23333	0
2.24167	-0
2.25000	-1
2.25833	-1
2.26667	-1
2.27500	-2
2.28333	-3
2.29167	-5
2.30000	-6
2.30833	-5
2.31667	-1
2.32500	4
2.33333	7
2.34167	8
2.35000	8
2.35833	6
2.36667	5
2.37500	5
2.38333	5
2.39167	6
2.40000	5
2.40833	4
2.41667	3
2.42500	1
2.43333	-2
2.44167	-4
2.45000	-5
2.45833	-6
2.46667	-5
2.47500	-2
2.48333	1
2.49167	4
2.50000	4
2.50833	2
2.51667	-1
2.52500	-6
2.53333	-10
2.54167	-12
2.55000	-13
2.55833	-14
2.56667	-16
2.57500	-20
2.58333	-25
2.59167	-28
2.60000	-30
2.60833	-29
2.61667	-26
2.62500	-22
2.63333	-18
2.64167	-16
2.65000	-16
2.65833	-17
2.66667	-19
2.67500	-22
2.68333	-23
2.69167	-23
2.70000	-20
2.70833	-16
2.71667	-12
2.72500	-9
2.73333	-8
2.74167	-11
2.75000	-15
2.75833	-19
2.76667	-23
2.77500	-26
2.78333	-26
2.79167	-23
2.80000	-18
2.80833	-13
2.81667	-9
2.82500	-7
2.83333	-8
2.84167	-9
2.85000	-9
2.85833	-6
2.86667	-0
2.87500	4
2.88333	5
2.89167	4
2.90000	-0
2.90833	-4
2.91667	-9
2.92500	-12
2.93333	-14
2.94167	-13
2.95000	-11
2.95833	-8
2.96667	-3
2.97500	0
2.98333	2
2.99167	2
3.00000	0
3.00833	-1
3.01667	-1
3.02500	1
3.03333	4
3.04167	7
3.05000	8
3.05833	4
3.06667	-3
3.07500	-9
3.08333	-14
3.09167	-15
3.10000	-13
3.10833	-9
3.11667	-7
3.12500	-7
3.13333	-9
3.14167	-12
3.15000	-15
3.15833	-16
3.16667	-16
3.17500	-15
3.18333	-16
3.19167	-17
3.20000	-17
3.20833	-16
3.21667	-15
3.22500	-14
3.23333	-14
3.24167	-15
3.25000	-14
3.25833	-11
3.26667	-5
3.27500	1
3.28333	4
3.29167	4
3.30000	2
3.30833	-2
3.31667	-4
3.32500	-6
3.33333	-7
3.34167	-8
3.35000	-8
3.35833	-7
3.36667	-5
3.37500	-2
3.38333	0
3.39167	2
3.40000	4
3.40833	6
3.41667	9
3.42500	11
3.43333	11
3.44167	9
3.45000	4
3.45833	-4
3.46667	-12
3.47500	-19
3.48333	-24
3.49167	-28
3.50000	-30
3.50833	-32
3.51667	-31
3.52500	-29
3.53333	-25
3.54167	-21
3.55000	-17
3.55833	-14
3.56667	-12
3.57500	-10
3.58333	-8
3.59167	-7
3.60000	-7
3.60833	-8
3.61667	-10
3.62500	-12
3.63333	-15
3.64167	-18
3.65000	-22
3.65833	-24
3.66667	-23
3.67500	-20
3.68333	-16
3.69167	-11
3.70000	-7
3.70833	-4
3.71667	-1
3.72500	2
3.73333	4
3.74167	4
3.75000	2
3.75833	-2
3.76667	-7
3.77500	-10
3.78333	-10
3.79167	-7
3.80000	-2
3.80833	4
3.81667	8
3.82500	11
3.83333	12
3.84167	11
3.85000	7
3.85833	1
3.86667	-5
3.87500	-10
3.88333	-15
3.89167	-18
3.90000	-20
3.90833	-21
3.91667	-22
3.92500	-21
3.93333	-20
3.94167	-19
3.95000	-19
3.95833	-18
3.96667	-17
3.97500	-13
3.98333	-8
3.99167	-3
4.00000	2
4.00833	5
4.01667	6
4.02500	5
4.03333	4
4.04167	3
4.05000	4
4.05833	6
4.06667	10
4.07500	13
4.08333	15
4.09167	13
4.10000	8
4.10833	1
4.11667	-4
4.12500	-7
4.13333	-8
4.14167	-10
4.15000	-10
4.15833	-10
4.16667	-8
4.17500	-5
4.18333	-3
4.19167	-3
4.20000	-7
4.20833	-12
4.21667	-16
4.22500	-19
4.23333	-20
4.24167	-17
4.25000	-13
4.25833	-7
4.26667	-3
4.27500	-2
4.28333	-4
4.29167	-8
4.30000	-12
4.30833	-15
4.31667	-16
4.32500	-14
4.33333	-11
4.34167	-10
4.35000	-10
4.35833	-11
4.36667	-14
4.37500	-16
4.38333	-20
4.39167	-22
4.40000	-23
4.40833	-22
4.41667	-19
4.42500	-15
4.43333	-11
4.44167	-8
4.45000	-6
4.45833	-6
4.46667	-8
4.47500	-11
4.48333	-15
4.49167	-16
4.50000	-13
4.50833	-10
4.51667	-7
4.52500	-8
4.53333	-10
4.54167	-14
4.55000	-17
4.55833	-18
4.56667	-17
4.57500	-15
4.58333	-14
4.59167	-13
4.60000	-15
4.60833	-18
4.61667	-21
4.62500	-24
4.63333	-25
4.64167	-23
4.65000	-20
4.65833	-14
4.66667	-8
4.67500	-2
4.68333	4
4.69167	8
4.70000	8
4.70833	6
4.71667	1
4.72500	-6
4.73333	-13
4.74167	-18
4.75000	-21
4.75833	-22
4.76667	-19
4.77500	-17
4.78333	-14
4.79167	-11
4.80000	-8
4.80833	-5
4.81667	-2
4.82500	1
4.83333	1
4.84167	-2
4.85000	-7
4.85833	-10
4.86667	-13
4.87500	-13
4.88333	-11
4.89167	-8
4.90000	-5
4.90833	-2
4.91667	-0
4.92500	-0
4.93333	-2
4.94167	-6
4.95000	-10
4.95833	-14
4.96667	-17
4.97500	-19
4.98333	-19
4.99167	-18
5.00000	-16
5.00833	-13
5.01667	-12
5.02500	-12
5.03333	-13
5.04167	-14
5.05000	-15
5.05833	-15
5.06667	-12
5.07500	-9
5.08333	-4
5.09167	-0
5.10000	2
5.10833	2
5.11667	-0
5.12500	-4
5.13333	-6
5.14167	-8
5.15000	-7
5.15833	-7
5.16667	-6
5.17500	-5
5.18333	-3
5.19167	-1
5.20000	2
5.20833	5
5.21667	7
5.22500	7
5.23333	6
5.24167	1
5.25000	-4
5.25833	-10
5.26667	-16
5.27500	-18
5.28333	-16
5.29167	-11
5.30000	-3
5.30833	5
5.31667	11
5.32500	14
5.33333	14
5.34167	13
5.35000	10
5.35833	7
5.36667	3
5.37500	-1
5.38333	-5
5.39167	-9
5.40000	-13
5.40833	-16
5.41667	-19
5.42500	-20
5.43333	-20
5.44167	-19
5.45000	-17
5.45833	-15
5.46667	-14
5.47500	-15
5.48333	-17
5.49167	-20
5.50000	-22
5.50833	-21
5.51667	-19
5.52500	-15
5.53333	-12
5.54167	-9
5.55000	-5
5.55833	-1
5.56667	4
5.57500	7
5.58333	8
5.59167	8
5.60000	8
5.60833	7
5.61667	4
5.62500	-3
5.63333	-11
5.64167	-20
5.65000	-26
5.65833	-28
5.66667	-26
5.67500	-24
5.68333	-24
5.69167	-26
5.70000	-30
5.70833	-32
5.71667	-31
5.72500	-25
5.73333	-19
5.74167	-12
5.75000	-7
5.75833	-5
5.76667	-6
5.77500	-7
5.78333	-7
5.79167	-7
5.80000	-6
5.80833	-4
5.81667	-3
5.82500	-2
5.83333	-2
5.84167	-3
5.85000	-5
5.85833	-5
5.86667	-3
5.87500	-1
5.88333	2
5.89167	4
5.90000	4
5.90833	1
5.91667	-3
5.92500	-8
5.93333	-12
5.94167	-15
5.95000	-17
5.95833	-18
5.96667	-16
5.97500	-14
5.98333	-11
5.99167	-9
6.00000	-9
6.00833	-11
6.01667	-12
6.02500	-12
6.03333	-10
6.04167	-8
6.05000	-7
6.05833	-8
6.06667	-11
6.07500	-12
6.08333	-10
6.09167	-7
6.10000	-5
6.10833	-4
6.11667	-4
6.12500	-6
6.13333	-7
6.14167	-9
6.15000	-12
6.15833	-15
6.16667	-18
6.17500	-19
6.18333	-17
6.19167	-14
6.20000	-13
6.20833	-14
6.21667	-18
6.22500	-23
6.23333	-27
6.24167	-28
6.25000	-27
6.25833	-24
6.26667	-21
6.27500	-17
6.28333	-16
6.29167	-16
6.30000	-17
6.30833	-18
6.31667	-18
6.32500	-16
6.33333	-14
6.34167	-10
6.35000	-6
6.35833	-3
6.36667	1
6.37500	3
6.38333	2
6.39167	-1
6.40000	-3
6.40833	-5
6.41667	-6
6.42500	-6
6.43333	-6
6.44167	-6
6.45000	-4
6.45833	-1
6.46667	3
6.47500	6
6.48333	6
6.49167	3
6.50000	-2
6.50833	-7
6.51667	-10
6.52500	-12
6.53333	-12
6.54167	-11
6.55000	-9
6.55833	-7
6.56667	-6
6.57500	-5
6.58333	-5
6.59167	-6
6.60000	-8
6.60833	-11
6.61667	-14
6.62500	-17
6.63333	-19
6.64167	-20
6.65000	-19
6.65833	-18
6.66667	-15
6.67500	-13
6.68333	-13
6.69167	-15
6.70000	-17
6.70833	-20
6.71667	-21
6.72500	-21
6.73333	-21
6.74167	-22
6.75000	-26
6.75833	-30
6.76667	-34
6.77500	-35
6.78333	-32
6.79167	-29
6.80000	-26
6.80833	-25
6.81667	-26
6.82500	-27
6.83333	-28
6.84167	-29
6.85000	-29
6.85833	-31
6.86667	-33
6.87500	-35
6.88333	-36
6.89167	-34
6.90000	-28
6.90833	-20
6.91667	-12
6.92500	-6
6.93333	-3
6.94167	-4
6.95000	-6
6.95833	-10
6.96667	-13
6.97500	-15
6.98333	-16
6.99167	-15
7.00000	-12
7.00833	-9
7.01667	-6
7.02500	-5
7.03333	-5
7.04167	-7
7.05000	-10
7.05833	-14
7.06667	-19
7.07500	-25
7.08333	-32
7.09167	-36
7.10000	-37
7.10833	-34
7.11667	-30
7.12500	-26
7.13333	-24
7.14167	-24
7.15000	-24
7.15833	-25
7.16667	-24
7.17500	-22
7.18333	-19
7.19167	-17
7.20000	-14
7.20833	-12
7.21667	-10
7.22500	-9
7.23333	-9
7.24167	-9
7.25000	-9
7.25833	-10
7.26667	-13
7.27500	-18
7.28333	-25
7.29167	-32
7.30000	-37
7.30833	-41
7.31667	-41
7.32500	-39
7.33333	-36
7.34167	-31
7.35000	-25
7.35833	-19
7.36667	-15
7.37500	-13
7.38333	-13
7.39167	-16
7.40000	-19
7.40833	-21
7.41667	-21
7.42500	-20
7.43333	-17
7.44167	-14
7.45000	-12
7.45833	-12
7.46667	-14
7.47500	-18
7.48333	-21
7.49167	-22
7.50000	-20
7.50833	-17
7.51667	-16
7.52500	-16
7.53333	-17
7.54167	-20
7.55000	-22
7.55833	-22
7.56667	-21
7.57500	-19
7.58333	-18
7.59167	-18
7.60000	-19
7.60833	-22
7.61667	-24
7.62500	-26
7.63333	-26
7.64167	-22
7.65000	-17
7.65833	-13
7.66667	-10
7.67500	-12
7.68333	-18
7.69167	-25
7.70000	-30
7.70833	-32
7.71667	-31
7.72500	-28
7.73333	-24
7.74167	-19
7.75000	-13
7.75833	-8
7.76667	-4
7.77500	-4
7.78333	-7
7.79167	-12
7.80000	-18
7.80833	-24
7.81667	-28
7.82500	-32
7.83333	-34
7.84167	-34
7.85000	-34
7.85833	-33
7.86667	-32
7.87500	-32
7.88333	-33
7.89167	-33
7.90000	-31
7.90833	-28
7.91667	-25
7.92500	-24
7.93333	-24
7.94167	-26
7.95000	-29
7.95833	-31
7.96667	-31
7.97500	-31
7.98333	-31
7.99167	-31
8.00000	-31
8.00833	-30
8.01667	-28
8.02500	-26
8.03333	-26
8.04167	-25
8.05000	-25
8.05833	-23
8.06667	-20
8.07500	-16
8.08333	-13
8.09167	-12
8.10000	-14
8.10833	-17
8.11667	-20
8.12500	-20
8.13333	-20
8.14167	-19
8.15000	-18
8.15833	-19
8.16667	-23
8.17500	-27
8.18333	-31
8.19167	-33
8.20000	-34
8.20833	-34
8.21667	-32
8.22500	-31
8.23333	-31
8.24167	-31
8.25000	-32
8.25833	-31
8.26667	-28
8.27500	-24
8.28333	-20
8.29167	-17
8.30000	-16
8.30833	-17
8.31667	-20
8.32500	-25
8.33333	-28
8.34167	-28
8.35000	-25
8.35833	-21
8.36667	-17
8.37500	-14
8.38333	-15
8.39167	-16
8.40000	-19
8.40833	-21
8.41667	-24
8.42500	-26
8.43333	-28
8.44167	-30
8.45000	-30
8.45833	-27
8.46667	-23
8.47500	-18
8.48333	-13
8.49167	-11
8.50000	-12
8.50833	-16
8.51667	-21
8.52500	-24
8.53333	-24
8.54167	-20
8.55000	-14
8.55833	-6
8.56667	1
8.57500	5
8.58333	8
8.59167	8
8.60000	7
8.60833	4
8.61667	3
8.62500	1
8.63333	-1
8.64167	-4
8.65000	-7
8.65833	-11
8.66667	-15
8.67500	-17
8.68333	-17
8.69167	-15
8.70000	-13
8.70833	-12
8.71667	-9
8.72500	-7
8.73333	-7
8.74167	-9
8.75000	-14
8.75833	-19
8.76667	-23
8.77500	-25
8.78333	-24
8.79167	-21
8.80000	-20
8.80833	-19
8.81667	-18
8.82500	-17
8.83333	-16
8.84167	-16
8.85000	-17
8.85833	-16
8.86667	-13
8.87500	-9
8.88333	-5
8.89167	-2
8.90000	-4
8.90833	-9
8.91667	-14
8.92500	-18
8.93333	-19
8.94167	-19
8.95000	-18
8.95833	-18
8.96667	-18
8.97500	-17
8.98333	-14
8.99167	-12
9.00000	-12
9.00833	-15
9.01667	-21
9.02500	-27
9.03333	-30
9.04167	-28
9.05000	-23
9.05833	-18
9.06667	-13
9.07500	-11
9.08333	-10
9.09167	-10
9.10000	-10
9.10833	-10
9.11667	-10
9.12500	-11
9.13333	-12
9.14167	-14
9.15000	-15
9.15833	-15
9.16667	-13
9.17500	-12
9.18333	-12
9.19167	-16
9.20000	-20
9.20833	-25
9.21667	-28
9.22500	-27
9.23333	-25
9.24167	-22
9.25000	-19
9.25833	-17
9.26667	-15
9.27500	-13
9.28333	-12
9.29167	-12
9.30000	-13
9.30833	-15
9.31667	-18
9.32500	-21
9.33333	-24
9.34167	-26
9.35000	-28
9.35833	-29
9.36667	-28
9.37500	-25
9.38333	-20
9.39167	-15
9.40000	-13
9.40833	-13
9.41667	-15
9.42500	-20
9.43333	-26
9.44167	-30
9.45000	-32
9.45833	-32
9.46667	-31
9.47500	-27
9.48333	-23
9.49167	-19
9.50000	-15
9.50833	-12
9.51667	-11
9.52500	-13
9.53333	-16
9.54167	-18
9.55000	-21
9.55833	-22
9.56667	-23
9.57500	-22
9.58333	-20
9.59167	-18
9.60000	-17
9.60833	-17
9.61667	-17
9.62500	-17
9.63333	-16
9.64167	-14
9.65000	-13
9.65833	-12
9.66667	-12
9.67500	-10
9.68333	-8
9.69167	-6
9.70000	-5
9.70833	-6
9.71667	-8
9.72500	-9
9.73333	-11
9.74167	-12
9.75000	-12
9.75833	-12
9.76667	-13
9.77500	-14
9.78333	-16
9.79167	-17
9.80000	-17
9.80833	-16
9.81667	-15
9.82500	-14
9.83333	-13
9.84167	-12
9.85000	-13
9.85833	-15
9.86667	-18
9.87500	-22
9.88333	-26
9.89167	-28
9.90000	-29
9.90833	-29
9.91667	-27
9.92500	-26
9.93333	-24
9.94167	-23
9.95000	-23
9.95833	-23
9.96667	-22
9.97500	-18
9.98333	-13
9.99167	-7
10.00000	-2
10.00833	2
10.01667	2
10.02500	-2
10.03333	-9
10.04167	-17
10.05000	-24
10.05833	-31
10.06667	-36
10.07500	-39
10.08333	-38
10.09167	-34
10.10000	-28
10.10833	-20
10.11667	-13
10.12500	-7
10.13333	-3
10.14167	-2
10.15000	-2
10.15833	-4
10.16667	-8
10.17500	-10
10.18333	-11
10.19167	-10
10.20000	-9
10.20833	-7
10.21667	-7
10.22500	-8
10.23333	-10
10.24167	-11
10.25000	-13
10.25833	-13
10.26667	-12
10.27500	-10
10.28333	-7
10.29167	-5
10.30000	-5
10.30833	-8
10.31667	-12
10.32500	-18
10.33333	-22
10.34167	-24
10.35000	-24
10.35833	-23
10.36667	-21
10.37500	-21
10.38333	-24
10.39167	-26
10.40000	-28
10.40833	-28
10.41667	-26
10.42500	-23
10.43333	-20
10.44167	-18
10.45000	-16
10.45833	-15
10.46667	-15
10.47500	-15
10.48333	-17
10.49167	-19
10.50000	-20
10.50833	-20
10.51667	-18
10.52500	-17
10.53333	-15
10.54167	-14
10.55000	-14
10.55833	-15
10.56667	-17
10.57500	-20
10.58333	-23
10.59167	-26
10.60000	-27
10.60833	-25
10.61667	-22
10.62500	-17
10.63333	-14
10.64167	-11
10.65000	-11
10.65833	-14
10.66667	-18
10.67500	-22
10.68333	-24
10.69167	-24
10.70000	-22
10.70833	-17
10.71667	-13
10.72500	-9
10.73333	-6
10.74167	-6
10.75000	-7
10.75833	-8
10.76667	-9
10.77500	-11
10.78333	-12
10.79167	-13
10.80000	-13
10.80833	-13
10.81667	-12
10.82500	-11
10.83333	-11
10.84167	-13
10.85000	-15
10.85833	-17
10.86667	-19
10.87500	-19
10.88333	-20
10.89167	-21
10.90000	-21
10.90833	-22
10.91667	-23
10.92500	-23
10.93333	-24
10.94167	-24
10.95000	-24
10.95833	-24
10.96667	-25
10.97500	-26
10.98333	-27
10.99167	-26
11.00000	-25
11.00833	-23
11.01667	-19
11.02500	-15
11.03333	-12
11.04167	-9
11.05000	-7
11.05833	-7
11.06667	-9
11.07500	-12
11.08333	-14
11.09167	-15
11.10000	-16
11.10833	-17
11.11667	-18
11.12500	-18
11.13333	-18
11.14167	-18
11.15000	-19
11.15833	-19
11.16667	-18
11.17500	-18
11.18333	-19
11.19167	-21
11.20000	-24
11.20833	-27
11.21667	-28
11.22500	-26
11.23333	-23
11.24167	-20
11.25000	-17
11.25833	-15
11.26667	-15
11.27500	-15
11.28333	-13
11.29167	-11
11.30000	-9
11.30833	-8
11.31667	-9
11.32500	-14
11.33333	-18
11.34167	-22
11.35000	-24
11.35833	-23
11.36667	-20
11.37500	-18
11.38333	-17
11.39167	-19
11.40000	-22
11.40833	-25
11.41667	-25
11.42500	-24
11.43333	-22
11.44167	-20
11.45000	-20
11.45833	-21
11.46667	-23
11.47500	-24
11.48333	-25
11.49167	-25
11.50000	-25
11.50833	-25
11.51667	-22
11.52500	-16
11.53333	-10
11.54167	-7
11.55000	-6
11.55833	-8
11.56667	-11
11.57500	-13
11.58333	-13
11.59167	-12
11.60000	-11
11.60833	-11
11.61667	-11
11.62500	-12
11.63333	-12
11.64167	-14
11.65000	-16
11.65833	-18
11.66667	-20
11.67500	-21
11.68333	-20
11.69167	-19
11.70000	-18
11.70833	-16
11.71667	-15
11.72500	-15
11.73333	-16
11.74167	-18
11.75000	-20
11.75833	-21
11.76667	-21
11.77500	-19
11.78333	-16
11.79167	-14
11.80000	-13
11.80833	-14
11.81667	-15
11.82500	-16
11.83333	-17
11.84167	-17
11.85000	-15
11.85833	-13
11.86667	-10
11.87500	-7
11.88333	-3
11.89167	-1
11.90000	1
11.90833	1
11.91667	-1
11.92500	-3
11.93333	-6
11.94167	-9
11.95000	-11
11.95833	-14
11.96667	-15
11.97500	-17
11.98333	-20
11.99167	-23
12.00000	-25
12.00833	-28
12.01667	-29
12.02500	-29
12.03333	-28
12.04167	-25
12.05000	-22
12.05833	-22
12.06667	-23
12.07500	-24
12.08333	-25
12.09167	-24
12.10000	-22
12.10833	-20
12.11667	-20
12.12500	-21
12.13333	-22
12.14167	-21
12.15000	-18
12.15833	-17
12.16667	-16
12.17500	-16
12.18333	-17
12.19167	-18
12.20000	-18
12.20833	-17
12.21667	-15
12.22500	-13
12.23333	-10
12.24167	-9
12.25000	-7
12.25833	-6
12.26667	-6
12.27500	-8
12.28333	-13
12.29167	-19
12.30000	-23
12.30833	-26
12.31667	-24
12.32500	-19
12.33333	-15
12.34167	-13
12.35000	-12
12.35833	-13
12.36667	-14
12.37500	-14
12.38333	-14
12.39167	-13
12.40000	-14
12.40833	-16
12.41667	-17
12.42500	-18
12.43333	-17
12.44167	-16
12.45000	-13
12.45833	-12
12.46667	-10
12.47500	-9
12.48333	-9
12.49167	-10
12.50000	-13
12.50833	-16
12.51667	-19
12.52500	-20
12.53333	-21
12.54167	-20
12.55000	-19
12.55833	-18
12.56667	-19
12.57500	-20
12.58333	-22
12.59167	-24
12.60000	-26
12.60833	-27
12.61667	-27
12.62500	-25
12.63333	-23
12.64167	-19
12.65000	-17
12.65833	-16
12.66667	-18
12.67500	-20
12.68333	-22
12.69167	-23
12.70000	-21
12.70833	-19
12.71667	-17
12.72500	-16
12.73333	-16
12.74167	-15
12.75000	-13
12.75833	-11
12.76667	-8
12.77500	-5
12.78333	-3
12.79167	-2
12.80000	-2
12.80833	-4
12.81667	-8
12.82500	-14
12.83333	-20
12.84167	-25
12.85000	-28
12.85833	-29
12.86667	-27
12.87500	-23
12.88333	-19
12.89167	-14
12.90000	-10
12.90833	-6
12.91667	-5
12.92500	-7
12.93333	-9
12.94167	-10
12.95000	-10
12.95833	-10
12.96667	-11
12.97500	-11
12.98333	-10
12.99167	-8
13.00000	-4
13.00833	1
13.01667	3
13.02500	1
13.03333	-2
13.04167	-7
13.05000	-13
13.05833	-17
13.06667	-21
13.07500	-23
13.08333	-23
13.09167	-22
13.10000	-20
13.10833	-18
13.11667	-15
13.12500	-14
13.13333	-13
13.14167	-14
13.15000	-16
13.15833	-20
13.16667	-24
13.17500	-26
13.18333	-27
13.19167	-24
13.20000	-19
13.20833	-12
13.21667	-7
13.22500	-6
13.23333	-7
13.24167	-11
13.25000	-15
13.25833	-16
13.26667	-14
13.27500	-12
13.28333	-10
13.29167	-8
13.30000	-7
13.30833	-6
13.31667	-3
13.32500	-0
13.33333	2
13.34167	4
13.35000	4
13.35833	2
13.36667	-0
13.37500	-2
13.38333	-3
13.39167	-4
13.40000	-5
13.40833	-8
13.41667	-12
13.42500	-15
13.43333	-17
13.44167	-17
13.45000	-17
13.45833	-16
13.46667	-16
13.47500	-15
13.48333	-13
13.49167	-10
13.50000	-6
13.50833	-1
13.51667	3
13.52500	7
13.53333	9
13.54167	10
13.55000	10
13.55833	10
13.56667	9
13.57500	8
13.58333	6
13.59167	4
13.60000	4
13.60833	6
13.61667	7
13.62500	8
13.63333	6
13.64167	3
13.65000	1
13.65833	1
13.66667	3
13.67500	7
13.68333	11
13.69167	14
13.70000	14
13.70833	12
13.71667	8
13.72500	4
13.73333	-0
13.74167	-1
13.75000	0
13.75833	3
13.76667	7
13.77500	10
13.78333	11
13.79167	10
13.80000	11
13.80833	11
13.81667	12
13.82500	13
13.83333	14
13.84167	16
13.85000	18
13.85833	18
13.86667	16
13.87500	12
13.88333	7
13.89167	3
13.90000	-0
13.90833	-1
13.91667	0
13.92500	3
13.93333	7
13.94167	11
13.95000	16
13.95833	18
13.96667	18
13.97500	17
13.98333	17
13.99167	17
14.00000	15
14.00833	12
14.01667	10
14.02500	7
14.03333	5
14.04167	4
14.05000	3
14.05833	4
14.06667	5
14.07500	9
14.08333	14
14.09167	19
14.10000	21
14.10833	19
14.11667	16
14.12500	11
14.13333	7
14.14167	7
14.15000	10
14.15833	13
14.16667	16
14.17500	17
14.18333	18
14.19167	19
14.20000	20
14.20833	22
14.21667	23
14.22500	20
14.23333	16
14.24167	12
14.25000	11
14.25833	12
14.26667	15
14.27500	18
14.28333	22
14.29167	24
14.30000	23
14.30833	21
14.31667	19
14.32500	19
14.33333	20
14.34167	23
14.35000	26
14.35833	28
14.36667	28
14.37500	27
14.38333	26
14.39167	24
14.40000	23
14.40833	23
14.41667	25
14.42500	27
14.43333	29
14.44167	29
14.45000	29
14.45833	26
14.46667	23
14.47500	19
14.48333	16
14.49167	16
14.50000	17
14.50833	22
14.51667	26
14.52500	29
14.53333	28
14.54167	25
14.55000	20
14.55833	14
14.56667	7
14.57500	1
14.58333	-4
14.59167	-9
14.60000	-11
14.60833	-12
14.61667	-8
14.62500	-1
14.63333	7
14.64167	15
14.65000	20
14.65833	24
14.66667	26
14.67500	28
14.68333	29
14.69167	28
14.70000	24
14.70833	18
14.71667	11
14.72500	4
14.73333	-1
14.74167	-4
14.75000	-4
14.75833	-2
14.76667	3
14.77500	9
14.78333	14
14.79167	18
14.80000	19
14.80833	17
14.81667	14
14.82500	10
14.83333	8
14.84167	5
14.85000	4
14.85833	4
14.86667	5
14.87500	8
14.88333	11
14.89167	15
14.90000	18
14.90833	21
14.91667	23
14.92500	25
14.93333	25
14.94167	25
14.95000	24
14.95833	25
14.96667	26
14.97500	28
14.98333	28
14.99167	27
15.00000	26
15.00833	23
15.01667	20
15.02500	17
15.03333	14
15.04167	11
15.05000	9
15.05833	9
15.06667	12
15.07500	14
15.08333	16
15.09167	17
15.10000	16
15.10833	13
15.11667	10
15.12500	7
15.13333	5
15.14167	4
15.15000	5
15.15833	6
15.16667	7
15.17500	8
15.18333	9
15.19167	10
15.20000	11
15.20833	13
15.21667	16
15.22500	20
15.23333	25
15.24167	29
15.25000	31
15.25833	31
15.26667	29
15.27500	27
15.28333	26
15.29167	24
15.30000	21
15.30833	17
15.31667	12
15.32500	8
15.33333	5
15.34167	3
15.35000	4
15.35833	6
15.36667	8
15.37500	12
15.38333	15
15.39167	17
15.40000	17
15.40833	15
15.41667	13
15.42500	12
15.43333	11
15.44167	11
15.45000	10
15.45833	7
15.46667	5
15.47500	4
15.48333	5
15.49167	6
15.50000	7
15.50833	7
15.51667	7
15.52500	10
15.53333	13
15.54167	15
15.55000	16
15.55833	14
15.56667	10
15.57500	6
15.58333	2
15.59167	-1
15.60000	-4
15.60833	-8
15.61667	-12
15.62500	-14
15.63333	-16
15.64167	-16
15.65000	-14
15.65833	-12
15.66667	-10
15.67500	-9
15.68333	-7
15.69167	-4
15.70000	-1
15.70833	2
15.71667	5
15.72500	8
15.73333	9
15.74167	8
15.75000	5
15.75833	2
15.76667	-2
15.77500	-4
15.78333	-5
15.79167	-5
15.80000	-4
15.80833	-3
15.81667	-1
15.82500	-1
15.83333	-3
15.84167	-7
15.85000	-11
15.85833	-13
15.86667	-14
15.87500	-14
15.88333	-13
15.89167	-11
15.90000	-10
15.90833	-9
15.91667	-7
15.92500	-4
15.93333	-2
15.94167	-1
15.95000	-2
15.95833	-5
15.96667	-9
15.97500	-13
15.98333	-16
15.99167	-16
16.00000	-15
16.00833	-12
16.01667	-9
16.02500	-6
16.03333	-4
16.04167	-4
16.05000	-5
16.05833	-6
16.06667	-7
16.07500	-7
16.08333	-6
16.09167	-5
16.10000	-4
16.10833	-4
16.11667	-4
16.12500	-5
16.13333	-6
16.14167	-7
16.15000	-6
16.15833	-5
16.16667	-6
16.17500	-8
16.18333	-10
16.19167	-13
16.20000	-14
16.20833	-14
16.21667	-13
16.22500	-10
16.23333	-7
16.24167	-4
16.25000	-1
16.25833	1
16.26667	2
16.27500	2
16.28333	3
16.29167	3
16.30000	6
16.30833	10
16.31667	12
16.32500	12
16.33333	10
16.34167	6
16.35000	2
16.35833	-1
16.36667	-2
16.37500	-5
16.38333	-10
16.39167	-15
16.40000	-20
16.40833	-24
16.41667	-27
16.42500	-28
16.43333	-28
16.44167	-28
16.45000	-27
16.45833	-27
16.46667	-26
16.47500	-25
16.48333	-23
16.49167	-22
16.50000	-21
16.50833	-19
16.51667	-17
16.52500	-13
16.53333	-8
16.54167	-3
16.55000	-1
16.55833	-1
16.56667	-5
16.57500	-8
16.58333	-12
16.59167	-16
16.60000	-19
16.60833	-21
16.61667	-22
16.62500	-22
16.63333	-20
16.64167	-18
16.65000	-16
16.65833	-14
16.66667	-13
16.67500	-11
16.68333	-9
16.69167	-6
16.70000	-5
16.70833	-5
16.71667	-6
16.72500	-8
16.73333	-10
16.74167	-12
16.75000	-14
16.75833	-15
16.76667	-15
16.77500	-15
16.78333	-13
16.79167	-11
16.80000	-7
16.80833	-4
16.81667	-3
16.82500	-5
16.83333	-7
16.84167	-10
16.85000	-11
16.85833	-10
16.86667	-9
16.87500	-8
16.88333	-10
16.89167	-12
16.90000	-14
16.90833	-16
16.91667	-16
16.92500	-14
16.93333	-12
16.94167	-11
16.95000	-12
16.95833	-14
16.96667	-16
16.97500	-18
16.98333	-19
16.99167	-19
17.00000	-19
17.00833	-20
17.01667	-21
17.02500	-23
17.03333	-24
17.04167	-24
17.05000	-23
17.05833	-22
17.06667	-20
17.07500	-19
17.08333	-18
17.09167	-17
17.10000	-16
17.10833	-16
17.11667	-16
17.12500	-18
17.13333	-20
17.14167	-21
17.15000	-21
17.15833	-20
17.16667	-21
17.17500	-22
17.18333	-23
17.19167	-26
17.20000	-29
17.20833	-34
17.21667	-40
17.22500	-45
17.23333	-48
17.24167	-47
17.25000	-42
17.25833	-34
17.26667	-24
17.27500	-15
17.28333	-9
17.29167	-7
17.30000	-8
17.30833	-12
17.31667	-17
17.32500	-21
17.33333	-24
17.34167	-25
17.35000	-25
17.35833	-25
17.36667	-25
17.37500	-25
17.38333	-26
17.39167	-27
17.40000	-28
17.40833	-28
17.41667	-28
17.42500	-26
17.43333	-24
17.44167	-22
17.45000	-21
17.45833	-19
17.46667	-17
17.47500	-15
17.48333	-12
17.49167	-11
17.50000	-13
17.50833	-17
17.51667	-22
17.52500	-27
17.53333	-29
17.54167	-28
17.55000	-26
17.55833	-24
17.56667	-23
17.57500	-23
17.58333	-25
17.59167	-27
17.60000	-30
17.60833	-31
17.61667	-30
17.62500	-26
17.63333	-20
17.64167	-14
17.65000	-9
17.65833	-6
17.66667	-7
17.67500	-11
17.68333	-15
17.69167	-20
17.70000	-23
17.70833	-25
17.71667	-26
17.72500	-24
17.73333	-22
17.74167	-21
17.75000	-19
17.75833	-17
17.76667	-14
17.77500	-11
17.78333	-10
17.79167	-11
17.80000	-13
17.80833	-17
17.81667	-22
17.82500	-27
17.83333	-31
17.84167	-34
17.85000	-36
17.85833	-36
17.86667	-36
17.87500	-34
17.88333	-32
17.89167	-30
17.90000	-27
17.90833	-25
17.91667	-26
17.92500	-27
17.93333	-28
17.94167	-26
17.95000	-23
17.95833	-22
17.96667	-23
17.97500	-26
17.98333	-29
17.99167	-31
18.00000	-30
18.00833	-27
18.01667	-23
18.02500	-21
18.03333	-20
18.04167	-19
18.05000	-18
18.05833	-18
18.06667	-18
18.07500	-18
18.08333	-18
18.09167	-17
18.10000	-16
18.10833	-16
18.11667	-17
18.12500	-19
18.13333	-23
18.14167	-27
18.15000	-30
18.15833	-31
18.16667	-31
18.17500	-29
18.18333	-27
18.19167	-25
18.20000	-27
18.20833	-30
18.21667	-32
18.22500	-31
18.23333	-28
18.24167	-25
18.25000	-21
18.25833	-19
18.26667	-19
18.27500	-19
18.28333	-18
18.29167	-17
18.30000	-14
18.30833	-12
18.31667	-11
18.32500	-11
18.33333	-12
18.34167	-13
18.35000	-15
18.35833	-18
18.36667	-20
18.37500	-21
18.38333	-22
18.39167	-21
18.40000	-21
18.40833	-21
18.41667	-21
18.42500	-21
18.43333	-21
18.44167	-20
18.45000	-18
18.45833	-14
18.46667	-11
18.47500	-8
18.48333	-6
18.49167	-6
18.50000	-8
18.50833	-12
18.51667	-16
18.52500	-19
18.53333	-20
18.54167	-19
18.55000	-16
18.55833	-13
18.56667	-11
18.57500	-9
18.58333	-8
18.59167	-8
18.60000	-11
18.60833	-14
18.61667	-18
18.62500	-22
18.63333	-25
18.64167	-26
18.65000	-25
18.65833	-25
18.66667	-25
18.67500	-26
18.68333	-26
18.69167	-23
18.70000	-19
18.70833	-13
18.71667	-7
18.72500	-2
18.73333	0
18.74167	-1
18.75000	-6
18.75833	-13
18.76667	-20
18.77500	-25
18.78333	-28
18.79167	-27
18.80000	-23
18.80833	-18
18.81667	-13
18.82500	-10
18.83333	-7
18.84167	-7
18.85000	-7
18.85833	-8
18.86667	-10
18.87500	-11
18.88333	-11
18.89167	-9
18.90000	-7
18.90833	-5
18.91667	-5
18.92500	-8
18.93333	-12
18.94167	-14
18.95000	-15
18.95833	-15
18.96667	-14
18.97500	-13
18.98333	-14
18.99167	-15
19.00000	-15
19.00833	-14
19.01667	-12
19.02500	-10
19.03333	-9
19.04167	-8
19.05000	-8
19.05833	-7
19.06667	-6
19.07500	-6
19.08333	-6
19.09167	-8
19.10000	-9
19.10833	-10
19.11667	-11
19.12500	-14
19.13333	-16
19.14167	-18
19.15000	-18
19.15833	-17
19.16667	-13
19.17500	-9
19.18333	-7
19.19167	-5
19.20000	-3
19.20833	-1
19.21667	0
19.22500	-0
19.23333	-2
19.24167	-5
19.25000	-7
19.25833	-9
19.26667	-9
19.27500	-9
19.28333	-10
19.29167	-11
19.30000	-12
19.30833	-12
19.31667	-10
19.32500	-8
19.33333	-4
19.34167	-0
19.35000	4
19.35833	8
19.36667	13
19.37500	18
19.38333	22
19.39167	27
19.40000	33
19.40833	40
19.41667	47
19.42500	55
19.43333	60
19.44167	62
19.45000	63
19.45833	62
19.46667	62
19.47500	64
19.48333	69
19.49167	76
19.50000	83
19.50833	89
19.51667	95
19.52500	100
19.53333	106
19.54167	112
19.55000	119
19.55833	130
19.56667	143
19.57500	158
19.58333	176
19.59167	195
19.60000	213
19.60833	231
19.61667	248
19.62500	266
19.63333	283
19.64167	301
19.65000	319
19.65833	335
19.66667	351
19.67500	367
19.68333	386
19.69167	406
19.70000	428
19.70833	452
19.71667	477
19.72500	504
19.73333	533
19.74167	566
19.75000	601
19.75833	641
19.76667	683
19.77500	724
19.78333	766
19.79167	806
19.80000	848
19.80833	891
19.81667	936
19.82500	985
19.83333	1035
19.84167	1089
19.85000	1146
19.85833	1206
19.86667	1271
19.87500	1334
19.88333	1398
19.89167	1462
19.90000	1527
19.90833	1595
19.91667	1663
19.92500	1735
19.93333	1808
19.94167	1883
19.95000	1960
19.95833	2039
19.96667	2121
19.97500	2205
19.98333	2296
19.99167	2387
20.00000	2482
20.00833	2578
20.01667	2673
20.02500	2770
20.03333	2869
20.04167	2973
20.05000	3078
20.05833	3185
20.06667	3292
20.07500	3395
20.08333	3498
20.09167	3599
20.10000	3702
20.10833	3808
20.11667	3919
20.12500	4037
20.13333	4153
20.14167	4272
20.15000	4388
20.15833	4502
20.16667	4616
20.17500	4727
20.18333	4840
20.19167	4951
20.20000	5061
20.20833	5171
20.21667	5280
20.22500	5391
20.23333	5502
20.24167	5616
20.25000	5729
20.25833	5841
20.26667	5952
20.27500	6057
20.28333	6163
20.29167	6264
20.30000	6362
20.30833	6457
20.31667	6550
20.32500	6644
20.33333	6736
20.34167	6829
20.35000	6919
20.35833	7007
20.36667	7094
20.37500	7178
20.38333	7263
20.39167	7342
20.40000	7417
20.40833	7486
20.41667	7549
20.42500	7609
20.43333	7665
20.44167	7720
20.45000	7771
20.45833	7819
20.46667	7862
20.47500	7900
20.48333	7935
20.49167	7967
20.50000	7997
20.50833	8024
20.51667	8049
20.52500	8071
20.53333	8089
20.54167	8102
20.55000	8110
20.55833	8113
20.56667	8110
20.57500	8104
20.58333	8094
20.59167	8079
20.60000	8059
20.60833	8037
20.61667	8012
20.62500	7986
20.63333	7958
20.64167	7927
20.65000	7892
20.65833	7852
20.66667	7807
20.67500	7758
20.68333	7706
20.69167	7651
20.70000	7592
20.70833	7529
20.71667	7462
20.72500	7389
20.73333	7317
20.74167	7244
20.75000	7173
20.75833	7103
20.76667	7032
20.77500	6959
20.78333	6880
20.79167	6799
20.80000	6713
20.80833	6623
20.81667	6534
20.82500	6442
20.83333	6352
20.84167	6259
20.85000	6166
20.85833	6072
20.86667	5975
20.87500	5879
20.88333	5778
20.89167	5679
20.90000	5579
20.90833	5480
20.91667	5380
20.92500	5278
20.93333	5177
20.94167	5075
20.95000	4975
20.95833	4880
20.96667	4787
20.97500	4698
20.98333	4607
20.99167	4517
21.00000	4427
21.00833	4336
21.01667	4244
21.02500	4150
21.03333	4056
21.04167	3959
21.05000	3864
21.05833	3772
21.06667	3682
21.07500	3599
21.08333	3517
21.09167	3439
21.10000	3363
21.10833	3290
21.11667	3218
21.12500	3147
21.13333	3077
21.14167	3005
21.15000	2935
21.15833	2868
21.16667	2803
21.17500	2741
21.18333	2679
21.19167	2619
21.20000	2559
21.20833	2499
21.21667	2437
21.22500	2375
21.23333	2315
21.24167	2256
21.25000	2202
21.25833	2152
21.26667	2106
21.27500	2063
21.28333	2020
21.29167	1979
21.30000	1938
21.30833	1897
21.31667	1858
21.32500	1821
21.33333	1788
21.34167	1756
21.35000	1726
21.35833	1697
21.36667	1668
21.37500	1641
21.38333	1615
21.39167	1589
21.40000	1564
21.40833	1538
21.41667	1514
21.42500	1489
21.43333	1465
21.44167	1440
21.45000	1413
21.45833	1386
21.46667	1358
21.47500	1332
21.48333	1310
21.49167	1294
21.50000	1282
21.50833	1273
21.51667	1264
21.52500	1254
21.53333	1241
21.54167	1224
21.55000	1206
21.55833	1188
21.56667	1173
21.57500	1160
21.58333	1150
21.59167	1141
21.60000	1133
21.60833	1125
21.61667	1117
21.62500	1109
21.63333	1101
21.64167	1092
21.65000	1081
21.65833	1069
21.66667	1056
21.67500	1045
21.68333	1035
21.69167	1027
21.70000	1022
21.70833	1018
21.71667	1013
21.72500	1009
21.73333	1004
21.74167	999
21.75000	994
21.75833	986
21.76667	977
21.77500	968
21.78333	958
21.79167	948
21.80000	939
21.80833	929
21.81667	918
21.82500	907
21.83333	897
21.84167	889
21.85000	882
21.85833	877
21.86667	873
21.87500	869
21.88333	864
21.89167	859
21.90000	856
21.90833	853
21.91667	849
21.92500	845
21.93333	841
21.94167	837
21.95000	832
21.95833	829
21.96667	825
21.97500	822
21.98333	819
21.99167	816
22.00000	813
22.00833	809
22.01667	803
22.02500	797
22.03333	791
22.04167	786
22.05000	780
22.05833	775
22.06667	771
22.07500	768
22.08333	764
22.09167	760
22.10000	755
22.10833	750
22.11667	744
22.12500	738
22.13333	732
22.14167	728
22.15000	724
22.15833	719
22.16667	714
22.17500	710
22.18333	707
22.19167	705
22.20000	703
22.20833	701
22.21667	698
22.22500	694
22.23333	691
22.24167	690
22.25000	690
22.25833	687
22.26667	681
22.27500	673
22.28333	664
22.29167	656
22.30000	649
22.30833	643
22.31667	639
22.32500	637
22.33333	635
22.34167	633
22.35000	630
22.35833	625
22.36667	618
22.37500	612
22.38333	607
22.39167	604
22.40000	604
22.40833	605
22.41667	607
22.42500	608
22.43333	606
22.44167	602
22.45000	594
22.45833	587
22.46667	581
22.47500	577
22.48333	574
22.49167	572
22.50000	569
22.50833	565
22.51667	560
22.52500	553
22.53333	545
22.54167	538
22.55000	533
22.55833	528
22.56667	524
22.57500	518
22.58333	512
22.59167	507
22.60000	503
22.60833	501
22.61667	499
22.62500	496
22.63333	491
22.64167	485
22.65000	478
22.65833	472
22.66667	469
22.67500	465
22.68333	461
22.69167	457
22.70000	451
22.70833	445
22.71667	440
22.72500	435
22.73333	431
22.74167	426
22.75000	423
22.75833	422
22.76667	422
22.77500	423
22.78333	422
22.79167	420
22.80000	415
22.80833	409
22.81667	405
22.82500	405
22.83333	407
22.84167	409
22.85000	409
22.85833	406
22.86667	400
22.87500	392
22.88333	384
22.89167	378
22.90000	374
22.90833	371
22.91667	369
22.92500	366
22.93333	363
22.94167	363
22.95000	365
22.95833	366
22.96667	366
22.97500	364
22.98333	359
22.99167	355
23.00000	352
23.00833	349
23.01667	347
23.02500	346
23.03333	344
23.04167	343
23.05000	342
23.05833	342
23.06667	343
23.07500	343
23.08333	342
23.09167	339
23.10000	336
23.10833	334
23.11667	333
23.12500	334
23.13333	334
23.14167	335
23.15000	334
23.15833	334
23.16667	333
23.17500	333
23.18333	334
23.19167	336
23.20000	338
23.20833	338
23.21667	335
23.22500	329
23.23333	321
23.24167	313
23.25000	305
23.25833	299
23.26667	297
23.27500	296
23.28333	298
23.29167	299
23.30000	300
23.30833	300
23.31667	299
23.32500	299
23.33333	300
23.34167	301
23.35000	302
23.35833	303
23.36667	305
23.37500	307
23.38333	310
23.39167	311
23.40000	310
23.40833	307
23.41667	305
23.42500	303
23.43333	302
23.44167	300
23.45000	298
23.45833	294
23.46667	288
23.47500	284
23.48333	282
23.49167	282
23.50000	284
23.50833	287
23.51667	290
23.52500	292
23.53333	293
23.54167	295
23.55000	296
23.55833	296
23.56667	297
23.57500	296
23.58333	293
23.59167	289
23.60000	284
23.60833	279
23.61667	275
23.62500	273
23.63333	274
23.64167	276
23.65000	278
23.65833	281
23.66667	283
23.67500	283
23.68333	280
23.69167	275
23.70000	268
23.70833	262
23.71667	258
23.72500	257
23.73333	256
23.74167	257
23.75000	258
23.75833	259
23.76667	260
23.77500	262
23.78333	265
23.79167	267
23.80000	269
23.80833	268
23.81667	264
23.82500	257
23.83333	250
23.84167	244
23.85000	240
23.85833	238
23.86667	238
23.87500	238
23.88333	239
23.89167	239
23.90000	239
23.90833	239
23.91667	240
23.92500	241
23.93333	241
23.94167	239
23.95000	237
23.95833	236
23.96667	236
23.97500	236
23.98333	237
23.99167	236
24.00000	236
24.00833	235
24.01667	233
24.02500	231
24.03333	230
24.04167	229
24.05000	231
24.05833	235
24.06667	240
24.07500	244
24.08333	247
24.09167	248
24.10000	246
24.10833	243
24.11667	239
24.12500	234
24.13333	231
24.14167	233
24.15000	237
24.15833	242
24.16667	245
24.17500	247
24.18333	247
24.19167	245
24.20000	243
24.20833	240
24.21667	239
24.22500	238
24.23333	238
24.24167	239
24.25000	238
24.25833	237
24.26667	235
24.27500	233
24.28333	234
24.29167	235
24.30000	238
24.30833	242
24.31667	246
24.32500	250
24.33333	254
24.34167	258
24.35000	262
24.35833	266
24.36667	270
24.37500	273
24.38333	274
24.39167	273
24.40000	270
24.40833	267
24.41667	268
24.42500	273
24.43333	279
24.44167	283
24.45000	287
24.45833	288
24.46667	288
24.47500	288
24.48333	289
24.49167	291
24.50000	292
24.50833	293
24.51667	292
24.52500	291
24.53333	290
24.54167	290
24.55000	292
24.55833	295
24.56667	299
24.57500	304
24.58333	308
24.59167	313
24.60000	316
24.60833	319
24.61667	323
24.62500	327
24.63333	333
24.64167	339
24.65000	344
24.65833	345
24.66667	341
24.67500	336
24.68333	331
24.69167	326
24.70000	326
24.70833	329
24.71667	331
24.72500	332
24.73333	330
24.74167	327
24.75000	325
24.75833	324
24.76667	325
24.77500	327
24.78333	329
24.79167	330
24.80000	332
24.80833	333
24.81667	335
24.82500	336
24.83333	335
24.84167	330
24.85000	322
24.85833	314
24.86667	308
24.87500	307
24.88333	310
24.89167	315
24.90000	319
24.90833	321
24.91667	320
24.92500	318
24.93333	314
24.94167	312
24.95000	309
24.95833	307
24.96667	305
24.97500	304
24.98333	304
24.99167	306
25.00000	308
25.00833	310
25.01667	310
25.02500	309
25.03333	307
25.04167	304
25.05000	303
25.05833	303
25.06667	306
25.07500	307
25.08333	306
25.09167	303
25.10000	299
25.10833	293
25.11667	288
25.12500	282
25.13333	275
25.14167	268
25.15000	263
25.15833	262
25.16667	263
25.17500	266
25.18333	270
25.19167	273
25.20000	276
25.20833	277
25.21667	275
25.22500	269
25.23333	262
25.24167	255
25.25000	250
25.25833	249
25.26667	251
25.27500	253
25.28333	254
25.29167	253
25.30000	249
25.30833	244
25.31667	240
25.32500	237
25.33333	235
25.34167	233
25.35000	232
25.35833	231
25.36667	230
25.37500	231
25.38333	232
25.39167	232
25.40000	231
25.40833	229
25.41667	227
25.42500	226
25.43333	225
25.44167	224
25.45000	224
25.45833	223
25.46667	223
25.47500	223
25.48333	223
25.49167	224
25.50000	225
25.50833	225
25.51667	225
25.52500	225
25.53333	225
25.54167	225
25.55000	225
25.55833	225
25.56667	224
25.57500	224
25.58333	224
25.59167	225
25.60000	227
25.60833	228
25.61667	227
25.62500	222
25.63333	216
25.64167	208
25.65000	202
25.65833	199
25.66667	199
25.67500	201
25.68333	202
25.69167	204
25.70000	205
25.70833	207
25.71667	211
25.72500	217
25.73333	221
25.74167	221
25.75000	220
25.75833	216
25.76667	212
25.77500	210
25.78333	209
25.79167	210
25.80000	211
25.80833	210
25.81667	211
25.82500	213
25.83333	214
25.84167	213
25.85000	210
25.85833	206
25.86667	203
25.87500	203
25.88333	206
25.89167	209
25.90000	210
25.90833	209
25.91667	206
25.92500	202
25.93333	199
25.94167	198
25.95000	197
25.95833	198
25.96667	199
25.97500	201
25.98333	204
25.99167	207
26.00000	208
26.00833	208
26.01667	207
26.02500	206
26.03333	207
26.04167	212
26.05000	218
26.05833	223
26.06667	226
26.07500	227
26.08333	226
26.09167	225
26.10000	226
26.10833	229
26.11667	232
26.12500	235
26.13333	238
26.14167	240
26.15000	241
26.15833	244
26.16667	247
26.17500	250
26.18333	251
26.19167	251
26.20000	249
26.20833	247
26.21667	246
26.22500	245
26.23333	246
26.24167	246
26.25000	246
26.25833	245
26.26667	243
26.27500	242
26.28333	242
26.29167	246
26.30000	251
26.30833	257
26.31667	262
26.32500	265
26.33333	269
26.34167	275
26.35000	282
26.35833	287
26.36667	292
26.37500	295
26.38333	296
26.39167	297
26.40000	298
26.40833	299
26.41667	299
26.42500	297
26.43333	294
26.44167	291
26.45000	288
26.45833	286
26.46667	286
26.47500	288
26.48333	290
26.49167	293
26.50000	298
26.50833	304
26.51667	310
26.52500	316
26.53333	320
26.54167	320
26.55000	319
26.55833	318
26.56667	317
26.57500	315
26.58333	313
26.59167	310
26.60000	308
26.60833	309
26.61667	314
26.62500	321
26.63333	327
26.64167	331
26.65000	332
26.65833	332
26.66667	332
26.67500	330
26.68333	326
26.69167	321
26.70000	317
26.70833	313
26.71667	310
26.72500	310
26.73333	310
26.74167	311
26.75000	312
26.75833	314
26.76667	318
26.77500	323
26.78333	329
26.79167	334
26.80000	337
26.80833	337
26.81667	335
26.82500	331
26.83333	327
26.84167	327
26.85000	330
26.85833	333
26.86667	335
26.87500	336
26.88333	333
26.89167	329
26.90000	325
26.90833	321
26.91667	318
26.92500	318
26.93333	320
26.94167	323
26.95000	326
26.95833	328
26.96667	329
26.97500	330
26.98333	332
26.99167	334
27.00000	334
27.00833	332
27.01667	326
27.02500	317
27.03333	310
27.04167	304
27.05000	301
27.05833	300
27.06667	301
27.07500	303
27.08333	303
27.09167	301
27.10000	297
27.10833	293
27.11667	288
27.12500	284
27.13333	282
27.14167	282
27.15000	285
27.15833	287
27.16667	288
27.17500	286
27.18333	280
27.19167	275
27.20000	270
27.20833	267
27.21667	268
27.22500	273
27.23333	278
27.24167	281
27.25000	282
27.25833	281
27.26667	277
27.27500	273
27.28333	268
27.29167	263
27.30000	259
27.30833	257
27.31667	257
27.32500	259
27.33333	261
27.34167	262
27.35000	261
27.35833	260
27.36667	260
27.37500	260
27.38333	261
27.39167	263
27.40000	265
27.40833	267
27.41667	269
27.42500	273
27.43333	275
27.44167	275
27.45000	272
27.45833	266
27.46667	260
27.47500	255
27.48333	252
27.49167	251
27.50000	250
27.50833	249
27.51667	247
27.52500	245
27.53333	243
27.54167	243
27.55000	244
27.55833	246
27.56667	249
27.57500	252
27.58333	255
27.59167	257
27.60000	258
27.60833	259
27.61667	259
27.62500	260
27.63333	261
27.64167	260
27.65000	259
27.65833	259
27.66667	260
27.67500	264
27.68333	268
27.69167	271
27.70000	273
27.70833	274
27.71667	273
27.72500	273
27.73333	272
27.74167	271
27.75000	271
27.75833	272
27.76667	274
27.77500	277
27.78333	279
27.79167	281
27.80000	282
27.80833	284
27.81667	286
27.82500	287
27.83333	287
27.84167	285
27.85000	283
27.85833	282
27.86667	284
27.87500	288
27.88333	294
27.89167	299
27.90000	303
27.90833	306
27.91667	309
27.92500	311
27.93333	312
27.94167	313
27.95000	316
27.95833	321
27.96667	327
27.97500	333
27.98333	339
27.99167	342
28.00000	342
28.00833	341
28.01667	340
28.02500	341
28.03333	345
28.04167	350
28.05000	356
28.05833	360
28.06667	362
28.07500	363
28.08333	363
28.09167	364
28.10000	367
28.10833	372
28.11667	376
28.12500	381
28.13333	384
28.14167	385
28.15000	385
28.15833	384
28.16667	383
28.17500	383
28.18333	385
28.19167	388
28.20000	390
28.20833	392
28.21667	394
28.22500	396
28.23333	400
28.24167	405
28.25000	411
28.25833	415
28.26667	417
28.27500	416
28.28333	414
28.29167	412
28.30000	413
28.30833	416
28.31667	418
28.32500	420
28.33333	421
28.34167	420
28.35000	418
28.35833	415
28.36667	412
28.37500	411
28.38333	411
28.39167	412
28.40000	414
28.40833	415
28.41667	416
28.42500	416
28.43333	415
28.44167	413
28.45000	413
28.45833	413
28.46667	414
28.47500	416
28.48333	418
28.49167	421
28.50000	422
28.50833	423
28.51667	424
28.52500	425
28.53333	425
28.54167	423
28.55000	419
28.55833	411
28.56667	402
28.57500	396
28.58333	394
28.59167	397
28.60000	403
28.60833	410
28.61667	415
28.62500	417
28.63333	417
28.64167	418
28.65000	418
28.65833	418
28.66667	419
28.67500	419
28.68333	419
28.69167	420
28.70000	423
28.70833	427
28.71667	430
28.72500	430
28.73333	427
28.74167	422
28.75000	415
28.75833	409
28.76667	405
28.77500	404
28.78333	404
28.79167	406
28.80000	407
28.80833	409
28.81667	410
28.82500	410
28.83333	410
28.84167	411
28.85000	412
28.85833	412
28.86667	412
28.87500	410
28.88333	409
28.89167	408
28.90000	405
28.90833	403
28.91667	400
28.92500	397
28.93333	396
28.94167	396
28.95000	397
28.95833	396
28.96667	393
28.97500	390
28.98333	387
28.99167	385
29.00000	386
29.00833	388
29.01667	392
29.02500	398
29.03333	406
29.04167	414
29.05000	421
29.05833	424
29.06667	423
29.07500	421
29.08333	418
29.09167	415
29.10000	413
29.10833	414
29.11667	417
29.12500	422
29.13333	427
29.14167	430
29.15000	433
29.15833	436
29.16667	439
29.17500	443
29.18333	449
29.19167	454
29.20000	455
29.20833	454
29.21667	450
29.22500	446
29.23333	444
29.24167	446
29.25000	450
29.25833	455
29.26667	459
29.27500	462
29.28333	464
29.29167	467
29.30000	471
29.30833	477
29.31667	483
29.32500	488
29.33333	491
29.34167	493
29.35000	495
29.35833	496
29.36667	497
29.37500	500
29.38333	503
29.39167	507
29.40000	514
29.40833	522
29.41667	531
29.42500	540
29.43333	547
29.44167	552
29.45000	555
29.45833	556
29.46667	558
29.47500	561
29.48333	565
29.49167	571
29.50000	577
29.50833	584
29.51667	591
29.52500	600
29.53333	608
29.54167	614
29.55000	620
29.55833	625
29.56667	630
29.57500	638
29.58333	649
29.59167	662
29.60000	676
29.60833	691
29.61667	706
29.62500	722
29.63333	737
29.64167	753
29.65000	768
29.65833	783
29.66667	797
29.67500	814
29.68333	832
29.69167	851
29.70000	872
29.70833	892
29.71667	911
29.72500	929
29.73333	946
29.74167	964
29.75000	984
29.75833	1008
29.76667	1037
29.77500	1068
29.78333	1103
29.79167	1139
29.80000	1175
29.80833	1211
29.81667	1246
29.82500	1282
29.83333	1318
29.84167	1357
29.85000	1403
29.85833	1454
29.86667	1503
29.87500	1551
29.88333	1598
29.89167	1644
29.90000	1692
29.90833	1748
29.91667	1809
29.92500	1872
29.93333	1936
29.94167	2008
29.95000	2083
29.95833	2161
29.96667	2247
29.97500	2337
29.98333	2422
29.99167	2501
30.00000	2582
30.00833	2667
30.01667	2756
30.02500	2852
30.03333	2950
30.04167	3056
30.05000	3178
30.05833	3304
30.06667	3424
30.07500	3538
30.08333	3660
30.09167	3791
30.10000	3920
30.10833	4042
30.11667	4162
30.12500	4290
30.13333	4422
30.14167	4564
30.15000	4709
30.15833	4851
30.16667	5009
30.17500	5178
30.18333	5344
30.19167	5501
30.20000	5661
30.20833	5823
30.21667	5986
30.22500	6153
30.23333	6315
30.24167	6485
30.25000	6675
30.25833	6866
30.26667	7044
30.27500	7211
30.28333	7384
30.29167	7557
30.30000	7736
30.30833	7919
30.31667	8102
30.32500	8291
30.33333	8477
30.34167	8666
30.35000	8852
30.35833	9036
30.36667	9221
30.37500	9400
30.38333	9580
30.39167	9755
30.40000	9933
30.40833	10112
30.41667	10291
30.42500	10476
30.43333	10656
30.44167	10837
30.45000	11012
30.45833	11179
30.46667	11343
30.47500	11496
30.48333	11647
30.49167	11792
30.50000	11937
30.50833	12082
30.51667	12222
30.52500	12363
30.53333	12496
30.54167	12625
30.55000	12748
30.55833	12865
30.56667	12979
30.57500	13086
30.58333	13191
30.59167	13290
30.60000	13387
30.60833	13479
30.61667	13565
30.62500	13646
30.63333	13718
30.64167	13783
30.65000	13840
30.65833	13892
30.66667	13939
30.67500	13981
30.68333	14019
30.69167	14052
30.70000	14078
30.70833	14098
30.71667	14111
30.72500	14117
30.73333	14117
30.74167	14110
30.75000	14097
30.75833	14078
30.76667	14052
30.77500	14020
30.78333	13980
30.79167	13934
30.80000	13880
30.80833	13820
30.81667	13755
30.82500	13685
30.83333	13611
30.84167	13530
30.85000	13444
30.85833	13352
30.86667	13254
30.87500	13153
30.88333	13048
30.89167	12940
30.90000	12827
30.90833	12709
30.91667	12587
30.92500	12457
30.93333	12327
30.94167	12190
30.95000	12052
30.95833	11909
30.96667	11760
30.97500	11610
30.98333	11454
30.99167	11300
31.00000	11143
31.00833	10985
31.01667	10825
31.02500	10658
31.03333	10492
31.04167	10320
31.05000	10149
31.05833	9979
31.06667	9808
31.07500	9638
31.08333	9463
31.09167	9288
31.10000	9112
31.10833	8935
31.11667	8761
31.12500	8584
31.13333	8411
31.14167	8234
31.15000	8059
31.15833	7886
31.16667	7713
31.17500	7543
31.18333	7366
31.19167	7192
31.20000	7018
31.20833	6847
31.21667	6683
31.22500	6520
31.23333	6365
31.24167	6208
31.25000	6054
31.25833	5901
31.26667	5747
31.27500	5598
31.28333	5446
31.29167	5300
31.30000	5156
31.30833	5014
31.31667	4876
31.32500	4737
31.33333	4603
31.34167	4470
31.35000	4340
31.35833	4214
31.36667	4088
31.37500	3968
31.38333	3848
31.39167	3734
31.40000	3624
31.40833	3519
31.41667	3420
31.42500	3324
31.43333	3232
31.44167	3139
31.45000	3046
31.45833	2954
31.46667	2860
31.47500	2771
31.48333	2683
31.49167	2600
31.50000	2519
31.50833	2440
31.51667	2365
31.52500	2292
31.53333	2222
31.54167	2153
31.55000	2087
31.55833	2022
31.56667	1958
31.57500	1898
31.58333	1838
31.59167	1782
31.60000	1729
31.60833	1678
31.61667	1629
31.62500	1578
31.63333	1530
31.64167	1482
31.65000	1437
31.65833	1396
31.66667	1357
31.67500	1321
31.68333	1284
31.69167	1251
31.70000	1219
31.70833	1190
31.71667	1162
31.72500	1133
31.73333	1105
31.74167	1077
31.75000	1049
31.75833	1024
31.76667	999
31.77500	976
31.78333	953
31.79167	931
31.80000	909
31.80833	888
31.81667	868
31.82500	848
31.83333	830
31.84167	814
31.85000	800
31.85833	785
31.86667	770
31.87500	755
31.88333	739
31.89167	724
31.90000	710
31.90833	698
31.91667	689
31.92500	680
31.93333	672
31.94167	661
31.95000	650
31.95833	639
31.96667	628
31.97500	617
31.98333	607
31.99167	599
32.00000	593
32.00833	588
32.01667	584
32.02500	581
32.03333	579
32.04167	576
32.05000	574
32.05833	570
32.06667	565
32.07500	560
32.08333	556
32.09167	552
32.10000	549
32.10833	546
32.11667	542
32.12500	538
32.13333	534
32.14167	531
32.15000	528
32.15833	524
32.16667	520
32.17500	517
32.18333	515
32.19167	515
32.20000	516
32.20833	519
32.21667	521
32.22500	524
32.23333	527
32.24167	532
32.25000	538
32.25833	543
32.26667	547
32.27500	550
32.28333	553
32.29167	557
32.30000	560
32.30833	564
32.31667	568
32.32500	572
32.33333	578
32.34167	584
32.35000	590
32.35833	596
32.36667	602
32.37500	609
32.38333	616
32.39167	623
32.40000	629
32.40833	637
32.41667	646
32.42500	657
32.43333	669
32.44167	680
32.45000	690
32.45833	698
32.46667	706
32.47500	714
32.48333	724
32.49167	735
32.50000	746
32.50833	759
32.51667	775
32.52500	795
32.53333	816
32.54167	837
32.55000	857
32.55833	874
32.56667	889
32.57500	904
32.58333	924
32.59167	945
32.60000	968
32.60833	993
32.61667	1018
32.62500	1044
32.63333	1070
32.64167	1096
32.65000	1123
32.65833	1150
32.66667	1178
32.67500	1208
32.68333	1242
32.69167	1276
32.70000	1310
32.70833	1345
32.71667	1381
32.72500	1420
32.73333	1461
32.74167	1505
32.75000	1551
32.75833	1596
32.76667	1639
32.77500	1681
32.78333	1725
32.79167	1769
32.80000	1816
32.80833	1866
32.81667	1919
32.82500	1974
32.83333	2028
32.84167	2084
32.85000	2139
32.85833	2196
32.86667	2256
32.87500	2316
32.88333	2378
32.89167	2440
32.90000	2503
32.90833	2566
32.91667	2629
32.92500	2695
32.93333	2762
32.94167	2833
32.95000	2905
32.95833	2980
32.96667	3057
32.97500	3134
32.98333	3212
32.99167	3288
33.00000	3365
33.00833	3441
33.01667	3518
33.02500	3599
33.03333	3679
33.04167	3761
33.05000	3843
33.05833	3923
33.06667	4005
33.07500	4085
33.08333	4169
33.09167	4253
33.10000	4340
33.10833	4430
33.11667	4521
33.12500	4614
33.13333	4704
33.14167	4792
33.15000	4875
33.15833	4954
33.16667	5032
33.17500	5107
33.18333	5183
33.19167	5259
33.20000	5335
33.20833	5411
33.21667	5488
33.22500	5568
33.23333	5648
33.24167	5731
33.25000	5812
33.25833	5890
33.26667	5966
33.27500	6035
33.28333	6100
33.29167	6160
33.30000	6218
33.30833	6275
33.31667	6333
33.32500	6396
33.33333	6457
33.34167	6518
33.35000	6577
33.35833	6633
33.36667	6689
33.37500	6743
33.38333	6796
33.39167	6847
33.40000	6895
33.40833	6940
33.41667	6983
33.42500	7024
33.43333	7062
33.44167	7096
33.45000	7128
33.45833	7160
33.46667	7190
33.47500	7219
33.48333	7246
33.49167	7267
33.50000	7283
33.50833	7293
33.51667	7299
33.52500	7303
33.53333	7304
33.54167	7305
33.55000	7303
33.55833	7299
33.56667	7293
33.57500	7285
33.58333	7276
33.59167	7265
33.60000	7252
33.60833	7236
33.61667	7218
33.62500	7198
33.63333	7176
33.64167	7151
33.65000	7123
33.65833	7092
33.66667	7059
33.67500	7024
33.68333	6984
33.69167	6943
33.70000	6897
33.70833	6849
33.71667	6800
33.72500	6749
33.73333	6699
33.74167	6646
33.75000	6593
33.75833	6539
33.76667	6483
33.77500	6426
33.78333	6366
33.79167	6305
33.80000	6240
33.80833	6172
33.81667	6104
33.82500	6032
33.83333	5962
33.84167	5891
33.85000	5820
33.85833	5749
33.86667	5674
33.87500	5599
33.88333	5521
33.89167	5444
33.90000	5368
33.90833	5292
33.91667	5216
33.92500	5136
33.93333	5058
33.94167	4979
33.95000	4900
33.95833	4823
33.96667	4746
33.97500	4669
33.98333	4589
33.99167	4509
34.00000	4428
34.00833	4346
34.01667	4266
34.02500	4183
34.03333	4102
34.04167	4021
34.05000	3941
34.05833	3864
34.06667	3788
34.07500	3716
34.08333	3645
34.09167	3574
34.10000	3501
34.10833	3426
34.11667	3353
34.12500	3278
34.13333	3206
34.14167	3134
34.15000	3063
34.15833	2992
34.16667	2920
34.17500	2851
34.18333	2784
34.19167	2721
34.20000	2658
34.20833	2595
34.21667	2534
34.22500	2470
34.23333	2410
34.24167	2351
34.25000	2294
34.25833	2239
34.26667	2184
34.27500	2131
34.28333	2077
34.29167	2026
34.30000	1976
34.30833	1926
34.31667	1878
34.32500	1830
34.33333	1783
34.34167	1735
34.35000	1690
34.35833	1647
34.36667	1606
34.37500	1564
34.38333	1521
34.39167	1477
34.40000	1434
34.40833	1392
34.41667	1358
34.42500	1327
34.43333	1298
34.44167	1266
34.45000	1231
34.45833	1194
34.46667	1154
34.47500	1120
34.48333	1089
34.49167	1064
34.50000	1041
34.50833	1018
34.51667	995
34.52500	968
34.53333	941
34.54167	913
34.55000	886
34.55833	860
34.56667	834
34.57500	808
34.58333	783
34.59167	759
34.60000	738
34.60833	720
34.61667	703
34.62500	687
34.63333	672
34.64167	655
34.65000	638
34.65833	620
34.66667	601
34.67500	583
34.68333	565
34.69167	549
34.70000	534
34.70833	521
34.71667	509
34.72500	497
34.73333	485
34.74167	474
34.75000	463
34.75833	453
34.76667	443
34.77500	435
34.78333	426
34.79167	417
34.80000	407
34.80833	396
34.81667	386
34.82500	377
34.83333	370
34.84167	364
34.85000	359
34.85833	354
34.86667	348
34.87500	342
34.88333	336
34.89167	327
34.90000	318
34.90833	307
34.91667	299
34.92500	292
34.93333	287
34.94167	282
34.95000	278
34.95833	273
34.96667	266
34.97500	259
34.98333	253
34.99167	247
35.00000	243
35.00833	240
35.01667	237
35.02500	235
35.03333	231
35.04167	227
35.05000	221
35.05833	217
35.06667	213
35.07500	208
35.08333	204
35.09167	200
35.10000	197
35.10833	195
35.11667	195
35.12500	196
35.13333	196
35.14167	193
35.15000	188
35.15833	183
35.16667	180
35.17500	179
35.18333	179
35.19167	179
35.20000	178
35.20833	175
35.21667	171
35.22500	168
35.23333	165
35.24167	162
35.25000	159
35.25833	157
35.26667	155
35.27500	155
35.28333	155
35.29167	156
35.30000	156
35.30833	156
35.31667	155
35.32500	153
35.33333	151
35.34167	147
35.35000	143
35.35833	140
35.36667	139
35.37500	139
35.38333	139
35.39167	139
35.40000	139
35.40833	138
35.41667	138
35.42500	138
35.43333	138
35.44167	137
35.45000	135
35.45833	132
35.46667	129
35.47500	127
35.48333	129
35.49167	132
35.50000	134
35.50833	134
35.51667	133
35.52500	130
35.53333	127
35.54167	125
35.55000	122
35.55833	117
35.56667	111
35.57500	107
35.58333	104
35.59167	104
35.60000	106
35.60833	110
35.61667	114
35.62500	117
35.63333	118
35.64167	116
35.65000	111
35.65833	106
35.66667	101
35.67500	100
35.68333	101
35.69167	103
35.70000	102
35.70833	99
35.71667	96
35.72500	95
35.73333	96
35.74167	99
35.75000	103
35.75833	105
35.76667	107
35.77500	108
35.78333	111
35.79167	114
35.80000	117
35.80833	119
35.81667	119
35.82500	116
35.83333	110
35.84167	102
35.85000	94
35.85833	89
35.86667	87
35.87500	90
35.88333	95
35.89167	100
35.90000	102
35.90833	99
35.91667	96
35.92500	93
35.93333	91
35.94167	93
35.95000	96
35.95833	97
35.96667	96
35.97500	94
35.98333	94
35.99167	94
36.00000	95
36.00833	97
36.01667	98
36.02500	97
36.03333	95
36.04167	94
36.05000	94
36.05833	98
36.06667	103
36.07500	108
36.08333	111
36.09167	110
36.10000	104
36.10833	97
36.11667	91
36.12500	88
36.13333	87
36.14167	89
36.15000	93
36.15833	97
36.16667	101
36.17500	102
36.18333	100
36.19167	96
36.20000	93
36.20833	91
36.21667	91
36.22500	93
36.23333	96
36.24167	98
36.25000	98
36.25833	99
36.26667	99
36.27500	98
36.28333	98
36.29167	98
36.30000	99
36.30833	100
36.31667	101
36.32500	101
36.33333	99
36.34167	96
36.35000	92
36.35833	89
36.36667	88
36.37500	89
36.38333	92
36.39167	95
36.40000	97
36.40833	98
36.41667	97
36.42500	94
36.43333	91
36.44167	86
36.45000	81
36.45833	75
36.46667	71
36.47500	70
36.48333	72
36.49167	76
36.50000	83
36.50833	90
36.51667	95
36.52500	100
36.53333	102
36.54167	102
36.55000	100
36.55833	97
36.56667	93
36.57500	90
36.58333	88
36.59167	88
36.60000	87
36.60833	86
36.61667	84
36.62500	82
36.63333	80
36.64167	79
36.65000	80
36.65833	82
36.66667	85
36.67500	89
36.68333	93
36.69167	97
36.70000	98
36.70833	97
36.71667	95
36.72500	91
36.73333	88
36.74167	86
36.75000	86
36.75833	86
36.76667	85
36.77500	84
36.78333	84
36.79167	84
36.80000	84
36.80833	82
36.81667	78
36.82500	71
36.83333	65
36.84167	61
36.85000	59
36.85833	58
36.86667	58
36.87500	59
36.88333	59
36.89167	60
36.90000	64
36.90833	68
36.91667	75
36.92500	82
36.93333	87
36.94167	90
36.95000	89
36.95833	87
36.96667	85
36.97500	85
36.98333	87
36.99167	90
37.00000	89
37.00833	87
37.01667	83
37.02500	79
37.03333	76
37.04167	76
37.05000	78
37.05833	78
37.06667	77
37.07500	76
37.08333	77
37.09167	79
37.10000	83
37.10833	87
37.11667	89
37.12500	87
37.13333	83
37.14167	79
37.15000	76
37.15833	75
37.16667	75
37.17500	77
37.18333	79
37.19167	80
37.20000	78
37.20833	75
37.21667	73
37.22500	74
37.23333	75
37.24167	77
37.25000	78
37.25833	76
37.26667	72
37.27500	67
37.28333	65
37.29167	65
37.30000	68
37.30833	73
37.31667	79
37.32500	84
37.33333	86
37.34167	85
37.35000	81
37.35833	79
37.36667	78
37.37500	79
37.38333	82
37.39167	86
37.40000	89
37.40833	90
37.41667	89
37.42500	86
37.43333	84
37.44167	86
37.45000	90
37.45833	96
37.46667	100
37.47500	101
37.48333	98
37.49167	94
37.50000	90
37.50833	89
37.51667	89
37.52500	88
37.53333	85
37.54167	79
37.55000	73
37.55833	69
37.56667	67
37.57500	69
37.58333	76
37.59167	83
37.60000	88
37.60833	89
37.61667	87
37.62500	84
37.63333	80
37.64167	75
37.65000	71
37.65833	68
37.66667	67
37.67500	68
37.68333	69
37.69167	72
37.70000	74
37.70833	77
37.71667	80
37.72500	83
37.73333	87
37.74167	90
37.75000	93
37.75833	95
37.76667	95
37.77500	93
37.78333	88
37.79167	83
37.80000	80
37.80833	80
37.81667	84
37.82500	91
37.83333	98
37.84167	100
37.85000	97
37.85833	91
37.86667	87
37.87500	85
37.88333	87
37.89167	92
37.90000	96
37.90833	97
37.91667	97
37.92500	97
37.93333	96
37.94167	95
37.95000	95
37.95833	96
37.96667	98
37.97500	101
37.98333	102
37.99167	102
38.00000	101
38.00833	101
38.01667	100
38.02500	100
38.03333	100
38.04167	98
38.05000	95
38.05833	91
38.06667	88
38.07500	89
38.08333	93
38.09167	98
38.10000	104
38.10833	108
38.11667	109
38.12500	106
38.13333	101
38.14167	96
38.15000	93
38.15833	92
38.16667	94
38.17500	96
38.18333	97
38.19167	96
38.20000	96
38.20833	96
38.21667	97
38.22500	102
38.23333	107
38.24167	111
38.25000	114
38.25833	113
38.26667	109
38.27500	105
38.28333	101
38.29167	98
38.30000	98
38.30833	100
38.31667	103
38.32500	106
38.33333	109
38.34167	108
38.35000	105
38.35833	98
38.36667	89
38.37500	81
38.38333	77
38.39167	75
38.40000	75
38.40833	77
38.41667	79
38.42500	81
38.43333	85
38.44167	92
38.45000	100
38.45833	106
38.46667	111
38.47500	115
38.48333	116
38.49167	116
38.50000	116
38.50833	113
38.51667	109
38.52500	103
38.53333	98
38.54167	96
38.55000	97
38.55833	99
38.56667	102
38.57500	103
38.58333	101
38.59167	97
38.60000	93
38.60833	90
38.61667	92
38.62500	99
38.63333	107
38.64167	113
38.65000	116
38.65833	115
38.66667	111
38.67500	108
38.68333	109
38.69167	112
38.70000	114
38.70833	117
38.71667	120
38.72500	123
38.73333	125
38.74167	125
38.75000	122
38.75833	117
38.76667	110
38.77500	104
38.78333	101
38.79167	100
38.80000	101
38.80833	103
38.81667	106
38.82500	107
38.83333	109
38.84167	110
38.85000	110
38.85833	111
38.86667	113
38.87500	115
38.88333	116
38.89167	116
38.90000	115
38.90833	115
38.91667	115
38.92500	116
38.93333	117
38.94167	117
38.95000	117
38.95833	119
38.96667	121
38.97500	124
38.98333	126
38.99167	128
39.00000	129
39.00833	129
39.01667	129
39.02500	130
39.03333	132
39.04167	134
39.05000	135
39.05833	137
39.06667	138
39.07500	139
39.08333	138
39.09167	135
39.10000	132
39.10833	129
39.11667	126
39.12500	124
39.13333	122
39.14167	121
39.15000	121
39.15833	123
39.16667	126
39.17500	130
39.18333	135
39.19167	140
39.20000	145
39.20833	148
39.21667	147
39.22500	143
39.23333	140
39.24167	139
39.25000	141
39.25833	143
39.26667	147
39.27500	149
39.28333	150
39.29167	149
39.30000	149
39.30833	148
39.31667	148
39.32500	149
39.33333	147
39.34167	144
39.35000	138
39.35833	133
39.36667	127
39.37500	124
39.38333	124
39.39167	125
39.40000	127
39.40833	129
39.41667	132
39.42500	138
39.43333	144
39.44167	147
39.45000	147
39.45833	143
39.46667	135
39.47500	127
39.48333	122
39.49167	119
39.50000	117
39.50833	118
39.51667	119
39.52500	120
39.53333	122
39.54167	122
39.55000	122
39.55833	123
39.56667	124
39.57500	126
39.58333	128
39.59167	131
39.60000	133
39.60833	134
39.61667	134
39.62500	131
39.63333	128
39.64167	124
39.65000	121
39.65833	120
39.66667	119
39.67500	119
39.68333	117
39.69167	115
39.70000	115
39.70833	115
39.71667	116
39.72500	116
39.73333	115
39.74167	113
39.75000	110
39.75833	108
39.76667	106
39.77500	106
39.78333	108
39.79167	111
39.80000	112
39.80833	112
39.81667	112
39.82500	111
39.83333	111
39.84167	113
39.85000	116
39.85833	118
39.86667	118
39.87500	117
39.88333	116
39.89167	116
39.90000	113
39.90833	110
39.91667	106
39.92500	103
39.93333	101
39.94167	100
39.95000	101
39.95833	102
39.96667	104
39.97500	106
39.98333	108
39.99167	110
40.00000	111
40.00833	109
40.01667	107
40.02500	105
40.03333	103
40.04167	102
40.05000	103
40.05833	104
40.06667	106
40.07500	110
40.08333	115
40.09167	120
40.10000	123
40.10833	124
40.11667	121
40.12500	117
40.13333	112
40.14167	106
40.15000	101
40.15833	97
40.16667	95
40.17500	95
40.18333	96
40.19167	98
40.20000	98
40.20833	97
40.21667	98
40.22500	100
40.23333	104
40.24167	108
40.25000	111
40.25833	110
40.26667	107
40.27500	103
40.28333	100
40.29167	99
40.30000	99
40.30833	99
40.31667	99
40.32500	99
40.33333	99
40.34167	101
40.35000	103
40.35833	107
40.36667	110
40.37500	113
40.38333	115
40.39167	115
40.40000	114
40.40833	112
40.41667	110
40.42500	107
40.43333	104
40.44167	99
40.45000	96
40.45833	96
40.46667	99
40.47500	103
40.48333	109
40.49167	113
40.50000	115
40.50833	115
40.51667	113
40.52500	111
40.53333	108
40.54167	106
40.55000	107
40.55833	112
40.56667	120
40.57500	128
40.58333	134
40.59167	139
40.60000	141
40.60833	142
40.61667	141
40.62500	142
40.63333	145
40.64167	150
40.65000	157
40.65833	164
40.66667	171
40.67500	178
40.68333	182
40.69167	185
40.70000	186
40.70833	185
40.71667	182
40.72500	179
40.73333	177
40.74167	178
40.75000	180
40.75833	183
40.76667	187
40.77500	190
40.78333	193
40.79167	197
40.80000	205
40.80833	215
40.81667	225
40.82500	235
40.83333	243
40.84167	249
40.85000	255
40.85833	260
40.86667	266
40.87500	272
40.88333	278
40.89167	284
40.90000	291
40.90833	299
40.91667	308
40.92500	319
40.93333	329
40.94167	339
40.95000	347
40.95833	352
40.96667	355
40.97500	359
40.98333	364
40.99167	370
41.00000	379
41.00833	388
41.01667	396
41.02500	403
41.03333	411
41.04167	421
41.05000	432
41.05833	442
41.06667	451
41.07500	458
41.08333	464
41.09167	470
41.10000	477
41.10833	484
41.11667	491
41.12500	498
41.13333	506
41.14167	513
41.15000	520
41.15833	526
41.16667	530
41.17500	535
41.18333	541
41.19167	549
41.20000	557
41.20833	565
41.21667	571
41.22500	575
41.23333	577
41.24167	581
41.25000	586
41.25833	592
41.26667	598
41.27500	604
41.28333	612
41.29167	620
41.30000	630
41.30833	640
41.31667	647
41.32500	651
41.33333	654
41.34167	659
41.35000	666
41.35833	675
41.36667	687
41.37500	697
41.38333	705
41.39167	710
41.40000	713
41.40833	714
41.41667	714
41.42500	715
41.43333	714
41.44167	712
41.45000	709
41.45833	706
41.46667	705
41.47500	706
41.48333	709
41.49167	712
41.50000	715
41.50833	715
41.51667	715
41.52500	714
41.53333	713
41.54167	712
41.55000	712
41.55833	712
41.56667	711
41.57500	711
41.58333	710
41.59167	708
41.60000	706
41.60833	703
41.61667	699
41.62500	694
41.63333	688
41.64167	682
41.65000	675
41.65833	670
41.66667	665
41.67500	662
41.68333	660
41.69167	659
41.70000	658
41.70833	657
41.71667	656
41.72500	655
41.73333	654
41.74167	653
41.75000	651
41.75833	647
41.76667	642
41.77500	636
41.78333	631
41.79167	626
41.80000	622
41.80833	618
41.81667	611
41.82500	600
41.83333	589
41.84167	579
41.85000	571
41.85833	565
41.86667	562
41.87500	558
41.88333	553
41.89167	546
41.90000	538
41.90833	529
41.91667	521
41.92500	514
41.93333	508
41.94167	502
41.95000	497
41.95833	490
41.96667	481
41.97500	472
41.98333	461
41.99167	452
42.00000	446
42.00833	444
42.01667	443
42.02500	442
42.03333	439
42.04167	433
42.05000	425
42.05833	416
42.06667	406
42.07500	398
42.08333	391
42.09167	387
42.10000	383
42.10833	380
42.11667	377
42.12500	373
42.13333	369
42.14167	363
42.15000	357
42.15833	350
42.16667	343
42.17500	334
42.18333	325
42.19167	315
42.20000	306
42.20833	298
42.21667	294
42.22500	293
42.23333	294
42.24167	297
42.25000	299
42.25833	298
42.26667	293
42.27500	287
42.28333	279
42.29167	272
42.30000	267
42.30833	262
42.31667	256
42.32500	249
42.33333	242
42.34167	235
42.35000	228
42.35833	223
42.36667	221
42.37500	220
42.38333	220
42.39167	221
42.40000	221
42.40833	219
42.41667	217
42.42500	214
42.43333	209
42.44167	204
42.45000	198
42.45833	191
42.46667	183
42.47500	176
42.48333	171
42.49167	167
42.50000	167
42.50833	169
42.51667	173
42.52500	176
42.53333	178
42.54167	178
42.55000	176
42.55833	175
42.56667	173
42.57500	172
42.58333	172
42.59167	172
42.60000	170
42.60833	166
42.61667	162
42.62500	158
42.63333	156
42.64167	156
42.65000	156
42.65833	155
42.66667	152
42.67500	149
42.68333	146
42.69167	143
42.70000	140
42.70833	138
42.71667	137
42.72500	137
42.73333	138
42.74167	137
42.75000	135
42.75833	130
42.76667	123
42.77500	117
42.78333	112
42.79167	109
42.80000	109
42.80833	111
42.81667	113
42.82500	116
42.83333	119
42.84167	121
42.85000	123
42.85833	126
42.86667	128
42.87500	130
42.88333	131
42.89167	130
42.90000	127
42.90833	124
42.91667	121
42.92500	118
42.93333	118
42.94167	120
42.95000	125
42.95833	130
42.96667	135
42.97500	136
42.98333	131
42.99167	123
43.00000	115
43.00833	110
43.01667	108
43.02500	109
43.03333	111
43.04167	113
43.05000	115
43.05833	116
43.06667	116
43.07500	114
43.08333	113
43.09167	111
43.10000	110
43.10833	110
43.11667	111
43.12500	111
43.13333	111
43.14167	110
43.15000	109
43.15833	107
43.16667	106
43.17500	106
43.18333	105
43.19167	104
43.20000	104
43.20833	104
43.21667	104
43.22500	104
43.23333	102
43.24167	98
43.25000	94
43.25833	91
43.26667	90
43.27500	90
43.28333	91
43.29167	93
43.30000	94
43.30833	95
43.31667	97
43.32500	101
43.33333	106
43.34167	110
43.35000	114
43.35833	115
43.36667	113
43.37500	109
43.38333	103
43.39167	96
43.40000	91
43.40833	86
43.41667	84
43.42500	83
43.43333	84
43.44167	89
43.45000	93
43.45833	96
43.46667	96
43.47500	93
43.48333	89
43.49167	85
43.50000	83
43.50833	83
43.51667	86
43.52500	88
43.53333	90
43.54167	91
43.55000	89
43.55833	87
43.56667	86
43.57500	85
43.58333	86
43.59167	88
43.60000	92
43.60833	96
43.61667	100
43.62500	104
43.63333	106
43.64167	107
43.65000	105
43.65833	102
43.66667	97
43.67500	91
43.68333	84
43.69167	79
43.70000	79
43.70833	84
43.71667	91
43.72500	98
43.73333	103
43.74167	105
43.75000	106
43.75833	106
43.76667	109
43.77500	109
43.78333	107
43.79167	103
43.80000	99
43.80833	96
43.81667	95
43.82500	96
43.83333	96
43.84167	95
43.85000	92
43.85833	89
43.86667	86
43.87500	83
43.88333	81
43.89167	80
43.90000	81
43.90833	83
43.91667	84
43.92500	83
43.93333	81
43.94167	77
43.95000	74
43.95833	73
43.96667	74
43.97500	76
43.98333	78
43.99167	80
44.00000	80
44.00833	79
44.01667	79
44.02500	81
44.03333	84
44.04167	88
44.05000	92
44.05833	93
44.06667	91
44.07500	86
44.08333	79
44.09167	72
44.10000	66
44.10833	63
44.11667	64
44.12500	68
44.13333	74
44.14167	78
44.15000	82
44.15833	83
44.16667	82
44.17500	81
44.18333	80
44.19167	80
44.20000	79
44.20833	76
44.21667	71
44.22500	66
44.23333	59
44.24167	54
44.25000	50
44.25833	50
44.26667	53
44.27500	59
44.28333	67
44.29167	73
44.30000	78
44.30833	82
44.31667	83
44.32500	84
44.33333	82
44.34167	78
44.35000	74
44.35833	72
44.36667	71
44.37500	72
44.38333	73
44.39167	74
44.40000	73
44.40833	72
44.41667	70
44.42500	69
44.43333	68
44.44167	69
44.45000	70
44.45833	71
44.46667	72
44.47500	73
44.48333	73
44.49167	73
44.50000	72
44.50833	71
44.51667	70
44.52500	70
44.53333	69
44.54167	70
44.55000	71
44.55833	72
44.56667	72
44.57500	71
44.58333	70
44.59167	68
44.60000	67
44.60833	67
44.61667	67
44.62500	68
44.63333	69
44.64167	72
44.65000	76
44.65833	78
44.66667	78
44.67500	75
44.68333	70
44.69167	65
44.70000	62
44.70833	62
44.71667	62
44.72500	61
44.73333	59
44.74167	57
44.75000	55
44.75833	53
44.76667	53
44.77500	53
44.78333	54
44.79167	57
44.80000	60
44.80833	64
44.81667	68
44.82500	70
44.83333	71
44.84167	69
44.85000	67
44.85833	65
44.86667	63
44.87500	63
44.88333	64
44.89167	67
44.90000	69
44.90833	69
44.91667	68
44.92500	67
44.93333	66
44.94167	65
44.95000	66
44.95833	68
44.96667	70
44.97500	70
44.98333	69
44.99167	66
45.00000	62
45.00833	58
45.01667	55
45.02500	56
45.03333	59
45.04167	65
45.05000	71
45.05833	77
45.06667	80
45.07500	81
45.08333	79
45.09167	75
45.10000	69
45.10833	64
45.11667	60
45.12500	60
45.13333	64
45.14167	70
45.15000	76
45.15833	80
45.16667	80
45.17500	77
45.18333	70
45.19167	62
45.20000	55
45.20833	50
45.21667	47
45.22500	48
45.23333	51
45.24167	54
45.25000	58
45.25833	61
45.26667	62
45.27500	60
45.28333	57
45.29167	53
45.30000	50
45.30833	49
45.31667	50
45.32500	55
45.33333	59
45.34167	60
45.35000	59
45.35833	56
45.36667	51
45.37500	47
45.38333	47
45.39167	49
45.40000	52
45.40833	55
45.41667	56
45.42500	56
45.43333	54
45.44167	53
45.45000	53
45.45833	56
45.46667	62
45.47500	68
45.48333	73
45.49167	75
45.50000	74
45.50833	69
45.51667	63
45.52500	55
45.53333	47
45.54167	41
45.55000	37
45.55833	35
45.56667	37
45.57500	41
45.58333	45
45.59167	50
45.60000	55
45.60833	60
45.61667	64
45.62500	64
45.63333	63
45.64167	59
45.65000	55
45.65833	53
45.66667	52
45.67500	53
45.68333	52
45.69167	51
45.70000	51
45.70833	52
45.71667	53
45.72500	54
45.73333	55
45.74167	54
45.75000	53
45.75833	53
45.76667	56
45.77500	62
45.78333	66
45.79167	69
45.80000	70
45.80833	71
45.81667	72
45.82500	74
45.83333	76
45.84167	79
45.85000	80
45.85833	80
45.86667	77
45.87500	71
45.88333	62
45.89167	53
45.90000	46
45.90833	43
45.91667	41
45.92500	42
45.93333	43
45.94167	42
45.95000	41
45.95833	40
45.96667	42
45.97500	48
45.98333	56
45.99167	63
46.00000	66
46.00833	67
46.01667	64
46.02500	60
46.03333	57
46.04167	58
46.05000	62
46.05833	68
46.06667	74
46.07500	79
46.08333	79
46.09167	77
46.10000	74
46.10833	73
46.11667	73
46.12500	72
46.13333	68
46.14167	61
46.15000	52
46.15833	44
46.16667	38
46.17500	35
46.18333	36
46.19167	40
46.20000	45
46.20833	50
46.21667	52
46.22500	51
46.23333	48
46.24167	44
46.25000	40
46.25833	40
46.26667	43
46.27500	46
46.28333	48
46.29167	46
46.30000	41
46.30833	35
46.31667	30
46.32500	29
46.33333	31
46.34167	35
46.35000	41
46.35833	46
46.36667	51
46.37500	55
46.38333	58
46.39167	58
46.40000	55
46.40833	50
46.41667	46
46.42500	44
46.43333	45
46.44167	49
46.45000	53
46.45833	55
46.46667	57
46.47500	57
46.48333	59
46.49167	60
46.50000	59
46.50833	55
46.51667	51
46.52500	45
46.53333	42
46.54167	42
46.55000	44
46.55833	46
46.56667	48
46.57500	50
46.58333	50
46.59167	49
46.60000	49
46.60833	50
46.61667	51
46.62500	53
46.63333	54
46.64167	56
46.65000	56
46.65833	57
46.66667	58
46.67500	60
46.68333	60
46.69167	60
46.70000	59
46.70833	58
46.71667	58
46.72500	59
46.73333	59
46.74167	58
46.75000	55
46.75833	50
46.76667	44
46.77500	42
46.78333	44
46.79167	50
46.80000	57
46.80833	65
46.81667	67
46.82500	65
46.83333	60
46.84167	56
46.85000	52
46.85833	49
46.86667	46
46.87500	45
46.88333	44
46.89167	44
46.90000	44
46.90833	44
46.91667	43
46.92500	41
46.93333	39
46.94167	37
46.95000	37
46.95833	37
46.96667	38
46.97500	40
46.98333	44
46.99167	47
47.00000	50
47.00833	51
47.01667	51
47.02500	51
47.03333	50
47.04167	50
47.05000	51
47.05833	52
47.06667	53
47.07500	53
47.08333	52
47.09167	49
47.10000	45
47.10833	41
47.11667	38
47.12500	37
47.13333	38
47.14167	41
47.15000	44
47.15833	47
47.16667	47
47.17500	46
47.18333	42
47.19167	40
47.20000	40
47.20833	43
47.21667	47
47.22500	49
47.23333	49
47.24167	48
47.25000	46
47.25833	46
47.26667	48
47.27500	50
47.28333	52
47.29167	53
47.30000	51
47.30833	46
47.31667	41
47.32500	35
47.33333	30
47.34167	27
47.35000	25
47.35833	23
47.36667	23
47.37500	25
47.38333	28
47.39167	32
47.40000	37
47.40833	42
47.41667	45
47.42500	45
47.43333	44
47.44167	42
47.45000	41
47.45833	40
47.46667	39
47.47500	37
47.48333	35
47.49167	32
47.50000	30
47.50833	27
47.51667	23
47.52500	18
47.53333	14
47.54167	13
47.55000	15
47.55833	21
47.56667	28
47.57500	34
47.58333	37
47.59167	36
47.60000	34
47.60833	30
47.61667	28
47.62500	27
47.63333	29
47.64167	31
47.65000	35
47.65833	39
47.66667	44
47.67500	47
47.68333	49
47.69167	50
47.70000	49
47.70833	46
47.71667	42
47.72500	38
47.73333	33
47.74167	29
47.75000	26
47.75833	26
47.76667	29
47.77500	34
47.78333	41
47.79167	49
47.80000	55
47.80833	59
47.81667	61
47.82500	60
47.83333	58
47.84167	56
47.85000	53
47.85833	50
47.86667	47
47.87500	43
47.88333	39
47.89167	35
47.90000	33
47.90833	31
47.91667	31
47.92500	31
47.93333	33
47.94167	37
47.95000	41
47.95833	46
47.96667	50
47.97500	52
47.98333	51
47.99167	49
48.00000	46
48.00833	43
48.01667	40
48.02500	39
48.03333	39
48.04167	38
48.05000	36
48.05833	36
48.06667	38
48.07500	41
48.08333	46
48.09167	51
48.10000	55
48.10833	59
48.11667	61
48.12500	62
48.13333	62
48.14167	61
48.15000	59
48.15833	56
48.16667	52
48.17500	49
48.18333	49
48.19167	52
48.20000	54
48.20833	55
48.21667	53
48.22500	46
48.23333	38
48.24167	32
48.25000	28
48.25833	28
48.26667	30
48.27500	33
48.28333	38
48.29167	43
48.30000	48
48.30833	54
48.31667	58
48.32500	60
48.33333	59
48.34167	56
48.35000	52
48.35833	50
48.36667	52
48.37500	53
48.38333	54
48.39167	52
48.40000	47
48.40833	42
48.41667	39
48.42500	40
48.43333	41
48.44167	42
48.45000	43
48.45833	42
48.46667	41
48.47500	40
48.48333	40
48.49167	40
48.50000	40
48.50833	41
48.51667	43
48.52500	45
48.53333	47
48.54167	48
48.55000	47
48.55833	45
48.56667	42
48.57500	40
48.58333	38
48.59167	36
48.60000	34
48.60833	32
48.61667	31
48.62500	30
48.63333	30
48.64167	31
48.65000	31
48.65833	32
48.66667	33
48.67500	34
48.68333	35
48.69167	36
48.70000	36
48.70833	35
48.71667	35
48.72500	34
48.73333	33
48.74167	33
48.75000	34
48.75833	35
48.76667	36
48.77500	38
48.78333	40
48.79167	42
48.80000	44
48.80833	45
48.81667	46
48.82500	44
48.83333	42
48.84167	41
48.85000	39
48.85833	38
48.86667	37
48.87500	36
48.88333	35
48.89167	33
48.90000	33
48.90833	34
48.91667	35
48.92500	36
48.93333	35
48.94167	33
48.95000	31
48.95833	29
48.96667	29
48.97500	31
48.98333	34
48.99167	38
49.00000	42
49.00833	45
49.01667	46
49.02500	45
49.03333	42
49.04167	39
49.05000	37
49.05833	35
49.06667	34
49.07500	34
49.08333	34
49.09167	36
49.10000	37
49.10833	37
49.11667	36
49.12500	34
49.13333	34
49.14167	35
49.15000	38
49.15833	40
49.16667	41
49.17500	42
49.18333	43
49.19167	44
49.20000	44
49.20833	43
49.21667	40
49.22500	37
49.23333	35
49.24167	35
49.25000	37
49.25833	38
49.26667	39
49.27500	38
49.28333	35
49.29167	33
49.30000	32
49.30833	34
49.31667	37
49.32500	41
49.33333	43
49.34167	42
49.35000	38
49.35833	33
49.36667	29
49.37500	26
49.38333	25
49.39167	26
49.40000	28
49.40833	28
49.41667	28
49.42500	29
49.43333	30
49.44167	31
49.45000	30
49.45833	28
49.46667	24
49.47500	21
49.48333	18
49.49167	17
49.50000	19
49.50833	25
49.51667	31
49.52500	38
49.53333	43
49.54167	45
49.55000	44
49.55833	41
49.56667	38
49.57500	34
49.58333	30
49.59167	26
49.60000	24
49.60833	24
49.61667	27
49.62500	30
49.63333	31
49.64167	28
49.65000	24
49.65833	22
49.66667	23
49.67500	27
49.68333	33
49.69167	39
49.70000	42
49.70833	41
49.71667	38
49.72500	35
49.73333	34
49.74167	36
49.75000	40
49.75833	44
49.76667	48
49.77500	51
49.78333	55
49.79167	59
49.80000	62
49.80833	65
49.81667	65
49.82500	62
49.83333	59
49.84167	55
49.85000	52
49.85833	49
49.86667	46
49.87500	43
49.88333	39
49.89167	36
49.90000	33
49.90833	31
49.91667	31
49.92500	32
49.93333	33
49.94167	34
49.95000	34
49.95833	34
49.96667	33
49.97500	33
49.98333	33
49.99167	34
50.00000	35
50.00833	37
50.01667	38
50.02500	40
50.03333	41
50.04167	42
50.05000	44
50.05833	45
50.06667	46
50.07500	47
50.08333	48
50.09167	48
50.10000	46
50.10833	43
50.11667	40
50.12500	37
50.13333	37
50.14167	40
50.15000	44
50.15833	48
50.16667	51
50.17500	53
50.18333	54
50.19167	56
50.20000	56
50.20833	56
50.21667	57
50.22500	60
50.23333	64
50.24167	67
50.25000	69
50.25833	70
50.26667	70
50.27500	71
50.28333	72
50.29167	73
50.30000	70
50.30833	64
50.31667	57
50.32500	51
50.33333	46
50.34167	45
50.35000	48
50.35833	52
50.36667	58
50.37500	62
50.38333	63
50.39167	62
50.40000	60
50.40833	58
50.41667	57
50.42500	59
50.43333	63
50.44167	70
50.45000	76
50.45833	82
50.46667	88
50.47500	92
50.48333	96
50.49167	98
50.50000	99
50.50833	97
50.51667	94
50.52500	91
50.53333	89
50.54167	89
50.55000	92
50.55833	96
50.56667	102
50.57500	105
50.58333	104
50.59167	102
50.60000	98
50.60833	95
50.61667	94
50.62500	97
50.63333	101
50.64167	106
50.65000	112
50.65833	115
50.66667	117
50.67500	116
50.68333	114
50.69167	111
50.70000	107
50.70833	104
50.71667	102
50.72500	103
50.73333	105
50.74167	107
50.75000	109
50.75833	109
50.76667	108
50.77500	106
50.78333	103
50.79167	101
50.80000	98
50.80833	96
50.81667	94
50.82500	94
50.83333	95
50.84167	97
50.85000	100
50.85833	104
50.86667	109
50.87500	113
50.88333	116
50.89167	117
50.90000	118
50.90833	120
50.91667	123
50.92500	128
50.93333	133
50.94167	137
50.95000	138
50.95833	136
50.96667	133
50.97500	128
50.98333	123
50.99167	118
51.00000	113
51.00833	108
51.01667	105
51.02500	104
51.03333	107
51.04167	112
51.05000	119
51.05833	123
51.06667	123
51.07500	121
51.08333	119
51.09167	117
51.10000	118
51.10833	122
51.11667	126
51.12500	129
51.13333	130
51.14167	128
51.15000	124
51.15833	121
51.16667	119
51.17500	120
51.18333	123
51.19167	127
51.20000	127
51.20833	126
51.21667	123
51.22500	119
51.23333	116
51.24167	114
51.25000	114
51.25833	114
51.26667	117
51.27500	120
51.28333	123
51.29167	125
51.30000	126
51.30833	124
51.31667	122
51.32500	119
51.33333	117
51.34167	116
51.35000	117
51.35833	121
51.36667	126
51.37500	130
51.38333	131
51.39167	131
51.40000	128
51.40833	124
51.41667	120
51.42500	116
51.43333	113
51.44167	108
51.45000	104
51.45833	101
51.46667	100
51.47500	102
51.48333	106
51.49167	111
51.50000	114
51.50833	116
51.51667	117
51.52500	118
51.53333	117
51.54167	117
51.55000	117
51.55833	118
51.56667	120
51.57500	122
51.58333	124
51.59167	125
51.60000	125
51.60833	124
51.61667	121
51.62500	120
51.63333	119
51.64167	118
51.65000	119
51.65833	121
51.66667	123
51.67500	126
51.68333	130
51.69167	135
51.70000	139
51.70833	142
51.71667	142
51.72500	138
51.73333	134
51.74167	132
51.75000	132
51.75833	134
51.76667	137
51.77500	140
51.78333	140
51.79167	139
51.80000	139
51.80833	141
51.81667	143
51.82500	146
51.83333	147
51.84167	147
51.85000	146
51.85833	145
51.86667	144
51.87500	144
51.88333	148
51.89167	155
51.90000	162
51.90833	171
51.91667	179
51.92500	186
51.93333	192
51.94167	194
51.95000	194
51.95833	189
51.96667	182
51.97500	178
51.98333	179
51.99167	184
52.00000	192
52.00833	201
52.01667	208
52.02500	212
52.03333	215
52.04167	218
52.05000	221
52.05833	223
52.06667	224
52.07500	225
52.08333	225
52.09167	226
52.10000	228
52.10833	233
52.11667	240
52.12500	248
52.13333	256
52.14167	262
52.15000	268
52.15833	272
52.16667	277
52.17500	281
52.18333	286
52.19167	290
52.20000	292
52.20833	293
52.21667	295
52.22500	299
52.23333	305
52.24167	311
52.25000	319
52.25833	326
52.26667	332
52.27500	338
52.28333	345
52.29167	350
52.30000	356
52.30833	361
52.31667	364
52.32500	364
52.33333	364
52.34167	364
52.35000	365
52.35833	369
52.36667	377
52.37500	385
52.38333	394
52.39167	403
52.40000	409
52.40833	414
52.41667	418
52.42500	421
52.43333	424
52.44167	426
52.45000	429
52.45833	433
52.46667	438
52.47500	444
52.48333	453
52.49167	462
52.50000	468
52.50833	473
52.51667	476
52.52500	476
52.53333	477
52.54167	479
52.55000	482
52.55833	487
52.56667	492
52.57500	498
52.58333	504
52.59167	509
52.60000	514
52.60833	518
52.61667	522
52.62500	524
52.63333	528
52.64167	533
52.65000	539
52.65833	544
52.66667	548
52.67500	548
52.68333	543
52.69167	537
52.70000	535
52.70833	537
52.71667	543
52.72500	550
52.73333	556
52.74167	561
52.75000	565
52.75833	566
52.76667	566
52.77500	564
52.78333	561
52.79167	560
52.80000	562
52.80833	566
52.81667	571
52.82500	574
52.83333	576
52.84167	575
52.85000	572
52.85833	567
52.86667	561
52.87500	556
52.88333	553
52.89167	552
52.90000	554
52.90833	560
52.91667	567
52.92500	574
52.93333	580
52.94167	583
52.95000	584
52.95833	583
52.96667	582
52.97500	581
52.98333	578
52.99167	574
53.00000	568
53.00833	562
53.01667	557
53.02500	554
53.03333	552
53.04167	548
53.05000	541
53.05833	533
53.06667	526
53.07500	521
53.08333	520
53.09167	521
53.10000	522
53.10833	523
53.11667	526
53.12500	530
53.13333	535
53.14167	538
53.15000	538
53.15833	534
53.16667	528
53.17500	523
53.18333	520
53.19167	518
53.20000	516
53.20833	514
53.21667	509
53.22500	503
53.23333	497
53.24167	494
53.25000	492
53.25833	492
53.26667	493
53.27500	492
53.28333	490
53.29167	487
53.30000	481
53.30833	474
53.31667	467
53.32500	462
53.33333	458
53.34167	458
53.35000	460
53.35833	462
53.36667	461
53.37500	458
53.38333	453
53.39167	448
53.40000	443
53.40833	438
53.41667	432
53.42500	427
53.43333	422
53.44167	418
53.45000	416
53.45833	412
53.46667	408
53.47500	403
53.48333	397
53.49167	392
53.50000	388
53.50833	386
53.51667	385
53.52500	386
53.53333	387
53.54167	389
53.55000	389
53.55833	386
53.56667	381
53.57500	375
53.58333	370
53.59167	366
53.60000	363
53.60833	359
53.61667	355
53.62500	351
53.63333	346
53.64167	340
53.65000	335
53.65833	330
53.66667	326
53.67500	323
53.68333	319
53.69167	315
53.70000	309
53.70833	303
53.71667	299
53.72500	298
53.73333	298
53.74167	299
53.75000	301
53.75833	300
53.76667	299
53.77500	296
53.78333	294
53.79167	291
53.80000	286
53.80833	280
53.81667	274
53.82500	268
53.83333	263
53.84167	260
53.85000	257
53.85833	254
53.86667	249
53.87500	245
53.88333	241
53.89167	236
53.90000	230
53.90833	224
53.91667	219
53.92500	215
53.93333	214
53.94167	216
53.95000	222
53.95833	229
53.96667	236
53.97500	240
53.98333	239
53.99167	234
54.00000	226
54.00833	216
54.01667	208
54.02500	203
54.03333	200
54.04167	201
54.05000	201
54.05833	201
54.06667	200
54.07500	198
54.08333	196
54.09167	195
54.10000	196
54.10833	200
54.11667	202
54.12500	202
54.13333	199
54.14167	193
54.15000	186
54.15833	179
54.16667	173
54.17500	168
54.18333	164
54.19167	161
54.20000	159
54.20833	157
54.21667	155
54.22500	153
54.23333	152
54.24167	151
54.25000	152
54.25833	153
54.26667	155
54.27500	155
54.28333	154
54.29167	152
54.30000	151
54.30833	152
54.31667	154
54.32500	157
54.33333	159
54.34167	159
54.35000	158
54.35833	156
54.36667	156
54.37500	156
54.38333	156
54.39167	155
54.40000	153
54.40833	151
54.41667	148
54.42500	146
54.43333	144
54.44167	143
54.45000	144
54.45833	144
54.46667	145
54.47500	144
54.48333	140
54.49167	133
54.50000	127
54.50833	121
54.51667	118
54.52500	119
54.53333	120
54.54167	121
54.55000	121
54.55833	119
54.56667	117
54.57500	114
54.58333	110
54.59167	107
54.60000	105
54.60833	105
54.61667	107
54.62500	110
54.63333	114
54.64167	116
54.65000	116
54.65833	114
54.66667	111
54.67500	107
54.68333	104
54.69167	104
54.70000	104
54.70833	105
54.71667	106
54.72500	105
54.73333	104
54.74167	102
54.75000	101
54.75833	100
54.76667	99
54.77500	97
54.78333	95
54.79167	93
54.80000	91
54.80833	90
54.81667	90
54.82500	91
54.83333	93
54.84167	94
54.85000	96
54.85833	98
54.86667	100
54.87500	102
54.88333	101
54.89167	98
54.90000	94
54.90833	90
54.91667	86
54.92500	83
54.93333	82
54.94167	82
54.95000	83
54.95833	85
54.96667	88
54.97500	91
54.98333	93
54.99167	94
55.00000	94
55.00833	94
55.01667	94
55.02500	93
55.03333	91
55.04167	87
55.05000	82
55.05833	78
55.06667	74
55.07500	74
55.08333	76
55.09167	80
55.10000	81
55.10833	79
55.11667	75
55.12500	70
55.13333	65
55.14167	64
55.15000	65
55.15833	68
55.16667	70
55.17500	71
55.18333	71
55.19167	71
55.20000	69
55.20833	67
55.21667	67
55.22500	69
55.23333	72
55.24167	74
55.25000	75
55.25833	74
55.26667	72
55.27500	70
55.28333	68
55.29167	68
55.30000	71
55.30833	76
55.31667	82
55.32500	87
55.33333	91
55.34167	92
55.35000	91
55.35833	91
55.36667	93
55.37500	95
55.38333	97
55.39167	99
55.40000	99
55.40833	96
55.41667	91
55.42500	85
55.43333	80
55.44167	76
55.45000	74
55.45833	70
55.46667	67
55.47500	63
55.48333	60
55.49167	58
55.50000	58
55.50833	59
55.51667	61
55.52500	63
55.53333	64
55.54167	64
55.55000	64
55.55833	64
55.56667	64
55.57500	65
55.58333	66
55.59167	68
55.60000	69
55.60833	70
55.61667	70
55.62500	70
55.63333	70
55.64167	69
55.65000	68
55.65833	66
55.66667	65
55.67500	64
55.68333	65
55.69167	66
55.70000	66
55.70833	65
55.71667	63
55.72500	60
55.73333	57
55.74167	54
55.75000	52
55.75833	51
55.76667	50
55.77500	51
55.78333	53
55.79167	55
55.80000	58
55.80833	60
55.81667	63
55.82500	65
55.83333	66
55.84167	65
55.85000	63
55.85833	61
55.86667	61
55.87500	61
55.88333	61
55.89167	59
55.90000	56
55.90833	53
55.91667	51
55.92500	54
55.93333	60
55.94167	68
55.95000	76
55.95833	81
55.96667	82
55.97500	79
55.98333	73
55.99167	67
56.00000	62
56.00833	60
56.01667	60
56.02500	59
56.03333	57
56.04167	53
56.05000	49
56.05833	46
56.06667	47
56.07500	50
56.08333	54
56.09167	59
56.10000	64
56.10833	69
56.11667	72
56.12500	73
56.13333	71
56.14167	66
56.15000	61
56.15833	57
56.16667	55
56.17500	57
56.18333	61
56.19167	66
56.20000	71
56.20833	73
56.21667	74
56.22500	72
56.23333	69
56.24167	67
56.25000	65
56.25833	63
56.26667	60
56.27500	58
56.28333	56
56.29167	55
56.30000	54
56.30833	55
56.31667	54
56.32500	53
56.33333	51
56.34167	51
56.35000	51
56.35833	53
56.36667	54
56.37500	55
56.38333	55
56.39167	55
56.40000	57
56.40833	60
56.41667	64
56.42500	70
56.43333	75
56.44167	78
56.45000	80
56.45833	82
56.46667	83
56.47500	82
56.48333	79
56.49167	75
56.50000	69
56.50833	64
56.51667	62
56.52500	62
56.53333	64
56.54167	64
56.55000	62
56.55833	61
56.56667	61
56.57500	62
56.58333	63
56.59167	64
56.60000	63
56.60833	60
56.61667	56
56.62500	51
56.63333	47
56.64167	45
56.65000	46
56.65833	48
56.66667	52
56.67500	54
56.68333	56
56.69167	56
56.70000	56
56.70833	55
56.71667	55
56.72500	54
56.73333	54
56.74167	53
56.75000	52
56.75833	52
56.76667	52
56.77500	53
56.78333	54
56.79167	55
56.80000	56
56.80833	57
56.81667	59
56.82500	60
56.83333	61
56.84167	60
56.85000	58
56.85833	53
56.86667	47
56.87500	40
56.88333	34
56.89167	30
56.90000	30
56.90833	34
56.91667	40
56.92500	48
56.93333	54
56.94167	58
56.95000	59
56.95833	58
56.96667	58
56.97500	57
56.98333	57
56.99167	57
57.00000	56
57.00833	55
57.01667	55
57.02500	55
57.03333	55
57.04167	55
57.05000	55
57.05833	55
57.06667	55
57.07500	54
57.08333	55
57.09167	56
57.10000	57
57.10833	58
57.11667	61
57.12500	63
57.13333	65
57.14167	66
57.15000	68
57.15833	70
57.16667	72
57.17500	72
57.18333	70
57.19167	67
57.20000	62
57.20833	57
57.21667	57
57.22500	60
57.23333	65
57.24167	69
57.25000	72
57.25833	72
57.26667	70
57.27500	67
57.28333	64
57.29167	62
57.30000	59
57.30833	56
57.31667	54
57.32500	53
57.33333	54
57.34167	57
57.35000	61
57.35833	63
57.36667	64
57.37500	62
57.38333	57
57.39167	52
57.40000	48
57.40833	46
57.41667	46
57.42500	48
57.43333	49
57.44167	48
57.45000	45
57.45833	43
57.46667	43
57.47500	44
57.48333	46
57.49167	48
57.50000	48
57.50833	46
57.51667	43
57.52500	39
57.53333	37
57.54167	39
57.55000	43
57.55833	49
57.56667	56
57.57500	60
57.58333	58
57.59167	53
57.60000	46
57.60833	40
57.61667	38
57.62500	43
57.63333	50
57.64167	59
57.65000	66
57.65833	68
57.66667	67
57.67500	64
57.68333	61
57.69167	59
57.70000	55
57.70833	51
57.71667	46
57.72500	41
57.73333	39
57.74167	39
57.75000	42
57.75833	47
57.76667	52
57.77500	57
57.78333	59
57.79167	61
57.80000	62
57.80833	63
57.81667	63
57.82500	61
57.83333	57
57.84167	51
57.85000	46
57.85833	42
57.86667	41
57.87500	41
57.88333	40
57.89167	40
57.90000	41
57.90833	43
57.91667	45
57.92500	46
57.93333	47
57.94167	47
57.95000	48
57.95833	51
57.96667	54
57.97500	56
57.98333	54
57.99167	51
58.00000	48
58.00833	45
58.01667	44
58.02500	44
58.03333	46
58.04167	47
58.05000	46
58.05833	43
58.06667	38
58.07500	35
58.08333	33
58.09167	33
58.10000	36
58.10833	39
58.11667	43
58.12500	45
58.13333	47
58.14167	50
58.15000	54
58.15833	57
58.16667	58
58.17500	56
58.18333	51
58.19167	46
58.20000	43
58.20833	42
58.21667	42
58.22500	45
58.23333	49
58.24167	51
58.25000	52
58.25833	54
58.26667	58
58.27500	63
58.28333	67
58.29167	71
58.30000	73
58.30833	72
58.31667	71
58.32500	69
58.33333	67
58.34167	65
58.35000	63
58.35833	62
58.36667	62
58.37500	62
58.38333	61
58.39167	60
58.40000	58
58.40833	58
58.41667	58
58.42500	59
58.43333	59
58.44167	59
58.45000	58
58.45833	55
58.46667	51
58.47500	47
58.48333	43
58.49167	42
58.50000	43
58.50833	46
58.51667	50
58.52500	53
58.53333	55
58.54167	53
58.55000	49
58.55833	44
58.56667	40
58.57500	37
58.58333	37
58.59167	39
58.60000	41
58.60833	42
58.61667	44
58.62500	45
58.63333	48
58.64167	53
58.65000	58
58.65833	61
58.66667	63
58.67500	63
58.68333	64
58.69167	64
58.70000	65
58.70833	65
58.71667	64
58.72500	60
58.73333	55
58.74167	50
58.75000	44
58.75833	40
58.76667	38
58.77500	37
58.78333	37
58.79167	38
58.80000	40
58.80833	42
58.81667	44
58.82500	45
58.83333	46
58.84167	44
58.85000	41
58.85833	38
58.86667	34
58.87500	31
58.88333	32
58.89167	34
58.90000	39
58.90833	44
58.91667	47
58.92500	49
58.93333	47
58.94167	44
58.95000	40
58.95833	37
58.96667	37
58.97500	39
58.98333	44
58.99167	48
59.00000	50
59.00833	50
59.01667	47
59.02500	43
59.03333	39
59.04167	36
59.05000	35
59.05833	35
59.06667	36
59.07500	38
59.08333	41
59.09167	45
59.10000	48
59.10833	48
59.11667	47
59.12500	47
59.13333	46
59.14167	47
59.15000	49
59.15833	50
59.16667	50
59.17500	49
59.18333	49
59.19167	49
59.20000	49
59.20833	49
59.21667	49
59.22500	48
59.23333	48
59.24167	48
59.25000	49
59.25833	50
59.26667	49
59.27500	47
59.28333	42
59.29167	37
59.30000	34
59.30833	33
59.31667	35
59.32500	40
59.33333	45
59.34167	47
59.35000	46
59.35833	45
59.36667	43
59.37500	43
59.38333	46
59.39167	49
59.40000	53
59.40833	55
59.41667	57
59.42500	57
59.43333	57
59.44167	57
59.45000	58
59.45833	59
59.46667	59
59.47500	57
59.48333	55
59.49167	52
59.50000	51
59.50833	51
59.51667	51
59.52500	51
59.53333	50
59.54167	50
59.55000	51
59.55833	52
59.56667	54
59.57500	55
59.58333	54
59.59167	51
59.60000	47
59.60833	41
59.61667	38
59.62500	36
59.63333	37
59.64167	40
59.65000	45
59.65833	50
59.66667	55
59.67500	58
59.68333	61
59.69167	61
59.70000	59
59.70833	55
59.71667	52
59.72500	50
59.73333	51
59.74167	51
59.75000	51
59.75833	51
59.76667	51
59.77500	49
59.78333	48
59.79167	46
59.80000	44
59.80833	42
59.81667	41
59.82500	42
59.83333	44
59.84167	47
59.85000	50
59.85833	53
59.86667	54
59.87500	55
59.88333	57
59.89167	58
59.90000	58
59.90833	57
59.91667	56
59.92500	56
59.93333	57
59.94167	59
59.95000	61
59.95833	62
59.96667	63
59.97500	64
59.98333	66
59.99167	69
60.00000	73

[LC Chromatogram(Detector A-Ch2)]
Interval(msec)	500
# of Points	7201
Start Time(min)	0.000
End Time(min)	60.000
Intensity Units	mV
Intensity Multiplier	0.001
Wavelength(nm)	230
R.Time (min)	Intensity
0.00000	1
0.00833	1
0.01667	-1
0.02500	-5
0.03333	-11
0.04167	-17
0.05000	-20
0.05833	-23
0.06667	-25
0.07500	-28
0.08333	-29
0.09167	-29
0.10000	-26
0.10833	-20
0.11667	-12
0.12500	-5
0.13333	-0
0.14167	1
0.15000	-0
0.15833	-3
0.16667	-6
0.17500	-7
0.18333	-7
0.19167	-4
0.20000	-0
0.20833	4
0.21667	7
0.22500	9
0.23333	8
0.24167	6
0.25000	4
0.25833	3
0.26667	2
0.27500	1
0.28333	1
0.29167	1
0.30000	2
0.30833	3
0.31667	3
0.32500	-1
0.33333	-7
0.34167	-14
0.35000	-20
0.35833	-22
0.36667	-22
0.37500	-19
0.38333	-14
0.39167	-10
0.40000	-8
0.40833	-8
0.41667	-10
0.42500	-11
0.43333	-9
0.44167	-7
0.45000	-3
0.45833	-0
0.46667	-0
0.47500	-4
0.48333	-10
0.49167	-17
0.50000	-25
0.50833	-31
0.51667	-36
0.52500	-38
0.53333	-37
0.54167	-33
0.55000	-27
0.55833	-21
0.56667	-15
0.57500	-8
0.58333	-3
0.59167	-1
0.60000	-2
0.60833	-4
0.61667	-5
0.62500	-6
0.63333	-6
0.64167	-6
0.65000	-10
0.65833	-15
0.66667	-23
0.67500	-31
0.68333	-36
0.69167	-38
0.70000	-37
0.70833	-35
0.71667	-33
0.72500	-32
0.73333	-32
0.74167	-33
0.75000	-33
0.75833	-32
0.76667	-30
0.77500	-28
0.78333	-26
0.79167	-24
0.80000	-21
0.80833	-17
0.81667	-11
0.82500	-6
0.83333	-2
0.84167	-1
0.85000	-5
0.85833	-12
0.86667	-18
0.87500	-22
0.88333	-23
0.89167	-20
0.90000	-16
0.90833	-14
0.91667	-13
0.92500	-14
0.93333	-16
0.94167	-18
0.95000	-21
0.95833	-24
0.96667	-27
0.97500	-28
0.98333	-27
0.99167	-25
1.00000	-22
1.00833	-20
1.01667	-20
1.02500	-20
1.03333	-20
1.04167	-19
1.05000	-20
1.05833	-23
1.06667	-26
1.07500	-28
1.08333	-29
1.09167	-26
1.10000	-22
1.10833	-19
1.11667	-18
1.12500	-18
1.13333	-17
1.14167	-15
1.15000	-14
1.15833	-11
1.16667	-10
1.17500	-9
1.18333	-9
1.19167	-8
1.20000	-8
1.20833	-9
1.21667	-13
1.22500	-16
1.23333	-19
1.24167	-19
1.25000	-19
1.25833	-17
1.26667	-17
1.27500	-18
1.28333	-20
1.29167	-22
1.30000	-25
1.30833	-26
1.31667	-27
1.32500	-28
1.33333	-30
1.34167	-32
1.35000	-32
1.35833	-30
1.36667	-28
1.37500	-26
1.38333	-24
1.39167	-23
1.40000	-23
1.40833	-22
1.41667	-20
1.42500	-21
1.43333	-24
1.44167	-30
1.45000	-36
1.45833	-41
1.46667	-43
1.47500	-41
1.48333	-38
1.49167	-35
1.50000	-31
1.50833	-29
1.51667	-27
1.52500	-25
1.53333	-26
1.54167	-27
1.55000	-28
1.55833	-29
1.56667	-30
1.57500	-28
1.58333	-26
1.59167	-26
1.60000	-27
1.60833	-28
1.61667	-29
1.62500	-30
1.63333	-30
1.64167	-30
1.65000	-30
1.65833	-30
1.66667	-31
1.67500	-33
1.68333	-35
1.69167	-36
1.70000	-38
1.70833	-39
1.71667	-41
1.72500	-42
1.73333	-42
1.74167	-41
1.75000	-39
1.75833	-37
1.76667	-35
1.77500	-34
1.78333	-34
1.79167	-34
1.80000	-34
1.80833	-35
1.81667	-37
1.82500	-39
1.83333	-41
1.84167	-44
1.85000	-45
1.85833	-45
1.86667	-43
1.87500	-38
1.88333	-31
1.89167	-22
1.90000	-13
1.90833	-9
1.91667	-11
1.92500	-15
1.93333	-21
1.94167	-27
1.95000	-29
1.95833	-28
1.96667	-27
1.97500	-25
1.98333	-23
1.99167	-22
2.00000	-23
2.00833	-24
2.01667	-24
2.02500	-25
2.03333	-26
2.04167	-27
2.05000	-26
2.05833	-25
2.06667	-23
2.07500	-23
2.08333	-24
2.09167	-26
2.10000	-27
2.10833	-26
2.11667	-23
2.12500	-21
2.13333	-19
2.14167	-21
2.15000	-25
2.15833	-30
2.16667	-34
2.17500	-36
2.18333	-36
2.19167	-33
2.20000	-31
2.20833	-30
2.21667	-30
2.22500	-30
2.23333	-27
2.24167	-23
2.25000	-20
2.25833	-18
2.26667	-20
2.27500	-25
2.28333	-31
2.29167	-35
2.30000	-39
2.30833	-43
2.31667	-45
2.32500	-47
2.33333	-46
2.34167	-44
2.35000	-41
2.35833	-38
2.36667	-38
2.37500	-40
2.38333	-44
2.39167	-47
2.40000	-49
2.40833	-48
2.41667	-43
2.42500	-37
2.43333	-29
2.44167	-22
2.45000	-18
2.45833	-17
2.46667	-18
2.47500	-20
2.48333	-22
2.49167	-25
2.50000	-29
2.50833	-35
2.51667	-42
2.52500	-49
2.53333	-52
2.54167	-52
2.55000	-48
2.55833	-43
2.56667	-40
2.57500	-40
2.58333	-43
2.59167	-49
2.60000	-53
2.60833	-54
2.61667	-51
2.62500	-45
2.63333	-38
2.64167	-32
2.65000	-28
2.65833	-26
2.66667	-25
2.67500	-25
2.68333	-26
2.69167	-27
2.70000	-27
2.70833	-28
2.71667	-29
2.72500	-29
2.73333	-28
2.74167	-27
2.75000	-27
2.75833	-29
2.76667	-32
2.77500	-34
2.78333	-35
2.79167	-33
2.80000	-31
2.80833	-29
2.81667	-29
2.82500	-29
2.83333	-29
2.84167	-29
2.85000	-27
2.85833	-26
2.86667	-26
2.87500	-27
2.88333	-29
2.89167	-31
2.90000	-35
2.90833	-39
2.91667	-44
2.92500	-49
2.93333	-54
2.94167	-58
2.95000	-59
2.95833	-56
2.96667	-52
2.97500	-48
2.98333	-44
2.99167	-43
3.00000	-43
3.00833	-44
3.01667	-45
3.02500	-45
3.03333	-46
3.04167	-45
3.05000	-45
3.05833	-43
3.06667	-41
3.07500	-40
3.08333	-41
3.09167	-43
3.10000	-48
3.10833	-51
3.11667	-52
3.12500	-52
3.13333	-50
3.14167	-48
3.15000	-48
3.15833	-48
3.16667	-46
3.17500	-43
3.18333	-40
3.19167	-37
3.20000	-34
3.20833	-31
3.21667	-27
3.22500	-25
3.23333	-22
3.24167	-22
3.25000	-25
3.25833	-30
3.26667	-35
3.27500	-40
3.28333	-43
3.29167	-45
3.30000	-45
3.30833	-45
3.31667	-46
3.32500	-47
3.33333	-47
3.34167	-45
3.35000	-41
3.35833	-37
3.36667	-34
3.37500	-35
3.38333	-35
3.39167	-34
3.40000	-31
3.40833	-26
3.41667	-21
3.42500	-18
3.43333	-18
3.44167	-22
3.45000	-28
3.45833	-35
3.46667	-42
3.47500	-50
3.48333	-54
3.49167	-56
3.50000	-56
3.50833	-54
3.51667	-51
3.52500	-49
3.53333	-47
3.54167	-46
3.55000	-46
3.55833	-46
3.56667	-48
3.57500	-50
3.58333	-51
3.59167	-52
3.60000	-51
3.60833	-48
3.61667	-45
3.62500	-42
3.63333	-42
3.64167	-43
3.65000	-44
3.65833	-45
3.66667	-45
3.67500	-44
3.68333	-42
3.69167	-39
3.70000	-38
3.70833	-41
3.71667	-49
3.72500	-57
3.73333	-63
3.74167	-67
3.75000	-66
3.75833	-61
3.76667	-56
3.77500	-52
3.78333	-48
3.79167	-45
3.80000	-43
3.80833	-43
3.81667	-43
3.82500	-44
3.83333	-43
3.84167	-43
3.85000	-43
3.85833	-43
3.86667	-45
3.87500	-48
3.88333	-50
3.89167	-51
3.90000	-51
3.90833	-50
3.91667	-48
3.92500	-48
3.93333	-49
3.94167	-51
3.95000	-54
3.95833	-56
3.96667	-57
3.97500	-57
3.98333	-56
3.99167	-55
4.00000	-54
4.00833	-55
4.01667	-57
4.02500	-60
4.03333	-64
4.04167	-67
4.05000	-68
4.05833	-69
4.06667	-70
4.07500	-71
4.08333	-73
4.09167	-73
4.10000	-71
4.10833	-67
4.11667	-64
4.12500	-60
4.13333	-58
4.14167	-55
4.15000	-54
4.15833	-52
4.16667	-51
4.17500	-50
4.18333	-51
4.19167	-51
4.20000	-51
4.20833	-51
4.21667	-51
4.22500	-50
4.23333	-49
4.24167	-48
4.25000	-48
4.25833	-49
4.26667	-51
4.27500	-54
4.28333	-57
4.29167	-59
4.30000	-61
4.30833	-63
4.31667	-64
4.32500	-64
4.33333	-61
4.34167	-58
4.35000	-54
4.35833	-51
4.36667	-51
4.37500	-54
4.38333	-58
4.39167	-64
4.40000	-69
4.40833	-72
4.41667	-72
4.42500	-69
4.43333	-65
4.44167	-60
4.45000	-56
4.45833	-55
4.46667	-57
4.47500	-62
4.48333	-67
4.49167	-70
4.50000	-72
4.50833	-69
4.51667	-64
4.52500	-58
4.53333	-52
4.54167	-48
4.55000	-44
4.55833	-42
4.56667	-40
4.57500	-39
4.58333	-40
4.59167	-45
4.60000	-51
4.60833	-55
4.61667	-58
4.62500	-57
4.63333	-52
4.64167	-48
4.65000	-44
4.65833	-41
4.66667	-37
4.67500	-33
4.68333	-28
4.69167	-24
4.70000	-22
4.70833	-24
4.71667	-30
4.72500	-39
4.73333	-50
4.74167	-60
4.75000	-66
4.75833	-69
4.76667	-68
4.77500	-62
4.78333	-56
4.79167	-51
4.80000	-48
4.80833	-50
4.81667	-54
4.82500	-60
4.83333	-67
4.84167	-71
4.85000	-72
4.85833	-70
4.86667	-67
4.87500	-62
4.88333	-59
4.89167	-58
4.90000	-58
4.90833	-60
4.91667	-62
4.92500	-65
4.93333	-67
4.94167	-68
4.95000	-66
4.95833	-63
4.96667	-60
4.97500	-60
4.98333	-62
4.99167	-65
5.00000	-67
5.00833	-67
5.01667	-66
5.02500	-65
5.03333	-66
5.04167	-68
5.05000	-70
5.05833	-71
5.06667	-70
5.07500	-66
5.08333	-59
5.09167	-51
5.10000	-42
5.10833	-36
5.11667	-34
5.12500	-37
5.13333	-42
5.14167	-48
5.15000	-52
5.15833	-54
5.16667	-55
5.17500	-55
5.18333	-56
5.19167	-58
5.20000	-60
5.20833	-62
5.21667	-62
5.22500	-60
5.23333	-58
5.24167	-55
5.25000	-55
5.25833	-57
5.26667	-61
5.27500	-65
5.28333	-68
5.29167	-69
5.30000	-67
5.30833	-63
5.31667	-59
5.32500	-56
5.33333	-55
5.34167	-55
5.35000	-55
5.35833	-55
5.36667	-54
5.37500	-54
5.38333	-53
5.39167	-52
5.40000	-51
5.40833	-52
5.41667	-55
5.42500	-59
5.43333	-64
5.44167	-68
5.45000	-70
5.45833	-68
5.46667	-65
5.47500	-62
5.48333	-59
5.49167	-57
5.50000	-57
5.50833	-57
5.51667	-59
5.52500	-60
5.53333	-62
5.54167	-64
5.55000	-64
5.55833	-63
5.56667	-63
5.57500	-63
5.58333	-63
5.59167	-62
5.60000	-62
5.60833	-63
5.61667	-64
5.62500	-67
5.63333	-70
5.64167	-72
5.65000	-72
5.65833	-70
5.66667	-69
5.67500	-68
5.68333	-68
5.69167	-68
5.70000	-69
5.70833	-69
5.71667	-67
5.72500	-64
5.73333	-61
5.74167	-58
5.75000	-57
5.75833	-59
5.76667	-60
5.77500	-62
5.78333	-63
5.79167	-62
5.80000	-61
5.80833	-59
5.81667	-58
5.82500	-56
5.83333	-54
5.84167	-53
5.85000	-52
5.85833	-53
5.86667	-53
5.87500	-53
5.88333	-52
5.89167	-52
5.90000	-53
5.90833	-57
5.91667	-62
5.92500	-67
5.93333	-70
5.94167	-71
5.95000	-69
5.95833	-67
5.96667	-65
5.97500	-65
5.98333	-64
5.99167	-64
6.00000	-63
6.00833	-59
6.01667	-54
6.02500	-49
6.03333	-45
6.04167	-43
6.05000	-42
6.05833	-43
6.06667	-44
6.07500	-45
6.08333	-47
6.09167	-51
6.10000	-56
6.10833	-61
6.11667	-66
6.12500	-70
6.13333	-73
6.14167	-75
6.15000	-77
6.15833	-78
6.16667	-78
6.17500	-76
6.18333	-73
6.19167	-70
6.20000	-66
6.20833	-62
6.21667	-59
6.22500	-58
6.23333	-57
6.24167	-57
6.25000	-58
6.25833	-57
6.26667	-57
6.27500	-59
6.28333	-62
6.29167	-66
6.30000	-69
6.30833	-71
6.31667	-71
6.32500	-70
6.33333	-69
6.34167	-68
6.35000	-69
6.35833	-71
6.36667	-74
6.37500	-76
6.38333	-79
6.39167	-82
6.40000	-84
6.40833	-84
6.41667	-82
6.42500	-78
6.43333	-72
6.44167	-66
6.45000	-62
6.45833	-61
6.46667	-64
6.47500	-68
6.48333	-73
6.49167	-76
6.50000	-77
6.50833	-78
6.51667	-77
6.52500	-75
6.53333	-70
6.54167	-66
6.55000	-63
6.55833	-62
6.56667	-61
6.57500	-60
6.58333	-57
6.59167	-53
6.60000	-48
6.60833	-47
6.61667	-49
6.62500	-54
6.63333	-58
6.64167	-61
6.65000	-61
6.65833	-59
6.66667	-55
6.67500	-52
6.68333	-52
6.69167	-57
6.70000	-66
6.70833	-75
6.71667	-79
6.72500	-80
6.73333	-74
6.74167	-68
6.75000	-66
6.75833	-68
6.76667	-72
6.77500	-77
6.78333	-81
6.79167	-82
6.80000	-81
6.80833	-78
6.81667	-76
6.82500	-72
6.83333	-68
6.84167	-64
6.85000	-61
6.85833	-61
6.86667	-65
6.87500	-71
6.88333	-79
6.89167	-84
6.90000	-88
6.90833	-89
6.91667	-87
6.92500	-85
6.93333	-83
6.94167	-82
6.95000	-81
6.95833	-78
6.96667	-75
6.97500	-72
6.98333	-69
6.99167	-66
7.00000	-63
7.00833	-61
7.01667	-59
7.02500	-59
7.03333	-62
7.04167	-66
7.05000	-69
7.05833	-71
7.06667	-73
7.07500	-73
7.08333	-73
7.09167	-75
7.10000	-78
7.10833	-81
7.11667	-83
7.12500	-83
7.13333	-81
7.14167	-79
7.15000	-78
7.15833	-78
7.16667	-79
7.17500	-81
7.18333	-82
7.19167	-80
7.20000	-76
7.20833	-71
7.21667	-67
7.22500	-64
7.23333	-63
7.24167	-65
7.25000	-67
7.25833	-70
7.26667	-73
7.27500	-75
7.28333	-77
7.29167	-79
7.30000	-81
7.30833	-82
7.31667	-81
7.32500	-79
7.33333	-76
7.34167	-72
7.35000	-69
7.35833	-66
7.36667	-62
7.37500	-59
7.38333	-55
7.39167	-52
7.40000	-51
7.40833	-53
7.41667	-59
7.42500	-65
7.43333	-71
7.44167	-75
7.45000	-77
7.45833	-77
7.46667	-76
7.47500	-73
7.48333	-70
7.49167	-69
7.50000	-70
7.50833	-72
7.51667	-75
7.52500	-76
7.53333	-74
7.54167	-71
7.55000	-68
7.55833	-66
7.56667	-66
7.57500	-67
7.58333	-68
7.59167	-68
7.60000	-66
7.60833	-61
7.61667	-54
7.62500	-48
7.63333	-47
7.64167	-49
7.65000	-55
7.65833	-63
7.66667	-69
7.67500	-73
7.68333	-73
7.69167	-72
7.70000	-70
7.70833	-70
7.71667	-72
7.72500	-75
7.73333	-76
7.74167	-74
7.75000	-71
7.75833	-66
7.76667	-63
7.77500	-62
7.78333	-64
7.79167	-67
7.80000	-72
7.80833	-76
7.81667	-80
7.82500	-82
7.83333	-82
7.84167	-80
7.85000	-81
7.85833	-83
7.86667	-87
7.87500	-93
7.88333	-96
7.89167	-96
7.90000	-93
7.90833	-86
7.91667	-79
7.92500	-74
7.93333	-71
7.94167	-72
7.95000	-75
7.95833	-80
7.96667	-82
7.97500	-82
7.98333	-80
7.99167	-77
8.00000	-74
8.00833	-73
8.01667	-73
8.02500	-74
8.03333	-76
8.04167	-77
8.05000	-79
8.05833	-79
8.06667	-77
8.07500	-73
8.08333	-68
8.09167	-61
8.10000	-54
8.10833	-51
8.11667	-52
8.12500	-57
8.13333	-65
8.14167	-74
8.15000	-82
8.15833	-87
8.16667	-89
8.17500	-88
8.18333	-88
8.19167	-89
8.20000	-91
8.20833	-93
8.21667	-93
8.22500	-92
8.23333	-90
8.24167	-88
8.25000	-88
8.25833	-88
8.26667	-88
8.27500	-86
8.28333	-83
8.29167	-81
8.30000	-79
8.30833	-77
8.31667	-77
8.32500	-77
8.33333	-77
8.34167	-77
8.35000	-77
8.35833	-78
8.36667	-79
8.37500	-79
8.38333	-78
8.39167	-77
8.40000	-76
8.40833	-77
8.41667	-78
8.42500	-79
8.43333	-77
8.44167	-75
8.45000	-74
8.45833	-74
8.46667	-76
8.47500	-79
8.48333	-83
8.49167	-86
8.50000	-89
8.50833	-89
8.51667	-87
8.52500	-83
8.53333	-79
8.54167	-74
8.55000	-71
8.55833	-68
8.56667	-65
8.57500	-63
8.58333	-63
8.59167	-66
8.60000	-71
8.60833	-76
8.61667	-81
8.62500	-84
8.63333	-85
8.64167	-84
8.65000	-83
8.65833	-83
8.66667	-83
8.67500	-84
8.68333	-85
8.69167	-85
8.70000	-84
8.70833	-83
8.71667	-80
8.72500	-79
8.73333	-79
8.74167	-80
8.75000	-81
8.75833	-83
8.76667	-82
8.77500	-80
8.78333	-78
8.79167	-77
8.80000	-79
8.80833	-82
8.81667	-85
8.82500	-86
8.83333	-87
8.84167	-86
8.85000	-84
8.85833	-81
8.86667	-78
8.87500	-75
8.88333	-72
8.89167	-70
8.90000	-68
8.90833	-67
8.91667	-68
8.92500	-69
8.93333	-70
8.94167	-71
8.95000	-73
8.95833	-75
8.96667	-76
8.97500	-75
8.98333	-72
8.99167	-68
9.00000	-65
9.00833	-65
9.01667	-67
9.02500	-72
9.03333	-77
9.04167	-83
9.05000	-88
9.05833	-91
9.06667	-93
9.07500	-92
9.08333	-90
9.09167	-85
9.10000	-80
9.10833	-76
9.11667	-73
9.12500	-71
9.13333	-71
9.14167	-72
9.15000	-72
9.15833	-72
9.16667	-73
9.17500	-77
9.18333	-80
9.19167	-82
9.20000	-82
9.20833	-82
9.21667	-83
9.22500	-86
9.23333	-90
9.24167	-93
9.25000	-93
9.25833	-89
9.26667	-85
9.27500	-80
9.28333	-78
9.29167	-80
9.30000	-84
9.30833	-86
9.31667	-86
9.32500	-84
9.33333	-83
9.34167	-81
9.35000	-81
9.35833	-81
9.36667	-81
9.37500	-80
9.38333	-80
9.39167	-81
9.40000	-84
9.40833	-86
9.41667	-88
9.42500	-89
9.43333	-90
9.44167	-92
9.45000	-97
9.45833	-102
9.46667	-107
9.47500	-111
9.48333	-112
9.49167	-110
9.50000	-105
9.50833	-100
9.51667	-95
9.52500	-92
9.53333	-90
9.54167	-90
9.55000	-91
9.55833	-92
9.56667	-92
9.57500	-91
9.58333	-90
9.59167	-89
9.60000	-89
9.60833	-88
9.61667	-86
9.62500	-84
9.63333	-81
9.64167	-78
9.65000	-77
9.65833	-78
9.66667	-79
9.67500	-79
9.68333	-79
9.69167	-78
9.70000	-77
9.70833	-76
9.71667	-74
9.72500	-70
9.73333	-66
9.74167	-63
9.75000	-62
9.75833	-62
9.76667	-63
9.77500	-65
9.78333	-67
9.79167	-69
9.80000	-71
9.80833	-74
9.81667	-78
9.82500	-81
9.83333	-82
9.84167	-82
9.85000	-81
9.85833	-80
9.86667	-82
9.87500	-87
9.88333	-93
9.89167	-96
9.90000	-95
9.90833	-91
9.91667	-84
9.92500	-77
9.93333	-72
9.94167	-69
9.95000	-67
9.95833	-68
9.96667	-70
9.97500	-72
9.98333	-74
9.99167	-76
10.00000	-77
10.00833	-77
10.01667	-75
10.02500	-73
10.03333	-72
10.04167	-73
10.05000	-74
10.05833	-77
10.06667	-79
10.07500	-80
10.08333	-81
10.09167	-79
10.10000	-78
10.10833	-75
10.11667	-73
10.12500	-72
10.13333	-72
10.14167	-73
10.15000	-73
10.15833	-72
10.16667	-70
10.17500	-70
10.18333	-71
10.19167	-75
10.20000	-80
10.20833	-84
10.21667	-85
10.22500	-86
10.23333	-85
10.24167	-84
10.25000	-83
10.25833	-82
10.26667	-80
10.27500	-77
10.28333	-74
10.29167	-72
10.30000	-70
10.30833	-69
10.31667	-67
10.32500	-66
10.33333	-63
10.34167	-62
10.35000	-63
10.35833	-66
10.36667	-69
10.37500	-73
10.38333	-76
10.39167	-77
10.40000	-79
10.40833	-82
10.41667	-87
10.42500	-92
10.43333	-96
10.44167	-99
10.45000	-100
10.45833	-98
10.46667	-94
10.47500	-91
10.48333	-88
10.49167	-85
10.50000	-83
10.50833	-81
10.51667	-79
10.52500	-77
10.53333	-75
10.54167	-72
10.55000	-70
10.55833	-70
10.56667	-70
10.57500	-69
10.58333	-68
10.59167	-68
10.60000	-69
10.60833	-71
10.61667	-74
10.62500	-75
10.63333	-71
10.64167	-65
10.65000	-58
10.65833	-53
10.66667	-52
10.67500	-57
10.68333	-63
10.69167	-69
10.70000	-73
10.70833	-75
10.71667	-78
10.72500	-82
10.73333	-88
10.74167	-93
10.75000	-96
10.75833	-96
10.76667	-93
10.77500	-89
10.78333	-85
10.79167	-83
10.80000	-83
10.80833	-84
10.81667	-86
10.82500	-87
10.83333	-87
10.84167	-87
10.85000	-88
10.85833	-90
10.86667	-90
10.87500	-88
10.88333	-85
10.89167	-83
10.90000	-83
10.90833	-85
10.91667	-88
10.92500	-92
10.93333	-94
10.94167	-95
10.95000	-94
10.95833	-93
10.96667	-91
10.97500	-91
10.98333	-91
10.99167	-93
11.00000	-96
11.00833	-97
11.01667	-98
11.02500	-98
11.03333	-98
11.04167	-99
11.05000	-99
11.05833	-97
11.06667	-93
11.07500	-88
11.08333	-84
11.09167	-82
11.10000	-82
11.10833	-84
11.11667	-87
11.12500	-90
11.13333	-91
11.14167	-90
11.15000	-88
11.15833	-86
11.16667	-86
11.17500	-87
11.18333	-90
11.19167	-92
11.20000	-95
11.20833	-97
11.21667	-99
11.22500	-99
11.23333	-98
11.24167	-96
11.25000	-94
11.25833	-93
11.26667	-93
11.27500	-93
11.28333	-92
11.29167	-89
11.30000	-83
11.30833	-79
11.31667	-76
11.32500	-75
11.33333	-75
11.34167	-76
11.35000	-78
11.35833	-79
11.36667	-78
11.37500	-74
11.38333	-70
11.39167	-67
11.40000	-66
11.40833	-68
11.41667	-73
11.42500	-77
11.43333	-80
11.44167	-81
11.45000	-81
11.45833	-79
11.46667	-76
11.47500	-72
11.48333	-69
11.49167	-69
11.50000	-70
11.50833	-72
11.51667	-74
11.52500	-75
11.53333	-73
11.54167	-71
11.55000	-70
11.55833	-71
11.56667	-74
11.57500	-78
11.58333	-82
11.59167	-85
11.60000	-87
11.60833	-87
11.61667	-86
11.62500	-86
11.63333	-87
11.64167	-89
11.65000	-90
11.65833	-90
11.66667	-88
11.67500	-84
11.68333	-81
11.69167	-79
11.70000	-79
11.70833	-80
11.71667	-81
11.72500	-84
11.73333	-87
11.74167	-91
11.75000	-93
11.75833	-95
11.76667	-95
11.77500	-94
11.78333	-93
11.79167	-92
11.80000	-93
11.80833	-92
11.81667	-90
11.82500	-88
11.83333	-86
11.84167	-85
11.85000	-86
11.85833	-87
11.86667	-88
11.87500	-88
11.88333	-87
11.89167	-84
11.90000	-80
11.90833	-75
11.91667	-70
11.92500	-66
11.93333	-63
11.94167	-62
11.95000	-63
11.95833	-66
11.96667	-70
11.97500	-74
11.98333	-77
11.99167	-79
12.00000	-81
12.00833	-84
12.01667	-86
12.02500	-89
12.03333	-91
12.04167	-93
12.05000	-95
12.05833	-94
12.06667	-92
12.07500	-88
12.08333	-83
12.09167	-78
12.10000	-75
12.10833	-75
12.11667	-77
12.12500	-80
12.13333	-82
12.14167	-82
12.15000	-82
12.15833	-82
12.16667	-83
12.17500	-86
12.18333	-89
12.19167	-91
12.20000	-90
12.20833	-86
12.21667	-80
12.22500	-75
12.23333	-74
12.24167	-74
12.25000	-77
12.25833	-80
12.26667	-82
12.27500	-80
12.28333	-78
12.29167	-77
12.30000	-77
12.30833	-80
12.31667	-83
12.32500	-84
12.33333	-84
12.34167	-82
12.35000	-80
12.35833	-78
12.36667	-77
12.37500	-78
12.38333	-80
12.39167	-82
12.40000	-83
12.40833	-83
12.41667	-83
12.42500	-82
12.43333	-82
12.44167	-84
12.45000	-88
12.45833	-92
12.46667	-95
12.47500	-96
12.48333	-94
12.49167	-92
12.50000	-89
12.50833	-86
12.51667	-83
12.52500	-80
12.53333	-77
12.54167	-74
12.55000	-73
12.55833	-72
12.56667	-73
12.57500	-74
12.58333	-75
12.59167	-74
12.60000	-72
12.60833	-70
12.61667	-67
12.62500	-65
12.63333	-66
12.64167	-68
12.65000	-70
12.65833	-72
12.66667	-74
12.67500	-74
12.68333	-74
12.69167	-75
12.70000	-77
12.70833	-80
12.71667	-82
12.72500	-83
12.73333	-81
12.74167	-76
12.75000	-69
12.75833	-62
12.76667	-59
12.77500	-61
12.78333	-66
12.79167	-75
12.80000	-84
12.80833	-90
12.81667	-93
12.82500	-92
12.83333	-89
12.84167	-85
12.85000	-80
12.85833	-75
12.86667	-70
12.87500	-67
12.88333	-64
12.89167	-63
12.90000	-63
12.90833	-65
12.91667	-69
12.92500	-73
12.93333	-77
12.94167	-80
12.95000	-82
12.95833	-85
12.96667	-88
12.97500	-91
12.98333	-92
12.99167	-90
13.00000	-87
13.00833	-85
13.01667	-84
13.02500	-85
13.03333	-85
13.04167	-85
13.05000	-83
13.05833	-79
13.06667	-75
13.07500	-70
13.08333	-66
13.09167	-63
13.10000	-60
13.10833	-58
13.11667	-57
13.12500	-56
13.13333	-55
13.14167	-55
13.15000	-55
13.15833	-58
13.16667	-61
13.17500	-65
13.18333	-69
13.19167	-72
13.20000	-76
13.20833	-79
13.21667	-82
13.22500	-85
13.23333	-87
13.24167	-86
13.25000	-83
13.25833	-78
13.26667	-76
13.27500	-76
13.28333	-79
13.29167	-82
13.30000	-84
13.30833	-84
13.31667	-83
13.32500	-80
13.33333	-78
13.34167	-76
13.35000	-74
13.35833	-71
13.36667	-69
13.37500	-67
13.38333	-65
13.39167	-63
13.40000	-63
13.40833	-61
13.41667	-60
13.42500	-58
13.43333	-56
13.44167	-56
13.45000	-59
13.45833	-65
13.46667	-71
13.47500	-76
13.48333	-80
13.49167	-81
13.50000	-81
13.50833	-79
13.51667	-77
13.52500	-74
13.53333	-72
13.54167	-69
13.55000	-68
13.55833	-67
13.56667	-66
13.57500	-63
13.58333	-58
13.59167	-50
13.60000	-42
13.60833	-35
13.61667	-29
13.62500	-26
13.63333	-26
13.64167	-27
13.65000	-30
13.65833	-33
13.66667	-35
13.67500	-35
13.68333	-36
13.69167	-37
13.70000	-39
13.70833	-40
13.71667	-39
13.72500	-37
13.73333	-37
13.74167	-38
13.75000	-40
13.75833	-43
13.76667	-44
13.77500	-43
13.78333	-40
13.79167	-36
13.80000	-33
13.80833	-30
13.81667	-27
13.82500	-25
13.83333	-22
13.84167	-20
13.85000	-20
13.85833	-22
13.86667	-24
13.87500	-25
13.88333	-25
13.89167	-24
13.90000	-25
13.90833	-28
13.91667	-34
13.92500	-39
13.93333	-42
13.94167	-43
13.95000	-41
13.95833	-38
13.96667	-36
13.97500	-35
13.98333	-35
13.99167	-35
14.00000	-32
14.00833	-28
14.01667	-24
14.02500	-21
14.03333	-20
14.04167	-21
14.05000	-22
14.05833	-21
14.06667	-18
14.07500	-15
14.08333	-12
14.09167	-12
14.10000	-15
14.10833	-19
14.11667	-22
14.12500	-24
14.13333	-24
14.14167	-21
14.15000	-18
14.15833	-14
14.16667	-11
14.17500	-9
14.18333	-6
14.19167	-4
14.20000	-3
14.20833	-3
14.21667	-5
14.22500	-8
14.23333	-10
14.24167	-9
14.25000	-5
14.25833	1
14.26667	5
14.27500	6
14.28333	4
14.29167	1
14.30000	-3
14.30833	-5
14.31667	-3
14.32500	-1
14.33333	-0
14.34167	-2
14.35000	-4
14.35833	-5
14.36667	-4
14.37500	-2
14.38333	2
14.39167	5
14.40000	5
14.40833	4
14.41667	3
14.42500	1
14.43333	0
14.44167	0
14.45000	0
14.45833	-1
14.46667	-5
14.47500	-11
14.48333	-16
14.49167	-20
14.50000	-23
14.50833	-24
14.51667	-23
14.52500	-22
14.53333	-22
14.54167	-23
14.55000	-23
14.55833	-22
14.56667	-21
14.57500	-21
14.58333	-20
14.59167	-18
14.60000	-15
14.60833	-11
14.61667	-8
14.62500	-6
14.63333	-7
14.64167	-9
14.65000	-10
14.65833	-10
14.66667	-8
14.67500	-6
14.68333	-3
14.69167	-1
14.70000	0
14.70833	-1
14.71667	-3
14.72500	-4
14.73333	-5
14.74167	-5
14.75000	-4
14.75833	-5
14.76667	-7
14.77500	-10
14.78333	-14
14.79167	-17
14.80000	-19
14.80833	-20
14.81667	-20
14.82500	-21
14.83333	-22
14.84167	-24
14.85000	-25
14.85833	-24
14.86667	-22
14.87500	-19
14.88333	-18
14.89167	-19
14.90000	-21
14.90833	-23
14.91667	-24
14.92500	-24
14.93333	-24
14.94167	-25
14.95000	-26
14.95833	-26
14.96667	-27
14.97500	-28
14.98333	-28
14.99167	-29
15.00000	-31
15.00833	-32
15.01667	-34
15.02500	-35
15.03333	-34
15.04167	-32
15.05000	-29
15.05833	-26
15.06667	-26
15.07500	-30
15.08333	-34
15.09167	-37
15.10000	-37
15.10833	-35
15.11667	-32
15.12500	-30
15.13333	-30
15.14167	-31
15.15000	-30
15.15833	-26
15.16667	-22
15.17500	-20
15.18333	-20
15.19167	-23
15.20000	-27
15.20833	-29
15.21667	-30
15.22500	-30
15.23333	-31
15.24167	-33
15.25000	-35
15.25833	-37
15.26667	-39
15.27500	-40
15.28333	-39
15.29167	-37
15.30000	-35
15.30833	-32
15.31667	-30
15.32500	-27
15.33333	-25
15.34167	-22
15.35000	-21
15.35833	-21
15.36667	-22
15.37500	-23
15.38333	-24
15.39167	-23
15.40000	-21
15.40833	-21
15.41667	-22
15.42500	-25
15.43333	-30
15.44167	-34
15.45000	-36
15.45833	-36
15.46667	-36
15.47500	-36
15.48333	-36
15.49167	-38
15.50000	-40
15.50833	-42
15.51667	-42
15.52500	-41
15.53333	-39
15.54167	-37
15.55000	-35
15.55833	-34
15.56667	-33
15.57500	-33
15.58333	-35
15.59167	-36
15.60000	-38
15.60833	-39
15.61667	-42
15.62500	-44
15.63333	-46
15.64167	-47
15.65000	-48
15.65833	-49
15.66667	-51
15.67500	-53
15.68333	-56
15.69167	-58
15.70000	-59
15.70833	-58
15.71667	-54
15.72500	-49
15.73333	-44
15.74167	-40
15.75000	-37
15.75833	-37
15.76667	-38
15.77500	-42
15.78333	-46
15.79167	-51
15.80000	-54
15.80833	-56
15.81667	-56
15.82500	-55
15.83333	-56
15.84167	-58
15.85000	-60
15.85833	-62
15.86667	-63
15.87500	-61
15.88333	-57
15.89167	-52
15.90000	-45
15.90833	-40
15.91667	-37
15.92500	-36
15.93333	-37
15.94167	-41
15.95000	-47
15.95833	-52
15.96667	-55
15.97500	-57
15.98333	-55
15.99167	-49
16.00000	-42
16.00833	-37
16.01667	-33
16.02500	-35
16.03333	-42
16.04167	-51
16.05000	-60
16.05833	-67
16.06667	-70
16.07500	-69
16.08333	-64
16.09167	-58
16.10000	-50
16.10833	-42
16.11667	-35
16.12500	-30
16.13333	-29
16.14167	-32
16.15000	-37
16.15833	-42
16.16667	-47
16.17500	-50
16.18333	-51
16.19167	-52
16.20000	-52
16.20833	-53
16.21667	-52
16.22500	-50
16.23333	-45
16.24167	-40
16.25000	-33
16.25833	-26
16.26667	-21
16.27500	-19
16.28333	-20
16.29167	-24
16.30000	-31
16.30833	-39
16.31667	-46
16.32500	-51
16.33333	-52
16.34167	-52
16.35000	-53
16.35833	-55
16.36667	-55
16.37500	-55
16.38333	-54
16.39167	-53
16.40000	-52
16.40833	-54
16.41667	-58
16.42500	-63
16.43333	-67
16.44167	-70
16.45000	-73
16.45833	-74
16.46667	-73
16.47500	-69
16.48333	-63
16.49167	-55
16.50000	-49
16.50833	-46
16.51667	-48
16.52500	-51
16.53333	-54
16.54167	-57
16.55000	-59
16.55833	-59
16.56667	-58
16.57500	-58
16.58333	-59
16.59167	-59
16.60000	-59
16.60833	-61
16.61667	-65
16.62500	-68
16.63333	-70
16.64167	-71
16.65000	-70
16.65833	-68
16.66667	-66
16.67500	-66
16.68333	-67
16.69167	-67
16.70000	-68
16.70833	-70
16.71667	-73
16.72500	-76
16.73333	-79
16.74167	-80
16.75000	-81
16.75833	-80
16.76667	-80
16.77500	-81
16.78333	-80
16.79167	-76
16.80000	-71
16.80833	-66
16.81667	-64
16.82500	-63
16.83333	-65
16.84167	-67
16.85000	-68
16.85833	-67
16.86667	-65
16.87500	-65
16.88333	-65
16.89167	-64
16.90000	-63
16.90833	-61
16.91667	-58
16.92500	-55
16.93333	-52
16.94167	-51
16.95000	-53
16.95833	-58
16.96667	-63
16.97500	-68
16.98333	-71
16.99167	-72
17.00000	-71
17.00833	-71
17.01667	-72
17.02500	-73
17.03333	-72
17.04167	-70
17.05000	-67
17.05833	-63
17.06667	-60
17.07500	-56
17.08333	-52
17.09167	-47
17.10000	-44
17.10833	-44
17.11667	-49
17.12500	-56
17.13333	-64
17.14167	-70
17.15000	-73
17.15833	-74
17.16667	-75
17.17500	-78
17.18333	-82
17.19167	-87
17.20000	-90
17.20833	-92
17.21667	-92
17.22500	-90
17.23333	-89
17.24167	-86
17.25000	-82
17.25833	-77
17.26667	-72
17.27500	-70
17.28333	-70
17.29167	-72
17.30000	-75
17.30833	-77
17.31667	-77
17.32500	-75
17.33333	-72
17.34167	-68
17.35000	-65
17.35833	-62
17.36667	-60
17.37500	-60
17.38333	-62
17.39167	-64
17.40000	-68
17.40833	-70
17.41667	-72
17.42500	-71
17.43333	-69
17.44167	-67
17.45000	-67
17.45833	-70
17.46667	-75
17.47500	-82
17.48333	-87
17.49167	-90
17.50000	-90
17.50833	-87
17.51667	-83
17.52500	-78
17.53333	-73
17.54167	-68
17.55000	-62
17.55833	-57
17.56667	-54
17.57500	-55
17.58333	-58
17.59167	-65
17.60000	-73
17.60833	-78
17.61667	-81
17.62500	-81
17.63333	-79
17.64167	-75
17.65000	-71
17.65833	-68
17.66667	-67
17.67500	-68
17.68333	-71
17.69167	-77
17.70000	-83
17.70833	-87
17.71667	-90
17.72500	-92
17.73333	-91
17.74167	-87
17.75000	-81
17.75833	-74
17.76667	-67
17.77500	-62
17.78333	-59
17.79167	-59
17.80000	-62
17.80833	-67
17.81667	-72
17.82500	-77
17.83333	-81
17.84167	-83
17.85000	-81
17.85833	-75
17.86667	-68
17.87500	-62
17.88333	-58
17.89167	-60
17.90000	-64
17.90833	-67
17.91667	-69
17.92500	-70
17.93333	-69
17.94167	-68
17.95000	-66
17.95833	-65
17.96667	-65
17.97500	-67
17.98333	-70
17.99167	-74
18.00000	-77
18.00833	-78
18.01667	-77
18.02500	-74
18.03333	-70
18.04167	-67
18.05000	-67
18.05833	-68
18.06667	-70
18.07500	-71
18.08333	-72
18.09167	-73
18.10000	-76
18.10833	-81
18.11667	-86
18.12500	-91
18.13333	-94
18.14167	-95
18.15000	-95
18.15833	-94
18.16667	-92
18.17500	-88
18.18333	-84
18.19167	-79
18.20000	-74
18.20833	-70
18.21667	-67
18.22500	-65
18.23333	-63
18.24167	-62
18.25000	-63
18.25833	-66
18.26667	-70
18.27500	-72
18.28333	-72
18.29167	-70
18.30000	-68
18.30833	-67
18.31667	-69
18.32500	-72
18.33333	-77
18.34167	-81
18.35000	-84
18.35833	-86
18.36667	-86
18.37500	-84
18.38333	-81
18.39167	-77
18.40000	-72
18.40833	-68
18.41667	-65
18.42500	-65
18.43333	-68
18.44167	-73
18.45000	-77
18.45833	-81
18.46667	-84
18.47500	-84
18.48333	-84
18.49167	-82
18.50000	-81
18.50833	-80
18.51667	-81
18.52500	-82
18.53333	-84
18.54167	-84
18.55000	-83
18.55833	-81
18.56667	-77
18.57500	-73
18.58333	-69
18.59167	-65
18.60000	-62
18.60833	-59
18.61667	-58
18.62500	-61
18.63333	-66
18.64167	-72
18.65000	-77
18.65833	-81
18.66667	-81
18.67500	-78
18.68333	-75
18.69167	-73
18.70000	-73
18.70833	-74
18.71667	-75
18.72500	-74
18.73333	-72
18.74167	-67
18.75000	-63
18.75833	-60
18.76667	-57
18.77500	-55
18.78333	-52
18.79167	-51
18.80000	-50
18.80833	-51
18.81667	-54
18.82500	-57
18.83333	-59
18.84167	-60
18.85000	-59
18.85833	-56
18.86667	-52
18.87500	-49
18.88333	-48
18.89167	-49
18.90000	-51
18.90833	-54
18.91667	-55
18.92500	-54
18.93333	-54
18.94167	-54
18.95000	-55
18.95833	-56
18.96667	-55
18.97500	-52
18.98333	-48
18.99167	-44
19.00000	-41
19.00833	-39
19.01667	-38
19.02500	-36
19.03333	-34
19.04167	-33
19.05000	-33
19.05833	-35
19.06667	-35
19.07500	-34
19.08333	-31
19.09167	-26
19.10000	-20
19.10833	-14
19.11667	-9
19.12500	-5
19.13333	-5
19.14167	-4
19.15000	-1
19.15833	4
19.16667	10
19.17500	17
19.18333	21
19.19167	23
19.20000	21
19.20833	21
19.21667	22
19.22500	24
19.23333	27
19.24167	32
19.25000	39
19.25833	47
19.26667	56
19.27500	68
19.28333	79
19.29167	90
19.30000	100
19.30833	107
19.31667	113
19.32500	117
19.33333	120
19.34167	124
19.35000	131
19.35833	142
19.36667	157
19.37500	175
19.38333	195
19.39167	217
19.40000	238
19.40833	260
19.41667	283
19.42500	306
19.43333	330
19.44167	354
19.45000	380
19.45833	410
19.46667	442
19.47500	478
19.48333	514
19.49167	551
19.50000	588
19.50833	624
19.51667	663
19.52500	704
19.53333	751
19.54167	803
19.55000	859
19.55833	920
19.56667	984
19.57500	1055
19.58333	1127
19.59167	1204
19.60000	1283
19.60833	1367
19.61667	1458
19.62500	1553
19.63333	1657
19.64167	1767
19.65000	1883
19.65833	2005
19.66667	2132
19.67500	2266
19.68333	2403
19.69167	2549
19.70000	2702
19.70833	2864
19.71667	3038
19.72500	3216
19.73333	3408
19.74167	3606
19.75000	3816
19.75833	4039
19.76667	4269
19.77500	4513
19.78333	4761
19.79167	5020
19.80000	5288
19.80833	5566
19.81667	5862
19.82500	6165
19.83333	6488
19.84167	6821
19.85000	7170
19.85833	7535
19.86667	7903
19.87500	8289
19.88333	8675
19.89167	9076
19.90000	9488
19.90833	9912
19.91667	10362
19.92500	10817
19.93333	11298
19.94167	11785
19.95000	12286
19.95833	12802
19.96667	13320
19.97500	13863
19.98333	14406
19.99167	14968
20.00000	15538
20.00833	16115
20.01667	16714
20.02500	17313
20.03333	17940
20.04167	18570
20.05000	19212
20.05833	19866
20.06667	20515
20.07500	21184
20.08333	21847
20.09167	22528
20.10000	23214
20.10833	23902
20.11667	24608
20.12500	25302
20.13333	26016
20.14167	26724
20.15000	27436
20.15833	28157
20.16667	28865
20.17500	29587
20.18333	30294
20.19167	31010
20.20000	31725
20.20833	32433
20.21667	33155
20.22500	33857
20.23333	34569
20.24167	35265
20.25000	35954
20.25833	36640
20.26667	37303
20.27500	37974
20.28333	38622
20.29167	39269
20.30000	39906
20.30833	40527
20.31667	41152
20.32500	41750
20.33333	42348
20.34167	42923
20.35000	43482
20.35833	44029
20.36667	44550
20.37500	45065
20.38333	45552
20.39167	46027
20.40000	46484
20.40833	46918
20.41667	47343
20.42500	47737
20.43333	48115
20.44167	48465
20.45000	48790
20.45833	49095
20.46667	49374
20.47500	49637
20.48333	49874
20.49167	50089
20.50000	50281
20.50833	50448
20.51667	50596
20.52500	50717
20.53333	50815
20.54167	50886
20.55000	50927
20.55833	50943
20.56667	50934
20.57500	50902
20.58333	50851
20.59167	50779
20.60000	50686
20.60833	50568
20.61667	50423
20.62500	50256
20.63333	50060
20.64167	49845
20.65000	49606
20.65833	49343
20.66667	49064
20.67500	48757
20.68333	48437
20.69167	48090
20.70000	47725
20.70833	47347
20.71667	46945
20.72500	46537
20.73333	46104
20.74167	45663
20.75000	45206
20.75833	44730
20.76667	44248
20.77500	43740
20.78333	43228
20.79167	42694
20.80000	42148
20.80833	41598
20.81667	41029
20.82500	40465
20.83333	39882
20.84167	39301
20.85000	38713
20.85833	38113
20.86667	37517
20.87500	36901
20.88333	36292
20.89167	35672
20.90000	35051
20.90833	34436
20.91667	33810
20.92500	33199
20.93333	32574
20.94167	31959
20.95000	31344
20.95833	30724
20.96667	30119
20.97500	29502
20.98333	28904
20.99167	28307
21.00000	27718
21.00833	27142
21.01667	26561
21.02500	25997
21.03333	25425
21.04167	24866
21.05000	24313
21.05833	23763
21.06667	23232
21.07500	22696
21.08333	22180
21.09167	21666
21.10000	21162
21.10833	20675
21.11667	20191
21.12500	19728
21.13333	19268
21.14167	18822
21.15000	18386
21.15833	17954
21.16667	17541
21.17500	17128
21.18333	16735
21.19167	16347
21.20000	15971
21.20833	15608
21.21667	15248
21.22500	14905
21.23333	14564
21.24167	14237
21.25000	13918
21.25833	13604
21.26667	13306
21.27500	13012
21.28333	12736
21.29167	12470
21.30000	12214
21.30833	11969
21.31667	11725
21.32500	11495
21.33333	11268
21.34167	11054
21.35000	10848
21.35833	10649
21.36667	10461
21.37500	10274
21.38333	10097
21.39167	9925
21.40000	9760
21.40833	9602
21.41667	9445
21.42500	9297
21.43333	9152
21.44167	9013
21.45000	8879
21.45833	8746
21.46667	8619
21.47500	8493
21.48333	8373
21.49167	8258
21.50000	8149
21.50833	8048
21.51667	7952
21.52500	7863
21.53333	7777
21.54167	7694
21.55000	7613
21.55833	7531
21.56667	7453
21.57500	7375
21.58333	7301
21.59167	7229
21.60000	7159
21.60833	7092
21.61667	7025
21.62500	6959
21.63333	6891
21.64167	6824
21.65000	6760
21.65833	6697
21.66667	6639
21.67500	6585
21.68333	6534
21.69167	6486
21.70000	6439
21.70833	6392
21.71667	6344
21.72500	6297
21.73333	6249
21.74167	6203
21.75000	6156
21.75833	6110
21.76667	6065
21.77500	6019
21.78333	5974
21.79167	5930
21.80000	5887
21.80833	5847
21.81667	5808
21.82500	5771
21.83333	5734
21.84167	5696
21.85000	5656
21.85833	5615
21.86667	5578
21.87500	5542
21.88333	5507
21.89167	5471
21.90000	5436
21.90833	5401
21.91667	5365
21.92500	5331
21.93333	5300
21.94167	5270
21.95000	5241
21.95833	5212
21.96667	5184
21.97500	5157
21.98333	5132
21.99167	5107
22.00000	5079
22.00833	5049
22.01667	5020
22.02500	4993
22.03333	4967
22.04167	4942
22.05000	4918
22.05833	4897
22.06667	4876
22.07500	4853
22.08333	4830
22.09167	4806
22.10000	4780
22.10833	4756
22.11667	4730
22.12500	4706
22.13333	4681
22.14167	4656
22.15000	4632
22.15833	4609
22.16667	4587
22.17500	4565
22.18333	4544
22.19167	4522
22.20000	4501
22.20833	4481
22.21667	4461
22.22500	4440
22.23333	4419
22.24167	4398
22.25000	4377
22.25833	4355
22.26667	4331
22.27500	4303
22.28333	4273
22.29167	4241
22.30000	4210
22.30833	4184
22.31667	4160
22.32500	4136
22.33333	4111
22.34167	4085
22.35000	4058
22.35833	4029
22.36667	4000
22.37500	3971
22.38333	3941
22.39167	3910
22.40000	3880
22.40833	3854
22.41667	3832
22.42500	3812
22.43333	3790
22.44167	3766
22.45000	3737
22.45833	3707
22.46667	3679
22.47500	3652
22.48333	3626
22.49167	3599
22.50000	3572
22.50833	3542
22.51667	3508
22.52500	3473
22.53333	3442
22.54167	3415
22.55000	3389
22.55833	3362
22.56667	3335
22.57500	3307
22.58333	3281
22.59167	3255
22.60000	3229
22.60833	3204
22.61667	3179
22.62500	3154
22.63333	3128
22.64167	3100
22.65000	3068
22.65833	3034
22.66667	3000
22.67500	2966
22.68333	2936
22.69167	2910
22.70000	2886
22.70833	2864
22.71667	2842
22.72500	2820
22.73333	2796
22.74167	2772
22.75000	2748
22.75833	2724
22.76667	2702
22.77500	2681
22.78333	2662
22.79167	2645
22.80000	2628
22.80833	2610
22.81667	2591
22.82500	2571
22.83333	2550
22.84167	2529
22.85000	2508
22.85833	2488
22.86667	2469
22.87500	2449
22.88333	2431
22.89167	2413
22.90000	2397
22.90833	2383
22.91667	2369
22.92500	2354
22.93333	2337
22.94167	2320
22.95000	2304
22.95833	2291
22.96667	2280
22.97500	2271
22.98333	2262
22.99167	2251
23.00000	2239
23.00833	2229
23.01667	2219
23.02500	2211
23.03333	2202
23.04167	2193
23.05000	2182
23.05833	2169
23.06667	2157
23.07500	2146
23.08333	2135
23.09167	2123
23.10000	2112
23.10833	2104
23.11667	2098
23.12500	2093
23.13333	2087
23.14167	2080
23.15000	2071
23.15833	2061
23.16667	2053
23.17500	2050
23.18333	2048
23.19167	2048
23.20000	2046
23.20833	2041
23.21667	2031
23.22500	2020
23.23333	2009
23.24167	2000
23.25000	1994
23.25833	1992
23.26667	1992
23.27500	1990
23.28333	1987
23.29167	1981
23.30000	1974
23.30833	1967
23.31667	1960
23.32500	1955
23.33333	1951
23.34167	1948
23.35000	1944
23.35833	1939
23.36667	1932
23.37500	1924
23.38333	1917
23.39167	1910
23.40000	1905
23.40833	1901
23.41667	1896
23.42500	1891
23.43333	1887
23.44167	1881
23.45000	1874
23.45833	1865
23.46667	1857
23.47500	1850
23.48333	1843
23.49167	1836
23.50000	1830
23.50833	1823
23.51667	1817
23.52500	1813
23.53333	1808
23.54167	1804
23.55000	1797
23.55833	1789
23.56667	1781
23.57500	1773
23.58333	1766
23.59167	1761
23.60000	1756
23.60833	1752
23.61667	1747
23.62500	1742
23.63333	1735
23.64167	1730
23.65000	1727
23.65833	1725
23.66667	1722
23.67500	1717
23.68333	1709
23.69167	1696
23.70000	1681
23.70833	1666
23.71667	1652
23.72500	1642
23.73333	1638
23.74167	1636
23.75000	1634
23.75833	1632
23.76667	1627
23.77500	1620
23.78333	1613
23.79167	1606
23.80000	1601
23.80833	1596
23.81667	1590
23.82500	1583
23.83333	1574
23.84167	1567
23.85000	1562
23.85833	1561
23.86667	1563
23.87500	1567
23.88333	1568
23.89167	1564
23.90000	1554
23.90833	1540
23.91667	1524
23.92500	1510
23.93333	1500
23.94167	1494
23.95000	1493
23.95833	1494
23.96667	1495
23.97500	1495
23.98333	1493
23.99167	1491
24.00000	1487
24.00833	1486
24.01667	1486
24.02500	1487
24.03333	1486
24.04167	1484
24.05000	1480
24.05833	1476
24.06667	1473
24.07500	1472
24.08333	1473
24.09167	1475
24.10000	1477
24.10833	1480
24.11667	1484
24.12500	1490
24.13333	1497
24.14167	1504
24.15000	1509
24.15833	1512
24.16667	1513
24.17500	1514
24.18333	1516
24.19167	1520
24.20000	1525
24.20833	1529
24.21667	1531
24.22500	1532
24.23333	1536
24.24167	1544
24.25000	1555
24.25833	1569
24.26667	1582
24.27500	1594
24.28333	1603
24.29167	1610
24.30000	1616
24.30833	1623
24.31667	1631
24.32500	1640
24.33333	1648
24.34167	1656
24.35000	1664
24.35833	1673
24.36667	1682
24.37500	1691
24.38333	1701
24.39167	1709
24.40000	1717
24.40833	1726
24.41667	1737
24.42500	1748
24.43333	1760
24.44167	1772
24.45000	1783
24.45833	1794
24.46667	1804
24.47500	1813
24.48333	1822
24.49167	1831
24.50000	1841
24.50833	1850
24.51667	1860
24.52500	1871
24.53333	1883
24.54167	1896
24.55000	1909
24.55833	1922
24.56667	1933
24.57500	1944
24.58333	1953
24.59167	1961
24.60000	1968
24.60833	1974
24.61667	1980
24.62500	1987
24.63333	1995
24.64167	2003
24.65000	2011
24.65833	2017
24.66667	2022
24.67500	2026
24.68333	2032
24.69167	2038
24.70000	2045
24.70833	2050
24.71667	2055
24.72500	2057
24.73333	2057
24.74167	2055
24.75000	2052
24.75833	2048
24.76667	2045
24.77500	2044
24.78333	2047
24.79167	2052
24.80000	2058
24.80833	2062
24.81667	2063
24.82500	2060
24.83333	2055
24.84167	2049
24.85000	2043
24.85833	2040
24.86667	2037
24.87500	2034
24.88333	2029
24.89167	2022
24.90000	2012
24.90833	2002
24.91667	1992
24.92500	1983
24.93333	1976
24.94167	1970
24.95000	1965
24.95833	1960
24.96667	1953
24.97500	1946
24.98333	1937
24.99167	1926
25.00000	1915
25.00833	1906
25.01667	1899
25.02500	1893
25.03333	1888
25.04167	1882
25.05000	1874
25.05833	1865
25.06667	1856
25.07500	1845
25.08333	1833
25.09167	1820
25.10000	1806
25.10833	1793
25.11667	1782
25.12500	1773
25.13333	1763
25.14167	1753
25.15000	1741
25.15833	1727
25.16667	1713
25.17500	1697
25.18333	1682
25.19167	1669
25.20000	1657
25.20833	1647
25.21667	1637
25.22500	1626
25.23333	1614
25.24167	1602
25.25000	1592
25.25833	1584
25.26667	1576
25.27500	1570
25.28333	1562
25.29167	1554
25.30000	1543
25.30833	1532
25.31667	1520
25.32500	1507
25.33333	1495
25.34167	1482
25.35000	1471
25.35833	1459
25.36667	1450
25.37500	1443
25.38333	1437
25.39167	1430
25.40000	1423
25.40833	1417
25.41667	1411
25.42500	1405
25.43333	1400
25.44167	1393
25.45000	1384
25.45833	1373
25.46667	1362
25.47500	1352
25.48333	1344
25.49167	1337
25.50000	1331
25.50833	1326
25.51667	1323
25.52500	1321
25.53333	1319
25.54167	1316
25.55000	1313
25.55833	1310
25.56667	1308
25.57500	1307
25.58333	1307
25.59167	1306
25.60000	1303
25.60833	1298
25.61667	1291
25.62500	1283
25.63333	1276
25.64167	1269
25.65000	1264
25.65833	1259
25.66667	1255
25.67500	1252
25.68333	1250
25.69167	1250
25.70000	1252
25.70833	1254
25.71667	1254
25.72500	1255
25.73333	1257
25.74167	1260
25.75000	1263
25.75833	1264
25.76667	1263
25.77500	1257
25.78333	1250
25.79167	1244
25.80000	1239
25.80833	1237
25.81667	1237
25.82500	1238
25.83333	1240
25.84167	1243
25.85000	1244
25.85833	1245
25.86667	1245
25.87500	1244
25.88333	1245
25.89167	1248
25.90000	1254
25.90833	1261
25.91667	1267
25.92500	1273
25.93333	1277
25.94167	1281
25.95000	1284
25.95833	1288
25.96667	1293
25.97500	1299
25.98333	1305
25.99167	1310
26.00000	1314
26.00833	1316
26.01667	1317
26.02500	1320
26.03333	1327
26.04167	1337
26.05000	1348
26.05833	1359
26.06667	1369
26.07500	1376
26.08333	1381
26.09167	1384
26.10000	1384
26.10833	1385
26.11667	1387
26.12500	1392
26.13333	1399
26.14167	1408
26.15000	1417
26.15833	1426
26.16667	1434
26.17500	1441
26.18333	1447
26.19167	1454
26.20000	1460
26.20833	1466
26.21667	1472
26.22500	1482
26.23333	1496
26.24167	1512
26.25000	1528
26.25833	1543
26.26667	1555
26.27500	1562
26.28333	1568
26.29167	1576
26.30000	1586
26.30833	1596
26.31667	1608
26.32500	1620
26.33333	1632
26.34167	1645
26.35000	1658
26.35833	1670
26.36667	1681
26.37500	1690
26.38333	1697
26.39167	1704
26.40000	1711
26.40833	1720
26.41667	1730
26.42500	1743
26.43333	1757
26.44167	1772
26.45000	1788
26.45833	1805
26.46667	1820
26.47500	1834
26.48333	1846
26.49167	1853
26.50000	1859
26.50833	1864
26.51667	1869
26.52500	1875
26.53333	1884
26.54167	1894
26.55000	1905
26.55833	1917
26.56667	1927
26.57500	1937
26.58333	1946
26.59167	1954
26.60000	1960
26.60833	1965
26.61667	1969
26.62500	1973
26.63333	1977
26.64167	1983
26.65000	1992
26.65833	2002
26.66667	2011
26.67500	2019
26.68333	2024
26.69167	2027
26.70000	2029
26.70833	2030
26.71667	2032
26.72500	2035
26.73333	2040
26.74167	2044
26.75000	2048
26.75833	2051
26.76667	2052
26.77500	2051
26.78333	2049
26.79167	2045
26.80000	2039
26.80833	2031
26.81667	2022
26.82500	2014
26.83333	2010
26.84167	2009
26.85000	2010
26.85833	2012
26.86667	2013
26.87500	2012
26.88333	2008
26.89167	2002
26.90000	1993
26.90833	1982
26.91667	1972
26.92500	1962
26.93333	1953
26.94167	1947
26.95000	1942
26.95833	1938
26.96667	1934
26.97500	1930
26.98333	1926
26.99167	1919
27.00000	1911
27.00833	1903
27.01667	1894
27.02500	1886
27.03333	1878
27.04167	1869
27.05000	1859
27.05833	1847
27.06667	1836
27.07500	1826
27.08333	1817
27.09167	1808
27.10000	1800
27.10833	1792
27.11667	1782
27.12500	1774
27.13333	1766
27.14167	1761
27.15000	1756
27.15833	1751
27.16667	1745
27.17500	1738
27.18333	1730
27.19167	1722
27.20000	1714
27.20833	1705
27.21667	1696
27.22500	1688
27.23333	1682
27.24167	1678
27.25000	1675
27.25833	1674
27.26667	1670
27.27500	1663
27.28333	1652
27.29167	1639
27.30000	1625
27.30833	1615
27.31667	1608
27.32500	1606
27.33333	1605
27.34167	1604
27.35000	1602
27.35833	1598
27.36667	1592
27.37500	1586
27.38333	1582
27.39167	1579
27.40000	1579
27.40833	1579
27.41667	1578
27.42500	1577
27.43333	1574
27.44167	1572
27.45000	1570
27.45833	1571
27.46667	1573
27.47500	1577
27.48333	1580
27.49167	1581
27.50000	1581
27.50833	1578
27.51667	1575
27.52500	1570
27.53333	1566
27.54167	1563
27.55000	1562
27.55833	1565
27.56667	1570
27.57500	1577
27.58333	1583
27.59167	1586
27.60000	1586
27.60833	1585
27.61667	1586
27.62500	1589
27.63333	1594
27.64167	1601
27.65000	1606
27.65833	1611
27.66667	1616
27.67500	1621
27.68333	1627
27.69167	1633
27.70000	1640
27.70833	1645
27.71667	1650
27.72500	1657
27.73333	1668
27.74167	1680
27.75000	1691
27.75833	1702
27.76667	1711
27.77500	1719
27.78333	1726
27.79167	1734
27.80000	1741
27.80833	1748
27.81667	1755
27.82500	1763
27.83333	1774
27.84167	1787
27.85000	1802
27.85833	1818
27.86667	1832
27.87500	1843
27.88333	1853
27.89167	1863
27.90000	1872
27.90833	1882
27.91667	1892
27.92500	1903
27.93333	1915
27.94167	1927
27.95000	1942
27.95833	1958
27.96667	1973
27.97500	1985
27.98333	1997
27.99167	2008
28.00000	2019
28.00833	2031
28.01667	2044
28.02500	2057
28.03333	2068
28.04167	2078
28.05000	2089
28.05833	2102
28.06667	2116
28.07500	2132
28.08333	2148
28.09167	2161
28.10000	2172
28.10833	2180
28.11667	2188
28.12500	2196
28.13333	2206
28.14167	2216
28.15000	2226
28.15833	2238
28.16667	2251
28.17500	2265
28.18333	2279
28.19167	2295
28.20000	2310
28.20833	2323
28.21667	2334
28.22500	2344
28.23333	2355
28.24167	2366
28.25000	2377
28.25833	2387
28.26667	2393
28.27500	2397
28.28333	2401
28.29167	2407
28.30000	2417
28.30833	2429
28.31667	2441
28.32500	2451
28.33333	2458
28.34167	2461
28.35000	2464
28.35833	2467
28.36667	2471
28.37500	2477
28.38333	2484
28.39167	2491
28.40000	2498
28.40833	2503
28.41667	2505
28.42500	2506
28.43333	2507
28.44167	2509
28.45000	2511
28.45833	2514
28.46667	2514
28.47500	2512
28.48333	2508
28.49167	2503
28.50000	2499
28.50833	2498
28.51667	2500
28.52500	2504
28.53333	2509
28.54167	2515
28.55000	2518
28.55833	2520
28.56667	2521
28.57500	2523
28.58333	2525
28.59167	2524
28.60000	2519
28.60833	2511
28.61667	2500
28.62500	2490
28.63333	2485
28.64167	2483
28.65000	2484
28.65833	2487
28.66667	2488
28.67500	2488
28.68333	2486
28.69167	2484
28.70000	2481
28.70833	2479
28.71667	2478
28.72500	2476
28.73333	2476
28.74167	2476
28.75000	2475
28.75833	2471
28.76667	2466
28.77500	2459
28.78333	2452
28.79167	2449
28.80000	2449
28.80833	2451
28.81667	2454
28.82500	2458
28.83333	2461
28.84167	2464
28.85000	2466
28.85833	2466
28.86667	2466
28.87500	2464
28.88333	2461
28.89167	2459
28.90000	2457
28.90833	2454
28.91667	2451
28.92500	2448
28.93333	2447
28.94167	2448
28.95000	2452
28.95833	2457
28.96667	2463
28.97500	2470
28.98333	2477
28.99167	2483
29.00000	2489
29.00833	2494
29.01667	2499
29.02500	2503
29.03333	2504
29.04167	2505
29.05000	2507
29.05833	2511
29.06667	2518
29.07500	2529
29.08333	2541
29.09167	2553
29.10000	2564
29.10833	2574
29.11667	2582
29.12500	2591
29.13333	2601
29.14167	2613
29.15000	2626
29.15833	2638
29.16667	2650
29.17500	2662
29.18333	2674
29.19167	2688
29.20000	2703
29.20833	2717
29.21667	2731
29.22500	2745
29.23333	2761
29.24167	2779
29.25000	2798
29.25833	2819
29.26667	2838
29.27500	2855
29.28333	2868
29.29167	2880
29.30000	2892
29.30833	2908
29.31667	2929
29.32500	2955
29.33333	2983
29.34167	3012
29.35000	3038
29.35833	3063
29.36667	3086
29.37500	3109
29.38333	3134
29.39167	3161
29.40000	3191
29.40833	3223
29.41667	3257
29.42500	3293
29.43333	3331
29.44167	3369
29.45000	3408
29.45833	3448
29.46667	3486
29.47500	3524
29.48333	3561
29.49167	3601
29.50000	3644
29.50833	3689
29.51667	3738
29.52500	3787
29.53333	3838
29.54167	3888
29.55000	3937
29.55833	3988
29.56667	4043
29.57500	4104
29.58333	4170
29.59167	4243
29.60000	4320
29.60833	4396
29.61667	4474
29.62500	4550
29.63333	4629
29.64167	4710
29.65000	4797
29.65833	4892
29.66667	4990
29.67500	5095
29.68333	5203
29.69167	5316
29.70000	5434
29.70833	5557
29.71667	5690
29.72500	5826
29.73333	5970
29.74167	6118
29.75000	6271
29.75833	6434
29.76667	6605
29.77500	6791
29.78333	6983
29.79167	7188
29.80000	7401
29.80833	7619
29.81667	7849
29.82500	8082
29.83333	8333
29.84167	8613
29.85000	8903
29.85833	9185
29.86667	9466
29.87500	9766
29.88333	10075
29.89167	10409
29.90000	10786
29.90833	11186
29.91667	11579
29.92500	11960
29.93333	12362
29.94167	12782
29.95000	13226
29.95833	13700
29.96667	14173
29.97500	14695
29.98333	15282
29.99167	15873
30.00000	16435
30.00833	16993
30.01667	17585
30.02500	18189
30.03333	18843
30.04167	19564
30.05000	20305
30.05833	21011
30.06667	21698
30.07500	22429
30.08333	23162
30.09167	23923
30.10000	24795
30.10833	25708
30.11667	26589
30.12500	27432
30.13333	28315
30.14167	29221
30.15000	30156
30.15833	31182
30.16667	32247
30.17500	33272
30.18333	34234
30.19167	35218
30.20000	36234
30.20833	37271
30.21667	38362
30.22500	39454
30.23333	40607
30.24167	41846
30.25000	43085
30.25833	44241
30.26667	45330
30.27500	46449
30.28333	47568
30.29167	48726
30.30000	49910
30.30833	51096
30.31667	52321
30.32500	53526
30.33333	54758
30.34167	55978
30.35000	57188
30.35833	58407
30.36667	59593
30.37500	60799
30.38333	61978
30.39167	63164
30.40000	64349
30.40833	65509
30.41667	66686
30.42500	67826
30.43333	68974
30.44167	70097
30.45000	71198
30.45833	72295
30.46667	73346
30.47500	74397
30.48333	75405
30.49167	76396
30.50000	77370
30.50833	78314
30.51667	79264
30.52500	80172
30.53333	81069
30.54167	81927
30.55000	82741
30.55833	83528
30.56667	84264
30.57500	84986
30.58333	85666
30.59167	86324
30.60000	86955
30.60833	87543
30.61667	88106
30.62500	88617
30.63333	89095
30.64167	89530
30.65000	89923
30.65833	90284
30.66667	90596
30.67500	90873
30.68333	91105
30.69167	91299
30.70000	91457
30.70833	91576
30.71667	91659
30.72500	91701
30.73333	91699
30.74167	91656
30.75000	91571
30.75833	91447
30.76667	91284
30.77500	91077
30.78333	90833
30.79167	90543
30.80000	90213
30.80833	89847
30.81667	89435
30.82500	88997
30.83333	88513
30.84167	87999
30.85000	87450
30.85833	86859
30.86667	86248
30.87500	85590
30.88333	84911
30.89167	84191
30.90000	83437
30.90833	82662
30.91667	81841
30.92500	81015
30.93333	80151
30.94167	79275
30.95000	78378
30.95833	77445
30.96667	76506
30.97500	75518
30.98333	74524
30.99167	73497
31.00000	72450
31.00833	71403
31.01667	70324
31.02500	69260
31.03333	68166
31.04167	67075
31.05000	65976
31.05833	64850
31.06667	63735
31.07500	62581
31.08333	61438
31.09167	60277
31.10000	59111
31.10833	57965
31.11667	56801
31.12500	55669
31.13333	54521
31.14167	53390
31.15000	52265
31.15833	51127
31.16667	50013
31.17500	48872
31.18333	47757
31.19167	46639
31.20000	45529
31.20833	44451
31.21667	43366
31.22500	42320
31.23333	41267
31.24167	40236
31.25000	39220
31.25833	38203
31.26667	37218
31.27500	36222
31.28333	35257
31.29167	34298
31.30000	33354
31.30833	32443
31.31667	31533
31.32500	30662
31.33333	29794
31.34167	28950
31.35000	28123
31.35833	27299
31.36667	26506
31.37500	25710
31.38333	24947
31.39167	24198
31.40000	23468
31.40833	22768
31.41667	22072
31.42500	21409
31.43333	20753
31.44167	20119
31.45000	19506
31.45833	18901
31.46667	18324
31.47500	17750
31.48333	17204
31.49167	16673
31.50000	16157
31.50833	15664
31.51667	15174
31.52500	14707
31.53333	14243
31.54167	13796
31.55000	13365
31.55833	12943
31.56667	12546
31.57500	12155
31.58333	11785
31.59167	11426
31.60000	11077
31.60833	10745
31.61667	10417
31.62500	10108
31.63333	9806
31.64167	9517
31.65000	9237
31.65833	8962
31.66667	8703
31.67500	8449
31.68333	8211
31.69167	7984
31.70000	7766
31.70833	7559
31.71667	7355
31.72500	7160
31.73333	6967
31.74167	6781
31.75000	6603
31.75833	6429
31.76667	6265
31.77500	6106
31.78333	5956
31.79167	5811
31.80000	5672
31.80833	5541
31.81667	5413
31.82500	5293
31.83333	5176
31.84167	5065
31.85000	4962
31.85833	4863
31.86667	4770
31.87500	4681
31.88333	4597
31.89167	4516
31.90000	4440
31.90833	4366
31.91667	4294
31.92500	4223
31.93333	4153
31.94167	4085
31.95000	4020
31.95833	3958
31.96667	3899
31.97500	3840
31.98333	3785
31.99167	3736
32.00000	3691
32.00833	3651
32.01667	3614
32.02500	3580
32.03333	3548
32.04167	3516
32.05000	3486
32.05833	3455
32.06667	3427
32.07500	3399
32.08333	3375
32.09167	3355
32.10000	3338
32.10833	3321
32.11667	3305
32.12500	3290
32.13333	3276
32.14167	3263
32.15000	3252
32.15833	3242
32.16667	3236
32.17500	3232
32.18333	3232
32.19167	3236
32.20000	3243
32.20833	3251
32.21667	3261
32.22500	3272
32.23333	3285
32.24167	3299
32.25000	3314
32.25833	3330
32.26667	3347
32.27500	3363
32.28333	3381
32.29167	3401
32.30000	3424
32.30833	3448
32.31667	3475
32.32500	3503
32.33333	3532
32.34167	3562
32.35000	3594
32.35833	3628
32.36667	3663
32.37500	3704
32.38333	3747
32.39167	3795
32.40000	3847
32.40833	3900
32.41667	3957
32.42500	4013
32.43333	4072
32.44167	4132
32.45000	4197
32.45833	4267
32.46667	4338
32.47500	4414
32.48333	4490
32.49167	4568
32.50000	4649
32.50833	4731
32.51667	4817
32.52500	4906
32.53333	5002
32.54167	5101
32.55000	5206
32.55833	5318
32.56667	5433
32.57500	5556
32.58333	5681
32.59167	5811
32.60000	5946
32.60833	6083
32.61667	6227
32.62500	6372
32.63333	6525
32.64167	6680
32.65000	6840
32.65833	7008
32.66667	7181
32.67500	7370
32.68333	7563
32.69167	7767
32.70000	7977
32.70833	8189
32.71667	8409
32.72500	8630
32.73333	8862
32.74167	9099
32.75000	9343
32.75833	9599
32.76667	9858
32.77500	10134
32.78333	10414
32.79167	10705
32.80000	11005
32.80833	11306
32.81667	11618
32.82500	11929
32.83333	12254
32.84167	12584
32.85000	12925
32.85833	13281
32.86667	13638
32.87500	14013
32.88333	14388
32.89167	14776
32.90000	15172
32.90833	15572
32.91667	15988
32.92500	16401
32.93333	16828
32.94167	17256
32.95000	17688
32.95833	18132
32.96667	18575
32.97500	19039
32.98333	19503
32.99167	19979
33.00000	20461
33.00833	20940
33.01667	21433
33.02500	21919
33.03333	22420
33.04167	22923
33.05000	23430
33.05833	23951
33.06667	24466
33.07500	24996
33.08333	25516
33.09167	26039
33.10000	26561
33.10833	27074
33.11667	27597
33.12500	28109
33.13333	28633
33.14167	29153
33.15000	29672
33.15833	30196
33.16667	30710
33.17500	31233
33.18333	31744
33.19167	32253
33.20000	32756
33.20833	33247
33.21667	33742
33.22500	34221
33.23333	34706
33.24167	35183
33.25000	35655
33.25833	36128
33.26667	36585
33.27500	37044
33.28333	37487
33.29167	37924
33.30000	38352
33.30833	38765
33.31667	39177
33.32500	39568
33.33333	39954
33.34167	40326
33.35000	40688
33.35833	41046
33.36667	41386
33.37500	41721
33.38333	42035
33.39167	42334
33.40000	42619
33.40833	42887
33.41667	43149
33.42500	43394
33.43333	43630
33.44167	43851
33.45000	44055
33.45833	44247
33.46667	44423
33.47500	44592
33.48333	44743
33.49167	44879
33.50000	44997
33.50833	45090
33.51667	45161
33.52500	45214
33.53333	45251
33.54167	45276
33.55000	45288
33.55833	45289
33.56667	45276
33.57500	45250
33.58333	45209
33.59167	45152
33.60000	45078
33.60833	44987
33.61667	44876
33.62500	44749
33.63333	44604
33.64167	44447
33.65000	44278
33.65833	44095
33.66667	43901
33.67500	43686
33.68333	43458
33.69167	43212
33.70000	42951
33.70833	42681
33.71667	42392
33.72500	42096
33.73333	41779
33.74167	41453
33.75000	41118
33.75833	40769
33.76667	40420
33.77500	40055
33.78333	39686
33.79167	39300
33.80000	38902
33.80833	38497
33.81667	38072
33.82500	37648
33.83333	37207
33.84167	36765
33.85000	36319
33.85833	35864
33.86667	35415
33.87500	34952
33.88333	34491
33.89167	34016
33.90000	33533
33.90833	33049
33.91667	32551
33.92500	32062
33.93333	31562
33.94167	31066
33.95000	30570
33.95833	30069
33.96667	29580
33.97500	29081
33.98333	28590
33.99167	28093
34.00000	27592
34.00833	27096
34.01667	26588
34.02500	26093
34.03333	25593
34.04167	25100
34.05000	24614
34.05833	24125
34.06667	23651
34.07500	23170
34.08333	22702
34.09167	22233
34.10000	21767
34.10833	21311
34.11667	20848
34.12500	20400
34.13333	19951
34.14167	19512
34.15000	19080
34.15833	18647
34.16667	18226
34.17500	17799
34.18333	17383
34.19167	16968
34.20000	16557
34.20833	16159
34.21667	15760
34.22500	15381
34.23333	15006
34.24167	14644
34.25000	14289
34.25833	13933
34.26667	13588
34.27500	13238
34.28333	12900
34.29167	12566
34.30000	12238
34.30833	11923
34.31667	11609
34.32500	11310
34.33333	11013
34.34167	10725
34.35000	10442
34.35833	10161
34.36667	9892
34.37500	9625
34.38333	9369
34.39167	9118
34.40000	8872
34.40833	8634
34.41667	8396
34.42500	8168
34.43333	7941
34.44167	7720
34.45000	7504
34.45833	7288
34.46667	7083
34.47500	6880
34.48333	6687
34.49167	6498
34.50000	6314
34.50833	6137
34.51667	5962
34.52500	5796
34.53333	5635
34.54167	5481
34.55000	5332
34.55833	5183
34.56667	5041
34.57500	4898
34.58333	4762
34.59167	4630
34.60000	4501
34.60833	4378
34.61667	4256
34.62500	4140
34.63333	4023
34.64167	3910
34.65000	3801
34.65833	3692
34.66667	3589
34.67500	3488
34.68333	3391
34.69167	3298
34.70000	3207
34.70833	3120
34.71667	3035
34.72500	2955
34.73333	2876
34.74167	2800
34.75000	2727
34.75833	2655
34.76667	2587
34.77500	2521
34.78333	2458
34.79167	2397
34.80000	2336
34.80833	2277
34.81667	2218
34.82500	2162
34.83333	2107
34.84167	2055
34.85000	2005
34.85833	1956
34.86667	1909
34.87500	1862
34.88333	1818
34.89167	1775
34.90000	1734
34.90833	1694
34.91667	1652
34.92500	1612
34.93333	1571
34.94167	1532
34.95000	1496
34.95833	1461
34.96667	1430
34.97500	1402
34.98333	1376
34.99167	1352
35.00000	1328
35.00833	1303
35.01667	1276
35.02500	1249
35.03333	1222
35.04167	1195
35.05000	1170
35.05833	1145
35.06667	1122
35.07500	1098
35.08333	1076
35.09167	1055
35.10000	1035
35.10833	1015
35.11667	997
35.12500	978
35.13333	960
35.14167	941
35.15000	922
35.15833	903
35.16667	886
35.17500	869
35.18333	854
35.19167	840
35.20000	826
35.20833	813
35.21667	802
35.22500	792
35.23333	782
35.24167	772
35.25000	760
35.25833	745
35.26667	731
35.27500	719
35.28333	709
35.29167	701
35.30000	695
35.30833	689
35.31667	682
35.32500	675
35.33333	667
35.34167	660
35.35000	653
35.35833	646
35.36667	638
35.37500	629
35.38333	620
35.39167	609
35.40000	597
35.40833	587
35.41667	578
35.42500	572
35.43333	567
35.44167	562
35.45000	558
35.45833	553
35.46667	547
35.47500	539
35.48333	531
35.49167	525
35.50000	519
35.50833	513
35.51667	507
35.52500	501
35.53333	494
35.54167	487
35.55000	481
35.55833	476
35.56667	471
35.57500	466
35.58333	463
35.59167	462
35.60000	463
35.60833	465
35.61667	465
35.62500	462
35.63333	457
35.64167	449
35.65000	439
35.65833	429
35.66667	421
35.67500	416
35.68333	415
35.69167	418
35.70000	422
35.70833	425
35.71667	427
35.72500	426
35.73333	422
35.74167	415
35.75000	406
35.75833	398
35.76667	391
35.77500	388
35.78333	387
35.79167	387
35.80000	388
35.80833	389
35.81667	388
35.82500	386
35.83333	383
35.84167	377
35.85000	371
35.85833	363
35.86667	358
35.87500	356
35.88333	357
35.89167	358
35.90000	360
35.90833	362
35.91667	362
35.92500	362
35.93333	361
35.94167	359
35.95000	357
35.95833	356
35.96667	355
35.97500	355
35.98333	354
35.99167	352
36.00000	348
36.00833	343
36.01667	338
36.02500	332
36.03333	324
36.04167	316
36.05000	312
36.05833	311
36.06667	314
36.07500	319
36.08333	324
36.09167	325
36.10000	323
36.10833	320
36.11667	318
36.12500	318
36.13333	319
36.14167	320
36.15000	319
36.15833	316
36.16667	311
36.17500	306
36.18333	301
36.19167	297
36.20000	294
36.20833	293
36.21667	295
36.22500	298
36.23333	302
36.24167	305
36.25000	307
36.25833	306
36.26667	304
36.27500	304
36.28333	304
36.29167	304
36.30000	303
36.30833	302
36.31667	300
36.32500	298
36.33333	295
36.34167	292
36.35000	290
36.35833	287
36.36667	287
36.37500	289
36.38333	292
36.39167	294
36.40000	294
36.40833	292
36.41667	289
36.42500	285
36.43333	282
36.44167	279
36.45000	276
36.45833	273
36.46667	270
36.47500	269
36.48333	271
36.49167	275
36.50000	280
36.50833	283
36.51667	285
36.52500	285
36.53333	283
36.54167	280
36.55000	278
36.55833	276
36.56667	276
36.57500	278
36.58333	279
36.59167	279
36.60000	275
36.60833	268
36.61667	261
36.62500	254
36.63333	248
36.64167	245
36.65000	245
36.65833	247
36.66667	252
36.67500	257
36.68333	261
36.69167	262
36.70000	259
36.70833	255
36.71667	252
36.72500	250
36.73333	250
36.74167	252
36.75000	253
36.75833	254
36.76667	253
36.77500	252
36.78333	251
36.79167	249
36.80000	248
36.80833	247
36.81667	247
36.82500	246
36.83333	245
36.84167	244
36.85000	244
36.85833	244
36.86667	245
36.87500	246
36.88333	247
36.89167	246
36.90000	245
36.90833	246
36.91667	248
36.92500	251
36.93333	255
36.94167	259
36.95000	261
36.95833	261
36.96667	259
36.97500	257
36.98333	255
36.99167	252
37.00000	248
37.00833	242
37.01667	236
37.02500	231
37.03333	228
37.04167	227
37.05000	227
37.05833	228
37.06667	230
37.07500	232
37.08333	234
37.09167	235
37.10000	236
37.10833	236
37.11667	233
37.12500	230
37.13333	227
37.14167	225
37.15000	226
37.15833	229
37.16667	231
37.17500	231
37.18333	228
37.19167	224
37.20000	221
37.20833	221
37.21667	223
37.22500	225
37.23333	225
37.24167	223
37.25000	220
37.25833	217
37.26667	213
37.27500	211
37.28333	210
37.29167	210
37.30000	211
37.30833	213
37.31667	217
37.32500	220
37.33333	222
37.34167	225
37.35000	227
37.35833	231
37.36667	235
37.37500	242
37.38333	247
37.39167	249
37.40000	247
37.40833	243
37.41667	237
37.42500	233
37.43333	232
37.44167	233
37.45000	234
37.45833	235
37.46667	236
37.47500	234
37.48333	232
37.49167	230
37.50000	228
37.50833	226
37.51667	224
37.52500	223
37.53333	223
37.54167	224
37.55000	227
37.55833	232
37.56667	236
37.57500	240
37.58333	245
37.59167	251
37.60000	257
37.60833	262
37.61667	263
37.62500	263
37.63333	262
37.64167	262
37.65000	265
37.65833	269
37.66667	271
37.67500	268
37.68333	261
37.69167	255
37.70000	251
37.70833	253
37.71667	259
37.72500	269
37.73333	281
37.74167	291
37.75000	298
37.75833	303
37.76667	304
37.77500	302
37.78333	299
37.79167	295
37.80000	292
37.80833	288
37.81667	285
37.82500	283
37.83333	284
37.84167	287
37.85000	290
37.85833	292
37.86667	292
37.87500	290
37.88333	287
37.89167	283
37.90000	280
37.90833	279
37.91667	278
37.92500	281
37.93333	285
37.94167	290
37.95000	295
37.95833	300
37.96667	306
37.97500	313
37.98333	317
37.99167	318
38.00000	316
38.00833	313
38.01667	312
38.02500	314
38.03333	322
38.04167	333
38.05000	342
38.05833	345
38.06667	343
38.07500	340
38.08333	336
38.09167	335
38.10000	336
38.10833	336
38.11667	336
38.12500	335
38.13333	333
38.14167	331
38.15000	332
38.15833	336
38.16667	339
38.17500	341
38.18333	340
38.19167	339
38.20000	336
38.20833	335
38.21667	335
38.22500	336
38.23333	335
38.24167	334
38.25000	333
38.25833	332
38.26667	332
38.27500	333
38.28333	336
38.29167	339
38.30000	342
38.30833	345
38.31667	345
38.32500	344
38.33333	341
38.34167	336
38.35000	332
38.35833	328
38.36667	324
38.37500	321
38.38333	320
38.39167	320
38.40000	323
38.40833	327
38.41667	331
38.42500	334
38.43333	334
38.44167	330
38.45000	326
38.45833	322
38.46667	318
38.47500	316
38.48333	313
38.49167	310
38.50000	305
38.50833	301
38.51667	299
38.52500	298
38.53333	300
38.54167	304
38.55000	306
38.55833	306
38.56667	306
38.57500	306
38.58333	308
38.59167	310
38.60000	312
38.60833	313
38.61667	314
38.62500	315
38.63333	318
38.64167	323
38.65000	326
38.65833	327
38.66667	324
38.67500	317
38.68333	308
38.69167	298
38.70000	289
38.70833	282
38.71667	278
38.72500	278
38.73333	282
38.74167	288
38.75000	295
38.75833	303
38.76667	308
38.77500	309
38.78333	306
38.79167	301
38.80000	294
38.80833	290
38.81667	289
38.82500	289
38.83333	290
38.84167	291
38.85000	291
38.85833	289
38.86667	288
38.87500	286
38.88333	284
38.89167	281
38.90000	278
38.90833	275
38.91667	273
38.92500	272
38.93333	270
38.94167	269
38.95000	267
38.95833	267
38.96667	269
38.97500	273
38.98333	277
38.99167	280
39.00000	282
39.00833	284
39.01667	285
39.02500	286
39.03333	287
39.04167	288
39.05000	287
39.05833	283
39.06667	280
39.07500	277
39.08333	276
39.09167	276
39.10000	279
39.10833	282
39.11667	285
39.12500	287
39.13333	288
39.14167	288
39.15000	285
39.15833	281
39.16667	277
39.17500	274
39.18333	271
39.19167	267
39.20000	264
39.20833	262
39.21667	261
39.22500	260
39.23333	260
39.24167	261
39.25000	263
39.25833	266
39.26667	268
39.27500	270
39.28333	272
39.29167	275
39.30000	277
39.30833	278
39.31667	277
39.32500	274
39.33333	270
39.34167	267
39.35000	266
39.35833	268
39.36667	270
39.37500	271
39.38333	271
39.39167	271
39.40000	271
39.40833	273
39.41667	275
39.42500	278
39.43333	279
39.44167	278
39.45000	276
39.45833	274
39.46667	273
39.47500	272
39.48333	270
39.49167	269
39.50000	268
39.50833	266
39.51667	264
39.52500	262
39.53333	261
39.54167	258
39.55000	254
39.55833	249
39.56667	245
39.57500	243
39.58333	242
39.59167	242
39.60000	240
39.60833	238
39.61667	235
39.62500	232
39.63333	229
39.64167	227
39.65000	224
39.65833	221
39.66667	218
39.67500	217
39.68333	215
39.69167	210
39.70000	204
39.70833	198
39.71667	194
39.72500	193
39.73333	197
39.74167	203
39.75000	209
39.75833	214
39.76667	215
39.77500	212
39.78333	208
39.79167	203
39.80000	200
39.80833	198
39.81667	199
39.82500	201
39.83333	202
39.84167	204
39.85000	206
39.85833	207
39.86667	207
39.87500	205
39.88333	201
39.89167	197
39.90000	193
39.90833	191
39.91667	191
39.92500	193
39.93333	193
39.94167	191
39.95000	188
39.95833	184
39.96667	181
39.97500	180
39.98333	182
39.99167	187
40.00000	192
40.00833	196
40.01667	197
40.02500	195
40.03333	192
40.04167	188
40.05000	186
40.05833	187
40.06667	189
40.07500	192
40.08333	196
40.09167	201
40.10000	204
40.10833	205
40.11667	203
40.12500	200
40.13333	197
40.14167	194
40.15000	191
40.15833	188
40.16667	185
40.17500	182
40.18333	181
40.19167	184
40.20000	189
40.20833	194
40.21667	198
40.22500	200
40.23333	199
40.24167	197
40.25000	196
40.25833	195
40.26667	196
40.27500	198
40.28333	200
40.29167	203
40.30000	207
40.30833	210
40.31667	212
40.32500	213
40.33333	212
40.34167	212
40.35000	214
40.35833	220
40.36667	227
40.37500	235
40.38333	242
40.39167	245
40.40000	245
40.40833	244
40.41667	243
40.42500	242
40.43333	241
40.44167	242
40.45000	244
40.45833	248
40.46667	255
40.47500	266
40.48333	278
40.49167	292
40.50000	306
40.50833	319
40.51667	331
40.52500	342
40.53333	354
40.54167	366
40.55000	381
40.55833	399
40.56667	418
40.57500	437
40.58333	456
40.59167	475
40.60000	496
40.60833	515
40.61667	534
40.62500	553
40.63333	575
40.64167	598
40.65000	624
40.65833	654
40.66667	683
40.67500	712
40.68333	742
40.69167	774
40.70000	808
40.70833	844
40.71667	881
40.72500	918
40.73333	956
40.74167	995
40.75000	1038
40.75833	1086
40.76667	1136
40.77500	1191
40.78333	1246
40.79167	1300
40.80000	1354
40.80833	1406
40.81667	1462
40.82500	1518
40.83333	1579
40.84167	1641
40.85000	1704
40.85833	1770
40.86667	1837
40.87500	1909
40.88333	1984
40.89167	2065
40.90000	2152
40.90833	2238
40.91667	2327
40.92500	2413
40.93333	2499
40.94167	2583
40.95000	2668
40.95833	2756
40.96667	2845
40.97500	2940
40.98333	3037
40.99167	3137
41.00000	3239
41.00833	3342
41.01667	3448
41.02500	3555
41.03333	3666
41.04167	3777
41.05000	3886
41.05833	3997
41.06667	4108
41.07500	4225
41.08333	4344
41.09167	4469
41.10000	4597
41.10833	4722
41.11667	4847
41.12500	4968
41.13333	5092
41.14167	5217
41.15000	5345
41.15833	5478
41.16667	5612
41.17500	5749
41.18333	5885
41.19167	6022
41.20000	6160
41.20833	6294
41.21667	6430
41.22500	6562
41.23333	6697
41.24167	6830
41.25000	6964
41.25833	7099
41.26667	7230
41.27500	7361
41.28333	7490
41.29167	7619
41.30000	7750
41.30833	7882
41.31667	8019
41.32500	8153
41.33333	8288
41.34167	8421
41.35000	8549
41.35833	8675
41.36667	8796
41.37500	8918
41.38333	9036
41.39167	9152
41.40000	9265
41.40833	9375
41.41667	9484
41.42500	9588
41.43333	9688
41.44167	9784
41.45000	9877
41.45833	9970
41.46667	10061
41.47500	10153
41.48333	10239
41.49167	10320
41.50000	10395
41.50833	10468
41.51667	10540
41.52500	10608
41.53333	10675
41.54167	10736
41.55000	10791
41.55833	10839
41.56667	10882
41.57500	10920
41.58333	10955
41.59167	10990
41.60000	11023
41.60833	11053
41.61667	11079
41.62500	11098
41.63333	11111
41.64167	11117
41.65000	11119
41.65833	11117
41.66667	11111
41.67500	11101
41.68333	11090
41.69167	11078
41.70000	11066
41.70833	11052
41.71667	11035
41.72500	11015
41.73333	10988
41.74167	10954
41.75000	10915
41.75833	10869
41.76667	10819
41.77500	10766
41.78333	10711
41.79167	10652
41.80000	10588
41.80833	10520
41.81667	10445
41.82500	10369
41.83333	10291
41.84167	10212
41.85000	10131
41.85833	10046
41.86667	9961
41.87500	9873
41.88333	9784
41.89167	9691
41.90000	9594
41.90833	9494
41.91667	9387
41.92500	9279
41.93333	9166
41.94167	9052
41.95000	8937
41.95833	8817
41.96667	8698
41.97500	8575
41.98333	8453
41.99167	8332
42.00000	8209
42.00833	8089
42.01667	7965
42.02500	7843
42.03333	7715
42.04167	7587
42.05000	7457
42.05833	7323
42.06667	7190
42.07500	7053
42.08333	6918
42.09167	6783
42.10000	6649
42.10833	6519
42.11667	6388
42.12500	6260
42.13333	6130
42.14167	6000
42.15000	5869
42.15833	5735
42.16667	5603
42.17500	5471
42.18333	5342
42.19167	5215
42.20000	5090
42.20833	4968
42.21667	4844
42.22500	4724
42.23333	4603
42.24167	4484
42.25000	4366
42.25833	4246
42.26667	4131
42.27500	4017
42.28333	3909
42.29167	3804
42.30000	3700
42.30833	3598
42.31667	3491
42.32500	3388
42.33333	3286
42.34167	3188
42.35000	3095
42.35833	3005
42.36667	2918
42.37500	2830
42.38333	2742
42.39167	2654
42.40000	2565
42.40833	2479
42.41667	2395
42.42500	2317
42.43333	2243
42.44167	2172
42.45000	2102
42.45833	2032
42.46667	1968
42.47500	1907
42.48333	1851
42.49167	1799
42.50000	1747
42.50833	1694
42.51667	1637
42.52500	1582
42.53333	1529
42.54167	1478
42.55000	1429
42.55833	1380
42.56667	1333
42.57500	1286
42.58333	1243
42.59167	1204
42.60000	1167
42.60833	1133
42.61667	1098
42.62500	1064
42.63333	1029
42.64167	995
42.65000	962
42.65833	931
42.66667	901
42.67500	872
42.68333	844
42.69167	818
42.70000	795
42.70833	777
42.71667	761
42.72500	745
42.73333	726
42.74167	707
42.75000	688
42.75833	669
42.76667	654
42.77500	642
42.78333	630
42.79167	617
42.80000	603
42.80833	587
42.81667	569
42.82500	554
42.83333	541
42.84167	530
42.85000	520
42.85833	510
42.86667	500
42.87500	488
42.88333	476
42.89167	466
42.90000	457
42.90833	451
42.91667	446
42.92500	441
42.93333	436
42.94167	429
42.95000	420
42.95833	411
42.96667	400
42.97500	389
42.98333	379
42.99167	370
43.00000	363
43.00833	355
43.01667	348
43.02500	340
43.03333	334
43.04167	329
43.05000	326
43.05833	323
43.06667	318
43.07500	310
43.08333	300
43.09167	291
43.10000	283
43.10833	278
43.11667	276
43.12500	279
43.13333	284
43.14167	289
43.15000	293
43.15833	293
43.16667	289
43.17500	280
43.18333	270
43.19167	263
43.20000	259
43.20833	258
43.21667	260
43.22500	261
43.23333	260
43.24167	256
43.25000	251
43.25833	245
43.26667	239
43.27500	235
43.28333	233
43.29167	232
43.30000	233
43.30833	234
43.31667	235
43.32500	235
43.33333	235
43.34167	233
43.35000	230
43.35833	227
43.36667	224
43.37500	222
43.38333	221
43.39167	220
43.40000	219
43.40833	215
43.41667	209
43.42500	204
43.43333	201
43.44167	200
43.45000	201
43.45833	204
43.46667	207
43.47500	210
43.48333	213
43.49167	215
43.50000	215
43.50833	211
43.51667	204
43.52500	197
43.53333	190
43.54167	185
43.55000	182
43.55833	181
43.56667	181
43.57500	180
43.58333	179
43.59167	180
43.60000	183
43.60833	187
43.61667	191
43.62500	194
43.63333	194
43.64167	193
43.65000	192
43.65833	191
43.66667	192
43.67500	191
43.68333	189
43.69167	186
43.70000	183
43.70833	180
43.71667	178
43.72500	177
43.73333	176
43.74167	176
43.75000	176
43.75833	178
43.76667	180
43.77500	183
43.78333	185
43.79167	185
43.80000	183
43.80833	181
43.81667	181
43.82500	181
43.83333	182
43.84167	181
43.85000	179
43.85833	177
43.86667	174
43.87500	171
43.88333	168
43.89167	167
43.90000	168
43.90833	171
43.91667	174
43.92500	176
43.93333	176
43.94167	175
43.95000	172
43.95833	168
43.96667	162
43.97500	156
43.98333	149
43.99167	144
44.00000	141
44.00833	140
44.01667	141
44.02500	145
44.03333	151
44.04167	158
44.05000	162
44.05833	163
44.06667	160
44.07500	154
44.08333	147
44.09167	139
44.10000	131
44.10833	125
44.11667	121
44.12500	119
44.13333	120
44.14167	124
44.15000	126
44.15833	128
44.16667	128
44.17500	126
44.18333	125
44.19167	126
44.20000	128
44.20833	130
44.21667	132
44.22500	133
44.23333	130
44.24167	126
44.25000	121
44.25833	116
44.26667	114
44.27500	117
44.28333	122
44.29167	130
44.30000	136
44.30833	140
44.31667	139
44.32500	136
44.33333	131
44.34167	127
44.35000	126
44.35833	128
44.36667	130
44.37500	131
44.38333	130
44.39167	126
44.40000	121
44.40833	118
44.41667	119
44.42500	120
44.43333	119
44.44167	116
44.45000	111
44.45833	107
44.46667	104
44.47500	105
44.48333	109
44.49167	113
44.50000	117
44.50833	119
44.51667	120
44.52500	120
44.53333	118
44.54167	117
44.55000	116
44.55833	114
44.56667	112
44.57500	110
44.58333	109
44.59167	107
44.60000	106
44.60833	107
44.61667	109
44.62500	114
44.63333	120
44.64167	126
44.65000	129
44.65833	129
44.66667	127
44.67500	125
44.68333	123
44.69167	121
44.70000	120
44.70833	117
44.71667	112
44.72500	107
44.73333	101
44.74167	96
44.75000	92
44.75833	90
44.76667	90
44.77500	90
44.78333	91
44.79167	91
44.80000	91
44.80833	91
44.81667	93
44.82500	95
44.83333	98
44.84167	101
44.85000	101
44.85833	99
44.86667	95
44.87500	90
44.88333	86
44.89167	85
44.90000	87
44.90833	93
44.91667	102
44.92500	110
44.93333	116
44.94167	119
44.95000	118
44.95833	115
44.96667	112
44.97500	110
44.98333	110
44.99167	111
45.00000	114
45.00833	115
45.01667	115
45.02500	113
45.03333	108
45.04167	103
45.05000	99
45.05833	96
45.06667	96
45.07500	98
45.08333	101
45.09167	103
45.10000	102
45.10833	99
45.11667	95
45.12500	93
45.13333	94
45.14167	99
45.15000	105
45.15833	111
45.16667	115
45.17500	116
45.18333	116
45.19167	117
45.20000	121
45.20833	125
45.21667	130
45.22500	134
45.23333	133
45.24167	129
45.25000	124
45.25833	117
45.26667	110
45.27500	104
45.28333	101
45.29167	100
45.30000	103
45.30833	107
45.31667	111
45.32500	112
45.33333	112
45.34167	109
45.35000	105
45.35833	100
45.36667	96
45.37500	94
45.38333	94
45.39167	97
45.40000	102
45.40833	104
45.41667	103
45.42500	101
45.43333	99
45.44167	99
45.45000	99
45.45833	100
45.46667	101
45.47500	101
45.48333	99
45.49167	99
45.50000	102
45.50833	104
45.51667	106
45.52500	106
45.53333	103
45.54167	99
45.55000	95
45.55833	93
45.56667	94
45.57500	96
45.58333	101
45.59167	106
45.60000	110
45.60833	112
45.61667	111
45.62500	110
45.63333	107
45.64167	105
45.65000	104
45.65833	103
45.66667	102
45.67500	101
45.68333	98
45.69167	96
45.70000	93
45.70833	93
45.71667	95
45.72500	99
45.73333	104
45.74167	111
45.75000	120
45.75833	130
45.76667	138
45.77500	144
45.78333	146
45.79167	142
45.80000	134
45.80833	123
45.81667	111
45.82500	101
45.83333	94
45.84167	92
45.85000	95
45.85833	101
45.86667	106
45.87500	108
45.88333	108
45.89167	105
45.90000	103
45.90833	103
45.91667	106
45.92500	109
45.93333	109
45.94167	106
45.95000	102
45.95833	99
45.96667	100
45.97500	105
45.98333	111
45.99167	116
46.00000	116
46.00833	116
46.01667	115
46.02500	115
46.03333	117
46.04167	119
46.05000	121
46.05833	122
46.06667	120
46.07500	115
46.08333	109
46.09167	103
46.10000	99
46.10833	95
46.11667	94
46.12500	93
46.13333	93
46.14167	92
46.15000	92
46.15833	92
46.16667	94
46.17500	97
46.18333	101
46.19167	104
46.20000	107
46.20833	107
46.21667	105
46.22500	103
46.23333	106
46.24167	111
46.25000	119
46.25833	127
46.26667	131
46.27500	128
46.28333	121
46.29167	113
46.30000	106
46.30833	100
46.31667	96
46.32500	92
46.33333	89
46.34167	87
46.35000	88
46.35833	90
46.36667	95
46.37500	101
46.38333	107
46.39167	110
46.40000	112
46.40833	112
46.41667	113
46.42500	114
46.43333	115
46.44167	115
46.45000	114
46.45833	111
46.46667	108
46.47500	107
46.48333	106
46.49167	103
46.50000	99
46.50833	93
46.51667	88
46.52500	84
46.53333	83
46.54167	83
46.55000	85
46.55833	89
46.56667	92
46.57500	96
46.58333	100
46.59167	102
46.60000	102
46.60833	101
46.61667	98
46.62500	94
46.63333	89
46.64167	85
46.65000	83
46.65833	83
46.66667	86
46.67500	92
46.68333	98
46.69167	104
46.70000	106
46.70833	104
46.71667	97
46.72500	88
46.73333	80
46.74167	74
46.75000	71
46.75833	70
46.76667	71
46.77500	73
46.78333	76
46.79167	78
46.80000	79
46.80833	79
46.81667	78
46.82500	77
46.83333	76
46.84167	74
46.85000	72
46.85833	69
46.86667	68
46.87500	68
46.88333	71
46.89167	75
46.90000	79
46.90833	81
46.91667	81
46.92500	80
46.93333	77
46.94167	74
46.95000	70
46.95833	67
46.96667	65
46.97500	64
46.98333	64
46.99167	64
47.00000	64
47.00833	63
47.01667	64
47.02500	64
47.03333	66
47.04167	67
47.05000	67
47.05833	66
47.06667	63
47.07500	60
47.08333	55
47.09167	49
47.10000	42
47.10833	37
47.11667	35
47.12500	35
47.13333	38
47.14167	41
47.15000	43
47.15833	42
47.16667	41
47.17500	41
47.18333	43
47.19167	46
47.20000	50
47.20833	54
47.21667	56
47.22500	57
47.23333	59
47.24167	61
47.25000	62
47.25833	63
47.26667	61
47.27500	55
47.28333	48
47.29167	41
47.30000	35
47.30833	30
47.31667	26
47.32500	22
47.33333	20
47.34167	20
47.35000	22
47.35833	28
47.36667	33
47.37500	37
47.38333	38
47.39167	38
47.40000	38
47.40833	37
47.41667	35
47.42500	32
47.43333	29
47.44167	27
47.45000	27
47.45833	30
47.46667	35
47.47500	38
47.48333	41
47.49167	41
47.50000	41
47.50833	38
47.51667	34
47.52500	29
47.53333	26
47.54167	23
47.55000	23
47.55833	24
47.56667	26
47.57500	27
47.58333	28
47.59167	28
47.60000	27
47.60833	26
47.61667	24
47.62500	23
47.63333	25
47.64167	29
47.65000	31
47.65833	33
47.66667	35
47.67500	36
47.68333	39
47.69167	42
47.70000	47
47.70833	50
47.71667	53
47.72500	54
47.73333	53
47.74167	50
47.75000	45
47.75833	41
47.76667	39
47.77500	40
47.78333	43
47.79167	48
47.80000	54
47.80833	59
47.81667	62
47.82500	61
47.83333	58
47.84167	53
47.85000	47
47.85833	39
47.86667	33
47.87500	29
47.88333	26
47.89167	26
47.90000	28
47.90833	31
47.91667	33
47.92500	35
47.93333	39
47.94167	42
47.95000	45
47.95833	46
47.96667	46
47.97500	47
47.98333	48
47.99167	50
48.00000	53
48.00833	56
48.01667	57
48.02500	58
48.03333	60
48.04167	62
48.05000	63
48.05833	62
48.06667	61
48.07500	59
48.08333	57
48.09167	55
48.10000	52
48.10833	48
48.11667	45
48.12500	44
48.13333	45
48.14167	49
48.15000	55
48.15833	62
48.16667	68
48.17500	71
48.18333	71
48.19167	69
48.20000	66
48.20833	63
48.21667	63
48.22500	63
48.23333	62
48.24167	61
48.25000	59
48.25833	57
48.26667	56
48.27500	56
48.28333	57
48.29167	57
48.30000	56
48.30833	55
48.31667	54
48.32500	54
48.33333	56
48.34167	59
48.35000	62
48.35833	65
48.36667	66
48.37500	66
48.38333	65
48.39167	66
48.40000	68
48.40833	71
48.41667	76
48.42500	80
48.43333	83
48.44167	84
48.45000	84
48.45833	83
48.46667	80
48.47500	78
48.48333	76
48.49167	74
48.50000	74
48.50833	75
48.51667	77
48.52500	80
48.53333	81
48.54167	82
48.55000	81
48.55833	80
48.56667	82
48.57500	87
48.58333	95
48.59167	103
48.60000	110
48.60833	114
48.61667	115
48.62500	114
48.63333	112
48.64167	109
48.65000	106
48.65833	104
48.66667	101
48.67500	98
48.68333	95
48.69167	92
48.70000	91
48.70833	92
48.71667	96
48.72500	101
48.73333	106
48.74167	109
48.75000	109
48.75833	106
48.76667	104
48.77500	102
48.78333	101
48.79167	102
48.80000	104
48.80833	103
48.81667	100
48.82500	95
48.83333	91
48.84167	87
48.85000	86
48.85833	86
48.86667	86
48.87500	86
48.88333	85
48.89167	85
48.90000	88
48.90833	92
48.91667	98
48.92500	102
48.93333	104
48.94167	104
48.95000	102
48.95833	100
48.96667	98
48.97500	97
48.98333	95
48.99167	93
49.00000	90
49.00833	87
49.01667	85
49.02500	84
49.03333	86
49.04167	90
49.05000	94
49.05833	97
49.06667	98
49.07500	96
49.08333	94
49.09167	92
49.10000	90
49.10833	88
49.11667	83
49.12500	78
49.13333	76
49.14167	76
49.15000	78
49.15833	79
49.16667	82
49.17500	85
49.18333	90
49.19167	96
49.20000	102
49.20833	106
49.21667	107
49.22500	104
49.23333	99
49.24167	93
49.25000	86
49.25833	79
49.26667	74
49.27500	74
49.28333	75
49.29167	78
49.30000	82
49.30833	83
49.31667	80
49.32500	77
49.33333	76
49.34167	77
49.35000	79
49.35833	80
49.36667	79
49.37500	76
49.38333	72
49.39167	69
49.40000	68
49.40833	67
49.41667	65
49.42500	62
49.43333	60
49.44167	59
49.45000	58
49.45833	58
49.46667	57
49.47500	57
49.48333	57
49.49167	55
49.50000	52
49.50833	49
49.51667	47
49.52500	48
49.53333	52
49.54167	58
49.55000	62
49.55833	65
49.56667	66
49.57500	64
49.58333	61
49.59167	57
49.60000	52
49.60833	46
49.61667	42
49.62500	40
49.63333	40
49.64167	42
49.65000	43
49.65833	45
49.66667	46
49.67500	48
49.68333	49
49.69167	47
49.70000	41
49.70833	34
49.71667	26
49.72500	22
49.73333	24
49.74167	28
49.75000	33
49.75833	38
49.76667	42
49.77500	44
49.78333	44
49.79167	44
49.80000	45
49.80833	45
49.81667	44
49.82500	42
49.83333	40
49.84167	38
49.85000	38
49.85833	40
49.86667	43
49.87500	45
49.88333	45
49.89167	42
49.90000	36
49.90833	29
49.91667	22
49.92500	17
49.93333	15
49.94167	16
49.95000	19
49.95833	23
49.96667	25
49.97500	25
49.98333	23
49.99167	21
50.00000	19
50.00833	19
50.01667	21
50.02500	24
50.03333	25
50.04167	26
50.05000	25
50.05833	22
50.06667	21
50.07500	23
50.08333	27
50.09167	31
50.10000	34
50.10833	35
50.11667	32
50.12500	29
50.13333	28
50.14167	29
50.15000	31
50.15833	33
50.16667	34
50.17500	33
50.18333	29
50.19167	26
50.20000	24
50.20833	23
50.21667	25
50.22500	28
50.23333	32
50.24167	36
50.25000	38
50.25833	38
50.26667	37
50.27500	35
50.28333	33
50.29167	33
50.30000	35
50.30833	38
50.31667	42
50.32500	46
50.33333	48
50.34167	48
50.35000	47
50.35833	46
50.36667	44
50.37500	42
50.38333	41
50.39167	42
50.40000	46
50.40833	52
50.41667	59
50.42500	65
50.43333	71
50.44167	76
50.45000	77
50.45833	77
50.46667	74
50.47500	70
50.48333	67
50.49167	66
50.50000	68
50.50833	70
50.51667	71
50.52500	70
50.53333	68
50.54167	65
50.55000	64
50.55833	64
50.56667	64
50.57500	66
50.58333	67
50.59167	68
50.60000	69
50.60833	69
50.61667	70
50.62500	73
50.63333	76
50.64167	80
50.65000	82
50.65833	84
50.66667	84
50.67500	83
50.68333	83
50.69167	84
50.70000	86
50.70833	87
50.71667	88
50.72500	87
50.73333	85
50.74167	82
50.75000	82
50.75833	83
50.76667	86
50.77500	89
50.78333	93
50.79167	95
50.80000	96
50.80833	94
50.81667	91
50.82500	86
50.83333	82
50.84167	79
50.85000	78
50.85833	79
50.86667	82
50.87500	85
50.88333	88
50.89167	90
50.90000	91
50.90833	93
50.91667	96
50.92500	99
50.93333	99
50.94167	97
50.95000	95
50.95833	95
50.96667	97
50.97500	102
50.98333	108
50.99167	110
51.00000	109
51.00833	108
51.01667	107
51.02500	108
51.03333	114
51.04167	121
51.05000	129
51.05833	134
51.06667	136
51.07500	132
51.08333	125
51.09167	116
51.10000	107
51.10833	101
51.11667	99
51.12500	101
51.13333	106
51.14167	112
51.15000	118
51.15833	123
51.16667	127
51.17500	129
51.18333	132
51.19167	135
51.20000	140
51.20833	146
51.21667	152
51.22500	156
51.23333	158
51.24167	159
51.25000	161
51.25833	165
51.26667	171
51.27500	178
51.28333	185
51.29167	188
51.30000	189
51.30833	189
51.31667	193
51.32500	201
51.33333	214
51.34167	227
51.35000	238
51.35833	246
51.36667	253
51.37500	259
51.38333	266
51.39167	277
51.40000	290
51.40833	301
51.41667	309
51.42500	317
51.43333	326
51.44167	336
51.45000	347
51.45833	361
51.46667	373
51.47500	383
51.48333	391
51.49167	400
51.50000	410
51.50833	423
51.51667	441
51.52500	462
51.53333	486
51.54167	512
51.55000	537
51.55833	559
51.56667	579
51.57500	599
51.58333	619
51.59167	641
51.60000	664
51.60833	687
51.61667	710
51.62500	737
51.63333	768
51.64167	802
51.65000	838
51.65833	874
51.66667	906
51.67500	934
51.68333	962
51.69167	995
51.70000	1031
51.70833	1069
51.71667	1110
51.72500	1149
51.73333	1188
51.74167	1228
51.75000	1269
51.75833	1313
51.76667	1356
51.77500	1402
51.78333	1447
51.79167	1492
51.80000	1538
51.80833	1585
51.81667	1636
51.82500	1689
51.83333	1747
51.84167	1806
51.85000	1865
51.85833	1925
51.86667	1983
51.87500	2042
51.88333	2101
51.89167	2162
51.90000	2226
51.90833	2290
51.91667	2356
51.92500	2419
51.93333	2483
51.94167	2549
51.95000	2618
51.95833	2693
51.96667	2768
51.97500	2845
51.98333	2922
51.99167	3000
52.00000	3079
52.00833	3159
52.01667	3242
52.02500	3325
52.03333	3408
52.04167	3491
52.05000	3574
52.05833	3658
52.06667	3742
52.07500	3828
52.08333	3913
52.09167	3997
52.10000	4082
52.10833	4167
52.11667	4254
52.12500	4342
52.13333	4431
52.14167	4522
52.15000	4614
52.15833	4709
52.16667	4804
52.17500	4900
52.18333	4995
52.19167	5091
52.20000	5188
52.20833	5287
52.21667	5390
52.22500	5492
52.23333	5596
52.24167	5698
52.25000	5797
52.25833	5893
52.26667	5986
52.27500	6081
52.28333	6175
52.29167	6271
52.30000	6368
52.30833	6464
52.31667	6562
52.32500	6658
52.33333	6758
52.34167	6857
52.35000	6957
52.35833	7058
52.36667	7156
52.37500	7254
52.38333	7349
52.39167	7445
52.40000	7542
52.40833	7639
52.41667	7738
52.42500	7835
52.43333	7931
52.44167	8026
52.45000	8119
52.45833	8212
52.46667	8301
52.47500	8389
52.48333	8475
52.49167	8561
52.50000	8649
52.50833	8735
52.51667	8823
52.52500	8908
52.53333	8993
52.54167	9076
52.55000	9157
52.55833	9239
52.56667	9317
52.57500	9395
52.58333	9468
52.59167	9539
52.60000	9608
52.60833	9674
52.61667	9740
52.62500	9805
52.63333	9870
52.64167	9934
52.65000	9996
52.65833	10056
52.66667	10113
52.67500	10169
52.68333	10221
52.69167	10271
52.70000	10320
52.70833	10368
52.71667	10418
52.72500	10466
52.73333	10513
52.74167	10559
52.75000	10601
52.75833	10641
52.76667	10679
52.77500	10717
52.78333	10752
52.79167	10786
52.80000	10817
52.80833	10845
52.81667	10871
52.82500	10895
52.83333	10916
52.84167	10935
52.85000	10953
52.85833	10969
52.86667	10983
52.87500	10995
52.88333	11005
52.89167	11014
52.90000	11021
52.90833	11024
52.91667	11022
52.92500	11017
52.93333	11011
52.94167	11004
52.95000	10998
52.95833	10991
52.96667	10983
52.97500	10972
52.98333	10958
52.99167	10944
53.00000	10928
53.00833	10909
53.01667	10888
53.02500	10863
53.03333	10835
53.04167	10805
53.05000	10776
53.05833	10747
53.06667	10717
53.07500	10684
53.08333	10649
53.09167	10611
53.10000	10569
53.10833	10527
53.11667	10483
53.12500	10439
53.13333	10394
53.14167	10350
53.15000	10305
53.15833	10258
53.16667	10212
53.17500	10162
53.18333	10112
53.19167	10059
53.20000	10002
53.20833	9943
53.21667	9879
53.22500	9816
53.23333	9753
53.24167	9690
53.25000	9629
53.25833	9568
53.26667	9507
53.27500	9444
53.28333	9382
53.29167	9317
53.30000	9250
53.30833	9184
53.31667	9115
53.32500	9042
53.33333	8969
53.34167	8897
53.35000	8826
53.35833	8757
53.36667	8693
53.37500	8626
53.38333	8551
53.39167	8477
53.40000	8403
53.40833	8330
53.41667	8254
53.42500	8174
53.43333	8095
53.44167	8019
53.45000	7945
53.45833	7869
53.46667	7794
53.47500	7715
53.48333	7629
53.49167	7545
53.50000	7470
53.50833	7402
53.51667	7331
53.52500	7255
53.53333	7179
53.54167	7103
53.55000	7027
53.55833	6952
53.56667	6879
53.57500	6805
53.58333	6732
53.59167	6660
53.60000	6581
53.60833	6502
53.61667	6429
53.62500	6362
53.63333	6295
53.64167	6226
53.65000	6157
53.65833	6080
53.66667	5997
53.67500	5921
53.68333	5853
53.69167	5788
53.70000	5723
53.70833	5656
53.71667	5587
53.72500	5519
53.73333	5453
53.74167	5388
53.75000	5326
53.75833	5263
53.76667	5201
53.77500	5135
53.78333	5069
53.79167	5003
53.80000	4937
53.80833	4874
53.81667	4812
53.82500	4753
53.83333	4695
53.84167	4638
53.85000	4580
53.85833	4520
53.86667	4460
53.87500	4398
53.88333	4339
53.89167	4282
53.90000	4226
53.90833	4172
53.91667	4119
53.92500	4068
53.93333	4019
53.94167	3971
53.95000	3922
53.95833	3872
53.96667	3823
53.97500	3773
53.98333	3724
53.99167	3675
54.00000	3626
54.00833	3578
54.01667	3529
54.02500	3482
54.03333	3436
54.04167	3393
54.05000	3349
54.05833	3305
54.06667	3261
54.07500	3215
54.08333	3171
54.09167	3129
54.10000	3087
54.10833	3048
54.11667	3010
54.12500	2972
54.13333	2934
54.14167	2897
54.15000	2862
54.15833	2829
54.16667	2797
54.17500	2765
54.18333	2733
54.19167	2699
54.20000	2662
54.20833	2625
54.21667	2589
54.22500	2554
54.23333	2520
54.24167	2486
54.25000	2454
54.25833	2421
54.26667	2391
54.27500	2363
54.28333	2337
54.29167	2313
54.30000	2288
54.30833	2263
54.31667	2237
54.32500	2211
54.33333	2185
54.34167	2161
54.35000	2136
54.35833	2109
54.36667	2082
54.37500	2051
54.38333	2022
54.39167	1994
54.40000	1969
54.40833	1948
54.41667	1928
54.42500	1909
54.43333	1889
54.44167	1867
54.45000	1845
54.45833	1825
54.46667	1805
54.47500	1786
54.48333	1768
54.49167	1748
54.50000	1728
54.50833	1708
54.51667	1687
54.52500	1667
54.53333	1648
54.54167	1628
54.55000	1607
54.55833	1586
54.56667	1563
54.57500	1540
54.58333	1519
54.59167	1502
54.60000	1488
54.60833	1477
54.61667	1466
54.62500	1454
54.63333	1438
54.64167	1420
54.65000	1402
54.65833	1384
54.66667	1369
54.67500	1356
54.68333	1346
54.69167	1334
54.70000	1321
54.70833	1307
54.71667	1290
54.72500	1273
54.73333	1256
54.74167	1241
54.75000	1227
54.75833	1216
54.76667	1207
54.77500	1197
54.78333	1186
54.79167	1175
54.80000	1163
54.80833	1151
54.81667	1139
54.82500	1127
54.83333	1114
54.84167	1101
54.85000	1091
54.85833	1082
54.86667	1074
54.87500	1066
54.88333	1057
54.89167	1047
54.90000	1036
54.90833	1024
54.91667	1010
54.92500	996
54.93333	985
54.94167	976
54.95000	971
54.95833	970
54.96667	968
54.97500	962
54.98333	953
54.99167	940
55.00000	927
55.00833	916
55.01667	907
55.02500	899
55.03333	890
55.04167	882
55.05000	874
55.05833	868
55.06667	864
55.07500	860
55.08333	856
55.09167	849
55.10000	840
55.10833	831
55.11667	822
55.12500	813
55.13333	805
55.14167	798
55.15000	793
55.15833	788
55.16667	783
55.17500	777
55.18333	772
55.19167	766
55.20000	760
55.20833	752
55.21667	744
55.22500	737
55.23333	731
55.24167	727
55.25000	723
55.25833	719
55.26667	714
55.27500	707
55.28333	700
55.29167	692
55.30000	684
55.30833	677
55.31667	670
55.32500	662
55.33333	655
55.34167	647
55.35000	639
55.35833	630
55.36667	622
55.37500	616
55.38333	613
55.39167	612
55.40000	612
55.40833	613
55.41667	611
55.42500	607
55.43333	603
55.44167	599
55.45000	597
55.45833	596
55.46667	595
55.47500	592
55.48333	586
55.49167	578
55.50000	569
55.50833	562
55.51667	559
55.52500	557
55.53333	555
55.54167	552
55.55000	549
55.55833	546
55.56667	543
55.57500	541
55.58333	539
55.59167	537
55.60000	535
55.60833	531
55.61667	524
55.62500	516
55.63333	507
55.64167	499
55.65000	493
55.65833	490
55.66667	490
55.67500	492
55.68333	494
55.69167	496
55.70000	498
55.70833	498
55.71667	495
55.72500	489
55.73333	483
55.74167	477
55.75000	472
55.75833	469
55.76667	466
55.77500	463
55.78333	460
55.79167	457
55.80000	454
55.80833	451
55.81667	447
55.82500	444
55.83333	442
55.84167	441
55.85000	439
55.85833	436
55.86667	431
55.87500	426
55.88333	422
55.89167	419
55.90000	418
55.90833	416
55.91667	412
55.92500	409
55.93333	409
55.94167	412
55.95000	415
55.95833	419
55.96667	421
55.97500	420
55.98333	417
55.99167	413
56.00000	408
56.00833	401
56.01667	391
56.02500	382
56.03333	376
56.04167	372
56.05000	370
56.05833	371
56.06667	372
56.07500	372
56.08333	371
56.09167	369
56.10000	367
56.10833	365
56.11667	362
56.12500	359
56.13333	354
56.14167	349
56.15000	346
56.15833	345
56.16667	347
56.17500	351
56.18333	355
56.19167	357
56.20000	355
56.20833	348
56.21667	338
56.22500	328
56.23333	320
56.24167	315
56.25000	316
56.25833	321
56.26667	326
56.27500	329
56.28333	329
56.29167	328
56.30000	324
56.30833	320
56.31667	316
56.32500	312
56.33333	310
56.34167	308
56.35000	306
56.35833	302
56.36667	296
56.37500	289
56.38333	282
56.39167	279
56.40000	279
56.40833	280
56.41667	280
56.42500	280
56.43333	280
56.44167	281
56.45000	282
56.45833	285
56.46667	286
56.47500	286
56.48333	285
56.49167	283
56.50000	281
56.50833	279
56.51667	276
56.52500	274
56.53333	274
56.54167	274
56.55000	273
56.55833	270
56.56667	267
56.57500	265
56.58333	264
56.59167	264
56.60000	265
56.60833	265
56.61667	262
56.62500	257
56.63333	253
56.64167	251
56.65000	250
56.65833	252
56.66667	253
56.67500	253
56.68333	250
56.69167	244
56.70000	237
56.70833	231
56.71667	228
56.72500	226
56.73333	226
56.74167	226
56.75000	225
56.75833	223
56.76667	220
56.77500	219
56.78333	220
56.79167	222
56.80000	225
56.80833	228
56.81667	231
56.82500	233
56.83333	232
56.84167	229
56.85000	225
56.85833	223
56.86667	222
56.87500	225
56.88333	229
56.89167	232
56.90000	234
56.90833	234
56.91667	233
56.92500	232
56.93333	230
56.94167	228
56.95000	224
56.95833	219
56.96667	212
56.97500	205
56.98333	199
56.99167	196
57.00000	196
57.00833	197
57.01667	199
57.02500	200
57.03333	198
57.04167	193
57.05000	189
57.05833	186
57.06667	186
57.07500	188
57.08333	192
57.09167	194
57.10000	194
57.10833	193
57.11667	192
57.12500	191
57.13333	193
57.14167	195
57.15000	196
57.15833	197
57.16667	195
57.17500	190
57.18333	184
57.19167	179
57.20000	175
57.20833	173
57.21667	173
57.22500	174
57.23333	174
57.24167	174
57.25000	175
57.25833	178
57.26667	180
57.27500	181
57.28333	180
57.29167	176
57.30000	171
57.30833	167
57.31667	164
57.32500	164
57.33333	165
57.34167	166
57.35000	167
57.35833	167
57.36667	166
57.37500	166
57.38333	164
57.39167	161
57.40000	158
57.40833	154
57.41667	151
57.42500	152
57.43333	156
57.44167	163
57.45000	171
57.45833	178
57.46667	182
57.47500	181
57.48333	176
57.49167	167
57.50000	157
57.50833	149
57.51667	143
57.52500	140
57.53333	140
57.54167	142
57.55000	145
57.55833	148
57.56667	153
57.57500	160
57.58333	165
57.59167	167
57.60000	166
57.60833	162
57.61667	157
57.62500	154
57.63333	153
57.64167	153
57.65000	153
57.65833	153
57.66667	154
57.67500	156
57.68333	158
57.69167	157
57.70000	153
57.70833	145
57.71667	134
57.72500	123
57.73333	115
57.74167	109
57.75000	107
57.75833	107
57.76667	108
57.77500	110
57.78333	111
57.79167	114
57.80000	117
57.80833	121
57.81667	127
57.82500	132
57.83333	134
57.84167	133
57.85000	132
57.85833	130
57.86667	130
57.87500	133
57.88333	137
57.89167	140
57.90000	142
57.90833	141
57.91667	138
57.92500	134
57.93333	130
57.94167	127
57.95000	126
57.95833	127
57.96667	129
57.97500	131
57.98333	132
57.99167	132
58.00000	131
58.00833	130
58.01667	128
58.02500	127
58.03333	125
58.04167	123
58.05000	120
58.05833	117
58.06667	114
58.07500	112
58.08333	113
58.09167	116
58.10000	121
58.10833	123
58.11667	123
58.12500	118
58.13333	111
58.14167	104
58.15000	99
58.15833	97
58.16667	99
58.17500	104
58.18333	110
58.19167	114
58.20000	116
58.20833	117
58.21667	116
58.22500	116
58.23333	116
58.24167	118
58.25000	119
58.25833	120
58.26667	119
58.27500	119
58.28333	119
58.29167	117
58.30000	114
58.30833	110
58.31667	106
58.32500	103
58.33333	104
58.34167	107
58.35000	112
58.35833	118
58.36667	121
58.37500	123
58.38333	122
58.39167	121
58.40000	119
58.40833	118
58.41667	119
58.42500	120
58.43333	120
58.44167	120
58.45000	117
58.45833	111
58.46667	105
58.47500	102
58.48333	102
58.49167	106
58.50000	113
58.50833	118
58.51667	120
58.52500	121
58.53333	121
58.54167	121
58.55000	119
58.55833	114
58.56667	107
58.57500	99
58.58333	92
58.59167	88
58.60000	87
58.60833	87
58.61667	87
58.62500	88
58.63333	91
58.64167	95
58.65000	98
58.65833	100
58.66667	100
58.67500	99
58.68333	98
58.69167	98
58.70000	99
58.70833	99
58.71667	99
58.72500	97
58.73333	94
58.74167	91
58.75000	88
58.75833	86
58.76667	84
58.77500	81
58.78333	78
58.79167	76
58.80000	75
58.80833	76
58.81667	79
58.82500	83
58.83333	88
58.84167	92
58.85000	95
58.85833	96
58.86667	95
58.87500	93
58.88333	90
58.89167	87
58.90000	85
58.90833	84
58.91667	86
58.92500	88
58.93333	91
58.94167	92
58.95000	90
58.95833	85
58.96667	80
58.97500	78
58.98333	78
58.99167	80
59.00000	82
59.00833	84
59.01667	84
59.02500	84
59.03333	85
59.04167	87
59.05000	89
59.05833	90
59.06667	89
59.07500	86
59.08333	82
59.09167	76
59.10000	70
59.10833	66
59.11667	65
59.12500	66
59.13333	69
59.14167	72
59.15000	74
59.15833	74
59.16667	73
59.17500	69
59.18333	66
59.19167	64
59.20000	63
59.20833	64
59.21667	66
59.22500	66
59.23333	64
59.24167	61
59.25000	59
59.25833	59
59.26667	60
59.27500	62
59.28333	64
59.29167	65
59.30000	63
59.30833	61
59.31667	59
59.32500	60
59.33333	63
59.34167	66
59.35000	69
59.35833	70
59.36667	70
59.37500	67
59.38333	63
59.39167	55
59.40000	47
59.40833	41
59.41667	40
59.42500	42
59.43333	46
59.44167	51
59.45000	52
59.45833	49
59.46667	46
59.47500	44
59.48333	45
59.49167	48
59.50000	51
59.50833	54
59.51667	56
59.52500	56
59.53333	55
59.54167	53
59.55000	52
59.55833	52
59.56667	53
59.57500	55
59.58333	57
59.59167	58
59.60000	58
59.60833	56
59.61667	52
59.62500	48
59.63333	44
59.64167	41
59.65000	41
59.65833	42
59.66667	45
59.67500	46
59.68333	47
59.69167	48
59.70000	51
59.70833	53
59.71667	54
59.72500	54
59.73333	53
59.74167	52
59.75000	53
59.75833	56
59.76667	60
59.77500	62
59.78333	61
59.79167	59
59.80000	57
59.80833	54
59.81667	52
59.82500	51
59.83333	50
59.84167	50
59.85000	50
59.85833	52
59.86667	52
59.87500	49
59.88333	43
59.89167	38
59.90000	33
59.90833	31
59.91667	31
59.92500	33
59.93333	37
59.94167	42
59.95000	45
59.95833	48
59.96667	50
59.97500	51
59.98333	51
59.99167	49
60.00000	45
