# Supplementary material for: How J-chain ensures the assembly of immunoglobulin IgM pentamers
Source: EMBO J. 2024 Dec 4;44(2):505–33. doi: 10.1038/s44318-024-00317-9 (PMC11729874; doi:10.1038/s44318-024-00317-9)
Supplement: Supplementary file 5 — Source data Fig. 3 [file 44318_2024_317_MOESM5_ESM.zip › Figure 3/3B/repeat 3 Cu4/20240117 Cu4tp_15h_3.txt]

[Header]
Application Name	LCsolution
Version	1.25
Data File Name	D:\Xenia\JC Oligomerisation kinetics\20240117 Cu4tp_15h_3.lcd
Output Date	17.07.2024
Output Time	17:45:37

[Configuration]
# of Detectors	2
Detector ID	Detector A	Detector B
Detector Name	Detector A	Detector B
# of Channels	2	1

[LC Chromatogram(Detector A-Ch1)]
Interval(msec)	500
# of Points	7201
Start Time(min)	0.000
End Time(min)	60.000
Intensity Units	mV
Intensity Multiplier	0.001
Wavelength(nm)	280
R.Time (min)	Intensity
0.00000	1
0.00833	1
0.01667	-0
0.02500	-1
0.03333	-4
0.04167	-7
0.05000	-9
0.05833	-9
0.06667	-7
0.07500	-5
0.08333	-3
0.09167	-3
0.10000	-4
0.10833	-4
0.11667	-3
0.12500	0
0.13333	6
0.14167	11
0.15000	13
0.15833	13
0.16667	8
0.17500	1
0.18333	-5
0.19167	-7
0.20000	-7
0.20833	-6
0.21667	-8
0.22500	-11
0.23333	-16
0.24167	-21
0.25000	-24
0.25833	-24
0.26667	-22
0.27500	-18
0.28333	-15
0.29167	-12
0.30000	-10
0.30833	-8
0.31667	-9
0.32500	-10
0.33333	-12
0.34167	-14
0.35000	-15
0.35833	-16
0.36667	-16
0.37500	-16
0.38333	-16
0.39167	-17
0.40000	-20
0.40833	-21
0.41667	-22
0.42500	-20
0.43333	-18
0.44167	-15
0.45000	-14
0.45833	-15
0.46667	-14
0.47500	-13
0.48333	-11
0.49167	-9
0.50000	-9
0.50833	-10
0.51667	-13
0.52500	-16
0.53333	-19
0.54167	-21
0.55000	-23
0.55833	-23
0.56667	-23
0.57500	-20
0.58333	-18
0.59167	-19
0.60000	-22
0.60833	-26
0.61667	-29
0.62500	-32
0.63333	-32
0.64167	-30
0.65000	-29
0.65833	-28
0.66667	-27
0.67500	-28
0.68333	-28
0.69167	-28
0.70000	-26
0.70833	-23
0.71667	-18
0.72500	-15
0.73333	-14
0.74167	-13
0.75000	-13
0.75833	-11
0.76667	-10
0.77500	-9
0.78333	-8
0.79167	-10
0.80000	-13
0.80833	-17
0.81667	-19
0.82500	-20
0.83333	-21
0.84167	-21
0.85000	-22
0.85833	-22
0.86667	-23
0.87500	-22
0.88333	-21
0.89167	-22
0.90000	-24
0.90833	-27
0.91667	-30
0.92500	-32
0.93333	-31
0.94167	-27
0.95000	-22
0.95833	-21
0.96667	-20
0.97500	-19
0.98333	-16
0.99167	-13
1.00000	-10
1.00833	-9
1.01667	-11
1.02500	-15
1.03333	-17
1.04167	-18
1.05000	-17
1.05833	-18
1.06667	-18
1.07500	-18
1.08333	-18
1.09167	-16
1.10000	-12
1.10833	-10
1.11667	-9
1.12500	-10
1.13333	-11
1.14167	-11
1.15000	-12
1.15833	-12
1.16667	-12
1.17500	-11
1.18333	-10
1.19167	-8
1.20000	-5
1.20833	-3
1.21667	0
1.22500	1
1.23333	0
1.24167	-2
1.25000	-5
1.25833	-8
1.26667	-10
1.27500	-11
1.28333	-13
1.29167	-16
1.30000	-19
1.30833	-22
1.31667	-24
1.32500	-23
1.33333	-21
1.34167	-19
1.35000	-18
1.35833	-19
1.36667	-20
1.37500	-23
1.38333	-25
1.39167	-26
1.40000	-25
1.40833	-24
1.41667	-22
1.42500	-21
1.43333	-22
1.44167	-23
1.45000	-24
1.45833	-24
1.46667	-20
1.47500	-11
1.48333	-2
1.49167	5
1.50000	9
1.50833	10
1.51667	6
1.52500	1
1.53333	-4
1.54167	-7
1.55000	-7
1.55833	-6
1.56667	-4
1.57500	-3
1.58333	-1
1.59167	-1
1.60000	-1
1.60833	-0
1.61667	1
1.62500	2
1.63333	-0
1.64167	-4
1.65000	-10
1.65833	-16
1.66667	-20
1.67500	-23
1.68333	-23
1.69167	-21
1.70000	-18
1.70833	-16
1.71667	-13
1.72500	-11
1.73333	-9
1.74167	-5
1.75000	-2
1.75833	2
1.76667	5
1.77500	8
1.78333	9
1.79167	8
1.80000	5
1.80833	1
1.81667	-5
1.82500	-11
1.83333	-17
1.84167	-22
1.85000	-26
1.85833	-26
1.86667	-23
1.87500	-18
1.88333	-12
1.89167	-7
1.90000	-5
1.90833	-4
1.91667	-5
1.92500	-6
1.93333	-9
1.94167	-13
1.95000	-18
1.95833	-23
1.96667	-26
1.97500	-28
1.98333	-27
1.99167	-26
2.00000	-23
2.00833	-20
2.01667	-17
2.02500	-13
2.03333	-11
2.04167	-8
2.05000	-8
2.05833	-8
2.06667	-10
2.07500	-11
2.08333	-12
2.09167	-12
2.10000	-12
2.10833	-11
2.11667	-11
2.12500	-11
2.13333	-10
2.14167	-9
2.15000	-8
2.15833	-7
2.16667	-6
2.17500	-6
2.18333	-8
2.19167	-12
2.20000	-16
2.20833	-18
2.21667	-19
2.22500	-18
2.23333	-17
2.24167	-17
2.25000	-20
2.25833	-24
2.26667	-26
2.27500	-23
2.28333	-18
2.29167	-13
2.30000	-9
2.30833	-7
2.31667	-8
2.32500	-11
2.33333	-16
2.34167	-22
2.35000	-26
2.35833	-30
2.36667	-32
2.37500	-31
2.38333	-30
2.39167	-29
2.40000	-29
2.40833	-29
2.41667	-29
2.42500	-30
2.43333	-32
2.44167	-34
2.45000	-35
2.45833	-33
2.46667	-29
2.47500	-25
2.48333	-21
2.49167	-18
2.50000	-17
2.50833	-16
2.51667	-16
2.52500	-17
2.53333	-19
2.54167	-22
2.55000	-24
2.55833	-25
2.56667	-24
2.57500	-19
2.58333	-12
2.59167	-5
2.60000	0
2.60833	2
2.61667	-1
2.62500	-5
2.63333	-8
2.64167	-11
2.65000	-11
2.65833	-10
2.66667	-9
2.67500	-7
2.68333	-6
2.69167	-4
2.70000	-2
2.70833	-1
2.71667	-1
2.72500	-2
2.73333	-4
2.74167	-6
2.75000	-6
2.75833	-7
2.76667	-8
2.77500	-12
2.78333	-17
2.79167	-20
2.80000	-23
2.80833	-23
2.81667	-21
2.82500	-18
2.83333	-16
2.84167	-14
2.85000	-12
2.85833	-10
2.86667	-8
2.87500	-7
2.88333	-8
2.89167	-9
2.90000	-12
2.90833	-15
2.91667	-19
2.92500	-22
2.93333	-22
2.94167	-21
2.95000	-19
2.95833	-17
2.96667	-17
2.97500	-17
2.98333	-19
2.99167	-20
3.00000	-22
3.00833	-26
3.01667	-30
3.02500	-32
3.03333	-31
3.04167	-28
3.05000	-22
3.05833	-17
3.06667	-14
3.07500	-15
3.08333	-18
3.09167	-21
3.10000	-21
3.10833	-20
3.11667	-17
3.12500	-14
3.13333	-11
3.14167	-9
3.15000	-11
3.15833	-14
3.16667	-19
3.17500	-21
3.18333	-22
3.19167	-19
3.20000	-15
3.20833	-11
3.21667	-9
3.22500	-7
3.23333	-7
3.24167	-6
3.25000	-6
3.25833	-6
3.26667	-6
3.27500	-7
3.28333	-10
3.29167	-12
3.30000	-15
3.30833	-17
3.31667	-17
3.32500	-17
3.33333	-17
3.34167	-19
3.35000	-20
3.35833	-21
3.36667	-23
3.37500	-26
3.38333	-28
3.39167	-28
3.40000	-25
3.40833	-21
3.41667	-17
3.42500	-14
3.43333	-14
3.44167	-16
3.45000	-17
3.45833	-17
3.46667	-16
3.47500	-13
3.48333	-10
3.49167	-8
3.50000	-7
3.50833	-7
3.51667	-8
3.52500	-10
3.53333	-11
3.54167	-13
3.55000	-14
3.55833	-17
3.56667	-19
3.57500	-20
3.58333	-21
3.59167	-21
3.60000	-21
3.60833	-23
3.61667	-25
3.62500	-27
3.63333	-27
3.64167	-25
3.65000	-22
3.65833	-19
3.66667	-15
3.67500	-13
3.68333	-10
3.69167	-9
3.70000	-9
3.70833	-10
3.71667	-10
3.72500	-10
3.73333	-12
3.74167	-16
3.75000	-20
3.75833	-24
3.76667	-27
3.77500	-29
3.78333	-30
3.79167	-31
3.80000	-31
3.80833	-30
3.81667	-29
3.82500	-28
3.83333	-28
3.84167	-27
3.85000	-25
3.85833	-22
3.86667	-19
3.87500	-16
3.88333	-14
3.89167	-12
3.90000	-9
3.90833	-7
3.91667	-5
3.92500	-5
3.93333	-7
3.94167	-11
3.95000	-15
3.95833	-19
3.96667	-20
3.97500	-20
3.98333	-19
3.99167	-20
4.00000	-23
4.00833	-27
4.01667	-31
4.02500	-33
4.03333	-30
4.04167	-24
4.05000	-17
4.05833	-12
4.06667	-7
4.07500	-3
4.08333	-1
4.09167	1
4.10000	2
4.10833	3
4.11667	3
4.12500	3
4.13333	1
4.14167	-2
4.15000	-5
4.15833	-8
4.16667	-12
4.17500	-17
4.18333	-22
4.19167	-27
4.20000	-31
4.20833	-32
4.21667	-29
4.22500	-25
4.23333	-21
4.24167	-20
4.25000	-22
4.25833	-26
4.26667	-30
4.27500	-33
4.28333	-32
4.29167	-27
4.30000	-20
4.30833	-13
4.31667	-7
4.32500	-3
4.33333	-3
4.34167	-4
4.35000	-5
4.35833	-6
4.36667	-5
4.37500	-6
4.38333	-7
4.39167	-10
4.40000	-13
4.40833	-16
4.41667	-18
4.42500	-18
4.43333	-16
4.44167	-12
4.45000	-10
4.45833	-10
4.46667	-11
4.47500	-14
4.48333	-16
4.49167	-16
4.50000	-15
4.50833	-14
4.51667	-14
4.52500	-15
4.53333	-16
4.54167	-16
4.55000	-14
4.55833	-11
4.56667	-8
4.57500	-4
4.58333	-1
4.59167	1
4.60000	1
4.60833	-0
4.61667	-2
4.62500	-5
4.63333	-8
4.64167	-12
4.65000	-14
4.65833	-15
4.66667	-13
4.67500	-9
4.68333	-4
4.69167	0
4.70000	3
4.70833	2
4.71667	-1
4.72500	-7
4.73333	-14
4.74167	-21
4.75000	-24
4.75833	-24
4.76667	-21
4.77500	-15
4.78333	-10
4.79167	-7
4.80000	-6
4.80833	-6
4.81667	-8
4.82500	-10
4.83333	-14
4.84167	-18
4.85000	-22
4.85833	-23
4.86667	-21
4.87500	-17
4.88333	-13
4.89167	-12
4.90000	-13
4.90833	-15
4.91667	-17
4.92500	-19
4.93333	-20
4.94167	-22
4.95000	-23
4.95833	-23
4.96667	-21
4.97500	-17
4.98333	-13
4.99167	-9
5.00000	-5
5.00833	-2
5.01667	-1
5.02500	-2
5.03333	-3
5.04167	-5
5.05000	-7
5.05833	-7
5.06667	-7
5.07500	-9
5.08333	-12
5.09167	-14
5.10000	-15
5.10833	-17
5.11667	-19
5.12500	-21
5.13333	-21
5.14167	-18
5.15000	-13
5.15833	-8
5.16667	-3
5.17500	-0
5.18333	2
5.19167	4
5.20000	5
5.20833	6
5.21667	4
5.22500	1
5.23333	-2
5.24167	-5
5.25000	-5
5.25833	-4
5.26667	-2
5.27500	-2
5.28333	-3
5.29167	-4
5.30000	-5
5.30833	-7
5.31667	-10
5.32500	-12
5.33333	-15
5.34167	-17
5.35000	-17
5.35833	-15
5.36667	-12
5.37500	-10
5.38333	-9
5.39167	-9
5.40000	-10
5.40833	-11
5.41667	-11
5.42500	-11
5.43333	-11
5.44167	-13
5.45000	-17
5.45833	-22
5.46667	-24
5.47500	-23
5.48333	-18
5.49167	-10
5.50000	-2
5.50833	2
5.51667	4
5.52500	3
5.53333	-0
5.54167	-4
5.55000	-7
5.55833	-8
5.56667	-8
5.57500	-9
5.58333	-11
5.59167	-12
5.60000	-14
5.60833	-14
5.61667	-13
5.62500	-11
5.63333	-9
5.64167	-7
5.65000	-6
5.65833	-7
5.66667	-9
5.67500	-11
5.68333	-13
5.69167	-14
5.70000	-15
5.70833	-15
5.71667	-13
5.72500	-10
5.73333	-6
5.74167	-3
5.75000	-1
5.75833	-0
5.76667	-0
5.77500	-2
5.78333	-4
5.79167	-8
5.80000	-12
5.80833	-16
5.81667	-20
5.82500	-21
5.83333	-21
5.84167	-18
5.85000	-13
5.85833	-8
5.86667	-4
5.87500	-3
5.88333	-5
5.89167	-8
5.90000	-14
5.90833	-18
5.91667	-22
5.92500	-24
5.93333	-24
5.94167	-23
5.95000	-20
5.95833	-16
5.96667	-14
5.97500	-11
5.98333	-9
5.99167	-7
6.00000	-4
6.00833	-0
6.01667	4
6.02500	6
6.03333	6
6.04167	4
6.05000	-0
6.05833	-5
6.06667	-10
6.07500	-12
6.08333	-14
6.09167	-15
6.10000	-16
6.10833	-18
6.11667	-19
6.12500	-20
6.13333	-21
6.14167	-22
6.15000	-23
6.15833	-25
6.16667	-26
6.17500	-26
6.18333	-25
6.19167	-24
6.20000	-23
6.20833	-21
6.21667	-20
6.22500	-20
6.23333	-22
6.24167	-25
6.25000	-29
6.25833	-31
6.26667	-30
6.27500	-25
6.28333	-18
6.29167	-11
6.30000	-6
6.30833	-2
6.31667	-0
6.32500	0
6.33333	1
6.34167	2
6.35000	2
6.35833	1
6.36667	-1
6.37500	-6
6.38333	-12
6.39167	-17
6.40000	-22
6.40833	-23
6.41667	-21
6.42500	-17
6.43333	-13
6.44167	-10
6.45000	-7
6.45833	-6
6.46667	-8
6.47500	-9
6.48333	-12
6.49167	-16
6.50000	-20
6.50833	-24
6.51667	-27
6.52500	-28
6.53333	-27
6.54167	-26
6.55000	-25
6.55833	-24
6.56667	-24
6.57500	-23
6.58333	-21
6.59167	-19
6.60000	-16
6.60833	-14
6.61667	-10
6.62500	-8
6.63333	-8
6.64167	-11
6.65000	-16
6.65833	-22
6.66667	-26
6.67500	-28
6.68333	-28
6.69167	-26
6.70000	-24
6.70833	-22
6.71667	-21
6.72500	-20
6.73333	-19
6.74167	-16
6.75000	-14
6.75833	-13
6.76667	-14
6.77500	-17
6.78333	-21
6.79167	-26
6.80000	-30
6.80833	-33
6.81667	-35
6.82500	-34
6.83333	-30
6.84167	-24
6.85000	-20
6.85833	-17
6.86667	-18
6.87500	-22
6.88333	-26
6.89167	-28
6.90000	-28
6.90833	-26
6.91667	-24
6.92500	-21
6.93333	-18
6.94167	-15
6.95000	-12
6.95833	-9
6.96667	-8
6.97500	-8
6.98333	-9
6.99167	-10
7.00000	-12
7.00833	-14
7.01667	-16
7.02500	-18
7.03333	-20
7.04167	-21
7.05000	-22
7.05833	-24
7.06667	-27
7.07500	-31
7.08333	-33
7.09167	-34
7.10000	-33
7.10833	-32
7.11667	-29
7.12500	-27
7.13333	-26
7.14167	-26
7.15000	-25
7.15833	-22
7.16667	-20
7.17500	-18
7.18333	-16
7.19167	-14
7.20000	-12
7.20833	-11
7.21667	-11
7.22500	-13
7.23333	-17
7.24167	-20
7.25000	-21
7.25833	-19
7.26667	-15
7.27500	-11
7.28333	-7
7.29167	-5
7.30000	-5
7.30833	-7
7.31667	-10
7.32500	-15
7.33333	-22
7.34167	-29
7.35000	-36
7.35833	-42
7.36667	-45
7.37500	-45
7.38333	-43
7.39167	-40
7.40000	-37
7.40833	-34
7.41667	-30
7.42500	-26
7.43333	-24
7.44167	-25
7.45000	-28
7.45833	-33
7.46667	-36
7.47500	-36
7.48333	-34
7.49167	-30
7.50000	-26
7.50833	-22
7.51667	-19
7.52500	-17
7.53333	-17
7.54167	-17
7.55000	-19
7.55833	-22
7.56667	-25
7.57500	-27
7.58333	-28
7.59167	-27
7.60000	-24
7.60833	-21
7.61667	-19
7.62500	-17
7.63333	-17
7.64167	-18
7.65000	-18
7.65833	-17
7.66667	-15
7.67500	-15
7.68333	-15
7.69167	-15
7.70000	-14
7.70833	-13
7.71667	-14
7.72500	-15
7.73333	-16
7.74167	-18
7.75000	-19
7.75833	-20
7.76667	-21
7.77500	-23
7.78333	-25
7.79167	-27
7.80000	-28
7.80833	-28
7.81667	-29
7.82500	-30
7.83333	-30
7.84167	-30
7.85000	-30
7.85833	-30
7.86667	-30
7.87500	-28
7.88333	-27
7.89167	-25
7.90000	-22
7.90833	-20
7.91667	-20
7.92500	-20
7.93333	-20
7.94167	-20
7.95000	-20
7.95833	-20
7.96667	-21
7.97500	-20
7.98333	-18
7.99167	-14
8.00000	-12
8.00833	-12
8.01667	-17
8.02500	-24
8.03333	-32
8.04167	-39
8.05000	-42
8.05833	-41
8.06667	-38
8.07500	-33
8.08333	-30
8.09167	-28
8.10000	-28
8.10833	-27
8.11667	-26
8.12500	-24
8.13333	-22
8.14167	-19
8.15000	-17
8.15833	-15
8.16667	-13
8.17500	-12
8.18333	-12
8.19167	-15
8.20000	-18
8.20833	-20
8.21667	-20
8.22500	-19
8.23333	-14
8.24167	-10
8.25000	-9
8.25833	-10
8.26667	-14
8.27500	-18
8.28333	-22
8.29167	-25
8.30000	-28
8.30833	-30
8.31667	-29
8.32500	-28
8.33333	-25
8.34167	-23
8.35000	-20
8.35833	-18
8.36667	-16
8.37500	-16
8.38333	-18
8.39167	-20
8.40000	-25
8.40833	-29
8.41667	-33
8.42500	-36
8.43333	-37
8.44167	-37
8.45000	-36
8.45833	-34
8.46667	-32
8.47500	-29
8.48333	-26
8.49167	-24
8.50000	-22
8.50833	-22
8.51667	-22
8.52500	-23
8.53333	-24
8.54167	-24
8.55000	-24
8.55833	-25
8.56667	-25
8.57500	-26
8.58333	-28
8.59167	-28
8.60000	-27
8.60833	-26
8.61667	-25
8.62500	-25
8.63333	-25
8.64167	-25
8.65000	-25
8.65833	-25
8.66667	-25
8.67500	-23
8.68333	-21
8.69167	-17
8.70000	-13
8.70833	-11
8.71667	-9
8.72500	-10
8.73333	-11
8.74167	-13
8.75000	-15
8.75833	-17
8.76667	-20
8.77500	-25
8.78333	-29
8.79167	-33
8.80000	-36
8.80833	-37
8.81667	-35
8.82500	-33
8.83333	-33
8.84167	-34
8.85000	-36
8.85833	-39
8.86667	-40
8.87500	-40
8.88333	-38
8.89167	-35
8.90000	-32
8.90833	-29
8.91667	-27
8.92500	-26
8.93333	-27
8.94167	-29
8.95000	-32
8.95833	-34
8.96667	-35
8.97500	-34
8.98333	-33
8.99167	-33
9.00000	-33
9.00833	-34
9.01667	-34
9.02500	-32
9.03333	-27
9.04167	-21
9.05000	-16
9.05833	-14
9.06667	-12
9.07500	-11
9.08333	-10
9.09167	-9
9.10000	-8
9.10833	-11
9.11667	-17
9.12500	-24
9.13333	-30
9.14167	-33
9.15000	-32
9.15833	-28
9.16667	-24
9.17500	-21
9.18333	-20
9.19167	-23
9.20000	-29
9.20833	-34
9.21667	-38
9.22500	-39
9.23333	-35
9.24167	-30
9.25000	-25
9.25833	-20
9.26667	-17
9.27500	-18
9.28333	-19
9.29167	-21
9.30000	-23
9.30833	-24
9.31667	-25
9.32500	-26
9.33333	-26
9.34167	-27
9.35000	-28
9.35833	-29
9.36667	-31
9.37500	-34
9.38333	-37
9.39167	-37
9.40000	-36
9.40833	-33
9.41667	-28
9.42500	-24
9.43333	-21
9.44167	-21
9.45000	-22
9.45833	-25
9.46667	-27
9.47500	-28
9.48333	-28
9.49167	-28
9.50000	-29
9.50833	-30
9.51667	-33
9.52500	-35
9.53333	-39
9.54167	-42
9.55000	-45
9.55833	-46
9.56667	-45
9.57500	-41
9.58333	-36
9.59167	-31
9.60000	-27
9.60833	-25
9.61667	-26
9.62500	-26
9.63333	-27
9.64167	-28
9.65000	-26
9.65833	-24
9.66667	-22
9.67500	-23
9.68333	-26
9.69167	-29
9.70000	-32
9.70833	-32
9.71667	-30
9.72500	-26
9.73333	-22
9.74167	-21
9.75000	-22
9.75833	-26
9.76667	-30
9.77500	-31
9.78333	-30
9.79167	-27
9.80000	-21
9.80833	-17
9.81667	-16
9.82500	-19
9.83333	-24
9.84167	-29
9.85000	-30
9.85833	-29
9.86667	-25
9.87500	-21
9.88333	-18
9.89167	-17
9.90000	-18
9.90833	-18
9.91667	-17
9.92500	-16
9.93333	-18
9.94167	-20
9.95000	-22
9.95833	-23
9.96667	-22
9.97500	-19
9.98333	-16
9.99167	-16
10.00000	-19
10.00833	-23
10.01667	-27
10.02500	-30
10.03333	-32
10.04167	-32
10.05000	-33
10.05833	-33
10.06667	-34
10.07500	-33
10.08333	-32
10.09167	-34
10.10000	-38
10.10833	-42
10.11667	-45
10.12500	-47
10.13333	-47
10.14167	-45
10.15000	-45
10.15833	-47
10.16667	-47
10.17500	-47
10.18333	-45
10.19167	-40
10.20000	-34
10.20833	-27
10.21667	-21
10.22500	-16
10.23333	-14
10.24167	-15
10.25000	-19
10.25833	-24
10.26667	-29
10.27500	-31
10.28333	-31
10.29167	-29
10.30000	-27
10.30833	-24
10.31667	-22
10.32500	-21
10.33333	-21
10.34167	-21
10.35000	-22
10.35833	-24
10.36667	-26
10.37500	-27
10.38333	-27
10.39167	-25
10.40000	-22
10.40833	-21
10.41667	-24
10.42500	-29
10.43333	-38
10.44167	-45
10.45000	-48
10.45833	-46
10.46667	-40
10.47500	-31
10.48333	-24
10.49167	-19
10.50000	-16
10.50833	-14
10.51667	-13
10.52500	-13
10.53333	-15
10.54167	-19
10.55000	-25
10.55833	-31
10.56667	-35
10.57500	-37
10.58333	-36
10.59167	-34
10.60000	-31
10.60833	-28
10.61667	-27
10.62500	-27
10.63333	-26
10.64167	-25
10.65000	-27
10.65833	-30
10.66667	-34
10.67500	-40
10.68333	-44
10.69167	-45
10.70000	-43
10.70833	-39
10.71667	-35
10.72500	-31
10.73333	-30
10.74167	-31
10.75000	-31
10.75833	-31
10.76667	-28
10.77500	-22
10.78333	-18
10.79167	-15
10.80000	-16
10.80833	-20
10.81667	-27
10.82500	-33
10.83333	-36
10.84167	-35
10.85000	-31
10.85833	-24
10.86667	-18
10.87500	-14
10.88333	-13
10.89167	-14
10.90000	-16
10.90833	-17
10.91667	-17
10.92500	-16
10.93333	-16
10.94167	-17
10.95000	-20
10.95833	-25
10.96667	-30
10.97500	-33
10.98333	-34
10.99167	-34
11.00000	-32
11.00833	-32
11.01667	-35
11.02500	-37
11.03333	-39
11.04167	-40
11.05000	-38
11.05833	-35
11.06667	-32
11.07500	-30
11.08333	-28
11.09167	-27
11.10000	-25
11.10833	-22
11.11667	-20
11.12500	-17
11.13333	-15
11.14167	-14
11.15000	-14
11.15833	-17
11.16667	-21
11.17500	-25
11.18333	-28
11.19167	-28
11.20000	-26
11.20833	-23
11.21667	-20
11.22500	-19
11.23333	-18
11.24167	-19
11.25000	-20
11.25833	-20
11.26667	-20
11.27500	-21
11.28333	-21
11.29167	-21
11.30000	-20
11.30833	-18
11.31667	-15
11.32500	-13
11.33333	-12
11.34167	-10
11.35000	-11
11.35833	-14
11.36667	-19
11.37500	-26
11.38333	-32
11.39167	-36
11.40000	-36
11.40833	-34
11.41667	-33
11.42500	-32
11.43333	-32
11.44167	-35
11.45000	-38
11.45833	-41
11.46667	-43
11.47500	-43
11.48333	-42
11.49167	-40
11.50000	-38
11.50833	-36
11.51667	-35
11.52500	-36
11.53333	-37
11.54167	-37
11.55000	-38
11.55833	-38
11.56667	-40
11.57500	-44
11.58333	-47
11.59167	-48
11.60000	-47
11.60833	-45
11.61667	-40
11.62500	-36
11.63333	-33
11.64167	-31
11.65000	-29
11.65833	-27
11.66667	-26
11.67500	-24
11.68333	-24
11.69167	-24
11.70000	-26
11.70833	-29
11.71667	-31
11.72500	-34
11.73333	-35
11.74167	-36
11.75000	-36
11.75833	-36
11.76667	-36
11.77500	-35
11.78333	-34
11.79167	-33
11.80000	-32
11.80833	-31
11.81667	-29
11.82500	-27
11.83333	-28
11.84167	-30
11.85000	-33
11.85833	-36
11.86667	-40
11.87500	-43
11.88333	-45
11.89167	-48
11.90000	-51
11.90833	-52
11.91667	-50
11.92500	-47
11.93333	-43
11.94167	-39
11.95000	-36
11.95833	-33
11.96667	-30
11.97500	-29
11.98333	-29
11.99167	-32
12.00000	-37
12.00833	-40
12.01667	-42
12.02500	-43
12.03333	-42
12.04167	-40
12.05000	-40
12.05833	-42
12.06667	-43
12.07500	-43
12.08333	-42
12.09167	-40
12.10000	-38
12.10833	-35
12.11667	-31
12.12500	-27
12.13333	-24
12.14167	-21
12.15000	-21
12.15833	-23
12.16667	-26
12.17500	-29
12.18333	-31
12.19167	-33
12.20000	-33
12.20833	-32
12.21667	-28
12.22500	-23
12.23333	-20
12.24167	-18
12.25000	-18
12.25833	-20
12.26667	-20
12.27500	-19
12.28333	-16
12.29167	-14
12.30000	-14
12.30833	-16
12.31667	-20
12.32500	-23
12.33333	-25
12.34167	-26
12.35000	-26
12.35833	-26
12.36667	-25
12.37500	-23
12.38333	-21
12.39167	-20
12.40000	-20
12.40833	-22
12.41667	-28
12.42500	-33
12.43333	-36
12.44167	-38
12.45000	-36
12.45833	-33
12.46667	-29
12.47500	-28
12.48333	-29
12.49167	-32
12.50000	-36
12.50833	-38
12.51667	-37
12.52500	-36
12.53333	-34
12.54167	-34
12.55000	-34
12.55833	-34
12.56667	-33
12.57500	-30
12.58333	-25
12.59167	-19
12.60000	-14
12.60833	-12
12.61667	-13
12.62500	-16
12.63333	-19
12.64167	-23
12.65000	-24
12.65833	-24
12.66667	-23
12.67500	-24
12.68333	-26
12.69167	-29
12.70000	-33
12.70833	-34
12.71667	-35
12.72500	-34
12.73333	-33
12.74167	-32
12.75000	-32
12.75833	-33
12.76667	-36
12.77500	-39
12.78333	-43
12.79167	-46
12.80000	-48
12.80833	-48
12.81667	-46
12.82500	-43
12.83333	-41
12.84167	-41
12.85000	-42
12.85833	-45
12.86667	-47
12.87500	-46
12.88333	-43
12.89167	-35
12.90000	-28
12.90833	-23
12.91667	-23
12.92500	-26
12.93333	-32
12.94167	-37
12.95000	-39
12.95833	-39
12.96667	-37
12.97500	-35
12.98333	-34
12.99167	-33
13.00000	-33
13.00833	-33
13.01667	-33
13.02500	-32
13.03333	-31
13.04167	-30
13.05000	-28
13.05833	-25
13.06667	-23
13.07500	-22
13.08333	-23
13.09167	-25
13.10000	-28
13.10833	-29
13.11667	-29
13.12500	-28
13.13333	-28
13.14167	-30
13.15000	-34
13.15833	-39
13.16667	-40
13.17500	-37
13.18333	-32
13.19167	-27
13.20000	-23
13.20833	-21
13.21667	-24
13.22500	-28
13.23333	-32
13.24167	-37
13.25000	-41
13.25833	-45
13.26667	-46
13.27500	-45
13.28333	-40
13.29167	-35
13.30000	-29
13.30833	-25
13.31667	-21
13.32500	-19
13.33333	-18
13.34167	-18
13.35000	-19
13.35833	-22
13.36667	-26
13.37500	-31
13.38333	-34
13.39167	-37
13.40000	-38
13.40833	-37
13.41667	-34
13.42500	-30
13.43333	-27
13.44167	-24
13.45000	-22
13.45833	-21
13.46667	-19
13.47500	-15
13.48333	-11
13.49167	-10
13.50000	-11
13.50833	-16
13.51667	-24
13.52500	-31
13.53333	-38
13.54167	-41
13.55000	-41
13.55833	-37
13.56667	-32
13.57500	-26
13.58333	-21
13.59167	-17
13.60000	-16
13.60833	-17
13.61667	-20
13.62500	-23
13.63333	-26
13.64167	-28
13.65000	-29
13.65833	-29
13.66667	-29
13.67500	-31
13.68333	-34
13.69167	-35
13.70000	-35
13.70833	-31
13.71667	-25
13.72500	-19
13.73333	-13
13.74167	-8
13.75000	-6
13.75833	-8
13.76667	-10
13.77500	-12
13.78333	-14
13.79167	-14
13.80000	-14
13.80833	-13
13.81667	-11
13.82500	-9
13.83333	-6
13.84167	-2
13.85000	0
13.85833	2
13.86667	3
13.87500	1
13.88333	-2
13.89167	-4
13.90000	-6
13.90833	-5
13.91667	-3
13.92500	-1
13.93333	-1
13.94167	-4
13.95000	-7
13.95833	-10
13.96667	-12
13.97500	-11
13.98333	-9
13.99167	-6
14.00000	-3
14.00833	-1
14.01667	-1
14.02500	-1
14.03333	-1
14.04167	-2
14.05000	-2
14.05833	-3
14.06667	-7
14.07500	-12
14.08333	-18
14.09167	-23
14.10000	-25
14.10833	-24
14.11667	-19
14.12500	-12
14.13333	-4
14.14167	3
14.15000	8
14.15833	12
14.16667	13
14.17500	13
14.18333	11
14.19167	8
14.20000	4
14.20833	-1
14.21667	-5
14.22500	-8
14.23333	-9
14.24167	-8
14.25000	-5
14.25833	-2
14.26667	0
14.27500	2
14.28333	3
14.29167	4
14.30000	4
14.30833	3
14.31667	1
14.32500	-1
14.33333	-1
14.34167	-1
14.35000	0
14.35833	1
14.36667	3
14.37500	4
14.38333	4
14.39167	3
14.40000	-0
14.40833	-5
14.41667	-9
14.42500	-13
14.43333	-17
14.44167	-19
14.45000	-21
14.45833	-20
14.46667	-18
14.47500	-15
14.48333	-11
14.49167	-8
14.50000	-6
14.50833	-5
14.51667	-6
14.52500	-7
14.53333	-8
14.54167	-8
14.55000	-9
14.55833	-11
14.56667	-13
14.57500	-15
14.58333	-15
14.59167	-12
14.60000	-9
14.60833	-8
14.61667	-9
14.62500	-12
14.63333	-16
14.64167	-20
14.65000	-21
14.65833	-18
14.66667	-15
14.67500	-14
14.68333	-16
14.69167	-21
14.70000	-27
14.70833	-32
14.71667	-34
14.72500	-34
14.73333	-33
14.74167	-31
14.75000	-29
14.75833	-25
14.76667	-23
14.77500	-21
14.78333	-21
14.79167	-23
14.80000	-27
14.80833	-29
14.81667	-30
14.82500	-28
14.83333	-25
14.84167	-21
14.85000	-18
14.85833	-16
14.86667	-15
14.87500	-16
14.88333	-18
14.89167	-22
14.90000	-27
14.90833	-31
14.91667	-33
14.92500	-32
14.93333	-31
14.94167	-28
14.95000	-26
14.95833	-24
14.96667	-21
14.97500	-17
14.98333	-15
14.99167	-13
15.00000	-14
15.00833	-16
15.01667	-19
15.02500	-22
15.03333	-24
15.04167	-25
15.05000	-27
15.05833	-27
15.06667	-27
15.07500	-27
15.08333	-28
15.09167	-29
15.10000	-30
15.10833	-30
15.11667	-28
15.12500	-25
15.13333	-22
15.14167	-20
15.15000	-18
15.15833	-16
15.16667	-14
15.17500	-12
15.18333	-10
15.19167	-9
15.20000	-8
15.20833	-9
15.21667	-10
15.22500	-11
15.23333	-11
15.24167	-11
15.25000	-11
15.25833	-14
15.26667	-17
15.27500	-21
15.28333	-24
15.29167	-26
15.30000	-27
15.30833	-29
15.31667	-32
15.32500	-34
15.33333	-35
15.34167	-34
15.35000	-33
15.35833	-31
15.36667	-30
15.37500	-29
15.38333	-27
15.39167	-26
15.40000	-27
15.40833	-28
15.41667	-31
15.42500	-34
15.43333	-37
15.44167	-38
15.45000	-37
15.45833	-32
15.46667	-28
15.47500	-25
15.48333	-24
15.49167	-24
15.50000	-24
15.50833	-23
15.51667	-21
15.52500	-20
15.53333	-21
15.54167	-25
15.55000	-28
15.55833	-29
15.56667	-29
15.57500	-25
15.58333	-21
15.59167	-18
15.60000	-18
15.60833	-21
15.61667	-26
15.62500	-31
15.63333	-33
15.64167	-34
15.65000	-35
15.65833	-36
15.66667	-37
15.67500	-36
15.68333	-34
15.69167	-33
15.70000	-32
15.70833	-32
15.71667	-35
15.72500	-39
15.73333	-42
15.74167	-46
15.75000	-50
15.75833	-55
15.76667	-59
15.77500	-61
15.78333	-61
15.79167	-58
15.80000	-55
15.80833	-51
15.81667	-46
15.82500	-40
15.83333	-35
15.84167	-31
15.85000	-28
15.85833	-26
15.86667	-25
15.87500	-26
15.88333	-28
15.89167	-33
15.90000	-40
15.90833	-46
15.91667	-50
15.92500	-52
15.93333	-52
15.94167	-49
15.95000	-46
15.95833	-43
15.96667	-38
15.97500	-32
15.98333	-26
15.99167	-25
16.00000	-27
16.00833	-30
16.01667	-34
16.02500	-37
16.03333	-39
16.04167	-41
16.05000	-43
16.05833	-45
16.06667	-46
16.07500	-44
16.08333	-42
16.09167	-41
16.10000	-40
16.10833	-39
16.11667	-37
16.12500	-34
16.13333	-31
16.14167	-28
16.15000	-27
16.15833	-29
16.16667	-29
16.17500	-29
16.18333	-27
16.19167	-28
16.20000	-30
16.20833	-32
16.21667	-34
16.22500	-35
16.23333	-37
16.24167	-39
16.25000	-45
16.25833	-52
16.26667	-57
16.27500	-59
16.28333	-57
16.29167	-55
16.30000	-52
16.30833	-49
16.31667	-47
16.32500	-44
16.33333	-42
16.34167	-40
16.35000	-38
16.35833	-38
16.36667	-38
16.37500	-37
16.38333	-36
16.39167	-38
16.40000	-42
16.40833	-46
16.41667	-50
16.42500	-52
16.43333	-51
16.44167	-49
16.45000	-48
16.45833	-49
16.46667	-51
16.47500	-53
16.48333	-55
16.49167	-55
16.50000	-54
16.50833	-53
16.51667	-51
16.52500	-51
16.53333	-51
16.54167	-53
16.55000	-56
16.55833	-60
16.56667	-63
16.57500	-65
16.58333	-65
16.59167	-62
16.60000	-56
16.60833	-52
16.61667	-51
16.62500	-53
16.63333	-57
16.64167	-60
16.65000	-61
16.65833	-59
16.66667	-57
16.67500	-56
16.68333	-56
16.69167	-55
16.70000	-53
16.70833	-51
16.71667	-51
16.72500	-52
16.73333	-56
16.74167	-59
16.75000	-62
16.75833	-63
16.76667	-63
16.77500	-63
16.78333	-64
16.79167	-65
16.80000	-65
16.80833	-62
16.81667	-56
16.82500	-49
16.83333	-42
16.84167	-37
16.85000	-34
16.85833	-34
16.86667	-36
16.87500	-40
16.88333	-45
16.89167	-51
16.90000	-58
16.90833	-63
16.91667	-66
16.92500	-66
16.93333	-64
16.94167	-61
16.95000	-57
16.95833	-54
16.96667	-51
16.97500	-47
16.98333	-44
16.99167	-43
17.00000	-44
17.00833	-47
17.01667	-53
17.02500	-57
17.03333	-59
17.04167	-58
17.05000	-56
17.05833	-55
17.06667	-55
17.07500	-57
17.08333	-60
17.09167	-61
17.10000	-61
17.10833	-60
17.11667	-59
17.12500	-58
17.13333	-57
17.14167	-56
17.15000	-55
17.15833	-52
17.16667	-51
17.17500	-52
17.18333	-56
17.19167	-60
17.20000	-64
17.20833	-66
17.21667	-64
17.22500	-61
17.23333	-58
17.24167	-54
17.25000	-52
17.25833	-50
17.26667	-49
17.27500	-48
17.28333	-47
17.29167	-46
17.30000	-46
17.30833	-48
17.31667	-52
17.32500	-57
17.33333	-63
17.34167	-67
17.35000	-69
17.35833	-68
17.36667	-66
17.37500	-66
17.38333	-67
17.39167	-68
17.40000	-69
17.40833	-70
17.41667	-69
17.42500	-70
17.43333	-74
17.44167	-78
17.45000	-81
17.45833	-81
17.46667	-80
17.47500	-78
17.48333	-77
17.49167	-76
17.50000	-77
17.50833	-77
17.51667	-75
17.52500	-72
17.53333	-68
17.54167	-63
17.55000	-59
17.55833	-56
17.56667	-55
17.57500	-56
17.58333	-59
17.59167	-62
17.60000	-66
17.60833	-69
17.61667	-73
17.62500	-75
17.63333	-76
17.64167	-75
17.65000	-74
17.65833	-71
17.66667	-68
17.67500	-66
17.68333	-65
17.69167	-64
17.70000	-65
17.70833	-67
17.71667	-69
17.72500	-71
17.73333	-71
17.74167	-69
17.75000	-68
17.75833	-68
17.76667	-69
17.77500	-70
17.78333	-69
17.79167	-68
17.80000	-65
17.80833	-63
17.81667	-61
17.82500	-59
17.83333	-57
17.84167	-55
17.85000	-53
17.85833	-52
17.86667	-51
17.87500	-53
17.88333	-55
17.89167	-57
17.90000	-59
17.90833	-60
17.91667	-61
17.92500	-62
17.93333	-63
17.94167	-66
17.95000	-69
17.95833	-70
17.96667	-71
17.97500	-73
17.98333	-76
17.99167	-77
18.00000	-78
18.00833	-77
18.01667	-77
18.02500	-78
18.03333	-80
18.04167	-84
18.05000	-86
18.05833	-88
18.06667	-88
18.07500	-87
18.08333	-83
18.09167	-79
18.10000	-75
18.10833	-71
18.11667	-69
18.12500	-68
18.13333	-67
18.14167	-66
18.15000	-67
18.15833	-70
18.16667	-74
18.17500	-79
18.18333	-83
18.19167	-86
18.20000	-86
18.20833	-84
18.21667	-82
18.22500	-79
18.23333	-77
18.24167	-75
18.25000	-72
18.25833	-68
18.26667	-66
18.27500	-65
18.28333	-66
18.29167	-69
18.30000	-72
18.30833	-75
18.31667	-77
18.32500	-79
18.33333	-80
18.34167	-82
18.35000	-84
18.35833	-85
18.36667	-86
18.37500	-87
18.38333	-86
18.39167	-83
18.40000	-78
18.40833	-74
18.41667	-73
18.42500	-74
18.43333	-77
18.44167	-80
18.45000	-81
18.45833	-79
18.46667	-74
18.47500	-67
18.48333	-61
18.49167	-59
18.50000	-61
18.50833	-64
18.51667	-70
18.52500	-74
18.53333	-78
18.54167	-79
18.55000	-79
18.55833	-79
18.56667	-77
18.57500	-75
18.58333	-72
18.59167	-71
18.60000	-72
18.60833	-73
18.61667	-74
18.62500	-74
18.63333	-72
18.64167	-71
18.65000	-71
18.65833	-72
18.66667	-75
18.67500	-77
18.68333	-80
18.69167	-82
18.70000	-84
18.70833	-84
18.71667	-81
18.72500	-78
18.73333	-74
18.74167	-71
18.75000	-68
18.75833	-67
18.76667	-67
18.77500	-66
18.78333	-65
18.79167	-62
18.80000	-59
18.80833	-57
18.81667	-55
18.82500	-55
18.83333	-57
18.84167	-63
18.85000	-69
18.85833	-75
18.86667	-79
18.87500	-81
18.88333	-80
18.89167	-76
18.90000	-70
18.90833	-65
18.91667	-63
18.92500	-62
18.93333	-64
18.94167	-65
18.95000	-66
18.95833	-66
18.96667	-66
18.97500	-68
18.98333	-70
18.99167	-71
19.00000	-71
19.00833	-71
19.01667	-71
19.02500	-73
19.03333	-77
19.04167	-81
19.05000	-83
19.05833	-85
19.06667	-84
19.07500	-83
19.08333	-82
19.09167	-80
19.10000	-78
19.10833	-77
19.11667	-76
19.12500	-75
19.13333	-74
19.14167	-72
19.15000	-70
19.15833	-70
19.16667	-68
19.17500	-66
19.18333	-63
19.19167	-61
19.20000	-61
19.20833	-64
19.21667	-70
19.22500	-77
19.23333	-82
19.24167	-85
19.25000	-84
19.25833	-79
19.26667	-72
19.27500	-65
19.28333	-60
19.29167	-58
19.30000	-58
19.30833	-58
19.31667	-56
19.32500	-53
19.33333	-49
19.34167	-47
19.35000	-47
19.35833	-48
19.36667	-48
19.37500	-46
19.38333	-41
19.39167	-35
19.40000	-28
19.40833	-22
19.41667	-18
19.42500	-14
19.43333	-11
19.44167	-8
19.45000	-6
19.45833	-4
19.46667	-2
19.47500	-2
19.48333	-1
19.49167	2
19.50000	7
19.50833	16
19.51667	27
19.52500	39
19.53333	50
19.54167	61
19.55000	73
19.55833	85
19.56667	98
19.57500	111
19.58333	123
19.59167	134
19.60000	144
19.60833	155
19.61667	167
19.62500	180
19.63333	195
19.64167	213
19.65000	233
19.65833	253
19.66667	274
19.67500	294
19.68333	313
19.69167	332
19.70000	351
19.70833	375
19.71667	403
19.72500	435
19.73333	469
19.74167	505
19.75000	540
19.75833	576
19.76667	614
19.77500	656
19.78333	699
19.79167	743
19.80000	786
19.80833	830
19.81667	874
19.82500	919
19.83333	967
19.84167	1016
19.85000	1069
19.85833	1127
19.86667	1190
19.87500	1259
19.88333	1329
19.89167	1398
19.90000	1467
19.90833	1538
19.91667	1615
19.92500	1695
19.93333	1781
19.94167	1868
19.95000	1954
19.95833	2039
19.96667	2124
19.97500	2211
19.98333	2300
19.99167	2392
20.00000	2488
20.00833	2583
20.01667	2683
20.02500	2783
20.03333	2890
20.04167	2998
20.05000	3110
20.05833	3224
20.06667	3334
20.07500	3444
20.08333	3552
20.09167	3662
20.10000	3776
20.10833	3893
20.11667	4018
20.12500	4142
20.13333	4267
20.14167	4390
20.15000	4511
20.15833	4632
20.16667	4751
20.17500	4875
20.18333	4996
20.19167	5117
20.20000	5238
20.20833	5357
20.21667	5479
20.22500	5602
20.23333	5730
20.24167	5858
20.25000	5983
20.25833	6106
20.26667	6223
20.27500	6339
20.28333	6452
20.29167	6565
20.30000	6676
20.30833	6782
20.31667	6888
20.32500	6990
20.33333	7092
20.34167	7191
20.35000	7287
20.35833	7383
20.36667	7475
20.37500	7566
20.38333	7655
20.39167	7743
20.40000	7829
20.40833	7910
20.41667	7987
20.42500	8057
20.43333	8120
20.44167	8179
20.45000	8233
20.45833	8285
20.46667	8334
20.47500	8383
20.48333	8430
20.49167	8476
20.50000	8519
20.50833	8558
20.51667	8592
20.52500	8620
20.53333	8641
20.54167	8657
20.55000	8667
20.55833	8674
20.56667	8678
20.57500	8678
20.58333	8673
20.59167	8664
20.60000	8650
20.60833	8634
20.61667	8615
20.62500	8594
20.63333	8571
20.64167	8543
20.65000	8508
20.65833	8465
20.66667	8418
20.67500	8366
20.68333	8311
20.69167	8255
20.70000	8196
20.70833	8135
20.71667	8071
20.72500	8007
20.73333	7938
20.74167	7867
20.75000	7794
20.75833	7716
20.76667	7637
20.77500	7554
20.78333	7471
20.79167	7383
20.80000	7291
20.80833	7197
20.81667	7097
20.82500	6999
20.83333	6900
20.84167	6803
20.85000	6706
20.85833	6608
20.86667	6512
20.87500	6412
20.88333	6312
20.89167	6209
20.90000	6104
20.90833	5998
20.91667	5889
20.92500	5784
20.93333	5679
20.94167	5576
20.95000	5473
20.95833	5369
20.96667	5264
20.97500	5154
20.98333	5046
20.99167	4937
21.00000	4830
21.00833	4726
21.01667	4623
21.02500	4524
21.03333	4424
21.04167	4325
21.05000	4228
21.05833	4130
21.06667	4035
21.07500	3940
21.08333	3849
21.09167	3760
21.10000	3672
21.10833	3589
21.11667	3505
21.12500	3424
21.13333	3344
21.14167	3264
21.15000	3185
21.15833	3103
21.16667	3024
21.17500	2943
21.18333	2867
21.19167	2796
21.20000	2731
21.20833	2669
21.21667	2606
21.22500	2543
21.23333	2478
21.24167	2414
21.25000	2352
21.25833	2292
21.26667	2237
21.27500	2184
21.28333	2135
21.29167	2090
21.30000	2048
21.30833	2009
21.31667	1970
21.32500	1931
21.33333	1890
21.34167	1850
21.35000	1811
21.35833	1772
21.36667	1736
21.37500	1703
21.38333	1673
21.39167	1646
21.40000	1620
21.40833	1594
21.41667	1567
21.42500	1541
21.43333	1514
21.44167	1487
21.45000	1461
21.45833	1436
21.46667	1413
21.47500	1389
21.48333	1366
21.49167	1343
21.50000	1320
21.50833	1298
21.51667	1278
21.52500	1260
21.53333	1246
21.54167	1235
21.55000	1222
21.55833	1208
21.56667	1191
21.57500	1173
21.58333	1156
21.59167	1141
21.60000	1128
21.60833	1118
21.61667	1108
21.62500	1099
21.63333	1088
21.64167	1078
21.65000	1065
21.65833	1052
21.66667	1038
21.67500	1024
21.68333	1013
21.69167	1007
21.70000	1003
21.70833	999
21.71667	994
21.72500	987
21.73333	978
21.74167	969
21.75000	961
21.75833	952
21.76667	943
21.77500	932
21.78333	923
21.79167	917
21.80000	912
21.80833	906
21.81667	897
21.82500	888
21.83333	877
21.84167	866
21.85000	858
21.85833	852
21.86667	846
21.87500	840
21.88333	835
21.89167	831
21.90000	828
21.90833	824
21.91667	818
21.92500	811
21.93333	801
21.94167	790
21.95000	781
21.95833	773
21.96667	768
21.97500	767
21.98333	766
21.99167	767
22.00000	768
22.00833	767
22.01667	764
22.02500	759
22.03333	753
22.04167	747
22.05000	741
22.05833	736
22.06667	731
22.07500	726
22.08333	721
22.09167	717
22.10000	713
22.10833	709
22.11667	705
22.12500	700
22.13333	694
22.14167	688
22.15000	683
22.15833	679
22.16667	677
22.17500	676
22.18333	676
22.19167	676
22.20000	673
22.20833	668
22.21667	659
22.22500	650
22.23333	639
22.24167	630
22.25000	623
22.25833	619
22.26667	616
22.27500	614
22.28333	613
22.29167	609
22.30000	604
22.30833	598
22.31667	593
22.32500	590
22.33333	588
22.34167	588
22.35000	588
22.35833	586
22.36667	582
22.37500	575
22.38333	569
22.39167	565
22.40000	561
22.40833	558
22.41667	555
22.42500	551
22.43333	548
22.44167	545
22.45000	541
22.45833	537
22.46667	531
22.47500	522
22.48333	514
22.49167	508
22.50000	504
22.50833	501
22.51667	498
22.52500	496
22.53333	492
22.54167	488
22.55000	484
22.55833	482
22.56667	479
22.57500	475
22.58333	470
22.59167	462
22.60000	453
22.60833	446
22.61667	442
22.62500	439
22.63333	438
22.64167	436
22.65000	434
22.65833	429
22.66667	424
22.67500	418
22.68333	412
22.69167	406
22.70000	401
22.70833	396
22.71667	393
22.72500	389
22.73333	386
22.74167	383
22.75000	380
22.75833	377
22.76667	374
22.77500	370
22.78333	366
22.79167	360
22.80000	354
22.80833	348
22.81667	342
22.82500	339
22.83333	338
22.84167	338
22.85000	338
22.85833	335
22.86667	330
22.87500	322
22.88333	315
22.89167	310
22.90000	307
22.90833	307
22.91667	306
22.92500	306
22.93333	305
22.94167	302
22.95000	299
22.95833	295
22.96667	290
22.97500	286
22.98333	283
22.99167	281
23.00000	281
23.00833	281
23.01667	280
23.02500	278
23.03333	276
23.04167	275
23.05000	275
23.05833	276
23.06667	275
23.07500	272
23.08333	268
23.09167	265
23.10000	262
23.10833	260
23.11667	260
23.12500	261
23.13333	261
23.14167	261
23.15000	260
23.15833	260
23.16667	257
23.17500	252
23.18333	247
23.19167	245
23.20000	246
23.20833	251
23.21667	257
23.22500	261
23.23333	258
23.24167	252
23.25000	247
23.25833	242
23.26667	241
23.27500	243
23.28333	245
23.29167	245
23.30000	242
23.30833	239
23.31667	237
23.32500	238
23.33333	241
23.34167	245
23.35000	248
23.35833	251
23.36667	253
23.37500	253
23.38333	251
23.39167	245
23.40000	238
23.40833	232
23.41667	228
23.42500	225
23.43333	223
23.44167	221
23.45000	217
23.45833	214
23.46667	211
23.47500	210
23.48333	211
23.49167	212
23.50000	214
23.50833	216
23.51667	217
23.52500	218
23.53333	220
23.54167	221
23.55000	222
23.55833	221
23.56667	219
23.57500	215
23.58333	212
23.59167	208
23.60000	205
23.60833	202
23.61667	198
23.62500	195
23.63333	191
23.64167	187
23.65000	186
23.65833	187
23.66667	188
23.67500	190
23.68333	191
23.69167	190
23.70000	186
23.70833	183
23.71667	179
23.72500	177
23.73333	176
23.74167	177
23.75000	179
23.75833	182
23.76667	185
23.77500	188
23.78333	191
23.79167	193
23.80000	193
23.80833	193
23.81667	190
23.82500	187
23.83333	183
23.84167	180
23.85000	179
23.85833	180
23.86667	183
23.87500	186
23.88333	187
23.89167	187
23.90000	184
23.90833	179
23.91667	174
23.92500	170
23.93333	166
23.94167	164
23.95000	163
23.95833	165
23.96667	166
23.97500	165
23.98333	163
23.99167	160
24.00000	157
24.00833	156
24.01667	158
24.02500	160
24.03333	159
24.04167	157
24.05000	154
24.05833	151
24.06667	150
24.07500	151
24.08333	152
24.09167	154
24.10000	155
24.10833	156
24.11667	156
24.12500	155
24.13333	154
24.14167	153
24.15000	152
24.15833	152
24.16667	153
24.17500	154
24.18333	155
24.19167	158
24.20000	162
24.20833	165
24.21667	167
24.22500	170
24.23333	172
24.24167	173
24.25000	175
24.25833	175
24.26667	175
24.27500	175
24.28333	174
24.29167	174
24.30000	173
24.30833	172
24.31667	170
24.32500	169
24.33333	169
24.34167	170
24.35000	172
24.35833	174
24.36667	178
24.37500	181
24.38333	185
24.39167	189
24.40000	194
24.40833	199
24.41667	205
24.42500	210
24.43333	212
24.44167	210
24.45000	205
24.45833	198
24.46667	192
24.47500	189
24.48333	188
24.49167	190
24.50000	192
24.50833	194
24.51667	198
24.52500	203
24.53333	209
24.54167	215
24.55000	219
24.55833	221
24.56667	221
24.57500	220
24.58333	218
24.59167	217
24.60000	216
24.60833	216
24.61667	220
24.62500	225
24.63333	230
24.64167	235
24.65000	237
24.65833	238
24.66667	236
24.67500	233
24.68333	231
24.69167	229
24.70000	229
24.70833	230
24.71667	233
24.72500	236
24.73333	238
24.74167	241
24.75000	242
24.75833	244
24.76667	245
24.77500	247
24.78333	250
24.79167	253
24.80000	257
24.80833	259
24.81667	259
24.82500	259
24.83333	258
24.84167	259
24.85000	259
24.85833	259
24.86667	257
24.87500	251
24.88333	243
24.89167	236
24.90000	229
24.90833	224
24.91667	222
24.92500	222
24.93333	224
24.94167	227
24.95000	229
24.95833	230
24.96667	231
24.97500	233
24.98333	235
24.99167	235
25.00000	234
25.00833	231
25.01667	227
25.02500	222
25.03333	219
25.04167	218
25.05000	216
25.05833	214
25.06667	211
25.07500	210
25.08333	210
25.09167	211
25.10000	214
25.10833	216
25.11667	216
25.12500	212
25.13333	204
25.14167	195
25.15000	186
25.15833	179
25.16667	174
25.17500	171
25.18333	170
25.19167	170
25.20000	171
25.20833	172
25.21667	172
25.22500	172
25.23333	169
25.24167	166
25.25000	163
25.25833	163
25.26667	165
25.27500	170
25.28333	174
25.29167	177
25.30000	177
25.30833	175
25.31667	172
25.32500	168
25.33333	164
25.34167	160
25.35000	157
25.35833	155
25.36667	153
25.37500	152
25.38333	151
25.39167	151
25.40000	150
25.40833	148
25.41667	145
25.42500	141
25.43333	135
25.44167	130
25.45000	128
25.45833	128
25.46667	130
25.47500	132
25.48333	132
25.49167	130
25.50000	127
25.50833	123
25.51667	122
25.52500	123
25.53333	126
25.54167	129
25.55000	132
25.55833	134
25.56667	134
25.57500	131
25.58333	126
25.59167	118
25.60000	111
25.60833	109
25.61667	111
25.62500	118
25.63333	129
25.64167	140
25.65000	147
25.65833	150
25.66667	148
25.67500	143
25.68333	135
25.69167	126
25.70000	117
25.70833	108
25.71667	101
25.72500	96
25.73333	93
25.74167	92
25.75000	93
25.75833	95
25.76667	98
25.77500	99
25.78333	99
25.79167	99
25.80000	100
25.80833	101
25.81667	104
25.82500	108
25.83333	113
25.84167	118
25.85000	123
25.85833	128
25.86667	133
25.87500	136
25.88333	138
25.89167	138
25.90000	135
25.90833	133
25.91667	129
25.92500	126
25.93333	124
25.94167	123
25.95000	122
25.95833	121
25.96667	120
25.97500	120
25.98333	121
25.99167	124
26.00000	128
26.00833	131
26.01667	133
26.02500	134
26.03333	134
26.04167	132
26.05000	128
26.05833	125
26.06667	124
26.07500	125
26.08333	129
26.09167	133
26.10000	136
26.10833	138
26.11667	140
26.12500	142
26.13333	144
26.14167	146
26.15000	147
26.15833	148
26.16667	148
26.17500	149
26.18333	149
26.19167	149
26.20000	147
26.20833	146
26.21667	146
26.22500	146
26.23333	145
26.24167	144
26.25000	145
26.25833	147
26.26667	150
26.27500	154
26.28333	156
26.29167	158
26.30000	158
26.30833	158
26.31667	160
26.32500	162
26.33333	164
26.34167	167
26.35000	169
26.35833	172
26.36667	175
26.37500	178
26.38333	181
26.39167	184
26.40000	186
26.40833	191
26.41667	199
26.42500	206
26.43333	212
26.44167	216
26.45000	215
26.45833	209
26.46667	203
26.47500	199
26.48333	199
26.49167	202
26.50000	207
26.50833	214
26.51667	220
26.52500	227
26.53333	234
26.54167	240
26.55000	245
26.55833	248
26.56667	251
26.57500	252
26.58333	252
26.59167	251
26.60000	249
26.60833	248
26.61667	249
26.62500	250
26.63333	253
26.64167	255
26.65000	256
26.65833	255
26.66667	251
26.67500	245
26.68333	239
26.69167	234
26.70000	231
26.70833	232
26.71667	235
26.72500	241
26.73333	248
26.74167	254
26.75000	258
26.75833	256
26.76667	254
26.77500	251
26.78333	249
26.79167	250
26.80000	252
26.80833	254
26.81667	252
26.82500	249
26.83333	245
26.84167	242
26.85000	241
26.85833	243
26.86667	246
26.87500	251
26.88333	255
26.89167	258
26.90000	259
26.90833	256
26.91667	251
26.92500	245
26.93333	239
26.94167	235
26.95000	232
26.95833	229
26.96667	225
26.97500	219
26.98333	214
26.99167	213
27.00000	215
27.00833	217
27.01667	218
27.02500	218
27.03333	215
27.04167	212
27.05000	209
27.05833	207
27.06667	206
27.07500	207
27.08333	209
27.09167	212
27.10000	215
27.10833	215
27.11667	212
27.12500	207
27.13333	201
27.14167	197
27.15000	194
27.15833	193
27.16667	194
27.17500	195
27.18333	197
27.19167	198
27.20000	199
27.20833	200
27.21667	201
27.22500	200
27.23333	196
27.24167	190
27.25000	183
27.25833	177
27.26667	173
27.27500	174
27.28333	177
27.29167	179
27.30000	180
27.30833	180
27.31667	179
27.32500	177
27.33333	175
27.34167	172
27.35000	167
27.35833	164
27.36667	163
27.37500	166
27.38333	171
27.39167	175
27.40000	178
27.40833	177
27.41667	174
27.42500	170
27.43333	167
27.44167	164
27.45000	163
27.45833	164
27.46667	166
27.47500	169
27.48333	172
27.49167	173
27.50000	172
27.50833	169
27.51667	165
27.52500	161
27.53333	159
27.54167	160
27.55000	164
27.55833	172
27.56667	180
27.57500	187
27.58333	192
27.59167	194
27.60000	193
27.60833	190
27.61667	184
27.62500	180
27.63333	177
27.64167	176
27.65000	179
27.65833	183
27.66667	188
27.67500	192
27.68333	194
27.69167	192
27.70000	188
27.70833	184
27.71667	182
27.72500	181
27.73333	185
27.74167	191
27.75000	198
27.75833	205
27.76667	211
27.77500	215
27.78333	216
27.79167	213
27.80000	208
27.80833	204
27.81667	201
27.82500	201
27.83333	203
27.84167	206
27.85000	209
27.85833	212
27.86667	217
27.87500	223
27.88333	230
27.89167	235
27.90000	238
27.90833	241
27.91667	241
27.92500	240
27.93333	238
27.94167	237
27.95000	236
27.95833	235
27.96667	235
27.97500	236
27.98333	238
27.99167	241
28.00000	245
28.00833	248
28.01667	250
28.02500	253
28.03333	254
28.04167	255
28.05000	257
28.05833	259
28.06667	263
28.07500	268
28.08333	274
28.09167	280
28.10000	285
28.10833	289
28.11667	293
28.12500	296
28.13333	297
28.14167	298
28.15000	300
28.15833	303
28.16667	307
28.17500	309
28.18333	310
28.19167	308
28.20000	303
28.20833	298
28.21667	294
28.22500	292
28.23333	292
28.24167	294
28.25000	298
28.25833	304
28.26667	309
28.27500	313
28.28333	316
28.29167	319
28.30000	321
28.30833	325
28.31667	330
28.32500	335
28.33333	339
28.34167	341
28.35000	341
28.35833	340
28.36667	340
28.37500	342
28.38333	344
28.39167	345
28.40000	343
28.40833	342
28.41667	340
28.42500	340
28.43333	343
28.44167	347
28.45000	350
28.45833	351
28.46667	349
28.47500	345
28.48333	340
28.49167	337
28.50000	335
28.50833	336
28.51667	339
28.52500	343
28.53333	348
28.54167	351
28.55000	352
28.55833	352
28.56667	349
28.57500	345
28.58333	341
28.59167	339
28.60000	337
28.60833	336
28.61667	335
28.62500	335
28.63333	336
28.64167	338
28.65000	341
28.65833	344
28.66667	346
28.67500	346
28.68333	345
28.69167	344
28.70000	342
28.70833	341
28.71667	342
28.72500	343
28.73333	343
28.74167	343
28.75000	343
28.75833	340
28.76667	337
28.77500	332
28.78333	328
28.79167	325
28.80000	324
28.80833	324
28.81667	324
28.82500	323
28.83333	321
28.84167	319
28.85000	316
28.85833	315
28.86667	317
28.87500	319
28.88333	322
28.89167	325
28.90000	328
28.90833	330
28.91667	331
28.92500	331
28.93333	332
28.94167	335
28.95000	338
28.95833	339
28.96667	338
28.97500	335
28.98333	330
28.99167	327
29.00000	325
29.00833	325
29.01667	323
29.02500	321
29.03333	319
29.04167	317
29.05000	318
29.05833	322
29.06667	326
29.07500	330
29.08333	333
29.09167	334
29.10000	336
29.10833	337
29.11667	337
29.12500	336
29.13333	334
29.14167	331
29.15000	329
29.15833	328
29.16667	327
29.17500	326
29.18333	326
29.19167	328
29.20000	333
29.20833	339
29.21667	348
29.22500	355
29.23333	359
29.24167	358
29.25000	356
29.25833	352
29.26667	348
29.27500	348
29.28333	351
29.29167	356
29.30000	363
29.30833	370
29.31667	377
29.32500	383
29.33333	390
29.34167	397
29.35000	404
29.35833	411
29.36667	417
29.37500	420
29.38333	424
29.39167	427
29.40000	430
29.40833	434
29.41667	438
29.42500	442
29.43333	446
29.44167	450
29.45000	455
29.45833	461
29.46667	468
29.47500	477
29.48333	484
29.49167	490
29.50000	493
29.50833	496
29.51667	501
29.52500	507
29.53333	514
29.54167	521
29.55000	528
29.55833	536
29.56667	545
29.57500	556
29.58333	569
29.59167	582
29.60000	594
29.60833	606
29.61667	618
29.62500	629
29.63333	641
29.64167	653
29.65000	663
29.65833	672
29.66667	683
29.67500	696
29.68333	711
29.69167	731
29.70000	753
29.70833	775
29.71667	798
29.72500	820
29.73333	842
29.74167	864
29.75000	889
29.75833	916
29.76667	944
29.77500	974
29.78333	1004
29.79167	1033
29.80000	1062
29.80833	1093
29.81667	1126
29.82500	1162
29.83333	1202
29.84167	1244
29.85000	1287
29.85833	1331
29.86667	1373
29.87500	1415
29.88333	1458
29.89167	1503
29.90000	1552
29.90833	1605
29.91667	1664
29.92500	1724
29.93333	1788
29.94167	1854
29.95000	1922
29.95833	1993
29.96667	2066
29.97500	2143
29.98333	2222
29.99167	2304
30.00000	2390
30.00833	2479
30.01667	2571
30.02500	2664
30.03333	2760
30.04167	2858
30.05000	2957
30.05833	3061
30.06667	3167
30.07500	3282
30.08333	3400
30.09167	3521
30.10000	3647
30.10833	3772
30.11667	3902
30.12500	4032
30.13333	4170
30.14167	4311
30.15000	4455
30.15833	4606
30.16667	4756
30.17500	4909
30.18333	5062
30.19167	5217
30.20000	5375
30.20833	5535
30.21667	5705
30.22500	5874
30.23333	6047
30.24167	6219
30.25000	6391
30.25833	6567
30.26667	6739
30.27500	6918
30.28333	7096
30.29167	7276
30.30000	7459
30.30833	7639
30.31667	7823
30.32500	8005
30.33333	8191
30.34167	8377
30.35000	8562
30.35833	8749
30.36667	8932
30.37500	9119
30.38333	9305
30.39167	9493
30.40000	9682
30.40833	9864
30.41667	10046
30.42500	10220
30.43333	10394
30.44167	10564
30.45000	10730
30.45833	10898
30.46667	11060
30.47500	11225
30.48333	11386
30.49167	11543
30.50000	11699
30.50833	11847
30.51667	11993
30.52500	12134
30.53333	12275
30.54167	12413
30.55000	12545
30.55833	12674
30.56667	12794
30.57500	12909
30.58333	13017
30.59167	13122
30.60000	13224
30.60833	13320
30.61667	13413
30.62500	13500
30.63333	13581
30.64167	13656
30.65000	13723
30.65833	13785
30.66667	13838
30.67500	13886
30.68333	13926
30.69167	13961
30.70000	13990
30.70833	14016
30.71667	14039
30.72500	14057
30.73333	14071
30.74167	14078
30.75000	14076
30.75833	14065
30.76667	14048
30.77500	14024
30.78333	13995
30.79167	13962
30.80000	13924
30.80833	13881
30.81667	13832
30.82500	13777
30.83333	13714
30.84167	13644
30.85000	13569
30.85833	13487
30.86667	13400
30.87500	13304
30.88333	13204
30.89167	13097
30.90000	12984
30.90833	12871
30.91667	12752
30.92500	12633
30.93333	12508
30.94167	12380
30.95000	12249
30.95833	12112
30.96667	11971
30.97500	11822
30.98333	11670
30.99167	11512
31.00000	11350
31.00833	11190
31.01667	11026
31.02500	10863
31.03333	10696
31.04167	10527
31.05000	10359
31.05833	10189
31.06667	10023
31.07500	9856
31.08333	9691
31.09167	9521
31.10000	9347
31.10833	9171
31.11667	8989
31.12500	8812
31.13333	8634
31.14167	8460
31.15000	8288
31.15833	8113
31.16667	7942
31.17500	7765
31.18333	7592
31.19167	7420
31.20000	7248
31.20833	7080
31.21667	6910
31.22500	6743
31.23333	6573
31.24167	6404
31.25000	6239
31.25833	6075
31.26667	5916
31.27500	5757
31.28333	5604
31.29167	5453
31.30000	5303
31.30833	5160
31.31667	5017
31.32500	4880
31.33333	4747
31.34167	4617
31.35000	4491
31.35833	4364
31.36667	4240
31.37500	4111
31.38333	3984
31.39167	3860
31.40000	3738
31.40833	3624
31.41667	3511
31.42500	3405
31.43333	3299
31.44167	3196
31.45000	3096
31.45833	2996
31.46667	2902
31.47500	2808
31.48333	2717
31.49167	2629
31.50000	2544
31.50833	2465
31.51667	2388
31.52500	2315
31.53333	2241
31.54167	2169
31.55000	2098
31.55833	2027
31.56667	1961
31.57500	1897
31.58333	1838
31.59167	1783
31.60000	1730
31.60833	1678
31.61667	1625
31.62500	1573
31.63333	1521
31.64167	1471
31.65000	1425
31.65833	1381
31.66667	1341
31.67500	1302
31.68333	1265
31.69167	1229
31.70000	1192
31.70833	1155
31.71667	1118
31.72500	1080
31.73333	1041
31.74167	1004
31.75000	970
31.75833	939
31.76667	912
31.77500	889
31.78333	866
31.79167	844
31.80000	823
31.80833	804
31.81667	787
31.82500	771
31.83333	755
31.84167	738
31.85000	721
31.85833	705
31.86667	690
31.87500	677
31.88333	665
31.89167	652
31.90000	640
31.90833	628
31.91667	617
31.92500	606
31.93333	593
31.94167	580
31.95000	567
31.95833	554
31.96667	543
31.97500	534
31.98333	528
31.99167	523
32.00000	519
32.00833	517
32.01667	516
32.02500	513
32.03333	506
32.04167	496
32.05000	484
32.05833	471
32.06667	462
32.07500	457
32.08333	456
32.09167	456
32.10000	456
32.10833	455
32.11667	453
32.12500	451
32.13333	449
32.14167	446
32.15000	442
32.15833	437
32.16667	435
32.17500	437
32.18333	440
32.19167	444
32.20000	448
32.20833	448
32.21667	445
32.22500	441
32.23333	440
32.24167	442
32.25000	446
32.25833	450
32.26667	455
32.27500	459
32.28333	462
32.29167	464
32.30000	464
32.30833	464
32.31667	465
32.32500	468
32.33333	472
32.34167	478
32.35000	484
32.35833	491
32.36667	499
32.37500	504
32.38333	510
32.39167	515
32.40000	522
32.40833	531
32.41667	542
32.42500	552
32.43333	560
32.44167	569
32.45000	577
32.45833	588
32.46667	599
32.47500	611
32.48333	623
32.49167	633
32.50000	644
32.50833	655
32.51667	667
32.52500	682
32.53333	698
32.54167	716
32.55000	735
32.55833	758
32.56667	780
32.57500	801
32.58333	819
32.59167	833
32.60000	847
32.60833	863
32.61667	881
32.62500	900
32.63333	919
32.64167	940
32.65000	961
32.65833	984
32.66667	1010
32.67500	1040
32.68333	1077
32.69167	1113
32.70000	1146
32.70833	1177
32.71667	1209
32.72500	1242
32.73333	1279
32.74167	1318
32.75000	1360
32.75833	1403
32.76667	1445
32.77500	1486
32.78333	1526
32.79167	1566
32.80000	1607
32.80833	1650
32.81667	1698
32.82500	1746
32.83333	1797
32.84167	1848
32.85000	1898
32.85833	1949
32.86667	2002
32.87500	2058
32.88333	2115
32.89167	2171
32.90000	2227
32.90833	2282
32.91667	2337
32.92500	2392
32.93333	2451
32.94167	2513
32.95000	2576
32.95833	2643
32.96667	2711
32.97500	2783
32.98333	2855
32.99167	2926
33.00000	2996
33.00833	3065
33.01667	3136
33.02500	3207
33.03333	3281
33.04167	3357
33.05000	3432
33.05833	3508
33.06667	3581
33.07500	3656
33.08333	3729
33.09167	3803
33.10000	3877
33.10833	3951
33.11667	4027
33.12500	4102
33.13333	4177
33.14167	4251
33.15000	4325
33.15833	4400
33.16667	4475
33.17500	4552
33.18333	4630
33.19167	4708
33.20000	4787
33.20833	4864
33.21667	4940
33.22500	5012
33.23333	5083
33.24167	5151
33.25000	5218
33.25833	5284
33.26667	5349
33.27500	5414
33.28333	5479
33.29167	5542
33.30000	5603
33.30833	5661
33.31667	5720
33.32500	5777
33.33333	5837
33.34167	5896
33.35000	5954
33.35833	6009
33.36667	6060
33.37500	6107
33.38333	6152
33.39167	6197
33.40000	6241
33.40833	6282
33.41667	6324
33.42500	6363
33.43333	6400
33.44167	6435
33.45000	6468
33.45833	6500
33.46667	6527
33.47500	6549
33.48333	6566
33.49167	6580
33.50000	6593
33.50833	6605
33.51667	6617
33.52500	6629
33.53333	6638
33.54167	6647
33.55000	6653
33.55833	6657
33.56667	6660
33.57500	6660
33.58333	6658
33.59167	6652
33.60000	6645
33.60833	6635
33.61667	6622
33.62500	6607
33.63333	6590
33.64167	6571
33.65000	6549
33.65833	6523
33.66667	6495
33.67500	6463
33.68333	6430
33.69167	6395
33.70000	6357
33.70833	6319
33.71667	6278
33.72500	6236
33.73333	6191
33.74167	6145
33.75000	6097
33.75833	6047
33.76667	5997
33.77500	5946
33.78333	5894
33.79167	5843
33.80000	5790
33.80833	5737
33.81667	5681
33.82500	5623
33.83333	5562
33.84167	5499
33.85000	5434
33.85833	5366
33.86667	5299
33.87500	5230
33.88333	5162
33.89167	5094
33.90000	5025
33.90833	4957
33.91667	4888
33.92500	4820
33.93333	4749
33.94167	4677
33.95000	4604
33.95833	4529
33.96667	4457
33.97500	4385
33.98333	4314
33.99167	4241
34.00000	4165
34.00833	4089
34.01667	4011
34.02500	3934
34.03333	3857
34.04167	3782
34.05000	3709
34.05833	3638
34.06667	3571
34.07500	3506
34.08333	3442
34.09167	3377
34.10000	3309
34.10833	3240
34.11667	3169
34.12500	3099
34.13333	3031
34.14167	2963
34.15000	2897
34.15833	2829
34.16667	2763
34.17500	2697
34.18333	2633
34.19167	2572
34.20000	2514
34.20833	2461
34.21667	2409
34.22500	2358
34.23333	2303
34.24167	2247
34.25000	2189
34.25833	2130
34.26667	2074
34.27500	2019
34.28333	1966
34.29167	1914
34.30000	1864
34.30833	1817
34.31667	1773
34.32500	1731
34.33333	1688
34.34167	1643
34.35000	1596
34.35833	1547
34.36667	1500
34.37500	1458
34.38333	1419
34.39167	1384
34.40000	1348
34.40833	1312
34.41667	1273
34.42500	1235
34.43333	1200
34.44167	1167
34.45000	1135
34.45833	1104
34.46667	1072
34.47500	1036
34.48333	1001
34.49167	969
34.50000	941
34.50833	915
34.51667	891
34.52500	866
34.53333	841
34.54167	816
34.55000	793
34.55833	772
34.56667	751
34.57500	728
34.58333	704
34.59167	679
34.60000	655
34.60833	633
34.61667	613
34.62500	595
34.63333	578
34.64167	562
34.65000	547
34.65833	532
34.66667	516
34.67500	499
34.68333	480
34.69167	461
34.70000	443
34.70833	426
34.71667	412
34.72500	400
34.73333	389
34.74167	380
34.75000	371
34.75833	362
34.76667	353
34.77500	343
34.78333	334
34.79167	326
34.80000	319
34.80833	312
34.81667	304
34.82500	295
34.83333	284
34.84167	273
34.85000	262
34.85833	253
34.86667	246
34.87500	240
34.88333	235
34.89167	227
34.90000	219
34.90833	209
34.91667	199
34.92500	190
34.93333	183
34.94167	177
34.95000	172
34.95833	168
34.96667	163
34.97500	157
34.98333	152
34.99167	147
35.00000	144
35.00833	145
35.01667	151
35.02500	157
35.03333	162
35.04167	164
35.05000	160
35.05833	153
35.06667	142
35.07500	131
35.08333	120
35.09167	110
35.10000	101
35.10833	94
35.11667	89
35.12500	85
35.13333	80
35.14167	77
35.15000	73
35.15833	71
35.16667	68
35.17500	67
35.18333	67
35.19167	67
35.20000	68
35.20833	69
35.21667	70
35.22500	71
35.23333	71
35.24167	71
35.25000	72
35.25833	73
35.26667	74
35.27500	73
35.28333	69
35.29167	61
35.30000	50
35.30833	41
35.31667	34
35.32500	31
35.33333	30
35.34167	32
35.35000	33
35.35833	34
35.36667	35
35.37500	40
35.38333	46
35.39167	50
35.40000	52
35.40833	50
35.41667	47
35.42500	42
35.43333	39
35.44167	36
35.45000	34
35.45833	31
35.46667	29
35.47500	26
35.48333	24
35.49167	24
35.50000	24
35.50833	24
35.51667	24
35.52500	21
35.53333	18
35.54167	15
35.55000	11
35.55833	9
35.56667	7
35.57500	9
35.58333	11
35.59167	14
35.60000	17
35.60833	18
35.61667	18
35.62500	18
35.63333	19
35.64167	20
35.65000	21
35.65833	20
35.66667	18
35.67500	14
35.68333	9
35.69167	4
35.70000	-2
35.70833	-6
35.71667	-9
35.72500	-10
35.73333	-9
35.74167	-5
35.75000	-1
35.75833	3
35.76667	8
35.77500	15
35.78333	21
35.79167	27
35.80000	32
35.80833	33
35.81667	30
35.82500	23
35.83333	13
35.84167	4
35.85000	-3
35.85833	-6
35.86667	-6
35.87500	-3
35.88333	-0
35.89167	-0
35.90000	-3
35.90833	-8
35.91667	-14
35.92500	-19
35.93333	-22
35.94167	-21
35.95000	-20
35.95833	-18
35.96667	-17
35.97500	-18
35.98333	-20
35.99167	-20
36.00000	-19
36.00833	-17
36.01667	-17
36.02500	-16
36.03333	-16
36.04167	-14
36.05000	-10
36.05833	-7
36.06667	-4
36.07500	-3
36.08333	-4
36.09167	-6
36.10000	-9
36.10833	-12
36.11667	-14
36.12500	-15
36.13333	-14
36.14167	-12
36.15000	-10
36.15833	-11
36.16667	-13
36.17500	-15
36.18333	-18
36.19167	-19
36.20000	-20
36.20833	-20
36.21667	-19
36.22500	-18
36.23333	-17
36.24167	-16
36.25000	-15
36.25833	-12
36.26667	-8
36.27500	-4
36.28333	0
36.29167	3
36.30000	5
36.30833	5
36.31667	4
36.32500	4
36.33333	2
36.34167	0
36.35000	-3
36.35833	-7
36.36667	-11
36.37500	-14
36.38333	-15
36.39167	-15
36.40000	-17
36.40833	-19
36.41667	-21
36.42500	-23
36.43333	-23
36.44167	-21
36.45000	-17
36.45833	-14
36.46667	-11
36.47500	-7
36.48333	-6
36.49167	-5
36.50000	-7
36.50833	-8
36.51667	-9
36.52500	-8
36.53333	-5
36.54167	-2
36.55000	1
36.55833	2
36.56667	-0
36.57500	-4
36.58333	-9
36.59167	-14
36.60000	-19
36.60833	-22
36.61667	-23
36.62500	-22
36.63333	-21
36.64167	-20
36.65000	-21
36.65833	-22
36.66667	-23
36.67500	-22
36.68333	-20
36.69167	-17
36.70000	-15
36.70833	-13
36.71667	-11
36.72500	-10
36.73333	-8
36.74167	-7
36.75000	-4
36.75833	-2
36.76667	-2
36.77500	-6
36.78333	-12
36.79167	-19
36.80000	-24
36.80833	-25
36.81667	-22
36.82500	-19
36.83333	-18
36.84167	-19
36.85000	-19
36.85833	-18
36.86667	-15
36.87500	-12
36.88333	-9
36.89167	-6
36.90000	-6
36.90833	-8
36.91667	-12
36.92500	-17
36.93333	-23
36.94167	-27
36.95000	-27
36.95833	-24
36.96667	-19
36.97500	-16
36.98333	-14
36.99167	-15
37.00000	-17
37.00833	-20
37.01667	-22
37.02500	-23
37.03333	-22
37.04167	-18
37.05000	-13
37.05833	-9
37.06667	-7
37.07500	-7
37.08333	-8
37.09167	-10
37.10000	-11
37.10833	-13
37.11667	-15
37.12500	-16
37.13333	-16
37.14167	-13
37.15000	-9
37.15833	-4
37.16667	-1
37.17500	-1
37.18333	-4
37.19167	-10
37.20000	-16
37.20833	-21
37.21667	-22
37.22500	-22
37.23333	-21
37.24167	-21
37.25000	-20
37.25833	-20
37.26667	-19
37.27500	-20
37.28333	-21
37.29167	-22
37.30000	-23
37.30833	-22
37.31667	-21
37.32500	-19
37.33333	-17
37.34167	-14
37.35000	-11
37.35833	-7
37.36667	-5
37.37500	-4
37.38333	-5
37.39167	-6
37.40000	-6
37.40833	-5
37.41667	-5
37.42500	-6
37.43333	-6
37.44167	-6
37.45000	-6
37.45833	-8
37.46667	-11
37.47500	-17
37.48333	-22
37.49167	-27
37.50000	-29
37.50833	-30
37.51667	-28
37.52500	-24
37.53333	-20
37.54167	-16
37.55000	-13
37.55833	-12
37.56667	-12
37.57500	-15
37.58333	-19
37.59167	-21
37.60000	-22
37.60833	-21
37.61667	-18
37.62500	-15
37.63333	-13
37.64167	-13
37.65000	-13
37.65833	-12
37.66667	-9
37.67500	-5
37.68333	-2
37.69167	-2
37.70000	-4
37.70833	-7
37.71667	-9
37.72500	-10
37.73333	-10
37.74167	-9
37.75000	-10
37.75833	-10
37.76667	-11
37.77500	-12
37.78333	-12
37.79167	-12
37.80000	-12
37.80833	-11
37.81667	-10
37.82500	-9
37.83333	-6
37.84167	-4
37.85000	-1
37.85833	2
37.86667	5
37.87500	7
37.88333	9
37.89167	11
37.90000	14
37.90833	17
37.91667	19
37.92500	21
37.93333	23
37.94167	22
37.95000	21
37.95833	19
37.96667	16
37.97500	14
37.98333	12
37.99167	11
38.00000	9
38.00833	8
38.01667	8
38.02500	9
38.03333	8
38.04167	7
38.05000	5
38.05833	3
38.06667	2
38.07500	1
38.08333	3
38.09167	3
38.10000	4
38.10833	6
38.11667	7
38.12500	9
38.13333	8
38.14167	6
38.15000	4
38.15833	3
38.16667	1
38.17500	-1
38.18333	-3
38.19167	-5
38.20000	-5
38.20833	-5
38.21667	-5
38.22500	-5
38.23333	-7
38.24167	-10
38.25000	-9
38.25833	-6
38.26667	-2
38.27500	-0
38.28333	0
38.29167	-1
38.30000	-2
38.30833	-3
38.31667	-4
38.32500	-5
38.33333	-5
38.34167	-5
38.35000	-3
38.35833	0
38.36667	5
38.37500	10
38.38333	14
38.39167	17
38.40000	18
38.40833	17
38.41667	15
38.42500	16
38.43333	20
38.44167	26
38.45000	32
38.45833	36
38.46667	38
38.47500	36
38.48333	32
38.49167	28
38.50000	25
38.50833	20
38.51667	13
38.52500	7
38.53333	2
38.54167	1
38.55000	2
38.55833	4
38.56667	7
38.57500	10
38.58333	14
38.59167	19
38.60000	24
38.60833	26
38.61667	24
38.62500	21
38.63333	17
38.64167	14
38.65000	13
38.65833	16
38.66667	20
38.67500	24
38.68333	27
38.69167	28
38.70000	26
38.70833	23
38.71667	21
38.72500	20
38.73333	20
38.74167	22
38.75000	26
38.75833	30
38.76667	32
38.77500	30
38.78333	26
38.79167	21
38.80000	16
38.80833	13
38.81667	13
38.82500	14
38.83333	15
38.84167	16
38.85000	19
38.85833	24
38.86667	30
38.87500	35
38.88333	39
38.89167	42
38.90000	42
38.90833	41
38.91667	41
38.92500	41
38.93333	41
38.94167	40
38.95000	41
38.95833	43
38.96667	47
38.97500	50
38.98333	53
38.99167	51
39.00000	48
39.00833	43
39.01667	38
39.02500	34
39.03333	33
39.04167	34
39.05000	36
39.05833	38
39.06667	40
39.07500	42
39.08333	46
39.09167	51
39.10000	57
39.10833	63
39.11667	69
39.12500	71
39.13333	71
39.14167	66
39.15000	60
39.15833	54
39.16667	48
39.17500	45
39.18333	43
39.19167	40
39.20000	38
39.20833	37
39.21667	37
39.22500	40
39.23333	44
39.24167	48
39.25000	53
39.25833	57
39.26667	60
39.27500	60
39.28333	59
39.29167	59
39.30000	59
39.30833	60
39.31667	60
39.32500	59
39.33333	58
39.34167	57
39.35000	57
39.35833	58
39.36667	59
39.37500	59
39.38333	58
39.39167	55
39.40000	52
39.40833	49
39.41667	45
39.42500	43
39.43333	42
39.44167	42
39.45000	43
39.45833	44
39.46667	45
39.47500	46
39.48333	47
39.49167	47
39.50000	48
39.50833	47
39.51667	45
39.52500	43
39.53333	40
39.54167	38
39.55000	37
39.55833	38
39.56667	40
39.57500	42
39.58333	44
39.59167	45
39.60000	45
39.60833	44
39.61667	40
39.62500	36
39.63333	34
39.64167	34
39.65000	35
39.65833	36
39.66667	37
39.67500	36
39.68333	34
39.69167	33
39.70000	33
39.70833	35
39.71667	37
39.72500	38
39.73333	40
39.74167	40
39.75000	39
39.75833	36
39.76667	32
39.77500	30
39.78333	30
39.79167	31
39.80000	34
39.80833	36
39.81667	39
39.82500	41
39.83333	44
39.84167	46
39.85000	49
39.85833	52
39.86667	53
39.87500	53
39.88333	49
39.89167	41
39.90000	31
39.90833	23
39.91667	17
39.92500	14
39.93333	15
39.94167	17
39.95000	18
39.95833	18
39.96667	18
39.97500	20
39.98333	23
39.99167	27
40.00000	31
40.00833	33
40.01667	33
40.02500	31
40.03333	30
40.04167	30
40.05000	31
40.05833	30
40.06667	29
40.07500	26
40.08333	23
40.09167	21
40.10000	21
40.10833	22
40.11667	24
40.12500	27
40.13333	30
40.14167	32
40.15000	33
40.15833	32
40.16667	29
40.17500	28
40.18333	26
40.19167	25
40.20000	26
40.20833	28
40.21667	31
40.22500	32
40.23333	31
40.24167	26
40.25000	20
40.25833	15
40.26667	12
40.27500	12
40.28333	14
40.29167	16
40.30000	18
40.30833	21
40.31667	25
40.32500	29
40.33333	32
40.34167	34
40.35000	34
40.35833	31
40.36667	26
40.37500	20
40.38333	15
40.39167	12
40.40000	9
40.40833	8
40.41667	8
40.42500	11
40.43333	15
40.44167	20
40.45000	25
40.45833	29
40.46667	32
40.47500	32
40.48333	29
40.49167	26
40.50000	23
40.50833	24
40.51667	29
40.52500	36
40.53333	46
40.54167	55
40.55000	61
40.55833	62
40.56667	62
40.57500	61
40.58333	61
40.59167	59
40.60000	56
40.60833	51
40.61667	46
40.62500	42
40.63333	42
40.64167	45
40.65000	48
40.65833	51
40.66667	55
40.67500	59
40.68333	66
40.69167	75
40.70000	85
40.70833	94
40.71667	101
40.72500	105
40.73333	105
40.74167	104
40.75000	106
40.75833	110
40.76667	118
40.77500	125
40.78333	131
40.79167	135
40.80000	140
40.80833	146
40.81667	155
40.82500	164
40.83333	173
40.84167	179
40.85000	184
40.85833	187
40.86667	189
40.87500	193
40.88333	199
40.89167	207
40.90000	217
40.90833	229
40.91667	241
40.92500	250
40.93333	258
40.94167	265
40.95000	270
40.95833	274
40.96667	279
40.97500	285
40.98333	291
40.99167	296
41.00000	300
41.00833	304
41.01667	310
41.02500	317
41.03333	327
41.04167	338
41.05000	346
41.05833	352
41.06667	357
41.07500	362
41.08333	370
41.09167	381
41.10000	396
41.10833	410
41.11667	421
41.12500	430
41.13333	436
41.14167	441
41.15000	446
41.15833	452
41.16667	460
41.17500	468
41.18333	477
41.19167	485
41.20000	492
41.20833	497
41.21667	500
41.22500	502
41.23333	505
41.24167	508
41.25000	513
41.25833	518
41.26667	524
41.27500	531
41.28333	538
41.29167	544
41.30000	550
41.30833	556
41.31667	563
41.32500	570
41.33333	579
41.34167	588
41.35000	595
41.35833	598
41.36667	599
41.37500	600
41.38333	602
41.39167	605
41.40000	609
41.40833	613
41.41667	617
41.42500	621
41.43333	624
41.44167	627
41.45000	629
41.45833	630
41.46667	629
41.47500	627
41.48333	625
41.49167	625
41.50000	628
41.50833	631
41.51667	634
41.52500	635
41.53333	633
41.54167	629
41.55000	625
41.55833	622
41.56667	621
41.57500	622
41.58333	626
41.59167	630
41.60000	633
41.60833	634
41.61667	633
41.62500	631
41.63333	628
41.64167	625
41.65000	620
41.65833	613
41.66667	605
41.67500	596
41.68333	589
41.69167	585
41.70000	585
41.70833	586
41.71667	586
41.72500	585
41.73333	583
41.74167	581
41.75000	576
41.75833	571
41.76667	565
41.77500	558
41.78333	551
41.79167	545
41.80000	541
41.80833	537
41.81667	534
41.82500	530
41.83333	525
41.84167	519
41.85000	513
41.85833	508
41.86667	502
41.87500	496
41.88333	488
41.89167	477
41.90000	464
41.90833	452
41.91667	443
41.92500	435
41.93333	430
41.94167	424
41.95000	420
41.95833	415
41.96667	411
41.97500	408
41.98333	403
41.99167	396
42.00000	388
42.00833	382
42.01667	379
42.02500	376
42.03333	371
42.04167	364
42.05000	356
42.05833	348
42.06667	341
42.07500	335
42.08333	329
42.09167	320
42.10000	310
42.10833	301
42.11667	294
42.12500	290
42.13333	287
42.14167	286
42.15000	286
42.15833	284
42.16667	280
42.17500	274
42.18333	266
42.19167	257
42.20000	246
42.20833	236
42.21667	226
42.22500	215
42.23333	206
42.24167	196
42.25000	186
42.25833	176
42.26667	168
42.27500	162
42.28333	159
42.29167	157
42.30000	157
42.30833	157
42.31667	157
42.32500	156
42.33333	155
42.34167	154
42.35000	153
42.35833	151
42.36667	148
42.37500	143
42.38333	136
42.39167	129
42.40000	122
42.40833	118
42.41667	115
42.42500	112
42.43333	109
42.44167	105
42.45000	101
42.45833	98
42.46667	95
42.47500	91
42.48333	89
42.49167	88
42.50000	89
42.50833	92
42.51667	94
42.52500	96
42.53333	96
42.54167	95
42.55000	94
42.55833	93
42.56667	91
42.57500	88
42.58333	83
42.59167	78
42.60000	74
42.60833	72
42.61667	70
42.62500	67
42.63333	64
42.64167	61
42.65000	59
42.65833	59
42.66667	61
42.67500	63
42.68333	64
42.69167	62
42.70000	56
42.70833	49
42.71667	42
42.72500	36
42.73333	32
42.74167	30
42.75000	30
42.75833	31
42.76667	32
42.77500	34
42.78333	36
42.79167	38
42.80000	41
42.80833	44
42.81667	45
42.82500	47
42.83333	46
42.84167	45
42.85000	44
42.85833	43
42.86667	44
42.87500	45
42.88333	46
42.89167	46
42.90000	46
42.90833	44
42.91667	41
42.92500	35
42.93333	29
42.94167	23
42.95000	19
42.95833	19
42.96667	20
42.97500	22
42.98333	23
42.99167	24
43.00000	23
43.00833	22
43.01667	21
43.02500	21
43.03333	21
43.04167	19
43.05000	17
43.05833	14
43.06667	11
43.07500	8
43.08333	5
43.09167	4
43.10000	4
43.10833	4
43.11667	4
43.12500	3
43.13333	2
43.14167	2
43.15000	4
43.15833	10
43.16667	15
43.17500	19
43.18333	20
43.19167	18
43.20000	14
43.20833	11
43.21667	9
43.22500	7
43.23333	5
43.24167	3
43.25000	1
43.25833	-1
43.26667	-2
43.27500	-2
43.28333	0
43.29167	2
43.30000	5
43.30833	6
43.31667	6
43.32500	5
43.33333	4
43.34167	4
43.35000	5
43.35833	6
43.36667	7
43.37500	8
43.38333	10
43.39167	11
43.40000	11
43.40833	13
43.41667	17
43.42500	22
43.43333	25
43.44167	25
43.45000	22
43.45833	17
43.46667	11
43.47500	7
43.48333	5
43.49167	2
43.50000	0
43.50833	-2
43.51667	-4
43.52500	-5
43.53333	-4
43.54167	-3
43.55000	-1
43.55833	1
43.56667	3
43.57500	5
43.58333	7
43.59167	6
43.60000	3
43.60833	0
43.61667	-3
43.62500	-4
43.63333	-4
43.64167	-4
43.65000	-6
43.65833	-9
43.66667	-11
43.67500	-10
43.68333	-7
43.69167	-3
43.70000	1
43.70833	4
43.71667	5
43.72500	5
43.73333	5
43.74167	2
43.75000	-2
43.75833	-7
43.76667	-12
43.77500	-15
43.78333	-16
43.79167	-18
43.80000	-19
43.80833	-20
43.81667	-20
43.82500	-21
43.83333	-20
43.84167	-20
43.85000	-20
43.85833	-19
43.86667	-17
43.87500	-14
43.88333	-11
43.89167	-8
43.90000	-7
43.90833	-7
43.91667	-9
43.92500	-12
43.93333	-13
43.94167	-12
43.95000	-10
43.95833	-8
43.96667	-5
43.97500	-4
43.98333	-3
43.99167	-3
44.00000	-4
44.00833	-6
44.01667	-8
44.02500	-11
44.03333	-13
44.04167	-15
44.05000	-16
44.05833	-15
44.06667	-13
44.07500	-12
44.08333	-10
44.09167	-9
44.10000	-7
44.10833	-6
44.11667	-3
44.12500	-0
44.13333	1
44.14167	1
44.15000	1
44.15833	1
44.16667	2
44.17500	2
44.18333	2
44.19167	2
44.20000	3
44.20833	6
44.21667	9
44.22500	11
44.23333	9
44.24167	5
44.25000	0
44.25833	-4
44.26667	-7
44.27500	-9
44.28333	-8
44.29167	-8
44.30000	-8
44.30833	-8
44.31667	-7
44.32500	-6
44.33333	-6
44.34167	-7
44.35000	-9
44.35833	-12
44.36667	-14
44.37500	-14
44.38333	-13
44.39167	-10
44.40000	-6
44.40833	-2
44.41667	3
44.42500	6
44.43333	7
44.44167	5
44.45000	1
44.45833	-4
44.46667	-11
44.47500	-19
44.48333	-26
44.49167	-31
44.50000	-34
44.50833	-32
44.51667	-28
44.52500	-24
44.53333	-21
44.54167	-20
44.55000	-21
44.55833	-22
44.56667	-23
44.57500	-24
44.58333	-23
44.59167	-23
44.60000	-25
44.60833	-28
44.61667	-32
44.62500	-34
44.63333	-32
44.64167	-28
44.65000	-22
44.65833	-17
44.66667	-14
44.67500	-14
44.68333	-16
44.69167	-20
44.70000	-24
44.70833	-29
44.71667	-32
44.72500	-35
44.73333	-37
44.74167	-38
44.75000	-39
44.75833	-41
44.76667	-42
44.77500	-41
44.78333	-39
44.79167	-36
44.80000	-33
44.80833	-31
44.81667	-30
44.82500	-31
44.83333	-32
44.84167	-32
44.85000	-33
44.85833	-34
44.86667	-37
44.87500	-38
44.88333	-40
44.89167	-40
44.90000	-41
44.90833	-42
44.91667	-41
44.92500	-39
44.93333	-36
44.94167	-33
44.95000	-30
44.95833	-29
44.96667	-29
44.97500	-31
44.98333	-35
44.99167	-40
45.00000	-45
45.00833	-46
45.01667	-43
45.02500	-37
45.03333	-30
45.04167	-24
45.05000	-21
45.05833	-20
45.06667	-20
45.07500	-21
45.08333	-21
45.09167	-21
45.10000	-21
45.10833	-21
45.11667	-21
45.12500	-22
45.13333	-24
45.14167	-27
45.15000	-30
45.15833	-33
45.16667	-36
45.17500	-36
45.18333	-34
45.19167	-32
45.20000	-29
45.20833	-27
45.21667	-27
45.22500	-27
45.23333	-26
45.24167	-26
45.25000	-25
45.25833	-26
45.26667	-30
45.27500	-36
45.28333	-41
45.29167	-43
45.30000	-43
45.30833	-41
45.31667	-40
45.32500	-41
45.33333	-43
45.34167	-46
45.35000	-47
45.35833	-46
45.36667	-46
45.37500	-47
45.38333	-50
45.39167	-51
45.40000	-50
45.40833	-47
45.41667	-42
45.42500	-37
45.43333	-34
45.44167	-34
45.45000	-36
45.45833	-39
45.46667	-42
45.47500	-44
45.48333	-46
45.49167	-45
45.50000	-43
45.50833	-40
45.51667	-37
45.52500	-35
45.53333	-32
45.54167	-30
45.55000	-29
45.55833	-29
45.56667	-30
45.57500	-30
45.58333	-31
45.59167	-33
45.60000	-37
45.60833	-41
45.61667	-43
45.62500	-41
45.63333	-36
45.64167	-28
45.65000	-23
45.65833	-20
45.66667	-21
45.67500	-22
45.68333	-24
45.69167	-24
45.70000	-23
45.70833	-23
45.71667	-25
45.72500	-28
45.73333	-31
45.74167	-34
45.75000	-36
45.75833	-35
45.76667	-34
45.77500	-35
45.78333	-37
45.79167	-40
45.80000	-41
45.80833	-40
45.81667	-36
45.82500	-31
45.83333	-29
45.84167	-29
45.85000	-33
45.85833	-39
45.86667	-46
45.87500	-50
45.88333	-52
45.89167	-54
45.90000	-54
45.90833	-54
45.91667	-53
45.92500	-50
45.93333	-47
45.94167	-44
45.95000	-42
45.95833	-40
45.96667	-40
45.97500	-40
45.98333	-42
45.99167	-45
46.00000	-48
46.00833	-50
46.01667	-49
46.02500	-47
46.03333	-43
46.04167	-39
46.05000	-37
46.05833	-36
46.06667	-36
46.07500	-34
46.08333	-32
46.09167	-30
46.10000	-30
46.10833	-31
46.11667	-34
46.12500	-36
46.13333	-38
46.14167	-39
46.15000	-41
46.15833	-43
46.16667	-45
46.17500	-46
46.18333	-45
46.19167	-42
46.20000	-39
46.20833	-35
46.21667	-32
46.22500	-30
46.23333	-27
46.24167	-25
46.25000	-26
46.25833	-29
46.26667	-34
46.27500	-38
46.28333	-41
46.29167	-42
46.30000	-42
46.30833	-42
46.31667	-42
46.32500	-44
46.33333	-45
46.34167	-47
46.35000	-48
46.35833	-49
46.36667	-50
46.37500	-49
46.38333	-46
46.39167	-43
46.40000	-41
46.40833	-39
46.41667	-39
46.42500	-39
46.43333	-40
46.44167	-39
46.45000	-38
46.45833	-36
46.46667	-34
46.47500	-31
46.48333	-29
46.49167	-27
46.50000	-26
46.50833	-27
46.51667	-29
46.52500	-32
46.53333	-34
46.54167	-36
46.55000	-36
46.55833	-34
46.56667	-32
46.57500	-31
46.58333	-33
46.59167	-36
46.60000	-41
46.60833	-46
46.61667	-52
46.62500	-55
46.63333	-57
46.64167	-56
46.65000	-52
46.65833	-47
46.66667	-43
46.67500	-42
46.68333	-42
46.69167	-43
46.70000	-44
46.70833	-43
46.71667	-39
46.72500	-35
46.73333	-32
46.74167	-32
46.75000	-32
46.75833	-32
46.76667	-32
46.77500	-31
46.78333	-29
46.79167	-29
46.80000	-31
46.80833	-35
46.81667	-39
46.82500	-43
46.83333	-46
46.84167	-46
46.85000	-45
46.85833	-42
46.86667	-40
46.87500	-42
46.88333	-46
46.89167	-50
46.90000	-54
46.90833	-56
46.91667	-54
46.92500	-50
46.93333	-47
46.94167	-45
46.95000	-43
46.95833	-40
46.96667	-38
46.97500	-35
46.98333	-34
46.99167	-33
47.00000	-32
47.00833	-31
47.01667	-31
47.02500	-31
47.03333	-33
47.04167	-36
47.05000	-38
47.05833	-39
47.06667	-40
47.07500	-43
47.08333	-48
47.09167	-54
47.10000	-59
47.10833	-61
47.11667	-61
47.12500	-59
47.13333	-58
47.14167	-57
47.15000	-57
47.15833	-56
47.16667	-55
47.17500	-54
47.18333	-54
47.19167	-52
47.20000	-49
47.20833	-47
47.21667	-46
47.22500	-47
47.23333	-48
47.24167	-48
47.25000	-49
47.25833	-49
47.26667	-51
47.27500	-55
47.28333	-59
47.29167	-58
47.30000	-53
47.30833	-46
47.31667	-39
47.32500	-34
47.33333	-33
47.34167	-36
47.35000	-42
47.35833	-49
47.36667	-55
47.37500	-59
47.38333	-60
47.39167	-60
47.40000	-58
47.40833	-56
47.41667	-54
47.42500	-52
47.43333	-50
47.44167	-48
47.45000	-47
47.45833	-46
47.46667	-46
47.47500	-47
47.48333	-48
47.49167	-51
47.50000	-54
47.50833	-55
47.51667	-54
47.52500	-50
47.53333	-48
47.54167	-46
47.55000	-46
47.55833	-45
47.56667	-43
47.57500	-39
47.58333	-34
47.59167	-32
47.60000	-33
47.60833	-34
47.61667	-33
47.62500	-32
47.63333	-30
47.64167	-30
47.65000	-32
47.65833	-36
47.66667	-40
47.67500	-42
47.68333	-42
47.69167	-43
47.70000	-44
47.70833	-44
47.71667	-45
47.72500	-45
47.73333	-44
47.74167	-43
47.75000	-42
47.75833	-41
47.76667	-42
47.77500	-42
47.78333	-44
47.79167	-45
47.80000	-46
47.80833	-47
47.81667	-46
47.82500	-46
47.83333	-47
47.84167	-50
47.85000	-53
47.85833	-54
47.86667	-54
47.87500	-52
47.88333	-50
47.89167	-50
47.90000	-51
47.90833	-53
47.91667	-54
47.92500	-52
47.93333	-51
47.94167	-49
47.95000	-46
47.95833	-43
47.96667	-42
47.97500	-44
47.98333	-48
47.99167	-54
48.00000	-59
48.00833	-62
48.01667	-63
48.02500	-61
48.03333	-58
48.04167	-54
48.05000	-50
48.05833	-49
48.06667	-50
48.07500	-53
48.08333	-59
48.09167	-66
48.10000	-71
48.10833	-73
48.11667	-73
48.12500	-69
48.13333	-65
48.14167	-62
48.15000	-60
48.15833	-62
48.16667	-64
48.17500	-64
48.18333	-63
48.19167	-59
48.20000	-56
48.20833	-52
48.21667	-47
48.22500	-43
48.23333	-41
48.24167	-41
48.25000	-44
48.25833	-50
48.26667	-55
48.27500	-58
48.28333	-60
48.29167	-59
48.30000	-55
48.30833	-49
48.31667	-44
48.32500	-38
48.33333	-33
48.34167	-30
48.35000	-29
48.35833	-29
48.36667	-31
48.37500	-35
48.38333	-39
48.39167	-43
48.40000	-45
48.40833	-45
48.41667	-41
48.42500	-36
48.43333	-30
48.44167	-27
48.45000	-27
48.45833	-30
48.46667	-34
48.47500	-37
48.48333	-39
48.49167	-39
48.50000	-38
48.50833	-37
48.51667	-38
48.52500	-41
48.53333	-44
48.54167	-47
48.55000	-49
48.55833	-50
48.56667	-49
48.57500	-49
48.58333	-50
48.59167	-50
48.60000	-51
48.60833	-52
48.61667	-53
48.62500	-54
48.63333	-54
48.64167	-55
48.65000	-56
48.65833	-57
48.66667	-57
48.67500	-56
48.68333	-54
48.69167	-51
48.70000	-48
48.70833	-46
48.71667	-45
48.72500	-46
48.73333	-46
48.74167	-47
48.75000	-48
48.75833	-48
48.76667	-48
48.77500	-47
48.78333	-45
48.79167	-45
48.80000	-48
48.80833	-51
48.81667	-54
48.82500	-55
48.83333	-53
48.84167	-48
48.85000	-45
48.85833	-44
48.86667	-45
48.87500	-46
48.88333	-47
48.89167	-45
48.90000	-43
48.90833	-42
48.91667	-44
48.92500	-49
48.93333	-54
48.94167	-59
48.95000	-60
48.95833	-58
48.96667	-54
48.97500	-49
48.98333	-45
48.99167	-42
49.00000	-41
49.00833	-41
49.01667	-42
49.02500	-45
49.03333	-48
49.04167	-50
49.05000	-53
49.05833	-55
49.06667	-58
49.07500	-63
49.08333	-67
49.09167	-70
49.10000	-70
49.10833	-68
49.11667	-64
49.12500	-60
49.13333	-57
49.14167	-56
49.15000	-57
49.15833	-58
49.16667	-59
49.17500	-59
49.18333	-58
49.19167	-56
49.20000	-55
49.20833	-54
49.21667	-54
49.22500	-55
49.23333	-56
49.24167	-57
49.25000	-57
49.25833	-56
49.26667	-54
49.27500	-52
49.28333	-51
49.29167	-52
49.30000	-55
49.30833	-59
49.31667	-64
49.32500	-68
49.33333	-69
49.34167	-68
49.35000	-65
49.35833	-60
49.36667	-56
49.37500	-53
49.38333	-53
49.39167	-55
49.40000	-59
49.40833	-64
49.41667	-69
49.42500	-71
49.43333	-69
49.44167	-65
49.45000	-60
49.45833	-55
49.46667	-51
49.47500	-49
49.48333	-49
49.49167	-48
49.50000	-48
49.50833	-48
49.51667	-47
49.52500	-46
49.53333	-46
49.54167	-46
49.55000	-48
49.55833	-49
49.56667	-51
49.57500	-50
49.58333	-49
49.59167	-49
49.60000	-50
49.60833	-51
49.61667	-51
49.62500	-51
49.63333	-51
49.64167	-52
49.65000	-53
49.65833	-56
49.66667	-57
49.67500	-57
49.68333	-55
49.69167	-51
49.70000	-48
49.70833	-46
49.71667	-46
49.72500	-47
49.73333	-47
49.74167	-47
49.75000	-47
49.75833	-49
49.76667	-52
49.77500	-55
49.78333	-58
49.79167	-57
49.80000	-54
49.80833	-51
49.81667	-51
49.82500	-51
49.83333	-51
49.84167	-50
49.85000	-48
49.85833	-47
49.86667	-48
49.87500	-53
49.88333	-59
49.89167	-64
49.90000	-68
49.90833	-70
49.91667	-71
49.92500	-71
49.93333	-71
49.94167	-70
49.95000	-67
49.95833	-62
49.96667	-57
49.97500	-51
49.98333	-46
49.99167	-42
50.00000	-39
50.00833	-36
50.01667	-36
50.02500	-36
50.03333	-37
50.04167	-39
50.05000	-41
50.05833	-43
50.06667	-44
50.07500	-46
50.08333	-48
50.09167	-49
50.10000	-50
50.10833	-49
50.11667	-47
50.12500	-45
50.13333	-43
50.14167	-43
50.15000	-43
50.15833	-43
50.16667	-44
50.17500	-44
50.18333	-43
50.19167	-43
50.20000	-44
50.20833	-44
50.21667	-44
50.22500	-43
50.23333	-43
50.24167	-43
50.25000	-44
50.25833	-44
50.26667	-44
50.27500	-41
50.28333	-38
50.29167	-35
50.30000	-34
50.30833	-34
50.31667	-35
50.32500	-35
50.33333	-34
50.34167	-31
50.35000	-29
50.35833	-28
50.36667	-29
50.37500	-31
50.38333	-33
50.39167	-35
50.40000	-35
50.40833	-34
50.41667	-33
50.42500	-30
50.43333	-27
50.44167	-23
50.45000	-18
50.45833	-13
50.46667	-9
50.47500	-7
50.48333	-7
50.49167	-7
50.50000	-7
50.50833	-7
50.51667	-7
50.52500	-8
50.53333	-10
50.54167	-13
50.55000	-16
50.55833	-19
50.56667	-21
50.57500	-23
50.58333	-22
50.59167	-20
50.60000	-16
50.60833	-9
50.61667	-1
50.62500	7
50.63333	13
50.64167	17
50.65000	18
50.65833	16
50.66667	12
50.67500	9
50.68333	6
50.69167	5
50.70000	5
50.70833	7
50.71667	10
50.72500	14
50.73333	18
50.74167	23
50.75000	26
50.75833	28
50.76667	27
50.77500	25
50.78333	21
50.79167	17
50.80000	12
50.80833	10
50.81667	11
50.82500	14
50.83333	17
50.84167	21
50.85000	24
50.85833	24
50.86667	22
50.87500	21
50.88333	20
50.89167	21
50.90000	24
50.90833	28
50.91667	32
50.92500	35
50.93333	35
50.94167	33
50.95000	32
50.95833	31
50.96667	33
50.97500	33
50.98333	34
50.99167	34
51.00000	33
51.00833	31
51.01667	28
51.02500	24
51.03333	20
51.04167	17
51.05000	15
51.05833	16
51.06667	20
51.07500	27
51.08333	36
51.09167	42
51.10000	44
51.10833	44
51.11667	44
51.12500	43
51.13333	43
51.14167	42
51.15000	39
51.15833	33
51.16667	27
51.17500	21
51.18333	18
51.19167	19
51.20000	24
51.20833	29
51.21667	33
51.22500	34
51.23333	31
51.24167	25
51.25000	19
51.25833	13
51.26667	11
51.27500	14
51.28333	19
51.29167	26
51.30000	32
51.30833	34
51.31667	32
51.32500	29
51.33333	27
51.34167	28
51.35000	30
51.35833	33
51.36667	36
51.37500	36
51.38333	34
51.39167	31
51.40000	26
51.40833	19
51.41667	11
51.42500	5
51.43333	1
51.44167	0
51.45000	1
51.45833	4
51.46667	6
51.47500	9
51.48333	13
51.49167	15
51.50000	17
51.50833	17
51.51667	16
51.52500	15
51.53333	14
51.54167	15
51.55000	16
51.55833	17
51.56667	18
51.57500	19
51.58333	22
51.59167	26
51.60000	31
51.60833	35
51.61667	36
51.62500	35
51.63333	33
51.64167	31
51.65000	30
51.65833	32
51.66667	35
51.67500	38
51.68333	41
51.69167	41
51.70000	39
51.70833	36
51.71667	35
51.72500	34
51.73333	33
51.74167	32
51.75000	30
51.75833	30
51.76667	33
51.77500	39
51.78333	46
51.79167	52
51.80000	57
51.80833	60
51.81667	61
51.82500	60
51.83333	59
51.84167	58
51.85000	58
51.85833	60
51.86667	61
51.87500	63
51.88333	63
51.89167	63
51.90000	64
51.90833	66
51.91667	70
51.92500	73
51.93333	77
51.94167	81
51.95000	85
51.95833	87
51.96667	89
51.97500	89
51.98333	89
51.99167	89
52.00000	91
52.00833	94
52.01667	99
52.02500	104
52.03333	109
52.04167	114
52.05000	118
52.05833	120
52.06667	122
52.07500	126
52.08333	131
52.09167	137
52.10000	144
52.10833	150
52.11667	156
52.12500	162
52.13333	168
52.14167	173
52.15000	175
52.15833	176
52.16667	177
52.17500	180
52.18333	186
52.19167	192
52.20000	198
52.20833	203
52.21667	208
52.22500	212
52.23333	216
52.24167	220
52.25000	225
52.25833	230
52.26667	234
52.27500	237
52.28333	240
52.29167	241
52.30000	242
52.30833	243
52.31667	246
52.32500	250
52.33333	255
52.34167	259
52.35000	263
52.35833	267
52.36667	271
52.37500	277
52.38333	284
52.39167	292
52.40000	301
52.40833	309
52.41667	314
52.42500	317
52.43333	317
52.44167	317
52.45000	317
52.45833	319
52.46667	323
52.47500	329
52.48333	336
52.49167	341
52.50000	346
52.50833	349
52.51667	352
52.52500	355
52.53333	357
52.54167	359
52.55000	362
52.55833	365
52.56667	368
52.57500	369
52.58333	368
52.59167	368
52.60000	369
52.60833	372
52.61667	377
52.62500	382
52.63333	386
52.64167	390
52.65000	394
52.65833	399
52.66667	405
52.67500	414
52.68333	422
52.69167	428
52.70000	433
52.70833	435
52.71667	434
52.72500	432
52.73333	430
52.74167	428
52.75000	428
52.75833	429
52.76667	431
52.77500	434
52.78333	437
52.79167	439
52.80000	439
52.80833	437
52.81667	435
52.82500	434
52.83333	437
52.84167	443
52.85000	450
52.85833	458
52.86667	463
52.87500	465
52.88333	465
52.89167	464
52.90000	464
52.90833	464
52.91667	462
52.92500	460
52.93333	457
52.94167	453
52.95000	449
52.95833	443
52.96667	438
52.97500	433
52.98333	430
52.99167	430
53.00000	433
53.00833	437
53.01667	440
53.02500	443
53.03333	442
53.04167	440
53.05000	439
53.05833	439
53.06667	441
53.07500	444
53.08333	444
53.09167	441
53.10000	434
53.10833	428
53.11667	422
53.12500	418
53.13333	416
53.14167	415
53.15000	413
53.15833	411
53.16667	406
53.17500	400
53.18333	395
53.19167	391
53.20000	389
53.20833	390
53.21667	391
53.22500	391
53.23333	389
53.24167	386
53.25000	381
53.25833	375
53.26667	370
53.27500	364
53.28333	359
53.29167	356
53.30000	354
53.30833	354
53.31667	354
53.32500	354
53.33333	353
53.34167	350
53.35000	346
53.35833	340
53.36667	333
53.37500	326
53.38333	320
53.39167	314
53.40000	310
53.40833	308
53.41667	308
53.42500	309
53.43333	312
53.44167	313
53.45000	313
53.45833	309
53.46667	305
53.47500	301
53.48333	298
53.49167	294
53.50000	291
53.50833	289
53.51667	290
53.52500	291
53.53333	292
53.54167	291
53.55000	284
53.55833	273
53.56667	262
53.57500	254
53.58333	248
53.59167	244
53.60000	243
53.60833	242
53.61667	240
53.62500	237
53.63333	234
53.64167	231
53.65000	228
53.65833	225
53.66667	221
53.67500	216
53.68333	211
53.69167	204
53.70000	199
53.70833	196
53.71667	197
53.72500	199
53.73333	201
53.74167	200
53.75000	195
53.75833	186
53.76667	177
53.77500	169
53.78333	163
53.79167	162
53.80000	165
53.80833	168
53.81667	167
53.82500	165
53.83333	161
53.84167	157
53.85000	155
53.85833	156
53.86667	159
53.87500	159
53.88333	159
53.89167	158
53.90000	157
53.90833	156
53.91667	154
53.92500	151
53.93333	148
53.94167	143
53.95000	137
53.95833	133
53.96667	129
53.97500	126
53.98333	123
53.99167	119
54.00000	114
54.00833	108
54.01667	101
54.02500	94
54.03333	88
54.04167	84
54.05000	82
54.05833	82
54.06667	85
54.07500	89
54.08333	93
54.09167	99
54.10000	105
54.10833	111
54.11667	116
54.12500	117
54.13333	115
54.14167	110
54.15000	105
54.15833	99
54.16667	93
54.17500	88
54.18333	84
54.19167	78
54.20000	72
54.20833	67
54.21667	63
54.22500	60
54.23333	60
54.24167	61
54.25000	63
54.25833	65
54.26667	65
54.27500	63
54.28333	60
54.29167	58
54.30000	57
54.30833	57
54.31667	58
54.32500	58
54.33333	56
54.34167	53
54.35000	49
54.35833	45
54.36667	43
54.37500	44
54.38333	47
54.39167	51
54.40000	54
54.40833	55
54.41667	54
54.42500	51
54.43333	47
54.44167	42
54.45000	39
54.45833	38
54.46667	38
54.47500	39
54.48333	40
54.49167	39
54.50000	37
54.50833	35
54.51667	33
54.52500	32
54.53333	32
54.54167	33
54.55000	33
54.55833	32
54.56667	30
54.57500	26
54.58333	21
54.59167	19
54.60000	18
54.60833	19
54.61667	20
54.62500	22
54.63333	24
54.64167	25
54.65000	26
54.65833	26
54.66667	24
54.67500	20
54.68333	14
54.69167	6
54.70000	-1
54.70833	-5
54.71667	-4
54.72500	-0
54.73333	5
54.74167	11
54.75000	15
54.75833	17
54.76667	16
54.77500	12
54.78333	7
54.79167	3
54.80000	-0
54.80833	-3
54.81667	-6
54.82500	-10
54.83333	-13
54.84167	-16
54.85000	-16
54.85833	-15
54.86667	-11
54.87500	-7
54.88333	-2
54.89167	1
54.90000	4
54.90833	4
54.91667	3
54.92500	1
54.93333	-2
54.94167	-3
54.95000	-4
54.95833	-4
54.96667	-3
54.97500	0
54.98333	4
54.99167	8
55.00000	10
55.00833	9
55.01667	6
55.02500	2
55.03333	-1
55.04167	-4
55.05000	-8
55.05833	-11
55.06667	-14
55.07500	-17
55.08333	-18
55.09167	-18
55.10000	-15
55.10833	-13
55.11667	-11
55.12500	-10
55.13333	-9
55.14167	-9
55.15000	-9
55.15833	-9
55.16667	-8
55.17500	-8
55.18333	-8
55.19167	-8
55.20000	-8
55.20833	-7
55.21667	-5
55.22500	-3
55.23333	1
55.24167	4
55.25000	5
55.25833	3
55.26667	-0
55.27500	-5
55.28333	-9
55.29167	-10
55.30000	-9
55.30833	-8
55.31667	-7
55.32500	-6
55.33333	-5
55.34167	-6
55.35000	-7
55.35833	-9
55.36667	-11
55.37500	-15
55.38333	-20
55.39167	-23
55.40000	-23
55.40833	-21
55.41667	-18
55.42500	-16
55.43333	-15
55.44167	-18
55.45000	-22
55.45833	-27
55.46667	-30
55.47500	-32
55.48333	-31
55.49167	-28
55.50000	-25
55.50833	-23
55.51667	-23
55.52500	-24
55.53333	-26
55.54167	-27
55.55000	-26
55.55833	-22
55.56667	-19
55.57500	-18
55.58333	-19
55.59167	-21
55.60000	-24
55.60833	-25
55.61667	-25
55.62500	-24
55.63333	-23
55.64167	-21
55.65000	-20
55.65833	-18
55.66667	-17
55.67500	-16
55.68333	-16
55.69167	-16
55.70000	-15
55.70833	-16
55.71667	-20
55.72500	-25
55.73333	-32
55.74167	-39
55.75000	-42
55.75833	-40
55.76667	-36
55.77500	-30
55.78333	-23
55.79167	-18
55.80000	-15
55.80833	-16
55.81667	-19
55.82500	-25
55.83333	-33
55.84167	-41
55.85000	-46
55.85833	-46
55.86667	-43
55.87500	-38
55.88333	-32
55.89167	-30
55.90000	-32
55.90833	-34
55.91667	-34
55.92500	-31
55.93333	-27
55.94167	-24
55.95000	-21
55.95833	-20
55.96667	-20
55.97500	-19
55.98333	-17
55.99167	-18
56.00000	-20
56.00833	-24
56.01667	-30
56.02500	-35
56.03333	-39
56.04167	-40
56.05000	-40
56.05833	-39
56.06667	-38
56.07500	-36
56.08333	-34
56.09167	-33
56.10000	-30
56.10833	-27
56.11667	-24
56.12500	-22
56.13333	-21
56.14167	-22
56.15000	-25
56.15833	-28
56.16667	-31
56.17500	-32
56.18333	-33
56.19167	-32
56.20000	-32
56.20833	-31
56.21667	-33
56.22500	-36
56.23333	-39
56.24167	-42
56.25000	-42
56.25833	-39
56.26667	-35
56.27500	-33
56.28333	-30
56.29167	-29
56.30000	-29
56.30833	-29
56.31667	-29
56.32500	-29
56.33333	-31
56.34167	-35
56.35000	-39
56.35833	-44
56.36667	-47
56.37500	-48
56.38333	-46
56.39167	-41
56.40000	-35
56.40833	-31
56.41667	-31
56.42500	-33
56.43333	-35
56.44167	-37
56.45000	-38
56.45833	-39
56.46667	-39
56.47500	-40
56.48333	-42
56.49167	-43
56.50000	-43
56.50833	-44
56.51667	-45
56.52500	-47
56.53333	-49
56.54167	-50
56.55000	-50
56.55833	-50
56.56667	-50
56.57500	-49
56.58333	-49
56.59167	-47
56.60000	-43
56.60833	-40
56.61667	-39
56.62500	-39
56.63333	-42
56.64167	-44
56.65000	-46
56.65833	-46
56.66667	-44
56.67500	-42
56.68333	-40
56.69167	-38
56.70000	-36
56.70833	-35
56.71667	-36
56.72500	-38
56.73333	-40
56.74167	-41
56.75000	-41
56.75833	-38
56.76667	-34
56.77500	-31
56.78333	-28
56.79167	-29
56.80000	-32
56.80833	-37
56.81667	-40
56.82500	-42
56.83333	-44
56.84167	-45
56.85000	-46
56.85833	-46
56.86667	-44
56.87500	-38
56.88333	-31
56.89167	-24
56.90000	-18
56.90833	-15
56.91667	-16
56.92500	-20
56.93333	-23
56.94167	-27
56.95000	-28
56.95833	-28
56.96667	-28
56.97500	-31
56.98333	-36
56.99167	-41
57.00000	-46
57.00833	-48
57.01667	-47
57.02500	-43
57.03333	-38
57.04167	-33
57.05000	-30
57.05833	-30
57.06667	-32
57.07500	-36
57.08333	-40
57.09167	-42
57.10000	-42
57.10833	-40
57.11667	-39
57.12500	-38
57.13333	-36
57.14167	-32
57.15000	-28
57.15833	-23
57.16667	-20
57.17500	-17
57.18333	-17
57.19167	-17
57.20000	-19
57.20833	-22
57.21667	-26
57.22500	-30
57.23333	-31
57.24167	-31
57.25000	-31
57.25833	-30
57.26667	-30
57.27500	-31
57.28333	-32
57.29167	-34
57.30000	-35
57.30833	-36
57.31667	-39
57.32500	-43
57.33333	-47
57.34167	-50
57.35000	-51
57.35833	-50
57.36667	-48
57.37500	-46
57.38333	-44
57.39167	-40
57.40000	-36
57.40833	-33
57.41667	-31
57.42500	-31
57.43333	-33
57.44167	-37
57.45000	-40
57.45833	-44
57.46667	-47
57.47500	-49
57.48333	-49
57.49167	-48
57.50000	-45
57.50833	-41
57.51667	-38
57.52500	-34
57.53333	-29
57.54167	-23
57.55000	-18
57.55833	-15
57.56667	-13
57.57500	-12
57.58333	-14
57.59167	-18
57.60000	-22
57.60833	-27
57.61667	-33
57.62500	-39
57.63333	-42
57.64167	-44
57.65000	-45
57.65833	-46
57.66667	-46
57.67500	-46
57.68333	-44
57.69167	-40
57.70000	-34
57.70833	-30
57.71667	-26
57.72500	-25
57.73333	-26
57.74167	-30
57.75000	-33
57.75833	-33
57.76667	-30
57.77500	-25
57.78333	-19
57.79167	-16
57.80000	-17
57.80833	-22
57.81667	-29
57.82500	-37
57.83333	-42
57.84167	-45
57.85000	-46
57.85833	-46
57.86667	-44
57.87500	-41
57.88333	-39
57.89167	-37
57.90000	-35
57.90833	-35
57.91667	-36
57.92500	-37
57.93333	-39
57.94167	-40
57.95000	-40
57.95833	-37
57.96667	-34
57.97500	-30
57.98333	-26
57.99167	-24
58.00000	-25
58.00833	-27
58.01667	-28
58.02500	-28
58.03333	-29
58.04167	-29
58.05000	-28
58.05833	-28
58.06667	-29
58.07500	-30
58.08333	-33
58.09167	-35
58.10000	-36
58.10833	-36
58.11667	-35
58.12500	-34
58.13333	-34
58.14167	-35
58.15000	-36
58.15833	-36
58.16667	-36
58.17500	-35
58.18333	-35
58.19167	-36
58.20000	-37
58.20833	-37
58.21667	-36
58.22500	-34
58.23333	-30
58.24167	-26
58.25000	-24
58.25833	-26
58.26667	-31
58.27500	-39
58.28333	-46
58.29167	-52
58.30000	-55
58.30833	-56
58.31667	-54
58.32500	-51
58.33333	-49
58.34167	-47
58.35000	-45
58.35833	-42
58.36667	-39
58.37500	-39
58.38333	-40
58.39167	-46
58.40000	-53
58.40833	-57
58.41667	-55
58.42500	-49
58.43333	-40
58.44167	-33
58.45000	-30
58.45833	-33
58.46667	-39
58.47500	-45
58.48333	-49
58.49167	-51
58.50000	-50
58.50833	-48
58.51667	-48
58.52500	-48
58.53333	-48
58.54167	-48
58.55000	-45
58.55833	-41
58.56667	-38
58.57500	-36
58.58333	-36
58.59167	-38
58.60000	-41
58.60833	-44
58.61667	-49
58.62500	-54
58.63333	-57
58.64167	-57
58.65000	-55
58.65833	-51
58.66667	-46
58.67500	-42
58.68333	-39
58.69167	-37
58.70000	-35
58.70833	-34
58.71667	-35
58.72500	-37
58.73333	-40
58.74167	-43
58.75000	-45
58.75833	-47
58.76667	-48
58.77500	-47
58.78333	-46
58.79167	-44
58.80000	-42
58.80833	-41
58.81667	-41
58.82500	-43
58.83333	-46
58.84167	-49
58.85000	-53
58.85833	-56
58.86667	-58
58.87500	-58
58.88333	-56
58.89167	-54
58.90000	-51
58.90833	-48
58.91667	-46
58.92500	-44
58.93333	-41
58.94167	-38
58.95000	-33
58.95833	-29
58.96667	-26
58.97500	-26
58.98333	-29
58.99167	-33
59.00000	-38
59.00833	-41
59.01667	-40
59.02500	-37
59.03333	-32
59.04167	-29
59.05000	-27
59.05833	-29
59.06667	-33
59.07500	-39
59.08333	-45
59.09167	-51
59.10000	-56
59.10833	-59
59.11667	-58
59.12500	-55
59.13333	-51
59.14167	-47
59.15000	-44
59.15833	-40
59.16667	-37
59.17500	-34
59.18333	-31
59.19167	-30
59.20000	-31
59.20833	-33
59.21667	-34
59.22500	-35
59.23333	-34
59.24167	-31
59.25000	-30
59.25833	-29
59.26667	-30
59.27500	-32
59.28333	-34
59.29167	-35
59.30000	-35
59.30833	-35
59.31667	-34
59.32500	-33
59.33333	-31
59.34167	-28
59.35000	-25
59.35833	-21
59.36667	-19
59.37500	-20
59.38333	-22
59.39167	-24
59.40000	-26
59.40833	-26
59.41667	-22
59.42500	-18
59.43333	-14
59.44167	-14
59.45000	-16
59.45833	-21
59.46667	-27
59.47500	-34
59.48333	-39
59.49167	-44
59.50000	-47
59.50833	-47
59.51667	-45
59.52500	-42
59.53333	-40
59.54167	-39
59.55000	-38
59.55833	-35
59.56667	-31
59.57500	-27
59.58333	-23
59.59167	-22
59.60000	-24
59.60833	-27
59.61667	-30
59.62500	-33
59.63333	-36
59.64167	-38
59.65000	-39
59.65833	-38
59.66667	-35
59.67500	-32
59.68333	-30
59.69167	-31
59.70000	-34
59.70833	-38
59.71667	-42
59.72500	-44
59.73333	-44
59.74167	-43
59.75000	-42
59.75833	-44
59.76667	-48
59.77500	-53
59.78333	-58
59.79167	-60
59.80000	-58
59.80833	-53
59.81667	-45
59.82500	-37
59.83333	-29
59.84167	-24
59.85000	-21
59.85833	-22
59.86667	-25
59.87500	-29
59.88333	-32
59.89167	-34
59.90000	-33
59.90833	-31
59.91667	-29
59.92500	-26
59.93333	-24
59.94167	-23
59.95000	-22
59.95833	-22
59.96667	-22
59.97500	-22
59.98333	-22
59.99167	-24
60.00000	-29

[LC Chromatogram(Detector A-Ch2)]
Interval(msec)	500
# of Points	7201
Start Time(min)	0.000
End Time(min)	60.000
Intensity Units	mV
Intensity Multiplier	0.001
Wavelength(nm)	230
R.Time (min)	Intensity
0.00000	-2
0.00833	-2
0.01667	-0
0.02500	-0
0.03333	-2
0.04167	-3
0.05000	-3
0.05833	-3
0.06667	-4
0.07500	-5
0.08333	-6
0.09167	-6
0.10000	-7
0.10833	-9
0.11667	-11
0.12500	-14
0.13333	-16
0.14167	-16
0.15000	-14
0.15833	-11
0.16667	-9
0.17500	-7
0.18333	-5
0.19167	-6
0.20000	-9
0.20833	-15
0.21667	-20
0.22500	-23
0.23333	-24
0.24167	-22
0.25000	-17
0.25833	-12
0.26667	-8
0.27500	-6
0.28333	-4
0.29167	-3
0.30000	-2
0.30833	-3
0.31667	-3
0.32500	-2
0.33333	-0
0.34167	2
0.35000	4
0.35833	5
0.36667	3
0.37500	1
0.38333	-1
0.39167	-3
0.40000	-3
0.40833	-3
0.41667	-3
0.42500	-4
0.43333	-7
0.44167	-11
0.45000	-16
0.45833	-19
0.46667	-19
0.47500	-17
0.48333	-14
0.49167	-12
0.50000	-10
0.50833	-9
0.51667	-6
0.52500	-3
0.53333	1
0.54167	2
0.55000	2
0.55833	1
0.56667	0
0.57500	0
0.58333	1
0.59167	2
0.60000	0
0.60833	-4
0.61667	-10
0.62500	-17
0.63333	-23
0.64167	-28
0.65000	-31
0.65833	-31
0.66667	-28
0.67500	-24
0.68333	-20
0.69167	-15
0.70000	-11
0.70833	-7
0.71667	-4
0.72500	-1
0.73333	-0
0.74167	-3
0.75000	-9
0.75833	-16
0.76667	-21
0.77500	-24
0.78333	-24
0.79167	-23
0.80000	-21
0.80833	-19
0.81667	-16
0.82500	-13
0.83333	-10
0.84167	-6
0.85000	-2
0.85833	0
0.86667	-0
0.87500	-4
0.88333	-10
0.89167	-16
0.90000	-20
0.90833	-22
0.91667	-23
0.92500	-22
0.93333	-21
0.94167	-21
0.95000	-21
0.95833	-22
0.96667	-25
0.97500	-28
0.98333	-29
0.99167	-29
1.00000	-28
1.00833	-26
1.01667	-25
1.02500	-26
1.03333	-26
1.04167	-27
1.05000	-27
1.05833	-26
1.06667	-26
1.07500	-26
1.08333	-27
1.09167	-27
1.10000	-27
1.10833	-29
1.11667	-31
1.12500	-34
1.13333	-35
1.14167	-36
1.15000	-34
1.15833	-33
1.16667	-32
1.17500	-31
1.18333	-28
1.19167	-23
1.20000	-16
1.20833	-10
1.21667	-6
1.22500	-5
1.23333	-8
1.24167	-11
1.25000	-14
1.25833	-18
1.26667	-22
1.27500	-26
1.28333	-31
1.29167	-35
1.30000	-37
1.30833	-36
1.31667	-33
1.32500	-27
1.33333	-22
1.34167	-20
1.35000	-22
1.35833	-25
1.36667	-29
1.37500	-31
1.38333	-31
1.39167	-27
1.40000	-23
1.40833	-19
1.41667	-16
1.42500	-14
1.43333	-14
1.44167	-13
1.45000	-13
1.45833	-14
1.46667	-16
1.47500	-19
1.48333	-19
1.49167	-19
1.50000	-19
1.50833	-20
1.51667	-23
1.52500	-28
1.53333	-31
1.54167	-31
1.55000	-27
1.55833	-21
1.56667	-14
1.57500	-9
1.58333	-8
1.59167	-12
1.60000	-18
1.60833	-25
1.61667	-30
1.62500	-31
1.63333	-30
1.64167	-30
1.65000	-30
1.65833	-32
1.66667	-36
1.67500	-40
1.68333	-41
1.69167	-39
1.70000	-34
1.70833	-28
1.71667	-23
1.72500	-20
1.73333	-19
1.74167	-20
1.75000	-22
1.75833	-24
1.76667	-27
1.77500	-30
1.78333	-33
1.79167	-35
1.80000	-37
1.80833	-39
1.81667	-38
1.82500	-36
1.83333	-33
1.84167	-31
1.85000	-29
1.85833	-28
1.86667	-27
1.87500	-26
1.88333	-27
1.89167	-31
1.90000	-36
1.90833	-43
1.91667	-49
1.92500	-53
1.93333	-56
1.94167	-57
1.95000	-57
1.95833	-53
1.96667	-46
1.97500	-39
1.98333	-31
1.99167	-26
2.00000	-25
2.00833	-27
2.01667	-30
2.02500	-33
2.03333	-34
2.04167	-33
2.05000	-30
2.05833	-26
2.06667	-23
2.07500	-21
2.08333	-19
2.09167	-18
2.10000	-17
2.10833	-16
2.11667	-16
2.12500	-18
2.13333	-21
2.14167	-26
2.15000	-31
2.15833	-34
2.16667	-35
2.17500	-34
2.18333	-34
2.19167	-35
2.20000	-37
2.20833	-40
2.21667	-41
2.22500	-42
2.23333	-40
2.24167	-38
2.25000	-34
2.25833	-30
2.26667	-26
2.27500	-22
2.28333	-20
2.29167	-19
2.30000	-19
2.30833	-21
2.31667	-24
2.32500	-28
2.33333	-32
2.34167	-35
2.35000	-35
2.35833	-33
2.36667	-31
2.37500	-29
2.38333	-28
2.39167	-29
2.40000	-30
2.40833	-34
2.41667	-39
2.42500	-44
2.43333	-49
2.44167	-50
2.45000	-48
2.45833	-45
2.46667	-42
2.47500	-39
2.48333	-39
2.49167	-41
2.50000	-43
2.50833	-45
2.51667	-47
2.52500	-48
2.53333	-47
2.54167	-45
2.55000	-44
2.55833	-42
2.56667	-42
2.57500	-44
2.58333	-47
2.59167	-50
2.60000	-54
2.60833	-58
2.61667	-61
2.62500	-63
2.63333	-63
2.64167	-61
2.65000	-56
2.65833	-52
2.66667	-49
2.67500	-49
2.68333	-51
2.69167	-54
2.70000	-55
2.70833	-54
2.71667	-51
2.72500	-46
2.73333	-42
2.74167	-37
2.75000	-34
2.75833	-31
2.76667	-32
2.77500	-33
2.78333	-35
2.79167	-37
2.80000	-39
2.80833	-40
2.81667	-42
2.82500	-45
2.83333	-48
2.84167	-48
2.85000	-46
2.85833	-43
2.86667	-41
2.87500	-40
2.88333	-43
2.89167	-49
2.90000	-54
2.90833	-58
2.91667	-59
2.92500	-58
2.93333	-55
2.94167	-52
2.95000	-50
2.95833	-48
2.96667	-47
2.97500	-45
2.98333	-44
2.99167	-42
3.00000	-41
3.00833	-41
3.01667	-41
3.02500	-39
3.03333	-36
3.04167	-32
3.05000	-28
3.05833	-26
3.06667	-27
3.07500	-30
3.08333	-33
3.09167	-37
3.10000	-41
3.10833	-44
3.11667	-46
3.12500	-48
3.13333	-48
3.14167	-47
3.15000	-46
3.15833	-46
3.16667	-46
3.17500	-47
3.18333	-49
3.19167	-49
3.20000	-47
3.20833	-41
3.21667	-33
3.22500	-26
3.23333	-20
3.24167	-15
3.25000	-14
3.25833	-16
3.26667	-22
3.27500	-30
3.28333	-38
3.29167	-45
3.30000	-49
3.30833	-48
3.31667	-45
3.32500	-41
3.33333	-37
3.34167	-36
3.35000	-39
3.35833	-44
3.36667	-52
3.37500	-60
3.38333	-65
3.39167	-67
3.40000	-65
3.40833	-60
3.41667	-54
3.42500	-49
3.43333	-44
3.44167	-41
3.45000	-40
3.45833	-39
3.46667	-40
3.47500	-43
3.48333	-47
3.49167	-53
3.50000	-59
3.50833	-63
3.51667	-65
3.52500	-66
3.53333	-65
3.54167	-63
3.55000	-59
3.55833	-56
3.56667	-53
3.57500	-52
3.58333	-52
3.59167	-52
3.60000	-51
3.60833	-48
3.61667	-44
3.62500	-42
3.63333	-42
3.64167	-43
3.65000	-45
3.65833	-48
3.66667	-50
3.67500	-50
3.68333	-48
3.69167	-45
3.70000	-41
3.70833	-39
3.71667	-38
3.72500	-39
3.73333	-41
3.74167	-44
3.75000	-47
3.75833	-49
3.76667	-50
3.77500	-50
3.78333	-48
3.79167	-45
3.80000	-42
3.80833	-39
3.81667	-37
3.82500	-35
3.83333	-34
3.84167	-35
3.85000	-37
3.85833	-41
3.86667	-46
3.87500	-50
3.88333	-54
3.89167	-56
3.90000	-56
3.90833	-55
3.91667	-52
3.92500	-47
3.93333	-42
3.94167	-37
3.95000	-32
3.95833	-30
3.96667	-31
3.97500	-34
3.98333	-37
3.99167	-40
4.00000	-42
4.00833	-42
4.01667	-42
4.02500	-41
4.03333	-42
4.04167	-42
4.05000	-44
4.05833	-44
4.06667	-44
4.07500	-42
4.08333	-41
4.09167	-40
4.10000	-41
4.10833	-44
4.11667	-49
4.12500	-55
4.13333	-61
4.14167	-63
4.15000	-61
4.15833	-56
4.16667	-51
4.17500	-46
4.18333	-44
4.19167	-44
4.20000	-44
4.20833	-42
4.21667	-39
4.22500	-37
4.23333	-36
4.24167	-36
4.25000	-37
4.25833	-38
4.26667	-40
4.27500	-41
4.28333	-42
4.29167	-42
4.30000	-41
4.30833	-41
4.31667	-41
4.32500	-41
4.33333	-43
4.34167	-43
4.35000	-42
4.35833	-40
4.36667	-39
4.37500	-39
4.38333	-40
4.39167	-43
4.40000	-47
4.40833	-51
4.41667	-54
4.42500	-55
4.43333	-55
4.44167	-54
4.45000	-52
4.45833	-53
4.46667	-56
4.47500	-59
4.48333	-61
4.49167	-58
4.50000	-52
4.50833	-45
4.51667	-38
4.52500	-35
4.53333	-34
4.54167	-34
4.55000	-35
4.55833	-36
4.56667	-37
4.57500	-39
4.58333	-41
4.59167	-43
4.60000	-45
4.60833	-44
4.61667	-41
4.62500	-38
4.63333	-36
4.64167	-37
4.65000	-40
4.65833	-46
4.66667	-52
4.67500	-57
4.68333	-61
4.69167	-63
4.70000	-65
4.70833	-68
4.71667	-71
4.72500	-72
4.73333	-73
4.74167	-71
4.75000	-67
4.75833	-63
4.76667	-59
4.77500	-56
4.78333	-55
4.79167	-54
4.80000	-54
4.80833	-54
4.81667	-53
4.82500	-50
4.83333	-45
4.84167	-41
4.85000	-37
4.85833	-36
4.86667	-37
4.87500	-41
4.88333	-46
4.89167	-53
4.90000	-59
4.90833	-63
4.91667	-65
4.92500	-62
4.93333	-58
4.94167	-54
4.95000	-51
4.95833	-51
4.96667	-51
4.97500	-50
4.98333	-46
4.99167	-39
5.00000	-31
5.00833	-24
5.01667	-21
5.02500	-22
5.03333	-27
5.04167	-36
5.05000	-46
5.05833	-53
5.06667	-57
5.07500	-56
5.08333	-51
5.09167	-45
5.10000	-42
5.10833	-41
5.11667	-44
5.12500	-49
5.13333	-53
5.14167	-56
5.15000	-57
5.15833	-58
5.16667	-59
5.17500	-61
5.18333	-62
5.19167	-62
5.20000	-60
5.20833	-57
5.21667	-54
5.22500	-53
5.23333	-54
5.24167	-54
5.25000	-54
5.25833	-54
5.26667	-55
5.27500	-55
5.28333	-53
5.29167	-50
5.30000	-47
5.30833	-42
5.31667	-39
5.32500	-38
5.33333	-40
5.34167	-45
5.35000	-53
5.35833	-59
5.36667	-64
5.37500	-67
5.38333	-65
5.39167	-61
5.40000	-55
5.40833	-50
5.41667	-45
5.42500	-42
5.43333	-42
5.44167	-43
5.45000	-46
5.45833	-50
5.46667	-55
5.47500	-57
5.48333	-56
5.49167	-52
5.50000	-47
5.50833	-42
5.51667	-39
5.52500	-42
5.53333	-46
5.54167	-51
5.55000	-54
5.55833	-54
5.56667	-52
5.57500	-48
5.58333	-46
5.59167	-46
5.60000	-48
5.60833	-51
5.61667	-55
5.62500	-58
5.63333	-59
5.64167	-58
5.65000	-56
5.65833	-54
5.66667	-55
5.67500	-57
5.68333	-58
5.69167	-59
5.70000	-59
5.70833	-55
5.71667	-52
5.72500	-48
5.73333	-45
5.74167	-44
5.75000	-42
5.75833	-43
5.76667	-46
5.77500	-50
5.78333	-53
5.79167	-54
5.80000	-54
5.80833	-52
5.81667	-53
5.82500	-56
5.83333	-60
5.84167	-63
5.85000	-65
5.85833	-64
5.86667	-62
5.87500	-60
5.88333	-62
5.89167	-66
5.90000	-69
5.90833	-71
5.91667	-70
5.92500	-64
5.93333	-57
5.94167	-51
5.95000	-49
5.95833	-50
5.96667	-54
5.97500	-59
5.98333	-63
5.99167	-65
6.00000	-66
6.00833	-66
6.01667	-66
6.02500	-66
6.03333	-67
6.04167	-70
6.05000	-73
6.05833	-75
6.06667	-76
6.07500	-75
6.08333	-72
6.09167	-67
6.10000	-60
6.10833	-52
6.11667	-45
6.12500	-39
6.13333	-37
6.14167	-38
6.15000	-41
6.15833	-47
6.16667	-52
6.17500	-56
6.18333	-60
6.19167	-63
6.20000	-65
6.20833	-64
6.21667	-63
6.22500	-62
6.23333	-60
6.24167	-58
6.25000	-56
6.25833	-54
6.26667	-52
6.27500	-51
6.28333	-49
6.29167	-47
6.30000	-44
6.30833	-42
6.31667	-40
6.32500	-40
6.33333	-42
6.34167	-46
6.35000	-51
6.35833	-55
6.36667	-59
6.37500	-60
6.38333	-60
6.39167	-58
6.40000	-57
6.40833	-57
6.41667	-58
6.42500	-59
6.43333	-61
6.44167	-62
6.45000	-62
6.45833	-61
6.46667	-60
6.47500	-60
6.48333	-61
6.49167	-63
6.50000	-65
6.50833	-64
6.51667	-62
6.52500	-57
6.53333	-53
6.54167	-50
6.55000	-51
6.55833	-53
6.56667	-56
6.57500	-59
6.58333	-63
6.59167	-68
6.60000	-71
6.60833	-75
6.61667	-78
6.62500	-81
6.63333	-82
6.64167	-83
6.65000	-83
6.65833	-80
6.66667	-76
6.67500	-73
6.68333	-71
6.69167	-72
6.70000	-73
6.70833	-73
6.71667	-70
6.72500	-65
6.73333	-60
6.74167	-57
6.75000	-57
6.75833	-58
6.76667	-60
6.77500	-62
6.78333	-61
6.79167	-60
6.80000	-59
6.80833	-60
6.81667	-63
6.82500	-65
6.83333	-68
6.84167	-69
6.85000	-69
6.85833	-68
6.86667	-68
6.87500	-69
6.88333	-70
6.89167	-70
6.90000	-71
6.90833	-70
6.91667	-70
6.92500	-70
6.93333	-71
6.94167	-71
6.95000	-70
6.95833	-67
6.96667	-64
6.97500	-61
6.98333	-61
6.99167	-62
7.00000	-65
7.00833	-66
7.01667	-65
7.02500	-60
7.03333	-54
7.04167	-49
7.05000	-45
7.05833	-43
7.06667	-44
7.07500	-45
7.08333	-46
7.09167	-46
7.10000	-47
7.10833	-49
7.11667	-52
7.12500	-55
7.13333	-56
7.14167	-57
7.15000	-57
7.15833	-57
7.16667	-58
7.17500	-58
7.18333	-58
7.19167	-57
7.20000	-56
7.20833	-56
7.21667	-57
7.22500	-60
7.23333	-64
7.24167	-69
7.25000	-72
7.25833	-76
7.26667	-78
7.27500	-80
7.28333	-80
7.29167	-79
7.30000	-77
7.30833	-76
7.31667	-75
7.32500	-75
7.33333	-75
7.34167	-74
7.35000	-72
7.35833	-69
7.36667	-67
7.37500	-65
7.38333	-67
7.39167	-70
7.40000	-73
7.40833	-76
7.41667	-78
7.42500	-78
7.43333	-76
7.44167	-73
7.45000	-70
7.45833	-67
7.46667	-64
7.47500	-61
7.48333	-59
7.49167	-59
7.50000	-58
7.50833	-57
7.51667	-57
7.52500	-58
7.53333	-59
7.54167	-61
7.55000	-62
7.55833	-62
7.56667	-62
7.57500	-63
7.58333	-66
7.59167	-70
7.60000	-73
7.60833	-76
7.61667	-78
7.62500	-80
7.63333	-82
7.64167	-84
7.65000	-85
7.65833	-86
7.66667	-85
7.67500	-82
7.68333	-79
7.69167	-74
7.70000	-70
7.70833	-66
7.71667	-63
7.72500	-63
7.73333	-63
7.74167	-63
7.75000	-63
7.75833	-63
7.76667	-64
7.77500	-67
7.78333	-70
7.79167	-73
7.80000	-75
7.80833	-75
7.81667	-74
7.82500	-73
7.83333	-73
7.84167	-73
7.85000	-72
7.85833	-71
7.86667	-72
7.87500	-73
7.88333	-73
7.89167	-72
7.90000	-70
7.90833	-69
7.91667	-70
7.92500	-74
7.93333	-79
7.94167	-83
7.95000	-85
7.95833	-84
7.96667	-81
7.97500	-78
7.98333	-78
7.99167	-80
8.00000	-81
8.00833	-81
8.01667	-79
8.02500	-74
8.03333	-70
8.04167	-69
8.05000	-70
8.05833	-72
8.06667	-74
8.07500	-74
8.08333	-73
8.09167	-71
8.10000	-69
8.10833	-69
8.11667	-71
8.12500	-74
8.13333	-78
8.14167	-81
8.15000	-80
8.15833	-78
8.16667	-75
8.17500	-70
8.18333	-65
8.19167	-59
8.20000	-55
8.20833	-53
8.21667	-54
8.22500	-58
8.23333	-64
8.24167	-68
8.25000	-70
8.25833	-69
8.26667	-66
8.27500	-62
8.28333	-58
8.29167	-54
8.30000	-53
8.30833	-53
8.31667	-54
8.32500	-55
8.33333	-57
8.34167	-61
8.35000	-66
8.35833	-71
8.36667	-74
8.37500	-76
8.38333	-75
8.39167	-71
8.40000	-68
8.40833	-65
8.41667	-62
8.42500	-61
8.43333	-61
8.44167	-63
8.45000	-65
8.45833	-68
8.46667	-69
8.47500	-68
8.48333	-67
8.49167	-66
8.50000	-66
8.50833	-67
8.51667	-69
8.52500	-68
8.53333	-69
8.54167	-71
8.55000	-77
8.55833	-83
8.56667	-87
8.57500	-88
8.58333	-86
8.59167	-81
8.60000	-77
8.60833	-75
8.61667	-74
8.62500	-72
8.63333	-70
8.64167	-67
8.65000	-64
8.65833	-63
8.66667	-63
8.67500	-64
8.68333	-66
8.69167	-69
8.70000	-72
8.70833	-75
8.71667	-76
8.72500	-76
8.73333	-74
8.74167	-71
8.75000	-68
8.75833	-65
8.76667	-64
8.77500	-65
8.78333	-71
8.79167	-78
8.80000	-83
8.80833	-84
8.81667	-82
8.82500	-77
8.83333	-71
8.84167	-69
8.85000	-70
8.85833	-72
8.86667	-75
8.87500	-78
8.88333	-80
8.89167	-82
8.90000	-83
8.90833	-83
8.91667	-83
8.92500	-81
8.93333	-77
8.94167	-74
8.95000	-70
8.95833	-67
8.96667	-65
8.97500	-65
8.98333	-67
8.99167	-70
9.00000	-73
9.00833	-75
9.01667	-75
9.02500	-74
9.03333	-72
9.04167	-70
9.05000	-71
9.05833	-74
9.06667	-80
9.07500	-85
9.08333	-87
9.09167	-86
9.10000	-82
9.10833	-77
9.11667	-73
9.12500	-72
9.13333	-72
9.14167	-72
9.15000	-72
9.15833	-71
9.16667	-72
9.17500	-73
9.18333	-74
9.19167	-75
9.20000	-73
9.20833	-68
9.21667	-64
9.22500	-61
9.23333	-61
9.24167	-63
9.25000	-68
9.25833	-72
9.26667	-76
9.27500	-78
9.28333	-78
9.29167	-76
9.30000	-73
9.30833	-70
9.31667	-68
9.32500	-66
9.33333	-65
9.34167	-64
9.35000	-65
9.35833	-66
9.36667	-68
9.37500	-70
9.38333	-73
9.39167	-76
9.40000	-79
9.40833	-81
9.41667	-82
9.42500	-79
9.43333	-75
9.44167	-71
9.45000	-67
9.45833	-64
9.46667	-64
9.47500	-66
9.48333	-70
9.49167	-74
9.50000	-79
9.50833	-84
9.51667	-87
9.52500	-89
9.53333	-89
9.54167	-88
9.55000	-85
9.55833	-82
9.56667	-78
9.57500	-74
9.58333	-71
9.59167	-71
9.60000	-73
9.60833	-78
9.61667	-83
9.62500	-88
9.63333	-91
9.64167	-93
9.65000	-94
9.65833	-92
9.66667	-89
9.67500	-87
9.68333	-84
9.69167	-84
9.70000	-84
9.70833	-83
9.71667	-81
9.72500	-78
9.73333	-75
9.74167	-73
9.75000	-73
9.75833	-73
9.76667	-73
9.77500	-72
9.78333	-71
9.79167	-70
9.80000	-67
9.80833	-62
9.81667	-58
9.82500	-54
9.83333	-54
9.84167	-56
9.85000	-60
9.85833	-64
9.86667	-66
9.87500	-66
9.88333	-66
9.89167	-65
9.90000	-64
9.90833	-64
9.91667	-66
9.92500	-70
9.93333	-74
9.94167	-77
9.95000	-79
9.95833	-80
9.96667	-81
9.97500	-81
9.98333	-79
9.99167	-77
10.00000	-74
10.00833	-71
10.01667	-70
10.02500	-73
10.03333	-78
10.04167	-86
10.05000	-93
10.05833	-99
10.06667	-101
10.07500	-100
10.08333	-94
10.09167	-88
10.10000	-83
10.10833	-81
10.11667	-81
10.12500	-83
10.13333	-84
10.14167	-84
10.15000	-82
10.15833	-80
10.16667	-80
10.17500	-80
10.18333	-81
10.19167	-82
10.20000	-83
10.20833	-83
10.21667	-83
10.22500	-82
10.23333	-82
10.24167	-82
10.25000	-82
10.25833	-82
10.26667	-79
10.27500	-75
10.28333	-72
10.29167	-71
10.30000	-74
10.30833	-78
10.31667	-83
10.32500	-85
10.33333	-85
10.34167	-83
10.35000	-81
10.35833	-79
10.36667	-78
10.37500	-78
10.38333	-78
10.39167	-78
10.40000	-79
10.40833	-80
10.41667	-83
10.42500	-89
10.43333	-96
10.44167	-101
10.45000	-105
10.45833	-107
10.46667	-105
10.47500	-102
10.48333	-97
10.49167	-92
10.50000	-86
10.50833	-80
10.51667	-76
10.52500	-76
10.53333	-79
10.54167	-83
10.55000	-87
10.55833	-90
10.56667	-91
10.57500	-90
10.58333	-87
10.59167	-83
10.60000	-80
10.60833	-77
10.61667	-77
10.62500	-77
10.63333	-79
10.64167	-79
10.65000	-78
10.65833	-77
10.66667	-77
10.67500	-77
10.68333	-78
10.69167	-78
10.70000	-77
10.70833	-76
10.71667	-74
10.72500	-73
10.73333	-75
10.74167	-78
10.75000	-82
10.75833	-85
10.76667	-84
10.77500	-81
10.78333	-78
10.79167	-76
10.80000	-77
10.80833	-82
10.81667	-88
10.82500	-93
10.83333	-96
10.84167	-98
10.85000	-96
10.85833	-92
10.86667	-84
10.87500	-77
10.88333	-73
10.89167	-72
10.90000	-74
10.90833	-76
10.91667	-78
10.92500	-79
10.93333	-80
10.94167	-83
10.95000	-89
10.95833	-94
10.96667	-97
10.97500	-99
10.98333	-99
10.99167	-97
11.00000	-96
11.00833	-96
11.01667	-96
11.02500	-93
11.03333	-89
11.04167	-84
11.05000	-80
11.05833	-77
11.06667	-76
11.07500	-76
11.08333	-77
11.09167	-77
11.10000	-76
11.10833	-75
11.11667	-74
11.12500	-72
11.13333	-72
11.14167	-74
11.15000	-80
11.15833	-86
11.16667	-93
11.17500	-99
11.18333	-104
11.19167	-108
11.20000	-111
11.20833	-113
11.21667	-113
11.22500	-109
11.23333	-103
11.24167	-94
11.25000	-85
11.25833	-79
11.26667	-77
11.27500	-78
11.28333	-82
11.29167	-85
11.30000	-86
11.30833	-84
11.31667	-83
11.32500	-83
11.33333	-84
11.34167	-85
11.35000	-86
11.35833	-86
11.36667	-85
11.37500	-83
11.38333	-83
11.39167	-83
11.40000	-82
11.40833	-81
11.41667	-80
11.42500	-79
11.43333	-78
11.44167	-75
11.45000	-71
11.45833	-70
11.46667	-71
11.47500	-75
11.48333	-81
11.49167	-88
11.50000	-92
11.50833	-94
11.51667	-94
11.52500	-94
11.53333	-95
11.54167	-96
11.55000	-96
11.55833	-94
11.56667	-88
11.57500	-81
11.58333	-74
11.59167	-70
11.60000	-70
11.60833	-75
11.61667	-82
11.62500	-88
11.63333	-94
11.64167	-97
11.65000	-99
11.65833	-99
11.66667	-97
11.67500	-93
11.68333	-91
11.69167	-89
11.70000	-90
11.70833	-93
11.71667	-95
11.72500	-92
11.73333	-87
11.74167	-82
11.75000	-79
11.75833	-81
11.76667	-88
11.77500	-97
11.78333	-102
11.79167	-103
11.80000	-100
11.80833	-94
11.81667	-87
11.82500	-81
11.83333	-75
11.84167	-73
11.85000	-74
11.85833	-78
11.86667	-85
11.87500	-93
11.88333	-99
11.89167	-103
11.90000	-105
11.90833	-104
11.91667	-101
11.92500	-96
11.93333	-91
11.94167	-87
11.95000	-84
11.95833	-81
11.96667	-80
11.97500	-81
11.98333	-82
11.99167	-85
12.00000	-88
12.00833	-91
12.01667	-95
12.02500	-98
12.03333	-102
12.04167	-107
12.05000	-112
12.05833	-115
12.06667	-114
12.07500	-111
12.08333	-104
12.09167	-97
12.10000	-93
12.10833	-92
12.11667	-92
12.12500	-93
12.13333	-94
12.14167	-94
12.15000	-95
12.15833	-97
12.16667	-98
12.17500	-97
12.18333	-93
12.19167	-87
12.20000	-82
12.20833	-79
12.21667	-78
12.22500	-81
12.23333	-85
12.24167	-87
12.25000	-86
12.25833	-85
12.26667	-84
12.27500	-84
12.28333	-84
12.29167	-84
12.30000	-82
12.30833	-77
12.31667	-71
12.32500	-64
12.33333	-58
12.34167	-57
12.35000	-60
12.35833	-67
12.36667	-76
12.37500	-84
12.38333	-88
12.39167	-89
12.40000	-86
12.40833	-81
12.41667	-76
12.42500	-72
12.43333	-69
12.44167	-68
12.45000	-70
12.45833	-73
12.46667	-76
12.47500	-80
12.48333	-82
12.49167	-84
12.50000	-85
12.50833	-87
12.51667	-89
12.52500	-90
12.53333	-91
12.54167	-91
12.55000	-91
12.55833	-89
12.56667	-88
12.57500	-87
12.58333	-86
12.59167	-85
12.60000	-85
12.60833	-86
12.61667	-87
12.62500	-88
12.63333	-88
12.64167	-86
12.65000	-83
12.65833	-81
12.66667	-82
12.67500	-84
12.68333	-85
12.69167	-85
12.70000	-84
12.70833	-82
12.71667	-81
12.72500	-81
12.73333	-83
12.74167	-85
12.75000	-87
12.75833	-89
12.76667	-88
12.77500	-85
12.78333	-80
12.79167	-74
12.80000	-71
12.80833	-70
12.81667	-73
12.82500	-78
12.83333	-83
12.84167	-87
12.85000	-89
12.85833	-89
12.86667	-88
12.87500	-85
12.88333	-81
12.89167	-77
12.90000	-73
12.90833	-70
12.91667	-70
12.92500	-70
12.93333	-72
12.94167	-74
12.95000	-77
12.95833	-80
12.96667	-83
12.97500	-84
12.98333	-85
12.99167	-84
13.00000	-83
13.00833	-83
13.01667	-82
13.02500	-83
13.03333	-85
13.04167	-88
13.05000	-91
13.05833	-95
13.06667	-97
13.07500	-98
13.08333	-96
13.09167	-91
13.10000	-84
13.10833	-75
13.11667	-68
13.12500	-64
13.13333	-62
13.14167	-63
13.15000	-65
13.15833	-67
13.16667	-69
13.17500	-72
13.18333	-73
13.19167	-73
13.20000	-73
13.20833	-72
13.21667	-70
13.22500	-68
13.23333	-66
13.24167	-65
13.25000	-65
13.25833	-65
13.26667	-66
13.27500	-67
13.28333	-68
13.29167	-69
13.30000	-69
13.30833	-67
13.31667	-64
13.32500	-60
13.33333	-58
13.34167	-58
13.35000	-63
13.35833	-67
13.36667	-70
13.37500	-72
13.38333	-73
13.39167	-72
13.40000	-72
13.40833	-73
13.41667	-73
13.42500	-72
13.43333	-70
13.44167	-68
13.45000	-65
13.45833	-62
13.46667	-58
13.47500	-54
13.48333	-52
13.49167	-53
13.50000	-54
13.50833	-57
13.51667	-59
13.52500	-61
13.53333	-63
13.54167	-65
13.55000	-65
13.55833	-64
13.56667	-61
13.57500	-59
13.58333	-58
13.59167	-60
13.60000	-61
13.60833	-61
13.61667	-60
13.62500	-58
13.63333	-55
13.64167	-53
13.65000	-52
13.65833	-51
13.66667	-48
13.67500	-45
13.68333	-46
13.69167	-49
13.70000	-53
13.70833	-58
13.71667	-61
13.72500	-61
13.73333	-59
13.74167	-54
13.75000	-48
13.75833	-42
13.76667	-37
13.77500	-34
13.78333	-36
13.79167	-39
13.80000	-41
13.80833	-41
13.81667	-37
13.82500	-33
13.83333	-28
13.84167	-25
13.85000	-24
13.85833	-24
13.86667	-23
13.87500	-23
13.88333	-23
13.89167	-24
13.90000	-27
13.90833	-32
13.91667	-36
13.92500	-39
13.93333	-40
13.94167	-37
13.95000	-30
13.95833	-23
13.96667	-18
13.97500	-17
13.98333	-19
13.99167	-22
14.00000	-26
14.00833	-30
14.01667	-33
14.02500	-35
14.03333	-35
14.04167	-33
14.05000	-31
14.05833	-31
14.06667	-33
14.07500	-35
14.08333	-36
14.09167	-36
14.10000	-34
14.10833	-30
14.11667	-27
14.12500	-24
14.13333	-22
14.14167	-21
14.15000	-21
14.15833	-22
14.16667	-23
14.17500	-25
14.18333	-24
14.19167	-23
14.20000	-20
14.20833	-16
14.21667	-12
14.22500	-9
14.23333	-6
14.24167	-4
14.25000	-4
14.25833	-4
14.26667	-5
14.27500	-5
14.28333	-7
14.29167	-10
14.30000	-15
14.30833	-20
14.31667	-23
14.32500	-24
14.33333	-22
14.34167	-20
14.35000	-18
14.35833	-18
14.36667	-19
14.37500	-21
14.38333	-23
14.39167	-25
14.40000	-27
14.40833	-26
14.41667	-25
14.42500	-23
14.43333	-21
14.44167	-20
14.45000	-20
14.45833	-20
14.46667	-17
14.47500	-13
14.48333	-9
14.49167	-7
14.50000	-9
14.50833	-17
14.51667	-27
14.52500	-37
14.53333	-45
14.54167	-51
14.55000	-54
14.55833	-53
14.56667	-50
14.57500	-46
14.58333	-41
14.59167	-36
14.60000	-31
14.60833	-25
14.61667	-22
14.62500	-22
14.63333	-25
14.64167	-29
14.65000	-34
14.65833	-37
14.66667	-37
14.67500	-36
14.68333	-35
14.69167	-35
14.70000	-34
14.70833	-31
14.71667	-27
14.72500	-23
14.73333	-19
14.74167	-16
14.75000	-16
14.75833	-19
14.76667	-23
14.77500	-28
14.78333	-31
14.79167	-33
14.80000	-34
14.80833	-36
14.81667	-39
14.82500	-42
14.83333	-47
14.84167	-50
14.85000	-52
14.85833	-53
14.86667	-52
14.87500	-51
14.88333	-52
14.89167	-53
14.90000	-55
14.90833	-56
14.91667	-55
14.92500	-51
14.93333	-44
14.94167	-36
14.95000	-27
14.95833	-21
14.96667	-18
14.97500	-18
14.98333	-20
14.99167	-24
15.00000	-30
15.00833	-37
15.01667	-42
15.02500	-45
15.03333	-46
15.04167	-46
15.05000	-45
15.05833	-47
15.06667	-50
15.07500	-53
15.08333	-55
15.09167	-57
15.10000	-57
15.10833	-58
15.11667	-57
15.12500	-54
15.13333	-51
15.14167	-47
15.15000	-43
15.15833	-40
15.16667	-38
15.17500	-38
15.18333	-38
15.19167	-39
15.20000	-40
15.20833	-42
15.21667	-43
15.22500	-43
15.23333	-41
15.24167	-37
15.25000	-32
15.25833	-28
15.26667	-25
15.27500	-25
15.28333	-27
15.29167	-32
15.30000	-37
15.30833	-41
15.31667	-44
15.32500	-47
15.33333	-48
15.34167	-48
15.35000	-48
15.35833	-48
15.36667	-48
15.37500	-48
15.38333	-49
15.39167	-51
15.40000	-53
15.40833	-55
15.41667	-58
15.42500	-61
15.43333	-64
15.44167	-66
15.45000	-67
15.45833	-66
15.46667	-63
15.47500	-60
15.48333	-58
15.49167	-56
15.50000	-55
15.50833	-56
15.51667	-57
15.52500	-57
15.53333	-56
15.54167	-54
15.55000	-51
15.55833	-47
15.56667	-44
15.57500	-42
15.58333	-43
15.59167	-47
15.60000	-51
15.60833	-55
15.61667	-57
15.62500	-57
15.63333	-55
15.64167	-54
15.65000	-54
15.65833	-55
15.66667	-58
15.67500	-60
15.68333	-61
15.69167	-62
15.70000	-62
15.70833	-62
15.71667	-64
15.72500	-66
15.73333	-68
15.74167	-71
15.75000	-73
15.75833	-74
15.76667	-74
15.77500	-73
15.78333	-71
15.79167	-70
15.80000	-70
15.80833	-71
15.81667	-70
15.82500	-67
15.83333	-62
15.84167	-57
15.85000	-53
15.85833	-53
15.86667	-57
15.87500	-62
15.88333	-65
15.89167	-65
15.90000	-62
15.90833	-57
15.91667	-54
15.92500	-53
15.93333	-54
15.94167	-56
15.95000	-56
15.95833	-54
15.96667	-50
15.97500	-47
15.98333	-46
15.99167	-49
16.00000	-54
16.00833	-60
16.01667	-65
16.02500	-69
16.03333	-72
16.04167	-76
16.05000	-79
16.05833	-83
16.06667	-87
16.07500	-89
16.08333	-90
16.09167	-89
16.10000	-87
16.10833	-84
16.11667	-81
16.12500	-77
16.13333	-73
16.14167	-66
16.15000	-58
16.15833	-50
16.16667	-44
16.17500	-40
16.18333	-41
16.19167	-45
16.20000	-52
16.20833	-61
16.21667	-69
16.22500	-74
16.23333	-77
16.24167	-77
16.25000	-75
16.25833	-73
16.26667	-71
16.27500	-69
16.28333	-68
16.29167	-67
16.30000	-65
16.30833	-64
16.31667	-62
16.32500	-60
16.33333	-58
16.34167	-56
16.35000	-56
16.35833	-58
16.36667	-61
16.37500	-65
16.38333	-67
16.39167	-68
16.40000	-70
16.40833	-72
16.41667	-75
16.42500	-78
16.43333	-80
16.44167	-82
16.45000	-82
16.45833	-81
16.46667	-80
16.47500	-79
16.48333	-80
16.49167	-80
16.50000	-79
16.50833	-76
16.51667	-72
16.52500	-67
16.53333	-63
16.54167	-62
16.55000	-65
16.55833	-72
16.56667	-78
16.57500	-84
16.58333	-87
16.59167	-90
16.60000	-92
16.60833	-94
16.61667	-97
16.62500	-102
16.63333	-107
16.64167	-109
16.65000	-108
16.65833	-105
16.66667	-100
16.67500	-95
16.68333	-89
16.69167	-82
16.70000	-76
16.70833	-71
16.71667	-69
16.72500	-71
16.73333	-78
16.74167	-86
16.75000	-93
16.75833	-98
16.76667	-101
16.77500	-101
16.78333	-101
16.79167	-100
16.80000	-99
16.80833	-99
16.81667	-99
16.82500	-97
16.83333	-93
16.84167	-89
16.85000	-85
16.85833	-81
16.86667	-79
16.87500	-78
16.88333	-77
16.89167	-77
16.90000	-77
16.90833	-80
16.91667	-84
16.92500	-91
16.93333	-99
16.94167	-105
16.95000	-110
16.95833	-111
16.96667	-109
16.97500	-105
16.98333	-102
16.99167	-100
17.00000	-100
17.00833	-99
17.01667	-99
17.02500	-98
17.03333	-97
17.04167	-98
17.05000	-101
17.05833	-104
17.06667	-105
17.07500	-105
17.08333	-103
17.09167	-102
17.10000	-101
17.10833	-103
17.11667	-105
17.12500	-107
17.13333	-106
17.14167	-105
17.15000	-103
17.15833	-103
17.16667	-105
17.17500	-107
17.18333	-108
17.19167	-108
17.20000	-107
17.20833	-107
17.21667	-108
17.22500	-108
17.23333	-108
17.24167	-108
17.25000	-107
17.25833	-105
17.26667	-102
17.27500	-100
17.28333	-98
17.29167	-96
17.30000	-96
17.30833	-97
17.31667	-98
17.32500	-99
17.33333	-101
17.34167	-104
17.35000	-108
17.35833	-110
17.36667	-110
17.37500	-107
17.38333	-105
17.39167	-102
17.40000	-100
17.40833	-98
17.41667	-98
17.42500	-99
17.43333	-101
17.44167	-104
17.45000	-106
17.45833	-107
17.46667	-105
17.47500	-102
17.48333	-100
17.49167	-100
17.50000	-101
17.50833	-102
17.51667	-103
17.52500	-104
17.53333	-106
17.54167	-107
17.55000	-109
17.55833	-110
17.56667	-110
17.57500	-111
17.58333	-112
17.59167	-112
17.60000	-110
17.60833	-107
17.61667	-105
17.62500	-104
17.63333	-105
17.64167	-106
17.65000	-108
17.65833	-108
17.66667	-107
17.67500	-104
17.68333	-102
17.69167	-100
17.70000	-99
17.70833	-99
17.71667	-100
17.72500	-102
17.73333	-104
17.74167	-109
17.75000	-115
17.75833	-119
17.76667	-120
17.77500	-117
17.78333	-112
17.79167	-106
17.80000	-103
17.80833	-103
17.81667	-105
17.82500	-108
17.83333	-109
17.84167	-110
17.85000	-109
17.85833	-107
17.86667	-106
17.87500	-106
17.88333	-105
17.89167	-105
17.90000	-105
17.90833	-106
17.91667	-106
17.92500	-104
17.93333	-100
17.94167	-94
17.95000	-88
17.95833	-83
17.96667	-80
17.97500	-79
17.98333	-82
17.99167	-88
18.00000	-94
18.00833	-99
18.01667	-104
18.02500	-106
18.03333	-107
18.04167	-107
18.05000	-106
18.05833	-105
18.06667	-104
18.07500	-102
18.08333	-103
18.09167	-105
18.10000	-106
18.10833	-106
18.11667	-104
18.12500	-102
18.13333	-99
18.14167	-97
18.15000	-96
18.15833	-96
18.16667	-95
18.17500	-94
18.18333	-95
18.19167	-99
18.20000	-103
18.20833	-107
18.21667	-111
18.22500	-113
18.23333	-113
18.24167	-112
18.25000	-111
18.25833	-109
18.26667	-107
18.27500	-106
18.28333	-105
18.29167	-105
18.30000	-105
18.30833	-104
18.31667	-102
18.32500	-97
18.33333	-91
18.34167	-88
18.35000	-89
18.35833	-92
18.36667	-99
18.37500	-107
18.38333	-113
18.39167	-118
18.40000	-121
18.40833	-121
18.41667	-119
18.42500	-115
18.43333	-111
18.44167	-109
18.45000	-109
18.45833	-109
18.46667	-107
18.47500	-105
18.48333	-103
18.49167	-101
18.50000	-101
18.50833	-101
18.51667	-102
18.52500	-102
18.53333	-101
18.54167	-101
18.55000	-104
18.55833	-109
18.56667	-115
18.57500	-121
18.58333	-125
18.59167	-128
18.60000	-128
18.60833	-126
18.61667	-123
18.62500	-119
18.63333	-114
18.64167	-109
18.65000	-104
18.65833	-99
18.66667	-96
18.67500	-95
18.68333	-96
18.69167	-97
18.70000	-98
18.70833	-97
18.71667	-96
18.72500	-97
18.73333	-99
18.74167	-102
18.75000	-107
18.75833	-109
18.76667	-108
18.77500	-104
18.78333	-98
18.79167	-91
18.80000	-86
18.80833	-84
18.81667	-85
18.82500	-89
18.83333	-94
18.84167	-98
18.85000	-99
18.85833	-99
18.86667	-100
18.87500	-101
18.88333	-101
18.89167	-100
18.90000	-96
18.90833	-91
18.91667	-87
18.92500	-85
18.93333	-86
18.94167	-87
18.95000	-87
18.95833	-86
18.96667	-85
18.97500	-84
18.98333	-84
18.99167	-84
19.00000	-83
19.00833	-80
19.01667	-75
19.02500	-71
19.03333	-66
19.04167	-63
19.05000	-62
19.05833	-63
19.06667	-64
19.07500	-63
19.08333	-61
19.09167	-57
19.10000	-53
19.10833	-51
19.11667	-49
19.12500	-47
19.13333	-45
19.14167	-41
19.15000	-38
19.15833	-34
19.16667	-32
19.17500	-29
19.18333	-26
19.19167	-22
19.20000	-19
19.20833	-16
19.21667	-15
19.22500	-13
19.23333	-11
19.24167	-9
19.25000	-5
19.25833	3
19.26667	14
19.27500	25
19.28333	36
19.29167	45
19.30000	53
19.30833	59
19.31667	66
19.32500	74
19.33333	83
19.34167	91
19.35000	101
19.35833	113
19.36667	129
19.37500	146
19.38333	163
19.39167	180
19.40000	197
19.40833	216
19.41667	237
19.42500	260
19.43333	284
19.44167	309
19.45000	335
19.45833	362
19.46667	390
19.47500	420
19.48333	451
19.49167	483
19.50000	519
19.50833	558
19.51667	602
19.52500	651
19.53333	704
19.54167	760
19.55000	819
19.55833	876
19.56667	936
19.57500	998
19.58333	1064
19.59167	1136
19.60000	1212
19.60833	1296
19.61667	1383
19.62500	1477
19.63333	1577
19.64167	1683
19.65000	1798
19.65833	1917
19.66667	2046
19.67500	2180
19.68333	2323
19.69167	2474
19.70000	2630
19.70833	2798
19.71667	2970
19.72500	3156
19.73333	3349
19.74167	3551
19.75000	3765
19.75833	3984
19.76667	4218
19.77500	4459
19.78333	4715
19.79167	4984
19.80000	5260
19.80833	5552
19.81667	5847
19.82500	6159
19.83333	6481
19.84167	6817
19.85000	7172
19.85833	7536
19.86667	7923
19.87500	8318
19.88333	8730
19.89167	9156
19.90000	9586
19.90833	10039
19.91667	10495
19.92500	10975
19.93333	11468
19.94167	11975
19.95000	12507
19.95833	13041
19.96667	13601
19.97500	14161
19.98333	14737
19.99167	15326
20.00000	15918
20.00833	16537
20.01667	17155
20.02500	17799
20.03333	18451
20.04167	19113
20.05000	19797
20.05833	20475
20.06667	21176
20.07500	21874
20.08333	22585
20.09167	23308
20.10000	24028
20.10833	24775
20.11667	25513
20.12500	26273
20.13333	27035
20.14167	27800
20.15000	28582
20.15833	29347
20.16667	30130
20.17500	30900
20.18333	31674
20.19167	32452
20.20000	33218
20.20833	34002
20.21667	34768
20.22500	35549
20.23333	36322
20.24167	37085
20.25000	37853
20.25833	38591
20.26667	39332
20.27500	40050
20.28333	40764
20.29167	41475
20.30000	42169
20.30833	42872
20.31667	43551
20.32500	44232
20.33333	44894
20.34167	45536
20.35000	46170
20.35833	46770
20.36667	47360
20.37500	47921
20.38333	48469
20.39167	49002
20.40000	49511
20.40833	50013
20.41667	50485
20.42500	50943
20.43333	51377
20.44167	51785
20.45000	52176
20.45833	52534
20.46667	52875
20.47500	53186
20.48333	53475
20.49167	53744
20.50000	53982
20.50833	54199
20.51667	54383
20.52500	54540
20.53333	54671
20.54167	54776
20.55000	54860
20.55833	54917
20.56667	54947
20.57500	54949
20.58333	54921
20.59167	54865
20.60000	54785
20.60833	54681
20.61667	54557
20.62500	54407
20.63333	54235
20.64167	54038
20.65000	53812
20.65833	53568
20.66667	53294
20.67500	53004
20.68333	52691
20.69167	52354
20.70000	51997
20.70833	51609
20.71667	51207
20.72500	50778
20.73333	50336
20.74167	49881
20.75000	49405
20.75833	48923
20.76667	48412
20.77500	47892
20.78333	47350
20.79167	46789
20.80000	46222
20.80833	45629
20.81667	45041
20.82500	44437
20.83333	43830
20.84167	43219
20.85000	42590
20.85833	41966
20.86667	41318
20.87500	40672
20.88333	40014
20.89167	39347
20.90000	38686
20.90833	38008
20.91667	37344
20.92500	36671
20.93333	36004
20.94167	35340
20.95000	34666
20.95833	34006
20.96667	33333
20.97500	32673
20.98333	32014
20.99167	31356
21.00000	30711
21.00833	30056
21.01667	29423
21.02500	28789
21.03333	28167
21.04167	27555
21.05000	26939
21.05833	26342
21.06667	25737
21.07500	25150
21.08333	24570
21.09167	23997
21.10000	23444
21.10833	22888
21.11667	22357
21.12500	21829
21.13333	21315
21.14167	20813
21.15000	20312
21.15833	19831
21.16667	19349
21.17500	18887
21.18333	18434
21.19167	17992
21.20000	17569
21.20833	17149
21.21667	16750
21.22500	16357
21.23333	15977
21.24167	15610
21.25000	15248
21.25833	14905
21.26667	14567
21.27500	14244
21.28333	13930
21.29167	13626
21.30000	13337
21.30833	13054
21.31667	12785
21.32500	12519
21.33333	12261
21.34167	12011
21.35000	11764
21.35833	11532
21.36667	11304
21.37500	11090
21.38333	10884
21.39167	10684
21.40000	10496
21.40833	10311
21.41667	10137
21.42500	9966
21.43333	9803
21.44167	9646
21.45000	9494
21.45833	9352
21.46667	9217
21.47500	9089
21.48333	8966
21.49167	8846
21.50000	8728
21.50833	8608
21.51667	8492
21.52500	8378
21.53333	8269
21.54167	8166
21.55000	8067
21.55833	7975
21.56667	7884
21.57500	7798
21.58333	7716
21.59167	7636
21.60000	7560
21.60833	7484
21.61667	7412
21.62500	7339
21.63333	7268
21.64167	7199
21.65000	7131
21.65833	7064
21.66667	6996
21.67500	6930
21.68333	6865
21.69167	6803
21.70000	6746
21.70833	6692
21.71667	6641
21.72500	6593
21.73333	6547
21.74167	6503
21.75000	6460
21.75833	6418
21.76667	6375
21.77500	6331
21.78333	6287
21.79167	6241
21.80000	6193
21.80833	6143
21.81667	6092
21.82500	6041
21.83333	5990
21.84167	5944
21.85000	5900
21.85833	5858
21.86667	5818
21.87500	5778
21.88333	5739
21.89167	5699
21.90000	5660
21.90833	5622
21.91667	5586
21.92500	5551
21.93333	5518
21.94167	5486
21.95000	5454
21.95833	5422
21.96667	5389
21.97500	5355
21.98333	5320
21.99167	5286
22.00000	5252
22.00833	5217
22.01667	5185
22.02500	5154
22.03333	5126
22.04167	5101
22.05000	5077
22.05833	5055
22.06667	5032
22.07500	5008
22.08333	4982
22.09167	4956
22.10000	4929
22.10833	4902
22.11667	4876
22.12500	4850
22.13333	4826
22.14167	4801
22.15000	4775
22.15833	4750
22.16667	4724
22.17500	4699
22.18333	4674
22.19167	4650
22.20000	4625
22.20833	4599
22.21667	4572
22.22500	4544
22.23333	4517
22.24167	4491
22.25000	4466
22.25833	4444
22.26667	4422
22.27500	4399
22.28333	4374
22.29167	4346
22.30000	4317
22.30833	4287
22.31667	4259
22.32500	4232
22.33333	4207
22.34167	4183
22.35000	4160
22.35833	4136
22.36667	4111
22.37500	4084
22.38333	4055
22.39167	4026
22.40000	4001
22.40833	3980
22.41667	3960
22.42500	3938
22.43333	3913
22.44167	3885
22.45000	3852
22.45833	3818
22.46667	3782
22.47500	3747
22.48333	3712
22.49167	3679
22.50000	3650
22.50833	3625
22.51667	3599
22.52500	3571
22.53333	3542
22.54167	3512
22.55000	3481
22.55833	3453
22.56667	3427
22.57500	3401
22.58333	3374
22.59167	3345
22.60000	3318
22.60833	3291
22.61667	3263
22.62500	3232
22.63333	3199
22.64167	3163
22.65000	3126
22.65833	3093
22.66667	3065
22.67500	3040
22.68333	3018
22.69167	2997
22.70000	2974
22.70833	2949
22.71667	2922
22.72500	2892
22.73333	2864
22.74167	2837
22.75000	2813
22.75833	2790
22.76667	2768
22.77500	2745
22.78333	2719
22.79167	2693
22.80000	2666
22.80833	2639
22.81667	2613
22.82500	2589
22.83333	2566
22.84167	2545
22.85000	2525
22.85833	2505
22.86667	2483
22.87500	2463
22.88333	2442
22.89167	2422
22.90000	2405
22.90833	2391
22.91667	2377
22.92500	2362
22.93333	2347
22.94167	2332
22.95000	2317
22.95833	2304
22.96667	2292
22.97500	2281
22.98333	2268
22.99167	2254
23.00000	2239
23.00833	2224
23.01667	2209
23.02500	2196
23.03333	2183
23.04167	2172
23.05000	2163
23.05833	2155
23.06667	2148
23.07500	2143
23.08333	2137
23.09167	2131
23.10000	2126
23.10833	2120
23.11667	2113
23.12500	2104
23.13333	2094
23.14167	2083
23.15000	2072
23.15833	2063
23.16667	2056
23.17500	2050
23.18333	2043
23.19167	2035
23.20000	2026
23.20833	2018
23.21667	2011
23.22500	2006
23.23333	2003
23.24167	2000
23.25000	1996
23.25833	1989
23.26667	1982
23.27500	1976
23.28333	1971
23.29167	1967
23.30000	1963
23.30833	1959
23.31667	1953
23.32500	1945
23.33333	1937
23.34167	1929
23.35000	1923
23.35833	1919
23.36667	1916
23.37500	1913
23.38333	1908
23.39167	1900
23.40000	1891
23.40833	1880
23.41667	1871
23.42500	1865
23.43333	1860
23.44167	1856
23.45000	1852
23.45833	1849
23.46667	1847
23.47500	1844
23.48333	1841
23.49167	1838
23.50000	1835
23.50833	1832
23.51667	1829
23.52500	1826
23.53333	1822
23.54167	1815
23.55000	1804
23.55833	1793
23.56667	1780
23.57500	1768
23.58333	1758
23.59167	1751
23.60000	1744
23.60833	1738
23.61667	1732
23.62500	1723
23.63333	1714
23.64167	1707
23.65000	1700
23.65833	1694
23.66667	1688
23.67500	1681
23.68333	1674
23.69167	1668
23.70000	1660
23.70833	1652
23.71667	1642
23.72500	1632
23.73333	1624
23.74167	1620
23.75000	1619
23.75833	1619
23.76667	1617
23.77500	1613
23.78333	1605
23.79167	1595
23.80000	1584
23.80833	1572
23.81667	1563
23.82500	1554
23.83333	1548
23.84167	1543
23.85000	1538
23.85833	1533
23.86667	1527
23.87500	1521
23.88333	1515
23.89167	1509
23.90000	1501
23.90833	1494
23.91667	1486
23.92500	1479
23.93333	1474
23.94167	1472
23.95000	1472
23.95833	1473
23.96667	1474
23.97500	1473
23.98333	1472
23.99167	1470
24.00000	1466
24.00833	1461
24.01667	1454
24.02500	1449
24.03333	1444
24.04167	1442
24.05000	1441
24.05833	1440
24.06667	1436
24.07500	1432
24.08333	1429
24.09167	1427
24.10000	1427
24.10833	1428
24.11667	1431
24.12500	1435
24.13333	1440
24.14167	1446
24.15000	1450
24.15833	1452
24.16667	1450
24.17500	1447
24.18333	1444
24.19167	1444
24.20000	1446
24.20833	1450
24.21667	1458
24.22500	1469
24.23333	1482
24.24167	1495
24.25000	1508
24.25833	1517
24.26667	1522
24.27500	1525
24.28333	1527
24.29167	1530
24.30000	1534
24.30833	1541
24.31667	1550
24.32500	1560
24.33333	1569
24.34167	1578
24.35000	1587
24.35833	1595
24.36667	1601
24.37500	1608
24.38333	1618
24.39167	1630
24.40000	1643
24.40833	1656
24.41667	1667
24.42500	1677
24.43333	1687
24.44167	1699
24.45000	1712
24.45833	1724
24.46667	1735
24.47500	1746
24.48333	1756
24.49167	1767
24.50000	1779
24.50833	1792
24.51667	1804
24.52500	1814
24.53333	1825
24.54167	1836
24.55000	1846
24.55833	1854
24.56667	1860
24.57500	1866
24.58333	1873
24.59167	1882
24.60000	1890
24.60833	1896
24.61667	1901
24.62500	1905
24.63333	1910
24.64167	1917
24.65000	1928
24.65833	1940
24.66667	1949
24.67500	1956
24.68333	1961
24.69167	1965
24.70000	1968
24.70833	1971
24.71667	1973
24.72500	1974
24.73333	1975
24.74167	1977
24.75000	1982
24.75833	1988
24.76667	1994
24.77500	1999
24.78333	2002
24.79167	2003
24.80000	2005
24.80833	2008
24.81667	2010
24.82500	2009
24.83333	2006
24.84167	2003
24.85000	2000
24.85833	1998
24.86667	1998
24.87500	1998
24.88333	1995
24.89167	1989
24.90000	1980
24.90833	1968
24.91667	1956
24.92500	1943
24.93333	1932
24.94167	1925
24.95000	1921
24.95833	1917
24.96667	1914
24.97500	1909
24.98333	1904
24.99167	1897
25.00000	1888
25.00833	1877
25.01667	1865
25.02500	1853
25.03333	1842
25.04167	1834
25.05000	1827
25.05833	1819
25.06667	1810
25.07500	1799
25.08333	1788
25.09167	1776
25.10000	1765
25.10833	1755
25.11667	1745
25.12500	1733
25.13333	1720
25.14167	1707
25.15000	1692
25.15833	1678
25.16667	1665
25.17500	1653
25.18333	1643
25.19167	1633
25.20000	1622
25.20833	1610
25.21667	1595
25.22500	1579
25.23333	1562
25.24167	1547
25.25000	1534
25.25833	1525
25.26667	1519
25.27500	1514
25.28333	1508
25.29167	1499
25.30000	1489
25.30833	1477
25.31667	1466
25.32500	1458
25.33333	1451
25.34167	1445
25.35000	1437
25.35833	1428
25.36667	1416
25.37500	1405
25.38333	1395
25.39167	1387
25.40000	1380
25.40833	1374
25.41667	1366
25.42500	1358
25.43333	1347
25.44167	1336
25.45000	1324
25.45833	1313
25.46667	1302
25.47500	1294
25.48333	1290
25.49167	1289
25.50000	1291
25.50833	1294
25.51667	1295
25.52500	1294
25.53333	1290
25.54167	1283
25.55000	1274
25.55833	1264
25.56667	1254
25.57500	1244
25.58333	1237
25.59167	1230
25.60000	1224
25.60833	1218
25.61667	1213
25.62500	1210
25.63333	1209
25.64167	1210
25.65000	1210
25.65833	1211
25.66667	1212
25.67500	1211
25.68333	1211
25.69167	1211
25.70000	1208
25.70833	1202
25.71667	1195
25.72500	1191
25.73333	1190
25.74167	1190
25.75000	1191
25.75833	1190
25.76667	1186
25.77500	1181
25.78333	1176
25.79167	1173
25.80000	1173
25.80833	1176
25.81667	1180
25.82500	1182
25.83333	1183
25.84167	1183
25.85000	1185
25.85833	1188
25.86667	1190
25.87500	1192
25.88333	1192
25.89167	1190
25.90000	1189
25.90833	1190
25.91667	1192
25.92500	1196
25.93333	1202
25.94167	1208
25.95000	1214
25.95833	1219
25.96667	1221
25.97500	1223
25.98333	1222
25.99167	1222
26.00000	1224
26.00833	1231
26.01667	1241
26.02500	1252
26.03333	1263
26.04167	1272
26.05000	1277
26.05833	1279
26.06667	1279
26.07500	1278
26.08333	1278
26.09167	1282
26.10000	1289
26.10833	1300
26.11667	1311
26.12500	1320
26.13333	1328
26.14167	1334
26.15000	1341
26.15833	1349
26.16667	1358
26.17500	1369
26.18333	1380
26.19167	1392
26.20000	1403
26.20833	1414
26.21667	1424
26.22500	1432
26.23333	1438
26.24167	1445
26.25000	1452
26.25833	1460
26.26667	1469
26.27500	1478
26.28333	1488
26.29167	1500
26.30000	1513
26.30833	1526
26.31667	1539
26.32500	1551
26.33333	1561
26.34167	1572
26.35000	1585
26.35833	1596
26.36667	1608
26.37500	1619
26.38333	1630
26.39167	1641
26.40000	1654
26.40833	1667
26.41667	1680
26.42500	1692
26.43333	1703
26.44167	1714
26.45000	1726
26.45833	1737
26.46667	1750
26.47500	1762
26.48333	1774
26.49167	1785
26.50000	1795
26.50833	1805
26.51667	1816
26.52500	1827
26.53333	1839
26.54167	1851
26.55000	1864
26.55833	1876
26.56667	1889
26.57500	1900
26.58333	1911
26.59167	1921
26.60000	1931
26.60833	1942
26.61667	1951
26.62500	1959
26.63333	1964
26.64167	1965
26.65000	1963
26.65833	1960
26.66667	1958
26.67500	1958
26.68333	1961
26.69167	1966
26.70000	1972
26.70833	1977
26.71667	1982
26.72500	1986
26.73333	1990
26.74167	1992
26.75000	1995
26.75833	1997
26.76667	2001
26.77500	2004
26.78333	2006
26.79167	2006
26.80000	2005
26.80833	2003
26.81667	2002
26.82500	2002
26.83333	2003
26.84167	2001
26.85000	1996
26.85833	1989
26.86667	1980
26.87500	1971
26.88333	1965
26.89167	1960
26.90000	1957
26.90833	1954
26.91667	1951
26.92500	1947
26.93333	1942
26.94167	1936
26.95000	1929
26.95833	1921
26.96667	1912
26.97500	1902
26.98333	1893
26.99167	1883
27.00000	1875
27.00833	1868
27.01667	1863
27.02500	1859
27.03333	1854
27.04167	1846
27.05000	1834
27.05833	1821
27.06667	1807
27.07500	1795
27.08333	1787
27.09167	1781
27.10000	1777
27.10833	1772
27.11667	1766
27.12500	1758
27.13333	1750
27.14167	1742
27.15000	1734
27.15833	1727
27.16667	1720
27.17500	1713
27.18333	1704
27.19167	1692
27.20000	1679
27.20833	1666
27.21667	1654
27.22500	1643
27.23333	1634
27.24167	1626
27.25000	1618
27.25833	1613
27.26667	1609
27.27500	1607
27.28333	1605
27.29167	1602
27.30000	1597
27.30833	1590
27.31667	1581
27.32500	1570
27.33333	1559
27.34167	1548
27.35000	1537
27.35833	1531
27.36667	1528
27.37500	1529
27.38333	1531
27.39167	1532
27.40000	1532
27.40833	1528
27.41667	1523
27.42500	1517
27.43333	1513
27.44167	1510
27.45000	1509
27.45833	1508
27.46667	1507
27.47500	1504
27.48333	1501
27.49167	1498
27.50000	1497
27.50833	1499
27.51667	1501
27.52500	1503
27.53333	1503
27.54167	1501
27.55000	1499
27.55833	1498
27.56667	1501
27.57500	1507
27.58333	1515
27.59167	1523
27.60000	1531
27.60833	1537
27.61667	1541
27.62500	1544
27.63333	1546
27.64167	1549
27.65000	1552
27.65833	1556
27.66667	1559
27.67500	1563
27.68333	1565
27.69167	1567
27.70000	1571
27.70833	1577
27.71667	1583
27.72500	1589
27.73333	1595
27.74167	1600
27.75000	1605
27.75833	1613
27.76667	1623
27.77500	1636
27.78333	1650
27.79167	1665
27.80000	1678
27.80833	1691
27.81667	1703
27.82500	1714
27.83333	1723
27.84167	1732
27.85000	1740
27.85833	1749
27.86667	1759
27.87500	1769
27.88333	1781
27.89167	1793
27.90000	1804
27.90833	1816
27.91667	1827
27.92500	1838
27.93333	1849
27.94167	1860
27.95000	1872
27.95833	1885
27.96667	1898
27.97500	1913
27.98333	1931
27.99167	1952
28.00000	1972
28.00833	1991
28.01667	2006
28.02500	2018
28.03333	2027
28.04167	2035
28.05000	2044
28.05833	2054
28.06667	2065
28.07500	2078
28.08333	2093
28.09167	2109
28.10000	2126
28.10833	2142
28.11667	2157
28.12500	2173
28.13333	2188
28.14167	2203
28.15000	2217
28.15833	2229
28.16667	2240
28.17500	2249
28.18333	2256
28.19167	2263
28.20000	2269
28.20833	2276
28.21667	2283
28.22500	2293
28.23333	2305
28.24167	2317
28.25000	2329
28.25833	2339
28.26667	2348
28.27500	2356
28.28333	2364
28.29167	2373
28.30000	2384
28.30833	2397
28.31667	2410
28.32500	2421
28.33333	2430
28.34167	2438
28.35000	2444
28.35833	2451
28.36667	2457
28.37500	2464
28.38333	2470
28.39167	2476
28.40000	2483
28.40833	2490
28.41667	2497
28.42500	2503
28.43333	2507
28.44167	2509
28.45000	2508
28.45833	2506
28.46667	2502
28.47500	2499
28.48333	2496
28.49167	2494
28.50000	2494
28.50833	2496
28.51667	2499
28.52500	2502
28.53333	2505
28.54167	2505
28.55000	2503
28.55833	2500
28.56667	2499
28.57500	2499
28.58333	2501
28.59167	2504
28.60000	2505
28.60833	2507
28.61667	2508
28.62500	2510
28.63333	2512
28.64167	2512
28.65000	2510
28.65833	2505
28.66667	2500
28.67500	2493
28.68333	2486
28.69167	2479
28.70000	2472
28.70833	2463
28.71667	2456
28.72500	2449
28.73333	2446
28.74167	2444
28.75000	2444
28.75833	2445
28.76667	2447
28.77500	2449
28.78333	2451
28.79167	2452
28.80000	2452
28.80833	2451
28.81667	2451
28.82500	2451
28.83333	2450
28.84167	2449
28.85000	2448
28.85833	2445
28.86667	2443
28.87500	2440
28.88333	2438
28.89167	2436
28.90000	2435
28.90833	2433
28.91667	2432
28.92500	2433
28.93333	2436
28.94167	2441
28.95000	2446
28.95833	2452
28.96667	2457
28.97500	2461
28.98333	2465
28.99167	2468
29.00000	2472
29.00833	2475
29.01667	2479
29.02500	2481
29.03333	2484
29.04167	2486
29.05000	2490
29.05833	2494
29.06667	2500
29.07500	2506
29.08333	2513
29.09167	2519
29.10000	2525
29.10833	2531
29.11667	2538
29.12500	2545
29.13333	2553
29.14167	2561
29.15000	2571
29.15833	2582
29.16667	2594
29.17500	2607
29.18333	2620
29.19167	2633
29.20000	2646
29.20833	2659
29.21667	2672
29.22500	2683
29.23333	2695
29.24167	2707
29.25000	2722
29.25833	2739
29.26667	2758
29.27500	2777
29.28333	2796
29.29167	2816
29.30000	2835
29.30833	2855
29.31667	2874
29.32500	2897
29.33333	2922
29.34167	2949
29.35000	2977
29.35833	3005
29.36667	3034
29.37500	3062
29.38333	3091
29.39167	3119
29.40000	3146
29.40833	3172
29.41667	3198
29.42500	3227
29.43333	3258
29.44167	3291
29.45000	3326
29.45833	3361
29.46667	3397
29.47500	3434
29.48333	3473
29.49167	3514
29.50000	3555
29.50833	3595
29.51667	3636
29.52500	3681
29.53333	3730
29.54167	3782
29.55000	3839
29.55833	3897
29.56667	3956
29.57500	4016
29.58333	4077
29.59167	4142
29.60000	4206
29.60833	4273
29.61667	4341
29.62500	4412
29.63333	4488
29.64167	4568
29.65000	4655
29.65833	4743
29.66667	4838
29.67500	4936
29.68333	5041
29.69167	5152
29.70000	5267
29.70833	5388
29.71667	5511
29.72500	5641
29.73333	5776
29.74167	5917
29.75000	6066
29.75833	6221
29.76667	6386
29.77500	6557
29.78333	6737
29.79167	6924
29.80000	7117
29.80833	7325
29.81667	7537
29.82500	7765
29.83333	8001
29.84167	8246
29.85000	8506
29.85833	8773
29.86667	9058
29.87500	9350
29.88333	9657
29.89167	9979
29.90000	10313
29.90833	10672
29.91667	11040
29.92500	11433
29.93333	11839
29.94167	12260
29.95000	12703
29.95833	13153
29.96667	13633
29.97500	14123
29.98333	14633
29.99167	15163
30.00000	15703
30.00833	16274
30.01667	16853
30.02500	17464
30.03333	18095
30.04167	18743
30.05000	19425
30.05833	20111
30.06667	20833
30.07500	21563
30.08333	22315
30.09167	23092
30.10000	23874
30.10833	24694
30.11667	25518
30.12500	26380
30.13333	27260
30.14167	28161
30.15000	29101
30.15833	30040
30.16667	31018
30.17500	31996
30.18333	32994
30.19167	34014
30.20000	35033
30.20833	36094
30.21667	37152
30.22500	38247
30.23333	39357
30.24167	40480
30.25000	41640
30.25833	42782
30.26667	43954
30.27500	45110
30.28333	46272
30.29167	47446
30.30000	48608
30.30833	49808
30.31667	50993
30.32500	52206
30.33333	53422
30.34167	54634
30.35000	55868
30.35833	57069
30.36667	58289
30.37500	59484
30.38333	60676
30.39167	61871
30.40000	63041
30.40833	64233
30.41667	65395
30.42500	66571
30.43333	67734
30.44167	68874
30.45000	70017
30.45833	71112
30.46667	72207
30.47500	73263
30.48333	74305
30.49167	75338
30.50000	76335
30.50833	77337
30.51667	78297
30.52500	79249
30.53333	80171
30.54167	81057
30.55000	81929
30.55833	82748
30.56667	83549
30.57500	84306
30.58333	85033
30.59167	85736
30.60000	86397
30.60833	87044
30.61667	87646
30.62500	88221
30.63333	88757
30.64167	89249
30.65000	89708
30.65833	90117
30.66667	90494
30.67500	90830
30.68333	91128
30.69167	91392
30.70000	91610
30.70833	91791
30.71667	91930
30.72500	92030
30.73333	92092
30.74167	92114
30.75000	92096
30.75833	92036
30.76667	91931
30.77500	91787
30.78333	91600
30.79167	91372
30.80000	91108
30.80833	90798
30.81667	90460
30.82500	90080
30.83333	89667
30.84167	89220
30.85000	88727
30.85833	88206
30.86667	87633
30.87500	87033
30.88333	86395
30.89167	85719
30.90000	85021
30.90833	84275
30.91667	83514
30.92500	82711
30.93333	81886
30.94167	81043
30.95000	80162
30.95833	79278
30.96667	78348
30.97500	77410
30.98333	76442
30.99167	75445
31.00000	74444
31.00833	73401
31.01667	72364
31.02500	71296
31.03333	70221
31.04167	69141
31.05000	68031
31.05833	66934
31.06667	65801
31.07500	64675
31.08333	63532
31.09167	62372
31.10000	61229
31.10833	60059
31.11667	58919
31.12500	57766
31.13333	56620
31.14167	55481
31.15000	54318
31.15833	53183
31.16667	52024
31.17500	50885
31.18333	49744
31.19167	48599
31.20000	47481
31.20833	46346
31.21667	45249
31.22500	44153
31.23333	43077
31.24167	42022
31.25000	40960
31.25833	39934
31.26667	38895
31.27500	37884
31.28333	36884
31.29167	35891
31.30000	34932
31.30833	33969
31.31667	33044
31.32500	32124
31.33333	31225
31.34167	30350
31.35000	29476
31.35833	28638
31.36667	27797
31.37500	26985
31.38333	26187
31.39167	25400
31.40000	24649
31.40833	23902
31.41667	23191
31.42500	22489
31.43333	21808
31.44167	21148
31.45000	20491
31.45833	19863
31.46667	19237
31.47500	18636
31.48333	18050
31.49167	17478
31.50000	16935
31.50833	16399
31.51667	15892
31.52500	15393
31.53333	14911
31.54167	14447
31.55000	13988
31.55833	13555
31.56667	13128
31.57500	12723
31.58333	12331
31.59167	11949
31.60000	11586
31.60833	11228
31.61667	10887
31.62500	10551
31.63333	10226
31.64167	9913
31.65000	9605
31.65833	9316
31.66667	9033
31.67500	8767
31.68333	8512
31.69167	8266
31.70000	8034
31.70833	7803
31.71667	7585
31.72500	7369
31.73333	7161
31.74167	6965
31.75000	6777
31.75833	6603
31.76667	6434
31.77500	6273
31.78333	6116
31.79167	5962
31.80000	5815
31.80833	5671
31.81667	5536
31.82500	5406
31.83333	5282
31.84167	5163
31.85000	5047
31.85833	4938
31.86667	4832
31.87500	4732
31.88333	4636
31.89167	4544
31.90000	4457
31.90833	4372
31.91667	4292
31.92500	4213
31.93333	4138
31.94167	4069
31.95000	4002
31.95833	3941
31.96667	3881
31.97500	3824
31.98333	3768
31.99167	3713
32.00000	3661
32.00833	3611
32.01667	3566
32.02500	3524
32.03333	3487
32.04167	3453
32.05000	3421
32.05833	3391
32.06667	3362
32.07500	3334
32.08333	3309
32.09167	3285
32.10000	3263
32.10833	3243
32.11667	3225
32.12500	3210
32.13333	3195
32.14167	3180
32.15000	3165
32.15833	3152
32.16667	3142
32.17500	3136
32.18333	3133
32.19167	3133
32.20000	3133
32.20833	3133
32.21667	3134
32.22500	3137
32.23333	3144
32.24167	3154
32.25000	3166
32.25833	3180
32.26667	3198
32.27500	3220
32.28333	3243
32.29167	3266
32.30000	3290
32.30833	3313
32.31667	3337
32.32500	3363
32.33333	3392
32.34167	3423
32.35000	3457
32.35833	3494
32.36667	3531
32.37500	3566
32.38333	3603
32.39167	3643
32.40000	3683
32.40833	3729
32.41667	3781
32.42500	3834
32.43333	3884
32.44167	3935
32.45000	3996
32.45833	4066
32.46667	4138
32.47500	4212
32.48333	4287
32.49167	4359
32.50000	4431
32.50833	4509
32.51667	4594
32.52500	4679
32.53333	4762
32.54167	4848
32.55000	4942
32.55833	5041
32.56667	5149
32.57500	5259
32.58333	5372
32.59167	5489
32.60000	5607
32.60833	5733
32.61667	5861
32.62500	5996
32.63333	6135
32.64167	6277
32.65000	6427
32.65833	6579
32.66667	6747
32.67500	6934
32.68333	7126
32.69167	7310
32.70000	7488
32.70833	7675
32.71667	7866
32.72500	8067
32.73333	8275
32.74167	8488
32.75000	8711
32.75833	8936
32.76667	9174
32.77500	9415
32.78333	9665
32.79167	9924
32.80000	10185
32.80833	10460
32.81667	10736
32.82500	11023
32.83333	11317
32.84167	11617
32.85000	11930
32.85833	12242
32.86667	12566
32.87500	12891
32.88333	13224
32.89167	13567
32.90000	13911
32.90833	14273
32.91667	14634
32.92500	15006
32.93333	15383
32.94167	15763
32.95000	16155
32.95833	16546
32.96667	16954
32.97500	17363
32.98333	17780
32.99167	18208
33.00000	18630
33.00833	19065
33.01667	19495
33.02500	19934
33.03333	20377
33.04167	20822
33.05000	21280
33.05833	21733
33.06667	22199
33.07500	22660
33.08333	23122
33.09167	23589
33.10000	24048
33.10833	24517
33.11667	24978
33.12500	25445
33.13333	25913
33.14167	26376
33.15000	26849
33.15833	27313
33.16667	27787
33.17500	28254
33.18333	28718
33.19167	29181
33.20000	29632
33.20833	30089
33.21667	30533
33.22500	30980
33.23333	31423
33.24167	31855
33.25000	32288
33.25833	32706
33.26667	33128
33.27500	33538
33.28333	33941
33.29167	34341
33.30000	34724
33.30833	35105
33.31667	35470
33.32500	35833
33.33333	36191
33.34167	36541
33.35000	36892
33.35833	37224
33.36667	37551
33.37500	37861
33.38333	38157
33.39167	38442
33.40000	38709
33.40833	38969
33.41667	39214
33.42500	39451
33.43333	39677
33.44167	39891
33.45000	40100
33.45833	40291
33.46667	40473
33.47500	40639
33.48333	40790
33.49167	40930
33.50000	41053
33.50833	41165
33.51667	41261
33.52500	41344
33.53333	41413
33.54167	41466
33.55000	41505
33.55833	41530
33.56667	41542
33.57500	41540
33.58333	41523
33.59167	41492
33.60000	41446
33.60833	41384
33.61667	41308
33.62500	41216
33.63333	41110
33.64167	40992
33.65000	40860
33.65833	40719
33.66667	40563
33.67500	40396
33.68333	40214
33.69167	40018
33.70000	39813
33.70833	39592
33.71667	39363
33.72500	39116
33.73333	38858
33.74167	38590
33.75000	38307
33.75833	38022
33.76667	37722
33.77500	37417
33.78333	37101
33.79167	36771
33.80000	36435
33.80833	36081
33.81667	35722
33.82500	35346
33.83333	34963
33.84167	34579
33.85000	34183
33.85833	33793
33.86667	33392
33.87500	32991
33.88333	32582
33.89167	32162
33.90000	31744
33.90833	31311
33.91667	30882
33.92500	30443
33.93333	30000
33.94167	29557
33.95000	29104
33.95833	28660
33.96667	28208
33.97500	27763
33.98333	27317
33.99167	26865
34.00000	26416
34.00833	25950
34.01667	25491
34.02500	25028
34.03333	24570
34.04167	24123
34.05000	23675
34.05833	23240
34.06667	22795
34.07500	22356
34.08333	21916
34.09167	21473
34.10000	21041
34.10833	20603
34.11667	20177
34.12500	19750
34.13333	19328
34.14167	18917
34.15000	18506
34.15833	18109
34.16667	17711
34.17500	17323
34.18333	16939
34.19167	16555
34.20000	16183
34.20833	15808
34.21667	15444
34.22500	15079
34.23333	14720
34.24167	14368
34.25000	14015
34.25833	13677
34.26667	13340
34.27500	13014
34.28333	12695
34.29167	12378
34.30000	12071
34.30833	11759
34.31667	11458
34.32500	11160
34.33333	10870
34.34167	10592
34.35000	10318
34.35833	10057
34.36667	9797
34.37500	9544
34.38333	9293
34.39167	9042
34.40000	8800
34.40833	8556
34.41667	8323
34.42500	8093
34.43333	7869
34.44167	7655
34.45000	7443
34.45833	7243
34.46667	7044
34.47500	6853
34.48333	6664
34.49167	6477
34.50000	6297
34.50833	6119
34.51667	5951
34.52500	5787
34.53333	5629
34.54167	5477
34.55000	5324
34.55833	5178
34.56667	5031
34.57500	4888
34.58333	4747
34.59167	4608
34.60000	4476
34.60833	4345
34.61667	4222
34.62500	4105
34.63333	3992
34.64167	3885
34.65000	3778
34.65833	3676
34.66667	3574
34.67500	3474
34.68333	3376
34.69167	3278
34.70000	3185
34.70833	3093
34.71667	3007
34.72500	2924
34.73333	2845
34.74167	2769
34.75000	2694
34.75833	2621
34.76667	2547
34.77500	2476
34.78333	2406
34.79167	2337
34.80000	2272
34.80833	2209
34.81667	2151
34.82500	2095
34.83333	2042
34.84167	1994
34.85000	1947
34.85833	1903
34.86667	1860
34.87500	1817
34.88333	1771
34.89167	1723
34.90000	1674
34.90833	1626
34.91667	1581
34.92500	1541
34.93333	1503
34.94167	1468
34.95000	1431
34.95833	1395
34.96667	1359
34.97500	1324
34.98333	1292
34.99167	1262
35.00000	1235
35.00833	1210
35.01667	1187
35.02500	1163
35.03333	1139
35.04167	1115
35.05000	1090
35.05833	1066
35.06667	1041
35.07500	1015
35.08333	989
35.09167	963
35.10000	939
35.10833	917
35.11667	899
35.12500	885
35.13333	872
35.14167	859
35.15000	844
35.15833	828
35.16667	811
35.17500	795
35.18333	780
35.19167	768
35.20000	756
35.20833	745
35.21667	734
35.22500	725
35.23333	715
35.24167	706
35.25000	696
35.25833	685
35.26667	672
35.27500	658
35.28333	643
35.29167	629
35.30000	616
35.30833	605
35.31667	596
35.32500	588
35.33333	581
35.34167	570
35.35000	557
35.35833	544
35.36667	534
35.37500	526
35.38333	521
35.39167	518
35.40000	514
35.40833	507
35.41667	498
35.42500	488
35.43333	480
35.44167	474
35.45000	470
35.45833	467
35.46667	462
35.47500	455
35.48333	445
35.49167	434
35.50000	426
35.50833	420
35.51667	418
35.52500	419
35.53333	421
35.54167	420
35.55000	415
35.55833	407
35.56667	396
35.57500	384
35.58333	374
35.59167	365
35.60000	360
35.60833	357
35.61667	355
35.62500	352
35.63333	349
35.64167	344
35.65000	339
35.65833	337
35.66667	338
35.67500	339
35.68333	339
35.69167	337
35.70000	331
35.70833	324
35.71667	318
35.72500	316
35.73333	317
35.74167	317
35.75000	315
35.75833	311
35.76667	304
35.77500	298
35.78333	295
35.79167	294
35.80000	296
35.80833	298
35.81667	298
35.82500	295
35.83333	290
35.84167	283
35.85000	277
35.85833	271
35.86667	267
35.87500	265
35.88333	264
35.89167	264
35.90000	263
35.90833	262
35.91667	260
35.92500	258
35.93333	255
35.94167	253
35.95000	250
35.95833	246
35.96667	241
35.97500	237
35.98333	234
35.99167	233
36.00000	233
36.00833	234
36.01667	235
36.02500	234
36.03333	233
36.04167	232
36.05000	232
36.05833	233
36.06667	236
36.07500	238
36.08333	238
36.09167	235
36.10000	232
36.10833	228
36.11667	224
36.12500	221
36.13333	217
36.14167	214
36.15000	213
36.15833	214
36.16667	218
36.17500	222
36.18333	225
36.19167	227
36.20000	227
36.20833	225
36.21667	222
36.22500	220
36.23333	218
36.24167	218
36.25000	221
36.25833	223
36.26667	225
36.27500	225
36.28333	223
36.29167	219
36.30000	216
36.30833	214
36.31667	213
36.32500	211
36.33333	209
36.34167	206
36.35000	202
36.35833	200
36.36667	200
36.37500	201
36.38333	204
36.39167	207
36.40000	208
36.40833	207
36.41667	204
36.42500	199
36.43333	195
36.44167	193
36.45000	194
36.45833	196
36.46667	199
36.47500	201
36.48333	201
36.49167	198
36.50000	194
36.50833	190
36.51667	187
36.52500	184
36.53333	182
36.54167	179
36.55000	178
36.55833	178
36.56667	181
36.57500	186
36.58333	191
36.59167	195
36.60000	195
36.60833	192
36.61667	187
36.62500	183
36.63333	180
36.64167	178
36.65000	177
36.65833	176
36.66667	173
36.67500	168
36.68333	164
36.69167	160
36.70000	157
36.70833	153
36.71667	149
36.72500	148
36.73333	148
36.74167	151
36.75000	155
36.75833	158
36.76667	161
36.77500	163
36.78333	165
36.79167	167
36.80000	169
36.80833	170
36.81667	171
36.82500	171
36.83333	169
36.84167	165
36.85000	161
36.85833	157
36.86667	155
36.87500	154
36.88333	153
36.89167	151
36.90000	149
36.90833	149
36.91667	150
36.92500	152
36.93333	155
36.94167	158
36.95000	160
36.95833	161
36.96667	159
36.97500	156
36.98333	151
36.99167	146
37.00000	142
37.00833	139
37.01667	138
37.02500	138
37.03333	139
37.04167	141
37.05000	144
37.05833	146
37.06667	149
37.07500	152
37.08333	153
37.09167	153
37.10000	151
37.10833	147
37.11667	143
37.12500	140
37.13333	138
37.14167	139
37.15000	141
37.15833	144
37.16667	145
37.17500	145
37.18333	142
37.19167	137
37.20000	134
37.20833	134
37.21667	135
37.22500	137
37.23333	138
37.24167	140
37.25000	141
37.25833	142
37.26667	141
37.27500	140
37.28333	138
37.29167	137
37.30000	135
37.30833	135
37.31667	134
37.32500	133
37.33333	134
37.34167	136
37.35000	137
37.35833	139
37.36667	141
37.37500	143
37.38333	144
37.39167	143
37.40000	143
37.40833	142
37.41667	141
37.42500	139
37.43333	137
37.44167	134
37.45000	132
37.45833	132
37.46667	136
37.47500	142
37.48333	147
37.49167	152
37.50000	155
37.50833	156
37.51667	157
37.52500	156
37.53333	156
37.54167	154
37.55000	152
37.55833	151
37.56667	152
37.57500	155
37.58333	160
37.59167	166
37.60000	171
37.60833	175
37.61667	178
37.62500	178
37.63333	177
37.64167	177
37.65000	181
37.65833	186
37.66667	194
37.67500	200
37.68333	202
37.69167	200
37.70000	196
37.70833	191
37.71667	186
37.72500	183
37.73333	182
37.74167	181
37.75000	180
37.75833	181
37.76667	184
37.77500	189
37.78333	196
37.79167	204
37.80000	209
37.80833	214
37.81667	216
37.82500	218
37.83333	219
37.84167	220
37.85000	221
37.85833	222
37.86667	222
37.87500	223
37.88333	225
37.89167	227
37.90000	228
37.90833	229
37.91667	230
37.92500	231
37.93333	233
37.94167	233
37.95000	232
37.95833	232
37.96667	235
37.97500	239
37.98333	243
37.99167	244
38.00000	243
38.00833	239
38.01667	236
38.02500	234
38.03333	234
38.04167	235
38.05000	237
38.05833	240
38.06667	243
38.07500	247
38.08333	250
38.09167	254
38.10000	258
38.10833	264
38.11667	270
38.12500	272
38.13333	273
38.14167	273
38.15000	274
38.15833	276
38.16667	278
38.17500	280
38.18333	278
38.19167	273
38.20000	267
38.20833	261
38.21667	256
38.22500	253
38.23333	252
38.24167	252
38.25000	254
38.25833	256
38.26667	257
38.27500	257
38.28333	257
38.29167	256
38.30000	254
38.30833	253
38.31667	251
38.32500	250
38.33333	249
38.34167	248
38.35000	249
38.35833	252
38.36667	257
38.37500	261
38.38333	265
38.39167	268
38.40000	267
38.40833	264
38.41667	260
38.42500	259
38.43333	260
38.44167	263
38.45000	267
38.45833	270
38.46667	271
38.47500	270
38.48333	267
38.49167	263
38.50000	257
38.50833	251
38.51667	246
38.52500	242
38.53333	241
38.54167	239
38.55000	238
38.55833	236
38.56667	234
38.57500	233
38.58333	233
38.59167	234
38.60000	234
38.60833	234
38.61667	233
38.62500	230
38.63333	226
38.64167	223
38.65000	223
38.65833	225
38.66667	227
38.67500	228
38.68333	228
38.69167	226
38.70000	223
38.70833	219
38.71667	216
38.72500	215
38.73333	216
38.74167	218
38.75000	221
38.75833	223
38.76667	223
38.77500	222
38.78333	222
38.79167	222
38.80000	221
38.80833	220
38.81667	217
38.82500	215
38.83333	214
38.84167	214
38.85000	215
38.85833	217
38.86667	217
38.87500	217
38.88333	215
38.89167	213
38.90000	213
38.90833	214
38.91667	216
38.92500	218
38.93333	221
38.94167	222
38.95000	224
38.95833	225
38.96667	226
38.97500	227
38.98333	229
38.99167	231
39.00000	231
39.00833	230
39.01667	227
39.02500	223
39.03333	220
39.04167	216
39.05000	212
39.05833	209
39.06667	209
39.07500	210
39.08333	213
39.09167	217
39.10000	219
39.10833	219
39.11667	218
39.12500	217
39.13333	215
39.14167	214
39.15000	214
39.15833	215
39.16667	216
39.17500	215
39.18333	213
39.19167	210
39.20000	209
39.20833	212
39.21667	217
39.22500	223
39.23333	228
39.24167	231
39.25000	231
39.25833	231
39.26667	230
39.27500	227
39.28333	221
39.29167	213
39.30000	205
39.30833	197
39.31667	191
39.32500	186
39.33333	183
39.34167	181
39.35000	180
39.35833	180
39.36667	182
39.37500	188
39.38333	195
39.39167	204
39.40000	211
39.40833	215
39.41667	216
39.42500	212
39.43333	206
39.44167	199
39.45000	193
39.45833	189
39.46667	188
39.47500	188
39.48333	189
39.49167	189
39.50000	186
39.50833	182
39.51667	179
39.52500	179
39.53333	182
39.54167	185
39.55000	189
39.55833	190
39.56667	188
39.57500	183
39.58333	179
39.59167	174
39.60000	170
39.60833	167
39.61667	165
39.62500	167
39.63333	169
39.64167	171
39.65000	170
39.65833	168
39.66667	164
39.67500	161
39.68333	161
39.69167	162
39.70000	164
39.70833	164
39.71667	164
39.72500	161
39.73333	158
39.74167	155
39.75000	151
39.75833	147
39.76667	143
39.77500	139
39.78333	136
39.79167	136
39.80000	137
39.80833	141
39.81667	146
39.82500	150
39.83333	152
39.84167	154
39.85000	153
39.85833	150
39.86667	147
39.87500	142
39.88333	138
39.89167	133
39.90000	129
39.90833	126
39.91667	125
39.92500	126
39.93333	129
39.94167	131
39.95000	130
39.95833	128
39.96667	125
39.97500	122
39.98333	121
39.99167	121
40.00000	123
40.00833	126
40.01667	129
40.02500	134
40.03333	139
40.04167	140
40.05000	138
40.05833	135
40.06667	132
40.07500	127
40.08333	123
40.09167	119
40.10000	114
40.10833	108
40.11667	103
40.12500	103
40.13333	105
40.14167	108
40.15000	111
40.15833	114
40.16667	115
40.17500	116
40.18333	118
40.19167	119
40.20000	120
40.20833	120
40.21667	119
40.22500	118
40.23333	119
40.24167	119
40.25000	117
40.25833	116
40.26667	117
40.27500	119
40.28333	121
40.29167	124
40.30000	127
40.30833	128
40.31667	131
40.32500	134
40.33333	138
40.34167	143
40.35000	146
40.35833	147
40.36667	148
40.37500	150
40.38333	152
40.39167	155
40.40000	158
40.40833	160
40.41667	162
40.42500	166
40.43333	174
40.44167	185
40.45000	200
40.45833	216
40.46667	229
40.47500	240
40.48333	248
40.49167	256
40.50000	264
40.50833	272
40.51667	281
40.52500	292
40.53333	303
40.54167	314
40.55000	325
40.55833	337
40.56667	350
40.57500	366
40.58333	385
40.59167	407
40.60000	430
40.60833	455
40.61667	481
40.62500	507
40.63333	531
40.64167	555
40.65000	580
40.65833	605
40.66667	633
40.67500	660
40.68333	685
40.69167	712
40.70000	741
40.70833	772
40.71667	805
40.72500	843
40.73333	884
40.74167	925
40.75000	968
40.75833	1012
40.76667	1060
40.77500	1116
40.78333	1178
40.79167	1238
40.80000	1296
40.80833	1355
40.81667	1412
40.82500	1472
40.83333	1534
40.84167	1598
40.85000	1664
40.85833	1732
40.86667	1803
40.87500	1875
40.88333	1950
40.89167	2028
40.90000	2104
40.90833	2183
40.91667	2270
40.92500	2359
40.93333	2445
40.94167	2533
40.95000	2627
40.95833	2721
40.96667	2818
40.97500	2914
40.98333	3011
40.99167	3111
41.00000	3210
41.00833	3313
41.01667	3416
41.02500	3522
41.03333	3630
41.04167	3741
41.05000	3857
41.05833	3975
41.06667	4098
41.07500	4225
41.08333	4355
41.09167	4490
41.10000	4621
41.10833	4752
41.11667	4879
41.12500	5004
41.13333	5130
41.14167	5256
41.15000	5388
41.15833	5518
41.16667	5653
41.17500	5788
41.18333	5923
41.19167	6061
41.20000	6198
41.20833	6339
41.21667	6479
41.22500	6622
41.23333	6766
41.24167	6907
41.25000	7049
41.25833	7186
41.26667	7325
41.27500	7462
41.28333	7600
41.29167	7740
41.30000	7878
41.30833	8020
41.31667	8158
41.32500	8295
41.33333	8429
41.34167	8557
41.35000	8683
41.35833	8806
41.36667	8930
41.37500	9052
41.38333	9174
41.39167	9296
41.40000	9413
41.40833	9528
41.41667	9640
41.42500	9752
41.43333	9864
41.44167	9972
41.45000	10080
41.45833	10180
41.46667	10277
41.47500	10367
41.48333	10454
41.49167	10539
41.50000	10619
41.50833	10699
41.51667	10774
41.52500	10846
41.53333	10915
41.54167	10980
41.55000	11041
41.55833	11096
41.56667	11148
41.57500	11195
41.58333	11237
41.59167	11278
41.60000	11314
41.60833	11349
41.61667	11380
41.62500	11405
41.63333	11425
41.64167	11439
41.65000	11447
41.65833	11451
41.66667	11451
41.67500	11448
41.68333	11443
41.69167	11434
41.70000	11422
41.70833	11407
41.71667	11387
41.72500	11363
41.73333	11336
41.74167	11304
41.75000	11268
41.75833	11229
41.76667	11186
41.77500	11140
41.78333	11091
41.79167	11036
41.80000	10978
41.80833	10915
41.81667	10851
41.82500	10783
41.83333	10712
41.84167	10636
41.85000	10552
41.85833	10465
41.86667	10371
41.87500	10276
41.88333	10179
41.89167	10078
41.90000	9978
41.90833	9872
41.91667	9767
41.92500	9660
41.93333	9553
41.94167	9442
41.95000	9326
41.95833	9207
41.96667	9083
41.97500	8958
41.98333	8833
41.99167	8706
42.00000	8580
42.00833	8449
42.01667	8320
42.02500	8188
42.03333	8055
42.04167	7922
42.05000	7784
42.05833	7648
42.06667	7509
42.07500	7372
42.08333	7236
42.09167	7099
42.10000	6964
42.10833	6824
42.11667	6687
42.12500	6550
42.13333	6413
42.14167	6278
42.15000	6140
42.15833	6007
42.16667	5872
42.17500	5741
42.18333	5610
42.19167	5478
42.20000	5349
42.20833	5215
42.21667	5084
42.22500	4952
42.23333	4821
42.24167	4692
42.25000	4563
42.25833	4441
42.26667	4320
42.27500	4201
42.28333	4083
42.29167	3963
42.30000	3848
42.30833	3732
42.31667	3624
42.32500	3521
42.33333	3422
42.34167	3328
42.35000	3232
42.35833	3139
42.36667	3043
42.37500	2949
42.38333	2856
42.39167	2764
42.40000	2676
42.40833	2588
42.41667	2504
42.42500	2422
42.43333	2342
42.44167	2264
42.45000	2186
42.45833	2112
42.46667	2039
42.47500	1970
42.48333	1905
42.49167	1843
42.50000	1781
42.50833	1717
42.51667	1655
42.52500	1595
42.53333	1538
42.54167	1486
42.55000	1437
42.55833	1390
42.56667	1341
42.57500	1293
42.58333	1246
42.59167	1202
42.60000	1163
42.60833	1125
42.61667	1090
42.62500	1055
42.63333	1019
42.64167	985
42.65000	950
42.65833	919
42.66667	889
42.67500	862
42.68333	835
42.69167	808
42.70000	780
42.70833	752
42.71667	726
42.72500	704
42.73333	685
42.74167	669
42.75000	654
42.75833	636
42.76667	616
42.77500	594
42.78333	574
42.79167	557
42.80000	542
42.80833	530
42.81667	517
42.82500	503
42.83333	488
42.84167	474
42.85000	462
42.85833	452
42.86667	444
42.87500	438
42.88333	429
42.89167	419
42.90000	408
42.90833	394
42.91667	381
42.92500	370
42.93333	361
42.94167	353
42.95000	345
42.95833	337
42.96667	327
42.97500	319
42.98333	311
42.99167	305
43.00000	301
43.00833	300
43.01667	299
43.02500	295
43.03333	287
43.04167	277
43.05000	265
43.05833	257
43.06667	254
43.07500	255
43.08333	256
43.09167	256
43.10000	255
43.10833	250
43.11667	245
43.12500	243
43.13333	242
43.14167	240
43.15000	238
43.15833	234
43.16667	229
43.17500	224
43.18333	223
43.19167	223
43.20000	224
43.20833	223
43.21667	221
43.22500	215
43.23333	208
43.24167	199
43.25000	190
43.25833	185
43.26667	183
43.27500	184
43.28333	185
43.29167	183
43.30000	179
43.30833	172
43.31667	164
43.32500	159
43.33333	156
43.34167	155
43.35000	155
43.35833	155
43.36667	153
43.37500	150
43.38333	146
43.39167	143
43.40000	141
43.40833	139
43.41667	139
43.42500	140
43.43333	141
43.44167	141
43.45000	140
43.45833	139
43.46667	138
43.47500	138
43.48333	138
43.49167	137
43.50000	134
43.50833	129
43.51667	124
43.52500	123
43.53333	125
43.54167	128
43.55000	129
43.55833	130
43.56667	129
43.57500	127
43.58333	125
43.59167	123
43.60000	119
43.60833	116
43.61667	114
43.62500	114
43.63333	115
43.64167	117
43.65000	117
43.65833	117
43.66667	117
43.67500	118
43.68333	118
43.69167	119
43.70000	120
43.70833	121
43.71667	121
43.72500	119
43.73333	115
43.74167	113
43.75000	110
43.75833	108
43.76667	106
43.77500	103
43.78333	101
43.79167	99
43.80000	101
43.80833	104
43.81667	109
43.82500	112
43.83333	114
43.84167	115
43.85000	116
43.85833	115
43.86667	114
43.87500	112
43.88333	108
43.89167	104
43.90000	98
43.90833	93
43.91667	89
43.92500	86
43.93333	85
43.94167	85
43.95000	85
43.95833	85
43.96667	82
43.97500	77
43.98333	73
43.99167	71
44.00000	70
44.00833	72
44.01667	74
44.02500	72
44.03333	69
44.04167	65
44.05000	60
44.05833	58
44.06667	58
44.07500	60
44.08333	62
44.09167	64
44.10000	64
44.10833	63
44.11667	62
44.12500	60
44.13333	61
44.14167	64
44.15000	67
44.15833	70
44.16667	72
44.17500	73
44.18333	75
44.19167	77
44.20000	79
44.20833	81
44.21667	80
44.22500	75
44.23333	68
44.24167	62
44.25000	57
44.25833	55
44.26667	56
44.27500	58
44.28333	60
44.29167	61
44.30000	60
44.30833	59
44.31667	58
44.32500	56
44.33333	53
44.34167	50
44.35000	47
44.35833	47
44.36667	51
44.37500	58
44.38333	64
44.39167	69
44.40000	72
44.40833	74
44.41667	75
44.42500	76
44.43333	78
44.44167	77
44.45000	74
44.45833	68
44.46667	61
44.47500	54
44.48333	47
44.49167	42
44.50000	39
44.50833	38
44.51667	39
44.52500	40
44.53333	41
44.54167	41
44.55000	40
44.55833	37
44.56667	33
44.57500	30
44.58333	31
44.59167	35
44.60000	41
44.60833	48
44.61667	53
44.62500	55
44.63333	55
44.64167	56
44.65000	59
44.65833	61
44.66667	62
44.67500	61
44.68333	57
44.69167	51
44.70000	47
44.70833	45
44.71667	47
44.72500	51
44.73333	56
44.74167	59
44.75000	60
44.75833	58
44.76667	53
44.77500	48
44.78333	44
44.79167	42
44.80000	39
44.80833	36
44.81667	32
44.82500	30
44.83333	30
44.84167	30
44.85000	29
44.85833	26
44.86667	22
44.87500	20
44.88333	21
44.89167	27
44.90000	34
44.90833	39
44.91667	43
44.92500	44
44.93333	42
44.94167	39
44.95000	36
44.95833	32
44.96667	27
44.97500	24
44.98333	23
44.99167	26
45.00000	29
45.00833	34
45.01667	39
45.02500	44
45.03333	49
45.04167	51
45.05000	49
45.05833	44
45.06667	38
45.07500	33
45.08333	32
45.09167	36
45.10000	41
45.10833	45
45.11667	48
45.12500	48
45.13333	48
45.14167	48
45.15000	49
45.15833	51
45.16667	53
45.17500	54
45.18333	53
45.19167	50
45.20000	45
45.20833	40
45.21667	35
45.22500	29
45.23333	26
45.24167	27
45.25000	35
45.25833	44
45.26667	54
45.27500	61
45.28333	63
45.29167	61
45.30000	58
45.30833	54
45.31667	50
45.32500	47
45.33333	44
45.34167	43
45.35000	44
45.35833	44
45.36667	43
45.37500	41
45.38333	40
45.39167	43
45.40000	46
45.40833	52
45.41667	56
45.42500	58
45.43333	57
45.44167	54
45.45000	49
45.45833	45
45.46667	41
45.47500	37
45.48333	36
45.49167	37
45.50000	38
45.50833	39
45.51667	39
45.52500	41
45.53333	43
45.54167	47
45.55000	51
45.55833	54
45.56667	55
45.57500	54
45.58333	55
45.59167	55
45.60000	55
45.60833	54
45.61667	52
45.62500	48
45.63333	43
45.64167	40
45.65000	37
45.65833	35
45.66667	32
45.67500	29
45.68333	29
45.69167	30
45.70000	34
45.70833	38
45.71667	43
45.72500	47
45.73333	50
45.74167	53
45.75000	56
45.75833	58
45.76667	58
45.77500	57
45.78333	55
45.79167	52
45.80000	48
45.80833	44
45.81667	43
45.82500	43
45.83333	45
45.84167	47
45.85000	47
45.85833	47
45.86667	47
45.87500	49
45.88333	52
45.89167	56
45.90000	59
45.90833	60
45.91667	58
45.92500	55
45.93333	52
45.94167	46
45.95000	39
45.95833	33
45.96667	30
45.97500	29
45.98333	32
45.99167	37
46.00000	42
46.00833	45
46.01667	45
46.02500	43
46.03333	41
46.04167	41
46.05000	45
46.05833	49
46.06667	51
46.07500	51
46.08333	47
46.09167	42
46.10000	39
46.10833	39
46.11667	40
46.12500	40
46.13333	38
46.14167	35
46.15000	32
46.15833	28
46.16667	24
46.17500	22
46.18333	22
46.19167	24
46.20000	28
46.20833	32
46.21667	36
46.22500	37
46.23333	37
46.24167	37
46.25000	38
46.25833	39
46.26667	39
46.27500	38
46.28333	36
46.29167	34
46.30000	31
46.30833	28
46.31667	26
46.32500	25
46.33333	26
46.34167	28
46.35000	33
46.35833	36
46.36667	39
46.37500	40
46.38333	39
46.39167	34
46.40000	28
46.40833	20
46.41667	13
46.42500	9
46.43333	8
46.44167	9
46.45000	11
46.45833	13
46.46667	14
46.47500	15
46.48333	16
46.49167	19
46.50000	21
46.50833	23
46.51667	24
46.52500	23
46.53333	23
46.54167	24
46.55000	28
46.55833	33
46.56667	37
46.57500	40
46.58333	42
46.59167	41
46.60000	38
46.60833	35
46.61667	32
46.62500	28
46.63333	24
46.64167	20
46.65000	17
46.65833	13
46.66667	10
46.67500	8
46.68333	6
46.69167	6
46.70000	6
46.70833	6
46.71667	7
46.72500	8
46.73333	10
46.74167	12
46.75000	13
46.75833	13
46.76667	14
46.77500	14
46.78333	14
46.79167	15
46.80000	15
46.80833	15
46.81667	14
46.82500	14
46.83333	14
46.84167	14
46.85000	14
46.85833	14
46.86667	11
46.87500	5
46.88333	-0
46.89167	-5
46.90000	-8
46.90833	-9
46.91667	-7
46.92500	-4
46.93333	-1
46.94167	2
46.95000	3
46.95833	0
46.96667	-6
46.97500	-13
46.98333	-19
46.99167	-24
47.00000	-27
47.00833	-27
47.01667	-27
47.02500	-27
47.03333	-28
47.04167	-28
47.05000	-27
47.05833	-24
47.06667	-19
47.07500	-16
47.08333	-13
47.09167	-14
47.10000	-17
47.10833	-22
47.11667	-27
47.12500	-30
47.13333	-31
47.14167	-29
47.15000	-27
47.15833	-24
47.16667	-23
47.17500	-23
47.18333	-25
47.19167	-28
47.20000	-30
47.20833	-30
47.21667	-27
47.22500	-22
47.23333	-16
47.24167	-14
47.25000	-16
47.25833	-21
47.26667	-28
47.27500	-35
47.28333	-39
47.29167	-39
47.30000	-37
47.30833	-35
47.31667	-35
47.32500	-36
47.33333	-39
47.34167	-42
47.35000	-43
47.35833	-44
47.36667	-42
47.37500	-39
47.38333	-36
47.39167	-34
47.40000	-33
47.40833	-32
47.41667	-30
47.42500	-27
47.43333	-22
47.44167	-18
47.45000	-15
47.45833	-13
47.46667	-13
47.47500	-14
47.48333	-16
47.49167	-18
47.50000	-21
47.50833	-23
47.51667	-26
47.52500	-29
47.53333	-32
47.54167	-34
47.55000	-36
47.55833	-37
47.56667	-36
47.57500	-35
47.58333	-32
47.59167	-30
47.60000	-28
47.60833	-27
47.61667	-27
47.62500	-30
47.63333	-33
47.64167	-38
47.65000	-42
47.65833	-45
47.66667	-44
47.67500	-41
47.68333	-38
47.69167	-35
47.70000	-34
47.70833	-36
47.71667	-39
47.72500	-41
47.73333	-42
47.74167	-42
47.75000	-42
47.75833	-42
47.76667	-41
47.77500	-39
47.78333	-35
47.79167	-29
47.80000	-25
47.80833	-22
47.81667	-21
47.82500	-22
47.83333	-25
47.84167	-29
47.85000	-33
47.85833	-37
47.86667	-39
47.87500	-38
47.88333	-35
47.89167	-30
47.90000	-26
47.90833	-23
47.91667	-23
47.92500	-24
47.93333	-27
47.94167	-28
47.95000	-27
47.95833	-26
47.96667	-26
47.97500	-28
47.98333	-30
47.99167	-32
48.00000	-32
48.00833	-28
48.01667	-24
48.02500	-21
48.03333	-20
48.04167	-20
48.05000	-21
48.05833	-22
48.06667	-23
48.07500	-24
48.08333	-24
48.09167	-22
48.10000	-18
48.10833	-13
48.11667	-8
48.12500	-3
48.13333	-0
48.14167	0
48.15000	-2
48.15833	-6
48.16667	-9
48.17500	-12
48.18333	-11
48.19167	-6
48.20000	-1
48.20833	3
48.21667	5
48.22500	4
48.23333	2
48.24167	-2
48.25000	-4
48.25833	-6
48.26667	-7
48.27500	-8
48.28333	-8
48.29167	-7
48.30000	-5
48.30833	-1
48.31667	2
48.32500	3
48.33333	2
48.34167	1
48.35000	0
48.35833	0
48.36667	2
48.37500	6
48.38333	8
48.39167	10
48.40000	11
48.40833	12
48.41667	14
48.42500	18
48.43333	22
48.44167	26
48.45000	29
48.45833	31
48.46667	30
48.47500	28
48.48333	24
48.49167	21
48.50000	19
48.50833	19
48.51667	20
48.52500	22
48.53333	23
48.54167	24
48.55000	23
48.55833	23
48.56667	23
48.57500	25
48.58333	29
48.59167	34
48.60000	36
48.60833	33
48.61667	30
48.62500	27
48.63333	26
48.64167	27
48.65000	27
48.65833	27
48.66667	28
48.67500	30
48.68333	32
48.69167	35
48.70000	36
48.70833	36
48.71667	34
48.72500	33
48.73333	32
48.74167	32
48.75000	32
48.75833	31
48.76667	28
48.77500	24
48.78333	21
48.79167	19
48.80000	19
48.80833	22
48.81667	27
48.82500	32
48.83333	37
48.84167	38
48.85000	37
48.85833	34
48.86667	32
48.87500	30
48.88333	30
48.89167	30
48.90000	29
48.90833	27
48.91667	24
48.92500	24
48.93333	26
48.94167	31
48.95000	38
48.95833	43
48.96667	45
48.97500	44
48.98333	42
48.99167	40
49.00000	39
49.00833	39
49.01667	40
49.02500	40
49.03333	39
49.04167	36
49.05000	32
49.05833	27
49.06667	22
49.07500	18
49.08333	15
49.09167	14
49.10000	12
49.10833	12
49.11667	12
49.12500	13
49.13333	13
49.14167	13
49.15000	14
49.15833	14
49.16667	14
49.17500	13
49.18333	11
49.19167	9
49.20000	7
49.20833	6
49.21667	6
49.22500	7
49.23333	8
49.24167	10
49.25000	12
49.25833	13
49.26667	13
49.27500	11
49.28333	6
49.29167	1
49.30000	-2
49.30833	-2
49.31667	2
49.32500	7
49.33333	12
49.34167	14
49.35000	13
49.35833	9
49.36667	2
49.37500	-6
49.38333	-10
49.39167	-10
49.40000	-9
49.40833	-5
49.41667	-3
49.42500	-4
49.43333	-7
49.44167	-10
49.45000	-13
49.45833	-13
49.46667	-11
49.47500	-6
49.48333	-2
49.49167	1
49.50000	0
49.50833	-4
49.51667	-10
49.52500	-15
49.53333	-18
49.54167	-20
49.55000	-21
49.55833	-20
49.56667	-19
49.57500	-18
49.58333	-17
49.59167	-17
49.60000	-17
49.60833	-19
49.61667	-22
49.62500	-24
49.63333	-24
49.64167	-22
49.65000	-18
49.65833	-13
49.66667	-10
49.67500	-9
49.68333	-10
49.69167	-14
49.70000	-20
49.70833	-26
49.71667	-32
49.72500	-37
49.73333	-40
49.74167	-42
49.75000	-43
49.75833	-42
49.76667	-42
49.77500	-41
49.78333	-39
49.79167	-35
49.80000	-31
49.80833	-27
49.81667	-24
49.82500	-24
49.83333	-27
49.84167	-30
49.85000	-35
49.85833	-38
49.86667	-39
49.87500	-38
49.88333	-36
49.89167	-36
49.90000	-37
49.90833	-40
49.91667	-43
49.92500	-43
49.93333	-41
49.94167	-38
49.95000	-37
49.95833	-38
49.96667	-39
49.97500	-40
49.98333	-40
49.99167	-38
50.00000	-37
50.00833	-36
50.01667	-37
50.02500	-37
50.03333	-38
50.04167	-39
50.05000	-40
50.05833	-40
50.06667	-39
50.07500	-38
50.08333	-38
50.09167	-40
50.10000	-42
50.10833	-44
50.11667	-47
50.12500	-47
50.13333	-47
50.14167	-45
50.15000	-44
50.15833	-43
50.16667	-41
50.17500	-39
50.18333	-38
50.19167	-37
50.20000	-38
50.20833	-40
50.21667	-43
50.22500	-47
50.23333	-50
50.24167	-52
50.25000	-50
50.25833	-46
50.26667	-40
50.27500	-34
50.28333	-31
50.29167	-30
50.30000	-31
50.30833	-33
50.31667	-36
50.32500	-38
50.33333	-37
50.34167	-33
50.35000	-26
50.35833	-18
50.36667	-11
50.37500	-7
50.38333	-6
50.39167	-8
50.40000	-13
50.40833	-20
50.41667	-26
50.42500	-31
50.43333	-35
50.44167	-37
50.45000	-36
50.45833	-35
50.46667	-33
50.47500	-33
50.48333	-32
50.49167	-30
50.50000	-27
50.50833	-22
50.51667	-17
50.52500	-14
50.53333	-12
50.54167	-12
50.55000	-12
50.55833	-12
50.56667	-13
50.57500	-14
50.58333	-14
50.59167	-12
50.60000	-8
50.60833	-1
50.61667	6
50.62500	12
50.63333	15
50.64167	15
50.65000	12
50.65833	10
50.66667	9
50.67500	10
50.68333	12
50.69167	14
50.70000	13
50.70833	10
50.71667	6
50.72500	4
50.73333	4
50.74167	8
50.75000	15
50.75833	21
50.76667	24
50.77500	25
50.78333	24
50.79167	22
50.80000	19
50.80833	18
50.81667	17
50.82500	18
50.83333	21
50.84167	24
50.85000	27
50.85833	28
50.86667	27
50.87500	23
50.88333	19
50.89167	16
50.90000	13
50.90833	12
50.91667	12
50.92500	12
50.93333	13
50.94167	13
50.95000	13
50.95833	13
50.96667	14
50.97500	18
50.98333	24
50.99167	30
51.00000	33
51.00833	32
51.01667	27
51.02500	22
51.03333	17
51.04167	15
51.05000	16
51.05833	19
51.06667	24
51.07500	30
51.08333	37
51.09167	43
51.10000	48
51.10833	50
51.11667	51
51.12500	51
51.13333	50
51.14167	48
51.15000	45
51.15833	41
51.16667	36
51.17500	34
51.18333	36
51.19167	44
51.20000	54
51.20833	67
51.21667	80
51.22500	91
51.23333	100
51.24167	105
51.25000	105
51.25833	103
51.26667	99
51.27500	97
51.28333	98
51.29167	102
51.30000	108
51.30833	114
51.31667	119
51.32500	123
51.33333	125
51.34167	130
51.35000	137
51.35833	144
51.36667	153
51.37500	161
51.38333	168
51.39167	174
51.40000	182
51.40833	190
51.41667	199
51.42500	208
51.43333	219
51.44167	231
51.45000	246
51.45833	261
51.46667	275
51.47500	288
51.48333	300
51.49167	313
51.50000	327
51.50833	342
51.51667	357
51.52500	373
51.53333	391
51.54167	412
51.55000	436
51.55833	460
51.56667	484
51.57500	507
51.58333	529
51.59167	551
51.60000	573
51.60833	597
51.61667	621
51.62500	646
51.63333	671
51.64167	696
51.65000	722
51.65833	748
51.66667	776
51.67500	806
51.68333	837
51.69167	871
51.70000	906
51.70833	943
51.71667	979
51.72500	1015
51.73333	1051
51.74167	1086
51.75000	1123
51.75833	1163
51.76667	1207
51.77500	1255
51.78333	1303
51.79167	1352
51.80000	1399
51.80833	1447
51.81667	1495
51.82500	1544
51.83333	1595
51.84167	1648
51.85000	1703
51.85833	1757
51.86667	1811
51.87500	1865
51.88333	1918
51.89167	1972
51.90000	2026
51.90833	2083
51.91667	2142
51.92500	2205
51.93333	2272
51.94167	2341
51.95000	2413
51.95833	2484
51.96667	2554
51.97500	2625
51.98333	2695
51.99167	2769
52.00000	2842
52.00833	2919
52.01667	2994
52.02500	3068
52.03333	3142
52.04167	3217
52.05000	3296
52.05833	3374
52.06667	3457
52.07500	3539
52.08333	3620
52.09167	3700
52.10000	3780
52.10833	3864
52.11667	3950
52.12500	4040
52.13333	4132
52.14167	4222
52.15000	4313
52.15833	4401
52.16667	4490
52.17500	4579
52.18333	4668
52.19167	4759
52.20000	4849
52.20833	4943
52.21667	5036
52.22500	5130
52.23333	5224
52.24167	5316
52.25000	5410
52.25833	5500
52.26667	5590
52.27500	5679
52.28333	5768
52.29167	5860
52.30000	5952
52.30833	6048
52.31667	6143
52.32500	6239
52.33333	6334
52.34167	6429
52.35000	6528
52.35833	6624
52.36667	6720
52.37500	6813
52.38333	6902
52.39167	6989
52.40000	7074
52.40833	7161
52.41667	7248
52.42500	7339
52.43333	7430
52.44167	7521
52.45000	7612
52.45833	7700
52.46667	7788
52.47500	7874
52.48333	7958
52.49167	8042
52.50000	8123
52.50833	8204
52.51667	8283
52.52500	8362
52.53333	8441
52.54167	8518
52.55000	8596
52.55833	8671
52.56667	8747
52.57500	8822
52.58333	8898
52.59167	8974
52.60000	9047
52.60833	9118
52.61667	9186
52.62500	9251
52.63333	9314
52.64167	9373
52.65000	9430
52.65833	9484
52.66667	9539
52.67500	9594
52.68333	9650
52.69167	9707
52.70000	9761
52.70833	9811
52.71667	9858
52.72500	9904
52.73333	9947
52.74167	9991
52.75000	10034
52.75833	10075
52.76667	10115
52.77500	10151
52.78333	10183
52.79167	10212
52.80000	10237
52.80833	10260
52.81667	10281
52.82500	10303
52.83333	10324
52.84167	10345
52.85000	10367
52.85833	10387
52.86667	10405
52.87500	10420
52.88333	10432
52.89167	10441
52.90000	10448
52.90833	10451
52.91667	10451
52.92500	10450
52.93333	10447
52.94167	10443
52.95000	10438
52.95833	10432
52.96667	10424
52.97500	10416
52.98333	10405
52.99167	10393
53.00000	10378
53.00833	10360
53.01667	10340
53.02500	10318
53.03333	10296
53.04167	10272
53.05000	10247
53.05833	10220
53.06667	10190
53.07500	10159
53.08333	10125
53.09167	10089
53.10000	10054
53.10833	10018
53.11667	9984
53.12500	9948
53.13333	9910
53.14167	9870
53.15000	9825
53.15833	9779
53.16667	9730
53.17500	9680
53.18333	9630
53.19167	9579
53.20000	9531
53.20833	9484
53.21667	9436
53.22500	9385
53.23333	9330
53.24167	9273
53.25000	9214
53.25833	9155
53.26667	9093
53.27500	9030
53.28333	8967
53.29167	8903
53.30000	8841
53.30833	8778
53.31667	8716
53.32500	8652
53.33333	8587
53.34167	8522
53.35000	8453
53.35833	8383
53.36667	8308
53.37500	8233
53.38333	8160
53.39167	8089
53.40000	8020
53.40833	7951
53.41667	7882
53.42500	7811
53.43333	7739
53.44167	7668
53.45000	7596
53.45833	7526
53.46667	7453
53.47500	7379
53.48333	7303
53.49167	7224
53.50000	7150
53.50833	7077
53.51667	7008
53.52500	6940
53.53333	6871
53.54167	6800
53.55000	6724
53.55833	6650
53.56667	6578
53.57500	6507
53.58333	6437
53.59167	6365
53.60000	6295
53.60833	6222
53.61667	6152
53.62500	6083
53.63333	6015
53.64167	5947
53.65000	5877
53.65833	5807
53.66667	5737
53.67500	5668
53.68333	5600
53.69167	5531
53.70000	5465
53.70833	5398
53.71667	5334
53.72500	5270
53.73333	5207
53.74167	5146
53.75000	5085
53.75833	5026
53.76667	4967
53.77500	4909
53.78333	4849
53.79167	4788
53.80000	4727
53.80833	4666
53.81667	4607
53.82500	4548
53.83333	4490
53.84167	4432
53.85000	4372
53.85833	4314
53.86667	4257
53.87500	4202
53.88333	4150
53.89167	4097
53.90000	4046
53.90833	3993
53.91667	3940
53.92500	3888
53.93333	3836
53.94167	3786
53.95000	3735
53.95833	3685
53.96667	3634
53.97500	3584
53.98333	3537
53.99167	3492
54.00000	3448
54.00833	3405
54.01667	3362
54.02500	3317
54.03333	3271
54.04167	3225
54.05000	3178
54.05833	3132
54.06667	3089
54.07500	3047
54.08333	3008
54.09167	2971
54.10000	2934
54.10833	2896
54.11667	2859
54.12500	2823
54.13333	2787
54.14167	2752
54.15000	2716
54.15833	2681
54.16667	2643
54.17500	2604
54.18333	2565
54.19167	2526
54.20000	2488
54.20833	2451
54.21667	2417
54.22500	2386
54.23333	2357
54.24167	2331
54.25000	2305
54.25833	2279
54.26667	2250
54.27500	2221
54.28333	2193
54.29167	2166
54.30000	2141
54.30833	2116
54.31667	2090
54.32500	2063
54.33333	2034
54.34167	2006
54.35000	1980
54.35833	1955
54.36667	1932
54.37500	1910
54.38333	1888
54.39167	1865
54.40000	1845
54.40833	1825
54.41667	1806
54.42500	1786
54.43333	1765
54.44167	1742
54.45000	1717
54.45833	1691
54.46667	1664
54.47500	1638
54.48333	1613
54.49167	1591
54.50000	1573
54.50833	1557
54.51667	1544
54.52500	1531
54.53333	1517
54.54167	1501
54.55000	1484
54.55833	1466
54.56667	1446
54.57500	1426
54.58333	1406
54.59167	1386
54.60000	1365
54.60833	1345
54.61667	1325
54.62500	1307
54.63333	1290
54.64167	1276
54.65000	1262
54.65833	1249
54.66667	1236
54.67500	1223
54.68333	1212
54.69167	1201
54.70000	1190
54.70833	1178
54.71667	1166
54.72500	1158
54.73333	1151
54.74167	1147
54.75000	1142
54.75833	1133
54.76667	1121
54.77500	1105
54.78333	1089
54.79167	1072
54.80000	1059
54.80833	1049
54.81667	1041
54.82500	1034
54.83333	1026
54.84167	1013
54.85000	996
54.85833	979
54.86667	962
54.87500	948
54.88333	937
54.89167	929
54.90000	922
54.90833	914
54.91667	905
54.92500	894
54.93333	883
54.94167	874
54.95000	865
54.95833	858
54.96667	853
54.97500	849
54.98333	844
54.99167	839
55.00000	832
55.00833	821
55.01667	808
55.02500	793
55.03333	778
55.04167	767
55.05000	760
55.05833	756
55.06667	756
55.07500	756
55.08333	754
55.09167	749
55.10000	741
55.10833	731
55.11667	721
55.12500	715
55.13333	711
55.14167	708
55.15000	704
55.15833	700
55.16667	695
55.17500	689
55.18333	684
55.19167	679
55.20000	674
55.20833	669
55.21667	663
55.22500	658
55.23333	653
55.24167	647
55.25000	641
55.25833	635
55.26667	628
55.27500	621
55.28333	615
55.29167	610
55.30000	604
55.30833	596
55.31667	586
55.32500	574
55.33333	562
55.34167	553
55.35000	547
55.35833	543
55.36667	541
55.37500	539
55.38333	538
55.39167	538
55.40000	537
55.40833	537
55.41667	535
55.42500	530
55.43333	524
55.44167	517
55.45000	512
55.45833	506
55.46667	501
55.47500	495
55.48333	487
55.49167	479
55.50000	472
55.50833	465
55.51667	459
55.52500	452
55.53333	445
55.54167	439
55.55000	435
55.55833	432
55.56667	431
55.57500	431
55.58333	430
55.59167	428
55.60000	426
55.60833	424
55.61667	421
55.62500	418
55.63333	415
55.64167	413
55.65000	411
55.65833	409
55.66667	408
55.67500	408
55.68333	407
55.69167	404
55.70000	400
55.70833	396
55.71667	391
55.72500	386
55.73333	382
55.74167	376
55.75000	372
55.75833	369
55.76667	369
55.77500	370
55.78333	373
55.79167	374
55.80000	372
55.80833	367
55.81667	361
55.82500	356
55.83333	351
55.84167	349
55.85000	350
55.85833	351
55.86667	352
55.87500	351
55.88333	348
55.89167	342
55.90000	336
55.90833	329
55.91667	323
55.92500	319
55.93333	319
55.94167	319
55.95000	320
55.95833	322
55.96667	324
55.97500	327
55.98333	328
55.99167	326
56.00000	320
56.00833	311
56.01667	300
56.02500	291
56.03333	285
56.04167	280
56.05000	276
56.05833	273
56.06667	271
56.07500	271
56.08333	273
56.09167	276
56.10000	278
56.10833	277
56.11667	273
56.12500	270
56.13333	268
56.14167	267
56.15000	266
56.15833	266
56.16667	265
56.17500	262
56.18333	260
56.19167	260
56.20000	260
56.20833	260
56.21667	260
56.22500	258
56.23333	254
56.24167	250
56.25000	248
56.25833	249
56.26667	250
56.27500	251
56.28333	250
56.29167	247
56.30000	244
56.30833	241
56.31667	238
56.32500	236
56.33333	233
56.34167	230
56.35000	227
56.35833	222
56.36667	218
56.37500	214
56.38333	212
56.39167	212
56.40000	214
56.40833	217
56.41667	220
56.42500	221
56.43333	220
56.44167	219
56.45000	219
56.45833	218
56.46667	218
56.47500	219
56.48333	218
56.49167	215
56.50000	211
56.50833	208
56.51667	205
56.52500	204
56.53333	203
56.54167	203
56.55000	200
56.55833	195
56.56667	189
56.57500	183
56.58333	180
56.59167	180
56.60000	182
56.60833	183
56.61667	184
56.62500	182
56.63333	178
56.64167	174
56.65000	170
56.65833	167
56.66667	167
56.67500	168
56.68333	168
56.69167	166
56.70000	163
56.70833	158
56.71667	155
56.72500	155
56.73333	157
56.74167	159
56.75000	160
56.75833	160
56.76667	159
56.77500	157
56.78333	156
56.79167	156
56.80000	156
56.80833	156
56.81667	156
56.82500	158
56.83333	162
56.84167	166
56.85000	167
56.85833	166
56.86667	161
56.87500	156
56.88333	151
56.89167	148
56.90000	144
56.90833	139
56.91667	135
56.92500	131
56.93333	129
56.94167	127
56.95000	126
56.95833	126
56.96667	125
56.97500	126
56.98333	129
56.99167	133
57.00000	136
57.00833	137
57.01667	136
57.02500	133
57.03333	129
57.04167	125
57.05000	124
57.05833	124
57.06667	124
57.07500	124
57.08333	123
57.09167	121
57.10000	120
57.10833	122
57.11667	124
57.12500	126
57.13333	126
57.14167	124
57.15000	121
57.15833	118
57.16667	116
57.17500	117
57.18333	119
57.19167	122
57.20000	124
57.20833	123
57.21667	119
57.22500	114
57.23333	108
57.24167	104
57.25000	102
57.25833	101
57.26667	99
57.27500	97
57.28333	95
57.29167	93
57.30000	92
57.30833	93
57.31667	96
57.32500	99
57.33333	102
57.34167	102
57.35000	99
57.35833	94
57.36667	90
57.37500	86
57.38333	83
57.39167	82
57.40000	83
57.40833	85
57.41667	86
57.42500	87
57.43333	87
57.44167	88
57.45000	89
57.45833	92
57.46667	93
57.47500	94
57.48333	94
57.49167	93
57.50000	90
57.50833	87
57.51667	83
57.52500	78
57.53333	74
57.54167	73
57.55000	74
57.55833	75
57.56667	75
57.57500	73
57.58333	72
57.59167	71
57.60000	70
57.60833	71
57.61667	71
57.62500	70
57.63333	67
57.64167	66
57.65000	67
57.65833	69
57.66667	72
57.67500	74
57.68333	76
57.69167	77
57.70000	77
57.70833	77
57.71667	76
57.72500	74
57.73333	70
57.74167	68
57.75000	68
57.75833	71
57.76667	75
57.77500	80
57.78333	83
57.79167	83
57.80000	81
57.80833	77
57.81667	72
57.82500	66
57.83333	60
57.84167	56
57.85000	54
57.85833	56
57.86667	60
57.87500	65
57.88333	68
57.89167	68
57.90000	64
57.90833	58
57.91667	53
57.92500	52
57.93333	55
57.94167	60
57.95000	66
57.95833	70
57.96667	69
57.97500	66
57.98333	61
57.99167	57
58.00000	52
58.00833	49
58.01667	46
58.02500	43
58.03333	40
58.04167	40
58.05000	42
58.05833	44
58.06667	46
58.07500	47
58.08333	47
58.09167	47
58.10000	46
58.10833	46
58.11667	45
58.12500	43
58.13333	41
58.14167	40
58.15000	42
58.15833	44
58.16667	47
58.17500	51
58.18333	52
58.19167	52
58.20000	49
58.20833	46
58.21667	42
58.22500	38
58.23333	36
58.24167	36
58.25000	39
58.25833	42
58.26667	43
58.27500	44
58.28333	42
58.29167	40
58.30000	37
58.30833	35
58.31667	33
58.32500	32
58.33333	33
58.34167	35
58.35000	37
58.35833	38
58.36667	40
58.37500	42
58.38333	43
58.39167	43
58.40000	44
58.40833	44
58.41667	45
58.42500	46
58.43333	45
58.44167	40
58.45000	33
58.45833	26
58.46667	21
58.47500	20
58.48333	20
58.49167	21
58.50000	21
58.50833	22
58.51667	21
58.52500	22
58.53333	23
58.54167	25
58.55000	25
58.55833	25
58.56667	23
58.57500	20
58.58333	18
58.59167	16
58.60000	15
58.60833	17
58.61667	19
58.62500	19
58.63333	17
58.64167	13
58.65000	9
58.65833	6
58.66667	6
58.67500	8
58.68333	12
58.69167	17
58.70000	21
58.70833	24
58.71667	25
58.72500	24
58.73333	22
58.74167	19
58.75000	13
58.75833	9
58.76667	5
58.77500	2
58.78333	3
58.79167	6
58.80000	9
58.80833	12
58.81667	14
58.82500	14
58.83333	12
58.84167	11
58.85000	11
58.85833	12
58.86667	13
58.87500	13
58.88333	13
58.89167	11
58.90000	8
58.90833	5
58.91667	2
58.92500	2
58.93333	4
58.94167	7
58.95000	9
58.95833	11
58.96667	9
58.97500	6
58.98333	3
58.99167	1
59.00000	-0
59.00833	1
59.01667	3
59.02500	6
59.03333	7
59.04167	6
59.05000	3
59.05833	-0
59.06667	-2
59.07500	-2
59.08333	0
59.09167	3
59.10000	7
59.10833	11
59.11667	14
59.12500	14
59.13333	13
59.14167	10
59.15000	6
59.15833	1
59.16667	-4
59.17500	-8
59.18333	-11
59.19167	-10
59.20000	-9
59.20833	-7
59.21667	-5
59.22500	-7
59.23333	-10
59.24167	-11
59.25000	-9
59.25833	-7
59.26667	-5
59.27500	-5
59.28333	-6
59.29167	-9
59.30000	-10
59.30833	-10
59.31667	-8
59.32500	-3
59.33333	2
59.34167	6
59.35000	9
59.35833	10
59.36667	11
59.37500	11
59.38333	11
59.39167	11
59.40000	9
59.40833	6
59.41667	3
59.42500	1
59.43333	2
59.44167	5
59.45000	10
59.45833	14
59.46667	16
59.47500	16
59.48333	15
59.49167	12
59.50000	8
59.50833	3
59.51667	-2
59.52500	-6
59.53333	-9
59.54167	-9
59.55000	-5
59.55833	-1
59.56667	1
59.57500	1
59.58333	-1
59.59167	-2
59.60000	-3
59.60833	-4
59.61667	-4
59.62500	-5
59.63333	-6
59.64167	-6
59.65000	-3
59.65833	-1
59.66667	-1
59.67500	-4
59.68333	-7
59.69167	-9
59.70000	-10
59.70833	-10
59.71667	-8
59.72500	-8
59.73333	-10
59.74167	-14
59.75000	-18
59.75833	-22
59.76667	-23
59.77500	-23
59.78333	-22
59.79167	-20
59.80000	-19
59.80833	-18
59.81667	-18
59.82500	-15
59.83333	-12
59.84167	-7
59.85000	-3
59.85833	-1
59.86667	-1
59.87500	-4
59.88333	-6
59.89167	-8
59.90000	-7
59.90833	-3
59.91667	2
59.92500	7
59.93333	10
59.94167	10
59.95000	6
59.95833	0
59.96667	-6
59.97500	-13
59.98333	-17
59.99167	-19
60.00000	-19
