# Supplementary material for: How J-chain ensures the assembly of immunoglobulin IgM pentamers
Source: EMBO J. 2024 Dec 4;44(2):505–33. doi: 10.1038/s44318-024-00317-9 (PMC11729874; doi:10.1038/s44318-024-00317-9)
Supplement: Supplementary file 5 — Source data Fig. 3 [file 44318_2024_317_MOESM5_ESM.zip › Figure 3/3B/repeat 3 Cu4/20240117 Cu4tp_1h_3.txt]

[Header]
Application Name	LCsolution
Version	1.25
Data File Name	D:\Xenia\JC Oligomerisation kinetics\20240117 Cu4tp_1h_3.lcd
Output Date	17.07.2024
Output Time	17:45:45

[Configuration]
# of Detectors	2
Detector ID	Detector A	Detector B
Detector Name	Detector A	Detector B
# of Channels	2	1

[LC Chromatogram(Detector A-Ch1)]
Interval(msec)	500
# of Points	7201
Start Time(min)	0.000
End Time(min)	60.000
Intensity Units	mV
Intensity Multiplier	0.001
Wavelength(nm)	280
R.Time (min)	Intensity
0.00000	-1
0.00833	-1
0.01667	1
0.02500	5
0.03333	12
0.04167	18
0.05000	21
0.05833	23
0.06667	21
0.07500	18
0.08333	15
0.09167	13
0.10000	10
0.10833	8
0.11667	8
0.12500	10
0.13333	14
0.14167	18
0.15000	22
0.15833	24
0.16667	23
0.17500	21
0.18333	17
0.19167	14
0.20000	11
0.20833	8
0.21667	7
0.22500	5
0.23333	3
0.24167	1
0.25000	-0
0.25833	1
0.26667	6
0.27500	11
0.28333	15
0.29167	17
0.30000	16
0.30833	12
0.31667	8
0.32500	4
0.33333	-0
0.34167	-3
0.35000	-7
0.35833	-9
0.36667	-10
0.37500	-9
0.38333	-7
0.39167	-2
0.40000	6
0.40833	14
0.41667	21
0.42500	25
0.43333	26
0.44167	25
0.45000	23
0.45833	19
0.46667	16
0.47500	13
0.48333	10
0.49167	9
0.50000	12
0.50833	17
0.51667	23
0.52500	27
0.53333	27
0.54167	24
0.55000	20
0.55833	17
0.56667	16
0.57500	17
0.58333	19
0.59167	22
0.60000	23
0.60833	23
0.61667	20
0.62500	13
0.63333	6
0.64167	-2
0.65000	-7
0.65833	-7
0.66667	-3
0.67500	3
0.68333	8
0.69167	12
0.70000	14
0.70833	14
0.71667	14
0.72500	14
0.73333	14
0.74167	14
0.75000	14
0.75833	14
0.76667	15
0.77500	16
0.78333	16
0.79167	15
0.80000	13
0.80833	10
0.81667	9
0.82500	9
0.83333	9
0.84167	10
0.85000	10
0.85833	8
0.86667	6
0.87500	4
0.88333	3
0.89167	3
0.90000	2
0.90833	1
0.91667	-2
0.92500	-4
0.93333	-6
0.94167	-8
0.95000	-9
0.95833	-9
0.96667	-9
0.97500	-7
0.98333	-4
0.99167	-1
1.00000	1
1.00833	3
1.01667	2
1.02500	0
1.03333	-3
1.04167	-5
1.05000	-8
1.05833	-9
1.06667	-8
1.07500	-5
1.08333	-0
1.09167	5
1.10000	9
1.10833	12
1.11667	14
1.12500	17
1.13333	19
1.14167	20
1.15000	20
1.15833	17
1.16667	13
1.17500	9
1.18333	5
1.19167	2
1.20000	-1
1.20833	-3
1.21667	-4
1.22500	-5
1.23333	-6
1.24167	-7
1.25000	-9
1.25833	-10
1.26667	-9
1.27500	-5
1.28333	0
1.29167	5
1.30000	7
1.30833	7
1.31667	4
1.32500	1
1.33333	-1
1.34167	-1
1.35000	1
1.35833	3
1.36667	4
1.37500	4
1.38333	3
1.39167	3
1.40000	5
1.40833	8
1.41667	12
1.42500	16
1.43333	20
1.44167	22
1.45000	23
1.45833	23
1.46667	21
1.47500	17
1.48333	11
1.49167	5
1.50000	1
1.50833	0
1.51667	2
1.52500	5
1.53333	8
1.54167	8
1.55000	6
1.55833	1
1.56667	-5
1.57500	-11
1.58333	-14
1.59167	-14
1.60000	-12
1.60833	-8
1.61667	-5
1.62500	-3
1.63333	-2
1.64167	-3
1.65000	-6
1.65833	-9
1.66667	-11
1.67500	-14
1.68333	-17
1.69167	-19
1.70000	-20
1.70833	-19
1.71667	-16
1.72500	-12
1.73333	-8
1.74167	-4
1.75000	0
1.75833	3
1.76667	4
1.77500	3
1.78333	-0
1.79167	-3
1.80000	-6
1.80833	-7
1.81667	-7
1.82500	-7
1.83333	-7
1.84167	-6
1.85000	-6
1.85833	-5
1.86667	-3
1.87500	-0
1.88333	4
1.89167	9
1.90000	12
1.90833	15
1.91667	14
1.92500	8
1.93333	2
1.94167	-2
1.95000	-4
1.95833	-3
1.96667	-1
1.97500	-1
1.98333	-1
1.99167	-3
2.00000	-3
2.00833	-2
2.01667	-1
2.02500	-1
2.03333	-1
2.04167	-0
2.05000	1
2.05833	-0
2.06667	-3
2.07500	-7
2.08333	-10
2.09167	-12
2.10000	-11
2.10833	-7
2.11667	-4
2.12500	-4
2.13333	-5
2.14167	-6
2.15000	-6
2.15833	-4
2.16667	-3
2.17500	-2
2.18333	-2
2.19167	-3
2.20000	-4
2.20833	-5
2.21667	-6
2.22500	-7
2.23333	-9
2.24167	-10
2.25000	-10
2.25833	-11
2.26667	-12
2.27500	-11
2.28333	-8
2.29167	-6
2.30000	-4
2.30833	-4
2.31667	-5
2.32500	-7
2.33333	-10
2.34167	-11
2.35000	-11
2.35833	-10
2.36667	-9
2.37500	-9
2.38333	-11
2.39167	-14
2.40000	-17
2.40833	-20
2.41667	-20
2.42500	-17
2.43333	-12
2.44167	-8
2.45000	-6
2.45833	-5
2.46667	-6
2.47500	-9
2.48333	-10
2.49167	-13
2.50000	-16
2.50833	-21
2.51667	-25
2.52500	-26
2.53333	-26
2.54167	-23
2.55000	-21
2.55833	-19
2.56667	-20
2.57500	-21
2.58333	-21
2.59167	-19
2.60000	-16
2.60833	-12
2.61667	-9
2.62500	-6
2.63333	-4
2.64167	-4
2.65000	-5
2.65833	-9
2.66667	-14
2.67500	-20
2.68333	-25
2.69167	-28
2.70000	-27
2.70833	-22
2.71667	-16
2.72500	-10
2.73333	-5
2.74167	-4
2.75000	-6
2.75833	-9
2.76667	-9
2.77500	-8
2.78333	-3
2.79167	2
2.80000	5
2.80833	5
2.81667	4
2.82500	2
2.83333	1
2.84167	2
2.85000	5
2.85833	8
2.86667	10
2.87500	10
2.88333	8
2.89167	4
2.90000	1
2.90833	-3
2.91667	-7
2.92500	-12
2.93333	-17
2.94167	-23
2.95000	-28
2.95833	-29
2.96667	-26
2.97500	-21
2.98333	-15
2.99167	-11
3.00000	-9
3.00833	-10
3.01667	-11
3.02500	-10
3.03333	-8
3.04167	-6
3.05000	-4
3.05833	-2
3.06667	0
3.07500	1
3.08333	-0
3.09167	-2
3.10000	-4
3.10833	-4
3.11667	-3
3.12500	-3
3.13333	-3
3.14167	-5
3.15000	-10
3.15833	-14
3.16667	-15
3.17500	-14
3.18333	-11
3.19167	-7
3.20000	-4
3.20833	-4
3.21667	-5
3.22500	-8
3.23333	-13
3.24167	-17
3.25000	-20
3.25833	-22
3.26667	-21
3.27500	-20
3.28333	-18
3.29167	-17
3.30000	-15
3.30833	-14
3.31667	-13
3.32500	-12
3.33333	-10
3.34167	-8
3.35000	-4
3.35833	-1
3.36667	2
3.37500	5
3.38333	6
3.39167	5
3.40000	5
3.40833	6
3.41667	6
3.42500	3
3.43333	-0
3.44167	-3
3.45000	-4
3.45833	-3
3.46667	-1
3.47500	1
3.48333	1
3.49167	1
3.50000	2
3.50833	4
3.51667	5
3.52500	6
3.53333	6
3.54167	5
3.55000	5
3.55833	5
3.56667	7
3.57500	8
3.58333	6
3.59167	2
3.60000	-2
3.60833	-7
3.61667	-11
3.62500	-13
3.63333	-15
3.64167	-18
3.65000	-23
3.65833	-27
3.66667	-29
3.67500	-29
3.68333	-27
3.69167	-24
3.70000	-22
3.70833	-20
3.71667	-19
3.72500	-15
3.73333	-12
3.74167	-7
3.75000	-2
3.75833	-1
3.76667	-3
3.77500	-7
3.78333	-11
3.79167	-13
3.80000	-14
3.80833	-14
3.81667	-15
3.82500	-18
3.83333	-22
3.84167	-25
3.85000	-29
3.85833	-31
3.86667	-32
3.87500	-31
3.88333	-28
3.89167	-26
3.90000	-23
3.90833	-21
3.91667	-19
3.92500	-16
3.93333	-14
3.94167	-13
3.95000	-12
3.95833	-11
3.96667	-10
3.97500	-7
3.98333	-2
3.99167	4
4.00000	8
4.00833	9
4.01667	8
4.02500	6
4.03333	2
4.04167	-1
4.05000	-3
4.05833	-6
4.06667	-8
4.07500	-11
4.08333	-12
4.09167	-13
4.10000	-13
4.10833	-13
4.11667	-11
4.12500	-7
4.13333	-3
4.14167	1
4.15000	3
4.15833	1
4.16667	-3
4.17500	-8
4.18333	-10
4.19167	-11
4.20000	-10
4.20833	-10
4.21667	-10
4.22500	-12
4.23333	-14
4.24167	-16
4.25000	-18
4.25833	-20
4.26667	-21
4.27500	-22
4.28333	-20
4.29167	-17
4.30000	-15
4.30833	-14
4.31667	-14
4.32500	-15
4.33333	-18
4.34167	-19
4.35000	-20
4.35833	-20
4.36667	-18
4.37500	-16
4.38333	-15
4.39167	-14
4.40000	-14
4.40833	-17
4.41667	-20
4.42500	-25
4.43333	-28
4.44167	-29
4.45000	-26
4.45833	-21
4.46667	-15
4.47500	-12
4.48333	-13
4.49167	-18
4.50000	-24
4.50833	-31
4.51667	-35
4.52500	-35
4.53333	-31
4.54167	-25
4.55000	-18
4.55833	-14
4.56667	-13
4.57500	-15
4.58333	-19
4.59167	-23
4.60000	-25
4.60833	-27
4.61667	-27
4.62500	-29
4.63333	-30
4.64167	-31
4.65000	-31
4.65833	-28
4.66667	-23
4.67500	-17
4.68333	-12
4.69167	-9
4.70000	-9
4.70833	-11
4.71667	-13
4.72500	-13
4.73333	-10
4.74167	-5
4.75000	0
4.75833	4
4.76667	5
4.77500	4
4.78333	2
4.79167	-1
4.80000	-4
4.80833	-5
4.81667	-6
4.82500	-6
4.83333	-5
4.84167	-4
4.85000	-4
4.85833	-4
4.86667	-7
4.87500	-11
4.88333	-14
4.89167	-16
4.90000	-17
4.90833	-18
4.91667	-18
4.92500	-19
4.93333	-19
4.94167	-18
4.95000	-15
4.95833	-12
4.96667	-12
4.97500	-13
4.98333	-17
4.99167	-22
5.00000	-25
5.00833	-27
5.01667	-27
5.02500	-24
5.03333	-20
5.04167	-17
5.05000	-16
5.05833	-17
5.06667	-18
5.07500	-19
5.08333	-18
5.09167	-17
5.10000	-17
5.10833	-20
5.11667	-23
5.12500	-26
5.13333	-28
5.14167	-26
5.15000	-23
5.15833	-19
5.16667	-15
5.17500	-12
5.18333	-8
5.19167	-6
5.20000	-5
5.20833	-5
5.21667	-7
5.22500	-10
5.23333	-13
5.24167	-15
5.25000	-18
5.25833	-20
5.26667	-22
5.27500	-23
5.28333	-23
5.29167	-22
5.30000	-20
5.30833	-17
5.31667	-13
5.32500	-9
5.33333	-6
5.34167	-5
5.35000	-7
5.35833	-10
5.36667	-13
5.37500	-16
5.38333	-17
5.39167	-16
5.40000	-13
5.40833	-9
5.41667	-6
5.42500	-3
5.43333	-2
5.44167	-4
5.45000	-7
5.45833	-11
5.46667	-13
5.47500	-15
5.48333	-17
5.49167	-18
5.50000	-18
5.50833	-18
5.51667	-15
5.52500	-12
5.53333	-7
5.54167	-3
5.55000	1
5.55833	3
5.56667	3
5.57500	2
5.58333	-1
5.59167	-3
5.60000	-4
5.60833	-3
5.61667	-1
5.62500	1
5.63333	1
5.64167	-0
5.65000	-4
5.65833	-7
5.66667	-11
5.67500	-13
5.68333	-14
5.69167	-14
5.70000	-13
5.70833	-11
5.71667	-8
5.72500	-5
5.73333	-4
5.74167	-5
5.75000	-10
5.75833	-15
5.76667	-20
5.77500	-23
5.78333	-23
5.79167	-21
5.80000	-16
5.80833	-10
5.81667	-6
5.82500	-5
5.83333	-7
5.84167	-9
5.85000	-11
5.85833	-12
5.86667	-13
5.87500	-15
5.88333	-18
5.89167	-21
5.90000	-21
5.90833	-19
5.91667	-16
5.92500	-13
5.93333	-12
5.94167	-12
5.95000	-14
5.95833	-17
5.96667	-20
5.97500	-23
5.98333	-23
5.99167	-22
6.00000	-18
6.00833	-14
6.01667	-12
6.02500	-11
6.03333	-11
6.04167	-13
6.05000	-14
6.05833	-15
6.06667	-17
6.07500	-19
6.08333	-21
6.09167	-23
6.10000	-25
6.10833	-27
6.11667	-28
6.12500	-27
6.13333	-24
6.14167	-20
6.15000	-17
6.15833	-15
6.16667	-16
6.17500	-18
6.18333	-19
6.19167	-18
6.20000	-15
6.20833	-10
6.21667	-7
6.22500	-5
6.23333	-4
6.24167	-4
6.25000	-4
6.25833	-5
6.26667	-5
6.27500	-6
6.28333	-8
6.29167	-10
6.30000	-11
6.30833	-13
6.31667	-14
6.32500	-16
6.33333	-18
6.34167	-18
6.35000	-17
6.35833	-13
6.36667	-9
6.37500	-6
6.38333	-4
6.39167	-6
6.40000	-9
6.40833	-14
6.41667	-18
6.42500	-19
6.43333	-18
6.44167	-17
6.45000	-16
6.45833	-16
6.46667	-15
6.47500	-13
6.48333	-11
6.49167	-8
6.50000	-6
6.50833	-6
6.51667	-7
6.52500	-8
6.53333	-9
6.54167	-12
6.55000	-16
6.55833	-19
6.56667	-22
6.57500	-23
6.58333	-21
6.59167	-17
6.60000	-13
6.60833	-10
6.61667	-9
6.62500	-11
6.63333	-16
6.64167	-23
6.65000	-31
6.65833	-36
6.66667	-37
6.67500	-35
6.68333	-31
6.69167	-26
6.70000	-25
6.70833	-28
6.71667	-32
6.72500	-34
6.73333	-33
6.74167	-27
6.75000	-18
6.75833	-10
6.76667	-3
6.77500	-0
6.78333	-2
6.79167	-5
6.80000	-10
6.80833	-14
6.81667	-17
6.82500	-19
6.83333	-20
6.84167	-23
6.85000	-26
6.85833	-31
6.86667	-35
6.87500	-36
6.88333	-34
6.89167	-29
6.90000	-22
6.90833	-15
6.91667	-9
6.92500	-7
6.93333	-8
6.94167	-11
6.95000	-17
6.95833	-23
6.96667	-28
6.97500	-31
6.98333	-28
6.99167	-23
7.00000	-16
7.00833	-9
7.01667	-4
7.02500	-4
7.03333	-7
7.04167	-10
7.05000	-13
7.05833	-16
7.06667	-18
7.07500	-21
7.08333	-24
7.09167	-27
7.10000	-29
7.10833	-27
7.11667	-24
7.12500	-22
7.13333	-20
7.14167	-21
7.15000	-25
7.15833	-28
7.16667	-30
7.17500	-32
7.18333	-30
7.19167	-27
7.20000	-24
7.20833	-20
7.21667	-17
7.22500	-17
7.23333	-19
7.24167	-22
7.25000	-26
7.25833	-28
7.26667	-28
7.27500	-24
7.28333	-18
7.29167	-11
7.30000	-6
7.30833	-4
7.31667	-7
7.32500	-15
7.33333	-23
7.34167	-29
7.35000	-31
7.35833	-32
7.36667	-31
7.37500	-31
7.38333	-31
7.39167	-32
7.40000	-31
7.40833	-29
7.41667	-27
7.42500	-24
7.43333	-21
7.44167	-19
7.45000	-17
7.45833	-17
7.46667	-19
7.47500	-23
7.48333	-26
7.49167	-29
7.50000	-31
7.50833	-32
7.51667	-32
7.52500	-29
7.53333	-25
7.54167	-20
7.55000	-15
7.55833	-13
7.56667	-14
7.57500	-17
7.58333	-20
7.59167	-22
7.60000	-23
7.60833	-24
7.61667	-23
7.62500	-23
7.63333	-23
7.64167	-24
7.65000	-26
7.65833	-29
7.66667	-32
7.67500	-34
7.68333	-33
7.69167	-32
7.70000	-30
7.70833	-27
7.71667	-24
7.72500	-20
7.73333	-17
7.74167	-15
7.75000	-12
7.75833	-9
7.76667	-7
7.77500	-6
7.78333	-6
7.79167	-7
7.80000	-10
7.80833	-13
7.81667	-16
7.82500	-17
7.83333	-17
7.84167	-18
7.85000	-20
7.85833	-24
7.86667	-29
7.87500	-34
7.88333	-37
7.89167	-37
7.90000	-33
7.90833	-27
7.91667	-22
7.92500	-21
7.93333	-23
7.94167	-28
7.95000	-34
7.95833	-36
7.96667	-35
7.97500	-31
7.98333	-27
7.99167	-23
8.00000	-22
8.00833	-23
8.01667	-25
8.02500	-27
8.03333	-28
8.04167	-30
8.05000	-33
8.05833	-34
8.06667	-35
8.07500	-31
8.08333	-23
8.09167	-15
8.10000	-10
8.10833	-10
8.11667	-13
8.12500	-19
8.13333	-25
8.14167	-28
8.15000	-29
8.15833	-29
8.16667	-30
8.17500	-32
8.18333	-32
8.19167	-31
8.20000	-29
8.20833	-27
8.21667	-26
8.22500	-26
8.23333	-27
8.24167	-29
8.25000	-31
8.25833	-32
8.26667	-31
8.27500	-30
8.28333	-28
8.29167	-26
8.30000	-25
8.30833	-24
8.31667	-23
8.32500	-23
8.33333	-23
8.34167	-25
8.35000	-28
8.35833	-31
8.36667	-33
8.37500	-34
8.38333	-33
8.39167	-32
8.40000	-30
8.40833	-28
8.41667	-26
8.42500	-24
8.43333	-23
8.44167	-23
8.45000	-24
8.45833	-25
8.46667	-25
8.47500	-24
8.48333	-23
8.49167	-22
8.50000	-20
8.50833	-17
8.51667	-13
8.52500	-10
8.53333	-8
8.54167	-8
8.55000	-10
8.55833	-14
8.56667	-18
8.57500	-23
8.58333	-26
8.59167	-29
8.60000	-31
8.60833	-34
8.61667	-38
8.62500	-43
8.63333	-46
8.64167	-47
8.65000	-44
8.65833	-40
8.66667	-36
8.67500	-32
8.68333	-29
8.69167	-27
8.70000	-26
8.70833	-26
8.71667	-27
8.72500	-27
8.73333	-29
8.74167	-30
8.75000	-30
8.75833	-31
8.76667	-32
8.77500	-34
8.78333	-34
8.79167	-34
8.80000	-31
8.80833	-27
8.81667	-22
8.82500	-18
8.83333	-17
8.84167	-22
8.85000	-31
8.85833	-40
8.86667	-47
8.87500	-51
8.88333	-48
8.89167	-42
8.90000	-37
8.90833	-34
8.91667	-32
8.92500	-31
8.93333	-28
8.94167	-24
8.95000	-19
8.95833	-16
8.96667	-15
8.97500	-16
8.98333	-17
8.99167	-18
9.00000	-19
9.00833	-18
9.01667	-16
9.02500	-16
9.03333	-16
9.04167	-17
9.05000	-17
9.05833	-17
9.06667	-16
9.07500	-14
9.08333	-13
9.09167	-14
9.10000	-16
9.10833	-20
9.11667	-23
9.12500	-25
9.13333	-26
9.14167	-26
9.15000	-26
9.15833	-25
9.16667	-24
9.17500	-24
9.18333	-22
9.19167	-21
9.20000	-21
9.20833	-24
9.21667	-26
9.22500	-27
9.23333	-25
9.24167	-23
9.25000	-20
9.25833	-18
9.26667	-18
9.27500	-18
9.28333	-20
9.29167	-21
9.30000	-24
9.30833	-26
9.31667	-29
9.32500	-30
9.33333	-32
9.34167	-32
9.35000	-31
9.35833	-29
9.36667	-27
9.37500	-25
9.38333	-24
9.39167	-24
9.40000	-26
9.40833	-28
9.41667	-28
9.42500	-24
9.43333	-19
9.44167	-13
9.45000	-9
9.45833	-8
9.46667	-12
9.47500	-17
9.48333	-21
9.49167	-23
9.50000	-24
9.50833	-25
9.51667	-28
9.52500	-30
9.53333	-32
9.54167	-31
9.55000	-29
9.55833	-27
9.56667	-24
9.57500	-23
9.58333	-22
9.59167	-21
9.60000	-20
9.60833	-20
9.61667	-21
9.62500	-22
9.63333	-22
9.64167	-23
9.65000	-23
9.65833	-25
9.66667	-26
9.67500	-28
9.68333	-28
9.69167	-27
9.70000	-25
9.70833	-24
9.71667	-24
9.72500	-25
9.73333	-28
9.74167	-30
9.75000	-32
9.75833	-33
9.76667	-33
9.77500	-31
9.78333	-28
9.79167	-24
9.80000	-21
9.80833	-19
9.81667	-19
9.82500	-22
9.83333	-27
9.84167	-33
9.85000	-38
9.85833	-40
9.86667	-39
9.87500	-37
9.88333	-33
9.89167	-29
9.90000	-26
9.90833	-26
9.91667	-27
9.92500	-30
9.93333	-34
9.94167	-38
9.95000	-41
9.95833	-43
9.96667	-44
9.97500	-44
9.98333	-44
9.99167	-45
10.00000	-46
10.00833	-47
10.01667	-47
10.02500	-45
10.03333	-42
10.04167	-39
10.05000	-37
10.05833	-35
10.06667	-34
10.07500	-34
10.08333	-32
10.09167	-30
10.10000	-26
10.10833	-24
10.11667	-23
10.12500	-24
10.13333	-26
10.14167	-29
10.15000	-33
10.15833	-37
10.16667	-39
10.17500	-39
10.18333	-39
10.19167	-38
10.20000	-37
10.20833	-37
10.21667	-37
10.22500	-37
10.23333	-37
10.24167	-37
10.25000	-34
10.25833	-31
10.26667	-27
10.27500	-24
10.28333	-24
10.29167	-25
10.30000	-27
10.30833	-29
10.31667	-30
10.32500	-28
10.33333	-26
10.34167	-23
10.35000	-22
10.35833	-21
10.36667	-21
10.37500	-21
10.38333	-22
10.39167	-23
10.40000	-22
10.40833	-21
10.41667	-19
10.42500	-16
10.43333	-13
10.44167	-12
10.45000	-13
10.45833	-14
10.46667	-16
10.47500	-18
10.48333	-19
10.49167	-20
10.50000	-21
10.50833	-23
10.51667	-25
10.52500	-26
10.53333	-26
10.54167	-25
10.55000	-22
10.55833	-21
10.56667	-21
10.57500	-23
10.58333	-24
10.59167	-24
10.60000	-22
10.60833	-18
10.61667	-14
10.62500	-12
10.63333	-12
10.64167	-14
10.65000	-15
10.65833	-17
10.66667	-17
10.67500	-18
10.68333	-19
10.69167	-21
10.70000	-25
10.70833	-29
10.71667	-33
10.72500	-36
10.73333	-38
10.74167	-39
10.75000	-39
10.75833	-39
10.76667	-38
10.77500	-37
10.78333	-34
10.79167	-31
10.80000	-30
10.80833	-29
10.81667	-30
10.82500	-31
10.83333	-32
10.84167	-32
10.85000	-32
10.85833	-33
10.86667	-34
10.87500	-35
10.88333	-34
10.89167	-32
10.90000	-30
10.90833	-29
10.91667	-29
10.92500	-28
10.93333	-25
10.94167	-20
10.95000	-15
10.95833	-13
10.96667	-16
10.97500	-21
10.98333	-28
10.99167	-34
11.00000	-38
11.00833	-39
11.01667	-38
11.02500	-36
11.03333	-34
11.04167	-31
11.05000	-27
11.05833	-24
11.06667	-21
11.07500	-18
11.08333	-17
11.09167	-16
11.10000	-18
11.10833	-21
11.11667	-26
11.12500	-31
11.13333	-37
11.14167	-41
11.15000	-44
11.15833	-46
11.16667	-46
11.17500	-45
11.18333	-44
11.19167	-42
11.20000	-39
11.20833	-36
11.21667	-33
11.22500	-31
11.23333	-31
11.24167	-33
11.25000	-37
11.25833	-41
11.26667	-42
11.27500	-42
11.28333	-41
11.29167	-40
11.30000	-40
11.30833	-42
11.31667	-43
11.32500	-43
11.33333	-40
11.34167	-36
11.35000	-32
11.35833	-30
11.36667	-30
11.37500	-31
11.38333	-30
11.39167	-29
11.40000	-27
11.40833	-25
11.41667	-25
11.42500	-29
11.43333	-33
11.44167	-37
11.45000	-40
11.45833	-41
11.46667	-39
11.47500	-36
11.48333	-31
11.49167	-27
11.50000	-24
11.50833	-21
11.51667	-21
11.52500	-24
11.53333	-29
11.54167	-33
11.55000	-37
11.55833	-41
11.56667	-43
11.57500	-46
11.58333	-47
11.59167	-46
11.60000	-44
11.60833	-40
11.61667	-34
11.62500	-28
11.63333	-23
11.64167	-19
11.65000	-19
11.65833	-21
11.66667	-25
11.67500	-28
11.68333	-31
11.69167	-31
11.70000	-29
11.70833	-27
11.71667	-27
11.72500	-30
11.73333	-36
11.74167	-42
11.75000	-47
11.75833	-48
11.76667	-44
11.77500	-40
11.78333	-36
11.79167	-34
11.80000	-34
11.80833	-37
11.81667	-40
11.82500	-43
11.83333	-43
11.84167	-40
11.85000	-33
11.85833	-25
11.86667	-16
11.87500	-11
11.88333	-10
11.89167	-14
11.90000	-18
11.90833	-23
11.91667	-26
11.92500	-29
11.93333	-31
11.94167	-33
11.95000	-33
11.95833	-34
11.96667	-34
11.97500	-34
11.98333	-34
11.99167	-36
12.00000	-35
12.00833	-33
12.01667	-29
12.02500	-26
12.03333	-23
12.04167	-20
12.05000	-17
12.05833	-14
12.06667	-11
12.07500	-9
12.08333	-10
12.09167	-14
12.10000	-19
12.10833	-25
12.11667	-29
12.12500	-29
12.13333	-26
12.14167	-19
12.15000	-11
12.15833	-5
12.16667	-2
12.17500	-3
12.18333	-7
12.19167	-11
12.20000	-15
12.20833	-17
12.21667	-20
12.22500	-24
12.23333	-28
12.24167	-31
12.25000	-33
12.25833	-33
12.26667	-30
12.27500	-27
12.28333	-25
12.29167	-26
12.30000	-27
12.30833	-29
12.31667	-31
12.32500	-31
12.33333	-30
12.34167	-29
12.35000	-28
12.35833	-27
12.36667	-27
12.37500	-27
12.38333	-27
12.39167	-27
12.40000	-29
12.40833	-32
12.41667	-35
12.42500	-37
12.43333	-36
12.44167	-35
12.45000	-33
12.45833	-32
12.46667	-32
12.47500	-33
12.48333	-36
12.49167	-39
12.50000	-43
12.50833	-46
12.51667	-49
12.52500	-49
12.53333	-47
12.54167	-44
12.55000	-40
12.55833	-38
12.56667	-39
12.57500	-40
12.58333	-40
12.59167	-38
12.60000	-35
12.60833	-31
12.61667	-27
12.62500	-24
12.63333	-23
12.64167	-23
12.65000	-25
12.65833	-27
12.66667	-29
12.67500	-28
12.68333	-24
12.69167	-18
12.70000	-13
12.70833	-12
12.71667	-12
12.72500	-14
12.73333	-17
12.74167	-19
12.75000	-20
12.75833	-22
12.76667	-25
12.77500	-28
12.78333	-30
12.79167	-31
12.80000	-31
12.80833	-29
12.81667	-27
12.82500	-25
12.83333	-23
12.84167	-21
12.85000	-21
12.85833	-23
12.86667	-27
12.87500	-32
12.88333	-36
12.89167	-37
12.90000	-36
12.90833	-34
12.91667	-32
12.92500	-31
12.93333	-32
12.94167	-33
12.95000	-34
12.95833	-34
12.96667	-33
12.97500	-31
12.98333	-27
12.99167	-24
13.00000	-23
13.00833	-24
13.01667	-28
13.02500	-33
13.03333	-39
13.04167	-42
13.05000	-42
13.05833	-40
13.06667	-35
13.07500	-30
13.08333	-27
13.09167	-26
13.10000	-27
13.10833	-29
13.11667	-30
13.12500	-30
13.13333	-29
13.14167	-27
13.15000	-27
13.15833	-29
13.16667	-33
13.17500	-37
13.18333	-40
13.19167	-42
13.20000	-42
13.20833	-39
13.21667	-37
13.22500	-38
13.23333	-41
13.24167	-44
13.25000	-47
13.25833	-50
13.26667	-50
13.27500	-49
13.28333	-46
13.29167	-44
13.30000	-43
13.30833	-43
13.31667	-43
13.32500	-43
13.33333	-43
13.34167	-42
13.35000	-41
13.35833	-41
13.36667	-43
13.37500	-43
13.38333	-40
13.39167	-34
13.40000	-28
13.40833	-22
13.41667	-18
13.42500	-18
13.43333	-19
13.44167	-22
13.45000	-25
13.45833	-28
13.46667	-29
13.47500	-30
13.48333	-30
13.49167	-28
13.50000	-26
13.50833	-24
13.51667	-22
13.52500	-21
13.53333	-22
13.54167	-24
13.55000	-26
13.55833	-29
13.56667	-31
13.57500	-32
13.58333	-30
13.59167	-28
13.60000	-27
13.60833	-28
13.61667	-31
13.62500	-36
13.63333	-40
13.64167	-41
13.65000	-39
13.65833	-37
13.66667	-35
13.67500	-36
13.68333	-37
13.69167	-37
13.70000	-34
13.70833	-28
13.71667	-20
13.72500	-13
13.73333	-7
13.74167	-3
13.75000	-3
13.75833	-5
13.76667	-8
13.77500	-12
13.78333	-17
13.79167	-23
13.80000	-29
13.80833	-36
13.81667	-41
13.82500	-45
13.83333	-49
13.84167	-51
13.85000	-51
13.85833	-50
13.86667	-47
13.87500	-43
13.88333	-37
13.89167	-32
13.90000	-30
13.90833	-31
13.91667	-33
13.92500	-37
13.93333	-39
13.94167	-39
13.95000	-38
13.95833	-36
13.96667	-33
13.97500	-29
13.98333	-24
13.99167	-20
14.00000	-18
14.00833	-18
14.01667	-20
14.02500	-21
14.03333	-23
14.04167	-26
14.05000	-29
14.05833	-32
14.06667	-32
14.07500	-31
14.08333	-28
14.09167	-23
14.10000	-19
14.10833	-16
14.11667	-15
14.12500	-16
14.13333	-21
14.14167	-27
14.15000	-35
14.15833	-41
14.16667	-43
14.17500	-40
14.18333	-35
14.19167	-28
14.20000	-20
14.20833	-12
14.21667	-7
14.22500	-8
14.23333	-11
14.24167	-15
14.25000	-18
14.25833	-18
14.26667	-15
14.27500	-10
14.28333	-9
14.29167	-12
14.30000	-15
14.30833	-18
14.31667	-21
14.32500	-23
14.33333	-24
14.34167	-26
14.35000	-26
14.35833	-27
14.36667	-27
14.37500	-26
14.38333	-25
14.39167	-25
14.40000	-23
14.40833	-20
14.41667	-19
14.42500	-23
14.43333	-30
14.44167	-39
14.45000	-46
14.45833	-49
14.46667	-46
14.47500	-39
14.48333	-31
14.49167	-25
14.50000	-22
14.50833	-20
14.51667	-21
14.52500	-26
14.53333	-32
14.54167	-36
14.55000	-38
14.55833	-36
14.56667	-33
14.57500	-28
14.58333	-24
14.59167	-22
14.60000	-20
14.60833	-21
14.61667	-25
14.62500	-32
14.63333	-41
14.64167	-46
14.65000	-46
14.65833	-40
14.66667	-32
14.67500	-25
14.68333	-20
14.69167	-19
14.70000	-19
14.70833	-20
14.71667	-21
14.72500	-21
14.73333	-22
14.74167	-22
14.75000	-23
14.75833	-23
14.76667	-24
14.77500	-24
14.78333	-26
14.79167	-29
14.80000	-32
14.80833	-36
14.81667	-39
14.82500	-41
14.83333	-41
14.84167	-41
14.85000	-42
14.85833	-43
14.86667	-45
14.87500	-48
14.88333	-50
14.89167	-53
14.90000	-54
14.90833	-53
14.91667	-50
14.92500	-47
14.93333	-43
14.94167	-40
14.95000	-38
14.95833	-35
14.96667	-31
14.97500	-28
14.98333	-24
14.99167	-21
15.00000	-19
15.00833	-18
15.01667	-19
15.02500	-22
15.03333	-26
15.04167	-30
15.05000	-35
15.05833	-38
15.06667	-40
15.07500	-40
15.08333	-40
15.09167	-40
15.10000	-41
15.10833	-42
15.11667	-44
15.12500	-45
15.13333	-45
15.14167	-43
15.15000	-42
15.15833	-41
15.16667	-43
15.17500	-46
15.18333	-48
15.19167	-48
15.20000	-46
15.20833	-42
15.21667	-38
15.22500	-36
15.23333	-35
15.24167	-36
15.25000	-37
15.25833	-39
15.26667	-41
15.27500	-42
15.28333	-42
15.29167	-41
15.30000	-39
15.30833	-37
15.31667	-36
15.32500	-37
15.33333	-39
15.34167	-40
15.35000	-41
15.35833	-42
15.36667	-43
15.37500	-46
15.38333	-50
15.39167	-55
15.40000	-60
15.40833	-64
15.41667	-66
15.42500	-67
15.43333	-66
15.44167	-63
15.45000	-60
15.45833	-57
15.46667	-55
15.47500	-53
15.48333	-52
15.49167	-51
15.50000	-51
15.50833	-51
15.51667	-51
15.52500	-52
15.53333	-52
15.54167	-51
15.55000	-48
15.55833	-44
15.56667	-40
15.57500	-37
15.58333	-36
15.59167	-37
15.60000	-38
15.60833	-39
15.61667	-40
15.62500	-40
15.63333	-39
15.64167	-38
15.65000	-37
15.65833	-37
15.66667	-38
15.67500	-40
15.68333	-43
15.69167	-47
15.70000	-50
15.70833	-52
15.71667	-53
15.72500	-53
15.73333	-51
15.74167	-50
15.75000	-48
15.75833	-47
15.76667	-47
15.77500	-48
15.78333	-52
15.79167	-57
15.80000	-61
15.80833	-65
15.81667	-66
15.82500	-62
15.83333	-57
15.84167	-54
15.85000	-53
15.85833	-56
15.86667	-59
15.87500	-61
15.88333	-61
15.89167	-59
15.90000	-57
15.90833	-56
15.91667	-56
15.92500	-56
15.93333	-56
15.94167	-56
15.95000	-55
15.95833	-54
15.96667	-54
15.97500	-54
15.98333	-56
15.99167	-59
16.00000	-60
16.00833	-61
16.01667	-60
16.02500	-58
16.03333	-56
16.04167	-53
16.05000	-50
16.05833	-47
16.06667	-44
16.07500	-41
16.08333	-40
16.09167	-41
16.10000	-44
16.10833	-48
16.11667	-52
16.12500	-55
16.13333	-57
16.14167	-58
16.15000	-57
16.15833	-56
16.16667	-57
16.17500	-59
16.18333	-61
16.19167	-61
16.20000	-59
16.20833	-54
16.21667	-49
16.22500	-46
16.23333	-46
16.24167	-48
16.25000	-50
16.25833	-52
16.26667	-53
16.27500	-53
16.28333	-53
16.29167	-54
16.30000	-55
16.30833	-54
16.31667	-54
16.32500	-55
16.33333	-57
16.34167	-60
16.35000	-63
16.35833	-65
16.36667	-64
16.37500	-62
16.38333	-60
16.39167	-58
16.40000	-58
16.40833	-62
16.41667	-65
16.42500	-66
16.43333	-65
16.44167	-60
16.45000	-54
16.45833	-50
16.46667	-50
16.47500	-53
16.48333	-58
16.49167	-63
16.50000	-66
16.50833	-67
16.51667	-66
16.52500	-63
16.53333	-60
16.54167	-60
16.55000	-61
16.55833	-63
16.56667	-66
16.57500	-70
16.58333	-73
16.59167	-77
16.60000	-80
16.60833	-81
16.61667	-81
16.62500	-78
16.63333	-72
16.64167	-66
16.65000	-60
16.65833	-55
16.66667	-53
16.67500	-53
16.68333	-53
16.69167	-55
16.70000	-56
16.70833	-58
16.71667	-60
16.72500	-63
16.73333	-67
16.74167	-72
16.75000	-75
16.75833	-75
16.76667	-72
16.77500	-66
16.78333	-61
16.79167	-56
16.80000	-53
16.80833	-54
16.81667	-57
16.82500	-61
16.83333	-65
16.84167	-69
16.85000	-73
16.85833	-74
16.86667	-72
16.87500	-69
16.88333	-67
16.89167	-67
16.90000	-70
16.90833	-74
16.91667	-80
16.92500	-85
16.93333	-88
16.94167	-89
16.95000	-88
16.95833	-86
16.96667	-84
16.97500	-82
16.98333	-81
16.99167	-80
17.00000	-77
17.00833	-74
17.01667	-70
17.02500	-67
17.03333	-64
17.04167	-62
17.05000	-61
17.05833	-61
17.06667	-63
17.07500	-66
17.08333	-69
17.09167	-73
17.10000	-76
17.10833	-79
17.11667	-80
17.12500	-80
17.13333	-77
17.14167	-72
17.15000	-66
17.15833	-62
17.16667	-60
17.17500	-61
17.18333	-65
17.19167	-69
17.20000	-70
17.20833	-68
17.21667	-64
17.22500	-62
17.23333	-61
17.24167	-62
17.25000	-66
17.25833	-69
17.26667	-71
17.27500	-72
17.28333	-72
17.29167	-72
17.30000	-73
17.30833	-75
17.31667	-76
17.32500	-77
17.33333	-76
17.34167	-76
17.35000	-76
17.35833	-77
17.36667	-78
17.37500	-79
17.38333	-78
17.39167	-77
17.40000	-78
17.40833	-80
17.41667	-82
17.42500	-81
17.43333	-77
17.44167	-71
17.45000	-65
17.45833	-60
17.46667	-60
17.47500	-63
17.48333	-69
17.49167	-77
17.50000	-85
17.50833	-92
17.51667	-96
17.52500	-97
17.53333	-96
17.54167	-94
17.55000	-91
17.55833	-87
17.56667	-82
17.57500	-79
17.58333	-78
17.59167	-79
17.60000	-82
17.60833	-86
17.61667	-89
17.62500	-90
17.63333	-89
17.64167	-89
17.65000	-89
17.65833	-89
17.66667	-88
17.67500	-85
17.68333	-82
17.69167	-79
17.70000	-76
17.70833	-75
17.71667	-75
17.72500	-77
17.73333	-82
17.74167	-85
17.75000	-88
17.75833	-90
17.76667	-91
17.77500	-91
17.78333	-90
17.79167	-88
17.80000	-84
17.80833	-78
17.81667	-74
17.82500	-73
17.83333	-73
17.84167	-74
17.85000	-76
17.85833	-78
17.86667	-79
17.87500	-79
17.88333	-78
17.89167	-75
17.90000	-73
17.90833	-71
17.91667	-69
17.92500	-68
17.93333	-68
17.94167	-70
17.95000	-71
17.95833	-74
17.96667	-77
17.97500	-79
17.98333	-80
17.99167	-80
18.00000	-80
18.00833	-81
18.01667	-82
18.02500	-83
18.03333	-84
18.04167	-84
18.05000	-83
18.05833	-83
18.06667	-82
18.07500	-82
18.08333	-82
18.09167	-81
18.10000	-81
18.10833	-82
18.11667	-84
18.12500	-85
18.13333	-85
18.14167	-85
18.15000	-86
18.15833	-89
18.16667	-93
18.17500	-97
18.18333	-99
18.19167	-99
18.20000	-98
18.20833	-97
18.21667	-97
18.22500	-98
18.23333	-100
18.24167	-102
18.25000	-103
18.25833	-101
18.26667	-98
18.27500	-94
18.28333	-90
18.29167	-85
18.30000	-82
18.30833	-79
18.31667	-78
18.32500	-79
18.33333	-81
18.34167	-84
18.35000	-87
18.35833	-90
18.36667	-92
18.37500	-95
18.38333	-97
18.39167	-99
18.40000	-99
18.40833	-100
18.41667	-99
18.42500	-99
18.43333	-98
18.44167	-95
18.45000	-91
18.45833	-87
18.46667	-84
18.47500	-83
18.48333	-82
18.49167	-83
18.50000	-82
18.50833	-81
18.51667	-82
18.52500	-84
18.53333	-88
18.54167	-92
18.55000	-96
18.55833	-97
18.56667	-95
18.57500	-92
18.58333	-88
18.59167	-86
18.60000	-86
18.60833	-87
18.61667	-88
18.62500	-88
18.63333	-87
18.64167	-86
18.65000	-85
18.65833	-85
18.66667	-89
18.67500	-94
18.68333	-99
18.69167	-104
18.70000	-107
18.70833	-107
18.71667	-106
18.72500	-103
18.73333	-101
18.74167	-99
18.75000	-98
18.75833	-98
18.76667	-98
18.77500	-99
18.78333	-100
18.79167	-103
18.80000	-105
18.80833	-107
18.81667	-107
18.82500	-104
18.83333	-99
18.84167	-93
18.85000	-88
18.85833	-85
18.86667	-85
18.87500	-86
18.88333	-88
18.89167	-90
18.90000	-92
18.90833	-92
18.91667	-92
18.92500	-93
18.93333	-94
18.94167	-96
18.95000	-98
18.95833	-98
18.96667	-96
18.97500	-93
18.98333	-90
18.99167	-87
19.00000	-85
19.00833	-84
19.01667	-84
19.02500	-85
19.03333	-87
19.04167	-89
19.05000	-92
19.05833	-94
19.06667	-94
19.07500	-92
19.08333	-87
19.09167	-82
19.10000	-77
19.10833	-76
19.11667	-77
19.12500	-81
19.13333	-85
19.14167	-88
19.15000	-88
19.15833	-87
19.16667	-86
19.17500	-86
19.18333	-88
19.19167	-93
19.20000	-98
19.20833	-103
19.21667	-107
19.22500	-109
19.23333	-108
19.24167	-105
19.25000	-100
19.25833	-95
19.26667	-91
19.27500	-88
19.28333	-86
19.29167	-87
19.30000	-90
19.30833	-95
19.31667	-101
19.32500	-107
19.33333	-112
19.34167	-114
19.35000	-113
19.35833	-111
19.36667	-107
19.37500	-104
19.38333	-102
19.39167	-101
19.40000	-102
19.40833	-105
19.41667	-108
19.42500	-111
19.43333	-112
19.44167	-111
19.45000	-108
19.45833	-105
19.46667	-104
19.47500	-105
19.48333	-106
19.49167	-107
19.50000	-107
19.50833	-105
19.51667	-102
19.52500	-100
19.53333	-98
19.54167	-97
19.55000	-95
19.55833	-93
19.56667	-90
19.57500	-89
19.58333	-91
19.59167	-94
19.60000	-99
19.60833	-104
19.61667	-108
19.62500	-110
19.63333	-109
19.64167	-106
19.65000	-102
19.65833	-99
19.66667	-97
19.67500	-98
19.68333	-98
19.69167	-100
19.70000	-101
19.70833	-104
19.71667	-108
19.72500	-112
19.73333	-115
19.74167	-116
19.75000	-113
19.75833	-108
19.76667	-101
19.77500	-95
19.78333	-91
19.79167	-91
19.80000	-92
19.80833	-93
19.81667	-94
19.82500	-94
19.83333	-92
19.84167	-88
19.85000	-83
19.85833	-79
19.86667	-75
19.87500	-73
19.88333	-73
19.89167	-76
19.90000	-79
19.90833	-81
19.91667	-82
19.92500	-83
19.93333	-83
19.94167	-83
19.95000	-84
19.95833	-86
19.96667	-85
19.97500	-83
19.98333	-79
19.99167	-75
20.00000	-71
20.00833	-67
20.01667	-65
20.02500	-63
20.03333	-61
20.04167	-59
20.05000	-56
20.05833	-53
20.06667	-49
20.07500	-45
20.08333	-42
20.09167	-39
20.10000	-35
20.10833	-31
20.11667	-25
20.12500	-19
20.13333	-12
20.14167	-6
20.15000	-4
20.15833	-3
20.16667	-5
20.17500	-6
20.18333	-4
20.19167	-1
20.20000	3
20.20833	8
20.21667	12
20.22500	17
20.23333	22
20.24167	27
20.25000	33
20.25833	38
20.26667	42
20.27500	48
20.28333	54
20.29167	62
20.30000	70
20.30833	77
20.31667	83
20.32500	87
20.33333	90
20.34167	92
20.35000	94
20.35833	96
20.36667	98
20.37500	102
20.38333	106
20.39167	111
20.40000	116
20.40833	122
20.41667	127
20.42500	134
20.43333	141
20.44167	148
20.45000	156
20.45833	163
20.46667	168
20.47500	173
20.48333	179
20.49167	185
20.50000	190
20.50833	193
20.51667	193
20.52500	188
20.53333	182
20.54167	178
20.55000	178
20.55833	181
20.56667	187
20.57500	193
20.58333	198
20.59167	202
20.60000	206
20.60833	208
20.61667	211
20.62500	213
20.63333	215
20.64167	217
20.65000	218
20.65833	217
20.66667	215
20.67500	214
20.68333	214
20.69167	215
20.70000	217
20.70833	217
20.71667	216
20.72500	214
20.73333	211
20.74167	209
20.75000	206
20.75833	201
20.76667	193
20.77500	186
20.78333	180
20.79167	176
20.80000	175
20.80833	177
20.81667	178
20.82500	177
20.83333	175
20.84167	172
20.85000	169
20.85833	166
20.86667	162
20.87500	156
20.88333	149
20.89167	141
20.90000	134
20.90833	129
20.91667	125
20.92500	123
20.93333	121
20.94167	118
20.95000	115
20.95833	109
20.96667	102
20.97500	94
20.98333	85
20.99167	76
21.00000	69
21.00833	64
21.01667	61
21.02500	62
21.03333	63
21.04167	65
21.05000	64
21.05833	62
21.06667	58
21.07500	53
21.08333	50
21.09167	45
21.10000	39
21.10833	32
21.11667	25
21.12500	19
21.13333	15
21.14167	13
21.15000	13
21.15833	14
21.16667	15
21.17500	15
21.18333	14
21.19167	14
21.20000	14
21.20833	15
21.21667	16
21.22500	15
21.23333	13
21.24167	7
21.25000	0
21.25833	-7
21.26667	-13
21.27500	-19
21.28333	-24
21.29167	-27
21.30000	-29
21.30833	-30
21.31667	-31
21.32500	-34
21.33333	-39
21.34167	-44
21.35000	-48
21.35833	-50
21.36667	-48
21.37500	-45
21.38333	-43
21.39167	-43
21.40000	-41
21.40833	-39
21.41667	-37
21.42500	-36
21.43333	-37
21.44167	-41
21.45000	-45
21.45833	-50
21.46667	-55
21.47500	-60
21.48333	-64
21.49167	-67
21.50000	-68
21.50833	-65
21.51667	-62
21.52500	-59
21.53333	-57
21.54167	-56
21.55000	-57
21.55833	-59
21.56667	-62
21.57500	-65
21.58333	-68
21.59167	-71
21.60000	-73
21.60833	-74
21.61667	-74
21.62500	-75
21.63333	-76
21.64167	-77
21.65000	-78
21.65833	-78
21.66667	-76
21.67500	-74
21.68333	-73
21.69167	-72
21.70000	-71
21.70833	-70
21.71667	-69
21.72500	-68
21.73333	-68
21.74167	-70
21.75000	-74
21.75833	-78
21.76667	-82
21.77500	-85
21.78333	-86
21.79167	-86
21.80000	-85
21.80833	-86
21.81667	-86
21.82500	-84
21.83333	-82
21.84167	-81
21.85000	-82
21.85833	-86
21.86667	-94
21.87500	-101
21.88333	-105
21.89167	-106
21.90000	-104
21.90833	-101
21.91667	-98
21.92500	-96
21.93333	-96
21.94167	-95
21.95000	-93
21.95833	-90
21.96667	-86
21.97500	-82
21.98333	-79
21.99167	-78
22.00000	-80
22.00833	-83
22.01667	-87
22.02500	-88
22.03333	-88
22.04167	-89
22.05000	-91
22.05833	-94
22.06667	-97
22.07500	-99
22.08333	-98
22.09167	-95
22.10000	-93
22.10833	-92
22.11667	-93
22.12500	-94
22.13333	-94
22.14167	-91
22.15000	-85
22.15833	-80
22.16667	-77
22.17500	-78
22.18333	-82
22.19167	-87
22.20000	-93
22.20833	-97
22.21667	-101
22.22500	-103
22.23333	-102
22.24167	-99
22.25000	-93
22.25833	-86
22.26667	-79
22.27500	-74
22.28333	-72
22.29167	-73
22.30000	-77
22.30833	-83
22.31667	-89
22.32500	-93
22.33333	-96
22.34167	-98
22.35000	-100
22.35833	-102
22.36667	-106
22.37500	-108
22.38333	-107
22.39167	-105
22.40000	-102
22.40833	-100
22.41667	-98
22.42500	-97
22.43333	-96
22.44167	-95
22.45000	-95
22.45833	-95
22.46667	-94
22.47500	-92
22.48333	-90
22.49167	-88
22.50000	-88
22.50833	-92
22.51667	-96
22.52500	-100
22.53333	-103
22.54167	-105
22.55000	-107
22.55833	-106
22.56667	-103
22.57500	-99
22.58333	-93
22.59167	-87
22.60000	-83
22.60833	-81
22.61667	-82
22.62500	-84
22.63333	-87
22.64167	-88
22.65000	-89
22.65833	-90
22.66667	-91
22.67500	-94
22.68333	-97
22.69167	-101
22.70000	-105
22.70833	-109
22.71667	-111
22.72500	-111
22.73333	-109
22.74167	-105
22.75000	-101
22.75833	-97
22.76667	-93
22.77500	-89
22.78333	-87
22.79167	-88
22.80000	-91
22.80833	-96
22.81667	-99
22.82500	-100
22.83333	-98
22.84167	-95
22.85000	-93
22.85833	-91
22.86667	-89
22.87500	-88
22.88333	-88
22.89167	-88
22.90000	-88
22.90833	-87
22.91667	-85
22.92500	-83
22.93333	-83
22.94167	-85
22.95000	-90
22.95833	-93
22.96667	-95
22.97500	-95
22.98333	-92
22.99167	-89
23.00000	-87
23.00833	-86
23.01667	-88
23.02500	-93
23.03333	-98
23.04167	-103
23.05000	-107
23.05833	-107
23.06667	-105
23.07500	-100
23.08333	-95
23.09167	-89
23.10000	-85
23.10833	-82
23.11667	-79
23.12500	-74
23.13333	-70
23.14167	-66
23.15000	-63
23.15833	-63
23.16667	-66
23.17500	-70
23.18333	-76
23.19167	-82
23.20000	-87
23.20833	-93
23.21667	-98
23.22500	-102
23.23333	-104
23.24167	-105
23.25000	-103
23.25833	-101
23.26667	-98
23.27500	-95
23.28333	-90
23.29167	-86
23.30000	-82
23.30833	-79
23.31667	-78
23.32500	-79
23.33333	-81
23.34167	-86
23.35000	-92
23.35833	-96
23.36667	-99
23.37500	-99
23.38333	-95
23.39167	-90
23.40000	-85
23.40833	-83
23.41667	-83
23.42500	-85
23.43333	-86
23.44167	-87
23.45000	-85
23.45833	-83
23.46667	-82
23.47500	-80
23.48333	-79
23.49167	-77
23.50000	-77
23.50833	-80
23.51667	-84
23.52500	-92
23.53333	-100
23.54167	-107
23.55000	-113
23.55833	-118
23.56667	-120
23.57500	-118
23.58333	-113
23.59167	-106
23.60000	-99
23.60833	-91
23.61667	-84
23.62500	-78
23.63333	-73
23.64167	-72
23.65000	-74
23.65833	-78
23.66667	-82
23.67500	-85
23.68333	-85
23.69167	-84
23.70000	-83
23.70833	-83
23.71667	-83
23.72500	-81
23.73333	-77
23.74167	-73
23.75000	-69
23.75833	-66
23.76667	-66
23.77500	-66
23.78333	-67
23.79167	-68
23.80000	-69
23.80833	-68
23.81667	-67
23.82500	-66
23.83333	-66
23.84167	-67
23.85000	-69
23.85833	-71
23.86667	-72
23.87500	-72
23.88333	-72
23.89167	-74
23.90000	-76
23.90833	-79
23.91667	-81
23.92500	-81
23.93333	-80
23.94167	-79
23.95000	-79
23.95833	-79
23.96667	-79
23.97500	-80
23.98333	-82
23.99167	-84
24.00000	-88
24.00833	-91
24.01667	-93
24.02500	-94
24.03333	-93
24.04167	-93
24.05000	-92
24.05833	-90
24.06667	-87
24.07500	-84
24.08333	-79
24.09167	-74
24.10000	-71
24.10833	-70
24.11667	-73
24.12500	-78
24.13333	-85
24.14167	-90
24.15000	-94
24.15833	-96
24.16667	-96
24.17500	-94
24.18333	-91
24.19167	-90
24.20000	-89
24.20833	-89
24.21667	-90
24.22500	-89
24.23333	-89
24.24167	-90
24.25000	-92
24.25833	-93
24.26667	-93
24.27500	-92
24.28333	-91
24.29167	-90
24.30000	-91
24.30833	-91
24.31667	-91
24.32500	-88
24.33333	-85
24.34167	-82
24.35000	-79
24.35833	-77
24.36667	-76
24.37500	-77
24.38333	-77
24.39167	-78
24.40000	-76
24.40833	-74
24.41667	-71
24.42500	-69
24.43333	-69
24.44167	-71
24.45000	-74
24.45833	-77
24.46667	-78
24.47500	-79
24.48333	-77
24.49167	-73
24.50000	-69
24.50833	-65
24.51667	-63
24.52500	-64
24.53333	-67
24.54167	-71
24.55000	-74
24.55833	-76
24.56667	-76
24.57500	-76
24.58333	-76
24.59167	-78
24.60000	-79
24.60833	-80
24.61667	-81
24.62500	-79
24.63333	-78
24.64167	-77
24.65000	-76
24.65833	-76
24.66667	-75
24.67500	-73
24.68333	-70
24.69167	-67
24.70000	-64
24.70833	-62
24.71667	-62
24.72500	-64
24.73333	-67
24.74167	-71
24.75000	-73
24.75833	-74
24.76667	-73
24.77500	-73
24.78333	-76
24.79167	-81
24.80000	-86
24.80833	-90
24.81667	-92
24.82500	-92
24.83333	-91
24.84167	-91
24.85000	-90
24.85833	-88
24.86667	-83
24.87500	-78
24.88333	-73
24.89167	-71
24.90000	-72
24.90833	-76
24.91667	-81
24.92500	-86
24.93333	-88
24.94167	-88
24.95000	-86
24.95833	-83
24.96667	-80
24.97500	-77
24.98333	-76
24.99167	-77
25.00000	-78
25.00833	-78
25.01667	-78
25.02500	-79
25.03333	-80
25.04167	-82
25.05000	-83
25.05833	-84
25.06667	-87
25.07500	-90
25.08333	-92
25.09167	-91
25.10000	-89
25.10833	-85
25.11667	-82
25.12500	-79
25.13333	-77
25.14167	-77
25.15000	-78
25.15833	-81
25.16667	-83
25.17500	-86
25.18333	-88
25.19167	-89
25.20000	-89
25.20833	-88
25.21667	-84
25.22500	-78
25.23333	-72
25.24167	-69
25.25000	-69
25.25833	-71
25.26667	-74
25.27500	-76
25.28333	-78
25.29167	-79
25.30000	-79
25.30833	-78
25.31667	-78
25.32500	-80
25.33333	-83
25.34167	-87
25.35000	-92
25.35833	-96
25.36667	-98
25.37500	-98
25.38333	-94
25.39167	-89
25.40000	-85
25.40833	-81
25.41667	-79
25.42500	-78
25.43333	-78
25.44167	-77
25.45000	-76
25.45833	-74
25.46667	-72
25.47500	-69
25.48333	-65
25.49167	-61
25.50000	-59
25.50833	-58
25.51667	-59
25.52500	-59
25.53333	-61
25.54167	-63
25.55000	-66
25.55833	-70
25.56667	-73
25.57500	-76
25.58333	-77
25.59167	-77
25.60000	-78
25.60833	-78
25.61667	-78
25.62500	-76
25.63333	-73
25.64167	-68
25.65000	-64
25.65833	-63
25.66667	-66
25.67500	-71
25.68333	-77
25.69167	-80
25.70000	-80
25.70833	-77
25.71667	-74
25.72500	-71
25.73333	-70
25.74167	-68
25.75000	-66
25.75833	-64
25.76667	-62
25.77500	-61
25.78333	-62
25.79167	-63
25.80000	-66
25.80833	-68
25.81667	-71
25.82500	-74
25.83333	-77
25.84167	-80
25.85000	-82
25.85833	-83
25.86667	-82
25.87500	-79
25.88333	-75
25.89167	-71
25.90000	-68
25.90833	-67
25.91667	-68
25.92500	-69
25.93333	-68
25.94167	-67
25.95000	-66
25.95833	-65
25.96667	-64
25.97500	-64
25.98333	-64
25.99167	-66
26.00000	-70
26.00833	-73
26.01667	-75
26.02500	-73
26.03333	-70
26.04167	-67
26.05000	-65
26.05833	-64
26.06667	-63
26.07500	-62
26.08333	-63
26.09167	-65
26.10000	-68
26.10833	-73
26.11667	-75
26.12500	-75
26.13333	-72
26.14167	-67
26.15000	-62
26.15833	-57
26.16667	-54
26.17500	-51
26.18333	-49
26.19167	-49
26.20000	-50
26.20833	-53
26.21667	-56
26.22500	-59
26.23333	-62
26.24167	-65
26.25000	-68
26.25833	-71
26.26667	-73
26.27500	-74
26.28333	-70
26.29167	-63
26.30000	-55
26.30833	-47
26.31667	-42
26.32500	-39
26.33333	-41
26.34167	-47
26.35000	-56
26.35833	-65
26.36667	-74
26.37500	-81
26.38333	-85
26.39167	-87
26.40000	-87
26.40833	-85
26.41667	-82
26.42500	-78
26.43333	-74
26.44167	-71
26.45000	-69
26.45833	-66
26.46667	-64
26.47500	-63
26.48333	-63
26.49167	-64
26.50000	-65
26.50833	-64
26.51667	-63
26.52500	-61
26.53333	-59
26.54167	-58
26.55000	-58
26.55833	-58
26.56667	-58
26.57500	-57
26.58333	-56
26.59167	-55
26.60000	-54
26.60833	-55
26.61667	-56
26.62500	-57
26.63333	-57
26.64167	-57
26.65000	-58
26.65833	-60
26.66667	-64
26.67500	-67
26.68333	-69
26.69167	-71
26.70000	-71
26.70833	-70
26.71667	-68
26.72500	-65
26.73333	-61
26.74167	-55
26.75000	-48
26.75833	-40
26.76667	-34
26.77500	-30
26.78333	-29
26.79167	-31
26.80000	-34
26.80833	-37
26.81667	-41
26.82500	-43
26.83333	-46
26.84167	-47
26.85000	-47
26.85833	-46
26.86667	-45
26.87500	-45
26.88333	-46
26.89167	-49
26.90000	-50
26.90833	-50
26.91667	-48
26.92500	-47
26.93333	-46
26.94167	-46
26.95000	-47
26.95833	-47
26.96667	-45
26.97500	-43
26.98333	-41
26.99167	-40
27.00000	-39
27.00833	-37
27.01667	-35
27.02500	-31
27.03333	-27
27.04167	-25
27.05000	-26
27.05833	-31
27.06667	-40
27.07500	-49
27.08333	-54
27.09167	-56
27.10000	-55
27.10833	-51
27.11667	-49
27.12500	-50
27.13333	-54
27.14167	-58
27.15000	-61
27.15833	-62
27.16667	-61
27.17500	-59
27.18333	-57
27.19167	-56
27.20000	-56
27.20833	-54
27.21667	-51
27.22500	-47
27.23333	-44
27.24167	-42
27.25000	-43
27.25833	-44
27.26667	-46
27.27500	-46
27.28333	-46
27.29167	-45
27.30000	-45
27.30833	-46
27.31667	-47
27.32500	-47
27.33333	-45
27.34167	-41
27.35000	-36
27.35833	-32
27.36667	-31
27.37500	-32
27.38333	-33
27.39167	-36
27.40000	-41
27.40833	-47
27.41667	-52
27.42500	-56
27.43333	-58
27.44167	-56
27.45000	-52
27.45833	-48
27.46667	-47
27.47500	-47
27.48333	-48
27.49167	-50
27.50000	-51
27.50833	-51
27.51667	-51
27.52500	-49
27.53333	-47
27.54167	-45
27.55000	-42
27.55833	-38
27.56667	-34
27.57500	-30
27.58333	-27
27.59167	-25
27.60000	-24
27.60833	-25
27.61667	-26
27.62500	-23
27.63333	-20
27.64167	-15
27.65000	-11
27.65833	-9
27.66667	-9
27.67500	-10
27.68333	-12
27.69167	-14
27.70000	-18
27.70833	-23
27.71667	-28
27.72500	-31
27.73333	-33
27.74167	-33
27.75000	-31
27.75833	-30
27.76667	-29
27.77500	-29
27.78333	-29
27.79167	-30
27.80000	-33
27.80833	-37
27.81667	-40
27.82500	-40
27.83333	-38
27.84167	-32
27.85000	-24
27.85833	-18
27.86667	-16
27.87500	-16
27.88333	-17
27.89167	-19
27.90000	-21
27.90833	-23
27.91667	-25
27.92500	-26
27.93333	-27
27.94167	-26
27.95000	-22
27.95833	-18
27.96667	-15
27.97500	-14
27.98333	-17
27.99167	-21
28.00000	-25
28.00833	-29
28.01667	-32
28.02500	-33
28.03333	-32
28.04167	-28
28.05000	-24
28.05833	-18
28.06667	-13
28.07500	-9
28.08333	-8
28.09167	-8
28.10000	-9
28.10833	-9
28.11667	-8
28.12500	-6
28.13333	-5
28.14167	-6
28.15000	-9
28.15833	-12
28.16667	-15
28.17500	-16
28.18333	-17
28.19167	-16
28.20000	-14
28.20833	-13
28.21667	-12
28.22500	-12
28.23333	-13
28.24167	-14
28.25000	-14
28.25833	-13
28.26667	-11
28.27500	-8
28.28333	-7
28.29167	-8
28.30000	-7
28.30833	-6
28.31667	-4
28.32500	-1
28.33333	2
28.34167	4
28.35000	2
28.35833	-1
28.36667	-6
28.37500	-10
28.38333	-11
28.39167	-9
28.40000	-5
28.40833	-1
28.41667	2
28.42500	2
28.43333	1
28.44167	1
28.45000	3
28.45833	6
28.46667	11
28.47500	15
28.48333	16
28.49167	14
28.50000	12
28.50833	10
28.51667	8
28.52500	5
28.53333	2
28.54167	-3
28.55000	-6
28.55833	-7
28.56667	-7
28.57500	-6
28.58333	-6
28.59167	-6
28.60000	-6
28.60833	-3
28.61667	-0
28.62500	3
28.63333	6
28.64167	8
28.65000	9
28.65833	8
28.66667	4
28.67500	-1
28.68333	-7
28.69167	-12
28.70000	-13
28.70833	-9
28.71667	-4
28.72500	2
28.73333	6
28.74167	6
28.75000	4
28.75833	-2
28.76667	-9
28.77500	-15
28.78333	-20
28.79167	-22
28.80000	-20
28.80833	-15
28.81667	-11
28.82500	-7
28.83333	-5
28.84167	-3
28.85000	-3
28.85833	-3
28.86667	-3
28.87500	-4
28.88333	-4
28.89167	-3
28.90000	-1
28.90833	2
28.91667	4
28.92500	4
28.93333	4
28.94167	2
28.95000	1
28.95833	-0
28.96667	0
28.97500	1
28.98333	1
28.99167	-1
29.00000	-3
29.00833	-5
29.01667	-7
29.02500	-7
29.03333	-7
29.04167	-7
29.05000	-7
29.05833	-7
29.06667	-5
29.07500	-2
29.08333	3
29.09167	8
29.10000	10
29.10833	9
29.11667	7
29.12500	5
29.13333	2
29.14167	1
29.15000	-0
29.15833	-1
29.16667	-1
29.17500	-1
29.18333	2
29.19167	6
29.20000	11
29.20833	15
29.21667	17
29.22500	15
29.23333	10
29.24167	4
29.25000	-2
29.25833	-7
29.26667	-10
29.27500	-11
29.28333	-11
29.29167	-11
29.30000	-8
29.30833	-5
29.31667	-2
29.32500	1
29.33333	4
29.34167	5
29.35000	4
29.35833	1
29.36667	-5
29.37500	-11
29.38333	-14
29.39167	-14
29.40000	-10
29.40833	-5
29.41667	-1
29.42500	-1
29.43333	-3
29.44167	-4
29.45000	-4
29.45833	-2
29.46667	1
29.47500	6
29.48333	10
29.49167	15
29.50000	19
29.50833	24
29.51667	26
29.52500	26
29.53333	25
29.54167	24
29.55000	25
29.55833	27
29.56667	30
29.57500	32
29.58333	34
29.59167	35
29.60000	40
29.60833	46
29.61667	54
29.62500	60
29.63333	64
29.64167	66
29.65000	65
29.65833	64
29.66667	63
29.67500	65
29.68333	70
29.69167	76
29.70000	83
29.70833	89
29.71667	93
29.72500	96
29.73333	98
29.74167	102
29.75000	107
29.75833	112
29.76667	117
29.77500	121
29.78333	124
29.79167	126
29.80000	128
29.80833	132
29.81667	137
29.82500	145
29.83333	156
29.84167	171
29.85000	188
29.85833	204
29.86667	219
29.87500	234
29.88333	246
29.89167	257
29.90000	266
29.90833	276
29.91667	287
29.92500	301
29.93333	317
29.94167	335
29.95000	353
29.95833	370
29.96667	390
29.97500	412
29.98333	433
29.99167	453
30.00000	473
30.00833	495
30.01667	519
30.02500	548
30.03333	581
30.04167	616
30.05000	649
30.05833	680
30.06667	707
30.07500	731
30.08333	756
30.09167	782
30.10000	811
30.10833	845
30.11667	879
30.12500	915
30.13333	953
30.14167	992
30.15000	1032
30.15833	1071
30.16667	1114
30.17500	1156
30.18333	1200
30.19167	1245
30.20000	1290
30.20833	1335
30.21667	1380
30.22500	1425
30.23333	1470
30.24167	1514
30.25000	1558
30.25833	1604
30.26667	1654
30.27500	1707
30.28333	1762
30.29167	1820
30.30000	1877
30.30833	1935
30.31667	1990
30.32500	2043
30.33333	2100
30.34167	2158
30.35000	2215
30.35833	2268
30.36667	2322
30.37500	2373
30.38333	2422
30.39167	2469
30.40000	2517
30.40833	2568
30.41667	2621
30.42500	2676
30.43333	2731
30.44167	2784
30.45000	2835
30.45833	2884
30.46667	2932
30.47500	2979
30.48333	3026
30.49167	3074
30.50000	3121
30.50833	3167
30.51667	3211
30.52500	3253
30.53333	3293
30.54167	3329
30.55000	3364
30.55833	3397
30.56667	3428
30.57500	3458
30.58333	3487
30.59167	3516
30.60000	3544
30.60833	3570
30.61667	3595
30.62500	3620
30.63333	3645
30.64167	3667
30.65000	3689
30.65833	3710
30.66667	3730
30.67500	3749
30.68333	3766
30.69167	3780
30.70000	3791
30.70833	3800
30.71667	3807
30.72500	3816
30.73333	3824
30.74167	3830
30.75000	3833
30.75833	3832
30.76667	3826
30.77500	3819
30.78333	3810
30.79167	3800
30.80000	3790
30.80833	3781
30.81667	3771
30.82500	3760
30.83333	3748
30.84167	3733
30.85000	3716
30.85833	3695
30.86667	3671
30.87500	3646
30.88333	3619
30.89167	3591
30.90000	3564
30.90833	3536
30.91667	3507
30.92500	3474
30.93333	3440
30.94167	3403
30.95000	3366
30.95833	3330
30.96667	3294
30.97500	3258
30.98333	3221
30.99167	3183
31.00000	3143
31.00833	3099
31.01667	3055
31.02500	3010
31.03333	2965
31.04167	2921
31.05000	2878
31.05833	2834
31.06667	2788
31.07500	2742
31.08333	2695
31.09167	2647
31.10000	2599
31.10833	2551
31.11667	2503
31.12500	2453
31.13333	2405
31.14167	2361
31.15000	2318
31.15833	2276
31.16667	2232
31.17500	2187
31.18333	2140
31.19167	2091
31.20000	2044
31.20833	1998
31.21667	1954
31.22500	1910
31.23333	1866
31.24167	1824
31.25000	1782
31.25833	1742
31.26667	1699
31.27500	1657
31.28333	1613
31.29167	1568
31.30000	1525
31.30833	1483
31.31667	1443
31.32500	1404
31.33333	1369
31.34167	1336
31.35000	1305
31.35833	1276
31.36667	1246
31.37500	1217
31.38333	1189
31.39167	1162
31.40000	1135
31.40833	1107
31.41667	1079
31.42500	1050
31.43333	1021
31.44167	992
31.45000	963
31.45833	935
31.46667	908
31.47500	884
31.48333	861
31.49167	839
31.50000	820
31.50833	803
31.51667	787
31.52500	771
31.53333	754
31.54167	735
31.55000	715
31.55833	698
31.56667	683
31.57500	672
31.58333	664
31.59167	656
31.60000	643
31.60833	625
31.61667	606
31.62500	588
31.63333	573
31.64167	563
31.65000	557
31.65833	550
31.66667	541
31.67500	530
31.68333	518
31.69167	507
31.70000	500
31.70833	496
31.71667	495
31.72500	492
31.73333	488
31.74167	482
31.75000	475
31.75833	468
31.76667	460
31.77500	454
31.78333	451
31.79167	449
31.80000	448
31.80833	447
31.81667	445
31.82500	443
31.83333	442
31.84167	441
31.85000	439
31.85833	436
31.86667	431
31.87500	425
31.88333	422
31.89167	419
31.90000	417
31.90833	414
31.91667	410
31.92500	405
31.93333	400
31.94167	396
31.95000	393
31.95833	392
31.96667	394
31.97500	398
31.98333	401
31.99167	404
32.00000	404
32.00833	401
32.01667	397
32.02500	393
32.03333	390
32.04167	389
32.05000	388
32.05833	388
32.06667	389
32.07500	392
32.08333	397
32.09167	406
32.10000	416
32.10833	426
32.11667	433
32.12500	435
32.13333	434
32.14167	431
32.15000	427
32.15833	424
32.16667	422
32.17500	422
32.18333	424
32.19167	428
32.20000	433
32.20833	440
32.21667	446
32.22500	451
32.23333	456
32.24167	462
32.25000	470
32.25833	479
32.26667	490
32.27500	501
32.28333	511
32.29167	520
32.30000	527
32.30833	533
32.31667	539
32.32500	545
32.33333	552
32.34167	561
32.35000	571
32.35833	584
32.36667	598
32.37500	614
32.38333	631
32.39167	648
32.40000	667
32.40833	687
32.41667	707
32.42500	727
32.43333	747
32.44167	768
32.45000	791
32.45833	814
32.46667	841
32.47500	870
32.48333	904
32.49167	940
32.50000	979
32.50833	1020
32.51667	1059
32.52500	1096
32.53333	1134
32.54167	1172
32.55000	1215
32.55833	1264
32.56667	1320
32.57500	1381
32.58333	1446
32.59167	1515
32.60000	1585
32.60833	1658
32.61667	1732
32.62500	1810
32.63333	1891
32.64167	1976
32.65000	2069
32.65833	2166
32.66667	2272
32.67500	2382
32.68333	2499
32.69167	2620
32.70000	2743
32.70833	2872
32.71667	3002
32.72500	3139
32.73333	3282
32.74167	3432
32.75000	3594
32.75833	3760
32.76667	3938
32.77500	4119
32.78333	4308
32.79167	4503
32.80000	4700
32.80833	4905
32.81667	5113
32.82500	5333
32.83333	5560
32.84167	5796
32.85000	6043
32.85833	6291
32.86667	6551
32.87500	6811
32.88333	7080
32.89167	7356
32.90000	7635
32.90833	7926
32.91667	8217
32.92500	8517
32.93333	8820
32.94167	9126
32.95000	9442
32.95833	9758
32.96667	10089
32.97500	10419
32.98333	10758
32.99167	11099
33.00000	11434
33.00833	11776
33.01667	12110
33.02500	12452
33.03333	12794
33.04167	13139
33.05000	13492
33.05833	13842
33.06667	14202
33.07500	14557
33.08333	14915
33.09167	15274
33.10000	15624
33.10833	15979
33.11667	16323
33.12500	16670
33.13333	17011
33.14167	17347
33.15000	17685
33.15833	18013
33.16667	18348
33.17500	18675
33.18333	19001
33.19167	19324
33.20000	19636
33.20833	19950
33.21667	20251
33.22500	20554
33.23333	20850
33.24167	21138
33.25000	21423
33.25833	21691
33.26667	21955
33.27500	22207
33.28333	22455
33.29167	22699
33.30000	22933
33.30833	23165
33.31667	23385
33.32500	23600
33.33333	23806
33.34167	24003
33.35000	24196
33.35833	24375
33.36667	24548
33.37500	24709
33.38333	24862
33.39167	25006
33.40000	25138
33.40833	25262
33.41667	25371
33.42500	25468
33.43333	25555
33.44167	25634
33.45000	25707
33.45833	25772
33.46667	25828
33.47500	25873
33.48333	25903
33.49167	25921
33.50000	25926
33.50833	25920
33.51667	25902
33.52500	25870
33.53333	25824
33.54167	25764
33.55000	25691
33.55833	25611
33.56667	25521
33.57500	25429
33.58333	25332
33.59167	25229
33.60000	25116
33.60833	24988
33.61667	24850
33.62500	24695
33.63333	24530
33.64167	24353
33.65000	24165
33.65833	23973
33.66667	23768
33.67500	23561
33.68333	23344
33.69167	23119
33.70000	22888
33.70833	22644
33.71667	22397
33.72500	22139
33.73333	21877
33.74167	21609
33.75000	21331
33.75833	21054
33.76667	20765
33.77500	20477
33.78333	20183
33.79167	19883
33.80000	19582
33.80833	19270
33.81667	18962
33.82500	18646
33.83333	18332
33.84167	18015
33.85000	17691
33.85833	17372
33.86667	17045
33.87500	16720
33.88333	16391
33.89167	16059
33.90000	15732
33.90833	15397
33.91667	15072
33.92500	14745
33.93333	14423
33.94167	14105
33.95000	13785
33.95833	13474
33.96667	13158
33.97500	12849
33.98333	12539
33.99167	12230
34.00000	11925
34.00833	11614
34.01667	11313
34.02500	11012
34.03333	10720
34.04167	10435
34.05000	10152
34.05833	9877
34.06667	9598
34.07500	9327
34.08333	9060
34.09167	8798
34.10000	8544
34.10833	8289
34.11667	8044
34.12500	7799
34.13333	7562
34.14167	7335
34.15000	7113
34.15833	6904
34.16667	6696
34.17500	6493
34.18333	6290
34.19167	6087
34.20000	5890
34.20833	5693
34.21667	5506
34.22500	5321
34.23333	5143
34.24167	4972
34.25000	4804
34.25833	4643
34.26667	4480
34.27500	4324
34.28333	4169
34.29167	4017
34.30000	3874
34.30833	3735
34.31667	3606
34.32500	3479
34.33333	3359
34.34167	3243
34.35000	3130
34.35833	3024
34.36667	2921
34.37500	2822
34.38333	2725
34.39167	2629
34.40000	2537
34.40833	2445
34.41667	2357
34.42500	2272
34.43333	2191
34.44167	2113
34.45000	2037
34.45833	1966
34.46667	1896
34.47500	1830
34.48333	1765
34.49167	1702
34.50000	1643
34.50833	1583
34.51667	1526
34.52500	1470
34.53333	1417
34.54167	1367
34.55000	1320
34.55833	1278
34.56667	1239
34.57500	1202
34.58333	1163
34.59167	1123
34.60000	1084
34.60833	1045
34.61667	1009
34.62500	977
34.63333	947
34.64167	917
34.65000	886
34.65833	854
34.66667	821
34.67500	790
34.68333	762
34.69167	736
34.70000	713
34.70833	691
34.71667	669
34.72500	646
34.73333	624
34.74167	606
34.75000	589
34.75833	574
34.76667	558
34.77500	543
34.78333	527
34.79167	511
34.80000	496
34.80833	483
34.81667	471
34.82500	459
34.83333	448
34.84167	439
34.85000	431
34.85833	424
34.86667	418
34.87500	412
34.88333	404
34.89167	394
34.90000	383
34.90833	372
34.91667	359
34.92500	345
34.93333	331
34.94167	318
34.95000	307
34.95833	298
34.96667	292
34.97500	287
34.98333	284
34.99167	280
35.00000	276
35.00833	272
35.01667	265
35.02500	257
35.03333	249
35.04167	240
35.05000	231
35.05833	224
35.06667	219
35.07500	215
35.08333	213
35.09167	210
35.10000	208
35.10833	204
35.11667	200
35.12500	197
35.13333	193
35.14167	190
35.15000	186
35.15833	183
35.16667	180
35.17500	178
35.18333	177
35.19167	177
35.20000	176
35.20833	174
35.21667	169
35.22500	164
35.23333	159
35.24167	154
35.25000	151
35.25833	150
35.26667	150
35.27500	152
35.28333	151
35.29167	149
35.30000	146
35.30833	140
35.31667	136
35.32500	132
35.33333	131
35.34167	131
35.35000	132
35.35833	132
35.36667	132
35.37500	131
35.38333	128
35.39167	124
35.40000	118
35.40833	110
35.41667	103
35.42500	96
35.43333	92
35.44167	89
35.45000	89
35.45833	90
35.46667	92
35.47500	93
35.48333	95
35.49167	98
35.50000	100
35.50833	101
35.51667	101
35.52500	99
35.53333	96
35.54167	93
35.55000	92
35.55833	91
35.56667	91
35.57500	90
35.58333	89
35.59167	88
35.60000	88
35.60833	92
35.61667	98
35.62500	104
35.63333	108
35.64167	109
35.65000	105
35.65833	99
35.66667	91
35.67500	84
35.68333	81
35.69167	80
35.70000	81
35.70833	83
35.71667	84
35.72500	84
35.73333	83
35.74167	82
35.75000	82
35.75833	84
35.76667	87
35.77500	88
35.78333	87
35.79167	81
35.80000	74
35.80833	65
35.81667	57
35.82500	52
35.83333	48
35.84167	45
35.85000	43
35.85833	44
35.86667	48
35.87500	54
35.88333	61
35.89167	67
35.90000	73
35.90833	79
35.91667	83
35.92500	86
35.93333	87
35.94167	86
35.95000	82
35.95833	75
35.96667	68
35.97500	61
35.98333	52
35.99167	45
36.00000	42
36.00833	44
36.01667	48
36.02500	55
36.03333	61
36.04167	65
36.05000	65
36.05833	63
36.06667	60
36.07500	57
36.08333	56
36.09167	58
36.10000	60
36.10833	63
36.11667	65
36.12500	64
36.13333	62
36.14167	62
36.15000	65
36.15833	70
36.16667	75
36.17500	78
36.18333	78
36.19167	75
36.20000	71
36.20833	68
36.21667	65
36.22500	63
36.23333	60
36.24167	55
36.25000	49
36.25833	45
36.26667	42
36.27500	43
36.28333	45
36.29167	49
36.30000	53
36.30833	55
36.31667	56
36.32500	56
36.33333	55
36.34167	54
36.35000	54
36.35833	54
36.36667	56
36.37500	58
36.38333	58
36.39167	57
36.40000	56
36.40833	56
36.41667	56
36.42500	57
36.43333	59
36.44167	60
36.45000	60
36.45833	60
36.46667	61
36.47500	62
36.48333	63
36.49167	63
36.50000	59
36.50833	54
36.51667	49
36.52500	45
36.53333	45
36.54167	48
36.55000	54
36.55833	59
36.56667	62
36.57500	62
36.58333	60
36.59167	57
36.60000	55
36.60833	53
36.61667	52
36.62500	50
36.63333	47
36.64167	43
36.65000	38
36.65833	33
36.66667	29
36.67500	24
36.68333	20
36.69167	17
36.70000	16
36.70833	16
36.71667	16
36.72500	16
36.73333	16
36.74167	17
36.75000	19
36.75833	20
36.76667	19
36.77500	18
36.78333	17
36.79167	18
36.80000	22
36.80833	28
36.81667	34
36.82500	40
36.83333	45
36.84167	48
36.85000	48
36.85833	48
36.86667	47
36.87500	45
36.88333	42
36.89167	37
36.90000	32
36.90833	26
36.91667	22
36.92500	21
36.93333	21
36.94167	23
36.95000	25
36.95833	28
36.96667	32
36.97500	33
36.98333	32
36.99167	30
37.00000	26
37.00833	24
37.01667	22
37.02500	24
37.03333	26
37.04167	28
37.05000	29
37.05833	30
37.06667	32
37.07500	33
37.08333	35
37.09167	35
37.10000	35
37.10833	33
37.11667	30
37.12500	28
37.13333	26
37.14167	24
37.15000	22
37.15833	22
37.16667	23
37.17500	25
37.18333	27
37.19167	29
37.20000	29
37.20833	27
37.21667	24
37.22500	22
37.23333	20
37.24167	20
37.25000	21
37.25833	24
37.26667	29
37.27500	34
37.28333	38
37.29167	40
37.30000	39
37.30833	35
37.31667	30
37.32500	24
37.33333	19
37.34167	18
37.35000	19
37.35833	22
37.36667	25
37.37500	28
37.38333	31
37.39167	33
37.40000	36
37.40833	38
37.41667	40
37.42500	41
37.43333	43
37.44167	43
37.45000	43
37.45833	40
37.46667	36
37.47500	31
37.48333	27
37.49167	22
37.50000	19
37.50833	16
37.51667	14
37.52500	15
37.53333	18
37.54167	23
37.55000	27
37.55833	31
37.56667	33
37.57500	33
37.58333	30
37.59167	25
37.60000	22
37.60833	22
37.61667	23
37.62500	27
37.63333	30
37.64167	32
37.65000	33
37.65833	33
37.66667	34
37.67500	34
37.68333	33
37.69167	30
37.70000	27
37.70833	26
37.71667	27
37.72500	29
37.73333	31
37.74167	32
37.75000	31
37.75833	29
37.76667	27
37.77500	26
37.78333	26
37.79167	27
37.80000	27
37.80833	28
37.81667	30
37.82500	30
37.83333	30
37.84167	28
37.85000	23
37.85833	19
37.86667	16
37.87500	15
37.88333	17
37.89167	23
37.90000	27
37.90833	29
37.91667	29
37.92500	27
37.93333	25
37.94167	25
37.95000	27
37.95833	29
37.96667	29
37.97500	28
37.98333	26
37.99167	25
38.00000	24
38.00833	25
38.01667	28
38.02500	31
38.03333	33
38.04167	34
38.05000	33
38.05833	31
38.06667	29
38.07500	27
38.08333	26
38.09167	24
38.10000	22
38.10833	20
38.11667	16
38.12500	13
38.13333	10
38.14167	9
38.15000	9
38.15833	10
38.16667	13
38.17500	16
38.18333	20
38.19167	23
38.20000	25
38.20833	26
38.21667	26
38.22500	27
38.23333	28
38.24167	30
38.25000	32
38.25833	32
38.26667	31
38.27500	28
38.28333	26
38.29167	25
38.30000	25
38.30833	26
38.31667	27
38.32500	28
38.33333	28
38.34167	26
38.35000	22
38.35833	18
38.36667	14
38.37500	10
38.38333	6
38.39167	4
38.40000	3
38.40833	6
38.41667	10
38.42500	14
38.43333	18
38.44167	20
38.45000	20
38.45833	21
38.46667	25
38.47500	30
38.48333	34
38.49167	36
38.50000	35
38.50833	33
38.51667	29
38.52500	25
38.53333	20
38.54167	14
38.55000	10
38.55833	7
38.56667	6
38.57500	7
38.58333	8
38.59167	9
38.60000	12
38.60833	17
38.61667	21
38.62500	25
38.63333	25
38.64167	22
38.65000	14
38.65833	7
38.66667	1
38.67500	-0
38.68333	3
38.69167	10
38.70000	17
38.70833	23
38.71667	26
38.72500	27
38.73333	26
38.74167	25
38.75000	25
38.75833	25
38.76667	23
38.77500	20
38.78333	18
38.79167	16
38.80000	16
38.80833	18
38.81667	18
38.82500	15
38.83333	11
38.84167	6
38.85000	2
38.85833	-0
38.86667	-1
38.87500	-1
38.88333	-0
38.89167	-0
38.90000	-1
38.90833	-2
38.91667	-3
38.92500	-4
38.93333	-4
38.94167	-2
38.95000	0
38.95833	2
38.96667	3
38.97500	1
38.98333	-1
38.99167	-4
39.00000	-8
39.00833	-10
39.01667	-10
39.02500	-5
39.03333	4
39.04167	13
39.05000	22
39.05833	26
39.06667	26
39.07500	22
39.08333	18
39.09167	13
39.10000	11
39.10833	12
39.11667	15
39.12500	19
39.13333	23
39.14167	24
39.15000	22
39.15833	19
39.16667	14
39.17500	12
39.18333	12
39.19167	14
39.20000	16
39.20833	16
39.21667	14
39.22500	8
39.23333	2
39.24167	-4
39.25000	-7
39.25833	-8
39.26667	-6
39.27500	-2
39.28333	0
39.29167	2
39.30000	2
39.30833	2
39.31667	1
39.32500	1
39.33333	1
39.34167	0
39.35000	-2
39.35833	-4
39.36667	-5
39.37500	-4
39.38333	-1
39.39167	3
39.40000	7
39.40833	10
39.41667	10
39.42500	8
39.43333	5
39.44167	2
39.45000	-0
39.45833	-1
39.46667	-2
39.47500	-1
39.48333	-2
39.49167	-3
39.50000	-4
39.50833	-4
39.51667	-5
39.52500	-6
39.53333	-7
39.54167	-8
39.55000	-8
39.55833	-7
39.56667	-7
39.57500	-7
39.58333	-6
39.59167	-3
39.60000	-0
39.60833	3
39.61667	5
39.62500	5
39.63333	3
39.64167	1
39.65000	-3
39.65833	-7
39.66667	-12
39.67500	-17
39.68333	-19
39.69167	-19
39.70000	-16
39.70833	-12
39.71667	-7
39.72500	-3
39.73333	0
39.74167	3
39.75000	6
39.75833	5
39.76667	2
39.77500	-4
39.78333	-11
39.79167	-17
39.80000	-21
39.80833	-23
39.81667	-23
39.82500	-22
39.83333	-20
39.84167	-16
39.85000	-9
39.85833	-1
39.86667	8
39.87500	15
39.88333	16
39.89167	13
39.90000	8
39.90833	0
39.91667	-6
39.92500	-10
39.93333	-11
39.94167	-10
39.95000	-8
39.95833	-7
39.96667	-8
39.97500	-9
39.98333	-7
39.99167	-3
40.00000	2
40.00833	5
40.01667	6
40.02500	3
40.03333	-2
40.04167	-6
40.05000	-7
40.05833	-6
40.06667	-3
40.07500	-2
40.08333	-1
40.09167	-3
40.10000	-5
40.10833	-7
40.11667	-9
40.12500	-11
40.13333	-11
40.14167	-10
40.15000	-10
40.15833	-9
40.16667	-7
40.17500	-6
40.18333	-5
40.19167	-7
40.20000	-12
40.20833	-18
40.21667	-23
40.22500	-24
40.23333	-24
40.24167	-22
40.25000	-21
40.25833	-18
40.26667	-16
40.27500	-13
40.28333	-11
40.29167	-11
40.30000	-13
40.30833	-18
40.31667	-23
40.32500	-25
40.33333	-24
40.34167	-20
40.35000	-16
40.35833	-13
40.36667	-14
40.37500	-18
40.38333	-22
40.39167	-27
40.40000	-28
40.40833	-28
40.41667	-26
40.42500	-25
40.43333	-26
40.44167	-28
40.45000	-31
40.45833	-34
40.46667	-36
40.47500	-37
40.48333	-35
40.49167	-31
40.50000	-26
40.50833	-21
40.51667	-18
40.52500	-17
40.53333	-17
40.54167	-17
40.55000	-16
40.55833	-14
40.56667	-11
40.57500	-9
40.58333	-7
40.59167	-7
40.60000	-7
40.60833	-7
40.61667	-6
40.62500	-5
40.63333	-5
40.64167	-6
40.65000	-6
40.65833	-5
40.66667	-0
40.67500	5
40.68333	9
40.69167	11
40.70000	9
40.70833	6
40.71667	2
40.72500	-1
40.73333	-2
40.74167	-2
40.75000	-1
40.75833	1
40.76667	3
40.77500	5
40.78333	4
40.79167	-1
40.80000	-6
40.80833	-12
40.81667	-17
40.82500	-20
40.83333	-19
40.84167	-15
40.85000	-9
40.85833	-4
40.86667	0
40.87500	3
40.88333	3
40.89167	2
40.90000	2
40.90833	5
40.91667	8
40.92500	11
40.93333	13
40.94167	14
40.95000	16
40.95833	18
40.96667	21
40.97500	25
40.98333	32
40.99167	40
41.00000	48
41.00833	55
41.01667	59
41.02500	58
41.03333	55
41.04167	52
41.05000	48
41.05833	46
41.06667	46
41.07500	46
41.08333	46
41.09167	45
41.10000	44
41.10833	46
41.11667	48
41.12500	52
41.13333	55
41.14167	58
41.15000	60
41.15833	61
41.16667	62
41.17500	62
41.18333	63
41.19167	64
41.20000	64
41.20833	62
41.21667	59
41.22500	56
41.23333	56
41.24167	58
41.25000	63
41.25833	67
41.26667	71
41.27500	72
41.28333	72
41.29167	70
41.30000	68
41.30833	67
41.31667	66
41.32500	67
41.33333	69
41.34167	71
41.35000	72
41.35833	72
41.36667	70
41.37500	67
41.38333	63
41.39167	60
41.40000	58
41.40833	59
41.41667	61
41.42500	62
41.43333	63
41.44167	65
41.45000	67
41.45833	69
41.46667	71
41.47500	73
41.48333	73
41.49167	71
41.50000	70
41.50833	71
41.51667	71
41.52500	72
41.53333	71
41.54167	70
41.55000	69
41.55833	67
41.56667	65
41.57500	64
41.58333	63
41.59167	63
41.60000	65
41.60833	68
41.61667	70
41.62500	71
41.63333	70
41.64167	68
41.65000	67
41.65833	67
41.66667	69
41.67500	71
41.68333	72
41.69167	72
41.70000	73
41.70833	75
41.71667	78
41.72500	78
41.73333	77
41.74167	72
41.75000	66
41.75833	61
41.76667	58
41.77500	58
41.78333	57
41.79167	56
41.80000	56
41.80833	58
41.81667	60
41.82500	61
41.83333	62
41.84167	61
41.85000	58
41.85833	57
41.86667	59
41.87500	62
41.88333	65
41.89167	67
41.90000	67
41.90833	64
41.91667	60
41.92500	54
41.93333	48
41.94167	44
41.95000	42
41.95833	43
41.96667	45
41.97500	48
41.98333	49
41.99167	49
42.00000	48
42.00833	49
42.01667	50
42.02500	51
42.03333	51
42.04167	48
42.05000	43
42.05833	37
42.06667	30
42.07500	24
42.08333	20
42.09167	17
42.10000	17
42.10833	17
42.11667	20
42.12500	23
42.13333	26
42.14167	29
42.15000	32
42.15833	33
42.16667	33
42.17500	32
42.18333	32
42.19167	33
42.20000	33
42.20833	32
42.21667	30
42.22500	28
42.23333	27
42.24167	28
42.25000	31
42.25833	34
42.26667	35
42.27500	35
42.28333	34
42.29167	31
42.30000	27
42.30833	22
42.31667	18
42.32500	15
42.33333	14
42.34167	14
42.35000	16
42.35833	18
42.36667	18
42.37500	15
42.38333	11
42.39167	7
42.40000	3
42.40833	-1
42.41667	-2
42.42500	-0
42.43333	3
42.44167	6
42.45000	7
42.45833	7
42.46667	5
42.47500	2
42.48333	-0
42.49167	-3
42.50000	-8
42.50833	-16
42.51667	-23
42.52500	-28
42.53333	-30
42.54167	-30
42.55000	-26
42.55833	-23
42.56667	-21
42.57500	-20
42.58333	-19
42.59167	-17
42.60000	-15
42.60833	-12
42.61667	-10
42.62500	-8
42.63333	-8
42.64167	-8
42.65000	-10
42.65833	-12
42.66667	-15
42.67500	-19
42.68333	-23
42.69167	-28
42.70000	-31
42.70833	-32
42.71667	-32
42.72500	-31
42.73333	-29
42.74167	-27
42.75000	-24
42.75833	-20
42.76667	-15
42.77500	-12
42.78333	-10
42.79167	-9
42.80000	-9
42.80833	-9
42.81667	-7
42.82500	-4
42.83333	-0
42.84167	3
42.85000	5
42.85833	7
42.86667	9
42.87500	11
42.88333	13
42.89167	13
42.90000	10
42.90833	2
42.91667	-7
42.92500	-16
42.93333	-24
42.94167	-27
42.95000	-27
42.95833	-25
42.96667	-21
42.97500	-18
42.98333	-15
42.99167	-14
43.00000	-14
43.00833	-16
43.01667	-19
43.02500	-20
43.03333	-20
43.04167	-20
43.05000	-19
43.05833	-18
43.06667	-17
43.07500	-15
43.08333	-14
43.09167	-14
43.10000	-17
43.10833	-23
43.11667	-27
43.12500	-29
43.13333	-29
43.14167	-28
43.15000	-27
43.15833	-26
43.16667	-28
43.17500	-30
43.18333	-33
43.19167	-34
43.20000	-34
43.20833	-32
43.21667	-28
43.22500	-24
43.23333	-20
43.24167	-20
43.25000	-21
43.25833	-25
43.26667	-27
43.27500	-29
43.28333	-28
43.29167	-25
43.30000	-22
43.30833	-20
43.31667	-20
43.32500	-21
43.33333	-22
43.34167	-22
43.35000	-22
43.35833	-23
43.36667	-26
43.37500	-29
43.38333	-31
43.39167	-32
43.40000	-32
43.40833	-32
43.41667	-31
43.42500	-31
43.43333	-31
43.44167	-29
43.45000	-26
43.45833	-23
43.46667	-19
43.47500	-15
43.48333	-11
43.49167	-9
43.50000	-9
43.50833	-12
43.51667	-16
43.52500	-20
43.53333	-22
43.54167	-26
43.55000	-31
43.55833	-36
43.56667	-41
43.57500	-44
43.58333	-45
43.59167	-42
43.60000	-40
43.60833	-38
43.61667	-37
43.62500	-35
43.63333	-33
43.64167	-31
43.65000	-30
43.65833	-30
43.66667	-32
43.67500	-33
43.68333	-31
43.69167	-27
43.70000	-23
43.70833	-19
43.71667	-16
43.72500	-15
43.73333	-16
43.74167	-17
43.75000	-18
43.75833	-20
43.76667	-22
43.77500	-24
43.78333	-25
43.79167	-25
43.80000	-24
43.80833	-24
43.81667	-24
43.82500	-24
43.83333	-23
43.84167	-23
43.85000	-23
43.85833	-22
43.86667	-21
43.87500	-20
43.88333	-19
43.89167	-20
43.90000	-23
43.90833	-26
43.91667	-28
43.92500	-29
43.93333	-27
43.94167	-26
43.95000	-25
43.95833	-25
43.96667	-25
43.97500	-26
43.98333	-27
43.99167	-27
44.00000	-24
44.00833	-18
44.01667	-13
44.02500	-10
44.03333	-10
44.04167	-11
44.05000	-14
44.05833	-16
44.06667	-17
44.07500	-19
44.08333	-21
44.09167	-24
44.10000	-26
44.10833	-27
44.11667	-26
44.12500	-24
44.13333	-20
44.14167	-17
44.15000	-14
44.15833	-12
44.16667	-12
44.17500	-15
44.18333	-19
44.19167	-23
44.20000	-27
44.20833	-28
44.21667	-29
44.22500	-29
44.23333	-29
44.24167	-31
44.25000	-33
44.25833	-35
44.26667	-37
44.27500	-36
44.28333	-34
44.29167	-31
44.30000	-29
44.30833	-29
44.31667	-29
44.32500	-28
44.33333	-25
44.34167	-21
44.35000	-18
44.35833	-16
44.36667	-18
44.37500	-21
44.38333	-26
44.39167	-30
44.40000	-33
44.40833	-36
44.41667	-39
44.42500	-41
44.43333	-43
44.44167	-43
44.45000	-41
44.45833	-38
44.46667	-35
44.47500	-31
44.48333	-29
44.49167	-28
44.50000	-29
44.50833	-31
44.51667	-34
44.52500	-38
44.53333	-41
44.54167	-41
44.55000	-39
44.55833	-36
44.56667	-31
44.57500	-27
44.58333	-23
44.59167	-22
44.60000	-23
44.60833	-26
44.61667	-28
44.62500	-31
44.63333	-33
44.64167	-32
44.65000	-29
44.65833	-24
44.66667	-19
44.67500	-15
44.68333	-14
44.69167	-15
44.70000	-16
44.70833	-17
44.71667	-18
44.72500	-18
44.73333	-18
44.74167	-20
44.75000	-24
44.75833	-30
44.76667	-37
44.77500	-41
44.78333	-43
44.79167	-40
44.80000	-36
44.80833	-32
44.81667	-30
44.82500	-30
44.83333	-32
44.84167	-34
44.85000	-35
44.85833	-36
44.86667	-37
44.87500	-39
44.88333	-42
44.89167	-44
44.90000	-44
44.90833	-43
44.91667	-41
44.92500	-38
44.93333	-35
44.94167	-32
44.95000	-30
44.95833	-30
44.96667	-33
44.97500	-36
44.98333	-38
44.99167	-38
45.00000	-36
45.00833	-34
45.01667	-33
45.02500	-34
45.03333	-36
45.04167	-37
45.05000	-37
45.05833	-34
45.06667	-30
45.07500	-27
45.08333	-28
45.09167	-31
45.10000	-35
45.10833	-38
45.11667	-39
45.12500	-38
45.13333	-35
45.14167	-32
45.15000	-31
45.15833	-30
45.16667	-32
45.17500	-34
45.18333	-36
45.19167	-35
45.20000	-33
45.20833	-29
45.21667	-27
45.22500	-27
45.23333	-30
45.24167	-32
45.25000	-34
45.25833	-35
45.26667	-35
45.27500	-34
45.28333	-35
45.29167	-37
45.30000	-37
45.30833	-36
45.31667	-35
45.32500	-35
45.33333	-37
45.34167	-38
45.35000	-37
45.35833	-35
45.36667	-33
45.37500	-30
45.38333	-28
45.39167	-27
45.40000	-26
45.40833	-24
45.41667	-23
45.42500	-24
45.43333	-27
45.44167	-32
45.45000	-37
45.45833	-41
45.46667	-44
45.47500	-46
45.48333	-48
45.49167	-49
45.50000	-51
45.50833	-53
45.51667	-54
45.52500	-50
45.53333	-44
45.54167	-38
45.55000	-33
45.55833	-31
45.56667	-33
45.57500	-36
45.58333	-39
45.59167	-39
45.60000	-38
45.60833	-36
45.61667	-33
45.62500	-32
45.63333	-33
45.64167	-34
45.65000	-36
45.65833	-37
45.66667	-38
45.67500	-37
45.68333	-38
45.69167	-39
45.70000	-41
45.70833	-44
45.71667	-45
45.72500	-45
45.73333	-44
45.74167	-43
45.75000	-42
45.75833	-41
45.76667	-42
45.77500	-43
45.78333	-43
45.79167	-42
45.80000	-43
45.80833	-45
45.81667	-48
45.82500	-49
45.83333	-49
45.84167	-46
45.85000	-43
45.85833	-39
45.86667	-37
45.87500	-37
45.88333	-37
45.89167	-36
45.90000	-35
45.90833	-32
45.91667	-29
45.92500	-25
45.93333	-21
45.94167	-20
45.95000	-23
45.95833	-28
45.96667	-35
45.97500	-41
45.98333	-44
45.99167	-44
46.00000	-41
46.00833	-37
46.01667	-33
46.02500	-33
46.03333	-37
46.04167	-42
46.05000	-49
46.05833	-54
46.06667	-59
46.07500	-62
46.08333	-62
46.09167	-60
46.10000	-57
46.10833	-52
46.11667	-48
46.12500	-44
46.13333	-42
46.14167	-42
46.15000	-43
46.15833	-44
46.16667	-43
46.17500	-41
46.18333	-37
46.19167	-32
46.20000	-30
46.20833	-30
46.21667	-33
46.22500	-36
46.23333	-39
46.24167	-41
46.25000	-43
46.25833	-44
46.26667	-44
46.27500	-42
46.28333	-39
46.29167	-34
46.30000	-32
46.30833	-32
46.31667	-34
46.32500	-36
46.33333	-38
46.34167	-38
46.35000	-37
46.35833	-36
46.36667	-39
46.37500	-42
46.38333	-44
46.39167	-42
46.40000	-38
46.40833	-33
46.41667	-30
46.42500	-31
46.43333	-34
46.44167	-37
46.45000	-39
46.45833	-38
46.46667	-36
46.47500	-32
46.48333	-29
46.49167	-26
46.50000	-25
46.50833	-24
46.51667	-24
46.52500	-23
46.53333	-23
46.54167	-25
46.55000	-29
46.55833	-32
46.56667	-34
46.57500	-35
46.58333	-34
46.59167	-32
46.60000	-31
46.60833	-32
46.61667	-33
46.62500	-34
46.63333	-34
46.64167	-33
46.65000	-32
46.65833	-31
46.66667	-33
46.67500	-36
46.68333	-40
46.69167	-43
46.70000	-45
46.70833	-44
46.71667	-43
46.72500	-43
46.73333	-44
46.74167	-46
46.75000	-48
46.75833	-49
46.76667	-49
46.77500	-48
46.78333	-47
46.79167	-45
46.80000	-44
46.80833	-42
46.81667	-41
46.82500	-39
46.83333	-38
46.84167	-39
46.85000	-42
46.85833	-45
46.86667	-48
46.87500	-50
46.88333	-50
46.89167	-46
46.90000	-42
46.90833	-36
46.91667	-32
46.92500	-30
46.93333	-29
46.94167	-31
46.95000	-36
46.95833	-41
46.96667	-46
46.97500	-52
46.98333	-57
46.99167	-61
47.00000	-63
47.00833	-64
47.01667	-63
47.02500	-59
47.03333	-55
47.04167	-48
47.05000	-41
47.05833	-37
47.06667	-35
47.07500	-37
47.08333	-42
47.09167	-49
47.10000	-55
47.10833	-59
47.11667	-61
47.12500	-61
47.13333	-57
47.14167	-53
47.15000	-48
47.15833	-45
47.16667	-43
47.17500	-43
47.18333	-43
47.19167	-42
47.20000	-41
47.20833	-38
47.21667	-35
47.22500	-34
47.23333	-34
47.24167	-35
47.25000	-37
47.25833	-39
47.26667	-42
47.27500	-44
47.28333	-45
47.29167	-45
47.30000	-44
47.30833	-42
47.31667	-41
47.32500	-41
47.33333	-41
47.34167	-42
47.35000	-43
47.35833	-45
47.36667	-47
47.37500	-49
47.38333	-50
47.39167	-49
47.40000	-46
47.40833	-41
47.41667	-35
47.42500	-33
47.43333	-34
47.44167	-38
47.45000	-45
47.45833	-49
47.46667	-49
47.47500	-47
47.48333	-44
47.49167	-42
47.50000	-43
47.50833	-47
47.51667	-52
47.52500	-57
47.53333	-60
47.54167	-62
47.55000	-62
47.55833	-62
47.56667	-61
47.57500	-61
47.58333	-62
47.59167	-62
47.60000	-61
47.60833	-58
47.61667	-54
47.62500	-52
47.63333	-51
47.64167	-50
47.65000	-47
47.65833	-43
47.66667	-37
47.67500	-32
47.68333	-29
47.69167	-30
47.70000	-33
47.70833	-37
47.71667	-40
47.72500	-43
47.73333	-46
47.74167	-50
47.75000	-53
47.75833	-54
47.76667	-52
47.77500	-48
47.78333	-43
47.79167	-39
47.80000	-38
47.80833	-40
47.81667	-43
47.82500	-45
47.83333	-46
47.84167	-46
47.85000	-47
47.85833	-49
47.86667	-49
47.87500	-51
47.88333	-52
47.89167	-52
47.90000	-52
47.90833	-50
47.91667	-48
47.92500	-43
47.93333	-38
47.94167	-33
47.95000	-28
47.95833	-25
47.96667	-23
47.97500	-23
47.98333	-25
47.99167	-28
48.00000	-32
48.00833	-35
48.01667	-38
48.02500	-40
48.03333	-43
48.04167	-44
48.05000	-46
48.05833	-48
48.06667	-49
48.07500	-51
48.08333	-50
48.09167	-47
48.10000	-44
48.10833	-43
48.11667	-45
48.12500	-49
48.13333	-53
48.14167	-55
48.15000	-55
48.15833	-53
48.16667	-52
48.17500	-51
48.18333	-51
48.19167	-53
48.20000	-54
48.20833	-53
48.21667	-52
48.22500	-51
48.23333	-49
48.24167	-49
48.25000	-49
48.25833	-49
48.26667	-46
48.27500	-42
48.28333	-38
48.29167	-35
48.30000	-34
48.30833	-34
48.31667	-35
48.32500	-36
48.33333	-38
48.34167	-39
48.35000	-41
48.35833	-44
48.36667	-47
48.37500	-50
48.38333	-51
48.39167	-51
48.40000	-49
48.40833	-48
48.41667	-48
48.42500	-50
48.43333	-53
48.44167	-52
48.45000	-48
48.45833	-42
48.46667	-34
48.47500	-28
48.48333	-25
48.49167	-25
48.50000	-27
48.50833	-30
48.51667	-32
48.52500	-33
48.53333	-33
48.54167	-31
48.55000	-28
48.55833	-25
48.56667	-23
48.57500	-22
48.58333	-23
48.59167	-24
48.60000	-26
48.60833	-28
48.61667	-31
48.62500	-35
48.63333	-38
48.64167	-41
48.65000	-42
48.65833	-42
48.66667	-40
48.67500	-36
48.68333	-30
48.69167	-24
48.70000	-20
48.70833	-19
48.71667	-20
48.72500	-22
48.73333	-25
48.74167	-27
48.75000	-28
48.75833	-30
48.76667	-33
48.77500	-37
48.78333	-41
48.79167	-46
48.80000	-51
48.80833	-56
48.81667	-58
48.82500	-58
48.83333	-56
48.84167	-52
48.85000	-49
48.85833	-47
48.86667	-47
48.87500	-49
48.88333	-52
48.89167	-55
48.90000	-58
48.90833	-57
48.91667	-55
48.92500	-50
48.93333	-45
48.94167	-41
48.95000	-39
48.95833	-38
48.96667	-39
48.97500	-41
48.98333	-43
48.99167	-43
49.00000	-43
49.00833	-43
49.01667	-42
49.02500	-41
49.03333	-39
49.04167	-38
49.05000	-38
49.05833	-39
49.06667	-43
49.07500	-46
49.08333	-48
49.09167	-48
49.10000	-46
49.10833	-44
49.11667	-42
49.12500	-39
49.13333	-36
49.14167	-32
49.15000	-28
49.15833	-28
49.16667	-33
49.17500	-40
49.18333	-44
49.19167	-45
49.20000	-44
49.20833	-40
49.21667	-36
49.22500	-36
49.23333	-39
49.24167	-42
49.25000	-44
49.25833	-46
49.26667	-45
49.27500	-45
49.28333	-45
49.29167	-47
49.30000	-50
49.30833	-52
49.31667	-52
49.32500	-49
49.33333	-43
49.34167	-38
49.35000	-34
49.35833	-33
49.36667	-36
49.37500	-41
49.38333	-45
49.39167	-49
49.40000	-53
49.40833	-57
49.41667	-61
49.42500	-63
49.43333	-64
49.44167	-62
49.45000	-57
49.45833	-53
49.46667	-51
49.47500	-51
49.48333	-50
49.49167	-47
49.50000	-44
49.50833	-41
49.51667	-38
49.52500	-36
49.53333	-37
49.54167	-37
49.55000	-35
49.55833	-31
49.56667	-25
49.57500	-18
49.58333	-14
49.59167	-12
49.60000	-13
49.60833	-17
49.61667	-22
49.62500	-25
49.63333	-28
49.64167	-30
49.65000	-31
49.65833	-33
49.66667	-37
49.67500	-42
49.68333	-47
49.69167	-51
49.70000	-54
49.70833	-55
49.71667	-54
49.72500	-54
49.73333	-53
49.74167	-51
49.75000	-46
49.75833	-41
49.76667	-36
49.77500	-34
49.78333	-33
49.79167	-35
49.80000	-38
49.80833	-40
49.81667	-43
49.82500	-46
49.83333	-50
49.84167	-52
49.85000	-53
49.85833	-51
49.86667	-45
49.87500	-38
49.88333	-33
49.89167	-30
49.90000	-29
49.90833	-29
49.91667	-29
49.92500	-28
49.93333	-25
49.94167	-23
49.95000	-20
49.95833	-16
49.96667	-12
49.97500	-8
49.98333	-7
49.99167	-9
50.00000	-13
50.00833	-20
50.01667	-28
50.02500	-33
50.03333	-36
50.04167	-37
50.05000	-36
50.05833	-33
50.06667	-31
50.07500	-29
50.08333	-27
50.09167	-26
50.10000	-27
50.10833	-28
50.11667	-30
50.12500	-33
50.13333	-36
50.14167	-37
50.15000	-35
50.15833	-30
50.16667	-24
50.17500	-19
50.18333	-15
50.19167	-13
50.20000	-13
50.20833	-13
50.21667	-14
50.22500	-13
50.23333	-12
50.24167	-13
50.25000	-14
50.25833	-17
50.26667	-19
50.27500	-20
50.28333	-19
50.29167	-15
50.30000	-10
50.30833	-5
50.31667	-1
50.32500	1
50.33333	1
50.34167	-1
50.35000	-4
50.35833	-8
50.36667	-14
50.37500	-20
50.38333	-24
50.39167	-26
50.40000	-26
50.40833	-22
50.41667	-18
50.42500	-15
50.43333	-14
50.44167	-13
50.45000	-12
50.45833	-10
50.46667	-8
50.47500	-5
50.48333	-4
50.49167	-3
50.50000	-3
50.50833	-3
50.51667	-3
50.52500	-1
50.53333	3
50.54167	8
50.55000	13
50.55833	17
50.56667	17
50.57500	16
50.58333	15
50.59167	14
50.60000	13
50.60833	9
50.61667	6
50.62500	4
50.63333	3
50.64167	3
50.65000	2
50.65833	1
50.66667	-2
50.67500	-5
50.68333	-7
50.69167	-7
50.70000	-7
50.70833	-7
50.71667	-7
50.72500	-7
50.73333	-6
50.74167	-4
50.75000	-3
50.75833	-1
50.76667	2
50.77500	5
50.78333	8
50.79167	12
50.80000	15
50.80833	17
50.81667	17
50.82500	15
50.83333	12
50.84167	8
50.85000	3
50.85833	0
50.86667	0
50.87500	3
50.88333	7
50.89167	11
50.90000	13
50.90833	13
50.91667	10
50.92500	9
50.93333	8
50.94167	8
50.95000	9
50.95833	10
50.96667	12
50.97500	12
50.98333	13
50.99167	13
51.00000	13
51.00833	14
51.01667	13
51.02500	9
51.03333	4
51.04167	0
51.05000	-2
51.05833	-3
51.06667	-2
51.07500	0
51.08333	3
51.09167	5
51.10000	9
51.10833	13
51.11667	17
51.12500	21
51.13333	23
51.14167	23
51.15000	21
51.15833	19
51.16667	20
51.17500	22
51.18333	24
51.19167	24
51.20000	21
51.20833	15
51.21667	11
51.22500	11
51.23333	14
51.24167	17
51.25000	20
51.25833	21
51.26667	22
51.27500	23
51.28333	25
51.29167	27
51.30000	27
51.30833	26
51.31667	25
51.32500	25
51.33333	27
51.34167	30
51.35000	32
51.35833	33
51.36667	34
51.37500	34
51.38333	31
51.39167	28
51.40000	24
51.40833	20
51.41667	18
51.42500	20
51.43333	23
51.44167	28
51.45000	33
51.45833	37
51.46667	38
51.47500	37
51.48333	36
51.49167	36
51.50000	38
51.50833	42
51.51667	45
51.52500	46
51.53333	45
51.54167	44
51.55000	44
51.55833	46
51.56667	49
51.57500	53
51.58333	55
51.59167	55
51.60000	57
51.60833	61
51.61667	66
51.62500	71
51.63333	74
51.64167	74
51.65000	71
51.65833	69
51.66667	69
51.67500	71
51.68333	75
51.69167	80
51.70000	85
51.70833	89
51.71667	93
51.72500	95
51.73333	98
51.74167	102
51.75000	108
51.75833	114
51.76667	121
51.77500	128
51.78333	133
51.79167	136
51.80000	139
51.80833	144
51.81667	150
51.82500	157
51.83333	164
51.84167	170
51.85000	176
51.85833	181
51.86667	185
51.87500	188
51.88333	191
51.89167	193
51.90000	196
51.90833	199
51.91667	201
51.92500	202
51.93333	203
51.94167	208
51.95000	216
51.95833	227
51.96667	241
51.97500	254
51.98333	265
51.99167	274
52.00000	282
52.00833	289
52.01667	297
52.02500	307
52.03333	317
52.04167	327
52.05000	338
52.05833	348
52.06667	359
52.07500	369
52.08333	379
52.09167	389
52.10000	398
52.10833	406
52.11667	412
52.12500	417
52.13333	421
52.14167	424
52.15000	428
52.15833	433
52.16667	442
52.17500	451
52.18333	460
52.19167	468
52.20000	476
52.20833	484
52.21667	494
52.22500	506
52.23333	521
52.24167	535
52.25000	547
52.25833	556
52.26667	563
52.27500	569
52.28333	575
52.29167	581
52.30000	589
52.30833	598
52.31667	608
52.32500	618
52.33333	627
52.34167	637
52.35000	648
52.35833	660
52.36667	674
52.37500	688
52.38333	701
52.39167	712
52.40000	722
52.40833	730
52.41667	737
52.42500	744
52.43333	751
52.44167	760
52.45000	768
52.45833	777
52.46667	786
52.47500	796
52.48333	805
52.49167	813
52.50000	822
52.50833	831
52.51667	840
52.52500	849
52.53333	859
52.54167	868
52.55000	876
52.55833	882
52.56667	889
52.57500	894
52.58333	898
52.59167	901
52.60000	904
52.60833	908
52.61667	913
52.62500	921
52.63333	929
52.64167	937
52.65000	944
52.65833	951
52.66667	957
52.67500	964
52.68333	971
52.69167	977
52.70000	983
52.70833	987
52.71667	989
52.72500	990
52.73333	989
52.74167	989
52.75000	989
52.75833	993
52.76667	998
52.77500	1005
52.78333	1012
52.79167	1019
52.80000	1024
52.80833	1028
52.81667	1031
52.82500	1032
52.83333	1032
52.84167	1032
52.85000	1032
52.85833	1033
52.86667	1033
52.87500	1031
52.88333	1027
52.89167	1023
52.90000	1019
52.90833	1018
52.91667	1019
52.92500	1021
52.93333	1024
52.94167	1028
52.95000	1032
52.95833	1035
52.96667	1035
52.97500	1034
52.98333	1032
52.99167	1029
53.00000	1025
53.00833	1023
53.01667	1020
53.02500	1016
53.03333	1012
53.04167	1007
53.05000	1000
53.05833	992
53.06667	985
53.07500	980
53.08333	979
53.09167	980
53.10000	983
53.10833	986
53.11667	987
53.12500	984
53.13333	978
53.14167	971
53.15000	964
53.15833	956
53.16667	949
53.17500	942
53.18333	937
53.19167	933
53.20000	928
53.20833	923
53.21667	916
53.22500	908
53.23333	901
53.24167	895
53.25000	890
53.25833	885
53.26667	880
53.27500	872
53.28333	861
53.29167	848
53.30000	835
53.30833	822
53.31667	813
53.32500	808
53.33333	806
53.34167	805
53.35000	805
53.35833	804
53.36667	800
53.37500	793
53.38333	782
53.39167	768
53.40000	755
53.40833	744
53.41667	735
53.42500	727
53.43333	718
53.44167	708
53.45000	698
53.45833	690
53.46667	684
53.47500	680
53.48333	676
53.49167	672
53.50000	666
53.50833	658
53.51667	650
53.52500	641
53.53333	634
53.54167	628
53.55000	622
53.55833	616
53.56667	609
53.57500	601
53.58333	591
53.59167	580
53.60000	570
53.60833	563
53.61667	559
53.62500	557
53.63333	553
53.64167	547
53.65000	537
53.65833	525
53.66667	514
53.67500	503
53.68333	495
53.69167	489
53.70000	488
53.70833	488
53.71667	490
53.72500	489
53.73333	485
53.74167	479
53.75000	470
53.75833	461
53.76667	455
53.77500	451
53.78333	446
53.79167	439
53.80000	430
53.80833	423
53.81667	416
53.82500	411
53.83333	407
53.84167	403
53.85000	400
53.85833	396
53.86667	392
53.87500	388
53.88333	382
53.89167	375
53.90000	367
53.90833	358
53.91667	351
53.92500	345
53.93333	341
53.94167	338
53.95000	337
53.95833	336
53.96667	334
53.97500	330
53.98333	326
53.99167	319
54.00000	312
54.00833	304
54.01667	297
54.02500	292
54.03333	287
54.04167	282
54.05000	277
54.05833	271
54.06667	262
54.07500	253
54.08333	245
54.09167	239
54.10000	235
54.10833	236
54.11667	238
54.12500	240
54.13333	241
54.14167	239
54.15000	234
54.15833	226
54.16667	219
54.17500	211
54.18333	206
54.19167	204
54.20000	203
54.20833	203
54.21667	202
54.22500	202
54.23333	203
54.24167	203
54.25000	200
54.25833	194
54.26667	187
54.27500	181
54.28333	176
54.29167	175
54.30000	175
54.30833	176
54.31667	178
54.32500	179
54.33333	179
54.34167	175
54.35000	168
54.35833	158
54.36667	148
54.37500	140
54.38333	136
54.39167	136
54.40000	136
54.40833	136
54.41667	135
54.42500	133
54.43333	130
54.44167	127
54.45000	125
54.45833	122
54.46667	120
54.47500	118
54.48333	117
54.49167	118
54.50000	120
54.50833	122
54.51667	122
54.52500	120
54.53333	115
54.54167	108
54.55000	102
54.55833	98
54.56667	98
54.57500	100
54.58333	102
54.59167	104
54.60000	102
54.60833	98
54.61667	94
54.62500	92
54.63333	92
54.64167	94
54.65000	95
54.65833	96
54.66667	96
54.67500	94
54.68333	91
54.69167	89
54.70000	88
54.70833	90
54.71667	93
54.72500	95
54.73333	96
54.74167	94
54.75000	89
54.75833	85
54.76667	82
54.77500	80
54.78333	82
54.79167	84
54.80000	85
54.80833	83
54.81667	79
54.82500	74
54.83333	69
54.84167	65
54.85000	64
54.85833	63
54.86667	58
54.87500	52
54.88333	46
54.89167	43
54.90000	43
54.90833	46
54.91667	50
54.92500	54
54.93333	57
54.94167	60
54.95000	64
54.95833	66
54.96667	66
54.97500	63
54.98333	59
54.99167	54
55.00000	50
55.00833	48
55.01667	45
55.02500	42
55.03333	40
55.04167	40
55.05000	41
55.05833	44
55.06667	48
55.07500	51
55.08333	53
55.09167	53
55.10000	49
55.10833	43
55.11667	36
55.12500	30
55.13333	25
55.14167	22
55.15000	22
55.15833	22
55.16667	22
55.17500	22
55.18333	24
55.19167	28
55.20000	30
55.20833	32
55.21667	33
55.22500	33
55.23333	35
55.24167	39
55.25000	46
55.25833	50
55.26667	53
55.27500	52
55.28333	50
55.29167	46
55.30000	42
55.30833	38
55.31667	34
55.32500	29
55.33333	24
55.34167	19
55.35000	15
55.35833	13
55.36667	13
55.37500	14
55.38333	17
55.39167	20
55.40000	23
55.40833	24
55.41667	23
55.42500	22
55.43333	20
55.44167	20
55.45000	20
55.45833	20
55.46667	21
55.47500	22
55.48333	23
55.49167	24
55.50000	24
55.50833	23
55.51667	21
55.52500	19
55.53333	18
55.54167	19
55.55000	22
55.55833	24
55.56667	25
55.57500	25
55.58333	24
55.59167	23
55.60000	24
55.60833	28
55.61667	32
55.62500	33
55.63333	32
55.64167	27
55.65000	18
55.65833	11
55.66667	8
55.67500	9
55.68333	12
55.69167	17
55.70000	20
55.70833	20
55.71667	18
55.72500	18
55.73333	18
55.74167	17
55.75000	16
55.75833	13
55.76667	9
55.77500	4
55.78333	-1
55.79167	-5
55.80000	-7
55.80833	-6
55.81667	-3
55.82500	2
55.83333	7
55.84167	11
55.85000	13
55.85833	13
55.86667	11
55.87500	8
55.88333	6
55.89167	5
55.90000	6
55.90833	10
55.91667	14
55.92500	18
55.93333	20
55.94167	22
55.95000	22
55.95833	22
55.96667	21
55.97500	19
55.98333	17
55.99167	15
56.00000	12
56.00833	9
56.01667	6
56.02500	1
56.03333	-4
56.04167	-6
56.05000	-7
56.05833	-5
56.06667	-1
56.07500	4
56.08333	8
56.09167	9
56.10000	8
56.10833	3
56.11667	-2
56.12500	-4
56.13333	-3
56.14167	2
56.15000	11
56.15833	18
56.16667	21
56.17500	20
56.18333	17
56.19167	12
56.20000	9
56.20833	8
56.21667	8
56.22500	8
56.23333	7
56.24167	5
56.25000	2
56.25833	0
56.26667	-1
56.27500	-1
56.28333	-2
56.29167	-3
56.30000	-5
56.30833	-6
56.31667	-6
56.32500	-6
56.33333	-5
56.34167	-7
56.35000	-11
56.35833	-14
56.36667	-15
56.37500	-14
56.38333	-10
56.39167	-6
56.40000	-1
56.40833	2
56.41667	5
56.42500	4
56.43333	3
56.44167	1
56.45000	1
56.45833	1
56.46667	3
56.47500	4
56.48333	1
56.49167	-4
56.50000	-10
56.50833	-15
56.51667	-18
56.52500	-19
56.53333	-19
56.54167	-19
56.55000	-19
56.55833	-20
56.56667	-20
56.57500	-18
56.58333	-13
56.59167	-7
56.60000	-2
56.60833	1
56.61667	3
56.62500	3
56.63333	2
56.64167	0
56.65000	0
56.65833	1
56.66667	4
56.67500	6
56.68333	8
56.69167	9
56.70000	9
56.70833	9
56.71667	8
56.72500	6
56.73333	4
56.74167	3
56.75000	3
56.75833	4
56.76667	8
56.77500	12
56.78333	13
56.79167	12
56.80000	8
56.80833	3
56.81667	-1
56.82500	-1
56.83333	2
56.84167	6
56.85000	11
56.85833	15
56.86667	18
56.87500	18
56.88333	18
56.89167	16
56.90000	14
56.90833	11
56.91667	7
56.92500	3
56.93333	-1
56.94167	-6
56.95000	-10
56.95833	-13
56.96667	-13
56.97500	-11
56.98333	-9
56.99167	-7
57.00000	-5
57.00833	-3
57.01667	-2
57.02500	1
57.03333	3
57.04167	4
57.05000	3
57.05833	-0
57.06667	-7
57.07500	-14
57.08333	-20
57.09167	-23
57.10000	-24
57.10833	-22
57.11667	-18
57.12500	-15
57.13333	-12
57.14167	-11
57.15000	-11
57.15833	-12
57.16667	-14
57.17500	-16
57.18333	-16
57.19167	-15
57.20000	-15
57.20833	-15
57.21667	-17
57.22500	-18
57.23333	-21
57.24167	-23
57.25000	-26
57.25833	-28
57.26667	-30
57.27500	-30
57.28333	-27
57.29167	-21
57.30000	-14
57.30833	-7
57.31667	-2
57.32500	-1
57.33333	-2
57.34167	-4
57.35000	-5
57.35833	-6
57.36667	-6
57.37500	-5
57.38333	-5
57.39167	-6
57.40000	-8
57.40833	-9
57.41667	-12
57.42500	-15
57.43333	-18
57.44167	-21
57.45000	-23
57.45833	-25
57.46667	-26
57.47500	-26
57.48333	-27
57.49167	-28
57.50000	-27
57.50833	-22
57.51667	-16
57.52500	-9
57.53333	-1
57.54167	4
57.55000	7
57.55833	6
57.56667	1
57.57500	-6
57.58333	-14
57.59167	-22
57.60000	-29
57.60833	-32
57.61667	-33
57.62500	-32
57.63333	-30
57.64167	-27
57.65000	-24
57.65833	-21
57.66667	-20
57.67500	-18
57.68333	-18
57.69167	-18
57.70000	-18
57.70833	-17
57.71667	-16
57.72500	-15
57.73333	-13
57.74167	-12
57.75000	-13
57.75833	-14
57.76667	-15
57.77500	-17
57.78333	-16
57.79167	-13
57.80000	-11
57.80833	-11
57.81667	-12
57.82500	-14
57.83333	-17
57.84167	-20
57.85000	-23
57.85833	-24
57.86667	-25
57.87500	-23
57.88333	-19
57.89167	-13
57.90000	-8
57.90833	-5
57.91667	-2
57.92500	-0
57.93333	0
57.94167	-1
57.95000	-3
57.95833	-6
57.96667	-8
57.97500	-10
57.98333	-10
57.99167	-8
58.00000	-7
58.00833	-7
58.01667	-8
58.02500	-8
58.03333	-8
58.04167	-8
58.05000	-9
58.05833	-9
58.06667	-9
58.07500	-7
58.08333	-4
58.09167	-0
58.10000	1
58.10833	0
58.11667	-3
58.12500	-8
58.13333	-13
58.14167	-17
58.15000	-22
58.15833	-25
58.16667	-25
58.17500	-23
58.18333	-19
58.19167	-15
58.20000	-12
58.20833	-12
58.21667	-14
58.22500	-15
58.23333	-16
58.24167	-15
58.25000	-12
58.25833	-10
58.26667	-7
58.27500	-5
58.28333	-4
58.29167	-5
58.30000	-9
58.30833	-14
58.31667	-19
58.32500	-23
58.33333	-26
58.34167	-28
58.35000	-27
58.35833	-23
58.36667	-19
58.37500	-13
58.38333	-9
58.39167	-5
58.40000	-3
58.40833	-5
58.41667	-9
58.42500	-16
58.43333	-23
58.44167	-27
58.45000	-28
58.45833	-26
58.46667	-21
58.47500	-16
58.48333	-13
58.49167	-12
58.50000	-13
58.50833	-13
58.51667	-14
58.52500	-14
58.53333	-15
58.54167	-15
58.55000	-15
58.55833	-15
58.56667	-15
58.57500	-16
58.58333	-18
58.59167	-20
58.60000	-21
58.60833	-20
58.61667	-19
58.62500	-18
58.63333	-18
58.64167	-18
58.65000	-17
58.65833	-16
58.66667	-16
58.67500	-16
58.68333	-17
58.69167	-16
58.70000	-15
58.70833	-11
58.71667	-7
58.72500	-3
58.73333	-0
58.74167	-1
58.75000	-5
58.75833	-10
58.76667	-16
58.77500	-20
58.78333	-20
58.79167	-17
58.80000	-13
58.80833	-10
58.81667	-8
58.82500	-8
58.83333	-8
58.84167	-9
58.85000	-11
58.85833	-15
58.86667	-20
58.87500	-25
58.88333	-29
58.89167	-30
58.90000	-30
58.90833	-28
58.91667	-26
58.92500	-25
58.93333	-24
58.94167	-26
58.95000	-28
58.95833	-30
58.96667	-31
58.97500	-29
58.98333	-25
58.99167	-19
59.00000	-18
59.00833	-21
59.01667	-27
59.02500	-33
59.03333	-37
59.04167	-39
59.05000	-38
59.05833	-35
59.06667	-31
59.07500	-27
59.08333	-24
59.09167	-21
59.10000	-20
59.10833	-19
59.11667	-20
59.12500	-21
59.13333	-23
59.14167	-27
59.15000	-33
59.15833	-37
59.16667	-38
59.17500	-37
59.18333	-34
59.19167	-31
59.20000	-29
59.20833	-30
59.21667	-32
59.22500	-35
59.23333	-38
59.24167	-38
59.25000	-36
59.25833	-34
59.26667	-33
59.27500	-31
59.28333	-30
59.29167	-28
59.30000	-27
59.30833	-26
59.31667	-25
59.32500	-24
59.33333	-23
59.34167	-21
59.35000	-17
59.35833	-15
59.36667	-14
59.37500	-14
59.38333	-14
59.39167	-14
59.40000	-15
59.40833	-18
59.41667	-22
59.42500	-25
59.43333	-26
59.44167	-27
59.45000	-27
59.45833	-29
59.46667	-31
59.47500	-33
59.48333	-35
59.49167	-35
59.50000	-35
59.50833	-36
59.51667	-36
59.52500	-36
59.53333	-36
59.54167	-35
59.55000	-35
59.55833	-35
59.56667	-36
59.57500	-38
59.58333	-39
59.59167	-40
59.60000	-39
59.60833	-36
59.61667	-31
59.62500	-24
59.63333	-17
59.64167	-11
59.65000	-8
59.65833	-7
59.66667	-9
59.67500	-12
59.68333	-15
59.69167	-17
59.70000	-17
59.70833	-15
59.71667	-12
59.72500	-12
59.73333	-14
59.74167	-14
59.75000	-14
59.75833	-13
59.76667	-13
59.77500	-15
59.78333	-20
59.79167	-25
59.80000	-28
59.80833	-28
59.81667	-27
59.82500	-27
59.83333	-29
59.84167	-31
59.85000	-34
59.85833	-36
59.86667	-37
59.87500	-38
59.88333	-39
59.89167	-40
59.90000	-41
59.90833	-41
59.91667	-40
59.92500	-38
59.93333	-35
59.94167	-31
59.95000	-26
59.95833	-21
59.96667	-18
59.97500	-16
59.98333	-15
59.99167	-14
60.00000	-14

[LC Chromatogram(Detector A-Ch2)]
Interval(msec)	500
# of Points	7201
Start Time(min)	0.000
End Time(min)	60.000
Intensity Units	mV
Intensity Multiplier	0.001
Wavelength(nm)	230
R.Time (min)	Intensity
0.00000	-17
0.00833	-17
0.01667	-2
0.02500	-7
0.03333	-9
0.04167	-8
0.05000	-5
0.05833	-2
0.06667	0
0.07500	-0
0.08333	-3
0.09167	-4
0.10000	-4
0.10833	-3
0.11667	-1
0.12500	1
0.13333	1
0.14167	-1
0.15000	-2
0.15833	-2
0.16667	0
0.17500	4
0.18333	9
0.19167	12
0.20000	15
0.20833	15
0.21667	13
0.22500	11
0.23333	8
0.24167	6
0.25000	4
0.25833	4
0.26667	4
0.27500	4
0.28333	3
0.29167	2
0.30000	1
0.30833	1
0.31667	3
0.32500	5
0.33333	7
0.34167	9
0.35000	10
0.35833	11
0.36667	11
0.37500	13
0.38333	15
0.39167	16
0.40000	15
0.40833	14
0.41667	14
0.42500	15
0.43333	15
0.44167	15
0.45000	15
0.45833	16
0.46667	17
0.47500	16
0.48333	13
0.49167	8
0.50000	3
0.50833	-2
0.51667	-5
0.52500	-7
0.53333	-8
0.54167	-7
0.55000	-5
0.55833	-2
0.56667	1
0.57500	4
0.58333	6
0.59167	7
0.60000	7
0.60833	4
0.61667	0
0.62500	-5
0.63333	-11
0.64167	-16
0.65000	-20
0.65833	-21
0.66667	-19
0.67500	-13
0.68333	-6
0.69167	2
0.70000	6
0.70833	7
0.71667	2
0.72500	-5
0.73333	-12
0.74167	-19
0.75000	-22
0.75833	-23
0.76667	-22
0.77500	-20
0.78333	-18
0.79167	-17
0.80000	-18
0.80833	-21
0.81667	-24
0.82500	-27
0.83333	-29
0.84167	-30
0.85000	-28
0.85833	-24
0.86667	-20
0.87500	-17
0.88333	-16
0.89167	-19
0.90000	-26
0.90833	-32
0.91667	-36
0.92500	-37
0.93333	-35
0.94167	-30
0.95000	-25
0.95833	-21
0.96667	-18
0.97500	-18
0.98333	-20
0.99167	-23
1.00000	-24
1.00833	-24
1.01667	-21
1.02500	-18
1.03333	-17
1.04167	-18
1.05000	-22
1.05833	-27
1.06667	-32
1.07500	-37
1.08333	-40
1.09167	-42
1.10000	-42
1.10833	-39
1.11667	-34
1.12500	-29
1.13333	-24
1.14167	-21
1.15000	-21
1.15833	-25
1.16667	-31
1.17500	-40
1.18333	-49
1.19167	-55
1.20000	-58
1.20833	-59
1.21667	-57
1.22500	-55
1.23333	-54
1.24167	-55
1.25000	-56
1.25833	-56
1.26667	-55
1.27500	-54
1.28333	-53
1.29167	-51
1.30000	-48
1.30833	-46
1.31667	-43
1.32500	-41
1.33333	-39
1.34167	-39
1.35000	-39
1.35833	-40
1.36667	-40
1.37500	-40
1.38333	-40
1.39167	-39
1.40000	-38
1.40833	-39
1.41667	-42
1.42500	-46
1.43333	-49
1.44167	-50
1.45000	-50
1.45833	-49
1.46667	-49
1.47500	-50
1.48333	-52
1.49167	-55
1.50000	-56
1.50833	-54
1.51667	-50
1.52500	-44
1.53333	-40
1.54167	-37
1.55000	-35
1.55833	-36
1.56667	-38
1.57500	-40
1.58333	-42
1.59167	-43
1.60000	-44
1.60833	-47
1.61667	-51
1.62500	-56
1.63333	-60
1.64167	-62
1.65000	-62
1.65833	-60
1.66667	-58
1.67500	-58
1.68333	-62
1.69167	-67
1.70000	-73
1.70833	-77
1.71667	-78
1.72500	-77
1.73333	-73
1.74167	-69
1.75000	-67
1.75833	-67
1.76667	-68
1.77500	-71
1.78333	-73
1.79167	-73
1.80000	-69
1.80833	-65
1.81667	-62
1.82500	-61
1.83333	-62
1.84167	-65
1.85000	-67
1.85833	-67
1.86667	-67
1.87500	-66
1.88333	-65
1.89167	-64
1.90000	-66
1.90833	-67
1.91667	-67
1.92500	-66
1.93333	-64
1.94167	-60
1.95000	-55
1.95833	-52
1.96667	-50
1.97500	-52
1.98333	-56
1.99167	-60
2.00000	-64
2.00833	-68
2.01667	-72
2.02500	-76
2.03333	-80
2.04167	-85
2.05000	-88
2.05833	-88
2.06667	-87
2.07500	-86
2.08333	-84
2.09167	-83
2.10000	-83
2.10833	-82
2.11667	-79
2.12500	-74
2.13333	-69
2.14167	-64
2.15000	-62
2.15833	-65
2.16667	-68
2.17500	-71
2.18333	-71
2.19167	-71
2.20000	-70
2.20833	-71
2.21667	-72
2.22500	-73
2.23333	-71
2.24167	-67
2.25000	-64
2.25833	-64
2.26667	-66
2.27500	-68
2.28333	-71
2.29167	-73
2.30000	-74
2.30833	-74
2.31667	-73
2.32500	-72
2.33333	-71
2.34167	-72
2.35000	-74
2.35833	-79
2.36667	-85
2.37500	-90
2.38333	-93
2.39167	-95
2.40000	-97
2.40833	-97
2.41667	-95
2.42500	-93
2.43333	-90
2.44167	-88
2.45000	-87
2.45833	-89
2.46667	-90
2.47500	-88
2.48333	-84
2.49167	-80
2.50000	-78
2.50833	-78
2.51667	-80
2.52500	-83
2.53333	-87
2.54167	-90
2.55000	-91
2.55833	-91
2.56667	-89
2.57500	-89
2.58333	-89
2.59167	-91
2.60000	-94
2.60833	-94
2.61667	-90
2.62500	-85
2.63333	-80
2.64167	-76
2.65000	-75
2.65833	-77
2.66667	-81
2.67500	-86
2.68333	-92
2.69167	-95
2.70000	-96
2.70833	-94
2.71667	-89
2.72500	-85
2.73333	-82
2.74167	-81
2.75000	-82
2.75833	-84
2.76667	-87
2.77500	-90
2.78333	-93
2.79167	-95
2.80000	-95
2.80833	-93
2.81667	-89
2.82500	-85
2.83333	-84
2.84167	-85
2.85000	-86
2.85833	-87
2.86667	-86
2.87500	-83
2.88333	-80
2.89167	-80
2.90000	-82
2.90833	-87
2.91667	-93
2.92500	-98
2.93333	-102
2.94167	-104
2.95000	-105
2.95833	-105
2.96667	-105
2.97500	-101
2.98333	-96
2.99167	-89
3.00000	-82
3.00833	-78
3.01667	-77
3.02500	-78
3.03333	-81
3.04167	-83
3.05000	-85
3.05833	-85
3.06667	-85
3.07500	-85
3.08333	-87
3.09167	-89
3.10000	-91
3.10833	-94
3.11667	-95
3.12500	-96
3.13333	-97
3.14167	-95
3.15000	-93
3.15833	-90
3.16667	-87
3.17500	-85
3.18333	-84
3.19167	-84
3.20000	-86
3.20833	-88
3.21667	-92
3.22500	-95
3.23333	-97
3.24167	-98
3.25000	-99
3.25833	-99
3.26667	-97
3.27500	-93
3.28333	-86
3.29167	-79
3.30000	-73
3.30833	-69
3.31667	-70
3.32500	-73
3.33333	-80
3.34167	-89
3.35000	-95
3.35833	-97
3.36667	-98
3.37500	-97
3.38333	-96
3.39167	-96
3.40000	-96
3.40833	-97
3.41667	-97
3.42500	-96
3.43333	-95
3.44167	-94
3.45000	-92
3.45833	-89
3.46667	-88
3.47500	-88
3.48333	-89
3.49167	-89
3.50000	-87
3.50833	-85
3.51667	-82
3.52500	-81
3.53333	-83
3.54167	-87
3.55000	-92
3.55833	-99
3.56667	-104
3.57500	-106
3.58333	-106
3.59167	-102
3.60000	-96
3.60833	-92
3.61667	-89
3.62500	-90
3.63333	-92
3.64167	-96
3.65000	-99
3.65833	-101
3.66667	-103
3.67500	-102
3.68333	-100
3.69167	-99
3.70000	-99
3.70833	-100
3.71667	-102
3.72500	-104
3.73333	-105
3.74167	-104
3.75000	-102
3.75833	-100
3.76667	-99
3.77500	-99
3.78333	-101
3.79167	-102
3.80000	-104
3.80833	-105
3.81667	-105
3.82500	-104
3.83333	-105
3.84167	-106
3.85000	-107
3.85833	-107
3.86667	-107
3.87500	-107
3.88333	-108
3.89167	-109
3.90000	-111
3.90833	-112
3.91667	-110
3.92500	-105
3.93333	-100
3.94167	-94
3.95000	-91
3.95833	-91
3.96667	-92
3.97500	-92
3.98333	-91
3.99167	-91
4.00000	-91
4.00833	-93
4.01667	-98
4.02500	-105
4.03333	-110
4.04167	-113
4.05000	-113
4.05833	-107
4.06667	-100
4.07500	-92
4.08333	-86
4.09167	-84
4.10000	-84
4.10833	-87
4.11667	-93
4.12500	-98
4.13333	-102
4.14167	-104
4.15000	-104
4.15833	-103
4.16667	-103
4.17500	-105
4.18333	-109
4.19167	-113
4.20000	-115
4.20833	-115
4.21667	-113
4.22500	-109
4.23333	-104
4.24167	-100
4.25000	-99
4.25833	-101
4.26667	-104
4.27500	-107
4.28333	-110
4.29167	-110
4.30000	-108
4.30833	-106
4.31667	-107
4.32500	-110
4.33333	-111
4.34167	-111
4.35000	-110
4.35833	-107
4.36667	-105
4.37500	-104
4.38333	-104
4.39167	-105
4.40000	-107
4.40833	-111
4.41667	-117
4.42500	-122
4.43333	-125
4.44167	-124
4.45000	-121
4.45833	-116
4.46667	-113
4.47500	-113
4.48333	-116
4.49167	-119
4.50000	-122
4.50833	-123
4.51667	-121
4.52500	-117
4.53333	-111
4.54167	-104
4.55000	-98
4.55833	-92
4.56667	-88
4.57500	-87
4.58333	-88
4.59167	-92
4.60000	-97
4.60833	-101
4.61667	-104
4.62500	-106
4.63333	-109
4.64167	-113
4.65000	-115
4.65833	-117
4.66667	-115
4.67500	-111
4.68333	-107
4.69167	-104
4.70000	-103
4.70833	-106
4.71667	-110
4.72500	-115
4.73333	-117
4.74167	-116
4.75000	-114
4.75833	-110
4.76667	-107
4.77500	-105
4.78333	-107
4.79167	-109
4.80000	-111
4.80833	-114
4.81667	-116
4.82500	-119
4.83333	-122
4.84167	-125
4.85000	-128
4.85833	-129
4.86667	-130
4.87500	-130
4.88333	-129
4.89167	-128
4.90000	-129
4.90833	-130
4.91667	-132
4.92500	-134
4.93333	-134
4.94167	-134
4.95000	-133
4.95833	-132
4.96667	-129
4.97500	-126
4.98333	-122
4.99167	-119
5.00000	-117
5.00833	-116
5.01667	-116
5.02500	-117
5.03333	-117
5.04167	-117
5.05000	-117
5.05833	-119
5.06667	-123
5.07500	-127
5.08333	-132
5.09167	-137
5.10000	-140
5.10833	-141
5.11667	-138
5.12500	-134
5.13333	-131
5.14167	-131
5.15000	-131
5.15833	-132
5.16667	-132
5.17500	-130
5.18333	-129
5.19167	-129
5.20000	-132
5.20833	-134
5.21667	-134
5.22500	-132
5.23333	-130
5.24167	-129
5.25000	-128
5.25833	-129
5.26667	-130
5.27500	-129
5.28333	-126
5.29167	-122
5.30000	-120
5.30833	-118
5.31667	-118
5.32500	-120
5.33333	-121
5.34167	-122
5.35000	-123
5.35833	-124
5.36667	-127
5.37500	-131
5.38333	-135
5.39167	-138
5.40000	-138
5.40833	-136
5.41667	-132
5.42500	-127
5.43333	-121
5.44167	-116
5.45000	-112
5.45833	-111
5.46667	-112
5.47500	-115
5.48333	-117
5.49167	-119
5.50000	-119
5.50833	-116
5.51667	-111
5.52500	-106
5.53333	-103
5.54167	-103
5.55000	-107
5.55833	-115
5.56667	-123
5.57500	-129
5.58333	-133
5.59167	-135
5.60000	-135
5.60833	-133
5.61667	-131
5.62500	-128
5.63333	-127
5.64167	-128
5.65000	-128
5.65833	-128
5.66667	-128
5.67500	-125
5.68333	-123
5.69167	-122
5.70000	-124
5.70833	-128
5.71667	-132
5.72500	-137
5.73333	-142
5.74167	-148
5.75000	-151
5.75833	-151
5.76667	-149
5.77500	-145
5.78333	-142
5.79167	-139
5.80000	-136
5.80833	-134
5.81667	-134
5.82500	-135
5.83333	-138
5.84167	-140
5.85000	-140
5.85833	-136
5.86667	-131
5.87500	-128
5.88333	-126
5.89167	-126
5.90000	-128
5.90833	-131
5.91667	-135
5.92500	-138
5.93333	-139
5.94167	-139
5.95000	-137
5.95833	-135
5.96667	-133
5.97500	-134
5.98333	-136
5.99167	-137
6.00000	-137
6.00833	-135
6.01667	-133
6.02500	-131
6.03333	-131
6.04167	-132
6.05000	-133
6.05833	-133
6.06667	-132
6.07500	-131
6.08333	-131
6.09167	-130
6.10000	-132
6.10833	-133
6.11667	-135
6.12500	-137
6.13333	-139
6.14167	-141
6.15000	-142
6.15833	-142
6.16667	-140
6.17500	-137
6.18333	-133
6.19167	-130
6.20000	-127
6.20833	-125
6.21667	-125
6.22500	-126
6.23333	-132
6.24167	-139
6.25000	-146
6.25833	-150
6.26667	-150
6.27500	-150
6.28333	-150
6.29167	-153
6.30000	-158
6.30833	-163
6.31667	-165
6.32500	-166
6.33333	-166
6.34167	-165
6.35000	-163
6.35833	-160
6.36667	-157
6.37500	-156
6.38333	-156
6.39167	-156
6.40000	-156
6.40833	-152
6.41667	-144
6.42500	-137
6.43333	-130
6.44167	-126
6.45000	-124
6.45833	-125
6.46667	-128
6.47500	-130
6.48333	-130
6.49167	-130
6.50000	-130
6.50833	-133
6.51667	-136
6.52500	-139
6.53333	-141
6.54167	-143
6.55000	-143
6.55833	-140
6.56667	-136
6.57500	-131
6.58333	-127
6.59167	-125
6.60000	-127
6.60833	-130
6.61667	-134
6.62500	-137
6.63333	-141
6.64167	-144
6.65000	-146
6.65833	-145
6.66667	-142
6.67500	-137
6.68333	-132
6.69167	-129
6.70000	-129
6.70833	-130
6.71667	-134
6.72500	-138
6.73333	-140
6.74167	-139
6.75000	-135
6.75833	-127
6.76667	-121
6.77500	-119
6.78333	-120
6.79167	-124
6.80000	-129
6.80833	-131
6.81667	-131
6.82500	-129
6.83333	-127
6.84167	-126
6.85000	-128
6.85833	-132
6.86667	-139
6.87500	-148
6.88333	-156
6.89167	-162
6.90000	-165
6.90833	-164
6.91667	-159
6.92500	-154
6.93333	-150
6.94167	-146
6.95000	-144
6.95833	-144
6.96667	-145
6.97500	-145
6.98333	-145
6.99167	-144
7.00000	-145
7.00833	-146
7.01667	-147
7.02500	-148
7.03333	-147
7.04167	-144
7.05000	-142
7.05833	-141
7.06667	-140
7.07500	-140
7.08333	-141
7.09167	-143
7.10000	-146
7.10833	-148
7.11667	-151
7.12500	-153
7.13333	-152
7.14167	-149
7.15000	-148
7.15833	-149
7.16667	-150
7.17500	-153
7.18333	-155
7.19167	-153
7.20000	-149
7.20833	-143
7.21667	-138
7.22500	-133
7.23333	-131
7.24167	-130
7.25000	-132
7.25833	-136
7.26667	-141
7.27500	-148
7.28333	-154
7.29167	-157
7.30000	-159
7.30833	-160
7.31667	-160
7.32500	-160
7.33333	-160
7.34167	-159
7.35000	-157
7.35833	-156
7.36667	-154
7.37500	-153
7.38333	-153
7.39167	-151
7.40000	-148
7.40833	-145
7.41667	-144
7.42500	-146
7.43333	-149
7.44167	-154
7.45000	-157
7.45833	-160
7.46667	-161
7.47500	-161
7.48333	-163
7.49167	-164
7.50000	-164
7.50833	-163
7.51667	-160
7.52500	-156
7.53333	-153
7.54167	-151
7.55000	-150
7.55833	-152
7.56667	-155
7.57500	-159
7.58333	-162
7.59167	-163
7.60000	-161
7.60833	-157
7.61667	-153
7.62500	-150
7.63333	-149
7.64167	-150
7.65000	-151
7.65833	-152
7.66667	-150
7.67500	-147
7.68333	-144
7.69167	-143
7.70000	-143
7.70833	-143
7.71667	-143
7.72500	-143
7.73333	-143
7.74167	-142
7.75000	-140
7.75833	-138
7.76667	-137
7.77500	-138
7.78333	-139
7.79167	-141
7.80000	-143
7.80833	-144
7.81667	-143
7.82500	-141
7.83333	-140
7.84167	-141
7.85000	-143
7.85833	-145
7.86667	-148
7.87500	-150
7.88333	-151
7.89167	-152
7.90000	-151
7.90833	-150
7.91667	-151
7.92500	-153
7.93333	-156
7.94167	-158
7.95000	-159
7.95833	-159
7.96667	-157
7.97500	-153
7.98333	-149
7.99167	-146
8.00000	-147
8.00833	-149
8.01667	-152
8.02500	-156
8.03333	-158
8.04167	-159
8.05000	-161
8.05833	-164
8.06667	-166
8.07500	-164
8.08333	-159
8.09167	-152
8.10000	-145
8.10833	-139
8.11667	-135
8.12500	-131
8.13333	-128
8.14167	-126
8.15000	-125
8.15833	-128
8.16667	-131
8.17500	-135
8.18333	-140
8.19167	-145
8.20000	-152
8.20833	-159
8.21667	-165
8.22500	-169
8.23333	-170
8.24167	-166
8.25000	-161
8.25833	-156
8.26667	-151
8.27500	-148
8.28333	-147
8.29167	-147
8.30000	-148
8.30833	-149
8.31667	-151
8.32500	-154
8.33333	-157
8.34167	-161
8.35000	-164
8.35833	-166
8.36667	-166
8.37500	-164
8.38333	-162
8.39167	-161
8.40000	-161
8.40833	-162
8.41667	-162
8.42500	-162
8.43333	-161
8.44167	-160
8.45000	-160
8.45833	-161
8.46667	-163
8.47500	-165
8.48333	-164
8.49167	-162
8.50000	-157
8.50833	-152
8.51667	-148
8.52500	-145
8.53333	-146
8.54167	-150
8.55000	-156
8.55833	-164
8.56667	-170
8.57500	-174
8.58333	-176
8.59167	-175
8.60000	-173
8.60833	-171
8.61667	-167
8.62500	-162
8.63333	-157
8.64167	-152
8.65000	-148
8.65833	-144
8.66667	-142
8.67500	-141
8.68333	-142
8.69167	-144
8.70000	-147
8.70833	-148
8.71667	-148
8.72500	-145
8.73333	-142
8.74167	-139
8.75000	-138
8.75833	-142
8.76667	-146
8.77500	-150
8.78333	-153
8.79167	-155
8.80000	-158
8.80833	-159
8.81667	-160
8.82500	-160
8.83333	-159
8.84167	-158
8.85000	-159
8.85833	-161
8.86667	-164
8.87500	-165
8.88333	-165
8.89167	-165
8.90000	-166
8.90833	-167
8.91667	-167
8.92500	-166
8.93333	-165
8.94167	-164
8.95000	-164
8.95833	-167
8.96667	-170
8.97500	-172
8.98333	-171
8.99167	-168
9.00000	-162
9.00833	-156
9.01667	-153
9.02500	-151
9.03333	-151
9.04167	-152
9.05000	-153
9.05833	-153
9.06667	-151
9.07500	-149
9.08333	-146
9.09167	-145
9.10000	-145
9.10833	-148
9.11667	-151
9.12500	-154
9.13333	-156
9.14167	-157
9.15000	-157
9.15833	-157
9.16667	-157
9.17500	-159
9.18333	-161
9.19167	-165
9.20000	-169
9.20833	-171
9.21667	-172
9.22500	-171
9.23333	-170
9.24167	-168
9.25000	-164
9.25833	-159
9.26667	-153
9.27500	-148
9.28333	-144
9.29167	-143
9.30000	-145
9.30833	-149
9.31667	-154
9.32500	-160
9.33333	-164
9.34167	-165
9.35000	-163
9.35833	-159
9.36667	-155
9.37500	-153
9.38333	-152
9.39167	-150
9.40000	-148
9.40833	-145
9.41667	-144
9.42500	-146
9.43333	-152
9.44167	-161
9.45000	-168
9.45833	-172
9.46667	-173
9.47500	-171
9.48333	-168
9.49167	-166
9.50000	-167
9.50833	-169
9.51667	-173
9.52500	-177
9.53333	-178
9.54167	-177
9.55000	-174
9.55833	-170
9.56667	-166
9.57500	-165
9.58333	-165
9.59167	-164
9.60000	-161
9.60833	-157
9.61667	-154
9.62500	-152
9.63333	-151
9.64167	-150
9.65000	-147
9.65833	-142
9.66667	-139
9.67500	-139
9.68333	-144
9.69167	-150
9.70000	-157
9.70833	-161
9.71667	-162
9.72500	-160
9.73333	-157
9.74167	-154
9.75000	-153
9.75833	-153
9.76667	-154
9.77500	-156
9.78333	-159
9.79167	-162
9.80000	-164
9.80833	-167
9.81667	-170
9.82500	-173
9.83333	-175
9.84167	-175
9.85000	-174
9.85833	-174
9.86667	-174
9.87500	-174
9.88333	-173
9.89167	-170
9.90000	-165
9.90833	-161
9.91667	-159
9.92500	-160
9.93333	-162
9.94167	-165
9.95000	-168
9.95833	-169
9.96667	-167
9.97500	-163
9.98333	-158
9.99167	-157
10.00000	-158
10.00833	-162
10.01667	-167
10.02500	-170
10.03333	-170
10.04167	-167
10.05000	-164
10.05833	-163
10.06667	-164
10.07500	-164
10.08333	-163
10.09167	-160
10.10000	-157
10.10833	-154
10.11667	-152
10.12500	-153
10.13333	-155
10.14167	-158
10.15000	-162
10.15833	-163
10.16667	-163
10.17500	-161
10.18333	-158
10.19167	-157
10.20000	-156
10.20833	-157
10.21667	-159
10.22500	-161
10.23333	-164
10.24167	-167
10.25000	-169
10.25833	-170
10.26667	-170
10.27500	-168
10.28333	-166
10.29167	-162
10.30000	-157
10.30833	-152
10.31667	-147
10.32500	-143
10.33333	-143
10.34167	-147
10.35000	-152
10.35833	-158
10.36667	-164
10.37500	-167
10.38333	-168
10.39167	-168
10.40000	-167
10.40833	-166
10.41667	-165
10.42500	-166
10.43333	-167
10.44167	-169
10.45000	-169
10.45833	-169
10.46667	-167
10.47500	-163
10.48333	-158
10.49167	-155
10.50000	-154
10.50833	-154
10.51667	-153
10.52500	-153
10.53333	-153
10.54167	-154
10.55000	-157
10.55833	-163
10.56667	-168
10.57500	-172
10.58333	-176
10.59167	-178
10.60000	-180
10.60833	-181
10.61667	-182
10.62500	-180
10.63333	-176
10.64167	-171
10.65000	-167
10.65833	-163
10.66667	-160
10.67500	-158
10.68333	-156
10.69167	-152
10.70000	-148
10.70833	-143
10.71667	-139
10.72500	-137
10.73333	-140
10.74167	-148
10.75000	-157
10.75833	-167
10.76667	-175
10.77500	-180
10.78333	-184
10.79167	-185
10.80000	-182
10.80833	-178
10.81667	-172
10.82500	-166
10.83333	-163
10.84167	-162
10.85000	-161
10.85833	-160
10.86667	-158
10.87500	-155
10.88333	-153
10.89167	-152
10.90000	-152
10.90833	-153
10.91667	-155
10.92500	-157
10.93333	-156
10.94167	-154
10.95000	-151
10.95833	-148
10.96667	-147
10.97500	-147
10.98333	-150
10.99167	-153
11.00000	-156
11.00833	-159
11.01667	-162
11.02500	-165
11.03333	-169
11.04167	-172
11.05000	-177
11.05833	-182
11.06667	-185
11.07500	-186
11.08333	-185
11.09167	-181
11.10000	-178
11.10833	-175
11.11667	-175
11.12500	-175
11.13333	-176
11.14167	-176
11.15000	-176
11.15833	-176
11.16667	-177
11.17500	-179
11.18333	-181
11.19167	-183
11.20000	-184
11.20833	-184
11.21667	-184
11.22500	-183
11.23333	-182
11.24167	-181
11.25000	-180
11.25833	-178
11.26667	-174
11.27500	-171
11.28333	-167
11.29167	-164
11.30000	-162
11.30833	-161
11.31667	-162
11.32500	-164
11.33333	-167
11.34167	-170
11.35000	-172
11.35833	-173
11.36667	-174
11.37500	-175
11.38333	-179
11.39167	-182
11.40000	-185
11.40833	-185
11.41667	-183
11.42500	-179
11.43333	-176
11.44167	-173
11.45000	-171
11.45833	-170
11.46667	-169
11.47500	-169
11.48333	-169
11.49167	-170
11.50000	-172
11.50833	-174
11.51667	-173
11.52500	-171
11.53333	-167
11.54167	-162
11.55000	-158
11.55833	-155
11.56667	-153
11.57500	-152
11.58333	-152
11.59167	-153
11.60000	-154
11.60833	-157
11.61667	-161
11.62500	-165
11.63333	-165
11.64167	-162
11.65000	-159
11.65833	-158
11.66667	-159
11.67500	-163
11.68333	-167
11.69167	-170
11.70000	-170
11.70833	-169
11.71667	-171
11.72500	-176
11.73333	-182
11.74167	-188
11.75000	-191
11.75833	-190
11.76667	-185
11.77500	-179
11.78333	-173
11.79167	-169
11.80000	-168
11.80833	-168
11.81667	-168
11.82500	-166
11.83333	-164
11.84167	-163
11.85000	-161
11.85833	-161
11.86667	-163
11.87500	-165
11.88333	-167
11.89167	-167
11.90000	-165
11.90833	-161
11.91667	-158
11.92500	-157
11.93333	-159
11.94167	-165
11.95000	-170
11.95833	-174
11.96667	-177
11.97500	-179
11.98333	-178
11.99167	-177
12.00000	-175
12.00833	-172
12.01667	-169
12.02500	-168
12.03333	-168
12.04167	-171
12.05000	-174
12.05833	-178
12.06667	-181
12.07500	-185
12.08333	-187
12.09167	-188
12.10000	-188
12.10833	-184
12.11667	-178
12.12500	-170
12.13333	-165
12.14167	-161
12.15000	-161
12.15833	-164
12.16667	-168
12.17500	-172
12.18333	-175
12.19167	-175
12.20000	-172
12.20833	-169
12.21667	-166
12.22500	-163
12.23333	-163
12.24167	-163
12.25000	-164
12.25833	-164
12.26667	-166
12.27500	-170
12.28333	-176
12.29167	-179
12.30000	-179
12.30833	-176
12.31667	-169
12.32500	-164
12.33333	-162
12.34167	-166
12.35000	-170
12.35833	-174
12.36667	-176
12.37500	-176
12.38333	-174
12.39167	-171
12.40000	-168
12.40833	-167
12.41667	-166
12.42500	-165
12.43333	-164
12.44167	-162
12.45000	-159
12.45833	-157
12.46667	-157
12.47500	-160
12.48333	-163
12.49167	-165
12.50000	-165
12.50833	-162
12.51667	-156
12.52500	-150
12.53333	-146
12.54167	-145
12.55000	-147
12.55833	-153
12.56667	-160
12.57500	-166
12.58333	-170
12.59167	-173
12.60000	-174
12.60833	-175
12.61667	-175
12.62500	-177
12.63333	-179
12.64167	-182
12.65000	-185
12.65833	-189
12.66667	-190
12.67500	-187
12.68333	-181
12.69167	-174
12.70000	-169
12.70833	-168
12.71667	-170
12.72500	-173
12.73333	-174
12.74167	-172
12.75000	-169
12.75833	-168
12.76667	-168
12.77500	-169
12.78333	-170
12.79167	-171
12.80000	-170
12.80833	-169
12.81667	-168
12.82500	-166
12.83333	-166
12.84167	-168
12.85000	-170
12.85833	-173
12.86667	-174
12.87500	-173
12.88333	-169
12.89167	-164
12.90000	-161
12.90833	-160
12.91667	-162
12.92500	-166
12.93333	-170
12.94167	-175
12.95000	-178
12.95833	-179
12.96667	-179
12.97500	-179
12.98333	-177
12.99167	-175
13.00000	-171
13.00833	-167
13.01667	-163
13.02500	-161
13.03333	-163
13.04167	-168
13.05000	-173
13.05833	-178
13.06667	-180
13.07500	-181
13.08333	-179
13.09167	-175
13.10000	-169
13.10833	-162
13.11667	-154
13.12500	-146
13.13333	-140
13.14167	-137
13.15000	-139
13.15833	-146
13.16667	-155
13.17500	-165
13.18333	-171
13.19167	-172
13.20000	-166
13.20833	-159
13.21667	-152
13.22500	-147
13.23333	-146
13.24167	-148
13.25000	-152
13.25833	-158
13.26667	-163
13.27500	-166
13.28333	-167
13.29167	-167
13.30000	-166
13.30833	-165
13.31667	-166
13.32500	-168
13.33333	-169
13.34167	-170
13.35000	-170
13.35833	-170
13.36667	-171
13.37500	-174
13.38333	-177
13.39167	-180
13.40000	-181
13.40833	-182
13.41667	-180
13.42500	-175
13.43333	-170
13.44167	-164
13.45000	-160
13.45833	-157
13.46667	-154
13.47500	-153
13.48333	-152
13.49167	-152
13.50000	-154
13.50833	-156
13.51667	-158
13.52500	-160
13.53333	-163
13.54167	-165
13.55000	-168
13.55833	-170
13.56667	-170
13.57500	-166
13.58333	-162
13.59167	-158
13.60000	-158
13.60833	-160
13.61667	-165
13.62500	-170
13.63333	-172
13.64167	-173
13.65000	-170
13.65833	-167
13.66667	-161
13.67500	-156
13.68333	-150
13.69167	-145
13.70000	-142
13.70833	-139
13.71667	-136
13.72500	-135
13.73333	-135
13.74167	-137
13.75000	-141
13.75833	-144
13.76667	-147
13.77500	-148
13.78333	-148
13.79167	-148
13.80000	-148
13.80833	-148
13.81667	-147
13.82500	-147
13.83333	-149
13.84167	-152
13.85000	-156
13.85833	-161
13.86667	-165
13.87500	-166
13.88333	-166
13.89167	-164
13.90000	-162
13.90833	-159
13.91667	-157
13.92500	-154
13.93333	-153
13.94167	-153
13.95000	-153
13.95833	-154
13.96667	-154
13.97500	-154
13.98333	-154
13.99167	-153
14.00000	-151
14.00833	-149
14.01667	-145
14.02500	-142
14.03333	-140
14.04167	-139
14.05000	-138
14.05833	-136
14.06667	-133
14.07500	-130
14.08333	-128
14.09167	-128
14.10000	-130
14.10833	-134
14.11667	-139
14.12500	-143
14.13333	-145
14.14167	-145
14.15000	-144
14.15833	-144
14.16667	-144
14.17500	-142
14.18333	-139
14.19167	-137
14.20000	-136
14.20833	-136
14.21667	-136
14.22500	-136
14.23333	-135
14.24167	-131
14.25000	-128
14.25833	-128
14.26667	-130
14.27500	-130
14.28333	-129
14.29167	-127
14.30000	-125
14.30833	-125
14.31667	-127
14.32500	-129
14.33333	-131
14.34167	-132
14.35000	-134
14.35833	-137
14.36667	-141
14.37500	-142
14.38333	-141
14.39167	-139
14.40000	-135
14.40833	-132
14.41667	-131
14.42500	-133
14.43333	-137
14.44167	-143
14.45000	-148
14.45833	-151
14.46667	-152
14.47500	-150
14.48333	-146
14.49167	-139
14.50000	-134
14.50833	-130
14.51667	-129
14.52500	-132
14.53333	-138
14.54167	-146
14.55000	-152
14.55833	-155
14.56667	-156
14.57500	-154
14.58333	-151
14.59167	-148
14.60000	-143
14.60833	-138
14.61667	-135
14.62500	-134
14.63333	-138
14.64167	-148
14.65000	-158
14.65833	-164
14.66667	-167
14.67500	-165
14.68333	-160
14.69167	-154
14.70000	-150
14.70833	-147
14.71667	-146
14.72500	-147
14.73333	-148
14.74167	-148
14.75000	-147
14.75833	-144
14.76667	-141
14.77500	-140
14.78333	-142
14.79167	-146
14.80000	-150
14.80833	-151
14.81667	-149
14.82500	-145
14.83333	-141
14.84167	-139
14.85000	-139
14.85833	-141
14.86667	-143
14.87500	-146
14.88333	-148
14.89167	-150
14.90000	-153
14.90833	-156
14.91667	-159
14.92500	-162
14.93333	-163
14.94167	-162
14.95000	-159
14.95833	-154
14.96667	-147
14.97500	-139
14.98333	-132
14.99167	-128
15.00000	-128
15.00833	-134
15.01667	-143
15.02500	-155
15.03333	-165
15.04167	-172
15.05000	-175
15.05833	-172
15.06667	-167
15.07500	-163
15.08333	-159
15.09167	-157
15.10000	-157
15.10833	-158
15.11667	-157
15.12500	-157
15.13333	-157
15.14167	-160
15.15000	-163
15.15833	-166
15.16667	-170
15.17500	-173
15.18333	-175
15.19167	-175
15.20000	-172
15.20833	-170
15.21667	-169
15.22500	-170
15.23333	-171
15.24167	-173
15.25000	-173
15.25833	-173
15.26667	-173
15.27500	-173
15.28333	-174
15.29167	-175
15.30000	-175
15.30833	-176
15.31667	-178
15.32500	-179
15.33333	-178
15.34167	-176
15.35000	-173
15.35833	-170
15.36667	-167
15.37500	-166
15.38333	-166
15.39167	-166
15.40000	-165
15.40833	-164
15.41667	-163
15.42500	-163
15.43333	-164
15.44167	-167
15.45000	-170
15.45833	-174
15.46667	-175
15.47500	-173
15.48333	-170
15.49167	-166
15.50000	-163
15.50833	-162
15.51667	-163
15.52500	-164
15.53333	-165
15.54167	-165
15.55000	-165
15.55833	-167
15.56667	-170
15.57500	-174
15.58333	-178
15.59167	-179
15.60000	-177
15.60833	-173
15.61667	-169
15.62500	-167
15.63333	-166
15.64167	-167
15.65000	-170
15.65833	-174
15.66667	-179
15.67500	-185
15.68333	-190
15.69167	-192
15.70000	-191
15.70833	-188
15.71667	-184
15.72500	-179
15.73333	-176
15.74167	-174
15.75000	-173
15.75833	-173
15.76667	-172
15.77500	-172
15.78333	-173
15.79167	-176
15.80000	-181
15.80833	-185
15.81667	-188
15.82500	-190
15.83333	-191
15.84167	-191
15.85000	-191
15.85833	-192
15.86667	-194
15.87500	-194
15.88333	-193
15.89167	-191
15.90000	-188
15.90833	-184
15.91667	-180
15.92500	-175
15.93333	-172
15.94167	-171
15.95000	-171
15.95833	-173
15.96667	-175
15.97500	-176
15.98333	-177
15.99167	-180
16.00000	-186
16.00833	-192
16.01667	-199
16.02500	-204
16.03333	-208
16.04167	-210
16.05000	-208
16.05833	-205
16.06667	-199
16.07500	-192
16.08333	-186
16.09167	-183
16.10000	-185
16.10833	-189
16.11667	-192
16.12500	-194
16.13333	-191
16.14167	-185
16.15000	-179
16.15833	-176
16.16667	-178
16.17500	-184
16.18333	-193
16.19167	-200
16.20000	-204
16.20833	-207
16.21667	-207
16.22500	-205
16.23333	-201
16.24167	-197
16.25000	-193
16.25833	-190
16.26667	-187
16.27500	-186
16.28333	-184
16.29167	-181
16.30000	-177
16.30833	-174
16.31667	-174
16.32500	-176
16.33333	-178
16.34167	-181
16.35000	-184
16.35833	-187
16.36667	-191
16.37500	-196
16.38333	-201
16.39167	-206
16.40000	-209
16.40833	-212
16.41667	-213
16.42500	-213
16.43333	-213
16.44167	-212
16.45000	-210
16.45833	-207
16.46667	-203
16.47500	-199
16.48333	-196
16.49167	-196
16.50000	-198
16.50833	-203
16.51667	-209
16.52500	-214
16.53333	-219
16.54167	-223
16.55000	-224
16.55833	-223
16.56667	-222
16.57500	-221
16.58333	-222
16.59167	-224
16.60000	-226
16.60833	-227
16.61667	-226
16.62500	-223
16.63333	-220
16.64167	-217
16.65000	-214
16.65833	-211
16.66667	-210
16.67500	-209
16.68333	-210
16.69167	-210
16.70000	-210
16.70833	-209
16.71667	-208
16.72500	-208
16.73333	-210
16.74167	-213
16.75000	-217
16.75833	-220
16.76667	-221
16.77500	-222
16.78333	-222
16.79167	-221
16.80000	-219
16.80833	-216
16.81667	-211
16.82500	-207
16.83333	-205
16.84167	-206
16.85000	-210
16.85833	-214
16.86667	-218
16.87500	-220
16.88333	-220
16.89167	-217
16.90000	-212
16.90833	-210
16.91667	-212
16.92500	-216
16.93333	-222
16.94167	-227
16.95000	-231
16.95833	-234
16.96667	-236
16.97500	-238
16.98333	-241
16.99167	-242
17.00000	-240
17.00833	-236
17.01667	-230
17.02500	-225
17.03333	-220
17.04167	-219
17.05000	-220
17.05833	-223
17.06667	-227
17.07500	-229
17.08333	-229
17.09167	-227
17.10000	-224
17.10833	-222
17.11667	-223
17.12500	-225
17.13333	-226
17.14167	-225
17.15000	-223
17.15833	-222
17.16667	-221
17.17500	-224
17.18333	-228
17.19167	-232
17.20000	-234
17.20833	-234
17.21667	-233
17.22500	-230
17.23333	-225
17.24167	-218
17.25000	-212
17.25833	-205
17.26667	-202
17.27500	-202
17.28333	-205
17.29167	-209
17.30000	-213
17.30833	-214
17.31667	-213
17.32500	-211
17.33333	-211
17.34167	-212
17.35000	-214
17.35833	-216
17.36667	-218
17.37500	-219
17.38333	-221
17.39167	-225
17.40000	-231
17.40833	-238
17.41667	-241
17.42500	-242
17.43333	-239
17.44167	-235
17.45000	-231
17.45833	-230
17.46667	-230
17.47500	-230
17.48333	-231
17.49167	-230
17.50000	-226
17.50833	-220
17.51667	-214
17.52500	-209
17.53333	-208
17.54167	-209
17.55000	-212
17.55833	-217
17.56667	-221
17.57500	-226
17.58333	-230
17.59167	-231
17.60000	-231
17.60833	-231
17.61667	-232
17.62500	-234
17.63333	-238
17.64167	-242
17.65000	-244
17.65833	-243
17.66667	-241
17.67500	-238
17.68333	-235
17.69167	-234
17.70000	-235
17.70833	-237
17.71667	-237
17.72500	-237
17.73333	-236
17.74167	-237
17.75000	-237
17.75833	-237
17.76667	-236
17.77500	-234
17.78333	-232
17.79167	-231
17.80000	-231
17.80833	-234
17.81667	-237
17.82500	-240
17.83333	-241
17.84167	-241
17.85000	-238
17.85833	-236
17.86667	-233
17.87500	-230
17.88333	-227
17.89167	-223
17.90000	-219
17.90833	-218
17.91667	-221
17.92500	-227
17.93333	-234
17.94167	-241
17.95000	-246
17.95833	-248
17.96667	-247
17.97500	-246
17.98333	-244
17.99167	-242
18.00000	-240
18.00833	-237
18.01667	-234
18.02500	-231
18.03333	-230
18.04167	-232
18.05000	-235
18.05833	-239
18.06667	-242
18.07500	-243
18.08333	-242
18.09167	-242
18.10000	-245
18.10833	-248
18.11667	-253
18.12500	-257
18.13333	-259
18.14167	-259
18.15000	-256
18.15833	-251
18.16667	-245
18.17500	-240
18.18333	-237
18.19167	-236
18.20000	-238
18.20833	-242
18.21667	-247
18.22500	-251
18.23333	-255
18.24167	-259
18.25000	-261
18.25833	-261
18.26667	-258
18.27500	-255
18.28333	-251
18.29167	-248
18.30000	-246
18.30833	-244
18.31667	-243
18.32500	-240
18.33333	-237
18.34167	-233
18.35000	-231
18.35833	-233
18.36667	-236
18.37500	-240
18.38333	-244
18.39167	-248
18.40000	-253
18.40833	-257
18.41667	-260
18.42500	-261
18.43333	-261
18.44167	-259
18.45000	-257
18.45833	-254
18.46667	-252
18.47500	-251
18.48333	-251
18.49167	-250
18.50000	-249
18.50833	-247
18.51667	-244
18.52500	-242
18.53333	-242
18.54167	-243
18.55000	-246
18.55833	-250
18.56667	-253
18.57500	-254
18.58333	-253
18.59167	-251
18.60000	-247
18.60833	-244
18.61667	-242
18.62500	-242
18.63333	-244
18.64167	-246
18.65000	-249
18.65833	-250
18.66667	-250
18.67500	-247
18.68333	-243
18.69167	-241
18.70000	-242
18.70833	-245
18.71667	-249
18.72500	-255
18.73333	-261
18.74167	-266
18.75000	-271
18.75833	-275
18.76667	-277
18.77500	-277
18.78333	-275
18.79167	-271
18.80000	-268
18.80833	-263
18.81667	-259
18.82500	-254
18.83333	-251
18.84167	-249
18.85000	-247
18.85833	-247
18.86667	-247
18.87500	-249
18.88333	-252
18.89167	-255
18.90000	-259
18.90833	-261
18.91667	-261
18.92500	-259
18.93333	-254
18.94167	-248
18.95000	-242
18.95833	-237
18.96667	-234
18.97500	-234
18.98333	-236
18.99167	-240
19.00000	-244
19.00833	-248
19.01667	-253
19.02500	-257
19.03333	-260
19.04167	-260
19.05000	-260
19.05833	-259
19.06667	-259
19.07500	-262
19.08333	-266
19.09167	-270
19.10000	-272
19.10833	-270
19.11667	-264
19.12500	-256
19.13333	-250
19.14167	-245
19.15000	-243
19.15833	-244
19.16667	-245
19.17500	-244
19.18333	-243
19.19167	-243
19.20000	-245
19.20833	-249
19.21667	-253
19.22500	-257
19.23333	-260
19.24167	-261
19.25000	-261
19.25833	-260
19.26667	-258
19.27500	-254
19.28333	-249
19.29167	-246
19.30000	-242
19.30833	-240
19.31667	-239
19.32500	-238
19.33333	-238
19.34167	-239
19.35000	-243
19.35833	-248
19.36667	-255
19.37500	-260
19.38333	-263
19.39167	-265
19.40000	-264
19.40833	-262
19.41667	-260
19.42500	-257
19.43333	-254
19.44167	-252
19.45000	-251
19.45833	-252
19.46667	-252
19.47500	-250
19.48333	-248
19.49167	-247
19.50000	-248
19.50833	-250
19.51667	-254
19.52500	-257
19.53333	-257
19.54167	-255
19.55000	-252
19.55833	-249
19.56667	-247
19.57500	-247
19.58333	-249
19.59167	-252
19.60000	-256
19.60833	-259
19.61667	-260
19.62500	-259
19.63333	-256
19.64167	-253
19.65000	-252
19.65833	-253
19.66667	-255
19.67500	-255
19.68333	-254
19.69167	-252
19.70000	-248
19.70833	-246
19.71667	-245
19.72500	-245
19.73333	-246
19.74167	-245
19.75000	-242
19.75833	-239
19.76667	-234
19.77500	-228
19.78333	-223
19.79167	-217
19.80000	-211
19.80833	-206
19.81667	-202
19.82500	-198
19.83333	-192
19.84167	-185
19.85000	-180
19.85833	-175
19.86667	-171
19.87500	-167
19.88333	-162
19.89167	-155
19.90000	-145
19.90833	-136
19.91667	-127
19.92500	-119
19.93333	-113
19.94167	-106
19.95000	-99
19.95833	-90
19.96667	-79
19.97500	-66
19.98333	-53
19.99167	-41
20.00000	-31
20.00833	-20
20.01667	-9
20.02500	2
20.03333	13
20.04167	25
20.05000	36
20.05833	48
20.06667	63
20.07500	81
20.08333	102
20.09167	125
20.10000	148
20.10833	170
20.11667	190
20.12500	209
20.13333	228
20.14167	248
20.15000	270
20.15833	293
20.16667	317
20.17500	341
20.18333	366
20.19167	390
20.20000	415
20.20833	440
20.21667	465
20.22500	491
20.23333	516
20.24167	541
20.25000	567
20.25833	594
20.26667	620
20.27500	647
20.28333	673
20.29167	700
20.30000	728
20.30833	758
20.31667	792
20.32500	827
20.33333	861
20.34167	896
20.35000	931
20.35833	965
20.36667	998
20.37500	1029
20.38333	1057
20.39167	1084
20.40000	1110
20.40833	1137
20.41667	1164
20.42500	1190
20.43333	1214
20.44167	1237
20.45000	1258
20.45833	1278
20.46667	1298
20.47500	1321
20.48333	1344
20.49167	1368
20.50000	1392
20.50833	1414
20.51667	1433
20.52500	1451
20.53333	1470
20.54167	1490
20.55000	1509
20.55833	1527
20.56667	1541
20.57500	1550
20.58333	1555
20.59167	1557
20.60000	1560
20.60833	1563
20.61667	1569
20.62500	1576
20.63333	1583
20.64167	1589
20.65000	1593
20.65833	1594
20.66667	1593
20.67500	1592
20.68333	1590
20.69167	1587
20.70000	1582
20.70833	1576
20.71667	1568
20.72500	1559
20.73333	1550
20.74167	1542
20.75000	1535
20.75833	1529
20.76667	1520
20.77500	1507
20.78333	1491
20.79167	1471
20.80000	1449
20.80833	1426
20.81667	1403
20.82500	1380
20.83333	1357
20.84167	1334
20.85000	1311
20.85833	1289
20.86667	1268
20.87500	1248
20.88333	1229
20.89167	1210
20.90000	1192
20.90833	1173
20.91667	1150
20.92500	1126
20.93333	1101
20.94167	1075
20.95000	1050
20.95833	1025
20.96667	1000
20.97500	974
20.98333	946
20.99167	918
21.00000	888
21.00833	860
21.01667	834
21.02500	809
21.03333	785
21.04167	760
21.05000	735
21.05833	709
21.06667	687
21.07500	668
21.08333	650
21.09167	632
21.10000	610
21.10833	588
21.11667	565
21.12500	543
21.13333	523
21.14167	506
21.15000	488
21.15833	470
21.16667	451
21.17500	432
21.18333	412
21.19167	392
21.20000	371
21.20833	352
21.21667	334
21.22500	318
21.23333	303
21.24167	288
21.25000	273
21.25833	257
21.26667	243
21.27500	230
21.28333	219
21.29167	207
21.30000	195
21.30833	182
21.31667	169
21.32500	156
21.33333	143
21.34167	129
21.35000	114
21.35833	98
21.36667	83
21.37500	71
21.38333	61
21.39167	53
21.40000	45
21.40833	38
21.41667	30
21.42500	22
21.43333	14
21.44167	7
21.45000	2
21.45833	-2
21.46667	-5
21.47500	-9
21.48333	-14
21.49167	-18
21.50000	-23
21.50833	-26
21.51667	-26
21.52500	-26
21.53333	-27
21.54167	-30
21.55000	-37
21.55833	-44
21.56667	-52
21.57500	-59
21.58333	-65
21.59167	-72
21.60000	-79
21.60833	-88
21.61667	-98
21.62500	-107
21.63333	-114
21.64167	-119
21.65000	-121
21.65833	-120
21.66667	-120
21.67500	-122
21.68333	-125
21.69167	-127
21.70000	-129
21.70833	-130
21.71667	-133
21.72500	-137
21.73333	-142
21.74167	-146
21.75000	-148
21.75833	-148
21.76667	-148
21.77500	-150
21.78333	-153
21.79167	-158
21.80000	-163
21.80833	-167
21.81667	-169
21.82500	-171
21.83333	-172
21.84167	-174
21.85000	-176
21.85833	-176
21.86667	-175
21.87500	-175
21.88333	-175
21.89167	-177
21.90000	-180
21.90833	-183
21.91667	-187
21.92500	-189
21.93333	-190
21.94167	-189
21.95000	-186
21.95833	-181
21.96667	-176
21.97500	-172
21.98333	-169
21.99167	-167
22.00000	-166
22.00833	-166
22.01667	-166
22.02500	-168
22.03333	-172
22.04167	-177
22.05000	-180
22.05833	-180
22.06667	-179
22.07500	-178
22.08333	-180
22.09167	-184
22.10000	-191
22.10833	-197
22.11667	-200
22.12500	-199
22.13333	-196
22.14167	-191
22.15000	-185
22.15833	-180
22.16667	-177
22.17500	-177
22.18333	-181
22.19167	-187
22.20000	-195
22.20833	-200
22.21667	-200
22.22500	-197
22.23333	-193
22.24167	-191
22.25000	-190
22.25833	-193
22.26667	-195
22.27500	-195
22.28333	-194
22.29167	-192
22.30000	-191
22.30833	-192
22.31667	-193
22.32500	-196
22.33333	-201
22.34167	-206
22.35000	-208
22.35833	-208
22.36667	-205
22.37500	-200
22.38333	-195
22.39167	-192
22.40000	-191
22.40833	-192
22.41667	-195
22.42500	-199
22.43333	-204
22.44167	-208
22.45000	-208
22.45833	-201
22.46667	-193
22.47500	-187
22.48333	-185
22.49167	-186
22.50000	-191
22.50833	-195
22.51667	-195
22.52500	-194
22.53333	-194
22.54167	-195
22.55000	-198
22.55833	-202
22.56667	-203
22.57500	-201
22.58333	-196
22.59167	-190
22.60000	-183
22.60833	-178
22.61667	-175
22.62500	-174
22.63333	-177
22.64167	-181
22.65000	-187
22.65833	-195
22.66667	-203
22.67500	-210
22.68333	-215
22.69167	-219
22.70000	-220
22.70833	-218
22.71667	-213
22.72500	-207
22.73333	-200
22.74167	-194
22.75000	-190
22.75833	-191
22.76667	-194
22.77500	-197
22.78333	-201
22.79167	-205
22.80000	-210
22.80833	-214
22.81667	-219
22.82500	-222
22.83333	-220
22.84167	-215
22.85000	-212
22.85833	-212
22.86667	-214
22.87500	-217
22.88333	-218
22.89167	-217
22.90000	-213
22.90833	-208
22.91667	-203
22.92500	-199
22.93333	-198
22.94167	-200
22.95000	-202
22.95833	-205
22.96667	-206
22.97500	-207
22.98333	-205
22.99167	-202
23.00000	-198
23.00833	-193
23.01667	-188
23.02500	-185
23.03333	-184
23.04167	-186
23.05000	-190
23.05833	-196
23.06667	-203
23.07500	-210
23.08333	-216
23.09167	-217
23.10000	-213
23.10833	-207
23.11667	-199
23.12500	-193
23.13333	-190
23.14167	-192
23.15000	-196
23.15833	-199
23.16667	-203
23.17500	-208
23.18333	-213
23.19167	-217
23.20000	-220
23.20833	-221
23.21667	-218
23.22500	-214
23.23333	-212
23.24167	-212
23.25000	-214
23.25833	-216
23.26667	-218
23.27500	-219
23.28333	-217
23.29167	-214
23.30000	-211
23.30833	-208
23.31667	-206
23.32500	-206
23.33333	-207
23.34167	-208
23.35000	-209
23.35833	-211
23.36667	-212
23.37500	-211
23.38333	-208
23.39167	-205
23.40000	-202
23.40833	-200
23.41667	-201
23.42500	-203
23.43333	-205
23.44167	-205
23.45000	-205
23.45833	-207
23.46667	-207
23.47500	-204
23.48333	-198
23.49167	-192
23.50000	-187
23.50833	-185
23.51667	-189
23.52500	-196
23.53333	-204
23.54167	-209
23.55000	-213
23.55833	-215
23.56667	-215
23.57500	-213
23.58333	-209
23.59167	-203
23.60000	-197
23.60833	-191
23.61667	-187
23.62500	-185
23.63333	-184
23.64167	-185
23.65000	-185
23.65833	-184
23.66667	-183
23.67500	-182
23.68333	-183
23.69167	-186
23.70000	-190
23.70833	-195
23.71667	-200
23.72500	-206
23.73333	-212
23.74167	-218
23.75000	-222
23.75833	-224
23.76667	-222
23.77500	-218
23.78333	-210
23.79167	-202
23.80000	-194
23.80833	-187
23.81667	-184
23.82500	-184
23.83333	-188
23.84167	-194
23.85000	-199
23.85833	-203
23.86667	-204
23.87500	-202
23.88333	-199
23.89167	-197
23.90000	-199
23.90833	-204
23.91667	-209
23.92500	-215
23.93333	-218
23.94167	-217
23.95000	-216
23.95833	-214
23.96667	-211
23.97500	-208
23.98333	-204
23.99167	-202
24.00000	-200
24.00833	-199
24.01667	-196
24.02500	-191
24.03333	-188
24.04167	-185
24.05000	-186
24.05833	-190
24.06667	-194
24.07500	-196
24.08333	-194
24.09167	-190
24.10000	-186
24.10833	-182
24.11667	-179
24.12500	-177
24.13333	-178
24.14167	-180
24.15000	-181
24.15833	-180
24.16667	-178
24.17500	-175
24.18333	-172
24.19167	-172
24.20000	-174
24.20833	-178
24.21667	-181
24.22500	-184
24.23333	-185
24.24167	-185
24.25000	-183
24.25833	-182
24.26667	-180
24.27500	-178
24.28333	-176
24.29167	-174
24.30000	-172
24.30833	-171
24.31667	-171
24.32500	-173
24.33333	-176
24.34167	-180
24.35000	-183
24.35833	-187
24.36667	-189
24.37500	-190
24.38333	-189
24.39167	-187
24.40000	-186
24.40833	-184
24.41667	-182
24.42500	-182
24.43333	-183
24.44167	-185
24.45000	-188
24.45833	-189
24.46667	-190
24.47500	-190
24.48333	-190
24.49167	-190
24.50000	-189
24.50833	-184
24.51667	-177
24.52500	-169
24.53333	-163
24.54167	-159
24.55000	-158
24.55833	-158
24.56667	-159
24.57500	-160
24.58333	-162
24.59167	-163
24.60000	-163
24.60833	-163
24.61667	-161
24.62500	-159
24.63333	-158
24.64167	-158
24.65000	-157
24.65833	-154
24.66667	-151
24.67500	-150
24.68333	-151
24.69167	-153
24.70000	-156
24.70833	-160
24.71667	-163
24.72500	-166
24.73333	-169
24.74167	-171
24.75000	-174
24.75833	-175
24.76667	-177
24.77500	-177
24.78333	-176
24.79167	-175
24.80000	-174
24.80833	-173
24.81667	-173
24.82500	-175
24.83333	-176
24.84167	-178
24.85000	-179
24.85833	-182
24.86667	-183
24.87500	-183
24.88333	-181
24.89167	-177
24.90000	-171
24.90833	-166
24.91667	-165
24.92500	-167
24.93333	-171
24.94167	-177
24.95000	-181
24.95833	-186
24.96667	-188
24.97500	-187
24.98333	-183
24.99167	-177
25.00000	-169
25.00833	-164
25.01667	-163
25.02500	-165
25.03333	-169
25.04167	-174
25.05000	-179
25.05833	-184
25.06667	-187
25.07500	-189
25.08333	-190
25.09167	-191
25.10000	-193
25.10833	-194
25.11667	-194
25.12500	-192
25.13333	-187
25.14167	-181
25.15000	-174
25.15833	-169
25.16667	-167
25.17500	-169
25.18333	-174
25.19167	-181
25.20000	-188
25.20833	-192
25.21667	-192
25.22500	-189
25.23333	-187
25.24167	-185
25.25000	-185
25.25833	-186
25.26667	-187
25.27500	-190
25.28333	-194
25.29167	-196
25.30000	-197
25.30833	-197
25.31667	-197
25.32500	-196
25.33333	-195
25.34167	-194
25.35000	-192
25.35833	-188
25.36667	-185
25.37500	-183
25.38333	-182
25.39167	-182
25.40000	-180
25.40833	-178
25.41667	-177
25.42500	-177
25.43333	-178
25.44167	-179
25.45000	-180
25.45833	-180
25.46667	-179
25.47500	-176
25.48333	-172
25.49167	-169
25.50000	-166
25.50833	-163
25.51667	-159
25.52500	-156
25.53333	-153
25.54167	-150
25.55000	-150
25.55833	-154
25.56667	-160
25.57500	-167
25.58333	-173
25.59167	-178
25.60000	-181
25.60833	-182
25.61667	-183
25.62500	-184
25.63333	-183
25.64167	-180
25.65000	-177
25.65833	-173
25.66667	-172
25.67500	-172
25.68333	-175
25.69167	-176
25.70000	-176
25.70833	-178
25.71667	-181
25.72500	-185
25.73333	-190
25.74167	-192
25.75000	-190
25.75833	-184
25.76667	-176
25.77500	-170
25.78333	-166
25.79167	-165
25.80000	-167
25.80833	-170
25.81667	-175
25.82500	-178
25.83333	-180
25.84167	-179
25.85000	-175
25.85833	-169
25.86667	-163
25.87500	-157
25.88333	-153
25.89167	-150
25.90000	-148
25.90833	-148
25.91667	-148
25.92500	-147
25.93333	-145
25.94167	-141
25.95000	-139
25.95833	-137
25.96667	-136
25.97500	-139
25.98333	-145
25.99167	-154
26.00000	-162
26.00833	-168
26.01667	-169
26.02500	-166
26.03333	-160
26.04167	-152
26.05000	-146
26.05833	-144
26.06667	-146
26.07500	-149
26.08333	-151
26.09167	-153
26.10000	-152
26.10833	-151
26.11667	-149
26.12500	-147
26.13333	-145
26.14167	-143
26.15000	-141
26.15833	-141
26.16667	-145
26.17500	-152
26.18333	-160
26.19167	-168
26.20000	-174
26.20833	-175
26.21667	-171
26.22500	-164
26.23333	-157
26.24167	-150
26.25000	-145
26.25833	-141
26.26667	-140
26.27500	-139
26.28333	-141
26.29167	-144
26.30000	-150
26.30833	-156
26.31667	-160
26.32500	-160
26.33333	-157
26.34167	-151
26.35000	-148
26.35833	-148
26.36667	-151
26.37500	-153
26.38333	-154
26.39167	-149
26.40000	-140
26.40833	-130
26.41667	-123
26.42500	-120
26.43333	-124
26.44167	-130
26.45000	-137
26.45833	-141
26.46667	-141
26.47500	-137
26.48333	-130
26.49167	-123
26.50000	-119
26.50833	-117
26.51667	-118
26.52500	-121
26.53333	-122
26.54167	-121
26.55000	-117
26.55833	-111
26.56667	-106
26.57500	-104
26.58333	-106
26.59167	-109
26.60000	-113
26.60833	-116
26.61667	-119
26.62500	-121
26.63333	-124
26.64167	-127
26.65000	-130
26.65833	-132
26.66667	-134
26.67500	-135
26.68333	-137
26.69167	-138
26.70000	-136
26.70833	-132
26.71667	-128
26.72500	-124
26.73333	-121
26.74167	-119
26.75000	-119
26.75833	-118
26.76667	-117
26.77500	-115
26.78333	-114
26.79167	-112
26.80000	-111
26.80833	-111
26.81667	-110
26.82500	-111
26.83333	-112
26.84167	-114
26.85000	-115
26.85833	-118
26.86667	-119
26.87500	-118
26.88333	-116
26.89167	-115
26.90000	-114
26.90833	-114
26.91667	-113
26.92500	-112
26.93333	-110
26.94167	-109
26.95000	-107
26.95833	-105
26.96667	-103
26.97500	-101
26.98333	-99
26.99167	-99
27.00000	-101
27.00833	-103
27.01667	-102
27.02500	-99
27.03333	-96
27.04167	-94
27.05000	-93
27.05833	-94
27.06667	-96
27.07500	-99
27.08333	-102
27.09167	-105
27.10000	-106
27.10833	-107
27.11667	-108
27.12500	-110
27.13333	-113
27.14167	-117
27.15000	-120
27.15833	-121
27.16667	-119
27.17500	-116
27.18333	-110
27.19167	-105
27.20000	-101
27.20833	-99
27.21667	-102
27.22500	-105
27.23333	-108
27.24167	-108
27.25000	-105
27.25833	-100
27.26667	-95
27.27500	-93
27.28333	-94
27.29167	-97
27.30000	-101
27.30833	-106
27.31667	-109
27.32500	-110
27.33333	-111
27.34167	-112
27.35000	-114
27.35833	-117
27.36667	-122
27.37500	-125
27.38333	-126
27.39167	-124
27.40000	-121
27.40833	-117
27.41667	-114
27.42500	-110
27.43333	-106
27.44167	-100
27.45000	-95
27.45833	-91
27.46667	-88
27.47500	-87
27.48333	-88
27.49167	-90
27.50000	-95
27.50833	-100
27.51667	-106
27.52500	-110
27.53333	-110
27.54167	-104
27.55000	-96
27.55833	-87
27.56667	-79
27.57500	-76
27.58333	-75
27.59167	-78
27.60000	-81
27.60833	-83
27.61667	-83
27.62500	-82
27.63333	-79
27.64167	-75
27.65000	-72
27.65833	-68
27.66667	-64
27.67500	-61
27.68333	-59
27.69167	-56
27.70000	-53
27.70833	-51
27.71667	-49
27.72500	-49
27.73333	-52
27.74167	-57
27.75000	-61
27.75833	-62
27.76667	-60
27.77500	-55
27.78333	-48
27.79167	-42
27.80000	-36
27.80833	-31
27.81667	-29
27.82500	-30
27.83333	-33
27.84167	-36
27.85000	-38
27.85833	-36
27.86667	-33
27.87500	-29
27.88333	-23
27.89167	-16
27.90000	-8
27.90833	-3
27.91667	-3
27.92500	-4
27.93333	-7
27.94167	-10
27.95000	-11
27.95833	-11
27.96667	-10
27.97500	-9
27.98333	-9
27.99167	-7
28.00000	-4
28.00833	0
28.01667	4
28.02500	8
28.03333	10
28.04167	11
28.05000	12
28.05833	14
28.06667	16
28.07500	17
28.08333	18
28.09167	21
28.10000	26
28.10833	33
28.11667	42
28.12500	49
28.13333	54
28.14167	57
28.15000	57
28.15833	57
28.16667	55
28.17500	54
28.18333	55
28.19167	57
28.20000	61
28.20833	65
28.21667	67
28.22500	68
28.23333	68
28.24167	69
28.25000	71
28.25833	74
28.26667	76
28.27500	78
28.28333	78
28.29167	77
28.30000	75
28.30833	73
28.31667	73
28.32500	75
28.33333	79
28.34167	85
28.35000	90
28.35833	96
28.36667	100
28.37500	102
28.38333	102
28.39167	101
28.40000	99
28.40833	97
28.41667	97
28.42500	98
28.43333	101
28.44167	105
28.45000	109
28.45833	111
28.46667	109
28.47500	105
28.48333	99
28.49167	93
28.50000	88
28.50833	84
28.51667	80
28.52500	77
28.53333	76
28.54167	75
28.55000	75
28.55833	76
28.56667	77
28.57500	77
28.58333	78
28.59167	80
28.60000	83
28.60833	86
28.61667	89
28.62500	90
28.63333	90
28.64167	88
28.65000	86
28.65833	83
28.66667	80
28.67500	80
28.68333	82
28.69167	85
28.70000	88
28.70833	91
28.71667	93
28.72500	92
28.73333	90
28.74167	87
28.75000	82
28.75833	77
28.76667	72
28.77500	68
28.78333	64
28.79167	60
28.80000	58
28.80833	56
28.81667	57
28.82500	58
28.83333	61
28.84167	65
28.85000	67
28.85833	68
28.86667	68
28.87500	67
28.88333	67
28.89167	68
28.90000	69
28.90833	68
28.91667	66
28.92500	63
28.93333	62
28.94167	64
28.95000	68
28.95833	73
28.96667	78
28.97500	83
28.98333	88
28.99167	91
29.00000	91
29.00833	88
29.01667	82
29.02500	74
29.03333	68
29.04167	63
29.05000	61
29.05833	64
29.06667	70
29.07500	77
29.08333	85
29.09167	91
29.10000	95
29.10833	97
29.11667	97
29.12500	95
29.13333	93
29.14167	90
29.15000	88
29.15833	86
29.16667	85
29.17500	86
29.18333	87
29.19167	89
29.20000	92
29.20833	94
29.21667	96
29.22500	96
29.23333	95
29.24167	92
29.25000	91
29.25833	90
29.26667	93
29.27500	98
29.28333	106
29.29167	114
29.30000	121
29.30833	125
29.31667	125
29.32500	123
29.33333	120
29.34167	119
29.35000	119
29.35833	120
29.36667	122
29.37500	124
29.38333	126
29.39167	127
29.40000	130
29.40833	133
29.41667	137
29.42500	142
29.43333	149
29.44167	158
29.45000	166
29.45833	174
29.46667	181
29.47500	185
29.48333	189
29.49167	194
29.50000	199
29.50833	208
29.51667	220
29.52500	235
29.53333	250
29.54167	263
29.55000	274
29.55833	280
29.56667	284
29.57500	288
29.58333	294
29.59167	302
29.60000	313
29.60833	327
29.61667	342
29.62500	358
29.63333	373
29.64167	389
29.65000	406
29.65833	424
29.66667	442
29.67500	460
29.68333	479
29.69167	499
29.70000	522
29.70833	544
29.71667	568
29.72500	593
29.73333	619
29.74167	647
29.75000	679
29.75833	719
29.76667	764
29.77500	810
29.78333	853
29.79167	893
29.80000	936
29.80833	985
29.81667	1037
29.82500	1088
29.83333	1140
29.84167	1200
29.85000	1266
29.85833	1332
29.86667	1396
29.87500	1464
29.88333	1545
29.89167	1632
29.90000	1721
29.90833	1811
29.91667	1902
29.92500	1992
29.93333	2082
29.94167	2189
29.95000	2306
29.95833	2425
29.96667	2539
29.97500	2657
29.98333	2792
29.99167	2935
30.00000	3083
30.00833	3236
30.01667	3394
30.02500	3559
30.03333	3727
30.04167	3902
30.05000	4082
30.05833	4267
30.06667	4450
30.07500	4640
30.08333	4839
30.09167	5041
30.10000	5253
30.10833	5467
30.11667	5691
30.12500	5917
30.13333	6143
30.14167	6400
30.15000	6676
30.15833	6945
30.16667	7196
30.17500	7452
30.18333	7716
30.19167	7986
30.20000	8271
30.20833	8558
30.21667	8857
30.22500	9159
30.23333	9465
30.24167	9780
30.25000	10090
30.25833	10410
30.26667	10727
30.27500	11050
30.28333	11377
30.29167	11704
30.30000	12042
30.30833	12374
30.31667	12721
30.32500	13090
30.33333	13456
30.34167	13798
30.35000	14122
30.35833	14456
30.36667	14786
30.37500	15123
30.38333	15461
30.39167	15793
30.40000	16130
30.40833	16457
30.41667	16790
30.42500	17119
30.43333	17447
30.44167	17778
30.45000	18097
30.45833	18415
30.46667	18721
30.47500	19022
30.48333	19318
30.49167	19605
30.50000	19893
30.50833	20171
30.51667	20448
30.52500	20717
30.53333	20980
30.54167	21241
30.55000	21488
30.55833	21732
30.56667	21962
30.57500	22186
30.58333	22401
30.59167	22605
30.60000	22806
30.60833	22992
30.61667	23171
30.62500	23337
30.63333	23488
30.64167	23631
30.65000	23760
30.65833	23885
30.66667	23999
30.67500	24103
30.68333	24197
30.69167	24276
30.70000	24344
30.70833	24400
30.71667	24449
30.72500	24489
30.73333	24520
30.74167	24541
30.75000	24551
30.75833	24548
30.76667	24533
30.77500	24505
30.78333	24465
30.79167	24414
30.80000	24351
30.80833	24280
30.81667	24197
30.82500	24105
30.83333	24001
30.84167	23884
30.85000	23760
30.85833	23623
30.86667	23479
30.87500	23326
30.88333	23162
30.89167	22989
30.90000	22800
30.90833	22607
30.91667	22402
30.92500	22193
30.93333	21979
30.94167	21758
30.95000	21533
30.95833	21293
30.96667	21050
30.97500	20797
30.98333	20537
30.99167	20277
31.00000	20008
31.00833	19742
31.01667	19469
31.02500	19195
31.03333	18916
31.04167	18630
31.05000	18346
31.05833	18052
31.06667	17759
31.07500	17459
31.08333	17155
31.09167	16853
31.10000	16545
31.10833	16245
31.11667	15942
31.12500	15643
31.13333	15346
31.14167	15043
31.15000	14748
31.15833	14445
31.16667	14149
31.17500	13851
31.18333	13554
31.19167	13264
31.20000	12973
31.20833	12691
31.21667	12407
31.22500	12129
31.23333	11854
31.24167	11578
31.25000	11311
31.25833	11041
31.26667	10779
31.27500	10515
31.28333	10254
31.29167	10001
31.30000	9749
31.30833	9507
31.31667	9266
31.32500	9032
31.33333	8805
31.34167	8580
31.35000	8368
31.35833	8159
31.36667	7959
31.37500	7762
31.38333	7568
31.39167	7381
31.40000	7193
31.40833	7012
31.41667	6832
31.42500	6657
31.43333	6489
31.44167	6324
31.45000	6166
31.45833	6008
31.46667	5857
31.47500	5709
31.48333	5566
31.49167	5432
31.50000	5300
31.50833	5176
31.51667	5054
31.52500	4937
31.53333	4826
31.54167	4719
31.55000	4620
31.55833	4524
31.56667	4432
31.57500	4342
31.58333	4253
31.59167	4167
31.60000	4081
31.60833	3999
31.61667	3918
31.62500	3840
31.63333	3767
31.64167	3696
31.65000	3631
31.65833	3569
31.66667	3511
31.67500	3455
31.68333	3402
31.69167	3350
31.70000	3298
31.70833	3249
31.71667	3201
31.72500	3156
31.73333	3115
31.74167	3076
31.75000	3039
31.75833	3000
31.76667	2962
31.77500	2926
31.78333	2892
31.79167	2862
31.80000	2835
31.80833	2809
31.81667	2783
31.82500	2758
31.83333	2733
31.84167	2709
31.85000	2688
31.85833	2672
31.86667	2657
31.87500	2644
31.88333	2629
31.89167	2612
31.90000	2592
31.90833	2572
31.91667	2556
31.92500	2542
31.93333	2532
31.94167	2524
31.95000	2517
31.95833	2509
31.96667	2500
31.97500	2493
31.98333	2487
31.99167	2483
32.00000	2480
32.00833	2479
32.01667	2478
32.02500	2480
32.03333	2484
32.04167	2492
32.05000	2500
32.05833	2509
32.06667	2516
32.07500	2524
32.08333	2532
32.09167	2541
32.10000	2553
32.10833	2567
32.11667	2581
32.12500	2595
32.13333	2609
32.14167	2624
32.15000	2639
32.15833	2655
32.16667	2673
32.17500	2693
32.18333	2717
32.19167	2742
32.20000	2770
32.20833	2800
32.21667	2833
32.22500	2868
32.23333	2903
32.24167	2940
32.25000	2979
32.25833	3021
32.26667	3067
32.27500	3118
32.28333	3172
32.29167	3227
32.30000	3283
32.30833	3338
32.31667	3394
32.32500	3453
32.33333	3518
32.34167	3591
32.35000	3669
32.35833	3755
32.36667	3843
32.37500	3933
32.38333	4027
32.39167	4123
32.40000	4227
32.40833	4338
32.41667	4462
32.42500	4594
32.43333	4734
32.44167	4883
32.45000	5037
32.45833	5203
32.46667	5376
32.47500	5561
32.48333	5758
32.49167	5964
32.50000	6186
32.50833	6418
32.51667	6671
32.52500	6936
32.53333	7214
32.54167	7509
32.55000	7813
32.55833	8143
32.56667	8486
32.57500	8857
32.58333	9251
32.59167	9663
32.60000	10104
32.60833	10558
32.61667	11043
32.62500	11547
32.63333	12077
32.64167	12642
32.65000	13224
32.65833	13852
32.66667	14500
32.67500	15192
32.68333	15919
32.69167	16674
32.70000	17481
32.70833	18305
32.71667	19182
32.72500	20085
32.73333	21021
32.74167	22007
32.75000	23014
32.75833	24092
32.76667	25195
32.77500	26361
32.78333	27576
32.79167	28819
32.80000	30132
32.80833	31453
32.81667	32839
32.82500	34251
32.83333	35703
32.84167	37219
32.85000	38753
32.85833	40375
32.86667	42016
32.87500	43725
32.88333	45481
32.89167	47254
32.90000	49102
32.90833	50941
32.91667	52850
32.92500	54775
32.93333	56732
32.94167	58751
32.95000	60764
32.95833	62861
32.96667	64950
32.97500	67092
32.98333	69266
32.99167	71430
33.00000	73658
33.00833	75853
33.01667	78108
33.02500	80358
33.03333	82620
33.04167	84930
33.05000	87205
33.05833	89544
33.06667	91845
33.07500	94169
33.08333	96495
33.09167	98780
33.10000	101103
33.10833	103362
33.11667	105654
33.12500	107915
33.13333	110159
33.14167	112427
33.15000	114637
33.15833	116887
33.16667	119074
33.17500	121250
33.18333	123398
33.19167	125477
33.20000	127562
33.20833	129567
33.21667	131578
33.22500	133541
33.23333	135463
33.24167	137378
33.25000	139214
33.25833	141051
33.26667	142812
33.27500	144540
33.28333	146226
33.29167	147835
33.30000	149423
33.30833	150921
33.31667	152389
33.32500	153790
33.33333	155132
33.34167	156441
33.35000	157671
33.35833	158876
33.36667	160005
33.37500	161082
33.38333	162101
33.39167	163035
33.40000	163917
33.40833	164709
33.41667	165444
33.42500	166109
33.43333	166707
33.44167	167251
33.45000	167717
33.45833	168122
33.46667	168451
33.47500	168703
33.48333	168885
33.49167	168989
33.50000	169022
33.50833	168986
33.51667	168878
33.52500	168703
33.53333	168453
33.54167	168128
33.55000	167737
33.55833	167262
33.56667	166729
33.57500	166119
33.58333	165442
33.59167	164706
33.60000	163887
33.60833	163020
33.61667	162062
33.62500	161046
33.63333	159959
33.64167	158789
33.65000	157583
33.65833	156292
33.66667	154976
33.67500	153601
33.68333	152175
33.69167	150717
33.70000	149172
33.70833	147607
33.71667	145952
33.72500	144263
33.73333	142530
33.74167	140733
33.75000	138939
33.75833	137073
33.76667	135212
33.77500	133305
33.78333	131365
33.79167	129424
33.80000	127413
33.80833	125420
33.81667	123359
33.82500	121293
33.83333	119212
33.84167	117086
33.85000	114998
33.85833	112857
33.86667	110755
33.87500	108632
33.88333	106500
33.89167	104392
33.90000	102232
33.90833	100115
33.91667	97955
33.92500	95819
33.93333	93702
33.94167	91571
33.95000	89502
33.95833	87402
33.96667	85357
33.97500	83310
33.98333	81273
33.99167	79280
34.00000	77261
34.00833	75303
34.01667	73326
34.02500	71389
34.03333	69488
34.04167	67591
34.05000	65770
34.05833	63943
34.06667	62180
34.07500	60431
34.08333	58700
34.09167	57017
34.10000	55320
34.10833	53691
34.11667	52065
34.12500	50488
34.13333	48954
34.14167	47435
34.15000	45984
34.15833	44535
34.16667	43145
34.17500	41776
34.18333	40433
34.19167	39139
34.20000	37848
34.20833	36619
34.21667	35403
34.22500	34231
34.23333	33098
34.24167	31982
34.25000	30920
34.25833	29863
34.26667	28853
34.27500	27862
34.28333	26894
34.29167	25965
34.30000	25043
34.30833	24169
34.31667	23309
34.32500	22486
34.33333	21697
34.34167	20926
34.35000	20199
34.35833	19483
34.36667	18804
34.37500	18142
34.38333	17497
34.39167	16878
34.40000	16262
34.40833	15680
34.41667	15110
34.42500	14567
34.43333	14050
34.44167	13547
34.45000	13073
34.45833	12607
34.46667	12166
34.47500	11736
34.48333	11320
34.49167	10922
34.50000	10530
34.50833	10160
34.51667	9799
34.52500	9454
34.53333	9125
34.54167	8803
34.55000	8501
34.55833	8203
34.56667	7922
34.57500	7649
34.58333	7385
34.59167	7133
34.60000	6885
34.60833	6652
34.61667	6426
34.62500	6212
34.63333	6010
34.64167	5814
34.65000	5631
34.65833	5450
34.66667	5278
34.67500	5111
34.68333	4948
34.69167	4792
34.70000	4637
34.70833	4492
34.71667	4351
34.72500	4218
34.73333	4091
34.74167	3968
34.75000	3851
34.75833	3733
34.76667	3619
34.77500	3507
34.78333	3397
34.79167	3295
34.80000	3195
34.80833	3104
34.81667	3019
34.82500	2940
34.83333	2864
34.84167	2790
34.85000	2717
34.85833	2641
34.86667	2569
34.87500	2500
34.88333	2434
34.89167	2373
34.90000	2313
34.90833	2256
34.91667	2197
34.92500	2141
34.93333	2086
34.94167	2034
34.95000	1985
34.95833	1936
34.96667	1889
34.97500	1846
34.98333	1806
34.99167	1768
35.00000	1731
35.00833	1695
35.01667	1658
35.02500	1620
35.03333	1582
35.04167	1546
35.05000	1513
35.05833	1482
35.06667	1453
35.07500	1426
35.08333	1399
35.09167	1374
35.10000	1348
35.10833	1323
35.11667	1298
35.12500	1273
35.13333	1248
35.14167	1223
35.15000	1200
35.15833	1178
35.16667	1158
35.17500	1139
35.18333	1121
35.19167	1102
35.20000	1082
35.20833	1062
35.21667	1042
35.22500	1024
35.23333	1009
35.24167	996
35.25000	986
35.25833	977
35.26667	966
35.27500	954
35.28333	941
35.29167	928
35.30000	914
35.30833	900
35.31667	885
35.32500	869
35.33333	853
35.34167	839
35.35000	827
35.35833	817
35.36667	809
35.37500	800
35.38333	791
35.39167	779
35.40000	766
35.40833	753
35.41667	739
35.42500	726
35.43333	718
35.44167	712
35.45000	707
35.45833	702
35.46667	695
35.47500	686
35.48333	676
35.49167	668
35.50000	661
35.50833	655
35.51667	649
35.52500	643
35.53333	638
35.54167	633
35.55000	629
35.55833	625
35.56667	621
35.57500	618
35.58333	615
35.59167	612
35.60000	608
35.60833	603
35.61667	595
35.62500	587
35.63333	581
35.64167	576
35.65000	573
35.65833	570
35.66667	568
35.67500	566
35.68333	564
35.69167	562
35.70000	561
35.70833	559
35.71667	554
35.72500	547
35.73333	540
35.74167	534
35.75000	529
35.75833	526
35.76667	523
35.77500	520
35.78333	516
35.79167	513
35.80000	511
35.80833	509
35.81667	507
35.82500	503
35.83333	498
35.84167	493
35.85000	490
35.85833	489
35.86667	490
35.87500	491
35.88333	490
35.89167	489
35.90000	486
35.90833	483
35.91667	480
35.92500	478
35.93333	475
35.94167	472
35.95000	468
35.95833	464
35.96667	460
35.97500	457
35.98333	455
35.99167	451
36.00000	446
36.00833	440
36.01667	434
36.02500	429
36.03333	425
36.04167	423
36.05000	423
36.05833	423
36.06667	424
36.07500	428
36.08333	433
36.09167	435
36.10000	434
36.10833	429
36.11667	422
36.12500	414
36.13333	409
36.14167	407
36.15000	407
36.15833	409
36.16667	412
36.17500	417
36.18333	421
36.19167	424
36.20000	424
36.20833	422
36.21667	418
36.22500	413
36.23333	404
36.24167	394
36.25000	386
36.25833	379
36.26667	375
36.27500	376
36.28333	380
36.29167	384
36.30000	388
36.30833	390
36.31667	390
36.32500	387
36.33333	385
36.34167	384
36.35000	383
36.35833	384
36.36667	385
36.37500	382
36.38333	377
36.39167	370
36.40000	364
36.40833	358
36.41667	353
36.42500	350
36.43333	347
36.44167	344
36.45000	343
36.45833	347
36.46667	353
36.47500	358
36.48333	361
36.49167	360
36.50000	356
36.50833	351
36.51667	348
36.52500	345
36.53333	344
36.54167	345
36.55000	347
36.55833	347
36.56667	347
36.57500	345
36.58333	342
36.59167	340
36.60000	340
36.60833	341
36.61667	342
36.62500	341
36.63333	338
36.64167	332
36.65000	328
36.65833	325
36.66667	326
36.67500	329
36.68333	333
36.69167	335
36.70000	334
36.70833	330
36.71667	322
36.72500	314
36.73333	307
36.74167	302
36.75000	301
36.75833	304
36.76667	309
36.77500	315
36.78333	319
36.79167	321
36.80000	320
36.80833	317
36.81667	314
36.82500	310
36.83333	308
36.84167	307
36.85000	307
36.85833	307
36.86667	306
36.87500	301
36.88333	295
36.89167	288
36.90000	282
36.90833	280
36.91667	283
36.92500	288
36.93333	292
36.94167	295
36.95000	294
36.95833	291
36.96667	289
36.97500	289
36.98333	292
36.99167	295
37.00000	297
37.00833	296
37.01667	292
37.02500	288
37.03333	287
37.04167	289
37.05000	292
37.05833	297
37.06667	300
37.07500	299
37.08333	295
37.09167	290
37.10000	286
37.10833	283
37.11667	282
37.12500	282
37.13333	280
37.14167	277
37.15000	276
37.15833	278
37.16667	281
37.17500	283
37.18333	283
37.19167	282
37.20000	281
37.20833	281
37.21667	282
37.22500	284
37.23333	283
37.24167	281
37.25000	277
37.25833	273
37.26667	267
37.27500	260
37.28333	251
37.29167	243
37.30000	239
37.30833	239
37.31667	245
37.32500	254
37.33333	261
37.34167	265
37.35000	267
37.35833	267
37.36667	265
37.37500	264
37.38333	263
37.39167	262
37.40000	261
37.40833	260
37.41667	260
37.42500	260
37.43333	259
37.44167	258
37.45000	259
37.45833	263
37.46667	269
37.47500	276
37.48333	282
37.49167	284
37.50000	282
37.50833	279
37.51667	278
37.52500	278
37.53333	280
37.54167	281
37.55000	281
37.55833	279
37.56667	275
37.57500	272
37.58333	269
37.59167	269
37.60000	271
37.60833	274
37.61667	278
37.62500	281
37.63333	281
37.64167	279
37.65000	275
37.65833	270
37.66667	265
37.67500	265
37.68333	269
37.69167	275
37.70000	281
37.70833	286
37.71667	289
37.72500	290
37.73333	293
37.74167	299
37.75000	305
37.75833	310
37.76667	312
37.77500	310
37.78333	305
37.79167	300
37.80000	298
37.80833	297
37.81667	299
37.82500	302
37.83333	304
37.84167	307
37.85000	307
37.85833	306
37.86667	302
37.87500	298
37.88333	296
37.89167	297
37.90000	302
37.90833	308
37.91667	315
37.92500	320
37.93333	324
37.94167	328
37.95000	330
37.95833	329
37.96667	327
37.97500	322
37.98333	318
37.99167	316
38.00000	316
38.00833	316
38.01667	316
38.02500	315
38.03333	312
38.04167	308
38.05000	305
38.05833	305
38.06667	308
38.07500	314
38.08333	320
38.09167	326
38.10000	329
38.10833	327
38.11667	321
38.12500	313
38.13333	306
38.14167	300
38.15000	297
38.15833	297
38.16667	300
38.17500	302
38.18333	303
38.19167	303
38.20000	303
38.20833	302
38.21667	301
38.22500	301
38.23333	303
38.24167	305
38.25000	306
38.25833	305
38.26667	303
38.27500	301
38.28333	299
38.29167	299
38.30000	299
38.30833	300
38.31667	300
38.32500	298
38.33333	299
38.34167	301
38.35000	304
38.35833	307
38.36667	308
38.37500	305
38.38333	299
38.39167	293
38.40000	289
38.40833	284
38.41667	278
38.42500	271
38.43333	264
38.44167	256
38.45000	251
38.45833	249
38.46667	250
38.47500	254
38.48333	260
38.49167	265
38.50000	270
38.50833	272
38.51667	270
38.52500	265
38.53333	259
38.54167	252
38.55000	246
38.55833	240
38.56667	235
38.57500	231
38.58333	227
38.59167	226
38.60000	228
38.60833	231
38.61667	235
38.62500	238
38.63333	239
38.64167	239
38.65000	237
38.65833	235
38.66667	232
38.67500	228
38.68333	223
38.69167	218
38.70000	213
38.70833	208
38.71667	205
38.72500	203
38.73333	202
38.74167	202
38.75000	202
38.75833	200
38.76667	196
38.77500	191
38.78333	185
38.79167	181
38.80000	179
38.80833	178
38.81667	179
38.82500	179
38.83333	178
38.84167	177
38.85000	175
38.85833	173
38.86667	171
38.87500	167
38.88333	163
38.89167	159
38.90000	155
38.90833	154
38.91667	155
38.92500	159
38.93333	162
38.94167	163
38.95000	162
38.95833	161
38.96667	160
38.97500	161
38.98333	164
38.99167	166
39.00000	168
39.00833	167
39.01667	165
39.02500	161
39.03333	156
39.04167	154
39.05000	155
39.05833	160
39.06667	166
39.07500	170
39.08333	169
39.09167	165
39.10000	157
39.10833	150
39.11667	144
39.12500	139
39.13333	134
39.14167	129
39.15000	126
39.15833	123
39.16667	122
39.17500	123
39.18333	127
39.19167	130
39.20000	132
39.20833	133
39.21667	133
39.22500	131
39.23333	130
39.24167	128
39.25000	127
39.25833	126
39.26667	127
39.27500	127
39.28333	128
39.29167	127
39.30000	124
39.30833	120
39.31667	116
39.32500	111
39.33333	107
39.34167	104
39.35000	102
39.35833	101
39.36667	100
39.37500	99
39.38333	99
39.39167	98
39.40000	98
39.40833	98
39.41667	99
39.42500	102
39.43333	105
39.44167	109
39.45000	111
39.45833	111
39.46667	110
39.47500	110
39.48333	110
39.49167	111
39.50000	111
39.50833	108
39.51667	103
39.52500	98
39.53333	94
39.54167	93
39.55000	94
39.55833	96
39.56667	99
39.57500	102
39.58333	104
39.59167	106
39.60000	105
39.60833	102
39.61667	98
39.62500	94
39.63333	91
39.64167	91
39.65000	92
39.65833	92
39.66667	91
39.67500	89
39.68333	86
39.69167	83
39.70000	80
39.70833	78
39.71667	75
39.72500	72
39.73333	70
39.74167	70
39.75000	70
39.75833	71
39.76667	74
39.77500	80
39.78333	87
39.79167	94
39.80000	99
39.80833	99
39.81667	92
39.82500	82
39.83333	74
39.84167	68
39.85000	66
39.85833	69
39.86667	73
39.87500	77
39.88333	78
39.89167	77
39.90000	76
39.90833	73
39.91667	71
39.92500	68
39.93333	66
39.94167	67
39.95000	70
39.95833	76
39.96667	81
39.97500	81
39.98333	77
39.99167	71
40.00000	64
40.00833	60
40.01667	60
40.02500	63
40.03333	68
40.04167	74
40.05000	79
40.05833	83
40.06667	85
40.07500	83
40.08333	79
40.09167	74
40.10000	71
40.10833	68
40.11667	67
40.12500	64
40.13333	61
40.14167	57
40.15000	54
40.15833	53
40.16667	53
40.17500	54
40.18333	53
40.19167	53
40.20000	52
40.20833	50
40.21667	49
40.22500	48
40.23333	49
40.24167	51
40.25000	53
40.25833	55
40.26667	55
40.27500	53
40.28333	52
40.29167	50
40.30000	50
40.30833	50
40.31667	49
40.32500	47
40.33333	49
40.34167	52
40.35000	56
40.35833	59
40.36667	61
40.37500	59
40.38333	54
40.39167	50
40.40000	48
40.40833	49
40.41667	51
40.42500	54
40.43333	57
40.44167	58
40.45000	62
40.45833	67
40.46667	73
40.47500	78
40.48333	79
40.49167	79
40.50000	77
40.50833	76
40.51667	79
40.52500	83
40.53333	89
40.54167	93
40.55000	96
40.55833	98
40.56667	99
40.57500	100
40.58333	103
40.59167	108
40.60000	115
40.60833	122
40.61667	128
40.62500	132
40.63333	133
40.64167	132
40.65000	134
40.65833	141
40.66667	151
40.67500	162
40.68333	173
40.69167	181
40.70000	187
40.70833	191
40.71667	193
40.72500	193
40.73333	191
40.74167	190
40.75000	190
40.75833	194
40.76667	202
40.77500	214
40.78333	229
40.79167	244
40.80000	260
40.80833	274
40.81667	287
40.82500	298
40.83333	308
40.84167	316
40.85000	324
40.85833	331
40.86667	338
40.87500	348
40.88333	360
40.89167	373
40.90000	389
40.90833	404
40.91667	418
40.92500	431
40.93333	445
40.94167	460
40.95000	477
40.95833	496
40.96667	516
40.97500	536
40.98333	556
40.99167	574
41.00000	591
41.00833	607
41.01667	623
41.02500	638
41.03333	653
41.04167	670
41.05000	685
41.05833	700
41.06667	715
41.07500	732
41.08333	752
41.09167	775
41.10000	800
41.10833	825
41.11667	848
41.12500	870
41.13333	892
41.14167	916
41.15000	943
41.15833	973
41.16667	1003
41.17500	1033
41.18333	1061
41.19167	1086
41.20000	1108
41.20833	1127
41.21667	1142
41.22500	1157
41.23333	1174
41.24167	1194
41.25000	1218
41.25833	1245
41.26667	1273
41.27500	1300
41.28333	1326
41.29167	1349
41.30000	1370
41.30833	1391
41.31667	1411
41.32500	1432
41.33333	1456
41.34167	1483
41.35000	1511
41.35833	1538
41.36667	1564
41.37500	1587
41.38333	1609
41.39167	1629
41.40000	1650
41.40833	1669
41.41667	1686
41.42500	1702
41.43333	1717
41.44167	1732
41.45000	1747
41.45833	1765
41.46667	1784
41.47500	1803
41.48333	1821
41.49167	1836
41.50000	1847
41.50833	1855
41.51667	1863
41.52500	1871
41.53333	1883
41.54167	1898
41.55000	1913
41.55833	1926
41.56667	1938
41.57500	1950
41.58333	1960
41.59167	1969
41.60000	1977
41.60833	1981
41.61667	1981
41.62500	1977
41.63333	1973
41.64167	1970
41.65000	1968
41.65833	1969
41.66667	1972
41.67500	1974
41.68333	1976
41.69167	1979
41.70000	1982
41.70833	1984
41.71667	1984
41.72500	1983
41.73333	1978
41.74167	1972
41.75000	1965
41.75833	1960
41.76667	1952
41.77500	1941
41.78333	1927
41.79167	1912
41.80000	1897
41.80833	1883
41.81667	1873
41.82500	1864
41.83333	1853
41.84167	1842
41.85000	1830
41.85833	1819
41.86667	1809
41.87500	1798
41.88333	1785
41.89167	1767
41.90000	1742
41.90833	1718
41.91667	1696
41.92500	1677
41.93333	1661
41.94167	1645
41.95000	1628
41.95833	1607
41.96667	1584
41.97500	1561
41.98333	1536
41.99167	1511
42.00000	1485
42.00833	1461
42.01667	1438
42.02500	1418
42.03333	1400
42.04167	1383
42.05000	1364
42.05833	1343
42.06667	1320
42.07500	1293
42.08333	1265
42.09167	1237
42.10000	1209
42.10833	1183
42.11667	1159
42.12500	1136
42.13333	1114
42.14167	1092
42.15000	1067
42.15833	1038
42.16667	1007
42.17500	978
42.18333	950
42.19167	926
42.20000	904
42.20833	882
42.21667	861
42.22500	841
42.23333	821
42.24167	801
42.25000	780
42.25833	756
42.26667	733
42.27500	711
42.28333	691
42.29167	674
42.30000	657
42.30833	639
42.31667	618
42.32500	595
42.33333	571
42.34167	548
42.35000	529
42.35833	512
42.36667	498
42.37500	485
42.38333	471
42.39167	457
42.40000	442
42.40833	428
42.41667	417
42.42500	407
42.43333	398
42.44167	388
42.45000	378
42.45833	366
42.46667	353
42.47500	338
42.48333	323
42.49167	308
42.50000	293
42.50833	281
42.51667	271
42.52500	263
42.53333	254
42.54167	245
42.55000	235
42.55833	224
42.56667	212
42.57500	202
42.58333	193
42.59167	185
42.60000	178
42.60833	171
42.61667	165
42.62500	158
42.63333	151
42.64167	145
42.65000	139
42.65833	133
42.66667	127
42.67500	122
42.68333	117
42.69167	113
42.70000	109
42.70833	105
42.71667	101
42.72500	96
42.73333	93
42.74167	90
42.75000	89
42.75833	89
42.76667	90
42.77500	90
42.78333	86
42.79167	79
42.80000	70
42.80833	60
42.81667	52
42.82500	47
42.83333	45
42.84167	47
42.85000	49
42.85833	48
42.86667	46
42.87500	46
42.88333	47
42.89167	50
42.90000	51
42.90833	51
42.91667	47
42.92500	41
42.93333	35
42.94167	30
42.95000	26
42.95833	23
42.96667	22
42.97500	24
42.98333	27
42.99167	31
43.00000	33
43.00833	34
43.01667	31
43.02500	27
43.03333	22
43.04167	19
43.05000	16
43.05833	17
43.06667	19
43.07500	20
43.08333	18
43.09167	15
43.10000	9
43.10833	4
43.11667	2
43.12500	3
43.13333	6
43.14167	9
43.15000	12
43.15833	13
43.16667	12
43.17500	10
43.18333	8
43.19167	7
43.20000	6
43.20833	6
43.21667	6
43.22500	5
43.23333	3
43.24167	1
43.25000	0
43.25833	1
43.26667	3
43.27500	7
43.28333	12
43.29167	15
43.30000	16
43.30833	15
43.31667	12
43.32500	8
43.33333	4
43.34167	1
43.35000	-3
43.35833	-8
43.36667	-13
43.37500	-15
43.38333	-16
43.39167	-15
43.40000	-14
43.40833	-12
43.41667	-10
43.42500	-9
43.43333	-9
43.44167	-12
43.45000	-16
43.45833	-21
43.46667	-24
43.47500	-24
43.48333	-21
43.49167	-18
43.50000	-17
43.50833	-18
43.51667	-20
43.52500	-23
43.53333	-27
43.54167	-32
43.55000	-36
43.55833	-39
43.56667	-40
43.57500	-41
43.58333	-40
43.59167	-41
43.60000	-42
43.60833	-44
43.61667	-46
43.62500	-46
43.63333	-46
43.64167	-46
43.65000	-45
43.65833	-44
43.66667	-43
43.67500	-41
43.68333	-40
43.69167	-38
43.70000	-36
43.70833	-33
43.71667	-29
43.72500	-27
43.73333	-26
43.74167	-28
43.75000	-30
43.75833	-31
43.76667	-30
43.77500	-27
43.78333	-23
43.79167	-20
43.80000	-19
43.80833	-20
43.81667	-20
43.82500	-18
43.83333	-17
43.84167	-17
43.85000	-17
43.85833	-17
43.86667	-16
43.87500	-15
43.88333	-14
43.89167	-15
43.90000	-19
43.90833	-23
43.91667	-25
43.92500	-27
43.93333	-29
43.94167	-31
43.95000	-35
43.95833	-40
43.96667	-44
43.97500	-46
43.98333	-45
43.99167	-43
44.00000	-39
44.00833	-35
44.01667	-33
44.02500	-32
44.03333	-33
44.04167	-37
44.05000	-42
44.05833	-48
44.06667	-52
44.07500	-55
44.08333	-54
44.09167	-52
44.10000	-49
44.10833	-47
44.11667	-48
44.12500	-51
44.13333	-52
44.14167	-51
44.15000	-50
44.15833	-49
44.16667	-50
44.17500	-55
44.18333	-62
44.19167	-68
44.20000	-73
44.20833	-77
44.21667	-78
44.22500	-78
44.23333	-75
44.24167	-73
44.25000	-71
44.25833	-69
44.26667	-70
44.27500	-71
44.28333	-72
44.29167	-75
44.30000	-78
44.30833	-79
44.31667	-76
44.32500	-70
44.33333	-63
44.34167	-58
44.35000	-55
44.35833	-57
44.36667	-61
44.37500	-62
44.38333	-62
44.39167	-64
44.40000	-67
44.40833	-70
44.41667	-72
44.42500	-73
44.43333	-71
44.44167	-67
44.45000	-66
44.45833	-68
44.46667	-73
44.47500	-79
44.48333	-86
44.49167	-90
44.50000	-90
44.50833	-87
44.51667	-82
44.52500	-76
44.53333	-73
44.54167	-71
44.55000	-72
44.55833	-74
44.56667	-75
44.57500	-74
44.58333	-70
44.59167	-65
44.60000	-59
44.60833	-56
44.61667	-56
44.62500	-58
44.63333	-61
44.64167	-63
44.65000	-64
44.65833	-63
44.66667	-61
44.67500	-60
44.68333	-61
44.69167	-61
44.70000	-60
44.70833	-60
44.71667	-61
44.72500	-63
44.73333	-67
44.74167	-72
44.75000	-76
44.75833	-78
44.76667	-77
44.77500	-75
44.78333	-72
44.79167	-69
44.80000	-66
44.80833	-65
44.81667	-66
44.82500	-68
44.83333	-72
44.84167	-74
44.85000	-76
44.85833	-76
44.86667	-74
44.87500	-72
44.88333	-71
44.89167	-71
44.90000	-73
44.90833	-76
44.91667	-79
44.92500	-79
44.93333	-78
44.94167	-76
44.95000	-75
44.95833	-74
44.96667	-73
44.97500	-71
44.98333	-68
44.99167	-66
45.00000	-66
45.00833	-67
45.01667	-66
45.02500	-65
45.03333	-64
45.04167	-65
45.05000	-66
45.05833	-70
45.06667	-72
45.07500	-72
45.08333	-68
45.09167	-64
45.10000	-58
45.10833	-56
45.11667	-57
45.12500	-61
45.13333	-66
45.14167	-71
45.15000	-75
45.15833	-77
45.16667	-80
45.17500	-82
45.18333	-84
45.19167	-82
45.20000	-78
45.20833	-72
45.21667	-67
45.22500	-62
45.23333	-59
45.24167	-58
45.25000	-60
45.25833	-64
45.26667	-69
45.27500	-76
45.28333	-80
45.29167	-81
45.30000	-78
45.30833	-74
45.31667	-69
45.32500	-66
45.33333	-66
45.34167	-69
45.35000	-73
45.35833	-76
45.36667	-77
45.37500	-75
45.38333	-71
45.39167	-67
45.40000	-63
45.40833	-60
45.41667	-58
45.42500	-56
45.43333	-54
45.44167	-54
45.45000	-55
45.45833	-56
45.46667	-58
45.47500	-60
45.48333	-61
45.49167	-65
45.50000	-70
45.50833	-75
45.51667	-78
45.52500	-78
45.53333	-79
45.54167	-80
45.55000	-83
45.55833	-86
45.56667	-88
45.57500	-87
45.58333	-82
45.59167	-77
45.60000	-70
45.60833	-65
45.61667	-62
45.62500	-62
45.63333	-64
45.64167	-67
45.65000	-69
45.65833	-73
45.66667	-76
45.67500	-78
45.68333	-80
45.69167	-80
45.70000	-78
45.70833	-76
45.71667	-78
45.72500	-81
45.73333	-85
45.74167	-86
45.75000	-85
45.75833	-81
45.76667	-76
45.77500	-73
45.78333	-72
45.79167	-72
45.80000	-74
45.80833	-77
45.81667	-80
45.82500	-83
45.83333	-83
45.84167	-81
45.85000	-79
45.85833	-79
45.86667	-83
45.87500	-88
45.88333	-93
45.89167	-95
45.90000	-92
45.90833	-87
45.91667	-82
45.92500	-78
45.93333	-76
45.94167	-77
45.95000	-77
45.95833	-76
45.96667	-74
45.97500	-71
45.98333	-69
45.99167	-67
46.00000	-66
46.00833	-67
46.01667	-68
46.02500	-71
46.03333	-73
46.04167	-74
46.05000	-75
46.05833	-73
46.06667	-71
46.07500	-70
46.08333	-72
46.09167	-75
46.10000	-79
46.10833	-83
46.11667	-86
46.12500	-88
46.13333	-86
46.14167	-81
46.15000	-75
46.15833	-69
46.16667	-65
46.17500	-62
46.18333	-63
46.19167	-64
46.20000	-66
46.20833	-68
46.21667	-71
46.22500	-76
46.23333	-82
46.24167	-90
46.25000	-96
46.25833	-99
46.26667	-99
46.27500	-99
46.28333	-97
46.29167	-97
46.30000	-98
46.30833	-101
46.31667	-103
46.32500	-105
46.33333	-106
46.34167	-104
46.35000	-102
46.35833	-99
46.36667	-97
46.37500	-97
46.38333	-98
46.39167	-99
46.40000	-98
46.40833	-96
46.41667	-93
46.42500	-90
46.43333	-88
46.44167	-86
46.45000	-86
46.45833	-87
46.46667	-89
46.47500	-94
46.48333	-100
46.49167	-105
46.50000	-108
46.50833	-109
46.51667	-109
46.52500	-109
46.53333	-109
46.54167	-110
46.55000	-112
46.55833	-113
46.56667	-113
46.57500	-112
46.58333	-109
46.59167	-106
46.60000	-103
46.60833	-101
46.61667	-100
46.62500	-100
46.63333	-102
46.64167	-105
46.65000	-108
46.65833	-110
46.66667	-110
46.67500	-111
46.68333	-112
46.69167	-113
46.70000	-115
46.70833	-116
46.71667	-115
46.72500	-112
46.73333	-110
46.74167	-110
46.75000	-113
46.75833	-118
46.76667	-124
46.77500	-128
46.78333	-130
46.79167	-129
46.80000	-126
46.80833	-122
46.81667	-119
46.82500	-118
46.83333	-119
46.84167	-119
46.85000	-120
46.85833	-120
46.86667	-119
46.87500	-117
46.88333	-114
46.89167	-112
46.90000	-112
46.90833	-112
46.91667	-113
46.92500	-112
46.93333	-110
46.94167	-109
46.95000	-108
46.95833	-110
46.96667	-113
46.97500	-114
46.98333	-113
46.99167	-112
47.00000	-111
47.00833	-110
47.01667	-110
47.02500	-110
47.03333	-109
47.04167	-105
47.05000	-102
47.05833	-99
47.06667	-99
47.07500	-102
47.08333	-108
47.09167	-117
47.10000	-128
47.10833	-138
47.11667	-142
47.12500	-141
47.13333	-136
47.14167	-130
47.15000	-125
47.15833	-123
47.16667	-124
47.17500	-125
47.18333	-127
47.19167	-130
47.20000	-132
47.20833	-133
47.21667	-133
47.22500	-131
47.23333	-127
47.24167	-121
47.25000	-117
47.25833	-116
47.26667	-118
47.27500	-123
47.28333	-130
47.29167	-138
47.30000	-145
47.30833	-150
47.31667	-152
47.32500	-151
47.33333	-148
47.34167	-143
47.35000	-139
47.35833	-138
47.36667	-139
47.37500	-143
47.38333	-148
47.39167	-151
47.40000	-151
47.40833	-150
47.41667	-148
47.42500	-146
47.43333	-145
47.44167	-147
47.45000	-149
47.45833	-149
47.46667	-149
47.47500	-149
47.48333	-148
47.49167	-148
47.50000	-149
47.50833	-149
47.51667	-148
47.52500	-146
47.53333	-143
47.54167	-139
47.55000	-137
47.55833	-137
47.56667	-138
47.57500	-138
47.58333	-137
47.59167	-134
47.60000	-130
47.60833	-127
47.61667	-126
47.62500	-126
47.63333	-128
47.64167	-129
47.65000	-130
47.65833	-131
47.66667	-131
47.67500	-129
47.68333	-126
47.69167	-124
47.70000	-124
47.70833	-127
47.71667	-131
47.72500	-136
47.73333	-137
47.74167	-135
47.75000	-132
47.75833	-130
47.76667	-129
47.77500	-131
47.78333	-136
47.79167	-140
47.80000	-144
47.80833	-145
47.81667	-143
47.82500	-140
47.83333	-138
47.84167	-139
47.85000	-140
47.85833	-142
47.86667	-144
47.87500	-145
47.88333	-144
47.89167	-143
47.90000	-143
47.90833	-143
47.91667	-142
47.92500	-141
47.93333	-139
47.94167	-137
47.95000	-134
47.95833	-132
47.96667	-131
47.97500	-131
47.98333	-133
47.99167	-134
48.00000	-136
48.00833	-137
48.01667	-136
48.02500	-133
48.03333	-130
48.04167	-126
48.05000	-124
48.05833	-125
48.06667	-128
48.07500	-130
48.08333	-131
48.09167	-130
48.10000	-127
48.10833	-125
48.11667	-127
48.12500	-133
48.13333	-140
48.14167	-148
48.15000	-153
48.15833	-155
48.16667	-152
48.17500	-145
48.18333	-136
48.19167	-129
48.20000	-125
48.20833	-126
48.21667	-131
48.22500	-137
48.23333	-140
48.24167	-140
48.25000	-137
48.25833	-134
48.26667	-131
48.27500	-130
48.28333	-132
48.29167	-134
48.30000	-135
48.30833	-135
48.31667	-135
48.32500	-133
48.33333	-130
48.34167	-126
48.35000	-122
48.35833	-120
48.36667	-119
48.37500	-122
48.38333	-127
48.39167	-132
48.40000	-137
48.40833	-141
48.41667	-141
48.42500	-139
48.43333	-138
48.44167	-136
48.45000	-136
48.45833	-137
48.46667	-137
48.47500	-137
48.48333	-136
48.49167	-133
48.50000	-130
48.50833	-125
48.51667	-119
48.52500	-113
48.53333	-109
48.54167	-109
48.55000	-111
48.55833	-114
48.56667	-117
48.57500	-119
48.58333	-122
48.59167	-124
48.60000	-125
48.60833	-125
48.61667	-119
48.62500	-111
48.63333	-103
48.64167	-97
48.65000	-94
48.65833	-95
48.66667	-99
48.67500	-103
48.68333	-106
48.69167	-109
48.70000	-112
48.70833	-114
48.71667	-116
48.72500	-116
48.73333	-116
48.74167	-116
48.75000	-116
48.75833	-119
48.76667	-123
48.77500	-127
48.78333	-130
48.79167	-131
48.80000	-129
48.80833	-126
48.81667	-125
48.82500	-126
48.83333	-128
48.84167	-131
48.85000	-134
48.85833	-136
48.86667	-138
48.87500	-138
48.88333	-136
48.89167	-133
48.90000	-129
48.90833	-126
48.91667	-124
48.92500	-124
48.93333	-126
48.94167	-128
48.95000	-128
48.95833	-125
48.96667	-120
48.97500	-112
48.98333	-103
48.99167	-97
49.00000	-94
49.00833	-94
49.01667	-96
49.02500	-100
49.03333	-104
49.04167	-107
49.05000	-110
49.05833	-111
49.06667	-111
49.07500	-114
49.08333	-118
49.09167	-125
49.10000	-132
49.10833	-137
49.11667	-138
49.12500	-136
49.13333	-133
49.14167	-130
49.15000	-128
49.15833	-127
49.16667	-125
49.17500	-123
49.18333	-120
49.19167	-117
49.20000	-112
49.20833	-109
49.21667	-107
49.22500	-107
49.23333	-109
49.24167	-111
49.25000	-113
49.25833	-113
49.26667	-114
49.27500	-115
49.28333	-117
49.29167	-118
49.30000	-117
49.30833	-116
49.31667	-114
49.32500	-112
49.33333	-112
49.34167	-114
49.35000	-116
49.35833	-120
49.36667	-123
49.37500	-125
49.38333	-127
49.39167	-127
49.40000	-127
49.40833	-127
49.41667	-129
49.42500	-133
49.43333	-137
49.44167	-141
49.45000	-143
49.45833	-144
49.46667	-142
49.47500	-139
49.48333	-135
49.49167	-130
49.50000	-124
49.50833	-119
49.51667	-117
49.52500	-118
49.53333	-119
49.54167	-120
49.55000	-121
49.55833	-123
49.56667	-125
49.57500	-129
49.58333	-132
49.59167	-134
49.60000	-134
49.60833	-133
49.61667	-129
49.62500	-124
49.63333	-117
49.64167	-111
49.65000	-107
49.65833	-108
49.66667	-114
49.67500	-122
49.68333	-130
49.69167	-136
49.70000	-138
49.70833	-138
49.71667	-138
49.72500	-139
49.73333	-138
49.74167	-135
49.75000	-132
49.75833	-129
49.76667	-128
49.77500	-130
49.78333	-134
49.79167	-136
49.80000	-133
49.80833	-129
49.81667	-122
49.82500	-117
49.83333	-116
49.84167	-119
49.85000	-125
49.85833	-130
49.86667	-133
49.87500	-134
49.88333	-132
49.89167	-131
49.90000	-131
49.90833	-133
49.91667	-138
49.92500	-143
49.93333	-145
49.94167	-144
49.95000	-142
49.95833	-137
49.96667	-133
49.97500	-130
49.98333	-129
49.99167	-128
50.00000	-128
50.00833	-128
50.01667	-128
50.02500	-127
50.03333	-124
50.04167	-121
50.05000	-119
50.05833	-120
50.06667	-123
50.07500	-126
50.08333	-129
50.09167	-131
50.10000	-130
50.10833	-129
50.11667	-127
50.12500	-126
50.13333	-126
50.14167	-127
50.15000	-129
50.15833	-130
50.16667	-130
50.17500	-127
50.18333	-121
50.19167	-116
50.20000	-113
50.20833	-112
50.21667	-114
50.22500	-118
50.23333	-122
50.24167	-122
50.25000	-121
50.25833	-119
50.26667	-117
50.27500	-117
50.28333	-119
50.29167	-120
50.30000	-121
50.30833	-120
50.31667	-118
50.32500	-114
50.33333	-110
50.34167	-107
50.35000	-106
50.35833	-110
50.36667	-115
50.37500	-119
50.38333	-119
50.39167	-116
50.40000	-112
50.40833	-107
50.41667	-104
50.42500	-102
50.43333	-101
50.44167	-99
50.45000	-97
50.45833	-95
50.46667	-93
50.47500	-93
50.48333	-94
50.49167	-98
50.50000	-105
50.50833	-110
50.51667	-111
50.52500	-108
50.53333	-103
50.54167	-97
50.55000	-93
50.55833	-92
50.56667	-94
50.57500	-96
50.58333	-99
50.59167	-102
50.60000	-105
50.60833	-107
50.61667	-107
50.62500	-105
50.63333	-99
50.64167	-92
50.65000	-86
50.65833	-83
50.66667	-83
50.67500	-84
50.68333	-85
50.69167	-86
50.70000	-84
50.70833	-83
50.71667	-83
50.72500	-84
50.73333	-87
50.74167	-90
50.75000	-92
50.75833	-93
50.76667	-91
50.77500	-88
50.78333	-85
50.79167	-81
50.80000	-78
50.80833	-76
50.81667	-76
50.82500	-78
50.83333	-79
50.84167	-80
50.85000	-80
50.85833	-79
50.86667	-76
50.87500	-76
50.88333	-77
50.89167	-80
50.90000	-82
50.90833	-84
50.91667	-85
50.92500	-84
50.93333	-82
50.94167	-78
50.95000	-73
50.95833	-67
50.96667	-61
50.97500	-59
50.98333	-60
50.99167	-62
51.00000	-64
51.00833	-66
51.01667	-67
51.02500	-69
51.03333	-71
51.04167	-75
51.05000	-74
51.05833	-69
51.06667	-60
51.07500	-49
51.08333	-40
51.09167	-34
51.10000	-31
51.10833	-29
51.11667	-25
51.12500	-20
51.13333	-15
51.14167	-11
51.15000	-8
51.15833	-5
51.16667	-1
51.17500	4
51.18333	11
51.19167	18
51.20000	23
51.20833	28
51.21667	32
51.22500	36
51.23333	42
51.24167	51
51.25000	62
51.25833	75
51.26667	89
51.27500	103
51.28333	117
51.29167	129
51.30000	140
51.30833	152
51.31667	163
51.32500	177
51.33333	193
51.34167	212
51.35000	231
51.35833	251
51.36667	269
51.37500	284
51.38333	299
51.39167	315
51.40000	334
51.40833	356
51.41667	382
51.42500	409
51.43333	437
51.44167	466
51.45000	496
51.45833	528
51.46667	561
51.47500	595
51.48333	631
51.49167	666
51.50000	701
51.50833	736
51.51667	773
51.52500	811
51.53333	850
51.54167	893
51.55000	938
51.55833	987
51.56667	1036
51.57500	1086
51.58333	1135
51.59167	1185
51.60000	1237
51.60833	1290
51.61667	1347
51.62500	1408
51.63333	1469
51.64167	1533
51.65000	1597
51.65833	1663
51.66667	1729
51.67500	1799
51.68333	1873
51.69167	1949
51.70000	2028
51.70833	2106
51.71667	2186
51.72500	2267
51.73333	2350
51.74167	2438
51.75000	2527
51.75833	2622
51.76667	2718
51.77500	2819
51.78333	2924
51.79167	3028
51.80000	3135
51.80833	3239
51.81667	3345
51.82500	3452
51.83333	3565
51.84167	3686
51.85000	3811
51.85833	3944
51.86667	4076
51.87500	4210
51.88333	4343
51.89167	4474
51.90000	4607
51.90833	4739
51.91667	4874
51.92500	5010
51.93333	5152
51.94167	5302
51.95000	5453
51.95833	5612
51.96667	5770
51.97500	5928
51.98333	6088
51.99167	6246
52.00000	6408
52.00833	6567
52.01667	6730
52.02500	6894
52.03333	7059
52.04167	7231
52.05000	7403
52.05833	7584
52.06667	7765
52.07500	7949
52.08333	8136
52.09167	8318
52.10000	8504
52.10833	8687
52.11667	8875
52.12500	9066
52.13333	9257
52.14167	9455
52.15000	9650
52.15833	9850
52.16667	10046
52.17500	10242
52.18333	10438
52.19167	10631
52.20000	10828
52.20833	11022
52.21667	11219
52.22500	11416
52.23333	11612
52.24167	11814
52.25000	12015
52.25833	12223
52.26667	12430
52.27500	12637
52.28333	12845
52.29167	13046
52.30000	13249
52.30833	13447
52.31667	13648
52.32500	13849
52.33333	14049
52.34167	14252
52.35000	14449
52.35833	14650
52.36667	14846
52.37500	15042
52.38333	15237
52.39167	15427
52.40000	15619
52.40833	15807
52.41667	15997
52.42500	16187
52.43333	16376
52.44167	16567
52.45000	16752
52.45833	16938
52.46667	17120
52.47500	17299
52.48333	17477
52.49167	17650
52.50000	17826
52.50833	17996
52.51667	18169
52.52500	18340
52.53333	18504
52.54167	18666
52.55000	18820
52.55833	18972
52.56667	19120
52.57500	19268
52.58333	19416
52.59167	19558
52.60000	19699
52.60833	19834
52.61667	19966
52.62500	20095
52.63333	20220
52.64167	20346
52.65000	20466
52.65833	20585
52.66667	20701
52.67500	20814
52.68333	20926
52.69167	21031
52.70000	21133
52.70833	21228
52.71667	21319
52.72500	21405
52.73333	21489
52.74167	21573
52.75000	21653
52.75833	21731
52.76667	21803
52.77500	21868
52.78333	21929
52.79167	21983
52.80000	22035
52.80833	22081
52.81667	22123
52.82500	22161
52.83333	22196
52.84167	22229
52.85000	22256
52.85833	22279
52.86667	22296
52.87500	22309
52.88333	22320
52.89167	22328
52.90000	22335
52.90833	22337
52.91667	22334
52.92500	22324
52.93333	22309
52.94167	22290
52.95000	22267
52.95833	22240
52.96667	22211
52.97500	22178
52.98333	22141
52.99167	22099
53.00000	22050
53.00833	21997
53.01667	21941
53.02500	21882
53.03333	21823
53.04167	21762
53.05000	21698
53.05833	21629
53.06667	21556
53.07500	21481
53.08333	21404
53.09167	21326
53.10000	21245
53.10833	21161
53.11667	21070
53.12500	20975
53.13333	20878
53.14167	20778
53.15000	20677
53.15833	20572
53.16667	20463
53.17500	20347
53.18333	20225
53.19167	20104
53.20000	19980
53.20833	19860
53.21667	19739
53.22500	19618
53.23333	19497
53.24167	19370
53.25000	19244
53.25833	19112
53.26667	18978
53.27500	18839
53.28333	18697
53.29167	18556
53.30000	18410
53.30833	18268
53.31667	18125
53.32500	17985
53.33333	17852
53.34167	17705
53.35000	17547
53.35833	17390
53.36667	17242
53.37500	17093
53.38333	16940
53.39167	16788
53.40000	16631
53.40833	16476
53.41667	16318
53.42500	16164
53.43333	16015
53.44167	15854
53.45000	15685
53.45833	15523
53.46667	15376
53.47500	15232
53.48333	15077
53.49167	14917
53.50000	14764
53.50833	14621
53.51667	14476
53.52500	14330
53.53333	14179
53.54167	14012
53.55000	13836
53.55833	13667
53.56667	13512
53.57500	13363
53.58333	13215
53.59167	13075
53.60000	12929
53.60833	12773
53.61667	12622
53.62500	12472
53.63333	12323
53.64167	12173
53.65000	12023
53.65833	11877
53.66667	11735
53.67500	11595
53.68333	11463
53.69167	11335
53.70000	11203
53.70833	11072
53.71667	10937
53.72500	10802
53.73333	10666
53.74167	10522
53.75000	10372
53.75833	10231
53.76667	10102
53.77500	9977
53.78333	9844
53.79167	9708
53.80000	9578
53.80833	9453
53.81667	9330
53.82500	9214
53.83333	9104
53.84167	8986
53.85000	8861
53.85833	8740
53.86667	8629
53.87500	8519
53.88333	8410
53.89167	8307
53.90000	8201
53.90833	8088
53.91667	7978
53.92500	7875
53.93333	7776
53.94167	7675
53.95000	7578
53.95833	7478
53.96667	7369
53.97500	7260
53.98333	7156
53.99167	7056
54.00000	6958
54.00833	6866
54.01667	6776
54.02500	6688
54.03333	6603
54.04167	6517
54.05000	6432
54.05833	6344
54.06667	6257
54.07500	6172
54.08333	6087
54.09167	6005
54.10000	5925
54.10833	5849
54.11667	5775
54.12500	5704
54.13333	5635
54.14167	5565
54.15000	5495
54.15833	5424
54.16667	5352
54.17500	5280
54.18333	5201
54.19167	5121
54.20000	5047
54.20833	4978
54.21667	4908
54.22500	4835
54.23333	4765
54.24167	4704
54.25000	4651
54.25833	4601
54.26667	4551
54.27500	4498
54.28333	4443
54.29167	4385
54.30000	4324
54.30833	4264
54.31667	4204
54.32500	4147
54.33333	4093
54.34167	4040
54.35000	3989
54.35833	3937
54.36667	3884
54.37500	3832
54.38333	3779
54.39167	3728
54.40000	3678
54.40833	3631
54.41667	3587
54.42500	3546
54.43333	3508
54.44167	3471
54.45000	3434
54.45833	3395
54.46667	3356
54.47500	3315
54.48333	3272
54.49167	3232
54.50000	3193
54.50833	3157
54.51667	3122
54.52500	3088
54.53333	3053
54.54167	3017
54.55000	2983
54.55833	2948
54.56667	2915
54.57500	2883
54.58333	2850
54.59167	2818
54.60000	2785
54.60833	2753
54.61667	2720
54.62500	2689
54.63333	2661
54.64167	2633
54.65000	2606
54.65833	2579
54.66667	2552
54.67500	2523
54.68333	2492
54.69167	2461
54.70000	2429
54.70833	2399
54.71667	2370
54.72500	2345
54.73333	2322
54.74167	2301
54.75000	2281
54.75833	2259
54.76667	2236
54.77500	2209
54.78333	2180
54.79167	2150
54.80000	2121
54.80833	2095
54.81667	2073
54.82500	2054
54.83333	2038
54.84167	2023
54.85000	2006
54.85833	1986
54.86667	1963
54.87500	1938
54.88333	1912
54.89167	1890
54.90000	1870
54.90833	1852
54.91667	1836
54.92500	1819
54.93333	1800
54.94167	1779
54.95000	1759
54.95833	1740
54.96667	1725
54.97500	1711
54.98333	1698
54.99167	1685
55.00000	1669
55.00833	1653
55.01667	1639
55.02500	1625
55.03333	1614
55.04167	1604
55.05000	1593
55.05833	1581
55.06667	1568
55.07500	1551
55.08333	1533
55.09167	1514
55.10000	1495
55.10833	1476
55.11667	1459
55.12500	1445
55.13333	1433
55.14167	1424
55.15000	1414
55.15833	1404
55.16667	1391
55.17500	1375
55.18333	1357
55.19167	1340
55.20000	1323
55.20833	1309
55.21667	1298
55.22500	1288
55.23333	1278
55.24167	1267
55.25000	1256
55.25833	1246
55.26667	1236
55.27500	1227
55.28333	1219
55.29167	1210
55.30000	1199
55.30833	1189
55.31667	1181
55.32500	1173
55.33333	1164
55.34167	1154
55.35000	1142
55.35833	1129
55.36667	1116
55.37500	1106
55.38333	1098
55.39167	1092
55.40000	1089
55.40833	1085
55.41667	1081
55.42500	1075
55.43333	1066
55.44167	1054
55.45000	1040
55.45833	1026
55.46667	1013
55.47500	1003
55.48333	995
55.49167	986
55.50000	977
55.50833	967
55.51667	956
55.52500	945
55.53333	936
55.54167	926
55.55000	916
55.55833	905
55.56667	895
55.57500	889
55.58333	885
55.59167	883
55.60000	882
55.60833	880
55.61667	873
55.62500	864
55.63333	853
55.64167	841
55.65000	830
55.65833	822
55.66667	815
55.67500	811
55.68333	808
55.69167	806
55.70000	803
55.70833	800
55.71667	794
55.72500	788
55.73333	783
55.74167	778
55.75000	772
55.75833	765
55.76667	756
55.77500	745
55.78333	734
55.79167	723
55.80000	713
55.80833	706
55.81667	702
55.82500	701
55.83333	701
55.84167	701
55.85000	700
55.85833	697
55.86667	693
55.87500	689
55.88333	685
55.89167	682
55.90000	679
55.90833	676
55.91667	675
55.92500	674
55.93333	673
55.94167	669
55.95000	664
55.95833	657
55.96667	650
55.97500	643
55.98333	636
55.99167	629
56.00000	621
56.00833	614
56.01667	608
56.02500	604
56.03333	600
56.04167	598
56.05000	595
56.05833	592
56.06667	588
56.07500	584
56.08333	579
56.09167	576
56.10000	575
56.10833	573
56.11667	568
56.12500	560
56.13333	551
56.14167	543
56.15000	538
56.15833	536
56.16667	535
56.17500	532
56.18333	527
56.19167	520
56.20000	513
56.20833	508
56.21667	504
56.22500	501
56.23333	498
56.24167	494
56.25000	490
56.25833	489
56.26667	489
56.27500	491
56.28333	494
56.29167	495
56.30000	494
56.30833	491
56.31667	482
56.32500	472
56.33333	460
56.34167	449
56.35000	443
56.35833	442
56.36667	445
56.37500	451
56.38333	457
56.39167	460
56.40000	459
56.40833	453
56.41667	444
56.42500	434
56.43333	425
56.44167	419
56.45000	415
56.45833	412
56.46667	409
56.47500	407
56.48333	405
56.49167	404
56.50000	403
56.50833	403
56.51667	402
56.52500	401
56.53333	399
56.54167	397
56.55000	393
56.55833	386
56.56667	378
56.57500	372
56.58333	369
56.59167	369
56.60000	370
56.60833	370
56.61667	367
56.62500	361
56.63333	357
56.64167	355
56.65000	355
56.65833	355
56.66667	354
56.67500	352
56.68333	350
56.69167	349
56.70000	350
56.70833	351
56.71667	352
56.72500	353
56.73333	353
56.74167	352
56.75000	349
56.75833	345
56.76667	340
56.77500	335
56.78333	331
56.79167	328
56.80000	325
56.80833	323
56.81667	320
56.82500	317
56.83333	313
56.84167	309
56.85000	306
56.85833	302
56.86667	298
56.87500	295
56.88333	293
56.89167	293
56.90000	295
56.90833	297
56.91667	300
56.92500	301
56.93333	299
56.94167	295
56.95000	290
56.95833	285
56.96667	280
56.97500	276
56.98333	273
56.99167	271
57.00000	270
57.00833	269
57.01667	269
57.02500	269
57.03333	270
57.04167	271
57.05000	271
57.05833	269
57.06667	264
57.07500	256
57.08333	246
57.09167	240
57.10000	237
57.10833	237
57.11667	239
57.12500	240
57.13333	239
57.14167	235
57.15000	231
57.15833	228
57.16667	227
57.17500	228
57.18333	230
57.19167	231
57.20000	231
57.20833	230
57.21667	228
57.22500	226
57.23333	223
57.24167	220
57.25000	217
57.25833	217
57.26667	218
57.27500	222
57.28333	227
57.29167	230
57.30000	231
57.30833	230
57.31667	225
57.32500	218
57.33333	208
57.34167	198
57.35000	188
57.35833	182
57.36667	180
57.37500	180
57.38333	183
57.39167	188
57.40000	193
57.40833	197
57.41667	198
57.42500	195
57.43333	189
57.44167	183
57.45000	179
57.45833	180
57.46667	184
57.47500	187
57.48333	187
57.49167	185
57.50000	181
57.50833	178
57.51667	178
57.52500	180
57.53333	180
57.54167	179
57.55000	175
57.55833	169
57.56667	163
57.57500	157
57.58333	152
57.59167	147
57.60000	144
57.60833	143
57.61667	146
57.62500	151
57.63333	154
57.64167	155
57.65000	154
57.65833	152
57.66667	149
57.67500	148
57.68333	147
57.69167	146
57.70000	142
57.70833	138
57.71667	135
57.72500	134
57.73333	133
57.74167	133
57.75000	132
57.75833	132
57.76667	133
57.77500	136
57.78333	139
57.79167	141
57.80000	141
57.80833	140
57.81667	139
57.82500	139
57.83333	138
57.84167	135
57.85000	131
57.85833	127
57.86667	123
57.87500	123
57.88333	126
57.89167	128
57.90000	127
57.90833	125
57.91667	122
57.92500	120
57.93333	119
57.94167	121
57.95000	123
57.95833	125
57.96667	124
57.97500	124
57.98333	122
57.99167	120
58.00000	117
58.00833	113
58.01667	108
58.02500	104
58.03333	98
58.04167	91
58.05000	84
58.05833	78
58.06667	74
58.07500	74
58.08333	78
58.09167	82
58.10000	87
58.10833	92
58.11667	96
58.12500	100
58.13333	103
58.14167	104
58.15000	104
58.15833	102
58.16667	98
58.17500	94
58.18333	89
58.19167	84
58.20000	79
58.20833	75
58.21667	72
58.22500	71
58.23333	69
58.24167	67
58.25000	64
58.25833	61
58.26667	60
58.27500	58
58.28333	58
58.29167	60
58.30000	63
58.30833	66
58.31667	70
58.32500	74
58.33333	76
58.34167	75
58.35000	72
58.35833	70
58.36667	69
58.37500	69
58.38333	69
58.39167	69
58.40000	68
58.40833	65
58.41667	62
58.42500	58
58.43333	56
58.44167	55
58.45000	55
58.45833	56
58.46667	58
58.47500	61
58.48333	65
58.49167	68
58.50000	71
58.50833	71
58.51667	68
58.52500	62
58.53333	53
58.54167	43
58.55000	34
58.55833	26
58.56667	21
58.57500	17
58.58333	16
58.59167	15
58.60000	15
58.60833	16
58.61667	20
58.62500	25
58.63333	30
58.64167	37
58.65000	42
58.65833	44
58.66667	45
58.67500	44
58.68333	42
58.69167	40
58.70000	38
58.70833	37
58.71667	35
58.72500	35
58.73333	36
58.74167	36
58.75000	36
58.75833	35
58.76667	32
58.77500	29
58.78333	27
58.79167	25
58.80000	24
58.80833	24
58.81667	25
58.82500	28
58.83333	32
58.84167	37
58.85000	42
58.85833	44
58.86667	43
58.87500	39
58.88333	34
58.89167	29
58.90000	25
58.90833	23
58.91667	22
58.92500	21
58.93333	21
58.94167	21
58.95000	18
58.95833	13
58.96667	7
58.97500	0
58.98333	-6
58.99167	-11
59.00000	-13
59.00833	-14
59.01667	-12
59.02500	-8
59.03333	-5
59.04167	-2
59.05000	-0
59.05833	0
59.06667	1
59.07500	4
59.08333	9
59.09167	13
59.10000	13
59.10833	10
59.11667	6
59.12500	2
59.13333	0
59.14167	-0
59.15000	1
59.15833	1
59.16667	0
59.17500	-3
59.18333	-7
59.19167	-13
59.20000	-19
59.20833	-23
59.21667	-24
59.22500	-23
59.23333	-21
59.24167	-17
59.25000	-14
59.25833	-13
59.26667	-13
59.27500	-12
59.28333	-11
59.29167	-11
59.30000	-13
59.30833	-15
59.31667	-16
59.32500	-17
59.33333	-16
59.34167	-12
59.35000	-8
59.35833	-3
59.36667	1
59.37500	2
59.38333	-0
59.39167	-5
59.40000	-12
59.40833	-20
59.41667	-26
59.42500	-31
59.43333	-32
59.44167	-30
59.45000	-26
59.45833	-21
59.46667	-16
59.47500	-13
59.48333	-11
59.49167	-9
59.50000	-9
59.50833	-11
59.51667	-13
59.52500	-16
59.53333	-18
59.54167	-19
59.55000	-19
59.55833	-18
59.56667	-17
59.57500	-21
59.58333	-27
59.59167	-34
59.60000	-42
59.60833	-46
59.61667	-45
59.62500	-40
59.63333	-34
59.64167	-28
59.65000	-25
59.65833	-25
59.66667	-27
59.67500	-29
59.68333	-31
59.69167	-30
59.70000	-28
59.70833	-26
59.71667	-25
59.72500	-26
59.73333	-26
59.74167	-25
59.75000	-23
59.75833	-20
59.76667	-19
59.77500	-19
59.78333	-20
59.79167	-22
59.80000	-23
59.80833	-23
59.81667	-23
59.82500	-23
59.83333	-25
59.84167	-27
59.85000	-30
59.85833	-34
59.86667	-38
59.87500	-41
59.88333	-43
59.89167	-44
59.90000	-44
59.90833	-45
59.91667	-47
59.92500	-48
59.93333	-50
59.94167	-50
59.95000	-49
59.95833	-48
59.96667	-48
59.97500	-49
59.98333	-50
59.99167	-51
60.00000	-50
