# Supplementary material for: How J-chain ensures the assembly of immunoglobulin IgM pentamers
Source: EMBO J. 2024 Dec 4;44(2):505–33. doi: 10.1038/s44318-024-00317-9 (PMC11729874; doi:10.1038/s44318-024-00317-9)
Supplement: Supplementary file 5 — Source data Fig. 3 [file 44318_2024_317_MOESM5_ESM.zip › Figure 3/3B/repeat 3 Cu4/20240117 Cu4tp_2h_3.txt]

[Header]
Application Name	LCsolution
Version	1.25
Data File Name	D:\Xenia\JC Oligomerisation kinetics\20240117 Cu4tp_2h_3.lcd
Output Date	17.07.2024
Output Time	17:45:54

[Configuration]
# of Detectors	2
Detector ID	Detector A	Detector B
Detector Name	Detector A	Detector B
# of Channels	2	1

[LC Chromatogram(Detector A-Ch1)]
Interval(msec)	500
# of Points	7201
Start Time(min)	0.000
End Time(min)	60.000
Intensity Units	mV
Intensity Multiplier	0.001
Wavelength(nm)	280
R.Time (min)	Intensity
0.00000	-16
0.00833	-16
0.01667	-1
0.02500	-1
0.03333	0
0.04167	3
0.05000	6
0.05833	8
0.06667	8
0.07500	7
0.08333	4
0.09167	1
0.10000	-2
0.10833	-3
0.11667	-3
0.12500	-1
0.13333	2
0.14167	5
0.15000	8
0.15833	8
0.16667	6
0.17500	4
0.18333	2
0.19167	1
0.20000	1
0.20833	2
0.21667	3
0.22500	6
0.23333	11
0.24167	17
0.25000	22
0.25833	25
0.26667	27
0.27500	25
0.28333	22
0.29167	18
0.30000	15
0.30833	12
0.31667	11
0.32500	10
0.33333	10
0.34167	8
0.35000	6
0.35833	1
0.36667	-3
0.37500	-5
0.38333	-5
0.39167	-4
0.40000	-2
0.40833	1
0.41667	2
0.42500	4
0.43333	6
0.44167	10
0.45000	15
0.45833	19
0.46667	22
0.47500	22
0.48333	20
0.49167	17
0.50000	13
0.50833	10
0.51667	8
0.52500	8
0.53333	8
0.54167	9
0.55000	11
0.55833	12
0.56667	12
0.57500	9
0.58333	5
0.59167	-0
0.60000	-4
0.60833	-5
0.61667	-3
0.62500	1
0.63333	3
0.64167	4
0.65000	3
0.65833	-1
0.66667	-4
0.67500	-7
0.68333	-7
0.69167	-5
0.70000	-1
0.70833	3
0.71667	4
0.72500	4
0.73333	3
0.74167	3
0.75000	4
0.75833	5
0.76667	8
0.77500	10
0.78333	11
0.79167	11
0.80000	10
0.80833	9
0.81667	5
0.82500	1
0.83333	-3
0.84167	-4
0.85000	-2
0.85833	3
0.86667	9
0.87500	14
0.88333	18
0.89167	22
0.90000	23
0.90833	22
0.91667	19
0.92500	15
0.93333	10
0.94167	4
0.95000	-3
0.95833	-7
0.96667	-9
0.97500	-9
0.98333	-5
0.99167	-1
1.00000	2
1.00833	5
1.01667	6
1.02500	5
1.03333	5
1.04167	5
1.05000	5
1.05833	5
1.06667	4
1.07500	4
1.08333	5
1.09167	7
1.10000	8
1.10833	8
1.11667	7
1.12500	4
1.13333	2
1.14167	0
1.15000	0
1.15833	3
1.16667	7
1.17500	11
1.18333	16
1.19167	18
1.20000	19
1.20833	17
1.21667	15
1.22500	13
1.23333	12
1.24167	11
1.25000	10
1.25833	10
1.26667	11
1.27500	12
1.28333	12
1.29167	10
1.30000	9
1.30833	7
1.31667	5
1.32500	3
1.33333	3
1.34167	3
1.35000	5
1.35833	9
1.36667	13
1.37500	16
1.38333	18
1.39167	19
1.40000	17
1.40833	13
1.41667	10
1.42500	7
1.43333	6
1.44167	8
1.45000	11
1.45833	15
1.46667	18
1.47500	20
1.48333	19
1.49167	15
1.50000	10
1.50833	4
1.51667	1
1.52500	0
1.53333	1
1.54167	2
1.55000	4
1.55833	4
1.56667	3
1.57500	1
1.58333	-2
1.59167	-6
1.60000	-10
1.60833	-13
1.61667	-14
1.62500	-13
1.63333	-9
1.64167	-3
1.65000	2
1.65833	4
1.66667	4
1.67500	2
1.68333	-1
1.69167	-3
1.70000	-4
1.70833	-4
1.71667	-3
1.72500	-1
1.73333	2
1.74167	3
1.75000	5
1.75833	5
1.76667	5
1.77500	5
1.78333	3
1.79167	1
1.80000	-2
1.80833	-5
1.81667	-6
1.82500	-6
1.83333	-6
1.84167	-7
1.85000	-9
1.85833	-12
1.86667	-16
1.87500	-17
1.88333	-14
1.89167	-9
1.90000	-3
1.90833	2
1.91667	4
1.92500	3
1.93333	-0
1.94167	-4
1.95000	-5
1.95833	-2
1.96667	4
1.97500	10
1.98333	15
1.99167	17
2.00000	15
2.00833	11
2.01667	8
2.02500	5
2.03333	4
2.04167	3
2.05000	2
2.05833	2
2.06667	3
2.07500	4
2.08333	4
2.09167	5
2.10000	6
2.10833	7
2.11667	7
2.12500	5
2.13333	3
2.14167	0
2.15000	-1
2.15833	2
2.16667	6
2.17500	9
2.18333	8
2.19167	5
2.20000	1
2.20833	-3
2.21667	-4
2.22500	-4
2.23333	-4
2.24167	-6
2.25000	-5
2.25833	-1
2.26667	5
2.27500	11
2.28333	15
2.29167	16
2.30000	14
2.30833	11
2.31667	8
2.32500	6
2.33333	3
2.34167	0
2.35000	-1
2.35833	3
2.36667	8
2.37500	13
2.38333	15
2.39167	14
2.40000	10
2.40833	6
2.41667	5
2.42500	7
2.43333	9
2.44167	10
2.45000	9
2.45833	5
2.46667	0
2.47500	-3
2.48333	-4
2.49167	-3
2.50000	-1
2.50833	1
2.51667	1
2.52500	0
2.53333	-2
2.54167	-4
2.55000	-6
2.55833	-5
2.56667	-2
2.57500	2
2.58333	7
2.59167	10
2.60000	11
2.60833	9
2.61667	7
2.62500	5
2.63333	4
2.64167	4
2.65000	4
2.65833	5
2.66667	5
2.67500	4
2.68333	3
2.69167	0
2.70000	-1
2.70833	-3
2.71667	-5
2.72500	-7
2.73333	-8
2.74167	-7
2.75000	-5
2.75833	-2
2.76667	1
2.77500	4
2.78333	6
2.79167	6
2.80000	7
2.80833	8
2.81667	10
2.82500	10
2.83333	8
2.84167	3
2.85000	-4
2.85833	-10
2.86667	-13
2.87500	-13
2.88333	-10
2.89167	-5
2.90000	-3
2.90833	-2
2.91667	-3
2.92500	-5
2.93333	-6
2.94167	-6
2.95000	-3
2.95833	2
2.96667	7
2.97500	9
2.98333	8
2.99167	4
3.00000	-4
3.00833	-11
3.01667	-16
3.02500	-17
3.03333	-14
3.04167	-11
3.05000	-8
3.05833	-8
3.06667	-11
3.07500	-11
3.08333	-10
3.09167	-7
3.10000	-2
3.10833	3
3.11667	7
3.12500	9
3.13333	11
3.14167	11
3.15000	10
3.15833	7
3.16667	4
3.17500	2
3.18333	2
3.19167	4
3.20000	5
3.20833	6
3.21667	6
3.22500	5
3.23333	4
3.24167	2
3.25000	1
3.25833	-0
3.26667	-1
3.27500	-1
3.28333	2
3.29167	4
3.30000	7
3.30833	8
3.31667	6
3.32500	3
3.33333	1
3.34167	-1
3.35000	-1
3.35833	1
3.36667	4
3.37500	7
3.38333	7
3.39167	5
3.40000	2
3.40833	-0
3.41667	-2
3.42500	-2
3.43333	-1
3.44167	1
3.45000	4
3.45833	6
3.46667	8
3.47500	9
3.48333	10
3.49167	11
3.50000	11
3.50833	10
3.51667	7
3.52500	3
3.53333	-1
3.54167	-4
3.55000	-6
3.55833	-5
3.56667	-2
3.57500	1
3.58333	4
3.59167	7
3.60000	7
3.60833	5
3.61667	4
3.62500	3
3.63333	2
3.64167	1
3.65000	1
3.65833	0
3.66667	0
3.67500	0
3.68333	-0
3.69167	-2
3.70000	-5
3.70833	-9
3.71667	-10
3.72500	-11
3.73333	-11
3.74167	-11
3.75000	-11
3.75833	-12
3.76667	-14
3.77500	-16
3.78333	-15
3.79167	-12
3.80000	-5
3.80833	2
3.81667	8
3.82500	10
3.83333	10
3.84167	9
3.85000	10
3.85833	11
3.86667	13
3.87500	14
3.88333	13
3.89167	11
3.90000	10
3.90833	8
3.91667	8
3.92500	9
3.93333	9
3.94167	9
3.95000	9
3.95833	10
3.96667	12
3.97500	15
3.98333	18
3.99167	19
4.00000	18
4.00833	15
4.01667	12
4.02500	10
4.03333	9
4.04167	7
4.05000	6
4.05833	5
4.06667	4
4.07500	5
4.08333	8
4.09167	10
4.10000	12
4.10833	12
4.11667	11
4.12500	9
4.13333	7
4.14167	6
4.15000	4
4.15833	3
4.16667	2
4.17500	1
4.18333	0
4.19167	0
4.20000	1
4.20833	2
4.21667	4
4.22500	6
4.23333	7
4.24167	6
4.25000	4
4.25833	3
4.26667	2
4.27500	3
4.28333	2
4.29167	0
4.30000	-3
4.30833	-6
4.31667	-9
4.32500	-10
4.33333	-10
4.34167	-7
4.35000	-3
4.35833	-1
4.36667	-1
4.37500	-1
4.38333	-2
4.39167	-2
4.40000	1
4.40833	4
4.41667	6
4.42500	8
4.43333	9
4.44167	12
4.45000	13
4.45833	11
4.46667	5
4.47500	-0
4.48333	-5
4.49167	-6
4.50000	-3
4.50833	2
4.51667	6
4.52500	9
4.53333	10
4.54167	9
4.55000	7
4.55833	3
4.56667	-0
4.57500	-2
4.58333	-0
4.59167	2
4.60000	3
4.60833	4
4.61667	3
4.62500	2
4.63333	1
4.64167	1
4.65000	1
4.65833	-0
4.66667	-2
4.67500	-3
4.68333	-4
4.69167	-3
4.70000	-2
4.70833	0
4.71667	1
4.72500	0
4.73333	-0
4.74167	1
4.75000	4
4.75833	8
4.76667	12
4.77500	13
4.78333	12
4.79167	10
4.80000	7
4.80833	5
4.81667	3
4.82500	2
4.83333	2
4.84167	4
4.85000	7
4.85833	11
4.86667	14
4.87500	15
4.88333	15
4.89167	14
4.90000	14
4.90833	16
4.91667	19
4.92500	21
4.93333	21
4.94167	15
4.95000	8
4.95833	-0
4.96667	-7
4.97500	-10
4.98333	-9
4.99167	-6
5.00000	-3
5.00833	-0
5.01667	-1
5.02500	-3
5.03333	-5
5.04167	-6
5.05000	-4
5.05833	0
5.06667	7
5.07500	12
5.08333	14
5.09167	15
5.10000	15
5.10833	14
5.11667	11
5.12500	6
5.13333	2
5.14167	-0
5.15000	-2
5.15833	-3
5.16667	-3
5.17500	-3
5.18333	-3
5.19167	-1
5.20000	4
5.20833	9
5.21667	14
5.22500	16
5.23333	15
5.24167	12
5.25000	9
5.25833	7
5.26667	7
5.27500	7
5.28333	7
5.29167	6
5.30000	6
5.30833	7
5.31667	10
5.32500	15
5.33333	17
5.34167	17
5.35000	14
5.35833	12
5.36667	10
5.37500	11
5.38333	14
5.39167	17
5.40000	19
5.40833	19
5.41667	20
5.42500	22
5.43333	22
5.44167	21
5.45000	18
5.45833	13
5.46667	8
5.47500	5
5.48333	7
5.49167	9
5.50000	11
5.50833	12
5.51667	10
5.52500	6
5.53333	1
5.54167	-2
5.55000	-4
5.55833	-3
5.56667	-2
5.57500	1
5.58333	3
5.59167	5
5.60000	8
5.60833	11
5.61667	13
5.62500	14
5.63333	13
5.64167	10
5.65000	5
5.65833	2
5.66667	1
5.67500	0
5.68333	0
5.69167	-0
5.70000	-2
5.70833	-3
5.71667	-3
5.72500	-1
5.73333	3
5.74167	8
5.75000	14
5.75833	18
5.76667	21
5.77500	22
5.78333	21
5.79167	20
5.80000	19
5.80833	19
5.81667	20
5.82500	21
5.83333	20
5.84167	16
5.85000	12
5.85833	8
5.86667	5
5.87500	5
5.88333	7
5.89167	10
5.90000	13
5.90833	15
5.91667	16
5.92500	16
5.93333	14
5.94167	12
5.95000	9
5.95833	5
5.96667	2
5.97500	-0
5.98333	-2
5.99167	-1
6.00000	0
6.00833	3
6.01667	7
6.02500	10
6.03333	12
6.04167	12
6.05000	11
6.05833	11
6.06667	12
6.07500	12
6.08333	11
6.09167	6
6.10000	-1
6.10833	-7
6.11667	-9
6.12500	-7
6.13333	-3
6.14167	-1
6.15000	-1
6.15833	-2
6.16667	-4
6.17500	-5
6.18333	-4
6.19167	-2
6.20000	1
6.20833	5
6.21667	8
6.22500	12
6.23333	14
6.24167	13
6.25000	8
6.25833	1
6.26667	-7
6.27500	-13
6.28333	-16
6.29167	-16
6.30000	-12
6.30833	-7
6.31667	-3
6.32500	-0
6.33333	1
6.34167	1
6.35000	0
6.35833	0
6.36667	2
6.37500	6
6.38333	11
6.39167	16
6.40000	18
6.40833	17
6.41667	13
6.42500	8
6.43333	4
6.44167	2
6.45000	1
6.45833	2
6.46667	3
6.47500	4
6.48333	3
6.49167	-0
6.50000	-4
6.50833	-7
6.51667	-9
6.52500	-8
6.53333	-7
6.54167	-5
6.55000	-3
6.55833	-2
6.56667	-0
6.57500	2
6.58333	6
6.59167	9
6.60000	12
6.60833	14
6.61667	14
6.62500	13
6.63333	11
6.64167	8
6.65000	6
6.65833	4
6.66667	2
6.67500	-2
6.68333	-5
6.69167	-8
6.70000	-10
6.70833	-9
6.71667	-6
6.72500	-2
6.73333	-0
6.74167	-2
6.75000	-5
6.75833	-9
6.76667	-12
6.77500	-12
6.78333	-9
6.79167	-6
6.80000	-3
6.80833	-3
6.81667	-4
6.82500	-7
6.83333	-9
6.84167	-11
6.85000	-13
6.85833	-12
6.86667	-10
6.87500	-8
6.88333	-4
6.89167	-0
6.90000	3
6.90833	6
6.91667	9
6.92500	12
6.93333	14
6.94167	13
6.95000	12
6.95833	9
6.96667	6
6.97500	3
6.98333	1
6.99167	-2
7.00000	-4
7.00833	-5
7.01667	-3
7.02500	0
7.03333	3
7.04167	3
7.05000	-1
7.05833	-5
7.06667	-10
7.07500	-13
7.08333	-12
7.09167	-11
7.10000	-11
7.10833	-14
7.11667	-19
7.12500	-23
7.13333	-25
7.14167	-24
7.15000	-22
7.15833	-18
7.16667	-14
7.17500	-11
7.18333	-10
7.19167	-9
7.20000	-9
7.20833	-9
7.21667	-8
7.22500	-5
7.23333	-2
7.24167	-0
7.25000	-0
7.25833	-2
7.26667	-6
7.27500	-9
7.28333	-10
7.29167	-12
7.30000	-14
7.30833	-16
7.31667	-16
7.32500	-14
7.33333	-11
7.34167	-6
7.35000	-3
7.35833	0
7.36667	2
7.37500	2
7.38333	3
7.39167	2
7.40000	2
7.40833	2
7.41667	2
7.42500	4
7.43333	3
7.44167	1
7.45000	-2
7.45833	-5
7.46667	-8
7.47500	-9
7.48333	-10
7.49167	-9
7.50000	-9
7.50833	-8
7.51667	-5
7.52500	-2
7.53333	1
7.54167	3
7.55000	5
7.55833	7
7.56667	9
7.57500	9
7.58333	7
7.59167	6
7.60000	4
7.60833	3
7.61667	4
7.62500	6
7.63333	7
7.64167	8
7.65000	7
7.65833	6
7.66667	4
7.67500	1
7.68333	-4
7.69167	-8
7.70000	-12
7.70833	-13
7.71667	-10
7.72500	-4
7.73333	4
7.74167	10
7.75000	15
7.75833	17
7.76667	15
7.77500	13
7.78333	10
7.79167	5
7.80000	-2
7.80833	-9
7.81667	-15
7.82500	-18
7.83333	-18
7.84167	-13
7.85000	-7
7.85833	-2
7.86667	2
7.87500	3
7.88333	2
7.89167	1
7.90000	2
7.90833	4
7.91667	7
7.92500	10
7.93333	12
7.94167	11
7.95000	8
7.95833	5
7.96667	3
7.97500	2
7.98333	2
7.99167	4
8.00000	7
8.00833	10
8.01667	10
8.02500	6
8.03333	0
8.04167	-8
8.05000	-14
8.05833	-17
8.06667	-17
8.07500	-14
8.08333	-11
8.09167	-9
8.10000	-6
8.10833	-4
8.11667	-5
8.12500	-8
8.13333	-11
8.14167	-15
8.15000	-17
8.15833	-18
8.16667	-17
8.17500	-17
8.18333	-17
8.19167	-17
8.20000	-16
8.20833	-13
8.21667	-13
8.22500	-13
8.23333	-15
8.24167	-17
8.25000	-18
8.25833	-15
8.26667	-10
8.27500	-3
8.28333	4
8.29167	8
8.30000	8
8.30833	4
8.31667	0
8.32500	-3
8.33333	-5
8.34167	-4
8.35000	-2
8.35833	-1
8.36667	-0
8.37500	1
8.38333	2
8.39167	4
8.40000	7
8.40833	9
8.41667	9
8.42500	6
8.43333	1
8.44167	-4
8.45000	-9
8.45833	-11
8.46667	-12
8.47500	-13
8.48333	-15
8.49167	-19
8.50000	-23
8.50833	-27
8.51667	-27
8.52500	-24
8.53333	-19
8.54167	-13
8.55000	-7
8.55833	-1
8.56667	4
8.57500	7
8.58333	8
8.59167	7
8.60000	4
8.60833	-0
8.61667	-3
8.62500	-6
8.63333	-7
8.64167	-10
8.65000	-13
8.65833	-16
8.66667	-17
8.67500	-17
8.68333	-16
8.69167	-14
8.70000	-12
8.70833	-11
8.71667	-10
8.72500	-9
8.73333	-8
8.74167	-6
8.75000	-4
8.75833	-1
8.76667	2
8.77500	4
8.78333	4
8.79167	4
8.80000	2
8.80833	-0
8.81667	-3
8.82500	-5
8.83333	-5
8.84167	-3
8.85000	-0
8.85833	2
8.86667	1
8.87500	-1
8.88333	-5
8.89167	-8
8.90000	-8
8.90833	-6
8.91667	-3
8.92500	0
8.93333	2
8.94167	1
8.95000	0
8.95833	-0
8.96667	1
8.97500	3
8.98333	6
8.99167	9
9.00000	11
9.00833	13
9.01667	14
9.02500	11
9.03333	5
9.04167	-2
9.05000	-8
9.05833	-12
9.06667	-14
9.07500	-15
9.08333	-13
9.09167	-10
9.10000	-6
9.10833	-1
9.11667	4
9.12500	7
9.13333	7
9.14167	1
9.15000	-6
9.15833	-12
9.16667	-16
9.17500	-16
9.18333	-13
9.19167	-9
9.20000	-7
9.20833	-5
9.21667	-4
9.22500	-3
9.23333	-3
9.24167	-5
9.25000	-8
9.25833	-12
9.26667	-16
9.27500	-19
9.28333	-19
9.29167	-18
9.30000	-16
9.30833	-13
9.31667	-10
9.32500	-8
9.33333	-5
9.34167	-4
9.35000	-3
9.35833	-5
9.36667	-9
9.37500	-12
9.38333	-13
9.39167	-13
9.40000	-13
9.40833	-14
9.41667	-15
9.42500	-15
9.43333	-14
9.44167	-9
9.45000	-5
9.45833	-4
9.46667	-6
9.47500	-12
9.48333	-18
9.49167	-21
9.50000	-20
9.50833	-16
9.51667	-12
9.52500	-11
9.53333	-12
9.54167	-16
9.55000	-20
9.55833	-23
9.56667	-23
9.57500	-21
9.58333	-19
9.59167	-17
9.60000	-15
9.60833	-13
9.61667	-12
9.62500	-13
9.63333	-16
9.64167	-20
9.65000	-24
9.65833	-26
9.66667	-27
9.67500	-25
9.68333	-23
9.69167	-22
9.70000	-23
9.70833	-26
9.71667	-29
9.72500	-30
9.73333	-29
9.74167	-24
9.75000	-18
9.75833	-12
9.76667	-8
9.77500	-7
9.78333	-9
9.79167	-13
9.80000	-18
9.80833	-23
9.81667	-26
9.82500	-27
9.83333	-26
9.84167	-24
9.85000	-21
9.85833	-19
9.86667	-18
9.87500	-19
9.88333	-20
9.89167	-22
9.90000	-23
9.90833	-24
9.91667	-24
9.92500	-22
9.93333	-20
9.94167	-17
9.95000	-13
9.95833	-11
9.96667	-11
9.97500	-12
9.98333	-15
9.99167	-16
10.00000	-14
10.00833	-11
10.01667	-7
10.02500	-4
10.03333	-2
10.04167	-3
10.05000	-5
10.05833	-8
10.06667	-10
10.07500	-13
10.08333	-16
10.09167	-20
10.10000	-23
10.10833	-26
10.11667	-29
10.12500	-33
10.13333	-35
10.14167	-34
10.15000	-30
10.15833	-25
10.16667	-19
10.17500	-15
10.18333	-14
10.19167	-14
10.20000	-13
10.20833	-11
10.21667	-11
10.22500	-11
10.23333	-12
10.24167	-13
10.25000	-13
10.25833	-11
10.26667	-8
10.27500	-7
10.28333	-8
10.29167	-11
10.30000	-15
10.30833	-19
10.31667	-23
10.32500	-24
10.33333	-24
10.34167	-22
10.35000	-20
10.35833	-18
10.36667	-15
10.37500	-13
10.38333	-13
10.39167	-15
10.40000	-20
10.40833	-25
10.41667	-28
10.42500	-27
10.43333	-22
10.44167	-15
10.45000	-9
10.45833	-4
10.46667	-1
10.47500	-3
10.48333	-8
10.49167	-15
10.50000	-20
10.50833	-24
10.51667	-24
10.52500	-23
10.53333	-21
10.54167	-20
10.55000	-19
10.55833	-17
10.56667	-14
10.57500	-10
10.58333	-4
10.59167	0
10.60000	3
10.60833	3
10.61667	1
10.62500	-1
10.63333	-4
10.64167	-8
10.65000	-12
10.65833	-16
10.66667	-19
10.67500	-20
10.68333	-17
10.69167	-14
10.70000	-12
10.70833	-12
10.71667	-14
10.72500	-16
10.73333	-16
10.74167	-12
10.75000	-7
10.75833	-3
10.76667	-3
10.77500	-5
10.78333	-9
10.79167	-13
10.80000	-15
10.80833	-15
10.81667	-15
10.82500	-15
10.83333	-14
10.84167	-13
10.85000	-13
10.85833	-14
10.86667	-16
10.87500	-19
10.88333	-22
10.89167	-24
10.90000	-25
10.90833	-24
10.91667	-22
10.92500	-18
10.93333	-14
10.94167	-12
10.95000	-11
10.95833	-13
10.96667	-18
10.97500	-22
10.98333	-25
10.99167	-25
11.00000	-22
11.00833	-17
11.01667	-13
11.02500	-9
11.03333	-7
11.04167	-7
11.05000	-8
11.05833	-10
11.06667	-13
11.07500	-15
11.08333	-14
11.09167	-12
11.10000	-9
11.10833	-7
11.11667	-6
11.12500	-8
11.13333	-12
11.14167	-18
11.15000	-22
11.15833	-24
11.16667	-23
11.17500	-19
11.18333	-13
11.19167	-8
11.20000	-6
11.20833	-5
11.21667	-5
11.22500	-6
11.23333	-7
11.24167	-9
11.25000	-11
11.25833	-14
11.26667	-17
11.27500	-18
11.28333	-17
11.29167	-14
11.30000	-9
11.30833	-4
11.31667	-4
11.32500	-7
11.33333	-13
11.34167	-18
11.35000	-23
11.35833	-23
11.36667	-21
11.37500	-18
11.38333	-15
11.39167	-13
11.40000	-12
11.40833	-11
11.41667	-12
11.42500	-11
11.43333	-11
11.44167	-9
11.45000	-8
11.45833	-7
11.46667	-6
11.47500	-7
11.48333	-9
11.49167	-12
11.50000	-16
11.50833	-21
11.51667	-24
11.52500	-27
11.53333	-28
11.54167	-28
11.55000	-26
11.55833	-24
11.56667	-23
11.57500	-23
11.58333	-24
11.59167	-25
11.60000	-24
11.60833	-22
11.61667	-19
11.62500	-14
11.63333	-9
11.64167	-5
11.65000	-2
11.65833	1
11.66667	1
11.67500	-1
11.68333	-6
11.69167	-13
11.70000	-20
11.70833	-27
11.71667	-30
11.72500	-31
11.73333	-29
11.74167	-25
11.75000	-21
11.75833	-18
11.76667	-17
11.77500	-17
11.78333	-17
11.79167	-17
11.80000	-15
11.80833	-13
11.81667	-14
11.82500	-18
11.83333	-24
11.84167	-31
11.85000	-37
11.85833	-39
11.86667	-37
11.87500	-34
11.88333	-29
11.89167	-25
11.90000	-23
11.90833	-22
11.91667	-22
11.92500	-21
11.93333	-20
11.94167	-19
11.95000	-17
11.95833	-16
11.96667	-14
11.97500	-13
11.98333	-12
11.99167	-13
12.00000	-15
12.00833	-20
12.01667	-23
12.02500	-26
12.03333	-25
12.04167	-21
12.05000	-15
12.05833	-11
12.06667	-10
12.07500	-14
12.08333	-21
12.09167	-29
12.10000	-37
12.10833	-42
12.11667	-43
12.12500	-40
12.13333	-36
12.14167	-30
12.15000	-25
12.15833	-22
12.16667	-20
12.17500	-20
12.18333	-20
12.19167	-20
12.20000	-20
12.20833	-22
12.21667	-23
12.22500	-24
12.23333	-25
12.24167	-26
12.25000	-24
12.25833	-20
12.26667	-14
12.27500	-8
12.28333	-3
12.29167	0
12.30000	-1
12.30833	-4
12.31667	-8
12.32500	-11
12.33333	-13
12.34167	-14
12.35000	-15
12.35833	-18
12.36667	-23
12.37500	-28
12.38333	-30
12.39167	-32
12.40000	-33
12.40833	-33
12.41667	-32
12.42500	-31
12.43333	-30
12.44167	-28
12.45000	-26
12.45833	-24
12.46667	-23
12.47500	-22
12.48333	-20
12.49167	-18
12.50000	-16
12.50833	-13
12.51667	-10
12.52500	-8
12.53333	-7
12.54167	-8
12.55000	-12
12.55833	-16
12.56667	-20
12.57500	-20
12.58333	-18
12.59167	-14
12.60000	-10
12.60833	-8
12.61667	-9
12.62500	-14
12.63333	-20
12.64167	-24
12.65000	-28
12.65833	-28
12.66667	-27
12.67500	-24
12.68333	-22
12.69167	-19
12.70000	-18
12.70833	-17
12.71667	-18
12.72500	-20
12.73333	-22
12.74167	-23
12.75000	-24
12.75833	-25
12.76667	-24
12.77500	-25
12.78333	-26
12.79167	-29
12.80000	-32
12.80833	-33
12.81667	-33
12.82500	-31
12.83333	-28
12.84167	-24
12.85000	-20
12.85833	-16
12.86667	-12
12.87500	-9
12.88333	-7
12.89167	-5
12.90000	-3
12.90833	-3
12.91667	-5
12.92500	-9
12.93333	-13
12.94167	-17
12.95000	-20
12.95833	-21
12.96667	-20
12.97500	-16
12.98333	-11
12.99167	-7
13.00000	-5
13.00833	-7
13.01667	-11
13.02500	-16
13.03333	-20
13.04167	-21
13.05000	-21
13.05833	-23
13.06667	-25
13.07500	-27
13.08333	-26
13.09167	-25
13.10000	-23
13.10833	-21
13.11667	-18
13.12500	-14
13.13333	-10
13.14167	-7
13.15000	-5
13.15833	-7
13.16667	-12
13.17500	-17
13.18333	-22
13.19167	-24
13.20000	-24
13.20833	-21
13.21667	-17
13.22500	-11
13.23333	-7
13.24167	-5
13.25000	-6
13.25833	-9
13.26667	-13
13.27500	-16
13.28333	-18
13.29167	-18
13.30000	-18
13.30833	-18
13.31667	-19
13.32500	-20
13.33333	-21
13.34167	-22
13.35000	-23
13.35833	-22
13.36667	-19
13.37500	-18
13.38333	-18
13.39167	-21
13.40000	-25
13.40833	-29
13.41667	-30
13.42500	-28
13.43333	-23
13.44167	-18
13.45000	-15
13.45833	-14
13.46667	-15
13.47500	-16
13.48333	-17
13.49167	-17
13.50000	-17
13.50833	-17
13.51667	-16
13.52500	-14
13.53333	-10
13.54167	-6
13.55000	-3
13.55833	-2
13.56667	-4
13.57500	-7
13.58333	-11
13.59167	-14
13.60000	-17
13.60833	-20
13.61667	-22
13.62500	-22
13.63333	-21
13.64167	-19
13.65000	-17
13.65833	-13
13.66667	-8
13.67500	-3
13.68333	1
13.69167	3
13.70000	1
13.70833	-3
13.71667	-6
13.72500	-9
13.73333	-11
13.74167	-11
13.75000	-11
13.75833	-11
13.76667	-10
13.77500	-9
13.78333	-7
13.79167	-5
13.80000	-5
13.80833	-8
13.81667	-12
13.82500	-17
13.83333	-21
13.84167	-23
13.85000	-23
13.85833	-20
13.86667	-17
13.87500	-14
13.88333	-12
13.89167	-10
13.90000	-9
13.90833	-9
13.91667	-9
13.92500	-8
13.93333	-6
13.94167	-4
13.95000	-3
13.95833	-4
13.96667	-7
13.97500	-9
13.98333	-11
13.99167	-12
14.00000	-11
14.00833	-10
14.01667	-11
14.02500	-13
14.03333	-15
14.04167	-15
14.05000	-15
14.05833	-13
14.06667	-12
14.07500	-11
14.08333	-11
14.09167	-11
14.10000	-8
14.10833	-4
14.11667	-2
14.12500	-3
14.13333	-6
14.14167	-9
14.15000	-12
14.15833	-13
14.16667	-12
14.17500	-11
14.18333	-10
14.19167	-9
14.20000	-7
14.20833	-4
14.21667	-1
14.22500	-0
14.23333	-1
14.24167	-3
14.25000	-4
14.25833	-5
14.26667	-5
14.27500	-4
14.28333	-2
14.29167	0
14.30000	2
14.30833	3
14.31667	6
14.32500	8
14.33333	10
14.34167	10
14.35000	8
14.35833	5
14.36667	1
14.37500	1
14.38333	5
14.39167	8
14.40000	9
14.40833	7
14.41667	1
14.42500	-6
14.43333	-12
14.44167	-16
14.45000	-17
14.45833	-16
14.46667	-14
14.47500	-10
14.48333	-6
14.49167	-2
14.50000	-1
14.50833	-1
14.51667	-2
14.52500	-2
14.53333	-3
14.54167	-2
14.55000	-2
14.55833	-3
14.56667	-5
14.57500	-9
14.58333	-13
14.59167	-19
14.60000	-26
14.60833	-33
14.61667	-35
14.62500	-33
14.63333	-29
14.64167	-23
14.65000	-18
14.65833	-15
14.66667	-14
14.67500	-12
14.68333	-8
14.69167	-4
14.70000	-1
14.70833	-1
14.71667	-2
14.72500	-6
14.73333	-9
14.74167	-10
14.75000	-10
14.75833	-10
14.76667	-10
14.77500	-11
14.78333	-13
14.79167	-16
14.80000	-19
14.80833	-21
14.81667	-23
14.82500	-24
14.83333	-25
14.84167	-25
14.85000	-26
14.85833	-28
14.86667	-29
14.87500	-29
14.88333	-25
14.89167	-21
14.90000	-16
14.90833	-12
14.91667	-8
14.92500	-6
14.93333	-5
14.94167	-4
14.95000	-3
14.95833	-3
14.96667	-3
14.97500	-3
14.98333	-4
14.99167	-5
15.00000	-6
15.00833	-7
15.01667	-8
15.02500	-10
15.03333	-12
15.04167	-14
15.05000	-18
15.05833	-21
15.06667	-25
15.07500	-26
15.08333	-25
15.09167	-23
15.10000	-23
15.10833	-24
15.11667	-25
15.12500	-27
15.13333	-29
15.14167	-28
15.15000	-26
15.15833	-24
15.16667	-22
15.17500	-22
15.18333	-24
15.19167	-27
15.20000	-30
15.20833	-32
15.21667	-33
15.22500	-32
15.23333	-33
15.24167	-37
15.25000	-42
15.25833	-45
15.26667	-46
15.27500	-43
15.28333	-36
15.29167	-29
15.30000	-23
15.30833	-20
15.31667	-20
15.32500	-24
15.33333	-28
15.34167	-31
15.35000	-32
15.35833	-31
15.36667	-29
15.37500	-26
15.38333	-25
15.39167	-27
15.40000	-32
15.40833	-38
15.41667	-43
15.42500	-47
15.43333	-48
15.44167	-45
15.45000	-41
15.45833	-40
15.46667	-40
15.47500	-41
15.48333	-43
15.49167	-43
15.50000	-42
15.50833	-39
15.51667	-37
15.52500	-35
15.53333	-34
15.54167	-33
15.55000	-34
15.55833	-34
15.56667	-33
15.57500	-32
15.58333	-31
15.59167	-31
15.60000	-34
15.60833	-39
15.61667	-42
15.62500	-44
15.63333	-44
15.64167	-42
15.65000	-40
15.65833	-39
15.66667	-37
15.67500	-35
15.68333	-32
15.69167	-30
15.70000	-30
15.70833	-32
15.71667	-33
15.72500	-32
15.73333	-30
15.74167	-26
15.75000	-23
15.75833	-21
15.76667	-23
15.77500	-26
15.78333	-31
15.79167	-35
15.80000	-40
15.80833	-42
15.81667	-43
15.82500	-42
15.83333	-41
15.84167	-38
15.85000	-35
15.85833	-33
15.86667	-30
15.87500	-28
15.88333	-27
15.89167	-27
15.90000	-29
15.90833	-31
15.91667	-35
15.92500	-39
15.93333	-43
15.94167	-44
15.95000	-43
15.95833	-41
15.96667	-37
15.97500	-33
15.98333	-31
15.99167	-30
16.00000	-31
16.00833	-33
16.01667	-36
16.02500	-38
16.03333	-39
16.04167	-38
16.05000	-37
16.05833	-36
16.06667	-37
16.07500	-39
16.08333	-42
16.09167	-44
16.10000	-45
16.10833	-46
16.11667	-48
16.12500	-51
16.13333	-53
16.14167	-51
16.15000	-47
16.15833	-43
16.16667	-40
16.17500	-40
16.18333	-43
16.19167	-45
16.20000	-45
16.20833	-42
16.21667	-38
16.22500	-33
16.23333	-30
16.24167	-27
16.25000	-25
16.25833	-25
16.26667	-27
16.27500	-30
16.28333	-35
16.29167	-39
16.30000	-42
16.30833	-43
16.31667	-45
16.32500	-49
16.33333	-54
16.34167	-60
16.35000	-65
16.35833	-67
16.36667	-66
16.37500	-62
16.38333	-55
16.39167	-49
16.40000	-43
16.40833	-40
16.41667	-37
16.42500	-36
16.43333	-34
16.44167	-33
16.45000	-32
16.45833	-33
16.46667	-35
16.47500	-37
16.48333	-40
16.49167	-42
16.50000	-44
16.50833	-46
16.51667	-47
16.52500	-48
16.53333	-48
16.54167	-45
16.55000	-40
16.55833	-37
16.56667	-37
16.57500	-38
16.58333	-40
16.59167	-42
16.60000	-42
16.60833	-39
16.61667	-37
16.62500	-34
16.63333	-33
16.64167	-33
16.65000	-33
16.65833	-34
16.66667	-35
16.67500	-36
16.68333	-38
16.69167	-41
16.70000	-47
16.70833	-54
16.71667	-61
16.72500	-66
16.73333	-69
16.74167	-67
16.75000	-63
16.75833	-58
16.76667	-53
16.77500	-51
16.78333	-50
16.79167	-51
16.80000	-50
16.80833	-50
16.81667	-50
16.82500	-50
16.83333	-51
16.84167	-53
16.85000	-54
16.85833	-55
16.86667	-57
16.87500	-60
16.88333	-63
16.89167	-66
16.90000	-66
16.90833	-65
16.91667	-64
16.92500	-63
16.93333	-63
16.94167	-63
16.95000	-63
16.95833	-63
16.96667	-60
16.97500	-58
16.98333	-57
16.99167	-58
17.00000	-61
17.00833	-64
17.01667	-66
17.02500	-65
17.03333	-62
17.04167	-58
17.05000	-54
17.05833	-52
17.06667	-54
17.07500	-58
17.08333	-63
17.09167	-69
17.10000	-72
17.10833	-73
17.11667	-73
17.12500	-73
17.13333	-73
17.14167	-74
17.15000	-74
17.15833	-74
17.16667	-74
17.17500	-74
17.18333	-77
17.19167	-79
17.20000	-79
17.20833	-77
17.21667	-74
17.22500	-70
17.23333	-65
17.24167	-61
17.25000	-58
17.25833	-56
17.26667	-55
17.27500	-55
17.28333	-56
17.29167	-57
17.30000	-58
17.30833	-60
17.31667	-61
17.32500	-62
17.33333	-64
17.34167	-65
17.35000	-66
17.35833	-65
17.36667	-63
17.37500	-61
17.38333	-59
17.39167	-58
17.40000	-56
17.40833	-54
17.41667	-52
17.42500	-52
17.43333	-55
17.44167	-61
17.45000	-68
17.45833	-72
17.46667	-74
17.47500	-75
17.48333	-74
17.49167	-72
17.50000	-71
17.50833	-71
17.51667	-69
17.52500	-66
17.53333	-65
17.54167	-64
17.55000	-66
17.55833	-70
17.56667	-75
17.57500	-78
17.58333	-78
17.59167	-77
17.60000	-75
17.60833	-74
17.61667	-73
17.62500	-74
17.63333	-73
17.64167	-72
17.65000	-70
17.65833	-71
17.66667	-73
17.67500	-76
17.68333	-79
17.69167	-82
17.70000	-81
17.70833	-79
17.71667	-77
17.72500	-76
17.73333	-74
17.74167	-74
17.75000	-74
17.75833	-74
17.76667	-74
17.77500	-73
17.78333	-70
17.79167	-66
17.80000	-61
17.80833	-57
17.81667	-56
17.82500	-58
17.83333	-63
17.84167	-68
17.85000	-73
17.85833	-75
17.86667	-75
17.87500	-74
17.88333	-72
17.89167	-70
17.90000	-67
17.90833	-65
17.91667	-65
17.92500	-66
17.93333	-68
17.94167	-69
17.95000	-69
17.95833	-69
17.96667	-68
17.97500	-69
17.98333	-72
17.99167	-76
18.00000	-79
18.00833	-79
18.01667	-78
18.02500	-75
18.03333	-72
18.04167	-69
18.05000	-66
18.05833	-64
18.06667	-62
18.07500	-60
18.08333	-59
18.09167	-59
18.10000	-61
18.10833	-65
18.11667	-69
18.12500	-74
18.13333	-78
18.14167	-80
18.15000	-81
18.15833	-79
18.16667	-76
18.17500	-71
18.18333	-66
18.19167	-62
18.20000	-58
18.20833	-56
18.21667	-56
18.22500	-57
18.23333	-59
18.24167	-62
18.25000	-65
18.25833	-68
18.26667	-70
18.27500	-72
18.28333	-74
18.29167	-76
18.30000	-78
18.30833	-80
18.31667	-81
18.32500	-81
18.33333	-81
18.34167	-81
18.35000	-81
18.35833	-80
18.36667	-78
18.37500	-75
18.38333	-71
18.39167	-66
18.40000	-63
18.40833	-61
18.41667	-62
18.42500	-66
18.43333	-71
18.44167	-77
18.45000	-82
18.45833	-84
18.46667	-84
18.47500	-83
18.48333	-85
18.49167	-89
18.50000	-93
18.50833	-96
18.51667	-95
18.52500	-91
18.53333	-86
18.54167	-80
18.55000	-76
18.55833	-76
18.56667	-77
18.57500	-78
18.58333	-78
18.59167	-78
18.60000	-78
18.60833	-80
18.61667	-83
18.62500	-86
18.63333	-88
18.64167	-87
18.65000	-84
18.65833	-81
18.66667	-77
18.67500	-73
18.68333	-68
18.69167	-64
18.70000	-61
18.70833	-60
18.71667	-62
18.72500	-65
18.73333	-69
18.74167	-71
18.75000	-72
18.75833	-71
18.76667	-68
18.77500	-66
18.78333	-66
18.79167	-67
18.80000	-69
18.80833	-73
18.81667	-75
18.82500	-75
18.83333	-74
18.84167	-70
18.85000	-66
18.85833	-63
18.86667	-62
18.87500	-65
18.88333	-71
18.89167	-80
18.90000	-88
18.90833	-95
18.91667	-98
18.92500	-97
18.93333	-94
18.94167	-89
18.95000	-85
18.95833	-83
18.96667	-83
18.97500	-84
18.98333	-84
18.99167	-84
19.00000	-83
19.00833	-82
19.01667	-82
19.02500	-83
19.03333	-84
19.04167	-84
19.05000	-83
19.05833	-82
19.06667	-79
19.07500	-76
19.08333	-74
19.09167	-71
19.10000	-67
19.10833	-64
19.11667	-60
19.12500	-58
19.13333	-59
19.14167	-61
19.15000	-66
19.15833	-71
19.16667	-75
19.17500	-77
19.18333	-75
19.19167	-72
19.20000	-68
19.20833	-67
19.21667	-71
19.22500	-78
19.23333	-85
19.24167	-91
19.25000	-94
19.25833	-94
19.26667	-91
19.27500	-87
19.28333	-86
19.29167	-86
19.30000	-88
19.30833	-90
19.31667	-91
19.32500	-92
19.33333	-92
19.34167	-91
19.35000	-92
19.35833	-94
19.36667	-97
19.37500	-100
19.38333	-100
19.39167	-99
19.40000	-96
19.40833	-93
19.41667	-90
19.42500	-86
19.43333	-83
19.44167	-80
19.45000	-79
19.45833	-78
19.46667	-77
19.47500	-77
19.48333	-78
19.49167	-80
19.50000	-83
19.50833	-87
19.51667	-88
19.52500	-87
19.53333	-85
19.54167	-82
19.55000	-79
19.55833	-78
19.56667	-78
19.57500	-77
19.58333	-76
19.59167	-74
19.60000	-72
19.60833	-70
19.61667	-69
19.62500	-69
19.63333	-70
19.64167	-72
19.65000	-74
19.65833	-77
19.66667	-80
19.67500	-82
19.68333	-84
19.69167	-84
19.70000	-81
19.70833	-77
19.71667	-73
19.72500	-69
19.73333	-68
19.74167	-68
19.75000	-69
19.75833	-70
19.76667	-71
19.77500	-72
19.78333	-72
19.79167	-69
19.80000	-64
19.80833	-59
19.81667	-54
19.82500	-50
19.83333	-48
19.84167	-49
19.85000	-52
19.85833	-56
19.86667	-60
19.87500	-64
19.88333	-68
19.89167	-70
19.90000	-71
19.90833	-69
19.91667	-65
19.92500	-60
19.93333	-55
19.94167	-52
19.95000	-51
19.95833	-50
19.96667	-48
19.97500	-44
19.98333	-39
19.99167	-33
20.00000	-30
20.00833	-28
20.01667	-25
20.02500	-22
20.03333	-17
20.04167	-12
20.05000	-8
20.05833	-6
20.06667	-6
20.07500	-5
20.08333	-3
20.09167	2
20.10000	8
20.10833	14
20.11667	18
20.12500	20
20.13333	20
20.14167	20
20.15000	21
20.15833	24
20.16667	29
20.17500	35
20.18333	41
20.19167	47
20.20000	51
20.20833	55
20.21667	59
20.22500	65
20.23333	72
20.24167	81
20.25000	90
20.25833	101
20.26667	112
20.27500	122
20.28333	131
20.29167	138
20.30000	145
20.30833	151
20.31667	156
20.32500	160
20.33333	163
20.34167	164
20.35000	165
20.35833	168
20.36667	173
20.37500	181
20.38333	190
20.39167	200
20.40000	209
20.40833	217
20.41667	223
20.42500	227
20.43333	229
20.44167	229
20.45000	230
20.45833	233
20.46667	239
20.47500	245
20.48333	251
20.49167	256
20.50000	259
20.50833	263
20.51667	268
20.52500	273
20.53333	279
20.54167	283
20.55000	288
20.55833	292
20.56667	296
20.57500	299
20.58333	300
20.59167	300
20.60000	298
20.60833	296
20.61667	294
20.62500	294
20.63333	295
20.64167	295
20.65000	294
20.65833	292
20.66667	289
20.67500	287
20.68333	285
20.69167	284
20.70000	283
20.70833	282
20.71667	280
20.72500	278
20.73333	275
20.74167	272
20.75000	269
20.75833	267
20.76667	266
20.77500	266
20.78333	265
20.79167	264
20.80000	262
20.80833	259
20.81667	255
20.82500	249
20.83333	242
20.84167	234
20.85000	227
20.85833	223
20.86667	220
20.87500	218
20.88333	215
20.89167	210
20.90000	203
20.90833	195
20.91667	187
20.92500	180
20.93333	175
20.94167	172
20.95000	171
20.95833	172
20.96667	174
20.97500	174
20.98333	172
20.99167	168
21.00000	163
21.00833	157
21.01667	151
21.02500	146
21.03333	139
21.04167	132
21.05000	125
21.05833	117
21.06667	111
21.07500	106
21.08333	104
21.09167	103
21.10000	102
21.10833	101
21.11667	97
21.12500	92
21.13333	85
21.14167	78
21.15000	69
21.15833	60
21.16667	52
21.17500	45
21.18333	41
21.19167	39
21.20000	38
21.20833	36
21.21667	34
21.22500	30
21.23333	26
21.24167	22
21.25000	20
21.25833	20
21.26667	22
21.27500	24
21.28333	23
21.29167	21
21.30000	17
21.30833	13
21.31667	9
21.32500	6
21.33333	1
21.34167	-5
21.35000	-13
21.35833	-20
21.36667	-26
21.37500	-29
21.38333	-28
21.39167	-24
21.40000	-21
21.40833	-18
21.41667	-17
21.42500	-17
21.43333	-18
21.44167	-18
21.45000	-17
21.45833	-14
21.46667	-10
21.47500	-7
21.48333	-5
21.49167	-4
21.50000	-6
21.50833	-11
21.51667	-14
21.52500	-16
21.53333	-16
21.54167	-15
21.55000	-16
21.55833	-21
21.56667	-29
21.57500	-35
21.58333	-40
21.59167	-42
21.60000	-40
21.60833	-37
21.61667	-36
21.62500	-37
21.63333	-41
21.64167	-46
21.65000	-50
21.65833	-54
21.66667	-57
21.67500	-57
21.68333	-54
21.69167	-52
21.70000	-52
21.70833	-54
21.71667	-56
21.72500	-56
21.73333	-53
21.74167	-50
21.75000	-47
21.75833	-46
21.76667	-46
21.77500	-46
21.78333	-44
21.79167	-41
21.80000	-36
21.80833	-33
21.81667	-34
21.82500	-38
21.83333	-44
21.84167	-50
21.85000	-55
21.85833	-57
21.86667	-56
21.87500	-54
21.88333	-52
21.89167	-51
21.90000	-49
21.90833	-47
21.91667	-47
21.92500	-47
21.93333	-47
21.94167	-49
21.95000	-51
21.95833	-53
21.96667	-53
21.97500	-54
21.98333	-55
21.99167	-56
22.00000	-56
22.00833	-54
22.01667	-50
22.02500	-44
22.03333	-40
22.04167	-39
22.05000	-41
22.05833	-44
22.06667	-48
22.07500	-51
22.08333	-53
22.09167	-56
22.10000	-59
22.10833	-62
22.11667	-63
22.12500	-62
22.13333	-59
22.14167	-57
22.15000	-55
22.15833	-54
22.16667	-55
22.17500	-56
22.18333	-57
22.19167	-57
22.20000	-57
22.20833	-58
22.21667	-59
22.22500	-60
22.23333	-60
22.24167	-59
22.25000	-57
22.25833	-56
22.26667	-56
22.27500	-57
22.28333	-57
22.29167	-56
22.30000	-53
22.30833	-47
22.31667	-42
22.32500	-37
22.33333	-34
22.34167	-32
22.35000	-31
22.35833	-32
22.36667	-33
22.37500	-38
22.38333	-44
22.39167	-50
22.40000	-53
22.40833	-54
22.41667	-54
22.42500	-52
22.43333	-51
22.44167	-52
22.45000	-53
22.45833	-54
22.46667	-54
22.47500	-54
22.48333	-54
22.49167	-53
22.50000	-50
22.50833	-45
22.51667	-40
22.52500	-35
22.53333	-32
22.54167	-33
22.55000	-38
22.55833	-46
22.56667	-56
22.57500	-65
22.58333	-71
22.59167	-73
22.60000	-68
22.60833	-60
22.61667	-53
22.62500	-48
22.63333	-46
22.64167	-48
22.65000	-51
22.65833	-54
22.66667	-57
22.67500	-59
22.68333	-59
22.69167	-57
22.70000	-55
22.70833	-52
22.71667	-50
22.72500	-50
22.73333	-50
22.74167	-48
22.75000	-46
22.75833	-46
22.76667	-48
22.77500	-53
22.78333	-59
22.79167	-65
22.80000	-69
22.80833	-70
22.81667	-68
22.82500	-63
22.83333	-58
22.84167	-53
22.85000	-48
22.85833	-45
22.86667	-42
22.87500	-41
22.88333	-41
22.89167	-43
22.90000	-46
22.90833	-49
22.91667	-51
22.92500	-52
22.93333	-53
22.94167	-56
22.95000	-60
22.95833	-64
22.96667	-67
22.97500	-69
22.98333	-68
22.99167	-66
23.00000	-66
23.00833	-65
23.01667	-64
23.02500	-63
23.03333	-61
23.04167	-59
23.05000	-58
23.05833	-59
23.06667	-62
23.07500	-63
23.08333	-62
23.09167	-59
23.10000	-54
23.10833	-50
23.11667	-45
23.12500	-41
23.13333	-38
23.14167	-37
23.15000	-39
23.15833	-42
23.16667	-46
23.17500	-49
23.18333	-50
23.19167	-51
23.20000	-52
23.20833	-55
23.21667	-58
23.22500	-59
23.23333	-61
23.24167	-62
23.25000	-63
23.25833	-64
23.26667	-63
23.27500	-61
23.28333	-58
23.29167	-55
23.30000	-54
23.30833	-55
23.31667	-57
23.32500	-58
23.33333	-59
23.34167	-58
23.35000	-54
23.35833	-49
23.36667	-44
23.37500	-41
23.38333	-41
23.39167	-43
23.40000	-47
23.40833	-51
23.41667	-54
23.42500	-55
23.43333	-55
23.44167	-53
23.45000	-51
23.45833	-50
23.46667	-50
23.47500	-49
23.48333	-48
23.49167	-47
23.50000	-47
23.50833	-48
23.51667	-49
23.52500	-48
23.53333	-47
23.54167	-46
23.55000	-46
23.55833	-48
23.56667	-50
23.57500	-50
23.58333	-48
23.59167	-44
23.60000	-41
23.60833	-37
23.61667	-36
23.62500	-37
23.63333	-41
23.64167	-47
23.65000	-55
23.65833	-61
23.66667	-66
23.67500	-68
23.68333	-67
23.69167	-65
23.70000	-63
23.70833	-61
23.71667	-60
23.72500	-59
23.73333	-58
23.74167	-57
23.75000	-55
23.75833	-52
23.76667	-49
23.77500	-46
23.78333	-45
23.79167	-45
23.80000	-47
23.80833	-50
23.81667	-52
23.82500	-54
23.83333	-56
23.84167	-56
23.85000	-56
23.85833	-56
23.86667	-57
23.87500	-57
23.88333	-55
23.89167	-52
23.90000	-47
23.90833	-42
23.91667	-41
23.92500	-44
23.93333	-49
23.94167	-55
23.95000	-59
23.95833	-57
23.96667	-51
23.97500	-45
23.98333	-43
23.99167	-43
24.00000	-46
24.00833	-49
24.01667	-48
24.02500	-43
24.03333	-38
24.04167	-34
24.05000	-34
24.05833	-36
24.06667	-38
24.07500	-40
24.08333	-40
24.09167	-39
24.10000	-38
24.10833	-38
24.11667	-39
24.12500	-42
24.13333	-46
24.14167	-50
24.15000	-53
24.15833	-54
24.16667	-52
24.17500	-50
24.18333	-47
24.19167	-44
24.20000	-44
24.20833	-45
24.21667	-48
24.22500	-50
24.23333	-50
24.24167	-46
24.25000	-41
24.25833	-37
24.26667	-34
24.27500	-34
24.28333	-37
24.29167	-40
24.30000	-40
24.30833	-38
24.31667	-35
24.32500	-32
24.33333	-32
24.34167	-36
24.35000	-41
24.35833	-45
24.36667	-47
24.37500	-45
24.38333	-42
24.39167	-38
24.40000	-35
24.40833	-34
24.41667	-33
24.42500	-35
24.43333	-37
24.44167	-40
24.45000	-43
24.45833	-46
24.46667	-48
24.47500	-49
24.48333	-46
24.49167	-41
24.50000	-34
24.50833	-27
24.51667	-21
24.52500	-15
24.53333	-12
24.54167	-13
24.55000	-15
24.55833	-19
24.56667	-23
24.57500	-27
24.58333	-29
24.59167	-31
24.60000	-31
24.60833	-31
24.61667	-31
24.62500	-33
24.63333	-35
24.64167	-37
24.65000	-38
24.65833	-35
24.66667	-30
24.67500	-26
24.68333	-22
24.69167	-20
24.70000	-20
24.70833	-21
24.71667	-23
24.72500	-25
24.73333	-25
24.74167	-25
24.75000	-24
24.75833	-25
24.76667	-26
24.77500	-27
24.78333	-28
24.79167	-29
24.80000	-31
24.80833	-35
24.81667	-40
24.82500	-45
24.83333	-48
24.84167	-49
24.85000	-46
24.85833	-42
24.86667	-36
24.87500	-28
24.88333	-21
24.89167	-14
24.90000	-10
24.90833	-8
24.91667	-8
24.92500	-11
24.93333	-16
24.94167	-23
24.95000	-28
24.95833	-31
24.96667	-29
24.97500	-27
24.98333	-23
24.99167	-20
25.00000	-18
25.00833	-15
25.01667	-11
25.02500	-6
25.03333	-3
25.04167	-4
25.05000	-8
25.05833	-13
25.06667	-19
25.07500	-26
25.08333	-32
25.09167	-37
25.10000	-40
25.10833	-41
25.11667	-42
25.12500	-42
25.13333	-43
25.14167	-43
25.15000	-43
25.15833	-42
25.16667	-39
25.17500	-37
25.18333	-36
25.19167	-35
25.20000	-31
25.20833	-26
25.21667	-22
25.22500	-18
25.23333	-17
25.24167	-18
25.25000	-21
25.25833	-25
25.26667	-30
25.27500	-33
25.28333	-35
25.29167	-35
25.30000	-34
25.30833	-33
25.31667	-32
25.32500	-32
25.33333	-31
25.34167	-29
25.35000	-27
25.35833	-25
25.36667	-24
25.37500	-22
25.38333	-16
25.39167	-10
25.40000	-5
25.40833	-3
25.41667	-5
25.42500	-13
25.43333	-21
25.44167	-27
25.45000	-30
25.45833	-31
25.46667	-29
25.47500	-26
25.48333	-25
25.49167	-25
25.50000	-25
25.50833	-26
25.51667	-26
25.52500	-26
25.53333	-25
25.54167	-24
25.55000	-21
25.55833	-17
25.56667	-14
25.57500	-13
25.58333	-16
25.59167	-22
25.60000	-30
25.60833	-37
25.61667	-41
25.62500	-41
25.63333	-39
25.64167	-34
25.65000	-30
25.65833	-27
25.66667	-24
25.67500	-20
25.68333	-14
25.69167	-9
25.70000	-9
25.70833	-11
25.71667	-16
25.72500	-22
25.73333	-27
25.74167	-29
25.75000	-31
25.75833	-32
25.76667	-34
25.77500	-34
25.78333	-32
25.79167	-30
25.80000	-26
25.80833	-23
25.81667	-21
25.82500	-18
25.83333	-17
25.84167	-16
25.85000	-17
25.85833	-18
25.86667	-19
25.87500	-20
25.88333	-20
25.89167	-19
25.90000	-19
25.90833	-19
25.91667	-20
25.92500	-22
25.93333	-23
25.94167	-25
25.95000	-26
25.95833	-27
25.96667	-27
25.97500	-24
25.98333	-19
25.99167	-13
26.00000	-8
26.00833	-4
26.01667	-1
26.02500	-1
26.03333	-2
26.04167	-4
26.05000	-7
26.05833	-9
26.06667	-13
26.07500	-17
26.08333	-22
26.09167	-28
26.10000	-34
26.10833	-38
26.11667	-38
26.12500	-34
26.13333	-30
26.14167	-25
26.15000	-22
26.15833	-22
26.16667	-24
26.17500	-27
26.18333	-27
26.19167	-25
26.20000	-19
26.20833	-12
26.21667	-7
26.22500	-4
26.23333	-3
26.24167	-4
26.25000	-6
26.25833	-9
26.26667	-13
26.27500	-16
26.28333	-19
26.29167	-22
26.30000	-25
26.30833	-28
26.31667	-31
26.32500	-32
26.33333	-32
26.34167	-28
26.35000	-24
26.35833	-22
26.36667	-24
26.37500	-25
26.38333	-25
26.39167	-22
26.40000	-17
26.40833	-12
26.41667	-7
26.42500	-5
26.43333	-4
26.44167	-3
26.45000	-4
26.45833	-4
26.46667	-5
26.47500	-5
26.48333	-6
26.49167	-7
26.50000	-9
26.50833	-11
26.51667	-12
26.52500	-11
26.53333	-9
26.54167	-5
26.55000	-0
26.55833	3
26.56667	4
26.57500	1
26.58333	-3
26.59167	-8
26.60000	-13
26.60833	-16
26.61667	-16
26.62500	-13
26.63333	-12
26.64167	-13
26.65000	-16
26.65833	-20
26.66667	-23
26.67500	-24
26.68333	-22
26.69167	-19
26.70000	-17
26.70833	-17
26.71667	-16
26.72500	-14
26.73333	-9
26.74167	-3
26.75000	4
26.75833	11
26.76667	16
26.77500	19
26.78333	18
26.79167	17
26.80000	16
26.80833	16
26.81667	16
26.82500	18
26.83333	19
26.84167	18
26.85000	16
26.85833	13
26.86667	9
26.87500	4
26.88333	-2
26.89167	-8
26.90000	-14
26.90833	-18
26.91667	-18
26.92500	-14
26.93333	-9
26.94167	-2
26.95000	3
26.95833	4
26.96667	3
26.97500	0
26.98333	-2
26.99167	-3
27.00000	-4
27.00833	-4
27.01667	-5
27.02500	-6
27.03333	-7
27.04167	-6
27.05000	-5
27.05833	-5
27.06667	-5
27.07500	-7
27.08333	-7
27.09167	-7
27.10000	-6
27.10833	-2
27.11667	2
27.12500	7
27.13333	9
27.14167	9
27.15000	7
27.15833	3
27.16667	-1
27.17500	-4
27.18333	-4
27.19167	-2
27.20000	0
27.20833	2
27.21667	4
27.22500	5
27.23333	7
27.24167	7
27.25000	6
27.25833	4
27.26667	2
27.27500	1
27.28333	2
27.29167	4
27.30000	7
27.30833	9
27.31667	12
27.32500	14
27.33333	16
27.34167	17
27.35000	17
27.35833	14
27.36667	9
27.37500	4
27.38333	2
27.39167	1
27.40000	3
27.40833	7
27.41667	10
27.42500	12
27.43333	13
27.44167	15
27.45000	17
27.45833	18
27.46667	20
27.47500	20
27.48333	19
27.49167	19
27.50000	18
27.50833	19
27.51667	20
27.52500	21
27.53333	22
27.54167	24
27.55000	27
27.55833	30
27.56667	32
27.57500	33
27.58333	32
27.59167	31
27.60000	29
27.60833	27
27.61667	26
27.62500	26
27.63333	27
27.64167	27
27.65000	27
27.65833	27
27.66667	27
27.67500	27
27.68333	25
27.69167	21
27.70000	16
27.70833	10
27.71667	7
27.72500	6
27.73333	7
27.74167	9
27.75000	12
27.75833	17
27.76667	22
27.77500	26
27.78333	27
27.79167	25
27.80000	23
27.80833	19
27.81667	17
27.82500	16
27.83333	17
27.84167	19
27.85000	23
27.85833	27
27.86667	32
27.87500	37
27.88333	40
27.89167	41
27.90000	40
27.90833	38
27.91667	35
27.92500	32
27.93333	32
27.94167	34
27.95000	39
27.95833	42
27.96667	43
27.97500	41
27.98333	35
27.99167	28
28.00000	23
28.00833	22
28.01667	26
28.02500	32
28.03333	38
28.04167	44
28.05000	48
28.05833	49
28.06667	48
28.07500	45
28.08333	43
28.09167	41
28.10000	42
28.10833	45
28.11667	50
28.12500	57
28.13333	63
28.14167	66
28.15000	66
28.15833	62
28.16667	57
28.17500	54
28.18333	53
28.19167	55
28.20000	58
28.20833	61
28.21667	63
28.22500	63
28.23333	62
28.24167	60
28.25000	56
28.25833	52
28.26667	49
28.27500	48
28.28333	49
28.29167	52
28.30000	56
28.30833	58
28.31667	58
28.32500	55
28.33333	52
28.34167	51
28.35000	51
28.35833	52
28.36667	54
28.37500	55
28.38333	54
28.39167	55
28.40000	57
28.40833	61
28.41667	64
28.42500	66
28.43333	66
28.44167	65
28.45000	62
28.45833	59
28.46667	58
28.47500	58
28.48333	61
28.49167	65
28.50000	68
28.50833	69
28.51667	70
28.52500	70
28.53333	70
28.54167	72
28.55000	74
28.55833	75
28.56667	76
28.57500	75
28.58333	75
28.59167	73
28.60000	72
28.60833	71
28.61667	71
28.62500	70
28.63333	69
28.64167	66
28.65000	63
28.65833	60
28.66667	58
28.67500	58
28.68333	59
28.69167	62
28.70000	63
28.70833	65
28.71667	66
28.72500	66
28.73333	66
28.74167	66
28.75000	65
28.75833	64
28.76667	62
28.77500	61
28.78333	59
28.79167	56
28.80000	53
28.80833	49
28.81667	46
28.82500	43
28.83333	43
28.84167	46
28.85000	53
28.85833	62
28.86667	71
28.87500	78
28.88333	81
28.89167	80
28.90000	76
28.90833	71
28.91667	67
28.92500	65
28.93333	65
28.94167	64
28.95000	65
28.95833	65
28.96667	66
28.97500	68
28.98333	71
28.99167	73
29.00000	74
29.00833	74
29.01667	74
29.02500	75
29.03333	75
29.04167	76
29.05000	77
29.05833	79
29.06667	80
29.07500	81
29.08333	81
29.09167	80
29.10000	78
29.10833	77
29.11667	75
29.12500	73
29.13333	71
29.14167	68
29.15000	66
29.15833	68
29.16667	71
29.17500	75
29.18333	79
29.19167	80
29.20000	80
29.20833	78
29.21667	77
29.22500	76
29.23333	76
29.24167	78
29.25000	78
29.25833	77
29.26667	75
29.27500	75
29.28333	78
29.29167	83
29.30000	87
29.30833	90
29.31667	90
29.32500	88
29.33333	88
29.34167	91
29.35000	94
29.35833	95
29.36667	95
29.37500	93
29.38333	92
29.39167	93
29.40000	96
29.40833	100
29.41667	103
29.42500	102
29.43333	101
29.44167	98
29.45000	97
29.45833	100
29.46667	105
29.47500	112
29.48333	117
29.49167	122
29.50000	125
29.50833	128
29.51667	131
29.52500	134
29.53333	137
29.54167	140
29.55000	143
29.55833	147
29.56667	152
29.57500	155
29.58333	157
29.59167	156
29.60000	153
29.60833	151
29.61667	151
29.62500	154
29.63333	160
29.64167	168
29.65000	176
29.65833	185
29.66667	194
29.67500	204
29.68333	213
29.69167	222
29.70000	228
29.70833	234
29.71667	239
29.72500	244
29.73333	249
29.74167	256
29.75000	264
29.75833	273
29.76667	284
29.77500	298
29.78333	313
29.79167	326
29.80000	338
29.80833	349
29.81667	359
29.82500	371
29.83333	385
29.84167	403
29.85000	422
29.85833	442
29.86667	461
29.87500	479
29.88333	496
29.89167	515
29.90000	538
29.90833	564
29.91667	592
29.92500	623
29.93333	653
29.94167	684
29.95000	715
29.95833	747
29.96667	779
29.97500	812
29.98333	847
29.99167	882
30.00000	920
30.00833	961
30.01667	1002
30.02500	1047
30.03333	1093
30.04167	1143
30.05000	1194
30.05833	1248
30.06667	1303
30.07500	1358
30.08333	1414
30.09167	1470
30.10000	1528
30.10833	1587
30.11667	1649
30.12500	1714
30.13333	1778
30.14167	1844
30.15000	1910
30.15833	1976
30.16667	2045
30.17500	2113
30.18333	2185
30.19167	2256
30.20000	2329
30.20833	2405
30.21667	2483
30.22500	2565
30.23333	2648
30.24167	2734
30.25000	2819
30.25833	2903
30.26667	2988
30.27500	3074
30.28333	3164
30.29167	3252
30.30000	3340
30.30833	3425
30.31667	3507
30.32500	3587
30.33333	3667
30.34167	3753
30.35000	3841
30.35833	3934
30.36667	4029
30.37500	4121
30.38333	4213
30.39167	4302
30.40000	4391
30.40833	4479
30.41667	4566
30.42500	4653
30.43333	4734
30.44167	4813
30.45000	4888
30.45833	4964
30.46667	5041
30.47500	5118
30.48333	5198
30.49167	5275
30.50000	5348
30.50833	5417
30.51667	5483
30.52500	5549
30.53333	5612
30.54167	5676
30.55000	5738
30.55833	5797
30.56667	5854
30.57500	5908
30.58333	5959
30.59167	6009
30.60000	6058
30.60833	6107
30.61667	6155
30.62500	6204
30.63333	6247
30.64167	6284
30.65000	6315
30.65833	6339
30.66667	6359
30.67500	6376
30.68333	6393
30.69167	6409
30.70000	6425
30.70833	6438
30.71667	6448
30.72500	6455
30.73333	6459
30.74167	6460
30.75000	6456
30.75833	6450
30.76667	6440
30.77500	6425
30.78333	6406
30.79167	6383
30.80000	6358
30.80833	6331
30.81667	6304
30.82500	6275
30.83333	6243
30.84167	6205
30.85000	6167
30.85833	6128
30.86667	6088
30.87500	6049
30.88333	6007
30.89167	5963
30.90000	5912
30.90833	5858
30.91667	5802
30.92500	5743
30.93333	5684
30.94167	5621
30.95000	5558
30.95833	5493
30.96667	5426
30.97500	5359
30.98333	5289
30.99167	5220
31.00000	5148
31.00833	5074
31.01667	5000
31.02500	4922
31.03333	4845
31.04167	4766
31.05000	4688
31.05833	4608
31.06667	4527
31.07500	4447
31.08333	4364
31.09167	4282
31.10000	4202
31.10833	4124
31.11667	4049
31.12500	3976
31.13333	3903
31.14167	3826
31.15000	3747
31.15833	3665
31.16667	3581
31.17500	3498
31.18333	3415
31.19167	3335
31.20000	3253
31.20833	3173
31.21667	3097
31.22500	3023
31.23333	2953
31.24167	2884
31.25000	2818
31.25833	2752
31.26667	2685
31.27500	2620
31.28333	2554
31.29167	2490
31.30000	2425
31.30833	2360
31.31667	2295
31.32500	2229
31.33333	2168
31.34167	2109
31.35000	2055
31.35833	2004
31.36667	1956
31.37500	1907
31.38333	1857
31.39167	1807
31.40000	1757
31.40833	1708
31.41667	1661
31.42500	1616
31.43333	1573
31.44167	1530
31.45000	1490
31.45833	1450
31.46667	1412
31.47500	1376
31.48333	1342
31.49167	1310
31.50000	1278
31.50833	1246
31.51667	1215
31.52500	1182
31.53333	1152
31.54167	1125
31.55000	1099
31.55833	1073
31.56667	1047
31.57500	1020
31.58333	992
31.59167	965
31.60000	940
31.60833	918
31.61667	898
31.62500	879
31.63333	862
31.64167	845
31.65000	828
31.65833	811
31.66667	794
31.67500	779
31.68333	766
31.69167	754
31.70000	744
31.70833	737
31.71667	733
31.72500	730
31.73333	724
31.74167	714
31.75000	699
31.75833	680
31.76667	658
31.77500	639
31.78333	623
31.79167	611
31.80000	603
31.80833	597
31.81667	594
31.82500	590
31.83333	587
31.84167	582
31.85000	577
31.85833	571
31.86667	564
31.87500	556
31.88333	549
31.89167	544
31.90000	542
31.90833	542
31.91667	541
31.92500	538
31.93333	533
31.94167	528
31.95000	524
31.95833	522
31.96667	520
31.97500	518
31.98333	515
31.99167	514
32.00000	514
32.00833	515
32.01667	516
32.02500	515
32.03333	512
32.04167	508
32.05000	503
32.05833	501
32.06667	501
32.07500	505
32.08333	511
32.09167	516
32.10000	517
32.10833	516
32.11667	513
32.12500	510
32.13333	508
32.14167	509
32.15000	511
32.15833	514
32.16667	517
32.17500	518
32.18333	520
32.19167	523
32.20000	528
32.20833	535
32.21667	540
32.22500	545
32.23333	549
32.24167	552
32.25000	555
32.25833	560
32.26667	569
32.27500	580
32.28333	589
32.29167	596
32.30000	602
32.30833	607
32.31667	612
32.32500	619
32.33333	629
32.34167	643
32.35000	657
32.35833	671
32.36667	684
32.37500	697
32.38333	711
32.39167	727
32.40000	746
32.40833	765
32.41667	782
32.42500	799
32.43333	816
32.44167	834
32.45000	854
32.45833	878
32.46667	909
32.47500	943
32.48333	979
32.49167	1016
32.50000	1053
32.50833	1090
32.51667	1127
32.52500	1168
32.53333	1208
32.54167	1250
32.55000	1294
32.55833	1340
32.56667	1390
32.57500	1441
32.58333	1498
32.59167	1562
32.60000	1626
32.60833	1688
32.61667	1752
32.62500	1822
32.63333	1894
32.64167	1974
32.65000	2057
32.65833	2145
32.66667	2239
32.67500	2337
32.68333	2447
32.69167	2567
32.70000	2686
32.70833	2798
32.71667	2911
32.72500	3032
32.73333	3157
32.74167	3294
32.75000	3434
32.75833	3579
32.76667	3746
32.77500	3927
32.78333	4106
32.79167	4277
32.80000	4454
32.80833	4637
32.81667	4827
32.82500	5028
32.83333	5231
32.84167	5445
32.85000	5661
32.85833	5883
32.86667	6111
32.87500	6342
32.88333	6584
32.89167	6827
32.90000	7079
32.90833	7337
32.91667	7599
32.92500	7873
32.93333	8146
32.94167	8429
32.95000	8711
32.95833	8997
32.96667	9290
32.97500	9585
32.98333	9894
32.99167	10202
33.00000	10516
33.00833	10831
33.01667	11142
33.02500	11458
33.03333	11767
33.04167	12084
33.05000	12397
33.05833	12713
33.06667	13034
33.07500	13351
33.08333	13678
33.09167	13997
33.10000	14320
33.10833	14640
33.11667	14955
33.12500	15273
33.13333	15581
33.14167	15892
33.15000	16196
33.15833	16499
33.16667	16802
33.17500	17098
33.18333	17399
33.19167	17690
33.20000	17979
33.20833	18261
33.21667	18534
33.22500	18805
33.23333	19065
33.24167	19325
33.25000	19577
33.25833	19824
33.26667	20068
33.27500	20301
33.28333	20534
33.29167	20757
33.30000	20978
33.30833	21193
33.31667	21395
33.32500	21591
33.33333	21772
33.34167	21947
33.35000	22111
33.35833	22267
33.36667	22417
33.37500	22555
33.38333	22687
33.39167	22808
33.40000	22922
33.40833	23027
33.41667	23122
33.42500	23211
33.43333	23290
33.44167	23363
33.45000	23426
33.45833	23477
33.46667	23518
33.47500	23546
33.48333	23562
33.49167	23568
33.50000	23565
33.50833	23554
33.51667	23537
33.52500	23512
33.53333	23479
33.54167	23435
33.55000	23383
33.55833	23319
33.56667	23243
33.57500	23157
33.58333	23058
33.59167	22951
33.60000	22832
33.60833	22705
33.61667	22573
33.62500	22434
33.63333	22291
33.64167	22135
33.65000	21972
33.65833	21796
33.66667	21609
33.67500	21419
33.68333	21220
33.69167	21019
33.70000	20809
33.70833	20592
33.71667	20369
33.72500	20133
33.73333	19896
33.74167	19647
33.75000	19398
33.75833	19146
33.76667	18890
33.77500	18635
33.78333	18371
33.79167	18108
33.80000	17835
33.80833	17558
33.81667	17282
33.82500	16999
33.83333	16720
33.84167	16433
33.85000	16147
33.85833	15857
33.86667	15561
33.87500	15269
33.88333	14969
33.89167	14675
33.90000	14377
33.90833	14079
33.91667	13785
33.92500	13486
33.93333	13196
33.94167	12904
33.95000	12618
33.95833	12334
33.96667	12049
33.97500	11771
33.98333	11488
33.99167	11215
34.00000	10941
34.00833	10670
34.01667	10403
34.02500	10133
34.03333	9871
34.04167	9609
34.05000	9354
34.05833	9105
34.06667	8859
34.07500	8623
34.08333	8388
34.09167	8160
34.10000	7930
34.10833	7702
34.11667	7479
34.12500	7255
34.13333	7041
34.14167	6830
34.15000	6628
34.15833	6432
34.16667	6239
34.17500	6052
34.18333	5863
34.19167	5681
34.20000	5499
34.20833	5322
34.21667	5151
34.22500	4983
34.23333	4823
34.24167	4665
34.25000	4515
34.25833	4371
34.26667	4231
34.27500	4097
34.28333	3962
34.29167	3833
34.30000	3706
34.30833	3582
34.31667	3462
34.32500	3343
34.33333	3229
34.34167	3118
34.35000	3013
34.35833	2913
34.36667	2816
34.37500	2725
34.38333	2634
34.39167	2547
34.40000	2459
34.40833	2374
34.41667	2294
34.42500	2215
34.43333	2142
34.44167	2071
34.45000	2003
34.45833	1936
34.46667	1870
34.47500	1807
34.48333	1745
34.49167	1688
34.50000	1634
34.50833	1584
34.51667	1537
34.52500	1491
34.53333	1446
34.54167	1402
34.55000	1357
34.55833	1312
34.56667	1266
34.57500	1221
34.58333	1175
34.59167	1132
34.60000	1093
34.60833	1058
34.61667	1026
34.62500	995
34.63333	965
34.64167	936
34.65000	910
34.65833	886
34.66667	865
34.67500	847
34.68333	829
34.69167	810
34.70000	787
34.70833	761
34.71667	735
34.72500	709
34.73333	685
34.74167	665
34.75000	648
34.75833	632
34.76667	618
34.77500	604
34.78333	590
34.79167	575
34.80000	560
34.80833	544
34.81667	532
34.82500	521
34.83333	514
34.84167	510
34.85000	506
34.85833	500
34.86667	490
34.87500	477
34.88333	461
34.89167	447
34.90000	434
34.90833	422
34.91667	410
34.92500	399
34.93333	388
34.94167	378
34.95000	370
34.95833	362
34.96667	356
34.97500	351
34.98333	349
34.99167	348
35.00000	345
35.00833	342
35.01667	337
35.02500	330
35.03333	325
35.04167	321
35.05000	318
35.05833	313
35.06667	307
35.07500	301
35.08333	293
35.09167	286
35.10000	281
35.10833	277
35.11667	272
35.12500	266
35.13333	258
35.14167	251
35.15000	246
35.15833	245
35.16667	248
35.17500	252
35.18333	255
35.19167	255
35.20000	250
35.20833	242
35.21667	233
35.22500	224
35.23333	218
35.24167	215
35.25000	215
35.25833	215
35.26667	215
35.27500	214
35.28333	212
35.29167	212
35.30000	214
35.30833	218
35.31667	221
35.32500	222
35.33333	220
35.34167	216
35.35000	213
35.35833	213
35.36667	215
35.37500	218
35.38333	219
35.39167	217
35.40000	212
35.40833	206
35.41667	201
35.42500	197
35.43333	194
35.44167	191
35.45000	188
35.45833	186
35.46667	183
35.47500	181
35.48333	180
35.49167	178
35.50000	177
35.50833	175
35.51667	175
35.52500	177
35.53333	179
35.54167	178
35.55000	176
35.55833	174
35.56667	172
35.57500	170
35.58333	168
35.59167	165
35.60000	163
35.60833	161
35.61667	162
35.62500	165
35.63333	168
35.64167	168
35.65000	166
35.65833	163
35.66667	161
35.67500	159
35.68333	158
35.69167	156
35.70000	152
35.70833	147
35.71667	144
35.72500	142
35.73333	142
35.74167	142
35.75000	140
35.75833	138
35.76667	134
35.77500	132
35.78333	133
35.79167	135
35.80000	137
35.80833	139
35.81667	140
35.82500	140
35.83333	139
35.84167	140
35.85000	141
35.85833	142
35.86667	143
35.87500	144
35.88333	144
35.89167	143
35.90000	143
35.90833	144
35.91667	144
35.92500	144
35.93333	143
35.94167	141
35.95000	138
35.95833	137
35.96667	139
35.97500	142
35.98333	147
35.99167	152
36.00000	153
36.00833	153
36.01667	151
36.02500	149
36.03333	147
36.04167	146
36.05000	145
36.05833	142
36.06667	137
36.07500	132
36.08333	128
36.09167	126
36.10000	126
36.10833	127
36.11667	128
36.12500	127
36.13333	126
36.14167	126
36.15000	126
36.15833	126
36.16667	125
36.17500	123
36.18333	121
36.19167	119
36.20000	119
36.20833	120
36.21667	122
36.22500	125
36.23333	128
36.24167	130
36.25000	131
36.25833	130
36.26667	127
36.27500	124
36.28333	122
36.29167	121
36.30000	122
36.30833	124
36.31667	125
36.32500	124
36.33333	121
36.34167	117
36.35000	112
36.35833	110
36.36667	112
36.37500	116
36.38333	121
36.39167	125
36.40000	128
36.40833	128
36.41667	127
36.42500	125
36.43333	123
36.44167	121
36.45000	119
36.45833	121
36.46667	125
36.47500	128
36.48333	128
36.49167	125
36.50000	119
36.50833	114
36.51667	112
36.52500	113
36.53333	113
36.54167	110
36.55000	106
36.55833	105
36.56667	107
36.57500	114
36.58333	126
36.59167	137
36.60000	143
36.60833	144
36.61667	141
36.62500	134
36.63333	128
36.64167	124
36.65000	123
36.65833	122
36.66667	121
36.67500	119
36.68333	117
36.69167	118
36.70000	120
36.70833	124
36.71667	126
36.72500	126
36.73333	123
36.74167	118
36.75000	114
36.75833	112
36.76667	113
36.77500	114
36.78333	114
36.79167	112
36.80000	109
36.80833	106
36.81667	105
36.82500	106
36.83333	107
36.84167	107
36.85000	107
36.85833	106
36.86667	107
36.87500	108
36.88333	111
36.89167	112
36.90000	111
36.90833	108
36.91667	107
36.92500	108
36.93333	111
36.94167	114
36.95000	117
36.95833	118
36.96667	116
36.97500	114
36.98333	113
36.99167	113
37.00000	113
37.00833	112
37.01667	111
37.02500	108
37.03333	104
37.04167	101
37.05000	97
37.05833	94
37.06667	92
37.07500	91
37.08333	92
37.09167	94
37.10000	98
37.10833	103
37.11667	107
37.12500	109
37.13333	109
37.14167	106
37.15000	100
37.15833	94
37.16667	88
37.17500	84
37.18333	85
37.19167	89
37.20000	95
37.20833	101
37.21667	106
37.22500	110
37.23333	111
37.24167	109
37.25000	105
37.25833	100
37.26667	94
37.27500	90
37.28333	89
37.29167	90
37.30000	92
37.30833	95
37.31667	99
37.32500	103
37.33333	105
37.34167	107
37.35000	108
37.35833	109
37.36667	110
37.37500	113
37.38333	116
37.39167	119
37.40000	120
37.40833	117
37.41667	111
37.42500	104
37.43333	99
37.44167	99
37.45000	103
37.45833	110
37.46667	117
37.47500	121
37.48333	120
37.49167	116
37.50000	110
37.50833	105
37.51667	104
37.52500	108
37.53333	114
37.54167	120
37.55000	125
37.55833	127
37.56667	127
37.57500	128
37.58333	130
37.59167	132
37.60000	133
37.60833	131
37.61667	128
37.62500	123
37.63333	118
37.64167	115
37.65000	112
37.65833	108
37.66667	106
37.67500	104
37.68333	104
37.69167	106
37.70000	108
37.70833	110
37.71667	110
37.72500	109
37.73333	107
37.74167	105
37.75000	103
37.75833	103
37.76667	104
37.77500	104
37.78333	102
37.79167	100
37.80000	96
37.80833	94
37.81667	94
37.82500	97
37.83333	101
37.84167	107
37.85000	112
37.85833	115
37.86667	114
37.87500	110
37.88333	103
37.89167	97
37.90000	96
37.90833	99
37.91667	102
37.92500	106
37.93333	109
37.94167	110
37.95000	110
37.95833	111
37.96667	113
37.97500	116
37.98333	117
37.99167	119
38.00000	121
38.00833	123
38.01667	124
38.02500	121
38.03333	116
38.04167	110
38.05000	103
38.05833	98
38.06667	94
38.07500	91
38.08333	90
38.09167	93
38.10000	98
38.10833	106
38.11667	113
38.12500	119
38.13333	122
38.14167	121
38.15000	119
38.15833	117
38.16667	116
38.17500	116
38.18333	117
38.19167	118
38.20000	120
38.20833	121
38.21667	122
38.22500	122
38.23333	122
38.24167	120
38.25000	119
38.25833	117
38.26667	115
38.27500	112
38.28333	108
38.29167	105
38.30000	106
38.30833	108
38.31667	110
38.32500	110
38.33333	107
38.34167	103
38.35000	98
38.35833	96
38.36667	95
38.37500	96
38.38333	97
38.39167	99
38.40000	100
38.40833	101
38.41667	101
38.42500	101
38.43333	99
38.44167	97
38.45000	96
38.45833	96
38.46667	97
38.47500	99
38.48333	101
38.49167	100
38.50000	96
38.50833	90
38.51667	86
38.52500	83
38.53333	82
38.54167	83
38.55000	85
38.55833	84
38.56667	81
38.57500	77
38.58333	72
38.59167	69
38.60000	72
38.60833	78
38.61667	86
38.62500	94
38.63333	99
38.64167	101
38.65000	99
38.65833	97
38.66667	94
38.67500	92
38.68333	92
38.69167	93
38.70000	95
38.70833	96
38.71667	97
38.72500	99
38.73333	101
38.74167	102
38.75000	104
38.75833	105
38.76667	106
38.77500	107
38.78333	108
38.79167	109
38.80000	110
38.80833	110
38.81667	109
38.82500	108
38.83333	104
38.84167	97
38.85000	90
38.85833	86
38.86667	84
38.87500	85
38.88333	89
38.89167	93
38.90000	95
38.90833	95
38.91667	92
38.92500	87
38.93333	82
38.94167	78
38.95000	77
38.95833	79
38.96667	82
38.97500	85
38.98333	85
38.99167	84
39.00000	84
39.00833	84
39.01667	84
39.02500	83
39.03333	80
39.04167	76
39.05000	72
39.05833	68
39.06667	66
39.07500	64
39.08333	62
39.09167	61
39.10000	62
39.10833	65
39.11667	69
39.12500	74
39.13333	79
39.14167	84
39.15000	88
39.15833	91
39.16667	93
39.17500	94
39.18333	93
39.19167	91
39.20000	90
39.20833	89
39.21667	89
39.22500	90
39.23333	91
39.24167	89
39.25000	86
39.25833	83
39.26667	82
39.27500	81
39.28333	82
39.29167	83
39.30000	82
39.30833	79
39.31667	77
39.32500	75
39.33333	75
39.34167	77
39.35000	79
39.35833	81
39.36667	83
39.37500	86
39.38333	88
39.39167	91
39.40000	91
39.40833	89
39.41667	87
39.42500	84
39.43333	82
39.44167	83
39.45000	86
39.45833	89
39.46667	92
39.47500	93
39.48333	93
39.49167	91
39.50000	90
39.50833	87
39.51667	85
39.52500	85
39.53333	85
39.54167	85
39.55000	83
39.55833	80
39.56667	76
39.57500	74
39.58333	75
39.59167	77
39.60000	79
39.60833	81
39.61667	81
39.62500	80
39.63333	80
39.64167	82
39.65000	83
39.65833	84
39.66667	82
39.67500	79
39.68333	76
39.69167	72
39.70000	70
39.70833	69
39.71667	68
39.72500	67
39.73333	68
39.74167	70
39.75000	74
39.75833	78
39.76667	79
39.77500	80
39.78333	80
39.79167	82
39.80000	85
39.80833	86
39.81667	85
39.82500	81
39.83333	77
39.84167	75
39.85000	74
39.85833	73
39.86667	69
39.87500	65
39.88333	61
39.89167	58
39.90000	58
39.90833	60
39.91667	62
39.92500	64
39.93333	66
39.94167	67
39.95000	68
39.95833	69
39.96667	69
39.97500	68
39.98333	66
39.99167	63
40.00000	61
40.00833	61
40.01667	63
40.02500	66
40.03333	69
40.04167	69
40.05000	65
40.05833	61
40.06667	58
40.07500	58
40.08333	61
40.09167	66
40.10000	71
40.10833	75
40.11667	75
40.12500	73
40.13333	69
40.14167	67
40.15000	69
40.15833	74
40.16667	82
40.17500	88
40.18333	91
40.19167	90
40.20000	87
40.20833	84
40.21667	82
40.22500	81
40.23333	80
40.24167	79
40.25000	77
40.25833	73
40.26667	70
40.27500	68
40.28333	68
40.29167	70
40.30000	75
40.30833	79
40.31667	79
40.32500	76
40.33333	70
40.34167	65
40.35000	61
40.35833	59
40.36667	59
40.37500	59
40.38333	59
40.39167	58
40.40000	57
40.40833	59
40.41667	62
40.42500	65
40.43333	68
40.44167	68
40.45000	67
40.45833	63
40.46667	59
40.47500	57
40.48333	58
40.49167	61
40.50000	65
40.50833	71
40.51667	75
40.52500	79
40.53333	80
40.54167	80
40.55000	79
40.55833	78
40.56667	79
40.57500	81
40.58333	84
40.59167	88
40.60000	91
40.60833	94
40.61667	97
40.62500	100
40.63333	101
40.64167	99
40.65000	97
40.65833	94
40.66667	93
40.67500	93
40.68333	93
40.69167	94
40.70000	94
40.70833	93
40.71667	93
40.72500	93
40.73333	95
40.74167	99
40.75000	104
40.75833	109
40.76667	115
40.77500	119
40.78333	121
40.79167	123
40.80000	126
40.80833	129
40.81667	131
40.82500	134
40.83333	137
40.84167	139
40.85000	141
40.85833	140
40.86667	139
40.87500	136
40.88333	134
40.89167	131
40.90000	130
40.90833	130
40.91667	130
40.92500	130
40.93333	129
40.94167	131
40.95000	134
40.95833	138
40.96667	142
40.97500	145
40.98333	146
40.99167	146
41.00000	145
41.00833	145
41.01667	147
41.02500	149
41.03333	154
41.04167	160
41.05000	167
41.05833	176
41.06667	185
41.07500	192
41.08333	196
41.09167	197
41.10000	196
41.10833	192
41.11667	188
41.12500	185
41.13333	183
41.14167	185
41.15000	190
41.15833	197
41.16667	204
41.17500	209
41.18333	211
41.19167	211
41.20000	211
41.20833	210
41.21667	209
41.22500	210
41.23333	210
41.24167	209
41.25000	208
41.25833	209
41.26667	212
41.27500	217
41.28333	223
41.29167	230
41.30000	236
41.30833	242
41.31667	247
41.32500	252
41.33333	255
41.34167	255
41.35000	253
41.35833	250
41.36667	245
41.37500	243
41.38333	243
41.39167	245
41.40000	248
41.40833	249
41.41667	248
41.42500	243
41.43333	239
41.44167	236
41.45000	236
41.45833	236
41.46667	237
41.47500	239
41.48333	243
41.49167	247
41.50000	253
41.50833	258
41.51667	260
41.52500	258
41.53333	254
41.54167	249
41.55000	245
41.55833	244
41.56667	246
41.57500	249
41.58333	251
41.59167	251
41.60000	249
41.60833	246
41.61667	244
41.62500	245
41.63333	247
41.64167	247
41.65000	246
41.65833	242
41.66667	237
41.67500	232
41.68333	227
41.69167	222
41.70000	217
41.70833	212
41.71667	208
41.72500	205
41.73333	203
41.74167	204
41.75000	206
41.75833	208
41.76667	209
41.77500	209
41.78333	207
41.79167	205
41.80000	205
41.80833	208
41.81667	211
41.82500	214
41.83333	213
41.84167	208
41.85000	200
41.85833	193
41.86667	188
41.87500	184
41.88333	184
41.89167	184
41.90000	185
41.90833	186
41.91667	186
41.92500	184
41.93333	181
41.94167	175
41.95000	170
41.95833	165
41.96667	162
41.97500	161
41.98333	160
41.99167	159
42.00000	156
42.00833	152
42.01667	148
42.02500	145
42.03333	144
42.04167	145
42.05000	147
42.05833	149
42.06667	150
42.07500	150
42.08333	149
42.09167	145
42.10000	140
42.10833	132
42.11667	123
42.12500	114
42.13333	109
42.14167	107
42.15000	108
42.15833	111
42.16667	113
42.17500	115
42.18333	116
42.19167	116
42.20000	117
42.20833	117
42.21667	117
42.22500	116
42.23333	112
42.24167	108
42.25000	102
42.25833	97
42.26667	93
42.27500	91
42.28333	90
42.29167	90
42.30000	90
42.30833	89
42.31667	88
42.32500	87
42.33333	87
42.34167	89
42.35000	92
42.35833	94
42.36667	95
42.37500	94
42.38333	93
42.39167	92
42.40000	92
42.40833	93
42.41667	91
42.42500	88
42.43333	83
42.44167	79
42.45000	76
42.45833	76
42.46667	77
42.47500	78
42.48333	78
42.49167	77
42.50000	77
42.50833	79
42.51667	82
42.52500	85
42.53333	87
42.54167	87
42.55000	84
42.55833	81
42.56667	77
42.57500	74
42.58333	74
42.59167	74
42.60000	75
42.60833	74
42.61667	72
42.62500	69
42.63333	65
42.64167	61
42.65000	57
42.65833	55
42.66667	53
42.67500	54
42.68333	58
42.69167	62
42.70000	65
42.70833	68
42.71667	69
42.72500	70
42.73333	70
42.74167	72
42.75000	74
42.75833	75
42.76667	73
42.77500	69
42.78333	64
42.79167	60
42.80000	57
42.80833	54
42.81667	51
42.82500	48
42.83333	44
42.84167	42
42.85000	42
42.85833	45
42.86667	49
42.87500	53
42.88333	57
42.89167	61
42.90000	64
42.90833	67
42.91667	70
42.92500	72
42.93333	72
42.94167	71
42.95000	68
42.95833	65
42.96667	64
42.97500	62
42.98333	58
42.99167	54
43.00000	53
43.00833	53
43.01667	54
43.02500	54
43.03333	52
43.04167	50
43.05000	49
43.05833	53
43.06667	61
43.07500	68
43.08333	71
43.09167	70
43.10000	67
43.10833	64
43.11667	63
43.12500	64
43.13333	67
43.14167	69
43.15000	70
43.15833	70
43.16667	68
43.17500	65
43.18333	62
43.19167	61
43.20000	61
43.20833	62
43.21667	63
43.22500	64
43.23333	63
43.24167	61
43.25000	57
43.25833	54
43.26667	53
43.27500	53
43.28333	53
43.29167	53
43.30000	51
43.30833	49
43.31667	47
43.32500	45
43.33333	43
43.34167	43
43.35000	45
43.35833	49
43.36667	55
43.37500	62
43.38333	69
43.39167	73
43.40000	73
43.40833	70
43.41667	63
43.42500	56
43.43333	49
43.44167	44
43.45000	41
43.45833	40
43.46667	41
43.47500	42
43.48333	43
43.49167	45
43.50000	48
43.50833	51
43.51667	56
43.52500	60
43.53333	62
43.54167	61
43.55000	57
43.55833	52
43.56667	47
43.57500	44
43.58333	45
43.59167	49
43.60000	53
43.60833	57
43.61667	57
43.62500	53
43.63333	45
43.64167	36
43.65000	29
43.65833	27
43.66667	28
43.67500	32
43.68333	36
43.69167	40
43.70000	43
43.70833	48
43.71667	53
43.72500	59
43.73333	63
43.74167	62
43.75000	59
43.75833	54
43.76667	49
43.77500	45
43.78333	44
43.79167	45
43.80000	46
43.80833	48
43.81667	49
43.82500	49
43.83333	47
43.84167	46
43.85000	46
43.85833	49
43.86667	52
43.87500	53
43.88333	53
43.89167	51
43.90000	49
43.90833	48
43.91667	49
43.92500	52
43.93333	56
43.94167	58
43.95000	59
43.95833	58
43.96667	55
43.97500	51
43.98333	48
43.99167	46
44.00000	46
44.00833	48
44.01667	49
44.02500	49
44.03333	47
44.04167	45
44.05000	44
44.05833	44
44.06667	45
44.07500	46
44.08333	46
44.09167	46
44.10000	47
44.10833	50
44.11667	53
44.12500	57
44.13333	59
44.14167	58
44.15000	55
44.15833	49
44.16667	44
44.17500	40
44.18333	39
44.19167	40
44.20000	44
44.20833	50
44.21667	53
44.22500	54
44.23333	52
44.24167	48
44.25000	42
44.25833	38
44.26667	36
44.27500	36
44.28333	38
44.29167	41
44.30000	43
44.30833	43
44.31667	41
44.32500	37
44.33333	35
44.34167	34
44.35000	36
44.35833	40
44.36667	45
44.37500	48
44.38333	49
44.39167	47
44.40000	42
44.40833	35
44.41667	30
44.42500	27
44.43333	25
44.44167	27
44.45000	31
44.45833	34
44.46667	37
44.47500	39
44.48333	42
44.49167	45
44.50000	49
44.50833	51
44.51667	53
44.52500	52
44.53333	51
44.54167	49
44.55000	46
44.55833	44
44.56667	43
44.57500	43
44.58333	43
44.59167	45
44.60000	47
44.60833	48
44.61667	47
44.62500	44
44.63333	40
44.64167	36
44.65000	34
44.65833	35
44.66667	38
44.67500	41
44.68333	44
44.69167	46
44.70000	46
44.70833	46
44.71667	45
44.72500	45
44.73333	45
44.74167	45
44.75000	43
44.75833	40
44.76667	35
44.77500	31
44.78333	27
44.79167	26
44.80000	26
44.80833	29
44.81667	33
44.82500	38
44.83333	42
44.84167	45
44.85000	48
44.85833	49
44.86667	50
44.87500	51
44.88333	50
44.89167	50
44.90000	50
44.90833	50
44.91667	50
44.92500	49
44.93333	45
44.94167	39
44.95000	33
44.95833	29
44.96667	27
44.97500	29
44.98333	35
44.99167	40
45.00000	42
45.00833	42
45.01667	38
45.02500	33
45.03333	29
45.04167	28
45.05000	28
45.05833	28
45.06667	27
45.07500	26
45.08333	23
45.09167	21
45.10000	20
45.10833	21
45.11667	25
45.12500	30
45.13333	36
45.14167	41
45.15000	44
45.15833	45
45.16667	44
45.17500	42
45.18333	40
45.19167	38
45.20000	38
45.20833	38
45.21667	37
45.22500	33
45.23333	29
45.24167	26
45.25000	26
45.25833	29
45.26667	34
45.27500	36
45.28333	35
45.29167	32
45.30000	29
45.30833	25
45.31667	25
45.32500	28
45.33333	31
45.34167	35
45.35000	38
45.35833	40
45.36667	40
45.37500	40
45.38333	41
45.39167	42
45.40000	41
45.40833	39
45.41667	36
45.42500	33
45.43333	30
45.44167	28
45.45000	27
45.45833	26
45.46667	27
45.47500	28
45.48333	30
45.49167	31
45.50000	32
45.50833	34
45.51667	36
45.52500	37
45.53333	37
45.54167	35
45.55000	32
45.55833	29
45.56667	28
45.57500	28
45.58333	30
45.59167	33
45.60000	37
45.60833	38
45.61667	37
45.62500	33
45.63333	28
45.64167	24
45.65000	21
45.65833	20
45.66667	22
45.67500	24
45.68333	25
45.69167	26
45.70000	25
45.70833	25
45.71667	25
45.72500	28
45.73333	31
45.74167	35
45.75000	39
45.75833	42
45.76667	45
45.77500	46
45.78333	45
45.79167	43
45.80000	43
45.80833	43
45.81667	43
45.82500	43
45.83333	42
45.84167	41
45.85000	39
45.85833	36
45.86667	33
45.87500	28
45.88333	23
45.89167	20
45.90000	22
45.90833	26
45.91667	33
45.92500	40
45.93333	44
45.94167	45
45.95000	43
45.95833	39
45.96667	35
45.97500	31
45.98333	29
45.99167	28
46.00000	28
46.00833	28
46.01667	27
46.02500	25
46.03333	22
46.04167	21
46.05000	20
46.05833	19
46.06667	18
46.07500	19
46.08333	22
46.09167	26
46.10000	31
46.10833	35
46.11667	36
46.12500	34
46.13333	31
46.14167	28
46.15000	26
46.15833	25
46.16667	23
46.17500	21
46.18333	17
46.19167	14
46.20000	12
46.20833	13
46.21667	17
46.22500	23
46.23333	28
46.24167	30
46.25000	29
46.25833	26
46.26667	23
46.27500	21
46.28333	20
46.29167	19
46.30000	18
46.30833	15
46.31667	13
46.32500	11
46.33333	12
46.34167	15
46.35000	19
46.35833	25
46.36667	30
46.37500	35
46.38333	38
46.39167	40
46.40000	39
46.40833	36
46.41667	35
46.42500	34
46.43333	35
46.44167	36
46.45000	37
46.45833	36
46.46667	34
46.47500	30
46.48333	27
46.49167	25
46.50000	26
46.50833	28
46.51667	31
46.52500	34
46.53333	36
46.54167	36
46.55000	35
46.55833	34
46.56667	34
46.57500	35
46.58333	36
46.59167	36
46.60000	34
46.60833	30
46.61667	27
46.62500	24
46.63333	23
46.64167	25
46.65000	27
46.65833	28
46.66667	27
46.67500	25
46.68333	21
46.69167	18
46.70000	16
46.70833	16
46.71667	18
46.72500	21
46.73333	23
46.74167	23
46.75000	23
46.75833	23
46.76667	25
46.77500	28
46.78333	32
46.79167	36
46.80000	39
46.80833	42
46.81667	44
46.82500	46
46.83333	45
46.84167	41
46.85000	35
46.85833	28
46.86667	21
46.87500	17
46.88333	17
46.89167	20
46.90000	22
46.90833	23
46.91667	23
46.92500	22
46.93333	20
46.94167	18
46.95000	16
46.95833	15
46.96667	15
46.97500	18
46.98333	23
46.99167	29
47.00000	32
47.00833	32
47.01667	30
47.02500	25
47.03333	19
47.04167	13
47.05000	8
47.05833	7
47.06667	8
47.07500	12
47.08333	17
47.09167	23
47.10000	26
47.10833	27
47.11667	23
47.12500	17
47.13333	10
47.14167	4
47.15000	1
47.15833	4
47.16667	12
47.17500	20
47.18333	26
47.19167	28
47.20000	26
47.20833	22
47.21667	18
47.22500	16
47.23333	15
47.24167	14
47.25000	14
47.25833	14
47.26667	15
47.27500	16
47.28333	17
47.29167	20
47.30000	23
47.30833	25
47.31667	27
47.32500	29
47.33333	30
47.34167	31
47.35000	30
47.35833	28
47.36667	25
47.37500	20
47.38333	13
47.39167	8
47.40000	6
47.40833	8
47.41667	12
47.42500	17
47.43333	22
47.44167	25
47.45000	27
47.45833	27
47.46667	26
47.47500	24
47.48333	23
47.49167	22
47.50000	23
47.50833	25
47.51667	25
47.52500	23
47.53333	21
47.54167	20
47.55000	20
47.55833	21
47.56667	23
47.57500	24
47.58333	25
47.59167	25
47.60000	26
47.60833	27
47.61667	27
47.62500	25
47.63333	20
47.64167	11
47.65000	3
47.65833	-2
47.66667	-3
47.67500	1
47.68333	9
47.69167	17
47.70000	22
47.70833	23
47.71667	23
47.72500	21
47.73333	20
47.74167	21
47.75000	22
47.75833	22
47.76667	22
47.77500	21
47.78333	20
47.79167	20
47.80000	19
47.80833	19
47.81667	19
47.82500	19
47.83333	21
47.84167	25
47.85000	29
47.85833	33
47.86667	36
47.87500	36
47.88333	35
47.89167	32
47.90000	30
47.90833	29
47.91667	30
47.92500	31
47.93333	32
47.94167	31
47.95000	29
47.95833	25
47.96667	19
47.97500	14
47.98333	12
47.99167	12
48.00000	14
48.00833	17
48.01667	19
48.02500	20
48.03333	21
48.04167	22
48.05000	23
48.05833	22
48.06667	19
48.07500	16
48.08333	16
48.09167	19
48.10000	24
48.10833	30
48.11667	33
48.12500	33
48.13333	30
48.14167	28
48.15000	25
48.15833	24
48.16667	24
48.17500	24
48.18333	24
48.19167	22
48.20000	20
48.20833	19
48.21667	18
48.22500	17
48.23333	16
48.24167	16
48.25000	16
48.25833	16
48.26667	16
48.27500	17
48.28333	17
48.29167	17
48.30000	18
48.30833	19
48.31667	20
48.32500	18
48.33333	15
48.34167	13
48.35000	13
48.35833	14
48.36667	17
48.37500	21
48.38333	25
48.39167	28
48.40000	31
48.40833	34
48.41667	35
48.42500	34
48.43333	33
48.44167	31
48.45000	29
48.45833	29
48.46667	30
48.47500	31
48.48333	31
48.49167	29
48.50000	23
48.50833	15
48.51667	9
48.52500	5
48.53333	4
48.54167	5
48.55000	7
48.55833	9
48.56667	8
48.57500	7
48.58333	7
48.59167	8
48.60000	10
48.60833	12
48.61667	13
48.62500	15
48.63333	16
48.64167	15
48.65000	13
48.65833	10
48.66667	7
48.67500	4
48.68333	2
48.69167	0
48.70000	-0
48.70833	1
48.71667	3
48.72500	7
48.73333	10
48.74167	11
48.75000	11
48.75833	14
48.76667	18
48.77500	24
48.78333	28
48.79167	31
48.80000	31
48.80833	28
48.81667	24
48.82500	20
48.83333	18
48.84167	17
48.85000	17
48.85833	17
48.86667	16
48.87500	13
48.88333	8
48.89167	4
48.90000	1
48.90833	1
48.91667	2
48.92500	5
48.93333	8
48.94167	9
48.95000	8
48.95833	8
48.96667	9
48.97500	11
48.98333	13
48.99167	13
49.00000	12
49.00833	10
49.01667	10
49.02500	11
49.03333	15
49.04167	19
49.05000	23
49.05833	23
49.06667	21
49.07500	17
49.08333	13
49.09167	9
49.10000	9
49.10833	11
49.11667	14
49.12500	17
49.13333	18
49.14167	17
49.15000	13
49.15833	8
49.16667	2
49.17500	-2
49.18333	-4
49.19167	-3
49.20000	-2
49.20833	1
49.21667	3
49.22500	4
49.23333	3
49.24167	-0
49.25000	-4
49.25833	-7
49.26667	-8
49.27500	-7
49.28333	-2
49.29167	4
49.30000	9
49.30833	13
49.31667	17
49.32500	19
49.33333	21
49.34167	22
49.35000	21
49.35833	19
49.36667	18
49.37500	17
49.38333	17
49.39167	19
49.40000	20
49.40833	22
49.41667	21
49.42500	18
49.43333	15
49.44167	12
49.45000	12
49.45833	15
49.46667	20
49.47500	22
49.48333	20
49.49167	15
49.50000	10
49.50833	5
49.51667	3
49.52500	4
49.53333	6
49.54167	6
49.55000	4
49.55833	2
49.56667	1
49.57500	1
49.58333	2
49.59167	4
49.60000	5
49.60833	7
49.61667	8
49.62500	9
49.63333	9
49.64167	10
49.65000	12
49.65833	11
49.66667	9
49.67500	7
49.68333	4
49.69167	1
49.70000	1
49.70833	4
49.71667	6
49.72500	8
49.73333	8
49.74167	8
49.75000	7
49.75833	7
49.76667	8
49.77500	12
49.78333	16
49.79167	21
49.80000	23
49.80833	23
49.81667	21
49.82500	17
49.83333	13
49.84167	8
49.85000	4
49.85833	1
49.86667	1
49.87500	5
49.88333	11
49.89167	18
49.90000	23
49.90833	25
49.91667	25
49.92500	23
49.93333	21
49.94167	21
49.95000	21
49.95833	21
49.96667	20
49.97500	19
49.98333	17
49.99167	16
50.00000	15
50.00833	15
50.01667	16
50.02500	18
50.03333	20
50.04167	21
50.05000	21
50.05833	22
50.06667	23
50.07500	23
50.08333	23
50.09167	21
50.10000	19
50.10833	18
50.11667	17
50.12500	19
50.13333	21
50.14167	25
50.15000	29
50.15833	33
50.16667	35
50.17500	37
50.18333	35
50.19167	32
50.20000	26
50.20833	19
50.21667	14
50.22500	12
50.23333	12
50.24167	14
50.25000	17
50.25833	20
50.26667	21
50.27500	21
50.28333	21
50.29167	21
50.30000	19
50.30833	18
50.31667	19
50.32500	22
50.33333	25
50.34167	26
50.35000	26
50.35833	25
50.36667	24
50.37500	26
50.38333	31
50.39167	36
50.40000	40
50.40833	40
50.41667	38
50.42500	35
50.43333	34
50.44167	35
50.45000	38
50.45833	41
50.46667	42
50.47500	44
50.48333	48
50.49167	53
50.50000	59
50.50833	63
50.51667	63
50.52500	60
50.53333	57
50.54167	54
50.55000	53
50.55833	50
50.56667	47
50.57500	44
50.58333	41
50.59167	41
50.60000	44
50.60833	51
50.61667	56
50.62500	59
50.63333	59
50.64167	55
50.65000	50
50.65833	49
50.66667	50
50.67500	53
50.68333	58
50.69167	63
50.70000	65
50.70833	65
50.71667	65
50.72500	66
50.73333	67
50.74167	68
50.75000	68
50.75833	68
50.76667	70
50.77500	73
50.78333	78
50.79167	81
50.80000	81
50.80833	77
50.81667	69
50.82500	61
50.83333	55
50.84167	53
50.85000	56
50.85833	60
50.86667	65
50.87500	70
50.88333	72
50.89167	72
50.90000	70
50.90833	66
50.91667	60
50.92500	52
50.93333	45
50.94167	41
50.95000	40
50.95833	42
50.96667	48
50.97500	55
50.98333	62
50.99167	67
51.00000	68
51.00833	66
51.01667	65
51.02500	66
51.03333	70
51.04167	74
51.05000	78
51.05833	78
51.06667	76
51.07500	72
51.08333	68
51.09167	64
51.10000	62
51.10833	62
51.11667	63
51.12500	66
51.13333	70
51.14167	72
51.15000	74
51.15833	76
51.16667	79
51.17500	83
51.18333	88
51.19167	91
51.20000	93
51.20833	91
51.21667	87
51.22500	81
51.23333	76
51.24167	74
51.25000	73
51.25833	74
51.26667	76
51.27500	78
51.28333	78
51.29167	77
51.30000	76
51.30833	73
51.31667	72
51.32500	72
51.33333	74
51.34167	79
51.35000	83
51.35833	85
51.36667	86
51.37500	86
51.38333	86
51.39167	88
51.40000	89
51.40833	89
51.41667	89
51.42500	87
51.43333	84
51.44167	80
51.45000	75
51.45833	72
51.46667	70
51.47500	72
51.48333	76
51.49167	81
51.50000	85
51.50833	89
51.51667	91
51.52500	91
51.53333	90
51.54167	90
51.55000	90
51.55833	91
51.56667	92
51.57500	93
51.58333	93
51.59167	94
51.60000	97
51.60833	101
51.61667	107
51.62500	113
51.63333	117
51.64167	120
51.65000	121
51.65833	121
51.66667	120
51.67500	121
51.68333	123
51.69167	126
51.70000	129
51.70833	130
51.71667	129
51.72500	128
51.73333	127
51.74167	129
51.75000	133
51.75833	135
51.76667	137
51.77500	140
51.78333	144
51.79167	151
51.80000	160
51.80833	169
51.81667	179
51.82500	188
51.83333	196
51.84167	203
51.85000	207
51.85833	207
51.86667	205
51.87500	202
51.88333	201
51.89167	202
51.90000	207
51.90833	215
51.91667	226
51.92500	239
51.93333	250
51.94167	260
51.95000	268
51.95833	275
51.96667	280
51.97500	285
51.98333	290
51.99167	294
52.00000	298
52.00833	303
52.01667	309
52.02500	314
52.03333	320
52.04167	326
52.05000	331
52.05833	338
52.06667	346
52.07500	356
52.08333	369
52.09167	382
52.10000	396
52.10833	409
52.11667	418
52.12500	424
52.13333	428
52.14167	430
52.15000	430
52.15833	430
52.16667	434
52.17500	441
52.18333	452
52.19167	465
52.20000	479
52.20833	492
52.21667	504
52.22500	514
52.23333	522
52.24167	530
52.25000	537
52.25833	543
52.26667	547
52.27500	552
52.28333	557
52.29167	565
52.30000	575
52.30833	588
52.31667	600
52.32500	613
52.33333	624
52.34167	634
52.35000	642
52.35833	649
52.36667	656
52.37500	664
52.38333	673
52.39167	683
52.40000	695
52.40833	707
52.41667	720
52.42500	734
52.43333	747
52.44167	758
52.45000	767
52.45833	772
52.46667	774
52.47500	775
52.48333	778
52.49167	782
52.50000	788
52.50833	795
52.51667	801
52.52500	806
52.53333	811
52.54167	817
52.55000	823
52.55833	830
52.56667	837
52.57500	846
52.58333	855
52.59167	862
52.60000	867
52.60833	870
52.61667	872
52.62500	874
52.63333	880
52.64167	889
52.65000	899
52.65833	908
52.66667	915
52.67500	920
52.68333	923
52.69167	925
52.70000	928
52.70833	932
52.71667	938
52.72500	945
52.73333	953
52.74167	960
52.75000	964
52.75833	964
52.76667	961
52.77500	956
52.78333	953
52.79167	951
52.80000	952
52.80833	956
52.81667	963
52.82500	970
52.83333	978
52.84167	986
52.85000	994
52.85833	1000
52.86667	1003
52.87500	1004
52.88333	1002
52.89167	1000
52.90000	998
52.90833	997
52.91667	997
52.92500	1000
52.93333	1002
52.94167	1002
52.95000	1001
52.95833	997
52.96667	994
52.97500	991
52.98333	991
52.99167	993
53.00000	997
53.00833	1001
53.01667	1002
53.02500	1000
53.03333	994
53.04167	984
53.05000	973
53.05833	963
53.06667	954
53.07500	948
53.08333	945
53.09167	944
53.10000	945
53.10833	946
53.11667	944
53.12500	938
53.13333	931
53.14167	924
53.15000	917
53.15833	911
53.16667	907
53.17500	902
53.18333	896
53.19167	892
53.20000	892
53.20833	894
53.21667	895
53.22500	893
53.23333	886
53.24167	875
53.25000	862
53.25833	851
53.26667	842
53.27500	835
53.28333	829
53.29167	825
53.30000	820
53.30833	815
53.31667	810
53.32500	807
53.33333	803
53.34167	800
53.35000	796
53.35833	788
53.36667	778
53.37500	767
53.38333	756
53.39167	745
53.40000	737
53.40833	731
53.41667	726
53.42500	722
53.43333	716
53.44167	708
53.45000	699
53.45833	690
53.46667	682
53.47500	677
53.48333	675
53.49167	674
53.50000	673
53.50833	671
53.51667	667
53.52500	662
53.53333	656
53.54167	650
53.55000	643
53.55833	634
53.56667	625
53.57500	615
53.58333	606
53.59167	599
53.60000	593
53.60833	588
53.61667	582
53.62500	573
53.63333	563
53.64167	552
53.65000	542
53.65833	534
53.66667	529
53.67500	524
53.68333	518
53.69167	513
53.70000	508
53.70833	502
53.71667	496
53.72500	489
53.73333	481
53.74167	473
53.75000	466
53.75833	462
53.76667	460
53.77500	458
53.78333	453
53.79167	446
53.80000	435
53.80833	425
53.81667	418
53.82500	415
53.83333	414
53.84167	410
53.85000	406
53.85833	399
53.86667	393
53.87500	387
53.88333	383
53.89167	381
53.90000	378
53.90833	374
53.91667	371
53.92500	369
53.93333	367
53.94167	364
53.95000	359
53.95833	353
53.96667	347
53.97500	342
53.98333	337
53.99167	331
54.00000	325
54.00833	320
54.01667	315
54.02500	312
54.03333	309
54.04167	308
54.05000	307
54.05833	306
54.06667	303
54.07500	300
54.08333	297
54.09167	294
54.10000	290
54.10833	285
54.11667	278
54.12500	269
54.13333	261
54.14167	257
54.15000	256
54.15833	256
54.16667	256
54.17500	256
54.18333	256
54.19167	254
54.20000	252
54.20833	250
54.21667	246
54.22500	242
54.23333	239
54.24167	237
54.25000	235
54.25833	232
54.26667	226
54.27500	218
54.28333	210
54.29167	202
54.30000	198
54.30833	196
54.31667	195
54.32500	194
54.33333	193
54.34167	191
54.35000	189
54.35833	189
54.36667	189
54.37500	190
54.38333	191
54.39167	191
54.40000	190
54.40833	188
54.41667	183
54.42500	178
54.43333	174
54.44167	174
54.45000	175
54.45833	175
54.46667	174
54.47500	169
54.48333	163
54.49167	157
54.50000	154
54.50833	152
54.51667	150
54.52500	148
54.53333	144
54.54167	138
54.55000	131
54.55833	125
54.56667	120
54.57500	117
54.58333	117
54.59167	119
54.60000	123
54.60833	127
54.61667	130
54.62500	131
54.63333	127
54.64167	120
54.65000	112
54.65833	108
54.66667	107
54.67500	108
54.68333	110
54.69167	113
54.70000	114
54.70833	113
54.71667	111
54.72500	109
54.73333	106
54.74167	100
54.75000	94
54.75833	88
54.76667	85
54.77500	84
54.78333	86
54.79167	91
54.80000	96
54.80833	99
54.81667	100
54.82500	97
54.83333	94
54.84167	92
54.85000	89
54.85833	88
54.86667	86
54.87500	84
54.88333	81
54.89167	79
54.90000	78
54.90833	80
54.91667	84
54.92500	90
54.93333	94
54.94167	94
54.95000	89
54.95833	81
54.96667	70
54.97500	61
54.98333	58
54.99167	59
55.00000	63
55.00833	69
55.01667	73
55.02500	76
55.03333	77
55.04167	77
55.05000	76
55.05833	75
55.06667	74
55.07500	72
55.08333	69
55.09167	67
55.10000	65
55.10833	64
55.11667	63
55.12500	63
55.13333	64
55.14167	66
55.15000	68
55.15833	70
55.16667	70
55.17500	69
55.18333	67
55.19167	65
55.20000	64
55.20833	63
55.21667	63
55.22500	64
55.23333	63
55.24167	61
55.25000	59
55.25833	57
55.26667	57
55.27500	58
55.28333	59
55.29167	61
55.30000	62
55.30833	63
55.31667	62
55.32500	59
55.33333	56
55.34167	54
55.35000	52
55.35833	52
55.36667	53
55.37500	52
55.38333	50
55.39167	46
55.40000	42
55.40833	39
55.41667	37
55.42500	37
55.43333	38
55.44167	40
55.45000	44
55.45833	47
55.46667	50
55.47500	52
55.48333	54
55.49167	56
55.50000	58
55.50833	59
55.51667	57
55.52500	53
55.53333	49
55.54167	46
55.55000	45
55.55833	45
55.56667	46
55.57500	46
55.58333	46
55.59167	47
55.60000	49
55.60833	53
55.61667	56
55.62500	56
55.63333	55
55.64167	54
55.65000	52
55.65833	50
55.66667	47
55.67500	41
55.68333	34
55.69167	28
55.70000	25
55.70833	25
55.71667	27
55.72500	32
55.73333	37
55.74167	41
55.75000	44
55.75833	45
55.76667	43
55.77500	39
55.78333	34
55.79167	30
55.80000	29
55.80833	29
55.81667	30
55.82500	30
55.83333	28
55.84167	24
55.85000	18
55.85833	13
55.86667	10
55.87500	10
55.88333	15
55.89167	22
55.90000	29
55.90833	34
55.91667	35
55.92500	34
55.93333	31
55.94167	29
55.95000	29
55.95833	31
55.96667	34
55.97500	36
55.98333	37
55.99167	39
56.00000	40
56.00833	41
56.01667	43
56.02500	46
56.03333	48
56.04167	49
56.05000	48
56.05833	45
56.06667	41
56.07500	37
56.08333	33
56.09167	30
56.10000	27
56.10833	26
56.11667	25
56.12500	25
56.13333	26
56.14167	28
56.15000	30
56.15833	34
56.16667	37
56.17500	38
56.18333	38
56.19167	36
56.20000	34
56.20833	32
56.21667	30
56.22500	31
56.23333	31
56.24167	30
56.25000	28
56.25833	26
56.26667	25
56.27500	26
56.28333	28
56.29167	31
56.30000	31
56.30833	29
56.31667	26
56.32500	24
56.33333	23
56.34167	24
56.35000	26
56.35833	26
56.36667	25
56.37500	23
56.38333	20
56.39167	18
56.40000	17
56.40833	19
56.41667	20
56.42500	19
56.43333	18
56.44167	19
56.45000	21
56.45833	25
56.46667	32
56.47500	37
56.48333	40
56.49167	40
56.50000	37
56.50833	34
56.51667	32
56.52500	33
56.53333	32
56.54167	29
56.55000	24
56.55833	21
56.56667	18
56.57500	18
56.58333	19
56.59167	20
56.60000	17
56.60833	10
56.61667	4
56.62500	1
56.63333	2
56.64167	6
56.65000	11
56.65833	16
56.66667	20
56.67500	24
56.68333	28
56.69167	31
56.70000	33
56.70833	32
56.71667	30
56.72500	26
56.73333	22
56.74167	18
56.75000	15
56.75833	11
56.76667	8
56.77500	5
56.78333	1
56.79167	-1
56.80000	-2
56.80833	1
56.81667	4
56.82500	10
56.83333	15
56.84167	20
56.85000	25
56.85833	28
56.86667	30
56.87500	30
56.88333	27
56.89167	21
56.90000	14
56.90833	8
56.91667	5
56.92500	5
56.93333	8
56.94167	13
56.95000	17
56.95833	20
56.96667	21
56.97500	23
56.98333	25
56.99167	27
57.00000	27
57.00833	26
57.01667	23
57.02500	19
57.03333	15
57.04167	11
57.05000	9
57.05833	7
57.06667	7
57.07500	7
57.08333	8
57.09167	9
57.10000	10
57.10833	9
57.11667	8
57.12500	7
57.13333	4
57.14167	1
57.15000	-3
57.15833	-5
57.16667	-5
57.17500	-3
57.18333	-0
57.19167	4
57.20000	7
57.20833	11
57.21667	14
57.22500	17
57.23333	17
57.24167	12
57.25000	6
57.25833	1
57.26667	-2
57.27500	-2
57.28333	3
57.29167	7
57.30000	9
57.30833	7
57.31667	2
57.32500	-3
57.33333	-7
57.34167	-7
57.35000	-3
57.35833	4
57.36667	12
57.37500	17
57.38333	18
57.39167	16
57.40000	11
57.40833	5
57.41667	1
57.42500	-2
57.43333	-4
57.44167	-4
57.45000	-2
57.45833	0
57.46667	4
57.47500	8
57.48333	11
57.49167	13
57.50000	13
57.50833	14
57.51667	14
57.52500	16
57.53333	16
57.54167	15
57.55000	11
57.55833	7
57.56667	4
57.57500	0
57.58333	-2
57.59167	-3
57.60000	-2
57.60833	-0
57.61667	2
57.62500	3
57.63333	3
57.64167	3
57.65000	4
57.65833	6
57.66667	8
57.67500	9
57.68333	10
57.69167	11
57.70000	12
57.70833	13
57.71667	13
57.72500	11
57.73333	9
57.74167	10
57.75000	12
57.75833	15
57.76667	18
57.77500	18
57.78333	14
57.79167	10
57.80000	8
57.80833	8
57.81667	9
57.82500	9
57.83333	8
57.84167	6
57.85000	3
57.85833	-0
57.86667	-3
57.87500	-7
57.88333	-10
57.89167	-12
57.90000	-11
57.90833	-9
57.91667	-7
57.92500	-5
57.93333	-4
57.94167	-3
57.95000	-3
57.95833	-3
57.96667	-1
57.97500	2
57.98333	5
57.99167	8
58.00000	9
58.00833	8
58.01667	5
58.02500	1
58.03333	-4
58.04167	-10
58.05000	-14
58.05833	-15
58.06667	-13
58.07500	-9
58.08333	-4
58.09167	-0
58.10000	2
58.10833	1
58.11667	-0
58.12500	-2
58.13333	-4
58.14167	-6
58.15000	-7
58.15833	-8
58.16667	-6
58.17500	-5
58.18333	-3
58.19167	-2
58.20000	-1
58.20833	1
58.21667	2
58.22500	4
58.23333	6
58.24167	9
58.25000	12
58.25833	15
58.26667	18
58.27500	20
58.28333	20
58.29167	19
58.30000	18
58.30833	16
58.31667	13
58.32500	12
58.33333	11
58.34167	10
58.35000	10
58.35833	11
58.36667	12
58.37500	14
58.38333	18
58.39167	21
58.40000	22
58.40833	20
58.41667	18
58.42500	15
58.43333	13
58.44167	13
58.45000	13
58.45833	12
58.46667	9
58.47500	6
58.48333	2
58.49167	-1
58.50000	-3
58.50833	-4
58.51667	-3
58.52500	2
58.53333	7
58.54167	11
58.55000	14
58.55833	12
58.56667	8
58.57500	3
58.58333	-2
58.59167	-6
58.60000	-8
58.60833	-9
58.61667	-10
58.62500	-10
58.63333	-12
58.64167	-14
58.65000	-16
58.65833	-18
58.66667	-19
58.67500	-20
58.68333	-21
58.69167	-19
58.70000	-16
58.70833	-11
58.71667	-7
58.72500	-5
58.73333	-6
58.74167	-9
58.75000	-13
58.75833	-17
58.76667	-19
58.77500	-19
58.78333	-16
58.79167	-11
58.80000	-6
58.80833	-1
58.81667	3
58.82500	4
58.83333	4
58.84167	3
58.85000	1
58.85833	-1
58.86667	-3
58.87500	-5
58.88333	-6
58.89167	-5
58.90000	-4
58.90833	-4
58.91667	-4
58.92500	-5
58.93333	-6
58.94167	-5
58.95000	-2
58.95833	2
58.96667	7
58.97500	11
58.98333	13
58.99167	12
59.00000	10
59.00833	6
59.01667	1
59.02500	-4
59.03333	-8
59.04167	-11
59.05000	-13
59.05833	-14
59.06667	-13
59.07500	-11
59.08333	-7
59.09167	-4
59.10000	-3
59.10833	-5
59.11667	-8
59.12500	-11
59.13333	-14
59.14167	-15
59.15000	-15
59.15833	-14
59.16667	-12
59.17500	-10
59.18333	-9
59.19167	-7
59.20000	-6
59.20833	-5
59.21667	-2
59.22500	3
59.23333	6
59.24167	6
59.25000	4
59.25833	1
59.26667	-4
59.27500	-7
59.28333	-8
59.29167	-7
59.30000	-5
59.30833	-2
59.31667	2
59.32500	6
59.33333	7
59.34167	5
59.35000	1
59.35833	-2
59.36667	-4
59.37500	-5
59.38333	-6
59.39167	-7
59.40000	-9
59.40833	-13
59.41667	-14
59.42500	-13
59.43333	-10
59.44167	-9
59.45000	-8
59.45833	-7
59.46667	-6
59.47500	-3
59.48333	2
59.49167	7
59.50000	10
59.50833	10
59.51667	7
59.52500	2
59.53333	-3
59.54167	-7
59.55000	-10
59.55833	-10
59.56667	-9
59.57500	-6
59.58333	-3
59.59167	-2
59.60000	-1
59.60833	-2
59.61667	-5
59.62500	-7
59.63333	-10
59.64167	-10
59.65000	-9
59.65833	-8
59.66667	-7
59.67500	-6
59.68333	-8
59.69167	-9
59.70000	-9
59.70833	-8
59.71667	-5
59.72500	-2
59.73333	1
59.74167	2
59.75000	1
59.75833	1
59.76667	2
59.77500	4
59.78333	6
59.79167	8
59.80000	10
59.80833	9
59.81667	7
59.82500	5
59.83333	2
59.84167	-1
59.85000	-2
59.85833	-3
59.86667	-2
59.87500	-3
59.88333	-5
59.89167	-7
59.90000	-7
59.90833	-7
59.91667	-5
59.92500	-4
59.93333	-3
59.94167	-3
59.95000	-6
59.95833	-9
59.96667	-12
59.97500	-15
59.98333	-17
59.99167	-17
60.00000	-18

[LC Chromatogram(Detector A-Ch2)]
Interval(msec)	500
# of Points	7201
Start Time(min)	0.000
End Time(min)	60.000
Intensity Units	mV
Intensity Multiplier	0.001
Wavelength(nm)	230
R.Time (min)	Intensity
0.00000	9
0.00833	9
0.01667	5
0.02500	5
0.03333	5
0.04167	5
0.05000	6
0.05833	10
0.06667	13
0.07500	14
0.08333	12
0.09167	6
0.10000	-2
0.10833	-6
0.11667	-8
0.12500	-9
0.13333	-14
0.14167	-20
0.15000	-29
0.15833	-37
0.16667	-41
0.17500	-40
0.18333	-38
0.19167	-36
0.20000	-36
0.20833	-37
0.21667	-40
0.22500	-42
0.23333	-40
0.24167	-35
0.25000	-29
0.25833	-23
0.26667	-19
0.27500	-18
0.28333	-19
0.29167	-22
0.30000	-27
0.30833	-33
0.31667	-38
0.32500	-42
0.33333	-44
0.34167	-44
0.35000	-42
0.35833	-40
0.36667	-39
0.37500	-39
0.38333	-41
0.39167	-44
0.40000	-47
0.40833	-48
0.41667	-47
0.42500	-45
0.43333	-45
0.44167	-45
0.45000	-46
0.45833	-46
0.46667	-46
0.47500	-45
0.48333	-43
0.49167	-43
0.50000	-41
0.50833	-37
0.51667	-29
0.52500	-19
0.53333	-10
0.54167	-5
0.55000	-9
0.55833	-18
0.56667	-28
0.57500	-40
0.58333	-48
0.59167	-54
0.60000	-58
0.60833	-60
0.61667	-61
0.62500	-60
0.63333	-56
0.64167	-51
0.65000	-47
0.65833	-45
0.66667	-45
0.67500	-46
0.68333	-49
0.69167	-52
0.70000	-56
0.70833	-58
0.71667	-58
0.72500	-57
0.73333	-55
0.74167	-52
0.75000	-48
0.75833	-44
0.76667	-39
0.77500	-34
0.78333	-28
0.79167	-26
0.80000	-26
0.80833	-29
0.81667	-34
0.82500	-39
0.83333	-44
0.84167	-48
0.85000	-51
0.85833	-54
0.86667	-56
0.87500	-56
0.88333	-55
0.89167	-54
0.90000	-52
0.90833	-49
0.91667	-44
0.92500	-41
0.93333	-40
0.94167	-42
0.95000	-47
0.95833	-51
0.96667	-53
0.97500	-53
0.98333	-52
0.99167	-54
1.00000	-56
1.00833	-58
1.01667	-58
1.02500	-56
1.03333	-54
1.04167	-52
1.05000	-53
1.05833	-56
1.06667	-59
1.07500	-61
1.08333	-61
1.09167	-61
1.10000	-59
1.10833	-59
1.11667	-59
1.12500	-61
1.13333	-62
1.14167	-62
1.15000	-61
1.15833	-58
1.16667	-57
1.17500	-56
1.18333	-58
1.19167	-61
1.20000	-64
1.20833	-65
1.21667	-63
1.22500	-60
1.23333	-57
1.24167	-55
1.25000	-54
1.25833	-56
1.26667	-58
1.27500	-61
1.28333	-64
1.29167	-68
1.30000	-72
1.30833	-74
1.31667	-76
1.32500	-77
1.33333	-78
1.34167	-79
1.35000	-79
1.35833	-77
1.36667	-72
1.37500	-66
1.38333	-61
1.39167	-60
1.40000	-60
1.40833	-63
1.41667	-66
1.42500	-67
1.43333	-67
1.44167	-64
1.45000	-61
1.45833	-58
1.46667	-56
1.47500	-56
1.48333	-58
1.49167	-61
1.50000	-63
1.50833	-65
1.51667	-67
1.52500	-70
1.53333	-73
1.54167	-76
1.55000	-79
1.55833	-80
1.56667	-79
1.57500	-76
1.58333	-72
1.59167	-66
1.60000	-60
1.60833	-57
1.61667	-55
1.62500	-56
1.63333	-58
1.64167	-62
1.65000	-64
1.65833	-66
1.66667	-68
1.67500	-68
1.68333	-67
1.69167	-66
1.70000	-65
1.70833	-64
1.71667	-64
1.72500	-65
1.73333	-65
1.74167	-65
1.75000	-68
1.75833	-72
1.76667	-76
1.77500	-81
1.78333	-86
1.79167	-90
1.80000	-92
1.80833	-93
1.81667	-91
1.82500	-87
1.83333	-82
1.84167	-77
1.85000	-72
1.85833	-68
1.86667	-66
1.87500	-66
1.88333	-68
1.89167	-74
1.90000	-80
1.90833	-84
1.91667	-85
1.92500	-83
1.93333	-78
1.94167	-73
1.95000	-70
1.95833	-68
1.96667	-67
1.97500	-65
1.98333	-63
1.99167	-63
2.00000	-65
2.00833	-69
2.01667	-75
2.02500	-80
2.03333	-83
2.04167	-84
2.05000	-84
2.05833	-83
2.06667	-81
2.07500	-77
2.08333	-73
2.09167	-71
2.10000	-69
2.10833	-66
2.11667	-62
2.12500	-58
2.13333	-54
2.14167	-55
2.15000	-60
2.15833	-70
2.16667	-80
2.17500	-89
2.18333	-96
2.19167	-99
2.20000	-101
2.20833	-101
2.21667	-100
2.22500	-100
2.23333	-100
2.24167	-101
2.25000	-100
2.25833	-98
2.26667	-95
2.27500	-93
2.28333	-90
2.29167	-87
2.30000	-83
2.30833	-79
2.31667	-75
2.32500	-72
2.33333	-71
2.34167	-70
2.35000	-70
2.35833	-69
2.36667	-69
2.37500	-69
2.38333	-71
2.39167	-74
2.40000	-78
2.40833	-81
2.41667	-85
2.42500	-87
2.43333	-88
2.44167	-88
2.45000	-89
2.45833	-91
2.46667	-94
2.47500	-100
2.48333	-105
2.49167	-108
2.50000	-108
2.50833	-105
2.51667	-100
2.52500	-96
2.53333	-92
2.54167	-90
2.55000	-88
2.55833	-86
2.56667	-83
2.57500	-78
2.58333	-74
2.59167	-70
2.60000	-68
2.60833	-69
2.61667	-73
2.62500	-78
2.63333	-83
2.64167	-87
2.65000	-90
2.65833	-90
2.66667	-88
2.67500	-86
2.68333	-83
2.69167	-79
2.70000	-75
2.70833	-72
2.71667	-70
2.72500	-71
2.73333	-77
2.74167	-83
2.75000	-89
2.75833	-93
2.76667	-95
2.77500	-93
2.78333	-91
2.79167	-90
2.80000	-90
2.80833	-92
2.81667	-95
2.82500	-98
2.83333	-101
2.84167	-102
2.85000	-102
2.85833	-100
2.86667	-98
2.87500	-98
2.88333	-97
2.89167	-97
2.90000	-96
2.90833	-94
2.91667	-90
2.92500	-86
2.93333	-85
2.94167	-84
2.95000	-85
2.95833	-87
2.96667	-88
2.97500	-90
2.98333	-91
2.99167	-94
3.00000	-95
3.00833	-96
3.01667	-94
3.02500	-92
3.03333	-89
3.04167	-87
3.05000	-85
3.05833	-86
3.06667	-89
3.07500	-92
3.08333	-94
3.09167	-92
3.10000	-89
3.10833	-84
3.11667	-81
3.12500	-80
3.13333	-82
3.14167	-86
3.15000	-90
3.15833	-94
3.16667	-97
3.17500	-99
3.18333	-100
3.19167	-98
3.20000	-96
3.20833	-92
3.21667	-88
3.22500	-85
3.23333	-84
3.24167	-84
3.25000	-83
3.25833	-82
3.26667	-81
3.27500	-81
3.28333	-81
3.29167	-83
3.30000	-87
3.30833	-90
3.31667	-94
3.32500	-96
3.33333	-96
3.34167	-96
3.35000	-96
3.35833	-95
3.36667	-94
3.37500	-91
3.38333	-89
3.39167	-89
3.40000	-91
3.40833	-94
3.41667	-99
3.42500	-103
3.43333	-105
3.44167	-105
3.45000	-101
3.45833	-95
3.46667	-88
3.47500	-81
3.48333	-77
3.49167	-79
3.50000	-85
3.50833	-90
3.51667	-93
3.52500	-96
3.53333	-98
3.54167	-100
3.55000	-104
3.55833	-107
3.56667	-109
3.57500	-109
3.58333	-109
3.59167	-110
3.60000	-112
3.60833	-115
3.61667	-120
3.62500	-123
3.63333	-123
3.64167	-120
3.65000	-113
3.65833	-105
3.66667	-99
3.67500	-96
3.68333	-96
3.69167	-101
3.70000	-106
3.70833	-110
3.71667	-109
3.72500	-107
3.73333	-102
3.74167	-99
3.75000	-100
3.75833	-102
3.76667	-104
3.77500	-105
3.78333	-105
3.79167	-104
3.80000	-102
3.80833	-101
3.81667	-100
3.82500	-99
3.83333	-98
3.84167	-96
3.85000	-95
3.85833	-94
3.86667	-92
3.87500	-90
3.88333	-89
3.89167	-90
3.90000	-94
3.90833	-101
3.91667	-109
3.92500	-116
3.93333	-120
3.94167	-121
3.95000	-119
3.95833	-114
3.96667	-106
3.97500	-97
3.98333	-90
3.99167	-87
4.00000	-86
4.00833	-89
4.01667	-93
4.02500	-96
4.03333	-98
4.04167	-99
4.05000	-101
4.05833	-105
4.06667	-109
4.07500	-114
4.08333	-117
4.09167	-118
4.10000	-115
4.10833	-112
4.11667	-107
4.12500	-101
4.13333	-96
4.14167	-91
4.15000	-88
4.15833	-87
4.16667	-90
4.17500	-94
4.18333	-101
4.19167	-109
4.20000	-115
4.20833	-118
4.21667	-117
4.22500	-113
4.23333	-108
4.24167	-103
4.25000	-99
4.25833	-98
4.26667	-98
4.27500	-99
4.28333	-101
4.29167	-106
4.30000	-111
4.30833	-114
4.31667	-116
4.32500	-116
4.33333	-115
4.34167	-114
4.35000	-113
4.35833	-112
4.36667	-113
4.37500	-114
4.38333	-114
4.39167	-113
4.40000	-110
4.40833	-107
4.41667	-103
4.42500	-100
4.43333	-99
4.44167	-98
4.45000	-96
4.45833	-94
4.46667	-92
4.47500	-91
4.48333	-91
4.49167	-93
4.50000	-95
4.50833	-98
4.51667	-101
4.52500	-106
4.53333	-110
4.54167	-114
4.55000	-115
4.55833	-114
4.56667	-111
4.57500	-107
4.58333	-104
4.59167	-100
4.60000	-97
4.60833	-94
4.61667	-91
4.62500	-88
4.63333	-86
4.64167	-85
4.65000	-84
4.65833	-85
4.66667	-88
4.67500	-91
4.68333	-93
4.69167	-95
4.70000	-98
4.70833	-101
4.71667	-103
4.72500	-104
4.73333	-103
4.74167	-101
4.75000	-99
4.75833	-98
4.76667	-99
4.77500	-104
4.78333	-109
4.79167	-111
4.80000	-110
4.80833	-108
4.81667	-103
4.82500	-99
4.83333	-96
4.84167	-94
4.85000	-93
4.85833	-93
4.86667	-94
4.87500	-96
4.88333	-98
4.89167	-99
4.90000	-97
4.90833	-94
4.91667	-89
4.92500	-85
4.93333	-84
4.94167	-86
4.95000	-91
4.95833	-98
4.96667	-104
4.97500	-110
4.98333	-114
4.99167	-116
5.00000	-114
5.00833	-111
5.01667	-107
5.02500	-104
5.03333	-105
5.04167	-109
5.05000	-112
5.05833	-115
5.06667	-118
5.07500	-118
5.08333	-118
5.09167	-115
5.10000	-111
5.10833	-108
5.11667	-106
5.12500	-104
5.13333	-102
5.14167	-100
5.15000	-98
5.15833	-96
5.16667	-96
5.17500	-99
5.18333	-102
5.19167	-105
5.20000	-106
5.20833	-107
5.21667	-108
5.22500	-110
5.23333	-112
5.24167	-112
5.25000	-111
5.25833	-109
5.26667	-108
5.27500	-106
5.28333	-105
5.29167	-104
5.30000	-102
5.30833	-99
5.31667	-95
5.32500	-91
5.33333	-89
5.34167	-90
5.35000	-93
5.35833	-97
5.36667	-99
5.37500	-98
5.38333	-98
5.39167	-98
5.40000	-101
5.40833	-103
5.41667	-106
5.42500	-109
5.43333	-110
5.44167	-110
5.45000	-109
5.45833	-106
5.46667	-103
5.47500	-101
5.48333	-102
5.49167	-105
5.50000	-109
5.50833	-112
5.51667	-114
5.52500	-115
5.53333	-115
5.54167	-115
5.55000	-115
5.55833	-116
5.56667	-116
5.57500	-113
5.58333	-111
5.59167	-109
5.60000	-109
5.60833	-110
5.61667	-113
5.62500	-115
5.63333	-116
5.64167	-116
5.65000	-115
5.65833	-115
5.66667	-116
5.67500	-120
5.68333	-123
5.69167	-125
5.70000	-125
5.70833	-124
5.71667	-122
5.72500	-119
5.73333	-117
5.74167	-115
5.75000	-113
5.75833	-112
5.76667	-112
5.77500	-112
5.78333	-111
5.79167	-109
5.80000	-106
5.80833	-104
5.81667	-102
5.82500	-101
5.83333	-101
5.84167	-101
5.85000	-101
5.85833	-100
5.86667	-102
5.87500	-106
5.88333	-112
5.89167	-119
5.90000	-126
5.90833	-129
5.91667	-129
5.92500	-126
5.93333	-121
5.94167	-116
5.95000	-114
5.95833	-114
5.96667	-116
5.97500	-118
5.98333	-120
5.99167	-120
6.00000	-120
6.00833	-119
6.01667	-118
6.02500	-119
6.03333	-121
6.04167	-122
6.05000	-122
6.05833	-120
6.06667	-118
6.07500	-115
6.08333	-115
6.09167	-118
6.10000	-122
6.10833	-126
6.11667	-128
6.12500	-127
6.13333	-124
6.14167	-121
6.15000	-117
6.15833	-114
6.16667	-110
6.17500	-107
6.18333	-103
6.19167	-100
6.20000	-98
6.20833	-97
6.21667	-99
6.22500	-100
6.23333	-102
6.24167	-101
6.25000	-98
6.25833	-93
6.26667	-89
6.27500	-89
6.28333	-92
6.29167	-99
6.30000	-108
6.30833	-117
6.31667	-123
6.32500	-128
6.33333	-130
6.34167	-130
6.35000	-129
6.35833	-126
6.36667	-123
6.37500	-120
6.38333	-117
6.39167	-114
6.40000	-112
6.40833	-110
6.41667	-109
6.42500	-109
6.43333	-110
6.44167	-110
6.45000	-110
6.45833	-107
6.46667	-104
6.47500	-100
6.48333	-98
6.49167	-100
6.50000	-103
6.50833	-108
6.51667	-114
6.52500	-118
6.53333	-120
6.54167	-122
6.55000	-123
6.55833	-125
6.56667	-128
6.57500	-130
6.58333	-130
6.59167	-127
6.60000	-122
6.60833	-118
6.61667	-115
6.62500	-114
6.63333	-115
6.64167	-117
6.65000	-120
6.65833	-122
6.66667	-124
6.67500	-125
6.68333	-127
6.69167	-129
6.70000	-130
6.70833	-130
6.71667	-129
6.72500	-125
6.73333	-119
6.74167	-114
6.75000	-113
6.75833	-116
6.76667	-120
6.77500	-126
6.78333	-130
6.79167	-132
6.80000	-133
6.80833	-133
6.81667	-133
6.82500	-134
6.83333	-135
6.84167	-137
6.85000	-138
6.85833	-138
6.86667	-137
6.87500	-137
6.88333	-138
6.89167	-139
6.90000	-140
6.90833	-139
6.91667	-137
6.92500	-136
6.93333	-137
6.94167	-140
6.95000	-145
6.95833	-148
6.96667	-146
6.97500	-138
6.98333	-128
6.99167	-118
7.00000	-111
7.00833	-108
7.01667	-108
7.02500	-109
7.03333	-109
7.04167	-109
7.05000	-109
7.05833	-110
7.06667	-111
7.07500	-111
7.08333	-111
7.09167	-111
7.10000	-112
7.10833	-115
7.11667	-118
7.12500	-122
7.13333	-126
7.14167	-128
7.15000	-129
7.15833	-129
7.16667	-127
7.17500	-126
7.18333	-127
7.19167	-131
7.20000	-136
7.20833	-139
7.21667	-139
7.22500	-134
7.23333	-127
7.24167	-121
7.25000	-118
7.25833	-117
7.26667	-116
7.27500	-115
7.28333	-113
7.29167	-111
7.30000	-109
7.30833	-111
7.31667	-114
7.32500	-119
7.33333	-123
7.34167	-128
7.35000	-131
7.35833	-134
7.36667	-136
7.37500	-138
7.38333	-139
7.39167	-137
7.40000	-134
7.40833	-132
7.41667	-130
7.42500	-131
7.43333	-136
7.44167	-142
7.45000	-145
7.45833	-145
7.46667	-142
7.47500	-138
7.48333	-134
7.49167	-134
7.50000	-137
7.50833	-140
7.51667	-144
7.52500	-145
7.53333	-142
7.54167	-139
7.55000	-136
7.55833	-134
7.56667	-134
7.57500	-134
7.58333	-134
7.59167	-133
7.60000	-131
7.60833	-130
7.61667	-131
7.62500	-132
7.63333	-133
7.64167	-133
7.65000	-133
7.65833	-132
7.66667	-131
7.67500	-132
7.68333	-134
7.69167	-135
7.70000	-135
7.70833	-135
7.71667	-136
7.72500	-135
7.73333	-132
7.74167	-128
7.75000	-121
7.75833	-114
7.76667	-111
7.77500	-113
7.78333	-118
7.79167	-123
7.80000	-128
7.80833	-129
7.81667	-128
7.82500	-127
7.83333	-127
7.84167	-128
7.85000	-129
7.85833	-129
7.86667	-128
7.87500	-127
7.88333	-125
7.89167	-123
7.90000	-121
7.90833	-118
7.91667	-116
7.92500	-116
7.93333	-120
7.94167	-125
7.95000	-127
7.95833	-126
7.96667	-124
7.97500	-123
7.98333	-123
7.99167	-125
8.00000	-128
8.00833	-129
8.01667	-129
8.02500	-128
8.03333	-128
8.04167	-127
8.05000	-125
8.05833	-124
8.06667	-124
8.07500	-127
8.08333	-129
8.09167	-128
8.10000	-125
8.10833	-119
8.11667	-112
8.12500	-108
8.13333	-108
8.14167	-110
8.15000	-114
8.15833	-119
8.16667	-124
8.17500	-128
8.18333	-131
8.19167	-133
8.20000	-135
8.20833	-134
8.21667	-133
8.22500	-132
8.23333	-133
8.24167	-137
8.25000	-142
8.25833	-147
8.26667	-148
8.27500	-147
8.28333	-143
8.29167	-137
8.30000	-131
8.30833	-125
8.31667	-121
8.32500	-118
8.33333	-117
8.34167	-118
8.35000	-120
8.35833	-123
8.36667	-126
8.37500	-129
8.38333	-132
8.39167	-136
8.40000	-140
8.40833	-143
8.41667	-145
8.42500	-146
8.43333	-145
8.44167	-143
8.45000	-139
8.45833	-136
8.46667	-133
8.47500	-132
8.48333	-133
8.49167	-136
8.50000	-140
8.50833	-144
8.51667	-148
8.52500	-153
8.53333	-159
8.54167	-164
8.55000	-166
8.55833	-165
8.56667	-161
8.57500	-155
8.58333	-150
8.59167	-147
8.60000	-146
8.60833	-145
8.61667	-145
8.62500	-143
8.63333	-140
8.64167	-136
8.65000	-133
8.65833	-130
8.66667	-130
8.67500	-133
8.68333	-138
8.69167	-143
8.70000	-146
8.70833	-148
8.71667	-148
8.72500	-146
8.73333	-143
8.74167	-140
8.75000	-139
8.75833	-139
8.76667	-140
8.77500	-141
8.78333	-142
8.79167	-140
8.80000	-138
8.80833	-136
8.81667	-137
8.82500	-139
8.83333	-142
8.84167	-145
8.85000	-146
8.85833	-144
8.86667	-141
8.87500	-135
8.88333	-130
8.89167	-126
8.90000	-126
8.90833	-127
8.91667	-129
8.92500	-130
8.93333	-129
8.94167	-125
8.95000	-120
8.95833	-116
8.96667	-114
8.97500	-113
8.98333	-114
8.99167	-115
9.00000	-115
9.00833	-113
9.01667	-112
9.02500	-111
9.03333	-110
9.04167	-108
9.05000	-106
9.05833	-103
9.06667	-99
9.07500	-97
9.08333	-98
9.09167	-103
9.10000	-111
9.10833	-119
9.11667	-126
9.12500	-132
9.13333	-137
9.14167	-138
9.15000	-137
9.15833	-134
9.16667	-131
9.17500	-129
9.18333	-130
9.19167	-133
9.20000	-136
9.20833	-139
9.21667	-142
9.22500	-145
9.23333	-147
9.24167	-148
9.25000	-147
9.25833	-146
9.26667	-144
9.27500	-144
9.28333	-145
9.29167	-147
9.30000	-148
9.30833	-150
9.31667	-151
9.32500	-150
9.33333	-147
9.34167	-144
9.35000	-141
9.35833	-139
9.36667	-140
9.37500	-144
9.38333	-148
9.39167	-153
9.40000	-157
9.40833	-161
9.41667	-164
9.42500	-166
9.43333	-168
9.44167	-169
9.45000	-168
9.45833	-164
9.46667	-158
9.47500	-150
9.48333	-143
9.49167	-140
9.50000	-139
9.50833	-140
9.51667	-142
9.52500	-143
9.53333	-141
9.54167	-138
9.55000	-135
9.55833	-133
9.56667	-134
9.57500	-137
9.58333	-141
9.59167	-145
9.60000	-149
9.60833	-151
9.61667	-151
9.62500	-149
9.63333	-143
9.64167	-135
9.65000	-126
9.65833	-119
9.66667	-115
9.67500	-114
9.68333	-117
9.69167	-125
9.70000	-133
9.70833	-142
9.71667	-148
9.72500	-152
9.73333	-151
9.74167	-150
9.75000	-149
9.75833	-151
9.76667	-154
9.77500	-158
9.78333	-160
9.79167	-158
9.80000	-154
9.80833	-147
9.81667	-140
9.82500	-135
9.83333	-133
9.84167	-133
9.85000	-135
9.85833	-139
9.86667	-144
9.87500	-149
9.88333	-155
9.89167	-160
9.90000	-163
9.90833	-164
9.91667	-163
9.92500	-162
9.93333	-160
9.94167	-160
9.95000	-160
9.95833	-161
9.96667	-160
9.97500	-159
9.98333	-156
9.99167	-153
10.00000	-151
10.00833	-148
10.01667	-147
10.02500	-146
10.03333	-144
10.04167	-142
10.05000	-140
10.05833	-139
10.06667	-139
10.07500	-141
10.08333	-143
10.09167	-147
10.10000	-149
10.10833	-151
10.11667	-151
10.12500	-152
10.13333	-155
10.14167	-157
10.15000	-159
10.15833	-159
10.16667	-157
10.17500	-155
10.18333	-153
10.19167	-152
10.20000	-150
10.20833	-147
10.21667	-144
10.22500	-141
10.23333	-140
10.24167	-141
10.25000	-145
10.25833	-149
10.26667	-152
10.27500	-153
10.28333	-152
10.29167	-152
10.30000	-152
10.30833	-154
10.31667	-156
10.32500	-156
10.33333	-153
10.34167	-148
10.35000	-142
10.35833	-138
10.36667	-134
10.37500	-131
10.38333	-129
10.39167	-130
10.40000	-133
10.40833	-138
10.41667	-144
10.42500	-150
10.43333	-155
10.44167	-158
10.45000	-159
10.45833	-158
10.46667	-155
10.47500	-151
10.48333	-147
10.49167	-144
10.50000	-142
10.50833	-140
10.51667	-139
10.52500	-140
10.53333	-143
10.54167	-147
10.55000	-150
10.55833	-152
10.56667	-151
10.57500	-148
10.58333	-143
10.59167	-138
10.60000	-136
10.60833	-137
10.61667	-141
10.62500	-146
10.63333	-149
10.64167	-149
10.65000	-146
10.65833	-141
10.66667	-139
10.67500	-140
10.68333	-144
10.69167	-149
10.70000	-154
10.70833	-157
10.71667	-158
10.72500	-156
10.73333	-153
10.74167	-149
10.75000	-146
10.75833	-143
10.76667	-144
10.77500	-147
10.78333	-152
10.79167	-156
10.80000	-159
10.80833	-160
10.81667	-159
10.82500	-159
10.83333	-159
10.84167	-159
10.85000	-158
10.85833	-157
10.86667	-156
10.87500	-157
10.88333	-159
10.89167	-162
10.90000	-165
10.90833	-165
10.91667	-163
10.92500	-159
10.93333	-157
10.94167	-156
10.95000	-154
10.95833	-152
10.96667	-149
10.97500	-144
10.98333	-141
10.99167	-141
11.00000	-143
11.00833	-146
11.01667	-149
11.02500	-148
11.03333	-143
11.04167	-138
11.05000	-133
11.05833	-131
11.06667	-131
11.07500	-133
11.08333	-135
11.09167	-135
11.10000	-133
11.10833	-130
11.11667	-126
11.12500	-124
11.13333	-123
11.14167	-126
11.15000	-130
11.15833	-136
11.16667	-140
11.17500	-142
11.18333	-143
11.19167	-142
11.20000	-142
11.20833	-144
11.21667	-148
11.22500	-153
11.23333	-157
11.24167	-159
11.25000	-160
11.25833	-159
11.26667	-157
11.27500	-155
11.28333	-153
11.29167	-152
11.30000	-152
11.30833	-151
11.31667	-150
11.32500	-150
11.33333	-154
11.34167	-159
11.35000	-164
11.35833	-168
11.36667	-168
11.37500	-164
11.38333	-158
11.39167	-153
11.40000	-148
11.40833	-144
11.41667	-139
11.42500	-137
11.43333	-137
11.44167	-138
11.45000	-141
11.45833	-143
11.46667	-143
11.47500	-141
11.48333	-139
11.49167	-140
11.50000	-144
11.50833	-150
11.51667	-157
11.52500	-163
11.53333	-167
11.54167	-168
11.55000	-168
11.55833	-168
11.56667	-168
11.57500	-167
11.58333	-166
11.59167	-164
11.60000	-161
11.60833	-155
11.61667	-148
11.62500	-141
11.63333	-137
11.64167	-135
11.65000	-139
11.65833	-145
11.66667	-151
11.67500	-156
11.68333	-159
11.69167	-161
11.70000	-162
11.70833	-160
11.71667	-156
11.72500	-150
11.73333	-143
11.74167	-139
11.75000	-138
11.75833	-140
11.76667	-143
11.77500	-145
11.78333	-146
11.79167	-144
11.80000	-141
11.80833	-141
11.81667	-144
11.82500	-148
11.83333	-154
11.84167	-158
11.85000	-159
11.85833	-157
11.86667	-152
11.87500	-146
11.88333	-141
11.89167	-139
11.90000	-141
11.90833	-145
11.91667	-150
11.92500	-153
11.93333	-155
11.94167	-154
11.95000	-152
11.95833	-150
11.96667	-148
11.97500	-147
11.98333	-148
11.99167	-151
12.00000	-156
12.00833	-160
12.01667	-163
12.02500	-164
12.03333	-163
12.04167	-161
12.05000	-158
12.05833	-157
12.06667	-157
12.07500	-160
12.08333	-164
12.09167	-167
12.10000	-169
12.10833	-168
12.11667	-164
12.12500	-161
12.13333	-160
12.14167	-161
12.15000	-161
12.15833	-162
12.16667	-160
12.17500	-157
12.18333	-154
12.19167	-150
12.20000	-147
12.20833	-145
12.21667	-145
12.22500	-146
12.23333	-149
12.24167	-151
12.25000	-153
12.25833	-155
12.26667	-155
12.27500	-155
12.28333	-154
12.29167	-155
12.30000	-158
12.30833	-161
12.31667	-165
12.32500	-168
12.33333	-172
12.34167	-175
12.35000	-176
12.35833	-175
12.36667	-171
12.37500	-165
12.38333	-159
12.39167	-153
12.40000	-149
12.40833	-147
12.41667	-146
12.42500	-147
12.43333	-148
12.44167	-150
12.45000	-153
12.45833	-157
12.46667	-162
12.47500	-166
12.48333	-169
12.49167	-170
12.50000	-169
12.50833	-165
12.51667	-161
12.52500	-158
12.53333	-158
12.54167	-160
12.55000	-163
12.55833	-165
12.56667	-164
12.57500	-161
12.58333	-157
12.59167	-154
12.60000	-152
12.60833	-150
12.61667	-149
12.62500	-149
12.63333	-150
12.64167	-152
12.65000	-155
12.65833	-156
12.66667	-157
12.67500	-157
12.68333	-158
12.69167	-161
12.70000	-165
12.70833	-166
12.71667	-163
12.72500	-158
12.73333	-151
12.74167	-146
12.75000	-144
12.75833	-145
12.76667	-147
12.77500	-150
12.78333	-152
12.79167	-154
12.80000	-154
12.80833	-154
12.81667	-152
12.82500	-148
12.83333	-144
12.84167	-138
12.85000	-134
12.85833	-132
12.86667	-132
12.87500	-134
12.88333	-137
12.89167	-139
12.90000	-141
12.90833	-144
12.91667	-149
12.92500	-156
12.93333	-163
12.94167	-168
12.95000	-168
12.95833	-163
12.96667	-158
12.97500	-154
12.98333	-152
12.99167	-154
13.00000	-157
13.00833	-158
13.01667	-156
13.02500	-152
13.03333	-147
13.04167	-142
13.05000	-142
13.05833	-144
13.06667	-149
13.07500	-154
13.08333	-159
13.09167	-162
13.10000	-164
13.10833	-164
13.11667	-162
13.12500	-160
13.13333	-159
13.14167	-160
13.15000	-162
13.15833	-165
13.16667	-166
13.17500	-165
13.18333	-162
13.19167	-159
13.20000	-157
13.20833	-157
13.21667	-159
13.22500	-161
13.23333	-163
13.24167	-164
13.25000	-165
13.25833	-164
13.26667	-163
13.27500	-161
13.28333	-159
13.29167	-155
13.30000	-153
13.30833	-152
13.31667	-153
13.32500	-153
13.33333	-151
13.34167	-147
13.35000	-140
13.35833	-133
13.36667	-130
13.37500	-131
13.38333	-135
13.39167	-140
13.40000	-144
13.40833	-147
13.41667	-148
13.42500	-148
13.43333	-148
13.44167	-148
13.45000	-147
13.45833	-144
13.46667	-141
13.47500	-138
13.48333	-137
13.49167	-139
13.50000	-143
13.50833	-150
13.51667	-157
13.52500	-161
13.53333	-160
13.54167	-158
13.55000	-154
13.55833	-151
13.56667	-150
13.57500	-151
13.58333	-152
13.59167	-151
13.60000	-149
13.60833	-149
13.61667	-150
13.62500	-152
13.63333	-154
13.64167	-155
13.65000	-154
13.65833	-152
13.66667	-149
13.67500	-146
13.68333	-143
13.69167	-140
13.70000	-138
13.70833	-137
13.71667	-136
13.72500	-135
13.73333	-135
13.74167	-134
13.75000	-134
13.75833	-135
13.76667	-137
13.77500	-140
13.78333	-143
13.79167	-146
13.80000	-150
13.80833	-152
13.81667	-153
13.82500	-153
13.83333	-151
13.84167	-146
13.85000	-141
13.85833	-135
13.86667	-131
13.87500	-128
13.88333	-126
13.89167	-124
13.90000	-122
13.90833	-121
13.91667	-119
13.92500	-118
13.93333	-118
13.94167	-118
13.95000	-119
13.95833	-120
13.96667	-121
13.97500	-121
13.98333	-119
13.99167	-116
14.00000	-113
14.00833	-110
14.01667	-107
14.02500	-106
14.03333	-107
14.04167	-112
14.05000	-118
14.05833	-124
14.06667	-129
14.07500	-131
14.08333	-131
14.09167	-129
14.10000	-125
14.10833	-122
14.11667	-120
14.12500	-119
14.13333	-120
14.14167	-122
14.15000	-122
14.15833	-121
14.16667	-117
14.17500	-112
14.18333	-109
14.19167	-110
14.20000	-113
14.20833	-119
14.21667	-125
14.22500	-130
14.23333	-133
14.24167	-134
14.25000	-132
14.25833	-130
14.26667	-127
14.27500	-126
14.28333	-126
14.29167	-126
14.30000	-125
14.30833	-125
14.31667	-126
14.32500	-127
14.33333	-128
14.34167	-127
14.35000	-121
14.35833	-112
14.36667	-104
14.37500	-100
14.38333	-100
14.39167	-106
14.40000	-112
14.40833	-117
14.41667	-118
14.42500	-117
14.43333	-114
14.44167	-111
14.45000	-110
14.45833	-110
14.46667	-112
14.47500	-114
14.48333	-116
14.49167	-118
14.50000	-119
14.50833	-121
14.51667	-124
14.52500	-126
14.53333	-127
14.54167	-127
14.55000	-127
14.55833	-128
14.56667	-129
14.57500	-132
14.58333	-136
14.59167	-139
14.60000	-141
14.60833	-139
14.61667	-135
14.62500	-130
14.63333	-124
14.64167	-118
14.65000	-116
14.65833	-115
14.66667	-114
14.67500	-111
14.68333	-110
14.69167	-112
14.70000	-116
14.70833	-121
14.71667	-128
14.72500	-131
14.73333	-132
14.74167	-130
14.75000	-128
14.75833	-126
14.76667	-125
14.77500	-127
14.78333	-129
14.79167	-131
14.80000	-130
14.80833	-127
14.81667	-122
14.82500	-116
14.83333	-112
14.84167	-110
14.85000	-110
14.85833	-113
14.86667	-118
14.87500	-123
14.88333	-128
14.89167	-133
14.90000	-137
14.90833	-140
14.91667	-140
14.92500	-141
14.93333	-141
14.94167	-141
14.95000	-139
14.95833	-135
14.96667	-131
14.97500	-128
14.98333	-129
14.99167	-135
15.00000	-142
15.00833	-146
15.01667	-146
15.02500	-143
15.03333	-139
15.04167	-136
15.05000	-133
15.05833	-132
15.06667	-130
15.07500	-127
15.08333	-124
15.09167	-123
15.10000	-126
15.10833	-131
15.11667	-138
15.12500	-144
15.13333	-149
15.14167	-151
15.15000	-150
15.15833	-147
15.16667	-144
15.17500	-143
15.18333	-143
15.19167	-142
15.20000	-140
15.20833	-139
15.21667	-139
15.22500	-141
15.23333	-144
15.24167	-148
15.25000	-150
15.25833	-150
15.26667	-149
15.27500	-147
15.28333	-147
15.29167	-150
15.30000	-155
15.30833	-159
15.31667	-163
15.32500	-166
15.33333	-169
15.34167	-172
15.35000	-174
15.35833	-177
15.36667	-177
15.37500	-174
15.38333	-171
15.39167	-167
15.40000	-164
15.40833	-161
15.41667	-160
15.42500	-159
15.43333	-157
15.44167	-156
15.45000	-154
15.45833	-153
15.46667	-153
15.47500	-153
15.48333	-153
15.49167	-153
15.50000	-153
15.50833	-153
15.51667	-153
15.52500	-152
15.53333	-151
15.54167	-150
15.55000	-150
15.55833	-151
15.56667	-154
15.57500	-156
15.58333	-158
15.59167	-160
15.60000	-161
15.60833	-162
15.61667	-162
15.62500	-161
15.63333	-161
15.64167	-160
15.65000	-161
15.65833	-161
15.66667	-161
15.67500	-161
15.68333	-161
15.69167	-161
15.70000	-162
15.70833	-164
15.71667	-167
15.72500	-168
15.73333	-168
15.74167	-166
15.75000	-164
15.75833	-161
15.76667	-157
15.77500	-154
15.78333	-151
15.79167	-151
15.80000	-153
15.80833	-157
15.81667	-163
15.82500	-170
15.83333	-175
15.84167	-177
15.85000	-175
15.85833	-170
15.86667	-165
15.87500	-162
15.88333	-161
15.89167	-164
15.90000	-168
15.90833	-171
15.91667	-175
15.92500	-178
15.93333	-183
15.94167	-188
15.95000	-191
15.95833	-191
15.96667	-188
15.97500	-184
15.98333	-179
15.99167	-174
16.00000	-170
16.00833	-167
16.01667	-167
16.02500	-167
16.03333	-167
16.04167	-165
16.05000	-162
16.05833	-158
16.06667	-156
16.07500	-157
16.08333	-159
16.09167	-163
16.10000	-166
16.10833	-168
16.11667	-171
16.12500	-174
16.13333	-176
16.14167	-177
16.15000	-175
16.15833	-172
16.16667	-167
16.17500	-164
16.18333	-163
16.19167	-166
16.20000	-172
16.20833	-178
16.21667	-183
16.22500	-185
16.23333	-182
16.24167	-178
16.25000	-173
16.25833	-169
16.26667	-168
16.27500	-170
16.28333	-173
16.29167	-178
16.30000	-182
16.30833	-185
16.31667	-187
16.32500	-188
16.33333	-188
16.34167	-187
16.35000	-186
16.35833	-184
16.36667	-182
16.37500	-181
16.38333	-181
16.39167	-183
16.40000	-186
16.40833	-189
16.41667	-191
16.42500	-191
16.43333	-189
16.44167	-185
16.45000	-179
16.45833	-173
16.46667	-169
16.47500	-167
16.48333	-167
16.49167	-170
16.50000	-173
16.50833	-175
16.51667	-175
16.52500	-175
16.53333	-175
16.54167	-176
16.55000	-177
16.55833	-176
16.56667	-175
16.57500	-175
16.58333	-177
16.59167	-183
16.60000	-192
16.60833	-199
16.61667	-205
16.62500	-207
16.63333	-205
16.64167	-200
16.65000	-193
16.65833	-186
16.66667	-181
16.67500	-178
16.68333	-177
16.69167	-179
16.70000	-182
16.70833	-185
16.71667	-188
16.72500	-189
16.73333	-190
16.74167	-190
16.75000	-191
16.75833	-193
16.76667	-196
16.77500	-201
16.78333	-206
16.79167	-208
16.80000	-206
16.80833	-201
16.81667	-194
16.82500	-187
16.83333	-183
16.84167	-183
16.85000	-184
16.85833	-185
16.86667	-188
16.87500	-192
16.88333	-196
16.89167	-202
16.90000	-207
16.90833	-211
16.91667	-213
16.92500	-215
16.93333	-215
16.94167	-215
16.95000	-214
16.95833	-211
16.96667	-206
16.97500	-202
16.98333	-199
16.99167	-198
17.00000	-200
17.00833	-202
17.01667	-203
17.02500	-202
17.03333	-201
17.04167	-201
17.05000	-203
17.05833	-207
17.06667	-209
17.07500	-209
17.08333	-206
17.09167	-203
17.10000	-202
17.10833	-201
17.11667	-203
17.12500	-205
17.13333	-208
17.14167	-212
17.15000	-218
17.15833	-225
17.16667	-232
17.17500	-237
17.18333	-239
17.19167	-236
17.20000	-231
17.20833	-226
17.21667	-222
17.22500	-220
17.23333	-218
17.24167	-218
17.25000	-218
17.25833	-217
17.26667	-214
17.27500	-212
17.28333	-209
17.29167	-208
17.30000	-208
17.30833	-212
17.31667	-218
17.32500	-225
17.33333	-232
17.34167	-238
17.35000	-241
17.35833	-241
17.36667	-238
17.37500	-233
17.38333	-228
17.39167	-224
17.40000	-221
17.40833	-219
17.41667	-217
17.42500	-214
17.43333	-213
17.44167	-213
17.45000	-215
17.45833	-219
17.46667	-223
17.47500	-226
17.48333	-226
17.49167	-223
17.50000	-219
17.50833	-215
17.51667	-212
17.52500	-212
17.53333	-213
17.54167	-214
17.55000	-214
17.55833	-213
17.56667	-213
17.57500	-214
17.58333	-216
17.59167	-219
17.60000	-221
17.60833	-224
17.61667	-226
17.62500	-227
17.63333	-225
17.64167	-224
17.65000	-222
17.65833	-222
17.66667	-223
17.67500	-226
17.68333	-227
17.69167	-226
17.70000	-223
17.70833	-220
17.71667	-219
17.72500	-221
17.73333	-223
17.74167	-225
17.75000	-225
17.75833	-223
17.76667	-219
17.77500	-216
17.78333	-214
17.79167	-215
17.80000	-219
17.80833	-225
17.81667	-232
17.82500	-236
17.83333	-238
17.84167	-236
17.85000	-234
17.85833	-231
17.86667	-229
17.87500	-229
17.88333	-230
17.89167	-229
17.90000	-228
17.90833	-223
17.91667	-218
17.92500	-214
17.93333	-213
17.94167	-215
17.95000	-219
17.95833	-225
17.96667	-229
17.97500	-230
17.98333	-229
17.99167	-227
18.00000	-224
18.00833	-222
18.01667	-221
18.02500	-220
18.03333	-218
18.04167	-217
18.05000	-216
18.05833	-215
18.06667	-216
18.07500	-218
18.08333	-221
18.09167	-224
18.10000	-225
18.10833	-225
18.11667	-222
18.12500	-219
18.13333	-217
18.14167	-215
18.15000	-213
18.15833	-211
18.16667	-209
18.17500	-208
18.18333	-208
18.19167	-210
18.20000	-213
18.20833	-216
18.21667	-219
18.22500	-221
18.23333	-224
18.24167	-226
18.25000	-228
18.25833	-229
18.26667	-228
18.27500	-227
18.28333	-227
18.29167	-226
18.30000	-226
18.30833	-225
18.31667	-222
18.32500	-221
18.33333	-222
18.34167	-226
18.35000	-231
18.35833	-236
18.36667	-238
18.37500	-237
18.38333	-235
18.39167	-232
18.40000	-230
18.40833	-230
18.41667	-232
18.42500	-235
18.43333	-238
18.44167	-240
18.45000	-240
18.45833	-240
18.46667	-239
18.47500	-237
18.48333	-236
18.49167	-235
18.50000	-235
18.50833	-235
18.51667	-235
18.52500	-233
18.53333	-231
18.54167	-229
18.55000	-227
18.55833	-227
18.56667	-227
18.57500	-226
18.58333	-226
18.59167	-227
18.60000	-230
18.60833	-233
18.61667	-236
18.62500	-238
18.63333	-239
18.64167	-241
18.65000	-243
18.65833	-245
18.66667	-247
18.67500	-248
18.68333	-247
18.69167	-245
18.70000	-241
18.70833	-237
18.71667	-233
18.72500	-231
18.73333	-231
18.74167	-232
18.75000	-231
18.75833	-230
18.76667	-229
18.77500	-230
18.78333	-231
18.79167	-231
18.80000	-229
18.80833	-227
18.81667	-224
18.82500	-224
18.83333	-227
18.84167	-231
18.85000	-235
18.85833	-238
18.86667	-239
18.87500	-239
18.88333	-238
18.89167	-236
18.90000	-235
18.90833	-233
18.91667	-232
18.92500	-230
18.93333	-229
18.94167	-229
18.95000	-232
18.95833	-238
18.96667	-241
18.97500	-242
18.98333	-239
18.99167	-235
19.00000	-232
19.00833	-232
19.01667	-236
19.02500	-240
19.03333	-242
19.04167	-244
19.05000	-245
19.05833	-247
19.06667	-249
19.07500	-251
19.08333	-253
19.09167	-253
19.10000	-251
19.10833	-249
19.11667	-247
19.12500	-246
19.13333	-248
19.14167	-250
19.15000	-251
19.15833	-252
19.16667	-250
19.17500	-247
19.18333	-244
19.19167	-241
19.20000	-238
19.20833	-236
19.21667	-235
19.22500	-237
19.23333	-241
19.24167	-247
19.25000	-253
19.25833	-258
19.26667	-262
19.27500	-263
19.28333	-264
19.29167	-265
19.30000	-265
19.30833	-265
19.31667	-262
19.32500	-258
19.33333	-252
19.34167	-246
19.35000	-242
19.35833	-239
19.36667	-240
19.37500	-242
19.38333	-245
19.39167	-246
19.40000	-246
19.40833	-245
19.41667	-244
19.42500	-243
19.43333	-242
19.44167	-243
19.45000	-243
19.45833	-242
19.46667	-240
19.47500	-235
19.48333	-229
19.49167	-222
19.50000	-216
19.50833	-214
19.51667	-216
19.52500	-219
19.53333	-224
19.54167	-229
19.55000	-233
19.55833	-237
19.56667	-239
19.57500	-240
19.58333	-238
19.59167	-236
19.60000	-232
19.60833	-227
19.61667	-222
19.62500	-217
19.63333	-211
19.64167	-205
19.65000	-201
19.65833	-198
19.66667	-197
19.67500	-197
19.68333	-198
19.69167	-200
19.70000	-202
19.70833	-202
19.71667	-200
19.72500	-197
19.73333	-196
19.74167	-196
19.75000	-197
19.75833	-198
19.76667	-197
19.77500	-194
19.78333	-190
19.79167	-183
19.80000	-175
19.80833	-166
19.81667	-155
19.82500	-146
19.83333	-140
19.84167	-134
19.85000	-127
19.85833	-118
19.86667	-106
19.87500	-92
19.88333	-80
19.89167	-71
19.90000	-64
19.90833	-59
19.91667	-54
19.92500	-47
19.93333	-37
19.94167	-26
19.95000	-14
19.95833	-2
19.96667	11
19.97500	24
19.98333	40
19.99167	58
20.00000	78
20.00833	98
20.01667	120
20.02500	140
20.03333	160
20.04167	179
20.05000	197
20.05833	214
20.06667	232
20.07500	250
20.08333	270
20.09167	291
20.10000	314
20.10833	337
20.11667	363
20.12500	390
20.13333	419
20.14167	448
20.15000	478
20.15833	505
20.16667	531
20.17500	555
20.18333	580
20.19167	606
20.20000	636
20.20833	669
20.21667	706
20.22500	742
20.23333	779
20.24167	814
20.25000	849
20.25833	882
20.26667	915
20.27500	949
20.28333	983
20.29167	1019
20.30000	1057
20.30833	1097
20.31667	1139
20.32500	1180
20.33333	1221
20.34167	1258
20.35000	1290
20.35833	1321
20.36667	1350
20.37500	1381
20.38333	1413
20.39167	1446
20.40000	1479
20.40833	1510
20.41667	1541
20.42500	1569
20.43333	1596
20.44167	1623
20.45000	1649
20.45833	1675
20.46667	1701
20.47500	1728
20.48333	1755
20.49167	1782
20.50000	1807
20.50833	1830
20.51667	1849
20.52500	1867
20.53333	1883
20.54167	1898
20.55000	1914
20.55833	1931
20.56667	1946
20.57500	1961
20.58333	1975
20.59167	1988
20.60000	1998
20.60833	2004
20.61667	2007
20.62500	2006
20.63333	2003
20.64167	2000
20.65000	1998
20.65833	1997
20.66667	1995
20.67500	1991
20.68333	1987
20.69167	1983
20.70000	1979
20.70833	1975
20.71667	1970
20.72500	1961
20.73333	1948
20.74167	1932
20.75000	1914
20.75833	1896
20.76667	1879
20.77500	1864
20.78333	1850
20.79167	1834
20.80000	1817
20.80833	1796
20.81667	1771
20.82500	1743
20.83333	1712
20.84167	1680
20.85000	1649
20.85833	1620
20.86667	1594
20.87500	1569
20.88333	1544
20.89167	1517
20.90000	1489
20.90833	1459
20.91667	1429
20.92500	1400
20.93333	1372
20.94167	1344
20.95000	1314
20.95833	1282
20.96667	1252
20.97500	1223
20.98333	1195
20.99167	1167
21.00000	1140
21.00833	1115
21.01667	1089
21.02500	1064
21.03333	1037
21.04167	1008
21.05000	977
21.05833	943
21.06667	912
21.07500	883
21.08333	856
21.09167	831
21.10000	807
21.10833	784
21.11667	762
21.12500	740
21.13333	719
21.14167	697
21.15000	674
21.15833	650
21.16667	626
21.17500	601
21.18333	578
21.19167	556
21.20000	535
21.20833	513
21.21667	491
21.22500	471
21.23333	455
21.24167	441
21.25000	428
21.25833	416
21.26667	401
21.27500	383
21.28333	365
21.29167	346
21.30000	329
21.30833	314
21.31667	303
21.32500	293
21.33333	285
21.34167	275
21.35000	262
21.35833	246
21.36667	229
21.37500	212
21.38333	198
21.39167	186
21.40000	177
21.40833	167
21.41667	157
21.42500	146
21.43333	135
21.44167	125
21.45000	117
21.45833	110
21.46667	102
21.47500	94
21.48333	87
21.49167	80
21.50000	73
21.50833	65
21.51667	58
21.52500	52
21.53333	47
21.54167	42
21.55000	37
21.55833	32
21.56667	27
21.57500	21
21.58333	16
21.59167	13
21.60000	12
21.60833	13
21.61667	14
21.62500	15
21.63333	16
21.64167	14
21.65000	11
21.65833	8
21.66667	3
21.67500	-3
21.68333	-8
21.69167	-14
21.70000	-20
21.70833	-23
21.71667	-25
21.72500	-27
21.73333	-29
21.74167	-33
21.75000	-38
21.75833	-43
21.76667	-45
21.77500	-44
21.78333	-42
21.79167	-42
21.80000	-44
21.80833	-48
21.81667	-55
21.82500	-63
21.83333	-72
21.84167	-79
21.85000	-85
21.85833	-89
21.86667	-91
21.87500	-91
21.88333	-89
21.89167	-87
21.90000	-83
21.90833	-79
21.91667	-76
21.92500	-74
21.93333	-77
21.94167	-81
21.95000	-86
21.95833	-91
21.96667	-94
21.97500	-97
21.98333	-97
21.99167	-97
22.00000	-94
22.00833	-90
22.01667	-84
22.02500	-80
22.03333	-78
22.04167	-80
22.05000	-84
22.05833	-88
22.06667	-92
22.07500	-93
22.08333	-92
22.09167	-92
22.10000	-93
22.10833	-95
22.11667	-99
22.12500	-101
22.13333	-99
22.14167	-94
22.15000	-85
22.15833	-76
22.16667	-72
22.17500	-74
22.18333	-81
22.19167	-91
22.20000	-101
22.20833	-106
22.21667	-106
22.22500	-103
22.23333	-100
22.24167	-99
22.25000	-101
22.25833	-105
22.26667	-108
22.27500	-107
22.28333	-104
22.29167	-101
22.30000	-100
22.30833	-101
22.31667	-105
22.32500	-109
22.33333	-111
22.34167	-110
22.35000	-107
22.35833	-102
22.36667	-98
22.37500	-98
22.38333	-100
22.39167	-104
22.40000	-110
22.40833	-113
22.41667	-114
22.42500	-111
22.43333	-106
22.44167	-99
22.45000	-93
22.45833	-87
22.46667	-84
22.47500	-86
22.48333	-89
22.49167	-93
22.50000	-96
22.50833	-96
22.51667	-94
22.52500	-92
22.53333	-93
22.54167	-96
22.55000	-102
22.55833	-107
22.56667	-109
22.57500	-109
22.58333	-106
22.59167	-104
22.60000	-104
22.60833	-105
22.61667	-106
22.62500	-106
22.63333	-105
22.64167	-104
22.65000	-105
22.65833	-108
22.66667	-113
22.67500	-120
22.68333	-126
22.69167	-129
22.70000	-130
22.70833	-129
22.71667	-127
22.72500	-125
22.73333	-123
22.74167	-122
22.75000	-120
22.75833	-118
22.76667	-116
22.77500	-116
22.78333	-117
22.79167	-119
22.80000	-121
22.80833	-121
22.81667	-119
22.82500	-117
22.83333	-114
22.84167	-111
22.85000	-108
22.85833	-106
22.86667	-103
22.87500	-102
22.88333	-100
22.89167	-99
22.90000	-100
22.90833	-100
22.91667	-100
22.92500	-100
22.93333	-102
22.94167	-104
22.95000	-105
22.95833	-105
22.96667	-104
22.97500	-104
22.98333	-103
22.99167	-101
23.00000	-99
23.00833	-96
23.01667	-95
23.02500	-94
23.03333	-96
23.04167	-99
23.05000	-101
23.05833	-104
23.06667	-106
23.07500	-109
23.08333	-112
23.09167	-114
23.10000	-116
23.10833	-117
23.11667	-116
23.12500	-114
23.13333	-111
23.14167	-108
23.15000	-104
23.15833	-102
23.16667	-102
23.17500	-107
23.18333	-114
23.19167	-122
23.20000	-128
23.20833	-132
23.21667	-133
23.22500	-131
23.23333	-128
23.24167	-124
23.25000	-119
23.25833	-112
23.26667	-106
23.27500	-101
23.28333	-99
23.29167	-99
23.30000	-102
23.30833	-106
23.31667	-111
23.32500	-114
23.33333	-117
23.34167	-118
23.35000	-118
23.35833	-117
23.36667	-114
23.37500	-108
23.38333	-104
23.39167	-102
23.40000	-103
23.40833	-105
23.41667	-107
23.42500	-106
23.43333	-103
23.44167	-99
23.45000	-97
23.45833	-97
23.46667	-98
23.47500	-99
23.48333	-100
23.49167	-103
23.50000	-107
23.50833	-111
23.51667	-116
23.52500	-118
23.53333	-116
23.54167	-113
23.55000	-109
23.55833	-104
23.56667	-101
23.57500	-98
23.58333	-95
23.59167	-93
23.60000	-91
23.60833	-89
23.61667	-89
23.62500	-90
23.63333	-92
23.64167	-95
23.65000	-99
23.65833	-103
23.66667	-106
23.67500	-108
23.68333	-108
23.69167	-107
23.70000	-106
23.70833	-105
23.71667	-105
23.72500	-106
23.73333	-107
23.74167	-108
23.75000	-107
23.75833	-105
23.76667	-102
23.77500	-98
23.78333	-94
23.79167	-90
23.80000	-87
23.80833	-86
23.81667	-88
23.82500	-92
23.83333	-97
23.84167	-102
23.85000	-105
23.85833	-106
23.86667	-105
23.87500	-104
23.88333	-102
23.89167	-101
23.90000	-100
23.90833	-99
23.91667	-99
23.92500	-96
23.93333	-93
23.94167	-89
23.95000	-85
23.95833	-81
23.96667	-82
23.97500	-87
23.98333	-94
23.99167	-102
24.00000	-109
24.00833	-111
24.01667	-110
24.02500	-107
24.03333	-103
24.04167	-99
24.05000	-96
24.05833	-93
24.06667	-87
24.07500	-80
24.08333	-74
24.09167	-70
24.10000	-70
24.10833	-74
24.11667	-81
24.12500	-88
24.13333	-92
24.14167	-94
24.15000	-94
24.15833	-93
24.16667	-90
24.17500	-87
24.18333	-82
24.19167	-77
24.20000	-73
24.20833	-69
24.21667	-68
24.22500	-68
24.23333	-67
24.24167	-66
24.25000	-64
24.25833	-62
24.26667	-60
24.27500	-59
24.28333	-58
24.29167	-58
24.30000	-59
24.30833	-60
24.31667	-63
24.32500	-67
24.33333	-74
24.34167	-80
24.35000	-83
24.35833	-80
24.36667	-73
24.37500	-66
24.38333	-60
24.39167	-56
24.40000	-54
24.40833	-51
24.41667	-47
24.42500	-43
24.43333	-37
24.44167	-33
24.45000	-33
24.45833	-35
24.46667	-38
24.47500	-39
24.48333	-36
24.49167	-30
24.50000	-23
24.50833	-18
24.51667	-15
24.52500	-15
24.53333	-15
24.54167	-15
24.55000	-14
24.55833	-11
24.56667	-10
24.57500	-10
24.58333	-14
24.59167	-20
24.60000	-26
24.60833	-29
24.61667	-28
24.62500	-24
24.63333	-18
24.64167	-12
24.65000	-9
24.65833	-9
24.66667	-9
24.67500	-10
24.68333	-10
24.69167	-10
24.70000	-11
24.70833	-11
24.71667	-13
24.72500	-17
24.73333	-23
24.74167	-28
24.75000	-30
24.75833	-28
24.76667	-26
24.77500	-23
24.78333	-23
24.79167	-27
24.80000	-33
24.80833	-38
24.81667	-42
24.82500	-44
24.83333	-44
24.84167	-43
24.85000	-41
24.85833	-39
24.86667	-37
24.87500	-37
24.88333	-39
24.89167	-40
24.90000	-39
24.90833	-38
24.91667	-35
24.92500	-33
24.93333	-31
24.94167	-31
24.95000	-31
24.95833	-33
24.96667	-37
24.97500	-42
24.98333	-47
24.99167	-51
25.00000	-53
25.00833	-54
25.01667	-54
25.02500	-53
25.03333	-52
25.04167	-51
25.05000	-46
25.05833	-40
25.06667	-37
25.07500	-37
25.08333	-42
25.09167	-50
25.10000	-57
25.10833	-61
25.11667	-61
25.12500	-59
25.13333	-56
25.14167	-53
25.15000	-51
25.15833	-50
25.16667	-50
25.17500	-50
25.18333	-52
25.19167	-55
25.20000	-58
25.20833	-62
25.21667	-65
25.22500	-67
25.23333	-69
25.24167	-72
25.25000	-76
25.25833	-81
25.26667	-84
25.27500	-84
25.28333	-83
25.29167	-81
25.30000	-78
25.30833	-76
25.31667	-75
25.32500	-76
25.33333	-77
25.34167	-79
25.35000	-82
25.35833	-84
25.36667	-85
25.37500	-85
25.38333	-84
25.39167	-82
25.40000	-82
25.40833	-82
25.41667	-84
25.42500	-86
25.43333	-86
25.44167	-84
25.45000	-80
25.45833	-74
25.46667	-69
25.47500	-66
25.48333	-65
25.49167	-67
25.50000	-69
25.50833	-70
25.51667	-69
25.52500	-67
25.53333	-65
25.54167	-63
25.55000	-62
25.55833	-61
25.56667	-61
25.57500	-61
25.58333	-63
25.59167	-64
25.60000	-66
25.60833	-66
25.61667	-65
25.62500	-62
25.63333	-59
25.64167	-56
25.65000	-54
25.65833	-54
25.66667	-55
25.67500	-56
25.68333	-57
25.69167	-58
25.70000	-60
25.70833	-62
25.71667	-64
25.72500	-67
25.73333	-71
25.74167	-76
25.75000	-78
25.75833	-78
25.76667	-76
25.77500	-74
25.78333	-72
25.79167	-70
25.80000	-69
25.80833	-67
25.81667	-65
25.82500	-62
25.83333	-58
25.84167	-56
25.85000	-55
25.85833	-56
25.86667	-58
25.87500	-62
25.88333	-64
25.89167	-63
25.90000	-59
25.90833	-55
25.91667	-51
25.92500	-50
25.93333	-50
25.94167	-52
25.95000	-53
25.95833	-55
25.96667	-55
25.97500	-54
25.98333	-52
25.99167	-47
26.00000	-43
26.00833	-40
26.01667	-40
26.02500	-43
26.03333	-48
26.04167	-54
26.05000	-60
26.05833	-66
26.06667	-69
26.07500	-70
26.08333	-69
26.09167	-68
26.10000	-67
26.10833	-66
26.11667	-68
26.12500	-69
26.13333	-69
26.14167	-67
26.15000	-63
26.15833	-59
26.16667	-54
26.17500	-48
26.18333	-42
26.19167	-38
26.20000	-34
26.20833	-32
26.21667	-30
26.22500	-28
26.23333	-26
26.24167	-25
26.25000	-26
26.25833	-29
26.26667	-32
26.27500	-34
26.28333	-35
26.29167	-35
26.30000	-34
26.30833	-36
26.31667	-40
26.32500	-45
26.33333	-52
26.34167	-57
26.35000	-59
26.35833	-57
26.36667	-52
26.37500	-44
26.38333	-36
26.39167	-31
26.40000	-27
26.40833	-23
26.41667	-18
26.42500	-12
26.43333	-6
26.44167	-2
26.45000	-2
26.45833	-4
26.46667	-7
26.47500	-8
26.48333	-6
26.49167	-2
26.50000	3
26.50833	4
26.51667	3
26.52500	1
26.53333	-2
26.54167	-5
26.55000	-6
26.55833	-7
26.56667	-7
26.57500	-8
26.58333	-9
26.59167	-7
26.60000	-4
26.60833	-1
26.61667	0
26.62500	1
26.63333	1
26.64167	2
26.65000	3
26.65833	5
26.66667	7
26.67500	8
26.68333	8
26.69167	9
26.70000	10
26.70833	11
26.71667	13
26.72500	15
26.73333	17
26.74167	20
26.75000	24
26.75833	27
26.76667	29
26.77500	31
26.78333	31
26.79167	28
26.80000	22
26.80833	17
26.81667	14
26.82500	14
26.83333	20
26.84167	28
26.85000	36
26.85833	42
26.86667	44
26.87500	42
26.88333	36
26.89167	28
26.90000	20
26.90833	16
26.91667	16
26.92500	20
26.93333	28
26.94167	36
26.95000	42
26.95833	44
26.96667	42
26.97500	37
26.98333	31
26.99167	26
27.00000	22
27.00833	21
27.01667	20
27.02500	21
27.03333	23
27.04167	25
27.05000	27
27.05833	27
27.06667	25
27.07500	22
27.08333	19
27.09167	20
27.10000	24
27.10833	29
27.11667	36
27.12500	42
27.13333	45
27.14167	45
27.15000	42
27.15833	38
27.16667	35
27.17500	34
27.18333	34
27.19167	34
27.20000	34
27.20833	33
27.21667	32
27.22500	30
27.23333	27
27.24167	24
27.25000	22
27.25833	21
27.26667	21
27.27500	21
27.28333	22
27.29167	25
27.30000	29
27.30833	33
27.31667	37
27.32500	40
27.33333	42
27.34167	44
27.35000	43
27.35833	42
27.36667	41
27.37500	40
27.38333	40
27.39167	43
27.40000	46
27.40833	50
27.41667	52
27.42500	53
27.43333	53
27.44167	51
27.45000	49
27.45833	47
27.46667	46
27.47500	46
27.48333	47
27.49167	49
27.50000	52
27.50833	56
27.51667	60
27.52500	61
27.53333	60
27.54167	56
27.55000	52
27.55833	49
27.56667	48
27.57500	50
27.58333	53
27.59167	56
27.60000	57
27.60833	57
27.61667	55
27.62500	52
27.63333	48
27.64167	45
27.65000	42
27.65833	42
27.66667	44
27.67500	49
27.68333	56
27.69167	64
27.70000	72
27.70833	80
27.71667	86
27.72500	90
27.73333	93
27.74167	94
27.75000	93
27.75833	93
27.76667	92
27.77500	93
27.78333	93
27.79167	94
27.80000	93
27.80833	92
27.81667	92
27.82500	94
27.83333	98
27.84167	104
27.85000	109
27.85833	116
27.86667	122
27.87500	127
27.88333	133
27.89167	137
27.90000	141
27.90833	144
27.91667	146
27.92500	149
27.93333	151
27.94167	154
27.95000	156
27.95833	158
27.96667	160
27.97500	161
27.98333	161
27.99167	163
28.00000	167
28.00833	171
28.01667	177
28.02500	181
28.03333	185
28.04167	186
28.05000	186
28.05833	184
28.06667	184
28.07500	187
28.08333	191
28.09167	194
28.10000	197
28.10833	198
28.11667	201
28.12500	204
28.13333	208
28.14167	213
28.15000	217
28.15833	222
28.16667	226
28.17500	230
28.18333	234
28.19167	238
28.20000	242
28.20833	245
28.21667	246
28.22500	247
28.23333	248
28.24167	250
28.25000	252
28.25833	256
28.26667	258
28.27500	259
28.28333	260
28.29167	260
28.30000	260
28.30833	259
28.31667	256
28.32500	252
28.33333	248
28.34167	245
28.35000	243
28.35833	244
28.36667	246
28.37500	251
28.38333	257
28.39167	261
28.40000	265
28.40833	268
28.41667	269
28.42500	271
28.43333	272
28.44167	274
28.45000	273
28.45833	270
28.46667	267
28.47500	265
28.48333	265
28.49167	267
28.50000	272
28.50833	275
28.51667	276
28.52500	273
28.53333	267
28.54167	261
28.55000	256
28.55833	253
28.56667	251
28.57500	251
28.58333	251
28.59167	251
28.60000	252
28.60833	253
28.61667	254
28.62500	253
28.63333	252
28.64167	248
28.65000	245
28.65833	242
28.66667	241
28.67500	243
28.68333	246
28.69167	250
28.70000	255
28.70833	260
28.71667	264
28.72500	266
28.73333	268
28.74167	268
28.75000	267
28.75833	266
28.76667	264
28.77500	261
28.78333	258
28.79167	255
28.80000	253
28.80833	253
28.81667	254
28.82500	256
28.83333	257
28.84167	258
28.85000	259
28.85833	259
28.86667	259
28.87500	259
28.88333	259
28.89167	258
28.90000	258
28.90833	256
28.91667	252
28.92500	247
28.93333	243
28.94167	240
28.95000	239
28.95833	240
28.96667	242
28.97500	245
28.98333	249
28.99167	253
29.00000	257
29.00833	259
29.01667	259
29.02500	259
29.03333	259
29.04167	261
29.05000	264
29.05833	269
29.06667	274
29.07500	276
29.08333	277
29.09167	278
29.10000	279
29.10833	282
29.11667	285
29.12500	288
29.13333	292
29.14167	296
29.15000	300
29.15833	302
29.16667	302
29.17500	301
29.18333	299
29.19167	298
29.20000	299
29.20833	300
29.21667	300
29.22500	300
29.23333	302
29.24167	306
29.25000	312
29.25833	321
29.26667	330
29.27500	338
29.28333	345
29.29167	349
29.30000	351
29.30833	354
29.31667	358
29.32500	363
29.33333	371
29.34167	379
29.35000	387
29.35833	394
29.36667	402
29.37500	413
29.38333	424
29.39167	435
29.40000	445
29.40833	454
29.41667	461
29.42500	468
29.43333	474
29.44167	482
29.45000	491
29.45833	501
29.46667	512
29.47500	524
29.48333	534
29.49167	541
29.50000	548
29.50833	555
29.51667	564
29.52500	577
29.53333	595
29.54167	615
29.55000	637
29.55833	659
29.56667	682
29.57500	706
29.58333	728
29.59167	750
29.60000	771
29.60833	791
29.61667	812
29.62500	833
29.63333	855
29.64167	878
29.65000	903
29.65833	931
29.66667	963
29.67500	1000
29.68333	1040
29.69167	1083
29.70000	1127
29.70833	1172
29.71667	1218
29.72500	1267
29.73333	1322
29.74167	1381
29.75000	1443
29.75833	1508
29.76667	1575
29.77500	1647
29.78333	1720
29.79167	1798
29.80000	1879
29.80833	1963
29.81667	2051
29.82500	2142
29.83333	2240
29.84167	2342
29.85000	2451
29.85833	2567
29.86667	2687
29.87500	2815
29.88333	2946
29.89167	3085
29.90000	3230
29.90833	3383
29.91667	3549
29.92500	3719
29.93333	3900
29.94167	4083
29.95000	4272
29.95833	4468
29.96667	4673
29.97500	4894
29.98333	5121
29.99167	5363
30.00000	5613
30.00833	5871
30.01667	6142
30.02500	6417
30.03333	6707
30.04167	7002
30.05000	7308
30.05833	7627
30.06667	7952
30.07500	8298
30.08333	8647
30.09167	9015
30.10000	9391
30.10833	9771
30.11667	10165
30.12500	10557
30.13333	10965
30.14167	11378
30.15000	11807
30.15833	12250
30.16667	12697
30.17500	13163
30.18333	13628
30.19167	14108
30.20000	14594
30.20833	15086
30.21667	15597
30.22500	16105
30.23333	16633
30.24167	17161
30.25000	17697
30.25833	18242
30.26667	18782
30.27500	19338
30.28333	19885
30.29167	20444
30.30000	21004
30.30833	21566
30.31667	22143
30.32500	22713
30.33333	23300
30.34167	23879
30.35000	24456
30.35833	25034
30.36667	25599
30.37500	26173
30.38333	26733
30.39167	27299
30.40000	27858
30.40833	28407
30.41667	28959
30.42500	29494
30.43333	30037
30.44167	30567
30.45000	31093
30.45833	31617
30.46667	32123
30.47500	32630
30.48333	33115
30.49167	33597
30.50000	34067
30.50833	34523
30.51667	34977
30.52500	35412
30.53333	35848
30.54167	36264
30.55000	36663
30.55833	37046
30.56667	37402
30.57500	37746
30.58333	38067
30.59167	38380
30.60000	38679
30.60833	38964
30.61667	39242
30.62500	39501
30.63333	39752
30.64167	39981
30.65000	40186
30.65833	40369
30.66667	40525
30.67500	40662
30.68333	40778
30.69167	40878
30.70000	40964
30.70833	41034
30.71667	41091
30.72500	41131
30.73333	41153
30.74167	41157
30.75000	41138
30.75833	41097
30.76667	41036
30.77500	40952
30.78333	40850
30.79167	40728
30.80000	40589
30.80833	40432
30.81667	40252
30.82500	40061
30.83333	39850
30.84167	39627
30.85000	39389
30.85833	39135
30.86667	38868
30.87500	38577
30.88333	38278
30.89167	37957
30.90000	37624
30.90833	37279
30.91667	36914
30.92500	36544
30.93333	36155
30.94167	35761
30.95000	35356
30.95833	34939
30.96667	34520
30.97500	34081
30.98333	33640
30.99167	33178
31.00000	32708
31.00833	32233
31.01667	31742
31.02500	31258
31.03333	30761
31.04167	30268
31.05000	29769
31.05833	29263
31.06667	28763
31.07500	28249
31.08333	27744
31.09167	27229
31.10000	26715
31.10833	26202
31.11667	25678
31.12500	25168
31.13333	24649
31.14167	24140
31.15000	23632
31.15833	23121
31.16667	22621
31.17500	22112
31.18333	21615
31.19167	21113
31.20000	20618
31.20833	20133
31.21667	19647
31.22500	19179
31.23333	18710
31.24167	18255
31.25000	17804
31.25833	17354
31.26667	16916
31.27500	16473
31.28333	16046
31.29167	15621
31.30000	15207
31.30833	14806
31.31667	14409
31.32500	14030
31.33333	13651
31.34167	13286
31.35000	12929
31.35833	12577
31.36667	12238
31.37500	11898
31.38333	11572
31.39167	11247
31.40000	10932
31.40833	10628
31.41667	10329
31.42500	10048
31.43333	9771
31.44167	9507
31.45000	9249
31.45833	8994
31.46667	8749
31.47500	8504
31.48333	8269
31.49167	8038
31.50000	7818
31.50833	7611
31.51667	7412
31.52500	7225
31.53333	7039
31.54167	6860
31.55000	6682
31.55833	6505
31.56667	6336
31.57500	6171
31.58333	6017
31.59167	5870
31.60000	5731
31.60833	5601
31.61667	5475
31.62500	5355
31.63333	5236
31.64167	5120
31.65000	5008
31.65833	4898
31.66667	4792
31.67500	4689
31.68333	4591
31.69167	4497
31.70000	4409
31.70833	4326
31.71667	4248
31.72500	4172
31.73333	4096
31.74167	4022
31.75000	3950
31.75833	3879
31.76667	3813
31.77500	3751
31.78333	3693
31.79167	3639
31.80000	3589
31.80833	3543
31.81667	3501
31.82500	3460
31.83333	3418
31.84167	3377
31.85000	3334
31.85833	3290
31.86667	3250
31.87500	3212
31.88333	3179
31.89167	3151
31.90000	3127
31.90833	3103
31.91667	3079
31.92500	3056
31.93333	3035
31.94167	3016
31.95000	2998
31.95833	2980
31.96667	2962
31.97500	2943
31.98333	2926
31.99167	2912
32.00000	2903
32.00833	2897
32.01667	2893
32.02500	2890
32.03333	2886
32.04167	2880
32.05000	2873
32.05833	2865
32.06667	2858
32.07500	2856
32.08333	2858
32.09167	2864
32.10000	2873
32.10833	2883
32.11667	2892
32.12500	2900
32.13333	2906
32.14167	2913
32.15000	2920
32.15833	2930
32.16667	2941
32.17500	2954
32.18333	2971
32.19167	2991
32.20000	3017
32.20833	3046
32.21667	3079
32.22500	3111
32.23333	3142
32.24167	3172
32.25000	3202
32.25833	3237
32.26667	3275
32.27500	3314
32.28333	3355
32.29167	3402
32.30000	3459
32.30833	3519
32.31667	3581
32.32500	3644
32.33333	3708
32.34167	3772
32.35000	3841
32.35833	3916
32.36667	3993
32.37500	4079
32.38333	4174
32.39167	4274
32.40000	4374
32.40833	4479
32.41667	4600
32.42500	4731
32.43333	4864
32.44167	4994
32.45000	5133
32.45833	5294
32.46667	5470
32.47500	5652
32.48333	5840
32.49167	6037
32.50000	6237
32.50833	6449
32.51667	6679
32.52500	6918
32.53333	7175
32.54167	7442
32.55000	7725
32.55833	8026
32.56667	8340
32.57500	8693
32.58333	9082
32.59167	9477
32.60000	9862
32.60833	10260
32.61667	10695
32.62500	11149
32.63333	11645
32.64167	12162
32.65000	12707
32.65833	13283
32.66667	13877
32.67500	14515
32.68333	15156
32.69167	15832
32.70000	16611
32.70833	17436
32.71667	18243
32.72500	19029
32.73333	19865
32.74167	20730
32.75000	21649
32.75833	22680
32.76667	23768
32.77500	24836
32.78333	25869
32.79167	26958
32.80000	28097
32.80833	29277
32.81667	30528
32.82500	31792
32.83333	33123
32.84167	34474
32.85000	35872
32.85833	37326
32.86667	38798
32.87500	40349
32.88333	41907
32.89167	43529
32.90000	45181
32.90833	46850
32.91667	48582
32.92500	50306
32.93333	52100
32.94167	53902
32.95000	55743
32.95833	57634
32.96667	59523
32.97500	61487
32.98333	63435
32.99167	65432
33.00000	67441
33.00833	69440
33.01667	71487
33.02500	73498
33.03333	75565
33.04167	77619
33.05000	79694
33.05833	81803
33.06667	83881
33.07500	86013
33.08333	88099
33.09167	90205
33.10000	92296
33.10833	94352
33.11667	96433
33.12500	98455
33.13333	100508
33.14167	102524
33.15000	104533
33.15833	106551
33.16667	108518
33.17500	110517
33.18333	112451
33.19167	114380
33.20000	116271
33.20833	118104
33.21667	119932
33.22500	121685
33.23333	123444
33.24167	125153
33.25000	126835
33.25833	128502
33.26667	130098
33.27500	131687
33.28333	133196
33.29167	134672
33.30000	136094
33.30833	137449
33.31667	138777
33.32500	140023
33.33333	141243
33.34167	142398
33.35000	143504
33.35833	144572
33.36667	145565
33.37500	146525
33.38333	147409
33.39167	148240
33.40000	149012
33.40833	149713
33.41667	150367
33.42500	150945
33.43333	151472
33.44167	151932
33.45000	152327
33.45833	152667
33.46667	152939
33.47500	153155
33.48333	153304
33.49167	153385
33.50000	153400
33.50833	153345
33.51667	153223
33.52500	153039
33.53333	152786
33.54167	152474
33.55000	152092
33.55833	151646
33.56667	151148
33.57500	150580
33.58333	149968
33.59167	149286
33.60000	148547
33.60833	147751
33.61667	146878
33.62500	145965
33.63333	144972
33.64167	143937
33.65000	142843
33.65833	141687
33.66667	140501
33.67500	139238
33.68333	137956
33.69167	136608
33.70000	135219
33.70833	133799
33.71667	132308
33.72500	130808
33.73333	129230
33.74167	127639
33.75000	126012
33.75833	124342
33.76667	122679
33.77500	120953
33.78333	119238
33.79167	117471
33.80000	115683
33.80833	113888
33.81667	112037
33.82500	110206
33.83333	108312
33.84167	106426
33.85000	104524
33.85833	102595
33.86667	100702
33.87500	98768
33.88333	96875
33.89167	94957
33.90000	93043
33.90833	91143
33.91667	89204
33.92500	87309
33.93333	85374
33.94167	83475
33.95000	81590
33.95833	79705
33.96667	77876
33.97500	76024
33.98333	74227
33.99167	72419
34.00000	70627
34.00833	68863
34.01667	67077
34.02500	65350
34.03333	63609
34.04167	61919
34.05000	60259
34.05833	58616
34.06667	57034
34.07500	55444
34.08333	53913
34.09167	52386
34.10000	50886
34.10833	49424
34.11667	47959
34.12500	46555
34.13333	45150
34.14167	43794
34.15000	42467
34.15833	41157
34.16667	39905
34.17500	38657
34.18333	37465
34.19167	36285
34.20000	35132
34.20833	34013
34.21667	32895
34.22500	31829
34.23333	30773
34.24167	29763
34.25000	28786
34.25833	27831
34.26667	26922
34.27500	26017
34.28333	25154
34.29167	24302
34.30000	23474
34.30833	22678
34.31667	21889
34.32500	21143
34.33333	20407
34.34167	19706
34.35000	19029
34.35833	18369
34.36667	17744
34.37500	17127
34.38333	16540
34.39167	15962
34.40000	15402
34.40833	14866
34.41667	14338
34.42500	13843
34.43333	13359
34.44167	12899
34.45000	12457
34.45833	12024
34.46667	11613
34.47500	11207
34.48333	10822
34.49167	10444
34.50000	10080
34.50833	9733
34.51667	9394
34.52500	9076
34.53333	8766
34.54167	8472
34.55000	8190
34.55833	7915
34.56667	7656
34.57500	7400
34.58333	7158
34.59167	6922
34.60000	6694
34.60833	6478
34.61667	6266
34.62500	6066
34.63333	5867
34.64167	5675
34.65000	5491
34.65833	5312
34.66667	5145
34.67500	4983
34.68333	4829
34.69167	4676
34.70000	4528
34.70833	4386
34.71667	4249
34.72500	4120
34.73333	3996
34.74167	3878
34.75000	3765
34.75833	3657
34.76667	3558
34.77500	3465
34.78333	3379
34.79167	3295
34.80000	3212
34.80833	3128
34.81667	3040
34.82500	2954
34.83333	2869
34.84167	2787
34.85000	2709
34.85833	2633
34.86667	2560
34.87500	2488
34.88333	2420
34.89167	2356
34.90000	2296
34.90833	2243
34.91667	2192
34.92500	2146
34.93333	2102
34.94167	2060
34.95000	2018
34.95833	1974
34.96667	1930
34.97500	1883
34.98333	1838
34.99167	1796
35.00000	1757
35.00833	1720
35.01667	1684
35.02500	1649
35.03333	1615
35.04167	1584
35.05000	1555
35.05833	1526
35.06667	1498
35.07500	1468
35.08333	1439
35.09167	1409
35.10000	1379
35.10833	1352
35.11667	1328
35.12500	1307
35.13333	1289
35.14167	1273
35.15000	1255
35.15833	1236
35.16667	1214
35.17500	1188
35.18333	1163
35.19167	1141
35.20000	1121
35.20833	1104
35.21667	1088
35.22500	1073
35.23333	1058
35.24167	1042
35.25000	1027
35.25833	1011
35.26667	998
35.27500	985
35.28333	973
35.29167	961
35.30000	949
35.30833	938
35.31667	926
35.32500	917
35.33333	910
35.34167	906
35.35000	904
35.35833	906
35.36667	912
35.37500	919
35.38333	921
35.39167	913
35.40000	896
35.40833	873
35.41667	847
35.42500	824
35.43333	806
35.44167	791
35.45000	777
35.45833	763
35.46667	751
35.47500	740
35.48333	730
35.49167	720
35.50000	711
35.50833	705
35.51667	702
35.52500	701
35.53333	700
35.54167	698
35.55000	693
35.55833	686
35.56667	680
35.57500	675
35.58333	672
35.59167	669
35.60000	667
35.60833	664
35.61667	661
35.62500	659
35.63333	657
35.64167	655
35.65000	651
35.65833	647
35.66667	641
35.67500	635
35.68333	629
35.69167	623
35.70000	618
35.70833	615
35.71667	614
35.72500	614
35.73333	613
35.74167	610
35.75000	606
35.75833	602
35.76667	598
35.77500	595
35.78333	592
35.79167	588
35.80000	583
35.80833	576
35.81667	567
35.82500	559
35.83333	550
35.84167	541
35.85000	534
35.85833	527
35.86667	522
35.87500	520
35.88333	520
35.89167	521
35.90000	523
35.90833	525
35.91667	527
35.92500	528
35.93333	530
35.94167	531
35.95000	529
35.95833	524
35.96667	519
35.97500	514
35.98333	511
35.99167	509
36.00000	509
36.00833	509
36.01667	507
36.02500	502
36.03333	496
36.04167	489
36.05000	485
36.05833	484
36.06667	484
36.07500	486
36.08333	487
36.09167	487
36.10000	486
36.10833	487
36.11667	487
36.12500	486
36.13333	482
36.14167	476
36.15000	471
36.15833	467
36.16667	465
36.17500	463
36.18333	461
36.19167	458
36.20000	453
36.20833	452
36.21667	453
36.22500	455
36.23333	458
36.24167	460
36.25000	461
36.25833	461
36.26667	461
36.27500	464
36.28333	466
36.29167	465
36.30000	463
36.30833	458
36.31667	453
36.32500	447
36.33333	441
36.34167	436
36.35000	432
36.35833	429
36.36667	430
36.37500	432
36.38333	435
36.39167	433
36.40000	429
36.40833	425
36.41667	422
36.42500	419
36.43333	419
36.44167	420
36.45000	419
36.45833	417
36.46667	412
36.47500	406
36.48333	400
36.49167	395
36.50000	392
36.50833	391
36.51667	393
36.52500	397
36.53333	401
36.54167	405
36.55000	408
36.55833	410
36.56667	409
36.57500	406
36.58333	403
36.59167	399
36.60000	396
36.60833	392
36.61667	387
36.62500	383
36.63333	381
36.64167	381
36.65000	385
36.65833	392
36.66667	398
36.67500	403
36.68333	406
36.69167	405
36.70000	402
36.70833	397
36.71667	393
36.72500	389
36.73333	386
36.74167	382
36.75000	376
36.75833	369
36.76667	362
36.77500	356
36.78333	352
36.79167	351
36.80000	351
36.80833	352
36.81667	352
36.82500	353
36.83333	352
36.84167	353
36.85000	354
36.85833	357
36.86667	359
36.87500	362
36.88333	365
36.89167	365
36.90000	363
36.90833	361
36.91667	358
36.92500	356
36.93333	358
36.94167	361
36.95000	362
36.95833	362
36.96667	359
36.97500	355
36.98333	351
36.99167	348
37.00000	345
37.00833	342
37.01667	337
37.02500	332
37.03333	327
37.04167	323
37.05000	322
37.05833	323
37.06667	325
37.07500	328
37.08333	329
37.09167	327
37.10000	322
37.10833	317
37.11667	312
37.12500	308
37.13333	305
37.14167	305
37.15000	306
37.15833	310
37.16667	315
37.17500	321
37.18333	326
37.19167	329
37.20000	330
37.20833	331
37.21667	333
37.22500	335
37.23333	338
37.24167	340
37.25000	340
37.25833	337
37.26667	334
37.27500	330
37.28333	327
37.29167	325
37.30000	326
37.30833	329
37.31667	333
37.32500	336
37.33333	338
37.34167	339
37.35000	339
37.35833	339
37.36667	336
37.37500	333
37.38333	330
37.39167	328
37.40000	328
37.40833	327
37.41667	327
37.42500	326
37.43333	326
37.44167	325
37.45000	327
37.45833	331
37.46667	335
37.47500	339
37.48333	342
37.49167	343
37.50000	342
37.50833	338
37.51667	333
37.52500	329
37.53333	326
37.54167	324
37.55000	324
37.55833	325
37.56667	327
37.57500	330
37.58333	335
37.59167	345
37.60000	357
37.60833	369
37.61667	378
37.62500	382
37.63333	380
37.64167	374
37.65000	366
37.65833	359
37.66667	351
37.67500	344
37.68333	340
37.69167	339
37.70000	342
37.70833	347
37.71667	354
37.72500	358
37.73333	360
37.74167	360
37.75000	360
37.75833	363
37.76667	366
37.77500	370
37.78333	373
37.79167	373
37.80000	371
37.80833	369
37.81667	370
37.82500	371
37.83333	371
37.84167	370
37.85000	367
37.85833	364
37.86667	363
37.87500	365
37.88333	368
37.89167	372
37.90000	376
37.90833	377
37.91667	376
37.92500	374
37.93333	371
37.94167	367
37.95000	364
37.95833	363
37.96667	362
37.97500	362
37.98333	363
37.99167	367
38.00000	371
38.00833	375
38.01667	380
38.02500	384
38.03333	384
38.04167	383
38.05000	381
38.05833	379
38.06667	379
38.07500	381
38.08333	385
38.09167	388
38.10000	390
38.10833	389
38.11667	387
38.12500	384
38.13333	380
38.14167	375
38.15000	370
38.15833	367
38.16667	366
38.17500	368
38.18333	371
38.19167	373
38.20000	373
38.20833	373
38.21667	374
38.22500	376
38.23333	379
38.24167	382
38.25000	383
38.25833	381
38.26667	379
38.27500	377
38.28333	375
38.29167	372
38.30000	367
38.30833	362
38.31667	357
38.32500	356
38.33333	358
38.34167	362
38.35000	362
38.35833	357
38.36667	349
38.37500	340
38.38333	332
38.39167	329
38.40000	328
38.40833	329
38.41667	331
38.42500	334
38.43333	336
38.44167	339
38.45000	340
38.45833	340
38.46667	338
38.47500	335
38.48333	330
38.49167	324
38.50000	318
38.50833	312
38.51667	307
38.52500	304
38.53333	302
38.54167	302
38.55000	301
38.55833	297
38.56667	293
38.57500	288
38.58333	284
38.59167	285
38.60000	289
38.60833	296
38.61667	303
38.62500	308
38.63333	309
38.64167	306
38.65000	301
38.65833	293
38.66667	287
38.67500	281
38.68333	276
38.69167	271
38.70000	268
38.70833	267
38.71667	269
38.72500	274
38.73333	280
38.74167	286
38.75000	291
38.75833	293
38.76667	292
38.77500	287
38.78333	280
38.79167	273
38.80000	267
38.80833	263
38.81667	259
38.82500	255
38.83333	251
38.84167	248
38.85000	249
38.85833	252
38.86667	256
38.87500	260
38.88333	261
38.89167	260
38.90000	256
38.90833	251
38.91667	248
38.92500	246
38.93333	246
38.94167	246
38.95000	247
38.95833	247
38.96667	247
38.97500	247
38.98333	246
38.99167	242
39.00000	236
39.00833	228
39.01667	221
39.02500	215
39.03333	212
39.04167	211
39.05000	211
39.05833	212
39.06667	213
39.07500	214
39.08333	214
39.09167	212
39.10000	209
39.10833	207
39.11667	206
39.12500	208
39.13333	211
39.14167	215
39.15000	215
39.15833	214
39.16667	212
39.17500	209
39.18333	207
39.19167	204
39.20000	200
39.20833	196
39.21667	193
39.22500	192
39.23333	193
39.24167	197
39.25000	203
39.25833	208
39.26667	213
39.27500	215
39.28333	215
39.29167	212
39.30000	207
39.30833	201
39.31667	193
39.32500	187
39.33333	184
39.34167	185
39.35000	189
39.35833	195
39.36667	197
39.37500	196
39.38333	193
39.39167	190
39.40000	189
39.40833	188
39.41667	189
39.42500	191
39.43333	195
39.44167	199
39.45000	202
39.45833	203
39.46667	202
39.47500	198
39.48333	195
39.49167	195
39.50000	197
39.50833	199
39.51667	200
39.52500	199
39.53333	195
39.54167	191
39.55000	189
39.55833	187
39.56667	186
39.57500	186
39.58333	186
39.59167	190
39.60000	195
39.60833	199
39.61667	203
39.62500	203
39.63333	199
39.64167	193
39.65000	187
39.65833	181
39.66667	175
39.67500	172
39.68333	169
39.69167	166
39.70000	164
39.70833	162
39.71667	159
39.72500	156
39.73333	154
39.74167	153
39.75000	155
39.75833	159
39.76667	163
39.77500	168
39.78333	171
39.79167	172
39.80000	170
39.80833	166
39.81667	161
39.82500	158
39.83333	157
39.84167	156
39.85000	155
39.85833	152
39.86667	148
39.87500	144
39.88333	141
39.89167	139
39.90000	139
39.90833	138
39.91667	138
39.92500	139
39.93333	141
39.94167	144
39.95000	149
39.95833	153
39.96667	155
39.97500	156
39.98333	155
39.99167	154
40.00000	153
40.00833	153
40.01667	154
40.02500	155
40.03333	154
40.04167	150
40.05000	145
40.05833	138
40.06667	133
40.07500	130
40.08333	131
40.09167	133
40.10000	136
40.10833	136
40.11667	135
40.12500	134
40.13333	136
40.14167	141
40.15000	148
40.15833	155
40.16667	160
40.17500	161
40.18333	159
40.19167	157
40.20000	157
40.20833	157
40.21667	156
40.22500	155
40.23333	154
40.24167	153
40.25000	152
40.25833	151
40.26667	151
40.27500	150
40.28333	149
40.29167	146
40.30000	144
40.30833	142
40.31667	141
40.32500	142
40.33333	144
40.34167	148
40.35000	151
40.35833	152
40.36667	152
40.37500	150
40.38333	149
40.39167	149
40.40000	152
40.40833	158
40.41667	164
40.42500	168
40.43333	167
40.44167	162
40.45000	154
40.45833	147
40.46667	144
40.47500	149
40.48333	159
40.49167	171
40.50000	182
40.50833	190
40.51667	196
40.52500	201
40.53333	205
40.54167	208
40.55000	212
40.55833	217
40.56667	223
40.57500	230
40.58333	237
40.59167	244
40.60000	251
40.60833	256
40.61667	259
40.62500	260
40.63333	260
40.64167	262
40.65000	266
40.65833	271
40.66667	278
40.67500	288
40.68333	301
40.69167	313
40.70000	326
40.70833	339
40.71667	354
40.72500	370
40.73333	387
40.74167	402
40.75000	413
40.75833	421
40.76667	429
40.77500	441
40.78333	455
40.79167	471
40.80000	489
40.80833	506
40.81667	520
40.82500	535
40.83333	552
40.84167	569
40.85000	588
40.85833	608
40.86667	626
40.87500	644
40.88333	664
40.89167	691
40.90000	721
40.90833	752
40.91667	783
40.92500	812
40.93333	838
40.94167	864
40.95000	891
40.95833	917
40.96667	943
40.97500	967
40.98333	990
40.99167	1014
41.00000	1041
41.00833	1074
41.01667	1112
41.02500	1152
41.03333	1191
41.04167	1227
41.05000	1258
41.05833	1286
41.06667	1313
41.07500	1343
41.08333	1376
41.09167	1412
41.10000	1450
41.10833	1489
41.11667	1529
41.12500	1569
41.13333	1610
41.14167	1649
41.15000	1687
41.15833	1723
41.16667	1757
41.17500	1790
41.18333	1822
41.19167	1856
41.20000	1892
41.20833	1930
41.21667	1972
41.22500	2013
41.23333	2053
41.24167	2090
41.25000	2125
41.25833	2159
41.26667	2192
41.27500	2229
41.28333	2265
41.29167	2304
41.30000	2343
41.30833	2382
41.31667	2421
41.32500	2458
41.33333	2492
41.34167	2524
41.35000	2555
41.35833	2586
41.36667	2618
41.37500	2651
41.38333	2684
41.39167	2717
41.40000	2750
41.40833	2781
41.41667	2810
41.42500	2836
41.43333	2860
41.44167	2883
41.45000	2908
41.45833	2934
41.46667	2962
41.47500	2989
41.48333	3014
41.49167	3035
41.50000	3052
41.50833	3067
41.51667	3083
41.52500	3098
41.53333	3113
41.54167	3126
41.55000	3137
41.55833	3145
41.56667	3155
41.57500	3167
41.58333	3179
41.59167	3190
41.60000	3200
41.60833	3206
41.61667	3209
41.62500	3211
41.63333	3215
41.64167	3218
41.65000	3220
41.65833	3220
41.66667	3218
41.67500	3214
41.68333	3210
41.69167	3206
41.70000	3202
41.70833	3198
41.71667	3192
41.72500	3184
41.73333	3174
41.74167	3161
41.75000	3146
41.75833	3128
41.76667	3109
41.77500	3088
41.78333	3068
41.79167	3047
41.80000	3027
41.80833	3010
41.81667	2994
41.82500	2976
41.83333	2954
41.84167	2928
41.85000	2900
41.85833	2870
41.86667	2842
41.87500	2815
41.88333	2789
41.89167	2762
41.90000	2732
41.90833	2700
41.91667	2666
41.92500	2630
41.93333	2594
41.94167	2559
41.95000	2525
41.95833	2493
41.96667	2460
41.97500	2426
41.98333	2390
41.99167	2351
42.00000	2310
42.00833	2272
42.01667	2237
42.02500	2205
42.03333	2173
42.04167	2141
42.05000	2105
42.05833	2066
42.06667	2026
42.07500	1983
42.08333	1941
42.09167	1896
42.10000	1853
42.10833	1814
42.11667	1776
42.12500	1741
42.13333	1706
42.14167	1671
42.15000	1635
42.15833	1599
42.16667	1563
42.17500	1529
42.18333	1497
42.19167	1466
42.20000	1436
42.20833	1406
42.21667	1375
42.22500	1343
42.23333	1309
42.24167	1274
42.25000	1238
42.25833	1199
42.26667	1161
42.27500	1122
42.28333	1085
42.29167	1051
42.30000	1020
42.30833	993
42.31667	969
42.32500	948
42.33333	928
42.34167	908
42.35000	885
42.35833	858
42.36667	829
42.37500	797
42.38333	768
42.39167	743
42.40000	721
42.40833	701
42.41667	680
42.42500	661
42.43333	640
42.44167	621
42.45000	602
42.45833	584
42.46667	567
42.47500	549
42.48333	533
42.49167	516
42.50000	500
42.50833	484
42.51667	468
42.52500	453
42.53333	438
42.54167	422
42.55000	409
42.55833	396
42.56667	384
42.57500	373
42.58333	363
42.59167	353
42.60000	344
42.60833	335
42.61667	327
42.62500	318
42.63333	307
42.64167	296
42.65000	285
42.65833	275
42.66667	267
42.67500	261
42.68333	255
42.69167	251
42.70000	247
42.70833	245
42.71667	243
42.72500	240
42.73333	234
42.74167	228
42.75000	223
42.75833	220
42.76667	217
42.77500	216
42.78333	214
42.79167	209
42.80000	200
42.80833	190
42.81667	180
42.82500	171
42.83333	165
42.84167	162
42.85000	163
42.85833	167
42.86667	170
42.87500	172
42.88333	172
42.89167	171
42.90000	168
42.90833	164
42.91667	158
42.92500	150
42.93333	142
42.94167	136
42.95000	132
42.95833	130
42.96667	130
42.97500	129
42.98333	128
42.99167	128
43.00000	129
43.00833	130
43.01667	130
43.02500	129
43.03333	126
43.04167	123
43.05000	119
43.05833	115
43.06667	111
43.07500	107
43.08333	104
43.09167	101
43.10000	99
43.10833	97
43.11667	96
43.12500	95
43.13333	95
43.14167	95
43.15000	95
43.15833	94
43.16667	95
43.17500	95
43.18333	96
43.19167	95
43.20000	92
43.20833	88
43.21667	83
43.22500	80
43.23333	78
43.24167	79
43.25000	83
43.25833	89
43.26667	94
43.27500	96
43.28333	94
43.29167	89
43.30000	81
43.30833	74
43.31667	68
43.32500	64
43.33333	63
43.34167	63
43.35000	64
43.35833	65
43.36667	67
43.37500	69
43.38333	71
43.39167	72
43.40000	72
43.40833	72
43.41667	74
43.42500	77
43.43333	83
43.44167	89
43.45000	93
43.45833	93
43.46667	90
43.47500	84
43.48333	78
43.49167	72
43.50000	67
43.50833	64
43.51667	63
43.52500	63
43.53333	65
43.54167	66
43.55000	67
43.55833	68
43.56667	68
43.57500	69
43.58333	69
43.59167	67
43.60000	64
43.60833	58
43.61667	53
43.62500	49
43.63333	49
43.64167	52
43.65000	56
43.65833	60
43.66667	63
43.67500	62
43.68333	58
43.69167	54
43.70000	50
43.70833	50
43.71667	52
43.72500	54
43.73333	55
43.74167	53
43.75000	50
43.75833	46
43.76667	44
43.77500	44
43.78333	44
43.79167	42
43.80000	38
43.80833	34
43.81667	31
43.82500	29
43.83333	29
43.84167	31
43.85000	32
43.85833	33
43.86667	32
43.87500	29
43.88333	24
43.89167	20
43.90000	18
43.90833	17
43.91667	18
43.92500	21
43.93333	24
43.94167	27
43.95000	30
43.95833	34
43.96667	36
43.97500	38
43.98333	38
43.99167	37
44.00000	35
44.00833	32
44.01667	28
44.02500	24
44.03333	22
44.04167	21
44.05000	20
44.05833	19
44.06667	18
44.07500	17
44.08333	17
44.09167	18
44.10000	19
44.10833	20
44.11667	21
44.12500	22
44.13333	22
44.14167	19
44.15000	13
44.15833	5
44.16667	0
44.17500	-0
44.18333	3
44.19167	10
44.20000	17
44.20833	23
44.21667	25
44.22500	25
44.23333	21
44.24167	18
44.25000	16
44.25833	18
44.26667	22
44.27500	28
44.28333	33
44.29167	32
44.30000	29
44.30833	24
44.31667	20
44.32500	18
44.33333	19
44.34167	22
44.35000	23
44.35833	22
44.36667	19
44.37500	15
44.38333	10
44.39167	5
44.40000	2
44.40833	-1
44.41667	-1
44.42500	1
44.43333	4
44.44167	7
44.45000	7
44.45833	6
44.46667	4
44.47500	3
44.48333	3
44.49167	5
44.50000	8
44.50833	12
44.51667	16
44.52500	17
44.53333	15
44.54167	12
44.55000	8
44.55833	4
44.56667	4
44.57500	8
44.58333	13
44.59167	18
44.60000	22
44.60833	22
44.61667	19
44.62500	15
44.63333	13
44.64167	12
44.65000	9
44.65833	6
44.66667	2
44.67500	-1
44.68333	-3
44.69167	-3
44.70000	-0
44.70833	2
44.71667	1
44.72500	0
44.73333	-1
44.74167	-2
44.75000	-2
44.75833	-0
44.76667	2
44.77500	5
44.78333	8
44.79167	10
44.80000	12
44.80833	14
44.81667	14
44.82500	14
44.83333	11
44.84167	8
44.85000	3
44.85833	-1
44.86667	-2
44.87500	0
44.88333	3
44.89167	4
44.90000	2
44.90833	-2
44.91667	-8
44.92500	-12
44.93333	-12
44.94167	-9
44.95000	-6
44.95833	-3
44.96667	0
44.97500	3
44.98333	5
44.99167	7
45.00000	8
45.00833	10
45.01667	12
45.02500	14
45.03333	17
45.04167	19
45.05000	19
45.05833	18
45.06667	16
45.07500	14
45.08333	14
45.09167	15
45.10000	16
45.10833	18
45.11667	18
45.12500	18
45.13333	18
45.14167	19
45.15000	19
45.15833	17
45.16667	14
45.17500	9
45.18333	5
45.19167	2
45.20000	0
45.20833	-1
45.21667	-2
45.22500	-3
45.23333	-5
45.24167	-6
45.25000	-5
45.25833	-4
45.26667	-3
45.27500	-3
45.28333	-3
45.29167	-4
45.30000	-5
45.30833	-4
45.31667	-0
45.32500	4
45.33333	7
45.34167	9
45.35000	10
45.35833	12
45.36667	13
45.37500	14
45.38333	14
45.39167	13
45.40000	13
45.40833	13
45.41667	16
45.42500	20
45.43333	24
45.44167	25
45.45000	25
45.45833	22
45.46667	19
45.47500	16
45.48333	15
45.49167	17
45.50000	19
45.50833	20
45.51667	18
45.52500	14
45.53333	10
45.54167	5
45.55000	2
45.55833	2
45.56667	2
45.57500	2
45.58333	1
45.59167	-1
45.60000	-5
45.60833	-9
45.61667	-12
45.62500	-13
45.63333	-13
45.64167	-11
45.65000	-8
45.65833	-5
45.66667	-1
45.67500	1
45.68333	3
45.69167	3
45.70000	2
45.70833	2
45.71667	3
45.72500	6
45.73333	10
45.74167	13
45.75000	15
45.75833	16
45.76667	16
45.77500	15
45.78333	12
45.79167	9
45.80000	5
45.80833	0
45.81667	-4
45.82500	-7
45.83333	-6
45.84167	-2
45.85000	3
45.85833	7
45.86667	9
45.87500	7
45.88333	2
45.89167	-5
45.90000	-10
45.90833	-14
45.91667	-14
45.92500	-12
45.93333	-10
45.94167	-9
45.95000	-10
45.95833	-13
45.96667	-14
45.97500	-14
45.98333	-13
45.99167	-10
46.00000	-9
46.00833	-10
46.01667	-14
46.02500	-20
46.03333	-24
46.04167	-28
46.05000	-29
46.05833	-28
46.06667	-26
46.07500	-23
46.08333	-20
46.09167	-16
46.10000	-12
46.10833	-8
46.11667	-5
46.12500	-3
46.13333	-3
46.14167	-5
46.15000	-7
46.15833	-8
46.16667	-9
46.17500	-8
46.18333	-7
46.19167	-5
46.20000	-4
46.20833	-4
46.21667	-5
46.22500	-7
46.23333	-10
46.24167	-13
46.25000	-15
46.25833	-17
46.26667	-20
46.27500	-24
46.28333	-28
46.29167	-34
46.30000	-39
46.30833	-42
46.31667	-44
46.32500	-43
46.33333	-40
46.34167	-36
46.35000	-30
46.35833	-24
46.36667	-18
46.37500	-13
46.38333	-8
46.39167	-5
46.40000	-5
46.40833	-6
46.41667	-9
46.42500	-13
46.43333	-17
46.44167	-20
46.45000	-21
46.45833	-21
46.46667	-21
46.47500	-24
46.48333	-28
46.49167	-33
46.50000	-38
46.50833	-40
46.51667	-38
46.52500	-36
46.53333	-33
46.54167	-32
46.55000	-34
46.55833	-38
46.56667	-42
46.57500	-45
46.58333	-46
46.59167	-44
46.60000	-40
46.60833	-36
46.61667	-31
46.62500	-28
46.63333	-25
46.64167	-25
46.65000	-28
46.65833	-34
46.66667	-41
46.67500	-46
46.68333	-49
46.69167	-47
46.70000	-42
46.70833	-37
46.71667	-34
46.72500	-32
46.73333	-31
46.74167	-32
46.75000	-34
46.75833	-35
46.76667	-36
46.77500	-36
46.78333	-35
46.79167	-36
46.80000	-38
46.80833	-41
46.81667	-45
46.82500	-47
46.83333	-47
46.84167	-44
46.85000	-42
46.85833	-40
46.86667	-40
46.87500	-40
46.88333	-41
46.89167	-41
46.90000	-40
46.90833	-37
46.91667	-34
46.92500	-30
46.93333	-27
46.94167	-26
46.95000	-26
46.95833	-30
46.96667	-35
46.97500	-41
46.98333	-47
46.99167	-50
47.00000	-52
47.00833	-50
47.01667	-48
47.02500	-47
47.03333	-50
47.04167	-56
47.05000	-62
47.05833	-67
47.06667	-67
47.07500	-61
47.08333	-55
47.09167	-49
47.10000	-45
47.10833	-43
47.11667	-43
47.12500	-43
47.13333	-45
47.14167	-47
47.15000	-51
47.15833	-55
47.16667	-57
47.17500	-54
47.18333	-49
47.19167	-43
47.20000	-38
47.20833	-36
47.21667	-37
47.22500	-40
47.23333	-45
47.24167	-50
47.25000	-54
47.25833	-57
47.26667	-56
47.27500	-51
47.28333	-44
47.29167	-40
47.30000	-39
47.30833	-41
47.31667	-46
47.32500	-49
47.33333	-47
47.34167	-43
47.35000	-41
47.35833	-42
47.36667	-45
47.37500	-51
47.38333	-55
47.39167	-54
47.40000	-50
47.40833	-47
47.41667	-46
47.42500	-49
47.43333	-55
47.44167	-61
47.45000	-64
47.45833	-63
47.46667	-61
47.47500	-59
47.48333	-57
47.49167	-59
47.50000	-63
47.50833	-67
47.51667	-69
47.52500	-69
47.53333	-70
47.54167	-72
47.55000	-76
47.55833	-79
47.56667	-82
47.57500	-82
47.58333	-81
47.59167	-79
47.60000	-76
47.60833	-71
47.61667	-66
47.62500	-62
47.63333	-62
47.64167	-66
47.65000	-71
47.65833	-76
47.66667	-78
47.67500	-75
47.68333	-71
47.69167	-66
47.70000	-63
47.70833	-61
47.71667	-61
47.72500	-61
47.73333	-60
47.74167	-59
47.75000	-57
47.75833	-56
47.76667	-55
47.77500	-55
47.78333	-53
47.79167	-51
47.80000	-46
47.80833	-43
47.81667	-41
47.82500	-41
47.83333	-43
47.84167	-48
47.85000	-53
47.85833	-58
47.86667	-63
47.87500	-67
47.88333	-70
47.89167	-71
47.90000	-70
47.90833	-69
47.91667	-66
47.92500	-63
47.93333	-62
47.94167	-63
47.95000	-66
47.95833	-72
47.96667	-78
47.97500	-82
47.98333	-83
47.99167	-82
48.00000	-80
48.00833	-76
48.01667	-72
48.02500	-69
48.03333	-67
48.04167	-67
48.05000	-68
48.05833	-70
48.06667	-71
48.07500	-72
48.08333	-71
48.09167	-71
48.10000	-72
48.10833	-74
48.11667	-75
48.12500	-76
48.13333	-73
48.14167	-69
48.15000	-63
48.15833	-56
48.16667	-53
48.17500	-54
48.18333	-58
48.19167	-64
48.20000	-69
48.20833	-71
48.21667	-70
48.22500	-66
48.23333	-62
48.24167	-56
48.25000	-50
48.25833	-43
48.26667	-39
48.27500	-37
48.28333	-38
48.29167	-42
48.30000	-47
48.30833	-52
48.31667	-56
48.32500	-59
48.33333	-61
48.34167	-63
48.35000	-63
48.35833	-63
48.36667	-62
48.37500	-62
48.38333	-60
48.39167	-57
48.40000	-53
48.40833	-48
48.41667	-43
48.42500	-40
48.43333	-38
48.44167	-37
48.45000	-39
48.45833	-41
48.46667	-45
48.47500	-48
48.48333	-51
48.49167	-51
48.50000	-49
48.50833	-47
48.51667	-46
48.52500	-48
48.53333	-54
48.54167	-62
48.55000	-68
48.55833	-71
48.56667	-72
48.57500	-69
48.58333	-64
48.59167	-61
48.60000	-58
48.60833	-56
48.61667	-55
48.62500	-54
48.63333	-53
48.64167	-52
48.65000	-49
48.65833	-46
48.66667	-44
48.67500	-46
48.68333	-49
48.69167	-53
48.70000	-57
48.70833	-57
48.71667	-53
48.72500	-48
48.73333	-46
48.74167	-46
48.75000	-47
48.75833	-48
48.76667	-48
48.77500	-45
48.78333	-42
48.79167	-40
48.80000	-42
48.80833	-46
48.81667	-52
48.82500	-59
48.83333	-65
48.84167	-70
48.85000	-73
48.85833	-74
48.86667	-73
48.87500	-71
48.88333	-68
48.89167	-65
48.90000	-62
48.90833	-60
48.91667	-58
48.92500	-56
48.93333	-55
48.94167	-54
48.95000	-55
48.95833	-55
48.96667	-56
48.97500	-59
48.98333	-63
48.99167	-69
49.00000	-75
49.00833	-78
49.01667	-77
49.02500	-73
49.03333	-66
49.04167	-58
49.05000	-51
49.05833	-47
49.06667	-46
49.07500	-48
49.08333	-53
49.09167	-59
49.10000	-65
49.10833	-69
49.11667	-71
49.12500	-69
49.13333	-66
49.14167	-64
49.15000	-64
49.15833	-67
49.16667	-71
49.17500	-75
49.18333	-76
49.19167	-75
49.20000	-72
49.20833	-68
49.21667	-67
49.22500	-67
49.23333	-67
49.24167	-67
49.25000	-68
49.25833	-71
49.26667	-75
49.27500	-79
49.28333	-81
49.29167	-81
49.30000	-77
49.30833	-73
49.31667	-69
49.32500	-66
49.33333	-65
49.34167	-63
49.35000	-62
49.35833	-60
49.36667	-59
49.37500	-60
49.38333	-62
49.39167	-63
49.40000	-64
49.40833	-62
49.41667	-60
49.42500	-58
49.43333	-59
49.44167	-61
49.45000	-64
49.45833	-66
49.46667	-67
49.47500	-68
49.48333	-68
49.49167	-68
49.50000	-70
49.50833	-71
49.51667	-72
49.52500	-73
49.53333	-73
49.54167	-72
49.55000	-69
49.55833	-67
49.56667	-66
49.57500	-67
49.58333	-70
49.59167	-74
49.60000	-79
49.60833	-83
49.61667	-87
49.62500	-89
49.63333	-90
49.64167	-89
49.65000	-91
49.65833	-93
49.66667	-96
49.67500	-97
49.68333	-96
49.69167	-94
49.70000	-90
49.70833	-88
49.71667	-86
49.72500	-84
49.73333	-79
49.74167	-71
49.75000	-62
49.75833	-52
49.76667	-46
49.77500	-46
49.78333	-49
49.79167	-54
49.80000	-59
49.80833	-63
49.81667	-64
49.82500	-65
49.83333	-66
49.84167	-69
49.85000	-73
49.85833	-78
49.86667	-84
49.87500	-90
49.88333	-94
49.89167	-97
49.90000	-96
49.90833	-93
49.91667	-87
49.92500	-80
49.93333	-73
49.94167	-68
49.95000	-64
49.95833	-61
49.96667	-60
49.97500	-58
49.98333	-57
49.99167	-57
50.00000	-59
50.00833	-61
50.01667	-63
50.02500	-65
50.03333	-65
50.04167	-64
50.05000	-63
50.05833	-64
50.06667	-67
50.07500	-72
50.08333	-76
50.09167	-78
50.10000	-77
50.10833	-75
50.11667	-75
50.12500	-75
50.13333	-78
50.14167	-80
50.15000	-81
50.15833	-81
50.16667	-80
50.17500	-80
50.18333	-82
50.19167	-83
50.20000	-83
50.20833	-83
50.21667	-81
50.22500	-78
50.23333	-75
50.24167	-74
50.25000	-73
50.25833	-71
50.26667	-69
50.27500	-67
50.28333	-65
50.29167	-64
50.30000	-64
50.30833	-64
50.31667	-62
50.32500	-60
50.33333	-59
50.34167	-59
50.35000	-60
50.35833	-63
50.36667	-66
50.37500	-67
50.38333	-68
50.39167	-70
50.40000	-73
50.40833	-75
50.41667	-77
50.42500	-77
50.43333	-73
50.44167	-67
50.45000	-61
50.45833	-58
50.46667	-58
50.47500	-63
50.48333	-68
50.49167	-71
50.50000	-71
50.50833	-68
50.51667	-62
50.52500	-57
50.53333	-55
50.54167	-56
50.55000	-58
50.55833	-60
50.56667	-61
50.57500	-59
50.58333	-54
50.59167	-48
50.60000	-40
50.60833	-33
50.61667	-26
50.62500	-20
50.63333	-15
50.64167	-10
50.65000	-8
50.65833	-9
50.66667	-11
50.67500	-15
50.68333	-18
50.69167	-21
50.70000	-24
50.70833	-24
50.71667	-24
50.72500	-23
50.73333	-21
50.74167	-21
50.75000	-23
50.75833	-27
50.76667	-30
50.77500	-32
50.78333	-31
50.79167	-29
50.80000	-27
50.80833	-25
50.81667	-24
50.82500	-24
50.83333	-24
50.84167	-24
50.85000	-23
50.85833	-20
50.86667	-17
50.87500	-14
50.88333	-12
50.89167	-13
50.90000	-15
50.90833	-16
50.91667	-16
50.92500	-13
50.93333	-10
50.94167	-8
50.95000	-6
50.95833	-7
50.96667	-8
50.97500	-9
50.98333	-11
50.99167	-12
51.00000	-12
51.00833	-10
51.01667	-7
51.02500	-4
51.03333	-1
51.04167	2
51.05000	4
51.05833	6
51.06667	7
51.07500	9
51.08333	13
51.09167	20
51.10000	29
51.10833	37
51.11667	41
51.12500	42
51.13333	39
51.14167	36
51.15000	36
51.15833	39
51.16667	44
51.17500	52
51.18333	59
51.19167	66
51.20000	73
51.20833	78
51.21667	83
51.22500	89
51.23333	97
51.24167	107
51.25000	117
51.25833	128
51.26667	136
51.27500	143
51.28333	149
51.29167	158
51.30000	167
51.30833	179
51.31667	191
51.32500	204
51.33333	216
51.34167	228
51.35000	239
51.35833	250
51.36667	262
51.37500	276
51.38333	292
51.39167	311
51.40000	332
51.40833	353
51.41667	374
51.42500	394
51.43333	413
51.44167	433
51.45000	455
51.45833	480
51.46667	506
51.47500	536
51.48333	565
51.49167	594
51.50000	622
51.50833	651
51.51667	681
51.52500	712
51.53333	747
51.54167	784
51.55000	821
51.55833	859
51.56667	898
51.57500	940
51.58333	983
51.59167	1030
51.60000	1078
51.60833	1126
51.61667	1174
51.62500	1222
51.63333	1273
51.64167	1327
51.65000	1384
51.65833	1444
51.66667	1505
51.67500	1568
51.68333	1633
51.69167	1701
51.70000	1770
51.70833	1840
51.71667	1911
51.72500	1981
51.73333	2052
51.74167	2124
51.75000	2200
51.75833	2282
51.76667	2368
51.77500	2461
51.78333	2554
51.79167	2648
51.80000	2743
51.80833	2839
51.81667	2939
51.82500	3038
51.83333	3140
51.84167	3242
51.85000	3345
51.85833	3451
51.86667	3558
51.87500	3672
51.88333	3788
51.89167	3911
51.90000	4038
51.90833	4167
51.91667	4299
51.92500	4429
51.93333	4559
51.94167	4688
51.95000	4815
51.95833	4946
51.96667	5079
51.97500	5221
51.98333	5366
51.99167	5517
52.00000	5671
52.00833	5821
52.01667	5974
52.02500	6123
52.03333	6277
52.04167	6432
52.05000	6589
52.05833	6750
52.06667	6907
52.07500	7068
52.08333	7229
52.09167	7396
52.10000	7566
52.10833	7738
52.11667	7915
52.12500	8090
52.13333	8268
52.14167	8445
52.15000	8623
52.15833	8804
52.16667	8980
52.17500	9158
52.18333	9333
52.19167	9510
52.20000	9688
52.20833	9867
52.21667	10051
52.22500	10233
52.23333	10419
52.24167	10604
52.25000	10792
52.25833	10983
52.26667	11172
52.27500	11364
52.28333	11553
52.29167	11742
52.30000	11931
52.30833	12117
52.31667	12306
52.32500	12490
52.33333	12678
52.34167	12864
52.35000	13047
52.35833	13233
52.36667	13413
52.37500	13598
52.38333	13779
52.39167	13964
52.40000	14149
52.40833	14331
52.41667	14514
52.42500	14690
52.43333	14867
52.44167	15038
52.45000	15208
52.45833	15378
52.46667	15545
52.47500	15717
52.48333	15885
52.49167	16051
52.50000	16215
52.50833	16373
52.51667	16533
52.52500	16688
52.53333	16846
52.54167	17001
52.55000	17152
52.55833	17300
52.56667	17443
52.57500	17587
52.58333	17728
52.59167	17868
52.60000	18007
52.60833	18140
52.61667	18274
52.62500	18399
52.63333	18522
52.64167	18640
52.65000	18754
52.65833	18866
52.66667	18974
52.67500	19083
52.68333	19186
52.69167	19285
52.70000	19381
52.70833	19473
52.71667	19566
52.72500	19655
52.73333	19742
52.74167	19826
52.75000	19906
52.75833	19983
52.76667	20056
52.77500	20129
52.78333	20195
52.79167	20255
52.80000	20309
52.80833	20356
52.81667	20399
52.82500	20440
52.83333	20481
52.84167	20519
52.85000	20552
52.85833	20580
52.86667	20604
52.87500	20627
52.88333	20647
52.89167	20667
52.90000	20685
52.90833	20697
52.91667	20704
52.92500	20705
52.93333	20700
52.94167	20691
52.95000	20677
52.95833	20657
52.96667	20633
52.97500	20604
52.98333	20574
52.99167	20543
53.00000	20511
53.00833	20476
53.01667	20438
53.02500	20396
53.03333	20349
53.04167	20300
53.05000	20247
53.05833	20191
53.06667	20131
53.07500	20064
53.08333	19994
53.09167	19920
53.10000	19845
53.10833	19769
53.11667	19691
53.12500	19613
53.13333	19531
53.14167	19447
53.15000	19360
53.15833	19267
53.16667	19174
53.17500	19077
53.18333	18979
53.19167	18877
53.20000	18772
53.20833	18667
53.21667	18556
53.22500	18446
53.23333	18332
53.24167	18216
53.25000	18099
53.25833	17978
53.26667	17857
53.27500	17729
53.28333	17601
53.29167	17467
53.30000	17333
53.30833	17201
53.31667	17067
53.32500	16937
53.33333	16805
53.34167	16673
53.35000	16541
53.35833	16406
53.36667	16275
53.37500	16141
53.38333	16008
53.39167	15871
53.40000	15730
53.40833	15588
53.41667	15441
53.42500	15298
53.43333	15152
53.44167	15009
53.45000	14863
53.45833	14714
53.46667	14567
53.47500	14418
53.48333	14272
53.49167	14128
53.50000	13984
53.50833	13842
53.51667	13698
53.52500	13556
53.53333	13413
53.54167	13272
53.55000	13133
53.55833	12993
53.56667	12855
53.57500	12714
53.58333	12573
53.59167	12429
53.60000	12283
53.60833	12142
53.61667	12000
53.62500	11864
53.63333	11728
53.64167	11595
53.65000	11461
53.65833	11325
53.66667	11193
53.67500	11059
53.68333	10929
53.69167	10798
53.70000	10667
53.70833	10538
53.71667	10407
53.72500	10279
53.73333	10147
53.74167	10017
53.75000	9886
53.75833	9754
53.76667	9628
53.77500	9503
53.78333	9384
53.79167	9266
53.80000	9149
53.80833	9033
53.81667	8913
53.82500	8799
53.83333	8687
53.84167	8578
53.85000	8471
53.85833	8363
53.86667	8255
53.87500	8143
53.88333	8033
53.89167	7925
53.90000	7820
53.90833	7720
53.91667	7619
53.92500	7520
53.93333	7418
53.94167	7316
53.95000	7213
53.95833	7110
53.96667	7012
53.97500	6913
53.98333	6819
53.99167	6728
54.00000	6639
54.00833	6552
54.01667	6463
54.02500	6378
54.03333	6293
54.04167	6212
54.05000	6133
54.05833	6055
54.06667	5978
54.07500	5898
54.08333	5821
54.09167	5744
54.10000	5669
54.10833	5598
54.11667	5527
54.12500	5457
54.13333	5385
54.14167	5314
54.15000	5243
54.15833	5173
54.16667	5105
54.17500	5036
54.18333	4969
54.19167	4902
54.20000	4834
54.20833	4768
54.21667	4702
54.22500	4639
54.23333	4578
54.24167	4519
54.25000	4463
54.25833	4409
54.26667	4356
54.27500	4300
54.28333	4244
54.29167	4186
54.30000	4126
54.30833	4068
54.31667	4010
54.32500	3956
54.33333	3904
54.34167	3856
54.35000	3811
54.35833	3767
54.36667	3725
54.37500	3681
54.38333	3638
54.39167	3594
54.40000	3549
54.40833	3503
54.41667	3455
54.42500	3410
54.43333	3366
54.44167	3325
54.45000	3287
54.45833	3249
54.46667	3211
54.47500	3172
54.48333	3133
54.49167	3094
54.50000	3056
54.50833	3019
54.51667	2981
54.52500	2944
54.53333	2905
54.54167	2868
54.55000	2833
54.55833	2799
54.56667	2768
54.57500	2737
54.58333	2708
54.59167	2678
54.60000	2649
54.60833	2622
54.61667	2595
54.62500	2567
54.63333	2537
54.64167	2505
54.65000	2472
54.65833	2439
54.66667	2408
54.67500	2378
54.68333	2351
54.69167	2326
54.70000	2304
54.70833	2283
54.71667	2263
54.72500	2243
54.73333	2220
54.74167	2196
54.75000	2169
54.75833	2139
54.76667	2111
54.77500	2083
54.78333	2059
54.79167	2037
54.80000	2019
54.80833	2002
54.81667	1985
54.82500	1968
54.83333	1948
54.84167	1927
54.85000	1905
54.85833	1882
54.86667	1863
54.87500	1847
54.88333	1834
54.89167	1818
54.90000	1801
54.90833	1782
54.91667	1760
54.92500	1740
54.93333	1720
54.94167	1702
54.95000	1687
54.95833	1674
54.96667	1662
54.97500	1650
54.98333	1638
54.99167	1623
55.00000	1608
55.00833	1593
55.01667	1578
55.02500	1563
55.03333	1548
55.04167	1533
55.05000	1516
55.05833	1498
55.06667	1479
55.07500	1459
55.08333	1440
55.09167	1424
55.10000	1411
55.10833	1399
55.11667	1386
55.12500	1375
55.13333	1365
55.14167	1355
55.15000	1345
55.15833	1333
55.16667	1319
55.17500	1303
55.18333	1286
55.19167	1273
55.20000	1263
55.20833	1253
55.21667	1242
55.22500	1230
55.23333	1218
55.24167	1205
55.25000	1193
55.25833	1182
55.26667	1173
55.27500	1165
55.28333	1159
55.29167	1154
55.30000	1149
55.30833	1142
55.31667	1131
55.32500	1119
55.33333	1105
55.34167	1091
55.35000	1078
55.35833	1066
55.36667	1054
55.37500	1043
55.38333	1034
55.39167	1026
55.40000	1020
55.40833	1015
55.41667	1009
55.42500	1004
55.43333	997
55.44167	990
55.45000	983
55.45833	976
55.46667	967
55.47500	957
55.48333	946
55.49167	936
55.50000	927
55.50833	920
55.51667	915
55.52500	909
55.53333	902
55.54167	894
55.55000	886
55.55833	877
55.56667	868
55.57500	859
55.58333	851
55.59167	847
55.60000	845
55.60833	846
55.61667	847
55.62500	847
55.63333	843
55.64167	837
55.65000	831
55.65833	824
55.66667	816
55.67500	808
55.68333	800
55.69167	793
55.70000	787
55.70833	782
55.71667	777
55.72500	769
55.73333	757
55.74167	743
55.75000	731
55.75833	720
55.76667	715
55.77500	715
55.78333	717
55.79167	719
55.80000	718
55.80833	711
55.81667	699
55.82500	685
55.83333	673
55.84167	663
55.85000	657
55.85833	652
55.86667	650
55.87500	651
55.88333	653
55.89167	655
55.90000	654
55.90833	650
55.91667	643
55.92500	633
55.93333	624
55.94167	615
55.95000	607
55.95833	600
55.96667	596
55.97500	595
55.98333	598
55.99167	601
56.00000	604
56.00833	602
56.01667	596
56.02500	586
56.03333	574
56.04167	563
56.05000	555
56.05833	553
56.06667	553
56.07500	553
56.08333	552
56.09167	550
56.10000	547
56.10833	544
56.11667	542
56.12500	539
56.13333	534
56.14167	527
56.15000	521
56.15833	515
56.16667	509
56.17500	503
56.18333	499
56.19167	496
56.20000	495
56.20833	497
56.21667	502
56.22500	507
56.23333	508
56.24167	506
56.25000	500
56.25833	492
56.26667	484
56.27500	476
56.28333	470
56.29167	466
56.30000	464
56.30833	462
56.31667	459
56.32500	456
56.33333	452
56.34167	448
56.35000	445
56.35833	444
56.36667	442
56.37500	439
56.38333	435
56.39167	431
56.40000	428
56.40833	428
56.41667	430
56.42500	433
56.43333	433
56.44167	429
56.45000	423
56.45833	417
56.46667	411
56.47500	407
56.48333	403
56.49167	402
56.50000	402
56.50833	403
56.51667	404
56.52500	403
56.53333	399
56.54167	393
56.55000	385
56.55833	378
56.56667	371
56.57500	368
56.58333	366
56.59167	364
56.60000	361
56.60833	359
56.61667	359
56.62500	361
56.63333	364
56.64167	366
56.65000	366
56.65833	362
56.66667	357
56.67500	350
56.68333	343
56.69167	336
56.70000	331
56.70833	328
56.71667	327
56.72500	327
56.73333	326
56.74167	323
56.75000	319
56.75833	314
56.76667	311
56.77500	308
56.78333	305
56.79167	304
56.80000	303
56.80833	303
56.81667	305
56.82500	306
56.83333	306
56.84167	304
56.85000	300
56.85833	296
56.86667	293
56.87500	291
56.88333	290
56.89167	290
56.90000	291
56.90833	291
56.91667	291
56.92500	291
56.93333	291
56.94167	292
56.95000	291
56.95833	290
56.96667	285
56.97500	279
56.98333	273
56.99167	270
57.00000	271
57.00833	271
57.01667	269
57.02500	266
57.03333	262
57.04167	256
57.05000	253
57.05833	251
57.06667	248
57.07500	245
57.08333	241
57.09167	238
57.10000	236
57.10833	237
57.11667	239
57.12500	240
57.13333	240
57.14167	238
57.15000	234
57.15833	231
57.16667	230
57.17500	231
57.18333	233
57.19167	234
57.20000	233
57.20833	231
57.21667	229
57.22500	227
57.23333	225
57.24167	221
57.25000	214
57.25833	206
57.26667	200
57.27500	199
57.28333	202
57.29167	209
57.30000	217
57.30833	221
57.31667	221
57.32500	217
57.33333	212
57.34167	206
57.35000	202
57.35833	201
57.36667	200
57.37500	198
57.38333	195
57.39167	189
57.40000	183
57.40833	180
57.41667	179
57.42500	181
57.43333	187
57.44167	193
57.45000	195
57.45833	193
57.46667	187
57.47500	177
57.48333	166
57.49167	157
57.50000	152
57.50833	150
57.51667	152
57.52500	157
57.53333	165
57.54167	173
57.55000	181
57.55833	187
57.56667	189
57.57500	187
57.58333	180
57.59167	171
57.60000	163
57.60833	159
57.61667	160
57.62500	163
57.63333	164
57.64167	163
57.65000	160
57.65833	155
57.66667	150
57.67500	147
57.68333	146
57.69167	148
57.70000	153
57.70833	160
57.71667	168
57.72500	174
57.73333	174
57.74167	171
57.75000	166
57.75833	161
57.76667	156
57.77500	152
57.78333	148
57.79167	144
57.80000	138
57.80833	133
57.81667	129
57.82500	126
57.83333	124
57.84167	122
57.85000	121
57.85833	120
57.86667	119
57.87500	119
57.88333	120
57.89167	124
57.90000	129
57.90833	133
57.91667	136
57.92500	137
57.93333	135
57.94167	133
57.95000	133
57.95833	135
57.96667	137
57.97500	137
57.98333	136
57.99167	132
58.00000	128
58.00833	125
58.01667	123
58.02500	123
58.03333	122
58.04167	121
58.05000	121
58.05833	120
58.06667	120
58.07500	119
58.08333	116
58.09167	112
58.10000	108
58.10833	102
58.11667	98
58.12500	95
58.13333	94
58.14167	95
58.15000	97
58.15833	100
58.16667	101
58.17500	100
58.18333	98
58.19167	96
58.20000	96
58.20833	95
58.21667	93
58.22500	91
58.23333	92
58.24167	94
58.25000	98
58.25833	102
58.26667	102
58.27500	97
58.28333	90
58.29167	84
58.30000	79
58.30833	75
58.31667	74
58.32500	76
58.33333	79
58.34167	82
58.35000	85
58.35833	87
58.36667	88
58.37500	88
58.38333	85
58.39167	83
58.40000	81
58.40833	79
58.41667	78
58.42500	78
58.43333	79
58.44167	80
58.45000	80
58.45833	78
58.46667	75
58.47500	70
58.48333	66
58.49167	63
58.50000	61
58.50833	58
58.51667	53
58.52500	48
58.53333	44
58.54167	42
58.55000	42
58.55833	44
58.56667	44
58.57500	40
58.58333	36
58.59167	32
58.60000	30
58.60833	29
58.61667	32
58.62500	36
58.63333	41
58.64167	47
58.65000	52
58.65833	55
58.66667	56
58.67500	54
58.68333	51
58.69167	49
58.70000	46
58.70833	45
58.71667	44
58.72500	43
58.73333	42
58.74167	41
58.75000	42
58.75833	44
58.76667	44
58.77500	44
58.78333	42
58.79167	41
58.80000	40
58.80833	38
58.81667	35
58.82500	31
58.83333	23
58.84167	16
58.85000	12
58.85833	11
58.86667	11
58.87500	11
58.88333	12
58.89167	13
58.90000	16
58.90833	20
58.91667	24
58.92500	26
58.93333	24
58.94167	22
58.95000	21
58.95833	23
58.96667	27
58.97500	33
58.98333	38
58.99167	41
59.00000	42
59.00833	40
59.01667	34
59.02500	28
59.03333	22
59.04167	16
59.05000	14
59.05833	15
59.06667	17
59.07500	20
59.08333	23
59.09167	24
59.10000	25
59.10833	25
59.11667	24
59.12500	22
59.13333	20
59.14167	16
59.15000	11
59.15833	6
59.16667	1
59.17500	-2
59.18333	-3
59.19167	-2
59.20000	1
59.20833	5
59.21667	9
59.22500	14
59.23333	20
59.24167	26
59.25000	31
59.25833	33
59.26667	34
59.27500	33
59.28333	29
59.29167	22
59.30000	14
59.30833	7
59.31667	2
59.32500	-1
59.33333	-2
59.34167	-1
59.35000	1
59.35833	3
59.36667	7
59.37500	11
59.38333	14
59.39167	14
59.40000	13
59.40833	10
59.41667	7
59.42500	6
59.43333	8
59.44167	10
59.45000	12
59.45833	12
59.46667	10
59.47500	6
59.48333	2
59.49167	1
59.50000	3
59.50833	7
59.51667	10
59.52500	12
59.53333	11
59.54167	7
59.55000	2
59.55833	-3
59.56667	-7
59.57500	-9
59.58333	-10
59.59167	-13
59.60000	-17
59.60833	-23
59.61667	-28
59.62500	-31
59.63333	-31
59.64167	-29
59.65000	-26
59.65833	-23
59.66667	-19
59.67500	-17
59.68333	-15
59.69167	-14
59.70000	-14
59.70833	-14
59.71667	-14
59.72500	-13
59.73333	-13
59.74167	-13
59.75000	-16
59.75833	-21
59.76667	-24
59.77500	-23
59.78333	-20
59.79167	-15
59.80000	-10
59.80833	-6
59.81667	-3
59.82500	0
59.83333	2
59.84167	2
59.85000	-2
59.85833	-8
59.86667	-16
59.87500	-23
59.88333	-28
59.89167	-30
59.90000	-30
59.90833	-29
59.91667	-28
59.92500	-27
59.93333	-24
59.94167	-21
59.95000	-16
59.95833	-11
59.96667	-9
59.97500	-11
59.98333	-13
59.99167	-16
60.00000	-18
