# Supplementary material for: How J-chain ensures the assembly of immunoglobulin IgM pentamers
Source: EMBO J. 2024 Dec 4;44(2):505–33. doi: 10.1038/s44318-024-00317-9 (PMC11729874; doi:10.1038/s44318-024-00317-9)
Supplement: Supplementary file 5 — Source data Fig. 3 [file 44318_2024_317_MOESM5_ESM.zip › Figure 3/3B/repeat 3 Cu4/20240117 Cu4tp_3h_3.txt]

[Header]
Application Name	LCsolution
Version	1.25
Data File Name	D:\Xenia\JC Oligomerisation kinetics\20240117 Cu4tp_3h_3.lcd
Output Date	17.07.2024
Output Time	17:46:04

[Configuration]
# of Detectors	2
Detector ID	Detector A	Detector B
Detector Name	Detector A	Detector B
# of Channels	2	1

[LC Chromatogram(Detector A-Ch1)]
Interval(msec)	500
# of Points	7201
Start Time(min)	0.000
End Time(min)	60.000
Intensity Units	mV
Intensity Multiplier	0.001
Wavelength(nm)	280
R.Time (min)	Intensity
0.00000	8
0.00833	8
0.01667	5
0.02500	11
0.03333	16
0.04167	19
0.05000	20
0.05833	17
0.06667	13
0.07500	9
0.08333	7
0.09167	7
0.10000	9
0.10833	11
0.11667	9
0.12500	4
0.13333	-3
0.14167	-12
0.15000	-20
0.15833	-23
0.16667	-23
0.17500	-21
0.18333	-18
0.19167	-16
0.20000	-15
0.20833	-14
0.21667	-13
0.22500	-12
0.23333	-12
0.24167	-13
0.25000	-14
0.25833	-11
0.26667	-4
0.27500	3
0.28333	11
0.29167	15
0.30000	14
0.30833	11
0.31667	8
0.32500	7
0.33333	6
0.34167	6
0.35000	5
0.35833	4
0.36667	2
0.37500	-0
0.38333	-1
0.39167	0
0.40000	3
0.40833	6
0.41667	10
0.42500	13
0.43333	15
0.44167	15
0.45000	12
0.45833	7
0.46667	1
0.47500	-4
0.48333	-9
0.49167	-12
0.50000	-11
0.50833	-11
0.51667	-11
0.52500	-13
0.53333	-15
0.54167	-16
0.55000	-14
0.55833	-8
0.56667	-1
0.57500	5
0.58333	8
0.59167	9
0.60000	7
0.60833	4
0.61667	2
0.62500	1
0.63333	-1
0.64167	-3
0.65000	-6
0.65833	-9
0.66667	-13
0.67500	-18
0.68333	-22
0.69167	-25
0.70000	-25
0.70833	-23
0.71667	-19
0.72500	-14
0.73333	-10
0.74167	-6
0.75000	-1
0.75833	4
0.76667	8
0.77500	10
0.78333	10
0.79167	9
0.80000	7
0.80833	5
0.81667	3
0.82500	1
0.83333	2
0.84167	5
0.85000	8
0.85833	12
0.86667	15
0.87500	16
0.88333	15
0.89167	12
0.90000	7
0.90833	1
0.91667	-5
0.92500	-9
0.93333	-13
0.94167	-15
0.95000	-17
0.95833	-18
0.96667	-18
0.97500	-16
0.98333	-13
0.99167	-10
1.00000	-8
1.00833	-9
1.01667	-11
1.02500	-13
1.03333	-16
1.04167	-17
1.05000	-19
1.05833	-20
1.06667	-20
1.07500	-20
1.08333	-19
1.09167	-17
1.10000	-13
1.10833	-8
1.11667	-4
1.12500	-2
1.13333	-4
1.14167	-8
1.15000	-14
1.15833	-20
1.16667	-25
1.17500	-28
1.18333	-28
1.19167	-27
1.20000	-26
1.20833	-25
1.21667	-23
1.22500	-20
1.23333	-17
1.24167	-14
1.25000	-12
1.25833	-8
1.26667	-5
1.27500	-4
1.28333	-3
1.29167	-5
1.30000	-8
1.30833	-11
1.31667	-11
1.32500	-8
1.33333	-6
1.34167	-4
1.35000	-5
1.35833	-6
1.36667	-8
1.37500	-9
1.38333	-7
1.39167	-5
1.40000	-4
1.40833	-4
1.41667	-5
1.42500	-7
1.43333	-8
1.44167	-8
1.45000	-8
1.45833	-8
1.46667	-10
1.47500	-12
1.48333	-14
1.49167	-15
1.50000	-13
1.50833	-10
1.51667	-7
1.52500	-3
1.53333	-1
1.54167	-1
1.55000	-1
1.55833	-0
1.56667	-0
1.57500	-2
1.58333	-5
1.59167	-9
1.60000	-11
1.60833	-11
1.61667	-10
1.62500	-8
1.63333	-6
1.64167	-3
1.65000	-1
1.65833	0
1.66667	1
1.67500	-1
1.68333	-6
1.69167	-11
1.70000	-17
1.70833	-21
1.71667	-25
1.72500	-26
1.73333	-26
1.74167	-23
1.75000	-19
1.75833	-16
1.76667	-13
1.77500	-13
1.78333	-14
1.79167	-16
1.80000	-17
1.80833	-16
1.81667	-14
1.82500	-11
1.83333	-7
1.84167	-3
1.85000	0
1.85833	2
1.86667	3
1.87500	2
1.88333	2
1.89167	1
1.90000	1
1.90833	1
1.91667	1
1.92500	1
1.93333	1
1.94167	1
1.95000	2
1.95833	3
1.96667	4
1.97500	4
1.98333	3
1.99167	1
2.00000	-1
2.00833	-2
2.01667	-4
2.02500	-5
2.03333	-7
2.04167	-9
2.05000	-10
2.05833	-10
2.06667	-10
2.07500	-8
2.08333	-7
2.09167	-6
2.10000	-7
2.10833	-10
2.11667	-14
2.12500	-19
2.13333	-23
2.14167	-26
2.15000	-29
2.15833	-30
2.16667	-29
2.17500	-27
2.18333	-25
2.19167	-21
2.20000	-17
2.20833	-14
2.21667	-14
2.22500	-15
2.23333	-19
2.24167	-23
2.25000	-27
2.25833	-30
2.26667	-31
2.27500	-30
2.28333	-27
2.29167	-24
2.30000	-21
2.30833	-18
2.31667	-16
2.32500	-12
2.33333	-9
2.34167	-6
2.35000	-5
2.35833	-7
2.36667	-10
2.37500	-13
2.38333	-15
2.39167	-15
2.40000	-14
2.40833	-13
2.41667	-14
2.42500	-15
2.43333	-17
2.44167	-17
2.45000	-15
2.45833	-12
2.46667	-9
2.47500	-7
2.48333	-8
2.49167	-9
2.50000	-13
2.50833	-15
2.51667	-16
2.52500	-15
2.53333	-14
2.54167	-13
2.55000	-12
2.55833	-9
2.56667	-5
2.57500	-1
2.58333	2
2.59167	3
2.60000	2
2.60833	-0
2.61667	-4
2.62500	-8
2.63333	-12
2.64167	-14
2.65000	-16
2.65833	-15
2.66667	-13
2.67500	-14
2.68333	-16
2.69167	-21
2.70000	-25
2.70833	-28
2.71667	-26
2.72500	-23
2.73333	-19
2.74167	-18
2.75000	-18
2.75833	-20
2.76667	-21
2.77500	-18
2.78333	-13
2.79167	-8
2.80000	-3
2.80833	-1
2.81667	-2
2.82500	-4
2.83333	-7
2.84167	-9
2.85000	-10
2.85833	-10
2.86667	-9
2.87500	-11
2.88333	-16
2.89167	-21
2.90000	-26
2.90833	-29
2.91667	-28
2.92500	-24
2.93333	-19
2.94167	-13
2.95000	-8
2.95833	-6
2.96667	-5
2.97500	-4
2.98333	-1
2.99167	2
3.00000	5
3.00833	7
3.01667	8
3.02500	6
3.03333	3
3.04167	1
3.05000	-2
3.05833	-7
3.06667	-13
3.07500	-19
3.08333	-25
3.09167	-29
3.10000	-32
3.10833	-32
3.11667	-29
3.12500	-24
3.13333	-19
3.14167	-16
3.15000	-14
3.15833	-14
3.16667	-16
3.17500	-20
3.18333	-23
3.19167	-26
3.20000	-29
3.20833	-30
3.21667	-30
3.22500	-27
3.23333	-23
3.24167	-20
3.25000	-16
3.25833	-15
3.26667	-14
3.27500	-16
3.28333	-18
3.29167	-21
3.30000	-23
3.30833	-24
3.31667	-24
3.32500	-23
3.33333	-22
3.34167	-22
3.35000	-21
3.35833	-19
3.36667	-16
3.37500	-12
3.38333	-8
3.39167	-7
3.40000	-8
3.40833	-10
3.41667	-13
3.42500	-15
3.43333	-16
3.44167	-15
3.45000	-15
3.45833	-15
3.46667	-18
3.47500	-21
3.48333	-24
3.49167	-24
3.50000	-22
3.50833	-19
3.51667	-16
3.52500	-13
3.53333	-12
3.54167	-14
3.55000	-16
3.55833	-17
3.56667	-16
3.57500	-13
3.58333	-9
3.59167	-5
3.60000	-3
3.60833	-4
3.61667	-8
3.62500	-14
3.63333	-19
3.64167	-21
3.65000	-21
3.65833	-20
3.66667	-19
3.67500	-18
3.68333	-16
3.69167	-15
3.70000	-16
3.70833	-17
3.71667	-17
3.72500	-15
3.73333	-13
3.74167	-12
3.75000	-12
3.75833	-14
3.76667	-16
3.77500	-16
3.78333	-13
3.79167	-10
3.80000	-8
3.80833	-7
3.81667	-10
3.82500	-14
3.83333	-18
3.84167	-21
3.85000	-22
3.85833	-20
3.86667	-16
3.87500	-11
3.88333	-7
3.89167	-3
3.90000	-1
3.90833	1
3.91667	1
3.92500	0
3.93333	-0
3.94167	-1
3.95000	-2
3.95833	-3
3.96667	-5
3.97500	-6
3.98333	-5
3.99167	-4
4.00000	-2
4.00833	0
4.01667	2
4.02500	3
4.03333	4
4.04167	4
4.05000	3
4.05833	2
4.06667	2
4.07500	4
4.08333	7
4.09167	8
4.10000	7
4.10833	3
4.11667	-3
4.12500	-9
4.13333	-16
4.14167	-21
4.15000	-22
4.15833	-19
4.16667	-14
4.17500	-6
4.18333	0
4.19167	3
4.20000	1
4.20833	-5
4.21667	-9
4.22500	-12
4.23333	-11
4.24167	-7
4.25000	-3
4.25833	0
4.26667	1
4.27500	-1
4.28333	-5
4.29167	-10
4.30000	-14
4.30833	-18
4.31667	-20
4.32500	-21
4.33333	-21
4.34167	-20
4.35000	-19
4.35833	-19
4.36667	-19
4.37500	-21
4.38333	-24
4.39167	-26
4.40000	-28
4.40833	-30
4.41667	-31
4.42500	-30
4.43333	-29
4.44167	-26
4.45000	-22
4.45833	-19
4.46667	-17
4.47500	-17
4.48333	-20
4.49167	-22
4.50000	-24
4.50833	-24
4.51667	-25
4.52500	-25
4.53333	-24
4.54167	-21
4.55000	-16
4.55833	-9
4.56667	-3
4.57500	1
4.58333	2
4.59167	1
4.60000	-0
4.60833	-2
4.61667	-5
4.62500	-8
4.63333	-11
4.64167	-14
4.65000	-16
4.65833	-19
4.66667	-21
4.67500	-23
4.68333	-24
4.69167	-24
4.70000	-23
4.70833	-21
4.71667	-20
4.72500	-19
4.73333	-18
4.74167	-17
4.75000	-14
4.75833	-10
4.76667	-5
4.77500	-1
4.78333	1
4.79167	1
4.80000	-2
4.80833	-5
4.81667	-7
4.82500	-9
4.83333	-10
4.84167	-12
4.85000	-14
4.85833	-16
4.86667	-18
4.87500	-18
4.88333	-17
4.89167	-15
4.90000	-13
4.90833	-11
4.91667	-7
4.92500	-2
4.93333	2
4.94167	6
4.95000	7
4.95833	4
4.96667	-0
4.97500	-3
4.98333	-5
4.99167	-6
5.00000	-8
5.00833	-10
5.01667	-12
5.02500	-13
5.03333	-12
5.04167	-11
5.05000	-10
5.05833	-11
5.06667	-13
5.07500	-15
5.08333	-16
5.09167	-18
5.10000	-19
5.10833	-19
5.11667	-18
5.12500	-16
5.13333	-14
5.14167	-12
5.15000	-10
5.15833	-9
5.16667	-9
5.17500	-10
5.18333	-11
5.19167	-13
5.20000	-14
5.20833	-14
5.21667	-15
5.22500	-15
5.23333	-16
5.24167	-16
5.25000	-17
5.25833	-18
5.26667	-20
5.27500	-23
5.28333	-25
5.29167	-24
5.30000	-20
5.30833	-14
5.31667	-7
5.32500	-0
5.33333	3
5.34167	4
5.35000	2
5.35833	-1
5.36667	-4
5.37500	-6
5.38333	-7
5.39167	-9
5.40000	-11
5.40833	-12
5.41667	-13
5.42500	-12
5.43333	-11
5.44167	-11
5.45000	-14
5.45833	-18
5.46667	-22
5.47500	-25
5.48333	-26
5.49167	-23
5.50000	-19
5.50833	-13
5.51667	-8
5.52500	-5
5.53333	-3
5.54167	-3
5.55000	-5
5.55833	-8
5.56667	-12
5.57500	-15
5.58333	-17
5.59167	-17
5.60000	-16
5.60833	-12
5.61667	-8
5.62500	-4
5.63333	-1
5.64167	1
5.65000	1
5.65833	1
5.66667	-0
5.67500	-2
5.68333	-5
5.69167	-7
5.70000	-9
5.70833	-11
5.71667	-12
5.72500	-12
5.73333	-12
5.74167	-13
5.75000	-14
5.75833	-14
5.76667	-13
5.77500	-9
5.78333	-4
5.79167	1
5.80000	4
5.80833	4
5.81667	2
5.82500	-3
5.83333	-7
5.84167	-11
5.85000	-12
5.85833	-11
5.86667	-8
5.87500	-4
5.88333	-2
5.89167	-1
5.90000	-3
5.90833	-8
5.91667	-15
5.92500	-23
5.93333	-28
5.94167	-31
5.95000	-32
5.95833	-32
5.96667	-33
5.97500	-34
5.98333	-34
5.99167	-32
6.00000	-28
6.00833	-22
6.01667	-18
6.02500	-15
6.03333	-15
6.04167	-16
6.05000	-16
6.05833	-15
6.06667	-13
6.07500	-11
6.08333	-9
6.09167	-8
6.10000	-10
6.10833	-13
6.11667	-15
6.12500	-16
6.13333	-17
6.14167	-18
6.15000	-20
6.15833	-23
6.16667	-25
6.17500	-28
6.18333	-30
6.19167	-33
6.20000	-35
6.20833	-35
6.21667	-32
6.22500	-26
6.23333	-23
6.24167	-24
6.25000	-27
6.25833	-31
6.26667	-34
6.27500	-35
6.28333	-32
6.29167	-27
6.30000	-21
6.30833	-16
6.31667	-13
6.32500	-12
6.33333	-12
6.34167	-14
6.35000	-17
6.35833	-18
6.36667	-19
6.37500	-18
6.38333	-15
6.39167	-11
6.40000	-8
6.40833	-6
6.41667	-6
6.42500	-9
6.43333	-13
6.44167	-17
6.45000	-20
6.45833	-22
6.46667	-22
6.47500	-19
6.48333	-14
6.49167	-10
6.50000	-6
6.50833	-3
6.51667	-3
6.52500	-5
6.53333	-8
6.54167	-11
6.55000	-14
6.55833	-15
6.56667	-16
6.57500	-17
6.58333	-19
6.59167	-22
6.60000	-27
6.60833	-32
6.61667	-37
6.62500	-41
6.63333	-42
6.64167	-39
6.65000	-34
6.65833	-27
6.66667	-20
6.67500	-14
6.68333	-10
6.69167	-8
6.70000	-8
6.70833	-9
6.71667	-11
6.72500	-12
6.73333	-12
6.74167	-11
6.75000	-10
6.75833	-9
6.76667	-9
6.77500	-9
6.78333	-10
6.79167	-10
6.80000	-9
6.80833	-9
6.81667	-10
6.82500	-12
6.83333	-14
6.84167	-17
6.85000	-20
6.85833	-23
6.86667	-25
6.87500	-27
6.88333	-28
6.89167	-29
6.90000	-27
6.90833	-24
6.91667	-18
6.92500	-12
6.93333	-9
6.94167	-8
6.95000	-10
6.95833	-14
6.96667	-19
6.97500	-22
6.98333	-24
6.99167	-24
7.00000	-25
7.00833	-26
7.01667	-27
7.02500	-26
7.03333	-24
7.04167	-21
7.05000	-17
7.05833	-14
7.06667	-12
7.07500	-10
7.08333	-9
7.09167	-9
7.10000	-9
7.10833	-12
7.11667	-16
7.12500	-21
7.13333	-24
7.14167	-25
7.15000	-23
7.15833	-21
7.16667	-18
7.17500	-16
7.18333	-16
7.19167	-16
7.20000	-16
7.20833	-16
7.21667	-17
7.22500	-17
7.23333	-17
7.24167	-16
7.25000	-15
7.25833	-14
7.26667	-14
7.27500	-15
7.28333	-14
7.29167	-11
7.30000	-6
7.30833	0
7.31667	3
7.32500	2
7.33333	-2
7.34167	-8
7.35000	-13
7.35833	-17
7.36667	-19
7.37500	-19
7.38333	-18
7.39167	-17
7.40000	-15
7.40833	-13
7.41667	-13
7.42500	-13
7.43333	-14
7.44167	-14
7.45000	-14
7.45833	-13
7.46667	-12
7.47500	-12
7.48333	-13
7.49167	-15
7.50000	-18
7.50833	-20
7.51667	-23
7.52500	-26
7.53333	-29
7.54167	-32
7.55000	-36
7.55833	-40
7.56667	-43
7.57500	-43
7.58333	-40
7.59167	-35
7.60000	-28
7.60833	-23
7.61667	-20
7.62500	-20
7.63333	-21
7.64167	-22
7.65000	-23
7.65833	-25
7.66667	-27
7.67500	-31
7.68333	-35
7.69167	-39
7.70000	-40
7.70833	-40
7.71667	-39
7.72500	-37
7.73333	-35
7.74167	-33
7.75000	-30
7.75833	-26
7.76667	-21
7.77500	-18
7.78333	-17
7.79167	-18
7.80000	-22
7.80833	-25
7.81667	-27
7.82500	-26
7.83333	-24
7.84167	-21
7.85000	-18
7.85833	-17
7.86667	-18
7.87500	-18
7.88333	-18
7.89167	-17
7.90000	-15
7.90833	-14
7.91667	-13
7.92500	-12
7.93333	-13
7.94167	-15
7.95000	-19
7.95833	-22
7.96667	-26
7.97500	-29
7.98333	-31
7.99167	-32
8.00000	-33
8.00833	-33
8.01667	-31
8.02500	-28
8.03333	-26
8.04167	-23
8.05000	-22
8.05833	-22
8.06667	-23
8.07500	-25
8.08333	-25
8.09167	-24
8.10000	-22
8.10833	-20
8.11667	-17
8.12500	-14
8.13333	-12
8.14167	-12
8.15000	-14
8.15833	-17
8.16667	-20
8.17500	-24
8.18333	-27
8.19167	-30
8.20000	-32
8.20833	-33
8.21667	-33
8.22500	-33
8.23333	-31
8.24167	-30
8.25000	-28
8.25833	-26
8.26667	-24
8.27500	-23
8.28333	-23
8.29167	-22
8.30000	-21
8.30833	-19
8.31667	-18
8.32500	-18
8.33333	-20
8.34167	-23
8.35000	-26
8.35833	-27
8.36667	-25
8.37500	-22
8.38333	-18
8.39167	-14
8.40000	-10
8.40833	-8
8.41667	-9
8.42500	-14
8.43333	-21
8.44167	-28
8.45000	-34
8.45833	-36
8.46667	-36
8.47500	-36
8.48333	-37
8.49167	-38
8.50000	-39
8.50833	-40
8.51667	-40
8.52500	-39
8.53333	-37
8.54167	-35
8.55000	-34
8.55833	-33
8.56667	-32
8.57500	-32
8.58333	-30
8.59167	-28
8.60000	-25
8.60833	-24
8.61667	-26
8.62500	-29
8.63333	-32
8.64167	-34
8.65000	-34
8.65833	-33
8.66667	-32
8.67500	-30
8.68333	-27
8.69167	-23
8.70000	-19
8.70833	-15
8.71667	-11
8.72500	-8
8.73333	-7
8.74167	-8
8.75000	-11
8.75833	-15
8.76667	-19
8.77500	-21
8.78333	-23
8.79167	-26
8.80000	-32
8.80833	-37
8.81667	-41
8.82500	-42
8.83333	-40
8.84167	-36
8.85000	-30
8.85833	-25
8.86667	-20
8.87500	-16
8.88333	-13
8.89167	-12
8.90000	-13
8.90833	-17
8.91667	-23
8.92500	-29
8.93333	-32
8.94167	-32
8.95000	-29
8.95833	-24
8.96667	-20
8.97500	-18
8.98333	-19
8.99167	-22
9.00000	-25
9.00833	-28
9.01667	-29
9.02500	-28
9.03333	-25
9.04167	-22
9.05000	-19
9.05833	-16
9.06667	-13
9.07500	-13
9.08333	-15
9.09167	-19
9.10000	-24
9.10833	-29
9.11667	-33
9.12500	-34
9.13333	-33
9.14167	-30
9.15000	-27
9.15833	-27
9.16667	-28
9.17500	-31
9.18333	-34
9.19167	-35
9.20000	-32
9.20833	-27
9.21667	-24
9.22500	-23
9.23333	-22
9.24167	-21
9.25000	-21
9.25833	-21
9.26667	-24
9.27500	-28
9.28333	-34
9.29167	-38
9.30000	-39
9.30833	-37
9.31667	-32
9.32500	-24
9.33333	-17
9.34167	-11
9.35000	-7
9.35833	-5
9.36667	-5
9.37500	-4
9.38333	-4
9.39167	-4
9.40000	-6
9.40833	-9
9.41667	-13
9.42500	-17
9.43333	-21
9.44167	-25
9.45000	-29
9.45833	-33
9.46667	-37
9.47500	-41
9.48333	-41
9.49167	-39
9.50000	-32
9.50833	-25
9.51667	-19
9.52500	-14
9.53333	-12
9.54167	-14
9.55000	-17
9.55833	-20
9.56667	-23
9.57500	-25
9.58333	-26
9.59167	-27
9.60000	-28
9.60833	-30
9.61667	-31
9.62500	-31
9.63333	-31
9.64167	-29
9.65000	-27
9.65833	-23
9.66667	-19
9.67500	-17
9.68333	-16
9.69167	-18
9.70000	-19
9.70833	-21
9.71667	-20
9.72500	-19
9.73333	-19
9.74167	-21
9.75000	-22
9.75833	-23
9.76667	-22
9.77500	-21
9.78333	-22
9.79167	-25
9.80000	-31
9.80833	-37
9.81667	-43
9.82500	-47
9.83333	-49
9.84167	-50
9.85000	-49
9.85833	-48
9.86667	-45
9.87500	-40
9.88333	-33
9.89167	-27
9.90000	-22
9.90833	-19
9.91667	-20
9.92500	-23
9.93333	-24
9.94167	-22
9.95000	-19
9.95833	-17
9.96667	-16
9.97500	-15
9.98333	-14
9.99167	-15
10.00000	-17
10.00833	-21
10.01667	-26
10.02500	-31
10.03333	-33
10.04167	-32
10.05000	-29
10.05833	-24
10.06667	-18
10.07500	-13
10.08333	-9
10.09167	-8
10.10000	-12
10.10833	-18
10.11667	-22
10.12500	-24
10.13333	-22
10.14167	-19
10.15000	-17
10.15833	-18
10.16667	-20
10.17500	-23
10.18333	-26
10.19167	-28
10.20000	-29
10.20833	-29
10.21667	-29
10.22500	-29
10.23333	-29
10.24167	-27
10.25000	-26
10.25833	-26
10.26667	-27
10.27500	-26
10.28333	-25
10.29167	-22
10.30000	-19
10.30833	-16
10.31667	-15
10.32500	-16
10.33333	-17
10.34167	-17
10.35000	-16
10.35833	-17
10.36667	-19
10.37500	-21
10.38333	-24
10.39167	-25
10.40000	-24
10.40833	-23
10.41667	-25
10.42500	-30
10.43333	-36
10.44167	-42
10.45000	-46
10.45833	-47
10.46667	-44
10.47500	-42
10.48333	-39
10.49167	-36
10.50000	-33
10.50833	-30
10.51667	-27
10.52500	-24
10.53333	-22
10.54167	-22
10.55000	-22
10.55833	-19
10.56667	-15
10.57500	-11
10.58333	-7
10.59167	-6
10.60000	-9
10.60833	-13
10.61667	-18
10.62500	-22
10.63333	-25
10.64167	-25
10.65000	-24
10.65833	-23
10.66667	-22
10.67500	-22
10.68333	-23
10.69167	-25
10.70000	-30
10.70833	-34
10.71667	-39
10.72500	-44
10.73333	-48
10.74167	-48
10.75000	-46
10.75833	-42
10.76667	-37
10.77500	-30
10.78333	-24
10.79167	-19
10.80000	-15
10.80833	-13
10.81667	-12
10.82500	-14
10.83333	-16
10.84167	-18
10.85000	-20
10.85833	-21
10.86667	-23
10.87500	-25
10.88333	-27
10.89167	-30
10.90000	-32
10.90833	-34
10.91667	-34
10.92500	-33
10.93333	-33
10.94167	-35
10.95000	-37
10.95833	-38
10.96667	-37
10.97500	-34
10.98333	-28
10.99167	-22
11.00000	-18
11.00833	-16
11.01667	-16
11.02500	-19
11.03333	-22
11.04167	-26
11.05000	-28
11.05833	-26
11.06667	-21
11.07500	-15
11.08333	-9
11.09167	-6
11.10000	-7
11.10833	-10
11.11667	-14
11.12500	-17
11.13333	-20
11.14167	-22
11.15000	-25
11.15833	-29
11.16667	-35
11.17500	-39
11.18333	-41
11.19167	-40
11.20000	-38
11.20833	-35
11.21667	-32
11.22500	-29
11.23333	-26
11.24167	-24
11.25000	-23
11.25833	-24
11.26667	-26
11.27500	-27
11.28333	-26
11.29167	-26
11.30000	-25
11.30833	-23
11.31667	-20
11.32500	-18
11.33333	-15
11.34167	-14
11.35000	-12
11.35833	-12
11.36667	-14
11.37500	-16
11.38333	-18
11.39167	-19
11.40000	-20
11.40833	-21
11.41667	-22
11.42500	-22
11.43333	-22
11.44167	-22
11.45000	-24
11.45833	-24
11.46667	-24
11.47500	-23
11.48333	-22
11.49167	-21
11.50000	-21
11.50833	-22
11.51667	-23
11.52500	-23
11.53333	-23
11.54167	-23
11.55000	-25
11.55833	-28
11.56667	-31
11.57500	-34
11.58333	-36
11.59167	-38
11.60000	-39
11.60833	-39
11.61667	-38
11.62500	-35
11.63333	-33
11.64167	-31
11.65000	-29
11.65833	-27
11.66667	-26
11.67500	-25
11.68333	-27
11.69167	-29
11.70000	-32
11.70833	-34
11.71667	-36
11.72500	-36
11.73333	-35
11.74167	-33
11.75000	-28
11.75833	-20
11.76667	-12
11.77500	-7
11.78333	-7
11.79167	-11
11.80000	-17
11.80833	-23
11.81667	-27
11.82500	-29
11.83333	-31
11.84167	-35
11.85000	-40
11.85833	-44
11.86667	-46
11.87500	-45
11.88333	-41
11.89167	-37
11.90000	-35
11.90833	-35
11.91667	-35
11.92500	-35
11.93333	-34
11.94167	-33
11.95000	-31
11.95833	-30
11.96667	-30
11.97500	-29
11.98333	-27
11.99167	-25
12.00000	-22
12.00833	-21
12.01667	-22
12.02500	-27
12.03333	-33
12.04167	-39
12.05000	-43
12.05833	-43
12.06667	-40
12.07500	-35
12.08333	-31
12.09167	-27
12.10000	-24
12.10833	-23
12.11667	-21
12.12500	-21
12.13333	-20
12.14167	-19
12.15000	-18
12.15833	-16
12.16667	-13
12.17500	-13
12.18333	-14
12.19167	-17
12.20000	-20
12.20833	-23
12.21667	-25
12.22500	-25
12.23333	-24
12.24167	-23
12.25000	-23
12.25833	-23
12.26667	-24
12.27500	-23
12.28333	-22
12.29167	-19
12.30000	-16
12.30833	-14
12.31667	-14
12.32500	-16
12.33333	-19
12.34167	-21
12.35000	-22
12.35833	-22
12.36667	-21
12.37500	-21
12.38333	-22
12.39167	-24
12.40000	-23
12.40833	-22
12.41667	-21
12.42500	-19
12.43333	-19
12.44167	-22
12.45000	-26
12.45833	-31
12.46667	-35
12.47500	-37
12.48333	-36
12.49167	-33
12.50000	-31
12.50833	-29
12.51667	-27
12.52500	-26
12.53333	-24
12.54167	-22
12.55000	-20
12.55833	-21
12.56667	-23
12.57500	-25
12.58333	-27
12.59167	-27
12.60000	-28
12.60833	-29
12.61667	-31
12.62500	-33
12.63333	-34
12.64167	-33
12.65000	-30
12.65833	-25
12.66667	-19
12.67500	-14
12.68333	-9
12.69167	-8
12.70000	-11
12.70833	-16
12.71667	-24
12.72500	-32
12.73333	-39
12.74167	-44
12.75000	-48
12.75833	-49
12.76667	-47
12.77500	-45
12.78333	-41
12.79167	-36
12.80000	-30
12.80833	-24
12.81667	-18
12.82500	-15
12.83333	-15
12.84167	-18
12.85000	-22
12.85833	-25
12.86667	-28
12.87500	-27
12.88333	-23
12.89167	-18
12.90000	-13
12.90833	-11
12.91667	-12
12.92500	-15
12.93333	-19
12.94167	-22
12.95000	-25
12.95833	-25
12.96667	-24
12.97500	-23
12.98333	-21
12.99167	-18
13.00000	-15
13.00833	-12
13.01667	-11
13.02500	-12
13.03333	-16
13.04167	-22
13.05000	-27
13.05833	-30
13.06667	-31
13.07500	-30
13.08333	-28
13.09167	-27
13.10000	-27
13.10833	-29
13.11667	-32
13.12500	-34
13.13333	-36
13.14167	-37
13.15000	-38
13.15833	-38
13.16667	-39
13.17500	-40
13.18333	-39
13.19167	-38
13.20000	-37
13.20833	-36
13.21667	-35
13.22500	-34
13.23333	-32
13.24167	-30
13.25000	-28
13.25833	-26
13.26667	-25
13.27500	-24
13.28333	-23
13.29167	-21
13.30000	-21
13.30833	-22
13.31667	-24
13.32500	-28
13.33333	-31
13.34167	-34
13.35000	-37
13.35833	-38
13.36667	-39
13.37500	-40
13.38333	-42
13.39167	-45
13.40000	-48
13.40833	-50
13.41667	-48
13.42500	-44
13.43333	-39
13.44167	-33
13.45000	-28
13.45833	-26
13.46667	-27
13.47500	-29
13.48333	-33
13.49167	-35
13.50000	-34
13.50833	-31
13.51667	-27
13.52500	-23
13.53333	-20
13.54167	-19
13.55000	-20
13.55833	-20
13.56667	-20
13.57500	-19
13.58333	-18
13.59167	-17
13.60000	-16
13.60833	-15
13.61667	-16
13.62500	-18
13.63333	-20
13.64167	-21
13.65000	-23
13.65833	-22
13.66667	-21
13.67500	-20
13.68333	-19
13.69167	-20
13.70000	-23
13.70833	-26
13.71667	-28
13.72500	-28
13.73333	-27
13.74167	-24
13.75000	-21
13.75833	-21
13.76667	-22
13.77500	-25
13.78333	-28
13.79167	-31
13.80000	-32
13.80833	-32
13.81667	-31
13.82500	-30
13.83333	-30
13.84167	-31
13.85000	-31
13.85833	-30
13.86667	-26
13.87500	-22
13.88333	-18
13.89167	-14
13.90000	-12
13.90833	-12
13.91667	-13
13.92500	-13
13.93333	-13
13.94167	-13
13.95000	-12
13.95833	-13
13.96667	-15
13.97500	-18
13.98333	-22
13.99167	-26
14.00000	-29
14.00833	-28
14.01667	-26
14.02500	-22
14.03333	-18
14.04167	-13
14.05000	-11
14.05833	-11
14.06667	-13
14.07500	-16
14.08333	-18
14.09167	-19
14.10000	-17
14.10833	-15
14.11667	-14
14.12500	-14
14.13333	-15
14.14167	-15
14.15000	-15
14.15833	-16
14.16667	-18
14.17500	-20
14.18333	-20
14.19167	-19
14.20000	-17
14.20833	-14
14.21667	-13
14.22500	-12
14.23333	-12
14.24167	-12
14.25000	-13
14.25833	-13
14.26667	-13
14.27500	-13
14.28333	-12
14.29167	-11
14.30000	-11
14.30833	-12
14.31667	-13
14.32500	-16
14.33333	-18
14.34167	-19
14.35000	-18
14.35833	-16
14.36667	-14
14.37500	-13
14.38333	-13
14.39167	-14
14.40000	-16
14.40833	-17
14.41667	-15
14.42500	-12
14.43333	-8
14.44167	-4
14.45000	-2
14.45833	-4
14.46667	-8
14.47500	-13
14.48333	-17
14.49167	-21
14.50000	-23
14.50833	-23
14.51667	-23
14.52500	-21
14.53333	-18
14.54167	-15
14.55000	-11
14.55833	-8
14.56667	-7
14.57500	-9
14.58333	-12
14.59167	-16
14.60000	-20
14.60833	-24
14.61667	-26
14.62500	-26
14.63333	-24
14.64167	-22
14.65000	-20
14.65833	-19
14.66667	-18
14.67500	-18
14.68333	-18
14.69167	-19
14.70000	-20
14.70833	-21
14.71667	-20
14.72500	-17
14.73333	-16
14.74167	-16
14.75000	-18
14.75833	-21
14.76667	-23
14.77500	-23
14.78333	-21
14.79167	-17
14.80000	-12
14.80833	-8
14.81667	-7
14.82500	-9
14.83333	-13
14.84167	-18
14.85000	-23
14.85833	-26
14.86667	-27
14.87500	-26
14.88333	-25
14.89167	-24
14.90000	-24
14.90833	-24
14.91667	-24
14.92500	-24
14.93333	-25
14.94167	-28
14.95000	-32
14.95833	-36
14.96667	-39
14.97500	-39
14.98333	-36
14.99167	-31
15.00000	-25
15.00833	-21
15.01667	-17
15.02500	-15
15.03333	-16
15.04167	-18
15.05000	-23
15.05833	-28
15.06667	-33
15.07500	-35
15.08333	-34
15.09167	-30
15.10000	-26
15.10833	-22
15.11667	-21
15.12500	-21
15.13333	-22
15.14167	-22
15.15000	-21
15.15833	-20
15.16667	-19
15.17500	-21
15.18333	-26
15.19167	-32
15.20000	-40
15.20833	-46
15.21667	-50
15.22500	-52
15.23333	-52
15.24167	-51
15.25000	-49
15.25833	-48
15.26667	-46
15.27500	-45
15.28333	-45
15.29167	-44
15.30000	-40
15.30833	-37
15.31667	-34
15.32500	-33
15.33333	-32
15.34167	-31
15.35000	-31
15.35833	-31
15.36667	-33
15.37500	-35
15.38333	-36
15.39167	-35
15.40000	-34
15.40833	-33
15.41667	-35
15.42500	-38
15.43333	-41
15.44167	-41
15.45000	-40
15.45833	-37
15.46667	-33
15.47500	-29
15.48333	-26
15.49167	-24
15.50000	-28
15.50833	-34
15.51667	-41
15.52500	-48
15.53333	-51
15.54167	-50
15.55000	-48
15.55833	-47
15.56667	-46
15.57500	-45
15.58333	-44
15.59167	-43
15.60000	-45
15.60833	-47
15.61667	-51
15.62500	-54
15.63333	-56
15.64167	-57
15.65000	-57
15.65833	-57
15.66667	-56
15.67500	-55
15.68333	-54
15.69167	-54
15.70000	-56
15.70833	-58
15.71667	-58
15.72500	-55
15.73333	-51
15.74167	-47
15.75000	-44
15.75833	-44
15.76667	-46
15.77500	-48
15.78333	-50
15.79167	-51
15.80000	-51
15.80833	-50
15.81667	-49
15.82500	-47
15.83333	-47
15.84167	-47
15.85000	-48
15.85833	-48
15.86667	-48
15.87500	-48
15.88333	-46
15.89167	-45
15.90000	-45
15.90833	-44
15.91667	-45
15.92500	-45
15.93333	-45
15.94167	-44
15.95000	-42
15.95833	-41
15.96667	-40
15.97500	-39
15.98333	-38
15.99167	-36
16.00000	-35
16.00833	-36
16.01667	-37
16.02500	-40
16.03333	-43
16.04167	-45
16.05000	-47
16.05833	-50
16.06667	-54
16.07500	-56
16.08333	-58
16.09167	-58
16.10000	-57
16.10833	-56
16.11667	-56
16.12500	-57
16.13333	-60
16.14167	-63
16.15000	-67
16.15833	-70
16.16667	-74
16.17500	-76
16.18333	-76
16.19167	-74
16.20000	-72
16.20833	-69
16.21667	-67
16.22500	-67
16.23333	-67
16.24167	-68
16.25000	-70
16.25833	-71
16.26667	-70
16.27500	-68
16.28333	-66
16.29167	-65
16.30000	-66
16.30833	-69
16.31667	-71
16.32500	-71
16.33333	-70
16.34167	-65
16.35000	-59
16.35833	-53
16.36667	-48
16.37500	-46
16.38333	-48
16.39167	-51
16.40000	-55
16.40833	-59
16.41667	-61
16.42500	-59
16.43333	-54
16.44167	-46
16.45000	-41
16.45833	-41
16.46667	-44
16.47500	-49
16.48333	-55
16.49167	-58
16.50000	-57
16.50833	-54
16.51667	-53
16.52500	-54
16.53333	-55
16.54167	-57
16.55000	-59
16.55833	-60
16.56667	-60
16.57500	-59
16.58333	-60
16.59167	-62
16.60000	-66
16.60833	-69
16.61667	-71
16.62500	-72
16.63333	-71
16.64167	-69
16.65000	-69
16.65833	-70
16.66667	-73
16.67500	-74
16.68333	-73
16.69167	-71
16.70000	-68
16.70833	-64
16.71667	-63
16.72500	-62
16.73333	-64
16.74167	-67
16.75000	-71
16.75833	-74
16.76667	-76
16.77500	-78
16.78333	-78
16.79167	-76
16.80000	-72
16.80833	-68
16.81667	-65
16.82500	-63
16.83333	-64
16.84167	-66
16.85000	-70
16.85833	-73
16.86667	-76
16.87500	-78
16.88333	-77
16.89167	-77
16.90000	-77
16.90833	-78
16.91667	-79
16.92500	-78
16.93333	-74
16.94167	-67
16.95000	-61
16.95833	-57
16.96667	-55
16.97500	-55
16.98333	-55
16.99167	-56
17.00000	-58
17.00833	-61
17.01667	-66
17.02500	-71
17.03333	-74
17.04167	-74
17.05000	-71
17.05833	-69
17.06667	-67
17.07500	-67
17.08333	-68
17.09167	-69
17.10000	-69
17.10833	-68
17.11667	-68
17.12500	-69
17.13333	-71
17.14167	-74
17.15000	-77
17.15833	-79
17.16667	-81
17.17500	-82
17.18333	-82
17.19167	-82
17.20000	-81
17.20833	-79
17.21667	-78
17.22500	-76
17.23333	-76
17.24167	-76
17.25000	-76
17.25833	-75
17.26667	-73
17.27500	-70
17.28333	-67
17.29167	-65
17.30000	-63
17.30833	-61
17.31667	-60
17.32500	-60
17.33333	-64
17.34167	-71
17.35000	-80
17.35833	-86
17.36667	-88
17.37500	-86
17.38333	-80
17.39167	-75
17.40000	-71
17.40833	-71
17.41667	-74
17.42500	-78
17.43333	-80
17.44167	-81
17.45000	-79
17.45833	-76
17.46667	-72
17.47500	-71
17.48333	-71
17.49167	-73
17.50000	-74
17.50833	-73
17.51667	-73
17.52500	-72
17.53333	-71
17.54167	-69
17.55000	-68
17.55833	-66
17.56667	-65
17.57500	-65
17.58333	-65
17.59167	-67
17.60000	-70
17.60833	-75
17.61667	-80
17.62500	-85
17.63333	-86
17.64167	-81
17.65000	-76
17.65833	-72
17.66667	-71
17.67500	-73
17.68333	-80
17.69167	-86
17.70000	-90
17.70833	-93
17.71667	-94
17.72500	-94
17.73333	-92
17.74167	-92
17.75000	-92
17.75833	-92
17.76667	-91
17.77500	-87
17.78333	-81
17.79167	-75
17.80000	-71
17.80833	-71
17.81667	-74
17.82500	-79
17.83333	-83
17.84167	-86
17.85000	-87
17.85833	-88
17.86667	-87
17.87500	-85
17.88333	-82
17.89167	-79
17.90000	-78
17.90833	-80
17.91667	-82
17.92500	-85
17.93333	-86
17.94167	-85
17.95000	-84
17.95833	-84
17.96667	-84
17.97500	-83
17.98333	-82
17.99167	-82
18.00000	-83
18.00833	-85
18.01667	-89
18.02500	-92
18.03333	-94
18.04167	-95
18.05000	-94
18.05833	-93
18.06667	-92
18.07500	-91
18.08333	-90
18.09167	-89
18.10000	-87
18.10833	-86
18.11667	-86
18.12500	-87
18.13333	-89
18.14167	-92
18.15000	-94
18.15833	-94
18.16667	-93
18.17500	-90
18.18333	-88
18.19167	-86
18.20000	-85
18.20833	-84
18.21667	-83
18.22500	-83
18.23333	-84
18.24167	-84
18.25000	-84
18.25833	-83
18.26667	-81
18.27500	-77
18.28333	-74
18.29167	-72
18.30000	-73
18.30833	-77
18.31667	-82
18.32500	-89
18.33333	-94
18.34167	-95
18.35000	-94
18.35833	-94
18.36667	-94
18.37500	-98
18.38333	-104
18.39167	-109
18.40000	-112
18.40833	-112
18.41667	-107
18.42500	-99
18.43333	-91
18.44167	-84
18.45000	-79
18.45833	-78
18.46667	-78
18.47500	-79
18.48333	-79
18.49167	-80
18.50000	-80
18.50833	-82
18.51667	-83
18.52500	-85
18.53333	-87
18.54167	-89
18.55000	-91
18.55833	-91
18.56667	-89
18.57500	-85
18.58333	-80
18.59167	-78
18.60000	-78
18.60833	-81
18.61667	-84
18.62500	-88
18.63333	-90
18.64167	-91
18.65000	-90
18.65833	-90
18.66667	-91
18.67500	-90
18.68333	-89
18.69167	-87
18.70000	-86
18.70833	-86
18.71667	-87
18.72500	-91
18.73333	-93
18.74167	-96
18.75000	-98
18.75833	-99
18.76667	-100
18.77500	-100
18.78333	-100
18.79167	-101
18.80000	-104
18.80833	-107
18.81667	-110
18.82500	-111
18.83333	-110
18.84167	-108
18.85000	-105
18.85833	-104
18.86667	-103
18.87500	-102
18.88333	-100
18.89167	-95
18.90000	-88
18.90833	-80
18.91667	-74
18.92500	-70
18.93333	-69
18.94167	-70
18.95000	-73
18.95833	-76
18.96667	-78
18.97500	-78
18.98333	-76
18.99167	-74
19.00000	-74
19.00833	-77
19.01667	-83
19.02500	-90
19.03333	-96
19.04167	-98
19.05000	-96
19.05833	-91
19.06667	-86
19.07500	-81
19.08333	-79
19.09167	-79
19.10000	-79
19.10833	-79
19.11667	-81
19.12500	-83
19.13333	-85
19.14167	-87
19.15000	-88
19.15833	-90
19.16667	-93
19.17500	-98
19.18333	-102
19.19167	-104
19.20000	-102
19.20833	-97
19.21667	-93
19.22500	-91
19.23333	-91
19.24167	-90
19.25000	-90
19.25833	-89
19.26667	-88
19.27500	-88
19.28333	-90
19.29167	-91
19.30000	-89
19.30833	-86
19.31667	-83
19.32500	-81
19.33333	-80
19.34167	-81
19.35000	-82
19.35833	-83
19.36667	-84
19.37500	-85
19.38333	-86
19.39167	-87
19.40000	-89
19.40833	-91
19.41667	-94
19.42500	-98
19.43333	-101
19.44167	-103
19.45000	-103
19.45833	-101
19.46667	-96
19.47500	-92
19.48333	-89
19.49167	-87
19.50000	-86
19.50833	-87
19.51667	-88
19.52500	-89
19.53333	-90
19.54167	-90
19.55000	-89
19.55833	-86
19.56667	-81
19.57500	-77
19.58333	-73
19.59167	-73
19.60000	-77
19.60833	-84
19.61667	-92
19.62500	-98
19.63333	-102
19.64167	-101
19.65000	-98
19.65833	-94
19.66667	-89
19.67500	-85
19.68333	-80
19.69167	-77
19.70000	-77
19.70833	-76
19.71667	-75
19.72500	-73
19.73333	-70
19.74167	-68
19.75000	-67
19.75833	-69
19.76667	-71
19.77500	-72
19.78333	-71
19.79167	-70
19.80000	-68
19.80833	-67
19.81667	-67
19.82500	-66
19.83333	-64
19.84167	-59
19.85000	-53
19.85833	-45
19.86667	-38
19.87500	-32
19.88333	-28
19.89167	-26
19.90000	-24
19.90833	-24
19.91667	-23
19.92500	-21
19.93333	-17
19.94167	-13
19.95000	-8
19.95833	-4
19.96667	-1
19.97500	3
19.98333	7
19.99167	12
20.00000	15
20.00833	20
20.01667	24
20.02500	29
20.03333	33
20.04167	38
20.05000	42
20.05833	47
20.06667	52
20.07500	55
20.08333	58
20.09167	61
20.10000	62
20.10833	64
20.11667	69
20.12500	76
20.13333	83
20.14167	89
20.15000	94
20.15833	99
20.16667	105
20.17500	112
20.18333	122
20.19167	134
20.20000	147
20.20833	161
20.21667	173
20.22500	183
20.23333	192
20.24167	199
20.25000	206
20.25833	212
20.26667	219
20.27500	228
20.28333	238
20.29167	250
20.30000	263
20.30833	276
20.31667	286
20.32500	295
20.33333	303
20.34167	309
20.35000	316
20.35833	324
20.36667	333
20.37500	345
20.38333	359
20.39167	373
20.40000	384
20.40833	393
20.41667	397
20.42500	398
20.43333	398
20.44167	399
20.45000	402
20.45833	407
20.46667	413
20.47500	420
20.48333	428
20.49167	436
20.50000	445
20.50833	453
20.51667	460
20.52500	465
20.53333	470
20.54167	473
20.55000	476
20.55833	476
20.56667	477
20.57500	478
20.58333	480
20.59167	484
20.60000	488
20.60833	491
20.61667	493
20.62500	494
20.63333	493
20.64167	492
20.65000	490
20.65833	488
20.66667	485
20.67500	484
20.68333	482
20.69167	480
20.70000	478
20.70833	475
20.71667	471
20.72500	467
20.73333	464
20.74167	460
20.75000	457
20.75833	454
20.76667	452
20.77500	449
20.78333	445
20.79167	441
20.80000	439
20.80833	438
20.81667	437
20.82500	435
20.83333	430
20.84167	420
20.85000	408
20.85833	395
20.86667	382
20.87500	371
20.88333	361
20.89167	352
20.90000	346
20.90833	342
20.91667	340
20.92500	339
20.93333	336
20.94167	329
20.95000	320
20.95833	309
20.96667	299
20.97500	292
20.98333	289
20.99167	287
21.00000	284
21.00833	278
21.01667	271
21.02500	262
21.03333	253
21.04167	244
21.05000	235
21.05833	226
21.06667	217
21.07500	210
21.08333	205
21.09167	200
21.10000	196
21.10833	191
21.11667	184
21.12500	176
21.13333	168
21.14167	159
21.15000	152
21.15833	146
21.16667	142
21.17500	139
21.18333	138
21.19167	137
21.20000	137
21.20833	135
21.21667	131
21.22500	124
21.23333	118
21.24167	113
21.25000	108
21.25833	104
21.26667	99
21.27500	94
21.28333	88
21.29167	84
21.30000	82
21.30833	81
21.31667	78
21.32500	72
21.33333	66
21.34167	59
21.35000	51
21.35833	44
21.36667	37
21.37500	33
21.38333	31
21.39167	31
21.40000	34
21.40833	37
21.41667	39
21.42500	39
21.43333	39
21.44167	38
21.45000	37
21.45833	36
21.46667	34
21.47500	32
21.48333	29
21.49167	25
21.50000	23
21.50833	21
21.51667	20
21.52500	18
21.53333	17
21.54167	15
21.55000	12
21.55833	9
21.56667	5
21.57500	0
21.58333	-4
21.59167	-7
21.60000	-7
21.60833	-3
21.61667	2
21.62500	8
21.63333	13
21.64167	16
21.65000	17
21.65833	14
21.66667	10
21.67500	5
21.68333	-2
21.69167	-6
21.70000	-7
21.70833	-6
21.71667	-3
21.72500	-1
21.73333	-1
21.74167	-4
21.75000	-8
21.75833	-11
21.76667	-13
21.77500	-14
21.78333	-14
21.79167	-14
21.80000	-14
21.80833	-16
21.81667	-19
21.82500	-22
21.83333	-25
21.84167	-25
21.85000	-24
21.85833	-22
21.86667	-19
21.87500	-16
21.88333	-12
21.89167	-10
21.90000	-10
21.90833	-12
21.91667	-14
21.92500	-17
21.93333	-17
21.94167	-13
21.95000	-9
21.95833	-5
21.96667	-5
21.97500	-8
21.98333	-14
21.99167	-19
22.00000	-21
22.00833	-20
22.01667	-19
22.02500	-18
22.03333	-18
22.04167	-18
22.05000	-18
22.05833	-17
22.06667	-15
22.07500	-14
22.08333	-15
22.09167	-17
22.10000	-20
22.10833	-24
22.11667	-26
22.12500	-29
22.13333	-31
22.14167	-32
22.15000	-32
22.15833	-30
22.16667	-26
22.17500	-23
22.18333	-23
22.19167	-24
22.20000	-27
22.20833	-31
22.21667	-32
22.22500	-30
22.23333	-28
22.24167	-25
22.25000	-23
22.25833	-22
22.26667	-23
22.27500	-24
22.28333	-27
22.29167	-28
22.30000	-27
22.30833	-25
22.31667	-23
22.32500	-22
22.33333	-22
22.34167	-25
22.35000	-28
22.35833	-31
22.36667	-33
22.37500	-35
22.38333	-37
22.39167	-39
22.40000	-40
22.40833	-39
22.41667	-37
22.42500	-33
22.43333	-28
22.44167	-23
22.45000	-19
22.45833	-18
22.46667	-19
22.47500	-23
22.48333	-29
22.49167	-34
22.50000	-37
22.50833	-40
22.51667	-41
22.52500	-40
22.53333	-38
22.54167	-36
22.55000	-34
22.55833	-32
22.56667	-32
22.57500	-32
22.58333	-35
22.59167	-39
22.60000	-44
22.60833	-48
22.61667	-50
22.62500	-49
22.63333	-47
22.64167	-44
22.65000	-40
22.65833	-37
22.66667	-35
22.67500	-34
22.68333	-34
22.69167	-34
22.70000	-33
22.70833	-31
22.71667	-29
22.72500	-28
22.73333	-27
22.74167	-28
22.75000	-30
22.75833	-33
22.76667	-36
22.77500	-39
22.78333	-41
22.79167	-42
22.80000	-41
22.80833	-39
22.81667	-36
22.82500	-35
22.83333	-35
22.84167	-35
22.85000	-34
22.85833	-32
22.86667	-29
22.87500	-28
22.88333	-29
22.89167	-33
22.90000	-40
22.90833	-47
22.91667	-51
22.92500	-50
22.93333	-47
22.94167	-42
22.95000	-37
22.95833	-32
22.96667	-28
22.97500	-25
22.98333	-22
22.99167	-21
23.00000	-23
23.00833	-25
23.01667	-26
23.02500	-26
23.03333	-26
23.04167	-26
23.05000	-28
23.05833	-31
23.06667	-36
23.07500	-40
23.08333	-44
23.09167	-46
23.10000	-48
23.10833	-48
23.11667	-47
23.12500	-45
23.13333	-42
23.14167	-38
23.15000	-34
23.15833	-31
23.16667	-31
23.17500	-33
23.18333	-36
23.19167	-39
23.20000	-40
23.20833	-38
23.21667	-36
23.22500	-34
23.23333	-34
23.24167	-36
23.25000	-39
23.25833	-40
23.26667	-41
23.27500	-40
23.28333	-39
23.29167	-37
23.30000	-36
23.30833	-35
23.31667	-35
23.32500	-37
23.33333	-40
23.34167	-45
23.35000	-49
23.35833	-52
23.36667	-51
23.37500	-49
23.38333	-44
23.39167	-40
23.40000	-35
23.40833	-31
23.41667	-28
23.42500	-28
23.43333	-30
23.44167	-33
23.45000	-36
23.45833	-38
23.46667	-39
23.47500	-38
23.48333	-36
23.49167	-34
23.50000	-34
23.50833	-34
23.51667	-36
23.52500	-39
23.53333	-41
23.54167	-42
23.55000	-41
23.55833	-40
23.56667	-39
23.57500	-39
23.58333	-40
23.59167	-42
23.60000	-42
23.60833	-41
23.61667	-37
23.62500	-33
23.63333	-29
23.64167	-27
23.65000	-27
23.65833	-27
23.66667	-27
23.67500	-28
23.68333	-28
23.69167	-30
23.70000	-34
23.70833	-39
23.71667	-43
23.72500	-47
23.73333	-48
23.74167	-47
23.75000	-45
23.75833	-43
23.76667	-42
23.77500	-42
23.78333	-40
23.79167	-38
23.80000	-34
23.80833	-32
23.81667	-33
23.82500	-36
23.83333	-39
23.84167	-40
23.85000	-38
23.85833	-37
23.86667	-35
23.87500	-37
23.88333	-40
23.89167	-43
23.90000	-43
23.90833	-41
23.91667	-37
23.92500	-32
23.93333	-30
23.94167	-29
23.95000	-29
23.95833	-28
23.96667	-25
23.97500	-22
23.98333	-19
23.99167	-17
24.00000	-18
24.00833	-21
24.01667	-25
24.02500	-28
24.03333	-31
24.04167	-34
24.05000	-37
24.05833	-40
24.06667	-41
24.07500	-40
24.08333	-38
24.09167	-34
24.10000	-31
24.10833	-28
24.11667	-27
24.12500	-29
24.13333	-31
24.14167	-32
24.15000	-32
24.15833	-31
24.16667	-30
24.17500	-31
24.18333	-33
24.19167	-35
24.20000	-35
24.20833	-33
24.21667	-28
24.22500	-21
24.23333	-14
24.24167	-11
24.25000	-11
24.25833	-14
24.26667	-20
24.27500	-26
24.28333	-31
24.29167	-34
24.30000	-33
24.30833	-29
24.31667	-23
24.32500	-17
24.33333	-13
24.34167	-11
24.35000	-11
24.35833	-14
24.36667	-18
24.37500	-21
24.38333	-23
24.39167	-23
24.40000	-21
24.40833	-16
24.41667	-11
24.42500	-6
24.43333	-2
24.44167	-1
24.45000	-4
24.45833	-8
24.46667	-13
24.47500	-17
24.48333	-18
24.49167	-16
24.50000	-14
24.50833	-10
24.51667	-8
24.52500	-7
24.53333	-7
24.54167	-7
24.55000	-6
24.55833	-4
24.56667	0
24.57500	4
24.58333	7
24.59167	8
24.60000	6
24.60833	2
24.61667	-1
24.62500	-2
24.63333	-1
24.64167	1
24.65000	4
24.65833	6
24.66667	7
24.67500	7
24.68333	6
24.69167	3
24.70000	-2
24.70833	-6
24.71667	-8
24.72500	-8
24.73333	-6
24.74167	-3
24.75000	-1
24.75833	1
24.76667	1
24.77500	0
24.78333	-1
24.79167	-2
24.80000	-2
24.80833	-0
24.81667	2
24.82500	5
24.83333	9
24.84167	12
24.85000	15
24.85833	18
24.86667	20
24.87500	18
24.88333	12
24.89167	6
24.90000	0
24.90833	-4
24.91667	-5
24.92500	-3
24.93333	-1
24.94167	-0
24.95000	-1
24.95833	-3
24.96667	-6
24.97500	-8
24.98333	-9
24.99167	-9
25.00000	-9
25.00833	-11
25.01667	-13
25.02500	-17
25.03333	-20
25.04167	-22
25.05000	-24
25.05833	-25
25.06667	-26
25.07500	-25
25.08333	-23
25.09167	-19
25.10000	-13
25.10833	-7
25.11667	-2
25.12500	2
25.13333	3
25.14167	1
25.15000	-5
25.15833	-15
25.16667	-25
25.17500	-32
25.18333	-34
25.19167	-33
25.20000	-29
25.20833	-24
25.21667	-21
25.22500	-20
25.23333	-18
25.24167	-14
25.25000	-10
25.25833	-6
25.26667	-4
25.27500	-3
25.28333	-4
25.29167	-6
25.30000	-10
25.30833	-15
25.31667	-20
25.32500	-25
25.33333	-29
25.34167	-32
25.35000	-33
25.35833	-34
25.36667	-35
25.37500	-36
25.38333	-35
25.39167	-33
25.40000	-28
25.40833	-24
25.41667	-19
25.42500	-15
25.43333	-13
25.44167	-11
25.45000	-9
25.45833	-8
25.46667	-7
25.47500	-9
25.48333	-13
25.49167	-16
25.50000	-18
25.50833	-18
25.51667	-14
25.52500	-10
25.53333	-8
25.54167	-9
25.55000	-12
25.55833	-16
25.56667	-20
25.57500	-24
25.58333	-29
25.59167	-33
25.60000	-36
25.60833	-37
25.61667	-34
25.62500	-27
25.63333	-18
25.64167	-8
25.65000	-0
25.65833	3
25.66667	2
25.67500	-2
25.68333	-7
25.69167	-12
25.70000	-14
25.70833	-15
25.71667	-13
25.72500	-11
25.73333	-8
25.74167	-7
25.75000	-6
25.75833	-7
25.76667	-9
25.77500	-10
25.78333	-11
25.79167	-12
25.80000	-14
25.80833	-17
25.81667	-18
25.82500	-19
25.83333	-18
25.84167	-15
25.85000	-13
25.85833	-11
25.86667	-10
25.87500	-9
25.88333	-8
25.89167	-8
25.90000	-10
25.90833	-13
25.91667	-16
25.92500	-20
25.93333	-22
25.94167	-23
25.95000	-23
25.95833	-22
25.96667	-20
25.97500	-18
25.98333	-15
25.99167	-11
26.00000	-6
26.00833	-2
26.01667	2
26.02500	5
26.03333	6
26.04167	4
26.05000	0
26.05833	-4
26.06667	-7
26.07500	-9
26.08333	-8
26.09167	-7
26.10000	-7
26.10833	-7
26.11667	-8
26.12500	-7
26.13333	-4
26.14167	-0
26.15000	4
26.15833	7
26.16667	9
26.17500	10
26.18333	10
26.19167	10
26.20000	10
26.20833	11
26.21667	12
26.22500	13
26.23333	12
26.24167	7
26.25000	3
26.25833	-1
26.26667	-1
26.27500	0
26.28333	3
26.29167	3
26.30000	1
26.30833	-3
26.31667	-4
26.32500	-4
26.33333	-3
26.34167	-3
26.35000	-3
26.35833	-2
26.36667	-0
26.37500	3
26.38333	7
26.39167	10
26.40000	11
26.40833	10
26.41667	7
26.42500	2
26.43333	-3
26.44167	-9
26.45000	-13
26.45833	-14
26.46667	-14
26.47500	-11
26.48333	-7
26.49167	-2
26.50000	4
26.50833	10
26.51667	16
26.52500	20
26.53333	23
26.54167	26
26.55000	28
26.55833	30
26.56667	30
26.57500	27
26.58333	21
26.59167	14
26.60000	6
26.60833	0
26.61667	-1
26.62500	2
26.63333	6
26.64167	10
26.65000	12
26.65833	13
26.66667	14
26.67500	16
26.68333	20
26.69167	24
26.70000	27
26.70833	30
26.71667	32
26.72500	34
26.73333	36
26.74167	37
26.75000	35
26.75833	31
26.76667	26
26.77500	22
26.78333	19
26.79167	18
26.80000	20
26.80833	23
26.81667	25
26.82500	26
26.83333	26
26.84167	23
26.85000	18
26.85833	11
26.86667	3
26.87500	-4
26.88333	-9
26.89167	-10
26.90000	-9
26.90833	-4
26.91667	4
26.92500	15
26.93333	25
26.94167	32
26.95000	36
26.95833	34
26.96667	30
26.97500	25
26.98333	21
26.99167	18
27.00000	16
27.00833	14
27.01667	11
27.02500	7
27.03333	4
27.04167	5
27.05000	9
27.05833	14
27.06667	20
27.07500	25
27.08333	27
27.09167	26
27.10000	24
27.10833	21
27.11667	18
27.12500	15
27.13333	14
27.14167	18
27.15000	23
27.15833	25
27.16667	25
27.17500	23
27.18333	20
27.19167	19
27.20000	21
27.20833	24
27.21667	24
27.22500	21
27.23333	19
27.24167	17
27.25000	17
27.25833	16
27.26667	15
27.27500	14
27.28333	12
27.29167	12
27.30000	14
27.30833	17
27.31667	19
27.32500	21
27.33333	22
27.34167	24
27.35000	26
27.35833	29
27.36667	31
27.37500	31
27.38333	29
27.39167	24
27.40000	19
27.40833	15
27.41667	13
27.42500	14
27.43333	15
27.44167	16
27.45000	17
27.45833	18
27.46667	18
27.47500	18
27.48333	18
27.49167	19
27.50000	22
27.50833	26
27.51667	27
27.52500	26
27.53333	25
27.54167	23
27.55000	24
27.55833	28
27.56667	34
27.57500	39
27.58333	41
27.59167	41
27.60000	40
27.60833	38
27.61667	35
27.62500	31
27.63333	28
27.64167	26
27.65000	25
27.65833	28
27.66667	31
27.67500	35
27.68333	38
27.69167	40
27.70000	38
27.70833	34
27.71667	29
27.72500	24
27.73333	21
27.74167	22
27.75000	26
27.75833	31
27.76667	36
27.77500	39
27.78333	38
27.79167	36
27.80000	34
27.80833	35
27.81667	36
27.82500	39
27.83333	42
27.84167	44
27.85000	47
27.85833	50
27.86667	52
27.87500	54
27.88333	53
27.89167	52
27.90000	50
27.90833	47
27.91667	45
27.92500	43
27.93333	42
27.94167	41
27.95000	41
27.95833	45
27.96667	51
27.97500	57
27.98333	63
27.99167	67
28.00000	69
28.00833	69
28.01667	69
28.02500	70
28.03333	72
28.04167	75
28.05000	77
28.05833	77
28.06667	74
28.07500	70
28.08333	66
28.09167	62
28.10000	62
28.10833	63
28.11667	65
28.12500	66
28.13333	67
28.14167	69
28.15000	72
28.15833	76
28.16667	79
28.17500	82
28.18333	85
28.19167	87
28.20000	88
28.20833	89
28.21667	89
28.22500	88
28.23333	87
28.24167	85
28.25000	84
28.25833	81
28.26667	79
28.27500	77
28.28333	77
28.29167	78
28.30000	79
28.30833	80
28.31667	81
28.32500	80
28.33333	79
28.34167	78
28.35000	76
28.35833	74
28.36667	73
28.37500	73
28.38333	76
28.39167	81
28.40000	85
28.40833	88
28.41667	87
28.42500	85
28.43333	83
28.44167	82
28.45000	82
28.45833	83
28.46667	85
28.47500	87
28.48333	89
28.49167	91
28.50000	93
28.50833	93
28.51667	93
28.52500	93
28.53333	95
28.54167	96
28.55000	96
28.55833	94
28.56667	90
28.57500	85
28.58333	82
28.59167	81
28.60000	82
28.60833	86
28.61667	91
28.62500	97
28.63333	101
28.64167	104
28.65000	103
28.65833	101
28.66667	97
28.67500	94
28.68333	91
28.69167	89
28.70000	87
28.70833	86
28.71667	85
28.72500	85
28.73333	84
28.74167	82
28.75000	81
28.75833	79
28.76667	80
28.77500	82
28.78333	86
28.79167	88
28.80000	87
28.80833	84
28.81667	81
28.82500	80
28.83333	81
28.84167	84
28.85000	87
28.85833	90
28.86667	91
28.87500	91
28.88333	90
28.89167	89
28.90000	89
28.90833	90
28.91667	92
28.92500	94
28.93333	96
28.94167	97
28.95000	99
28.95833	99
28.96667	99
28.97500	97
28.98333	94
28.99167	92
29.00000	90
29.00833	88
29.01667	88
29.02500	90
29.03333	92
29.04167	93
29.05000	92
29.05833	89
29.06667	86
29.07500	83
29.08333	82
29.09167	82
29.10000	84
29.10833	88
29.11667	92
29.12500	98
29.13333	102
29.14167	105
29.15000	107
29.15833	107
29.16667	106
29.17500	107
29.18333	110
29.19167	113
29.20000	116
29.20833	118
29.21667	120
29.22500	121
29.23333	122
29.24167	122
29.25000	120
29.25833	119
29.26667	118
29.27500	119
29.28333	121
29.29167	123
29.30000	125
29.30833	124
29.31667	124
29.32500	124
29.33333	124
29.34167	126
29.35000	130
29.35833	133
29.36667	137
29.37500	141
29.38333	145
29.39167	148
29.40000	151
29.40833	154
29.41667	156
29.42500	157
29.43333	157
29.44167	156
29.45000	155
29.45833	154
29.46667	155
29.47500	159
29.48333	165
29.49167	173
29.50000	181
29.50833	190
29.51667	197
29.52500	202
29.53333	205
29.54167	206
29.55000	204
29.55833	199
29.56667	195
29.57500	195
29.58333	199
29.59167	206
29.60000	216
29.60833	225
29.61667	233
29.62500	240
29.63333	249
29.64167	259
29.65000	270
29.65833	278
29.66667	284
29.67500	288
29.68333	291
29.69167	295
29.70000	301
29.70833	309
29.71667	321
29.72500	335
29.73333	350
29.74167	366
29.75000	379
29.75833	389
29.76667	397
29.77500	407
29.78333	421
29.79167	438
29.80000	458
29.80833	480
29.81667	502
29.82500	523
29.83333	546
29.84167	571
29.85000	596
29.85833	624
29.86667	654
29.87500	686
29.88333	719
29.89167	752
29.90000	783
29.90833	815
29.91667	849
29.92500	887
29.93333	927
29.94167	970
29.95000	1012
29.95833	1056
29.96667	1099
29.97500	1144
29.98333	1190
29.99167	1237
30.00000	1287
30.00833	1339
30.01667	1395
30.02500	1456
30.03333	1517
30.04167	1582
30.05000	1647
30.05833	1715
30.06667	1785
30.07500	1856
30.08333	1931
30.09167	2007
30.10000	2088
30.10833	2171
30.11667	2255
30.12500	2343
30.13333	2430
30.14167	2519
30.15000	2607
30.15833	2697
30.16667	2787
30.17500	2877
30.18333	2970
30.19167	3063
30.20000	3162
30.20833	3264
30.21667	3368
30.22500	3477
30.23333	3585
30.24167	3698
30.25000	3809
30.25833	3922
30.26667	4034
30.27500	4146
30.28333	4261
30.29167	4375
30.30000	4493
30.30833	4611
30.31667	4728
30.32500	4846
30.33333	4962
30.34167	5081
30.35000	5198
30.35833	5315
30.36667	5431
30.37500	5545
30.38333	5661
30.39167	5774
30.40000	5889
30.40833	6003
30.41667	6113
30.42500	6222
30.43333	6325
30.44167	6428
30.45000	6528
30.45833	6631
30.46667	6733
30.47500	6834
30.48333	6935
30.49167	7031
30.50000	7127
30.50833	7219
30.51667	7308
30.52500	7395
30.53333	7477
30.54167	7557
30.55000	7631
30.55833	7702
30.56667	7770
30.57500	7836
30.58333	7901
30.59167	7962
30.60000	8021
30.60833	8077
30.61667	8129
30.62500	8179
30.63333	8225
30.64167	8269
30.65000	8309
30.65833	8345
30.66667	8377
30.67500	8405
30.68333	8429
30.69167	8447
30.70000	8459
30.70833	8467
30.71667	8472
30.72500	8475
30.73333	8475
30.74167	8472
30.75000	8465
30.75833	8454
30.76667	8438
30.77500	8416
30.78333	8388
30.79167	8357
30.80000	8324
30.80833	8290
30.81667	8255
30.82500	8217
30.83333	8174
30.84167	8122
30.85000	8067
30.85833	8008
30.86667	7946
30.87500	7884
30.88333	7818
30.89167	7749
30.90000	7675
30.90833	7599
30.91667	7522
30.92500	7443
30.93333	7366
30.94167	7286
30.95000	7206
30.95833	7121
30.96667	7031
30.97500	6941
30.98333	6847
30.99167	6753
31.00000	6657
31.00833	6560
31.01667	6459
31.02500	6355
31.03333	6249
31.04167	6140
31.05000	6032
31.05833	5924
31.06667	5816
31.07500	5711
31.08333	5605
31.09167	5501
31.10000	5395
31.10833	5290
31.11667	5187
31.12500	5083
31.13333	4982
31.14167	4878
31.15000	4776
31.15833	4673
31.16667	4571
31.17500	4473
31.18333	4374
31.19167	4278
31.20000	4181
31.20833	4084
31.21667	3987
31.22500	3888
31.23333	3789
31.24167	3689
31.25000	3591
31.25833	3497
31.26667	3406
31.27500	3320
31.28333	3235
31.29167	3154
31.30000	3074
31.30833	2995
31.31667	2918
31.32500	2842
31.33333	2767
31.34167	2689
31.35000	2612
31.35833	2534
31.36667	2458
31.37500	2386
31.38333	2316
31.39167	2249
31.40000	2184
31.40833	2121
31.41667	2062
31.42500	2004
31.43333	1949
31.44167	1896
31.45000	1846
31.45833	1799
31.46667	1754
31.47500	1710
31.48333	1664
31.49167	1618
31.50000	1570
31.50833	1524
31.51667	1478
31.52500	1434
31.53333	1392
31.54167	1350
31.55000	1310
31.55833	1272
31.56667	1236
31.57500	1204
31.58333	1175
31.59167	1148
31.60000	1124
31.60833	1099
31.61667	1073
31.62500	1044
31.63333	1015
31.64167	988
31.65000	962
31.65833	938
31.66667	916
31.67500	895
31.68333	874
31.69167	855
31.70000	839
31.70833	825
31.71667	812
31.72500	799
31.73333	787
31.74167	776
31.75000	765
31.75833	752
31.76667	737
31.77500	720
31.78333	702
31.79167	686
31.80000	673
31.80833	663
31.81667	658
31.82500	655
31.83333	652
31.84167	648
31.85000	641
31.85833	632
31.86667	623
31.87500	614
31.88333	606
31.89167	600
31.90000	594
31.90833	589
31.91667	584
31.92500	578
31.93333	571
31.94167	562
31.95000	551
31.95833	541
31.96667	532
31.97500	528
31.98333	528
31.99167	530
32.00000	533
32.00833	536
32.01667	535
32.02500	533
32.03333	529
32.04167	525
32.05000	523
32.05833	522
32.06667	524
32.07500	526
32.08333	529
32.09167	531
32.10000	531
32.10833	529
32.11667	527
32.12500	525
32.13333	524
32.14167	523
32.15000	523
32.15833	524
32.16667	526
32.17500	530
32.18333	533
32.19167	536
32.20000	538
32.20833	541
32.21667	544
32.22500	547
32.23333	551
32.24167	556
32.25000	560
32.25833	563
32.26667	566
32.27500	572
32.28333	580
32.29167	589
32.30000	599
32.30833	610
32.31667	619
32.32500	628
32.33333	635
32.34167	643
32.35000	650
32.35833	656
32.36667	663
32.37500	672
32.38333	686
32.39167	703
32.40000	724
32.40833	746
32.41667	768
32.42500	791
32.43333	814
32.44167	838
32.45000	862
32.45833	886
32.46667	909
32.47500	934
32.48333	960
32.49167	989
32.50000	1023
32.50833	1058
32.51667	1093
32.52500	1128
32.53333	1163
32.54167	1199
32.55000	1237
32.55833	1279
32.56667	1325
32.57500	1374
32.58333	1428
32.59167	1484
32.60000	1544
32.60833	1608
32.61667	1675
32.62500	1746
32.63333	1817
32.64167	1892
32.65000	1966
32.65833	2042
32.66667	2123
32.67500	2209
32.68333	2305
32.69167	2405
32.70000	2514
32.70833	2625
32.71667	2738
32.72500	2855
32.73333	2972
32.74167	3095
32.75000	3221
32.75833	3357
32.76667	3500
32.77500	3650
32.78333	3809
32.79167	3969
32.80000	4133
32.80833	4298
32.81667	4464
32.82500	4635
32.83333	4810
32.84167	4999
32.85000	5194
32.85833	5401
32.86667	5616
32.87500	5832
32.88333	6055
32.89167	6279
32.90000	6514
32.90833	6751
32.91667	6991
32.92500	7237
32.93333	7480
32.94167	7731
32.95000	7981
32.95833	8239
32.96667	8502
32.97500	8764
32.98333	9035
32.99167	9303
33.00000	9581
33.00833	9859
33.01667	10139
33.02500	10423
33.03333	10703
33.04167	10990
33.05000	11275
33.05833	11566
33.06667	11861
33.07500	12150
33.08333	12445
33.09167	12730
33.10000	13020
33.10833	13305
33.11667	13588
33.12500	13874
33.13333	14152
33.14167	14434
33.15000	14709
33.15833	14986
33.16667	15263
33.17500	15533
33.18333	15804
33.19167	16063
33.20000	16320
33.20833	16568
33.21667	16811
33.22500	17053
33.23333	17289
33.24167	17529
33.25000	17763
33.25833	17993
33.26667	18218
33.27500	18433
33.28333	18645
33.29167	18846
33.30000	19044
33.30833	19233
33.31667	19413
33.32500	19588
33.33333	19752
33.34167	19912
33.35000	20063
33.35833	20209
33.36667	20351
33.37500	20482
33.38333	20608
33.39167	20722
33.40000	20828
33.40833	20924
33.41667	21011
33.42500	21091
33.43333	21162
33.44167	21224
33.45000	21278
33.45833	21323
33.46667	21361
33.47500	21389
33.48333	21410
33.49167	21424
33.50000	21430
33.50833	21429
33.51667	21419
33.52500	21401
33.53333	21371
33.54167	21329
33.55000	21277
33.55833	21215
33.56667	21145
33.57500	21067
33.58333	20981
33.59167	20890
33.60000	20792
33.60833	20689
33.61667	20577
33.62500	20454
33.63333	20323
33.64167	20180
33.65000	20031
33.65833	19872
33.66667	19707
33.67500	19539
33.68333	19360
33.69167	19181
33.70000	18992
33.70833	18799
33.71667	18598
33.72500	18387
33.73333	18176
33.74167	17957
33.75000	17738
33.75833	17512
33.76667	17281
33.77500	17047
33.78333	16802
33.79167	16560
33.80000	16309
33.80833	16059
33.81667	15807
33.82500	15549
33.83333	15295
33.84167	15034
33.85000	14776
33.85833	14514
33.86667	14250
33.87500	13988
33.88333	13720
33.89167	13459
33.90000	13195
33.90833	12934
33.91667	12675
33.92500	12411
33.93333	12151
33.94167	11883
33.95000	11621
33.95833	11358
33.96667	11097
33.97500	10842
33.98333	10584
33.99167	10335
34.00000	10084
34.00833	9838
34.01667	9595
34.02500	9353
34.03333	9118
34.04167	8880
34.05000	8650
34.05833	8422
34.06667	8198
34.07500	7981
34.08333	7762
34.09167	7549
34.10000	7335
34.10833	7126
34.11667	6924
34.12500	6724
34.13333	6533
34.14167	6342
34.15000	6158
34.15833	5978
34.16667	5802
34.17500	5635
34.18333	5469
34.19167	5310
34.20000	5148
34.20833	4988
34.21667	4831
34.22500	4675
34.23333	4527
34.24167	4384
34.25000	4247
34.25833	4113
34.26667	3981
34.27500	3852
34.28333	3723
34.29167	3600
34.30000	3482
34.30833	3369
34.31667	3262
34.32500	3156
34.33333	3054
34.34167	2951
34.35000	2851
34.35833	2752
34.36667	2656
34.37500	2566
34.38333	2478
34.39167	2397
34.40000	2317
34.40833	2242
34.41667	2169
34.42500	2099
34.43333	2032
34.44167	1965
34.45000	1902
34.45833	1840
34.46667	1779
34.47500	1720
34.48333	1662
34.49167	1608
34.50000	1556
34.50833	1508
34.51667	1461
34.52500	1414
34.53333	1370
34.54167	1324
34.55000	1281
34.55833	1239
34.56667	1195
34.57500	1152
34.58333	1113
34.59167	1080
34.60000	1051
34.60833	1024
34.61667	998
34.62500	971
34.63333	943
34.64167	913
34.65000	885
34.65833	859
34.66667	837
34.67500	817
34.68333	800
34.69167	783
34.70000	765
34.70833	746
34.71667	727
34.72500	708
34.73333	689
34.74167	670
34.75000	652
34.75833	636
34.76667	621
34.77500	606
34.78333	591
34.79167	576
34.80000	563
34.80833	549
34.81667	537
34.82500	525
34.83333	512
34.84167	498
34.85000	484
34.85833	471
34.86667	460
34.87500	448
34.88333	436
34.89167	425
34.90000	413
34.90833	402
34.91667	392
34.92500	385
34.93333	379
34.94167	374
34.95000	370
34.95833	367
34.96667	366
34.97500	364
34.98333	359
34.99167	353
35.00000	344
35.00833	334
35.01667	323
35.02500	314
35.03333	305
35.04167	297
35.05000	290
35.05833	285
35.06667	282
35.07500	278
35.08333	274
35.09167	271
35.10000	272
35.10833	274
35.11667	276
35.12500	276
35.13333	274
35.14167	270
35.15000	266
35.15833	264
35.16667	264
35.17500	264
35.18333	265
35.19167	264
35.20000	259
35.20833	252
35.21667	244
35.22500	237
35.23333	230
35.24167	226
35.25000	225
35.25833	225
35.26667	226
35.27500	229
35.28333	232
35.29167	233
35.30000	231
35.30833	226
35.31667	220
35.32500	213
35.33333	208
35.34167	203
35.35000	199
35.35833	195
35.36667	192
35.37500	191
35.38333	193
35.39167	196
35.40000	197
35.40833	197
35.41667	195
35.42500	193
35.43333	191
35.44167	189
35.45000	188
35.45833	186
35.46667	185
35.47500	185
35.48333	188
35.49167	191
35.50000	193
35.50833	195
35.51667	195
35.52500	195
35.53333	193
35.54167	192
35.55000	190
35.55833	187
35.56667	183
35.57500	177
35.58333	169
35.59167	162
35.60000	157
35.60833	155
35.61667	157
35.62500	162
35.63333	167
35.64167	171
35.65000	172
35.65833	173
35.66667	173
35.67500	172
35.68333	168
35.69167	164
35.70000	158
35.70833	154
35.71667	151
35.72500	149
35.73333	150
35.74167	152
35.75000	155
35.75833	157
35.76667	157
35.77500	154
35.78333	150
35.79167	146
35.80000	144
35.80833	145
35.81667	146
35.82500	146
35.83333	146
35.84167	145
35.85000	145
35.85833	145
35.86667	146
35.87500	145
35.88333	142
35.89167	138
35.90000	134
35.90833	132
35.91667	132
35.92500	134
35.93333	137
35.94167	140
35.95000	141
35.95833	140
35.96667	138
35.97500	137
35.98333	139
35.99167	142
36.00000	146
36.00833	149
36.01667	147
36.02500	143
36.03333	139
36.04167	136
36.05000	134
36.05833	133
36.06667	132
36.07500	131
36.08333	131
36.09167	132
36.10000	135
36.10833	139
36.11667	144
36.12500	148
36.13333	151
36.14167	151
36.15000	151
36.15833	151
36.16667	150
36.17500	149
36.18333	146
36.19167	141
36.20000	135
36.20833	128
36.21667	122
36.22500	117
36.23333	114
36.24167	113
36.25000	114
36.25833	118
36.26667	123
36.27500	130
36.28333	137
36.29167	142
36.30000	144
36.30833	144
36.31667	141
36.32500	138
36.33333	136
36.34167	138
36.35000	140
36.35833	141
36.36667	141
36.37500	140
36.38333	137
36.39167	133
36.40000	128
36.40833	121
36.41667	115
36.42500	111
36.43333	108
36.44167	108
36.45000	109
36.45833	110
36.46667	110
36.47500	110
36.48333	112
36.49167	114
36.50000	117
36.50833	119
36.51667	118
36.52500	115
36.53333	111
36.54167	108
36.55000	108
36.55833	109
36.56667	111
36.57500	114
36.58333	117
36.59167	121
36.60000	126
36.60833	130
36.61667	133
36.62500	133
36.63333	132
36.64167	131
36.65000	131
36.65833	133
36.66667	135
36.67500	136
36.68333	135
36.69167	133
36.70000	130
36.70833	129
36.71667	130
36.72500	134
36.73333	139
36.74167	142
36.75000	142
36.75833	138
36.76667	131
36.77500	125
36.78333	121
36.79167	119
36.80000	118
36.80833	117
36.81667	114
36.82500	109
36.83333	104
36.84167	102
36.85000	102
36.85833	105
36.86667	108
36.87500	109
36.88333	109
36.89167	108
36.90000	110
36.90833	112
36.91667	114
36.92500	114
36.93333	115
36.94167	115
36.95000	115
36.95833	114
36.96667	113
36.97500	109
36.98333	103
36.99167	99
37.00000	98
37.00833	99
37.01667	101
37.02500	104
37.03333	107
37.04167	109
37.05000	110
37.05833	109
37.06667	106
37.07500	102
37.08333	97
37.09167	94
37.10000	94
37.10833	96
37.11667	99
37.12500	103
37.13333	107
37.14167	109
37.15000	110
37.15833	110
37.16667	108
37.17500	107
37.18333	105
37.19167	104
37.20000	102
37.20833	100
37.21667	101
37.22500	103
37.23333	107
37.24167	110
37.25000	112
37.25833	110
37.26667	106
37.27500	99
37.28333	92
37.29167	85
37.30000	82
37.30833	82
37.31667	87
37.32500	95
37.33333	102
37.34167	106
37.35000	109
37.35833	112
37.36667	113
37.37500	114
37.38333	112
37.39167	110
37.40000	107
37.40833	105
37.41667	108
37.42500	113
37.43333	118
37.44167	120
37.45000	120
37.45833	119
37.46667	117
37.47500	117
37.48333	119
37.49167	121
37.50000	120
37.50833	118
37.51667	116
37.52500	114
37.53333	114
37.54167	114
37.55000	116
37.55833	117
37.56667	119
37.57500	122
37.58333	124
37.59167	126
37.60000	126
37.60833	125
37.61667	121
37.62500	117
37.63333	114
37.64167	110
37.65000	109
37.65833	109
37.66667	112
37.67500	114
37.68333	114
37.69167	112
37.70000	109
37.70833	106
37.71667	105
37.72500	107
37.73333	111
37.74167	117
37.75000	122
37.75833	126
37.76667	128
37.77500	130
37.78333	132
37.79167	134
37.80000	135
37.80833	133
37.81667	129
37.82500	123
37.83333	118
37.84167	115
37.85000	115
37.85833	114
37.86667	113
37.87500	113
37.88333	113
37.89167	112
37.90000	112
37.90833	112
37.91667	112
37.92500	112
37.93333	111
37.94167	111
37.95000	112
37.95833	115
37.96667	118
37.97500	121
37.98333	125
37.99167	128
38.00000	131
38.00833	133
38.01667	134
38.02500	134
38.03333	130
38.04167	125
38.05000	118
38.05833	112
38.06667	107
38.07500	103
38.08333	101
38.09167	101
38.10000	103
38.10833	105
38.11667	108
38.12500	111
38.13333	115
38.14167	119
38.15000	121
38.15833	123
38.16667	122
38.17500	119
38.18333	115
38.19167	111
38.20000	109
38.20833	108
38.21667	106
38.22500	103
38.23333	101
38.24167	99
38.25000	100
38.25833	105
38.26667	111
38.27500	116
38.28333	119
38.29167	121
38.30000	123
38.30833	125
38.31667	126
38.32500	127
38.33333	128
38.34167	127
38.35000	125
38.35833	123
38.36667	122
38.37500	121
38.38333	123
38.39167	127
38.40000	131
38.40833	136
38.41667	136
38.42500	134
38.43333	128
38.44167	121
38.45000	113
38.45833	106
38.46667	100
38.47500	98
38.48333	102
38.49167	108
38.50000	115
38.50833	121
38.51667	123
38.52500	121
38.53333	118
38.54167	116
38.55000	117
38.55833	120
38.56667	124
38.57500	128
38.58333	130
38.59167	131
38.60000	132
38.60833	134
38.61667	136
38.62500	137
38.63333	135
38.64167	132
38.65000	128
38.65833	123
38.66667	119
38.67500	116
38.68333	114
38.69167	112
38.70000	109
38.70833	105
38.71667	101
38.72500	97
38.73333	94
38.74167	93
38.75000	93
38.75833	92
38.76667	90
38.77500	88
38.78333	88
38.79167	87
38.80000	86
38.80833	84
38.81667	82
38.82500	83
38.83333	86
38.84167	91
38.85000	96
38.85833	99
38.86667	99
38.87500	98
38.88333	96
38.89167	93
38.90000	90
38.90833	87
38.91667	85
38.92500	84
38.93333	85
38.94167	88
38.95000	91
38.95833	95
38.96667	99
38.97500	103
38.98333	107
38.99167	109
39.00000	110
39.00833	110
39.01667	109
39.02500	107
39.03333	106
39.04167	106
39.05000	106
39.05833	104
39.06667	101
39.07500	97
39.08333	93
39.09167	92
39.10000	94
39.10833	97
39.11667	99
39.12500	98
39.13333	95
39.14167	91
39.15000	87
39.15833	86
39.16667	89
39.17500	93
39.18333	99
39.19167	104
39.20000	107
39.20833	108
39.21667	107
39.22500	105
39.23333	104
39.24167	102
39.25000	99
39.25833	96
39.26667	93
39.27500	91
39.28333	92
39.29167	95
39.30000	99
39.30833	104
39.31667	107
39.32500	110
39.33333	109
39.34167	106
39.35000	101
39.35833	96
39.36667	90
39.37500	86
39.38333	84
39.39167	84
39.40000	85
39.40833	88
39.41667	92
39.42500	97
39.43333	102
39.44167	104
39.45000	104
39.45833	102
39.46667	99
39.47500	95
39.48333	93
39.49167	92
39.50000	93
39.50833	93
39.51667	92
39.52500	89
39.53333	86
39.54167	85
39.55000	84
39.55833	83
39.56667	80
39.57500	78
39.58333	76
39.59167	75
39.60000	78
39.60833	81
39.61667	84
39.62500	86
39.63333	88
39.64167	91
39.65000	94
39.65833	97
39.66667	101
39.67500	103
39.68333	103
39.69167	100
39.70000	93
39.70833	86
39.71667	80
39.72500	78
39.73333	80
39.74167	84
39.75000	89
39.75833	94
39.76667	97
39.77500	97
39.78333	93
39.79167	87
39.80000	80
39.80833	73
39.81667	70
39.82500	70
39.83333	71
39.84167	73
39.85000	76
39.85833	80
39.86667	84
39.87500	88
39.88333	89
39.89167	88
39.90000	84
39.90833	81
39.91667	81
39.92500	84
39.93333	90
39.94167	96
39.95000	101
39.95833	104
39.96667	106
39.97500	105
39.98333	103
39.99167	100
40.00000	96
40.00833	91
40.01667	87
40.02500	84
40.03333	81
40.04167	79
40.05000	79
40.05833	80
40.06667	84
40.07500	89
40.08333	92
40.09167	95
40.10000	97
40.10833	97
40.11667	97
40.12500	95
40.13333	93
40.14167	90
40.15000	87
40.15833	85
40.16667	84
40.17500	84
40.18333	83
40.19167	82
40.20000	80
40.20833	79
40.21667	79
40.22500	81
40.23333	84
40.24167	87
40.25000	90
40.25833	91
40.26667	90
40.27500	89
40.28333	88
40.29167	86
40.30000	83
40.30833	79
40.31667	75
40.32500	72
40.33333	71
40.34167	72
40.35000	76
40.35833	79
40.36667	82
40.37500	85
40.38333	87
40.39167	88
40.40000	90
40.40833	91
40.41667	92
40.42500	92
40.43333	91
40.44167	92
40.45000	94
40.45833	97
40.46667	100
40.47500	101
40.48333	99
40.49167	98
40.50000	98
40.50833	99
40.51667	102
40.52500	106
40.53333	108
40.54167	109
40.55000	107
40.55833	104
40.56667	101
40.57500	97
40.58333	93
40.59167	91
40.60000	90
40.60833	93
40.61667	96
40.62500	101
40.63333	104
40.64167	105
40.65000	104
40.65833	103
40.66667	102
40.67500	103
40.68333	105
40.69167	108
40.70000	110
40.70833	112
40.71667	113
40.72500	114
40.73333	115
40.74167	117
40.75000	119
40.75833	121
40.76667	121
40.77500	121
40.78333	120
40.79167	120
40.80000	122
40.80833	125
40.81667	128
40.82500	131
40.83333	132
40.84167	132
40.85000	132
40.85833	134
40.86667	138
40.87500	142
40.88333	146
40.89167	149
40.90000	152
40.90833	154
40.91667	157
40.92500	160
40.93333	164
40.94167	168
40.95000	171
40.95833	172
40.96667	172
40.97500	172
40.98333	174
40.99167	177
41.00000	181
41.00833	187
41.01667	191
41.02500	196
41.03333	199
41.04167	201
41.05000	202
41.05833	203
41.06667	205
41.07500	209
41.08333	216
41.09167	224
41.10000	232
41.10833	240
41.11667	246
41.12500	248
41.13333	248
41.14167	247
41.15000	246
41.15833	244
41.16667	243
41.17500	243
41.18333	246
41.19167	250
41.20000	256
41.20833	262
41.21667	269
41.22500	277
41.23333	285
41.24167	292
41.25000	297
41.25833	301
41.26667	303
41.27500	305
41.28333	307
41.29167	308
41.30000	308
41.30833	309
41.31667	309
41.32500	309
41.33333	310
41.34167	312
41.35000	314
41.35833	317
41.36667	318
41.37500	318
41.38333	315
41.39167	312
41.40000	309
41.40833	307
41.41667	306
41.42500	304
41.43333	303
41.44167	302
41.45000	302
41.45833	305
41.46667	309
41.47500	313
41.48333	317
41.49167	320
41.50000	321
41.50833	321
41.51667	320
41.52500	318
41.53333	314
41.54167	309
41.55000	304
41.55833	301
41.56667	300
41.57500	300
41.58333	301
41.59167	303
41.60000	306
41.60833	309
41.61667	311
41.62500	311
41.63333	311
41.64167	308
41.65000	306
41.65833	302
41.66667	300
41.67500	297
41.68333	295
41.69167	293
41.70000	293
41.70833	294
41.71667	295
41.72500	295
41.73333	295
41.74167	292
41.75000	288
41.75833	284
41.76667	280
41.77500	279
41.78333	280
41.79167	281
41.80000	281
41.80833	277
41.81667	271
41.82500	263
41.83333	256
41.84167	251
41.85000	247
41.85833	243
41.86667	239
41.87500	234
41.88333	227
41.89167	221
41.90000	218
41.90833	218
41.91667	219
41.92500	222
41.93333	222
41.94167	218
41.95000	212
41.95833	206
41.96667	202
41.97500	199
41.98333	198
41.99167	198
42.00000	197
42.00833	195
42.01667	191
42.02500	186
42.03333	182
42.04167	179
42.05000	177
42.05833	178
42.06667	181
42.07500	184
42.08333	185
42.09167	184
42.10000	180
42.10833	175
42.11667	170
42.12500	165
42.13333	161
42.14167	158
42.15000	155
42.15833	151
42.16667	147
42.17500	142
42.18333	136
42.19167	130
42.20000	125
42.20833	121
42.21667	120
42.22500	121
42.23333	121
42.24167	119
42.25000	116
42.25833	110
42.26667	105
42.27500	102
42.28333	102
42.29167	106
42.30000	114
42.30833	123
42.31667	130
42.32500	133
42.33333	132
42.34167	127
42.35000	120
42.35833	115
42.36667	113
42.37500	113
42.38333	115
42.39167	117
42.40000	118
42.40833	117
42.41667	113
42.42500	106
42.43333	99
42.44167	92
42.45000	86
42.45833	82
42.46667	79
42.47500	77
42.48333	75
42.49167	74
42.50000	76
42.50833	79
42.51667	82
42.52500	83
42.53333	83
42.54167	81
42.55000	80
42.55833	79
42.56667	79
42.57500	79
42.58333	80
42.59167	80
42.60000	80
42.60833	79
42.61667	77
42.62500	73
42.63333	68
42.64167	64
42.65000	61
42.65833	59
42.66667	58
42.67500	60
42.68333	62
42.69167	64
42.70000	67
42.70833	69
42.71667	70
42.72500	70
42.73333	70
42.74167	69
42.75000	69
42.75833	68
42.76667	68
42.77500	67
42.78333	65
42.79167	63
42.80000	60
42.80833	57
42.81667	55
42.82500	56
42.83333	59
42.84167	61
42.85000	63
42.85833	64
42.86667	63
42.87500	62
42.88333	59
42.89167	58
42.90000	61
42.90833	65
42.91667	71
42.92500	78
42.93333	81
42.94167	79
42.95000	76
42.95833	74
42.96667	74
42.97500	75
42.98333	77
42.99167	79
43.00000	80
43.00833	78
43.01667	74
43.02500	70
43.03333	66
43.04167	60
43.05000	55
43.05833	52
43.06667	52
43.07500	54
43.08333	56
43.09167	58
43.10000	59
43.10833	61
43.11667	62
43.12500	62
43.13333	61
43.14167	59
43.15000	56
43.15833	54
43.16667	51
43.17500	47
43.18333	43
43.19167	39
43.20000	38
43.20833	39
43.21667	43
43.22500	47
43.23333	50
43.24167	51
43.25000	51
43.25833	50
43.26667	50
43.27500	50
43.28333	49
43.29167	46
43.30000	44
43.30833	43
43.31667	45
43.32500	50
43.33333	57
43.34167	65
43.35000	72
43.35833	76
43.36667	74
43.37500	70
43.38333	65
43.39167	62
43.40000	63
43.40833	65
43.41667	66
43.42500	66
43.43333	63
43.44167	59
43.45000	54
43.45833	52
43.46667	51
43.47500	52
43.48333	52
43.49167	53
43.50000	54
43.50833	56
43.51667	58
43.52500	60
43.53333	62
43.54167	62
43.55000	60
43.55833	53
43.56667	44
43.57500	35
43.58333	27
43.59167	23
43.60000	25
43.60833	31
43.61667	37
43.62500	41
43.63333	43
43.64167	44
43.65000	44
43.65833	45
43.66667	46
43.67500	46
43.68333	43
43.69167	40
43.70000	39
43.70833	42
43.71667	46
43.72500	52
43.73333	58
43.74167	64
43.75000	70
43.75833	73
43.76667	74
43.77500	71
43.78333	66
43.79167	59
43.80000	54
43.80833	51
43.81667	51
43.82500	55
43.83333	59
43.84167	62
43.85000	65
43.85833	65
43.86667	62
43.87500	57
43.88333	52
43.89167	47
43.90000	44
43.90833	43
43.91667	44
43.92500	46
43.93333	48
43.94167	49
43.95000	50
43.95833	50
43.96667	48
43.97500	47
43.98333	44
43.99167	43
44.00000	42
44.00833	42
44.01667	43
44.02500	45
44.03333	48
44.04167	52
44.05000	57
44.05833	61
44.06667	65
44.07500	69
44.08333	73
44.09167	75
44.10000	76
44.10833	75
44.11667	70
44.12500	64
44.13333	59
44.14167	57
44.15000	56
44.15833	55
44.16667	56
44.17500	57
44.18333	59
44.19167	60
44.20000	61
44.20833	62
44.21667	61
44.22500	60
44.23333	57
44.24167	54
44.25000	52
44.25833	52
44.26667	55
44.27500	59
44.28333	63
44.29167	66
44.30000	64
44.30833	60
44.31667	54
44.32500	50
44.33333	46
44.34167	44
44.35000	42
44.35833	41
44.36667	41
44.37500	42
44.38333	42
44.39167	42
44.40000	43
44.40833	43
44.41667	44
44.42500	46
44.43333	49
44.44167	53
44.45000	59
44.45833	64
44.46667	68
44.47500	71
44.48333	72
44.49167	70
44.50000	65
44.50833	58
44.51667	50
44.52500	42
44.53333	36
44.54167	32
44.55000	31
44.55833	34
44.56667	39
44.57500	44
44.58333	48
44.59167	50
44.60000	48
44.60833	43
44.61667	37
44.62500	32
44.63333	30
44.64167	31
44.65000	34
44.65833	37
44.66667	39
44.67500	41
44.68333	40
44.69167	37
44.70000	34
44.70833	31
44.71667	30
44.72500	32
44.73333	36
44.74167	42
44.75000	48
44.75833	52
44.76667	54
44.77500	55
44.78333	55
44.79167	57
44.80000	59
44.80833	60
44.81667	59
44.82500	57
44.83333	54
44.84167	53
44.85000	51
44.85833	48
44.86667	43
44.87500	37
44.88333	30
44.89167	24
44.90000	21
44.90833	20
44.91667	20
44.92500	22
44.93333	27
44.94167	35
44.95000	44
44.95833	52
44.96667	58
44.97500	60
44.98333	57
44.99167	52
45.00000	46
45.00833	40
45.01667	38
45.02500	38
45.03333	39
45.04167	40
45.05000	40
45.05833	40
45.06667	39
45.07500	38
45.08333	38
45.09167	38
45.10000	37
45.10833	37
45.11667	38
45.12500	41
45.13333	45
45.14167	50
45.15000	54
45.15833	54
45.16667	52
45.17500	49
45.18333	46
45.19167	44
45.20000	42
45.20833	40
45.21667	38
45.22500	37
45.23333	36
45.24167	36
45.25000	38
45.25833	39
45.26667	41
45.27500	43
45.28333	45
45.29167	47
45.30000	47
45.30833	46
45.31667	44
45.32500	43
45.33333	42
45.34167	43
45.35000	45
45.35833	46
45.36667	46
45.37500	44
45.38333	41
45.39167	37
45.40000	33
45.40833	28
45.41667	25
45.42500	25
45.43333	28
45.44167	34
45.45000	41
45.45833	45
45.46667	46
45.47500	45
45.48333	44
45.49167	42
45.50000	43
45.50833	46
45.51667	48
45.52500	50
45.53333	50
45.54167	47
45.55000	43
45.55833	38
45.56667	33
45.57500	27
45.58333	23
45.59167	21
45.60000	22
45.60833	27
45.61667	33
45.62500	39
45.63333	42
45.64167	42
45.65000	39
45.65833	34
45.66667	29
45.67500	26
45.68333	24
45.69167	25
45.70000	27
45.70833	30
45.71667	33
45.72500	34
45.73333	35
45.74167	35
45.75000	36
45.75833	36
45.76667	38
45.77500	38
45.78333	38
45.79167	37
45.80000	37
45.80833	36
45.81667	34
45.82500	32
45.83333	29
45.84167	26
45.85000	25
45.85833	28
45.86667	34
45.87500	39
45.88333	42
45.89167	43
45.90000	42
45.90833	41
45.91667	40
45.92500	38
45.93333	37
45.94167	34
45.95000	32
45.95833	31
45.96667	32
45.97500	34
45.98333	37
45.99167	40
46.00000	43
46.00833	45
46.01667	45
46.02500	45
46.03333	44
46.04167	43
46.05000	42
46.05833	40
46.06667	38
46.07500	34
46.08333	30
46.09167	26
46.10000	22
46.10833	19
46.11667	17
46.12500	17
46.13333	20
46.14167	26
46.15000	31
46.15833	34
46.16667	34
46.17500	33
46.18333	33
46.19167	34
46.20000	38
46.20833	43
46.21667	46
46.22500	48
46.23333	47
46.24167	44
46.25000	40
46.25833	37
46.26667	34
46.27500	33
46.28333	33
46.29167	35
46.30000	38
46.30833	41
46.31667	42
46.32500	42
46.33333	39
46.34167	35
46.35000	31
46.35833	27
46.36667	23
46.37500	21
46.38333	20
46.39167	22
46.40000	27
46.40833	34
46.41667	41
46.42500	47
46.43333	50
46.44167	49
46.45000	44
46.45833	38
46.46667	32
46.47500	28
46.48333	26
46.49167	26
46.50000	29
46.50833	32
46.51667	36
46.52500	38
46.53333	38
46.54167	37
46.55000	36
46.55833	37
46.56667	38
46.57500	39
46.58333	39
46.59167	38
46.60000	35
46.60833	31
46.61667	28
46.62500	26
46.63333	27
46.64167	29
46.65000	32
46.65833	34
46.66667	35
46.67500	34
46.68333	31
46.69167	29
46.70000	29
46.70833	30
46.71667	31
46.72500	32
46.73333	33
46.74167	32
46.75000	32
46.75833	33
46.76667	35
46.77500	37
46.78333	40
46.79167	42
46.80000	43
46.80833	43
46.81667	41
46.82500	36
46.83333	30
46.84167	22
46.85000	14
46.85833	9
46.86667	5
46.87500	4
46.88333	7
46.89167	12
46.90000	17
46.90833	22
46.91667	24
46.92500	24
46.93333	22
46.94167	19
46.95000	17
46.95833	17
46.96667	20
46.97500	23
46.98333	26
46.99167	27
47.00000	24
47.00833	17
47.01667	9
47.02500	2
47.03333	-3
47.04167	-4
47.05000	-3
47.05833	1
47.06667	8
47.07500	15
47.08333	21
47.09167	24
47.10000	25
47.10833	25
47.11667	25
47.12500	25
47.13333	26
47.14167	25
47.15000	24
47.15833	21
47.16667	19
47.17500	18
47.18333	19
47.19167	21
47.20000	21
47.20833	19
47.21667	17
47.22500	14
47.23333	12
47.24167	10
47.25000	8
47.25833	6
47.26667	4
47.27500	5
47.28333	10
47.29167	15
47.30000	18
47.30833	19
47.31667	18
47.32500	17
47.33333	17
47.34167	19
47.35000	23
47.35833	25
47.36667	25
47.37500	23
47.38333	21
47.39167	18
47.40000	16
47.40833	13
47.41667	12
47.42500	11
47.43333	11
47.44167	11
47.45000	11
47.45833	9
47.46667	6
47.47500	5
47.48333	7
47.49167	11
47.50000	19
47.50833	26
47.51667	31
47.52500	32
47.53333	31
47.54167	28
47.55000	25
47.55833	24
47.56667	24
47.57500	24
47.58333	25
47.59167	24
47.60000	23
47.60833	22
47.61667	22
47.62500	22
47.63333	23
47.64167	23
47.65000	22
47.65833	20
47.66667	18
47.67500	15
47.68333	13
47.69167	12
47.70000	11
47.70833	12
47.71667	15
47.72500	19
47.73333	23
47.74167	25
47.75000	27
47.75833	27
47.76667	26
47.77500	23
47.78333	20
47.79167	18
47.80000	16
47.80833	16
47.81667	17
47.82500	17
47.83333	17
47.84167	15
47.85000	14
47.85833	15
47.86667	18
47.87500	22
47.88333	26
47.89167	29
47.90000	27
47.90833	23
47.91667	18
47.92500	12
47.93333	9
47.94167	10
47.95000	13
47.95833	15
47.96667	17
47.97500	15
47.98333	10
47.99167	4
48.00000	-2
48.00833	-6
48.01667	-7
48.02500	-5
48.03333	-1
48.04167	2
48.05000	6
48.05833	10
48.06667	14
48.07500	17
48.08333	20
48.09167	22
48.10000	21
48.10833	19
48.11667	17
48.12500	15
48.13333	13
48.14167	11
48.15000	10
48.15833	8
48.16667	6
48.17500	6
48.18333	7
48.19167	8
48.20000	9
48.20833	9
48.21667	8
48.22500	7
48.23333	7
48.24167	10
48.25000	13
48.25833	15
48.26667	15
48.27500	14
48.28333	14
48.29167	12
48.30000	10
48.30833	8
48.31667	6
48.32500	3
48.33333	1
48.34167	-1
48.35000	-2
48.35833	-2
48.36667	-2
48.37500	-1
48.38333	2
48.39167	4
48.40000	6
48.40833	7
48.41667	9
48.42500	10
48.43333	12
48.44167	13
48.45000	16
48.45833	19
48.46667	22
48.47500	25
48.48333	26
48.49167	25
48.50000	23
48.50833	19
48.51667	15
48.52500	12
48.53333	11
48.54167	12
48.55000	15
48.55833	15
48.56667	13
48.57500	9
48.58333	3
48.59167	-1
48.60000	-4
48.60833	-3
48.61667	0
48.62500	4
48.63333	9
48.64167	13
48.65000	16
48.65833	17
48.66667	17
48.67500	15
48.68333	13
48.69167	10
48.70000	7
48.70833	3
48.71667	1
48.72500	-1
48.73333	-1
48.74167	-0
48.75000	2
48.75833	4
48.76667	7
48.77500	10
48.78333	13
48.79167	15
48.80000	16
48.80833	16
48.81667	16
48.82500	17
48.83333	18
48.84167	21
48.85000	23
48.85833	24
48.86667	24
48.87500	22
48.88333	19
48.89167	16
48.90000	12
48.90833	8
48.91667	4
48.92500	0
48.93333	-3
48.94167	-7
48.95000	-10
48.95833	-12
48.96667	-12
48.97500	-10
48.98333	-6
48.99167	-2
49.00000	4
49.00833	9
49.01667	12
49.02500	13
49.03333	11
49.04167	7
49.05000	1
49.05833	-3
49.06667	-7
49.07500	-8
49.08333	-6
49.09167	-2
49.10000	1
49.10833	2
49.11667	1
49.12500	-1
49.13333	-2
49.14167	-1
49.15000	3
49.15833	7
49.16667	9
49.17500	9
49.18333	5
49.19167	-1
49.20000	-7
49.20833	-11
49.21667	-12
49.22500	-11
49.23333	-9
49.24167	-9
49.25000	-8
49.25833	-7
49.26667	-5
49.27500	-1
49.28333	5
49.29167	11
49.30000	14
49.30833	15
49.31667	15
49.32500	15
49.33333	16
49.34167	18
49.35000	19
49.35833	18
49.36667	15
49.37500	11
49.38333	8
49.39167	6
49.40000	4
49.40833	4
49.41667	3
49.42500	0
49.43333	-2
49.44167	-3
49.45000	-2
49.45833	1
49.46667	6
49.47500	10
49.48333	14
49.49167	17
49.50000	17
49.50833	17
49.51667	15
49.52500	13
49.53333	11
49.54167	10
49.55000	9
49.55833	8
49.56667	9
49.57500	10
49.58333	11
49.59167	11
49.60000	9
49.60833	6
49.61667	5
49.62500	5
49.63333	6
49.64167	8
49.65000	10
49.65833	10
49.66667	9
49.67500	7
49.68333	4
49.69167	1
49.70000	-3
49.70833	-7
49.71667	-8
49.72500	-5
49.73333	0
49.74167	8
49.75000	15
49.75833	19
49.76667	21
49.77500	20
49.78333	17
49.79167	14
49.80000	11
49.80833	8
49.81667	5
49.82500	3
49.83333	1
49.84167	-2
49.85000	-3
49.85833	-3
49.86667	-3
49.87500	-2
49.88333	-0
49.89167	1
49.90000	2
49.90833	2
49.91667	3
49.92500	3
49.93333	3
49.94167	5
49.95000	7
49.95833	9
49.96667	11
49.97500	14
49.98333	17
49.99167	20
50.00000	21
50.00833	21
50.01667	19
50.02500	16
50.03333	12
50.04167	9
50.05000	7
50.05833	5
50.06667	4
50.07500	3
50.08333	2
50.09167	3
50.10000	2
50.10833	3
50.11667	4
50.12500	7
50.13333	11
50.14167	15
50.15000	18
50.15833	20
50.16667	20
50.17500	19
50.18333	16
50.19167	13
50.20000	10
50.20833	7
50.21667	6
50.22500	7
50.23333	7
50.24167	5
50.25000	4
50.25833	4
50.26667	5
50.27500	9
50.28333	16
50.29167	23
50.30000	28
50.30833	32
50.31667	34
50.32500	34
50.33333	33
50.34167	29
50.35000	25
50.35833	21
50.36667	18
50.37500	18
50.38333	19
50.39167	22
50.40000	26
50.40833	29
50.41667	31
50.42500	31
50.43333	30
50.44167	30
50.45000	31
50.45833	32
50.46667	34
50.47500	36
50.48333	37
50.49167	38
50.50000	39
50.50833	40
50.51667	41
50.52500	43
50.53333	45
50.54167	48
50.55000	52
50.55833	54
50.56667	55
50.57500	53
50.58333	50
50.59167	46
50.60000	40
50.60833	35
50.61667	32
50.62500	32
50.63333	35
50.64167	40
50.65000	45
50.65833	50
50.66667	54
50.67500	58
50.68333	61
50.69167	65
50.70000	70
50.70833	74
50.71667	77
50.72500	78
50.73333	78
50.74167	76
50.75000	72
50.75833	69
50.76667	67
50.77500	66
50.78333	67
50.79167	67
50.80000	67
50.80833	66
50.81667	64
50.82500	62
50.83333	60
50.84167	58
50.85000	59
50.85833	60
50.86667	63
50.87500	64
50.88333	64
50.89167	63
50.90000	61
50.90833	60
50.91667	60
50.92500	63
50.93333	69
50.94167	79
50.95000	88
50.95833	95
50.96667	97
50.97500	95
50.98333	88
50.99167	82
51.00000	78
51.00833	76
51.01667	74
51.02500	73
51.03333	70
51.04167	65
51.05000	62
51.05833	61
51.06667	63
51.07500	66
51.08333	69
51.09167	73
51.10000	75
51.10833	78
51.11667	80
51.12500	82
51.13333	83
51.14167	81
51.15000	80
51.15833	80
51.16667	83
51.17500	87
51.18333	90
51.19167	92
51.20000	89
51.20833	84
51.21667	79
51.22500	76
51.23333	75
51.24167	78
51.25000	81
51.25833	82
51.26667	81
51.27500	80
51.28333	80
51.29167	79
51.30000	80
51.30833	81
51.31667	82
51.32500	82
51.33333	82
51.34167	82
51.35000	81
51.35833	80
51.36667	78
51.37500	76
51.38333	75
51.39167	73
51.40000	69
51.40833	64
51.41667	60
51.42500	58
51.43333	58
51.44167	59
51.45000	59
51.45833	60
51.46667	61
51.47500	63
51.48333	68
51.49167	73
51.50000	77
51.50833	79
51.51667	79
51.52500	76
51.53333	73
51.54167	71
51.55000	71
51.55833	72
51.56667	74
51.57500	77
51.58333	82
51.59167	87
51.60000	92
51.60833	95
51.61667	99
51.62500	102
51.63333	105
51.64167	107
51.65000	109
51.65833	110
51.66667	110
51.67500	111
51.68333	113
51.69167	116
51.70000	118
51.70833	121
51.71667	125
51.72500	130
51.73333	133
51.74167	135
51.75000	136
51.75833	137
51.76667	138
51.77500	140
51.78333	144
51.79167	147
51.80000	151
51.80833	155
51.81667	158
51.82500	162
51.83333	167
51.84167	174
51.85000	180
51.85833	185
51.86667	188
51.87500	190
51.88333	189
51.89167	189
51.90000	192
51.90833	196
51.91667	203
51.92500	212
51.93333	221
51.94167	228
51.95000	235
51.95833	241
51.96667	247
51.97500	254
51.98333	264
51.99167	272
52.00000	277
52.00833	280
52.01667	283
52.02500	286
52.03333	290
52.04167	296
52.05000	302
52.05833	308
52.06667	314
52.07500	322
52.08333	333
52.09167	346
52.10000	359
52.10833	371
52.11667	381
52.12500	388
52.13333	393
52.14167	396
52.15000	398
52.15833	401
52.16667	404
52.17500	409
52.18333	415
52.19167	423
52.20000	431
52.20833	440
52.21667	449
52.22500	460
52.23333	471
52.24167	483
52.25000	494
52.25833	502
52.26667	508
52.27500	514
52.28333	521
52.29167	527
52.30000	531
52.30833	536
52.31667	542
52.32500	550
52.33333	560
52.34167	571
52.35000	582
52.35833	591
52.36667	600
52.37500	609
52.38333	620
52.39167	629
52.40000	638
52.40833	645
52.41667	652
52.42500	658
52.43333	664
52.44167	672
52.45000	680
52.45833	689
52.46667	700
52.47500	710
52.48333	720
52.49167	727
52.50000	732
52.50833	736
52.51667	740
52.52500	744
52.53333	750
52.54167	758
52.55000	767
52.55833	775
52.56667	781
52.57500	786
52.58333	790
52.59167	792
52.60000	793
52.60833	793
52.61667	794
52.62500	799
52.63333	806
52.64167	817
52.65000	828
52.65833	836
52.66667	842
52.67500	845
52.68333	848
52.69167	850
52.70000	852
52.70833	855
52.71667	859
52.72500	864
52.73333	869
52.74167	876
52.75000	882
52.75833	886
52.76667	889
52.77500	890
52.78333	889
52.79167	889
52.80000	891
52.80833	896
52.81667	901
52.82500	907
52.83333	911
52.84167	912
52.85000	912
52.85833	910
52.86667	908
52.87500	906
52.88333	904
52.89167	903
52.90000	902
52.90833	903
52.91667	904
52.92500	906
52.93333	907
52.94167	909
52.95000	910
52.95833	911
52.96667	912
52.97500	913
52.98333	913
52.99167	911
53.00000	909
53.00833	906
53.01667	902
53.02500	897
53.03333	892
53.04167	887
53.05000	883
53.05833	878
53.06667	874
53.07500	869
53.08333	864
53.09167	861
53.10000	860
53.10833	861
53.11667	861
53.12500	859
53.13333	856
53.14167	852
53.15000	847
53.15833	841
53.16667	835
53.17500	829
53.18333	824
53.19167	821
53.20000	821
53.20833	822
53.21667	822
53.22500	817
53.23333	811
53.24167	804
53.25000	797
53.25833	792
53.26667	788
53.27500	785
53.28333	783
53.29167	779
53.30000	772
53.30833	762
53.31667	751
53.32500	740
53.33333	731
53.34167	725
53.35000	721
53.35833	718
53.36667	713
53.37500	707
53.38333	698
53.39167	689
53.40000	680
53.40833	673
53.41667	668
53.42500	665
53.43333	664
53.44167	661
53.45000	656
53.45833	647
53.46667	637
53.47500	626
53.48333	615
53.49167	605
53.50000	598
53.50833	594
53.51667	591
53.52500	589
53.53333	585
53.54167	580
53.55000	572
53.55833	564
53.56667	554
53.57500	546
53.58333	539
53.59167	533
53.60000	527
53.60833	521
53.61667	516
53.62500	511
53.63333	506
53.64167	501
53.65000	496
53.65833	490
53.66667	483
53.67500	475
53.68333	467
53.69167	461
53.70000	455
53.70833	451
53.71667	446
53.72500	440
53.73333	434
53.74167	429
53.75000	424
53.75833	420
53.76667	416
53.77500	412
53.78333	409
53.79167	406
53.80000	403
53.80833	399
53.81667	394
53.82500	388
53.83333	381
53.84167	376
53.85000	371
53.85833	365
53.86667	360
53.87500	355
53.88333	352
53.89167	350
53.90000	348
53.90833	346
53.91667	341
53.92500	334
53.93333	327
53.94167	320
53.95000	313
53.95833	306
53.96667	298
53.97500	292
53.98333	288
53.99167	286
54.00000	288
54.00833	291
54.01667	293
54.02500	294
54.03333	293
54.04167	289
54.05000	285
54.05833	282
54.06667	278
54.07500	274
54.08333	269
54.09167	263
54.10000	255
54.10833	247
54.11667	239
54.12500	231
54.13333	225
54.14167	220
54.15000	217
54.15833	216
54.16667	217
54.17500	217
54.18333	216
54.19167	214
54.20000	212
54.20833	210
54.21667	207
54.22500	205
54.23333	204
54.24167	204
54.25000	205
54.25833	207
54.26667	209
54.27500	209
54.28333	207
54.29167	203
54.30000	196
54.30833	188
54.31667	181
54.32500	175
54.33333	170
54.34167	167
54.35000	164
54.35833	162
54.36667	160
54.37500	160
54.38333	161
54.39167	163
54.40000	166
54.40833	169
54.41667	169
54.42500	168
54.43333	163
54.44167	155
54.45000	147
54.45833	142
54.46667	139
54.47500	136
54.48333	134
54.49167	132
54.50000	130
54.50833	129
54.51667	128
54.52500	126
54.53333	122
54.54167	117
54.55000	112
54.55833	109
54.56667	108
54.57500	108
54.58333	109
54.59167	110
54.60000	111
54.60833	112
54.61667	111
54.62500	109
54.63333	108
54.64167	105
54.65000	104
54.65833	106
54.66667	109
54.67500	113
54.68333	116
54.69167	117
54.70000	114
54.70833	110
54.71667	107
54.72500	106
54.73333	107
54.74167	107
54.75000	106
54.75833	104
54.76667	101
54.77500	97
54.78333	92
54.79167	88
54.80000	85
54.80833	83
54.81667	81
54.82500	78
54.83333	75
54.84167	72
54.85000	70
54.85833	69
54.86667	68
54.87500	66
54.88333	63
54.89167	59
54.90000	57
54.90833	57
54.91667	60
54.92500	63
54.93333	67
54.94167	70
54.95000	73
54.95833	74
54.96667	75
54.97500	76
54.98333	78
54.99167	80
55.00000	82
55.00833	83
55.01667	81
55.02500	77
55.03333	73
55.04167	68
55.05000	65
55.05833	61
55.06667	57
55.07500	55
55.08333	53
55.09167	52
55.10000	53
55.10833	53
55.11667	53
55.12500	52
55.13333	52
55.14167	55
55.15000	59
55.15833	62
55.16667	65
55.17500	66
55.18333	63
55.19167	60
55.20000	57
55.20833	54
55.21667	51
55.22500	49
55.23333	46
55.24167	43
55.25000	41
55.25833	41
55.26667	42
55.27500	45
55.28333	49
55.29167	53
55.30000	55
55.30833	55
55.31667	51
55.32500	44
55.33333	37
55.34167	32
55.35000	29
55.35833	30
55.36667	34
55.37500	38
55.38333	43
55.39167	48
55.40000	51
55.40833	52
55.41667	53
55.42500	53
55.43333	52
55.44167	51
55.45000	49
55.45833	46
55.46667	42
55.47500	38
55.48333	36
55.49167	34
55.50000	34
55.50833	36
55.51667	39
55.52500	41
55.53333	44
55.54167	45
55.55000	46
55.55833	45
55.56667	44
55.57500	41
55.58333	39
55.59167	38
55.60000	39
55.60833	42
55.61667	46
55.62500	49
55.63333	50
55.64167	49
55.65000	46
55.65833	44
55.66667	43
55.67500	41
55.68333	37
55.69167	34
55.70000	32
55.70833	33
55.71667	34
55.72500	34
55.73333	34
55.74167	31
55.75000	28
55.75833	26
55.76667	25
55.77500	25
55.78333	25
55.79167	25
55.80000	25
55.80833	26
55.81667	28
55.82500	29
55.83333	31
55.84167	31
55.85000	31
55.85833	30
55.86667	28
55.87500	25
55.88333	21
55.89167	17
55.90000	15
55.90833	15
55.91667	16
55.92500	17
55.93333	19
55.94167	20
55.95000	21
55.95833	21
55.96667	20
55.97500	18
55.98333	17
55.99167	17
56.00000	19
56.00833	23
56.01667	27
56.02500	30
56.03333	31
56.04167	30
56.05000	27
56.05833	23
56.06667	18
56.07500	14
56.08333	12
56.09167	11
56.10000	12
56.10833	14
56.11667	14
56.12500	11
56.13333	7
56.14167	4
56.15000	1
56.15833	0
56.16667	2
56.17500	5
56.18333	7
56.19167	9
56.20000	12
56.20833	15
56.21667	17
56.22500	19
56.23333	19
56.24167	18
56.25000	16
56.25833	14
56.26667	14
56.27500	13
56.28333	13
56.29167	14
56.30000	18
56.30833	22
56.31667	25
56.32500	27
56.33333	26
56.34167	25
56.35000	24
56.35833	23
56.36667	22
56.37500	22
56.38333	20
56.39167	18
56.40000	17
56.40833	16
56.41667	16
56.42500	14
56.43333	13
56.44167	11
56.45000	11
56.45833	13
56.46667	16
56.47500	18
56.48333	19
56.49167	19
56.50000	17
56.50833	14
56.51667	12
56.52500	12
56.53333	12
56.54167	13
56.55000	14
56.55833	14
56.56667	14
56.57500	13
56.58333	10
56.59167	8
56.60000	8
56.60833	8
56.61667	8
56.62500	8
56.63333	6
56.64167	3
56.65000	-1
56.65833	-3
56.66667	-4
56.67500	-2
56.68333	2
56.69167	5
56.70000	7
56.70833	7
56.71667	7
56.72500	7
56.73333	9
56.74167	12
56.75000	14
56.75833	14
56.76667	11
56.77500	8
56.78333	6
56.79167	3
56.80000	-1
56.80833	-4
56.81667	-5
56.82500	-4
56.83333	-1
56.84167	3
56.85000	7
56.85833	9
56.86667	8
56.87500	6
56.88333	1
56.89167	-4
56.90000	-8
56.90833	-11
56.91667	-9
56.92500	-5
56.93333	0
56.94167	3
56.95000	4
56.95833	2
56.96667	-1
56.97500	-5
56.98333	-8
56.99167	-11
57.00000	-14
57.00833	-16
57.01667	-15
57.02500	-10
57.03333	-4
57.04167	3
57.05000	8
57.05833	10
57.06667	10
57.07500	9
57.08333	8
57.09167	7
57.10000	8
57.10833	8
57.11667	8
57.12500	6
57.13333	3
57.14167	-0
57.15000	-3
57.15833	-3
57.16667	-1
57.17500	2
57.18333	5
57.19167	10
57.20000	16
57.20833	22
57.21667	26
57.22500	30
57.23333	30
57.24167	28
57.25000	24
57.25833	18
57.26667	13
57.27500	8
57.28333	4
57.29167	1
57.30000	-0
57.30833	-1
57.31667	-2
57.32500	-3
57.33333	-5
57.34167	-8
57.35000	-11
57.35833	-14
57.36667	-17
57.37500	-17
57.38333	-15
57.39167	-11
57.40000	-6
57.40833	-2
57.41667	1
57.42500	3
57.43333	3
57.44167	3
57.45000	2
57.45833	1
57.46667	-1
57.47500	-3
57.48333	-3
57.49167	-2
57.50000	1
57.50833	4
57.51667	6
57.52500	7
57.53333	6
57.54167	5
57.55000	3
57.55833	2
57.56667	3
57.57500	5
57.58333	8
57.59167	11
57.60000	12
57.60833	12
57.61667	10
57.62500	7
57.63333	5
57.64167	4
57.65000	6
57.65833	9
57.66667	14
57.67500	17
57.68333	17
57.69167	15
57.70000	13
57.70833	10
57.71667	8
57.72500	7
57.73333	7
57.74167	5
57.75000	5
57.75833	5
57.76667	6
57.77500	9
57.78333	15
57.79167	19
57.80000	21
57.80833	20
57.81667	17
57.82500	12
57.83333	7
57.84167	3
57.85000	-2
57.85833	-5
57.86667	-8
57.87500	-11
57.88333	-12
57.89167	-12
57.90000	-12
57.90833	-11
57.91667	-11
57.92500	-13
57.93333	-15
57.94167	-18
57.95000	-20
57.95833	-19
57.96667	-15
57.97500	-10
57.98333	-3
57.99167	2
58.00000	6
58.00833	8
58.01667	7
58.02500	5
58.03333	4
58.04167	4
58.05000	4
58.05833	5
58.06667	6
58.07500	5
58.08333	2
58.09167	-2
58.10000	-6
58.10833	-8
58.11667	-8
58.12500	-7
58.13333	-5
58.14167	-5
58.15000	-5
58.15833	-4
58.16667	-3
58.17500	-1
58.18333	-1
58.19167	0
58.20000	1
58.20833	3
58.21667	5
58.22500	8
58.23333	10
58.24167	10
58.25000	8
58.25833	6
58.26667	4
58.27500	3
58.28333	1
58.29167	-2
58.30000	-2
58.30833	0
58.31667	4
58.32500	7
58.33333	9
58.34167	8
58.35000	5
58.35833	1
58.36667	-4
58.37500	-10
58.38333	-14
58.39167	-18
58.40000	-20
58.40833	-21
58.41667	-21
58.42500	-22
58.43333	-21
58.44167	-18
58.45000	-12
58.45833	-5
58.46667	3
58.47500	9
58.48333	12
58.49167	13
58.50000	12
58.50833	11
58.51667	10
58.52500	9
58.53333	6
58.54167	3
58.55000	-1
58.55833	-4
58.56667	-8
58.57500	-11
58.58333	-11
58.59167	-10
58.60000	-8
58.60833	-5
58.61667	-3
58.62500	-2
58.63333	-3
58.64167	-3
58.65000	-1
58.65833	2
58.66667	7
58.67500	11
58.68333	13
58.69167	12
58.70000	13
58.70833	15
58.71667	17
58.72500	18
58.73333	17
58.74167	13
58.75000	7
58.75833	2
58.76667	-1
58.77500	-2
58.78333	-1
58.79167	2
58.80000	3
58.80833	4
58.81667	4
58.82500	2
58.83333	1
58.84167	-0
58.85000	0
58.85833	3
58.86667	7
58.87500	10
58.88333	12
58.89167	11
58.90000	8
58.90833	3
58.91667	-2
58.92500	-7
58.93333	-11
58.94167	-13
58.95000	-13
58.95833	-12
58.96667	-9
58.97500	-7
58.98333	-4
58.99167	-2
59.00000	-1
59.00833	-0
59.01667	-0
59.02500	1
59.03333	1
59.04167	2
59.05000	1
59.05833	-0
59.06667	-2
59.07500	-4
59.08333	-3
59.09167	-2
59.10000	-1
59.10833	-1
59.11667	-2
59.12500	-5
59.13333	-8
59.14167	-11
59.15000	-13
59.15833	-15
59.16667	-17
59.17500	-18
59.18333	-18
59.19167	-15
59.20000	-12
59.20833	-8
59.21667	-6
59.22500	-6
59.23333	-7
59.24167	-7
59.25000	-8
59.25833	-7
59.26667	-7
59.27500	-8
59.28333	-8
59.29167	-8
59.30000	-6
59.30833	-3
59.31667	0
59.32500	5
59.33333	9
59.34167	13
59.35000	14
59.35833	13
59.36667	11
59.37500	8
59.38333	6
59.39167	3
59.40000	1
59.40833	-1
59.41667	-2
59.42500	-3
59.43333	-4
59.44167	-5
59.45000	-5
59.45833	-5
59.46667	-6
59.47500	-7
59.48333	-9
59.49167	-11
59.50000	-11
59.50833	-10
59.51667	-8
59.52500	-5
59.53333	-3
59.54167	-4
59.55000	-8
59.55833	-14
59.56667	-21
59.57500	-25
59.58333	-26
59.59167	-23
59.60000	-17
59.60833	-12
59.61667	-11
59.62500	-14
59.63333	-17
59.64167	-18
59.65000	-17
59.65833	-12
59.66667	-6
59.67500	-1
59.68333	3
59.69167	3
59.70000	0
59.70833	-4
59.71667	-9
59.72500	-13
59.73333	-16
59.74167	-18
59.75000	-18
59.75833	-18
59.76667	-16
59.77500	-13
59.78333	-8
59.79167	-2
59.80000	5
59.80833	11
59.81667	14
59.82500	14
59.83333	13
59.84167	12
59.85000	10
59.85833	9
59.86667	7
59.87500	3
59.88333	-3
59.89167	-8
59.90000	-11
59.90833	-11
59.91667	-7
59.92500	0
59.93333	6
59.94167	8
59.95000	7
59.95833	5
59.96667	2
59.97500	2
59.98333	4
59.99167	5
60.00000	4

[LC Chromatogram(Detector A-Ch2)]
Interval(msec)	500
# of Points	7201
Start Time(min)	0.000
End Time(min)	60.000
Intensity Units	mV
Intensity Multiplier	0.001
Wavelength(nm)	230
R.Time (min)	Intensity
0.00000	-23
0.00833	-23
0.01667	1
0.02500	6
0.03333	14
0.04167	22
0.05000	27
0.05833	30
0.06667	31
0.07500	32
0.08333	33
0.09167	35
0.10000	38
0.10833	41
0.11667	41
0.12500	41
0.13333	39
0.14167	36
0.15000	31
0.15833	24
0.16667	17
0.17500	10
0.18333	6
0.19167	4
0.20000	7
0.20833	13
0.21667	21
0.22500	28
0.23333	31
0.24167	31
0.25000	27
0.25833	23
0.26667	22
0.27500	23
0.28333	26
0.29167	27
0.30000	28
0.30833	27
0.31667	26
0.32500	28
0.33333	32
0.34167	38
0.35000	42
0.35833	44
0.36667	42
0.37500	38
0.38333	34
0.39167	31
0.40000	30
0.40833	30
0.41667	29
0.42500	28
0.43333	26
0.44167	22
0.45000	20
0.45833	18
0.46667	16
0.47500	15
0.48333	13
0.49167	12
0.50000	9
0.50833	6
0.51667	3
0.52500	1
0.53333	-1
0.54167	-1
0.55000	0
0.55833	2
0.56667	4
0.57500	8
0.58333	12
0.59167	18
0.60000	23
0.60833	24
0.61667	22
0.62500	19
0.63333	15
0.64167	14
0.65000	16
0.65833	20
0.66667	21
0.67500	19
0.68333	14
0.69167	8
0.70000	3
0.70833	2
0.71667	4
0.72500	7
0.73333	9
0.74167	11
0.75000	12
0.75833	12
0.76667	15
0.77500	19
0.78333	24
0.79167	28
0.80000	30
0.80833	29
0.81667	26
0.82500	22
0.83333	17
0.84167	14
0.85000	13
0.85833	13
0.86667	14
0.87500	16
0.88333	16
0.89167	15
0.90000	12
0.90833	8
0.91667	5
0.92500	4
0.93333	5
0.94167	8
0.95000	10
0.95833	9
0.96667	4
0.97500	-3
0.98333	-11
0.99167	-18
1.00000	-22
1.00833	-22
1.01667	-17
1.02500	-10
1.03333	-1
1.04167	5
1.05000	8
1.05833	6
1.06667	1
1.07500	-6
1.08333	-12
1.09167	-15
1.10000	-15
1.10833	-13
1.11667	-11
1.12500	-9
1.13333	-9
1.14167	-11
1.15000	-12
1.15833	-11
1.16667	-8
1.17500	-3
1.18333	1
1.19167	3
1.20000	3
1.20833	1
1.21667	-3
1.22500	-7
1.23333	-9
1.24167	-11
1.25000	-12
1.25833	-10
1.26667	-8
1.27500	-7
1.28333	-5
1.29167	-5
1.30000	-5
1.30833	-5
1.31667	-3
1.32500	0
1.33333	4
1.34167	8
1.35000	10
1.35833	9
1.36667	4
1.37500	-4
1.38333	-12
1.39167	-18
1.40000	-21
1.40833	-20
1.41667	-16
1.42500	-12
1.43333	-9
1.44167	-7
1.45000	-5
1.45833	-5
1.46667	-6
1.47500	-6
1.48333	-6
1.49167	-5
1.50000	-6
1.50833	-7
1.51667	-10
1.52500	-11
1.53333	-10
1.54167	-6
1.55000	-1
1.55833	4
1.56667	7
1.57500	6
1.58333	3
1.59167	0
1.60000	-3
1.60833	-5
1.61667	-7
1.62500	-11
1.63333	-15
1.64167	-18
1.65000	-17
1.65833	-12
1.66667	-5
1.67500	3
1.68333	7
1.69167	8
1.70000	6
1.70833	2
1.71667	-2
1.72500	-6
1.73333	-7
1.74167	-9
1.75000	-10
1.75833	-14
1.76667	-18
1.77500	-24
1.78333	-29
1.79167	-32
1.80000	-33
1.80833	-33
1.81667	-33
1.82500	-33
1.83333	-34
1.84167	-34
1.85000	-34
1.85833	-32
1.86667	-29
1.87500	-26
1.88333	-23
1.89167	-22
1.90000	-23
1.90833	-23
1.91667	-23
1.92500	-22
1.93333	-20
1.94167	-18
1.95000	-20
1.95833	-22
1.96667	-25
1.97500	-27
1.98333	-27
1.99167	-24
2.00000	-20
2.00833	-17
2.01667	-14
2.02500	-14
2.03333	-16
2.04167	-19
2.05000	-22
2.05833	-23
2.06667	-23
2.07500	-21
2.08333	-19
2.09167	-19
2.10000	-21
2.10833	-25
2.11667	-29
2.12500	-31
2.13333	-30
2.14167	-29
2.15000	-27
2.15833	-25
2.16667	-25
2.17500	-27
2.18333	-28
2.19167	-27
2.20000	-24
2.20833	-19
2.21667	-13
2.22500	-10
2.23333	-10
2.24167	-13
2.25000	-17
2.25833	-21
2.26667	-26
2.27500	-31
2.28333	-35
2.29167	-38
2.30000	-39
2.30833	-37
2.31667	-33
2.32500	-31
2.33333	-31
2.34167	-32
2.35000	-35
2.35833	-38
2.36667	-39
2.37500	-39
2.38333	-39
2.39167	-37
2.40000	-35
2.40833	-33
2.41667	-30
2.42500	-26
2.43333	-22
2.44167	-17
2.45000	-12
2.45833	-7
2.46667	-4
2.47500	-6
2.48333	-11
2.49167	-20
2.50000	-29
2.50833	-35
2.51667	-39
2.52500	-40
2.53333	-39
2.54167	-38
2.55000	-37
2.55833	-35
2.56667	-34
2.57500	-34
2.58333	-33
2.59167	-34
2.60000	-34
2.60833	-31
2.61667	-28
2.62500	-23
2.63333	-19
2.64167	-14
2.65000	-11
2.65833	-9
2.66667	-9
2.67500	-12
2.68333	-17
2.69167	-24
2.70000	-32
2.70833	-40
2.71667	-47
2.72500	-52
2.73333	-56
2.74167	-57
2.75000	-57
2.75833	-57
2.76667	-55
2.77500	-53
2.78333	-50
2.79167	-47
2.80000	-44
2.80833	-43
2.81667	-44
2.82500	-45
2.83333	-48
2.84167	-50
2.85000	-49
2.85833	-46
2.86667	-42
2.87500	-37
2.88333	-35
2.89167	-35
2.90000	-37
2.90833	-39
2.91667	-38
2.92500	-35
2.93333	-30
2.94167	-27
2.95000	-28
2.95833	-32
2.96667	-37
2.97500	-42
2.98333	-44
2.99167	-43
3.00000	-41
3.00833	-40
3.01667	-41
3.02500	-42
3.03333	-42
3.04167	-42
3.05000	-42
3.05833	-43
3.06667	-44
3.07500	-46
3.08333	-50
3.09167	-54
3.10000	-58
3.10833	-60
3.11667	-60
3.12500	-57
3.13333	-51
3.14167	-45
3.15000	-41
3.15833	-37
3.16667	-34
3.17500	-33
3.18333	-34
3.19167	-35
3.20000	-38
3.20833	-41
3.21667	-42
3.22500	-43
3.23333	-42
3.24167	-41
3.25000	-38
3.25833	-35
3.26667	-31
3.27500	-28
3.28333	-26
3.29167	-28
3.30000	-31
3.30833	-32
3.31667	-32
3.32500	-29
3.33333	-25
3.34167	-24
3.35000	-25
3.35833	-30
3.36667	-35
3.37500	-39
3.38333	-41
3.39167	-42
3.40000	-41
3.40833	-39
3.41667	-36
3.42500	-34
3.43333	-35
3.44167	-38
3.45000	-42
3.45833	-47
3.46667	-49
3.47500	-47
3.48333	-43
3.49167	-37
3.50000	-32
3.50833	-30
3.51667	-33
3.52500	-37
3.53333	-41
3.54167	-43
3.55000	-44
3.55833	-43
3.56667	-42
3.57500	-41
3.58333	-40
3.59167	-39
3.60000	-39
3.60833	-38
3.61667	-37
3.62500	-37
3.63333	-39
3.64167	-42
3.65000	-45
3.65833	-46
3.66667	-45
3.67500	-42
3.68333	-39
3.69167	-39
3.70000	-40
3.70833	-43
3.71667	-47
3.72500	-49
3.73333	-46
3.74167	-42
3.75000	-39
3.75833	-38
3.76667	-40
3.77500	-42
3.78333	-44
3.79167	-45
3.80000	-46
3.80833	-45
3.81667	-42
3.82500	-38
3.83333	-34
3.84167	-28
3.85000	-21
3.85833	-14
3.86667	-7
3.87500	-0
3.88333	1
3.89167	-3
3.90000	-13
3.90833	-25
3.91667	-38
3.92500	-49
3.93333	-58
3.94167	-65
3.95000	-72
3.95833	-76
3.96667	-79
3.97500	-77
3.98333	-71
3.99167	-62
4.00000	-52
4.00833	-42
4.01667	-34
4.02500	-28
4.03333	-25
4.04167	-25
4.05000	-28
4.05833	-31
4.06667	-36
4.07500	-40
4.08333	-45
4.09167	-49
4.10000	-52
4.10833	-55
4.11667	-57
4.12500	-59
4.13333	-60
4.14167	-61
4.15000	-61
4.15833	-61
4.16667	-59
4.17500	-56
4.18333	-53
4.19167	-52
4.20000	-53
4.20833	-55
4.21667	-58
4.22500	-58
4.23333	-55
4.24167	-50
4.25000	-45
4.25833	-41
4.26667	-38
4.27500	-36
4.28333	-33
4.29167	-29
4.30000	-27
4.30833	-25
4.31667	-27
4.32500	-29
4.33333	-32
4.34167	-35
4.35000	-35
4.35833	-35
4.36667	-34
4.37500	-36
4.38333	-40
4.39167	-47
4.40000	-54
4.40833	-57
4.41667	-55
4.42500	-50
4.43333	-44
4.44167	-38
4.45000	-36
4.45833	-38
4.46667	-41
4.47500	-45
4.48333	-49
4.49167	-50
4.50000	-50
4.50833	-48
4.51667	-45
4.52500	-42
4.53333	-41
4.54167	-41
4.55000	-43
4.55833	-49
4.56667	-56
4.57500	-64
4.58333	-69
4.59167	-71
4.60000	-69
4.60833	-65
4.61667	-59
4.62500	-56
4.63333	-57
4.64167	-59
4.65000	-62
4.65833	-64
4.66667	-64
4.67500	-61
4.68333	-57
4.69167	-52
4.70000	-47
4.70833	-44
4.71667	-43
4.72500	-44
4.73333	-46
4.74167	-49
4.75000	-50
4.75833	-50
4.76667	-50
4.77500	-51
4.78333	-53
4.79167	-56
4.80000	-58
4.80833	-59
4.81667	-58
4.82500	-56
4.83333	-54
4.84167	-52
4.85000	-51
4.85833	-49
4.86667	-48
4.87500	-48
4.88333	-48
4.89167	-50
4.90000	-53
4.90833	-55
4.91667	-56
4.92500	-57
4.93333	-55
4.94167	-53
4.95000	-53
4.95833	-55
4.96667	-57
4.97500	-59
4.98333	-60
4.99167	-61
5.00000	-61
5.00833	-60
5.01667	-59
5.02500	-57
5.03333	-56
5.04167	-55
5.05000	-55
5.05833	-56
5.06667	-56
5.07500	-54
5.08333	-51
5.09167	-48
5.10000	-46
5.10833	-45
5.11667	-47
5.12500	-50
5.13333	-52
5.14167	-56
5.15000	-60
5.15833	-65
5.16667	-70
5.17500	-74
5.18333	-74
5.19167	-70
5.20000	-63
5.20833	-56
5.21667	-51
5.22500	-49
5.23333	-50
5.24167	-53
5.25000	-54
5.25833	-55
5.26667	-55
5.27500	-54
5.28333	-54
5.29167	-57
5.30000	-61
5.30833	-65
5.31667	-68
5.32500	-69
5.33333	-66
5.34167	-61
5.35000	-56
5.35833	-52
5.36667	-53
5.37500	-58
5.38333	-64
5.39167	-71
5.40000	-74
5.40833	-72
5.41667	-66
5.42500	-59
5.43333	-53
5.44167	-50
5.45000	-50
5.45833	-53
5.46667	-57
5.47500	-61
5.48333	-65
5.49167	-68
5.50000	-71
5.50833	-71
5.51667	-68
5.52500	-63
5.53333	-59
5.54167	-56
5.55000	-57
5.55833	-60
5.56667	-63
5.57500	-67
5.58333	-68
5.59167	-65
5.60000	-60
5.60833	-55
5.61667	-50
5.62500	-48
5.63333	-49
5.64167	-50
5.65000	-49
5.65833	-47
5.66667	-46
5.67500	-46
5.68333	-48
5.69167	-53
5.70000	-58
5.70833	-62
5.71667	-64
5.72500	-65
5.73333	-66
5.74167	-66
5.75000	-63
5.75833	-57
5.76667	-51
5.77500	-45
5.78333	-44
5.79167	-48
5.80000	-54
5.80833	-61
5.81667	-65
5.82500	-67
5.83333	-68
5.84167	-67
5.85000	-66
5.85833	-65
5.86667	-63
5.87500	-59
5.88333	-56
5.89167	-53
5.90000	-52
5.90833	-56
5.91667	-62
5.92500	-70
5.93333	-76
5.94167	-78
5.95000	-74
5.95833	-69
5.96667	-64
5.97500	-60
5.98333	-59
5.99167	-59
6.00000	-59
6.00833	-60
6.01667	-60
6.02500	-62
6.03333	-67
6.04167	-71
6.05000	-73
6.05833	-74
6.06667	-73
6.07500	-72
6.08333	-71
6.09167	-71
6.10000	-69
6.10833	-68
6.11667	-67
6.12500	-65
6.13333	-65
6.14167	-65
6.15000	-66
6.15833	-67
6.16667	-71
6.17500	-77
6.18333	-81
6.19167	-83
6.20000	-82
6.20833	-78
6.21667	-74
6.22500	-71
6.23333	-70
6.24167	-71
6.25000	-71
6.25833	-71
6.26667	-69
6.27500	-66
6.28333	-63
6.29167	-61
6.30000	-62
6.30833	-64
6.31667	-67
6.32500	-70
6.33333	-74
6.34167	-76
6.35000	-77
6.35833	-75
6.36667	-72
6.37500	-68
6.38333	-64
6.39167	-63
6.40000	-64
6.40833	-66
6.41667	-69
6.42500	-72
6.43333	-76
6.44167	-80
6.45000	-82
6.45833	-82
6.46667	-81
6.47500	-79
6.48333	-77
6.49167	-74
6.50000	-72
6.50833	-69
6.51667	-67
6.52500	-63
6.53333	-58
6.54167	-55
6.55000	-54
6.55833	-56
6.56667	-61
6.57500	-69
6.58333	-76
6.59167	-81
6.60000	-85
6.60833	-88
6.61667	-90
6.62500	-92
6.63333	-93
6.64167	-93
6.65000	-91
6.65833	-88
6.66667	-86
6.67500	-85
6.68333	-85
6.69167	-85
6.70000	-83
6.70833	-80
6.71667	-75
6.72500	-69
6.73333	-62
6.74167	-56
6.75000	-52
6.75833	-50
6.76667	-50
6.77500	-53
6.78333	-58
6.79167	-63
6.80000	-67
6.80833	-70
6.81667	-71
6.82500	-72
6.83333	-73
6.84167	-73
6.85000	-71
6.85833	-69
6.86667	-68
6.87500	-70
6.88333	-72
6.89167	-76
6.90000	-79
6.90833	-78
6.91667	-75
6.92500	-72
6.93333	-72
6.94167	-73
6.95000	-73
6.95833	-73
6.96667	-72
6.97500	-70
6.98333	-70
6.99167	-72
7.00000	-74
7.00833	-74
7.01667	-72
7.02500	-71
7.03333	-72
7.04167	-74
7.05000	-77
7.05833	-79
7.06667	-79
7.07500	-77
7.08333	-74
7.09167	-72
7.10000	-70
7.10833	-70
7.11667	-71
7.12500	-71
7.13333	-70
7.14167	-68
7.15000	-66
7.15833	-65
7.16667	-66
7.17500	-69
7.18333	-70
7.19167	-68
7.20000	-66
7.20833	-65
7.21667	-66
7.22500	-68
7.23333	-70
7.24167	-74
7.25000	-78
7.25833	-83
7.26667	-86
7.27500	-88
7.28333	-88
7.29167	-85
7.30000	-81
7.30833	-80
7.31667	-81
7.32500	-83
7.33333	-84
7.34167	-83
7.35000	-79
7.35833	-74
7.36667	-69
7.37500	-65
7.38333	-61
7.39167	-59
7.40000	-58
7.40833	-56
7.41667	-54
7.42500	-55
7.43333	-59
7.44167	-65
7.45000	-71
7.45833	-77
7.46667	-79
7.47500	-78
7.48333	-75
7.49167	-73
7.50000	-72
7.50833	-71
7.51667	-72
7.52500	-74
7.53333	-77
7.54167	-79
7.55000	-79
7.55833	-77
7.56667	-72
7.57500	-65
7.58333	-61
7.59167	-62
7.60000	-66
7.60833	-72
7.61667	-79
7.62500	-84
7.63333	-87
7.64167	-88
7.65000	-91
7.65833	-95
7.66667	-99
7.67500	-101
7.68333	-102
7.69167	-100
7.70000	-97
7.70833	-95
7.71667	-92
7.72500	-89
7.73333	-85
7.74167	-82
7.75000	-79
7.75833	-79
7.76667	-81
7.77500	-86
7.78333	-90
7.79167	-91
7.80000	-90
7.80833	-85
7.81667	-79
7.82500	-73
7.83333	-69
7.84167	-67
7.85000	-65
7.85833	-63
7.86667	-64
7.87500	-67
7.88333	-72
7.89167	-76
7.90000	-80
7.90833	-84
7.91667	-87
7.92500	-92
7.93333	-97
7.94167	-101
7.95000	-101
7.95833	-98
7.96667	-93
7.97500	-86
7.98333	-81
7.99167	-77
8.00000	-75
8.00833	-75
8.01667	-77
8.02500	-80
8.03333	-84
8.04167	-86
8.05000	-86
8.05833	-84
8.06667	-81
8.07500	-77
8.08333	-72
8.09167	-67
8.10000	-63
8.10833	-62
8.11667	-65
8.12500	-69
8.13333	-73
8.14167	-77
8.15000	-79
8.15833	-80
8.16667	-83
8.17500	-88
8.18333	-93
8.19167	-96
8.20000	-97
8.20833	-97
8.21667	-96
8.22500	-95
8.23333	-95
8.24167	-96
8.25000	-96
8.25833	-94
8.26667	-92
8.27500	-89
8.28333	-85
8.29167	-79
8.30000	-73
8.30833	-68
8.31667	-67
8.32500	-70
8.33333	-77
8.34167	-84
8.35000	-90
8.35833	-94
8.36667	-93
8.37500	-88
8.38333	-83
8.39167	-78
8.40000	-75
8.40833	-73
8.41667	-73
8.42500	-74
8.43333	-76
8.44167	-77
8.45000	-76
8.45833	-74
8.46667	-71
8.47500	-68
8.48333	-65
8.49167	-65
8.50000	-66
8.50833	-69
8.51667	-72
8.52500	-75
8.53333	-79
8.54167	-81
8.55000	-83
8.55833	-83
8.56667	-83
8.57500	-83
8.58333	-82
8.59167	-79
8.60000	-75
8.60833	-71
8.61667	-70
8.62500	-72
8.63333	-78
8.64167	-85
8.65000	-92
8.65833	-97
8.66667	-100
8.67500	-100
8.68333	-97
8.69167	-91
8.70000	-84
8.70833	-79
8.71667	-76
8.72500	-75
8.73333	-76
8.74167	-79
8.75000	-82
8.75833	-85
8.76667	-87
8.77500	-89
8.78333	-91
8.79167	-92
8.80000	-92
8.80833	-92
8.81667	-89
8.82500	-85
8.83333	-80
8.84167	-76
8.85000	-75
8.85833	-77
8.86667	-81
8.87500	-86
8.88333	-89
8.89167	-89
8.90000	-86
8.90833	-84
8.91667	-83
8.92500	-84
8.93333	-87
8.94167	-91
8.95000	-93
8.95833	-93
8.96667	-90
8.97500	-86
8.98333	-82
8.99167	-78
9.00000	-76
9.00833	-77
9.01667	-80
9.02500	-82
9.03333	-81
9.04167	-78
9.05000	-75
9.05833	-72
9.06667	-70
9.07500	-69
9.08333	-70
9.09167	-71
9.10000	-74
9.10833	-78
9.11667	-83
9.12500	-88
9.13333	-93
9.14167	-96
9.15000	-97
9.15833	-96
9.16667	-95
9.17500	-96
9.18333	-95
9.19167	-94
9.20000	-90
9.20833	-84
9.21667	-76
9.22500	-69
9.23333	-63
9.24167	-59
9.25000	-57
9.25833	-57
9.26667	-60
9.27500	-64
9.28333	-69
9.29167	-73
9.30000	-75
9.30833	-74
9.31667	-69
9.32500	-66
9.33333	-66
9.34167	-68
9.35000	-72
9.35833	-75
9.36667	-77
9.37500	-75
9.38333	-72
9.39167	-69
9.40000	-66
9.40833	-65
9.41667	-65
9.42500	-67
9.43333	-71
9.44167	-76
9.45000	-81
9.45833	-85
9.46667	-89
9.47500	-91
9.48333	-92
9.49167	-93
9.50000	-93
9.50833	-93
9.51667	-92
9.52500	-90
9.53333	-88
9.54167	-87
9.55000	-89
9.55833	-92
9.56667	-95
9.57500	-95
9.58333	-93
9.59167	-91
9.60000	-87
9.60833	-82
9.61667	-78
9.62500	-76
9.63333	-76
9.64167	-78
9.65000	-80
9.65833	-82
9.66667	-82
9.67500	-81
9.68333	-80
9.69167	-79
9.70000	-79
9.70833	-78
9.71667	-76
9.72500	-74
9.73333	-73
9.74167	-71
9.75000	-69
9.75833	-67
9.76667	-66
9.77500	-69
9.78333	-74
9.79167	-81
9.80000	-88
9.80833	-92
9.81667	-93
9.82500	-90
9.83333	-85
9.84167	-81
9.85000	-78
9.85833	-80
9.86667	-85
9.87500	-93
9.88333	-101
9.89167	-106
9.90000	-107
9.90833	-103
9.91667	-95
9.92500	-87
9.93333	-81
9.94167	-77
9.95000	-77
9.95833	-79
9.96667	-81
9.97500	-83
9.98333	-83
9.99167	-83
10.00000	-83
10.00833	-80
10.01667	-76
10.02500	-72
10.03333	-70
10.04167	-71
10.05000	-75
10.05833	-80
10.06667	-86
10.07500	-91
10.08333	-94
10.09167	-95
10.10000	-95
10.10833	-92
10.11667	-89
10.12500	-85
10.13333	-82
10.14167	-80
10.15000	-80
10.15833	-82
10.16667	-86
10.17500	-91
10.18333	-95
10.19167	-98
10.20000	-100
10.20833	-98
10.21667	-94
10.22500	-89
10.23333	-84
10.24167	-79
10.25000	-74
10.25833	-70
10.26667	-67
10.27500	-67
10.28333	-70
10.29167	-73
10.30000	-77
10.30833	-80
10.31667	-83
10.32500	-86
10.33333	-88
10.34167	-91
10.35000	-92
10.35833	-94
10.36667	-96
10.37500	-99
10.38333	-101
10.39167	-102
10.40000	-101
10.40833	-99
10.41667	-97
10.42500	-96
10.43333	-97
10.44167	-100
10.45000	-103
10.45833	-107
10.46667	-109
10.47500	-109
10.48333	-107
10.49167	-105
10.50000	-104
10.50833	-103
10.51667	-103
10.52500	-102
10.53333	-99
10.54167	-95
10.55000	-91
10.55833	-87
10.56667	-85
10.57500	-83
10.58333	-84
10.59167	-88
10.60000	-92
10.60833	-96
10.61667	-97
10.62500	-97
10.63333	-95
10.64167	-92
10.65000	-90
10.65833	-88
10.66667	-86
10.67500	-86
10.68333	-86
10.69167	-88
10.70000	-89
10.70833	-90
10.71667	-89
10.72500	-88
10.73333	-87
10.74167	-87
10.75000	-88
10.75833	-88
10.76667	-88
10.77500	-87
10.78333	-87
10.79167	-88
10.80000	-91
10.80833	-96
10.81667	-101
10.82500	-103
10.83333	-103
10.84167	-102
10.85000	-100
10.85833	-99
10.86667	-99
10.87500	-100
10.88333	-101
10.89167	-102
10.90000	-101
10.90833	-99
10.91667	-98
10.92500	-97
10.93333	-98
10.94167	-98
10.95000	-97
10.95833	-95
10.96667	-93
10.97500	-91
10.98333	-89
10.99167	-90
11.00000	-91
11.00833	-91
11.01667	-90
11.02500	-88
11.03333	-85
11.04167	-83
11.05000	-83
11.05833	-83
11.06667	-84
11.07500	-85
11.08333	-86
11.09167	-86
11.10000	-86
11.10833	-85
11.11667	-84
11.12500	-84
11.13333	-84
11.14167	-86
11.15000	-89
11.15833	-92
11.16667	-95
11.17500	-96
11.18333	-97
11.19167	-97
11.20000	-98
11.20833	-100
11.21667	-103
11.22500	-105
11.23333	-107
11.24167	-107
11.25000	-106
11.25833	-104
11.26667	-102
11.27500	-100
11.28333	-99
11.29167	-98
11.30000	-97
11.30833	-95
11.31667	-93
11.32500	-91
11.33333	-89
11.34167	-86
11.35000	-83
11.35833	-80
11.36667	-78
11.37500	-79
11.38333	-81
11.39167	-84
11.40000	-87
11.40833	-91
11.41667	-95
11.42500	-99
11.43333	-102
11.44167	-103
11.45000	-104
11.45833	-104
11.46667	-105
11.47500	-107
11.48333	-108
11.49167	-108
11.50000	-107
11.50833	-106
11.51667	-105
11.52500	-104
11.53333	-103
11.54167	-101
11.55000	-98
11.55833	-95
11.56667	-94
11.57500	-94
11.58333	-95
11.59167	-96
11.60000	-96
11.60833	-95
11.61667	-92
11.62500	-89
11.63333	-89
11.64167	-90
11.65000	-93
11.65833	-95
11.66667	-96
11.67500	-94
11.68333	-91
11.69167	-88
11.70000	-86
11.70833	-86
11.71667	-88
11.72500	-90
11.73333	-93
11.74167	-95
11.75000	-94
11.75833	-92
11.76667	-90
11.77500	-90
11.78333	-90
11.79167	-92
11.80000	-94
11.80833	-97
11.81667	-99
11.82500	-101
11.83333	-102
11.84167	-100
11.85000	-95
11.85833	-88
11.86667	-83
11.87500	-80
11.88333	-81
11.89167	-86
11.90000	-91
11.90833	-95
11.91667	-97
11.92500	-98
11.93333	-99
11.94167	-100
11.95000	-100
11.95833	-97
11.96667	-92
11.97500	-86
11.98333	-79
11.99167	-75
12.00000	-71
12.00833	-69
12.01667	-68
12.02500	-69
12.03333	-70
12.04167	-72
12.05000	-76
12.05833	-81
12.06667	-87
12.07500	-95
12.08333	-100
12.09167	-103
12.10000	-104
12.10833	-106
12.11667	-108
12.12500	-111
12.13333	-116
12.14167	-119
12.15000	-117
12.15833	-111
12.16667	-101
12.17500	-89
12.18333	-81
12.19167	-78
12.20000	-80
12.20833	-84
12.21667	-89
12.22500	-91
12.23333	-88
12.24167	-84
12.25000	-79
12.25833	-76
12.26667	-75
12.27500	-75
12.28333	-77
12.29167	-79
12.30000	-82
12.30833	-86
12.31667	-91
12.32500	-95
12.33333	-97
12.34167	-97
12.35000	-96
12.35833	-94
12.36667	-91
12.37500	-89
12.38333	-88
12.39167	-86
12.40000	-85
12.40833	-84
12.41667	-84
12.42500	-85
12.43333	-86
12.44167	-88
12.45000	-88
12.45833	-87
12.46667	-85
12.47500	-84
12.48333	-85
12.49167	-87
12.50000	-89
12.50833	-91
12.51667	-92
12.52500	-92
12.53333	-92
12.54167	-94
12.55000	-98
12.55833	-104
12.56667	-109
12.57500	-113
12.58333	-115
12.59167	-114
12.60000	-113
12.60833	-112
12.61667	-111
12.62500	-108
12.63333	-103
12.64167	-98
12.65000	-96
12.65833	-96
12.66667	-97
12.67500	-99
12.68333	-101
12.69167	-100
12.70000	-99
12.70833	-99
12.71667	-102
12.72500	-104
12.73333	-107
12.74167	-109
12.75000	-109
12.75833	-108
12.76667	-105
12.77500	-101
12.78333	-97
12.79167	-95
12.80000	-92
12.80833	-89
12.81667	-85
12.82500	-82
12.83333	-78
12.84167	-77
12.85000	-79
12.85833	-82
12.86667	-86
12.87500	-88
12.88333	-89
12.89167	-91
12.90000	-94
12.90833	-98
12.91667	-102
12.92500	-104
12.93333	-102
12.94167	-99
12.95000	-96
12.95833	-93
12.96667	-92
12.97500	-92
12.98333	-93
12.99167	-94
13.00000	-93
13.00833	-92
13.01667	-90
13.02500	-90
13.03333	-91
13.04167	-94
13.05000	-95
13.05833	-94
13.06667	-94
13.07500	-94
13.08333	-95
13.09167	-97
13.10000	-98
13.10833	-99
13.11667	-98
13.12500	-97
13.13333	-98
13.14167	-99
13.15000	-99
13.15833	-96
13.16667	-93
13.17500	-91
13.18333	-88
13.19167	-86
13.20000	-84
13.20833	-81
13.21667	-79
13.22500	-80
13.23333	-84
13.24167	-89
13.25000	-93
13.25833	-95
13.26667	-96
13.27500	-97
13.28333	-98
13.29167	-101
13.30000	-103
13.30833	-104
13.31667	-102
13.32500	-101
13.33333	-102
13.34167	-105
13.35000	-108
13.35833	-110
13.36667	-111
13.37500	-110
13.38333	-110
13.39167	-110
13.40000	-112
13.40833	-114
13.41667	-116
13.42500	-116
13.43333	-113
13.44167	-109
13.45000	-105
13.45833	-100
13.46667	-97
13.47500	-97
13.48333	-97
13.49167	-98
13.50000	-99
13.50833	-98
13.51667	-95
13.52500	-91
13.53333	-86
13.54167	-81
13.55000	-78
13.55833	-75
13.56667	-74
13.57500	-75
13.58333	-76
13.59167	-77
13.60000	-78
13.60833	-80
13.61667	-82
13.62500	-84
13.63333	-86
13.64167	-87
13.65000	-85
13.65833	-81
13.66667	-76
13.67500	-71
13.68333	-69
13.69167	-72
13.70000	-79
13.70833	-85
13.71667	-91
13.72500	-94
13.73333	-95
13.74167	-92
13.75000	-87
13.75833	-82
13.76667	-78
13.77500	-76
13.78333	-76
13.79167	-78
13.80000	-82
13.80833	-85
13.81667	-87
13.82500	-89
13.83333	-88
13.84167	-87
13.85000	-84
13.85833	-81
13.86667	-79
13.87500	-79
13.88333	-81
13.89167	-82
13.90000	-83
13.90833	-84
13.91667	-84
13.92500	-83
13.93333	-82
13.94167	-80
13.95000	-79
13.95833	-78
13.96667	-78
13.97500	-79
13.98333	-80
13.99167	-78
14.00000	-75
14.00833	-71
14.01667	-67
14.02500	-65
14.03333	-65
14.04167	-66
14.05000	-65
14.05833	-63
14.06667	-61
14.07500	-60
14.08333	-61
14.09167	-65
14.10000	-70
14.10833	-74
14.11667	-76
14.12500	-77
14.13333	-78
14.14167	-78
14.15000	-76
14.15833	-73
14.16667	-69
14.17500	-66
14.18333	-65
14.19167	-68
14.20000	-71
14.20833	-74
14.21667	-76
14.22500	-75
14.23333	-73
14.24167	-71
14.25000	-68
14.25833	-66
14.26667	-65
14.27500	-65
14.28333	-67
14.29167	-69
14.30000	-70
14.30833	-69
14.31667	-66
14.32500	-63
14.33333	-62
14.34167	-64
14.35000	-67
14.35833	-71
14.36667	-71
14.37500	-69
14.38333	-66
14.39167	-65
14.40000	-65
14.40833	-67
14.41667	-69
14.42500	-69
14.43333	-68
14.44167	-65
14.45000	-63
14.45833	-62
14.46667	-59
14.47500	-55
14.48333	-51
14.49167	-48
14.50000	-48
14.50833	-53
14.51667	-62
14.52500	-70
14.53333	-75
14.54167	-79
14.55000	-79
14.55833	-78
14.56667	-77
14.57500	-78
14.58333	-78
14.59167	-77
14.60000	-75
14.60833	-73
14.61667	-73
14.62500	-74
14.63333	-76
14.64167	-76
14.65000	-74
14.65833	-72
14.66667	-71
14.67500	-72
14.68333	-74
14.69167	-78
14.70000	-82
14.70833	-85
14.71667	-88
14.72500	-89
14.73333	-87
14.74167	-84
14.75000	-79
14.75833	-75
14.76667	-71
14.77500	-70
14.78333	-72
14.79167	-76
14.80000	-81
14.80833	-83
14.81667	-83
14.82500	-81
14.83333	-79
14.84167	-77
14.85000	-77
14.85833	-79
14.86667	-80
14.87500	-81
14.88333	-83
14.89167	-87
14.90000	-91
14.90833	-94
14.91667	-96
14.92500	-96
14.93333	-93
14.94167	-90
14.95000	-89
14.95833	-89
14.96667	-92
14.97500	-95
14.98333	-96
14.99167	-94
15.00000	-89
15.00833	-84
15.01667	-79
15.02500	-76
15.03333	-75
15.04167	-76
15.05000	-77
15.05833	-79
15.06667	-79
15.07500	-80
15.08333	-79
15.09167	-79
15.10000	-79
15.10833	-80
15.11667	-81
15.12500	-85
15.13333	-90
15.14167	-97
15.15000	-105
15.15833	-112
15.16667	-113
15.17500	-110
15.18333	-104
15.19167	-99
15.20000	-95
15.20833	-93
15.21667	-94
15.22500	-97
15.23333	-101
15.24167	-105
15.25000	-108
15.25833	-109
15.26667	-107
15.27500	-101
15.28333	-95
15.29167	-89
15.30000	-86
15.30833	-84
15.31667	-84
15.32500	-85
15.33333	-85
15.34167	-86
15.35000	-88
15.35833	-89
15.36667	-91
15.37500	-91
15.38333	-90
15.39167	-87
15.40000	-85
15.40833	-87
15.41667	-92
15.42500	-99
15.43333	-106
15.44167	-111
15.45000	-110
15.45833	-107
15.46667	-104
15.47500	-103
15.48333	-102
15.49167	-100
15.50000	-97
15.50833	-95
15.51667	-93
15.52500	-94
15.53333	-96
15.54167	-98
15.55000	-99
15.55833	-98
15.56667	-97
15.57500	-96
15.58333	-96
15.59167	-98
15.60000	-101
15.60833	-102
15.61667	-102
15.62500	-101
15.63333	-99
15.64167	-97
15.65000	-96
15.65833	-97
15.66667	-99
15.67500	-102
15.68333	-106
15.69167	-112
15.70000	-118
15.70833	-124
15.71667	-129
15.72500	-132
15.73333	-131
15.74167	-129
15.75000	-127
15.75833	-128
15.76667	-130
15.77500	-131
15.78333	-132
15.79167	-130
15.80000	-126
15.80833	-121
15.81667	-117
15.82500	-114
15.83333	-111
15.84167	-110
15.85000	-112
15.85833	-116
15.86667	-119
15.87500	-121
15.88333	-120
15.89167	-116
15.90000	-112
15.90833	-109
15.91667	-106
15.92500	-105
15.93333	-104
15.94167	-106
15.95000	-110
15.95833	-115
15.96667	-121
15.97500	-127
15.98333	-130
15.99167	-130
16.00000	-128
16.00833	-125
16.01667	-121
16.02500	-119
16.03333	-117
16.04167	-118
16.05000	-119
16.05833	-121
16.06667	-123
16.07500	-125
16.08333	-127
16.09167	-129
16.10000	-130
16.10833	-130
16.11667	-129
16.12500	-127
16.13333	-126
16.14167	-125
16.15000	-124
16.15833	-123
16.16667	-123
16.17500	-122
16.18333	-123
16.19167	-126
16.20000	-129
16.20833	-130
16.21667	-130
16.22500	-128
16.23333	-128
16.24167	-128
16.25000	-130
16.25833	-133
16.26667	-136
16.27500	-137
16.28333	-136
16.29167	-134
16.30000	-131
16.30833	-129
16.31667	-128
16.32500	-127
16.33333	-126
16.34167	-127
16.35000	-128
16.35833	-130
16.36667	-133
16.37500	-134
16.38333	-135
16.39167	-136
16.40000	-139
16.40833	-141
16.41667	-142
16.42500	-140
16.43333	-136
16.44167	-133
16.45000	-134
16.45833	-137
16.46667	-139
16.47500	-138
16.48333	-134
16.49167	-127
16.50000	-119
16.50833	-115
16.51667	-115
16.52500	-118
16.53333	-123
16.54167	-128
16.55000	-132
16.55833	-135
16.56667	-137
16.57500	-138
16.58333	-138
16.59167	-137
16.60000	-136
16.60833	-135
16.61667	-135
16.62500	-135
16.63333	-133
16.64167	-129
16.65000	-125
16.65833	-121
16.66667	-119
16.67500	-119
16.68333	-120
16.69167	-123
16.70000	-125
16.70833	-127
16.71667	-128
16.72500	-131
16.73333	-135
16.74167	-140
16.75000	-143
16.75833	-145
16.76667	-146
16.77500	-147
16.78333	-148
16.79167	-148
16.80000	-147
16.80833	-144
16.81667	-142
16.82500	-141
16.83333	-142
16.84167	-147
16.85000	-154
16.85833	-161
16.86667	-166
16.87500	-170
16.88333	-168
16.89167	-161
16.90000	-152
16.90833	-144
16.91667	-138
16.92500	-136
16.93333	-138
16.94167	-142
16.95000	-145
16.95833	-147
16.96667	-147
16.97500	-148
16.98333	-150
16.99167	-155
17.00000	-160
17.00833	-166
17.01667	-170
17.02500	-171
17.03333	-168
17.04167	-162
17.05000	-157
17.05833	-152
17.06667	-148
17.07500	-147
17.08333	-148
17.09167	-148
17.10000	-148
17.10833	-148
17.11667	-148
17.12500	-147
17.13333	-147
17.14167	-148
17.15000	-149
17.15833	-150
17.16667	-152
17.17500	-154
17.18333	-155
17.19167	-154
17.20000	-153
17.20833	-151
17.21667	-149
17.22500	-148
17.23333	-149
17.24167	-153
17.25000	-160
17.25833	-167
17.26667	-174
17.27500	-178
17.28333	-178
17.29167	-174
17.30000	-169
17.30833	-164
17.31667	-163
17.32500	-164
17.33333	-166
17.34167	-166
17.35000	-163
17.35833	-157
17.36667	-151
17.37500	-146
17.38333	-142
17.39167	-139
17.40000	-136
17.40833	-136
17.41667	-138
17.42500	-142
17.43333	-148
17.44167	-152
17.45000	-153
17.45833	-152
17.46667	-151
17.47500	-152
17.48333	-154
17.49167	-159
17.50000	-163
17.50833	-166
17.51667	-167
17.52500	-166
17.53333	-166
17.54167	-166
17.55000	-167
17.55833	-168
17.56667	-169
17.57500	-169
17.58333	-169
17.59167	-168
17.60000	-169
17.60833	-170
17.61667	-172
17.62500	-174
17.63333	-174
17.64167	-174
17.65000	-175
17.65833	-177
17.66667	-178
17.67500	-177
17.68333	-173
17.69167	-166
17.70000	-159
17.70833	-152
17.71667	-148
17.72500	-148
17.73333	-152
17.74167	-156
17.75000	-161
17.75833	-163
17.76667	-163
17.77500	-160
17.78333	-157
17.79167	-157
17.80000	-158
17.80833	-159
17.81667	-159
17.82500	-160
17.83333	-162
17.84167	-165
17.85000	-167
17.85833	-169
17.86667	-168
17.87500	-166
17.88333	-165
17.89167	-168
17.90000	-174
17.90833	-178
17.91667	-182
17.92500	-183
17.93333	-180
17.94167	-175
17.95000	-170
17.95833	-164
17.96667	-160
17.97500	-157
17.98333	-156
17.99167	-157
18.00000	-160
18.00833	-163
18.01667	-164
18.02500	-163
18.03333	-160
18.04167	-156
18.05000	-152
18.05833	-149
18.06667	-149
18.07500	-152
18.08333	-157
18.09167	-164
18.10000	-172
18.10833	-178
18.11667	-183
18.12500	-186
18.13333	-187
18.14167	-186
18.15000	-183
18.15833	-179
18.16667	-177
18.17500	-177
18.18333	-179
18.19167	-183
18.20000	-187
18.20833	-191
18.21667	-195
18.22500	-196
18.23333	-195
18.24167	-191
18.25000	-184
18.25833	-176
18.26667	-172
18.27500	-173
18.28333	-178
18.29167	-184
18.30000	-190
18.30833	-193
18.31667	-194
18.32500	-193
18.33333	-190
18.34167	-186
18.35000	-183
18.35833	-179
18.36667	-177
18.37500	-174
18.38333	-173
18.39167	-174
18.40000	-176
18.40833	-178
18.41667	-179
18.42500	-181
18.43333	-183
18.44167	-185
18.45000	-190
18.45833	-194
18.46667	-196
18.47500	-196
18.48333	-194
18.49167	-193
18.50000	-194
18.50833	-197
18.51667	-203
18.52500	-206
18.53333	-206
18.54167	-203
18.55000	-198
18.55833	-191
18.56667	-186
18.57500	-183
18.58333	-180
18.59167	-177
18.60000	-176
18.60833	-176
18.61667	-179
18.62500	-181
18.63333	-184
18.64167	-187
18.65000	-190
18.65833	-193
18.66667	-195
18.67500	-196
18.68333	-195
18.69167	-192
18.70000	-189
18.70833	-186
18.71667	-184
18.72500	-183
18.73333	-180
18.74167	-176
18.75000	-173
18.75833	-172
18.76667	-173
18.77500	-177
18.78333	-181
18.79167	-184
18.80000	-188
18.80833	-189
18.81667	-189
18.82500	-189
18.83333	-190
18.84167	-192
18.85000	-193
18.85833	-191
18.86667	-187
18.87500	-182
18.88333	-178
18.89167	-175
18.90000	-174
18.90833	-174
18.91667	-175
18.92500	-176
18.93333	-177
18.94167	-179
18.95000	-181
18.95833	-182
18.96667	-183
18.97500	-183
18.98333	-183
18.99167	-183
19.00000	-184
19.00833	-186
19.01667	-188
19.02500	-189
19.03333	-188
19.04167	-186
19.05000	-184
19.05833	-183
19.06667	-181
19.07500	-180
19.08333	-178
19.09167	-175
19.10000	-171
19.10833	-169
19.11667	-167
19.12500	-166
19.13333	-166
19.14167	-167
19.15000	-170
19.15833	-173
19.16667	-177
19.17500	-182
19.18333	-185
19.19167	-187
19.20000	-187
19.20833	-186
19.21667	-183
19.22500	-180
19.23333	-176
19.24167	-173
19.25000	-169
19.25833	-167
19.26667	-167
19.27500	-169
19.28333	-173
19.29167	-176
19.30000	-178
19.30833	-178
19.31667	-177
19.32500	-175
19.33333	-172
19.34167	-169
19.35000	-166
19.35833	-163
19.36667	-163
19.37500	-164
19.38333	-168
19.39167	-172
19.40000	-177
19.40833	-179
19.41667	-179
19.42500	-176
19.43333	-173
19.44167	-171
19.45000	-170
19.45833	-170
19.46667	-171
19.47500	-172
19.48333	-172
19.49167	-174
19.50000	-175
19.50833	-177
19.51667	-177
19.52500	-175
19.53333	-173
19.54167	-170
19.55000	-167
19.55833	-162
19.56667	-156
19.57500	-149
19.58333	-143
19.59167	-140
19.60000	-140
19.60833	-143
19.61667	-147
19.62500	-151
19.63333	-151
19.64167	-149
19.65000	-143
19.65833	-137
19.66667	-133
19.67500	-132
19.68333	-132
19.69167	-132
19.70000	-128
19.70833	-120
19.71667	-108
19.72500	-95
19.73333	-82
19.74167	-72
19.75000	-64
19.75833	-59
19.76667	-54
19.77500	-50
19.78333	-43
19.79167	-34
19.80000	-23
19.80833	-11
19.81667	2
19.82500	14
19.83333	26
19.84167	40
19.85000	54
19.85833	69
19.86667	84
19.87500	98
19.88333	110
19.89167	122
19.90000	135
19.90833	150
19.91667	167
19.92500	186
19.93333	209
19.94167	232
19.95000	256
19.95833	280
19.96667	301
19.97500	322
19.98333	344
19.99167	369
20.00000	396
20.00833	424
20.01667	454
20.02500	484
20.03333	515
20.04167	547
20.05000	580
20.05833	612
20.06667	644
20.07500	676
20.08333	707
20.09167	742
20.10000	778
20.10833	815
20.11667	854
20.12500	896
20.13333	943
20.14167	991
20.15000	1040
20.15833	1089
20.16667	1138
20.17500	1187
20.18333	1236
20.19167	1288
20.20000	1339
20.20833	1389
20.21667	1438
20.22500	1486
20.23333	1536
20.24167	1586
20.25000	1638
20.25833	1693
20.26667	1748
20.27500	1807
20.28333	1863
20.29167	1919
20.30000	1973
20.30833	2027
20.31667	2082
20.32500	2137
20.33333	2192
20.34167	2245
20.35000	2294
20.35833	2341
20.36667	2390
20.37500	2441
20.38333	2492
20.39167	2545
20.40000	2596
20.40833	2644
20.41667	2691
20.42500	2737
20.43333	2785
20.44167	2833
20.45000	2881
20.45833	2927
20.46667	2968
20.47500	3007
20.48333	3042
20.49167	3074
20.50000	3103
20.50833	3132
20.51667	3160
20.52500	3187
20.53333	3213
20.54167	3237
20.55000	3259
20.55833	3280
20.56667	3300
20.57500	3319
20.58333	3336
20.59167	3349
20.60000	3361
20.60833	3369
20.61667	3376
20.62500	3380
20.63333	3381
20.64167	3379
20.65000	3376
20.65833	3372
20.66667	3368
20.67500	3363
20.68333	3357
20.69167	3349
20.70000	3340
20.70833	3329
20.71667	3316
20.72500	3302
20.73333	3285
20.74167	3265
20.75000	3240
20.75833	3212
20.76667	3182
20.77500	3152
20.78333	3122
20.79167	3091
20.80000	3059
20.80833	3028
20.81667	2995
20.82500	2962
20.83333	2927
20.84167	2890
20.85000	2851
20.85833	2810
20.86667	2769
20.87500	2727
20.88333	2685
20.89167	2643
20.90000	2601
20.90833	2561
20.91667	2521
20.92500	2481
20.93333	2438
20.94167	2393
20.95000	2346
20.95833	2297
20.96667	2250
20.97500	2202
20.98333	2158
20.99167	2114
21.00000	2072
21.00833	2031
21.01667	1991
21.02500	1951
21.03333	1911
21.04167	1873
21.05000	1834
21.05833	1795
21.06667	1757
21.07500	1716
21.08333	1678
21.09167	1639
21.10000	1601
21.10833	1563
21.11667	1524
21.12500	1486
21.13333	1449
21.14167	1413
21.15000	1381
21.15833	1349
21.16667	1315
21.17500	1278
21.18333	1241
21.19167	1201
21.20000	1163
21.20833	1130
21.21667	1100
21.22500	1074
21.23333	1050
21.24167	1026
21.25000	1003
21.25833	980
21.26667	958
21.27500	936
21.28333	914
21.29167	890
21.30000	864
21.30833	837
21.31667	809
21.32500	783
21.33333	758
21.34167	736
21.35000	717
21.35833	700
21.36667	686
21.37500	674
21.38333	663
21.39167	649
21.40000	635
21.40833	621
21.41667	608
21.42500	595
21.43333	582
21.44167	571
21.45000	559
21.45833	546
21.46667	533
21.47500	520
21.48333	508
21.49167	495
21.50000	483
21.50833	472
21.51667	462
21.52500	453
21.53333	445
21.54167	436
21.55000	426
21.55833	416
21.56667	406
21.57500	396
21.58333	388
21.59167	382
21.60000	378
21.60833	374
21.61667	371
21.62500	367
21.63333	360
21.64167	354
21.65000	347
21.65833	341
21.66667	334
21.67500	327
21.68333	319
21.69167	311
21.70000	303
21.70833	296
21.71667	291
21.72500	287
21.73333	284
21.74167	281
21.75000	278
21.75833	274
21.76667	270
21.77500	265
21.78333	260
21.79167	256
21.80000	254
21.80833	255
21.81667	259
21.82500	263
21.83333	265
21.84167	264
21.85000	259
21.85833	251
21.86667	244
21.87500	237
21.88333	232
21.89167	232
21.90000	234
21.90833	239
21.91667	245
21.92500	249
21.93333	251
21.94167	251
21.95000	249
21.95833	246
21.96667	242
21.97500	238
21.98333	233
21.99167	230
22.00000	226
22.00833	221
22.01667	215
22.02500	209
22.03333	205
22.04167	202
22.05000	201
22.05833	202
22.06667	203
22.07500	203
22.08333	203
22.09167	203
22.10000	203
22.10833	201
22.11667	198
22.12500	197
22.13333	197
22.14167	199
22.15000	203
22.15833	206
22.16667	208
22.17500	206
22.18333	204
22.19167	203
22.20000	203
22.20833	202
22.21667	201
22.22500	199
22.23333	194
22.24167	189
22.25000	185
22.25833	183
22.26667	184
22.27500	187
22.28333	191
22.29167	193
22.30000	195
22.30833	196
22.31667	198
22.32500	199
22.33333	200
22.34167	200
22.35000	197
22.35833	193
22.36667	187
22.37500	182
22.38333	178
22.39167	175
22.40000	176
22.40833	178
22.41667	181
22.42500	183
22.43333	184
22.44167	184
22.45000	183
22.45833	181
22.46667	179
22.47500	177
22.48333	175
22.49167	174
22.50000	174
22.50833	174
22.51667	175
22.52500	175
22.53333	173
22.54167	170
22.55000	167
22.55833	165
22.56667	164
22.57500	163
22.58333	162
22.59167	162
22.60000	161
22.60833	160
22.61667	158
22.62500	156
22.63333	156
22.64167	156
22.65000	156
22.65833	154
22.66667	150
22.67500	144
22.68333	139
22.69167	138
22.70000	138
22.70833	139
22.71667	139
22.72500	137
22.73333	133
22.74167	131
22.75000	132
22.75833	137
22.76667	143
22.77500	147
22.78333	148
22.79167	144
22.80000	137
22.80833	130
22.81667	125
22.82500	121
22.83333	121
22.84167	123
22.85000	125
22.85833	126
22.86667	126
22.87500	126
22.88333	125
22.89167	125
22.90000	126
22.90833	128
22.91667	131
22.92500	132
22.93333	132
22.94167	129
22.95000	126
22.95833	122
22.96667	120
22.97500	120
22.98333	122
22.99167	124
23.00000	128
23.00833	130
23.01667	133
23.02500	135
23.03333	137
23.04167	138
23.05000	136
23.05833	132
23.06667	124
23.07500	113
23.08333	105
23.09167	99
23.10000	97
23.10833	98
23.11667	99
23.12500	102
23.13333	105
23.14167	108
23.15000	113
23.15833	117
23.16667	119
23.17500	119
23.18333	117
23.19167	116
23.20000	114
23.20833	113
23.21667	114
23.22500	116
23.23333	120
23.24167	123
23.25000	125
23.25833	125
23.26667	123
23.27500	119
23.28333	116
23.29167	113
23.30000	111
23.30833	107
23.31667	101
23.32500	93
23.33333	83
23.34167	76
23.35000	74
23.35833	77
23.36667	84
23.37500	94
23.38333	104
23.39167	113
23.40000	119
23.40833	122
23.41667	121
23.42500	116
23.43333	107
23.44167	99
23.45000	93
23.45833	91
23.46667	93
23.47500	97
23.48333	102
23.49167	106
23.50000	108
23.50833	107
23.51667	103
23.52500	99
23.53333	96
23.54167	94
23.55000	93
23.55833	95
23.56667	96
23.57500	97
23.58333	98
23.59167	98
23.60000	97
23.60833	96
23.61667	94
23.62500	91
23.63333	88
23.64167	85
23.65000	84
23.65833	87
23.66667	90
23.67500	94
23.68333	96
23.69167	96
23.70000	94
23.70833	92
23.71667	92
23.72500	93
23.73333	94
23.74167	93
23.75000	90
23.75833	84
23.76667	79
23.77500	77
23.78333	77
23.79167	81
23.80000	84
23.80833	85
23.81667	84
23.82500	81
23.83333	78
23.84167	77
23.85000	81
23.85833	87
23.86667	95
23.87500	103
23.88333	108
23.89167	111
23.90000	110
23.90833	106
23.91667	99
23.92500	93
23.93333	88
23.94167	85
23.95000	85
23.95833	87
23.96667	89
23.97500	90
23.98333	90
23.99167	92
24.00000	96
24.00833	100
24.01667	104
24.02500	106
24.03333	105
24.04167	104
24.05000	104
24.05833	105
24.06667	106
24.07500	107
24.08333	108
24.09167	111
24.10000	114
24.10833	119
24.11667	123
24.12500	126
24.13333	126
24.14167	125
24.15000	125
24.15833	125
24.16667	125
24.17500	125
24.18333	126
24.19167	128
24.20000	132
24.20833	139
24.21667	147
24.22500	151
24.23333	151
24.24167	150
24.25000	150
24.25833	154
24.26667	160
24.27500	168
24.28333	174
24.29167	177
24.30000	178
24.30833	178
24.31667	178
24.32500	180
24.33333	183
24.34167	187
24.35000	192
24.35833	196
24.36667	200
24.37500	202
24.38333	205
24.39167	208
24.40000	211
24.40833	213
24.41667	214
24.42500	215
24.43333	216
24.44167	216
24.45000	217
24.45833	216
24.46667	216
24.47500	217
24.48333	218
24.49167	220
24.50000	222
24.50833	225
24.51667	229
24.52500	234
24.53333	240
24.54167	247
24.55000	253
24.55833	259
24.56667	265
24.57500	271
24.58333	277
24.59167	281
24.60000	284
24.60833	285
24.61667	284
24.62500	283
24.63333	281
24.64167	279
24.65000	277
24.65833	274
24.66667	272
24.67500	271
24.68333	269
24.69167	265
24.70000	259
24.70833	254
24.71667	250
24.72500	247
24.73333	247
24.74167	249
24.75000	250
24.75833	250
24.76667	250
24.77500	251
24.78333	253
24.79167	254
24.80000	253
24.80833	251
24.81667	247
24.82500	244
24.83333	241
24.84167	240
24.85000	239
24.85833	238
24.86667	238
24.87500	238
24.88333	235
24.89167	229
24.90000	223
24.90833	216
24.91667	210
24.92500	207
24.93333	205
24.94167	205
24.95000	207
24.95833	209
24.96667	209
24.97500	207
24.98333	203
24.99167	198
25.00000	194
25.00833	192
25.01667	193
25.02500	193
25.03333	192
25.04167	189
25.05000	183
25.05833	176
25.06667	169
25.07500	163
25.08333	161
25.09167	162
25.10000	165
25.10833	168
25.11667	170
25.12500	171
25.13333	170
25.14167	169
25.15000	166
25.15833	162
25.16667	157
25.17500	149
25.18333	142
25.19167	136
25.20000	131
25.20833	128
25.21667	125
25.22500	123
25.23333	123
25.24167	123
25.25000	125
25.25833	127
25.26667	128
25.27500	127
25.28333	125
25.29167	123
25.30000	121
25.30833	120
25.31667	120
25.32500	121
25.33333	120
25.34167	117
25.35000	112
25.35833	106
25.36667	102
25.37500	99
25.38333	99
25.39167	100
25.40000	102
25.40833	104
25.41667	107
25.42500	110
25.43333	112
25.44167	112
25.45000	110
25.45833	106
25.46667	103
25.47500	101
25.48333	101
25.49167	105
25.50000	110
25.50833	116
25.51667	121
25.52500	124
25.53333	125
25.54167	124
25.55000	122
25.55833	121
25.56667	119
25.57500	117
25.58333	114
25.59167	110
25.60000	107
25.60833	106
25.61667	107
25.62500	110
25.63333	114
25.64167	119
25.65000	123
25.65833	126
25.66667	127
25.67500	125
25.68333	122
25.69167	115
25.70000	108
25.70833	103
25.71667	100
25.72500	101
25.73333	105
25.74167	112
25.75000	121
25.75833	129
25.76667	135
25.77500	139
25.78333	140
25.79167	139
25.80000	137
25.80833	134
25.81667	131
25.82500	129
25.83333	127
25.84167	127
25.85000	127
25.85833	128
25.86667	128
25.87500	125
25.88333	122
25.89167	122
25.90000	124
25.90833	128
25.91667	131
25.92500	133
25.93333	131
25.94167	129
25.95000	126
25.95833	122
25.96667	118
25.97500	114
25.98333	110
25.99167	107
26.00000	108
26.00833	112
26.01667	120
26.02500	129
26.03333	137
26.04167	143
26.05000	146
26.05833	145
26.06667	141
26.07500	137
26.08333	134
26.09167	133
26.10000	136
26.10833	140
26.11667	146
26.12500	149
26.13333	151
26.14167	152
26.15000	154
26.15833	158
26.16667	163
26.17500	170
26.18333	174
26.19167	175
26.20000	174
26.20833	172
26.21667	170
26.22500	170
26.23333	170
26.24167	171
26.25000	170
26.25833	168
26.26667	168
26.27500	169
26.28333	172
26.29167	175
26.30000	176
26.30833	176
26.31667	174
26.32500	172
26.33333	172
26.34167	171
26.35000	171
26.35833	170
26.36667	169
26.37500	171
26.38333	174
26.39167	179
26.40000	185
26.40833	191
26.41667	196
26.42500	202
26.43333	208
26.44167	214
26.45000	220
26.45833	224
26.46667	228
26.47500	230
26.48333	231
26.49167	231
26.50000	228
26.50833	223
26.51667	216
26.52500	210
26.53333	206
26.54167	204
26.55000	205
26.55833	208
26.56667	212
26.57500	216
26.58333	221
26.59167	227
26.60000	231
26.60833	234
26.61667	235
26.62500	235
26.63333	238
26.64167	240
26.65000	243
26.65833	246
26.66667	247
26.67500	247
26.68333	248
26.69167	251
26.70000	254
26.70833	258
26.71667	261
26.72500	263
26.73333	262
26.74167	260
26.75000	261
26.75833	264
26.76667	269
26.77500	275
26.78333	280
26.79167	282
26.80000	282
26.80833	280
26.81667	277
26.82500	273
26.83333	269
26.84167	265
26.85000	262
26.85833	260
26.86667	259
26.87500	259
26.88333	261
26.89167	261
26.90000	260
26.90833	258
26.91667	258
26.92500	258
26.93333	260
26.94167	262
26.95000	265
26.95833	267
26.96667	266
26.97500	262
26.98333	258
26.99167	255
27.00000	254
27.00833	257
27.01667	262
27.02500	265
27.03333	266
27.04167	263
27.05000	260
27.05833	259
27.06667	258
27.07500	257
27.08333	255
27.09167	254
27.10000	254
27.10833	254
27.11667	256
27.12500	256
27.13333	253
27.14167	248
27.15000	244
27.15833	243
27.16667	244
27.17500	248
27.18333	251
27.19167	250
27.20000	247
27.20833	243
27.21667	239
27.22500	236
27.23333	236
27.24167	239
27.25000	242
27.25833	246
27.26667	250
27.27500	254
27.28333	257
27.29167	258
27.30000	258
27.30833	257
27.31667	257
27.32500	257
27.33333	257
27.34167	259
27.35000	261
27.35833	263
27.36667	264
27.37500	264
27.38333	263
27.39167	262
27.40000	261
27.40833	262
27.41667	264
27.42500	266
27.43333	266
27.44167	265
27.45000	261
27.45833	255
27.46667	249
27.47500	244
27.48333	240
27.49167	238
27.50000	237
27.50833	236
27.51667	237
27.52500	240
27.53333	246
27.54167	254
27.55000	261
27.55833	267
27.56667	272
27.57500	277
27.58333	281
27.59167	285
27.60000	287
27.60833	287
27.61667	285
27.62500	283
27.63333	282
27.64167	283
27.65000	285
27.65833	289
27.66667	295
27.67500	304
27.68333	313
27.69167	321
27.70000	327
27.70833	330
27.71667	331
27.72500	331
27.73333	334
27.74167	337
27.75000	340
27.75833	342
27.76667	344
27.77500	346
27.78333	349
27.79167	351
27.80000	353
27.80833	355
27.81667	356
27.82500	357
27.83333	361
27.84167	365
27.85000	371
27.85833	378
27.86667	385
27.87500	391
27.88333	396
27.89167	401
27.90000	405
27.90833	408
27.91667	408
27.92500	408
27.93333	408
27.94167	408
27.95000	409
27.95833	411
27.96667	416
27.97500	423
27.98333	430
27.99167	437
28.00000	443
28.00833	446
28.01667	449
28.02500	452
28.03333	457
28.04167	462
28.05000	466
28.05833	469
28.06667	471
28.07500	473
28.08333	475
28.09167	476
28.10000	478
28.10833	481
28.11667	485
28.12500	489
28.13333	494
28.14167	498
28.15000	501
28.15833	505
28.16667	510
28.17500	517
28.18333	523
28.19167	529
28.20000	532
28.20833	533
28.21667	533
28.22500	532
28.23333	532
28.24167	531
28.25000	530
28.25833	528
28.26667	529
28.27500	531
28.28333	536
28.29167	542
28.30000	548
28.30833	553
28.31667	557
28.32500	559
28.33333	559
28.34167	557
28.35000	554
28.35833	552
28.36667	553
28.37500	557
28.38333	561
28.39167	564
28.40000	566
28.40833	567
28.41667	569
28.42500	571
28.43333	574
28.44167	575
28.45000	575
28.45833	572
28.46667	569
28.47500	566
28.48333	565
28.49167	563
28.50000	563
28.50833	563
28.51667	566
28.52500	569
28.53333	573
28.54167	575
28.55000	575
28.55833	573
28.56667	569
28.57500	564
28.58333	561
28.59167	562
28.60000	567
28.60833	575
28.61667	585
28.62500	592
28.63333	596
28.64167	595
28.65000	590
28.65833	583
28.66667	577
28.67500	571
28.68333	567
28.69167	563
28.70000	559
28.70833	554
28.71667	549
28.72500	546
28.73333	545
28.74167	546
28.75000	548
28.75833	551
28.76667	554
28.77500	555
28.78333	556
28.79167	558
28.80000	559
28.80833	559
28.81667	559
28.82500	559
28.83333	561
28.84167	564
28.85000	568
28.85833	572
28.86667	573
28.87500	571
28.88333	568
28.89167	564
28.90000	562
28.90833	560
28.91667	559
28.92500	559
28.93333	557
28.94167	555
28.95000	551
28.95833	546
28.96667	543
28.97500	543
28.98333	548
28.99167	558
29.00000	568
29.00833	577
29.01667	583
29.02500	586
29.03333	586
29.04167	587
29.05000	588
29.05833	592
29.06667	598
29.07500	605
29.08333	613
29.09167	618
29.10000	622
29.10833	623
29.11667	623
29.12500	623
29.13333	624
29.14167	627
29.15000	632
29.15833	639
29.16667	646
29.17500	654
29.18333	661
29.19167	667
29.20000	672
29.20833	677
29.21667	683
29.22500	688
29.23333	692
29.24167	696
29.25000	700
29.25833	705
29.26667	713
29.27500	723
29.28333	733
29.29167	743
29.30000	752
29.30833	759
29.31667	765
29.32500	770
29.33333	774
29.34167	777
29.35000	780
29.35833	784
29.36667	791
29.37500	803
29.38333	818
29.39167	835
29.40000	853
29.40833	868
29.41667	882
29.42500	895
29.43333	908
29.44167	921
29.45000	933
29.45833	945
29.46667	957
29.47500	970
29.48333	986
29.49167	1007
29.50000	1030
29.50833	1055
29.51667	1080
29.52500	1103
29.53333	1127
29.54167	1150
29.55000	1174
29.55833	1198
29.56667	1221
29.57500	1246
29.58333	1273
29.59167	1306
29.60000	1342
29.60833	1382
29.61667	1424
29.62500	1465
29.63333	1506
29.64167	1546
29.65000	1588
29.65833	1632
29.66667	1679
29.67500	1731
29.68333	1786
29.69167	1843
29.70000	1903
29.70833	1966
29.71667	2034
29.72500	2106
29.73333	2186
29.74167	2269
29.75000	2355
29.75833	2443
29.76667	2533
29.77500	2629
29.78333	2727
29.79167	2832
29.80000	2943
29.80833	3060
29.81667	3185
29.82500	3314
29.83333	3454
29.84167	3600
29.85000	3759
29.85833	3926
29.86667	4101
29.87500	4288
29.88333	4477
29.89167	4676
29.90000	4879
29.90833	5091
29.91667	5315
29.92500	5544
29.93333	5790
29.94167	6041
29.95000	6306
29.95833	6582
29.96667	6865
29.97500	7165
29.98333	7469
29.99167	7791
30.00000	8122
30.00833	8469
30.01667	8836
30.02500	9211
30.03333	9610
30.04167	10016
30.05000	10440
30.05833	10877
30.06667	11320
30.07500	11785
30.08333	12250
30.09167	12736
30.10000	13230
30.10833	13736
30.11667	14265
30.12500	14799
30.13333	15364
30.14167	15932
30.15000	16519
30.15833	17118
30.16667	17717
30.17500	18338
30.18333	18955
30.19167	19594
30.20000	20239
30.20833	20898
30.21667	21581
30.22500	22261
30.23333	22967
30.24167	23667
30.25000	24378
30.25833	25093
30.26667	25802
30.27500	26532
30.28333	27250
30.29167	27985
30.30000	28717
30.30833	29452
30.31667	30204
30.32500	30946
30.33333	31712
30.34167	32465
30.35000	33223
30.35833	33980
30.36667	34720
30.37500	35470
30.38333	36198
30.39167	36935
30.40000	37662
30.40833	38384
30.41667	39113
30.42500	39821
30.43333	40540
30.44167	41233
30.45000	41918
30.45833	42589
30.46667	43237
30.47500	43886
30.48333	44509
30.49167	45131
30.50000	45736
30.50833	46322
30.51667	46900
30.52500	47449
30.53333	47991
30.54167	48507
30.55000	49008
30.55833	49493
30.56667	49951
30.57500	50398
30.58333	50814
30.59167	51215
30.60000	51593
30.60833	51949
30.61667	52290
30.62500	52602
30.63333	52896
30.64167	53162
30.65000	53402
30.65833	53617
30.66667	53803
30.67500	53968
30.68333	54107
30.69167	54226
30.70000	54322
30.70833	54392
30.71667	54439
30.72500	54459
30.73333	54453
30.74167	54423
30.75000	54365
30.75833	54282
30.76667	54174
30.77500	54038
30.78333	53881
30.79167	53698
30.80000	53495
30.80833	53271
30.81667	53021
30.82500	52754
30.83333	52458
30.84167	52145
30.85000	51807
30.85833	51447
30.86667	51070
30.87500	50663
30.88333	50244
30.89167	49795
30.90000	49333
30.90833	48858
30.91667	48361
30.92500	47861
30.93333	47335
30.94167	46805
30.95000	46256
30.95833	45692
30.96667	45123
30.97500	44529
30.98333	43932
30.99167	43306
31.00000	42672
31.00833	42030
31.01667	41373
31.02500	40727
31.03333	40062
31.04167	39405
31.05000	38736
31.05833	38060
31.06667	37388
31.07500	36697
31.08333	36020
31.09167	35329
31.10000	34644
31.10833	33961
31.11667	33268
31.12500	32592
31.13333	31902
31.14167	31229
31.15000	30555
31.15833	29885
31.16667	29227
31.17500	28559
31.18333	27909
31.19167	27251
31.20000	26605
31.20833	25966
31.21667	25326
31.22500	24707
31.23333	24082
31.24167	23476
31.25000	22873
31.25833	22277
31.26667	21699
31.27500	21119
31.28333	20562
31.29167	20008
31.30000	19469
31.30833	18941
31.31667	18416
31.32500	17913
31.33333	17411
31.34167	16929
31.35000	16457
31.35833	15994
31.36667	15545
31.37500	15094
31.38333	14661
31.39167	14229
31.40000	13812
31.40833	13413
31.41667	13023
31.42500	12655
31.43333	12292
31.44167	11944
31.45000	11600
31.45833	11262
31.46667	10936
31.47500	10613
31.48333	10307
31.49167	10007
31.50000	9721
31.50833	9446
31.51667	9176
31.52500	8921
31.53333	8670
31.54167	8431
31.55000	8197
31.55833	7969
31.56667	7753
31.57500	7539
31.58333	7338
31.59167	7141
31.60000	6954
31.60833	6774
31.61667	6598
31.62500	6433
31.63333	6272
31.64167	6119
31.65000	5971
31.65833	5827
31.66667	5690
31.67500	5556
31.68333	5430
31.69167	5309
31.70000	5195
31.70833	5086
31.71667	4982
31.72500	4883
31.73333	4784
31.74167	4690
31.75000	4598
31.75833	4509
31.76667	4426
31.77500	4346
31.78333	4273
31.79167	4204
31.80000	4140
31.80833	4080
31.81667	4022
31.82500	3965
31.83333	3906
31.84167	3848
31.85000	3788
31.85833	3729
31.86667	3677
31.87500	3629
31.88333	3589
31.89167	3553
31.90000	3521
31.90833	3488
31.91667	3455
31.92500	3423
31.93333	3394
31.94167	3368
31.95000	3343
31.95833	3319
31.96667	3293
31.97500	3264
31.98333	3237
31.99167	3214
32.00000	3195
32.00833	3181
32.01667	3172
32.02500	3165
32.03333	3159
32.04167	3152
32.05000	3145
32.05833	3138
32.06667	3129
32.07500	3120
32.08333	3113
32.09167	3110
32.10000	3110
32.10833	3114
32.11667	3119
32.12500	3125
32.13333	3132
32.14167	3140
32.15000	3150
32.15833	3161
32.16667	3173
32.17500	3186
32.18333	3198
32.19167	3210
32.20000	3224
32.20833	3243
32.21667	3266
32.22500	3293
32.23333	3325
32.24167	3357
32.25000	3390
32.25833	3422
32.26667	3454
32.27500	3488
32.28333	3525
32.29167	3567
32.30000	3614
32.30833	3667
32.31667	3724
32.32500	3782
32.33333	3844
32.34167	3908
32.35000	3974
32.35833	4043
32.36667	4115
32.37500	4192
32.38333	4275
32.39167	4368
32.40000	4469
32.40833	4578
32.41667	4696
32.42500	4816
32.43333	4940
32.44167	5067
32.45000	5200
32.45833	5341
32.46667	5490
32.47500	5654
32.48333	5824
32.49167	6010
32.50000	6204
32.50833	6411
32.51667	6633
32.52500	6862
32.53333	7106
32.54167	7358
32.55000	7626
32.55833	7910
32.56667	8207
32.57500	8528
32.58333	8860
32.59167	9217
32.60000	9589
32.60833	9983
32.61667	10402
32.62500	10834
32.63333	11295
32.64167	11768
32.65000	12267
32.65833	12789
32.66667	13330
32.67500	13909
32.68333	14503
32.69167	15139
32.70000	15798
32.70833	16486
32.71667	17212
32.72500	17953
32.73333	18743
32.74167	19548
32.75000	20391
32.75833	21267
32.76667	22165
32.77500	23119
32.78333	24087
32.79167	25113
32.80000	26162
32.80833	27243
32.81667	28371
32.82500	29512
32.83333	30718
32.84167	31936
32.85000	33204
32.85833	34510
32.86667	35837
32.87500	37230
32.88333	38626
32.89167	40085
32.90000	41560
32.90833	43060
32.91667	44606
32.92500	46147
32.93333	47754
32.94167	49359
32.95000	51012
32.95833	52699
32.96667	54393
32.97500	56152
32.98333	57891
32.99167	59680
33.00000	61466
33.00833	63257
33.01667	65085
33.02500	66887
33.03333	68745
33.04167	70584
33.05000	72456
33.05833	74347
33.06667	76225
33.07500	78151
33.08333	80030
33.09167	81934
33.10000	83809
33.10833	85663
33.11667	87532
33.12500	89355
33.13333	91217
33.14167	93036
33.15000	94861
33.15833	96679
33.16667	98457
33.17500	100256
33.18333	101992
33.19167	103733
33.20000	105431
33.20833	107094
33.21667	108751
33.22500	110347
33.23333	111951
33.24167	113499
33.25000	115030
33.25833	116535
33.26667	117982
33.27500	119423
33.28333	120787
33.29167	122127
33.30000	123408
33.30833	124637
33.31667	125840
33.32500	126976
33.33333	128097
33.34167	129155
33.35000	130178
33.35833	131161
33.36667	132080
33.37500	132969
33.38333	133785
33.39167	134557
33.40000	135266
33.40833	135912
33.41667	136510
33.42500	137041
33.43333	137531
33.44167	137959
33.45000	138334
33.45833	138655
33.46667	138913
33.47500	139115
33.48333	139254
33.49167	139331
33.50000	139352
33.50833	139314
33.51667	139222
33.52500	139080
33.53333	138880
33.54167	138630
33.55000	138312
33.55833	137933
33.56667	137496
33.57500	136989
33.58333	136443
33.59167	135837
33.60000	135189
33.60833	134492
33.61667	133731
33.62500	132928
33.63333	132044
33.64167	131122
33.65000	130139
33.65833	129109
33.66667	128051
33.67500	126931
33.68333	125795
33.69167	124592
33.70000	123356
33.70833	122078
33.71667	120741
33.72500	119391
33.73333	117969
33.74167	116542
33.75000	115070
33.75833	113569
33.76667	112068
33.77500	110518
33.78333	108985
33.79167	107404
33.80000	105816
33.80833	104207
33.81667	102551
33.82500	100905
33.83333	99197
33.84167	97504
33.85000	95784
33.85833	94053
33.86667	92345
33.87500	90602
33.88333	88899
33.89167	87163
33.90000	85442
33.90833	83723
33.91667	81978
33.92500	80271
33.93333	78530
33.94167	76832
33.95000	75133
33.95833	73442
33.96667	71784
33.97500	70099
33.98333	68459
33.99167	66797
34.00000	65161
34.00833	63547
34.01667	61929
34.02500	60368
34.03333	58797
34.04167	57280
34.05000	55779
34.05833	54298
34.06667	52862
34.07500	51415
34.08333	50020
34.09167	48619
34.10000	47250
34.10833	45909
34.11667	44574
34.12500	43294
34.13333	42013
34.14167	40782
34.15000	39567
34.15833	38374
34.16667	37225
34.17500	36079
34.18333	34984
34.19167	33896
34.20000	32841
34.20833	31813
34.21667	30792
34.22500	29819
34.23333	28850
34.24167	27927
34.25000	27027
34.25833	26151
34.26667	25313
34.27500	24481
34.28333	23687
34.29167	22898
34.30000	22133
34.30833	21391
34.31667	20658
34.32500	19964
34.33333	19278
34.34167	18629
34.35000	17999
34.35833	17390
34.36667	16810
34.37500	16237
34.38333	15693
34.39167	15154
34.40000	14636
34.40833	14138
34.41667	13652
34.42500	13194
34.43333	12744
34.44167	12317
34.45000	11901
34.45833	11496
34.46667	11110
34.47500	10728
34.48333	10368
34.49167	10014
34.50000	9675
34.50833	9348
34.51667	9029
34.52500	8732
34.53333	8441
34.54167	8167
34.55000	7900
34.55833	7624
34.56667	7352
34.57500	7102
34.58333	6877
34.59167	6658
34.60000	6446
34.60833	6242
34.61667	6041
34.62500	5852
34.63333	5666
34.64167	5491
34.65000	5321
34.65833	5156
34.66667	4999
34.67500	4847
34.68333	4704
34.69167	4565
34.70000	4432
34.70833	4301
34.71667	4170
34.72500	4044
34.73333	3920
34.74167	3804
34.75000	3698
34.75833	3599
34.76667	3507
34.77500	3417
34.78333	3330
34.79167	3242
34.80000	3158
34.80833	3080
34.81667	3004
34.82500	2930
34.83333	2852
34.84167	2775
34.85000	2697
34.85833	2620
34.86667	2549
34.87500	2484
34.88333	2424
34.89167	2366
34.90000	2310
34.90833	2255
34.91667	2201
34.92500	2151
34.93333	2101
34.94167	2052
34.95000	2005
34.95833	1959
34.96667	1918
34.97500	1881
34.98333	1847
34.99167	1816
35.00000	1784
35.00833	1748
35.01667	1711
35.02500	1674
35.03333	1638
35.04167	1605
35.05000	1574
35.05833	1546
35.06667	1519
35.07500	1492
35.08333	1466
35.09167	1442
35.10000	1418
35.10833	1396
35.11667	1375
35.12500	1354
35.13333	1335
35.14167	1316
35.15000	1296
35.15833	1274
35.16667	1254
35.17500	1233
35.18333	1214
35.19167	1196
35.20000	1179
35.20833	1161
35.21667	1142
35.22500	1124
35.23333	1105
35.24167	1088
35.25000	1072
35.25833	1057
35.26667	1044
35.27500	1033
35.28333	1023
35.29167	1012
35.30000	1001
35.30833	991
35.31667	982
35.32500	974
35.33333	968
35.34167	960
35.35000	949
35.35833	936
35.36667	924
35.37500	913
35.38333	905
35.39167	899
35.40000	893
35.40833	887
35.41667	879
35.42500	869
35.43333	857
35.44167	846
35.45000	835
35.45833	827
35.46667	821
35.47500	818
35.48333	814
35.49167	806
35.50000	796
35.50833	788
35.51667	782
35.52500	778
35.53333	776
35.54167	772
35.55000	763
35.55833	749
35.56667	737
35.57500	726
35.58333	718
35.59167	712
35.60000	707
35.60833	701
35.61667	694
35.62500	688
35.63333	684
35.64167	682
35.65000	681
35.65833	682
35.66667	683
35.67500	684
35.68333	682
35.69167	676
35.70000	667
35.70833	656
35.71667	645
35.72500	636
35.73333	629
35.74167	625
35.75000	623
35.75833	623
35.76667	625
35.77500	628
35.78333	631
35.79167	634
35.80000	635
35.80833	635
35.81667	633
35.82500	628
35.83333	621
35.84167	614
35.85000	608
35.85833	605
35.86667	605
35.87500	607
35.88333	608
35.89167	608
35.90000	605
35.90833	600
35.91667	592
35.92500	585
35.93333	580
35.94167	576
35.95000	575
35.95833	575
35.96667	575
35.97500	574
35.98333	574
35.99167	577
36.00000	580
36.00833	580
36.01667	575
36.02500	567
36.03333	557
36.04167	547
36.05000	540
36.05833	536
36.06667	534
36.07500	535
36.08333	536
36.09167	539
36.10000	543
36.10833	544
36.11667	544
36.12500	543
36.13333	541
36.14167	539
36.15000	538
36.15833	536
36.16667	534
36.17500	530
36.18333	526
36.19167	523
36.20000	520
36.20833	518
36.21667	517
36.22500	515
36.23333	512
36.24167	511
36.25000	513
36.25833	517
36.26667	521
36.27500	524
36.28333	524
36.29167	520
36.30000	514
36.30833	507
36.31667	501
36.32500	495
36.33333	488
36.34167	482
36.35000	475
36.35833	468
36.36667	464
36.37500	463
36.38333	466
36.39167	472
36.40000	479
36.40833	486
36.41667	492
36.42500	497
36.43333	499
36.44167	501
36.45000	500
36.45833	497
36.46667	495
36.47500	493
36.48333	491
36.49167	491
36.50000	492
36.50833	492
36.51667	490
36.52500	488
36.53333	484
36.54167	478
36.55000	472
36.55833	466
36.56667	461
36.57500	460
36.58333	460
36.59167	463
36.60000	467
36.60833	470
36.61667	472
36.62500	471
36.63333	467
36.64167	461
36.65000	457
36.65833	453
36.66667	451
36.67500	449
36.68333	447
36.69167	444
36.70000	441
36.70833	439
36.71667	436
36.72500	434
36.73333	430
36.74167	427
36.75000	426
36.75833	426
36.76667	426
36.77500	426
36.78333	426
36.79167	428
36.80000	430
36.80833	433
36.81667	436
36.82500	438
36.83333	438
36.84167	437
36.85000	433
36.85833	427
36.86667	420
36.87500	410
36.88333	402
36.89167	396
36.90000	394
36.90833	393
36.91667	395
36.92500	399
36.93333	404
36.94167	409
36.95000	414
36.95833	417
36.96667	419
36.97500	418
36.98333	416
36.99167	413
37.00000	409
37.00833	404
37.01667	400
37.02500	397
37.03333	397
37.04167	399
37.05000	400
37.05833	400
37.06667	399
37.07500	398
37.08333	398
37.09167	401
37.10000	406
37.10833	410
37.11667	413
37.12500	413
37.13333	409
37.14167	403
37.15000	397
37.15833	392
37.16667	389
37.17500	388
37.18333	389
37.19167	389
37.20000	388
37.20833	388
37.21667	390
37.22500	394
37.23333	399
37.24167	403
37.25000	402
37.25833	397
37.26667	392
37.27500	388
37.28333	387
37.29167	389
37.30000	393
37.30833	397
37.31667	398
37.32500	397
37.33333	395
37.34167	392
37.35000	389
37.35833	385
37.36667	382
37.37500	379
37.38333	377
37.39167	378
37.40000	379
37.40833	382
37.41667	384
37.42500	385
37.43333	383
37.44167	381
37.45000	379
37.45833	377
37.46667	378
37.47500	380
37.48333	384
37.49167	387
37.50000	388
37.50833	386
37.51667	381
37.52500	376
37.53333	375
37.54167	377
37.55000	383
37.55833	391
37.56667	397
37.57500	399
37.58333	399
37.59167	398
37.60000	397
37.60833	398
37.61667	400
37.62500	404
37.63333	409
37.64167	414
37.65000	417
37.65833	420
37.66667	422
37.67500	421
37.68333	420
37.69167	419
37.70000	419
37.70833	419
37.71667	417
37.72500	415
37.73333	410
37.74167	406
37.75000	403
37.75833	403
37.76667	405
37.77500	411
37.78333	417
37.79167	422
37.80000	427
37.80833	430
37.81667	430
37.82500	430
37.83333	431
37.84167	433
37.85000	434
37.85833	436
37.86667	436
37.87500	435
37.88333	433
37.89167	429
37.90000	425
37.90833	423
37.91667	422
37.92500	424
37.93333	427
37.94167	430
37.95000	431
37.95833	432
37.96667	434
37.97500	438
37.98333	443
37.99167	449
38.00000	454
38.00833	457
38.01667	457
38.02500	456
38.03333	454
38.04167	453
38.05000	451
38.05833	450
38.06667	449
38.07500	448
38.08333	446
38.09167	444
38.10000	442
38.10833	438
38.11667	434
38.12500	430
38.13333	427
38.14167	426
38.15000	427
38.15833	431
38.16667	436
38.17500	442
38.18333	445
38.19167	446
38.20000	444
38.20833	441
38.21667	437
38.22500	435
38.23333	434
38.24167	433
38.25000	433
38.25833	434
38.26667	436
38.27500	438
38.28333	440
38.29167	442
38.30000	444
38.30833	445
38.31667	446
38.32500	446
38.33333	446
38.34167	445
38.35000	440
38.35833	433
38.36667	426
38.37500	418
38.38333	412
38.39167	406
38.40000	401
38.40833	396
38.41667	393
38.42500	390
38.43333	388
38.44167	388
38.45000	389
38.45833	394
38.46667	401
38.47500	409
38.48333	415
38.49167	414
38.50000	410
38.50833	404
38.51667	398
38.52500	394
38.53333	390
38.54167	388
38.55000	386
38.55833	382
38.56667	380
38.57500	380
38.58333	380
38.59167	382
38.60000	383
38.60833	383
38.61667	380
38.62500	376
38.63333	372
38.64167	368
38.65000	365
38.65833	362
38.66667	356
38.67500	348
38.68333	342
38.69167	339
38.70000	340
38.70833	344
38.71667	350
38.72500	354
38.73333	354
38.74167	352
38.75000	349
38.75833	346
38.76667	343
38.77500	341
38.78333	339
38.79167	336
38.80000	332
38.80833	328
38.81667	325
38.82500	322
38.83333	322
38.84167	324
38.85000	329
38.85833	334
38.86667	338
38.87500	339
38.88333	337
38.89167	333
38.90000	329
38.90833	327
38.91667	327
38.92500	328
38.93333	330
38.94167	332
38.95000	335
38.95833	337
38.96667	338
38.97500	336
38.98333	332
38.99167	324
39.00000	316
39.00833	309
39.01667	304
39.02500	302
39.03333	303
39.04167	307
39.05000	312
39.05833	318
39.06667	322
39.07500	323
39.08333	322
39.09167	319
39.10000	315
39.10833	310
39.11667	305
39.12500	301
39.13333	296
39.14167	291
39.15000	288
39.15833	287
39.16667	290
39.17500	295
39.18333	301
39.19167	307
39.20000	311
39.20833	311
39.21667	309
39.22500	303
39.23333	294
39.24167	285
39.25000	276
39.25833	268
39.26667	263
39.27500	261
39.28333	262
39.29167	264
39.30000	267
39.30833	269
39.31667	268
39.32500	266
39.33333	264
39.34167	262
39.35000	263
39.35833	265
39.36667	266
39.37500	265
39.38333	262
39.39167	260
39.40000	258
39.40833	258
39.41667	260
39.42500	260
39.43333	259
39.44167	257
39.45000	255
39.45833	254
39.46667	254
39.47500	256
39.48333	259
39.49167	260
39.50000	258
39.50833	256
39.51667	253
39.52500	251
39.53333	251
39.54167	251
39.55000	251
39.55833	249
39.56667	246
39.57500	244
39.58333	242
39.59167	242
39.60000	243
39.60833	246
39.61667	249
39.62500	251
39.63333	252
39.64167	252
39.65000	251
39.65833	250
39.66667	250
39.67500	252
39.68333	255
39.69167	256
39.70000	256
39.70833	255
39.71667	253
39.72500	251
39.73333	249
39.74167	247
39.75000	246
39.75833	246
39.76667	244
39.77500	241
39.78333	237
39.79167	232
39.80000	227
39.80833	224
39.81667	222
39.82500	223
39.83333	227
39.84167	233
39.85000	238
39.85833	242
39.86667	243
39.87500	238
39.88333	232
39.89167	226
39.90000	222
39.90833	219
39.91667	220
39.92500	222
39.93333	225
39.94167	229
39.95000	233
39.95833	237
39.96667	239
39.97500	237
39.98333	232
39.99167	227
40.00000	222
40.00833	219
40.01667	218
40.02500	219
40.03333	221
40.04167	224
40.05000	228
40.05833	233
40.06667	234
40.07500	230
40.08333	224
40.09167	215
40.10000	207
40.10833	202
40.11667	201
40.12500	201
40.13333	199
40.14167	198
40.15000	198
40.15833	201
40.16667	204
40.17500	207
40.18333	209
40.19167	212
40.20000	215
40.20833	217
40.21667	219
40.22500	220
40.23333	219
40.24167	217
40.25000	216
40.25833	215
40.26667	215
40.27500	214
40.28333	212
40.29167	211
40.30000	211
40.30833	211
40.31667	212
40.32500	215
40.33333	217
40.34167	221
40.35000	225
40.35833	230
40.36667	235
40.37500	238
40.38333	241
40.39167	242
40.40000	242
40.40833	243
40.41667	244
40.42500	246
40.43333	248
40.44167	249
40.45000	250
40.45833	251
40.46667	253
40.47500	255
40.48333	257
40.49167	260
40.50000	264
40.50833	269
40.51667	276
40.52500	284
40.53333	292
40.54167	299
40.55000	307
40.55833	313
40.56667	318
40.57500	321
40.58333	326
40.59167	332
40.60000	340
40.60833	349
40.61667	359
40.62500	367
40.63333	372
40.64167	378
40.65000	387
40.65833	399
40.66667	413
40.67500	430
40.68333	447
40.69167	464
40.70000	480
40.70833	494
40.71667	505
40.72500	517
40.73333	531
40.74167	546
40.75000	563
40.75833	582
40.76667	601
40.77500	621
40.78333	642
40.79167	664
40.80000	686
40.80833	708
40.81667	729
40.82500	751
40.83333	774
40.84167	798
40.85000	823
40.85833	849
40.86667	879
40.87500	913
40.88333	949
40.89167	988
40.90000	1027
40.90833	1063
40.91667	1096
40.92500	1127
40.93333	1155
40.94167	1183
40.95000	1212
40.95833	1243
40.96667	1277
40.97500	1314
40.98333	1352
40.99167	1392
41.00000	1432
41.00833	1471
41.01667	1510
41.02500	1548
41.03333	1589
41.04167	1632
41.05000	1676
41.05833	1723
41.06667	1768
41.07500	1815
41.08333	1862
41.09167	1913
41.10000	1965
41.10833	2016
41.11667	2066
41.12500	2112
41.13333	2157
41.14167	2201
41.15000	2248
41.15833	2297
41.16667	2346
41.17500	2399
41.18333	2451
41.19167	2502
41.20000	2553
41.20833	2603
41.21667	2654
41.22500	2702
41.23333	2750
41.24167	2797
41.25000	2843
41.25833	2891
41.26667	2940
41.27500	2993
41.28333	3045
41.29167	3095
41.30000	3142
41.30833	3185
41.31667	3227
41.32500	3268
41.33333	3310
41.34167	3353
41.35000	3397
41.35833	3442
41.36667	3486
41.37500	3531
41.38333	3574
41.39167	3616
41.40000	3655
41.40833	3692
41.41667	3727
41.42500	3761
41.43333	3796
41.44167	3829
41.45000	3863
41.45833	3895
41.46667	3925
41.47500	3955
41.48333	3983
41.49167	4012
41.50000	4041
41.50833	4068
41.51667	4094
41.52500	4117
41.53333	4137
41.54167	4155
41.55000	4170
41.55833	4184
41.56667	4196
41.57500	4209
41.58333	4220
41.59167	4232
41.60000	4243
41.60833	4255
41.61667	4265
41.62500	4271
41.63333	4273
41.64167	4270
41.65000	4263
41.65833	4254
41.66667	4246
41.67500	4238
41.68333	4232
41.69167	4226
41.70000	4219
41.70833	4211
41.71667	4201
41.72500	4189
41.73333	4176
41.74167	4161
41.75000	4144
41.75833	4123
41.76667	4099
41.77500	4072
41.78333	4044
41.79167	4014
41.80000	3985
41.80833	3955
41.81667	3924
41.82500	3894
41.83333	3865
41.84167	3835
41.85000	3805
41.85833	3773
41.86667	3738
41.87500	3699
41.88333	3658
41.89167	3613
41.90000	3567
41.90833	3523
41.91667	3480
41.92500	3442
41.93333	3406
41.94167	3371
41.95000	3335
41.95833	3295
41.96667	3251
41.97500	3204
41.98333	3155
41.99167	3104
42.00000	3054
42.00833	3007
42.01667	2962
42.02500	2919
42.03333	2875
42.04167	2833
42.05000	2790
42.05833	2747
42.06667	2703
42.07500	2657
42.08333	2609
42.09167	2558
42.10000	2504
42.10833	2449
42.11667	2392
42.12500	2335
42.13333	2279
42.14167	2226
42.15000	2176
42.15833	2130
42.16667	2085
42.17500	2040
42.18333	1996
42.19167	1952
42.20000	1908
42.20833	1865
42.21667	1821
42.22500	1779
42.23333	1737
42.24167	1696
42.25000	1654
42.25833	1611
42.26667	1569
42.27500	1527
42.28333	1489
42.29167	1451
42.30000	1414
42.30833	1378
42.31667	1340
42.32500	1304
42.33333	1267
42.34167	1232
42.35000	1195
42.35833	1158
42.36667	1121
42.37500	1083
42.38333	1046
42.39167	1011
42.40000	977
42.40833	945
42.41667	914
42.42500	884
42.43333	854
42.44167	827
42.45000	804
42.45833	784
42.46667	767
42.47500	750
42.48333	732
42.49167	710
42.50000	686
42.50833	663
42.51667	643
42.52500	627
42.53333	616
42.54167	606
42.55000	595
42.55833	582
42.56667	568
42.57500	553
42.58333	537
42.59167	522
42.60000	506
42.60833	491
42.61667	474
42.62500	456
42.63333	441
42.64167	427
42.65000	416
42.65833	405
42.66667	393
42.67500	382
42.68333	373
42.69167	364
42.70000	356
42.70833	345
42.71667	334
42.72500	324
42.73333	315
42.74167	308
42.75000	305
42.75833	306
42.76667	307
42.77500	305
42.78333	301
42.79167	295
42.80000	289
42.80833	283
42.81667	277
42.82500	272
42.83333	268
42.84167	263
42.85000	256
42.85833	249
42.86667	241
42.87500	235
42.88333	230
42.89167	227
42.90000	227
42.90833	228
42.91667	228
42.92500	227
42.93333	224
42.94167	220
42.95000	217
42.95833	216
42.96667	217
42.97500	219
42.98333	221
42.99167	220
43.00000	217
43.00833	213
43.01667	208
43.02500	202
43.03333	198
43.04167	194
43.05000	193
43.05833	192
43.06667	192
43.07500	190
43.08333	187
43.09167	184
43.10000	182
43.10833	181
43.11667	180
43.12500	180
43.13333	180
43.14167	179
43.15000	177
43.15833	172
43.16667	167
43.17500	163
43.18333	161
43.19167	161
43.20000	163
43.20833	163
43.21667	162
43.22500	160
43.23333	157
43.24167	154
43.25000	150
43.25833	146
43.26667	143
43.27500	141
43.28333	143
43.29167	145
43.30000	147
43.30833	149
43.31667	150
43.32500	150
43.33333	151
43.34167	151
43.35000	150
43.35833	149
43.36667	147
43.37500	145
43.38333	142
43.39167	141
43.40000	139
43.40833	137
43.41667	136
43.42500	137
43.43333	139
43.44167	142
43.45000	143
43.45833	143
43.46667	142
43.47500	140
43.48333	138
43.49167	137
43.50000	135
43.50833	133
43.51667	131
43.52500	130
43.53333	129
43.54167	129
43.55000	130
43.55833	130
43.56667	130
43.57500	129
43.58333	126
43.59167	122
43.60000	120
43.60833	120
43.61667	123
43.62500	126
43.63333	126
43.64167	124
43.65000	122
43.65833	120
43.66667	121
43.67500	126
43.68333	130
43.69167	132
43.70000	133
43.70833	133
43.71667	132
43.72500	132
43.73333	132
43.74167	131
43.75000	130
43.75833	129
43.76667	128
43.77500	127
43.78333	127
43.79167	126
43.80000	123
43.80833	121
43.81667	120
43.82500	121
43.83333	123
43.84167	125
43.85000	126
43.85833	127
43.86667	128
43.87500	131
43.88333	134
43.89167	136
43.90000	138
43.90833	137
43.91667	134
43.92500	128
43.93333	120
43.94167	110
43.95000	101
43.95833	93
43.96667	89
43.97500	90
43.98333	94
43.99167	98
44.00000	102
44.00833	106
44.01667	108
44.02500	111
44.03333	116
44.04167	121
44.05000	125
44.05833	128
44.06667	129
44.07500	129
44.08333	126
44.09167	122
44.10000	118
44.10833	114
44.11667	113
44.12500	112
44.13333	112
44.14167	112
44.15000	111
44.15833	107
44.16667	102
44.17500	96
44.18333	92
44.19167	89
44.20000	88
44.20833	89
44.21667	92
44.22500	96
44.23333	99
44.24167	99
44.25000	97
44.25833	92
44.26667	86
44.27500	82
44.28333	80
44.29167	81
44.30000	83
44.30833	86
44.31667	88
44.32500	91
44.33333	93
44.34167	94
44.35000	94
44.35833	92
44.36667	89
44.37500	88
44.38333	89
44.39167	91
44.40000	94
44.40833	97
44.41667	98
44.42500	96
44.43333	93
44.44167	89
44.45000	85
44.45833	81
44.46667	79
44.47500	79
44.48333	79
44.49167	80
44.50000	81
44.50833	82
44.51667	82
44.52500	82
44.53333	83
44.54167	83
44.55000	83
44.55833	83
44.56667	81
44.57500	78
44.58333	74
44.59167	71
44.60000	69
44.60833	70
44.61667	72
44.62500	75
44.63333	77
44.64167	79
44.65000	81
44.65833	83
44.66667	86
44.67500	88
44.68333	89
44.69167	88
44.70000	88
44.70833	89
44.71667	91
44.72500	96
44.73333	103
44.74167	108
44.75000	110
44.75833	109
44.76667	106
44.77500	102
44.78333	96
44.79167	91
44.80000	85
44.80833	79
44.81667	75
44.82500	73
44.83333	74
44.84167	77
44.85000	82
44.85833	87
44.86667	91
44.87500	95
44.88333	97
44.89167	96
44.90000	93
44.90833	88
44.91667	84
44.92500	81
44.93333	80
44.94167	81
44.95000	81
44.95833	81
44.96667	81
44.97500	82
44.98333	82
44.99167	80
45.00000	76
45.00833	73
45.01667	70
45.02500	71
45.03333	75
45.04167	81
45.05000	87
45.05833	91
45.06667	92
45.07500	90
45.08333	86
45.09167	81
45.10000	78
45.10833	77
45.11667	79
45.12500	80
45.13333	80
45.14167	79
45.15000	78
45.15833	78
45.16667	81
45.17500	84
45.18333	88
45.19167	89
45.20000	88
45.20833	87
45.21667	85
45.22500	85
45.23333	86
45.24167	89
45.25000	92
45.25833	96
45.26667	99
45.27500	100
45.28333	99
45.29167	96
45.30000	90
45.30833	85
45.31667	81
45.32500	80
45.33333	81
45.34167	84
45.35000	86
45.35833	87
45.36667	86
45.37500	82
45.38333	78
45.39167	77
45.40000	78
45.40833	79
45.41667	80
45.42500	78
45.43333	74
45.44167	70
45.45000	66
45.45833	64
45.46667	66
45.47500	70
45.48333	76
45.49167	80
45.50000	82
45.50833	82
45.51667	78
45.52500	75
45.53333	73
45.54167	74
45.55000	77
45.55833	81
45.56667	83
45.57500	83
45.58333	82
45.59167	81
45.60000	81
45.60833	81
45.61667	82
45.62500	81
45.63333	79
45.64167	77
45.65000	76
45.65833	78
45.66667	79
45.67500	77
45.68333	74
45.69167	70
45.70000	69
45.70833	72
45.71667	79
45.72500	86
45.73333	90
45.74167	90
45.75000	88
45.75833	85
45.76667	81
45.77500	78
45.78333	75
45.79167	73
45.80000	71
45.80833	70
45.81667	72
45.82500	74
45.83333	76
45.84167	78
45.85000	79
45.85833	80
45.86667	81
45.87500	82
45.88333	84
45.89167	84
45.90000	82
45.90833	80
45.91667	78
45.92500	78
45.93333	80
45.94167	81
45.95000	80
45.95833	76
45.96667	71
45.97500	66
45.98333	62
45.99167	61
46.00000	62
46.00833	65
46.01667	68
46.02500	69
46.03333	69
46.04167	67
46.05000	65
46.05833	65
46.06667	66
46.07500	71
46.08333	75
46.09167	77
46.10000	77
46.10833	73
46.11667	67
46.12500	62
46.13333	59
46.14167	57
46.15000	56
46.15833	54
46.16667	52
46.17500	49
46.18333	46
46.19167	45
46.20000	46
46.20833	47
46.21667	47
46.22500	47
46.23333	48
46.24167	51
46.25000	56
46.25833	61
46.26667	65
46.27500	66
46.28333	67
46.29167	66
46.30000	67
46.30833	68
46.31667	70
46.32500	70
46.33333	68
46.34167	64
46.35000	58
46.35833	53
46.36667	50
46.37500	51
46.38333	55
46.39167	58
46.40000	60
46.40833	60
46.41667	57
46.42500	53
46.43333	50
46.44167	48
46.45000	47
46.45833	46
46.46667	45
46.47500	43
46.48333	40
46.49167	38
46.50000	37
46.50833	38
46.51667	41
46.52500	44
46.53333	44
46.54167	44
46.55000	42
46.55833	43
46.56667	45
46.57500	51
46.58333	56
46.59167	60
46.60000	61
46.60833	60
46.61667	56
46.62500	52
46.63333	47
46.64167	42
46.65000	37
46.65833	32
46.66667	29
46.67500	29
46.68333	32
46.69167	35
46.70000	39
46.70833	41
46.71667	41
46.72500	39
46.73333	36
46.74167	33
46.75000	31
46.75833	29
46.76667	28
46.77500	28
46.78333	28
46.79167	29
46.80000	30
46.80833	32
46.81667	32
46.82500	29
46.83333	25
46.84167	21
46.85000	18
46.85833	17
46.86667	19
46.87500	22
46.88333	26
46.89167	29
46.90000	29
46.90833	26
46.91667	21
46.92500	16
46.93333	14
46.94167	14
46.95000	18
46.95833	24
46.96667	26
46.97500	23
46.98333	17
46.99167	10
47.00000	5
47.00833	3
47.01667	7
47.02500	11
47.03333	15
47.04167	18
47.05000	18
47.05833	16
47.06667	14
47.07500	14
47.08333	15
47.09167	19
47.10000	23
47.10833	26
47.11667	26
47.12500	25
47.13333	23
47.14167	22
47.15000	21
47.15833	19
47.16667	16
47.17500	11
47.18333	6
47.19167	2
47.20000	-0
47.20833	-1
47.21667	-1
47.22500	1
47.23333	2
47.24167	2
47.25000	1
47.25833	-2
47.26667	-4
47.27500	-5
47.28333	-4
47.29167	-1
47.30000	1
47.30833	1
47.31667	-1
47.32500	-4
47.33333	-6
47.34167	-6
47.35000	-5
47.35833	-4
47.36667	-3
47.37500	-3
47.38333	-3
47.39167	-2
47.40000	-1
47.40833	2
47.41667	3
47.42500	4
47.43333	2
47.44167	-2
47.45000	-5
47.45833	-7
47.46667	-7
47.47500	-2
47.48333	5
47.49167	13
47.50000	20
47.50833	24
47.51667	24
47.52500	20
47.53333	14
47.54167	7
47.55000	4
47.55833	4
47.56667	6
47.57500	8
47.58333	11
47.59167	12
47.60000	14
47.60833	16
47.61667	18
47.62500	19
47.63333	17
47.64167	13
47.65000	9
47.65833	5
47.66667	2
47.67500	2
47.68333	5
47.69167	10
47.70000	17
47.70833	20
47.71667	20
47.72500	16
47.73333	8
47.74167	0
47.75000	-6
47.75833	-9
47.76667	-12
47.77500	-16
47.78333	-19
47.79167	-23
47.80000	-26
47.80833	-25
47.81667	-22
47.82500	-18
47.83333	-16
47.84167	-15
47.85000	-15
47.85833	-16
47.86667	-17
47.87500	-18
47.88333	-20
47.89167	-23
47.90000	-25
47.90833	-26
47.91667	-23
47.92500	-19
47.93333	-13
47.94167	-5
47.95000	2
47.95833	10
47.96667	15
47.97500	19
47.98333	18
47.99167	13
48.00000	7
48.00833	1
48.01667	-4
48.02500	-6
48.03333	-6
48.04167	-4
48.05000	-3
48.05833	-1
48.06667	1
48.07500	2
48.08333	3
48.09167	2
48.10000	-0
48.10833	-4
48.11667	-9
48.12500	-13
48.13333	-16
48.14167	-16
48.15000	-16
48.15833	-13
48.16667	-9
48.17500	-3
48.18333	2
48.19167	3
48.20000	2
48.20833	-0
48.21667	-3
48.22500	-3
48.23333	-1
48.24167	2
48.25000	3
48.25833	4
48.26667	5
48.27500	8
48.28333	11
48.29167	12
48.30000	11
48.30833	8
48.31667	4
48.32500	-1
48.33333	-3
48.34167	-6
48.35000	-9
48.35833	-10
48.36667	-10
48.37500	-7
48.38333	-1
48.39167	6
48.40000	13
48.40833	17
48.41667	17
48.42500	16
48.43333	13
48.44167	12
48.45000	14
48.45833	17
48.46667	19
48.47500	21
48.48333	22
48.49167	21
48.50000	20
48.50833	18
48.51667	15
48.52500	12
48.53333	9
48.54167	6
48.55000	3
48.55833	2
48.56667	1
48.57500	2
48.58333	5
48.59167	9
48.60000	15
48.60833	19
48.61667	21
48.62500	23
48.63333	26
48.64167	29
48.65000	31
48.65833	32
48.66667	30
48.67500	26
48.68333	21
48.69167	16
48.70000	12
48.70833	7
48.71667	3
48.72500	1
48.73333	2
48.74167	5
48.75000	9
48.75833	14
48.76667	18
48.77500	20
48.78333	19
48.79167	17
48.80000	14
48.80833	13
48.81667	13
48.82500	13
48.83333	14
48.84167	16
48.85000	19
48.85833	23
48.86667	27
48.87500	31
48.88333	33
48.89167	30
48.90000	24
48.90833	14
48.91667	4
48.92500	-4
48.93333	-7
48.94167	-6
48.95000	-2
48.95833	4
48.96667	8
48.97500	9
48.98333	9
48.99167	7
49.00000	6
49.00833	8
49.01667	13
49.02500	18
49.03333	20
49.04167	20
49.05000	19
49.05833	18
49.06667	18
49.07500	20
49.08333	22
49.09167	22
49.10000	20
49.10833	18
49.11667	14
49.12500	11
49.13333	9
49.14167	7
49.15000	8
49.15833	10
49.16667	10
49.17500	9
49.18333	6
49.19167	1
49.20000	-3
49.20833	-7
49.21667	-9
49.22500	-11
49.23333	-11
49.24167	-9
49.25000	-5
49.25833	-0
49.26667	5
49.27500	10
49.28333	13
49.29167	14
49.30000	14
49.30833	12
49.31667	9
49.32500	6
49.33333	2
49.34167	-1
49.35000	-4
49.35833	-6
49.36667	-8
49.37500	-11
49.38333	-13
49.39167	-17
49.40000	-18
49.40833	-17
49.41667	-12
49.42500	-6
49.43333	-0
49.44167	4
49.45000	5
49.45833	3
49.46667	-0
49.47500	-3
49.48333	-4
49.49167	-4
49.50000	-3
49.50833	-2
49.51667	-2
49.52500	-6
49.53333	-12
49.54167	-18
49.55000	-21
49.55833	-22
49.56667	-18
49.57500	-11
49.58333	-6
49.59167	-4
49.60000	-5
49.60833	-11
49.61667	-18
49.62500	-22
49.63333	-23
49.64167	-21
49.65000	-18
49.65833	-16
49.66667	-16
49.67500	-19
49.68333	-23
49.69167	-25
49.70000	-26
49.70833	-27
49.71667	-26
49.72500	-25
49.73333	-21
49.74167	-17
49.75000	-15
49.75833	-14
49.76667	-15
49.77500	-18
49.78333	-22
49.79167	-27
49.80000	-30
49.80833	-31
49.81667	-28
49.82500	-24
49.83333	-20
49.84167	-17
49.85000	-20
49.85833	-27
49.86667	-32
49.87500	-33
49.88333	-31
49.89167	-27
49.90000	-24
49.90833	-22
49.91667	-23
49.92500	-22
49.93333	-20
49.94167	-16
49.95000	-11
49.95833	-5
49.96667	-1
49.97500	1
49.98333	1
49.99167	-2
50.00000	-6
50.00833	-9
50.01667	-9
50.02500	-7
50.03333	-4
50.04167	-1
50.05000	0
50.05833	-0
50.06667	-2
50.07500	-3
50.08333	-5
50.09167	-8
50.10000	-11
50.10833	-13
50.11667	-14
50.12500	-13
50.13333	-12
50.14167	-10
50.15000	-8
50.15833	-7
50.16667	-7
50.17500	-8
50.18333	-10
50.19167	-12
50.20000	-13
50.20833	-13
50.21667	-10
50.22500	-4
50.23333	2
50.24167	8
50.25000	10
50.25833	9
50.26667	7
50.27500	6
50.28333	5
50.29167	4
50.30000	2
50.30833	-1
50.31667	-5
50.32500	-8
50.33333	-9
50.34167	-10
50.35000	-10
50.35833	-12
50.36667	-14
50.37500	-17
50.38333	-19
50.39167	-20
50.40000	-17
50.40833	-12
50.41667	-5
50.42500	2
50.43333	7
50.44167	11
50.45000	15
50.45833	21
50.46667	25
50.47500	27
50.48333	26
50.49167	21
50.50000	17
50.50833	15
50.51667	18
50.52500	23
50.53333	30
50.54167	34
50.55000	34
50.55833	30
50.56667	24
50.57500	17
50.58333	14
50.59167	15
50.60000	21
50.60833	26
50.61667	28
50.62500	26
50.63333	20
50.64167	14
50.65000	9
50.65833	5
50.66667	4
50.67500	7
50.68333	11
50.69167	15
50.70000	19
50.70833	23
50.71667	26
50.72500	29
50.73333	31
50.74167	34
50.75000	38
50.75833	42
50.76667	46
50.77500	47
50.78333	45
50.79167	43
50.80000	40
50.80833	39
50.81667	42
50.82500	46
50.83333	50
50.84167	53
50.85000	57
50.85833	60
50.86667	62
50.87500	63
50.88333	63
50.89167	62
50.90000	62
50.90833	62
50.91667	62
50.92500	62
50.93333	61
50.94167	61
50.95000	62
50.95833	64
50.96667	66
50.97500	67
50.98333	66
50.99167	66
51.00000	69
51.00833	76
51.01667	86
51.02500	95
51.03333	99
51.04167	99
51.05000	93
51.05833	86
51.06667	80
51.07500	77
51.08333	76
51.09167	77
51.10000	80
51.10833	85
51.11667	91
51.12500	98
51.13333	106
51.14167	113
51.15000	120
51.15833	125
51.16667	128
51.17500	128
51.18333	127
51.19167	127
51.20000	130
51.20833	136
51.21667	144
51.22500	152
51.23333	158
51.24167	164
51.25000	171
51.25833	178
51.26667	185
51.27500	193
51.28333	201
51.29167	210
51.30000	219
51.30833	229
51.31667	240
51.32500	252
51.33333	263
51.34167	275
51.35000	287
51.35833	299
51.36667	310
51.37500	322
51.38333	335
51.39167	350
51.40000	366
51.40833	384
51.41667	403
51.42500	423
51.43333	445
51.44167	467
51.45000	493
51.45833	519
51.46667	546
51.47500	572
51.48333	596
51.49167	620
51.50000	644
51.50833	669
51.51667	697
51.52500	726
51.53333	759
51.54167	795
51.55000	834
51.55833	876
51.56667	917
51.57500	959
51.58333	1000
51.59167	1039
51.60000	1080
51.60833	1124
51.61667	1174
51.62500	1225
51.63333	1280
51.64167	1334
51.65000	1387
51.65833	1441
51.66667	1496
51.67500	1556
51.68333	1617
51.69167	1682
51.70000	1748
51.70833	1814
51.71667	1882
51.72500	1949
51.73333	2017
51.74167	2087
51.75000	2161
51.75833	2239
51.76667	2318
51.77500	2401
51.78333	2484
51.79167	2571
51.80000	2660
51.80833	2749
51.81667	2841
51.82500	2931
51.83333	3022
51.84167	3113
51.85000	3209
51.85833	3310
51.86667	3413
51.87500	3523
51.88333	3634
51.89167	3749
51.90000	3866
51.90833	3985
51.91667	4109
51.92500	4231
51.93333	4356
51.94167	4479
51.95000	4602
51.95833	4726
51.96667	4849
51.97500	4977
51.98333	5103
51.99167	5234
52.00000	5367
52.00833	5501
52.01667	5641
52.02500	5780
52.03333	5924
52.04167	6067
52.05000	6213
52.05833	6363
52.06667	6512
52.07500	6669
52.08333	6825
52.09167	6986
52.10000	7146
52.10833	7304
52.11667	7463
52.12500	7618
52.13333	7777
52.14167	7936
52.15000	8101
52.15833	8272
52.16667	8442
52.17500	8616
52.18333	8784
52.19167	8953
52.20000	9119
52.20833	9284
52.21667	9452
52.22500	9618
52.23333	9791
52.24167	9964
52.25000	10138
52.25833	10315
52.26667	10488
52.27500	10664
52.28333	10836
52.29167	11011
52.30000	11186
52.30833	11360
52.31667	11540
52.32500	11717
52.33333	11898
52.34167	12076
52.35000	12250
52.35833	12422
52.36667	12589
52.37500	12758
52.38333	12924
52.39167	13093
52.40000	13262
52.40833	13429
52.41667	13599
52.42500	13766
52.43333	13936
52.44167	14102
52.45000	14266
52.45833	14429
52.46667	14584
52.47500	14738
52.48333	14885
52.49167	15032
52.50000	15178
52.50833	15325
52.51667	15477
52.52500	15626
52.53333	15777
52.54167	15925
52.55000	16069
52.55833	16210
52.56667	16343
52.57500	16474
52.58333	16598
52.59167	16719
52.60000	16838
52.60833	16956
52.61667	17076
52.62500	17195
52.63333	17318
52.64167	17437
52.65000	17551
52.65833	17661
52.66667	17763
52.67500	17861
52.68333	17953
52.69167	18043
52.70000	18130
52.70833	18212
52.71667	18292
52.72500	18367
52.73333	18440
52.74167	18510
52.75000	18579
52.75833	18647
52.76667	18713
52.77500	18780
52.78333	18840
52.79167	18895
52.80000	18943
52.80833	18985
52.81667	19025
52.82500	19062
52.83333	19098
52.84167	19133
52.85000	19164
52.85833	19193
52.86667	19218
52.87500	19239
52.88333	19256
52.89167	19269
52.90000	19278
52.90833	19283
52.91667	19285
52.92500	19283
52.93333	19280
52.94167	19273
52.95000	19265
52.95833	19254
52.96667	19238
52.97500	19218
52.98333	19194
52.99167	19166
53.00000	19133
53.00833	19097
53.01667	19056
53.02500	19014
53.03333	18969
53.04167	18923
53.05000	18873
53.05833	18819
53.06667	18760
53.07500	18696
53.08333	18629
53.09167	18560
53.10000	18490
53.10833	18419
53.11667	18344
53.12500	18268
53.13333	18188
53.14167	18105
53.15000	18020
53.15833	17931
53.16667	17843
53.17500	17751
53.18333	17660
53.19167	17564
53.20000	17466
53.20833	17365
53.21667	17261
53.22500	17158
53.23333	17052
53.24167	16947
53.25000	16839
53.25833	16727
53.26667	16614
53.27500	16495
53.28333	16377
53.29167	16256
53.30000	16134
53.30833	16012
53.31667	15887
53.32500	15764
53.33333	15638
53.34167	15515
53.35000	15392
53.35833	15267
53.36667	15144
53.37500	15015
53.38333	14889
53.39167	14760
53.40000	14631
53.40833	14502
53.41667	14369
53.42500	14236
53.43333	14099
53.44167	13964
53.45000	13829
53.45833	13694
53.46667	13563
53.47500	13431
53.48333	13300
53.49167	13168
53.50000	13037
53.50833	12906
53.51667	12774
53.52500	12644
53.53333	12510
53.54167	12376
53.55000	12240
53.55833	12102
53.56667	11968
53.57500	11832
53.58333	11701
53.59167	11570
53.60000	11441
53.60833	11315
53.61667	11187
53.62500	11064
53.63333	10938
53.64167	10814
53.65000	10689
53.65833	10562
53.66667	10437
53.67500	10307
53.68333	10180
53.69167	10051
53.70000	9924
53.70833	9801
53.71667	9680
53.72500	9564
53.73333	9447
53.74167	9333
53.75000	9217
53.75833	9099
53.76667	8983
53.77500	8866
53.78333	8753
53.79167	8643
53.80000	8536
53.80833	8430
53.81667	8322
53.82500	8216
53.83333	8110
53.84167	8008
53.85000	7907
53.85833	7807
53.86667	7708
53.87500	7606
53.88333	7509
53.89167	7413
53.90000	7320
53.90833	7227
53.91667	7132
53.92500	7037
53.93333	6939
53.94167	6843
53.95000	6750
53.95833	6659
53.96667	6571
53.97500	6484
53.98333	6400
53.99167	6316
54.00000	6233
54.00833	6153
54.01667	6072
54.02500	5996
54.03333	5923
54.04167	5850
54.05000	5777
54.05833	5701
54.06667	5624
54.07500	5544
54.08333	5467
54.09167	5393
54.10000	5323
54.10833	5253
54.11667	5183
54.12500	5114
54.13333	5043
54.14167	4975
54.15000	4910
54.15833	4847
54.16667	4787
54.17500	4726
54.18333	4668
54.19167	4609
54.20000	4550
54.20833	4490
54.21667	4429
54.22500	4369
54.23333	4308
54.24167	4249
54.25000	4194
54.25833	4143
54.26667	4093
54.27500	4042
54.28333	3992
54.29167	3940
54.30000	3888
54.30833	3838
54.31667	3787
54.32500	3738
54.33333	3689
54.34167	3642
54.35000	3598
54.35833	3556
54.36667	3516
54.37500	3479
54.38333	3441
54.39167	3402
54.40000	3360
54.40833	3316
54.41667	3270
54.42500	3226
54.43333	3183
54.44167	3143
54.45000	3106
54.45833	3069
54.46667	3033
54.47500	2996
54.48333	2960
54.49167	2923
54.50000	2888
54.50833	2854
54.51667	2820
54.52500	2788
54.53333	2758
54.54167	2729
54.55000	2699
54.55833	2668
54.56667	2637
54.57500	2605
54.58333	2573
54.59167	2540
54.60000	2506
54.60833	2472
54.61667	2437
54.62500	2405
54.63333	2375
54.64167	2350
54.65000	2327
54.65833	2306
54.66667	2285
54.67500	2262
54.68333	2242
54.69167	2222
54.70000	2203
54.70833	2184
54.71667	2163
54.72500	2141
54.73333	2115
54.74167	2090
54.75000	2067
54.75833	2046
54.76667	2027
54.77500	2009
54.78333	1991
54.79167	1972
54.80000	1951
54.80833	1928
54.81667	1903
54.82500	1879
54.83333	1856
54.84167	1835
54.85000	1817
54.85833	1802
54.86667	1788
54.87500	1775
54.88333	1762
54.89167	1750
54.90000	1737
54.90833	1722
54.91667	1706
54.92500	1689
54.93333	1671
54.94167	1653
54.95000	1636
54.95833	1618
54.96667	1599
54.97500	1580
54.98333	1563
54.99167	1546
55.00000	1530
55.00833	1517
55.01667	1505
55.02500	1494
55.03333	1484
55.04167	1473
55.05000	1462
55.05833	1449
55.06667	1435
55.07500	1419
55.08333	1402
55.09167	1386
55.10000	1372
55.10833	1360
55.11667	1351
55.12500	1343
55.13333	1334
55.14167	1325
55.15000	1314
55.15833	1302
55.16667	1290
55.17500	1276
55.18333	1261
55.19167	1247
55.20000	1234
55.20833	1225
55.21667	1219
55.22500	1215
55.23333	1210
55.24167	1204
55.25000	1194
55.25833	1182
55.26667	1168
55.27500	1152
55.28333	1137
55.29167	1123
55.30000	1111
55.30833	1100
55.31667	1091
55.32500	1082
55.33333	1073
55.34167	1064
55.35000	1057
55.35833	1051
55.36667	1047
55.37500	1045
55.38333	1041
55.39167	1032
55.40000	1019
55.40833	1005
55.41667	990
55.42500	979
55.43333	973
55.44167	970
55.45000	966
55.45833	961
55.46667	953
55.47500	944
55.48333	935
55.49167	925
55.50000	915
55.50833	908
55.51667	902
55.52500	898
55.53333	895
55.54167	894
55.55000	890
55.55833	885
55.56667	878
55.57500	870
55.58333	861
55.59167	852
55.60000	844
55.60833	837
55.61667	832
55.62500	828
55.63333	826
55.64167	823
55.65000	819
55.65833	814
55.66667	806
55.67500	798
55.68333	791
55.69167	785
55.70000	780
55.70833	775
55.71667	768
55.72500	760
55.73333	750
55.74167	738
55.75000	726
55.75833	715
55.76667	708
55.77500	706
55.78333	705
55.79167	703
55.80000	698
55.80833	690
55.81667	682
55.82500	676
55.83333	675
55.84167	677
55.85000	680
55.85833	680
55.86667	678
55.87500	673
55.88333	669
55.89167	664
55.90000	660
55.90833	657
55.91667	654
55.92500	651
55.93333	647
55.94167	641
55.95000	635
55.95833	629
55.96667	624
55.97500	621
55.98333	619
55.99167	615
56.00000	610
56.00833	606
56.01667	602
56.02500	599
56.03333	596
56.04167	594
56.05000	590
56.05833	587
56.06667	584
56.07500	584
56.08333	584
56.09167	585
56.10000	584
56.10833	579
56.11667	572
56.12500	564
56.13333	556
56.14167	549
56.15000	544
56.15833	540
56.16667	536
56.17500	531
56.18333	527
56.19167	525
56.20000	523
56.20833	523
56.21667	523
56.22500	520
56.23333	513
56.24167	503
56.25000	491
56.25833	480
56.26667	472
56.27500	468
56.28333	468
56.29167	471
56.30000	475
56.30833	479
56.31667	482
56.32500	482
56.33333	479
56.34167	475
56.35000	473
56.35833	472
56.36667	471
56.37500	471
56.38333	468
56.39167	461
56.40000	453
56.40833	446
56.41667	440
56.42500	437
56.43333	434
56.44167	432
56.45000	428
56.45833	423
56.46667	418
56.47500	414
56.48333	411
56.49167	412
56.50000	414
56.50833	415
56.51667	413
56.52500	408
56.53333	399
56.54167	392
56.55000	388
56.55833	390
56.56667	395
56.57500	404
56.58333	410
56.59167	411
56.60000	408
56.60833	404
56.61667	402
56.62500	401
56.63333	403
56.64167	405
56.65000	404
56.65833	400
56.66667	394
56.67500	386
56.68333	378
56.69167	372
56.70000	367
56.70833	363
56.71667	358
56.72500	355
56.73333	355
56.74167	355
56.75000	356
56.75833	357
56.76667	356
56.77500	356
56.78333	355
56.79167	353
56.80000	350
56.80833	345
56.81667	339
56.82500	335
56.83333	333
56.84167	333
56.85000	332
56.85833	330
56.86667	327
56.87500	324
56.88333	322
56.89167	320
56.90000	319
56.90833	319
56.91667	319
56.92500	319
56.93333	317
56.94167	314
56.95000	310
56.95833	307
56.96667	304
56.97500	301
56.98333	299
56.99167	297
57.00000	297
57.00833	298
57.01667	299
57.02500	299
57.03333	297
57.04167	294
57.05000	291
57.05833	288
57.06667	286
57.07500	283
57.08333	281
57.09167	280
57.10000	280
57.10833	282
57.11667	283
57.12500	283
57.13333	281
57.14167	278
57.15000	275
57.15833	273
57.16667	271
57.17500	269
57.18333	267
57.19167	265
57.20000	264
57.20833	265
57.21667	267
57.22500	272
57.23333	277
57.24167	281
57.25000	279
57.25833	272
57.26667	263
57.27500	252
57.28333	243
57.29167	238
57.30000	238
57.30833	241
57.31667	244
57.32500	248
57.33333	251
57.34167	252
57.35000	249
57.35833	243
57.36667	236
57.37500	230
57.38333	227
57.39167	226
57.40000	229
57.40833	232
57.41667	234
57.42500	237
57.43333	238
57.44167	240
57.45000	240
57.45833	239
57.46667	239
57.47500	241
57.48333	245
57.49167	249
57.50000	253
57.50833	251
57.51667	245
57.52500	238
57.53333	230
57.54167	224
57.55000	219
57.55833	215
57.56667	210
57.57500	204
57.58333	199
57.59167	195
57.60000	193
57.60833	194
57.61667	197
57.62500	201
57.63333	204
57.64167	206
57.65000	207
57.65833	207
57.66667	206
57.67500	205
57.68333	203
57.69167	201
57.70000	199
57.70833	196
57.71667	192
57.72500	188
57.73333	185
57.74167	183
57.75000	182
57.75833	183
57.76667	184
57.77500	184
57.78333	183
57.79167	181
57.80000	178
57.80833	176
57.81667	174
57.82500	171
57.83333	167
57.84167	162
57.85000	160
57.85833	159
57.86667	160
57.87500	161
57.88333	160
57.89167	158
57.90000	154
57.90833	152
57.91667	153
57.92500	155
57.93333	158
57.94167	161
57.95000	161
57.95833	159
57.96667	156
57.97500	155
57.98333	154
57.99167	156
58.00000	158
58.00833	156
58.01667	150
58.02500	143
58.03333	137
58.04167	133
58.05000	134
58.05833	139
58.06667	146
58.07500	152
58.08333	156
58.09167	159
58.10000	158
58.10833	157
58.11667	155
58.12500	154
58.13333	153
58.14167	151
58.15000	148
58.15833	144
58.16667	140
58.17500	136
58.18333	133
58.19167	132
58.20000	131
58.20833	132
58.21667	133
58.22500	134
58.23333	134
58.24167	132
58.25000	131
58.25833	132
58.26667	135
58.27500	140
58.28333	143
58.29167	144
58.30000	142
58.30833	140
58.31667	138
58.32500	136
58.33333	133
58.34167	131
58.35000	127
58.35833	123
58.36667	120
58.37500	119
58.38333	119
58.39167	121
58.40000	122
58.40833	124
58.41667	125
58.42500	126
58.43333	126
58.44167	126
58.45000	124
58.45833	118
58.46667	113
58.47500	110
58.48333	110
58.49167	114
58.50000	118
58.50833	121
58.51667	122
58.52500	121
58.53333	119
58.54167	116
58.55000	113
58.55833	109
58.56667	106
58.57500	102
58.58333	100
58.59167	101
58.60000	106
58.60833	111
58.61667	116
58.62500	119
58.63333	121
58.64167	120
58.65000	118
58.65833	117
58.66667	114
58.67500	108
58.68333	102
58.69167	98
58.70000	95
58.70833	94
58.71667	96
58.72500	98
58.73333	101
58.74167	102
58.75000	103
58.75833	102
58.76667	99
58.77500	95
58.78333	91
58.79167	87
58.80000	85
58.80833	82
58.81667	80
58.82500	78
58.83333	77
58.84167	75
58.85000	75
58.85833	75
58.86667	75
58.87500	74
58.88333	73
58.89167	73
58.90000	74
58.90833	76
58.91667	77
58.92500	79
58.93333	79
58.94167	78
58.95000	77
58.95833	75
58.96667	74
58.97500	74
58.98333	75
58.99167	78
59.00000	81
59.00833	84
59.01667	86
59.02500	86
59.03333	83
59.04167	79
59.05000	75
59.05833	74
59.06667	75
59.07500	78
59.08333	79
59.09167	76
59.10000	70
59.10833	64
59.11667	58
59.12500	54
59.13333	52
59.14167	52
59.15000	52
59.15833	52
59.16667	54
59.17500	59
59.18333	65
59.19167	69
59.20000	74
59.20833	78
59.21667	83
59.22500	86
59.23333	85
59.24167	81
59.25000	72
59.25833	61
59.26667	54
59.27500	52
59.28333	54
59.29167	57
59.30000	60
59.30833	60
59.31667	57
59.32500	53
59.33333	52
59.34167	52
59.35000	55
59.35833	59
59.36667	62
59.37500	65
59.38333	66
59.39167	65
59.40000	63
59.40833	60
59.41667	58
59.42500	58
59.43333	59
59.44167	60
59.45000	60
59.45833	57
59.46667	53
59.47500	48
59.48333	44
59.49167	42
59.50000	43
59.50833	46
59.51667	50
59.52500	53
59.53333	52
59.54167	50
59.55000	46
59.55833	42
59.56667	40
59.57500	41
59.58333	45
59.59167	49
59.60000	53
59.60833	52
59.61667	46
59.62500	40
59.63333	34
59.64167	31
59.65000	30
59.65833	31
59.66667	32
59.67500	30
59.68333	28
59.69167	27
59.70000	27
59.70833	28
59.71667	28
59.72500	28
59.73333	26
59.74167	25
59.75000	25
59.75833	26
59.76667	28
59.77500	27
59.78333	27
59.79167	29
59.80000	33
59.80833	37
59.81667	41
59.82500	42
59.83333	40
59.84167	36
59.85000	32
59.85833	31
59.86667	30
59.87500	30
59.88333	28
59.89167	24
59.90000	20
59.90833	18
59.91667	18
59.92500	18
59.93333	19
59.94167	21
59.95000	23
59.95833	25
59.96667	29
59.97500	34
59.98333	39
59.99167	41
60.00000	42
