# Supplementary material for: How J-chain ensures the assembly of immunoglobulin IgM pentamers
Source: EMBO J. 2024 Dec 4;44(2):505–33. doi: 10.1038/s44318-024-00317-9 (PMC11729874; doi:10.1038/s44318-024-00317-9)
Supplement: Supplementary file 5 — Source data Fig. 3 [file 44318_2024_317_MOESM5_ESM.zip › Figure 3/3B/repeat 3 Cu4/20240117 Cu4tp_4h_3.txt]

[Header]
Application Name	LCsolution
Version	1.25
Data File Name	D:\Xenia\JC Oligomerisation kinetics\20240117 Cu4tp_4h_3.lcd
Output Date	17.07.2024
Output Time	17:46:13

[Configuration]
# of Detectors	2
Detector ID	Detector A	Detector B
Detector Name	Detector A	Detector B
# of Channels	2	1

[LC Chromatogram(Detector A-Ch1)]
Interval(msec)	500
# of Points	7201
Start Time(min)	0.000
End Time(min)	60.000
Intensity Units	mV
Intensity Multiplier	0.001
Wavelength(nm)	280
R.Time (min)	Intensity
0.00000	8
0.00833	8
0.01667	1
0.02500	3
0.03333	6
0.04167	8
0.05000	9
0.05833	11
0.06667	12
0.07500	12
0.08333	11
0.09167	8
0.10000	7
0.10833	8
0.11667	10
0.12500	12
0.13333	15
0.14167	16
0.15000	17
0.15833	18
0.16667	21
0.17500	23
0.18333	24
0.19167	22
0.20000	20
0.20833	19
0.21667	18
0.22500	19
0.23333	21
0.24167	21
0.25000	19
0.25833	14
0.26667	9
0.27500	3
0.28333	-1
0.29167	-4
0.30000	-6
0.30833	-6
0.31667	-5
0.32500	-5
0.33333	-3
0.34167	-2
0.35000	-1
0.35833	-0
0.36667	-1
0.37500	-2
0.38333	-2
0.39167	-2
0.40000	-1
0.40833	-1
0.41667	-3
0.42500	-7
0.43333	-11
0.44167	-13
0.45000	-13
0.45833	-9
0.46667	-2
0.47500	5
0.48333	7
0.49167	6
0.50000	4
0.50833	3
0.51667	4
0.52500	8
0.53333	13
0.54167	16
0.55000	17
0.55833	16
0.56667	16
0.57500	16
0.58333	17
0.59167	19
0.60000	19
0.60833	17
0.61667	14
0.62500	11
0.63333	8
0.64167	7
0.65000	8
0.65833	9
0.66667	10
0.67500	10
0.68333	11
0.69167	10
0.70000	8
0.70833	6
0.71667	4
0.72500	4
0.73333	5
0.74167	4
0.75000	3
0.75833	2
0.76667	1
0.77500	1
0.78333	2
0.79167	2
0.80000	0
0.80833	-4
0.81667	-7
0.82500	-8
0.83333	-7
0.84167	-4
0.85000	-0
0.85833	4
0.86667	8
0.87500	12
0.88333	15
0.89167	18
0.90000	18
0.90833	17
0.91667	14
0.92500	10
0.93333	6
0.94167	3
0.95000	1
0.95833	2
0.96667	4
0.97500	8
0.98333	12
0.99167	14
1.00000	13
1.00833	9
1.01667	6
1.02500	3
1.03333	2
1.04167	2
1.05000	2
1.05833	1
1.06667	-1
1.07500	-3
1.08333	-5
1.09167	-8
1.10000	-10
1.10833	-12
1.11667	-13
1.12500	-11
1.13333	-9
1.14167	-6
1.15000	-3
1.15833	0
1.16667	4
1.17500	6
1.18333	6
1.19167	5
1.20000	2
1.20833	-2
1.21667	-3
1.22500	-2
1.23333	1
1.24167	3
1.25000	4
1.25833	6
1.26667	9
1.27500	12
1.28333	15
1.29167	15
1.30000	11
1.30833	5
1.31667	-0
1.32500	-4
1.33333	-6
1.34167	-6
1.35000	-5
1.35833	-3
1.36667	-1
1.37500	1
1.38333	1
1.39167	-1
1.40000	-3
1.40833	-5
1.41667	-9
1.42500	-13
1.43333	-16
1.44167	-17
1.45000	-15
1.45833	-12
1.46667	-6
1.47500	1
1.48333	7
1.49167	12
1.50000	15
1.50833	18
1.51667	19
1.52500	18
1.53333	15
1.54167	13
1.55000	12
1.55833	10
1.56667	9
1.57500	7
1.58333	6
1.59167	6
1.60000	8
1.60833	11
1.61667	14
1.62500	16
1.63333	16
1.64167	15
1.65000	14
1.65833	14
1.66667	15
1.67500	17
1.68333	19
1.69167	19
1.70000	17
1.70833	12
1.71667	6
1.72500	-1
1.73333	-6
1.74167	-10
1.75000	-11
1.75833	-10
1.76667	-9
1.77500	-7
1.78333	-6
1.79167	-5
1.80000	-5
1.80833	-5
1.81667	-5
1.82500	-6
1.83333	-7
1.84167	-7
1.85000	-7
1.85833	-6
1.86667	-5
1.87500	-4
1.88333	-3
1.89167	-1
1.90000	1
1.90833	4
1.91667	8
1.92500	12
1.93333	17
1.94167	22
1.95000	26
1.95833	26
1.96667	23
1.97500	18
1.98333	11
1.99167	5
2.00000	2
2.00833	1
2.01667	1
2.02500	2
2.03333	4
2.04167	6
2.05000	6
2.05833	5
2.06667	1
2.07500	-4
2.08333	-7
2.09167	-7
2.10000	-3
2.10833	4
2.11667	9
2.12500	12
2.13333	12
2.14167	10
2.15000	8
2.15833	6
2.16667	7
2.17500	8
2.18333	10
2.19167	11
2.20000	12
2.20833	12
2.21667	12
2.22500	14
2.23333	15
2.24167	15
2.25000	13
2.25833	10
2.26667	4
2.27500	-2
2.28333	-7
2.29167	-10
2.30000	-11
2.30833	-10
2.31667	-8
2.32500	-6
2.33333	-4
2.34167	-2
2.35000	-0
2.35833	1
2.36667	4
2.37500	5
2.38333	6
2.39167	5
2.40000	3
2.40833	1
2.41667	-0
2.42500	-0
2.43333	1
2.44167	2
2.45000	4
2.45833	6
2.46667	7
2.47500	8
2.48333	9
2.49167	10
2.50000	10
2.50833	9
2.51667	6
2.52500	4
2.53333	3
2.54167	5
2.55000	10
2.55833	14
2.56667	17
2.57500	18
2.58333	16
2.59167	12
2.60000	7
2.60833	2
2.61667	-1
2.62500	-0
2.63333	2
2.64167	7
2.65000	12
2.65833	17
2.66667	21
2.67500	23
2.68333	23
2.69167	19
2.70000	13
2.70833	7
2.71667	2
2.72500	2
2.73333	3
2.74167	5
2.75000	7
2.75833	9
2.76667	9
2.77500	9
2.78333	8
2.79167	6
2.80000	3
2.80833	-1
2.81667	-4
2.82500	-6
2.83333	-8
2.84167	-8
2.85000	-8
2.85833	-6
2.86667	-3
2.87500	-0
2.88333	1
2.89167	1
2.90000	-1
2.90833	-4
2.91667	-7
2.92500	-7
2.93333	-4
2.94167	-1
2.95000	4
2.95833	10
2.96667	16
2.97500	22
2.98333	27
2.99167	28
3.00000	25
3.00833	20
3.01667	15
3.02500	11
3.03333	10
3.04167	12
3.05000	16
3.05833	19
3.06667	19
3.07500	18
3.08333	16
3.09167	13
3.10000	11
3.10833	9
3.11667	7
3.12500	5
3.13333	4
3.14167	6
3.15000	9
3.15833	11
3.16667	11
3.17500	9
3.18333	7
3.19167	6
3.20000	5
3.20833	6
3.21667	7
3.22500	8
3.23333	10
3.24167	11
3.25000	11
3.25833	11
3.26667	12
3.27500	13
3.28333	16
3.29167	19
3.30000	20
3.30833	19
3.31667	14
3.32500	8
3.33333	2
3.34167	-4
3.35000	-8
3.35833	-7
3.36667	-2
3.37500	4
3.38333	11
3.39167	16
3.40000	19
3.40833	20
3.41667	19
3.42500	16
3.43333	12
3.44167	7
3.45000	4
3.45833	2
3.46667	1
3.47500	1
3.48333	2
3.49167	4
3.50000	6
3.50833	8
3.51667	10
3.52500	11
3.53333	12
3.54167	13
3.55000	12
3.55833	12
3.56667	11
3.57500	10
3.58333	10
3.59167	10
3.60000	10
3.60833	9
3.61667	8
3.62500	7
3.63333	5
3.64167	4
3.65000	2
3.65833	-1
3.66667	-5
3.67500	-7
3.68333	-8
3.69167	-6
3.70000	-2
3.70833	3
3.71667	7
3.72500	12
3.73333	16
3.74167	21
3.75000	23
3.75833	22
3.76667	18
3.77500	12
3.78333	4
3.79167	-3
3.80000	-7
3.80833	-9
3.81667	-9
3.82500	-8
3.83333	-7
3.84167	-5
3.85000	-2
3.85833	3
3.86667	10
3.87500	16
3.88333	22
3.89167	25
3.90000	25
3.90833	21
3.91667	16
3.92500	11
3.93333	10
3.94167	13
3.95000	19
3.95833	25
3.96667	30
3.97500	31
3.98333	27
3.99167	21
4.00000	13
4.00833	5
4.01667	1
4.02500	-0
4.03333	2
4.04167	7
4.05000	14
4.05833	18
4.06667	19
4.07500	18
4.08333	15
4.09167	14
4.10000	15
4.10833	18
4.11667	18
4.12500	15
4.13333	9
4.14167	4
4.15000	0
4.15833	-0
4.16667	3
4.17500	6
4.18333	9
4.19167	9
4.20000	9
4.20833	9
4.21667	7
4.22500	4
4.23333	-1
4.24167	-5
4.25000	-7
4.25833	-8
4.26667	-7
4.27500	-4
4.28333	-2
4.29167	1
4.30000	3
4.30833	4
4.31667	4
4.32500	4
4.33333	5
4.34167	6
4.35000	7
4.35833	6
4.36667	4
4.37500	0
4.38333	-4
4.39167	-8
4.40000	-8
4.40833	-6
4.41667	-3
4.42500	-0
4.43333	1
4.44167	1
4.45000	-1
4.45833	-1
4.46667	2
4.47500	4
4.48333	7
4.49167	9
4.50000	11
4.50833	12
4.51667	13
4.52500	13
4.53333	13
4.54167	11
4.55000	7
4.55833	3
4.56667	-1
4.57500	-3
4.58333	-4
4.59167	-3
4.60000	-1
4.60833	3
4.61667	7
4.62500	11
4.63333	13
4.64167	14
4.65000	13
4.65833	12
4.66667	14
4.67500	15
4.68333	16
4.69167	16
4.70000	14
4.70833	11
4.71667	9
4.72500	8
4.73333	9
4.74167	10
4.75000	11
4.75833	10
4.76667	8
4.77500	5
4.78333	5
4.79167	7
4.80000	11
4.80833	15
4.81667	17
4.82500	15
4.83333	10
4.84167	4
4.85000	-1
4.85833	-3
4.86667	-1
4.87500	2
4.88333	4
4.89167	4
4.90000	3
4.90833	0
4.91667	-1
4.92500	-3
4.93333	-4
4.94167	-4
4.95000	-3
4.95833	-1
4.96667	2
4.97500	6
4.98333	10
4.99167	14
5.00000	16
5.00833	15
5.01667	15
5.02500	16
5.03333	19
5.04167	23
5.05000	26
5.05833	28
5.06667	28
5.07500	27
5.08333	24
5.09167	21
5.10000	16
5.10833	11
5.11667	7
5.12500	4
5.13333	4
5.14167	5
5.15000	7
5.15833	9
5.16667	10
5.17500	10
5.18333	13
5.19167	15
5.20000	17
5.20833	17
5.21667	15
5.22500	12
5.23333	10
5.24167	9
5.25000	9
5.25833	10
5.26667	11
5.27500	12
5.28333	11
5.29167	9
5.30000	5
5.30833	0
5.31667	-2
5.32500	-1
5.33333	4
5.34167	9
5.35000	14
5.35833	15
5.36667	13
5.37500	11
5.38333	8
5.39167	7
5.40000	8
5.40833	11
5.41667	15
5.42500	19
5.43333	23
5.44167	24
5.45000	24
5.45833	21
5.46667	16
5.47500	13
5.48333	12
5.49167	14
5.50000	16
5.50833	19
5.51667	22
5.52500	22
5.53333	23
5.54167	23
5.55000	23
5.55833	23
5.56667	21
5.57500	19
5.58333	15
5.59167	11
5.60000	9
5.60833	8
5.61667	8
5.62500	10
5.63333	11
5.64167	11
5.65000	12
5.65833	12
5.66667	12
5.67500	12
5.68333	12
5.69167	11
5.70000	11
5.70833	15
5.71667	18
5.72500	20
5.73333	20
5.74167	20
5.75000	21
5.75833	21
5.76667	21
5.77500	20
5.78333	17
5.79167	12
5.80000	9
5.80833	9
5.81667	11
5.82500	15
5.83333	18
5.84167	18
5.85000	14
5.85833	10
5.86667	6
5.87500	5
5.88333	5
5.89167	6
5.90000	6
5.90833	3
5.91667	-0
5.92500	-1
5.93333	2
5.94167	7
5.95000	13
5.95833	18
5.96667	22
5.97500	23
5.98333	21
5.99167	18
6.00000	13
6.00833	9
6.01667	6
6.02500	3
6.03333	1
6.04167	-3
6.05000	-6
6.05833	-7
6.06667	-7
6.07500	-4
6.08333	2
6.09167	8
6.10000	13
6.10833	16
6.11667	19
6.12500	20
6.13333	19
6.14167	18
6.15000	15
6.15833	13
6.16667	14
6.17500	16
6.18333	20
6.19167	25
6.20000	27
6.20833	27
6.21667	24
6.22500	19
6.23333	14
6.24167	9
6.25000	6
6.25833	5
6.26667	8
6.27500	12
6.28333	18
6.29167	23
6.30000	28
6.30833	30
6.31667	31
6.32500	30
6.33333	28
6.34167	23
6.35000	17
6.35833	10
6.36667	5
6.37500	1
6.38333	-0
6.39167	0
6.40000	1
6.40833	3
6.41667	6
6.42500	10
6.43333	14
6.44167	18
6.45000	21
6.45833	22
6.46667	22
6.47500	21
6.48333	20
6.49167	18
6.50000	17
6.50833	14
6.51667	12
6.52500	10
6.53333	10
6.54167	13
6.55000	17
6.55833	20
6.56667	19
6.57500	16
6.58333	10
6.59167	5
6.60000	3
6.60833	4
6.61667	4
6.62500	4
6.63333	2
6.64167	0
6.65000	1
6.65833	4
6.66667	8
6.67500	12
6.68333	14
6.69167	15
6.70000	15
6.70833	14
6.71667	13
6.72500	12
6.73333	11
6.74167	11
6.75000	11
6.75833	11
6.76667	13
6.77500	15
6.78333	19
6.79167	23
6.80000	26
6.80833	29
6.81667	30
6.82500	29
6.83333	27
6.84167	25
6.85000	22
6.85833	20
6.86667	18
6.87500	17
6.88333	18
6.89167	20
6.90000	20
6.90833	19
6.91667	18
6.92500	17
6.93333	16
6.94167	16
6.95000	16
6.95833	14
6.96667	12
6.97500	11
6.98333	12
6.99167	14
7.00000	16
7.00833	16
7.01667	15
7.02500	13
7.03333	12
7.04167	12
7.05000	13
7.05833	14
7.06667	14
7.07500	12
7.08333	9
7.09167	5
7.10000	2
7.10833	-2
7.11667	-4
7.12500	-4
7.13333	-2
7.14167	-0
7.15000	2
7.15833	5
7.16667	8
7.17500	12
7.18333	15
7.19167	18
7.20000	20
7.20833	20
7.21667	20
7.22500	20
7.23333	20
7.24167	19
7.25000	18
7.25833	17
7.26667	16
7.27500	15
7.28333	15
7.29167	15
7.30000	15
7.30833	16
7.31667	18
7.32500	19
7.33333	20
7.34167	21
7.35000	21
7.35833	18
7.36667	14
7.37500	11
7.38333	8
7.39167	6
7.40000	8
7.40833	12
7.41667	16
7.42500	17
7.43333	17
7.44167	17
7.45000	17
7.45833	19
7.46667	24
7.47500	29
7.48333	31
7.49167	31
7.50000	27
7.50833	21
7.51667	15
7.52500	11
7.53333	9
7.54167	9
7.55000	9
7.55833	10
7.56667	10
7.57500	8
7.58333	6
7.59167	3
7.60000	2
7.60833	2
7.61667	4
7.62500	7
7.63333	12
7.64167	17
7.65000	21
7.65833	25
7.66667	27
7.67500	26
7.68333	22
7.69167	18
7.70000	15
7.70833	15
7.71667	15
7.72500	16
7.73333	16
7.74167	15
7.75000	15
7.75833	16
7.76667	19
7.77500	20
7.78333	20
7.79167	18
7.80000	16
7.80833	14
7.81667	13
7.82500	12
7.83333	12
7.84167	9
7.85000	7
7.85833	5
7.86667	6
7.87500	11
7.88333	17
7.89167	24
7.90000	27
7.90833	27
7.91667	23
7.92500	17
7.93333	11
7.94167	9
7.95000	9
7.95833	12
7.96667	17
7.97500	21
7.98333	21
7.99167	20
8.00000	18
8.00833	16
8.01667	16
8.02500	19
8.03333	21
8.04167	21
8.05000	19
8.05833	16
8.06667	14
8.07500	13
8.08333	13
8.09167	14
8.10000	12
8.10833	10
8.11667	7
8.12500	6
8.13333	7
8.14167	8
8.15000	10
8.15833	13
8.16667	14
8.17500	14
8.18333	14
8.19167	13
8.20000	11
8.20833	7
8.21667	3
8.22500	-0
8.23333	-1
8.24167	-1
8.25000	-0
8.25833	-0
8.26667	-2
8.27500	-2
8.28333	1
8.29167	7
8.30000	14
8.30833	20
8.31667	23
8.32500	22
8.33333	19
8.34167	15
8.35000	11
8.35833	8
8.36667	7
8.37500	7
8.38333	6
8.39167	4
8.40000	-0
8.40833	-5
8.41667	-8
8.42500	-9
8.43333	-8
8.44167	-6
8.45000	-3
8.45833	-2
8.46667	-2
8.47500	-2
8.48333	-2
8.49167	0
8.50000	5
8.50833	10
8.51667	17
8.52500	22
8.53333	25
8.54167	24
8.55000	19
8.55833	14
8.56667	9
8.57500	7
8.58333	8
8.59167	10
8.60000	11
8.60833	11
8.61667	9
8.62500	7
8.63333	7
8.64167	9
8.65000	12
8.65833	12
8.66667	9
8.67500	6
8.68333	4
8.69167	4
8.70000	6
8.70833	10
8.71667	13
8.72500	14
8.73333	13
8.74167	11
8.75000	9
8.75833	7
8.76667	6
8.77500	6
8.78333	6
8.79167	4
8.80000	3
8.80833	2
8.81667	2
8.82500	5
8.83333	7
8.84167	10
8.85000	11
8.85833	10
8.86667	9
8.87500	8
8.88333	9
8.89167	11
8.90000	12
8.90833	13
8.91667	14
8.92500	14
8.93333	13
8.94167	13
8.95000	13
8.95833	13
8.96667	13
8.97500	13
8.98333	13
8.99167	14
9.00000	14
9.00833	13
9.01667	13
9.02500	13
9.03333	13
9.04167	12
9.05000	11
9.05833	10
9.06667	11
9.07500	12
9.08333	14
9.09167	15
9.10000	16
9.10833	15
9.11667	15
9.12500	16
9.13333	17
9.14167	17
9.15000	17
9.15833	17
9.16667	18
9.17500	18
9.18333	16
9.19167	13
9.20000	11
9.20833	8
9.21667	7
9.22500	6
9.23333	4
9.24167	1
9.25000	-2
9.25833	-4
9.26667	-3
9.27500	2
9.28333	9
9.29167	18
9.30000	25
9.30833	30
9.31667	32
9.32500	29
9.33333	24
9.34167	20
9.35000	16
9.35833	13
9.36667	12
9.37500	12
9.38333	13
9.39167	14
9.40000	15
9.40833	16
9.41667	16
9.42500	16
9.43333	18
9.44167	21
9.45000	24
9.45833	26
9.46667	27
9.47500	25
9.48333	22
9.49167	19
9.50000	20
9.50833	24
9.51667	28
9.52500	30
9.53333	30
9.54167	28
9.55000	26
9.55833	25
9.56667	28
9.57500	32
9.58333	35
9.59167	37
9.60000	37
9.60833	34
9.61667	29
9.62500	23
9.63333	18
9.64167	16
9.65000	15
9.65833	16
9.66667	16
9.67500	16
9.68333	14
9.69167	12
9.70000	9
9.70833	8
9.71667	6
9.72500	4
9.73333	3
9.74167	3
9.75000	6
9.75833	8
9.76667	9
9.77500	9
9.78333	7
9.79167	4
9.80000	4
9.80833	6
9.81667	8
9.82500	9
9.83333	8
9.84167	7
9.85000	5
9.85833	4
9.86667	3
9.87500	3
9.88333	3
9.89167	3
9.90000	5
9.90833	9
9.91667	13
9.92500	16
9.93333	20
9.94167	22
9.95000	23
9.95833	23
9.96667	23
9.97500	22
9.98333	20
9.99167	17
10.00000	13
10.00833	10
10.01667	7
10.02500	3
10.03333	-0
10.04167	-2
10.05000	-4
10.05833	-3
10.06667	1
10.07500	5
10.08333	9
10.09167	11
10.10000	11
10.10833	9
10.11667	7
10.12500	6
10.13333	7
10.14167	9
10.15000	12
10.15833	14
10.16667	14
10.17500	13
10.18333	14
10.19167	17
10.20000	20
10.20833	22
10.21667	22
10.22500	19
10.23333	13
10.24167	8
10.25000	5
10.25833	3
10.26667	4
10.27500	6
10.28333	9
10.29167	12
10.30000	13
10.30833	14
10.31667	12
10.32500	10
10.33333	7
10.34167	6
10.35000	6
10.35833	8
10.36667	10
10.37500	11
10.38333	12
10.39167	12
10.40000	13
10.40833	14
10.41667	16
10.42500	16
10.43333	16
10.44167	17
10.45000	18
10.45833	19
10.46667	20
10.47500	21
10.48333	19
10.49167	16
10.50000	13
10.50833	11
10.51667	9
10.52500	6
10.53333	4
10.54167	3
10.55000	4
10.55833	8
10.56667	13
10.57500	17
10.58333	17
10.59167	15
10.60000	11
10.60833	5
10.61667	0
10.62500	-2
10.63333	-3
10.64167	-4
10.65000	-4
10.65833	-2
10.66667	3
10.67500	7
10.68333	11
10.69167	12
10.70000	11
10.70833	9
10.71667	7
10.72500	5
10.73333	3
10.74167	1
10.75000	-0
10.75833	-1
10.76667	1
10.77500	3
10.78333	5
10.79167	7
10.80000	8
10.80833	9
10.81667	11
10.82500	13
10.83333	15
10.84167	15
10.85000	14
10.85833	11
10.86667	8
10.87500	6
10.88333	6
10.89167	6
10.90000	6
10.90833	5
10.91667	5
10.92500	6
10.93333	8
10.94167	9
10.95000	9
10.95833	8
10.96667	9
10.97500	9
10.98333	10
10.99167	10
11.00000	8
11.00833	5
11.01667	2
11.02500	1
11.03333	4
11.04167	10
11.05000	18
11.05833	23
11.06667	24
11.07500	22
11.08333	17
11.09167	12
11.10000	9
11.10833	8
11.11667	8
11.12500	8
11.13333	7
11.14167	7
11.15000	9
11.15833	10
11.16667	10
11.17500	7
11.18333	3
11.19167	-1
11.20000	-2
11.20833	0
11.21667	5
11.22500	10
11.23333	14
11.24167	15
11.25000	13
11.25833	9
11.26667	5
11.27500	1
11.28333	-2
11.29167	-4
11.30000	-6
11.30833	-7
11.31667	-7
11.32500	-7
11.33333	-6
11.34167	-5
11.35000	-4
11.35833	-2
11.36667	-0
11.37500	2
11.38333	5
11.39167	7
11.40000	9
11.40833	8
11.41667	6
11.42500	1
11.43333	-3
11.44167	-6
11.45000	-8
11.45833	-8
11.46667	-5
11.47500	-1
11.48333	1
11.49167	1
11.50000	1
11.50833	1
11.51667	2
11.52500	4
11.53333	6
11.54167	7
11.55000	7
11.55833	7
11.56667	8
11.57500	10
11.58333	14
11.59167	19
11.60000	25
11.60833	29
11.61667	31
11.62500	28
11.63333	24
11.64167	20
11.65000	18
11.65833	17
11.66667	18
11.67500	18
11.68333	15
11.69167	10
11.70000	6
11.70833	4
11.71667	3
11.72500	2
11.73333	2
11.74167	2
11.75000	3
11.75833	5
11.76667	7
11.77500	8
11.78333	9
11.79167	10
11.80000	12
11.80833	16
11.81667	19
11.82500	19
11.83333	18
11.84167	14
11.85000	10
11.85833	5
11.86667	1
11.87500	-2
11.88333	-4
11.89167	-4
11.90000	0
11.90833	7
11.91667	14
11.92500	19
11.93333	21
11.94167	19
11.95000	15
11.95833	12
11.96667	12
11.97500	15
11.98333	20
11.99167	25
12.00000	29
12.00833	31
12.01667	30
12.02500	25
12.03333	20
12.04167	16
12.05000	15
12.05833	15
12.06667	17
12.07500	19
12.08333	20
12.09167	20
12.10000	20
12.10833	22
12.11667	22
12.12500	19
12.13333	15
12.14167	11
12.15000	9
12.15833	10
12.16667	15
12.17500	20
12.18333	21
12.19167	18
12.20000	11
12.20833	2
12.21667	-6
12.22500	-12
12.23333	-14
12.24167	-11
12.25000	-3
12.25833	7
12.26667	16
12.27500	23
12.28333	24
12.29167	21
12.30000	18
12.30833	14
12.31667	10
12.32500	7
12.33333	7
12.34167	8
12.35000	11
12.35833	14
12.36667	17
12.37500	19
12.38333	20
12.39167	20
12.40000	20
12.40833	21
12.41667	22
12.42500	20
12.43333	16
12.44167	13
12.45000	11
12.45833	13
12.46667	18
12.47500	25
12.48333	30
12.49167	33
12.50000	31
12.50833	25
12.51667	20
12.52500	17
12.53333	16
12.54167	15
12.55000	14
12.55833	10
12.56667	5
12.57500	1
12.58333	-3
12.59167	-5
12.60000	-6
12.60833	-6
12.61667	-5
12.62500	-2
12.63333	1
12.64167	5
12.65000	9
12.65833	12
12.66667	16
12.67500	20
12.68333	26
12.69167	30
12.70000	33
12.70833	32
12.71667	29
12.72500	25
12.73333	21
12.74167	20
12.75000	19
12.75833	16
12.76667	12
12.77500	7
12.78333	4
12.79167	2
12.80000	2
12.80833	4
12.81667	6
12.82500	8
12.83333	9
12.84167	11
12.85000	13
12.85833	15
12.86667	16
12.87500	17
12.88333	17
12.89167	18
12.90000	20
12.90833	23
12.91667	25
12.92500	26
12.93333	25
12.94167	23
12.95000	22
12.95833	21
12.96667	24
12.97500	27
12.98333	31
12.99167	34
13.00000	34
13.00833	31
13.01667	26
13.02500	21
13.03333	17
13.04167	16
13.05000	19
13.05833	22
13.06667	26
13.07500	29
13.08333	29
13.09167	29
13.10000	28
13.10833	27
13.11667	26
13.12500	27
13.13333	27
13.14167	25
13.15000	22
13.15833	19
13.16667	17
13.17500	17
13.18333	18
13.19167	18
13.20000	16
13.20833	13
13.21667	9
13.22500	6
13.23333	5
13.24167	4
13.25000	5
13.25833	8
13.26667	11
13.27500	14
13.28333	18
13.29167	23
13.30000	26
13.30833	29
13.31667	31
13.32500	32
13.33333	32
13.34167	30
13.35000	27
13.35833	24
13.36667	22
13.37500	21
13.38333	21
13.39167	21
13.40000	19
13.40833	14
13.41667	9
13.42500	8
13.43333	11
13.44167	16
13.45000	21
13.45833	26
13.46667	29
13.47500	31
13.48333	32
13.49167	32
13.50000	28
13.50833	22
13.51667	15
13.52500	10
13.53333	6
13.54167	7
13.55000	9
13.55833	12
13.56667	12
13.57500	12
13.58333	14
13.59167	17
13.60000	21
13.60833	25
13.61667	27
13.62500	27
13.63333	25
13.64167	25
13.65000	26
13.65833	26
13.66667	25
13.67500	23
13.68333	19
13.69167	16
13.70000	13
13.70833	11
13.71667	10
13.72500	12
13.73333	14
13.74167	16
13.75000	18
13.75833	20
13.76667	21
13.77500	22
13.78333	24
13.79167	27
13.80000	28
13.80833	29
13.81667	29
13.82500	28
13.83333	28
13.84167	28
13.85000	31
13.85833	34
13.86667	38
13.87500	42
13.88333	45
13.89167	45
13.90000	42
13.90833	39
13.91667	37
13.92500	37
13.93333	38
13.94167	40
13.95000	40
13.95833	40
13.96667	36
13.97500	32
13.98333	27
13.99167	24
14.00000	22
14.00833	22
14.01667	25
14.02500	29
14.03333	33
14.04167	35
14.05000	35
14.05833	33
14.06667	30
14.07500	26
14.08333	23
14.09167	21
14.10000	21
14.10833	22
14.11667	23
14.12500	23
14.13333	23
14.14167	24
14.15000	28
14.15833	34
14.16667	41
14.17500	48
14.18333	52
14.19167	55
14.20000	56
14.20833	54
14.21667	50
14.22500	43
14.23333	37
14.24167	32
14.25000	30
14.25833	29
14.26667	27
14.27500	25
14.28333	25
14.29167	26
14.30000	28
14.30833	29
14.31667	30
14.32500	29
14.33333	29
14.34167	29
14.35000	31
14.35833	30
14.36667	27
14.37500	24
14.38333	23
14.39167	23
14.40000	24
14.40833	24
14.41667	24
14.42500	24
14.43333	24
14.44167	24
14.45000	23
14.45833	22
14.46667	22
14.47500	23
14.48333	24
14.49167	25
14.50000	27
14.50833	29
14.51667	32
14.52500	34
14.53333	36
14.54167	39
14.55000	40
14.55833	42
14.56667	45
14.57500	47
14.58333	49
14.59167	50
14.60000	49
14.60833	45
14.61667	41
14.62500	36
14.63333	33
14.64167	33
14.65000	34
14.65833	35
14.66667	34
14.67500	31
14.68333	26
14.69167	22
14.70000	18
14.70833	16
14.71667	15
14.72500	14
14.73333	14
14.74167	15
14.75000	18
14.75833	21
14.76667	25
14.77500	28
14.78333	30
14.79167	31
14.80000	31
14.80833	29
14.81667	27
14.82500	22
14.83333	16
14.84167	9
14.85000	2
14.85833	-3
14.86667	-4
14.87500	-2
14.88333	3
14.89167	11
14.90000	17
14.90833	22
14.91667	23
14.92500	22
14.93333	18
14.94167	15
14.95000	12
14.95833	9
14.96667	9
14.97500	9
14.98333	11
14.99167	13
15.00000	16
15.00833	20
15.01667	23
15.02500	24
15.03333	23
15.04167	22
15.05000	21
15.05833	22
15.06667	23
15.07500	24
15.08333	25
15.09167	24
15.10000	23
15.10833	22
15.11667	21
15.12500	20
15.13333	20
15.14167	21
15.15000	23
15.15833	26
15.16667	30
15.17500	34
15.18333	35
15.19167	34
15.20000	31
15.20833	28
15.21667	26
15.22500	24
15.23333	23
15.24167	23
15.25000	21
15.25833	21
15.26667	21
15.27500	21
15.28333	20
15.29167	18
15.30000	15
15.30833	10
15.31667	6
15.32500	3
15.33333	2
15.34167	3
15.35000	6
15.35833	9
15.36667	12
15.37500	13
15.38333	11
15.39167	7
15.40000	3
15.40833	-0
15.41667	-1
15.42500	1
15.43333	5
15.44167	9
15.45000	12
15.45833	14
15.46667	15
15.47500	16
15.48333	18
15.49167	20
15.50000	22
15.50833	21
15.51667	18
15.52500	13
15.53333	8
15.54167	3
15.55000	1
15.55833	1
15.56667	4
15.57500	7
15.58333	10
15.59167	11
15.60000	10
15.60833	7
15.61667	3
15.62500	-2
15.63333	-7
15.64167	-11
15.65000	-13
15.65833	-13
15.66667	-9
15.67500	-5
15.68333	-1
15.69167	3
15.70000	4
15.70833	3
15.71667	1
15.72500	-1
15.73333	-2
15.74167	-2
15.75000	1
15.75833	3
15.76667	4
15.77500	5
15.78333	6
15.79167	8
15.80000	11
15.80833	15
15.81667	17
15.82500	16
15.83333	13
15.84167	9
15.85000	6
15.85833	3
15.86667	1
15.87500	-1
15.88333	-3
15.89167	-4
15.90000	-4
15.90833	-3
15.91667	-0
15.92500	4
15.93333	8
15.94167	9
15.95000	9
15.95833	7
15.96667	4
15.97500	1
15.98333	-2
15.99167	-6
16.00000	-8
16.00833	-9
16.01667	-8
16.02500	-6
16.03333	-4
16.04167	-4
16.05000	-5
16.05833	-7
16.06667	-8
16.07500	-8
16.08333	-10
16.09167	-11
16.10000	-14
16.10833	-15
16.11667	-16
16.12500	-17
16.13333	-15
16.14167	-13
16.15000	-11
16.15833	-7
16.16667	-3
16.17500	0
16.18333	2
16.19167	2
16.20000	-0
16.20833	-4
16.21667	-9
16.22500	-14
16.23333	-19
16.24167	-23
16.25000	-27
16.25833	-28
16.26667	-27
16.27500	-23
16.28333	-16
16.29167	-10
16.30000	-4
16.30833	-1
16.31667	1
16.32500	1
16.33333	-0
16.34167	-1
16.35000	-1
16.35833	-2
16.36667	-4
16.37500	-6
16.38333	-9
16.39167	-11
16.40000	-13
16.40833	-13
16.41667	-13
16.42500	-12
16.43333	-10
16.44167	-8
16.45000	-5
16.45833	-3
16.46667	-2
16.47500	-3
16.48333	-5
16.49167	-9
16.50000	-15
16.50833	-22
16.51667	-28
16.52500	-31
16.53333	-31
16.54167	-27
16.55000	-22
16.55833	-16
16.56667	-11
16.57500	-7
16.58333	-5
16.59167	-5
16.60000	-6
16.60833	-8
16.61667	-9
16.62500	-8
16.63333	-8
16.64167	-9
16.65000	-11
16.65833	-14
16.66667	-16
16.67500	-18
16.68333	-20
16.69167	-22
16.70000	-25
16.70833	-27
16.71667	-28
16.72500	-27
16.73333	-25
16.74167	-23
16.75000	-22
16.75833	-21
16.76667	-21
16.77500	-21
16.78333	-19
16.79167	-18
16.80000	-16
16.80833	-16
16.81667	-18
16.82500	-22
16.83333	-26
16.84167	-28
16.85000	-29
16.85833	-27
16.86667	-24
16.87500	-21
16.88333	-20
16.89167	-20
16.90000	-23
16.90833	-27
16.91667	-31
16.92500	-35
16.93333	-38
16.94167	-40
16.95000	-41
16.95833	-42
16.96667	-40
16.97500	-37
16.98333	-32
16.99167	-28
17.00000	-26
17.00833	-26
17.01667	-27
17.02500	-28
17.03333	-30
17.04167	-30
17.05000	-29
17.05833	-27
17.06667	-25
17.07500	-22
17.08333	-19
17.09167	-16
17.10000	-15
17.10833	-15
17.11667	-16
17.12500	-18
17.13333	-20
17.14167	-24
17.15000	-27
17.15833	-29
17.16667	-29
17.17500	-28
17.18333	-27
17.19167	-27
17.20000	-27
17.20833	-27
17.21667	-25
17.22500	-22
17.23333	-19
17.24167	-17
17.25000	-17
17.25833	-17
17.26667	-18
17.27500	-18
17.28333	-19
17.29167	-20
17.30000	-21
17.30833	-23
17.31667	-23
17.32500	-23
17.33333	-24
17.34167	-25
17.35000	-28
17.35833	-30
17.36667	-31
17.37500	-29
17.38333	-25
17.39167	-21
17.40000	-17
17.40833	-16
17.41667	-16
17.42500	-17
17.43333	-18
17.44167	-19
17.45000	-20
17.45833	-21
17.46667	-25
17.47500	-27
17.48333	-27
17.49167	-24
17.50000	-19
17.50833	-14
17.51667	-10
17.52500	-10
17.53333	-13
17.54167	-18
17.55000	-23
17.55833	-26
17.56667	-27
17.57500	-27
17.58333	-28
17.59167	-28
17.60000	-28
17.60833	-28
17.61667	-28
17.62500	-30
17.63333	-34
17.64167	-40
17.65000	-46
17.65833	-50
17.66667	-51
17.67500	-48
17.68333	-44
17.69167	-40
17.70000	-36
17.70833	-34
17.71667	-33
17.72500	-35
17.73333	-38
17.74167	-42
17.75000	-46
17.75833	-47
17.76667	-45
17.77500	-41
17.78333	-36
17.79167	-32
17.80000	-30
17.80833	-30
17.81667	-32
17.82500	-35
17.83333	-38
17.84167	-40
17.85000	-41
17.85833	-41
17.86667	-42
17.87500	-42
17.88333	-43
17.89167	-43
17.90000	-44
17.90833	-43
17.91667	-42
17.92500	-39
17.93333	-37
17.94167	-34
17.95000	-32
17.95833	-32
17.96667	-33
17.97500	-35
17.98333	-37
17.99167	-40
18.00000	-42
18.00833	-43
18.01667	-43
18.02500	-41
18.03333	-39
18.04167	-37
18.05000	-35
18.05833	-34
18.06667	-35
18.07500	-36
18.08333	-38
18.09167	-41
18.10000	-43
18.10833	-44
18.11667	-45
18.12500	-46
18.13333	-47
18.14167	-46
18.15000	-43
18.15833	-39
18.16667	-34
18.17500	-30
18.18333	-29
18.19167	-29
18.20000	-30
18.20833	-32
18.21667	-32
18.22500	-32
18.23333	-30
18.24167	-30
18.25000	-31
18.25833	-34
18.26667	-38
18.27500	-42
18.28333	-46
18.29167	-48
18.30000	-50
18.30833	-51
18.31667	-50
18.32500	-49
18.33333	-48
18.34167	-48
18.35000	-47
18.35833	-46
18.36667	-44
18.37500	-42
18.38333	-40
18.39167	-38
18.40000	-36
18.40833	-34
18.41667	-34
18.42500	-35
18.43333	-38
18.44167	-42
18.45000	-45
18.45833	-46
18.46667	-45
18.47500	-42
18.48333	-40
18.49167	-40
18.50000	-41
18.50833	-43
18.51667	-46
18.52500	-50
18.53333	-53
18.54167	-55
18.55000	-55
18.55833	-54
18.56667	-51
18.57500	-48
18.58333	-48
18.59167	-49
18.60000	-49
18.60833	-47
18.61667	-45
18.62500	-42
18.63333	-41
18.64167	-43
18.65000	-47
18.65833	-50
18.66667	-52
18.67500	-50
18.68333	-46
18.69167	-42
18.70000	-39
18.70833	-38
18.71667	-39
18.72500	-40
18.73333	-41
18.74167	-42
18.75000	-43
18.75833	-44
18.76667	-45
18.77500	-45
18.78333	-45
18.79167	-45
18.80000	-44
18.80833	-42
18.81667	-40
18.82500	-38
18.83333	-37
18.84167	-38
18.85000	-41
18.85833	-43
18.86667	-43
18.87500	-41
18.88333	-38
18.89167	-35
18.90000	-34
18.90833	-34
18.91667	-36
18.92500	-39
18.93333	-42
18.94167	-45
18.95000	-47
18.95833	-49
18.96667	-51
18.97500	-51
18.98333	-50
18.99167	-47
19.00000	-44
19.00833	-41
19.01667	-39
19.02500	-36
19.03333	-34
19.04167	-35
19.05000	-38
19.05833	-42
19.06667	-46
19.07500	-51
19.08333	-55
19.09167	-60
19.10000	-62
19.10833	-63
19.11667	-62
19.12500	-59
19.13333	-55
19.14167	-53
19.15000	-52
19.15833	-52
19.16667	-52
19.17500	-50
19.18333	-50
19.19167	-50
19.20000	-51
19.20833	-51
19.21667	-52
19.22500	-52
19.23333	-51
19.24167	-51
19.25000	-52
19.25833	-52
19.26667	-52
19.27500	-51
19.28333	-50
19.29167	-50
19.30000	-51
19.30833	-52
19.31667	-51
19.32500	-48
19.33333	-43
19.34167	-39
19.35000	-35
19.35833	-36
19.36667	-40
19.37500	-46
19.38333	-50
19.39167	-53
19.40000	-53
19.40833	-51
19.41667	-48
19.42500	-45
19.43333	-43
19.44167	-43
19.45000	-45
19.45833	-48
19.46667	-51
19.47500	-54
19.48333	-54
19.49167	-52
19.50000	-49
19.50833	-46
19.51667	-45
19.52500	-46
19.53333	-48
19.54167	-50
19.55000	-52
19.55833	-52
19.56667	-50
19.57500	-46
19.58333	-44
19.59167	-43
19.60000	-45
19.60833	-50
19.61667	-55
19.62500	-60
19.63333	-61
19.64167	-59
19.65000	-54
19.65833	-46
19.66667	-38
19.67500	-31
19.68333	-28
19.69167	-28
19.70000	-29
19.70833	-29
19.71667	-28
19.72500	-25
19.73333	-21
19.74167	-17
19.75000	-13
19.75833	-10
19.76667	-6
19.77500	-2
19.78333	3
19.79167	8
19.80000	12
19.80833	12
19.81667	11
19.82500	8
19.83333	5
19.84167	2
19.85000	2
19.85833	4
19.86667	10
19.87500	17
19.88333	26
19.89167	35
19.90000	44
19.90833	51
19.91667	57
19.92500	62
19.93333	67
19.94167	72
19.95000	79
19.95833	88
19.96667	99
19.97500	110
19.98333	120
19.99167	128
20.00000	135
20.00833	140
20.01667	146
20.02500	155
20.03333	166
20.04167	178
20.05000	190
20.05833	202
20.06667	212
20.07500	221
20.08333	229
20.09167	235
20.10000	243
20.10833	251
20.11667	262
20.12500	275
20.13333	290
20.14167	307
20.15000	325
20.15833	343
20.16667	360
20.17500	375
20.18333	387
20.19167	398
20.20000	409
20.20833	420
20.21667	430
20.22500	440
20.23333	450
20.24167	461
20.25000	472
20.25833	485
20.26667	500
20.27500	516
20.28333	534
20.29167	554
20.30000	574
20.30833	593
20.31667	610
20.32500	623
20.33333	633
20.34167	642
20.35000	650
20.35833	660
20.36667	673
20.37500	686
20.38333	699
20.39167	711
20.40000	723
20.40833	735
20.41667	747
20.42500	761
20.43333	774
20.44167	788
20.45000	800
20.45833	812
20.46667	823
20.47500	835
20.48333	847
20.49167	860
20.50000	873
20.50833	885
20.51667	894
20.52500	899
20.53333	903
20.54167	906
20.55000	912
20.55833	920
20.56667	931
20.57500	941
20.58333	948
20.59167	953
20.60000	956
20.60833	956
20.61667	953
20.62500	948
20.63333	943
20.64167	938
20.65000	934
20.65833	933
20.66667	935
20.67500	938
20.68333	940
20.69167	941
20.70000	939
20.70833	936
20.71667	931
20.72500	924
20.73333	918
20.74167	912
20.75000	907
20.75833	900
20.76667	892
20.77500	882
20.78333	871
20.79167	860
20.80000	852
20.80833	846
20.81667	841
20.82500	836
20.83333	830
20.84167	821
20.85000	809
20.85833	796
20.86667	782
20.87500	769
20.88333	756
20.89167	744
20.90000	731
20.90833	718
20.91667	706
20.92500	695
20.93333	685
20.94167	674
20.95000	664
20.95833	652
20.96667	639
20.97500	624
20.98333	608
20.99167	594
21.00000	584
21.00833	577
21.01667	571
21.02500	565
21.03333	557
21.04167	545
21.05000	532
21.05833	517
21.06667	501
21.07500	485
21.08333	469
21.09167	455
21.10000	444
21.10833	435
21.11667	429
21.12500	424
21.13333	419
21.14167	413
21.15000	406
21.15833	398
21.16667	388
21.17500	377
21.18333	367
21.19167	357
21.20000	346
21.20833	334
21.21667	325
21.22500	317
21.23333	311
21.24167	307
21.25000	302
21.25833	296
21.26667	286
21.27500	276
21.28333	268
21.29167	261
21.30000	255
21.30833	250
21.31667	245
21.32500	239
21.33333	232
21.34167	226
21.35000	220
21.35833	215
21.36667	211
21.37500	208
21.38333	205
21.39167	201
21.40000	198
21.40833	197
21.41667	197
21.42500	198
21.43333	197
21.44167	193
21.45000	185
21.45833	177
21.46667	169
21.47500	162
21.48333	158
21.49167	157
21.50000	158
21.50833	159
21.51667	160
21.52500	160
21.53333	158
21.54167	153
21.55000	145
21.55833	136
21.56667	127
21.57500	120
21.58333	116
21.59167	117
21.60000	119
21.60833	121
21.61667	124
21.62500	125
21.63333	125
21.64167	123
21.65000	121
21.65833	118
21.66667	115
21.67500	112
21.68333	107
21.69167	101
21.70000	92
21.70833	82
21.71667	75
21.72500	74
21.73333	78
21.74167	84
21.75000	90
21.75833	94
21.76667	96
21.77500	95
21.78333	96
21.79167	97
21.80000	97
21.80833	97
21.81667	97
21.82500	97
21.83333	97
21.84167	97
21.85000	97
21.85833	98
21.86667	102
21.87500	106
21.88333	108
21.89167	109
21.90000	108
21.90833	102
21.91667	96
21.92500	92
21.93333	90
21.94167	87
21.95000	84
21.95833	82
21.96667	83
21.97500	85
21.98333	88
21.99167	91
22.00000	92
22.00833	89
22.01667	86
22.02500	82
22.03333	79
22.04167	79
22.05000	81
22.05833	86
22.06667	91
22.07500	95
22.08333	97
22.09167	97
22.10000	95
22.10833	92
22.11667	89
22.12500	86
22.13333	83
22.14167	80
22.15000	78
22.15833	76
22.16667	75
22.17500	74
22.18333	73
22.19167	71
22.20000	71
22.20833	71
22.21667	71
22.22500	71
22.23333	70
22.24167	70
22.25000	70
22.25833	71
22.26667	72
22.27500	73
22.28333	73
22.29167	73
22.30000	74
22.30833	77
22.31667	79
22.32500	80
22.33333	79
22.34167	77
22.35000	74
22.35833	70
22.36667	64
22.37500	59
22.38333	56
22.39167	56
22.40000	58
22.40833	61
22.41667	64
22.42500	65
22.43333	63
22.44167	61
22.45000	58
22.45833	55
22.46667	52
22.47500	51
22.48333	51
22.49167	53
22.50000	55
22.50833	57
22.51667	58
22.52500	58
22.53333	57
22.54167	56
22.55000	55
22.55833	54
22.56667	52
22.57500	51
22.58333	51
22.59167	52
22.60000	56
22.60833	60
22.61667	62
22.62500	60
22.63333	56
22.64167	53
22.65000	52
22.65833	53
22.66667	54
22.67500	56
22.68333	55
22.69167	53
22.70000	51
22.70833	50
22.71667	50
22.72500	50
22.73333	48
22.74167	46
22.75000	43
22.75833	40
22.76667	38
22.77500	36
22.78333	36
22.79167	37
22.80000	38
22.80833	38
22.81667	38
22.82500	39
22.83333	40
22.84167	40
22.85000	39
22.85833	36
22.86667	32
22.87500	30
22.88333	29
22.89167	31
22.90000	33
22.90833	35
22.91667	37
22.92500	39
22.93333	40
22.94167	42
22.95000	45
22.95833	48
22.96667	52
22.97500	54
22.98333	53
22.99167	50
23.00000	45
23.00833	40
23.01667	37
23.02500	38
23.03333	40
23.04167	41
23.05000	42
23.05833	40
23.06667	38
23.07500	34
23.08333	31
23.09167	29
23.10000	28
23.10833	31
23.11667	34
23.12500	38
23.13333	41
23.14167	40
23.15000	35
23.15833	29
23.16667	25
23.17500	21
23.18333	20
23.19167	19
23.20000	19
23.20833	18
23.21667	17
23.22500	15
23.23333	13
23.24167	12
23.25000	13
23.25833	16
23.26667	19
23.27500	22
23.28333	24
23.29167	26
23.30000	29
23.30833	32
23.31667	34
23.32500	34
23.33333	32
23.34167	28
23.35000	23
23.35833	19
23.36667	17
23.37500	18
23.38333	20
23.39167	24
23.40000	27
23.40833	31
23.41667	33
23.42500	35
23.43333	37
23.44167	37
23.45000	37
23.45833	37
23.46667	34
23.47500	29
23.48333	25
23.49167	21
23.50000	20
23.50833	22
23.51667	24
23.52500	25
23.53333	24
23.54167	24
23.55000	25
23.55833	27
23.56667	28
23.57500	29
23.58333	26
23.59167	22
23.60000	19
23.60833	18
23.61667	18
23.62500	18
23.63333	20
23.64167	23
23.65000	27
23.65833	31
23.66667	35
23.67500	38
23.68333	39
23.69167	37
23.70000	33
23.70833	29
23.71667	25
23.72500	21
23.73333	18
23.74167	18
23.75000	19
23.75833	21
23.76667	24
23.77500	28
23.78333	31
23.79167	34
23.80000	37
23.80833	39
23.81667	39
23.82500	36
23.83333	33
23.84167	31
23.85000	31
23.85833	31
23.86667	30
23.87500	29
23.88333	28
23.89167	28
23.90000	28
23.90833	30
23.91667	29
23.92500	26
23.93333	21
23.94167	17
23.95000	14
23.95833	13
23.96667	13
23.97500	16
23.98333	19
23.99167	22
24.00000	26
24.00833	28
24.01667	29
24.02500	29
24.03333	27
24.04167	26
24.05000	24
24.05833	23
24.06667	21
24.07500	19
24.08333	20
24.09167	22
24.10000	24
24.10833	26
24.11667	25
24.12500	22
24.13333	18
24.14167	16
24.15000	17
24.15833	22
24.16667	29
24.17500	35
24.18333	37
24.19167	37
24.20000	36
24.20833	36
24.21667	36
24.22500	37
24.23333	38
24.24167	37
24.25000	36
24.25833	35
24.26667	33
24.27500	32
24.28333	31
24.29167	31
24.30000	32
24.30833	34
24.31667	38
24.32500	42
24.33333	46
24.34167	48
24.35000	48
24.35833	44
24.36667	38
24.37500	31
24.38333	24
24.39167	21
24.40000	23
24.40833	31
24.41667	39
24.42500	48
24.43333	54
24.44167	55
24.45000	53
24.45833	51
24.46667	50
24.47500	50
24.48333	52
24.49167	54
24.50000	57
24.50833	57
24.51667	57
24.52500	56
24.53333	54
24.54167	53
24.55000	53
24.55833	52
24.56667	50
24.57500	47
24.58333	46
24.59167	45
24.60000	45
24.60833	47
24.61667	48
24.62500	49
24.63333	51
24.64167	53
24.65000	56
24.65833	58
24.66667	60
24.67500	60
24.68333	60
24.69167	59
24.70000	58
24.70833	56
24.71667	56
24.72500	56
24.73333	58
24.74167	62
24.75000	65
24.75833	67
24.76667	67
24.77500	65
24.78333	62
24.79167	58
24.80000	56
24.80833	56
24.81667	55
24.82500	55
24.83333	55
24.84167	55
24.85000	56
24.85833	57
24.86667	57
24.87500	55
24.88333	53
24.89167	50
24.90000	47
24.90833	46
24.91667	44
24.92500	44
24.93333	43
24.94167	41
24.95000	37
24.95833	33
24.96667	31
24.97500	31
24.98333	32
24.99167	33
25.00000	34
25.00833	36
25.01667	37
25.02500	40
25.03333	41
25.04167	41
25.05000	38
25.05833	37
25.06667	37
25.07500	39
25.08333	41
25.09167	41
25.10000	39
25.10833	33
25.11667	27
25.12500	23
25.13333	22
25.14167	24
25.15000	27
25.15833	31
25.16667	34
25.17500	35
25.18333	37
25.19167	38
25.20000	39
25.20833	38
25.21667	36
25.22500	32
25.23333	27
25.24167	23
25.25000	20
25.25833	17
25.26667	14
25.27500	13
25.28333	14
25.29167	18
25.30000	23
25.30833	28
25.31667	33
25.32500	35
25.33333	36
25.34167	36
25.35000	37
25.35833	37
25.36667	35
25.37500	32
25.38333	29
25.39167	25
25.40000	23
25.40833	23
25.41667	25
25.42500	29
25.43333	33
25.44167	36
25.45000	38
25.45833	39
25.46667	41
25.47500	43
25.48333	44
25.49167	43
25.50000	40
25.50833	36
25.51667	33
25.52500	33
25.53333	34
25.54167	34
25.55000	33
25.55833	32
25.56667	32
25.57500	32
25.58333	33
25.59167	34
25.60000	36
25.60833	37
25.61667	38
25.62500	37
25.63333	33
25.64167	27
25.65000	20
25.65833	15
25.66667	13
25.67500	14
25.68333	18
25.69167	22
25.70000	27
25.70833	30
25.71667	31
25.72500	29
25.73333	25
25.74167	20
25.75000	16
25.75833	13
25.76667	12
25.77500	12
25.78333	12
25.79167	13
25.80000	16
25.80833	19
25.81667	23
25.82500	27
25.83333	29
25.84167	31
25.85000	30
25.85833	29
25.86667	28
25.87500	25
25.88333	23
25.89167	21
25.90000	21
25.90833	24
25.91667	28
25.92500	31
25.93333	33
25.94167	33
25.95000	32
25.95833	30
25.96667	30
25.97500	31
25.98333	34
25.99167	38
26.00000	38
26.00833	37
26.01667	33
26.02500	28
26.03333	24
26.04167	22
26.05000	21
26.05833	22
26.06667	24
26.07500	27
26.08333	28
26.09167	30
26.10000	31
26.10833	31
26.11667	32
26.12500	35
26.13333	37
26.14167	38
26.15000	36
26.15833	33
26.16667	31
26.17500	29
26.18333	30
26.19167	30
26.20000	31
26.20833	30
26.21667	30
26.22500	30
26.23333	32
26.24167	34
26.25000	36
26.25833	39
26.26667	41
26.27500	42
26.28333	42
26.29167	42
26.30000	43
26.30833	47
26.31667	51
26.32500	55
26.33333	58
26.34167	58
26.35000	56
26.35833	53
26.36667	51
26.37500	49
26.38333	46
26.39167	43
26.40000	39
26.40833	37
26.41667	36
26.42500	37
26.43333	40
26.44167	43
26.45000	45
26.45833	46
26.46667	47
26.47500	47
26.48333	49
26.49167	51
26.50000	52
26.50833	52
26.51667	51
26.52500	50
26.53333	51
26.54167	53
26.55000	56
26.55833	57
26.56667	56
26.57500	54
26.58333	52
26.59167	52
26.60000	54
26.60833	60
26.61667	68
26.62500	75
26.63333	81
26.64167	83
26.65000	83
26.65833	81
26.66667	78
26.67500	75
26.68333	74
26.69167	74
26.70000	76
26.70833	79
26.71667	81
26.72500	83
26.73333	85
26.74167	86
26.75000	88
26.75833	89
26.76667	89
26.77500	87
26.78333	84
26.79167	81
26.80000	80
26.80833	82
26.81667	84
26.82500	87
26.83333	88
26.84167	87
26.85000	84
26.85833	81
26.86667	79
26.87500	79
26.88333	79
26.89167	79
26.90000	79
26.90833	77
26.91667	74
26.92500	71
26.93333	68
26.94167	66
26.95000	66
26.95833	67
26.96667	69
26.97500	70
26.98333	71
26.99167	71
27.00000	71
27.00833	72
27.01667	74
27.02500	79
27.03333	84
27.04167	87
27.05000	87
27.05833	83
27.06667	78
27.07500	72
27.08333	68
27.09167	67
27.10000	68
27.10833	71
27.11667	74
27.12500	75
27.13333	74
27.14167	70
27.15000	67
27.15833	64
27.16667	64
27.17500	64
27.18333	62
27.19167	59
27.20000	55
27.20833	53
27.21667	53
27.22500	57
27.23333	63
27.24167	68
27.25000	70
27.25833	70
27.26667	69
27.27500	68
27.28333	67
27.29167	66
27.30000	66
27.30833	66
27.31667	69
27.32500	72
27.33333	75
27.34167	76
27.35000	76
27.35833	76
27.36667	75
27.37500	76
27.38333	75
27.39167	72
27.40000	68
27.40833	63
27.41667	60
27.42500	59
27.43333	62
27.44167	66
27.45000	70
27.45833	73
27.46667	74
27.47500	73
27.48333	72
27.49167	71
27.50000	69
27.50833	67
27.51667	64
27.52500	62
27.53333	61
27.54167	61
27.55000	64
27.55833	66
27.56667	66
27.57500	66
27.58333	66
27.59167	68
27.60000	73
27.60833	80
27.61667	86
27.62500	90
27.63333	91
27.64167	90
27.65000	86
27.65833	81
27.66667	76
27.67500	72
27.68333	70
27.69167	68
27.70000	67
27.70833	65
27.71667	63
27.72500	62
27.73333	61
27.74167	61
27.75000	63
27.75833	66
27.76667	70
27.77500	75
27.78333	81
27.79167	86
27.80000	90
27.80833	91
27.81667	89
27.82500	86
27.83333	84
27.84167	85
27.85000	90
27.85833	95
27.86667	99
27.87500	101
27.88333	102
27.89167	101
27.90000	101
27.90833	102
27.91667	103
27.92500	103
27.93333	104
27.94167	104
27.95000	105
27.95833	105
27.96667	104
27.97500	102
27.98333	100
27.99167	99
28.00000	99
28.00833	99
28.01667	100
28.02500	100
28.03333	100
28.04167	104
28.05000	110
28.05833	117
28.06667	123
28.07500	128
28.08333	130
28.09167	130
28.10000	128
28.10833	126
28.11667	124
28.12500	123
28.13333	123
28.14167	121
28.15000	119
28.15833	116
28.16667	113
28.17500	113
28.18333	115
28.19167	120
28.20000	124
28.20833	126
28.21667	127
28.22500	126
28.23333	126
28.24167	127
28.25000	130
28.25833	132
28.26667	133
28.27500	131
28.28333	127
28.29167	122
28.30000	119
28.30833	118
28.31667	120
28.32500	124
28.33333	128
28.34167	130
28.35000	130
28.35833	128
28.36667	127
28.37500	125
28.38333	124
28.39167	123
28.40000	124
28.40833	128
28.41667	134
28.42500	142
28.43333	148
28.44167	152
28.45000	153
28.45833	152
28.46667	149
28.47500	147
28.48333	146
28.49167	146
28.50000	146
28.50833	145
28.51667	144
28.52500	144
28.53333	144
28.54167	146
28.55000	151
28.55833	154
28.56667	157
28.57500	159
28.58333	159
28.59167	158
28.60000	154
28.60833	150
28.61667	144
28.62500	139
28.63333	134
28.64167	130
28.65000	127
28.65833	126
28.66667	126
28.67500	130
28.68333	136
28.69167	144
28.70000	152
28.70833	159
28.71667	163
28.72500	164
28.73333	163
28.74167	162
28.75000	160
28.75833	159
28.76667	158
28.77500	157
28.78333	155
28.79167	153
28.80000	151
28.80833	151
28.81667	152
28.82500	152
28.83333	153
28.84167	152
28.85000	151
28.85833	150
28.86667	149
28.87500	148
28.88333	146
28.89167	143
28.90000	142
28.90833	142
28.91667	146
28.92500	152
28.93333	159
28.94167	163
28.95000	163
28.95833	161
28.96667	156
28.97500	151
28.98333	148
28.99167	147
29.00000	149
29.00833	154
29.01667	158
29.02500	161
29.03333	162
29.04167	160
29.05000	156
29.05833	152
29.06667	149
29.07500	148
29.08333	150
29.09167	153
29.10000	159
29.10833	166
29.11667	172
29.12500	175
29.13333	173
29.14167	170
29.15000	166
29.15833	164
29.16667	164
29.17500	168
29.18333	174
29.19167	182
29.20000	190
29.20833	196
29.21667	198
29.22500	197
29.23333	194
29.24167	191
29.25000	190
29.25833	190
29.26667	193
29.27500	197
29.28333	202
29.29167	206
29.30000	208
29.30833	209
29.31667	208
29.32500	206
29.33333	205
29.34167	204
29.35000	206
29.35833	208
29.36667	209
29.37500	209
29.38333	206
29.39167	203
29.40000	200
29.40833	196
29.41667	194
29.42500	194
29.43333	196
29.44167	202
29.45000	212
29.45833	222
29.46667	232
29.47500	239
29.48333	243
29.49167	245
29.50000	247
29.50833	250
29.51667	254
29.52500	260
29.53333	265
29.54167	269
29.55000	274
29.55833	279
29.56667	285
29.57500	291
29.58333	295
29.59167	298
29.60000	302
29.60833	305
29.61667	311
29.62500	319
29.63333	329
29.64167	338
29.65000	347
29.65833	356
29.66667	366
29.67500	375
29.68333	384
29.69167	394
29.70000	403
29.70833	412
29.71667	421
29.72500	433
29.73333	446
29.74167	462
29.75000	480
29.75833	498
29.76667	518
29.77500	537
29.78333	557
29.79167	577
29.80000	597
29.80833	617
29.81667	637
29.82500	661
29.83333	685
29.84167	710
29.85000	736
29.85833	761
29.86667	789
29.87500	819
29.88333	853
29.89167	889
29.90000	924
29.90833	960
29.91667	994
29.92500	1030
29.93333	1067
29.94167	1110
29.95000	1159
29.95833	1210
29.96667	1266
29.97500	1323
29.98333	1381
29.99167	1441
30.00000	1505
30.00833	1574
30.01667	1644
30.02500	1716
30.03333	1786
30.04167	1856
30.05000	1926
30.05833	1999
30.06667	2078
30.07500	2159
30.08333	2244
30.09167	2331
30.10000	2420
30.10833	2513
30.11667	2606
30.12500	2702
30.13333	2798
30.14167	2896
30.15000	2997
30.15833	3102
30.16667	3214
30.17500	3326
30.18333	3439
30.19167	3554
30.20000	3672
30.20833	3797
30.21667	3920
30.22500	4045
30.23333	4168
30.24167	4291
30.25000	4417
30.25833	4544
30.26667	4678
30.27500	4811
30.28333	4945
30.29167	5078
30.30000	5210
30.30833	5346
30.31667	5481
30.32500	5621
30.33333	5758
30.34167	5895
30.35000	6031
30.35833	6163
30.36667	6297
30.37500	6428
30.38333	6563
30.39167	6698
30.40000	6832
30.40833	6970
30.41667	7103
30.42500	7235
30.43333	7363
30.44167	7488
30.45000	7612
30.45833	7734
30.46667	7859
30.47500	7979
30.48333	8097
30.49167	8213
30.50000	8324
30.50833	8435
30.51667	8540
30.52500	8645
30.53333	8746
30.54167	8844
30.55000	8940
30.55833	9031
30.56667	9121
30.57500	9205
30.58333	9286
30.59167	9364
30.60000	9439
30.60833	9512
30.61667	9580
30.62500	9643
30.63333	9701
30.64167	9753
30.65000	9801
30.65833	9844
30.66667	9882
30.67500	9915
30.68333	9944
30.69167	9968
30.70000	9990
30.70833	10009
30.71667	10025
30.72500	10036
30.73333	10042
30.74167	10045
30.75000	10042
30.75833	10036
30.76667	10025
30.77500	10008
30.78333	9983
30.79167	9953
30.80000	9919
30.80833	9881
30.81667	9841
30.82500	9796
30.83333	9750
30.84167	9699
30.85000	9643
30.85833	9584
30.86667	9519
30.87500	9452
30.88333	9381
30.89167	9309
30.90000	9235
30.90833	9158
30.91667	9077
30.92500	8988
30.93333	8895
30.94167	8800
30.95000	8704
30.95833	8609
30.96667	8511
30.97500	8412
30.98333	8308
30.99167	8200
31.00000	8090
31.00833	7975
31.01667	7860
31.02500	7742
31.03333	7623
31.04167	7503
31.05000	7381
31.05833	7260
31.06667	7135
31.07500	7011
31.08333	6886
31.09167	6761
31.10000	6637
31.10833	6511
31.11667	6387
31.12500	6261
31.13333	6134
31.14167	6005
31.15000	5872
31.15833	5742
31.16667	5609
31.17500	5482
31.18333	5358
31.19167	5237
31.20000	5119
31.20833	4998
31.21667	4881
31.22500	4762
31.23333	4646
31.24167	4531
31.25000	4415
31.25833	4303
31.26667	4188
31.27500	4078
31.28333	3969
31.29167	3864
31.30000	3764
31.30833	3664
31.31667	3569
31.32500	3475
31.33333	3383
31.34167	3293
31.35000	3203
31.35833	3116
31.36667	3028
31.37500	2942
31.38333	2855
31.39167	2769
31.40000	2686
31.40833	2605
31.41667	2530
31.42500	2459
31.43333	2390
31.44167	2321
31.45000	2252
31.45833	2187
31.46667	2123
31.47500	2063
31.48333	2004
31.49167	1947
31.50000	1892
31.50833	1837
31.51667	1784
31.52500	1732
31.53333	1683
31.54167	1636
31.55000	1590
31.55833	1550
31.56667	1511
31.57500	1474
31.58333	1436
31.59167	1397
31.60000	1356
31.60833	1313
31.61667	1272
31.62500	1233
31.63333	1199
31.64167	1172
31.65000	1151
31.65833	1132
31.66667	1112
31.67500	1090
31.68333	1064
31.69167	1037
31.70000	1010
31.70833	983
31.71667	960
31.72500	938
31.73333	918
31.74167	899
31.75000	880
31.75833	862
31.76667	843
31.77500	826
31.78333	810
31.79167	794
31.80000	780
31.80833	765
31.81667	749
31.82500	731
31.83333	714
31.84167	699
31.85000	686
31.85833	676
31.86667	667
31.87500	660
31.88333	653
31.89167	647
31.90000	642
31.90833	639
31.91667	637
31.92500	633
31.93333	628
31.94167	621
31.95000	613
31.95833	604
31.96667	594
31.97500	585
31.98333	578
31.99167	573
32.00000	570
32.00833	568
32.01667	566
32.02500	562
32.03333	558
32.04167	555
32.05000	555
32.05833	556
32.06667	559
32.07500	562
32.08333	566
32.09167	568
32.10000	569
32.10833	568
32.11667	564
32.12500	560
32.13333	555
32.14167	551
32.15000	548
32.15833	547
32.16667	546
32.17500	546
32.18333	546
32.19167	547
32.20000	548
32.20833	550
32.21667	554
32.22500	559
32.23333	565
32.24167	570
32.25000	574
32.25833	579
32.26667	585
32.27500	591
32.28333	596
32.29167	601
32.30000	606
32.30833	610
32.31667	614
32.32500	619
32.33333	626
32.34167	635
32.35000	644
32.35833	654
32.36667	663
32.37500	674
32.38333	685
32.39167	699
32.40000	714
32.40833	732
32.41667	748
32.42500	761
32.43333	773
32.44167	785
32.45000	799
32.45833	817
32.46667	839
32.47500	864
32.48333	890
32.49167	917
32.50000	943
32.50833	971
32.51667	999
32.52500	1032
32.53333	1066
32.54167	1101
32.55000	1135
32.55833	1167
32.56667	1198
32.57500	1229
32.58333	1266
32.59167	1307
32.60000	1355
32.60833	1411
32.61667	1470
32.62500	1532
32.63333	1595
32.64167	1659
32.65000	1727
32.65833	1795
32.66667	1867
32.67500	1940
32.68333	2017
32.69167	2098
32.70000	2185
32.70833	2279
32.71667	2376
32.72500	2479
32.73333	2583
32.74167	2690
32.75000	2800
32.75833	2911
32.76667	3027
32.77500	3146
32.78333	3272
32.79167	3402
32.80000	3538
32.80833	3683
32.81667	3830
32.82500	3987
32.83333	4147
32.84167	4310
32.85000	4479
32.85833	4647
32.86667	4822
32.87500	4998
32.88333	5182
32.89167	5370
32.90000	5561
32.90833	5760
32.91667	5960
32.92500	6168
32.93333	6377
32.94167	6593
32.95000	6815
32.95833	7037
32.96667	7267
32.97500	7494
32.98333	7726
32.99167	7959
33.00000	8191
33.00833	8431
33.01667	8669
33.02500	8917
33.03333	9164
33.04167	9414
33.05000	9667
33.05833	9916
33.06667	10171
33.07500	10420
33.08333	10671
33.09167	10922
33.10000	11172
33.10833	11427
33.11667	11675
33.12500	11928
33.13333	12175
33.14167	12423
33.15000	12672
33.15833	12916
33.16667	13164
33.17500	13403
33.18333	13640
33.19167	13873
33.20000	14100
33.20833	14327
33.21667	14548
33.22500	14771
33.23333	14990
33.24167	15207
33.25000	15422
33.25833	15629
33.26667	15834
33.27500	16030
33.28333	16222
33.29167	16409
33.30000	16587
33.30833	16762
33.31667	16928
33.32500	17091
33.33333	17248
33.34167	17400
33.35000	17548
33.35833	17689
33.36667	17828
33.37500	17958
33.38333	18080
33.39167	18194
33.40000	18298
33.40833	18396
33.41667	18486
33.42500	18572
33.43333	18652
33.44167	18726
33.45000	18793
33.45833	18852
33.46667	18904
33.47500	18948
33.48333	18983
33.49167	19009
33.50000	19025
33.50833	19033
33.51667	19032
33.52500	19022
33.53333	19004
33.54167	18980
33.55000	18950
33.55833	18917
33.56667	18878
33.57500	18834
33.58333	18781
33.59167	18721
33.60000	18652
33.60833	18571
33.61667	18484
33.62500	18387
33.63333	18284
33.64167	18176
33.65000	18061
33.65833	17943
33.66667	17817
33.67500	17686
33.68333	17547
33.69167	17402
33.70000	17250
33.70833	17089
33.71667	16925
33.72500	16751
33.73333	16574
33.74167	16392
33.75000	16204
33.75833	16016
33.76667	15820
33.77500	15626
33.78333	15427
33.79167	15226
33.80000	15021
33.80833	14806
33.81667	14591
33.82500	14365
33.83333	14140
33.84167	13913
33.85000	13683
33.85833	13457
33.86667	13226
33.87500	12998
33.88333	12764
33.89167	12529
33.90000	12296
33.90833	12058
33.91667	11828
33.92500	11595
33.93333	11367
33.94167	11138
33.95000	10905
33.95833	10676
33.96667	10441
33.97500	10210
33.98333	9977
33.99167	9745
34.00000	9518
34.00833	9289
34.01667	9068
34.02500	8847
34.03333	8633
34.04167	8424
34.05000	8215
34.05833	8013
34.06667	7806
34.07500	7604
34.08333	7399
34.09167	7197
34.10000	7002
34.10833	6809
34.11667	6626
34.12500	6445
34.13333	6271
34.14167	6100
34.15000	5928
34.15833	5761
34.16667	5591
34.17500	5427
34.18333	5267
34.19167	5112
34.20000	4965
34.20833	4820
34.21667	4680
34.22500	4539
34.23333	4400
34.24167	4263
34.25000	4127
34.25833	3997
34.26667	3869
34.27500	3749
34.28333	3631
34.29167	3516
34.30000	3406
34.30833	3295
34.31667	3188
34.32500	3080
34.33333	2977
34.34167	2878
34.35000	2783
34.35833	2694
34.36667	2608
34.37500	2525
34.38333	2443
34.39167	2362
34.40000	2282
34.40833	2203
34.41667	2129
34.42500	2057
34.43333	1990
34.44167	1925
34.45000	1863
34.45833	1805
34.46667	1747
34.47500	1692
34.48333	1637
34.49167	1584
34.50000	1534
34.50833	1485
34.51667	1441
34.52500	1399
34.53333	1359
34.54167	1320
34.55000	1280
34.55833	1241
34.56667	1201
34.57500	1162
34.58333	1123
34.59167	1086
34.60000	1050
34.60833	1014
34.61667	980
34.62500	948
34.63333	919
34.64167	893
34.65000	870
34.65833	850
34.66667	832
34.67500	814
34.68333	794
34.69167	773
34.70000	750
34.70833	727
34.71667	706
34.72500	686
34.73333	667
34.74167	647
34.75000	627
34.75833	608
34.76667	591
34.77500	575
34.78333	561
34.79167	548
34.80000	536
34.80833	523
34.81667	510
34.82500	498
34.83333	486
34.84167	475
34.85000	466
34.85833	458
34.86667	451
34.87500	442
34.88333	428
34.89167	413
34.90000	400
34.90833	390
34.91667	383
34.92500	378
34.93333	374
34.94167	368
34.95000	360
34.95833	353
34.96667	349
34.97500	346
34.98333	344
34.99167	341
35.00000	337
35.00833	330
35.01667	321
35.02500	309
35.03333	296
35.04167	286
35.05000	277
35.05833	272
35.06667	269
35.07500	268
35.08333	267
35.09167	266
35.10000	266
35.10833	265
35.11667	265
35.12500	263
35.13333	260
35.14167	256
35.15000	251
35.15833	246
35.16667	239
35.17500	233
35.18333	228
35.19167	223
35.20000	220
35.20833	219
35.21667	219
35.22500	218
35.23333	216
35.24167	213
35.25000	210
35.25833	207
35.26667	205
35.27500	203
35.28333	202
35.29167	201
35.30000	199
35.30833	196
35.31667	193
35.32500	192
35.33333	192
35.34167	194
35.35000	196
35.35833	196
35.36667	193
35.37500	188
35.38333	183
35.39167	177
35.40000	171
35.40833	166
35.41667	163
35.42500	161
35.43333	161
35.44167	161
35.45000	161
35.45833	160
35.46667	160
35.47500	160
35.48333	161
35.49167	162
35.50000	164
35.50833	164
35.51667	164
35.52500	163
35.53333	163
35.54167	163
35.55000	165
35.55833	166
35.56667	166
35.57500	164
35.58333	162
35.59167	159
35.60000	157
35.60833	154
35.61667	151
35.62500	147
35.63333	144
35.64167	141
35.65000	140
35.65833	139
35.66667	140
35.67500	139
35.68333	137
35.69167	133
35.70000	129
35.70833	125
35.71667	123
35.72500	124
35.73333	127
35.74167	131
35.75000	136
35.75833	140
35.76667	145
35.77500	148
35.78333	149
35.79167	148
35.80000	145
35.80833	140
35.81667	135
35.82500	129
35.83333	124
35.84167	121
35.85000	121
35.85833	124
35.86667	128
35.87500	132
35.88333	135
35.89167	136
35.90000	136
35.90833	138
35.91667	139
35.92500	138
35.93333	136
35.94167	132
35.95000	127
35.95833	124
35.96667	122
35.97500	121
35.98333	119
35.99167	118
36.00000	116
36.00833	115
36.01667	114
36.02500	114
36.03333	116
36.04167	118
36.05000	121
36.05833	124
36.06667	127
36.07500	129
36.08333	130
36.09167	130
36.10000	130
36.10833	130
36.11667	130
36.12500	129
36.13333	126
36.14167	124
36.15000	122
36.15833	118
36.16667	115
36.17500	112
36.18333	109
36.19167	108
36.20000	110
36.20833	112
36.21667	115
36.22500	117
36.23333	117
36.24167	117
36.25000	115
36.25833	112
36.26667	109
36.27500	105
36.28333	101
36.29167	99
36.30000	98
36.30833	100
36.31667	103
36.32500	106
36.33333	107
36.34167	106
36.35000	103
36.35833	102
36.36667	103
36.37500	107
36.38333	112
36.39167	116
36.40000	116
36.40833	114
36.41667	110
36.42500	107
36.43333	105
36.44167	105
36.45000	108
36.45833	108
36.46667	105
36.47500	101
36.48333	96
36.49167	93
36.50000	92
36.50833	94
36.51667	97
36.52500	100
36.53333	103
36.54167	106
36.55000	109
36.55833	111
36.56667	111
36.57500	110
36.58333	108
36.59167	107
36.60000	106
36.60833	104
36.61667	102
36.62500	97
36.63333	92
36.64167	88
36.65000	87
36.65833	88
36.66667	91
36.67500	95
36.68333	100
36.69167	104
36.70000	106
36.70833	107
36.71667	105
36.72500	104
36.73333	102
36.74167	100
36.75000	98
36.75833	96
36.76667	96
36.77500	97
36.78333	99
36.79167	102
36.80000	102
36.80833	100
36.81667	97
36.82500	93
36.83333	90
36.84167	88
36.85000	88
36.85833	91
36.86667	97
36.87500	102
36.88333	106
36.89167	108
36.90000	106
36.90833	102
36.91667	98
36.92500	95
36.93333	94
36.94167	92
36.95000	88
36.95833	84
36.96667	81
36.97500	79
36.98333	80
36.99167	83
37.00000	86
37.00833	89
37.01667	93
37.02500	98
37.03333	102
37.04167	106
37.05000	107
37.05833	106
37.06667	104
37.07500	101
37.08333	98
37.09167	92
37.10000	87
37.10833	81
37.11667	78
37.12500	77
37.13333	78
37.14167	80
37.15000	84
37.15833	89
37.16667	94
37.17500	100
37.18333	103
37.19167	102
37.20000	99
37.20833	94
37.21667	89
37.22500	86
37.23333	86
37.24167	87
37.25000	90
37.25833	92
37.26667	91
37.27500	89
37.28333	87
37.29167	85
37.30000	85
37.30833	87
37.31667	89
37.32500	91
37.33333	91
37.34167	89
37.35000	85
37.35833	83
37.36667	83
37.37500	87
37.38333	93
37.39167	99
37.40000	102
37.40833	103
37.41667	101
37.42500	100
37.43333	99
37.44167	100
37.45000	103
37.45833	105
37.46667	106
37.47500	105
37.48333	102
37.49167	98
37.50000	93
37.50833	88
37.51667	84
37.52500	81
37.53333	80
37.54167	81
37.55000	85
37.55833	88
37.56667	91
37.57500	91
37.58333	89
37.59167	86
37.60000	83
37.60833	81
37.61667	80
37.62500	79
37.63333	79
37.64167	81
37.65000	86
37.65833	89
37.66667	88
37.67500	85
37.68333	80
37.69167	76
37.70000	75
37.70833	75
37.71667	76
37.72500	75
37.73333	75
37.74167	77
37.75000	81
37.75833	85
37.76667	89
37.77500	92
37.78333	92
37.79167	91
37.80000	88
37.80833	86
37.81667	86
37.82500	89
37.83333	95
37.84167	100
37.85000	103
37.85833	103
37.86667	97
37.87500	92
37.88333	90
37.89167	91
37.90000	94
37.90833	98
37.91667	101
37.92500	100
37.93333	97
37.94167	95
37.95000	94
37.95833	93
37.96667	93
37.97500	92
37.98333	91
37.99167	90
38.00000	91
38.00833	94
38.01667	97
38.02500	100
38.03333	102
38.04167	100
38.05000	96
38.05833	93
38.06667	92
38.07500	93
38.08333	97
38.09167	103
38.10000	108
38.10833	112
38.11667	115
38.12500	117
38.13333	115
38.14167	111
38.15000	103
38.15833	97
38.16667	92
38.17500	90
38.18333	91
38.19167	100
38.20000	124
38.20833	160
38.21667	193
38.22500	214
38.23333	218
38.24167	200
38.25000	168
38.25833	138
38.26667	118
38.27500	105
38.28333	96
38.29167	89
38.30000	85
38.30833	82
38.31667	79
38.32500	77
38.33333	76
38.34167	77
38.35000	80
38.35833	83
38.36667	86
38.37500	89
38.38333	91
38.39167	91
38.40000	93
38.40833	96
38.41667	98
38.42500	96
38.43333	93
38.44167	91
38.45000	90
38.45833	90
38.46667	90
38.47500	88
38.48333	85
38.49167	80
38.50000	77
38.50833	77
38.51667	78
38.52500	79
38.53333	81
38.54167	85
38.55000	90
38.55833	95
38.56667	101
38.57500	104
38.58333	103
38.59167	99
38.60000	95
38.60833	90
38.61667	85
38.62500	80
38.63333	75
38.64167	69
38.65000	64
38.65833	60
38.66667	59
38.67500	62
38.68333	70
38.69167	80
38.70000	88
38.70833	93
38.71667	95
38.72500	93
38.73333	89
38.74167	84
38.75000	80
38.75833	77
38.76667	77
38.77500	78
38.78333	80
38.79167	83
38.80000	86
38.80833	88
38.81667	90
38.82500	92
38.83333	95
38.84167	96
38.85000	95
38.85833	92
38.86667	87
38.87500	82
38.88333	79
38.89167	78
38.90000	79
38.90833	80
38.91667	82
38.92500	85
38.93333	89
38.94167	92
38.95000	95
38.95833	96
38.96667	93
38.97500	90
38.98333	85
38.99167	81
39.00000	78
39.00833	75
39.01667	74
39.02500	73
39.03333	74
39.04167	75
39.05000	75
39.05833	74
39.06667	71
39.07500	69
39.08333	69
39.09167	72
39.10000	77
39.10833	84
39.11667	91
39.12500	94
39.13333	96
39.14167	95
39.15000	92
39.15833	87
39.16667	80
39.17500	74
39.18333	68
39.19167	64
39.20000	62
39.20833	62
39.21667	62
39.22500	62
39.23333	61
39.24167	62
39.25000	65
39.25833	68
39.26667	71
39.27500	74
39.28333	75
39.29167	74
39.30000	72
39.30833	69
39.31667	66
39.32500	64
39.33333	64
39.34167	66
39.35000	68
39.35833	70
39.36667	71
39.37500	73
39.38333	75
39.39167	79
39.40000	83
39.40833	85
39.41667	84
39.42500	81
39.43333	77
39.44167	73
39.45000	69
39.45833	67
39.46667	68
39.47500	70
39.48333	71
39.49167	69
39.50000	66
39.50833	62
39.51667	59
39.52500	58
39.53333	58
39.54167	60
39.55000	62
39.55833	64
39.56667	68
39.57500	71
39.58333	72
39.59167	72
39.60000	70
39.60833	68
39.61667	67
39.62500	66
39.63333	67
39.64167	67
39.65000	66
39.65833	66
39.66667	68
39.67500	71
39.68333	75
39.69167	78
39.70000	79
39.70833	78
39.71667	77
39.72500	76
39.73333	77
39.74167	78
39.75000	79
39.75833	79
39.76667	77
39.77500	76
39.78333	79
39.79167	84
39.80000	89
39.80833	92
39.81667	90
39.82500	83
39.83333	74
39.84167	68
39.85000	64
39.85833	63
39.86667	63
39.87500	62
39.88333	60
39.89167	57
39.90000	56
39.90833	57
39.91667	59
39.92500	60
39.93333	62
39.94167	63
39.95000	64
39.95833	66
39.96667	68
39.97500	68
39.98333	65
39.99167	59
40.00000	53
40.00833	47
40.01667	44
40.02500	45
40.03333	48
40.04167	51
40.05000	52
40.05833	52
40.06667	52
40.07500	51
40.08333	51
40.09167	52
40.10000	54
40.10833	56
40.11667	59
40.12500	63
40.13333	66
40.14167	68
40.15000	68
40.15833	67
40.16667	65
40.17500	64
40.18333	65
40.19167	66
40.20000	66
40.20833	66
40.21667	65
40.22500	66
40.23333	67
40.24167	70
40.25000	72
40.25833	73
40.26667	72
40.27500	69
40.28333	66
40.29167	64
40.30000	63
40.30833	64
40.31667	66
40.32500	68
40.33333	70
40.34167	71
40.35000	72
40.35833	72
40.36667	70
40.37500	68
40.38333	65
40.39167	62
40.40000	62
40.40833	64
40.41667	68
40.42500	72
40.43333	74
40.44167	74
40.45000	73
40.45833	70
40.46667	68
40.47500	66
40.48333	64
40.49167	62
40.50000	59
40.50833	56
40.51667	54
40.52500	55
40.53333	58
40.54167	63
40.55000	68
40.55833	73
40.56667	77
40.57500	79
40.58333	81
40.59167	82
40.60000	83
40.60833	85
40.61667	87
40.62500	90
40.63333	93
40.64167	95
40.65000	96
40.65833	96
40.66667	95
40.67500	93
40.68333	92
40.69167	92
40.70000	95
40.70833	100
40.71667	105
40.72500	109
40.73333	110
40.74167	109
40.75000	109
40.75833	108
40.76667	109
40.77500	111
40.78333	112
40.79167	115
40.80000	118
40.80833	123
40.81667	129
40.82500	134
40.83333	138
40.84167	142
40.85000	144
40.85833	147
40.86667	151
40.87500	154
40.88333	157
40.89167	157
40.90000	156
40.90833	155
40.91667	154
40.92500	155
40.93333	159
40.94167	163
40.95000	169
40.95833	175
40.96667	180
40.97500	185
40.98333	191
40.99167	198
41.00000	205
41.00833	211
41.01667	216
41.02500	217
41.03333	216
41.04167	214
41.05000	212
41.05833	211
41.06667	212
41.07500	215
41.08333	220
41.09167	227
41.10000	235
41.10833	244
41.11667	252
41.12500	259
41.13333	265
41.14167	268
41.15000	270
41.15833	271
41.16667	273
41.17500	277
41.18333	282
41.19167	286
41.20000	288
41.20833	289
41.21667	288
41.22500	289
41.23333	289
41.24167	291
41.25000	295
41.25833	300
41.26667	306
41.27500	312
41.28333	316
41.29167	318
41.30000	317
41.30833	314
41.31667	311
41.32500	310
41.33333	312
41.34167	317
41.35000	323
41.35833	329
41.36667	332
41.37500	333
41.38333	333
41.39167	333
41.40000	333
41.40833	335
41.41667	339
41.42500	346
41.43333	353
41.44167	360
41.45000	365
41.45833	367
41.46667	363
41.47500	357
41.48333	350
41.49167	345
41.50000	341
41.50833	338
41.51667	336
41.52500	334
41.53333	333
41.54167	333
41.55000	335
41.55833	337
41.56667	338
41.57500	338
41.58333	337
41.59167	335
41.60000	334
41.60833	334
41.61667	336
41.62500	339
41.63333	341
41.64167	342
41.65000	340
41.65833	336
41.66667	332
41.67500	328
41.68333	327
41.69167	329
41.70000	331
41.70833	332
41.71667	333
41.72500	332
41.73333	330
41.74167	327
41.75000	323
41.75833	319
41.76667	315
41.77500	312
41.78333	309
41.79167	307
41.80000	304
41.80833	301
41.81667	297
41.82500	291
41.83333	285
41.84167	278
41.85000	272
41.85833	266
41.86667	262
41.87500	257
41.88333	251
41.89167	245
41.90000	240
41.90833	237
41.91667	236
41.92500	236
41.93333	235
41.94167	231
41.95000	224
41.95833	218
41.96667	213
41.97500	210
41.98333	211
41.99167	213
42.00000	212
42.00833	208
42.01667	204
42.02500	199
42.03333	196
42.04167	195
42.05000	196
42.05833	195
42.06667	192
42.07500	187
42.08333	179
42.09167	170
42.10000	161
42.10833	153
42.11667	146
42.12500	141
42.13333	140
42.14167	143
42.15000	149
42.15833	155
42.16667	159
42.17500	160
42.18333	157
42.19167	150
42.20000	145
42.20833	143
42.21667	141
42.22500	140
42.23333	137
42.24167	132
42.25000	126
42.25833	120
42.26667	115
42.27500	111
42.28333	106
42.29167	102
42.30000	98
42.30833	95
42.31667	92
42.32500	90
42.33333	89
42.34167	88
42.35000	88
42.35833	91
42.36667	95
42.37500	99
42.38333	99
42.39167	96
42.40000	91
42.40833	85
42.41667	80
42.42500	78
42.43333	77
42.44167	78
42.45000	79
42.45833	79
42.46667	77
42.47500	72
42.48333	67
42.49167	62
42.50000	60
42.50833	60
42.51667	62
42.52500	64
42.53333	66
42.54167	66
42.55000	64
42.55833	61
42.56667	55
42.57500	50
42.58333	48
42.59167	49
42.60000	53
42.60833	58
42.61667	63
42.62500	66
42.63333	66
42.64167	64
42.65000	62
42.65833	61
42.66667	61
42.67500	63
42.68333	64
42.69167	66
42.70000	66
42.70833	66
42.71667	63
42.72500	58
42.73333	52
42.74167	46
42.75000	42
42.75833	40
42.76667	40
42.77500	41
42.78333	42
42.79167	43
42.80000	44
42.80833	42
42.81667	39
42.82500	35
42.83333	32
42.84167	31
42.85000	31
42.85833	31
42.86667	30
42.87500	28
42.88333	26
42.89167	24
42.90000	26
42.90833	30
42.91667	36
42.92500	41
42.93333	45
42.94167	49
42.95000	51
42.95833	52
42.96667	53
42.97500	52
42.98333	51
42.99167	50
43.00000	48
43.00833	45
43.01667	43
43.02500	42
43.03333	44
43.04167	46
43.05000	48
43.05833	47
43.06667	42
43.07500	36
43.08333	30
43.09167	27
43.10000	26
43.10833	27
43.11667	30
43.12500	30
43.13333	29
43.14167	27
43.15000	24
43.15833	23
43.16667	24
43.17500	26
43.18333	28
43.19167	29
43.20000	30
43.20833	32
43.21667	34
43.22500	38
43.23333	41
43.24167	41
43.25000	37
43.25833	33
43.26667	27
43.27500	24
43.28333	23
43.29167	24
43.30000	26
43.30833	29
43.31667	30
43.32500	29
43.33333	27
43.34167	25
43.35000	23
43.35833	23
43.36667	23
43.37500	23
43.38333	22
43.39167	21
43.40000	20
43.40833	21
43.41667	22
43.42500	22
43.43333	23
43.44167	24
43.45000	24
43.45833	24
43.46667	26
43.47500	26
43.48333	25
43.49167	24
43.50000	23
43.50833	23
43.51667	24
43.52500	26
43.53333	28
43.54167	29
43.55000	27
43.55833	26
43.56667	25
43.57500	25
43.58333	27
43.59167	30
43.60000	33
43.60833	36
43.61667	39
43.62500	42
43.63333	43
43.64167	45
43.65000	46
43.65833	45
43.66667	43
43.67500	39
43.68333	35
43.69167	31
43.70000	29
43.70833	30
43.71667	32
43.72500	34
43.73333	36
43.74167	38
43.75000	40
43.75833	41
43.76667	42
43.77500	42
43.78333	41
43.79167	39
43.80000	36
43.80833	33
43.81667	31
43.82500	31
43.83333	32
43.84167	32
43.85000	31
43.85833	29
43.86667	28
43.87500	28
43.88333	30
43.89167	34
43.90000	39
43.90833	43
43.91667	45
43.92500	45
43.93333	43
43.94167	40
43.95000	37
43.95833	35
43.96667	36
43.97500	38
43.98333	38
43.99167	36
44.00000	31
44.00833	26
44.01667	24
44.02500	26
44.03333	30
44.04167	34
44.05000	38
44.05833	41
44.06667	42
44.07500	43
44.08333	45
44.09167	48
44.10000	50
44.10833	49
44.11667	45
44.12500	39
44.13333	33
44.14167	28
44.15000	24
44.15833	22
44.16667	22
44.17500	22
44.18333	22
44.19167	22
44.20000	22
44.20833	22
44.21667	24
44.22500	25
44.23333	27
44.24167	28
44.25000	29
44.25833	30
44.26667	32
44.27500	34
44.28333	34
44.29167	33
44.30000	31
44.30833	28
44.31667	25
44.32500	23
44.33333	21
44.34167	16
44.35000	8
44.35833	0
44.36667	-7
44.37500	-12
44.38333	-11
44.39167	-5
44.40000	2
44.40833	10
44.41667	16
44.42500	19
44.43333	19
44.44167	17
44.45000	15
44.45833	14
44.46667	15
44.47500	17
44.48333	19
44.49167	20
44.50000	20
44.50833	19
44.51667	17
44.52500	15
44.53333	13
44.54167	10
44.55000	8
44.55833	7
44.56667	9
44.57500	12
44.58333	15
44.59167	17
44.60000	18
44.60833	17
44.61667	15
44.62500	13
44.63333	12
44.64167	12
44.65000	14
44.65833	14
44.66667	12
44.67500	10
44.68333	8
44.69167	7
44.70000	9
44.70833	13
44.71667	16
44.72500	17
44.73333	16
44.74167	15
44.75000	14
44.75833	14
44.76667	13
44.77500	12
44.78333	11
44.79167	9
44.80000	9
44.80833	10
44.81667	13
44.82500	15
44.83333	17
44.84167	19
44.85000	19
44.85833	20
44.86667	23
44.87500	26
44.88333	26
44.89167	25
44.90000	22
44.90833	19
44.91667	18
44.92500	18
44.93333	19
44.94167	20
44.95000	19
44.95833	17
44.96667	15
44.97500	14
44.98333	15
44.99167	18
45.00000	21
45.00833	23
45.01667	25
45.02500	25
45.03333	22
45.04167	19
45.05000	15
45.05833	10
45.06667	4
45.07500	-0
45.08333	-2
45.09167	-1
45.10000	1
45.10833	4
45.11667	7
45.12500	10
45.13333	11
45.14167	9
45.15000	6
45.15833	2
45.16667	-2
45.17500	-4
45.18333	-3
45.19167	2
45.20000	6
45.20833	9
45.21667	11
45.22500	10
45.23333	9
45.24167	11
45.25000	15
45.25833	19
45.26667	21
45.27500	22
45.28333	21
45.29167	19
45.30000	17
45.30833	17
45.31667	16
45.32500	13
45.33333	8
45.34167	4
45.35000	1
45.35833	2
45.36667	6
45.37500	11
45.38333	16
45.39167	18
45.40000	17
45.40833	15
45.41667	11
45.42500	9
45.43333	8
45.44167	9
45.45000	11
45.45833	14
45.46667	17
45.47500	19
45.48333	20
45.49167	21
45.50000	24
45.50833	28
45.51667	32
45.52500	36
45.53333	37
45.54167	33
45.55000	26
45.55833	16
45.56667	7
45.57500	1
45.58333	1
45.59167	5
45.60000	11
45.60833	18
45.61667	23
45.62500	22
45.63333	18
45.64167	14
45.65000	10
45.65833	8
45.66667	9
45.67500	10
45.68333	11
45.69167	10
45.70000	9
45.70833	8
45.71667	7
45.72500	7
45.73333	7
45.74167	9
45.75000	10
45.75833	12
45.76667	13
45.77500	13
45.78333	13
45.79167	12
45.80000	9
45.80833	5
45.81667	1
45.82500	-2
45.83333	-4
45.84167	-4
45.85000	-3
45.85833	-0
45.86667	2
45.87500	4
45.88333	5
45.89167	4
45.90000	4
45.90833	3
45.91667	4
45.92500	6
45.93333	8
45.94167	9
45.95000	8
45.95833	7
45.96667	8
45.97500	8
45.98333	9
45.99167	7
46.00000	5
46.00833	2
46.01667	-1
46.02500	-2
46.03333	-1
46.04167	-2
46.05000	-4
46.05833	-4
46.06667	-1
46.07500	3
46.08333	8
46.09167	10
46.10000	10
46.10833	6
46.11667	2
46.12500	-1
46.13333	-3
46.14167	-4
46.15000	-4
46.15833	-4
46.16667	-4
46.17500	-4
46.18333	-4
46.19167	-5
46.20000	-5
46.20833	-4
46.21667	-1
46.22500	3
46.23333	7
46.24167	10
46.25000	11
46.25833	11
46.26667	9
46.27500	7
46.28333	3
46.29167	-2
46.30000	-5
46.30833	-7
46.31667	-6
46.32500	-3
46.33333	0
46.34167	3
46.35000	4
46.35833	5
46.36667	7
46.37500	10
46.38333	14
46.39167	18
46.40000	21
46.40833	23
46.41667	23
46.42500	23
46.43333	22
46.44167	20
46.45000	16
46.45833	12
46.46667	8
46.47500	4
46.48333	1
46.49167	-2
46.50000	-4
46.50833	-6
46.51667	-7
46.52500	-7
46.53333	-5
46.54167	-2
46.55000	1
46.55833	2
46.56667	1
46.57500	-1
46.58333	-2
46.59167	-1
46.60000	1
46.60833	4
46.61667	5
46.62500	3
46.63333	-1
46.64167	-4
46.65000	-7
46.65833	-8
46.66667	-7
46.67500	-6
46.68333	-5
46.69167	-6
46.70000	-7
46.70833	-8
46.71667	-10
46.72500	-11
46.73333	-11
46.74167	-10
46.75000	-8
46.75833	-6
46.76667	-6
46.77500	-7
46.78333	-9
46.79167	-8
46.80000	-6
46.80833	-0
46.81667	4
46.82500	6
46.83333	6
46.84167	4
46.85000	3
46.85833	1
46.86667	1
46.87500	1
46.88333	2
46.89167	4
46.90000	6
46.90833	8
46.91667	9
46.92500	10
46.93333	8
46.94167	7
46.95000	5
46.95833	3
46.96667	0
46.97500	-3
46.98333	-6
46.99167	-9
47.00000	-9
47.00833	-7
47.01667	-4
47.02500	0
47.03333	3
47.04167	4
47.05000	3
47.05833	1
47.06667	1
47.07500	1
47.08333	3
47.09167	6
47.10000	7
47.10833	7
47.11667	5
47.12500	2
47.13333	-2
47.14167	-5
47.15000	-7
47.15833	-9
47.16667	-13
47.17500	-17
47.18333	-23
47.19167	-29
47.20000	-33
47.20833	-37
47.21667	-39
47.22500	-39
47.23333	-37
47.24167	-33
47.25000	-25
47.25833	-16
47.26667	-6
47.27500	3
47.28333	9
47.29167	10
47.30000	6
47.30833	-1
47.31667	-7
47.32500	-10
47.33333	-9
47.34167	-6
47.35000	-1
47.35833	4
47.36667	7
47.37500	8
47.38333	8
47.39167	7
47.40000	6
47.40833	4
47.41667	1
47.42500	-1
47.43333	-4
47.44167	-5
47.45000	-7
47.45833	-7
47.46667	-7
47.47500	-6
47.48333	-5
47.49167	-3
47.50000	-0
47.50833	2
47.51667	3
47.52500	1
47.53333	-3
47.54167	-6
47.55000	-8
47.55833	-9
47.56667	-9
47.57500	-9
47.58333	-10
47.59167	-12
47.60000	-15
47.60833	-17
47.61667	-20
47.62500	-23
47.63333	-25
47.64167	-25
47.65000	-23
47.65833	-20
47.66667	-17
47.67500	-14
47.68333	-11
47.69167	-8
47.70000	-5
47.70833	-4
47.71667	-3
47.72500	-4
47.73333	-7
47.74167	-10
47.75000	-11
47.75833	-12
47.76667	-13
47.77500	-13
47.78333	-13
47.79167	-12
47.80000	-9
47.80833	-6
47.81667	-2
47.82500	1
47.83333	4
47.84167	7
47.85000	10
47.85833	12
47.86667	13
47.87500	12
47.88333	10
47.89167	6
47.90000	1
47.90833	-3
47.91667	-6
47.92500	-6
47.93333	-5
47.94167	-4
47.95000	-3
47.95833	-5
47.96667	-10
47.97500	-15
47.98333	-19
47.99167	-18
48.00000	-15
48.00833	-8
48.01667	-1
48.02500	4
48.03333	7
48.04167	8
48.05000	7
48.05833	4
48.06667	2
48.07500	2
48.08333	2
48.09167	4
48.10000	7
48.10833	9
48.11667	8
48.12500	3
48.13333	-4
48.14167	-11
48.15000	-16
48.15833	-19
48.16667	-17
48.17500	-13
48.18333	-7
48.19167	0
48.20000	7
48.20833	12
48.21667	15
48.22500	14
48.23333	10
48.24167	4
48.25000	-3
48.25833	-10
48.26667	-15
48.27500	-17
48.28333	-16
48.29167	-11
48.30000	-5
48.30833	-0
48.31667	2
48.32500	1
48.33333	-3
48.34167	-8
48.35000	-14
48.35833	-19
48.36667	-22
48.37500	-22
48.38333	-20
48.39167	-17
48.40000	-14
48.40833	-11
48.41667	-8
48.42500	-4
48.43333	-0
48.44167	2
48.45000	5
48.45833	6
48.46667	5
48.47500	4
48.48333	3
48.49167	4
48.50000	7
48.50833	9
48.51667	9
48.52500	5
48.53333	-2
48.54167	-9
48.55000	-16
48.55833	-19
48.56667	-18
48.57500	-14
48.58333	-9
48.59167	-3
48.60000	1
48.60833	4
48.61667	6
48.62500	6
48.63333	6
48.64167	6
48.65000	5
48.65833	3
48.66667	-1
48.67500	-5
48.68333	-9
48.69167	-13
48.70000	-16
48.70833	-19
48.71667	-21
48.72500	-24
48.73333	-26
48.74167	-25
48.75000	-23
48.75833	-21
48.76667	-21
48.77500	-22
48.78333	-23
48.79167	-24
48.80000	-23
48.80833	-19
48.81667	-16
48.82500	-16
48.83333	-17
48.84167	-19
48.85000	-21
48.85833	-22
48.86667	-21
48.87500	-20
48.88333	-18
48.89167	-18
48.90000	-17
48.90833	-17
48.91667	-16
48.92500	-15
48.93333	-14
48.94167	-14
48.95000	-12
48.95833	-11
48.96667	-11
48.97500	-11
48.98333	-14
48.99167	-18
49.00000	-21
49.00833	-21
49.01667	-20
49.02500	-18
49.03333	-17
49.04167	-17
49.05000	-18
49.05833	-20
49.06667	-21
49.07500	-21
49.08333	-19
49.09167	-15
49.10000	-11
49.10833	-10
49.11667	-11
49.12500	-16
49.13333	-22
49.14167	-27
49.15000	-29
49.15833	-29
49.16667	-28
49.17500	-26
49.18333	-23
49.19167	-20
49.20000	-19
49.20833	-19
49.21667	-20
49.22500	-21
49.23333	-22
49.24167	-20
49.25000	-17
49.25833	-13
49.26667	-10
49.27500	-7
49.28333	-4
49.29167	-3
49.30000	-2
49.30833	-4
49.31667	-5
49.32500	-6
49.33333	-8
49.34167	-9
49.35000	-11
49.35833	-13
49.36667	-14
49.37500	-14
49.38333	-13
49.39167	-12
49.40000	-11
49.40833	-11
49.41667	-13
49.42500	-15
49.43333	-17
49.44167	-19
49.45000	-20
49.45833	-20
49.46667	-20
49.47500	-21
49.48333	-23
49.49167	-24
49.50000	-23
49.50833	-20
49.51667	-16
49.52500	-15
49.53333	-14
49.54167	-12
49.55000	-9
49.55833	-6
49.56667	-4
49.57500	-3
49.58333	-5
49.59167	-9
49.60000	-11
49.60833	-11
49.61667	-9
49.62500	-5
49.63333	-1
49.64167	1
49.65000	-0
49.65833	-3
49.66667	-6
49.67500	-10
49.68333	-14
49.69167	-17
49.70000	-21
49.70833	-26
49.71667	-29
49.72500	-30
49.73333	-29
49.74167	-25
49.75000	-19
49.75833	-12
49.76667	-6
49.77500	-1
49.78333	1
49.79167	0
49.80000	-2
49.80833	-6
49.81667	-9
49.82500	-10
49.83333	-10
49.84167	-8
49.85000	-6
49.85833	-3
49.86667	-2
49.87500	-1
49.88333	-3
49.89167	-6
49.90000	-10
49.90833	-14
49.91667	-16
49.92500	-17
49.93333	-17
49.94167	-17
49.95000	-18
49.95833	-18
49.96667	-18
49.97500	-18
49.98333	-16
49.99167	-12
50.00000	-8
50.00833	-3
50.01667	-0
50.02500	2
50.03333	2
50.04167	2
50.05000	-0
50.05833	-3
50.06667	-6
50.07500	-9
50.08333	-12
50.09167	-13
50.10000	-14
50.10833	-13
50.11667	-11
50.12500	-9
50.13333	-8
50.14167	-9
50.15000	-11
50.15833	-13
50.16667	-16
50.17500	-17
50.18333	-17
50.19167	-15
50.20000	-13
50.20833	-12
50.21667	-12
50.22500	-12
50.23333	-11
50.24167	-9
50.25000	-7
50.25833	-6
50.26667	-5
50.27500	-3
50.28333	-1
50.29167	2
50.30000	5
50.30833	8
50.31667	11
50.32500	12
50.33333	11
50.34167	10
50.35000	8
50.35833	5
50.36667	2
50.37500	-0
50.38333	-1
50.39167	-1
50.40000	1
50.40833	3
50.41667	5
50.42500	7
50.43333	8
50.44167	10
50.45000	12
50.45833	15
50.46667	18
50.47500	20
50.48333	21
50.49167	20
50.50000	18
50.50833	15
50.51667	13
50.52500	12
50.53333	13
50.54167	13
50.55000	14
50.55833	13
50.56667	12
50.57500	11
50.58333	11
50.59167	12
50.60000	15
50.60833	20
50.61667	24
50.62500	26
50.63333	26
50.64167	25
50.65000	24
50.65833	23
50.66667	24
50.67500	26
50.68333	26
50.69167	24
50.70000	22
50.70833	22
50.71667	23
50.72500	26
50.73333	29
50.74167	32
50.75000	35
50.75833	38
50.76667	43
50.77500	48
50.78333	54
50.79167	59
50.80000	63
50.80833	63
50.81667	61
50.82500	56
50.83333	49
50.84167	44
50.85000	42
50.85833	41
50.86667	42
50.87500	42
50.88333	41
50.89167	40
50.90000	39
50.90833	38
50.91667	37
50.92500	37
50.93333	38
50.94167	40
50.95000	41
50.95833	42
50.96667	43
50.97500	43
50.98333	43
50.99167	44
51.00000	45
51.00833	46
51.01667	46
51.02500	47
51.03333	47
51.04167	45
51.05000	44
51.05833	42
51.06667	42
51.07500	44
51.08333	48
51.09167	53
51.10000	58
51.10833	62
51.11667	64
51.12500	63
51.13333	60
51.14167	56
51.15000	54
51.15833	52
51.16667	50
51.17500	48
51.18333	44
51.19167	40
51.20000	37
51.20833	38
51.21667	40
51.22500	42
51.23333	46
51.24167	49
51.25000	51
51.25833	54
51.26667	57
51.27500	58
51.28333	57
51.29167	54
51.30000	50
51.30833	44
51.31667	40
51.32500	38
51.33333	39
51.34167	44
51.35000	51
51.35833	58
51.36667	63
51.37500	67
51.38333	70
51.39167	72
51.40000	75
51.40833	79
51.41667	82
51.42500	83
51.43333	81
51.44167	79
51.45000	77
51.45833	77
51.46667	81
51.47500	85
51.48333	89
51.49167	91
51.50000	90
51.50833	87
51.51667	82
51.52500	76
51.53333	70
51.54167	66
51.55000	64
51.55833	65
51.56667	69
51.57500	73
51.58333	75
51.59167	74
51.60000	73
51.60833	72
51.61667	71
51.62500	71
51.63333	71
51.64167	70
51.65000	69
51.65833	67
51.66667	67
51.67500	68
51.68333	71
51.69167	76
51.70000	81
51.70833	86
51.71667	91
51.72500	94
51.73333	96
51.74167	98
51.75000	99
51.75833	100
51.76667	100
51.77500	100
51.78333	100
51.79167	100
51.80000	101
51.80833	105
51.81667	111
51.82500	118
51.83333	124
51.84167	129
51.85000	134
51.85833	139
51.86667	146
51.87500	154
51.88333	163
51.89167	172
51.90000	181
51.90833	189
51.91667	195
51.92500	196
51.93333	194
51.94167	190
51.95000	187
51.95833	185
51.96667	187
51.97500	191
51.98333	198
51.99167	207
52.00000	219
52.00833	232
52.01667	244
52.02500	255
52.03333	264
52.04167	270
52.05000	276
52.05833	281
52.06667	288
52.07500	294
52.08333	301
52.09167	308
52.10000	315
52.10833	322
52.11667	328
52.12500	335
52.13333	342
52.14167	349
52.15000	357
52.15833	367
52.16667	379
52.17500	391
52.18333	401
52.19167	409
52.20000	413
52.20833	413
52.21667	412
52.22500	413
52.23333	418
52.24167	428
52.25000	441
52.25833	453
52.26667	461
52.27500	466
52.28333	471
52.29167	475
52.30000	480
52.30833	488
52.31667	496
52.32500	504
52.33333	511
52.34167	518
52.35000	524
52.35833	528
52.36667	531
52.37500	535
52.38333	540
52.39167	548
52.40000	558
52.40833	569
52.41667	580
52.42500	589
52.43333	597
52.44167	604
52.45000	611
52.45833	618
52.46667	627
52.47500	637
52.48333	646
52.49167	656
52.50000	666
52.50833	676
52.51667	685
52.52500	691
52.53333	695
52.54167	698
52.55000	700
52.55833	702
52.56667	705
52.57500	709
52.58333	714
52.59167	720
52.60000	727
52.60833	734
52.61667	740
52.62500	745
52.63333	748
52.64167	752
52.65000	756
52.65833	760
52.66667	765
52.67500	771
52.68333	777
52.69167	782
52.70000	786
52.70833	789
52.71667	791
52.72500	793
52.73333	796
52.74167	800
52.75000	804
52.75833	811
52.76667	819
52.77500	827
52.78333	833
52.79167	836
52.80000	835
52.80833	830
52.81667	825
52.82500	822
52.83333	821
52.84167	822
52.85000	824
52.85833	827
52.86667	830
52.87500	833
52.88333	834
52.89167	834
52.90000	834
52.90833	833
52.91667	833
52.92500	835
52.93333	836
52.94167	836
52.95000	833
52.95833	829
52.96667	828
52.97500	829
52.98333	833
52.99167	837
53.00000	840
53.00833	841
53.01667	839
53.02500	835
53.03333	831
53.04167	827
53.05000	822
53.05833	819
53.06667	817
53.07500	816
53.08333	813
53.09167	809
53.10000	805
53.10833	801
53.11667	797
53.12500	792
53.13333	786
53.14167	780
53.15000	774
53.15833	770
53.16667	767
53.17500	764
53.18333	761
53.19167	757
53.20000	752
53.20833	746
53.21667	740
53.22500	732
53.23333	725
53.24167	718
53.25000	712
53.25833	708
53.26667	706
53.27500	704
53.28333	700
53.29167	694
53.30000	689
53.30833	686
53.31667	683
53.32500	681
53.33333	677
53.34167	672
53.35000	666
53.35833	661
53.36667	656
53.37500	649
53.38333	638
53.39167	624
53.40000	611
53.40833	602
53.41667	596
53.42500	594
53.43333	592
53.44167	589
53.45000	583
53.45833	578
53.46667	574
53.47500	571
53.48333	567
53.49167	563
53.50000	557
53.50833	551
53.51667	544
53.52500	538
53.53333	533
53.54167	527
53.55000	520
53.55833	514
53.56667	510
53.57500	507
53.58333	504
53.59167	503
53.60000	501
53.60833	499
53.61667	495
53.62500	488
53.63333	480
53.64167	470
53.65000	460
53.65833	452
53.66667	447
53.67500	445
53.68333	444
53.69167	443
53.70000	441
53.70833	438
53.71667	433
53.72500	428
53.73333	421
53.74167	413
53.75000	404
53.75833	395
53.76667	387
53.77500	380
53.78333	374
53.79167	371
53.80000	367
53.80833	362
53.81667	357
53.82500	350
53.83333	343
53.84167	336
53.85000	328
53.85833	321
53.86667	312
53.87500	304
53.88333	298
53.89167	294
53.90000	292
53.90833	292
53.91667	292
53.92500	289
53.93333	284
53.94167	279
53.95000	277
53.95833	276
53.96667	277
53.97500	278
53.98333	278
53.99167	275
54.00000	271
54.00833	266
54.01667	260
54.02500	254
54.03333	247
54.04167	241
54.05000	235
54.05833	230
54.06667	227
54.07500	223
54.08333	218
54.09167	213
54.10000	210
54.10833	208
54.11667	207
54.12500	207
54.13333	206
54.14167	204
54.15000	202
54.15833	199
54.16667	196
54.17500	194
54.18333	192
54.19167	190
54.20000	188
54.20833	187
54.21667	186
54.22500	185
54.23333	183
54.24167	179
54.25000	173
54.25833	166
54.26667	157
54.27500	149
54.28333	144
54.29167	142
54.30000	140
54.30833	138
54.31667	136
54.32500	134
54.33333	133
54.34167	134
54.35000	137
54.35833	140
54.36667	142
54.37500	143
54.38333	141
54.39167	137
54.40000	132
54.40833	126
54.41667	121
54.42500	115
54.43333	110
54.44167	106
54.45000	104
54.45833	103
54.46667	102
54.47500	101
54.48333	99
54.49167	97
54.50000	96
54.50833	96
54.51667	97
54.52500	97
54.53333	96
54.54167	95
54.55000	94
54.55833	93
54.56667	90
54.57500	87
54.58333	84
54.59167	80
54.60000	78
54.60833	76
54.61667	75
54.62500	74
54.63333	73
54.64167	72
54.65000	74
54.65833	77
54.66667	81
54.67500	86
54.68333	90
54.69167	93
54.70000	94
54.70833	92
54.71667	88
54.72500	82
54.73333	75
54.74167	70
54.75000	67
54.75833	66
54.76667	66
54.77500	66
54.78333	66
54.79167	66
54.80000	67
54.80833	69
54.81667	70
54.82500	68
54.83333	62
54.84167	57
54.85000	51
54.85833	49
54.86667	48
54.87500	49
54.88333	50
54.89167	51
54.90000	52
54.90833	55
54.91667	57
54.92500	59
54.93333	58
54.94167	55
54.95000	51
54.95833	46
54.96667	41
54.97500	39
54.98333	39
54.99167	41
55.00000	42
55.00833	42
55.01667	41
55.02500	39
55.03333	37
55.04167	36
55.05000	37
55.05833	39
55.06667	40
55.07500	41
55.08333	42
55.09167	43
55.10000	45
55.10833	45
55.11667	43
55.12500	39
55.13333	35
55.14167	32
55.15000	31
55.15833	32
55.16667	35
55.17500	37
55.18333	37
55.19167	36
55.20000	34
55.20833	35
55.21667	36
55.22500	38
55.23333	39
55.24167	38
55.25000	35
55.25833	32
55.26667	29
55.27500	27
55.28333	27
55.29167	28
55.30000	29
55.30833	30
55.31667	29
55.32500	28
55.33333	26
55.34167	26
55.35000	27
55.35833	28
55.36667	30
55.37500	30
55.38333	29
55.39167	27
55.40000	25
55.40833	24
55.41667	25
55.42500	26
55.43333	29
55.44167	31
55.45000	32
55.45833	33
55.46667	32
55.47500	31
55.48333	31
55.49167	31
55.50000	30
55.50833	26
55.51667	22
55.52500	18
55.53333	15
55.54167	13
55.55000	12
55.55833	12
55.56667	13
55.57500	14
55.58333	15
55.59167	15
55.60000	13
55.60833	8
55.61667	4
55.62500	2
55.63333	4
55.64167	7
55.65000	12
55.65833	17
55.66667	18
55.67500	18
55.68333	16
55.69167	14
55.70000	12
55.70833	10
55.71667	9
55.72500	8
55.73333	7
55.74167	6
55.75000	4
55.75833	2
55.76667	1
55.77500	1
55.78333	1
55.79167	1
55.80000	1
55.80833	-0
55.81667	-2
55.82500	-5
55.83333	-8
55.84167	-11
55.85000	-13
55.85833	-15
55.86667	-16
55.87500	-16
55.88333	-15
55.89167	-13
55.90000	-9
55.90833	-3
55.91667	3
55.92500	7
55.93333	9
55.94167	9
55.95000	8
55.95833	5
55.96667	1
55.97500	-3
55.98333	-9
55.99167	-15
56.00000	-20
56.00833	-23
56.01667	-25
56.02500	-23
56.03333	-20
56.04167	-15
56.05000	-10
56.05833	-5
56.06667	-2
56.07500	0
56.08333	1
56.09167	0
56.10000	-0
56.10833	-1
56.11667	-2
56.12500	-3
56.13333	-4
56.14167	-5
56.15000	-7
56.15833	-8
56.16667	-8
56.17500	-8
56.18333	-9
56.19167	-11
56.20000	-13
56.20833	-16
56.21667	-17
56.22500	-14
56.23333	-9
56.24167	-2
56.25000	5
56.25833	9
56.26667	11
56.27500	9
56.28333	4
56.29167	-1
56.30000	-5
56.30833	-7
56.31667	-7
56.32500	-7
56.33333	-6
56.34167	-5
56.35000	-4
56.35833	-4
56.36667	-5
56.37500	-6
56.38333	-4
56.39167	-1
56.40000	2
56.40833	1
56.41667	-2
56.42500	-8
56.43333	-14
56.44167	-19
56.45000	-20
56.45833	-21
56.46667	-21
56.47500	-20
56.48333	-21
56.49167	-21
56.50000	-21
56.50833	-20
56.51667	-16
56.52500	-12
56.53333	-9
56.54167	-9
56.55000	-12
56.55833	-16
56.56667	-22
56.57500	-26
56.58333	-28
56.59167	-27
56.60000	-24
56.60833	-20
56.61667	-16
56.62500	-11
56.63333	-8
56.64167	-6
56.65000	-6
56.65833	-8
56.66667	-12
56.67500	-16
56.68333	-19
56.69167	-22
56.70000	-25
56.70833	-28
56.71667	-30
56.72500	-31
56.73333	-30
56.74167	-28
56.75000	-24
56.75833	-22
56.76667	-21
56.77500	-21
56.78333	-19
56.79167	-17
56.80000	-14
56.80833	-11
56.81667	-9
56.82500	-10
56.83333	-13
56.84167	-13
56.85000	-12
56.85833	-9
56.86667	-5
56.87500	-4
56.88333	-6
56.89167	-10
56.90000	-15
56.90833	-19
56.91667	-22
56.92500	-22
56.93333	-20
56.94167	-17
56.95000	-15
56.95833	-14
56.96667	-14
56.97500	-15
56.98333	-18
56.99167	-22
57.00000	-26
57.00833	-28
57.01667	-29
57.02500	-29
57.03333	-28
57.04167	-27
57.05000	-24
57.05833	-21
57.06667	-19
57.07500	-17
57.08333	-17
57.09167	-19
57.10000	-21
57.10833	-22
57.11667	-22
57.12500	-21
57.13333	-20
57.14167	-20
57.15000	-21
57.15833	-23
57.16667	-26
57.17500	-28
57.18333	-29
57.19167	-30
57.20000	-30
57.20833	-30
57.21667	-30
57.22500	-32
57.23333	-34
57.24167	-36
57.25000	-35
57.25833	-31
57.26667	-26
57.27500	-21
57.28333	-19
57.29167	-21
57.30000	-23
57.30833	-23
57.31667	-22
57.32500	-18
57.33333	-14
57.34167	-10
57.35000	-6
57.35833	-3
57.36667	-2
57.37500	-2
57.38333	-3
57.39167	-5
57.40000	-6
57.40833	-5
57.41667	-3
57.42500	-3
57.43333	-3
57.44167	-4
57.45000	-5
57.45833	-5
57.46667	-5
57.47500	-5
57.48333	-7
57.49167	-12
57.50000	-16
57.50833	-19
57.51667	-19
57.52500	-18
57.53333	-15
57.54167	-12
57.55000	-10
57.55833	-8
57.56667	-6
57.57500	-6
57.58333	-7
57.59167	-8
57.60000	-10
57.60833	-11
57.61667	-11
57.62500	-11
57.63333	-11
57.64167	-11
57.65000	-11
57.65833	-11
57.66667	-12
57.67500	-13
57.68333	-15
57.69167	-18
57.70000	-20
57.70833	-20
57.71667	-18
57.72500	-16
57.73333	-15
57.74167	-16
57.75000	-19
57.75833	-19
57.76667	-16
57.77500	-10
57.78333	-3
57.79167	3
57.80000	4
57.80833	-1
57.81667	-8
57.82500	-13
57.83333	-16
57.84167	-14
57.85000	-8
57.85833	-2
57.86667	1
57.87500	1
57.88333	-0
57.89167	-3
57.90000	-4
57.90833	-6
57.91667	-10
57.92500	-14
57.93333	-19
57.94167	-22
57.95000	-23
57.95833	-24
57.96667	-24
57.97500	-23
57.98333	-21
57.99167	-17
58.00000	-13
58.00833	-9
58.01667	-8
58.02500	-10
58.03333	-14
58.04167	-18
58.05000	-20
58.05833	-21
58.06667	-22
58.07500	-24
58.08333	-29
58.09167	-33
58.10000	-36
58.10833	-37
58.11667	-34
58.12500	-29
58.13333	-22
58.14167	-16
58.15000	-11
58.15833	-9
58.16667	-8
58.17500	-9
58.18333	-10
58.19167	-12
58.20000	-15
58.20833	-17
58.21667	-19
58.22500	-23
58.23333	-26
58.24167	-28
58.25000	-27
58.25833	-24
58.26667	-21
58.27500	-19
58.28333	-19
58.29167	-20
58.30000	-22
58.30833	-24
58.31667	-25
58.32500	-25
58.33333	-23
58.34167	-20
58.35000	-17
58.35833	-15
58.36667	-15
58.37500	-17
58.38333	-20
58.39167	-23
58.40000	-25
58.40833	-26
58.41667	-24
58.42500	-21
58.43333	-18
58.44167	-16
58.45000	-16
58.45833	-18
58.46667	-22
58.47500	-27
58.48333	-31
58.49167	-34
58.50000	-35
58.50833	-33
58.51667	-32
58.52500	-32
58.53333	-33
58.54167	-34
58.55000	-34
58.55833	-36
58.56667	-37
58.57500	-39
58.58333	-38
58.59167	-35
58.60000	-29
58.60833	-19
58.61667	-11
58.62500	-5
58.63333	-2
58.64167	-3
58.65000	-7
58.65833	-12
58.66667	-16
58.67500	-19
58.68333	-20
58.69167	-20
58.70000	-19
58.70833	-19
58.71667	-19
58.72500	-18
58.73333	-16
58.74167	-15
58.75000	-14
58.75833	-14
58.76667	-16
58.77500	-17
58.78333	-16
58.79167	-14
58.80000	-12
58.80833	-13
58.81667	-16
58.82500	-20
58.83333	-24
58.84167	-25
58.85000	-25
58.85833	-23
58.86667	-22
58.87500	-22
58.88333	-25
58.89167	-29
58.90000	-35
58.90833	-40
58.91667	-44
58.92500	-43
58.93333	-40
58.94167	-36
58.95000	-32
58.95833	-29
58.96667	-27
58.97500	-26
58.98333	-25
58.99167	-22
59.00000	-21
59.00833	-23
59.01667	-25
59.02500	-29
59.03333	-32
59.04167	-31
59.05000	-28
59.05833	-23
59.06667	-18
59.07500	-15
59.08333	-16
59.09167	-20
59.10000	-24
59.10833	-27
59.11667	-29
59.12500	-29
59.13333	-28
59.14167	-28
59.15000	-28
59.15833	-28
59.16667	-26
59.17500	-25
59.18333	-24
59.19167	-25
59.20000	-26
59.20833	-26
59.21667	-27
59.22500	-26
59.23333	-25
59.24167	-25
59.25000	-25
59.25833	-26
59.26667	-25
59.27500	-24
59.28333	-22
59.29167	-20
59.30000	-18
59.30833	-16
59.31667	-15
59.32500	-15
59.33333	-17
59.34167	-19
59.35000	-19
59.35833	-18
59.36667	-18
59.37500	-17
59.38333	-16
59.39167	-16
59.40000	-16
59.40833	-14
59.41667	-13
59.42500	-15
59.43333	-18
59.44167	-20
59.45000	-21
59.45833	-21
59.46667	-20
59.47500	-20
59.48333	-22
59.49167	-25
59.50000	-28
59.50833	-30
59.51667	-32
59.52500	-32
59.53333	-31
59.54167	-28
59.55000	-25
59.55833	-23
59.56667	-22
59.57500	-22
59.58333	-23
59.59167	-26
59.60000	-27
59.60833	-27
59.61667	-25
59.62500	-25
59.63333	-24
59.64167	-24
59.65000	-24
59.65833	-23
59.66667	-22
59.67500	-22
59.68333	-23
59.69167	-24
59.70000	-25
59.70833	-23
59.71667	-21
59.72500	-21
59.73333	-24
59.74167	-29
59.75000	-35
59.75833	-39
59.76667	-39
59.77500	-37
59.78333	-34
59.79167	-31
59.80000	-30
59.80833	-31
59.81667	-34
59.82500	-36
59.83333	-39
59.84167	-41
59.85000	-42
59.85833	-42
59.86667	-41
59.87500	-40
59.88333	-37
59.89167	-33
59.90000	-30
59.90833	-27
59.91667	-25
59.92500	-24
59.93333	-24
59.94167	-27
59.95000	-29
59.95833	-32
59.96667	-34
59.97500	-36
59.98333	-36
59.99167	-35
60.00000	-34

[LC Chromatogram(Detector A-Ch2)]
Interval(msec)	500
# of Points	7201
Start Time(min)	0.000
End Time(min)	60.000
Intensity Units	mV
Intensity Multiplier	0.001
Wavelength(nm)	230
R.Time (min)	Intensity
0.00000	-3
0.00833	-3
0.01667	3
0.02500	9
0.03333	15
0.04167	21
0.05000	24
0.05833	24
0.06667	23
0.07500	22
0.08333	20
0.09167	19
0.10000	19
0.10833	19
0.11667	17
0.12500	16
0.13333	14
0.14167	12
0.15000	11
0.15833	12
0.16667	12
0.17500	13
0.18333	11
0.19167	8
0.20000	2
0.20833	-4
0.21667	-9
0.22500	-13
0.23333	-12
0.24167	-9
0.25000	-6
0.25833	-4
0.26667	-3
0.27500	-5
0.28333	-8
0.29167	-10
0.30000	-12
0.30833	-14
0.31667	-16
0.32500	-19
0.33333	-21
0.34167	-21
0.35000	-19
0.35833	-15
0.36667	-11
0.37500	-10
0.38333	-11
0.39167	-13
0.40000	-15
0.40833	-16
0.41667	-15
0.42500	-13
0.43333	-11
0.44167	-11
0.45000	-10
0.45833	-8
0.46667	-5
0.47500	-1
0.48333	3
0.49167	7
0.50000	10
0.50833	12
0.51667	12
0.52500	11
0.53333	10
0.54167	8
0.55000	4
0.55833	-1
0.56667	-6
0.57500	-10
0.58333	-13
0.59167	-15
0.60000	-16
0.60833	-18
0.61667	-20
0.62500	-21
0.63333	-22
0.64167	-23
0.65000	-24
0.65833	-25
0.66667	-24
0.67500	-21
0.68333	-16
0.69167	-10
0.70000	-5
0.70833	-2
0.71667	-0
0.72500	1
0.73333	2
0.74167	3
0.75000	3
0.75833	2
0.76667	0
0.77500	-1
0.78333	-2
0.79167	-0
0.80000	4
0.80833	8
0.81667	12
0.82500	14
0.83333	13
0.84167	9
0.85000	6
0.85833	1
0.86667	-4
0.87500	-9
0.88333	-15
0.89167	-18
0.90000	-19
0.90833	-18
0.91667	-15
0.92500	-12
0.93333	-10
0.94167	-11
0.95000	-11
0.95833	-10
0.96667	-9
0.97500	-10
0.98333	-13
0.99167	-17
1.00000	-21
1.00833	-23
1.01667	-22
1.02500	-20
1.03333	-18
1.04167	-16
1.05000	-16
1.05833	-15
1.06667	-15
1.07500	-15
1.08333	-16
1.09167	-16
1.10000	-14
1.10833	-12
1.11667	-8
1.12500	-5
1.13333	-4
1.14167	-5
1.15000	-7
1.15833	-11
1.16667	-14
1.17500	-15
1.18333	-14
1.19167	-11
1.20000	-8
1.20833	-6
1.21667	-6
1.22500	-9
1.23333	-14
1.24167	-21
1.25000	-26
1.25833	-28
1.26667	-26
1.27500	-20
1.28333	-14
1.29167	-10
1.30000	-9
1.30833	-12
1.31667	-17
1.32500	-23
1.33333	-28
1.34167	-31
1.35000	-34
1.35833	-36
1.36667	-37
1.37500	-36
1.38333	-35
1.39167	-34
1.40000	-33
1.40833	-33
1.41667	-33
1.42500	-32
1.43333	-32
1.44167	-31
1.45000	-30
1.45833	-29
1.46667	-27
1.47500	-25
1.48333	-24
1.49167	-23
1.50000	-24
1.50833	-25
1.51667	-26
1.52500	-25
1.53333	-23
1.54167	-21
1.55000	-20
1.55833	-20
1.56667	-21
1.57500	-20
1.58333	-19
1.59167	-18
1.60000	-17
1.60833	-18
1.61667	-22
1.62500	-25
1.63333	-27
1.64167	-27
1.65000	-26
1.65833	-24
1.66667	-23
1.67500	-22
1.68333	-23
1.69167	-22
1.70000	-21
1.70833	-22
1.71667	-26
1.72500	-30
1.73333	-33
1.74167	-34
1.75000	-35
1.75833	-33
1.76667	-30
1.77500	-27
1.78333	-24
1.79167	-24
1.80000	-27
1.80833	-32
1.81667	-40
1.82500	-46
1.83333	-47
1.84167	-44
1.85000	-41
1.85833	-37
1.86667	-34
1.87500	-35
1.88333	-37
1.89167	-39
1.90000	-40
1.90833	-40
1.91667	-40
1.92500	-39
1.93333	-38
1.94167	-37
1.95000	-38
1.95833	-40
1.96667	-44
1.97500	-50
1.98333	-55
1.99167	-56
2.00000	-55
2.00833	-49
2.01667	-40
2.02500	-32
2.03333	-26
2.04167	-24
2.05000	-26
2.05833	-30
2.06667	-34
2.07500	-35
2.08333	-34
2.09167	-33
2.10000	-31
2.10833	-28
2.11667	-24
2.12500	-21
2.13333	-19
2.14167	-19
2.15000	-22
2.15833	-26
2.16667	-30
2.17500	-34
2.18333	-37
2.19167	-38
2.20000	-38
2.20833	-37
2.21667	-36
2.22500	-34
2.23333	-33
2.24167	-33
2.25000	-34
2.25833	-34
2.26667	-33
2.27500	-32
2.28333	-29
2.29167	-26
2.30000	-24
2.30833	-23
2.31667	-25
2.32500	-29
2.33333	-35
2.34167	-41
2.35000	-44
2.35833	-44
2.36667	-43
2.37500	-40
2.38333	-37
2.39167	-35
2.40000	-33
2.40833	-32
2.41667	-31
2.42500	-32
2.43333	-35
2.44167	-41
2.45000	-46
2.45833	-51
2.46667	-56
2.47500	-61
2.48333	-66
2.49167	-70
2.50000	-72
2.50833	-71
2.51667	-66
2.52500	-59
2.53333	-50
2.54167	-42
2.55000	-35
2.55833	-31
2.56667	-29
2.57500	-31
2.58333	-34
2.59167	-38
2.60000	-42
2.60833	-48
2.61667	-56
2.62500	-63
2.63333	-68
2.64167	-69
2.65000	-64
2.65833	-55
2.66667	-45
2.67500	-35
2.68333	-28
2.69167	-26
2.70000	-28
2.70833	-32
2.71667	-37
2.72500	-42
2.73333	-44
2.74167	-43
2.75000	-43
2.75833	-43
2.76667	-44
2.77500	-45
2.78333	-47
2.79167	-47
2.80000	-46
2.80833	-44
2.81667	-43
2.82500	-42
2.83333	-42
2.84167	-43
2.85000	-44
2.85833	-44
2.86667	-45
2.87500	-45
2.88333	-46
2.89167	-47
2.90000	-48
2.90833	-50
2.91667	-51
2.92500	-52
2.93333	-51
2.94167	-50
2.95000	-48
2.95833	-47
2.96667	-46
2.97500	-46
2.98333	-47
2.99167	-50
3.00000	-54
3.00833	-58
3.01667	-61
3.02500	-61
3.03333	-58
3.04167	-51
3.05000	-43
3.05833	-36
3.06667	-33
3.07500	-34
3.08333	-39
3.09167	-43
3.10000	-46
3.10833	-46
3.11667	-44
3.12500	-42
3.13333	-41
3.14167	-42
3.15000	-44
3.15833	-46
3.16667	-47
3.17500	-48
3.18333	-49
3.19167	-53
3.20000	-60
3.20833	-66
3.21667	-69
3.22500	-68
3.23333	-64
3.24167	-58
3.25000	-56
3.25833	-55
3.26667	-55
3.27500	-52
3.28333	-48
3.29167	-45
3.30000	-44
3.30833	-45
3.31667	-45
3.32500	-46
3.33333	-45
3.34167	-44
3.35000	-45
3.35833	-47
3.36667	-49
3.37500	-50
3.38333	-51
3.39167	-54
3.40000	-58
3.40833	-60
3.41667	-60
3.42500	-58
3.43333	-55
3.44167	-51
3.45000	-48
3.45833	-46
3.46667	-44
3.47500	-43
3.48333	-43
3.49167	-45
3.50000	-50
3.50833	-56
3.51667	-61
3.52500	-66
3.53333	-69
3.54167	-72
3.55000	-72
3.55833	-72
3.56667	-69
3.57500	-66
3.58333	-63
3.59167	-60
3.60000	-59
3.60833	-58
3.61667	-58
3.62500	-58
3.63333	-58
3.64167	-55
3.65000	-51
3.65833	-47
3.66667	-43
3.67500	-40
3.68333	-39
3.69167	-40
3.70000	-44
3.70833	-48
3.71667	-50
3.72500	-49
3.73333	-47
3.74167	-44
3.75000	-44
3.75833	-48
3.76667	-53
3.77500	-58
3.78333	-62
3.79167	-63
3.80000	-63
3.80833	-61
3.81667	-58
3.82500	-55
3.83333	-54
3.84167	-54
3.85000	-54
3.85833	-54
3.86667	-53
3.87500	-51
3.88333	-51
3.89167	-52
3.90000	-55
3.90833	-57
3.91667	-59
3.92500	-59
3.93333	-58
3.94167	-57
3.95000	-56
3.95833	-55
3.96667	-55
3.97500	-55
3.98333	-56
3.99167	-56
4.00000	-53
4.00833	-50
4.01667	-48
4.02500	-47
4.03333	-50
4.04167	-55
4.05000	-58
4.05833	-58
4.06667	-58
4.07500	-56
4.08333	-54
4.09167	-53
4.10000	-53
4.10833	-53
4.11667	-54
4.12500	-54
4.13333	-57
4.14167	-61
4.15000	-66
4.15833	-69
4.16667	-69
4.17500	-65
4.18333	-61
4.19167	-57
4.20000	-55
4.20833	-57
4.21667	-62
4.22500	-68
4.23333	-72
4.24167	-72
4.25000	-69
4.25833	-64
4.26667	-59
4.27500	-55
4.28333	-52
4.29167	-49
4.30000	-45
4.30833	-41
4.31667	-39
4.32500	-40
4.33333	-44
4.34167	-52
4.35000	-60
4.35833	-68
4.36667	-74
4.37500	-75
4.38333	-72
4.39167	-67
4.40000	-60
4.40833	-54
4.41667	-50
4.42500	-48
4.43333	-47
4.44167	-49
4.45000	-50
4.45833	-52
4.46667	-55
4.47500	-57
4.48333	-60
4.49167	-63
4.50000	-66
4.50833	-68
4.51667	-69
4.52500	-69
4.53333	-70
4.54167	-70
4.55000	-68
4.55833	-65
4.56667	-61
4.57500	-57
4.58333	-55
4.59167	-55
4.60000	-57
4.60833	-59
4.61667	-59
4.62500	-58
4.63333	-56
4.64167	-54
4.65000	-52
4.65833	-52
4.66667	-54
4.67500	-56
4.68333	-59
4.69167	-61
4.70000	-62
4.70833	-63
4.71667	-66
4.72500	-71
4.73333	-77
4.74167	-83
4.75000	-85
4.75833	-82
4.76667	-76
4.77500	-68
4.78333	-62
4.79167	-59
4.80000	-57
4.80833	-58
4.81667	-58
4.82500	-60
4.83333	-61
4.84167	-62
4.85000	-63
4.85833	-65
4.86667	-66
4.87500	-66
4.88333	-65
4.89167	-65
4.90000	-64
4.90833	-63
4.91667	-62
4.92500	-62
4.93333	-62
4.94167	-63
4.95000	-64
4.95833	-64
4.96667	-64
4.97500	-63
4.98333	-61
4.99167	-59
5.00000	-57
5.00833	-56
5.01667	-55
5.02500	-53
5.03333	-50
5.04167	-47
5.05000	-44
5.05833	-42
5.06667	-40
5.07500	-40
5.08333	-41
5.09167	-45
5.10000	-50
5.10833	-56
5.11667	-62
5.12500	-66
5.13333	-67
5.14167	-63
5.15000	-57
5.15833	-50
5.16667	-46
5.17500	-46
5.18333	-51
5.19167	-59
5.20000	-68
5.20833	-74
5.21667	-75
5.22500	-72
5.23333	-67
5.24167	-61
5.25000	-57
5.25833	-55
5.26667	-54
5.27500	-55
5.28333	-57
5.29167	-63
5.30000	-70
5.30833	-75
5.31667	-77
5.32500	-78
5.33333	-78
5.34167	-78
5.35000	-80
5.35833	-82
5.36667	-83
5.37500	-81
5.38333	-77
5.39167	-70
5.40000	-63
5.40833	-56
5.41667	-50
5.42500	-47
5.43333	-48
5.44167	-53
5.45000	-57
5.45833	-58
5.46667	-58
5.47500	-58
5.48333	-57
5.49167	-56
5.50000	-56
5.50833	-55
5.51667	-51
5.52500	-46
5.53333	-43
5.54167	-42
5.55000	-43
5.55833	-48
5.56667	-56
5.57500	-65
5.58333	-75
5.59167	-82
5.60000	-86
5.60833	-86
5.61667	-81
5.62500	-75
5.63333	-70
5.64167	-68
5.65000	-68
5.65833	-70
5.66667	-72
5.67500	-73
5.68333	-73
5.69167	-72
5.70000	-69
5.70833	-66
5.71667	-63
5.72500	-61
5.73333	-62
5.74167	-64
5.75000	-67
5.75833	-68
5.76667	-67
5.77500	-63
5.78333	-59
5.79167	-56
5.80000	-55
5.80833	-57
5.81667	-60
5.82500	-63
5.83333	-65
5.84167	-65
5.85000	-62
5.85833	-59
5.86667	-55
5.87500	-52
5.88333	-54
5.89167	-58
5.90000	-67
5.90833	-74
5.91667	-78
5.92500	-75
5.93333	-68
5.94167	-58
5.95000	-50
5.95833	-44
5.96667	-41
5.97500	-42
5.98333	-45
5.99167	-47
6.00000	-49
6.00833	-49
6.01667	-49
6.02500	-52
6.03333	-57
6.04167	-64
6.05000	-72
6.05833	-78
6.06667	-81
6.07500	-80
6.08333	-75
6.09167	-67
6.10000	-58
6.10833	-51
6.11667	-48
6.12500	-48
6.13333	-49
6.14167	-51
6.15000	-54
6.15833	-56
6.16667	-59
6.17500	-62
6.18333	-67
6.19167	-70
6.20000	-73
6.20833	-74
6.21667	-73
6.22500	-72
6.23333	-70
6.24167	-67
6.25000	-63
6.25833	-60
6.26667	-56
6.27500	-53
6.28333	-50
6.29167	-48
6.30000	-47
6.30833	-47
6.31667	-48
6.32500	-48
6.33333	-47
6.34167	-44
6.35000	-41
6.35833	-37
6.36667	-35
6.37500	-35
6.38333	-37
6.39167	-42
6.40000	-48
6.40833	-53
6.41667	-57
6.42500	-59
6.43333	-59
6.44167	-58
6.45000	-55
6.45833	-51
6.46667	-49
6.47500	-49
6.48333	-53
6.49167	-59
6.50000	-67
6.50833	-72
6.51667	-74
6.52500	-73
6.53333	-71
6.54167	-70
6.55000	-72
6.55833	-77
6.56667	-82
6.57500	-84
6.58333	-84
6.59167	-81
6.60000	-77
6.60833	-73
6.61667	-72
6.62500	-74
6.63333	-76
6.64167	-78
6.65000	-81
6.65833	-83
6.66667	-85
6.67500	-85
6.68333	-84
6.69167	-82
6.70000	-80
6.70833	-78
6.71667	-74
6.72500	-70
6.73333	-66
6.74167	-62
6.75000	-62
6.75833	-65
6.76667	-67
6.77500	-69
6.78333	-69
6.79167	-69
6.80000	-69
6.80833	-70
6.81667	-71
6.82500	-72
6.83333	-72
6.84167	-71
6.85000	-70
6.85833	-70
6.86667	-70
6.87500	-70
6.88333	-69
6.89167	-67
6.90000	-66
6.90833	-65
6.91667	-66
6.92500	-68
6.93333	-70
6.94167	-71
6.95000	-72
6.95833	-71
6.96667	-70
6.97500	-67
6.98333	-64
6.99167	-60
7.00000	-56
7.00833	-53
7.01667	-51
7.02500	-51
7.03333	-53
7.04167	-55
7.05000	-58
7.05833	-60
7.06667	-62
7.07500	-64
7.08333	-66
7.09167	-71
7.10000	-78
7.10833	-83
7.11667	-87
7.12500	-87
7.13333	-84
7.14167	-80
7.15000	-76
7.15833	-74
7.16667	-71
7.17500	-69
7.18333	-67
7.19167	-66
7.20000	-65
7.20833	-64
7.21667	-65
7.22500	-66
7.23333	-70
7.24167	-74
7.25000	-79
7.25833	-85
7.26667	-87
7.27500	-84
7.28333	-79
7.29167	-73
7.30000	-69
7.30833	-68
7.31667	-71
7.32500	-75
7.33333	-79
7.34167	-80
7.35000	-78
7.35833	-75
7.36667	-72
7.37500	-72
7.38333	-75
7.39167	-79
7.40000	-84
7.40833	-88
7.41667	-89
7.42500	-89
7.43333	-89
7.44167	-90
7.45000	-90
7.45833	-89
7.46667	-88
7.47500	-85
7.48333	-80
7.49167	-74
7.50000	-68
7.50833	-63
7.51667	-59
7.52500	-58
7.53333	-58
7.54167	-60
7.55000	-63
7.55833	-66
7.56667	-69
7.57500	-71
7.58333	-70
7.59167	-67
7.60000	-63
7.60833	-59
7.61667	-57
7.62500	-58
7.63333	-61
7.64167	-65
7.65000	-67
7.65833	-69
7.66667	-70
7.67500	-72
7.68333	-75
7.69167	-79
7.70000	-84
7.70833	-88
7.71667	-90
7.72500	-90
7.73333	-87
7.74167	-83
7.75000	-79
7.75833	-77
7.76667	-74
7.77500	-71
7.78333	-68
7.79167	-66
7.80000	-67
7.80833	-70
7.81667	-77
7.82500	-82
7.83333	-85
7.84167	-84
7.85000	-81
7.85833	-77
7.86667	-73
7.87500	-70
7.88333	-68
7.89167	-67
7.90000	-68
7.90833	-70
7.91667	-73
7.92500	-75
7.93333	-76
7.94167	-74
7.95000	-71
7.95833	-67
7.96667	-64
7.97500	-64
7.98333	-66
7.99167	-69
8.00000	-71
8.00833	-71
8.01667	-69
8.02500	-67
8.03333	-67
8.04167	-70
8.05000	-74
8.05833	-78
8.06667	-81
8.07500	-82
8.08333	-82
8.09167	-82
8.10000	-83
8.10833	-86
8.11667	-90
8.12500	-93
8.13333	-94
8.14167	-94
8.15000	-92
8.15833	-88
8.16667	-85
8.17500	-82
8.18333	-79
8.19167	-76
8.20000	-73
8.20833	-71
8.21667	-71
8.22500	-74
8.23333	-78
8.24167	-81
8.25000	-82
8.25833	-81
8.26667	-79
8.27500	-76
8.28333	-74
8.29167	-73
8.30000	-72
8.30833	-72
8.31667	-69
8.32500	-66
8.33333	-62
8.34167	-60
8.35000	-62
8.35833	-67
8.36667	-75
8.37500	-84
8.38333	-91
8.39167	-93
8.40000	-91
8.40833	-87
8.41667	-81
8.42500	-76
8.43333	-73
8.44167	-73
8.45000	-76
8.45833	-80
8.46667	-85
8.47500	-89
8.48333	-93
8.49167	-93
8.50000	-90
8.50833	-85
8.51667	-80
8.52500	-75
8.53333	-72
8.54167	-72
8.55000	-74
8.55833	-77
8.56667	-83
8.57500	-89
8.58333	-96
8.59167	-100
8.60000	-102
8.60833	-101
8.61667	-99
8.62500	-97
8.63333	-95
8.64167	-94
8.65000	-92
8.65833	-92
8.66667	-93
8.67500	-95
8.68333	-99
8.69167	-102
8.70000	-103
8.70833	-101
8.71667	-97
8.72500	-92
8.73333	-87
8.74167	-84
8.75000	-82
8.75833	-82
8.76667	-83
8.77500	-83
8.78333	-82
8.79167	-82
8.80000	-83
8.80833	-86
8.81667	-89
8.82500	-92
8.83333	-91
8.84167	-88
8.85000	-85
8.85833	-82
8.86667	-81
8.87500	-82
8.88333	-86
8.89167	-90
8.90000	-93
8.90833	-94
8.91667	-90
8.92500	-85
8.93333	-81
8.94167	-77
8.95000	-74
8.95833	-74
8.96667	-75
8.97500	-75
8.98333	-74
8.99167	-74
9.00000	-74
9.00833	-74
9.01667	-71
9.02500	-69
9.03333	-67
9.04167	-68
9.05000	-72
9.05833	-79
9.06667	-86
9.07500	-90
9.08333	-91
9.09167	-90
9.10000	-86
9.10833	-83
9.11667	-80
9.12500	-78
9.13333	-77
9.14167	-77
9.15000	-79
9.15833	-81
9.16667	-84
9.17500	-86
9.18333	-87
9.19167	-88
9.20000	-89
9.20833	-89
9.21667	-90
9.22500	-90
9.23333	-89
9.24167	-86
9.25000	-83
9.25833	-82
9.26667	-83
9.27500	-84
9.28333	-86
9.29167	-87
9.30000	-90
9.30833	-93
9.31667	-97
9.32500	-102
9.33333	-105
9.34167	-107
9.35000	-107
9.35833	-104
9.36667	-100
9.37500	-95
9.38333	-90
9.39167	-87
9.40000	-87
9.40833	-89
9.41667	-90
9.42500	-89
9.43333	-87
9.44167	-84
9.45000	-81
9.45833	-80
9.46667	-80
9.47500	-81
9.48333	-81
9.49167	-78
9.50000	-74
9.50833	-69
9.51667	-65
9.52500	-62
9.53333	-60
9.54167	-58
9.55000	-58
9.55833	-60
9.56667	-61
9.57500	-63
9.58333	-66
9.59167	-69
9.60000	-71
9.60833	-74
9.61667	-76
9.62500	-78
9.63333	-80
9.64167	-81
9.65000	-79
9.65833	-75
9.66667	-70
9.67500	-66
9.68333	-63
9.69167	-65
9.70000	-69
9.70833	-76
9.71667	-83
9.72500	-90
9.73333	-94
9.74167	-96
9.75000	-94
9.75833	-90
9.76667	-84
9.77500	-79
9.78333	-75
9.79167	-71
9.80000	-68
9.80833	-66
9.81667	-67
9.82500	-70
9.83333	-73
9.84167	-76
9.85000	-77
9.85833	-77
9.86667	-76
9.87500	-74
9.88333	-72
9.89167	-73
9.90000	-76
9.90833	-82
9.91667	-89
9.92500	-95
9.93333	-99
9.94167	-99
9.95000	-98
9.95833	-96
9.96667	-95
9.97500	-95
9.98333	-96
9.99167	-96
10.00000	-96
10.00833	-96
10.01667	-96
10.02500	-96
10.03333	-97
10.04167	-99
10.05000	-100
10.05833	-101
10.06667	-100
10.07500	-99
10.08333	-97
10.09167	-95
10.10000	-91
10.10833	-86
10.11667	-81
10.12500	-77
10.13333	-75
10.14167	-75
10.15000	-77
10.15833	-79
10.16667	-81
10.17500	-83
10.18333	-84
10.19167	-85
10.20000	-87
10.20833	-88
10.21667	-90
10.22500	-92
10.23333	-94
10.24167	-96
10.25000	-96
10.25833	-95
10.26667	-92
10.27500	-88
10.28333	-84
10.29167	-81
10.30000	-79
10.30833	-80
10.31667	-85
10.32500	-89
10.33333	-90
10.34167	-88
10.35000	-82
10.35833	-76
10.36667	-72
10.37500	-74
10.38333	-77
10.39167	-80
10.40000	-80
10.40833	-80
10.41667	-80
10.42500	-80
10.43333	-82
10.44167	-85
10.45000	-87
10.45833	-89
10.46667	-89
10.47500	-88
10.48333	-86
10.49167	-87
10.50000	-91
10.50833	-97
10.51667	-101
10.52500	-104
10.53333	-102
10.54167	-96
10.55000	-90
10.55833	-84
10.56667	-79
10.57500	-77
10.58333	-79
10.59167	-84
10.60000	-89
10.60833	-94
10.61667	-96
10.62500	-95
10.63333	-93
10.64167	-88
10.65000	-84
10.65833	-80
10.66667	-78
10.67500	-79
10.68333	-83
10.69167	-88
10.70000	-95
10.70833	-101
10.71667	-104
10.72500	-106
10.73333	-105
10.74167	-103
10.75000	-102
10.75833	-102
10.76667	-104
10.77500	-105
10.78333	-103
10.79167	-97
10.80000	-89
10.80833	-80
10.81667	-72
10.82500	-67
10.83333	-67
10.84167	-69
10.85000	-73
10.85833	-75
10.86667	-75
10.87500	-71
10.88333	-65
10.89167	-64
10.90000	-67
10.90833	-73
10.91667	-80
10.92500	-87
10.93333	-91
10.94167	-92
10.95000	-94
10.95833	-97
10.96667	-100
10.97500	-102
10.98333	-103
10.99167	-102
11.00000	-100
11.00833	-98
11.01667	-95
11.02500	-92
11.03333	-89
11.04167	-88
11.05000	-88
11.05833	-90
11.06667	-92
11.07500	-93
11.08333	-92
11.09167	-92
11.10000	-91
11.10833	-90
11.11667	-87
11.12500	-84
11.13333	-81
11.14167	-78
11.15000	-78
11.15833	-79
11.16667	-81
11.17500	-83
11.18333	-84
11.19167	-87
11.20000	-91
11.20833	-93
11.21667	-92
11.22500	-90
11.23333	-86
11.24167	-84
11.25000	-83
11.25833	-86
11.26667	-89
11.27500	-91
11.28333	-91
11.29167	-91
11.30000	-92
11.30833	-94
11.31667	-97
11.32500	-100
11.33333	-102
11.34167	-103
11.35000	-104
11.35833	-104
11.36667	-102
11.37500	-99
11.38333	-94
11.39167	-90
11.40000	-88
11.40833	-88
11.41667	-90
11.42500	-92
11.43333	-92
11.44167	-91
11.45000	-89
11.45833	-88
11.46667	-88
11.47500	-89
11.48333	-92
11.49167	-95
11.50000	-96
11.50833	-96
11.51667	-95
11.52500	-94
11.53333	-93
11.54167	-92
11.55000	-89
11.55833	-87
11.56667	-83
11.57500	-78
11.58333	-73
11.59167	-68
11.60000	-64
11.60833	-62
11.61667	-63
11.62500	-66
11.63333	-71
11.64167	-76
11.65000	-79
11.65833	-80
11.66667	-81
11.67500	-82
11.68333	-83
11.69167	-86
11.70000	-87
11.70833	-87
11.71667	-84
11.72500	-80
11.73333	-77
11.74167	-74
11.75000	-73
11.75833	-75
11.76667	-78
11.77500	-83
11.78333	-87
11.79167	-91
11.80000	-93
11.80833	-95
11.81667	-96
11.82500	-97
11.83333	-97
11.84167	-96
11.85000	-94
11.85833	-92
11.86667	-91
11.87500	-93
11.88333	-95
11.89167	-97
11.90000	-97
11.90833	-96
11.91667	-94
11.92500	-93
11.93333	-93
11.94167	-94
11.95000	-94
11.95833	-91
11.96667	-87
11.97500	-84
11.98333	-83
11.99167	-84
12.00000	-87
12.00833	-89
12.01667	-87
12.02500	-84
12.03333	-82
12.04167	-80
12.05000	-81
12.05833	-84
12.06667	-88
12.07500	-91
12.08333	-94
12.09167	-96
12.10000	-97
12.10833	-98
12.11667	-97
12.12500	-95
12.13333	-93
12.14167	-90
12.15000	-87
12.15833	-85
12.16667	-83
12.17500	-82
12.18333	-82
12.19167	-82
12.20000	-84
12.20833	-86
12.21667	-88
12.22500	-89
12.23333	-88
12.24167	-84
12.25000	-81
12.25833	-79
12.26667	-80
12.27500	-86
12.28333	-92
12.29167	-98
12.30000	-101
12.30833	-102
12.31667	-102
12.32500	-101
12.33333	-100
12.34167	-98
12.35000	-96
12.35833	-96
12.36667	-96
12.37500	-96
12.38333	-97
12.39167	-96
12.40000	-93
12.40833	-89
12.41667	-85
12.42500	-81
12.43333	-75
12.44167	-70
12.45000	-66
12.45833	-64
12.46667	-66
12.47500	-72
12.48333	-79
12.49167	-85
12.50000	-89
12.50833	-89
12.51667	-86
12.52500	-80
12.53333	-74
12.54167	-68
12.55000	-64
12.55833	-63
12.56667	-65
12.57500	-69
12.58333	-75
12.59167	-81
12.60000	-86
12.60833	-89
12.61667	-89
12.62500	-88
12.63333	-85
12.64167	-81
12.65000	-79
12.65833	-78
12.66667	-79
12.67500	-81
12.68333	-85
12.69167	-88
12.70000	-91
12.70833	-92
12.71667	-93
12.72500	-94
12.73333	-95
12.74167	-96
12.75000	-97
12.75833	-96
12.76667	-93
12.77500	-86
12.78333	-79
12.79167	-72
12.80000	-67
12.80833	-66
12.81667	-69
12.82500	-73
12.83333	-77
12.84167	-80
12.85000	-81
12.85833	-82
12.86667	-83
12.87500	-83
12.88333	-85
12.89167	-86
12.90000	-87
12.90833	-88
12.91667	-86
12.92500	-83
12.93333	-79
12.94167	-75
12.95000	-72
12.95833	-70
12.96667	-69
12.97500	-69
12.98333	-68
12.99167	-70
13.00000	-74
13.00833	-80
13.01667	-84
13.02500	-88
13.03333	-91
13.04167	-92
13.05000	-93
13.05833	-96
13.06667	-99
13.07500	-101
13.08333	-99
13.09167	-95
13.10000	-88
13.10833	-81
13.11667	-74
13.12500	-69
13.13333	-66
13.14167	-65
13.15000	-67
13.15833	-70
13.16667	-73
13.17500	-75
13.18333	-75
13.19167	-73
13.20000	-69
13.20833	-66
13.21667	-65
13.22500	-66
13.23333	-69
13.24167	-73
13.25000	-77
13.25833	-80
13.26667	-81
13.27500	-82
13.28333	-82
13.29167	-81
13.30000	-80
13.30833	-77
13.31667	-72
13.32500	-68
13.33333	-66
13.34167	-66
13.35000	-68
13.35833	-72
13.36667	-76
13.37500	-80
13.38333	-82
13.39167	-82
13.40000	-79
13.40833	-75
13.41667	-72
13.42500	-70
13.43333	-71
13.44167	-75
13.45000	-77
13.45833	-78
13.46667	-77
13.47500	-74
13.48333	-72
13.49167	-72
13.50000	-74
13.50833	-76
13.51667	-76
13.52500	-73
13.53333	-69
13.54167	-66
13.55000	-65
13.55833	-69
13.56667	-74
13.57500	-80
13.58333	-84
13.59167	-86
13.60000	-84
13.60833	-81
13.61667	-80
13.62500	-79
13.63333	-79
13.64167	-78
13.65000	-75
13.65833	-71
13.66667	-67
13.67500	-63
13.68333	-61
13.69167	-61
13.70000	-62
13.70833	-64
13.71667	-65
13.72500	-68
13.73333	-71
13.74167	-76
13.75000	-78
13.75833	-76
13.76667	-73
13.77500	-69
13.78333	-65
13.79167	-63
13.80000	-62
13.80833	-59
13.81667	-53
13.82500	-46
13.83333	-43
13.84167	-44
13.85000	-50
13.85833	-59
13.86667	-68
13.87500	-73
13.88333	-74
13.89167	-73
13.90000	-72
13.90833	-71
13.91667	-71
13.92500	-71
13.93333	-71
13.94167	-71
13.95000	-69
13.95833	-68
13.96667	-66
13.97500	-67
13.98333	-67
13.99167	-65
14.00000	-60
14.00833	-56
14.01667	-52
14.02500	-52
14.03333	-56
14.04167	-62
14.05000	-66
14.05833	-65
14.06667	-61
14.07500	-55
14.08333	-50
14.09167	-47
14.10000	-48
14.10833	-49
14.11667	-49
14.12500	-47
14.13333	-45
14.14167	-43
14.15000	-42
14.15833	-44
14.16667	-47
14.17500	-48
14.18333	-49
14.19167	-48
14.20000	-48
14.20833	-50
14.21667	-52
14.22500	-55
14.23333	-56
14.24167	-55
14.25000	-54
14.25833	-54
14.26667	-54
14.27500	-56
14.28333	-59
14.29167	-60
14.30000	-60
14.30833	-59
14.31667	-59
14.32500	-60
14.33333	-62
14.34167	-62
14.35000	-62
14.35833	-60
14.36667	-60
14.37500	-62
14.38333	-65
14.39167	-67
14.40000	-68
14.40833	-66
14.41667	-61
14.42500	-56
14.43333	-52
14.44167	-49
14.45000	-46
14.45833	-44
14.46667	-43
14.47500	-43
14.48333	-44
14.49167	-45
14.50000	-45
14.50833	-44
14.51667	-43
14.52500	-41
14.53333	-38
14.54167	-35
14.55000	-32
14.55833	-31
14.56667	-32
14.57500	-38
14.58333	-45
14.59167	-50
14.60000	-54
14.60833	-55
14.61667	-56
14.62500	-56
14.63333	-58
14.64167	-61
14.65000	-64
14.65833	-68
14.66667	-72
14.67500	-74
14.68333	-73
14.69167	-70
14.70000	-66
14.70833	-62
14.71667	-60
14.72500	-61
14.73333	-62
14.74167	-62
14.75000	-60
14.75833	-56
14.76667	-53
14.77500	-53
14.78333	-55
14.79167	-60
14.80000	-64
14.80833	-69
14.81667	-71
14.82500	-73
14.83333	-74
14.84167	-73
14.85000	-72
14.85833	-71
14.86667	-70
14.87500	-69
14.88333	-66
14.89167	-64
14.90000	-65
14.90833	-67
14.91667	-69
14.92500	-70
14.93333	-70
14.94167	-67
14.95000	-65
14.95833	-63
14.96667	-62
14.97500	-63
14.98333	-65
14.99167	-67
15.00000	-70
15.00833	-71
15.01667	-71
15.02500	-70
15.03333	-68
15.04167	-65
15.05000	-61
15.05833	-57
15.06667	-53
15.07500	-51
15.08333	-51
15.09167	-53
15.10000	-57
15.10833	-60
15.11667	-60
15.12500	-59
15.13333	-57
15.14167	-56
15.15000	-55
15.15833	-56
15.16667	-57
15.17500	-57
15.18333	-57
15.19167	-58
15.20000	-62
15.20833	-67
15.21667	-71
15.22500	-74
15.23333	-76
15.24167	-76
15.25000	-74
15.25833	-73
15.26667	-71
15.27500	-70
15.28333	-70
15.29167	-71
15.30000	-73
15.30833	-74
15.31667	-75
15.32500	-76
15.33333	-77
15.34167	-79
15.35000	-80
15.35833	-82
15.36667	-83
15.37500	-83
15.38333	-84
15.39167	-85
15.40000	-87
15.40833	-88
15.41667	-87
15.42500	-85
15.43333	-81
15.44167	-78
15.45000	-77
15.45833	-79
15.46667	-82
15.47500	-84
15.48333	-87
15.49167	-90
15.50000	-94
15.50833	-98
15.51667	-103
15.52500	-107
15.53333	-110
15.54167	-111
15.55000	-109
15.55833	-107
15.56667	-104
15.57500	-102
15.58333	-102
15.59167	-103
15.60000	-106
15.60833	-109
15.61667	-111
15.62500	-109
15.63333	-106
15.64167	-102
15.65000	-99
15.65833	-98
15.66667	-100
15.67500	-103
15.68333	-108
15.69167	-110
15.70000	-111
15.70833	-111
15.71667	-110
15.72500	-108
15.73333	-107
15.74167	-105
15.75000	-103
15.75833	-102
15.76667	-101
15.77500	-99
15.78333	-98
15.79167	-98
15.80000	-100
15.80833	-103
15.81667	-109
15.82500	-113
15.83333	-115
15.84167	-113
15.85000	-109
15.85833	-105
15.86667	-102
15.87500	-103
15.88333	-107
15.89167	-110
15.90000	-111
15.90833	-110
15.91667	-109
15.92500	-105
15.93333	-101
15.94167	-95
15.95000	-91
15.95833	-89
15.96667	-89
15.97500	-92
15.98333	-97
15.99167	-100
16.00000	-103
16.00833	-105
16.01667	-106
16.02500	-107
16.03333	-110
16.04167	-115
16.05000	-121
16.05833	-127
16.06667	-130
16.07500	-130
16.08333	-127
16.09167	-122
16.10000	-115
16.10833	-108
16.11667	-103
16.12500	-100
16.13333	-102
16.14167	-106
16.15000	-110
16.15833	-113
16.16667	-114
16.17500	-113
16.18333	-111
16.19167	-109
16.20000	-108
16.20833	-108
16.21667	-108
16.22500	-108
16.23333	-109
16.24167	-111
16.25000	-113
16.25833	-115
16.26667	-114
16.27500	-112
16.28333	-109
16.29167	-106
16.30000	-105
16.30833	-104
16.31667	-103
16.32500	-104
16.33333	-105
16.34167	-107
16.35000	-111
16.35833	-118
16.36667	-124
16.37500	-128
16.38333	-130
16.39167	-128
16.40000	-125
16.40833	-123
16.41667	-121
16.42500	-121
16.43333	-120
16.44167	-119
16.45000	-118
16.45833	-117
16.46667	-117
16.47500	-117
16.48333	-118
16.49167	-119
16.50000	-119
16.50833	-118
16.51667	-116
16.52500	-116
16.53333	-116
16.54167	-118
16.55000	-120
16.55833	-121
16.56667	-123
16.57500	-124
16.58333	-126
16.59167	-131
16.60000	-136
16.60833	-139
16.61667	-140
16.62500	-136
16.63333	-130
16.64167	-123
16.65000	-119
16.65833	-119
16.66667	-121
16.67500	-122
16.68333	-123
16.69167	-124
16.70000	-127
16.70833	-131
16.71667	-137
16.72500	-142
16.73333	-143
16.74167	-141
16.75000	-138
16.75833	-136
16.76667	-134
16.77500	-134
16.78333	-135
16.79167	-137
16.80000	-139
16.80833	-141
16.81667	-143
16.82500	-144
16.83333	-143
16.84167	-138
16.85000	-133
16.85833	-128
16.86667	-124
16.87500	-122
16.88333	-122
16.89167	-124
16.90000	-127
16.90833	-130
16.91667	-132
16.92500	-134
16.93333	-134
16.94167	-134
16.95000	-135
16.95833	-136
16.96667	-138
16.97500	-139
16.98333	-139
16.99167	-140
17.00000	-143
17.00833	-146
17.01667	-148
17.02500	-150
17.03333	-151
17.04167	-150
17.05000	-149
17.05833	-150
17.06667	-151
17.07500	-152
17.08333	-153
17.09167	-154
17.10000	-154
17.10833	-154
17.11667	-152
17.12500	-149
17.13333	-146
17.14167	-144
17.15000	-142
17.15833	-142
17.16667	-142
17.17500	-142
17.18333	-142
17.19167	-146
17.20000	-151
17.20833	-155
17.21667	-156
17.22500	-153
17.23333	-144
17.24167	-133
17.25000	-126
17.25833	-123
17.26667	-124
17.27500	-129
17.28333	-134
17.29167	-137
17.30000	-139
17.30833	-140
17.31667	-141
17.32500	-143
17.33333	-143
17.34167	-141
17.35000	-140
17.35833	-141
17.36667	-145
17.37500	-151
17.38333	-157
17.39167	-159
17.40000	-158
17.40833	-155
17.41667	-152
17.42500	-149
17.43333	-147
17.44167	-144
17.45000	-142
17.45833	-140
17.46667	-140
17.47500	-141
17.48333	-142
17.49167	-143
17.50000	-142
17.50833	-141
17.51667	-142
17.52500	-144
17.53333	-147
17.54167	-150
17.55000	-151
17.55833	-151
17.56667	-150
17.57500	-148
17.58333	-147
17.59167	-147
17.60000	-148
17.60833	-150
17.61667	-152
17.62500	-155
17.63333	-158
17.64167	-162
17.65000	-167
17.65833	-170
17.66667	-172
17.67500	-171
17.68333	-168
17.69167	-165
17.70000	-161
17.70833	-159
17.71667	-158
17.72500	-159
17.73333	-160
17.74167	-160
17.75000	-160
17.75833	-158
17.76667	-155
17.77500	-153
17.78333	-153
17.79167	-153
17.80000	-154
17.80833	-154
17.81667	-152
17.82500	-148
17.83333	-145
17.84167	-143
17.85000	-140
17.85833	-139
17.86667	-137
17.87500	-135
17.88333	-134
17.89167	-135
17.90000	-140
17.90833	-145
17.91667	-151
17.92500	-155
17.93333	-156
17.94167	-155
17.95000	-152
17.95833	-150
17.96667	-148
17.97500	-148
17.98333	-152
17.99167	-158
18.00000	-166
18.00833	-173
18.01667	-176
18.02500	-177
18.03333	-174
18.04167	-171
18.05000	-168
18.05833	-166
18.06667	-166
18.07500	-164
18.08333	-163
18.09167	-161
18.10000	-159
18.10833	-158
18.11667	-157
18.12500	-156
18.13333	-155
18.14167	-153
18.15000	-152
18.15833	-154
18.16667	-157
18.17500	-159
18.18333	-161
18.19167	-159
18.20000	-155
18.20833	-150
18.21667	-147
18.22500	-147
18.23333	-150
18.24167	-155
18.25000	-160
18.25833	-165
18.26667	-167
18.27500	-166
18.28333	-164
18.29167	-162
18.30000	-162
18.30833	-164
18.31667	-166
18.32500	-167
18.33333	-166
18.34167	-162
18.35000	-158
18.35833	-156
18.36667	-155
18.37500	-156
18.38333	-157
18.39167	-159
18.40000	-159
18.40833	-160
18.41667	-161
18.42500	-163
18.43333	-166
18.44167	-170
18.45000	-172
18.45833	-173
18.46667	-174
18.47500	-174
18.48333	-175
18.49167	-176
18.50000	-177
18.50833	-179
18.51667	-182
18.52500	-184
18.53333	-185
18.54167	-184
18.55000	-179
18.55833	-172
18.56667	-165
18.57500	-159
18.58333	-154
18.59167	-151
18.60000	-151
18.60833	-152
18.61667	-155
18.62500	-158
18.63333	-162
18.64167	-167
18.65000	-171
18.65833	-175
18.66667	-178
18.67500	-179
18.68333	-179
18.69167	-178
18.70000	-176
18.70833	-174
18.71667	-169
18.72500	-166
18.73333	-163
18.74167	-161
18.75000	-162
18.75833	-164
18.76667	-166
18.77500	-167
18.78333	-167
18.79167	-169
18.80000	-170
18.80833	-173
18.81667	-175
18.82500	-177
18.83333	-177
18.84167	-175
18.85000	-172
18.85833	-170
18.86667	-168
18.87500	-168
18.88333	-170
18.89167	-171
18.90000	-171
18.90833	-171
18.91667	-169
18.92500	-167
18.93333	-164
18.94167	-161
18.95000	-160
18.95833	-161
18.96667	-163
18.97500	-167
18.98333	-170
18.99167	-170
19.00000	-168
19.00833	-165
19.01667	-163
19.02500	-162
19.03333	-161
19.04167	-161
19.05000	-159
19.05833	-154
19.06667	-150
19.07500	-150
19.08333	-153
19.09167	-157
19.10000	-163
19.10833	-167
19.11667	-169
19.12500	-171
19.13333	-173
19.14167	-176
19.15000	-176
19.15833	-174
19.16667	-170
19.17500	-167
19.18333	-164
19.19167	-165
19.20000	-168
19.20833	-171
19.21667	-172
19.22500	-171
19.23333	-170
19.24167	-169
19.25000	-167
19.25833	-166
19.26667	-166
19.27500	-167
19.28333	-169
19.29167	-171
19.30000	-173
19.30833	-174
19.31667	-172
19.32500	-169
19.33333	-165
19.34167	-163
19.35000	-161
19.35833	-161
19.36667	-160
19.37500	-156
19.38333	-152
19.39167	-147
19.40000	-144
19.40833	-143
19.41667	-144
19.42500	-148
19.43333	-152
19.44167	-156
19.45000	-157
19.45833	-156
19.46667	-153
19.47500	-148
19.48333	-143
19.49167	-138
19.50000	-134
19.50833	-130
19.51667	-126
19.52500	-124
19.53333	-123
19.54167	-123
19.55000	-124
19.55833	-122
19.56667	-119
19.57500	-115
19.58333	-110
19.59167	-105
19.60000	-101
19.60833	-96
19.61667	-92
19.62500	-87
19.63333	-83
19.64167	-78
19.65000	-73
19.65833	-67
19.66667	-61
19.67500	-53
19.68333	-46
19.69167	-37
19.70000	-26
19.70833	-15
19.71667	-4
19.72500	6
19.73333	17
19.74167	27
19.75000	40
19.75833	55
19.76667	71
19.77500	87
19.78333	103
19.79167	117
19.80000	131
19.80833	145
19.81667	162
19.82500	181
19.83333	206
19.84167	233
19.85000	259
19.85833	286
19.86667	312
19.87500	340
19.88333	370
19.89167	404
19.90000	440
19.90833	475
19.91667	510
19.92500	545
19.93333	581
19.94167	618
19.95000	656
19.95833	697
19.96667	738
19.97500	782
19.98333	828
19.99167	875
20.00000	925
20.00833	976
20.01667	1029
20.02500	1082
20.03333	1136
20.04167	1192
20.05000	1249
20.05833	1308
20.06667	1370
20.07500	1438
20.08333	1510
20.09167	1583
20.10000	1656
20.10833	1726
20.11667	1794
20.12500	1860
20.13333	1926
20.14167	1995
20.15000	2067
20.15833	2145
20.16667	2225
20.17500	2307
20.18333	2389
20.19167	2470
20.20000	2551
20.20833	2633
20.21667	2722
20.22500	2813
20.23333	2908
20.24167	3004
20.25000	3096
20.25833	3186
20.26667	3272
20.27500	3357
20.28333	3442
20.29167	3528
20.30000	3617
20.30833	3704
20.31667	3793
20.32500	3881
20.33333	3972
20.34167	4064
20.35000	4155
20.35833	4248
20.36667	4337
20.37500	4427
20.38333	4515
20.39167	4600
20.40000	4683
20.40833	4759
20.41667	4831
20.42500	4898
20.43333	4966
20.44167	5036
20.45000	5105
20.45833	5178
20.46667	5248
20.47500	5317
20.48333	5382
20.49167	5444
20.50000	5505
20.50833	5560
20.51667	5611
20.52500	5657
20.53333	5700
20.54167	5741
20.55000	5780
20.55833	5818
20.56667	5853
20.57500	5884
20.58333	5910
20.59167	5930
20.60000	5944
20.60833	5956
20.61667	5966
20.62500	5975
20.63333	5983
20.64167	5990
20.65000	5992
20.65833	5990
20.66667	5984
20.67500	5976
20.68333	5965
20.69167	5950
20.70000	5930
20.70833	5906
20.71667	5877
20.72500	5847
20.73333	5814
20.74167	5780
20.75000	5745
20.75833	5709
20.76667	5670
20.77500	5627
20.78333	5580
20.79167	5531
20.80000	5481
20.80833	5429
20.81667	5374
20.82500	5319
20.83333	5262
20.84167	5205
20.85000	5147
20.85833	5088
20.86667	5027
20.87500	4961
20.88333	4892
20.89167	4824
20.90000	4754
20.90833	4684
20.91667	4612
20.92500	4541
20.93333	4468
20.94167	4394
20.95000	4320
20.95833	4244
20.96667	4169
20.97500	4093
20.98333	4018
20.99167	3945
21.00000	3873
21.00833	3802
21.01667	3729
21.02500	3658
21.03333	3589
21.04167	3522
21.05000	3456
21.05833	3388
21.06667	3321
21.07500	3250
21.08333	3179
21.09167	3109
21.10000	3039
21.10833	2973
21.11667	2910
21.12500	2850
21.13333	2793
21.14167	2737
21.15000	2682
21.15833	2624
21.16667	2567
21.17500	2508
21.18333	2450
21.19167	2394
21.20000	2339
21.20833	2287
21.21667	2237
21.22500	2185
21.23333	2136
21.24167	2093
21.25000	2053
21.25833	2012
21.26667	1966
21.27500	1921
21.28333	1878
21.29167	1838
21.30000	1797
21.30833	1758
21.31667	1722
21.32500	1690
21.33333	1658
21.34167	1626
21.35000	1594
21.35833	1559
21.36667	1523
21.37500	1489
21.38333	1458
21.39167	1429
21.40000	1401
21.40833	1372
21.41667	1346
21.42500	1321
21.43333	1298
21.44167	1276
21.45000	1256
21.45833	1236
21.46667	1216
21.47500	1197
21.48333	1178
21.49167	1160
21.50000	1141
21.50833	1125
21.51667	1111
21.52500	1099
21.53333	1087
21.54167	1075
21.55000	1058
21.55833	1038
21.56667	1016
21.57500	997
21.58333	983
21.59167	972
21.60000	963
21.60833	953
21.61667	941
21.62500	927
21.63333	915
21.64167	907
21.65000	902
21.65833	899
21.66667	895
21.67500	888
21.68333	878
21.69167	866
21.70000	853
21.70833	841
21.71667	830
21.72500	819
21.73333	809
21.74167	799
21.75000	791
21.75833	785
21.76667	780
21.77500	778
21.78333	777
21.79167	775
21.80000	772
21.80833	767
21.81667	761
21.82500	757
21.83333	755
21.84167	753
21.85000	750
21.85833	743
21.86667	736
21.87500	727
21.88333	720
21.89167	716
21.90000	716
21.90833	717
21.91667	718
21.92500	718
21.93333	716
21.94167	713
21.95000	708
21.95833	701
21.96667	695
21.97500	691
21.98333	689
21.99167	688
22.00000	686
22.00833	685
22.01667	684
22.02500	684
22.03333	685
22.04167	687
22.05000	689
22.05833	691
22.06667	692
22.07500	691
22.08333	687
22.09167	681
22.10000	673
22.10833	665
22.11667	656
22.12500	648
22.13333	640
22.14167	634
22.15000	632
22.15833	633
22.16667	636
22.17500	638
22.18333	635
22.19167	630
22.20000	622
22.20833	615
22.21667	610
22.22500	607
22.23333	607
22.24167	610
22.25000	613
22.25833	615
22.26667	615
22.27500	611
22.28333	607
22.29167	605
22.30000	604
22.30833	603
22.31667	604
22.32500	604
22.33333	604
22.34167	602
22.35000	600
22.35833	598
22.36667	596
22.37500	592
22.38333	588
22.39167	583
22.40000	578
22.40833	573
22.41667	567
22.42500	562
22.43333	557
22.44167	552
22.45000	549
22.45833	546
22.46667	544
22.47500	542
22.48333	541
22.49167	540
22.50000	539
22.50833	536
22.51667	531
22.52500	525
22.53333	521
22.54167	517
22.55000	514
22.55833	512
22.56667	509
22.57500	505
22.58333	499
22.59167	494
22.60000	489
22.60833	485
22.61667	483
22.62500	481
22.63333	481
22.64167	480
22.65000	478
22.65833	471
22.66667	463
22.67500	454
22.68333	445
22.69167	441
22.70000	440
22.70833	442
22.71667	445
22.72500	449
22.73333	450
22.74167	449
22.75000	445
22.75833	439
22.76667	433
22.77500	428
22.78333	424
22.79167	422
22.80000	422
22.80833	422
22.81667	421
22.82500	418
22.83333	413
22.84167	409
22.85000	407
22.85833	408
22.86667	411
22.87500	413
22.88333	412
22.89167	408
22.90000	401
22.90833	393
22.91667	386
22.92500	381
22.93333	380
22.94167	382
22.95000	385
22.95833	389
22.96667	391
22.97500	391
22.98333	388
22.99167	383
23.00000	375
23.00833	367
23.01667	358
23.02500	351
23.03333	348
23.04167	348
23.05000	350
23.05833	353
23.06667	357
23.07500	360
23.08333	362
23.09167	364
23.10000	364
23.10833	361
23.11667	357
23.12500	351
23.13333	345
23.14167	339
23.15000	336
23.15833	335
23.16667	337
23.17500	341
23.18333	346
23.19167	350
23.20000	353
23.20833	353
23.21667	352
23.22500	350
23.23333	350
23.24167	351
23.25000	353
23.25833	353
23.26667	353
23.27500	352
23.28333	349
23.29167	346
23.30000	341
23.30833	338
23.31667	337
23.32500	337
23.33333	336
23.34167	335
23.35000	333
23.35833	330
23.36667	328
23.37500	329
23.38333	331
23.39167	333
23.40000	335
23.40833	336
23.41667	336
23.42500	335
23.43333	334
23.44167	332
23.45000	329
23.45833	327
23.46667	324
23.47500	321
23.48333	316
23.49167	312
23.50000	310
23.50833	309
23.51667	310
23.52500	313
23.53333	315
23.54167	316
23.55000	317
23.55833	318
23.56667	320
23.57500	323
23.58333	324
23.59167	323
23.60000	319
23.60833	315
23.61667	310
23.62500	306
23.63333	303
23.64167	303
23.65000	304
23.65833	305
23.66667	308
23.67500	311
23.68333	315
23.69167	316
23.70000	316
23.70833	313
23.71667	309
23.72500	305
23.73333	302
23.74167	300
23.75000	298
23.75833	295
23.76667	291
23.77500	287
23.78333	283
23.79167	281
23.80000	281
23.80833	281
23.81667	283
23.82500	286
23.83333	290
23.84167	294
23.85000	297
23.85833	298
23.86667	298
23.87500	298
23.88333	299
23.89167	300
23.90000	299
23.90833	296
23.91667	290
23.92500	283
23.93333	276
23.94167	271
23.95000	269
23.95833	272
23.96667	277
23.97500	283
23.98333	288
23.99167	290
24.00000	289
24.00833	287
24.01667	284
24.02500	284
24.03333	285
24.04167	289
24.05000	293
24.05833	297
24.06667	300
24.07500	302
24.08333	303
24.09167	303
24.10000	301
24.10833	302
24.11667	305
24.12500	310
24.13333	316
24.14167	322
24.15000	327
24.15833	331
24.16667	335
24.17500	338
24.18333	341
24.19167	343
24.20000	345
24.20833	346
24.21667	346
24.22500	344
24.23333	342
24.24167	341
24.25000	341
24.25833	342
24.26667	344
24.27500	348
24.28333	353
24.29167	359
24.30000	366
24.30833	371
24.31667	374
24.32500	375
24.33333	377
24.34167	379
24.35000	382
24.35833	385
24.36667	389
24.37500	393
24.38333	398
24.39167	404
24.40000	412
24.40833	420
24.41667	428
24.42500	435
24.43333	440
24.44167	442
24.45000	443
24.45833	444
24.46667	447
24.47500	453
24.48333	459
24.49167	464
24.50000	467
24.50833	468
24.51667	467
24.52500	467
24.53333	466
24.54167	467
24.55000	469
24.55833	472
24.56667	475
24.57500	477
24.58333	479
24.59167	482
24.60000	485
24.60833	489
24.61667	493
24.62500	497
24.63333	498
24.64167	498
24.65000	496
24.65833	493
24.66667	490
24.67500	489
24.68333	489
24.69167	489
24.70000	489
24.70833	489
24.71667	487
24.72500	486
24.73333	487
24.74167	490
24.75000	495
24.75833	499
24.76667	502
24.77500	501
24.78333	497
24.79167	494
24.80000	490
24.80833	488
24.81667	487
24.82500	486
24.83333	482
24.84167	477
24.85000	471
24.85833	465
24.86667	460
24.87500	455
24.88333	451
24.89167	449
24.90000	448
24.90833	448
24.91667	449
24.92500	449
24.93333	449
24.94167	448
24.95000	446
24.95833	443
24.96667	440
24.97500	438
24.98333	434
24.99167	429
25.00000	423
25.00833	416
25.01667	410
25.02500	405
25.03333	403
25.04167	403
25.05000	403
25.05833	404
25.06667	402
25.07500	397
25.08333	391
25.09167	383
25.10000	377
25.10833	372
25.11667	370
25.12500	369
25.13333	368
25.14167	365
25.15000	363
25.15833	360
25.16667	358
25.17500	354
25.18333	350
25.19167	346
25.20000	342
25.20833	339
25.21667	338
25.22500	336
25.23333	334
25.24167	329
25.25000	324
25.25833	317
25.26667	312
25.27500	307
25.28333	304
25.29167	302
25.30000	301
25.30833	302
25.31667	303
25.32500	304
25.33333	304
25.34167	302
25.35000	298
25.35833	295
25.36667	292
25.37500	291
25.38333	292
25.39167	293
25.40000	293
25.40833	292
25.41667	293
25.42500	295
25.43333	298
25.44167	301
25.45000	301
25.45833	298
25.46667	294
25.47500	289
25.48333	285
25.49167	283
25.50000	283
25.50833	283
25.51667	284
25.52500	285
25.53333	284
25.54167	281
25.55000	277
25.55833	272
25.56667	267
25.57500	264
25.58333	264
25.59167	266
25.60000	270
25.60833	275
25.61667	279
25.62500	282
25.63333	283
25.64167	282
25.65000	279
25.65833	277
25.66667	275
25.67500	275
25.68333	275
25.69167	276
25.70000	277
25.70833	278
25.71667	277
25.72500	276
25.73333	273
25.74167	271
25.75000	269
25.75833	269
25.76667	271
25.77500	274
25.78333	278
25.79167	281
25.80000	284
25.80833	286
25.81667	288
25.82500	289
25.83333	288
25.84167	286
25.85000	282
25.85833	279
25.86667	277
25.87500	277
25.88333	278
25.89167	280
25.90000	282
25.90833	284
25.91667	288
25.92500	291
25.93333	295
25.94167	298
25.95000	301
25.95833	303
25.96667	304
25.97500	303
25.98333	301
25.99167	299
26.00000	299
26.00833	301
26.01667	305
26.02500	310
26.03333	311
26.04167	309
26.05000	305
26.05833	300
26.06667	299
26.07500	302
26.08333	310
26.09167	319
26.10000	328
26.10833	335
26.11667	338
26.12500	337
26.13333	333
26.14167	327
26.15000	320
26.15833	315
26.16667	313
26.17500	314
26.18333	318
26.19167	323
26.20000	327
26.20833	331
26.21667	334
26.22500	338
26.23333	342
26.24167	349
26.25000	355
26.25833	362
26.26667	369
26.27500	376
26.28333	383
26.29167	386
26.30000	387
26.30833	384
26.31667	379
26.32500	374
26.33333	372
26.34167	373
26.35000	377
26.35833	384
26.36667	391
26.37500	398
26.38333	406
26.39167	413
26.40000	419
26.40833	423
26.41667	427
26.42500	430
26.43333	433
26.44167	435
26.45000	438
26.45833	440
26.46667	442
26.47500	443
26.48333	445
26.49167	448
26.50000	451
26.50833	455
26.51667	461
26.52500	468
26.53333	475
26.54167	483
26.55000	488
26.55833	492
26.56667	493
26.57500	493
26.58333	491
26.59167	487
26.60000	483
26.60833	481
26.61667	483
26.62500	488
26.63333	495
26.64167	502
26.65000	508
26.65833	511
26.66667	513
26.67500	515
26.68333	518
26.69167	521
26.70000	521
26.70833	521
26.71667	519
26.72500	516
26.73333	514
26.74167	512
26.75000	512
26.75833	515
26.76667	518
26.77500	520
26.78333	522
26.79167	522
26.80000	520
26.80833	518
26.81667	517
26.82500	516
26.83333	515
26.84167	512
26.85000	510
26.85833	510
26.86667	510
26.87500	513
26.88333	515
26.89167	515
26.90000	514
26.90833	513
26.91667	512
26.92500	511
26.93333	510
26.94167	507
26.95000	504
26.95833	501
26.96667	499
26.97500	501
26.98333	504
26.99167	506
27.00000	504
27.00833	501
27.01667	496
27.02500	491
27.03333	487
27.04167	486
27.05000	488
27.05833	491
27.06667	494
27.07500	496
27.08333	496
27.09167	493
27.10000	487
27.10833	480
27.11667	476
27.12500	473
27.13333	472
27.14167	472
27.15000	472
27.15833	472
27.16667	471
27.17500	470
27.18333	470
27.19167	470
27.20000	470
27.20833	469
27.21667	468
27.22500	468
27.23333	470
27.24167	473
27.25000	476
27.25833	477
27.26667	477
27.27500	476
27.28333	474
27.29167	472
27.30000	470
27.30833	468
27.31667	468
27.32500	469
27.33333	471
27.34167	474
27.35000	477
27.35833	481
27.36667	485
27.37500	489
27.38333	491
27.39167	489
27.40000	483
27.40833	478
27.41667	474
27.42500	474
27.43333	476
27.44167	479
27.45000	483
27.45833	488
27.46667	491
27.47500	493
27.48333	492
27.49167	488
27.50000	482
27.50833	478
27.51667	477
27.52500	479
27.53333	484
27.54167	491
27.55000	496
27.55833	496
27.56667	494
27.57500	490
27.58333	488
27.59167	491
27.60000	498
27.60833	506
27.61667	514
27.62500	520
27.63333	524
27.64167	526
27.65000	527
27.65833	526
27.66667	523
27.67500	522
27.68333	523
27.69167	527
27.70000	534
27.70833	541
27.71667	548
27.72500	551
27.73333	551
27.74167	548
27.75000	547
27.75833	548
27.76667	552
27.77500	559
27.78333	566
27.79167	573
27.80000	579
27.80833	584
27.81667	587
27.82500	588
27.83333	589
27.84167	590
27.85000	593
27.85833	599
27.86667	606
27.87500	614
27.88333	621
27.89167	626
27.90000	631
27.90833	634
27.91667	637
27.92500	642
27.93333	649
27.94167	658
27.95000	666
27.95833	674
27.96667	680
27.97500	684
27.98333	686
27.99167	688
28.00000	692
28.00833	694
28.01667	695
28.02500	694
28.03333	694
28.04167	697
28.05000	704
28.05833	715
28.06667	726
28.07500	737
28.08333	746
28.09167	750
28.10000	751
28.10833	751
28.11667	753
28.12500	757
28.13333	762
28.14167	767
28.15000	770
28.15833	773
28.16667	776
28.17500	781
28.18333	788
28.19167	797
28.20000	807
28.20833	816
28.21667	824
28.22500	828
28.23333	827
28.24167	824
28.25000	821
28.25833	821
28.26667	824
28.27500	829
28.28333	834
28.29167	838
28.30000	842
28.30833	846
28.31667	850
28.32500	854
28.33333	860
28.34167	867
28.35000	873
28.35833	877
28.36667	879
28.37500	878
28.38333	877
28.39167	877
28.40000	880
28.40833	883
28.41667	885
28.42500	887
28.43333	886
28.44167	885
28.45000	883
28.45833	883
28.46667	884
28.47500	887
28.48333	890
28.49167	893
28.50000	893
28.50833	892
28.51667	891
28.52500	891
28.53333	891
28.54167	893
28.55000	894
28.55833	894
28.56667	893
28.57500	891
28.58333	890
28.59167	892
28.60000	896
28.60833	901
28.61667	908
28.62500	912
28.63333	911
28.64167	907
28.65000	900
28.65833	893
28.66667	887
28.67500	885
28.68333	884
28.69167	886
28.70000	888
28.70833	891
28.71667	894
28.72500	897
28.73333	899
28.74167	901
28.75000	901
28.75833	899
28.76667	896
28.77500	893
28.78333	891
28.79167	889
28.80000	887
28.80833	885
28.81667	882
28.82500	880
28.83333	882
28.84167	886
28.85000	891
28.85833	895
28.86667	899
28.87500	901
28.88333	902
28.89167	904
28.90000	907
28.90833	909
28.91667	909
28.92500	907
28.93333	904
28.94167	900
28.95000	898
28.95833	898
28.96667	900
28.97500	904
28.98333	908
28.99167	912
29.00000	914
29.00833	915
29.01667	918
29.02500	921
29.03333	926
29.04167	932
29.05000	938
29.05833	944
29.06667	950
29.07500	955
29.08333	959
29.09167	963
29.10000	967
29.10833	971
29.11667	973
29.12500	974
29.13333	974
29.14167	976
29.15000	980
29.15833	987
29.16667	995
29.17500	1005
29.18333	1014
29.19167	1022
29.20000	1031
29.20833	1040
29.21667	1049
29.22500	1057
29.23333	1064
29.24167	1072
29.25000	1082
29.25833	1091
29.26667	1101
29.27500	1110
29.28333	1121
29.29167	1131
29.30000	1140
29.30833	1150
29.31667	1161
29.32500	1173
29.33333	1185
29.34167	1196
29.35000	1206
29.35833	1213
29.36667	1219
29.37500	1228
29.38333	1239
29.39167	1253
29.40000	1268
29.40833	1285
29.41667	1301
29.42500	1317
29.43333	1332
29.44167	1347
29.45000	1364
29.45833	1383
29.46667	1404
29.47500	1429
29.48333	1455
29.49167	1480
29.50000	1503
29.50833	1525
29.51667	1549
29.52500	1576
29.53333	1606
29.54167	1636
29.55000	1666
29.55833	1698
29.56667	1730
29.57500	1763
29.58333	1797
29.59167	1830
29.60000	1865
29.60833	1901
29.61667	1943
29.62500	1994
29.63333	2048
29.64167	2101
29.65000	2151
29.65833	2203
29.66667	2254
29.67500	2306
29.68333	2361
29.69167	2422
29.70000	2490
29.70833	2565
29.71667	2649
29.72500	2737
29.73333	2829
29.74167	2924
29.75000	3021
29.75833	3123
29.76667	3229
29.77500	3341
29.78333	3459
29.79167	3582
29.80000	3713
29.80833	3846
29.81667	3987
29.82500	4133
29.83333	4288
29.84167	4453
29.85000	4624
29.85833	4808
29.86667	4997
29.87500	5197
29.88333	5407
29.89167	5627
29.90000	5862
29.90833	6102
29.91667	6358
29.92500	6619
29.93333	6892
29.94167	7179
29.95000	7474
29.95833	7791
29.96667	8116
29.97500	8461
29.98333	8820
29.99167	9192
30.00000	9585
30.00833	9985
30.01667	10407
30.02500	10837
30.03333	11281
30.04167	11743
30.05000	12213
30.05833	12710
30.06667	13213
30.07500	13740
30.08333	14280
30.09167	14829
30.10000	15404
30.10833	15982
30.11667	16592
30.12500	17210
30.13333	17845
30.14167	18499
30.15000	19154
30.15833	19839
30.16667	20524
30.17500	21237
30.18333	21963
30.19167	22698
30.20000	23461
30.20833	24221
30.21667	25013
30.22500	25806
30.23333	26610
30.24167	27431
30.25000	28244
30.25833	29086
30.26667	29920
30.27500	30776
30.28333	31638
30.29167	32497
30.30000	33376
30.30833	34240
30.31667	35126
30.32500	36004
30.33333	36885
30.34167	37776
30.35000	38649
30.35833	39539
30.36667	40409
30.37500	41289
30.38333	42166
30.39167	43032
30.40000	43913
30.40833	44767
30.41667	45632
30.42500	46476
30.43333	47311
30.44167	48142
30.45000	48945
30.45833	49752
30.46667	50530
30.47500	51304
30.48333	52064
30.49167	52806
30.50000	53549
30.50833	54260
30.51667	54968
30.52500	55647
30.53333	56304
30.54167	56947
30.55000	57559
30.55833	58166
30.56667	58740
30.57500	59298
30.58333	59833
30.59167	60337
30.60000	60824
30.60833	61274
30.61667	61704
30.62500	62101
30.63333	62468
30.64167	62813
30.65000	63126
30.65833	63421
30.66667	63685
30.67500	63924
30.68333	64135
30.69167	64314
30.70000	64467
30.70833	64587
30.71667	64678
30.72500	64740
30.73333	64771
30.74167	64773
30.75000	64747
30.75833	64691
30.76667	64610
30.77500	64498
30.78333	64358
30.79167	64187
30.80000	63984
30.80833	63757
30.81667	63498
30.82500	63217
30.83333	62911
30.84167	62579
30.85000	62228
30.85833	61844
30.86667	61441
30.87500	61002
30.88333	60538
30.89167	60052
30.90000	59533
30.90833	59006
30.91667	58449
30.92500	57882
30.93333	57296
30.94167	56687
30.95000	56071
30.95833	55422
30.96667	54769
30.97500	54088
30.98333	53392
30.99167	52686
31.00000	51953
31.00833	51224
31.01667	50471
31.02500	49720
31.03333	48958
31.04167	48181
31.05000	47408
31.05833	46606
31.06667	45813
31.07500	45003
31.08333	44190
31.09167	43383
31.10000	42560
31.10833	41756
31.11667	40934
31.12500	40124
31.13333	39312
31.14167	38493
31.15000	37690
31.15833	36871
31.16667	36071
31.17500	35263
31.18333	34461
31.19167	33674
31.20000	32881
31.20833	32115
31.21667	31344
31.22500	30590
31.23333	29842
31.24167	29092
31.25000	28362
31.25833	27622
31.26667	26908
31.27500	26199
31.28333	25505
31.29167	24833
31.30000	24163
31.30833	23521
31.31667	22878
31.32500	22254
31.33333	21641
31.34167	21032
31.35000	20445
31.35833	19857
31.36667	19292
31.37500	18732
31.38333	18186
31.39167	17662
31.40000	17144
31.40833	16653
31.41667	16167
31.42500	15700
31.43333	15244
31.44167	14794
31.45000	14368
31.45833	13945
31.46667	13544
31.47500	13151
31.48333	12768
31.49167	12397
31.50000	12027
31.50833	11675
31.51667	11329
31.52500	10998
31.53333	10680
31.54167	10369
31.55000	10074
31.55833	9782
31.56667	9507
31.57500	9240
31.58333	8985
31.59167	8741
31.60000	8499
31.60833	8271
31.61667	8045
31.62500	7829
31.63333	7619
31.64167	7414
31.65000	7219
31.65833	7026
31.66667	6846
31.67500	6672
31.68333	6507
31.69167	6352
31.70000	6203
31.70833	6065
31.71667	5931
31.72500	5804
31.73333	5681
31.74167	5560
31.75000	5444
31.75833	5329
31.76667	5219
31.77500	5113
31.78333	5013
31.79167	4918
31.80000	4826
31.80833	4739
31.81667	4654
31.82500	4572
31.83333	4493
31.84167	4416
31.85000	4346
31.85833	4279
31.86667	4217
31.87500	4158
31.88333	4099
31.89167	4042
31.90000	3985
31.90833	3933
31.91667	3885
31.92500	3840
31.93333	3799
31.94167	3759
31.95000	3720
31.95833	3681
31.96667	3644
31.97500	3606
31.98333	3571
31.99167	3540
32.00000	3512
32.00833	3488
32.01667	3466
32.02500	3445
32.03333	3423
32.04167	3401
32.05000	3379
32.05833	3360
32.06667	3344
32.07500	3333
32.08333	3327
32.09167	3324
32.10000	3322
32.10833	3319
32.11667	3313
32.12500	3308
32.13333	3303
32.14167	3299
32.15000	3297
32.15833	3296
32.16667	3299
32.17500	3305
32.18333	3315
32.19167	3326
32.20000	3340
32.20833	3353
32.21667	3366
32.22500	3380
32.23333	3396
32.24167	3415
32.25000	3435
32.25833	3455
32.26667	3477
32.27500	3501
32.28333	3529
32.29167	3563
32.30000	3602
32.30833	3645
32.31667	3692
32.32500	3741
32.33333	3792
32.34167	3845
32.35000	3901
32.35833	3960
32.36667	4022
32.37500	4088
32.38333	4159
32.39167	4234
32.40000	4317
32.40833	4405
32.41667	4501
32.42500	4601
32.43333	4704
32.44167	4810
32.45000	4919
32.45833	5034
32.46667	5157
32.47500	5294
32.48333	5443
32.49167	5601
32.50000	5770
32.50833	5941
32.51667	6124
32.52500	6312
32.53333	6512
32.54167	6726
32.55000	6945
32.55833	7181
32.56667	7423
32.57500	7684
32.58333	7958
32.59167	8246
32.60000	8556
32.60833	8873
32.61667	9215
32.62500	9569
32.63333	9945
32.64167	10345
32.65000	10761
32.65833	11209
32.66667	11669
32.67500	12159
32.68333	12668
32.69167	13195
32.70000	13752
32.70833	14320
32.71667	14924
32.72500	15544
32.73333	16194
32.74167	16878
32.75000	17577
32.75833	18320
32.76667	19076
32.77500	19873
32.78333	20696
32.79167	21542
32.80000	22433
32.80833	23332
32.81667	24278
32.82500	25242
32.83333	26246
32.84167	27294
32.85000	28357
32.85833	29480
32.86667	30608
32.87500	31783
32.88333	32981
32.89167	34197
32.90000	35462
32.90833	36723
32.91667	38039
32.92500	39363
32.93333	40719
32.94167	42115
32.95000	43514
32.95833	44973
32.96667	46424
32.97500	47914
32.98333	49416
32.99167	50917
33.00000	52459
33.00833	53984
33.01667	55564
33.02500	57143
33.03333	58747
33.04167	60385
33.05000	62004
33.05833	63667
33.06667	65295
33.07500	66938
33.08333	68573
33.09167	70187
33.10000	71830
33.10833	73437
33.11667	75082
33.12500	76708
33.13333	78337
33.14167	79980
33.15000	81580
33.15833	83202
33.16667	84771
33.17500	86340
33.18333	87887
33.19167	89402
33.20000	90931
33.20833	92410
33.21667	93905
33.22500	95363
33.23333	96806
33.24167	98241
33.25000	99618
33.25833	100995
33.26667	102308
33.27500	103603
33.28333	104862
33.29167	106078
33.30000	107287
33.30833	108436
33.31667	109574
33.32500	110663
33.33333	111714
33.34167	112737
33.35000	113698
33.35833	114636
33.36667	115510
33.37500	116348
33.38333	117140
33.39167	117878
33.40000	118589
33.40833	119244
33.41667	119873
33.42500	120454
33.43333	120990
33.44167	121485
33.45000	121918
33.45833	122305
33.46667	122632
33.47500	122909
33.48333	123138
33.49167	123318
33.50000	123458
33.50833	123547
33.51667	123585
33.52500	123570
33.53333	123496
33.54167	123369
33.55000	123196
33.55833	122974
33.56667	122709
33.57500	122389
33.58333	122020
33.59167	121601
33.60000	121121
33.60833	120603
33.61667	120021
33.62500	119400
33.63333	118726
33.64167	118000
33.65000	117246
33.65833	116436
33.66667	115605
33.67500	114723
33.68333	113805
33.69167	112854
33.70000	111846
33.70833	110822
33.71667	109734
33.72500	108626
33.73333	107481
33.74167	106294
33.75000	105100
33.75833	103850
33.76667	102599
33.77500	101304
33.78333	99986
33.79167	98652
33.80000	97268
33.80833	95892
33.81667	94465
33.82500	93041
33.83333	91600
33.84167	90132
33.85000	88680
33.85833	87182
33.86667	85706
33.87500	84202
33.88333	82693
33.89167	81189
33.90000	79646
33.90833	78133
33.91667	76584
33.92500	75058
33.93333	73536
33.94167	72006
33.95000	70512
33.95833	68989
33.96667	67503
33.97500	66002
33.98333	64508
33.99167	63035
34.00000	61544
34.00833	60101
34.01667	58646
34.02500	57228
34.03333	55825
34.04167	54426
34.05000	53069
34.05833	51697
34.06667	50370
34.07500	49042
34.08333	47735
34.09167	46462
34.10000	45184
34.10833	43960
34.11667	42735
34.12500	41551
34.13333	40391
34.14167	39243
34.15000	38138
34.15833	37028
34.16667	35957
34.17500	34890
34.18333	33843
34.19167	32829
34.20000	31822
34.20833	30862
34.21667	29909
34.22500	28993
34.23333	28101
34.24167	27223
34.25000	26383
34.25833	25545
34.26667	24742
34.27500	23947
34.28333	23171
34.29167	22425
34.30000	21688
34.30833	20989
34.31667	20299
34.32500	19638
34.33333	18999
34.34167	18373
34.35000	17776
34.35833	17181
34.36667	16612
34.37500	16051
34.38333	15508
34.39167	14992
34.40000	14487
34.40833	14014
34.41667	13550
34.42500	13107
34.43333	12676
34.44167	12252
34.45000	11849
34.45833	11450
34.46667	11071
34.47500	10703
34.48333	10349
34.49167	10011
34.50000	9677
34.50833	9360
34.51667	9049
34.52500	8752
34.53333	8465
34.54167	8183
34.55000	7915
34.55833	7649
34.56667	7398
34.57500	7156
34.58333	6925
34.59167	6707
34.60000	6497
34.60833	6298
34.61667	6102
34.62500	5912
34.63333	5724
34.64167	5537
34.65000	5359
34.65833	5185
34.66667	5024
34.67500	4872
34.68333	4729
34.69167	4593
34.70000	4459
34.70833	4330
34.71667	4200
34.72500	4075
34.73333	3954
34.74167	3837
34.75000	3727
34.75833	3620
34.76667	3520
34.77500	3424
34.78333	3332
34.79167	3245
34.80000	3158
34.80833	3078
34.81667	3000
34.82500	2927
34.83333	2857
34.84167	2788
34.85000	2719
34.85833	2646
34.86667	2575
34.87500	2506
34.88333	2439
34.89167	2376
34.90000	2315
34.90833	2259
34.91667	2204
34.92500	2151
34.93333	2102
34.94167	2054
34.95000	2010
34.95833	1968
34.96667	1928
34.97500	1889
34.98333	1851
34.99167	1814
35.00000	1779
35.00833	1745
35.01667	1710
35.02500	1676
35.03333	1639
35.04167	1601
35.05000	1566
35.05833	1534
35.06667	1505
35.07500	1477
35.08333	1451
35.09167	1425
35.10000	1400
35.10833	1376
35.11667	1352
35.12500	1329
35.13333	1307
35.14167	1284
35.15000	1261
35.15833	1238
35.16667	1216
35.17500	1196
35.18333	1178
35.19167	1165
35.20000	1154
35.20833	1142
35.21667	1126
35.22500	1108
35.23333	1087
35.24167	1065
35.25000	1045
35.25833	1026
35.26667	1010
35.27500	997
35.28333	985
35.29167	974
35.30000	964
35.30833	954
35.31667	944
35.32500	935
35.33333	928
35.34167	922
35.35000	916
35.35833	909
35.36667	901
35.37500	891
35.38333	879
35.39167	867
35.40000	855
35.40833	843
35.41667	831
35.42500	820
35.43333	810
35.44167	802
35.45000	797
35.45833	794
35.46667	791
35.47500	789
35.48333	785
35.49167	779
35.50000	770
35.50833	760
35.51667	749
35.52500	738
35.53333	728
35.54167	719
35.55000	713
35.55833	709
35.56667	707
35.57500	706
35.58333	704
35.59167	701
35.60000	695
35.60833	687
35.61667	677
35.62500	668
35.63333	658
35.64167	649
35.65000	643
35.65833	642
35.66667	642
35.67500	641
35.68333	639
35.69167	635
35.70000	629
35.70833	625
35.71667	623
35.72500	621
35.73333	619
35.74167	617
35.75000	616
35.75833	617
35.76667	619
35.77500	620
35.78333	620
35.79167	619
35.80000	617
35.80833	613
35.81667	609
35.82500	605
35.83333	600
35.84167	595
35.85000	591
35.85833	588
35.86667	585
35.87500	579
35.88333	572
35.89167	565
35.90000	560
35.90833	556
35.91667	555
35.92500	555
35.93333	554
35.94167	551
35.95000	547
35.95833	542
35.96667	538
35.97500	536
35.98333	534
35.99167	533
36.00000	530
36.00833	526
36.01667	523
36.02500	521
36.03333	519
36.04167	519
36.05000	519
36.05833	518
36.06667	516
36.07500	514
36.08333	510
36.09167	505
36.10000	499
36.10833	495
36.11667	493
36.12500	492
36.13333	491
36.14167	489
36.15000	487
36.15833	484
36.16667	484
36.17500	487
36.18333	492
36.19167	497
36.20000	499
36.20833	497
36.21667	491
36.22500	483
36.23333	474
36.24167	466
36.25000	461
36.25833	460
36.26667	462
36.27500	465
36.28333	468
36.29167	469
36.30000	469
36.30833	469
36.31667	468
36.32500	467
36.33333	464
36.34167	460
36.35000	456
36.35833	452
36.36667	449
36.37500	449
36.38333	450
36.39167	452
36.40000	453
36.40833	454
36.41667	452
36.42500	448
36.43333	443
36.44167	438
36.45000	436
36.45833	435
36.46667	436
36.47500	437
36.48333	439
36.49167	441
36.50000	441
36.50833	442
36.51667	444
36.52500	447
36.53333	447
36.54167	445
36.55000	441
36.55833	435
36.56667	429
36.57500	425
36.58333	422
36.59167	420
36.60000	419
36.60833	419
36.61667	419
36.62500	418
36.63333	414
36.64167	410
36.65000	405
36.65833	402
36.66667	399
36.67500	398
36.68333	398
36.69167	398
36.70000	398
36.70833	397
36.71667	397
36.72500	395
36.73333	392
36.74167	389
36.75000	387
36.75833	387
36.76667	389
36.77500	394
36.78333	399
36.79167	401
36.80000	401
36.80833	399
36.81667	394
36.82500	389
36.83333	385
36.84167	381
36.85000	379
36.85833	377
36.86667	377
36.87500	379
36.88333	383
36.89167	387
36.90000	389
36.90833	388
36.91667	383
36.92500	377
36.93333	372
36.94167	370
36.95000	369
36.95833	370
36.96667	370
36.97500	368
36.98333	364
36.99167	359
37.00000	356
37.00833	354
37.01667	354
37.02500	355
37.03333	355
37.04167	353
37.05000	350
37.05833	348
37.06667	345
37.07500	344
37.08333	342
37.09167	339
37.10000	335
37.10833	332
37.11667	332
37.12500	335
37.13333	340
37.14167	344
37.15000	349
37.15833	353
37.16667	357
37.17500	360
37.18333	362
37.19167	362
37.20000	360
37.20833	357
37.21667	356
37.22500	356
37.23333	357
37.24167	357
37.25000	357
37.25833	357
37.26667	355
37.27500	351
37.28333	347
37.29167	342
37.30000	339
37.30833	336
37.31667	334
37.32500	332
37.33333	330
37.34167	327
37.35000	327
37.35833	329
37.36667	332
37.37500	334
37.38333	334
37.39167	334
37.40000	334
37.40833	335
37.41667	336
37.42500	339
37.43333	343
37.44167	347
37.45000	351
37.45833	355
37.46667	356
37.47500	355
37.48333	352
37.49167	349
37.50000	348
37.50833	348
37.51667	347
37.52500	346
37.53333	346
37.54167	349
37.55000	354
37.55833	359
37.56667	363
37.57500	363
37.58333	361
37.59167	359
37.60000	360
37.60833	364
37.61667	369
37.62500	375
37.63333	378
37.64167	379
37.65000	377
37.65833	372
37.66667	367
37.67500	361
37.68333	356
37.69167	355
37.70000	360
37.70833	368
37.71667	378
37.72500	387
37.73333	394
37.74167	398
37.75000	398
37.75833	395
37.76667	390
37.77500	383
37.78333	375
37.79167	370
37.80000	368
37.80833	369
37.81667	374
37.82500	381
37.83333	388
37.84167	394
37.85000	396
37.85833	396
37.86667	394
37.87500	391
37.88333	389
37.89167	390
37.90000	393
37.90833	396
37.91667	396
37.92500	395
37.93333	393
37.94167	391
37.95000	390
37.95833	391
37.96667	393
37.97500	396
37.98333	398
37.99167	401
38.00000	404
38.00833	406
38.01667	407
38.02500	407
38.03333	408
38.04167	409
38.05000	410
38.05833	411
38.06667	411
38.07500	413
38.08333	417
38.09167	420
38.10000	423
38.10833	424
38.11667	424
38.12500	422
38.13333	420
38.14167	418
38.15000	413
38.15833	406
38.16667	399
38.17500	394
38.18333	392
38.19167	392
38.20000	394
38.20833	396
38.21667	399
38.22500	401
38.23333	403
38.24167	405
38.25000	405
38.25833	404
38.26667	404
38.27500	405
38.28333	407
38.29167	410
38.30000	412
38.30833	412
38.31667	410
38.32500	408
38.33333	407
38.34167	406
38.35000	404
38.35833	399
38.36667	394
38.37500	389
38.38333	387
38.39167	387
38.40000	389
38.40833	391
38.41667	390
38.42500	389
38.43333	387
38.44167	386
38.45000	386
38.45833	388
38.46667	390
38.47500	390
38.48333	388
38.49167	385
38.50000	379
38.50833	374
38.51667	370
38.52500	365
38.53333	359
38.54167	353
38.55000	347
38.55833	341
38.56667	339
38.57500	340
38.58333	343
38.59167	346
38.60000	345
38.60833	342
38.61667	338
38.62500	334
38.63333	332
38.64167	332
38.65000	333
38.65833	335
38.66667	337
38.67500	338
38.68333	337
38.69167	335
38.70000	330
38.70833	325
38.71667	320
38.72500	316
38.73333	315
38.74167	316
38.75000	317
38.75833	316
38.76667	313
38.77500	310
38.78333	307
38.79167	308
38.80000	313
38.80833	318
38.81667	320
38.82500	318
38.83333	313
38.84167	307
38.85000	303
38.85833	303
38.86667	305
38.87500	308
38.88333	310
38.89167	312
38.90000	311
38.90833	308
38.91667	304
38.92500	298
38.93333	292
38.94167	286
38.95000	282
38.95833	279
38.96667	278
38.97500	278
38.98333	278
38.99167	275
39.00000	268
39.00833	261
39.01667	254
39.02500	251
39.03333	253
39.04167	260
39.05000	268
39.05833	276
39.06667	281
39.07500	284
39.08333	284
39.09167	283
39.10000	282
39.10833	280
39.11667	278
39.12500	274
39.13333	270
39.14167	265
39.15000	260
39.15833	254
39.16667	249
39.17500	244
39.18333	240
39.19167	237
39.20000	237
39.20833	240
39.21667	245
39.22500	251
39.23333	257
39.24167	260
39.25000	260
39.25833	256
39.26667	251
39.27500	246
39.28333	241
39.29167	238
39.30000	235
39.30833	234
39.31667	233
39.32500	234
39.33333	233
39.34167	230
39.35000	226
39.35833	222
39.36667	220
39.37500	221
39.38333	224
39.39167	228
39.40000	230
39.40833	229
39.41667	225
39.42500	219
39.43333	214
39.44167	212
39.45000	213
39.45833	218
39.46667	224
39.47500	227
39.48333	228
39.49167	226
39.50000	223
39.50833	219
39.51667	215
39.52500	213
39.53333	212
39.54167	212
39.55000	213
39.55833	214
39.56667	216
39.57500	218
39.58333	220
39.59167	222
39.60000	225
39.60833	227
39.61667	228
39.62500	228
39.63333	224
39.64167	216
39.65000	208
39.65833	200
39.66667	195
39.67500	194
39.68333	195
39.69167	197
39.70000	197
39.70833	197
39.71667	197
39.72500	197
39.73333	198
39.74167	198
39.75000	199
39.75833	203
39.76667	206
39.77500	208
39.78333	208
39.79167	207
39.80000	204
39.80833	202
39.81667	201
39.82500	202
39.83333	203
39.84167	204
39.85000	205
39.85833	204
39.86667	201
39.87500	196
39.88333	190
39.89167	185
39.90000	182
39.90833	180
39.91667	180
39.92500	181
39.93333	181
39.94167	181
39.95000	181
39.95833	182
39.96667	183
39.97500	183
39.98333	182
39.99167	181
40.00000	180
40.00833	180
40.01667	179
40.02500	178
40.03333	175
40.04167	169
40.05000	165
40.05833	164
40.06667	165
40.07500	167
40.08333	168
40.09167	168
40.10000	166
40.10833	166
40.11667	168
40.12500	173
40.13333	177
40.14167	181
40.15000	182
40.15833	181
40.16667	179
40.17500	179
40.18333	182
40.19167	186
40.20000	190
40.20833	191
40.21667	187
40.22500	179
40.23333	173
40.24167	170
40.25000	169
40.25833	168
40.26667	168
40.27500	168
40.28333	169
40.29167	172
40.30000	175
40.30833	179
40.31667	185
40.32500	191
40.33333	197
40.34167	204
40.35000	208
40.35833	209
40.36667	208
40.37500	207
40.38333	205
40.39167	203
40.40000	202
40.40833	202
40.41667	203
40.42500	206
40.43333	210
40.44167	214
40.45000	217
40.45833	219
40.46667	220
40.47500	221
40.48333	223
40.49167	229
40.50000	237
40.50833	245
40.51667	250
40.52500	253
40.53333	254
40.54167	255
40.55000	258
40.55833	265
40.56667	274
40.57500	286
40.58333	298
40.59167	310
40.60000	322
40.60833	333
40.61667	345
40.62500	356
40.63333	369
40.64167	382
40.65000	394
40.65833	406
40.66667	417
40.67500	430
40.68333	445
40.69167	463
40.70000	484
40.70833	505
40.71667	525
40.72500	544
40.73333	563
40.74167	582
40.75000	604
40.75833	629
40.76667	655
40.77500	682
40.78333	707
40.79167	730
40.80000	751
40.80833	773
40.81667	797
40.82500	824
40.83333	856
40.84167	892
40.85000	929
40.85833	968
40.86667	1005
40.87500	1040
40.88333	1076
40.89167	1111
40.90000	1149
40.90833	1186
40.91667	1224
40.92500	1262
40.93333	1300
40.94167	1341
40.95000	1382
40.95833	1426
40.96667	1470
40.97500	1517
40.98333	1566
40.99167	1616
41.00000	1670
41.00833	1722
41.01667	1774
41.02500	1824
41.03333	1875
41.04167	1927
41.05000	1980
41.05833	2037
41.06667	2092
41.07500	2148
41.08333	2202
41.09167	2258
41.10000	2317
41.10833	2375
41.11667	2436
41.12500	2495
41.13333	2553
41.14167	2610
41.15000	2666
41.15833	2724
41.16667	2780
41.17500	2836
41.18333	2892
41.19167	2948
41.20000	3008
41.20833	3069
41.21667	3131
41.22500	3193
41.23333	3254
41.24167	3315
41.25000	3376
41.25833	3439
41.26667	3500
41.27500	3561
41.28333	3621
41.29167	3679
41.30000	3737
41.30833	3791
41.31667	3846
41.32500	3899
41.33333	3954
41.34167	4010
41.35000	4066
41.35833	4124
41.36667	4181
41.37500	4237
41.38333	4289
41.39167	4338
41.40000	4385
41.40833	4429
41.41667	4472
41.42500	4515
41.43333	4559
41.44167	4603
41.45000	4647
41.45833	4691
41.46667	4733
41.47500	4772
41.48333	4807
41.49167	4838
41.50000	4864
41.50833	4888
41.51667	4912
41.52500	4935
41.53333	4958
41.54167	4980
41.55000	5000
41.55833	5018
41.56667	5034
41.57500	5049
41.58333	5063
41.59167	5075
41.60000	5087
41.60833	5098
41.61667	5107
41.62500	5116
41.63333	5123
41.64167	5130
41.65000	5134
41.65833	5135
41.66667	5132
41.67500	5125
41.68333	5114
41.69167	5099
41.70000	5082
41.70833	5064
41.71667	5047
41.72500	5030
41.73333	5012
41.74167	4994
41.75000	4973
41.75833	4950
41.76667	4927
41.77500	4905
41.78333	4881
41.79167	4857
41.80000	4830
41.80833	4801
41.81667	4769
41.82500	4734
41.83333	4697
41.84167	4658
41.85000	4617
41.85833	4573
41.86667	4529
41.87500	4483
41.88333	4436
41.89167	4386
41.90000	4332
41.90833	4278
41.91667	4222
41.92500	4167
41.93333	4112
41.94167	4057
41.95000	4002
41.95833	3944
41.96667	3886
41.97500	3826
41.98333	3768
41.99167	3713
42.00000	3660
42.00833	3610
42.01667	3562
42.02500	3514
42.03333	3463
42.04167	3408
42.05000	3350
42.05833	3289
42.06667	3228
42.07500	3166
42.08333	3105
42.09167	3046
42.10000	2986
42.10833	2929
42.11667	2870
42.12500	2812
42.13333	2754
42.14167	2695
42.15000	2638
42.15833	2579
42.16667	2522
42.17500	2465
42.18333	2407
42.19167	2349
42.20000	2289
42.20833	2231
42.21667	2174
42.22500	2118
42.23333	2062
42.24167	2007
42.25000	1954
42.25833	1902
42.26667	1851
42.27500	1800
42.28333	1749
42.29167	1699
42.30000	1648
42.30833	1601
42.31667	1556
42.32500	1512
42.33333	1470
42.34167	1427
42.35000	1385
42.35833	1341
42.36667	1299
42.37500	1258
42.38333	1218
42.39167	1179
42.40000	1141
42.40833	1106
42.41667	1073
42.42500	1043
42.43333	1015
42.44167	986
42.45000	955
42.45833	921
42.46667	887
42.47500	852
42.48333	818
42.49167	785
42.50000	754
42.50833	726
42.51667	703
42.52500	684
42.53333	668
42.54167	655
42.55000	642
42.55833	626
42.56667	609
42.57500	592
42.58333	574
42.59167	556
42.60000	540
42.60833	525
42.61667	512
42.62500	500
42.63333	489
42.64167	478
42.65000	464
42.65833	448
42.66667	431
42.67500	416
42.68333	402
42.69167	390
42.70000	381
42.70833	374
42.71667	368
42.72500	361
42.73333	352
42.74167	342
42.75000	332
42.75833	324
42.76667	316
42.77500	308
42.78333	300
42.79167	290
42.80000	277
42.80833	267
42.81667	260
42.82500	257
42.83333	257
42.84167	257
42.85000	255
42.85833	248
42.86667	240
42.87500	231
42.88333	223
42.89167	218
42.90000	214
42.90833	212
42.91667	210
42.92500	209
42.93333	208
42.94167	206
42.95000	202
42.95833	195
42.96667	187
42.97500	180
42.98333	173
42.99167	170
43.00000	169
43.00833	169
43.01667	170
43.02500	170
43.03333	170
43.04167	169
43.05000	168
43.05833	167
43.06667	166
43.07500	164
43.08333	161
43.09167	157
43.10000	152
43.10833	147
43.11667	144
43.12500	142
43.13333	144
43.14167	148
43.15000	151
43.15833	153
43.16667	153
43.17500	152
43.18333	152
43.19167	152
43.20000	153
43.20833	154
43.21667	153
43.22500	152
43.23333	151
43.24167	149
43.25000	145
43.25833	139
43.26667	133
43.27500	127
43.28333	123
43.29167	122
43.30000	126
43.30833	133
43.31667	139
43.32500	144
43.33333	144
43.34167	141
43.35000	135
43.35833	128
43.36667	121
43.37500	114
43.38333	108
43.39167	103
43.40000	97
43.40833	93
43.41667	91
43.42500	91
43.43333	93
43.44167	95
43.45000	96
43.45833	95
43.46667	92
43.47500	88
43.48333	82
43.49167	79
43.50000	77
43.50833	79
43.51667	84
43.52500	90
43.53333	93
43.54167	94
43.55000	94
43.55833	93
43.56667	93
43.57500	92
43.58333	90
43.59167	87
43.60000	84
43.60833	81
43.61667	81
43.62500	85
43.63333	91
43.64167	98
43.65000	105
43.65833	108
43.66667	107
43.67500	102
43.68333	95
43.69167	88
43.70000	82
43.70833	79
43.71667	81
43.72500	85
43.73333	89
43.74167	92
43.75000	94
43.75833	93
43.76667	91
43.77500	89
43.78333	86
43.79167	86
43.80000	88
43.80833	92
43.81667	96
43.82500	98
43.83333	97
43.84167	93
43.85000	88
43.85833	83
43.86667	81
43.87500	83
43.88333	86
43.89167	89
43.90000	89
43.90833	88
43.91667	84
43.92500	80
43.93333	75
43.94167	70
43.95000	65
43.95833	61
43.96667	57
43.97500	55
43.98333	54
43.99167	58
44.00000	65
44.00833	73
44.01667	80
44.02500	85
44.03333	83
44.04167	75
44.05000	68
44.05833	62
44.06667	58
44.07500	56
44.08333	57
44.09167	61
44.10000	66
44.10833	71
44.11667	73
44.12500	73
44.13333	70
44.14167	65
44.15000	60
44.15833	57
44.16667	54
44.17500	52
44.18333	53
44.19167	55
44.20000	59
44.20833	64
44.21667	66
44.22500	67
44.23333	65
44.24167	62
44.25000	59
44.25833	56
44.26667	54
44.27500	53
44.28333	53
44.29167	53
44.30000	53
44.30833	53
44.31667	54
44.32500	55
44.33333	55
44.34167	52
44.35000	48
44.35833	44
44.36667	39
44.37500	36
44.38333	34
44.39167	31
44.40000	28
44.40833	25
44.41667	23
44.42500	21
44.43333	20
44.44167	22
44.45000	26
44.45833	32
44.46667	40
44.47500	49
44.48333	57
44.49167	62
44.50000	65
44.50833	65
44.51667	64
44.52500	62
44.53333	59
44.54167	56
44.55000	53
44.55833	52
44.56667	53
44.57500	56
44.58333	60
44.59167	61
44.60000	59
44.60833	54
44.61667	48
44.62500	41
44.63333	36
44.64167	34
44.65000	34
44.65833	37
44.66667	41
44.67500	43
44.68333	43
44.69167	40
44.70000	36
44.70833	33
44.71667	32
44.72500	32
44.73333	32
44.74167	31
44.75000	30
44.75833	29
44.76667	29
44.77500	31
44.78333	35
44.79167	41
44.80000	47
44.80833	52
44.81667	54
44.82500	54
44.83333	51
44.84167	46
44.85000	43
44.85833	43
44.86667	45
44.87500	47
44.88333	50
44.89167	52
44.90000	53
44.90833	54
44.91667	54
44.92500	51
44.93333	47
44.94167	44
44.95000	42
44.95833	41
44.96667	41
44.97500	39
44.98333	36
44.99167	34
45.00000	34
45.00833	36
45.01667	37
45.02500	38
45.03333	38
45.04167	38
45.05000	40
45.05833	43
45.06667	48
45.07500	50
45.08333	50
45.09167	48
45.10000	46
45.10833	46
45.11667	48
45.12500	53
45.13333	57
45.14167	59
45.15000	60
45.15833	59
45.16667	58
45.17500	57
45.18333	55
45.19167	53
45.20000	49
45.20833	45
45.21667	42
45.22500	41
45.23333	42
45.24167	45
45.25000	47
45.25833	49
45.26667	48
45.27500	46
45.28333	44
45.29167	42
45.30000	43
45.30833	44
45.31667	44
45.32500	44
45.33333	43
45.34167	42
45.35000	43
45.35833	47
45.36667	50
45.37500	50
45.38333	48
45.39167	45
45.40000	41
45.40833	39
45.41667	39
45.42500	42
45.43333	46
45.44167	51
45.45000	57
45.45833	64
45.46667	69
45.47500	68
45.48333	62
45.49167	56
45.50000	50
45.50833	48
45.51667	49
45.52500	53
45.53333	55
45.54167	56
45.55000	54
45.55833	52
45.56667	50
45.57500	48
45.58333	46
45.59167	45
45.60000	45
45.60833	46
45.61667	46
45.62500	45
45.63333	43
45.64167	39
45.65000	35
45.65833	34
45.66667	35
45.67500	38
45.68333	41
45.69167	44
45.70000	45
45.70833	45
45.71667	47
45.72500	49
45.73333	51
45.74167	52
45.75000	51
45.75833	49
45.76667	47
45.77500	48
45.78333	50
45.79167	51
45.80000	50
45.80833	46
45.81667	39
45.82500	31
45.83333	25
45.84167	21
45.85000	20
45.85833	24
45.86667	30
45.87500	35
45.88333	39
45.89167	41
45.90000	41
45.90833	40
45.91667	38
45.92500	36
45.93333	36
45.94167	39
45.95000	43
45.95833	48
45.96667	52
45.97500	52
45.98333	49
45.99167	43
46.00000	36
46.00833	31
46.01667	28
46.02500	27
46.03333	27
46.04167	27
46.05000	26
46.05833	24
46.06667	22
46.07500	23
46.08333	26
46.09167	29
46.10000	30
46.10833	29
46.11667	26
46.12500	22
46.13333	15
46.14167	8
46.15000	1
46.15833	-4
46.16667	-6
46.17500	-4
46.18333	1
46.19167	5
46.20000	7
46.20833	8
46.21667	9
46.22500	11
46.23333	15
46.24167	19
46.25000	23
46.25833	27
46.26667	30
46.27500	32
46.28333	32
46.29167	29
46.30000	24
46.30833	18
46.31667	12
46.32500	7
46.33333	5
46.34167	6
46.35000	8
46.35833	10
46.36667	13
46.37500	13
46.38333	11
46.39167	10
46.40000	10
46.40833	12
46.41667	17
46.42500	23
46.43333	30
46.44167	37
46.45000	43
46.45833	47
46.46667	47
46.47500	41
46.48333	31
46.49167	19
46.50000	5
46.50833	-4
46.51667	-7
46.52500	-5
46.53333	-1
46.54167	3
46.55000	6
46.55833	8
46.56667	9
46.57500	9
46.58333	8
46.59167	8
46.60000	8
46.60833	10
46.61667	13
46.62500	15
46.63333	15
46.64167	13
46.65000	10
46.65833	9
46.66667	9
46.67500	10
46.68333	12
46.69167	12
46.70000	10
46.70833	7
46.71667	5
46.72500	2
46.73333	-2
46.74167	-5
46.75000	-9
46.75833	-13
46.76667	-18
46.77500	-22
46.78333	-24
46.79167	-25
46.80000	-25
46.80833	-24
46.81667	-24
46.82500	-23
46.83333	-21
46.84167	-18
46.85000	-14
46.85833	-11
46.86667	-9
46.87500	-9
46.88333	-11
46.89167	-13
46.90000	-15
46.90833	-17
46.91667	-20
46.92500	-22
46.93333	-22
46.94167	-22
46.95000	-20
46.95833	-19
46.96667	-18
46.97500	-17
46.98333	-18
46.99167	-19
47.00000	-19
47.00833	-19
47.01667	-17
47.02500	-14
47.03333	-10
47.04167	-6
47.05000	-4
47.05833	-3
47.06667	-4
47.07500	-4
47.08333	-3
47.09167	-4
47.10000	-5
47.10833	-8
47.11667	-12
47.12500	-16
47.13333	-20
47.14167	-23
47.15000	-25
47.15833	-28
47.16667	-31
47.17500	-34
47.18333	-37
47.19167	-38
47.20000	-37
47.20833	-35
47.21667	-34
47.22500	-34
47.23333	-35
47.24167	-38
47.25000	-38
47.25833	-33
47.26667	-27
47.27500	-20
47.28333	-14
47.29167	-11
47.30000	-12
47.30833	-13
47.31667	-14
47.32500	-14
47.33333	-16
47.34167	-20
47.35000	-26
47.35833	-34
47.36667	-41
47.37500	-46
47.38333	-46
47.39167	-43
47.40000	-35
47.40833	-28
47.41667	-22
47.42500	-19
47.43333	-20
47.44167	-25
47.45000	-31
47.45833	-39
47.46667	-45
47.47500	-49
47.48333	-50
47.49167	-48
47.50000	-43
47.50833	-40
47.51667	-38
47.52500	-38
47.53333	-40
47.54167	-43
47.55000	-45
47.55833	-46
47.56667	-46
47.57500	-45
47.58333	-41
47.59167	-36
47.60000	-31
47.60833	-28
47.61667	-28
47.62500	-30
47.63333	-34
47.64167	-39
47.65000	-42
47.65833	-44
47.66667	-44
47.67500	-43
47.68333	-42
47.69167	-42
47.70000	-43
47.70833	-45
47.71667	-45
47.72500	-43
47.73333	-37
47.74167	-28
47.75000	-20
47.75833	-13
47.76667	-9
47.77500	-7
47.78333	-7
47.79167	-7
47.80000	-7
47.80833	-6
47.81667	-7
47.82500	-10
47.83333	-15
47.84167	-21
47.85000	-27
47.85833	-33
47.86667	-37
47.87500	-39
47.88333	-39
47.89167	-37
47.90000	-33
47.90833	-30
47.91667	-30
47.92500	-31
47.93333	-32
47.94167	-32
47.95000	-31
47.95833	-29
47.96667	-27
47.97500	-27
47.98333	-29
47.99167	-32
48.00000	-36
48.00833	-38
48.01667	-37
48.02500	-33
48.03333	-28
48.04167	-24
48.05000	-22
48.05833	-25
48.06667	-29
48.07500	-34
48.08333	-38
48.09167	-40
48.10000	-39
48.10833	-38
48.11667	-35
48.12500	-31
48.13333	-26
48.14167	-20
48.15000	-15
48.15833	-12
48.16667	-11
48.17500	-14
48.18333	-19
48.19167	-23
48.20000	-23
48.20833	-24
48.21667	-25
48.22500	-30
48.23333	-37
48.24167	-46
48.25000	-52
48.25833	-53
48.26667	-51
48.27500	-48
48.28333	-44
48.29167	-40
48.30000	-33
48.30833	-27
48.31667	-21
48.32500	-16
48.33333	-15
48.34167	-16
48.35000	-18
48.35833	-21
48.36667	-24
48.37500	-26
48.38333	-28
48.39167	-30
48.40000	-31
48.40833	-33
48.41667	-36
48.42500	-39
48.43333	-41
48.44167	-40
48.45000	-39
48.45833	-36
48.46667	-33
48.47500	-29
48.48333	-24
48.49167	-19
48.50000	-13
48.50833	-7
48.51667	-4
48.52500	-2
48.53333	-2
48.54167	-4
48.55000	-7
48.55833	-11
48.56667	-16
48.57500	-18
48.58333	-20
48.59167	-22
48.60000	-23
48.60833	-24
48.61667	-23
48.62500	-21
48.63333	-18
48.64167	-16
48.65000	-16
48.65833	-20
48.66667	-24
48.67500	-27
48.68333	-28
48.69167	-25
48.70000	-21
48.70833	-16
48.71667	-12
48.72500	-11
48.73333	-11
48.74167	-13
48.75000	-15
48.75833	-16
48.76667	-16
48.77500	-15
48.78333	-13
48.79167	-11
48.80000	-8
48.80833	-6
48.81667	-6
48.82500	-8
48.83333	-11
48.84167	-15
48.85000	-20
48.85833	-24
48.86667	-28
48.87500	-33
48.88333	-37
48.89167	-38
48.90000	-37
48.90833	-34
48.91667	-29
48.92500	-23
48.93333	-18
48.94167	-12
48.95000	-8
48.95833	-6
48.96667	-5
48.97500	-6
48.98333	-9
48.99167	-13
49.00000	-18
49.00833	-22
49.01667	-25
49.02500	-26
49.03333	-24
49.04167	-21
49.05000	-18
49.05833	-16
49.06667	-14
49.07500	-14
49.08333	-15
49.09167	-16
49.10000	-17
49.10833	-20
49.11667	-24
49.12500	-29
49.13333	-35
49.14167	-40
49.15000	-44
49.15833	-47
49.16667	-48
49.17500	-48
49.18333	-47
49.19167	-44
49.20000	-40
49.20833	-36
49.21667	-31
49.22500	-28
49.23333	-25
49.24167	-22
49.25000	-21
49.25833	-20
49.26667	-20
49.27500	-20
49.28333	-21
49.29167	-23
49.30000	-26
49.30833	-29
49.31667	-32
49.32500	-34
49.33333	-34
49.34167	-32
49.35000	-28
49.35833	-23
49.36667	-19
49.37500	-18
49.38333	-20
49.39167	-24
49.40000	-30
49.40833	-35
49.41667	-36
49.42500	-34
49.43333	-32
49.44167	-30
49.45000	-29
49.45833	-32
49.46667	-36
49.47500	-37
49.48333	-37
49.49167	-36
49.50000	-39
49.50833	-43
49.51667	-49
49.52500	-54
49.53333	-57
49.54167	-58
49.55000	-58
49.55833	-58
49.56667	-58
49.57500	-58
49.58333	-58
49.59167	-56
49.60000	-53
49.60833	-51
49.61667	-48
49.62500	-46
49.63333	-44
49.64167	-43
49.65000	-42
49.65833	-42
49.66667	-42
49.67500	-42
49.68333	-43
49.69167	-43
49.70000	-43
49.70833	-43
49.71667	-45
49.72500	-47
49.73333	-49
49.74167	-49
49.75000	-51
49.75833	-53
49.76667	-56
49.77500	-59
49.78333	-61
49.79167	-62
49.80000	-58
49.80833	-53
49.81667	-48
49.82500	-44
49.83333	-43
49.84167	-45
49.85000	-47
49.85833	-48
49.86667	-48
49.87500	-48
49.88333	-49
49.89167	-52
49.90000	-57
49.90833	-62
49.91667	-66
49.92500	-68
49.93333	-66
49.94167	-62
49.95000	-57
49.95833	-52
49.96667	-48
49.97500	-46
49.98333	-45
49.99167	-44
50.00000	-44
50.00833	-46
50.01667	-49
50.02500	-53
50.03333	-57
50.04167	-61
50.05000	-63
50.05833	-64
50.06667	-64
50.07500	-64
50.08333	-63
50.09167	-62
50.10000	-58
50.10833	-53
50.11667	-47
50.12500	-43
50.13333	-42
50.14167	-44
50.15000	-47
50.15833	-51
50.16667	-53
50.17500	-55
50.18333	-55
50.19167	-55
50.20000	-53
50.20833	-52
50.21667	-50
50.22500	-47
50.23333	-45
50.24167	-42
50.25000	-40
50.25833	-37
50.26667	-37
50.27500	-40
50.28333	-45
50.29167	-49
50.30000	-52
50.30833	-53
50.31667	-51
50.32500	-47
50.33333	-42
50.34167	-37
50.35000	-35
50.35833	-36
50.36667	-39
50.37500	-41
50.38333	-41
50.39167	-41
50.40000	-41
50.40833	-41
50.41667	-43
50.42500	-45
50.43333	-44
50.44167	-41
50.45000	-37
50.45833	-33
50.46667	-29
50.47500	-26
50.48333	-24
50.49167	-23
50.50000	-24
50.50833	-25
50.51667	-27
50.52500	-28
50.53333	-26
50.54167	-23
50.55000	-20
50.55833	-19
50.56667	-20
50.57500	-25
50.58333	-32
50.59167	-36
50.60000	-36
50.60833	-33
50.61667	-28
50.62500	-23
50.63333	-21
50.64167	-23
50.65000	-26
50.65833	-29
50.66667	-30
50.67500	-27
50.68333	-22
50.69167	-20
50.70000	-20
50.70833	-20
50.71667	-19
50.72500	-16
50.73333	-11
50.74167	-4
50.75000	2
50.75833	8
50.76667	14
50.77500	18
50.78333	21
50.79167	21
50.80000	17
50.80833	13
50.81667	9
50.82500	6
50.83333	3
50.84167	1
50.85000	1
50.85833	2
50.86667	4
50.87500	6
50.88333	7
50.89167	7
50.90000	6
50.90833	7
50.91667	9
50.92500	11
50.93333	15
50.94167	18
50.95000	21
50.95833	23
50.96667	25
50.97500	27
50.98333	28
50.99167	27
51.00000	24
51.00833	20
51.01667	16
51.02500	14
51.03333	16
51.04167	23
51.05000	31
51.05833	40
51.06667	47
51.07500	54
51.08333	58
51.09167	61
51.10000	62
51.10833	61
51.11667	58
51.12500	55
51.13333	52
51.14167	51
51.15000	52
51.15833	55
51.16667	59
51.17500	61
51.18333	62
51.19167	64
51.20000	67
51.20833	75
51.21667	87
51.22500	102
51.23333	117
51.24167	131
51.25000	142
51.25833	150
51.26667	157
51.27500	162
51.28333	168
51.29167	174
51.30000	182
51.30833	190
51.31667	201
51.32500	212
51.33333	223
51.34167	233
51.35000	244
51.35833	256
51.36667	268
51.37500	280
51.38333	293
51.39167	307
51.40000	325
51.40833	344
51.41667	366
51.42500	388
51.43333	409
51.44167	429
51.45000	450
51.45833	471
51.46667	493
51.47500	518
51.48333	543
51.49167	568
51.50000	594
51.50833	619
51.51667	645
51.52500	671
51.53333	700
51.54167	731
51.55000	763
51.55833	798
51.56667	834
51.57500	872
51.58333	911
51.59167	950
51.60000	989
51.60833	1029
51.61667	1071
51.62500	1114
51.63333	1160
51.64167	1210
51.65000	1261
51.65833	1315
51.66667	1369
51.67500	1424
51.68333	1481
51.69167	1540
51.70000	1602
51.70833	1667
51.71667	1736
51.72500	1807
51.73333	1877
51.74167	1947
51.75000	2015
51.75833	2085
51.76667	2158
51.77500	2235
51.78333	2315
51.79167	2393
51.80000	2472
51.80833	2551
51.81667	2634
51.82500	2721
51.83333	2811
51.84167	2905
51.85000	2998
51.85833	3095
51.86667	3192
51.87500	3292
51.88333	3395
51.89167	3497
51.90000	3603
51.90833	3708
51.91667	3816
51.92500	3927
51.93333	4041
51.94167	4160
51.95000	4278
51.95833	4399
51.96667	4517
51.97500	4636
51.98333	4755
51.99167	4874
52.00000	5000
52.00833	5127
52.01667	5263
52.02500	5402
52.03333	5544
52.04167	5688
52.05000	5826
52.05833	5966
52.06667	6102
52.07500	6241
52.08333	6381
52.09167	6523
52.10000	6672
52.10833	6820
52.11667	6973
52.12500	7125
52.13333	7276
52.14167	7430
52.15000	7581
52.15833	7737
52.16667	7890
52.17500	8047
52.18333	8205
52.19167	8362
52.20000	8523
52.20833	8681
52.21667	8843
52.22500	9004
52.23333	9165
52.24167	9329
52.25000	9490
52.25833	9655
52.26667	9818
52.27500	9982
52.28333	10146
52.29167	10305
52.30000	10464
52.30833	10619
52.31667	10779
52.32500	10938
52.33333	11098
52.34167	11261
52.35000	11420
52.35833	11583
52.36667	11743
52.37500	11903
52.38333	12062
52.39167	12217
52.40000	12374
52.40833	12528
52.41667	12687
52.42500	12845
52.43333	13002
52.44167	13159
52.45000	13310
52.45833	13460
52.46667	13605
52.47500	13749
52.48333	13893
52.49167	14034
52.50000	14177
52.50833	14317
52.51667	14457
52.52500	14594
52.53333	14727
52.54167	14858
52.55000	14984
52.55833	15112
52.56667	15237
52.57500	15365
52.58333	15493
52.59167	15616
52.60000	15737
52.60833	15851
52.61667	15961
52.62500	16068
52.63333	16174
52.64167	16281
52.65000	16382
52.65833	16481
52.66667	16572
52.67500	16660
52.68333	16755
52.69167	16853
52.70000	16947
52.70833	17031
52.71667	17111
52.72500	17185
52.73333	17256
52.74167	17325
52.75000	17390
52.75833	17455
52.76667	17516
52.77500	17575
52.78333	17630
52.79167	17682
52.80000	17730
52.80833	17774
52.81667	17814
52.82500	17854
52.83333	17893
52.84167	17928
52.85000	17959
52.85833	17986
52.86667	18007
52.87500	18024
52.88333	18037
52.89167	18047
52.90000	18053
52.90833	18057
52.91667	18059
52.92500	18059
52.93333	18056
52.94167	18049
52.95000	18035
52.95833	18016
52.96667	17993
52.97500	17969
52.98333	17943
52.99167	17917
53.00000	17891
53.00833	17865
53.01667	17837
53.02500	17805
53.03333	17767
53.04167	17722
53.05000	17672
53.05833	17616
53.06667	17558
53.07500	17498
53.08333	17436
53.09167	17373
53.10000	17309
53.10833	17245
53.11667	17179
53.12500	17106
53.13333	17028
53.14167	16950
53.15000	16873
53.15833	16793
53.16667	16714
53.17500	16633
53.18333	16540
53.19167	16440
53.20000	16343
53.20833	16252
53.21667	16159
53.22500	16066
53.23333	15971
53.24167	15872
53.25000	15771
53.25833	15666
53.26667	15561
53.27500	15455
53.28333	15350
53.29167	15247
53.30000	15143
53.30833	15038
53.31667	14927
53.32500	14812
53.33333	14693
53.34167	14570
53.35000	14448
53.35833	14324
53.36667	14204
53.37500	14084
53.38333	13965
53.39167	13851
53.40000	13730
53.40833	13600
53.41667	13472
53.42500	13355
53.43333	13239
53.44167	13121
53.45000	13002
53.45833	12877
53.46667	12750
53.47500	12620
53.48333	12489
53.49167	12364
53.50000	12240
53.50833	12120
53.51667	11999
53.52500	11877
53.53333	11750
53.54167	11618
53.55000	11488
53.55833	11358
53.56667	11233
53.57500	11111
53.58333	10991
53.59167	10873
53.60000	10750
53.60833	10628
53.61667	10504
53.62500	10381
53.63333	10263
53.64167	10146
53.65000	10032
53.65833	9915
53.66667	9798
53.67500	9679
53.68333	9558
53.69167	9440
53.70000	9323
53.70833	9210
53.71667	9099
53.72500	8989
53.73333	8879
53.74167	8765
53.75000	8654
53.75833	8542
53.76667	8434
53.77500	8328
53.78333	8224
53.79167	8122
53.80000	8020
53.80833	7921
53.81667	7820
53.82500	7720
53.83333	7621
53.84167	7522
53.85000	7427
53.85833	7331
53.86667	7237
53.87500	7141
53.88333	7046
53.89167	6953
53.90000	6859
53.90833	6768
53.91667	6675
53.92500	6584
53.93333	6497
53.94167	6412
53.95000	6332
53.95833	6253
53.96667	6175
53.97500	6095
53.98333	6012
53.99167	5929
54.00000	5846
54.00833	5766
54.01667	5689
54.02500	5615
54.03333	5544
54.04167	5473
54.05000	5405
54.05833	5337
54.06667	5269
54.07500	5200
54.08333	5129
54.09167	5059
54.10000	4987
54.10833	4918
54.11667	4850
54.12500	4785
54.13333	4722
54.14167	4659
54.15000	4599
54.15833	4538
54.16667	4479
54.17500	4421
54.18333	4362
54.19167	4304
54.20000	4247
54.20833	4191
54.21667	4135
54.22500	4080
54.23333	4027
54.24167	3975
54.25000	3924
54.25833	3871
54.26667	3820
54.27500	3769
54.28333	3717
54.29167	3667
54.30000	3617
54.30833	3571
54.31667	3529
54.32500	3490
54.33333	3454
54.34167	3418
54.35000	3380
54.35833	3337
54.36667	3293
54.37500	3249
54.38333	3206
54.39167	3165
54.40000	3126
54.40833	3088
54.41667	3049
54.42500	3010
54.43333	2974
54.44167	2939
54.45000	2906
54.45833	2875
54.46667	2845
54.47500	2815
54.48333	2783
54.49167	2750
54.50000	2713
54.50833	2676
54.51667	2638
54.52500	2600
54.53333	2563
54.54167	2527
54.55000	2494
54.55833	2464
54.56667	2437
54.57500	2414
54.58333	2391
54.59167	2367
54.60000	2341
54.60833	2314
54.61667	2285
54.62500	2257
54.63333	2231
54.64167	2206
54.65000	2182
54.65833	2159
54.66667	2138
54.67500	2119
54.68333	2101
54.69167	2083
54.70000	2063
54.70833	2040
54.71667	2011
54.72500	1981
54.73333	1955
54.74167	1933
54.75000	1914
54.75833	1897
54.76667	1881
54.77500	1863
54.78333	1846
54.79167	1829
54.80000	1811
54.80833	1794
54.81667	1774
54.82500	1752
54.83333	1729
54.84167	1705
54.85000	1684
54.85833	1664
54.86667	1646
54.87500	1630
54.88333	1614
54.89167	1600
54.90000	1586
54.90833	1573
54.91667	1561
54.92500	1548
54.93333	1533
54.94167	1517
54.95000	1500
54.95833	1482
54.96667	1464
54.97500	1447
54.98333	1429
54.99167	1414
55.00000	1401
55.00833	1388
55.01667	1377
55.02500	1367
55.03333	1356
55.04167	1345
55.05000	1333
55.05833	1321
55.06667	1308
55.07500	1296
55.08333	1283
55.09167	1271
55.10000	1260
55.10833	1250
55.11667	1241
55.12500	1232
55.13333	1224
55.14167	1215
55.15000	1205
55.15833	1192
55.16667	1179
55.17500	1164
55.18333	1150
55.19167	1137
55.20000	1126
55.20833	1117
55.21667	1108
55.22500	1098
55.23333	1088
55.24167	1077
55.25000	1067
55.25833	1059
55.26667	1053
55.27500	1049
55.28333	1046
55.29167	1041
55.30000	1032
55.30833	1022
55.31667	1011
55.32500	999
55.33333	985
55.34167	971
55.35000	957
55.35833	944
55.36667	934
55.37500	926
55.38333	920
55.39167	917
55.40000	914
55.40833	911
55.41667	907
55.42500	901
55.43333	893
55.44167	884
55.45000	873
55.45833	862
55.46667	850
55.47500	839
55.48333	829
55.49167	821
55.50000	815
55.50833	810
55.51667	807
55.52500	804
55.53333	802
55.54167	799
55.55000	796
55.55833	793
55.56667	790
55.57500	786
55.58333	780
55.59167	773
55.60000	763
55.60833	752
55.61667	741
55.62500	729
55.63333	719
55.64167	711
55.65000	706
55.65833	705
55.66667	705
55.67500	704
55.68333	700
55.69167	694
55.70000	686
55.70833	679
55.71667	676
55.72500	675
55.73333	674
55.74167	673
55.75000	669
55.75833	662
55.76667	654
55.77500	645
55.78333	636
55.79167	626
55.80000	617
55.80833	609
55.81667	603
55.82500	599
55.83333	596
55.84167	595
55.85000	592
55.85833	586
55.86667	579
55.87500	573
55.88333	570
55.89167	568
55.90000	569
55.90833	569
55.91667	567
55.92500	563
55.93333	559
55.94167	555
55.95000	552
55.95833	547
55.96667	542
55.97500	535
55.98333	527
55.99167	520
56.00000	515
56.00833	512
56.01667	511
56.02500	511
56.03333	510
56.04167	507
56.05000	504
56.05833	501
56.06667	500
56.07500	502
56.08333	506
56.09167	510
56.10000	511
56.10833	509
56.11667	502
56.12500	492
56.13333	483
56.14167	474
56.15000	469
56.15833	466
56.16667	466
56.17500	468
56.18333	469
56.19167	469
56.20000	466
56.20833	461
56.21667	456
56.22500	452
56.23333	452
56.24167	455
56.25000	458
56.25833	461
56.26667	462
56.27500	461
56.28333	458
56.29167	454
56.30000	447
56.30833	438
56.31667	425
56.32500	412
56.33333	403
56.34167	396
56.35000	394
56.35833	395
56.36667	397
56.37500	399
56.38333	400
56.39167	399
56.40000	396
56.40833	392
56.41667	389
56.42500	386
56.43333	381
56.44167	376
56.45000	370
56.45833	363
56.46667	355
56.47500	350
56.48333	348
56.49167	349
56.50000	353
56.50833	357
56.51667	357
56.52500	354
56.53333	350
56.54167	344
56.55000	341
56.55833	342
56.56667	345
56.57500	347
56.58333	347
56.59167	346
56.60000	344
56.60833	342
56.61667	340
56.62500	336
56.63333	331
56.64167	324
56.65000	318
56.65833	311
56.66667	306
56.67500	304
56.68333	302
56.69167	301
56.70000	298
56.70833	294
56.71667	291
56.72500	288
56.73333	287
56.74167	288
56.75000	289
56.75833	292
56.76667	295
56.77500	302
56.78333	309
56.79167	315
56.80000	316
56.80833	313
56.81667	305
56.82500	296
56.83333	288
56.84167	282
56.85000	279
56.85833	278
56.86667	278
56.87500	276
56.88333	271
56.89167	262
56.90000	252
56.90833	241
56.91667	234
56.92500	231
56.93333	231
56.94167	232
56.95000	233
56.95833	232
56.96667	230
56.97500	227
56.98333	225
56.99167	222
57.00000	220
57.00833	217
57.01667	213
57.02500	209
57.03333	208
57.04167	210
57.05000	213
57.05833	217
57.06667	218
57.07500	217
57.08333	214
57.09167	210
57.10000	207
57.10833	207
57.11667	208
57.12500	212
57.13333	216
57.14167	218
57.15000	218
57.15833	216
57.16667	212
57.17500	209
57.18333	207
57.19167	206
57.20000	207
57.20833	208
57.21667	209
57.22500	207
57.23333	203
57.24167	197
57.25000	192
57.25833	187
57.26667	183
57.27500	181
57.28333	182
57.29167	183
57.30000	185
57.30833	187
57.31667	189
57.32500	192
57.33333	197
57.34167	202
57.35000	205
57.35833	207
57.36667	206
57.37500	202
57.38333	196
57.39167	189
57.40000	182
57.40833	176
57.41667	173
57.42500	172
57.43333	173
57.44167	175
57.45000	178
57.45833	180
57.46667	179
57.47500	175
57.48333	168
57.49167	161
57.50000	154
57.50833	151
57.51667	151
57.52500	155
57.53333	159
57.54167	164
57.55000	168
57.55833	172
57.56667	174
57.57500	176
57.58333	176
57.59167	174
57.60000	169
57.60833	163
57.61667	157
57.62500	152
57.63333	150
57.64167	152
57.65000	157
57.65833	163
57.66667	168
57.67500	170
57.68333	169
57.69167	164
57.70000	156
57.70833	148
57.71667	141
57.72500	136
57.73333	132
57.74167	131
57.75000	131
57.75833	132
57.76667	133
57.77500	135
57.78333	138
57.79167	140
57.80000	142
57.80833	142
57.81667	141
57.82500	140
57.83333	141
57.84167	143
57.85000	143
57.85833	139
57.86667	133
57.87500	126
57.88333	121
57.89167	118
57.90000	118
57.90833	117
57.91667	113
57.92500	107
57.93333	98
57.94167	89
57.95000	85
57.95833	86
57.96667	90
57.97500	94
57.98333	98
57.99167	100
58.00000	102
58.00833	104
58.01667	109
58.02500	115
58.03333	119
58.04167	121
58.05000	122
58.05833	124
58.06667	124
58.07500	122
58.08333	117
58.09167	110
58.10000	102
58.10833	95
58.11667	91
58.12500	90
58.13333	90
58.14167	90
58.15000	91
58.15833	90
58.16667	89
58.17500	86
58.18333	84
58.19167	84
58.20000	86
58.20833	91
58.21667	99
58.22500	107
58.23333	112
58.24167	114
58.25000	112
58.25833	107
58.26667	101
58.27500	95
58.28333	89
58.29167	84
58.30000	78
58.30833	73
58.31667	68
58.32500	65
58.33333	63
58.34167	62
58.35000	64
58.35833	66
58.36667	68
58.37500	68
58.38333	68
58.39167	66
58.40000	64
58.40833	62
58.41667	59
58.42500	58
58.43333	60
58.44167	65
58.45000	71
58.45833	77
58.46667	81
58.47500	81
58.48333	77
58.49167	72
58.50000	67
58.50833	64
58.51667	61
58.52500	59
58.53333	58
58.54167	58
58.55000	60
58.55833	63
58.56667	66
58.57500	66
58.58333	65
58.59167	63
58.60000	63
58.60833	63
58.61667	64
58.62500	66
58.63333	67
58.64167	68
58.65000	67
58.65833	64
58.66667	60
58.67500	52
58.68333	44
58.69167	36
58.70000	30
58.70833	27
58.71667	25
58.72500	25
58.73333	25
58.74167	23
58.75000	22
58.75833	22
58.76667	23
58.77500	27
58.78333	32
58.79167	38
58.80000	44
58.80833	48
58.81667	49
58.82500	46
58.83333	40
58.84167	32
58.85000	27
58.85833	25
58.86667	26
58.87500	29
58.88333	33
58.89167	35
58.90000	37
58.90833	38
58.91667	41
58.92500	44
58.93333	45
58.94167	44
58.95000	41
58.95833	38
58.96667	34
58.97500	32
58.98333	32
58.99167	32
59.00000	31
59.00833	29
59.01667	28
59.02500	28
59.03333	32
59.04167	38
59.05000	42
59.05833	43
59.06667	42
59.07500	36
59.08333	29
59.09167	23
59.10000	17
59.10833	13
59.11667	9
59.12500	6
59.13333	5
59.14167	6
59.15000	7
59.15833	10
59.16667	13
59.17500	15
59.18333	16
59.19167	13
59.20000	10
59.20833	8
59.21667	8
59.22500	12
59.23333	19
59.24167	28
59.25000	35
59.25833	39
59.26667	40
59.27500	37
59.28333	31
59.29167	25
59.30000	19
59.30833	16
59.31667	14
59.32500	14
59.33333	17
59.34167	21
59.35000	25
59.35833	29
59.36667	30
59.37500	28
59.38333	23
59.39167	19
59.40000	16
59.40833	15
59.41667	15
59.42500	15
59.43333	15
59.44167	16
59.45000	16
59.45833	17
59.46667	16
59.47500	15
59.48333	14
59.49167	13
59.50000	12
59.50833	8
59.51667	3
59.52500	-3
59.53333	-8
59.54167	-13
59.55000	-15
59.55833	-13
59.56667	-9
59.57500	-8
59.58333	-10
59.59167	-13
59.60000	-15
59.60833	-16
59.61667	-12
59.62500	-7
59.63333	-2
59.64167	2
59.65000	5
59.65833	7
59.66667	6
59.67500	2
59.68333	-3
59.69167	-5
59.70000	-4
59.70833	-2
59.71667	2
59.72500	7
59.73333	9
59.74167	10
59.75000	9
59.75833	5
59.76667	1
59.77500	-4
59.78333	-8
59.79167	-10
59.80000	-8
59.80833	-6
59.81667	-5
59.82500	-7
59.83333	-11
59.84167	-18
59.85000	-25
59.85833	-32
59.86667	-36
59.87500	-37
59.88333	-34
59.89167	-29
59.90000	-21
59.90833	-13
59.91667	-7
59.92500	-4
59.93333	-4
59.94167	-6
59.95000	-9
59.95833	-13
59.96667	-18
59.97500	-23
59.98333	-27
59.99167	-29
60.00000	-30
