# Supplementary material for: How J-chain ensures the assembly of immunoglobulin IgM pentamers
Source: EMBO J. 2024 Dec 4;44(2):505–33. doi: 10.1038/s44318-024-00317-9 (PMC11729874; doi:10.1038/s44318-024-00317-9)
Supplement: Supplementary file 5 — Source data Fig. 3 [file 44318_2024_317_MOESM5_ESM.zip › Figure 3/3B/repeat 3 Cu4/20240117 Cu4tp_5h_3.txt]

[Header]
Application Name	LCsolution
Version	1.25
Data File Name	D:\Xenia\JC Oligomerisation kinetics\20240117 Cu4tp_5h_3.lcd
Output Date	17.07.2024
Output Time	17:46:22

[Configuration]
# of Detectors	2
Detector ID	Detector A	Detector B
Detector Name	Detector A	Detector B
# of Channels	2	1

[LC Chromatogram(Detector A-Ch1)]
Interval(msec)	500
# of Points	7201
Start Time(min)	0.000
End Time(min)	60.000
Intensity Units	mV
Intensity Multiplier	0.001
Wavelength(nm)	280
R.Time (min)	Intensity
0.00000	2
0.00833	2
0.01667	-1
0.02500	-2
0.03333	-2
0.04167	-1
0.05000	-1
0.05833	-2
0.06667	-4
0.07500	-4
0.08333	-2
0.09167	1
0.10000	5
0.10833	7
0.11667	8
0.12500	8
0.13333	10
0.14167	11
0.15000	12
0.15833	13
0.16667	14
0.17500	15
0.18333	14
0.19167	12
0.20000	7
0.20833	2
0.21667	0
0.22500	2
0.23333	6
0.24167	11
0.25000	15
0.25833	18
0.26667	19
0.27500	19
0.28333	17
0.29167	14
0.30000	10
0.30833	6
0.31667	4
0.32500	4
0.33333	5
0.34167	6
0.35000	6
0.35833	5
0.36667	4
0.37500	6
0.38333	10
0.39167	14
0.40000	17
0.40833	19
0.41667	21
0.42500	24
0.43333	26
0.44167	29
0.45000	31
0.45833	30
0.46667	26
0.47500	23
0.48333	21
0.49167	19
0.50000	16
0.50833	11
0.51667	8
0.52500	5
0.53333	4
0.54167	7
0.55000	11
0.55833	16
0.56667	20
0.57500	23
0.58333	24
0.59167	23
0.60000	22
0.60833	21
0.61667	19
0.62500	18
0.63333	15
0.64167	13
0.65000	11
0.65833	9
0.66667	5
0.67500	2
0.68333	-1
0.69167	-2
0.70000	-3
0.70833	-3
0.71667	-1
0.72500	1
0.73333	5
0.74167	11
0.75000	15
0.75833	16
0.76667	14
0.77500	10
0.78333	4
0.79167	0
0.80000	-0
0.80833	3
0.81667	6
0.82500	10
0.83333	11
0.84167	10
0.85000	9
0.85833	8
0.86667	8
0.87500	8
0.88333	9
0.89167	9
0.90000	8
0.90833	8
0.91667	7
0.92500	8
0.93333	8
0.94167	6
0.95000	4
0.95833	1
0.96667	-1
0.97500	-1
0.98333	-1
0.99167	1
1.00000	1
1.00833	2
1.01667	4
1.02500	8
1.03333	12
1.04167	14
1.05000	14
1.05833	11
1.06667	9
1.07500	7
1.08333	8
1.09167	10
1.10000	12
1.10833	14
1.11667	15
1.12500	13
1.13333	12
1.14167	11
1.15000	9
1.15833	9
1.16667	9
1.17500	10
1.18333	10
1.19167	9
1.20000	8
1.20833	8
1.21667	9
1.22500	13
1.23333	17
1.24167	21
1.25000	23
1.25833	22
1.26667	18
1.27500	14
1.28333	10
1.29167	7
1.30000	2
1.30833	-2
1.31667	-6
1.32500	-8
1.33333	-8
1.34167	-4
1.35000	0
1.35833	4
1.36667	6
1.37500	7
1.38333	9
1.39167	12
1.40000	15
1.40833	18
1.41667	19
1.42500	19
1.43333	17
1.44167	15
1.45000	13
1.45833	11
1.46667	10
1.47500	8
1.48333	6
1.49167	3
1.50000	1
1.50833	0
1.51667	2
1.52500	6
1.53333	10
1.54167	12
1.55000	12
1.55833	12
1.56667	14
1.57500	17
1.58333	22
1.59167	26
1.60000	29
1.60833	29
1.61667	24
1.62500	16
1.63333	9
1.64167	3
1.65000	0
1.65833	2
1.66667	7
1.67500	11
1.68333	15
1.69167	16
1.70000	15
1.70833	13
1.71667	11
1.72500	10
1.73333	10
1.74167	13
1.75000	16
1.75833	15
1.76667	11
1.77500	6
1.78333	0
1.79167	-3
1.80000	-1
1.80833	4
1.81667	10
1.82500	14
1.83333	17
1.84167	17
1.85000	15
1.85833	13
1.86667	11
1.87500	10
1.88333	10
1.89167	9
1.90000	8
1.90833	7
1.91667	6
1.92500	5
1.93333	5
1.94167	6
1.95000	9
1.95833	13
1.96667	17
1.97500	21
1.98333	23
1.99167	24
2.00000	24
2.00833	23
2.01667	22
2.02500	20
2.03333	18
2.04167	15
2.05000	11
2.05833	6
2.06667	2
2.07500	-0
2.08333	0
2.09167	4
2.10000	9
2.10833	14
2.11667	19
2.12500	21
2.13333	24
2.14167	28
2.15000	33
2.15833	36
2.16667	36
2.17500	32
2.18333	27
2.19167	21
2.20000	16
2.20833	13
2.21667	10
2.22500	7
2.23333	4
2.24167	3
2.25000	3
2.25833	2
2.26667	1
2.27500	0
2.28333	2
2.29167	5
2.30000	9
2.30833	12
2.31667	13
2.32500	11
2.33333	9
2.34167	10
2.35000	10
2.35833	10
2.36667	7
2.37500	4
2.38333	-0
2.39167	-3
2.40000	-1
2.40833	3
2.41667	5
2.42500	4
2.43333	3
2.44167	5
2.45000	8
2.45833	11
2.46667	14
2.47500	16
2.48333	16
2.49167	15
2.50000	16
2.50833	17
2.51667	16
2.52500	14
2.53333	11
2.54167	9
2.55000	8
2.55833	7
2.56667	8
2.57500	7
2.58333	7
2.59167	7
2.60000	9
2.60833	13
2.61667	17
2.62500	20
2.63333	21
2.64167	17
2.65000	12
2.65833	7
2.66667	3
2.67500	1
2.68333	2
2.69167	4
2.70000	6
2.70833	5
2.71667	1
2.72500	-5
2.73333	-11
2.74167	-14
2.75000	-15
2.75833	-13
2.76667	-9
2.77500	-4
2.78333	1
2.79167	5
2.80000	9
2.80833	13
2.81667	18
2.82500	24
2.83333	30
2.84167	34
2.85000	37
2.85833	38
2.86667	37
2.87500	34
2.88333	29
2.89167	25
2.90000	20
2.90833	15
2.91667	13
2.92500	13
2.93333	14
2.94167	14
2.95000	13
2.95833	9
2.96667	5
2.97500	1
2.98333	-1
2.99167	-1
3.00000	2
3.00833	7
3.01667	12
3.02500	15
3.03333	17
3.04167	17
3.05000	16
3.05833	16
3.06667	16
3.07500	16
3.08333	16
3.09167	15
3.10000	13
3.10833	10
3.11667	7
3.12500	4
3.13333	1
3.14167	-2
3.15000	-4
3.15833	-5
3.16667	-6
3.17500	-6
3.18333	-4
3.19167	-2
3.20000	2
3.20833	5
3.21667	8
3.22500	9
3.23333	8
3.24167	6
3.25000	4
3.25833	2
3.26667	1
3.27500	2
3.28333	5
3.29167	10
3.30000	14
3.30833	18
3.31667	18
3.32500	16
3.33333	12
3.34167	10
3.35000	8
3.35833	7
3.36667	7
3.37500	7
3.38333	6
3.39167	5
3.40000	3
3.40833	2
3.41667	2
3.42500	2
3.43333	2
3.44167	2
3.45000	1
3.45833	2
3.46667	6
3.47500	11
3.48333	16
3.49167	19
3.50000	20
3.50833	18
3.51667	16
3.52500	14
3.53333	13
3.54167	14
3.55000	16
3.55833	17
3.56667	19
3.57500	20
3.58333	20
3.59167	21
3.60000	22
3.60833	22
3.61667	23
3.62500	21
3.63333	19
3.64167	17
3.65000	14
3.65833	11
3.66667	9
3.67500	8
3.68333	7
3.69167	6
3.70000	6
3.70833	7
3.71667	8
3.72500	9
3.73333	8
3.74167	4
3.75000	-1
3.75833	-6
3.76667	-9
3.77500	-9
3.78333	-5
3.79167	1
3.80000	9
3.80833	16
3.81667	21
3.82500	23
3.83333	22
3.84167	21
3.85000	19
3.85833	16
3.86667	14
3.87500	12
3.88333	12
3.89167	13
3.90000	16
3.90833	19
3.91667	22
3.92500	24
3.93333	27
3.94167	29
3.95000	31
3.95833	30
3.96667	26
3.97500	23
3.98333	21
3.99167	21
4.00000	22
4.00833	24
4.01667	23
4.02500	21
4.03333	18
4.04167	17
4.05000	17
4.05833	20
4.06667	26
4.07500	31
4.08333	34
4.09167	33
4.10000	30
4.10833	26
4.11667	24
4.12500	23
4.13333	22
4.14167	19
4.15000	15
4.15833	8
4.16667	2
4.17500	0
4.18333	2
4.19167	4
4.20000	6
4.20833	6
4.21667	5
4.22500	5
4.23333	4
4.24167	5
4.25000	8
4.25833	12
4.26667	18
4.27500	22
4.28333	23
4.29167	23
4.30000	23
4.30833	22
4.31667	21
4.32500	21
4.33333	19
4.34167	16
4.35000	13
4.35833	13
4.36667	16
4.37500	18
4.38333	19
4.39167	19
4.40000	18
4.40833	17
4.41667	18
4.42500	20
4.43333	21
4.44167	19
4.45000	15
4.45833	10
4.46667	7
4.47500	6
4.48333	8
4.49167	12
4.50000	15
4.50833	17
4.51667	18
4.52500	16
4.53333	14
4.54167	11
4.55000	7
4.55833	2
4.56667	-2
4.57500	-5
4.58333	-5
4.59167	-3
4.60000	-1
4.60833	2
4.61667	3
4.62500	4
4.63333	7
4.64167	13
4.65000	19
4.65833	24
4.66667	26
4.67500	25
4.68333	20
4.69167	16
4.70000	12
4.70833	9
4.71667	6
4.72500	2
4.73333	0
4.74167	-0
4.75000	0
4.75833	2
4.76667	3
4.77500	5
4.78333	8
4.79167	13
4.80000	18
4.80833	22
4.81667	24
4.82500	22
4.83333	20
4.84167	20
4.85000	22
4.85833	26
4.86667	30
4.87500	32
4.88333	31
4.89167	28
4.90000	25
4.90833	23
4.91667	21
4.92500	18
4.93333	16
4.94167	14
4.95000	12
4.95833	10
4.96667	9
4.97500	6
4.98333	4
4.99167	2
5.00000	1
5.00833	0
5.01667	-1
5.02500	-2
5.03333	-3
5.04167	-3
5.05000	-2
5.05833	-1
5.06667	1
5.07500	2
5.08333	3
5.09167	4
5.10000	5
5.10833	9
5.11667	15
5.12500	21
5.13333	25
5.14167	25
5.15000	23
5.15833	20
5.16667	17
5.17500	16
5.18333	17
5.19167	20
5.20000	24
5.20833	29
5.21667	35
5.22500	42
5.23333	48
5.24167	49
5.25000	47
5.25833	42
5.26667	34
5.27500	28
5.28333	22
5.29167	17
5.30000	13
5.30833	10
5.31667	8
5.32500	8
5.33333	11
5.34167	15
5.35000	20
5.35833	22
5.36667	23
5.37500	23
5.38333	22
5.39167	21
5.40000	21
5.40833	22
5.41667	24
5.42500	25
5.43333	26
5.44167	25
5.45000	22
5.45833	20
5.46667	20
5.47500	22
5.48333	25
5.49167	27
5.50000	26
5.50833	22
5.51667	17
5.52500	12
5.53333	8
5.54167	6
5.55000	7
5.55833	11
5.56667	19
5.57500	26
5.58333	34
5.59167	39
5.60000	39
5.60833	36
5.61667	35
5.62500	35
5.63333	37
5.64167	39
5.65000	40
5.65833	36
5.66667	28
5.67500	20
5.68333	12
5.69167	7
5.70000	7
5.70833	10
5.71667	15
5.72500	19
5.73333	22
5.74167	24
5.75000	26
5.75833	29
5.76667	31
5.77500	30
5.78333	25
5.79167	19
5.80000	14
5.80833	10
5.81667	9
5.82500	11
5.83333	13
5.84167	14
5.85000	14
5.85833	13
5.86667	13
5.87500	13
5.88333	15
5.89167	16
5.90000	16
5.90833	14
5.91667	12
5.92500	12
5.93333	13
5.94167	16
5.95000	18
5.95833	19
5.96667	18
5.97500	17
5.98333	16
5.99167	14
6.00000	11
6.00833	7
6.01667	3
6.02500	-2
6.03333	-4
6.04167	-4
6.05000	-1
6.05833	2
6.06667	7
6.07500	12
6.08333	17
6.09167	21
6.10000	25
6.10833	27
6.11667	28
6.12500	26
6.13333	23
6.14167	21
6.15000	19
6.15833	18
6.16667	18
6.17500	20
6.18333	23
6.19167	28
6.20000	33
6.20833	39
6.21667	43
6.22500	45
6.23333	46
6.24167	44
6.25000	42
6.25833	40
6.26667	39
6.27500	38
6.28333	37
6.29167	35
6.30000	33
6.30833	32
6.31667	30
6.32500	29
6.33333	25
6.34167	20
6.35000	15
6.35833	11
6.36667	8
6.37500	7
6.38333	9
6.39167	11
6.40000	12
6.40833	14
6.41667	16
6.42500	18
6.43333	20
6.44167	21
6.45000	20
6.45833	16
6.46667	11
6.47500	8
6.48333	7
6.49167	9
6.50000	13
6.50833	19
6.51667	23
6.52500	25
6.53333	27
6.54167	28
6.55000	30
6.55833	31
6.56667	32
6.57500	33
6.58333	33
6.59167	33
6.60000	34
6.60833	34
6.61667	32
6.62500	27
6.63333	20
6.64167	14
6.65000	10
6.65833	9
6.66667	11
6.67500	13
6.68333	16
6.69167	18
6.70000	20
6.70833	22
6.71667	24
6.72500	24
6.73333	25
6.74167	24
6.75000	24
6.75833	25
6.76667	28
6.77500	30
6.78333	30
6.79167	29
6.80000	29
6.80833	30
6.81667	34
6.82500	38
6.83333	41
6.84167	42
6.85000	40
6.85833	35
6.86667	29
6.87500	23
6.88333	17
6.89167	11
6.90000	6
6.90833	2
6.91667	1
6.92500	3
6.93333	8
6.94167	14
6.95000	20
6.95833	22
6.96667	22
6.97500	21
6.98333	20
6.99167	19
7.00000	18
7.00833	17
7.01667	16
7.02500	15
7.03333	16
7.04167	18
7.05000	21
7.05833	23
7.06667	22
7.07500	19
7.08333	16
7.09167	13
7.10000	13
7.10833	16
7.11667	20
7.12500	23
7.13333	26
7.14167	28
7.15000	28
7.15833	27
7.16667	25
7.17500	23
7.18333	22
7.19167	22
7.20000	23
7.20833	25
7.21667	26
7.22500	27
7.23333	29
7.24167	31
7.25000	33
7.25833	34
7.26667	33
7.27500	29
7.28333	24
7.29167	18
7.30000	14
7.30833	12
7.31667	12
7.32500	15
7.33333	17
7.34167	17
7.35000	15
7.35833	11
7.36667	7
7.37500	5
7.38333	7
7.39167	10
7.40000	13
7.40833	16
7.41667	17
7.42500	18
7.43333	19
7.44167	23
7.45000	26
7.45833	28
7.46667	29
7.47500	27
7.48333	25
7.49167	23
7.50000	22
7.50833	23
7.51667	24
7.52500	25
7.53333	25
7.54167	24
7.55000	22
7.55833	22
7.56667	23
7.57500	24
7.58333	24
7.59167	23
7.60000	21
7.60833	19
7.61667	17
7.62500	17
7.63333	16
7.64167	14
7.65000	11
7.65833	7
7.66667	3
7.67500	0
7.68333	1
7.69167	5
7.70000	12
7.70833	21
7.71667	28
7.72500	33
7.73333	37
7.74167	38
7.75000	37
7.75833	35
7.76667	30
7.77500	25
7.78333	20
7.79167	15
7.80000	12
7.80833	11
7.81667	10
7.82500	12
7.83333	15
7.84167	21
7.85000	27
7.85833	31
7.86667	34
7.87500	34
7.88333	33
7.89167	30
7.90000	26
7.90833	23
7.91667	21
7.92500	21
7.93333	23
7.94167	26
7.95000	29
7.95833	32
7.96667	34
7.97500	34
7.98333	33
7.99167	31
8.00000	29
8.00833	28
8.01667	27
8.02500	27
8.03333	26
8.04167	25
8.05000	23
8.05833	23
8.06667	26
8.07500	30
8.08333	33
8.09167	34
8.10000	31
8.10833	25
8.11667	17
8.12500	11
8.13333	6
8.14167	4
8.15000	7
8.15833	11
8.16667	17
8.17500	23
8.18333	27
8.19167	31
8.20000	33
8.20833	36
8.21667	37
8.22500	36
8.23333	33
8.24167	28
8.25000	23
8.25833	17
8.26667	13
8.27500	11
8.28333	12
8.29167	15
8.30000	18
8.30833	20
8.31667	22
8.32500	23
8.33333	24
8.34167	27
8.35000	30
8.35833	32
8.36667	31
8.37500	29
8.38333	26
8.39167	23
8.40000	23
8.40833	25
8.41667	28
8.42500	31
8.43333	33
8.44167	34
8.45000	32
8.45833	29
8.46667	24
8.47500	19
8.48333	16
8.49167	15
8.50000	16
8.50833	17
8.51667	18
8.52500	16
8.53333	13
8.54167	12
8.55000	14
8.55833	18
8.56667	23
8.57500	27
8.58333	29
8.59167	28
8.60000	26
8.60833	24
8.61667	22
8.62500	21
8.63333	18
8.64167	15
8.65000	13
8.65833	13
8.66667	15
8.67500	18
8.68333	22
8.69167	24
8.70000	25
8.70833	23
8.71667	21
8.72500	19
8.73333	17
8.74167	17
8.75000	18
8.75833	20
8.76667	24
8.77500	27
8.78333	29
8.79167	29
8.80000	27
8.80833	24
8.81667	22
8.82500	22
8.83333	23
8.84167	25
8.85000	27
8.85833	28
8.86667	29
8.87500	28
8.88333	26
8.89167	23
8.90000	17
8.90833	13
8.91667	9
8.92500	8
8.93333	9
8.94167	12
8.95000	16
8.95833	21
8.96667	25
8.97500	29
8.98333	30
8.99167	30
9.00000	29
9.00833	27
9.01667	25
9.02500	23
9.03333	20
9.04167	17
9.05000	15
9.05833	15
9.06667	18
9.07500	23
9.08333	29
9.09167	34
9.10000	36
9.10833	34
9.11667	31
9.12500	26
9.13333	22
9.14167	19
9.15000	18
9.15833	17
9.16667	17
9.17500	17
9.18333	17
9.19167	18
9.20000	19
9.20833	22
9.21667	25
9.22500	29
9.23333	32
9.24167	32
9.25000	29
9.25833	25
9.26667	20
9.27500	16
9.28333	12
9.29167	10
9.30000	9
9.30833	10
9.31667	13
9.32500	19
9.33333	24
9.34167	29
9.35000	32
9.35833	33
9.36667	32
9.37500	30
9.38333	30
9.39167	31
9.40000	31
9.40833	30
9.41667	29
9.42500	28
9.43333	26
9.44167	23
9.45000	21
9.45833	19
9.46667	19
9.47500	19
9.48333	18
9.49167	18
9.50000	17
9.50833	18
9.51667	22
9.52500	28
9.53333	33
9.54167	37
9.55000	39
9.55833	38
9.56667	34
9.57500	31
9.58333	30
9.59167	30
9.60000	32
9.60833	34
9.61667	34
9.62500	32
9.63333	30
9.64167	29
9.65000	28
9.65833	28
9.66667	29
9.67500	30
9.68333	30
9.69167	31
9.70000	33
9.70833	37
9.71667	40
9.72500	42
9.73333	44
9.74167	46
9.75000	48
9.75833	48
9.76667	47
9.77500	44
9.78333	39
9.79167	35
9.80000	34
9.80833	34
9.81667	36
9.82500	39
9.83333	40
9.84167	39
9.85000	35
9.85833	30
9.86667	25
9.87500	23
9.88333	24
9.89167	28
9.90000	32
9.90833	37
9.91667	40
9.92500	41
9.93333	40
9.94167	35
9.95000	30
9.95833	27
9.96667	27
9.97500	29
9.98333	32
9.99167	34
10.00000	32
10.00833	26
10.01667	21
10.02500	18
10.03333	19
10.04167	21
10.05000	23
10.05833	24
10.06667	24
10.07500	25
10.08333	28
10.09167	32
10.10000	35
10.10833	36
10.11667	35
10.12500	30
10.13333	24
10.14167	21
10.15000	19
10.15833	21
10.16667	25
10.17500	29
10.18333	31
10.19167	30
10.20000	28
10.20833	26
10.21667	24
10.22500	24
10.23333	25
10.24167	27
10.25000	29
10.25833	29
10.26667	27
10.27500	23
10.28333	20
10.29167	19
10.30000	20
10.30833	23
10.31667	25
10.32500	25
10.33333	23
10.34167	22
10.35000	22
10.35833	23
10.36667	27
10.37500	30
10.38333	33
10.39167	35
10.40000	35
10.40833	34
10.41667	33
10.42500	31
10.43333	30
10.44167	30
10.45000	29
10.45833	28
10.46667	26
10.47500	25
10.48333	25
10.49167	27
10.50000	28
10.50833	28
10.51667	26
10.52500	22
10.53333	20
10.54167	20
10.55000	23
10.55833	27
10.56667	31
10.57500	35
10.58333	37
10.59167	39
10.60000	41
10.60833	41
10.61667	37
10.62500	31
10.63333	23
10.64167	16
10.65000	10
10.65833	9
10.66667	12
10.67500	17
10.68333	25
10.69167	33
10.70000	40
10.70833	45
10.71667	49
10.72500	50
10.73333	49
10.74167	47
10.75000	43
10.75833	40
10.76667	38
10.77500	38
10.78333	38
10.79167	39
10.80000	40
10.80833	39
10.81667	38
10.82500	38
10.83333	38
10.84167	36
10.85000	34
10.85833	32
10.86667	31
10.87500	30
10.88333	31
10.89167	32
10.90000	32
10.90833	31
10.91667	30
10.92500	30
10.93333	31
10.94167	31
10.95000	30
10.95833	28
10.96667	26
10.97500	27
10.98333	31
10.99167	36
11.00000	39
11.00833	39
11.01667	36
11.02500	30
11.03333	26
11.04167	26
11.05000	29
11.05833	33
11.06667	37
11.07500	40
11.08333	41
11.09167	42
11.10000	43
11.10833	45
11.11667	44
11.12500	41
11.13333	36
11.14167	30
11.15000	25
11.15833	24
11.16667	25
11.17500	27
11.18333	30
11.19167	33
11.20000	35
11.20833	35
11.21667	33
11.22500	30
11.23333	28
11.24167	27
11.25000	26
11.25833	25
11.26667	26
11.27500	27
11.28333	28
11.29167	29
11.30000	29
11.30833	28
11.31667	26
11.32500	25
11.33333	24
11.34167	25
11.35000	27
11.35833	28
11.36667	27
11.37500	26
11.38333	24
11.39167	23
11.40000	22
11.40833	22
11.41667	21
11.42500	20
11.43333	19
11.44167	19
11.45000	19
11.45833	19
11.46667	19
11.47500	18
11.48333	17
11.49167	19
11.50000	23
11.50833	29
11.51667	33
11.52500	34
11.53333	34
11.54167	33
11.55000	31
11.55833	31
11.56667	30
11.57500	31
11.58333	31
11.59167	30
11.60000	30
11.60833	30
11.61667	30
11.62500	31
11.63333	32
11.64167	31
11.65000	30
11.65833	28
11.66667	26
11.67500	25
11.68333	26
11.69167	27
11.70000	28
11.70833	28
11.71667	30
11.72500	33
11.73333	36
11.74167	37
11.75000	37
11.75833	37
11.76667	36
11.77500	37
11.78333	40
11.79167	42
11.80000	43
11.80833	43
11.81667	43
11.82500	44
11.83333	45
11.84167	45
11.85000	44
11.85833	42
11.86667	40
11.87500	40
11.88333	40
11.89167	41
11.90000	40
11.90833	39
11.91667	38
11.92500	39
11.93333	40
11.94167	40
11.95000	39
11.95833	36
11.96667	34
11.97500	32
11.98333	33
11.99167	35
12.00000	39
12.00833	44
12.01667	46
12.02500	45
12.03333	42
12.04167	39
12.05000	37
12.05833	36
12.06667	37
12.07500	38
12.08333	38
12.09167	36
12.10000	35
12.10833	35
12.11667	37
12.12500	41
12.13333	46
12.14167	52
12.15000	57
12.15833	59
12.16667	58
12.17500	55
12.18333	51
12.19167	47
12.20000	44
12.20833	43
12.21667	42
12.22500	39
12.23333	35
12.24167	31
12.25000	27
12.25833	25
12.26667	25
12.27500	27
12.28333	30
12.29167	32
12.30000	31
12.30833	30
12.31667	28
12.32500	28
12.33333	29
12.34167	31
12.35000	33
12.35833	34
12.36667	34
12.37500	35
12.38333	37
12.39167	39
12.40000	41
12.40833	42
12.41667	43
12.42500	42
12.43333	41
12.44167	41
12.45000	41
12.45833	40
12.46667	39
12.47500	36
12.48333	34
12.49167	32
12.50000	32
12.50833	33
12.51667	35
12.52500	36
12.53333	35
12.54167	31
12.55000	27
12.55833	21
12.56667	17
12.57500	15
12.58333	18
12.59167	23
12.60000	29
12.60833	36
12.61667	40
12.62500	42
12.63333	42
12.64167	41
12.65000	41
12.65833	40
12.66667	40
12.67500	40
12.68333	39
12.69167	38
12.70000	37
12.70833	36
12.71667	37
12.72500	40
12.73333	43
12.74167	44
12.75000	43
12.75833	40
12.76667	36
12.77500	33
12.78333	33
12.79167	35
12.80000	40
12.80833	44
12.81667	46
12.82500	46
12.83333	44
12.84167	40
12.85000	36
12.85833	32
12.86667	31
12.87500	29
12.88333	26
12.89167	23
12.90000	20
12.90833	19
12.91667	22
12.92500	28
12.93333	34
12.94167	38
12.95000	39
12.95833	37
12.96667	36
12.97500	36
12.98333	38
12.99167	40
13.00000	39
13.00833	35
13.01667	32
13.02500	30
13.03333	31
13.04167	33
13.05000	36
13.05833	37
13.06667	36
13.07500	35
13.08333	34
13.09167	34
13.10000	36
13.10833	39
13.11667	43
13.12500	47
13.13333	50
13.14167	51
13.15000	49
13.15833	44
13.16667	39
13.17500	33
13.18333	28
13.19167	24
13.20000	21
13.20833	20
13.21667	20
13.22500	22
13.23333	25
13.24167	29
13.25000	33
13.25833	37
13.26667	41
13.27500	44
13.28333	46
13.29167	46
13.30000	47
13.30833	48
13.31667	49
13.32500	50
13.33333	52
13.34167	54
13.35000	54
13.35833	52
13.36667	47
13.37500	40
13.38333	33
13.39167	26
13.40000	21
13.40833	18
13.41667	18
13.42500	20
13.43333	23
13.44167	24
13.45000	25
13.45833	24
13.46667	23
13.47500	24
13.48333	26
13.49167	29
13.50000	32
13.50833	34
13.51667	37
13.52500	43
13.53333	48
13.54167	52
13.55000	55
13.55833	56
13.56667	55
13.57500	52
13.58333	46
13.59167	39
13.60000	30
13.60833	23
13.61667	19
13.62500	21
13.63333	25
13.64167	29
13.65000	34
13.65833	37
13.66667	38
13.67500	39
13.68333	39
13.69167	40
13.70000	43
13.70833	46
13.71667	49
13.72500	50
13.73333	50
13.74167	50
13.75000	50
13.75833	51
13.76667	53
13.77500	54
13.78333	52
13.79167	50
13.80000	48
13.80833	47
13.81667	49
13.82500	53
13.83333	57
13.84167	59
13.85000	57
13.85833	54
13.86667	51
13.87500	49
13.88333	50
13.89167	52
13.90000	55
13.90833	58
13.91667	59
13.92500	58
13.93333	56
13.94167	53
13.95000	49
13.95833	46
13.96667	44
13.97500	41
13.98333	36
13.99167	32
14.00000	31
14.00833	33
14.01667	37
14.02500	44
14.03333	51
14.04167	55
14.05000	56
14.05833	54
14.06667	51
14.07500	49
14.08333	50
14.09167	53
14.10000	57
14.10833	61
14.11667	64
14.12500	65
14.13333	62
14.14167	57
14.15000	49
14.15833	42
14.16667	37
14.17500	36
14.18333	40
14.19167	44
14.20000	47
14.20833	49
14.21667	49
14.22500	51
14.23333	53
14.24167	57
14.25000	61
14.25833	62
14.26667	61
14.27500	59
14.28333	57
14.29167	56
14.30000	57
14.30833	59
14.31667	61
14.32500	61
14.33333	61
14.34167	62
14.35000	63
14.35833	65
14.36667	65
14.37500	63
14.38333	59
14.39167	55
14.40000	51
14.40833	48
14.41667	45
14.42500	44
14.43333	44
14.44167	43
14.45000	43
14.45833	43
14.46667	45
14.47500	46
14.48333	47
14.49167	46
14.50000	46
14.50833	46
14.51667	47
14.52500	48
14.53333	48
14.54167	48
14.55000	47
14.55833	47
14.56667	48
14.57500	49
14.58333	50
14.59167	49
14.60000	47
14.60833	45
14.61667	41
14.62500	37
14.63333	34
14.64167	31
14.65000	28
14.65833	27
14.66667	27
14.67500	28
14.68333	30
14.69167	33
14.70000	35
14.70833	38
14.71667	41
14.72500	43
14.73333	45
14.74167	45
14.75000	44
14.75833	42
14.76667	40
14.77500	39
14.78333	39
14.79167	41
14.80000	45
14.80833	49
14.81667	53
14.82500	54
14.83333	53
14.84167	51
14.85000	48
14.85833	44
14.86667	41
14.87500	38
14.88333	35
14.89167	35
14.90000	37
14.90833	41
14.91667	45
14.92500	46
14.93333	44
14.94167	39
14.95000	34
14.95833	33
14.96667	36
14.97500	40
14.98333	44
14.99167	47
15.00000	47
15.00833	45
15.01667	42
15.02500	39
15.03333	36
15.04167	34
15.05000	31
15.05833	29
15.06667	27
15.07500	25
15.08333	25
15.09167	26
15.10000	28
15.10833	32
15.11667	37
15.12500	42
15.13333	47
15.14167	51
15.15000	54
15.15833	55
15.16667	55
15.17500	54
15.18333	54
15.19167	53
15.20000	52
15.20833	49
15.21667	46
15.22500	41
15.23333	36
15.24167	30
15.25000	25
15.25833	23
15.26667	23
15.27500	24
15.28333	27
15.29167	30
15.30000	33
15.30833	36
15.31667	40
15.32500	45
15.33333	47
15.34167	46
15.35000	41
15.35833	37
15.36667	35
15.37500	35
15.38333	38
15.39167	41
15.40000	40
15.40833	37
15.41667	34
15.42500	32
15.43333	31
15.44167	30
15.45000	29
15.45833	29
15.46667	30
15.47500	32
15.48333	34
15.49167	35
15.50000	34
15.50833	32
15.51667	30
15.52500	29
15.53333	30
15.54167	33
15.55000	37
15.55833	38
15.56667	38
15.57500	35
15.58333	31
15.59167	27
15.60000	24
15.60833	21
15.61667	17
15.62500	13
15.63333	11
15.64167	11
15.65000	13
15.65833	16
15.66667	18
15.67500	19
15.68333	19
15.69167	17
15.70000	18
15.70833	19
15.71667	21
15.72500	24
15.73333	26
15.74167	27
15.75000	30
15.75833	33
15.76667	38
15.77500	43
15.78333	48
15.79167	51
15.80000	50
15.80833	48
15.81667	43
15.82500	38
15.83333	34
15.84167	32
15.85000	30
15.85833	28
15.86667	26
15.87500	24
15.88333	23
15.89167	22
15.90000	21
15.90833	20
15.91667	19
15.92500	19
15.93333	20
15.94167	20
15.95000	21
15.95833	20
15.96667	18
15.97500	16
15.98333	15
15.99167	14
16.00000	15
16.00833	18
16.01667	21
16.02500	23
16.03333	24
16.04167	24
16.05000	21
16.05833	17
16.06667	12
16.07500	9
16.08333	10
16.09167	13
16.10000	18
16.10833	23
16.11667	26
16.12500	25
16.13333	22
16.14167	19
16.15000	16
16.15833	14
16.16667	14
16.17500	14
16.18333	13
16.19167	13
16.20000	15
16.20833	19
16.21667	22
16.22500	25
16.23333	28
16.24167	30
16.25000	32
16.25833	33
16.26667	33
16.27500	33
16.28333	31
16.29167	28
16.30000	24
16.30833	21
16.31667	18
16.32500	16
16.33333	16
16.34167	16
16.35000	14
16.35833	12
16.36667	10
16.37500	10
16.38333	12
16.39167	16
16.40000	19
16.40833	21
16.41667	21
16.42500	17
16.43333	14
16.44167	12
16.45000	12
16.45833	14
16.46667	18
16.47500	22
16.48333	25
16.49167	24
16.50000	19
16.50833	11
16.51667	3
16.52500	-3
16.53333	-5
16.54167	-5
16.55000	-2
16.55833	-1
16.56667	-1
16.57500	-0
16.58333	2
16.59167	5
16.60000	10
16.60833	13
16.61667	14
16.62500	14
16.63333	12
16.64167	12
16.65000	11
16.65833	9
16.66667	6
16.67500	3
16.68333	1
16.69167	1
16.70000	5
16.70833	10
16.71667	15
16.72500	20
16.73333	25
16.74167	29
16.75000	31
16.75833	30
16.76667	25
16.77500	19
16.78333	12
16.79167	6
16.80000	4
16.80833	5
16.81667	6
16.82500	8
16.83333	9
16.84167	11
16.85000	13
16.85833	16
16.86667	20
16.87500	22
16.88333	21
16.89167	18
16.90000	13
16.90833	7
16.91667	4
16.92500	2
16.93333	3
16.94167	5
16.95000	8
16.95833	10
16.96667	10
16.97500	9
16.98333	9
16.99167	8
17.00000	8
17.00833	8
17.01667	8
17.02500	7
17.03333	6
17.04167	6
17.05000	8
17.05833	11
17.06667	14
17.07500	16
17.08333	15
17.09167	12
17.10000	9
17.10833	7
17.11667	6
17.12500	6
17.13333	7
17.14167	7
17.15000	6
17.15833	5
17.16667	3
17.17500	1
17.18333	-1
17.19167	-2
17.20000	-3
17.20833	-2
17.21667	0
17.22500	5
17.23333	8
17.24167	10
17.25000	10
17.25833	9
17.26667	8
17.27500	8
17.28333	9
17.29167	11
17.30000	11
17.30833	9
17.31667	9
17.32500	9
17.33333	9
17.34167	7
17.35000	4
17.35833	1
17.36667	-2
17.37500	-4
17.38333	-3
17.39167	-2
17.40000	-2
17.40833	-5
17.41667	-8
17.42500	-11
17.43333	-10
17.44167	-6
17.45000	2
17.45833	9
17.46667	14
17.47500	16
17.48333	14
17.49167	11
17.50000	7
17.50833	4
17.51667	-1
17.52500	-6
17.53333	-11
17.54167	-16
17.55000	-20
17.55833	-23
17.56667	-23
17.57500	-22
17.58333	-22
17.59167	-22
17.60000	-21
17.60833	-17
17.61667	-13
17.62500	-9
17.63333	-7
17.64167	-8
17.65000	-10
17.65833	-10
17.66667	-8
17.67500	-5
17.68333	-2
17.69167	-0
17.70000	-2
17.70833	-4
17.71667	-6
17.72500	-7
17.73333	-6
17.74167	-4
17.75000	-3
17.75833	-4
17.76667	-7
17.77500	-12
17.78333	-17
17.79167	-22
17.80000	-26
17.80833	-29
17.81667	-30
17.82500	-30
17.83333	-28
17.84167	-26
17.85000	-23
17.85833	-21
17.86667	-19
17.87500	-19
17.88333	-19
17.89167	-19
17.90000	-19
17.90833	-16
17.91667	-12
17.92500	-5
17.93333	2
17.94167	7
17.95000	10
17.95833	10
17.96667	8
17.97500	5
17.98333	3
17.99167	1
18.00000	-1
18.00833	-3
18.01667	-5
18.02500	-8
18.03333	-10
18.04167	-12
18.05000	-13
18.05833	-13
18.06667	-13
18.07500	-13
18.08333	-14
18.09167	-15
18.10000	-16
18.10833	-16
18.11667	-16
18.12500	-15
18.13333	-15
18.14167	-16
18.15000	-17
18.15833	-17
18.16667	-14
18.17500	-11
18.18333	-7
18.19167	-4
18.20000	-5
18.20833	-7
18.21667	-10
18.22500	-12
18.23333	-13
18.24167	-11
18.25000	-9
18.25833	-8
18.26667	-9
18.27500	-12
18.28333	-15
18.29167	-16
18.30000	-15
18.30833	-11
18.31667	-6
18.32500	-1
18.33333	3
18.34167	5
18.35000	4
18.35833	1
18.36667	-5
18.37500	-10
18.38333	-15
18.39167	-17
18.40000	-16
18.40833	-13
18.41667	-9
18.42500	-5
18.43333	-4
18.44167	-6
18.45000	-10
18.45833	-13
18.46667	-15
18.47500	-15
18.48333	-14
18.49167	-12
18.50000	-11
18.50833	-12
18.51667	-13
18.52500	-14
18.53333	-16
18.54167	-17
18.55000	-19
18.55833	-23
18.56667	-27
18.57500	-32
18.58333	-36
18.59167	-37
18.60000	-37
18.60833	-34
18.61667	-31
18.62500	-28
18.63333	-26
18.64167	-25
18.65000	-25
18.65833	-26
18.66667	-26
18.67500	-27
18.68333	-28
18.69167	-29
18.70000	-28
18.70833	-27
18.71667	-25
18.72500	-23
18.73333	-21
18.74167	-21
18.75000	-21
18.75833	-22
18.76667	-23
18.77500	-26
18.78333	-29
18.79167	-34
18.80000	-37
18.80833	-39
18.81667	-40
18.82500	-39
18.83333	-37
18.84167	-34
18.85000	-29
18.85833	-22
18.86667	-13
18.87500	-5
18.88333	1
18.89167	2
18.90000	0
18.90833	-5
18.91667	-9
18.92500	-13
18.93333	-15
18.94167	-16
18.95000	-15
18.95833	-13
18.96667	-12
18.97500	-11
18.98333	-11
18.99167	-11
19.00000	-12
19.00833	-14
19.01667	-15
19.02500	-15
19.03333	-14
19.04167	-14
19.05000	-16
19.05833	-19
19.06667	-23
19.07500	-25
19.08333	-25
19.09167	-22
19.10000	-20
19.10833	-17
19.11667	-15
19.12500	-13
19.13333	-11
19.14167	-9
19.15000	-6
19.15833	-7
19.16667	-9
19.17500	-12
19.18333	-14
19.19167	-15
19.20000	-15
19.20833	-13
19.21667	-13
19.22500	-14
19.23333	-15
19.24167	-15
19.25000	-16
19.25833	-17
19.26667	-19
19.27500	-21
19.28333	-23
19.29167	-24
19.30000	-22
19.30833	-19
19.31667	-16
19.32500	-14
19.33333	-14
19.34167	-13
19.35000	-12
19.35833	-12
19.36667	-12
19.37500	-14
19.38333	-18
19.39167	-21
19.40000	-24
19.40833	-26
19.41667	-27
19.42500	-26
19.43333	-24
19.44167	-24
19.45000	-25
19.45833	-26
19.46667	-28
19.47500	-29
19.48333	-29
19.49167	-28
19.50000	-26
19.50833	-23
19.51667	-20
19.52500	-16
19.53333	-12
19.54167	-10
19.55000	-10
19.55833	-10
19.56667	-10
19.57500	-11
19.58333	-10
19.59167	-9
19.60000	-6
19.60833	-2
19.61667	4
19.62500	11
19.63333	17
19.64167	21
19.65000	23
19.65833	24
19.66667	23
19.67500	22
19.68333	20
19.69167	19
19.70000	18
19.70833	19
19.71667	22
19.72500	27
19.73333	33
19.74167	39
19.75000	44
19.75833	49
19.76667	55
19.77500	60
19.78333	66
19.79167	72
19.80000	78
19.80833	84
19.81667	92
19.82500	101
19.83333	109
19.84167	118
19.85000	124
19.85833	128
19.86667	131
19.87500	134
19.88333	138
19.89167	144
19.90000	153
19.90833	164
19.91667	175
19.92500	188
19.93333	199
19.94167	207
19.95000	215
19.95833	224
19.96667	237
19.97500	252
19.98333	271
19.99167	289
20.00000	306
20.00833	322
20.01667	335
20.02500	347
20.03333	358
20.04167	369
20.05000	381
20.05833	395
20.06667	413
20.07500	433
20.08333	456
20.09167	478
20.10000	497
20.10833	514
20.11667	529
20.12500	543
20.13333	558
20.14167	577
20.15000	597
20.15833	618
20.16667	640
20.17500	661
20.18333	681
20.19167	701
20.20000	722
20.20833	744
20.21667	768
20.22500	793
20.23333	817
20.24167	842
20.25000	866
20.25833	890
20.26667	914
20.27500	940
20.28333	967
20.29167	995
20.30000	1024
20.30833	1052
20.31667	1077
20.32500	1100
20.33333	1120
20.34167	1138
20.35000	1155
20.35833	1173
20.36667	1192
20.37500	1210
20.38333	1229
20.39167	1247
20.40000	1266
20.40833	1284
20.41667	1303
20.42500	1323
20.43333	1344
20.44167	1366
20.45000	1388
20.45833	1407
20.46667	1424
20.47500	1439
20.48333	1455
20.49167	1469
20.50000	1482
20.50833	1494
20.51667	1504
20.52500	1514
20.53333	1523
20.54167	1535
20.55000	1546
20.55833	1555
20.56667	1562
20.57500	1567
20.58333	1572
20.59167	1576
20.60000	1582
20.60833	1587
20.61667	1592
20.62500	1593
20.63333	1592
20.64167	1589
20.65000	1584
20.65833	1579
20.66667	1573
20.67500	1568
20.68333	1562
20.69167	1558
20.70000	1555
20.70833	1555
20.71667	1555
20.72500	1555
20.73333	1552
20.74167	1544
20.75000	1533
20.75833	1520
20.76667	1506
20.77500	1491
20.78333	1475
20.79167	1459
20.80000	1442
20.80833	1425
20.81667	1407
20.82500	1386
20.83333	1366
20.84167	1346
20.85000	1329
20.85833	1314
20.86667	1300
20.87500	1286
20.88333	1270
20.89167	1252
20.90000	1231
20.90833	1208
20.91667	1186
20.92500	1166
20.93333	1148
20.94167	1132
20.95000	1117
20.95833	1102
20.96667	1087
20.97500	1071
20.98333	1054
20.99167	1035
21.00000	1014
21.00833	991
21.01667	971
21.02500	953
21.03333	938
21.04167	922
21.05000	905
21.05833	884
21.06667	861
21.07500	840
21.08333	819
21.09167	802
21.10000	786
21.10833	770
21.11667	754
21.12500	737
21.13333	720
21.14167	703
21.15000	687
21.15833	674
21.16667	662
21.17500	651
21.18333	640
21.19167	628
21.20000	614
21.20833	598
21.21667	583
21.22500	570
21.23333	557
21.24167	547
21.25000	537
21.25833	527
21.26667	518
21.27500	509
21.28333	501
21.29167	493
21.30000	486
21.30833	477
21.31667	467
21.32500	456
21.33333	444
21.34167	432
21.35000	422
21.35833	416
21.36667	413
21.37500	411
21.38333	410
21.39167	407
21.40000	402
21.40833	394
21.41667	384
21.42500	373
21.43333	363
21.44167	353
21.45000	344
21.45833	338
21.46667	332
21.47500	328
21.48333	325
21.49167	323
21.50000	322
21.50833	321
21.51667	321
21.52500	321
21.53333	319
21.54167	316
21.55000	312
21.55833	307
21.56667	301
21.57500	293
21.58333	284
21.59167	276
21.60000	268
21.60833	260
21.61667	255
21.62500	254
21.63333	255
21.64167	257
21.65000	261
21.65833	264
21.66667	267
21.67500	268
21.68333	266
21.69167	263
21.70000	257
21.70833	251
21.71667	244
21.72500	239
21.73333	235
21.74167	234
21.75000	236
21.75833	241
21.76667	246
21.77500	249
21.78333	248
21.79167	244
21.80000	237
21.80833	230
21.81667	224
21.82500	219
21.83333	216
21.84167	215
21.85000	216
21.85833	217
21.86667	218
21.87500	221
21.88333	223
21.89167	225
21.90000	227
21.90833	227
21.91667	226
21.92500	224
21.93333	220
21.94167	215
21.95000	211
21.95833	207
21.96667	203
21.97500	201
21.98333	199
21.99167	199
22.00000	198
22.00833	197
22.01667	196
22.02500	196
22.03333	197
22.04167	196
22.05000	195
22.05833	192
22.06667	189
22.07500	187
22.08333	187
22.09167	190
22.10000	194
22.10833	198
22.11667	201
22.12500	201
22.13333	200
22.14167	197
22.15000	194
22.15833	191
22.16667	189
22.17500	187
22.18333	188
22.19167	190
22.20000	193
22.20833	196
22.21667	196
22.22500	193
22.23333	190
22.24167	186
22.25000	183
22.25833	180
22.26667	178
22.27500	175
22.28333	171
22.29167	168
22.30000	167
22.30833	168
22.31667	171
22.32500	175
22.33333	177
22.34167	176
22.35000	173
22.35833	168
22.36667	162
22.37500	157
22.38333	156
22.39167	156
22.40000	157
22.40833	156
22.41667	154
22.42500	153
22.43333	152
22.44167	153
22.45000	154
22.45833	155
22.46667	156
22.47500	156
22.48333	155
22.49167	154
22.50000	152
22.50833	150
22.51667	147
22.52500	146
22.53333	145
22.54167	145
22.55000	146
22.55833	147
22.56667	147
22.57500	145
22.58333	142
22.59167	140
22.60000	138
22.60833	138
22.61667	138
22.62500	138
22.63333	138
22.64167	138
22.65000	137
22.65833	135
22.66667	133
22.67500	130
22.68333	126
22.69167	123
22.70000	122
22.70833	122
22.71667	122
22.72500	121
22.73333	119
22.74167	117
22.75000	116
22.75833	115
22.76667	115
22.77500	117
22.78333	119
22.79167	121
22.80000	123
22.80833	122
22.81667	120
22.82500	117
22.83333	113
22.84167	109
22.85000	107
22.85833	106
22.86667	106
22.87500	107
22.88333	108
22.89167	110
22.90000	113
22.90833	117
22.91667	123
22.92500	129
22.93333	134
22.94167	136
22.95000	136
22.95833	135
22.96667	134
22.97500	133
22.98333	131
22.99167	129
23.00000	125
23.00833	120
23.01667	116
23.02500	113
23.03333	111
23.04167	111
23.05000	113
23.05833	113
23.06667	112
23.07500	110
23.08333	106
23.09167	103
23.10000	102
23.10833	101
23.11667	99
23.12500	97
23.13333	96
23.14167	97
23.15000	101
23.15833	106
23.16667	111
23.17500	114
23.18333	116
23.19167	116
23.20000	117
23.20833	117
23.21667	114
23.22500	107
23.23333	98
23.24167	90
23.25000	82
23.25833	79
23.26667	79
23.27500	80
23.28333	81
23.29167	81
23.30000	82
23.30833	83
23.31667	84
23.32500	85
23.33333	87
23.34167	89
23.35000	92
23.35833	93
23.36667	93
23.37500	91
23.38333	87
23.39167	84
23.40000	83
23.40833	84
23.41667	84
23.42500	83
23.43333	81
23.44167	78
23.45000	77
23.45833	80
23.46667	86
23.47500	92
23.48333	95
23.49167	97
23.50000	97
23.50833	96
23.51667	94
23.52500	92
23.53333	90
23.54167	87
23.55000	85
23.55833	85
23.56667	87
23.57500	90
23.58333	92
23.59167	93
23.60000	92
23.60833	90
23.61667	86
23.62500	81
23.63333	78
23.64167	76
23.65000	77
23.65833	80
23.66667	85
23.67500	89
23.68333	90
23.69167	88
23.70000	85
23.70833	82
23.71667	81
23.72500	83
23.73333	85
23.74167	86
23.75000	85
23.75833	81
23.76667	77
23.77500	73
23.78333	70
23.79167	67
23.80000	66
23.80833	66
23.81667	69
23.82500	74
23.83333	79
23.84167	81
23.85000	82
23.85833	80
23.86667	78
23.87500	75
23.88333	71
23.89167	68
23.90000	67
23.90833	67
23.91667	69
23.92500	71
23.93333	73
23.94167	75
23.95000	76
23.95833	77
23.96667	78
23.97500	78
23.98333	77
23.99167	75
24.00000	75
24.00833	76
24.01667	78
24.02500	79
24.03333	79
24.04167	79
24.05000	80
24.05833	81
24.06667	83
24.07500	82
24.08333	77
24.09167	72
24.10000	68
24.10833	66
24.11667	68
24.12500	73
24.13333	77
24.14167	79
24.15000	78
24.15833	76
24.16667	72
24.17500	69
24.18333	69
24.19167	72
24.20000	76
24.20833	82
24.21667	86
24.22500	89
24.23333	92
24.24167	96
24.25000	102
24.25833	106
24.26667	108
24.27500	107
24.28333	102
24.29167	96
24.30000	94
24.30833	95
24.31667	96
24.32500	97
24.33333	95
24.34167	92
24.35000	88
24.35833	85
24.36667	85
24.37500	86
24.38333	87
24.39167	88
24.40000	90
24.40833	94
24.41667	97
24.42500	100
24.43333	102
24.44167	103
24.45000	104
24.45833	104
24.46667	104
24.47500	105
24.48333	108
24.49167	111
24.50000	116
24.50833	119
24.51667	121
24.52500	120
24.53333	116
24.54167	112
24.55000	107
24.55833	103
24.56667	102
24.57500	105
24.58333	110
24.59167	115
24.60000	119
24.60833	121
24.61667	122
24.62500	122
24.63333	122
24.64167	123
24.65000	125
24.65833	129
24.66667	135
24.67500	140
24.68333	144
24.69167	145
24.70000	143
24.70833	138
24.71667	132
24.72500	127
24.73333	122
24.74167	119
24.75000	117
24.75833	116
24.76667	114
24.77500	111
24.78333	108
24.79167	107
24.80000	110
24.80833	115
24.81667	123
24.82500	130
24.83333	134
24.84167	133
24.85000	129
24.85833	125
24.86667	121
24.87500	119
24.88333	117
24.89167	117
24.90000	116
24.90833	116
24.91667	115
24.92500	115
24.93333	113
24.94167	110
24.95000	107
24.95833	103
24.96667	98
24.97500	96
24.98333	96
24.99167	98
25.00000	104
25.00833	110
25.01667	113
25.02500	112
25.03333	108
25.04167	102
25.05000	97
25.05833	94
25.06667	94
25.07500	96
25.08333	99
25.09167	104
25.10000	109
25.10833	112
25.11667	113
25.12500	110
25.13333	107
25.14167	104
25.15000	102
25.15833	101
25.16667	103
25.17500	102
25.18333	99
25.19167	93
25.20000	87
25.20833	80
25.21667	76
25.22500	74
25.23333	74
25.24167	74
25.25000	74
25.25833	75
25.26667	76
25.27500	77
25.28333	78
25.29167	79
25.30000	81
25.30833	84
25.31667	88
25.32500	91
25.33333	93
25.34167	92
25.35000	90
25.35833	87
25.36667	85
25.37500	86
25.38333	90
25.39167	95
25.40000	99
25.40833	99
25.41667	96
25.42500	90
25.43333	86
25.44167	85
25.45000	87
25.45833	91
25.46667	96
25.47500	100
25.48333	103
25.49167	103
25.50000	101
25.50833	97
25.51667	91
25.52500	85
25.53333	81
25.54167	79
25.55000	79
25.55833	79
25.56667	78
25.57500	77
25.58333	77
25.59167	78
25.60000	79
25.60833	80
25.61667	81
25.62500	82
25.63333	81
25.64167	80
25.65000	78
25.65833	77
25.66667	74
25.67500	73
25.68333	73
25.69167	75
25.70000	77
25.70833	79
25.71667	81
25.72500	81
25.73333	80
25.74167	79
25.75000	78
25.75833	78
25.76667	79
25.77500	81
25.78333	81
25.79167	83
25.80000	85
25.80833	88
25.81667	89
25.82500	87
25.83333	84
25.84167	81
25.85000	79
25.85833	79
25.86667	79
25.87500	79
25.88333	76
25.89167	72
25.90000	72
25.90833	74
25.91667	78
25.92500	83
25.93333	86
25.94167	86
25.95000	83
25.95833	80
25.96667	78
25.97500	76
25.98333	76
25.99167	77
26.00000	77
26.00833	76
26.01667	74
26.02500	72
26.03333	70
26.04167	71
26.05000	74
26.05833	79
26.06667	84
26.07500	87
26.08333	87
26.09167	86
26.10000	87
26.10833	90
26.11667	95
26.12500	101
26.13333	104
26.14167	104
26.15000	102
26.15833	99
26.16667	99
26.17500	99
26.18333	101
26.19167	102
26.20000	102
26.20833	101
26.21667	99
26.22500	98
26.23333	98
26.24167	97
26.25000	95
26.25833	94
26.26667	93
26.27500	92
26.28333	93
26.29167	94
26.30000	93
26.30833	91
26.31667	89
26.32500	89
26.33333	90
26.34167	93
26.35000	96
26.35833	99
26.36667	101
26.37500	101
26.38333	101
26.39167	101
26.40000	101
26.40833	103
26.41667	105
26.42500	106
26.43333	109
26.44167	114
26.45000	118
26.45833	122
26.46667	124
26.47500	123
26.48333	121
26.49167	118
26.50000	116
26.50833	114
26.51667	112
26.52500	112
26.53333	112
26.54167	114
26.55000	115
26.55833	114
26.56667	112
26.57500	111
26.58333	109
26.59167	109
26.60000	110
26.60833	111
26.61667	113
26.62500	114
26.63333	117
26.64167	121
26.65000	126
26.65833	130
26.66667	134
26.67500	137
26.68333	138
26.69167	139
26.70000	141
26.70833	143
26.71667	145
26.72500	147
26.73333	148
26.74167	148
26.75000	147
26.75833	148
26.76667	149
26.77500	149
26.78333	148
26.79167	145
26.80000	140
26.80833	135
26.81667	130
26.82500	127
26.83333	126
26.84167	125
26.85000	126
26.85833	128
26.86667	131
26.87500	134
26.88333	136
26.89167	138
26.90000	139
26.90833	139
26.91667	139
26.92500	140
26.93333	141
26.94167	142
26.95000	142
26.95833	141
26.96667	139
26.97500	138
26.98333	138
26.99167	137
27.00000	135
27.00833	132
27.01667	129
27.02500	127
27.03333	126
27.04167	128
27.05000	130
27.05833	132
27.06667	132
27.07500	131
27.08333	131
27.09167	132
27.10000	134
27.10833	135
27.11667	136
27.12500	134
27.13333	132
27.14167	129
27.15000	127
27.15833	127
27.16667	129
27.17500	132
27.18333	134
27.19167	135
27.20000	136
27.20833	136
27.21667	136
27.22500	136
27.23333	135
27.24167	131
27.25000	127
27.25833	124
27.26667	122
27.27500	122
27.28333	124
27.29167	125
27.30000	124
27.30833	121
27.31667	118
27.32500	114
27.33333	111
27.34167	109
27.35000	108
27.35833	108
27.36667	109
27.37500	112
27.38333	116
27.39167	119
27.40000	121
27.40833	120
27.41667	119
27.42500	117
27.43333	116
27.44167	116
27.45000	116
27.45833	119
27.46667	121
27.47500	124
27.48333	126
27.49167	127
27.50000	128
27.50833	129
27.51667	131
27.52500	133
27.53333	133
27.54167	131
27.55000	127
27.55833	124
27.56667	122
27.57500	119
27.58333	118
27.59167	117
27.60000	117
27.60833	118
27.61667	120
27.62500	122
27.63333	124
27.64167	123
27.65000	121
27.65833	118
27.66667	115
27.67500	113
27.68333	113
27.69167	116
27.70000	121
27.70833	127
27.71667	133
27.72500	139
27.73333	143
27.74167	144
27.75000	142
27.75833	139
27.76667	136
27.77500	134
27.78333	136
27.79167	139
27.80000	144
27.80833	150
27.81667	154
27.82500	156
27.83333	157
27.84167	158
27.85000	159
27.85833	160
27.86667	162
27.87500	163
27.88333	163
27.89167	162
27.90000	162
27.90833	164
27.91667	166
27.92500	169
27.93333	171
27.94167	172
27.95000	173
27.95833	174
27.96667	176
27.97500	178
27.98333	179
27.99167	179
28.00000	177
28.00833	173
28.01667	170
28.02500	168
28.03333	168
28.04167	171
28.05000	173
28.05833	172
28.06667	168
28.07500	164
28.08333	162
28.09167	163
28.10000	169
28.10833	177
28.11667	184
28.12500	188
28.13333	191
28.14167	192
28.15000	192
28.15833	192
28.16667	192
28.17500	193
28.18333	196
28.19167	198
28.20000	200
28.20833	203
28.21667	206
28.22500	209
28.23333	212
28.24167	213
28.25000	212
28.25833	210
28.26667	207
28.27500	206
28.28333	206
28.29167	207
28.30000	206
28.30833	204
28.31667	200
28.32500	197
28.33333	194
28.34167	196
28.35000	201
28.35833	206
28.36667	211
28.37500	215
28.38333	217
28.39167	216
28.40000	213
28.40833	209
28.41667	206
28.42500	203
28.43333	202
28.44167	202
28.45000	203
28.45833	203
28.46667	203
28.47500	203
28.48333	203
28.49167	204
28.50000	204
28.50833	204
28.51667	203
28.52500	200
28.53333	197
28.54167	195
28.55000	194
28.55833	195
28.56667	199
28.57500	206
28.58333	214
28.59167	223
28.60000	231
28.60833	236
28.61667	238
28.62500	236
28.63333	231
28.64167	225
28.65000	219
28.65833	214
28.66667	211
28.67500	210
28.68333	213
28.69167	217
28.70000	220
28.70833	220
28.71667	218
28.72500	214
28.73333	210
28.74167	207
28.75000	204
28.75833	204
28.76667	205
28.77500	208
28.78333	211
28.79167	214
28.80000	214
28.80833	213
28.81667	211
28.82500	209
28.83333	208
28.84167	211
28.85000	215
28.85833	219
28.86667	222
28.87500	223
28.88333	222
28.89167	220
28.90000	218
28.90833	218
28.91667	219
28.92500	221
28.93333	222
28.94167	222
28.95000	221
28.95833	222
28.96667	223
28.97500	225
28.98333	226
28.99167	227
29.00000	226
29.00833	225
29.01667	224
29.02500	224
29.03333	225
29.04167	225
29.05000	224
29.05833	223
29.06667	222
29.07500	222
29.08333	224
29.09167	227
29.10000	228
29.10833	228
29.11667	228
29.12500	227
29.13333	228
29.14167	229
29.15000	230
29.15833	230
29.16667	230
29.17500	230
29.18333	234
29.19167	239
29.20000	245
29.20833	251
29.21667	255
29.22500	256
29.23333	257
29.24167	259
29.25000	260
29.25833	261
29.26667	259
29.27500	258
29.28333	258
29.29167	262
29.30000	268
29.30833	276
29.31667	282
29.32500	285
29.33333	286
29.34167	287
29.35000	290
29.35833	294
29.36667	298
29.37500	301
29.38333	300
29.39167	298
29.40000	296
29.40833	294
29.41667	294
29.42500	296
29.43333	298
29.44167	301
29.45000	305
29.45833	311
29.46667	321
29.47500	331
29.48333	341
29.49167	350
29.50000	356
29.50833	360
29.51667	362
29.52500	361
29.53333	360
29.54167	360
29.55000	362
29.55833	368
29.56667	377
29.57500	389
29.58333	403
29.59167	416
29.60000	425
29.60833	432
29.61667	437
29.62500	442
29.63333	449
29.64167	463
29.65000	480
29.65833	497
29.66667	513
29.67500	524
29.68333	529
29.69167	532
29.70000	538
29.70833	547
29.71667	559
29.72500	575
29.73333	591
29.74167	608
29.75000	625
29.75833	644
29.76667	666
29.77500	686
29.78333	704
29.79167	722
29.80000	742
29.80833	765
29.81667	793
29.82500	826
29.83333	861
29.84167	895
29.85000	928
29.85833	959
29.86667	989
29.87500	1022
29.88333	1059
29.89167	1100
29.90000	1145
29.90833	1192
29.91667	1239
29.92500	1287
29.93333	1333
29.94167	1380
29.95000	1428
29.95833	1480
29.96667	1538
29.97500	1599
29.98333	1668
29.99167	1738
30.00000	1810
30.00833	1882
30.01667	1956
30.02500	2035
30.03333	2116
30.04167	2204
30.05000	2294
30.05833	2387
30.06667	2480
30.07500	2572
30.08333	2667
30.09167	2761
30.10000	2857
30.10833	2955
30.11667	3055
30.12500	3161
30.13333	3269
30.14167	3383
30.15000	3500
30.15833	3620
30.16667	3746
30.17500	3873
30.18333	4005
30.19167	4136
30.20000	4269
30.20833	4402
30.21667	4535
30.22500	4672
30.23333	4807
30.24167	4947
30.25000	5087
30.25833	5230
30.26667	5376
30.27500	5522
30.28333	5672
30.29167	5821
30.30000	5973
30.30833	6125
30.31667	6274
30.32500	6424
30.33333	6570
30.34167	6717
30.35000	6864
30.35833	7013
30.36667	7165
30.37500	7315
30.38333	7466
30.39167	7614
30.40000	7763
30.40833	7911
30.41667	8053
30.42500	8195
30.43333	8331
30.44167	8466
30.45000	8600
30.45833	8735
30.46667	8872
30.47500	9006
30.48333	9142
30.49167	9271
30.50000	9396
30.50833	9516
30.51667	9630
30.52500	9742
30.53333	9849
30.54167	9954
30.55000	10057
30.55833	10157
30.56667	10255
30.57500	10347
30.58333	10437
30.59167	10520
30.60000	10597
30.60833	10669
30.61667	10735
30.62500	10801
30.63333	10861
30.64167	10919
30.65000	10973
30.65833	11021
30.66667	11063
30.67500	11098
30.68333	11126
30.69167	11148
30.70000	11167
30.70833	11183
30.71667	11196
30.72500	11206
30.73333	11211
30.74167	11209
30.75000	11201
30.75833	11187
30.76667	11169
30.77500	11147
30.78333	11120
30.79167	11089
30.80000	11051
30.80833	11006
30.81667	10957
30.82500	10904
30.83333	10849
30.84167	10792
30.85000	10732
30.85833	10667
30.86667	10594
30.87500	10517
30.88333	10431
30.89167	10343
30.90000	10250
30.90833	10153
30.91667	10053
30.92500	9949
30.93333	9845
30.94167	9738
30.95000	9629
30.95833	9517
30.96667	9400
30.97500	9281
30.98333	9155
30.99167	9028
31.00000	8897
31.00833	8766
31.01667	8635
31.02500	8500
31.03333	8367
31.04167	8231
31.05000	8095
31.05833	7959
31.06667	7820
31.07500	7682
31.08333	7538
31.09167	7396
31.10000	7253
31.10833	7110
31.11667	6973
31.12500	6834
31.13333	6699
31.14167	6560
31.15000	6421
31.15833	6281
31.16667	6138
31.17500	6000
31.18333	5860
31.19167	5726
31.20000	5596
31.20833	5468
31.21667	5344
31.22500	5220
31.23333	5098
31.24167	4973
31.25000	4848
31.25833	4721
31.26667	4592
31.27500	4467
31.28333	4342
31.29167	4223
31.30000	4108
31.30833	3998
31.31667	3892
31.32500	3785
31.33333	3683
31.34167	3580
31.35000	3480
31.35833	3382
31.36667	3286
31.37500	3197
31.38333	3110
31.39167	3027
31.40000	2943
31.40833	2859
31.41667	2775
31.42500	2691
31.43333	2611
31.44167	2533
31.45000	2459
31.45833	2385
31.46667	2313
31.47500	2244
31.48333	2178
31.49167	2116
31.50000	2058
31.50833	1997
31.51667	1934
31.52500	1874
31.53333	1818
31.54167	1765
31.55000	1716
31.55833	1672
31.56667	1624
31.57500	1576
31.58333	1532
31.59167	1494
31.60000	1459
31.60833	1424
31.61667	1389
31.62500	1355
31.63333	1324
31.64167	1292
31.65000	1259
31.65833	1224
31.66667	1187
31.67500	1150
31.68333	1119
31.69167	1093
31.70000	1067
31.70833	1041
31.71667	1015
31.72500	988
31.73333	964
31.74167	944
31.75000	927
31.75833	912
31.76667	897
31.77500	883
31.78333	870
31.79167	856
31.80000	845
31.80833	837
31.81667	829
31.82500	820
31.83333	809
31.84167	795
31.85000	777
31.85833	758
31.86667	741
31.87500	728
31.88333	718
31.89167	709
31.90000	700
31.90833	690
31.91667	680
31.92500	668
31.93333	657
31.94167	648
31.95000	640
31.95833	635
31.96667	629
31.97500	623
31.98333	618
31.99167	613
32.00000	610
32.00833	606
32.01667	605
32.02500	606
32.03333	608
32.04167	611
32.05000	612
32.05833	611
32.06667	605
32.07500	596
32.08333	587
32.09167	579
32.10000	573
32.10833	569
32.11667	566
32.12500	564
32.13333	563
32.14167	565
32.15000	569
32.15833	573
32.16667	578
32.17500	580
32.18333	581
32.19167	580
32.20000	580
32.20833	581
32.21667	583
32.22500	586
32.23333	589
32.24167	591
32.25000	594
32.25833	596
32.26667	600
32.27500	604
32.28333	607
32.29167	610
32.30000	614
32.30833	620
32.31667	629
32.32500	642
32.33333	655
32.34167	665
32.35000	674
32.35833	680
32.36667	684
32.37500	688
32.38333	695
32.39167	706
32.40000	721
32.40833	740
32.41667	760
32.42500	780
32.43333	797
32.44167	811
32.45000	823
32.45833	835
32.46667	848
32.47500	865
32.48333	885
32.49167	909
32.50000	937
32.50833	969
32.51667	1002
32.52500	1036
32.53333	1067
32.54167	1095
32.55000	1123
32.55833	1152
32.56667	1185
32.57500	1222
32.58333	1266
32.59167	1314
32.60000	1365
32.60833	1419
32.61667	1471
32.62500	1525
32.63333	1579
32.64167	1634
32.65000	1691
32.65833	1752
32.66667	1817
32.67500	1884
32.68333	1955
32.69167	2029
32.70000	2108
32.70833	2192
32.71667	2278
32.72500	2369
32.73333	2462
32.74167	2561
32.75000	2663
32.75833	2767
32.76667	2875
32.77500	2984
32.78333	3098
32.79167	3215
32.80000	3341
32.80833	3472
32.81667	3604
32.82500	3740
32.83333	3875
32.84167	4016
32.85000	4161
32.85833	4311
32.86667	4469
32.87500	4625
32.88333	4787
32.89167	4951
32.90000	5121
32.90833	5299
32.91667	5479
32.92500	5667
32.93333	5854
32.94167	6047
32.95000	6241
32.95833	6436
32.96667	6636
32.97500	6834
32.98333	7039
32.99167	7244
33.00000	7454
33.00833	7666
33.01667	7877
33.02500	8093
33.03333	8306
33.04167	8523
33.05000	8741
33.05833	8960
33.06667	9185
33.07500	9404
33.08333	9628
33.09167	9848
33.10000	10073
33.10833	10301
33.11667	10526
33.12500	10758
33.13333	10982
33.14167	11206
33.15000	11426
33.15833	11642
33.16667	11860
33.17500	12071
33.18333	12283
33.19167	12490
33.20000	12696
33.20833	12901
33.21667	13099
33.22500	13298
33.23333	13487
33.24167	13674
33.25000	13854
33.25833	14031
33.26667	14207
33.27500	14378
33.28333	14551
33.29167	14718
33.30000	14883
33.30833	15044
33.31667	15197
33.32500	15348
33.33333	15489
33.34167	15625
33.35000	15752
33.35833	15871
33.36667	15986
33.37500	16093
33.38333	16198
33.39167	16296
33.40000	16389
33.40833	16478
33.41667	16559
33.42500	16635
33.43333	16705
33.44167	16772
33.45000	16833
33.45833	16885
33.46667	16930
33.47500	16966
33.48333	16993
33.49167	17013
33.50000	17028
33.50833	17037
33.51667	17040
33.52500	17035
33.53333	17023
33.54167	17004
33.55000	16979
33.55833	16947
33.56667	16909
33.57500	16865
33.58333	16812
33.59167	16752
33.60000	16681
33.60833	16602
33.61667	16518
33.62500	16428
33.63333	16337
33.64167	16240
33.65000	16139
33.65833	16031
33.66667	15914
33.67500	15793
33.68333	15660
33.69167	15524
33.70000	15381
33.70833	15233
33.71667	15086
33.72500	14934
33.73333	14783
33.74167	14625
33.75000	14464
33.75833	14299
33.76667	14127
33.77500	13953
33.78333	13771
33.79167	13588
33.80000	13399
33.80833	13207
33.81667	13015
33.82500	12817
33.83333	12621
33.84167	12420
33.85000	12218
33.85833	12018
33.86667	11814
33.87500	11615
33.88333	11410
33.89167	11207
33.90000	11001
33.90833	10791
33.91667	10583
33.92500	10370
33.93333	10164
33.94167	9958
33.95000	9754
33.95833	9552
33.96667	9346
33.97500	9144
33.98333	8936
33.99167	8732
34.00000	8531
34.00833	8330
34.01667	8137
34.02500	7943
34.03333	7757
34.04167	7573
34.05000	7392
34.05833	7213
34.06667	7030
34.07500	6850
34.08333	6667
34.09167	6491
34.10000	6320
34.10833	6154
34.11667	5995
34.12500	5836
34.13333	5681
34.14167	5524
34.15000	5368
34.15833	5215
34.16667	5062
34.17500	4915
34.18333	4768
34.19167	4627
34.20000	4489
34.20833	4354
34.21667	4228
34.22500	4104
34.23333	3986
34.24167	3869
34.25000	3755
34.25833	3644
34.26667	3532
34.27500	3425
34.28333	3317
34.29167	3214
34.30000	3114
34.30833	3016
34.31667	2922
34.32500	2829
34.33333	2741
34.34167	2656
34.35000	2575
34.35833	2499
34.36667	2423
34.37500	2349
34.38333	2272
34.39167	2198
34.40000	2128
34.40833	2061
34.41667	1999
34.42500	1941
34.43333	1884
34.44167	1827
34.45000	1770
34.45833	1716
34.46667	1664
34.47500	1614
34.48333	1565
34.49167	1516
34.50000	1467
34.50833	1420
34.51667	1375
34.52500	1331
34.53333	1290
34.54167	1248
34.55000	1208
34.55833	1170
34.56667	1133
34.57500	1099
34.58333	1065
34.59167	1033
34.60000	1003
34.60833	974
34.61667	950
34.62500	929
34.63333	908
34.64167	887
34.65000	865
34.65833	843
34.66667	821
34.67500	801
34.68333	780
34.69167	760
34.70000	739
34.70833	718
34.71667	697
34.72500	677
34.73333	659
34.74167	641
34.75000	624
34.75833	606
34.76667	586
34.77500	568
34.78333	550
34.79167	536
34.80000	529
34.80833	526
34.81667	526
34.82500	525
34.83333	520
34.84167	511
34.85000	499
34.85833	485
34.86667	471
34.87500	458
34.88333	448
34.89167	439
34.90000	433
34.90833	428
34.91667	423
34.92500	419
34.93333	415
34.94167	409
34.95000	402
34.95833	395
34.96667	387
34.97500	379
34.98333	372
34.99167	365
35.00000	359
35.00833	352
35.01667	345
35.02500	337
35.03333	330
35.04167	323
35.05000	317
35.05833	312
35.06667	309
35.07500	307
35.08333	305
35.09167	302
35.10000	298
35.10833	294
35.11667	290
35.12500	288
35.13333	287
35.14167	289
35.15000	292
35.15833	291
35.16667	288
35.17500	284
35.18333	280
35.19167	277
35.20000	277
35.20833	276
35.21667	273
35.22500	265
35.23333	257
35.24167	252
35.25000	251
35.25833	253
35.26667	259
35.27500	263
35.28333	264
35.29167	264
35.30000	261
35.30833	257
35.31667	250
35.32500	242
35.33333	235
35.34167	230
35.35000	227
35.35833	226
35.36667	225
35.37500	225
35.38333	223
35.39167	221
35.40000	220
35.40833	220
35.41667	219
35.42500	216
35.43333	210
35.44167	203
35.45000	196
35.45833	192
35.46667	190
35.47500	190
35.48333	191
35.49167	194
35.50000	198
35.50833	203
35.51667	207
35.52500	210
35.53333	211
35.54167	210
35.55000	207
35.55833	202
35.56667	196
35.57500	191
35.58333	187
35.59167	184
35.60000	184
35.60833	185
35.61667	188
35.62500	192
35.63333	195
35.64167	196
35.65000	195
35.65833	189
35.66667	181
35.67500	174
35.68333	170
35.69167	168
35.70000	168
35.70833	170
35.71667	171
35.72500	172
35.73333	174
35.74167	177
35.75000	179
35.75833	179
35.76667	177
35.77500	174
35.78333	171
35.79167	168
35.80000	168
35.80833	170
35.81667	172
35.82500	175
35.83333	178
35.84167	181
35.85000	184
35.85833	186
35.86667	187
35.87500	185
35.88333	180
35.89167	175
35.90000	169
35.90833	165
35.91667	162
35.92500	163
35.93333	164
35.94167	166
35.95000	167
35.95833	167
35.96667	168
35.97500	169
35.98333	171
35.99167	172
36.00000	171
36.00833	170
36.01667	169
36.02500	170
36.03333	172
36.04167	174
36.05000	175
36.05833	175
36.06667	173
36.07500	169
36.08333	163
36.09167	156
36.10000	150
36.10833	145
36.11667	143
36.12500	143
36.13333	144
36.14167	147
36.15000	149
36.15833	153
36.16667	157
36.17500	162
36.18333	168
36.19167	172
36.20000	174
36.20833	173
36.21667	170
36.22500	167
36.23333	165
36.24167	164
36.25000	165
36.25833	167
36.26667	170
36.27500	172
36.28333	172
36.29167	170
36.30000	167
36.30833	162
36.31667	159
36.32500	157
36.33333	157
36.34167	158
36.35000	158
36.35833	157
36.36667	155
36.37500	151
36.38333	148
36.39167	146
36.40000	146
36.40833	148
36.41667	150
36.42500	152
36.43333	155
36.44167	158
36.45000	161
36.45833	163
36.46667	163
36.47500	162
36.48333	161
36.49167	159
36.50000	158
36.50833	159
36.51667	160
36.52500	160
36.53333	159
36.54167	157
36.55000	156
36.55833	154
36.56667	154
36.57500	153
36.58333	150
36.59167	147
36.60000	145
36.60833	146
36.61667	148
36.62500	152
36.63333	156
36.64167	160
36.65000	163
36.65833	165
36.66667	164
36.67500	161
36.68333	157
36.69167	153
36.70000	151
36.70833	151
36.71667	152
36.72500	152
36.73333	153
36.74167	153
36.75000	153
36.75833	153
36.76667	155
36.77500	157
36.78333	159
36.79167	160
36.80000	160
36.80833	159
36.81667	158
36.82500	155
36.83333	153
36.84167	151
36.85000	148
36.85833	145
36.86667	141
36.87500	136
36.88333	131
36.89167	127
36.90000	126
36.90833	127
36.91667	131
36.92500	136
36.93333	141
36.94167	146
36.95000	149
36.95833	150
36.96667	150
36.97500	148
36.98333	148
36.99167	147
37.00000	148
37.00833	148
37.01667	147
37.02500	146
37.03333	143
37.04167	140
37.05000	138
37.05833	137
37.06667	138
37.07500	139
37.08333	141
37.09167	143
37.10000	145
37.10833	146
37.11667	149
37.12500	152
37.13333	155
37.14167	157
37.15000	157
37.15833	157
37.16667	156
37.17500	156
37.18333	157
37.19167	157
37.20000	156
37.20833	153
37.21667	151
37.22500	149
37.23333	147
37.24167	146
37.25000	146
37.25833	146
37.26667	144
37.27500	142
37.28333	138
37.29167	135
37.30000	133
37.30833	133
37.31667	135
37.32500	139
37.33333	144
37.34167	147
37.35000	150
37.35833	151
37.36667	149
37.37500	148
37.38333	146
37.39167	146
37.40000	146
37.40833	146
37.41667	145
37.42500	142
37.43333	140
37.44167	140
37.45000	140
37.45833	140
37.46667	140
37.47500	139
37.48333	138
37.49167	136
37.50000	136
37.50833	138
37.51667	139
37.52500	140
37.53333	140
37.54167	140
37.55000	140
37.55833	140
37.56667	139
37.57500	137
37.58333	134
37.59167	130
37.60000	129
37.60833	130
37.61667	134
37.62500	140
37.63333	147
37.64167	152
37.65000	155
37.65833	157
37.66667	156
37.67500	156
37.68333	157
37.69167	158
37.70000	160
37.70833	162
37.71667	162
37.72500	159
37.73333	156
37.74167	152
37.75000	150
37.75833	149
37.76667	150
37.77500	152
37.78333	154
37.79167	155
37.80000	153
37.80833	151
37.81667	148
37.82500	146
37.83333	146
37.84167	147
37.85000	148
37.85833	149
37.86667	148
37.87500	147
37.88333	146
37.89167	145
37.90000	145
37.90833	147
37.91667	150
37.92500	155
37.93333	158
37.94167	157
37.95000	153
37.95833	149
37.96667	146
37.97500	149
37.98333	156
37.99167	165
38.00000	169
38.00833	170
38.01667	169
38.02500	167
38.03333	166
38.04167	165
38.05000	166
38.05833	167
38.06667	168
38.07500	169
38.08333	170
38.09167	170
38.10000	169
38.10833	166
38.11667	163
38.12500	160
38.13333	156
38.14167	154
38.15000	152
38.15833	150
38.16667	149
38.17500	150
38.18333	151
38.19167	153
38.20000	152
38.20833	149
38.21667	145
38.22500	141
38.23333	138
38.24167	139
38.25000	142
38.25833	148
38.26667	154
38.27500	159
38.28333	162
38.29167	163
38.30000	159
38.30833	152
38.31667	146
38.32500	139
38.33333	134
38.34167	132
38.35000	131
38.35833	132
38.36667	133
38.37500	137
38.38333	143
38.39167	148
38.40000	151
38.40833	151
38.41667	149
38.42500	145
38.43333	142
38.44167	140
38.45000	141
38.45833	144
38.46667	147
38.47500	150
38.48333	151
38.49167	149
38.50000	146
38.50833	143
38.51667	142
38.52500	142
38.53333	143
38.54167	145
38.55000	146
38.55833	147
38.56667	149
38.57500	151
38.58333	155
38.59167	159
38.60000	161
38.60833	161
38.61667	158
38.62500	153
38.63333	149
38.64167	147
38.65000	145
38.65833	145
38.66667	146
38.67500	149
38.68333	153
38.69167	156
38.70000	159
38.70833	159
38.71667	159
38.72500	159
38.73333	160
38.74167	161
38.75000	159
38.75833	153
38.76667	143
38.77500	131
38.78333	121
38.79167	115
38.80000	116
38.80833	121
38.81667	127
38.82500	132
38.83333	134
38.84167	133
38.85000	132
38.85833	133
38.86667	137
38.87500	142
38.88333	148
38.89167	153
38.90000	158
38.90833	161
38.91667	163
38.92500	163
38.93333	161
38.94167	158
38.95000	154
38.95833	150
38.96667	147
38.97500	145
38.98333	145
38.99167	147
39.00000	151
39.00833	155
39.01667	156
39.02500	154
39.03333	150
39.04167	145
39.05000	140
39.05833	137
39.06667	134
39.07500	132
39.08333	133
39.09167	137
39.10000	143
39.10833	149
39.11667	152
39.12500	152
39.13333	152
39.14167	151
39.15000	152
39.15833	154
39.16667	155
39.17500	154
39.18333	151
39.19167	145
39.20000	138
39.20833	131
39.21667	127
39.22500	125
39.23333	125
39.24167	128
39.25000	132
39.25833	136
39.26667	141
39.27500	145
39.28333	150
39.29167	154
39.30000	155
39.30833	153
39.31667	150
39.32500	146
39.33333	144
39.34167	145
39.35000	148
39.35833	150
39.36667	151
39.37500	149
39.38333	147
39.39167	145
39.40000	143
39.40833	141
39.41667	141
39.42500	141
39.43333	142
39.44167	141
39.45000	139
39.45833	135
39.46667	130
39.47500	126
39.48333	123
39.49167	122
39.50000	123
39.50833	126
39.51667	129
39.52500	131
39.53333	131
39.54167	133
39.55000	136
39.55833	140
39.56667	146
39.57500	151
39.58333	151
39.59167	148
39.60000	144
39.60833	142
39.61667	141
39.62500	141
39.63333	142
39.64167	141
39.65000	139
39.65833	134
39.66667	127
39.67500	121
39.68333	119
39.69167	120
39.70000	122
39.70833	124
39.71667	125
39.72500	124
39.73333	123
39.74167	123
39.75000	126
39.75833	130
39.76667	133
39.77500	136
39.78333	138
39.79167	138
39.80000	138
39.80833	137
39.81667	138
39.82500	141
39.83333	143
39.84167	144
39.85000	142
39.85833	140
39.86667	137
39.87500	134
39.88333	131
39.89167	126
39.90000	121
39.90833	117
39.91667	114
39.92500	114
39.93333	117
39.94167	120
39.95000	124
39.95833	127
39.96667	130
39.97500	132
39.98333	134
39.99167	135
40.00000	134
40.00833	133
40.01667	134
40.02500	137
40.03333	140
40.04167	142
40.05000	141
40.05833	136
40.06667	131
40.07500	126
40.08333	125
40.09167	126
40.10000	130
40.10833	135
40.11667	141
40.12500	148
40.13333	153
40.14167	154
40.15000	152
40.15833	145
40.16667	137
40.17500	131
40.18333	128
40.19167	128
40.20000	129
40.20833	130
40.21667	130
40.22500	129
40.23333	126
40.24167	122
40.25000	118
40.25833	116
40.26667	116
40.27500	117
40.28333	118
40.29167	117
40.30000	114
40.30833	113
40.31667	115
40.32500	120
40.33333	127
40.34167	132
40.35000	135
40.35833	137
40.36667	136
40.37500	134
40.38333	133
40.39167	133
40.40000	133
40.40833	133
40.41667	132
40.42500	129
40.43333	127
40.44167	127
40.45000	127
40.45833	129
40.46667	131
40.47500	132
40.48333	133
40.49167	134
40.50000	135
40.50833	137
40.51667	138
40.52500	138
40.53333	136
40.54167	134
40.55000	131
40.55833	128
40.56667	126
40.57500	127
40.58333	129
40.59167	133
40.60000	139
40.60833	144
40.61667	148
40.62500	150
40.63333	151
40.64167	150
40.65000	150
40.65833	150
40.66667	151
40.67500	152
40.68333	151
40.69167	151
40.70000	153
40.70833	158
40.71667	164
40.72500	172
40.73333	179
40.74167	186
40.75000	191
40.75833	194
40.76667	196
40.77500	198
40.78333	201
40.79167	203
40.80000	205
40.80833	205
40.81667	203
40.82500	200
40.83333	197
40.84167	197
40.85000	198
40.85833	203
40.86667	209
40.87500	215
40.88333	222
40.89167	229
40.90000	234
40.90833	240
40.91667	245
40.92500	251
40.93333	255
40.94167	257
40.95000	258
40.95833	260
40.96667	263
40.97500	267
40.98333	271
40.99167	275
41.00000	278
41.00833	281
41.01667	284
41.02500	287
41.03333	291
41.04167	296
41.05000	303
41.05833	311
41.06667	319
41.07500	327
41.08333	333
41.09167	339
41.10000	344
41.10833	348
41.11667	351
41.12500	355
41.13333	358
41.14167	361
41.15000	364
41.15833	368
41.16667	374
41.17500	380
41.18333	388
41.19167	396
41.20000	404
41.20833	412
41.21667	417
41.22500	418
41.23333	417
41.24167	416
41.25000	414
41.25833	412
41.26667	410
41.27500	409
41.28333	408
41.29167	408
41.30000	410
41.30833	414
41.31667	420
41.32500	426
41.33333	433
41.34167	439
41.35000	445
41.35833	449
41.36667	453
41.37500	456
41.38333	460
41.39167	464
41.40000	468
41.40833	471
41.41667	473
41.42500	473
41.43333	471
41.44167	467
41.45000	463
41.45833	459
41.46667	457
41.47500	455
41.48333	456
41.49167	459
41.50000	461
41.50833	463
41.51667	465
41.52500	465
41.53333	465
41.54167	465
41.55000	466
41.55833	465
41.56667	462
41.57500	458
41.58333	455
41.59167	452
41.60000	451
41.60833	451
41.61667	452
41.62500	451
41.63333	448
41.64167	445
41.65000	442
41.65833	440
41.66667	439
41.67500	439
41.68333	440
41.69167	440
41.70000	437
41.70833	431
41.71667	424
41.72500	417
41.73333	412
41.74167	410
41.75000	409
41.75833	409
41.76667	407
41.77500	404
41.78333	400
41.79167	396
41.80000	392
41.80833	386
41.81667	381
41.82500	376
41.83333	372
41.84167	369
41.85000	368
41.85833	366
41.86667	363
41.87500	358
41.88333	353
41.89167	346
41.90000	340
41.90833	333
41.91667	328
41.92500	325
41.93333	322
41.94167	321
41.95000	321
41.95833	320
41.96667	318
41.97500	315
41.98333	312
41.99167	307
42.00000	301
42.00833	295
42.01667	291
42.02500	290
42.03333	291
42.04167	294
42.05000	295
42.05833	292
42.06667	285
42.07500	277
42.08333	268
42.09167	261
42.10000	257
42.10833	254
42.11667	251
42.12500	246
42.13333	238
42.14167	229
42.15000	219
42.15833	214
42.16667	212
42.17500	214
42.18333	217
42.19167	220
42.20000	219
42.20833	215
42.21667	210
42.22500	205
42.23333	202
42.24167	201
42.25000	202
42.25833	201
42.26667	199
42.27500	194
42.28333	188
42.29167	181
42.30000	175
42.30833	171
42.31667	168
42.32500	168
42.33333	169
42.34167	171
42.35000	171
42.35833	170
42.36667	169
42.37500	168
42.38333	168
42.39167	168
42.40000	167
42.40833	165
42.41667	162
42.42500	158
42.43333	155
42.44167	153
42.45000	153
42.45833	151
42.46667	148
42.47500	144
42.48333	140
42.49167	138
42.50000	139
42.50833	143
42.51667	146
42.52500	149
42.53333	149
42.54167	149
42.55000	147
42.55833	144
42.56667	140
42.57500	136
42.58333	132
42.59167	129
42.60000	128
42.60833	128
42.61667	130
42.62500	131
42.63333	132
42.64167	132
42.65000	131
42.65833	131
42.66667	130
42.67500	129
42.68333	130
42.69167	130
42.70000	130
42.70833	128
42.71667	125
42.72500	122
42.73333	119
42.74167	115
42.75000	111
42.75833	109
42.76667	109
42.77500	112
42.78333	117
42.79167	122
42.80000	123
42.80833	121
42.81667	118
42.82500	115
42.83333	113
42.84167	111
42.85000	109
42.85833	107
42.86667	104
42.87500	103
42.88333	104
42.89167	105
42.90000	104
42.90833	102
42.91667	101
42.92500	102
42.93333	105
42.94167	110
42.95000	115
42.95833	117
42.96667	116
42.97500	114
42.98333	111
42.99167	108
43.00000	106
43.00833	106
43.01667	107
43.02500	109
43.03333	110
43.04167	109
43.05000	107
43.05833	105
43.06667	103
43.07500	102
43.08333	103
43.09167	105
43.10000	107
43.10833	107
43.11667	106
43.12500	105
43.13333	102
43.14167	99
43.15000	97
43.15833	96
43.16667	97
43.17500	100
43.18333	103
43.19167	106
43.20000	107
43.20833	109
43.21667	111
43.22500	115
43.23333	120
43.24167	123
43.25000	123
43.25833	121
43.26667	117
43.27500	114
43.28333	114
43.29167	115
43.30000	116
43.30833	117
43.31667	115
43.32500	112
43.33333	108
43.34167	106
43.35000	106
43.35833	108
43.36667	112
43.37500	117
43.38333	122
43.39167	126
43.40000	127
43.40833	127
43.41667	124
43.42500	119
43.43333	116
43.44167	116
43.45000	118
43.45833	120
43.46667	123
43.47500	124
43.48333	122
43.49167	119
43.50000	117
43.50833	116
43.51667	115
43.52500	114
43.53333	111
43.54167	107
43.55000	104
43.55833	102
43.56667	101
43.57500	104
43.58333	108
43.59167	113
43.60000	116
43.60833	116
43.61667	114
43.62500	112
43.63333	110
43.64167	109
43.65000	109
43.65833	109
43.66667	109
43.67500	108
43.68333	108
43.69167	108
43.70000	109
43.70833	111
43.71667	114
43.72500	116
43.73333	118
43.74167	119
43.75000	118
43.75833	117
43.76667	115
43.77500	111
43.78333	105
43.79167	99
43.80000	94
43.80833	91
43.81667	90
43.82500	91
43.83333	95
43.84167	99
43.85000	102
43.85833	103
43.86667	102
43.87500	101
43.88333	100
43.89167	101
43.90000	102
43.90833	104
43.91667	103
43.92500	99
43.93333	94
43.94167	88
43.95000	84
43.95833	84
43.96667	87
43.97500	91
43.98333	96
43.99167	99
44.00000	100
44.00833	98
44.01667	98
44.02500	100
44.03333	102
44.04167	105
44.05000	107
44.05833	108
44.06667	110
44.07500	112
44.08333	114
44.09167	117
44.10000	118
44.10833	117
44.11667	115
44.12500	112
44.13333	108
44.14167	102
44.15000	96
44.15833	91
44.16667	89
44.17500	90
44.18333	97
44.19167	105
44.20000	112
44.20833	119
44.21667	125
44.22500	129
44.23333	132
44.24167	134
44.25000	135
44.25833	134
44.26667	130
44.27500	125
44.28333	118
44.29167	112
44.30000	107
44.30833	102
44.31667	99
44.32500	95
44.33333	92
44.34167	90
44.35000	91
44.35833	93
44.36667	99
44.37500	104
44.38333	108
44.39167	111
44.40000	113
44.40833	114
44.41667	117
44.42500	120
44.43333	124
44.44167	126
44.45000	127
44.45833	126
44.46667	122
44.47500	116
44.48333	110
44.49167	105
44.50000	101
44.50833	97
44.51667	93
44.52500	90
44.53333	88
44.54167	88
44.55000	89
44.55833	92
44.56667	95
44.57500	99
44.58333	101
44.59167	103
44.60000	102
44.60833	100
44.61667	99
44.62500	99
44.63333	101
44.64167	104
44.65000	108
44.65833	111
44.66667	112
44.67500	111
44.68333	110
44.69167	109
44.70000	106
44.70833	102
44.71667	98
44.72500	93
44.73333	90
44.74167	91
44.75000	93
44.75833	98
44.76667	103
44.77500	107
44.78333	108
44.79167	106
44.80000	103
44.80833	98
44.81667	93
44.82500	88
44.83333	86
44.84167	86
44.85000	88
44.85833	91
44.86667	93
44.87500	95
44.88333	97
44.89167	100
44.90000	105
44.90833	110
44.91667	113
44.92500	115
44.93333	115
44.94167	114
44.95000	112
44.95833	111
44.96667	111
44.97500	110
44.98333	109
44.99167	106
45.00000	101
45.00833	94
45.01667	90
45.02500	88
45.03333	89
45.04167	91
45.05000	93
45.05833	93
45.06667	92
45.07500	90
45.08333	89
45.09167	90
45.10000	90
45.10833	88
45.11667	84
45.12500	80
45.13333	77
45.14167	77
45.15000	82
45.15833	89
45.16667	98
45.17500	105
45.18333	110
45.19167	113
45.20000	112
45.20833	109
45.21667	105
45.22500	102
45.23333	100
45.24167	98
45.25000	96
45.25833	94
45.26667	91
45.27500	89
45.28333	86
45.29167	84
45.30000	82
45.30833	80
45.31667	79
45.32500	79
45.33333	78
45.34167	78
45.35000	78
45.35833	80
45.36667	83
45.37500	86
45.38333	87
45.39167	88
45.40000	88
45.40833	86
45.41667	85
45.42500	85
45.43333	86
45.44167	87
45.45000	88
45.45833	89
45.46667	91
45.47500	92
45.48333	92
45.49167	91
45.50000	88
45.50833	84
45.51667	82
45.52500	81
45.53333	82
45.54167	84
45.55000	88
45.55833	90
45.56667	89
45.57500	87
45.58333	83
45.59167	80
45.60000	80
45.60833	83
45.61667	87
45.62500	91
45.63333	94
45.64167	94
45.65000	93
45.65833	91
45.66667	90
45.67500	89
45.68333	89
45.69167	89
45.70000	87
45.70833	84
45.71667	81
45.72500	79
45.73333	79
45.74167	80
45.75000	81
45.75833	81
45.76667	81
45.77500	82
45.78333	86
45.79167	90
45.80000	93
45.80833	92
45.81667	88
45.82500	83
45.83333	80
45.84167	80
45.85000	82
45.85833	84
45.86667	86
45.87500	87
45.88333	87
45.89167	85
45.90000	83
45.90833	81
45.91667	80
45.92500	78
45.93333	77
45.94167	79
45.95000	83
45.95833	86
45.96667	88
45.97500	89
45.98333	88
45.99167	86
46.00000	84
46.00833	83
46.01667	81
46.02500	80
46.03333	79
46.04167	81
46.05000	85
46.05833	89
46.06667	93
46.07500	95
46.08333	96
46.09167	95
46.10000	94
46.10833	94
46.11667	93
46.12500	90
46.13333	86
46.14167	81
46.15000	76
46.15833	73
46.16667	73
46.17500	73
46.18333	74
46.19167	74
46.20000	75
46.20833	78
46.21667	81
46.22500	85
46.23333	88
46.24167	89
46.25000	89
46.25833	88
46.26667	87
46.27500	87
46.28333	88
46.29167	90
46.30000	91
46.30833	91
46.31667	89
46.32500	85
46.33333	81
46.34167	79
46.35000	78
46.35833	78
46.36667	78
46.37500	77
46.38333	75
46.39167	71
46.40000	67
46.40833	62
46.41667	58
46.42500	56
46.43333	55
46.44167	57
46.45000	61
46.45833	65
46.46667	71
46.47500	75
46.48333	79
46.49167	81
46.50000	81
46.50833	79
46.51667	78
46.52500	79
46.53333	80
46.54167	82
46.55000	84
46.55833	85
46.56667	84
46.57500	81
46.58333	76
46.59167	70
46.60000	66
46.60833	63
46.61667	63
46.62500	63
46.63333	65
46.64167	66
46.65000	67
46.65833	69
46.66667	71
46.67500	71
46.68333	69
46.69167	65
46.70000	61
46.70833	57
46.71667	53
46.72500	51
46.73333	51
46.74167	53
46.75000	57
46.75833	63
46.76667	70
46.77500	76
46.78333	80
46.79167	83
46.80000	85
46.80833	89
46.81667	92
46.82500	96
46.83333	98
46.84167	98
46.85000	97
46.85833	95
46.86667	93
46.87500	91
46.88333	88
46.89167	85
46.90000	83
46.90833	82
46.91667	83
46.92500	85
46.93333	85
46.94167	84
46.95000	81
46.95833	79
46.96667	76
46.97500	75
46.98333	74
46.99167	75
47.00000	76
47.00833	78
47.01667	78
47.02500	79
47.03333	79
47.04167	78
47.05000	76
47.05833	75
47.06667	74
47.07500	73
47.08333	71
47.09167	70
47.10000	69
47.10833	72
47.11667	76
47.12500	82
47.13333	88
47.14167	91
47.15000	92
47.15833	91
47.16667	89
47.17500	85
47.18333	80
47.19167	74
47.20000	67
47.20833	61
47.21667	57
47.22500	56
47.23333	57
47.24167	59
47.25000	61
47.25833	63
47.26667	63
47.27500	64
47.28333	65
47.29167	67
47.30000	68
47.30833	67
47.31667	66
47.32500	65
47.33333	65
47.34167	67
47.35000	69
47.35833	72
47.36667	74
47.37500	75
47.38333	77
47.39167	79
47.40000	81
47.40833	81
47.41667	80
47.42500	78
47.43333	77
47.44167	77
47.45000	78
47.45833	79
47.46667	80
47.47500	81
47.48333	82
47.49167	83
47.50000	82
47.50833	80
47.51667	77
47.52500	73
47.53333	69
47.54167	66
47.55000	62
47.55833	60
47.56667	59
47.57500	61
47.58333	65
47.59167	69
47.60000	72
47.60833	74
47.61667	76
47.62500	78
47.63333	80
47.64167	81
47.65000	80
47.65833	79
47.66667	78
47.67500	79
47.68333	82
47.69167	85
47.70000	84
47.70833	80
47.71667	75
47.72500	69
47.73333	66
47.74167	65
47.75000	67
47.75833	69
47.76667	72
47.77500	75
47.78333	79
47.79167	81
47.80000	82
47.80833	81
47.81667	78
47.82500	74
47.83333	69
47.84167	68
47.85000	68
47.85833	68
47.86667	67
47.87500	67
47.88333	69
47.89167	73
47.90000	79
47.90833	85
47.91667	89
47.92500	89
47.93333	87
47.94167	83
47.95000	78
47.95833	73
47.96667	70
47.97500	69
47.98333	70
47.99167	72
48.00000	74
48.00833	75
48.01667	75
48.02500	71
48.03333	66
48.04167	62
48.05000	60
48.05833	59
48.06667	61
48.07500	63
48.08333	64
48.09167	63
48.10000	63
48.10833	63
48.11667	64
48.12500	66
48.13333	68
48.14167	70
48.15000	72
48.15833	76
48.16667	80
48.17500	85
48.18333	87
48.19167	87
48.20000	86
48.20833	83
48.21667	81
48.22500	78
48.23333	76
48.24167	72
48.25000	69
48.25833	66
48.26667	64
48.27500	63
48.28333	65
48.29167	68
48.30000	72
48.30833	75
48.31667	77
48.32500	77
48.33333	76
48.34167	77
48.35000	78
48.35833	79
48.36667	79
48.37500	79
48.38333	79
48.39167	81
48.40000	84
48.40833	87
48.41667	88
48.42500	85
48.43333	80
48.44167	76
48.45000	74
48.45833	74
48.46667	76
48.47500	78
48.48333	78
48.49167	77
48.50000	75
48.50833	74
48.51667	73
48.52500	74
48.53333	76
48.54167	78
48.55000	80
48.55833	81
48.56667	81
48.57500	81
48.58333	81
48.59167	80
48.60000	78
48.60833	74
48.61667	71
48.62500	67
48.63333	65
48.64167	63
48.65000	63
48.65833	63
48.66667	63
48.67500	63
48.68333	64
48.69167	66
48.70000	69
48.70833	71
48.71667	73
48.72500	73
48.73333	72
48.74167	71
48.75000	69
48.75833	68
48.76667	67
48.77500	66
48.78333	65
48.79167	64
48.80000	64
48.80833	67
48.81667	70
48.82500	72
48.83333	73
48.84167	74
48.85000	74
48.85833	74
48.86667	72
48.87500	70
48.88333	68
48.89167	67
48.90000	66
48.90833	67
48.91667	68
48.92500	68
48.93333	67
48.94167	66
48.95000	64
48.95833	64
48.96667	63
48.97500	62
48.98333	64
48.99167	65
49.00000	66
49.00833	66
49.01667	65
49.02500	66
49.03333	68
49.04167	71
49.05000	75
49.05833	77
49.06667	78
49.07500	78
49.08333	76
49.09167	74
49.10000	71
49.10833	68
49.11667	65
49.12500	62
49.13333	60
49.14167	60
49.15000	62
49.15833	63
49.16667	64
49.17500	65
49.18333	64
49.19167	63
49.20000	64
49.20833	65
49.21667	66
49.22500	68
49.23333	67
49.24167	65
49.25000	60
49.25833	57
49.26667	55
49.27500	55
49.28333	57
49.29167	59
49.30000	61
49.30833	62
49.31667	64
49.32500	68
49.33333	73
49.34167	76
49.35000	79
49.35833	81
49.36667	80
49.37500	80
49.38333	82
49.39167	84
49.40000	86
49.40833	86
49.41667	82
49.42500	75
49.43333	67
49.44167	60
49.45000	57
49.45833	57
49.46667	61
49.47500	64
49.48333	63
49.49167	62
49.50000	62
49.50833	64
49.51667	67
49.52500	71
49.53333	72
49.54167	69
49.55000	64
49.55833	60
49.56667	57
49.57500	57
49.58333	58
49.59167	60
49.60000	62
49.60833	63
49.61667	63
49.62500	61
49.63333	59
49.64167	60
49.65000	62
49.65833	66
49.66667	70
49.67500	71
49.68333	69
49.69167	66
49.70000	63
49.70833	59
49.71667	58
49.72500	58
49.73333	59
49.74167	60
49.75000	59
49.75833	58
49.76667	57
49.77500	57
49.78333	58
49.79167	60
49.80000	62
49.80833	64
49.81667	65
49.82500	67
49.83333	69
49.84167	69
49.85000	69
49.85833	68
49.86667	67
49.87500	67
49.88333	68
49.89167	71
49.90000	72
49.90833	73
49.91667	71
49.92500	68
49.93333	65
49.94167	63
49.95000	63
49.95833	62
49.96667	59
49.97500	55
49.98333	52
49.99167	51
50.00000	54
50.00833	59
50.01667	63
50.02500	68
50.03333	72
50.04167	75
50.05000	78
50.05833	80
50.06667	80
50.07500	80
50.08333	80
50.09167	81
50.10000	83
50.10833	86
50.11667	88
50.12500	88
50.13333	87
50.14167	86
50.15000	83
50.15833	80
50.16667	77
50.17500	75
50.18333	76
50.19167	77
50.20000	78
50.20833	80
50.21667	83
50.22500	87
50.23333	90
50.24167	92
50.25000	92
50.25833	89
50.26667	84
50.27500	79
50.28333	75
50.29167	72
50.30000	69
50.30833	68
50.31667	68
50.32500	72
50.33333	78
50.34167	86
50.35000	93
50.35833	97
50.36667	97
50.37500	94
50.38333	89
50.39167	83
50.40000	80
50.40833	79
50.41667	80
50.42500	84
50.43333	89
50.44167	95
50.45000	102
50.45833	107
50.46667	111
50.47500	113
50.48333	112
50.49167	110
50.50000	108
50.50833	106
50.51667	105
50.52500	105
50.53333	104
50.54167	102
50.55000	99
50.55833	96
50.56667	94
50.57500	93
50.58333	95
50.59167	99
50.60000	105
50.60833	112
50.61667	118
50.62500	124
50.63333	127
50.64167	128
50.65000	127
50.65833	123
50.66667	119
50.67500	115
50.68333	113
50.69167	113
50.70000	116
50.70833	119
50.71667	121
50.72500	121
50.73333	119
50.74167	116
50.75000	113
50.75833	109
50.76667	106
50.77500	104
50.78333	102
50.79167	100
50.80000	101
50.80833	104
50.81667	108
50.82500	113
50.83333	119
50.84167	124
50.85000	129
50.85833	133
50.86667	136
50.87500	137
50.88333	138
50.89167	137
50.90000	136
50.90833	134
50.91667	133
50.92500	132
50.93333	131
50.94167	131
50.95000	131
50.95833	132
50.96667	134
50.97500	136
50.98333	137
50.99167	137
51.00000	136
51.00833	136
51.01667	135
51.02500	135
51.03333	135
51.04167	136
51.05000	137
51.05833	140
51.06667	143
51.07500	147
51.08333	150
51.09167	152
51.10000	152
51.10833	149
51.11667	145
51.12500	139
51.13333	133
51.14167	130
51.15000	128
51.15833	128
51.16667	129
51.17500	132
51.18333	135
51.19167	139
51.20000	144
51.20833	147
51.21667	149
51.22500	148
51.23333	147
51.24167	146
51.25000	145
51.25833	145
51.26667	144
51.27500	144
51.28333	143
51.29167	144
51.30000	144
51.30833	145
51.31667	146
51.32500	147
51.33333	148
51.34167	151
51.35000	153
51.35833	155
51.36667	156
51.37500	157
51.38333	157
51.39167	155
51.40000	150
51.40833	143
51.41667	136
51.42500	129
51.43333	125
51.44167	123
51.45000	123
51.45833	124
51.46667	126
51.47500	128
51.48333	132
51.49167	136
51.50000	138
51.50833	138
51.51667	137
51.52500	135
51.53333	133
51.54167	135
51.55000	139
51.55833	143
51.56667	147
51.57500	151
51.58333	152
51.59167	150
51.60000	147
51.60833	144
51.61667	141
51.62500	140
51.63333	141
51.64167	143
51.65000	146
51.65833	149
51.66667	150
51.67500	151
51.68333	152
51.69167	153
51.70000	155
51.70833	157
51.71667	160
51.72500	165
51.73333	172
51.74167	178
51.75000	185
51.75833	189
51.76667	191
51.77500	192
51.78333	192
51.79167	193
51.80000	194
51.80833	195
51.81667	197
51.82500	202
51.83333	209
51.84167	216
51.85000	223
51.85833	229
51.86667	233
51.87500	237
51.88333	241
51.89167	243
51.90000	244
51.90833	245
51.91667	248
51.92500	254
51.93333	260
51.94167	267
51.95000	272
51.95833	276
51.96667	278
51.97500	280
51.98333	284
51.99167	289
52.00000	296
52.00833	303
52.01667	313
52.02500	324
52.03333	336
52.04167	346
52.05000	354
52.05833	361
52.06667	365
52.07500	369
52.08333	372
52.09167	376
52.10000	380
52.10833	384
52.11667	391
52.12500	400
52.13333	409
52.14167	418
52.15000	427
52.15833	433
52.16667	437
52.17500	439
52.18333	440
52.19167	440
52.20000	443
52.20833	450
52.21667	460
52.22500	472
52.23333	482
52.24167	489
52.25000	494
52.25833	499
52.26667	506
52.27500	515
52.28333	526
52.29167	536
52.30000	544
52.30833	551
52.31667	557
52.32500	563
52.33333	569
52.34167	575
52.35000	582
52.35833	587
52.36667	593
52.37500	600
52.38333	607
52.39167	615
52.40000	623
52.40833	630
52.41667	637
52.42500	644
52.43333	651
52.44167	659
52.45000	668
52.45833	674
52.46667	678
52.47500	681
52.48333	682
52.49167	684
52.50000	689
52.50833	696
52.51667	704
52.52500	715
52.53333	724
52.54167	732
52.55000	739
52.55833	745
52.56667	750
52.57500	756
52.58333	765
52.59167	773
52.60000	780
52.60833	786
52.61667	791
52.62500	794
52.63333	797
52.64167	802
52.65000	807
52.65833	812
52.66667	817
52.67500	821
52.68333	824
52.69167	826
52.70000	828
52.70833	830
52.71667	833
52.72500	836
52.73333	839
52.74167	841
52.75000	841
52.75833	839
52.76667	836
52.77500	835
52.78333	838
52.79167	843
52.80000	849
52.80833	856
52.81667	860
52.82500	862
52.83333	863
52.84167	863
52.85000	864
52.85833	864
52.86667	863
52.87500	862
52.88333	861
52.89167	861
52.90000	859
52.90833	856
52.91667	854
52.92500	852
52.93333	853
52.94167	855
52.95000	859
52.95833	863
52.96667	866
52.97500	866
52.98333	864
52.99167	862
53.00000	861
53.00833	861
53.01667	861
53.02500	859
53.03333	855
53.04167	850
53.05000	844
53.05833	842
53.06667	842
53.07500	843
53.08333	843
53.09167	843
53.10000	839
53.10833	833
53.11667	825
53.12500	818
53.13333	810
53.14167	803
53.15000	799
53.15833	796
53.16667	797
53.17500	799
53.18333	803
53.19167	806
53.20000	806
53.20833	802
53.21667	796
53.22500	789
53.23333	781
53.24167	775
53.25000	770
53.25833	765
53.26667	759
53.27500	753
53.28333	746
53.29167	740
53.30000	734
53.30833	729
53.31667	725
53.32500	722
53.33333	718
53.34167	714
53.35000	710
53.35833	705
53.36667	698
53.37500	689
53.38333	678
53.39167	668
53.40000	660
53.40833	654
53.41667	653
53.42500	657
53.43333	663
53.44167	666
53.45000	664
53.45833	657
53.46667	645
53.47500	632
53.48333	618
53.49167	605
53.50000	594
53.50833	585
53.51667	578
53.52500	574
53.53333	572
53.54167	570
53.55000	567
53.55833	564
53.56667	560
53.57500	554
53.58333	548
53.59167	543
53.60000	538
53.60833	536
53.61667	533
53.62500	529
53.63333	524
53.64167	517
53.65000	509
53.65833	501
53.66667	492
53.67500	483
53.68333	474
53.69167	466
53.70000	460
53.70833	457
53.71667	455
53.72500	454
53.73333	451
53.74167	448
53.75000	444
53.75833	442
53.76667	441
53.77500	440
53.78333	438
53.79167	435
53.80000	430
53.80833	425
53.81667	420
53.82500	414
53.83333	409
53.84167	404
53.85000	399
53.85833	395
53.86667	391
53.87500	386
53.88333	380
53.89167	373
53.90000	363
53.90833	352
53.91667	341
53.92500	334
53.93333	329
53.94167	329
53.95000	330
53.95833	332
53.96667	331
53.97500	330
53.98333	327
53.99167	324
54.00000	319
54.00833	313
54.01667	308
54.02500	305
54.03333	304
54.04167	302
54.05000	298
54.05833	295
54.06667	292
54.07500	290
54.08333	291
54.09167	293
54.10000	293
54.10833	293
54.11667	292
54.12500	291
54.13333	291
54.14167	290
54.15000	288
54.15833	281
54.16667	270
54.17500	258
54.18333	247
54.19167	237
54.20000	231
54.20833	229
54.21667	228
54.22500	230
54.23333	232
54.24167	234
54.25000	235
54.25833	234
54.26667	231
54.27500	228
54.28333	225
54.29167	223
54.30000	222
54.30833	222
54.31667	222
54.32500	221
54.33333	217
54.34167	213
54.35000	208
54.35833	205
54.36667	205
54.37500	207
54.38333	210
54.39167	211
54.40000	210
54.40833	205
54.41667	200
54.42500	194
54.43333	191
54.44167	189
54.45000	189
54.45833	188
54.46667	184
54.47500	180
54.48333	176
54.49167	174
54.50000	173
54.50833	174
54.51667	175
54.52500	174
54.53333	173
54.54167	171
54.55000	170
54.55833	170
54.56667	171
54.57500	171
54.58333	171
54.59167	169
54.60000	165
54.60833	162
54.61667	159
54.62500	158
54.63333	160
54.64167	163
54.65000	166
54.65833	168
54.66667	168
54.67500	167
54.68333	164
54.69167	161
54.70000	156
54.70833	151
54.71667	147
54.72500	144
54.73333	143
54.74167	145
54.75000	148
54.75833	151
54.76667	153
54.77500	155
54.78333	156
54.79167	157
54.80000	155
54.80833	152
54.81667	147
54.82500	142
54.83333	138
54.84167	136
54.85000	136
54.85833	136
54.86667	136
54.87500	135
54.88333	135
54.89167	134
54.90000	134
54.90833	135
54.91667	134
54.92500	131
54.93333	127
54.94167	123
54.95000	121
54.95833	120
54.96667	119
54.97500	117
54.98333	112
54.99167	106
55.00000	101
55.00833	97
55.01667	95
55.02500	98
55.03333	102
55.04167	108
55.05000	114
55.05833	117
55.06667	118
55.07500	118
55.08333	118
55.09167	118
55.10000	115
55.10833	110
55.11667	103
55.12500	96
55.13333	91
55.14167	93
55.15000	98
55.15833	105
55.16667	109
55.17500	111
55.18333	109
55.19167	105
55.20000	101
55.20833	97
55.21667	95
55.22500	96
55.23333	100
55.24167	106
55.25000	113
55.25833	118
55.26667	121
55.27500	120
55.28333	115
55.29167	108
55.30000	104
55.30833	104
55.31667	106
55.32500	108
55.33333	108
55.34167	106
55.35000	102
55.35833	98
55.36667	95
55.37500	92
55.38333	89
55.39167	86
55.40000	82
55.40833	80
55.41667	80
55.42500	82
55.43333	88
55.44167	95
55.45000	102
55.45833	107
55.46667	109
55.47500	109
55.48333	107
55.49167	104
55.50000	101
55.50833	98
55.51667	97
55.52500	97
55.53333	99
55.54167	102
55.55000	106
55.55833	109
55.56667	111
55.57500	112
55.58333	109
55.59167	105
55.60000	99
55.60833	93
55.61667	87
55.62500	81
55.63333	76
55.64167	74
55.65000	73
55.65833	76
55.66667	80
55.67500	85
55.68333	88
55.69167	90
55.70000	90
55.70833	88
55.71667	85
55.72500	82
55.73333	79
55.74167	77
55.75000	77
55.75833	78
55.76667	80
55.77500	83
55.78333	86
55.79167	89
55.80000	89
55.80833	87
55.81667	84
55.82500	81
55.83333	79
55.84167	79
55.85000	81
55.85833	82
55.86667	82
55.87500	80
55.88333	77
55.89167	74
55.90000	73
55.90833	73
55.91667	75
55.92500	78
55.93333	82
55.94167	85
55.95000	88
55.95833	89
55.96667	88
55.97500	86
55.98333	84
55.99167	83
56.00000	83
56.00833	85
56.01667	86
56.02500	88
56.03333	89
56.04167	89
56.05000	89
56.05833	88
56.06667	89
56.07500	90
56.08333	90
56.09167	89
56.10000	87
56.10833	82
56.11667	78
56.12500	73
56.13333	71
56.14167	73
56.15000	77
56.15833	80
56.16667	81
56.17500	79
56.18333	74
56.19167	69
56.20000	69
56.20833	72
56.21667	76
56.22500	77
56.23333	76
56.24167	74
56.25000	72
56.25833	72
56.26667	75
56.27500	78
56.28333	80
56.29167	81
56.30000	81
56.30833	82
56.31667	83
56.32500	84
56.33333	84
56.34167	84
56.35000	81
56.35833	77
56.36667	72
56.37500	68
56.38333	69
56.39167	73
56.40000	79
56.40833	84
56.41667	87
56.42500	86
56.43333	84
56.44167	82
56.45000	81
56.45833	81
56.46667	84
56.47500	88
56.48333	91
56.49167	92
56.50000	92
56.50833	90
56.51667	87
56.52500	83
56.53333	79
56.54167	77
56.55000	75
56.55833	76
56.56667	79
56.57500	84
56.58333	89
56.59167	92
56.60000	92
56.60833	90
56.61667	87
56.62500	84
56.63333	81
56.64167	76
56.65000	70
56.65833	64
56.66667	59
56.67500	57
56.68333	60
56.69167	65
56.70000	69
56.70833	69
56.71667	66
56.72500	59
56.73333	52
56.74167	47
56.75000	46
56.75833	47
56.76667	52
56.77500	59
56.78333	65
56.79167	70
56.80000	72
56.80833	71
56.81667	69
56.82500	68
56.83333	68
56.84167	70
56.85000	74
56.85833	78
56.86667	81
56.87500	82
56.88333	80
56.89167	77
56.90000	74
56.90833	72
56.91667	72
56.92500	75
56.93333	79
56.94167	80
56.95000	79
56.95833	76
56.96667	71
56.97500	68
56.98333	66
56.99167	66
57.00000	67
57.00833	67
57.01667	67
57.02500	67
57.03333	67
57.04167	68
57.05000	70
57.05833	72
57.06667	73
57.07500	74
57.08333	75
57.09167	75
57.10000	74
57.10833	70
57.11667	67
57.12500	64
57.13333	63
57.14167	64
57.15000	66
57.15833	66
57.16667	63
57.17500	59
57.18333	57
57.19167	58
57.20000	59
57.20833	62
57.21667	63
57.22500	63
57.23333	63
57.24167	65
57.25000	68
57.25833	72
57.26667	74
57.27500	75
57.28333	75
57.29167	72
57.30000	67
57.30833	61
57.31667	56
57.32500	52
57.33333	52
57.34167	56
57.35000	62
57.35833	67
57.36667	67
57.37500	65
57.38333	60
57.39167	56
57.40000	52
57.40833	49
57.41667	48
57.42500	49
57.43333	52
57.44167	57
57.45000	61
57.45833	62
57.46667	58
57.47500	53
57.48333	48
57.49167	45
57.50000	46
57.50833	52
57.51667	58
57.52500	64
57.53333	68
57.54167	70
57.55000	68
57.55833	66
57.56667	64
57.57500	63
57.58333	65
57.59167	66
57.60000	67
57.60833	67
57.61667	66
57.62500	65
57.63333	65
57.64167	66
57.65000	67
57.65833	67
57.66667	66
57.67500	64
57.68333	63
57.69167	62
57.70000	63
57.70833	64
57.71667	64
57.72500	63
57.73333	60
57.74167	57
57.75000	54
57.75833	50
57.76667	47
57.77500	43
57.78333	39
57.79167	34
57.80000	31
57.80833	28
57.81667	28
57.82500	29
57.83333	31
57.84167	34
57.85000	38
57.85833	41
57.86667	45
57.87500	49
57.88333	53
57.89167	57
57.90000	61
57.90833	63
57.91667	65
57.92500	66
57.93333	67
57.94167	67
57.95000	65
57.95833	62
57.96667	56
57.97500	51
57.98333	48
57.99167	47
58.00000	49
58.00833	52
58.01667	54
58.02500	56
58.03333	56
58.04167	57
58.05000	58
58.05833	57
58.06667	55
58.07500	52
58.08333	50
58.09167	50
58.10000	52
58.10833	55
58.11667	58
58.12500	60
58.13333	61
58.14167	62
58.15000	61
58.15833	62
58.16667	64
58.17500	67
58.18333	70
58.19167	73
58.20000	73
58.20833	70
58.21667	67
58.22500	64
58.23333	62
58.24167	61
58.25000	61
58.25833	59
58.26667	55
58.27500	50
58.28333	45
58.29167	41
58.30000	40
58.30833	44
58.31667	48
58.32500	52
58.33333	53
58.34167	52
58.35000	49
58.35833	47
58.36667	49
58.37500	50
58.38333	52
58.39167	51
58.40000	48
58.40833	43
58.41667	38
58.42500	34
58.43333	32
58.44167	31
58.45000	33
58.45833	37
58.46667	43
58.47500	49
58.48333	56
58.49167	61
58.50000	66
58.50833	70
58.51667	71
58.52500	70
58.53333	67
58.54167	62
58.55000	57
58.55833	52
58.56667	49
58.57500	48
58.58333	49
58.59167	52
58.60000	54
58.60833	54
58.61667	52
58.62500	48
58.63333	44
58.64167	42
58.65000	42
58.65833	44
58.66667	47
58.67500	51
58.68333	55
58.69167	60
58.70000	63
58.70833	64
58.71667	64
58.72500	62
58.73333	60
58.74167	59
58.75000	58
58.75833	57
58.76667	55
58.77500	52
58.78333	49
58.79167	46
58.80000	44
58.80833	44
58.81667	46
58.82500	47
58.83333	49
58.84167	49
58.85000	49
58.85833	48
58.86667	47
58.87500	46
58.88333	45
58.89167	45
58.90000	44
58.90833	44
58.91667	44
58.92500	44
58.93333	46
58.94167	47
58.95000	49
58.95833	49
58.96667	47
58.97500	46
58.98333	45
58.99167	46
59.00000	49
59.00833	51
59.01667	54
59.02500	56
59.03333	58
59.04167	60
59.05000	61
59.05833	62
59.06667	62
59.07500	61
59.08333	59
59.09167	57
59.10000	55
59.10833	54
59.11667	51
59.12500	48
59.13333	43
59.14167	38
59.15000	33
59.15833	31
59.16667	32
59.17500	35
59.18333	41
59.19167	47
59.20000	51
59.20833	54
59.21667	56
59.22500	54
59.23333	52
59.24167	49
59.25000	47
59.25833	45
59.26667	43
59.27500	40
59.28333	36
59.29167	34
59.30000	33
59.30833	34
59.31667	36
59.32500	39
59.33333	42
59.34167	44
59.35000	47
59.35833	48
59.36667	48
59.37500	47
59.38333	46
59.39167	47
59.40000	50
59.40833	53
59.41667	54
59.42500	54
59.43333	51
59.44167	48
59.45000	44
59.45833	41
59.46667	39
59.47500	39
59.48333	40
59.49167	41
59.50000	40
59.50833	38
59.51667	37
59.52500	36
59.53333	38
59.54167	40
59.55000	43
59.55833	45
59.56667	45
59.57500	43
59.58333	42
59.59167	40
59.60000	39
59.60833	40
59.61667	41
59.62500	40
59.63333	39
59.64167	39
59.65000	38
59.65833	38
59.66667	37
59.67500	38
59.68333	38
59.69167	41
59.70000	45
59.70833	50
59.71667	55
59.72500	59
59.73333	61
59.74167	60
59.75000	57
59.75833	53
59.76667	49
59.77500	46
59.78333	43
59.79167	40
59.80000	35
59.80833	29
59.81667	25
59.82500	22
59.83333	23
59.84167	29
59.85000	37
59.85833	44
59.86667	51
59.87500	56
59.88333	60
59.89167	61
59.90000	61
59.90833	60
59.91667	57
59.92500	52
59.93333	47
59.94167	44
59.95000	43
59.95833	43
59.96667	43
59.97500	42
59.98333	40
59.99167	36
60.00000	32

[LC Chromatogram(Detector A-Ch2)]
Interval(msec)	500
# of Points	7201
Start Time(min)	0.000
End Time(min)	60.000
Intensity Units	mV
Intensity Multiplier	0.001
Wavelength(nm)	230
R.Time (min)	Intensity
0.00000	-18
0.00833	-18
0.01667	-5
0.02500	-3
0.03333	-3
0.04167	-3
0.05000	-3
0.05833	-4
0.06667	-6
0.07500	-6
0.08333	-6
0.09167	-5
0.10000	-6
0.10833	-6
0.11667	-5
0.12500	-4
0.13333	-5
0.14167	-6
0.15000	-7
0.15833	-6
0.16667	-4
0.17500	2
0.18333	8
0.19167	11
0.20000	9
0.20833	5
0.21667	1
0.22500	-1
0.23333	1
0.24167	6
0.25000	9
0.25833	9
0.26667	7
0.27500	3
0.28333	-1
0.29167	-4
0.30000	-8
0.30833	-11
0.31667	-13
0.32500	-14
0.33333	-13
0.34167	-11
0.35000	-9
0.35833	-9
0.36667	-9
0.37500	-9
0.38333	-7
0.39167	-5
0.40000	-2
0.40833	-1
0.41667	-1
0.42500	-3
0.43333	-6
0.44167	-8
0.45000	-10
0.45833	-11
0.46667	-12
0.47500	-11
0.48333	-10
0.49167	-7
0.50000	-3
0.50833	-0
0.51667	2
0.52500	4
0.53333	6
0.54167	8
0.55000	8
0.55833	6
0.56667	4
0.57500	4
0.58333	6
0.59167	9
0.60000	10
0.60833	9
0.61667	3
0.62500	-4
0.63333	-10
0.64167	-15
0.65000	-19
0.65833	-22
0.66667	-24
0.67500	-24
0.68333	-22
0.69167	-17
0.70000	-10
0.70833	-5
0.71667	-1
0.72500	-1
0.73333	-3
0.74167	-5
0.75000	-5
0.75833	-3
0.76667	-2
0.77500	-1
0.78333	-4
0.79167	-11
0.80000	-18
0.80833	-25
0.81667	-29
0.82500	-30
0.83333	-27
0.84167	-23
0.85000	-21
0.85833	-21
0.86667	-24
0.87500	-29
0.88333	-32
0.89167	-32
0.90000	-30
0.90833	-26
0.91667	-23
0.92500	-23
0.93333	-27
0.94167	-31
0.95000	-35
0.95833	-36
0.96667	-36
0.97500	-34
0.98333	-33
0.99167	-33
1.00000	-35
1.00833	-36
1.01667	-37
1.02500	-37
1.03333	-33
1.04167	-29
1.05000	-24
1.05833	-21
1.06667	-18
1.07500	-17
1.08333	-16
1.09167	-17
1.10000	-18
1.10833	-20
1.11667	-23
1.12500	-26
1.13333	-28
1.14167	-29
1.15000	-27
1.15833	-24
1.16667	-22
1.17500	-21
1.18333	-23
1.19167	-26
1.20000	-29
1.20833	-30
1.21667	-28
1.22500	-28
1.23333	-30
1.24167	-34
1.25000	-38
1.25833	-40
1.26667	-39
1.27500	-37
1.28333	-36
1.29167	-39
1.30000	-45
1.30833	-50
1.31667	-53
1.32500	-51
1.33333	-47
1.34167	-42
1.35000	-40
1.35833	-39
1.36667	-38
1.37500	-35
1.38333	-31
1.39167	-25
1.40000	-20
1.40833	-17
1.41667	-16
1.42500	-18
1.43333	-21
1.44167	-24
1.45000	-26
1.45833	-27
1.46667	-28
1.47500	-29
1.48333	-30
1.49167	-31
1.50000	-31
1.50833	-30
1.51667	-30
1.52500	-32
1.53333	-34
1.54167	-37
1.55000	-38
1.55833	-37
1.56667	-35
1.57500	-30
1.58333	-27
1.59167	-24
1.60000	-22
1.60833	-20
1.61667	-21
1.62500	-22
1.63333	-22
1.64167	-21
1.65000	-21
1.65833	-20
1.66667	-20
1.67500	-22
1.68333	-25
1.69167	-28
1.70000	-31
1.70833	-32
1.71667	-31
1.72500	-28
1.73333	-26
1.74167	-25
1.75000	-28
1.75833	-34
1.76667	-40
1.77500	-46
1.78333	-49
1.79167	-49
1.80000	-46
1.80833	-43
1.81667	-40
1.82500	-37
1.83333	-35
1.84167	-33
1.85000	-32
1.85833	-34
1.86667	-37
1.87500	-40
1.88333	-43
1.89167	-44
1.90000	-44
1.90833	-42
1.91667	-40
1.92500	-38
1.93333	-37
1.94167	-38
1.95000	-40
1.95833	-43
1.96667	-45
1.97500	-44
1.98333	-42
1.99167	-40
2.00000	-38
2.00833	-37
2.01667	-38
2.02500	-40
2.03333	-41
2.04167	-43
2.05000	-44
2.05833	-45
2.06667	-46
2.07500	-46
2.08333	-47
2.09167	-47
2.10000	-47
2.10833	-45
2.11667	-44
2.12500	-40
2.13333	-34
2.14167	-27
2.15000	-21
2.15833	-18
2.16667	-17
2.17500	-19
2.18333	-23
2.19167	-24
2.20000	-23
2.20833	-18
2.21667	-12
2.22500	-7
2.23333	-5
2.24167	-8
2.25000	-15
2.25833	-26
2.26667	-35
2.27500	-41
2.28333	-46
2.29167	-48
2.30000	-49
2.30833	-50
2.31667	-51
2.32500	-51
2.33333	-52
2.34167	-51
2.35000	-52
2.35833	-53
2.36667	-54
2.37500	-54
2.38333	-53
2.39167	-49
2.40000	-45
2.40833	-42
2.41667	-41
2.42500	-42
2.43333	-43
2.44167	-45
2.45000	-46
2.45833	-44
2.46667	-43
2.47500	-43
2.48333	-45
2.49167	-46
2.50000	-47
2.50833	-51
2.51667	-56
2.52500	-61
2.53333	-64
2.54167	-65
2.55000	-60
2.55833	-53
2.56667	-45
2.57500	-39
2.58333	-34
2.59167	-31
2.60000	-30
2.60833	-32
2.61667	-36
2.62500	-39
2.63333	-43
2.64167	-46
2.65000	-49
2.65833	-51
2.66667	-55
2.67500	-60
2.68333	-64
2.69167	-65
2.70000	-62
2.70833	-57
2.71667	-49
2.72500	-44
2.73333	-41
2.74167	-42
2.75000	-43
2.75833	-46
2.76667	-48
2.77500	-50
2.78333	-53
2.79167	-57
2.80000	-59
2.80833	-58
2.81667	-52
2.82500	-46
2.83333	-42
2.84167	-41
2.85000	-42
2.85833	-46
2.86667	-49
2.87500	-51
2.88333	-51
2.89167	-51
2.90000	-51
2.90833	-49
2.91667	-46
2.92500	-42
2.93333	-39
2.94167	-39
2.95000	-41
2.95833	-45
2.96667	-48
2.97500	-51
2.98333	-54
2.99167	-55
3.00000	-55
3.00833	-52
3.01667	-47
3.02500	-43
3.03333	-40
3.04167	-38
3.05000	-39
3.05833	-44
3.06667	-50
3.07500	-57
3.08333	-62
3.09167	-64
3.10000	-62
3.10833	-58
3.11667	-53
3.12500	-48
3.13333	-47
3.14167	-48
3.15000	-51
3.15833	-54
3.16667	-57
3.17500	-59
3.18333	-61
3.19167	-64
3.20000	-69
3.20833	-74
3.21667	-79
3.22500	-82
3.23333	-82
3.24167	-79
3.25000	-75
3.25833	-69
3.26667	-63
3.27500	-57
3.28333	-51
3.29167	-46
3.30000	-41
3.30833	-38
3.31667	-37
3.32500	-37
3.33333	-37
3.34167	-38
3.35000	-40
3.35833	-43
3.36667	-47
3.37500	-50
3.38333	-53
3.39167	-54
3.40000	-54
3.40833	-54
3.41667	-54
3.42500	-56
3.43333	-57
3.44167	-58
3.45000	-60
3.45833	-61
3.46667	-61
3.47500	-60
3.48333	-58
3.49167	-54
3.50000	-50
3.50833	-47
3.51667	-49
3.52500	-53
3.53333	-60
3.54167	-65
3.55000	-68
3.55833	-68
3.56667	-65
3.57500	-60
3.58333	-55
3.59167	-50
3.60000	-47
3.60833	-45
3.61667	-44
3.62500	-44
3.63333	-43
3.64167	-42
3.65000	-42
3.65833	-43
3.66667	-45
3.67500	-48
3.68333	-52
3.69167	-55
3.70000	-57
3.70833	-60
3.71667	-62
3.72500	-63
3.73333	-64
3.74167	-65
3.75000	-66
3.75833	-67
3.76667	-68
3.77500	-66
3.78333	-62
3.79167	-56
3.80000	-51
3.80833	-49
3.81667	-50
3.82500	-52
3.83333	-54
3.84167	-56
3.85000	-58
3.85833	-59
3.86667	-62
3.87500	-67
3.88333	-70
3.89167	-70
3.90000	-67
3.90833	-62
3.91667	-55
3.92500	-50
3.93333	-46
3.94167	-46
3.95000	-46
3.95833	-47
3.96667	-47
3.97500	-44
3.98333	-42
3.99167	-41
4.00000	-43
4.00833	-49
4.01667	-57
4.02500	-66
4.03333	-73
4.04167	-77
4.05000	-78
4.05833	-75
4.06667	-70
4.07500	-62
4.08333	-54
4.09167	-47
4.10000	-41
4.10833	-40
4.11667	-41
4.12500	-43
4.13333	-43
4.14167	-42
4.15000	-42
4.15833	-43
4.16667	-43
4.17500	-44
4.18333	-44
4.19167	-45
4.20000	-47
4.20833	-50
4.21667	-52
4.22500	-53
4.23333	-51
4.24167	-47
4.25000	-45
4.25833	-46
4.26667	-49
4.27500	-56
4.28333	-62
4.29167	-68
4.30000	-72
4.30833	-73
4.31667	-71
4.32500	-67
4.33333	-63
4.34167	-59
4.35000	-57
4.35833	-55
4.36667	-54
4.37500	-55
4.38333	-57
4.39167	-60
4.40000	-64
4.40833	-68
4.41667	-72
4.42500	-73
4.43333	-73
4.44167	-70
4.45000	-64
4.45833	-58
4.46667	-53
4.47500	-49
4.48333	-46
4.49167	-44
4.50000	-43
4.50833	-43
4.51667	-45
4.52500	-49
4.53333	-54
4.54167	-58
4.55000	-60
4.55833	-59
4.56667	-55
4.57500	-50
4.58333	-46
4.59167	-44
4.60000	-46
4.60833	-50
4.61667	-55
4.62500	-60
4.63333	-62
4.64167	-61
4.65000	-59
4.65833	-57
4.66667	-54
4.67500	-51
4.68333	-49
4.69167	-48
4.70000	-49
4.70833	-52
4.71667	-56
4.72500	-57
4.73333	-57
4.74167	-57
4.75000	-59
4.75833	-63
4.76667	-66
4.77500	-68
4.78333	-66
4.79167	-61
4.80000	-56
4.80833	-52
4.81667	-52
4.82500	-54
4.83333	-58
4.84167	-62
4.85000	-65
4.85833	-66
4.86667	-66
4.87500	-65
4.88333	-64
4.89167	-63
4.90000	-63
4.90833	-63
4.91667	-64
4.92500	-65
4.93333	-66
4.94167	-68
4.95000	-69
4.95833	-70
4.96667	-71
4.97500	-71
4.98333	-70
4.99167	-67
5.00000	-63
5.00833	-57
5.01667	-51
5.02500	-47
5.03333	-45
5.04167	-46
5.05000	-49
5.05833	-52
5.06667	-55
5.07500	-55
5.08333	-54
5.09167	-54
5.10000	-54
5.10833	-53
5.11667	-52
5.12500	-52
5.13333	-53
5.14167	-55
5.15000	-57
5.15833	-58
5.16667	-58
5.17500	-56
5.18333	-53
5.19167	-52
5.20000	-51
5.20833	-50
5.21667	-48
5.22500	-48
5.23333	-51
5.24167	-56
5.25000	-62
5.25833	-68
5.26667	-72
5.27500	-72
5.28333	-69
5.29167	-66
5.30000	-63
5.30833	-60
5.31667	-58
5.32500	-55
5.33333	-51
5.34167	-47
5.35000	-45
5.35833	-44
5.36667	-47
5.37500	-51
5.38333	-54
5.39167	-56
5.40000	-56
5.40833	-54
5.41667	-50
5.42500	-46
5.43333	-45
5.44167	-46
5.45000	-49
5.45833	-54
5.46667	-59
5.47500	-62
5.48333	-63
5.49167	-63
5.50000	-63
5.50833	-63
5.51667	-63
5.52500	-65
5.53333	-66
5.54167	-67
5.55000	-66
5.55833	-64
5.56667	-63
5.57500	-63
5.58333	-63
5.59167	-64
5.60000	-63
5.60833	-61
5.61667	-56
5.62500	-52
5.63333	-50
5.64167	-52
5.65000	-57
5.65833	-64
5.66667	-71
5.67500	-77
5.68333	-81
5.69167	-83
5.70000	-82
5.70833	-78
5.71667	-72
5.72500	-65
5.73333	-57
5.74167	-51
5.75000	-49
5.75833	-52
5.76667	-56
5.77500	-60
5.78333	-62
5.79167	-62
5.80000	-61
5.80833	-61
5.81667	-61
5.82500	-62
5.83333	-63
5.84167	-63
5.85000	-63
5.85833	-62
5.86667	-61
5.87500	-60
5.88333	-58
5.89167	-58
5.90000	-59
5.90833	-61
5.91667	-64
5.92500	-66
5.93333	-69
5.94167	-71
5.95000	-72
5.95833	-72
5.96667	-71
5.97500	-69
5.98333	-66
5.99167	-63
6.00000	-61
6.00833	-60
6.01667	-60
6.02500	-62
6.03333	-66
6.04167	-70
6.05000	-73
6.05833	-74
6.06667	-72
6.07500	-68
6.08333	-63
6.09167	-59
6.10000	-55
6.10833	-52
6.11667	-50
6.12500	-49
6.13333	-51
6.14167	-53
6.15000	-55
6.15833	-56
6.16667	-56
6.17500	-57
6.18333	-59
6.19167	-59
6.20000	-58
6.20833	-56
6.21667	-54
6.22500	-52
6.23333	-52
6.24167	-53
6.25000	-55
6.25833	-57
6.26667	-59
6.27500	-59
6.28333	-59
6.29167	-59
6.30000	-58
6.30833	-57
6.31667	-55
6.32500	-55
6.33333	-56
6.34167	-58
6.35000	-62
6.35833	-65
6.36667	-68
6.37500	-68
6.38333	-67
6.39167	-66
6.40000	-66
6.40833	-65
6.41667	-64
6.42500	-63
6.43333	-62
6.44167	-61
6.45000	-60
6.45833	-59
6.46667	-60
6.47500	-63
6.48333	-67
6.49167	-71
6.50000	-75
6.50833	-76
6.51667	-76
6.52500	-73
6.53333	-71
6.54167	-68
6.55000	-65
6.55833	-63
6.56667	-62
6.57500	-60
6.58333	-59
6.59167	-57
6.60000	-56
6.60833	-57
6.61667	-60
6.62500	-65
6.63333	-72
6.64167	-79
6.65000	-84
6.65833	-85
6.66667	-84
6.67500	-80
6.68333	-76
6.69167	-72
6.70000	-68
6.70833	-64
6.71667	-60
6.72500	-57
6.73333	-54
6.74167	-52
6.75000	-52
6.75833	-53
6.76667	-57
6.77500	-62
6.78333	-67
6.79167	-71
6.80000	-74
6.80833	-76
6.81667	-77
6.82500	-76
6.83333	-77
6.84167	-77
6.85000	-76
6.85833	-74
6.86667	-73
6.87500	-71
6.88333	-70
6.89167	-71
6.90000	-73
6.90833	-75
6.91667	-76
6.92500	-76
6.93333	-77
6.94167	-78
6.95000	-79
6.95833	-79
6.96667	-77
6.97500	-75
6.98333	-73
6.99167	-73
7.00000	-74
7.00833	-75
7.01667	-74
7.02500	-71
7.03333	-66
7.04167	-61
7.05000	-59
7.05833	-61
7.06667	-66
7.07500	-73
7.08333	-78
7.09167	-80
7.10000	-78
7.10833	-77
7.11667	-75
7.12500	-76
7.13333	-79
7.14167	-81
7.15000	-80
7.15833	-75
7.16667	-67
7.17500	-60
7.18333	-54
7.19167	-53
7.20000	-54
7.20833	-55
7.21667	-56
7.22500	-57
7.23333	-57
7.24167	-58
7.25000	-61
7.25833	-66
7.26667	-70
7.27500	-72
7.28333	-72
7.29167	-69
7.30000	-66
7.30833	-66
7.31667	-69
7.32500	-73
7.33333	-75
7.34167	-74
7.35000	-72
7.35833	-68
7.36667	-67
7.37500	-70
7.38333	-74
7.39167	-77
7.40000	-80
7.40833	-80
7.41667	-78
7.42500	-73
7.43333	-67
7.44167	-60
7.45000	-55
7.45833	-52
7.46667	-53
7.47500	-56
7.48333	-59
7.49167	-62
7.50000	-64
7.50833	-63
7.51667	-62
7.52500	-60
7.53333	-59
7.54167	-59
7.55000	-62
7.55833	-65
7.56667	-68
7.57500	-68
7.58333	-67
7.59167	-66
7.60000	-65
7.60833	-65
7.61667	-67
7.62500	-70
7.63333	-76
7.64167	-81
7.65000	-85
7.65833	-85
7.66667	-81
7.67500	-73
7.68333	-67
7.69167	-64
7.70000	-65
7.70833	-70
7.71667	-77
7.72500	-84
7.73333	-89
7.74167	-90
7.75000	-87
7.75833	-83
7.76667	-79
7.77500	-76
7.78333	-75
7.79167	-76
7.80000	-78
7.80833	-78
7.81667	-75
7.82500	-72
7.83333	-69
7.84167	-66
7.85000	-65
7.85833	-63
7.86667	-60
7.87500	-55
7.88333	-50
7.89167	-49
7.90000	-51
7.90833	-54
7.91667	-58
7.92500	-62
7.93333	-66
7.94167	-70
7.95000	-73
7.95833	-75
7.96667	-74
7.97500	-70
7.98333	-65
7.99167	-61
8.00000	-60
8.00833	-62
8.01667	-66
8.02500	-71
8.03333	-73
8.04167	-73
8.05000	-72
8.05833	-70
8.06667	-68
8.07500	-69
8.08333	-70
8.09167	-73
8.10000	-75
8.10833	-77
8.11667	-77
8.12500	-74
8.13333	-70
8.14167	-64
8.15000	-58
8.15833	-54
8.16667	-50
8.17500	-50
8.18333	-51
8.19167	-54
8.20000	-58
8.20833	-63
8.21667	-69
8.22500	-74
8.23333	-75
8.24167	-74
8.25000	-73
8.25833	-73
8.26667	-75
8.27500	-77
8.28333	-78
8.29167	-74
8.30000	-69
8.30833	-63
8.31667	-59
8.32500	-56
8.33333	-55
8.34167	-56
8.35000	-59
8.35833	-63
8.36667	-67
8.37500	-72
8.38333	-75
8.39167	-76
8.40000	-76
8.40833	-72
8.41667	-67
8.42500	-63
8.43333	-59
8.44167	-57
8.45000	-57
8.45833	-59
8.46667	-63
8.47500	-68
8.48333	-74
8.49167	-78
8.50000	-80
8.50833	-81
8.51667	-79
8.52500	-78
8.53333	-77
8.54167	-77
8.55000	-76
8.55833	-72
8.56667	-68
8.57500	-65
8.58333	-64
8.59167	-64
8.60000	-66
8.60833	-69
8.61667	-71
8.62500	-73
8.63333	-73
8.64167	-72
8.65000	-71
8.65833	-69
8.66667	-69
8.67500	-72
8.68333	-76
8.69167	-78
8.70000	-80
8.70833	-80
8.71667	-79
8.72500	-78
8.73333	-79
8.74167	-79
8.75000	-77
8.75833	-72
8.76667	-67
8.77500	-63
8.78333	-60
8.79167	-61
8.80000	-63
8.80833	-65
8.81667	-66
8.82500	-67
8.83333	-67
8.84167	-69
8.85000	-71
8.85833	-73
8.86667	-76
8.87500	-80
8.88333	-83
8.89167	-84
8.90000	-84
8.90833	-82
8.91667	-78
8.92500	-74
8.93333	-70
8.94167	-66
8.95000	-63
8.95833	-62
8.96667	-63
8.97500	-64
8.98333	-65
8.99167	-66
9.00000	-67
9.00833	-70
9.01667	-73
9.02500	-74
9.03333	-73
9.04167	-72
9.05000	-74
9.05833	-77
9.06667	-80
9.07500	-82
9.08333	-81
9.09167	-76
9.10000	-72
9.10833	-70
9.11667	-72
9.12500	-77
9.13333	-81
9.14167	-84
9.15000	-83
9.15833	-77
9.16667	-69
9.17500	-60
9.18333	-53
9.19167	-52
9.20000	-54
9.20833	-58
9.21667	-62
9.22500	-66
9.23333	-68
9.24167	-70
9.25000	-71
9.25833	-73
9.26667	-74
9.27500	-74
9.28333	-71
9.29167	-67
9.30000	-62
9.30833	-56
9.31667	-52
9.32500	-50
9.33333	-52
9.34167	-56
9.35000	-61
9.35833	-65
9.36667	-66
9.37500	-64
9.38333	-61
9.39167	-57
9.40000	-54
9.40833	-52
9.41667	-52
9.42500	-53
9.43333	-56
9.44167	-59
9.45000	-61
9.45833	-62
9.46667	-63
9.47500	-65
9.48333	-68
9.49167	-73
9.50000	-78
9.50833	-82
9.51667	-82
9.52500	-81
9.53333	-79
9.54167	-77
9.55000	-75
9.55833	-74
9.56667	-74
9.57500	-74
9.58333	-73
9.59167	-74
9.60000	-75
9.60833	-76
9.61667	-76
9.62500	-74
9.63333	-71
9.64167	-67
9.65000	-65
9.65833	-66
9.66667	-67
9.67500	-68
9.68333	-69
9.69167	-69
9.70000	-70
9.70833	-72
9.71667	-77
9.72500	-82
9.73333	-87
9.74167	-91
9.75000	-91
9.75833	-89
9.76667	-87
9.77500	-86
9.78333	-86
9.79167	-87
9.80000	-88
9.80833	-86
9.81667	-80
9.82500	-74
9.83333	-69
9.84167	-66
9.85000	-65
9.85833	-67
9.86667	-69
9.87500	-69
9.88333	-69
9.89167	-69
9.90000	-69
9.90833	-68
9.91667	-66
9.92500	-64
9.93333	-62
9.94167	-61
9.95000	-59
9.95833	-56
9.96667	-53
9.97500	-49
9.98333	-46
9.99167	-48
10.00000	-53
10.00833	-61
10.01667	-69
10.02500	-75
10.03333	-76
10.04167	-74
10.05000	-69
10.05833	-63
10.06667	-58
10.07500	-58
10.08333	-61
10.09167	-66
10.10000	-71
10.10833	-74
10.11667	-75
10.12500	-74
10.13333	-72
10.14167	-71
10.15000	-72
10.15833	-76
10.16667	-80
10.17500	-85
10.18333	-87
10.19167	-87
10.20000	-85
10.20833	-82
10.21667	-80
10.22500	-80
10.23333	-81
10.24167	-84
10.25000	-86
10.25833	-87
10.26667	-86
10.27500	-82
10.28333	-79
10.29167	-75
10.30000	-73
10.30833	-73
10.31667	-75
10.32500	-76
10.33333	-76
10.34167	-75
10.35000	-73
10.35833	-73
10.36667	-75
10.37500	-80
10.38333	-83
10.39167	-85
10.40000	-85
10.40833	-82
10.41667	-79
10.42500	-75
10.43333	-73
10.44167	-72
10.45000	-72
10.45833	-71
10.46667	-72
10.47500	-72
10.48333	-72
10.49167	-72
10.50000	-71
10.50833	-70
10.51667	-69
10.52500	-69
10.53333	-70
10.54167	-72
10.55000	-74
10.55833	-77
10.56667	-81
10.57500	-85
10.58333	-87
10.59167	-85
10.60000	-79
10.60833	-75
10.61667	-72
10.62500	-72
10.63333	-74
10.64167	-75
10.65000	-73
10.65833	-69
10.66667	-66
10.67500	-66
10.68333	-68
10.69167	-72
10.70000	-77
10.70833	-79
10.71667	-79
10.72500	-76
10.73333	-71
10.74167	-65
10.75000	-60
10.75833	-55
10.76667	-51
10.77500	-49
10.78333	-50
10.79167	-52
10.80000	-56
10.80833	-61
10.81667	-66
10.82500	-71
10.83333	-73
10.84167	-75
10.85000	-76
10.85833	-79
10.86667	-82
10.87500	-85
10.88333	-88
10.89167	-87
10.90000	-84
10.90833	-80
10.91667	-77
10.92500	-73
10.93333	-71
10.94167	-69
10.95000	-66
10.95833	-63
10.96667	-61
10.97500	-60
10.98333	-60
10.99167	-60
11.00000	-58
11.00833	-54
11.01667	-49
11.02500	-46
11.03333	-44
11.04167	-46
11.05000	-49
11.05833	-53
11.06667	-57
11.07500	-61
11.08333	-64
11.09167	-65
11.10000	-65
11.10833	-65
11.11667	-65
11.12500	-67
11.13333	-69
11.14167	-72
11.15000	-74
11.15833	-75
11.16667	-76
11.17500	-77
11.18333	-78
11.19167	-76
11.20000	-74
11.20833	-71
11.21667	-69
11.22500	-69
11.23333	-73
11.24167	-76
11.25000	-77
11.25833	-74
11.26667	-71
11.27500	-67
11.28333	-65
11.29167	-65
11.30000	-68
11.30833	-70
11.31667	-70
11.32500	-70
11.33333	-70
11.34167	-70
11.35000	-72
11.35833	-74
11.36667	-77
11.37500	-78
11.38333	-78
11.39167	-77
11.40000	-76
11.40833	-76
11.41667	-79
11.42500	-81
11.43333	-80
11.44167	-77
11.45000	-73
11.45833	-69
11.46667	-67
11.47500	-67
11.48333	-67
11.49167	-65
11.50000	-62
11.50833	-56
11.51667	-51
11.52500	-48
11.53333	-49
11.54167	-52
11.55000	-57
11.55833	-61
11.56667	-64
11.57500	-64
11.58333	-63
11.59167	-61
11.60000	-59
11.60833	-58
11.61667	-58
11.62500	-60
11.63333	-65
11.64167	-70
11.65000	-73
11.65833	-75
11.66667	-74
11.67500	-70
11.68333	-67
11.69167	-64
11.70000	-63
11.70833	-63
11.71667	-61
11.72500	-59
11.73333	-58
11.74167	-58
11.75000	-58
11.75833	-58
11.76667	-57
11.77500	-55
11.78333	-53
11.79167	-51
11.80000	-52
11.80833	-55
11.81667	-59
11.82500	-63
11.83333	-66
11.84167	-68
11.85000	-68
11.85833	-65
11.86667	-62
11.87500	-59
11.88333	-58
11.89167	-60
11.90000	-65
11.90833	-68
11.91667	-70
11.92500	-70
11.93333	-69
11.94167	-68
11.95000	-67
11.95833	-67
11.96667	-67
11.97500	-67
11.98333	-66
11.99167	-63
12.00000	-60
12.00833	-57
12.01667	-55
12.02500	-55
12.03333	-57
12.04167	-60
12.05000	-64
12.05833	-67
12.06667	-67
12.07500	-63
12.08333	-58
12.09167	-55
12.10000	-55
12.10833	-58
12.11667	-63
12.12500	-66
12.13333	-66
12.14167	-65
12.15000	-64
12.15833	-64
12.16667	-66
12.17500	-69
12.18333	-73
12.19167	-80
12.20000	-87
12.20833	-91
12.21667	-92
12.22500	-89
12.23333	-83
12.24167	-76
12.25000	-71
12.25833	-68
12.26667	-68
12.27500	-68
12.28333	-69
12.29167	-68
12.30000	-66
12.30833	-64
12.31667	-64
12.32500	-64
12.33333	-64
12.34167	-64
12.35000	-63
12.35833	-62
12.36667	-61
12.37500	-61
12.38333	-62
12.39167	-63
12.40000	-65
12.40833	-67
12.41667	-70
12.42500	-73
12.43333	-75
12.44167	-75
12.45000	-76
12.45833	-76
12.46667	-77
12.47500	-77
12.48333	-78
12.49167	-78
12.50000	-79
12.50833	-79
12.51667	-78
12.52500	-77
12.53333	-76
12.54167	-74
12.55000	-73
12.55833	-73
12.56667	-74
12.57500	-73
12.58333	-72
12.59167	-69
12.60000	-64
12.60833	-57
12.61667	-49
12.62500	-43
12.63333	-43
12.64167	-46
12.65000	-52
12.65833	-59
12.66667	-62
12.67500	-61
12.68333	-58
12.69167	-57
12.70000	-57
12.70833	-59
12.71667	-62
12.72500	-66
12.73333	-67
12.74167	-68
12.75000	-69
12.75833	-71
12.76667	-73
12.77500	-75
12.78333	-76
12.79167	-76
12.80000	-75
12.80833	-72
12.81667	-67
12.82500	-63
12.83333	-60
12.84167	-58
12.85000	-57
12.85833	-57
12.86667	-57
12.87500	-55
12.88333	-52
12.89167	-51
12.90000	-51
12.90833	-54
12.91667	-58
12.92500	-62
12.93333	-64
12.94167	-66
12.95000	-65
12.95833	-64
12.96667	-65
12.97500	-69
12.98333	-73
12.99167	-74
13.00000	-73
13.00833	-69
13.01667	-62
13.02500	-58
13.03333	-56
13.04167	-57
13.05000	-60
13.05833	-63
13.06667	-64
13.07500	-64
13.08333	-63
13.09167	-63
13.10000	-63
13.10833	-65
13.11667	-69
13.12500	-72
13.13333	-75
13.14167	-77
13.15000	-76
13.15833	-73
13.16667	-68
13.17500	-63
13.18333	-59
13.19167	-57
13.20000	-56
13.20833	-56
13.21667	-57
13.22500	-57
13.23333	-56
13.24167	-54
13.25000	-51
13.25833	-47
13.26667	-45
13.27500	-43
13.28333	-43
13.29167	-47
13.30000	-53
13.30833	-59
13.31667	-61
13.32500	-60
13.33333	-56
13.34167	-50
13.35000	-47
13.35833	-46
13.36667	-46
13.37500	-48
13.38333	-50
13.39167	-50
13.40000	-50
13.40833	-50
13.41667	-52
13.42500	-55
13.43333	-57
13.44167	-59
13.45000	-61
13.45833	-63
13.46667	-65
13.47500	-67
13.48333	-69
13.49167	-69
13.50000	-65
13.50833	-60
13.51667	-54
13.52500	-50
13.53333	-49
13.54167	-51
13.55000	-56
13.55833	-62
13.56667	-67
13.57500	-71
13.58333	-73
13.59167	-73
13.60000	-72
13.60833	-72
13.61667	-72
13.62500	-72
13.63333	-71
13.64167	-69
13.65000	-66
13.65833	-62
13.66667	-59
13.67500	-57
13.68333	-55
13.69167	-53
13.70000	-51
13.70833	-48
13.71667	-47
13.72500	-47
13.73333	-48
13.74167	-49
13.75000	-47
13.75833	-43
13.76667	-39
13.77500	-37
13.78333	-38
13.79167	-41
13.80000	-44
13.80833	-48
13.81667	-49
13.82500	-50
13.83333	-51
13.84167	-52
13.85000	-51
13.85833	-49
13.86667	-47
13.87500	-46
13.88333	-45
13.89167	-44
13.90000	-42
13.90833	-39
13.91667	-38
13.92500	-37
13.93333	-37
13.94167	-38
13.95000	-41
13.95833	-44
13.96667	-48
13.97500	-50
13.98333	-50
13.99167	-46
14.00000	-39
14.00833	-33
14.01667	-29
14.02500	-28
14.03333	-27
14.04167	-26
14.05000	-24
14.05833	-21
14.06667	-18
14.07500	-18
14.08333	-18
14.09167	-18
14.10000	-18
14.10833	-18
14.11667	-18
14.12500	-18
14.13333	-20
14.14167	-24
14.15000	-27
14.15833	-29
14.16667	-30
14.17500	-29
14.18333	-28
14.19167	-27
14.20000	-26
14.20833	-26
14.21667	-25
14.22500	-22
14.23333	-18
14.24167	-14
14.25000	-11
14.25833	-9
14.26667	-7
14.27500	-6
14.28333	-7
14.29167	-9
14.30000	-12
14.30833	-16
14.31667	-21
14.32500	-25
14.33333	-29
14.34167	-33
14.35000	-34
14.35833	-34
14.36667	-32
14.37500	-30
14.38333	-29
14.39167	-27
14.40000	-26
14.40833	-25
14.41667	-24
14.42500	-25
14.43333	-28
14.44167	-32
14.45000	-35
14.45833	-36
14.46667	-34
14.47500	-29
14.48333	-23
14.49167	-20
14.50000	-20
14.50833	-23
14.51667	-29
14.52500	-34
14.53333	-38
14.54167	-41
14.55000	-42
14.55833	-41
14.56667	-40
14.57500	-39
14.58333	-37
14.59167	-36
14.60000	-36
14.60833	-35
14.61667	-34
14.62500	-33
14.63333	-34
14.64167	-37
14.65000	-40
14.65833	-42
14.66667	-43
14.67500	-41
14.68333	-38
14.69167	-35
14.70000	-34
14.70833	-35
14.71667	-40
14.72500	-47
14.73333	-54
14.74167	-59
14.75000	-62
14.75833	-63
14.76667	-61
14.77500	-58
14.78333	-54
14.79167	-52
14.80000	-49
14.80833	-46
14.81667	-43
14.82500	-41
14.83333	-38
14.84167	-37
14.85000	-39
14.85833	-44
14.86667	-49
14.87500	-53
14.88333	-56
14.89167	-56
14.90000	-55
14.90833	-54
14.91667	-52
14.92500	-52
14.93333	-52
14.94167	-53
14.95000	-54
14.95833	-53
14.96667	-52
14.97500	-51
14.98333	-50
14.99167	-49
15.00000	-48
15.00833	-48
15.01667	-49
15.02500	-51
15.03333	-54
15.04167	-56
15.05000	-55
15.05833	-51
15.06667	-46
15.07500	-42
15.08333	-40
15.09167	-41
15.10000	-44
15.10833	-47
15.11667	-50
15.12500	-51
15.13333	-50
15.14167	-50
15.15000	-49
15.15833	-50
15.16667	-53
15.17500	-59
15.18333	-65
15.19167	-69
15.20000	-70
15.20833	-68
15.21667	-63
15.22500	-58
15.23333	-55
15.24167	-55
15.25000	-56
15.25833	-58
15.26667	-59
15.27500	-58
15.28333	-55
15.29167	-53
15.30000	-52
15.30833	-52
15.31667	-55
15.32500	-57
15.33333	-59
15.34167	-59
15.35000	-58
15.35833	-58
15.36667	-57
15.37500	-58
15.38333	-58
15.39167	-58
15.40000	-58
15.40833	-58
15.41667	-60
15.42500	-63
15.43333	-68
15.44167	-72
15.45000	-76
15.45833	-78
15.46667	-79
15.47500	-81
15.48333	-83
15.49167	-83
15.50000	-81
15.50833	-80
15.51667	-81
15.52500	-84
15.53333	-88
15.54167	-91
15.55000	-92
15.55833	-90
15.56667	-87
15.57500	-84
15.58333	-81
15.59167	-79
15.60000	-78
15.60833	-77
15.61667	-76
15.62500	-74
15.63333	-73
15.64167	-73
15.65000	-75
15.65833	-79
15.66667	-82
15.67500	-85
15.68333	-86
15.69167	-86
15.70000	-85
15.70833	-86
15.71667	-88
15.72500	-89
15.73333	-87
15.74167	-83
15.75000	-76
15.75833	-68
15.76667	-62
15.77500	-58
15.78333	-57
15.79167	-58
15.80000	-63
15.80833	-68
15.81667	-72
15.82500	-77
15.83333	-79
15.84167	-80
15.85000	-82
15.85833	-84
15.86667	-87
15.87500	-90
15.88333	-91
15.89167	-90
15.90000	-85
15.90833	-80
15.91667	-76
15.92500	-75
15.93333	-75
15.94167	-76
15.95000	-77
15.95833	-79
15.96667	-82
15.97500	-87
15.98333	-92
15.99167	-94
16.00000	-94
16.00833	-92
16.01667	-89
16.02500	-87
16.03333	-88
16.04167	-90
16.05000	-91
16.05833	-92
16.06667	-91
16.07500	-89
16.08333	-85
16.09167	-80
16.10000	-76
16.10833	-75
16.11667	-76
16.12500	-79
16.13333	-82
16.14167	-86
16.15000	-88
16.15833	-90
16.16667	-91
16.17500	-92
16.18333	-92
16.19167	-91
16.20000	-89
16.20833	-87
16.21667	-85
16.22500	-84
16.23333	-81
16.24167	-79
16.25000	-77
16.25833	-75
16.26667	-74
16.27500	-74
16.28333	-75
16.29167	-77
16.30000	-80
16.30833	-85
16.31667	-90
16.32500	-96
16.33333	-101
16.34167	-105
16.35000	-106
16.35833	-104
16.36667	-101
16.37500	-97
16.38333	-93
16.39167	-90
16.40000	-87
16.40833	-85
16.41667	-83
16.42500	-82
16.43333	-83
16.44167	-85
16.45000	-87
16.45833	-88
16.46667	-88
16.47500	-90
16.48333	-94
16.49167	-100
16.50000	-106
16.50833	-113
16.51667	-118
16.52500	-121
16.53333	-121
16.54167	-119
16.55000	-116
16.55833	-111
16.56667	-108
16.57500	-106
16.58333	-105
16.59167	-104
16.60000	-103
16.60833	-102
16.61667	-102
16.62500	-103
16.63333	-106
16.64167	-108
16.65000	-109
16.65833	-109
16.66667	-107
16.67500	-103
16.68333	-100
16.69167	-96
16.70000	-92
16.70833	-91
16.71667	-93
16.72500	-94
16.73333	-95
16.74167	-94
16.75000	-94
16.75833	-96
16.76667	-99
16.77500	-104
16.78333	-110
16.79167	-114
16.80000	-116
16.80833	-116
16.81667	-115
16.82500	-114
16.83333	-115
16.84167	-117
16.85000	-119
16.85833	-119
16.86667	-119
16.87500	-118
16.88333	-117
16.89167	-119
16.90000	-121
16.90833	-122
16.91667	-121
16.92500	-119
16.93333	-116
16.94167	-113
16.95000	-110
16.95833	-107
16.96667	-105
16.97500	-105
16.98333	-107
16.99167	-112
17.00000	-117
17.00833	-121
17.01667	-122
17.02500	-122
17.03333	-119
17.04167	-116
17.05000	-114
17.05833	-114
17.06667	-114
17.07500	-116
17.08333	-117
17.09167	-118
17.10000	-118
17.10833	-117
17.11667	-115
17.12500	-114
17.13333	-115
17.14167	-117
17.15000	-119
17.15833	-121
17.16667	-120
17.17500	-115
17.18333	-109
17.19167	-103
17.20000	-97
17.20833	-93
17.21667	-92
17.22500	-93
17.23333	-95
17.24167	-99
17.25000	-102
17.25833	-105
17.26667	-108
17.27500	-112
17.28333	-116
17.29167	-117
17.30000	-116
17.30833	-113
17.31667	-110
17.32500	-108
17.33333	-108
17.34167	-110
17.35000	-113
17.35833	-115
17.36667	-118
17.37500	-120
17.38333	-122
17.39167	-122
17.40000	-121
17.40833	-119
17.41667	-117
17.42500	-114
17.43333	-112
17.44167	-111
17.45000	-110
17.45833	-111
17.46667	-113
17.47500	-116
17.48333	-120
17.49167	-123
17.50000	-125
17.50833	-126
17.51667	-126
17.52500	-126
17.53333	-127
17.54167	-127
17.55000	-124
17.55833	-119
17.56667	-112
17.57500	-105
17.58333	-101
17.59167	-102
17.60000	-106
17.60833	-112
17.61667	-118
17.62500	-122
17.63333	-125
17.64167	-127
17.65000	-128
17.65833	-128
17.66667	-129
17.67500	-131
17.68333	-133
17.69167	-136
17.70000	-138
17.70833	-138
17.71667	-136
17.72500	-133
17.73333	-129
17.74167	-125
17.75000	-123
17.75833	-122
17.76667	-124
17.77500	-126
17.78333	-129
17.79167	-131
17.80000	-133
17.80833	-133
17.81667	-132
17.82500	-130
17.83333	-129
17.84167	-130
17.85000	-130
17.85833	-131
17.86667	-130
17.87500	-129
17.88333	-127
17.89167	-128
17.90000	-130
17.90833	-132
17.91667	-134
17.92500	-136
17.93333	-135
17.94167	-133
17.95000	-130
17.95833	-126
17.96667	-123
17.97500	-123
17.98333	-126
17.99167	-131
18.00000	-136
18.00833	-139
18.01667	-141
18.02500	-140
18.03333	-137
18.04167	-133
18.05000	-130
18.05833	-128
18.06667	-127
18.07500	-126
18.08333	-124
18.09167	-123
18.10000	-123
18.10833	-124
18.11667	-127
18.12500	-130
18.13333	-133
18.14167	-134
18.15000	-134
18.15833	-131
18.16667	-128
18.17500	-125
18.18333	-123
18.19167	-124
18.20000	-127
18.20833	-132
18.21667	-139
18.22500	-144
18.23333	-147
18.24167	-148
18.25000	-147
18.25833	-145
18.26667	-143
18.27500	-142
18.28333	-141
18.29167	-140
18.30000	-138
18.30833	-136
18.31667	-133
18.32500	-132
18.33333	-132
18.34167	-134
18.35000	-137
18.35833	-141
18.36667	-144
18.37500	-144
18.38333	-144
18.39167	-143
18.40000	-144
18.40833	-144
18.41667	-143
18.42500	-142
18.43333	-141
18.44167	-142
18.45000	-143
18.45833	-144
18.46667	-144
18.47500	-144
18.48333	-143
18.49167	-143
18.50000	-144
18.50833	-143
18.51667	-141
18.52500	-138
18.53333	-134
18.54167	-131
18.55000	-130
18.55833	-131
18.56667	-134
18.57500	-138
18.58333	-143
18.59167	-148
18.60000	-154
18.60833	-159
18.61667	-163
18.62500	-165
18.63333	-165
18.64167	-161
18.65000	-157
18.65833	-152
18.66667	-149
18.67500	-147
18.68333	-147
18.69167	-147
18.70000	-148
18.70833	-149
18.71667	-148
18.72500	-147
18.73333	-147
18.74167	-146
18.75000	-145
18.75833	-142
18.76667	-139
18.77500	-138
18.78333	-139
18.79167	-141
18.80000	-143
18.80833	-143
18.81667	-139
18.82500	-135
18.83333	-131
18.84167	-129
18.85000	-128
18.85833	-130
18.86667	-132
18.87500	-135
18.88333	-138
18.89167	-141
18.90000	-144
18.90833	-146
18.91667	-146
18.92500	-145
18.93333	-145
18.94167	-146
18.95000	-147
18.95833	-147
18.96667	-144
18.97500	-139
18.98333	-136
18.99167	-137
19.00000	-141
19.00833	-145
19.01667	-148
19.02500	-149
19.03333	-147
19.04167	-144
19.05000	-143
19.05833	-145
19.06667	-148
19.07500	-150
19.08333	-150
19.09167	-149
19.10000	-148
19.10833	-147
19.11667	-147
19.12500	-147
19.13333	-145
19.14167	-141
19.15000	-137
19.15833	-133
19.16667	-131
19.17500	-130
19.18333	-131
19.19167	-133
19.20000	-134
19.20833	-134
19.21667	-131
19.22500	-128
19.23333	-124
19.24167	-122
19.25000	-123
19.25833	-127
19.26667	-130
19.27500	-132
19.28333	-133
19.29167	-133
19.30000	-132
19.30833	-131
19.31667	-131
19.32500	-129
19.33333	-126
19.34167	-122
19.35000	-119
19.35833	-117
19.36667	-114
19.37500	-112
19.38333	-109
19.39167	-104
19.40000	-99
19.40833	-97
19.41667	-98
19.42500	-99
19.43333	-101
19.44167	-103
19.45000	-103
19.45833	-103
19.46667	-103
19.47500	-104
19.48333	-105
19.49167	-102
19.50000	-96
19.50833	-86
19.51667	-75
19.52500	-65
19.53333	-57
19.54167	-50
19.55000	-45
19.55833	-39
19.56667	-34
19.57500	-29
19.58333	-25
19.59167	-22
19.60000	-17
19.60833	-9
19.61667	3
19.62500	17
19.63333	33
19.64167	49
19.65000	63
19.65833	77
19.66667	91
19.67500	107
19.68333	122
19.69167	137
19.70000	152
19.70833	168
19.71667	185
19.72500	204
19.73333	226
19.74167	251
19.75000	278
19.75833	307
19.76667	336
19.77500	368
19.78333	399
19.79167	429
19.80000	459
19.80833	489
19.81667	520
19.82500	555
19.83333	594
19.84167	637
19.85000	682
19.85833	728
19.86667	774
19.87500	823
19.88333	873
19.89167	927
19.90000	983
19.90833	1040
19.91667	1100
19.92500	1161
19.93333	1227
19.94167	1295
19.95000	1367
19.95833	1443
19.96667	1519
19.97500	1600
19.98333	1680
19.99167	1761
20.00000	1842
20.00833	1924
20.01667	2010
20.02500	2097
20.03333	2191
20.04167	2288
20.05000	2387
20.05833	2489
20.06667	2592
20.07500	2700
20.08333	2810
20.09167	2925
20.10000	3042
20.10833	3159
20.11667	3277
20.12500	3395
20.13333	3517
20.14167	3641
20.15000	3769
20.15833	3902
20.16667	4034
20.17500	4170
20.18333	4303
20.19167	4438
20.20000	4575
20.20833	4713
20.21667	4857
20.22500	4998
20.23333	5139
20.24167	5278
20.25000	5415
20.25833	5555
20.26667	5695
20.27500	5841
20.28333	5987
20.29167	6133
20.30000	6279
20.30833	6422
20.31667	6567
20.32500	6707
20.33333	6848
20.34167	6986
20.35000	7123
20.35833	7260
20.36667	7396
20.37500	7536
20.38333	7672
20.39167	7807
20.40000	7939
20.40833	8065
20.41667	8189
20.42500	8305
20.43333	8418
20.44167	8526
20.45000	8628
20.45833	8727
20.46667	8822
20.47500	8916
20.48333	9005
20.49167	9091
20.50000	9174
20.50833	9252
20.51667	9327
20.52500	9395
20.53333	9460
20.54167	9521
20.55000	9576
20.55833	9627
20.56667	9673
20.57500	9715
20.58333	9752
20.59167	9782
20.60000	9806
20.60833	9824
20.61667	9837
20.62500	9847
20.63333	9854
20.64167	9855
20.65000	9849
20.65833	9834
20.66667	9812
20.67500	9782
20.68333	9750
20.69167	9715
20.70000	9680
20.70833	9644
20.71667	9604
20.72500	9560
20.73333	9508
20.74167	9449
20.75000	9383
20.75833	9311
20.76667	9236
20.77500	9157
20.78333	9079
20.79167	8998
20.80000	8916
20.80833	8831
20.81667	8741
20.82500	8648
20.83333	8549
20.84167	8448
20.85000	8344
20.85833	8238
20.86667	8133
20.87500	8025
20.88333	7918
20.89167	7809
20.90000	7699
20.90833	7588
20.91667	7472
20.92500	7356
20.93333	7234
20.94167	7112
20.95000	6989
20.95833	6866
20.96667	6747
20.97500	6629
20.98333	6514
20.99167	6399
21.00000	6285
21.00833	6174
21.01667	6061
21.02500	5950
21.03333	5835
21.04167	5721
21.05000	5607
21.05833	5493
21.06667	5385
21.07500	5278
21.08333	5175
21.09167	5071
21.10000	4967
21.10833	4862
21.11667	4753
21.12500	4648
21.13333	4542
21.14167	4442
21.15000	4346
21.15833	4255
21.16667	4170
21.17500	4088
21.18333	4011
21.19167	3934
21.20000	3858
21.20833	3780
21.21667	3701
21.22500	3624
21.23333	3549
21.24167	3475
21.25000	3403
21.25833	3332
21.26667	3265
21.27500	3200
21.28333	3139
21.29167	3079
21.30000	3022
21.30833	2964
21.31667	2905
21.32500	2850
21.33333	2796
21.34167	2746
21.35000	2699
21.35833	2654
21.36667	2609
21.37500	2563
21.38333	2517
21.39167	2470
21.40000	2423
21.40833	2378
21.41667	2334
21.42500	2295
21.43333	2258
21.44167	2224
21.45000	2191
21.45833	2159
21.46667	2129
21.47500	2098
21.48333	2070
21.49167	2044
21.50000	2020
21.50833	1998
21.51667	1978
21.52500	1957
21.53333	1934
21.54167	1908
21.55000	1882
21.55833	1854
21.56667	1828
21.57500	1804
21.58333	1781
21.59167	1759
21.60000	1739
21.60833	1720
21.61667	1703
21.62500	1687
21.63333	1671
21.64167	1657
21.65000	1644
21.65833	1631
21.66667	1618
21.67500	1604
21.68333	1590
21.69167	1576
21.70000	1563
21.70833	1551
21.71667	1541
21.72500	1531
21.73333	1518
21.74167	1504
21.75000	1490
21.75833	1475
21.76667	1462
21.77500	1451
21.78333	1441
21.79167	1432
21.80000	1425
21.80833	1420
21.81667	1417
21.82500	1413
21.83333	1407
21.84167	1401
21.85000	1393
21.85833	1385
21.86667	1375
21.87500	1364
21.88333	1355
21.89167	1347
21.90000	1342
21.90833	1340
21.91667	1341
21.92500	1341
21.93333	1336
21.94167	1330
21.95000	1323
21.95833	1317
21.96667	1312
21.97500	1308
21.98333	1304
21.99167	1298
22.00000	1293
22.00833	1286
22.01667	1279
22.02500	1272
22.03333	1265
22.04167	1260
22.05000	1257
22.05833	1256
22.06667	1255
22.07500	1251
22.08333	1246
22.09167	1239
22.10000	1232
22.10833	1227
22.11667	1222
22.12500	1217
22.13333	1212
22.14167	1207
22.15000	1202
22.15833	1197
22.16667	1192
22.17500	1187
22.18333	1183
22.19167	1181
22.20000	1179
22.20833	1178
22.21667	1177
22.22500	1174
22.23333	1170
22.24167	1165
22.25000	1160
22.25833	1156
22.26667	1153
22.27500	1151
22.28333	1147
22.29167	1140
22.30000	1131
22.30833	1123
22.31667	1118
22.32500	1115
22.33333	1113
22.34167	1111
22.35000	1106
22.35833	1097
22.36667	1088
22.37500	1079
22.38333	1071
22.39167	1063
22.40000	1056
22.40833	1050
22.41667	1045
22.42500	1041
22.43333	1037
22.44167	1034
22.45000	1030
22.45833	1027
22.46667	1024
22.47500	1021
22.48333	1016
22.49167	1009
22.50000	1001
22.50833	993
22.51667	984
22.52500	975
22.53333	967
22.54167	960
22.55000	953
22.55833	945
22.56667	936
22.57500	926
22.58333	915
22.59167	903
22.60000	893
22.60833	886
22.61667	883
22.62500	882
22.63333	882
22.64167	880
22.65000	875
22.65833	866
22.66667	856
22.67500	846
22.68333	837
22.69167	831
22.70000	826
22.70833	821
22.71667	815
22.72500	809
22.73333	802
22.74167	795
22.75000	791
22.75833	789
22.76667	787
22.77500	784
22.78333	779
22.79167	773
22.80000	767
22.80833	761
22.81667	755
22.82500	750
22.83333	746
22.84167	742
22.85000	740
22.85833	739
22.86667	737
22.87500	733
22.88333	728
22.89167	723
22.90000	719
22.90833	717
22.91667	716
22.92500	714
22.93333	707
22.94167	699
22.95000	690
22.95833	681
22.96667	675
22.97500	674
22.98333	676
22.99167	679
23.00000	682
23.00833	682
23.01667	679
23.02500	674
23.03333	666
23.04167	658
23.05000	650
23.05833	642
23.06667	637
23.07500	635
23.08333	636
23.09167	640
23.10000	644
23.10833	646
23.11667	646
23.12500	646
23.13333	646
23.14167	647
23.15000	647
23.15833	646
23.16667	642
23.17500	637
23.18333	631
23.19167	627
23.20000	625
23.20833	624
23.21667	625
23.22500	626
23.23333	628
23.24167	628
23.25000	626
23.25833	623
23.26667	619
23.27500	616
23.28333	613
23.29167	612
23.30000	612
23.30833	611
23.31667	610
23.32500	610
23.33333	611
23.34167	613
23.35000	615
23.35833	616
23.36667	613
23.37500	607
23.38333	600
23.39167	594
23.40000	590
23.40833	590
23.41667	592
23.42500	595
23.43333	595
23.44167	593
23.45000	588
23.45833	581
23.46667	576
23.47500	572
23.48333	569
23.49167	566
23.50000	564
23.50833	561
23.51667	559
23.52500	558
23.53333	560
23.54167	565
23.55000	571
23.55833	577
23.56667	582
23.57500	585
23.58333	586
23.59167	586
23.60000	583
23.60833	578
23.61667	572
23.62500	566
23.63333	560
23.64167	556
23.65000	552
23.65833	551
23.66667	549
23.67500	545
23.68333	541
23.69167	537
23.70000	535
23.70833	535
23.71667	535
23.72500	536
23.73333	537
23.74167	537
23.75000	537
23.75833	536
23.76667	533
23.77500	528
23.78333	521
23.79167	516
23.80000	513
23.80833	512
23.81667	511
23.82500	511
23.83333	512
23.84167	513
23.85000	515
23.85833	516
23.86667	517
23.87500	516
23.88333	515
23.89167	514
23.90000	513
23.90833	513
23.91667	514
23.92500	516
23.93333	516
23.94167	516
23.95000	515
23.95833	514
23.96667	515
23.97500	517
23.98333	519
23.99167	521
24.00000	522
24.00833	522
24.01667	521
24.02500	521
24.03333	522
24.04167	526
24.05000	531
24.05833	538
24.06667	542
24.07500	543
24.08333	540
24.09167	537
24.10000	534
24.10833	531
24.11667	531
24.12500	532
24.13333	534
24.14167	538
24.15000	543
24.15833	548
24.16667	552
24.17500	554
24.18333	555
24.19167	555
24.20000	556
24.20833	557
24.21667	559
24.22500	563
24.23333	567
24.24167	572
24.25000	576
24.25833	582
24.26667	587
24.27500	593
24.28333	598
24.29167	604
24.30000	610
24.30833	615
24.31667	620
24.32500	623
24.33333	624
24.34167	626
24.35000	628
24.35833	633
24.36667	638
24.37500	642
24.38333	645
24.39167	644
24.40000	643
24.40833	644
24.41667	651
24.42500	660
24.43333	672
24.44167	683
24.45000	689
24.45833	691
24.46667	691
24.47500	694
24.48333	699
24.49167	707
24.50000	716
24.50833	724
24.51667	730
24.52500	734
24.53333	738
24.54167	741
24.55000	743
24.55833	744
24.56667	744
24.57500	747
24.58333	752
24.59167	757
24.60000	762
24.60833	765
24.61667	767
24.62500	767
24.63333	768
24.64167	768
24.65000	768
24.65833	767
24.66667	766
24.67500	767
24.68333	769
24.69167	771
24.70000	774
24.70833	775
24.71667	775
24.72500	772
24.73333	767
24.74167	763
24.75000	760
24.75833	758
24.76667	757
24.77500	759
24.78333	762
24.79167	764
24.80000	764
24.80833	764
24.81667	762
24.82500	760
24.83333	758
24.84167	757
24.85000	753
24.85833	749
24.86667	744
24.87500	741
24.88333	738
24.89167	736
24.90000	733
24.90833	730
24.91667	725
24.92500	718
24.93333	711
24.94167	705
24.95000	701
24.95833	699
24.96667	698
24.97500	698
24.98333	697
24.99167	694
25.00000	691
25.00833	688
25.01667	686
25.02500	684
25.03333	681
25.04167	677
25.05000	671
25.05833	665
25.06667	657
25.07500	647
25.08333	637
25.09167	627
25.10000	619
25.10833	615
25.11667	614
25.12500	614
25.13333	615
25.14167	616
25.15000	615
25.15833	612
25.16667	607
25.17500	599
25.18333	591
25.19167	582
25.20000	573
25.20833	565
25.21667	557
25.22500	552
25.23333	548
25.24167	546
25.25000	546
25.25833	547
25.26667	547
25.27500	546
25.28333	544
25.29167	540
25.30000	536
25.30833	534
25.31667	533
25.32500	533
25.33333	533
25.34167	532
25.35000	529
25.35833	526
25.36667	523
25.37500	521
25.38333	519
25.39167	517
25.40000	513
25.40833	508
25.41667	503
25.42500	498
25.43333	493
25.44167	489
25.45000	485
25.45833	482
25.46667	480
25.47500	481
25.48333	482
25.49167	483
25.50000	484
25.50833	483
25.51667	480
25.52500	476
25.53333	474
25.54167	472
25.55000	474
25.55833	478
25.56667	480
25.57500	479
25.58333	475
25.59167	470
25.60000	464
25.60833	460
25.61667	459
25.62500	461
25.63333	464
25.64167	468
25.65000	470
25.65833	470
25.66667	468
25.67500	464
25.68333	460
25.69167	455
25.70000	450
25.70833	448
25.71667	448
25.72500	451
25.73333	455
25.74167	461
25.75000	465
25.75833	467
25.76667	467
25.77500	467
25.78333	466
25.79167	464
25.80000	462
25.80833	462
25.81667	464
25.82500	466
25.83333	468
25.84167	469
25.85000	470
25.85833	473
25.86667	478
25.87500	484
25.88333	491
25.89167	496
25.90000	498
25.90833	498
25.91667	497
25.92500	496
25.93333	495
25.94167	494
25.95000	496
25.95833	498
25.96667	503
25.97500	508
25.98333	513
25.99167	515
26.00000	515
26.00833	513
26.01667	510
26.02500	509
26.03333	509
26.04167	511
26.05000	513
26.05833	515
26.06667	518
26.07500	525
26.08333	533
26.09167	540
26.10000	546
26.10833	548
26.11667	546
26.12500	544
26.13333	542
26.14167	543
26.15000	545
26.15833	547
26.16667	550
26.17500	553
26.18333	557
26.19167	561
26.20000	564
26.20833	567
26.21667	568
26.22500	570
26.23333	573
26.24167	578
26.25000	584
26.25833	591
26.26667	597
26.27500	603
26.28333	609
26.29167	613
26.30000	617
26.30833	622
26.31667	626
26.32500	631
26.33333	635
26.34167	638
26.35000	641
26.35833	643
26.36667	646
26.37500	652
26.38333	659
26.39167	667
26.40000	674
26.40833	678
26.41667	678
26.42500	676
26.43333	675
26.44167	675
26.45000	680
26.45833	689
26.46667	698
26.47500	705
26.48333	710
26.49167	711
26.50000	710
26.50833	709
26.51667	710
26.52500	714
26.53333	720
26.54167	726
26.55000	732
26.55833	736
26.56667	740
26.57500	745
26.58333	751
26.59167	757
26.60000	764
26.60833	769
26.61667	774
26.62500	778
26.63333	780
26.64167	780
26.65000	779
26.65833	778
26.66667	779
26.67500	782
26.68333	786
26.69167	788
26.70000	788
26.70833	786
26.71667	783
26.72500	782
26.73333	784
26.74167	789
26.75000	793
26.75833	796
26.76667	798
26.77500	799
26.78333	800
26.79167	799
26.80000	798
26.80833	796
26.81667	795
26.82500	793
26.83333	793
26.84167	793
26.85000	793
26.85833	793
26.86667	795
26.87500	797
26.88333	801
26.89167	805
26.90000	809
26.90833	811
26.91667	812
26.92500	811
26.93333	809
26.94167	807
26.95000	804
26.95833	802
26.96667	798
26.97500	794
26.98333	788
26.99167	781
27.00000	774
27.00833	767
27.01667	760
27.02500	755
27.03333	751
27.04167	748
27.05000	748
27.05833	750
27.06667	753
27.07500	757
27.08333	759
27.09167	757
27.10000	753
27.10833	748
27.11667	743
27.12500	740
27.13333	737
27.14167	736
27.15000	735
27.15833	734
27.16667	733
27.17500	730
27.18333	728
27.19167	724
27.20000	720
27.20833	716
27.21667	711
27.22500	707
27.23333	706
27.24167	707
27.25000	709
27.25833	711
27.26667	710
27.27500	706
27.28333	703
27.29167	702
27.30000	704
27.30833	706
27.31667	708
27.32500	709
27.33333	709
27.34167	708
27.35000	707
27.35833	706
27.36667	704
27.37500	702
27.38333	700
27.39167	700
27.40000	700
27.40833	702
27.41667	705
27.42500	707
27.43333	707
27.44167	706
27.45000	704
27.45833	701
27.46667	700
27.47500	703
27.48333	708
27.49167	713
27.50000	718
27.50833	720
27.51667	721
27.52500	721
27.53333	723
27.54167	727
27.55000	730
27.55833	734
27.56667	739
27.57500	743
27.58333	747
27.59167	749
27.60000	749
27.60833	749
27.61667	750
27.62500	751
27.63333	755
27.64167	759
27.65000	762
27.65833	763
27.66667	766
27.67500	771
27.68333	779
27.69167	788
27.70000	797
27.70833	803
27.71667	808
27.72500	811
27.73333	813
27.74167	816
27.75000	819
27.75833	823
27.76667	828
27.77500	832
27.78333	837
27.79167	840
27.80000	843
27.80833	846
27.81667	849
27.82500	853
27.83333	857
27.84167	862
27.85000	869
27.85833	878
27.86667	886
27.87500	894
27.88333	899
27.89167	901
27.90000	903
27.90833	906
27.91667	912
27.92500	919
27.93333	929
27.94167	939
27.95000	949
27.95833	958
27.96667	965
27.97500	971
27.98333	976
27.99167	980
28.00000	983
28.00833	987
28.01667	992
28.02500	997
28.03333	1005
28.04167	1014
28.05000	1022
28.05833	1030
28.06667	1037
28.07500	1045
28.08333	1053
28.09167	1062
28.10000	1070
28.10833	1079
28.11667	1090
28.12500	1099
28.13333	1108
28.14167	1114
28.15000	1114
28.15833	1111
28.16667	1107
28.17500	1105
28.18333	1106
28.19167	1110
28.20000	1118
28.20833	1126
28.21667	1134
28.22500	1141
28.23333	1145
28.24167	1147
28.25000	1148
28.25833	1150
28.26667	1152
28.27500	1155
28.28333	1159
28.29167	1163
28.30000	1168
28.30833	1175
28.31667	1181
28.32500	1186
28.33333	1189
28.34167	1190
28.35000	1191
28.35833	1192
28.36667	1194
28.37500	1197
28.38333	1201
28.39167	1203
28.40000	1206
28.40833	1207
28.41667	1208
28.42500	1210
28.43333	1214
28.44167	1219
28.45000	1224
28.45833	1230
28.46667	1233
28.47500	1232
28.48333	1229
28.49167	1224
28.50000	1220
28.50833	1218
28.51667	1219
28.52500	1220
28.53333	1221
28.54167	1221
28.55000	1220
28.55833	1221
28.56667	1224
28.57500	1229
28.58333	1233
28.59167	1237
28.60000	1239
28.60833	1241
28.61667	1244
28.62500	1246
28.63333	1248
28.64167	1249
28.65000	1246
28.65833	1242
28.66667	1236
28.67500	1232
28.68333	1228
28.69167	1226
28.70000	1225
28.70833	1226
28.71667	1228
28.72500	1232
28.73333	1237
28.74167	1241
28.75000	1245
28.75833	1248
28.76667	1250
28.77500	1251
28.78333	1249
28.79167	1247
28.80000	1244
28.80833	1244
28.81667	1247
28.82500	1251
28.83333	1254
28.84167	1255
28.85000	1253
28.85833	1248
28.86667	1243
28.87500	1239
28.88333	1237
28.89167	1237
28.90000	1242
28.90833	1249
28.91667	1257
28.92500	1263
28.93333	1267
28.94167	1268
28.95000	1268
28.95833	1267
28.96667	1268
28.97500	1270
28.98333	1273
28.99167	1275
29.00000	1277
29.00833	1282
29.01667	1289
29.02500	1296
29.03333	1302
29.04167	1307
29.05000	1309
29.05833	1309
29.06667	1309
29.07500	1310
29.08333	1312
29.09167	1315
29.10000	1319
29.10833	1323
29.11667	1329
29.12500	1336
29.13333	1346
29.14167	1357
29.15000	1370
29.15833	1382
29.16667	1392
29.17500	1399
29.18333	1405
29.19167	1410
29.20000	1416
29.20833	1424
29.21667	1434
29.22500	1445
29.23333	1456
29.24167	1468
29.25000	1479
29.25833	1489
29.26667	1499
29.27500	1510
29.28333	1523
29.29167	1539
29.30000	1557
29.30833	1574
29.31667	1591
29.32500	1606
29.33333	1617
29.34167	1626
29.35000	1636
29.35833	1645
29.36667	1658
29.37500	1673
29.38333	1692
29.39167	1713
29.40000	1736
29.40833	1758
29.41667	1779
29.42500	1798
29.43333	1817
29.44167	1835
29.45000	1855
29.45833	1878
29.46667	1902
29.47500	1929
29.48333	1956
29.49167	1986
29.50000	2016
29.50833	2045
29.51667	2075
29.52500	2104
29.53333	2133
29.54167	2164
29.55000	2199
29.55833	2237
29.56667	2275
29.57500	2314
29.58333	2354
29.59167	2396
29.60000	2441
29.60833	2490
29.61667	2544
29.62500	2600
29.63333	2661
29.64167	2723
29.65000	2788
29.65833	2855
29.66667	2922
29.67500	2994
29.68333	3066
29.69167	3142
29.70000	3220
29.70833	3300
29.71667	3386
29.72500	3476
29.73333	3576
29.74167	3682
29.75000	3796
29.75833	3920
29.76667	4048
29.77500	4188
29.78333	4331
29.79167	4480
29.80000	4634
29.80833	4790
29.81667	4956
29.82500	5127
29.83333	5314
29.84167	5509
29.85000	5713
29.85833	5927
29.86667	6145
29.87500	6377
29.88333	6617
29.89167	6871
29.90000	7139
29.90833	7416
29.91667	7711
29.92500	8012
29.93333	8332
29.94167	8661
29.95000	9007
29.95833	9372
29.96667	9746
29.97500	10144
29.98333	10549
29.99167	10973
30.00000	11413
30.00833	11865
30.01667	12345
30.02500	12832
30.03333	13345
30.04167	13868
30.05000	14405
30.05833	14963
30.06667	15527
30.07500	16123
30.08333	16726
30.09167	17356
30.10000	18007
30.10833	18671
30.11667	19369
30.12500	20068
30.13333	20796
30.14167	21533
30.15000	22282
30.15833	23057
30.16667	23833
30.17500	24645
30.18333	25457
30.19167	26290
30.20000	27140
30.20833	27992
30.21667	28876
30.22500	29752
30.23333	30656
30.24167	31563
30.25000	32478
30.25833	33417
30.26667	34346
30.27500	35305
30.28333	36255
30.29167	37218
30.30000	38190
30.30833	39153
30.31667	40141
30.32500	41108
30.33333	42093
30.34167	43066
30.35000	44031
30.35833	45007
30.36667	45959
30.37500	46934
30.38333	47892
30.39167	48862
30.40000	49834
30.40833	50785
30.41667	51746
30.42500	52671
30.43333	53596
30.44167	54498
30.45000	55383
30.45833	56266
30.46667	57117
30.47500	57973
30.48333	58801
30.49167	59623
30.50000	60433
30.50833	61214
30.51667	61992
30.52500	62727
30.53333	63446
30.54167	64132
30.55000	64788
30.55833	65429
30.56667	66035
30.57500	66633
30.58333	67200
30.59167	67747
30.60000	68270
30.60833	68755
30.61667	69218
30.62500	69639
30.63333	70033
30.64167	70392
30.65000	70718
30.65833	71018
30.66667	71282
30.67500	71523
30.68333	71731
30.69167	71909
30.70000	72056
30.70833	72167
30.71667	72246
30.72500	72292
30.73333	72306
30.74167	72288
30.75000	72233
30.75833	72142
30.76667	72019
30.77500	71859
30.78333	71672
30.79167	71453
30.80000	71204
30.80833	70929
30.81667	70619
30.82500	70286
30.83333	69915
30.84167	69519
30.85000	69092
30.85833	68630
30.86667	68151
30.87500	67632
30.88333	67098
30.89167	66533
30.90000	65943
30.90833	65339
30.91667	64701
30.92500	64057
30.93333	63379
30.94167	62685
30.95000	61967
30.95833	61215
30.96667	60459
30.97500	59668
30.98333	58881
30.99167	58076
31.00000	57259
31.00833	56439
31.01667	55587
31.02500	54742
31.03333	53868
31.04167	52992
31.05000	52110
31.05833	51207
31.06667	50316
31.07500	49400
31.08333	48499
31.09167	47591
31.10000	46683
31.10833	45787
31.11667	44871
31.12500	43974
31.13333	43058
31.14167	42149
31.15000	41243
31.15833	40328
31.16667	39438
31.17500	38536
31.18333	37659
31.19167	36784
31.20000	35917
31.20833	35070
31.21667	34212
31.22500	33381
31.23333	32543
31.24167	31720
31.25000	30908
31.25833	30095
31.26667	29314
31.27500	28532
31.28333	27781
31.29167	27042
31.30000	26315
31.30833	25611
31.31667	24901
31.32500	24216
31.33333	23527
31.34167	22853
31.35000	22193
31.35833	21538
31.36667	20916
31.37500	20302
31.38333	19720
31.39167	19152
31.40000	18597
31.40833	18063
31.41667	17528
31.42500	17016
31.43333	16504
31.44167	16009
31.45000	15529
31.45833	15058
31.46667	14611
31.47500	14171
31.48333	13754
31.49167	13346
31.50000	12922
31.50833	12504
31.51667	12121
31.52500	11785
31.53333	11457
31.54167	11105
31.55000	10757
31.55833	10435
31.56667	10136
31.57500	9854
31.58333	9595
31.59167	9343
31.60000	9095
31.60833	8862
31.61667	8615
31.62500	8358
31.63333	8117
31.64167	7906
31.65000	7708
31.65833	7512
31.66667	7328
31.67500	7139
31.68333	6941
31.69167	6755
31.70000	6593
31.70833	6446
31.71667	6302
31.72500	6162
31.73333	6021
31.74167	5883
31.75000	5752
31.75833	5625
31.76667	5507
31.77500	5391
31.78333	5275
31.79167	5167
31.80000	5071
31.80833	4983
31.81667	4895
31.82500	4811
31.83333	4726
31.84167	4639
31.85000	4557
31.85833	4486
31.86667	4420
31.87500	4354
31.88333	4291
31.89167	4229
31.90000	4171
31.90833	4116
31.91667	4065
31.92500	4016
31.93333	3967
31.94167	3920
31.95000	3873
31.95833	3825
31.96667	3777
31.97500	3732
31.98333	3693
31.99167	3659
32.00000	3628
32.00833	3601
32.01667	3576
32.02500	3554
32.03333	3533
32.04167	3513
32.05000	3495
32.05833	3478
32.06667	3463
32.07500	3449
32.08333	3436
32.09167	3426
32.10000	3416
32.10833	3408
32.11667	3402
32.12500	3397
32.13333	3393
32.14167	3389
32.15000	3387
32.15833	3386
32.16667	3387
32.17500	3390
32.18333	3396
32.19167	3403
32.20000	3412
32.20833	3422
32.21667	3433
32.22500	3446
32.23333	3461
32.24167	3479
32.25000	3499
32.25833	3523
32.26667	3550
32.27500	3581
32.28333	3613
32.29167	3646
32.30000	3683
32.30833	3721
32.31667	3764
32.32500	3809
32.33333	3858
32.34167	3909
32.35000	3961
32.35833	4015
32.36667	4070
32.37500	4130
32.38333	4193
32.39167	4263
32.40000	4339
32.40833	4420
32.41667	4509
32.42500	4600
32.43333	4696
32.44167	4795
32.45000	4899
32.45833	5010
32.46667	5128
32.47500	5257
32.48333	5394
32.49167	5542
32.50000	5700
32.50833	5863
32.51667	6036
32.52500	6212
32.53333	6396
32.54167	6587
32.55000	6789
32.55833	7007
32.56667	7235
32.57500	7486
32.58333	7746
32.59167	8023
32.60000	8311
32.60833	8606
32.61667	8917
32.62500	9236
32.63333	9577
32.64167	9934
32.65000	10310
32.65833	10712
32.66667	11125
32.67500	11565
32.68333	12017
32.69167	12493
32.70000	12992
32.70833	13506
32.71667	14054
32.72500	14613
32.73333	15206
32.74167	15820
32.75000	16458
32.75833	17132
32.76667	17816
32.77500	18539
32.78333	19270
32.79167	20030
32.80000	20816
32.80833	21617
32.81667	22464
32.82500	23320
32.83333	24221
32.84167	25144
32.85000	26094
32.85833	27089
32.86667	28086
32.87500	29132
32.88333	30182
32.89167	31263
32.90000	32373
32.90833	33491
32.91667	34659
32.92500	35826
32.93333	37040
32.94167	38269
32.95000	39517
32.95833	40808
32.96667	42087
32.97500	43410
32.98333	44724
32.99167	46061
33.00000	47419
33.00833	48774
33.01667	50177
33.02500	51564
33.03333	52990
33.04167	54417
33.05000	55843
33.05833	57296
33.06667	58720
33.07500	60178
33.08333	61612
33.09167	63057
33.10000	64512
33.10833	65946
33.11667	67415
33.12500	68852
33.13333	70313
33.14167	71757
33.15000	73180
33.15833	74611
33.16667	75995
33.17500	77395
33.18333	78755
33.19167	80110
33.20000	81458
33.20833	82770
33.21667	84098
33.22500	85381
33.23333	86669
33.24167	87927
33.25000	89148
33.25833	90358
33.26667	91507
33.27500	92648
33.28333	93741
33.29167	94813
33.30000	95866
33.30833	96879
33.31667	97890
33.32500	98850
33.33333	99795
33.34167	100699
33.35000	101556
33.35833	102384
33.36667	103152
33.37500	103894
33.38333	104584
33.39167	105238
33.40000	105860
33.40833	106438
33.41667	106993
33.42500	107498
33.43333	107967
33.44167	108389
33.45000	108758
33.45833	109084
33.46667	109359
33.47500	109595
33.48333	109785
33.49167	109929
33.50000	110030
33.50833	110087
33.51667	110101
33.52500	110074
33.53333	110002
33.54167	109889
33.55000	109729
33.55833	109523
33.56667	109277
33.57500	108980
33.58333	108645
33.59167	108259
33.60000	107827
33.60833	107357
33.61667	106833
33.62500	106281
33.63333	105680
33.64167	105046
33.65000	104374
33.65833	103652
33.66667	102909
33.67500	102110
33.68333	101287
33.69167	100420
33.70000	99512
33.70833	98585
33.71667	97605
33.72500	96618
33.73333	95585
33.74167	94531
33.75000	93454
33.75833	92333
33.76667	91216
33.77500	90054
33.78333	88891
33.79167	87695
33.80000	86469
33.80833	85241
33.81667	83969
33.82500	82716
33.83333	81435
33.84167	80155
33.85000	78866
33.85833	77541
33.86667	76231
33.87500	74876
33.88333	73535
33.89167	72179
33.90000	70814
33.90833	69472
33.91667	68104
33.92500	66773
33.93333	65425
33.94167	64091
33.95000	62768
33.95833	61426
33.96667	60116
33.97500	58779
33.98333	57471
33.99167	56163
34.00000	54858
34.00833	53588
34.01667	52305
34.02500	51067
34.03333	49824
34.04167	48604
34.05000	47406
34.05833	46203
34.06667	45037
34.07500	43855
34.08333	42707
34.09167	41567
34.10000	40440
34.10833	39354
34.11667	38267
34.12500	37227
34.13333	36193
34.14167	35184
34.15000	34200
34.15833	33217
34.16667	32269
34.17500	31314
34.18333	30393
34.19167	29489
34.20000	28604
34.20833	27759
34.21667	26920
34.22500	26120
34.23333	25326
34.24167	24554
34.25000	23804
34.25833	23060
34.26667	22348
34.27500	21638
34.28333	20958
34.29167	20292
34.30000	19642
34.30833	19024
34.31667	18414
34.32500	17836
34.33333	17268
34.34167	16717
34.35000	16181
34.35833	15648
34.36667	15140
34.37500	14637
34.38333	14159
34.39167	13697
34.40000	13251
34.40833	12828
34.41667	12410
34.42500	12014
34.43333	11623
34.44167	11243
34.45000	10875
34.45833	10510
34.46667	10165
34.47500	9825
34.48333	9504
34.49167	9197
34.50000	8902
34.50833	8623
34.51667	8349
34.52500	8091
34.53333	7840
34.54167	7597
34.55000	7361
34.55833	7127
34.56667	6902
34.57500	6676
34.58333	6463
34.59167	6258
34.60000	6062
34.60833	5878
34.61667	5697
34.62500	5524
34.63333	5353
34.64167	5188
34.65000	5029
34.65833	4874
34.66667	4729
34.67500	4588
34.68333	4455
34.69167	4328
34.70000	4206
34.70833	4091
34.71667	3977
34.72500	3866
34.73333	3753
34.74167	3642
34.75000	3534
34.75833	3427
34.76667	3330
34.77500	3237
34.78333	3151
34.79167	3071
34.80000	2996
34.80833	2925
34.81667	2855
34.82500	2787
34.83333	2718
34.84167	2651
34.85000	2587
34.85833	2524
34.86667	2467
34.87500	2412
34.88333	2360
34.89167	2306
34.90000	2252
34.90833	2199
34.91667	2145
34.92500	2096
34.93333	2050
34.94167	2006
34.95000	1964
34.95833	1921
34.96667	1879
34.97500	1836
34.98333	1796
34.99167	1759
35.00000	1726
35.00833	1694
35.01667	1663
35.02500	1633
35.03333	1602
35.04167	1573
35.05000	1545
35.05833	1519
35.06667	1494
35.07500	1467
35.08333	1441
35.09167	1416
35.10000	1391
35.10833	1367
35.11667	1345
35.12500	1322
35.13333	1299
35.14167	1278
35.15000	1258
35.15833	1241
35.16667	1226
35.17500	1212
35.18333	1199
35.19167	1186
35.20000	1173
35.20833	1158
35.21667	1141
35.22500	1122
35.23333	1102
35.24167	1084
35.25000	1069
35.25833	1057
35.26667	1047
35.27500	1039
35.28333	1030
35.29167	1017
35.30000	1002
35.30833	987
35.31667	970
35.32500	955
35.33333	941
35.34167	928
35.35000	915
35.35833	903
35.36667	893
35.37500	885
35.38333	878
35.39167	874
35.40000	869
35.40833	864
35.41667	856
35.42500	848
35.43333	840
35.44167	831
35.45000	824
35.45833	818
35.46667	812
35.47500	806
35.48333	798
35.49167	789
35.50000	782
35.50833	776
35.51667	771
35.52500	767
35.53333	762
35.54167	755
35.55000	744
35.55833	732
35.56667	722
35.57500	715
35.58333	709
35.59167	704
35.60000	700
35.60833	696
35.61667	692
35.62500	690
35.63333	688
35.64167	687
35.65000	686
35.65833	685
35.66667	685
35.67500	684
35.68333	683
35.69167	680
35.70000	676
35.70833	674
35.71667	673
35.72500	672
35.73333	671
35.74167	668
35.75000	662
35.75833	654
35.76667	648
35.77500	644
35.78333	640
35.79167	638
35.80000	637
35.80833	634
35.81667	629
35.82500	623
35.83333	618
35.84167	614
35.85000	611
35.85833	610
35.86667	608
35.87500	605
35.88333	600
35.89167	595
35.90000	590
35.90833	587
35.91667	586
35.92500	586
35.93333	586
35.94167	585
35.95000	582
35.95833	577
35.96667	572
35.97500	567
35.98333	563
35.99167	559
36.00000	555
36.00833	550
36.01667	544
36.02500	539
36.03333	535
36.04167	535
36.05000	538
36.05833	544
36.06667	551
36.07500	556
36.08333	560
36.09167	561
36.10000	558
36.10833	554
36.11667	549
36.12500	546
36.13333	544
36.14167	543
36.15000	542
36.15833	540
36.16667	538
36.17500	538
36.18333	540
36.19167	543
36.20000	546
36.20833	544
36.21667	538
36.22500	530
36.23333	523
36.24167	517
36.25000	515
36.25833	517
36.26667	518
36.27500	518
36.28333	517
36.29167	516
36.30000	514
36.30833	511
36.31667	508
36.32500	507
36.33333	507
36.34167	508
36.35000	510
36.35833	513
36.36667	514
36.37500	513
36.38333	511
36.39167	508
36.40000	506
36.40833	505
36.41667	508
36.42500	512
36.43333	516
36.44167	519
36.45000	519
36.45833	515
36.46667	509
36.47500	504
36.48333	499
36.49167	493
36.50000	487
36.50833	480
36.51667	474
36.52500	469
36.53333	468
36.54167	469
36.55000	469
36.55833	469
36.56667	468
36.57500	466
36.58333	463
36.59167	462
36.60000	462
36.60833	462
36.61667	462
36.62500	460
36.63333	458
36.64167	456
36.65000	455
36.65833	455
36.66667	457
36.67500	460
36.68333	462
36.69167	462
36.70000	460
36.70833	456
36.71667	450
36.72500	446
36.73333	443
36.74167	443
36.75000	444
36.75833	444
36.76667	443
36.77500	442
36.78333	439
36.79167	437
36.80000	436
36.80833	434
36.81667	431
36.82500	430
36.83333	431
36.84167	434
36.85000	439
36.85833	443
36.86667	446
36.87500	446
36.88333	445
36.89167	444
36.90000	442
36.90833	440
36.91667	438
36.92500	436
36.93333	432
36.94167	428
36.95000	423
36.95833	418
36.96667	412
36.97500	407
36.98333	403
36.99167	401
37.00000	401
37.00833	402
37.01667	404
37.02500	405
37.03333	405
37.04167	404
37.05000	404
37.05833	404
37.06667	406
37.07500	406
37.08333	407
37.09167	408
37.10000	411
37.10833	412
37.11667	411
37.12500	408
37.13333	402
37.14167	396
37.15000	390
37.15833	386
37.16667	384
37.17500	386
37.18333	390
37.19167	395
37.20000	400
37.20833	404
37.21667	404
37.22500	403
37.23333	400
37.24167	396
37.25000	391
37.25833	387
37.26667	386
37.27500	389
37.28333	395
37.29167	402
37.30000	408
37.30833	410
37.31667	408
37.32500	405
37.33333	401
37.34167	397
37.35000	395
37.35833	394
37.36667	394
37.37500	394
37.38333	395
37.39167	397
37.40000	402
37.40833	406
37.41667	408
37.42500	409
37.43333	409
37.44167	407
37.45000	405
37.45833	403
37.46667	401
37.47500	399
37.48333	398
37.49167	400
37.50000	404
37.50833	407
37.51667	408
37.52500	407
37.53333	405
37.54167	403
37.55000	403
37.55833	405
37.56667	408
37.57500	409
37.58333	409
37.59167	409
37.60000	408
37.60833	406
37.61667	406
37.62500	409
37.63333	414
37.64167	418
37.65000	421
37.65833	422
37.66667	420
37.67500	416
37.68333	413
37.69167	413
37.70000	416
37.70833	420
37.71667	424
37.72500	427
37.73333	428
37.74167	429
37.75000	434
37.75833	441
37.76667	450
37.77500	459
37.78333	465
37.79167	466
37.80000	462
37.80833	455
37.81667	449
37.82500	445
37.83333	445
37.84167	447
37.85000	450
37.85833	451
37.86667	450
37.87500	448
37.88333	447
37.89167	448
37.90000	450
37.90833	453
37.91667	454
37.92500	454
37.93333	451
37.94167	447
37.95000	442
37.95833	439
37.96667	439
37.97500	442
37.98333	446
37.99167	450
38.00000	453
38.00833	456
38.01667	458
38.02500	460
38.03333	461
38.04167	462
38.05000	462
38.05833	460
38.06667	460
38.07500	462
38.08333	465
38.09167	471
38.10000	476
38.10833	478
38.11667	476
38.12500	473
38.13333	469
38.14167	464
38.15000	458
38.15833	452
38.16667	448
38.17500	446
38.18333	445
38.19167	447
38.20000	450
38.20833	452
38.21667	451
38.22500	450
38.23333	450
38.24167	453
38.25000	458
38.25833	466
38.26667	472
38.27500	475
38.28333	474
38.29167	468
38.30000	460
38.30833	453
38.31667	448
38.32500	447
38.33333	449
38.34167	454
38.35000	458
38.35833	461
38.36667	462
38.37500	459
38.38333	452
38.39167	443
38.40000	432
38.40833	424
38.41667	421
38.42500	420
38.43333	421
38.44167	421
38.45000	418
38.45833	413
38.46667	410
38.47500	409
38.48333	411
38.49167	413
38.50000	415
38.50833	416
38.51667	415
38.52500	412
38.53333	407
38.54167	400
38.55000	393
38.55833	386
38.56667	381
38.57500	380
38.58333	381
38.59167	383
38.60000	385
38.60833	386
38.61667	386
38.62500	385
38.63333	384
38.64167	383
38.65000	383
38.65833	383
38.66667	385
38.67500	386
38.68333	387
38.69167	387
38.70000	386
38.70833	383
38.71667	377
38.72500	371
38.73333	364
38.74167	358
38.75000	354
38.75833	353
38.76667	353
38.77500	353
38.78333	353
38.79167	354
38.80000	356
38.80833	358
38.81667	358
38.82500	356
38.83333	352
38.84167	349
38.85000	347
38.85833	347
38.86667	348
38.87500	349
38.88333	348
38.89167	348
38.90000	347
38.90833	344
38.91667	342
38.92500	339
38.93333	338
38.94167	339
38.95000	342
38.95833	344
38.96667	344
38.97500	341
38.98333	336
38.99167	330
39.00000	326
39.00833	324
39.01667	324
39.02500	326
39.03333	327
39.04167	327
39.05000	327
39.05833	327
39.06667	326
39.07500	324
39.08333	322
39.09167	321
39.10000	321
39.10833	323
39.11667	326
39.12500	327
39.13333	325
39.14167	321
39.15000	315
39.15833	310
39.16667	306
39.17500	306
39.18333	308
39.19167	309
39.20000	310
39.20833	311
39.21667	311
39.22500	314
39.23333	317
39.24167	320
39.25000	320
39.25833	318
39.26667	313
39.27500	307
39.28333	302
39.29167	298
39.30000	294
39.30833	292
39.31667	291
39.32500	291
39.33333	292
39.34167	292
39.35000	292
39.35833	291
39.36667	292
39.37500	295
39.38333	298
39.39167	301
39.40000	302
39.40833	300
39.41667	297
39.42500	292
39.43333	290
39.44167	289
39.45000	287
39.45833	284
39.46667	280
39.47500	275
39.48333	271
39.49167	268
39.50000	268
39.50833	268
39.51667	267
39.52500	265
39.53333	262
39.54167	261
39.55000	261
39.55833	264
39.56667	267
39.57500	267
39.58333	266
39.59167	264
39.60000	262
39.60833	261
39.61667	261
39.62500	263
39.63333	263
39.64167	263
39.65000	261
39.65833	259
39.66667	257
39.67500	256
39.68333	255
39.69167	255
39.70000	256
39.70833	257
39.71667	258
39.72500	261
39.73333	265
39.74167	269
39.75000	270
39.75833	269
39.76667	265
39.77500	260
39.78333	256
39.79167	253
39.80000	251
39.80833	248
39.81667	243
39.82500	237
39.83333	234
39.84167	234
39.85000	238
39.85833	245
39.86667	251
39.87500	254
39.88333	254
39.89167	253
39.90000	251
39.90833	249
39.91667	248
39.92500	247
39.93333	245
39.94167	242
39.95000	240
39.95833	239
39.96667	238
39.97500	237
39.98333	235
39.99167	233
40.00000	229
40.00833	227
40.01667	227
40.02500	228
40.03333	226
40.04167	222
40.05000	218
40.05833	215
40.06667	215
40.07500	218
40.08333	222
40.09167	226
40.10000	230
40.10833	234
40.11667	238
40.12500	241
40.13333	243
40.14167	243
40.15000	239
40.15833	235
40.16667	231
40.17500	229
40.18333	229
40.19167	232
40.20000	237
40.20833	241
40.21667	244
40.22500	244
40.23333	245
40.24167	246
40.25000	247
40.25833	248
40.26667	249
40.27500	249
40.28333	247
40.29167	242
40.30000	236
40.30833	230
40.31667	225
40.32500	224
40.33333	228
40.34167	234
40.35000	239
40.35833	243
40.36667	246
40.37500	248
40.38333	250
40.39167	255
40.40000	262
40.40833	267
40.41667	269
40.42500	269
40.43333	267
40.44167	267
40.45000	271
40.45833	279
40.46667	288
40.47500	298
40.48333	306
40.49167	312
40.50000	316
40.50833	318
40.51667	319
40.52500	318
40.53333	319
40.54167	321
40.55000	329
40.55833	341
40.56667	356
40.57500	373
40.58333	389
40.59167	404
40.60000	418
40.60833	432
40.61667	445
40.62500	459
40.63333	474
40.64167	490
40.65000	507
40.65833	525
40.66667	543
40.67500	561
40.68333	580
40.69167	599
40.70000	618
40.70833	639
40.71667	663
40.72500	687
40.73333	713
40.74167	738
40.75000	762
40.75833	785
40.76667	809
40.77500	835
40.78333	864
40.79167	896
40.80000	929
40.80833	964
40.81667	1000
40.82500	1037
40.83333	1073
40.84167	1110
40.85000	1145
40.85833	1183
40.86667	1223
40.87500	1269
40.88333	1316
40.89167	1366
40.90000	1418
40.90833	1467
40.91667	1515
40.92500	1562
40.93333	1609
40.94167	1656
40.95000	1704
40.95833	1754
40.96667	1806
40.97500	1861
40.98333	1916
40.99167	1971
41.00000	2028
41.00833	2087
41.01667	2151
41.02500	2215
41.03333	2282
41.04167	2347
41.05000	2409
41.05833	2471
41.06667	2532
41.07500	2596
41.08333	2662
41.09167	2729
41.10000	2797
41.10833	2864
41.11667	2932
41.12500	2998
41.13333	3065
41.14167	3131
41.15000	3200
41.15833	3273
41.16667	3346
41.17500	3423
41.18333	3499
41.19167	3575
41.20000	3649
41.20833	3721
41.21667	3792
41.22500	3860
41.23333	3928
41.24167	3997
41.25000	4068
41.25833	4141
41.26667	4211
41.27500	4280
41.28333	4346
41.29167	4411
41.30000	4475
41.30833	4539
41.31667	4605
41.32500	4669
41.33333	4732
41.34167	4792
41.35000	4849
41.35833	4907
41.36667	4965
41.37500	5026
41.38333	5087
41.39167	5147
41.40000	5207
41.40833	5263
41.41667	5317
41.42500	5368
41.43333	5418
41.44167	5464
41.45000	5507
41.45833	5548
41.46667	5588
41.47500	5629
41.48333	5670
41.49167	5710
41.50000	5747
41.50833	5780
41.51667	5809
41.52500	5836
41.53333	5863
41.54167	5890
41.55000	5915
41.55833	5937
41.56667	5954
41.57500	5967
41.58333	5976
41.59167	5983
41.60000	5990
41.60833	5997
41.61667	6005
41.62500	6012
41.63333	6014
41.64167	6013
41.65000	6009
41.65833	6001
41.66667	5993
41.67500	5984
41.68333	5972
41.69167	5956
41.70000	5936
41.70833	5915
41.71667	5892
41.72500	5868
41.73333	5841
41.74167	5813
41.75000	5782
41.75833	5751
41.76667	5722
41.77500	5695
41.78333	5665
41.79167	5629
41.80000	5587
41.80833	5541
41.81667	5491
41.82500	5442
41.83333	5391
41.84167	5341
41.85000	5291
41.85833	5239
41.86667	5188
41.87500	5138
41.88333	5089
41.89167	5039
41.90000	4989
41.90833	4936
41.91667	4879
41.92500	4820
41.93333	4756
41.94167	4691
41.95000	4626
41.95833	4561
41.96667	4496
41.97500	4431
41.98333	4365
41.99167	4298
42.00000	4229
42.00833	4161
42.01667	4090
42.02500	4020
42.03333	3947
42.04167	3874
42.05000	3804
42.05833	3734
42.06667	3668
42.07500	3603
42.08333	3539
42.09167	3470
42.10000	3397
42.10833	3323
42.11667	3246
42.12500	3172
42.13333	3101
42.14167	3033
42.15000	2966
42.15833	2899
42.16667	2834
42.17500	2767
42.18333	2702
42.19167	2638
42.20000	2574
42.20833	2511
42.21667	2447
42.22500	2384
42.23333	2318
42.24167	2253
42.25000	2189
42.25833	2126
42.26667	2067
42.27500	2010
42.28333	1956
42.29167	1903
42.30000	1851
42.30833	1803
42.31667	1755
42.32500	1708
42.33333	1661
42.34167	1613
42.35000	1565
42.35833	1517
42.36667	1470
42.37500	1422
42.38333	1378
42.39167	1337
42.40000	1300
42.40833	1267
42.41667	1237
42.42500	1206
42.43333	1170
42.44167	1130
42.45000	1090
42.45833	1048
42.46667	1010
42.47500	975
42.48333	944
42.49167	916
42.50000	889
42.50833	864
42.51667	840
42.52500	816
42.53333	793
42.54167	769
42.55000	747
42.55833	725
42.56667	704
42.57500	682
42.58333	660
42.59167	640
42.60000	620
42.60833	605
42.61667	593
42.62500	584
42.63333	577
42.64167	569
42.65000	560
42.65833	548
42.66667	534
42.67500	519
42.68333	504
42.69167	487
42.70000	470
42.70833	453
42.71667	436
42.72500	422
42.73333	411
42.74167	403
42.75000	396
42.75833	389
42.76667	381
42.77500	372
42.78333	363
42.79167	355
42.80000	347
42.80833	341
42.81667	336
42.82500	332
42.83333	327
42.84167	321
42.85000	312
42.85833	302
42.86667	292
42.87500	281
42.88333	273
42.89167	269
42.90000	269
42.90833	271
42.91667	273
42.92500	274
42.93333	275
42.94167	276
42.95000	276
42.95833	275
42.96667	272
42.97500	268
42.98333	263
42.99167	255
43.00000	247
43.00833	239
43.01667	232
43.02500	227
43.03333	227
43.04167	228
43.05000	230
43.05833	231
43.06667	230
43.07500	228
43.08333	226
43.09167	224
43.10000	222
43.10833	219
43.11667	215
43.12500	211
43.13333	208
43.14167	206
43.15000	204
43.15833	204
43.16667	203
43.17500	201
43.18333	200
43.19167	198
43.20000	197
43.20833	197
43.21667	197
43.22500	197
43.23333	199
43.24167	201
43.25000	201
43.25833	200
43.26667	198
43.27500	197
43.28333	196
43.29167	197
43.30000	197
43.30833	197
43.31667	195
43.32500	191
43.33333	186
43.34167	180
43.35000	174
43.35833	168
43.36667	165
43.37500	167
43.38333	170
43.39167	173
43.40000	175
43.40833	175
43.41667	173
43.42500	169
43.43333	166
43.44167	163
43.45000	161
43.45833	159
43.46667	158
43.47500	158
43.48333	158
43.49167	159
43.50000	160
43.50833	162
43.51667	166
43.52500	168
43.53333	167
43.54167	162
43.55000	156
43.55833	149
43.56667	144
43.57500	142
43.58333	143
43.59167	145
43.60000	147
43.60833	150
43.61667	152
43.62500	154
43.63333	155
43.64167	155
43.65000	153
43.65833	150
43.66667	148
43.67500	146
43.68333	146
43.69167	149
43.70000	152
43.70833	155
43.71667	156
43.72500	155
43.73333	154
43.74167	152
43.75000	150
43.75833	149
43.76667	148
43.77500	148
43.78333	149
43.79167	150
43.80000	151
43.80833	151
43.81667	150
43.82500	148
43.83333	145
43.84167	140
43.85000	134
43.85833	128
43.86667	124
43.87500	123
43.88333	123
43.89167	124
43.90000	125
43.90833	127
43.91667	129
43.92500	132
43.93333	136
43.94167	139
43.95000	140
43.95833	140
43.96667	140
43.97500	138
43.98333	136
43.99167	134
44.00000	132
44.00833	133
44.01667	135
44.02500	138
44.03333	140
44.04167	140
44.05000	139
44.05833	134
44.06667	128
44.07500	122
44.08333	118
44.09167	117
44.10000	119
44.10833	123
44.11667	127
44.12500	131
44.13333	132
44.14167	131
44.15000	128
44.15833	125
44.16667	124
44.17500	124
44.18333	126
44.19167	127
44.20000	126
44.20833	122
44.21667	116
44.22500	111
44.23333	109
44.24167	109
44.25000	110
44.25833	110
44.26667	109
44.27500	108
44.28333	106
44.29167	104
44.30000	104
44.30833	103
44.31667	101
44.32500	97
44.33333	92
44.34167	87
44.35000	83
44.35833	83
44.36667	87
44.37500	95
44.38333	104
44.39167	112
44.40000	119
44.40833	122
44.41667	121
44.42500	118
44.43333	115
44.44167	112
44.45000	111
44.45833	109
44.46667	107
44.47500	104
44.48333	104
44.49167	106
44.50000	112
44.50833	117
44.51667	119
44.52500	120
44.53333	119
44.54167	118
44.55000	119
44.55833	122
44.56667	124
44.57500	123
44.58333	119
44.59167	115
44.60000	111
44.60833	108
44.61667	106
44.62500	106
44.63333	105
44.64167	105
44.65000	104
44.65833	102
44.66667	100
44.67500	98
44.68333	98
44.69167	98
44.70000	98
44.70833	95
44.71667	88
44.72500	83
44.73333	81
44.74167	84
44.75000	91
44.75833	101
44.76667	108
44.77500	112
44.78333	112
44.79167	109
44.80000	104
44.80833	99
44.81667	96
44.82500	93
44.83333	93
44.84167	93
44.85000	94
44.85833	95
44.86667	97
44.87500	98
44.88333	99
44.89167	99
44.90000	98
44.90833	98
44.91667	99
44.92500	102
44.93333	108
44.94167	115
44.95000	121
44.95833	126
44.96667	128
44.97500	125
44.98333	119
44.99167	113
45.00000	108
45.00833	105
45.01667	103
45.02500	103
45.03333	104
45.04167	106
45.05000	109
45.05833	111
45.06667	111
45.07500	108
45.08333	102
45.09167	97
45.10000	92
45.10833	90
45.11667	90
45.12500	91
45.13333	91
45.14167	92
45.15000	94
45.15833	97
45.16667	101
45.17500	107
45.18333	112
45.19167	114
45.20000	113
45.20833	111
45.21667	108
45.22500	107
45.23333	108
45.24167	112
45.25000	116
45.25833	120
45.26667	121
45.27500	121
45.28333	118
45.29167	113
45.30000	108
45.30833	105
45.31667	103
45.32500	102
45.33333	101
45.34167	100
45.35000	97
45.35833	93
45.36667	89
45.37500	88
45.38333	89
45.39167	92
45.40000	97
45.40833	101
45.41667	103
45.42500	103
45.43333	100
45.44167	97
45.45000	95
45.45833	95
45.46667	97
45.47500	100
45.48333	103
45.49167	106
45.50000	108
45.50833	110
45.51667	111
45.52500	111
45.53333	112
45.54167	113
45.55000	114
45.55833	115
45.56667	116
45.57500	115
45.58333	114
45.59167	113
45.60000	113
45.60833	113
45.61667	112
45.62500	111
45.63333	110
45.64167	108
45.65000	106
45.65833	103
45.66667	98
45.67500	93
45.68333	89
45.69167	87
45.70000	90
45.70833	94
45.71667	98
45.72500	102
45.73333	103
45.74167	102
45.75000	102
45.75833	104
45.76667	105
45.77500	105
45.78333	104
45.79167	103
45.80000	101
45.80833	100
45.81667	100
45.82500	101
45.83333	101
45.84167	100
45.85000	100
45.85833	100
45.86667	99
45.87500	95
45.88333	91
45.89167	87
45.90000	86
45.90833	86
45.91667	86
45.92500	87
45.93333	86
45.94167	84
45.95000	81
45.95833	77
45.96667	75
45.97500	76
45.98333	80
45.99167	85
46.00000	91
46.00833	96
46.01667	98
46.02500	98
46.03333	99
46.04167	100
46.05000	99
46.05833	96
46.06667	91
46.07500	83
46.08333	75
46.09167	67
46.10000	63
46.10833	64
46.11667	70
46.12500	79
46.13333	86
46.14167	92
46.15000	93
46.15833	92
46.16667	89
46.17500	84
46.18333	78
46.19167	72
46.20000	67
46.20833	64
46.21667	64
46.22500	65
46.23333	65
46.24167	64
46.25000	63
46.25833	63
46.26667	64
46.27500	67
46.28333	71
46.29167	75
46.30000	80
46.30833	82
46.31667	83
46.32500	81
46.33333	77
46.34167	73
46.35000	72
46.35833	74
46.36667	78
46.37500	84
46.38333	89
46.39167	91
46.40000	90
46.40833	86
46.41667	81
46.42500	74
46.43333	68
46.44167	63
46.45000	63
46.45833	66
46.46667	69
46.47500	73
46.48333	75
46.49167	77
46.50000	80
46.50833	82
46.51667	86
46.52500	88
46.53333	89
46.54167	89
46.55000	88
46.55833	87
46.56667	86
46.57500	85
46.58333	82
46.59167	78
46.60000	72
46.60833	67
46.61667	64
46.62500	63
46.63333	65
46.64167	67
46.65000	66
46.65833	62
46.66667	57
46.67500	53
46.68333	50
46.69167	50
46.70000	51
46.70833	53
46.71667	56
46.72500	58
46.73333	58
46.74167	57
46.75000	55
46.75833	53
46.76667	52
46.77500	51
46.78333	49
46.79167	46
46.80000	44
46.80833	47
46.81667	54
46.82500	62
46.83333	70
46.84167	75
46.85000	78
46.85833	79
46.86667	77
46.87500	75
46.88333	71
46.89167	67
46.90000	63
46.90833	60
46.91667	58
46.92500	57
46.93333	55
46.94167	53
46.95000	48
46.95833	42
46.96667	37
46.97500	36
46.98333	36
46.99167	38
47.00000	38
47.00833	39
47.01667	38
47.02500	39
47.03333	42
47.04167	45
47.05000	47
47.05833	46
47.06667	45
47.07500	46
47.08333	46
47.09167	46
47.10000	45
47.10833	43
47.11667	42
47.12500	42
47.13333	43
47.14167	45
47.15000	44
47.15833	41
47.16667	36
47.17500	30
47.18333	26
47.19167	24
47.20000	26
47.20833	29
47.21667	33
47.22500	36
47.23333	38
47.24167	39
47.25000	36
47.25833	29
47.26667	22
47.27500	17
47.28333	13
47.29167	12
47.30000	13
47.30833	14
47.31667	15
47.32500	16
47.33333	20
47.34167	24
47.35000	27
47.35833	27
47.36667	26
47.37500	23
47.38333	21
47.39167	20
47.40000	20
47.40833	20
47.41667	17
47.42500	13
47.43333	10
47.44167	9
47.45000	10
47.45833	15
47.46667	20
47.47500	23
47.48333	26
47.49167	26
47.50000	25
47.50833	26
47.51667	29
47.52500	33
47.53333	38
47.54167	42
47.55000	44
47.55833	42
47.56667	38
47.57500	34
47.58333	30
47.59167	26
47.60000	23
47.60833	21
47.61667	20
47.62500	20
47.63333	19
47.64167	17
47.65000	15
47.65833	14
47.66667	13
47.67500	15
47.68333	18
47.69167	20
47.70000	22
47.70833	22
47.71667	20
47.72500	17
47.73333	14
47.74167	11
47.75000	9
47.75833	10
47.76667	11
47.77500	12
47.78333	11
47.79167	8
47.80000	4
47.80833	1
47.81667	0
47.82500	2
47.83333	6
47.84167	11
47.85000	15
47.85833	20
47.86667	26
47.87500	32
47.88333	38
47.89167	42
47.90000	45
47.90833	44
47.91667	41
47.92500	37
47.93333	35
47.94167	35
47.95000	36
47.95833	38
47.96667	40
47.97500	39
47.98333	37
47.99167	35
48.00000	35
48.00833	36
48.01667	38
48.02500	39
48.03333	37
48.04167	34
48.05000	30
48.05833	25
48.06667	21
48.07500	17
48.08333	16
48.09167	18
48.10000	23
48.10833	29
48.11667	37
48.12500	42
48.13333	42
48.14167	38
48.15000	31
48.15833	25
48.16667	22
48.17500	24
48.18333	30
48.19167	38
48.20000	45
48.20833	50
48.21667	51
48.22500	50
48.23333	46
48.24167	41
48.25000	35
48.25833	30
48.26667	25
48.27500	22
48.28333	20
48.29167	20
48.30000	21
48.30833	23
48.31667	26
48.32500	29
48.33333	29
48.34167	28
48.35000	28
48.35833	29
48.36667	31
48.37500	35
48.38333	39
48.39167	43
48.40000	47
48.40833	51
48.41667	56
48.42500	59
48.43333	59
48.44167	56
48.45000	52
48.45833	48
48.46667	46
48.47500	45
48.48333	45
48.49167	44
48.50000	43
48.50833	41
48.51667	39
48.52500	39
48.53333	40
48.54167	43
48.55000	44
48.55833	43
48.56667	41
48.57500	37
48.58333	36
48.59167	37
48.60000	42
48.60833	46
48.61667	49
48.62500	48
48.63333	45
48.64167	40
48.65000	36
48.65833	35
48.66667	36
48.67500	40
48.68333	44
48.69167	48
48.70000	51
48.70833	50
48.71667	47
48.72500	42
48.73333	39
48.74167	37
48.75000	38
48.75833	40
48.76667	41
48.77500	40
48.78333	38
48.79167	36
48.80000	34
48.80833	34
48.81667	36
48.82500	39
48.83333	43
48.84167	46
48.85000	47
48.85833	46
48.86667	45
48.87500	44
48.88333	46
48.89167	51
48.90000	57
48.90833	62
48.91667	64
48.92500	63
48.93333	59
48.94167	55
48.95000	52
48.95833	51
48.96667	52
48.97500	53
48.98333	53
48.99167	49
49.00000	43
49.00833	34
49.01667	26
49.02500	21
49.03333	21
49.04167	25
49.05000	32
49.05833	41
49.06667	47
49.07500	51
49.08333	54
49.09167	58
49.10000	63
49.10833	68
49.11667	71
49.12500	71
49.13333	66
49.14167	59
49.15000	53
49.15833	48
49.16667	45
49.17500	42
49.18333	38
49.19167	35
49.20000	33
49.20833	31
49.21667	31
49.22500	30
49.23333	28
49.24167	23
49.25000	17
49.25833	12
49.26667	10
49.27500	13
49.28333	19
49.29167	27
49.30000	34
49.30833	39
49.31667	41
49.32500	41
49.33333	40
49.34167	38
49.35000	37
49.35833	36
49.36667	34
49.37500	32
49.38333	30
49.39167	27
49.40000	24
49.40833	22
49.41667	21
49.42500	21
49.43333	21
49.44167	20
49.45000	20
49.45833	22
49.46667	25
49.47500	28
49.48333	31
49.49167	33
49.50000	35
49.50833	36
49.51667	37
49.52500	39
49.53333	39
49.54167	38
49.55000	36
49.55833	31
49.56667	27
49.57500	23
49.58333	20
49.59167	18
49.60000	16
49.60833	15
49.61667	15
49.62500	17
49.63333	21
49.64167	26
49.65000	30
49.65833	33
49.66667	33
49.67500	30
49.68333	26
49.69167	22
49.70000	18
49.70833	17
49.71667	18
49.72500	20
49.73333	20
49.74167	19
49.75000	17
49.75833	14
49.76667	12
49.77500	12
49.78333	14
49.79167	18
49.80000	23
49.80833	26
49.81667	28
49.82500	26
49.83333	24
49.84167	20
49.85000	16
49.85833	12
49.86667	7
49.87500	0
49.88333	-6
49.89167	-11
49.90000	-12
49.90833	-9
49.91667	-3
49.92500	5
49.93333	13
49.94167	19
49.95000	21
49.95833	20
49.96667	17
49.97500	15
49.98333	14
49.99167	12
50.00000	10
50.00833	7
50.01667	5
50.02500	3
50.03333	2
50.04167	3
50.05000	3
50.05833	3
50.06667	5
50.07500	10
50.08333	18
50.09167	28
50.10000	37
50.10833	42
50.11667	41
50.12500	36
50.13333	31
50.14167	26
50.15000	24
50.15833	23
50.16667	22
50.17500	19
50.18333	15
50.19167	11
50.20000	8
50.20833	8
50.21667	11
50.22500	14
50.23333	16
50.24167	16
50.25000	13
50.25833	9
50.26667	8
50.27500	10
50.28333	14
50.29167	20
50.30000	25
50.30833	27
50.31667	25
50.32500	21
50.33333	15
50.34167	10
50.35000	7
50.35833	5
50.36667	7
50.37500	11
50.38333	17
50.39167	24
50.40000	31
50.40833	37
50.41667	41
50.42500	44
50.43333	46
50.44167	48
50.45000	48
50.45833	46
50.46667	43
50.47500	42
50.48333	42
50.49167	45
50.50000	48
50.50833	52
50.51667	54
50.52500	56
50.53333	55
50.54167	52
50.55000	49
50.55833	45
50.56667	44
50.57500	45
50.58333	48
50.59167	53
50.60000	59
50.60833	63
50.61667	65
50.62500	64
50.63333	60
50.64167	55
50.65000	51
50.65833	47
50.66667	44
50.67500	43
50.68333	42
50.69167	43
50.70000	45
50.70833	48
50.71667	51
50.72500	54
50.73333	57
50.74167	58
50.75000	59
50.75833	60
50.76667	63
50.77500	66
50.78333	68
50.79167	68
50.80000	66
50.80833	64
50.81667	64
50.82500	65
50.83333	66
50.84167	68
50.85000	68
50.85833	68
50.86667	68
50.87500	71
50.88333	74
50.89167	75
50.90000	75
50.90833	75
50.91667	75
50.92500	77
50.93333	82
50.94167	88
50.95000	93
50.95833	94
50.96667	94
50.97500	94
50.98333	95
50.99167	97
51.00000	100
51.00833	102
51.01667	102
51.02500	102
51.03333	100
51.04167	99
51.05000	98
51.05833	100
51.06667	104
51.07500	110
51.08333	117
51.09167	121
51.10000	124
51.10833	125
51.11667	125
51.12500	127
51.13333	132
51.14167	138
51.15000	143
51.15833	148
51.16667	153
51.17500	157
51.18333	162
51.19167	166
51.20000	170
51.20833	174
51.21667	178
51.22500	184
51.23333	193
51.24167	203
51.25000	210
51.25833	216
51.26667	221
51.27500	227
51.28333	235
51.29167	245
51.30000	255
51.30833	264
51.31667	270
51.32500	274
51.33333	276
51.34167	279
51.35000	285
51.35833	295
51.36667	310
51.37500	330
51.38333	350
51.39167	370
51.40000	388
51.40833	405
51.41667	423
51.42500	438
51.43333	452
51.44167	466
51.45000	479
51.45833	494
51.46667	513
51.47500	537
51.48333	563
51.49167	590
51.50000	618
51.50833	645
51.51667	672
51.52500	699
51.53333	727
51.54167	757
51.55000	789
51.55833	824
51.56667	861
51.57500	902
51.58333	943
51.59167	983
51.60000	1022
51.60833	1060
51.61667	1099
51.62500	1139
51.63333	1183
51.64167	1230
51.65000	1278
51.65833	1330
51.66667	1381
51.67500	1436
51.68333	1493
51.69167	1552
51.70000	1613
51.70833	1674
51.71667	1738
51.72500	1800
51.73333	1862
51.74167	1925
51.75000	1989
51.75833	2058
51.76667	2129
51.77500	2204
51.78333	2281
51.79167	2360
51.80000	2441
51.80833	2522
51.81667	2606
51.82500	2690
51.83333	2777
51.84167	2866
51.85000	2957
51.85833	3052
51.86667	3146
51.87500	3243
51.88333	3340
51.89167	3440
51.90000	3543
51.90833	3646
51.91667	3752
51.92500	3856
51.93333	3962
51.94167	4069
51.95000	4178
51.95833	4292
51.96667	4406
51.97500	4523
51.98333	4640
51.99167	4758
52.00000	4879
52.00833	5001
52.01667	5130
52.02500	5258
52.03333	5391
52.04167	5524
52.05000	5658
52.05833	5795
52.06667	5929
52.07500	6066
52.08333	6202
52.09167	6340
52.10000	6481
52.10833	6621
52.11667	6765
52.12500	6905
52.13333	7047
52.14167	7189
52.15000	7329
52.15833	7472
52.16667	7612
52.17500	7755
52.18333	7898
52.19167	8045
52.20000	8196
52.20833	8346
52.21667	8502
52.22500	8654
52.23333	8808
52.24167	8961
52.25000	9115
52.25833	9272
52.26667	9425
52.27500	9581
52.28333	9734
52.29167	9889
52.30000	10047
52.30833	10203
52.31667	10363
52.32500	10518
52.33333	10673
52.34167	10825
52.35000	10975
52.35833	11126
52.36667	11273
52.37500	11423
52.38333	11571
52.39167	11720
52.40000	11870
52.40833	12014
52.41667	12159
52.42500	12302
52.43333	12450
52.44167	12598
52.45000	12744
52.45833	12890
52.46667	13029
52.47500	13167
52.48333	13298
52.49167	13427
52.50000	13556
52.50833	13682
52.51667	13810
52.52500	13935
52.53333	14062
52.54167	14189
52.55000	14313
52.55833	14437
52.56667	14558
52.57500	14682
52.58333	14801
52.59167	14915
52.60000	15026
52.60833	15130
52.61667	15233
52.62500	15332
52.63333	15432
52.64167	15529
52.65000	15622
52.65833	15713
52.66667	15800
52.67500	15889
52.68333	15976
52.69167	16063
52.70000	16148
52.70833	16228
52.71667	16302
52.72500	16371
52.73333	16435
52.74167	16496
52.75000	16552
52.75833	16606
52.76667	16655
52.77500	16703
52.78333	16749
52.79167	16793
52.80000	16837
52.80833	16879
52.81667	16921
52.82500	16959
52.83333	16993
52.84167	17021
52.85000	17044
52.85833	17064
52.86667	17079
52.87500	17093
52.88333	17104
52.89167	17112
52.90000	17118
52.90833	17123
52.91667	17125
52.92500	17123
52.93333	17113
52.94167	17096
52.95000	17074
52.95833	17049
52.96667	17024
52.97500	16999
52.98333	16975
52.99167	16948
53.00000	16920
53.00833	16891
53.01667	16859
53.02500	16823
53.03333	16782
53.04167	16738
53.05000	16692
53.05833	16643
53.06667	16593
53.07500	16541
53.08333	16487
53.09167	16429
53.10000	16367
53.10833	16303
53.11667	16236
53.12500	16168
53.13333	16096
53.14167	16023
53.15000	15949
53.15833	15871
53.16667	15793
53.17500	15708
53.18333	15621
53.19167	15529
53.20000	15433
53.20833	15340
53.21667	15246
53.22500	15153
53.23333	15059
53.24167	14964
53.25000	14869
53.25833	14770
53.26667	14674
53.27500	14575
53.28333	14476
53.29167	14374
53.30000	14267
53.30833	14161
53.31667	14053
53.32500	13946
53.33333	13838
53.34167	13728
53.35000	13617
53.35833	13501
53.36667	13386
53.37500	13269
53.38333	13153
53.39167	13037
53.40000	12920
53.40833	12804
53.41667	12686
53.42500	12570
53.43333	12454
53.44167	12341
53.45000	12228
53.45833	12111
53.46667	11994
53.47500	11871
53.48333	11748
53.49167	11625
53.50000	11502
53.50833	11384
53.51667	11266
53.52500	11152
53.53333	11037
53.54167	10922
53.55000	10808
53.55833	10693
53.56667	10580
53.57500	10465
53.58333	10350
53.59167	10234
53.60000	10116
53.60833	9998
53.61667	9878
53.62500	9762
53.63333	9645
53.64167	9529
53.65000	9416
53.65833	9303
53.66667	9194
53.67500	9083
53.68333	8974
53.69167	8868
53.70000	8763
53.70833	8660
53.71667	8556
53.72500	8453
53.73333	8347
53.74167	8242
53.75000	8139
53.75833	8036
53.76667	7935
53.77500	7833
53.78333	7732
53.79167	7632
53.80000	7531
53.80833	7436
53.81667	7343
53.82500	7253
53.83333	7162
53.84167	7072
53.85000	6985
53.85833	6899
53.86667	6816
53.87500	6730
53.88333	6644
53.89167	6555
53.90000	6463
53.90833	6375
53.91667	6288
53.92500	6207
53.93333	6126
53.94167	6049
53.95000	5973
53.95833	5897
53.96667	5824
53.97500	5748
53.98333	5673
53.99167	5597
54.00000	5521
54.00833	5448
54.01667	5374
54.02500	5302
54.03333	5231
54.04167	5160
54.05000	5091
54.05833	5021
54.06667	4954
54.07500	4887
54.08333	4824
54.09167	4764
54.10000	4707
54.10833	4650
54.11667	4592
54.12500	4534
54.13333	4474
54.14167	4414
54.15000	4354
54.15833	4294
54.16667	4235
54.17500	4175
54.18333	4117
54.19167	4062
54.20000	4011
54.20833	3964
54.21667	3919
54.22500	3876
54.23333	3832
54.24167	3787
54.25000	3740
54.25833	3692
54.26667	3645
54.27500	3599
54.28333	3555
54.29167	3512
54.30000	3469
54.30833	3426
54.31667	3381
54.32500	3338
54.33333	3294
54.34167	3252
54.35000	3211
54.35833	3171
54.36667	3134
54.37500	3096
54.38333	3060
54.39167	3026
54.40000	2992
54.40833	2958
54.41667	2922
54.42500	2886
54.43333	2851
54.44167	2816
54.45000	2784
54.45833	2752
54.46667	2718
54.47500	2680
54.48333	2641
54.49167	2603
54.50000	2567
54.50833	2533
54.51667	2500
54.52500	2470
54.53333	2442
54.54167	2414
54.55000	2388
54.55833	2362
54.56667	2337
54.57500	2312
54.58333	2289
54.59167	2268
54.60000	2249
54.60833	2231
54.61667	2211
54.62500	2188
54.63333	2162
54.64167	2133
54.65000	2106
54.65833	2081
54.66667	2059
54.67500	2040
54.68333	2021
54.69167	2001
54.70000	1979
54.70833	1958
54.71667	1936
54.72500	1916
54.73333	1898
54.74167	1880
54.75000	1861
54.75833	1840
54.76667	1820
54.77500	1801
54.78333	1784
54.79167	1769
54.80000	1755
54.80833	1739
54.81667	1721
54.82500	1702
54.83333	1680
54.84167	1657
54.85000	1636
54.85833	1616
54.86667	1599
54.87500	1585
54.88333	1573
54.89167	1563
54.90000	1554
54.90833	1543
54.91667	1529
54.92500	1514
54.93333	1497
54.94167	1481
54.95000	1467
54.95833	1453
54.96667	1440
54.97500	1425
54.98333	1410
54.99167	1394
55.00000	1380
55.00833	1367
55.01667	1357
55.02500	1349
55.03333	1342
55.04167	1334
55.05000	1323
55.05833	1309
55.06667	1292
55.07500	1274
55.08333	1257
55.09167	1244
55.10000	1233
55.10833	1222
55.11667	1212
55.12500	1202
55.13333	1193
55.14167	1183
55.15000	1176
55.15833	1168
55.16667	1160
55.17500	1151
55.18333	1140
55.19167	1128
55.20000	1115
55.20833	1103
55.21667	1093
55.22500	1084
55.23333	1074
55.24167	1066
55.25000	1059
55.25833	1051
55.26667	1045
55.27500	1041
55.28333	1037
55.29167	1031
55.30000	1021
55.30833	1010
55.31667	1000
55.32500	993
55.33333	987
55.34167	983
55.35000	977
55.35833	970
55.36667	963
55.37500	956
55.38333	949
55.39167	941
55.40000	931
55.40833	921
55.41667	911
55.42500	902
55.43333	894
55.44167	888
55.45000	883
55.45833	877
55.46667	872
55.47500	866
55.48333	860
55.49167	854
55.50000	847
55.50833	838
55.51667	827
55.52500	818
55.53333	811
55.54167	806
55.55000	802
55.55833	801
55.56667	798
55.57500	793
55.58333	786
55.59167	780
55.60000	775
55.60833	770
55.61667	764
55.62500	760
55.63333	756
55.64167	752
55.65000	747
55.65833	741
55.66667	735
55.67500	729
55.68333	724
55.69167	719
55.70000	715
55.70833	709
55.71667	702
55.72500	695
55.73333	688
55.74167	682
55.75000	676
55.75833	670
55.76667	667
55.77500	666
55.78333	668
55.79167	671
55.80000	674
55.80833	673
55.81667	668
55.82500	659
55.83333	649
55.84167	639
55.85000	632
55.85833	629
55.86667	626
55.87500	623
55.88333	620
55.89167	617
55.90000	616
55.90833	616
55.91667	615
55.92500	614
55.93333	610
55.94167	606
55.95000	602
55.95833	599
55.96667	596
55.97500	592
55.98333	587
55.99167	580
56.00000	571
56.00833	563
56.01667	554
56.02500	546
56.03333	539
56.04167	533
56.05000	530
56.05833	528
56.06667	527
56.07500	527
56.08333	526
56.09167	525
56.10000	525
56.10833	525
56.11667	523
56.12500	520
56.13333	517
56.14167	515
56.15000	514
56.15833	515
56.16667	517
56.17500	517
56.18333	515
56.19167	510
56.20000	504
56.20833	497
56.21667	490
56.22500	483
56.23333	477
56.24167	472
56.25000	467
56.25833	462
56.26667	457
56.27500	452
56.28333	448
56.29167	448
56.30000	449
56.30833	452
56.31667	454
56.32500	454
56.33333	453
56.34167	449
56.35000	445
56.35833	441
56.36667	440
56.37500	442
56.38333	444
56.39167	447
56.40000	447
56.40833	444
56.41667	439
56.42500	435
56.43333	434
56.44167	434
56.45000	433
56.45833	429
56.46667	422
56.47500	412
56.48333	402
56.49167	395
56.50000	390
56.50833	388
56.51667	389
56.52500	392
56.53333	397
56.54167	401
56.55000	403
56.55833	401
56.56667	398
56.57500	392
56.58333	386
56.59167	379
56.60000	373
56.60833	369
56.61667	366
56.62500	365
56.63333	366
56.64167	368
56.65000	370
56.65833	370
56.66667	370
56.67500	370
56.68333	369
56.69167	367
56.70000	364
56.70833	358
56.71667	351
56.72500	344
56.73333	337
56.74167	332
56.75000	329
56.75833	329
56.76667	331
56.77500	331
56.78333	332
56.79167	332
56.80000	333
56.80833	334
56.81667	336
56.82500	337
56.83333	337
56.84167	337
56.85000	335
56.85833	331
56.86667	327
56.87500	322
56.88333	317
56.89167	312
56.90000	308
56.90833	305
56.91667	302
56.92500	299
56.93333	298
56.94167	297
56.95000	294
56.95833	290
56.96667	287
56.97500	286
56.98333	286
56.99167	285
57.00000	282
57.00833	278
57.01667	276
57.02500	277
57.03333	282
57.04167	288
57.05000	293
57.05833	295
57.06667	293
57.07500	289
57.08333	284
57.09167	279
57.10000	274
57.10833	271
57.11667	268
57.12500	266
57.13333	266
57.14167	265
57.15000	266
57.15833	266
57.16667	266
57.17500	266
57.18333	266
57.19167	265
57.20000	262
57.20833	258
57.21667	253
57.22500	249
57.23333	248
57.24167	249
57.25000	250
57.25833	250
57.26667	249
57.27500	247
57.28333	246
57.29167	246
57.30000	247
57.30833	247
57.31667	242
57.32500	236
57.33333	230
57.34167	224
57.35000	220
57.35833	218
57.36667	218
57.37500	217
57.38333	217
57.39167	216
57.40000	217
57.40833	219
57.41667	221
57.42500	222
57.43333	218
57.44167	212
57.45000	205
57.45833	198
57.46667	195
57.47500	198
57.48333	203
57.49167	208
57.50000	210
57.50833	209
57.51667	206
57.52500	203
57.53333	201
57.54167	199
57.55000	198
57.55833	195
57.56667	193
57.57500	194
57.58333	196
57.59167	198
57.60000	199
57.60833	198
57.61667	197
57.62500	196
57.63333	198
57.64167	202
57.65000	204
57.65833	205
57.66667	205
57.67500	205
57.68333	204
57.69167	203
57.70000	201
57.70833	197
57.71667	191
57.72500	185
57.73333	180
57.74167	176
57.75000	175
57.75833	177
57.76667	181
57.77500	188
57.78333	195
57.79167	202
57.80000	206
57.80833	206
57.81667	200
57.82500	192
57.83333	183
57.84167	175
57.85000	169
57.85833	165
57.86667	165
57.87500	167
57.88333	170
57.89167	173
57.90000	176
57.90833	177
57.91667	175
57.92500	174
57.93333	174
57.94167	176
57.95000	178
57.95833	180
57.96667	179
57.97500	175
57.98333	170
57.99167	165
58.00000	160
58.00833	157
58.01667	155
58.02500	154
58.03333	153
58.04167	152
58.05000	151
58.05833	150
58.06667	149
58.07500	147
58.08333	145
58.09167	142
58.10000	140
58.10833	140
58.11667	142
58.12500	145
58.13333	148
58.14167	152
58.15000	156
58.15833	158
58.16667	159
58.17500	158
58.18333	155
58.19167	152
58.20000	151
58.20833	151
58.21667	152
58.22500	153
58.23333	150
58.24167	146
58.25000	140
58.25833	134
58.26667	130
58.27500	129
58.28333	131
58.29167	134
58.30000	137
58.30833	139
58.31667	139
58.32500	139
58.33333	139
58.34167	140
58.35000	140
58.35833	142
58.36667	143
58.37500	144
58.38333	144
58.39167	141
58.40000	137
58.40833	132
58.41667	127
58.42500	124
58.43333	123
58.44167	123
58.45000	124
58.45833	126
58.46667	126
58.47500	125
58.48333	123
58.49167	120
58.50000	117
58.50833	116
58.51667	115
58.52500	115
58.53333	116
58.54167	114
58.55000	111
58.55833	107
58.56667	104
58.57500	103
58.58333	105
58.59167	109
58.60000	113
58.60833	115
58.61667	114
58.62500	110
58.63333	104
58.64167	99
58.65000	97
58.65833	99
58.66667	104
58.67500	112
58.68333	120
58.69167	124
58.70000	124
58.70833	121
58.71667	116
58.72500	113
58.73333	113
58.74167	116
58.75000	119
58.75833	120
58.76667	118
58.77500	113
58.78333	107
58.79167	102
58.80000	97
58.80833	95
58.81667	96
58.82500	98
58.83333	99
58.84167	98
58.85000	97
58.85833	94
58.86667	91
58.87500	88
58.88333	85
58.89167	81
58.90000	79
58.90833	78
58.91667	77
58.92500	78
58.93333	79
58.94167	81
58.95000	82
58.95833	84
58.96667	84
58.97500	83
58.98333	81
58.99167	80
59.00000	80
59.00833	81
59.01667	81
59.02500	83
59.03333	87
59.04167	93
59.05000	101
59.05833	109
59.06667	113
59.07500	111
59.08333	105
59.09167	97
59.10000	90
59.10833	84
59.11667	82
59.12500	81
59.13333	80
59.14167	80
59.15000	79
59.15833	77
59.16667	76
59.17500	76
59.18333	77
59.19167	78
59.20000	78
59.20833	76
59.21667	71
59.22500	66
59.23333	64
59.24167	63
59.25000	63
59.25833	62
59.26667	64
59.27500	68
59.28333	73
59.29167	78
59.30000	81
59.30833	81
59.31667	78
59.32500	74
59.33333	72
59.34167	71
59.35000	68
59.35833	63
59.36667	58
59.37500	55
59.38333	53
59.39167	52
59.40000	50
59.40833	47
59.41667	43
59.42500	40
59.43333	40
59.44167	44
59.45000	49
59.45833	55
59.46667	59
59.47500	61
59.48333	62
59.49167	62
59.50000	62
59.50833	61
59.51667	59
59.52500	58
59.53333	56
59.54167	53
59.55000	51
59.55833	50
59.56667	50
59.57500	52
59.58333	55
59.59167	59
59.60000	63
59.60833	66
59.61667	68
59.62500	69
59.63333	67
59.64167	65
59.65000	60
59.65833	55
59.66667	51
59.67500	49
59.68333	49
59.69167	50
59.70000	49
59.70833	46
59.71667	43
59.72500	39
59.73333	36
59.74167	34
59.75000	32
59.75833	31
59.76667	30
59.77500	32
59.78333	35
59.79167	38
59.80000	42
59.80833	44
59.81667	45
59.82500	44
59.83333	42
59.84167	40
59.85000	39
59.85833	39
59.86667	39
59.87500	38
59.88333	37
59.89167	36
59.90000	38
59.90833	42
59.91667	46
59.92500	49
59.93333	50
59.94167	47
59.95000	45
59.95833	42
59.96667	41
59.97500	40
59.98333	42
59.99167	44
60.00000	47
