# Supplementary material for: How J-chain ensures the assembly of immunoglobulin IgM pentamers
Source: EMBO J. 2024 Dec 4;44(2):505–33. doi: 10.1038/s44318-024-00317-9 (PMC11729874; doi:10.1038/s44318-024-00317-9)
Supplement: Supplementary file 5 — Source data Fig. 3 [file 44318_2024_317_MOESM5_ESM.zip › Figure 3/3B/repeat 3 Cu4/20240117 Cu4tp_6h_3.txt]

[Header]
Application Name	LCsolution
Version	1.25
Data File Name	D:\Xenia\JC Oligomerisation kinetics\20240117 Cu4tp_6h_3.lcd
Output Date	17.07.2024
Output Time	17:46:33

[Configuration]
# of Detectors	2
Detector ID	Detector A	Detector B
Detector Name	Detector A	Detector B
# of Channels	2	1

[LC Chromatogram(Detector A-Ch1)]
Interval(msec)	500
# of Points	7201
Start Time(min)	0.000
End Time(min)	60.000
Intensity Units	mV
Intensity Multiplier	0.001
Wavelength(nm)	280
R.Time (min)	Intensity
0.00000	-13
0.00833	-13
0.01667	1
0.02500	4
0.03333	9
0.04167	12
0.05000	13
0.05833	8
0.06667	0
0.07500	-7
0.08333	-12
0.09167	-14
0.10000	-15
0.10833	-15
0.11667	-14
0.12500	-12
0.13333	-9
0.14167	-4
0.15000	1
0.15833	5
0.16667	9
0.17500	12
0.18333	15
0.19167	19
0.20000	21
0.20833	23
0.21667	24
0.22500	22
0.23333	18
0.24167	14
0.25000	9
0.25833	3
0.26667	-3
0.27500	-8
0.28333	-9
0.29167	-8
0.30000	-6
0.30833	-4
0.31667	-4
0.32500	-6
0.33333	-7
0.34167	-7
0.35000	-5
0.35833	-3
0.36667	-2
0.37500	-3
0.38333	-6
0.39167	-9
0.40000	-11
0.40833	-11
0.41667	-9
0.42500	-5
0.43333	-1
0.44167	3
0.45000	7
0.45833	10
0.46667	13
0.47500	13
0.48333	11
0.49167	7
0.50000	3
0.50833	1
0.51667	-1
0.52500	-0
0.53333	1
0.54167	3
0.55000	5
0.55833	6
0.56667	6
0.57500	7
0.58333	8
0.59167	10
0.60000	12
0.60833	15
0.61667	17
0.62500	18
0.63333	17
0.64167	14
0.65000	11
0.65833	7
0.66667	5
0.67500	3
0.68333	3
0.69167	3
0.70000	2
0.70833	1
0.71667	-0
0.72500	-0
0.73333	-0
0.74167	-1
0.75000	-1
0.75833	-0
0.76667	2
0.77500	4
0.78333	8
0.79167	11
0.80000	13
0.80833	15
0.81667	17
0.82500	19
0.83333	20
0.84167	18
0.85000	16
0.85833	12
0.86667	9
0.87500	4
0.88333	-1
0.89167	-7
0.90000	-13
0.90833	-19
0.91667	-24
0.92500	-25
0.93333	-25
0.94167	-23
0.95000	-20
0.95833	-18
0.96667	-19
0.97500	-20
0.98333	-20
0.99167	-18
1.00000	-14
1.00833	-12
1.01667	-10
1.02500	-10
1.03333	-10
1.04167	-10
1.05000	-8
1.05833	-6
1.06667	-5
1.07500	-4
1.08333	-3
1.09167	-3
1.10000	-3
1.10833	-3
1.11667	-4
1.12500	-5
1.13333	-7
1.14167	-9
1.15000	-10
1.15833	-10
1.16667	-8
1.17500	-8
1.18333	-10
1.19167	-14
1.20000	-18
1.20833	-21
1.21667	-22
1.22500	-19
1.23333	-16
1.24167	-15
1.25000	-15
1.25833	-15
1.26667	-16
1.27500	-16
1.28333	-16
1.29167	-15
1.30000	-13
1.30833	-11
1.31667	-8
1.32500	-6
1.33333	-4
1.34167	-2
1.35000	-1
1.35833	-0
1.36667	0
1.37500	1
1.38333	3
1.39167	4
1.40000	5
1.40833	5
1.41667	4
1.42500	3
1.43333	3
1.44167	3
1.45000	3
1.45833	1
1.46667	-1
1.47500	-1
1.48333	-1
1.49167	1
1.50000	2
1.50833	3
1.51667	2
1.52500	2
1.53333	1
1.54167	-1
1.55000	-4
1.55833	-6
1.56667	-7
1.57500	-4
1.58333	2
1.59167	8
1.60000	11
1.60833	12
1.61667	10
1.62500	7
1.63333	4
1.64167	1
1.65000	-1
1.65833	0
1.66667	3
1.67500	7
1.68333	10
1.69167	11
1.70000	10
1.70833	8
1.71667	6
1.72500	3
1.73333	0
1.74167	-3
1.75000	-7
1.75833	-9
1.76667	-10
1.77500	-9
1.78333	-7
1.79167	-4
1.80000	2
1.80833	7
1.81667	12
1.82500	14
1.83333	14
1.84167	13
1.85000	10
1.85833	7
1.86667	5
1.87500	4
1.88333	4
1.89167	5
1.90000	6
1.90833	6
1.91667	6
1.92500	5
1.93333	4
1.94167	1
1.95000	-2
1.95833	-6
1.96667	-10
1.97500	-14
1.98333	-16
1.99167	-18
2.00000	-18
2.00833	-16
2.01667	-12
2.02500	-8
2.03333	-3
2.04167	2
2.05000	6
2.05833	8
2.06667	8
2.07500	5
2.08333	1
2.09167	-4
2.10000	-7
2.10833	-10
2.11667	-11
2.12500	-10
2.13333	-9
2.14167	-6
2.15000	-4
2.15833	-2
2.16667	-1
2.17500	-1
2.18333	-3
2.19167	-6
2.20000	-9
2.20833	-12
2.21667	-14
2.22500	-13
2.23333	-11
2.24167	-10
2.25000	-10
2.25833	-11
2.26667	-14
2.27500	-15
2.28333	-15
2.29167	-14
2.30000	-10
2.30833	-6
2.31667	-3
2.32500	-1
2.33333	-1
2.34167	-2
2.35000	-2
2.35833	-3
2.36667	-3
2.37500	-4
2.38333	-4
2.39167	-5
2.40000	-6
2.40833	-6
2.41667	-6
2.42500	-5
2.43333	-4
2.44167	-4
2.45000	-5
2.45833	-9
2.46667	-15
2.47500	-20
2.48333	-24
2.49167	-25
2.50000	-24
2.50833	-22
2.51667	-20
2.52500	-19
2.53333	-16
2.54167	-12
2.55000	-6
2.55833	1
2.56667	7
2.57500	12
2.58333	14
2.59167	12
2.60000	8
2.60833	4
2.61667	0
2.62500	-2
2.63333	-4
2.64167	-3
2.65000	-0
2.65833	2
2.66667	2
2.67500	2
2.68333	2
2.69167	1
2.70000	2
2.70833	4
2.71667	5
2.72500	4
2.73333	0
2.74167	-4
2.75000	-8
2.75833	-12
2.76667	-15
2.77500	-16
2.78333	-14
2.79167	-12
2.80000	-10
2.80833	-8
2.81667	-8
2.82500	-10
2.83333	-12
2.84167	-13
2.85000	-14
2.85833	-13
2.86667	-9
2.87500	-4
2.88333	3
2.89167	9
2.90000	11
2.90833	8
2.91667	2
2.92500	-5
2.93333	-11
2.94167	-14
2.95000	-13
2.95833	-9
2.96667	-4
2.97500	-0
2.98333	2
2.99167	1
3.00000	-2
3.00833	-8
3.01667	-13
3.02500	-18
3.03333	-22
3.04167	-24
3.05000	-24
3.05833	-23
3.06667	-19
3.07500	-15
3.08333	-10
3.09167	-7
3.10000	-5
3.10833	-7
3.11667	-10
3.12500	-15
3.13333	-20
3.14167	-24
3.15000	-27
3.15833	-27
3.16667	-25
3.17500	-20
3.18333	-14
3.19167	-7
3.20000	1
3.20833	8
3.21667	13
3.22500	16
3.23333	17
3.24167	13
3.25000	6
3.25833	-2
3.26667	-11
3.27500	-18
3.28333	-23
3.29167	-27
3.30000	-29
3.30833	-30
3.31667	-30
3.32500	-30
3.33333	-29
3.34167	-26
3.35000	-23
3.35833	-21
3.36667	-19
3.37500	-19
3.38333	-20
3.39167	-19
3.40000	-16
3.40833	-10
3.41667	-4
3.42500	-0
3.43333	1
3.44167	-2
3.45000	-5
3.45833	-8
3.46667	-9
3.47500	-10
3.48333	-9
3.49167	-9
3.50000	-8
3.50833	-9
3.51667	-10
3.52500	-10
3.53333	-9
3.54167	-9
3.55000	-11
3.55833	-14
3.56667	-18
3.57500	-22
3.58333	-24
3.59167	-24
3.60000	-22
3.60833	-19
3.61667	-17
3.62500	-18
3.63333	-21
3.64167	-26
3.65000	-32
3.65833	-34
3.66667	-33
3.67500	-30
3.68333	-24
3.69167	-20
3.70000	-19
3.70833	-21
3.71667	-24
3.72500	-26
3.73333	-27
3.74167	-25
3.75000	-20
3.75833	-17
3.76667	-14
3.77500	-13
3.78333	-11
3.79167	-10
3.80000	-11
3.80833	-13
3.81667	-14
3.82500	-15
3.83333	-14
3.84167	-12
3.85000	-11
3.85833	-9
3.86667	-9
3.87500	-10
3.88333	-11
3.89167	-12
3.90000	-13
3.90833	-12
3.91667	-9
3.92500	-5
3.93333	1
3.94167	7
3.95000	11
3.95833	11
3.96667	7
3.97500	1
3.98333	-6
3.99167	-12
4.00000	-16
4.00833	-18
4.01667	-19
4.02500	-18
4.03333	-17
4.04167	-15
4.05000	-13
4.05833	-14
4.06667	-17
4.07500	-20
4.08333	-22
4.09167	-21
4.10000	-19
4.10833	-15
4.11667	-13
4.12500	-11
4.13333	-10
4.14167	-11
4.15000	-12
4.15833	-14
4.16667	-18
4.17500	-20
4.18333	-20
4.19167	-18
4.20000	-15
4.20833	-12
4.21667	-9
4.22500	-7
4.23333	-5
4.24167	-4
4.25000	-2
4.25833	-2
4.26667	-4
4.27500	-8
4.28333	-12
4.29167	-17
4.30000	-18
4.30833	-17
4.31667	-14
4.32500	-11
4.33333	-10
4.34167	-13
4.35000	-18
4.35833	-23
4.36667	-25
4.37500	-23
4.38333	-18
4.39167	-11
4.40000	-6
4.40833	-3
4.41667	-2
4.42500	-2
4.43333	-5
4.44167	-8
4.45000	-10
4.45833	-10
4.46667	-7
4.47500	-4
4.48333	-3
4.49167	-4
4.50000	-5
4.50833	-7
4.51667	-7
4.52500	-5
4.53333	-3
4.54167	-4
4.55000	-7
4.55833	-11
4.56667	-16
4.57500	-21
4.58333	-25
4.59167	-28
4.60000	-31
4.60833	-32
4.61667	-31
4.62500	-30
4.63333	-28
4.64167	-27
4.65000	-25
4.65833	-23
4.66667	-20
4.67500	-17
4.68333	-14
4.69167	-11
4.70000	-9
4.70833	-7
4.71667	-7
4.72500	-7
4.73333	-9
4.74167	-12
4.75000	-15
4.75833	-20
4.76667	-26
4.77500	-31
4.78333	-35
4.79167	-37
4.80000	-35
4.80833	-31
4.81667	-27
4.82500	-24
4.83333	-23
4.84167	-21
4.85000	-19
4.85833	-17
4.86667	-16
4.87500	-16
4.88333	-19
4.89167	-23
4.90000	-25
4.90833	-24
4.91667	-22
4.92500	-19
4.93333	-18
4.94167	-17
4.95000	-18
4.95833	-16
4.96667	-13
4.97500	-8
4.98333	-3
4.99167	1
5.00000	2
5.00833	1
5.01667	-1
5.02500	-4
5.03333	-4
5.04167	-2
5.05000	2
5.05833	3
5.06667	0
5.07500	-5
5.08333	-12
5.09167	-18
5.10000	-20
5.10833	-19
5.11667	-17
5.12500	-16
5.13333	-16
5.14167	-16
5.15000	-15
5.15833	-14
5.16667	-12
5.17500	-10
5.18333	-9
5.19167	-9
5.20000	-6
5.20833	-1
5.21667	5
5.22500	9
5.23333	11
5.24167	12
5.25000	10
5.25833	7
5.26667	3
5.27500	-0
5.28333	-2
5.29167	-2
5.30000	0
5.30833	3
5.31667	3
5.32500	-3
5.33333	-10
5.34167	-16
5.35000	-20
5.35833	-21
5.36667	-19
5.37500	-15
5.38333	-11
5.39167	-9
5.40000	-8
5.40833	-8
5.41667	-10
5.42500	-14
5.43333	-17
5.44167	-19
5.45000	-19
5.45833	-18
5.46667	-17
5.47500	-18
5.48333	-22
5.49167	-26
5.50000	-28
5.50833	-26
5.51667	-22
5.52500	-16
5.53333	-11
5.54167	-7
5.55000	-4
5.55833	-2
5.56667	-2
5.57500	-3
5.58333	-8
5.59167	-13
5.60000	-15
5.60833	-15
5.61667	-14
5.62500	-12
5.63333	-11
5.64167	-10
5.65000	-10
5.65833	-8
5.66667	-5
5.67500	-2
5.68333	-1
5.69167	-1
5.70000	-1
5.70833	-1
5.71667	-0
5.72500	2
5.73333	3
5.74167	3
5.75000	1
5.75833	-1
5.76667	-4
5.77500	-5
5.78333	-6
5.79167	-6
5.80000	-5
5.80833	-4
5.81667	-3
5.82500	-5
5.83333	-8
5.84167	-12
5.85000	-16
5.85833	-19
5.86667	-21
5.87500	-21
5.88333	-23
5.89167	-24
5.90000	-25
5.90833	-24
5.91667	-22
5.92500	-20
5.93333	-17
5.94167	-13
5.95000	-8
5.95833	-5
5.96667	-3
5.97500	-3
5.98333	-6
5.99167	-10
6.00000	-15
6.00833	-20
6.01667	-23
6.02500	-23
6.03333	-21
6.04167	-18
6.05000	-15
6.05833	-15
6.06667	-17
6.07500	-19
6.08333	-20
6.09167	-20
6.10000	-17
6.10833	-12
6.11667	-8
6.12500	-5
6.13333	-3
6.14167	-3
6.15000	-4
6.15833	-5
6.16667	-5
6.17500	-5
6.18333	-5
6.19167	-7
6.20000	-10
6.20833	-13
6.21667	-16
6.22500	-19
6.23333	-21
6.24167	-24
6.25000	-27
6.25833	-27
6.26667	-25
6.27500	-20
6.28333	-16
6.29167	-13
6.30000	-14
6.30833	-17
6.31667	-21
6.32500	-23
6.33333	-25
6.34167	-26
6.35000	-27
6.35833	-29
6.36667	-32
6.37500	-33
6.38333	-30
6.39167	-26
6.40000	-21
6.40833	-16
6.41667	-15
6.42500	-17
6.43333	-20
6.44167	-23
6.45000	-24
6.45833	-23
6.46667	-21
6.47500	-19
6.48333	-19
6.49167	-20
6.50000	-22
6.50833	-22
6.51667	-22
6.52500	-22
6.53333	-23
6.54167	-26
6.55000	-29
6.55833	-31
6.56667	-34
6.57500	-36
6.58333	-37
6.59167	-38
6.60000	-38
6.60833	-38
6.61667	-41
6.62500	-45
6.63333	-48
6.64167	-49
6.65000	-49
6.65833	-46
6.66667	-41
6.67500	-35
6.68333	-29
6.69167	-23
6.70000	-17
6.70833	-12
6.71667	-7
6.72500	-5
6.73333	-7
6.74167	-11
6.75000	-17
6.75833	-22
6.76667	-24
6.77500	-25
6.78333	-25
6.79167	-24
6.80000	-26
6.80833	-29
6.81667	-32
6.82500	-33
6.83333	-32
6.84167	-30
6.85000	-27
6.85833	-25
6.86667	-26
6.87500	-28
6.88333	-28
6.89167	-26
6.90000	-21
6.90833	-15
6.91667	-10
6.92500	-8
6.93333	-7
6.94167	-7
6.95000	-9
6.95833	-11
6.96667	-12
6.97500	-15
6.98333	-19
6.99167	-23
7.00000	-25
7.00833	-24
7.01667	-21
7.02500	-16
7.03333	-10
7.04167	-6
7.05000	-5
7.05833	-6
7.06667	-9
7.07500	-13
7.08333	-17
7.09167	-20
7.10000	-22
7.10833	-22
7.11667	-21
7.12500	-20
7.13333	-20
7.14167	-22
7.15000	-26
7.15833	-29
7.16667	-30
7.17500	-29
7.18333	-26
7.19167	-22
7.20000	-18
7.20833	-14
7.21667	-10
7.22500	-6
7.23333	-4
7.24167	-5
7.25000	-8
7.25833	-14
7.26667	-21
7.27500	-27
7.28333	-30
7.29167	-32
7.30000	-33
7.30833	-32
7.31667	-32
7.32500	-30
7.33333	-28
7.34167	-22
7.35000	-16
7.35833	-10
7.36667	-5
7.37500	-3
7.38333	-5
7.39167	-9
7.40000	-15
7.40833	-21
7.41667	-25
7.42500	-26
7.43333	-24
7.44167	-23
7.45000	-23
7.45833	-26
7.46667	-34
7.47500	-43
7.48333	-50
7.49167	-55
7.50000	-55
7.50833	-52
7.51667	-47
7.52500	-41
7.53333	-38
7.54167	-37
7.55000	-38
7.55833	-40
7.56667	-40
7.57500	-37
7.58333	-32
7.59167	-25
7.60000	-20
7.60833	-17
7.61667	-16
7.62500	-15
7.63333	-16
7.64167	-20
7.65000	-24
7.65833	-30
7.66667	-36
7.67500	-39
7.68333	-40
7.69167	-38
7.70000	-35
7.70833	-32
7.71667	-30
7.72500	-30
7.73333	-32
7.74167	-34
7.75000	-36
7.75833	-35
7.76667	-30
7.77500	-25
7.78333	-21
7.79167	-20
7.80000	-22
7.80833	-27
7.81667	-33
7.82500	-38
7.83333	-42
7.84167	-41
7.85000	-38
7.85833	-34
7.86667	-31
7.87500	-29
7.88333	-28
7.89167	-28
7.90000	-28
7.90833	-28
7.91667	-29
7.92500	-31
7.93333	-33
7.94167	-35
7.95000	-38
7.95833	-39
7.96667	-39
7.97500	-37
7.98333	-33
7.99167	-30
8.00000	-28
8.00833	-28
8.01667	-29
8.02500	-28
8.03333	-28
8.04167	-29
8.05000	-33
8.05833	-39
8.06667	-45
8.07500	-48
8.08333	-48
8.09167	-44
8.10000	-40
8.10833	-35
8.11667	-33
8.12500	-33
8.13333	-34
8.14167	-34
8.15000	-33
8.15833	-32
8.16667	-32
8.17500	-32
8.18333	-33
8.19167	-34
8.20000	-35
8.20833	-35
8.21667	-33
8.22500	-30
8.23333	-26
8.24167	-21
8.25000	-16
8.25833	-14
8.26667	-14
8.27500	-15
8.28333	-16
8.29167	-16
8.30000	-14
8.30833	-12
8.31667	-10
8.32500	-11
8.33333	-13
8.34167	-17
8.35000	-23
8.35833	-29
8.36667	-33
8.37500	-36
8.38333	-35
8.39167	-34
8.40000	-32
8.40833	-32
8.41667	-31
8.42500	-28
8.43333	-26
8.44167	-25
8.45000	-27
8.45833	-29
8.46667	-31
8.47500	-33
8.48333	-33
8.49167	-34
8.50000	-34
8.50833	-36
8.51667	-35
8.52500	-30
8.53333	-25
8.54167	-22
8.55000	-21
8.55833	-24
8.56667	-28
8.57500	-31
8.58333	-30
8.59167	-27
8.60000	-24
8.60833	-23
8.61667	-24
8.62500	-27
8.63333	-31
8.64167	-32
8.65000	-31
8.65833	-29
8.66667	-27
8.67500	-24
8.68333	-21
8.69167	-18
8.70000	-13
8.70833	-9
8.71667	-8
8.72500	-10
8.73333	-13
8.74167	-18
8.75000	-21
8.75833	-24
8.76667	-25
8.77500	-24
8.78333	-21
8.79167	-18
8.80000	-15
8.80833	-14
8.81667	-17
8.82500	-23
8.83333	-31
8.84167	-37
8.85000	-42
8.85833	-44
8.86667	-43
8.87500	-41
8.88333	-38
8.89167	-35
8.90000	-33
8.90833	-32
8.91667	-31
8.92500	-29
8.93333	-28
8.94167	-27
8.95000	-26
8.95833	-26
8.96667	-27
8.97500	-28
8.98333	-29
8.99167	-28
9.00000	-26
9.00833	-24
9.01667	-23
9.02500	-22
9.03333	-22
9.04167	-24
9.05000	-28
9.05833	-33
9.06667	-38
9.07500	-42
9.08333	-44
9.09167	-44
9.10000	-42
9.10833	-41
9.11667	-39
9.12500	-36
9.13333	-34
9.14167	-33
9.15000	-33
9.15833	-34
9.16667	-36
9.17500	-37
9.18333	-36
9.19167	-34
9.20000	-28
9.20833	-19
9.21667	-11
9.22500	-3
9.23333	1
9.24167	1
9.25000	-2
9.25833	-6
9.26667	-11
9.27500	-16
9.28333	-19
9.29167	-20
9.30000	-20
9.30833	-20
9.31667	-20
9.32500	-21
9.33333	-23
9.34167	-26
9.35000	-30
9.35833	-32
9.36667	-34
9.37500	-34
9.38333	-33
9.39167	-32
9.40000	-32
9.40833	-33
9.41667	-36
9.42500	-40
9.43333	-41
9.44167	-41
9.45000	-37
9.45833	-32
9.46667	-26
9.47500	-21
9.48333	-17
9.49167	-16
9.50000	-17
9.50833	-21
9.51667	-27
9.52500	-33
9.53333	-39
9.54167	-45
9.55000	-49
9.55833	-52
9.56667	-55
9.57500	-57
9.58333	-59
9.59167	-61
9.60000	-59
9.60833	-55
9.61667	-48
9.62500	-40
9.63333	-32
9.64167	-27
9.65000	-24
9.65833	-23
9.66667	-23
9.67500	-24
9.68333	-26
9.69167	-27
9.70000	-29
9.70833	-31
9.71667	-33
9.72500	-36
9.73333	-38
9.74167	-37
9.75000	-34
9.75833	-31
9.76667	-28
9.77500	-26
9.78333	-26
9.79167	-27
9.80000	-28
9.80833	-31
9.81667	-34
9.82500	-37
9.83333	-39
9.84167	-40
9.85000	-39
9.85833	-36
9.86667	-32
9.87500	-28
9.88333	-25
9.89167	-26
9.90000	-28
9.90833	-32
9.91667	-35
9.92500	-38
9.93333	-41
9.94167	-45
9.95000	-47
9.95833	-45
9.96667	-40
9.97500	-32
9.98333	-26
9.99167	-21
10.00000	-20
10.00833	-22
10.01667	-24
10.02500	-28
10.03333	-32
10.04167	-35
10.05000	-37
10.05833	-37
10.06667	-34
10.07500	-31
10.08333	-29
10.09167	-29
10.10000	-31
10.10833	-33
10.11667	-35
10.12500	-35
10.13333	-33
10.14167	-31
10.15000	-29
10.15833	-28
10.16667	-27
10.17500	-27
10.18333	-26
10.19167	-25
10.20000	-22
10.20833	-18
10.21667	-16
10.22500	-17
10.23333	-20
10.24167	-27
10.25000	-36
10.25833	-43
10.26667	-47
10.27500	-48
10.28333	-45
10.29167	-41
10.30000	-35
10.30833	-28
10.31667	-23
10.32500	-21
10.33333	-21
10.34167	-21
10.35000	-21
10.35833	-22
10.36667	-22
10.37500	-23
10.38333	-26
10.39167	-31
10.40000	-34
10.40833	-35
10.41667	-34
10.42500	-33
10.43333	-32
10.44167	-32
10.45000	-34
10.45833	-35
10.46667	-34
10.47500	-31
10.48333	-29
10.49167	-27
10.50000	-27
10.50833	-27
10.51667	-28
10.52500	-30
10.53333	-31
10.54167	-32
10.55000	-30
10.55833	-28
10.56667	-23
10.57500	-19
10.58333	-18
10.59167	-18
10.60000	-20
10.60833	-23
10.61667	-25
10.62500	-27
10.63333	-30
10.64167	-33
10.65000	-37
10.65833	-39
10.66667	-36
10.67500	-33
10.68333	-29
10.69167	-26
10.70000	-26
10.70833	-29
10.71667	-30
10.72500	-29
10.73333	-27
10.74167	-27
10.75000	-28
10.75833	-30
10.76667	-32
10.77500	-32
10.78333	-29
10.79167	-24
10.80000	-21
10.80833	-22
10.81667	-24
10.82500	-27
10.83333	-29
10.84167	-30
10.85000	-29
10.85833	-26
10.86667	-23
10.87500	-21
10.88333	-20
10.89167	-20
10.90000	-22
10.90833	-25
10.91667	-27
10.92500	-30
10.93333	-32
10.94167	-33
10.95000	-35
10.95833	-37
10.96667	-38
10.97500	-39
10.98333	-39
10.99167	-40
11.00000	-41
11.00833	-43
11.01667	-44
11.02500	-42
11.03333	-37
11.04167	-33
11.05000	-28
11.05833	-25
11.06667	-25
11.07500	-27
11.08333	-27
11.09167	-26
11.10000	-25
11.10833	-22
11.11667	-19
11.12500	-19
11.13333	-21
11.14167	-26
11.15000	-33
11.15833	-40
11.16667	-45
11.17500	-48
11.18333	-45
11.19167	-40
11.20000	-33
11.20833	-27
11.21667	-25
11.22500	-28
11.23333	-33
11.24167	-38
11.25000	-42
11.25833	-44
11.26667	-42
11.27500	-38
11.28333	-33
11.29167	-29
11.30000	-26
11.30833	-26
11.31667	-27
11.32500	-27
11.33333	-28
11.34167	-29
11.35000	-30
11.35833	-33
11.36667	-38
11.37500	-42
11.38333	-44
11.39167	-46
11.40000	-47
11.40833	-48
11.41667	-47
11.42500	-44
11.43333	-40
11.44167	-38
11.45000	-38
11.45833	-39
11.46667	-42
11.47500	-44
11.48333	-44
11.49167	-42
11.50000	-41
11.50833	-41
11.51667	-41
11.52500	-40
11.53333	-39
11.54167	-37
11.55000	-37
11.55833	-39
11.56667	-44
11.57500	-49
11.58333	-52
11.59167	-54
11.60000	-53
11.60833	-49
11.61667	-45
11.62500	-43
11.63333	-43
11.64167	-45
11.65000	-46
11.65833	-46
11.66667	-43
11.67500	-38
11.68333	-32
11.69167	-26
11.70000	-25
11.70833	-27
11.71667	-31
11.72500	-34
11.73333	-37
11.74167	-37
11.75000	-36
11.75833	-36
11.76667	-39
11.77500	-42
11.78333	-44
11.79167	-46
11.80000	-43
11.80833	-37
11.81667	-29
11.82500	-22
11.83333	-16
11.84167	-14
11.85000	-15
11.85833	-18
11.86667	-21
11.87500	-25
11.88333	-28
11.89167	-31
11.90000	-34
11.90833	-38
11.91667	-40
11.92500	-41
11.93333	-39
11.94167	-37
11.95000	-34
11.95833	-34
11.96667	-36
11.97500	-40
11.98333	-41
11.99167	-41
12.00000	-40
12.00833	-39
12.01667	-38
12.02500	-38
12.03333	-39
12.04167	-40
12.05000	-39
12.05833	-38
12.06667	-37
12.07500	-35
12.08333	-32
12.09167	-27
12.10000	-22
12.10833	-19
12.11667	-17
12.12500	-17
12.13333	-19
12.14167	-22
12.15000	-26
12.15833	-30
12.16667	-35
12.17500	-40
12.18333	-43
12.19167	-45
12.20000	-46
12.20833	-46
12.21667	-44
12.22500	-41
12.23333	-38
12.24167	-34
12.25000	-31
12.25833	-30
12.26667	-32
12.27500	-36
12.28333	-39
12.29167	-41
12.30000	-40
12.30833	-37
12.31667	-34
12.32500	-32
12.33333	-30
12.34167	-31
12.35000	-32
12.35833	-31
12.36667	-29
12.37500	-26
12.38333	-24
12.39167	-23
12.40000	-25
12.40833	-28
12.41667	-31
12.42500	-35
12.43333	-37
12.44167	-37
12.45000	-35
12.45833	-33
12.46667	-32
12.47500	-32
12.48333	-33
12.49167	-35
12.50000	-38
12.50833	-43
12.51667	-47
12.52500	-51
12.53333	-54
12.54167	-55
12.55000	-53
12.55833	-49
12.56667	-45
12.57500	-40
12.58333	-36
12.59167	-34
12.60000	-34
12.60833	-35
12.61667	-35
12.62500	-34
12.63333	-31
12.64167	-28
12.65000	-25
12.65833	-22
12.66667	-19
12.67500	-18
12.68333	-19
12.69167	-23
12.70000	-26
12.70833	-30
12.71667	-34
12.72500	-38
12.73333	-42
12.74167	-47
12.75000	-51
12.75833	-54
12.76667	-53
12.77500	-50
12.78333	-45
12.79167	-40
12.80000	-33
12.80833	-26
12.81667	-22
12.82500	-19
12.83333	-20
12.84167	-24
12.85000	-29
12.85833	-33
12.86667	-36
12.87500	-38
12.88333	-39
12.89167	-38
12.90000	-36
12.90833	-34
12.91667	-33
12.92500	-32
12.93333	-33
12.94167	-36
12.95000	-40
12.95833	-45
12.96667	-49
12.97500	-51
12.98333	-50
12.99167	-47
13.00000	-41
13.00833	-34
13.01667	-28
13.02500	-24
13.03333	-23
13.04167	-25
13.05000	-27
13.05833	-30
13.06667	-32
13.07500	-34
13.08333	-37
13.09167	-39
13.10000	-41
13.10833	-41
13.11667	-40
13.12500	-38
13.13333	-36
13.14167	-36
13.15000	-37
13.15833	-38
13.16667	-39
13.17500	-40
13.18333	-38
13.19167	-36
13.20000	-34
13.20833	-34
13.21667	-34
13.22500	-34
13.23333	-35
13.24167	-36
13.25000	-35
13.25833	-34
13.26667	-34
13.27500	-34
13.28333	-32
13.29167	-30
13.30000	-30
13.30833	-30
13.31667	-32
13.32500	-34
13.33333	-34
13.34167	-33
13.35000	-29
13.35833	-24
13.36667	-20
13.37500	-16
13.38333	-13
13.39167	-12
13.40000	-13
13.40833	-17
13.41667	-22
13.42500	-28
13.43333	-33
13.44167	-36
13.45000	-35
13.45833	-31
13.46667	-24
13.47500	-18
13.48333	-14
13.49167	-14
13.50000	-17
13.50833	-22
13.51667	-28
13.52500	-34
13.53333	-39
13.54167	-41
13.55000	-41
13.55833	-41
13.56667	-39
13.57500	-38
13.58333	-37
13.59167	-36
13.60000	-35
13.60833	-34
13.61667	-32
13.62500	-30
13.63333	-27
13.64167	-24
13.65000	-21
13.65833	-19
13.66667	-19
13.67500	-20
13.68333	-20
13.69167	-18
13.70000	-16
13.70833	-14
13.71667	-12
13.72500	-11
13.73333	-12
13.74167	-15
13.75000	-20
13.75833	-25
13.76667	-29
13.77500	-32
13.78333	-31
13.79167	-27
13.80000	-24
13.80833	-21
13.81667	-20
13.82500	-21
13.83333	-21
13.84167	-20
13.85000	-18
13.85833	-15
13.86667	-15
13.87500	-16
13.88333	-19
13.89167	-23
13.90000	-28
13.90833	-32
13.91667	-33
13.92500	-30
13.93333	-25
13.94167	-20
13.95000	-15
13.95833	-11
13.96667	-10
13.97500	-9
13.98333	-7
13.99167	-5
14.00000	-2
14.00833	1
14.01667	1
14.02500	-4
14.03333	-11
14.04167	-20
14.05000	-27
14.05833	-29
14.06667	-24
14.07500	-19
14.08333	-16
14.09167	-17
14.10000	-20
14.10833	-25
14.11667	-26
14.12500	-23
14.13333	-18
14.14167	-13
14.15000	-9
14.15833	-7
14.16667	-8
14.17500	-10
14.18333	-9
14.19167	-8
14.20000	-6
14.20833	-4
14.21667	-3
14.22500	-3
14.23333	-4
14.24167	-3
14.25000	-2
14.25833	-2
14.26667	-4
14.27500	-7
14.28333	-11
14.29167	-14
14.30000	-15
14.30833	-14
14.31667	-13
14.32500	-12
14.33333	-13
14.34167	-13
14.35000	-14
14.35833	-13
14.36667	-9
14.37500	-6
14.38333	-4
14.39167	-4
14.40000	-8
14.40833	-12
14.41667	-15
14.42500	-14
14.43333	-11
14.44167	-9
14.45000	-6
14.45833	-4
14.46667	-3
14.47500	-3
14.48333	-5
14.49167	-7
14.50000	-10
14.50833	-14
14.51667	-18
14.52500	-21
14.53333	-24
14.54167	-26
14.55000	-26
14.55833	-25
14.56667	-23
14.57500	-19
14.58333	-16
14.59167	-13
14.60000	-13
14.60833	-16
14.61667	-19
14.62500	-21
14.63333	-22
14.64167	-21
14.65000	-18
14.65833	-16
14.66667	-17
14.67500	-20
14.68333	-22
14.69167	-25
14.70000	-26
14.70833	-24
14.71667	-22
14.72500	-19
14.73333	-17
14.74167	-15
14.75000	-13
14.75833	-11
14.76667	-9
14.77500	-8
14.78333	-6
14.79167	-5
14.80000	-5
14.80833	-8
14.81667	-12
14.82500	-15
14.83333	-17
14.84167	-19
14.85000	-21
14.85833	-24
14.86667	-28
14.87500	-31
14.88333	-31
14.89167	-29
14.90000	-26
14.90833	-24
14.91667	-22
14.92500	-22
14.93333	-22
14.94167	-19
14.95000	-15
14.95833	-12
14.96667	-10
14.97500	-10
14.98333	-13
14.99167	-17
15.00000	-20
15.00833	-22
15.01667	-22
15.02500	-20
15.03333	-19
15.04167	-19
15.05000	-19
15.05833	-20
15.06667	-18
15.07500	-16
15.08333	-11
15.09167	-6
15.10000	-4
15.10833	-5
15.11667	-8
15.12500	-12
15.13333	-16
15.14167	-20
15.15000	-23
15.15833	-28
15.16667	-33
15.17500	-39
15.18333	-44
15.19167	-47
15.20000	-47
15.20833	-43
15.21667	-36
15.22500	-30
15.23333	-24
15.24167	-23
15.25000	-24
15.25833	-28
15.26667	-32
15.27500	-36
15.28333	-40
15.29167	-42
15.30000	-44
15.30833	-45
15.31667	-45
15.32500	-43
15.33333	-40
15.34167	-37
15.35000	-34
15.35833	-32
15.36667	-31
15.37500	-30
15.38333	-31
15.39167	-34
15.40000	-37
15.40833	-39
15.41667	-39
15.42500	-36
15.43333	-32
15.44167	-29
15.45000	-27
15.45833	-27
15.46667	-28
15.47500	-30
15.48333	-31
15.49167	-30
15.50000	-31
15.50833	-33
15.51667	-35
15.52500	-38
15.53333	-39
15.54167	-39
15.55000	-38
15.55833	-38
15.56667	-40
15.57500	-41
15.58333	-41
15.59167	-40
15.60000	-37
15.60833	-34
15.61667	-31
15.62500	-31
15.63333	-32
15.64167	-35
15.65000	-37
15.65833	-39
15.66667	-39
15.67500	-38
15.68333	-39
15.69167	-39
15.70000	-38
15.70833	-34
15.71667	-30
15.72500	-26
15.73333	-23
15.74167	-23
15.75000	-26
15.75833	-29
15.76667	-32
15.77500	-35
15.78333	-37
15.79167	-39
15.80000	-40
15.80833	-41
15.81667	-43
15.82500	-43
15.83333	-44
15.84167	-45
15.85000	-45
15.85833	-44
15.86667	-41
15.87500	-39
15.88333	-37
15.89167	-36
15.90000	-35
15.90833	-35
15.91667	-34
15.92500	-32
15.93333	-31
15.94167	-30
15.95000	-31
15.95833	-33
15.96667	-34
15.97500	-34
15.98333	-31
15.99167	-28
16.00000	-27
16.00833	-28
16.01667	-33
16.02500	-40
16.03333	-46
16.04167	-50
16.05000	-50
16.05833	-50
16.06667	-48
16.07500	-47
16.08333	-46
16.09167	-46
16.10000	-46
16.10833	-44
16.11667	-44
16.12500	-44
16.13333	-45
16.14167	-47
16.15000	-50
16.15833	-53
16.16667	-55
16.17500	-57
16.18333	-59
16.19167	-60
16.20000	-60
16.20833	-59
16.21667	-57
16.22500	-56
16.23333	-53
16.24167	-49
16.25000	-45
16.25833	-41
16.26667	-37
16.27500	-34
16.28333	-34
16.29167	-36
16.30000	-39
16.30833	-43
16.31667	-47
16.32500	-50
16.33333	-52
16.34167	-52
16.35000	-50
16.35833	-47
16.36667	-43
16.37500	-40
16.38333	-38
16.39167	-40
16.40000	-43
16.40833	-48
16.41667	-52
16.42500	-52
16.43333	-51
16.44167	-49
16.45000	-46
16.45833	-46
16.46667	-48
16.47500	-51
16.48333	-54
16.49167	-57
16.50000	-58
16.50833	-58
16.51667	-57
16.52500	-56
16.53333	-55
16.54167	-55
16.55000	-56
16.55833	-57
16.56667	-59
16.57500	-60
16.58333	-61
16.59167	-60
16.60000	-57
16.60833	-53
16.61667	-49
16.62500	-46
16.63333	-45
16.64167	-44
16.65000	-45
16.65833	-47
16.66667	-49
16.67500	-52
16.68333	-55
16.69167	-58
16.70000	-62
16.70833	-65
16.71667	-67
16.72500	-68
16.73333	-67
16.74167	-67
16.75000	-67
16.75833	-69
16.76667	-71
16.77500	-73
16.78333	-75
16.79167	-77
16.80000	-79
16.80833	-81
16.81667	-81
16.82500	-78
16.83333	-72
16.84167	-65
16.85000	-58
16.85833	-54
16.86667	-54
16.87500	-55
16.88333	-55
16.89167	-54
16.90000	-53
16.90833	-53
16.91667	-53
16.92500	-55
16.93333	-58
16.94167	-60
16.95000	-61
16.95833	-61
16.96667	-62
16.97500	-64
16.98333	-67
16.99167	-69
17.00000	-70
17.00833	-69
17.01667	-68
17.02500	-67
17.03333	-67
17.04167	-69
17.05000	-71
17.05833	-71
17.06667	-70
17.07500	-67
17.08333	-63
17.09167	-59
17.10000	-56
17.10833	-54
17.11667	-51
17.12500	-49
17.13333	-48
17.14167	-49
17.15000	-51
17.15833	-53
17.16667	-55
17.17500	-55
17.18333	-56
17.19167	-56
17.20000	-58
17.20833	-61
17.21667	-66
17.22500	-72
17.23333	-77
17.24167	-80
17.25000	-80
17.25833	-78
17.26667	-73
17.27500	-68
17.28333	-64
17.29167	-61
17.30000	-61
17.30833	-63
17.31667	-68
17.32500	-73
17.33333	-78
17.34167	-81
17.35000	-81
17.35833	-78
17.36667	-73
17.37500	-68
17.38333	-63
17.39167	-60
17.40000	-58
17.40833	-58
17.41667	-58
17.42500	-57
17.43333	-56
17.44167	-55
17.45000	-54
17.45833	-55
17.46667	-57
17.47500	-60
17.48333	-61
17.49167	-62
17.50000	-63
17.50833	-64
17.51667	-67
17.52500	-71
17.53333	-75
17.54167	-77
17.55000	-79
17.55833	-79
17.56667	-77
17.57500	-75
17.58333	-73
17.59167	-71
17.60000	-69
17.60833	-68
17.61667	-68
17.62500	-67
17.63333	-64
17.64167	-60
17.65000	-56
17.65833	-53
17.66667	-50
17.67500	-49
17.68333	-51
17.69167	-54
17.70000	-58
17.70833	-64
17.71667	-69
17.72500	-72
17.73333	-73
17.74167	-72
17.75000	-68
17.75833	-63
17.76667	-58
17.77500	-54
17.78333	-52
17.79167	-51
17.80000	-51
17.80833	-49
17.81667	-47
17.82500	-46
17.83333	-46
17.84167	-50
17.85000	-55
17.85833	-60
17.86667	-63
17.87500	-66
17.88333	-69
17.89167	-71
17.90000	-75
17.90833	-79
17.91667	-81
17.92500	-80
17.93333	-78
17.94167	-78
17.95000	-80
17.95833	-83
17.96667	-85
17.97500	-87
17.98333	-85
17.99167	-82
18.00000	-82
18.00833	-85
18.01667	-86
18.02500	-85
18.03333	-82
18.04167	-75
18.05000	-67
18.05833	-61
18.06667	-56
18.07500	-54
18.08333	-55
18.09167	-57
18.10000	-61
18.10833	-65
18.11667	-68
18.12500	-71
18.13333	-72
18.14167	-70
18.15000	-66
18.15833	-62
18.16667	-56
18.17500	-53
18.18333	-52
18.19167	-54
18.20000	-59
18.20833	-65
18.21667	-70
18.22500	-74
18.23333	-76
18.24167	-75
18.25000	-73
18.25833	-70
18.26667	-66
18.27500	-64
18.28333	-65
18.29167	-68
18.30000	-72
18.30833	-76
18.31667	-79
18.32500	-80
18.33333	-80
18.34167	-79
18.35000	-77
18.35833	-74
18.36667	-71
18.37500	-68
18.38333	-65
18.39167	-62
18.40000	-59
18.40833	-57
18.41667	-57
18.42500	-58
18.43333	-61
18.44167	-63
18.45000	-65
18.45833	-67
18.46667	-70
18.47500	-73
18.48333	-75
18.49167	-76
18.50000	-77
18.50833	-79
18.51667	-81
18.52500	-84
18.53333	-85
18.54167	-85
18.55000	-83
18.55833	-81
18.56667	-77
18.57500	-74
18.58333	-71
18.59167	-70
18.60000	-72
18.60833	-77
18.61667	-81
18.62500	-83
18.63333	-83
18.64167	-82
18.65000	-81
18.65833	-81
18.66667	-82
18.67500	-83
18.68333	-81
18.69167	-77
18.70000	-72
18.70833	-66
18.71667	-62
18.72500	-61
18.73333	-62
18.74167	-63
18.75000	-64
18.75833	-63
18.76667	-61
18.77500	-58
18.78333	-57
18.79167	-57
18.80000	-57
18.80833	-57
18.81667	-57
18.82500	-58
18.83333	-58
18.84167	-58
18.85000	-57
18.85833	-56
18.86667	-56
18.87500	-58
18.88333	-62
18.89167	-67
18.90000	-73
18.90833	-77
18.91667	-80
18.92500	-79
18.93333	-75
18.94167	-70
18.95000	-65
18.95833	-62
18.96667	-63
18.97500	-66
18.98333	-70
18.99167	-73
19.00000	-76
19.00833	-78
19.01667	-79
19.02500	-78
19.03333	-76
19.04167	-73
19.05000	-70
19.05833	-68
19.06667	-67
19.07500	-67
19.08333	-67
19.09167	-66
19.10000	-66
19.10833	-66
19.11667	-67
19.12500	-70
19.13333	-74
19.14167	-78
19.15000	-81
19.15833	-83
19.16667	-84
19.17500	-84
19.18333	-85
19.19167	-86
19.20000	-88
19.20833	-88
19.21667	-86
19.22500	-82
19.23333	-77
19.24167	-73
19.25000	-71
19.25833	-70
19.26667	-71
19.27500	-72
19.28333	-71
19.29167	-69
19.30000	-66
19.30833	-63
19.31667	-61
19.32500	-62
19.33333	-64
19.34167	-65
19.35000	-67
19.35833	-68
19.36667	-67
19.37500	-66
19.38333	-63
19.39167	-60
19.40000	-58
19.40833	-57
19.41667	-59
19.42500	-61
19.43333	-64
19.44167	-64
19.45000	-63
19.45833	-60
19.46667	-57
19.47500	-53
19.48333	-49
19.49167	-46
19.50000	-45
19.50833	-45
19.51667	-48
19.52500	-51
19.53333	-54
19.54167	-54
19.55000	-52
19.55833	-49
19.56667	-46
19.57500	-42
19.58333	-38
19.59167	-32
19.60000	-25
19.60833	-19
19.61667	-15
19.62500	-11
19.63333	-8
19.64167	-7
19.65000	-7
19.65833	-9
19.66667	-10
19.67500	-10
19.68333	-6
19.69167	-1
19.70000	6
19.70833	13
19.71667	20
19.72500	28
19.73333	37
19.74167	47
19.75000	58
19.75833	67
19.76667	74
19.77500	80
19.78333	85
19.79167	89
19.80000	94
19.80833	99
19.81667	106
19.82500	116
19.83333	128
19.84167	141
19.85000	156
19.85833	170
19.86667	185
19.87500	200
19.88333	215
19.89167	229
19.90000	242
19.90833	253
19.91667	265
19.92500	279
19.93333	294
19.94167	311
19.95000	330
19.95833	347
19.96667	364
19.97500	381
19.98333	400
19.99167	421
20.00000	445
20.00833	472
20.01667	497
20.02500	521
20.03333	544
20.04167	568
20.05000	595
20.05833	625
20.06667	658
20.07500	690
20.08333	719
20.09167	746
20.10000	771
20.10833	796
20.11667	822
20.12500	851
20.13333	879
20.14167	908
20.15000	937
20.15833	965
20.16667	993
20.17500	1022
20.18333	1053
20.19167	1086
20.20000	1122
20.20833	1159
20.21667	1196
20.22500	1234
20.23333	1269
20.24167	1302
20.25000	1333
20.25833	1362
20.26667	1390
20.27500	1418
20.28333	1448
20.29167	1480
20.30000	1514
20.30833	1550
20.31667	1585
20.32500	1620
20.33333	1655
20.34167	1688
20.35000	1721
20.35833	1752
20.36667	1780
20.37500	1807
20.38333	1833
20.39167	1858
20.40000	1883
20.40833	1909
20.41667	1935
20.42500	1963
20.43333	1990
20.44167	2015
20.45000	2039
20.45833	2060
20.46667	2080
20.47500	2100
20.48333	2121
20.49167	2142
20.50000	2160
20.50833	2177
20.51667	2191
20.52500	2203
20.53333	2213
20.54167	2225
20.55000	2236
20.55833	2247
20.56667	2256
20.57500	2264
20.58333	2270
20.59167	2275
20.60000	2279
20.60833	2282
20.61667	2284
20.62500	2284
20.63333	2281
20.64167	2276
20.65000	2268
20.65833	2260
20.66667	2253
20.67500	2245
20.68333	2235
20.69167	2225
20.70000	2214
20.70833	2203
20.71667	2191
20.72500	2179
20.73333	2166
20.74167	2150
20.75000	2132
20.75833	2114
20.76667	2095
20.77500	2076
20.78333	2056
20.79167	2034
20.80000	2011
20.80833	1988
20.81667	1964
20.82500	1941
20.83333	1916
20.84167	1890
20.85000	1862
20.85833	1833
20.86667	1805
20.87500	1778
20.88333	1752
20.89167	1727
20.90000	1701
20.90833	1674
20.91667	1648
20.92500	1621
20.93333	1595
20.94167	1569
20.95000	1542
20.95833	1515
20.96667	1486
20.97500	1456
20.98333	1427
20.99167	1399
21.00000	1372
21.00833	1346
21.01667	1322
21.02500	1298
21.03333	1275
21.04167	1251
21.05000	1226
21.05833	1201
21.06667	1174
21.07500	1148
21.08333	1123
21.09167	1101
21.10000	1078
21.10833	1054
21.11667	1029
21.12500	1002
21.13333	977
21.14167	954
21.15000	934
21.15833	916
21.16667	899
21.17500	883
21.18333	866
21.19167	849
21.20000	832
21.20833	815
21.21667	798
21.22500	779
21.23333	760
21.24167	739
21.25000	719
21.25833	700
21.26667	683
21.27500	668
21.28333	654
21.29167	641
21.30000	627
21.30833	614
21.31667	601
21.32500	590
21.33333	581
21.34167	572
21.35000	563
21.35833	553
21.36667	543
21.37500	533
21.38333	526
21.39167	519
21.40000	512
21.40833	504
21.41667	496
21.42500	488
21.43333	482
21.44167	478
21.45000	476
21.45833	474
21.46667	470
21.47500	463
21.48333	454
21.49167	442
21.50000	430
21.50833	419
21.51667	408
21.52500	399
21.53333	391
21.54167	383
21.55000	376
21.55833	370
21.56667	367
21.57500	366
21.58333	365
21.59167	361
21.60000	355
21.60833	347
21.61667	340
21.62500	335
21.63333	332
21.64167	333
21.65000	335
21.65833	337
21.66667	338
21.67500	337
21.68333	333
21.69167	328
21.70000	321
21.70833	313
21.71667	306
21.72500	301
21.73333	299
21.74167	300
21.75000	304
21.75833	308
21.76667	312
21.77500	313
21.78333	311
21.79167	307
21.80000	304
21.80833	300
21.81667	295
21.82500	290
21.83333	284
21.84167	279
21.85000	275
21.85833	274
21.86667	277
21.87500	281
21.88333	286
21.89167	289
21.90000	288
21.90833	283
21.91667	275
21.92500	266
21.93333	256
21.94167	249
21.95000	244
21.95833	242
21.96667	243
21.97500	245
21.98333	251
21.99167	256
22.00000	261
22.00833	263
22.01667	263
22.02500	261
22.03333	258
22.04167	255
22.05000	253
22.05833	252
22.06667	250
22.07500	249
22.08333	248
22.09167	249
22.10000	248
22.10833	246
22.11667	244
22.12500	243
22.13333	243
22.14167	244
22.15000	245
22.15833	246
22.16667	243
22.17500	239
22.18333	234
22.19167	229
22.20000	227
22.20833	227
22.21667	229
22.22500	233
22.23333	237
22.24167	240
22.25000	242
22.25833	243
22.26667	242
22.27500	240
22.28333	238
22.29167	236
22.30000	232
22.30833	229
22.31667	227
22.32500	226
22.33333	227
22.34167	228
22.35000	228
22.35833	228
22.36667	227
22.37500	224
22.38333	219
22.39167	211
22.40000	203
22.40833	195
22.41667	192
22.42500	195
22.43333	199
22.44167	200
22.45000	199
22.45833	196
22.46667	193
22.47500	191
22.48333	192
22.49167	193
22.50000	191
22.50833	187
22.51667	183
22.52500	181
22.53333	180
22.54167	180
22.55000	179
22.55833	174
22.56667	167
22.57500	160
22.58333	154
22.59167	150
22.60000	149
22.60833	150
22.61667	153
22.62500	156
22.63333	158
22.64167	160
22.65000	160
22.65833	162
22.66667	164
22.67500	166
22.68333	163
22.69167	157
22.70000	148
22.70833	138
22.71667	131
22.72500	128
22.73333	129
22.74167	131
22.75000	133
22.75833	135
22.76667	136
22.77500	137
22.78333	137
22.79167	136
22.80000	134
22.80833	131
22.81667	128
22.82500	128
22.83333	128
22.84167	128
22.85000	127
22.85833	127
22.86667	129
22.87500	131
22.88333	132
22.89167	131
22.90000	128
22.90833	124
22.91667	120
22.92500	119
22.93333	120
22.94167	121
22.95000	121
22.95833	120
22.96667	118
22.97500	116
22.98333	113
22.99167	112
23.00000	111
23.00833	110
23.01667	109
23.02500	104
23.03333	99
23.04167	95
23.05000	92
23.05833	92
23.06667	96
23.07500	100
23.08333	102
23.09167	103
23.10000	102
23.10833	102
23.11667	102
23.12500	104
23.13333	108
23.14167	111
23.15000	114
23.15833	114
23.16667	111
23.17500	108
23.18333	105
23.19167	103
23.20000	100
23.20833	99
23.21667	98
23.22500	97
23.23333	98
23.24167	101
23.25000	103
23.25833	106
23.26667	108
23.27500	110
23.28333	111
23.29167	112
23.30000	113
23.30833	114
23.31667	115
23.32500	116
23.33333	116
23.34167	114
23.35000	110
23.35833	106
23.36667	102
23.37500	99
23.38333	96
23.39167	95
23.40000	94
23.40833	96
23.41667	99
23.42500	101
23.43333	103
23.44167	104
23.45000	104
23.45833	105
23.46667	108
23.47500	111
23.48333	112
23.49167	110
23.50000	105
23.50833	99
23.51667	93
23.52500	91
23.53333	91
23.54167	93
23.55000	97
23.55833	99
23.56667	100
23.57500	100
23.58333	98
23.59167	95
23.60000	93
23.60833	90
23.61667	89
23.62500	89
23.63333	90
23.64167	92
23.65000	94
23.65833	94
23.66667	93
23.67500	92
23.68333	91
23.69167	90
23.70000	91
23.70833	91
23.71667	90
23.72500	87
23.73333	83
23.74167	79
23.75000	76
23.75833	74
23.76667	75
23.77500	76
23.78333	78
23.79167	79
23.80000	77
23.80833	74
23.81667	69
23.82500	63
23.83333	57
23.84167	54
23.85000	54
23.85833	58
23.86667	66
23.87500	75
23.88333	83
23.89167	88
23.90000	89
23.90833	86
23.91667	83
23.92500	81
23.93333	81
23.94167	85
23.95000	90
23.95833	93
23.96667	92
23.97500	88
23.98333	83
23.99167	77
24.00000	72
24.00833	69
24.01667	66
24.02500	63
24.03333	61
24.04167	60
24.05000	60
24.05833	61
24.06667	63
24.07500	66
24.08333	71
24.09167	78
24.10000	84
24.10833	91
24.11667	93
24.12500	91
24.13333	87
24.14167	82
24.15000	79
24.15833	78
24.16667	80
24.17500	83
24.18333	86
24.19167	90
24.20000	94
24.20833	98
24.21667	101
24.22500	103
24.23333	102
24.24167	100
24.25000	97
24.25833	96
24.26667	97
24.27500	98
24.28333	98
24.29167	97
24.30000	95
24.30833	93
24.31667	93
24.32500	94
24.33333	97
24.34167	100
24.35000	102
24.35833	104
24.36667	107
24.37500	111
24.38333	112
24.39167	111
24.40000	106
24.40833	98
24.41667	91
24.42500	84
24.43333	82
24.44167	84
24.45000	92
24.45833	100
24.46667	109
24.47500	116
24.48333	122
24.49167	127
24.50000	131
24.50833	134
24.51667	136
24.52500	135
24.53333	134
24.54167	132
24.55000	131
24.55833	130
24.56667	128
24.57500	125
24.58333	122
24.59167	120
24.60000	120
24.60833	122
24.61667	124
24.62500	127
24.63333	129
24.64167	131
24.65000	134
24.65833	136
24.66667	138
24.67500	140
24.68333	140
24.69167	137
24.70000	133
24.70833	129
24.71667	125
24.72500	124
24.73333	125
24.74167	128
24.75000	133
24.75833	137
24.76667	140
24.77500	143
24.78333	144
24.79167	145
24.80000	145
24.80833	144
24.81667	142
24.82500	139
24.83333	137
24.84167	134
24.85000	131
24.85833	128
24.86667	125
24.87500	122
24.88333	120
24.89167	117
24.90000	115
24.90833	114
24.91667	112
24.92500	112
24.93333	111
24.94167	112
24.95000	113
24.95833	115
24.96667	116
24.97500	115
24.98333	114
24.99167	112
25.00000	110
25.00833	109
25.01667	108
25.02500	107
25.03333	106
25.04167	104
25.05000	101
25.05833	100
25.06667	99
25.07500	101
25.08333	104
25.09167	107
25.10000	109
25.10833	108
25.11667	108
25.12500	108
25.13333	111
25.14167	112
25.15000	113
25.15833	110
25.16667	104
25.17500	98
25.18333	91
25.19167	85
25.20000	80
25.20833	75
25.21667	72
25.22500	71
25.23333	72
25.24167	73
25.25000	75
25.25833	78
25.26667	80
25.27500	82
25.28333	84
25.29167	86
25.30000	87
25.30833	87
25.31667	86
25.32500	86
25.33333	86
25.34167	86
25.35000	86
25.35833	84
25.36667	81
25.37500	78
25.38333	77
25.39167	78
25.40000	79
25.40833	80
25.41667	80
25.42500	77
25.43333	75
25.44167	74
25.45000	75
25.45833	75
25.46667	74
25.47500	72
25.48333	69
25.49167	67
25.50000	68
25.50833	72
25.51667	76
25.52500	77
25.53333	76
25.54167	73
25.55000	70
25.55833	69
25.56667	70
25.57500	72
25.58333	75
25.59167	78
25.60000	81
25.60833	83
25.61667	84
25.62500	83
25.63333	81
25.64167	78
25.65000	76
25.65833	74
25.66667	74
25.67500	75
25.68333	77
25.69167	80
25.70000	81
25.70833	82
25.71667	81
25.72500	79
25.73333	76
25.74167	73
25.75000	70
25.75833	65
25.76667	60
25.77500	57
25.78333	59
25.79167	63
25.80000	69
25.80833	76
25.81667	80
25.82500	82
25.83333	82
25.84167	80
25.85000	77
25.85833	75
25.86667	74
25.87500	75
25.88333	78
25.89167	81
25.90000	83
25.90833	82
25.91667	80
25.92500	76
25.93333	73
25.94167	71
25.95000	72
25.95833	76
25.96667	83
25.97500	90
25.98333	93
25.99167	93
26.00000	91
26.00833	88
26.01667	86
26.02500	87
26.03333	89
26.04167	91
26.05000	91
26.05833	89
26.06667	87
26.07500	84
26.08333	82
26.09167	79
26.10000	78
26.10833	80
26.11667	84
26.12500	90
26.13333	95
26.14167	98
26.15000	98
26.15833	98
26.16667	100
26.17500	104
26.18333	107
26.19167	108
26.20000	106
26.20833	102
26.21667	98
26.22500	98
26.23333	101
26.24167	106
26.25000	111
26.25833	113
26.26667	112
26.27500	108
26.28333	103
26.29167	99
26.30000	97
26.30833	98
26.31667	102
26.32500	108
26.33333	113
26.34167	117
26.35000	118
26.35833	119
26.36667	122
26.37500	127
26.38333	131
26.39167	135
26.40000	135
26.40833	131
26.41667	125
26.42500	121
26.43333	121
26.44167	123
26.45000	126
26.45833	130
26.46667	131
26.47500	131
26.48333	130
26.49167	128
26.50000	127
26.50833	127
26.51667	129
26.52500	130
26.53333	131
26.54167	132
26.55000	134
26.55833	135
26.56667	138
26.57500	143
26.58333	148
26.59167	154
26.60000	156
26.60833	156
26.61667	152
26.62500	145
26.63333	139
26.64167	134
26.65000	132
26.65833	131
26.66667	130
26.67500	129
26.68333	132
26.69167	138
26.70000	144
26.70833	148
26.71667	150
26.72500	149
26.73333	145
26.74167	143
26.75000	141
26.75833	138
26.76667	135
26.77500	130
26.78333	125
26.79167	122
26.80000	123
26.80833	129
26.81667	137
26.82500	145
26.83333	151
26.84167	153
26.85000	150
26.85833	145
26.86667	140
26.87500	135
26.88333	132
26.89167	132
26.90000	135
26.90833	138
26.91667	141
26.92500	142
26.93333	141
26.94167	138
26.95000	133
26.95833	129
26.96667	127
26.97500	128
26.98333	132
26.99167	136
27.00000	139
27.00833	140
27.01667	138
27.02500	134
27.03333	130
27.04167	127
27.05000	125
27.05833	124
27.06667	124
27.07500	125
27.08333	126
27.09167	127
27.10000	127
27.10833	127
27.11667	127
27.12500	125
27.13333	124
27.14167	124
27.15000	125
27.15833	127
27.16667	127
27.17500	127
27.18333	127
27.19167	128
27.20000	130
27.20833	133
27.21667	136
27.22500	137
27.23333	137
27.24167	137
27.25000	138
27.25833	140
27.26667	141
27.27500	142
27.28333	141
27.29167	140
27.30000	137
27.30833	134
27.31667	132
27.32500	132
27.33333	133
27.34167	134
27.35000	134
27.35833	133
27.36667	128
27.37500	122
27.38333	117
27.39167	114
27.40000	113
27.40833	115
27.41667	117
27.42500	120
27.43333	122
27.44167	124
27.45000	125
27.45833	126
27.46667	127
27.47500	127
27.48333	127
27.49167	126
27.50000	124
27.50833	122
27.51667	121
27.52500	123
27.53333	126
27.54167	130
27.55000	132
27.55833	132
27.56667	130
27.57500	127
27.58333	125
27.59167	125
27.60000	126
27.60833	128
27.61667	130
27.62500	132
27.63333	134
27.64167	133
27.65000	131
27.65833	129
27.66667	128
27.67500	129
27.68333	133
27.69167	139
27.70000	144
27.70833	149
27.71667	152
27.72500	154
27.73333	156
27.74167	157
27.75000	159
27.75833	160
27.76667	161
27.77500	162
27.78333	162
27.79167	160
27.80000	157
27.80833	153
27.81667	151
27.82500	153
27.83333	157
27.84167	163
27.85000	168
27.85833	172
27.86667	171
27.87500	169
27.88333	167
27.89167	164
27.90000	160
27.90833	156
27.91667	154
27.92500	153
27.93333	154
27.94167	158
27.95000	164
27.95833	170
27.96667	174
27.97500	176
27.98333	178
27.99167	178
28.00000	179
28.00833	181
28.01667	184
28.02500	186
28.03333	189
28.04167	193
28.05000	197
28.05833	199
28.06667	201
28.07500	201
28.08333	198
28.09167	193
28.10000	188
28.10833	183
28.11667	180
28.12500	179
28.13333	181
28.14167	185
28.15000	191
28.15833	196
28.16667	200
28.17500	204
28.18333	207
28.19167	209
28.20000	211
28.20833	213
28.21667	214
28.22500	213
28.23333	213
28.24167	214
28.25000	217
28.25833	221
28.26667	224
28.27500	225
28.28333	221
28.29167	215
28.30000	211
28.30833	211
28.31667	214
28.32500	219
28.33333	224
28.34167	227
28.35000	228
28.35833	228
28.36667	229
28.37500	230
28.38333	230
28.39167	229
28.40000	227
28.40833	224
28.41667	223
28.42500	223
28.43333	225
28.44167	226
28.45000	228
28.45833	230
28.46667	232
28.47500	234
28.48333	233
28.49167	230
28.50000	228
28.50833	227
28.51667	229
28.52500	233
28.53333	238
28.54167	239
28.55000	238
28.55833	235
28.56667	231
28.57500	230
28.58333	233
28.59167	239
28.60000	245
28.60833	250
28.61667	251
28.62500	249
28.63333	244
28.64167	240
28.65000	239
28.65833	239
28.66667	242
28.67500	245
28.68333	249
28.69167	250
28.70000	247
28.70833	243
28.71667	238
28.72500	234
28.73333	232
28.74167	233
28.75000	236
28.75833	237
28.76667	235
28.77500	232
28.78333	229
28.79167	227
28.80000	228
28.80833	233
28.81667	239
28.82500	245
28.83333	250
28.84167	252
28.85000	251
28.85833	248
28.86667	243
28.87500	239
28.88333	236
28.89167	236
28.90000	238
28.90833	243
28.91667	248
28.92500	250
28.93333	249
28.94167	248
28.95000	246
28.95833	247
28.96667	251
28.97500	255
28.98333	258
28.99167	258
29.00000	256
29.00833	254
29.01667	251
29.02500	250
29.03333	250
29.04167	249
29.05000	249
29.05833	250
29.06667	252
29.07500	254
29.08333	258
29.09167	261
29.10000	264
29.10833	267
29.11667	268
29.12500	269
29.13333	270
29.14167	270
29.15000	272
29.15833	273
29.16667	271
29.17500	269
29.18333	265
29.19167	261
29.20000	261
29.20833	264
29.21667	271
29.22500	280
29.23333	290
29.24167	298
29.25000	303
29.25833	307
29.26667	308
29.27500	307
29.28333	308
29.29167	309
29.30000	312
29.30833	314
29.31667	317
29.32500	320
29.33333	322
29.34167	324
29.35000	325
29.35833	325
29.36667	325
29.37500	326
29.38333	328
29.39167	330
29.40000	332
29.40833	334
29.41667	335
29.42500	336
29.43333	336
29.44167	339
29.45000	344
29.45833	352
29.46667	361
29.47500	371
29.48333	377
29.49167	383
29.50000	386
29.50833	389
29.51667	392
29.52500	397
29.53333	403
29.54167	410
29.55000	417
29.55833	426
29.56667	436
29.57500	447
29.58333	457
29.59167	467
29.60000	476
29.60833	482
29.61667	489
29.62500	495
29.63333	502
29.64167	511
29.65000	521
29.65833	531
29.66667	540
29.67500	550
29.68333	560
29.69167	572
29.70000	589
29.70833	609
29.71667	631
29.72500	654
29.73333	676
29.74167	695
29.75000	713
29.75833	733
29.76667	756
29.77500	781
29.78333	811
29.79167	843
29.80000	876
29.80833	909
29.81667	941
29.82500	973
29.83333	1005
29.84167	1038
29.85000	1072
29.85833	1107
29.86667	1145
29.87500	1184
29.88333	1224
29.89167	1268
29.90000	1315
29.90833	1369
29.91667	1426
29.92500	1490
29.93333	1554
29.94167	1617
29.95000	1679
29.95833	1739
29.96667	1801
29.97500	1863
29.98333	1931
29.99167	2004
30.00000	2080
30.00833	2161
30.01667	2243
30.02500	2328
30.03333	2414
30.04167	2503
30.05000	2596
30.05833	2691
30.06667	2792
30.07500	2893
30.08333	2997
30.09167	3102
30.10000	3208
30.10833	3319
30.11667	3431
30.12500	3549
30.13333	3670
30.14167	3795
30.15000	3926
30.15833	4058
30.16667	4196
30.17500	4334
30.18333	4477
30.19167	4623
30.20000	4768
30.20833	4915
30.21667	5060
30.22500	5207
30.23333	5354
30.24167	5504
30.25000	5658
30.25833	5813
30.26667	5974
30.27500	6132
30.28333	6290
30.29167	6448
30.30000	6606
30.30833	6769
30.31667	6931
30.32500	7099
30.33333	7263
30.34167	7425
30.35000	7585
30.35833	7741
30.36667	7899
30.37500	8055
30.38333	8214
30.39167	8372
30.40000	8530
30.40833	8689
30.41667	8842
30.42500	8995
30.43333	9142
30.44167	9287
30.45000	9431
30.45833	9569
30.46667	9707
30.47500	9839
30.48333	9972
30.49167	10104
30.50000	10234
30.50833	10363
30.51667	10486
30.52500	10603
30.53333	10715
30.54167	10823
30.55000	10931
30.55833	11033
30.56667	11134
30.57500	11228
30.58333	11315
30.59167	11397
30.60000	11473
30.60833	11547
30.61667	11614
30.62500	11677
30.63333	11734
30.64167	11786
30.65000	11833
30.65833	11876
30.66667	11915
30.67500	11949
30.68333	11979
30.69167	12004
30.70000	12021
30.70833	12033
30.71667	12037
30.72500	12035
30.73333	12028
30.74167	12017
30.75000	12003
30.75833	11982
30.76667	11954
30.77500	11920
30.78333	11879
30.79167	11833
30.80000	11783
30.80833	11729
30.81667	11674
30.82500	11615
30.83333	11553
30.84167	11485
30.85000	11411
30.85833	11332
30.86667	11245
30.87500	11155
30.88333	11058
30.89167	10957
30.90000	10854
30.90833	10747
30.91667	10640
30.92500	10528
30.93333	10413
30.94167	10293
30.95000	10167
30.95833	10042
30.96667	9912
30.97500	9783
30.98333	9649
30.99167	9513
31.00000	9377
31.00833	9235
31.01667	9095
31.02500	8950
31.03333	8806
31.04167	8658
31.05000	8507
31.05833	8357
31.06667	8201
31.07500	8048
31.08333	7895
31.09167	7743
31.10000	7594
31.10833	7443
31.11667	7295
31.12500	7144
31.13333	6994
31.14167	6845
31.15000	6695
31.15833	6548
31.16667	6398
31.17500	6252
31.18333	6106
31.19167	5961
31.20000	5818
31.20833	5674
31.21667	5535
31.22500	5395
31.23333	5259
31.24167	5126
31.25000	4993
31.25833	4865
31.26667	4736
31.27500	4613
31.28333	4491
31.29167	4372
31.30000	4257
31.30833	4141
31.31667	4028
31.32500	3915
31.33333	3803
31.34167	3692
31.35000	3582
31.35833	3478
31.36667	3378
31.37500	3283
31.38333	3190
31.39167	3099
31.40000	3010
31.40833	2919
31.41667	2832
31.42500	2746
31.43333	2664
31.44167	2588
31.45000	2513
31.45833	2441
31.46667	2368
31.47500	2296
31.48333	2223
31.49167	2152
31.50000	2087
31.50833	2025
31.51667	1968
31.52500	1910
31.53333	1853
31.54167	1798
31.55000	1745
31.55833	1695
31.56667	1649
31.57500	1606
31.58333	1565
31.59167	1524
31.60000	1485
31.60833	1444
31.61667	1404
31.62500	1364
31.63333	1326
31.64167	1288
31.65000	1250
31.65833	1214
31.66667	1179
31.67500	1147
31.68333	1118
31.69167	1089
31.70000	1061
31.70833	1032
31.71667	1006
31.72500	982
31.73333	961
31.74167	942
31.75000	923
31.75833	903
31.76667	881
31.77500	860
31.78333	841
31.79167	824
31.80000	810
31.80833	797
31.81667	786
31.82500	776
31.83333	766
31.84167	756
31.85000	747
31.85833	736
31.86667	723
31.87500	710
31.88333	698
31.89167	687
31.90000	677
31.90833	668
31.91667	658
31.92500	648
31.93333	638
31.94167	630
31.95000	625
31.95833	621
31.96667	616
31.97500	611
31.98333	604
31.99167	597
32.00000	590
32.00833	582
32.01667	577
32.02500	574
32.03333	574
32.04167	576
32.05000	577
32.05833	575
32.06667	569
32.07500	563
32.08333	557
32.09167	554
32.10000	554
32.10833	557
32.11667	561
32.12500	564
32.13333	565
32.14167	565
32.15000	564
32.15833	563
32.16667	562
32.17500	561
32.18333	563
32.19167	567
32.20000	570
32.20833	572
32.21667	573
32.22500	572
32.23333	572
32.24167	575
32.25000	581
32.25833	585
32.26667	588
32.27500	591
32.28333	596
32.29167	603
32.30000	612
32.30833	621
32.31667	628
32.32500	631
32.33333	634
32.34167	636
32.35000	640
32.35833	647
32.36667	658
32.37500	672
32.38333	687
32.39167	702
32.40000	716
32.40833	728
32.41667	740
32.42500	751
32.43333	761
32.44167	772
32.45000	784
32.45833	797
32.46667	812
32.47500	829
32.48333	849
32.49167	871
32.50000	897
32.50833	926
32.51667	956
32.52500	988
32.53333	1021
32.54167	1056
32.55000	1091
32.55833	1125
32.56667	1159
32.57500	1193
32.58333	1229
32.59167	1267
32.60000	1308
32.60833	1353
32.61667	1398
32.62500	1443
32.63333	1488
32.64167	1534
32.65000	1583
32.65833	1636
32.66667	1697
32.67500	1761
32.68333	1831
32.69167	1903
32.70000	1975
32.70833	2049
32.71667	2125
32.72500	2206
32.73333	2288
32.74167	2371
32.75000	2455
32.75833	2541
32.76667	2633
32.77500	2728
32.78333	2833
32.79167	2942
32.80000	3053
32.80833	3168
32.81667	3284
32.82500	3406
32.83333	3531
32.84167	3661
32.85000	3795
32.85833	3930
32.86667	4071
32.87500	4211
32.88333	4356
32.89167	4502
32.90000	4651
32.90833	4808
32.91667	4966
32.92500	5133
32.93333	5302
32.94167	5475
32.95000	5652
32.95833	5826
32.96667	6005
32.97500	6180
32.98333	6359
32.99167	6539
33.00000	6721
33.00833	6909
33.01667	7097
33.02500	7293
33.03333	7487
33.04167	7681
33.05000	7875
33.05833	8067
33.06667	8265
33.07500	8462
33.08333	8668
33.09167	8875
33.10000	9079
33.10833	9283
33.11667	9481
33.12500	9680
33.13333	9877
33.14167	10074
33.15000	10272
33.15833	10462
33.16667	10651
33.17500	10834
33.18333	11018
33.19167	11203
33.20000	11387
33.20833	11576
33.21667	11760
33.22500	11945
33.23333	12123
33.24167	12296
33.25000	12467
33.25833	12628
33.26667	12787
33.27500	12937
33.28333	13085
33.29167	13229
33.30000	13369
33.30833	13508
33.31667	13642
33.32500	13774
33.33333	13901
33.34167	14021
33.35000	14136
33.35833	14243
33.36667	14347
33.37500	14445
33.38333	14542
33.39167	14635
33.40000	14721
33.40833	14801
33.41667	14874
33.42500	14941
33.43333	15001
33.44167	15054
33.45000	15102
33.45833	15142
33.46667	15177
33.47500	15207
33.48333	15234
33.49167	15256
33.50000	15273
33.50833	15284
33.51667	15290
33.52500	15290
33.53333	15283
33.54167	15267
33.55000	15243
33.55833	15212
33.56667	15172
33.57500	15129
33.58333	15080
33.59167	15027
33.60000	14968
33.60833	14901
33.61667	14831
33.62500	14755
33.63333	14677
33.64167	14593
33.65000	14502
33.65833	14407
33.66667	14304
33.67500	14199
33.68333	14090
33.69167	13976
33.70000	13856
33.70833	13725
33.71667	13590
33.72500	13446
33.73333	13302
33.74167	13157
33.75000	13010
33.75833	12863
33.76667	12709
33.77500	12555
33.78333	12396
33.79167	12233
33.80000	12068
33.80833	11894
33.81667	11722
33.82500	11543
33.83333	11366
33.84167	11190
33.85000	11013
33.85833	10836
33.86667	10652
33.87500	10469
33.88333	10282
33.89167	10095
33.90000	9912
33.90833	9718
33.91667	9517
33.92500	9321
33.93333	9139
33.94167	8960
33.95000	8780
33.95833	8604
33.96667	8423
33.97500	8247
33.98333	8070
33.99167	7895
34.00000	7724
34.00833	7543
34.01667	7356
34.02500	7175
34.03333	7010
34.04167	6848
34.05000	6686
34.05833	6531
34.06667	6368
34.07500	6192
34.08333	6020
34.09167	5863
34.10000	5715
34.10833	5567
34.11667	5427
34.12500	5286
34.13333	5133
34.14167	4983
34.15000	4846
34.15833	4718
34.16667	4585
34.17500	4447
34.18333	4315
34.19167	4197
34.20000	4083
34.20833	3968
34.21667	3855
34.22500	3741
34.23333	3629
34.24167	3522
34.25000	3417
34.25833	3320
34.26667	3220
34.27500	3115
34.28333	3015
34.29167	2925
34.30000	2838
34.30833	2751
34.31667	2669
34.32500	2587
34.33333	2499
34.34167	2414
34.35000	2339
34.35833	2270
34.36667	2201
34.37500	2137
34.38333	2076
34.39167	2014
34.40000	1953
34.40833	1899
34.41667	1847
34.42500	1792
34.43333	1736
34.44167	1678
34.45000	1619
34.45833	1561
34.46667	1511
34.47500	1468
34.48333	1427
34.49167	1386
34.50000	1347
34.50833	1305
34.51667	1262
34.52500	1220
34.53333	1182
34.54167	1145
34.55000	1110
34.55833	1077
34.56667	1044
34.57500	1010
34.58333	978
34.59167	949
34.60000	922
34.60833	896
34.61667	871
34.62500	847
34.63333	825
34.64167	804
34.65000	782
34.65833	762
34.66667	742
34.67500	722
34.68333	703
34.69167	684
34.70000	666
34.70833	649
34.71667	633
34.72500	619
34.73333	606
34.74167	592
34.75000	579
34.75833	566
34.76667	552
34.77500	538
34.78333	525
34.79167	511
34.80000	499
34.80833	488
34.81667	479
34.82500	470
34.83333	461
34.84167	452
34.85000	443
34.85833	435
34.86667	428
34.87500	421
34.88333	411
34.89167	400
34.90000	387
34.90833	374
34.91667	362
34.92500	353
34.93333	346
34.94167	340
34.95000	334
34.95833	329
34.96667	325
34.97500	321
34.98333	318
34.99167	316
35.00000	314
35.00833	312
35.01667	311
35.02500	310
35.03333	308
35.04167	305
35.05000	302
35.05833	298
35.06667	293
35.07500	287
35.08333	282
35.09167	277
35.10000	272
35.10833	268
35.11667	263
35.12500	259
35.13333	255
35.14167	251
35.15000	248
35.15833	245
35.16667	242
35.17500	239
35.18333	237
35.19167	234
35.20000	229
35.20833	223
35.21667	216
35.22500	212
35.23333	208
35.24167	207
35.25000	208
35.25833	209
35.26667	210
35.27500	212
35.28333	213
35.29167	214
35.30000	211
35.30833	205
35.31667	198
35.32500	189
35.33333	183
35.34167	181
35.35000	184
35.35833	187
35.36667	189
35.37500	189
35.38333	185
35.39167	180
35.40000	175
35.40833	173
35.41667	172
35.42500	173
35.43333	174
35.44167	175
35.45000	175
35.45833	172
35.46667	168
35.47500	164
35.48333	161
35.49167	161
35.50000	164
35.50833	172
35.51667	180
35.52500	186
35.53333	189
35.54167	190
35.55000	189
35.55833	186
35.56667	183
35.57500	178
35.58333	172
35.59167	165
35.60000	160
35.60833	155
35.61667	152
35.62500	151
35.63333	151
35.64167	153
35.65000	155
35.65833	158
35.66667	161
35.67500	163
35.68333	164
35.69167	164
35.70000	161
35.70833	156
35.71667	151
35.72500	146
35.73333	142
35.74167	140
35.75000	139
35.75833	140
35.76667	140
35.77500	141
35.78333	144
35.79167	148
35.80000	152
35.80833	154
35.81667	154
35.82500	153
35.83333	152
35.84167	151
35.85000	149
35.85833	148
35.86667	146
35.87500	146
35.88333	147
35.89167	149
35.90000	152
35.90833	154
35.91667	154
35.92500	152
35.93333	150
35.94167	151
35.95000	154
35.95833	155
35.96667	154
35.97500	150
35.98333	145
35.99167	141
36.00000	141
36.00833	146
36.01667	152
36.02500	155
36.03333	156
36.04167	157
36.05000	157
36.05833	157
36.06667	157
36.07500	156
36.08333	153
36.09167	149
36.10000	144
36.10833	142
36.11667	141
36.12500	142
36.13333	143
36.14167	145
36.15000	146
36.15833	147
36.16667	145
36.17500	143
36.18333	139
36.19167	136
36.20000	135
36.20833	136
36.21667	138
36.22500	138
36.23333	137
36.24167	134
36.25000	130
36.25833	125
36.26667	122
36.27500	122
36.28333	123
36.29167	126
36.30000	129
36.30833	130
36.31667	131
36.32500	131
36.33333	132
36.34167	132
36.35000	132
36.35833	132
36.36667	134
36.37500	137
36.38333	141
36.39167	145
36.40000	148
36.40833	149
36.41667	149
36.42500	146
36.43333	142
36.44167	135
36.45000	128
36.45833	120
36.46667	114
36.47500	112
36.48333	114
36.49167	119
36.50000	126
36.50833	133
36.51667	138
36.52500	140
36.53333	140
36.54167	139
36.55000	139
36.55833	138
36.56667	135
36.57500	133
36.58333	130
36.59167	129
36.60000	129
36.60833	130
36.61667	131
36.62500	132
36.63333	132
36.64167	131
36.65000	132
36.65833	132
36.66667	131
36.67500	129
36.68333	124
36.69167	119
36.70000	117
36.70833	117
36.71667	119
36.72500	123
36.73333	126
36.74167	127
36.75000	124
36.75833	121
36.76667	117
36.77500	114
36.78333	112
36.79167	111
36.80000	111
36.80833	112
36.81667	116
36.82500	121
36.83333	126
36.84167	131
36.85000	136
36.85833	139
36.86667	140
36.87500	139
36.88333	137
36.89167	135
36.90000	134
36.90833	132
36.91667	131
36.92500	130
36.93333	129
36.94167	127
36.95000	125
36.95833	124
36.96667	124
36.97500	126
36.98333	129
36.99167	130
37.00000	127
37.00833	120
37.01667	113
37.02500	108
37.03333	105
37.04167	104
37.05000	105
37.05833	106
37.06667	106
37.07500	107
37.08333	108
37.09167	111
37.10000	114
37.10833	116
37.11667	118
37.12500	120
37.13333	121
37.14167	123
37.15000	123
37.15833	123
37.16667	123
37.17500	121
37.18333	120
37.19167	119
37.20000	118
37.20833	117
37.21667	117
37.22500	117
37.23333	117
37.24167	115
37.25000	110
37.25833	105
37.26667	100
37.27500	96
37.28333	97
37.29167	100
37.30000	103
37.30833	104
37.31667	106
37.32500	107
37.33333	111
37.34167	118
37.35000	125
37.35833	130
37.36667	131
37.37500	129
37.38333	123
37.39167	117
37.40000	111
37.40833	109
37.41667	109
37.42500	111
37.43333	113
37.44167	113
37.45000	111
37.45833	109
37.46667	107
37.47500	106
37.48333	107
37.49167	109
37.50000	112
37.50833	115
37.51667	117
37.52500	118
37.53333	117
37.54167	115
37.55000	113
37.55833	112
37.56667	113
37.57500	114
37.58333	117
37.59167	119
37.60000	121
37.60833	122
37.61667	123
37.62500	124
37.63333	127
37.64167	129
37.65000	130
37.65833	128
37.66667	126
37.67500	123
37.68333	120
37.69167	120
37.70000	121
37.70833	123
37.71667	125
37.72500	126
37.73333	125
37.74167	124
37.75000	123
37.75833	124
37.76667	128
37.77500	132
37.78333	133
37.79167	132
37.80000	128
37.80833	125
37.81667	123
37.82500	125
37.83333	128
37.84167	131
37.85000	132
37.85833	131
37.86667	128
37.87500	125
37.88333	122
37.89167	120
37.90000	121
37.90833	123
37.91667	125
37.92500	126
37.93333	125
37.94167	123
37.95000	119
37.95833	115
37.96667	111
37.97500	109
37.98333	110
37.99167	114
38.00000	117
38.00833	119
38.01667	119
38.02500	118
38.03333	116
38.04167	116
38.05000	117
38.05833	118
38.06667	119
38.07500	120
38.08333	119
38.09167	118
38.10000	118
38.10833	118
38.11667	119
38.12500	122
38.13333	125
38.14167	126
38.15000	125
38.15833	123
38.16667	123
38.17500	124
38.18333	125
38.19167	127
38.20000	127
38.20833	126
38.21667	124
38.22500	121
38.23333	120
38.24167	119
38.25000	120
38.25833	120
38.26667	120
38.27500	119
38.28333	119
38.29167	120
38.30000	120
38.30833	120
38.31667	118
38.32500	115
38.33333	112
38.34167	111
38.35000	111
38.35833	112
38.36667	113
38.37500	114
38.38333	114
38.39167	113
38.40000	114
38.40833	116
38.41667	119
38.42500	120
38.43333	120
38.44167	120
38.45000	120
38.45833	119
38.46667	119
38.47500	119
38.48333	116
38.49167	112
38.50000	109
38.50833	108
38.51667	109
38.52500	113
38.53333	118
38.54167	122
38.55000	125
38.55833	125
38.56667	123
38.57500	120
38.58333	118
38.59167	118
38.60000	120
38.60833	122
38.61667	123
38.62500	123
38.63333	122
38.64167	122
38.65000	123
38.65833	126
38.66667	127
38.67500	128
38.68333	127
38.69167	124
38.70000	120
38.70833	116
38.71667	112
38.72500	110
38.73333	108
38.74167	106
38.75000	105
38.75833	103
38.76667	100
38.77500	99
38.78333	98
38.79167	99
38.80000	100
38.80833	102
38.81667	102
38.82500	102
38.83333	101
38.84167	102
38.85000	106
38.85833	110
38.86667	114
38.87500	116
38.88333	115
38.89167	112
38.90000	109
38.90833	108
38.91667	110
38.92500	114
38.93333	119
38.94167	122
38.95000	122
38.95833	121
38.96667	118
38.97500	115
38.98333	113
38.99167	114
39.00000	114
39.00833	116
39.01667	117
39.02500	119
39.03333	120
39.04167	121
39.05000	121
39.05833	119
39.06667	114
39.07500	108
39.08333	102
39.09167	99
39.10000	99
39.10833	102
39.11667	106
39.12500	109
39.13333	110
39.14167	108
39.15000	106
39.15833	104
39.16667	105
39.17500	108
39.18333	112
39.19167	117
39.20000	120
39.20833	120
39.21667	119
39.22500	117
39.23333	114
39.24167	111
39.25000	108
39.25833	106
39.26667	107
39.27500	109
39.28333	110
39.29167	112
39.30000	113
39.30833	113
39.31667	114
39.32500	116
39.33333	118
39.34167	118
39.35000	116
39.35833	113
39.36667	110
39.37500	108
39.38333	111
39.39167	116
39.40000	121
39.40833	123
39.41667	124
39.42500	122
39.43333	119
39.44167	115
39.45000	112
39.45833	108
39.46667	105
39.47500	101
39.48333	101
39.49167	102
39.50000	103
39.50833	103
39.51667	102
39.52500	101
39.53333	101
39.54167	104
39.55000	110
39.55833	116
39.56667	121
39.57500	123
39.58333	120
39.59167	115
39.60000	111
39.60833	108
39.61667	109
39.62500	112
39.63333	116
39.64167	119
39.65000	120
39.65833	119
39.66667	116
39.67500	112
39.68333	108
39.69167	104
39.70000	102
39.70833	103
39.71667	105
39.72500	109
39.73333	112
39.74167	113
39.75000	112
39.75833	110
39.76667	108
39.77500	106
39.78333	104
39.79167	101
39.80000	98
39.80833	94
39.81667	91
39.82500	89
39.83333	90
39.84167	92
39.85000	96
39.85833	101
39.86667	107
39.87500	113
39.88333	119
39.89167	124
39.90000	127
39.90833	127
39.91667	124
39.92500	119
39.93333	114
39.94167	111
39.95000	110
39.95833	110
39.96667	110
39.97500	110
39.98333	109
39.99167	108
40.00000	106
40.00833	105
40.01667	105
40.02500	106
40.03333	109
40.04167	111
40.05000	112
40.05833	111
40.06667	109
40.07500	106
40.08333	103
40.09167	100
40.10000	98
40.10833	98
40.11667	100
40.12500	105
40.13333	110
40.14167	113
40.15000	115
40.15833	115
40.16667	112
40.17500	109
40.18333	109
40.19167	110
40.20000	111
40.20833	111
40.21667	110
40.22500	107
40.23333	103
40.24167	101
40.25000	101
40.25833	102
40.26667	101
40.27500	101
40.28333	100
40.29167	100
40.30000	101
40.30833	101
40.31667	102
40.32500	104
40.33333	108
40.34167	112
40.35000	115
40.35833	116
40.36667	114
40.37500	113
40.38333	113
40.39167	115
40.40000	117
40.40833	118
40.41667	117
40.42500	112
40.43333	105
40.44167	99
40.45000	94
40.45833	89
40.46667	83
40.47500	79
40.48333	76
40.49167	78
40.50000	86
40.50833	99
40.51667	113
40.52500	124
40.53333	131
40.54167	131
40.55000	126
40.55833	122
40.56667	119
40.57500	118
40.58333	116
40.59167	113
40.60000	111
40.60833	111
40.61667	113
40.62500	120
40.63333	127
40.64167	133
40.65000	137
40.65833	140
40.66667	142
40.67500	144
40.68333	148
40.69167	154
40.70000	159
40.70833	163
40.71667	166
40.72500	167
40.73333	167
40.74167	169
40.75000	171
40.75833	171
40.76667	169
40.77500	166
40.78333	165
40.79167	167
40.80000	172
40.80833	180
40.81667	188
40.82500	195
40.83333	199
40.84167	201
40.85000	201
40.85833	202
40.86667	203
40.87500	206
40.88333	208
40.89167	211
40.90000	214
40.90833	218
40.91667	222
40.92500	227
40.93333	234
40.94167	240
40.95000	245
40.95833	252
40.96667	259
40.97500	267
40.98333	275
40.99167	283
41.00000	290
41.00833	295
41.01667	300
41.02500	305
41.03333	309
41.04167	313
41.05000	318
41.05833	324
41.06667	329
41.07500	334
41.08333	340
41.09167	344
41.10000	347
41.10833	348
41.11667	347
41.12500	346
41.13333	347
41.14167	352
41.15000	361
41.15833	371
41.16667	381
41.17500	391
41.18333	400
41.19167	409
41.20000	416
41.20833	421
41.21667	423
41.22500	424
41.23333	423
41.24167	423
41.25000	424
41.25833	424
41.26667	423
41.27500	421
41.28333	419
41.29167	418
41.30000	421
41.30833	427
41.31667	434
41.32500	440
41.33333	446
41.34167	451
41.35000	456
41.35833	462
41.36667	469
41.37500	476
41.38333	480
41.39167	481
41.40000	479
41.40833	476
41.41667	474
41.42500	473
41.43333	475
41.44167	479
41.45000	485
41.45833	491
41.46667	495
41.47500	498
41.48333	498
41.49167	496
41.50000	492
41.50833	487
41.51667	482
41.52500	480
41.53333	480
41.54167	480
41.55000	481
41.55833	478
41.56667	472
41.57500	466
41.58333	462
41.59167	461
41.60000	464
41.60833	469
41.61667	474
41.62500	479
41.63333	483
41.64167	485
41.65000	485
41.65833	482
41.66667	475
41.67500	467
41.68333	458
41.69167	449
41.70000	443
41.70833	441
41.71667	442
41.72500	445
41.73333	450
41.74167	454
41.75000	456
41.75833	455
41.76667	449
41.77500	440
41.78333	433
41.79167	427
41.80000	423
41.80833	418
41.81667	411
41.82500	403
41.83333	394
41.84167	386
41.85000	380
41.85833	374
41.86667	367
41.87500	360
41.88333	353
41.89167	348
41.90000	344
41.90833	341
41.91667	339
41.92500	335
41.93333	330
41.94167	325
41.95000	320
41.95833	315
41.96667	309
41.97500	301
41.98333	294
41.99167	288
42.00000	284
42.00833	283
42.01667	283
42.02500	282
42.03333	280
42.04167	276
42.05000	272
42.05833	267
42.06667	261
42.07500	256
42.08333	250
42.09167	243
42.10000	238
42.10833	233
42.11667	229
42.12500	225
42.13333	222
42.14167	220
42.15000	218
42.15833	217
42.16667	217
42.17500	216
42.18333	214
42.19167	211
42.20000	207
42.20833	202
42.21667	197
42.22500	193
42.23333	191
42.24167	190
42.25000	190
42.25833	191
42.26667	192
42.27500	191
42.28333	191
42.29167	190
42.30000	189
42.30833	189
42.31667	186
42.32500	182
42.33333	176
42.34167	167
42.35000	156
42.35833	147
42.36667	137
42.37500	131
42.38333	129
42.39167	130
42.40000	132
42.40833	136
42.41667	138
42.42500	139
42.43333	138
42.44167	136
42.45000	134
42.45833	133
42.46667	134
42.47500	135
42.48333	135
42.49167	134
42.50000	132
42.50833	130
42.51667	128
42.52500	125
42.53333	121
42.54167	116
42.55000	111
42.55833	107
42.56667	105
42.57500	104
42.58333	105
42.59167	106
42.60000	109
42.60833	112
42.61667	114
42.62500	113
42.63333	110
42.64167	106
42.65000	101
42.65833	97
42.66667	96
42.67500	95
42.68333	95
42.69167	94
42.70000	93
42.70833	93
42.71667	95
42.72500	98
42.73333	100
42.74167	101
42.75000	100
42.75833	98
42.76667	96
42.77500	95
42.78333	98
42.79167	102
42.80000	106
42.80833	107
42.81667	106
42.82500	103
42.83333	100
42.84167	97
42.85000	95
42.85833	93
42.86667	92
42.87500	91
42.88333	93
42.89167	97
42.90000	99
42.90833	99
42.91667	98
42.92500	96
42.93333	94
42.94167	92
42.95000	91
42.95833	90
42.96667	87
42.97500	85
42.98333	85
42.99167	86
43.00000	87
43.00833	88
43.01667	88
43.02500	86
43.03333	84
43.04167	83
43.05000	83
43.05833	84
43.06667	86
43.07500	89
43.08333	93
43.09167	97
43.10000	100
43.10833	101
43.11667	99
43.12500	96
43.13333	91
43.14167	87
43.15000	83
43.15833	81
43.16667	81
43.17500	82
43.18333	82
43.19167	80
43.20000	77
43.20833	73
43.21667	71
43.22500	71
43.23333	73
43.24167	77
43.25000	82
43.25833	86
43.26667	89
43.27500	89
43.28333	87
43.29167	83
43.30000	79
43.30833	76
43.31667	74
43.32500	75
43.33333	77
43.34167	80
43.35000	83
43.35833	86
43.36667	90
43.37500	92
43.38333	92
43.39167	90
43.40000	86
43.40833	81
43.41667	75
43.42500	70
43.43333	66
43.44167	64
43.45000	62
43.45833	60
43.46667	58
43.47500	56
43.48333	55
43.49167	56
43.50000	59
43.50833	64
43.51667	67
43.52500	70
43.53333	71
43.54167	71
43.55000	73
43.55833	76
43.56667	81
43.57500	85
43.58333	88
43.59167	89
43.60000	87
43.60833	82
43.61667	76
43.62500	69
43.63333	62
43.64167	59
43.65000	58
43.65833	61
43.66667	66
43.67500	72
43.68333	76
43.69167	77
43.70000	77
43.70833	75
43.71667	72
43.72500	71
43.73333	71
43.74167	73
43.75000	76
43.75833	80
43.76667	83
43.77500	84
43.78333	83
43.79167	79
43.80000	75
43.80833	69
43.81667	65
43.82500	61
43.83333	58
43.84167	57
43.85000	59
43.85833	60
43.86667	62
43.87500	63
43.88333	62
43.89167	61
43.90000	61
43.90833	62
43.91667	65
43.92500	68
43.93333	72
43.94167	76
43.95000	79
43.95833	78
43.96667	73
43.97500	66
43.98333	61
43.99167	58
44.00000	59
44.00833	65
44.01667	72
44.02500	77
44.03333	80
44.04167	80
44.05000	76
44.05833	71
44.06667	65
44.07500	59
44.08333	53
44.09167	46
44.10000	42
44.10833	39
44.11667	39
44.12500	40
44.13333	44
44.14167	49
44.15000	56
44.15833	63
44.16667	70
44.17500	74
44.18333	74
44.19167	70
44.20000	65
44.20833	60
44.21667	57
44.22500	55
44.23333	55
44.24167	59
44.25000	64
44.25833	71
44.26667	76
44.27500	79
44.28333	78
44.29167	74
44.30000	69
44.30833	64
44.31667	59
44.32500	54
44.33333	51
44.34167	49
44.35000	51
44.35833	54
44.36667	57
44.37500	59
44.38333	59
44.39167	58
44.40000	58
44.40833	59
44.41667	60
44.42500	58
44.43333	55
44.44167	52
44.45000	49
44.45833	48
44.46667	48
44.47500	48
44.48333	47
44.49167	45
44.50000	44
44.50833	44
44.51667	45
44.52500	47
44.53333	50
44.54167	53
44.55000	56
44.55833	60
44.56667	63
44.57500	67
44.58333	72
44.59167	76
44.60000	79
44.60833	79
44.61667	76
44.62500	70
44.63333	63
44.64167	54
44.65000	46
44.65833	40
44.66667	38
44.67500	40
44.68333	46
44.69167	53
44.70000	58
44.70833	60
44.71667	61
44.72500	62
44.73333	62
44.74167	62
44.75000	62
44.75833	63
44.76667	65
44.77500	65
44.78333	64
44.79167	62
44.80000	60
44.80833	58
44.81667	56
44.82500	55
44.83333	55
44.84167	53
44.85000	51
44.85833	49
44.86667	47
44.87500	46
44.88333	47
44.89167	49
44.90000	53
44.90833	57
44.91667	59
44.92500	58
44.93333	56
44.94167	52
44.95000	49
44.95833	46
44.96667	44
44.97500	42
44.98333	38
44.99167	33
45.00000	30
45.00833	30
45.01667	34
45.02500	43
45.03333	52
45.04167	59
45.05000	60
45.05833	59
45.06667	57
45.07500	55
45.08333	54
45.09167	55
45.10000	56
45.10833	57
45.11667	56
45.12500	57
45.13333	57
45.14167	57
45.15000	55
45.15833	54
45.16667	52
45.17500	51
45.18333	52
45.19167	54
45.20000	56
45.20833	59
45.21667	61
45.22500	60
45.23333	57
45.24167	55
45.25000	53
45.25833	52
45.26667	54
45.27500	57
45.28333	60
45.29167	63
45.30000	65
45.30833	67
45.31667	68
45.32500	68
45.33333	67
45.34167	65
45.35000	62
45.35833	60
45.36667	59
45.37500	60
45.38333	60
45.39167	60
45.40000	59
45.40833	57
45.41667	54
45.42500	53
45.43333	54
45.44167	55
45.45000	55
45.45833	53
45.46667	49
45.47500	45
45.48333	42
45.49167	40
45.50000	40
45.50833	42
45.51667	43
45.52500	44
45.53333	43
45.54167	42
45.55000	41
45.55833	41
45.56667	42
45.57500	46
45.58333	49
45.59167	54
45.60000	57
45.60833	58
45.61667	58
45.62500	56
45.63333	52
45.64167	48
45.65000	43
45.65833	40
45.66667	38
45.67500	38
45.68333	38
45.69167	39
45.70000	39
45.70833	37
45.71667	35
45.72500	34
45.73333	34
45.74167	33
45.75000	33
45.75833	33
45.76667	33
45.77500	34
45.78333	35
45.79167	36
45.80000	36
45.80833	36
45.81667	37
45.82500	40
45.83333	45
45.84167	51
45.85000	56
45.85833	60
45.86667	62
45.87500	61
45.88333	59
45.89167	55
45.90000	50
45.90833	44
45.91667	41
45.92500	40
45.93333	41
45.94167	43
45.95000	46
45.95833	48
45.96667	50
45.97500	50
45.98333	49
45.99167	47
46.00000	45
46.00833	42
46.01667	40
46.02500	40
46.03333	42
46.04167	47
46.05000	52
46.05833	55
46.06667	56
46.07500	55
46.08333	51
46.09167	46
46.10000	41
46.10833	37
46.11667	36
46.12500	38
46.13333	41
46.14167	44
46.15000	46
46.15833	45
46.16667	42
46.17500	40
46.18333	39
46.19167	41
46.20000	41
46.20833	40
46.21667	38
46.22500	36
46.23333	34
46.24167	33
46.25000	32
46.25833	33
46.26667	33
46.27500	32
46.28333	33
46.29167	34
46.30000	34
46.30833	33
46.31667	33
46.32500	32
46.33333	31
46.34167	31
46.35000	32
46.35833	33
46.36667	33
46.37500	34
46.38333	34
46.39167	36
46.40000	39
46.40833	43
46.41667	46
46.42500	49
46.43333	49
46.44167	48
46.45000	48
46.45833	48
46.46667	50
46.47500	51
46.48333	52
46.49167	51
46.50000	49
46.50833	48
46.51667	47
46.52500	46
46.53333	45
46.54167	44
46.55000	43
46.55833	42
46.56667	44
46.57500	46
46.58333	49
46.59167	52
46.60000	52
46.60833	50
46.61667	46
46.62500	42
46.63333	37
46.64167	35
46.65000	36
46.65833	36
46.66667	36
46.67500	34
46.68333	33
46.69167	34
46.70000	37
46.70833	39
46.71667	40
46.72500	39
46.73333	36
46.74167	34
46.75000	34
46.75833	35
46.76667	35
46.77500	34
46.78333	29
46.79167	24
46.80000	20
46.80833	18
46.81667	19
46.82500	22
46.83333	27
46.84167	34
46.85000	41
46.85833	48
46.86667	52
46.87500	54
46.88333	52
46.89167	48
46.90000	45
46.90833	46
46.91667	49
46.92500	51
46.93333	52
46.94167	49
46.95000	43
46.95833	37
46.96667	33
46.97500	32
46.98333	33
46.99167	35
47.00000	35
47.00833	34
47.01667	31
47.02500	27
47.03333	25
47.04167	25
47.05000	27
47.05833	28
47.06667	29
47.07500	29
47.08333	27
47.09167	25
47.10000	23
47.10833	21
47.11667	20
47.12500	19
47.13333	17
47.14167	17
47.15000	19
47.15833	22
47.16667	25
47.17500	28
47.18333	30
47.19167	31
47.20000	30
47.20833	29
47.21667	27
47.22500	26
47.23333	25
47.24167	25
47.25000	27
47.25833	28
47.26667	28
47.27500	27
47.28333	27
47.29167	27
47.30000	29
47.30833	32
47.31667	35
47.32500	38
47.33333	40
47.34167	39
47.35000	37
47.35833	33
47.36667	30
47.37500	27
47.38333	27
47.39167	29
47.40000	29
47.40833	29
47.41667	26
47.42500	24
47.43333	21
47.44167	18
47.45000	16
47.45833	15
47.46667	14
47.47500	14
47.48333	16
47.49167	21
47.50000	27
47.50833	34
47.51667	38
47.52500	39
47.53333	38
47.54167	34
47.55000	29
47.55833	25
47.56667	24
47.57500	24
47.58333	24
47.59167	24
47.60000	24
47.60833	25
47.61667	27
47.62500	31
47.63333	35
47.64167	39
47.65000	40
47.65833	37
47.66667	31
47.67500	22
47.68333	16
47.69167	11
47.70000	11
47.70833	14
47.71667	17
47.72500	19
47.73333	20
47.74167	19
47.75000	20
47.75833	22
47.76667	24
47.77500	27
47.78333	30
47.79167	33
47.80000	36
47.80833	38
47.81667	39
47.82500	38
47.83333	37
47.84167	37
47.85000	37
47.85833	39
47.86667	41
47.87500	41
47.88333	38
47.89167	31
47.90000	23
47.90833	14
47.91667	7
47.92500	3
47.93333	2
47.94167	3
47.95000	5
47.95833	8
47.96667	9
47.97500	9
47.98333	9
47.99167	9
48.00000	12
48.00833	16
48.01667	22
48.02500	28
48.03333	33
48.04167	35
48.05000	33
48.05833	30
48.06667	25
48.07500	20
48.08333	17
48.09167	17
48.10000	18
48.10833	19
48.11667	21
48.12500	23
48.13333	24
48.14167	24
48.15000	23
48.15833	22
48.16667	22
48.17500	24
48.18333	29
48.19167	35
48.20000	39
48.20833	39
48.21667	38
48.22500	36
48.23333	34
48.24167	33
48.25000	34
48.25833	34
48.26667	32
48.27500	28
48.28333	24
48.29167	21
48.30000	20
48.30833	22
48.31667	22
48.32500	20
48.33333	17
48.34167	14
48.35000	14
48.35833	17
48.36667	23
48.37500	30
48.38333	34
48.39167	35
48.40000	33
48.40833	29
48.41667	24
48.42500	20
48.43333	18
48.44167	19
48.45000	22
48.45833	25
48.46667	25
48.47500	22
48.48333	17
48.49167	12
48.50000	10
48.50833	11
48.51667	13
48.52500	13
48.53333	12
48.54167	11
48.55000	10
48.55833	10
48.56667	13
48.57500	17
48.58333	21
48.59167	25
48.60000	28
48.60833	28
48.61667	27
48.62500	24
48.63333	19
48.64167	15
48.65000	12
48.65833	11
48.66667	12
48.67500	14
48.68333	19
48.69167	24
48.70000	27
48.70833	28
48.71667	25
48.72500	21
48.73333	16
48.74167	14
48.75000	14
48.75833	16
48.76667	19
48.77500	21
48.78333	22
48.79167	22
48.80000	22
48.80833	23
48.81667	24
48.82500	24
48.83333	24
48.84167	23
48.85000	22
48.85833	23
48.86667	28
48.87500	33
48.88333	36
48.89167	37
48.90000	34
48.90833	29
48.91667	24
48.92500	19
48.93333	16
48.94167	14
48.95000	14
48.95833	15
48.96667	17
48.97500	19
48.98333	21
48.99167	20
49.00000	17
49.00833	12
49.01667	6
49.02500	-0
49.03333	-5
49.04167	-6
49.05000	-3
49.05833	1
49.06667	6
49.07500	11
49.08333	16
49.09167	21
49.10000	25
49.10833	28
49.11667	30
49.12500	32
49.13333	32
49.14167	31
49.15000	28
49.15833	24
49.16667	21
49.17500	19
49.18333	17
49.19167	18
49.20000	19
49.20833	20
49.21667	22
49.22500	26
49.23333	29
49.24167	30
49.25000	29
49.25833	27
49.26667	24
49.27500	22
49.28333	20
49.29167	20
49.30000	20
49.30833	21
49.31667	22
49.32500	23
49.33333	25
49.34167	29
49.35000	34
49.35833	38
49.36667	41
49.37500	43
49.38333	42
49.39167	40
49.40000	37
49.40833	33
49.41667	30
49.42500	28
49.43333	26
49.44167	27
49.45000	28
49.45833	28
49.46667	26
49.47500	23
49.48333	20
49.49167	16
49.50000	13
49.50833	10
49.51667	9
49.52500	7
49.53333	6
49.54167	6
49.55000	7
49.55833	9
49.56667	12
49.57500	15
49.58333	17
49.59167	19
49.60000	19
49.60833	17
49.61667	14
49.62500	11
49.63333	8
49.64167	7
49.65000	7
49.65833	10
49.66667	14
49.67500	18
49.68333	22
49.69167	24
49.70000	25
49.70833	23
49.71667	20
49.72500	18
49.73333	16
49.74167	15
49.75000	15
49.75833	17
49.76667	19
49.77500	22
49.78333	25
49.79167	27
49.80000	27
49.80833	24
49.81667	20
49.82500	18
49.83333	17
49.84167	16
49.85000	15
49.85833	13
49.86667	12
49.87500	11
49.88333	10
49.89167	11
49.90000	11
49.90833	10
49.91667	8
49.92500	7
49.93333	6
49.94167	6
49.95000	5
49.95833	5
49.96667	8
49.97500	12
49.98333	15
49.99167	18
50.00000	19
50.00833	19
50.01667	17
50.02500	13
50.03333	8
50.04167	3
50.05000	-1
50.05833	-2
50.06667	-0
50.07500	4
50.08333	9
50.09167	14
50.10000	17
50.10833	19
50.11667	19
50.12500	20
50.13333	22
50.14167	25
50.15000	29
50.15833	32
50.16667	35
50.17500	37
50.18333	39
50.19167	41
50.20000	42
50.20833	41
50.21667	39
50.22500	35
50.23333	31
50.24167	28
50.25000	25
50.25833	23
50.26667	22
50.27500	21
50.28333	21
50.29167	20
50.30000	20
50.30833	21
50.31667	23
50.32500	27
50.33333	31
50.34167	35
50.35000	38
50.35833	41
50.36667	42
50.37500	42
50.38333	41
50.39167	39
50.40000	36
50.40833	31
50.41667	27
50.42500	25
50.43333	26
50.44167	30
50.45000	36
50.45833	43
50.46667	49
50.47500	53
50.48333	54
50.49167	52
50.50000	49
50.50833	44
50.51667	42
50.52500	43
50.53333	47
50.54167	51
50.55000	54
50.55833	57
50.56667	60
50.57500	62
50.58333	65
50.59167	67
50.60000	66
50.60833	63
50.61667	59
50.62500	57
50.63333	57
50.64167	58
50.65000	60
50.65833	63
50.66667	66
50.67500	68
50.68333	71
50.69167	72
50.70000	74
50.70833	76
50.71667	78
50.72500	80
50.73333	82
50.74167	84
50.75000	87
50.75833	88
50.76667	88
50.77500	85
50.78333	82
50.79167	77
50.80000	73
50.80833	68
50.81667	65
50.82500	64
50.83333	65
50.84167	69
50.85000	73
50.85833	78
50.86667	82
50.87500	86
50.88333	90
50.89167	94
50.90000	99
50.90833	103
50.91667	105
50.92500	104
50.93333	102
50.94167	98
50.95000	96
50.95833	94
50.96667	92
50.97500	91
50.98333	88
50.99167	84
51.00000	81
51.00833	80
51.01667	79
51.02500	79
51.03333	79
51.04167	80
51.05000	80
51.05833	80
51.06667	81
51.07500	82
51.08333	81
51.09167	80
51.10000	79
51.10833	79
51.11667	80
51.12500	82
51.13333	84
51.14167	85
51.15000	85
51.15833	86
51.16667	88
51.17500	91
51.18333	93
51.19167	93
51.20000	91
51.20833	87
51.21667	83
51.22500	81
51.23333	79
51.24167	79
51.25000	80
51.25833	82
51.26667	86
51.27500	91
51.28333	96
51.29167	99
51.30000	102
51.30833	102
51.31667	100
51.32500	97
51.33333	94
51.34167	91
51.35000	88
51.35833	84
51.36667	82
51.37500	81
51.38333	83
51.39167	87
51.40000	90
51.40833	92
51.41667	92
51.42500	89
51.43333	85
51.44167	83
51.45000	83
51.45833	85
51.46667	89
51.47500	93
51.48333	94
51.49167	93
51.50000	89
51.50833	85
51.51667	82
51.52500	84
51.53333	88
51.54167	93
51.55000	98
51.55833	101
51.56667	100
51.57500	97
51.58333	91
51.59167	86
51.60000	85
51.60833	88
51.61667	93
51.62500	99
51.63333	103
51.64167	103
51.65000	99
51.65833	95
51.66667	90
51.67500	86
51.68333	86
51.69167	88
51.70000	92
51.70833	97
51.71667	102
51.72500	103
51.73333	103
51.74167	104
51.75000	106
51.75833	110
51.76667	115
51.77500	121
51.78333	127
51.79167	133
51.80000	138
51.80833	143
51.81667	146
51.82500	149
51.83333	152
51.84167	157
51.85000	161
51.85833	164
51.86667	165
51.87500	166
51.88333	170
51.89167	177
51.90000	187
51.90833	199
51.91667	209
51.92500	218
51.93333	224
51.94167	229
51.95000	234
51.95833	236
51.96667	238
51.97500	239
51.98333	239
51.99167	237
52.00000	236
52.00833	238
52.01667	242
52.02500	248
52.03333	255
52.04167	261
52.05000	268
52.05833	273
52.06667	279
52.07500	285
52.08333	292
52.09167	299
52.10000	308
52.10833	317
52.11667	326
52.12500	334
52.13333	341
52.14167	347
52.15000	352
52.15833	357
52.16667	362
52.17500	367
52.18333	374
52.19167	380
52.20000	383
52.20833	383
52.21667	382
52.22500	383
52.23333	388
52.24167	396
52.25000	408
52.25833	420
52.26667	433
52.27500	445
52.28333	458
52.29167	470
52.30000	480
52.30833	486
52.31667	491
52.32500	494
52.33333	497
52.34167	500
52.35000	504
52.35833	509
52.36667	515
52.37500	521
52.38333	529
52.39167	537
52.40000	546
52.40833	555
52.41667	561
52.42500	565
52.43333	567
52.44167	571
52.45000	577
52.45833	583
52.46667	591
52.47500	598
52.48333	603
52.49167	607
52.50000	611
52.50833	616
52.51667	621
52.52500	625
52.53333	628
52.54167	632
52.55000	635
52.55833	639
52.56667	643
52.57500	648
52.58333	654
52.59167	661
52.60000	667
52.60833	674
52.61667	681
52.62500	688
52.63333	695
52.64167	700
52.65000	702
52.65833	702
52.66667	700
52.67500	699
52.68333	698
52.69167	700
52.70000	703
52.70833	708
52.71667	713
52.72500	719
52.73333	725
52.74167	730
52.75000	733
52.75833	736
52.76667	739
52.77500	742
52.78333	746
52.79167	750
52.80000	753
52.80833	754
52.81667	754
52.82500	753
52.83333	753
52.84167	753
52.85000	756
52.85833	759
52.86667	762
52.87500	764
52.88333	765
52.89167	767
52.90000	767
52.90833	766
52.91667	765
52.92500	764
52.93333	764
52.94167	766
52.95000	769
52.95833	771
52.96667	771
52.97500	770
52.98333	766
52.99167	761
53.00000	756
53.00833	751
53.01667	747
53.02500	744
53.03333	741
53.04167	739
53.05000	740
53.05833	742
53.06667	746
53.07500	749
53.08333	750
53.09167	749
53.10000	747
53.10833	743
53.11667	740
53.12500	736
53.13333	731
53.14167	726
53.15000	720
53.15833	714
53.16667	708
53.17500	702
53.18333	697
53.19167	693
53.20000	689
53.20833	686
53.21667	684
53.22500	681
53.23333	677
53.24167	674
53.25000	671
53.25833	667
53.26667	663
53.27500	658
53.28333	652
53.29167	646
53.30000	641
53.30833	638
53.31667	634
53.32500	630
53.33333	624
53.34167	619
53.35000	613
53.35833	609
53.36667	607
53.37500	605
53.38333	603
53.39167	600
53.40000	593
53.40833	584
53.41667	573
53.42500	562
53.43333	551
53.44167	543
53.45000	538
53.45833	536
53.46667	536
53.47500	537
53.48333	535
53.49167	532
53.50000	527
53.50833	520
53.51667	512
53.52500	507
53.53333	502
53.54167	498
53.55000	494
53.55833	489
53.56667	486
53.57500	482
53.58333	480
53.59167	477
53.60000	472
53.60833	466
53.61667	459
53.62500	452
53.63333	445
53.64167	439
53.65000	433
53.65833	427
53.66667	420
53.67500	413
53.68333	405
53.69167	398
53.70000	392
53.70833	388
53.71667	385
53.72500	383
53.73333	383
53.74167	382
53.75000	381
53.75833	380
53.76667	378
53.77500	374
53.78333	369
53.79167	361
53.80000	354
53.80833	346
53.81667	339
53.82500	335
53.83333	332
53.84167	329
53.85000	324
53.85833	320
53.86667	316
53.87500	312
53.88333	309
53.89167	306
53.90000	301
53.90833	294
53.91667	286
53.92500	277
53.93333	269
53.94167	263
53.95000	260
53.95833	257
53.96667	254
53.97500	249
53.98333	243
53.99167	238
54.00000	233
54.00833	230
54.01667	229
54.02500	229
54.03333	232
54.04167	237
54.05000	242
54.05833	243
54.06667	240
54.07500	232
54.08333	224
54.09167	216
54.10000	211
54.10833	208
54.11667	207
54.12500	205
54.13333	202
54.14167	198
54.15000	194
54.15833	190
54.16667	186
54.17500	183
54.18333	182
54.19167	183
54.20000	185
54.20833	187
54.21667	187
54.22500	182
54.23333	175
54.24167	167
54.25000	160
54.25833	156
54.26667	156
54.27500	158
54.28333	157
54.29167	156
54.30000	153
54.30833	150
54.31667	149
54.32500	149
54.33333	149
54.34167	147
54.35000	143
54.35833	139
54.36667	135
54.37500	133
54.38333	133
54.39167	135
54.40000	139
54.40833	143
54.41667	147
54.42500	151
54.43333	153
54.44167	152
54.45000	147
54.45833	139
54.46667	130
54.47500	120
54.48333	112
54.49167	106
54.50000	104
54.50833	104
54.51667	105
54.52500	105
54.53333	105
54.54167	105
54.55000	105
54.55833	105
54.56667	105
54.57500	103
54.58333	100
54.59167	97
54.60000	95
54.60833	96
54.61667	99
54.62500	102
54.63333	104
54.64167	103
54.65000	98
54.65833	94
54.66667	89
54.67500	85
54.68333	83
54.69167	82
54.70000	84
54.70833	86
54.71667	88
54.72500	88
54.73333	86
54.74167	80
54.75000	72
54.75833	65
54.76667	61
54.77500	60
54.78333	64
54.79167	69
54.80000	75
54.80833	80
54.81667	83
54.82500	86
54.83333	87
54.84167	86
54.85000	81
54.85833	76
54.86667	71
54.87500	68
54.88333	69
54.89167	72
54.90000	74
54.90833	74
54.91667	72
54.92500	70
54.93333	68
54.94167	67
54.95000	66
54.95833	65
54.96667	64
54.97500	61
54.98333	59
54.99167	57
55.00000	56
55.00833	55
55.01667	54
55.02500	53
55.03333	54
55.04167	56
55.05000	58
55.05833	60
55.06667	62
55.07500	61
55.08333	59
55.09167	55
55.10000	51
55.10833	48
55.11667	47
55.12500	49
55.13333	53
55.14167	56
55.15000	57
55.15833	55
55.16667	53
55.17500	51
55.18333	50
55.19167	50
55.20000	51
55.20833	50
55.21667	49
55.22500	48
55.23333	48
55.24167	49
55.25000	48
55.25833	47
55.26667	44
55.27500	40
55.28333	39
55.29167	39
55.30000	42
55.30833	46
55.31667	50
55.32500	52
55.33333	52
55.34167	52
55.35000	51
55.35833	51
55.36667	50
55.37500	47
55.38333	43
55.39167	39
55.40000	37
55.40833	38
55.41667	39
55.42500	38
55.43333	36
55.44167	32
55.45000	28
55.45833	25
55.46667	24
55.47500	26
55.48333	29
55.49167	33
55.50000	35
55.50833	35
55.51667	33
55.52500	31
55.53333	30
55.54167	28
55.55000	27
55.55833	24
55.56667	22
55.57500	20
55.58333	22
55.59167	26
55.60000	31
55.60833	35
55.61667	38
55.62500	40
55.63333	41
55.64167	42
55.65000	43
55.65833	44
55.66667	43
55.67500	40
55.68333	36
55.69167	32
55.70000	29
55.70833	27
55.71667	25
55.72500	23
55.73333	20
55.74167	18
55.75000	16
55.75833	15
55.76667	15
55.77500	15
55.78333	15
55.79167	15
55.80000	17
55.80833	19
55.81667	21
55.82500	23
55.83333	25
55.84167	28
55.85000	31
55.85833	32
55.86667	32
55.87500	30
55.88333	29
55.89167	28
55.90000	27
55.90833	25
55.91667	22
55.92500	21
55.93333	22
55.94167	24
55.95000	26
55.95833	26
55.96667	24
55.97500	22
55.98333	21
55.99167	23
56.00000	25
56.00833	28
56.01667	29
56.02500	29
56.03333	26
56.04167	23
56.05000	20
56.05833	18
56.06667	17
56.07500	17
56.08333	19
56.09167	20
56.10000	21
56.10833	21
56.11667	21
56.12500	22
56.13333	23
56.14167	24
56.15000	24
56.15833	23
56.16667	21
56.17500	18
56.18333	16
56.19167	16
56.20000	17
56.20833	20
56.21667	23
56.22500	26
56.23333	29
56.24167	32
56.25000	33
56.25833	34
56.26667	33
56.27500	32
56.28333	30
56.29167	27
56.30000	24
56.30833	19
56.31667	16
56.32500	15
56.33333	18
56.34167	22
56.35000	29
56.35833	34
56.36667	35
56.37500	34
56.38333	32
56.39167	30
56.40000	28
56.40833	26
56.41667	22
56.42500	16
56.43333	10
56.44167	6
56.45000	7
56.45833	8
56.46667	10
56.47500	12
56.48333	12
56.49167	11
56.50000	7
56.50833	2
56.51667	-2
56.52500	-6
56.53333	-8
56.54167	-5
56.55000	0
56.55833	7
56.56667	13
56.57500	18
56.58333	20
56.59167	21
56.60000	20
56.60833	19
56.61667	20
56.62500	23
56.63333	25
56.64167	26
56.65000	23
56.65833	20
56.66667	18
56.67500	17
56.68333	19
56.69167	22
56.70000	23
56.70833	21
56.71667	18
56.72500	17
56.73333	16
56.74167	18
56.75000	21
56.75833	22
56.76667	19
56.77500	15
56.78333	9
56.79167	5
56.80000	2
56.80833	1
56.81667	2
56.82500	3
56.83333	6
56.84167	10
56.85000	16
56.85833	21
56.86667	24
56.87500	25
56.88333	25
56.89167	24
56.90000	22
56.90833	20
56.91667	17
56.92500	15
56.93333	13
56.94167	11
56.95000	10
56.95833	10
56.96667	11
56.97500	13
56.98333	14
56.99167	14
57.00000	15
57.00833	17
57.01667	19
57.02500	22
57.03333	23
57.04167	22
57.05000	18
57.05833	13
57.06667	8
57.07500	5
57.08333	5
57.09167	7
57.10000	11
57.10833	14
57.11667	17
57.12500	19
57.13333	19
57.14167	19
57.15000	19
57.15833	18
57.16667	18
57.17500	19
57.18333	21
57.19167	22
57.20000	21
57.20833	17
57.21667	12
57.22500	7
57.23333	2
57.24167	-1
57.25000	-1
57.25833	-1
57.26667	-1
57.27500	-2
57.28333	-2
57.29167	-1
57.30000	0
57.30833	2
57.31667	3
57.32500	1
57.33333	-1
57.34167	-2
57.35000	-1
57.35833	2
57.36667	5
57.37500	8
57.38333	9
57.39167	8
57.40000	6
57.40833	4
57.41667	1
57.42500	-2
57.43333	-5
57.44167	-7
57.45000	-7
57.45833	-6
57.46667	-4
57.47500	-1
57.48333	1
57.49167	2
57.50000	4
57.50833	5
57.51667	7
57.52500	9
57.53333	12
57.54167	14
57.55000	15
57.55833	14
57.56667	13
57.57500	12
57.58333	11
57.59167	11
57.60000	12
57.60833	14
57.61667	16
57.62500	18
57.63333	20
57.64167	19
57.65000	16
57.65833	13
57.66667	9
57.67500	4
57.68333	1
57.69167	0
57.70000	1
57.70833	3
57.71667	6
57.72500	10
57.73333	12
57.74167	12
57.75000	9
57.75833	7
57.76667	5
57.77500	4
57.78333	4
57.79167	6
57.80000	8
57.80833	10
57.81667	12
57.82500	14
57.83333	15
57.84167	15
57.85000	13
57.85833	11
57.86667	11
57.87500	11
57.88333	12
57.89167	13
57.90000	13
57.90833	12
57.91667	11
57.92500	9
57.93333	6
57.94167	2
57.95000	-1
57.95833	-3
57.96667	-3
57.97500	-2
57.98333	-2
57.99167	-3
58.00000	-5
58.00833	-6
58.01667	-6
58.02500	-7
58.03333	-7
58.04167	-5
58.05000	-2
58.05833	1
58.06667	4
58.07500	6
58.08333	7
58.09167	7
58.10000	6
58.10833	5
58.11667	4
58.12500	3
58.13333	1
58.14167	-1
58.15000	-2
58.15833	-4
58.16667	-5
58.17500	-5
58.18333	-5
58.19167	-3
58.20000	0
58.20833	3
58.21667	6
58.22500	8
58.23333	10
58.24167	9
58.25000	7
58.25833	5
58.26667	2
58.27500	-1
58.28333	-4
58.29167	-6
58.30000	-7
58.30833	-6
58.31667	-4
58.32500	-2
58.33333	1
58.34167	3
58.35000	4
58.35833	6
58.36667	9
58.37500	11
58.38333	14
58.39167	17
58.40000	20
58.40833	22
58.41667	23
58.42500	20
58.43333	13
58.44167	4
58.45000	-6
58.45833	-13
58.46667	-14
58.47500	-12
58.48333	-8
58.49167	-2
58.50000	2
58.50833	4
58.51667	4
58.52500	3
58.53333	3
58.54167	2
58.55000	4
58.55833	5
58.56667	6
58.57500	7
58.58333	6
58.59167	4
58.60000	1
58.60833	-2
58.61667	-4
58.62500	-7
58.63333	-10
58.64167	-13
58.65000	-16
58.65833	-17
58.66667	-15
58.67500	-9
58.68333	-2
58.69167	4
58.70000	8
58.70833	10
58.71667	10
58.72500	10
58.73333	11
58.74167	10
58.75000	8
58.75833	3
58.76667	-2
58.77500	-8
58.78333	-11
58.79167	-14
58.80000	-16
58.80833	-18
58.81667	-19
58.82500	-17
58.83333	-12
58.84167	-5
58.85000	3
58.85833	8
58.86667	9
58.87500	7
58.88333	6
58.89167	4
58.90000	4
58.90833	6
58.91667	7
58.92500	6
58.93333	5
58.94167	3
58.95000	2
58.95833	2
58.96667	5
58.97500	8
58.98333	11
58.99167	13
59.00000	13
59.00833	10
59.01667	6
59.02500	0
59.03333	-5
59.04167	-10
59.05000	-13
59.05833	-14
59.06667	-12
59.07500	-6
59.08333	0
59.09167	7
59.10000	11
59.10833	10
59.11667	7
59.12500	2
59.13333	-3
59.14167	-6
59.15000	-7
59.15833	-8
59.16667	-10
59.17500	-12
59.18333	-12
59.19167	-10
59.20000	-6
59.20833	-2
59.21667	1
59.22500	0
59.23333	-2
59.24167	-5
59.25000	-8
59.25833	-11
59.26667	-13
59.27500	-14
59.28333	-13
59.29167	-11
59.30000	-9
59.30833	-9
59.31667	-9
59.32500	-8
59.33333	-6
59.34167	-3
59.35000	1
59.35833	5
59.36667	6
59.37500	6
59.38333	5
59.39167	6
59.40000	6
59.40833	4
59.41667	2
59.42500	-1
59.43333	-2
59.44167	-3
59.45000	-2
59.45833	-2
59.46667	-3
59.47500	-5
59.48333	-5
59.49167	-4
59.50000	-1
59.50833	2
59.51667	5
59.52500	8
59.53333	10
59.54167	12
59.55000	12
59.55833	9
59.56667	2
59.57500	-5
59.58333	-10
59.59167	-13
59.60000	-14
59.60833	-11
59.61667	-7
59.62500	-1
59.63333	4
59.64167	10
59.65000	14
59.65833	15
59.66667	13
59.67500	8
59.68333	3
59.69167	-2
59.70000	-6
59.70833	-10
59.71667	-13
59.72500	-15
59.73333	-15
59.74167	-13
59.75000	-10
59.75833	-6
59.76667	-3
59.77500	-1
59.78333	-1
59.79167	-3
59.80000	-4
59.80833	-3
59.81667	-2
59.82500	1
59.83333	4
59.84167	6
59.85000	7
59.85833	7
59.86667	8
59.87500	10
59.88333	12
59.89167	14
59.90000	14
59.90833	12
59.91667	8
59.92500	4
59.93333	-1
59.94167	-5
59.95000	-8
59.95833	-9
59.96667	-9
59.97500	-7
59.98333	-3
59.99167	1
60.00000	5

[LC Chromatogram(Detector A-Ch2)]
Interval(msec)	500
# of Points	7201
Start Time(min)	0.000
End Time(min)	60.000
Intensity Units	mV
Intensity Multiplier	0.001
Wavelength(nm)	230
R.Time (min)	Intensity
0.00000	-3
0.00833	-3
0.01667	-0
0.02500	-0
0.03333	1
0.04167	3
0.05000	6
0.05833	8
0.06667	11
0.07500	14
0.08333	16
0.09167	16
0.10000	14
0.10833	11
0.11667	9
0.12500	8
0.13333	9
0.14167	11
0.15000	13
0.15833	12
0.16667	9
0.17500	4
0.18333	-0
0.19167	-4
0.20000	-6
0.20833	-7
0.21667	-5
0.22500	-3
0.23333	0
0.24167	3
0.25000	4
0.25833	3
0.26667	2
0.27500	2
0.28333	2
0.29167	2
0.30000	1
0.30833	-1
0.31667	-6
0.32500	-10
0.33333	-12
0.34167	-12
0.35000	-10
0.35833	-6
0.36667	-2
0.37500	2
0.38333	4
0.39167	6
0.40000	5
0.40833	3
0.41667	1
0.42500	1
0.43333	1
0.44167	2
0.45000	3
0.45833	4
0.46667	4
0.47500	6
0.48333	8
0.49167	9
0.50000	8
0.50833	5
0.51667	1
0.52500	-2
0.53333	-1
0.54167	2
0.55000	4
0.55833	5
0.56667	3
0.57500	-1
0.58333	-5
0.59167	-7
0.60000	-9
0.60833	-9
0.61667	-6
0.62500	-3
0.63333	-1
0.64167	-2
0.65000	-5
0.65833	-11
0.66667	-16
0.67500	-21
0.68333	-25
0.69167	-26
0.70000	-23
0.70833	-20
0.71667	-16
0.72500	-13
0.73333	-11
0.74167	-12
0.75000	-11
0.75833	-9
0.76667	-7
0.77500	-7
0.78333	-8
0.79167	-10
0.80000	-12
0.80833	-13
0.81667	-13
0.82500	-13
0.83333	-14
0.84167	-16
0.85000	-18
0.85833	-20
0.86667	-22
0.87500	-21
0.88333	-18
0.89167	-16
0.90000	-14
0.90833	-14
0.91667	-16
0.92500	-19
0.93333	-23
0.94167	-26
0.95000	-27
0.95833	-26
0.96667	-23
0.97500	-20
0.98333	-16
0.99167	-13
1.00000	-12
1.00833	-11
1.01667	-11
1.02500	-12
1.03333	-16
1.04167	-22
1.05000	-28
1.05833	-33
1.06667	-36
1.07500	-35
1.08333	-32
1.09167	-28
1.10000	-26
1.10833	-24
1.11667	-25
1.12500	-27
1.13333	-30
1.14167	-32
1.15000	-33
1.15833	-31
1.16667	-29
1.17500	-28
1.18333	-27
1.19167	-27
1.20000	-26
1.20833	-24
1.21667	-21
1.22500	-18
1.23333	-18
1.24167	-20
1.25000	-23
1.25833	-25
1.26667	-26
1.27500	-25
1.28333	-24
1.29167	-25
1.30000	-27
1.30833	-30
1.31667	-33
1.32500	-35
1.33333	-35
1.34167	-33
1.35000	-32
1.35833	-32
1.36667	-32
1.37500	-33
1.38333	-33
1.39167	-33
1.40000	-34
1.40833	-35
1.41667	-37
1.42500	-37
1.43333	-38
1.44167	-37
1.45000	-37
1.45833	-36
1.46667	-36
1.47500	-35
1.48333	-34
1.49167	-32
1.50000	-30
1.50833	-28
1.51667	-26
1.52500	-25
1.53333	-24
1.54167	-26
1.55000	-28
1.55833	-30
1.56667	-32
1.57500	-31
1.58333	-28
1.59167	-27
1.60000	-25
1.60833	-25
1.61667	-25
1.62500	-26
1.63333	-29
1.64167	-32
1.65000	-36
1.65833	-40
1.66667	-44
1.67500	-44
1.68333	-42
1.69167	-37
1.70000	-32
1.70833	-27
1.71667	-23
1.72500	-21
1.73333	-20
1.74167	-22
1.75000	-22
1.75833	-22
1.76667	-21
1.77500	-20
1.78333	-20
1.79167	-21
1.80000	-22
1.80833	-23
1.81667	-22
1.82500	-21
1.83333	-22
1.84167	-23
1.85000	-24
1.85833	-23
1.86667	-22
1.87500	-22
1.88333	-23
1.89167	-24
1.90000	-26
1.90833	-29
1.91667	-33
1.92500	-37
1.93333	-41
1.94167	-46
1.95000	-49
1.95833	-51
1.96667	-52
1.97500	-53
1.98333	-54
1.99167	-55
2.00000	-54
2.00833	-53
2.01667	-52
2.02500	-51
2.03333	-50
2.04167	-48
2.05000	-45
2.05833	-42
2.06667	-41
2.07500	-42
2.08333	-45
2.09167	-47
2.10000	-46
2.10833	-43
2.11667	-38
2.12500	-34
2.13333	-34
2.14167	-36
2.15000	-40
2.15833	-44
2.16667	-47
2.17500	-49
2.18333	-49
2.19167	-47
2.20000	-41
2.20833	-36
2.21667	-31
2.22500	-28
2.23333	-29
2.24167	-33
2.25000	-38
2.25833	-43
2.26667	-47
2.27500	-48
2.28333	-47
2.29167	-45
2.30000	-43
2.30833	-42
2.31667	-43
2.32500	-45
2.33333	-46
2.34167	-45
2.35000	-42
2.35833	-39
2.36667	-36
2.37500	-34
2.38333	-33
2.39167	-36
2.40000	-40
2.40833	-44
2.41667	-48
2.42500	-51
2.43333	-50
2.44167	-48
2.45000	-46
2.45833	-46
2.46667	-49
2.47500	-54
2.48333	-59
2.49167	-61
2.50000	-60
2.50833	-58
2.51667	-57
2.52500	-58
2.53333	-61
2.54167	-64
2.55000	-65
2.55833	-63
2.56667	-59
2.57500	-57
2.58333	-57
2.59167	-59
2.60000	-64
2.60833	-68
2.61667	-71
2.62500	-71
2.63333	-70
2.64167	-68
2.65000	-65
2.65833	-64
2.66667	-63
2.67500	-62
2.68333	-61
2.69167	-58
2.70000	-55
2.70833	-53
2.71667	-52
2.72500	-54
2.73333	-55
2.74167	-55
2.75000	-55
2.75833	-56
2.76667	-56
2.77500	-57
2.78333	-57
2.79167	-55
2.80000	-51
2.80833	-46
2.81667	-42
2.82500	-40
2.83333	-40
2.84167	-43
2.85000	-48
2.85833	-54
2.86667	-58
2.87500	-57
2.88333	-53
2.89167	-48
2.90000	-44
2.90833	-40
2.91667	-38
2.92500	-38
2.93333	-39
2.94167	-41
2.95000	-43
2.95833	-46
2.96667	-49
2.97500	-51
2.98333	-53
2.99167	-56
3.00000	-60
3.00833	-65
3.01667	-70
3.02500	-74
3.03333	-74
3.04167	-70
3.05000	-65
3.05833	-57
3.06667	-51
3.07500	-46
3.08333	-43
3.09167	-42
3.10000	-44
3.10833	-46
3.11667	-50
3.12500	-53
3.13333	-54
3.14167	-55
3.15000	-55
3.15833	-55
3.16667	-56
3.17500	-57
3.18333	-58
3.19167	-58
3.20000	-56
3.20833	-54
3.21667	-53
3.22500	-52
3.23333	-52
3.24167	-50
3.25000	-47
3.25833	-42
3.26667	-37
3.27500	-34
3.28333	-34
3.29167	-35
3.30000	-39
3.30833	-42
3.31667	-46
3.32500	-48
3.33333	-48
3.34167	-46
3.35000	-42
3.35833	-39
3.36667	-38
3.37500	-39
3.38333	-42
3.39167	-42
3.40000	-40
3.40833	-36
3.41667	-31
3.42500	-27
3.43333	-26
3.44167	-27
3.45000	-31
3.45833	-34
3.46667	-37
3.47500	-39
3.48333	-39
3.49167	-41
3.50000	-45
3.50833	-50
3.51667	-56
3.52500	-60
3.53333	-62
3.54167	-62
3.55000	-62
3.55833	-62
3.56667	-61
3.57500	-60
3.58333	-58
3.59167	-58
3.60000	-60
3.60833	-64
3.61667	-69
3.62500	-74
3.63333	-80
3.64167	-84
3.65000	-87
3.65833	-87
3.66667	-85
3.67500	-82
3.68333	-78
3.69167	-74
3.70000	-70
3.70833	-65
3.71667	-59
3.72500	-54
3.73333	-52
3.74167	-53
3.75000	-55
3.75833	-58
3.76667	-59
3.77500	-58
3.78333	-56
3.79167	-53
3.80000	-52
3.80833	-53
3.81667	-56
3.82500	-58
3.83333	-59
3.84167	-58
3.85000	-58
3.85833	-59
3.86667	-62
3.87500	-68
3.88333	-73
3.89167	-76
3.90000	-77
3.90833	-75
3.91667	-72
3.92500	-68
3.93333	-64
3.94167	-61
3.95000	-59
3.95833	-59
3.96667	-61
3.97500	-65
3.98333	-67
3.99167	-67
4.00000	-65
4.00833	-62
4.01667	-59
4.02500	-57
4.03333	-58
4.04167	-60
4.05000	-63
4.05833	-65
4.06667	-68
4.07500	-72
4.08333	-76
4.09167	-82
4.10000	-88
4.10833	-91
4.11667	-91
4.12500	-88
4.13333	-85
4.14167	-82
4.15000	-81
4.15833	-82
4.16667	-83
4.17500	-82
4.18333	-80
4.19167	-77
4.20000	-73
4.20833	-68
4.21667	-64
4.22500	-61
4.23333	-60
4.24167	-60
4.25000	-59
4.25833	-58
4.26667	-57
4.27500	-57
4.28333	-58
4.29167	-62
4.30000	-67
4.30833	-70
4.31667	-71
4.32500	-70
4.33333	-67
4.34167	-65
4.35000	-63
4.35833	-63
4.36667	-63
4.37500	-65
4.38333	-68
4.39167	-72
4.40000	-75
4.40833	-77
4.41667	-76
4.42500	-74
4.43333	-74
4.44167	-76
4.45000	-80
4.45833	-87
4.46667	-92
4.47500	-94
4.48333	-92
4.49167	-89
4.50000	-86
4.50833	-83
4.51667	-82
4.52500	-82
4.53333	-80
4.54167	-76
4.55000	-72
4.55833	-69
4.56667	-68
4.57500	-69
4.58333	-72
4.59167	-74
4.60000	-76
4.60833	-76
4.61667	-76
4.62500	-75
4.63333	-73
4.64167	-70
4.65000	-67
4.65833	-66
4.66667	-66
4.67500	-68
4.68333	-71
4.69167	-71
4.70000	-70
4.70833	-68
4.71667	-64
4.72500	-61
4.73333	-60
4.74167	-59
4.75000	-58
4.75833	-56
4.76667	-56
4.77500	-56
4.78333	-58
4.79167	-60
4.80000	-61
4.80833	-61
4.81667	-60
4.82500	-59
4.83333	-58
4.84167	-57
4.85000	-57
4.85833	-57
4.86667	-57
4.87500	-58
4.88333	-60
4.89167	-62
4.90000	-65
4.90833	-69
4.91667	-72
4.92500	-76
4.93333	-80
4.94167	-85
4.95000	-88
4.95833	-89
4.96667	-87
4.97500	-84
4.98333	-80
4.99167	-78
5.00000	-79
5.00833	-81
5.01667	-81
5.02500	-80
5.03333	-76
5.04167	-70
5.05000	-64
5.05833	-60
5.06667	-58
5.07500	-58
5.08333	-60
5.09167	-61
5.10000	-60
5.10833	-62
5.11667	-66
5.12500	-72
5.13333	-77
5.14167	-80
5.15000	-82
5.15833	-82
5.16667	-82
5.17500	-82
5.18333	-83
5.19167	-81
5.20000	-78
5.20833	-75
5.21667	-75
5.22500	-74
5.23333	-73
5.24167	-70
5.25000	-68
5.25833	-67
5.26667	-68
5.27500	-71
5.28333	-76
5.29167	-79
5.30000	-82
5.30833	-84
5.31667	-84
5.32500	-84
5.33333	-81
5.34167	-78
5.35000	-75
5.35833	-73
5.36667	-73
5.37500	-76
5.38333	-80
5.39167	-83
5.40000	-85
5.40833	-85
5.41667	-84
5.42500	-85
5.43333	-86
5.44167	-88
5.45000	-87
5.45833	-84
5.46667	-82
5.47500	-81
5.48333	-82
5.49167	-83
5.50000	-85
5.50833	-86
5.51667	-85
5.52500	-83
5.53333	-81
5.54167	-80
5.55000	-78
5.55833	-78
5.56667	-80
5.57500	-83
5.58333	-86
5.59167	-88
5.60000	-87
5.60833	-85
5.61667	-81
5.62500	-78
5.63333	-76
5.64167	-75
5.65000	-75
5.65833	-76
5.66667	-76
5.67500	-76
5.68333	-75
5.69167	-75
5.70000	-76
5.70833	-77
5.71667	-79
5.72500	-81
5.73333	-84
5.74167	-87
5.75000	-91
5.75833	-93
5.76667	-93
5.77500	-89
5.78333	-84
5.79167	-77
5.80000	-72
5.80833	-69
5.81667	-70
5.82500	-73
5.83333	-76
5.84167	-78
5.85000	-76
5.85833	-71
5.86667	-67
5.87500	-66
5.88333	-68
5.89167	-73
5.90000	-78
5.90833	-81
5.91667	-82
5.92500	-81
5.93333	-83
5.94167	-85
5.95000	-88
5.95833	-89
5.96667	-89
5.97500	-88
5.98333	-88
5.99167	-89
6.00000	-91
6.00833	-93
6.01667	-94
6.02500	-93
6.03333	-91
6.04167	-89
6.05000	-87
6.05833	-85
6.06667	-83
6.07500	-82
6.08333	-81
6.09167	-80
6.10000	-80
6.10833	-82
6.11667	-86
6.12500	-90
6.13333	-92
6.14167	-91
6.15000	-86
6.15833	-81
6.16667	-77
6.17500	-78
6.18333	-81
6.19167	-84
6.20000	-86
6.20833	-85
6.21667	-80
6.22500	-74
6.23333	-71
6.24167	-72
6.25000	-77
6.25833	-86
6.26667	-91
6.27500	-92
6.28333	-89
6.29167	-83
6.30000	-76
6.30833	-70
6.31667	-66
6.32500	-65
6.33333	-66
6.34167	-69
6.35000	-72
6.35833	-75
6.36667	-78
6.37500	-80
6.38333	-82
6.39167	-83
6.40000	-84
6.40833	-85
6.41667	-87
6.42500	-90
6.43333	-93
6.44167	-94
6.45000	-95
6.45833	-93
6.46667	-91
6.47500	-86
6.48333	-82
6.49167	-81
6.50000	-83
6.50833	-87
6.51667	-91
6.52500	-93
6.53333	-92
6.54167	-89
6.55000	-87
6.55833	-86
6.56667	-85
6.57500	-83
6.58333	-81
6.59167	-78
6.60000	-75
6.60833	-72
6.61667	-71
6.62500	-71
6.63333	-71
6.64167	-71
6.65000	-72
6.65833	-73
6.66667	-76
6.67500	-81
6.68333	-88
6.69167	-94
6.70000	-100
6.70833	-102
6.71667	-99
6.72500	-95
6.73333	-90
6.74167	-87
6.75000	-85
6.75833	-86
6.76667	-88
6.77500	-89
6.78333	-90
6.79167	-92
6.80000	-93
6.80833	-94
6.81667	-92
6.82500	-88
6.83333	-83
6.84167	-76
6.85000	-72
6.85833	-70
6.86667	-70
6.87500	-70
6.88333	-71
6.89167	-72
6.90000	-74
6.90833	-78
6.91667	-83
6.92500	-88
6.93333	-92
6.94167	-94
6.95000	-95
6.95833	-95
6.96667	-93
6.97500	-91
6.98333	-89
6.99167	-87
7.00000	-86
7.00833	-85
7.01667	-84
7.02500	-84
7.03333	-83
7.04167	-83
7.05000	-81
7.05833	-79
7.06667	-77
7.07500	-75
7.08333	-74
7.09167	-76
7.10000	-80
7.10833	-84
7.11667	-88
7.12500	-91
7.13333	-93
7.14167	-95
7.15000	-98
7.15833	-101
7.16667	-103
7.17500	-102
7.18333	-100
7.19167	-96
7.20000	-92
7.20833	-88
7.21667	-85
7.22500	-83
7.23333	-82
7.24167	-83
7.25000	-85
7.25833	-89
7.26667	-93
7.27500	-96
7.28333	-97
7.29167	-96
7.30000	-94
7.30833	-92
7.31667	-92
7.32500	-94
7.33333	-99
7.34167	-104
7.35000	-107
7.35833	-106
7.36667	-103
7.37500	-96
7.38333	-89
7.39167	-83
7.40000	-79
7.40833	-77
7.41667	-78
7.42500	-81
7.43333	-86
7.44167	-91
7.45000	-96
7.45833	-98
7.46667	-97
7.47500	-94
7.48333	-90
7.49167	-89
7.50000	-92
7.50833	-98
7.51667	-106
7.52500	-114
7.53333	-120
7.54167	-124
7.55000	-127
7.55833	-127
7.56667	-125
7.57500	-120
7.58333	-115
7.59167	-110
7.60000	-107
7.60833	-105
7.61667	-105
7.62500	-104
7.63333	-101
7.64167	-97
7.65000	-94
7.65833	-93
7.66667	-92
7.67500	-93
7.68333	-93
7.69167	-94
7.70000	-94
7.70833	-94
7.71667	-94
7.72500	-94
7.73333	-92
7.74167	-91
7.75000	-91
7.75833	-94
7.76667	-98
7.77500	-103
7.78333	-107
7.79167	-108
7.80000	-106
7.80833	-104
7.81667	-104
7.82500	-105
7.83333	-106
7.84167	-107
7.85000	-107
7.85833	-104
7.86667	-102
7.87500	-101
7.88333	-102
7.89167	-103
7.90000	-105
7.90833	-104
7.91667	-102
7.92500	-100
7.93333	-100
7.94167	-102
7.95000	-107
7.95833	-113
7.96667	-117
7.97500	-117
7.98333	-112
7.99167	-105
8.00000	-97
8.00833	-91
8.01667	-91
8.02500	-94
8.03333	-99
8.04167	-105
8.05000	-109
8.05833	-111
8.06667	-109
8.07500	-105
8.08333	-100
8.09167	-94
8.10000	-90
8.10833	-88
8.11667	-89
8.12500	-93
8.13333	-96
8.14167	-98
8.15000	-99
8.15833	-98
8.16667	-98
8.17500	-99
8.18333	-103
8.19167	-108
8.20000	-113
8.20833	-119
8.21667	-123
8.22500	-126
8.23333	-127
8.24167	-126
8.25000	-124
8.25833	-121
8.26667	-119
8.27500	-117
8.28333	-116
8.29167	-114
8.30000	-112
8.30833	-108
8.31667	-103
8.32500	-99
8.33333	-95
8.34167	-92
8.35000	-91
8.35833	-93
8.36667	-97
8.37500	-101
8.38333	-105
8.39167	-106
8.40000	-105
8.40833	-103
8.41667	-101
8.42500	-100
8.43333	-101
8.44167	-104
8.45000	-107
8.45833	-109
8.46667	-111
8.47500	-111
8.48333	-111
8.49167	-111
8.50000	-112
8.50833	-111
8.51667	-110
8.52500	-108
8.53333	-106
8.54167	-104
8.55000	-103
8.55833	-104
8.56667	-104
8.57500	-102
8.58333	-100
8.59167	-98
8.60000	-95
8.60833	-93
8.61667	-90
8.62500	-87
8.63333	-86
8.64167	-86
8.65000	-89
8.65833	-94
8.66667	-99
8.67500	-106
8.68333	-112
8.69167	-117
8.70000	-120
8.70833	-119
8.71667	-114
8.72500	-109
8.73333	-106
8.74167	-104
8.75000	-103
8.75833	-103
8.76667	-102
8.77500	-100
8.78333	-96
8.79167	-90
8.80000	-82
8.80833	-77
8.81667	-74
8.82500	-76
8.83333	-83
8.84167	-92
8.85000	-100
8.85833	-106
8.86667	-112
8.87500	-118
8.88333	-123
8.89167	-126
8.90000	-124
8.90833	-119
8.91667	-111
8.92500	-102
8.93333	-95
8.94167	-90
8.95000	-88
8.95833	-89
8.96667	-92
8.97500	-98
8.98333	-104
8.99167	-109
9.00000	-112
9.00833	-111
9.01667	-106
9.02500	-99
9.03333	-93
9.04167	-89
9.05000	-87
9.05833	-89
9.06667	-92
9.07500	-97
9.08333	-102
9.09167	-105
9.10000	-106
9.10833	-104
9.11667	-100
9.12500	-97
9.13333	-99
9.14167	-103
9.15000	-108
9.15833	-110
9.16667	-109
9.17500	-105
9.18333	-101
9.19167	-102
9.20000	-107
9.20833	-113
9.21667	-118
9.22500	-121
9.23333	-119
9.24167	-113
9.25000	-106
9.25833	-100
9.26667	-95
9.27500	-93
9.28333	-93
9.29167	-94
9.30000	-96
9.30833	-97
9.31667	-99
9.32500	-100
9.33333	-102
9.34167	-105
9.35000	-107
9.35833	-108
9.36667	-108
9.37500	-106
9.38333	-103
9.39167	-101
9.40000	-100
9.40833	-100
9.41667	-100
9.42500	-100
9.43333	-97
9.44167	-93
9.45000	-90
9.45833	-88
9.46667	-88
9.47500	-90
9.48333	-92
9.49167	-93
9.50000	-91
9.50833	-90
9.51667	-92
9.52500	-95
9.53333	-101
9.54167	-107
9.55000	-112
9.55833	-115
9.56667	-118
9.57500	-122
9.58333	-124
9.59167	-124
9.60000	-121
9.60833	-118
9.61667	-113
9.62500	-108
9.63333	-104
9.64167	-98
9.65000	-93
9.65833	-87
9.66667	-85
9.67500	-86
9.68333	-90
9.69167	-94
9.70000	-98
9.70833	-101
9.71667	-102
9.72500	-102
9.73333	-102
9.74167	-104
9.75000	-107
9.75833	-111
9.76667	-115
9.77500	-118
9.78333	-122
9.79167	-125
9.80000	-128
9.80833	-130
9.81667	-130
9.82500	-127
9.83333	-123
9.84167	-117
9.85000	-110
9.85833	-102
9.86667	-96
9.87500	-94
9.88333	-95
9.89167	-100
9.90000	-108
9.90833	-114
9.91667	-119
9.92500	-121
9.93333	-122
9.94167	-121
9.95000	-119
9.95833	-116
9.96667	-111
9.97500	-106
9.98333	-100
9.99167	-95
10.00000	-90
10.00833	-87
10.01667	-86
10.02500	-86
10.03333	-87
10.04167	-88
10.05000	-88
10.05833	-86
10.06667	-84
10.07500	-83
10.08333	-85
10.09167	-89
10.10000	-96
10.10833	-102
10.11667	-108
10.12500	-113
10.13333	-115
10.14167	-115
10.15000	-115
10.15833	-114
10.16667	-113
10.17500	-112
10.18333	-110
10.19167	-108
10.20000	-108
10.20833	-109
10.21667	-111
10.22500	-115
10.23333	-118
10.24167	-121
10.25000	-122
10.25833	-122
10.26667	-120
10.27500	-116
10.28333	-112
10.29167	-107
10.30000	-103
10.30833	-100
10.31667	-99
10.32500	-101
10.33333	-105
10.34167	-110
10.35000	-114
10.35833	-117
10.36667	-119
10.37500	-119
10.38333	-119
10.39167	-118
10.40000	-116
10.40833	-115
10.41667	-113
10.42500	-111
10.43333	-108
10.44167	-104
10.45000	-101
10.45833	-98
10.46667	-96
10.47500	-94
10.48333	-92
10.49167	-89
10.50000	-88
10.50833	-86
10.51667	-87
10.52500	-89
10.53333	-91
10.54167	-94
10.55000	-96
10.55833	-96
10.56667	-96
10.57500	-98
10.58333	-102
10.59167	-105
10.60000	-107
10.60833	-107
10.61667	-104
10.62500	-101
10.63333	-99
10.64167	-98
10.65000	-98
10.65833	-98
10.66667	-98
10.67500	-99
10.68333	-102
10.69167	-106
10.70000	-111
10.70833	-116
10.71667	-120
10.72500	-121
10.73333	-121
10.74167	-117
10.75000	-114
10.75833	-110
10.76667	-107
10.77500	-103
10.78333	-99
10.79167	-96
10.80000	-95
10.80833	-97
10.81667	-101
10.82500	-105
10.83333	-109
10.84167	-111
10.85000	-113
10.85833	-114
10.86667	-116
10.87500	-120
10.88333	-123
10.89167	-125
10.90000	-124
10.90833	-120
10.91667	-114
10.92500	-107
10.93333	-103
10.94167	-101
10.95000	-101
10.95833	-103
10.96667	-105
10.97500	-106
10.98333	-107
10.99167	-109
11.00000	-113
11.00833	-116
11.01667	-117
11.02500	-116
11.03333	-112
11.04167	-108
11.05000	-104
11.05833	-102
11.06667	-102
11.07500	-103
11.08333	-105
11.09167	-106
11.10000	-107
11.10833	-108
11.11667	-110
11.12500	-112
11.13333	-114
11.14167	-116
11.15000	-117
11.15833	-116
11.16667	-115
11.17500	-116
11.18333	-119
11.19167	-124
11.20000	-130
11.20833	-133
11.21667	-131
11.22500	-127
11.23333	-122
11.24167	-118
11.25000	-116
11.25833	-119
11.26667	-121
11.27500	-120
11.28333	-117
11.29167	-113
11.30000	-109
11.30833	-107
11.31667	-107
11.32500	-110
11.33333	-112
11.34167	-113
11.35000	-113
11.35833	-111
11.36667	-109
11.37500	-107
11.38333	-108
11.39167	-109
11.40000	-111
11.40833	-112
11.41667	-114
11.42500	-115
11.43333	-115
11.44167	-114
11.45000	-109
11.45833	-102
11.46667	-95
11.47500	-91
11.48333	-90
11.49167	-92
11.50000	-96
11.50833	-99
11.51667	-100
11.52500	-102
11.53333	-105
11.54167	-111
11.55000	-117
11.55833	-123
11.56667	-129
11.57500	-131
11.58333	-130
11.59167	-127
11.60000	-123
11.60833	-119
11.61667	-118
11.62500	-118
11.63333	-118
11.64167	-116
11.65000	-114
11.65833	-112
11.66667	-111
11.67500	-110
11.68333	-111
11.69167	-111
11.70000	-110
11.70833	-110
11.71667	-109
11.72500	-109
11.73333	-107
11.74167	-105
11.75000	-102
11.75833	-101
11.76667	-100
11.77500	-100
11.78333	-100
11.79167	-100
11.80000	-100
11.80833	-99
11.81667	-97
11.82500	-95
11.83333	-93
11.84167	-91
11.85000	-92
11.85833	-96
11.86667	-103
11.87500	-112
11.88333	-121
11.89167	-127
11.90000	-129
11.90833	-126
11.91667	-120
11.92500	-113
11.93333	-109
11.94167	-107
11.95000	-107
11.95833	-108
11.96667	-109
11.97500	-111
11.98333	-112
11.99167	-115
12.00000	-118
12.00833	-120
12.01667	-119
12.02500	-117
12.03333	-116
12.04167	-116
12.05000	-117
12.05833	-117
12.06667	-115
12.07500	-112
12.08333	-107
12.09167	-104
12.10000	-103
12.10833	-104
12.11667	-105
12.12500	-107
12.13333	-107
12.14167	-107
12.15000	-108
12.15833	-111
12.16667	-114
12.17500	-117
12.18333	-119
12.19167	-119
12.20000	-119
12.20833	-119
12.21667	-121
12.22500	-123
12.23333	-123
12.24167	-120
12.25000	-116
12.25833	-112
12.26667	-109
12.27500	-109
12.28333	-110
12.29167	-111
12.30000	-112
12.30833	-114
12.31667	-117
12.32500	-119
12.33333	-121
12.34167	-121
12.35000	-121
12.35833	-120
12.36667	-117
12.37500	-115
12.38333	-112
12.39167	-110
12.40000	-108
12.40833	-106
12.41667	-105
12.42500	-103
12.43333	-100
12.44167	-97
12.45000	-94
12.45833	-93
12.46667	-95
12.47500	-100
12.48333	-106
12.49167	-112
12.50000	-117
12.50833	-120
12.51667	-119
12.52500	-115
12.53333	-108
12.54167	-100
12.55000	-94
12.55833	-90
12.56667	-87
12.57500	-86
12.58333	-88
12.59167	-91
12.60000	-94
12.60833	-99
12.61667	-103
12.62500	-106
12.63333	-106
12.64167	-103
12.65000	-100
12.65833	-97
12.66667	-96
12.67500	-98
12.68333	-101
12.69167	-103
12.70000	-103
12.70833	-102
12.71667	-100
12.72500	-98
12.73333	-95
12.74167	-92
12.75000	-90
12.75833	-90
12.76667	-91
12.77500	-95
12.78333	-99
12.79167	-103
12.80000	-106
12.80833	-109
12.81667	-110
12.82500	-109
12.83333	-107
12.84167	-104
12.85000	-101
12.85833	-100
12.86667	-100
12.87500	-101
12.88333	-104
12.89167	-106
12.90000	-106
12.90833	-106
12.91667	-106
12.92500	-106
12.93333	-106
12.94167	-107
12.95000	-107
12.95833	-107
12.96667	-107
12.97500	-107
12.98333	-107
12.99167	-108
13.00000	-109
13.00833	-110
13.01667	-109
13.02500	-107
13.03333	-102
13.04167	-95
13.05000	-91
13.05833	-89
13.06667	-92
13.07500	-99
13.08333	-108
13.09167	-115
13.10000	-119
13.10833	-119
13.11667	-115
13.12500	-110
13.13333	-105
13.14167	-100
13.15000	-97
13.15833	-96
13.16667	-98
13.17500	-102
13.18333	-107
13.19167	-113
13.20000	-119
13.20833	-123
13.21667	-125
13.22500	-124
13.23333	-122
13.24167	-119
13.25000	-117
13.25833	-116
13.26667	-116
13.27500	-116
13.28333	-117
13.29167	-116
13.30000	-115
13.30833	-111
13.31667	-106
13.32500	-101
13.33333	-98
13.34167	-98
13.35000	-99
13.35833	-102
13.36667	-103
13.37500	-103
13.38333	-100
13.39167	-98
13.40000	-96
13.40833	-94
13.41667	-94
13.42500	-96
13.43333	-99
13.44167	-100
13.45000	-102
13.45833	-102
13.46667	-101
13.47500	-100
13.48333	-100
13.49167	-100
13.50000	-101
13.50833	-102
13.51667	-105
13.52500	-107
13.53333	-110
13.54167	-114
13.55000	-115
13.55833	-115
13.56667	-112
13.57500	-108
13.58333	-105
13.59167	-103
13.60000	-103
13.60833	-104
13.61667	-105
13.62500	-106
13.63333	-104
13.64167	-101
13.65000	-96
13.65833	-90
13.66667	-86
13.67500	-85
13.68333	-87
13.69167	-88
13.70000	-89
13.70833	-89
13.71667	-87
13.72500	-84
13.73333	-82
13.74167	-81
13.75000	-80
13.75833	-78
13.76667	-76
13.77500	-76
13.78333	-79
13.79167	-86
13.80000	-94
13.80833	-100
13.81667	-101
13.82500	-99
13.83333	-94
13.84167	-87
13.85000	-83
13.85833	-80
13.86667	-80
13.87500	-79
13.88333	-80
13.89167	-82
13.90000	-86
13.90833	-89
13.91667	-92
13.92500	-92
13.93333	-91
13.94167	-87
13.95000	-83
13.95833	-79
13.96667	-76
13.97500	-73
13.98333	-72
13.99167	-73
14.00000	-76
14.00833	-79
14.01667	-84
14.02500	-89
14.03333	-93
14.04167	-98
14.05000	-101
14.05833	-102
14.06667	-101
14.07500	-99
14.08333	-96
14.09167	-94
14.10000	-92
14.10833	-90
14.11667	-86
14.12500	-81
14.13333	-73
14.14167	-64
14.15000	-57
14.15833	-55
14.16667	-56
14.17500	-60
14.18333	-64
14.19167	-67
14.20000	-68
14.20833	-69
14.21667	-72
14.22500	-75
14.23333	-78
14.24167	-81
14.25000	-84
14.25833	-88
14.26667	-91
14.27500	-93
14.28333	-93
14.29167	-90
14.30000	-84
14.30833	-76
14.31667	-69
14.32500	-64
14.33333	-61
14.34167	-62
14.35000	-64
14.35833	-67
14.36667	-69
14.37500	-71
14.38333	-74
14.39167	-78
14.40000	-83
14.40833	-85
14.41667	-84
14.42500	-80
14.43333	-74
14.44167	-68
14.45000	-63
14.45833	-61
14.46667	-60
14.47500	-62
14.48333	-65
14.49167	-70
14.50000	-78
14.50833	-85
14.51667	-91
14.52500	-96
14.53333	-96
14.54167	-93
14.55000	-89
14.55833	-83
14.56667	-76
14.57500	-70
14.58333	-64
14.59167	-58
14.60000	-52
14.60833	-51
14.61667	-53
14.62500	-59
14.63333	-67
14.64167	-74
14.65000	-77
14.65833	-76
14.66667	-73
14.67500	-71
14.68333	-69
14.69167	-69
14.70000	-71
14.70833	-74
14.71667	-77
14.72500	-80
14.73333	-82
14.74167	-84
14.75000	-84
14.75833	-83
14.76667	-81
14.77500	-79
14.78333	-78
14.79167	-78
14.80000	-80
14.80833	-82
14.81667	-84
14.82500	-84
14.83333	-83
14.84167	-82
14.85000	-79
14.85833	-76
14.86667	-74
14.87500	-74
14.88333	-77
14.89167	-81
14.90000	-87
14.90833	-92
14.91667	-95
14.92500	-97
14.93333	-100
14.94167	-103
14.95000	-105
14.95833	-105
14.96667	-103
14.97500	-101
14.98333	-100
14.99167	-101
15.00000	-104
15.00833	-106
15.01667	-106
15.02500	-104
15.03333	-100
15.04167	-95
15.05000	-90
15.05833	-86
15.06667	-83
15.07500	-81
15.08333	-80
15.09167	-82
15.10000	-85
15.10833	-88
15.11667	-91
15.12500	-94
15.13333	-97
15.14167	-98
15.15000	-99
15.15833	-99
15.16667	-98
15.17500	-98
15.18333	-99
15.19167	-98
15.20000	-95
15.20833	-92
15.21667	-90
15.22500	-89
15.23333	-90
15.24167	-93
15.25000	-96
15.25833	-98
15.26667	-100
15.27500	-100
15.28333	-98
15.29167	-96
15.30000	-95
15.30833	-94
15.31667	-95
15.32500	-97
15.33333	-99
15.34167	-102
15.35000	-105
15.35833	-108
15.36667	-111
15.37500	-112
15.38333	-111
15.39167	-108
15.40000	-104
15.40833	-100
15.41667	-96
15.42500	-94
15.43333	-93
15.44167	-94
15.45000	-97
15.45833	-102
15.46667	-106
15.47500	-111
15.48333	-116
15.49167	-119
15.50000	-119
15.50833	-116
15.51667	-112
15.52500	-107
15.53333	-104
15.54167	-103
15.55000	-107
15.55833	-113
15.56667	-120
15.57500	-124
15.58333	-124
15.59167	-121
15.60000	-116
15.60833	-111
15.61667	-108
15.62500	-106
15.63333	-103
15.64167	-99
15.65000	-96
15.65833	-95
15.66667	-95
15.67500	-98
15.68333	-101
15.69167	-103
15.70000	-105
15.70833	-105
15.71667	-106
15.72500	-107
15.73333	-108
15.74167	-109
15.75000	-109
15.75833	-108
15.76667	-106
15.77500	-106
15.78333	-106
15.79167	-108
15.80000	-112
15.80833	-115
15.81667	-119
15.82500	-123
15.83333	-128
15.84167	-134
15.85000	-138
15.85833	-140
15.86667	-140
15.87500	-136
15.88333	-130
15.89167	-126
15.90000	-124
15.90833	-123
15.91667	-122
15.92500	-122
15.93333	-120
15.94167	-117
15.95000	-116
15.95833	-118
15.96667	-120
15.97500	-121
15.98333	-122
15.99167	-120
16.00000	-118
16.00833	-117
16.01667	-119
16.02500	-123
16.03333	-127
16.04167	-130
16.05000	-130
16.05833	-127
16.06667	-122
16.07500	-116
16.08333	-111
16.09167	-110
16.10000	-112
16.10833	-116
16.11667	-122
16.12500	-127
16.13333	-134
16.14167	-139
16.15000	-143
16.15833	-144
16.16667	-143
16.17500	-139
16.18333	-134
16.19167	-130
16.20000	-127
16.20833	-124
16.21667	-120
16.22500	-117
16.23333	-114
16.24167	-114
16.25000	-117
16.25833	-123
16.26667	-129
16.27500	-135
16.28333	-139
16.29167	-139
16.30000	-135
16.30833	-129
16.31667	-124
16.32500	-120
16.33333	-121
16.34167	-125
16.35000	-130
16.35833	-133
16.36667	-135
16.37500	-133
16.38333	-131
16.39167	-131
16.40000	-134
16.40833	-139
16.41667	-144
16.42500	-149
16.43333	-149
16.44167	-146
16.45000	-141
16.45833	-133
16.46667	-124
16.47500	-114
16.48333	-107
16.49167	-105
16.50000	-108
16.50833	-112
16.51667	-118
16.52500	-123
16.53333	-126
16.54167	-126
16.55000	-127
16.55833	-127
16.56667	-129
16.57500	-131
16.58333	-132
16.59167	-134
16.60000	-136
16.60833	-138
16.61667	-138
16.62500	-137
16.63333	-137
16.64167	-137
16.65000	-137
16.65833	-139
16.66667	-143
16.67500	-145
16.68333	-147
16.69167	-148
16.70000	-146
16.70833	-143
16.71667	-138
16.72500	-134
16.73333	-130
16.74167	-128
16.75000	-127
16.75833	-129
16.76667	-133
16.77500	-137
16.78333	-141
16.79167	-144
16.80000	-147
16.80833	-149
16.81667	-148
16.82500	-146
16.83333	-143
16.84167	-140
16.85000	-139
16.85833	-140
16.86667	-141
16.87500	-140
16.88333	-137
16.89167	-135
16.90000	-134
16.90833	-136
16.91667	-142
16.92500	-148
16.93333	-152
16.94167	-152
16.95000	-148
16.95833	-142
16.96667	-137
16.97500	-135
16.98333	-136
16.99167	-138
17.00000	-140
17.00833	-142
17.01667	-143
17.02500	-144
17.03333	-144
17.04167	-146
17.05000	-147
17.05833	-149
17.06667	-150
17.07500	-152
17.08333	-154
17.09167	-156
17.10000	-157
17.10833	-159
17.11667	-161
17.12500	-163
17.13333	-163
17.14167	-161
17.15000	-159
17.15833	-156
17.16667	-153
17.17500	-150
17.18333	-148
17.19167	-147
17.20000	-147
17.20833	-148
17.21667	-150
17.22500	-152
17.23333	-153
17.24167	-153
17.25000	-152
17.25833	-150
17.26667	-149
17.27500	-150
17.28333	-152
17.29167	-155
17.30000	-156
17.30833	-157
17.31667	-156
17.32500	-153
17.33333	-150
17.34167	-148
17.35000	-146
17.35833	-145
17.36667	-146
17.37500	-149
17.38333	-152
17.39167	-155
17.40000	-156
17.40833	-156
17.41667	-156
17.42500	-154
17.43333	-154
17.44167	-155
17.45000	-157
17.45833	-160
17.46667	-162
17.47500	-164
17.48333	-165
17.49167	-167
17.50000	-168
17.50833	-168
17.51667	-169
17.52500	-168
17.53333	-168
17.54167	-167
17.55000	-166
17.55833	-165
17.56667	-162
17.57500	-157
17.58333	-149
17.59167	-141
17.60000	-133
17.60833	-129
17.61667	-128
17.62500	-129
17.63333	-132
17.64167	-135
17.65000	-139
17.65833	-143
17.66667	-148
17.67500	-153
17.68333	-159
17.69167	-164
17.70000	-168
17.70833	-170
17.71667	-168
17.72500	-166
17.73333	-163
17.74167	-160
17.75000	-158
17.75833	-157
17.76667	-157
17.77500	-156
17.78333	-154
17.79167	-151
17.80000	-147
17.80833	-144
17.81667	-142
17.82500	-142
17.83333	-143
17.84167	-145
17.85000	-148
17.85833	-150
17.86667	-152
17.87500	-153
17.88333	-153
17.89167	-152
17.90000	-150
17.90833	-148
17.91667	-145
17.92500	-144
17.93333	-145
17.94167	-149
17.95000	-154
17.95833	-159
17.96667	-162
17.97500	-164
17.98333	-163
17.99167	-160
18.00000	-157
18.00833	-155
18.01667	-154
18.02500	-154
18.03333	-154
18.04167	-155
18.05000	-154
18.05833	-152
18.06667	-150
18.07500	-149
18.08333	-149
18.09167	-149
18.10000	-150
18.10833	-151
18.11667	-155
18.12500	-159
18.13333	-165
18.14167	-170
18.15000	-171
18.15833	-168
18.16667	-163
18.17500	-158
18.18333	-154
18.19167	-153
18.20000	-155
18.20833	-158
18.21667	-161
18.22500	-165
18.23333	-168
18.24167	-172
18.25000	-174
18.25833	-175
18.26667	-174
18.27500	-170
18.28333	-166
18.29167	-162
18.30000	-161
18.30833	-163
18.31667	-166
18.32500	-169
18.33333	-170
18.34167	-168
18.35000	-166
18.35833	-165
18.36667	-166
18.37500	-166
18.38333	-168
18.39167	-169
18.40000	-169
18.40833	-168
18.41667	-168
18.42500	-168
18.43333	-168
18.44167	-167
18.45000	-166
18.45833	-167
18.46667	-169
18.47500	-173
18.48333	-178
18.49167	-184
18.50000	-187
18.50833	-188
18.51667	-185
18.52500	-181
18.53333	-178
18.54167	-178
18.55000	-180
18.55833	-181
18.56667	-180
18.57500	-179
18.58333	-177
18.59167	-176
18.60000	-177
18.60833	-180
18.61667	-182
18.62500	-185
18.63333	-186
18.64167	-185
18.65000	-181
18.65833	-174
18.66667	-166
18.67500	-160
18.68333	-156
18.69167	-157
18.70000	-163
18.70833	-169
18.71667	-172
18.72500	-173
18.73333	-170
18.74167	-166
18.75000	-162
18.75833	-159
18.76667	-159
18.77500	-161
18.78333	-163
18.79167	-165
18.80000	-166
18.80833	-166
18.81667	-165
18.82500	-162
18.83333	-157
18.84167	-150
18.85000	-143
18.85833	-136
18.86667	-132
18.87500	-132
18.88333	-135
18.89167	-140
18.90000	-146
18.90833	-151
18.91667	-155
18.92500	-158
18.93333	-162
18.94167	-166
18.95000	-169
18.95833	-173
18.96667	-176
18.97500	-178
18.98333	-178
18.99167	-177
19.00000	-174
19.00833	-172
19.01667	-169
19.02500	-165
19.03333	-163
19.04167	-162
19.05000	-162
19.05833	-161
19.06667	-160
19.07500	-161
19.08333	-162
19.09167	-163
19.10000	-163
19.10833	-163
19.11667	-161
19.12500	-159
19.13333	-158
19.14167	-158
19.15000	-157
19.15833	-156
19.16667	-154
19.17500	-151
19.18333	-148
19.19167	-145
19.20000	-143
19.20833	-144
19.21667	-148
19.22500	-152
19.23333	-154
19.24167	-154
19.25000	-152
19.25833	-150
19.26667	-147
19.27500	-147
19.28333	-146
19.29167	-142
19.30000	-134
19.30833	-125
19.31667	-114
19.32500	-106
19.33333	-102
19.34167	-102
19.35000	-104
19.35833	-107
19.36667	-109
19.37500	-108
19.38333	-103
19.39167	-99
19.40000	-95
19.40833	-94
19.41667	-96
19.42500	-99
19.43333	-98
19.44167	-94
19.45000	-88
19.45833	-82
19.46667	-77
19.47500	-73
19.48333	-71
19.49167	-67
19.50000	-61
19.50833	-53
19.51667	-44
19.52500	-34
19.53333	-24
19.54167	-12
19.55000	-0
19.55833	13
19.56667	26
19.57500	40
19.58333	54
19.59167	68
19.60000	82
19.60833	97
19.61667	114
19.62500	133
19.63333	153
19.64167	173
19.65000	194
19.65833	217
19.66667	241
19.67500	268
19.68333	296
19.69167	324
19.70000	351
19.70833	380
19.71667	411
19.72500	445
19.73333	484
19.74167	525
19.75000	567
19.75833	609
19.76667	653
19.77500	699
19.78333	747
19.79167	801
19.80000	859
19.80833	918
19.81667	977
19.82500	1036
19.83333	1096
19.84167	1158
19.85000	1223
19.85833	1293
19.86667	1368
19.87500	1453
19.88333	1543
19.89167	1637
19.90000	1735
19.90833	1833
19.91667	1932
19.92500	2032
19.93333	2134
19.94167	2239
19.95000	2344
19.95833	2453
19.96667	2564
19.97500	2681
19.98333	2802
19.99167	2928
20.00000	3062
20.00833	3198
20.01667	3341
20.02500	3484
20.03333	3632
20.04167	3783
20.05000	3935
20.05833	4093
20.06667	4252
20.07500	4416
20.08333	4584
20.09167	4755
20.10000	4932
20.10833	5107
20.11667	5289
20.12500	5469
20.13333	5651
20.14167	5837
20.15000	6023
20.15833	6219
20.16667	6412
20.17500	6611
20.18333	6810
20.19167	7008
20.20000	7211
20.20833	7412
20.21667	7621
20.22500	7828
20.23333	8037
20.24167	8246
20.25000	8450
20.25833	8658
20.26667	8860
20.27500	9066
20.28333	9271
20.29167	9476
20.30000	9686
20.30833	9890
20.31667	10098
20.32500	10299
20.33333	10497
20.34167	10693
20.35000	10880
20.35833	11067
20.36667	11248
20.37500	11430
20.38333	11608
20.39167	11781
20.40000	11953
20.40833	12116
20.41667	12279
20.42500	12436
20.43333	12588
20.44167	12736
20.45000	12877
20.45833	13017
20.46667	13150
20.47500	13282
20.48333	13406
20.49167	13521
20.50000	13630
20.50833	13728
20.51667	13820
20.52500	13905
20.53333	13982
20.54167	14054
20.55000	14118
20.55833	14177
20.56667	14229
20.57500	14274
20.58333	14310
20.59167	14337
20.60000	14356
20.60833	14368
20.61667	14373
20.62500	14373
20.63333	14366
20.64167	14352
20.65000	14332
20.65833	14304
20.66667	14266
20.67500	14217
20.68333	14158
20.69167	14091
20.70000	14016
20.70833	13938
20.71667	13856
20.72500	13771
20.73333	13680
20.74167	13583
20.75000	13483
20.75833	13377
20.76667	13270
20.77500	13156
20.78333	13038
20.79167	12914
20.80000	12782
20.80833	12644
20.81667	12496
20.82500	12345
20.83333	12188
20.84167	12026
20.85000	11865
20.85833	11702
20.86667	11543
20.87500	11384
20.88333	11225
20.89167	11067
20.90000	10905
20.90833	10743
20.91667	10575
20.92500	10406
20.93333	10233
20.94167	10057
20.95000	9884
20.95833	9706
20.96667	9534
20.97500	9361
20.98333	9192
20.99167	9025
21.00000	8855
21.00833	8689
21.01667	8520
21.02500	8354
21.03333	8190
21.04167	8028
21.05000	7872
21.05833	7715
21.06667	7562
21.07500	7407
21.08333	7252
21.09167	7101
21.10000	6950
21.10833	6807
21.11667	6665
21.12500	6527
21.13333	6390
21.14167	6253
21.15000	6120
21.15833	5985
21.16667	5857
21.17500	5732
21.18333	5612
21.19167	5499
21.20000	5389
21.20833	5284
21.21667	5178
21.22500	5075
21.23333	4973
21.24167	4871
21.25000	4773
21.25833	4674
21.26667	4578
21.27500	4484
21.28333	4392
21.29167	4304
21.30000	4218
21.30833	4139
21.31667	4062
21.32500	3989
21.33333	3918
21.34167	3849
21.35000	3781
21.35833	3711
21.36667	3644
21.37500	3577
21.38333	3515
21.39167	3456
21.40000	3401
21.40833	3350
21.41667	3299
21.42500	3250
21.43333	3203
21.44167	3155
21.45000	3109
21.45833	3062
21.46667	3018
21.47500	2976
21.48333	2936
21.49167	2902
21.50000	2871
21.50833	2841
21.51667	2811
21.52500	2780
21.53333	2746
21.54167	2711
21.55000	2677
21.55833	2646
21.56667	2617
21.57500	2591
21.58333	2566
21.59167	2540
21.60000	2511
21.60833	2482
21.61667	2453
21.62500	2426
21.63333	2403
21.64167	2382
21.65000	2363
21.65833	2346
21.66667	2329
21.67500	2313
21.68333	2296
21.69167	2277
21.70000	2258
21.70833	2239
21.71667	2220
21.72500	2202
21.73333	2187
21.74167	2172
21.75000	2160
21.75833	2149
21.76667	2139
21.77500	2133
21.78333	2126
21.79167	2119
21.80000	2109
21.80833	2097
21.81667	2084
21.82500	2071
21.83333	2060
21.84167	2048
21.85000	2037
21.85833	2026
21.86667	2016
21.87500	2006
21.88333	1997
21.89167	1986
21.90000	1975
21.90833	1963
21.91667	1950
21.92500	1939
21.93333	1932
21.94167	1926
21.95000	1920
21.95833	1913
21.96667	1906
21.97500	1897
21.98333	1889
21.99167	1882
22.00000	1875
22.00833	1868
22.01667	1860
22.02500	1852
22.03333	1846
22.04167	1841
22.05000	1835
22.05833	1826
22.06667	1816
22.07500	1806
22.08333	1798
22.09167	1795
22.10000	1796
22.10833	1799
22.11667	1802
22.12500	1802
22.13333	1796
22.14167	1785
22.15000	1771
22.15833	1756
22.16667	1743
22.17500	1733
22.18333	1726
22.19167	1723
22.20000	1722
22.20833	1721
22.21667	1718
22.22500	1713
22.23333	1706
22.24167	1697
22.25000	1691
22.25833	1686
22.26667	1682
22.27500	1675
22.28333	1665
22.29167	1654
22.30000	1643
22.30833	1634
22.31667	1627
22.32500	1620
22.33333	1614
22.34167	1605
22.35000	1595
22.35833	1583
22.36667	1570
22.37500	1556
22.38333	1545
22.39167	1537
22.40000	1532
22.40833	1527
22.41667	1519
22.42500	1508
22.43333	1492
22.44167	1474
22.45000	1458
22.45833	1445
22.46667	1433
22.47500	1422
22.48333	1413
22.49167	1406
22.50000	1400
22.50833	1395
22.51667	1390
22.52500	1384
22.53333	1375
22.54167	1364
22.55000	1350
22.55833	1335
22.56667	1318
22.57500	1302
22.58333	1286
22.59167	1273
22.60000	1260
22.60833	1250
22.61667	1240
22.62500	1232
22.63333	1226
22.64167	1222
22.65000	1217
22.65833	1213
22.66667	1207
22.67500	1199
22.68333	1190
22.69167	1181
22.70000	1172
22.70833	1162
22.71667	1152
22.72500	1142
22.73333	1133
22.74167	1124
22.75000	1114
22.75833	1105
22.76667	1096
22.77500	1089
22.78333	1083
22.79167	1079
22.80000	1075
22.80833	1071
22.81667	1065
22.82500	1059
22.83333	1055
22.84167	1053
22.85000	1050
22.85833	1047
22.86667	1041
22.87500	1034
22.88333	1025
22.89167	1013
22.90000	1001
22.90833	988
22.91667	976
22.92500	966
22.93333	960
22.94167	958
22.95000	957
22.95833	958
22.96667	956
22.97500	951
22.98333	944
22.99167	935
23.00000	926
23.00833	921
23.01667	921
23.02500	923
23.03333	925
23.04167	926
23.05000	927
23.05833	925
23.06667	919
23.07500	910
23.08333	899
23.09167	887
23.10000	874
23.10833	865
23.11667	863
23.12500	865
23.13333	870
23.14167	876
23.15000	879
23.15833	881
23.16667	881
23.17500	879
23.18333	878
23.19167	876
23.20000	875
23.20833	872
23.21667	866
23.22500	858
23.23333	848
23.24167	836
23.25000	829
23.25833	826
23.26667	827
23.27500	829
23.28333	832
23.29167	834
23.30000	835
23.30833	835
23.31667	836
23.32500	836
23.33333	833
23.34167	828
23.35000	821
23.35833	813
23.36667	807
23.37500	803
23.38333	801
23.39167	798
23.40000	794
23.40833	789
23.41667	784
23.42500	779
23.43333	773
23.44167	767
23.45000	762
23.45833	759
23.46667	757
23.47500	758
23.48333	761
23.49167	764
23.50000	768
23.50833	770
23.51667	772
23.52500	772
23.53333	770
23.54167	766
23.55000	761
23.55833	755
23.56667	750
23.57500	745
23.58333	740
23.59167	736
23.60000	732
23.60833	730
23.61667	730
23.62500	733
23.63333	736
23.64167	739
23.65000	742
23.65833	744
23.66667	745
23.67500	743
23.68333	739
23.69167	732
23.70000	724
23.70833	716
23.71667	708
23.72500	702
23.73333	699
23.74167	697
23.75000	697
23.75833	699
23.76667	701
23.77500	702
23.78333	703
23.79167	704
23.80000	706
23.80833	708
23.81667	707
23.82500	705
23.83333	700
23.84167	694
23.85000	687
23.85833	679
23.86667	672
23.87500	665
23.88333	660
23.89167	658
23.90000	658
23.90833	658
23.91667	660
23.92500	661
23.93333	663
23.94167	665
23.95000	667
23.95833	668
23.96667	669
23.97500	670
23.98333	670
23.99167	670
24.00000	669
24.00833	667
24.01667	666
24.02500	665
24.03333	667
24.04167	670
24.05000	673
24.05833	675
24.06667	678
24.07500	681
24.08333	683
24.09167	686
24.10000	690
24.10833	693
24.11667	695
24.12500	697
24.13333	700
24.14167	702
24.15000	704
24.15833	706
24.16667	708
24.17500	711
24.18333	715
24.19167	721
24.20000	729
24.20833	737
24.21667	747
24.22500	756
24.23333	765
24.24167	774
24.25000	781
24.25833	787
24.26667	792
24.27500	794
24.28333	795
24.29167	795
24.30000	797
24.30833	800
24.31667	804
24.32500	811
24.33333	819
24.34167	827
24.35000	833
24.35833	836
24.36667	838
24.37500	840
24.38333	843
24.39167	847
24.40000	853
24.40833	860
24.41667	870
24.42500	881
24.43333	894
24.44167	908
24.45000	918
24.45833	925
24.46667	929
24.47500	932
24.48333	937
24.49167	944
24.50000	953
24.50833	961
24.51667	968
24.52500	973
24.53333	976
24.54167	980
24.55000	984
24.55833	988
24.56667	992
24.57500	995
24.58333	995
24.59167	995
24.60000	995
24.60833	997
24.61667	1000
24.62500	1003
24.63333	1005
24.64167	1007
24.65000	1010
24.65833	1013
24.66667	1016
24.67500	1019
24.68333	1021
24.69167	1022
24.70000	1021
24.70833	1020
24.71667	1017
24.72500	1015
24.73333	1014
24.74167	1015
24.75000	1015
24.75833	1015
24.76667	1013
24.77500	1011
24.78333	1008
24.79167	1004
24.80000	1001
24.80833	999
24.81667	998
24.82500	1001
24.83333	1005
24.84167	1010
24.85000	1012
24.85833	1010
24.86667	1005
24.87500	1000
24.88333	994
24.89167	989
24.90000	984
24.90833	977
24.91667	967
24.92500	955
24.93333	943
24.94167	931
24.95000	921
24.95833	913
24.96667	909
24.97500	906
24.98333	904
24.99167	900
25.00000	895
25.00833	888
25.01667	880
25.02500	874
25.03333	870
25.04167	870
25.05000	870
25.05833	867
25.06667	863
25.07500	855
25.08333	847
25.09167	838
25.10000	830
25.10833	821
25.11667	810
25.12500	800
25.13333	789
25.14167	778
25.15000	770
25.15833	764
25.16667	762
25.17500	761
25.18333	763
25.19167	763
25.20000	763
25.20833	760
25.21667	756
25.22500	750
25.23333	743
25.24167	735
25.25000	726
25.25833	716
25.26667	707
25.27500	701
25.28333	697
25.29167	693
25.30000	690
25.30833	686
25.31667	680
25.32500	675
25.33333	672
25.34167	670
25.35000	667
25.35833	663
25.36667	659
25.37500	654
25.38333	650
25.39167	647
25.40000	645
25.40833	643
25.41667	640
25.42500	637
25.43333	634
25.44167	631
25.45000	628
25.45833	627
25.46667	628
25.47500	628
25.48333	629
25.49167	628
25.50000	626
25.50833	624
25.51667	622
25.52500	620
25.53333	619
25.54167	618
25.55000	619
25.55833	619
25.56667	622
25.57500	628
25.58333	634
25.59167	639
25.60000	641
25.60833	639
25.61667	635
25.62500	629
25.63333	622
25.64167	616
25.65000	610
25.65833	606
25.66667	604
25.67500	605
25.68333	609
25.69167	613
25.70000	616
25.70833	617
25.71667	617
25.72500	615
25.73333	613
25.74167	612
25.75000	611
25.75833	612
25.76667	614
25.77500	615
25.78333	615
25.79167	616
25.80000	619
25.80833	621
25.81667	624
25.82500	627
25.83333	629
25.84167	629
25.85000	629
25.85833	628
25.86667	628
25.87500	630
25.88333	632
25.89167	635
25.90000	637
25.90833	639
25.91667	641
25.92500	642
25.93333	643
25.94167	645
25.95000	645
25.95833	645
25.96667	645
25.97500	645
25.98333	646
25.99167	647
26.00000	647
26.00833	648
26.01667	650
26.02500	655
26.03333	660
26.04167	665
26.05000	669
26.05833	671
26.06667	670
26.07500	670
26.08333	671
26.09167	673
26.10000	677
26.10833	682
26.11667	687
26.12500	693
26.13333	701
26.14167	709
26.15000	715
26.15833	719
26.16667	719
26.17500	718
26.18333	717
26.19167	719
26.20000	726
26.20833	736
26.21667	745
26.22500	751
26.23333	756
26.24167	760
26.25000	764
26.25833	768
26.26667	773
26.27500	780
26.28333	787
26.29167	794
26.30000	800
26.30833	806
26.31667	811
26.32500	815
26.33333	822
26.34167	830
26.35000	837
26.35833	841
26.36667	841
26.37500	837
26.38333	834
26.39167	834
26.40000	840
26.40833	848
26.41667	855
26.42500	861
26.43333	869
26.44167	880
26.45000	891
26.45833	902
26.46667	911
26.47500	918
26.48333	923
26.49167	926
26.50000	929
26.50833	932
26.51667	936
26.52500	940
26.53333	947
26.54167	954
26.55000	960
26.55833	965
26.56667	970
26.57500	976
26.58333	981
26.59167	986
26.60000	990
26.60833	995
26.61667	999
26.62500	1002
26.63333	1005
26.64167	1006
26.65000	1005
26.65833	1002
26.66667	998
26.67500	996
26.68333	996
26.69167	997
26.70000	998
26.70833	999
26.71667	999
26.72500	998
26.73333	998
26.74167	1001
26.75000	1007
26.75833	1015
26.76667	1022
26.77500	1028
26.78333	1030
26.79167	1030
26.80000	1028
26.80833	1027
26.81667	1027
26.82500	1027
26.83333	1026
26.84167	1025
26.85000	1023
26.85833	1020
26.86667	1018
26.87500	1017
26.88333	1018
26.89167	1021
26.90000	1025
26.90833	1027
26.91667	1026
26.92500	1021
26.93333	1012
26.94167	1001
26.95000	992
26.95833	987
26.96667	983
26.97500	982
26.98333	980
26.99167	977
27.00000	973
27.00833	970
27.01667	970
27.02500	971
27.03333	972
27.04167	971
27.05000	967
27.05833	960
27.06667	951
27.07500	943
27.08333	935
27.09167	929
27.10000	925
27.10833	922
27.11667	922
27.12500	925
27.13333	928
27.14167	930
27.15000	928
27.15833	923
27.16667	915
27.17500	906
27.18333	899
27.19167	896
27.20000	897
27.20833	899
27.21667	898
27.22500	896
27.23333	893
27.24167	891
27.25000	891
27.25833	894
27.26667	899
27.27500	903
27.28333	907
27.29167	909
27.30000	909
27.30833	904
27.31667	896
27.32500	887
27.33333	880
27.34167	875
27.35000	873
27.35833	873
27.36667	874
27.37500	872
27.38333	870
27.39167	868
27.40000	867
27.40833	866
27.41667	864
27.42500	863
27.43333	863
27.44167	865
27.45000	870
27.45833	877
27.46667	882
27.47500	884
27.48333	882
27.49167	878
27.50000	874
27.50833	872
27.51667	874
27.52500	878
27.53333	884
27.54167	891
27.55000	897
27.55833	904
27.56667	911
27.57500	916
27.58333	919
27.59167	919
27.60000	918
27.60833	917
27.61667	917
27.62500	919
27.63333	923
27.64167	928
27.65000	934
27.65833	940
27.66667	946
27.67500	952
27.68333	959
27.69167	965
27.70000	971
27.70833	976
27.71667	980
27.72500	984
27.73333	987
27.74167	990
27.75000	993
27.75833	994
27.76667	996
27.77500	999
27.78333	1003
27.79167	1009
27.80000	1016
27.80833	1024
27.81667	1032
27.82500	1040
27.83333	1047
27.84167	1053
27.85000	1058
27.85833	1063
27.86667	1070
27.87500	1078
27.88333	1086
27.89167	1093
27.90000	1098
27.90833	1101
27.91667	1104
27.92500	1107
27.93333	1113
27.94167	1123
27.95000	1134
27.95833	1148
27.96667	1160
27.97500	1170
27.98333	1178
27.99167	1183
28.00000	1188
28.00833	1193
28.01667	1199
28.02500	1205
28.03333	1211
28.04167	1217
28.05000	1225
28.05833	1234
28.06667	1243
28.07500	1252
28.08333	1259
28.09167	1264
28.10000	1267
28.10833	1271
28.11667	1277
28.12500	1285
28.13333	1294
28.14167	1303
28.15000	1311
28.15833	1317
28.16667	1324
28.17500	1331
28.18333	1337
28.19167	1343
28.20000	1348
28.20833	1353
28.21667	1358
28.22500	1365
28.23333	1372
28.24167	1379
28.25000	1387
28.25833	1393
28.26667	1398
28.27500	1402
28.28333	1407
28.29167	1412
28.30000	1419
28.30833	1426
28.31667	1434
28.32500	1440
28.33333	1443
28.34167	1443
28.35000	1441
28.35833	1438
28.36667	1436
28.37500	1437
28.38333	1439
28.39167	1442
28.40000	1446
28.40833	1451
28.41667	1456
28.42500	1461
28.43333	1462
28.44167	1462
28.45000	1461
28.45833	1460
28.46667	1462
28.47500	1466
28.48333	1469
28.49167	1470
28.50000	1466
28.50833	1461
28.51667	1457
28.52500	1454
28.53333	1453
28.54167	1454
28.55000	1457
28.55833	1459
28.56667	1463
28.57500	1468
28.58333	1474
28.59167	1477
28.60000	1480
28.60833	1481
28.61667	1482
28.62500	1481
28.63333	1481
28.64167	1481
28.65000	1482
28.65833	1482
28.66667	1483
28.67500	1484
28.68333	1485
28.69167	1486
28.70000	1486
28.70833	1486
28.71667	1484
28.72500	1480
28.73333	1475
28.74167	1468
28.75000	1462
28.75833	1456
28.76667	1453
28.77500	1453
28.78333	1457
28.79167	1463
28.80000	1469
28.80833	1474
28.81667	1477
28.82500	1480
28.83333	1483
28.84167	1487
28.85000	1491
28.85833	1495
28.86667	1498
28.87500	1500
28.88333	1499
28.89167	1497
28.90000	1494
28.90833	1493
28.91667	1495
28.92500	1499
28.93333	1506
28.94167	1514
28.95000	1521
28.95833	1527
28.96667	1532
28.97500	1537
28.98333	1543
28.99167	1549
29.00000	1557
29.00833	1562
29.01667	1565
29.02500	1565
29.03333	1564
29.04167	1562
29.05000	1565
29.05833	1572
29.06667	1583
29.07500	1596
29.08333	1608
29.09167	1618
29.10000	1626
29.10833	1634
29.11667	1641
29.12500	1649
29.13333	1656
29.14167	1662
29.15000	1668
29.15833	1674
29.16667	1680
29.17500	1689
29.18333	1700
29.19167	1712
29.20000	1724
29.20833	1736
29.21667	1748
29.22500	1761
29.23333	1776
29.24167	1792
29.25000	1809
29.25833	1826
29.26667	1842
29.27500	1855
29.28333	1867
29.29167	1878
29.30000	1890
29.30833	1904
29.31667	1919
29.32500	1935
29.33333	1951
29.34167	1966
29.35000	1980
29.35833	1994
29.36667	2011
29.37500	2033
29.38333	2057
29.39167	2080
29.40000	2103
29.40833	2123
29.41667	2142
29.42500	2161
29.43333	2184
29.44167	2211
29.45000	2240
29.45833	2273
29.46667	2307
29.47500	2340
29.48333	2372
29.49167	2402
29.50000	2432
29.50833	2461
29.51667	2493
29.52500	2527
29.53333	2566
29.54167	2609
29.55000	2655
29.55833	2703
29.56667	2752
29.57500	2802
29.58333	2852
29.59167	2904
29.60000	2961
29.60833	3019
29.61667	3080
29.62500	3143
29.63333	3208
29.64167	3275
29.65000	3345
29.65833	3421
29.66667	3500
29.67500	3584
29.68333	3672
29.69167	3766
29.70000	3866
29.70833	3970
29.71667	4081
29.72500	4196
29.73333	4316
29.74167	4442
29.75000	4571
29.75833	4709
29.76667	4850
29.77500	5000
29.78333	5156
29.79167	5320
29.80000	5495
29.80833	5675
29.81667	5867
29.82500	6065
29.83333	6276
29.84167	6499
29.85000	6728
29.85833	6972
29.86667	7222
29.87500	7486
29.88333	7762
29.89167	8051
29.90000	8360
29.90833	8677
29.91667	9015
29.92500	9363
29.93333	9725
29.94167	10102
29.95000	10485
29.95833	10890
29.96667	11303
29.97500	11743
29.98333	12201
29.99167	12672
30.00000	13169
30.00833	13671
30.01667	14203
30.02500	14746
30.03333	15310
30.04167	15898
30.05000	16494
30.05833	17122
30.06667	17756
30.07500	18418
30.08333	19097
30.09167	19789
30.10000	20511
30.10833	21237
30.11667	22001
30.12500	22773
30.13333	23565
30.14167	24380
30.15000	25194
30.15833	26040
30.16667	26885
30.17500	27760
30.18333	28651
30.19167	29553
30.20000	30490
30.20833	31420
30.21667	32384
30.22500	33346
30.23333	34321
30.24167	35314
30.25000	36296
30.25833	37310
30.26667	38311
30.27500	39335
30.28333	40365
30.29167	41394
30.30000	42449
30.30833	43483
30.31667	44542
30.32500	45585
30.33333	46627
30.34167	47675
30.35000	48703
30.35833	49755
30.36667	50785
30.37500	51828
30.38333	52867
30.39167	53893
30.40000	54933
30.40833	55938
30.41667	56951
30.42500	57935
30.43333	58901
30.44167	59858
30.45000	60782
30.45833	61714
30.46667	62615
30.47500	63517
30.48333	64404
30.49167	65264
30.50000	66119
30.50833	66930
30.51667	67729
30.52500	68490
30.53333	69223
30.54167	69937
30.55000	70611
30.55833	71274
30.56667	71900
30.57500	72508
30.58333	73089
30.59167	73633
30.60000	74155
30.60833	74631
30.61667	75083
30.62500	75497
30.63333	75878
30.64167	76233
30.65000	76551
30.65833	76845
30.66667	77101
30.67500	77323
30.68333	77510
30.69167	77656
30.70000	77768
30.70833	77843
30.71667	77886
30.72500	77894
30.73333	77864
30.74167	77798
30.75000	77695
30.75833	77552
30.76667	77376
30.77500	77161
30.78333	76914
30.79167	76638
30.80000	76328
30.80833	75998
30.81667	75630
30.82500	75236
30.83333	74804
30.84167	74332
30.85000	73835
30.85833	73295
30.86667	72737
30.87500	72143
30.88333	71525
30.89167	70889
30.90000	70218
30.90833	69542
30.91667	68829
30.92500	68104
30.93333	67353
30.94167	66571
30.95000	65781
30.95833	64949
30.96667	64115
30.97500	63252
30.98333	62376
30.99167	61495
31.00000	60587
31.00833	59688
31.01667	58757
31.02500	57828
31.03333	56885
31.04167	55921
31.05000	54967
31.05833	53983
31.06667	53015
31.07500	52030
31.08333	51045
31.09167	50070
31.10000	49076
31.10833	48106
31.11667	47120
31.12500	46149
31.13333	45177
31.14167	44197
31.15000	43235
31.15833	42253
31.16667	41297
31.17500	40338
31.18333	39390
31.19167	38464
31.20000	37531
31.20833	36632
31.21667	35724
31.22500	34838
31.23333	33957
31.24167	33075
31.25000	32219
31.25833	31355
31.26667	30524
31.27500	29702
31.28333	28898
31.29167	28120
31.30000	27341
31.30833	26591
31.31667	25837
31.32500	25104
31.33333	24382
31.34167	23667
31.35000	22985
31.35833	22307
31.36667	21661
31.37500	21025
31.38333	20405
31.39167	19804
31.40000	19203
31.40833	18631
31.41667	18064
31.42500	17519
31.43333	16991
31.44167	16473
31.45000	15981
31.45833	15495
31.46667	15032
31.47500	14580
31.48333	14141
31.49167	13718
31.50000	13299
31.50833	12900
31.51667	12506
31.52500	12129
31.53333	11764
31.54167	11410
31.55000	11078
31.55833	10753
31.56667	10446
31.57500	10145
31.58333	9851
31.59167	9568
31.60000	9286
31.60833	9019
31.61667	8756
31.62500	8506
31.63333	8266
31.64167	8033
31.65000	7816
31.65833	7605
31.66667	7408
31.67500	7218
31.68333	7034
31.69167	6860
31.70000	6690
31.70833	6529
31.71667	6369
31.72500	6217
31.73333	6068
31.74167	5923
31.75000	5786
31.75833	5651
31.76667	5525
31.77500	5404
31.78333	5289
31.79167	5183
31.80000	5082
31.80833	4988
31.81667	4896
31.82500	4809
31.83333	4724
31.84167	4643
31.85000	4566
31.85833	4492
31.86667	4421
31.87500	4349
31.88333	4277
31.89167	4208
31.90000	4141
31.90833	4079
31.91667	4022
31.92500	3970
31.93333	3920
31.94167	3873
31.95000	3830
31.95833	3791
31.96667	3755
31.97500	3720
31.98333	3685
31.99167	3650
32.00000	3613
32.00833	3579
32.01667	3549
32.02500	3523
32.03333	3504
32.04167	3487
32.05000	3472
32.05833	3456
32.06667	3440
32.07500	3423
32.08333	3407
32.09167	3393
32.10000	3381
32.10833	3372
32.11667	3364
32.12500	3359
32.13333	3356
32.14167	3356
32.15000	3358
32.15833	3363
32.16667	3369
32.17500	3374
32.18333	3380
32.19167	3386
32.20000	3394
32.20833	3405
32.21667	3418
32.22500	3433
32.23333	3448
32.24167	3466
32.25000	3485
32.25833	3507
32.26667	3532
32.27500	3561
32.28333	3594
32.29167	3629
32.30000	3667
32.30833	3705
32.31667	3744
32.32500	3783
32.33333	3826
32.34167	3873
32.35000	3923
32.35833	3979
32.36667	4039
32.37500	4103
32.38333	4171
32.39167	4239
32.40000	4310
32.40833	4380
32.41667	4455
32.42500	4533
32.43333	4620
32.44167	4715
32.45000	4817
32.45833	4929
32.46667	5046
32.47500	5173
32.48333	5306
32.49167	5442
32.50000	5584
32.50833	5729
32.51667	5885
32.52500	6047
32.53333	6220
32.54167	6407
32.55000	6600
32.55833	6807
32.56667	7021
32.57500	7249
32.58333	7487
32.59167	7733
32.60000	7994
32.60833	8259
32.61667	8543
32.62500	8836
32.63333	9148
32.64167	9480
32.65000	9823
32.65833	10191
32.66667	10566
32.67500	10964
32.68333	11375
32.69167	11799
32.70000	12248
32.70833	12705
32.71667	13195
32.72500	13699
32.73333	14227
32.74167	14781
32.75000	15346
32.75833	15946
32.76667	16553
32.77500	17189
32.78333	17842
32.79167	18509
32.80000	19209
32.80833	19917
32.81667	20669
32.82500	21437
32.83333	22235
32.84167	23067
32.85000	23909
32.85833	24793
32.86667	25679
32.87500	26598
32.88333	27533
32.89167	28478
32.90000	29461
32.90833	30445
32.91667	31475
32.92500	32515
32.93333	33582
32.94167	34683
32.95000	35782
32.95833	36926
32.96667	38058
32.97500	39218
32.98333	40387
32.99167	41560
33.00000	42770
33.00833	43967
33.01667	45204
33.02500	46437
33.03333	47686
33.04167	48957
33.05000	50213
33.05833	51504
33.06667	52771
33.07500	54055
33.08333	55337
33.09167	56608
33.10000	57906
33.10833	59175
33.11667	60474
33.12500	61756
33.13333	63041
33.14167	64337
33.15000	65602
33.15833	66888
33.16667	68135
33.17500	69383
33.18333	70613
33.19167	71815
33.20000	73023
33.20833	74191
33.21667	75371
33.22500	76522
33.23333	77658
33.24167	78786
33.25000	79867
33.25833	80946
33.26667	81977
33.27500	82996
33.28333	83991
33.29167	84954
33.30000	85911
33.30833	86823
33.31667	87726
33.32500	88589
33.33333	89421
33.34167	90228
33.35000	90986
33.35833	91726
33.36667	92419
33.37500	93085
33.38333	93718
33.39167	94311
33.40000	94883
33.40833	95407
33.41667	95908
33.42500	96366
33.43333	96784
33.44167	97167
33.45000	97498
33.45833	97791
33.46667	98039
33.47500	98251
33.48333	98428
33.49167	98566
33.50000	98668
33.50833	98728
33.51667	98745
33.52500	98721
33.53333	98654
33.54167	98548
33.55000	98403
33.55833	98215
33.56667	97993
33.57500	97731
33.58333	97433
33.59167	97097
33.60000	96716
33.60833	96305
33.61667	95845
33.62500	95357
33.63333	94829
33.64167	94262
33.65000	93671
33.65833	93033
33.66667	92375
33.67500	91674
33.68333	90943
33.69167	90181
33.70000	89369
33.70833	88546
33.71667	87677
33.72500	86796
33.73333	85891
33.74167	84955
33.75000	84011
33.75833	83020
33.76667	82027
33.77500	80997
33.78333	79949
33.79167	78892
33.80000	77797
33.80833	76711
33.81667	75586
33.82500	74463
33.83333	73325
33.84167	72166
33.85000	71019
33.85833	69837
33.86667	68672
33.87500	67483
33.88333	66291
33.89167	65114
33.90000	63910
33.90833	62758
33.91667	61564
33.92500	60255
33.93333	58945
33.94167	57734
33.95000	56594
33.95833	55435
33.96667	54297
33.97500	53135
33.98333	51974
33.99167	50836
34.00000	49683
34.00833	48588
34.01667	47465
34.02500	46243
34.03333	45031
34.04167	43919
34.05000	42888
34.05833	41822
34.06667	40708
34.07500	39627
34.08333	38635
34.09167	37683
34.10000	36713
34.10833	35769
34.11667	34798
34.12500	33782
34.13333	32795
34.14167	31904
34.15000	31075
34.15833	30232
34.16667	29419
34.17500	28606
34.18333	27717
34.19167	26834
34.20000	26030
34.20833	25304
34.21667	24586
34.22500	23886
34.23333	23192
34.24167	22496
34.25000	21823
34.25833	21127
34.26667	20414
34.27500	19737
34.28333	19136
34.29167	18577
34.30000	18021
34.30833	17487
34.31667	16941
34.32500	16371
34.33333	15814
34.34167	15309
34.35000	14844
34.35833	14381
34.36667	13938
34.37500	13499
34.38333	13046
34.39167	12604
34.40000	12200
34.40833	11832
34.41667	11466
34.42500	11109
34.43333	10759
34.44167	10413
34.45000	10091
34.45833	9763
34.46667	9419
34.47500	9091
34.48333	8799
34.49167	8529
34.50000	8252
34.50833	7974
34.51667	7714
34.52500	7481
34.53333	7258
34.54167	7035
34.55000	6820
34.55833	6599
34.56667	6372
34.57500	6159
34.58333	5971
34.59167	5799
34.60000	5632
34.60833	5472
34.61667	5313
34.62500	5160
34.63333	5009
34.64167	4859
34.65000	4714
34.65833	4567
34.66667	4425
34.67500	4287
34.68333	4155
34.69167	4034
34.70000	3921
34.70833	3816
34.71667	3712
34.72500	3611
34.73333	3511
34.74167	3410
34.75000	3316
34.75833	3224
34.76667	3139
34.77500	3056
34.78333	2975
34.79167	2896
34.80000	2818
34.80833	2744
34.81667	2673
34.82500	2605
34.83333	2542
34.84167	2482
34.85000	2425
34.85833	2369
34.86667	2315
34.87500	2263
34.88333	2213
34.89167	2163
34.90000	2113
34.90833	2065
34.91667	2018
34.92500	1973
34.93333	1930
34.94167	1887
34.95000	1846
34.95833	1803
34.96667	1762
34.97500	1722
34.98333	1684
34.99167	1647
35.00000	1612
35.00833	1580
35.01667	1547
35.02500	1516
35.03333	1487
35.04167	1460
35.05000	1435
35.05833	1411
35.06667	1390
35.07500	1371
35.08333	1355
35.09167	1339
35.10000	1321
35.10833	1301
35.11667	1276
35.12500	1250
35.13333	1227
35.14167	1206
35.15000	1189
35.15833	1172
35.16667	1157
35.17500	1141
35.18333	1124
35.19167	1107
35.20000	1090
35.20833	1073
35.21667	1057
35.22500	1043
35.23333	1031
35.24167	1021
35.25000	1011
35.25833	1001
35.26667	989
35.27500	973
35.28333	955
35.29167	937
35.30000	919
35.30833	903
35.31667	887
35.32500	873
35.33333	860
35.34167	849
35.35000	839
35.35833	832
35.36667	827
35.37500	823
35.38333	819
35.39167	816
35.40000	813
35.40833	807
35.41667	799
35.42500	791
35.43333	784
35.44167	777
35.45000	771
35.45833	764
35.46667	755
35.47500	743
35.48333	731
35.49167	720
35.50000	713
35.50833	709
35.51667	706
35.52500	702
35.53333	696
35.54167	687
35.55000	678
35.55833	669
35.56667	662
35.57500	658
35.58333	656
35.59167	653
35.60000	649
35.60833	642
35.61667	635
35.62500	629
35.63333	626
35.64167	625
35.65000	624
35.65833	623
35.66667	620
35.67500	618
35.68333	616
35.69167	614
35.70000	613
35.70833	612
35.71667	608
35.72500	603
35.73333	598
35.74167	593
35.75000	590
35.75833	589
35.76667	590
35.77500	589
35.78333	588
35.79167	585
35.80000	582
35.80833	578
35.81667	573
35.82500	567
35.83333	560
35.84167	553
35.85000	548
35.85833	545
35.86667	543
35.87500	542
35.88333	539
35.89167	536
35.90000	533
35.90833	531
35.91667	531
35.92500	530
35.93333	528
35.94167	524
35.95000	518
35.95833	512
35.96667	507
35.97500	506
35.98333	507
35.99167	509
36.00000	511
36.00833	515
36.01667	520
36.02500	526
36.03333	531
36.04167	532
36.05000	529
36.05833	521
36.06667	513
36.07500	507
36.08333	504
36.09167	503
36.10000	504
36.10833	503
36.11667	500
36.12500	495
36.13333	491
36.14167	487
36.15000	485
36.15833	483
36.16667	483
36.17500	481
36.18333	479
36.19167	477
36.20000	476
36.20833	474
36.21667	471
36.22500	468
36.23333	465
36.24167	464
36.25000	462
36.25833	461
36.26667	460
36.27500	460
36.28333	460
36.29167	460
36.30000	460
36.30833	459
36.31667	457
36.32500	453
36.33333	449
36.34167	445
36.35000	442
36.35833	439
36.36667	437
36.37500	437
36.38333	439
36.39167	440
36.40000	441
36.40833	441
36.41667	440
36.42500	440
36.43333	439
36.44167	438
36.45000	435
36.45833	430
36.46667	426
36.47500	423
36.48333	422
36.49167	425
36.50000	431
36.50833	436
36.51667	440
36.52500	441
36.53333	438
36.54167	432
36.55000	425
36.55833	418
36.56667	412
36.57500	409
36.58333	407
36.59167	406
36.60000	407
36.60833	409
36.61667	414
36.62500	419
36.63333	424
36.64167	427
36.65000	427
36.65833	424
36.66667	419
36.67500	414
36.68333	411
36.69167	409
36.70000	409
36.70833	408
36.71667	405
36.72500	400
36.73333	392
36.74167	384
36.75000	376
36.75833	370
36.76667	365
36.77500	362
36.78333	360
36.79167	361
36.80000	362
36.80833	363
36.81667	365
36.82500	366
36.83333	369
36.84167	372
36.85000	373
36.85833	373
36.86667	370
36.87500	366
36.88333	361
36.89167	357
36.90000	356
36.90833	358
36.91667	362
36.92500	366
36.93333	369
36.94167	371
36.95000	370
36.95833	365
36.96667	359
36.97500	353
36.98333	349
36.99167	346
37.00000	346
37.00833	346
37.01667	346
37.02500	345
37.03333	345
37.04167	346
37.05000	348
37.05833	350
37.06667	352
37.07500	353
37.08333	353
37.09167	353
37.10000	352
37.10833	351
37.11667	349
37.12500	345
37.13333	343
37.14167	344
37.15000	345
37.15833	346
37.16667	346
37.17500	345
37.18333	342
37.19167	341
37.20000	340
37.20833	340
37.21667	343
37.22500	347
37.23333	352
37.24167	356
37.25000	359
37.25833	359
37.26667	359
37.27500	358
37.28333	358
37.29167	357
37.30000	355
37.30833	351
37.31667	345
37.32500	339
37.33333	337
37.34167	338
37.35000	343
37.35833	350
37.36667	358
37.37500	364
37.38333	368
37.39167	368
37.40000	364
37.40833	357
37.41667	347
37.42500	337
37.43333	331
37.44167	329
37.45000	332
37.45833	339
37.46667	347
37.47500	353
37.48333	357
37.49167	359
37.50000	358
37.50833	357
37.51667	354
37.52500	351
37.53333	350
37.54167	350
37.55000	352
37.55833	356
37.56667	360
37.57500	363
37.58333	366
37.59167	370
37.60000	373
37.60833	376
37.61667	378
37.62500	377
37.63333	373
37.64167	369
37.65000	367
37.65833	369
37.66667	373
37.67500	379
37.68333	384
37.69167	386
37.70000	383
37.70833	379
37.71667	376
37.72500	373
37.73333	371
37.74167	370
37.75000	371
37.75833	373
37.76667	376
37.77500	380
37.78333	384
37.79167	386
37.80000	388
37.80833	390
37.81667	393
37.82500	396
37.83333	399
37.84167	401
37.85000	401
37.85833	399
37.86667	396
37.87500	394
37.88333	393
37.89167	395
37.90000	399
37.90833	405
37.91667	411
37.92500	416
37.93333	419
37.94167	421
37.95000	422
37.95833	423
37.96667	424
37.97500	426
37.98333	427
37.99167	426
38.00000	421
38.00833	417
38.01667	413
38.02500	411
38.03333	411
38.04167	412
38.05000	413
38.05833	413
38.06667	411
38.07500	409
38.08333	407
38.09167	406
38.10000	405
38.10833	406
38.11667	408
38.12500	410
38.13333	413
38.14167	416
38.15000	420
38.15833	424
38.16667	428
38.17500	429
38.18333	428
38.19167	426
38.20000	426
38.20833	425
38.21667	425
38.22500	425
38.23333	425
38.24167	425
38.25000	425
38.25833	425
38.26667	425
38.27500	425
38.28333	424
38.29167	424
38.30000	424
38.30833	424
38.31667	423
38.32500	421
38.33333	416
38.34167	411
38.35000	407
38.35833	404
38.36667	403
38.37500	403
38.38333	405
38.39167	406
38.40000	407
38.40833	406
38.41667	405
38.42500	402
38.43333	398
38.44167	394
38.45000	390
38.45833	387
38.46667	387
38.47500	387
38.48333	386
38.49167	384
38.50000	381
38.50833	377
38.51667	375
38.52500	375
38.53333	378
38.54167	381
38.55000	384
38.55833	387
38.56667	387
38.57500	383
38.58333	377
38.59167	369
38.60000	360
38.60833	352
38.61667	346
38.62500	342
38.63333	341
38.64167	344
38.65000	348
38.65833	351
38.66667	353
38.67500	351
38.68333	348
38.69167	345
38.70000	344
38.70833	345
38.71667	347
38.72500	350
38.73333	352
38.74167	352
38.75000	349
38.75833	346
38.76667	343
38.77500	340
38.78333	337
38.79167	333
38.80000	329
38.80833	325
38.81667	323
38.82500	322
38.83333	323
38.84167	324
38.85000	324
38.85833	321
38.86667	317
38.87500	316
38.88333	317
38.89167	321
38.90000	325
38.90833	328
38.91667	327
38.92500	325
38.93333	321
38.94167	316
38.95000	311
38.95833	304
38.96667	297
38.97500	293
38.98333	293
38.99167	297
39.00000	304
39.00833	312
39.01667	318
39.02500	322
39.03333	322
39.04167	319
39.05000	313
39.05833	305
39.06667	299
39.07500	294
39.08333	292
39.09167	293
39.10000	294
39.10833	297
39.11667	300
39.12500	301
39.13333	300
39.14167	297
39.15000	293
39.15833	289
39.16667	286
39.17500	285
39.18333	287
39.19167	290
39.20000	292
39.20833	293
39.21667	292
39.22500	290
39.23333	289
39.24167	289
39.25000	291
39.25833	295
39.26667	297
39.27500	297
39.28333	293
39.29167	287
39.30000	279
39.30833	273
39.31667	269
39.32500	267
39.33333	267
39.34167	267
39.35000	266
39.35833	262
39.36667	258
39.37500	257
39.38333	257
39.39167	260
39.40000	265
39.40833	268
39.41667	269
39.42500	269
39.43333	269
39.44167	270
39.45000	270
39.45833	267
39.46667	263
39.47500	260
39.48333	258
39.49167	259
39.50000	263
39.50833	266
39.51667	266
39.52500	265
39.53333	262
39.54167	259
39.55000	258
39.55833	260
39.56667	262
39.57500	263
39.58333	261
39.59167	257
39.60000	252
39.60833	250
39.61667	251
39.62500	254
39.63333	256
39.64167	255
39.65000	253
39.65833	251
39.66667	251
39.67500	253
39.68333	256
39.69167	258
39.70000	256
39.70833	251
39.71667	245
39.72500	238
39.73333	233
39.74167	229
39.75000	226
39.75833	224
39.76667	223
39.77500	220
39.78333	218
39.79167	215
39.80000	213
39.80833	213
39.81667	214
39.82500	217
39.83333	223
39.84167	229
39.85000	235
39.85833	238
39.86667	239
39.87500	241
39.88333	241
39.89167	240
39.90000	237
39.90833	231
39.91667	224
39.92500	217
39.93333	212
39.94167	211
39.95000	211
39.95833	212
39.96667	213
39.97500	214
39.98333	215
39.99167	217
40.00000	220
40.00833	222
40.01667	222
40.02500	220
40.03333	216
40.04167	211
40.05000	207
40.05833	204
40.06667	204
40.07500	206
40.08333	210
40.09167	213
40.10000	214
40.10833	213
40.11667	211
40.12500	208
40.13333	207
40.14167	207
40.15000	206
40.15833	203
40.16667	201
40.17500	200
40.18333	202
40.19167	205
40.20000	210
40.20833	214
40.21667	214
40.22500	212
40.23333	211
40.24167	212
40.25000	215
40.25833	221
40.26667	225
40.27500	226
40.28333	224
40.29167	221
40.30000	220
40.30833	219
40.31667	220
40.32500	222
40.33333	223
40.34167	222
40.35000	221
40.35833	222
40.36667	225
40.37500	230
40.38333	236
40.39167	243
40.40000	253
40.40833	261
40.41667	268
40.42500	271
40.43333	271
40.44167	266
40.45000	262
40.45833	261
40.46667	264
40.47500	270
40.48333	278
40.49167	286
40.50000	293
40.50833	300
40.51667	307
40.52500	312
40.53333	317
40.54167	320
40.55000	325
40.55833	333
40.56667	343
40.57500	355
40.58333	369
40.59167	382
40.60000	394
40.60833	407
40.61667	425
40.62500	444
40.63333	466
40.64167	488
40.65000	510
40.65833	529
40.66667	546
40.67500	560
40.68333	574
40.69167	588
40.70000	605
40.70833	627
40.71667	653
40.72500	683
40.73333	714
40.74167	746
40.75000	778
40.75833	811
40.76667	845
40.77500	878
40.78333	912
40.79167	945
40.80000	978
40.80833	1011
40.81667	1047
40.82500	1083
40.83333	1122
40.84167	1162
40.85000	1205
40.85833	1252
40.86667	1298
40.87500	1346
40.88333	1394
40.89167	1443
40.90000	1494
40.90833	1546
40.91667	1602
40.92500	1657
40.93333	1712
40.94167	1768
40.95000	1823
40.95833	1879
40.96667	1937
40.97500	1998
40.98333	2062
40.99167	2126
41.00000	2191
41.00833	2256
41.01667	2323
41.02500	2390
41.03333	2457
41.04167	2526
41.05000	2595
41.05833	2666
41.06667	2738
41.07500	2814
41.08333	2891
41.09167	2965
41.10000	3039
41.10833	3109
41.11667	3180
41.12500	3252
41.13333	3329
41.14167	3410
41.15000	3491
41.15833	3573
41.16667	3653
41.17500	3735
41.18333	3817
41.19167	3899
41.20000	3985
41.20833	4068
41.21667	4154
41.22500	4238
41.23333	4321
41.24167	4405
41.25000	4484
41.25833	4561
41.26667	4634
41.27500	4708
41.28333	4782
41.29167	4855
41.30000	4930
41.30833	5003
41.31667	5079
41.32500	5154
41.33333	5229
41.34167	5305
41.35000	5378
41.35833	5452
41.36667	5523
41.37500	5592
41.38333	5660
41.39167	5723
41.40000	5783
41.40833	5841
41.41667	5899
41.42500	5958
41.43333	6018
41.44167	6080
41.45000	6140
41.45833	6197
41.46667	6250
41.47500	6296
41.48333	6339
41.49167	6379
41.50000	6418
41.50833	6455
41.51667	6491
41.52500	6523
41.53333	6553
41.54167	6581
41.55000	6606
41.55833	6632
41.56667	6657
41.57500	6680
41.58333	6701
41.59167	6718
41.60000	6733
41.60833	6743
41.61667	6749
41.62500	6751
41.63333	6752
41.64167	6753
41.65000	6753
41.65833	6753
41.66667	6750
41.67500	6744
41.68333	6735
41.69167	6721
41.70000	6704
41.70833	6683
41.71667	6658
41.72500	6632
41.73333	6605
41.74167	6576
41.75000	6546
41.75833	6512
41.76667	6477
41.77500	6440
41.78333	6398
41.79167	6356
41.80000	6317
41.80833	6281
41.81667	6243
41.82500	6203
41.83333	6157
41.84167	6099
41.85000	6032
41.85833	5965
41.86667	5902
41.87500	5841
41.88333	5784
41.89167	5726
41.90000	5659
41.90833	5585
41.91667	5508
41.92500	5433
41.93333	5362
41.94167	5296
41.95000	5235
41.95833	5171
41.96667	5102
41.97500	5030
41.98333	4956
41.99167	4881
42.00000	4807
42.00833	4734
42.01667	4657
42.02500	4579
42.03333	4500
42.04167	4421
42.05000	4344
42.05833	4265
42.06667	4186
42.07500	4105
42.08333	4023
42.09167	3942
42.10000	3860
42.10833	3781
42.11667	3702
42.12500	3626
42.13333	3553
42.14167	3480
42.15000	3409
42.15833	3334
42.16667	3260
42.17500	3186
42.18333	3112
42.19167	3040
42.20000	2967
42.20833	2893
42.21667	2815
42.22500	2737
42.23333	2662
42.24167	2589
42.25000	2523
42.25833	2458
42.26667	2396
42.27500	2333
42.28333	2268
42.29167	2206
42.30000	2139
42.30833	2069
42.31667	2004
42.32500	1945
42.33333	1889
42.34167	1833
42.35000	1782
42.35833	1733
42.36667	1688
42.37500	1644
42.38333	1601
42.39167	1556
42.40000	1509
42.40833	1462
42.41667	1414
42.42500	1367
42.43333	1320
42.44167	1273
42.45000	1229
42.45833	1186
42.46667	1144
42.47500	1106
42.48333	1070
42.49167	1038
42.50000	1008
42.50833	981
42.51667	954
42.52500	928
42.53333	901
42.54167	874
42.55000	847
42.55833	821
42.56667	795
42.57500	770
42.58333	746
42.59167	723
42.60000	701
42.60833	680
42.61667	662
42.62500	645
42.63333	629
42.64167	613
42.65000	597
42.65833	579
42.66667	562
42.67500	544
42.68333	526
42.69167	510
42.70000	495
42.70833	482
42.71667	471
42.72500	461
42.73333	450
42.74167	438
42.75000	425
42.75833	412
42.76667	401
42.77500	393
42.78333	388
42.79167	385
42.80000	380
42.80833	373
42.81667	365
42.82500	355
42.83333	346
42.84167	339
42.85000	332
42.85833	326
42.86667	320
42.87500	315
42.88333	311
42.89167	307
42.90000	303
42.90833	298
42.91667	292
42.92500	284
42.93333	274
42.94167	263
42.95000	253
42.95833	244
42.96667	237
42.97500	234
42.98333	234
42.99167	235
43.00000	236
43.00833	238
43.01667	239
43.02500	241
43.03333	243
43.04167	243
43.05000	239
43.05833	229
43.06667	218
43.07500	208
43.08333	200
43.09167	198
43.10000	202
43.10833	207
43.11667	212
43.12500	217
43.13333	219
43.14167	218
43.15000	217
43.15833	215
43.16667	213
43.17500	212
43.18333	210
43.19167	205
43.20000	196
43.20833	187
43.21667	177
43.22500	170
43.23333	167
43.24167	168
43.25000	173
43.25833	180
43.26667	186
43.27500	189
43.28333	189
43.29167	185
43.30000	180
43.30833	175
43.31667	172
43.32500	172
43.33333	172
43.34167	173
43.35000	173
43.35833	174
43.36667	175
43.37500	175
43.38333	174
43.39167	173
43.40000	172
43.40833	170
43.41667	167
43.42500	163
43.43333	156
43.44167	148
43.45000	141
43.45833	136
43.46667	134
43.47500	136
43.48333	140
43.49167	144
43.50000	147
43.50833	148
43.51667	148
43.52500	147
43.53333	148
43.54167	150
43.55000	152
43.55833	152
43.56667	151
43.57500	151
43.58333	151
43.59167	151
43.60000	150
43.60833	148
43.61667	146
43.62500	142
43.63333	139
43.64167	136
43.65000	133
43.65833	130
43.66667	128
43.67500	128
43.68333	130
43.69167	134
43.70000	139
43.70833	143
43.71667	143
43.72500	140
43.73333	135
43.74167	130
43.75000	126
43.75833	126
43.76667	127
43.77500	128
43.78333	128
43.79167	127
43.80000	125
43.80833	124
43.81667	123
43.82500	124
43.83333	127
43.84167	132
43.85000	136
43.85833	140
43.86667	142
43.87500	141
43.88333	138
43.89167	136
43.90000	134
43.90833	133
43.91667	133
43.92500	132
43.93333	130
43.94167	126
43.95000	123
43.95833	121
43.96667	120
43.97500	118
43.98333	116
43.99167	115
44.00000	116
44.00833	118
44.01667	122
44.02500	126
44.03333	128
44.04167	129
44.05000	128
44.05833	127
44.06667	124
44.07500	121
44.08333	118
44.09167	116
44.10000	116
44.10833	115
44.11667	113
44.12500	110
44.13333	106
44.14167	102
44.15000	98
44.15833	97
44.16667	96
44.17500	95
44.18333	94
44.19167	97
44.20000	102
44.20833	108
44.21667	113
44.22500	116
44.23333	116
44.24167	112
44.25000	109
44.25833	108
44.26667	106
44.27500	102
44.28333	97
44.29167	92
44.30000	90
44.30833	91
44.31667	96
44.32500	100
44.33333	102
44.34167	99
44.35000	96
44.35833	92
44.36667	88
44.37500	85
44.38333	83
44.39167	81
44.40000	79
44.40833	79
44.41667	81
44.42500	84
44.43333	86
44.44167	87
44.45000	90
44.45833	95
44.46667	102
44.47500	108
44.48333	112
44.49167	113
44.50000	112
44.50833	110
44.51667	108
44.52500	104
44.53333	98
44.54167	92
44.55000	87
44.55833	87
44.56667	89
44.57500	92
44.58333	95
44.59167	96
44.60000	95
44.60833	92
44.61667	88
44.62500	84
44.63333	79
44.64167	75
44.65000	72
44.65833	70
44.66667	69
44.67500	69
44.68333	71
44.69167	72
44.70000	73
44.70833	74
44.71667	74
44.72500	73
44.73333	74
44.74167	77
44.75000	81
44.75833	84
44.76667	87
44.77500	88
44.78333	89
44.79167	88
44.80000	86
44.80833	84
44.81667	81
44.82500	79
44.83333	78
44.84167	79
44.85000	81
44.85833	82
44.86667	83
44.87500	83
44.88333	82
44.89167	82
44.90000	84
44.90833	89
44.91667	96
44.92500	102
44.93333	105
44.94167	104
44.95000	98
44.95833	88
44.96667	77
44.97500	68
44.98333	61
44.99167	57
45.00000	55
45.00833	56
45.01667	56
45.02500	56
45.03333	56
45.04167	58
45.05000	63
45.05833	70
45.06667	78
45.07500	86
45.08333	92
45.09167	95
45.10000	96
45.10833	95
45.11667	92
45.12500	89
45.13333	85
45.14167	82
45.15000	79
45.15833	76
45.16667	73
45.17500	70
45.18333	67
45.19167	67
45.20000	69
45.20833	74
45.21667	80
45.22500	87
45.23333	93
45.24167	96
45.25000	97
45.25833	96
45.26667	93
45.27500	92
45.28333	92
45.29167	92
45.30000	94
45.30833	94
45.31667	93
45.32500	90
45.33333	88
45.34167	88
45.35000	88
45.35833	89
45.36667	91
45.37500	92
45.38333	94
45.39167	96
45.40000	98
45.40833	99
45.41667	95
45.42500	90
45.43333	86
45.44167	85
45.45000	85
45.45833	86
45.46667	86
45.47500	82
45.48333	77
45.49167	73
45.50000	73
45.50833	75
45.51667	79
45.52500	83
45.53333	85
45.54167	85
45.55000	83
45.55833	81
45.56667	80
45.57500	81
45.58333	83
45.59167	86
45.60000	88
45.60833	89
45.61667	89
45.62500	87
45.63333	85
45.64167	82
45.65000	78
45.65833	72
45.66667	67
45.67500	67
45.68333	71
45.69167	76
45.70000	82
45.70833	86
45.71667	86
45.72500	83
45.73333	79
45.74167	74
45.75000	71
45.75833	68
45.76667	67
45.77500	69
45.78333	72
45.79167	75
45.80000	76
45.80833	76
45.81667	76
45.82500	78
45.83333	81
45.84167	86
45.85000	91
45.85833	96
45.86667	101
45.87500	104
45.88333	105
45.89167	103
45.90000	98
45.90833	93
45.91667	89
45.92500	87
45.93333	87
45.94167	87
45.95000	87
45.95833	87
45.96667	85
45.97500	84
45.98333	84
45.99167	82
46.00000	78
46.00833	74
46.01667	70
46.02500	67
46.03333	65
46.04167	65
46.05000	65
46.05833	64
46.06667	62
46.07500	60
46.08333	58
46.09167	58
46.10000	61
46.10833	64
46.11667	67
46.12500	71
46.13333	75
46.14167	80
46.15000	83
46.15833	84
46.16667	81
46.17500	75
46.18333	68
46.19167	62
46.20000	60
46.20833	60
46.21667	60
46.22500	60
46.23333	58
46.24167	55
46.25000	52
46.25833	52
46.26667	54
46.27500	57
46.28333	60
46.29167	62
46.30000	63
46.30833	63
46.31667	62
46.32500	62
46.33333	62
46.34167	61
46.35000	58
46.35833	54
46.36667	51
46.37500	49
46.38333	50
46.39167	54
46.40000	58
46.40833	63
46.41667	69
46.42500	74
46.43333	78
46.44167	81
46.45000	81
46.45833	78
46.46667	73
46.47500	68
46.48333	63
46.49167	58
46.50000	54
46.50833	52
46.51667	52
46.52500	55
46.53333	59
46.54167	64
46.55000	67
46.55833	64
46.56667	58
46.57500	49
46.58333	39
46.59167	31
46.60000	26
46.60833	24
46.61667	23
46.62500	23
46.63333	24
46.64167	28
46.65000	33
46.65833	39
46.66667	44
46.67500	46
46.68333	47
46.69167	44
46.70000	39
46.70833	35
46.71667	33
46.72500	33
46.73333	34
46.74167	36
46.75000	36
46.75833	34
46.76667	30
46.77500	26
46.78333	23
46.79167	22
46.80000	24
46.80833	27
46.81667	32
46.82500	36
46.83333	37
46.84167	35
46.85000	31
46.85833	28
46.86667	27
46.87500	30
46.88333	34
46.89167	38
46.90000	38
46.90833	37
46.91667	33
46.92500	28
46.93333	23
46.94167	19
46.95000	16
46.95833	14
46.96667	16
46.97500	20
46.98333	25
46.99167	28
47.00000	27
47.00833	25
47.01667	21
47.02500	16
47.03333	14
47.04167	14
47.05000	15
47.05833	17
47.06667	20
47.07500	22
47.08333	24
47.09167	23
47.10000	21
47.10833	18
47.11667	15
47.12500	15
47.13333	16
47.14167	20
47.15000	25
47.15833	29
47.16667	32
47.17500	32
47.18333	29
47.19167	24
47.20000	17
47.20833	12
47.21667	11
47.22500	12
47.23333	14
47.24167	16
47.25000	18
47.25833	18
47.26667	16
47.27500	14
47.28333	11
47.29167	8
47.30000	5
47.30833	5
47.31667	10
47.32500	17
47.33333	24
47.34167	29
47.35000	30
47.35833	25
47.36667	17
47.37500	10
47.38333	3
47.39167	-0
47.40000	-1
47.40833	-0
47.41667	1
47.42500	2
47.43333	4
47.44167	6
47.45000	8
47.45833	10
47.46667	11
47.47500	13
47.48333	14
47.49167	15
47.50000	16
47.50833	14
47.51667	9
47.52500	4
47.53333	-0
47.54167	-2
47.55000	-1
47.55833	1
47.56667	3
47.57500	5
47.58333	7
47.59167	8
47.60000	8
47.60833	6
47.61667	4
47.62500	3
47.63333	3
47.64167	5
47.65000	6
47.65833	7
47.66667	6
47.67500	2
47.68333	-3
47.69167	-9
47.70000	-14
47.70833	-15
47.71667	-11
47.72500	-4
47.73333	2
47.74167	5
47.75000	5
47.75833	2
47.76667	-2
47.77500	-4
47.78333	-3
47.79167	0
47.80000	5
47.80833	9
47.81667	11
47.82500	12
47.83333	12
47.84167	10
47.85000	8
47.85833	5
47.86667	2
47.87500	-2
47.88333	-6
47.89167	-10
47.90000	-15
47.90833	-17
47.91667	-17
47.92500	-15
47.93333	-11
47.94167	-6
47.95000	-1
47.95833	3
47.96667	6
47.97500	8
47.98333	11
47.99167	14
48.00000	17
48.00833	21
48.01667	27
48.02500	33
48.03333	35
48.04167	35
48.05000	30
48.05833	21
48.06667	10
48.07500	-1
48.08333	-11
48.09167	-16
48.10000	-16
48.10833	-11
48.11667	-2
48.12500	7
48.13333	12
48.14167	12
48.15000	11
48.15833	8
48.16667	7
48.17500	7
48.18333	9
48.19167	11
48.20000	11
48.20833	10
48.21667	9
48.22500	7
48.23333	6
48.24167	7
48.25000	8
48.25833	11
48.26667	13
48.27500	15
48.28333	17
48.29167	18
48.30000	19
48.30833	20
48.31667	20
48.32500	20
48.33333	19
48.34167	16
48.35000	14
48.35833	12
48.36667	13
48.37500	15
48.38333	19
48.39167	24
48.40000	29
48.40833	33
48.41667	37
48.42500	40
48.43333	41
48.44167	42
48.45000	42
48.45833	40
48.46667	36
48.47500	30
48.48333	23
48.49167	16
48.50000	9
48.50833	3
48.51667	0
48.52500	-0
48.53333	2
48.54167	6
48.55000	9
48.55833	12
48.56667	15
48.57500	17
48.58333	19
48.59167	22
48.60000	26
48.60833	30
48.61667	32
48.62500	34
48.63333	33
48.64167	32
48.65000	30
48.65833	30
48.66667	32
48.67500	33
48.68333	33
48.69167	33
48.70000	31
48.70833	30
48.71667	29
48.72500	30
48.73333	31
48.74167	33
48.75000	35
48.75833	38
48.76667	39
48.77500	39
48.78333	36
48.79167	32
48.80000	26
48.80833	23
48.81667	23
48.82500	25
48.83333	25
48.84167	22
48.85000	19
48.85833	17
48.86667	17
48.87500	17
48.88333	19
48.89167	21
48.90000	25
48.90833	29
48.91667	32
48.92500	35
48.93333	34
48.94167	30
48.95000	28
48.95833	29
48.96667	30
48.97500	30
48.98333	29
48.99167	26
49.00000	22
49.00833	19
49.01667	18
49.02500	18
49.03333	19
49.04167	21
49.05000	21
49.05833	20
49.06667	17
49.07500	12
49.08333	9
49.09167	9
49.10000	14
49.10833	21
49.11667	28
49.12500	33
49.13333	33
49.14167	29
49.15000	25
49.15833	22
49.16667	20
49.17500	20
49.18333	20
49.19167	19
49.20000	18
49.20833	18
49.21667	18
49.22500	18
49.23333	16
49.24167	12
49.25000	6
49.25833	-0
49.26667	-4
49.27500	-4
49.28333	-1
49.29167	1
49.30000	3
49.30833	3
49.31667	2
49.32500	1
49.33333	1
49.34167	3
49.35000	6
49.35833	10
49.36667	15
49.37500	19
49.38333	24
49.39167	27
49.40000	29
49.40833	29
49.41667	29
49.42500	28
49.43333	25
49.44167	21
49.45000	16
49.45833	10
49.46667	6
49.47500	3
49.48333	1
49.49167	0
49.50000	-2
49.50833	-4
49.51667	-4
49.52500	-4
49.53333	-4
49.54167	-5
49.55000	-8
49.55833	-12
49.56667	-17
49.57500	-21
49.58333	-22
49.59167	-21
49.60000	-16
49.60833	-10
49.61667	-4
49.62500	0
49.63333	3
49.64167	5
49.65000	8
49.65833	13
49.66667	19
49.67500	23
49.68333	26
49.69167	27
49.70000	24
49.70833	18
49.71667	9
49.72500	-2
49.73333	-10
49.74167	-16
49.75000	-18
49.75833	-18
49.76667	-15
49.77500	-11
49.78333	-6
49.79167	-1
49.80000	3
49.80833	6
49.81667	5
49.82500	3
49.83333	0
49.84167	-1
49.85000	1
49.85833	3
49.86667	5
49.87500	6
49.88333	5
49.89167	2
49.90000	-2
49.90833	-5
49.91667	-7
49.92500	-8
49.93333	-11
49.94167	-16
49.95000	-21
49.95833	-26
49.96667	-29
49.97500	-27
49.98333	-23
49.99167	-18
50.00000	-13
50.00833	-9
50.01667	-8
50.02500	-8
50.03333	-8
50.04167	-10
50.05000	-14
50.05833	-19
50.06667	-24
50.07500	-27
50.08333	-28
50.09167	-25
50.10000	-18
50.10833	-10
50.11667	-5
50.12500	-2
50.13333	-1
50.14167	-1
50.15000	-1
50.15833	1
50.16667	3
50.17500	4
50.18333	3
50.19167	1
50.20000	-2
50.20833	-5
50.21667	-9
50.22500	-12
50.23333	-13
50.24167	-13
50.25000	-12
50.25833	-11
50.26667	-10
50.27500	-9
50.28333	-8
50.29167	-7
50.30000	-6
50.30833	-5
50.31667	-5
50.32500	-6
50.33333	-7
50.34167	-7
50.35000	-5
50.35833	-2
50.36667	2
50.37500	6
50.38333	9
50.39167	10
50.40000	8
50.40833	4
50.41667	0
50.42500	-3
50.43333	-4
50.44167	-2
50.45000	2
50.45833	7
50.46667	12
50.47500	15
50.48333	16
50.49167	14
50.50000	10
50.50833	5
50.51667	1
50.52500	-2
50.53333	-3
50.54167	-1
50.55000	3
50.55833	8
50.56667	14
50.57500	20
50.58333	25
50.59167	28
50.60000	31
50.60833	33
50.61667	32
50.62500	30
50.63333	29
50.64167	28
50.65000	29
50.65833	31
50.66667	33
50.67500	36
50.68333	40
50.69167	43
50.70000	45
50.70833	45
50.71667	43
50.72500	39
50.73333	37
50.74167	37
50.75000	39
50.75833	41
50.76667	43
50.77500	45
50.78333	45
50.79167	44
50.80000	42
50.80833	42
50.81667	44
50.82500	47
50.83333	51
50.84167	54
50.85000	56
50.85833	56
50.86667	56
50.87500	56
50.88333	56
50.89167	56
50.90000	54
50.90833	52
50.91667	51
50.92500	52
50.93333	51
50.94167	51
50.95000	50
50.95833	49
50.96667	51
50.97500	55
50.98333	60
50.99167	64
51.00000	67
51.00833	66
51.01667	64
51.02500	61
51.03333	59
51.04167	59
51.05000	62
51.05833	65
51.06667	70
51.07500	76
51.08333	82
51.09167	87
51.10000	91
51.10833	94
51.11667	96
51.12500	98
51.13333	99
51.14167	101
51.15000	104
51.15833	109
51.16667	115
51.17500	123
51.18333	130
51.19167	135
51.20000	136
51.20833	135
51.21667	133
51.22500	133
51.23333	135
51.24167	141
51.25000	148
51.25833	156
51.26667	164
51.27500	172
51.28333	181
51.29167	190
51.30000	200
51.30833	210
51.31667	219
51.32500	228
51.33333	239
51.34167	252
51.35000	264
51.35833	276
51.36667	286
51.37500	296
51.38333	306
51.39167	316
51.40000	325
51.40833	334
51.41667	343
51.42500	355
51.43333	372
51.44167	392
51.45000	414
51.45833	436
51.46667	458
51.47500	481
51.48333	504
51.49167	528
51.50000	554
51.50833	581
51.51667	610
51.52500	639
51.53333	668
51.54167	697
51.55000	725
51.55833	755
51.56667	785
51.57500	818
51.58333	852
51.59167	887
51.60000	921
51.60833	956
51.61667	992
51.62500	1028
51.63333	1065
51.64167	1104
51.65000	1145
51.65833	1190
51.66667	1238
51.67500	1288
51.68333	1339
51.69167	1391
51.70000	1446
51.70833	1501
51.71667	1559
51.72500	1616
51.73333	1673
51.74167	1731
51.75000	1790
51.75833	1851
51.76667	1914
51.77500	1980
51.78333	2051
51.79167	2125
51.80000	2203
51.80833	2281
51.81667	2360
51.82500	2439
51.83333	2518
51.84167	2600
51.85000	2682
51.85833	2766
51.86667	2851
51.87500	2938
51.88333	3027
51.89167	3115
51.90000	3207
51.90833	3300
51.91667	3397
51.92500	3496
51.93333	3598
51.94167	3704
51.95000	3809
51.95833	3917
51.96667	4025
51.97500	4135
51.98333	4248
51.99167	4361
52.00000	4477
52.00833	4592
52.01667	4709
52.02500	4825
52.03333	4938
52.04167	5052
52.05000	5166
52.05833	5287
52.06667	5412
52.07500	5546
52.08333	5688
52.09167	5830
52.10000	5975
52.10833	6115
52.11667	6252
52.12500	6384
52.13333	6512
52.14167	6640
52.15000	6768
52.15833	6901
52.16667	7036
52.17500	7175
52.18333	7318
52.19167	7460
52.20000	7607
52.20833	7749
52.21667	7893
52.22500	8035
52.23333	8177
52.24167	8323
52.25000	8467
52.25833	8615
52.26667	8760
52.27500	8906
52.28333	9052
52.29167	9197
52.30000	9346
52.30833	9492
52.31667	9641
52.32500	9789
52.33333	9935
52.34167	10083
52.35000	10226
52.35833	10370
52.36667	10510
52.37500	10652
52.38333	10795
52.39167	10937
52.40000	11083
52.40833	11224
52.41667	11366
52.42500	11505
52.43333	11641
52.44167	11777
52.45000	11910
52.45833	12043
52.46667	12174
52.47500	12305
52.48333	12437
52.49167	12565
52.50000	12692
52.50833	12813
52.51667	12933
52.52500	13051
52.53333	13170
52.54167	13291
52.55000	13409
52.55833	13530
52.56667	13646
52.57500	13757
52.58333	13864
52.59167	13969
52.60000	14075
52.60833	14179
52.61667	14283
52.62500	14385
52.63333	14484
52.64167	14581
52.65000	14672
52.65833	14762
52.66667	14847
52.67500	14929
52.68333	15009
52.69167	15085
52.70000	15160
52.70833	15230
52.71667	15297
52.72500	15361
52.73333	15424
52.74167	15488
52.75000	15551
52.75833	15613
52.76667	15671
52.77500	15726
52.78333	15777
52.79167	15822
52.80000	15861
52.80833	15897
52.81667	15930
52.82500	15962
52.83333	15994
52.84167	16026
52.85000	16056
52.85833	16081
52.86667	16102
52.87500	16117
52.88333	16129
52.89167	16138
52.90000	16147
52.90833	16155
52.91667	16162
52.92500	16166
52.93333	16165
52.94167	16158
52.95000	16145
52.95833	16126
52.96667	16106
52.97500	16087
52.98333	16068
52.99167	16047
53.00000	16024
53.00833	15996
53.01667	15963
53.02500	15927
53.03333	15891
53.04167	15855
53.05000	15816
53.05833	15774
53.06667	15728
53.07500	15676
53.08333	15618
53.09167	15560
53.10000	15499
53.10833	15439
53.11667	15377
53.12500	15314
53.13333	15249
53.14167	15181
53.15000	15111
53.15833	15038
53.16667	14963
53.17500	14888
53.18333	14810
53.19167	14733
53.20000	14652
53.20833	14569
53.21667	14480
53.22500	14390
53.23333	14299
53.24167	14206
53.25000	14114
53.25833	14021
53.26667	13929
53.27500	13836
53.28333	13742
53.29167	13648
53.30000	13551
53.30833	13454
53.31667	13352
53.32500	13248
53.33333	13143
53.34167	13036
53.35000	12932
53.35833	12825
53.36667	12721
53.37500	12615
53.38333	12507
53.39167	12398
53.40000	12284
53.40833	12171
53.41667	12057
53.42500	11945
53.43333	11836
53.44167	11727
53.45000	11619
53.45833	11505
53.46667	11392
53.47500	11278
53.48333	11163
53.49167	11052
53.50000	10939
53.50833	10831
53.51667	10721
53.52500	10612
53.53333	10502
53.54167	10388
53.55000	10276
53.55833	10164
53.56667	10055
53.57500	9948
53.58333	9842
53.59167	9737
53.60000	9628
53.60833	9520
53.61667	9410
53.62500	9300
53.63333	9191
53.64167	9080
53.65000	8974
53.65833	8868
53.66667	8765
53.67500	8664
53.68333	8562
53.69167	8461
53.70000	8357
53.70833	8254
53.71667	8150
53.72500	8048
53.73333	7950
53.74167	7853
53.75000	7758
53.75833	7662
53.76667	7567
53.77500	7471
53.78333	7374
53.79167	7282
53.80000	7191
53.80833	7104
53.81667	7016
53.82500	6928
53.83333	6841
53.84167	6752
53.85000	6664
53.85833	6574
53.86667	6487
53.87500	6402
53.88333	6319
53.89167	6240
53.90000	6160
53.90833	6081
53.91667	5998
53.92500	5915
53.93333	5836
53.94167	5759
53.95000	5687
53.95833	5615
53.96667	5543
53.97500	5466
53.98333	5386
53.99167	5307
54.00000	5228
54.00833	5154
54.01667	5082
54.02500	5014
54.03333	4949
54.04167	4886
54.05000	4826
54.05833	4766
54.06667	4707
54.07500	4648
54.08333	4588
54.09167	4529
54.10000	4469
54.10833	4411
54.11667	4353
54.12500	4294
54.13333	4237
54.14167	4180
54.15000	4125
54.15833	4073
54.16667	4023
54.17500	3976
54.18333	3929
54.19167	3883
54.20000	3834
54.20833	3785
54.21667	3735
54.22500	3685
54.23333	3637
54.24167	3588
54.25000	3539
54.25833	3490
54.26667	3443
54.27500	3402
54.28333	3364
54.29167	3330
54.30000	3296
54.30833	3261
54.31667	3222
54.32500	3182
54.33333	3143
54.34167	3103
54.35000	3062
54.35833	3018
54.36667	2975
54.37500	2932
54.38333	2890
54.39167	2852
54.40000	2815
54.40833	2781
54.41667	2746
54.42500	2713
54.43333	2682
54.44167	2653
54.45000	2625
54.45833	2595
54.46667	2565
54.47500	2534
54.48333	2502
54.49167	2472
54.50000	2442
54.50833	2414
54.51667	2386
54.52500	2359
54.53333	2331
54.54167	2303
54.55000	2277
54.55833	2251
54.56667	2227
54.57500	2202
54.58333	2175
54.59167	2148
54.60000	2120
54.60833	2095
54.61667	2074
54.62500	2056
54.63333	2037
54.64167	2017
54.65000	1995
54.65833	1969
54.66667	1942
54.67500	1915
54.68333	1887
54.69167	1862
54.70000	1839
54.70833	1819
54.71667	1800
54.72500	1781
54.73333	1763
54.74167	1744
54.75000	1728
54.75833	1713
54.76667	1700
54.77500	1685
54.78333	1670
54.79167	1654
54.80000	1637
54.80833	1620
54.81667	1604
54.82500	1588
54.83333	1572
54.84167	1556
54.85000	1542
54.85833	1528
54.86667	1515
54.87500	1502
54.88333	1487
54.89167	1471
54.90000	1454
54.90833	1436
54.91667	1418
54.92500	1400
54.93333	1381
54.94167	1362
54.95000	1345
54.95833	1331
54.96667	1320
54.97500	1311
54.98333	1301
54.99167	1289
55.00000	1275
55.00833	1262
55.01667	1250
55.02500	1240
55.03333	1233
55.04167	1228
55.05000	1220
55.05833	1210
55.06667	1197
55.07500	1183
55.08333	1168
55.09167	1155
55.10000	1144
55.10833	1134
55.11667	1126
55.12500	1118
55.13333	1109
55.14167	1099
55.15000	1090
55.15833	1081
55.16667	1073
55.17500	1064
55.18333	1057
55.19167	1048
55.20000	1039
55.20833	1029
55.21667	1021
55.22500	1015
55.23333	1010
55.24167	1005
55.25000	999
55.25833	988
55.26667	976
55.27500	964
55.28333	952
55.29167	942
55.30000	935
55.30833	929
55.31667	922
55.32500	913
55.33333	905
55.34167	895
55.35000	888
55.35833	881
55.36667	875
55.37500	867
55.38333	857
55.39167	849
55.40000	841
55.40833	835
55.41667	829
55.42500	824
55.43333	818
55.44167	812
55.45000	806
55.45833	800
55.46667	795
55.47500	788
55.48333	781
55.49167	772
55.50000	762
55.50833	753
55.51667	744
55.52500	737
55.53333	735
55.54167	735
55.55000	734
55.55833	731
55.56667	725
55.57500	719
55.58333	713
55.59167	709
55.60000	707
55.60833	704
55.61667	699
55.62500	692
55.63333	684
55.64167	676
55.65000	668
55.65833	660
55.66667	652
55.67500	646
55.68333	642
55.69167	638
55.70000	636
55.70833	633
55.71667	631
55.72500	628
55.73333	626
55.74167	624
55.75000	622
55.75833	619
55.76667	614
55.77500	607
55.78333	597
55.79167	589
55.80000	582
55.80833	580
55.81667	583
55.82500	587
55.83333	587
55.84167	582
55.85000	573
55.85833	561
55.86667	551
55.87500	546
55.88333	544
55.89167	544
55.90000	545
55.90833	546
55.91667	547
55.92500	546
55.93333	544
55.94167	540
55.95000	536
55.95833	532
55.96667	529
55.97500	526
55.98333	523
55.99167	518
56.00000	513
56.00833	506
56.01667	499
56.02500	491
56.03333	483
56.04167	474
56.05000	466
56.05833	458
56.06667	453
56.07500	452
56.08333	453
56.09167	457
56.10000	460
56.10833	463
56.11667	464
56.12500	463
56.13333	463
56.14167	461
56.15000	459
56.15833	455
56.16667	449
56.17500	442
56.18333	433
56.19167	427
56.20000	422
56.20833	420
56.21667	420
56.22500	421
56.23333	418
56.24167	412
56.25000	405
56.25833	399
56.26667	394
56.27500	392
56.28333	393
56.29167	394
56.30000	394
56.30833	394
56.31667	393
56.32500	392
56.33333	392
56.34167	393
56.35000	394
56.35833	395
56.36667	393
56.37500	388
56.38333	380
56.39167	371
56.40000	362
56.40833	354
56.41667	350
56.42500	348
56.43333	348
56.44167	348
56.45000	349
56.45833	349
56.46667	348
56.47500	347
56.48333	344
56.49167	341
56.50000	339
56.50833	337
56.51667	336
56.52500	335
56.53333	333
56.54167	330
56.55000	327
56.55833	324
56.56667	322
56.57500	321
56.58333	322
56.59167	324
56.60000	324
56.60833	322
56.61667	318
56.62500	313
56.63333	310
56.64167	309
56.65000	309
56.65833	312
56.66667	313
56.67500	311
56.68333	306
56.69167	298
56.70000	290
56.70833	282
56.71667	277
56.72500	275
56.73333	276
56.74167	281
56.75000	285
56.75833	290
56.76667	293
56.77500	293
56.78333	291
56.79167	290
56.80000	290
56.80833	290
56.81667	292
56.82500	292
56.83333	291
56.84167	287
56.85000	283
56.85833	280
56.86667	277
56.87500	273
56.88333	269
56.89167	264
56.90000	261
56.90833	259
56.91667	260
56.92500	262
56.93333	263
56.94167	264
56.95000	263
56.95833	260
56.96667	258
56.97500	256
56.98333	256
56.99167	256
57.00000	256
57.00833	257
57.01667	257
57.02500	256
57.03333	254
57.04167	251
57.05000	246
57.05833	240
57.06667	233
57.07500	226
57.08333	220
57.09167	216
57.10000	212
57.10833	212
57.11667	214
57.12500	217
57.13333	219
57.14167	217
57.15000	215
57.15833	213
57.16667	212
57.17500	213
57.18333	216
57.19167	219
57.20000	219
57.20833	218
57.21667	215
57.22500	211
57.23333	207
57.24167	205
57.25000	203
57.25833	205
57.26667	206
57.27500	207
57.28333	205
57.29167	204
57.30000	202
57.30833	201
57.31667	201
57.32500	201
57.33333	200
57.34167	198
57.35000	196
57.35833	194
57.36667	192
57.37500	187
57.38333	180
57.39167	173
57.40000	167
57.40833	165
57.41667	167
57.42500	172
57.43333	176
57.44167	178
57.45000	178
57.45833	175
57.46667	170
57.47500	165
57.48333	159
57.49167	155
57.50000	151
57.50833	149
57.51667	151
57.52500	153
57.53333	156
57.54167	158
57.55000	161
57.55833	162
57.56667	160
57.57500	157
57.58333	153
57.59167	151
57.60000	152
57.60833	157
57.61667	163
57.62500	170
57.63333	173
57.64167	171
57.65000	166
57.65833	161
57.66667	157
57.67500	154
57.68333	153
57.69167	152
57.70000	152
57.70833	153
57.71667	154
57.72500	155
57.73333	156
57.74167	156
57.75000	154
57.75833	150
57.76667	146
57.77500	141
57.78333	137
57.79167	133
57.80000	129
57.80833	126
57.81667	126
57.82500	127
57.83333	130
57.84167	132
57.85000	134
57.85833	134
57.86667	136
57.87500	140
57.88333	147
57.89167	154
57.90000	157
57.90833	154
57.91667	148
57.92500	141
57.93333	133
57.94167	128
57.95000	123
57.95833	119
57.96667	116
57.97500	114
57.98333	112
57.99167	112
58.00000	114
58.00833	116
58.01667	116
58.02500	113
58.03333	108
58.04167	102
58.05000	99
58.05833	98
58.06667	101
58.07500	106
58.08333	113
58.09167	119
58.10000	122
58.10833	122
58.11667	118
58.12500	113
58.13333	109
58.14167	105
58.15000	104
58.15833	104
58.16667	105
58.17500	106
58.18333	106
58.19167	107
58.20000	109
58.20833	112
58.21667	113
58.22500	112
58.23333	110
58.24167	107
58.25000	106
58.25833	107
58.26667	110
58.27500	114
58.28333	119
58.29167	120
58.30000	119
58.30833	117
58.31667	115
58.32500	116
58.33333	119
58.34167	123
58.35000	125
58.35833	121
58.36667	115
58.37500	108
58.38333	102
58.39167	99
58.40000	98
58.40833	97
58.41667	96
58.42500	92
58.43333	88
58.44167	82
58.45000	78
58.45833	74
58.46667	72
58.47500	71
58.48333	72
58.49167	74
58.50000	77
58.50833	78
58.51667	78
58.52500	77
58.53333	75
58.54167	73
58.55000	71
58.55833	70
58.56667	69
58.57500	67
58.58333	64
58.59167	61
58.60000	59
58.60833	58
58.61667	60
58.62500	62
58.63333	62
58.64167	59
58.65000	56
58.65833	54
58.66667	55
58.67500	61
58.68333	68
58.69167	74
58.70000	78
58.70833	79
58.71667	78
58.72500	76
58.73333	75
58.74167	76
58.75000	77
58.75833	81
58.76667	85
58.77500	88
58.78333	91
58.79167	90
58.80000	85
58.80833	78
58.81667	70
58.82500	62
58.83333	56
58.84167	51
58.85000	47
58.85833	44
58.86667	41
58.87500	39
58.88333	40
58.89167	44
58.90000	51
58.90833	58
58.91667	63
58.92500	65
58.93333	64
58.94167	58
58.95000	52
58.95833	48
58.96667	46
58.97500	48
58.98333	54
58.99167	60
59.00000	66
59.00833	70
59.01667	73
59.02500	74
59.03333	73
59.04167	70
59.05000	66
59.05833	61
59.06667	57
59.07500	55
59.08333	55
59.09167	54
59.10000	53
59.10833	50
59.11667	48
59.12500	45
59.13333	42
59.14167	38
59.15000	34
59.15833	32
59.16667	33
59.17500	35
59.18333	40
59.19167	46
59.20000	51
59.20833	55
59.21667	56
59.22500	55
59.23333	51
59.24167	45
59.25000	38
59.25833	33
59.26667	28
59.27500	26
59.28333	25
59.29167	25
59.30000	25
59.30833	26
59.31667	28
59.32500	29
59.33333	31
59.34167	32
59.35000	31
59.35833	28
59.36667	24
59.37500	20
59.38333	18
59.39167	19
59.40000	22
59.40833	24
59.41667	25
59.42500	24
59.43333	23
59.44167	23
59.45000	25
59.45833	27
59.46667	29
59.47500	31
59.48333	33
59.49167	34
59.50000	36
59.50833	36
59.51667	36
59.52500	34
59.53333	31
59.54167	28
59.55000	24
59.55833	19
59.56667	16
59.57500	14
59.58333	16
59.59167	20
59.60000	26
59.60833	31
59.61667	35
59.62500	36
59.63333	36
59.64167	33
59.65000	31
59.65833	30
59.66667	29
59.67500	30
59.68333	31
59.69167	32
59.70000	31
59.70833	30
59.71667	27
59.72500	24
59.73333	22
59.74167	19
59.75000	16
59.75833	16
59.76667	16
59.77500	17
59.78333	19
59.79167	19
59.80000	18
59.80833	15
59.81667	13
59.82500	10
59.83333	6
59.84167	2
59.85000	-1
59.85833	-4
59.86667	-5
59.87500	-3
59.88333	2
59.89167	7
59.90000	10
59.90833	11
59.91667	10
59.92500	7
59.93333	7
59.94167	10
59.95000	12
59.95833	13
59.96667	13
59.97500	12
59.98333	12
59.99167	12
60.00000	12
