# Supplementary material for: How J-chain ensures the assembly of immunoglobulin IgM pentamers
Source: EMBO J. 2024 Dec 4;44(2):505–33. doi: 10.1038/s44318-024-00317-9 (PMC11729874; doi:10.1038/s44318-024-00317-9)
Supplement: Supplementary file 5 — Source data Fig. 3 [file 44318_2024_317_MOESM5_ESM.zip › Figure 3/3B/repeat 3 Cu4/20240117 Cu4tp_7h_3.txt]

[Header]
Application Name	LCsolution
Version	1.25
Data File Name	D:\Xenia\JC Oligomerisation kinetics\20240117 Cu4tp_7h_3.lcd
Output Date	17.07.2024
Output Time	17:46:45

[Configuration]
# of Detectors	2
Detector ID	Detector A	Detector B
Detector Name	Detector A	Detector B
# of Channels	2	1

[LC Chromatogram(Detector A-Ch1)]
Interval(msec)	500
# of Points	7201
Start Time(min)	0.000
End Time(min)	60.000
Intensity Units	mV
Intensity Multiplier	0.001
Wavelength(nm)	280
R.Time (min)	Intensity
0.00000	-2
0.00833	-2
0.01667	1
0.02500	4
0.03333	8
0.04167	11
0.05000	15
0.05833	20
0.06667	28
0.07500	35
0.08333	40
0.09167	42
0.10000	39
0.10833	35
0.11667	31
0.12500	29
0.13333	30
0.14167	32
0.15000	35
0.15833	38
0.16667	40
0.17500	41
0.18333	42
0.19167	41
0.20000	40
0.20833	38
0.21667	35
0.22500	30
0.23333	26
0.24167	22
0.25000	19
0.25833	18
0.26667	18
0.27500	18
0.28333	16
0.29167	13
0.30000	9
0.30833	5
0.31667	1
0.32500	-1
0.33333	-3
0.34167	-2
0.35000	0
0.35833	3
0.36667	7
0.37500	10
0.38333	14
0.39167	17
0.40000	22
0.40833	27
0.41667	30
0.42500	32
0.43333	32
0.44167	30
0.45000	28
0.45833	26
0.46667	26
0.47500	26
0.48333	25
0.49167	22
0.50000	19
0.50833	16
0.51667	14
0.52500	12
0.53333	10
0.54167	10
0.55000	11
0.55833	14
0.56667	17
0.57500	20
0.58333	24
0.59167	28
0.60000	33
0.60833	37
0.61667	40
0.62500	40
0.63333	38
0.64167	33
0.65000	27
0.65833	21
0.66667	15
0.67500	11
0.68333	9
0.69167	8
0.70000	8
0.70833	11
0.71667	13
0.72500	16
0.73333	18
0.74167	18
0.75000	17
0.75833	16
0.76667	16
0.77500	16
0.78333	14
0.79167	12
0.80000	10
0.80833	9
0.81667	10
0.82500	12
0.83333	15
0.84167	19
0.85000	24
0.85833	27
0.86667	30
0.87500	32
0.88333	34
0.89167	35
0.90000	37
0.90833	39
0.91667	39
0.92500	38
0.93333	36
0.94167	33
0.95000	29
0.95833	27
0.96667	25
0.97500	24
0.98333	23
0.99167	22
1.00000	20
1.00833	15
1.01667	10
1.02500	8
1.03333	8
1.04167	10
1.05000	14
1.05833	17
1.06667	18
1.07500	19
1.08333	21
1.09167	24
1.10000	28
1.10833	33
1.11667	37
1.12500	38
1.13333	36
1.14167	32
1.15000	27
1.15833	23
1.16667	21
1.17500	20
1.18333	19
1.19167	16
1.20000	13
1.20833	9
1.21667	7
1.22500	8
1.23333	11
1.24167	13
1.25000	14
1.25833	14
1.26667	13
1.27500	12
1.28333	14
1.29167	17
1.30000	21
1.30833	25
1.31667	26
1.32500	23
1.33333	18
1.34167	11
1.35000	5
1.35833	1
1.36667	-1
1.37500	-1
1.38333	0
1.39167	3
1.40000	9
1.40833	15
1.41667	22
1.42500	28
1.43333	33
1.44167	35
1.45000	35
1.45833	32
1.46667	26
1.47500	18
1.48333	11
1.49167	6
1.50000	5
1.50833	7
1.51667	11
1.52500	15
1.53333	18
1.54167	18
1.55000	14
1.55833	9
1.56667	3
1.57500	-2
1.58333	-4
1.59167	-3
1.60000	-0
1.60833	5
1.61667	9
1.62500	12
1.63333	14
1.64167	12
1.65000	8
1.65833	5
1.66667	4
1.67500	5
1.68333	7
1.69167	11
1.70000	13
1.70833	14
1.71667	12
1.72500	8
1.73333	5
1.74167	4
1.75000	5
1.75833	10
1.76667	17
1.77500	25
1.78333	31
1.79167	35
1.80000	37
1.80833	36
1.81667	35
1.82500	32
1.83333	28
1.84167	22
1.85000	17
1.85833	13
1.86667	11
1.87500	12
1.88333	17
1.89167	22
1.90000	27
1.90833	30
1.91667	31
1.92500	31
1.93333	30
1.94167	28
1.95000	25
1.95833	23
1.96667	22
1.97500	23
1.98333	27
1.99167	31
2.00000	34
2.00833	37
2.01667	37
2.02500	36
2.03333	34
2.04167	30
2.05000	27
2.05833	24
2.06667	25
2.07500	27
2.08333	32
2.09167	37
2.10000	40
2.10833	40
2.11667	40
2.12500	39
2.13333	38
2.14167	36
2.15000	33
2.15833	29
2.16667	23
2.17500	17
2.18333	11
2.19167	6
2.20000	4
2.20833	4
2.21667	6
2.22500	8
2.23333	10
2.24167	12
2.25000	12
2.25833	15
2.26667	20
2.27500	26
2.28333	28
2.29167	27
2.30000	24
2.30833	19
2.31667	17
2.32500	18
2.33333	23
2.34167	29
2.35000	36
2.35833	39
2.36667	38
2.37500	34
2.38333	28
2.39167	22
2.40000	20
2.40833	21
2.41667	25
2.42500	28
2.43333	31
2.44167	34
2.45000	35
2.45833	34
2.46667	33
2.47500	30
2.48333	26
2.49167	23
2.50000	20
2.50833	18
2.51667	18
2.52500	17
2.53333	16
2.54167	16
2.55000	17
2.55833	21
2.56667	28
2.57500	33
2.58333	35
2.59167	34
2.60000	32
2.60833	29
2.61667	28
2.62500	29
2.63333	30
2.64167	30
2.65000	28
2.65833	26
2.66667	24
2.67500	23
2.68333	21
2.69167	19
2.70000	18
2.70833	17
2.71667	18
2.72500	20
2.73333	22
2.74167	25
2.75000	26
2.75833	28
2.76667	28
2.77500	26
2.78333	22
2.79167	16
2.80000	11
2.80833	7
2.81667	6
2.82500	5
2.83333	6
2.84167	5
2.85000	4
2.85833	5
2.86667	7
2.87500	11
2.88333	14
2.89167	17
2.90000	19
2.90833	20
2.91667	20
2.92500	18
2.93333	16
2.94167	14
2.95000	13
2.95833	11
2.96667	10
2.97500	9
2.98333	8
2.99167	8
3.00000	7
3.00833	7
3.01667	7
3.02500	8
3.03333	11
3.04167	14
3.05000	17
3.05833	19
3.06667	20
3.07500	20
3.08333	22
3.09167	25
3.10000	26
3.10833	25
3.11667	23
3.12500	19
3.13333	15
3.14167	14
3.15000	15
3.15833	18
3.16667	21
3.17500	24
3.18333	25
3.19167	26
3.20000	26
3.20833	29
3.21667	32
3.22500	35
3.23333	36
3.24167	34
3.25000	29
3.25833	25
3.26667	24
3.27500	24
3.28333	25
3.29167	27
3.30000	28
3.30833	28
3.31667	28
3.32500	28
3.33333	29
3.34167	29
3.35000	28
3.35833	26
3.36667	24
3.37500	21
3.38333	18
3.39167	17
3.40000	19
3.40833	24
3.41667	29
3.42500	32
3.43333	34
3.44167	36
3.45000	37
3.45833	37
3.46667	36
3.47500	33
3.48333	30
3.49167	27
3.50000	26
3.50833	28
3.51667	31
3.52500	34
3.53333	37
3.54167	37
3.55000	35
3.55833	33
3.56667	30
3.57500	29
3.58333	29
3.59167	31
3.60000	32
3.60833	34
3.61667	35
3.62500	38
3.63333	41
3.64167	40
3.65000	36
3.65833	32
3.66667	27
3.67500	24
3.68333	27
3.69167	31
3.70000	35
3.70833	37
3.71667	36
3.72500	32
3.73333	27
3.74167	22
3.75000	17
3.75833	12
3.76667	9
3.77500	7
3.78333	7
3.79167	9
3.80000	13
3.80833	17
3.81667	19
3.82500	19
3.83333	17
3.84167	16
3.85000	16
3.85833	18
3.86667	21
3.87500	24
3.88333	25
3.89167	22
3.90000	19
3.90833	14
3.91667	11
3.92500	11
3.93333	14
3.94167	22
3.95000	32
3.95833	40
3.96667	45
3.97500	45
3.98333	41
3.99167	35
4.00000	30
4.00833	26
4.01667	24
4.02500	23
4.03333	23
4.04167	24
4.05000	25
4.05833	26
4.06667	27
4.07500	30
4.08333	34
4.09167	39
4.10000	42
4.10833	43
4.11667	43
4.12500	42
4.13333	40
4.14167	38
4.15000	34
4.15833	31
4.16667	28
4.17500	26
4.18333	28
4.19167	30
4.20000	32
4.20833	34
4.21667	34
4.22500	32
4.23333	30
4.24167	27
4.25000	25
4.25833	25
4.26667	26
4.27500	29
4.28333	31
4.29167	33
4.30000	33
4.30833	32
4.31667	28
4.32500	23
4.33333	20
4.34167	19
4.35000	21
4.35833	25
4.36667	30
4.37500	35
4.38333	37
4.39167	36
4.40000	34
4.40833	31
4.41667	28
4.42500	25
4.43333	23
4.44167	23
4.45000	23
4.45833	23
4.46667	24
4.47500	25
4.48333	25
4.49167	24
4.50000	23
4.50833	23
4.51667	23
4.52500	24
4.53333	26
4.54167	29
4.55000	32
4.55833	34
4.56667	33
4.57500	30
4.58333	26
4.59167	21
4.60000	19
4.60833	19
4.61667	21
4.62500	23
4.63333	24
4.64167	25
4.65000	26
4.65833	26
4.66667	28
4.67500	31
4.68333	36
4.69167	40
4.70000	42
4.70833	41
4.71667	39
4.72500	34
4.73333	29
4.74167	25
4.75000	23
4.75833	23
4.76667	25
4.77500	29
4.78333	35
4.79167	40
4.80000	44
4.80833	45
4.81667	43
4.82500	37
4.83333	32
4.84167	29
4.85000	30
4.85833	32
4.86667	34
4.87500	35
4.88333	33
4.89167	29
4.90000	26
4.90833	26
4.91667	28
4.92500	32
4.93333	35
4.94167	37
4.95000	37
4.95833	36
4.96667	34
4.97500	30
4.98333	27
4.99167	24
5.00000	22
5.00833	22
5.01667	24
5.02500	28
5.03333	33
5.04167	38
5.05000	43
5.05833	44
5.06667	40
5.07500	34
5.08333	28
5.09167	22
5.10000	20
5.10833	22
5.11667	26
5.12500	31
5.13333	37
5.14167	42
5.15000	48
5.15833	52
5.16667	55
5.17500	57
5.18333	60
5.19167	61
5.20000	60
5.20833	56
5.21667	48
5.22500	39
5.23333	31
5.24167	26
5.25000	25
5.25833	26
5.26667	30
5.27500	35
5.28333	38
5.29167	40
5.30000	41
5.30833	42
5.31667	41
5.32500	40
5.33333	39
5.34167	39
5.35000	42
5.35833	45
5.36667	49
5.37500	51
5.38333	51
5.39167	50
5.40000	48
5.40833	46
5.41667	44
5.42500	43
5.43333	43
5.44167	43
5.45000	43
5.45833	43
5.46667	41
5.47500	38
5.48333	35
5.49167	32
5.50000	30
5.50833	29
5.51667	28
5.52500	29
5.53333	30
5.54167	32
5.55000	34
5.55833	35
5.56667	35
5.57500	36
5.58333	38
5.59167	42
5.60000	45
5.60833	48
5.61667	50
5.62500	53
5.63333	55
5.64167	56
5.65000	54
5.65833	49
5.66667	41
5.67500	34
5.68333	28
5.69167	23
5.70000	20
5.70833	18
5.71667	19
5.72500	23
5.73333	29
5.74167	33
5.75000	35
5.75833	35
5.76667	34
5.77500	34
5.78333	35
5.79167	37
5.80000	38
5.80833	38
5.81667	37
5.82500	35
5.83333	32
5.84167	29
5.85000	25
5.85833	23
5.86667	23
5.87500	24
5.88333	26
5.89167	26
5.90000	26
5.90833	24
5.91667	23
5.92500	22
5.93333	21
5.94167	21
5.95000	21
5.95833	21
5.96667	23
5.97500	26
5.98333	29
5.99167	31
6.00000	32
6.00833	31
6.01667	28
6.02500	25
6.03333	23
6.04167	21
6.05000	21
6.05833	23
6.06667	25
6.07500	26
6.08333	28
6.09167	28
6.10000	29
6.10833	31
6.11667	36
6.12500	42
6.13333	49
6.14167	54
6.15000	58
6.15833	60
6.16667	60
6.17500	59
6.18333	57
6.19167	56
6.20000	54
6.20833	51
6.21667	48
6.22500	45
6.23333	42
6.24167	40
6.25000	38
6.25833	38
6.26667	39
6.27500	40
6.28333	42
6.29167	43
6.30000	43
6.30833	41
6.31667	38
6.32500	35
6.33333	31
6.34167	28
6.35000	26
6.35833	26
6.36667	28
6.37500	32
6.38333	38
6.39167	44
6.40000	47
6.40833	48
6.41667	46
6.42500	43
6.43333	39
6.44167	37
6.45000	36
6.45833	35
6.46667	31
6.47500	27
6.48333	23
6.49167	20
6.50000	19
6.50833	21
6.51667	23
6.52500	26
6.53333	30
6.54167	34
6.55000	39
6.55833	40
6.56667	37
6.57500	33
6.58333	29
6.59167	26
6.60000	25
6.60833	25
6.61667	25
6.62500	25
6.63333	24
6.64167	23
6.65000	25
6.65833	26
6.66667	26
6.67500	26
6.68333	27
6.69167	29
6.70000	31
6.70833	34
6.71667	37
6.72500	40
6.73333	44
6.74167	48
6.75000	50
6.75833	51
6.76667	48
6.77500	44
6.78333	41
6.79167	38
6.80000	35
6.80833	33
6.81667	31
6.82500	31
6.83333	31
6.84167	31
6.85000	30
6.85833	28
6.86667	26
6.87500	24
6.88333	23
6.89167	21
6.90000	19
6.90833	16
6.91667	17
6.92500	22
6.93333	31
6.94167	38
6.95000	43
6.95833	44
6.96667	40
6.97500	34
6.98333	30
6.99167	27
7.00000	26
7.00833	24
7.01667	23
7.02500	22
7.03333	21
7.04167	19
7.05000	18
7.05833	18
7.06667	19
7.07500	21
7.08333	24
7.09167	27
7.10000	30
7.10833	32
7.11667	33
7.12500	30
7.13333	25
7.14167	20
7.15000	15
7.15833	11
7.16667	11
7.17500	12
7.18333	13
7.19167	14
7.20000	15
7.20833	16
7.21667	16
7.22500	16
7.23333	17
7.24167	18
7.25000	18
7.25833	18
7.26667	19
7.27500	22
7.28333	25
7.29167	30
7.30000	33
7.30833	34
7.31667	33
7.32500	31
7.33333	27
7.34167	24
7.35000	22
7.35833	21
7.36667	20
7.37500	19
7.38333	18
7.39167	16
7.40000	15
7.40833	13
7.41667	12
7.42500	14
7.43333	18
7.44167	24
7.45000	31
7.45833	37
7.46667	40
7.47500	40
7.48333	38
7.49167	36
7.50000	33
7.50833	30
7.51667	28
7.52500	26
7.53333	24
7.54167	21
7.55000	17
7.55833	15
7.56667	13
7.57500	12
7.58333	11
7.59167	13
7.60000	18
7.60833	25
7.61667	33
7.62500	41
7.63333	45
7.64167	44
7.65000	39
7.65833	33
7.66667	26
7.67500	20
7.68333	18
7.69167	19
7.70000	23
7.70833	28
7.71667	34
7.72500	38
7.73333	42
7.74167	44
7.75000	44
7.75833	43
7.76667	41
7.77500	37
7.78333	32
7.79167	28
7.80000	26
7.80833	27
7.81667	28
7.82500	30
7.83333	31
7.84167	31
7.85000	30
7.85833	27
7.86667	25
7.87500	23
7.88333	23
7.89167	23
7.90000	25
7.90833	28
7.91667	30
7.92500	30
7.93333	30
7.94167	28
7.95000	26
7.95833	23
7.96667	21
7.97500	20
7.98333	21
7.99167	24
8.00000	27
8.00833	28
8.01667	29
8.02500	28
8.03333	27
8.04167	29
8.05000	34
8.05833	38
8.06667	42
8.07500	45
8.08333	48
8.09167	51
8.10000	52
8.10833	51
8.11667	48
8.12500	41
8.13333	34
8.14167	29
8.15000	25
8.15833	25
8.16667	27
8.17500	31
8.18333	32
8.19167	32
8.20000	31
8.20833	28
8.21667	25
8.22500	22
8.23333	20
8.24167	18
8.25000	17
8.25833	17
8.26667	19
8.27500	23
8.28333	26
8.29167	29
8.30000	31
8.30833	30
8.31667	30
8.32500	30
8.33333	31
8.34167	32
8.35000	33
8.35833	33
8.36667	31
8.37500	30
8.38333	33
8.39167	39
8.40000	45
8.40833	50
8.41667	51
8.42500	46
8.43333	38
8.44167	29
8.45000	23
8.45833	18
8.46667	17
8.47500	16
8.48333	16
8.49167	16
8.50000	16
8.50833	15
8.51667	15
8.52500	16
8.53333	18
8.54167	19
8.55000	21
8.55833	22
8.56667	23
8.57500	25
8.58333	26
8.59167	28
8.60000	30
8.60833	32
8.61667	33
8.62500	32
8.63333	29
8.64167	25
8.65000	22
8.65833	22
8.66667	26
8.67500	33
8.68333	40
8.69167	47
8.70000	51
8.70833	52
8.71667	49
8.72500	42
8.73333	34
8.74167	28
8.75000	24
8.75833	23
8.76667	24
8.77500	27
8.78333	29
8.79167	30
8.80000	30
8.80833	29
8.81667	27
8.82500	25
8.83333	22
8.84167	21
8.85000	21
8.85833	24
8.86667	29
8.87500	33
8.88333	35
8.89167	36
8.90000	35
8.90833	34
8.91667	34
8.92500	36
8.93333	39
8.94167	40
8.95000	39
8.95833	36
8.96667	31
8.97500	27
8.98333	23
8.99167	21
9.00000	21
9.00833	23
9.01667	27
9.02500	31
9.03333	35
9.04167	38
9.05000	40
9.05833	42
9.06667	44
9.07500	46
9.08333	47
9.09167	46
9.10000	44
9.10833	40
9.11667	36
9.12500	33
9.13333	32
9.14167	33
9.15000	34
9.15833	36
9.16667	40
9.17500	43
9.18333	45
9.19167	45
9.20000	45
9.20833	44
9.21667	43
9.22500	41
9.23333	38
9.24167	33
9.25000	28
9.25833	26
9.26667	28
9.27500	34
9.28333	43
9.29167	51
9.30000	56
9.30833	56
9.31667	52
9.32500	45
9.33333	37
9.34167	31
9.35000	28
9.35833	27
9.36667	28
9.37500	29
9.38333	31
9.39167	32
9.40000	33
9.40833	34
9.41667	37
9.42500	41
9.43333	47
9.44167	52
9.45000	55
9.45833	54
9.46667	48
9.47500	38
9.48333	29
9.49167	22
9.50000	20
9.50833	22
9.51667	25
9.52500	29
9.53333	31
9.54167	31
9.55000	28
9.55833	25
9.56667	21
9.57500	19
9.58333	19
9.59167	21
9.60000	23
9.60833	25
9.61667	27
9.62500	28
9.63333	29
9.64167	30
9.65000	33
9.65833	35
9.66667	36
9.67500	37
9.68333	38
9.69167	39
9.70000	39
9.70833	38
9.71667	35
9.72500	32
9.73333	29
9.74167	26
9.75000	24
9.75833	23
9.76667	23
9.77500	22
9.78333	21
9.79167	21
9.80000	22
9.80833	23
9.81667	25
9.82500	28
9.83333	31
9.84167	35
9.85000	38
9.85833	41
9.86667	41
9.87500	40
9.88333	37
9.89167	33
9.90000	29
9.90833	25
9.91667	24
9.92500	25
9.93333	29
9.94167	32
9.95000	35
9.95833	35
9.96667	31
9.97500	26
9.98333	23
9.99167	20
10.00000	19
10.00833	21
10.01667	24
10.02500	29
10.03333	35
10.04167	41
10.05000	46
10.05833	48
10.06667	46
10.07500	42
10.08333	36
10.09167	30
10.10000	26
10.10833	23
10.11667	23
10.12500	25
10.13333	26
10.14167	27
10.15000	28
10.15833	28
10.16667	30
10.17500	33
10.18333	36
10.19167	38
10.20000	40
10.20833	39
10.21667	38
10.22500	37
10.23333	37
10.24167	37
10.25000	40
10.25833	42
10.26667	43
10.27500	42
10.28333	39
10.29167	34
10.30000	30
10.30833	26
10.31667	25
10.32500	26
10.33333	30
10.34167	35
10.35000	41
10.35833	45
10.36667	48
10.37500	49
10.38333	47
10.39167	43
10.40000	40
10.40833	40
10.41667	41
10.42500	44
10.43333	47
10.44167	46
10.45000	43
10.45833	41
10.46667	39
10.47500	40
10.48333	42
10.49167	44
10.50000	45
10.50833	44
10.51667	43
10.52500	42
10.53333	42
10.54167	41
10.55000	40
10.55833	38
10.56667	37
10.57500	37
10.58333	38
10.59167	41
10.60000	46
10.60833	50
10.61667	53
10.62500	53
10.63333	50
10.64167	45
10.65000	39
10.65833	35
10.66667	33
10.67500	34
10.68333	34
10.69167	35
10.70000	36
10.70833	37
10.71667	39
10.72500	40
10.73333	39
10.74167	38
10.75000	34
10.75833	32
10.76667	31
10.77500	32
10.78333	33
10.79167	34
10.80000	35
10.80833	34
10.81667	32
10.82500	30
10.83333	28
10.84167	25
10.85000	22
10.85833	20
10.86667	19
10.87500	19
10.88333	18
10.89167	17
10.90000	17
10.90833	18
10.91667	21
10.92500	25
10.93333	30
10.94167	34
10.95000	38
10.95833	39
10.96667	37
10.97500	35
10.98333	33
10.99167	31
11.00000	31
11.00833	33
11.01667	34
11.02500	36
11.03333	36
11.04167	36
11.05000	35
11.05833	35
11.06667	36
11.07500	38
11.08333	38
11.09167	36
11.10000	33
11.10833	28
11.11667	25
11.12500	23
11.13333	23
11.14167	24
11.15000	27
11.15833	30
11.16667	34
11.17500	38
11.18333	41
11.19167	44
11.20000	45
11.20833	47
11.21667	47
11.22500	46
11.23333	43
11.24167	40
11.25000	36
11.25833	33
11.26667	31
11.27500	30
11.28333	29
11.29167	30
11.30000	33
11.30833	36
11.31667	39
11.32500	40
11.33333	39
11.34167	36
11.35000	32
11.35833	29
11.36667	29
11.37500	30
11.38333	33
11.39167	35
11.40000	38
11.40833	41
11.41667	45
11.42500	49
11.43333	52
11.44167	55
11.45000	55
11.45833	55
11.46667	53
11.47500	50
11.48333	46
11.49167	42
11.50000	36
11.50833	30
11.51667	24
11.52500	20
11.53333	18
11.54167	18
11.55000	19
11.55833	23
11.56667	29
11.57500	36
11.58333	41
11.59167	43
11.60000	42
11.60833	38
11.61667	32
11.62500	28
11.63333	26
11.64167	25
11.65000	27
11.65833	30
11.66667	33
11.67500	38
11.68333	44
11.69167	49
11.70000	53
11.70833	56
11.71667	56
11.72500	53
11.73333	48
11.74167	42
11.75000	37
11.75833	34
11.76667	34
11.77500	35
11.78333	35
11.79167	35
11.80000	34
11.80833	34
11.81667	36
11.82500	39
11.83333	43
11.84167	45
11.85000	44
11.85833	41
11.86667	37
11.87500	32
11.88333	28
11.89167	25
11.90000	24
11.90833	23
11.91667	22
11.92500	19
11.93333	16
11.94167	13
11.95000	11
11.95833	10
11.96667	10
11.97500	13
11.98333	17
11.99167	23
12.00000	28
12.00833	33
12.01667	37
12.02500	40
12.03333	42
12.04167	42
12.05000	40
12.05833	39
12.06667	39
12.07500	40
12.08333	41
12.09167	42
12.10000	41
12.10833	37
12.11667	33
12.12500	30
12.13333	29
12.14167	30
12.15000	32
12.15833	33
12.16667	33
12.17500	30
12.18333	25
12.19167	20
12.20000	17
12.20833	17
12.21667	18
12.22500	19
12.23333	20
12.24167	21
12.25000	21
12.25833	20
12.26667	20
12.27500	19
12.28333	19
12.29167	20
12.30000	22
12.30833	24
12.31667	26
12.32500	27
12.33333	27
12.34167	26
12.35000	25
12.35833	24
12.36667	25
12.37500	25
12.38333	25
12.39167	23
12.40000	22
12.40833	22
12.41667	24
12.42500	26
12.43333	27
12.44167	27
12.45000	25
12.45833	25
12.46667	28
12.47500	31
12.48333	33
12.49167	34
12.50000	34
12.50833	33
12.51667	33
12.52500	33
12.53333	35
12.54167	36
12.55000	37
12.55833	37
12.56667	37
12.57500	35
12.58333	32
12.59167	29
12.60000	28
12.60833	27
12.61667	28
12.62500	28
12.63333	29
12.64167	29
12.65000	29
12.65833	30
12.66667	31
12.67500	33
12.68333	36
12.69167	38
12.70000	38
12.70833	38
12.71667	36
12.72500	35
12.73333	34
12.74167	34
12.75000	37
12.75833	40
12.76667	42
12.77500	41
12.78333	37
12.79167	31
12.80000	25
12.80833	21
12.81667	20
12.82500	22
12.83333	26
12.84167	30
12.85000	32
12.85833	33
12.86667	35
12.87500	37
12.88333	37
12.89167	36
12.90000	34
12.90833	33
12.91667	33
12.92500	35
12.93333	38
12.94167	39
12.95000	38
12.95833	36
12.96667	33
12.97500	29
12.98333	25
12.99167	22
13.00000	20
13.00833	20
13.01667	21
13.02500	23
13.03333	25
13.04167	26
13.05000	27
13.05833	27
13.06667	29
13.07500	30
13.08333	31
13.09167	32
13.10000	33
13.10833	37
13.11667	42
13.12500	48
13.13333	53
13.14167	56
13.15000	54
13.15833	51
13.16667	47
13.17500	43
13.18333	41
13.19167	40
13.20000	40
13.20833	42
13.21667	42
13.22500	40
13.23333	37
13.24167	32
13.25000	28
13.25833	26
13.26667	28
13.27500	33
13.28333	37
13.29167	41
13.30000	43
13.30833	42
13.31667	40
13.32500	37
13.33333	35
13.34167	34
13.35000	34
13.35833	35
13.36667	38
13.37500	42
13.38333	45
13.39167	48
13.40000	50
13.40833	52
13.41667	54
13.42500	55
13.43333	57
13.44167	59
13.45000	61
13.45833	63
13.46667	64
13.47500	64
13.48333	62
13.49167	59
13.50000	54
13.50833	48
13.51667	44
13.52500	42
13.53333	42
13.54167	42
13.55000	41
13.55833	39
13.56667	35
13.57500	33
13.58333	34
13.59167	38
13.60000	41
13.60833	41
13.61667	40
13.62500	39
13.63333	39
13.64167	42
13.65000	46
13.65833	50
13.66667	51
13.67500	50
13.68333	46
13.69167	41
13.70000	38
13.70833	35
13.71667	35
13.72500	38
13.73333	42
13.74167	44
13.75000	43
13.75833	41
13.76667	37
13.77500	34
13.78333	36
13.79167	41
13.80000	49
13.80833	59
13.81667	65
13.82500	66
13.83333	63
13.84167	56
13.85000	48
13.85833	41
13.86667	37
13.87500	36
13.88333	38
13.89167	41
13.90000	46
13.90833	50
13.91667	52
13.92500	51
13.93333	47
13.94167	44
13.95000	41
13.95833	39
13.96667	39
13.97500	42
13.98333	45
13.99167	49
14.00000	53
14.00833	57
14.01667	60
14.02500	60
14.03333	60
14.04167	59
14.05000	58
14.05833	56
14.06667	53
14.07500	51
14.08333	49
14.09167	50
14.10000	53
14.10833	58
14.11667	64
14.12500	69
14.13333	73
14.14167	75
14.15000	75
14.15833	73
14.16667	69
14.17500	65
14.18333	61
14.19167	58
14.20000	55
14.20833	54
14.21667	54
14.22500	56
14.23333	59
14.24167	63
14.25000	67
14.25833	68
14.26667	66
14.27500	62
14.28333	55
14.29167	49
14.30000	45
14.30833	45
14.31667	47
14.32500	49
14.33333	52
14.34167	54
14.35000	55
14.35833	55
14.36667	54
14.37500	52
14.38333	49
14.39167	46
14.40000	44
14.40833	43
14.41667	45
14.42500	47
14.43333	50
14.44167	50
14.45000	48
14.45833	46
14.46667	45
14.47500	46
14.48333	48
14.49167	52
14.50000	55
14.50833	56
14.51667	55
14.52500	52
14.53333	49
14.54167	49
14.55000	51
14.55833	56
14.56667	62
14.57500	65
14.58333	64
14.59167	59
14.60000	54
14.60833	50
14.61667	49
14.62500	51
14.63333	53
14.64167	53
14.65000	50
14.65833	45
14.66667	39
14.67500	35
14.68333	34
14.69167	37
14.70000	41
14.70833	47
14.71667	51
14.72500	52
14.73333	51
14.74167	49
14.75000	47
14.75833	46
14.76667	48
14.77500	51
14.78333	54
14.79167	55
14.80000	55
14.80833	52
14.81667	48
14.82500	46
14.83333	46
14.84167	46
14.85000	47
14.85833	48
14.86667	49
14.87500	50
14.88333	50
14.89167	51
14.90000	50
14.90833	48
14.91667	46
14.92500	46
14.93333	47
14.94167	50
14.95000	52
14.95833	52
14.96667	48
14.97500	42
14.98333	35
14.99167	29
15.00000	27
15.00833	29
15.01667	33
15.02500	38
15.03333	42
15.04167	43
15.05000	41
15.05833	40
15.06667	40
15.07500	39
15.08333	38
15.09167	35
15.10000	31
15.10833	27
15.11667	25
15.12500	25
15.13333	26
15.14167	25
15.15000	23
15.15833	20
15.16667	19
15.17500	20
15.18333	23
15.19167	29
15.20000	34
15.20833	41
15.21667	47
15.22500	54
15.23333	59
15.24167	63
15.25000	64
15.25833	61
15.26667	55
15.27500	47
15.28333	41
15.29167	36
15.30000	33
15.30833	33
15.31667	33
15.32500	32
15.33333	31
15.34167	29
15.35000	30
15.35833	32
15.36667	36
15.37500	40
15.38333	43
15.39167	42
15.40000	38
15.40833	32
15.41667	26
15.42500	20
15.43333	17
15.44167	15
15.45000	16
15.45833	17
15.46667	19
15.47500	20
15.48333	19
15.49167	16
15.50000	15
15.50833	16
15.51667	18
15.52500	21
15.53333	23
15.54167	24
15.55000	25
15.55833	28
15.56667	34
15.57500	40
15.58333	46
15.59167	50
15.60000	51
15.60833	49
15.61667	44
15.62500	37
15.63333	30
15.64167	24
15.65000	19
15.65833	17
15.66667	18
15.67500	19
15.68333	21
15.69167	22
15.70000	21
15.70833	20
15.71667	18
15.72500	17
15.73333	16
15.74167	18
15.75000	22
15.75833	27
15.76667	31
15.77500	33
15.78333	31
15.79167	26
15.80000	21
15.80833	16
15.81667	13
15.82500	11
15.83333	11
15.84167	11
15.85000	12
15.85833	13
15.86667	12
15.87500	11
15.88333	12
15.89167	14
15.90000	16
15.90833	18
15.91667	18
15.92500	17
15.93333	17
15.94167	17
15.95000	18
15.95833	18
15.96667	17
15.97500	13
15.98333	8
15.99167	4
16.00000	1
16.00833	0
16.01667	2
16.02500	5
16.03333	9
16.04167	13
16.05000	17
16.05833	19
16.06667	20
16.07500	18
16.08333	14
16.09167	9
16.10000	5
16.10833	2
16.11667	2
16.12500	3
16.13333	5
16.14167	7
16.15000	9
16.15833	12
16.16667	14
16.17500	15
16.18333	16
16.19167	18
16.20000	19
16.20833	21
16.21667	22
16.22500	23
16.23333	22
16.24167	18
16.25000	13
16.25833	8
16.26667	5
16.27500	3
16.28333	4
16.29167	5
16.30000	6
16.30833	5
16.31667	3
16.32500	3
16.33333	4
16.34167	6
16.35000	8
16.35833	10
16.36667	11
16.37500	12
16.38333	14
16.39167	17
16.40000	21
16.40833	24
16.41667	24
16.42500	21
16.43333	16
16.44167	12
16.45000	9
16.45833	9
16.46667	9
16.47500	10
16.48333	9
16.49167	8
16.50000	7
16.50833	6
16.51667	6
16.52500	7
16.53333	9
16.54167	12
16.55000	14
16.55833	12
16.56667	7
16.57500	0
16.58333	-6
16.59167	-11
16.60000	-14
16.60833	-14
16.61667	-11
16.62500	-7
16.63333	-2
16.64167	2
16.65000	3
16.65833	3
16.66667	1
16.67500	-1
16.68333	-2
16.69167	0
16.70000	4
16.70833	8
16.71667	12
16.72500	15
16.73333	16
16.74167	16
16.75000	13
16.75833	11
16.76667	9
16.77500	8
16.78333	8
16.79167	8
16.80000	7
16.80833	4
16.81667	2
16.82500	1
16.83333	3
16.84167	5
16.85000	7
16.85833	8
16.86667	7
16.87500	4
16.88333	1
16.89167	-2
16.90000	-4
16.90833	-7
16.91667	-8
16.92500	-9
16.93333	-8
16.94167	-7
16.95000	-4
16.95833	-0
16.96667	4
16.97500	8
16.98333	10
16.99167	10
17.00000	10
17.00833	9
17.01667	7
17.02500	5
17.03333	3
17.04167	2
17.05000	2
17.05833	3
17.06667	6
17.07500	7
17.08333	6
17.09167	3
17.10000	-1
17.10833	-5
17.11667	-6
17.12500	-5
17.13333	-1
17.14167	3
17.15000	8
17.15833	12
17.16667	14
17.17500	15
17.18333	14
17.19167	12
17.20000	7
17.20833	3
17.21667	-2
17.22500	-4
17.23333	-5
17.24167	-6
17.25000	-6
17.25833	-6
17.26667	-5
17.27500	-2
17.28333	2
17.29167	7
17.30000	11
17.30833	14
17.31667	16
17.32500	18
17.33333	20
17.34167	22
17.35000	23
17.35833	22
17.36667	19
17.37500	14
17.38333	7
17.39167	-0
17.40000	-6
17.40833	-10
17.41667	-13
17.42500	-15
17.43333	-16
17.44167	-15
17.45000	-13
17.45833	-10
17.46667	-7
17.47500	-5
17.48333	-5
17.49167	-5
17.50000	-6
17.50833	-7
17.51667	-9
17.52500	-12
17.53333	-15
17.54167	-16
17.55000	-15
17.55833	-13
17.56667	-10
17.57500	-8
17.58333	-7
17.59167	-9
17.60000	-10
17.60833	-11
17.61667	-11
17.62500	-10
17.63333	-10
17.64167	-10
17.65000	-10
17.65833	-11
17.66667	-11
17.67500	-11
17.68333	-11
17.69167	-12
17.70000	-11
17.70833	-8
17.71667	-4
17.72500	0
17.73333	4
17.74167	4
17.75000	2
17.75833	-2
17.76667	-8
17.77500	-13
17.78333	-16
17.79167	-17
17.80000	-15
17.80833	-11
17.81667	-6
17.82500	-2
17.83333	0
17.84167	-1
17.85000	-6
17.85833	-11
17.86667	-15
17.87500	-16
17.88333	-15
17.89167	-12
17.90000	-10
17.90833	-10
17.91667	-9
17.92500	-7
17.93333	-4
17.94167	-2
17.95000	-3
17.95833	-5
17.96667	-10
17.97500	-14
17.98333	-18
17.99167	-21
18.00000	-22
18.00833	-24
18.01667	-23
18.02500	-21
18.03333	-18
18.04167	-14
18.05000	-12
18.05833	-10
18.06667	-10
18.07500	-9
18.08333	-7
18.09167	-5
18.10000	-3
18.10833	-3
18.11667	-4
18.12500	-7
18.13333	-10
18.14167	-12
18.15000	-11
18.15833	-7
18.16667	-2
18.17500	2
18.18333	4
18.19167	4
18.20000	4
18.20833	3
18.21667	2
18.22500	1
18.23333	-0
18.24167	-4
18.25000	-8
18.25833	-13
18.26667	-16
18.27500	-19
18.28333	-19
18.29167	-19
18.30000	-19
18.30833	-20
18.31667	-23
18.32500	-26
18.33333	-29
18.34167	-31
18.35000	-31
18.35833	-30
18.36667	-29
18.37500	-29
18.38333	-29
18.39167	-31
18.40000	-32
18.40833	-33
18.41667	-33
18.42500	-29
18.43333	-24
18.44167	-20
18.45000	-17
18.45833	-16
18.46667	-13
18.47500	-10
18.48333	-7
18.49167	-5
18.50000	-5
18.50833	-8
18.51667	-11
18.52500	-15
18.53333	-19
18.54167	-22
18.55000	-25
18.55833	-24
18.56667	-21
18.57500	-15
18.58333	-9
18.59167	-4
18.60000	-1
18.60833	-2
18.61667	-5
18.62500	-9
18.63333	-13
18.64167	-15
18.65000	-15
18.65833	-14
18.66667	-12
18.67500	-10
18.68333	-9
18.69167	-9
18.70000	-11
18.70833	-15
18.71667	-19
18.72500	-22
18.73333	-23
18.74167	-22
18.75000	-19
18.75833	-16
18.76667	-13
18.77500	-11
18.78333	-9
18.79167	-9
18.80000	-9
18.80833	-10
18.81667	-13
18.82500	-15
18.83333	-18
18.84167	-21
18.85000	-24
18.85833	-25
18.86667	-24
18.87500	-20
18.88333	-15
18.89167	-10
18.90000	-8
18.90833	-9
18.91667	-12
18.92500	-12
18.93333	-12
18.94167	-10
18.95000	-7
18.95833	-5
18.96667	-6
18.97500	-8
18.98333	-12
18.99167	-16
19.00000	-21
19.00833	-25
19.01667	-27
19.02500	-30
19.03333	-32
19.04167	-32
19.05000	-32
19.05833	-29
19.06667	-26
19.07500	-22
19.08333	-21
19.09167	-21
19.10000	-21
19.10833	-19
19.11667	-17
19.12500	-15
19.13333	-14
19.14167	-15
19.15000	-19
19.15833	-23
19.16667	-27
19.17500	-30
19.18333	-31
19.19167	-29
19.20000	-25
19.20833	-20
19.21667	-14
19.22500	-10
19.23333	-9
19.24167	-10
19.25000	-13
19.25833	-16
19.26667	-16
19.27500	-14
19.28333	-11
19.29167	-9
19.30000	-11
19.30833	-15
19.31667	-19
19.32500	-23
19.33333	-25
19.34167	-28
19.35000	-30
19.35833	-32
19.36667	-35
19.37500	-37
19.38333	-37
19.39167	-36
19.40000	-33
19.40833	-29
19.41667	-23
19.42500	-16
19.43333	-10
19.44167	-7
19.45000	-6
19.45833	-6
19.46667	-4
19.47500	-0
19.48333	4
19.49167	9
19.50000	11
19.50833	12
19.51667	10
19.52500	6
19.53333	2
19.54167	-1
19.55000	-3
19.55833	-1
19.56667	6
19.57500	15
19.58333	26
19.59167	36
19.60000	42
19.60833	44
19.61667	43
19.62500	40
19.63333	37
19.64167	39
19.65000	44
19.65833	51
19.66667	58
19.67500	65
19.68333	71
19.69167	77
19.70000	84
19.70833	93
19.71667	102
19.72500	113
19.73333	124
19.74167	133
19.75000	141
19.75833	147
19.76667	153
19.77500	159
19.78333	167
19.79167	176
19.80000	185
19.80833	196
19.81667	207
19.82500	219
19.83333	231
19.84167	247
19.85000	266
19.85833	287
19.86667	312
19.87500	336
19.88333	360
19.89167	381
19.90000	400
19.90833	419
19.91667	437
19.92500	456
19.93333	476
19.94167	497
19.95000	519
19.95833	543
19.96667	569
19.97500	596
19.98333	624
19.99167	653
20.00000	680
20.00833	706
20.01667	733
20.02500	761
20.03333	790
20.04167	821
20.05000	854
20.05833	889
20.06667	928
20.07500	967
20.08333	1008
20.09167	1048
20.10000	1086
20.10833	1122
20.11667	1156
20.12500	1192
20.13333	1227
20.14167	1264
20.15000	1303
20.15833	1343
20.16667	1386
20.17500	1429
20.18333	1474
20.19167	1518
20.20000	1561
20.20833	1603
20.21667	1645
20.22500	1689
20.23333	1734
20.24167	1782
20.25000	1833
20.25833	1881
20.26667	1928
20.27500	1971
20.28333	2012
20.29167	2052
20.30000	2092
20.30833	2134
20.31667	2176
20.32500	2218
20.33333	2258
20.34167	2299
20.35000	2340
20.35833	2380
20.36667	2420
20.37500	2458
20.38333	2494
20.39167	2530
20.40000	2565
20.40833	2601
20.41667	2637
20.42500	2672
20.43333	2707
20.44167	2740
20.45000	2772
20.45833	2802
20.46667	2831
20.47500	2858
20.48333	2885
20.49167	2912
20.50000	2939
20.50833	2966
20.51667	2991
20.52500	3012
20.53333	3029
20.54167	3044
20.55000	3056
20.55833	3067
20.56667	3076
20.57500	3084
20.58333	3090
20.59167	3095
20.60000	3099
20.60833	3102
20.61667	3103
20.62500	3102
20.63333	3097
20.64167	3089
20.65000	3082
20.65833	3074
20.66667	3065
20.67500	3055
20.68333	3044
20.69167	3033
20.70000	3021
20.70833	3007
20.71667	2993
20.72500	2976
20.73333	2959
20.74167	2940
20.75000	2917
20.75833	2890
20.76667	2862
20.77500	2836
20.78333	2808
20.79167	2779
20.80000	2748
20.80833	2716
20.81667	2683
20.82500	2649
20.83333	2611
20.84167	2575
20.85000	2543
20.85833	2514
20.86667	2484
20.87500	2450
20.88333	2415
20.89167	2381
20.90000	2346
20.90833	2309
20.91667	2269
20.92500	2226
20.93333	2180
20.94167	2137
20.95000	2101
20.95833	2070
20.96667	2040
20.97500	2011
20.98333	1983
20.99167	1953
21.00000	1920
21.00833	1885
21.01667	1850
21.02500	1812
21.03333	1773
21.04167	1735
21.05000	1698
21.05833	1662
21.06667	1626
21.07500	1587
21.08333	1549
21.09167	1513
21.10000	1479
21.10833	1442
21.11667	1405
21.12500	1372
21.13333	1344
21.14167	1319
21.15000	1294
21.15833	1271
21.16667	1246
21.17500	1220
21.18333	1192
21.19167	1166
21.20000	1140
21.20833	1114
21.21667	1091
21.22500	1070
21.23333	1051
21.24167	1032
21.25000	1012
21.25833	991
21.26667	968
21.27500	947
21.28333	926
21.29167	907
21.30000	889
21.30833	872
21.31667	856
21.32500	839
21.33333	821
21.34167	801
21.35000	781
21.35833	763
21.36667	750
21.37500	740
21.38333	733
21.39167	727
21.40000	721
21.40833	713
21.41667	704
21.42500	695
21.43333	685
21.44167	674
21.45000	661
21.45833	648
21.46667	636
21.47500	625
21.48333	615
21.49167	605
21.50000	594
21.50833	582
21.51667	571
21.52500	562
21.53333	554
21.54167	549
21.55000	546
21.55833	544
21.56667	543
21.57500	542
21.58333	539
21.59167	535
21.60000	532
21.60833	529
21.61667	526
21.62500	523
21.63333	520
21.64167	518
21.65000	517
21.65833	517
21.66667	517
21.67500	515
21.68333	508
21.69167	497
21.70000	487
21.70833	478
21.71667	471
21.72500	469
21.73333	469
21.74167	469
21.75000	466
21.75833	461
21.76667	451
21.77500	440
21.78333	429
21.79167	418
21.80000	411
21.80833	407
21.81667	407
21.82500	410
21.83333	414
21.84167	418
21.85000	419
21.85833	419
21.86667	417
21.87500	415
21.88333	415
21.89167	416
21.90000	417
21.90833	417
21.91667	415
21.92500	410
21.93333	403
21.94167	397
21.95000	391
21.95833	387
21.96667	385
21.97500	385
21.98333	385
21.99167	384
22.00000	381
22.00833	376
22.01667	372
22.02500	368
22.03333	365
22.04167	364
22.05000	364
22.05833	365
22.06667	368
22.07500	370
22.08333	371
22.09167	369
22.10000	364
22.10833	358
22.11667	353
22.12500	349
22.13333	348
22.14167	348
22.15000	349
22.15833	349
22.16667	348
22.17500	345
22.18333	344
22.19167	344
22.20000	345
22.20833	345
22.21667	344
22.22500	343
22.23333	343
22.24167	342
22.25000	341
22.25833	339
22.26667	336
22.27500	333
22.28333	332
22.29167	332
22.30000	332
22.30833	329
22.31667	327
22.32500	325
22.33333	324
22.34167	325
22.35000	326
22.35833	328
22.36667	328
22.37500	327
22.38333	326
22.39167	324
22.40000	322
22.40833	319
22.41667	315
22.42500	311
22.43333	306
22.44167	300
22.45000	294
22.45833	288
22.46667	285
22.47500	282
22.48333	281
22.49167	279
22.50000	278
22.50833	277
22.51667	275
22.52500	273
22.53333	271
22.54167	268
22.55000	264
22.55833	260
22.56667	255
22.57500	251
22.58333	248
22.59167	245
22.60000	245
22.60833	247
22.61667	250
22.62500	252
22.63333	254
22.64167	254
22.65000	252
22.65833	247
22.66667	240
22.67500	233
22.68333	228
22.69167	224
22.70000	221
22.70833	219
22.71667	217
22.72500	215
22.73333	214
22.74167	214
22.75000	215
22.75833	217
22.76667	216
22.77500	214
22.78333	211
22.79167	207
22.80000	205
22.80833	204
22.81667	204
22.82500	202
22.83333	198
22.84167	195
22.85000	194
22.85833	193
22.86667	194
22.87500	196
22.88333	198
22.89167	199
22.90000	200
22.90833	203
22.91667	204
22.92500	203
22.93333	202
22.94167	202
22.95000	203
22.95833	203
22.96667	203
22.97500	201
22.98333	196
22.99167	190
23.00000	184
23.00833	179
23.01667	174
23.02500	172
23.03333	171
23.04167	170
23.05000	169
23.05833	167
23.06667	164
23.07500	162
23.08333	159
23.09167	157
23.10000	157
23.10833	161
23.11667	168
23.12500	177
23.13333	187
23.14167	192
23.15000	194
23.15833	193
23.16667	190
23.17500	185
23.18333	177
23.19167	168
23.20000	159
23.20833	152
23.21667	148
23.22500	148
23.23333	150
23.24167	154
23.25000	158
23.25833	160
23.26667	161
23.27500	159
23.28333	156
23.29167	154
23.30000	153
23.30833	154
23.31667	158
23.32500	164
23.33333	168
23.34167	170
23.35000	168
23.35833	164
23.36667	159
23.37500	155
23.38333	154
23.39167	155
23.40000	156
23.40833	157
23.41667	157
23.42500	154
23.43333	150
23.44167	146
23.45000	142
23.45833	141
23.46667	144
23.47500	147
23.48333	149
23.49167	150
23.50000	147
23.50833	142
23.51667	137
23.52500	136
23.53333	138
23.54167	141
23.55000	145
23.55833	146
23.56667	144
23.57500	141
23.58333	139
23.59167	138
23.60000	138
23.60833	138
23.61667	138
23.62500	138
23.63333	138
23.64167	139
23.65000	142
23.65833	144
23.66667	147
23.67500	148
23.68333	149
23.69167	149
23.70000	148
23.70833	149
23.71667	148
23.72500	145
23.73333	140
23.74167	136
23.75000	133
23.75833	131
23.76667	130
23.77500	130
23.78333	129
23.79167	127
23.80000	126
23.80833	125
23.81667	126
23.82500	129
23.83333	132
23.84167	135
23.85000	136
23.85833	136
23.86667	134
23.87500	131
23.88333	126
23.89167	122
23.90000	118
23.90833	114
23.91667	111
23.92500	109
23.93333	108
23.94167	109
23.95000	113
23.95833	118
23.96667	124
23.97500	129
23.98333	130
23.99167	129
24.00000	126
24.00833	121
24.01667	118
24.02500	118
24.03333	120
24.04167	121
24.05000	122
24.05833	121
24.06667	121
24.07500	122
24.08333	127
24.09167	133
24.10000	139
24.10833	143
24.11667	145
24.12500	146
24.13333	146
24.14167	144
24.15000	143
24.15833	142
24.16667	141
24.17500	140
24.18333	138
24.19167	135
24.20000	133
24.20833	131
24.21667	130
24.22500	131
24.23333	132
24.24167	131
24.25000	127
24.25833	123
24.26667	120
24.27500	119
24.28333	121
24.29167	126
24.30000	132
24.30833	138
24.31667	144
24.32500	148
24.33333	152
24.34167	155
24.35000	157
24.35833	159
24.36667	159
24.37500	158
24.38333	157
24.39167	157
24.40000	156
24.40833	156
24.41667	156
24.42500	156
24.43333	156
24.44167	157
24.45000	158
24.45833	159
24.46667	159
24.47500	160
24.48333	163
24.49167	168
24.50000	175
24.50833	182
24.51667	187
24.52500	188
24.53333	186
24.54167	183
24.55000	179
24.55833	177
24.56667	177
24.57500	179
24.58333	184
24.59167	189
24.60000	193
24.60833	196
24.61667	196
24.62500	192
24.63333	187
24.64167	183
24.65000	182
24.65833	183
24.66667	188
24.67500	192
24.68333	194
24.69167	195
24.70000	195
24.70833	195
24.71667	196
24.72500	197
24.73333	198
24.74167	199
24.75000	197
24.75833	196
24.76667	194
24.77500	192
24.78333	190
24.79167	189
24.80000	189
24.80833	190
24.81667	191
24.82500	192
24.83333	191
24.84167	189
24.85000	186
24.85833	183
24.86667	181
24.87500	180
24.88333	181
24.89167	183
24.90000	186
24.90833	189
24.91667	191
24.92500	190
24.93333	187
24.94167	183
24.95000	178
24.95833	174
24.96667	172
24.97500	171
24.98333	170
24.99167	167
25.00000	163
25.00833	159
25.01667	156
25.02500	156
25.03333	159
25.04167	162
25.05000	164
25.05833	164
25.06667	161
25.07500	158
25.08333	157
25.09167	157
25.10000	159
25.10833	160
25.11667	160
25.12500	157
25.13333	153
25.14167	150
25.15000	148
25.15833	148
25.16667	147
25.17500	147
25.18333	144
25.19167	141
25.20000	138
25.20833	135
25.21667	135
25.22500	137
25.23333	140
25.24167	142
25.25000	143
25.25833	142
25.26667	141
25.27500	139
25.28333	138
25.29167	137
25.30000	135
25.30833	132
25.31667	128
25.32500	124
25.33333	119
25.34167	116
25.35000	114
25.35833	115
25.36667	118
25.37500	121
25.38333	121
25.39167	119
25.40000	116
25.40833	113
25.41667	111
25.42500	110
25.43333	111
25.44167	113
25.45000	117
25.45833	119
25.46667	119
25.47500	118
25.48333	118
25.49167	118
25.50000	121
25.50833	124
25.51667	125
25.52500	123
25.53333	119
25.54167	113
25.55000	109
25.55833	106
25.56667	107
25.57500	109
25.58333	111
25.59167	113
25.60000	113
25.60833	114
25.61667	113
25.62500	113
25.63333	115
25.64167	117
25.65000	121
25.65833	126
25.66667	131
25.67500	135
25.68333	137
25.69167	136
25.70000	133
25.70833	127
25.71667	121
25.72500	114
25.73333	109
25.74167	107
25.75000	109
25.75833	111
25.76667	113
25.77500	112
25.78333	109
25.79167	104
25.80000	100
25.80833	98
25.81667	99
25.82500	101
25.83333	105
25.84167	109
25.85000	112
25.85833	115
25.86667	118
25.87500	120
25.88333	118
25.89167	114
25.90000	109
25.90833	104
25.91667	99
25.92500	97
25.93333	96
25.94167	99
25.95000	104
25.95833	112
25.96667	120
25.97500	128
25.98333	133
25.99167	134
26.00000	132
26.00833	128
26.01667	125
26.02500	123
26.03333	124
26.04167	126
26.05000	130
26.05833	131
26.06667	131
26.07500	129
26.08333	127
26.09167	125
26.10000	125
26.10833	127
26.11667	130
26.12500	133
26.13333	135
26.14167	138
26.15000	140
26.15833	142
26.16667	143
26.17500	141
26.18333	137
26.19167	131
26.20000	126
26.20833	123
26.21667	122
26.22500	125
26.23333	130
26.24167	134
26.25000	137
26.25833	138
26.26667	137
26.27500	136
26.28333	137
26.29167	140
26.30000	144
26.30833	146
26.31667	148
26.32500	148
26.33333	148
26.34167	148
26.35000	148
26.35833	148
26.36667	148
26.37500	148
26.38333	148
26.39167	150
26.40000	152
26.40833	153
26.41667	154
26.42500	155
26.43333	158
26.44167	164
26.45000	170
26.45833	176
26.46667	179
26.47500	179
26.48333	177
26.49167	173
26.50000	169
26.50833	164
26.51667	161
26.52500	161
26.53333	164
26.54167	169
26.55000	174
26.55833	179
26.56667	180
26.57500	181
26.58333	182
26.59167	183
26.60000	186
26.60833	188
26.61667	191
26.62500	193
26.63333	194
26.64167	194
26.65000	194
26.65833	195
26.66667	197
26.67500	200
26.68333	200
26.69167	199
26.70000	194
26.70833	188
26.71667	183
26.72500	179
26.73333	177
26.74167	179
26.75000	185
26.75833	193
26.76667	200
26.77500	206
26.78333	207
26.79167	205
26.80000	201
26.80833	196
26.81667	190
26.82500	186
26.83333	183
26.84167	180
26.85000	178
26.85833	178
26.86667	180
26.87500	184
26.88333	189
26.89167	194
26.90000	198
26.90833	201
26.91667	202
26.92500	201
26.93333	200
26.94167	198
26.95000	197
26.95833	195
26.96667	192
26.97500	187
26.98333	182
26.99167	177
27.00000	175
27.00833	178
27.01667	183
27.02500	189
27.03333	193
27.04167	194
27.05000	192
27.05833	190
27.06667	191
27.07500	192
27.08333	194
27.09167	193
27.10000	189
27.10833	183
27.11667	177
27.12500	173
27.13333	170
27.14167	171
27.15000	175
27.15833	178
27.16667	180
27.17500	180
27.18333	178
27.19167	175
27.20000	174
27.20833	174
27.21667	175
27.22500	175
27.23333	175
27.24167	174
27.25000	174
27.25833	173
27.26667	171
27.27500	170
27.28333	170
27.29167	172
27.30000	176
27.30833	182
27.31667	187
27.32500	189
27.33333	188
27.34167	183
27.35000	175
27.35833	167
27.36667	161
27.37500	156
27.38333	155
27.39167	156
27.40000	159
27.40833	162
27.41667	166
27.42500	169
27.43333	171
27.44167	171
27.45000	170
27.45833	169
27.46667	171
27.47500	172
27.48333	172
27.49167	171
27.50000	168
27.50833	164
27.51667	161
27.52500	161
27.53333	163
27.54167	164
27.55000	164
27.55833	163
27.56667	163
27.57500	164
27.58333	166
27.59167	167
27.60000	169
27.60833	169
27.61667	168
27.62500	168
27.63333	168
27.64167	168
27.65000	166
27.65833	164
27.66667	164
27.67500	167
27.68333	171
27.69167	176
27.70000	181
27.70833	185
27.71667	189
27.72500	192
27.73333	195
27.74167	197
27.75000	197
27.75833	196
27.76667	192
27.77500	187
27.78333	180
27.79167	173
27.80000	168
27.80833	166
27.81667	168
27.82500	173
27.83333	180
27.84167	187
27.85000	194
27.85833	198
27.86667	201
27.87500	201
27.88333	201
27.89167	200
27.90000	200
27.90833	201
27.91667	203
27.92500	205
27.93333	208
27.94167	212
27.95000	215
27.95833	217
27.96667	218
27.97500	218
27.98333	217
27.99167	218
28.00000	220
28.00833	224
28.01667	226
28.02500	225
28.03333	221
28.04167	216
28.05000	212
28.05833	212
28.06667	215
28.07500	220
28.08333	224
28.09167	228
28.10000	231
28.10833	232
28.11667	232
28.12500	233
28.13333	235
28.14167	238
28.15000	242
28.15833	246
28.16667	252
28.17500	257
28.18333	261
28.19167	264
28.20000	265
28.20833	265
28.21667	267
28.22500	269
28.23333	271
28.24167	272
28.25000	272
28.25833	270
28.26667	267
28.27500	264
28.28333	262
28.29167	263
28.30000	267
28.30833	272
28.31667	277
28.32500	281
28.33333	283
28.34167	282
28.35000	279
28.35833	275
28.36667	273
28.37500	273
28.38333	274
28.39167	275
28.40000	274
28.40833	271
28.41667	267
28.42500	265
28.43333	264
28.44167	266
28.45000	269
28.45833	273
28.46667	276
28.47500	279
28.48333	280
28.49167	278
28.50000	275
28.50833	271
28.51667	268
28.52500	266
28.53333	266
28.54167	267
28.55000	271
28.55833	276
28.56667	283
28.57500	291
28.58333	296
28.59167	297
28.60000	294
28.60833	287
28.61667	278
28.62500	271
28.63333	264
28.64167	258
28.65000	252
28.65833	247
28.66667	246
28.67500	250
28.68333	258
28.69167	268
28.70000	276
28.70833	279
28.71667	280
28.72500	279
28.73333	277
28.74167	278
28.75000	280
28.75833	283
28.76667	284
28.77500	283
28.78333	282
28.79167	279
28.80000	277
28.80833	277
28.81667	277
28.82500	279
28.83333	283
28.84167	286
28.85000	289
28.85833	289
28.86667	287
28.87500	283
28.88333	277
28.89167	272
28.90000	269
28.90833	267
28.91667	267
28.92500	267
28.93333	267
28.94167	267
28.95000	267
28.95833	268
28.96667	271
28.97500	274
28.98333	278
28.99167	283
29.00000	287
29.00833	290
29.01667	294
29.02500	297
29.03333	300
29.04167	303
29.05000	306
29.05833	310
29.06667	313
29.07500	315
29.08333	314
29.09167	312
29.10000	308
29.10833	306
29.11667	305
29.12500	305
29.13333	307
29.14167	307
29.15000	305
29.15833	302
29.16667	301
29.17500	301
29.18333	302
29.19167	304
29.20000	307
29.20833	310
29.21667	314
29.22500	319
29.23333	324
29.24167	328
29.25000	330
29.25833	330
29.26667	328
29.27500	327
29.28333	327
29.29167	329
29.30000	334
29.30833	340
29.31667	347
29.32500	353
29.33333	357
29.34167	359
29.35000	359
29.35833	358
29.36667	358
29.37500	360
29.38333	365
29.39167	370
29.40000	375
29.40833	380
29.41667	384
29.42500	388
29.43333	392
29.44167	395
29.45000	397
29.45833	401
29.46667	405
29.47500	408
29.48333	412
29.49167	415
29.50000	419
29.50833	423
29.51667	429
29.52500	438
29.53333	448
29.54167	459
29.55000	470
29.55833	480
29.56667	488
29.57500	494
29.58333	500
29.59167	506
29.60000	515
29.60833	526
29.61667	538
29.62500	550
29.63333	560
29.64167	568
29.65000	574
29.65833	582
29.66667	591
29.67500	603
29.68333	619
29.69167	637
29.70000	654
29.70833	669
29.71667	683
29.72500	696
29.73333	711
29.74167	728
29.75000	748
29.75833	769
29.76667	792
29.77500	815
29.78333	840
29.79167	865
29.80000	891
29.80833	920
29.81667	950
29.82500	986
29.83333	1025
29.84167	1063
29.85000	1101
29.85833	1137
29.86667	1176
29.87500	1215
29.88333	1258
29.89167	1303
29.90000	1347
29.90833	1390
29.91667	1434
29.92500	1482
29.93333	1535
29.94167	1594
29.95000	1658
29.95833	1725
29.96667	1794
29.97500	1864
29.98333	1938
29.99167	2013
30.00000	2089
30.00833	2168
30.01667	2247
30.02500	2327
30.03333	2410
30.04167	2499
30.05000	2596
30.05833	2695
30.06667	2798
30.07500	2900
30.08333	3001
30.09167	3105
30.10000	3212
30.10833	3327
30.11667	3445
30.12500	3569
30.13333	3695
30.14167	3822
30.15000	3952
30.15833	4081
30.16667	4217
30.17500	4352
30.18333	4493
30.19167	4636
30.20000	4779
30.20833	4926
30.21667	5072
30.22500	5224
30.23333	5380
30.24167	5540
30.25000	5707
30.25833	5871
30.26667	6039
30.27500	6203
30.28333	6366
30.29167	6530
30.30000	6692
30.30833	6860
30.31667	7025
30.32500	7194
30.33333	7362
30.34167	7528
30.35000	7697
30.35833	7863
30.36667	8032
30.37500	8200
30.38333	8369
30.39167	8540
30.40000	8705
30.40833	8872
30.41667	9030
30.42500	9186
30.43333	9338
30.44167	9488
30.45000	9639
30.45833	9788
30.46667	9939
30.47500	10086
30.48333	10233
30.49167	10379
30.50000	10520
30.50833	10660
30.51667	10792
30.52500	10921
30.53333	11043
30.54167	11160
30.55000	11276
30.55833	11386
30.56667	11497
30.57500	11601
30.58333	11699
30.59167	11791
30.60000	11877
30.60833	11962
30.61667	12044
30.62500	12126
30.63333	12203
30.64167	12273
30.65000	12335
30.65833	12389
30.66667	12436
30.67500	12477
30.68333	12516
30.69167	12551
30.70000	12580
30.70833	12604
30.71667	12620
30.72500	12627
30.73333	12627
30.74167	12620
30.75000	12608
30.75833	12594
30.76667	12579
30.77500	12560
30.78333	12536
30.79167	12505
30.80000	12467
30.80833	12419
30.81667	12367
30.82500	12309
30.83333	12246
30.84167	12180
30.85000	12107
30.85833	12031
30.86667	11947
30.87500	11860
30.88333	11768
30.89167	11671
30.90000	11573
30.90833	11470
30.91667	11367
30.92500	11258
30.93333	11147
30.94167	11033
30.95000	10912
30.95833	10790
30.96667	10662
30.97500	10532
30.98333	10399
30.99167	10262
31.00000	10122
31.00833	9977
31.01667	9832
31.02500	9682
31.03333	9530
31.04167	9377
31.05000	9221
31.05833	9068
31.06667	8912
31.07500	8757
31.08333	8600
31.09167	8441
31.10000	8283
31.10833	8121
31.11667	7960
31.12500	7796
31.13333	7633
31.14167	7472
31.15000	7311
31.15833	7157
31.16667	7003
31.17500	6853
31.18333	6702
31.19167	6550
31.20000	6399
31.20833	6245
31.21667	6095
31.22500	5943
31.23333	5794
31.24167	5650
31.25000	5508
31.25833	5373
31.26667	5238
31.27500	5107
31.28333	4977
31.29167	4847
31.30000	4719
31.30833	4589
31.31667	4461
31.32500	4331
31.33333	4204
31.34167	4081
31.35000	3960
31.35833	3846
31.36667	3732
31.37500	3623
31.38333	3517
31.39167	3413
31.40000	3314
31.40833	3217
31.41667	3125
31.42500	3032
31.43333	2941
31.44167	2851
31.45000	2761
31.45833	2677
31.46667	2595
31.47500	2518
31.48333	2444
31.49167	2371
31.50000	2302
31.50833	2232
31.51667	2164
31.52500	2096
31.53333	2029
31.54167	1963
31.55000	1899
31.55833	1843
31.56667	1792
31.57500	1746
31.58333	1703
31.59167	1661
31.60000	1618
31.60833	1573
31.61667	1528
31.62500	1481
31.63333	1435
31.64167	1391
31.65000	1348
31.65833	1308
31.66667	1269
31.67500	1233
31.68333	1201
31.69167	1173
31.70000	1149
31.70833	1127
31.71667	1106
31.72500	1081
31.73333	1054
31.74167	1026
31.75000	997
31.75833	970
31.76667	947
31.77500	926
31.78333	904
31.79167	882
31.80000	862
31.80833	842
31.81667	824
31.82500	809
31.83333	794
31.84167	780
31.85000	765
31.85833	751
31.86667	738
31.87500	727
31.88333	716
31.89167	706
31.90000	697
31.90833	687
31.91667	680
31.92500	674
31.93333	669
31.94167	665
31.95000	660
31.95833	653
31.96667	642
31.97500	629
31.98333	616
31.99167	604
32.00000	596
32.00833	591
32.01667	588
32.02500	585
32.03333	580
32.04167	573
32.05000	566
32.05833	560
32.06667	555
32.07500	551
32.08333	548
32.09167	544
32.10000	543
32.10833	545
32.11667	548
32.12500	551
32.13333	552
32.14167	552
32.15000	550
32.15833	548
32.16667	547
32.17500	546
32.18333	545
32.19167	544
32.20000	543
32.20833	543
32.21667	545
32.22500	550
32.23333	555
32.24167	561
32.25000	566
32.25833	571
32.26667	576
32.27500	580
32.28333	584
32.29167	588
32.30000	593
32.30833	597
32.31667	601
32.32500	603
32.33333	606
32.34167	607
32.35000	609
32.35833	613
32.36667	621
32.37500	630
32.38333	641
32.39167	653
32.40000	667
32.40833	682
32.41667	697
32.42500	711
32.43333	724
32.44167	737
32.45000	750
32.45833	764
32.46667	780
32.47500	797
32.48333	815
32.49167	834
32.50000	854
32.50833	875
32.51667	896
32.52500	918
32.53333	941
32.54167	965
32.55000	989
32.55833	1014
32.56667	1041
32.57500	1069
32.58333	1100
32.59167	1133
32.60000	1167
32.60833	1203
32.61667	1241
32.62500	1282
32.63333	1325
32.64167	1370
32.65000	1420
32.65833	1472
32.66667	1528
32.67500	1585
32.68333	1644
32.69167	1705
32.70000	1768
32.70833	1834
32.71667	1901
32.72500	1973
32.73333	2046
32.74167	2122
32.75000	2201
32.75833	2281
32.76667	2364
32.77500	2446
32.78333	2529
32.79167	2614
32.80000	2702
32.80833	2798
32.81667	2897
32.82500	3003
32.83333	3112
32.84167	3225
32.85000	3342
32.85833	3459
32.86667	3580
32.87500	3702
32.88333	3828
32.89167	3958
32.90000	4089
32.90833	4226
32.91667	4363
32.92500	4505
32.93333	4647
32.94167	4791
32.95000	4938
32.95833	5085
32.96667	5239
32.97500	5393
32.98333	5553
32.99167	5717
33.00000	5882
33.00833	6053
33.01667	6221
33.02500	6392
33.03333	6562
33.04167	6730
33.05000	6900
33.05833	7068
33.06667	7242
33.07500	7413
33.08333	7587
33.09167	7763
33.10000	7937
33.10833	8117
33.11667	8295
33.12500	8477
33.13333	8657
33.14167	8835
33.15000	9013
33.15833	9185
33.16667	9358
33.17500	9525
33.18333	9691
33.19167	9855
33.20000	10015
33.20833	10179
33.21667	10338
33.22500	10499
33.23333	10658
33.24167	10813
33.25000	10968
33.25833	11116
33.26667	11262
33.27500	11401
33.28333	11539
33.29167	11674
33.30000	11804
33.30833	11935
33.31667	12059
33.32500	12182
33.33333	12299
33.34167	12411
33.35000	12519
33.35833	12621
33.36667	12720
33.37500	12815
33.38333	12907
33.39167	12997
33.40000	13081
33.40833	13163
33.41667	13238
33.42500	13307
33.43333	13369
33.44167	13424
33.45000	13474
33.45833	13519
33.46667	13562
33.47500	13600
33.48333	13633
33.49167	13661
33.50000	13681
33.50833	13697
33.51667	13706
33.52500	13709
33.53333	13707
33.54167	13700
33.55000	13688
33.55833	13673
33.56667	13654
33.57500	13630
33.58333	13598
33.59167	13558
33.60000	13515
33.60833	13467
33.61667	13417
33.62500	13362
33.63333	13300
33.64167	13231
33.65000	13152
33.65833	13072
33.66667	12987
33.67500	12900
33.68333	12808
33.69167	12710
33.70000	12605
33.70833	12491
33.71667	12376
33.72500	12260
33.73333	12145
33.74167	12028
33.75000	11907
33.75833	11785
33.76667	11655
33.77500	11523
33.78333	11388
33.79167	11249
33.80000	11107
33.80833	10957
33.81667	10807
33.82500	10653
33.83333	10498
33.84167	10343
33.85000	10185
33.85833	10030
33.86667	9870
33.87500	9713
33.88333	9553
33.89167	9392
33.90000	9230
33.90833	9063
33.91667	8896
33.92500	8726
33.93333	8557
33.94167	8394
33.95000	8230
33.95833	8072
33.96667	7910
33.97500	7750
33.98333	7586
33.99167	7420
34.00000	7257
34.00833	7093
34.01667	6934
34.02500	6775
34.03333	6619
34.04167	6466
34.05000	6314
34.05833	6166
34.06667	6018
34.07500	5873
34.08333	5729
34.09167	5586
34.10000	5446
34.10833	5304
34.11667	5169
34.12500	5034
34.13333	4902
34.14167	4771
34.15000	4639
34.15833	4512
34.16667	4385
34.17500	4265
34.18333	4150
34.19167	4039
34.20000	3931
34.20833	3821
34.21667	3715
34.22500	3606
34.23333	3499
34.24167	3395
34.25000	3292
34.25833	3195
34.26667	3097
34.27500	3004
34.28333	2911
34.29167	2822
34.30000	2739
34.30833	2661
34.31667	2586
34.32500	2511
34.33333	2436
34.34167	2360
34.35000	2282
34.35833	2209
34.36667	2138
34.37500	2072
34.38333	2009
34.39167	1948
34.40000	1890
34.40833	1833
34.41667	1778
34.42500	1724
34.43333	1672
34.44167	1622
34.45000	1572
34.45833	1524
34.46667	1475
34.47500	1426
34.48333	1379
34.49167	1334
34.50000	1295
34.50833	1260
34.51667	1229
34.52500	1197
34.53333	1164
34.54167	1129
34.55000	1091
34.55833	1055
34.56667	1020
34.57500	987
34.58333	956
34.59167	927
34.60000	901
34.60833	877
34.61667	854
34.62500	831
34.63333	807
34.64167	782
34.65000	756
34.65833	733
34.66667	711
34.67500	693
34.68333	678
34.69167	666
34.70000	652
34.70833	637
34.71667	619
34.72500	600
34.73333	580
34.74167	564
34.75000	550
34.75833	537
34.76667	525
34.77500	513
34.78333	501
34.79167	489
34.80000	477
34.80833	465
34.81667	453
34.82500	442
34.83333	433
34.84167	425
34.85000	419
34.85833	414
34.86667	410
34.87500	406
34.88333	401
34.89167	394
34.90000	386
34.90833	377
34.91667	367
34.92500	359
34.93333	352
34.94167	347
34.95000	346
34.95833	345
34.96667	344
34.97500	341
34.98333	335
34.99167	329
35.00000	323
35.00833	317
35.01667	312
35.02500	306
35.03333	299
35.04167	292
35.05000	284
35.05833	276
35.06667	269
35.07500	264
35.08333	260
35.09167	257
35.10000	255
35.10833	253
35.11667	253
35.12500	254
35.13333	254
35.14167	252
35.15000	247
35.15833	240
35.16667	234
35.17500	229
35.18333	226
35.19167	226
35.20000	224
35.20833	220
35.21667	215
35.22500	207
35.23333	200
35.24167	194
35.25000	191
35.25833	190
35.26667	191
35.27500	191
35.28333	192
35.29167	192
35.30000	194
35.30833	197
35.31667	199
35.32500	200
35.33333	198
35.34167	194
35.35000	187
35.35833	182
35.36667	180
35.37500	180
35.38333	181
35.39167	182
35.40000	182
35.40833	180
35.41667	177
35.42500	173
35.43333	170
35.44167	166
35.45000	163
35.45833	161
35.46667	161
35.47500	161
35.48333	160
35.49167	158
35.50000	156
35.50833	152
35.51667	150
35.52500	150
35.53333	152
35.54167	154
35.55000	156
35.55833	155
35.56667	152
35.57500	148
35.58333	144
35.59167	142
35.60000	140
35.60833	140
35.61667	139
35.62500	139
35.63333	138
35.64167	138
35.65000	138
35.65833	139
35.66667	139
35.67500	139
35.68333	138
35.69167	138
35.70000	137
35.70833	138
35.71667	140
35.72500	143
35.73333	145
35.74167	146
35.75000	146
35.75833	145
35.76667	143
35.77500	140
35.78333	135
35.79167	131
35.80000	129
35.80833	130
35.81667	134
35.82500	138
35.83333	142
35.84167	143
35.85000	141
35.85833	139
35.86667	137
35.87500	138
35.88333	140
35.89167	142
35.90000	142
35.90833	138
35.91667	132
35.92500	127
35.93333	122
35.94167	120
35.95000	121
35.95833	124
35.96667	128
35.97500	131
35.98333	134
35.99167	136
36.00000	135
36.00833	134
36.01667	133
36.02500	134
36.03333	137
36.04167	139
36.05000	141
36.05833	141
36.06667	139
36.07500	136
36.08333	135
36.09167	135
36.10000	136
36.10833	138
36.11667	140
36.12500	143
36.13333	145
36.14167	144
36.15000	141
36.15833	137
36.16667	132
36.17500	127
36.18333	125
36.19167	125
36.20000	124
36.20833	121
36.21667	119
36.22500	117
36.23333	117
36.24167	119
36.25000	123
36.25833	127
36.26667	130
36.27500	132
36.28333	133
36.29167	132
36.30000	132
36.30833	133
36.31667	134
36.32500	135
36.33333	136
36.34167	137
36.35000	138
36.35833	139
36.36667	141
36.37500	142
36.38333	142
36.39167	140
36.40000	137
36.40833	133
36.41667	129
36.42500	125
36.43333	122
36.44167	121
36.45000	122
36.45833	125
36.46667	126
36.47500	127
36.48333	128
36.49167	130
36.50000	133
36.50833	137
36.51667	141
36.52500	143
36.53333	145
36.54167	144
36.55000	142
36.55833	140
36.56667	138
36.57500	139
36.58333	141
36.59167	143
36.60000	145
36.60833	143
36.61667	140
36.62500	135
36.63333	131
36.64167	127
36.65000	124
36.65833	121
36.66667	117
36.67500	113
36.68333	111
36.69167	111
36.70000	114
36.70833	117
36.71667	120
36.72500	122
36.73333	125
36.74167	127
36.75000	130
36.75833	131
36.76667	130
36.77500	128
36.78333	124
36.79167	121
36.80000	117
36.80833	114
36.81667	112
36.82500	111
36.83333	112
36.84167	115
36.85000	119
36.85833	121
36.86667	121
36.87500	119
36.88333	119
36.89167	120
36.90000	123
36.90833	128
36.91667	132
36.92500	133
36.93333	131
36.94167	127
36.95000	123
36.95833	119
36.96667	119
36.97500	122
36.98333	125
36.99167	128
37.00000	129
37.00833	127
37.01667	124
37.02500	121
37.03333	120
37.04167	120
37.05000	123
37.05833	126
37.06667	127
37.07500	126
37.08333	122
37.09167	118
37.10000	115
37.10833	113
37.11667	113
37.12500	114
37.13333	116
37.14167	118
37.15000	119
37.15833	119
37.16667	115
37.17500	109
37.18333	105
37.19167	104
37.20000	107
37.20833	115
37.21667	123
37.22500	128
37.23333	130
37.24167	129
37.25000	126
37.25833	125
37.26667	125
37.27500	128
37.28333	132
37.29167	135
37.30000	136
37.30833	135
37.31667	133
37.32500	132
37.33333	132
37.34167	133
37.35000	134
37.35833	134
37.36667	133
37.37500	130
37.38333	127
37.39167	126
37.40000	127
37.40833	128
37.41667	128
37.42500	127
37.43333	125
37.44167	122
37.45000	121
37.45833	120
37.46667	119
37.47500	120
37.48333	120
37.49167	118
37.50000	116
37.50833	114
37.51667	113
37.52500	113
37.53333	114
37.54167	116
37.55000	117
37.55833	117
37.56667	116
37.57500	112
37.58333	106
37.59167	101
37.60000	99
37.60833	101
37.61667	105
37.62500	111
37.63333	117
37.64167	120
37.65000	121
37.65833	121
37.66667	122
37.67500	124
37.68333	126
37.69167	127
37.70000	128
37.70833	129
37.71667	129
37.72500	131
37.73333	133
37.74167	135
37.75000	136
37.75833	136
37.76667	134
37.77500	131
37.78333	128
37.79167	125
37.80000	124
37.80833	123
37.81667	124
37.82500	126
37.83333	128
37.84167	130
37.85000	130
37.85833	128
37.86667	125
37.87500	121
37.88333	117
37.89167	114
37.90000	113
37.90833	113
37.91667	116
37.92500	122
37.93333	129
37.94167	136
37.95000	140
37.95833	141
37.96667	139
37.97500	137
37.98333	136
37.99167	137
38.00000	139
38.00833	141
38.01667	141
38.02500	141
38.03333	138
38.04167	136
38.05000	134
38.05833	131
38.06667	129
38.07500	126
38.08333	124
38.09167	124
38.10000	124
38.10833	125
38.11667	127
38.12500	128
38.13333	130
38.14167	131
38.15000	131
38.15833	130
38.16667	126
38.17500	123
38.18333	122
38.19167	124
38.20000	128
38.20833	132
38.21667	136
38.22500	139
38.23333	142
38.24167	145
38.25000	148
38.25833	148
38.26667	144
38.27500	139
38.28333	132
38.29167	126
38.30000	121
38.30833	118
38.31667	116
38.32500	116
38.33333	118
38.34167	120
38.35000	121
38.35833	122
38.36667	122
38.37500	122
38.38333	122
38.39167	122
38.40000	123
38.40833	123
38.41667	123
38.42500	122
38.43333	123
38.44167	124
38.45000	127
38.45833	131
38.46667	136
38.47500	140
38.48333	144
38.49167	146
38.50000	147
38.50833	145
38.51667	142
38.52500	137
38.53333	130
38.54167	124
38.55000	117
38.55833	112
38.56667	109
38.57500	107
38.58333	106
38.59167	106
38.60000	107
38.60833	112
38.61667	119
38.62500	127
38.63333	135
38.64167	141
38.65000	142
38.65833	139
38.66667	133
38.67500	126
38.68333	120
38.69167	116
38.70000	114
38.70833	115
38.71667	118
38.72500	121
38.73333	125
38.74167	131
38.75000	137
38.75833	141
38.76667	142
38.77500	139
38.78333	135
38.79167	129
38.80000	125
38.80833	123
38.81667	123
38.82500	125
38.83333	127
38.84167	132
38.85000	138
38.85833	141
38.86667	139
38.87500	134
38.88333	129
38.89167	126
38.90000	125
38.90833	126
38.91667	128
38.92500	128
38.93333	126
38.94167	125
38.95000	125
38.95833	125
38.96667	125
38.97500	123
38.98333	119
38.99167	114
39.00000	111
39.00833	110
39.01667	110
39.02500	114
39.03333	118
39.04167	121
39.05000	123
39.05833	124
39.06667	124
39.07500	124
39.08333	124
39.09167	124
39.10000	125
39.10833	126
39.11667	128
39.12500	128
39.13333	128
39.14167	128
39.15000	126
39.15833	123
39.16667	117
39.17500	111
39.18333	107
39.19167	105
39.20000	107
39.20833	114
39.21667	121
39.22500	125
39.23333	126
39.24167	125
39.25000	125
39.25833	125
39.26667	127
39.27500	130
39.28333	132
39.29167	132
39.30000	132
39.30833	132
39.31667	133
39.32500	134
39.33333	136
39.34167	135
39.35000	132
39.35833	128
39.36667	125
39.37500	123
39.38333	123
39.39167	126
39.40000	129
39.40833	132
39.41667	133
39.42500	132
39.43333	131
39.44167	133
39.45000	137
39.45833	142
39.46667	145
39.47500	146
39.48333	143
39.49167	138
39.50000	132
39.50833	128
39.51667	123
39.52500	120
39.53333	117
39.54167	117
39.55000	118
39.55833	122
39.56667	125
39.57500	127
39.58333	128
39.59167	127
39.60000	126
39.60833	126
39.61667	128
39.62500	132
39.63333	135
39.64167	134
39.65000	128
39.65833	120
39.66667	111
39.67500	104
39.68333	103
39.69167	106
39.70000	112
39.70833	119
39.71667	124
39.72500	128
39.73333	130
39.74167	129
39.75000	126
39.75833	123
39.76667	121
39.77500	120
39.78333	121
39.79167	123
39.80000	124
39.80833	126
39.81667	128
39.82500	131
39.83333	134
39.84167	134
39.85000	133
39.85833	131
39.86667	129
39.87500	128
39.88333	128
39.89167	131
39.90000	133
39.90833	134
39.91667	136
39.92500	140
39.93333	145
39.94167	149
39.95000	150
39.95833	149
39.96667	144
39.97500	138
39.98333	132
39.99167	125
40.00000	119
40.00833	113
40.01667	108
40.02500	106
40.03333	105
40.04167	106
40.05000	108
40.05833	110
40.06667	111
40.07500	113
40.08333	116
40.09167	118
40.10000	120
40.10833	121
40.11667	120
40.12500	119
40.13333	117
40.14167	114
40.15000	112
40.15833	110
40.16667	109
40.17500	109
40.18333	112
40.19167	116
40.20000	120
40.20833	122
40.21667	123
40.22500	121
40.23333	120
40.24167	121
40.25000	123
40.25833	127
40.26667	130
40.27500	132
40.28333	133
40.29167	132
40.30000	130
40.30833	127
40.31667	123
40.32500	120
40.33333	117
40.34167	115
40.35000	114
40.35833	113
40.36667	112
40.37500	112
40.38333	114
40.39167	117
40.40000	121
40.40833	122
40.41667	121
40.42500	118
40.43333	113
40.44167	109
40.45000	108
40.45833	108
40.46667	109
40.47500	110
40.48333	111
40.49167	111
40.50000	111
40.50833	113
40.51667	115
40.52500	118
40.53333	122
40.54167	125
40.55000	127
40.55833	129
40.56667	130
40.57500	130
40.58333	132
40.59167	134
40.60000	137
40.60833	140
40.61667	142
40.62500	144
40.63333	146
40.64167	148
40.65000	150
40.65833	151
40.66667	150
40.67500	149
40.68333	148
40.69167	147
40.70000	147
40.70833	149
40.71667	153
40.72500	157
40.73333	161
40.74167	168
40.75000	175
40.75833	182
40.76667	188
40.77500	193
40.78333	196
40.79167	198
40.80000	200
40.80833	201
40.81667	203
40.82500	206
40.83333	210
40.84167	213
40.85000	216
40.85833	219
40.86667	224
40.87500	232
40.88333	243
40.89167	257
40.90000	268
40.90833	277
40.91667	284
40.92500	288
40.93333	292
40.94167	296
40.95000	299
40.95833	300
40.96667	299
40.97500	300
40.98333	303
40.99167	309
41.00000	318
41.00833	331
41.01667	343
41.02500	353
41.03333	360
41.04167	364
41.05000	366
41.05833	366
41.06667	366
41.07500	368
41.08333	373
41.09167	380
41.10000	388
41.10833	396
41.11667	404
41.12500	411
41.13333	418
41.14167	425
41.15000	431
41.15833	437
41.16667	442
41.17500	446
41.18333	449
41.19167	452
41.20000	456
41.20833	459
41.21667	462
41.22500	465
41.23333	468
41.24167	471
41.25000	475
41.25833	478
41.26667	483
41.27500	486
41.28333	490
41.29167	493
41.30000	496
41.30833	500
41.31667	504
41.32500	509
41.33333	514
41.34167	516
41.35000	517
41.35833	517
41.36667	518
41.37500	522
41.38333	528
41.39167	534
41.40000	538
41.40833	539
41.41667	538
41.42500	537
41.43333	535
41.44167	534
41.45000	534
41.45833	535
41.46667	535
41.47500	535
41.48333	533
41.49167	531
41.50000	530
41.50833	528
41.51667	529
41.52500	531
41.53333	536
41.54167	539
41.55000	539
41.55833	538
41.56667	535
41.57500	532
41.58333	529
41.59167	526
41.60000	522
41.60833	518
41.61667	515
41.62500	514
41.63333	514
41.64167	517
41.65000	520
41.65833	522
41.66667	521
41.67500	517
41.68333	509
41.69167	500
41.70000	490
41.70833	481
41.71667	473
41.72500	465
41.73333	458
41.74167	454
41.75000	452
41.75833	451
41.76667	452
41.77500	453
41.78333	452
41.79167	451
41.80000	450
41.80833	449
41.81667	446
41.82500	442
41.83333	435
41.84167	427
41.85000	418
41.85833	410
41.86667	403
41.87500	397
41.88333	392
41.89167	387
41.90000	382
41.90833	378
41.91667	375
41.92500	374
41.93333	373
41.94167	372
41.95000	370
41.95833	365
41.96667	357
41.97500	346
41.98333	336
41.99167	327
42.00000	322
42.00833	320
42.01667	322
42.02500	324
42.03333	325
42.04167	323
42.05000	318
42.05833	310
42.06667	301
42.07500	293
42.08333	288
42.09167	285
42.10000	284
42.10833	282
42.11667	279
42.12500	274
42.13333	269
42.14167	265
42.15000	263
42.15833	261
42.16667	257
42.17500	251
42.18333	244
42.19167	237
42.20000	231
42.20833	227
42.21667	223
42.22500	222
42.23333	221
42.24167	222
42.25000	225
42.25833	228
42.26667	230
42.27500	229
42.28333	227
42.29167	223
42.30000	217
42.30833	210
42.31667	203
42.32500	196
42.33333	190
42.34167	184
42.35000	180
42.35833	177
42.36667	177
42.37500	178
42.38333	180
42.39167	181
42.40000	180
42.40833	177
42.41667	172
42.42500	166
42.43333	161
42.44167	158
42.45000	158
42.45833	160
42.46667	161
42.47500	162
42.48333	161
42.49167	160
42.50000	160
42.50833	161
42.51667	162
42.52500	161
42.53333	157
42.54167	153
42.55000	147
42.55833	141
42.56667	135
42.57500	130
42.58333	127
42.59167	126
42.60000	125
42.60833	124
42.61667	124
42.62500	124
42.63333	126
42.64167	128
42.65000	130
42.65833	132
42.66667	132
42.67500	131
42.68333	129
42.69167	127
42.70000	124
42.70833	122
42.71667	120
42.72500	119
42.73333	119
42.74167	120
42.75000	122
42.75833	124
42.76667	126
42.77500	125
42.78333	123
42.79167	119
42.80000	116
42.80833	115
42.81667	114
42.82500	115
42.83333	116
42.84167	117
42.85000	116
42.85833	114
42.86667	111
42.87500	108
42.88333	106
42.89167	107
42.90000	112
42.90833	120
42.91667	127
42.92500	130
42.93333	130
42.94167	125
42.95000	119
42.95833	114
42.96667	111
42.97500	108
42.98333	105
42.99167	101
43.00000	96
43.00833	91
43.01667	87
43.02500	85
43.03333	86
43.04167	89
43.05000	92
43.05833	95
43.06667	97
43.07500	100
43.08333	105
43.09167	110
43.10000	115
43.10833	116
43.11667	115
43.12500	113
43.13333	109
43.14167	107
43.15000	106
43.15833	105
43.16667	103
43.17500	101
43.18333	100
43.19167	100
43.20000	99
43.20833	96
43.21667	91
43.22500	87
43.23333	85
43.24167	87
43.25000	94
43.25833	102
43.26667	108
43.27500	111
43.28333	112
43.29167	111
43.30000	111
43.30833	112
43.31667	113
43.32500	113
43.33333	112
43.34167	110
43.35000	108
43.35833	105
43.36667	102
43.37500	98
43.38333	94
43.39167	91
43.40000	91
43.40833	93
43.41667	96
43.42500	97
43.43333	98
43.44167	98
43.45000	98
43.45833	98
43.46667	99
43.47500	99
43.48333	99
43.49167	98
43.50000	97
43.50833	96
43.51667	96
43.52500	98
43.53333	101
43.54167	106
43.55000	110
43.55833	113
43.56667	111
43.57500	106
43.58333	99
43.59167	93
43.60000	91
43.60833	92
43.61667	95
43.62500	100
43.63333	104
43.64167	105
43.65000	102
43.65833	99
43.66667	97
43.67500	97
43.68333	97
43.69167	98
43.70000	100
43.70833	103
43.71667	106
43.72500	106
43.73333	104
43.74167	99
43.75000	92
43.75833	86
43.76667	83
43.77500	82
43.78333	83
43.79167	83
43.80000	83
43.80833	82
43.81667	80
43.82500	78
43.83333	77
43.84167	77
43.85000	80
43.85833	84
43.86667	90
43.87500	95
43.88333	98
43.89167	99
43.90000	98
43.90833	97
43.91667	95
43.92500	95
43.93333	96
43.94167	97
43.95000	96
43.95833	96
43.96667	98
43.97500	100
43.98333	104
43.99167	108
44.00000	108
44.00833	106
44.01667	101
44.02500	98
44.03333	94
44.04167	92
44.05000	90
44.05833	88
44.06667	86
44.07500	84
44.08333	85
44.09167	87
44.10000	90
44.10833	92
44.11667	94
44.12500	93
44.13333	90
44.14167	87
44.15000	84
44.15833	81
44.16667	82
44.17500	86
44.18333	89
44.19167	91
44.20000	92
44.20833	90
44.21667	87
44.22500	85
44.23333	86
44.24167	87
44.25000	89
44.25833	90
44.26667	91
44.27500	90
44.28333	87
44.29167	82
44.30000	77
44.30833	74
44.31667	73
44.32500	75
44.33333	77
44.34167	80
44.35000	81
44.35833	82
44.36667	80
44.37500	77
44.38333	73
44.39167	71
44.40000	71
44.40833	75
44.41667	82
44.42500	88
44.43333	93
44.44167	95
44.45000	95
44.45833	92
44.46667	89
44.47500	86
44.48333	85
44.49167	86
44.50000	87
44.50833	89
44.51667	91
44.52500	92
44.53333	90
44.54167	87
44.55000	83
44.55833	78
44.56667	74
44.57500	68
44.58333	63
44.59167	57
44.60000	54
44.60833	54
44.61667	56
44.62500	61
44.63333	66
44.64167	71
44.65000	73
44.65833	75
44.66667	76
44.67500	78
44.68333	79
44.69167	80
44.70000	81
44.70833	80
44.71667	77
44.72500	75
44.73333	73
44.74167	74
44.75000	78
44.75833	82
44.76667	85
44.77500	87
44.78333	88
44.79167	88
44.80000	88
44.80833	88
44.81667	88
44.82500	88
44.83333	89
44.84167	91
44.85000	93
44.85833	93
44.86667	91
44.87500	87
44.88333	84
44.89167	84
44.90000	85
44.90833	88
44.91667	91
44.92500	91
44.93333	89
44.94167	88
44.95000	87
44.95833	87
44.96667	89
44.97500	91
44.98333	93
44.99167	93
45.00000	93
45.00833	91
45.01667	88
45.02500	87
45.03333	87
45.04167	88
45.05000	91
45.05833	93
45.06667	93
45.07500	92
45.08333	92
45.09167	92
45.10000	93
45.10833	94
45.11667	92
45.12500	87
45.13333	81
45.14167	76
45.15000	72
45.15833	71
45.16667	71
45.17500	72
45.18333	74
45.19167	76
45.20000	79
45.20833	81
45.21667	82
45.22500	83
45.23333	84
45.24167	85
45.25000	87
45.25833	86
45.26667	82
45.27500	76
45.28333	71
45.29167	67
45.30000	67
45.30833	71
45.31667	76
45.32500	80
45.33333	84
45.34167	85
45.35000	84
45.35833	82
45.36667	80
45.37500	77
45.38333	76
45.39167	77
45.40000	79
45.40833	82
45.41667	84
45.42500	84
45.43333	83
45.44167	82
45.45000	82
45.45833	81
45.46667	79
45.47500	76
45.48333	73
45.49167	72
45.50000	71
45.50833	73
45.51667	76
45.52500	78
45.53333	79
45.54167	81
45.55000	84
45.55833	87
45.56667	90
45.57500	91
45.58333	91
45.59167	88
45.60000	86
45.60833	86
45.61667	87
45.62500	89
45.63333	92
45.64167	93
45.65000	91
45.65833	89
45.66667	87
45.67500	85
45.68333	84
45.69167	82
45.70000	79
45.70833	76
45.71667	74
45.72500	75
45.73333	78
45.74167	78
45.75000	76
45.75833	73
45.76667	68
45.77500	65
45.78333	65
45.79167	69
45.80000	72
45.80833	71
45.81667	69
45.82500	65
45.83333	61
45.84167	58
45.85000	55
45.85833	53
45.86667	53
45.87500	55
45.88333	59
45.89167	64
45.90000	68
45.90833	70
45.91667	72
45.92500	77
45.93333	81
45.94167	85
45.95000	85
45.95833	83
45.96667	79
45.97500	73
45.98333	69
45.99167	67
46.00000	65
46.00833	62
46.01667	60
46.02500	60
46.03333	60
46.04167	61
46.05000	62
46.05833	63
46.06667	63
46.07500	61
46.08333	61
46.09167	61
46.10000	62
46.10833	62
46.11667	59
46.12500	55
46.13333	51
46.14167	48
46.15000	48
46.15833	50
46.16667	54
46.17500	59
46.18333	64
46.19167	68
46.20000	70
46.20833	69
46.21667	68
46.22500	66
46.23333	64
46.24167	62
46.25000	61
46.25833	60
46.26667	60
46.27500	61
46.28333	65
46.29167	69
46.30000	72
46.30833	72
46.31667	71
46.32500	71
46.33333	73
46.34167	76
46.35000	79
46.35833	80
46.36667	79
46.37500	76
46.38333	74
46.39167	72
46.40000	73
46.40833	76
46.41667	79
46.42500	80
46.43333	79
46.44167	76
46.45000	73
46.45833	72
46.46667	72
46.47500	74
46.48333	74
46.49167	73
46.50000	71
46.50833	68
46.51667	66
46.52500	66
46.53333	67
46.54167	70
46.55000	74
46.55833	79
46.56667	85
46.57500	89
46.58333	92
46.59167	93
46.60000	91
46.60833	87
46.61667	82
46.62500	75
46.63333	69
46.64167	66
46.65000	67
46.65833	68
46.66667	68
46.67500	68
46.68333	70
46.69167	73
46.70000	76
46.70833	79
46.71667	80
46.72500	80
46.73333	80
46.74167	82
46.75000	86
46.75833	91
46.76667	94
46.77500	96
46.78333	94
46.79167	90
46.80000	86
46.80833	83
46.81667	81
46.82500	80
46.83333	80
46.84167	79
46.85000	76
46.85833	71
46.86667	67
46.87500	62
46.88333	58
46.89167	55
46.90000	54
46.90833	55
46.91667	58
46.92500	61
46.93333	64
46.94167	66
46.95000	67
46.95833	67
46.96667	68
46.97500	69
46.98333	69
46.99167	68
47.00000	66
47.00833	66
47.01667	66
47.02500	66
47.03333	67
47.04167	67
47.05000	68
47.05833	69
47.06667	69
47.07500	69
47.08333	69
47.09167	68
47.10000	68
47.10833	69
47.11667	71
47.12500	71
47.13333	70
47.14167	66
47.15000	61
47.15833	59
47.16667	58
47.17500	60
47.18333	63
47.19167	66
47.20000	68
47.20833	70
47.21667	71
47.22500	71
47.23333	69
47.24167	66
47.25000	63
47.25833	60
47.26667	59
47.27500	60
47.28333	59
47.29167	58
47.30000	55
47.30833	52
47.31667	51
47.32500	53
47.33333	58
47.34167	64
47.35000	69
47.35833	74
47.36667	76
47.37500	76
47.38333	75
47.39167	73
47.40000	71
47.40833	71
47.41667	70
47.42500	70
47.43333	69
47.44167	68
47.45000	69
47.45833	71
47.46667	75
47.47500	78
47.48333	80
47.49167	79
47.50000	76
47.50833	72
47.51667	67
47.52500	64
47.53333	62
47.54167	60
47.55000	56
47.55833	51
47.56667	47
47.57500	46
47.58333	48
47.59167	52
47.60000	57
47.60833	61
47.61667	64
47.62500	66
47.63333	69
47.64167	71
47.65000	73
47.65833	72
47.66667	66
47.67500	58
47.68333	51
47.69167	46
47.70000	45
47.70833	47
47.71667	50
47.72500	52
47.73333	53
47.74167	54
47.75000	57
47.75833	60
47.76667	63
47.77500	67
47.78333	70
47.79167	74
47.80000	76
47.80833	77
47.81667	76
47.82500	73
47.83333	68
47.84167	64
47.85000	59
47.85833	55
47.86667	51
47.87500	48
47.88333	46
47.89167	46
47.90000	46
47.90833	46
47.91667	46
47.92500	47
47.93333	49
47.94167	52
47.95000	57
47.95833	61
47.96667	65
47.97500	67
47.98333	68
47.99167	68
48.00000	65
48.00833	61
48.01667	56
48.02500	53
48.03333	50
48.04167	48
48.05000	49
48.05833	50
48.06667	51
48.07500	53
48.08333	55
48.09167	56
48.10000	57
48.10833	57
48.11667	55
48.12500	53
48.13333	51
48.14167	51
48.15000	53
48.15833	56
48.16667	57
48.17500	58
48.18333	58
48.19167	57
48.20000	56
48.20833	57
48.21667	59
48.22500	59
48.23333	60
48.24167	61
48.25000	63
48.25833	65
48.26667	67
48.27500	68
48.28333	66
48.29167	62
48.30000	57
48.30833	52
48.31667	50
48.32500	50
48.33333	53
48.34167	55
48.35000	57
48.35833	59
48.36667	61
48.37500	62
48.38333	65
48.39167	67
48.40000	68
48.40833	66
48.41667	63
48.42500	60
48.43333	59
48.44167	59
48.45000	63
48.45833	66
48.46667	69
48.47500	72
48.48333	74
48.49167	75
48.50000	76
48.50833	75
48.51667	74
48.52500	71
48.53333	69
48.54167	69
48.55000	70
48.55833	71
48.56667	71
48.57500	69
48.58333	65
48.59167	61
48.60000	58
48.60833	58
48.61667	59
48.62500	61
48.63333	62
48.64167	64
48.65000	63
48.65833	60
48.66667	57
48.67500	53
48.68333	52
48.69167	54
48.70000	58
48.70833	63
48.71667	68
48.72500	70
48.73333	69
48.74167	66
48.75000	61
48.75833	58
48.76667	57
48.77500	57
48.78333	58
48.79167	60
48.80000	60
48.80833	60
48.81667	58
48.82500	57
48.83333	56
48.84167	56
48.85000	58
48.85833	59
48.86667	60
48.87500	60
48.88333	60
48.89167	60
48.90000	60
48.90833	59
48.91667	55
48.92500	51
48.93333	46
48.94167	43
48.95000	41
48.95833	41
48.96667	42
48.97500	45
48.98333	49
48.99167	54
49.00000	57
49.00833	59
49.01667	58
49.02500	56
49.03333	54
49.04167	54
49.05000	55
49.05833	57
49.06667	59
49.07500	60
49.08333	59
49.09167	55
49.10000	50
49.10833	47
49.11667	45
49.12500	43
49.13333	44
49.14167	45
49.15000	46
49.15833	49
49.16667	53
49.17500	58
49.18333	60
49.19167	61
49.20000	59
49.20833	57
49.21667	55
49.22500	54
49.23333	54
49.24167	53
49.25000	51
49.25833	49
49.26667	47
49.27500	45
49.28333	43
49.29167	43
49.30000	45
49.30833	47
49.31667	51
49.32500	54
49.33333	56
49.34167	56
49.35000	53
49.35833	51
49.36667	51
49.37500	53
49.38333	57
49.39167	61
49.40000	65
49.40833	68
49.41667	70
49.42500	69
49.43333	66
49.44167	61
49.45000	56
49.45833	53
49.46667	53
49.47500	55
49.48333	58
49.49167	64
49.50000	70
49.50833	75
49.51667	79
49.52500	80
49.53333	78
49.54167	75
49.55000	72
49.55833	68
49.56667	62
49.57500	56
49.58333	48
49.59167	41
49.60000	38
49.60833	39
49.61667	44
49.62500	51
49.63333	58
49.64167	63
49.65000	65
49.65833	64
49.66667	61
49.67500	58
49.68333	56
49.69167	55
49.70000	54
49.70833	53
49.71667	52
49.72500	49
49.73333	47
49.74167	44
49.75000	44
49.75833	45
49.76667	47
49.77500	50
49.78333	54
49.79167	60
49.80000	65
49.80833	70
49.81667	73
49.82500	74
49.83333	72
49.84167	69
49.85000	65
49.85833	62
49.86667	59
49.87500	56
49.88333	55
49.89167	53
49.90000	51
49.90833	49
49.91667	47
49.92500	48
49.93333	50
49.94167	52
49.95000	54
49.95833	55
49.96667	54
49.97500	54
49.98333	56
49.99167	60
50.00000	65
50.00833	69
50.01667	72
50.02500	72
50.03333	71
50.04167	68
50.05000	65
50.05833	62
50.06667	60
50.07500	60
50.08333	61
50.09167	65
50.10000	68
50.10833	70
50.11667	68
50.12500	64
50.13333	60
50.14167	58
50.15000	59
50.15833	60
50.16667	61
50.17500	61
50.18333	60
50.19167	58
50.20000	60
50.20833	64
50.21667	71
50.22500	77
50.23333	81
50.24167	81
50.25000	78
50.25833	76
50.26667	78
50.27500	82
50.28333	88
50.29167	92
50.30000	96
50.30833	98
50.31667	99
50.32500	98
50.33333	95
50.34167	90
50.35000	83
50.35833	77
50.36667	73
50.37500	73
50.38333	76
50.39167	81
50.40000	86
50.40833	91
50.41667	95
50.42500	96
50.43333	95
50.44167	94
50.45000	92
50.45833	91
50.46667	94
50.47500	98
50.48333	102
50.49167	106
50.50000	108
50.50833	107
50.51667	105
50.52500	103
50.53333	102
50.54167	105
50.55000	110
50.55833	115
50.56667	118
50.57500	119
50.58333	116
50.59167	111
50.60000	109
50.60833	110
50.61667	112
50.62500	115
50.63333	118
50.64167	120
50.65000	121
50.65833	120
50.66667	116
50.67500	110
50.68333	105
50.69167	102
50.70000	100
50.70833	101
50.71667	103
50.72500	105
50.73333	108
50.74167	111
50.75000	114
50.75833	117
50.76667	119
50.77500	122
50.78333	123
50.79167	123
50.80000	121
50.80833	119
50.81667	116
50.82500	114
50.83333	115
50.84167	119
50.85000	125
50.85833	131
50.86667	138
50.87500	143
50.88333	145
50.89167	143
50.90000	138
50.90833	132
50.91667	126
50.92500	122
50.93333	119
50.94167	119
50.95000	121
50.95833	126
50.96667	132
50.97500	136
50.98333	138
50.99167	138
51.00000	136
51.00833	136
51.01667	136
51.02500	137
51.03333	138
51.04167	136
51.05000	132
51.05833	128
51.06667	126
51.07500	126
51.08333	126
51.09167	126
51.10000	125
51.10833	123
51.11667	122
51.12500	123
51.13333	128
51.14167	133
51.15000	137
51.15833	138
51.16667	136
51.17500	132
51.18333	128
51.19167	127
51.20000	128
51.20833	131
51.21667	135
51.22500	136
51.23333	136
51.24167	136
51.25000	137
51.25833	139
51.26667	141
51.27500	141
51.28333	139
51.29167	133
51.30000	128
51.30833	123
51.31667	118
51.32500	115
51.33333	113
51.34167	113
51.35000	114
51.35833	116
51.36667	118
51.37500	119
51.38333	118
51.39167	116
51.40000	114
51.40833	114
51.41667	117
51.42500	123
51.43333	129
51.44167	134
51.45000	138
51.45833	140
51.46667	140
51.47500	139
51.48333	138
51.49167	136
51.50000	135
51.50833	134
51.51667	136
51.52500	139
51.53333	143
51.54167	146
51.55000	147
51.55833	145
51.56667	143
51.57500	141
51.58333	142
51.59167	144
51.60000	145
51.60833	144
51.61667	142
51.62500	140
51.63333	138
51.64167	139
51.65000	142
51.65833	145
51.66667	145
51.67500	143
51.68333	139
51.69167	134
51.70000	130
51.70833	128
51.71667	127
51.72500	127
51.73333	128
51.74167	132
51.75000	138
51.75833	147
51.76667	159
51.77500	169
51.78333	176
51.79167	181
51.80000	183
51.80833	184
51.81667	185
51.82500	186
51.83333	188
51.84167	190
51.85000	192
51.85833	194
51.86667	197
51.87500	201
51.88333	203
51.89167	205
51.90000	207
51.90833	210
51.91667	213
51.92500	219
51.93333	226
51.94167	232
51.95000	237
51.95833	241
51.96667	243
51.97500	247
51.98333	253
51.99167	261
52.00000	269
52.00833	278
52.01667	285
52.02500	289
52.03333	294
52.04167	299
52.05000	305
52.05833	310
52.06667	313
52.07500	314
52.08333	315
52.09167	317
52.10000	320
52.10833	326
52.11667	332
52.12500	338
52.13333	343
52.14167	349
52.15000	356
52.15833	365
52.16667	374
52.17500	383
52.18333	390
52.19167	397
52.20000	404
52.20833	412
52.21667	420
52.22500	428
52.23333	437
52.24167	444
52.25000	448
52.25833	450
52.26667	451
52.27500	453
52.28333	456
52.29167	459
52.30000	464
52.30833	470
52.31667	478
52.32500	488
52.33333	497
52.34167	505
52.35000	514
52.35833	521
52.36667	526
52.37500	532
52.38333	539
52.39167	546
52.40000	554
52.40833	563
52.41667	573
52.42500	583
52.43333	594
52.44167	604
52.45000	611
52.45833	617
52.46667	623
52.47500	629
52.48333	635
52.49167	640
52.50000	642
52.50833	641
52.51667	640
52.52500	641
52.53333	644
52.54167	650
52.55000	659
52.55833	667
52.56667	673
52.57500	675
52.58333	676
52.59167	676
52.60000	679
52.60833	686
52.61667	696
52.62500	706
52.63333	715
52.64167	723
52.65000	728
52.65833	733
52.66667	736
52.67500	738
52.68333	741
52.69167	743
52.70000	744
52.70833	743
52.71667	741
52.72500	740
52.73333	741
52.74167	744
52.75000	749
52.75833	753
52.76667	757
52.77500	760
52.78333	763
52.79167	764
52.80000	764
52.80833	764
52.81667	764
52.82500	767
52.83333	773
52.84167	777
52.85000	781
52.85833	784
52.86667	785
52.87500	785
52.88333	783
52.89167	781
52.90000	776
52.90833	771
52.91667	767
52.92500	767
52.93333	769
52.94167	772
52.95000	773
52.95833	774
52.96667	774
52.97500	775
52.98333	775
52.99167	774
53.00000	772
53.00833	769
53.01667	767
53.02500	768
53.03333	771
53.04167	771
53.05000	769
53.05833	764
53.06667	757
53.07500	749
53.08333	742
53.09167	736
53.10000	733
53.10833	732
53.11667	733
53.12500	733
53.13333	733
53.14167	728
53.15000	720
53.15833	712
53.16667	705
53.17500	699
53.18333	695
53.19167	691
53.20000	689
53.20833	687
53.21667	687
53.22500	688
53.23333	691
53.24167	691
53.25000	689
53.25833	684
53.26667	677
53.27500	670
53.28333	664
53.29167	659
53.30000	654
53.30833	649
53.31667	645
53.32500	642
53.33333	640
53.34167	638
53.35000	636
53.35833	633
53.36667	629
53.37500	625
53.38333	623
53.39167	621
53.40000	619
53.40833	616
53.41667	610
53.42500	602
53.43333	593
53.44167	585
53.45000	578
53.45833	573
53.46667	568
53.47500	562
53.48333	556
53.49167	549
53.50000	543
53.50833	538
53.51667	533
53.52500	529
53.53333	525
53.54167	521
53.55000	518
53.55833	514
53.56667	508
53.57500	502
53.58333	495
53.59167	487
53.60000	482
53.60833	480
53.61667	479
53.62500	480
53.63333	480
53.64167	478
53.65000	472
53.65833	464
53.66667	453
53.67500	444
53.68333	437
53.69167	434
53.70000	432
53.70833	431
53.71667	429
53.72500	427
53.73333	424
53.74167	420
53.75000	416
53.75833	412
53.76667	407
53.77500	403
53.78333	399
53.79167	395
53.80000	390
53.80833	385
53.81667	379
53.82500	372
53.83333	365
53.84167	358
53.85000	351
53.85833	345
53.86667	342
53.87500	341
53.88333	344
53.89167	348
53.90000	350
53.90833	349
53.91667	344
53.92500	336
53.93333	327
53.94167	318
53.95000	310
53.95833	303
53.96667	296
53.97500	291
53.98333	289
53.99167	290
54.00000	292
54.00833	294
54.01667	295
54.02500	295
54.03333	294
54.04167	293
54.05000	291
54.05833	287
54.06667	280
54.07500	272
54.08333	263
54.09167	254
54.10000	248
54.10833	244
54.11667	241
54.12500	237
54.13333	233
54.14167	229
54.15000	227
54.15833	226
54.16667	228
54.17500	231
54.18333	233
54.19167	233
54.20000	233
54.20833	231
54.21667	227
54.22500	224
54.23333	220
54.24167	216
54.25000	213
54.25833	210
54.26667	209
54.27500	208
54.28333	208
54.29167	206
54.30000	204
54.30833	201
54.31667	198
54.32500	196
54.33333	195
54.34167	196
54.35000	196
54.35833	196
54.36667	196
54.37500	194
54.38333	190
54.39167	185
54.40000	178
54.40833	172
54.41667	168
54.42500	167
54.43333	169
54.44167	172
54.45000	173
54.45833	172
54.46667	167
54.47500	162
54.48333	155
54.49167	148
54.50000	143
54.50833	141
54.51667	141
54.52500	143
54.53333	146
54.54167	149
54.55000	152
54.55833	154
54.56667	156
54.57500	158
54.58333	160
54.59167	161
54.60000	163
54.60833	163
54.61667	163
54.62500	160
54.63333	155
54.64167	150
54.65000	145
54.65833	142
54.66667	141
54.67500	142
54.68333	145
54.69167	148
54.70000	151
54.70833	154
54.71667	156
54.72500	157
54.73333	154
54.74167	149
54.75000	142
54.75833	136
54.76667	132
54.77500	128
54.78333	125
54.79167	121
54.80000	117
54.80833	116
54.81667	117
54.82500	120
54.83333	124
54.84167	127
54.85000	127
54.85833	127
54.86667	128
54.87500	130
54.88333	130
54.89167	128
54.90000	124
54.90833	121
54.91667	118
54.92500	118
54.93333	119
54.94167	119
54.95000	118
54.95833	116
54.96667	114
54.97500	113
54.98333	110
54.99167	106
55.00000	100
55.00833	95
55.01667	91
55.02500	91
55.03333	94
55.04167	98
55.05000	104
55.05833	107
55.06667	108
55.07500	107
55.08333	105
55.09167	103
55.10000	101
55.10833	98
55.11667	95
55.12500	91
55.13333	87
55.14167	83
55.15000	82
55.15833	84
55.16667	89
55.17500	95
55.18333	101
55.19167	107
55.20000	109
55.20833	107
55.21667	102
55.22500	97
55.23333	92
55.24167	88
55.25000	85
55.25833	83
55.26667	83
55.27500	85
55.28333	87
55.29167	92
55.30000	96
55.30833	101
55.31667	105
55.32500	107
55.33333	107
55.34167	105
55.35000	101
55.35833	97
55.36667	95
55.37500	95
55.38333	94
55.39167	93
55.40000	90
55.40833	84
55.41667	78
55.42500	74
55.43333	71
55.44167	70
55.45000	73
55.45833	76
55.46667	79
55.47500	80
55.48333	79
55.49167	75
55.50000	72
55.50833	72
55.51667	73
55.52500	75
55.53333	78
55.54167	79
55.55000	81
55.55833	81
55.56667	83
55.57500	84
55.58333	85
55.59167	86
55.60000	87
55.60833	89
55.61667	91
55.62500	92
55.63333	92
55.64167	90
55.65000	86
55.65833	82
55.66667	77
55.67500	73
55.68333	70
55.69167	68
55.70000	67
55.70833	68
55.71667	70
55.72500	73
55.73333	75
55.74167	77
55.75000	78
55.75833	76
55.76667	72
55.77500	69
55.78333	66
55.79167	67
55.80000	69
55.80833	73
55.81667	78
55.82500	82
55.83333	85
55.84167	87
55.85000	86
55.85833	83
55.86667	79
55.87500	75
55.88333	71
55.89167	68
55.90000	67
55.90833	66
55.91667	65
55.92500	64
55.93333	63
55.94167	63
55.95000	64
55.95833	65
55.96667	65
55.97500	64
55.98333	63
55.99167	62
56.00000	62
56.00833	65
56.01667	68
56.02500	70
56.03333	72
56.04167	70
56.05000	67
56.05833	64
56.06667	64
56.07500	67
56.08333	73
56.09167	80
56.10000	84
56.10833	85
56.11667	83
56.12500	79
56.13333	76
56.14167	74
56.15000	75
56.15833	75
56.16667	75
56.17500	72
56.18333	68
56.19167	64
56.20000	61
56.20833	60
56.21667	62
56.22500	68
56.23333	76
56.24167	81
56.25000	84
56.25833	83
56.26667	80
56.27500	75
56.28333	71
56.29167	68
56.30000	67
56.30833	67
56.31667	70
56.32500	74
56.33333	78
56.34167	79
56.35000	77
56.35833	73
56.36667	68
56.37500	64
56.38333	63
56.39167	63
56.40000	64
56.40833	66
56.41667	67
56.42500	67
56.43333	66
56.44167	63
56.45000	59
56.45833	55
56.46667	54
56.47500	56
56.48333	59
56.49167	64
56.50000	67
56.50833	68
56.51667	67
56.52500	67
56.53333	67
56.54167	68
56.55000	68
56.55833	67
56.56667	66
56.57500	65
56.58333	66
56.59167	68
56.60000	70
56.60833	71
56.61667	70
56.62500	69
56.63333	70
56.64167	71
56.65000	72
56.65833	72
56.66667	71
56.67500	70
56.68333	70
56.69167	71
56.70000	71
56.70833	70
56.71667	67
56.72500	60
56.73333	52
56.74167	45
56.75000	38
56.75833	34
56.76667	33
56.77500	35
56.78333	37
56.79167	38
56.80000	38
56.80833	36
56.81667	34
56.82500	34
56.83333	36
56.84167	39
56.85000	42
56.85833	44
56.86667	46
56.87500	47
56.88333	49
56.89167	51
56.90000	52
56.90833	51
56.91667	48
56.92500	46
56.93333	43
56.94167	41
56.95000	40
56.95833	39
56.96667	39
56.97500	38
56.98333	38
56.99167	38
57.00000	39
57.00833	42
57.01667	47
57.02500	51
57.03333	55
57.04167	57
57.05000	57
57.05833	55
57.06667	51
57.07500	46
57.08333	40
57.09167	35
57.10000	32
57.10833	32
57.11667	34
57.12500	36
57.13333	38
57.14167	38
57.15000	38
57.15833	36
57.16667	35
57.17500	35
57.18333	36
57.19167	38
57.20000	41
57.20833	46
57.21667	50
57.22500	55
57.23333	59
57.24167	62
57.25000	63
57.25833	62
57.26667	60
57.27500	56
57.28333	53
57.29167	50
57.30000	49
57.30833	48
57.31667	48
57.32500	44
57.33333	39
57.34167	36
57.35000	36
57.35833	39
57.36667	44
57.37500	50
57.38333	54
57.39167	54
57.40000	54
57.40833	54
57.41667	55
57.42500	58
57.43333	62
57.44167	66
57.45000	70
57.45833	71
57.46667	67
57.47500	60
57.48333	54
57.49167	49
57.50000	46
57.50833	46
57.51667	47
57.52500	47
57.53333	47
57.54167	48
57.55000	49
57.55833	50
57.56667	52
57.57500	54
57.58333	55
57.59167	55
57.60000	51
57.60833	44
57.61667	37
57.62500	32
57.63333	30
57.64167	32
57.65000	38
57.65833	43
57.66667	46
57.67500	46
57.68333	46
57.69167	46
57.70000	47
57.70833	52
57.71667	56
57.72500	58
57.73333	58
57.74167	58
57.75000	57
57.75833	55
57.76667	53
57.77500	52
57.78333	51
57.79167	50
57.80000	51
57.80833	53
57.81667	54
57.82500	53
57.83333	52
57.84167	52
57.85000	54
57.85833	57
57.86667	60
57.87500	62
57.88333	60
57.89167	54
57.90000	47
57.90833	41
57.91667	35
57.92500	32
57.93333	31
57.94167	31
57.95000	31
57.95833	31
57.96667	31
57.97500	30
57.98333	29
57.99167	29
58.00000	31
58.00833	34
58.01667	39
58.02500	44
58.03333	48
58.04167	51
58.05000	50
58.05833	47
58.06667	41
58.07500	36
58.08333	31
58.09167	29
58.10000	30
58.10833	33
58.11667	36
58.12500	37
58.13333	37
58.14167	36
58.15000	34
58.15833	34
58.16667	36
58.17500	39
58.18333	41
58.19167	42
58.20000	42
58.20833	43
58.21667	44
58.22500	45
58.23333	45
58.24167	42
58.25000	37
58.25833	33
58.26667	29
58.27500	27
58.28333	27
58.29167	30
58.30000	34
58.30833	38
58.31667	41
58.32500	41
58.33333	40
58.34167	38
58.35000	37
58.35833	36
58.36667	37
58.37500	39
58.38333	40
58.39167	40
58.40000	38
58.40833	35
58.41667	32
58.42500	31
58.43333	32
58.44167	33
58.45000	35
58.45833	36
58.46667	38
58.47500	40
58.48333	41
58.49167	41
58.50000	42
58.50833	41
58.51667	41
58.52500	42
58.53333	44
58.54167	47
58.55000	50
58.55833	51
58.56667	53
58.57500	53
58.58333	51
58.59167	47
58.60000	43
58.60833	38
58.61667	34
58.62500	32
58.63333	32
58.64167	33
58.65000	35
58.65833	37
58.66667	37
58.67500	37
58.68333	36
58.69167	36
58.70000	37
58.70833	39
58.71667	40
58.72500	41
58.73333	41
58.74167	40
58.75000	40
58.75833	38
58.76667	35
58.77500	29
58.78333	24
58.79167	19
58.80000	15
58.80833	14
58.81667	13
58.82500	13
58.83333	14
58.84167	17
58.85000	21
58.85833	25
58.86667	30
58.87500	33
58.88333	33
58.89167	31
58.90000	29
58.90833	30
58.91667	32
58.92500	35
58.93333	37
58.94167	38
58.95000	37
58.95833	38
58.96667	39
58.97500	42
58.98333	45
58.99167	46
59.00000	47
59.00833	45
59.01667	44
59.02500	44
59.03333	44
59.04167	45
59.05000	45
59.05833	44
59.06667	41
59.07500	37
59.08333	34
59.09167	31
59.10000	30
59.10833	30
59.11667	31
59.12500	33
59.13333	34
59.14167	34
59.15000	34
59.15833	33
59.16667	32
59.17500	32
59.18333	33
59.19167	33
59.20000	34
59.20833	33
59.21667	31
59.22500	30
59.23333	28
59.24167	27
59.25000	25
59.25833	25
59.26667	25
59.27500	25
59.28333	26
59.29167	26
59.30000	26
59.30833	28
59.31667	30
59.32500	32
59.33333	32
59.34167	32
59.35000	33
59.35833	35
59.36667	39
59.37500	43
59.38333	45
59.39167	45
59.40000	42
59.40833	38
59.41667	36
59.42500	36
59.43333	38
59.44167	39
59.45000	41
59.45833	40
59.46667	38
59.47500	34
59.48333	29
59.49167	26
59.50000	25
59.50833	28
59.51667	32
59.52500	38
59.53333	43
59.54167	43
59.55000	40
59.55833	34
59.56667	29
59.57500	24
59.58333	22
59.59167	21
59.60000	23
59.60833	25
59.61667	28
59.62500	31
59.63333	33
59.64167	35
59.65000	36
59.65833	35
59.66667	35
59.67500	33
59.68333	31
59.69167	28
59.70000	26
59.70833	25
59.71667	23
59.72500	23
59.73333	22
59.74167	22
59.75000	21
59.75833	18
59.76667	16
59.77500	16
59.78333	18
59.79167	23
59.80000	28
59.80833	32
59.81667	35
59.82500	35
59.83333	32
59.84167	28
59.85000	24
59.85833	21
59.86667	21
59.87500	23
59.88333	26
59.89167	29
59.90000	31
59.90833	33
59.91667	36
59.92500	39
59.93333	42
59.94167	42
59.95000	41
59.95833	38
59.96667	38
59.97500	39
59.98333	42
59.99167	47
60.00000	52

[LC Chromatogram(Detector A-Ch2)]
Interval(msec)	500
# of Points	7201
Start Time(min)	0.000
End Time(min)	60.000
Intensity Units	mV
Intensity Multiplier	0.001
Wavelength(nm)	230
R.Time (min)	Intensity
0.00000	-1
0.00833	-1
0.01667	-2
0.02500	-5
0.03333	-8
0.04167	-11
0.05000	-12
0.05833	-13
0.06667	-12
0.07500	-10
0.08333	-8
0.09167	-6
0.10000	-6
0.10833	-7
0.11667	-10
0.12500	-14
0.13333	-18
0.14167	-21
0.15000	-23
0.15833	-21
0.16667	-17
0.17500	-12
0.18333	-7
0.19167	-2
0.20000	1
0.20833	2
0.21667	2
0.22500	0
0.23333	-1
0.24167	-2
0.25000	-2
0.25833	-0
0.26667	2
0.27500	2
0.28333	-0
0.29167	-3
0.30000	-7
0.30833	-11
0.31667	-15
0.32500	-18
0.33333	-18
0.34167	-17
0.35000	-13
0.35833	-7
0.36667	-1
0.37500	2
0.38333	2
0.39167	-0
0.40000	-5
0.40833	-9
0.41667	-12
0.42500	-13
0.43333	-11
0.44167	-9
0.45000	-8
0.45833	-7
0.46667	-7
0.47500	-5
0.48333	-2
0.49167	1
0.50000	4
0.50833	5
0.51667	2
0.52500	-3
0.53333	-10
0.54167	-16
0.55000	-20
0.55833	-21
0.56667	-19
0.57500	-15
0.58333	-11
0.59167	-6
0.60000	-2
0.60833	0
0.61667	-2
0.62500	-7
0.63333	-13
0.64167	-20
0.65000	-24
0.65833	-24
0.66667	-21
0.67500	-17
0.68333	-12
0.69167	-10
0.70000	-9
0.70833	-8
0.71667	-8
0.72500	-6
0.73333	-5
0.74167	-4
0.75000	-4
0.75833	-5
0.76667	-6
0.77500	-6
0.78333	-6
0.79167	-5
0.80000	-4
0.80833	-4
0.81667	-6
0.82500	-8
0.83333	-12
0.84167	-16
0.85000	-18
0.85833	-18
0.86667	-18
0.87500	-17
0.88333	-17
0.89167	-18
0.90000	-20
0.90833	-23
0.91667	-26
0.92500	-29
0.93333	-30
0.94167	-29
0.95000	-27
0.95833	-24
0.96667	-21
0.97500	-16
0.98333	-11
0.99167	-8
1.00000	-6
1.00833	-6
1.01667	-9
1.02500	-12
1.03333	-14
1.04167	-15
1.05000	-15
1.05833	-15
1.06667	-17
1.07500	-19
1.08333	-21
1.09167	-24
1.10000	-26
1.10833	-27
1.11667	-27
1.12500	-27
1.13333	-28
1.14167	-30
1.15000	-31
1.15833	-30
1.16667	-27
1.17500	-23
1.18333	-19
1.19167	-16
1.20000	-15
1.20833	-15
1.21667	-16
1.22500	-18
1.23333	-20
1.24167	-22
1.25000	-23
1.25833	-23
1.26667	-24
1.27500	-25
1.28333	-28
1.29167	-30
1.30000	-32
1.30833	-34
1.31667	-35
1.32500	-35
1.33333	-34
1.34167	-31
1.35000	-27
1.35833	-24
1.36667	-22
1.37500	-22
1.38333	-24
1.39167	-27
1.40000	-31
1.40833	-33
1.41667	-35
1.42500	-36
1.43333	-38
1.44167	-40
1.45000	-42
1.45833	-42
1.46667	-39
1.47500	-34
1.48333	-28
1.49167	-23
1.50000	-19
1.50833	-17
1.51667	-18
1.52500	-22
1.53333	-27
1.54167	-32
1.55000	-35
1.55833	-37
1.56667	-38
1.57500	-40
1.58333	-44
1.59167	-48
1.60000	-50
1.60833	-51
1.61667	-48
1.62500	-44
1.63333	-41
1.64167	-39
1.65000	-37
1.65833	-37
1.66667	-37
1.67500	-38
1.68333	-39
1.69167	-40
1.70000	-41
1.70833	-40
1.71667	-37
1.72500	-33
1.73333	-31
1.74167	-30
1.75000	-30
1.75833	-29
1.76667	-28
1.77500	-25
1.78333	-21
1.79167	-18
1.80000	-16
1.80833	-16
1.81667	-16
1.82500	-18
1.83333	-24
1.84167	-32
1.85000	-41
1.85833	-51
1.86667	-60
1.87500	-64
1.88333	-64
1.89167	-61
1.90000	-55
1.90833	-48
1.91667	-42
1.92500	-38
1.93333	-37
1.94167	-39
1.95000	-42
1.95833	-45
1.96667	-47
1.97500	-47
1.98333	-45
1.99167	-42
2.00000	-39
2.00833	-37
2.01667	-37
2.02500	-38
2.03333	-40
2.04167	-42
2.05000	-43
2.05833	-44
2.06667	-43
2.07500	-39
2.08333	-34
2.09167	-29
2.10000	-23
2.10833	-18
2.11667	-15
2.12500	-13
2.13333	-13
2.14167	-15
2.15000	-18
2.15833	-21
2.16667	-25
2.17500	-29
2.18333	-33
2.19167	-38
2.20000	-42
2.20833	-44
2.21667	-41
2.22500	-36
2.23333	-30
2.24167	-24
2.25000	-20
2.25833	-19
2.26667	-19
2.27500	-20
2.28333	-22
2.29167	-23
2.30000	-24
2.30833	-24
2.31667	-22
2.32500	-21
2.33333	-24
2.34167	-29
2.35000	-37
2.35833	-47
2.36667	-55
2.37500	-59
2.38333	-58
2.39167	-54
2.40000	-46
2.40833	-37
2.41667	-30
2.42500	-25
2.43333	-24
2.44167	-26
2.45000	-32
2.45833	-40
2.46667	-47
2.47500	-53
2.48333	-55
2.49167	-53
2.50000	-47
2.50833	-40
2.51667	-34
2.52500	-28
2.53333	-24
2.54167	-22
2.55000	-20
2.55833	-19
2.56667	-19
2.57500	-21
2.58333	-26
2.59167	-31
2.60000	-38
2.60833	-44
2.61667	-49
2.62500	-53
2.63333	-53
2.64167	-51
2.65000	-49
2.65833	-47
2.66667	-47
2.67500	-48
2.68333	-51
2.69167	-54
2.70000	-55
2.70833	-55
2.71667	-53
2.72500	-51
2.73333	-50
2.74167	-49
2.75000	-48
2.75833	-46
2.76667	-42
2.77500	-37
2.78333	-32
2.79167	-30
2.80000	-32
2.80833	-35
2.81667	-37
2.82500	-38
2.83333	-37
2.84167	-35
2.85000	-34
2.85833	-36
2.86667	-39
2.87500	-42
2.88333	-44
2.89167	-42
2.90000	-38
2.90833	-34
2.91667	-32
2.92500	-33
2.93333	-36
2.94167	-40
2.95000	-44
2.95833	-47
2.96667	-51
2.97500	-54
2.98333	-58
2.99167	-60
3.00000	-61
3.00833	-59
3.01667	-55
3.02500	-50
3.03333	-44
3.04167	-39
3.05000	-34
3.05833	-32
3.06667	-32
3.07500	-34
3.08333	-37
3.09167	-40
3.10000	-41
3.10833	-41
3.11667	-39
3.12500	-37
3.13333	-35
3.14167	-34
3.15000	-35
3.15833	-37
3.16667	-38
3.17500	-38
3.18333	-38
3.19167	-40
3.20000	-45
3.20833	-51
3.21667	-57
3.22500	-61
3.23333	-62
3.24167	-60
3.25000	-58
3.25833	-56
3.26667	-55
3.27500	-53
3.28333	-52
3.29167	-51
3.30000	-52
3.30833	-54
3.31667	-53
3.32500	-50
3.33333	-44
3.34167	-37
3.35000	-33
3.35833	-34
3.36667	-37
3.37500	-40
3.38333	-44
3.39167	-48
3.40000	-50
3.40833	-52
3.41667	-50
3.42500	-47
3.43333	-43
3.44167	-40
3.45000	-39
3.45833	-40
3.46667	-41
3.47500	-40
3.48333	-37
3.49167	-33
3.50000	-31
3.50833	-31
3.51667	-36
3.52500	-41
3.53333	-47
3.54167	-50
3.55000	-51
3.55833	-48
3.56667	-44
3.57500	-40
3.58333	-36
3.59167	-32
3.60000	-29
3.60833	-26
3.61667	-26
3.62500	-29
3.63333	-36
3.64167	-44
3.65000	-50
3.65833	-54
3.66667	-55
3.67500	-55
3.68333	-55
3.69167	-56
3.70000	-57
3.70833	-59
3.71667	-60
3.72500	-59
3.73333	-58
3.74167	-56
3.75000	-51
3.75833	-45
3.76667	-39
3.77500	-36
3.78333	-35
3.79167	-38
3.80000	-42
3.80833	-46
3.81667	-47
3.82500	-47
3.83333	-47
3.84167	-47
3.85000	-49
3.85833	-51
3.86667	-51
3.87500	-48
3.88333	-44
3.89167	-41
3.90000	-40
3.90833	-40
3.91667	-39
3.92500	-38
3.93333	-37
3.94167	-38
3.95000	-41
3.95833	-45
3.96667	-48
3.97500	-50
3.98333	-50
3.99167	-50
4.00000	-50
4.00833	-52
4.01667	-56
4.02500	-61
4.03333	-67
4.04167	-74
4.05000	-77
4.05833	-75
4.06667	-69
4.07500	-61
4.08333	-53
4.09167	-47
4.10000	-43
4.10833	-41
4.11667	-41
4.12500	-43
4.13333	-45
4.14167	-47
4.15000	-48
4.15833	-50
4.16667	-52
4.17500	-55
4.18333	-57
4.19167	-59
4.20000	-59
4.20833	-58
4.21667	-56
4.22500	-53
4.23333	-50
4.24167	-47
4.25000	-44
4.25833	-40
4.26667	-38
4.27500	-36
4.28333	-36
4.29167	-38
4.30000	-41
4.30833	-45
4.31667	-48
4.32500	-50
4.33333	-51
4.34167	-52
4.35000	-54
4.35833	-59
4.36667	-64
4.37500	-70
4.38333	-75
4.39167	-78
4.40000	-78
4.40833	-76
4.41667	-73
4.42500	-69
4.43333	-66
4.44167	-62
4.45000	-59
4.45833	-57
4.46667	-56
4.47500	-55
4.48333	-56
4.49167	-57
4.50000	-58
4.50833	-59
4.51667	-61
4.52500	-63
4.53333	-65
4.54167	-66
4.55000	-66
4.55833	-63
4.56667	-59
4.57500	-53
4.58333	-49
4.59167	-46
4.60000	-46
4.60833	-45
4.61667	-44
4.62500	-43
4.63333	-42
4.64167	-43
4.65000	-46
4.65833	-52
4.66667	-59
4.67500	-64
4.68333	-66
4.69167	-65
4.70000	-61
4.70833	-57
4.71667	-53
4.72500	-50
4.73333	-49
4.74167	-49
4.75000	-50
4.75833	-52
4.76667	-56
4.77500	-61
4.78333	-67
4.79167	-70
4.80000	-71
4.80833	-71
4.81667	-71
4.82500	-71
4.83333	-71
4.84167	-71
4.85000	-70
4.85833	-66
4.86667	-61
4.87500	-57
4.88333	-54
4.89167	-51
4.90000	-47
4.90833	-43
4.91667	-40
4.92500	-39
4.93333	-41
4.94167	-46
4.95000	-52
4.95833	-56
4.96667	-57
4.97500	-57
4.98333	-55
4.99167	-55
5.00000	-56
5.00833	-58
5.01667	-58
5.02500	-56
5.03333	-54
5.04167	-52
5.05000	-50
5.05833	-50
5.06667	-52
5.07500	-53
5.08333	-53
5.09167	-53
5.10000	-54
5.10833	-56
5.11667	-59
5.12500	-62
5.13333	-65
5.14167	-66
5.15000	-66
5.15833	-61
5.16667	-54
5.17500	-47
5.18333	-42
5.19167	-40
5.20000	-42
5.20833	-44
5.21667	-46
5.22500	-48
5.23333	-52
5.24167	-57
5.25000	-61
5.25833	-65
5.26667	-67
5.27500	-67
5.28333	-66
5.29167	-65
5.30000	-63
5.30833	-59
5.31667	-56
5.32500	-53
5.33333	-52
5.34167	-53
5.35000	-55
5.35833	-57
5.36667	-60
5.37500	-63
5.38333	-64
5.39167	-64
5.40000	-62
5.40833	-59
5.41667	-55
5.42500	-53
5.43333	-53
5.44167	-56
5.45000	-60
5.45833	-65
5.46667	-69
5.47500	-69
5.48333	-67
5.49167	-63
5.50000	-60
5.50833	-58
5.51667	-59
5.52500	-61
5.53333	-63
5.54167	-64
5.55000	-63
5.55833	-61
5.56667	-60
5.57500	-59
5.58333	-58
5.59167	-57
5.60000	-54
5.60833	-53
5.61667	-53
5.62500	-56
5.63333	-59
5.64167	-63
5.65000	-65
5.65833	-66
5.66667	-65
5.67500	-63
5.68333	-61
5.69167	-60
5.70000	-61
5.70833	-61
5.71667	-61
5.72500	-60
5.73333	-58
5.74167	-55
5.75000	-53
5.75833	-52
5.76667	-51
5.77500	-50
5.78333	-47
5.79167	-46
5.80000	-48
5.80833	-50
5.81667	-54
5.82500	-56
5.83333	-59
5.84167	-60
5.85000	-60
5.85833	-60
5.86667	-61
5.87500	-61
5.88333	-61
5.89167	-60
5.90000	-58
5.90833	-57
5.91667	-60
5.92500	-64
5.93333	-69
5.94167	-74
5.95000	-76
5.95833	-75
5.96667	-71
5.97500	-66
5.98333	-60
5.99167	-55
6.00000	-50
6.00833	-46
6.01667	-45
6.02500	-47
6.03333	-50
6.04167	-55
6.05000	-59
6.05833	-62
6.06667	-64
6.07500	-65
6.08333	-67
6.09167	-70
6.10000	-73
6.10833	-74
6.11667	-73
6.12500	-71
6.13333	-69
6.14167	-67
6.15000	-64
6.15833	-60
6.16667	-57
6.17500	-53
6.18333	-50
6.19167	-48
6.20000	-46
6.20833	-45
6.21667	-44
6.22500	-44
6.23333	-46
6.24167	-52
6.25000	-57
6.25833	-62
6.26667	-65
6.27500	-65
6.28333	-63
6.29167	-61
6.30000	-60
6.30833	-61
6.31667	-62
6.32500	-63
6.33333	-62
6.34167	-59
6.35000	-55
6.35833	-53
6.36667	-53
6.37500	-54
6.38333	-56
6.39167	-57
6.40000	-57
6.40833	-57
6.41667	-57
6.42500	-59
6.43333	-61
6.44167	-63
6.45000	-64
6.45833	-63
6.46667	-60
6.47500	-57
6.48333	-55
6.49167	-53
6.50000	-52
6.50833	-52
6.51667	-52
6.52500	-53
6.53333	-54
6.54167	-56
6.55000	-57
6.55833	-56
6.56667	-55
6.57500	-56
6.58333	-58
6.59167	-60
6.60000	-61
6.60833	-62
6.61667	-62
6.62500	-63
6.63333	-66
6.64167	-72
6.65000	-77
6.65833	-79
6.66667	-79
6.67500	-76
6.68333	-73
6.69167	-68
6.70000	-64
6.70833	-61
6.71667	-58
6.72500	-56
6.73333	-56
6.74167	-58
6.75000	-61
6.75833	-64
6.76667	-67
6.77500	-68
6.78333	-68
6.79167	-66
6.80000	-63
6.80833	-60
6.81667	-58
6.82500	-56
6.83333	-54
6.84167	-53
6.85000	-54
6.85833	-58
6.86667	-63
6.87500	-66
6.88333	-69
6.89167	-69
6.90000	-66
6.90833	-63
6.91667	-61
6.92500	-61
6.93333	-61
6.94167	-60
6.95000	-60
6.95833	-61
6.96667	-64
6.97500	-69
6.98333	-76
6.99167	-82
7.00000	-86
7.00833	-89
7.01667	-89
7.02500	-89
7.03333	-87
7.04167	-85
7.05000	-83
7.05833	-83
7.06667	-82
7.07500	-82
7.08333	-80
7.09167	-76
7.10000	-73
7.10833	-71
7.11667	-73
7.12500	-78
7.13333	-84
7.14167	-88
7.15000	-89
7.15833	-86
7.16667	-81
7.17500	-77
7.18333	-75
7.19167	-76
7.20000	-81
7.20833	-85
7.21667	-86
7.22500	-85
7.23333	-84
7.24167	-84
7.25000	-85
7.25833	-85
7.26667	-84
7.27500	-80
7.28333	-76
7.29167	-75
7.30000	-77
7.30833	-79
7.31667	-79
7.32500	-77
7.33333	-73
7.34167	-66
7.35000	-61
7.35833	-58
7.36667	-58
7.37500	-60
7.38333	-63
7.39167	-68
7.40000	-75
7.40833	-79
7.41667	-81
7.42500	-79
7.43333	-76
7.44167	-72
7.45000	-72
7.45833	-75
7.46667	-79
7.47500	-81
7.48333	-80
7.49167	-75
7.50000	-66
7.50833	-58
7.51667	-52
7.52500	-49
7.53333	-48
7.54167	-47
7.55000	-48
7.55833	-50
7.56667	-56
7.57500	-63
7.58333	-71
7.59167	-77
7.60000	-81
7.60833	-83
7.61667	-82
7.62500	-80
7.63333	-77
7.64167	-72
7.65000	-68
7.65833	-64
7.66667	-61
7.67500	-60
7.68333	-62
7.69167	-63
7.70000	-65
7.70833	-66
7.71667	-65
7.72500	-64
7.73333	-62
7.74167	-62
7.75000	-63
7.75833	-65
7.76667	-68
7.77500	-70
7.78333	-71
7.79167	-71
7.80000	-70
7.80833	-71
7.81667	-75
7.82500	-79
7.83333	-83
7.84167	-87
7.85000	-88
7.85833	-88
7.86667	-86
7.87500	-85
7.88333	-85
7.89167	-85
7.90000	-85
7.90833	-85
7.91667	-85
7.92500	-85
7.93333	-84
7.94167	-80
7.95000	-74
7.95833	-67
7.96667	-60
7.97500	-55
7.98333	-51
7.99167	-49
8.00000	-47
8.00833	-47
8.01667	-51
8.02500	-56
8.03333	-62
8.04167	-68
8.05000	-71
8.05833	-73
8.06667	-72
8.07500	-71
8.08333	-70
8.09167	-69
8.10000	-69
8.10833	-69
8.11667	-68
8.12500	-67
8.13333	-66
8.14167	-66
8.15000	-67
8.15833	-71
8.16667	-75
8.17500	-77
8.18333	-75
8.19167	-70
8.20000	-63
8.20833	-57
8.21667	-54
8.22500	-56
8.23333	-62
8.24167	-70
8.25000	-76
8.25833	-80
8.26667	-82
8.27500	-81
8.28333	-80
8.29167	-78
8.30000	-77
8.30833	-77
8.31667	-78
8.32500	-79
8.33333	-80
8.34167	-79
8.35000	-77
8.35833	-75
8.36667	-74
8.37500	-72
8.38333	-70
8.39167	-67
8.40000	-64
8.40833	-61
8.41667	-61
8.42500	-63
8.43333	-65
8.44167	-66
8.45000	-68
8.45833	-70
8.46667	-72
8.47500	-74
8.48333	-75
8.49167	-75
8.50000	-74
8.50833	-73
8.51667	-74
8.52500	-76
8.53333	-76
8.54167	-74
8.55000	-71
8.55833	-66
8.56667	-63
8.57500	-62
8.58333	-62
8.59167	-64
8.60000	-66
8.60833	-70
8.61667	-75
8.62500	-80
8.63333	-87
8.64167	-94
8.65000	-99
8.65833	-102
8.66667	-101
8.67500	-94
8.68333	-84
8.69167	-74
8.70000	-66
8.70833	-63
8.71667	-66
8.72500	-74
8.73333	-82
8.74167	-88
8.75000	-89
8.75833	-84
8.76667	-77
8.77500	-69
8.78333	-63
8.79167	-59
8.80000	-58
8.80833	-58
8.81667	-59
8.82500	-61
8.83333	-62
8.84167	-61
8.85000	-61
8.85833	-60
8.86667	-60
8.87500	-59
8.88333	-60
8.89167	-61
8.90000	-63
8.90833	-64
8.91667	-65
8.92500	-65
8.93333	-65
8.94167	-65
8.95000	-67
8.95833	-71
8.96667	-75
8.97500	-77
8.98333	-77
8.99167	-76
9.00000	-74
9.00833	-72
9.01667	-71
9.02500	-71
9.03333	-73
9.04167	-74
9.05000	-74
9.05833	-73
9.06667	-70
9.07500	-65
9.08333	-60
9.09167	-55
9.10000	-53
9.10833	-53
9.11667	-54
9.12500	-57
9.13333	-60
9.14167	-64
9.15000	-67
9.15833	-68
9.16667	-68
9.17500	-65
9.18333	-61
9.19167	-58
9.20000	-58
9.20833	-60
9.21667	-65
9.22500	-70
9.23333	-75
9.24167	-77
9.25000	-78
9.25833	-78
9.26667	-77
9.27500	-75
9.28333	-74
9.29167	-72
9.30000	-70
9.30833	-67
9.31667	-66
9.32500	-66
9.33333	-65
9.34167	-62
9.35000	-58
9.35833	-54
9.36667	-52
9.37500	-54
9.38333	-58
9.39167	-64
9.40000	-71
9.40833	-76
9.41667	-78
9.42500	-77
9.43333	-75
9.44167	-72
9.45000	-71
9.45833	-73
9.46667	-76
9.47500	-79
9.48333	-83
9.49167	-86
9.50000	-88
9.50833	-89
9.51667	-88
9.52500	-86
9.53333	-83
9.54167	-81
9.55000	-77
9.55833	-74
9.56667	-70
9.57500	-68
9.58333	-67
9.59167	-67
9.60000	-69
9.60833	-71
9.61667	-73
9.62500	-74
9.63333	-76
9.64167	-79
9.65000	-79
9.65833	-75
9.66667	-69
9.67500	-62
9.68333	-56
9.69167	-55
9.70000	-59
9.70833	-65
9.71667	-71
9.72500	-75
9.73333	-77
9.74167	-75
9.75000	-72
9.75833	-68
9.76667	-65
9.77500	-63
9.78333	-64
9.79167	-68
9.80000	-72
9.80833	-76
9.81667	-79
9.82500	-79
9.83333	-77
9.84167	-74
9.85000	-71
9.85833	-69
9.86667	-67
9.87500	-66
9.88333	-65
9.89167	-64
9.90000	-63
9.90833	-64
9.91667	-67
9.92500	-71
9.93333	-74
9.94167	-76
9.95000	-76
9.95833	-76
9.96667	-75
9.97500	-74
9.98333	-72
9.99167	-68
10.00000	-64
10.00833	-62
10.01667	-64
10.02500	-69
10.03333	-72
10.04167	-74
10.05000	-75
10.05833	-75
10.06667	-75
10.07500	-77
10.08333	-80
10.09167	-81
10.10000	-79
10.10833	-77
10.11667	-74
10.12500	-73
10.13333	-73
10.14167	-74
10.15000	-75
10.15833	-74
10.16667	-73
10.17500	-72
10.18333	-71
10.19167	-71
10.20000	-72
10.20833	-75
10.21667	-80
10.22500	-85
10.23333	-87
10.24167	-87
10.25000	-87
10.25833	-85
10.26667	-84
10.27500	-82
10.28333	-80
10.29167	-76
10.30000	-72
10.30833	-69
10.31667	-68
10.32500	-69
10.33333	-69
10.34167	-68
10.35000	-66
10.35833	-64
10.36667	-64
10.37500	-64
10.38333	-64
10.39167	-63
10.40000	-62
10.40833	-62
10.41667	-65
10.42500	-68
10.43333	-71
10.44167	-72
10.45000	-70
10.45833	-67
10.46667	-65
10.47500	-66
10.48333	-70
10.49167	-73
10.50000	-76
10.50833	-78
10.51667	-79
10.52500	-80
10.53333	-81
10.54167	-82
10.55000	-82
10.55833	-82
10.56667	-81
10.57500	-80
10.58333	-78
10.59167	-75
10.60000	-72
10.60833	-71
10.61667	-72
10.62500	-73
10.63333	-74
10.64167	-73
10.65000	-71
10.65833	-69
10.66667	-66
10.67500	-64
10.68333	-65
10.69167	-67
10.70000	-71
10.70833	-75
10.71667	-77
10.72500	-77
10.73333	-76
10.74167	-75
10.75000	-74
10.75833	-74
10.76667	-76
10.77500	-77
10.78333	-78
10.79167	-80
10.80000	-82
10.80833	-83
10.81667	-82
10.82500	-80
10.83333	-76
10.84167	-72
10.85000	-70
10.85833	-71
10.86667	-72
10.87500	-73
10.88333	-73
10.89167	-73
10.90000	-74
10.90833	-75
10.91667	-77
10.92500	-79
10.93333	-81
10.94167	-82
10.95000	-82
10.95833	-79
10.96667	-76
10.97500	-74
10.98333	-72
10.99167	-74
11.00000	-78
11.00833	-83
11.01667	-85
11.02500	-85
11.03333	-82
11.04167	-79
11.05000	-76
11.05833	-74
11.06667	-74
11.07500	-77
11.08333	-80
11.09167	-83
11.10000	-85
11.10833	-86
11.11667	-83
11.12500	-80
11.13333	-76
11.14167	-73
11.15000	-70
11.15833	-69
11.16667	-70
11.17500	-72
11.18333	-74
11.19167	-76
11.20000	-78
11.20833	-78
11.21667	-78
11.22500	-79
11.23333	-80
11.24167	-82
11.25000	-84
11.25833	-85
11.26667	-85
11.27500	-85
11.28333	-86
11.29167	-86
11.30000	-86
11.30833	-84
11.31667	-81
11.32500	-79
11.33333	-78
11.34167	-79
11.35000	-80
11.35833	-81
11.36667	-82
11.37500	-81
11.38333	-80
11.39167	-78
11.40000	-78
11.40833	-79
11.41667	-81
11.42500	-84
11.43333	-84
11.44167	-84
11.45000	-82
11.45833	-79
11.46667	-77
11.47500	-75
11.48333	-73
11.49167	-72
11.50000	-69
11.50833	-68
11.51667	-68
11.52500	-70
11.53333	-75
11.54167	-81
11.55000	-86
11.55833	-88
11.56667	-87
11.57500	-84
11.58333	-81
11.59167	-78
11.60000	-76
11.60833	-73
11.61667	-68
11.62500	-64
11.63333	-63
11.64167	-66
11.65000	-70
11.65833	-75
11.66667	-78
11.67500	-79
11.68333	-79
11.69167	-78
11.70000	-80
11.70833	-81
11.71667	-82
11.72500	-82
11.73333	-81
11.74167	-81
11.75000	-82
11.75833	-84
11.76667	-86
11.77500	-86
11.78333	-84
11.79167	-81
11.80000	-79
11.80833	-76
11.81667	-75
11.82500	-73
11.83333	-70
11.84167	-68
11.85000	-67
11.85833	-68
11.86667	-69
11.87500	-72
11.88333	-74
11.89167	-78
11.90000	-83
11.90833	-87
11.91667	-90
11.92500	-92
11.93333	-92
11.94167	-91
11.95000	-90
11.95833	-92
11.96667	-94
11.97500	-97
11.98333	-99
11.99167	-100
12.00000	-99
12.00833	-99
12.01667	-98
12.02500	-98
12.03333	-96
12.04167	-92
12.05000	-88
12.05833	-85
12.06667	-84
12.07500	-88
12.08333	-93
12.09167	-97
12.10000	-98
12.10833	-95
12.11667	-88
12.12500	-81
12.13333	-76
12.14167	-74
12.15000	-75
12.15833	-78
12.16667	-83
12.17500	-88
12.18333	-92
12.19167	-94
12.20000	-93
12.20833	-90
12.21667	-85
12.22500	-81
12.23333	-78
12.24167	-76
12.25000	-76
12.25833	-75
12.26667	-76
12.27500	-77
12.28333	-79
12.29167	-80
12.30000	-79
12.30833	-77
12.31667	-74
12.32500	-71
12.33333	-67
12.34167	-64
12.35000	-62
12.35833	-64
12.36667	-69
12.37500	-76
12.38333	-82
12.39167	-86
12.40000	-88
12.40833	-87
12.41667	-84
12.42500	-80
12.43333	-75
12.44167	-70
12.45000	-67
12.45833	-66
12.46667	-68
12.47500	-73
12.48333	-79
12.49167	-84
12.50000	-87
12.50833	-87
12.51667	-86
12.52500	-83
12.53333	-80
12.54167	-78
12.55000	-77
12.55833	-77
12.56667	-78
12.57500	-79
12.58333	-79
12.59167	-78
12.60000	-75
12.60833	-73
12.61667	-71
12.62500	-70
12.63333	-70
12.64167	-72
12.65000	-75
12.65833	-76
12.66667	-77
12.67500	-76
12.68333	-74
12.69167	-72
12.70000	-71
12.70833	-72
12.71667	-74
12.72500	-77
12.73333	-80
12.74167	-81
12.75000	-81
12.75833	-80
12.76667	-77
12.77500	-75
12.78333	-77
12.79167	-82
12.80000	-86
12.80833	-89
12.81667	-89
12.82500	-86
12.83333	-83
12.84167	-81
12.85000	-80
12.85833	-80
12.86667	-81
12.87500	-82
12.88333	-83
12.89167	-80
12.90000	-73
12.90833	-65
12.91667	-59
12.92500	-58
12.93333	-62
12.94167	-72
12.95000	-83
12.95833	-90
12.96667	-94
12.97500	-93
12.98333	-89
12.99167	-83
13.00000	-77
13.00833	-71
13.01667	-68
13.02500	-66
13.03333	-66
13.04167	-67
13.05000	-68
13.05833	-70
13.06667	-72
13.07500	-72
13.08333	-72
13.09167	-72
13.10000	-73
13.10833	-73
13.11667	-75
13.12500	-76
13.13333	-77
13.14167	-78
13.15000	-78
13.15833	-75
13.16667	-70
13.17500	-63
13.18333	-55
13.19167	-51
13.20000	-50
13.20833	-51
13.21667	-54
13.22500	-57
13.23333	-59
13.24167	-61
13.25000	-64
13.25833	-68
13.26667	-73
13.27500	-78
13.28333	-82
13.29167	-83
13.30000	-81
13.30833	-78
13.31667	-73
13.32500	-69
13.33333	-66
13.34167	-64
13.35000	-64
13.35833	-66
13.36667	-69
13.37500	-73
13.38333	-76
13.39167	-77
13.40000	-74
13.40833	-69
13.41667	-62
13.42500	-56
13.43333	-51
13.44167	-49
13.45000	-49
13.45833	-51
13.46667	-54
13.47500	-57
13.48333	-60
13.49167	-65
13.50000	-70
13.50833	-71
13.51667	-68
13.52500	-63
13.53333	-58
13.54167	-54
13.55000	-52
13.55833	-53
13.56667	-54
13.57500	-54
13.58333	-52
13.59167	-49
13.60000	-46
13.60833	-43
13.61667	-42
13.62500	-43
13.63333	-44
13.64167	-45
13.65000	-46
13.65833	-45
13.66667	-43
13.67500	-40
13.68333	-38
13.69167	-38
13.70000	-41
13.70833	-45
13.71667	-49
13.72500	-55
13.73333	-60
13.74167	-64
13.75000	-67
13.75833	-70
13.76667	-70
13.77500	-66
13.78333	-59
13.79167	-50
13.80000	-42
13.80833	-37
13.81667	-35
13.82500	-37
13.83333	-40
13.84167	-45
13.85000	-51
13.85833	-56
13.86667	-59
13.87500	-59
13.88333	-56
13.89167	-52
13.90000	-48
13.90833	-46
13.91667	-45
13.92500	-46
13.93333	-47
13.94167	-49
13.95000	-49
13.95833	-46
13.96667	-41
13.97500	-34
13.98333	-27
13.99167	-24
14.00000	-25
14.00833	-30
14.01667	-39
14.02500	-46
14.03333	-50
14.04167	-48
14.05000	-43
14.05833	-36
14.06667	-29
14.07500	-25
14.08333	-23
14.09167	-22
14.10000	-22
14.10833	-23
14.11667	-25
14.12500	-29
14.13333	-33
14.14167	-36
14.15000	-37
14.15833	-34
14.16667	-31
14.17500	-30
14.18333	-31
14.19167	-35
14.20000	-39
14.20833	-42
14.21667	-40
14.22500	-37
14.23333	-33
14.24167	-29
14.25000	-25
14.25833	-21
14.26667	-16
14.27500	-12
14.28333	-11
14.29167	-13
14.30000	-18
14.30833	-22
14.31667	-25
14.32500	-27
14.33333	-30
14.34167	-34
14.35000	-38
14.35833	-39
14.36667	-38
14.37500	-33
14.38333	-26
14.39167	-22
14.40000	-20
14.40833	-22
14.41667	-26
14.42500	-31
14.43333	-35
14.44167	-37
14.45000	-37
14.45833	-38
14.46667	-40
14.47500	-43
14.48333	-44
14.49167	-43
14.50000	-40
14.50833	-36
14.51667	-33
14.52500	-31
14.53333	-30
14.54167	-30
14.55000	-29
14.55833	-28
14.56667	-26
14.57500	-26
14.58333	-27
14.59167	-28
14.60000	-27
14.60833	-26
14.61667	-25
14.62500	-24
14.63333	-25
14.64167	-28
14.65000	-31
14.65833	-34
14.66667	-37
14.67500	-40
14.68333	-43
14.69167	-44
14.70000	-43
14.70833	-42
14.71667	-40
14.72500	-40
14.73333	-39
14.74167	-40
14.75000	-39
14.75833	-37
14.76667	-35
14.77500	-35
14.78333	-36
14.79167	-39
14.80000	-43
14.80833	-47
14.81667	-49
14.82500	-50
14.83333	-47
14.84167	-40
14.85000	-34
14.85833	-30
14.86667	-29
14.87500	-34
14.88333	-40
14.89167	-45
14.90000	-48
14.90833	-49
14.91667	-50
14.92500	-52
14.93333	-55
14.94167	-59
14.95000	-61
14.95833	-59
14.96667	-54
14.97500	-47
14.98333	-40
14.99167	-35
15.00000	-34
15.00833	-35
15.01667	-38
15.02500	-41
15.03333	-42
15.04167	-40
15.05000	-38
15.05833	-36
15.06667	-36
15.07500	-39
15.08333	-43
15.09167	-46
15.10000	-47
15.10833	-48
15.11667	-49
15.12500	-52
15.13333	-57
15.14167	-63
15.15000	-67
15.15833	-69
15.16667	-70
15.17500	-71
15.18333	-73
15.19167	-74
15.20000	-74
15.20833	-72
15.21667	-67
15.22500	-62
15.23333	-60
15.24167	-60
15.25000	-61
15.25833	-61
15.26667	-59
15.27500	-55
15.28333	-51
15.29167	-48
15.30000	-47
15.30833	-48
15.31667	-51
15.32500	-54
15.33333	-58
15.34167	-61
15.35000	-63
15.35833	-64
15.36667	-63
15.37500	-62
15.38333	-63
15.39167	-66
15.40000	-71
15.40833	-75
15.41667	-79
15.42500	-82
15.43333	-85
15.44167	-87
15.45000	-88
15.45833	-88
15.46667	-86
15.47500	-83
15.48333	-79
15.49167	-75
15.50000	-70
15.50833	-65
15.51667	-63
15.52500	-62
15.53333	-62
15.54167	-63
15.55000	-63
15.55833	-63
15.56667	-63
15.57500	-65
15.58333	-68
15.59167	-72
15.60000	-75
15.60833	-79
15.61667	-82
15.62500	-86
15.63333	-88
15.64167	-87
15.65000	-83
15.65833	-77
15.66667	-70
15.67500	-65
15.68333	-64
15.69167	-66
15.70000	-72
15.70833	-79
15.71667	-85
15.72500	-88
15.73333	-88
15.74167	-86
15.75000	-84
15.75833	-85
15.76667	-88
15.77500	-92
15.78333	-94
15.79167	-94
15.80000	-92
15.80833	-88
15.81667	-82
15.82500	-77
15.83333	-74
15.84167	-73
15.85000	-75
15.85833	-78
15.86667	-82
15.87500	-83
15.88333	-82
15.89167	-80
15.90000	-77
15.90833	-76
15.91667	-80
15.92500	-84
15.93333	-89
15.94167	-91
15.95000	-91
15.95833	-86
15.96667	-81
15.97500	-77
15.98333	-74
15.99167	-72
16.00000	-70
16.00833	-68
16.01667	-66
16.02500	-65
16.03333	-64
16.04167	-65
16.05000	-66
16.05833	-68
16.06667	-71
16.07500	-75
16.08333	-79
16.09167	-84
16.10000	-87
16.10833	-89
16.11667	-90
16.12500	-90
16.13333	-90
16.14167	-92
16.15000	-94
16.15833	-94
16.16667	-94
16.17500	-93
16.18333	-93
16.19167	-93
16.20000	-94
16.20833	-93
16.21667	-89
16.22500	-84
16.23333	-80
16.24167	-78
16.25000	-78
16.25833	-79
16.26667	-80
16.27500	-80
16.28333	-78
16.29167	-79
16.30000	-81
16.30833	-84
16.31667	-85
16.32500	-82
16.33333	-78
16.34167	-72
16.35000	-70
16.35833	-72
16.36667	-76
16.37500	-81
16.38333	-85
16.39167	-87
16.40000	-88
16.40833	-89
16.41667	-90
16.42500	-93
16.43333	-94
16.44167	-94
16.45000	-92
16.45833	-89
16.46667	-85
16.47500	-81
16.48333	-78
16.49167	-77
16.50000	-79
16.50833	-82
16.51667	-87
16.52500	-91
16.53333	-93
16.54167	-92
16.55000	-91
16.55833	-90
16.56667	-92
16.57500	-95
16.58333	-99
16.59167	-104
16.60000	-108
16.60833	-110
16.61667	-109
16.62500	-106
16.63333	-103
16.64167	-99
16.65000	-96
16.65833	-94
16.66667	-93
16.67500	-93
16.68333	-96
16.69167	-102
16.70000	-111
16.70833	-118
16.71667	-123
16.72500	-125
16.73333	-123
16.74167	-120
16.75000	-116
16.75833	-113
16.76667	-112
16.77500	-112
16.78333	-115
16.79167	-118
16.80000	-122
16.80833	-125
16.81667	-126
16.82500	-125
16.83333	-120
16.84167	-113
16.85000	-106
16.85833	-100
16.86667	-95
16.87500	-92
16.88333	-93
16.89167	-94
16.90000	-97
16.90833	-101
16.91667	-105
16.92500	-110
16.93333	-116
16.94167	-122
16.95000	-126
16.95833	-128
16.96667	-127
16.97500	-124
16.98333	-121
16.99167	-118
17.00000	-117
17.00833	-117
17.01667	-119
17.02500	-120
17.03333	-120
17.04167	-120
17.05000	-119
17.05833	-117
17.06667	-115
17.07500	-112
17.08333	-109
17.09167	-108
17.10000	-109
17.10833	-112
17.11667	-114
17.12500	-117
17.13333	-120
17.14167	-123
17.15000	-125
17.15833	-125
17.16667	-124
17.17500	-121
17.18333	-119
17.19167	-118
17.20000	-120
17.20833	-123
17.21667	-125
17.22500	-125
17.23333	-123
17.24167	-120
17.25000	-117
17.25833	-116
17.26667	-116
17.27500	-116
17.28333	-116
17.29167	-116
17.30000	-118
17.30833	-121
17.31667	-127
17.32500	-132
17.33333	-134
17.34167	-133
17.35000	-129
17.35833	-125
17.36667	-121
17.37500	-119
17.38333	-116
17.39167	-113
17.40000	-108
17.40833	-105
17.41667	-104
17.42500	-105
17.43333	-106
17.44167	-108
17.45000	-111
17.45833	-114
17.46667	-116
17.47500	-118
17.48333	-120
17.49167	-121
17.50000	-123
17.50833	-124
17.51667	-124
17.52500	-124
17.53333	-123
17.54167	-122
17.55000	-121
17.55833	-121
17.56667	-121
17.57500	-120
17.58333	-119
17.59167	-118
17.60000	-119
17.60833	-121
17.61667	-123
17.62500	-124
17.63333	-124
17.64167	-122
17.65000	-120
17.65833	-118
17.66667	-117
17.67500	-119
17.68333	-123
17.69167	-130
17.70000	-137
17.70833	-143
17.71667	-145
17.72500	-145
17.73333	-142
17.74167	-137
17.75000	-132
17.75833	-128
17.76667	-125
17.77500	-124
17.78333	-125
17.79167	-129
17.80000	-133
17.80833	-136
17.81667	-137
17.82500	-135
17.83333	-130
17.84167	-125
17.85000	-122
17.85833	-123
17.86667	-126
17.87500	-128
17.88333	-130
17.89167	-128
17.90000	-124
17.90833	-121
17.91667	-120
17.92500	-122
17.93333	-126
17.94167	-132
17.95000	-138
17.95833	-142
17.96667	-146
17.97500	-151
17.98333	-155
17.99167	-157
18.00000	-157
18.00833	-154
18.01667	-148
18.02500	-141
18.03333	-135
18.04167	-131
18.05000	-128
18.05833	-126
18.06667	-125
18.07500	-124
18.08333	-124
18.09167	-126
18.10000	-127
18.10833	-128
18.11667	-127
18.12500	-126
18.13333	-126
18.14167	-127
18.15000	-129
18.15833	-133
18.16667	-137
18.17500	-138
18.18333	-137
18.19167	-133
18.20000	-128
18.20833	-123
18.21667	-120
18.22500	-121
18.23333	-126
18.24167	-133
18.25000	-140
18.25833	-144
18.26667	-147
18.27500	-147
18.28333	-145
18.29167	-142
18.30000	-141
18.30833	-139
18.31667	-138
18.32500	-137
18.33333	-135
18.34167	-135
18.35000	-134
18.35833	-133
18.36667	-133
18.37500	-135
18.38333	-137
18.39167	-140
18.40000	-142
18.40833	-145
18.41667	-148
18.42500	-150
18.43333	-151
18.44167	-150
18.45000	-148
18.45833	-146
18.46667	-146
18.47500	-147
18.48333	-149
18.49167	-151
18.50000	-150
18.50833	-147
18.51667	-142
18.52500	-135
18.53333	-129
18.54167	-123
18.55000	-119
18.55833	-118
18.56667	-118
18.57500	-119
18.58333	-120
18.59167	-122
18.60000	-125
18.60833	-128
18.61667	-132
18.62500	-134
18.63333	-134
18.64167	-132
18.65000	-130
18.65833	-130
18.66667	-131
18.67500	-132
18.68333	-134
18.69167	-136
18.70000	-137
18.70833	-137
18.71667	-137
18.72500	-137
18.73333	-138
18.74167	-141
18.75000	-144
18.75833	-146
18.76667	-146
18.77500	-144
18.78333	-142
18.79167	-141
18.80000	-142
18.80833	-144
18.81667	-146
18.82500	-147
18.83333	-148
18.84167	-147
18.85000	-147
18.85833	-148
18.86667	-149
18.87500	-147
18.88333	-142
18.89167	-136
18.90000	-128
18.90833	-123
18.91667	-122
18.92500	-125
18.93333	-129
18.94167	-133
18.95000	-135
18.95833	-136
18.96667	-135
18.97500	-133
18.98333	-132
18.99167	-132
19.00000	-133
19.00833	-135
19.01667	-137
19.02500	-139
19.03333	-139
19.04167	-137
19.05000	-135
19.05833	-132
19.06667	-130
19.07500	-130
19.08333	-132
19.09167	-134
19.10000	-136
19.10833	-135
19.11667	-131
19.12500	-126
19.13333	-119
19.14167	-114
19.15000	-111
19.15833	-112
19.16667	-115
19.17500	-118
19.18333	-120
19.19167	-121
19.20000	-121
19.20833	-120
19.21667	-119
19.22500	-118
19.23333	-119
19.24167	-121
19.25000	-124
19.25833	-128
19.26667	-130
19.27500	-130
19.28333	-128
19.29167	-126
19.30000	-124
19.30833	-122
19.31667	-119
19.32500	-117
19.33333	-115
19.34167	-115
19.35000	-115
19.35833	-115
19.36667	-111
19.37500	-104
19.38333	-95
19.39167	-86
19.40000	-77
19.40833	-69
19.41667	-61
19.42500	-52
19.43333	-44
19.44167	-35
19.45000	-27
19.45833	-22
19.46667	-18
19.47500	-15
19.48333	-12
19.49167	-9
19.50000	-4
19.50833	2
19.51667	10
19.52500	21
19.53333	35
19.54167	52
19.55000	70
19.55833	89
19.56667	108
19.57500	127
19.58333	147
19.59167	168
19.60000	190
19.60833	211
19.61667	234
19.62500	257
19.63333	283
19.64167	313
19.65000	344
19.65833	378
19.66667	412
19.67500	447
19.68333	481
19.69167	515
19.70000	550
19.70833	587
19.71667	626
19.72500	668
19.73333	712
19.74167	760
19.75000	813
19.75833	872
19.76667	935
19.77500	1004
19.78333	1076
19.79167	1150
19.80000	1229
19.80833	1308
19.81667	1392
19.82500	1477
19.83333	1563
19.84167	1652
19.85000	1743
19.85833	1839
19.86667	1938
19.87500	2045
19.88333	2157
19.89167	2273
19.90000	2398
19.90833	2525
19.91667	2658
19.92500	2794
19.93333	2936
19.94167	3085
19.95000	3236
19.95833	3395
19.96667	3554
19.97500	3716
19.98333	3880
19.99167	4048
20.00000	4224
20.00833	4403
20.01667	4592
20.02500	4783
20.03333	4977
20.04167	5176
20.05000	5376
20.05833	5586
20.06667	5798
20.07500	6017
20.08333	6242
20.09167	6468
20.10000	6704
20.10833	6938
20.11667	7181
20.12500	7424
20.13333	7670
20.14167	7922
20.15000	8170
20.15833	8426
20.16667	8680
20.17500	8943
20.18333	9209
20.19167	9476
20.20000	9752
20.20833	10023
20.21667	10298
20.22500	10570
20.23333	10842
20.24167	11118
20.25000	11386
20.25833	11660
20.26667	11929
20.27500	12203
20.28333	12479
20.29167	12754
20.30000	13035
20.30833	13308
20.31667	13582
20.32500	13847
20.33333	14106
20.34167	14362
20.35000	14610
20.35833	14861
20.36667	15104
20.37500	15349
20.38333	15590
20.39167	15824
20.40000	16057
20.40833	16278
20.41667	16494
20.42500	16701
20.43333	16900
20.44167	17095
20.45000	17281
20.45833	17468
20.46667	17644
20.47500	17812
20.48333	17971
20.49167	18119
20.50000	18261
20.50833	18392
20.51667	18520
20.52500	18638
20.53333	18747
20.54167	18848
20.55000	18936
20.55833	19016
20.56667	19083
20.57500	19140
20.58333	19188
20.59167	19225
20.60000	19254
20.60833	19272
20.61667	19279
20.62500	19275
20.63333	19256
20.64167	19226
20.65000	19190
20.65833	19146
20.66667	19092
20.67500	19033
20.68333	18967
20.69167	18892
20.70000	18810
20.70833	18723
20.71667	18625
20.72500	18517
20.73333	18397
20.74167	18258
20.75000	18106
20.75833	17954
20.76667	17807
20.77500	17655
20.78333	17498
20.79167	17336
20.80000	17164
20.80833	16988
20.81667	16797
20.82500	16587
20.83333	16370
20.84167	16165
20.85000	15967
20.85833	15756
20.86667	15528
20.87500	15302
20.88333	15092
20.89167	14887
20.90000	14676
20.90833	14465
20.91667	14242
20.92500	14017
20.93333	13793
20.94167	13543
20.95000	13284
20.95833	13038
20.96667	12813
20.97500	12590
20.98333	12365
20.99167	12150
21.00000	11919
21.00833	11675
21.01667	11440
21.02500	11224
21.03333	11011
21.04167	10791
21.05000	10575
21.05833	10348
21.06667	10114
21.07500	9890
21.08333	9688
21.09167	9498
21.10000	9303
21.10833	9115
21.11667	8922
21.12500	8712
21.13333	8507
21.14167	8322
21.15000	8153
21.15833	7986
21.16667	7827
21.17500	7672
21.18333	7507
21.19167	7340
21.20000	7185
21.20833	7043
21.21667	6899
21.22500	6757
21.23333	6618
21.24167	6478
21.25000	6344
21.25833	6211
21.26667	6084
21.27500	5960
21.28333	5839
21.29167	5722
21.30000	5605
21.30833	5493
21.31667	5384
21.32500	5279
21.33333	5179
21.34167	5083
21.35000	4994
21.35833	4908
21.36667	4827
21.37500	4748
21.38333	4671
21.39167	4595
21.40000	4519
21.40833	4445
21.41667	4372
21.42500	4302
21.43333	4235
21.44167	4170
21.45000	4109
21.45833	4047
21.46667	3987
21.47500	3930
21.48333	3875
21.49167	3825
21.50000	3776
21.50833	3730
21.51667	3686
21.52500	3644
21.53333	3604
21.54167	3563
21.55000	3524
21.55833	3483
21.56667	3443
21.57500	3406
21.58333	3369
21.59167	3336
21.60000	3305
21.60833	3276
21.61667	3246
21.62500	3218
21.63333	3190
21.64167	3164
21.65000	3141
21.65833	3120
21.66667	3099
21.67500	3075
21.68333	3050
21.69167	3024
21.70000	2997
21.70833	2973
21.71667	2950
21.72500	2927
21.73333	2902
21.74167	2877
21.75000	2854
21.75833	2832
21.76667	2812
21.77500	2795
21.78333	2778
21.79167	2761
21.80000	2742
21.80833	2724
21.81667	2706
21.82500	2691
21.83333	2679
21.84167	2670
21.85000	2661
21.85833	2650
21.86667	2639
21.87500	2626
21.88333	2612
21.89167	2598
21.90000	2583
21.90833	2567
21.91667	2549
21.92500	2532
21.93333	2517
21.94167	2506
21.95000	2497
21.95833	2488
21.96667	2479
21.97500	2469
21.98333	2458
21.99167	2445
22.00000	2431
22.00833	2419
22.01667	2409
22.02500	2401
22.03333	2395
22.04167	2388
22.05000	2378
22.05833	2366
22.06667	2354
22.07500	2345
22.08333	2338
22.09167	2331
22.10000	2323
22.10833	2314
22.11667	2305
22.12500	2297
22.13333	2291
22.14167	2286
22.15000	2280
22.15833	2274
22.16667	2266
22.17500	2259
22.18333	2251
22.19167	2242
22.20000	2234
22.20833	2225
22.21667	2215
22.22500	2205
22.23333	2193
22.24167	2181
22.25000	2168
22.25833	2154
22.26667	2141
22.27500	2129
22.28333	2116
22.29167	2103
22.30000	2090
22.30833	2078
22.31667	2071
22.32500	2066
22.33333	2061
22.34167	2056
22.35000	2049
22.35833	2040
22.36667	2029
22.37500	2016
22.38333	2002
22.39167	1987
22.40000	1973
22.40833	1959
22.41667	1946
22.42500	1934
22.43333	1922
22.44167	1911
22.45000	1899
22.45833	1887
22.46667	1874
22.47500	1859
22.48333	1843
22.49167	1827
22.50000	1813
22.50833	1798
22.51667	1781
22.52500	1763
22.53333	1745
22.54167	1728
22.55000	1714
22.55833	1703
22.56667	1694
22.57500	1682
22.58333	1668
22.59167	1652
22.60000	1635
22.60833	1621
22.61667	1608
22.62500	1598
22.63333	1588
22.64167	1577
22.65000	1567
22.65833	1555
22.66667	1543
22.67500	1532
22.68333	1522
22.69167	1511
22.70000	1498
22.70833	1485
22.71667	1472
22.72500	1459
22.73333	1449
22.74167	1441
22.75000	1432
22.75833	1423
22.76667	1413
22.77500	1404
22.78333	1395
22.79167	1388
22.80000	1381
22.80833	1372
22.81667	1359
22.82500	1342
22.83333	1324
22.84167	1306
22.85000	1290
22.85833	1279
22.86667	1270
22.87500	1263
22.88333	1259
22.89167	1255
22.90000	1251
22.90833	1247
22.91667	1244
22.92500	1241
22.93333	1238
22.94167	1235
22.95000	1230
22.95833	1222
22.96667	1213
22.97500	1204
22.98333	1197
22.99167	1191
23.00000	1188
23.00833	1182
23.01667	1172
23.02500	1160
23.03333	1148
23.04167	1138
23.05000	1129
23.05833	1123
23.06667	1118
23.07500	1115
23.08333	1113
23.09167	1113
23.10000	1115
23.10833	1117
23.11667	1118
23.12500	1117
23.13333	1113
23.14167	1107
23.15000	1100
23.15833	1094
23.16667	1089
23.17500	1085
23.18333	1082
23.19167	1078
23.20000	1073
23.20833	1069
23.21667	1066
23.22500	1065
23.23333	1064
23.24167	1061
23.25000	1058
23.25833	1053
23.26667	1048
23.27500	1043
23.28333	1038
23.29167	1035
23.30000	1032
23.30833	1030
23.31667	1029
23.32500	1027
23.33333	1026
23.34167	1026
23.35000	1023
23.35833	1019
23.36667	1014
23.37500	1009
23.38333	1005
23.39167	1005
23.40000	1009
23.40833	1010
23.41667	1007
23.42500	1000
23.43333	991
23.44167	982
23.45000	977
23.45833	978
23.46667	980
23.47500	983
23.48333	982
23.49167	979
23.50000	974
23.50833	967
23.51667	960
23.52500	954
23.53333	950
23.54167	949
23.55000	948
23.55833	947
23.56667	944
23.57500	940
23.58333	936
23.59167	932
23.60000	929
23.60833	924
23.61667	919
23.62500	912
23.63333	907
23.64167	902
23.65000	901
23.65833	903
23.66667	906
23.67500	909
23.68333	912
23.69167	912
23.70000	909
23.70833	904
23.71667	899
23.72500	894
23.73333	890
23.74167	887
23.75000	884
23.75833	878
23.76667	873
23.77500	869
23.78333	866
23.79167	863
23.80000	860
23.80833	857
23.81667	854
23.82500	851
23.83333	851
23.84167	852
23.85000	853
23.85833	852
23.86667	849
23.87500	844
23.88333	837
23.89167	829
23.90000	823
23.90833	817
23.91667	812
23.92500	808
23.93333	806
23.94167	805
23.95000	805
23.95833	810
23.96667	814
23.97500	818
23.98333	819
23.99167	819
24.00000	816
24.00833	815
24.01667	815
24.02500	816
24.03333	818
24.04167	819
24.05000	821
24.05833	822
24.06667	823
24.07500	823
24.08333	822
24.09167	822
24.10000	822
24.10833	824
24.11667	826
24.12500	829
24.13333	831
24.14167	832
24.15000	832
24.15833	834
24.16667	838
24.17500	843
24.18333	848
24.19167	854
24.20000	858
24.20833	862
24.21667	865
24.22500	868
24.23333	872
24.24167	878
24.25000	882
24.25833	887
24.26667	890
24.27500	893
24.28333	896
24.29167	901
24.30000	909
24.30833	918
24.31667	930
24.32500	942
24.33333	954
24.34167	964
24.35000	973
24.35833	980
24.36667	987
24.37500	993
24.38333	999
24.39167	1004
24.40000	1007
24.40833	1010
24.41667	1012
24.42500	1017
24.43333	1026
24.44167	1039
24.45000	1051
24.45833	1063
24.46667	1071
24.47500	1075
24.48333	1077
24.49167	1078
24.50000	1079
24.50833	1083
24.51667	1092
24.52500	1103
24.53333	1113
24.54167	1123
24.55000	1130
24.55833	1133
24.56667	1135
24.57500	1135
24.58333	1135
24.59167	1136
24.60000	1138
24.60833	1141
24.61667	1145
24.62500	1149
24.63333	1153
24.64167	1158
24.65000	1163
24.65833	1166
24.66667	1168
24.67500	1168
24.68333	1167
24.69167	1167
24.70000	1168
24.70833	1169
24.71667	1168
24.72500	1167
24.73333	1165
24.74167	1162
24.75000	1160
24.75833	1160
24.76667	1162
24.77500	1166
24.78333	1170
24.79167	1174
24.80000	1177
24.80833	1178
24.81667	1176
24.82500	1173
24.83333	1167
24.84167	1160
24.85000	1154
24.85833	1150
24.86667	1149
24.87500	1150
24.88333	1154
24.89167	1157
24.90000	1156
24.90833	1153
24.91667	1146
24.92500	1136
24.93333	1125
24.94167	1113
24.95000	1102
24.95833	1095
24.96667	1088
24.97500	1083
24.98333	1076
24.99167	1069
25.00000	1060
25.00833	1053
25.01667	1049
25.02500	1046
25.03333	1043
25.04167	1038
25.05000	1030
25.05833	1020
25.06667	1011
25.07500	1004
25.08333	997
25.09167	993
25.10000	991
25.10833	990
25.11667	990
25.12500	990
25.13333	986
25.14167	979
25.15000	970
25.15833	962
25.16667	955
25.17500	950
25.18333	945
25.19167	938
25.20000	928
25.20833	917
25.21667	905
25.22500	895
25.23333	889
25.24167	888
25.25000	886
25.25833	884
25.26667	880
25.27500	873
25.28333	865
25.29167	859
25.30000	854
25.30833	848
25.31667	842
25.32500	834
25.33333	825
25.34167	815
25.35000	807
25.35833	802
25.36667	800
25.37500	801
25.38333	805
25.39167	808
25.40000	809
25.40833	809
25.41667	806
25.42500	803
25.43333	799
25.44167	795
25.45000	788
25.45833	781
25.46667	773
25.47500	765
25.48333	758
25.49167	752
25.50000	747
25.50833	745
25.51667	742
25.52500	741
25.53333	739
25.54167	737
25.55000	735
25.55833	733
25.56667	732
25.57500	734
25.58333	739
25.59167	747
25.60000	757
25.60833	763
25.61667	762
25.62500	757
25.63333	748
25.64167	738
25.65000	733
25.65833	733
25.66667	735
25.67500	736
25.68333	735
25.69167	733
25.70000	731
25.70833	729
25.71667	730
25.72500	731
25.73333	732
25.74167	732
25.75000	732
25.75833	734
25.76667	737
25.77500	740
25.78333	742
25.79167	743
25.80000	743
25.80833	742
25.81667	741
25.82500	740
25.83333	739
25.84167	739
25.85000	738
25.85833	738
25.86667	739
25.87500	741
25.88333	742
25.89167	743
25.90000	743
25.90833	742
25.91667	741
25.92500	740
25.93333	741
25.94167	744
25.95000	749
25.95833	758
25.96667	766
25.97500	772
25.98333	774
25.99167	773
26.00000	771
26.00833	769
26.01667	769
26.02500	770
26.03333	773
26.04167	778
26.05000	785
26.05833	793
26.06667	801
26.07500	808
26.08333	813
26.09167	817
26.10000	818
26.10833	819
26.11667	820
26.12500	821
26.13333	823
26.14167	826
26.15000	830
26.15833	836
26.16667	843
26.17500	850
26.18333	857
26.19167	863
26.20000	869
26.20833	875
26.21667	881
26.22500	887
26.23333	893
26.24167	901
26.25000	910
26.25833	918
26.26667	926
26.27500	931
26.28333	935
26.29167	940
26.30000	949
26.30833	959
26.31667	968
26.32500	975
26.33333	981
26.34167	984
26.35000	988
26.35833	994
26.36667	1001
26.37500	1008
26.38333	1015
26.39167	1024
26.40000	1033
26.40833	1043
26.41667	1054
26.42500	1063
26.43333	1068
26.44167	1071
26.45000	1075
26.45833	1081
26.46667	1090
26.47500	1102
26.48333	1116
26.49167	1127
26.50000	1132
26.50833	1135
26.51667	1136
26.52500	1137
26.53333	1138
26.54167	1141
26.55000	1144
26.55833	1146
26.56667	1149
26.57500	1153
26.58333	1158
26.59167	1165
26.60000	1172
26.60833	1178
26.61667	1183
26.62500	1187
26.63333	1190
26.64167	1192
26.65000	1193
26.65833	1192
26.66667	1190
26.67500	1190
26.68333	1192
26.69167	1197
26.70000	1203
26.70833	1207
26.71667	1208
26.72500	1208
26.73333	1208
26.74167	1212
26.75000	1217
26.75833	1224
26.76667	1230
26.77500	1235
26.78333	1238
26.79167	1240
26.80000	1239
26.80833	1237
26.81667	1233
26.82500	1229
26.83333	1224
26.84167	1219
26.85000	1214
26.85833	1212
26.86667	1212
26.87500	1216
26.88333	1220
26.89167	1223
26.90000	1223
26.90833	1220
26.91667	1216
26.92500	1212
26.93333	1207
26.94167	1202
26.95000	1198
26.95833	1193
26.96667	1189
26.97500	1184
26.98333	1178
26.99167	1174
27.00000	1170
27.00833	1167
27.01667	1165
27.02500	1162
27.03333	1158
27.04167	1152
27.05000	1146
27.05833	1140
27.06667	1135
27.07500	1129
27.08333	1124
27.09167	1120
27.10000	1117
27.10833	1116
27.11667	1115
27.12500	1114
27.13333	1113
27.14167	1112
27.15000	1110
27.15833	1106
27.16667	1100
27.17500	1095
27.18333	1089
27.19167	1082
27.20000	1075
27.20833	1068
27.21667	1061
27.22500	1055
27.23333	1051
27.24167	1049
27.25000	1046
27.25833	1042
27.26667	1037
27.27500	1032
27.28333	1027
27.29167	1024
27.30000	1023
27.30833	1023
27.31667	1023
27.32500	1023
27.33333	1024
27.34167	1026
27.35000	1028
27.35833	1030
27.36667	1031
27.37500	1030
27.38333	1029
27.39167	1029
27.40000	1029
27.40833	1030
27.41667	1028
27.42500	1025
27.43333	1020
27.44167	1016
27.45000	1013
27.45833	1013
27.46667	1014
27.47500	1017
27.48333	1019
27.49167	1021
27.50000	1022
27.50833	1023
27.51667	1024
27.52500	1026
27.53333	1028
27.54167	1031
27.55000	1035
27.55833	1038
27.56667	1042
27.57500	1046
27.58333	1051
27.59167	1055
27.60000	1058
27.60833	1060
27.61667	1060
27.62500	1061
27.63333	1063
27.64167	1067
27.65000	1072
27.65833	1075
27.66667	1076
27.67500	1076
27.68333	1077
27.69167	1081
27.70000	1090
27.70833	1100
27.71667	1110
27.72500	1119
27.73333	1127
27.74167	1134
27.75000	1139
27.75833	1145
27.76667	1149
27.77500	1153
27.78333	1157
27.79167	1162
27.80000	1168
27.80833	1175
27.81667	1183
27.82500	1191
27.83333	1200
27.84167	1208
27.85000	1215
27.85833	1220
27.86667	1226
27.87500	1231
27.88333	1238
27.89167	1245
27.90000	1252
27.90833	1260
27.91667	1267
27.92500	1273
27.93333	1278
27.94167	1284
27.95000	1289
27.95833	1295
27.96667	1302
27.97500	1310
27.98333	1320
27.99167	1330
28.00000	1341
28.00833	1352
28.01667	1361
28.02500	1370
28.03333	1377
28.04167	1384
28.05000	1391
28.05833	1398
28.06667	1406
28.07500	1414
28.08333	1423
28.09167	1431
28.10000	1441
28.10833	1450
28.11667	1461
28.12500	1472
28.13333	1483
28.14167	1494
28.15000	1502
28.15833	1508
28.16667	1512
28.17500	1516
28.18333	1520
28.19167	1527
28.20000	1536
28.20833	1546
28.21667	1555
28.22500	1564
28.23333	1574
28.24167	1583
28.25000	1591
28.25833	1597
28.26667	1603
28.27500	1609
28.28333	1616
28.29167	1624
28.30000	1633
28.30833	1640
28.31667	1646
28.32500	1651
28.33333	1655
28.34167	1657
28.35000	1658
28.35833	1657
28.36667	1655
28.37500	1653
28.38333	1651
28.39167	1650
28.40000	1650
28.40833	1652
28.41667	1656
28.42500	1662
28.43333	1669
28.44167	1678
28.45000	1686
28.45833	1694
28.46667	1700
28.47500	1705
28.48333	1709
28.49167	1709
28.50000	1708
28.50833	1705
28.51667	1703
28.52500	1702
28.53333	1702
28.54167	1704
28.55000	1706
28.55833	1705
28.56667	1702
28.57500	1701
28.58333	1702
28.59167	1704
28.60000	1703
28.60833	1701
28.61667	1696
28.62500	1691
28.63333	1688
28.64167	1688
28.65000	1689
28.65833	1690
28.66667	1692
28.67500	1693
28.68333	1696
28.69167	1698
28.70000	1701
28.70833	1704
28.71667	1705
28.72500	1704
28.73333	1703
28.74167	1703
28.75000	1704
28.75833	1706
28.76667	1707
28.77500	1707
28.78333	1706
28.79167	1705
28.80000	1704
28.80833	1704
28.81667	1705
28.82500	1704
28.83333	1704
28.84167	1705
28.85000	1707
28.85833	1710
28.86667	1712
28.87500	1713
28.88333	1712
28.89167	1711
28.90000	1714
28.90833	1718
28.91667	1724
28.92500	1730
28.93333	1735
28.94167	1736
28.95000	1737
28.95833	1738
28.96667	1739
28.97500	1740
28.98333	1742
28.99167	1747
29.00000	1754
29.00833	1765
29.01667	1778
29.02500	1790
29.03333	1798
29.04167	1802
29.05000	1803
29.05833	1803
29.06667	1802
29.07500	1803
29.08333	1805
29.09167	1808
29.10000	1813
29.10833	1820
29.11667	1830
29.12500	1842
29.13333	1855
29.14167	1868
29.15000	1878
29.15833	1886
29.16667	1894
29.17500	1903
29.18333	1914
29.19167	1927
29.20000	1942
29.20833	1955
29.21667	1968
29.22500	1980
29.23333	1993
29.24167	2007
29.25000	2022
29.25833	2036
29.26667	2048
29.27500	2058
29.28333	2066
29.29167	2074
29.30000	2084
29.30833	2096
29.31667	2113
29.32500	2135
29.33333	2158
29.34167	2184
29.35000	2208
29.35833	2232
29.36667	2254
29.37500	2274
29.38333	2294
29.39167	2315
29.40000	2336
29.40833	2359
29.41667	2386
29.42500	2415
29.43333	2444
29.44167	2474
29.45000	2502
29.45833	2530
29.46667	2557
29.47500	2584
29.48333	2611
29.49167	2638
29.50000	2667
29.50833	2697
29.51667	2732
29.52500	2769
29.53333	2810
29.54167	2854
29.55000	2899
29.55833	2947
29.56667	2996
29.57500	3046
29.58333	3099
29.59167	3151
29.60000	3206
29.60833	3261
29.61667	3317
29.62500	3376
29.63333	3438
29.64167	3505
29.65000	3577
29.65833	3656
29.66667	3739
29.67500	3824
29.68333	3914
29.69167	4005
29.70000	4101
29.70833	4201
29.71667	4308
29.72500	4419
29.73333	4535
29.74167	4656
29.75000	4780
29.75833	4913
29.76667	5051
29.77500	5198
29.78333	5354
29.79167	5518
29.80000	5694
29.80833	5873
29.81667	6060
29.82500	6253
29.83333	6453
29.84167	6668
29.85000	6890
29.85833	7132
29.86667	7382
29.87500	7646
29.88333	7923
29.89167	8209
29.90000	8515
29.90833	8827
29.91667	9160
29.92500	9504
29.93333	9860
29.94167	10235
29.95000	10614
29.95833	11018
29.96667	11429
29.97500	11862
29.98333	12316
29.99167	12780
30.00000	13274
30.00833	13775
30.01667	14306
30.02500	14851
30.03333	15412
30.04167	15999
30.05000	16590
30.05833	17211
30.06667	17839
30.07500	18493
30.08333	19172
30.09167	19865
30.10000	20597
30.10833	21333
30.11667	22103
30.12500	22887
30.13333	23685
30.14167	24514
30.15000	25340
30.15833	26201
30.16667	27063
30.17500	27949
30.18333	28858
30.19167	29775
30.20000	30734
30.20833	31688
30.21667	32672
30.22500	33659
30.23333	34650
30.24167	35666
30.25000	36672
30.25833	37713
30.26667	38748
30.27500	39800
30.28333	40868
30.29167	41931
30.30000	43027
30.30833	44104
30.31667	45201
30.32500	46291
30.33333	47373
30.34167	48472
30.35000	49548
30.35833	50648
30.36667	51730
30.37500	52818
30.38333	53911
30.39167	54982
30.40000	56071
30.40833	57129
30.41667	58193
30.42500	59238
30.43333	60261
30.44167	61285
30.45000	62270
30.45833	63264
30.46667	64228
30.47500	65189
30.48333	66143
30.49167	67066
30.50000	67990
30.50833	68869
30.51667	69734
30.52500	70566
30.53333	71366
30.54167	72154
30.55000	72903
30.55833	73649
30.56667	74360
30.57500	75048
30.58333	75711
30.59167	76329
30.60000	76925
30.60833	77476
30.61667	78002
30.62500	78494
30.63333	78949
30.64167	79379
30.65000	79767
30.65833	80132
30.66667	80457
30.67500	80749
30.68333	81007
30.69167	81224
30.70000	81408
30.70833	81554
30.71667	81667
30.72500	81746
30.73333	81784
30.74167	81782
30.75000	81742
30.75833	81662
30.76667	81549
30.77500	81398
30.78333	81214
30.79167	80998
30.80000	80744
30.80833	80462
30.81667	80138
30.82500	79782
30.83333	79390
30.84167	78955
30.85000	78495
30.85833	77991
30.86667	77467
30.87500	76910
30.88333	76324
30.89167	75719
30.90000	75071
30.90833	74410
30.91667	73705
30.92500	72977
30.93333	72227
30.94167	71441
30.95000	70647
30.95833	69809
30.96667	68966
30.97500	68099
30.98333	67214
30.99167	66328
31.00000	65407
31.00833	64491
31.01667	63541
31.02500	62582
31.03333	61613
31.04167	60615
31.05000	59628
31.05833	58607
31.06667	57596
31.07500	56577
31.08333	55550
31.09167	54539
31.10000	53504
31.10833	52489
31.11667	51454
31.12500	50424
31.13333	49397
31.14167	48352
31.15000	47329
31.15833	46283
31.16667	45260
31.17500	44241
31.18333	43230
31.19167	42247
31.20000	41256
31.20833	40297
31.21667	39330
31.22500	38376
31.23333	37432
31.24167	36477
31.25000	35550
31.25833	34612
31.26667	33704
31.27500	32805
31.28333	31918
31.29167	31063
31.30000	30207
31.30833	29386
31.31667	28569
31.32500	27771
31.33333	26991
31.34167	26212
31.35000	25465
31.35833	24717
31.36667	23999
31.37500	23294
31.38333	22603
31.39167	21941
31.40000	21283
31.40833	20655
31.41667	20034
31.42500	19431
31.43333	18849
31.44167	18272
31.45000	17724
31.45833	17180
31.46667	16659
31.47500	16151
31.48333	15656
31.49167	15184
31.50000	14715
31.50833	14269
31.51667	13826
31.52500	13398
31.53333	12986
31.54167	12581
31.55000	12200
31.55833	11827
31.56667	11473
31.57500	11130
31.58333	10798
31.59167	10482
31.60000	10171
31.60833	9876
31.61667	9586
31.62500	9307
31.63333	9039
31.64167	8776
31.65000	8531
31.65833	8292
31.66667	8066
31.67500	7846
31.68333	7631
31.69167	7427
31.70000	7226
31.70833	7040
31.71667	6860
31.72500	6690
31.73333	6529
31.74167	6372
31.75000	6224
31.75833	6077
31.76667	5936
31.77500	5797
31.78333	5662
31.79167	5536
31.80000	5416
31.80833	5304
31.81667	5195
31.82500	5091
31.83333	4991
31.84167	4893
31.85000	4803
31.85833	4717
31.86667	4636
31.87500	4556
31.88333	4477
31.89167	4403
31.90000	4331
31.90833	4265
31.91667	4203
31.92500	4146
31.93333	4092
31.94167	4039
31.95000	3987
31.95833	3933
31.96667	3883
31.97500	3835
31.98333	3791
31.99167	3751
32.00000	3714
32.00833	3679
32.01667	3645
32.02500	3611
32.03333	3578
32.04167	3545
32.05000	3515
32.05833	3488
32.06667	3464
32.07500	3444
32.08333	3427
32.09167	3413
32.10000	3399
32.10833	3386
32.11667	3374
32.12500	3364
32.13333	3358
32.14167	3354
32.15000	3353
32.15833	3351
32.16667	3348
32.17500	3345
32.18333	3341
32.19167	3340
32.20000	3342
32.20833	3347
32.21667	3353
32.22500	3361
32.23333	3371
32.24167	3383
32.25000	3397
32.25833	3413
32.26667	3432
32.27500	3453
32.28333	3477
32.29167	3505
32.30000	3538
32.30833	3573
32.31667	3612
32.32500	3653
32.33333	3694
32.34167	3736
32.35000	3779
32.35833	3824
32.36667	3870
32.37500	3918
32.38333	3970
32.39167	4026
32.40000	4089
32.40833	4156
32.41667	4230
32.42500	4306
32.43333	4385
32.44167	4469
32.45000	4556
32.45833	4650
32.46667	4748
32.47500	4853
32.48333	4964
32.49167	5078
32.50000	5201
32.50833	5328
32.51667	5466
32.52500	5610
32.53333	5763
32.54167	5924
32.55000	6087
32.55833	6260
32.56667	6440
32.57500	6632
32.58333	6837
32.59167	7049
32.60000	7276
32.60833	7507
32.61667	7751
32.62500	8004
32.63333	8268
32.64167	8551
32.65000	8844
32.65833	9159
32.66667	9483
32.67500	9823
32.68333	10177
32.69167	10539
32.70000	10923
32.70833	11315
32.71667	11732
32.72500	12165
32.73333	12616
32.74167	13092
32.75000	13575
32.75833	14087
32.76667	14609
32.77500	15154
32.78333	15720
32.79167	16298
32.80000	16909
32.80833	17526
32.81667	18176
32.82500	18842
32.83333	19525
32.84167	20239
32.85000	20954
32.85833	21704
32.86667	22457
32.87500	23236
32.88333	24038
32.89167	24851
32.90000	25704
32.90833	26558
32.91667	27448
32.92500	28350
32.93333	29269
32.94167	30220
32.95000	31167
32.95833	32151
32.96667	33132
32.97500	34134
32.98333	35156
32.99167	36178
33.00000	37239
33.00833	38289
33.01667	39370
33.02500	40454
33.03333	41545
33.04167	42665
33.05000	43765
33.05833	44894
33.06667	46006
33.07500	47128
33.08333	48259
33.09167	49377
33.10000	50525
33.10833	51651
33.11667	52798
33.12500	53937
33.13333	55068
33.14167	56212
33.15000	57324
33.15833	58451
33.16667	59550
33.17500	60649
33.18333	61746
33.19167	62819
33.20000	63907
33.20833	64961
33.21667	66019
33.22500	67055
33.23333	68067
33.24167	69077
33.25000	70045
33.25833	71017
33.26667	71955
33.27500	72885
33.28333	73803
33.29167	74687
33.30000	75570
33.30833	76410
33.31667	77238
33.32500	78034
33.33333	78796
33.34167	79543
33.35000	80248
33.35833	80943
33.36667	81602
33.37500	82236
33.38333	82847
33.39167	83416
33.40000	83966
33.40833	84475
33.41667	84963
33.42500	85419
33.43333	85841
33.44167	86236
33.45000	86586
33.45833	86903
33.46667	87180
33.47500	87423
33.48333	87634
33.49167	87813
33.50000	87965
33.50833	88082
33.51667	88165
33.52500	88211
33.53333	88217
33.54167	88183
33.55000	88113
33.55833	88005
33.56667	87866
33.57500	87692
33.58333	87486
33.59167	87249
33.60000	86975
33.60833	86674
33.61667	86334
33.62500	85964
33.63333	85561
33.64167	85121
33.65000	84657
33.65833	84148
33.66667	83615
33.67500	83045
33.68333	82440
33.69167	81814
33.70000	81144
33.70833	80464
33.71667	79748
33.72500	79016
33.73333	78265
33.74167	77480
33.75000	76686
33.75833	75844
33.76667	74992
33.77500	74111
33.78333	73208
33.79167	72303
33.80000	71363
33.80833	70431
33.81667	69471
33.82500	68507
33.83333	67537
33.84167	66538
33.85000	65547
33.85833	64516
33.86667	63490
33.87500	62444
33.88333	61384
33.89167	60337
33.90000	59263
33.90833	58213
33.91667	57144
33.92500	56084
33.93333	55032
33.94167	53965
33.95000	52922
33.95833	51854
33.96667	50802
33.97500	49740
33.98333	48674
33.99167	47632
34.00000	46577
34.00833	45558
34.01667	44534
34.02500	43527
34.03333	42535
34.04167	41534
34.05000	40563
34.05833	39577
34.06667	38617
34.07500	37660
34.08333	36709
34.09167	35786
34.10000	34858
34.10833	33966
34.11667	33074
34.12500	32202
34.13333	31350
34.14167	30497
34.15000	29676
34.15833	28850
34.16667	28053
34.17500	27269
34.18333	26498
34.19167	25758
34.20000	25020
34.20833	24313
34.21667	23609
34.22500	22922
34.23333	22252
34.24167	21583
34.25000	20942
34.25833	20300
34.26667	19685
34.27500	19086
34.28333	18503
34.29167	17946
34.30000	17394
34.30833	16867
34.31667	16344
34.32500	15837
34.33333	15346
34.34167	14861
34.35000	14398
34.35833	13936
34.36667	13495
34.37500	13064
34.38333	12646
34.39167	12248
34.40000	11856
34.40833	11485
34.41667	11121
34.42500	10771
34.43333	10434
34.44167	10103
34.45000	9788
34.45833	9475
34.46667	9175
34.47500	8881
34.48333	8594
34.49167	8323
34.50000	8058
34.50833	7809
34.51667	7566
34.52500	7332
34.53333	7107
34.54167	6883
34.55000	6668
34.55833	6450
34.56667	6240
34.57500	6035
34.58333	5837
34.59167	5654
34.60000	5480
34.60833	5320
34.61667	5166
34.62500	5018
34.63333	4875
34.64167	4732
34.65000	4591
34.65833	4447
34.66667	4308
34.67500	4173
34.68333	4043
34.69167	3922
34.70000	3806
34.70833	3699
34.71667	3595
34.72500	3496
34.73333	3402
34.74167	3308
34.75000	3217
34.75833	3124
34.76667	3035
34.77500	2950
34.78333	2869
34.79167	2795
34.80000	2722
34.80833	2653
34.81667	2584
34.82500	2517
34.83333	2454
34.84167	2395
34.85000	2338
34.85833	2282
34.86667	2228
34.87500	2175
34.88333	2123
34.89167	2075
34.90000	2030
34.90833	1987
34.91667	1943
34.92500	1899
34.93333	1852
34.94167	1803
34.95000	1756
34.95833	1711
34.96667	1670
34.97500	1635
34.98333	1605
34.99167	1579
35.00000	1554
35.00833	1528
35.01667	1496
35.02500	1462
35.03333	1425
35.04167	1387
35.05000	1352
35.05833	1321
35.06667	1294
35.07500	1270
35.08333	1247
35.09167	1226
35.10000	1206
35.10833	1186
35.11667	1166
35.12500	1146
35.13333	1129
35.14167	1113
35.15000	1099
35.15833	1086
35.16667	1072
35.17500	1055
35.18333	1037
35.19167	1018
35.20000	998
35.20833	980
35.21667	962
35.22500	945
35.23333	929
35.24167	915
35.25000	903
35.25833	894
35.26667	887
35.27500	882
35.28333	875
35.29167	867
35.30000	856
35.30833	843
35.31667	829
35.32500	816
35.33333	805
35.34167	797
35.35000	790
35.35833	783
35.36667	776
35.37500	766
35.38333	755
35.39167	745
35.40000	737
35.40833	730
35.41667	723
35.42500	717
35.43333	709
35.44167	701
35.45000	693
35.45833	686
35.46667	679
35.47500	674
35.48333	669
35.49167	663
35.50000	655
35.50833	648
35.51667	642
35.52500	636
35.53333	632
35.54167	630
35.55000	627
35.55833	621
35.56667	614
35.57500	605
35.58333	597
35.59167	589
35.60000	583
35.60833	578
35.61667	575
35.62500	573
35.63333	571
35.64167	568
35.65000	566
35.65833	566
35.66667	565
35.67500	562
35.68333	556
35.69167	547
35.70000	537
35.70833	530
35.71667	529
35.72500	531
35.73333	536
35.74167	540
35.75000	542
35.75833	539
35.76667	534
35.77500	529
35.78333	522
35.79167	517
35.80000	512
35.80833	507
35.81667	502
35.82500	498
35.83333	493
35.84167	488
35.85000	484
35.85833	480
35.86667	477
35.87500	473
35.88333	468
35.89167	463
35.90000	457
35.90833	453
35.91667	451
35.92500	451
35.93333	451
35.94167	453
35.95000	455
35.95833	456
35.96667	457
35.97500	456
35.98333	453
35.99167	450
36.00000	450
36.00833	450
36.01667	451
36.02500	452
36.03333	453
36.04167	453
36.05000	454
36.05833	454
36.06667	452
36.07500	447
36.08333	441
36.09167	435
36.10000	433
36.10833	432
36.11667	432
36.12500	434
36.13333	435
36.14167	435
36.15000	433
36.15833	430
36.16667	426
36.17500	422
36.18333	419
36.19167	417
36.20000	416
36.20833	415
36.21667	411
36.22500	408
36.23333	406
36.24167	405
36.25000	406
36.25833	405
36.26667	402
36.27500	397
36.28333	391
36.29167	386
36.30000	383
36.30833	383
36.31667	386
36.32500	391
36.33333	396
36.34167	401
36.35000	404
36.35833	405
36.36667	405
36.37500	404
36.38333	403
36.39167	401
36.40000	396
36.40833	390
36.41667	386
36.42500	383
36.43333	383
36.44167	386
36.45000	390
36.45833	394
36.46667	396
36.47500	397
36.48333	395
36.49167	392
36.50000	387
36.50833	380
36.51667	372
36.52500	362
36.53333	356
36.54167	353
36.55000	354
36.55833	356
36.56667	358
36.57500	358
36.58333	356
36.59167	353
36.60000	353
36.60833	355
36.61667	358
36.62500	361
36.63333	363
36.64167	363
36.65000	361
36.65833	359
36.66667	358
36.67500	357
36.68333	356
36.69167	356
36.70000	354
36.70833	351
36.71667	349
36.72500	348
36.73333	348
36.74167	350
36.75000	352
36.75833	353
36.76667	353
36.77500	351
36.78333	349
36.79167	346
36.80000	342
36.80833	339
36.81667	338
36.82500	340
36.83333	343
36.84167	346
36.85000	348
36.85833	347
36.86667	345
36.87500	341
36.88333	336
36.89167	331
36.90000	325
36.90833	321
36.91667	318
36.92500	317
36.93333	316
36.94167	318
36.95000	323
36.95833	331
36.96667	341
36.97500	349
36.98333	352
36.99167	352
37.00000	349
37.00833	346
37.01667	343
37.02500	342
37.03333	339
37.04167	334
37.05000	328
37.05833	322
37.06667	317
37.07500	315
37.08333	315
37.09167	316
37.10000	318
37.10833	319
37.11667	319
37.12500	318
37.13333	317
37.14167	315
37.15000	311
37.15833	307
37.16667	302
37.17500	299
37.18333	297
37.19167	296
37.20000	296
37.20833	297
37.21667	297
37.22500	298
37.23333	300
37.24167	305
37.25000	310
37.25833	312
37.26667	312
37.27500	308
37.28333	304
37.29167	301
37.30000	301
37.30833	304
37.31667	309
37.32500	314
37.33333	317
37.34167	319
37.35000	318
37.35833	317
37.36667	317
37.37500	317
37.38333	320
37.39167	322
37.40000	324
37.40833	324
37.41667	323
37.42500	322
37.43333	321
37.44167	322
37.45000	323
37.45833	323
37.46667	323
37.47500	323
37.48333	323
37.49167	323
37.50000	323
37.50833	323
37.51667	325
37.52500	328
37.53333	332
37.54167	337
37.55000	341
37.55833	343
37.56667	343
37.57500	343
37.58333	341
37.59167	338
37.60000	335
37.60833	333
37.61667	330
37.62500	327
37.63333	323
37.64167	321
37.65000	318
37.65833	317
37.66667	318
37.67500	321
37.68333	326
37.69167	332
37.70000	341
37.70833	348
37.71667	354
37.72500	356
37.73333	357
37.74167	356
37.75000	354
37.75833	353
37.76667	351
37.77500	349
37.78333	348
37.79167	347
37.80000	345
37.80833	345
37.81667	347
37.82500	353
37.83333	360
37.84167	369
37.85000	376
37.85833	380
37.86667	382
37.87500	384
37.88333	387
37.89167	389
37.90000	391
37.90833	392
37.91667	391
37.92500	389
37.93333	387
37.94167	385
37.95000	384
37.95833	386
37.96667	390
37.97500	395
37.98333	399
37.99167	401
38.00000	402
38.00833	399
38.01667	395
38.02500	389
38.03333	385
38.04167	381
38.05000	382
38.05833	387
38.06667	395
38.07500	402
38.08333	409
38.09167	413
38.10000	414
38.10833	412
38.11667	408
38.12500	402
38.13333	397
38.14167	391
38.15000	387
38.15833	385
38.16667	384
38.17500	381
38.18333	378
38.19167	378
38.20000	381
38.20833	387
38.21667	395
38.22500	401
38.23333	400
38.24167	393
38.25000	385
38.25833	378
38.26667	375
38.27500	375
38.28333	377
38.29167	380
38.30000	381
38.30833	381
38.31667	384
38.32500	387
38.33333	389
38.34167	390
38.35000	388
38.35833	383
38.36667	377
38.37500	372
38.38333	369
38.39167	366
38.40000	362
38.40833	358
38.41667	354
38.42500	351
38.43333	351
38.44167	353
38.45000	357
38.45833	361
38.46667	364
38.47500	363
38.48333	359
38.49167	353
38.50000	347
38.50833	341
38.51667	339
38.52500	339
38.53333	339
38.54167	338
38.55000	337
38.55833	337
38.56667	337
38.57500	338
38.58333	338
38.59167	337
38.60000	335
38.60833	333
38.61667	333
38.62500	335
38.63333	338
38.64167	342
38.65000	343
38.65833	342
38.66667	340
38.67500	338
38.68333	336
38.69167	333
38.70000	329
38.70833	326
38.71667	322
38.72500	320
38.73333	320
38.74167	320
38.75000	321
38.75833	322
38.76667	322
38.77500	321
38.78333	320
38.79167	318
38.80000	315
38.80833	314
38.81667	315
38.82500	317
38.83333	319
38.84167	320
38.85000	318
38.85833	313
38.86667	306
38.87500	300
38.88333	294
38.89167	293
38.90000	294
38.90833	298
38.91667	302
38.92500	304
38.93333	303
38.94167	299
38.95000	293
38.95833	289
38.96667	286
38.97500	287
38.98333	290
38.99167	292
39.00000	292
39.00833	289
39.01667	284
39.02500	277
39.03333	273
39.04167	272
39.05000	272
39.05833	272
39.06667	273
39.07500	273
39.08333	274
39.09167	276
39.10000	276
39.10833	276
39.11667	273
39.12500	269
39.13333	265
39.14167	263
39.15000	264
39.15833	267
39.16667	269
39.17500	270
39.18333	268
39.19167	265
39.20000	261
39.20833	257
39.21667	257
39.22500	259
39.23333	261
39.24167	263
39.25000	264
39.25833	267
39.26667	272
39.27500	277
39.28333	282
39.29167	283
39.30000	280
39.30833	275
39.31667	269
39.32500	265
39.33333	265
39.34167	266
39.35000	267
39.35833	265
39.36667	259
39.37500	250
39.38333	239
39.39167	232
39.40000	230
39.40833	233
39.41667	240
39.42500	248
39.43333	257
39.44167	265
39.45000	269
39.45833	267
39.46667	263
39.47500	259
39.48333	256
39.49167	255
39.50000	257
39.50833	259
39.51667	258
39.52500	253
39.53333	247
39.54167	240
39.55000	235
39.55833	230
39.56667	226
39.57500	222
39.58333	219
39.59167	218
39.60000	218
39.60833	219
39.61667	221
39.62500	221
39.63333	220
39.64167	218
39.65000	217
39.65833	220
39.66667	224
39.67500	230
39.68333	235
39.69167	238
39.70000	240
39.70833	240
39.71667	240
39.72500	238
39.73333	236
39.74167	234
39.75000	231
39.75833	228
39.76667	226
39.77500	222
39.78333	218
39.79167	214
39.80000	213
39.80833	214
39.81667	218
39.82500	224
39.83333	227
39.84167	226
39.85000	221
39.85833	212
39.86667	204
39.87500	200
39.88333	198
39.89167	198
39.90000	197
39.90833	196
39.91667	196
39.92500	198
39.93333	202
39.94167	206
39.95000	208
39.95833	206
39.96667	200
39.97500	191
39.98333	181
39.99167	173
40.00000	167
40.00833	164
40.01667	164
40.02500	166
40.03333	169
40.04167	173
40.05000	177
40.05833	182
40.06667	185
40.07500	187
40.08333	186
40.09167	184
40.10000	182
40.10833	181
40.11667	181
40.12500	184
40.13333	188
40.14167	192
40.15000	196
40.15833	199
40.16667	199
40.17500	198
40.18333	195
40.19167	192
40.20000	192
40.20833	195
40.21667	200
40.22500	205
40.23333	209
40.24167	209
40.25000	206
40.25833	201
40.26667	197
40.27500	194
40.28333	194
40.29167	196
40.30000	200
40.30833	203
40.31667	206
40.32500	207
40.33333	207
40.34167	205
40.35000	204
40.35833	203
40.36667	204
40.37500	207
40.38333	210
40.39167	213
40.40000	214
40.40833	215
40.41667	216
40.42500	217
40.43333	220
40.44167	224
40.45000	230
40.45833	238
40.46667	246
40.47500	254
40.48333	262
40.49167	268
40.50000	273
40.50833	280
40.51667	288
40.52500	298
40.53333	309
40.54167	321
40.55000	335
40.55833	351
40.56667	371
40.57500	394
40.58333	418
40.59167	437
40.60000	450
40.60833	458
40.61667	463
40.62500	468
40.63333	479
40.64167	494
40.65000	513
40.65833	535
40.66667	557
40.67500	579
40.68333	602
40.69167	626
40.70000	653
40.70833	679
40.71667	707
40.72500	735
40.73333	763
40.74167	794
40.75000	827
40.75833	864
40.76667	902
40.77500	940
40.78333	976
40.79167	1010
40.80000	1045
40.80833	1081
40.81667	1120
40.82500	1163
40.83333	1208
40.84167	1257
40.85000	1306
40.85833	1355
40.86667	1403
40.87500	1452
40.88333	1502
40.89167	1554
40.90000	1609
40.90833	1665
40.91667	1722
40.92500	1779
40.93333	1837
40.94167	1897
40.95000	1958
40.95833	2023
40.96667	2090
40.97500	2161
40.98333	2234
40.99167	2306
41.00000	2380
41.00833	2454
41.01667	2532
41.02500	2611
41.03333	2691
41.04167	2775
41.05000	2856
41.05833	2937
41.06667	3015
41.07500	3092
41.08333	3170
41.09167	3246
41.10000	3326
41.10833	3407
41.11667	3493
41.12500	3582
41.13333	3671
41.14167	3763
41.15000	3850
41.15833	3936
41.16667	4019
41.17500	4102
41.18333	4186
41.19167	4271
41.20000	4360
41.20833	4449
41.21667	4540
41.22500	4631
41.23333	4719
41.24167	4808
41.25000	4895
41.25833	4985
41.26667	5074
41.27500	5163
41.28333	5252
41.29167	5338
41.30000	5425
41.30833	5510
41.31667	5595
41.32500	5680
41.33333	5760
41.34167	5839
41.35000	5914
41.35833	5989
41.36667	6061
41.37500	6132
41.38333	6202
41.39167	6268
41.40000	6334
41.40833	6399
41.41667	6466
41.42500	6532
41.43333	6595
41.44167	6657
41.45000	6715
41.45833	6771
41.46667	6826
41.47500	6881
41.48333	6937
41.49167	6987
41.50000	7033
41.50833	7075
41.51667	7114
41.52500	7151
41.53333	7186
41.54167	7219
41.55000	7247
41.55833	7270
41.56667	7291
41.57500	7310
41.58333	7328
41.59167	7345
41.60000	7359
41.60833	7372
41.61667	7383
41.62500	7393
41.63333	7401
41.64167	7406
41.65000	7407
41.65833	7403
41.66667	7396
41.67500	7385
41.68333	7371
41.69167	7357
41.70000	7340
41.70833	7319
41.71667	7293
41.72500	7264
41.73333	7234
41.74167	7201
41.75000	7167
41.75833	7130
41.76667	7091
41.77500	7049
41.78333	7006
41.79167	6964
41.80000	6922
41.80833	6879
41.81667	6833
41.82500	6782
41.83333	6728
41.84167	6669
41.85000	6609
41.85833	6547
41.86667	6484
41.87500	6420
41.88333	6353
41.89167	6285
41.90000	6211
41.90833	6136
41.91667	6058
41.92500	5979
41.93333	5900
41.94167	5820
41.95000	5741
41.95833	5660
41.96667	5581
41.97500	5501
41.98333	5421
41.99167	5343
42.00000	5263
42.00833	5184
42.01667	5101
42.02500	5016
42.03333	4931
42.04167	4843
42.05000	4756
42.05833	4669
42.06667	4584
42.07500	4501
42.08333	4416
42.09167	4332
42.10000	4245
42.10833	4158
42.11667	4066
42.12500	3974
42.13333	3883
42.14167	3793
42.15000	3709
42.15833	3628
42.16667	3548
42.17500	3468
42.18333	3384
42.19167	3301
42.20000	3215
42.20833	3131
42.21667	3050
42.22500	2971
42.23333	2894
42.24167	2815
42.25000	2739
42.25833	2662
42.26667	2588
42.27500	2516
42.28333	2444
42.29167	2377
42.30000	2312
42.30833	2252
42.31667	2194
42.32500	2138
42.33333	2081
42.34167	2021
42.35000	1961
42.35833	1896
42.36667	1833
42.37500	1769
42.38333	1707
42.39167	1650
42.40000	1595
42.40833	1546
42.41667	1500
42.42500	1457
42.43333	1415
42.44167	1373
42.45000	1331
42.45833	1289
42.46667	1249
42.47500	1209
42.48333	1171
42.49167	1135
42.50000	1102
42.50833	1070
42.51667	1038
42.52500	1006
42.53333	971
42.54167	935
42.55000	900
42.55833	865
42.56667	833
42.57500	801
42.58333	771
42.59167	742
42.60000	716
42.60833	692
42.61667	673
42.62500	657
42.63333	642
42.64167	628
42.65000	613
42.65833	596
42.66667	579
42.67500	563
42.68333	548
42.69167	533
42.70000	519
42.70833	504
42.71667	488
42.72500	473
42.73333	460
42.74167	448
42.75000	436
42.75833	425
42.76667	414
42.77500	404
42.78333	395
42.79167	385
42.80000	376
42.80833	367
42.81667	360
42.82500	353
42.83333	345
42.84167	336
42.85000	327
42.85833	318
42.86667	309
42.87500	303
42.88333	298
42.89167	293
42.90000	288
42.90833	285
42.91667	286
42.92500	288
42.93333	289
42.94167	289
42.95000	286
42.95833	282
42.96667	276
42.97500	269
42.98333	262
42.99167	252
43.00000	242
43.00833	234
43.01667	229
43.02500	228
43.03333	229
43.04167	231
43.05000	232
43.05833	230
43.06667	226
43.07500	220
43.08333	214
43.09167	209
43.10000	205
43.10833	204
43.11667	205
43.12500	207
43.13333	209
43.14167	209
43.15000	207
43.15833	204
43.16667	199
43.17500	193
43.18333	186
43.19167	181
43.20000	177
43.20833	175
43.21667	174
43.22500	175
43.23333	176
43.24167	177
43.25000	178
43.25833	178
43.26667	178
43.27500	177
43.28333	177
43.29167	175
43.30000	170
43.30833	165
43.31667	160
43.32500	156
43.33333	156
43.34167	159
43.35000	163
43.35833	165
43.36667	166
43.37500	165
43.38333	163
43.39167	162
43.40000	161
43.40833	159
43.41667	157
43.42500	154
43.43333	148
43.44167	140
43.45000	134
43.45833	129
43.46667	128
43.47500	129
43.48333	132
43.49167	136
43.50000	140
43.50833	143
43.51667	146
43.52500	148
43.53333	147
43.54167	144
43.55000	142
43.55833	142
43.56667	143
43.57500	143
43.58333	143
43.59167	144
43.60000	146
43.60833	150
43.61667	154
43.62500	156
43.63333	154
43.64167	148
43.65000	140
43.65833	132
43.66667	126
43.67500	123
43.68333	122
43.69167	121
43.70000	119
43.70833	116
43.71667	113
43.72500	109
43.73333	108
43.74167	109
43.75000	114
43.75833	120
43.76667	127
43.77500	133
43.78333	136
43.79167	136
43.80000	133
43.80833	129
43.81667	123
43.82500	117
43.83333	113
43.84167	109
43.85000	108
43.85833	109
43.86667	113
43.87500	118
43.88333	124
43.89167	126
43.90000	125
43.90833	122
43.91667	118
43.92500	114
43.93333	112
43.94167	113
43.95000	115
43.95833	118
43.96667	119
43.97500	119
43.98333	117
43.99167	114
44.00000	110
44.00833	106
44.01667	103
44.02500	103
44.03333	103
44.04167	105
44.05000	105
44.05833	105
44.06667	104
44.07500	106
44.08333	110
44.09167	115
44.10000	119
44.10833	121
44.11667	119
44.12500	113
44.13333	106
44.14167	98
44.15000	90
44.15833	84
44.16667	80
44.17500	77
44.18333	77
44.19167	78
44.20000	80
44.20833	83
44.21667	85
44.22500	86
44.23333	87
44.24167	88
44.25000	89
44.25833	94
44.26667	100
44.27500	106
44.28333	109
44.29167	110
44.30000	110
44.30833	109
44.31667	108
44.32500	107
44.33333	104
44.34167	101
44.35000	97
44.35833	90
44.36667	82
44.37500	75
44.38333	70
44.39167	67
44.40000	67
44.40833	69
44.41667	72
44.42500	75
44.43333	79
44.44167	82
44.45000	83
44.45833	81
44.46667	78
44.47500	77
44.48333	78
44.49167	81
44.50000	86
44.50833	91
44.51667	93
44.52500	91
44.53333	89
44.54167	89
44.55000	90
44.55833	88
44.56667	84
44.57500	80
44.58333	78
44.59167	76
44.60000	76
44.60833	77
44.61667	79
44.62500	81
44.63333	84
44.64167	86
44.65000	88
44.65833	86
44.66667	82
44.67500	77
44.68333	72
44.69167	68
44.70000	65
44.70833	63
44.71667	64
44.72500	66
44.73333	71
44.74167	76
44.75000	80
44.75833	83
44.76667	84
44.77500	83
44.78333	80
44.79167	76
44.80000	71
44.80833	67
44.81667	63
44.82500	61
44.83333	60
44.84167	61
44.85000	62
44.85833	62
44.86667	62
44.87500	62
44.88333	64
44.89167	68
44.90000	74
44.90833	81
44.91667	87
44.92500	92
44.93333	93
44.94167	92
44.95000	89
44.95833	88
44.96667	89
44.97500	92
44.98333	97
44.99167	101
45.00000	101
45.00833	98
45.01667	92
45.02500	86
45.03333	85
45.04167	87
45.05000	92
45.05833	95
45.06667	97
45.07500	94
45.08333	89
45.09167	84
45.10000	82
45.10833	82
45.11667	85
45.12500	88
45.13333	87
45.14167	84
45.15000	79
45.15833	75
45.16667	73
45.17500	74
45.18333	78
45.19167	83
45.20000	90
45.20833	96
45.21667	100
45.22500	102
45.23333	101
45.24167	96
45.25000	92
45.25833	91
45.26667	91
45.27500	92
45.28333	93
45.29167	91
45.30000	85
45.30833	80
45.31667	75
45.32500	71
45.33333	70
45.34167	71
45.35000	73
45.35833	78
45.36667	82
45.37500	86
45.38333	89
45.39167	90
45.40000	89
45.40833	86
45.41667	83
45.42500	80
45.43333	78
45.44167	78
45.45000	79
45.45833	80
45.46667	82
45.47500	83
45.48333	84
45.49167	85
45.50000	84
45.50833	83
45.51667	81
45.52500	78
45.53333	76
45.54167	76
45.55000	77
45.55833	79
45.56667	82
45.57500	83
45.58333	83
45.59167	81
45.60000	79
45.60833	79
45.61667	80
45.62500	83
45.63333	85
45.64167	85
45.65000	83
45.65833	80
45.66667	77
45.67500	75
45.68333	73
45.69167	73
45.70000	74
45.70833	76
45.71667	82
45.72500	89
45.73333	94
45.74167	96
45.75000	94
45.75833	89
45.76667	83
45.77500	79
45.78333	78
45.79167	78
45.80000	81
45.80833	84
45.81667	88
45.82500	90
45.83333	90
45.84167	87
45.85000	82
45.85833	77
45.86667	73
45.87500	70
45.88333	70
45.89167	73
45.90000	78
45.90833	83
45.91667	89
45.92500	94
45.93333	98
45.94167	99
45.95000	97
45.95833	93
45.96667	87
45.97500	80
45.98333	74
45.99167	70
46.00000	71
46.00833	75
46.01667	79
46.02500	82
46.03333	80
46.04167	75
46.05000	69
46.05833	63
46.06667	60
46.07500	62
46.08333	66
46.09167	71
46.10000	76
46.10833	79
46.11667	79
46.12500	78
46.13333	75
46.14167	71
46.15000	66
46.15833	61
46.16667	57
46.17500	57
46.18333	60
46.19167	63
46.20000	64
46.20833	62
46.21667	58
46.22500	55
46.23333	54
46.24167	56
46.25000	59
46.25833	60
46.26667	60
46.27500	60
46.28333	61
46.29167	62
46.30000	64
46.30833	64
46.31667	63
46.32500	61
46.33333	58
46.34167	57
46.35000	56
46.35833	56
46.36667	56
46.37500	55
46.38333	54
46.39167	52
46.40000	53
46.40833	55
46.41667	57
46.42500	60
46.43333	61
46.44167	60
46.45000	59
46.45833	58
46.46667	57
46.47500	56
46.48333	54
46.49167	52
46.50000	50
46.50833	48
46.51667	47
46.52500	48
46.53333	49
46.54167	52
46.55000	56
46.55833	61
46.56667	64
46.57500	66
46.58333	64
46.59167	61
46.60000	54
46.60833	48
46.61667	44
46.62500	43
46.63333	44
46.64167	46
46.65000	50
46.65833	54
46.66667	56
46.67500	56
46.68333	53
46.69167	48
46.70000	42
46.70833	38
46.71667	37
46.72500	40
46.73333	45
46.74167	49
46.75000	53
46.75833	54
46.76667	54
46.77500	54
46.78333	54
46.79167	54
46.80000	54
46.80833	52
46.81667	49
46.82500	44
46.83333	39
46.84167	34
46.85000	29
46.85833	24
46.86667	21
46.87500	19
46.88333	17
46.89167	15
46.90000	13
46.90833	14
46.91667	18
46.92500	26
46.93333	33
46.94167	38
46.95000	41
46.95833	38
46.96667	34
46.97500	31
46.98333	30
46.99167	31
47.00000	31
47.00833	31
47.01667	29
47.02500	26
47.03333	22
47.04167	18
47.05000	15
47.05833	13
47.06667	12
47.07500	12
47.08333	14
47.09167	15
47.10000	16
47.10833	15
47.11667	13
47.12500	9
47.13333	6
47.14167	3
47.15000	1
47.15833	2
47.16667	4
47.17500	7
47.18333	10
47.19167	12
47.20000	13
47.20833	13
47.21667	12
47.22500	10
47.23333	8
47.24167	7
47.25000	6
47.25833	4
47.26667	3
47.27500	1
47.28333	0
47.29167	1
47.30000	5
47.30833	9
47.31667	11
47.32500	12
47.33333	14
47.34167	17
47.35000	21
47.35833	24
47.36667	26
47.37500	24
47.38333	20
47.39167	15
47.40000	11
47.40833	8
47.41667	7
47.42500	8
47.43333	9
47.44167	10
47.45000	10
47.45833	9
47.46667	6
47.47500	2
47.48333	-3
47.49167	-6
47.50000	-7
47.50833	-5
47.51667	-1
47.52500	5
47.53333	9
47.54167	11
47.55000	11
47.55833	11
47.56667	11
47.57500	12
47.58333	12
47.59167	14
47.60000	16
47.60833	17
47.61667	16
47.62500	12
47.63333	7
47.64167	3
47.65000	1
47.65833	4
47.66667	7
47.67500	7
47.68333	3
47.69167	-2
47.70000	-8
47.70833	-11
47.71667	-10
47.72500	-7
47.73333	-3
47.74167	-0
47.75000	2
47.75833	2
47.76667	2
47.77500	0
47.78333	-2
47.79167	-4
47.80000	-6
47.80833	-7
47.81667	-6
47.82500	-5
47.83333	-4
47.84167	-3
47.85000	-4
47.85833	-3
47.86667	-1
47.87500	3
47.88333	8
47.89167	11
47.90000	12
47.90833	12
47.91667	12
47.92500	13
47.93333	13
47.94167	12
47.95000	11
47.95833	10
47.96667	8
47.97500	7
47.98333	6
47.99167	4
48.00000	1
48.00833	-0
48.01667	2
48.02500	6
48.03333	10
48.04167	13
48.05000	14
48.05833	12
48.06667	9
48.07500	7
48.08333	6
48.09167	7
48.10000	8
48.10833	10
48.11667	9
48.12500	7
48.13333	4
48.14167	2
48.15000	2
48.15833	5
48.16667	9
48.17500	11
48.18333	13
48.19167	13
48.20000	15
48.20833	19
48.21667	24
48.22500	30
48.23333	35
48.24167	38
48.25000	37
48.25833	34
48.26667	30
48.27500	27
48.28333	26
48.29167	26
48.30000	25
48.30833	22
48.31667	18
48.32500	15
48.33333	14
48.34167	16
48.35000	19
48.35833	22
48.36667	25
48.37500	26
48.38333	25
48.39167	24
48.40000	23
48.40833	24
48.41667	26
48.42500	28
48.43333	31
48.44167	33
48.45000	34
48.45833	35
48.46667	36
48.47500	36
48.48333	36
48.49167	37
48.50000	39
48.50833	41
48.51667	42
48.52500	41
48.53333	39
48.54167	38
48.55000	38
48.55833	41
48.56667	44
48.57500	46
48.58333	46
48.59167	44
48.60000	41
48.60833	38
48.61667	34
48.62500	32
48.63333	31
48.64167	33
48.65000	37
48.65833	42
48.66667	47
48.67500	50
48.68333	52
48.69167	55
48.70000	58
48.70833	60
48.71667	62
48.72500	62
48.73333	62
48.74167	61
48.75000	60
48.75833	60
48.76667	60
48.77500	62
48.78333	64
48.79167	64
48.80000	63
48.80833	60
48.81667	58
48.82500	55
48.83333	51
48.84167	46
48.85000	40
48.85833	34
48.86667	29
48.87500	25
48.88333	23
48.89167	24
48.90000	25
48.90833	27
48.91667	30
48.92500	32
48.93333	32
48.94167	29
48.95000	26
48.95833	25
48.96667	27
48.97500	33
48.98333	41
48.99167	48
49.00000	51
49.00833	50
49.01667	45
49.02500	40
49.03333	36
49.04167	32
49.05000	30
49.05833	27
49.06667	26
49.07500	25
49.08333	25
49.09167	27
49.10000	29
49.10833	30
49.11667	31
49.12500	29
49.13333	26
49.14167	22
49.15000	19
49.15833	21
49.16667	24
49.17500	27
49.18333	27
49.19167	24
49.20000	18
49.20833	13
49.21667	11
49.22500	11
49.23333	14
49.24167	18
49.25000	22
49.25833	26
49.26667	29
49.27500	29
49.28333	27
49.29167	26
49.30000	25
49.30833	26
49.31667	26
49.32500	26
49.33333	24
49.34167	20
49.35000	18
49.35833	19
49.36667	21
49.37500	23
49.38333	22
49.39167	19
49.40000	15
49.40833	10
49.41667	7
49.42500	7
49.43333	7
49.44167	8
49.45000	9
49.45833	12
49.46667	14
49.47500	15
49.48333	15
49.49167	14
49.50000	12
49.50833	11
49.51667	10
49.52500	8
49.53333	7
49.54167	6
49.55000	4
49.55833	2
49.56667	-1
49.57500	-6
49.58333	-12
49.59167	-16
49.60000	-18
49.60833	-17
49.61667	-16
49.62500	-14
49.63333	-12
49.64167	-12
49.65000	-12
49.65833	-11
49.66667	-9
49.67500	-8
49.68333	-6
49.69167	-5
49.70000	-4
49.70833	-4
49.71667	-4
49.72500	-2
49.73333	-1
49.74167	1
49.75000	2
49.75833	3
49.76667	5
49.77500	6
49.78333	6
49.79167	4
49.80000	-0
49.80833	-4
49.81667	-6
49.82500	-6
49.83333	-4
49.84167	-2
49.85000	-0
49.85833	1
49.86667	1
49.87500	-0
49.88333	-1
49.89167	-2
49.90000	-3
49.90833	-2
49.91667	-2
49.92500	-3
49.93333	-5
49.94167	-9
49.95000	-14
49.95833	-18
49.96667	-20
49.97500	-20
49.98333	-16
49.99167	-12
50.00000	-8
50.00833	-5
50.01667	-3
50.02500	-3
50.03333	-4
50.04167	-5
50.05000	-7
50.05833	-8
50.06667	-10
50.07500	-10
50.08333	-10
50.09167	-10
50.10000	-11
50.10833	-13
50.11667	-14
50.12500	-15
50.13333	-16
50.14167	-16
50.15000	-17
50.15833	-16
50.16667	-14
50.17500	-11
50.18333	-7
50.19167	-5
50.20000	-5
50.20833	-8
50.21667	-11
50.22500	-15
50.23333	-17
50.24167	-17
50.25000	-13
50.25833	-6
50.26667	3
50.27500	12
50.28333	19
50.29167	22
50.30000	23
50.30833	22
50.31667	20
50.32500	18
50.33333	16
50.34167	14
50.35000	12
50.35833	11
50.36667	10
50.37500	11
50.38333	12
50.39167	14
50.40000	15
50.40833	17
50.41667	17
50.42500	16
50.43333	14
50.44167	10
50.45000	5
50.45833	1
50.46667	-1
50.47500	0
50.48333	4
50.49167	9
50.50000	14
50.50833	19
50.51667	20
50.52500	21
50.53333	22
50.54167	26
50.55000	30
50.55833	33
50.56667	35
50.57500	34
50.58333	30
50.59167	29
50.60000	29
50.60833	31
50.61667	34
50.62500	37
50.63333	38
50.64167	38
50.65000	38
50.65833	40
50.66667	44
50.67500	49
50.68333	53
50.69167	55
50.70000	53
50.70833	51
50.71667	50
50.72500	50
50.73333	51
50.74167	52
50.75000	52
50.75833	52
50.76667	51
50.77500	50
50.78333	51
50.79167	52
50.80000	56
50.80833	61
50.81667	68
50.82500	74
50.83333	76
50.84167	74
50.85000	67
50.85833	58
50.86667	49
50.87500	43
50.88333	39
50.89167	39
50.90000	42
50.90833	48
50.91667	54
50.92500	60
50.93333	63
50.94167	64
50.95000	63
50.95833	62
50.96667	62
50.97500	63
50.98333	65
50.99167	67
51.00000	68
51.00833	69
51.01667	72
51.02500	76
51.03333	84
51.04167	94
51.05000	103
51.05833	108
51.06667	111
51.07500	112
51.08333	112
51.09167	112
51.10000	113
51.10833	114
51.11667	114
51.12500	114
51.13333	112
51.14167	110
51.15000	109
51.15833	110
51.16667	115
51.17500	123
51.18333	132
51.19167	139
51.20000	141
51.20833	142
51.21667	144
51.22500	148
51.23333	155
51.24167	165
51.25000	175
51.25833	182
51.26667	187
51.27500	190
51.28333	191
51.29167	192
51.30000	195
51.30833	201
51.31667	211
51.32500	222
51.33333	235
51.34167	247
51.35000	259
51.35833	269
51.36667	280
51.37500	291
51.38333	304
51.39167	317
51.40000	331
51.40833	346
51.41667	361
51.42500	377
51.43333	392
51.44167	408
51.45000	424
51.45833	440
51.46667	458
51.47500	477
51.48333	498
51.49167	518
51.50000	538
51.50833	559
51.51667	579
51.52500	601
51.53333	625
51.54167	653
51.55000	680
51.55833	710
51.56667	741
51.57500	774
51.58333	809
51.59167	845
51.60000	882
51.60833	918
51.61667	953
51.62500	988
51.63333	1026
51.64167	1068
51.65000	1111
51.65833	1155
51.66667	1200
51.67500	1246
51.68333	1294
51.69167	1344
51.70000	1398
51.70833	1453
51.71667	1509
51.72500	1565
51.73333	1621
51.74167	1679
51.75000	1738
51.75833	1801
51.76667	1865
51.77500	1932
51.78333	2002
51.79167	2071
51.80000	2142
51.80833	2211
51.81667	2281
51.82500	2352
51.83333	2425
51.84167	2502
51.85000	2579
51.85833	2660
51.86667	2742
51.87500	2827
51.88333	2914
51.89167	3002
51.90000	3093
51.90833	3183
51.91667	3276
51.92500	3370
51.93333	3465
51.94167	3564
51.95000	3662
51.95833	3764
51.96667	3867
51.97500	3970
51.98333	4076
51.99167	4182
52.00000	4292
52.00833	4403
52.01667	4517
52.02500	4632
52.03333	4746
52.04167	4861
52.05000	4974
52.05833	5090
52.06667	5206
52.07500	5326
52.08333	5451
52.09167	5575
52.10000	5708
52.10833	5850
52.11667	5989
52.12500	6115
52.13333	6233
52.14167	6357
52.15000	6485
52.15833	6611
52.16667	6736
52.17500	6867
52.18333	6999
52.19167	7127
52.20000	7267
52.20833	7417
52.21667	7561
52.22500	7695
52.23333	7826
52.24167	7958
52.25000	8086
52.25833	8223
52.26667	8377
52.27500	8530
52.28333	8671
52.29167	8803
52.30000	8938
52.30833	9069
52.31667	9200
52.32500	9344
52.33333	9490
52.34167	9626
52.35000	9753
52.35833	9884
52.36667	10025
52.37500	10168
52.38333	10302
52.39167	10430
52.40000	10561
52.40833	10690
52.41667	10823
52.42500	10963
52.43333	11101
52.44167	11227
52.45000	11342
52.45833	11460
52.46667	11576
52.47500	11691
52.48333	11816
52.49167	11946
52.50000	12069
52.50833	12182
52.51667	12297
52.52500	12412
52.53333	12525
52.54167	12640
52.55000	12747
52.55833	12856
52.56667	12972
52.57500	13088
52.58333	13196
52.59167	13296
52.60000	13397
52.60833	13493
52.61667	13586
52.62500	13677
52.63333	13763
52.64167	13846
52.65000	13924
52.65833	14002
52.66667	14078
52.67500	14152
52.68333	14226
52.69167	14298
52.70000	14370
52.70833	14440
52.71667	14509
52.72500	14576
52.73333	14641
52.74167	14705
52.75000	14765
52.75833	14826
52.76667	14883
52.77500	14935
52.78333	14982
52.79167	15023
52.80000	15061
52.80833	15096
52.81667	15129
52.82500	15162
52.83333	15190
52.84167	15215
52.85000	15237
52.85833	15255
52.86667	15271
52.87500	15286
52.88333	15301
52.89167	15313
52.90000	15320
52.90833	15323
52.91667	15321
52.92500	15316
52.93333	15310
52.94167	15304
52.95000	15296
52.95833	15285
52.96667	15269
52.97500	15249
52.98333	15224
52.99167	15200
53.00000	15176
53.00833	15153
53.01667	15129
53.02500	15102
53.03333	15071
53.04167	15033
53.05000	14989
53.05833	14939
53.06667	14887
53.07500	14835
53.08333	14782
53.09167	14730
53.10000	14679
53.10833	14627
53.11667	14573
53.12500	14515
53.13333	14454
53.14167	14388
53.15000	14319
53.15833	14246
53.16667	14172
53.17500	14095
53.18333	14016
53.19167	13941
53.20000	13865
53.20833	13791
53.21667	13717
53.22500	13640
53.23333	13560
53.24167	13472
53.25000	13384
53.25833	13292
53.26667	13202
53.27500	13111
53.28333	13020
53.29167	12929
53.30000	12833
53.30833	12738
53.31667	12640
53.32500	12541
53.33333	12445
53.34167	12349
53.35000	12255
53.35833	12158
53.36667	12060
53.37500	11956
53.38333	11846
53.39167	11738
53.40000	11627
53.40833	11521
53.41667	11417
53.42500	11314
53.43333	11210
53.44167	11101
53.45000	10993
53.45833	10884
53.46667	10777
53.47500	10672
53.48333	10567
53.49167	10463
53.50000	10357
53.50833	10254
53.51667	10150
53.52500	10046
53.53333	9944
53.54167	9840
53.55000	9738
53.55833	9633
53.56667	9529
53.57500	9422
53.58333	9314
53.59167	9208
53.60000	9099
53.60833	8994
53.61667	8889
53.62500	8786
53.63333	8685
53.64167	8583
53.65000	8484
53.65833	8385
53.66667	8288
53.67500	8194
53.68333	8099
53.69167	8006
53.70000	7910
53.70833	7816
53.71667	7722
53.72500	7630
53.73333	7540
53.74167	7449
53.75000	7360
53.75833	7267
53.76667	7175
53.77500	7083
53.78333	6992
53.79167	6905
53.80000	6818
53.80833	6734
53.81667	6648
53.82500	6562
53.83333	6477
53.84167	6390
53.85000	6308
53.85833	6225
53.86667	6145
53.87500	6064
53.88333	5984
53.89167	5906
53.90000	5828
53.90833	5752
53.91667	5677
53.92500	5603
53.93333	5531
53.94167	5456
53.95000	5384
53.95833	5313
53.96667	5244
53.97500	5178
53.98333	5113
53.99167	5050
54.00000	4985
54.00833	4921
54.01667	4855
54.02500	4788
54.03333	4723
54.04167	4658
54.05000	4595
54.05833	4533
54.06667	4472
54.07500	4410
54.08333	4348
54.09167	4289
54.10000	4232
54.10833	4178
54.11667	4125
54.12500	4072
54.13333	4018
54.14167	3963
54.15000	3909
54.15833	3857
54.16667	3807
54.17500	3759
54.18333	3712
54.19167	3668
54.20000	3626
54.20833	3587
54.21667	3545
54.22500	3502
54.23333	3457
54.24167	3410
54.25000	3363
54.25833	3315
54.26667	3269
54.27500	3225
54.28333	3181
54.29167	3140
54.30000	3101
54.30833	3064
54.31667	3028
54.32500	2992
54.33333	2954
54.34167	2914
54.35000	2875
54.35833	2835
54.36667	2798
54.37500	2764
54.38333	2731
54.39167	2698
54.40000	2665
54.40833	2632
54.41667	2602
54.42500	2572
54.43333	2542
54.44167	2511
54.45000	2481
54.45833	2448
54.46667	2417
54.47500	2388
54.48333	2361
54.49167	2335
54.50000	2309
54.50833	2283
54.51667	2256
54.52500	2230
54.53333	2204
54.54167	2178
54.55000	2153
54.55833	2128
54.56667	2105
54.57500	2084
54.58333	2063
54.59167	2043
54.60000	2021
54.60833	1997
54.61667	1969
54.62500	1940
54.63333	1914
54.64167	1892
54.65000	1873
54.65833	1855
54.66667	1837
54.67500	1820
54.68333	1801
54.69167	1784
54.70000	1767
54.70833	1750
54.71667	1731
54.72500	1711
54.73333	1691
54.74167	1672
54.75000	1652
54.75833	1630
54.76667	1608
54.77500	1588
54.78333	1571
54.79167	1556
54.80000	1543
54.80833	1531
54.81667	1517
54.82500	1501
54.83333	1483
54.84167	1464
54.85000	1447
54.85833	1434
54.86667	1424
54.87500	1417
54.88333	1410
54.89167	1401
54.90000	1389
54.90833	1375
54.91667	1359
54.92500	1344
54.93333	1330
54.94167	1317
54.95000	1305
54.95833	1294
54.96667	1282
54.97500	1269
54.98333	1255
54.99167	1240
55.00000	1223
55.00833	1206
55.01667	1190
55.02500	1177
55.03333	1166
55.04167	1159
55.05000	1152
55.05833	1145
55.06667	1136
55.07500	1126
55.08333	1114
55.09167	1101
55.10000	1087
55.10833	1074
55.11667	1062
55.12500	1052
55.13333	1044
55.14167	1037
55.15000	1032
55.15833	1028
55.16667	1024
55.17500	1020
55.18333	1015
55.19167	1009
55.20000	1001
55.20833	993
55.21667	985
55.22500	976
55.23333	966
55.24167	954
55.25000	942
55.25833	930
55.26667	919
55.27500	908
55.28333	898
55.29167	890
55.30000	885
55.30833	881
55.31667	875
55.32500	867
55.33333	857
55.34167	845
55.35000	834
55.35833	827
55.36667	821
55.37500	816
55.38333	811
55.39167	807
55.40000	803
55.40833	797
55.41667	790
55.42500	783
55.43333	775
55.44167	768
55.45000	762
55.45833	757
55.46667	751
55.47500	742
55.48333	733
55.49167	725
55.50000	720
55.50833	718
55.51667	717
55.52500	715
55.53333	712
55.54167	707
55.55000	702
55.55833	698
55.56667	694
55.57500	689
55.58333	682
55.59167	675
55.60000	669
55.60833	665
55.61667	663
55.62500	661
55.63333	658
55.64167	651
55.65000	644
55.65833	637
55.66667	631
55.67500	626
55.68333	622
55.69167	617
55.70000	612
55.70833	609
55.71667	608
55.72500	611
55.73333	614
55.74167	616
55.75000	615
55.75833	610
55.76667	602
55.77500	592
55.78333	583
55.79167	574
55.80000	567
55.80833	559
55.81667	551
55.82500	544
55.83333	539
55.84167	536
55.85000	535
55.85833	538
55.86667	542
55.87500	545
55.88333	546
55.89167	545
55.90000	541
55.90833	536
55.91667	530
55.92500	524
55.93333	519
55.94167	516
55.95000	513
55.95833	509
55.96667	504
55.97500	500
55.98333	496
55.99167	492
56.00000	490
56.00833	487
56.01667	482
56.02500	477
56.03333	471
56.04167	465
56.05000	461
56.05833	459
56.06667	460
56.07500	461
56.08333	464
56.09167	466
56.10000	466
56.10833	465
56.11667	461
56.12500	457
56.13333	454
56.14167	452
56.15000	450
56.15833	446
56.16667	440
56.17500	432
56.18333	423
56.19167	415
56.20000	410
56.20833	407
56.21667	406
56.22500	406
56.23333	405
56.24167	401
56.25000	396
56.25833	393
56.26667	392
56.27500	392
56.28333	393
56.29167	391
56.30000	386
56.30833	379
56.31667	374
56.32500	370
56.33333	369
56.34167	370
56.35000	372
56.35833	375
56.36667	378
56.37500	382
56.38333	384
56.39167	385
56.40000	382
56.40833	377
56.41667	370
56.42500	363
56.43333	357
56.44167	351
56.45000	347
56.45833	344
56.46667	341
56.47500	339
56.48333	338
56.49167	337
56.50000	336
56.50833	336
56.51667	336
56.52500	335
56.53333	332
56.54167	329
56.55000	326
56.55833	324
56.56667	324
56.57500	324
56.58333	322
56.59167	318
56.60000	314
56.60833	309
56.61667	305
56.62500	300
56.63333	296
56.64167	292
56.65000	289
56.65833	285
56.66667	283
56.67500	284
56.68333	285
56.69167	286
56.70000	285
56.70833	283
56.71667	280
56.72500	276
56.73333	274
56.74167	274
56.75000	274
56.75833	273
56.76667	272
56.77500	271
56.78333	272
56.79167	274
56.80000	277
56.80833	278
56.81667	277
56.82500	273
56.83333	267
56.84167	261
56.85000	256
56.85833	253
56.86667	251
56.87500	251
56.88333	252
56.89167	251
56.90000	247
56.90833	241
56.91667	235
56.92500	229
56.93333	226
56.94167	226
56.95000	227
56.95833	227
56.96667	227
56.97500	226
56.98333	225
56.99167	226
57.00000	230
57.00833	235
57.01667	239
57.02500	242
57.03333	241
57.04167	237
57.05000	231
57.05833	225
57.06667	220
57.07500	217
57.08333	217
57.09167	218
57.10000	221
57.10833	222
57.11667	222
57.12500	221
57.13333	218
57.14167	213
57.15000	209
57.15833	206
57.16667	204
57.17500	203
57.18333	202
57.19167	201
57.20000	197
57.20833	194
57.21667	191
57.22500	190
57.23333	190
57.24167	190
57.25000	192
57.25833	195
57.26667	200
57.27500	207
57.28333	214
57.29167	218
57.30000	218
57.30833	216
57.31667	211
57.32500	206
57.33333	202
57.34167	199
57.35000	196
57.35833	194
57.36667	191
57.37500	188
57.38333	184
57.39167	181
57.40000	178
57.40833	176
57.41667	176
57.42500	176
57.43333	175
57.44167	172
57.45000	167
57.45833	159
57.46667	152
57.47500	150
57.48333	152
57.49167	156
57.50000	161
57.50833	165
57.51667	166
57.52500	165
57.53333	164
57.54167	163
57.55000	162
57.55833	161
57.56667	159
57.57500	156
57.58333	152
57.59167	149
57.60000	147
57.60833	145
57.61667	144
57.62500	142
57.63333	140
57.64167	139
57.65000	139
57.65833	141
57.66667	142
57.67500	142
57.68333	140
57.69167	140
57.70000	141
57.70833	142
57.71667	144
57.72500	144
57.73333	142
57.74167	139
57.75000	137
57.75833	136
57.76667	136
57.77500	135
57.78333	134
57.79167	133
57.80000	132
57.80833	131
57.81667	131
57.82500	131
57.83333	132
57.84167	134
57.85000	136
57.85833	138
57.86667	140
57.87500	140
57.88333	139
57.89167	137
57.90000	135
57.90833	134
57.91667	133
57.92500	132
57.93333	132
57.94167	135
57.95000	138
57.95833	140
57.96667	141
57.97500	139
57.98333	137
57.99167	133
58.00000	129
58.00833	126
58.01667	124
58.02500	124
58.03333	126
58.04167	129
58.05000	130
58.05833	129
58.06667	127
58.07500	123
58.08333	117
58.09167	111
58.10000	103
58.10833	97
58.11667	95
58.12500	97
58.13333	101
58.14167	108
58.15000	114
58.15833	116
58.16667	117
58.17500	114
58.18333	110
58.19167	105
58.20000	100
58.20833	95
58.21667	91
58.22500	89
58.23333	88
58.24167	91
58.25000	94
58.25833	98
58.26667	102
58.27500	105
58.28333	107
58.29167	108
58.30000	108
58.30833	107
58.31667	109
58.32500	111
58.33333	112
58.34167	110
58.35000	105
58.35833	96
58.36667	87
58.37500	81
58.38333	77
58.39167	76
58.40000	77
58.40833	80
58.41667	84
58.42500	89
58.43333	93
58.44167	96
58.45000	98
58.45833	99
58.46667	99
58.47500	98
58.48333	95
58.49167	91
58.50000	87
58.50833	84
58.51667	81
58.52500	78
58.53333	74
58.54167	71
58.55000	69
58.55833	68
58.56667	68
58.57500	69
58.58333	71
58.59167	75
58.60000	79
58.60833	82
58.61667	83
58.62500	82
58.63333	78
58.64167	72
58.65000	68
58.65833	66
58.66667	67
58.67500	70
58.68333	73
58.69167	75
58.70000	76
58.70833	75
58.71667	74
58.72500	72
58.73333	71
58.74167	69
58.75000	67
58.75833	64
58.76667	61
58.77500	58
58.78333	55
58.79167	52
58.80000	49
58.80833	45
58.81667	41
58.82500	39
58.83333	39
58.84167	43
58.85000	47
58.85833	50
58.86667	51
58.87500	50
58.88333	49
58.89167	49
58.90000	52
58.90833	55
58.91667	59
58.92500	62
58.93333	64
58.94167	64
58.95000	62
58.95833	58
58.96667	54
58.97500	51
58.98333	49
58.99167	50
59.00000	52
59.00833	54
59.01667	53
59.02500	49
59.03333	46
59.04167	43
59.05000	41
59.05833	41
59.06667	43
59.07500	45
59.08333	47
59.09167	49
59.10000	52
59.10833	55
59.11667	58
59.12500	59
59.13333	61
59.14167	62
59.15000	64
59.15833	67
59.16667	70
59.17500	70
59.18333	68
59.19167	64
59.20000	60
59.20833	56
59.21667	53
59.22500	50
59.23333	46
59.24167	40
59.25000	35
59.25833	30
59.26667	27
59.27500	28
59.28333	31
59.29167	35
59.30000	39
59.30833	41
59.31667	42
59.32500	41
59.33333	40
59.34167	39
59.35000	38
59.35833	35
59.36667	32
59.37500	31
59.38333	31
59.39167	32
59.40000	35
59.40833	37
59.41667	37
59.42500	37
59.43333	39
59.44167	42
59.45000	46
59.45833	50
59.46667	53
59.47500	53
59.48333	51
59.49167	48
59.50000	44
59.50833	40
59.51667	36
59.52500	33
59.53333	31
59.54167	29
59.55000	28
59.55833	27
59.56667	27
59.57500	28
59.58333	28
59.59167	28
59.60000	27
59.60833	25
59.61667	23
59.62500	21
59.63333	19
59.64167	16
59.65000	14
59.65833	12
59.66667	11
59.67500	12
59.68333	14
59.69167	17
59.70000	18
59.70833	19
59.71667	19
59.72500	20
59.73333	21
59.74167	22
59.75000	22
59.75833	22
59.76667	20
59.77500	19
59.78333	18
59.79167	15
59.80000	12
59.80833	9
59.81667	7
59.82500	7
59.83333	9
59.84167	12
59.85000	16
59.85833	19
59.86667	22
59.87500	24
59.88333	25
59.89167	24
59.90000	21
59.90833	19
59.91667	20
59.92500	21
59.93333	21
59.94167	18
59.95000	14
59.95833	10
59.96667	6
59.97500	4
59.98333	3
59.99167	3
60.00000	1
