# Supplementary material for: How J-chain ensures the assembly of immunoglobulin IgM pentamers
Source: EMBO J. 2024 Dec 4;44(2):505–33. doi: 10.1038/s44318-024-00317-9 (PMC11729874; doi:10.1038/s44318-024-00317-9)
Supplement: Supplementary file 5 — Source data Fig. 3 [file 44318_2024_317_MOESM5_ESM.zip › Figure 3/3B/repeat 3 Cu4/20240117 Cu4tp_8h_3.txt]

[Header]
Application Name	LCsolution
Version	1.25
Data File Name	D:\Xenia\JC Oligomerisation kinetics\20240117 Cu4tp_8h_3.lcd
Output Date	17.07.2024
Output Time	17:46:55

[Configuration]
# of Detectors	2
Detector ID	Detector A	Detector B
Detector Name	Detector A	Detector B
# of Channels	2	1

[LC Chromatogram(Detector A-Ch1)]
Interval(msec)	500
# of Points	7201
Start Time(min)	0.000
End Time(min)	60.000
Intensity Units	mV
Intensity Multiplier	0.001
Wavelength(nm)	280
R.Time (min)	Intensity
0.00000	1
0.00833	1
0.01667	-2
0.02500	-4
0.03333	-6
0.04167	-7
0.05000	-6
0.05833	-2
0.06667	3
0.07500	7
0.08333	11
0.09167	12
0.10000	12
0.10833	11
0.11667	9
0.12500	9
0.13333	9
0.14167	9
0.15000	7
0.15833	6
0.16667	6
0.17500	6
0.18333	5
0.19167	5
0.20000	4
0.20833	5
0.21667	8
0.22500	14
0.23333	18
0.24167	19
0.25000	15
0.25833	9
0.26667	3
0.27500	2
0.28333	6
0.29167	14
0.30000	21
0.30833	26
0.31667	26
0.32500	21
0.33333	15
0.34167	11
0.35000	8
0.35833	8
0.36667	10
0.37500	14
0.38333	19
0.39167	25
0.40000	32
0.40833	39
0.41667	43
0.42500	43
0.43333	39
0.44167	33
0.45000	26
0.45833	21
0.46667	18
0.47500	16
0.48333	14
0.49167	10
0.50000	6
0.50833	2
0.51667	-3
0.52500	-7
0.53333	-10
0.54167	-10
0.55000	-10
0.55833	-8
0.56667	-5
0.57500	-3
0.58333	-0
0.59167	3
0.60000	8
0.60833	13
0.61667	17
0.62500	18
0.63333	19
0.64167	18
0.65000	16
0.65833	14
0.66667	13
0.67500	11
0.68333	9
0.69167	6
0.70000	3
0.70833	1
0.71667	-0
0.72500	0
0.73333	1
0.74167	0
0.75000	-1
0.75833	-2
0.76667	-3
0.77500	-2
0.78333	0
0.79167	1
0.80000	-3
0.80833	-8
0.81667	-13
0.82500	-15
0.83333	-15
0.84167	-12
0.85000	-8
0.85833	-5
0.86667	-3
0.87500	-2
0.88333	-1
0.89167	-1
0.90000	-2
0.90833	-4
0.91667	-5
0.92500	-3
0.93333	1
0.94167	7
0.95000	12
0.95833	13
0.96667	11
0.97500	8
0.98333	6
0.99167	7
1.00000	9
1.00833	11
1.01667	13
1.02500	12
1.03333	10
1.04167	5
1.05000	1
1.05833	-3
1.06667	-5
1.07500	-5
1.08333	-4
1.09167	-1
1.10000	1
1.10833	3
1.11667	5
1.12500	6
1.13333	5
1.14167	4
1.15000	3
1.15833	2
1.16667	4
1.17500	7
1.18333	10
1.19167	13
1.20000	12
1.20833	10
1.21667	5
1.22500	0
1.23333	-4
1.24167	-7
1.25000	-9
1.25833	-10
1.26667	-11
1.27500	-12
1.28333	-12
1.29167	-10
1.30000	-8
1.30833	-4
1.31667	1
1.32500	7
1.33333	10
1.34167	11
1.35000	9
1.35833	5
1.36667	2
1.37500	-2
1.38333	-4
1.39167	-5
1.40000	-6
1.40833	-6
1.41667	-5
1.42500	-2
1.43333	1
1.44167	3
1.45000	4
1.45833	2
1.46667	-1
1.47500	-4
1.48333	-7
1.49167	-8
1.50000	-8
1.50833	-7
1.51667	-6
1.52500	-5
1.53333	-6
1.54167	-8
1.55000	-10
1.55833	-12
1.56667	-12
1.57500	-11
1.58333	-10
1.59167	-8
1.60000	-6
1.60833	-5
1.61667	-5
1.62500	-8
1.63333	-12
1.64167	-17
1.65000	-20
1.65833	-22
1.66667	-21
1.67500	-18
1.68333	-13
1.69167	-7
1.70000	-1
1.70833	5
1.71667	8
1.72500	9
1.73333	8
1.74167	7
1.75000	5
1.75833	2
1.76667	-1
1.77500	-3
1.78333	-4
1.79167	-3
1.80000	-0
1.80833	3
1.81667	4
1.82500	3
1.83333	2
1.84167	-1
1.85000	-3
1.85833	-3
1.86667	-2
1.87500	-0
1.88333	2
1.89167	3
1.90000	4
1.90833	4
1.91667	5
1.92500	7
1.93333	9
1.94167	11
1.95000	11
1.95833	10
1.96667	9
1.97500	7
1.98333	3
1.99167	-1
2.00000	-8
2.00833	-14
2.01667	-18
2.02500	-19
2.03333	-18
2.04167	-16
2.05000	-14
2.05833	-14
2.06667	-14
2.07500	-14
2.08333	-12
2.09167	-10
2.10000	-8
2.10833	-7
2.11667	-5
2.12500	-2
2.13333	0
2.14167	2
2.15000	2
2.15833	1
2.16667	1
2.17500	1
2.18333	1
2.19167	2
2.20000	2
2.20833	1
2.21667	-0
2.22500	-1
2.23333	-2
2.24167	-3
2.25000	-2
2.25833	-1
2.26667	1
2.27500	-0
2.28333	-3
2.29167	-6
2.30000	-8
2.30833	-7
2.31667	-5
2.32500	-2
2.33333	-0
2.34167	-2
2.35000	-6
2.35833	-10
2.36667	-15
2.37500	-18
2.38333	-20
2.39167	-19
2.40000	-17
2.40833	-14
2.41667	-12
2.42500	-10
2.43333	-12
2.44167	-15
2.45000	-19
2.45833	-22
2.46667	-22
2.47500	-20
2.48333	-16
2.49167	-13
2.50000	-11
2.50833	-11
2.51667	-11
2.52500	-11
2.53333	-10
2.54167	-7
2.55000	-5
2.55833	-4
2.56667	-6
2.57500	-7
2.58333	-9
2.59167	-10
2.60000	-9
2.60833	-7
2.61667	-6
2.62500	-5
2.63333	-5
2.64167	-3
2.65000	1
2.65833	5
2.66667	10
2.67500	14
2.68333	16
2.69167	17
2.70000	18
2.70833	18
2.71667	17
2.72500	14
2.73333	9
2.74167	3
2.75000	-4
2.75833	-9
2.76667	-12
2.77500	-14
2.78333	-13
2.79167	-11
2.80000	-10
2.80833	-10
2.81667	-13
2.82500	-16
2.83333	-18
2.84167	-17
2.85000	-14
2.85833	-11
2.86667	-11
2.87500	-12
2.88333	-15
2.89167	-17
2.90000	-15
2.90833	-9
2.91667	-3
2.92500	4
2.93333	8
2.94167	6
2.95000	2
2.95833	-4
2.96667	-10
2.97500	-14
2.98333	-16
2.99167	-17
3.00000	-17
3.00833	-19
3.01667	-22
3.02500	-25
3.03333	-27
3.04167	-27
3.05000	-26
3.05833	-22
3.06667	-17
3.07500	-12
3.08333	-8
3.09167	-5
3.10000	-5
3.10833	-7
3.11667	-8
3.12500	-9
3.13333	-8
3.14167	-6
3.15000	-5
3.15833	-6
3.16667	-8
3.17500	-11
3.18333	-11
3.19167	-11
3.20000	-9
3.20833	-7
3.21667	-6
3.22500	-6
3.23333	-6
3.24167	-6
3.25000	-5
3.25833	-4
3.26667	-2
3.27500	-1
3.28333	-1
3.29167	-1
3.30000	-1
3.30833	-1
3.31667	0
3.32500	1
3.33333	1
3.34167	1
3.35000	-1
3.35833	-4
3.36667	-8
3.37500	-11
3.38333	-12
3.39167	-13
3.40000	-12
3.40833	-12
3.41667	-13
3.42500	-16
3.43333	-18
3.44167	-19
3.45000	-19
3.45833	-18
3.46667	-16
3.47500	-15
3.48333	-13
3.49167	-11
3.50000	-10
3.50833	-9
3.51667	-8
3.52500	-9
3.53333	-9
3.54167	-7
3.55000	-4
3.55833	-2
3.56667	-1
3.57500	-2
3.58333	-5
3.59167	-10
3.60000	-14
3.60833	-18
3.61667	-20
3.62500	-22
3.63333	-24
3.64167	-26
3.65000	-26
3.65833	-24
3.66667	-20
3.67500	-15
3.68333	-12
3.69167	-10
3.70000	-12
3.70833	-16
3.71667	-19
3.72500	-21
3.73333	-20
3.74167	-16
3.75000	-12
3.75833	-8
3.76667	-5
3.77500	-4
3.78333	-6
3.79167	-9
3.80000	-11
3.80833	-11
3.81667	-9
3.82500	-5
3.83333	-4
3.84167	-5
3.85000	-8
3.85833	-13
3.86667	-18
3.87500	-21
3.88333	-21
3.89167	-18
3.90000	-15
3.90833	-11
3.91667	-10
3.92500	-10
3.93333	-14
3.94167	-21
3.95000	-29
3.95833	-35
3.96667	-39
3.97500	-39
3.98333	-36
3.99167	-30
4.00000	-25
4.00833	-19
4.01667	-14
4.02500	-9
4.03333	-6
4.04167	-3
4.05000	-1
4.05833	-1
4.06667	-3
4.07500	-6
4.08333	-9
4.09167	-11
4.10000	-9
4.10833	-5
4.11667	-2
4.12500	0
4.13333	-0
4.14167	-5
4.15000	-11
4.15833	-17
4.16667	-22
4.17500	-25
4.18333	-27
4.19167	-26
4.20000	-23
4.20833	-20
4.21667	-16
4.22500	-13
4.23333	-12
4.24167	-13
4.25000	-17
4.25833	-20
4.26667	-24
4.27500	-28
4.28333	-31
4.29167	-32
4.30000	-31
4.30833	-27
4.31667	-22
4.32500	-16
4.33333	-11
4.34167	-11
4.35000	-11
4.35833	-12
4.36667	-10
4.37500	-8
4.38333	-5
4.39167	-4
4.40000	-5
4.40833	-7
4.41667	-9
4.42500	-10
4.43333	-11
4.44167	-12
4.45000	-15
4.45833	-18
4.46667	-20
4.47500	-21
4.48333	-21
4.49167	-19
4.50000	-18
4.50833	-17
4.51667	-13
4.52500	-8
4.53333	-3
4.54167	1
4.55000	3
4.55833	2
4.56667	-2
4.57500	-6
4.58333	-9
4.59167	-12
4.60000	-13
4.60833	-14
4.61667	-14
4.62500	-12
4.63333	-10
4.64167	-8
4.65000	-6
4.65833	-6
4.66667	-9
4.67500	-11
4.68333	-11
4.69167	-10
4.70000	-7
4.70833	-4
4.71667	-3
4.72500	-3
4.73333	-4
4.74167	-6
4.75000	-8
4.75833	-9
4.76667	-9
4.77500	-8
4.78333	-6
4.79167	-5
4.80000	-6
4.80833	-10
4.81667	-13
4.82500	-15
4.83333	-15
4.84167	-15
4.85000	-15
4.85833	-16
4.86667	-17
4.87500	-18
4.88333	-19
4.89167	-21
4.90000	-24
4.90833	-29
4.91667	-32
4.92500	-34
4.93333	-33
4.94167	-29
4.95000	-25
4.95833	-21
4.96667	-19
4.97500	-17
4.98333	-17
4.99167	-18
5.00000	-19
5.00833	-21
5.01667	-22
5.02500	-22
5.03333	-21
5.04167	-19
5.05000	-17
5.05833	-15
5.06667	-13
5.07500	-13
5.08333	-14
5.09167	-16
5.10000	-19
5.10833	-21
5.11667	-22
5.12500	-21
5.13333	-18
5.14167	-14
5.15000	-9
5.15833	-6
5.16667	-3
5.17500	-2
5.18333	-2
5.19167	-2
5.20000	-0
5.20833	1
5.21667	1
5.22500	-1
5.23333	-4
5.24167	-6
5.25000	-7
5.25833	-6
5.26667	-5
5.27500	-4
5.28333	-6
5.29167	-8
5.30000	-11
5.30833	-13
5.31667	-14
5.32500	-15
5.33333	-15
5.34167	-16
5.35000	-18
5.35833	-20
5.36667	-21
5.37500	-19
5.38333	-15
5.39167	-10
5.40000	-5
5.40833	-0
5.41667	2
5.42500	1
5.43333	-1
5.44167	-3
5.45000	-5
5.45833	-7
5.46667	-8
5.47500	-9
5.48333	-11
5.49167	-13
5.50000	-15
5.50833	-17
5.51667	-16
5.52500	-13
5.53333	-9
5.54167	-7
5.55000	-7
5.55833	-8
5.56667	-8
5.57500	-7
5.58333	-3
5.59167	1
5.60000	3
5.60833	4
5.61667	3
5.62500	1
5.63333	-0
5.64167	1
5.65000	3
5.65833	4
5.66667	3
5.67500	1
5.68333	-1
5.69167	-2
5.70000	-2
5.70833	-1
5.71667	0
5.72500	0
5.73333	-1
5.74167	-3
5.75000	-6
5.75833	-8
5.76667	-10
5.77500	-12
5.78333	-13
5.79167	-14
5.80000	-15
5.80833	-15
5.81667	-15
5.82500	-13
5.83333	-12
5.84167	-13
5.85000	-15
5.85833	-17
5.86667	-20
5.87500	-21
5.88333	-21
5.89167	-19
5.90000	-17
5.90833	-15
5.91667	-12
5.92500	-8
5.93333	-5
5.94167	-5
5.95000	-8
5.95833	-11
5.96667	-15
5.97500	-18
5.98333	-20
5.99167	-21
6.00000	-20
6.00833	-19
6.01667	-16
6.02500	-13
6.03333	-12
6.04167	-13
6.05000	-16
6.05833	-18
6.06667	-18
6.07500	-17
6.08333	-16
6.09167	-14
6.10000	-14
6.10833	-15
6.11667	-16
6.12500	-17
6.13333	-16
6.14167	-14
6.15000	-13
6.15833	-12
6.16667	-14
6.17500	-18
6.18333	-24
6.19167	-30
6.20000	-34
6.20833	-36
6.21667	-35
6.22500	-29
6.23333	-22
6.24167	-16
6.25000	-12
6.25833	-13
6.26667	-17
6.27500	-22
6.28333	-27
6.29167	-30
6.30000	-32
6.30833	-32
6.31667	-33
6.32500	-35
6.33333	-37
6.34167	-40
6.35000	-42
6.35833	-41
6.36667	-37
6.37500	-34
6.38333	-31
6.39167	-31
6.40000	-32
6.40833	-34
6.41667	-33
6.42500	-31
6.43333	-28
6.44167	-25
6.45000	-23
6.45833	-22
6.46667	-24
6.47500	-26
6.48333	-27
6.49167	-27
6.50000	-26
6.50833	-24
6.51667	-22
6.52500	-19
6.53333	-16
6.54167	-12
6.55000	-9
6.55833	-9
6.56667	-13
6.57500	-16
6.58333	-19
6.59167	-21
6.60000	-21
6.60833	-19
6.61667	-20
6.62500	-23
6.63333	-26
6.64167	-27
6.65000	-27
6.65833	-26
6.66667	-25
6.67500	-24
6.68333	-24
6.69167	-23
6.70000	-21
6.70833	-18
6.71667	-14
6.72500	-11
6.73333	-8
6.74167	-7
6.75000	-7
6.75833	-7
6.76667	-7
6.77500	-6
6.78333	-7
6.79167	-8
6.80000	-9
6.80833	-9
6.81667	-9
6.82500	-10
6.83333	-12
6.84167	-14
6.85000	-17
6.85833	-22
6.86667	-29
6.87500	-36
6.88333	-43
6.89167	-48
6.90000	-49
6.90833	-48
6.91667	-48
6.92500	-49
6.93333	-51
6.94167	-54
6.95000	-56
6.95833	-55
6.96667	-52
6.97500	-48
6.98333	-43
6.99167	-38
7.00000	-35
7.00833	-33
7.01667	-30
7.02500	-27
7.03333	-23
7.04167	-20
7.05000	-17
7.05833	-15
7.06667	-14
7.07500	-15
7.08333	-16
7.09167	-17
7.10000	-18
7.10833	-19
7.11667	-20
7.12500	-20
7.13333	-18
7.14167	-15
7.15000	-11
7.15833	-9
7.16667	-8
7.17500	-10
7.18333	-13
7.19167	-16
7.20000	-17
7.20833	-17
7.21667	-17
7.22500	-18
7.23333	-22
7.24167	-28
7.25000	-34
7.25833	-38
7.26667	-40
7.27500	-41
7.28333	-41
7.29167	-40
7.30000	-40
7.30833	-39
7.31667	-39
7.32500	-38
7.33333	-37
7.34167	-35
7.35000	-32
7.35833	-28
7.36667	-23
7.37500	-19
7.38333	-15
7.39167	-13
7.40000	-13
7.40833	-16
7.41667	-21
7.42500	-27
7.43333	-32
7.44167	-33
7.45000	-31
7.45833	-25
7.46667	-17
7.47500	-11
7.48333	-8
7.49167	-9
7.50000	-13
7.50833	-18
7.51667	-23
7.52500	-28
7.53333	-32
7.54167	-35
7.55000	-35
7.55833	-32
7.56667	-28
7.57500	-24
7.58333	-22
7.59167	-21
7.60000	-22
7.60833	-23
7.61667	-26
7.62500	-28
7.63333	-30
7.64167	-30
7.65000	-27
7.65833	-23
7.66667	-20
7.67500	-20
7.68333	-23
7.69167	-26
7.70000	-26
7.70833	-25
7.71667	-23
7.72500	-21
7.73333	-20
7.74167	-19
7.75000	-18
7.75833	-18
7.76667	-20
7.77500	-23
7.78333	-25
7.79167	-27
7.80000	-27
7.80833	-25
7.81667	-25
7.82500	-26
7.83333	-27
7.84167	-26
7.85000	-21
7.85833	-15
7.86667	-8
7.87500	-4
7.88333	-4
7.89167	-9
7.90000	-17
7.90833	-26
7.91667	-33
7.92500	-38
7.93333	-38
7.94167	-34
7.95000	-27
7.95833	-20
7.96667	-15
7.97500	-12
7.98333	-12
7.99167	-13
8.00000	-15
8.00833	-17
8.01667	-19
8.02500	-21
8.03333	-23
8.04167	-25
8.05000	-27
8.05833	-28
8.06667	-27
8.07500	-27
8.08333	-28
8.09167	-30
8.10000	-35
8.10833	-41
8.11667	-45
8.12500	-49
8.13333	-50
8.14167	-51
8.15000	-50
8.15833	-48
8.16667	-46
8.17500	-44
8.18333	-42
8.19167	-39
8.20000	-34
8.20833	-30
8.21667	-27
8.22500	-25
8.23333	-25
8.24167	-27
8.25000	-29
8.25833	-31
8.26667	-33
8.27500	-33
8.28333	-32
8.29167	-29
8.30000	-25
8.30833	-21
8.31667	-20
8.32500	-21
8.33333	-25
8.34167	-29
8.35000	-33
8.35833	-37
8.36667	-40
8.37500	-43
8.38333	-45
8.39167	-45
8.40000	-42
8.40833	-37
8.41667	-32
8.42500	-27
8.43333	-25
8.44167	-25
8.45000	-26
8.45833	-28
8.46667	-27
8.47500	-25
8.48333	-22
8.49167	-21
8.50000	-22
8.50833	-26
8.51667	-31
8.52500	-38
8.53333	-43
8.54167	-44
8.55000	-41
8.55833	-37
8.56667	-33
8.57500	-31
8.58333	-33
8.59167	-37
8.60000	-41
8.60833	-45
8.61667	-48
8.62500	-48
8.63333	-47
8.64167	-45
8.65000	-43
8.65833	-40
8.66667	-36
8.67500	-34
8.68333	-34
8.69167	-36
8.70000	-39
8.70833	-42
8.71667	-44
8.72500	-43
8.73333	-40
8.74167	-37
8.75000	-32
8.75833	-27
8.76667	-22
8.77500	-20
8.78333	-21
8.79167	-24
8.80000	-26
8.80833	-26
8.81667	-25
8.82500	-22
8.83333	-20
8.84167	-19
8.85000	-20
8.85833	-21
8.86667	-23
8.87500	-25
8.88333	-28
8.89167	-31
8.90000	-33
8.90833	-35
8.91667	-35
8.92500	-33
8.93333	-30
8.94167	-27
8.95000	-23
8.95833	-22
8.96667	-23
8.97500	-25
8.98333	-28
8.99167	-31
9.00000	-34
9.00833	-37
9.01667	-39
9.02500	-40
9.03333	-40
9.04167	-39
9.05000	-38
9.05833	-36
9.06667	-37
9.07500	-38
9.08333	-39
9.09167	-39
9.10000	-38
9.10833	-35
9.11667	-31
9.12500	-27
9.13333	-24
9.14167	-21
9.15000	-19
9.15833	-17
9.16667	-17
9.17500	-17
9.18333	-18
9.19167	-18
9.20000	-17
9.20833	-16
9.21667	-17
9.22500	-20
9.23333	-25
9.24167	-28
9.25000	-31
9.25833	-33
9.26667	-38
9.27500	-43
9.28333	-49
9.29167	-52
9.30000	-51
9.30833	-46
9.31667	-41
9.32500	-38
9.33333	-36
9.34167	-35
9.35000	-35
9.35833	-35
9.36667	-36
9.37500	-36
9.38333	-36
9.39167	-34
9.40000	-31
9.40833	-27
9.41667	-24
9.42500	-22
9.43333	-21
9.44167	-18
9.45000	-15
9.45833	-12
9.46667	-12
9.47500	-13
9.48333	-16
9.49167	-20
9.50000	-23
9.50833	-26
9.51667	-29
9.52500	-31
9.53333	-34
9.54167	-36
9.55000	-38
9.55833	-37
9.56667	-34
9.57500	-29
9.58333	-22
9.59167	-16
9.60000	-12
9.60833	-13
9.61667	-17
9.62500	-23
9.63333	-29
9.64167	-33
9.65000	-37
9.65833	-38
9.66667	-36
9.67500	-35
9.68333	-36
9.69167	-39
9.70000	-43
9.70833	-47
9.71667	-49
9.72500	-48
9.73333	-43
9.74167	-35
9.75000	-26
9.75833	-18
9.76667	-12
9.77500	-10
9.78333	-12
9.79167	-15
9.80000	-20
9.80833	-25
9.81667	-29
9.82500	-33
9.83333	-36
9.84167	-38
9.85000	-38
9.85833	-37
9.86667	-36
9.87500	-34
9.88333	-32
9.89167	-30
9.90000	-30
9.90833	-31
9.91667	-32
9.92500	-34
9.93333	-33
9.94167	-30
9.95000	-27
9.95833	-26
9.96667	-28
9.97500	-31
9.98333	-34
9.99167	-35
10.00000	-32
10.00833	-27
10.01667	-24
10.02500	-24
10.03333	-26
10.04167	-29
10.05000	-30
10.05833	-26
10.06667	-20
10.07500	-15
10.08333	-15
10.09167	-19
10.10000	-25
10.10833	-33
10.11667	-37
10.12500	-36
10.13333	-32
10.14167	-25
10.15000	-18
10.15833	-15
10.16667	-16
10.17500	-19
10.18333	-24
10.19167	-30
10.20000	-35
10.20833	-39
10.21667	-41
10.22500	-41
10.23333	-40
10.24167	-38
10.25000	-37
10.25833	-38
10.26667	-40
10.27500	-42
10.28333	-42
10.29167	-41
10.30000	-41
10.30833	-42
10.31667	-44
10.32500	-46
10.33333	-46
10.34167	-42
10.35000	-34
10.35833	-27
10.36667	-21
10.37500	-19
10.38333	-22
10.39167	-28
10.40000	-32
10.40833	-35
10.41667	-35
10.42500	-35
10.43333	-35
10.44167	-35
10.45000	-35
10.45833	-35
10.46667	-35
10.47500	-34
10.48333	-33
10.49167	-32
10.50000	-30
10.50833	-27
10.51667	-26
10.52500	-26
10.53333	-28
10.54167	-32
10.55000	-36
10.55833	-40
10.56667	-42
10.57500	-43
10.58333	-45
10.59167	-47
10.60000	-50
10.60833	-52
10.61667	-54
10.62500	-53
10.63333	-51
10.64167	-47
10.65000	-42
10.65833	-37
10.66667	-33
10.67500	-31
10.68333	-31
10.69167	-33
10.70000	-32
10.70833	-29
10.71667	-25
10.72500	-23
10.73333	-21
10.74167	-23
10.75000	-27
10.75833	-29
10.76667	-29
10.77500	-29
10.78333	-28
10.79167	-28
10.80000	-29
10.80833	-29
10.81667	-28
10.82500	-28
10.83333	-28
10.84167	-29
10.85000	-32
10.85833	-36
10.86667	-40
10.87500	-43
10.88333	-45
10.89167	-44
10.90000	-38
10.90833	-30
10.91667	-25
10.92500	-23
10.93333	-25
10.94167	-29
10.95000	-34
10.95833	-36
10.96667	-36
10.97500	-34
10.98333	-34
10.99167	-33
11.00000	-32
11.00833	-31
11.01667	-31
11.02500	-32
11.03333	-34
11.04167	-37
11.05000	-39
11.05833	-38
11.06667	-33
11.07500	-27
11.08333	-22
11.09167	-19
11.10000	-18
11.10833	-19
11.11667	-19
11.12500	-16
11.13333	-12
11.14167	-9
11.15000	-9
11.15833	-13
11.16667	-22
11.17500	-30
11.18333	-35
11.19167	-39
11.20000	-41
11.20833	-43
11.21667	-45
11.22500	-48
11.23333	-49
11.24167	-46
11.25000	-42
11.25833	-38
11.26667	-36
11.27500	-36
11.28333	-37
11.29167	-37
11.30000	-37
11.30833	-35
11.31667	-33
11.32500	-33
11.33333	-34
11.34167	-34
11.35000	-34
11.35833	-34
11.36667	-33
11.37500	-32
11.38333	-30
11.39167	-28
11.40000	-26
11.40833	-26
11.41667	-28
11.42500	-31
11.43333	-35
11.44167	-37
11.45000	-37
11.45833	-36
11.46667	-35
11.47500	-33
11.48333	-32
11.49167	-30
11.50000	-28
11.50833	-25
11.51667	-21
11.52500	-16
11.53333	-14
11.54167	-13
11.55000	-16
11.55833	-22
11.56667	-30
11.57500	-36
11.58333	-39
11.59167	-40
11.60000	-39
11.60833	-38
11.61667	-37
11.62500	-39
11.63333	-42
11.64167	-45
11.65000	-46
11.65833	-47
11.66667	-47
11.67500	-46
11.68333	-45
11.69167	-44
11.70000	-43
11.70833	-42
11.71667	-42
11.72500	-44
11.73333	-46
11.74167	-47
11.75000	-46
11.75833	-43
11.76667	-40
11.77500	-38
11.78333	-38
11.79167	-37
11.80000	-35
11.80833	-32
11.81667	-30
11.82500	-30
11.83333	-32
11.84167	-35
11.85000	-38
11.85833	-39
11.86667	-37
11.87500	-34
11.88333	-33
11.89167	-31
11.90000	-31
11.90833	-32
11.91667	-32
11.92500	-31
11.93333	-30
11.94167	-30
11.95000	-30
11.95833	-32
11.96667	-35
11.97500	-36
11.98333	-37
11.99167	-37
12.00000	-37
12.00833	-37
12.01667	-39
12.02500	-41
12.03333	-43
12.04167	-42
12.05000	-39
12.05833	-36
12.06667	-32
12.07500	-30
12.08333	-31
12.09167	-32
12.10000	-32
12.10833	-31
12.11667	-30
12.12500	-31
12.13333	-33
12.14167	-37
12.15000	-40
12.15833	-42
12.16667	-42
12.17500	-41
12.18333	-42
12.19167	-43
12.20000	-44
12.20833	-43
12.21667	-42
12.22500	-40
12.23333	-38
12.24167	-39
12.25000	-40
12.25833	-42
12.26667	-43
12.27500	-44
12.28333	-41
12.29167	-38
12.30000	-35
12.30833	-33
12.31667	-31
12.32500	-31
12.33333	-32
12.34167	-33
12.35000	-34
12.35833	-35
12.36667	-35
12.37500	-36
12.38333	-37
12.39167	-39
12.40000	-41
12.40833	-43
12.41667	-42
12.42500	-40
12.43333	-36
12.44167	-33
12.45000	-31
12.45833	-31
12.46667	-33
12.47500	-36
12.48333	-39
12.49167	-41
12.50000	-44
12.50833	-46
12.51667	-47
12.52500	-46
12.53333	-43
12.54167	-40
12.55000	-37
12.55833	-37
12.56667	-39
12.57500	-40
12.58333	-40
12.59167	-39
12.60000	-38
12.60833	-36
12.61667	-36
12.62500	-36
12.63333	-36
12.64167	-34
12.65000	-33
12.65833	-33
12.66667	-35
12.67500	-37
12.68333	-37
12.69167	-36
12.70000	-33
12.70833	-30
12.71667	-30
12.72500	-32
12.73333	-36
12.74167	-40
12.75000	-43
12.75833	-45
12.76667	-46
12.77500	-45
12.78333	-43
12.79167	-41
12.80000	-39
12.80833	-37
12.81667	-35
12.82500	-34
12.83333	-32
12.84167	-30
12.85000	-27
12.85833	-26
12.86667	-25
12.87500	-26
12.88333	-26
12.89167	-27
12.90000	-31
12.90833	-36
12.91667	-40
12.92500	-41
12.93333	-40
12.94167	-35
12.95000	-30
12.95833	-27
12.96667	-27
12.97500	-29
12.98333	-32
12.99167	-35
13.00000	-36
13.00833	-36
13.01667	-34
13.02500	-31
13.03333	-28
13.04167	-26
13.05000	-24
13.05833	-26
13.06667	-29
13.07500	-32
13.08333	-33
13.09167	-32
13.10000	-30
13.10833	-27
13.11667	-25
13.12500	-25
13.13333	-26
13.14167	-27
13.15000	-28
13.15833	-31
13.16667	-33
13.17500	-33
13.18333	-31
13.19167	-27
13.20000	-23
13.20833	-20
13.21667	-19
13.22500	-21
13.23333	-24
13.24167	-26
13.25000	-28
13.25833	-28
13.26667	-28
13.27500	-29
13.28333	-30
13.29167	-33
13.30000	-35
13.30833	-39
13.31667	-41
13.32500	-44
13.33333	-44
13.34167	-44
13.35000	-42
13.35833	-40
13.36667	-38
13.37500	-37
13.38333	-35
13.39167	-34
13.40000	-34
13.40833	-36
13.41667	-38
13.42500	-40
13.43333	-40
13.44167	-38
13.45000	-34
13.45833	-33
13.46667	-34
13.47500	-37
13.48333	-39
13.49167	-41
13.50000	-41
13.50833	-38
13.51667	-36
13.52500	-35
13.53333	-36
13.54167	-36
13.55000	-36
13.55833	-36
13.56667	-36
13.57500	-35
13.58333	-31
13.59167	-26
13.60000	-22
13.60833	-18
13.61667	-17
13.62500	-18
13.63333	-19
13.64167	-18
13.65000	-16
13.65833	-15
13.66667	-16
13.67500	-17
13.68333	-20
13.69167	-23
13.70000	-26
13.70833	-28
13.71667	-28
13.72500	-25
13.73333	-20
13.74167	-15
13.75000	-11
13.75833	-10
13.76667	-12
13.77500	-15
13.78333	-20
13.79167	-25
13.80000	-30
13.80833	-36
13.81667	-39
13.82500	-41
13.83333	-40
13.84167	-38
13.85000	-35
13.85833	-30
13.86667	-26
13.87500	-22
13.88333	-20
13.89167	-18
13.90000	-17
13.90833	-18
13.91667	-18
13.92500	-17
13.93333	-16
13.94167	-17
13.95000	-20
13.95833	-23
13.96667	-27
13.97500	-29
13.98333	-30
13.99167	-30
14.00000	-30
14.00833	-30
14.01667	-29
14.02500	-26
14.03333	-22
14.04167	-18
14.05000	-16
14.05833	-16
14.06667	-17
14.07500	-17
14.08333	-16
14.09167	-13
14.10000	-10
14.10833	-7
14.11667	-7
14.12500	-10
14.13333	-15
14.14167	-21
14.15000	-25
14.15833	-27
14.16667	-27
14.17500	-26
14.18333	-26
14.19167	-27
14.20000	-27
14.20833	-26
14.21667	-23
14.22500	-19
14.23333	-15
14.24167	-12
14.25000	-12
14.25833	-12
14.26667	-14
14.27500	-15
14.28333	-16
14.29167	-17
14.30000	-19
14.30833	-21
14.31667	-23
14.32500	-23
14.33333	-22
14.34167	-19
14.35000	-16
14.35833	-14
14.36667	-12
14.37500	-10
14.38333	-10
14.39167	-10
14.40000	-12
14.40833	-15
14.41667	-17
14.42500	-19
14.43333	-18
14.44167	-17
14.45000	-17
14.45833	-17
14.46667	-19
14.47500	-20
14.48333	-20
14.49167	-18
14.50000	-15
14.50833	-10
14.51667	-6
14.52500	-3
14.53333	-2
14.54167	-3
14.55000	-7
14.55833	-13
14.56667	-20
14.57500	-26
14.58333	-30
14.59167	-31
14.60000	-28
14.60833	-23
14.61667	-19
14.62500	-15
14.63333	-14
14.64167	-15
14.65000	-17
14.65833	-19
14.66667	-22
14.67500	-24
14.68333	-27
14.69167	-29
14.70000	-29
14.70833	-29
14.71667	-27
14.72500	-27
14.73333	-26
14.74167	-25
14.75000	-24
14.75833	-24
14.76667	-23
14.77500	-23
14.78333	-24
14.79167	-25
14.80000	-27
14.80833	-28
14.81667	-29
14.82500	-31
14.83333	-33
14.84167	-34
14.85000	-35
14.85833	-37
14.86667	-38
14.87500	-40
14.88333	-39
14.89167	-37
14.90000	-37
14.90833	-36
14.91667	-35
14.92500	-33
14.93333	-31
14.94167	-27
14.95000	-23
14.95833	-20
14.96667	-18
14.97500	-17
14.98333	-17
14.99167	-16
15.00000	-19
15.00833	-23
15.01667	-27
15.02500	-31
15.03333	-33
15.04167	-34
15.05000	-32
15.05833	-30
15.06667	-28
15.07500	-25
15.08333	-21
15.09167	-16
15.10000	-13
15.10833	-11
15.11667	-11
15.12500	-13
15.13333	-17
15.14167	-21
15.15000	-25
15.15833	-29
15.16667	-32
15.17500	-33
15.18333	-34
15.19167	-35
15.20000	-37
15.20833	-40
15.21667	-41
15.22500	-42
15.23333	-40
15.24167	-36
15.25000	-31
15.25833	-27
15.26667	-25
15.27500	-24
15.28333	-24
15.29167	-27
15.30000	-30
15.30833	-33
15.31667	-35
15.32500	-37
15.33333	-37
15.34167	-35
15.35000	-34
15.35833	-32
15.36667	-30
15.37500	-29
15.38333	-29
15.39167	-32
15.40000	-34
15.40833	-37
15.41667	-39
15.42500	-40
15.43333	-42
15.44167	-45
15.45000	-48
15.45833	-51
15.46667	-53
15.47500	-53
15.48333	-52
15.49167	-49
15.50000	-47
15.50833	-46
15.51667	-45
15.52500	-45
15.53333	-44
15.54167	-41
15.55000	-36
15.55833	-33
15.56667	-31
15.57500	-33
15.58333	-36
15.59167	-39
15.60000	-42
15.60833	-45
15.61667	-46
15.62500	-48
15.63333	-49
15.64167	-49
15.65000	-47
15.65833	-44
15.66667	-42
15.67500	-40
15.68333	-41
15.69167	-43
15.70000	-45
15.70833	-47
15.71667	-47
15.72500	-45
15.73333	-44
15.74167	-42
15.75000	-42
15.75833	-43
15.76667	-44
15.77500	-47
15.78333	-50
15.79167	-53
15.80000	-54
15.80833	-54
15.81667	-54
15.82500	-54
15.83333	-55
15.84167	-56
15.85000	-57
15.85833	-56
15.86667	-55
15.87500	-53
15.88333	-52
15.89167	-51
15.90000	-50
15.90833	-51
15.91667	-52
15.92500	-54
15.93333	-55
15.94167	-55
15.95000	-54
15.95833	-52
15.96667	-52
15.97500	-52
15.98333	-52
15.99167	-51
16.00000	-51
16.00833	-53
16.01667	-55
16.02500	-58
16.03333	-61
16.04167	-62
16.05000	-62
16.05833	-61
16.06667	-62
16.07500	-62
16.08333	-62
16.09167	-62
16.10000	-63
16.10833	-64
16.11667	-64
16.12500	-62
16.13333	-59
16.14167	-57
16.15000	-56
16.15833	-58
16.16667	-61
16.17500	-63
16.18333	-62
16.19167	-59
16.20000	-54
16.20833	-51
16.21667	-51
16.22500	-55
16.23333	-62
16.24167	-67
16.25000	-70
16.25833	-68
16.26667	-62
16.27500	-56
16.28333	-51
16.29167	-47
16.30000	-46
16.30833	-48
16.31667	-52
16.32500	-59
16.33333	-65
16.34167	-69
16.35000	-69
16.35833	-68
16.36667	-65
16.37500	-64
16.38333	-63
16.39167	-62
16.40000	-60
16.40833	-56
16.41667	-53
16.42500	-51
16.43333	-52
16.44167	-54
16.45000	-56
16.45833	-56
16.46667	-55
16.47500	-54
16.48333	-53
16.49167	-54
16.50000	-57
16.50833	-60
16.51667	-62
16.52500	-63
16.53333	-61
16.54167	-59
16.55000	-57
16.55833	-55
16.56667	-54
16.57500	-54
16.58333	-54
16.59167	-55
16.60000	-56
16.60833	-58
16.61667	-60
16.62500	-61
16.63333	-61
16.64167	-59
16.65000	-56
16.65833	-53
16.66667	-51
16.67500	-50
16.68333	-52
16.69167	-56
16.70000	-61
16.70833	-68
16.71667	-75
16.72500	-82
16.73333	-84
16.74167	-82
16.75000	-75
16.75833	-69
16.76667	-65
16.77500	-65
16.78333	-69
16.79167	-74
16.80000	-77
16.80833	-78
16.81667	-78
16.82500	-77
16.83333	-78
16.84167	-78
16.85000	-77
16.85833	-76
16.86667	-74
16.87500	-74
16.88333	-73
16.89167	-74
16.90000	-74
16.90833	-73
16.91667	-73
16.92500	-73
16.93333	-74
16.94167	-72
16.95000	-70
16.95833	-69
16.96667	-69
16.97500	-71
16.98333	-75
16.99167	-79
17.00000	-82
17.00833	-83
17.01667	-82
17.02500	-78
17.03333	-75
17.04167	-71
17.05000	-68
17.05833	-67
17.06667	-69
17.07500	-70
17.08333	-71
17.09167	-70
17.10000	-69
17.10833	-67
17.11667	-66
17.12500	-65
17.13333	-64
17.14167	-64
17.15000	-64
17.15833	-65
17.16667	-67
17.17500	-69
17.18333	-71
17.19167	-72
17.20000	-71
17.20833	-69
17.21667	-67
17.22500	-67
17.23333	-69
17.24167	-73
17.25000	-78
17.25833	-82
17.26667	-82
17.27500	-81
17.28333	-77
17.29167	-74
17.30000	-72
17.30833	-72
17.31667	-74
17.32500	-78
17.33333	-82
17.34167	-84
17.35000	-86
17.35833	-87
17.36667	-87
17.37500	-87
17.38333	-88
17.39167	-88
17.40000	-85
17.40833	-79
17.41667	-71
17.42500	-63
17.43333	-58
17.44167	-56
17.45000	-57
17.45833	-60
17.46667	-64
17.47500	-66
17.48333	-67
17.49167	-67
17.50000	-65
17.50833	-64
17.51667	-65
17.52500	-70
17.53333	-77
17.54167	-84
17.55000	-89
17.55833	-91
17.56667	-89
17.57500	-87
17.58333	-85
17.59167	-85
17.60000	-86
17.60833	-86
17.61667	-86
17.62500	-82
17.63333	-78
17.64167	-75
17.65000	-72
17.65833	-69
17.66667	-68
17.67500	-68
17.68333	-67
17.69167	-66
17.70000	-66
17.70833	-68
17.71667	-72
17.72500	-78
17.73333	-83
17.74167	-86
17.75000	-87
17.75833	-86
17.76667	-84
17.77500	-83
17.78333	-81
17.79167	-82
17.80000	-84
17.80833	-87
17.81667	-87
17.82500	-84
17.83333	-80
17.84167	-77
17.85000	-75
17.85833	-77
17.86667	-81
17.87500	-84
17.88333	-84
17.89167	-82
17.90000	-79
17.90833	-76
17.91667	-75
17.92500	-77
17.93333	-80
17.94167	-82
17.95000	-81
17.95833	-79
17.96667	-77
17.97500	-75
17.98333	-75
17.99167	-76
18.00000	-78
18.00833	-80
18.01667	-81
18.02500	-82
18.03333	-82
18.04167	-83
18.05000	-84
18.05833	-85
18.06667	-85
18.07500	-85
18.08333	-83
18.09167	-82
18.10000	-80
18.10833	-79
18.11667	-77
18.12500	-76
18.13333	-75
18.14167	-75
18.15000	-79
18.15833	-84
18.16667	-91
18.17500	-96
18.18333	-100
18.19167	-99
18.20000	-95
18.20833	-88
18.21667	-82
18.22500	-78
18.23333	-77
18.24167	-79
18.25000	-84
18.25833	-87
18.26667	-89
18.27500	-90
18.28333	-89
18.29167	-88
18.30000	-87
18.30833	-87
18.31667	-88
18.32500	-88
18.33333	-86
18.34167	-85
18.35000	-82
18.35833	-81
18.36667	-79
18.37500	-78
18.38333	-77
18.39167	-76
18.40000	-76
18.40833	-77
18.41667	-80
18.42500	-86
18.43333	-91
18.44167	-96
18.45000	-98
18.45833	-99
18.46667	-97
18.47500	-95
18.48333	-92
18.49167	-91
18.50000	-90
18.50833	-91
18.51667	-92
18.52500	-91
18.53333	-90
18.54167	-86
18.55000	-83
18.55833	-82
18.56667	-84
18.57500	-86
18.58333	-86
18.59167	-84
18.60000	-81
18.60833	-77
18.61667	-76
18.62500	-81
18.63333	-88
18.64167	-96
18.65000	-102
18.65833	-106
18.66667	-107
18.67500	-107
18.68333	-107
18.69167	-107
18.70000	-106
18.70833	-104
18.71667	-102
18.72500	-100
18.73333	-98
18.74167	-96
18.75000	-95
18.75833	-94
18.76667	-94
18.77500	-95
18.78333	-95
18.79167	-94
18.80000	-91
18.80833	-88
18.81667	-85
18.82500	-83
18.83333	-82
18.84167	-82
18.85000	-83
18.85833	-85
18.86667	-88
18.87500	-91
18.88333	-96
18.89167	-99
18.90000	-100
18.90833	-99
18.91667	-96
18.92500	-92
18.93333	-89
18.94167	-88
18.95000	-90
18.95833	-92
18.96667	-93
18.97500	-92
18.98333	-90
18.99167	-87
19.00000	-86
19.00833	-87
19.01667	-91
19.02500	-98
19.03333	-104
19.04167	-108
19.05000	-109
19.05833	-106
19.06667	-102
19.07500	-99
19.08333	-99
19.09167	-99
19.10000	-98
19.10833	-95
19.11667	-93
19.12500	-90
19.13333	-89
19.14167	-91
19.15000	-95
19.15833	-97
19.16667	-97
19.17500	-96
19.18333	-95
19.19167	-94
19.20000	-93
19.20833	-92
19.21667	-91
19.22500	-90
19.23333	-88
19.24167	-88
19.25000	-88
19.25833	-89
19.26667	-89
19.27500	-89
19.28333	-86
19.29167	-84
19.30000	-82
19.30833	-83
19.31667	-84
19.32500	-87
19.33333	-89
19.34167	-90
19.35000	-89
19.35833	-87
19.36667	-84
19.37500	-80
19.38333	-77
19.39167	-73
19.40000	-71
19.40833	-70
19.41667	-69
19.42500	-70
19.43333	-70
19.44167	-72
19.45000	-74
19.45833	-73
19.46667	-70
19.47500	-67
19.48333	-65
19.49167	-65
19.50000	-64
19.50833	-63
19.51667	-58
19.52500	-51
19.53333	-42
19.54167	-34
19.55000	-28
19.55833	-23
19.56667	-21
19.57500	-20
19.58333	-20
19.59167	-20
19.60000	-20
19.60833	-19
19.61667	-15
19.62500	-10
19.63333	-2
19.64167	8
19.65000	19
19.65833	30
19.66667	42
19.67500	52
19.68333	62
19.69167	71
19.70000	79
19.70833	85
19.71667	91
19.72500	96
19.73333	103
19.74167	114
19.75000	127
19.75833	142
19.76667	157
19.77500	172
19.78333	186
19.79167	200
19.80000	214
19.80833	228
19.81667	244
19.82500	263
19.83333	283
19.84167	303
19.85000	324
19.85833	345
19.86667	367
19.87500	389
19.88333	415
19.89167	441
19.90000	469
19.90833	498
19.91667	527
19.92500	557
19.93333	586
19.94167	615
19.95000	644
19.95833	673
19.96667	704
19.97500	736
19.98333	770
19.99167	804
20.00000	840
20.00833	878
20.01667	919
20.02500	963
20.03333	1008
20.04167	1054
20.05000	1100
20.05833	1145
20.06667	1192
20.07500	1238
20.08333	1287
20.09167	1336
20.10000	1384
20.10833	1432
20.11667	1477
20.12500	1520
20.13333	1564
20.14167	1612
20.15000	1664
20.15833	1717
20.16667	1775
20.17500	1832
20.18333	1890
20.19167	1947
20.20000	2003
20.20833	2058
20.21667	2111
20.22500	2164
20.23333	2215
20.24167	2267
20.25000	2319
20.25833	2371
20.26667	2426
20.27500	2481
20.28333	2540
20.29167	2598
20.30000	2654
20.30833	2709
20.31667	2760
20.32500	2810
20.33333	2858
20.34167	2905
20.35000	2952
20.35833	2998
20.36667	3043
20.37500	3087
20.38333	3132
20.39167	3176
20.40000	3220
20.40833	3263
20.41667	3304
20.42500	3344
20.43333	3383
20.44167	3423
20.45000	3463
20.45833	3499
20.46667	3533
20.47500	3565
20.48333	3595
20.49167	3623
20.50000	3651
20.50833	3677
20.51667	3698
20.52500	3715
20.53333	3730
20.54167	3745
20.55000	3761
20.55833	3777
20.56667	3793
20.57500	3805
20.58333	3811
20.59167	3813
20.60000	3811
20.60833	3806
20.61667	3800
20.62500	3794
20.63333	3788
20.64167	3782
20.65000	3775
20.65833	3766
20.66667	3756
20.67500	3742
20.68333	3724
20.69167	3702
20.70000	3676
20.70833	3648
20.71667	3621
20.72500	3596
20.73333	3571
20.74167	3548
20.75000	3524
20.75833	3499
20.76667	3470
20.77500	3440
20.78333	3407
20.79167	3372
20.80000	3334
20.80833	3295
20.81667	3256
20.82500	3217
20.83333	3178
20.84167	3138
20.85000	3099
20.85833	3057
20.86667	3011
20.87500	2965
20.88333	2916
20.89167	2868
20.90000	2820
20.90833	2772
20.91667	2726
20.92500	2679
20.93333	2633
20.94167	2586
20.95000	2538
20.95833	2493
20.96667	2449
20.97500	2406
20.98333	2363
20.99167	2319
21.00000	2272
21.00833	2224
21.01667	2178
21.02500	2132
21.03333	2088
21.04167	2045
21.05000	2003
21.05833	1961
21.06667	1919
21.07500	1879
21.08333	1837
21.09167	1797
21.10000	1758
21.10833	1718
21.11667	1679
21.12500	1639
21.13333	1599
21.14167	1560
21.15000	1522
21.15833	1490
21.16667	1460
21.17500	1434
21.18333	1406
21.19167	1378
21.20000	1345
21.20833	1309
21.21667	1274
21.22500	1240
21.23333	1210
21.24167	1181
21.25000	1155
21.25833	1129
21.26667	1102
21.27500	1077
21.28333	1052
21.29167	1029
21.30000	1009
21.30833	990
21.31667	972
21.32500	952
21.33333	933
21.34167	915
21.35000	898
21.35833	882
21.36667	866
21.37500	849
21.38333	831
21.39167	814
21.40000	799
21.40833	786
21.41667	773
21.42500	759
21.43333	744
21.44167	727
21.45000	711
21.45833	700
21.46667	693
21.47500	690
21.48333	688
21.49167	686
21.50000	680
21.50833	671
21.51667	661
21.52500	650
21.53333	640
21.54167	632
21.55000	626
21.55833	620
21.56667	614
21.57500	607
21.58333	598
21.59167	588
21.60000	577
21.60833	567
21.61667	558
21.62500	550
21.63333	544
21.64167	538
21.65000	533
21.65833	529
21.66667	524
21.67500	521
21.68333	520
21.69167	520
21.70000	519
21.70833	517
21.71667	512
21.72500	505
21.73333	499
21.74167	496
21.75000	494
21.75833	493
21.76667	491
21.77500	488
21.78333	486
21.79167	482
21.80000	478
21.80833	473
21.81667	467
21.82500	460
21.83333	453
21.84167	447
21.85000	441
21.85833	435
21.86667	430
21.87500	427
21.88333	427
21.89167	430
21.90000	434
21.90833	438
21.91667	439
21.92500	437
21.93333	432
21.94167	427
21.95000	422
21.95833	420
21.96667	422
21.97500	425
21.98333	427
21.99167	428
22.00000	426
22.00833	423
22.01667	420
22.02500	419
22.03333	417
22.04167	412
22.05000	405
22.05833	396
22.06667	386
22.07500	378
22.08333	373
22.09167	370
22.10000	367
22.10833	365
22.11667	362
22.12500	361
22.13333	359
22.14167	360
22.15000	361
22.15833	363
22.16667	366
22.17500	369
22.18333	371
22.19167	372
22.20000	373
22.20833	371
22.21667	367
22.22500	361
22.23333	354
22.24167	348
22.25000	343
22.25833	340
22.26667	338
22.27500	337
22.28333	335
22.29167	333
22.30000	331
22.30833	329
22.31667	326
22.32500	323
22.33333	320
22.34167	317
22.35000	314
22.35833	311
22.36667	308
22.37500	306
22.38333	306
22.39167	307
22.40000	308
22.40833	310
22.41667	310
22.42500	309
22.43333	307
22.44167	305
22.45000	303
22.45833	300
22.46667	298
22.47500	293
22.48333	286
22.49167	279
22.50000	272
22.50833	265
22.51667	262
22.52500	261
22.53333	262
22.54167	263
22.55000	262
22.55833	261
22.56667	258
22.57500	254
22.58333	251
22.59167	248
22.60000	246
22.60833	243
22.61667	239
22.62500	235
22.63333	231
22.64167	227
22.65000	222
22.65833	218
22.66667	214
22.67500	213
22.68333	215
22.69167	218
22.70000	221
22.70833	223
22.71667	222
22.72500	216
22.73333	210
22.74167	205
22.75000	201
22.75833	198
22.76667	195
22.77500	192
22.78333	186
22.79167	181
22.80000	178
22.80833	178
22.81667	179
22.82500	182
22.83333	184
22.84167	183
22.85000	180
22.85833	173
22.86667	164
22.87500	155
22.88333	150
22.89167	146
22.90000	146
22.90833	148
22.91667	150
22.92500	153
22.93333	154
22.94167	153
22.95000	151
22.95833	148
22.96667	146
22.97500	145
22.98333	147
22.99167	150
23.00000	150
23.00833	149
23.01667	147
23.02500	144
23.03333	142
23.04167	142
23.05000	143
23.05833	144
23.06667	144
23.07500	141
23.08333	139
23.09167	137
23.10000	139
23.10833	142
23.11667	147
23.12500	152
23.13333	155
23.14167	155
23.15000	151
23.15833	147
23.16667	141
23.17500	136
23.18333	136
23.19167	140
23.20000	143
23.20833	144
23.21667	141
23.22500	137
23.23333	133
23.24167	130
23.25000	128
23.25833	127
23.26667	125
23.27500	122
23.28333	120
23.29167	119
23.30000	120
23.30833	121
23.31667	122
23.32500	121
23.33333	118
23.34167	115
23.35000	112
23.35833	111
23.36667	111
23.37500	112
23.38333	114
23.39167	114
23.40000	113
23.40833	109
23.41667	104
23.42500	100
23.43333	97
23.44167	99
23.45000	102
23.45833	106
23.46667	109
23.47500	110
23.48333	108
23.49167	105
23.50000	103
23.50833	103
23.51667	105
23.52500	108
23.53333	110
23.54167	113
23.55000	115
23.55833	116
23.56667	115
23.57500	114
23.58333	112
23.59167	110
23.60000	109
23.60833	109
23.61667	109
23.62500	107
23.63333	105
23.64167	103
23.65000	100
23.65833	99
23.66667	98
23.67500	96
23.68333	92
23.69167	86
23.70000	82
23.70833	80
23.71667	81
23.72500	84
23.73333	86
23.74167	86
23.75000	85
23.75833	84
23.76667	83
23.77500	83
23.78333	82
23.79167	82
23.80000	83
23.80833	85
23.81667	86
23.82500	86
23.83333	84
23.84167	82
23.85000	81
23.85833	80
23.86667	81
23.87500	84
23.88333	88
23.89167	93
23.90000	98
23.90833	103
23.91667	104
23.92500	101
23.93333	96
23.94167	92
23.95000	89
23.95833	88
23.96667	88
23.97500	90
23.98333	91
23.99167	93
24.00000	94
24.00833	94
24.01667	93
24.02500	92
24.03333	92
24.04167	92
24.05000	94
24.05833	95
24.06667	94
24.07500	92
24.08333	90
24.09167	86
24.10000	81
24.10833	75
24.11667	72
24.12500	71
24.13333	72
24.14167	76
24.15000	81
24.15833	82
24.16667	80
24.17500	77
24.18333	74
24.19167	72
24.20000	74
24.20833	78
24.21667	83
24.22500	89
24.23333	94
24.24167	99
24.25000	102
24.25833	104
24.26667	107
24.27500	108
24.28333	109
24.29167	110
24.30000	109
24.30833	106
24.31667	103
24.32500	103
24.33333	104
24.34167	106
24.35000	110
24.35833	114
24.36667	117
24.37500	119
24.38333	119
24.39167	117
24.40000	112
24.40833	107
24.41667	102
24.42500	99
24.43333	99
24.44167	102
24.45000	107
24.45833	112
24.46667	116
24.47500	120
24.48333	123
24.49167	125
24.50000	128
24.50833	130
24.51667	131
24.52500	131
24.53333	131
24.54167	132
24.55000	134
24.55833	137
24.56667	139
24.57500	140
24.58333	139
24.59167	136
24.60000	132
24.60833	130
24.61667	129
24.62500	132
24.63333	136
24.64167	139
24.65000	143
24.65833	143
24.66667	142
24.67500	139
24.68333	138
24.69167	136
24.70000	135
24.70833	135
24.71667	137
24.72500	141
24.73333	144
24.74167	148
24.75000	150
24.75833	150
24.76667	147
24.77500	143
24.78333	140
24.79167	138
24.80000	138
24.80833	138
24.81667	139
24.82500	140
24.83333	142
24.84167	143
24.85000	143
24.85833	144
24.86667	145
24.87500	146
24.88333	147
24.89167	148
24.90000	147
24.90833	145
24.91667	142
24.92500	140
24.93333	139
24.94167	140
24.95000	143
24.95833	145
24.96667	144
24.97500	141
24.98333	137
24.99167	132
25.00000	129
25.00833	126
25.01667	122
25.02500	118
25.03333	113
25.04167	109
25.05000	106
25.05833	105
25.06667	107
25.07500	110
25.08333	112
25.09167	115
25.10000	116
25.10833	117
25.11667	117
25.12500	114
25.13333	109
25.14167	104
25.15000	99
25.15833	96
25.16667	96
25.17500	96
25.18333	95
25.19167	94
25.20000	93
25.20833	93
25.21667	94
25.22500	95
25.23333	96
25.24167	95
25.25000	92
25.25833	88
25.26667	84
25.27500	81
25.28333	79
25.29167	79
25.30000	80
25.30833	83
25.31667	84
25.32500	86
25.33333	86
25.34167	85
25.35000	84
25.35833	83
25.36667	81
25.37500	79
25.38333	77
25.39167	76
25.40000	75
25.40833	75
25.41667	76
25.42500	77
25.43333	77
25.44167	77
25.45000	75
25.45833	75
25.46667	75
25.47500	76
25.48333	76
25.49167	76
25.50000	74
25.50833	72
25.51667	71
25.52500	71
25.53333	72
25.54167	73
25.55000	72
25.55833	70
25.56667	67
25.57500	65
25.58333	65
25.59167	66
25.60000	68
25.60833	70
25.61667	71
25.62500	69
25.63333	66
25.64167	64
25.65000	65
25.65833	66
25.66667	67
25.67500	68
25.68333	66
25.69167	64
25.70000	64
25.70833	65
25.71667	67
25.72500	69
25.73333	71
25.74167	71
25.75000	71
25.75833	71
25.76667	72
25.77500	73
25.78333	73
25.79167	70
25.80000	66
25.80833	61
25.81667	58
25.82500	59
25.83333	62
25.84167	67
25.85000	70
25.85833	71
25.86667	69
25.87500	67
25.88333	66
25.89167	67
25.90000	68
25.90833	69
25.91667	70
25.92500	70
25.93333	69
25.94167	70
25.95000	71
25.95833	72
25.96667	72
25.97500	71
25.98333	70
25.99167	70
26.00000	69
26.00833	69
26.01667	69
26.02500	68
26.03333	68
26.04167	68
26.05000	70
26.05833	73
26.06667	78
26.07500	81
26.08333	83
26.09167	82
26.10000	80
26.10833	76
26.11667	73
26.12500	71
26.13333	72
26.14167	76
26.15000	82
26.15833	88
26.16667	92
26.17500	93
26.18333	92
26.19167	89
26.20000	89
26.20833	92
26.21667	96
26.22500	101
26.23333	105
26.24167	105
26.25000	102
26.25833	98
26.26667	95
26.27500	94
26.28333	94
26.29167	95
26.30000	97
26.30833	97
26.31667	98
26.32500	99
26.33333	103
26.34167	108
26.35000	114
26.35833	118
26.36667	122
26.37500	125
26.38333	126
26.39167	127
26.40000	128
26.40833	130
26.41667	132
26.42500	134
26.43333	136
26.44167	135
26.45000	133
26.45833	132
26.46667	131
26.47500	131
26.48333	131
26.49167	130
26.50000	129
26.50833	130
26.51667	132
26.52500	135
26.53333	139
26.54167	141
26.55000	142
26.55833	144
26.56667	148
26.57500	150
26.58333	151
26.59167	151
26.60000	150
26.60833	151
26.61667	153
26.62500	155
26.63333	158
26.64167	160
26.65000	161
26.65833	164
26.66667	167
26.67500	170
26.68333	172
26.69167	171
26.70000	168
26.70833	164
26.71667	160
26.72500	157
26.73333	154
26.74167	152
26.75000	151
26.75833	149
26.76667	149
26.77500	152
26.78333	156
26.79167	162
26.80000	169
26.80833	176
26.81667	180
26.82500	180
26.83333	178
26.84167	174
26.85000	170
26.85833	167
26.86667	164
26.87500	162
26.88333	161
26.89167	160
26.90000	161
26.90833	163
26.91667	165
26.92500	165
26.93333	163
26.94167	159
26.95000	155
26.95833	152
26.96667	152
26.97500	154
26.98333	156
26.99167	157
27.00000	157
27.00833	155
27.01667	153
27.02500	151
27.03333	149
27.04167	147
27.05000	146
27.05833	144
27.06667	142
27.07500	140
27.08333	139
27.09167	137
27.10000	136
27.10833	136
27.11667	136
27.12500	137
27.13333	139
27.14167	142
27.15000	144
27.15833	144
27.16667	142
27.17500	139
27.18333	136
27.19167	135
27.20000	134
27.20833	134
27.21667	134
27.22500	133
27.23333	132
27.24167	129
27.25000	125
27.25833	123
27.26667	122
27.27500	122
27.28333	122
27.29167	121
27.30000	117
27.30833	114
27.31667	113
27.32500	117
27.33333	123
27.34167	128
27.35000	131
27.35833	130
27.36667	126
27.37500	122
27.38333	119
27.39167	119
27.40000	119
27.40833	118
27.41667	115
27.42500	110
27.43333	105
27.44167	102
27.45000	102
27.45833	105
27.46667	109
27.47500	115
27.48333	122
27.49167	128
27.50000	133
27.50833	136
27.51667	137
27.52500	135
27.53333	133
27.54167	131
27.55000	130
27.55833	129
27.56667	127
27.57500	126
27.58333	125
27.59167	126
27.60000	126
27.60833	125
27.61667	123
27.62500	122
27.63333	120
27.64167	119
27.65000	119
27.65833	122
27.66667	126
27.67500	132
27.68333	137
27.69167	142
27.70000	143
27.70833	142
27.71667	140
27.72500	137
27.73333	135
27.74167	135
27.75000	136
27.75833	138
27.76667	141
27.77500	144
27.78333	147
27.79167	151
27.80000	155
27.80833	159
27.81667	163
27.82500	166
27.83333	167
27.84167	169
27.85000	170
27.85833	171
27.86667	172
27.87500	172
27.88333	172
27.89167	171
27.90000	167
27.90833	163
27.91667	159
27.92500	157
27.93333	157
27.94167	158
27.95000	161
27.95833	164
27.96667	167
27.97500	171
27.98333	175
27.99167	178
28.00000	178
28.00833	177
28.01667	175
28.02500	173
28.03333	172
28.04167	173
28.05000	176
28.05833	180
28.06667	185
28.07500	190
28.08333	196
28.09167	200
28.10000	204
28.10833	207
28.11667	210
28.12500	215
28.13333	219
28.14167	222
28.15000	223
28.15833	221
28.16667	217
28.17500	214
28.18333	214
28.19167	217
28.20000	222
28.20833	229
28.21667	236
28.22500	241
28.23333	246
28.24167	249
28.25000	253
28.25833	255
28.26667	256
28.27500	255
28.28333	252
28.29167	249
28.30000	245
28.30833	241
28.31667	236
28.32500	232
28.33333	229
28.34167	228
28.35000	230
28.35833	233
28.36667	237
28.37500	240
28.38333	239
28.39167	237
28.40000	234
28.40833	231
28.41667	230
28.42500	232
28.43333	236
28.44167	240
28.45000	243
28.45833	245
28.46667	245
28.47500	245
28.48333	245
28.49167	245
28.50000	246
28.50833	247
28.51667	247
28.52500	245
28.53333	241
28.54167	238
28.55000	235
28.55833	235
28.56667	238
28.57500	241
28.58333	242
28.59167	241
28.60000	240
28.60833	238
28.61667	238
28.62500	239
28.63333	241
28.64167	244
28.65000	247
28.65833	251
28.66667	254
28.67500	255
28.68333	253
28.69167	251
28.70000	248
28.70833	247
28.71667	245
28.72500	244
28.73333	243
28.74167	239
28.75000	235
28.75833	231
28.76667	228
28.77500	227
28.78333	229
28.79167	232
28.80000	236
28.80833	240
28.81667	243
28.82500	246
28.83333	248
28.84167	248
28.85000	248
28.85833	248
28.86667	250
28.87500	252
28.88333	255
28.89167	257
28.90000	254
28.90833	249
28.91667	243
28.92500	240
28.93333	238
28.94167	238
28.95000	240
28.95833	243
28.96667	246
28.97500	249
28.98333	252
28.99167	254
29.00000	254
29.00833	254
29.01667	254
29.02500	253
29.03333	253
29.04167	252
29.05000	252
29.05833	253
29.06667	253
29.07500	255
29.08333	259
29.09167	264
29.10000	269
29.10833	273
29.11667	276
29.12500	277
29.13333	277
29.14167	277
29.15000	276
29.15833	276
29.16667	277
29.17500	280
29.18333	285
29.19167	290
29.20000	296
29.20833	302
29.21667	307
29.22500	312
29.23333	317
29.24167	320
29.25000	321
29.25833	322
29.26667	322
29.27500	323
29.28333	322
29.29167	322
29.30000	323
29.30833	324
29.31667	326
29.32500	327
29.33333	327
29.34167	327
29.35000	328
29.35833	332
29.36667	339
29.37500	347
29.38333	355
29.39167	361
29.40000	366
29.40833	368
29.41667	369
29.42500	369
29.43333	370
29.44167	372
29.45000	375
29.45833	382
29.46667	390
29.47500	400
29.48333	411
29.49167	423
29.50000	432
29.50833	441
29.51667	448
29.52500	453
29.53333	459
29.54167	464
29.55000	470
29.55833	475
29.56667	481
29.57500	488
29.58333	497
29.59167	506
29.60000	515
29.60833	526
29.61667	535
29.62500	543
29.63333	550
29.64167	559
29.65000	568
29.65833	581
29.66667	596
29.67500	612
29.68333	628
29.69167	645
29.70000	664
29.70833	686
29.71667	709
29.72500	734
29.73333	757
29.74167	777
29.75000	795
29.75833	815
29.76667	837
29.77500	859
29.78333	883
29.79167	908
29.80000	934
29.80833	963
29.81667	995
29.82500	1034
29.83333	1075
29.84167	1117
29.85000	1160
29.85833	1203
29.86667	1250
29.87500	1297
29.88333	1348
29.89167	1399
29.90000	1453
29.90833	1507
29.91667	1563
29.92500	1622
29.93333	1682
29.94167	1744
29.95000	1808
29.95833	1873
29.96667	1941
29.97500	2010
29.98333	2084
29.99167	2160
30.00000	2241
30.00833	2327
30.01667	2418
30.02500	2514
30.03333	2611
30.04167	2710
30.05000	2810
30.05833	2911
30.06667	3017
30.07500	3126
30.08333	3242
30.09167	3362
30.10000	3485
30.10833	3611
30.11667	3737
30.12500	3866
30.13333	3995
30.14167	4128
30.15000	4264
30.15833	4403
30.16667	4547
30.17500	4690
30.18333	4838
30.19167	4986
30.20000	5137
30.20833	5293
30.21667	5450
30.22500	5613
30.23333	5775
30.24167	5941
30.25000	6109
30.25833	6276
30.26667	6449
30.27500	6618
30.28333	6793
30.29167	6965
30.30000	7138
30.30833	7313
30.31667	7484
30.32500	7659
30.33333	7830
30.34167	8001
30.35000	8170
30.35833	8336
30.36667	8506
30.37500	8674
30.38333	8848
30.39167	9019
30.40000	9190
30.40833	9360
30.41667	9524
30.42500	9688
30.43333	9846
30.44167	10004
30.45000	10159
30.45833	10310
30.46667	10461
30.47500	10607
30.48333	10755
30.49167	10899
30.50000	11041
30.50833	11180
30.51667	11311
30.52500	11440
30.53333	11563
30.54167	11683
30.55000	11798
30.55833	11906
30.56667	12011
30.57500	12111
30.58333	12210
30.59167	12305
30.60000	12395
30.60833	12481
30.61667	12557
30.62500	12624
30.63333	12683
30.64167	12734
30.65000	12780
30.65833	12821
30.66667	12859
30.67500	12893
30.68333	12924
30.69167	12950
30.70000	12969
30.70833	12981
30.71667	12987
30.72500	12985
30.73333	12978
30.74167	12966
30.75000	12950
30.75833	12930
30.76667	12906
30.77500	12875
30.78333	12836
30.79167	12791
30.80000	12739
30.80833	12681
30.81667	12621
30.82500	12556
30.83333	12488
30.84167	12415
30.85000	12336
30.85833	12250
30.86667	12156
30.87500	12058
30.88333	11953
30.89167	11845
30.90000	11733
30.90833	11616
30.91667	11499
30.92500	11378
30.93333	11258
30.94167	11133
30.95000	11004
30.95833	10871
30.96667	10732
30.97500	10591
30.98333	10444
30.99167	10297
31.00000	10145
31.00833	9991
31.01667	9839
31.02500	9683
31.03333	9529
31.04167	9371
31.05000	9212
31.05833	9051
31.06667	8885
31.07500	8726
31.08333	8561
31.09167	8384
31.10000	8211
31.10833	8044
31.11667	7879
31.12500	7716
31.13333	7559
31.14167	7401
31.15000	7242
31.15833	7085
31.16667	6924
31.17500	6771
31.18333	6615
31.19167	6446
31.20000	6281
31.20833	6120
31.21667	5964
31.22500	5812
31.23333	5669
31.24167	5528
31.25000	5390
31.25833	5260
31.26667	5120
31.27500	4974
31.28333	4836
31.29167	4711
31.30000	4592
31.30833	4461
31.31667	4323
31.32500	4190
31.33333	4072
31.34167	3959
31.35000	3838
31.35833	3717
31.36667	3604
31.37500	3498
31.38333	3396
31.39167	3301
31.40000	3210
31.40833	3114
31.41667	3018
31.42500	2926
31.43333	2840
31.44167	2752
31.45000	2665
31.45833	2582
31.46667	2501
31.47500	2428
31.48333	2359
31.49167	2293
31.50000	2225
31.50833	2154
31.51667	2084
31.52500	2013
31.53333	1947
31.54167	1887
31.55000	1833
31.55833	1782
31.56667	1733
31.57500	1687
31.58333	1640
31.59167	1592
31.60000	1542
31.60833	1490
31.61667	1441
31.62500	1392
31.63333	1348
31.64167	1306
31.65000	1266
31.65833	1228
31.66667	1192
31.67500	1158
31.68333	1127
31.69167	1099
31.70000	1071
31.70833	1044
31.71667	1019
31.72500	995
31.73333	973
31.74167	951
31.75000	930
31.75833	907
31.76667	882
31.77500	858
31.78333	835
31.79167	815
31.80000	795
31.80833	775
31.81667	755
31.82500	737
31.83333	719
31.84167	702
31.85000	685
31.85833	670
31.86667	656
31.87500	644
31.88333	634
31.89167	625
31.90000	617
31.90833	609
31.91667	602
31.92500	596
31.93333	590
31.94167	583
31.95000	574
31.95833	567
31.96667	561
31.97500	557
31.98333	552
31.99167	546
32.00000	539
32.00833	533
32.01667	529
32.02500	527
32.03333	527
32.04167	526
32.05000	525
32.05833	524
32.06667	524
32.07500	524
32.08333	523
32.09167	520
32.10000	515
32.10833	508
32.11667	503
32.12500	500
32.13333	499
32.14167	499
32.15000	500
32.15833	499
32.16667	496
32.17500	492
32.18333	490
32.19167	488
32.20000	489
32.20833	492
32.21667	497
32.22500	502
32.23333	508
32.24167	514
32.25000	520
32.25833	523
32.26667	525
32.27500	527
32.28333	528
32.29167	532
32.30000	537
32.30833	543
32.31667	549
32.32500	554
32.33333	559
32.34167	565
32.35000	571
32.35833	578
32.36667	583
32.37500	590
32.38333	597
32.39167	607
32.40000	619
32.40833	632
32.41667	647
32.42500	662
32.43333	677
32.44167	691
32.45000	704
32.45833	717
32.46667	730
32.47500	744
32.48333	761
32.49167	780
32.50000	801
32.50833	825
32.51667	848
32.52500	872
32.53333	894
32.54167	916
32.55000	939
32.55833	962
32.56667	989
32.57500	1016
32.58333	1045
32.59167	1075
32.60000	1108
32.60833	1142
32.61667	1179
32.62500	1220
32.63333	1263
32.64167	1307
32.65000	1351
32.65833	1396
32.66667	1441
32.67500	1488
32.68333	1541
32.69167	1597
32.70000	1656
32.70833	1717
32.71667	1779
32.72500	1843
32.73333	1907
32.74167	1975
32.75000	2045
32.75833	2119
32.76667	2197
32.77500	2278
32.78333	2364
32.79167	2452
32.80000	2540
32.80833	2629
32.81667	2720
32.82500	2817
32.83333	2916
32.84167	3020
32.85000	3128
32.85833	3236
32.86667	3347
32.87500	3458
32.88333	3572
32.89167	3687
32.90000	3804
32.90833	3925
32.91667	4046
32.92500	4174
32.93333	4303
32.94167	4438
32.95000	4576
32.95833	4716
32.96667	4860
32.97500	5001
32.98333	5145
32.99167	5287
33.00000	5430
33.00833	5577
33.01667	5725
33.02500	5879
33.03333	6033
33.04167	6189
33.05000	6346
33.05833	6501
33.06667	6661
33.07500	6819
33.08333	6981
33.09167	7141
33.10000	7298
33.10833	7455
33.11667	7608
33.12500	7766
33.13333	7920
33.14167	8077
33.15000	8234
33.15833	8387
33.16667	8542
33.17500	8693
33.18333	8847
33.19167	8997
33.20000	9143
33.20833	9287
33.21667	9425
33.22500	9565
33.23333	9704
33.24167	9845
33.25000	9987
33.25833	10124
33.26667	10259
33.27500	10386
33.28333	10509
33.29167	10626
33.30000	10741
33.30833	10856
33.31667	10966
33.32500	11075
33.33333	11177
33.34167	11276
33.35000	11372
33.35833	11465
33.36667	11559
33.37500	11645
33.38333	11725
33.39167	11797
33.40000	11862
33.40833	11923
33.41667	11980
33.42500	12039
33.43333	12096
33.44167	12149
33.45000	12197
33.45833	12238
33.46667	12273
33.47500	12303
33.48333	12328
33.49167	12348
33.50000	12363
33.50833	12374
33.51667	12379
33.52500	12377
33.53333	12370
33.54167	12358
33.55000	12343
33.55833	12326
33.56667	12305
33.57500	12281
33.58333	12253
33.59167	12221
33.60000	12181
33.60833	12135
33.61667	12084
33.62500	12026
33.63333	11964
33.64167	11897
33.65000	11826
33.65833	11750
33.66667	11667
33.67500	11582
33.68333	11491
33.69167	11397
33.70000	11299
33.70833	11198
33.71667	11096
33.72500	10989
33.73333	10883
33.74167	10773
33.75000	10660
33.75833	10545
33.76667	10424
33.77500	10302
33.78333	10174
33.79167	10045
33.80000	9915
33.80833	9782
33.81667	9649
33.82500	9510
33.83333	9372
33.84167	9230
33.85000	9086
33.85833	8944
33.86667	8798
33.87500	8658
33.88333	8518
33.89167	8380
33.90000	8240
33.90833	8097
33.91667	7954
33.92500	7805
33.93333	7659
33.94167	7511
33.95000	7364
33.95833	7217
33.96667	7066
33.97500	6917
33.98333	6764
33.99167	6614
34.00000	6467
34.00833	6323
34.01667	6186
34.02500	6050
34.03333	5918
34.04167	5785
34.05000	5653
34.05833	5522
34.06667	5389
34.07500	5260
34.08333	5130
34.09167	5002
34.10000	4876
34.10833	4749
34.11667	4627
34.12500	4502
34.13333	4382
34.14167	4263
34.15000	4147
34.15833	4034
34.16667	3923
34.17500	3816
34.18333	3708
34.19167	3603
34.20000	3500
34.20833	3399
34.21667	3303
34.22500	3208
34.23333	3119
34.24167	3031
34.25000	2945
34.25833	2860
34.26667	2775
34.27500	2693
34.28333	2611
34.29167	2532
34.30000	2455
34.30833	2379
34.31667	2306
34.32500	2234
34.33333	2166
34.34167	2100
34.35000	2036
34.35833	1977
34.36667	1919
34.37500	1864
34.38333	1810
34.39167	1756
34.40000	1702
34.40833	1647
34.41667	1595
34.42500	1542
34.43333	1493
34.44167	1444
34.45000	1397
34.45833	1352
34.46667	1309
34.47500	1268
34.48333	1230
34.49167	1193
34.50000	1159
34.50833	1126
34.51667	1095
34.52500	1063
34.53333	1032
34.54167	1000
34.55000	967
34.55833	937
34.56667	907
34.57500	879
34.58333	852
34.59167	827
34.60000	802
34.60833	778
34.61667	755
34.62500	731
34.63333	707
34.64167	684
34.65000	661
34.65833	642
34.66667	624
34.67500	609
34.68333	596
34.69167	583
34.70000	570
34.70833	556
34.71667	542
34.72500	526
34.73333	511
34.74167	497
34.75000	484
34.75833	470
34.76667	454
34.77500	438
34.78333	422
34.79167	407
34.80000	396
34.80833	387
34.81667	378
34.82500	367
34.83333	357
34.84167	347
34.85000	338
34.85833	332
34.86667	327
34.87500	323
34.88333	317
34.89167	311
34.90000	304
34.90833	298
34.91667	293
34.92500	289
34.93333	284
34.94167	279
34.95000	274
34.95833	269
34.96667	262
34.97500	256
34.98333	248
34.99167	241
35.00000	234
35.00833	229
35.01667	225
35.02500	221
35.03333	218
35.04167	214
35.05000	209
35.05833	204
35.06667	199
35.07500	195
35.08333	193
35.09167	192
35.10000	190
35.10833	187
35.11667	184
35.12500	180
35.13333	179
35.14167	180
35.15000	182
35.15833	185
35.16667	186
35.17500	184
35.18333	179
35.19167	172
35.20000	165
35.20833	157
35.21667	150
35.22500	146
35.23333	143
35.24167	141
35.25000	141
35.25833	140
35.26667	139
35.27500	137
35.28333	135
35.29167	133
35.30000	132
35.30833	131
35.31667	132
35.32500	133
35.33333	133
35.34167	131
35.35000	129
35.35833	126
35.36667	124
35.37500	122
35.38333	121
35.39167	120
35.40000	120
35.40833	122
35.41667	124
35.42500	124
35.43333	124
35.44167	121
35.45000	118
35.45833	117
35.46667	119
35.47500	121
35.48333	122
35.49167	122
35.50000	122
35.50833	121
35.51667	118
35.52500	112
35.53333	104
35.54167	94
35.55000	86
35.55833	84
35.56667	86
35.57500	90
35.58333	94
35.59167	95
35.60000	95
35.60833	91
35.61667	89
35.62500	88
35.63333	89
35.64167	88
35.65000	85
35.65833	82
35.66667	81
35.67500	82
35.68333	85
35.69167	90
35.70000	95
35.70833	99
35.71667	104
35.72500	108
35.73333	111
35.74167	110
35.75000	107
35.75833	103
35.76667	99
35.77500	96
35.78333	96
35.79167	97
35.80000	97
35.80833	95
35.81667	90
35.82500	85
35.83333	80
35.84167	77
35.85000	77
35.85833	78
35.86667	80
35.87500	80
35.88333	80
35.89167	78
35.90000	78
35.90833	80
35.91667	82
35.92500	84
35.93333	85
35.94167	84
35.95000	81
35.95833	78
35.96667	75
35.97500	74
35.98333	74
35.99167	75
36.00000	77
36.00833	80
36.01667	81
36.02500	80
36.03333	79
36.04167	77
36.05000	76
36.05833	76
36.06667	76
36.07500	78
36.08333	80
36.09167	82
36.10000	84
36.10833	85
36.11667	84
36.12500	81
36.13333	77
36.14167	73
36.15000	69
36.15833	66
36.16667	64
36.17500	65
36.18333	67
36.19167	71
36.20000	75
36.20833	81
36.21667	85
36.22500	88
36.23333	89
36.24167	88
36.25000	85
36.25833	80
36.26667	75
36.27500	70
36.28333	67
36.29167	67
36.30000	69
36.30833	74
36.31667	77
36.32500	79
36.33333	79
36.34167	79
36.35000	78
36.35833	79
36.36667	80
36.37500	82
36.38333	84
36.39167	84
36.40000	81
36.40833	76
36.41667	72
36.42500	70
36.43333	69
36.44167	69
36.45000	69
36.45833	70
36.46667	71
36.47500	72
36.48333	73
36.49167	74
36.50000	76
36.50833	77
36.51667	79
36.52500	80
36.53333	78
36.54167	74
36.55000	68
36.55833	64
36.56667	64
36.57500	65
36.58333	67
36.59167	68
36.60000	66
36.60833	62
36.61667	60
36.62500	61
36.63333	65
36.64167	71
36.65000	78
36.65833	83
36.66667	86
36.67500	87
36.68333	86
36.69167	83
36.70000	79
36.70833	75
36.71667	71
36.72500	70
36.73333	68
36.74167	66
36.75000	63
36.75833	61
36.76667	61
36.77500	62
36.78333	64
36.79167	66
36.80000	68
36.80833	67
36.81667	67
36.82500	67
36.83333	69
36.84167	75
36.85000	82
36.85833	87
36.86667	91
36.87500	91
36.88333	87
36.89167	80
36.90000	74
36.90833	70
36.91667	68
36.92500	69
36.93333	71
36.94167	70
36.95000	68
36.95833	64
36.96667	60
36.97500	58
36.98333	62
36.99167	68
37.00000	74
37.00833	80
37.01667	83
37.02500	82
37.03333	79
37.04167	77
37.05000	75
37.05833	73
37.06667	70
37.07500	68
37.08333	67
37.09167	67
37.10000	67
37.10833	65
37.11667	61
37.12500	56
37.13333	51
37.14167	47
37.15000	45
37.15833	45
37.16667	47
37.17500	51
37.18333	59
37.19167	66
37.20000	72
37.20833	76
37.21667	78
37.22500	79
37.23333	80
37.24167	82
37.25000	84
37.25833	85
37.26667	83
37.27500	79
37.28333	73
37.29167	67
37.30000	63
37.30833	61
37.31667	61
37.32500	63
37.33333	66
37.34167	69
37.35000	71
37.35833	72
37.36667	71
37.37500	71
37.38333	70
37.39167	70
37.40000	71
37.40833	73
37.41667	74
37.42500	73
37.43333	71
37.44167	71
37.45000	73
37.45833	74
37.46667	74
37.47500	74
37.48333	73
37.49167	73
37.50000	72
37.50833	71
37.51667	71
37.52500	71
37.53333	72
37.54167	73
37.55000	74
37.55833	73
37.56667	72
37.57500	72
37.58333	73
37.59167	76
37.60000	77
37.60833	78
37.61667	78
37.62500	78
37.63333	78
37.64167	79
37.65000	80
37.65833	82
37.66667	85
37.67500	89
37.68333	94
37.69167	97
37.70000	95
37.70833	90
37.71667	85
37.72500	81
37.73333	78
37.74167	79
37.75000	82
37.75833	83
37.76667	81
37.77500	76
37.78333	70
37.79167	64
37.80000	60
37.80833	58
37.81667	58
37.82500	59
37.83333	60
37.84167	59
37.85000	59
37.85833	60
37.86667	63
37.87500	68
37.88333	74
37.89167	78
37.90000	81
37.90833	83
37.91667	84
37.92500	86
37.93333	89
37.94167	92
37.95000	96
37.95833	99
37.96667	100
37.97500	99
37.98333	98
37.99167	96
38.00000	93
38.00833	88
38.01667	84
38.02500	79
38.03333	77
38.04167	79
38.05000	83
38.05833	88
38.06667	92
38.07500	95
38.08333	96
38.09167	95
38.10000	93
38.10833	89
38.11667	83
38.12500	76
38.13333	69
38.14167	64
38.15000	61
38.15833	61
38.16667	63
38.17500	67
38.18333	71
38.19167	75
38.20000	80
38.20833	85
38.21667	89
38.22500	91
38.23333	91
38.24167	89
38.25000	88
38.25833	89
38.26667	93
38.27500	99
38.28333	104
38.29167	108
38.30000	108
38.30833	106
38.31667	104
38.32500	103
38.33333	103
38.34167	103
38.35000	103
38.35833	100
38.36667	94
38.37500	88
38.38333	83
38.39167	80
38.40000	80
38.40833	83
38.41667	87
38.42500	91
38.43333	94
38.44167	95
38.45000	94
38.45833	92
38.46667	91
38.47500	90
38.48333	91
38.49167	92
38.50000	91
38.50833	88
38.51667	83
38.52500	77
38.53333	71
38.54167	69
38.55000	69
38.55833	71
38.56667	74
38.57500	77
38.58333	79
38.59167	81
38.60000	82
38.60833	84
38.61667	85
38.62500	85
38.63333	84
38.64167	82
38.65000	81
38.65833	82
38.66667	83
38.67500	85
38.68333	85
38.69167	85
38.70000	83
38.70833	80
38.71667	78
38.72500	78
38.73333	78
38.74167	78
38.75000	78
38.75833	76
38.76667	74
38.77500	74
38.78333	77
38.79167	83
38.80000	87
38.80833	88
38.81667	88
38.82500	88
38.83333	87
38.84167	89
38.85000	91
38.85833	91
38.86667	87
38.87500	82
38.88333	78
38.89167	76
38.90000	73
38.90833	71
38.91667	68
38.92500	66
38.93333	64
38.94167	64
38.95000	65
38.95833	66
38.96667	64
38.97500	62
38.98333	62
38.99167	63
39.00000	69
39.00833	77
39.01667	84
39.02500	88
39.03333	90
39.04167	90
39.05000	89
39.05833	90
39.06667	92
39.07500	92
39.08333	90
39.09167	85
39.10000	81
39.10833	78
39.11667	77
39.12500	76
39.13333	77
39.14167	80
39.15000	83
39.15833	88
39.16667	92
39.17500	95
39.18333	95
39.19167	93
39.20000	91
39.20833	90
39.21667	89
39.22500	89
39.23333	90
39.24167	90
39.25000	91
39.25833	93
39.26667	97
39.27500	100
39.28333	103
39.29167	104
39.30000	103
39.30833	100
39.31667	97
39.32500	95
39.33333	95
39.34167	97
39.35000	99
39.35833	99
39.36667	95
39.37500	89
39.38333	83
39.39167	80
39.40000	80
39.40833	84
39.41667	88
39.42500	92
39.43333	94
39.44167	93
39.45000	90
39.45833	87
39.46667	84
39.47500	81
39.48333	80
39.49167	80
39.50000	81
39.50833	81
39.51667	81
39.52500	78
39.53333	76
39.54167	75
39.55000	76
39.55833	82
39.56667	91
39.57500	100
39.58333	104
39.59167	104
39.60000	101
39.60833	96
39.61667	91
39.62500	88
39.63333	84
39.64167	80
39.65000	74
39.65833	70
39.66667	68
39.67500	70
39.68333	75
39.69167	83
39.70000	90
39.70833	95
39.71667	98
39.72500	99
39.73333	98
39.74167	96
39.75000	94
39.75833	91
39.76667	87
39.77500	84
39.78333	84
39.79167	84
39.80000	84
39.80833	84
39.81667	84
39.82500	83
39.83333	82
39.84167	80
39.85000	76
39.85833	72
39.86667	66
39.87500	63
39.88333	62
39.89167	63
39.90000	65
39.90833	66
39.91667	67
39.92500	68
39.93333	68
39.94167	70
39.95000	72
39.95833	74
39.96667	76
39.97500	78
39.98333	80
39.99167	82
40.00000	85
40.00833	88
40.01667	91
40.02500	93
40.03333	94
40.04167	93
40.05000	92
40.05833	90
40.06667	89
40.07500	89
40.08333	90
40.09167	94
40.10000	99
40.10833	103
40.11667	106
40.12500	106
40.13333	105
40.14167	102
40.15000	99
40.15833	98
40.16667	99
40.17500	100
40.18333	98
40.19167	94
40.20000	88
40.20833	82
40.21667	78
40.22500	78
40.23333	80
40.24167	82
40.25000	84
40.25833	85
40.26667	84
40.27500	83
40.28333	83
40.29167	83
40.30000	85
40.30833	87
40.31667	87
40.32500	86
40.33333	83
40.34167	81
40.35000	79
40.35833	79
40.36667	81
40.37500	83
40.38333	84
40.39167	84
40.40000	85
40.40833	86
40.41667	87
40.42500	89
40.43333	90
40.44167	90
40.45000	91
40.45833	91
40.46667	92
40.47500	92
40.48333	92
40.49167	92
40.50000	92
40.50833	93
40.51667	93
40.52500	93
40.53333	91
40.54167	90
40.55000	89
40.55833	90
40.56667	92
40.57500	94
40.58333	95
40.59167	95
40.60000	95
40.60833	97
40.61667	100
40.62500	104
40.63333	107
40.64167	110
40.65000	111
40.65833	111
40.66667	111
40.67500	109
40.68333	106
40.69167	104
40.70000	105
40.70833	110
40.71667	117
40.72500	124
40.73333	131
40.74167	136
40.75000	141
40.75833	146
40.76667	151
40.77500	155
40.78333	158
40.79167	161
40.80000	165
40.80833	171
40.81667	177
40.82500	184
40.83333	190
40.84167	195
40.85000	199
40.85833	203
40.86667	208
40.87500	211
40.88333	213
40.89167	215
40.90000	217
40.90833	221
40.91667	229
40.92500	239
40.93333	251
40.94167	261
40.95000	270
40.95833	277
40.96667	283
40.97500	289
40.98333	297
40.99167	305
41.00000	312
41.00833	317
41.01667	321
41.02500	324
41.03333	326
41.04167	328
41.05000	330
41.05833	333
41.06667	336
41.07500	340
41.08333	348
41.09167	358
41.10000	368
41.10833	378
41.11667	387
41.12500	397
41.13333	405
41.14167	412
41.15000	418
41.15833	422
41.16667	424
41.17500	426
41.18333	429
41.19167	433
41.20000	436
41.20833	439
41.21667	442
41.22500	447
41.23333	453
41.24167	460
41.25000	468
41.25833	474
41.26667	477
41.27500	479
41.28333	481
41.29167	484
41.30000	487
41.30833	489
41.31667	492
41.32500	495
41.33333	497
41.34167	500
41.35000	503
41.35833	505
41.36667	507
41.37500	510
41.38333	514
41.39167	518
41.40000	521
41.40833	522
41.41667	521
41.42500	518
41.43333	516
41.44167	518
41.45000	523
41.45833	529
41.46667	535
41.47500	539
41.48333	539
41.49167	536
41.50000	531
41.50833	528
41.51667	525
41.52500	525
41.53333	525
41.54167	525
41.55000	523
41.55833	520
41.56667	517
41.57500	515
41.58333	514
41.59167	515
41.60000	516
41.60833	516
41.61667	515
41.62500	513
41.63333	511
41.64167	509
41.65000	507
41.65833	505
41.66667	504
41.67500	503
41.68333	503
41.69167	500
41.70000	496
41.70833	491
41.71667	486
41.72500	482
41.73333	478
41.74167	475
41.75000	472
41.75833	469
41.76667	465
41.77500	461
41.78333	458
41.79167	455
41.80000	451
41.80833	447
41.81667	443
41.82500	438
41.83333	432
41.84167	425
41.85000	418
41.85833	410
41.86667	400
41.87500	391
41.88333	383
41.89167	374
41.90000	367
41.90833	360
41.91667	355
41.92500	352
41.93333	350
41.94167	347
41.95000	344
41.95833	340
41.96667	336
41.97500	332
41.98333	329
41.99167	327
42.00000	324
42.00833	321
42.01667	317
42.02500	313
42.03333	309
42.04167	304
42.05000	298
42.05833	290
42.06667	279
42.07500	268
42.08333	259
42.09167	254
42.10000	254
42.10833	257
42.11667	258
42.12500	258
42.13333	254
42.14167	248
42.15000	241
42.15833	235
42.16667	230
42.17500	226
42.18333	223
42.19167	220
42.20000	215
42.20833	208
42.21667	202
42.22500	196
42.23333	191
42.24167	188
42.25000	187
42.25833	187
42.26667	188
42.27500	189
42.28333	189
42.29167	186
42.30000	180
42.30833	173
42.31667	167
42.32500	164
42.33333	161
42.34167	158
42.35000	154
42.35833	149
42.36667	145
42.37500	140
42.38333	137
42.39167	135
42.40000	132
42.40833	129
42.41667	126
42.42500	123
42.43333	121
42.44167	120
42.45000	121
42.45833	124
42.46667	129
42.47500	134
42.48333	137
42.49167	138
42.50000	135
42.50833	128
42.51667	121
42.52500	114
42.53333	108
42.54167	104
42.55000	101
42.55833	98
42.56667	93
42.57500	89
42.58333	88
42.59167	90
42.60000	95
42.60833	101
42.61667	104
42.62500	103
42.63333	100
42.64167	97
42.65000	94
42.65833	92
42.66667	91
42.67500	91
42.68333	89
42.69167	87
42.70000	86
42.70833	86
42.71667	87
42.72500	89
42.73333	90
42.74167	89
42.75000	86
42.75833	83
42.76667	80
42.77500	77
42.78333	73
42.79167	70
42.80000	67
42.80833	65
42.81667	65
42.82500	67
42.83333	69
42.84167	72
42.85000	75
42.85833	76
42.86667	77
42.87500	78
42.88333	78
42.89167	78
42.90000	77
42.90833	76
42.91667	74
42.92500	72
42.93333	72
42.94167	73
42.95000	76
42.95833	80
42.96667	85
42.97500	90
42.98333	92
42.99167	92
43.00000	90
43.00833	87
43.01667	83
43.02500	78
43.03333	73
43.04167	67
43.05000	62
43.05833	57
43.06667	54
43.07500	53
43.08333	56
43.09167	61
43.10000	66
43.10833	71
43.11667	70
43.12500	65
43.13333	58
43.14167	51
43.15000	46
43.15833	45
43.16667	48
43.17500	52
43.18333	55
43.19167	56
43.20000	57
43.20833	58
43.21667	60
43.22500	62
43.23333	63
43.24167	62
43.25000	61
43.25833	61
43.26667	62
43.27500	65
43.28333	70
43.29167	74
43.30000	76
43.30833	76
43.31667	73
43.32500	68
43.33333	63
43.34167	58
43.35000	55
43.35833	53
43.36667	52
43.37500	52
43.38333	50
43.39167	46
43.40000	43
43.40833	41
43.41667	40
43.42500	40
43.43333	41
43.44167	44
43.45000	47
43.45833	50
43.46667	52
43.47500	54
43.48333	54
43.49167	53
43.50000	51
43.50833	49
43.51667	48
43.52500	49
43.53333	52
43.54167	57
43.55000	63
43.55833	66
43.56667	66
43.57500	64
43.58333	62
43.59167	61
43.60000	61
43.60833	63
43.61667	63
43.62500	62
43.63333	59
43.64167	55
43.65000	50
43.65833	47
43.66667	47
43.67500	48
43.68333	50
43.69167	52
43.70000	55
43.70833	58
43.71667	60
43.72500	61
43.73333	60
43.74167	58
43.75000	55
43.75833	52
43.76667	51
43.77500	49
43.78333	48
43.79167	48
43.80000	48
43.80833	49
43.81667	49
43.82500	47
43.83333	44
43.84167	42
43.85000	39
43.85833	39
43.86667	40
43.87500	41
43.88333	41
43.89167	40
43.90000	40
43.90833	42
43.91667	44
43.92500	45
43.93333	45
43.94167	43
43.95000	41
43.95833	43
43.96667	48
43.97500	54
43.98333	60
43.99167	64
44.00000	64
44.00833	60
44.01667	55
44.02500	51
44.03333	47
44.04167	44
44.05000	41
44.05833	39
44.06667	37
44.07500	36
44.08333	38
44.09167	41
44.10000	44
44.10833	47
44.11667	51
44.12500	57
44.13333	63
44.14167	69
44.15000	72
44.15833	72
44.16667	67
44.17500	60
44.18333	50
44.19167	40
44.20000	33
44.20833	29
44.21667	28
44.22500	31
44.23333	34
44.24167	38
44.25000	41
44.25833	44
44.26667	47
44.27500	50
44.28333	52
44.29167	54
44.30000	54
44.30833	52
44.31667	49
44.32500	48
44.33333	47
44.34167	49
44.35000	51
44.35833	52
44.36667	51
44.37500	49
44.38333	46
44.39167	43
44.40000	41
44.40833	39
44.41667	38
44.42500	37
44.43333	36
44.44167	35
44.45000	35
44.45833	36
44.46667	40
44.47500	45
44.48333	50
44.49167	55
44.50000	59
44.50833	62
44.51667	61
44.52500	58
44.53333	54
44.54167	50
44.55000	47
44.55833	47
44.56667	50
44.57500	52
44.58333	52
44.59167	49
44.60000	44
44.60833	39
44.61667	34
44.62500	30
44.63333	27
44.64167	26
44.65000	28
44.65833	30
44.66667	34
44.67500	37
44.68333	40
44.69167	42
44.70000	42
44.70833	39
44.71667	35
44.72500	30
44.73333	26
44.74167	24
44.75000	25
44.75833	27
44.76667	29
44.77500	31
44.78333	33
44.79167	34
44.80000	36
44.80833	41
44.81667	46
44.82500	51
44.83333	56
44.84167	60
44.85000	62
44.85833	62
44.86667	59
44.87500	55
44.88333	53
44.89167	51
44.90000	49
44.90833	49
44.91667	48
44.92500	45
44.93333	41
44.94167	37
44.95000	33
44.95833	31
44.96667	30
44.97500	31
44.98333	33
44.99167	35
45.00000	37
45.00833	38
45.01667	38
45.02500	38
45.03333	36
45.04167	32
45.05000	27
45.05833	23
45.06667	20
45.07500	20
45.08333	23
45.09167	28
45.10000	32
45.10833	34
45.11667	33
45.12500	32
45.13333	30
45.14167	29
45.15000	27
45.15833	25
45.16667	24
45.17500	24
45.18333	27
45.19167	30
45.20000	33
45.20833	35
45.21667	37
45.22500	38
45.23333	37
45.24167	36
45.25000	34
45.25833	33
45.26667	32
45.27500	33
45.28333	36
45.29167	40
45.30000	41
45.30833	39
45.31667	37
45.32500	35
45.33333	36
45.34167	38
45.35000	41
45.35833	42
45.36667	40
45.37500	38
45.38333	37
45.39167	36
45.40000	34
45.40833	32
45.41667	30
45.42500	28
45.43333	26
45.44167	26
45.45000	27
45.45833	28
45.46667	28
45.47500	28
45.48333	27
45.49167	26
45.50000	26
45.50833	29
45.51667	30
45.52500	31
45.53333	30
45.54167	28
45.55000	27
45.55833	28
45.56667	31
45.57500	34
45.58333	38
45.59167	40
45.60000	40
45.60833	39
45.61667	37
45.62500	36
45.63333	37
45.64167	39
45.65000	41
45.65833	41
45.66667	39
45.67500	34
45.68333	28
45.69167	21
45.70000	16
45.70833	13
45.71667	12
45.72500	14
45.73333	17
45.74167	22
45.75000	28
45.75833	30
45.76667	29
45.77500	26
45.78333	21
45.79167	17
45.80000	15
45.80833	14
45.81667	14
45.82500	14
45.83333	15
45.84167	16
45.85000	19
45.85833	23
45.86667	27
45.87500	30
45.88333	31
45.89167	31
45.90000	31
45.90833	32
45.91667	32
45.92500	32
45.93333	32
45.94167	31
45.95000	31
45.95833	33
45.96667	36
45.97500	40
45.98333	41
45.99167	40
46.00000	37
46.00833	34
46.01667	33
46.02500	34
46.03333	37
46.04167	41
46.05000	43
46.05833	43
46.06667	40
46.07500	36
46.08333	31
46.09167	26
46.10000	23
46.10833	21
46.11667	22
46.12500	24
46.13333	27
46.14167	28
46.15000	29
46.15833	29
46.16667	28
46.17500	28
46.18333	27
46.19167	28
46.20000	30
46.20833	32
46.21667	35
46.22500	38
46.23333	39
46.24167	38
46.25000	36
46.25833	35
46.26667	35
46.27500	36
46.28333	38
46.29167	39
46.30000	38
46.30833	36
46.31667	32
46.32500	29
46.33333	25
46.34167	20
46.35000	15
46.35833	11
46.36667	9
46.37500	7
46.38333	8
46.39167	11
46.40000	14
46.40833	18
46.41667	23
46.42500	29
46.43333	34
46.44167	37
46.45000	37
46.45833	36
46.46667	33
46.47500	30
46.48333	28
46.49167	25
46.50000	23
46.50833	22
46.51667	22
46.52500	24
46.53333	27
46.54167	29
46.55000	30
46.55833	30
46.56667	29
46.57500	27
46.58333	26
46.59167	27
46.60000	29
46.60833	32
46.61667	32
46.62500	29
46.63333	24
46.64167	20
46.65000	16
46.65833	15
46.66667	17
46.67500	20
46.68333	21
46.69167	22
46.70000	21
46.70833	22
46.71667	23
46.72500	23
46.73333	22
46.74167	22
46.75000	24
46.75833	26
46.76667	28
46.77500	29
46.78333	27
46.79167	25
46.80000	23
46.80833	21
46.81667	21
46.82500	22
46.83333	25
46.84167	29
46.85000	31
46.85833	33
46.86667	33
46.87500	33
46.88333	34
46.89167	34
46.90000	35
46.90833	37
46.91667	37
46.92500	37
46.93333	35
46.94167	33
46.95000	29
46.95833	25
46.96667	22
46.97500	20
46.98333	16
46.99167	12
47.00000	8
47.00833	5
47.01667	4
47.02500	4
47.03333	4
47.04167	4
47.05000	2
47.05833	1
47.06667	0
47.07500	1
47.08333	4
47.09167	8
47.10000	11
47.10833	12
47.11667	12
47.12500	11
47.13333	12
47.14167	14
47.15000	17
47.15833	20
47.16667	22
47.17500	23
47.18333	23
47.19167	21
47.20000	19
47.20833	15
47.21667	12
47.22500	10
47.23333	9
47.24167	5
47.25000	1
47.25833	-2
47.26667	-2
47.27500	-1
47.28333	2
47.29167	4
47.30000	4
47.30833	1
47.31667	-1
47.32500	-3
47.33333	-1
47.34167	4
47.35000	11
47.35833	17
47.36667	22
47.37500	25
47.38333	23
47.39167	20
47.40000	15
47.40833	11
47.41667	9
47.42500	10
47.43333	12
47.44167	13
47.45000	12
47.45833	10
47.46667	8
47.47500	7
47.48333	9
47.49167	12
47.50000	15
47.50833	17
47.51667	19
47.52500	20
47.53333	21
47.54167	22
47.55000	22
47.55833	22
47.56667	22
47.57500	21
47.58333	19
47.59167	16
47.60000	15
47.60833	15
47.61667	16
47.62500	18
47.63333	20
47.64167	19
47.65000	17
47.65833	14
47.66667	10
47.67500	7
47.68333	6
47.69167	7
47.70000	10
47.70833	13
47.71667	14
47.72500	14
47.73333	11
47.74167	9
47.75000	7
47.75833	6
47.76667	7
47.77500	9
47.78333	9
47.79167	7
47.80000	3
47.80833	-1
47.81667	-4
47.82500	-4
47.83333	-1
47.84167	5
47.85000	11
47.85833	15
47.86667	17
47.87500	17
47.88333	17
47.89167	17
47.90000	18
47.90833	20
47.91667	21
47.92500	20
47.93333	17
47.94167	13
47.95000	9
47.95833	7
47.96667	6
47.97500	7
47.98333	8
47.99167	9
48.00000	10
48.00833	11
48.01667	12
48.02500	13
48.03333	14
48.04167	14
48.05000	14
48.05833	12
48.06667	10
48.07500	8
48.08333	6
48.09167	5
48.10000	4
48.10833	3
48.11667	4
48.12500	5
48.13333	9
48.14167	14
48.15000	19
48.15833	21
48.16667	21
48.17500	19
48.18333	16
48.19167	14
48.20000	13
48.20833	13
48.21667	14
48.22500	14
48.23333	14
48.24167	15
48.25000	18
48.25833	20
48.26667	21
48.27500	20
48.28333	19
48.29167	17
48.30000	14
48.30833	10
48.31667	6
48.32500	3
48.33333	-0
48.34167	-3
48.35000	-4
48.35833	-5
48.36667	-4
48.37500	-2
48.38333	1
48.39167	4
48.40000	6
48.40833	6
48.41667	5
48.42500	6
48.43333	8
48.44167	10
48.45000	11
48.45833	12
48.46667	11
48.47500	11
48.48333	11
48.49167	14
48.50000	17
48.50833	21
48.51667	24
48.52500	25
48.53333	25
48.54167	24
48.55000	25
48.55833	27
48.56667	31
48.57500	35
48.58333	35
48.59167	32
48.60000	27
48.60833	21
48.61667	17
48.62500	14
48.63333	14
48.64167	14
48.65000	15
48.65833	15
48.66667	13
48.67500	12
48.68333	11
48.69167	9
48.70000	9
48.70833	10
48.71667	11
48.72500	12
48.73333	12
48.74167	13
48.75000	15
48.75833	17
48.76667	18
48.77500	16
48.78333	14
48.79167	11
48.80000	10
48.80833	12
48.81667	15
48.82500	19
48.83333	22
48.84167	23
48.85000	22
48.85833	20
48.86667	18
48.87500	16
48.88333	13
48.89167	10
48.90000	7
48.90833	6
48.91667	6
48.92500	10
48.93333	15
48.94167	20
48.95000	24
48.95833	28
48.96667	32
48.97500	35
48.98333	37
48.99167	38
49.00000	36
49.00833	34
49.01667	30
49.02500	26
49.03333	23
49.04167	20
49.05000	18
49.05833	17
49.06667	17
49.07500	16
49.08333	13
49.09167	8
49.10000	5
49.10833	4
49.11667	4
49.12500	6
49.13333	7
49.14167	7
49.15000	5
49.15833	3
49.16667	3
49.17500	6
49.18333	12
49.19167	19
49.20000	25
49.20833	28
49.21667	27
49.22500	22
49.23333	16
49.24167	12
49.25000	12
49.25833	14
49.26667	17
49.27500	19
49.28333	22
49.29167	23
49.30000	24
49.30833	25
49.31667	25
49.32500	25
49.33333	23
49.34167	19
49.35000	15
49.35833	8
49.36667	1
49.37500	-4
49.38333	-6
49.39167	-6
49.40000	-5
49.40833	-3
49.41667	-1
49.42500	1
49.43333	3
49.44167	5
49.45000	6
49.45833	7
49.46667	8
49.47500	8
49.48333	9
49.49167	8
49.50000	6
49.50833	1
49.51667	-2
49.52500	-3
49.53333	-1
49.54167	2
49.55000	5
49.55833	7
49.56667	7
49.57500	7
49.58333	8
49.59167	10
49.60000	12
49.60833	11
49.61667	10
49.62500	7
49.63333	5
49.64167	7
49.65000	10
49.65833	14
49.66667	15
49.67500	14
49.68333	11
49.69167	8
49.70000	7
49.70833	7
49.71667	9
49.72500	11
49.73333	12
49.74167	13
49.75000	15
49.75833	15
49.76667	16
49.77500	15
49.78333	13
49.79167	10
49.80000	7
49.80833	5
49.81667	5
49.82500	6
49.83333	8
49.84167	10
49.85000	11
49.85833	13
49.86667	16
49.87500	20
49.88333	23
49.89167	24
49.90000	22
49.90833	17
49.91667	11
49.92500	7
49.93333	4
49.94167	3
49.95000	3
49.95833	3
49.96667	1
49.97500	-1
49.98333	-2
49.99167	-2
50.00000	-1
50.00833	1
50.01667	2
50.02500	3
50.03333	5
50.04167	8
50.05000	13
50.05833	18
50.06667	22
50.07500	25
50.08333	26
50.09167	24
50.10000	22
50.10833	20
50.11667	19
50.12500	20
50.13333	23
50.14167	26
50.15000	29
50.15833	29
50.16667	26
50.17500	21
50.18333	17
50.19167	13
50.20000	12
50.20833	13
50.21667	16
50.22500	21
50.23333	26
50.24167	31
50.25000	36
50.25833	37
50.26667	34
50.27500	30
50.28333	25
50.29167	21
50.30000	18
50.30833	18
50.31667	18
50.32500	20
50.33333	22
50.34167	25
50.35000	29
50.35833	31
50.36667	33
50.37500	33
50.38333	32
50.39167	29
50.40000	28
50.40833	28
50.41667	31
50.42500	34
50.43333	38
50.44167	40
50.45000	41
50.45833	41
50.46667	40
50.47500	40
50.48333	42
50.49167	44
50.50000	47
50.50833	48
50.51667	48
50.52500	47
50.53333	45
50.54167	45
50.55000	46
50.55833	48
50.56667	50
50.57500	50
50.58333	49
50.59167	48
50.60000	47
50.60833	47
50.61667	48
50.62500	50
50.63333	52
50.64167	54
50.65000	55
50.65833	57
50.66667	59
50.67500	62
50.68333	64
50.69167	66
50.70000	68
50.70833	70
50.71667	72
50.72500	73
50.73333	74
50.74167	74
50.75000	74
50.75833	73
50.76667	72
50.77500	71
50.78333	72
50.79167	74
50.80000	77
50.80833	82
50.81667	84
50.82500	84
50.83333	80
50.84167	75
50.85000	70
50.85833	65
50.86667	61
50.87500	58
50.88333	57
50.89167	57
50.90000	58
50.90833	58
50.91667	58
50.92500	56
50.93333	54
50.94167	52
50.95000	53
50.95833	55
50.96667	59
50.97500	63
50.98333	66
50.99167	69
51.00000	70
51.00833	71
51.01667	71
51.02500	72
51.03333	73
51.04167	73
51.05000	72
51.05833	72
51.06667	74
51.07500	78
51.08333	80
51.09167	81
51.10000	79
51.10833	75
51.11667	71
51.12500	69
51.13333	69
51.14167	70
51.15000	72
51.15833	75
51.16667	78
51.17500	80
51.18333	81
51.19167	82
51.20000	81
51.20833	79
51.21667	76
51.22500	74
51.23333	72
51.24167	72
51.25000	74
51.25833	73
51.26667	71
51.27500	68
51.28333	65
51.29167	65
51.30000	66
51.30833	68
51.31667	71
51.32500	73
51.33333	75
51.34167	77
51.35000	79
51.35833	79
51.36667	77
51.37500	73
51.38333	68
51.39167	62
51.40000	57
51.40833	55
51.41667	55
51.42500	57
51.43333	62
51.44167	67
51.45000	74
51.45833	80
51.46667	88
51.47500	94
51.48333	97
51.49167	96
51.50000	91
51.50833	83
51.51667	76
51.52500	70
51.53333	67
51.54167	68
51.55000	70
51.55833	73
51.56667	76
51.57500	78
51.58333	81
51.59167	83
51.60000	85
51.60833	88
51.61667	91
51.62500	93
51.63333	93
51.64167	94
51.65000	96
51.65833	99
51.66667	102
51.67500	104
51.68333	103
51.69167	102
51.70000	100
51.70833	99
51.71667	102
51.72500	107
51.73333	114
51.74167	120
51.75000	123
51.75833	124
51.76667	124
51.77500	122
51.78333	121
51.79167	120
51.80000	120
51.80833	123
51.81667	127
51.82500	133
51.83333	139
51.84167	144
51.85000	148
51.85833	152
51.86667	157
51.87500	163
51.88333	170
51.89167	175
51.90000	178
51.90833	179
51.91667	179
51.92500	180
51.93333	182
51.94167	186
51.95000	190
51.95833	197
51.96667	205
51.97500	212
51.98333	216
51.99167	218
52.00000	220
52.00833	221
52.01667	223
52.02500	226
52.03333	230
52.04167	235
52.05000	240
52.05833	248
52.06667	258
52.07500	269
52.08333	279
52.09167	287
52.10000	292
52.10833	296
52.11667	299
52.12500	300
52.13333	302
52.14167	304
52.15000	307
52.15833	311
52.16667	315
52.17500	321
52.18333	328
52.19167	336
52.20000	345
52.20833	353
52.21667	359
52.22500	364
52.23333	370
52.24167	375
52.25000	381
52.25833	385
52.26667	388
52.27500	390
52.28333	394
52.29167	399
52.30000	406
52.30833	415
52.31667	423
52.32500	429
52.33333	434
52.34167	440
52.35000	448
52.35833	457
52.36667	468
52.37500	478
52.38333	486
52.39167	491
52.40000	495
52.40833	499
52.41667	504
52.42500	509
52.43333	515
52.44167	519
52.45000	521
52.45833	522
52.46667	524
52.47500	527
52.48333	532
52.49167	538
52.50000	544
52.50833	550
52.51667	557
52.52500	566
52.53333	574
52.54167	581
52.55000	586
52.55833	589
52.56667	591
52.57500	591
52.58333	593
52.59167	596
52.60000	598
52.60833	601
52.61667	604
52.62500	610
52.63333	616
52.64167	623
52.65000	629
52.65833	633
52.66667	634
52.67500	635
52.68333	637
52.69167	642
52.70000	648
52.70833	656
52.71667	662
52.72500	664
52.73333	664
52.74167	663
52.75000	662
52.75833	664
52.76667	670
52.77500	675
52.78333	679
52.79167	680
52.80000	680
52.80833	678
52.81667	678
52.82500	678
52.83333	678
52.84167	677
52.85000	675
52.85833	675
52.86667	676
52.87500	679
52.88333	682
52.89167	684
52.90000	687
52.90833	690
52.91667	693
52.92500	695
52.93333	696
52.94167	695
52.95000	692
52.95833	689
52.96667	688
52.97500	689
52.98333	689
52.99167	687
53.00000	683
53.00833	677
53.01667	673
53.02500	672
53.03333	673
53.04167	675
53.05000	677
53.05833	679
53.06667	678
53.07500	677
53.08333	676
53.09167	674
53.10000	671
53.10833	667
53.11667	663
53.12500	659
53.13333	656
53.14167	652
53.15000	650
53.15833	647
53.16667	644
53.17500	640
53.18333	634
53.19167	628
53.20000	621
53.20833	615
53.21667	608
53.22500	603
53.23333	599
53.24167	594
53.25000	590
53.25833	586
53.26667	582
53.27500	577
53.28333	572
53.29167	568
53.30000	563
53.30833	559
53.31667	555
53.32500	549
53.33333	543
53.34167	537
53.35000	531
53.35833	526
53.36667	522
53.37500	517
53.38333	511
53.39167	505
53.40000	501
53.40833	498
53.41667	497
53.42500	497
53.43333	498
53.44167	501
53.45000	503
53.45833	504
53.46667	502
53.47500	499
53.48333	492
53.49167	484
53.50000	478
53.50833	473
53.51667	471
53.52500	469
53.53333	466
53.54167	461
53.55000	452
53.55833	443
53.56667	432
53.57500	423
53.58333	415
53.59167	409
53.60000	403
53.60833	398
53.61667	394
53.62500	393
53.63333	392
53.64167	390
53.65000	388
53.65833	383
53.66667	376
53.67500	369
53.68333	362
53.69167	358
53.70000	354
53.70833	350
53.71667	345
53.72500	339
53.73333	333
53.74167	326
53.75000	320
53.75833	317
53.76667	315
53.77500	314
53.78333	314
53.79167	314
53.80000	313
53.80833	312
53.81667	310
53.82500	308
53.83333	305
53.84167	300
53.85000	294
53.85833	286
53.86667	278
53.87500	270
53.88333	265
53.89167	261
53.90000	260
53.90833	260
53.91667	259
53.92500	257
53.93333	253
53.94167	248
53.95000	242
53.95833	238
53.96667	236
53.97500	233
53.98333	229
53.99167	223
54.00000	217
54.00833	211
54.01667	207
54.02500	205
54.03333	204
54.04167	204
54.05000	203
54.05833	202
54.06667	199
54.07500	196
54.08333	193
54.09167	190
54.10000	187
54.10833	187
54.11667	188
54.12500	190
54.13333	193
54.14167	195
54.15000	196
54.15833	196
54.16667	193
54.17500	189
54.18333	186
54.19167	182
54.20000	179
54.20833	176
54.21667	172
54.22500	168
54.23333	165
54.24167	162
54.25000	159
54.25833	155
54.26667	151
54.27500	146
54.28333	142
54.29167	138
54.30000	137
54.30833	138
54.31667	140
54.32500	143
54.33333	144
54.34167	140
54.35000	133
54.35833	123
54.36667	112
54.37500	105
54.38333	104
54.39167	106
54.40000	109
54.40833	112
54.41667	113
54.42500	113
54.43333	113
54.44167	112
54.45000	111
54.45833	107
54.46667	101
54.47500	96
54.48333	93
54.49167	92
54.50000	92
54.50833	92
54.51667	94
54.52500	96
54.53333	99
54.54167	100
54.55000	99
54.55833	93
54.56667	85
54.57500	78
54.58333	75
54.59167	77
54.60000	81
54.60833	89
54.61667	94
54.62500	96
54.63333	96
54.64167	94
54.65000	91
54.65833	87
54.66667	82
54.67500	76
54.68333	72
54.69167	70
54.70000	69
54.70833	72
54.71667	76
54.72500	79
54.73333	82
54.74167	83
54.75000	81
54.75833	78
54.76667	74
54.77500	70
54.78333	67
54.79167	65
54.80000	63
54.80833	62
54.81667	63
54.82500	66
54.83333	70
54.84167	74
54.85000	78
54.85833	79
54.86667	78
54.87500	75
54.88333	70
54.89167	64
54.90000	60
54.90833	58
54.91667	56
54.92500	55
54.93333	54
54.94167	54
54.95000	54
54.95833	54
54.96667	56
54.97500	58
54.98333	59
54.99167	59
55.00000	58
55.00833	56
55.01667	53
55.02500	50
55.03333	49
55.04167	48
55.05000	50
55.05833	51
55.06667	51
55.07500	51
55.08333	51
55.09167	51
55.10000	51
55.10833	52
55.11667	52
55.12500	51
55.13333	48
55.14167	47
55.15000	47
55.15833	49
55.16667	53
55.17500	57
55.18333	58
55.19167	57
55.20000	54
55.20833	48
55.21667	43
55.22500	38
55.23333	34
55.24167	32
55.25000	33
55.25833	35
55.26667	39
55.27500	43
55.28333	44
55.29167	43
55.30000	39
55.30833	34
55.31667	29
55.32500	28
55.33333	28
55.34167	29
55.35000	31
55.35833	31
55.36667	31
55.37500	29
55.38333	24
55.39167	18
55.40000	12
55.40833	8
55.41667	6
55.42500	6
55.43333	9
55.44167	12
55.45000	16
55.45833	18
55.46667	20
55.47500	19
55.48333	16
55.49167	12
55.50000	10
55.50833	10
55.51667	10
55.52500	11
55.53333	12
55.54167	13
55.55000	14
55.55833	15
55.56667	16
55.57500	16
55.58333	17
55.59167	18
55.60000	20
55.60833	23
55.61667	25
55.62500	26
55.63333	26
55.64167	26
55.65000	26
55.65833	27
55.66667	29
55.67500	32
55.68333	35
55.69167	37
55.70000	38
55.70833	36
55.71667	34
55.72500	31
55.73333	27
55.74167	22
55.75000	17
55.75833	12
55.76667	8
55.77500	6
55.78333	7
55.79167	11
55.80000	15
55.80833	18
55.81667	21
55.82500	23
55.83333	24
55.84167	25
55.85000	25
55.85833	26
55.86667	26
55.87500	27
55.88333	29
55.89167	32
55.90000	34
55.90833	35
55.91667	36
55.92500	36
55.93333	34
55.94167	35
55.95000	37
55.95833	40
55.96667	42
55.97500	43
55.98333	42
55.99167	39
56.00000	36
56.00833	33
56.01667	29
56.02500	25
56.03333	21
56.04167	20
56.05000	22
56.05833	25
56.06667	30
56.07500	33
56.08333	34
56.09167	32
56.10000	29
56.10833	27
56.11667	26
56.12500	26
56.13333	26
56.14167	24
56.15000	20
56.15833	16
56.16667	11
56.17500	8
56.18333	6
56.19167	6
56.20000	5
56.20833	3
56.21667	2
56.22500	2
56.23333	3
56.24167	6
56.25000	8
56.25833	8
56.26667	6
56.27500	4
56.28333	4
56.29167	5
56.30000	8
56.30833	13
56.31667	18
56.32500	22
56.33333	24
56.34167	24
56.35000	22
56.35833	20
56.36667	18
56.37500	17
56.38333	16
56.39167	14
56.40000	12
56.40833	9
56.41667	6
56.42500	5
56.43333	4
56.44167	4
56.45000	4
56.45833	4
56.46667	3
56.47500	3
56.48333	5
56.49167	9
56.50000	14
56.50833	19
56.51667	23
56.52500	25
56.53333	24
56.54167	22
56.55000	18
56.55833	15
56.56667	14
56.57500	13
56.58333	12
56.59167	10
56.60000	8
56.60833	5
56.61667	3
56.62500	1
56.63333	0
56.64167	-0
56.65000	0
56.65833	2
56.66667	4
56.67500	9
56.68333	14
56.69167	20
56.70000	24
56.70833	25
56.71667	24
56.72500	20
56.73333	15
56.74167	12
56.75000	11
56.75833	12
56.76667	14
56.77500	16
56.78333	17
56.79167	16
56.80000	13
56.80833	8
56.81667	3
56.82500	-1
56.83333	-2
56.84167	-2
56.85000	-1
56.85833	0
56.86667	0
56.87500	-0
56.88333	-1
56.89167	-2
56.90000	-3
56.90833	-4
56.91667	-3
56.92500	2
56.93333	7
56.94167	12
56.95000	16
56.95833	18
56.96667	17
56.97500	15
56.98333	13
56.99167	11
57.00000	10
57.00833	11
57.01667	12
57.02500	14
57.03333	15
57.04167	14
57.05000	12
57.05833	9
57.06667	6
57.07500	3
57.08333	2
57.09167	3
57.10000	5
57.10833	6
57.11667	8
57.12500	8
57.13333	7
57.14167	5
57.15000	4
57.15833	2
57.16667	-0
57.17500	-2
57.18333	-4
57.19167	-4
57.20000	-2
57.20833	3
57.21667	8
57.22500	12
57.23333	13
57.24167	11
57.25000	7
57.25833	3
57.26667	0
57.27500	1
57.28333	2
57.29167	4
57.30000	4
57.30833	1
57.31667	-3
57.32500	-8
57.33333	-13
57.34167	-14
57.35000	-13
57.35833	-10
57.36667	-8
57.37500	-7
57.38333	-8
57.39167	-11
57.40000	-12
57.40833	-10
57.41667	-7
57.42500	-5
57.43333	-2
57.44167	-0
57.45000	1
57.45833	1
57.46667	3
57.47500	4
57.48333	5
57.49167	5
57.50000	4
57.50833	4
57.51667	2
57.52500	-1
57.53333	-3
57.54167	-3
57.55000	-0
57.55833	4
57.56667	8
57.57500	13
57.58333	18
57.59167	23
57.60000	28
57.60833	32
57.61667	32
57.62500	27
57.63333	19
57.64167	12
57.65000	7
57.65833	3
57.66667	-0
57.67500	-3
57.68333	-7
57.69167	-11
57.70000	-12
57.70833	-11
57.71667	-10
57.72500	-8
57.73333	-5
57.74167	-4
57.75000	-4
57.75833	-4
57.76667	-4
57.77500	-3
57.78333	-3
57.79167	-2
57.80000	-1
57.80833	-1
57.81667	0
57.82500	3
57.83333	8
57.84167	12
57.85000	14
57.85833	15
57.86667	14
57.87500	10
57.88333	5
57.89167	-2
57.90000	-8
57.90833	-14
57.91667	-17
57.92500	-17
57.93333	-15
57.94167	-12
57.95000	-9
57.95833	-6
57.96667	-4
57.97500	-2
57.98333	0
57.99167	3
58.00000	6
58.00833	9
58.01667	12
58.02500	15
58.03333	17
58.04167	17
58.05000	14
58.05833	9
58.06667	3
58.07500	-2
58.08333	-5
58.09167	-8
58.10000	-9
58.10833	-9
58.11667	-8
58.12500	-6
58.13333	-3
58.14167	-0
58.15000	3
58.15833	6
58.16667	8
58.17500	7
58.18333	4
58.19167	0
58.20000	-4
58.20833	-8
58.21667	-11
58.22500	-12
58.23333	-12
58.24167	-10
58.25000	-8
58.25833	-4
58.26667	-1
58.27500	2
58.28333	4
58.29167	3
58.30000	1
58.30833	-2
58.31667	-6
58.32500	-9
58.33333	-10
58.34167	-9
58.35000	-7
58.35833	-5
58.36667	-5
58.37500	-6
58.38333	-9
58.39167	-12
58.40000	-13
58.40833	-12
58.41667	-10
58.42500	-7
58.43333	-4
58.44167	-3
58.45000	-4
58.45833	-6
58.46667	-9
58.47500	-10
58.48333	-8
58.49167	-4
58.50000	-1
58.50833	2
58.51667	2
58.52500	-1
58.53333	-4
58.54167	-8
58.55000	-10
58.55833	-12
58.56667	-12
58.57500	-11
58.58333	-10
58.59167	-10
58.60000	-9
58.60833	-8
58.61667	-6
58.62500	-3
58.63333	-1
58.64167	-0
58.65000	-1
58.65833	-4
58.66667	-8
58.67500	-11
58.68333	-12
58.69167	-11
58.70000	-10
58.70833	-10
58.71667	-12
58.72500	-16
58.73333	-20
58.74167	-23
58.75000	-23
58.75833	-22
58.76667	-18
58.77500	-13
58.78333	-8
58.79167	-3
58.80000	1
58.80833	3
58.81667	3
58.82500	1
58.83333	-2
58.84167	-5
58.85000	-10
58.85833	-15
58.86667	-22
58.87500	-28
58.88333	-32
58.89167	-34
58.90000	-34
58.90833	-30
58.91667	-25
58.92500	-19
58.93333	-13
58.94167	-9
58.95000	-6
58.95833	-3
58.96667	-1
58.97500	1
58.98333	1
58.99167	0
59.00000	-1
59.00833	-1
59.01667	-1
59.02500	0
59.03333	1
59.04167	2
59.05000	3
59.05833	5
59.06667	7
59.07500	9
59.08333	8
59.09167	5
59.10000	1
59.10833	-3
59.11667	-7
59.12500	-12
59.13333	-16
59.14167	-19
59.15000	-21
59.15833	-20
59.16667	-17
59.17500	-14
59.18333	-11
59.19167	-10
59.20000	-8
59.20833	-6
59.21667	-5
59.22500	-5
59.23333	-5
59.24167	-6
59.25000	-8
59.25833	-9
59.26667	-11
59.27500	-12
59.28333	-13
59.29167	-12
59.30000	-9
59.30833	-6
59.31667	-4
59.32500	-4
59.33333	-5
59.34167	-7
59.35000	-9
59.35833	-12
59.36667	-14
59.37500	-14
59.38333	-13
59.39167	-12
59.40000	-11
59.40833	-11
59.41667	-12
59.42500	-12
59.43333	-12
59.44167	-12
59.45000	-12
59.45833	-13
59.46667	-16
59.47500	-18
59.48333	-19
59.49167	-18
59.50000	-16
59.50833	-13
59.51667	-10
59.52500	-10
59.53333	-10
59.54167	-11
59.55000	-13
59.55833	-15
59.56667	-15
59.57500	-15
59.58333	-14
59.59167	-13
59.60000	-12
59.60833	-10
59.61667	-8
59.62500	-5
59.63333	-2
59.64167	0
59.65000	2
59.65833	3
59.66667	1
59.67500	-3
59.68333	-8
59.69167	-14
59.70000	-18
59.70833	-20
59.71667	-21
59.72500	-23
59.73333	-24
59.74167	-26
59.75000	-28
59.75833	-30
59.76667	-32
59.77500	-32
59.78333	-29
59.79167	-24
59.80000	-18
59.80833	-12
59.81667	-6
59.82500	-4
59.83333	-4
59.84167	-5
59.85000	-6
59.85833	-9
59.86667	-14
59.87500	-20
59.88333	-26
59.89167	-32
59.90000	-34
59.90833	-31
59.91667	-27
59.92500	-21
59.93333	-16
59.94167	-14
59.95000	-14
59.95833	-16
59.96667	-19
59.97500	-21
59.98333	-21
59.99167	-19
60.00000	-16

[LC Chromatogram(Detector A-Ch2)]
Interval(msec)	500
# of Points	7201
Start Time(min)	0.000
End Time(min)	60.000
Intensity Units	mV
Intensity Multiplier	0.001
Wavelength(nm)	230
R.Time (min)	Intensity
0.00000	-1
0.00833	-1
0.01667	-0
0.02500	-2
0.03333	-4
0.04167	-8
0.05000	-10
0.05833	-11
0.06667	-11
0.07500	-13
0.08333	-14
0.09167	-11
0.10000	-7
0.10833	-1
0.11667	4
0.12500	8
0.13333	8
0.14167	7
0.15000	5
0.15833	3
0.16667	1
0.17500	-1
0.18333	-0
0.19167	1
0.20000	3
0.20833	5
0.21667	6
0.22500	6
0.23333	6
0.24167	5
0.25000	4
0.25833	4
0.26667	5
0.27500	8
0.28333	13
0.29167	15
0.30000	15
0.30833	10
0.31667	2
0.32500	-5
0.33333	-11
0.34167	-14
0.35000	-15
0.35833	-15
0.36667	-15
0.37500	-15
0.38333	-13
0.39167	-9
0.40000	-3
0.40833	3
0.41667	6
0.42500	6
0.43333	5
0.44167	2
0.45000	-1
0.45833	-5
0.46667	-11
0.47500	-18
0.48333	-23
0.49167	-26
0.50000	-24
0.50833	-18
0.51667	-10
0.52500	-1
0.53333	7
0.54167	13
0.55000	15
0.55833	15
0.56667	12
0.57500	10
0.58333	7
0.59167	7
0.60000	8
0.60833	9
0.61667	9
0.62500	7
0.63333	6
0.64167	3
0.65000	-2
0.65833	-8
0.66667	-14
0.67500	-18
0.68333	-21
0.69167	-21
0.70000	-18
0.70833	-15
0.71667	-14
0.72500	-14
0.73333	-12
0.74167	-10
0.75000	-9
0.75833	-9
0.76667	-12
0.77500	-17
0.78333	-21
0.79167	-24
0.80000	-25
0.80833	-26
0.81667	-27
0.82500	-27
0.83333	-27
0.84167	-24
0.85000	-19
0.85833	-12
0.86667	-8
0.87500	-7
0.88333	-10
0.89167	-15
0.90000	-21
0.90833	-24
0.91667	-23
0.92500	-19
0.93333	-13
0.94167	-7
0.95000	-3
0.95833	-4
0.96667	-8
0.97500	-16
0.98333	-24
0.99167	-29
1.00000	-31
1.00833	-30
1.01667	-27
1.02500	-25
1.03333	-24
1.04167	-25
1.05000	-26
1.05833	-26
1.06667	-26
1.07500	-26
1.08333	-26
1.09167	-28
1.10000	-31
1.10833	-35
1.11667	-38
1.12500	-39
1.13333	-38
1.14167	-36
1.15000	-35
1.15833	-35
1.16667	-35
1.17500	-34
1.18333	-32
1.19167	-29
1.20000	-25
1.20833	-21
1.21667	-17
1.22500	-15
1.23333	-16
1.24167	-19
1.25000	-25
1.25833	-32
1.26667	-39
1.27500	-43
1.28333	-45
1.29167	-44
1.30000	-39
1.30833	-34
1.31667	-28
1.32500	-25
1.33333	-22
1.34167	-21
1.35000	-20
1.35833	-20
1.36667	-20
1.37500	-19
1.38333	-19
1.39167	-18
1.40000	-18
1.40833	-20
1.41667	-22
1.42500	-24
1.43333	-27
1.44167	-29
1.45000	-32
1.45833	-34
1.46667	-35
1.47500	-36
1.48333	-36
1.49167	-37
1.50000	-37
1.50833	-37
1.51667	-36
1.52500	-35
1.53333	-35
1.54167	-37
1.55000	-39
1.55833	-42
1.56667	-45
1.57500	-47
1.58333	-48
1.59167	-47
1.60000	-45
1.60833	-42
1.61667	-39
1.62500	-36
1.63333	-33
1.64167	-30
1.65000	-26
1.65833	-23
1.66667	-23
1.67500	-28
1.68333	-33
1.69167	-39
1.70000	-43
1.70833	-46
1.71667	-46
1.72500	-47
1.73333	-49
1.74167	-53
1.75000	-55
1.75833	-54
1.76667	-51
1.77500	-47
1.78333	-43
1.79167	-40
1.80000	-39
1.80833	-39
1.81667	-39
1.82500	-38
1.83333	-38
1.84167	-38
1.85000	-38
1.85833	-37
1.86667	-36
1.87500	-35
1.88333	-34
1.89167	-33
1.90000	-32
1.90833	-30
1.91667	-29
1.92500	-28
1.93333	-28
1.94167	-29
1.95000	-30
1.95833	-30
1.96667	-31
1.97500	-34
1.98333	-37
1.99167	-39
2.00000	-38
2.00833	-35
2.01667	-31
2.02500	-28
2.03333	-27
2.04167	-28
2.05000	-30
2.05833	-33
2.06667	-36
2.07500	-39
2.08333	-42
2.09167	-44
2.10000	-45
2.10833	-44
2.11667	-42
2.12500	-41
2.13333	-42
2.14167	-44
2.15000	-47
2.15833	-51
2.16667	-51
2.17500	-49
2.18333	-45
2.19167	-41
2.20000	-39
2.20833	-39
2.21667	-41
2.22500	-43
2.23333	-43
2.24167	-41
2.25000	-38
2.25833	-36
2.26667	-33
2.27500	-31
2.28333	-29
2.29167	-27
2.30000	-26
2.30833	-26
2.31667	-28
2.32500	-31
2.33333	-33
2.34167	-35
2.35000	-39
2.35833	-43
2.36667	-48
2.37500	-52
2.38333	-54
2.39167	-56
2.40000	-56
2.40833	-55
2.41667	-54
2.42500	-52
2.43333	-47
2.44167	-42
2.45000	-39
2.45833	-41
2.46667	-45
2.47500	-51
2.48333	-57
2.49167	-61
2.50000	-63
2.50833	-63
2.51667	-61
2.52500	-59
2.53333	-56
2.54167	-53
2.55000	-52
2.55833	-54
2.56667	-55
2.57500	-55
2.58333	-52
2.59167	-46
2.60000	-38
2.60833	-33
2.61667	-30
2.62500	-30
2.63333	-31
2.64167	-33
2.65000	-37
2.65833	-42
2.66667	-45
2.67500	-45
2.68333	-43
2.69167	-43
2.70000	-44
2.70833	-47
2.71667	-52
2.72500	-55
2.73333	-53
2.74167	-49
2.75000	-45
2.75833	-42
2.76667	-40
2.77500	-40
2.78333	-40
2.79167	-40
2.80000	-39
2.80833	-38
2.81667	-40
2.82500	-42
2.83333	-45
2.84167	-46
2.85000	-47
2.85833	-46
2.86667	-44
2.87500	-42
2.88333	-40
2.89167	-38
2.90000	-36
2.90833	-36
2.91667	-38
2.92500	-42
2.93333	-47
2.94167	-53
2.95000	-59
2.95833	-63
2.96667	-65
2.97500	-65
2.98333	-63
2.99167	-58
3.00000	-54
3.00833	-50
3.01667	-47
3.02500	-46
3.03333	-46
3.04167	-47
3.05000	-46
3.05833	-45
3.06667	-45
3.07500	-47
3.08333	-52
3.09167	-58
3.10000	-62
3.10833	-63
3.11667	-60
3.12500	-55
3.13333	-50
3.14167	-46
3.15000	-44
3.15833	-46
3.16667	-50
3.17500	-55
3.18333	-60
3.19167	-62
3.20000	-62
3.20833	-60
3.21667	-57
3.22500	-53
3.23333	-48
3.24167	-45
3.25000	-45
3.25833	-47
3.26667	-51
3.27500	-55
3.28333	-59
3.29167	-61
3.30000	-60
3.30833	-58
3.31667	-54
3.32500	-49
3.33333	-46
3.34167	-44
3.35000	-45
3.35833	-49
3.36667	-54
3.37500	-59
3.38333	-61
3.39167	-61
3.40000	-58
3.40833	-55
3.41667	-51
3.42500	-48
3.43333	-46
3.44167	-44
3.45000	-44
3.45833	-45
3.46667	-47
3.47500	-50
3.48333	-53
3.49167	-57
3.50000	-60
3.50833	-65
3.51667	-70
3.52500	-72
3.53333	-71
3.54167	-67
3.55000	-61
3.55833	-54
3.56667	-51
3.57500	-50
3.58333	-52
3.59167	-55
3.60000	-59
3.60833	-61
3.61667	-63
3.62500	-63
3.63333	-63
3.64167	-62
3.65000	-60
3.65833	-58
3.66667	-57
3.67500	-57
3.68333	-57
3.69167	-58
3.70000	-58
3.70833	-55
3.71667	-50
3.72500	-45
3.73333	-41
3.74167	-38
3.75000	-37
3.75833	-39
3.76667	-42
3.77500	-46
3.78333	-49
3.79167	-48
3.80000	-46
3.80833	-43
3.81667	-41
3.82500	-40
3.83333	-43
3.84167	-49
3.85000	-57
3.85833	-65
3.86667	-71
3.87500	-73
3.88333	-72
3.89167	-69
3.90000	-65
3.90833	-63
3.91667	-63
3.92500	-64
3.93333	-64
3.94167	-63
3.95000	-62
3.95833	-62
3.96667	-63
3.97500	-64
3.98333	-66
3.99167	-69
4.00000	-72
4.00833	-73
4.01667	-71
4.02500	-65
4.03333	-57
4.04167	-49
4.05000	-44
4.05833	-43
4.06667	-44
4.07500	-49
4.08333	-55
4.09167	-59
4.10000	-61
4.10833	-59
4.11667	-55
4.12500	-52
4.13333	-51
4.14167	-54
4.15000	-57
4.15833	-60
4.16667	-62
4.17500	-62
4.18333	-62
4.19167	-64
4.20000	-67
4.20833	-69
4.21667	-69
4.22500	-67
4.23333	-63
4.24167	-60
4.25000	-58
4.25833	-59
4.26667	-62
4.27500	-67
4.28333	-72
4.29167	-74
4.30000	-72
4.30833	-67
4.31667	-59
4.32500	-52
4.33333	-45
4.34167	-42
4.35000	-42
4.35833	-44
4.36667	-48
4.37500	-51
4.38333	-53
4.39167	-54
4.40000	-54
4.40833	-53
4.41667	-53
4.42500	-54
4.43333	-54
4.44167	-56
4.45000	-60
4.45833	-64
4.46667	-69
4.47500	-74
4.48333	-77
4.49167	-76
4.50000	-72
4.50833	-65
4.51667	-58
4.52500	-52
4.53333	-50
4.54167	-51
4.55000	-57
4.55833	-65
4.56667	-72
4.57500	-77
4.58333	-80
4.59167	-80
4.60000	-79
4.60833	-79
4.61667	-81
4.62500	-84
4.63333	-86
4.64167	-86
4.65000	-83
4.65833	-76
4.66667	-70
4.67500	-64
4.68333	-61
4.69167	-61
4.70000	-63
4.70833	-67
4.71667	-72
4.72500	-77
4.73333	-79
4.74167	-77
4.75000	-73
4.75833	-68
4.76667	-63
4.77500	-61
4.78333	-60
4.79167	-59
4.80000	-59
4.80833	-58
4.81667	-59
4.82500	-60
4.83333	-61
4.84167	-64
4.85000	-66
4.85833	-69
4.86667	-72
4.87500	-73
4.88333	-75
4.89167	-76
4.90000	-76
4.90833	-75
4.91667	-70
4.92500	-64
4.93333	-56
4.94167	-50
4.95000	-47
4.95833	-48
4.96667	-53
4.97500	-58
4.98333	-63
4.99167	-66
5.00000	-67
5.00833	-66
5.01667	-62
5.02500	-56
5.03333	-50
5.04167	-44
5.05000	-40
5.05833	-38
5.06667	-40
5.07500	-44
5.08333	-49
5.09167	-55
5.10000	-60
5.10833	-64
5.11667	-66
5.12500	-69
5.13333	-72
5.14167	-75
5.15000	-77
5.15833	-78
5.16667	-76
5.17500	-73
5.18333	-68
5.19167	-62
5.20000	-57
5.20833	-53
5.21667	-52
5.22500	-53
5.23333	-58
5.24167	-63
5.25000	-67
5.25833	-72
5.26667	-76
5.27500	-79
5.28333	-81
5.29167	-82
5.30000	-81
5.30833	-80
5.31667	-80
5.32500	-79
5.33333	-79
5.34167	-77
5.35000	-74
5.35833	-70
5.36667	-68
5.37500	-66
5.38333	-67
5.39167	-70
5.40000	-74
5.40833	-76
5.41667	-77
5.42500	-75
5.43333	-72
5.44167	-69
5.45000	-66
5.45833	-64
5.46667	-63
5.47500	-64
5.48333	-67
5.49167	-70
5.50000	-75
5.50833	-78
5.51667	-80
5.52500	-81
5.53333	-81
5.54167	-80
5.55000	-78
5.55833	-77
5.56667	-76
5.57500	-75
5.58333	-74
5.59167	-70
5.60000	-64
5.60833	-58
5.61667	-52
5.62500	-49
5.63333	-49
5.64167	-51
5.65000	-53
5.65833	-54
5.66667	-55
5.67500	-56
5.68333	-57
5.69167	-59
5.70000	-63
5.70833	-66
5.71667	-68
5.72500	-68
5.73333	-68
5.74167	-66
5.75000	-66
5.75833	-68
5.76667	-71
5.77500	-74
5.78333	-76
5.79167	-76
5.80000	-74
5.80833	-73
5.81667	-75
5.82500	-79
5.83333	-85
5.84167	-91
5.85000	-95
5.85833	-96
5.86667	-95
5.87500	-93
5.88333	-91
5.89167	-90
5.90000	-90
5.90833	-90
5.91667	-88
5.92500	-86
5.93333	-83
5.94167	-80
5.95000	-79
5.95833	-81
5.96667	-83
5.97500	-84
5.98333	-84
5.99167	-82
6.00000	-78
6.00833	-76
6.01667	-78
6.02500	-82
6.03333	-87
6.04167	-91
6.05000	-91
6.05833	-87
6.06667	-83
6.07500	-80
6.08333	-78
6.09167	-77
6.10000	-78
6.10833	-77
6.11667	-76
6.12500	-74
6.13333	-75
6.14167	-76
6.15000	-78
6.15833	-79
6.16667	-79
6.17500	-78
6.18333	-78
6.19167	-80
6.20000	-84
6.20833	-89
6.21667	-93
6.22500	-95
6.23333	-95
6.24167	-93
6.25000	-91
6.25833	-91
6.26667	-92
6.27500	-94
6.28333	-94
6.29167	-93
6.30000	-89
6.30833	-85
6.31667	-79
6.32500	-75
6.33333	-74
6.34167	-75
6.35000	-77
6.35833	-79
6.36667	-80
6.37500	-80
6.38333	-81
6.39167	-83
6.40000	-87
6.40833	-91
6.41667	-95
6.42500	-97
6.43333	-96
6.44167	-92
6.45000	-89
6.45833	-87
6.46667	-86
6.47500	-86
6.48333	-87
6.49167	-84
6.50000	-80
6.50833	-75
6.51667	-72
6.52500	-71
6.53333	-72
6.54167	-76
6.55000	-80
6.55833	-83
6.56667	-85
6.57500	-83
6.58333	-78
6.59167	-71
6.60000	-63
6.60833	-57
6.61667	-56
6.62500	-57
6.63333	-59
6.64167	-63
6.65000	-67
6.65833	-71
6.66667	-75
6.67500	-79
6.68333	-82
6.69167	-82
6.70000	-79
6.70833	-76
6.71667	-73
6.72500	-71
6.73333	-71
6.74167	-72
6.75000	-74
6.75833	-76
6.76667	-76
6.77500	-75
6.78333	-72
6.79167	-70
6.80000	-69
6.80833	-68
6.81667	-68
6.82500	-68
6.83333	-69
6.84167	-70
6.85000	-71
6.85833	-72
6.86667	-74
6.87500	-77
6.88333	-80
6.89167	-82
6.90000	-83
6.90833	-83
6.91667	-84
6.92500	-85
6.93333	-86
6.94167	-86
6.95000	-84
6.95833	-79
6.96667	-76
6.97500	-76
6.98333	-77
6.99167	-80
7.00000	-82
7.00833	-85
7.01667	-88
7.02500	-90
7.03333	-92
7.04167	-94
7.05000	-95
7.05833	-96
7.06667	-97
7.07500	-96
7.08333	-94
7.09167	-91
7.10000	-89
7.10833	-87
7.11667	-85
7.12500	-83
7.13333	-81
7.14167	-79
7.15000	-76
7.15833	-73
7.16667	-70
7.17500	-68
7.18333	-66
7.19167	-68
7.20000	-72
7.20833	-79
7.21667	-86
7.22500	-92
7.23333	-95
7.24167	-97
7.25000	-99
7.25833	-101
7.26667	-102
7.27500	-101
7.28333	-98
7.29167	-94
7.30000	-89
7.30833	-87
7.31667	-86
7.32500	-88
7.33333	-89
7.34167	-90
7.35000	-91
7.35833	-92
7.36667	-93
7.37500	-92
7.38333	-89
7.39167	-86
7.40000	-84
7.40833	-84
7.41667	-85
7.42500	-88
7.43333	-90
7.44167	-90
7.45000	-86
7.45833	-82
7.46667	-77
7.47500	-73
7.48333	-71
7.49167	-73
7.50000	-79
7.50833	-87
7.51667	-94
7.52500	-98
7.53333	-97
7.54167	-93
7.55000	-88
7.55833	-84
7.56667	-82
7.57500	-84
7.58333	-88
7.59167	-91
7.60000	-94
7.60833	-95
7.61667	-94
7.62500	-92
7.63333	-91
7.64167	-90
7.65000	-90
7.65833	-91
7.66667	-92
7.67500	-92
7.68333	-92
7.69167	-92
7.70000	-92
7.70833	-91
7.71667	-92
7.72500	-93
7.73333	-93
7.74167	-94
7.75000	-95
7.75833	-96
7.76667	-97
7.77500	-99
7.78333	-100
7.79167	-100
7.80000	-100
7.80833	-100
7.81667	-101
7.82500	-101
7.83333	-101
7.84167	-100
7.85000	-98
7.85833	-97
7.86667	-94
7.87500	-89
7.88333	-83
7.89167	-78
7.90000	-76
7.90833	-77
7.91667	-83
7.92500	-88
7.93333	-89
7.94167	-87
7.95000	-85
7.95833	-83
7.96667	-82
7.97500	-84
7.98333	-87
7.99167	-91
8.00000	-93
8.00833	-94
8.01667	-94
8.02500	-93
8.03333	-90
8.04167	-86
8.05000	-82
8.05833	-78
8.06667	-75
8.07500	-74
8.08333	-77
8.09167	-82
8.10000	-89
8.10833	-94
8.11667	-96
8.12500	-95
8.13333	-92
8.14167	-89
8.15000	-89
8.15833	-94
8.16667	-100
8.17500	-107
8.18333	-112
8.19167	-114
8.20000	-111
8.20833	-105
8.21667	-97
8.22500	-91
8.23333	-88
8.24167	-87
8.25000	-89
8.25833	-92
8.26667	-94
8.27500	-94
8.28333	-92
8.29167	-89
8.30000	-86
8.30833	-85
8.31667	-87
8.32500	-90
8.33333	-92
8.34167	-92
8.35000	-91
8.35833	-88
8.36667	-86
8.37500	-85
8.38333	-86
8.39167	-87
8.40000	-88
8.40833	-87
8.41667	-86
8.42500	-85
8.43333	-85
8.44167	-85
8.45000	-86
8.45833	-87
8.46667	-88
8.47500	-89
8.48333	-90
8.49167	-90
8.50000	-91
8.50833	-91
8.51667	-91
8.52500	-90
8.53333	-89
8.54167	-87
8.55000	-84
8.55833	-80
8.56667	-76
8.57500	-72
8.58333	-70
8.59167	-71
8.60000	-74
8.60833	-78
8.61667	-83
8.62500	-87
8.63333	-89
8.64167	-88
8.65000	-88
8.65833	-87
8.66667	-88
8.67500	-90
8.68333	-94
8.69167	-98
8.70000	-101
8.70833	-101
8.71667	-99
8.72500	-97
8.73333	-95
8.74167	-93
8.75000	-92
8.75833	-91
8.76667	-91
8.77500	-90
8.78333	-89
8.79167	-89
8.80000	-89
8.80833	-90
8.81667	-90
8.82500	-89
8.83333	-89
8.84167	-89
8.85000	-89
8.85833	-89
8.86667	-90
8.87500	-93
8.88333	-94
8.89167	-92
8.90000	-87
8.90833	-81
8.91667	-76
8.92500	-72
8.93333	-73
8.94167	-75
8.95000	-77
8.95833	-77
8.96667	-75
8.97500	-74
8.98333	-72
8.99167	-72
9.00000	-73
9.00833	-77
9.01667	-83
9.02500	-89
9.03333	-94
9.04167	-98
9.05000	-97
9.05833	-95
9.06667	-93
9.07500	-93
9.08333	-94
9.09167	-95
9.10000	-95
9.10833	-94
9.11667	-95
9.12500	-97
9.13333	-100
9.14167	-102
9.15000	-105
9.15833	-109
9.16667	-113
9.17500	-117
9.18333	-120
9.19167	-121
9.20000	-118
9.20833	-114
9.21667	-108
9.22500	-103
9.23333	-100
9.24167	-100
9.25000	-101
9.25833	-102
9.26667	-104
9.27500	-105
9.28333	-107
9.29167	-112
9.30000	-119
9.30833	-126
9.31667	-129
9.32500	-128
9.33333	-122
9.34167	-113
9.35000	-104
9.35833	-96
9.36667	-90
9.37500	-87
9.38333	-87
9.39167	-89
9.40000	-92
9.40833	-94
9.41667	-94
9.42500	-93
9.43333	-90
9.44167	-87
9.45000	-88
9.45833	-92
9.46667	-100
9.47500	-110
9.48333	-118
9.49167	-120
9.50000	-118
9.50833	-113
9.51667	-108
9.52500	-103
9.53333	-100
9.54167	-98
9.55000	-97
9.55833	-98
9.56667	-100
9.57500	-102
9.58333	-104
9.59167	-103
9.60000	-101
9.60833	-99
9.61667	-98
9.62500	-98
9.63333	-100
9.64167	-101
9.65000	-101
9.65833	-100
9.66667	-98
9.67500	-95
9.68333	-94
9.69167	-93
9.70000	-95
9.70833	-98
9.71667	-103
9.72500	-106
9.73333	-109
9.74167	-110
9.75000	-111
9.75833	-112
9.76667	-113
9.77500	-113
9.78333	-112
9.79167	-109
9.80000	-103
9.80833	-98
9.81667	-95
9.82500	-93
9.83333	-92
9.84167	-94
9.85000	-96
9.85833	-99
9.86667	-101
9.87500	-102
9.88333	-102
9.89167	-101
9.90000	-99
9.90833	-98
9.91667	-97
9.92500	-97
9.93333	-97
9.94167	-98
9.95000	-97
9.95833	-93
9.96667	-88
9.97500	-85
9.98333	-83
9.99167	-84
10.00000	-89
10.00833	-95
10.01667	-103
10.02500	-109
10.03333	-113
10.04167	-115
10.05000	-112
10.05833	-108
10.06667	-104
10.07500	-102
10.08333	-101
10.09167	-102
10.10000	-104
10.10833	-105
10.11667	-105
10.12500	-104
10.13333	-103
10.14167	-102
10.15000	-101
10.15833	-99
10.16667	-96
10.17500	-91
10.18333	-86
10.19167	-83
10.20000	-81
10.20833	-83
10.21667	-88
10.22500	-93
10.23333	-99
10.24167	-104
10.25000	-108
10.25833	-110
10.26667	-110
10.27500	-107
10.28333	-105
10.29167	-104
10.30000	-105
10.30833	-108
10.31667	-110
10.32500	-110
10.33333	-106
10.34167	-99
10.35000	-93
10.35833	-89
10.36667	-89
10.37500	-91
10.38333	-94
10.39167	-95
10.40000	-95
10.40833	-95
10.41667	-96
10.42500	-99
10.43333	-101
10.44167	-103
10.45000	-101
10.45833	-97
10.46667	-93
10.47500	-92
10.48333	-94
10.49167	-99
10.50000	-105
10.50833	-110
10.51667	-113
10.52500	-114
10.53333	-112
10.54167	-109
10.55000	-109
10.55833	-111
10.56667	-112
10.57500	-112
10.58333	-111
10.59167	-109
10.60000	-107
10.60833	-106
10.61667	-106
10.62500	-106
10.63333	-106
10.64167	-106
10.65000	-105
10.65833	-104
10.66667	-104
10.67500	-101
10.68333	-97
10.69167	-95
10.70000	-94
10.70833	-95
10.71667	-98
10.72500	-101
10.73333	-105
10.74167	-109
10.75000	-112
10.75833	-116
10.76667	-118
10.77500	-120
10.78333	-119
10.79167	-117
10.80000	-114
10.80833	-111
10.81667	-109
10.82500	-109
10.83333	-108
10.84167	-107
10.85000	-105
10.85833	-103
10.86667	-100
10.87500	-98
10.88333	-97
10.89167	-97
10.90000	-97
10.90833	-98
10.91667	-100
10.92500	-102
10.93333	-104
10.94167	-107
10.95000	-109
10.95833	-112
10.96667	-114
10.97500	-113
10.98333	-110
10.99167	-105
11.00000	-100
11.00833	-95
11.01667	-91
11.02500	-90
11.03333	-92
11.04167	-97
11.05000	-102
11.05833	-108
11.06667	-111
11.07500	-109
11.08333	-105
11.09167	-102
11.10000	-99
11.10833	-96
11.11667	-96
11.12500	-97
11.13333	-100
11.14167	-103
11.15000	-106
11.15833	-107
11.16667	-107
11.17500	-106
11.18333	-105
11.19167	-106
11.20000	-108
11.20833	-109
11.21667	-110
11.22500	-110
11.23333	-111
11.24167	-112
11.25000	-113
11.25833	-113
11.26667	-113
11.27500	-112
11.28333	-110
11.29167	-108
11.30000	-107
11.30833	-107
11.31667	-107
11.32500	-108
11.33333	-108
11.34167	-108
11.35000	-107
11.35833	-107
11.36667	-105
11.37500	-103
11.38333	-101
11.39167	-100
11.40000	-101
11.40833	-104
11.41667	-108
11.42500	-111
11.43333	-112
11.44167	-112
11.45000	-111
11.45833	-109
11.46667	-108
11.47500	-109
11.48333	-111
11.49167	-114
11.50000	-116
11.50833	-116
11.51667	-112
11.52500	-106
11.53333	-101
11.54167	-97
11.55000	-95
11.55833	-95
11.56667	-96
11.57500	-97
11.58333	-98
11.59167	-100
11.60000	-103
11.60833	-106
11.61667	-108
11.62500	-112
11.63333	-115
11.64167	-117
11.65000	-119
11.65833	-118
11.66667	-116
11.67500	-114
11.68333	-110
11.69167	-105
11.70000	-99
11.70833	-96
11.71667	-95
11.72500	-98
11.73333	-103
11.74167	-109
11.75000	-113
11.75833	-116
11.76667	-117
11.77500	-116
11.78333	-115
11.79167	-116
11.80000	-118
11.80833	-119
11.81667	-118
11.82500	-114
11.83333	-108
11.84167	-102
11.85000	-99
11.85833	-100
11.86667	-103
11.87500	-107
11.88333	-109
11.89167	-108
11.90000	-104
11.90833	-102
11.91667	-101
11.92500	-102
11.93333	-103
11.94167	-104
11.95000	-103
11.95833	-102
11.96667	-101
11.97500	-103
11.98333	-105
11.99167	-108
12.00000	-109
12.00833	-109
12.01667	-110
12.02500	-111
12.03333	-111
12.04167	-110
12.05000	-107
12.05833	-104
12.06667	-101
12.07500	-100
12.08333	-100
12.09167	-101
12.10000	-100
12.10833	-100
12.11667	-99
12.12500	-99
12.13333	-101
12.14167	-106
12.15000	-111
12.15833	-115
12.16667	-118
12.17500	-117
12.18333	-114
12.19167	-110
12.20000	-107
12.20833	-106
12.21667	-108
12.22500	-110
12.23333	-113
12.24167	-115
12.25000	-118
12.25833	-119
12.26667	-120
12.27500	-120
12.28333	-118
12.29167	-118
12.30000	-118
12.30833	-118
12.31667	-117
12.32500	-114
12.33333	-110
12.34167	-106
12.35000	-103
12.35833	-103
12.36667	-103
12.37500	-105
12.38333	-107
12.39167	-110
12.40000	-112
12.40833	-114
12.41667	-115
12.42500	-115
12.43333	-114
12.44167	-112
12.45000	-109
12.45833	-107
12.46667	-105
12.47500	-103
12.48333	-102
12.49167	-104
12.50000	-106
12.50833	-109
12.51667	-112
12.52500	-115
12.53333	-117
12.54167	-120
12.55000	-123
12.55833	-126
12.56667	-127
12.57500	-126
12.58333	-123
12.59167	-120
12.60000	-118
12.60833	-117
12.61667	-118
12.62500	-119
12.63333	-119
12.64167	-118
12.65000	-117
12.65833	-116
12.66667	-115
12.67500	-111
12.68333	-105
12.69167	-97
12.70000	-89
12.70833	-86
12.71667	-89
12.72500	-96
12.73333	-105
12.74167	-112
12.75000	-117
12.75833	-118
12.76667	-116
12.77500	-112
12.78333	-108
12.79167	-104
12.80000	-100
12.80833	-98
12.81667	-98
12.82500	-100
12.83333	-102
12.84167	-105
12.85000	-107
12.85833	-108
12.86667	-108
12.87500	-107
12.88333	-106
12.89167	-106
12.90000	-106
12.90833	-105
12.91667	-103
12.92500	-101
12.93333	-100
12.94167	-101
12.95000	-101
12.95833	-101
12.96667	-100
12.97500	-98
12.98333	-96
12.99167	-98
13.00000	-101
13.00833	-106
13.01667	-112
13.02500	-116
13.03333	-119
13.04167	-119
13.05000	-117
13.05833	-112
13.06667	-107
13.07500	-101
13.08333	-97
13.09167	-95
13.10000	-95
13.10833	-97
13.11667	-99
13.12500	-101
13.13333	-103
13.14167	-104
13.15000	-105
13.15833	-106
13.16667	-108
13.17500	-111
13.18333	-113
13.19167	-111
13.20000	-106
13.20833	-99
13.21667	-93
13.22500	-90
13.23333	-90
13.24167	-93
13.25000	-95
13.25833	-97
13.26667	-97
13.27500	-96
13.28333	-94
13.29167	-92
13.30000	-92
13.30833	-93
13.31667	-94
13.32500	-96
13.33333	-96
13.34167	-95
13.35000	-94
13.35833	-94
13.36667	-95
13.37500	-97
13.38333	-98
13.39167	-101
13.40000	-103
13.40833	-104
13.41667	-104
13.42500	-102
13.43333	-99
13.44167	-97
13.45000	-94
13.45833	-91
13.46667	-90
13.47500	-90
13.48333	-92
13.49167	-95
13.50000	-99
13.50833	-102
13.51667	-102
13.52500	-101
13.53333	-100
13.54167	-101
13.55000	-102
13.55833	-103
13.56667	-102
13.57500	-100
13.58333	-99
13.59167	-100
13.60000	-102
13.60833	-102
13.61667	-99
13.62500	-94
13.63333	-86
13.64167	-80
13.65000	-78
13.65833	-82
13.66667	-86
13.67500	-90
13.68333	-92
13.69167	-91
13.70000	-89
13.70833	-86
13.71667	-84
13.72500	-82
13.73333	-77
13.74167	-71
13.75000	-67
13.75833	-64
13.76667	-66
13.77500	-73
13.78333	-83
13.79167	-90
13.80000	-95
13.80833	-96
13.81667	-95
13.82500	-94
13.83333	-94
13.84167	-95
13.85000	-94
13.85833	-92
13.86667	-90
13.87500	-89
13.88333	-89
13.89167	-90
13.90000	-90
13.90833	-90
13.91667	-89
13.92500	-88
13.93333	-86
13.94167	-85
13.95000	-85
13.95833	-85
13.96667	-87
13.97500	-88
13.98333	-88
13.99167	-87
14.00000	-85
14.00833	-82
14.01667	-79
14.02500	-77
14.03333	-72
14.04167	-68
14.05000	-64
14.05833	-61
14.06667	-58
14.07500	-56
14.08333	-54
14.09167	-53
14.10000	-53
14.10833	-54
14.11667	-56
14.12500	-58
14.13333	-60
14.14167	-62
14.15000	-65
14.15833	-68
14.16667	-72
14.17500	-75
14.18333	-77
14.19167	-80
14.20000	-83
14.20833	-84
14.21667	-82
14.22500	-77
14.23333	-68
14.24167	-58
14.25000	-49
14.25833	-43
14.26667	-41
14.27500	-45
14.28333	-52
14.29167	-60
14.30000	-68
14.30833	-72
14.31667	-72
14.32500	-70
14.33333	-68
14.34167	-65
14.35000	-63
14.35833	-59
14.36667	-57
14.37500	-55
14.38333	-56
14.39167	-58
14.40000	-60
14.40833	-61
14.41667	-58
14.42500	-54
14.43333	-49
14.44167	-44
14.45000	-41
14.45833	-43
14.46667	-47
14.47500	-55
14.48333	-62
14.49167	-69
14.50000	-74
14.50833	-76
14.51667	-75
14.52500	-72
14.53333	-68
14.54167	-64
14.55000	-62
14.55833	-61
14.56667	-62
14.57500	-64
14.58333	-64
14.59167	-63
14.60000	-61
14.60833	-60
14.61667	-60
14.62500	-62
14.63333	-67
14.64167	-71
14.65000	-71
14.65833	-69
14.66667	-64
14.67500	-59
14.68333	-55
14.69167	-54
14.70000	-55
14.70833	-56
14.71667	-59
14.72500	-60
14.73333	-60
14.74167	-59
14.75000	-58
14.75833	-57
14.76667	-57
14.77500	-58
14.78333	-61
14.79167	-66
14.80000	-73
14.80833	-80
14.81667	-86
14.82500	-88
14.83333	-87
14.84167	-84
14.85000	-80
14.85833	-77
14.86667	-74
14.87500	-73
14.88333	-74
14.89167	-75
14.90000	-77
14.90833	-79
14.91667	-79
14.92500	-79
14.93333	-77
14.94167	-76
14.95000	-74
14.95833	-73
14.96667	-73
14.97500	-73
14.98333	-74
14.99167	-74
15.00000	-73
15.00833	-72
15.01667	-72
15.02500	-74
15.03333	-76
15.04167	-79
15.05000	-79
15.05833	-77
15.06667	-75
15.07500	-72
15.08333	-71
15.09167	-72
15.10000	-74
15.10833	-77
15.11667	-80
15.12500	-83
15.13333	-85
15.14167	-86
15.15000	-88
15.15833	-90
15.16667	-92
15.17500	-94
15.18333	-96
15.19167	-94
15.20000	-89
15.20833	-83
15.21667	-77
15.22500	-73
15.23333	-72
15.24167	-73
15.25000	-75
15.25833	-77
15.26667	-79
15.27500	-79
15.28333	-78
15.29167	-75
15.30000	-71
15.30833	-68
15.31667	-68
15.32500	-71
15.33333	-78
15.34167	-86
15.35000	-92
15.35833	-94
15.36667	-93
15.37500	-90
15.38333	-87
15.39167	-84
15.40000	-81
15.40833	-77
15.41667	-74
15.42500	-73
15.43333	-76
15.44167	-81
15.45000	-87
15.45833	-93
15.46667	-99
15.47500	-102
15.48333	-105
15.49167	-106
15.50000	-105
15.50833	-103
15.51667	-101
15.52500	-98
15.53333	-94
15.54167	-91
15.55000	-89
15.55833	-90
15.56667	-92
15.57500	-96
15.58333	-100
15.59167	-104
15.60000	-108
15.60833	-111
15.61667	-113
15.62500	-115
15.63333	-116
15.64167	-118
15.65000	-118
15.65833	-118
15.66667	-116
15.67500	-114
15.68333	-113
15.69167	-114
15.70000	-115
15.70833	-116
15.71667	-116
15.72500	-115
15.73333	-114
15.74167	-113
15.75000	-111
15.75833	-109
15.76667	-107
15.77500	-108
15.78333	-110
15.79167	-113
15.80000	-116
15.80833	-117
15.81667	-113
15.82500	-110
15.83333	-107
15.84167	-107
15.85000	-111
15.85833	-117
15.86667	-124
15.87500	-129
15.88333	-132
15.89167	-132
15.90000	-130
15.90833	-126
15.91667	-122
15.92500	-119
15.93333	-116
15.94167	-114
15.95000	-113
15.95833	-113
15.96667	-113
15.97500	-113
15.98333	-113
15.99167	-114
16.00000	-114
16.00833	-115
16.01667	-115
16.02500	-116
16.03333	-117
16.04167	-118
16.05000	-120
16.05833	-121
16.06667	-122
16.07500	-121
16.08333	-119
16.09167	-117
16.10000	-117
16.10833	-119
16.11667	-122
16.12500	-124
16.13333	-125
16.14167	-124
16.15000	-122
16.15833	-120
16.16667	-117
16.17500	-117
16.18333	-117
16.19167	-117
16.20000	-117
16.20833	-115
16.21667	-113
16.22500	-111
16.23333	-108
16.24167	-106
16.25000	-105
16.25833	-105
16.26667	-106
16.27500	-110
16.28333	-115
16.29167	-122
16.30000	-129
16.30833	-135
16.31667	-136
16.32500	-135
16.33333	-131
16.34167	-127
16.35000	-124
16.35833	-123
16.36667	-123
16.37500	-122
16.38333	-120
16.39167	-116
16.40000	-112
16.40833	-108
16.41667	-105
16.42500	-104
16.43333	-107
16.44167	-112
16.45000	-118
16.45833	-124
16.46667	-127
16.47500	-128
16.48333	-126
16.49167	-125
16.50000	-126
16.50833	-128
16.51667	-130
16.52500	-132
16.53333	-133
16.54167	-132
16.55000	-130
16.55833	-126
16.56667	-122
16.57500	-118
16.58333	-114
16.59167	-113
16.60000	-113
16.60833	-113
16.61667	-112
16.62500	-112
16.63333	-113
16.64167	-115
16.65000	-119
16.65833	-124
16.66667	-130
16.67500	-137
16.68333	-142
16.69167	-145
16.70000	-146
16.70833	-147
16.71667	-147
16.72500	-148
16.73333	-148
16.74167	-149
16.75000	-150
16.75833	-150
16.76667	-151
16.77500	-154
16.78333	-157
16.79167	-159
16.80000	-159
16.80833	-159
16.81667	-159
16.82500	-160
16.83333	-161
16.84167	-160
16.85000	-157
16.85833	-154
16.86667	-152
16.87500	-152
16.88333	-154
16.89167	-156
16.90000	-158
16.90833	-160
16.91667	-160
16.92500	-158
16.93333	-154
16.94167	-149
16.95000	-144
16.95833	-140
16.96667	-138
16.97500	-140
16.98333	-143
16.99167	-145
17.00000	-145
17.00833	-144
17.01667	-142
17.02500	-141
17.03333	-142
17.04167	-145
17.05000	-149
17.05833	-152
17.06667	-155
17.07500	-155
17.08333	-152
17.09167	-147
17.10000	-141
17.10833	-137
17.11667	-134
17.12500	-135
17.13333	-137
17.14167	-139
17.15000	-141
17.15833	-142
17.16667	-145
17.17500	-149
17.18333	-153
17.19167	-156
17.20000	-158
17.20833	-158
17.21667	-158
17.22500	-157
17.23333	-156
17.24167	-154
17.25000	-151
17.25833	-146
17.26667	-142
17.27500	-138
17.28333	-136
17.29167	-134
17.30000	-135
17.30833	-138
17.31667	-142
17.32500	-146
17.33333	-149
17.34167	-149
17.35000	-148
17.35833	-145
17.36667	-143
17.37500	-141
17.38333	-138
17.39167	-135
17.40000	-131
17.40833	-130
17.41667	-131
17.42500	-134
17.43333	-137
17.44167	-139
17.45000	-140
17.45833	-140
17.46667	-140
17.47500	-141
17.48333	-143
17.49167	-144
17.50000	-144
17.50833	-143
17.51667	-142
17.52500	-141
17.53333	-141
17.54167	-142
17.55000	-144
17.55833	-146
17.56667	-149
17.57500	-153
17.58333	-156
17.59167	-159
17.60000	-161
17.60833	-160
17.61667	-158
17.62500	-154
17.63333	-149
17.64167	-145
17.65000	-144
17.65833	-145
17.66667	-150
17.67500	-157
17.68333	-164
17.69167	-169
17.70000	-172
17.70833	-173
17.71667	-172
17.72500	-168
17.73333	-162
17.74167	-157
17.75000	-153
17.75833	-151
17.76667	-152
17.77500	-155
17.78333	-159
17.79167	-161
17.80000	-161
17.80833	-157
17.81667	-152
17.82500	-147
17.83333	-145
17.84167	-146
17.85000	-149
17.85833	-152
17.86667	-153
17.87500	-150
17.88333	-147
17.89167	-144
17.90000	-144
17.90833	-147
17.91667	-152
17.92500	-156
17.93333	-160
17.94167	-163
17.95000	-165
17.95833	-167
17.96667	-167
17.97500	-163
17.98333	-158
17.99167	-154
18.00000	-151
18.00833	-149
18.01667	-148
18.02500	-148
18.03333	-148
18.04167	-149
18.05000	-151
18.05833	-152
18.06667	-153
18.07500	-151
18.08333	-148
18.09167	-147
18.10000	-147
18.10833	-148
18.11667	-151
18.12500	-154
18.13333	-157
18.14167	-160
18.15000	-162
18.15833	-162
18.16667	-162
18.17500	-162
18.18333	-164
18.19167	-166
18.20000	-167
18.20833	-167
18.21667	-165
18.22500	-163
18.23333	-162
18.24167	-161
18.25000	-163
18.25833	-165
18.26667	-167
18.27500	-167
18.28333	-166
18.29167	-164
18.30000	-161
18.30833	-159
18.31667	-158
18.32500	-158
18.33333	-157
18.34167	-156
18.35000	-157
18.35833	-159
18.36667	-162
18.37500	-166
18.38333	-169
18.39167	-170
18.40000	-170
18.40833	-170
18.41667	-171
18.42500	-170
18.43333	-167
18.44167	-164
18.45000	-163
18.45833	-165
18.46667	-168
18.47500	-171
18.48333	-173
18.49167	-172
18.50000	-169
18.50833	-164
18.51667	-160
18.52500	-158
18.53333	-158
18.54167	-160
18.55000	-162
18.55833	-164
18.56667	-165
18.57500	-167
18.58333	-168
18.59167	-167
18.60000	-165
18.60833	-162
18.61667	-158
18.62500	-155
18.63333	-155
18.64167	-155
18.65000	-155
18.65833	-154
18.66667	-153
18.67500	-153
18.68333	-154
18.69167	-156
18.70000	-159
18.70833	-160
18.71667	-159
18.72500	-156
18.73333	-152
18.74167	-149
18.75000	-149
18.75833	-153
18.76667	-158
18.77500	-161
18.78333	-163
18.79167	-165
18.80000	-165
18.80833	-165
18.81667	-166
18.82500	-168
18.83333	-170
18.84167	-171
18.85000	-171
18.85833	-171
18.86667	-170
18.87500	-169
18.88333	-168
18.89167	-169
18.90000	-171
18.90833	-171
18.91667	-169
18.92500	-168
18.93333	-168
18.94167	-169
18.95000	-172
18.95833	-174
18.96667	-173
18.97500	-168
18.98333	-160
18.99167	-153
19.00000	-149
19.00833	-148
19.01667	-151
19.02500	-155
19.03333	-158
19.04167	-161
19.05000	-162
19.05833	-161
19.06667	-158
19.07500	-154
19.08333	-150
19.09167	-146
19.10000	-143
19.10833	-141
19.11667	-140
19.12500	-140
19.13333	-141
19.14167	-144
19.15000	-146
19.15833	-149
19.16667	-151
19.17500	-152
19.18333	-152
19.19167	-152
19.20000	-151
19.20833	-150
19.21667	-146
19.22500	-143
19.23333	-140
19.24167	-139
19.25000	-139
19.25833	-138
19.26667	-135
19.27500	-129
19.28333	-123
19.29167	-116
19.30000	-110
19.30833	-106
19.31667	-105
19.32500	-105
19.33333	-106
19.34167	-105
19.35000	-102
19.35833	-95
19.36667	-87
19.37500	-78
19.38333	-69
19.39167	-61
19.40000	-56
19.40833	-52
19.41667	-49
19.42500	-47
19.43333	-44
19.44167	-39
19.45000	-32
19.45833	-21
19.46667	-9
19.47500	4
19.48333	15
19.49167	26
19.50000	38
19.50833	53
19.51667	72
19.52500	92
19.53333	111
19.54167	130
19.55000	148
19.55833	167
19.56667	190
19.57500	216
19.58333	245
19.59167	274
19.60000	303
19.60833	330
19.61667	358
19.62500	386
19.63333	417
19.64167	451
19.65000	491
19.65833	537
19.66667	586
19.67500	639
19.68333	693
19.69167	747
19.70000	802
19.70833	855
19.71667	912
19.72500	971
19.73333	1038
19.74167	1110
19.75000	1187
19.75833	1269
19.76667	1351
19.77500	1438
19.78333	1525
19.79167	1617
19.80000	1715
19.80833	1819
19.81667	1932
19.82500	2048
19.83333	2170
19.84167	2296
19.85000	2425
19.85833	2560
19.86667	2699
19.87500	2849
19.88333	3004
19.89167	3165
19.90000	3333
19.90833	3500
19.91667	3674
19.92500	3847
19.93333	4029
19.94167	4216
19.95000	4410
19.95833	4616
19.96667	4825
19.97500	5044
19.98333	5266
19.99167	5493
20.00000	5727
20.00833	5965
20.01667	6215
20.02500	6467
20.03333	6727
20.04167	6991
20.05000	7255
20.05833	7527
20.06667	7798
20.07500	8081
20.08333	8366
20.09167	8659
20.10000	8960
20.10833	9261
20.11667	9572
20.12500	9880
20.13333	10195
20.14167	10511
20.15000	10829
20.15833	11158
20.16667	11484
20.17500	11821
20.18333	12156
20.19167	12495
20.20000	12837
20.20833	13176
20.21667	13523
20.22500	13863
20.23333	14208
20.24167	14550
20.25000	14885
20.25833	15223
20.26667	15552
20.27500	15887
20.28333	16218
20.29167	16553
20.30000	16892
20.30833	17224
20.31667	17559
20.32500	17880
20.33333	18199
20.34167	18509
20.35000	18813
20.35833	19119
20.36667	19415
20.37500	19713
20.38333	20002
20.39167	20283
20.40000	20558
20.40833	20820
20.41667	21081
20.42500	21329
20.43333	21572
20.44167	21804
20.45000	22022
20.45833	22232
20.46667	22426
20.47500	22613
20.48333	22788
20.49167	22955
20.50000	23115
20.50833	23261
20.51667	23401
20.52500	23526
20.53333	23642
20.54167	23747
20.55000	23839
20.55833	23920
20.56667	23987
20.57500	24043
20.58333	24087
20.59167	24119
20.60000	24139
20.60833	24146
20.61667	24137
20.62500	24114
20.63333	24076
20.64167	24026
20.65000	23966
20.65833	23896
20.66667	23818
20.67500	23729
20.68333	23631
20.69167	23522
20.70000	23400
20.70833	23269
20.71667	23124
20.72500	22971
20.73333	22807
20.74167	22632
20.75000	22447
20.75833	22248
20.76667	22045
20.77500	21830
20.78333	21614
20.79167	21394
20.80000	21169
20.80833	20940
20.81667	20697
20.82500	20453
20.83333	20198
20.84167	19938
20.85000	19674
20.85833	19401
20.86667	19129
20.87500	18847
20.88333	18566
20.89167	18283
20.90000	17996
20.90833	17713
20.91667	17422
20.92500	17136
20.93333	16844
20.94167	16553
20.95000	16262
20.95833	15966
20.96667	15677
20.97500	15383
20.98333	15096
20.99167	14811
21.00000	14526
21.00833	14250
21.01667	13971
21.02500	13697
21.03333	13419
21.04167	13141
21.05000	12868
21.05833	12594
21.06667	12332
21.07500	12072
21.08333	11821
21.09167	11572
21.10000	11325
21.10833	11085
21.11667	10844
21.12500	10610
21.13333	10376
21.14167	10147
21.15000	9923
21.15833	9700
21.16667	9488
21.17500	9279
21.18333	9078
21.19167	8881
21.20000	8687
21.20833	8502
21.21667	8319
21.22500	8142
21.23333	7966
21.24167	7793
21.25000	7626
21.25833	7463
21.26667	7311
21.27500	7166
21.28333	7030
21.29167	6898
21.30000	6769
21.30833	6646
21.31667	6522
21.32500	6404
21.33333	6287
21.34167	6173
21.35000	6063
21.35833	5955
21.36667	5851
21.37500	5746
21.38333	5646
21.39167	5551
21.40000	5459
21.40833	5373
21.41667	5288
21.42500	5206
21.43333	5124
21.44167	5045
21.45000	4971
21.45833	4901
21.46667	4835
21.47500	4770
21.48333	4708
21.49167	4648
21.50000	4592
21.50833	4538
21.51667	4485
21.52500	4434
21.53333	4382
21.54167	4331
21.55000	4283
21.55833	4238
21.56667	4195
21.57500	4155
21.58333	4116
21.59167	4078
21.60000	4042
21.60833	4006
21.61667	3970
21.62500	3935
21.63333	3899
21.64167	3864
21.65000	3830
21.65833	3796
21.66667	3764
21.67500	3732
21.68333	3703
21.69167	3675
21.70000	3648
21.70833	3622
21.71667	3594
21.72500	3568
21.73333	3542
21.74167	3518
21.75000	3497
21.75833	3478
21.76667	3460
21.77500	3440
21.78333	3420
21.79167	3397
21.80000	3373
21.80833	3348
21.81667	3323
21.82500	3298
21.83333	3275
21.84167	3253
21.85000	3231
21.85833	3210
21.86667	3191
21.87500	3174
21.88333	3160
21.89167	3149
21.90000	3141
21.90833	3131
21.91667	3120
21.92500	3107
21.93333	3092
21.94167	3075
21.95000	3057
21.95833	3038
21.96667	3020
21.97500	3002
21.98333	2987
21.99167	2975
22.00000	2964
22.00833	2953
22.01667	2942
22.02500	2930
22.03333	2918
22.04167	2906
22.05000	2892
22.05833	2876
22.06667	2860
22.07500	2843
22.08333	2828
22.09167	2814
22.10000	2803
22.10833	2793
22.11667	2785
22.12500	2778
22.13333	2772
22.14167	2766
22.15000	2758
22.15833	2748
22.16667	2736
22.17500	2725
22.18333	2715
22.19167	2706
22.20000	2698
22.20833	2689
22.21667	2680
22.22500	2668
22.23333	2655
22.24167	2641
22.25000	2628
22.25833	2614
22.26667	2599
22.27500	2582
22.28333	2565
22.29167	2546
22.30000	2529
22.30833	2513
22.31667	2499
22.32500	2486
22.33333	2474
22.34167	2460
22.35000	2444
22.35833	2427
22.36667	2409
22.37500	2392
22.38333	2376
22.39167	2363
22.40000	2351
22.40833	2338
22.41667	2324
22.42500	2310
22.43333	2296
22.44167	2282
22.45000	2266
22.45833	2248
22.46667	2229
22.47500	2208
22.48333	2188
22.49167	2168
22.50000	2149
22.50833	2130
22.51667	2112
22.52500	2094
22.53333	2079
22.54167	2064
22.55000	2052
22.55833	2039
22.56667	2025
22.57500	2010
22.58333	1993
22.59167	1974
22.60000	1955
22.60833	1937
22.61667	1920
22.62500	1904
22.63333	1888
22.64167	1871
22.65000	1853
22.65833	1834
22.66667	1817
22.67500	1801
22.68333	1789
22.69167	1778
22.70000	1769
22.70833	1757
22.71667	1743
22.72500	1727
22.73333	1709
22.74167	1692
22.75000	1676
22.75833	1661
22.76667	1647
22.77500	1635
22.78333	1623
22.79167	1613
22.80000	1603
22.80833	1593
22.81667	1583
22.82500	1573
22.83333	1563
22.84167	1552
22.85000	1539
22.85833	1524
22.86667	1509
22.87500	1496
22.88333	1486
22.89167	1478
22.90000	1472
22.90833	1465
22.91667	1455
22.92500	1446
22.93333	1437
22.94167	1430
22.95000	1425
22.95833	1420
22.96667	1413
22.97500	1403
22.98333	1393
22.99167	1385
23.00000	1378
23.00833	1374
23.01667	1369
23.02500	1363
23.03333	1354
23.04167	1345
23.05000	1338
23.05833	1333
23.06667	1328
23.07500	1325
23.08333	1320
23.09167	1314
23.10000	1307
23.10833	1299
23.11667	1291
23.12500	1283
23.13333	1276
23.14167	1270
23.15000	1265
23.15833	1260
23.16667	1255
23.17500	1251
23.18333	1248
23.19167	1246
23.20000	1244
23.20833	1243
23.21667	1242
23.22500	1242
23.23333	1241
23.24167	1240
23.25000	1239
23.25833	1239
23.26667	1237
23.27500	1234
23.28333	1229
23.29167	1224
23.30000	1220
23.30833	1216
23.31667	1212
23.32500	1206
23.33333	1198
23.34167	1189
23.35000	1179
23.35833	1171
23.36667	1165
23.37500	1159
23.38333	1154
23.39167	1150
23.40000	1147
23.40833	1145
23.41667	1144
23.42500	1143
23.43333	1138
23.44167	1132
23.45000	1124
23.45833	1116
23.46667	1111
23.47500	1109
23.48333	1111
23.49167	1112
23.50000	1112
23.50833	1111
23.51667	1111
23.52500	1111
23.53333	1110
23.54167	1109
23.55000	1105
23.55833	1099
23.56667	1091
23.57500	1084
23.58333	1078
23.59167	1073
23.60000	1068
23.60833	1063
23.61667	1058
23.62500	1053
23.63333	1048
23.64167	1044
23.65000	1041
23.65833	1039
23.66667	1037
23.67500	1035
23.68333	1032
23.69167	1029
23.70000	1024
23.70833	1020
23.71667	1017
23.72500	1012
23.73333	1006
23.74167	998
23.75000	988
23.75833	978
23.76667	970
23.77500	965
23.78333	965
23.79167	968
23.80000	972
23.80833	976
23.81667	977
23.82500	976
23.83333	973
23.84167	971
23.85000	970
23.85833	971
23.86667	972
23.87500	971
23.88333	969
23.89167	965
23.90000	960
23.90833	954
23.91667	947
23.92500	943
23.93333	941
23.94167	942
23.95000	944
23.95833	945
23.96667	947
23.97500	948
23.98333	949
23.99167	949
24.00000	947
24.00833	943
24.01667	937
24.02500	932
24.03333	928
24.04167	927
24.05000	928
24.05833	931
24.06667	936
24.07500	940
24.08333	944
24.09167	947
24.10000	950
24.10833	955
24.11667	961
24.12500	967
24.13333	973
24.14167	979
24.15000	982
24.15833	984
24.16667	985
24.17500	987
24.18333	990
24.19167	995
24.20000	1000
24.20833	1005
24.21667	1009
24.22500	1012
24.23333	1015
24.24167	1018
24.25000	1022
24.25833	1027
24.26667	1033
24.27500	1041
24.28333	1050
24.29167	1059
24.30000	1068
24.30833	1078
24.31667	1090
24.32500	1101
24.33333	1110
24.34167	1115
24.35000	1119
24.35833	1121
24.36667	1125
24.37500	1134
24.38333	1145
24.39167	1154
24.40000	1161
24.40833	1166
24.41667	1170
24.42500	1175
24.43333	1183
24.44167	1193
24.45000	1202
24.45833	1212
24.46667	1220
24.47500	1227
24.48333	1232
24.49167	1237
24.50000	1241
24.50833	1246
24.51667	1253
24.52500	1260
24.53333	1268
24.54167	1276
24.55000	1283
24.55833	1289
24.56667	1292
24.57500	1295
24.58333	1298
24.59167	1301
24.60000	1306
24.60833	1314
24.61667	1324
24.62500	1335
24.63333	1345
24.64167	1353
24.65000	1357
24.65833	1357
24.66667	1354
24.67500	1351
24.68333	1348
24.69167	1347
24.70000	1348
24.70833	1348
24.71667	1346
24.72500	1345
24.73333	1347
24.74167	1351
24.75000	1356
24.75833	1360
24.76667	1363
24.77500	1364
24.78333	1364
24.79167	1364
24.80000	1363
24.80833	1361
24.81667	1355
24.82500	1349
24.83333	1343
24.84167	1339
24.85000	1334
24.85833	1329
24.86667	1323
24.87500	1317
24.88333	1311
24.89167	1309
24.90000	1308
24.90833	1309
24.91667	1309
24.92500	1307
24.93333	1304
24.94167	1298
24.95000	1291
24.95833	1280
24.96667	1269
24.97500	1257
24.98333	1247
24.99167	1239
25.00000	1234
25.00833	1229
25.01667	1222
25.02500	1214
25.03333	1202
25.04167	1190
25.05000	1180
25.05833	1172
25.06667	1165
25.07500	1158
25.08333	1151
25.09167	1144
25.10000	1136
25.10833	1127
25.11667	1117
25.12500	1106
25.13333	1093
25.14167	1080
25.15000	1068
25.15833	1060
25.16667	1057
25.17500	1057
25.18333	1059
25.19167	1060
25.20000	1059
25.20833	1054
25.21667	1045
25.22500	1034
25.23333	1024
25.24167	1015
25.25000	1007
25.25833	1001
25.26667	993
25.27500	984
25.28333	973
25.29167	962
25.30000	952
25.30833	944
25.31667	939
25.32500	936
25.33333	933
25.34167	932
25.35000	929
25.35833	925
25.36667	918
25.37500	910
25.38333	901
25.39167	893
25.40000	888
25.40833	884
25.41667	881
25.42500	880
25.43333	877
25.44167	873
25.45000	868
25.45833	863
25.46667	858
25.47500	855
25.48333	854
25.49167	855
25.50000	855
25.50833	855
25.51667	852
25.52500	850
25.53333	847
25.54167	846
25.55000	843
25.55833	839
25.56667	833
25.57500	826
25.58333	820
25.59167	815
25.60000	813
25.60833	813
25.61667	813
25.62500	814
25.63333	814
25.64167	814
25.65000	814
25.65833	815
25.66667	817
25.67500	820
25.68333	822
25.69167	822
25.70000	820
25.70833	818
25.71667	816
25.72500	815
25.73333	816
25.74167	818
25.75000	819
25.75833	816
25.76667	812
25.77500	807
25.78333	802
25.79167	795
25.80000	789
25.80833	786
25.81667	788
25.82500	793
25.83333	802
25.84167	813
25.85000	821
25.85833	826
25.86667	829
25.87500	829
25.88333	828
25.89167	829
25.90000	830
25.90833	832
25.91667	835
25.92500	838
25.93333	839
25.94167	838
25.95000	838
25.95833	839
25.96667	840
25.97500	841
25.98333	841
25.99167	839
26.00000	837
26.00833	839
26.01667	844
26.02500	853
26.03333	863
26.04167	873
26.05000	878
26.05833	879
26.06667	878
26.07500	880
26.08333	884
26.09167	892
26.10000	901
26.10833	911
26.11667	919
26.12500	925
26.13333	932
26.14167	938
26.15000	945
26.15833	952
26.16667	959
26.17500	965
26.18333	970
26.19167	973
26.20000	975
26.20833	978
26.21667	983
26.22500	990
26.23333	998
26.24167	1007
26.25000	1015
26.25833	1024
26.26667	1032
26.27500	1040
26.28333	1047
26.29167	1051
26.30000	1056
26.30833	1063
26.31667	1073
26.32500	1086
26.33333	1099
26.34167	1112
26.35000	1122
26.35833	1131
26.36667	1140
26.37500	1152
26.38333	1165
26.39167	1178
26.40000	1187
26.40833	1192
26.41667	1192
26.42500	1190
26.43333	1190
26.44167	1190
26.45000	1192
26.45833	1195
26.46667	1200
26.47500	1208
26.48333	1219
26.49167	1232
26.50000	1245
26.50833	1257
26.51667	1266
26.52500	1275
26.53333	1283
26.54167	1292
26.55000	1300
26.55833	1307
26.56667	1314
26.57500	1320
26.58333	1324
26.59167	1327
26.60000	1331
26.60833	1334
26.61667	1336
26.62500	1339
26.63333	1341
26.64167	1344
26.65000	1347
26.65833	1351
26.66667	1356
26.67500	1360
26.68333	1363
26.69167	1364
26.70000	1362
26.70833	1358
26.71667	1355
26.72500	1354
26.73333	1357
26.74167	1364
26.75000	1371
26.75833	1376
26.76667	1378
26.77500	1375
26.78333	1370
26.79167	1366
26.80000	1364
26.80833	1364
26.81667	1366
26.82500	1367
26.83333	1365
26.84167	1362
26.85000	1357
26.85833	1353
26.86667	1350
26.87500	1349
26.88333	1349
26.89167	1348
26.90000	1346
26.90833	1343
26.91667	1340
26.92500	1336
26.93333	1331
26.94167	1326
26.95000	1321
26.95833	1316
26.96667	1312
26.97500	1307
26.98333	1303
26.99167	1299
27.00000	1295
27.00833	1292
27.01667	1290
27.02500	1286
27.03333	1278
27.04167	1267
27.05000	1256
27.05833	1247
27.06667	1240
27.07500	1235
27.08333	1229
27.09167	1220
27.10000	1209
27.10833	1200
27.11667	1192
27.12500	1189
27.13333	1189
27.14167	1191
27.15000	1193
27.15833	1192
27.16667	1188
27.17500	1182
27.18333	1175
27.19167	1169
27.20000	1163
27.20833	1159
27.21667	1156
27.22500	1153
27.23333	1151
27.24167	1150
27.25000	1148
27.25833	1147
27.26667	1145
27.27500	1144
27.28333	1143
27.29167	1141
27.30000	1138
27.30833	1133
27.31667	1126
27.32500	1120
27.33333	1115
27.34167	1111
27.35000	1106
27.35833	1101
27.36667	1097
27.37500	1093
27.38333	1090
27.39167	1088
27.40000	1087
27.40833	1088
27.41667	1090
27.42500	1094
27.43333	1098
27.44167	1100
27.45000	1100
27.45833	1097
27.46667	1093
27.47500	1090
27.48333	1089
27.49167	1091
27.50000	1096
27.50833	1101
27.51667	1105
27.52500	1110
27.53333	1116
27.54167	1122
27.55000	1128
27.55833	1134
27.56667	1139
27.57500	1139
27.58333	1138
27.59167	1137
27.60000	1136
27.60833	1136
27.61667	1138
27.62500	1141
27.63333	1146
27.64167	1153
27.65000	1161
27.65833	1171
27.66667	1179
27.67500	1187
27.68333	1193
27.69167	1199
27.70000	1204
27.70833	1209
27.71667	1214
27.72500	1219
27.73333	1224
27.74167	1231
27.75000	1239
27.75833	1250
27.76667	1260
27.77500	1268
27.78333	1274
27.79167	1278
27.80000	1282
27.80833	1288
27.81667	1299
27.82500	1311
27.83333	1322
27.84167	1332
27.85000	1336
27.85833	1337
27.86667	1336
27.87500	1336
27.88333	1339
27.89167	1346
27.90000	1356
27.90833	1367
27.91667	1377
27.92500	1389
27.93333	1400
27.94167	1413
27.95000	1425
27.95833	1437
27.96667	1447
27.97500	1454
27.98333	1460
27.99167	1464
28.00000	1468
28.00833	1474
28.01667	1483
28.02500	1494
28.03333	1506
28.04167	1518
28.05000	1530
28.05833	1541
28.06667	1551
28.07500	1561
28.08333	1570
28.09167	1579
28.10000	1587
28.10833	1597
28.11667	1608
28.12500	1619
28.13333	1629
28.14167	1638
28.15000	1647
28.15833	1654
28.16667	1660
28.17500	1664
28.18333	1666
28.19167	1668
28.20000	1672
28.20833	1677
28.21667	1685
28.22500	1695
28.23333	1706
28.24167	1717
28.25000	1729
28.25833	1739
28.26667	1747
28.27500	1750
28.28333	1751
28.29167	1750
28.30000	1749
28.30833	1751
28.31667	1755
28.32500	1762
28.33333	1772
28.34167	1783
28.35000	1793
28.35833	1799
28.36667	1803
28.37500	1805
28.38333	1805
28.39167	1807
28.40000	1811
28.40833	1815
28.41667	1818
28.42500	1820
28.43333	1820
28.44167	1819
28.45000	1818
28.45833	1820
28.46667	1822
28.47500	1826
28.48333	1830
28.49167	1833
28.50000	1834
28.50833	1834
28.51667	1831
28.52500	1829
28.53333	1827
28.54167	1825
28.55000	1825
28.55833	1827
28.56667	1829
28.57500	1833
28.58333	1836
28.59167	1838
28.60000	1840
28.60833	1840
28.61667	1838
28.62500	1837
28.63333	1837
28.64167	1839
28.65000	1842
28.65833	1845
28.66667	1846
28.67500	1844
28.68333	1840
28.69167	1836
28.70000	1833
28.70833	1833
28.71667	1836
28.72500	1842
28.73333	1848
28.74167	1853
28.75000	1855
28.75833	1855
28.76667	1851
28.77500	1846
28.78333	1840
28.79167	1834
28.80000	1829
28.80833	1826
28.81667	1825
28.82500	1825
28.83333	1827
28.84167	1829
28.85000	1832
28.85833	1835
28.86667	1840
28.87500	1846
28.88333	1853
28.89167	1860
28.90000	1865
28.90833	1868
28.91667	1867
28.92500	1865
28.93333	1862
28.94167	1861
28.95000	1861
28.95833	1864
28.96667	1868
28.97500	1874
28.98333	1881
28.99167	1886
29.00000	1891
29.00833	1896
29.01667	1903
29.02500	1911
29.03333	1922
29.04167	1933
29.05000	1945
29.05833	1954
29.06667	1961
29.07500	1966
29.08333	1972
29.09167	1980
29.10000	1990
29.10833	2003
29.11667	2018
29.12500	2031
29.13333	2042
29.14167	2050
29.15000	2058
29.15833	2066
29.16667	2075
29.17500	2085
29.18333	2094
29.19167	2103
29.20000	2112
29.20833	2122
29.21667	2131
29.22500	2143
29.23333	2156
29.24167	2172
29.25000	2187
29.25833	2203
29.26667	2219
29.27500	2236
29.28333	2253
29.29167	2270
29.30000	2288
29.30833	2304
29.31667	2320
29.32500	2338
29.33333	2358
29.34167	2382
29.35000	2407
29.35833	2435
29.36667	2461
29.37500	2486
29.38333	2511
29.39167	2535
29.40000	2560
29.40833	2586
29.41667	2615
29.42500	2646
29.43333	2679
29.44167	2712
29.45000	2743
29.45833	2772
29.46667	2802
29.47500	2836
29.48333	2873
29.49167	2914
29.50000	2957
29.50833	2998
29.51667	3038
29.52500	3077
29.53333	3117
29.54167	3159
29.55000	3206
29.55833	3258
29.56667	3312
29.57500	3372
29.58333	3434
29.59167	3499
29.60000	3566
29.60833	3631
29.61667	3697
29.62500	3762
29.63333	3830
29.64167	3902
29.65000	3980
29.65833	4066
29.66667	4155
29.67500	4248
29.68333	4344
29.69167	4445
29.70000	4551
29.70833	4662
29.71667	4784
29.72500	4910
29.73333	5043
29.74167	5182
29.75000	5327
29.75833	5480
29.76667	5637
29.77500	5805
29.78333	5978
29.79167	6160
29.80000	6352
29.80833	6548
29.81667	6757
29.82500	6972
29.83333	7201
29.84167	7443
29.85000	7695
29.85833	7964
29.86667	8239
29.87500	8529
29.88333	8827
29.89167	9140
29.90000	9471
29.90833	9813
29.91667	10181
29.92500	10557
29.93333	10955
29.94167	11365
29.95000	11785
29.95833	12226
29.96667	12673
29.97500	13148
29.98333	13635
29.99167	14147
30.00000	14684
30.00833	15232
30.01667	15813
30.02500	16400
30.03333	17014
30.04167	17644
30.05000	18286
30.05833	18956
30.06667	19629
30.07500	20336
30.08333	21053
30.09167	21795
30.10000	22569
30.10833	23355
30.11667	24184
30.12500	25015
30.13333	25874
30.14167	26747
30.15000	27625
30.15833	28535
30.16667	29440
30.17500	30384
30.18333	31333
30.19167	32301
30.20000	33295
30.20833	34289
30.21667	35324
30.22500	36352
30.23333	37408
30.24167	38472
30.25000	39536
30.25833	40629
30.26667	41707
30.27500	42815
30.28333	43917
30.29167	45029
30.30000	46160
30.30833	47278
30.31667	48430
30.32500	49559
30.33333	50699
30.34167	51830
30.35000	52943
30.35833	54069
30.36667	55163
30.37500	56278
30.38333	57377
30.39167	58477
30.40000	59587
30.40833	60672
30.41667	61773
30.42500	62839
30.43333	63899
30.44167	64939
30.45000	65946
30.45833	66953
30.46667	67918
30.47500	68884
30.48333	69821
30.49167	70742
30.50000	71655
30.50833	72531
30.51667	73405
30.52500	74235
30.53333	75045
30.54167	75823
30.55000	76564
30.55833	77289
30.56667	77968
30.57500	78632
30.58333	79257
30.59167	79850
30.60000	80418
30.60833	80943
30.61667	81446
30.62500	81904
30.63333	82328
30.64167	82714
30.65000	83058
30.65833	83372
30.66667	83646
30.67500	83892
30.68333	84101
30.69167	84273
30.70000	84410
30.70833	84502
30.71667	84554
30.72500	84566
30.73333	84537
30.74167	84473
30.75000	84375
30.75833	84241
30.76667	84071
30.77500	83854
30.78333	83601
30.79167	83305
30.80000	82970
30.80833	82611
30.81667	82216
30.82500	81797
30.83333	81335
30.84167	80839
30.85000	80309
30.85833	79734
30.86667	79140
30.87500	78502
30.88333	77844
30.89167	77155
30.90000	76434
30.90833	75700
30.91667	74924
30.92500	74141
30.93333	73323
30.94167	72485
30.95000	71631
30.95833	70738
30.96667	69843
30.97500	68906
30.98333	67964
30.99167	67003
31.00000	66019
31.00833	65041
31.01667	64030
31.02500	63028
31.03333	62003
31.04167	60968
31.05000	59932
31.05833	58866
31.06667	57823
31.07500	56741
31.08333	55594
31.09167	54462
31.10000	53381
31.10833	52327
31.11667	51286
31.12500	50283
31.13333	49256
31.14167	48222
31.15000	47193
31.15833	46136
31.16667	45104
31.17500	44039
31.18333	42924
31.19167	41837
31.20000	40813
31.20833	39830
31.21667	38872
31.22500	37962
31.23333	37040
31.24167	36120
31.25000	35209
31.25833	34239
31.26667	33242
31.27500	32298
31.28333	31451
31.29167	30633
31.30000	29768
31.30833	28892
31.31667	28070
31.32500	27318
31.33333	26566
31.34167	25767
31.35000	24968
31.35833	24231
31.36667	23575
31.37500	22917
31.38333	22203
31.39167	21494
31.40000	20847
31.40833	20267
31.41667	19673
31.42500	19041
31.43333	18425
31.44167	17864
31.45000	17339
31.45833	16816
31.46667	16319
31.47500	15826
31.48333	15350
31.49167	14886
31.50000	14427
31.50833	13989
31.51667	13555
31.52500	13141
31.53333	12735
31.54167	12340
31.55000	11963
31.55833	11592
31.56667	11243
31.57500	10901
31.58333	10576
31.59167	10263
31.60000	9958
31.60833	9671
31.61667	9388
31.62500	9121
31.63333	8859
31.64167	8606
31.65000	8364
31.65833	8127
31.66667	7905
31.67500	7687
31.68333	7480
31.69167	7281
31.70000	7086
31.70833	6903
31.71667	6724
31.72500	6555
31.73333	6392
31.74167	6234
31.75000	6084
31.75833	5936
31.76667	5796
31.77500	5658
31.78333	5527
31.79167	5403
31.80000	5284
31.80833	5174
31.81667	5069
31.82500	4970
31.83333	4873
31.84167	4778
31.85000	4688
31.85833	4600
31.86667	4519
31.87500	4444
31.88333	4374
31.89167	4307
31.90000	4242
31.90833	4179
31.91667	4114
31.92500	4053
31.93333	3991
31.94167	3930
31.95000	3873
31.95833	3826
31.96667	3786
31.97500	3750
31.98333	3714
31.99167	3676
32.00000	3636
32.00833	3599
32.01667	3564
32.02500	3534
32.03333	3510
32.04167	3488
32.05000	3467
32.05833	3445
32.06667	3423
32.07500	3401
32.08333	3381
32.09167	3364
32.10000	3350
32.10833	3337
32.11667	3324
32.12500	3312
32.13333	3304
32.14167	3299
32.15000	3297
32.15833	3299
32.16667	3303
32.17500	3305
32.18333	3307
32.19167	3307
32.20000	3309
32.20833	3313
32.21667	3319
32.22500	3329
32.23333	3342
32.24167	3357
32.25000	3373
32.25833	3389
32.26667	3408
32.27500	3430
32.28333	3454
32.29167	3479
32.30000	3506
32.30833	3534
32.31667	3564
32.32500	3596
32.33333	3634
32.34167	3674
32.35000	3717
32.35833	3764
32.36667	3815
32.37500	3875
32.38333	3939
32.39167	4007
32.40000	4079
32.40833	4149
32.41667	4220
32.42500	4291
32.43333	4364
32.44167	4440
32.45000	4522
32.45833	4614
32.46667	4713
32.47500	4824
32.48333	4939
32.49167	5058
32.50000	5181
32.50833	5302
32.51667	5427
32.52500	5555
32.53333	5695
32.54167	5845
32.55000	6008
32.55833	6185
32.56667	6365
32.57500	6554
32.58333	6746
32.59167	6946
32.60000	7157
32.60833	7377
32.61667	7617
32.62500	7863
32.63333	8122
32.64167	8391
32.65000	8667
32.65833	8960
32.66667	9259
32.67500	9580
32.68333	9911
32.69167	10258
32.70000	10622
32.70833	10993
32.71667	11385
32.72500	11784
32.73333	12202
32.74167	12635
32.75000	13077
32.75833	13545
32.76667	14018
32.77500	14519
32.78333	15032
32.79167	15563
32.80000	16118
32.80833	16680
32.81667	17273
32.82500	17873
32.83333	18500
32.84167	19145
32.85000	19803
32.85833	20494
32.86667	21187
32.87500	21911
32.88333	22640
32.89167	23383
32.90000	24149
32.90833	24917
32.91667	25722
32.92500	26529
32.93333	27365
32.94167	28218
32.95000	29078
32.95833	29971
32.96667	30855
32.97500	31767
32.98333	32677
32.99167	33598
33.00000	34539
33.00833	35474
33.01667	36444
33.02500	37405
33.03333	38388
33.04167	39380
33.05000	40371
33.05833	41390
33.06667	42390
33.07500	43414
33.08333	44427
33.09167	45439
33.10000	46463
33.10833	47468
33.11667	48496
33.12500	49504
33.13333	50523
33.14167	51539
33.15000	52536
33.15833	53546
33.16667	54524
33.17500	55511
33.18333	56477
33.19167	57431
33.20000	58386
33.20833	59313
33.21667	60254
33.22500	61172
33.23333	62094
33.24167	63007
33.25000	63889
33.25833	64767
33.26667	65600
33.27500	66424
33.28333	67217
33.29167	67989
33.30000	68752
33.30833	69481
33.31667	70210
33.32500	70907
33.33333	71592
33.34167	72258
33.35000	72888
33.35833	73503
33.36667	74075
33.37500	74628
33.38333	75148
33.39167	75641
33.40000	76113
33.40833	76549
33.41667	76967
33.42500	77350
33.43333	77708
33.44167	78038
33.45000	78334
33.45833	78607
33.46667	78844
33.47500	79051
33.48333	79226
33.49167	79367
33.50000	79478
33.50833	79554
33.51667	79599
33.52500	79611
33.53333	79591
33.54167	79541
33.55000	79461
33.55833	79349
33.56667	79207
33.57500	79026
33.58333	78815
33.59167	78569
33.60000	78289
33.60833	77985
33.61667	77645
33.62500	77286
33.63333	76896
33.64167	76481
33.65000	76041
33.65833	75563
33.66667	75069
33.67500	74538
33.68333	73989
33.69167	73414
33.70000	72807
33.70833	72188
33.71667	71530
33.72500	70864
33.73333	70169
33.74167	69456
33.75000	68732
33.75833	67973
33.76667	67210
33.77500	66410
33.78333	65600
33.79167	64772
33.80000	63917
33.80833	63070
33.81667	62194
33.82500	61327
33.83333	60440
33.84167	59544
33.85000	58647
33.85833	57721
33.86667	56809
33.87500	55870
33.88333	54937
33.89167	53997
33.90000	53041
33.90833	52101
33.91667	51137
33.92500	50194
33.93333	49243
33.94167	48294
33.95000	47358
33.95833	46405
33.96667	45472
33.97500	44521
33.98333	43581
33.99167	42646
34.00000	41705
34.00833	40792
34.01667	39869
34.02500	38977
34.03333	38088
34.04167	37210
34.05000	36350
34.05833	35479
34.06667	34636
34.07500	33783
34.08333	32948
34.09167	32126
34.10000	31305
34.10833	30514
34.11667	29718
34.12500	28951
34.13333	28192
34.14167	27446
34.15000	26723
34.15833	25999
34.16667	25303
34.17500	24604
34.18333	23923
34.19167	23258
34.20000	22599
34.20833	21968
34.21667	21338
34.22500	20731
34.23333	20130
34.24167	19541
34.25000	18974
34.25833	18410
34.26667	17872
34.27500	17336
34.28333	16819
34.29167	16317
34.30000	15822
34.30833	15352
34.31667	14884
34.32500	14438
34.33333	14000
34.34167	13575
34.35000	13166
34.35833	12761
34.36667	12374
34.37500	11989
34.38333	11618
34.39167	11258
34.40000	10905
34.40833	10571
34.41667	10239
34.42500	9924
34.43333	9615
34.44167	9316
34.45000	9028
34.45833	8742
34.46667	8469
34.47500	8198
34.48333	7937
34.49167	7687
34.50000	7443
34.50833	7213
34.51667	6988
34.52500	6776
34.53333	6570
34.54167	6372
34.55000	6182
34.55833	5994
34.56667	5813
34.57500	5632
34.58333	5459
34.59167	5293
34.60000	5133
34.60833	4983
34.61667	4839
34.62500	4702
34.63333	4566
34.64167	4433
34.65000	4304
34.65833	4175
34.66667	4053
34.67500	3934
34.68333	3820
34.69167	3712
34.70000	3606
34.70833	3507
34.71667	3407
34.72500	3311
34.73333	3212
34.74167	3115
34.75000	3024
34.75833	2937
34.76667	2860
34.77500	2789
34.78333	2723
34.79167	2656
34.80000	2587
34.80833	2517
34.81667	2445
34.82500	2377
34.83333	2313
34.84167	2255
34.85000	2203
34.85833	2154
34.86667	2107
34.87500	2060
34.88333	2013
34.89167	1969
34.90000	1926
34.90833	1886
34.91667	1847
34.92500	1809
34.93333	1770
34.94167	1731
34.95000	1693
34.95833	1654
34.96667	1616
34.97500	1578
34.98333	1540
34.99167	1504
35.00000	1469
35.00833	1437
35.01667	1407
35.02500	1379
35.03333	1353
35.04167	1328
35.05000	1304
35.05833	1281
35.06667	1258
35.07500	1237
35.08333	1216
35.09167	1195
35.10000	1172
35.10833	1150
35.11667	1127
35.12500	1105
35.13333	1084
35.14167	1064
35.15000	1046
35.15833	1030
35.16667	1016
35.17500	1006
35.18333	996
35.19167	984
35.20000	970
35.20833	954
35.21667	936
35.22500	919
35.23333	904
35.24167	892
35.25000	879
35.25833	864
35.26667	848
35.27500	831
35.28333	815
35.29167	803
35.30000	795
35.30833	791
35.31667	788
35.32500	784
35.33333	775
35.34167	762
35.35000	749
35.35833	737
35.36667	727
35.37500	719
35.38333	712
35.39167	704
35.40000	694
35.40833	685
35.41667	675
35.42500	665
35.43333	656
35.44167	647
35.45000	639
35.45833	631
35.46667	622
35.47500	613
35.48333	605
35.49167	601
35.50000	600
35.50833	601
35.51667	602
35.52500	601
35.53333	599
35.54167	594
35.55000	589
35.55833	583
35.56667	578
35.57500	575
35.58333	572
35.59167	569
35.60000	565
35.60833	561
35.61667	556
35.62500	551
35.63333	547
35.64167	542
35.65000	537
35.65833	532
35.66667	525
35.67500	516
35.68333	506
35.69167	497
35.70000	490
35.70833	484
35.71667	481
35.72500	481
35.73333	482
35.74167	484
35.75000	484
35.75833	484
35.76667	483
35.77500	479
35.78333	475
35.79167	470
35.80000	465
35.80833	461
35.81667	459
35.82500	458
35.83333	460
35.84167	464
35.85000	467
35.85833	468
35.86667	467
35.87500	465
35.88333	462
35.89167	459
35.90000	456
35.90833	455
35.91667	454
35.92500	453
35.93333	450
35.94167	446
35.95000	438
35.95833	428
35.96667	416
35.97500	404
35.98333	393
35.99167	385
36.00000	381
36.00833	381
36.01667	385
36.02500	392
36.03333	400
36.04167	406
36.05000	408
36.05833	407
36.06667	402
36.07500	393
36.08333	384
36.09167	376
36.10000	372
36.10833	372
36.11667	376
36.12500	380
36.13333	380
36.14167	376
36.15000	371
36.15833	368
36.16667	368
36.17500	371
36.18333	376
36.19167	377
36.20000	377
36.20833	377
36.21667	377
36.22500	378
36.23333	380
36.24167	380
36.25000	379
36.25833	374
36.26667	367
36.27500	359
36.28333	351
36.29167	346
36.30000	343
36.30833	343
36.31667	345
36.32500	348
36.33333	349
36.34167	348
36.35000	348
36.35833	348
36.36667	351
36.37500	356
36.38333	360
36.39167	361
36.40000	359
36.40833	354
36.41667	349
36.42500	345
36.43333	345
36.44167	348
36.45000	349
36.45833	349
36.46667	346
36.47500	343
36.48333	341
36.49167	342
36.50000	345
36.50833	346
36.51667	342
36.52500	335
36.53333	327
36.54167	318
36.55000	313
36.55833	310
36.56667	310
36.57500	313
36.58333	316
36.59167	318
36.60000	320
36.60833	321
36.61667	318
36.62500	315
36.63333	314
36.64167	314
36.65000	315
36.65833	318
36.66667	319
36.67500	317
36.68333	312
36.69167	306
36.70000	299
36.70833	296
36.71667	298
36.72500	303
36.73333	310
36.74167	317
36.75000	320
36.75833	318
36.76667	314
36.77500	310
36.78333	306
36.79167	304
36.80000	303
36.80833	303
36.81667	302
36.82500	300
36.83333	298
36.84167	297
36.85000	297
36.85833	298
36.86667	299
36.87500	297
36.88333	294
36.89167	291
36.90000	287
36.90833	286
36.91667	286
36.92500	288
36.93333	289
36.94167	288
36.95000	284
36.95833	280
36.96667	276
36.97500	276
36.98333	278
36.99167	280
37.00000	284
37.00833	286
37.01667	285
37.02500	283
37.03333	282
37.04167	282
37.05000	284
37.05833	288
37.06667	291
37.07500	295
37.08333	297
37.09167	298
37.10000	297
37.10833	295
37.11667	292
37.12500	289
37.13333	285
37.14167	281
37.15000	277
37.15833	273
37.16667	270
37.17500	268
37.18333	266
37.19167	266
37.20000	268
37.20833	270
37.21667	272
37.22500	272
37.23333	272
37.24167	271
37.25000	272
37.25833	275
37.26667	278
37.27500	279
37.28333	277
37.29167	271
37.30000	265
37.30833	260
37.31667	258
37.32500	258
37.33333	260
37.34167	262
37.35000	264
37.35833	267
37.36667	269
37.37500	271
37.38333	272
37.39167	273
37.40000	274
37.40833	275
37.41667	277
37.42500	280
37.43333	284
37.44167	289
37.45000	292
37.45833	293
37.46667	292
37.47500	289
37.48333	286
37.49167	283
37.50000	282
37.50833	284
37.51667	287
37.52500	290
37.53333	295
37.54167	300
37.55000	303
37.55833	305
37.56667	306
37.57500	307
37.58333	309
37.59167	311
37.60000	313
37.60833	315
37.61667	314
37.62500	312
37.63333	306
37.64167	300
37.65000	295
37.65833	291
37.66667	290
37.67500	292
37.68333	297
37.69167	301
37.70000	304
37.70833	307
37.71667	309
37.72500	312
37.73333	317
37.74167	322
37.75000	327
37.75833	328
37.76667	326
37.77500	321
37.78333	315
37.79167	311
37.80000	310
37.80833	314
37.81667	321
37.82500	330
37.83333	336
37.84167	339
37.85000	338
37.85833	335
37.86667	333
37.87500	336
37.88333	341
37.89167	348
37.90000	356
37.90833	361
37.91667	362
37.92500	361
37.93333	360
37.94167	358
37.95000	357
37.95833	357
37.96667	358
37.97500	358
37.98333	357
37.99167	354
38.00000	350
38.00833	347
38.01667	345
38.02500	344
38.03333	345
38.04167	349
38.05000	353
38.05833	357
38.06667	360
38.07500	359
38.08333	358
38.09167	356
38.10000	355
38.10833	355
38.11667	354
38.12500	352
38.13333	350
38.14167	349
38.15000	348
38.15833	349
38.16667	350
38.17500	350
38.18333	349
38.19167	350
38.20000	353
38.20833	358
38.21667	365
38.22500	370
38.23333	372
38.24167	369
38.25000	365
38.25833	359
38.26667	354
38.27500	352
38.28333	353
38.29167	354
38.30000	356
38.30833	355
38.31667	352
38.32500	347
38.33333	342
38.34167	337
38.35000	335
38.35833	335
38.36667	338
38.37500	343
38.38333	348
38.39167	353
38.40000	355
38.40833	356
38.41667	356
38.42500	355
38.43333	355
38.44167	355
38.45000	353
38.45833	350
38.46667	345
38.47500	340
38.48333	334
38.49167	329
38.50000	324
38.50833	318
38.51667	313
38.52500	308
38.53333	306
38.54167	305
38.55000	304
38.55833	303
38.56667	300
38.57500	295
38.58333	291
38.59167	287
38.60000	284
38.60833	283
38.61667	284
38.62500	286
38.63333	290
38.64167	292
38.65000	294
38.65833	293
38.66667	292
38.67500	292
38.68333	292
38.69167	293
38.70000	294
38.70833	294
38.71667	292
38.72500	289
38.73333	287
38.74167	285
38.75000	286
38.75833	287
38.76667	287
38.77500	286
38.78333	283
38.79167	280
38.80000	277
38.80833	275
38.81667	273
38.82500	272
38.83333	270
38.84167	269
38.85000	268
38.85833	266
38.86667	265
38.87500	265
38.88333	266
38.89167	268
38.90000	269
38.90833	270
38.91667	269
38.92500	267
38.93333	266
38.94167	266
38.95000	266
38.95833	267
38.96667	269
38.97500	272
38.98333	275
38.99167	277
39.00000	276
39.00833	271
39.01667	262
39.02500	251
39.03333	243
39.04167	239
39.05000	239
39.05833	242
39.06667	245
39.07500	247
39.08333	246
39.09167	244
39.10000	241
39.10833	238
39.11667	238
39.12500	239
39.13333	240
39.14167	243
39.15000	247
39.15833	250
39.16667	254
39.17500	259
39.18333	262
39.19167	263
39.20000	261
39.20833	258
39.21667	252
39.22500	245
39.23333	239
39.24167	236
39.25000	235
39.25833	239
39.26667	246
39.27500	252
39.28333	254
39.29167	253
39.30000	247
39.30833	242
39.31667	237
39.32500	233
39.33333	230
39.34167	227
39.35000	225
39.35833	225
39.36667	225
39.37500	223
39.38333	219
39.39167	216
39.40000	214
39.40833	213
39.41667	215
39.42500	216
39.43333	217
39.44167	217
39.45000	215
39.45833	212
39.46667	210
39.47500	207
39.48333	204
39.49167	202
39.50000	201
39.50833	202
39.51667	203
39.52500	205
39.53333	206
39.54167	206
39.55000	206
39.55833	204
39.56667	203
39.57500	202
39.58333	202
39.59167	204
39.60000	208
39.60833	211
39.61667	213
39.62500	213
39.63333	211
39.64167	208
39.65000	204
39.65833	202
39.66667	200
39.67500	198
39.68333	196
39.69167	195
39.70000	195
39.70833	193
39.71667	189
39.72500	185
39.73333	182
39.74167	181
39.75000	182
39.75833	184
39.76667	187
39.77500	189
39.78333	189
39.79167	189
39.80000	189
39.80833	188
39.81667	187
39.82500	186
39.83333	185
39.84167	185
39.85000	185
39.85833	185
39.86667	184
39.87500	183
39.88333	182
39.89167	181
39.90000	182
39.90833	182
39.91667	179
39.92500	176
39.93333	173
39.94167	171
39.95000	170
39.95833	171
39.96667	172
39.97500	173
39.98333	173
39.99167	172
40.00000	170
40.00833	165
40.01667	159
40.02500	156
40.03333	157
40.04167	162
40.05000	167
40.05833	171
40.06667	171
40.07500	167
40.08333	161
40.09167	157
40.10000	155
40.10833	157
40.11667	162
40.12500	169
40.13333	176
40.14167	182
40.15000	184
40.15833	183
40.16667	178
40.17500	170
40.18333	161
40.19167	152
40.20000	145
40.20833	141
40.21667	142
40.22500	146
40.23333	152
40.24167	158
40.25000	163
40.25833	168
40.26667	171
40.27500	173
40.28333	172
40.29167	171
40.30000	170
40.30833	172
40.31667	178
40.32500	186
40.33333	192
40.34167	197
40.35000	200
40.35833	199
40.36667	198
40.37500	197
40.38333	197
40.39167	198
40.40000	201
40.40833	208
40.41667	217
40.42500	228
40.43333	238
40.44167	246
40.45000	251
40.45833	253
40.46667	254
40.47500	257
40.48333	261
40.49167	267
40.50000	275
40.50833	283
40.51667	293
40.52500	303
40.53333	313
40.54167	323
40.55000	333
40.55833	342
40.56667	354
40.57500	369
40.58333	386
40.59167	405
40.60000	425
40.60833	442
40.61667	458
40.62500	472
40.63333	485
40.64167	500
40.65000	516
40.65833	535
40.66667	556
40.67500	580
40.68333	607
40.69167	637
40.70000	669
40.70833	701
40.71667	732
40.72500	763
40.73333	794
40.74167	827
40.75000	862
40.75833	899
40.76667	935
40.77500	970
40.78333	1005
40.79167	1043
40.80000	1085
40.80833	1130
40.81667	1180
40.82500	1231
40.83333	1285
40.84167	1340
40.85000	1392
40.85833	1443
40.86667	1492
40.87500	1542
40.88333	1594
40.89167	1650
40.90000	1709
40.90833	1769
40.91667	1832
40.92500	1895
40.93333	1961
40.94167	2031
40.95000	2102
40.95833	2177
40.96667	2251
40.97500	2326
40.98333	2401
40.99167	2474
41.00000	2549
41.00833	2624
41.01667	2701
41.02500	2779
41.03333	2862
41.04167	2949
41.05000	3037
41.05833	3129
41.06667	3217
41.07500	3306
41.08333	3393
41.09167	3481
41.10000	3571
41.10833	3660
41.11667	3753
41.12500	3846
41.13333	3942
41.14167	4038
41.15000	4133
41.15833	4230
41.16667	4323
41.17500	4418
41.18333	4510
41.19167	4601
41.20000	4693
41.20833	4785
41.21667	4880
41.22500	4976
41.23333	5076
41.24167	5177
41.25000	5275
41.25833	5373
41.26667	5467
41.27500	5562
41.28333	5655
41.29167	5750
41.30000	5847
41.30833	5941
41.31667	6036
41.32500	6127
41.33333	6215
41.34167	6301
41.35000	6384
41.35833	6467
41.36667	6547
41.37500	6628
41.38333	6709
41.39167	6792
41.40000	6877
41.40833	6959
41.41667	7040
41.42500	7115
41.43333	7184
41.44167	7247
41.45000	7305
41.45833	7364
41.46667	7421
41.47500	7481
41.48333	7537
41.49167	7588
41.50000	7633
41.50833	7672
41.51667	7708
41.52500	7742
41.53333	7778
41.54167	7815
41.55000	7850
41.55833	7884
41.56667	7913
41.57500	7939
41.58333	7961
41.59167	7977
41.60000	7990
41.60833	8001
41.61667	8011
41.62500	8019
41.63333	8025
41.64167	8026
41.65000	8024
41.65833	8018
41.66667	8011
41.67500	8001
41.68333	7987
41.69167	7968
41.70000	7943
41.70833	7917
41.71667	7891
41.72500	7864
41.73333	7834
41.74167	7801
41.75000	7764
41.75833	7723
41.76667	7682
41.77500	7640
41.78333	7597
41.79167	7550
41.80000	7497
41.80833	7442
41.81667	7381
41.82500	7320
41.83333	7258
41.84167	7195
41.85000	7133
41.85833	7069
41.86667	7004
41.87500	6934
41.88333	6863
41.89167	6791
41.90000	6717
41.90833	6642
41.91667	6564
41.92500	6485
41.93333	6402
41.94167	6316
41.95000	6231
41.95833	6142
41.96667	6055
41.97500	5966
41.98333	5877
41.99167	5788
42.00000	5697
42.00833	5605
42.01667	5510
42.02500	5416
42.03333	5320
42.04167	5224
42.05000	5129
42.05833	5034
42.06667	4943
42.07500	4850
42.08333	4759
42.09167	4667
42.10000	4574
42.10833	4483
42.11667	4390
42.12500	4297
42.13333	4201
42.14167	4104
42.15000	4010
42.15833	3918
42.16667	3829
42.17500	3741
42.18333	3653
42.19167	3567
42.20000	3479
42.20833	3394
42.21667	3307
42.22500	3222
42.23333	3136
42.24167	3050
42.25000	2967
42.25833	2883
42.26667	2801
42.27500	2717
42.28333	2636
42.29167	2561
42.30000	2490
42.30833	2424
42.31667	2359
42.32500	2294
42.33333	2225
42.34167	2152
42.35000	2080
42.35833	2008
42.36667	1940
42.37500	1876
42.38333	1817
42.39167	1763
42.40000	1713
42.40833	1665
42.41667	1616
42.42500	1567
42.43333	1516
42.44167	1464
42.45000	1414
42.45833	1366
42.46667	1321
42.47500	1279
42.48333	1238
42.49167	1199
42.50000	1159
42.50833	1124
42.51667	1090
42.52500	1058
42.53333	1025
42.54167	992
42.55000	958
42.55833	923
42.56667	891
42.57500	861
42.58333	833
42.59167	808
42.60000	785
42.60833	762
42.61667	740
42.62500	716
42.63333	692
42.64167	666
42.65000	642
42.65833	620
42.66667	599
42.67500	578
42.68333	558
42.69167	542
42.70000	528
42.70833	517
42.71667	509
42.72500	501
42.73333	490
42.74167	477
42.75000	462
42.75833	447
42.76667	432
42.77500	419
42.78333	408
42.79167	400
42.80000	393
42.80833	386
42.81667	379
42.82500	370
42.83333	361
42.84167	352
42.85000	345
42.85833	341
42.86667	337
42.87500	333
42.88333	326
42.89167	317
42.90000	306
42.90833	295
42.91667	282
42.92500	272
42.93333	266
42.94167	265
42.95000	266
42.95833	269
42.96667	271
42.97500	271
42.98333	269
42.99167	265
43.00000	261
43.00833	258
43.01667	254
43.02500	251
43.03333	245
43.04167	239
43.05000	235
43.05833	232
43.06667	231
43.07500	231
43.08333	230
43.09167	227
43.10000	222
43.10833	215
43.11667	208
43.12500	201
43.13333	196
43.14167	194
43.15000	194
43.15833	195
43.16667	195
43.17500	194
43.18333	193
43.19167	192
43.20000	191
43.20833	190
43.21667	189
43.22500	185
43.23333	181
43.24167	176
43.25000	173
43.25833	171
43.26667	170
43.27500	170
43.28333	170
43.29167	169
43.30000	167
43.30833	165
43.31667	162
43.32500	160
43.33333	158
43.34167	158
43.35000	159
43.35833	160
43.36667	161
43.37500	159
43.38333	155
43.39167	150
43.40000	145
43.40833	141
43.41667	138
43.42500	136
43.43333	134
43.44167	132
43.45000	129
43.45833	124
43.46667	119
43.47500	116
43.48333	116
43.49167	118
43.50000	122
43.50833	125
43.51667	125
43.52500	124
43.53333	124
43.54167	125
43.55000	129
43.55833	133
43.56667	134
43.57500	131
43.58333	126
43.59167	123
43.60000	121
43.60833	122
43.61667	126
43.62500	129
43.63333	130
43.64167	129
43.65000	126
43.65833	121
43.66667	117
43.67500	114
43.68333	114
43.69167	117
43.70000	121
43.70833	125
43.71667	128
43.72500	129
43.73333	129
43.74167	130
43.75000	131
43.75833	131
43.76667	130
43.77500	129
43.78333	126
43.79167	121
43.80000	115
43.80833	111
43.81667	107
43.82500	106
43.83333	106
43.84167	107
43.85000	109
43.85833	110
43.86667	109
43.87500	107
43.88333	102
43.89167	97
43.90000	91
43.90833	88
43.91667	87
43.92500	88
43.93333	92
43.94167	96
43.95000	100
43.95833	104
43.96667	106
43.97500	105
43.98333	103
43.99167	101
44.00000	100
44.00833	98
44.01667	95
44.02500	92
44.03333	89
44.04167	86
44.05000	85
44.05833	85
44.06667	83
44.07500	80
44.08333	75
44.09167	71
44.10000	69
44.10833	69
44.11667	73
44.12500	77
44.13333	80
44.14167	82
44.15000	82
44.15833	82
44.16667	83
44.17500	84
44.18333	85
44.19167	85
44.20000	84
44.20833	82
44.21667	80
44.22500	78
44.23333	76
44.24167	73
44.25000	70
44.25833	67
44.26667	65
44.27500	67
44.28333	69
44.29167	72
44.30000	74
44.30833	74
44.31667	71
44.32500	66
44.33333	59
44.34167	53
44.35000	49
44.35833	47
44.36667	47
44.37500	49
44.38333	53
44.39167	59
44.40000	67
44.40833	74
44.41667	79
44.42500	82
44.43333	84
44.44167	83
44.45000	83
44.45833	84
44.46667	84
44.47500	82
44.48333	78
44.49167	74
44.50000	69
44.50833	66
44.51667	64
44.52500	63
44.53333	63
44.54167	64
44.55000	65
44.55833	67
44.56667	69
44.57500	71
44.58333	73
44.59167	74
44.60000	73
44.60833	70
44.61667	66
44.62500	61
44.63333	59
44.64167	59
44.65000	60
44.65833	62
44.66667	64
44.67500	65
44.68333	68
44.69167	71
44.70000	75
44.70833	79
44.71667	82
44.72500	84
44.73333	85
44.74167	84
44.75000	80
44.75833	74
44.76667	67
44.77500	61
44.78333	57
44.79167	58
44.80000	64
44.80833	71
44.81667	80
44.82500	85
44.83333	86
44.84167	81
44.85000	73
44.85833	63
44.86667	56
44.87500	55
44.88333	59
44.89167	68
44.90000	78
44.90833	86
44.91667	89
44.92500	87
44.93333	82
44.94167	74
44.95000	66
44.95833	60
44.96667	57
44.97500	58
44.98333	62
44.99167	65
45.00000	66
45.00833	66
45.01667	66
45.02500	64
45.03333	61
45.04167	59
45.05000	59
45.05833	61
45.06667	66
45.07500	72
45.08333	78
45.09167	82
45.10000	83
45.10833	84
45.11667	84
45.12500	85
45.13333	84
45.14167	81
45.15000	77
45.15833	73
45.16667	70
45.17500	67
45.18333	66
45.19167	66
45.20000	66
45.20833	67
45.21667	70
45.22500	71
45.23333	72
45.24167	70
45.25000	68
45.25833	67
45.26667	66
45.27500	68
45.28333	71
45.29167	73
45.30000	73
45.30833	72
45.31667	70
45.32500	67
45.33333	64
45.34167	61
45.35000	61
45.35833	63
45.36667	68
45.37500	76
45.38333	84
45.39167	90
45.40000	93
45.40833	94
45.41667	93
45.42500	90
45.43333	86
45.44167	82
45.45000	77
45.45833	73
45.46667	69
45.47500	69
45.48333	70
45.49167	71
45.50000	74
45.50833	75
45.51667	75
45.52500	73
45.53333	70
45.54167	65
45.55000	61
45.55833	58
45.56667	59
45.57500	62
45.58333	68
45.59167	72
45.60000	75
45.60833	76
45.61667	72
45.62500	68
45.63333	65
45.64167	63
45.65000	63
45.65833	62
45.66667	60
45.67500	57
45.68333	55
45.69167	54
45.70000	56
45.70833	60
45.71667	66
45.72500	72
45.73333	77
45.74167	80
45.75000	80
45.75833	77
45.76667	73
45.77500	72
45.78333	73
45.79167	74
45.80000	77
45.80833	79
45.81667	80
45.82500	80
45.83333	78
45.84167	76
45.85000	74
45.85833	74
45.86667	74
45.87500	72
45.88333	69
45.89167	64
45.90000	58
45.90833	54
45.91667	54
45.92500	55
45.93333	55
45.94167	55
45.95000	57
45.95833	61
45.96667	65
45.97500	68
45.98333	70
45.99167	70
46.00000	67
46.00833	65
46.01667	65
46.02500	66
46.03333	65
46.04167	62
46.05000	60
46.05833	58
46.06667	59
46.07500	62
46.08333	67
46.09167	71
46.10000	72
46.10833	70
46.11667	65
46.12500	58
46.13333	50
46.14167	44
46.15000	41
46.15833	42
46.16667	46
46.17500	52
46.18333	58
46.19167	62
46.20000	65
46.20833	68
46.21667	72
46.22500	76
46.23333	79
46.24167	79
46.25000	74
46.25833	65
46.26667	57
46.27500	51
46.28333	49
46.29167	49
46.30000	50
46.30833	52
46.31667	53
46.32500	54
46.33333	58
46.34167	64
46.35000	68
46.35833	69
46.36667	68
46.37500	65
46.38333	61
46.39167	57
46.40000	54
46.40833	50
46.41667	48
46.42500	47
46.43333	47
46.44167	49
46.45000	50
46.45833	49
46.46667	46
46.47500	41
46.48333	37
46.49167	35
46.50000	35
46.50833	38
46.51667	43
46.52500	48
46.53333	51
46.54167	53
46.55000	51
46.55833	47
46.56667	42
46.57500	34
46.58333	25
46.59167	20
46.60000	17
46.60833	18
46.61667	20
46.62500	23
46.63333	27
46.64167	30
46.65000	34
46.65833	38
46.66667	42
46.67500	45
46.68333	45
46.69167	44
46.70000	39
46.70833	31
46.71667	25
46.72500	21
46.73333	22
46.74167	27
46.75000	34
46.75833	40
46.76667	43
46.77500	44
46.78333	43
46.79167	41
46.80000	39
46.80833	37
46.81667	37
46.82500	38
46.83333	38
46.84167	39
46.85000	39
46.85833	41
46.86667	43
46.87500	40
46.88333	36
46.89167	30
46.90000	26
46.90833	25
46.91667	29
46.92500	34
46.93333	36
46.94167	33
46.95000	27
46.95833	18
46.96667	10
46.97500	4
46.98333	-0
46.99167	-2
47.00000	-2
47.00833	-1
47.01667	-1
47.02500	-0
47.03333	0
47.04167	2
47.05000	4
47.05833	6
47.06667	8
47.07500	8
47.08333	7
47.09167	6
47.10000	6
47.10833	7
47.11667	8
47.12500	8
47.13333	8
47.14167	7
47.15000	8
47.15833	9
47.16667	11
47.17500	11
47.18333	10
47.19167	8
47.20000	5
47.20833	2
47.21667	-1
47.22500	-2
47.23333	-3
47.24167	-4
47.25000	-4
47.25833	-3
47.26667	-2
47.27500	-2
47.28333	-3
47.29167	-7
47.30000	-12
47.30833	-17
47.31667	-18
47.32500	-17
47.33333	-15
47.34167	-15
47.35000	-18
47.35833	-24
47.36667	-29
47.37500	-29
47.38333	-26
47.39167	-21
47.40000	-15
47.40833	-11
47.41667	-9
47.42500	-9
47.43333	-10
47.44167	-13
47.45000	-15
47.45833	-17
47.46667	-18
47.47500	-18
47.48333	-16
47.49167	-12
47.50000	-7
47.50833	-4
47.51667	-3
47.52500	-3
47.53333	-4
47.54167	-5
47.55000	-6
47.55833	-8
47.56667	-10
47.57500	-12
47.58333	-15
47.59167	-17
47.60000	-20
47.60833	-24
47.61667	-27
47.62500	-29
47.63333	-28
47.64167	-24
47.65000	-20
47.65833	-19
47.66667	-19
47.67500	-21
47.68333	-24
47.69167	-25
47.70000	-25
47.70833	-24
47.71667	-23
47.72500	-22
47.73333	-21
47.74167	-20
47.75000	-18
47.75833	-15
47.76667	-14
47.77500	-13
47.78333	-15
47.79167	-18
47.80000	-22
47.80833	-24
47.81667	-25
47.82500	-24
47.83333	-26
47.84167	-28
47.85000	-30
47.85833	-29
47.86667	-25
47.87500	-18
47.88333	-10
47.89167	-5
47.90000	-4
47.90833	-5
47.91667	-10
47.92500	-14
47.93333	-16
47.94167	-15
47.95000	-12
47.95833	-8
47.96667	-5
47.97500	-3
47.98333	-2
47.99167	-2
48.00000	-1
48.00833	1
48.01667	3
48.02500	4
48.03333	2
48.04167	-4
48.05000	-10
48.05833	-15
48.06667	-18
48.07500	-18
48.08333	-16
48.09167	-15
48.10000	-14
48.10833	-12
48.11667	-10
48.12500	-7
48.13333	-4
48.14167	-4
48.15000	-4
48.15833	-4
48.16667	-3
48.17500	0
48.18333	5
48.19167	8
48.20000	7
48.20833	5
48.21667	2
48.22500	-1
48.23333	-2
48.24167	-2
48.25000	0
48.25833	3
48.26667	7
48.27500	12
48.28333	16
48.29167	20
48.30000	22
48.30833	23
48.31667	23
48.32500	22
48.33333	22
48.34167	22
48.35000	22
48.35833	23
48.36667	23
48.37500	21
48.38333	18
48.39167	17
48.40000	17
48.40833	18
48.41667	20
48.42500	22
48.43333	20
48.44167	15
48.45000	9
48.45833	4
48.46667	0
48.47500	1
48.48333	4
48.49167	8
48.50000	11
48.50833	13
48.51667	14
48.52500	15
48.53333	17
48.54167	21
48.55000	24
48.55833	24
48.56667	21
48.57500	17
48.58333	12
48.59167	9
48.60000	8
48.60833	9
48.61667	14
48.62500	19
48.63333	26
48.64167	32
48.65000	38
48.65833	43
48.66667	47
48.67500	50
48.68333	52
48.69167	53
48.70000	52
48.70833	49
48.71667	45
48.72500	42
48.73333	40
48.74167	39
48.75000	39
48.75833	36
48.76667	32
48.77500	25
48.78333	20
48.79167	17
48.80000	17
48.80833	19
48.81667	20
48.82500	20
48.83333	22
48.84167	24
48.85000	28
48.85833	34
48.86667	39
48.87500	41
48.88333	40
48.89167	36
48.90000	31
48.90833	28
48.91667	26
48.92500	26
48.93333	25
48.94167	22
48.95000	20
48.95833	18
48.96667	19
48.97500	23
48.98333	29
48.99167	36
49.00000	41
49.00833	45
49.01667	45
49.02500	43
49.03333	40
49.04167	37
49.05000	35
49.05833	35
49.06667	35
49.07500	37
49.08333	38
49.09167	40
49.10000	41
49.10833	40
49.11667	38
49.12500	35
49.13333	33
49.14167	30
49.15000	27
49.15833	22
49.16667	18
49.17500	15
49.18333	13
49.19167	12
49.20000	13
49.20833	14
49.21667	13
49.22500	12
49.23333	10
49.24167	9
49.25000	8
49.25833	9
49.26667	11
49.27500	13
49.28333	15
49.29167	15
49.30000	14
49.30833	11
49.31667	9
49.32500	6
49.33333	3
49.34167	-0
49.35000	-4
49.35833	-6
49.36667	-7
49.37500	-6
49.38333	-4
49.39167	-3
49.40000	-4
49.40833	-6
49.41667	-10
49.42500	-14
49.43333	-18
49.44167	-20
49.45000	-19
49.45833	-16
49.46667	-12
49.47500	-9
49.48333	-7
49.49167	-6
49.50000	-7
49.50833	-9
49.51667	-11
49.52500	-14
49.53333	-16
49.54167	-17
49.55000	-15
49.55833	-10
49.56667	-2
49.57500	7
49.58333	14
49.59167	18
49.60000	18
49.60833	16
49.61667	13
49.62500	8
49.63333	4
49.64167	-2
49.65000	-7
49.65833	-12
49.66667	-16
49.67500	-20
49.68333	-22
49.69167	-22
49.70000	-18
49.70833	-13
49.71667	-6
49.72500	-1
49.73333	-1
49.74167	-3
49.75000	-5
49.75833	-7
49.76667	-7
49.77500	-7
49.78333	-8
49.79167	-11
49.80000	-15
49.80833	-17
49.81667	-16
49.82500	-12
49.83333	-8
49.84167	-4
49.85000	2
49.85833	9
49.86667	15
49.87500	18
49.88333	16
49.89167	11
49.90000	2
49.90833	-6
49.91667	-11
49.92500	-14
49.93333	-16
49.94167	-18
49.95000	-18
49.95833	-16
49.96667	-12
49.97500	-9
49.98333	-7
49.99167	-6
50.00000	-9
50.00833	-13
50.01667	-17
50.02500	-20
50.03333	-22
50.04167	-22
50.05000	-21
50.05833	-19
50.06667	-19
50.07500	-20
50.08333	-22
50.09167	-24
50.10000	-23
50.10833	-21
50.11667	-18
50.12500	-15
50.13333	-13
50.14167	-13
50.15000	-14
50.15833	-17
50.16667	-20
50.17500	-23
50.18333	-25
50.19167	-27
50.20000	-26
50.20833	-24
50.21667	-21
50.22500	-19
50.23333	-17
50.24167	-17
50.25000	-19
50.25833	-20
50.26667	-21
50.27500	-21
50.28333	-19
50.29167	-16
50.30000	-14
50.30833	-10
50.31667	-6
50.32500	-2
50.33333	2
50.34167	5
50.35000	6
50.35833	6
50.36667	5
50.37500	5
50.38333	5
50.39167	5
50.40000	5
50.40833	3
50.41667	0
50.42500	-2
50.43333	-4
50.44167	-5
50.45000	-4
50.45833	-1
50.46667	4
50.47500	8
50.48333	11
50.49167	13
50.50000	14
50.50833	15
50.51667	16
50.52500	16
50.53333	16
50.54167	15
50.55000	13
50.55833	11
50.56667	8
50.57500	8
50.58333	9
50.59167	11
50.60000	14
50.60833	18
50.61667	21
50.62500	25
50.63333	29
50.64167	31
50.65000	31
50.65833	29
50.66667	25
50.67500	23
50.68333	21
50.69167	19
50.70000	18
50.70833	18
50.71667	21
50.72500	25
50.73333	29
50.74167	32
50.75000	33
50.75833	34
50.76667	34
50.77500	35
50.78333	39
50.79167	42
50.80000	46
50.80833	49
50.81667	51
50.82500	50
50.83333	50
50.84167	48
50.85000	47
50.85833	48
50.86667	49
50.87500	50
50.88333	50
50.89167	49
50.90000	50
50.90833	51
50.91667	50
50.92500	48
50.93333	48
50.94167	49
50.95000	51
50.95833	54
50.96667	56
50.97500	59
50.98333	62
50.99167	66
51.00000	72
51.00833	77
51.01667	79
51.02500	77
51.03333	75
51.04167	71
51.05000	68
51.05833	67
51.06667	66
51.07500	64
51.08333	63
51.09167	62
51.10000	62
51.10833	64
51.11667	66
51.12500	69
51.13333	72
51.14167	76
51.15000	80
51.15833	84
51.16667	89
51.17500	94
51.18333	100
51.19167	105
51.20000	109
51.20833	112
51.21667	114
51.22500	115
51.23333	116
51.24167	119
51.25000	124
51.25833	133
51.26667	142
51.27500	153
51.28333	162
51.29167	169
51.30000	173
51.30833	176
51.31667	182
51.32500	189
51.33333	199
51.34167	211
51.35000	224
51.35833	239
51.36667	253
51.37500	266
51.38333	276
51.39167	285
51.40000	294
51.40833	304
51.41667	317
51.42500	333
51.43333	353
51.44167	374
51.45000	395
51.45833	415
51.46667	434
51.47500	453
51.48333	473
51.49167	494
51.50000	515
51.50833	536
51.51667	556
51.52500	576
51.53333	599
51.54167	624
51.55000	647
51.55833	671
51.56667	696
51.57500	725
51.58333	756
51.59167	792
51.60000	832
51.60833	870
51.61667	907
51.62500	942
51.63333	975
51.64167	1010
51.65000	1048
51.65833	1091
51.66667	1136
51.67500	1185
51.68333	1235
51.69167	1286
51.70000	1338
51.70833	1388
51.71667	1439
51.72500	1489
51.73333	1541
51.74167	1595
51.75000	1650
51.75833	1710
51.76667	1770
51.77500	1832
51.78333	1895
51.79167	1959
51.80000	2024
51.80833	2089
51.81667	2156
51.82500	2225
51.83333	2297
51.84167	2372
51.85000	2447
51.85833	2524
51.86667	2598
51.87500	2673
51.88333	2749
51.89167	2829
51.90000	2917
51.90833	3007
51.91667	3103
51.92500	3198
51.93333	3292
51.94167	3386
51.95000	3479
51.95833	3575
51.96667	3672
51.97500	3774
51.98333	3877
51.99167	3979
52.00000	4082
52.00833	4185
52.01667	4292
52.02500	4401
52.03333	4516
52.04167	4634
52.05000	4750
52.05833	4867
52.06667	4980
52.07500	5096
52.08333	5211
52.09167	5328
52.10000	5448
52.10833	5566
52.11667	5686
52.12500	5804
52.13333	5921
52.14167	6039
52.15000	6155
52.15833	6274
52.16667	6393
52.17500	6517
52.18333	6643
52.19167	6771
52.20000	6904
52.20833	7036
52.21667	7172
52.22500	7306
52.23333	7439
52.24167	7570
52.25000	7696
52.25833	7823
52.26667	7948
52.27500	8077
52.28333	8207
52.29167	8338
52.30000	8471
52.30833	8603
52.31667	8738
52.32500	8872
52.33333	9007
52.34167	9142
52.35000	9274
52.35833	9407
52.36667	9535
52.37500	9665
52.38333	9793
52.39167	9919
52.40000	10044
52.40833	10166
52.41667	10289
52.42500	10409
52.43333	10529
52.44167	10651
52.45000	10771
52.45833	10894
52.46667	11012
52.47500	11128
52.48333	11241
52.49167	11354
52.50000	11469
52.50833	11582
52.51667	11698
52.52500	11811
52.53333	11919
52.54167	12023
52.55000	12123
52.55833	12224
52.56667	12321
52.57500	12418
52.58333	12514
52.59167	12610
52.60000	12706
52.60833	12799
52.61667	12892
52.62500	12981
52.63333	13067
52.64167	13149
52.65000	13227
52.65833	13305
52.66667	13379
52.67500	13451
52.68333	13519
52.69167	13586
52.70000	13652
52.70833	13719
52.71667	13788
52.72500	13855
52.73333	13918
52.74167	13978
52.75000	14032
52.75833	14083
52.76667	14131
52.77500	14176
52.78333	14219
52.79167	14257
52.80000	14294
52.80833	14327
52.81667	14358
52.82500	14386
52.83333	14412
52.84167	14436
52.85000	14458
52.85833	14478
52.86667	14495
52.87500	14507
52.88333	14516
52.89167	14524
52.90000	14530
52.90833	14534
52.91667	14536
52.92500	14534
52.93333	14528
52.94167	14520
52.95000	14509
52.95833	14497
52.96667	14483
52.97500	14466
52.98333	14446
52.99167	14423
53.00000	14397
53.00833	14369
53.01667	14339
53.02500	14308
53.03333	14276
53.04167	14241
53.05000	14204
53.05833	14161
53.06667	14117
53.07500	14069
53.08333	14020
53.09167	13967
53.10000	13912
53.10833	13855
53.11667	13796
53.12500	13737
53.13333	13675
53.14167	13612
53.15000	13548
53.15833	13481
53.16667	13417
53.17500	13351
53.18333	13286
53.19167	13221
53.20000	13154
53.20833	13085
53.21667	13011
53.22500	12935
53.23333	12855
53.24167	12772
53.25000	12688
53.25833	12600
53.26667	12511
53.27500	12418
53.28333	12325
53.29167	12232
53.30000	12139
53.30833	12049
53.31667	11958
53.32500	11869
53.33333	11777
53.34167	11683
53.35000	11586
53.35833	11485
53.36667	11385
53.37500	11286
53.38333	11188
53.39167	11094
53.40000	11001
53.40833	10908
53.41667	10811
53.42500	10714
53.43333	10614
53.44167	10513
53.45000	10412
53.45833	10308
53.46667	10207
53.47500	10103
53.48333	10001
53.49167	9901
53.50000	9802
53.50833	9707
53.51667	9611
53.52500	9515
53.53333	9416
53.54167	9314
53.55000	9211
53.55833	9105
53.56667	9003
53.57500	8901
53.58333	8801
53.59167	8704
53.60000	8606
53.60833	8511
53.61667	8414
53.62500	8319
53.63333	8222
53.64167	8124
53.65000	8029
53.65833	7932
53.66667	7839
53.67500	7748
53.68333	7660
53.69167	7574
53.70000	7486
53.70833	7397
53.71667	7304
53.72500	7211
53.73333	7118
53.74167	7026
53.75000	6937
53.75833	6848
53.76667	6763
53.77500	6678
53.78333	6594
53.79167	6512
53.80000	6429
53.80833	6346
53.81667	6262
53.82500	6179
53.83333	6097
53.84167	6017
53.85000	5941
53.85833	5866
53.86667	5794
53.87500	5721
53.88333	5650
53.89167	5581
53.90000	5511
53.90833	5441
53.91667	5368
53.92500	5296
53.93333	5224
53.94167	5152
53.95000	5082
53.95833	5012
53.96667	4946
53.97500	4882
53.98333	4820
53.99167	4758
54.00000	4695
54.00833	4632
54.01667	4567
54.02500	4504
54.03333	4444
54.04167	4386
54.05000	4330
54.05833	4272
54.06667	4216
54.07500	4161
54.08333	4109
54.09167	4059
54.10000	4010
54.10833	3961
54.11667	3911
54.12500	3861
54.13333	3813
54.14167	3766
54.15000	3720
54.15833	3674
54.16667	3628
54.17500	3582
54.18333	3537
54.19167	3492
54.20000	3447
54.20833	3402
54.21667	3356
54.22500	3313
54.23333	3272
54.24167	3232
54.25000	3193
54.25833	3153
54.26667	3114
54.27500	3073
54.28333	3032
54.29167	2990
54.30000	2947
54.30833	2904
54.31667	2861
54.32500	2819
54.33333	2781
54.34167	2745
54.35000	2711
54.35833	2678
54.36667	2647
54.37500	2619
54.38333	2591
54.39167	2563
54.40000	2532
54.40833	2501
54.41667	2468
54.42500	2437
54.43333	2407
54.44167	2379
54.45000	2350
54.45833	2321
54.46667	2293
54.47500	2265
54.48333	2238
54.49167	2212
54.50000	2186
54.50833	2158
54.51667	2131
54.52500	2106
54.53333	2083
54.54167	2060
54.55000	2035
54.55833	2010
54.56667	1985
54.57500	1959
54.58333	1931
54.59167	1906
54.60000	1886
54.60833	1869
54.61667	1851
54.62500	1833
54.63333	1817
54.64167	1801
54.65000	1786
54.65833	1771
54.66667	1755
54.67500	1735
54.68333	1709
54.69167	1684
54.70000	1662
54.70833	1644
54.71667	1626
54.72500	1607
54.73333	1587
54.74167	1568
54.75000	1552
54.75833	1537
54.76667	1522
54.77500	1508
54.78333	1496
54.79167	1484
54.80000	1472
54.80833	1459
54.81667	1446
54.82500	1433
54.83333	1420
54.84167	1407
54.85000	1395
54.85833	1383
54.86667	1370
54.87500	1355
54.88333	1337
54.89167	1320
54.90000	1306
54.90833	1292
54.91667	1277
54.92500	1261
54.93333	1243
54.94167	1227
54.95000	1215
54.95833	1207
54.96667	1200
54.97500	1192
54.98333	1182
54.99167	1169
55.00000	1155
55.00833	1141
55.01667	1129
55.02500	1119
55.03333	1113
55.04167	1108
55.05000	1103
55.05833	1095
55.06667	1086
55.07500	1077
55.08333	1068
55.09167	1061
55.10000	1054
55.10833	1046
55.11667	1036
55.12500	1024
55.13333	1011
55.14167	997
55.15000	983
55.15833	970
55.16667	958
55.17500	949
55.18333	942
55.19167	937
55.20000	932
55.20833	927
55.21667	922
55.22500	916
55.23333	908
55.24167	900
55.25000	892
55.25833	884
55.26667	876
55.27500	869
55.28333	861
55.29167	852
55.30000	843
55.30833	835
55.31667	829
55.32500	821
55.33333	813
55.34167	802
55.35000	792
55.35833	781
55.36667	772
55.37500	764
55.38333	758
55.39167	752
55.40000	749
55.40833	745
55.41667	743
55.42500	740
55.43333	736
55.44167	732
55.45000	725
55.45833	716
55.46667	706
55.47500	694
55.48333	683
55.49167	676
55.50000	675
55.50833	675
55.51667	676
55.52500	676
55.53333	674
55.54167	670
55.55000	666
55.55833	660
55.56667	653
55.57500	646
55.58333	640
55.59167	635
55.60000	632
55.60833	629
55.61667	626
55.62500	621
55.63333	615
55.64167	608
55.65000	603
55.65833	600
55.66667	598
55.67500	599
55.68333	599
55.69167	597
55.70000	592
55.70833	585
55.71667	578
55.72500	570
55.73333	565
55.74167	560
55.75000	556
55.75833	551
55.76667	546
55.77500	539
55.78333	532
55.79167	526
55.80000	522
55.80833	518
55.81667	513
55.82500	509
55.83333	505
55.84167	501
55.85000	497
55.85833	494
55.86667	490
55.87500	487
55.88333	484
55.89167	482
55.90000	481
55.90833	480
55.91667	479
55.92500	478
55.93333	479
55.94167	481
55.95000	485
55.95833	489
55.96667	489
55.97500	484
55.98333	475
55.99167	463
56.00000	452
56.00833	444
56.01667	442
56.02500	443
56.03333	445
56.04167	446
56.05000	444
56.05833	439
56.06667	430
56.07500	418
56.08333	406
56.09167	397
56.10000	392
56.10833	391
56.11667	393
56.12500	396
56.13333	398
56.14167	398
56.15000	396
56.15833	392
56.16667	388
56.17500	385
56.18333	383
56.19167	380
56.20000	376
56.20833	372
56.21667	369
56.22500	366
56.23333	366
56.24167	368
56.25000	370
56.25833	370
56.26667	368
56.27500	364
56.28333	359
56.29167	356
56.30000	356
56.30833	359
56.31667	363
56.32500	366
56.33333	363
56.34167	355
56.35000	346
56.35833	337
56.36667	330
56.37500	327
56.38333	326
56.39167	326
56.40000	326
56.40833	326
56.41667	327
56.42500	330
56.43333	334
56.44167	339
56.45000	342
56.45833	342
56.46667	340
56.47500	338
56.48333	334
56.49167	330
56.50000	324
56.50833	317
56.51667	307
56.52500	298
56.53333	292
56.54167	288
56.55000	287
56.55833	285
56.56667	284
56.57500	283
56.58333	284
56.59167	286
56.60000	288
56.60833	290
56.61667	290
56.62500	290
56.63333	288
56.64167	286
56.65000	283
56.65833	280
56.66667	277
56.67500	274
56.68333	272
56.69167	269
56.70000	266
56.70833	264
56.71667	265
56.72500	266
56.73333	266
56.74167	263
56.75000	259
56.75833	255
56.76667	252
56.77500	251
56.78333	251
56.79167	252
56.80000	254
56.80833	256
56.81667	259
56.82500	261
56.83333	261
56.84167	258
56.85000	253
56.85833	246
56.86667	239
56.87500	233
56.88333	230
56.89167	229
56.90000	232
56.90833	237
56.91667	244
56.92500	249
56.93333	252
56.94167	250
56.95000	246
56.95833	240
56.96667	233
56.97500	227
56.98333	222
56.99167	216
57.00000	211
57.00833	207
57.01667	206
57.02500	205
57.03333	202
57.04167	198
57.05000	193
57.05833	188
57.06667	184
57.07500	184
57.08333	186
57.09167	188
57.10000	187
57.10833	186
57.11667	184
57.12500	182
57.13333	181
57.14167	183
57.15000	187
57.15833	192
57.16667	197
57.17500	201
57.18333	202
57.19167	199
57.20000	196
57.20833	193
57.21667	192
57.22500	192
57.23333	193
57.24167	193
57.25000	191
57.25833	187
57.26667	183
57.27500	181
57.28333	181
57.29167	181
57.30000	181
57.30833	180
57.31667	177
57.32500	173
57.33333	170
57.34167	167
57.35000	164
57.35833	161
57.36667	159
57.37500	157
57.38333	156
57.39167	154
57.40000	152
57.40833	150
57.41667	149
57.42500	149
57.43333	149
57.44167	150
57.45000	150
57.45833	150
57.46667	148
57.47500	144
57.48333	141
57.49167	139
57.50000	140
57.50833	144
57.51667	149
57.52500	154
57.53333	157
57.54167	156
57.55000	153
57.55833	148
57.56667	143
57.57500	139
57.58333	136
57.59167	135
57.60000	137
57.60833	141
57.61667	146
57.62500	150
57.63333	153
57.64167	152
57.65000	146
57.65833	137
57.66667	127
57.67500	119
57.68333	113
57.69167	112
57.70000	114
57.70833	117
57.71667	118
57.72500	119
57.73333	120
57.74167	121
57.75000	124
57.75833	127
57.76667	129
57.77500	131
57.78333	132
57.79167	133
57.80000	133
57.80833	133
57.81667	132
57.82500	133
57.83333	134
57.84167	136
57.85000	137
57.85833	138
57.86667	138
57.87500	137
57.88333	136
57.89167	134
57.90000	131
57.90833	129
57.91667	127
57.92500	127
57.93333	127
57.94167	127
57.95000	126
57.95833	123
57.96667	120
57.97500	119
57.98333	119
57.99167	118
58.00000	116
58.00833	113
58.01667	111
58.02500	108
58.03333	105
58.04167	102
58.05000	99
58.05833	96
58.06667	94
58.07500	95
58.08333	97
58.09167	99
58.10000	101
58.10833	102
58.11667	101
58.12500	99
58.13333	96
58.14167	93
58.15000	92
58.15833	91
58.16667	92
58.17500	93
58.18333	92
58.19167	89
58.20000	83
58.20833	78
58.21667	73
58.22500	70
58.23333	69
58.24167	71
58.25000	75
58.25833	80
58.26667	86
58.27500	90
58.28333	93
58.29167	94
58.30000	93
58.30833	91
58.31667	90
58.32500	91
58.33333	92
58.34167	92
58.35000	93
58.35833	91
58.36667	89
58.37500	85
58.38333	82
58.39167	80
58.40000	81
58.40833	82
58.41667	83
58.42500	81
58.43333	78
58.44167	73
58.45000	68
58.45833	63
58.46667	59
58.47500	59
58.48333	60
58.49167	62
58.50000	64
58.50833	64
58.51667	61
58.52500	57
58.53333	53
58.54167	49
58.55000	47
58.55833	47
58.56667	47
58.57500	47
58.58333	46
58.59167	46
58.60000	48
58.60833	52
58.61667	56
58.62500	61
58.63333	65
58.64167	67
58.65000	65
58.65833	61
58.66667	55
58.67500	48
58.68333	42
58.69167	36
58.70000	32
58.70833	29
58.71667	28
58.72500	30
58.73333	35
58.74167	41
58.75000	47
58.75833	51
58.76667	52
58.77500	51
58.78333	48
58.79167	47
58.80000	48
58.80833	50
58.81667	52
58.82500	53
58.83333	52
58.84167	50
58.85000	47
58.85833	45
58.86667	43
58.87500	40
58.88333	37
58.89167	36
58.90000	36
58.90833	36
58.91667	37
58.92500	37
58.93333	38
58.94167	41
58.95000	45
58.95833	49
58.96667	52
58.97500	53
58.98333	52
58.99167	49
59.00000	44
59.00833	40
59.01667	40
59.02500	42
59.03333	46
59.04167	51
59.05000	53
59.05833	50
59.06667	45
59.07500	38
59.08333	32
59.09167	27
59.10000	24
59.10833	25
59.11667	29
59.12500	34
59.13333	39
59.14167	42
59.15000	41
59.15833	36
59.16667	31
59.17500	29
59.18333	30
59.19167	32
59.20000	36
59.20833	38
59.21667	38
59.22500	37
59.23333	34
59.24167	31
59.25000	28
59.25833	24
59.26667	20
59.27500	15
59.28333	12
59.29167	10
59.30000	12
59.30833	16
59.31667	23
59.32500	30
59.33333	36
59.34167	41
59.35000	45
59.35833	48
59.36667	49
59.37500	46
59.38333	41
59.39167	32
59.40000	22
59.40833	14
59.41667	10
59.42500	8
59.43333	9
59.44167	11
59.45000	14
59.45833	15
59.46667	16
59.47500	18
59.48333	20
59.49167	24
59.50000	28
59.50833	30
59.51667	31
59.52500	30
59.53333	29
59.54167	27
59.55000	25
59.55833	23
59.56667	22
59.57500	21
59.58333	23
59.59167	26
59.60000	29
59.60833	31
59.61667	31
59.62500	29
59.63333	24
59.64167	17
59.65000	9
59.65833	1
59.66667	-5
59.67500	-8
59.68333	-6
59.69167	-3
59.70000	2
59.70833	5
59.71667	6
59.72500	4
59.73333	4
59.74167	5
59.75000	6
59.75833	8
59.76667	9
59.77500	10
59.78333	11
59.79167	13
59.80000	14
59.80833	13
59.81667	9
59.82500	3
59.83333	-2
59.84167	-6
59.85000	-7
59.85833	-6
59.86667	-4
59.87500	-1
59.88333	1
59.89167	0
59.90000	-2
59.90833	-4
59.91667	-6
59.92500	-6
59.93333	-4
59.94167	-0
59.95000	4
59.95833	9
59.96667	13
59.97500	15
59.98333	16
59.99167	15
60.00000	13
