# Supplementary material for: How J-chain ensures the assembly of immunoglobulin IgM pentamers
Source: EMBO J. 2024 Dec 4;44(2):505–33. doi: 10.1038/s44318-024-00317-9 (PMC11729874; doi:10.1038/s44318-024-00317-9)
Supplement: Supplementary file 5 — Source data Fig. 3 [file 44318_2024_317_MOESM5_ESM.zip › Figure 3/3B/repeat 3 Cu4/20240117 Cu4tp_9h_3.txt]

[Header]
Application Name	LCsolution
Version	1.25
Data File Name	D:\Xenia\JC Oligomerisation kinetics\20240117 Cu4tp_9h_3.lcd
Output Date	17.07.2024
Output Time	17:47:02

[Configuration]
# of Detectors	2
Detector ID	Detector A	Detector B
Detector Name	Detector A	Detector B
# of Channels	2	1

[LC Chromatogram(Detector A-Ch1)]
Interval(msec)	500
# of Points	7201
Start Time(min)	0.000
End Time(min)	60.000
Intensity Units	mV
Intensity Multiplier	0.001
Wavelength(nm)	280
R.Time (min)	Intensity
0.00000	8
0.00833	8
0.01667	1
0.02500	-2
0.03333	-5
0.04167	-7
0.05000	-10
0.05833	-12
0.06667	-11
0.07500	-8
0.08333	-4
0.09167	1
0.10000	5
0.10833	6
0.11667	6
0.12500	4
0.13333	2
0.14167	-2
0.15000	-7
0.15833	-13
0.16667	-18
0.17500	-22
0.18333	-23
0.19167	-19
0.20000	-15
0.20833	-11
0.21667	-9
0.22500	-9
0.23333	-10
0.24167	-11
0.25000	-9
0.25833	-6
0.26667	-1
0.27500	3
0.28333	6
0.29167	6
0.30000	5
0.30833	2
0.31667	-1
0.32500	-3
0.33333	-5
0.34167	-7
0.35000	-8
0.35833	-8
0.36667	-9
0.37500	-11
0.38333	-12
0.39167	-12
0.40000	-11
0.40833	-9
0.41667	-7
0.42500	-5
0.43333	-4
0.44167	-2
0.45000	-2
0.45833	-3
0.46667	-5
0.47500	-7
0.48333	-10
0.49167	-12
0.50000	-14
0.50833	-14
0.51667	-14
0.52500	-13
0.53333	-12
0.54167	-9
0.55000	-5
0.55833	-1
0.56667	2
0.57500	4
0.58333	3
0.59167	-2
0.60000	-6
0.60833	-10
0.61667	-13
0.62500	-15
0.63333	-14
0.64167	-12
0.65000	-8
0.65833	-4
0.66667	-2
0.67500	-2
0.68333	-1
0.69167	0
0.70000	2
0.70833	6
0.71667	8
0.72500	7
0.73333	3
0.74167	-2
0.75000	-5
0.75833	-7
0.76667	-7
0.77500	-5
0.78333	-4
0.79167	-4
0.80000	-5
0.80833	-5
0.81667	-5
0.82500	-4
0.83333	-4
0.84167	-6
0.85000	-8
0.85833	-11
0.86667	-12
0.87500	-11
0.88333	-8
0.89167	-4
0.90000	-1
0.90833	-0
0.91667	-2
0.92500	-4
0.93333	-8
0.94167	-13
0.95000	-19
0.95833	-24
0.96667	-28
0.97500	-31
0.98333	-31
0.99167	-30
1.00000	-28
1.00833	-27
1.01667	-26
1.02500	-26
1.03333	-25
1.04167	-24
1.05000	-21
1.05833	-19
1.06667	-15
1.07500	-12
1.08333	-12
1.09167	-14
1.10000	-17
1.10833	-19
1.11667	-17
1.12500	-14
1.13333	-9
1.14167	-6
1.15000	-5
1.15833	-6
1.16667	-5
1.17500	-5
1.18333	-5
1.19167	-8
1.20000	-13
1.20833	-19
1.21667	-24
1.22500	-27
1.23333	-27
1.24167	-26
1.25000	-24
1.25833	-22
1.26667	-20
1.27500	-17
1.28333	-12
1.29167	-7
1.30000	-3
1.30833	-4
1.31667	-8
1.32500	-15
1.33333	-22
1.34167	-27
1.35000	-29
1.35833	-30
1.36667	-29
1.37500	-26
1.38333	-23
1.39167	-19
1.40000	-16
1.40833	-14
1.41667	-13
1.42500	-14
1.43333	-14
1.44167	-15
1.45000	-15
1.45833	-15
1.46667	-15
1.47500	-17
1.48333	-19
1.49167	-20
1.50000	-20
1.50833	-20
1.51667	-20
1.52500	-20
1.53333	-19
1.54167	-16
1.55000	-13
1.55833	-9
1.56667	-7
1.57500	-7
1.58333	-8
1.59167	-11
1.60000	-13
1.60833	-14
1.61667	-13
1.62500	-13
1.63333	-13
1.64167	-14
1.65000	-15
1.65833	-16
1.66667	-17
1.67500	-17
1.68333	-14
1.69167	-11
1.70000	-8
1.70833	-6
1.71667	-7
1.72500	-8
1.73333	-10
1.74167	-13
1.75000	-17
1.75833	-20
1.76667	-24
1.77500	-28
1.78333	-32
1.79167	-34
1.80000	-37
1.80833	-38
1.81667	-39
1.82500	-37
1.83333	-33
1.84167	-28
1.85000	-25
1.85833	-23
1.86667	-24
1.87500	-28
1.88333	-30
1.89167	-30
1.90000	-27
1.90833	-22
1.91667	-15
1.92500	-9
1.93333	-5
1.94167	-3
1.95000	-5
1.95833	-8
1.96667	-12
1.97500	-14
1.98333	-16
1.99167	-16
2.00000	-15
2.00833	-13
2.01667	-11
2.02500	-8
2.03333	-6
2.04167	-3
2.05000	-2
2.05833	-1
2.06667	-2
2.07500	-5
2.08333	-9
2.09167	-13
2.10000	-17
2.10833	-20
2.11667	-21
2.12500	-23
2.13333	-26
2.14167	-28
2.15000	-28
2.15833	-26
2.16667	-22
2.17500	-17
2.18333	-15
2.19167	-18
2.20000	-25
2.20833	-30
2.21667	-33
2.22500	-33
2.23333	-30
2.24167	-27
2.25000	-23
2.25833	-21
2.26667	-20
2.27500	-20
2.28333	-21
2.29167	-25
2.30000	-28
2.30833	-30
2.31667	-32
2.32500	-30
2.33333	-26
2.34167	-20
2.35000	-15
2.35833	-10
2.36667	-7
2.37500	-7
2.38333	-7
2.39167	-7
2.40000	-8
2.40833	-10
2.41667	-11
2.42500	-12
2.43333	-10
2.44167	-8
2.45000	-4
2.45833	-1
2.46667	1
2.47500	2
2.48333	1
2.49167	0
2.50000	-2
2.50833	-3
2.51667	-6
2.52500	-10
2.53333	-15
2.54167	-21
2.55000	-25
2.55833	-27
2.56667	-26
2.57500	-22
2.58333	-19
2.59167	-19
2.60000	-19
2.60833	-19
2.61667	-17
2.62500	-15
2.63333	-12
2.64167	-11
2.65000	-12
2.65833	-14
2.66667	-16
2.67500	-17
2.68333	-16
2.69167	-15
2.70000	-15
2.70833	-16
2.71667	-17
2.72500	-18
2.73333	-18
2.74167	-17
2.75000	-17
2.75833	-19
2.76667	-21
2.77500	-23
2.78333	-23
2.79167	-22
2.80000	-19
2.80833	-13
2.81667	-7
2.82500	-2
2.83333	-0
2.84167	-2
2.85000	-6
2.85833	-10
2.86667	-12
2.87500	-14
2.88333	-16
2.89167	-20
2.90000	-23
2.90833	-25
2.91667	-26
2.92500	-26
2.93333	-27
2.94167	-28
2.95000	-30
2.95833	-31
2.96667	-32
2.97500	-33
2.98333	-34
2.99167	-34
3.00000	-32
3.00833	-29
3.01667	-26
3.02500	-22
3.03333	-19
3.04167	-16
3.05000	-14
3.05833	-14
3.06667	-14
3.07500	-14
3.08333	-13
3.09167	-11
3.10000	-10
3.10833	-9
3.11667	-11
3.12500	-14
3.13333	-18
3.14167	-22
3.15000	-24
3.15833	-25
3.16667	-24
3.17500	-24
3.18333	-24
3.19167	-25
3.20000	-28
3.20833	-31
3.21667	-33
3.22500	-33
3.23333	-30
3.24167	-28
3.25000	-25
3.25833	-23
3.26667	-24
3.27500	-28
3.28333	-32
3.29167	-35
3.30000	-37
3.30833	-36
3.31667	-31
3.32500	-25
3.33333	-18
3.34167	-13
3.35000	-11
3.35833	-12
3.36667	-12
3.37500	-12
3.38333	-12
3.39167	-13
3.40000	-15
3.40833	-19
3.41667	-22
3.42500	-23
3.43333	-20
3.44167	-16
3.45000	-12
3.45833	-9
3.46667	-7
3.47500	-7
3.48333	-7
3.49167	-7
3.50000	-10
3.50833	-15
3.51667	-23
3.52500	-29
3.53333	-34
3.54167	-36
3.55000	-36
3.55833	-33
3.56667	-30
3.57500	-27
3.58333	-24
3.59167	-22
3.60000	-20
3.60833	-19
3.61667	-18
3.62500	-17
3.63333	-17
3.64167	-17
3.65000	-18
3.65833	-19
3.66667	-19
3.67500	-17
3.68333	-15
3.69167	-12
3.70000	-9
3.70833	-7
3.71667	-7
3.72500	-9
3.73333	-12
3.74167	-16
3.75000	-19
3.75833	-21
3.76667	-22
3.77500	-23
3.78333	-23
3.79167	-22
3.80000	-22
3.80833	-22
3.81667	-24
3.82500	-24
3.83333	-23
3.84167	-19
3.85000	-13
3.85833	-7
3.86667	-3
3.87500	-1
3.88333	-2
3.89167	-4
3.90000	-8
3.90833	-15
3.91667	-23
3.92500	-29
3.93333	-32
3.94167	-32
3.95000	-30
3.95833	-27
3.96667	-25
3.97500	-25
3.98333	-26
3.99167	-26
4.00000	-26
4.00833	-28
4.01667	-29
4.02500	-29
4.03333	-27
4.04167	-24
4.05000	-21
4.05833	-20
4.06667	-22
4.07500	-26
4.08333	-30
4.09167	-32
4.10000	-32
4.10833	-31
4.11667	-29
4.12500	-27
4.13333	-26
4.14167	-26
4.15000	-24
4.15833	-22
4.16667	-20
4.17500	-18
4.18333	-16
4.19167	-15
4.20000	-16
4.20833	-17
4.21667	-19
4.22500	-22
4.23333	-26
4.24167	-29
4.25000	-29
4.25833	-27
4.26667	-25
4.27500	-23
4.28333	-21
4.29167	-20
4.30000	-17
4.30833	-12
4.31667	-8
4.32500	-6
4.33333	-8
4.34167	-12
4.35000	-19
4.35833	-24
4.36667	-26
4.37500	-23
4.38333	-18
4.39167	-14
4.40000	-12
4.40833	-15
4.41667	-20
4.42500	-23
4.43333	-22
4.44167	-19
4.45000	-14
4.45833	-9
4.46667	-7
4.47500	-8
4.48333	-10
4.49167	-14
4.50000	-19
4.50833	-23
4.51667	-27
4.52500	-28
4.53333	-26
4.54167	-23
4.55000	-18
4.55833	-15
4.56667	-12
4.57500	-9
4.58333	-9
4.59167	-10
4.60000	-12
4.60833	-14
4.61667	-14
4.62500	-13
4.63333	-12
4.64167	-11
4.65000	-12
4.65833	-13
4.66667	-13
4.67500	-13
4.68333	-14
4.69167	-18
4.70000	-22
4.70833	-26
4.71667	-30
4.72500	-32
4.73333	-33
4.74167	-33
4.75000	-32
4.75833	-32
4.76667	-34
4.77500	-37
4.78333	-41
4.79167	-45
4.80000	-48
4.80833	-47
4.81667	-43
4.82500	-38
4.83333	-33
4.84167	-29
4.85000	-25
4.85833	-22
4.86667	-19
4.87500	-16
4.88333	-12
4.89167	-9
4.90000	-6
4.90833	-4
4.91667	-4
4.92500	-7
4.93333	-12
4.94167	-16
4.95000	-18
4.95833	-19
4.96667	-19
4.97500	-19
4.98333	-19
4.99167	-20
5.00000	-21
5.00833	-21
5.01667	-20
5.02500	-19
5.03333	-20
5.04167	-21
5.05000	-24
5.05833	-27
5.06667	-28
5.07500	-27
5.08333	-23
5.09167	-19
5.10000	-15
5.10833	-12
5.11667	-9
5.12500	-7
5.13333	-6
5.14167	-5
5.15000	-5
5.15833	-7
5.16667	-11
5.17500	-16
5.18333	-20
5.19167	-22
5.20000	-22
5.20833	-21
5.21667	-18
5.22500	-15
5.23333	-13
5.24167	-12
5.25000	-13
5.25833	-15
5.26667	-18
5.27500	-22
5.28333	-25
5.29167	-28
5.30000	-31
5.30833	-33
5.31667	-33
5.32500	-32
5.33333	-27
5.34167	-23
5.35000	-19
5.35833	-16
5.36667	-16
5.37500	-18
5.38333	-20
5.39167	-23
5.40000	-24
5.40833	-23
5.41667	-19
5.42500	-14
5.43333	-8
5.44167	-3
5.45000	1
5.45833	4
5.46667	6
5.47500	5
5.48333	0
5.49167	-6
5.50000	-13
5.50833	-18
5.51667	-23
5.52500	-26
5.53333	-28
5.54167	-29
5.55000	-29
5.55833	-28
5.56667	-29
5.57500	-30
5.58333	-29
5.59167	-26
5.60000	-21
5.60833	-13
5.61667	-6
5.62500	-3
5.63333	-4
5.64167	-7
5.65000	-11
5.65833	-15
5.66667	-17
5.67500	-17
5.68333	-16
5.69167	-15
5.70000	-15
5.70833	-16
5.71667	-18
5.72500	-20
5.73333	-22
5.74167	-24
5.75000	-25
5.75833	-27
5.76667	-29
5.77500	-30
5.78333	-31
5.79167	-30
5.80000	-26
5.80833	-22
5.81667	-17
5.82500	-13
5.83333	-12
5.84167	-10
5.85000	-9
5.85833	-7
5.86667	-6
5.87500	-7
5.88333	-10
5.89167	-15
5.90000	-19
5.90833	-20
5.91667	-20
5.92500	-21
5.93333	-23
5.94167	-26
5.95000	-28
5.95833	-30
5.96667	-30
5.97500	-26
5.98333	-23
5.99167	-20
6.00000	-18
6.00833	-18
6.01667	-19
6.02500	-22
6.03333	-26
6.04167	-29
6.05000	-31
6.05833	-32
6.06667	-33
6.07500	-34
6.08333	-35
6.09167	-36
6.10000	-36
6.10833	-36
6.11667	-35
6.12500	-34
6.13333	-33
6.14167	-31
6.15000	-29
6.15833	-26
6.16667	-24
6.17500	-21
6.18333	-19
6.19167	-19
6.20000	-20
6.20833	-20
6.21667	-20
6.22500	-19
6.23333	-17
6.24167	-16
6.25000	-15
6.25833	-16
6.26667	-17
6.27500	-19
6.28333	-22
6.29167	-25
6.30000	-27
6.30833	-26
6.31667	-24
6.32500	-23
6.33333	-24
6.34167	-26
6.35000	-28
6.35833	-30
6.36667	-31
6.37500	-29
6.38333	-27
6.39167	-25
6.40000	-22
6.40833	-19
6.41667	-16
6.42500	-14
6.43333	-13
6.44167	-13
6.45000	-13
6.45833	-14
6.46667	-15
6.47500	-17
6.48333	-20
6.49167	-24
6.50000	-28
6.50833	-29
6.51667	-28
6.52500	-25
6.53333	-21
6.54167	-18
6.55000	-18
6.55833	-20
6.56667	-22
6.57500	-22
6.58333	-23
6.59167	-24
6.60000	-25
6.60833	-26
6.61667	-26
6.62500	-25
6.63333	-24
6.64167	-23
6.65000	-23
6.65833	-23
6.66667	-23
6.67500	-21
6.68333	-20
6.69167	-21
6.70000	-24
6.70833	-28
6.71667	-32
6.72500	-34
6.73333	-33
6.74167	-31
6.75000	-29
6.75833	-28
6.76667	-27
6.77500	-27
6.78333	-26
6.79167	-23
6.80000	-21
6.80833	-20
6.81667	-20
6.82500	-22
6.83333	-25
6.84167	-28
6.85000	-31
6.85833	-33
6.86667	-33
6.87500	-32
6.88333	-31
6.89167	-28
6.90000	-27
6.90833	-28
6.91667	-30
6.92500	-32
6.93333	-32
6.94167	-32
6.95000	-30
6.95833	-30
6.96667	-33
6.97500	-39
6.98333	-42
6.99167	-43
7.00000	-41
7.00833	-37
7.01667	-33
7.02500	-32
7.03333	-33
7.04167	-36
7.05000	-40
7.05833	-44
7.06667	-47
7.07500	-48
7.08333	-47
7.09167	-44
7.10000	-40
7.10833	-37
7.11667	-34
7.12500	-34
7.13333	-36
7.14167	-38
7.15000	-38
7.15833	-36
7.16667	-32
7.17500	-25
7.18333	-20
7.19167	-18
7.20000	-19
7.20833	-23
7.21667	-27
7.22500	-30
7.23333	-31
7.24167	-30
7.25000	-28
7.25833	-27
7.26667	-29
7.27500	-33
7.28333	-38
7.29167	-42
7.30000	-44
7.30833	-42
7.31667	-36
7.32500	-31
7.33333	-27
7.34167	-24
7.35000	-24
7.35833	-26
7.36667	-26
7.37500	-25
7.38333	-24
7.39167	-26
7.40000	-30
7.40833	-35
7.41667	-40
7.42500	-44
7.43333	-46
7.44167	-46
7.45000	-47
7.45833	-48
7.46667	-49
7.47500	-50
7.48333	-51
7.49167	-51
7.50000	-50
7.50833	-47
7.51667	-44
7.52500	-39
7.53333	-34
7.54167	-31
7.55000	-31
7.55833	-31
7.56667	-30
7.57500	-28
7.58333	-25
7.59167	-24
7.60000	-24
7.60833	-27
7.61667	-31
7.62500	-33
7.63333	-35
7.64167	-35
7.65000	-36
7.65833	-38
7.66667	-39
7.67500	-40
7.68333	-40
7.69167	-40
7.70000	-41
7.70833	-40
7.71667	-37
7.72500	-35
7.73333	-33
7.74167	-32
7.75000	-31
7.75833	-31
7.76667	-31
7.77500	-31
7.78333	-32
7.79167	-35
7.80000	-39
7.80833	-43
7.81667	-46
7.82500	-46
7.83333	-44
7.84167	-40
7.85000	-36
7.85833	-31
7.86667	-28
7.87500	-28
7.88333	-29
7.89167	-30
7.90000	-31
7.90833	-31
7.91667	-29
7.92500	-29
7.93333	-30
7.94167	-34
7.95000	-41
7.95833	-48
7.96667	-52
7.97500	-52
7.98333	-50
7.99167	-45
8.00000	-41
8.00833	-39
8.01667	-39
8.02500	-40
8.03333	-42
8.04167	-44
8.05000	-46
8.05833	-47
8.06667	-45
8.07500	-42
8.08333	-38
8.09167	-35
8.10000	-33
8.10833	-35
8.11667	-40
8.12500	-47
8.13333	-53
8.14167	-56
8.15000	-56
8.15833	-53
8.16667	-49
8.17500	-44
8.18333	-41
8.19167	-39
8.20000	-38
8.20833	-37
8.21667	-34
8.22500	-32
8.23333	-31
8.24167	-31
8.25000	-32
8.25833	-33
8.26667	-36
8.27500	-39
8.28333	-41
8.29167	-43
8.30000	-44
8.30833	-42
8.31667	-38
8.32500	-33
8.33333	-28
8.34167	-24
8.35000	-20
8.35833	-18
8.36667	-18
8.37500	-20
8.38333	-22
8.39167	-22
8.40000	-22
8.40833	-22
8.41667	-22
8.42500	-24
8.43333	-29
8.44167	-32
8.45000	-33
8.45833	-32
8.46667	-32
8.47500	-32
8.48333	-32
8.49167	-33
8.50000	-34
8.50833	-35
8.51667	-36
8.52500	-37
8.53333	-38
8.54167	-38
8.55000	-36
8.55833	-33
8.56667	-30
8.57500	-29
8.58333	-30
8.59167	-33
8.60000	-38
8.60833	-45
8.61667	-50
8.62500	-53
8.63333	-54
8.64167	-52
8.65000	-47
8.65833	-42
8.66667	-35
8.67500	-28
8.68333	-24
8.69167	-22
8.70000	-25
8.70833	-31
8.71667	-38
8.72500	-43
8.73333	-45
8.74167	-44
8.75000	-38
8.75833	-31
8.76667	-25
8.77500	-20
8.78333	-18
8.79167	-18
8.80000	-19
8.80833	-21
8.81667	-24
8.82500	-29
8.83333	-34
8.84167	-39
8.85000	-44
8.85833	-47
8.86667	-47
8.87500	-44
8.88333	-40
8.89167	-36
8.90000	-34
8.90833	-34
8.91667	-35
8.92500	-38
8.93333	-40
8.94167	-41
8.95000	-41
8.95833	-40
8.96667	-38
8.97500	-36
8.98333	-35
8.99167	-34
9.00000	-33
9.00833	-33
9.01667	-32
9.02500	-29
9.03333	-26
9.04167	-22
9.05000	-20
9.05833	-18
9.06667	-20
9.07500	-23
9.08333	-27
9.09167	-31
9.10000	-34
9.10833	-37
9.11667	-40
9.12500	-43
9.13333	-47
9.14167	-50
9.15000	-52
9.15833	-51
9.16667	-45
9.17500	-38
9.18333	-30
9.19167	-24
9.20000	-20
9.20833	-19
9.21667	-18
9.22500	-16
9.23333	-12
9.24167	-9
9.25000	-8
9.25833	-9
9.26667	-14
9.27500	-20
9.28333	-26
9.29167	-31
9.30000	-36
9.30833	-42
9.31667	-49
9.32500	-53
9.33333	-56
9.34167	-55
9.35000	-51
9.35833	-47
9.36667	-43
9.37500	-40
9.38333	-38
9.39167	-36
9.40000	-34
9.40833	-33
9.41667	-30
9.42500	-27
9.43333	-23
9.44167	-20
9.45000	-19
9.45833	-20
9.46667	-21
9.47500	-24
9.48333	-26
9.49167	-28
9.50000	-29
9.50833	-29
9.51667	-28
9.52500	-27
9.53333	-28
9.54167	-30
9.55000	-34
9.55833	-38
9.56667	-41
9.57500	-42
9.58333	-43
9.59167	-43
9.60000	-42
9.60833	-40
9.61667	-38
9.62500	-36
9.63333	-36
9.64167	-37
9.65000	-40
9.65833	-42
9.66667	-44
9.67500	-46
9.68333	-48
9.69167	-49
9.70000	-48
9.70833	-45
9.71667	-40
9.72500	-35
9.73333	-32
9.74167	-31
9.75000	-32
9.75833	-35
9.76667	-36
9.77500	-37
9.78333	-36
9.79167	-36
9.80000	-36
9.80833	-37
9.81667	-37
9.82500	-38
9.83333	-41
9.84167	-45
9.85000	-49
9.85833	-54
9.86667	-57
9.87500	-58
9.88333	-58
9.89167	-54
9.90000	-50
9.90833	-47
9.91667	-44
9.92500	-43
9.93333	-42
9.94167	-41
9.95000	-39
9.95833	-36
9.96667	-33
9.97500	-31
9.98333	-30
9.99167	-30
10.00000	-32
10.00833	-33
10.01667	-35
10.02500	-37
10.03333	-39
10.04167	-40
10.05000	-39
10.05833	-37
10.06667	-34
10.07500	-32
10.08333	-30
10.09167	-29
10.10000	-27
10.10833	-25
10.11667	-23
10.12500	-22
10.13333	-23
10.14167	-25
10.15000	-28
10.15833	-29
10.16667	-30
10.17500	-29
10.18333	-27
10.19167	-26
10.20000	-27
10.20833	-29
10.21667	-32
10.22500	-35
10.23333	-36
10.24167	-36
10.25000	-36
10.25833	-36
10.26667	-38
10.27500	-39
10.28333	-38
10.29167	-35
10.30000	-31
10.30833	-29
10.31667	-29
10.32500	-31
10.33333	-36
10.34167	-40
10.35000	-43
10.35833	-43
10.36667	-42
10.37500	-38
10.38333	-35
10.39167	-33
10.40000	-31
10.40833	-30
10.41667	-28
10.42500	-26
10.43333	-25
10.44167	-25
10.45000	-27
10.45833	-29
10.46667	-28
10.47500	-25
10.48333	-21
10.49167	-17
10.50000	-15
10.50833	-15
10.51667	-18
10.52500	-22
10.53333	-26
10.54167	-30
10.55000	-35
10.55833	-38
10.56667	-41
10.57500	-43
10.58333	-44
10.59167	-43
10.60000	-41
10.60833	-37
10.61667	-32
10.62500	-28
10.63333	-26
10.64167	-25
10.65000	-28
10.65833	-32
10.66667	-35
10.67500	-37
10.68333	-39
10.69167	-40
10.70000	-43
10.70833	-45
10.71667	-46
10.72500	-46
10.73333	-44
10.74167	-41
10.75000	-35
10.75833	-30
10.76667	-27
10.77500	-25
10.78333	-26
10.79167	-29
10.80000	-31
10.80833	-31
10.81667	-30
10.82500	-29
10.83333	-29
10.84167	-30
10.85000	-33
10.85833	-36
10.86667	-36
10.87500	-35
10.88333	-32
10.89167	-28
10.90000	-26
10.90833	-27
10.91667	-31
10.92500	-37
10.93333	-42
10.94167	-46
10.95000	-47
10.95833	-44
10.96667	-37
10.97500	-28
10.98333	-20
10.99167	-15
11.00000	-11
11.00833	-12
11.01667	-15
11.02500	-18
11.03333	-21
11.04167	-24
11.05000	-26
11.05833	-27
11.06667	-27
11.07500	-26
11.08333	-24
11.09167	-23
11.10000	-25
11.10833	-29
11.11667	-35
11.12500	-40
11.13333	-44
11.14167	-46
11.15000	-48
11.15833	-49
11.16667	-51
11.17500	-54
11.18333	-57
11.19167	-59
11.20000	-60
11.20833	-59
11.21667	-56
11.22500	-52
11.23333	-48
11.24167	-44
11.25000	-40
11.25833	-37
11.26667	-34
11.27500	-33
11.28333	-32
11.29167	-32
11.30000	-31
11.30833	-29
11.31667	-26
11.32500	-23
11.33333	-22
11.34167	-24
11.35000	-29
11.35833	-35
11.36667	-41
11.37500	-45
11.38333	-48
11.39167	-48
11.40000	-47
11.40833	-45
11.41667	-42
11.42500	-40
11.43333	-36
11.44167	-34
11.45000	-32
11.45833	-32
11.46667	-33
11.47500	-37
11.48333	-39
11.49167	-40
11.50000	-39
11.50833	-38
11.51667	-38
11.52500	-41
11.53333	-46
11.54167	-51
11.55000	-53
11.55833	-53
11.56667	-52
11.57500	-50
11.58333	-49
11.59167	-49
11.60000	-50
11.60833	-50
11.61667	-48
11.62500	-45
11.63333	-42
11.64167	-38
11.65000	-35
11.65833	-33
11.66667	-32
11.67500	-34
11.68333	-36
11.69167	-38
11.70000	-38
11.70833	-35
11.71667	-31
11.72500	-25
11.73333	-20
11.74167	-17
11.75000	-16
11.75833	-17
11.76667	-19
11.77500	-22
11.78333	-25
11.79167	-28
11.80000	-32
11.80833	-36
11.81667	-40
11.82500	-42
11.83333	-42
11.84167	-40
11.85000	-36
11.85833	-33
11.86667	-32
11.87500	-34
11.88333	-34
11.89167	-33
11.90000	-31
11.90833	-27
11.91667	-23
11.92500	-21
11.93333	-22
11.94167	-24
11.95000	-26
11.95833	-28
11.96667	-30
11.97500	-33
11.98333	-37
11.99167	-40
12.00000	-42
12.00833	-41
12.01667	-39
12.02500	-35
12.03333	-32
12.04167	-30
12.05000	-28
12.05833	-27
12.06667	-26
12.07500	-25
12.08333	-27
12.09167	-32
12.10000	-37
12.10833	-39
12.11667	-40
12.12500	-38
12.13333	-35
12.14167	-33
12.15000	-35
12.15833	-40
12.16667	-45
12.17500	-49
12.18333	-51
12.19167	-50
12.20000	-49
12.20833	-47
12.21667	-46
12.22500	-46
12.23333	-45
12.24167	-44
12.25000	-40
12.25833	-34
12.26667	-28
12.27500	-22
12.28333	-18
12.29167	-15
12.30000	-16
12.30833	-19
12.31667	-23
12.32500	-27
12.33333	-30
12.34167	-31
12.35000	-33
12.35833	-35
12.36667	-39
12.37500	-44
12.38333	-49
12.39167	-51
12.40000	-51
12.40833	-50
12.41667	-48
12.42500	-46
12.43333	-46
12.44167	-45
12.45000	-43
12.45833	-39
12.46667	-34
12.47500	-30
12.48333	-29
12.49167	-32
12.50000	-36
12.50833	-42
12.51667	-46
12.52500	-47
12.53333	-44
12.54167	-38
12.55000	-31
12.55833	-25
12.56667	-21
12.57500	-20
12.58333	-21
12.59167	-23
12.60000	-26
12.60833	-29
12.61667	-30
12.62500	-30
12.63333	-29
12.64167	-29
12.65000	-30
12.65833	-30
12.66667	-28
12.67500	-24
12.68333	-19
12.69167	-16
12.70000	-14
12.70833	-16
12.71667	-20
12.72500	-25
12.73333	-29
12.74167	-33
12.75000	-35
12.75833	-36
12.76667	-36
12.77500	-37
12.78333	-38
12.79167	-39
12.80000	-39
12.80833	-38
12.81667	-36
12.82500	-34
12.83333	-35
12.84167	-36
12.85000	-38
12.85833	-39
12.86667	-38
12.87500	-35
12.88333	-32
12.89167	-31
12.90000	-32
12.90833	-33
12.91667	-33
12.92500	-32
12.93333	-29
12.94167	-26
12.95000	-25
12.95833	-25
12.96667	-25
12.97500	-26
12.98333	-26
12.99167	-25
13.00000	-24
13.00833	-24
13.01667	-26
13.02500	-28
13.03333	-29
13.04167	-30
13.05000	-30
13.05833	-29
13.06667	-28
13.07500	-27
13.08333	-26
13.09167	-26
13.10000	-25
13.10833	-24
13.11667	-24
13.12500	-24
13.13333	-25
13.14167	-26
13.15000	-28
13.15833	-31
13.16667	-33
13.17500	-35
13.18333	-36
13.19167	-35
13.20000	-33
13.20833	-32
13.21667	-30
13.22500	-29
13.23333	-29
13.24167	-29
13.25000	-29
13.25833	-28
13.26667	-26
13.27500	-26
13.28333	-25
13.29167	-26
13.30000	-27
13.30833	-26
13.31667	-24
13.32500	-22
13.33333	-21
13.34167	-20
13.35000	-21
13.35833	-22
13.36667	-22
13.37500	-19
13.38333	-16
13.39167	-16
13.40000	-18
13.40833	-22
13.41667	-26
13.42500	-28
13.43333	-27
13.44167	-23
13.45000	-20
13.45833	-17
13.46667	-17
13.47500	-19
13.48333	-21
13.49167	-24
13.50000	-25
13.50833	-24
13.51667	-20
13.52500	-15
13.53333	-10
13.54167	-6
13.55000	-5
13.55833	-6
13.56667	-6
13.57500	-6
13.58333	-6
13.59167	-8
13.60000	-8
13.60833	-8
13.61667	-5
13.62500	-2
13.63333	1
13.64167	1
13.65000	-3
13.65833	-10
13.66667	-16
13.67500	-21
13.68333	-24
13.69167	-22
13.70000	-19
13.70833	-14
13.71667	-10
13.72500	-6
13.73333	-2
13.74167	-1
13.75000	-2
13.75833	-5
13.76667	-10
13.77500	-15
13.78333	-19
13.79167	-22
13.80000	-23
13.80833	-22
13.81667	-20
13.82500	-19
13.83333	-19
13.84167	-20
13.85000	-22
13.85833	-24
13.86667	-24
13.87500	-23
13.88333	-20
13.89167	-18
13.90000	-18
13.90833	-19
13.91667	-21
13.92500	-24
13.93333	-26
13.94167	-28
13.95000	-31
13.95833	-33
13.96667	-35
13.97500	-35
13.98333	-33
13.99167	-28
14.00000	-23
14.00833	-21
14.01667	-22
14.02500	-23
14.03333	-24
14.04167	-22
14.05000	-18
14.05833	-13
14.06667	-8
14.07500	-5
14.08333	-2
14.09167	-0
14.10000	0
14.10833	-2
14.11667	-7
14.12500	-11
14.13333	-14
14.14167	-16
14.15000	-15
14.15833	-14
14.16667	-12
14.17500	-10
14.18333	-8
14.19167	-5
14.20000	-3
14.20833	-3
14.21667	-5
14.22500	-8
14.23333	-12
14.24167	-14
14.25000	-16
14.25833	-16
14.26667	-14
14.27500	-10
14.28333	-6
14.29167	-3
14.30000	-0
14.30833	0
14.31667	0
14.32500	-0
14.33333	-0
14.34167	-0
14.35000	0
14.35833	1
14.36667	0
14.37500	-1
14.38333	-2
14.39167	-5
14.40000	-7
14.40833	-8
14.41667	-8
14.42500	-10
14.43333	-13
14.44167	-17
14.45000	-18
14.45833	-18
14.46667	-16
14.47500	-11
14.48333	-7
14.49167	-2
14.50000	2
14.50833	4
14.51667	4
14.52500	3
14.53333	-0
14.54167	-3
14.55000	-5
14.55833	-6
14.56667	-6
14.57500	-7
14.58333	-8
14.59167	-9
14.60000	-11
14.60833	-13
14.61667	-15
14.62500	-17
14.63333	-18
14.64167	-18
14.65000	-19
14.65833	-21
14.66667	-25
14.67500	-30
14.68333	-33
14.69167	-35
14.70000	-34
14.70833	-32
14.71667	-30
14.72500	-27
14.73333	-24
14.74167	-22
14.75000	-20
14.75833	-18
14.76667	-16
14.77500	-12
14.78333	-11
14.79167	-13
14.80000	-16
14.80833	-17
14.81667	-16
14.82500	-13
14.83333	-10
14.84167	-8
14.85000	-10
14.85833	-15
14.86667	-18
14.87500	-20
14.88333	-21
14.89167	-21
14.90000	-19
14.90833	-16
14.91667	-12
14.92500	-8
14.93333	-7
14.94167	-8
14.95000	-11
14.95833	-15
14.96667	-15
14.97500	-13
14.98333	-9
14.99167	-5
15.00000	-1
15.00833	0
15.01667	-0
15.02500	-1
15.03333	-3
15.04167	-5
15.05000	-6
15.05833	-7
15.06667	-9
15.07500	-12
15.08333	-15
15.09167	-19
15.10000	-21
15.10833	-19
15.11667	-16
15.12500	-14
15.13333	-13
15.14167	-14
15.15000	-14
15.15833	-13
15.16667	-11
15.17500	-10
15.18333	-10
15.19167	-13
15.20000	-15
15.20833	-16
15.21667	-15
15.22500	-16
15.23333	-18
15.24167	-21
15.25000	-23
15.25833	-23
15.26667	-22
15.27500	-20
15.28333	-18
15.29167	-16
15.30000	-15
15.30833	-14
15.31667	-14
15.32500	-15
15.33333	-19
15.34167	-23
15.35000	-26
15.35833	-27
15.36667	-26
15.37500	-21
15.38333	-16
15.39167	-11
15.40000	-8
15.40833	-7
15.41667	-8
15.42500	-11
15.43333	-17
15.44167	-22
15.45000	-25
15.45833	-26
15.46667	-25
15.47500	-22
15.48333	-21
15.49167	-21
15.50000	-21
15.50833	-21
15.51667	-20
15.52500	-19
15.53333	-18
15.54167	-18
15.55000	-19
15.55833	-21
15.56667	-23
15.57500	-25
15.58333	-24
15.59167	-22
15.60000	-19
15.60833	-19
15.61667	-20
15.62500	-24
15.63333	-29
15.64167	-33
15.65000	-35
15.65833	-35
15.66667	-35
15.67500	-35
15.68333	-37
15.69167	-40
15.70000	-43
15.70833	-44
15.71667	-43
15.72500	-41
15.73333	-39
15.74167	-39
15.75000	-39
15.75833	-38
15.76667	-34
15.77500	-28
15.78333	-22
15.79167	-18
15.80000	-17
15.80833	-19
15.81667	-21
15.82500	-25
15.83333	-29
15.84167	-33
15.85000	-36
15.85833	-37
15.86667	-35
15.87500	-32
15.88333	-30
15.89167	-32
15.90000	-37
15.90833	-42
15.91667	-46
15.92500	-48
15.93333	-46
15.94167	-41
15.95000	-35
15.95833	-30
15.96667	-26
15.97500	-24
15.98333	-23
15.99167	-23
16.00000	-24
16.00833	-25
16.01667	-24
16.02500	-23
16.03333	-23
16.04167	-22
16.05000	-22
16.05833	-23
16.06667	-22
16.07500	-19
16.08333	-15
16.09167	-10
16.10000	-6
16.10833	-5
16.11667	-7
16.12500	-9
16.13333	-13
16.14167	-18
16.15000	-25
16.15833	-32
16.16667	-40
16.17500	-48
16.18333	-53
16.19167	-56
16.20000	-56
16.20833	-55
16.21667	-52
16.22500	-48
16.23333	-43
16.24167	-39
16.25000	-35
16.25833	-33
16.26667	-34
16.27500	-37
16.28333	-41
16.29167	-44
16.30000	-46
16.30833	-48
16.31667	-48
16.32500	-48
16.33333	-46
16.34167	-44
16.35000	-43
16.35833	-41
16.36667	-40
16.37500	-38
16.38333	-36
16.39167	-36
16.40000	-38
16.40833	-42
16.41667	-46
16.42500	-47
16.43333	-45
16.44167	-42
16.45000	-39
16.45833	-36
16.46667	-33
16.47500	-31
16.48333	-30
16.49167	-29
16.50000	-30
16.50833	-32
16.51667	-34
16.52500	-38
16.53333	-42
16.54167	-46
16.55000	-48
16.55833	-48
16.56667	-46
16.57500	-42
16.58333	-40
16.59167	-40
16.60000	-41
16.60833	-43
16.61667	-45
16.62500	-45
16.63333	-44
16.64167	-42
16.65000	-38
16.65833	-35
16.66667	-34
16.67500	-35
16.68333	-37
16.69167	-42
16.70000	-45
16.70833	-46
16.71667	-45
16.72500	-46
16.73333	-48
16.74167	-51
16.75000	-56
16.75833	-60
16.76667	-61
16.77500	-60
16.78333	-57
16.79167	-54
16.80000	-50
16.80833	-48
16.81667	-48
16.82500	-49
16.83333	-51
16.84167	-53
16.85000	-54
16.85833	-55
16.86667	-56
16.87500	-57
16.88333	-58
16.89167	-57
16.90000	-54
16.90833	-51
16.91667	-48
16.92500	-46
16.93333	-44
16.94167	-44
16.95000	-47
16.95833	-51
16.96667	-54
16.97500	-57
16.98333	-59
16.99167	-59
17.00000	-59
17.00833	-60
17.01667	-60
17.02500	-59
17.03333	-55
17.04167	-51
17.05000	-47
17.05833	-45
17.06667	-43
17.07500	-44
17.08333	-46
17.09167	-48
17.10000	-52
17.10833	-57
17.11667	-62
17.12500	-65
17.13333	-65
17.14167	-62
17.15000	-59
17.15833	-56
17.16667	-56
17.17500	-59
17.18333	-64
17.19167	-69
17.20000	-73
17.20833	-73
17.21667	-72
17.22500	-69
17.23333	-65
17.24167	-62
17.25000	-61
17.25833	-61
17.26667	-61
17.27500	-61
17.28333	-59
17.29167	-55
17.30000	-53
17.30833	-52
17.31667	-52
17.32500	-54
17.33333	-55
17.34167	-54
17.35000	-52
17.35833	-48
17.36667	-46
17.37500	-45
17.38333	-44
17.39167	-44
17.40000	-44
17.40833	-44
17.41667	-43
17.42500	-42
17.43333	-43
17.44167	-47
17.45000	-52
17.45833	-58
17.46667	-63
17.47500	-66
17.48333	-66
17.49167	-62
17.50000	-58
17.50833	-54
17.51667	-53
17.52500	-51
17.53333	-50
17.54167	-48
17.55000	-47
17.55833	-46
17.56667	-48
17.57500	-52
17.58333	-55
17.59167	-57
17.60000	-57
17.60833	-56
17.61667	-56
17.62500	-58
17.63333	-61
17.64167	-64
17.65000	-65
17.65833	-65
17.66667	-64
17.67500	-64
17.68333	-64
17.69167	-63
17.70000	-63
17.70833	-65
17.71667	-69
17.72500	-74
17.73333	-77
17.74167	-76
17.75000	-72
17.75833	-64
17.76667	-57
17.77500	-53
17.78333	-53
17.79167	-57
17.80000	-62
17.80833	-65
17.81667	-66
17.82500	-64
17.83333	-61
17.84167	-57
17.85000	-54
17.85833	-53
17.86667	-54
17.87500	-54
17.88333	-55
17.89167	-55
17.90000	-55
17.90833	-55
17.91667	-57
17.92500	-59
17.93333	-61
17.94167	-61
17.95000	-59
17.95833	-55
17.96667	-52
17.97500	-49
17.98333	-47
17.99167	-46
18.00000	-45
18.00833	-44
18.01667	-43
18.02500	-42
18.03333	-42
18.04167	-44
18.05000	-46
18.05833	-49
18.06667	-52
18.07500	-55
18.08333	-58
18.09167	-61
18.10000	-64
18.10833	-66
18.11667	-68
18.12500	-69
18.13333	-70
18.14167	-71
18.15000	-72
18.15833	-72
18.16667	-72
18.17500	-73
18.18333	-73
18.19167	-70
18.20000	-66
18.20833	-60
18.21667	-54
18.22500	-50
18.23333	-50
18.24167	-51
18.25000	-54
18.25833	-56
18.26667	-58
18.27500	-61
18.28333	-62
18.29167	-63
18.30000	-63
18.30833	-62
18.31667	-60
18.32500	-59
18.33333	-58
18.34167	-59
18.35000	-60
18.35833	-61
18.36667	-62
18.37500	-63
18.38333	-66
18.39167	-68
18.40000	-70
18.40833	-71
18.41667	-72
18.42500	-73
18.43333	-72
18.44167	-72
18.45000	-71
18.45833	-70
18.46667	-68
18.47500	-66
18.48333	-64
18.49167	-64
18.50000	-65
18.50833	-66
18.51667	-67
18.52500	-67
18.53333	-66
18.54167	-65
18.55000	-65
18.55833	-65
18.56667	-66
18.57500	-67
18.58333	-65
18.59167	-59
18.60000	-53
18.60833	-49
18.61667	-47
18.62500	-48
18.63333	-52
18.64167	-55
18.65000	-55
18.65833	-54
18.66667	-54
18.67500	-55
18.68333	-57
18.69167	-59
18.70000	-62
18.70833	-64
18.71667	-65
18.72500	-66
18.73333	-65
18.74167	-64
18.75000	-63
18.75833	-62
18.76667	-62
18.77500	-63
18.78333	-64
18.79167	-65
18.80000	-66
18.80833	-67
18.81667	-68
18.82500	-70
18.83333	-73
18.84167	-75
18.85000	-75
18.85833	-73
18.86667	-70
18.87500	-66
18.88333	-63
18.89167	-61
18.90000	-61
18.90833	-63
18.91667	-64
18.92500	-66
18.93333	-67
18.94167	-67
18.95000	-66
18.95833	-63
18.96667	-61
18.97500	-58
18.98333	-56
18.99167	-53
19.00000	-51
19.00833	-49
19.01667	-48
19.02500	-46
19.03333	-46
19.04167	-49
19.05000	-54
19.05833	-60
19.06667	-66
19.07500	-70
19.08333	-72
19.09167	-70
19.10000	-67
19.10833	-62
19.11667	-56
19.12500	-52
19.13333	-48
19.14167	-46
19.15000	-46
19.15833	-48
19.16667	-53
19.17500	-58
19.18333	-62
19.19167	-62
19.20000	-60
19.20833	-54
19.21667	-48
19.22500	-44
19.23333	-44
19.24167	-45
19.25000	-48
19.25833	-50
19.26667	-52
19.27500	-52
19.28333	-51
19.29167	-49
19.30000	-48
19.30833	-47
19.31667	-47
19.32500	-48
19.33333	-48
19.34167	-47
19.35000	-46
19.35833	-45
19.36667	-44
19.37500	-43
19.38333	-41
19.39167	-38
19.40000	-34
19.40833	-32
19.41667	-33
19.42500	-34
19.43333	-36
19.44167	-34
19.45000	-29
19.45833	-20
19.46667	-10
19.47500	-2
19.48333	4
19.49167	5
19.50000	3
19.50833	1
19.51667	-1
19.52500	-1
19.53333	3
19.54167	7
19.55000	11
19.55833	13
19.56667	16
19.57500	20
19.58333	24
19.59167	29
19.60000	35
19.60833	42
19.61667	49
19.62500	57
19.63333	65
19.64167	72
19.65000	79
19.65833	87
19.66667	98
19.67500	111
19.68333	125
19.69167	137
19.70000	149
19.70833	160
19.71667	169
19.72500	179
19.73333	189
19.74167	203
19.75000	221
19.75833	242
19.76667	264
19.77500	287
19.78333	308
19.79167	329
19.80000	349
19.80833	372
19.81667	396
19.82500	421
19.83333	448
19.84167	476
19.85000	507
19.85833	539
19.86667	570
19.87500	600
19.88333	628
19.89167	655
19.90000	682
19.90833	710
19.91667	741
19.92500	774
19.93333	810
19.94167	848
19.95000	890
19.95833	935
19.96667	982
19.97500	1032
19.98333	1080
19.99167	1128
20.00000	1177
20.00833	1227
20.01667	1278
20.02500	1331
20.03333	1385
20.04167	1439
20.05000	1494
20.05833	1549
20.06667	1603
20.07500	1658
20.08333	1712
20.09167	1767
20.10000	1824
20.10833	1883
20.11667	1945
20.12500	2006
20.13333	2069
20.14167	2130
20.15000	2192
20.15833	2255
20.16667	2317
20.17500	2382
20.18333	2447
20.19167	2514
20.20000	2581
20.20833	2651
20.21667	2720
20.22500	2786
20.23333	2850
20.24167	2913
20.25000	2977
20.25833	3042
20.26667	3109
20.27500	3178
20.28333	3246
20.29167	3313
20.30000	3378
20.30833	3442
20.31667	3504
20.32500	3561
20.33333	3617
20.34167	3669
20.35000	3719
20.35833	3768
20.36667	3816
20.37500	3866
20.38333	3916
20.39167	3970
20.40000	4024
20.40833	4076
20.41667	4126
20.42500	4171
20.43333	4213
20.44167	4251
20.45000	4287
20.45833	4321
20.46667	4354
20.47500	4389
20.48333	4422
20.49167	4455
20.50000	4486
20.50833	4513
20.51667	4538
20.52500	4557
20.53333	4573
20.54167	4586
20.55000	4595
20.55833	4603
20.56667	4609
20.57500	4613
20.58333	4614
20.59167	4611
20.60000	4605
20.60833	4595
20.61667	4583
20.62500	4571
20.63333	4558
20.64167	4544
20.65000	4528
20.65833	4512
20.66667	4494
20.67500	4475
20.68333	4455
20.69167	4432
20.70000	4407
20.70833	4377
20.71667	4344
20.72500	4308
20.73333	4270
20.74167	4232
20.75000	4196
20.75833	4161
20.76667	4125
20.77500	4086
20.78333	4044
20.79167	3997
20.80000	3948
20.80833	3898
20.81667	3848
20.82500	3799
20.83333	3748
20.84167	3696
20.85000	3640
20.85833	3582
20.86667	3523
20.87500	3465
20.88333	3410
20.89167	3359
20.90000	3310
20.90833	3262
20.91667	3214
20.92500	3164
20.93333	3110
20.94167	3053
20.95000	2992
20.95833	2929
20.96667	2869
20.97500	2810
20.98333	2756
20.99167	2705
21.00000	2656
21.00833	2607
21.01667	2555
21.02500	2501
21.03333	2443
21.04167	2385
21.05000	2329
21.05833	2275
21.06667	2226
21.07500	2178
21.08333	2133
21.09167	2087
21.10000	2042
21.10833	1995
21.11667	1948
21.12500	1903
21.13333	1859
21.14167	1818
21.15000	1779
21.15833	1741
21.16667	1704
21.17500	1666
21.18333	1628
21.19167	1588
21.20000	1550
21.20833	1513
21.21667	1478
21.22500	1445
21.23333	1415
21.24167	1387
21.25000	1358
21.25833	1330
21.26667	1303
21.27500	1277
21.28333	1251
21.29167	1226
21.30000	1201
21.30833	1176
21.31667	1152
21.32500	1130
21.33333	1111
21.34167	1093
21.35000	1077
21.35833	1060
21.36667	1044
21.37500	1027
21.38333	1008
21.39167	988
21.40000	969
21.40833	952
21.41667	938
21.42500	925
21.43333	912
21.44167	898
21.45000	880
21.45833	862
21.46667	846
21.47500	833
21.48333	822
21.49167	813
21.50000	803
21.50833	793
21.51667	783
21.52500	776
21.53333	770
21.54167	766
21.55000	761
21.55833	755
21.56667	746
21.57500	736
21.58333	725
21.59167	715
21.60000	706
21.60833	698
21.61667	692
21.62500	686
21.63333	681
21.64167	677
21.65000	674
21.65833	672
21.66667	670
21.67500	668
21.68333	663
21.69167	656
21.70000	647
21.70833	636
21.71667	626
21.72500	619
21.73333	616
21.74167	615
21.75000	614
21.75833	612
21.76667	605
21.77500	597
21.78333	588
21.79167	581
21.80000	576
21.80833	572
21.81667	568
21.82500	563
21.83333	557
21.84167	551
21.85000	547
21.85833	544
21.86667	541
21.87500	537
21.88333	533
21.89167	529
21.90000	526
21.90833	525
21.91667	525
21.92500	526
21.93333	525
21.94167	523
21.95000	521
21.95833	518
21.96667	518
21.97500	519
21.98333	520
21.99167	520
22.00000	518
22.00833	514
22.01667	510
22.02500	507
22.03333	506
22.04167	504
22.05000	501
22.05833	497
22.06667	493
22.07500	490
22.08333	488
22.09167	487
22.10000	487
22.10833	486
22.11667	485
22.12500	484
22.13333	484
22.14167	483
22.15000	481
22.15833	479
22.16667	476
22.17500	473
22.18333	470
22.19167	467
22.20000	465
22.20833	464
22.21667	463
22.22500	462
22.23333	459
22.24167	454
22.25000	448
22.25833	442
22.26667	439
22.27500	438
22.28333	438
22.29167	439
22.30000	438
22.30833	434
22.31667	427
22.32500	419
22.33333	410
22.34167	403
22.35000	398
22.35833	395
22.36667	394
22.37500	395
22.38333	396
22.39167	398
22.40000	399
22.40833	401
22.41667	402
22.42500	402
22.43333	401
22.44167	397
22.45000	391
22.45833	385
22.46667	379
22.47500	376
22.48333	374
22.49167	373
22.50000	374
22.50833	372
22.51667	369
22.52500	365
22.53333	361
22.54167	357
22.55000	355
22.55833	352
22.56667	347
22.57500	339
22.58333	331
22.59167	323
22.60000	316
22.60833	312
22.61667	310
22.62500	309
22.63333	307
22.64167	305
22.65000	302
22.65833	300
22.66667	299
22.67500	298
22.68333	298
22.69167	298
22.70000	297
22.70833	297
22.71667	298
22.72500	298
22.73333	297
22.74167	293
22.75000	287
22.75833	281
22.76667	275
22.77500	269
22.78333	264
22.79167	259
22.80000	256
22.80833	254
22.81667	254
22.82500	253
22.83333	251
22.84167	249
22.85000	248
22.85833	247
22.86667	246
22.87500	245
22.88333	243
22.89167	239
22.90000	235
22.90833	233
22.91667	233
22.92500	232
22.93333	231
22.94167	231
22.95000	230
22.95833	231
22.96667	233
22.97500	235
22.98333	237
22.99167	237
23.00000	235
23.00833	232
23.01667	228
23.02500	225
23.03333	223
23.04167	220
23.05000	217
23.05833	213
23.06667	210
23.07500	207
23.08333	204
23.09167	202
23.10000	202
23.10833	202
23.11667	201
23.12500	201
23.13333	202
23.14167	202
23.15000	201
23.15833	198
23.16667	194
23.17500	191
23.18333	190
23.19167	192
23.20000	195
23.20833	198
23.21667	200
23.22500	202
23.23333	201
23.24167	198
23.25000	194
23.25833	189
23.26667	186
23.27500	184
23.28333	183
23.29167	184
23.30000	185
23.30833	189
23.31667	193
23.32500	197
23.33333	197
23.34167	195
23.35000	190
23.35833	185
23.36667	182
23.37500	181
23.38333	181
23.39167	180
23.40000	177
23.40833	173
23.41667	170
23.42500	170
23.43333	173
23.44167	177
23.45000	178
23.45833	177
23.46667	172
23.47500	166
23.48333	162
23.49167	163
23.50000	166
23.50833	170
23.51667	173
23.52500	176
23.53333	178
23.54167	179
23.55000	178
23.55833	175
23.56667	171
23.57500	167
23.58333	165
23.59167	165
23.60000	168
23.60833	172
23.61667	177
23.62500	182
23.63333	186
23.64167	187
23.65000	185
23.65833	179
23.66667	173
23.67500	166
23.68333	160
23.69167	157
23.70000	156
23.70833	155
23.71667	155
23.72500	153
23.73333	149
23.74167	145
23.75000	141
23.75833	138
23.76667	137
23.77500	139
23.78333	140
23.79167	140
23.80000	139
23.80833	137
23.81667	135
23.82500	136
23.83333	141
23.84167	146
23.85000	150
23.85833	153
23.86667	154
23.87500	153
23.88333	153
23.89167	153
23.90000	152
23.90833	149
23.91667	144
23.92500	137
23.93333	131
23.94167	127
23.95000	127
23.95833	130
23.96667	134
23.97500	139
23.98333	143
23.99167	146
24.00000	149
24.00833	151
24.01667	151
24.02500	149
24.03333	145
24.04167	140
24.05000	135
24.05833	130
24.06667	127
24.07500	126
24.08333	128
24.09167	131
24.10000	135
24.10833	141
24.11667	147
24.12500	152
24.13333	156
24.14167	157
24.15000	157
24.15833	154
24.16667	150
24.17500	146
24.18333	143
24.19167	143
24.20000	145
24.20833	149
24.21667	153
24.22500	157
24.23333	161
24.24167	164
24.25000	166
24.25833	169
24.26667	171
24.27500	171
24.28333	171
24.29167	169
24.30000	168
24.30833	168
24.31667	169
24.32500	170
24.33333	171
24.34167	172
24.35000	171
24.35833	171
24.36667	173
24.37500	178
24.38333	184
24.39167	191
24.40000	196
24.40833	200
24.41667	201
24.42500	201
24.43333	200
24.44167	199
24.45000	198
24.45833	199
24.46667	199
24.47500	198
24.48333	196
24.49167	195
24.50000	194
24.50833	196
24.51667	199
24.52500	202
24.53333	203
24.54167	203
24.55000	201
24.55833	199
24.56667	199
24.57500	200
24.58333	202
24.59167	205
24.60000	207
24.60833	208
24.61667	208
24.62500	208
24.63333	209
24.64167	211
24.65000	214
24.65833	217
24.66667	221
24.67500	224
24.68333	226
24.69167	225
24.70000	223
24.70833	219
24.71667	216
24.72500	215
24.73333	217
24.74167	220
24.75000	223
24.75833	224
24.76667	223
24.77500	221
24.78333	217
24.79167	213
24.80000	209
24.80833	207
24.81667	205
24.82500	203
24.83333	202
24.84167	202
24.85000	203
24.85833	206
24.86667	209
24.87500	213
24.88333	216
24.89167	218
24.90000	216
24.90833	213
24.91667	208
24.92500	204
24.93333	200
24.94167	197
24.95000	195
24.95833	196
24.96667	197
24.97500	199
24.98333	200
24.99167	200
25.00000	197
25.00833	192
25.01667	187
25.02500	184
25.03333	182
25.04167	181
25.05000	181
25.05833	179
25.06667	177
25.07500	173
25.08333	171
25.09167	170
25.10000	170
25.10833	169
25.11667	166
25.12500	164
25.13333	161
25.14167	158
25.15000	156
25.15833	155
25.16667	155
25.17500	154
25.18333	152
25.19167	151
25.20000	150
25.20833	150
25.21667	151
25.22500	155
25.23333	161
25.24167	166
25.25000	169
25.25833	169
25.26667	166
25.27500	160
25.28333	154
25.29167	149
25.30000	145
25.30833	142
25.31667	141
25.32500	138
25.33333	134
25.34167	130
25.35000	125
25.35833	122
25.36667	122
25.37500	124
25.38333	129
25.39167	135
25.40000	142
25.40833	147
25.41667	150
25.42500	152
25.43333	151
25.44167	149
25.45000	146
25.45833	141
25.46667	135
25.47500	128
25.48333	121
25.49167	114
25.50000	109
25.50833	108
25.51667	113
25.52500	119
25.53333	124
25.54167	126
25.55000	125
25.55833	122
25.56667	120
25.57500	120
25.58333	122
25.59167	126
25.60000	129
25.60833	132
25.61667	134
25.62500	137
25.63333	140
25.64167	143
25.65000	144
25.65833	143
25.66667	140
25.67500	137
25.68333	137
25.69167	138
25.70000	141
25.70833	142
25.71667	143
25.72500	140
25.73333	135
25.74167	130
25.75000	127
25.75833	126
25.76667	125
25.77500	126
25.78333	126
25.79167	127
25.80000	128
25.80833	131
25.81667	136
25.82500	141
25.83333	145
25.84167	147
25.85000	148
25.85833	146
25.86667	142
25.87500	136
25.88333	129
25.89167	121
25.90000	115
25.90833	111
25.91667	110
25.92500	110
25.93333	111
25.94167	113
25.95000	115
25.95833	118
25.96667	122
25.97500	126
25.98333	131
25.99167	135
26.00000	137
26.00833	137
26.01667	136
26.02500	134
26.03333	132
26.04167	129
26.05000	126
26.05833	122
26.06667	119
26.07500	117
26.08333	119
26.09167	126
26.10000	136
26.10833	146
26.11667	156
26.12500	163
26.13333	168
26.14167	170
26.15000	169
26.15833	165
26.16667	159
26.17500	152
26.18333	147
26.19167	144
26.20000	145
26.20833	148
26.21667	152
26.22500	157
26.23333	163
26.24167	167
26.25000	169
26.25833	169
26.26667	167
26.27500	165
26.28333	163
26.29167	162
26.30000	161
26.30833	162
26.31667	163
26.32500	163
26.33333	162
26.34167	161
26.35000	161
26.35833	163
26.36667	166
26.37500	172
26.38333	177
26.39167	181
26.40000	184
26.40833	185
26.41667	184
26.42500	184
26.43333	184
26.44167	183
26.45000	182
26.45833	180
26.46667	179
26.47500	181
26.48333	186
26.49167	194
26.50000	202
26.50833	207
26.51667	209
26.52500	208
26.53333	205
26.54167	203
26.55000	203
26.55833	203
26.56667	204
26.57500	205
26.58333	206
26.59167	206
26.60000	207
26.60833	209
26.61667	212
26.62500	215
26.63333	218
26.64167	221
26.65000	222
26.65833	222
26.66667	223
26.67500	226
26.68333	229
26.69167	233
26.70000	235
26.70833	235
26.71667	232
26.72500	228
26.73333	223
26.74167	219
26.75000	218
26.75833	218
26.76667	219
26.77500	221
26.78333	222
26.79167	223
26.80000	224
26.80833	226
26.81667	229
26.82500	232
26.83333	234
26.84167	235
26.85000	232
26.85833	229
26.86667	225
26.87500	221
26.88333	219
26.89167	218
26.90000	218
26.90833	217
26.91667	215
26.92500	214
26.93333	213
26.94167	213
26.95000	214
26.95833	215
26.96667	214
26.97500	212
26.98333	209
26.99167	207
27.00000	206
27.00833	207
27.01667	210
27.02500	213
27.03333	217
27.04167	219
27.05000	221
27.05833	220
27.06667	217
27.07500	212
27.08333	205
27.09167	198
27.10000	190
27.10833	186
27.11667	185
27.12500	187
27.13333	192
27.14167	196
27.15000	197
27.15833	196
27.16667	194
27.17500	193
27.18333	192
27.19167	192
27.20000	191
27.20833	187
27.21667	181
27.22500	177
27.23333	174
27.24167	175
27.25000	177
27.25833	179
27.26667	180
27.27500	179
27.28333	178
27.29167	175
27.30000	174
27.30833	174
27.31667	175
27.32500	176
27.33333	175
27.34167	172
27.35000	169
27.35833	167
27.36667	166
27.37500	167
27.38333	167
27.39167	165
27.40000	162
27.40833	162
27.41667	165
27.42500	171
27.43333	178
27.44167	185
27.45000	187
27.45833	186
27.46667	183
27.47500	179
27.48333	175
27.49167	172
27.50000	169
27.50833	167
27.51667	166
27.52500	166
27.53333	166
27.54167	166
27.55000	167
27.55833	170
27.56667	175
27.57500	181
27.58333	187
27.59167	193
27.60000	198
27.60833	201
27.61667	203
27.62500	203
27.63333	202
27.64167	203
27.65000	206
27.65833	209
27.66667	211
27.67500	212
27.68333	210
27.69167	208
27.70000	207
27.70833	208
27.71667	210
27.72500	214
27.73333	217
27.74167	220
27.75000	221
27.75833	219
27.76667	216
27.77500	213
27.78333	210
27.79167	209
27.80000	208
27.80833	209
27.81667	211
27.82500	213
27.83333	214
27.84167	213
27.85000	210
27.85833	207
27.86667	207
27.87500	209
27.88333	212
27.89167	216
27.90000	219
27.90833	221
27.91667	222
27.92500	223
27.93333	222
27.94167	221
27.95000	221
27.95833	223
27.96667	227
27.97500	233
27.98333	238
27.99167	244
28.00000	249
28.00833	254
28.01667	258
28.02500	261
28.03333	263
28.04167	263
28.05000	262
28.05833	261
28.06667	259
28.07500	257
28.08333	255
28.09167	253
28.10000	251
28.10833	251
28.11667	252
28.12500	254
28.13333	257
28.14167	260
28.15000	262
28.15833	265
28.16667	267
28.17500	269
28.18333	271
28.19167	274
28.20000	277
28.20833	280
28.21667	283
28.22500	286
28.23333	287
28.24167	289
28.25000	290
28.25833	293
28.26667	298
28.27500	305
28.28333	311
28.29167	314
28.30000	314
28.30833	311
28.31667	307
28.32500	303
28.33333	302
28.34167	302
28.35000	305
28.35833	308
28.36667	307
28.37500	304
28.38333	299
28.39167	293
28.40000	288
28.40833	286
28.41667	286
28.42500	288
28.43333	293
28.44167	297
28.45000	301
28.45833	304
28.46667	305
28.47500	305
28.48333	303
28.49167	302
28.50000	300
28.50833	298
28.51667	297
28.52500	298
28.53333	301
28.54167	304
28.55000	307
28.55833	309
28.56667	311
28.57500	311
28.58333	310
28.59167	308
28.60000	306
28.60833	304
28.61667	303
28.62500	305
28.63333	309
28.64167	314
28.65000	317
28.65833	316
28.66667	313
28.67500	308
28.68333	304
28.69167	300
28.70000	298
28.70833	296
28.71667	295
28.72500	296
28.73333	299
28.74167	303
28.75000	307
28.75833	312
28.76667	316
28.77500	320
28.78333	324
28.79167	325
28.80000	325
28.80833	324
28.81667	322
28.82500	318
28.83333	312
28.84167	307
28.85000	303
28.85833	301
28.86667	302
28.87500	307
28.88333	313
28.89167	320
28.90000	326
28.90833	328
28.91667	328
28.92500	325
28.93333	320
28.94167	316
28.95000	314
28.95833	314
28.96667	314
28.97500	314
28.98333	313
28.99167	313
29.00000	314
29.00833	316
29.01667	319
29.02500	322
29.03333	325
29.04167	326
29.05000	325
29.05833	323
29.06667	320
29.07500	319
29.08333	319
29.09167	322
29.10000	325
29.10833	327
29.11667	328
29.12500	328
29.13333	329
29.14167	331
29.15000	334
29.15833	337
29.16667	339
29.17500	341
29.18333	342
29.19167	343
29.20000	346
29.20833	352
29.21667	360
29.22500	365
29.23333	367
29.24167	366
29.25000	364
29.25833	362
29.26667	362
29.27500	365
29.28333	367
29.29167	369
29.30000	371
29.30833	375
29.31667	380
29.32500	385
29.33333	389
29.34167	392
29.35000	395
29.35833	398
29.36667	401
29.37500	405
29.38333	410
29.39167	415
29.40000	421
29.40833	428
29.41667	435
29.42500	442
29.43333	448
29.44167	453
29.45000	459
29.45833	464
29.46667	471
29.47500	477
29.48333	484
29.49167	489
29.50000	494
29.50833	499
29.51667	503
29.52500	507
29.53333	510
29.54167	513
29.55000	516
29.55833	521
29.56667	526
29.57500	532
29.58333	538
29.59167	546
29.60000	554
29.60833	563
29.61667	575
29.62500	590
29.63333	608
29.64167	627
29.65000	645
29.65833	662
29.66667	676
29.67500	690
29.68333	703
29.69167	718
29.70000	735
29.70833	754
29.71667	774
29.72500	795
29.73333	816
29.74167	836
29.75000	855
29.75833	876
29.76667	897
29.77500	921
29.78333	948
29.79167	978
29.80000	1011
29.80833	1047
29.81667	1085
29.82500	1123
29.83333	1162
29.84167	1202
29.85000	1244
29.85833	1288
29.86667	1333
29.87500	1381
29.88333	1429
29.89167	1479
29.90000	1530
29.90833	1581
29.91667	1633
29.92500	1685
29.93333	1741
29.94167	1799
29.95000	1864
29.95833	1933
29.96667	2007
29.97500	2085
29.98333	2163
29.99167	2244
30.00000	2324
30.00833	2406
30.01667	2493
30.02500	2583
30.03333	2682
30.04167	2785
30.05000	2894
30.05833	3005
30.06667	3116
30.07500	3229
30.08333	3340
30.09167	3455
30.10000	3570
30.10833	3690
30.11667	3815
30.12500	3945
30.13333	4083
30.14167	4221
30.15000	4365
30.15833	4508
30.16667	4652
30.17500	4800
30.18333	4949
30.19167	5106
30.20000	5264
30.20833	5425
30.21667	5587
30.22500	5749
30.23333	5915
30.24167	6079
30.25000	6248
30.25833	6418
30.26667	6589
30.27500	6764
30.28333	6937
30.29167	7115
30.30000	7292
30.30833	7471
30.31667	7651
30.32500	7825
30.33333	8002
30.34167	8172
30.35000	8345
30.35833	8517
30.36667	8689
30.37500	8866
30.38333	9040
30.39167	9218
30.40000	9392
30.40833	9565
30.41667	9738
30.42500	9906
30.43333	10076
30.44167	10240
30.45000	10404
30.45833	10562
30.46667	10715
30.47500	10865
30.48333	11009
30.49167	11153
30.50000	11293
30.50833	11433
30.51667	11572
30.52500	11707
30.53333	11843
30.54167	11972
30.55000	12098
30.55833	12216
30.56667	12326
30.57500	12429
30.58333	12524
30.59167	12616
30.60000	12702
30.60833	12784
30.61667	12862
30.62500	12934
30.63333	13002
30.64167	13064
30.65000	13121
30.65833	13172
30.66667	13216
30.67500	13255
30.68333	13287
30.69167	13314
30.70000	13334
30.70833	13348
30.71667	13354
30.72500	13354
30.73333	13349
30.74167	13339
30.75000	13324
30.75833	13306
30.76667	13282
30.77500	13254
30.78333	13221
30.79167	13181
30.80000	13134
30.80833	13080
30.81667	13020
30.82500	12955
30.83333	12883
30.84167	12808
30.85000	12726
30.85833	12640
30.86667	12549
30.87500	12451
30.88333	12350
30.89167	12240
30.90000	12127
30.90833	12009
30.91667	11888
30.92500	11766
30.93333	11639
30.94167	11513
30.95000	11382
30.95833	11248
30.96667	11110
30.97500	10963
30.98333	10815
30.99167	10660
31.00000	10506
31.00833	10351
31.01667	10194
31.02500	10037
31.03333	9875
31.04167	9715
31.05000	9553
31.05833	9392
31.06667	9231
31.07500	9065
31.08333	8900
31.09167	8727
31.10000	8557
31.10833	8387
31.11667	8218
31.12500	8055
31.13333	7890
31.14167	7728
31.15000	7563
31.15833	7399
31.16667	7235
31.17500	7069
31.18333	6908
31.19167	6744
31.20000	6585
31.20833	6427
31.21667	6270
31.22500	6118
31.23333	5965
31.24167	5816
31.25000	5663
31.25833	5512
31.26667	5364
31.27500	5217
31.28333	5078
31.29167	4940
31.30000	4809
31.30833	4678
31.31667	4547
31.32500	4418
31.33333	4287
31.34167	4161
31.35000	4036
31.35833	3916
31.36667	3804
31.37500	3695
31.38333	3593
31.39167	3491
31.40000	3393
31.40833	3293
31.41667	3194
31.42500	3096
31.43333	2998
31.44167	2905
31.45000	2816
31.45833	2731
31.46667	2647
31.47500	2561
31.48333	2479
31.49167	2396
31.50000	2319
31.50833	2247
31.51667	2180
31.52500	2116
31.53333	2051
31.54167	1989
31.55000	1924
31.55833	1861
31.56667	1803
31.57500	1747
31.58333	1696
31.59167	1647
31.60000	1599
31.60833	1551
31.61667	1503
31.62500	1458
31.63333	1416
31.64167	1376
31.65000	1339
31.65833	1303
31.66667	1269
31.67500	1236
31.68333	1206
31.69167	1179
31.70000	1152
31.70833	1125
31.71667	1096
31.72500	1067
31.73333	1037
31.74167	1008
31.75000	982
31.75833	957
31.76667	934
31.77500	911
31.78333	890
31.79167	871
31.80000	853
31.80833	835
31.81667	818
31.82500	801
31.83333	783
31.84167	766
31.85000	751
31.85833	737
31.86667	722
31.87500	707
31.88333	691
31.89167	676
31.90000	663
31.90833	653
31.91667	646
31.92500	639
31.93333	632
31.94167	624
31.95000	616
31.95833	606
31.96667	597
31.97500	588
31.98333	580
31.99167	572
32.00000	565
32.00833	558
32.01667	551
32.02500	545
32.03333	539
32.04167	535
32.05000	533
32.05833	532
32.06667	530
32.07500	529
32.08333	527
32.09167	525
32.10000	525
32.10833	527
32.11667	530
32.12500	532
32.13333	531
32.14167	528
32.15000	525
32.15833	522
32.16667	520
32.17500	519
32.18333	519
32.19167	518
32.20000	518
32.20833	521
32.21667	525
32.22500	527
32.23333	526
32.24167	524
32.25000	520
32.25833	516
32.26667	515
32.27500	517
32.28333	522
32.29167	530
32.30000	539
32.30833	549
32.31667	560
32.32500	569
32.33333	578
32.34167	585
32.35000	593
32.35833	600
32.36667	606
32.37500	611
32.38333	615
32.39167	621
32.40000	629
32.40833	639
32.41667	650
32.42500	661
32.43333	670
32.44167	678
32.45000	686
32.45833	695
32.46667	708
32.47500	724
32.48333	741
32.49167	759
32.50000	777
32.50833	794
32.51667	813
32.52500	833
32.53333	857
32.54167	882
32.55000	910
32.55833	938
32.56667	964
32.57500	989
32.58333	1014
32.59167	1042
32.60000	1073
32.60833	1109
32.61667	1149
32.62500	1189
32.63333	1229
32.64167	1267
32.65000	1306
32.65833	1345
32.66667	1386
32.67500	1430
32.68333	1476
32.69167	1525
32.70000	1576
32.70833	1627
32.71667	1680
32.72500	1734
32.73333	1790
32.74167	1847
32.75000	1909
32.75833	1973
32.76667	2040
32.77500	2109
32.78333	2178
32.79167	2249
32.80000	2321
32.80833	2397
32.81667	2476
32.82500	2560
32.83333	2650
32.84167	2743
32.85000	2840
32.85833	2938
32.86667	3033
32.87500	3130
32.88333	3226
32.89167	3329
32.90000	3435
32.90833	3547
32.91667	3664
32.92500	3779
32.93333	3896
32.94167	4010
32.95000	4127
32.95833	4245
32.96667	4365
32.97500	4489
32.98333	4615
32.99167	4747
33.00000	4879
33.00833	5015
33.01667	5154
33.02500	5290
33.03333	5428
33.04167	5562
33.05000	5695
33.05833	5825
33.06667	5955
33.07500	6089
33.08333	6225
33.09167	6370
33.10000	6517
33.10833	6665
33.11667	6812
33.12500	6954
33.13333	7095
33.14167	7233
33.15000	7376
33.15833	7520
33.16667	7663
33.17500	7807
33.18333	7945
33.19167	8081
33.20000	8212
33.20833	8341
33.21667	8469
33.22500	8594
33.23333	8719
33.24167	8842
33.25000	8965
33.25833	9086
33.26667	9204
33.27500	9320
33.28333	9431
33.29167	9541
33.30000	9647
33.30833	9752
33.31667	9856
33.32500	9955
33.33333	10057
33.34167	10160
33.35000	10257
33.35833	10341
33.36667	10418
33.37500	10496
33.38333	10574
33.39167	10644
33.40000	10706
33.40833	10764
33.41667	10827
33.42500	10891
33.43333	10948
33.44167	10997
33.45000	11040
33.45833	11079
33.46667	11111
33.47500	11140
33.48333	11164
33.49167	11185
33.50000	11201
33.50833	11213
33.51667	11222
33.52500	11226
33.53333	11227
33.54167	11223
33.55000	11216
33.55833	11206
33.56667	11194
33.57500	11178
33.58333	11156
33.59167	11128
33.60000	11095
33.60833	11057
33.61667	11010
33.62500	10959
33.63333	10907
33.64167	10856
33.65000	10799
33.65833	10739
33.66667	10674
33.67500	10605
33.68333	10533
33.69167	10456
33.70000	10377
33.70833	10292
33.71667	10204
33.72500	10117
33.73333	10021
33.74167	9916
33.75000	9812
33.75833	9715
33.76667	9617
33.77500	9514
33.78333	9406
33.79167	9291
33.80000	9175
33.80833	9057
33.81667	8939
33.82500	8824
33.83333	8704
33.84167	8578
33.85000	8453
33.85833	8334
33.86667	8213
33.87500	8086
33.88333	7957
33.89167	7821
33.90000	7685
33.90833	7550
33.91667	7415
33.92500	7284
33.93333	7151
33.94167	7021
33.95000	6890
33.95833	6759
33.96667	6628
33.97500	6494
33.98333	6363
33.99167	6229
34.00000	6099
34.00833	5973
34.01667	5847
34.02500	5725
34.03333	5600
34.04167	5477
34.05000	5352
34.05833	5227
34.06667	5105
34.07500	4976
34.08333	4847
34.09167	4727
34.10000	4620
34.10833	4517
34.11667	4413
34.12500	4310
34.13333	4201
34.14167	4093
34.15000	3982
34.15833	3873
34.16667	3770
34.17500	3670
34.18333	3576
34.19167	3483
34.20000	3390
34.20833	3297
34.21667	3203
34.22500	3114
34.23333	3026
34.24167	2943
34.25000	2862
34.25833	2782
34.26667	2703
34.27500	2623
34.28333	2546
34.29167	2469
34.30000	2393
34.30833	2320
34.31667	2247
34.32500	2179
34.33333	2114
34.34167	2053
34.35000	1996
34.35833	1942
34.36667	1889
34.37500	1834
34.38333	1780
34.39167	1725
34.40000	1671
34.40833	1619
34.41667	1568
34.42500	1521
34.43333	1474
34.44167	1429
34.45000	1384
34.45833	1341
34.46667	1299
34.47500	1260
34.48333	1224
34.49167	1188
34.50000	1155
34.50833	1123
34.51667	1093
34.52500	1064
34.53333	1034
34.54167	1004
34.55000	973
34.55833	941
34.56667	911
34.57500	883
34.58333	857
34.59167	831
34.60000	804
34.60833	777
34.61667	749
34.62500	723
34.63333	697
34.64167	675
34.65000	654
34.65833	635
34.66667	619
34.67500	604
34.68333	590
34.69167	574
34.70000	560
34.70833	546
34.71667	534
34.72500	522
34.73333	511
34.74167	499
34.75000	484
34.75833	468
34.76667	454
34.77500	440
34.78333	429
34.79167	418
34.80000	408
34.80833	397
34.81667	387
34.82500	378
34.83333	371
34.84167	366
34.85000	360
34.85833	355
34.86667	349
34.87500	343
34.88333	338
34.89167	333
34.90000	327
34.90833	319
34.91667	311
34.92500	303
34.93333	295
34.94167	289
34.95000	285
34.95833	282
34.96667	278
34.97500	274
34.98333	269
34.99167	263
35.00000	256
35.00833	250
35.01667	244
35.02500	237
35.03333	230
35.04167	224
35.05000	218
35.05833	212
35.06667	207
35.07500	203
35.08333	201
35.09167	200
35.10000	201
35.10833	202
35.11667	204
35.12500	206
35.13333	206
35.14167	206
35.15000	204
35.15833	199
35.16667	190
35.17500	180
35.18333	170
35.19167	162
35.20000	158
35.20833	158
35.21667	159
35.22500	161
35.23333	160
35.24167	159
35.25000	158
35.25833	157
35.26667	157
35.27500	156
35.28333	153
35.29167	151
35.30000	148
35.30833	146
35.31667	143
35.32500	140
35.33333	138
35.34167	136
35.35000	135
35.35833	134
35.36667	132
35.37500	129
35.38333	126
35.39167	124
35.40000	124
35.40833	125
35.41667	127
35.42500	129
35.43333	131
35.44167	132
35.45000	132
35.45833	130
35.46667	126
35.47500	121
35.48333	116
35.49167	113
35.50000	111
35.50833	110
35.51667	110
35.52500	111
35.53333	112
35.54167	113
35.55000	114
35.55833	115
35.56667	114
35.57500	111
35.58333	107
35.59167	103
35.60000	98
35.60833	94
35.61667	91
35.62500	89
35.63333	88
35.64167	88
35.65000	89
35.65833	90
35.66667	92
35.67500	94
35.68333	97
35.69167	99
35.70000	101
35.70833	99
35.71667	93
35.72500	88
35.73333	84
35.74167	82
35.75000	81
35.75833	82
35.76667	82
35.77500	81
35.78333	80
35.79167	79
35.80000	77
35.80833	75
35.81667	72
35.82500	72
35.83333	73
35.84167	75
35.85000	77
35.85833	79
35.86667	79
35.87500	78
35.88333	76
35.89167	76
35.90000	77
35.90833	80
35.91667	85
35.92500	89
35.93333	91
35.94167	90
35.95000	86
35.95833	80
35.96667	73
35.97500	67
35.98333	64
35.99167	65
36.00000	68
36.00833	72
36.01667	75
36.02500	76
36.03333	77
36.04167	77
36.05000	79
36.05833	81
36.06667	81
36.07500	80
36.08333	78
36.09167	75
36.10000	73
36.10833	73
36.11667	75
36.12500	78
36.13333	82
36.14167	83
36.15000	82
36.15833	80
36.16667	77
36.17500	75
36.18333	73
36.19167	72
36.20000	71
36.20833	73
36.21667	76
36.22500	80
36.23333	83
36.24167	85
36.25000	84
36.25833	80
36.26667	76
36.27500	72
36.28333	69
36.29167	70
36.30000	73
36.30833	76
36.31667	78
36.32500	77
36.33333	72
36.34167	67
36.35000	63
36.35833	61
36.36667	61
36.37500	65
36.38333	68
36.39167	71
36.40000	72
36.40833	69
36.41667	65
36.42500	60
36.43333	56
36.44167	53
36.45000	54
36.45833	57
36.46667	61
36.47500	66
36.48333	71
36.49167	76
36.50000	79
36.50833	79
36.51667	76
36.52500	75
36.53333	76
36.54167	79
36.55000	83
36.55833	87
36.56667	87
36.57500	82
36.58333	76
36.59167	70
36.60000	67
36.60833	68
36.61667	72
36.62500	75
36.63333	76
36.64167	72
36.65000	66
36.65833	59
36.66667	54
36.67500	53
36.68333	53
36.69167	55
36.70000	57
36.70833	58
36.71667	57
36.72500	57
36.73333	57
36.74167	58
36.75000	62
36.75833	66
36.76667	67
36.77500	66
36.78333	63
36.79167	62
36.80000	62
36.80833	64
36.81667	66
36.82500	64
36.83333	59
36.84167	53
36.85000	52
36.85833	54
36.86667	59
36.87500	66
36.88333	69
36.89167	67
36.90000	63
36.90833	59
36.91667	58
36.92500	60
36.93333	63
36.94167	67
36.95000	70
36.95833	72
36.96667	72
36.97500	71
36.98333	69
36.99167	66
37.00000	62
37.00833	58
37.01667	52
37.02500	47
37.03333	43
37.04167	41
37.05000	42
37.05833	46
37.06667	48
37.07500	48
37.08333	47
37.09167	46
37.10000	45
37.10833	45
37.11667	45
37.12500	44
37.13333	43
37.14167	42
37.15000	43
37.15833	46
37.16667	51
37.17500	56
37.18333	61
37.19167	63
37.20000	64
37.20833	62
37.21667	59
37.22500	56
37.23333	55
37.24167	53
37.25000	51
37.25833	48
37.26667	44
37.27500	39
37.28333	38
37.29167	42
37.30000	50
37.30833	60
37.31667	69
37.32500	76
37.33333	80
37.34167	81
37.35000	80
37.35833	78
37.36667	73
37.37500	67
37.38333	63
37.39167	61
37.40000	61
37.40833	61
37.41667	59
37.42500	57
37.43333	55
37.44167	54
37.45000	55
37.45833	57
37.46667	60
37.47500	62
37.48333	63
37.49167	61
37.50000	58
37.50833	57
37.51667	59
37.52500	63
37.53333	69
37.54167	72
37.55000	73
37.55833	70
37.56667	67
37.57500	64
37.58333	61
37.59167	59
37.60000	57
37.60833	56
37.61667	58
37.62500	60
37.63333	62
37.64167	63
37.65000	63
37.65833	63
37.66667	64
37.67500	67
37.68333	70
37.69167	72
37.70000	74
37.70833	75
37.71667	77
37.72500	80
37.73333	83
37.74167	85
37.75000	85
37.75833	82
37.76667	80
37.77500	79
37.78333	78
37.79167	77
37.80000	75
37.80833	72
37.81667	69
37.82500	68
37.83333	70
37.84167	72
37.85000	75
37.85833	78
37.86667	81
37.87500	85
37.88333	88
37.89167	89
37.90000	87
37.90833	82
37.91667	75
37.92500	69
37.93333	66
37.94167	67
37.95000	71
37.95833	76
37.96667	80
37.97500	83
37.98333	85
37.99167	85
38.00000	83
38.00833	81
38.01667	78
38.02500	75
38.03333	73
38.04167	72
38.05000	70
38.05833	67
38.06667	64
38.07500	61
38.08333	60
38.09167	61
38.10000	65
38.10833	70
38.11667	76
38.12500	80
38.13333	82
38.14167	82
38.15000	80
38.15833	78
38.16667	74
38.17500	70
38.18333	65
38.19167	62
38.20000	61
38.20833	63
38.21667	68
38.22500	75
38.23333	81
38.24167	87
38.25000	91
38.25833	92
38.26667	91
38.27500	89
38.28333	85
38.29167	80
38.30000	76
38.30833	72
38.31667	68
38.32500	67
38.33333	67
38.34167	68
38.35000	70
38.35833	72
38.36667	74
38.37500	75
38.38333	77
38.39167	80
38.40000	85
38.40833	90
38.41667	94
38.42500	95
38.43333	92
38.44167	87
38.45000	82
38.45833	77
38.46667	73
38.47500	70
38.48333	69
38.49167	70
38.50000	73
38.50833	76
38.51667	76
38.52500	75
38.53333	71
38.54167	67
38.55000	64
38.55833	63
38.56667	63
38.57500	65
38.58333	68
38.59167	70
38.60000	71
38.60833	70
38.61667	67
38.62500	65
38.63333	66
38.64167	68
38.65000	71
38.65833	74
38.66667	75
38.67500	74
38.68333	71
38.69167	67
38.70000	65
38.70833	67
38.71667	72
38.72500	78
38.73333	83
38.74167	85
38.75000	81
38.75833	76
38.76667	73
38.77500	72
38.78333	73
38.79167	75
38.80000	76
38.80833	75
38.81667	72
38.82500	70
38.83333	68
38.84167	68
38.85000	70
38.85833	72
38.86667	75
38.87500	77
38.88333	79
38.89167	82
38.90000	85
38.90833	87
38.91667	87
38.92500	84
38.93333	79
38.94167	74
38.95000	71
38.95833	70
38.96667	69
38.97500	68
38.98333	66
38.99167	65
39.00000	64
39.00833	62
39.01667	60
39.02500	59
39.03333	61
39.04167	65
39.05000	72
39.05833	79
39.06667	85
39.07500	89
39.08333	91
39.09167	91
39.10000	89
39.10833	86
39.11667	82
39.12500	78
39.13333	76
39.14167	74
39.15000	74
39.15833	76
39.16667	77
39.17500	77
39.18333	76
39.19167	76
39.20000	76
39.20833	75
39.21667	72
39.22500	68
39.23333	65
39.24167	62
39.25000	62
39.25833	64
39.26667	68
39.27500	73
39.28333	78
39.29167	83
39.30000	86
39.30833	87
39.31667	86
39.32500	84
39.33333	83
39.34167	83
39.35000	84
39.35833	86
39.36667	88
39.37500	91
39.38333	93
39.39167	92
39.40000	90
39.40833	88
39.41667	86
39.42500	86
39.43333	89
39.44167	93
39.45000	94
39.45833	93
39.46667	90
39.47500	84
39.48333	79
39.49167	76
39.50000	75
39.50833	75
39.51667	74
39.52500	73
39.53333	71
39.54167	68
39.55000	66
39.55833	67
39.56667	72
39.57500	78
39.58333	83
39.59167	85
39.60000	84
39.60833	81
39.61667	77
39.62500	72
39.63333	66
39.64167	61
39.65000	57
39.65833	55
39.66667	54
39.67500	54
39.68333	55
39.69167	55
39.70000	55
39.70833	56
39.71667	58
39.72500	60
39.73333	61
39.74167	61
39.75000	60
39.75833	60
39.76667	61
39.77500	63
39.78333	67
39.79167	70
39.80000	73
39.80833	76
39.81667	77
39.82500	77
39.83333	75
39.84167	72
39.85000	69
39.85833	67
39.86667	67
39.87500	69
39.88333	71
39.89167	73
39.90000	75
39.90833	75
39.91667	74
39.92500	72
39.93333	69
39.94167	66
39.95000	63
39.95833	60
39.96667	58
39.97500	58
39.98333	58
39.99167	57
40.00000	57
40.00833	58
40.01667	59
40.02500	60
40.03333	61
40.04167	60
40.05000	55
40.05833	48
40.06667	43
40.07500	41
40.08333	42
40.09167	45
40.10000	49
40.10833	53
40.11667	58
40.12500	60
40.13333	63
40.14167	63
40.15000	62
40.15833	59
40.16667	55
40.17500	50
40.18333	47
40.19167	46
40.20000	47
40.20833	50
40.21667	53
40.22500	57
40.23333	59
40.24167	59
40.25000	56
40.25833	51
40.26667	48
40.27500	48
40.28333	52
40.29167	60
40.30000	69
40.30833	74
40.31667	77
40.32500	75
40.33333	69
40.34167	63
40.35000	57
40.35833	53
40.36667	54
40.37500	59
40.38333	63
40.39167	66
40.40000	66
40.40833	64
40.41667	60
40.42500	56
40.43333	54
40.44167	53
40.45000	55
40.45833	57
40.46667	58
40.47500	56
40.48333	52
40.49167	48
40.50000	47
40.50833	49
40.51667	53
40.52500	58
40.53333	61
40.54167	63
40.55000	62
40.55833	60
40.56667	58
40.57500	58
40.58333	60
40.59167	67
40.60000	74
40.60833	81
40.61667	87
40.62500	91
40.63333	94
40.64167	95
40.65000	95
40.65833	95
40.66667	95
40.67500	95
40.68333	97
40.69167	100
40.70000	105
40.70833	111
40.71667	119
40.72500	125
40.73333	128
40.74167	129
40.75000	129
40.75833	131
40.76667	133
40.77500	137
40.78333	141
40.79167	145
40.80000	150
40.80833	156
40.81667	163
40.82500	168
40.83333	173
40.84167	176
40.85000	179
40.85833	181
40.86667	184
40.87500	187
40.88333	193
40.89167	202
40.90000	212
40.90833	224
40.91667	235
40.92500	243
40.93333	249
40.94167	253
40.95000	255
40.95833	256
40.96667	257
40.97500	258
40.98333	259
40.99167	262
41.00000	267
41.00833	274
41.01667	284
41.02500	293
41.03333	303
41.04167	312
41.05000	321
41.05833	329
41.06667	336
41.07500	342
41.08333	347
41.09167	351
41.10000	355
41.10833	359
41.11667	366
41.12500	373
41.13333	381
41.14167	390
41.15000	399
41.15833	407
41.16667	411
41.17500	413
41.18333	415
41.19167	418
41.20000	424
41.20833	432
41.21667	440
41.22500	446
41.23333	450
41.24167	452
41.25000	455
41.25833	460
41.26667	464
41.27500	467
41.28333	469
41.29167	473
41.30000	480
41.30833	489
41.31667	499
41.32500	508
41.33333	515
41.34167	521
41.35000	525
41.35833	527
41.36667	528
41.37500	530
41.38333	531
41.39167	533
41.40000	536
41.40833	538
41.41667	540
41.42500	540
41.43333	540
41.44167	538
41.45000	537
41.45833	537
41.46667	538
41.47500	537
41.48333	537
41.49167	537
41.50000	536
41.50833	536
41.51667	535
41.52500	535
41.53333	536
41.54167	537
41.55000	539
41.55833	539
41.56667	540
41.57500	539
41.58333	539
41.59167	540
41.60000	542
41.60833	543
41.61667	540
41.62500	534
41.63333	528
41.64167	521
41.65000	517
41.65833	514
41.66667	512
41.67500	511
41.68333	510
41.69167	510
41.70000	509
41.70833	507
41.71667	506
41.72500	503
41.73333	499
41.74167	494
41.75000	488
41.75833	482
41.76667	476
41.77500	472
41.78333	467
41.79167	461
41.80000	454
41.80833	445
41.81667	436
41.82500	428
41.83333	424
41.84167	424
41.85000	424
41.85833	424
41.86667	420
41.87500	414
41.88333	407
41.89167	399
41.90000	391
41.90833	384
41.91667	379
41.92500	374
41.93333	371
41.94167	368
41.95000	366
41.95833	364
41.96667	361
41.97500	357
41.98333	352
41.99167	346
42.00000	339
42.00833	331
42.01667	322
42.02500	315
42.03333	309
42.04167	304
42.05000	297
42.05833	291
42.06667	283
42.07500	276
42.08333	270
42.09167	266
42.10000	263
42.10833	260
42.11667	257
42.12500	254
42.13333	251
42.14167	248
42.15000	243
42.15833	237
42.16667	229
42.17500	219
42.18333	209
42.19167	200
42.20000	191
42.20833	183
42.21667	177
42.22500	175
42.23333	178
42.24167	182
42.25000	184
42.25833	184
42.26667	181
42.27500	175
42.28333	169
42.29167	163
42.30000	158
42.30833	153
42.31667	147
42.32500	142
42.33333	138
42.34167	134
42.35000	133
42.35833	132
42.36667	133
42.37500	133
42.38333	132
42.39167	131
42.40000	131
42.40833	130
42.41667	130
42.42500	130
42.43333	129
42.44167	127
42.45000	123
42.45833	117
42.46667	110
42.47500	104
42.48333	99
42.49167	96
42.50000	94
42.50833	92
42.51667	89
42.52500	84
42.53333	80
42.54167	76
42.55000	74
42.55833	73
42.56667	72
42.57500	72
42.58333	71
42.59167	71
42.60000	72
42.60833	76
42.61667	81
42.62500	86
42.63333	89
42.64167	91
42.65000	89
42.65833	86
42.66667	79
42.67500	71
42.68333	64
42.69167	57
42.70000	54
42.70833	55
42.71667	58
42.72500	61
42.73333	60
42.74167	56
42.75000	51
42.75833	46
42.76667	47
42.77500	53
42.78333	61
42.79167	70
42.80000	77
42.80833	77
42.81667	73
42.82500	65
42.83333	57
42.84167	50
42.85000	48
42.85833	49
42.86667	50
42.87500	50
42.88333	50
42.89167	49
42.90000	48
42.90833	49
42.91667	50
42.92500	51
42.93333	51
42.94167	50
42.95000	50
42.95833	49
42.96667	48
42.97500	46
42.98333	45
42.99167	42
43.00000	40
43.00833	38
43.01667	37
43.02500	39
43.03333	42
43.04167	44
43.05000	44
43.05833	42
43.06667	39
43.07500	37
43.08333	37
43.09167	39
43.10000	42
43.10833	44
43.11667	43
43.12500	41
43.13333	39
43.14167	38
43.15000	40
43.15833	45
43.16667	51
43.17500	57
43.18333	62
43.19167	63
43.20000	62
43.20833	59
43.21667	55
43.22500	51
43.23333	46
43.24167	41
43.25000	37
43.25833	33
43.26667	30
43.27500	27
43.28333	23
43.29167	20
43.30000	19
43.30833	22
43.31667	29
43.32500	37
43.33333	46
43.34167	53
43.35000	57
43.35833	58
43.36667	56
43.37500	53
43.38333	48
43.39167	41
43.40000	35
43.40833	30
43.41667	28
43.42500	27
43.43333	28
43.44167	29
43.45000	30
43.45833	30
43.46667	31
43.47500	33
43.48333	35
43.49167	37
43.50000	38
43.50833	40
43.51667	42
43.52500	43
43.53333	45
43.54167	45
43.55000	43
43.55833	39
43.56667	35
43.57500	33
43.58333	32
43.59167	34
43.60000	36
43.60833	38
43.61667	38
43.62500	37
43.63333	36
43.64167	35
43.65000	38
43.65833	42
43.66667	45
43.67500	46
43.68333	45
43.69167	40
43.70000	35
43.70833	32
43.71667	30
43.72500	30
43.73333	32
43.74167	33
43.75000	33
43.75833	31
43.76667	28
43.77500	25
43.78333	23
43.79167	24
43.80000	26
43.80833	29
43.81667	30
43.82500	30
43.83333	28
43.84167	25
43.85000	22
43.85833	20
43.86667	19
43.87500	20
43.88333	21
43.89167	21
43.90000	21
43.90833	19
43.91667	18
43.92500	17
43.93333	18
43.94167	20
43.95000	22
43.95833	24
43.96667	25
43.97500	26
43.98333	26
43.99167	26
44.00000	24
44.00833	21
44.01667	19
44.02500	18
44.03333	19
44.04167	21
44.05000	23
44.05833	23
44.06667	23
44.07500	21
44.08333	20
44.09167	20
44.10000	22
44.10833	24
44.11667	25
44.12500	25
44.13333	22
44.14167	18
44.15000	12
44.15833	6
44.16667	3
44.17500	2
44.18333	4
44.19167	9
44.20000	16
44.20833	21
44.21667	25
44.22500	27
44.23333	27
44.24167	26
44.25000	25
44.25833	23
44.26667	21
44.27500	18
44.28333	17
44.29167	18
44.30000	20
44.30833	21
44.31667	20
44.32500	17
44.33333	12
44.34167	9
44.35000	10
44.35833	13
44.36667	17
44.37500	20
44.38333	22
44.39167	20
44.40000	17
44.40833	15
44.41667	13
44.42500	12
44.43333	9
44.44167	7
44.45000	5
44.45833	7
44.46667	11
44.47500	17
44.48333	22
44.49167	26
44.50000	27
44.50833	29
44.51667	31
44.52500	33
44.53333	35
44.54167	34
44.55000	30
44.55833	23
44.56667	17
44.57500	14
44.58333	14
44.59167	16
44.60000	19
44.60833	22
44.61667	25
44.62500	26
44.63333	25
44.64167	23
44.65000	21
44.65833	19
44.66667	19
44.67500	19
44.68333	18
44.69167	16
44.70000	14
44.70833	12
44.71667	12
44.72500	12
44.73333	12
44.74167	11
44.75000	11
44.75833	11
44.76667	12
44.77500	14
44.78333	16
44.79167	19
44.80000	22
44.80833	26
44.81667	29
44.82500	31
44.83333	29
44.84167	25
44.85000	21
44.85833	17
44.86667	14
44.87500	14
44.88333	13
44.89167	11
44.90000	7
44.90833	2
44.91667	-2
44.92500	-3
44.93333	-1
44.94167	2
44.95000	3
44.95833	4
44.96667	3
44.97500	4
44.98333	6
44.99167	9
45.00000	13
45.00833	17
45.01667	20
45.02500	22
45.03333	22
45.04167	21
45.05000	19
45.05833	16
45.06667	14
45.07500	11
45.08333	8
45.09167	5
45.10000	1
45.10833	-2
45.11667	-2
45.12500	-1
45.13333	2
45.14167	6
45.15000	11
45.15833	16
45.16667	21
45.17500	25
45.18333	26
45.19167	24
45.20000	20
45.20833	16
45.21667	12
45.22500	10
45.23333	10
45.24167	12
45.25000	14
45.25833	15
45.26667	16
45.27500	15
45.28333	13
45.29167	10
45.30000	7
45.30833	5
45.31667	5
45.32500	5
45.33333	5
45.34167	4
45.35000	3
45.35833	2
45.36667	1
45.37500	1
45.38333	1
45.39167	-1
45.40000	-4
45.40833	-5
45.41667	-5
45.42500	-3
45.43333	-1
45.44167	-0
45.45000	-3
45.45833	-7
45.46667	-9
45.47500	-8
45.48333	-4
45.49167	1
45.50000	7
45.50833	12
45.51667	16
45.52500	19
45.53333	21
45.54167	21
45.55000	18
45.55833	13
45.56667	10
45.57500	7
45.58333	4
45.59167	1
45.60000	-1
45.60833	-3
45.61667	-3
45.62500	-1
45.63333	1
45.64167	4
45.65000	7
45.65833	11
45.66667	11
45.67500	10
45.68333	7
45.69167	4
45.70000	2
45.70833	1
45.71667	0
45.72500	-0
45.73333	-1
45.74167	-1
45.75000	1
45.75833	5
45.76667	9
45.77500	11
45.78333	10
45.79167	5
45.80000	-1
45.80833	-7
45.81667	-13
45.82500	-16
45.83333	-16
45.84167	-15
45.85000	-14
45.85833	-13
45.86667	-11
45.87500	-7
45.88333	-3
45.89167	1
45.90000	3
45.90833	3
45.91667	1
45.92500	-1
45.93333	-2
45.94167	-3
45.95000	-3
45.95833	-2
45.96667	-2
45.97500	-2
45.98333	-5
45.99167	-9
46.00000	-15
46.00833	-20
46.01667	-24
46.02500	-26
46.03333	-25
46.04167	-22
46.05000	-20
46.05833	-19
46.06667	-19
46.07500	-22
46.08333	-23
46.09167	-23
46.10000	-20
46.10833	-17
46.11667	-13
46.12500	-10
46.13333	-9
46.14167	-9
46.15000	-9
46.15833	-7
46.16667	-6
46.17500	-4
46.18333	-3
46.19167	-2
46.20000	-1
46.20833	1
46.21667	4
46.22500	5
46.23333	5
46.24167	3
46.25000	0
46.25833	-3
46.26667	-5
46.27500	-5
46.28333	-4
46.29167	-4
46.30000	-6
46.30833	-10
46.31667	-14
46.32500	-16
46.33333	-16
46.34167	-14
46.35000	-13
46.35833	-13
46.36667	-14
46.37500	-15
46.38333	-16
46.39167	-13
46.40000	-9
46.40833	-4
46.41667	2
46.42500	6
46.43333	8
46.44167	8
46.45000	6
46.45833	3
46.46667	-1
46.47500	-4
46.48333	-5
46.49167	-4
46.50000	-1
46.50833	1
46.51667	3
46.52500	3
46.53333	0
46.54167	-5
46.55000	-11
46.55833	-16
46.56667	-18
46.57500	-14
46.58333	-8
46.59167	2
46.60000	11
46.60833	17
46.61667	19
46.62500	16
46.63333	11
46.64167	4
46.65000	-2
46.65833	-7
46.66667	-9
46.67500	-8
46.68333	-6
46.69167	-4
46.70000	-4
46.70833	-5
46.71667	-7
46.72500	-9
46.73333	-11
46.74167	-15
46.75000	-18
46.75833	-22
46.76667	-26
46.77500	-29
46.78333	-31
46.79167	-32
46.80000	-31
46.80833	-30
46.81667	-28
46.82500	-26
46.83333	-23
46.84167	-20
46.85000	-16
46.85833	-14
46.86667	-13
46.87500	-14
46.88333	-16
46.89167	-17
46.90000	-15
46.90833	-12
46.91667	-7
46.92500	-2
46.93333	1
46.94167	2
46.95000	-2
46.95833	-8
46.96667	-14
46.97500	-19
46.98333	-20
46.99167	-19
47.00000	-14
47.00833	-10
47.01667	-6
47.02500	-3
47.03333	-2
47.04167	-3
47.05000	-6
47.05833	-9
47.06667	-11
47.07500	-13
47.08333	-14
47.09167	-13
47.10000	-12
47.10833	-9
47.11667	-4
47.12500	1
47.13333	7
47.14167	12
47.15000	14
47.15833	13
47.16667	11
47.17500	8
47.18333	5
47.19167	2
47.20000	0
47.20833	-2
47.21667	-4
47.22500	-7
47.23333	-10
47.24167	-14
47.25000	-20
47.25833	-26
47.26667	-30
47.27500	-32
47.28333	-31
47.29167	-27
47.30000	-21
47.30833	-16
47.31667	-12
47.32500	-12
47.33333	-16
47.34167	-20
47.35000	-22
47.35833	-23
47.36667	-22
47.37500	-20
47.38333	-20
47.39167	-21
47.40000	-23
47.40833	-24
47.41667	-24
47.42500	-23
47.43333	-21
47.44167	-18
47.45000	-14
47.45833	-12
47.46667	-13
47.47500	-18
47.48333	-23
47.49167	-27
47.50000	-28
47.50833	-24
47.51667	-17
47.52500	-10
47.53333	-5
47.54167	-3
47.55000	-2
47.55833	-2
47.56667	-3
47.57500	-3
47.58333	-4
47.59167	-7
47.60000	-10
47.60833	-13
47.61667	-15
47.62500	-15
47.63333	-15
47.64167	-15
47.65000	-15
47.65833	-16
47.66667	-15
47.67500	-13
47.68333	-11
47.69167	-8
47.70000	-6
47.70833	-5
47.71667	-5
47.72500	-5
47.73333	-3
47.74167	-1
47.75000	1
47.75833	3
47.76667	4
47.77500	3
47.78333	2
47.79167	-1
47.80000	-6
47.80833	-12
47.81667	-19
47.82500	-25
47.83333	-29
47.84167	-30
47.85000	-28
47.85833	-24
47.86667	-20
47.87500	-17
47.88333	-15
47.89167	-16
47.90000	-18
47.90833	-19
47.91667	-18
47.92500	-16
47.93333	-15
47.94167	-16
47.95000	-19
47.95833	-22
47.96667	-25
47.97500	-25
47.98333	-25
47.99167	-25
48.00000	-25
48.00833	-24
48.01667	-21
48.02500	-17
48.03333	-11
48.04167	-6
48.05000	-4
48.05833	-5
48.06667	-8
48.07500	-13
48.08333	-17
48.09167	-17
48.10000	-16
48.10833	-14
48.11667	-12
48.12500	-11
48.13333	-13
48.14167	-15
48.15000	-16
48.15833	-17
48.16667	-19
48.17500	-21
48.18333	-22
48.19167	-23
48.20000	-24
48.20833	-26
48.21667	-28
48.22500	-31
48.23333	-33
48.24167	-34
48.25000	-32
48.25833	-28
48.26667	-24
48.27500	-22
48.28333	-21
48.29167	-21
48.30000	-19
48.30833	-17
48.31667	-15
48.32500	-15
48.33333	-18
48.34167	-21
48.35000	-25
48.35833	-28
48.36667	-29
48.37500	-30
48.38333	-29
48.39167	-26
48.40000	-24
48.40833	-21
48.41667	-20
48.42500	-21
48.43333	-24
48.44167	-27
48.45000	-27
48.45833	-26
48.46667	-23
48.47500	-19
48.48333	-16
48.49167	-15
48.50000	-16
48.50833	-18
48.51667	-22
48.52500	-25
48.53333	-28
48.54167	-29
48.55000	-30
48.55833	-30
48.56667	-31
48.57500	-34
48.58333	-36
48.59167	-38
48.60000	-37
48.60833	-33
48.61667	-26
48.62500	-21
48.63333	-16
48.64167	-12
48.65000	-11
48.65833	-11
48.66667	-14
48.67500	-19
48.68333	-25
48.69167	-32
48.70000	-37
48.70833	-39
48.71667	-37
48.72500	-32
48.73333	-25
48.74167	-20
48.75000	-19
48.75833	-22
48.76667	-29
48.77500	-37
48.78333	-43
48.79167	-44
48.80000	-41
48.80833	-36
48.81667	-31
48.82500	-27
48.83333	-25
48.84167	-24
48.85000	-23
48.85833	-21
48.86667	-20
48.87500	-20
48.88333	-21
48.89167	-21
48.90000	-20
48.90833	-17
48.91667	-15
48.92500	-15
48.93333	-17
48.94167	-19
48.95000	-22
48.95833	-23
48.96667	-24
48.97500	-25
48.98333	-25
48.99167	-25
49.00000	-24
49.00833	-19
49.01667	-11
49.02500	-4
49.03333	2
49.04167	3
49.05000	-0
49.05833	-7
49.06667	-16
49.07500	-25
49.08333	-31
49.09167	-35
49.10000	-37
49.10833	-36
49.11667	-33
49.12500	-30
49.13333	-27
49.14167	-25
49.15000	-24
49.15833	-24
49.16667	-23
49.17500	-19
49.18333	-14
49.19167	-9
49.20000	-6
49.20833	-6
49.21667	-8
49.22500	-10
49.23333	-12
49.24167	-14
49.25000	-15
49.25833	-14
49.26667	-14
49.27500	-13
49.28333	-13
49.29167	-12
49.30000	-12
49.30833	-13
49.31667	-13
49.32500	-17
49.33333	-23
49.34167	-29
49.35000	-33
49.35833	-33
49.36667	-29
49.37500	-22
49.38333	-16
49.39167	-12
49.40000	-12
49.40833	-12
49.41667	-14
49.42500	-16
49.43333	-18
49.44167	-20
49.45000	-23
49.45833	-27
49.46667	-31
49.47500	-34
49.48333	-36
49.49167	-36
49.50000	-34
49.50833	-30
49.51667	-26
49.52500	-23
49.53333	-23
49.54167	-24
49.55000	-26
49.55833	-27
49.56667	-27
49.57500	-25
49.58333	-23
49.59167	-23
49.60000	-24
49.60833	-26
49.61667	-28
49.62500	-29
49.63333	-29
49.64167	-28
49.65000	-26
49.65833	-24
49.66667	-22
49.67500	-21
49.68333	-22
49.69167	-24
49.70000	-28
49.70833	-31
49.71667	-34
49.72500	-36
49.73333	-36
49.74167	-36
49.75000	-35
49.75833	-36
49.76667	-36
49.77500	-36
49.78333	-36
49.79167	-36
49.80000	-38
49.80833	-39
49.81667	-39
49.82500	-38
49.83333	-34
49.84167	-30
49.85000	-25
49.85833	-20
49.86667	-15
49.87500	-9
49.88333	-4
49.89167	-3
49.90000	-6
49.90833	-11
49.91667	-18
49.92500	-23
49.93333	-25
49.94167	-23
49.95000	-21
49.95833	-20
49.96667	-20
49.97500	-22
49.98333	-25
49.99167	-29
50.00000	-32
50.00833	-33
50.01667	-31
50.02500	-26
50.03333	-21
50.04167	-17
50.05000	-15
50.05833	-15
50.06667	-17
50.07500	-20
50.08333	-22
50.09167	-23
50.10000	-24
50.10833	-24
50.11667	-23
50.12500	-22
50.13333	-21
50.14167	-20
50.15000	-20
50.15833	-19
50.16667	-19
50.17500	-20
50.18333	-19
50.19167	-17
50.20000	-13
50.20833	-8
50.21667	-3
50.22500	-0
50.23333	-1
50.24167	-3
50.25000	-6
50.25833	-9
50.26667	-10
50.27500	-10
50.28333	-8
50.29167	-4
50.30000	1
50.30833	4
50.31667	7
50.32500	7
50.33333	5
50.34167	3
50.35000	1
50.35833	-1
50.36667	-2
50.37500	-3
50.38333	-4
50.39167	-4
50.40000	-5
50.40833	-5
50.41667	-5
50.42500	-5
50.43333	-6
50.44167	-7
50.45000	-7
50.45833	-6
50.46667	-2
50.47500	2
50.48333	7
50.49167	10
50.50000	13
50.50833	14
50.51667	15
50.52500	14
50.53333	14
50.54167	16
50.55000	19
50.55833	22
50.56667	27
50.57500	32
50.58333	34
50.59167	34
50.60000	32
50.60833	29
50.61667	26
50.62500	23
50.63333	23
50.64167	24
50.65000	27
50.65833	30
50.66667	33
50.67500	34
50.68333	35
50.69167	35
50.70000	34
50.70833	32
50.71667	31
50.72500	31
50.73333	34
50.74167	39
50.75000	46
50.75833	54
50.76667	59
50.77500	62
50.78333	63
50.79167	60
50.80000	56
50.80833	53
50.81667	51
50.82500	49
50.83333	49
50.84167	49
50.85000	49
50.85833	50
50.86667	52
50.87500	53
50.88333	54
50.89167	55
50.90000	56
50.90833	56
50.91667	55
50.92500	54
50.93333	52
50.94167	51
50.95000	51
50.95833	52
50.96667	52
50.97500	50
50.98333	49
50.99167	50
51.00000	53
51.00833	57
51.01667	61
51.02500	62
51.03333	60
51.04167	56
51.05000	51
51.05833	47
51.06667	45
51.07500	46
51.08333	50
51.09167	56
51.10000	62
51.10833	66
51.11667	67
51.12500	65
51.13333	61
51.14167	55
51.15000	51
51.15833	47
51.16667	44
51.17500	44
51.18333	45
51.19167	47
51.20000	48
51.20833	49
51.21667	49
51.22500	48
51.23333	47
51.24167	46
51.25000	45
51.25833	47
51.26667	51
51.27500	57
51.28333	63
51.29167	65
51.30000	65
51.30833	61
51.31667	57
51.32500	53
51.33333	51
51.34167	51
51.35000	53
51.35833	55
51.36667	59
51.37500	63
51.38333	66
51.39167	67
51.40000	66
51.40833	64
51.41667	61
51.42500	59
51.43333	56
51.44167	55
51.45000	54
51.45833	55
51.46667	58
51.47500	61
51.48333	64
51.49167	64
51.50000	63
51.50833	58
51.51667	52
51.52500	47
51.53333	43
51.54167	40
51.55000	39
51.55833	41
51.56667	45
51.57500	50
51.58333	55
51.59167	60
51.60000	63
51.60833	63
51.61667	60
51.62500	58
51.63333	57
51.64167	57
51.65000	59
51.65833	59
51.66667	57
51.67500	53
51.68333	48
51.69167	46
51.70000	48
51.70833	53
51.71667	60
51.72500	67
51.73333	72
51.74167	75
51.75000	77
51.75833	77
51.76667	76
51.77500	76
51.78333	75
51.79167	75
51.80000	75
51.80833	78
51.81667	84
51.82500	92
51.83333	100
51.84167	107
51.85000	110
51.85833	110
51.86667	110
51.87500	110
51.88333	113
51.89167	117
51.90000	123
51.90833	129
51.91667	134
51.92500	141
51.93333	148
51.94167	153
51.95000	155
51.95833	154
51.96667	154
51.97500	157
51.98333	163
51.99167	173
52.00000	183
52.00833	191
52.01667	196
52.02500	199
52.03333	200
52.04167	201
52.05000	205
52.05833	210
52.06667	217
52.07500	223
52.08333	229
52.09167	233
52.10000	238
52.10833	241
52.11667	245
52.12500	248
52.13333	252
52.14167	258
52.15000	268
52.15833	279
52.16667	289
52.17500	299
52.18333	306
52.19167	311
52.20000	315
52.20833	318
52.21667	321
52.22500	324
52.23333	328
52.24167	331
52.25000	332
52.25833	331
52.26667	332
52.27500	335
52.28333	341
52.29167	351
52.30000	363
52.30833	372
52.31667	379
52.32500	383
52.33333	386
52.34167	387
52.35000	388
52.35833	391
52.36667	396
52.37500	401
52.38333	409
52.39167	418
52.40000	427
52.40833	436
52.41667	444
52.42500	450
52.43333	454
52.44167	457
52.45000	459
52.45833	460
52.46667	462
52.47500	466
52.48333	474
52.49167	484
52.50000	495
52.50833	503
52.51667	508
52.52500	509
52.53333	508
52.54167	508
52.55000	509
52.55833	512
52.56667	517
52.57500	523
52.58333	529
52.59167	533
52.60000	536
52.60833	538
52.61667	541
52.62500	544
52.63333	547
52.64167	550
52.65000	555
52.65833	561
52.66667	567
52.67500	573
52.68333	578
52.69167	582
52.70000	586
52.70833	591
52.71667	598
52.72500	604
52.73333	609
52.74167	612
52.75000	613
52.75833	612
52.76667	613
52.77500	618
52.78333	624
52.79167	631
52.80000	636
52.80833	638
52.81667	637
52.82500	636
52.83333	636
52.84167	636
52.85000	637
52.85833	636
52.86667	634
52.87500	633
52.88333	631
52.89167	630
52.90000	630
52.90833	632
52.91667	634
52.92500	636
52.93333	638
52.94167	638
52.95000	638
52.95833	637
52.96667	634
52.97500	629
52.98333	625
52.99167	623
53.00000	622
53.00833	620
53.01667	617
53.02500	613
53.03333	608
53.04167	605
53.05000	606
53.05833	608
53.06667	609
53.07500	609
53.08333	606
53.09167	602
53.10000	598
53.10833	596
53.11667	597
53.12500	600
53.13333	603
53.14167	605
53.15000	603
53.15833	599
53.16667	594
53.17500	588
53.18333	583
53.19167	581
53.20000	581
53.20833	579
53.21667	576
53.22500	573
53.23333	569
53.24167	563
53.25000	556
53.25833	549
53.26667	542
53.27500	536
53.28333	533
53.29167	531
53.30000	530
53.30833	526
53.31667	518
53.32500	511
53.33333	505
53.34167	503
53.35000	503
53.35833	506
53.36667	507
53.37500	506
53.38333	502
53.39167	495
53.40000	488
53.40833	484
53.41667	481
53.42500	478
53.43333	473
53.44167	466
53.45000	456
53.45833	444
53.46667	434
53.47500	426
53.48333	420
53.49167	418
53.50000	419
53.50833	421
53.51667	423
53.52500	424
53.53333	421
53.54167	416
53.55000	410
53.55833	402
53.56667	395
53.57500	386
53.58333	379
53.59167	372
53.60000	366
53.60833	362
53.61667	359
53.62500	358
53.63333	356
53.64167	354
53.65000	353
53.65833	354
53.66667	355
53.67500	356
53.68333	357
53.69167	355
53.70000	353
53.70833	348
53.71667	341
53.72500	332
53.73333	321
53.74167	309
53.75000	296
53.75833	284
53.76667	277
53.77500	274
53.78333	274
53.79167	274
53.80000	274
53.80833	271
53.81667	266
53.82500	260
53.83333	254
53.84167	249
53.85000	245
53.85833	243
53.86667	241
53.87500	239
53.88333	236
53.89167	231
53.90000	224
53.90833	217
53.91667	210
53.92500	205
53.93333	202
53.94167	201
53.95000	201
53.95833	200
53.96667	200
53.97500	200
53.98333	201
53.99167	201
54.00000	200
54.00833	198
54.01667	196
54.02500	194
54.03333	192
54.04167	189
54.05000	185
54.05833	181
54.06667	177
54.07500	174
54.08333	171
54.09167	167
54.10000	163
54.10833	158
54.11667	155
54.12500	152
54.13333	153
54.14167	154
54.15000	152
54.15833	149
54.16667	147
54.17500	144
54.18333	143
54.19167	144
54.20000	145
54.20833	144
54.21667	141
54.22500	137
54.23333	132
54.24167	126
54.25000	118
54.25833	110
54.26667	105
54.27500	104
54.28333	107
54.29167	112
54.30000	117
54.30833	118
54.31667	116
54.32500	111
54.33333	106
54.34167	102
54.35000	99
54.35833	98
54.36667	98
54.37500	96
54.38333	94
54.39167	92
54.40000	90
54.40833	90
54.41667	90
54.42500	90
54.43333	89
54.44167	86
54.45000	83
54.45833	81
54.46667	80
54.47500	82
54.48333	86
54.49167	92
54.50000	98
54.50833	101
54.51667	101
54.52500	97
54.53333	90
54.54167	81
54.55000	73
54.55833	66
54.56667	63
54.57500	63
54.58333	65
54.59167	69
54.60000	73
54.60833	76
54.61667	78
54.62500	78
54.63333	75
54.64167	72
54.65000	69
54.65833	66
54.66667	62
54.67500	58
54.68333	54
54.69167	50
54.70000	47
54.70833	48
54.71667	50
54.72500	53
54.73333	55
54.74167	57
54.75000	58
54.75833	59
54.76667	59
54.77500	57
54.78333	55
54.79167	52
54.80000	49
54.80833	49
54.81667	51
54.82500	53
54.83333	56
54.84167	58
54.85000	57
54.85833	55
54.86667	54
54.87500	53
54.88333	53
54.89167	53
54.90000	53
54.90833	52
54.91667	50
54.92500	48
54.93333	45
54.94167	42
54.95000	39
54.95833	36
54.96667	34
54.97500	32
54.98333	31
54.99167	30
55.00000	32
55.00833	35
55.01667	40
55.02500	44
55.03333	47
55.04167	49
55.05000	49
55.05833	46
55.06667	41
55.07500	35
55.08333	29
55.09167	25
55.10000	21
55.10833	18
55.11667	17
55.12500	16
55.13333	17
55.14167	18
55.15000	20
55.15833	22
55.16667	23
55.17500	23
55.18333	22
55.19167	21
55.20000	20
55.20833	18
55.21667	16
55.22500	14
55.23333	12
55.24167	11
55.25000	13
55.25833	16
55.26667	20
55.27500	24
55.28333	26
55.29167	25
55.30000	23
55.30833	20
55.31667	17
55.32500	15
55.33333	13
55.34167	13
55.35000	13
55.35833	13
55.36667	13
55.37500	13
55.38333	15
55.39167	19
55.40000	24
55.40833	27
55.41667	29
55.42500	28
55.43333	25
55.44167	21
55.45000	19
55.45833	18
55.46667	18
55.47500	16
55.48333	15
55.49167	15
55.50000	18
55.50833	22
55.51667	26
55.52500	29
55.53333	28
55.54167	25
55.55000	21
55.55833	15
55.56667	11
55.57500	7
55.58333	5
55.59167	3
55.60000	2
55.60833	2
55.61667	4
55.62500	6
55.63333	9
55.64167	12
55.65000	12
55.65833	10
55.66667	9
55.67500	10
55.68333	11
55.69167	14
55.70000	15
55.70833	15
55.71667	12
55.72500	8
55.73333	5
55.74167	3
55.75000	5
55.75833	9
55.76667	13
55.77500	16
55.78333	17
55.79167	17
55.80000	16
55.80833	15
55.81667	16
55.82500	17
55.83333	15
55.84167	11
55.85000	6
55.85833	2
55.86667	-3
55.87500	-6
55.88333	-9
55.89167	-12
55.90000	-13
55.90833	-10
55.91667	-3
55.92500	5
55.93333	13
55.94167	18
55.95000	20
55.95833	19
55.96667	15
55.97500	11
55.98333	6
55.99167	0
56.00000	-5
56.00833	-8
56.01667	-9
56.02500	-7
56.03333	-5
56.04167	-2
56.05000	-1
56.05833	-1
56.06667	-2
56.07500	-2
56.08333	-2
56.09167	-2
56.10000	-2
56.10833	-1
56.11667	2
56.12500	5
56.13333	10
56.14167	15
56.15000	17
56.15833	17
56.16667	15
56.17500	13
56.18333	9
56.19167	5
56.20000	1
56.20833	-1
56.21667	-1
56.22500	1
56.23333	5
56.24167	9
56.25000	11
56.25833	11
56.26667	10
56.27500	11
56.28333	12
56.29167	12
56.30000	12
56.30833	10
56.31667	7
56.32500	3
56.33333	-1
56.34167	-6
56.35000	-9
56.35833	-10
56.36667	-9
56.37500	-6
56.38333	-3
56.39167	-0
56.40000	1
56.40833	-1
56.41667	-4
56.42500	-7
56.43333	-7
56.44167	-5
56.45000	0
56.45833	6
56.46667	9
56.47500	9
56.48333	6
56.49167	2
56.50000	-3
56.50833	-6
56.51667	-8
56.52500	-6
56.53333	-2
56.54167	4
56.55000	8
56.55833	11
56.56667	11
56.57500	9
56.58333	6
56.59167	5
56.60000	5
56.60833	7
56.61667	10
56.62500	14
56.63333	16
56.64167	17
56.65000	17
56.65833	14
56.66667	10
56.67500	5
56.68333	-0
56.69167	-6
56.70000	-11
56.70833	-14
56.71667	-13
56.72500	-9
56.73333	-2
56.74167	4
56.75000	8
56.75833	9
56.76667	8
56.77500	5
56.78333	1
56.79167	-1
56.80000	-3
56.80833	-3
56.81667	-1
56.82500	2
56.83333	3
56.84167	3
56.85000	1
56.85833	-1
56.86667	-1
56.87500	2
56.88333	6
56.89167	10
56.90000	12
56.90833	10
56.91667	6
56.92500	1
56.93333	-5
56.94167	-10
56.95000	-14
56.95833	-17
56.96667	-18
56.97500	-18
56.98333	-19
56.99167	-20
57.00000	-24
57.00833	-28
57.01667	-31
57.02500	-29
57.03333	-22
57.04167	-13
57.05000	-4
57.05833	3
57.06667	5
57.07500	3
57.08333	-0
57.09167	-2
57.10000	-2
57.10833	-0
57.11667	2
57.12500	4
57.13333	5
57.14167	5
57.15000	4
57.15833	1
57.16667	-1
57.17500	-4
57.18333	-6
57.19167	-6
57.20000	-3
57.20833	-0
57.21667	3
57.22500	5
57.23333	5
57.24167	4
57.25000	4
57.25833	5
57.26667	8
57.27500	11
57.28333	13
57.29167	15
57.30000	16
57.30833	16
57.31667	16
57.32500	15
57.33333	11
57.34167	7
57.35000	2
57.35833	-3
57.36667	-7
57.37500	-12
57.38333	-14
57.39167	-15
57.40000	-13
57.40833	-10
57.41667	-7
57.42500	-5
57.43333	-5
57.44167	-6
57.45000	-8
57.45833	-10
57.46667	-10
57.47500	-7
57.48333	-2
57.49167	3
57.50000	6
57.50833	7
57.51667	5
57.52500	2
57.53333	-1
57.54167	-3
57.55000	-2
57.55833	-1
57.56667	1
57.57500	3
57.58333	5
57.59167	6
57.60000	7
57.60833	8
57.61667	7
57.62500	4
57.63333	-1
57.64167	-7
57.65000	-11
57.65833	-12
57.66667	-12
57.67500	-12
57.68333	-12
57.69167	-13
57.70000	-15
57.70833	-17
57.71667	-17
57.72500	-14
57.73333	-10
57.74167	-5
57.75000	-2
57.75833	-1
57.76667	-1
57.77500	-2
57.78333	-3
57.79167	-1
57.80000	1
57.80833	1
57.81667	-0
57.82500	-3
57.83333	-5
57.84167	-7
57.85000	-10
57.85833	-13
57.86667	-16
57.87500	-17
57.88333	-17
57.89167	-17
57.90000	-16
57.90833	-16
57.91667	-17
57.92500	-17
57.93333	-14
57.94167	-10
57.95000	-6
57.95833	-3
57.96667	-3
57.97500	-4
57.98333	-5
57.99167	-6
58.00000	-5
58.00833	-4
58.01667	-3
58.02500	-3
58.03333	-4
58.04167	-6
58.05000	-5
58.05833	-2
58.06667	4
58.07500	10
58.08333	15
58.09167	15
58.10000	12
58.10833	8
58.11667	2
58.12500	-1
58.13333	-1
58.14167	0
58.15000	2
58.15833	4
58.16667	6
58.17500	8
58.18333	9
58.19167	11
58.20000	13
58.20833	12
58.21667	9
58.22500	5
58.23333	2
58.24167	-0
58.25000	2
58.25833	7
58.26667	13
58.27500	18
58.28333	21
58.29167	20
58.30000	15
58.30833	9
58.31667	2
58.32500	-4
58.33333	-8
58.34167	-12
58.35000	-14
58.35833	-17
58.36667	-19
58.37500	-21
58.38333	-21
58.39167	-19
58.40000	-16
58.40833	-12
58.41667	-9
58.42500	-6
58.43333	-5
58.44167	-5
58.45000	-3
58.45833	-0
58.46667	3
58.47500	5
58.48333	7
58.49167	7
58.50000	5
58.50833	2
58.51667	-1
58.52500	-5
58.53333	-7
58.54167	-6
58.55000	-4
58.55833	-1
58.56667	1
58.57500	-1
58.58333	-4
58.59167	-8
58.60000	-11
58.60833	-13
58.61667	-12
58.62500	-10
58.63333	-5
58.64167	-1
58.65000	2
58.65833	2
58.66667	0
58.67500	-3
58.68333	-7
58.69167	-10
58.70000	-13
58.70833	-12
58.71667	-9
58.72500	-5
58.73333	0
58.74167	3
58.75000	4
58.75833	2
58.76667	1
58.77500	2
58.78333	2
58.79167	3
58.80000	2
58.80833	2
58.81667	2
58.82500	2
58.83333	1
58.84167	0
58.85000	-1
58.85833	-0
58.86667	1
58.87500	3
58.88333	5
58.89167	7
58.90000	8
58.90833	10
58.91667	10
58.92500	8
58.93333	2
58.94167	-6
58.95000	-12
58.95833	-16
58.96667	-18
58.97500	-16
58.98333	-15
58.99167	-16
59.00000	-18
59.00833	-21
59.01667	-23
59.02500	-26
59.03333	-28
59.04167	-31
59.05000	-32
59.05833	-31
59.06667	-28
59.07500	-24
59.08333	-19
59.09167	-15
59.10000	-12
59.10833	-10
59.11667	-8
59.12500	-9
59.13333	-11
59.14167	-15
59.15000	-19
59.15833	-22
59.16667	-21
59.17500	-16
59.18333	-9
59.19167	-3
59.20000	2
59.20833	3
59.21667	-0
59.22500	-4
59.23333	-9
59.24167	-12
59.25000	-15
59.25833	-16
59.26667	-16
59.27500	-16
59.28333	-15
59.29167	-15
59.30000	-16
59.30833	-16
59.31667	-16
59.32500	-15
59.33333	-12
59.34167	-9
59.35000	-9
59.35833	-12
59.36667	-15
59.37500	-18
59.38333	-21
59.39167	-21
59.40000	-20
59.40833	-21
59.41667	-24
59.42500	-26
59.43333	-28
59.44167	-26
59.45000	-22
59.45833	-17
59.46667	-14
59.47500	-13
59.48333	-13
59.49167	-16
59.50000	-18
59.50833	-19
59.51667	-19
59.52500	-17
59.53333	-14
59.54167	-12
59.55000	-14
59.55833	-18
59.56667	-21
59.57500	-23
59.58333	-22
59.59167	-18
59.60000	-11
59.60833	-6
59.61667	-4
59.62500	-4
59.63333	-5
59.64167	-8
59.65000	-10
59.65833	-12
59.66667	-14
59.67500	-16
59.68333	-18
59.69167	-20
59.70000	-21
59.70833	-22
59.71667	-21
59.72500	-20
59.73333	-19
59.74167	-16
59.75000	-12
59.75833	-7
59.76667	-2
59.77500	2
59.78333	4
59.79167	3
59.80000	1
59.80833	-2
59.81667	-4
59.82500	-7
59.83333	-10
59.84167	-13
59.85000	-15
59.85833	-16
59.86667	-16
59.87500	-14
59.88333	-12
59.89167	-8
59.90000	-4
59.90833	-4
59.91667	-7
59.92500	-12
59.93333	-19
59.94167	-24
59.95000	-28
59.95833	-29
59.96667	-29
59.97500	-28
59.98333	-25
59.99167	-20
60.00000	-15

[LC Chromatogram(Detector A-Ch2)]
Interval(msec)	500
# of Points	7201
Start Time(min)	0.000
End Time(min)	60.000
Intensity Units	mV
Intensity Multiplier	0.001
Wavelength(nm)	230
R.Time (min)	Intensity
0.00000	-17
0.00833	-17
0.01667	-9
0.02500	-3
0.03333	-3
0.04167	-1
0.05000	3
0.05833	7
0.06667	11
0.07500	13
0.08333	12
0.09167	11
0.10000	11
0.10833	11
0.11667	11
0.12500	9
0.13333	7
0.14167	3
0.15000	-1
0.15833	-3
0.16667	-4
0.17500	-2
0.18333	1
0.19167	5
0.20000	10
0.20833	13
0.21667	15
0.22500	14
0.23333	13
0.24167	13
0.25000	15
0.25833	18
0.26667	21
0.27500	24
0.28333	26
0.29167	26
0.30000	23
0.30833	17
0.31667	11
0.32500	6
0.33333	2
0.34167	-1
0.35000	-2
0.35833	-1
0.36667	2
0.37500	5
0.38333	8
0.39167	12
0.40000	15
0.40833	18
0.41667	23
0.42500	28
0.43333	31
0.44167	31
0.45000	29
0.45833	26
0.46667	23
0.47500	21
0.48333	20
0.49167	20
0.50000	21
0.50833	21
0.51667	20
0.52500	18
0.53333	14
0.54167	10
0.55000	7
0.55833	7
0.56667	9
0.57500	10
0.58333	10
0.59167	7
0.60000	2
0.60833	-4
0.61667	-9
0.62500	-12
0.63333	-13
0.64167	-13
0.65000	-12
0.65833	-11
0.66667	-11
0.67500	-11
0.68333	-11
0.69167	-9
0.70000	-5
0.70833	-2
0.71667	-1
0.72500	-2
0.73333	-6
0.74167	-10
0.75000	-13
0.75833	-13
0.76667	-11
0.77500	-7
0.78333	-4
0.79167	-3
0.80000	-4
0.80833	-6
0.81667	-9
0.82500	-11
0.83333	-13
0.84167	-15
0.85000	-16
0.85833	-16
0.86667	-16
0.87500	-15
0.88333	-13
0.89167	-11
0.90000	-10
0.90833	-8
0.91667	-6
0.92500	-7
0.93333	-8
0.94167	-9
0.95000	-9
0.95833	-7
0.96667	-4
0.97500	-1
0.98333	1
0.99167	3
1.00000	6
1.00833	8
1.01667	8
1.02500	7
1.03333	6
1.04167	6
1.05000	6
1.05833	6
1.06667	4
1.07500	-0
1.08333	-7
1.09167	-14
1.10000	-17
1.10833	-18
1.11667	-15
1.12500	-11
1.13333	-9
1.14167	-8
1.15000	-9
1.15833	-10
1.16667	-12
1.17500	-15
1.18333	-17
1.19167	-19
1.20000	-18
1.20833	-17
1.21667	-14
1.22500	-10
1.23333	-8
1.24167	-7
1.25000	-7
1.25833	-5
1.26667	-3
1.27500	-2
1.28333	-2
1.29167	-4
1.30000	-8
1.30833	-12
1.31667	-17
1.32500	-20
1.33333	-23
1.34167	-25
1.35000	-27
1.35833	-27
1.36667	-25
1.37500	-22
1.38333	-17
1.39167	-11
1.40000	-5
1.40833	-1
1.41667	-2
1.42500	-7
1.43333	-12
1.44167	-16
1.45000	-17
1.45833	-17
1.46667	-16
1.47500	-18
1.48333	-22
1.49167	-26
1.50000	-30
1.50833	-32
1.51667	-33
1.52500	-33
1.53333	-31
1.54167	-28
1.55000	-24
1.55833	-20
1.56667	-18
1.57500	-17
1.58333	-17
1.59167	-17
1.60000	-16
1.60833	-15
1.61667	-16
1.62500	-19
1.63333	-23
1.64167	-28
1.65000	-32
1.65833	-33
1.66667	-32
1.67500	-29
1.68333	-27
1.69167	-24
1.70000	-22
1.70833	-20
1.71667	-19
1.72500	-20
1.73333	-20
1.74167	-19
1.75000	-17
1.75833	-13
1.76667	-10
1.77500	-8
1.78333	-8
1.79167	-10
1.80000	-11
1.80833	-12
1.81667	-12
1.82500	-13
1.83333	-14
1.84167	-15
1.85000	-16
1.85833	-17
1.86667	-19
1.87500	-21
1.88333	-25
1.89167	-31
1.90000	-36
1.90833	-41
1.91667	-42
1.92500	-41
1.93333	-38
1.94167	-35
1.95000	-31
1.95833	-29
1.96667	-27
1.97500	-24
1.98333	-20
1.99167	-16
2.00000	-13
2.00833	-12
2.01667	-13
2.02500	-15
2.03333	-17
2.04167	-17
2.05000	-15
2.05833	-11
2.06667	-8
2.07500	-8
2.08333	-11
2.09167	-16
2.10000	-25
2.10833	-37
2.11667	-47
2.12500	-54
2.13333	-57
2.14167	-54
2.15000	-48
2.15833	-41
2.16667	-35
2.17500	-29
2.18333	-26
2.19167	-24
2.20000	-20
2.20833	-13
2.21667	-7
2.22500	-3
2.23333	-5
2.24167	-12
2.25000	-21
2.25833	-28
2.26667	-30
2.27500	-29
2.28333	-25
2.29167	-21
2.30000	-19
2.30833	-20
2.31667	-20
2.32500	-20
2.33333	-20
2.34167	-21
2.35000	-24
2.35833	-27
2.36667	-29
2.37500	-30
2.38333	-26
2.39167	-23
2.40000	-21
2.40833	-22
2.41667	-25
2.42500	-30
2.43333	-35
2.44167	-38
2.45000	-39
2.45833	-38
2.46667	-36
2.47500	-35
2.48333	-36
2.49167	-39
2.50000	-43
2.50833	-45
2.51667	-45
2.52500	-41
2.53333	-37
2.54167	-34
2.55000	-33
2.55833	-33
2.56667	-33
2.57500	-34
2.58333	-35
2.59167	-35
2.60000	-32
2.60833	-28
2.61667	-21
2.62500	-14
2.63333	-10
2.64167	-10
2.65000	-13
2.65833	-20
2.66667	-29
2.67500	-35
2.68333	-37
2.69167	-38
2.70000	-36
2.70833	-35
2.71667	-35
2.72500	-37
2.73333	-41
2.74167	-46
2.75000	-50
2.75833	-52
2.76667	-53
2.77500	-52
2.78333	-49
2.79167	-45
2.80000	-42
2.80833	-38
2.81667	-35
2.82500	-34
2.83333	-35
2.84167	-38
2.85000	-42
2.85833	-45
2.86667	-45
2.87500	-43
2.88333	-40
2.89167	-37
2.90000	-35
2.90833	-33
2.91667	-33
2.92500	-34
2.93333	-36
2.94167	-38
2.95000	-41
2.95833	-42
2.96667	-44
2.97500	-46
2.98333	-48
2.99167	-49
3.00000	-50
3.00833	-50
3.01667	-51
3.02500	-53
3.03333	-55
3.04167	-57
3.05000	-56
3.05833	-51
3.06667	-44
3.07500	-39
3.08333	-36
3.09167	-35
3.10000	-36
3.10833	-36
3.11667	-34
3.12500	-30
3.13333	-27
3.14167	-26
3.15000	-28
3.15833	-31
3.16667	-35
3.17500	-38
3.18333	-41
3.19167	-44
3.20000	-46
3.20833	-48
3.21667	-49
3.22500	-50
3.23333	-51
3.24167	-51
3.25000	-51
3.25833	-47
3.26667	-42
3.27500	-38
3.28333	-36
3.29167	-37
3.30000	-39
3.30833	-41
3.31667	-42
3.32500	-40
3.33333	-37
3.34167	-35
3.35000	-33
3.35833	-32
3.36667	-30
3.37500	-29
3.38333	-28
3.39167	-28
3.40000	-30
3.40833	-34
3.41667	-36
3.42500	-37
3.43333	-35
3.44167	-31
3.45000	-27
3.45833	-26
3.46667	-29
3.47500	-33
3.48333	-38
3.49167	-41
3.50000	-42
3.50833	-40
3.51667	-38
3.52500	-37
3.53333	-38
3.54167	-39
3.55000	-42
3.55833	-45
3.56667	-47
3.57500	-49
3.58333	-51
3.59167	-51
3.60000	-50
3.60833	-47
3.61667	-42
3.62500	-36
3.63333	-31
3.64167	-27
3.65000	-25
3.65833	-27
3.66667	-31
3.67500	-36
3.68333	-39
3.69167	-40
3.70000	-39
3.70833	-38
3.71667	-37
3.72500	-36
3.73333	-37
3.74167	-39
3.75000	-43
3.75833	-49
3.76667	-53
3.77500	-55
3.78333	-52
3.79167	-49
3.80000	-49
3.80833	-51
3.81667	-55
3.82500	-60
3.83333	-62
3.84167	-60
3.85000	-57
3.85833	-54
3.86667	-53
3.87500	-53
3.88333	-52
3.89167	-50
3.90000	-47
3.90833	-44
3.91667	-41
3.92500	-38
3.93333	-35
3.94167	-31
3.95000	-29
3.95833	-29
3.96667	-32
3.97500	-38
3.98333	-43
3.99167	-47
4.00000	-47
4.00833	-44
4.01667	-41
4.02500	-39
4.03333	-38
4.04167	-35
4.05000	-31
4.05833	-27
4.06667	-23
4.07500	-23
4.08333	-28
4.09167	-36
4.10000	-42
4.10833	-47
4.11667	-51
4.12500	-52
4.13333	-53
4.14167	-54
4.15000	-54
4.15833	-53
4.16667	-50
4.17500	-45
4.18333	-40
4.19167	-37
4.20000	-38
4.20833	-42
4.21667	-48
4.22500	-55
4.23333	-60
4.24167	-63
4.25000	-63
4.25833	-61
4.26667	-57
4.27500	-52
4.28333	-46
4.29167	-41
4.30000	-37
4.30833	-36
4.31667	-35
4.32500	-36
4.33333	-37
4.34167	-37
4.35000	-38
4.35833	-40
4.36667	-43
4.37500	-48
4.38333	-54
4.39167	-58
4.40000	-59
4.40833	-58
4.41667	-54
4.42500	-49
4.43333	-45
4.44167	-42
4.45000	-41
4.45833	-41
4.46667	-41
4.47500	-42
4.48333	-43
4.49167	-43
4.50000	-43
4.50833	-41
4.51667	-40
4.52500	-39
4.53333	-39
4.54167	-39
4.55000	-39
4.55833	-37
4.56667	-35
4.57500	-33
4.58333	-34
4.59167	-37
4.60000	-41
4.60833	-46
4.61667	-50
4.62500	-52
4.63333	-53
4.64167	-51
4.65000	-48
4.65833	-49
4.66667	-51
4.67500	-53
4.68333	-55
4.69167	-55
4.70000	-54
4.70833	-53
4.71667	-52
4.72500	-52
4.73333	-53
4.74167	-52
4.75000	-51
4.75833	-49
4.76667	-48
4.77500	-47
4.78333	-47
4.79167	-46
4.80000	-45
4.80833	-44
4.81667	-44
4.82500	-43
4.83333	-44
4.84167	-46
4.85000	-49
4.85833	-52
4.86667	-53
4.87500	-54
4.88333	-54
4.89167	-53
4.90000	-51
4.90833	-49
4.91667	-50
4.92500	-54
4.93333	-59
4.94167	-66
4.95000	-70
4.95833	-69
4.96667	-64
4.97500	-59
4.98333	-55
4.99167	-52
5.00000	-51
5.00833	-52
5.01667	-52
5.02500	-50
5.03333	-48
5.04167	-47
5.05000	-47
5.05833	-50
5.06667	-54
5.07500	-58
5.08333	-62
5.09167	-65
5.10000	-65
5.10833	-63
5.11667	-59
5.12500	-55
5.13333	-52
5.14167	-50
5.15000	-50
5.15833	-52
5.16667	-55
5.17500	-59
5.18333	-63
5.19167	-66
5.20000	-67
5.20833	-67
5.21667	-66
5.22500	-67
5.23333	-68
5.24167	-68
5.25000	-68
5.25833	-67
5.26667	-66
5.27500	-65
5.28333	-66
5.29167	-65
5.30000	-63
5.30833	-60
5.31667	-58
5.32500	-57
5.33333	-58
5.34167	-60
5.35000	-62
5.35833	-62
5.36667	-59
5.37500	-57
5.38333	-56
5.39167	-57
5.40000	-60
5.40833	-64
5.41667	-66
5.42500	-66
5.43333	-65
5.44167	-64
5.45000	-64
5.45833	-64
5.46667	-64
5.47500	-62
5.48333	-59
5.49167	-56
5.50000	-54
5.50833	-53
5.51667	-54
5.52500	-56
5.53333	-59
5.54167	-60
5.55000	-60
5.55833	-57
5.56667	-51
5.57500	-46
5.58333	-41
5.59167	-38
5.60000	-38
5.60833	-39
5.61667	-40
5.62500	-40
5.63333	-41
5.64167	-43
5.65000	-46
5.65833	-49
5.66667	-52
5.67500	-55
5.68333	-58
5.69167	-61
5.70000	-64
5.70833	-66
5.71667	-66
5.72500	-63
5.73333	-59
5.74167	-54
5.75000	-49
5.75833	-48
5.76667	-49
5.77500	-51
5.78333	-54
5.79167	-56
5.80000	-56
5.80833	-55
5.81667	-53
5.82500	-51
5.83333	-51
5.84167	-54
5.85000	-59
5.85833	-63
5.86667	-66
5.87500	-67
5.88333	-66
5.89167	-64
5.90000	-65
5.90833	-66
5.91667	-67
5.92500	-64
5.93333	-61
5.94167	-58
5.95000	-56
5.95833	-56
5.96667	-58
5.97500	-61
5.98333	-62
5.99167	-64
6.00000	-66
6.00833	-70
6.01667	-74
6.02500	-78
6.03333	-78
6.04167	-74
6.05000	-68
6.05833	-62
6.06667	-57
6.07500	-54
6.08333	-53
6.09167	-54
6.10000	-54
6.10833	-54
6.11667	-54
6.12500	-54
6.13333	-55
6.14167	-55
6.15000	-57
6.15833	-61
6.16667	-66
6.17500	-71
6.18333	-76
6.19167	-78
6.20000	-77
6.20833	-75
6.21667	-73
6.22500	-73
6.23333	-74
6.24167	-75
6.25000	-75
6.25833	-74
6.26667	-72
6.27500	-69
6.28333	-66
6.29167	-64
6.30000	-61
6.30833	-60
6.31667	-61
6.32500	-66
6.33333	-72
6.34167	-76
6.35000	-77
6.35833	-75
6.36667	-70
6.37500	-66
6.38333	-65
6.39167	-66
6.40000	-69
6.40833	-72
6.41667	-75
6.42500	-77
6.43333	-77
6.44167	-76
6.45000	-75
6.45833	-72
6.46667	-69
6.47500	-67
6.48333	-66
6.49167	-67
6.50000	-68
6.50833	-68
6.51667	-69
6.52500	-67
6.53333	-65
6.54167	-61
6.55000	-56
6.55833	-52
6.56667	-49
6.57500	-48
6.58333	-48
6.59167	-51
6.60000	-57
6.60833	-64
6.61667	-71
6.62500	-78
6.63333	-81
6.64167	-81
6.65000	-78
6.65833	-76
6.66667	-75
6.67500	-75
6.68333	-76
6.69167	-76
6.70000	-75
6.70833	-73
6.71667	-70
6.72500	-67
6.73333	-65
6.74167	-66
6.75000	-68
6.75833	-69
6.76667	-68
6.77500	-66
6.78333	-62
6.79167	-59
6.80000	-60
6.80833	-63
6.81667	-66
6.82500	-70
6.83333	-72
6.84167	-72
6.85000	-72
6.85833	-74
6.86667	-76
6.87500	-78
6.88333	-78
6.89167	-78
6.90000	-79
6.90833	-81
6.91667	-83
6.92500	-82
6.93333	-80
6.94167	-76
6.95000	-73
6.95833	-72
6.96667	-72
6.97500	-73
6.98333	-74
6.99167	-74
7.00000	-75
7.00833	-75
7.01667	-75
7.02500	-72
7.03333	-69
7.04167	-66
7.05000	-65
7.05833	-65
7.06667	-66
7.07500	-66
7.08333	-64
7.09167	-62
7.10000	-61
7.10833	-61
7.11667	-62
7.12500	-64
7.13333	-67
7.14167	-69
7.15000	-71
7.15833	-73
7.16667	-74
7.17500	-74
7.18333	-73
7.19167	-73
7.20000	-74
7.20833	-76
7.21667	-79
7.22500	-80
7.23333	-80
7.24167	-77
7.25000	-72
7.25833	-66
7.26667	-61
7.27500	-59
7.28333	-62
7.29167	-67
7.30000	-74
7.30833	-82
7.31667	-87
7.32500	-90
7.33333	-91
7.34167	-93
7.35000	-94
7.35833	-94
7.36667	-92
7.37500	-87
7.38333	-80
7.39167	-73
7.40000	-67
7.40833	-63
7.41667	-61
7.42500	-61
7.43333	-62
7.44167	-63
7.45000	-65
7.45833	-68
7.46667	-71
7.47500	-74
7.48333	-76
7.49167	-78
7.50000	-80
7.50833	-80
7.51667	-79
7.52500	-77
7.53333	-75
7.54167	-74
7.55000	-73
7.55833	-74
7.56667	-77
7.57500	-81
7.58333	-85
7.59167	-89
7.60000	-93
7.60833	-98
7.61667	-101
7.62500	-103
7.63333	-103
7.64167	-99
7.65000	-93
7.65833	-85
7.66667	-77
7.67500	-69
7.68333	-61
7.69167	-57
7.70000	-57
7.70833	-62
7.71667	-68
7.72500	-75
7.73333	-82
7.74167	-88
7.75000	-93
7.75833	-97
7.76667	-99
7.77500	-99
7.78333	-97
7.79167	-92
7.80000	-87
7.80833	-79
7.81667	-72
7.82500	-64
7.83333	-59
7.84167	-57
7.85000	-58
7.85833	-61
7.86667	-64
7.87500	-66
7.88333	-68
7.89167	-70
7.90000	-73
7.90833	-76
7.91667	-78
7.92500	-77
7.93333	-76
7.94167	-75
7.95000	-75
7.95833	-76
7.96667	-79
7.97500	-80
7.98333	-80
7.99167	-80
8.00000	-81
8.00833	-83
8.01667	-85
8.02500	-86
8.03333	-85
8.04167	-81
8.05000	-77
8.05833	-75
8.06667	-74
8.07500	-74
8.08333	-72
8.09167	-70
8.10000	-67
8.10833	-65
8.11667	-66
8.12500	-69
8.13333	-73
8.14167	-76
8.15000	-78
8.15833	-78
8.16667	-75
8.17500	-73
8.18333	-70
8.19167	-68
8.20000	-68
8.20833	-70
8.21667	-72
8.22500	-76
8.23333	-79
8.24167	-83
8.25000	-86
8.25833	-88
8.26667	-90
8.27500	-92
8.28333	-94
8.29167	-94
8.30000	-92
8.30833	-88
8.31667	-84
8.32500	-82
8.33333	-82
8.34167	-83
8.35000	-84
8.35833	-84
8.36667	-82
8.37500	-80
8.38333	-78
8.39167	-75
8.40000	-72
8.40833	-70
8.41667	-69
8.42500	-71
8.43333	-74
8.44167	-78
8.45000	-82
8.45833	-83
8.46667	-82
8.47500	-82
8.48333	-84
8.49167	-88
8.50000	-92
8.50833	-94
8.51667	-93
8.52500	-88
8.53333	-84
8.54167	-81
8.55000	-81
8.55833	-83
8.56667	-84
8.57500	-84
8.58333	-80
8.59167	-76
8.60000	-73
8.60833	-72
8.61667	-73
8.62500	-78
8.63333	-84
8.64167	-90
8.65000	-95
8.65833	-100
8.66667	-104
8.67500	-107
8.68333	-108
8.69167	-107
8.70000	-104
8.70833	-100
8.71667	-95
8.72500	-91
8.73333	-87
8.74167	-86
8.75000	-86
8.75833	-87
8.76667	-87
8.77500	-85
8.78333	-83
8.79167	-81
8.80000	-79
8.80833	-79
8.81667	-79
8.82500	-80
8.83333	-81
8.84167	-81
8.85000	-80
8.85833	-77
8.86667	-73
8.87500	-70
8.88333	-67
8.89167	-66
8.90000	-69
8.90833	-73
8.91667	-78
8.92500	-82
8.93333	-86
8.94167	-89
8.95000	-89
8.95833	-89
8.96667	-88
8.97500	-87
8.98333	-85
8.99167	-83
9.00000	-82
9.00833	-82
9.01667	-85
9.02500	-88
9.03333	-92
9.04167	-93
9.05000	-91
9.05833	-87
9.06667	-80
9.07500	-76
9.08333	-74
9.09167	-74
9.10000	-76
9.10833	-80
9.11667	-83
9.12500	-87
9.13333	-92
9.14167	-96
9.15000	-99
9.15833	-97
9.16667	-90
9.17500	-82
9.18333	-73
9.19167	-67
9.20000	-66
9.20833	-68
9.21667	-71
9.22500	-73
9.23333	-74
9.24167	-73
9.25000	-72
9.25833	-74
9.26667	-78
9.27500	-82
9.28333	-87
9.29167	-91
9.30000	-94
9.30833	-94
9.31667	-94
9.32500	-92
9.33333	-92
9.34167	-93
9.35000	-94
9.35833	-95
9.36667	-96
9.37500	-96
9.38333	-97
9.39167	-99
9.40000	-99
9.40833	-99
9.41667	-97
9.42500	-93
9.43333	-89
9.44167	-88
9.45000	-89
9.45833	-91
9.46667	-93
9.47500	-94
9.48333	-93
9.49167	-93
9.50000	-93
9.50833	-94
9.51667	-92
9.52500	-88
9.53333	-82
9.54167	-77
9.55000	-76
9.55833	-80
9.56667	-88
9.57500	-94
9.58333	-98
9.59167	-98
9.60000	-94
9.60833	-89
9.61667	-85
9.62500	-83
9.63333	-83
9.64167	-82
9.65000	-82
9.65833	-81
9.66667	-80
9.67500	-79
9.68333	-78
9.69167	-79
9.70000	-82
9.70833	-86
9.71667	-88
9.72500	-89
9.73333	-87
9.74167	-85
9.75000	-83
9.75833	-85
9.76667	-89
9.77500	-93
9.78333	-95
9.79167	-96
9.80000	-95
9.80833	-93
9.81667	-92
9.82500	-92
9.83333	-93
9.84167	-92
9.85000	-90
9.85833	-86
9.86667	-82
9.87500	-77
9.88333	-73
9.89167	-71
9.90000	-71
9.90833	-74
9.91667	-78
9.92500	-84
9.93333	-90
9.94167	-92
9.95000	-93
9.95833	-95
9.96667	-97
9.97500	-100
9.98333	-102
9.99167	-102
10.00000	-98
10.00833	-91
10.01667	-86
10.02500	-81
10.03333	-78
10.04167	-76
10.05000	-74
10.05833	-73
10.06667	-74
10.07500	-79
10.08333	-87
10.09167	-96
10.10000	-102
10.10833	-105
10.11667	-104
10.12500	-101
10.13333	-99
10.14167	-98
10.15000	-97
10.15833	-94
10.16667	-88
10.17500	-80
10.18333	-71
10.19167	-65
10.20000	-63
10.20833	-66
10.21667	-74
10.22500	-82
10.23333	-89
10.24167	-91
10.25000	-89
10.25833	-85
10.26667	-81
10.27500	-78
10.28333	-76
10.29167	-76
10.30000	-75
10.30833	-74
10.31667	-75
10.32500	-78
10.33333	-81
10.34167	-83
10.35000	-84
10.35833	-84
10.36667	-85
10.37500	-86
10.38333	-89
10.39167	-91
10.40000	-94
10.40833	-95
10.41667	-95
10.42500	-93
10.43333	-91
10.44167	-87
10.45000	-83
10.45833	-79
10.46667	-75
10.47500	-71
10.48333	-68
10.49167	-67
10.50000	-69
10.50833	-73
10.51667	-76
10.52500	-79
10.53333	-78
10.54167	-74
10.55000	-69
10.55833	-66
10.56667	-64
10.57500	-66
10.58333	-70
10.59167	-75
10.60000	-79
10.60833	-81
10.61667	-83
10.62500	-85
10.63333	-87
10.64167	-88
10.65000	-88
10.65833	-90
10.66667	-92
10.67500	-95
10.68333	-98
10.69167	-101
10.70000	-102
10.70833	-102
10.71667	-100
10.72500	-98
10.73333	-96
10.74167	-95
10.75000	-95
10.75833	-95
10.76667	-94
10.77500	-91
10.78333	-87
10.79167	-84
10.80000	-84
10.80833	-87
10.81667	-90
10.82500	-92
10.83333	-94
10.84167	-95
10.85000	-95
10.85833	-97
10.86667	-100
10.87500	-102
10.88333	-101
10.89167	-99
10.90000	-97
10.90833	-95
10.91667	-96
10.92500	-97
10.93333	-99
10.94167	-99
10.95000	-98
10.95833	-98
10.96667	-99
10.97500	-99
10.98333	-96
10.99167	-91
11.00000	-85
11.00833	-80
11.01667	-77
11.02500	-76
11.03333	-78
11.04167	-82
11.05000	-87
11.05833	-91
11.06667	-93
11.07500	-93
11.08333	-89
11.09167	-84
11.10000	-81
11.10833	-81
11.11667	-84
11.12500	-89
11.13333	-94
11.14167	-99
11.15000	-104
11.15833	-108
11.16667	-111
11.17500	-113
11.18333	-113
11.19167	-109
11.20000	-103
11.20833	-93
11.21667	-84
11.22500	-75
11.23333	-70
11.24167	-68
11.25000	-70
11.25833	-74
11.26667	-79
11.27500	-83
11.28333	-87
11.29167	-90
11.30000	-91
11.30833	-90
11.31667	-88
11.32500	-86
11.33333	-84
11.34167	-84
11.35000	-86
11.35833	-89
11.36667	-92
11.37500	-95
11.38333	-99
11.39167	-101
11.40000	-102
11.40833	-103
11.41667	-102
11.42500	-100
11.43333	-97
11.44167	-94
11.45000	-91
11.45833	-88
11.46667	-85
11.47500	-84
11.48333	-85
11.49167	-87
11.50000	-89
11.50833	-91
11.51667	-92
11.52500	-92
11.53333	-92
11.54167	-92
11.55000	-93
11.55833	-93
11.56667	-93
11.57500	-91
11.58333	-89
11.59167	-87
11.60000	-87
11.60833	-87
11.61667	-89
11.62500	-91
11.63333	-93
11.64167	-94
11.65000	-95
11.65833	-95
11.66667	-97
11.67500	-99
11.68333	-101
11.69167	-102
11.70000	-101
11.70833	-98
11.71667	-95
11.72500	-93
11.73333	-92
11.74167	-93
11.75000	-94
11.75833	-95
11.76667	-94
11.77500	-94
11.78333	-96
11.79167	-98
11.80000	-99
11.80833	-98
11.81667	-96
11.82500	-94
11.83333	-93
11.84167	-92
11.85000	-93
11.85833	-94
11.86667	-93
11.87500	-91
11.88333	-91
11.89167	-92
11.90000	-93
11.90833	-95
11.91667	-99
11.92500	-103
11.93333	-105
11.94167	-105
11.95000	-101
11.95833	-93
11.96667	-84
11.97500	-76
11.98333	-71
11.99167	-71
12.00000	-74
12.00833	-79
12.01667	-83
12.02500	-85
12.03333	-86
12.04167	-85
12.05000	-83
12.05833	-82
12.06667	-81
12.07500	-80
12.08333	-79
12.09167	-78
12.10000	-78
12.10833	-79
12.11667	-82
12.12500	-88
12.13333	-96
12.14167	-104
12.15000	-111
12.15833	-115
12.16667	-116
12.17500	-114
12.18333	-110
12.19167	-105
12.20000	-102
12.20833	-99
12.21667	-98
12.22500	-99
12.23333	-99
12.24167	-96
12.25000	-92
12.25833	-90
12.26667	-90
12.27500	-91
12.28333	-93
12.29167	-95
12.30000	-94
12.30833	-92
12.31667	-87
12.32500	-83
12.33333	-79
12.34167	-79
12.35000	-81
12.35833	-87
12.36667	-94
12.37500	-98
12.38333	-100
12.39167	-98
12.40000	-93
12.40833	-88
12.41667	-84
12.42500	-82
12.43333	-81
12.44167	-82
12.45000	-85
12.45833	-88
12.46667	-92
12.47500	-94
12.48333	-93
12.49167	-91
12.50000	-89
12.50833	-87
12.51667	-85
12.52500	-83
12.53333	-82
12.54167	-81
12.55000	-80
12.55833	-82
12.56667	-86
12.57500	-91
12.58333	-98
12.59167	-103
12.60000	-106
12.60833	-106
12.61667	-103
12.62500	-98
12.63333	-93
12.64167	-88
12.65000	-84
12.65833	-81
12.66667	-82
12.67500	-85
12.68333	-91
12.69167	-97
12.70000	-102
12.70833	-107
12.71667	-109
12.72500	-109
12.73333	-107
12.74167	-101
12.75000	-95
12.75833	-88
12.76667	-83
12.77500	-80
12.78333	-81
12.79167	-84
12.80000	-88
12.80833	-92
12.81667	-95
12.82500	-94
12.83333	-93
12.84167	-91
12.85000	-91
12.85833	-92
12.86667	-95
12.87500	-98
12.88333	-101
12.89167	-104
12.90000	-107
12.90833	-109
12.91667	-108
12.92500	-104
12.93333	-99
12.94167	-93
12.95000	-88
12.95833	-86
12.96667	-86
12.97500	-88
12.98333	-89
12.99167	-90
13.00000	-89
13.00833	-88
13.01667	-86
13.02500	-87
13.03333	-89
13.04167	-93
13.05000	-96
13.05833	-96
13.06667	-92
13.07500	-87
13.08333	-82
13.09167	-78
13.10000	-76
13.10833	-77
13.11667	-79
13.12500	-82
13.13333	-85
13.14167	-86
13.15000	-86
13.15833	-83
13.16667	-80
13.17500	-77
13.18333	-77
13.19167	-77
13.20000	-77
13.20833	-76
13.21667	-73
13.22500	-69
13.23333	-66
13.24167	-66
13.25000	-68
13.25833	-72
13.26667	-76
13.27500	-79
13.28333	-79
13.29167	-79
13.30000	-80
13.30833	-81
13.31667	-82
13.32500	-81
13.33333	-80
13.34167	-78
13.35000	-76
13.35833	-73
13.36667	-69
13.37500	-65
13.38333	-63
13.39167	-61
13.40000	-62
13.40833	-66
13.41667	-70
13.42500	-76
13.43333	-80
13.44167	-83
13.45000	-85
13.45833	-82
13.46667	-77
13.47500	-73
13.48333	-69
13.49167	-69
13.50000	-71
13.50833	-73
13.51667	-75
13.52500	-73
13.53333	-71
13.54167	-67
13.55000	-64
13.55833	-62
13.56667	-60
13.57500	-58
13.58333	-56
13.59167	-54
13.60000	-53
13.60833	-55
13.61667	-59
13.62500	-64
13.63333	-67
13.64167	-66
13.65000	-62
13.65833	-55
13.66667	-46
13.67500	-40
13.68333	-38
13.69167	-40
13.70000	-43
13.70833	-47
13.71667	-49
13.72500	-50
13.73333	-50
13.74167	-49
13.75000	-48
13.75833	-49
13.76667	-52
13.77500	-54
13.78333	-56
13.79167	-56
13.80000	-54
13.80833	-53
13.81667	-52
13.82500	-53
13.83333	-54
13.84167	-56
13.85000	-57
13.85833	-54
13.86667	-48
13.87500	-42
13.88333	-37
13.89167	-34
13.90000	-35
13.90833	-38
13.91667	-40
13.92500	-38
13.93333	-36
13.94167	-35
13.95000	-36
13.95833	-39
13.96667	-43
13.97500	-47
13.98333	-50
13.99167	-49
14.00000	-48
14.00833	-45
14.01667	-43
14.02500	-41
14.03333	-41
14.04167	-43
14.05000	-45
14.05833	-48
14.06667	-49
14.07500	-47
14.08333	-43
14.09167	-38
14.10000	-34
14.10833	-29
14.11667	-25
14.12500	-22
14.13333	-20
14.14167	-19
14.15000	-19
14.15833	-20
14.16667	-20
14.17500	-21
14.18333	-22
14.19167	-25
14.20000	-31
14.20833	-37
14.21667	-42
14.22500	-45
14.23333	-47
14.24167	-47
14.25000	-45
14.25833	-43
14.26667	-40
14.27500	-37
14.28333	-35
14.29167	-33
14.30000	-31
14.30833	-29
14.31667	-30
14.32500	-33
14.33333	-36
14.34167	-39
14.35000	-39
14.35833	-37
14.36667	-35
14.37500	-33
14.38333	-33
14.39167	-34
14.40000	-36
14.40833	-36
14.41667	-37
14.42500	-38
14.43333	-39
14.44167	-41
14.45000	-43
14.45833	-46
14.46667	-48
14.47500	-49
14.48333	-49
14.49167	-49
14.50000	-47
14.50833	-44
14.51667	-41
14.52500	-37
14.53333	-35
14.54167	-34
14.55000	-33
14.55833	-33
14.56667	-32
14.57500	-30
14.58333	-28
14.59167	-25
14.60000	-24
14.60833	-25
14.61667	-29
14.62500	-36
14.63333	-44
14.64167	-52
14.65000	-58
14.65833	-62
14.66667	-62
14.67500	-60
14.68333	-55
14.69167	-50
14.70000	-47
14.70833	-46
14.71667	-46
14.72500	-47
14.73333	-46
14.74167	-44
14.75000	-41
14.75833	-39
14.76667	-38
14.77500	-37
14.78333	-37
14.79167	-37
14.80000	-39
14.80833	-43
14.81667	-49
14.82500	-56
14.83333	-60
14.84167	-61
14.85000	-59
14.85833	-55
14.86667	-51
14.87500	-48
14.88333	-46
14.89167	-47
14.90000	-48
14.90833	-50
14.91667	-52
14.92500	-52
14.93333	-51
14.94167	-48
14.95000	-45
14.95833	-42
14.96667	-40
14.97500	-39
14.98333	-40
14.99167	-41
15.00000	-42
15.00833	-44
15.01667	-46
15.02500	-48
15.03333	-51
15.04167	-52
15.05000	-53
15.05833	-53
15.06667	-53
15.07500	-52
15.08333	-51
15.09167	-51
15.10000	-51
15.10833	-51
15.11667	-52
15.12500	-53
15.13333	-55
15.14167	-55
15.15000	-55
15.15833	-53
15.16667	-50
15.17500	-48
15.18333	-47
15.19167	-47
15.20000	-50
15.20833	-53
15.21667	-56
15.22500	-57
15.23333	-58
15.24167	-57
15.25000	-57
15.25833	-56
15.26667	-56
15.27500	-55
15.28333	-54
15.29167	-54
15.30000	-54
15.30833	-54
15.31667	-55
15.32500	-55
15.33333	-56
15.34167	-60
15.35000	-64
15.35833	-68
15.36667	-70
15.37500	-71
15.38333	-71
15.39167	-71
15.40000	-72
15.40833	-73
15.41667	-74
15.42500	-73
15.43333	-73
15.44167	-72
15.45000	-71
15.45833	-68
15.46667	-63
15.47500	-59
15.48333	-55
15.49167	-53
15.50000	-55
15.50833	-58
15.51667	-59
15.52500	-59
15.53333	-58
15.54167	-58
15.55000	-59
15.55833	-62
15.56667	-64
15.57500	-64
15.58333	-61
15.59167	-58
15.60000	-56
15.60833	-57
15.61667	-59
15.62500	-62
15.63333	-65
15.64167	-67
15.65000	-68
15.65833	-68
15.66667	-70
15.67500	-73
15.68333	-75
15.69167	-78
15.70000	-81
15.70833	-83
15.71667	-83
15.72500	-80
15.73333	-76
15.74167	-71
15.75000	-67
15.75833	-64
15.76667	-64
15.77500	-67
15.78333	-71
15.79167	-76
15.80000	-82
15.80833	-87
15.81667	-91
15.82500	-92
15.83333	-91
15.84167	-87
15.85000	-84
15.85833	-84
15.86667	-87
15.87500	-90
15.88333	-91
15.89167	-90
15.90000	-84
15.90833	-77
15.91667	-72
15.92500	-69
15.93333	-69
15.94167	-70
15.95000	-72
15.95833	-74
15.96667	-76
15.97500	-80
15.98333	-85
15.99167	-90
16.00000	-93
16.00833	-94
16.01667	-93
16.02500	-90
16.03333	-88
16.04167	-87
16.05000	-87
16.05833	-87
16.06667	-86
16.07500	-85
16.08333	-84
16.09167	-82
16.10000	-78
16.10833	-74
16.11667	-70
16.12500	-66
16.13333	-64
16.14167	-64
16.15000	-65
16.15833	-65
16.16667	-65
16.17500	-64
16.18333	-64
16.19167	-63
16.20000	-64
16.20833	-67
16.21667	-70
16.22500	-74
16.23333	-77
16.24167	-79
16.25000	-80
16.25833	-79
16.26667	-77
16.27500	-75
16.28333	-74
16.29167	-74
16.30000	-77
16.30833	-82
16.31667	-87
16.32500	-89
16.33333	-87
16.34167	-81
16.35000	-74
16.35833	-70
16.36667	-70
16.37500	-73
16.38333	-77
16.39167	-81
16.40000	-81
16.40833	-79
16.41667	-76
16.42500	-75
16.43333	-75
16.44167	-78
16.45000	-82
16.45833	-86
16.46667	-89
16.47500	-90
16.48333	-90
16.49167	-91
16.50000	-92
16.50833	-94
16.51667	-96
16.52500	-98
16.53333	-99
16.54167	-100
16.55000	-100
16.55833	-99
16.56667	-97
16.57500	-96
16.58333	-95
16.59167	-93
16.60000	-90
16.60833	-88
16.61667	-85
16.62500	-84
16.63333	-84
16.64167	-83
16.65000	-82
16.65833	-80
16.66667	-77
16.67500	-77
16.68333	-80
16.69167	-84
16.70000	-90
16.70833	-96
16.71667	-100
16.72500	-102
16.73333	-102
16.74167	-99
16.75000	-96
16.75833	-94
16.76667	-93
16.77500	-94
16.78333	-98
16.79167	-102
16.80000	-105
16.80833	-104
16.81667	-101
16.82500	-96
16.83333	-94
16.84167	-96
16.85000	-102
16.85833	-110
16.86667	-119
16.87500	-123
16.88333	-122
16.89167	-118
16.90000	-114
16.90833	-112
16.91667	-112
16.92500	-112
16.93333	-112
16.94167	-113
16.95000	-114
16.95833	-114
16.96667	-114
16.97500	-111
16.98333	-107
16.99167	-104
17.00000	-101
17.00833	-98
17.01667	-97
17.02500	-96
17.03333	-96
17.04167	-97
17.05000	-99
17.05833	-101
17.06667	-103
17.07500	-102
17.08333	-98
17.09167	-95
17.10000	-93
17.10833	-93
17.11667	-95
17.12500	-98
17.13333	-101
17.14167	-102
17.15000	-104
17.15833	-106
17.16667	-110
17.17500	-112
17.18333	-112
17.19167	-109
17.20000	-105
17.20833	-100
17.21667	-98
17.22500	-99
17.23333	-101
17.24167	-102
17.25000	-101
17.25833	-101
17.26667	-100
17.27500	-100
17.28333	-102
17.29167	-104
17.30000	-106
17.30833	-108
17.31667	-109
17.32500	-111
17.33333	-112
17.34167	-110
17.35000	-107
17.35833	-104
17.36667	-103
17.37500	-102
17.38333	-102
17.39167	-101
17.40000	-100
17.40833	-97
17.41667	-96
17.42500	-97
17.43333	-98
17.44167	-98
17.45000	-96
17.45833	-95
17.46667	-96
17.47500	-99
17.48333	-104
17.49167	-107
17.50000	-107
17.50833	-104
17.51667	-100
17.52500	-97
17.53333	-94
17.54167	-94
17.55000	-94
17.55833	-95
17.56667	-94
17.57500	-93
17.58333	-91
17.59167	-90
17.60000	-89
17.60833	-89
17.61667	-90
17.62500	-91
17.63333	-94
17.64167	-97
17.65000	-102
17.65833	-107
17.66667	-113
17.67500	-118
17.68333	-121
17.69167	-122
17.70000	-122
17.70833	-121
17.71667	-120
17.72500	-120
17.73333	-118
17.74167	-114
17.75000	-107
17.75833	-99
17.76667	-92
17.77500	-88
17.78333	-87
17.79167	-88
17.80000	-90
17.80833	-93
17.81667	-95
17.82500	-95
17.83333	-95
17.84167	-96
17.85000	-98
17.85833	-102
17.86667	-106
17.87500	-109
17.88333	-112
17.89167	-116
17.90000	-120
17.90833	-124
17.91667	-129
17.92500	-132
17.93333	-134
17.94167	-132
17.95000	-129
17.95833	-123
17.96667	-117
17.97500	-113
17.98333	-112
17.99167	-116
18.00000	-121
18.00833	-125
18.01667	-129
18.02500	-130
18.03333	-129
18.04167	-126
18.05000	-122
18.05833	-117
18.06667	-111
18.07500	-109
18.08333	-110
18.09167	-113
18.10000	-116
18.10833	-117
18.11667	-117
18.12500	-117
18.13333	-116
18.14167	-115
18.15000	-114
18.15833	-111
18.16667	-107
18.17500	-103
18.18333	-100
18.19167	-97
18.20000	-97
18.20833	-99
18.21667	-103
18.22500	-110
18.23333	-114
18.24167	-114
18.25000	-111
18.25833	-106
18.26667	-101
18.27500	-98
18.28333	-98
18.29167	-102
18.30000	-108
18.30833	-115
18.31667	-122
18.32500	-128
18.33333	-130
18.34167	-127
18.35000	-122
18.35833	-117
18.36667	-115
18.37500	-116
18.38333	-117
18.39167	-121
18.40000	-125
18.40833	-129
18.41667	-133
18.42500	-137
18.43333	-139
18.44167	-140
18.45000	-138
18.45833	-137
18.46667	-135
18.47500	-134
18.48333	-134
18.49167	-134
18.50000	-133
18.50833	-133
18.51667	-131
18.52500	-130
18.53333	-129
18.54167	-128
18.55000	-128
18.55833	-128
18.56667	-128
18.57500	-127
18.58333	-124
18.59167	-119
18.60000	-112
18.60833	-104
18.61667	-98
18.62500	-92
18.63333	-90
18.64167	-93
18.65000	-98
18.65833	-107
18.66667	-117
18.67500	-125
18.68333	-131
18.69167	-134
18.70000	-135
18.70833	-134
18.71667	-132
18.72500	-128
18.73333	-125
18.74167	-123
18.75000	-122
18.75833	-119
18.76667	-115
18.77500	-111
18.78333	-109
18.79167	-109
18.80000	-111
18.80833	-114
18.81667	-116
18.82500	-115
18.83333	-113
18.84167	-109
18.85000	-106
18.85833	-103
18.86667	-101
18.87500	-101
18.88333	-104
18.89167	-105
18.90000	-102
18.90833	-98
18.91667	-94
18.92500	-91
18.93333	-89
18.94167	-88
18.95000	-89
18.95833	-89
18.96667	-87
18.97500	-86
18.98333	-87
18.99167	-90
19.00000	-94
19.00833	-99
19.01667	-106
19.02500	-113
19.03333	-119
19.04167	-123
19.05000	-125
19.05833	-125
19.06667	-124
19.07500	-120
19.08333	-116
19.09167	-111
19.10000	-104
19.10833	-98
19.11667	-91
19.12500	-86
19.13333	-80
19.14167	-75
19.15000	-71
19.15833	-70
19.16667	-72
19.17500	-77
19.18333	-83
19.19167	-88
19.20000	-90
19.20833	-89
19.21667	-87
19.22500	-85
19.23333	-82
19.24167	-80
19.25000	-77
19.25833	-75
19.26667	-72
19.27500	-69
19.28333	-67
19.29167	-65
19.30000	-59
19.30833	-52
19.31667	-45
19.32500	-40
19.33333	-36
19.34167	-33
19.35000	-31
19.35833	-25
19.36667	-15
19.37500	-4
19.38333	7
19.39167	17
19.40000	26
19.40833	34
19.41667	41
19.42500	49
19.43333	58
19.44167	68
19.45000	78
19.45833	89
19.46667	101
19.47500	116
19.48333	135
19.49167	155
19.50000	176
19.50833	197
19.51667	215
19.52500	231
19.53333	249
19.54167	270
19.55000	295
19.55833	325
19.56667	359
19.57500	394
19.58333	433
19.59167	472
19.60000	512
19.60833	551
19.61667	590
19.62500	628
19.63333	668
19.64167	713
19.65000	762
19.65833	816
19.66667	874
19.67500	934
19.68333	1000
19.69167	1070
19.70000	1147
19.70833	1231
19.71667	1317
19.72500	1408
19.73333	1500
19.74167	1594
19.75000	1691
19.75833	1792
19.76667	1901
19.77500	2014
19.78333	2139
19.79167	2268
19.80000	2405
19.80833	2548
19.81667	2695
19.82500	2853
19.83333	3014
19.84167	3184
19.85000	3357
19.85833	3533
19.86667	3714
19.87500	3896
19.88333	4089
19.89167	4286
19.90000	4495
19.90833	4713
19.91667	4936
19.92500	5170
19.93333	5407
19.94167	5656
19.95000	5910
19.95833	6172
19.96667	6444
19.97500	6716
19.98333	7001
19.99167	7286
20.00000	7581
20.00833	7882
20.01667	8186
20.02500	8504
20.03333	8822
20.04167	9154
20.05000	9490
20.05833	9830
20.06667	10180
20.07500	10531
20.08333	10898
20.09167	11266
20.10000	11644
20.10833	12028
20.11667	12407
20.12500	12794
20.13333	13175
20.14167	13568
20.15000	13961
20.15833	14356
20.16667	14758
20.17500	15153
20.18333	15560
20.19167	15962
20.20000	16373
20.20833	16788
20.21667	17197
20.22500	17615
20.23333	18021
20.24167	18430
20.25000	18834
20.25833	19237
20.26667	19646
20.27500	20045
20.28333	20450
20.29167	20844
20.30000	21236
20.30833	21622
20.31667	21996
20.32500	22371
20.33333	22729
20.34167	23086
20.35000	23434
20.35833	23775
20.36667	24118
20.37500	24447
20.38333	24777
20.39167	25091
20.40000	25397
20.40833	25691
20.41667	25970
20.42500	26243
20.43333	26500
20.44167	26752
20.45000	26991
20.45833	27221
20.46667	27443
20.47500	27649
20.48333	27847
20.49167	28026
20.50000	28189
20.50833	28337
20.51667	28465
20.52500	28581
20.53333	28681
20.54167	28770
20.55000	28847
20.55833	28910
20.56667	28961
20.57500	28997
20.58333	29017
20.59167	29020
20.60000	29006
20.60833	28976
20.61667	28933
20.62500	28876
20.63333	28809
20.64167	28731
20.65000	28643
20.65833	28538
20.66667	28415
20.67500	28278
20.68333	28121
20.69167	27954
20.70000	27775
20.70833	27585
20.71667	27387
20.72500	27175
20.73333	26957
20.74167	26723
20.75000	26483
20.75833	26235
20.76667	25976
20.77500	25715
20.78333	25440
20.79167	25161
20.80000	24870
20.80833	24571
20.81667	24269
20.82500	23952
20.83333	23635
20.84167	23306
20.85000	22976
20.85833	22645
20.86667	22308
20.87500	21975
20.88333	21632
20.89167	21293
20.90000	20949
20.90833	20601
20.91667	20257
20.92500	19905
20.93333	19558
20.94167	19202
20.95000	18848
20.95833	18495
20.96667	18140
20.97500	17797
20.98333	17450
20.99167	17115
21.00000	16780
21.00833	16448
21.01667	16124
21.02500	15795
21.03333	15474
21.04167	15148
21.05000	14828
21.05833	14512
21.06667	14198
21.07500	13897
21.08333	13596
21.09167	13305
21.10000	13014
21.10833	12726
21.11667	12445
21.12500	12163
21.13333	11893
21.14167	11627
21.15000	11372
21.15833	11127
21.16667	10886
21.17500	10655
21.18333	10422
21.19167	10197
21.20000	9974
21.20833	9754
21.21667	9545
21.22500	9338
21.23333	9142
21.24167	8948
21.25000	8761
21.25833	8580
21.26667	8402
21.27500	8232
21.28333	8065
21.29167	7906
21.30000	7752
21.30833	7602
21.31667	7459
21.32500	7318
21.33333	7185
21.34167	7055
21.35000	6932
21.35833	6814
21.36667	6699
21.37500	6589
21.38333	6478
21.39167	6373
21.40000	6271
21.40833	6174
21.41667	6084
21.42500	5996
21.43333	5913
21.44167	5828
21.45000	5746
21.45833	5668
21.46667	5592
21.47500	5523
21.48333	5457
21.49167	5393
21.50000	5326
21.50833	5257
21.51667	5192
21.52500	5128
21.53333	5069
21.54167	5015
21.55000	4965
21.55833	4917
21.56667	4869
21.57500	4823
21.58333	4776
21.59167	4731
21.60000	4686
21.60833	4641
21.61667	4598
21.62500	4557
21.63333	4516
21.64167	4475
21.65000	4437
21.65833	4401
21.66667	4367
21.67500	4337
21.68333	4307
21.69167	4277
21.70000	4245
21.70833	4211
21.71667	4177
21.72500	4143
21.73333	4112
21.74167	4082
21.75000	4055
21.75833	4029
21.76667	4004
21.77500	3979
21.78333	3953
21.79167	3928
21.80000	3903
21.80833	3878
21.81667	3855
21.82500	3832
21.83333	3812
21.84167	3793
21.85000	3775
21.85833	3757
21.86667	3738
21.87500	3718
21.88333	3697
21.89167	3676
21.90000	3655
21.90833	3634
21.91667	3615
21.92500	3596
21.93333	3579
21.94167	3561
21.95000	3543
21.95833	3524
21.96667	3505
21.97500	3486
21.98333	3468
21.99167	3453
22.00000	3440
22.00833	3428
22.01667	3418
22.02500	3408
22.03333	3398
22.04167	3385
22.05000	3370
22.05833	3354
22.06667	3337
22.07500	3321
22.08333	3306
22.09167	3292
22.10000	3279
22.10833	3267
22.11667	3254
22.12500	3242
22.13333	3229
22.14167	3217
22.15000	3205
22.15833	3193
22.16667	3179
22.17500	3164
22.18333	3147
22.19167	3129
22.20000	3112
22.20833	3095
22.21667	3080
22.22500	3063
22.23333	3048
22.24167	3032
22.25000	3017
22.25833	3000
22.26667	2983
22.27500	2965
22.28333	2947
22.29167	2931
22.30000	2918
22.30833	2905
22.31667	2891
22.32500	2874
22.33333	2855
22.34167	2834
22.35000	2812
22.35833	2792
22.36667	2772
22.37500	2753
22.38333	2733
22.39167	2715
22.40000	2698
22.40833	2683
22.41667	2669
22.42500	2655
22.43333	2640
22.44167	2622
22.45000	2602
22.45833	2580
22.46667	2555
22.47500	2530
22.48333	2506
22.49167	2482
22.50000	2460
22.50833	2440
22.51667	2422
22.52500	2406
22.53333	2392
22.54167	2381
22.55000	2369
22.55833	2354
22.56667	2335
22.57500	2313
22.58333	2289
22.59167	2265
22.60000	2244
22.60833	2225
22.61667	2208
22.62500	2192
22.63333	2177
22.64167	2161
22.65000	2144
22.65833	2128
22.66667	2110
22.67500	2094
22.68333	2079
22.69167	2065
22.70000	2052
22.70833	2038
22.71667	2024
22.72500	2008
22.73333	1991
22.74167	1971
22.75000	1950
22.75833	1928
22.76667	1907
22.77500	1890
22.78333	1875
22.79167	1862
22.80000	1850
22.80833	1839
22.81667	1827
22.82500	1815
22.83333	1804
22.84167	1794
22.85000	1783
22.85833	1771
22.86667	1758
22.87500	1746
22.88333	1734
22.89167	1721
22.90000	1707
22.90833	1692
22.91667	1678
22.92500	1664
22.93333	1653
22.94167	1645
22.95000	1640
22.95833	1636
22.96667	1634
22.97500	1632
22.98333	1632
22.99167	1631
23.00000	1627
23.00833	1620
23.01667	1609
23.02500	1596
23.03333	1584
23.04167	1573
23.05000	1564
23.05833	1556
23.06667	1549
23.07500	1541
23.08333	1534
23.09167	1526
23.10000	1518
23.10833	1510
23.11667	1503
23.12500	1497
23.13333	1494
23.14167	1492
23.15000	1493
23.15833	1494
23.16667	1494
23.17500	1493
23.18333	1490
23.19167	1486
23.20000	1484
23.20833	1483
23.21667	1481
23.22500	1477
23.23333	1469
23.24167	1457
23.25000	1446
23.25833	1437
23.26667	1431
23.27500	1426
23.28333	1421
23.29167	1416
23.30000	1410
23.30833	1404
23.31667	1398
23.32500	1394
23.33333	1390
23.34167	1387
23.35000	1385
23.35833	1383
23.36667	1381
23.37500	1378
23.38333	1375
23.39167	1374
23.40000	1374
23.40833	1375
23.41667	1376
23.42500	1374
23.43333	1368
23.44167	1359
23.45000	1349
23.45833	1342
23.46667	1336
23.47500	1330
23.48333	1324
23.49167	1316
23.50000	1308
23.50833	1301
23.51667	1295
23.52500	1291
23.53333	1287
23.54167	1285
23.55000	1284
23.55833	1285
23.56667	1286
23.57500	1285
23.58333	1279
23.59167	1270
23.60000	1261
23.60833	1253
23.61667	1247
23.62500	1245
23.63333	1241
23.64167	1235
23.65000	1228
23.65833	1222
23.66667	1219
23.67500	1217
23.68333	1215
23.69167	1211
23.70000	1206
23.70833	1199
23.71667	1194
23.72500	1190
23.73333	1186
23.74167	1183
23.75000	1181
23.75833	1177
23.76667	1173
23.77500	1168
23.78333	1163
23.79167	1157
23.80000	1152
23.80833	1148
23.81667	1143
23.82500	1138
23.83333	1133
23.84167	1130
23.85000	1128
23.85833	1129
23.86667	1133
23.87500	1135
23.88333	1134
23.89167	1131
23.90000	1126
23.90833	1121
23.91667	1119
23.92500	1120
23.93333	1121
23.94167	1121
23.95000	1118
23.95833	1113
23.96667	1107
23.97500	1102
23.98333	1100
23.99167	1100
24.00000	1102
24.00833	1103
24.01667	1103
24.02500	1100
24.03333	1096
24.04167	1092
24.05000	1088
24.05833	1086
24.06667	1087
24.07500	1091
24.08333	1097
24.09167	1103
24.10000	1110
24.10833	1116
24.11667	1121
24.12500	1123
24.13333	1123
24.14167	1120
24.15000	1118
24.15833	1117
24.16667	1119
24.17500	1124
24.18333	1134
24.19167	1144
24.20000	1152
24.20833	1160
24.21667	1167
24.22500	1172
24.23333	1178
24.24167	1184
24.25000	1189
24.25833	1194
24.26667	1197
24.27500	1201
24.28333	1205
24.29167	1211
24.30000	1219
24.30833	1228
24.31667	1236
24.32500	1243
24.33333	1248
24.34167	1251
24.35000	1253
24.35833	1256
24.36667	1262
24.37500	1269
24.38333	1279
24.39167	1291
24.40000	1303
24.40833	1317
24.41667	1330
24.42500	1344
24.43333	1356
24.44167	1368
24.45000	1377
24.45833	1383
24.46667	1387
24.47500	1389
24.48333	1389
24.49167	1391
24.50000	1398
24.50833	1409
24.51667	1424
24.52500	1443
24.53333	1460
24.54167	1475
24.55000	1486
24.55833	1492
24.56667	1494
24.57500	1493
24.58333	1491
24.59167	1488
24.60000	1488
24.60833	1489
24.61667	1493
24.62500	1500
24.63333	1509
24.64167	1520
24.65000	1531
24.65833	1540
24.66667	1548
24.67500	1552
24.68333	1552
24.69167	1550
24.70000	1548
24.70833	1544
24.71667	1540
24.72500	1535
24.73333	1531
24.74167	1527
24.75000	1524
24.75833	1523
24.76667	1524
24.77500	1526
24.78333	1530
24.79167	1535
24.80000	1539
24.80833	1542
24.81667	1544
24.82500	1542
24.83333	1538
24.84167	1530
24.85000	1522
24.85833	1514
24.86667	1507
24.87500	1503
24.88333	1502
24.89167	1502
24.90000	1501
24.90833	1499
24.91667	1495
24.92500	1488
24.93333	1480
24.94167	1473
24.95000	1467
24.95833	1460
24.96667	1452
24.97500	1442
24.98333	1429
24.99167	1415
25.00000	1403
25.00833	1392
25.01667	1382
25.02500	1373
25.03333	1365
25.04167	1359
25.05000	1353
25.05833	1349
25.06667	1344
25.07500	1339
25.08333	1332
25.09167	1325
25.10000	1319
25.10833	1312
25.11667	1306
25.12500	1299
25.13333	1290
25.14167	1277
25.15000	1262
25.15833	1246
25.16667	1230
25.17500	1219
25.18333	1214
25.19167	1210
25.20000	1207
25.20833	1202
25.21667	1196
25.22500	1189
25.23333	1183
25.24167	1179
25.25000	1174
25.25833	1168
25.26667	1162
25.27500	1156
25.28333	1149
25.29167	1143
25.30000	1136
25.30833	1129
25.31667	1123
25.32500	1117
25.33333	1112
25.34167	1107
25.35000	1101
25.35833	1093
25.36667	1082
25.37500	1071
25.38333	1060
25.39167	1050
25.40000	1045
25.40833	1042
25.41667	1041
25.42500	1040
25.43333	1037
25.44167	1033
25.45000	1028
25.45833	1023
25.46667	1018
25.47500	1014
25.48333	1009
25.49167	1004
25.50000	1002
25.50833	1002
25.51667	1002
25.52500	1002
25.53333	1001
25.54167	1000
25.55000	1000
25.55833	997
25.56667	993
25.57500	989
25.58333	985
25.59167	982
25.60000	980
25.60833	978
25.61667	976
25.62500	976
25.63333	977
25.64167	979
25.65000	980
25.65833	978
25.66667	972
25.67500	964
25.68333	957
25.69167	954
25.70000	953
25.70833	956
25.71667	959
25.72500	963
25.73333	964
25.74167	964
25.75000	960
25.75833	956
25.76667	951
25.77500	949
25.78333	951
25.79167	956
25.80000	961
25.80833	964
25.81667	967
25.82500	967
25.83333	967
25.84167	967
25.85000	968
25.85833	970
25.86667	973
25.87500	976
25.88333	979
25.89167	982
25.90000	986
25.90833	991
25.91667	995
25.92500	997
25.93333	996
25.94167	993
25.95000	988
25.95833	986
25.96667	986
25.97500	990
25.98333	998
25.99167	1007
26.00000	1016
26.00833	1024
26.01667	1029
26.02500	1030
26.03333	1031
26.04167	1032
26.05000	1036
26.05833	1042
26.06667	1050
26.07500	1058
26.08333	1065
26.09167	1072
26.10000	1079
26.10833	1086
26.11667	1095
26.12500	1106
26.13333	1115
26.14167	1121
26.15000	1124
26.15833	1124
26.16667	1121
26.17500	1119
26.18333	1119
26.19167	1122
26.20000	1127
26.20833	1134
26.21667	1145
26.22500	1159
26.23333	1174
26.24167	1188
26.25000	1200
26.25833	1209
26.26667	1213
26.27500	1216
26.28333	1219
26.29167	1224
26.30000	1231
26.30833	1240
26.31667	1248
26.32500	1257
26.33333	1266
26.34167	1277
26.35000	1288
26.35833	1300
26.36667	1312
26.37500	1323
26.38333	1332
26.39167	1341
26.40000	1350
26.40833	1359
26.41667	1368
26.42500	1377
26.43333	1384
26.44167	1389
26.45000	1394
26.45833	1400
26.46667	1406
26.47500	1414
26.48333	1424
26.49167	1434
26.50000	1443
26.50833	1452
26.51667	1460
26.52500	1468
26.53333	1477
26.54167	1486
26.55000	1494
26.55833	1501
26.56667	1505
26.57500	1508
26.58333	1508
26.59167	1509
26.60000	1511
26.60833	1514
26.61667	1518
26.62500	1522
26.63333	1525
26.64167	1526
26.65000	1525
26.65833	1523
26.66667	1521
26.67500	1522
26.68333	1527
26.69167	1535
26.70000	1544
26.70833	1553
26.71667	1559
26.72500	1561
26.73333	1560
26.74167	1557
26.75000	1553
26.75833	1552
26.76667	1552
26.77500	1553
26.78333	1553
26.79167	1552
26.80000	1550
26.80833	1548
26.81667	1547
26.82500	1548
26.83333	1549
26.84167	1551
26.85000	1552
26.85833	1551
26.86667	1548
26.87500	1542
26.88333	1534
26.89167	1527
26.90000	1521
26.90833	1518
26.91667	1515
26.92500	1511
26.93333	1506
26.94167	1501
26.95000	1495
26.95833	1491
26.96667	1489
26.97500	1487
26.98333	1484
26.99167	1480
27.00000	1476
27.00833	1473
27.01667	1468
27.02500	1461
27.03333	1452
27.04167	1440
27.05000	1429
27.05833	1420
27.06667	1413
27.07500	1407
27.08333	1402
27.09167	1397
27.10000	1391
27.10833	1384
27.11667	1377
27.12500	1372
27.13333	1367
27.14167	1363
27.15000	1359
27.15833	1356
27.16667	1353
27.17500	1351
27.18333	1348
27.19167	1344
27.20000	1339
27.20833	1332
27.21667	1324
27.22500	1316
27.23333	1309
27.24167	1305
27.25000	1303
27.25833	1303
27.26667	1304
27.27500	1304
27.28333	1303
27.29167	1300
27.30000	1297
27.30833	1294
27.31667	1289
27.32500	1284
27.33333	1278
27.34167	1272
27.35000	1267
27.35833	1263
27.36667	1261
27.37500	1261
27.38333	1260
27.39167	1260
27.40000	1262
27.40833	1265
27.41667	1268
27.42500	1272
27.43333	1274
27.44167	1274
27.45000	1273
27.45833	1271
27.46667	1268
27.47500	1266
27.48333	1263
27.49167	1261
27.50000	1258
27.50833	1256
27.51667	1256
27.52500	1260
27.53333	1265
27.54167	1270
27.55000	1274
27.55833	1275
27.56667	1273
27.57500	1270
27.58333	1268
27.59167	1267
27.60000	1269
27.60833	1274
27.61667	1281
27.62500	1289
27.63333	1297
27.64167	1302
27.65000	1306
27.65833	1309
27.66667	1312
27.67500	1317
27.68333	1324
27.69167	1333
27.70000	1343
27.70833	1354
27.71667	1362
27.72500	1368
27.73333	1372
27.74167	1376
27.75000	1380
27.75833	1384
27.76667	1389
27.77500	1394
27.78333	1400
27.79167	1407
27.80000	1416
27.80833	1427
27.81667	1440
27.82500	1454
27.83333	1467
27.84167	1479
27.85000	1488
27.85833	1495
27.86667	1501
27.87500	1505
27.88333	1509
27.89167	1514
27.90000	1520
27.90833	1528
27.91667	1536
27.92500	1546
27.93333	1558
27.94167	1572
27.95000	1586
27.95833	1598
27.96667	1607
27.97500	1615
27.98333	1621
27.99167	1628
28.00000	1637
28.00833	1647
28.01667	1656
28.02500	1662
28.03333	1665
28.04167	1668
28.05000	1672
28.05833	1679
28.06667	1691
28.07500	1705
28.08333	1721
28.09167	1737
28.10000	1749
28.10833	1760
28.11667	1768
28.12500	1774
28.13333	1783
28.14167	1796
28.15000	1811
28.15833	1826
28.16667	1841
28.17500	1854
28.18333	1863
28.19167	1871
28.20000	1878
28.20833	1885
28.21667	1892
28.22500	1899
28.23333	1906
28.24167	1913
28.25000	1920
28.25833	1927
28.26667	1932
28.27500	1936
28.28333	1939
28.29167	1941
28.30000	1943
28.30833	1945
28.31667	1947
28.32500	1951
28.33333	1954
28.34167	1957
28.35000	1961
28.35833	1965
28.36667	1969
28.37500	1974
28.38333	1979
28.39167	1984
28.40000	1989
28.40833	1993
28.41667	1997
28.42500	2000
28.43333	2005
28.44167	2010
28.45000	2017
28.45833	2023
28.46667	2028
28.47500	2031
28.48333	2033
28.49167	2033
28.50000	2033
28.50833	2033
28.51667	2031
28.52500	2027
28.53333	2024
28.54167	2022
28.55000	2022
28.55833	2025
28.56667	2029
28.57500	2032
28.58333	2033
28.59167	2032
28.60000	2030
28.60833	2028
28.61667	2026
28.62500	2026
28.63333	2026
28.64167	2025
28.65000	2023
28.65833	2021
28.66667	2022
28.67500	2024
28.68333	2027
28.69167	2028
28.70000	2028
28.70833	2026
28.71667	2023
28.72500	2022
28.73333	2021
28.74167	2020
28.75000	2019
28.75833	2019
28.76667	2021
28.77500	2024
28.78333	2029
28.79167	2034
28.80000	2038
28.80833	2042
28.81667	2044
28.82500	2043
28.83333	2040
28.84167	2035
28.85000	2030
28.85833	2028
28.86667	2030
28.87500	2033
28.88333	2038
28.89167	2043
28.90000	2047
28.90833	2050
28.91667	2055
28.92500	2062
28.93333	2068
28.94167	2072
28.95000	2076
28.95833	2078
28.96667	2080
28.97500	2083
28.98333	2085
28.99167	2086
29.00000	2088
29.00833	2090
29.01667	2094
29.02500	2099
29.03333	2105
29.04167	2110
29.05000	2114
29.05833	2117
29.06667	2121
29.07500	2126
29.08333	2133
29.09167	2142
29.10000	2150
29.10833	2159
29.11667	2170
29.12500	2183
29.13333	2199
29.14167	2217
29.15000	2234
29.15833	2250
29.16667	2264
29.17500	2275
29.18333	2285
29.19167	2294
29.20000	2306
29.20833	2320
29.21667	2336
29.22500	2352
29.23333	2367
29.24167	2381
29.25000	2394
29.25833	2407
29.26667	2420
29.27500	2434
29.28333	2450
29.29167	2468
29.30000	2487
29.30833	2508
29.31667	2529
29.32500	2550
29.33333	2570
29.34167	2590
29.35000	2611
29.35833	2631
29.36667	2654
29.37500	2677
29.38333	2704
29.39167	2731
29.40000	2758
29.40833	2786
29.41667	2818
29.42500	2853
29.43333	2889
29.44167	2926
29.45000	2960
29.45833	2989
29.46667	3015
29.47500	3042
29.48333	3074
29.49167	3110
29.50000	3153
29.50833	3199
29.51667	3244
29.52500	3290
29.53333	3337
29.54167	3387
29.55000	3439
29.55833	3491
29.56667	3545
29.57500	3596
29.58333	3647
29.59167	3698
29.60000	3753
29.60833	3810
29.61667	3871
29.62500	3939
29.63333	4011
29.64167	4094
29.65000	4182
29.65833	4276
29.66667	4374
29.67500	4472
29.68333	4575
29.69167	4678
29.70000	4785
29.70833	4895
29.71667	5009
29.72500	5132
29.73333	5260
29.74167	5397
29.75000	5541
29.75833	5692
29.76667	5854
29.77500	6019
29.78333	6195
29.79167	6374
29.80000	6564
29.80833	6763
29.81667	6970
29.82500	7195
29.83333	7425
29.84167	7671
29.85000	7924
29.85833	8188
29.86667	8468
29.87500	8756
29.88333	9066
29.89167	9386
29.90000	9722
29.90833	10073
29.91667	10431
29.92500	10810
29.93333	11197
29.94167	11610
29.95000	12037
29.95833	12480
29.96667	12948
29.97500	13422
29.98333	13924
29.99167	14437
30.00000	14977
30.00833	15541
30.01667	16118
30.02500	16727
30.03333	17338
30.04167	17977
30.05000	18627
30.05833	19293
30.06667	19988
30.07500	20692
30.08333	21439
30.09167	22197
30.10000	22986
30.10833	23800
30.11667	24618
30.12500	25472
30.13333	26322
30.14167	27205
30.15000	28100
30.15833	29011
30.16667	29957
30.17500	30905
30.18333	31898
30.19167	32895
30.20000	33918
30.20833	34961
30.21667	35997
30.22500	37065
30.23333	38119
30.24167	39203
30.25000	40292
30.25833	41391
30.26667	42522
30.27500	43642
30.28333	44801
30.29167	45947
30.30000	47102
30.30833	48264
30.31667	49404
30.32500	50567
30.33333	51705
30.34167	52864
30.35000	54017
30.35833	55164
30.36667	56329
30.37500	57467
30.38333	58629
30.39167	59766
30.40000	60900
30.40833	62027
30.41667	63120
30.42500	64221
30.43333	65283
30.44167	66351
30.45000	67399
30.45833	68428
30.46667	69459
30.47500	70450
30.48333	71442
30.49167	72398
30.50000	73338
30.50833	74259
30.51667	75140
30.52500	76013
30.53333	76839
30.54167	77648
30.55000	78425
30.55833	79171
30.56667	79903
30.57500	80587
30.58333	81251
30.59167	81870
30.60000	82456
30.60833	83010
30.61667	83519
30.62500	84003
30.63333	84442
30.64167	84852
30.65000	85226
30.65833	85562
30.66667	85869
30.67500	86132
30.68333	86361
30.69167	86549
30.70000	86695
30.70833	86802
30.71667	86865
30.72500	86888
30.73333	86872
30.74167	86815
30.75000	86722
30.75833	86588
30.76667	86416
30.77500	86210
30.78333	85964
30.79167	85688
30.80000	85375
30.80833	85026
30.81667	84643
30.82500	84211
30.83333	83750
30.84167	83243
30.85000	82706
30.85833	82135
30.86667	81524
30.87500	80897
30.88333	80228
30.89167	79545
30.90000	78832
30.90833	78091
30.91667	77334
30.92500	76531
30.93333	75719
30.94167	74863
30.95000	73988
30.95833	73092
30.96667	72158
30.97500	71227
30.98333	70257
30.99167	69290
31.00000	68303
31.00833	67299
31.01667	66296
31.02500	65257
31.03333	64227
31.04167	63165
31.05000	62099
31.05833	61032
31.06667	59944
31.07500	58877
31.08333	57783
31.09167	56706
31.10000	55618
31.10833	54523
31.11667	53443
31.12500	52337
31.13333	51256
31.14167	50158
31.15000	49071
31.15833	47998
31.16667	46914
31.17500	45862
31.18333	44795
31.19167	43755
31.20000	42720
31.20833	41689
31.21667	40683
31.22500	39664
31.23333	38675
31.24167	37676
31.25000	36695
31.25833	35736
31.26667	34782
31.27500	33868
31.28333	32954
31.29167	32071
31.30000	31196
31.30833	30329
31.31667	29488
31.32500	28641
31.33333	27827
31.34167	27015
31.35000	26226
31.35833	25463
31.36667	24710
31.37500	23996
31.38333	23286
31.39167	22605
31.40000	21934
31.40833	21271
31.41667	20632
31.42500	19993
31.43333	19385
31.44167	18787
31.45000	18210
31.45833	17653
31.46667	17102
31.47500	16579
31.48333	16059
31.49167	15565
31.50000	15085
31.50833	14619
31.51667	14174
31.52500	13731
31.53333	13310
31.54167	12894
31.55000	12495
31.55833	12114
31.56667	11744
31.57500	11398
31.58333	11058
31.59167	10735
31.60000	10419
31.60833	10107
31.61667	9810
31.62500	9517
31.63333	9241
31.64167	8972
31.65000	8716
31.65833	8474
31.66667	8239
31.67500	8021
31.68333	7807
31.69167	7603
31.70000	7404
31.70833	7209
31.71667	7021
31.72500	6833
31.73333	6656
31.74167	6485
31.75000	6324
31.75833	6173
31.76667	6029
31.77500	5892
31.78333	5755
31.79167	5626
31.80000	5501
31.80833	5381
31.81667	5268
31.82500	5157
31.83333	5054
31.84167	4954
31.85000	4859
31.85833	4768
31.86667	4678
31.87500	4593
31.88333	4510
31.89167	4432
31.90000	4359
31.90833	4289
31.91667	4224
31.92500	4161
31.93333	4103
31.94167	4048
31.95000	3996
31.95833	3947
31.96667	3900
31.97500	3854
31.98333	3808
31.99167	3765
32.00000	3721
32.00833	3679
32.01667	3639
32.02500	3600
32.03333	3566
32.04167	3534
32.05000	3504
32.05833	3478
32.06667	3454
32.07500	3434
32.08333	3414
32.09167	3396
32.10000	3379
32.10833	3364
32.11667	3352
32.12500	3342
32.13333	3335
32.14167	3329
32.15000	3326
32.15833	3323
32.16667	3321
32.17500	3319
32.18333	3318
32.19167	3320
32.20000	3323
32.20833	3330
32.21667	3340
32.22500	3353
32.23333	3366
32.24167	3378
32.25000	3389
32.25833	3400
32.26667	3413
32.27500	3429
32.28333	3450
32.29167	3476
32.30000	3504
32.30833	3535
32.31667	3565
32.32500	3597
32.33333	3631
32.34167	3669
32.35000	3710
32.35833	3754
32.36667	3801
32.37500	3848
32.38333	3897
32.39167	3950
32.40000	4008
32.40833	4071
32.41667	4137
32.42500	4208
32.43333	4279
32.44167	4353
32.45000	4430
32.45833	4512
32.46667	4603
32.47500	4696
32.48333	4795
32.49167	4895
32.50000	4999
32.50833	5108
32.51667	5222
32.52500	5345
32.53333	5471
32.54167	5606
32.55000	5748
32.55833	5899
32.56667	6061
32.57500	6227
32.58333	6402
32.59167	6580
32.60000	6765
32.60833	6959
32.61667	7162
32.62500	7382
32.63333	7608
32.64167	7850
32.65000	8100
32.65833	8356
32.66667	8625
32.67500	8898
32.68333	9189
32.69167	9486
32.70000	9798
32.70833	10124
32.71667	10458
32.72500	10812
32.73333	11172
32.74167	11553
32.75000	11945
32.75833	12352
32.76667	12781
32.77500	13214
32.78333	13669
32.79167	14131
32.80000	14610
32.80833	15105
32.81667	15609
32.82500	16142
32.83333	16680
32.84167	17246
32.85000	17824
32.85833	18417
32.86667	19036
32.87500	19655
32.88333	20304
32.89167	20954
32.90000	21623
32.90833	22310
32.91667	23004
32.92500	23731
32.93333	24458
32.94167	25215
32.95000	25979
32.95833	26748
32.96667	27539
32.97500	28323
32.98333	29135
32.99167	29945
33.00000	30774
33.00833	31620
33.01667	32464
33.02500	33337
33.03333	34198
33.04167	35080
33.05000	35960
33.05833	36839
33.06667	37735
33.07500	38613
33.08333	39516
33.09167	40406
33.10000	41306
33.10833	42215
33.11667	43115
33.12500	44040
33.13333	44942
33.14167	45854
33.15000	46752
33.15833	47637
33.16667	48528
33.17500	49396
33.18333	50280
33.19167	51145
33.20000	52012
33.20833	52878
33.21667	53723
33.22500	54577
33.23333	55399
33.24167	56219
33.25000	57019
33.25833	57798
33.26667	58572
33.27500	59312
33.28333	60051
33.29167	60763
33.30000	61465
33.30833	62157
33.31667	62822
33.32500	63481
33.33333	64090
33.34167	64682
33.35000	65308
33.35833	65917
33.36667	66463
33.37500	66941
33.38333	67414
33.39167	67909
33.40000	68380
33.40833	68807
33.41667	69197
33.42500	69555
33.43333	69877
33.44167	70182
33.45000	70466
33.45833	70725
33.46667	70967
33.47500	71178
33.48333	71366
33.49167	71524
33.50000	71653
33.50833	71761
33.51667	71842
33.52500	71892
33.53333	71911
33.54167	71899
33.55000	71860
33.55833	71791
33.56667	71692
33.57500	71568
33.58333	71412
33.59167	71232
33.60000	71022
33.60833	70770
33.61667	70490
33.62500	70205
33.63333	69914
33.64167	69592
33.65000	69243
33.65833	68864
33.66667	68446
33.67500	68010
33.68333	67538
33.69167	67053
33.70000	66546
33.70833	66016
33.71667	65474
33.72500	64880
33.73333	64238
33.74167	63594
33.75000	62980
33.75833	62361
33.76667	61707
33.77500	61045
33.78333	60344
33.79167	59636
33.80000	58910
33.80833	58166
33.81667	57424
33.82500	56653
33.83333	55902
33.84167	55130
33.85000	54270
33.85833	53385
33.86667	52545
33.87500	51752
33.88333	50939
33.89167	50128
33.90000	49306
33.90833	48470
33.91667	47646
33.92500	46801
33.93333	45974
33.94167	45134
33.95000	44295
33.95833	43459
33.96667	42604
33.97500	41766
33.98333	40909
33.99167	40068
34.00000	39229
34.00833	38393
34.01667	37580
34.02500	36758
34.03333	35960
34.04167	35154
34.05000	34357
34.05833	33572
34.06667	32781
34.07500	32037
34.08333	31277
34.09167	30463
34.10000	29662
34.10833	28929
34.11667	28242
34.12500	27550
34.13333	26877
34.14167	26198
34.15000	25527
34.15833	24868
34.16667	24206
34.17500	23569
34.18333	22931
34.19167	22316
34.20000	21713
34.20833	21118
34.21667	20545
34.22500	19970
34.23333	19419
34.24167	18871
34.25000	18336
34.25833	17815
34.26667	17296
34.27500	16800
34.28333	16307
34.29167	15835
34.30000	15376
34.30833	14924
34.31667	14491
34.32500	14056
34.33333	13642
34.34167	13233
34.35000	12836
34.35833	12451
34.36667	12069
34.37500	11704
34.38333	11338
34.39167	10988
34.40000	10652
34.40833	10327
34.41667	10020
34.42500	9716
34.43333	9426
34.44167	9138
34.45000	8859
34.45833	8590
34.46667	8326
34.47500	8077
34.48333	7833
34.49167	7601
34.50000	7376
34.50833	7155
34.51667	6943
34.52500	6731
34.53333	6527
34.54167	6323
34.55000	6124
34.55833	5932
34.56667	5742
34.57500	5565
34.58333	5394
34.59167	5234
34.60000	5083
34.60833	4938
34.61667	4800
34.62500	4661
34.63333	4527
34.64167	4392
34.65000	4261
34.65833	4135
34.66667	4013
34.67500	3899
34.68333	3789
34.69167	3685
34.70000	3586
34.70833	3488
34.71667	3395
34.72500	3302
34.73333	3213
34.74167	3124
34.75000	3039
34.75833	2957
34.76667	2877
34.77500	2801
34.78333	2724
34.79167	2648
34.80000	2573
34.80833	2499
34.81667	2428
34.82500	2360
34.83333	2297
34.84167	2239
34.85000	2184
34.85833	2132
34.86667	2081
34.87500	2034
34.88333	1987
34.89167	1944
34.90000	1902
34.90833	1862
34.91667	1822
34.92500	1782
34.93333	1742
34.94167	1701
34.95000	1659
34.95833	1620
34.96667	1581
34.97500	1546
34.98333	1513
34.99167	1482
35.00000	1451
35.00833	1421
35.01667	1392
35.02500	1362
35.03333	1333
35.04167	1307
35.05000	1282
35.05833	1260
35.06667	1239
35.07500	1220
35.08333	1202
35.09167	1185
35.10000	1168
35.10833	1148
35.11667	1125
35.12500	1099
35.13333	1075
35.14167	1053
35.15000	1036
35.15833	1022
35.16667	1011
35.17500	1000
35.18333	987
35.19167	973
35.20000	957
35.20833	940
35.21667	923
35.22500	905
35.23333	888
35.24167	870
35.25000	852
35.25833	835
35.26667	819
35.27500	805
35.28333	794
35.29167	785
35.30000	779
35.30833	774
35.31667	768
35.32500	761
35.33333	751
35.34167	740
35.35000	729
35.35833	718
35.36667	709
35.37500	700
35.38333	692
35.39167	682
35.40000	671
35.40833	658
35.41667	647
35.42500	637
35.43333	630
35.44167	627
35.45000	626
35.45833	625
35.46667	622
35.47500	618
35.48333	614
35.49167	610
35.50000	607
35.50833	603
35.51667	596
35.52500	588
35.53333	578
35.54167	569
35.55000	560
35.55833	553
35.56667	547
35.57500	541
35.58333	533
35.59167	524
35.60000	515
35.60833	507
35.61667	503
35.62500	501
35.63333	501
35.64167	501
35.65000	500
35.65833	500
35.66667	500
35.67500	500
35.68333	500
35.69167	498
35.70000	492
35.70833	484
35.71667	477
35.72500	471
35.73333	466
35.74167	462
35.75000	458
35.75833	455
35.76667	452
35.77500	450
35.78333	449
35.79167	450
35.80000	450
35.80833	450
35.81667	448
35.82500	445
35.83333	442
35.84167	438
35.85000	435
35.85833	433
35.86667	433
35.87500	434
35.88333	434
35.89167	434
35.90000	433
35.90833	430
35.91667	424
35.92500	415
35.93333	407
35.94167	402
35.95000	400
35.95833	400
35.96667	403
35.97500	405
35.98333	407
35.99167	406
36.00000	403
36.00833	397
36.01667	390
36.02500	383
36.03333	379
36.04167	380
36.05000	385
36.05833	389
36.06667	393
36.07500	396
36.08333	398
36.09167	400
36.10000	400
36.10833	398
36.11667	394
36.12500	388
36.13333	382
36.14167	380
36.15000	381
36.15833	383
36.16667	385
36.17500	384
36.18333	381
36.19167	376
36.20000	369
36.20833	362
36.21667	357
36.22500	354
36.23333	353
36.24167	354
36.25000	355
36.25833	354
36.26667	352
36.27500	348
36.28333	345
36.29167	342
36.30000	341
36.30833	341
36.31667	343
36.32500	346
36.33333	349
36.34167	349
36.35000	348
36.35833	346
36.36667	343
36.37500	341
36.38333	342
36.39167	343
36.40000	343
36.40833	341
36.41667	340
36.42500	340
36.43333	340
36.44167	339
36.45000	338
36.45833	335
36.46667	331
36.47500	325
36.48333	320
36.49167	316
36.50000	313
36.50833	311
36.51667	309
36.52500	310
36.53333	313
36.54167	318
36.55000	323
36.55833	327
36.56667	330
36.57500	331
36.58333	330
36.59167	326
36.60000	322
36.60833	316
36.61667	312
36.62500	309
36.63333	309
36.64167	310
36.65000	311
36.65833	311
36.66667	310
36.67500	310
36.68333	314
36.69167	320
36.70000	326
36.70833	330
36.71667	331
36.72500	331
36.73333	329
36.74167	325
36.75000	320
36.75833	314
36.76667	306
36.77500	301
36.78333	298
36.79167	298
36.80000	298
36.80833	297
36.81667	294
36.82500	290
36.83333	286
36.84167	285
36.85000	287
36.85833	290
36.86667	293
36.87500	295
36.88333	295
36.89167	294
36.90000	292
36.90833	291
36.91667	289
36.92500	286
36.93333	284
36.94167	283
36.95000	284
36.95833	285
36.96667	284
36.97500	282
36.98333	281
36.99167	280
37.00000	281
37.00833	283
37.01667	285
37.02500	286
37.03333	284
37.04167	279
37.05000	274
37.05833	270
37.06667	266
37.07500	265
37.08333	268
37.09167	272
37.10000	274
37.10833	273
37.11667	271
37.12500	268
37.13333	267
37.14167	270
37.15000	274
37.15833	278
37.16667	280
37.17500	279
37.18333	275
37.19167	271
37.20000	268
37.20833	268
37.21667	269
37.22500	269
37.23333	270
37.24167	269
37.25000	267
37.25833	265
37.26667	263
37.27500	261
37.28333	259
37.29167	257
37.30000	254
37.30833	250
37.31667	247
37.32500	244
37.33333	242
37.34167	244
37.35000	247
37.35833	250
37.36667	253
37.37500	256
37.38333	256
37.39167	256
37.40000	254
37.40833	253
37.41667	254
37.42500	258
37.43333	265
37.44167	275
37.45000	285
37.45833	293
37.46667	299
37.47500	303
37.48333	304
37.49167	304
37.50000	303
37.50833	302
37.51667	301
37.52500	300
37.53333	299
37.54167	298
37.55000	297
37.55833	294
37.56667	290
37.57500	287
37.58333	285
37.59167	283
37.60000	282
37.60833	283
37.61667	284
37.62500	284
37.63333	284
37.64167	285
37.65000	287
37.65833	289
37.66667	291
37.67500	293
37.68333	295
37.69167	297
37.70000	299
37.70833	303
37.71667	306
37.72500	310
37.73333	315
37.74167	321
37.75000	326
37.75833	328
37.76667	328
37.77500	326
37.78333	323
37.79167	320
37.80000	318
37.80833	318
37.81667	318
37.82500	318
37.83333	318
37.84167	321
37.85000	325
37.85833	329
37.86667	333
37.87500	336
37.88333	338
37.89167	339
37.90000	338
37.90833	336
37.91667	334
37.92500	332
37.93333	332
37.94167	330
37.95000	328
37.95833	325
37.96667	322
37.97500	321
37.98333	323
37.99167	326
38.00000	329
38.00833	332
38.01667	334
38.02500	335
38.03333	337
38.04167	339
38.05000	342
38.05833	343
38.06667	343
38.07500	343
38.08333	343
38.09167	344
38.10000	346
38.10833	348
38.11667	350
38.12500	352
38.13333	352
38.14167	354
38.15000	355
38.15833	358
38.16667	361
38.17500	365
38.18333	369
38.19167	372
38.20000	372
38.20833	368
38.21667	364
38.22500	359
38.23333	355
38.24167	351
38.25000	349
38.25833	347
38.26667	345
38.27500	345
38.28333	347
38.29167	348
38.30000	349
38.30833	348
38.31667	346
38.32500	344
38.33333	341
38.34167	340
38.35000	339
38.35833	339
38.36667	340
38.37500	341
38.38333	343
38.39167	344
38.40000	343
38.40833	340
38.41667	335
38.42500	329
38.43333	324
38.44167	319
38.45000	317
38.45833	318
38.46667	323
38.47500	330
38.48333	337
38.49167	341
38.50000	340
38.50833	334
38.51667	327
38.52500	319
38.53333	313
38.54167	309
38.55000	308
38.55833	310
38.56667	313
38.57500	315
38.58333	315
38.59167	313
38.60000	312
38.60833	312
38.61667	314
38.62500	316
38.63333	317
38.64167	314
38.65000	310
38.65833	304
38.66667	299
38.67500	294
38.68333	290
38.69167	286
38.70000	283
38.70833	280
38.71667	279
38.72500	280
38.73333	282
38.74167	286
38.75000	290
38.75833	294
38.76667	296
38.77500	296
38.78333	293
38.79167	288
38.80000	281
38.80833	275
38.81667	272
38.82500	272
38.83333	275
38.84167	279
38.85000	281
38.85833	281
38.86667	276
38.87500	272
38.88333	269
38.89167	268
38.90000	269
38.90833	269
38.91667	269
38.92500	266
38.93333	262
38.94167	257
38.95000	250
38.95833	245
38.96667	242
38.97500	242
38.98333	246
38.99167	251
39.00000	255
39.00833	257
39.01667	257
39.02500	255
39.03333	252
39.04167	250
39.05000	250
39.05833	251
39.06667	253
39.07500	254
39.08333	253
39.09167	251
39.10000	250
39.10833	250
39.11667	250
39.12500	251
39.13333	252
39.14167	251
39.15000	249
39.15833	247
39.16667	245
39.17500	245
39.18333	249
39.19167	255
39.20000	261
39.20833	265
39.21667	265
39.22500	262
39.23333	257
39.24167	251
39.25000	246
39.25833	241
39.26667	235
39.27500	230
39.28333	225
39.29167	221
39.30000	220
39.30833	222
39.31667	225
39.32500	229
39.33333	231
39.34167	232
39.35000	231
39.35833	230
39.36667	228
39.37500	226
39.38333	225
39.39167	222
39.40000	219
39.40833	216
39.41667	217
39.42500	220
39.43333	226
39.44167	232
39.45000	235
39.45833	236
39.46667	233
39.47500	230
39.48333	228
39.49167	227
39.50000	226
39.50833	225
39.51667	222
39.52500	218
39.53333	214
39.54167	209
39.55000	206
39.55833	203
39.56667	200
39.57500	198
39.58333	197
39.59167	197
39.60000	199
39.60833	200
39.61667	200
39.62500	197
39.63333	193
39.64167	189
39.65000	186
39.65833	187
39.66667	192
39.67500	199
39.68333	205
39.69167	208
39.70000	207
39.70833	201
39.71667	194
39.72500	187
39.73333	181
39.74167	178
39.75000	177
39.75833	179
39.76667	183
39.77500	187
39.78333	190
39.79167	192
39.80000	193
39.80833	192
39.81667	191
39.82500	189
39.83333	186
39.84167	180
39.85000	174
39.85833	169
39.86667	165
39.87500	165
39.88333	167
39.89167	171
39.90000	175
39.90833	178
39.91667	180
39.92500	181
39.93333	180
39.94167	179
39.95000	178
39.95833	177
39.96667	175
39.97500	173
39.98333	171
39.99167	170
40.00000	169
40.00833	169
40.01667	169
40.02500	169
40.03333	170
40.04167	173
40.05000	177
40.05833	180
40.06667	182
40.07500	182
40.08333	181
40.09167	178
40.10000	175
40.10833	171
40.11667	168
40.12500	164
40.13333	161
40.14167	157
40.15000	155
40.15833	153
40.16667	153
40.17500	154
40.18333	156
40.19167	159
40.20000	161
40.20833	163
40.21667	166
40.22500	169
40.23333	171
40.24167	172
40.25000	172
40.25833	171
40.26667	170
40.27500	170
40.28333	171
40.29167	173
40.30000	174
40.30833	173
40.31667	172
40.32500	170
40.33333	170
40.34167	172
40.35000	177
40.35833	184
40.36667	193
40.37500	201
40.38333	208
40.39167	214
40.40000	219
40.40833	225
40.41667	231
40.42500	237
40.43333	242
40.44167	245
40.45000	246
40.45833	245
40.46667	245
40.47500	246
40.48333	251
40.49167	259
40.50000	268
40.50833	279
40.51667	288
40.52500	296
40.53333	304
40.54167	313
40.55000	325
40.55833	337
40.56667	351
40.57500	363
40.58333	376
40.59167	389
40.60000	403
40.60833	419
40.61667	436
40.62500	455
40.63333	476
40.64167	497
40.65000	520
40.65833	544
40.66667	568
40.67500	593
40.68333	619
40.69167	644
40.70000	668
40.70833	693
40.71667	720
40.72500	750
40.73333	784
40.74167	822
40.75000	863
40.75833	906
40.76667	950
40.77500	992
40.78333	1033
40.79167	1072
40.80000	1112
40.80833	1154
40.81667	1198
40.82500	1245
40.83333	1293
40.84167	1342
40.85000	1391
40.85833	1442
40.86667	1495
40.87500	1548
40.88333	1604
40.89167	1660
40.90000	1718
40.90833	1779
40.91667	1845
40.92500	1917
40.93333	1990
40.94167	2063
40.95000	2135
40.95833	2203
40.96667	2270
40.97500	2338
40.98333	2413
40.99167	2492
41.00000	2576
41.00833	2664
41.01667	2751
41.02500	2840
41.03333	2929
41.04167	3022
41.05000	3119
41.05833	3217
41.06667	3317
41.07500	3412
41.08333	3504
41.09167	3593
41.10000	3679
41.10833	3766
41.11667	3853
41.12500	3945
41.13333	4038
41.14167	4137
41.15000	4237
41.15833	4338
41.16667	4442
41.17500	4546
41.18333	4654
41.19167	4762
41.20000	4873
41.20833	4985
41.21667	5091
41.22500	5200
41.23333	5311
41.24167	5418
41.25000	5516
41.25833	5610
41.26667	5713
41.27500	5824
41.28333	5932
41.29167	6035
41.30000	6134
41.30833	6229
41.31667	6319
41.32500	6418
41.33333	6525
41.34167	6627
41.35000	6725
41.35833	6817
41.36667	6903
41.37500	6987
41.38333	7075
41.39167	7162
41.40000	7246
41.40833	7331
41.41667	7415
41.42500	7491
41.43333	7560
41.44167	7630
41.45000	7705
41.45833	7778
41.46667	7844
41.47500	7902
41.48333	7961
41.49167	8023
41.50000	8082
41.50833	8134
41.51667	8182
41.52500	8229
41.53333	8274
41.54167	8318
41.55000	8360
41.55833	8398
41.56667	8435
41.57500	8470
41.58333	8500
41.59167	8524
41.60000	8544
41.60833	8559
41.61667	8571
41.62500	8580
41.63333	8586
41.64167	8591
41.65000	8595
41.65833	8598
41.66667	8599
41.67500	8598
41.68333	8591
41.69167	8580
41.70000	8564
41.70833	8544
41.71667	8518
41.72500	8487
41.73333	8453
41.74167	8417
41.75000	8380
41.75833	8343
41.76667	8305
41.77500	8265
41.78333	8222
41.79167	8176
41.80000	8125
41.80833	8068
41.81667	8008
41.82500	7948
41.83333	7891
41.84167	7830
41.85000	7766
41.85833	7704
41.86667	7639
41.87500	7575
41.88333	7507
41.89167	7435
41.90000	7355
41.90833	7267
41.91667	7178
41.92500	7086
41.93333	6995
41.94167	6902
41.95000	6811
41.95833	6722
41.96667	6633
41.97500	6545
41.98333	6453
41.99167	6360
42.00000	6262
42.00833	6161
42.01667	6064
42.02500	5967
42.03333	5873
42.04167	5776
42.05000	5678
42.05833	5577
42.06667	5470
42.07500	5367
42.08333	5264
42.09167	5163
42.10000	5061
42.10833	4957
42.11667	4855
42.12500	4750
42.13333	4649
42.14167	4549
42.15000	4450
42.15833	4350
42.16667	4247
42.17500	4146
42.18333	4044
42.19167	3945
42.20000	3847
42.20833	3751
42.21667	3658
42.22500	3565
42.23333	3477
42.24167	3391
42.25000	3306
42.25833	3224
42.26667	3139
42.27500	3057
42.28333	2971
42.29167	2886
42.30000	2803
42.30833	2720
42.31667	2642
42.32500	2565
42.33333	2490
42.34167	2415
42.35000	2340
42.35833	2268
42.36667	2194
42.37500	2124
42.38333	2055
42.39167	1990
42.40000	1928
42.40833	1870
42.41667	1815
42.42500	1763
42.43333	1713
42.44167	1666
42.45000	1619
42.45833	1568
42.46667	1511
42.47500	1454
42.48333	1394
42.49167	1339
42.50000	1292
42.50833	1250
42.51667	1212
42.52500	1175
42.53333	1139
42.54167	1103
42.55000	1067
42.55833	1031
42.56667	996
42.57500	961
42.58333	927
42.59167	895
42.60000	864
42.60833	833
42.61667	804
42.62500	775
42.63333	749
42.64167	725
42.65000	704
42.65833	684
42.66667	665
42.67500	647
42.68333	629
42.69167	613
42.70000	597
42.70833	582
42.71667	568
42.72500	554
42.73333	539
42.74167	523
42.75000	507
42.75833	493
42.76667	479
42.77500	465
42.78333	451
42.79167	437
42.80000	423
42.80833	411
42.81667	401
42.82500	393
42.83333	387
42.84167	380
42.85000	374
42.85833	368
42.86667	363
42.87500	357
42.88333	350
42.89167	344
42.90000	338
42.90833	332
42.91667	326
42.92500	319
42.93333	313
42.94167	307
42.95000	301
42.95833	295
42.96667	289
42.97500	284
42.98333	280
42.99167	276
43.00000	274
43.00833	273
43.01667	271
43.02500	265
43.03333	257
43.04167	248
43.05000	239
43.05833	232
43.06667	228
43.07500	226
43.08333	225
43.09167	224
43.10000	220
43.10833	213
43.11667	205
43.12500	196
43.13333	188
43.14167	183
43.15000	181
43.15833	181
43.16667	183
43.17500	186
43.18333	190
43.19167	194
43.20000	197
43.20833	199
43.21667	200
43.22500	199
43.23333	197
43.24167	194
43.25000	191
43.25833	189
43.26667	188
43.27500	186
43.28333	182
43.29167	176
43.30000	172
43.30833	169
43.31667	169
43.32500	172
43.33333	175
43.34167	176
43.35000	175
43.35833	171
43.36667	167
43.37500	161
43.38333	155
43.39167	149
43.40000	144
43.40833	139
43.41667	136
43.42500	134
43.43333	133
43.44167	133
43.45000	132
43.45833	131
43.46667	131
43.47500	130
43.48333	129
43.49167	128
43.50000	128
43.50833	130
43.51667	133
43.52500	138
43.53333	143
43.54167	144
43.55000	142
43.55833	136
43.56667	128
43.57500	124
43.58333	126
43.59167	131
43.60000	137
43.60833	141
43.61667	140
43.62500	134
43.63333	126
43.64167	121
43.65000	118
43.65833	119
43.66667	122
43.67500	125
43.68333	128
43.69167	130
43.70000	129
43.70833	127
43.71667	124
43.72500	121
43.73333	118
43.74167	117
43.75000	116
43.75833	117
43.76667	119
43.77500	120
43.78333	119
43.79167	117
43.80000	113
43.80833	108
43.81667	104
43.82500	102
43.83333	101
43.84167	100
43.85000	99
43.85833	96
43.86667	91
43.87500	87
43.88333	85
43.89167	85
43.90000	88
43.90833	92
43.91667	96
43.92500	98
43.93333	100
43.94167	99
43.95000	96
43.95833	92
43.96667	87
43.97500	84
43.98333	85
43.99167	89
44.00000	92
44.00833	95
44.01667	98
44.02500	99
44.03333	97
44.04167	93
44.05000	86
44.05833	77
44.06667	66
44.07500	59
44.08333	58
44.09167	62
44.10000	68
44.10833	76
44.11667	82
44.12500	86
44.13333	87
44.14167	87
44.15000	86
44.15833	83
44.16667	80
44.17500	77
44.18333	74
44.19167	72
44.20000	71
44.20833	72
44.21667	72
44.22500	74
44.23333	74
44.24167	73
44.25000	71
44.25833	68
44.26667	65
44.27500	66
44.28333	70
44.29167	75
44.30000	78
44.30833	78
44.31667	76
44.32500	73
44.33333	70
44.34167	68
44.35000	68
44.35833	66
44.36667	63
44.37500	59
44.38333	57
44.39167	55
44.40000	56
44.40833	58
44.41667	60
44.42500	62
44.43333	64
44.44167	65
44.45000	66
44.45833	69
44.46667	72
44.47500	75
44.48333	78
44.49167	79
44.50000	77
44.50833	74
44.51667	70
44.52500	67
44.53333	65
44.54167	64
44.55000	64
44.55833	63
44.56667	61
44.57500	60
44.58333	61
44.59167	62
44.60000	63
44.60833	63
44.61667	61
44.62500	59
44.63333	59
44.64167	60
44.65000	63
44.65833	65
44.66667	65
44.67500	62
44.68333	59
44.69167	56
44.70000	56
44.70833	57
44.71667	58
44.72500	58
44.73333	56
44.74167	53
44.75000	50
44.75833	50
44.76667	52
44.77500	56
44.78333	59
44.79167	62
44.80000	64
44.80833	65
44.81667	65
44.82500	64
44.83333	62
44.84167	59
44.85000	56
44.85833	53
44.86667	51
44.87500	51
44.88333	53
44.89167	55
44.90000	57
44.90833	57
44.91667	56
44.92500	54
44.93333	52
44.94167	50
44.95000	47
44.95833	46
44.96667	44
44.97500	44
44.98333	46
44.99167	49
45.00000	53
45.00833	55
45.01667	57
45.02500	56
45.03333	54
45.04167	54
45.05000	55
45.05833	55
45.06667	54
45.07500	50
45.08333	44
45.09167	38
45.10000	36
45.10833	37
45.11667	40
45.12500	45
45.13333	50
45.14167	53
45.15000	54
45.15833	56
45.16667	59
45.17500	64
45.18333	70
45.19167	75
45.20000	77
45.20833	76
45.21667	73
45.22500	70
45.23333	68
45.24167	68
45.25000	71
45.25833	74
45.26667	77
45.27500	78
45.28333	78
45.29167	75
45.30000	71
45.30833	67
45.31667	64
45.32500	63
45.33333	63
45.34167	63
45.35000	64
45.35833	65
45.36667	66
45.37500	65
45.38333	62
45.39167	56
45.40000	50
45.40833	44
45.41667	41
45.42500	40
45.43333	41
45.44167	38
45.45000	34
45.45833	29
45.46667	26
45.47500	27
45.48333	32
45.49167	39
45.50000	46
45.50833	53
45.51667	59
45.52500	65
45.53333	69
45.54167	73
45.55000	75
45.55833	74
45.56667	69
45.57500	64
45.58333	59
45.59167	55
45.60000	52
45.60833	49
45.61667	48
45.62500	49
45.63333	51
45.64167	57
45.65000	63
45.65833	67
45.66667	68
45.67500	66
45.68333	61
45.69167	54
45.70000	46
45.70833	38
45.71667	33
45.72500	32
45.73333	35
45.74167	42
45.75000	48
45.75833	53
45.76667	54
45.77500	53
45.78333	51
45.79167	48
45.80000	49
45.80833	52
45.81667	55
45.82500	57
45.83333	55
45.84167	50
45.85000	44
45.85833	40
45.86667	40
45.87500	42
45.88333	45
45.89167	48
45.90000	50
45.90833	53
45.91667	57
45.92500	60
45.93333	63
45.94167	64
45.95000	63
45.95833	61
45.96667	58
45.97500	56
45.98333	55
45.99167	56
46.00000	57
46.00833	57
46.01667	57
46.02500	55
46.03333	51
46.04167	48
46.05000	44
46.05833	40
46.06667	37
46.07500	36
46.08333	38
46.09167	39
46.10000	38
46.10833	36
46.11667	33
46.12500	31
46.13333	31
46.14167	35
46.15000	42
46.15833	48
46.16667	55
46.17500	60
46.18333	64
46.19167	67
46.20000	69
46.20833	69
46.21667	66
46.22500	63
46.23333	60
46.24167	57
46.25000	56
46.25833	55
46.26667	53
46.27500	51
46.28333	50
46.29167	50
46.30000	49
46.30833	47
46.31667	44
46.32500	41
46.33333	39
46.34167	39
46.35000	41
46.35833	42
46.36667	41
46.37500	41
46.38333	41
46.39167	42
46.40000	43
46.40833	44
46.41667	44
46.42500	43
46.43333	41
46.44167	38
46.45000	34
46.45833	29
46.46667	25
46.47500	22
46.48333	23
46.49167	25
46.50000	28
46.50833	28
46.51667	26
46.52500	21
46.53333	15
46.54167	10
46.55000	6
46.55833	4
46.56667	3
46.57500	5
46.58333	7
46.59167	12
46.60000	18
46.60833	26
46.61667	33
46.62500	40
46.63333	46
46.64167	49
46.65000	49
46.65833	46
46.66667	39
46.67500	32
46.68333	25
46.69167	21
46.70000	20
46.70833	23
46.71667	27
46.72500	28
46.73333	29
46.74167	29
46.75000	30
46.75833	31
46.76667	32
46.77500	31
46.78333	26
46.79167	19
46.80000	10
46.80833	1
46.81667	-7
46.82500	-12
46.83333	-14
46.84167	-12
46.85000	-7
46.85833	-2
46.86667	2
46.87500	5
46.88333	6
46.89167	7
46.90000	7
46.90833	8
46.91667	9
46.92500	9
46.93333	7
46.94167	4
46.95000	-1
46.95833	-5
46.96667	-8
46.97500	-9
46.98333	-6
46.99167	-2
47.00000	1
47.00833	2
47.01667	-1
47.02500	-7
47.03333	-13
47.04167	-16
47.05000	-15
47.05833	-10
47.06667	-4
47.07500	2
47.08333	6
47.09167	10
47.10000	14
47.10833	18
47.11667	22
47.12500	24
47.13333	26
47.14167	25
47.15000	20
47.15833	14
47.16667	6
47.17500	-1
47.18333	-4
47.19167	-4
47.20000	-3
47.20833	-0
47.21667	1
47.22500	-2
47.23333	-6
47.24167	-11
47.25000	-16
47.25833	-20
47.26667	-24
47.27500	-28
47.28333	-30
47.29167	-29
47.30000	-24
47.30833	-18
47.31667	-11
47.32500	-5
47.33333	-2
47.34167	-1
47.35000	-3
47.35833	-6
47.36667	-9
47.37500	-12
47.38333	-14
47.39167	-14
47.40000	-15
47.40833	-18
47.41667	-19
47.42500	-20
47.43333	-18
47.44167	-15
47.45000	-11
47.45833	-9
47.46667	-8
47.47500	-10
47.48333	-12
47.49167	-14
47.50000	-14
47.50833	-11
47.51667	-8
47.52500	-7
47.53333	-8
47.54167	-13
47.55000	-19
47.55833	-22
47.56667	-21
47.57500	-17
47.58333	-12
47.59167	-8
47.60000	-6
47.60833	-6
47.61667	-9
47.62500	-13
47.63333	-17
47.64167	-20
47.65000	-22
47.65833	-23
47.66667	-25
47.67500	-27
47.68333	-28
47.69167	-29
47.70000	-28
47.70833	-26
47.71667	-23
47.72500	-19
47.73333	-15
47.74167	-13
47.75000	-13
47.75833	-12
47.76667	-10
47.77500	-8
47.78333	-7
47.79167	-8
47.80000	-10
47.80833	-12
47.81667	-11
47.82500	-5
47.83333	1
47.84167	6
47.85000	8
47.85833	8
47.86667	7
47.87500	5
47.88333	3
47.89167	1
47.90000	-2
47.90833	-4
47.91667	-6
47.92500	-8
47.93333	-10
47.94167	-14
47.95000	-20
47.95833	-25
47.96667	-30
47.97500	-34
47.98333	-37
47.99167	-38
48.00000	-36
48.00833	-32
48.01667	-26
48.02500	-20
48.03333	-16
48.04167	-15
48.05000	-17
48.05833	-18
48.06667	-17
48.07500	-15
48.08333	-12
48.09167	-9
48.10000	-8
48.10833	-6
48.11667	-4
48.12500	-1
48.13333	2
48.14167	5
48.15000	5
48.15833	3
48.16667	-0
48.17500	-3
48.18333	-4
48.19167	-4
48.20000	-4
48.20833	-6
48.21667	-8
48.22500	-11
48.23333	-12
48.24167	-13
48.25000	-12
48.25833	-11
48.26667	-10
48.27500	-9
48.28333	-8
48.29167	-7
48.30000	-5
48.30833	-3
48.31667	-1
48.32500	1
48.33333	4
48.34167	7
48.35000	10
48.35833	13
48.36667	15
48.37500	17
48.38333	19
48.39167	20
48.40000	20
48.40833	19
48.41667	17
48.42500	13
48.43333	9
48.44167	8
48.45000	9
48.45833	13
48.46667	18
48.47500	22
48.48333	24
48.49167	24
48.50000	24
48.50833	22
48.51667	20
48.52500	16
48.53333	13
48.54167	8
48.55000	4
48.55833	1
48.56667	-1
48.57500	1
48.58333	6
48.59167	12
48.60000	19
48.60833	25
48.61667	28
48.62500	25
48.63333	22
48.64167	19
48.65000	18
48.65833	18
48.66667	18
48.67500	16
48.68333	13
48.69167	11
48.70000	11
48.70833	13
48.71667	16
48.72500	20
48.73333	25
48.74167	29
48.75000	31
48.75833	28
48.76667	22
48.77500	16
48.78333	11
48.79167	9
48.80000	12
48.80833	18
48.81667	24
48.82500	28
48.83333	28
48.84167	24
48.85000	18
48.85833	13
48.86667	11
48.87500	12
48.88333	17
48.89167	22
48.90000	27
48.90833	29
48.91667	28
48.92500	24
48.93333	20
48.94167	16
48.95000	13
48.95833	13
48.96667	17
48.97500	20
48.98333	22
48.99167	21
49.00000	19
49.00833	17
49.01667	17
49.02500	21
49.03333	25
49.04167	27
49.05000	26
49.05833	24
49.06667	22
49.07500	21
49.08333	21
49.09167	22
49.10000	20
49.10833	16
49.11667	9
49.12500	2
49.13333	-3
49.14167	-5
49.15000	-3
49.15833	0
49.16667	3
49.17500	4
49.18333	1
49.19167	-4
49.20000	-9
49.20833	-12
49.21667	-14
49.22500	-14
49.23333	-13
49.24167	-9
49.25000	-4
49.25833	1
49.26667	7
49.27500	10
49.28333	11
49.29167	9
49.30000	7
49.30833	6
49.31667	6
49.32500	5
49.33333	1
49.34167	-5
49.35000	-11
49.35833	-14
49.36667	-13
49.37500	-8
49.38333	-2
49.39167	3
49.40000	5
49.40833	4
49.41667	1
49.42500	-3
49.43333	-7
49.44167	-11
49.45000	-13
49.45833	-14
49.46667	-14
49.47500	-14
49.48333	-15
49.49167	-16
49.50000	-18
49.50833	-19
49.51667	-19
49.52500	-19
49.53333	-20
49.54167	-19
49.55000	-18
49.55833	-18
49.56667	-19
49.57500	-21
49.58333	-25
49.59167	-27
49.60000	-25
49.60833	-19
49.61667	-14
49.62500	-11
49.63333	-12
49.64167	-15
49.65000	-20
49.65833	-23
49.66667	-25
49.67500	-27
49.68333	-30
49.69167	-32
49.70000	-33
49.70833	-33
49.71667	-32
49.72500	-31
49.73333	-32
49.74167	-32
49.75000	-32
49.75833	-33
49.76667	-33
49.77500	-34
49.78333	-34
49.79167	-34
49.80000	-34
49.80833	-35
49.81667	-37
49.82500	-37
49.83333	-37
49.84167	-36
49.85000	-34
49.85833	-30
49.86667	-24
49.87500	-16
49.88333	-8
49.89167	-2
49.90000	-2
49.90833	-8
49.91667	-16
49.92500	-24
49.93333	-30
49.94167	-31
49.95000	-29
49.95833	-28
49.96667	-27
49.97500	-26
49.98333	-25
49.99167	-24
50.00000	-24
50.00833	-24
50.01667	-25
50.02500	-27
50.03333	-28
50.04167	-28
50.05000	-26
50.05833	-24
50.06667	-21
50.07500	-18
50.08333	-17
50.09167	-17
50.10000	-19
50.10833	-22
50.11667	-27
50.12500	-33
50.13333	-39
50.14167	-44
50.15000	-46
50.15833	-47
50.16667	-47
50.17500	-46
50.18333	-46
50.19167	-46
50.20000	-44
50.20833	-41
50.21667	-37
50.22500	-34
50.23333	-32
50.24167	-31
50.25000	-31
50.25833	-32
50.26667	-32
50.27500	-31
50.28333	-31
50.29167	-29
50.30000	-24
50.30833	-18
50.31667	-12
50.32500	-7
50.33333	-5
50.34167	-7
50.35000	-14
50.35833	-21
50.36667	-27
50.37500	-31
50.38333	-31
50.39167	-28
50.40000	-23
50.40833	-16
50.41667	-10
50.42500	-6
50.43333	-4
50.44167	-3
50.45000	-3
50.45833	-5
50.46667	-7
50.47500	-9
50.48333	-10
50.49167	-10
50.50000	-10
50.50833	-9
50.51667	-7
50.52500	-7
50.53333	-6
50.54167	-3
50.55000	0
50.55833	3
50.56667	6
50.57500	8
50.58333	8
50.59167	8
50.60000	9
50.60833	10
50.61667	11
50.62500	12
50.63333	12
50.64167	11
50.65000	10
50.65833	8
50.66667	6
50.67500	5
50.68333	5
50.69167	6
50.70000	9
50.70833	13
50.71667	16
50.72500	17
50.73333	17
50.74167	18
50.75000	20
50.75833	24
50.76667	28
50.77500	30
50.78333	30
50.79167	28
50.80000	26
50.80833	25
50.81667	25
50.82500	25
50.83333	24
50.84167	22
50.85000	19
50.85833	17
50.86667	17
50.87500	19
50.88333	22
50.89167	25
50.90000	26
50.90833	27
50.91667	28
50.92500	31
50.93333	35
50.94167	39
50.95000	42
50.95833	44
50.96667	43
50.97500	44
50.98333	48
50.99167	54
51.00000	62
51.00833	70
51.01667	77
51.02500	80
51.03333	80
51.04167	76
51.05000	70
51.05833	64
51.06667	61
51.07500	62
51.08333	68
51.09167	75
51.10000	80
51.10833	82
51.11667	82
51.12500	81
51.13333	79
51.14167	79
51.15000	80
51.15833	82
51.16667	84
51.17500	85
51.18333	84
51.19167	81
51.20000	77
51.20833	74
51.21667	76
51.22500	86
51.23333	99
51.24167	114
51.25000	126
51.25833	134
51.26667	137
51.27500	139
51.28333	141
51.29167	144
51.30000	149
51.30833	155
51.31667	163
51.32500	171
51.33333	177
51.34167	184
51.35000	190
51.35833	197
51.36667	206
51.37500	215
51.38333	224
51.39167	234
51.40000	243
51.40833	254
51.41667	267
51.42500	285
51.43333	306
51.44167	329
51.45000	354
51.45833	377
51.46667	399
51.47500	418
51.48333	434
51.49167	448
51.50000	458
51.50833	468
51.51667	482
51.52500	500
51.53333	524
51.54167	552
51.55000	583
51.55833	614
51.56667	645
51.57500	676
51.58333	710
51.59167	744
51.60000	779
51.60833	815
51.61667	849
51.62500	882
51.63333	914
51.64167	947
51.65000	980
51.65833	1015
51.66667	1051
51.67500	1088
51.68333	1128
51.69167	1169
51.70000	1213
51.70833	1259
51.71667	1306
51.72500	1355
51.73333	1407
51.74167	1464
51.75000	1525
51.75833	1586
51.76667	1649
51.77500	1708
51.78333	1764
51.79167	1820
51.80000	1876
51.80833	1935
51.81667	1997
51.82500	2064
51.83333	2132
51.84167	2202
51.85000	2273
51.85833	2344
51.86667	2418
51.87500	2493
51.88333	2572
51.89167	2654
51.90000	2738
51.90833	2825
51.91667	2909
51.92500	2996
51.93333	3081
51.94167	3167
51.95000	3255
51.95833	3346
51.96667	3441
51.97500	3538
51.98333	3638
51.99167	3738
52.00000	3836
52.00833	3933
52.01667	4025
52.02500	4118
52.03333	4209
52.04167	4306
52.05000	4407
52.05833	4512
52.06667	4624
52.07500	4735
52.08333	4850
52.09167	4964
52.10000	5077
52.10833	5190
52.11667	5299
52.12500	5411
52.13333	5522
52.14167	5635
52.15000	5751
52.15833	5868
52.16667	5991
52.17500	6114
52.18333	6242
52.19167	6370
52.20000	6496
52.20833	6623
52.21667	6747
52.22500	6872
52.23333	6993
52.24167	7114
52.25000	7233
52.25833	7350
52.26667	7469
52.27500	7588
52.28333	7712
52.29167	7838
52.30000	7966
52.30833	8098
52.31667	8227
52.32500	8356
52.33333	8479
52.34167	8602
52.35000	8723
52.35833	8842
52.36667	8963
52.37500	9080
52.38333	9197
52.39167	9313
52.40000	9431
52.40833	9554
52.41667	9677
52.42500	9804
52.43333	9926
52.44167	10044
52.45000	10156
52.45833	10265
52.46667	10374
52.47500	10480
52.48333	10589
52.49167	10697
52.50000	10805
52.50833	10916
52.51667	11026
52.52500	11139
52.53333	11247
52.54167	11354
52.55000	11457
52.55833	11555
52.56667	11650
52.57500	11740
52.58333	11829
52.59167	11917
52.60000	12004
52.60833	12093
52.61667	12180
52.62500	12268
52.63333	12353
52.64167	12436
52.65000	12518
52.65833	12597
52.66667	12676
52.67500	12749
52.68333	12819
52.69167	12885
52.70000	12948
52.70833	13010
52.71667	13069
52.72500	13130
52.73333	13188
52.74167	13245
52.75000	13298
52.75833	13348
52.76667	13397
52.77500	13441
52.78333	13481
52.79167	13519
52.80000	13554
52.80833	13587
52.81667	13616
52.82500	13643
52.83333	13666
52.84167	13686
52.85000	13705
52.85833	13724
52.86667	13745
52.87500	13764
52.88333	13780
52.89167	13793
52.90000	13799
52.90833	13800
52.91667	13800
52.92500	13801
52.93333	13801
52.94167	13800
52.95000	13796
52.95833	13788
52.96667	13774
52.97500	13755
52.98333	13733
52.99167	13709
53.00000	13685
53.00833	13660
53.01667	13633
53.02500	13604
53.03333	13572
53.04167	13535
53.05000	13495
53.05833	13454
53.06667	13413
53.07500	13373
53.08333	13332
53.09167	13289
53.10000	13242
53.10833	13191
53.11667	13138
53.12500	13081
53.13333	13022
53.14167	12962
53.15000	12901
53.15833	12839
53.16667	12776
53.17500	12714
53.18333	12650
53.19167	12585
53.20000	12516
53.20833	12444
53.21667	12371
53.22500	12295
53.23333	12219
53.24167	12142
53.25000	12065
53.25833	11987
53.26667	11906
53.27500	11825
53.28333	11742
53.29167	11659
53.30000	11578
53.30833	11495
53.31667	11412
53.32500	11324
53.33333	11234
53.34167	11142
53.35000	11048
53.35833	10955
53.36667	10861
53.37500	10769
53.38333	10675
53.39167	10583
53.40000	10492
53.40833	10401
53.41667	10311
53.42500	10218
53.43333	10123
53.44167	10023
53.45000	9921
53.45833	9823
53.46667	9728
53.47500	9640
53.48333	9554
53.49167	9468
53.50000	9378
53.50833	9282
53.51667	9182
53.52500	9076
53.53333	8973
53.54167	8874
53.55000	8779
53.55833	8687
53.56667	8596
53.57500	8505
53.58333	8411
53.59167	8315
53.60000	8220
53.60833	8124
53.61667	8031
53.62500	7939
53.63333	7849
53.64167	7760
53.65000	7670
53.65833	7580
53.66667	7489
53.67500	7401
53.68333	7312
53.69167	7225
53.70000	7139
53.70833	7052
53.71667	6966
53.72500	6878
53.73333	6792
53.74167	6707
53.75000	6624
53.75833	6546
53.76667	6470
53.77500	6396
53.78333	6319
53.79167	6241
53.80000	6162
53.80833	6080
53.81667	6001
53.82500	5923
53.83333	5848
53.84167	5775
53.85000	5702
53.85833	5630
53.86667	5553
53.87500	5476
53.88333	5396
53.89167	5318
53.90000	5242
53.90833	5169
53.91667	5100
53.92500	5031
53.93333	4967
53.94167	4904
53.95000	4845
53.95833	4789
53.96667	4734
53.97500	4680
53.98333	4623
53.99167	4564
54.00000	4501
54.00833	4435
54.01667	4370
54.02500	4305
54.03333	4243
54.04167	4185
54.05000	4130
54.05833	4078
54.06667	4025
54.07500	3974
54.08333	3921
54.09167	3869
54.10000	3816
54.10833	3764
54.11667	3714
54.12500	3664
54.13333	3616
54.14167	3570
54.15000	3525
54.15833	3481
54.16667	3437
54.17500	3392
54.18333	3345
54.19167	3299
54.20000	3254
54.20833	3210
54.21667	3170
54.22500	3131
54.23333	3095
54.24167	3060
54.25000	3025
54.25833	2991
54.26667	2955
54.27500	2919
54.28333	2880
54.29167	2840
54.30000	2799
54.30833	2756
54.31667	2717
54.32500	2680
54.33333	2646
54.34167	2616
54.35000	2588
54.35833	2562
54.36667	2534
54.37500	2508
54.38333	2481
54.39167	2454
54.40000	2426
54.40833	2394
54.41667	2361
54.42500	2324
54.43333	2290
54.44167	2259
54.45000	2233
54.45833	2211
54.46667	2192
54.47500	2173
54.48333	2152
54.49167	2128
54.50000	2100
54.50833	2070
54.51667	2041
54.52500	2012
54.53333	1987
54.54167	1964
54.55000	1942
54.55833	1920
54.56667	1898
54.57500	1876
54.58333	1854
54.59167	1833
54.60000	1813
54.60833	1792
54.61667	1771
54.62500	1749
54.63333	1726
54.64167	1703
54.65000	1680
54.65833	1660
54.66667	1644
54.67500	1631
54.68333	1620
54.69167	1609
54.70000	1595
54.70833	1579
54.71667	1560
54.72500	1540
54.73333	1521
54.74167	1501
54.75000	1483
54.75833	1466
54.76667	1451
54.77500	1438
54.78333	1427
54.79167	1416
54.80000	1404
54.80833	1390
54.81667	1374
54.82500	1358
54.83333	1342
54.84167	1326
54.85000	1312
54.85833	1300
54.86667	1291
54.87500	1283
54.88333	1275
54.89167	1266
54.90000	1253
54.90833	1238
54.91667	1222
54.92500	1206
54.93333	1192
54.94167	1179
54.95000	1168
54.95833	1157
54.96667	1145
54.97500	1133
54.98333	1122
54.99167	1113
55.00000	1106
55.00833	1100
55.01667	1094
55.02500	1086
55.03333	1078
55.04167	1066
55.05000	1053
55.05833	1039
55.06667	1026
55.07500	1013
55.08333	1003
55.09167	994
55.10000	986
55.10833	978
55.11667	969
55.12500	961
55.13333	953
55.14167	944
55.15000	936
55.15833	927
55.16667	916
55.17500	905
55.18333	894
55.19167	883
55.20000	874
55.20833	867
55.21667	861
55.22500	857
55.23333	853
55.24167	851
55.25000	849
55.25833	845
55.26667	837
55.27500	828
55.28333	817
55.29167	806
55.30000	796
55.30833	788
55.31667	780
55.32500	771
55.33333	762
55.34167	753
55.35000	744
55.35833	736
55.36667	729
55.37500	724
55.38333	721
55.39167	719
55.40000	717
55.40833	713
55.41667	709
55.42500	703
55.43333	698
55.44167	694
55.45000	689
55.45833	684
55.46667	677
55.47500	669
55.48333	661
55.49167	653
55.50000	646
55.50833	639
55.51667	634
55.52500	629
55.53333	626
55.54167	623
55.55000	619
55.55833	616
55.56667	613
55.57500	609
55.58333	605
55.59167	601
55.60000	598
55.60833	595
55.61667	592
55.62500	591
55.63333	589
55.64167	585
55.65000	580
55.65833	575
55.66667	571
55.67500	568
55.68333	565
55.69167	562
55.70000	557
55.70833	549
55.71667	540
55.72500	532
55.73333	525
55.74167	521
55.75000	518
55.75833	516
55.76667	513
55.77500	509
55.78333	505
55.79167	499
55.80000	493
55.80833	487
55.81667	481
55.82500	477
55.83333	474
55.84167	475
55.85000	477
55.85833	481
55.86667	485
55.87500	487
55.88333	486
55.89167	481
55.90000	474
55.90833	467
55.91667	461
55.92500	457
55.93333	455
55.94167	454
55.95000	453
55.95833	448
55.96667	439
55.97500	428
55.98333	419
55.99167	413
56.00000	410
56.00833	410
56.01667	412
56.02500	413
56.03333	414
56.04167	413
56.05000	411
56.05833	406
56.06667	400
56.07500	395
56.08333	393
56.09167	393
56.10000	394
56.10833	396
56.11667	396
56.12500	393
56.13333	388
56.14167	383
56.15000	379
56.15833	376
56.16667	374
56.17500	373
56.18333	370
56.19167	367
56.20000	365
56.20833	364
56.21667	365
56.22500	368
56.23333	370
56.24167	373
56.25000	374
56.25833	374
56.26667	373
56.27500	369
56.28333	364
56.29167	357
56.30000	350
56.30833	344
56.31667	337
56.32500	329
56.33333	323
56.34167	319
56.35000	318
56.35833	321
56.36667	324
56.37500	327
56.38333	327
56.39167	325
56.40000	323
56.40833	320
56.41667	317
56.42500	315
56.43333	313
56.44167	311
56.45000	309
56.45833	305
56.46667	299
56.47500	293
56.48333	289
56.49167	287
56.50000	287
56.50833	287
56.51667	285
56.52500	282
56.53333	278
56.54167	277
56.55000	279
56.55833	280
56.56667	281
56.57500	279
56.58333	277
56.59167	274
56.60000	273
56.60833	274
56.61667	274
56.62500	274
56.63333	271
56.64167	266
56.65000	261
56.65833	259
56.66667	260
56.67500	262
56.68333	264
56.69167	265
56.70000	264
56.70833	261
56.71667	258
56.72500	257
56.73333	257
56.74167	257
56.75000	256
56.75833	252
56.76667	247
56.77500	242
56.78333	237
56.79167	231
56.80000	227
56.80833	223
56.81667	219
56.82500	217
56.83333	214
56.84167	210
56.85000	206
56.85833	202
56.86667	197
56.87500	194
56.88333	195
56.89167	198
56.90000	204
56.90833	210
56.91667	216
56.92500	218
56.93333	217
56.94167	216
56.95000	215
56.95833	216
56.96667	220
56.97500	226
56.98333	228
56.99167	225
57.00000	219
57.00833	212
57.01667	206
57.02500	205
57.03333	207
57.04167	210
57.05000	212
57.05833	211
57.06667	204
57.07500	195
57.08333	187
57.09167	180
57.10000	175
57.10833	172
57.11667	169
57.12500	165
57.13333	162
57.14167	160
57.15000	160
57.15833	163
57.16667	169
57.17500	175
57.18333	183
57.19167	189
57.20000	192
57.20833	191
57.21667	188
57.22500	186
57.23333	183
57.24167	182
57.25000	180
57.25833	178
57.26667	174
57.27500	168
57.28333	162
57.29167	158
57.30000	157
57.30833	158
57.31667	161
57.32500	166
57.33333	170
57.34167	172
57.35000	172
57.35833	171
57.36667	169
57.37500	167
57.38333	163
57.39167	160
57.40000	158
57.40833	158
57.41667	160
57.42500	164
57.43333	167
57.44167	168
57.45000	167
57.45833	165
57.46667	164
57.47500	162
57.48333	157
57.49167	152
57.50000	149
57.50833	148
57.51667	151
57.52500	155
57.53333	158
57.54167	154
57.55000	145
57.55833	133
57.56667	122
57.57500	115
57.58333	113
57.59167	115
57.60000	119
57.60833	123
57.61667	126
57.62500	127
57.63333	126
57.64167	126
57.65000	126
57.65833	128
57.66667	132
57.67500	136
57.68333	139
57.69167	141
57.70000	138
57.70833	130
57.71667	123
57.72500	117
57.73333	114
57.74167	115
57.75000	119
57.75833	123
57.76667	125
57.77500	127
57.78333	127
57.79167	126
57.80000	124
57.80833	122
57.81667	119
57.82500	115
57.83333	112
57.84167	108
57.85000	104
57.85833	102
57.86667	102
57.87500	103
57.88333	105
57.89167	107
57.90000	109
57.90833	108
57.91667	107
57.92500	107
57.93333	107
57.94167	107
57.95000	107
57.95833	107
57.96667	106
57.97500	105
57.98333	106
57.99167	108
58.00000	109
58.00833	110
58.01667	109
58.02500	107
58.03333	104
58.04167	101
58.05000	97
58.05833	93
58.06667	88
58.07500	85
58.08333	83
58.09167	82
58.10000	84
58.10833	86
58.11667	89
58.12500	91
58.13333	92
58.14167	91
58.15000	88
58.15833	84
58.16667	82
58.17500	80
58.18333	80
58.19167	80
58.20000	80
58.20833	79
58.21667	79
58.22500	79
58.23333	80
58.24167	82
58.25000	84
58.25833	85
58.26667	85
58.27500	85
58.28333	85
58.29167	87
58.30000	89
58.30833	90
58.31667	91
58.32500	91
58.33333	90
58.34167	87
58.35000	82
58.35833	77
58.36667	72
58.37500	69
58.38333	71
58.39167	75
58.40000	77
58.40833	77
58.41667	77
58.42500	76
58.43333	76
58.44167	76
58.45000	75
58.45833	72
58.46667	67
58.47500	62
58.48333	57
58.49167	53
58.50000	51
58.50833	51
58.51667	52
58.52500	54
58.53333	55
58.54167	55
58.55000	54
58.55833	54
58.56667	56
58.57500	59
58.58333	63
58.59167	66
58.60000	67
58.60833	66
58.61667	63
58.62500	58
58.63333	54
58.64167	52
58.65000	52
58.65833	54
58.66667	57
58.67500	59
58.68333	59
58.69167	57
58.70000	53
58.70833	47
58.71667	41
58.72500	37
58.73333	34
58.74167	33
58.75000	33
58.75833	32
58.76667	32
58.77500	30
58.78333	30
58.79167	30
58.80000	30
58.80833	32
58.81667	35
58.82500	37
58.83333	40
58.84167	42
58.85000	43
58.85833	44
58.86667	45
58.87500	47
58.88333	50
58.89167	55
58.90000	59
58.90833	62
58.91667	63
58.92500	62
58.93333	60
58.94167	57
58.95000	53
58.95833	50
58.96667	46
58.97500	40
58.98333	34
58.99167	28
59.00000	25
59.00833	26
59.01667	30
59.02500	37
59.03333	43
59.04167	48
59.05000	50
59.05833	49
59.06667	46
59.07500	44
59.08333	42
59.09167	42
59.10000	44
59.10833	47
59.11667	47
59.12500	43
59.13333	38
59.14167	32
59.15000	27
59.15833	23
59.16667	20
59.17500	17
59.18333	15
59.19167	13
59.20000	11
59.20833	9
59.21667	7
59.22500	6
59.23333	5
59.24167	7
59.25000	11
59.25833	16
59.26667	19
59.27500	22
59.28333	23
59.29167	22
59.30000	19
59.30833	16
59.31667	13
59.32500	10
59.33333	10
59.34167	12
59.35000	17
59.35833	22
59.36667	27
59.37500	31
59.38333	32
59.39167	31
59.40000	29
59.40833	27
59.41667	26
59.42500	25
59.43333	25
59.44167	26
59.45000	28
59.45833	30
59.46667	32
59.47500	33
59.48333	34
59.49167	34
59.50000	33
59.50833	31
59.51667	29
59.52500	27
59.53333	26
59.54167	26
59.55000	26
59.55833	25
59.56667	22
59.57500	17
59.58333	13
59.59167	9
59.60000	7
59.60833	6
59.61667	5
59.62500	2
59.63333	1
59.64167	2
59.65000	7
59.65833	13
59.66667	18
59.67500	21
59.68333	20
59.69167	16
59.70000	13
59.70833	10
59.71667	10
59.72500	12
59.73333	16
59.74167	21
59.75000	27
59.75833	31
59.76667	34
59.77500	36
59.78333	38
59.79167	40
59.80000	43
59.80833	44
59.81667	43
59.82500	36
59.83333	27
59.84167	15
59.85000	4
59.85833	-2
59.86667	-4
59.87500	-2
59.88333	0
59.89167	3
59.90000	2
59.90833	-0
59.91667	-4
59.92500	-6
59.93333	-7
59.94167	-4
59.95000	1
59.95833	5
59.96667	8
59.97500	8
59.98333	8
59.99167	8
60.00000	10
