# Supplementary material for: How J-chain ensures the assembly of immunoglobulin IgM pentamers
Source: EMBO J. 2024 Dec 4;44(2):505–33. doi: 10.1038/s44318-024-00317-9 (PMC11729874; doi:10.1038/s44318-024-00317-9)
Supplement: Supplementary file 5 — Source data Fig. 3 [file 44318_2024_317_MOESM5_ESM.zip › Figure 3/3B/repeat 3 Cu4/20240118 Cu4tp_24h_3.txt]

[Header]
Application Name	LCsolution
Version	1.25
Data File Name	D:\Xenia\JC Oligomerisation kinetics\202401178 Cu4tp_24h_3.lcd
Output Date	17.07.2024
Output Time	17:47:18

[Configuration]
# of Detectors	2
Detector ID	Detector A	Detector B
Detector Name	Detector A	Detector B
# of Channels	2	1

[LC Chromatogram(Detector A-Ch1)]
Interval(msec)	500
# of Points	7201
Start Time(min)	0.000
End Time(min)	60.000
Intensity Units	mV
Intensity Multiplier	0.001
Wavelength(nm)	280
R.Time (min)	Intensity
0.00000	6
0.00833	6
0.01667	-0
0.02500	-1
0.03333	1
0.04167	6
0.05000	9
0.05833	8
0.06667	4
0.07500	-0
0.08333	-5
0.09167	-7
0.10000	-7
0.10833	-5
0.11667	-4
0.12500	-3
0.13333	-2
0.14167	0
0.15000	3
0.15833	4
0.16667	4
0.17500	1
0.18333	-4
0.19167	-10
0.20000	-18
0.20833	-26
0.21667	-32
0.22500	-36
0.23333	-38
0.24167	-38
0.25000	-36
0.25833	-33
0.26667	-30
0.27500	-25
0.28333	-20
0.29167	-16
0.30000	-14
0.30833	-13
0.31667	-14
0.32500	-15
0.33333	-15
0.34167	-12
0.35000	-8
0.35833	-2
0.36667	4
0.37500	8
0.38333	12
0.39167	15
0.40000	18
0.40833	20
0.41667	21
0.42500	19
0.43333	15
0.44167	9
0.45000	1
0.45833	-6
0.46667	-13
0.47500	-16
0.48333	-16
0.49167	-13
0.50000	-11
0.50833	-8
0.51667	-7
0.52500	-8
0.53333	-9
0.54167	-9
0.55000	-8
0.55833	-6
0.56667	-4
0.57500	-3
0.58333	-1
0.59167	1
0.60000	3
0.60833	5
0.61667	7
0.62500	7
0.63333	4
0.64167	-2
0.65000	-10
0.65833	-19
0.66667	-27
0.67500	-30
0.68333	-27
0.69167	-21
0.70000	-12
0.70833	-4
0.71667	-1
0.72500	-3
0.73333	-6
0.74167	-11
0.75000	-14
0.75833	-14
0.76667	-14
0.77500	-12
0.78333	-11
0.79167	-8
0.80000	-5
0.80833	-2
0.81667	1
0.82500	4
0.83333	4
0.84167	1
0.85000	-3
0.85833	-6
0.86667	-9
0.87500	-9
0.88333	-8
0.89167	-6
0.90000	-5
0.90833	-4
0.91667	-4
0.92500	-2
0.93333	-1
0.94167	0
0.95000	2
0.95833	5
0.96667	7
0.97500	7
0.98333	4
0.99167	-1
1.00000	-9
1.00833	-16
1.01667	-22
1.02500	-24
1.03333	-25
1.04167	-24
1.05000	-23
1.05833	-21
1.06667	-19
1.07500	-17
1.08333	-16
1.09167	-16
1.10000	-20
1.10833	-23
1.11667	-23
1.12500	-20
1.13333	-14
1.14167	-6
1.15000	2
1.15833	7
1.16667	10
1.17500	10
1.18333	9
1.19167	7
1.20000	6
1.20833	4
1.21667	3
1.22500	3
1.23333	1
1.24167	-1
1.25000	-3
1.25833	-1
1.26667	3
1.27500	8
1.28333	13
1.29167	15
1.30000	15
1.30833	14
1.31667	11
1.32500	8
1.33333	2
1.34167	-4
1.35000	-11
1.35833	-15
1.36667	-16
1.37500	-16
1.38333	-13
1.39167	-11
1.40000	-9
1.40833	-10
1.41667	-11
1.42500	-14
1.43333	-14
1.44167	-10
1.45000	-5
1.45833	1
1.46667	6
1.47500	7
1.48333	3
1.49167	-2
1.50000	-7
1.50833	-11
1.51667	-16
1.52500	-21
1.53333	-24
1.54167	-26
1.55000	-26
1.55833	-25
1.56667	-23
1.57500	-19
1.58333	-14
1.59167	-9
1.60000	-3
1.60833	1
1.61667	-0
1.62500	-4
1.63333	-9
1.64167	-14
1.65000	-17
1.65833	-16
1.66667	-12
1.67500	-7
1.68333	-3
1.69167	0
1.70000	1
1.70833	-1
1.71667	-5
1.72500	-10
1.73333	-15
1.74167	-18
1.75000	-20
1.75833	-20
1.76667	-18
1.77500	-17
1.78333	-16
1.79167	-14
1.80000	-9
1.80833	-3
1.81667	3
1.82500	7
1.83333	8
1.84167	5
1.85000	2
1.85833	0
1.86667	-0
1.87500	0
1.88333	1
1.89167	2
1.90000	3
1.90833	5
1.91667	8
1.92500	11
1.93333	14
1.94167	17
1.95000	19
1.95833	20
1.96667	19
1.97500	19
1.98333	19
1.99167	19
2.00000	17
2.00833	14
2.01667	9
2.02500	3
2.03333	-1
2.04167	-5
2.05000	-8
2.05833	-11
2.06667	-13
2.07500	-15
2.08333	-17
2.09167	-18
2.10000	-16
2.10833	-12
2.11667	-7
2.12500	0
2.13333	4
2.14167	3
2.15000	-1
2.15833	-6
2.16667	-12
2.17500	-16
2.18333	-18
2.19167	-19
2.20000	-21
2.20833	-23
2.21667	-21
2.22500	-17
2.23333	-11
2.24167	-3
2.25000	3
2.25833	4
2.26667	3
2.27500	0
2.28333	-3
2.29167	-5
2.30000	-8
2.30833	-10
2.31667	-13
2.32500	-15
2.33333	-16
2.34167	-15
2.35000	-14
2.35833	-14
2.36667	-16
2.37500	-20
2.38333	-23
2.39167	-26
2.40000	-26
2.40833	-25
2.41667	-23
2.42500	-21
2.43333	-20
2.44167	-20
2.45000	-21
2.45833	-20
2.46667	-18
2.47500	-16
2.48333	-15
2.49167	-14
2.50000	-14
2.50833	-15
2.51667	-16
2.52500	-17
2.53333	-18
2.54167	-18
2.55000	-17
2.55833	-15
2.56667	-12
2.57500	-9
2.58333	-7
2.59167	-5
2.60000	-3
2.60833	-2
2.61667	0
2.62500	3
2.63333	5
2.64167	8
2.65000	10
2.65833	11
2.66667	10
2.67500	7
2.68333	3
2.69167	-3
2.70000	-9
2.70833	-15
2.71667	-18
2.72500	-19
2.73333	-17
2.74167	-14
2.75000	-11
2.75833	-8
2.76667	-5
2.77500	-2
2.78333	-1
2.79167	-2
2.80000	-5
2.80833	-8
2.81667	-11
2.82500	-13
2.83333	-13
2.84167	-12
2.85000	-11
2.85833	-10
2.86667	-10
2.87500	-9
2.88333	-6
2.89167	-4
2.90000	-2
2.90833	-2
2.91667	-4
2.92500	-7
2.93333	-10
2.94167	-12
2.95000	-12
2.95833	-13
2.96667	-13
2.97500	-14
2.98333	-15
2.99167	-16
3.00000	-17
3.00833	-15
3.01667	-12
3.02500	-7
3.03333	-2
3.04167	2
3.05000	3
3.05833	2
3.06667	-1
3.07500	-6
3.08333	-10
3.09167	-13
3.10000	-13
3.10833	-11
3.11667	-7
3.12500	-3
3.13333	0
3.14167	1
3.15000	1
3.15833	-1
3.16667	-4
3.17500	-7
3.18333	-12
3.19167	-15
3.20000	-16
3.20833	-15
3.21667	-13
3.22500	-11
3.23333	-13
3.24167	-19
3.25000	-25
3.25833	-31
3.26667	-34
3.27500	-34
3.28333	-33
3.29167	-31
3.30000	-30
3.30833	-29
3.31667	-27
3.32500	-22
3.33333	-16
3.34167	-9
3.35000	-4
3.35833	-3
3.36667	-6
3.37500	-12
3.38333	-20
3.39167	-29
3.40000	-36
3.40833	-41
3.41667	-41
3.42500	-37
3.43333	-31
3.44167	-26
3.45000	-22
3.45833	-19
3.46667	-16
3.47500	-15
3.48333	-15
3.49167	-15
3.50000	-17
3.50833	-18
3.51667	-16
3.52500	-12
3.53333	-9
3.54167	-8
3.55000	-8
3.55833	-10
3.56667	-13
3.57500	-15
3.58333	-16
3.59167	-16
3.60000	-15
3.60833	-15
3.61667	-17
3.62500	-20
3.63333	-23
3.64167	-26
3.65000	-27
3.65833	-24
3.66667	-20
3.67500	-16
3.68333	-15
3.69167	-16
3.70000	-19
3.70833	-22
3.71667	-24
3.72500	-26
3.73333	-26
3.74167	-25
3.75000	-22
3.75833	-19
3.76667	-17
3.77500	-16
3.78333	-19
3.79167	-23
3.80000	-28
3.80833	-31
3.81667	-31
3.82500	-28
3.83333	-23
3.84167	-17
3.85000	-12
3.85833	-10
3.86667	-11
3.87500	-14
3.88333	-20
3.89167	-25
3.90000	-26
3.90833	-24
3.91667	-21
3.92500	-18
3.93333	-15
3.94167	-13
3.95000	-12
3.95833	-11
3.96667	-9
3.97500	-5
3.98333	-1
3.99167	3
4.00000	5
4.00833	6
4.01667	4
4.02500	1
4.03333	-3
4.04167	-8
4.05000	-13
4.05833	-15
4.06667	-14
4.07500	-10
4.08333	-5
4.09167	-0
4.10000	2
4.10833	1
4.11667	-1
4.12500	-3
4.13333	-4
4.14167	-4
4.15000	-4
4.15833	-7
4.16667	-12
4.17500	-18
4.18333	-24
4.19167	-28
4.20000	-27
4.20833	-24
4.21667	-22
4.22500	-22
4.23333	-23
4.24167	-24
4.25000	-25
4.25833	-25
4.26667	-25
4.27500	-26
4.28333	-29
4.29167	-32
4.30000	-34
4.30833	-35
4.31667	-32
4.32500	-28
4.33333	-24
4.34167	-23
4.35000	-23
4.35833	-25
4.36667	-28
4.37500	-29
4.38333	-29
4.39167	-28
4.40000	-26
4.40833	-24
4.41667	-22
4.42500	-21
4.43333	-20
4.44167	-20
4.45000	-23
4.45833	-28
4.46667	-35
4.47500	-41
4.48333	-43
4.49167	-41
4.50000	-36
4.50833	-31
4.51667	-28
4.52500	-29
4.53333	-32
4.54167	-35
4.55000	-38
4.55833	-38
4.56667	-35
4.57500	-31
4.58333	-27
4.59167	-25
4.60000	-25
4.60833	-26
4.61667	-28
4.62500	-28
4.63333	-27
4.64167	-22
4.65000	-17
4.65833	-13
4.66667	-11
4.67500	-12
4.68333	-15
4.69167	-19
4.70000	-21
4.70833	-22
4.71667	-23
4.72500	-23
4.73333	-23
4.74167	-22
4.75000	-22
4.75833	-23
4.76667	-24
4.77500	-26
4.78333	-26
4.79167	-25
4.80000	-22
4.80833	-19
4.81667	-17
4.82500	-16
4.83333	-15
4.84167	-14
4.85000	-12
4.85833	-11
4.86667	-12
4.87500	-15
4.88333	-19
4.89167	-24
4.90000	-28
4.90833	-31
4.91667	-32
4.92500	-32
4.93333	-31
4.94167	-30
4.95000	-31
4.95833	-31
4.96667	-33
4.97500	-34
4.98333	-35
4.99167	-36
5.00000	-37
5.00833	-37
5.01667	-38
5.02500	-38
5.03333	-37
5.04167	-35
5.05000	-31
5.05833	-26
5.06667	-22
5.07500	-19
5.08333	-16
5.09167	-14
5.10000	-14
5.10833	-14
5.11667	-14
5.12500	-15
5.13333	-16
5.14167	-19
5.15000	-22
5.15833	-26
5.16667	-31
5.17500	-33
5.18333	-33
5.19167	-30
5.20000	-24
5.20833	-16
5.21667	-7
5.22500	0
5.23333	3
5.24167	2
5.25000	-3
5.25833	-7
5.26667	-11
5.27500	-11
5.28333	-9
5.29167	-6
5.30000	-4
5.30833	-6
5.31667	-11
5.32500	-18
5.33333	-24
5.34167	-26
5.35000	-27
5.35833	-26
5.36667	-25
5.37500	-26
5.38333	-30
5.39167	-34
5.40000	-34
5.40833	-32
5.41667	-29
5.42500	-25
5.43333	-22
5.44167	-20
5.45000	-18
5.45833	-15
5.46667	-12
5.47500	-11
5.48333	-12
5.49167	-16
5.50000	-21
5.50833	-26
5.51667	-27
5.52500	-25
5.53333	-22
5.54167	-19
5.55000	-16
5.55833	-16
5.56667	-18
5.57500	-23
5.58333	-28
5.59167	-33
5.60000	-35
5.60833	-34
5.61667	-31
5.62500	-25
5.63333	-20
5.64167	-18
5.65000	-18
5.65833	-18
5.66667	-19
5.67500	-20
5.68333	-19
5.69167	-18
5.70000	-16
5.70833	-15
5.71667	-13
5.72500	-13
5.73333	-13
5.74167	-15
5.75000	-18
5.75833	-19
5.76667	-20
5.77500	-21
5.78333	-25
5.79167	-29
5.80000	-33
5.80833	-36
5.81667	-37
5.82500	-36
5.83333	-36
5.84167	-37
5.85000	-37
5.85833	-36
5.86667	-34
5.87500	-32
5.88333	-32
5.89167	-35
5.90000	-39
5.90833	-42
5.91667	-41
5.92500	-36
5.93333	-30
5.94167	-25
5.95000	-22
5.95833	-22
5.96667	-25
5.97500	-28
5.98333	-30
5.99167	-32
6.00000	-31
6.00833	-28
6.01667	-24
6.02500	-21
6.03333	-18
6.04167	-16
6.05000	-17
6.05833	-19
6.06667	-22
6.07500	-23
6.08333	-24
6.09167	-25
6.10000	-26
6.10833	-27
6.11667	-25
6.12500	-21
6.13333	-17
6.14167	-14
6.15000	-14
6.15833	-17
6.16667	-22
6.17500	-25
6.18333	-25
6.19167	-25
6.20000	-27
6.20833	-30
6.21667	-34
6.22500	-37
6.23333	-37
6.24167	-34
6.25000	-29
6.25833	-26
6.26667	-24
6.27500	-23
6.28333	-22
6.29167	-21
6.30000	-22
6.30833	-24
6.31667	-27
6.32500	-28
6.33333	-28
6.34167	-25
6.35000	-22
6.35833	-21
6.36667	-22
6.37500	-25
6.38333	-28
6.39167	-31
6.40000	-33
6.40833	-33
6.41667	-34
6.42500	-36
6.43333	-38
6.44167	-38
6.45000	-37
6.45833	-34
6.46667	-29
6.47500	-26
6.48333	-24
6.49167	-23
6.50000	-22
6.50833	-21
6.51667	-20
6.52500	-20
6.53333	-22
6.54167	-24
6.55000	-27
6.55833	-28
6.56667	-28
6.57500	-28
6.58333	-29
6.59167	-30
6.60000	-30
6.60833	-28
6.61667	-27
6.62500	-27
6.63333	-28
6.64167	-30
6.65000	-31
6.65833	-31
6.66667	-29
6.67500	-30
6.68333	-32
6.69167	-34
6.70000	-36
6.70833	-37
6.71667	-34
6.72500	-28
6.73333	-25
6.74167	-23
6.75000	-22
6.75833	-22
6.76667	-22
6.77500	-22
6.78333	-20
6.79167	-20
6.80000	-24
6.80833	-29
6.81667	-33
6.82500	-34
6.83333	-33
6.84167	-30
6.85000	-27
6.85833	-26
6.86667	-27
6.87500	-29
6.88333	-32
6.89167	-36
6.90000	-41
6.90833	-45
6.91667	-49
6.92500	-50
6.93333	-48
6.94167	-45
6.95000	-42
6.95833	-39
6.96667	-37
6.97500	-36
6.98333	-36
6.99167	-35
7.00000	-35
7.00833	-35
7.01667	-34
7.02500	-33
7.03333	-32
7.04167	-32
7.05000	-33
7.05833	-36
7.06667	-39
7.07500	-39
7.08333	-37
7.09167	-34
7.10000	-31
7.10833	-30
7.11667	-32
7.12500	-36
7.13333	-40
7.14167	-44
7.15000	-46
7.15833	-46
7.16667	-44
7.17500	-41
7.18333	-40
7.19167	-39
7.20000	-38
7.20833	-38
7.21667	-36
7.22500	-35
7.23333	-35
7.24167	-37
7.25000	-40
7.25833	-42
7.26667	-41
7.27500	-40
7.28333	-36
7.29167	-32
7.30000	-29
7.30833	-26
7.31667	-24
7.32500	-21
7.33333	-20
7.34167	-21
7.35000	-24
7.35833	-29
7.36667	-34
7.37500	-38
7.38333	-39
7.39167	-38
7.40000	-36
7.40833	-34
7.41667	-33
7.42500	-33
7.43333	-34
7.44167	-36
7.45000	-36
7.45833	-34
7.46667	-31
7.47500	-29
7.48333	-27
7.49167	-27
7.50000	-30
7.50833	-35
7.51667	-38
7.52500	-40
7.53333	-40
7.54167	-37
7.55000	-35
7.55833	-36
7.56667	-37
7.57500	-37
7.58333	-35
7.59167	-31
7.60000	-26
7.60833	-22
7.61667	-22
7.62500	-25
7.63333	-29
7.64167	-33
7.65000	-36
7.65833	-37
7.66667	-37
7.67500	-38
7.68333	-38
7.69167	-40
7.70000	-40
7.70833	-39
7.71667	-37
7.72500	-35
7.73333	-34
7.74167	-35
7.75000	-36
7.75833	-37
7.76667	-36
7.77500	-35
7.78333	-35
7.79167	-35
7.80000	-34
7.80833	-33
7.81667	-30
7.82500	-26
7.83333	-24
7.84167	-24
7.85000	-26
7.85833	-27
7.86667	-28
7.87500	-26
7.88333	-22
7.89167	-18
7.90000	-15
7.90833	-14
7.91667	-17
7.92500	-23
7.93333	-29
7.94167	-33
7.95000	-35
7.95833	-34
7.96667	-31
7.97500	-29
7.98333	-29
7.99167	-30
8.00000	-35
8.00833	-40
8.01667	-43
8.02500	-43
8.03333	-41
8.04167	-37
8.05000	-35
8.05833	-36
8.06667	-39
8.07500	-42
8.08333	-44
8.09167	-46
8.10000	-46
8.10833	-46
8.11667	-45
8.12500	-43
8.13333	-40
8.14167	-38
8.15000	-36
8.15833	-33
8.16667	-29
8.17500	-27
8.18333	-25
8.19167	-26
8.20000	-29
8.20833	-33
8.21667	-34
8.22500	-34
8.23333	-34
8.24167	-33
8.25000	-34
8.25833	-36
8.26667	-38
8.27500	-38
8.28333	-36
8.29167	-32
8.30000	-29
8.30833	-26
8.31667	-25
8.32500	-26
8.33333	-28
8.34167	-30
8.35000	-32
8.35833	-35
8.36667	-38
8.37500	-39
8.38333	-37
8.39167	-35
8.40000	-33
8.40833	-32
8.41667	-33
8.42500	-35
8.43333	-38
8.44167	-40
8.45000	-41
8.45833	-39
8.46667	-36
8.47500	-31
8.48333	-27
8.49167	-23
8.50000	-19
8.50833	-17
8.51667	-18
8.52500	-22
8.53333	-27
8.54167	-32
8.55000	-36
8.55833	-36
8.56667	-33
8.57500	-30
8.58333	-30
8.59167	-32
8.60000	-36
8.60833	-39
8.61667	-40
8.62500	-40
8.63333	-38
8.64167	-37
8.65000	-36
8.65833	-38
8.66667	-42
8.67500	-47
8.68333	-51
8.69167	-52
8.70000	-49
8.70833	-44
8.71667	-39
8.72500	-35
8.73333	-34
8.74167	-36
8.75000	-40
8.75833	-41
8.76667	-39
8.77500	-36
8.78333	-32
8.79167	-30
8.80000	-31
8.80833	-35
8.81667	-40
8.82500	-45
8.83333	-49
8.84167	-49
8.85000	-47
8.85833	-46
8.86667	-46
8.87500	-46
8.88333	-44
8.89167	-41
8.90000	-36
8.90833	-31
8.91667	-30
8.92500	-31
8.93333	-34
8.94167	-38
8.95000	-42
8.95833	-45
8.96667	-48
8.97500	-49
8.98333	-48
8.99167	-45
9.00000	-41
9.00833	-38
9.01667	-36
9.02500	-38
9.03333	-41
9.04167	-45
9.05000	-49
9.05833	-52
9.06667	-53
9.07500	-53
9.08333	-52
9.09167	-50
9.10000	-47
9.10833	-45
9.11667	-43
9.12500	-42
9.13333	-43
9.14167	-43
9.15000	-45
9.15833	-46
9.16667	-47
9.17500	-47
9.18333	-46
9.19167	-44
9.20000	-41
9.20833	-38
9.21667	-36
9.22500	-35
9.23333	-35
9.24167	-35
9.25000	-38
9.25833	-43
9.26667	-49
9.27500	-52
9.28333	-53
9.29167	-52
9.30000	-50
9.30833	-48
9.31667	-46
9.32500	-43
9.33333	-41
9.34167	-38
9.35000	-36
9.35833	-37
9.36667	-39
9.37500	-40
9.38333	-40
9.39167	-39
9.40000	-37
9.40833	-34
9.41667	-31
9.42500	-28
9.43333	-24
9.44167	-23
9.45000	-23
9.45833	-24
9.46667	-25
9.47500	-27
9.48333	-30
9.49167	-33
9.50000	-36
9.50833	-38
9.51667	-39
9.52500	-38
9.53333	-37
9.54167	-36
9.55000	-34
9.55833	-32
9.56667	-31
9.57500	-29
9.58333	-27
9.59167	-26
9.60000	-25
9.60833	-25
9.61667	-27
9.62500	-29
9.63333	-33
9.64167	-38
9.65000	-43
9.65833	-48
9.66667	-53
9.67500	-54
9.68333	-52
9.69167	-48
9.70000	-44
9.70833	-42
9.71667	-41
9.72500	-43
9.73333	-43
9.74167	-41
9.75000	-37
9.75833	-34
9.76667	-32
9.77500	-34
9.78333	-38
9.79167	-43
9.80000	-45
9.80833	-46
9.81667	-45
9.82500	-45
9.83333	-45
9.84167	-47
9.85000	-49
9.85833	-50
9.86667	-49
9.87500	-48
9.88333	-46
9.89167	-44
9.90000	-42
9.90833	-41
9.91667	-40
9.92500	-41
9.93333	-41
9.94167	-41
9.95000	-40
9.95833	-39
9.96667	-39
9.97500	-40
9.98333	-44
9.99167	-47
10.00000	-50
10.00833	-52
10.01667	-52
10.02500	-50
10.03333	-46
10.04167	-41
10.05000	-35
10.05833	-28
10.06667	-24
10.07500	-22
10.08333	-24
10.09167	-29
10.10000	-37
10.10833	-44
10.11667	-49
10.12500	-51
10.13333	-51
10.14167	-49
10.15000	-48
10.15833	-49
10.16667	-51
10.17500	-53
10.18333	-53
10.19167	-51
10.20000	-46
10.20833	-41
10.21667	-38
10.22500	-37
10.23333	-37
10.24167	-38
10.25000	-40
10.25833	-40
10.26667	-39
10.27500	-40
10.28333	-43
10.29167	-47
10.30000	-52
10.30833	-56
10.31667	-57
10.32500	-55
10.33333	-53
10.34167	-49
10.35000	-45
10.35833	-40
10.36667	-36
10.37500	-34
10.38333	-33
10.39167	-34
10.40000	-36
10.40833	-38
10.41667	-40
10.42500	-41
10.43333	-43
10.44167	-45
10.45000	-46
10.45833	-44
10.46667	-41
10.47500	-39
10.48333	-40
10.49167	-42
10.50000	-44
10.50833	-45
10.51667	-45
10.52500	-44
10.53333	-43
10.54167	-45
10.55000	-47
10.55833	-49
10.56667	-50
10.57500	-48
10.58333	-46
10.59167	-44
10.60000	-44
10.60833	-46
10.61667	-50
10.62500	-52
10.63333	-52
10.64167	-48
10.65000	-44
10.65833	-41
10.66667	-39
10.67500	-38
10.68333	-40
10.69167	-42
10.70000	-44
10.70833	-45
10.71667	-46
10.72500	-49
10.73333	-54
10.74167	-59
10.75000	-63
10.75833	-62
10.76667	-58
10.77500	-52
10.78333	-44
10.79167	-39
10.80000	-37
10.80833	-39
10.81667	-41
10.82500	-44
10.83333	-45
10.84167	-44
10.85000	-41
10.85833	-39
10.86667	-40
10.87500	-42
10.88333	-47
10.89167	-52
10.90000	-55
10.90833	-56
10.91667	-55
10.92500	-52
10.93333	-50
10.94167	-49
10.95000	-49
10.95833	-51
10.96667	-53
10.97500	-56
10.98333	-57
10.99167	-58
11.00000	-57
11.00833	-54
11.01667	-51
11.02500	-47
11.03333	-46
11.04167	-47
11.05000	-51
11.05833	-54
11.06667	-56
11.07500	-54
11.08333	-50
11.09167	-45
11.10000	-41
11.10833	-41
11.11667	-45
11.12500	-51
11.13333	-58
11.14167	-66
11.15000	-72
11.15833	-77
11.16667	-78
11.17500	-76
11.18333	-73
11.19167	-70
11.20000	-66
11.20833	-61
11.21667	-58
11.22500	-54
11.23333	-50
11.24167	-45
11.25000	-40
11.25833	-35
11.26667	-33
11.27500	-33
11.28333	-37
11.29167	-42
11.30000	-49
11.30833	-55
11.31667	-59
11.32500	-62
11.33333	-63
11.34167	-60
11.35000	-56
11.35833	-52
11.36667	-48
11.37500	-44
11.38333	-42
11.39167	-40
11.40000	-40
11.40833	-41
11.41667	-42
11.42500	-43
11.43333	-43
11.44167	-42
11.45000	-39
11.45833	-37
11.46667	-36
11.47500	-34
11.48333	-35
11.49167	-36
11.50000	-39
11.50833	-42
11.51667	-44
11.52500	-46
11.53333	-47
11.54167	-46
11.55000	-44
11.55833	-41
11.56667	-39
11.57500	-38
11.58333	-39
11.59167	-39
11.60000	-37
11.60833	-34
11.61667	-30
11.62500	-27
11.63333	-26
11.64167	-27
11.65000	-29
11.65833	-30
11.66667	-30
11.67500	-30
11.68333	-30
11.69167	-31
11.70000	-32
11.70833	-34
11.71667	-36
11.72500	-40
11.73333	-45
11.74167	-51
11.75000	-56
11.75833	-60
11.76667	-63
11.77500	-66
11.78333	-66
11.79167	-65
11.80000	-62
11.80833	-57
11.81667	-51
11.82500	-45
11.83333	-40
11.84167	-36
11.85000	-35
11.85833	-36
11.86667	-38
11.87500	-39
11.88333	-40
11.89167	-40
11.90000	-40
11.90833	-40
11.91667	-41
11.92500	-45
11.93333	-50
11.94167	-55
11.95000	-60
11.95833	-62
11.96667	-61
11.97500	-58
11.98333	-55
11.99167	-53
12.00000	-51
12.00833	-51
12.01667	-52
12.02500	-52
12.03333	-51
12.04167	-48
12.05000	-45
12.05833	-42
12.06667	-41
12.07500	-42
12.08333	-47
12.09167	-51
12.10000	-56
12.10833	-59
12.11667	-59
12.12500	-56
12.13333	-53
12.14167	-50
12.15000	-48
12.15833	-48
12.16667	-48
12.17500	-47
12.18333	-46
12.19167	-44
12.20000	-43
12.20833	-43
12.21667	-42
12.22500	-41
12.23333	-38
12.24167	-33
12.25000	-30
12.25833	-29
12.26667	-31
12.27500	-35
12.28333	-38
12.29167	-41
12.30000	-43
12.30833	-44
12.31667	-46
12.32500	-47
12.33333	-48
12.34167	-47
12.35000	-45
12.35833	-44
12.36667	-45
12.37500	-45
12.38333	-46
12.39167	-46
12.40000	-46
12.40833	-44
12.41667	-42
12.42500	-39
12.43333	-35
12.44167	-30
12.45000	-28
12.45833	-29
12.46667	-32
12.47500	-36
12.48333	-42
12.49167	-47
12.50000	-52
12.50833	-56
12.51667	-59
12.52500	-59
12.53333	-57
12.54167	-51
12.55000	-46
12.55833	-41
12.56667	-37
12.57500	-37
12.58333	-39
12.59167	-42
12.60000	-45
12.60833	-47
12.61667	-47
12.62500	-46
12.63333	-46
12.64167	-49
12.65000	-51
12.65833	-53
12.66667	-53
12.67500	-50
12.68333	-46
12.69167	-41
12.70000	-37
12.70833	-35
12.71667	-35
12.72500	-36
12.73333	-38
12.74167	-39
12.75000	-39
12.75833	-38
12.76667	-36
12.77500	-34
12.78333	-34
12.79167	-33
12.80000	-33
12.80833	-32
12.81667	-32
12.82500	-33
12.83333	-36
12.84167	-40
12.85000	-45
12.85833	-49
12.86667	-53
12.87500	-54
12.88333	-53
12.89167	-50
12.90000	-45
12.90833	-40
12.91667	-35
12.92500	-33
12.93333	-32
12.94167	-32
12.95000	-33
12.95833	-33
12.96667	-33
12.97500	-33
12.98333	-35
12.99167	-39
13.00000	-46
13.00833	-53
13.01667	-57
13.02500	-59
13.03333	-58
13.04167	-56
13.05000	-54
13.05833	-53
13.06667	-51
13.07500	-50
13.08333	-48
13.09167	-47
13.10000	-46
13.10833	-45
13.11667	-45
13.12500	-47
13.13333	-49
13.14167	-52
13.15000	-53
13.15833	-54
13.16667	-53
13.17500	-52
13.18333	-52
13.19167	-53
13.20000	-55
13.20833	-58
13.21667	-60
13.22500	-62
13.23333	-64
13.24167	-66
13.25000	-68
13.25833	-69
13.26667	-70
13.27500	-69
13.28333	-65
13.29167	-60
13.30000	-54
13.30833	-47
13.31667	-43
13.32500	-40
13.33333	-41
13.34167	-47
13.35000	-54
13.35833	-60
13.36667	-63
13.37500	-62
13.38333	-56
13.39167	-48
13.40000	-40
13.40833	-33
13.41667	-30
13.42500	-29
13.43333	-30
13.44167	-29
13.45000	-29
13.45833	-28
13.46667	-28
13.47500	-29
13.48333	-32
13.49167	-36
13.50000	-41
13.50833	-44
13.51667	-46
13.52500	-45
13.53333	-44
13.54167	-43
13.55000	-44
13.55833	-46
13.56667	-47
13.57500	-47
13.58333	-44
13.59167	-41
13.60000	-39
13.60833	-38
13.61667	-38
13.62500	-38
13.63333	-37
13.64167	-34
13.65000	-30
13.65833	-28
13.66667	-26
13.67500	-26
13.68333	-27
13.69167	-28
13.70000	-29
13.70833	-29
13.71667	-30
13.72500	-33
13.73333	-38
13.74167	-42
13.75000	-44
13.75833	-42
13.76667	-37
13.77500	-32
13.78333	-28
13.79167	-27
13.80000	-27
13.80833	-29
13.81667	-32
13.82500	-34
13.83333	-34
13.84167	-33
13.85000	-30
13.85833	-27
13.86667	-24
13.87500	-22
13.88333	-21
13.89167	-21
13.90000	-21
13.90833	-21
13.91667	-22
13.92500	-25
13.93333	-28
13.94167	-31
13.95000	-33
13.95833	-33
13.96667	-31
13.97500	-30
13.98333	-30
13.99167	-31
14.00000	-32
14.00833	-34
14.01667	-35
14.02500	-36
14.03333	-35
14.04167	-34
14.05000	-32
14.05833	-29
14.06667	-26
14.07500	-24
14.08333	-24
14.09167	-24
14.10000	-23
14.10833	-21
14.11667	-17
14.12500	-12
14.13333	-8
14.14167	-6
14.15000	-6
14.15833	-7
14.16667	-11
14.17500	-16
14.18333	-22
14.19167	-26
14.20000	-27
14.20833	-25
14.21667	-23
14.22500	-21
14.23333	-20
14.24167	-20
14.25000	-22
14.25833	-22
14.26667	-21
14.27500	-21
14.28333	-23
14.29167	-26
14.30000	-28
14.30833	-30
14.31667	-32
14.32500	-33
14.33333	-34
14.34167	-35
14.35000	-37
14.35833	-36
14.36667	-35
14.37500	-33
14.38333	-32
14.39167	-31
14.40000	-32
14.40833	-33
14.41667	-34
14.42500	-35
14.43333	-35
14.44167	-36
14.45000	-38
14.45833	-41
14.46667	-43
14.47500	-45
14.48333	-45
14.49167	-45
14.50000	-42
14.50833	-39
14.51667	-34
14.52500	-30
14.53333	-27
14.54167	-28
14.55000	-30
14.55833	-31
14.56667	-32
14.57500	-31
14.58333	-30
14.59167	-29
14.60000	-31
14.60833	-33
14.61667	-33
14.62500	-31
14.63333	-29
14.64167	-28
14.65000	-27
14.65833	-27
14.66667	-28
14.67500	-31
14.68333	-34
14.69167	-38
14.70000	-43
14.70833	-47
14.71667	-49
14.72500	-49
14.73333	-49
14.74167	-50
14.75000	-51
14.75833	-51
14.76667	-49
14.77500	-46
14.78333	-42
14.79167	-39
14.80000	-38
14.80833	-37
14.81667	-36
14.82500	-35
14.83333	-33
14.84167	-32
14.85000	-33
14.85833	-34
14.86667	-36
14.87500	-38
14.88333	-37
14.89167	-35
14.90000	-31
14.90833	-28
14.91667	-27
14.92500	-28
14.93333	-31
14.94167	-35
14.95000	-39
14.95833	-41
14.96667	-42
14.97500	-43
14.98333	-45
14.99167	-48
15.00000	-49
15.00833	-47
15.01667	-42
15.02500	-36
15.03333	-33
15.04167	-34
15.05000	-36
15.05833	-38
15.06667	-38
15.07500	-38
15.08333	-39
15.09167	-41
15.10000	-46
15.10833	-51
15.11667	-52
15.12500	-50
15.13333	-48
15.14167	-46
15.15000	-47
15.15833	-50
15.16667	-53
15.17500	-55
15.18333	-56
15.19167	-56
15.20000	-58
15.20833	-60
15.21667	-62
15.22500	-62
15.23333	-61
15.24167	-58
15.25000	-56
15.25833	-56
15.26667	-58
15.27500	-60
15.28333	-62
15.29167	-62
15.30000	-59
15.30833	-55
15.31667	-51
15.32500	-49
15.33333	-48
15.34167	-50
15.35000	-53
15.35833	-54
15.36667	-55
15.37500	-55
15.38333	-55
15.39167	-54
15.40000	-51
15.40833	-49
15.41667	-49
15.42500	-52
15.43333	-56
15.44167	-60
15.45000	-62
15.45833	-60
15.46667	-55
15.47500	-51
15.48333	-49
15.49167	-51
15.50000	-56
15.50833	-62
15.51667	-67
15.52500	-69
15.53333	-68
15.54167	-64
15.55000	-58
15.55833	-53
15.56667	-49
15.57500	-46
15.58333	-45
15.59167	-45
15.60000	-45
15.60833	-44
15.61667	-44
15.62500	-44
15.63333	-46
15.64167	-49
15.65000	-52
15.65833	-55
15.66667	-57
15.67500	-59
15.68333	-60
15.69167	-61
15.70000	-62
15.70833	-62
15.71667	-65
15.72500	-68
15.73333	-71
15.74167	-71
15.75000	-69
15.75833	-65
15.76667	-61
15.77500	-59
15.78333	-61
15.79167	-64
15.80000	-66
15.80833	-68
15.81667	-67
15.82500	-63
15.83333	-58
15.84167	-52
15.85000	-48
15.85833	-47
15.86667	-48
15.87500	-51
15.88333	-56
15.89167	-60
15.90000	-64
15.90833	-65
15.91667	-64
15.92500	-61
15.93333	-59
15.94167	-57
15.95000	-54
15.95833	-51
15.96667	-49
15.97500	-47
15.98333	-47
15.99167	-49
16.00000	-52
16.00833	-55
16.01667	-57
16.02500	-58
16.03333	-59
16.04167	-60
16.05000	-62
16.05833	-65
16.06667	-67
16.07500	-70
16.08333	-73
16.09167	-75
16.10000	-76
16.10833	-75
16.11667	-70
16.12500	-63
16.13333	-57
16.14167	-53
16.15000	-53
16.15833	-57
16.16667	-64
16.17500	-68
16.18333	-70
16.19167	-69
16.20000	-69
16.20833	-68
16.21667	-69
16.22500	-70
16.23333	-71
16.24167	-70
16.25000	-67
16.25833	-64
16.26667	-62
16.27500	-60
16.28333	-59
16.29167	-57
16.30000	-55
16.30833	-53
16.31667	-54
16.32500	-57
16.33333	-59
16.34167	-61
16.35000	-63
16.35833	-65
16.36667	-67
16.37500	-69
16.38333	-69
16.39167	-67
16.40000	-62
16.40833	-57
16.41667	-53
16.42500	-52
16.43333	-55
16.44167	-60
16.45000	-65
16.45833	-67
16.46667	-66
16.47500	-62
16.48333	-58
16.49167	-55
16.50000	-54
16.50833	-55
16.51667	-57
16.52500	-60
16.53333	-63
16.54167	-67
16.55000	-70
16.55833	-70
16.56667	-68
16.57500	-67
16.58333	-68
16.59167	-72
16.60000	-76
16.60833	-81
16.61667	-83
16.62500	-83
16.63333	-82
16.64167	-81
16.65000	-79
16.65833	-77
16.66667	-76
16.67500	-75
16.68333	-76
16.69167	-77
16.70000	-78
16.70833	-78
16.71667	-76
16.72500	-72
16.73333	-68
16.74167	-66
16.75000	-66
16.75833	-68
16.76667	-70
16.77500	-73
16.78333	-77
16.79167	-80
16.80000	-84
16.80833	-86
16.81667	-87
16.82500	-85
16.83333	-84
16.84167	-83
16.85000	-84
16.85833	-85
16.86667	-87
16.87500	-88
16.88333	-90
16.89167	-90
16.90000	-88
16.90833	-86
16.91667	-82
16.92500	-79
16.93333	-78
16.94167	-77
16.95000	-77
16.95833	-78
16.96667	-78
16.97500	-79
16.98333	-82
16.99167	-85
17.00000	-88
17.00833	-89
17.01667	-88
17.02500	-86
17.03333	-82
17.04167	-78
17.05000	-74
17.05833	-69
17.06667	-67
17.07500	-66
17.08333	-70
17.09167	-74
17.10000	-78
17.10833	-81
17.11667	-83
17.12500	-84
17.13333	-83
17.14167	-82
17.15000	-81
17.15833	-80
17.16667	-78
17.17500	-77
17.18333	-77
17.19167	-76
17.20000	-76
17.20833	-75
17.21667	-75
17.22500	-76
17.23333	-77
17.24167	-77
17.25000	-76
17.25833	-75
17.26667	-75
17.27500	-75
17.28333	-75
17.29167	-73
17.30000	-71
17.30833	-68
17.31667	-66
17.32500	-66
17.33333	-69
17.34167	-73
17.35000	-77
17.35833	-81
17.36667	-83
17.37500	-84
17.38333	-83
17.39167	-80
17.40000	-77
17.40833	-73
17.41667	-71
17.42500	-69
17.43333	-70
17.44167	-75
17.45000	-81
17.45833	-89
17.46667	-95
17.47500	-97
17.48333	-95
17.49167	-89
17.50000	-82
17.50833	-76
17.51667	-71
17.52500	-69
17.53333	-69
17.54167	-69
17.55000	-71
17.55833	-73
17.56667	-75
17.57500	-79
17.58333	-83
17.59167	-86
17.60000	-88
17.60833	-88
17.61667	-88
17.62500	-88
17.63333	-87
17.64167	-87
17.65000	-85
17.65833	-82
17.66667	-79
17.67500	-77
17.68333	-75
17.69167	-74
17.70000	-75
17.70833	-78
17.71667	-81
17.72500	-84
17.73333	-86
17.74167	-86
17.75000	-86
17.75833	-88
17.76667	-91
17.77500	-93
17.78333	-92
17.79167	-89
17.80000	-86
17.80833	-85
17.81667	-86
17.82500	-88
17.83333	-90
17.84167	-91
17.85000	-90
17.85833	-88
17.86667	-86
17.87500	-83
17.88333	-81
17.89167	-79
17.90000	-77
17.90833	-74
17.91667	-71
17.92500	-69
17.93333	-68
17.94167	-70
17.95000	-73
17.95833	-78
17.96667	-82
17.97500	-85
17.98333	-86
17.99167	-86
18.00000	-85
18.00833	-84
18.01667	-81
18.02500	-78
18.03333	-76
18.04167	-75
18.05000	-75
18.05833	-78
18.06667	-81
18.07500	-84
18.08333	-86
18.09167	-86
18.10000	-86
18.10833	-87
18.11667	-87
18.12500	-86
18.13333	-84
18.14167	-81
18.15000	-78
18.15833	-78
18.16667	-80
18.17500	-84
18.18333	-88
18.19167	-91
18.20000	-91
18.20833	-92
18.21667	-93
18.22500	-96
18.23333	-97
18.24167	-97
18.25000	-94
18.25833	-90
18.26667	-86
18.27500	-84
18.28333	-85
18.29167	-86
18.30000	-86
18.30833	-84
18.31667	-82
18.32500	-80
18.33333	-79
18.34167	-78
18.35000	-78
18.35833	-79
18.36667	-83
18.37500	-89
18.38333	-97
18.39167	-101
18.40000	-101
18.40833	-96
18.41667	-90
18.42500	-83
18.43333	-76
18.44167	-73
18.45000	-71
18.45833	-71
18.46667	-72
18.47500	-74
18.48333	-78
18.49167	-83
18.50000	-88
18.50833	-94
18.51667	-99
18.52500	-102
18.53333	-104
18.54167	-104
18.55000	-104
18.55833	-104
18.56667	-104
18.57500	-103
18.58333	-101
18.59167	-98
18.60000	-96
18.60833	-93
18.61667	-91
18.62500	-89
18.63333	-88
18.64167	-89
18.65000	-91
18.65833	-93
18.66667	-94
18.67500	-93
18.68333	-91
18.69167	-89
18.70000	-90
18.70833	-92
18.71667	-92
18.72500	-91
18.73333	-90
18.74167	-89
18.75000	-89
18.75833	-93
18.76667	-99
18.77500	-104
18.78333	-106
18.79167	-104
18.80000	-100
18.80833	-95
18.81667	-92
18.82500	-90
18.83333	-90
18.84167	-92
18.85000	-94
18.85833	-98
18.86667	-102
18.87500	-106
18.88333	-109
18.89167	-110
18.90000	-109
18.90833	-108
18.91667	-106
18.92500	-104
18.93333	-103
18.94167	-101
18.95000	-99
18.95833	-95
18.96667	-92
18.97500	-90
18.98333	-89
18.99167	-90
19.00000	-92
19.00833	-92
19.01667	-88
19.02500	-82
19.03333	-75
19.04167	-71
19.05000	-71
19.05833	-73
19.06667	-76
19.07500	-80
19.08333	-82
19.09167	-82
19.10000	-82
19.10833	-81
19.11667	-79
19.12500	-75
19.13333	-72
19.14167	-69
19.15000	-67
19.15833	-67
19.16667	-68
19.17500	-72
19.18333	-76
19.19167	-81
19.20000	-83
19.20833	-82
19.21667	-78
19.22500	-72
19.23333	-66
19.24167	-61
19.25000	-58
19.25833	-58
19.26667	-60
19.27500	-61
19.28333	-60
19.29167	-57
19.30000	-52
19.30833	-47
19.31667	-43
19.32500	-42
19.33333	-41
19.34167	-39
19.35000	-34
19.35833	-26
19.36667	-16
19.37500	-9
19.38333	-5
19.39167	-4
19.40000	-2
19.40833	-0
19.41667	4
19.42500	11
19.43333	18
19.44167	25
19.45000	33
19.45833	44
19.46667	56
19.47500	67
19.48333	77
19.49167	86
19.50000	94
19.50833	101
19.51667	108
19.52500	117
19.53333	128
19.54167	142
19.55000	159
19.55833	179
19.56667	201
19.57500	223
19.58333	245
19.59167	267
19.60000	289
19.60833	313
19.61667	337
19.62500	364
19.63333	392
19.64167	423
19.65000	457
19.65833	494
19.66667	534
19.67500	573
19.68333	613
19.69167	651
19.70000	691
19.70833	732
19.71667	778
19.72500	830
19.73333	887
19.74167	950
19.75000	1015
19.75833	1080
19.76667	1147
19.77500	1213
19.78333	1282
19.79167	1352
19.80000	1425
19.80833	1500
19.81667	1578
19.82500	1660
19.83333	1744
19.84167	1834
19.85000	1925
19.85833	2022
19.86667	2124
19.87500	2229
19.88333	2340
19.89167	2452
19.90000	2569
19.90833	2687
19.91667	2807
19.92500	2933
19.93333	3062
19.94167	3202
19.95000	3344
19.95833	3491
19.96667	3639
19.97500	3786
19.98333	3936
19.99167	4085
20.00000	4239
20.00833	4394
20.01667	4549
20.02500	4708
20.03333	4867
20.04167	5033
20.05000	5200
20.05833	5372
20.06667	5546
20.07500	5720
20.08333	5898
20.09167	6073
20.10000	6255
20.10833	6437
20.11667	6618
20.12500	6802
20.13333	6983
20.14167	7169
20.15000	7353
20.15833	7539
20.16667	7726
20.17500	7908
20.18333	8092
20.19167	8271
20.20000	8455
20.20833	8639
20.21667	8822
20.22500	9007
20.23333	9186
20.24167	9366
20.25000	9540
20.25833	9715
20.26667	9887
20.27500	10051
20.28333	10213
20.29167	10367
20.30000	10519
20.30833	10669
20.31667	10817
20.32500	10968
20.33333	11112
20.34167	11257
20.35000	11394
20.35833	11528
20.36667	11657
20.37500	11780
20.38333	11900
20.39167	12014
20.40000	12126
20.40833	12232
20.41667	12331
20.42500	12424
20.43333	12505
20.44167	12576
20.45000	12638
20.45833	12693
20.46667	12744
20.47500	12793
20.48333	12842
20.49167	12888
20.50000	12931
20.50833	12968
20.51667	12999
20.52500	13022
20.53333	13037
20.54167	13045
20.55000	13047
20.55833	13043
20.56667	13034
20.57500	13017
20.58333	12991
20.59167	12958
20.60000	12917
20.60833	12871
20.61667	12821
20.62500	12767
20.63333	12707
20.64167	12640
20.65000	12570
20.65833	12494
20.66667	12414
20.67500	12333
20.68333	12246
20.69167	12156
20.70000	12056
20.70833	11951
20.71667	11843
20.72500	11729
20.73333	11617
20.74167	11500
20.75000	11382
20.75833	11259
20.76667	11129
20.77500	10996
20.78333	10857
20.79167	10717
20.80000	10572
20.80833	10426
20.81667	10279
20.82500	10129
20.83333	9980
20.84167	9827
20.85000	9675
20.85833	9519
20.86667	9360
20.87500	9201
20.88333	9038
20.89167	8878
20.90000	8716
20.90833	8556
20.91667	8395
20.92500	8232
20.93333	8073
20.94167	7911
20.95000	7753
20.95833	7595
20.96667	7437
20.97500	7281
20.98333	7120
20.99167	6965
21.00000	6810
21.00833	6659
21.01667	6511
21.02500	6363
21.03333	6218
21.04167	6070
21.05000	5924
21.05833	5780
21.06667	5637
21.07500	5499
21.08333	5362
21.09167	5231
21.10000	5101
21.10833	4975
21.11667	4851
21.12500	4727
21.13333	4607
21.14167	4487
21.15000	4371
21.15833	4258
21.16667	4148
21.17500	4042
21.18333	3936
21.19167	3832
21.20000	3724
21.20833	3619
21.21667	3519
21.22500	3423
21.23333	3334
21.24167	3246
21.25000	3162
21.25833	3078
21.26667	2995
21.27500	2918
21.28333	2843
21.29167	2773
21.30000	2703
21.30833	2636
21.31667	2573
21.32500	2512
21.33333	2455
21.34167	2397
21.35000	2341
21.35833	2284
21.36667	2228
21.37500	2177
21.38333	2130
21.39167	2085
21.40000	2041
21.40833	1997
21.41667	1952
21.42500	1906
21.43333	1864
21.44167	1825
21.45000	1791
21.45833	1762
21.46667	1735
21.47500	1709
21.48333	1679
21.49167	1648
21.50000	1614
21.50833	1581
21.51667	1552
21.52500	1527
21.53333	1505
21.54167	1485
21.55000	1466
21.55833	1446
21.56667	1423
21.57500	1401
21.58333	1379
21.59167	1359
21.60000	1341
21.60833	1323
21.61667	1304
21.62500	1285
21.63333	1268
21.64167	1253
21.65000	1241
21.65833	1233
21.66667	1225
21.67500	1215
21.68333	1202
21.69167	1187
21.70000	1170
21.70833	1153
21.71667	1136
21.72500	1119
21.73333	1104
21.74167	1090
21.75000	1076
21.75833	1063
21.76667	1051
21.77500	1041
21.78333	1034
21.79167	1026
21.80000	1019
21.80833	1011
21.81667	1001
21.82500	989
21.83333	978
21.84167	968
21.85000	960
21.85833	952
21.86667	943
21.87500	937
21.88333	931
21.89167	927
21.90000	922
21.90833	916
21.91667	907
21.92500	895
21.93333	883
21.94167	872
21.95000	863
21.95833	853
21.96667	844
21.97500	835
21.98333	826
21.99167	819
22.00000	814
22.00833	810
22.01667	808
22.02500	805
22.03333	801
22.04167	797
22.05000	792
22.05833	786
22.06667	780
22.07500	773
22.08333	765
22.09167	756
22.10000	749
22.10833	742
22.11667	739
22.12500	738
22.13333	740
22.14167	744
22.15000	745
22.15833	744
22.16667	738
22.17500	730
22.18333	721
22.19167	710
22.20000	699
22.20833	689
22.21667	682
22.22500	678
22.23333	678
22.24167	680
22.25000	681
22.25833	678
22.26667	673
22.27500	666
22.28333	660
22.29167	655
22.30000	651
22.30833	647
22.31667	641
22.32500	634
22.33333	626
22.34167	619
22.35000	612
22.35833	607
22.36667	602
22.37500	600
22.38333	602
22.39167	604
22.40000	605
22.40833	604
22.41667	598
22.42500	589
22.43333	580
22.44167	572
22.45000	566
22.45833	562
22.46667	560
22.47500	557
22.48333	551
22.49167	542
22.50000	532
22.50833	522
22.51667	513
22.52500	507
22.53333	503
22.54167	503
22.55000	504
22.55833	504
22.56667	502
22.57500	499
22.58333	494
22.59167	491
22.60000	487
22.60833	483
22.61667	480
22.62500	476
22.63333	471
22.64167	466
22.65000	460
22.65833	455
22.66667	450
22.67500	445
22.68333	440
22.69167	436
22.70000	431
22.70833	426
22.71667	421
22.72500	416
22.73333	412
22.74167	410
22.75000	408
22.75833	404
22.76667	398
22.77500	390
22.78333	382
22.79167	376
22.80000	373
22.80833	372
22.81667	371
22.82500	369
22.83333	366
22.84167	362
22.85000	358
22.85833	352
22.86667	345
22.87500	336
22.88333	324
22.89167	312
22.90000	301
22.90833	292
22.91667	289
22.92500	291
22.93333	294
22.94167	300
22.95000	303
22.95833	302
22.96667	298
22.97500	293
22.98333	288
22.99167	285
23.00000	284
23.00833	284
23.01667	285
23.02500	286
23.03333	288
23.04167	290
23.05000	289
23.05833	286
23.06667	279
23.07500	269
23.08333	257
23.09167	248
23.10000	242
23.10833	241
23.11667	246
23.12500	253
23.13333	259
23.14167	261
23.15000	261
23.15833	259
23.16667	256
23.17500	255
23.18333	256
23.19167	260
23.20000	265
23.20833	270
23.21667	273
23.22500	273
23.23333	270
23.24167	264
23.25000	257
23.25833	251
23.26667	247
23.27500	244
23.28333	244
23.29167	244
23.30000	244
23.30833	244
23.31667	242
23.32500	240
23.33333	237
23.34167	233
23.35000	230
23.35833	228
23.36667	226
23.37500	224
23.38333	222
23.39167	220
23.40000	220
23.40833	221
23.41667	221
23.42500	220
23.43333	217
23.44167	214
23.45000	210
23.45833	207
23.46667	204
23.47500	204
23.48333	204
23.49167	205
23.50000	204
23.50833	202
23.51667	199
23.52500	196
23.53333	194
23.54167	196
23.55000	199
23.55833	202
23.56667	206
23.57500	209
23.58333	211
23.59167	212
23.60000	212
23.60833	210
23.61667	207
23.62500	202
23.63333	198
23.64167	194
23.65000	192
23.65833	190
23.66667	190
23.67500	190
23.68333	190
23.69167	188
23.70000	186
23.70833	184
23.71667	181
23.72500	179
23.73333	177
23.74167	173
23.75000	170
23.75833	169
23.76667	170
23.77500	171
23.78333	171
23.79167	169
23.80000	166
23.80833	164
23.81667	165
23.82500	168
23.83333	169
23.84167	168
23.85000	164
23.85833	160
23.86667	155
23.87500	152
23.88333	149
23.89167	146
23.90000	143
23.90833	140
23.91667	140
23.92500	141
23.93333	143
23.94167	145
23.95000	146
23.95833	146
23.96667	144
23.97500	142
23.98333	142
23.99167	142
24.00000	143
24.00833	143
24.01667	141
24.02500	136
24.03333	130
24.04167	125
24.05000	122
24.05833	122
24.06667	124
24.07500	126
24.08333	126
24.09167	124
24.10000	119
24.10833	115
24.11667	112
24.12500	114
24.13333	119
24.14167	128
24.15000	136
24.15833	142
24.16667	143
24.17500	140
24.18333	135
24.19167	130
24.20000	126
24.20833	124
24.21667	124
24.22500	127
24.23333	132
24.24167	138
24.25000	144
24.25833	149
24.26667	153
24.27500	156
24.28333	157
24.29167	157
24.30000	158
24.30833	160
24.31667	163
24.32500	166
24.33333	167
24.34167	167
24.35000	166
24.35833	167
24.36667	170
24.37500	172
24.38333	175
24.39167	178
24.40000	181
24.40833	185
24.41667	189
24.42500	194
24.43333	197
24.44167	197
24.45000	192
24.45833	188
24.46667	185
24.47500	183
24.48333	184
24.49167	186
24.50000	188
24.50833	189
24.51667	190
24.52500	188
24.53333	187
24.54167	186
24.55000	186
24.55833	186
24.56667	187
24.57500	189
24.58333	193
24.59167	197
24.60000	200
24.60833	202
24.61667	202
24.62500	201
24.63333	200
24.64167	202
24.65000	205
24.65833	208
24.66667	210
24.67500	211
24.68333	209
24.69167	208
24.70000	209
24.70833	213
24.71667	219
24.72500	227
24.73333	232
24.74167	235
24.75000	235
24.75833	234
24.76667	232
24.77500	230
24.78333	231
24.79167	231
24.80000	232
24.80833	232
24.81667	233
24.82500	234
24.83333	235
24.84167	234
24.85000	233
24.85833	230
24.86667	227
24.87500	224
24.88333	223
24.89167	222
24.90000	220
24.90833	218
24.91667	216
24.92500	215
24.93333	217
24.94167	219
24.95000	222
24.95833	225
24.96667	226
24.97500	225
24.98333	222
24.99167	219
25.00000	217
25.00833	214
25.01667	211
25.02500	207
25.03333	206
25.04167	205
25.05000	206
25.05833	208
25.06667	210
25.07500	212
25.08333	210
25.09167	208
25.10000	207
25.10833	207
25.11667	206
25.12500	203
25.13333	200
25.14167	195
25.15000	191
25.15833	188
25.16667	186
25.17500	184
25.18333	182
25.19167	179
25.20000	175
25.20833	172
25.21667	169
25.22500	166
25.23333	164
25.24167	164
25.25000	164
25.25833	163
25.26667	161
25.27500	158
25.28333	154
25.29167	150
25.30000	145
25.30833	142
25.31667	140
25.32500	139
25.33333	138
25.34167	137
25.35000	134
25.35833	132
25.36667	131
25.37500	131
25.38333	133
25.39167	134
25.40000	134
25.40833	132
25.41667	132
25.42500	133
25.43333	135
25.44167	137
25.45000	138
25.45833	135
25.46667	131
25.47500	125
25.48333	119
25.49167	114
25.50000	110
25.50833	107
25.51667	106
25.52500	106
25.53333	106
25.54167	104
25.55000	101
25.55833	97
25.56667	93
25.57500	88
25.58333	84
25.59167	80
25.60000	78
25.60833	76
25.61667	75
25.62500	76
25.63333	79
25.64167	84
25.65000	90
25.65833	97
25.66667	103
25.67500	107
25.68333	107
25.69167	104
25.70000	99
25.70833	93
25.71667	88
25.72500	86
25.73333	86
25.74167	87
25.75000	87
25.75833	87
25.76667	86
25.77500	85
25.78333	87
25.79167	90
25.80000	95
25.80833	100
25.81667	101
25.82500	99
25.83333	95
25.84167	91
25.85000	87
25.85833	84
25.86667	84
25.87500	83
25.88333	81
25.89167	78
25.90000	77
25.90833	78
25.91667	82
25.92500	89
25.93333	96
25.94167	102
25.95000	107
25.95833	110
25.96667	110
25.97500	109
25.98333	108
25.99167	106
26.00000	105
26.00833	105
26.01667	105
26.02500	105
26.03333	106
26.04167	106
26.05000	107
26.05833	108
26.06667	110
26.07500	111
26.08333	110
26.09167	110
26.10000	110
26.10833	111
26.11667	112
26.12500	111
26.13333	110
26.14167	107
26.15000	104
26.15833	102
26.16667	101
26.17500	100
26.18333	101
26.19167	104
26.20000	108
26.20833	113
26.21667	119
26.22500	124
26.23333	128
26.24167	130
26.25000	131
26.25833	129
26.26667	126
26.27500	125
26.28333	126
26.29167	129
26.30000	135
26.30833	142
26.31667	150
26.32500	158
26.33333	164
26.34167	168
26.35000	170
26.35833	169
26.36667	166
26.37500	163
26.38333	163
26.39167	163
26.40000	165
26.40833	168
26.41667	170
26.42500	171
26.43333	173
26.44167	176
26.45000	179
26.45833	183
26.46667	186
26.47500	187
26.48333	187
26.49167	187
26.50000	188
26.50833	190
26.51667	195
26.52500	201
26.53333	206
26.54167	210
26.55000	212
26.55833	213
26.56667	214
26.57500	215
26.58333	215
26.59167	214
26.60000	213
26.60833	212
26.61667	212
26.62500	212
26.63333	212
26.64167	211
26.65000	210
26.65833	210
26.66667	211
26.67500	215
26.68333	219
26.69167	223
26.70000	225
26.70833	225
26.71667	223
26.72500	220
26.73333	218
26.74167	220
26.75000	222
26.75833	224
26.76667	225
26.77500	226
26.78333	227
26.79167	228
26.80000	230
26.80833	231
26.81667	231
26.82500	230
26.83333	229
26.84167	229
26.85000	228
26.85833	226
26.86667	222
26.87500	217
26.88333	214
26.89167	213
26.90000	217
26.90833	222
26.91667	227
26.92500	230
26.93333	232
26.94167	231
26.95000	230
26.95833	226
26.96667	221
26.97500	214
26.98333	206
26.99167	200
27.00000	197
27.00833	197
27.01667	197
27.02500	198
27.03333	199
27.04167	197
27.05000	195
27.05833	193
27.06667	192
27.07500	193
27.08333	196
27.09167	199
27.10000	198
27.10833	194
27.11667	188
27.12500	181
27.13333	178
27.14167	179
27.15000	181
27.15833	182
27.16667	182
27.17500	181
27.18333	178
27.19167	175
27.20000	173
27.20833	171
27.21667	167
27.22500	162
27.23333	156
27.24167	148
27.25000	141
27.25833	135
27.26667	131
27.27500	131
27.28333	134
27.29167	138
27.30000	142
27.30833	143
27.31667	141
27.32500	136
27.33333	130
27.34167	126
27.35000	122
27.35833	121
27.36667	122
27.37500	125
27.38333	128
27.39167	132
27.40000	133
27.40833	133
27.41667	131
27.42500	127
27.43333	125
27.44167	127
27.45000	130
27.45833	134
27.46667	135
27.47500	133
27.48333	128
27.49167	124
27.50000	120
27.50833	119
27.51667	118
27.52500	117
27.53333	116
27.54167	115
27.55000	113
27.55833	111
27.56667	109
27.57500	109
27.58333	110
27.59167	113
27.60000	115
27.60833	118
27.61667	119
27.62500	121
27.63333	123
27.64167	126
27.65000	128
27.65833	131
27.66667	133
27.67500	135
27.68333	137
27.69167	140
27.70000	143
27.70833	146
27.71667	149
27.72500	150
27.73333	152
27.74167	152
27.75000	153
27.75833	152
27.76667	151
27.77500	149
27.78333	147
27.79167	147
27.80000	149
27.80833	154
27.81667	160
27.82500	167
27.83333	173
27.84167	178
27.85000	181
27.85833	182
27.86667	181
27.87500	178
27.88333	175
27.89167	172
27.90000	172
27.90833	174
27.91667	177
27.92500	181
27.93333	185
27.94167	190
27.95000	196
27.95833	203
27.96667	210
27.97500	215
27.98333	218
27.99167	220
28.00000	221
28.00833	221
28.01667	222
28.02500	222
28.03333	222
28.04167	224
28.05000	227
28.05833	230
28.06667	233
28.07500	235
28.08333	236
28.09167	237
28.10000	239
28.10833	243
28.11667	248
28.12500	252
28.13333	256
28.14167	257
28.15000	257
28.15833	257
28.16667	257
28.17500	259
28.18333	263
28.19167	269
28.20000	275
28.20833	280
28.21667	285
28.22500	290
28.23333	293
28.24167	296
28.25000	298
28.25833	298
28.26667	297
28.27500	296
28.28333	295
28.29167	296
28.30000	298
28.30833	301
28.31667	306
28.32500	310
28.33333	314
28.34167	317
28.35000	318
28.35833	320
28.36667	322
28.37500	324
28.38333	325
28.39167	327
28.40000	328
28.40833	328
28.41667	329
28.42500	331
28.43333	333
28.44167	332
28.45000	330
28.45833	326
28.46667	323
28.47500	321
28.48333	323
28.49167	325
28.50000	329
28.50833	331
28.51667	333
28.52500	332
28.53333	330
28.54167	328
28.55000	326
28.55833	325
28.56667	324
28.57500	324
28.58333	325
28.59167	328
28.60000	330
28.60833	332
28.61667	332
28.62500	330
28.63333	327
28.64167	323
28.65000	318
28.65833	312
28.66667	306
28.67500	301
28.68333	298
28.69167	297
28.70000	297
28.70833	296
28.71667	296
28.72500	295
28.73333	295
28.74167	296
28.75000	295
28.75833	293
28.76667	289
28.77500	285
28.78333	281
28.79167	278
28.80000	277
28.80833	278
28.81667	278
28.82500	278
28.83333	278
28.84167	276
28.85000	273
28.85833	270
28.86667	267
28.87500	265
28.88333	264
28.89167	264
28.90000	264
28.90833	263
28.91667	262
28.92500	260
28.93333	260
28.94167	260
28.95000	262
28.95833	262
28.96667	262
28.97500	260
28.98333	259
28.99167	258
29.00000	259
29.00833	261
29.01667	263
29.02500	264
29.03333	265
29.04167	263
29.05000	260
29.05833	256
29.06667	253
29.07500	250
29.08333	249
29.09167	250
29.10000	251
29.10833	252
29.11667	252
29.12500	253
29.13333	253
29.14167	254
29.15000	256
29.15833	258
29.16667	260
29.17500	260
29.18333	258
29.19167	257
29.20000	256
29.20833	257
29.21667	260
29.22500	264
29.23333	269
29.24167	276
29.25000	282
29.25833	287
29.26667	290
29.27500	292
29.28333	292
29.29167	291
29.30000	292
29.30833	296
29.31667	300
29.32500	305
29.33333	310
29.34167	315
29.35000	319
29.35833	323
29.36667	327
29.37500	330
29.38333	333
29.39167	336
29.40000	337
29.40833	338
29.41667	338
29.42500	339
29.43333	341
29.44167	346
29.45000	351
29.45833	358
29.46667	365
29.47500	372
29.48333	379
29.49167	386
29.50000	394
29.50833	402
29.51667	408
29.52500	413
29.53333	418
29.54167	423
29.55000	428
29.55833	435
29.56667	445
29.57500	455
29.58333	465
29.59167	475
29.60000	484
29.60833	494
29.61667	505
29.62500	518
29.63333	533
29.64167	550
29.65000	566
29.65833	582
29.66667	597
29.67500	611
29.68333	626
29.69167	639
29.70000	654
29.70833	669
29.71667	686
29.72500	706
29.73333	727
29.74167	750
29.75000	773
29.75833	798
29.76667	823
29.77500	848
29.78333	872
29.79167	897
29.80000	924
29.80833	954
29.81667	988
29.82500	1026
29.83333	1066
29.84167	1107
29.85000	1150
29.85833	1196
29.86667	1243
29.87500	1292
29.88333	1343
29.89167	1394
29.90000	1448
29.90833	1503
29.91667	1558
29.92500	1616
29.93333	1674
29.94167	1736
29.95000	1799
29.95833	1866
29.96667	1937
29.97500	2011
29.98333	2089
29.99167	2169
30.00000	2254
30.00833	2341
30.01667	2431
30.02500	2523
30.03333	2617
30.04167	2715
30.05000	2815
30.05833	2919
30.06667	3028
30.07500	3139
30.08333	3254
30.09167	3369
30.10000	3488
30.10833	3609
30.11667	3732
30.12500	3859
30.13333	3988
30.14167	4125
30.15000	4264
30.15833	4407
30.16667	4553
30.17500	4697
30.18333	4846
30.19167	4991
30.20000	5139
30.20833	5290
30.21667	5444
30.22500	5607
30.23333	5773
30.24167	5946
30.25000	6118
30.25833	6290
30.26667	6461
30.27500	6630
30.28333	6804
30.29167	6977
30.30000	7155
30.30833	7332
30.31667	7507
30.32500	7683
30.33333	7855
30.34167	8032
30.35000	8205
30.35833	8379
30.36667	8552
30.37500	8720
30.38333	8890
30.39167	9056
30.40000	9226
30.40833	9396
30.41667	9563
30.42500	9730
30.43333	9891
30.44167	10052
30.45000	10210
30.45833	10368
30.46667	10527
30.47500	10680
30.48333	10833
30.49167	10980
30.50000	11128
30.50833	11272
30.51667	11414
30.52500	11554
30.53333	11685
30.54167	11812
30.55000	11934
30.55833	12053
30.56667	12170
30.57500	12279
30.58333	12385
30.59167	12483
30.60000	12576
30.60833	12663
30.61667	12745
30.62500	12823
30.63333	12895
30.64167	12965
30.65000	13030
30.65833	13091
30.66667	13145
30.67500	13192
30.68333	13231
30.69167	13261
30.70000	13284
30.70833	13302
30.71667	13314
30.72500	13323
30.73333	13326
30.74167	13325
30.75000	13318
30.75833	13303
30.76667	13281
30.77500	13253
30.78333	13217
30.79167	13178
30.80000	13135
30.80833	13089
30.81667	13040
30.82500	12987
30.83333	12929
30.84167	12864
30.85000	12796
30.85833	12722
30.86667	12642
30.87500	12558
30.88333	12465
30.89167	12368
30.90000	12263
30.90833	12153
30.91667	12038
30.92500	11918
30.93333	11796
30.94167	11667
30.95000	11537
30.95833	11403
30.96667	11266
30.97500	11128
30.98333	10983
30.99167	10838
31.00000	10689
31.00833	10538
31.01667	10388
31.02500	10234
31.03333	10082
31.04167	9924
31.05000	9767
31.05833	9606
31.06667	9442
31.07500	9281
31.08333	9117
31.09167	8957
31.10000	8793
31.10833	8628
31.11667	8459
31.12500	8283
31.13333	8110
31.14167	7935
31.15000	7765
31.15833	7597
31.16667	7432
31.17500	7272
31.18333	7109
31.19167	6952
31.20000	6794
31.20833	6638
31.21667	6482
31.22500	6323
31.23333	6166
31.24167	6004
31.25000	5847
31.25833	5692
31.26667	5540
31.27500	5396
31.28333	5254
31.29167	5117
31.30000	4978
31.30833	4842
31.31667	4709
31.32500	4576
31.33333	4448
31.34167	4319
31.35000	4193
31.35833	4065
31.36667	3937
31.37500	3814
31.38333	3693
31.39167	3579
31.40000	3470
31.40833	3366
31.41667	3265
31.42500	3163
31.43333	3066
31.44167	2967
31.45000	2871
31.45833	2776
31.46667	2683
31.47500	2596
31.48333	2511
31.49167	2432
31.50000	2356
31.50833	2283
31.51667	2211
31.52500	2140
31.53333	2070
31.54167	1998
31.55000	1929
31.55833	1860
31.56667	1794
31.57500	1733
31.58333	1673
31.59167	1618
31.60000	1565
31.60833	1514
31.61667	1462
31.62500	1409
31.63333	1360
31.64167	1314
31.65000	1272
31.65833	1236
31.66667	1202
31.67500	1168
31.68333	1134
31.69167	1101
31.70000	1069
31.70833	1036
31.71667	1004
31.72500	971
31.73333	939
31.74167	906
31.75000	875
31.75833	844
31.76667	814
31.77500	787
31.78333	763
31.79167	741
31.80000	721
31.80833	702
31.81667	685
31.82500	668
31.83333	652
31.84167	637
31.85000	622
31.85833	603
31.86667	582
31.87500	562
31.88333	543
31.89167	527
31.90000	516
31.90833	509
31.91667	502
31.92500	497
31.93333	492
31.94167	488
31.95000	482
31.95833	474
31.96667	464
31.97500	451
31.98333	435
31.99167	421
32.00000	413
32.00833	410
32.01667	409
32.02500	408
32.03333	403
32.04167	396
32.05000	387
32.05833	379
32.06667	375
32.07500	371
32.08333	368
32.09167	366
32.10000	365
32.10833	366
32.11667	368
32.12500	371
32.13333	372
32.14167	372
32.15000	369
32.15833	366
32.16667	364
32.17500	365
32.18333	369
32.19167	376
32.20000	384
32.20833	390
32.21667	394
32.22500	395
32.23333	394
32.24167	393
32.25000	395
32.25833	397
32.26667	400
32.27500	402
32.28333	405
32.29167	407
32.30000	410
32.30833	414
32.31667	419
32.32500	425
32.33333	431
32.34167	436
32.35000	441
32.35833	446
32.36667	453
32.37500	459
32.38333	465
32.39167	472
32.40000	480
32.40833	491
32.41667	502
32.42500	513
32.43333	524
32.44167	533
32.45000	540
32.45833	547
32.46667	553
32.47500	560
32.48333	567
32.49167	576
32.50000	587
32.50833	601
32.51667	617
32.52500	635
32.53333	654
32.54167	669
32.55000	681
32.55833	693
32.56667	707
32.57500	723
32.58333	740
32.59167	759
32.60000	777
32.60833	796
32.61667	816
32.62500	838
32.63333	860
32.64167	879
32.65000	898
32.65833	918
32.66667	938
32.67500	958
32.68333	978
32.69167	997
32.70000	1017
32.70833	1041
32.71667	1068
32.72500	1096
32.73333	1123
32.74167	1151
32.75000	1180
32.75833	1210
32.76667	1242
32.77500	1274
32.78333	1306
32.79167	1336
32.80000	1365
32.80833	1396
32.81667	1425
32.82500	1451
32.83333	1476
32.84167	1503
32.85000	1531
32.85833	1561
32.86667	1595
32.87500	1629
32.88333	1665
32.89167	1702
32.90000	1741
32.90833	1781
32.91667	1822
32.92500	1863
32.93333	1902
32.94167	1940
32.95000	1975
32.95833	2009
32.96667	2043
32.97500	2078
32.98333	2115
32.99167	2152
33.00000	2190
33.00833	2231
33.01667	2274
33.02500	2321
33.03333	2368
33.04167	2417
33.05000	2466
33.05833	2514
33.06667	2562
33.07500	2607
33.08333	2651
33.09167	2691
33.10000	2731
33.10833	2772
33.11667	2815
33.12500	2863
33.13333	2909
33.14167	2955
33.15000	2999
33.15833	3041
33.16667	3082
33.17500	3121
33.18333	3162
33.19167	3203
33.20000	3244
33.20833	3286
33.21667	3328
33.22500	3371
33.23333	3413
33.24167	3456
33.25000	3499
33.25833	3540
33.26667	3580
33.27500	3616
33.28333	3652
33.29167	3686
33.30000	3722
33.30833	3758
33.31667	3794
33.32500	3831
33.33333	3865
33.34167	3899
33.35000	3930
33.35833	3960
33.36667	3990
33.37500	4020
33.38333	4051
33.39167	4081
33.40000	4111
33.40833	4139
33.41667	4166
33.42500	4191
33.43333	4215
33.44167	4238
33.45000	4260
33.45833	4280
33.46667	4299
33.47500	4316
33.48333	4330
33.49167	4342
33.50000	4354
33.50833	4368
33.51667	4383
33.52500	4400
33.53333	4413
33.54167	4421
33.55000	4423
33.55833	4421
33.56667	4418
33.57500	4417
33.58333	4420
33.59167	4424
33.60000	4427
33.60833	4427
33.61667	4424
33.62500	4419
33.63333	4412
33.64167	4404
33.65000	4395
33.65833	4386
33.66667	4376
33.67500	4366
33.68333	4355
33.69167	4342
33.70000	4326
33.70833	4307
33.71667	4287
33.72500	4266
33.73333	4246
33.74167	4226
33.75000	4205
33.75833	4183
33.76667	4158
33.77500	4134
33.78333	4107
33.79167	4080
33.80000	4049
33.80833	4017
33.81667	3982
33.82500	3944
33.83333	3907
33.84167	3871
33.85000	3837
33.85833	3803
33.86667	3770
33.87500	3736
33.88333	3701
33.89167	3666
33.90000	3629
33.90833	3593
33.91667	3556
33.92500	3518
33.93333	3482
33.94167	3444
33.95000	3405
33.95833	3363
33.96667	3320
33.97500	3277
33.98333	3231
33.99167	3186
34.00000	3140
34.00833	3094
34.01667	3047
34.02500	3000
34.03333	2953
34.04167	2907
34.05000	2860
34.05833	2814
34.06667	2767
34.07500	2722
34.08333	2676
34.09167	2631
34.10000	2585
34.10833	2539
34.11667	2495
34.12500	2452
34.13333	2410
34.14167	2366
34.15000	2322
34.15833	2276
34.16667	2231
34.17500	2188
34.18333	2149
34.19167	2112
34.20000	2076
34.20833	2040
34.21667	2002
34.22500	1961
34.23333	1920
34.24167	1880
34.25000	1839
34.25833	1798
34.26667	1755
34.27500	1712
34.28333	1668
34.29167	1627
34.30000	1590
34.30833	1556
34.31667	1522
34.32500	1489
34.33333	1456
34.34167	1422
34.35000	1388
34.35833	1354
34.36667	1320
34.37500	1287
34.38333	1255
34.39167	1225
34.40000	1197
34.40833	1170
34.41667	1141
34.42500	1111
34.43333	1080
34.44167	1050
34.45000	1022
34.45833	995
34.46667	970
34.47500	944
34.48333	916
34.49167	888
34.50000	860
34.50833	834
34.51667	813
34.52500	794
34.53333	776
34.54167	757
34.55000	736
34.55833	712
34.56667	685
34.57500	660
34.58333	634
34.59167	610
34.60000	587
34.60833	565
34.61667	546
34.62500	530
34.63333	517
34.64167	507
34.65000	499
34.65833	490
34.66667	481
34.67500	470
34.68333	457
34.69167	444
34.70000	431
34.70833	419
34.71667	407
34.72500	395
34.73333	382
34.74167	368
34.75000	354
34.75833	344
34.76667	335
34.77500	326
34.78333	315
34.79167	304
34.80000	292
34.80833	281
34.81667	273
34.82500	265
34.83333	256
34.84167	246
34.85000	235
34.85833	227
34.86667	221
34.87500	215
34.88333	208
34.89167	201
34.90000	192
34.90833	183
34.91667	173
34.92500	163
34.93333	153
34.94167	145
34.95000	138
34.95833	135
34.96667	133
34.97500	131
34.98333	128
34.99167	123
35.00000	118
35.00833	114
35.01667	109
35.02500	105
35.03333	101
35.04167	97
35.05000	92
35.05833	86
35.06667	79
35.07500	73
35.08333	67
35.09167	64
35.10000	63
35.10833	63
35.11667	63
35.12500	63
35.13333	63
35.14167	64
35.15000	67
35.15833	71
35.16667	74
35.17500	77
35.18333	76
35.19167	73
35.20000	66
35.20833	58
35.21667	48
35.22500	38
35.23333	32
35.24167	29
35.25000	30
35.25833	30
35.26667	30
35.27500	29
35.28333	26
35.29167	22
35.30000	18
35.30833	13
35.31667	10
35.32500	7
35.33333	6
35.34167	7
35.35000	9
35.35833	11
35.36667	13
35.37500	15
35.38333	17
35.39167	19
35.40000	19
35.40833	19
35.41667	18
35.42500	16
35.43333	11
35.44167	4
35.45000	-3
35.45833	-11
35.46667	-18
35.47500	-21
35.48333	-20
35.49167	-17
35.50000	-16
35.50833	-15
35.51667	-15
35.52500	-16
35.53333	-15
35.54167	-13
35.55000	-11
35.55833	-10
35.56667	-10
35.57500	-9
35.58333	-6
35.59167	-3
35.60000	0
35.60833	2
35.61667	0
35.62500	-5
35.63333	-12
35.64167	-15
35.65000	-16
35.65833	-11
35.66667	-6
35.67500	-2
35.68333	-3
35.69167	-5
35.70000	-8
35.70833	-10
35.71667	-10
35.72500	-8
35.73333	-7
35.74167	-9
35.75000	-13
35.75833	-15
35.76667	-16
35.77500	-15
35.78333	-15
35.79167	-15
35.80000	-17
35.80833	-20
35.81667	-23
35.82500	-23
35.83333	-23
35.84167	-23
35.85000	-24
35.85833	-25
35.86667	-26
35.87500	-25
35.88333	-22
35.89167	-18
35.90000	-14
35.90833	-12
35.91667	-11
35.92500	-14
35.93333	-17
35.94167	-21
35.95000	-25
35.95833	-27
35.96667	-26
35.97500	-24
35.98333	-20
35.99167	-16
36.00000	-15
36.00833	-15
36.01667	-17
36.02500	-22
36.03333	-27
36.04167	-32
36.05000	-35
36.05833	-36
36.06667	-36
36.07500	-35
36.08333	-33
36.09167	-33
36.10000	-35
36.10833	-40
36.11667	-45
36.12500	-50
36.13333	-53
36.14167	-53
36.15000	-49
36.15833	-43
36.16667	-37
36.17500	-32
36.18333	-30
36.19167	-32
36.20000	-36
36.20833	-41
36.21667	-45
36.22500	-49
36.23333	-51
36.24167	-51
36.25000	-51
36.25833	-49
36.26667	-47
36.27500	-45
36.28333	-43
36.29167	-42
36.30000	-41
36.30833	-39
36.31667	-36
36.32500	-34
36.33333	-32
36.34167	-30
36.35000	-29
36.35833	-27
36.36667	-25
36.37500	-24
36.38333	-23
36.39167	-23
36.40000	-26
36.40833	-29
36.41667	-33
36.42500	-36
36.43333	-39
36.44167	-39
36.45000	-38
36.45833	-36
36.46667	-35
36.47500	-34
36.48333	-34
36.49167	-35
36.50000	-36
36.50833	-35
36.51667	-34
36.52500	-32
36.53333	-31
36.54167	-31
36.55000	-31
36.55833	-31
36.56667	-30
36.57500	-30
36.58333	-32
36.59167	-35
36.60000	-38
36.60833	-41
36.61667	-44
36.62500	-46
36.63333	-47
36.64167	-46
36.65000	-45
36.65833	-42
36.66667	-39
36.67500	-35
36.68333	-31
36.69167	-28
36.70000	-26
36.70833	-24
36.71667	-23
36.72500	-22
36.73333	-22
36.74167	-24
36.75000	-27
36.75833	-32
36.76667	-36
36.77500	-38
36.78333	-37
36.79167	-34
36.80000	-31
36.80833	-28
36.81667	-29
36.82500	-32
36.83333	-36
36.84167	-38
36.85000	-39
36.85833	-38
36.86667	-37
36.87500	-37
36.88333	-39
36.89167	-40
36.90000	-41
36.90833	-40
36.91667	-41
36.92500	-44
36.93333	-47
36.94167	-49
36.95000	-50
36.95833	-49
36.96667	-46
36.97500	-43
36.98333	-39
36.99167	-37
37.00000	-37
37.00833	-38
37.01667	-38
37.02500	-37
37.03333	-32
37.04167	-25
37.05000	-19
37.05833	-16
37.06667	-18
37.07500	-24
37.08333	-32
37.09167	-39
37.10000	-43
37.10833	-43
37.11667	-41
37.12500	-38
37.13333	-36
37.14167	-35
37.15000	-36
37.15833	-38
37.16667	-42
37.17500	-44
37.18333	-46
37.19167	-45
37.20000	-43
37.20833	-41
37.21667	-39
37.22500	-38
37.23333	-36
37.24167	-34
37.25000	-31
37.25833	-29
37.26667	-27
37.27500	-28
37.28333	-30
37.29167	-33
37.30000	-37
37.30833	-41
37.31667	-44
37.32500	-47
37.33333	-48
37.34167	-47
37.35000	-45
37.35833	-42
37.36667	-40
37.37500	-40
37.38333	-41
37.39167	-42
37.40000	-41
37.40833	-38
37.41667	-33
37.42500	-28
37.43333	-24
37.44167	-23
37.45000	-25
37.45833	-28
37.46667	-30
37.47500	-30
37.48333	-27
37.49167	-23
37.50000	-19
37.50833	-17
37.51667	-18
37.52500	-22
37.53333	-27
37.54167	-32
37.55000	-35
37.55833	-37
37.56667	-36
37.57500	-33
37.58333	-30
37.59167	-27
37.60000	-25
37.60833	-24
37.61667	-24
37.62500	-25
37.63333	-27
37.64167	-30
37.65000	-31
37.65833	-30
37.66667	-27
37.67500	-23
37.68333	-18
37.69167	-14
37.70000	-11
37.70833	-11
37.71667	-12
37.72500	-12
37.73333	-12
37.74167	-13
37.75000	-15
37.75833	-18
37.76667	-22
37.77500	-25
37.78333	-27
37.79167	-27
37.80000	-25
37.80833	-22
37.81667	-20
37.82500	-20
37.83333	-20
37.84167	-20
37.85000	-19
37.85833	-18
37.86667	-16
37.87500	-15
37.88333	-14
37.89167	-14
37.90000	-13
37.90833	-11
37.91667	-8
37.92500	-3
37.93333	1
37.94167	3
37.95000	5
37.95833	4
37.96667	2
37.97500	-1
37.98333	-5
37.99167	-9
38.00000	-11
38.00833	-11
38.01667	-9
38.02500	-5
38.03333	-2
38.04167	0
38.05000	-0
38.05833	-3
38.06667	-6
38.07500	-10
38.08333	-13
38.09167	-14
38.10000	-12
38.10833	-8
38.11667	-4
38.12500	0
38.13333	2
38.14167	-0
38.15000	-4
38.15833	-7
38.16667	-9
38.17500	-10
38.18333	-9
38.19167	-6
38.20000	-1
38.20833	5
38.21667	11
38.22500	14
38.23333	14
38.24167	11
38.25000	7
38.25833	5
38.26667	6
38.27500	8
38.28333	10
38.29167	11
38.30000	12
38.30833	12
38.31667	13
38.32500	16
38.33333	20
38.34167	23
38.35000	25
38.35833	26
38.36667	24
38.37500	20
38.38333	13
38.39167	6
38.40000	1
38.40833	-3
38.41667	-4
38.42500	-4
38.43333	-1
38.44167	4
38.45000	10
38.45833	17
38.46667	24
38.47500	30
38.48333	33
38.49167	36
38.50000	39
38.50833	41
38.51667	43
38.52500	44
38.53333	43
38.54167	37
38.55000	30
38.55833	21
38.56667	15
38.57500	12
38.58333	14
38.59167	19
38.60000	23
38.60833	27
38.61667	28
38.62500	27
38.63333	26
38.64167	24
38.65000	23
38.65833	23
38.66667	23
38.67500	22
38.68333	19
38.69167	16
38.70000	15
38.70833	15
38.71667	17
38.72500	21
38.73333	23
38.74167	23
38.75000	20
38.75833	16
38.76667	11
38.77500	6
38.78333	2
38.79167	-1
38.80000	-2
38.80833	-1
38.81667	2
38.82500	6
38.83333	10
38.84167	16
38.85000	20
38.85833	23
38.86667	24
38.87500	25
38.88333	27
38.89167	30
38.90000	34
38.90833	38
38.91667	40
38.92500	41
38.93333	41
38.94167	41
38.95000	42
38.95833	43
38.96667	43
38.97500	44
38.98333	46
38.99167	50
39.00000	56
39.00833	62
39.01667	64
39.02500	63
39.03333	58
39.04167	54
39.05000	50
39.05833	50
39.06667	52
39.07500	53
39.08333	54
39.09167	53
39.10000	51
39.10833	48
39.11667	46
39.12500	43
39.13333	42
39.14167	43
39.15000	46
39.15833	50
39.16667	54
39.17500	57
39.18333	59
39.19167	59
39.20000	60
39.20833	60
39.21667	63
39.22500	67
39.23333	70
39.24167	72
39.25000	72
39.25833	68
39.26667	64
39.27500	59
39.28333	55
39.29167	50
39.30000	45
39.30833	41
39.31667	39
39.32500	41
39.33333	44
39.34167	47
39.35000	49
39.35833	48
39.36667	46
39.37500	44
39.38333	45
39.39167	46
39.40000	49
39.40833	53
39.41667	56
39.42500	58
39.43333	59
39.44167	58
39.45000	55
39.45833	54
39.46667	54
39.47500	57
39.48333	62
39.49167	66
39.50000	70
39.50833	71
39.51667	70
39.52500	69
39.53333	68
39.54167	66
39.55000	63
39.55833	60
39.56667	58
39.57500	55
39.58333	52
39.59167	50
39.60000	50
39.60833	50
39.61667	51
39.62500	52
39.63333	52
39.64167	53
39.65000	54
39.65833	56
39.66667	60
39.67500	62
39.68333	61
39.69167	59
39.70000	58
39.70833	58
39.71667	58
39.72500	56
39.73333	53
39.74167	49
39.75000	43
39.75833	38
39.76667	33
39.77500	29
39.78333	28
39.79167	28
39.80000	32
39.80833	36
39.81667	40
39.82500	42
39.83333	42
39.84167	41
39.85000	40
39.85833	38
39.86667	36
39.87500	34
39.88333	34
39.89167	34
39.90000	33
39.90833	30
39.91667	27
39.92500	24
39.93333	23
39.94167	24
39.95000	28
39.95833	32
39.96667	36
39.97500	36
39.98333	32
39.99167	27
40.00000	23
40.00833	23
40.01667	24
40.02500	27
40.03333	30
40.04167	31
40.05000	32
40.05833	34
40.06667	37
40.07500	39
40.08333	39
40.09167	37
40.10000	34
40.10833	31
40.11667	29
40.12500	28
40.13333	27
40.14167	25
40.15000	22
40.15833	19
40.16667	16
40.17500	15
40.18333	16
40.19167	19
40.20000	22
40.20833	26
40.21667	27
40.22500	26
40.23333	25
40.24167	23
40.25000	23
40.25833	23
40.26667	23
40.27500	22
40.28333	21
40.29167	20
40.30000	22
40.30833	27
40.31667	30
40.32500	33
40.33333	33
40.34167	31
40.35000	28
40.35833	27
40.36667	29
40.37500	32
40.38333	35
40.39167	38
40.40000	38
40.40833	36
40.41667	34
40.42500	36
40.43333	41
40.44167	49
40.45000	57
40.45833	63
40.46667	67
40.47500	68
40.48333	65
40.49167	59
40.50000	52
40.50833	44
40.51667	39
40.52500	38
40.53333	42
40.54167	51
40.55000	61
40.55833	67
40.56667	69
40.57500	67
40.58333	61
40.59167	57
40.60000	57
40.60833	61
40.61667	66
40.62500	73
40.63333	78
40.64167	83
40.65000	86
40.65833	88
40.66667	91
40.67500	94
40.68333	99
40.69167	104
40.70000	109
40.70833	114
40.71667	120
40.72500	127
40.73333	133
40.74167	138
40.75000	142
40.75833	144
40.76667	147
40.77500	150
40.78333	156
40.79167	162
40.80000	168
40.80833	174
40.81667	180
40.82500	186
40.83333	194
40.84167	202
40.85000	210
40.85833	218
40.86667	226
40.87500	235
40.88333	245
40.89167	255
40.90000	267
40.90833	280
40.91667	291
40.92500	301
40.93333	309
40.94167	315
40.95000	320
40.95833	323
40.96667	325
40.97500	327
40.98333	330
40.99167	334
41.00000	340
41.00833	347
41.01667	358
41.02500	370
41.03333	384
41.04167	399
41.05000	414
41.05833	428
41.06667	441
41.07500	451
41.08333	459
41.09167	466
41.10000	470
41.10833	474
41.11667	479
41.12500	485
41.13333	491
41.14167	499
41.15000	505
41.15833	510
41.16667	513
41.17500	519
41.18333	529
41.19167	542
41.20000	559
41.20833	576
41.21667	589
41.22500	596
41.23333	600
41.24167	602
41.25000	604
41.25833	607
41.26667	612
41.27500	618
41.28333	626
41.29167	635
41.30000	646
41.30833	656
41.31667	664
41.32500	667
41.33333	667
41.34167	666
41.35000	665
41.35833	668
41.36667	676
41.37500	687
41.38333	700
41.39167	712
41.40000	721
41.40833	727
41.41667	731
41.42500	731
41.43333	730
41.44167	729
41.45000	729
41.45833	732
41.46667	738
41.47500	745
41.48333	750
41.49167	753
41.50000	753
41.50833	751
41.51667	749
41.52500	747
41.53333	745
41.54167	744
41.55000	743
41.55833	742
41.56667	741
41.57500	742
41.58333	743
41.59167	744
41.60000	744
41.60833	741
41.61667	738
41.62500	734
41.63333	732
41.64167	730
41.65000	728
41.65833	724
41.66667	716
41.67500	705
41.68333	691
41.69167	680
41.70000	672
41.70833	669
41.71667	670
41.72500	673
41.73333	672
41.74167	665
41.75000	653
41.75833	640
41.76667	628
41.77500	620
41.78333	617
41.79167	615
41.80000	615
41.80833	613
41.81667	610
41.82500	606
41.83333	599
41.84167	590
41.85000	580
41.85833	572
41.86667	564
41.87500	556
41.88333	550
41.89167	543
41.90000	536
41.90833	529
41.91667	522
41.92500	517
41.93333	513
41.94167	508
41.95000	502
41.95833	493
41.96667	481
41.97500	467
41.98333	452
41.99167	438
42.00000	425
42.00833	415
42.01667	408
42.02500	402
42.03333	396
42.04167	390
42.05000	383
42.05833	378
42.06667	374
42.07500	372
42.08333	371
42.09167	370
42.10000	369
42.10833	367
42.11667	363
42.12500	356
42.13333	348
42.14167	337
42.15000	325
42.15833	314
42.16667	304
42.17500	293
42.18333	284
42.19167	274
42.20000	265
42.20833	256
42.21667	247
42.22500	239
42.23333	233
42.24167	228
42.25000	225
42.25833	227
42.26667	232
42.27500	238
42.28333	242
42.29167	243
42.30000	237
42.30833	225
42.31667	210
42.32500	194
42.33333	181
42.34167	172
42.35000	167
42.35833	165
42.36667	164
42.37500	163
42.38333	161
42.39167	158
42.40000	155
42.40833	151
42.41667	149
42.42500	147
42.43333	146
42.44167	144
42.45000	142
42.45833	139
42.46667	136
42.47500	132
42.48333	129
42.49167	126
42.50000	124
42.50833	122
42.51667	121
42.52500	120
42.53333	118
42.54167	113
42.55000	107
42.55833	101
42.56667	96
42.57500	91
42.58333	85
42.59167	80
42.60000	76
42.60833	75
42.61667	75
42.62500	76
42.63333	76
42.64167	72
42.65000	65
42.65833	58
42.66667	52
42.67500	49
42.68333	48
42.69167	49
42.70000	49
42.70833	49
42.71667	47
42.72500	44
42.73333	41
42.74167	41
42.75000	43
42.75833	45
42.76667	47
42.77500	48
42.78333	46
42.79167	44
42.80000	43
42.80833	43
42.81667	43
42.82500	41
42.83333	38
42.84167	34
42.85000	30
42.85833	29
42.86667	31
42.87500	34
42.88333	36
42.89167	38
42.90000	37
42.90833	36
42.91667	33
42.92500	31
42.93333	28
42.94167	25
42.95000	21
42.95833	19
42.96667	17
42.97500	17
42.98333	18
42.99167	20
43.00000	23
43.00833	25
43.01667	25
43.02500	22
43.03333	19
43.04167	16
43.05000	15
43.05833	16
43.06667	19
43.07500	20
43.08333	18
43.09167	14
43.10000	10
43.10833	7
43.11667	8
43.12500	12
43.13333	17
43.14167	22
43.15000	24
43.15833	24
43.16667	22
43.17500	18
43.18333	13
43.19167	9
43.20000	7
43.20833	6
43.21667	8
43.22500	9
43.23333	10
43.24167	8
43.25000	5
43.25833	3
43.26667	1
43.27500	1
43.28333	5
43.29167	10
43.30000	14
43.30833	15
43.31667	13
43.32500	6
43.33333	-1
43.34167	-8
43.35000	-14
43.35833	-19
43.36667	-22
43.37500	-22
43.38333	-19
43.39167	-13
43.40000	-5
43.40833	4
43.41667	12
43.42500	17
43.43333	19
43.44167	17
43.45000	13
43.45833	10
43.46667	9
43.47500	11
43.48333	15
43.49167	18
43.50000	20
43.50833	20
43.51667	21
43.52500	22
43.53333	24
43.54167	26
43.55000	28
43.55833	30
43.56667	31
43.57500	32
43.58333	30
43.59167	26
43.60000	18
43.60833	9
43.61667	1
43.62500	-5
43.63333	-7
43.64167	-5
43.65000	1
43.65833	7
43.66667	12
43.67500	16
43.68333	18
43.69167	19
43.70000	21
43.70833	23
43.71667	24
43.72500	23
43.73333	21
43.74167	19
43.75000	17
43.75833	14
43.76667	11
43.77500	6
43.78333	-0
43.79167	-7
43.80000	-12
43.80833	-15
43.81667	-17
43.82500	-19
43.83333	-21
43.84167	-24
43.85000	-27
43.85833	-28
43.86667	-28
43.87500	-26
43.88333	-22
43.89167	-18
43.90000	-13
43.90833	-8
43.91667	-6
43.92500	-5
43.93333	-7
43.94167	-10
43.95000	-13
43.95833	-15
43.96667	-13
43.97500	-11
43.98333	-8
43.99167	-5
44.00000	-4
44.00833	-5
44.01667	-7
44.02500	-9
44.03333	-9
44.04167	-7
44.05000	-3
44.05833	1
44.06667	3
44.07500	3
44.08333	1
44.09167	-2
44.10000	-6
44.10833	-10
44.11667	-16
44.12500	-23
44.13333	-29
44.14167	-32
44.15000	-33
44.15833	-31
44.16667	-26
44.17500	-22
44.18333	-19
44.19167	-16
44.20000	-14
44.20833	-12
44.21667	-9
44.22500	-6
44.23333	-4
44.24167	-4
44.25000	-4
44.25833	-4
44.26667	-5
44.27500	-5
44.28333	-3
44.29167	-2
44.30000	-3
44.30833	-7
44.31667	-13
44.32500	-22
44.33333	-30
44.34167	-36
44.35000	-38
44.35833	-36
44.36667	-32
44.37500	-27
44.38333	-24
44.39167	-23
44.40000	-23
44.40833	-24
44.41667	-23
44.42500	-19
44.43333	-15
44.44167	-13
44.45000	-13
44.45833	-14
44.46667	-17
44.47500	-18
44.48333	-17
44.49167	-14
44.50000	-10
44.50833	-6
44.51667	-4
44.52500	-5
44.53333	-6
44.54167	-5
44.55000	-4
44.55833	-3
44.56667	-3
44.57500	-4
44.58333	-7
44.59167	-11
44.60000	-14
44.60833	-17
44.61667	-18
44.62500	-17
44.63333	-14
44.64167	-11
44.65000	-8
44.65833	-8
44.66667	-12
44.67500	-16
44.68333	-22
44.69167	-27
44.70000	-30
44.70833	-32
44.71667	-30
44.72500	-27
44.73333	-25
44.74167	-23
44.75000	-23
44.75833	-22
44.76667	-21
44.77500	-18
44.78333	-14
44.79167	-10
44.80000	-8
44.80833	-8
44.81667	-9
44.82500	-10
44.83333	-11
44.84167	-11
44.85000	-11
44.85833	-12
44.86667	-15
44.87500	-20
44.88333	-24
44.89167	-27
44.90000	-28
44.90833	-26
44.91667	-24
44.92500	-21
44.93333	-19
44.94167	-17
44.95000	-17
44.95833	-17
44.96667	-19
44.97500	-20
44.98333	-21
44.99167	-22
45.00000	-20
45.00833	-16
45.01667	-10
45.02500	-4
45.03333	0
45.04167	3
45.05000	2
45.05833	-2
45.06667	-8
45.07500	-15
45.08333	-21
45.09167	-26
45.10000	-31
45.10833	-36
45.11667	-39
45.12500	-41
45.13333	-40
45.14167	-37
45.15000	-30
45.15833	-23
45.16667	-15
45.17500	-10
45.18333	-8
45.19167	-9
45.20000	-11
45.20833	-12
45.21667	-13
45.22500	-14
45.23333	-18
45.24167	-27
45.25000	-38
45.25833	-48
45.26667	-56
45.27500	-60
45.28333	-57
45.29167	-53
45.30000	-49
45.30833	-47
45.31667	-44
45.32500	-43
45.33333	-40
45.34167	-37
45.35000	-33
45.35833	-30
45.36667	-28
45.37500	-28
45.38333	-29
45.39167	-30
45.40000	-32
45.40833	-33
45.41667	-35
45.42500	-35
45.43333	-35
45.44167	-36
45.45000	-37
45.45833	-38
45.46667	-37
45.47500	-35
45.48333	-33
45.49167	-30
45.50000	-28
45.50833	-27
45.51667	-26
45.52500	-26
45.53333	-28
45.54167	-29
45.55000	-29
45.55833	-27
45.56667	-24
45.57500	-21
45.58333	-19
45.59167	-19
45.60000	-20
45.60833	-22
45.61667	-25
45.62500	-28
45.63333	-30
45.64167	-32
45.65000	-32
45.65833	-30
45.66667	-27
45.67500	-26
45.68333	-28
45.69167	-30
45.70000	-31
45.70833	-30
45.71667	-29
45.72500	-26
45.73333	-25
45.74167	-26
45.75000	-28
45.75833	-31
45.76667	-33
45.77500	-34
45.78333	-36
45.79167	-37
45.80000	-40
45.80833	-42
45.81667	-44
45.82500	-43
45.83333	-39
45.84167	-33
45.85000	-26
45.85833	-23
45.86667	-22
45.87500	-24
45.88333	-25
45.89167	-27
45.90000	-26
45.90833	-25
45.91667	-24
45.92500	-26
45.93333	-28
45.94167	-29
45.95000	-31
45.95833	-31
45.96667	-30
45.97500	-28
45.98333	-28
45.99167	-28
46.00000	-27
46.00833	-25
46.01667	-24
46.02500	-25
46.03333	-29
46.04167	-35
46.05000	-43
46.05833	-48
46.06667	-51
46.07500	-52
46.08333	-51
46.09167	-49
46.10000	-49
46.10833	-50
46.11667	-50
46.12500	-47
46.13333	-44
46.14167	-41
46.15000	-38
46.15833	-38
46.16667	-39
46.17500	-40
46.18333	-39
46.19167	-38
46.20000	-36
46.20833	-36
46.21667	-36
46.22500	-35
46.23333	-34
46.24167	-32
46.25000	-30
46.25833	-31
46.26667	-34
46.27500	-39
46.28333	-44
46.29167	-47
46.30000	-48
46.30833	-47
46.31667	-46
46.32500	-45
46.33333	-47
46.34167	-49
46.35000	-52
46.35833	-54
46.36667	-54
46.37500	-50
46.38333	-42
46.39167	-33
46.40000	-24
46.40833	-18
46.41667	-16
46.42500	-20
46.43333	-28
46.44167	-38
46.45000	-48
46.45833	-57
46.46667	-65
46.47500	-68
46.48333	-67
46.49167	-63
46.50000	-60
46.50833	-55
46.51667	-50
46.52500	-44
46.53333	-40
46.54167	-37
46.55000	-38
46.55833	-40
46.56667	-44
46.57500	-47
46.58333	-49
46.59167	-50
46.60000	-49
46.60833	-48
46.61667	-47
46.62500	-48
46.63333	-49
46.64167	-51
46.65000	-53
46.65833	-54
46.66667	-53
46.67500	-50
46.68333	-48
46.69167	-45
46.70000	-42
46.70833	-41
46.71667	-42
46.72500	-45
46.73333	-49
46.74167	-52
46.75000	-53
46.75833	-52
46.76667	-48
46.77500	-44
46.78333	-40
46.79167	-37
46.80000	-36
46.80833	-37
46.81667	-39
46.82500	-43
46.83333	-46
46.84167	-48
46.85000	-48
46.85833	-47
46.86667	-46
46.87500	-45
46.88333	-46
46.89167	-47
46.90000	-48
46.90833	-49
46.91667	-50
46.92500	-51
46.93333	-51
46.94167	-50
46.95000	-48
46.95833	-47
46.96667	-45
46.97500	-43
46.98333	-42
46.99167	-40
47.00000	-38
47.00833	-37
47.01667	-36
47.02500	-37
47.03333	-39
47.04167	-40
47.05000	-41
47.05833	-43
47.06667	-46
47.07500	-48
47.08333	-51
47.09167	-53
47.10000	-52
47.10833	-49
47.11667	-46
47.12500	-43
47.13333	-42
47.14167	-42
47.15000	-43
47.15833	-46
47.16667	-51
47.17500	-54
47.18333	-56
47.19167	-55
47.20000	-52
47.20833	-48
47.21667	-45
47.22500	-44
47.23333	-43
47.24167	-41
47.25000	-40
47.25833	-39
47.26667	-40
47.27500	-43
47.28333	-45
47.29167	-47
47.30000	-46
47.30833	-44
47.31667	-41
47.32500	-40
47.33333	-39
47.34167	-39
47.35000	-40
47.35833	-42
47.36667	-44
47.37500	-46
47.38333	-46
47.39167	-46
47.40000	-47
47.40833	-49
47.41667	-52
47.42500	-54
47.43333	-56
47.44167	-56
47.45000	-55
47.45833	-56
47.46667	-57
47.47500	-58
47.48333	-59
47.49167	-57
47.50000	-54
47.50833	-50
47.51667	-47
47.52500	-45
47.53333	-46
47.54167	-47
47.55000	-50
47.55833	-52
47.56667	-53
47.57500	-51
47.58333	-45
47.59167	-40
47.60000	-35
47.60833	-33
47.61667	-34
47.62500	-39
47.63333	-45
47.64167	-48
47.65000	-49
47.65833	-48
47.66667	-46
47.67500	-44
47.68333	-43
47.69167	-44
47.70000	-47
47.70833	-54
47.71667	-61
47.72500	-66
47.73333	-68
47.74167	-66
47.75000	-61
47.75833	-56
47.76667	-52
47.77500	-50
47.78333	-50
47.79167	-51
47.80000	-52
47.80833	-54
47.81667	-57
47.82500	-60
47.83333	-63
47.84167	-65
47.85000	-68
47.85833	-69
47.86667	-69
47.87500	-67
47.88333	-66
47.89167	-64
47.90000	-60
47.90833	-56
47.91667	-50
47.92500	-46
47.93333	-44
47.94167	-47
47.95000	-51
47.95833	-56
47.96667	-60
47.97500	-62
47.98333	-60
47.99167	-57
48.00000	-54
48.00833	-51
48.01667	-48
48.02500	-44
48.03333	-42
48.04167	-42
48.05000	-44
48.05833	-47
48.06667	-49
48.07500	-49
48.08333	-46
48.09167	-44
48.10000	-44
48.10833	-47
48.11667	-50
48.12500	-51
48.13333	-50
48.14167	-45
48.15000	-39
48.15833	-37
48.16667	-39
48.17500	-43
48.18333	-48
48.19167	-52
48.20000	-55
48.20833	-57
48.21667	-60
48.22500	-64
48.23333	-68
48.24167	-72
48.25000	-74
48.25833	-74
48.26667	-71
48.27500	-68
48.28333	-66
48.29167	-64
48.30000	-65
48.30833	-66
48.31667	-67
48.32500	-66
48.33333	-64
48.34167	-59
48.35000	-55
48.35833	-51
48.36667	-49
48.37500	-48
48.38333	-50
48.39167	-53
48.40000	-55
48.40833	-57
48.41667	-57
48.42500	-55
48.43333	-53
48.44167	-52
48.45000	-53
48.45833	-54
48.46667	-56
48.47500	-56
48.48333	-56
48.49167	-55
48.50000	-55
48.50833	-57
48.51667	-61
48.52500	-66
48.53333	-70
48.54167	-71
48.55000	-69
48.55833	-65
48.56667	-61
48.57500	-55
48.58333	-50
48.59167	-43
48.60000	-37
48.60833	-33
48.61667	-30
48.62500	-29
48.63333	-30
48.64167	-32
48.65000	-36
48.65833	-41
48.66667	-46
48.67500	-50
48.68333	-53
48.69167	-54
48.70000	-55
48.70833	-55
48.71667	-54
48.72500	-52
48.73333	-50
48.74167	-48
48.75000	-46
48.75833	-44
48.76667	-42
48.77500	-41
48.78333	-39
48.79167	-38
48.80000	-38
48.80833	-39
48.81667	-41
48.82500	-43
48.83333	-48
48.84167	-57
48.85000	-66
48.85833	-73
48.86667	-75
48.87500	-74
48.88333	-68
48.89167	-64
48.90000	-62
48.90833	-63
48.91667	-65
48.92500	-66
48.93333	-66
48.94167	-65
48.95000	-64
48.95833	-62
48.96667	-62
48.97500	-62
48.98333	-61
48.99167	-61
49.00000	-60
49.00833	-59
49.01667	-58
49.02500	-58
49.03333	-58
49.04167	-58
49.05000	-58
49.05833	-58
49.06667	-57
49.07500	-57
49.08333	-58
49.09167	-59
49.10000	-60
49.10833	-61
49.11667	-60
49.12500	-58
49.13333	-56
49.14167	-54
49.15000	-52
49.15833	-52
49.16667	-53
49.17500	-54
49.18333	-54
49.19167	-53
49.20000	-53
49.20833	-53
49.21667	-54
49.22500	-55
49.23333	-55
49.24167	-52
49.25000	-49
49.25833	-46
49.26667	-44
49.27500	-44
49.28333	-45
49.29167	-46
49.30000	-48
49.30833	-49
49.31667	-51
49.32500	-54
49.33333	-58
49.34167	-62
49.35000	-64
49.35833	-65
49.36667	-63
49.37500	-59
49.38333	-51
49.39167	-45
49.40000	-41
49.40833	-40
49.41667	-41
49.42500	-42
49.43333	-42
49.44167	-42
49.45000	-41
49.45833	-43
49.46667	-46
49.47500	-50
49.48333	-51
49.49167	-50
49.50000	-47
49.50833	-44
49.51667	-42
49.52500	-44
49.53333	-48
49.54167	-54
49.55000	-60
49.55833	-63
49.56667	-65
49.57500	-66
49.58333	-66
49.59167	-67
49.60000	-67
49.60833	-67
49.61667	-66
49.62500	-65
49.63333	-64
49.64167	-63
49.65000	-63
49.65833	-62
49.66667	-59
49.67500	-58
49.68333	-57
49.69167	-59
49.70000	-64
49.70833	-69
49.71667	-72
49.72500	-73
49.73333	-71
49.74167	-68
49.75000	-64
49.75833	-59
49.76667	-54
49.77500	-48
49.78333	-44
49.79167	-41
49.80000	-42
49.80833	-46
49.81667	-52
49.82500	-59
49.83333	-65
49.84167	-69
49.85000	-70
49.85833	-69
49.86667	-65
49.87500	-62
49.88333	-60
49.89167	-57
49.90000	-55
49.90833	-52
49.91667	-48
49.92500	-44
49.93333	-41
49.94167	-40
49.95000	-41
49.95833	-44
49.96667	-48
49.97500	-52
49.98333	-53
49.99167	-53
50.00000	-52
50.00833	-51
50.01667	-50
50.02500	-49
50.03333	-48
50.04167	-46
50.05000	-43
50.05833	-40
50.06667	-39
50.07500	-38
50.08333	-36
50.09167	-33
50.10000	-30
50.10833	-28
50.11667	-29
50.12500	-34
50.13333	-38
50.14167	-38
50.15000	-37
50.15833	-34
50.16667	-32
50.17500	-32
50.18333	-36
50.19167	-41
50.20000	-45
50.20833	-46
50.21667	-46
50.22500	-45
50.23333	-43
50.24167	-42
50.25000	-42
50.25833	-43
50.26667	-46
50.27500	-49
50.28333	-54
50.29167	-57
50.30000	-58
50.30833	-57
50.31667	-52
50.32500	-46
50.33333	-41
50.34167	-38
50.35000	-39
50.35833	-43
50.36667	-50
50.37500	-56
50.38333	-61
50.39167	-61
50.40000	-57
50.40833	-49
50.41667	-40
50.42500	-32
50.43333	-28
50.44167	-28
50.45000	-30
50.45833	-32
50.46667	-31
50.47500	-29
50.48333	-25
50.49167	-21
50.50000	-17
50.50833	-14
50.51667	-13
50.52500	-12
50.53333	-13
50.54167	-12
50.55000	-11
50.55833	-9
50.56667	-8
50.57500	-8
50.58333	-10
50.59167	-13
50.60000	-15
50.60833	-16
50.61667	-16
50.62500	-17
50.63333	-16
50.64167	-14
50.65000	-10
50.65833	-4
50.66667	1
50.67500	6
50.68333	10
50.69167	14
50.70000	20
50.70833	26
50.71667	29
50.72500	30
50.73333	29
50.74167	25
50.75000	21
50.75833	18
50.76667	16
50.77500	16
50.78333	15
50.79167	13
50.80000	12
50.80833	12
50.81667	12
50.82500	14
50.83333	18
50.84167	22
50.85000	26
50.85833	30
50.86667	33
50.87500	35
50.88333	35
50.89167	34
50.90000	31
50.90833	29
50.91667	27
50.92500	25
50.93333	24
50.94167	23
50.95000	23
50.95833	25
50.96667	28
50.97500	32
50.98333	37
50.99167	41
51.00000	43
51.00833	43
51.01667	39
51.02500	33
51.03333	27
51.04167	23
51.05000	20
51.05833	18
51.06667	18
51.07500	19
51.08333	21
51.09167	23
51.10000	25
51.10833	26
51.11667	28
51.12500	31
51.13333	33
51.14167	34
51.15000	32
51.15833	29
51.16667	23
51.17500	20
51.18333	19
51.19167	20
51.20000	22
51.20833	23
51.21667	21
51.22500	16
51.23333	11
51.24167	7
51.25000	4
51.25833	5
51.26667	8
51.27500	13
51.28333	17
51.29167	19
51.30000	19
51.30833	17
51.31667	16
51.32500	17
51.33333	20
51.34167	23
51.35000	24
51.35833	22
51.36667	18
51.37500	14
51.38333	12
51.39167	12
51.40000	13
51.40833	13
51.41667	11
51.42500	7
51.43333	2
51.44167	-3
51.45000	-6
51.45833	-3
51.46667	3
51.47500	10
51.48333	16
51.49167	20
51.50000	21
51.50833	20
51.51667	18
51.52500	16
51.53333	13
51.54167	9
51.55000	7
51.55833	6
51.56667	7
51.57500	11
51.58333	16
51.59167	20
51.60000	22
51.60833	20
51.61667	17
51.62500	12
51.63333	8
51.64167	6
51.65000	5
51.65833	5
51.66667	4
51.67500	3
51.68333	0
51.69167	-1
51.70000	2
51.70833	7
51.71667	14
51.72500	22
51.73333	27
51.74167	30
51.75000	30
51.75833	30
51.76667	29
51.77500	27
51.78333	22
51.79167	18
51.80000	16
51.80833	16
51.81667	20
51.82500	25
51.83333	29
51.84167	32
51.85000	33
51.85833	36
51.86667	40
51.87500	43
51.88333	46
51.89167	47
51.90000	46
51.90833	42
51.91667	39
51.92500	36
51.93333	35
51.94167	37
51.95000	40
51.95833	44
51.96667	47
51.97500	49
51.98333	49
51.99167	49
52.00000	51
52.00833	56
52.01667	62
52.02500	70
52.03333	76
52.04167	80
52.05000	83
52.05833	85
52.06667	86
52.07500	87
52.08333	91
52.09167	96
52.10000	100
52.10833	103
52.11667	102
52.12500	99
52.13333	96
52.14167	96
52.15000	98
52.15833	102
52.16667	107
52.17500	113
52.18333	119
52.19167	124
52.20000	129
52.20833	134
52.21667	140
52.22500	146
52.23333	152
52.24167	159
52.25000	166
52.25833	170
52.26667	173
52.27500	173
52.28333	171
52.29167	169
52.30000	169
52.30833	172
52.31667	176
52.32500	183
52.33333	189
52.34167	195
52.35000	200
52.35833	205
52.36667	208
52.37500	210
52.38333	210
52.39167	208
52.40000	207
52.40833	205
52.41667	206
52.42500	209
52.43333	214
52.44167	222
52.45000	231
52.45833	240
52.46667	247
52.47500	252
52.48333	255
52.49167	255
52.50000	255
52.50833	255
52.51667	255
52.52500	256
52.53333	258
52.54167	260
52.55000	264
52.55833	268
52.56667	272
52.57500	275
52.58333	276
52.59167	274
52.60000	272
52.60833	271
52.61667	273
52.62500	279
52.63333	287
52.64167	295
52.65000	301
52.65833	306
52.66667	309
52.67500	310
52.68333	311
52.69167	312
52.70000	312
52.70833	311
52.71667	309
52.72500	307
52.73333	305
52.74167	305
52.75000	307
52.75833	311
52.76667	316
52.77500	321
52.78333	326
52.79167	330
52.80000	334
52.80833	338
52.81667	341
52.82500	343
52.83333	344
52.84167	343
52.85000	342
52.85833	340
52.86667	339
52.87500	339
52.88333	339
52.89167	339
52.90000	339
52.90833	339
52.91667	338
52.92500	338
52.93333	338
52.94167	338
52.95000	338
52.95833	335
52.96667	332
52.97500	330
52.98333	329
52.99167	330
53.00000	332
53.00833	334
53.01667	334
53.02500	333
53.03333	331
53.04167	329
53.05000	326
53.05833	323
53.06667	320
53.07500	319
53.08333	320
53.09167	322
53.10000	325
53.10833	327
53.11667	327
53.12500	323
53.13333	317
53.14167	310
53.15000	303
53.15833	298
53.16667	293
53.17500	288
53.18333	284
53.19167	281
53.20000	279
53.20833	278
53.21667	276
53.22500	274
53.23333	272
53.24167	270
53.25000	267
53.25833	265
53.26667	262
53.27500	258
53.28333	255
53.29167	253
53.30000	253
53.30833	255
53.31667	257
53.32500	258
53.33333	257
53.34167	254
53.35000	250
53.35833	248
53.36667	246
53.37500	246
53.38333	246
53.39167	245
53.40000	245
53.40833	244
53.41667	243
53.42500	242
53.43333	241
53.44167	239
53.45000	237
53.45833	235
53.46667	235
53.47500	232
53.48333	225
53.49167	216
53.50000	206
53.50833	196
53.51667	190
53.52500	187
53.53333	184
53.54167	180
53.55000	174
53.55833	169
53.56667	165
53.57500	163
53.58333	162
53.59167	161
53.60000	159
53.60833	156
53.61667	154
53.62500	154
53.63333	155
53.64167	157
53.65000	158
53.65833	159
53.66667	159
53.67500	157
53.68333	156
53.69167	153
53.70000	148
53.70833	143
53.71667	139
53.72500	136
53.73333	134
53.74167	131
53.75000	128
53.75833	124
53.76667	118
53.77500	115
53.78333	114
53.79167	115
53.80000	116
53.80833	117
53.81667	117
53.82500	117
53.83333	116
53.84167	114
53.85000	112
53.85833	109
53.86667	103
53.87500	97
53.88333	91
53.89167	87
53.90000	83
53.90833	81
53.91667	82
53.92500	84
53.93333	86
53.94167	86
53.95000	84
53.95833	79
53.96667	73
53.97500	66
53.98333	61
53.99167	56
54.00000	52
54.00833	48
54.01667	47
54.02500	49
54.03333	51
54.04167	53
54.05000	53
54.05833	52
54.06667	50
54.07500	48
54.08333	47
54.09167	45
54.10000	42
54.10833	40
54.11667	39
54.12500	41
54.13333	44
54.14167	46
54.15000	47
54.15833	45
54.16667	43
54.17500	41
54.18333	41
54.19167	42
54.20000	43
54.20833	44
54.21667	43
54.22500	40
54.23333	35
54.24167	30
54.25000	25
54.25833	20
54.26667	17
54.27500	16
54.28333	16
54.29167	18
54.30000	19
54.30833	19
54.31667	17
54.32500	16
54.33333	16
54.34167	17
54.35000	19
54.35833	19
54.36667	16
54.37500	12
54.38333	6
54.39167	-0
54.40000	-4
54.40833	-6
54.41667	-6
54.42500	-7
54.43333	-6
54.44167	-3
54.45000	2
54.45833	7
54.46667	14
54.47500	17
54.48333	17
54.49167	13
54.50000	8
54.50833	2
54.51667	-3
54.52500	-5
54.53333	-7
54.54167	-7
54.55000	-6
54.55833	-6
54.56667	-6
54.57500	-7
54.58333	-8
54.59167	-7
54.60000	-7
54.60833	-8
54.61667	-10
54.62500	-12
54.63333	-13
54.64167	-11
54.65000	-9
54.65833	-8
54.66667	-8
54.67500	-11
54.68333	-18
54.69167	-25
54.70000	-28
54.70833	-29
54.71667	-28
54.72500	-25
54.73333	-24
54.74167	-24
54.75000	-26
54.75833	-29
54.76667	-33
54.77500	-35
54.78333	-36
54.79167	-33
54.80000	-29
54.80833	-22
54.81667	-17
54.82500	-12
54.83333	-9
54.84167	-8
54.85000	-10
54.85833	-13
54.86667	-16
54.87500	-19
54.88333	-21
54.89167	-23
54.90000	-26
54.90833	-28
54.91667	-28
54.92500	-27
54.93333	-25
54.94167	-22
54.95000	-20
54.95833	-21
54.96667	-23
54.97500	-25
54.98333	-27
54.99167	-28
55.00000	-28
55.00833	-27
55.01667	-29
55.02500	-33
55.03333	-38
55.04167	-41
55.05000	-43
55.05833	-43
55.06667	-40
55.07500	-36
55.08333	-32
55.09167	-29
55.10000	-30
55.10833	-34
55.11667	-40
55.12500	-46
55.13333	-52
55.14167	-54
55.15000	-52
55.15833	-48
55.16667	-41
55.17500	-34
55.18333	-28
55.19167	-25
55.20000	-26
55.20833	-28
55.21667	-30
55.22500	-28
55.23333	-27
55.24167	-27
55.25000	-29
55.25833	-33
55.26667	-39
55.27500	-44
55.28333	-49
55.29167	-53
55.30000	-58
55.30833	-62
55.31667	-63
55.32500	-61
55.33333	-57
55.34167	-53
55.35000	-50
55.35833	-49
55.36667	-51
55.37500	-54
55.38333	-56
55.39167	-58
55.40000	-57
55.40833	-53
55.41667	-49
55.42500	-45
55.43333	-42
55.44167	-40
55.45000	-38
55.45833	-36
55.46667	-31
55.47500	-27
55.48333	-25
55.49167	-25
55.50000	-29
55.50833	-36
55.51667	-43
55.52500	-48
55.53333	-52
55.54167	-55
55.55000	-57
55.55833	-58
55.56667	-58
55.57500	-56
55.58333	-52
55.59167	-48
55.60000	-43
55.60833	-39
55.61667	-36
55.62500	-36
55.63333	-38
55.64167	-43
55.65000	-48
55.65833	-53
55.66667	-56
55.67500	-58
55.68333	-58
55.69167	-57
55.70000	-55
55.70833	-52
55.71667	-50
55.72500	-51
55.73333	-54
55.74167	-58
55.75000	-61
55.75833	-61
55.76667	-59
55.77500	-55
55.78333	-50
55.79167	-47
55.80000	-46
55.80833	-46
55.81667	-48
55.82500	-51
55.83333	-53
55.84167	-55
55.85000	-56
55.85833	-55
55.86667	-53
55.87500	-52
55.88333	-52
55.89167	-55
55.90000	-59
55.90833	-62
55.91667	-65
55.92500	-65
55.93333	-63
55.94167	-61
55.95000	-60
55.95833	-60
55.96667	-60
55.97500	-61
55.98333	-61
55.99167	-60
56.00000	-58
56.00833	-55
56.01667	-51
56.02500	-47
56.03333	-45
56.04167	-45
56.05000	-48
56.05833	-53
56.06667	-58
56.07500	-63
56.08333	-65
56.09167	-67
56.10000	-68
56.10833	-68
56.11667	-66
56.12500	-63
56.13333	-60
56.14167	-58
56.15000	-59
56.15833	-60
56.16667	-60
56.17500	-60
56.18333	-57
56.19167	-54
56.20000	-48
56.20833	-42
56.21667	-36
56.22500	-31
56.23333	-28
56.24167	-27
56.25000	-29
56.25833	-34
56.26667	-42
56.27500	-50
56.28333	-58
56.29167	-64
56.30000	-67
56.30833	-69
56.31667	-68
56.32500	-68
56.33333	-69
56.34167	-72
56.35000	-75
56.35833	-76
56.36667	-74
56.37500	-69
56.38333	-62
56.39167	-57
56.40000	-55
56.40833	-56
56.41667	-58
56.42500	-60
56.43333	-63
56.44167	-64
56.45000	-63
56.45833	-61
56.46667	-58
56.47500	-56
56.48333	-56
56.49167	-58
56.50000	-61
56.50833	-64
56.51667	-66
56.52500	-68
56.53333	-68
56.54167	-66
56.55000	-62
56.55833	-58
56.56667	-54
56.57500	-50
56.58333	-45
56.59167	-42
56.60000	-40
56.60833	-39
56.61667	-40
56.62500	-41
56.63333	-44
56.64167	-49
56.65000	-55
56.65833	-61
56.66667	-67
56.67500	-70
56.68333	-69
56.69167	-67
56.70000	-65
56.70833	-65
56.71667	-67
56.72500	-69
56.73333	-71
56.74167	-72
56.75000	-72
56.75833	-71
56.76667	-72
56.77500	-71
56.78333	-70
56.79167	-67
56.80000	-63
56.80833	-59
56.81667	-58
56.82500	-58
56.83333	-60
56.84167	-63
56.85000	-66
56.85833	-68
56.86667	-70
56.87500	-71
56.88333	-71
56.89167	-70
56.90000	-69
56.90833	-67
56.91667	-64
56.92500	-62
56.93333	-60
56.94167	-59
56.95000	-59
56.95833	-58
56.96667	-57
56.97500	-54
56.98333	-50
56.99167	-48
57.00000	-48
57.00833	-50
57.01667	-54
57.02500	-59
57.03333	-63
57.04167	-63
57.05000	-60
57.05833	-57
57.06667	-55
57.07500	-54
57.08333	-56
57.09167	-59
57.10000	-63
57.10833	-65
57.11667	-67
57.12500	-69
57.13333	-69
57.14167	-67
57.15000	-65
57.15833	-63
57.16667	-62
57.17500	-62
57.18333	-62
57.19167	-61
57.20000	-60
57.20833	-58
57.21667	-57
57.22500	-56
57.23333	-55
57.24167	-56
57.25000	-57
57.25833	-60
57.26667	-62
57.27500	-64
57.28333	-65
57.29167	-64
57.30000	-65
57.30833	-67
57.31667	-69
57.32500	-70
57.33333	-69
57.34167	-68
57.35000	-65
57.35833	-62
57.36667	-59
57.37500	-57
57.38333	-55
57.39167	-54
57.40000	-54
57.40833	-56
57.41667	-60
57.42500	-64
57.43333	-67
57.44167	-70
57.45000	-71
57.45833	-70
57.46667	-67
57.47500	-64
57.48333	-60
57.49167	-57
57.50000	-56
57.50833	-57
57.51667	-58
57.52500	-58
57.53333	-57
57.54167	-55
57.55000	-54
57.55833	-55
57.56667	-59
57.57500	-63
57.58333	-66
57.59167	-69
57.60000	-70
57.60833	-70
57.61667	-68
57.62500	-65
57.63333	-61
57.64167	-58
57.65000	-56
57.65833	-55
57.66667	-55
57.67500	-55
57.68333	-53
57.69167	-51
57.70000	-49
57.70833	-48
57.71667	-48
57.72500	-50
57.73333	-53
57.74167	-54
57.75000	-54
57.75833	-55
57.76667	-56
57.77500	-58
57.78333	-60
57.79167	-62
57.80000	-62
57.80833	-62
57.81667	-60
57.82500	-58
57.83333	-57
57.84167	-58
57.85000	-62
57.85833	-67
57.86667	-73
57.87500	-77
57.88333	-79
57.89167	-79
57.90000	-77
57.90833	-72
57.91667	-66
57.92500	-59
57.93333	-53
57.94167	-50
57.95000	-50
57.95833	-51
57.96667	-54
57.97500	-57
57.98333	-60
57.99167	-64
58.00000	-68
58.00833	-73
58.01667	-75
58.02500	-74
58.03333	-72
58.04167	-70
58.05000	-68
58.05833	-69
58.06667	-72
58.07500	-76
58.08333	-79
58.09167	-80
58.10000	-79
58.10833	-74
58.11667	-68
58.12500	-61
58.13333	-55
58.14167	-51
58.15000	-49
58.15833	-50
58.16667	-52
58.17500	-56
58.18333	-60
58.19167	-64
58.20000	-66
58.20833	-68
58.21667	-68
58.22500	-67
58.23333	-66
58.24167	-67
58.25000	-70
58.25833	-73
58.26667	-77
58.27500	-77
58.28333	-74
58.29167	-71
58.30000	-68
58.30833	-67
58.31667	-69
58.32500	-73
58.33333	-79
58.34167	-83
58.35000	-86
58.35833	-87
58.36667	-85
58.37500	-81
58.38333	-77
58.39167	-73
58.40000	-67
58.40833	-62
58.41667	-59
58.42500	-57
58.43333	-60
58.44167	-65
58.45000	-71
58.45833	-75
58.46667	-76
58.47500	-74
58.48333	-70
58.49167	-66
58.50000	-62
58.50833	-59
58.51667	-59
58.52500	-61
58.53333	-64
58.54167	-68
58.55000	-72
58.55833	-75
58.56667	-77
58.57500	-77
58.58333	-78
58.59167	-79
58.60000	-79
58.60833	-79
58.61667	-78
58.62500	-77
58.63333	-77
58.64167	-78
58.65000	-79
58.65833	-81
58.66667	-83
58.67500	-85
58.68333	-87
58.69167	-87
58.70000	-87
58.70833	-85
58.71667	-83
58.72500	-83
58.73333	-83
58.74167	-85
58.75000	-87
58.75833	-87
58.76667	-84
58.77500	-81
58.78333	-78
58.79167	-76
58.80000	-76
58.80833	-78
58.81667	-79
58.82500	-77
58.83333	-74
58.84167	-70
58.85000	-67
58.85833	-66
58.86667	-69
58.87500	-72
58.88333	-73
58.89167	-74
58.90000	-74
58.90833	-76
58.91667	-79
58.92500	-83
58.93333	-86
58.94167	-85
58.95000	-80
58.95833	-73
58.96667	-66
58.97500	-61
58.98333	-59
58.99167	-59
59.00000	-62
59.00833	-65
59.01667	-67
59.02500	-68
59.03333	-69
59.04167	-70
59.05000	-71
59.05833	-72
59.06667	-71
59.07500	-70
59.08333	-68
59.09167	-67
59.10000	-65
59.10833	-62
59.11667	-59
59.12500	-56
59.13333	-55
59.14167	-56
59.15000	-60
59.15833	-63
59.16667	-67
59.17500	-69
59.18333	-70
59.19167	-70
59.20000	-72
59.20833	-75
59.21667	-77
59.22500	-77
59.23333	-76
59.24167	-75
59.25000	-74
59.25833	-74
59.26667	-74
59.27500	-73
59.28333	-69
59.29167	-64
59.30000	-60
59.30833	-56
59.31667	-54
59.32500	-53
59.33333	-52
59.34167	-52
59.35000	-54
59.35833	-60
59.36667	-68
59.37500	-75
59.38333	-80
59.39167	-83
59.40000	-82
59.40833	-78
59.41667	-74
59.42500	-71
59.43333	-67
59.44167	-63
59.45000	-59
59.45833	-57
59.46667	-58
59.47500	-61
59.48333	-66
59.49167	-73
59.50000	-79
59.50833	-83
59.51667	-87
59.52500	-89
59.53333	-90
59.54167	-89
59.55000	-87
59.55833	-82
59.56667	-78
59.57500	-73
59.58333	-71
59.59167	-70
59.60000	-71
59.60833	-74
59.61667	-75
59.62500	-75
59.63333	-73
59.64167	-70
59.65000	-65
59.65833	-61
59.66667	-58
59.67500	-56
59.68333	-56
59.69167	-58
59.70000	-61
59.70833	-65
59.71667	-67
59.72500	-67
59.73333	-65
59.74167	-63
59.75000	-61
59.75833	-61
59.76667	-64
59.77500	-69
59.78333	-74
59.79167	-79
59.80000	-80
59.80833	-78
59.81667	-74
59.82500	-69
59.83333	-64
59.84167	-61
59.85000	-59
59.85833	-58
59.86667	-58
59.87500	-59
59.88333	-63
59.89167	-68
59.90000	-74
59.90833	-81
59.91667	-86
59.92500	-89
59.93333	-91
59.94167	-90
59.95000	-88
59.95833	-85
59.96667	-83
59.97500	-80
59.98333	-77
59.99167	-76
60.00000	-76

[LC Chromatogram(Detector A-Ch2)]
Interval(msec)	500
# of Points	7201
Start Time(min)	0.000
End Time(min)	60.000
Intensity Units	mV
Intensity Multiplier	0.001
Wavelength(nm)	230
R.Time (min)	Intensity
0.00000	-4
0.00833	-4
0.01667	-2
0.02500	-3
0.03333	-3
0.04167	-2
0.05000	-0
0.05833	0
0.06667	-3
0.07500	-9
0.08333	-15
0.09167	-19
0.10000	-22
0.10833	-21
0.11667	-19
0.12500	-16
0.13333	-13
0.14167	-11
0.15000	-7
0.15833	-5
0.16667	-4
0.17500	-6
0.18333	-11
0.19167	-19
0.20000	-26
0.20833	-29
0.21667	-28
0.22500	-25
0.23333	-20
0.24167	-16
0.25000	-13
0.25833	-12
0.26667	-10
0.27500	-8
0.28333	-6
0.29167	-4
0.30000	-2
0.30833	-2
0.31667	-5
0.32500	-10
0.33333	-17
0.34167	-23
0.35000	-29
0.35833	-33
0.36667	-35
0.37500	-35
0.38333	-31
0.39167	-25
0.40000	-17
0.40833	-9
0.41667	-1
0.42500	4
0.43333	5
0.44167	2
0.45000	-5
0.45833	-12
0.46667	-20
0.47500	-27
0.48333	-30
0.49167	-28
0.50000	-23
0.50833	-17
0.51667	-12
0.52500	-12
0.53333	-15
0.54167	-20
0.55000	-20
0.55833	-18
0.56667	-14
0.57500	-9
0.58333	-7
0.59167	-8
0.60000	-9
0.60833	-9
0.61667	-7
0.62500	-3
0.63333	1
0.64167	1
0.65000	-4
0.65833	-12
0.66667	-21
0.67500	-28
0.68333	-32
0.69167	-32
0.70000	-28
0.70833	-23
0.71667	-17
0.72500	-12
0.73333	-8
0.74167	-5
0.75000	-4
0.75833	-3
0.76667	-2
0.77500	1
0.78333	3
0.79167	4
0.80000	2
0.80833	-3
0.81667	-10
0.82500	-17
0.83333	-24
0.84167	-28
0.85000	-30
0.85833	-30
0.86667	-29
0.87500	-27
0.88333	-25
0.89167	-23
0.90000	-22
0.90833	-21
0.91667	-20
0.92500	-19
0.93333	-18
0.94167	-15
0.95000	-11
0.95833	-7
0.96667	-4
0.97500	-3
0.98333	-5
0.99167	-11
1.00000	-20
1.00833	-28
1.01667	-34
1.02500	-38
1.03333	-38
1.04167	-36
1.05000	-33
1.05833	-31
1.06667	-29
1.07500	-25
1.08333	-20
1.09167	-15
1.10000	-11
1.10833	-10
1.11667	-13
1.12500	-16
1.13333	-20
1.14167	-24
1.15000	-27
1.15833	-28
1.16667	-27
1.17500	-24
1.18333	-20
1.19167	-16
1.20000	-12
1.20833	-9
1.21667	-6
1.22500	-5
1.23333	-7
1.24167	-10
1.25000	-15
1.25833	-19
1.26667	-19
1.27500	-16
1.28333	-12
1.29167	-9
1.30000	-9
1.30833	-12
1.31667	-17
1.32500	-20
1.33333	-20
1.34167	-18
1.35000	-16
1.35833	-15
1.36667	-16
1.37500	-18
1.38333	-21
1.39167	-21
1.40000	-21
1.40833	-21
1.41667	-20
1.42500	-18
1.43333	-13
1.44167	-8
1.45000	-4
1.45833	-1
1.46667	1
1.47500	3
1.48333	4
1.49167	7
1.50000	8
1.50833	7
1.51667	4
1.52500	-2
1.53333	-8
1.54167	-13
1.55000	-15
1.55833	-15
1.56667	-15
1.57500	-16
1.58333	-18
1.59167	-22
1.60000	-25
1.60833	-27
1.61667	-28
1.62500	-28
1.63333	-29
1.64167	-29
1.65000	-26
1.65833	-20
1.66667	-13
1.67500	-7
1.68333	-5
1.69167	-7
1.70000	-11
1.70833	-17
1.71667	-23
1.72500	-27
1.73333	-27
1.74167	-25
1.75000	-23
1.75833	-20
1.76667	-17
1.77500	-15
1.78333	-13
1.79167	-11
1.80000	-8
1.80833	-4
1.81667	-0
1.82500	2
1.83333	3
1.84167	1
1.85000	-1
1.85833	-4
1.86667	-6
1.87500	-8
1.88333	-10
1.89167	-14
1.90000	-19
1.90833	-24
1.91667	-31
1.92500	-36
1.93333	-38
1.94167	-38
1.95000	-34
1.95833	-28
1.96667	-24
1.97500	-22
1.98333	-22
1.99167	-23
2.00000	-25
2.00833	-25
2.01667	-25
2.02500	-25
2.03333	-25
2.04167	-24
2.05000	-23
2.05833	-22
2.06667	-23
2.07500	-26
2.08333	-29
2.09167	-31
2.10000	-32
2.10833	-34
2.11667	-36
2.12500	-39
2.13333	-42
2.14167	-44
2.15000	-42
2.15833	-38
2.16667	-35
2.17500	-34
2.18333	-35
2.19167	-36
2.20000	-37
2.20833	-36
2.21667	-33
2.22500	-29
2.23333	-25
2.24167	-21
2.25000	-16
2.25833	-13
2.26667	-12
2.27500	-14
2.28333	-17
2.29167	-21
2.30000	-23
2.30833	-23
2.31667	-20
2.32500	-18
2.33333	-16
2.34167	-15
2.35000	-17
2.35833	-21
2.36667	-26
2.37500	-32
2.38333	-37
2.39167	-40
2.40000	-43
2.40833	-44
2.41667	-44
2.42500	-42
2.43333	-36
2.44167	-30
2.45000	-26
2.45833	-25
2.46667	-27
2.47500	-31
2.48333	-33
2.49167	-32
2.50000	-28
2.50833	-23
2.51667	-18
2.52500	-16
2.53333	-17
2.54167	-18
2.55000	-19
2.55833	-19
2.56667	-18
2.57500	-15
2.58333	-12
2.59167	-9
2.60000	-6
2.60833	-5
2.61667	-5
2.62500	-7
2.63333	-11
2.64167	-15
2.65000	-16
2.65833	-16
2.66667	-17
2.67500	-20
2.68333	-24
2.69167	-29
2.70000	-33
2.70833	-35
2.71667	-34
2.72500	-32
2.73333	-29
2.74167	-26
2.75000	-25
2.75833	-26
2.76667	-28
2.77500	-30
2.78333	-31
2.79167	-33
2.80000	-35
2.80833	-38
2.81667	-39
2.82500	-38
2.83333	-34
2.84167	-29
2.85000	-22
2.85833	-16
2.86667	-13
2.87500	-14
2.88333	-17
2.89167	-23
2.90000	-30
2.90833	-36
2.91667	-41
2.92500	-45
2.93333	-47
2.94167	-47
2.95000	-47
2.95833	-46
2.96667	-46
2.97500	-48
2.98333	-48
2.99167	-47
3.00000	-45
3.00833	-42
3.01667	-39
3.02500	-38
3.03333	-37
3.04167	-36
3.05000	-35
3.05833	-33
3.06667	-32
3.07500	-31
3.08333	-31
3.09167	-28
3.10000	-25
3.10833	-22
3.11667	-20
3.12500	-21
3.13333	-24
3.14167	-28
3.15000	-31
3.15833	-33
3.16667	-32
3.17500	-30
3.18333	-28
3.19167	-30
3.20000	-32
3.20833	-35
3.21667	-38
3.22500	-39
3.23333	-39
3.24167	-38
3.25000	-36
3.25833	-33
3.26667	-30
3.27500	-28
3.28333	-27
3.29167	-28
3.30000	-30
3.30833	-34
3.31667	-38
3.32500	-39
3.33333	-37
3.34167	-33
3.35000	-30
3.35833	-28
3.36667	-29
3.37500	-32
3.38333	-34
3.39167	-32
3.40000	-28
3.40833	-24
3.41667	-21
3.42500	-17
3.43333	-13
3.44167	-11
3.45000	-10
3.45833	-11
3.46667	-15
3.47500	-22
3.48333	-29
3.49167	-34
3.50000	-38
3.50833	-41
3.51667	-42
3.52500	-47
3.53333	-54
3.54167	-62
3.55000	-69
3.55833	-72
3.56667	-69
3.57500	-60
3.58333	-49
3.59167	-38
3.60000	-30
3.60833	-27
3.61667	-29
3.62500	-34
3.63333	-41
3.64167	-47
3.65000	-51
3.65833	-52
3.66667	-51
3.67500	-48
3.68333	-45
3.69167	-43
3.70000	-42
3.70833	-41
3.71667	-41
3.72500	-40
3.73333	-37
3.74167	-34
3.75000	-31
3.75833	-30
3.76667	-32
3.77500	-37
3.78333	-42
3.79167	-45
3.80000	-46
3.80833	-43
3.81667	-39
3.82500	-36
3.83333	-35
3.84167	-35
3.85000	-35
3.85833	-36
3.86667	-37
3.87500	-39
3.88333	-40
3.89167	-43
3.90000	-44
3.90833	-45
3.91667	-45
3.92500	-43
3.93333	-41
3.94167	-39
3.95000	-37
3.95833	-35
3.96667	-31
3.97500	-27
3.98333	-24
3.99167	-23
4.00000	-24
4.00833	-30
4.01667	-36
4.02500	-40
4.03333	-39
4.04167	-37
4.05000	-36
4.05833	-36
4.06667	-38
4.07500	-40
4.08333	-43
4.09167	-45
4.10000	-45
4.10833	-43
4.11667	-41
4.12500	-38
4.13333	-36
4.14167	-35
4.15000	-37
4.15833	-42
4.16667	-48
4.17500	-54
4.18333	-58
4.19167	-60
4.20000	-59
4.20833	-56
4.21667	-52
4.22500	-48
4.23333	-42
4.24167	-37
4.25000	-34
4.25833	-32
4.26667	-32
4.27500	-35
4.28333	-40
4.29167	-47
4.30000	-53
4.30833	-57
4.31667	-57
4.32500	-53
4.33333	-45
4.34167	-40
4.35000	-39
4.35833	-42
4.36667	-49
4.37500	-60
4.38333	-68
4.39167	-74
4.40000	-75
4.40833	-72
4.41667	-66
4.42500	-59
4.43333	-51
4.44167	-44
4.45000	-38
4.45833	-33
4.46667	-30
4.47500	-28
4.48333	-28
4.49167	-27
4.50000	-25
4.50833	-24
4.51667	-22
4.52500	-21
4.53333	-22
4.54167	-25
4.55000	-29
4.55833	-34
4.56667	-38
4.57500	-42
4.58333	-46
4.59167	-51
4.60000	-54
4.60833	-58
4.61667	-60
4.62500	-61
4.63333	-61
4.64167	-59
4.65000	-56
4.65833	-54
4.66667	-53
4.67500	-51
4.68333	-51
4.69167	-50
4.70000	-51
4.70833	-52
4.71667	-54
4.72500	-56
4.73333	-58
4.74167	-57
4.75000	-54
4.75833	-51
4.76667	-50
4.77500	-50
4.78333	-53
4.79167	-58
4.80000	-61
4.80833	-60
4.81667	-55
4.82500	-49
4.83333	-41
4.84167	-36
4.85000	-34
4.85833	-35
4.86667	-36
4.87500	-37
4.88333	-37
4.89167	-34
4.90000	-31
4.90833	-29
4.91667	-30
4.92500	-34
4.93333	-42
4.94167	-50
4.95000	-58
4.95833	-64
4.96667	-67
4.97500	-68
4.98333	-67
4.99167	-64
5.00000	-60
5.00833	-56
5.01667	-51
5.02500	-47
5.03333	-43
5.04167	-41
5.05000	-40
5.05833	-40
5.06667	-42
5.07500	-44
5.08333	-46
5.09167	-47
5.10000	-49
5.10833	-50
5.11667	-51
5.12500	-50
5.13333	-46
5.14167	-43
5.15000	-41
5.15833	-41
5.16667	-45
5.17500	-51
5.18333	-56
5.19167	-60
5.20000	-60
5.20833	-57
5.21667	-51
5.22500	-45
5.23333	-43
5.24167	-45
5.25000	-51
5.25833	-58
5.26667	-63
5.27500	-66
5.28333	-64
5.29167	-60
5.30000	-54
5.30833	-46
5.31667	-38
5.32500	-34
5.33333	-34
5.34167	-37
5.35000	-42
5.35833	-47
5.36667	-51
5.37500	-53
5.38333	-53
5.39167	-53
5.40000	-53
5.40833	-53
5.41667	-55
5.42500	-58
5.43333	-64
5.44167	-68
5.45000	-70
5.45833	-68
5.46667	-66
5.47500	-63
5.48333	-61
5.49167	-61
5.50000	-61
5.50833	-60
5.51667	-57
5.52500	-55
5.53333	-53
5.54167	-54
5.55000	-57
5.55833	-61
5.56667	-65
5.57500	-68
5.58333	-69
5.59167	-69
5.60000	-67
5.60833	-67
5.61667	-67
5.62500	-66
5.63333	-65
5.64167	-63
5.65000	-59
5.65833	-54
5.66667	-52
5.67500	-53
5.68333	-54
5.69167	-57
5.70000	-58
5.70833	-57
5.71667	-54
5.72500	-49
5.73333	-44
5.74167	-39
5.75000	-35
5.75833	-32
5.76667	-30
5.77500	-32
5.78333	-36
5.79167	-44
5.80000	-51
5.80833	-57
5.81667	-62
5.82500	-65
5.83333	-68
5.84167	-70
5.85000	-70
5.85833	-67
5.86667	-60
5.87500	-52
5.88333	-45
5.89167	-41
5.90000	-41
5.90833	-45
5.91667	-51
5.92500	-57
5.93333	-60
5.94167	-61
5.95000	-61
5.95833	-61
5.96667	-60
5.97500	-59
5.98333	-57
5.99167	-54
6.00000	-51
6.00833	-48
6.01667	-45
6.02500	-43
6.03333	-42
6.04167	-41
6.05000	-41
6.05833	-40
6.06667	-40
6.07500	-41
6.08333	-44
6.09167	-51
6.10000	-57
6.10833	-61
6.11667	-63
6.12500	-64
6.13333	-62
6.14167	-59
6.15000	-53
6.15833	-46
6.16667	-39
6.17500	-34
6.18333	-32
6.19167	-34
6.20000	-39
6.20833	-46
6.21667	-52
6.22500	-58
6.23333	-62
6.24167	-65
6.25000	-64
6.25833	-61
6.26667	-56
6.27500	-51
6.28333	-46
6.29167	-43
6.30000	-42
6.30833	-45
6.31667	-49
6.32500	-54
6.33333	-57
6.34167	-61
6.35000	-63
6.35833	-64
6.36667	-65
6.37500	-67
6.38333	-68
6.39167	-65
6.40000	-61
6.40833	-56
6.41667	-53
6.42500	-52
6.43333	-54
6.44167	-57
6.45000	-59
6.45833	-60
6.46667	-60
6.47500	-61
6.48333	-61
6.49167	-59
6.50000	-56
6.50833	-55
6.51667	-55
6.52500	-56
6.53333	-58
6.54167	-59
6.55000	-56
6.55833	-52
6.56667	-48
6.57500	-47
6.58333	-47
6.59167	-48
6.60000	-49
6.60833	-50
6.61667	-51
6.62500	-51
6.63333	-51
6.64167	-50
6.65000	-47
6.65833	-42
6.66667	-38
6.67500	-37
6.68333	-39
6.69167	-44
6.70000	-50
6.70833	-55
6.71667	-58
6.72500	-62
6.73333	-65
6.74167	-68
6.75000	-70
6.75833	-70
6.76667	-69
6.77500	-67
6.78333	-66
6.79167	-66
6.80000	-67
6.80833	-69
6.81667	-71
6.82500	-74
6.83333	-76
6.84167	-76
6.85000	-73
6.85833	-68
6.86667	-62
6.87500	-57
6.88333	-55
6.89167	-56
6.90000	-59
6.90833	-62
6.91667	-66
6.92500	-70
6.93333	-74
6.94167	-77
6.95000	-77
6.95833	-75
6.96667	-71
6.97500	-67
6.98333	-64
6.99167	-65
7.00000	-66
7.00833	-65
7.01667	-61
7.02500	-55
7.03333	-48
7.04167	-41
7.05000	-38
7.05833	-39
7.06667	-43
7.07500	-51
7.08333	-59
7.09167	-67
7.10000	-74
7.10833	-77
7.11667	-76
7.12500	-73
7.13333	-67
7.14167	-62
7.15000	-57
7.15833	-54
7.16667	-52
7.17500	-50
7.18333	-49
7.19167	-50
7.20000	-51
7.20833	-52
7.21667	-53
7.22500	-52
7.23333	-51
7.24167	-49
7.25000	-48
7.25833	-50
7.26667	-53
7.27500	-58
7.28333	-62
7.29167	-66
7.30000	-70
7.30833	-73
7.31667	-75
7.32500	-76
7.33333	-75
7.34167	-72
7.35000	-68
7.35833	-63
7.36667	-60
7.37500	-59
7.38333	-59
7.39167	-59
7.40000	-59
7.40833	-59
7.41667	-59
7.42500	-60
7.43333	-62
7.44167	-65
7.45000	-65
7.45833	-64
7.46667	-59
7.47500	-53
7.48333	-48
7.49167	-46
7.50000	-46
7.50833	-48
7.51667	-50
7.52500	-52
7.53333	-52
7.54167	-52
7.55000	-52
7.55833	-54
7.56667	-57
7.57500	-59
7.58333	-60
7.59167	-60
7.60000	-60
7.60833	-62
7.61667	-66
7.62500	-71
7.63333	-75
7.64167	-76
7.65000	-73
7.65833	-68
7.66667	-63
7.67500	-59
7.68333	-57
7.69167	-56
7.70000	-56
7.70833	-58
7.71667	-61
7.72500	-65
7.73333	-69
7.74167	-72
7.75000	-72
7.75833	-69
7.76667	-66
7.77500	-65
7.78333	-66
7.79167	-71
7.80000	-77
7.80833	-81
7.81667	-82
7.82500	-79
7.83333	-72
7.84167	-65
7.85000	-60
7.85833	-59
7.86667	-60
7.87500	-63
7.88333	-64
7.89167	-62
7.90000	-58
7.90833	-56
7.91667	-55
7.92500	-57
7.93333	-60
7.94167	-62
7.95000	-63
7.95833	-62
7.96667	-63
7.97500	-66
7.98333	-70
7.99167	-75
8.00000	-79
8.00833	-81
8.01667	-82
8.02500	-82
8.03333	-82
8.04167	-84
8.05000	-86
8.05833	-88
8.06667	-87
8.07500	-83
8.08333	-78
8.09167	-73
8.10000	-69
8.10833	-69
8.11667	-71
8.12500	-71
8.13333	-69
8.14167	-65
8.15000	-61
8.15833	-56
8.16667	-53
8.17500	-51
8.18333	-51
8.19167	-53
8.20000	-56
8.20833	-59
8.21667	-63
8.22500	-67
8.23333	-70
8.24167	-73
8.25000	-77
8.25833	-80
8.26667	-83
8.27500	-85
8.28333	-86
8.29167	-88
8.30000	-89
8.30833	-88
8.31667	-85
8.32500	-80
8.33333	-74
8.34167	-70
8.35000	-70
8.35833	-72
8.36667	-75
8.37500	-78
8.38333	-79
8.39167	-78
8.40000	-76
8.40833	-74
8.41667	-73
8.42500	-71
8.43333	-67
8.44167	-62
8.45000	-56
8.45833	-51
8.46667	-48
8.47500	-47
8.48333	-49
8.49167	-53
8.50000	-57
8.50833	-60
8.51667	-62
8.52500	-61
8.53333	-57
8.54167	-53
8.55000	-53
8.55833	-59
8.56667	-66
8.57500	-72
8.58333	-77
8.59167	-79
8.60000	-80
8.60833	-79
8.61667	-78
8.62500	-76
8.63333	-75
8.64167	-73
8.65000	-73
8.65833	-73
8.66667	-72
8.67500	-72
8.68333	-71
8.69167	-73
8.70000	-76
8.70833	-79
8.71667	-80
8.72500	-80
8.73333	-79
8.74167	-77
8.75000	-76
8.75833	-75
8.76667	-75
8.77500	-74
8.78333	-74
8.79167	-71
8.80000	-68
8.80833	-66
8.81667	-66
8.82500	-68
8.83333	-71
8.84167	-74
8.85000	-77
8.85833	-80
8.86667	-84
8.87500	-87
8.88333	-90
8.89167	-91
8.90000	-91
8.90833	-88
8.91667	-84
8.92500	-78
8.93333	-71
8.94167	-66
8.95000	-65
8.95833	-67
8.96667	-69
8.97500	-71
8.98333	-72
8.99167	-72
9.00000	-70
9.00833	-68
9.01667	-68
9.02500	-70
9.03333	-74
9.04167	-79
9.05000	-81
9.05833	-81
9.06667	-77
9.07500	-69
9.08333	-62
9.09167	-57
9.10000	-53
9.10833	-51
9.11667	-51
9.12500	-52
9.13333	-52
9.14167	-54
9.15000	-57
9.15833	-60
9.16667	-63
9.17500	-66
9.18333	-69
9.19167	-72
9.20000	-77
9.20833	-83
9.21667	-89
9.22500	-93
9.23333	-94
9.24167	-92
9.25000	-89
9.25833	-86
9.26667	-83
9.27500	-80
9.28333	-80
9.29167	-82
9.30000	-85
9.30833	-89
9.31667	-92
9.32500	-91
9.33333	-87
9.34167	-83
9.35000	-81
9.35833	-80
9.36667	-81
9.37500	-83
9.38333	-84
9.39167	-81
9.40000	-76
9.40833	-72
9.41667	-68
9.42500	-68
9.43333	-73
9.44167	-79
9.45000	-81
9.45833	-81
9.46667	-78
9.47500	-75
9.48333	-74
9.49167	-77
9.50000	-82
9.50833	-86
9.51667	-88
9.52500	-86
9.53333	-82
9.54167	-78
9.55000	-77
9.55833	-78
9.56667	-82
9.57500	-87
9.58333	-90
9.59167	-89
9.60000	-86
9.60833	-81
9.61667	-77
9.62500	-74
9.63333	-72
9.64167	-72
9.65000	-73
9.65833	-74
9.66667	-75
9.67500	-76
9.68333	-78
9.69167	-78
9.70000	-77
9.70833	-75
9.71667	-73
9.72500	-70
9.73333	-67
9.74167	-64
9.75000	-62
9.75833	-61
9.76667	-62
9.77500	-66
9.78333	-72
9.79167	-78
9.80000	-83
9.80833	-85
9.81667	-84
9.82500	-81
9.83333	-79
9.84167	-78
9.85000	-79
9.85833	-82
9.86667	-83
9.87500	-83
9.88333	-83
9.89167	-82
9.90000	-83
9.90833	-84
9.91667	-86
9.92500	-86
9.93333	-83
9.94167	-79
9.95000	-74
9.95833	-70
9.96667	-69
9.97500	-71
9.98333	-74
9.99167	-78
10.00000	-82
10.00833	-84
10.01667	-84
10.02500	-82
10.03333	-80
10.04167	-78
10.05000	-76
10.05833	-73
10.06667	-71
10.07500	-71
10.08333	-73
10.09167	-76
10.10000	-79
10.10833	-84
10.11667	-87
10.12500	-90
10.13333	-90
10.14167	-89
10.15000	-88
10.15833	-88
10.16667	-89
10.17500	-91
10.18333	-91
10.19167	-88
10.20000	-85
10.20833	-83
10.21667	-84
10.22500	-86
10.23333	-88
10.24167	-89
10.25000	-87
10.25833	-83
10.26667	-78
10.27500	-75
10.28333	-72
10.29167	-70
10.30000	-68
10.30833	-66
10.31667	-65
10.32500	-63
10.33333	-63
10.34167	-63
10.35000	-64
10.35833	-65
10.36667	-67
10.37500	-68
10.38333	-70
10.39167	-72
10.40000	-74
10.40833	-75
10.41667	-77
10.42500	-78
10.43333	-78
10.44167	-77
10.45000	-77
10.45833	-79
10.46667	-84
10.47500	-90
10.48333	-95
10.49167	-96
10.50000	-95
10.50833	-93
10.51667	-91
10.52500	-89
10.53333	-87
10.54167	-86
10.55000	-85
10.55833	-85
10.56667	-85
10.57500	-85
10.58333	-87
10.59167	-89
10.60000	-92
10.60833	-97
10.61667	-102
10.62500	-106
10.63333	-108
10.64167	-109
10.65000	-108
10.65833	-105
10.66667	-100
10.67500	-93
10.68333	-87
10.69167	-82
10.70000	-80
10.70833	-80
10.71667	-81
10.72500	-82
10.73333	-83
10.74167	-84
10.75000	-86
10.75833	-87
10.76667	-87
10.77500	-86
10.78333	-84
10.79167	-82
10.80000	-83
10.80833	-85
10.81667	-89
10.82500	-91
10.83333	-91
10.84167	-88
10.85000	-81
10.85833	-73
10.86667	-66
10.87500	-60
10.88333	-56
10.89167	-56
10.90000	-60
10.90833	-69
10.91667	-81
10.92500	-91
10.93333	-99
10.94167	-103
10.95000	-101
10.95833	-96
10.96667	-92
10.97500	-91
10.98333	-91
10.99167	-91
11.00000	-89
11.00833	-87
11.01667	-84
11.02500	-82
11.03333	-83
11.04167	-83
11.05000	-81
11.05833	-78
11.06667	-76
11.07500	-76
11.08333	-77
11.09167	-78
11.10000	-78
11.10833	-77
11.11667	-75
11.12500	-73
11.13333	-74
11.14167	-76
11.15000	-79
11.15833	-83
11.16667	-88
11.17500	-94
11.18333	-99
11.19167	-103
11.20000	-104
11.20833	-100
11.21667	-92
11.22500	-84
11.23333	-76
11.24167	-70
11.25000	-68
11.25833	-69
11.26667	-71
11.27500	-73
11.28333	-76
11.29167	-80
11.30000	-84
11.30833	-88
11.31667	-91
11.32500	-91
11.33333	-87
11.34167	-83
11.35000	-78
11.35833	-74
11.36667	-71
11.37500	-69
11.38333	-68
11.39167	-69
11.40000	-71
11.40833	-75
11.41667	-78
11.42500	-80
11.43333	-80
11.44167	-79
11.45000	-78
11.45833	-79
11.46667	-82
11.47500	-84
11.48333	-85
11.49167	-84
11.50000	-82
11.50833	-80
11.51667	-80
11.52500	-82
11.53333	-85
11.54167	-87
11.55000	-88
11.55833	-88
11.56667	-89
11.57500	-92
11.58333	-95
11.59167	-98
11.60000	-100
11.60833	-101
11.61667	-102
11.62500	-102
11.63333	-105
11.64167	-108
11.65000	-108
11.65833	-106
11.66667	-102
11.67500	-99
11.68333	-97
11.69167	-97
11.70000	-99
11.70833	-101
11.71667	-102
11.72500	-103
11.73333	-102
11.74167	-100
11.75000	-97
11.75833	-94
11.76667	-92
11.77500	-89
11.78333	-87
11.79167	-84
11.80000	-80
11.80833	-77
11.81667	-75
11.82500	-73
11.83333	-72
11.84167	-71
11.85000	-71
11.85833	-71
11.86667	-72
11.87500	-76
11.88333	-81
11.89167	-89
11.90000	-98
11.90833	-105
11.91667	-110
11.92500	-110
11.93333	-103
11.94167	-93
11.95000	-83
11.95833	-76
11.96667	-76
11.97500	-80
11.98333	-85
11.99167	-87
12.00000	-86
12.00833	-84
12.01667	-82
12.02500	-83
12.03333	-86
12.04167	-91
12.05000	-95
12.05833	-97
12.06667	-97
12.07500	-97
12.08333	-96
12.09167	-95
12.10000	-94
12.10833	-94
12.11667	-94
12.12500	-95
12.13333	-94
12.14167	-93
12.15000	-91
12.15833	-86
12.16667	-81
12.17500	-76
12.18333	-73
12.19167	-74
12.20000	-77
12.20833	-82
12.21667	-87
12.22500	-89
12.23333	-88
12.24167	-87
12.25000	-87
12.25833	-90
12.26667	-95
12.27500	-102
12.28333	-107
12.29167	-109
12.30000	-107
12.30833	-104
12.31667	-99
12.32500	-95
12.33333	-93
12.34167	-92
12.35000	-91
12.35833	-91
12.36667	-90
12.37500	-87
12.38333	-84
12.39167	-82
12.40000	-81
12.40833	-83
12.41667	-87
12.42500	-90
12.43333	-89
12.44167	-86
12.45000	-83
12.45833	-80
12.46667	-79
12.47500	-82
12.48333	-87
12.49167	-91
12.50000	-95
12.50833	-97
12.51667	-97
12.52500	-95
12.53333	-91
12.54167	-88
12.55000	-87
12.55833	-88
12.56667	-89
12.57500	-91
12.58333	-90
12.59167	-86
12.60000	-80
12.60833	-77
12.61667	-76
12.62500	-80
12.63333	-86
12.64167	-92
12.65000	-96
12.65833	-98
12.66667	-98
12.67500	-98
12.68333	-97
12.69167	-97
12.70000	-98
12.70833	-99
12.71667	-101
12.72500	-101
12.73333	-97
12.74167	-91
12.75000	-84
12.75833	-79
12.76667	-77
12.77500	-79
12.78333	-83
12.79167	-87
12.80000	-90
12.80833	-92
12.81667	-92
12.82500	-90
12.83333	-87
12.84167	-86
12.85000	-87
12.85833	-90
12.86667	-95
12.87500	-102
12.88333	-106
12.89167	-107
12.90000	-106
12.90833	-104
12.91667	-102
12.92500	-98
12.93333	-93
12.94167	-87
12.95000	-80
12.95833	-75
12.96667	-75
12.97500	-79
12.98333	-85
12.99167	-92
13.00000	-96
13.00833	-96
13.01667	-93
13.02500	-89
13.03333	-87
13.04167	-88
13.05000	-91
13.05833	-95
13.06667	-98
13.07500	-99
13.08333	-98
13.09167	-96
13.10000	-94
13.10833	-93
13.11667	-94
13.12500	-95
13.13333	-95
13.14167	-95
13.15000	-95
13.15833	-96
13.16667	-96
13.17500	-95
13.18333	-93
13.19167	-91
13.20000	-89
13.20833	-89
13.21667	-92
13.22500	-95
13.23333	-97
13.24167	-100
13.25000	-101
13.25833	-101
13.26667	-99
13.27500	-96
13.28333	-93
13.29167	-91
13.30000	-90
13.30833	-89
13.31667	-89
13.32500	-90
13.33333	-91
13.34167	-92
13.35000	-94
13.35833	-97
13.36667	-99
13.37500	-99
13.38333	-96
13.39167	-89
13.40000	-81
13.40833	-74
13.41667	-67
13.42500	-62
13.43333	-59
13.44167	-57
13.45000	-59
13.45833	-64
13.46667	-70
13.47500	-75
13.48333	-79
13.49167	-82
13.50000	-83
13.50833	-85
13.51667	-89
13.52500	-91
13.53333	-90
13.54167	-87
13.55000	-80
13.55833	-73
13.56667	-68
13.57500	-65
13.58333	-64
13.59167	-66
13.60000	-67
13.60833	-66
13.61667	-64
13.62500	-63
13.63333	-63
13.64167	-66
13.65000	-71
13.65833	-78
13.66667	-85
13.67500	-89
13.68333	-92
13.69167	-92
13.70000	-92
13.70833	-91
13.71667	-91
13.72500	-90
13.73333	-86
13.74167	-81
13.75000	-76
13.75833	-70
13.76667	-66
13.77500	-62
13.78333	-58
13.79167	-55
13.80000	-52
13.80833	-51
13.81667	-52
13.82500	-54
13.83333	-55
13.84167	-56
13.85000	-56
13.85833	-55
13.86667	-54
13.87500	-55
13.88333	-57
13.89167	-60
13.90000	-64
13.90833	-65
13.91667	-64
13.92500	-61
13.93333	-58
13.94167	-56
13.95000	-56
13.95833	-56
13.96667	-54
13.97500	-50
13.98333	-45
13.99167	-41
14.00000	-37
14.00833	-35
14.01667	-32
14.02500	-30
14.03333	-28
14.04167	-27
14.05000	-27
14.05833	-28
14.06667	-29
14.07500	-28
14.08333	-27
14.09167	-29
14.10000	-32
14.10833	-37
14.11667	-43
14.12500	-47
14.13333	-48
14.14167	-48
14.15000	-45
14.15833	-42
14.16667	-40
14.17500	-38
14.18333	-39
14.19167	-40
14.20000	-42
14.20833	-44
14.21667	-46
14.22500	-46
14.23333	-43
14.24167	-39
14.25000	-35
14.25833	-31
14.26667	-29
14.27500	-30
14.28333	-32
14.29167	-35
14.30000	-37
14.30833	-41
14.31667	-46
14.32500	-51
14.33333	-57
14.34167	-62
14.35000	-63
14.35833	-62
14.36667	-58
14.37500	-54
14.38333	-48
14.39167	-42
14.40000	-38
14.40833	-34
14.41667	-33
14.42500	-34
14.43333	-38
14.44167	-42
14.45000	-46
14.45833	-49
14.46667	-51
14.47500	-51
14.48333	-51
14.49167	-51
14.50000	-51
14.50833	-50
14.51667	-48
14.52500	-46
14.53333	-43
14.54167	-40
14.55000	-39
14.55833	-41
14.56667	-44
14.57500	-48
14.58333	-51
14.59167	-53
14.60000	-53
14.60833	-52
14.61667	-52
14.62500	-54
14.63333	-57
14.64167	-62
14.65000	-67
14.65833	-72
14.66667	-73
14.67500	-72
14.68333	-67
14.69167	-57
14.70000	-49
14.70833	-45
14.71667	-47
14.72500	-51
14.73333	-55
14.74167	-58
14.75000	-57
14.75833	-54
14.76667	-53
14.77500	-53
14.78333	-54
14.79167	-55
14.80000	-56
14.80833	-57
14.81667	-58
14.82500	-58
14.83333	-60
14.84167	-64
14.85000	-68
14.85833	-72
14.86667	-72
14.87500	-70
14.88333	-66
14.89167	-62
14.90000	-57
14.90833	-53
14.91667	-50
14.92500	-49
14.93333	-52
14.94167	-58
14.95000	-65
14.95833	-71
14.96667	-74
14.97500	-73
14.98333	-70
14.99167	-68
15.00000	-67
15.00833	-68
15.01667	-71
15.02500	-74
15.03333	-75
15.04167	-73
15.05000	-69
15.05833	-64
15.06667	-61
15.07500	-59
15.08333	-60
15.09167	-64
15.10000	-69
15.10833	-73
15.11667	-76
15.12500	-76
15.13333	-72
15.14167	-65
15.15000	-58
15.15833	-51
15.16667	-45
15.17500	-41
15.18333	-38
15.19167	-38
15.20000	-41
15.20833	-46
15.21667	-52
15.22500	-58
15.23333	-62
15.24167	-65
15.25000	-66
15.25833	-66
15.26667	-65
15.27500	-63
15.28333	-62
15.29167	-63
15.30000	-65
15.30833	-68
15.31667	-71
15.32500	-71
15.33333	-69
15.34167	-65
15.35000	-63
15.35833	-62
15.36667	-63
15.37500	-65
15.38333	-67
15.39167	-70
15.40000	-73
15.40833	-75
15.41667	-76
15.42500	-77
15.43333	-77
15.44167	-79
15.45000	-80
15.45833	-82
15.46667	-82
15.47500	-80
15.48333	-77
15.49167	-73
15.50000	-69
15.50833	-69
15.51667	-71
15.52500	-74
15.53333	-76
15.54167	-77
15.55000	-78
15.55833	-81
15.56667	-84
15.57500	-87
15.58333	-88
15.59167	-86
15.60000	-83
15.60833	-81
15.61667	-80
15.62500	-80
15.63333	-79
15.64167	-79
15.65000	-78
15.65833	-77
15.66667	-78
15.67500	-80
15.68333	-82
15.69167	-85
15.70000	-86
15.70833	-86
15.71667	-84
15.72500	-80
15.73333	-77
15.74167	-75
15.75000	-75
15.75833	-75
15.76667	-75
15.77500	-74
15.78333	-74
15.79167	-75
15.80000	-76
15.80833	-78
15.81667	-79
15.82500	-80
15.83333	-80
15.84167	-79
15.85000	-79
15.85833	-79
15.86667	-78
15.87500	-77
15.88333	-75
15.89167	-75
15.90000	-75
15.90833	-74
15.91667	-71
15.92500	-67
15.93333	-65
15.94167	-64
15.95000	-66
15.95833	-70
15.96667	-73
15.97500	-73
15.98333	-72
15.99167	-70
16.00000	-69
16.00833	-71
16.01667	-75
16.02500	-81
16.03333	-85
16.04167	-87
16.05000	-86
16.05833	-82
16.06667	-77
16.07500	-74
16.08333	-72
16.09167	-71
16.10000	-69
16.10833	-66
16.11667	-62
16.12500	-59
16.13333	-58
16.14167	-60
16.15000	-64
16.15833	-69
16.16667	-74
16.17500	-79
16.18333	-83
16.19167	-85
16.20000	-85
16.20833	-86
16.21667	-87
16.22500	-88
16.23333	-89
16.24167	-90
16.25000	-89
16.25833	-88
16.26667	-86
16.27500	-87
16.28333	-87
16.29167	-87
16.30000	-87
16.30833	-85
16.31667	-84
16.32500	-82
16.33333	-81
16.34167	-80
16.35000	-79
16.35833	-78
16.36667	-79
16.37500	-81
16.38333	-85
16.39167	-89
16.40000	-94
16.40833	-96
16.41667	-97
16.42500	-96
16.43333	-95
16.44167	-92
16.45000	-91
16.45833	-89
16.46667	-88
16.47500	-85
16.48333	-84
16.49167	-84
16.50000	-85
16.50833	-86
16.51667	-86
16.52500	-84
16.53333	-82
16.54167	-81
16.55000	-80
16.55833	-82
16.56667	-83
16.57500	-85
16.58333	-88
16.59167	-93
16.60000	-98
16.60833	-102
16.61667	-102
16.62500	-101
16.63333	-97
16.64167	-94
16.65000	-91
16.65833	-89
16.66667	-88
16.67500	-89
16.68333	-93
16.69167	-99
16.70000	-106
16.70833	-111
16.71667	-115
16.72500	-116
16.73333	-114
16.74167	-110
16.75000	-106
16.75833	-102
16.76667	-100
16.77500	-100
16.78333	-102
16.79167	-104
16.80000	-106
16.80833	-107
16.81667	-108
16.82500	-109
16.83333	-110
16.84167	-111
16.85000	-111
16.85833	-110
16.86667	-108
16.87500	-106
16.88333	-106
16.89167	-107
16.90000	-110
16.90833	-112
16.91667	-113
16.92500	-112
16.93333	-108
16.94167	-104
16.95000	-99
16.95833	-96
16.96667	-96
16.97500	-99
16.98333	-102
16.99167	-105
17.00000	-106
17.00833	-105
17.01667	-102
17.02500	-99
17.03333	-99
17.04167	-100
17.05000	-103
17.05833	-107
17.06667	-111
17.07500	-116
17.08333	-120
17.09167	-125
17.10000	-129
17.10833	-130
17.11667	-129
17.12500	-124
17.13333	-117
17.14167	-109
17.15000	-104
17.15833	-100
17.16667	-100
17.17500	-104
17.18333	-110
17.19167	-116
17.20000	-121
17.20833	-124
17.21667	-122
17.22500	-117
17.23333	-110
17.24167	-103
17.25000	-98
17.25833	-95
17.26667	-95
17.27500	-98
17.28333	-101
17.29167	-103
17.30000	-104
17.30833	-105
17.31667	-108
17.32500	-112
17.33333	-118
17.34167	-123
17.35000	-125
17.35833	-124
17.36667	-123
17.37500	-122
17.38333	-120
17.39167	-119
17.40000	-117
17.40833	-115
17.41667	-113
17.42500	-112
17.43333	-113
17.44167	-114
17.45000	-115
17.45833	-113
17.46667	-112
17.47500	-110
17.48333	-110
17.49167	-112
17.50000	-114
17.50833	-115
17.51667	-114
17.52500	-113
17.53333	-112
17.54167	-112
17.55000	-112
17.55833	-112
17.56667	-113
17.57500	-112
17.58333	-112
17.59167	-113
17.60000	-113
17.60833	-114
17.61667	-114
17.62500	-114
17.63333	-113
17.64167	-113
17.65000	-113
17.65833	-112
17.66667	-109
17.67500	-104
17.68333	-98
17.69167	-94
17.70000	-92
17.70833	-94
17.71667	-99
17.72500	-102
17.73333	-103
17.74167	-102
17.75000	-101
17.75833	-101
17.76667	-101
17.77500	-101
17.78333	-100
17.79167	-98
17.80000	-96
17.80833	-95
17.81667	-95
17.82500	-95
17.83333	-97
17.84167	-98
17.85000	-97
17.85833	-95
17.86667	-92
17.87500	-87
17.88333	-82
17.89167	-79
17.90000	-77
17.90833	-77
17.91667	-77
17.92500	-78
17.93333	-79
17.94167	-81
17.95000	-84
17.95833	-87
17.96667	-88
17.97500	-88
17.98333	-86
17.99167	-84
18.00000	-84
18.00833	-86
18.01667	-91
18.02500	-96
18.03333	-100
18.04167	-102
18.05000	-100
18.05833	-97
18.06667	-93
18.07500	-89
18.08333	-85
18.09167	-83
18.10000	-83
18.10833	-85
18.11667	-89
18.12500	-91
18.13333	-92
18.14167	-91
18.15000	-90
18.15833	-88
18.16667	-89
18.17500	-93
18.18333	-98
18.19167	-101
18.20000	-101
18.20833	-97
18.21667	-92
18.22500	-88
18.23333	-88
18.24167	-91
18.25000	-97
18.25833	-103
18.26667	-106
18.27500	-105
18.28333	-101
18.29167	-96
18.30000	-91
18.30833	-87
18.31667	-86
18.32500	-86
18.33333	-89
18.34167	-93
18.35000	-97
18.35833	-101
18.36667	-104
18.37500	-103
18.38333	-101
18.39167	-96
18.40000	-90
18.40833	-87
18.41667	-85
18.42500	-85
18.43333	-87
18.44167	-90
18.45000	-94
18.45833	-99
18.46667	-104
18.47500	-109
18.48333	-114
18.49167	-118
18.50000	-122
18.50833	-124
18.51667	-123
18.52500	-119
18.53333	-114
18.54167	-109
18.55000	-106
18.55833	-105
18.56667	-107
18.57500	-110
18.58333	-110
18.59167	-107
18.60000	-102
18.60833	-95
18.61667	-90
18.62500	-88
18.63333	-90
18.64167	-93
18.65000	-95
18.65833	-96
18.66667	-95
18.67500	-94
18.68333	-93
18.69167	-92
18.70000	-94
18.70833	-97
18.71667	-101
18.72500	-104
18.73333	-105
18.74167	-104
18.75000	-102
18.75833	-101
18.76667	-100
18.77500	-100
18.78333	-101
18.79167	-101
18.80000	-100
18.80833	-97
18.81667	-93
18.82500	-88
18.83333	-82
18.84167	-76
18.85000	-73
18.85833	-72
18.86667	-74
18.87500	-76
18.88333	-78
18.89167	-79
18.90000	-79
18.90833	-79
18.91667	-79
18.92500	-80
18.93333	-82
18.94167	-83
18.95000	-83
18.95833	-82
18.96667	-81
18.97500	-80
18.98333	-77
18.99167	-74
19.00000	-71
19.00833	-67
19.01667	-63
19.02500	-60
19.03333	-57
19.04167	-55
19.05000	-54
19.05833	-53
19.06667	-51
19.07500	-48
19.08333	-43
19.09167	-37
19.10000	-31
19.10833	-25
19.11667	-21
19.12500	-18
19.13333	-15
19.14167	-11
19.15000	-5
19.15833	5
19.16667	16
19.17500	28
19.18333	38
19.19167	47
19.20000	55
19.20833	64
19.21667	73
19.22500	82
19.23333	92
19.24167	100
19.25000	109
19.25833	118
19.26667	127
19.27500	137
19.28333	146
19.29167	157
19.30000	168
19.30833	181
19.31667	195
19.32500	211
19.33333	227
19.34167	246
19.35000	268
19.35833	293
19.36667	319
19.37500	346
19.38333	374
19.39167	403
19.40000	434
19.40833	468
19.41667	505
19.42500	542
19.43333	582
19.44167	623
19.45000	668
19.45833	717
19.46667	772
19.47500	834
19.48333	898
19.49167	965
19.50000	1035
19.50833	1109
19.51667	1187
19.52500	1270
19.53333	1361
19.54167	1455
19.55000	1556
19.55833	1663
19.56667	1775
19.57500	1897
19.58333	2024
19.59167	2162
19.60000	2307
19.60833	2459
19.61667	2619
19.62500	2784
19.63333	2962
19.64167	3148
19.65000	3350
19.65833	3566
19.66667	3790
19.67500	4031
19.68333	4277
19.69167	4537
19.70000	4807
19.70833	5088
19.71667	5387
19.72500	5696
19.73333	6031
19.74167	6377
19.75000	6745
19.75833	7132
19.76667	7530
19.77500	7954
19.78333	8383
19.79167	8835
19.80000	9300
19.80833	9785
19.81667	10299
19.82500	10825
19.83333	11387
19.84167	11959
19.85000	12557
19.85833	13176
19.86667	13806
19.87500	14470
19.88333	15138
19.89167	15841
19.90000	16558
19.90833	17297
19.91667	18068
19.92500	18845
19.93333	19662
19.94167	20487
19.95000	21344
19.95833	22226
19.96667	23115
19.97500	24041
19.98333	24961
19.99167	25913
20.00000	26873
20.00833	27851
20.01667	28863
20.02500	29875
20.03333	30933
20.04167	31986
20.05000	33064
20.05833	34156
20.06667	35242
20.07500	36358
20.08333	37458
20.09167	38589
20.10000	39719
20.10833	40857
20.11667	42022
20.12500	43172
20.13333	44359
20.14167	45529
20.15000	46715
20.15833	47905
20.16667	49075
20.17500	50266
20.18333	51423
20.19167	52594
20.20000	53748
20.20833	54891
20.21667	56045
20.22500	57172
20.23333	58321
20.24167	59441
20.25000	60558
20.25833	61661
20.26667	62727
20.27500	63796
20.28333	64821
20.29167	65847
20.30000	66846
20.30833	67822
20.31667	68791
20.32500	69721
20.33333	70651
20.34167	71541
20.35000	72410
20.35833	73253
20.36667	74049
20.37500	74827
20.38333	75556
20.39167	76266
20.40000	76941
20.40833	77583
20.41667	78203
20.42500	78775
20.43333	79322
20.44167	79822
20.45000	80286
20.45833	80714
20.46667	81097
20.47500	81451
20.48333	81761
20.49167	82037
20.50000	82275
20.50833	82472
20.51667	82634
20.52500	82754
20.53333	82835
20.54167	82876
20.55000	82874
20.55833	82835
20.56667	82757
20.57500	82641
20.58333	82492
20.59167	82304
20.60000	82082
20.60833	81822
20.61667	81521
20.62500	81192
20.63333	80820
20.64167	80422
20.65000	79985
20.65833	79516
20.66667	79019
20.67500	78480
20.68333	77922
20.69167	77321
20.70000	76696
20.70833	76041
20.71667	75348
20.72500	74645
20.73333	73904
20.74167	73157
20.75000	72382
20.75833	71585
20.76667	70776
20.77500	69926
20.78333	69072
20.79167	68176
20.80000	67268
20.80833	66342
20.81667	65389
20.82500	64447
20.83333	63477
20.84167	62519
20.85000	61545
20.85833	60560
20.86667	59578
20.87500	58563
20.88333	57562
20.89167	56534
20.90000	55512
20.90833	54491
20.91667	53457
20.92500	52451
20.93333	51428
20.94167	50429
20.95000	49425
20.95833	48421
20.96667	47433
20.97500	46425
20.98333	45441
20.99167	44442
21.00000	43457
21.00833	42484
21.01667	41509
21.02500	40571
21.03333	39629
21.04167	38719
21.05000	37816
21.05833	36921
21.06667	36047
21.07500	35161
21.08333	34304
21.09167	33444
21.10000	32607
21.10833	31791
21.11667	30984
21.12500	30213
21.13333	29443
21.14167	28703
21.15000	27973
21.15833	27254
21.16667	26560
21.17500	25866
21.18333	25203
21.19167	24545
21.20000	23910
21.20833	23297
21.21667	22693
21.22500	22119
21.23333	21548
21.24167	21002
21.25000	20467
21.25833	19945
21.26667	19449
21.27500	18958
21.28333	18495
21.29167	18037
21.30000	17595
21.30833	17167
21.31667	16746
21.32500	16350
21.33333	15962
21.34167	15595
21.35000	15238
21.35833	14893
21.36667	14563
21.37500	14238
21.38333	13932
21.39167	13637
21.40000	13356
21.40833	13088
21.41667	12826
21.42500	12576
21.43333	12327
21.44167	12089
21.45000	11856
21.45833	11630
21.46667	11418
21.47500	11212
21.48333	11019
21.49167	10831
21.50000	10650
21.50833	10474
21.51667	10301
21.52500	10137
21.53333	9978
21.54167	9828
21.55000	9683
21.55833	9541
21.56667	9407
21.57500	9275
21.58333	9152
21.59167	9035
21.60000	8924
21.60833	8816
21.61667	8708
21.62500	8604
21.63333	8500
21.64167	8402
21.65000	8307
21.65833	8215
21.66667	8127
21.67500	8038
21.68333	7954
21.69167	7871
21.70000	7791
21.70833	7711
21.71667	7629
21.72500	7549
21.73333	7467
21.74167	7388
21.75000	7313
21.75833	7242
21.76667	7176
21.77500	7112
21.78333	7051
21.79167	6992
21.80000	6935
21.80833	6878
21.81667	6820
21.82500	6762
21.83333	6702
21.84167	6644
21.85000	6589
21.85833	6537
21.86667	6490
21.87500	6445
21.88333	6401
21.89167	6352
21.90000	6300
21.90833	6246
21.91667	6189
21.92500	6136
21.93333	6087
21.94167	6041
21.95000	5997
21.95833	5954
21.96667	5914
21.97500	5874
21.98333	5836
21.99167	5798
22.00000	5759
22.00833	5719
22.01667	5676
22.02500	5636
22.03333	5597
22.04167	5560
22.05000	5525
22.05833	5491
22.06667	5458
22.07500	5426
22.08333	5395
22.09167	5364
22.10000	5334
22.10833	5302
22.11667	5270
22.12500	5239
22.13333	5207
22.14167	5179
22.15000	5152
22.15833	5127
22.16667	5102
22.17500	5075
22.18333	5046
22.19167	5016
22.20000	4985
22.20833	4956
22.21667	4928
22.22500	4903
22.23333	4879
22.24167	4856
22.25000	4834
22.25833	4811
22.26667	4787
22.27500	4759
22.28333	4732
22.29167	4704
22.30000	4677
22.30833	4650
22.31667	4621
22.32500	4592
22.33333	4562
22.34167	4533
22.35000	4504
22.35833	4475
22.36667	4446
22.37500	4417
22.38333	4388
22.39167	4356
22.40000	4323
22.40833	4291
22.41667	4259
22.42500	4230
22.43333	4202
22.44167	4174
22.45000	4144
22.45833	4113
22.46667	4083
22.47500	4052
22.48333	4021
22.49167	3987
22.50000	3951
22.50833	3914
22.51667	3876
22.52500	3840
22.53333	3805
22.54167	3772
22.55000	3741
22.55833	3710
22.56667	3680
22.57500	3649
22.58333	3618
22.59167	3587
22.60000	3555
22.60833	3524
22.61667	3492
22.62500	3460
22.63333	3427
22.64167	3394
22.65000	3362
22.65833	3331
22.66667	3303
22.67500	3276
22.68333	3248
22.69167	3216
22.70000	3183
22.70833	3150
22.71667	3116
22.72500	3086
22.73333	3056
22.74167	3029
22.75000	3002
22.75833	2975
22.76667	2948
22.77500	2922
22.78333	2896
22.79167	2870
22.80000	2845
22.80833	2818
22.81667	2789
22.82500	2760
22.83333	2730
22.84167	2703
22.85000	2682
22.85833	2665
22.86667	2648
22.87500	2628
22.88333	2608
22.89167	2585
22.90000	2564
22.90833	2546
22.91667	2533
22.92500	2520
22.93333	2506
22.94167	2490
22.95000	2470
22.95833	2449
22.96667	2426
22.97500	2404
22.98333	2383
22.99167	2364
23.00000	2347
23.00833	2331
23.01667	2316
23.02500	2304
23.03333	2294
23.04167	2285
23.05000	2277
23.05833	2269
23.06667	2259
23.07500	2249
23.08333	2238
23.09167	2226
23.10000	2216
23.10833	2207
23.11667	2200
23.12500	2196
23.13333	2195
23.14167	2194
23.15000	2192
23.15833	2188
23.16667	2181
23.17500	2173
23.18333	2163
23.19167	2153
23.20000	2141
23.20833	2128
23.21667	2115
23.22500	2104
23.23333	2097
23.24167	2093
23.25000	2091
23.25833	2088
23.26667	2083
23.27500	2075
23.28333	2068
23.29167	2061
23.30000	2055
23.30833	2047
23.31667	2039
23.32500	2030
23.33333	2020
23.34167	2011
23.35000	2004
23.35833	1998
23.36667	1993
23.37500	1989
23.38333	1985
23.39167	1981
23.40000	1977
23.40833	1973
23.41667	1969
23.42500	1963
23.43333	1955
23.44167	1946
23.45000	1938
23.45833	1929
23.46667	1922
23.47500	1916
23.48333	1911
23.49167	1906
23.50000	1901
23.50833	1894
23.51667	1886
23.52500	1876
23.53333	1865
23.54167	1856
23.55000	1849
23.55833	1843
23.56667	1836
23.57500	1826
23.58333	1814
23.59167	1801
23.60000	1789
23.60833	1779
23.61667	1771
23.62500	1766
23.63333	1761
23.64167	1756
23.65000	1751
23.65833	1744
23.66667	1734
23.67500	1721
23.68333	1708
23.69167	1695
23.70000	1682
23.70833	1671
23.71667	1661
23.72500	1653
23.73333	1646
23.74167	1640
23.75000	1634
23.75833	1628
23.76667	1623
23.77500	1618
23.78333	1611
23.79167	1602
23.80000	1592
23.80833	1581
23.81667	1571
23.82500	1562
23.83333	1556
23.84167	1552
23.85000	1548
23.85833	1542
23.86667	1536
23.87500	1528
23.88333	1519
23.89167	1510
23.90000	1501
23.90833	1494
23.91667	1487
23.92500	1480
23.93333	1472
23.94167	1464
23.95000	1457
23.95833	1451
23.96667	1449
23.97500	1449
23.98333	1449
23.99167	1446
24.00000	1441
24.00833	1435
24.01667	1429
24.02500	1424
24.03333	1421
24.04167	1419
24.05000	1415
24.05833	1411
24.06667	1409
24.07500	1409
24.08333	1411
24.09167	1414
24.10000	1416
24.10833	1417
24.11667	1417
24.12500	1418
24.13333	1419
24.14167	1420
24.15000	1420
24.15833	1419
24.16667	1419
24.17500	1422
24.18333	1427
24.19167	1433
24.20000	1438
24.20833	1443
24.21667	1447
24.22500	1453
24.23333	1462
24.24167	1471
24.25000	1482
24.25833	1492
24.26667	1500
24.27500	1506
24.28333	1511
24.29167	1515
24.30000	1518
24.30833	1523
24.31667	1528
24.32500	1534
24.33333	1541
24.34167	1548
24.35000	1558
24.35833	1572
24.36667	1586
24.37500	1600
24.38333	1612
24.39167	1622
24.40000	1632
24.40833	1642
24.41667	1654
24.42500	1665
24.43333	1677
24.44167	1690
24.45000	1701
24.45833	1709
24.46667	1714
24.47500	1718
24.48333	1722
24.49167	1728
24.50000	1738
24.50833	1752
24.51667	1768
24.52500	1784
24.53333	1801
24.54167	1818
24.55000	1833
24.55833	1843
24.56667	1851
24.57500	1857
24.58333	1864
24.59167	1873
24.60000	1884
24.60833	1898
24.61667	1911
24.62500	1922
24.63333	1931
24.64167	1939
24.65000	1946
24.65833	1952
24.66667	1957
24.67500	1962
24.68333	1967
24.69167	1973
24.70000	1980
24.70833	1986
24.71667	1993
24.72500	1999
24.73333	2004
24.74167	2008
24.75000	2010
24.75833	2010
24.76667	2010
24.77500	2010
24.78333	2012
24.79167	2015
24.80000	2018
24.80833	2020
24.81667	2021
24.82500	2020
24.83333	2018
24.84167	2014
24.85000	2009
24.85833	2004
24.86667	1999
24.87500	1995
24.88333	1992
24.89167	1991
24.90000	1990
24.90833	1989
24.91667	1986
24.92500	1981
24.93333	1975
24.94167	1969
24.95000	1962
24.95833	1954
24.96667	1944
24.97500	1932
24.98333	1920
24.99167	1910
25.00000	1901
25.00833	1896
25.01667	1892
25.02500	1888
25.03333	1882
25.04167	1874
25.05000	1862
25.05833	1847
25.06667	1831
25.07500	1815
25.08333	1801
25.09167	1790
25.10000	1782
25.10833	1776
25.11667	1772
25.12500	1768
25.13333	1763
25.14167	1757
25.15000	1747
25.15833	1734
25.16667	1718
25.17500	1701
25.18333	1684
25.19167	1666
25.20000	1649
25.20833	1633
25.21667	1617
25.22500	1603
25.23333	1589
25.24167	1575
25.25000	1561
25.25833	1546
25.26667	1532
25.27500	1518
25.28333	1507
25.29167	1498
25.30000	1491
25.30833	1484
25.31667	1476
25.32500	1467
25.33333	1454
25.34167	1440
25.35000	1427
25.35833	1415
25.36667	1404
25.37500	1394
25.38333	1385
25.39167	1375
25.40000	1364
25.40833	1353
25.41667	1343
25.42500	1333
25.43333	1323
25.44167	1313
25.45000	1303
25.45833	1292
25.46667	1281
25.47500	1268
25.48333	1258
25.49167	1250
25.50000	1244
25.50833	1241
25.51667	1239
25.52500	1236
25.53333	1229
25.54167	1220
25.55000	1211
25.55833	1203
25.56667	1197
25.57500	1193
25.58333	1188
25.59167	1181
25.60000	1173
25.60833	1165
25.61667	1157
25.62500	1150
25.63333	1143
25.64167	1137
25.65000	1133
25.65833	1129
25.66667	1126
25.67500	1124
25.68333	1122
25.69167	1121
25.70000	1121
25.70833	1121
25.71667	1122
25.72500	1122
25.73333	1121
25.74167	1119
25.75000	1116
25.75833	1113
25.76667	1108
25.77500	1102
25.78333	1096
25.79167	1091
25.80000	1088
25.80833	1086
25.81667	1087
25.82500	1089
25.83333	1094
25.84167	1099
25.85000	1104
25.85833	1108
25.86667	1110
25.87500	1109
25.88333	1109
25.89167	1110
25.90000	1112
25.90833	1113
25.91667	1112
25.92500	1110
25.93333	1108
25.94167	1106
25.95000	1107
25.95833	1111
25.96667	1117
25.97500	1124
25.98333	1132
25.99167	1142
26.00000	1150
26.00833	1157
26.01667	1161
26.02500	1163
26.03333	1162
26.04167	1161
26.05000	1161
26.05833	1164
26.06667	1170
26.07500	1178
26.08333	1189
26.09167	1201
26.10000	1214
26.10833	1227
26.11667	1240
26.12500	1250
26.13333	1259
26.14167	1268
26.15000	1277
26.15833	1286
26.16667	1294
26.17500	1300
26.18333	1305
26.19167	1309
26.20000	1313
26.20833	1321
26.21667	1332
26.22500	1346
26.23333	1362
26.24167	1379
26.25000	1396
26.25833	1413
26.26667	1430
26.27500	1447
26.28333	1463
26.29167	1476
26.30000	1488
26.30833	1499
26.31667	1508
26.32500	1518
26.33333	1530
26.34167	1541
26.35000	1551
26.35833	1560
26.36667	1570
26.37500	1580
26.38333	1590
26.39167	1601
26.40000	1613
26.40833	1625
26.41667	1638
26.42500	1652
26.43333	1668
26.44167	1684
26.45000	1700
26.45833	1715
26.46667	1728
26.47500	1740
26.48333	1750
26.49167	1760
26.50000	1771
26.50833	1782
26.51667	1795
26.52500	1809
26.53333	1822
26.54167	1834
26.55000	1844
26.55833	1854
26.56667	1864
26.57500	1874
26.58333	1883
26.59167	1891
26.60000	1899
26.60833	1907
26.61667	1916
26.62500	1926
26.63333	1937
26.64167	1948
26.65000	1959
26.65833	1967
26.66667	1975
26.67500	1982
26.68333	1987
26.69167	1989
26.70000	1988
26.70833	1986
26.71667	1982
26.72500	1981
26.73333	1983
26.74167	1987
26.75000	1992
26.75833	1997
26.76667	2000
26.77500	2003
26.78333	2005
26.79167	2006
26.80000	2005
26.80833	2003
26.81667	2001
26.82500	1998
26.83333	1997
26.84167	1998
26.85000	1998
26.85833	1997
26.86667	1993
26.87500	1987
26.88333	1978
26.89167	1965
26.90000	1952
26.90833	1940
26.91667	1931
26.92500	1925
26.93333	1923
26.94167	1921
26.95000	1915
26.95833	1904
26.96667	1890
26.97500	1873
26.98333	1857
26.99167	1844
27.00000	1834
27.00833	1828
27.01667	1824
27.02500	1822
27.03333	1819
27.04167	1813
27.05000	1802
27.05833	1788
27.06667	1774
27.07500	1760
27.08333	1747
27.09167	1737
27.10000	1729
27.10833	1722
27.11667	1716
27.12500	1709
27.13333	1699
27.14167	1688
27.15000	1676
27.15833	1664
27.16667	1652
27.17500	1639
27.18333	1625
27.19167	1610
27.20000	1595
27.20833	1584
27.21667	1576
27.22500	1569
27.23333	1561
27.24167	1552
27.25000	1543
27.25833	1533
27.26667	1523
27.27500	1513
27.28333	1503
27.29167	1494
27.30000	1485
27.30833	1475
27.31667	1467
27.32500	1458
27.33333	1450
27.34167	1441
27.35000	1432
27.35833	1422
27.36667	1414
27.37500	1409
27.38333	1405
27.39167	1403
27.40000	1402
27.40833	1399
27.41667	1394
27.42500	1389
27.43333	1385
27.44167	1382
27.45000	1382
27.45833	1382
27.46667	1381
27.47500	1376
27.48333	1370
27.49167	1363
27.50000	1357
27.50833	1354
27.51667	1354
27.52500	1355
27.53333	1357
27.54167	1358
27.55000	1359
27.55833	1359
27.56667	1361
27.57500	1363
27.58333	1366
27.59167	1369
27.60000	1373
27.60833	1377
27.61667	1379
27.62500	1381
27.63333	1384
27.64167	1387
27.65000	1393
27.65833	1399
27.66667	1405
27.67500	1411
27.68333	1415
27.69167	1417
27.70000	1418
27.70833	1421
27.71667	1428
27.72500	1439
27.73333	1453
27.74167	1466
27.75000	1476
27.75833	1485
27.76667	1492
27.77500	1499
27.78333	1506
27.79167	1514
27.80000	1522
27.80833	1532
27.81667	1544
27.82500	1558
27.83333	1574
27.84167	1588
27.85000	1599
27.85833	1606
27.86667	1612
27.87500	1617
27.88333	1624
27.89167	1635
27.90000	1649
27.90833	1666
27.91667	1686
27.92500	1705
27.93333	1722
27.94167	1737
27.95000	1751
27.95833	1766
27.96667	1782
27.97500	1800
27.98333	1818
27.99167	1834
28.00000	1849
28.00833	1860
28.01667	1871
28.02500	1885
28.03333	1903
28.04167	1922
28.05000	1943
28.05833	1961
28.06667	1976
28.07500	1986
28.08333	1995
28.09167	2007
28.10000	2020
28.10833	2034
28.11667	2050
28.12500	2064
28.13333	2076
28.14167	2088
28.15000	2104
28.15833	2121
28.16667	2140
28.17500	2158
28.18333	2173
28.19167	2185
28.20000	2195
28.20833	2206
28.21667	2217
28.22500	2228
28.23333	2239
28.24167	2249
28.25000	2258
28.25833	2266
28.26667	2274
28.27500	2282
28.28333	2293
28.29167	2305
28.30000	2319
28.30833	2330
28.31667	2339
28.32500	2346
28.33333	2352
28.34167	2359
28.35000	2369
28.35833	2380
28.36667	2392
28.37500	2404
28.38333	2414
28.39167	2422
28.40000	2429
28.40833	2434
28.41667	2439
28.42500	2442
28.43333	2444
28.44167	2444
28.45000	2441
28.45833	2437
28.46667	2435
28.47500	2436
28.48333	2438
28.49167	2441
28.50000	2442
28.50833	2440
28.51667	2435
28.52500	2430
28.53333	2425
28.54167	2422
28.55000	2421
28.55833	2420
28.56667	2419
28.57500	2417
28.58333	2415
28.59167	2412
28.60000	2409
28.60833	2404
28.61667	2397
28.62500	2388
28.63333	2377
28.64167	2367
28.65000	2360
28.65833	2356
28.66667	2353
28.67500	2350
28.68333	2345
28.69167	2339
28.70000	2332
28.70833	2326
28.71667	2321
28.72500	2317
28.73333	2314
28.74167	2311
28.75000	2306
28.75833	2299
28.76667	2291
28.77500	2283
28.78333	2274
28.79167	2266
28.80000	2258
28.80833	2251
28.81667	2244
28.82500	2238
28.83333	2232
28.84167	2227
28.85000	2222
28.85833	2217
28.86667	2212
28.87500	2206
28.88333	2200
28.89167	2194
28.90000	2187
28.90833	2182
28.91667	2177
28.92500	2174
28.93333	2172
28.94167	2170
28.95000	2168
28.95833	2165
28.96667	2161
28.97500	2156
28.98333	2151
28.99167	2147
29.00000	2144
29.00833	2142
29.01667	2140
29.02500	2138
29.03333	2138
29.04167	2138
29.05000	2142
29.05833	2149
29.06667	2155
29.07500	2162
29.08333	2167
29.09167	2172
29.10000	2175
29.10833	2179
29.11667	2182
29.12500	2185
29.13333	2188
29.14167	2192
29.15000	2198
29.15833	2206
29.16667	2213
29.17500	2219
29.18333	2226
29.19167	2234
29.20000	2243
29.20833	2256
29.21667	2271
29.22500	2287
29.23333	2303
29.24167	2318
29.25000	2333
29.25833	2347
29.26667	2361
29.27500	2374
29.28333	2388
29.29167	2404
29.30000	2421
29.30833	2439
29.31667	2458
29.32500	2477
29.33333	2498
29.34167	2518
29.35000	2539
29.35833	2561
29.36667	2581
29.37500	2602
29.38333	2621
29.39167	2640
29.40000	2659
29.40833	2681
29.41667	2705
29.42500	2731
29.43333	2761
29.44167	2793
29.45000	2826
29.45833	2861
29.46667	2899
29.47500	2941
29.48333	2983
29.49167	3026
29.50000	3069
29.50833	3114
29.51667	3161
29.52500	3206
29.53333	3253
29.54167	3298
29.55000	3342
29.55833	3388
29.56667	3437
29.57500	3493
29.58333	3553
29.59167	3619
29.60000	3688
29.60833	3760
29.61667	3834
29.62500	3908
29.63333	3985
29.64167	4061
29.65000	4140
29.65833	4222
29.66667	4308
29.67500	4404
29.68333	4505
29.69167	4615
29.70000	4731
29.70833	4851
29.71667	4977
29.72500	5104
29.73333	5240
29.74167	5380
29.75000	5530
29.75833	5690
29.76667	5856
29.77500	6033
29.78333	6212
29.79167	6398
29.80000	6588
29.80833	6786
29.81667	6997
29.82500	7215
29.83333	7450
29.84167	7693
29.85000	7952
29.85833	8226
29.86667	8511
29.87500	8816
29.88333	9127
29.89167	9454
29.90000	9791
29.90833	10141
29.91667	10509
29.92500	10884
29.93333	11282
29.94167	11687
29.95000	12111
29.95833	12553
29.96667	13008
29.97500	13494
29.98333	13989
29.99167	14515
30.00000	15054
30.00833	15608
30.01667	16185
30.02500	16766
30.03333	17378
30.04167	18002
30.05000	18656
30.05833	19338
30.06667	20029
30.07500	20754
30.08333	21479
30.09167	22233
30.10000	23000
30.10833	23784
30.11667	24602
30.12500	25424
30.13333	26288
30.14167	27160
30.15000	28063
30.15833	28990
30.16667	29919
30.17500	30881
30.18333	31834
30.19167	32814
30.20000	33800
30.20833	34797
30.21667	35826
30.22500	36851
30.23333	37919
30.24167	38984
30.25000	40071
30.25833	41174
30.26667	42268
30.27500	43392
30.28333	44497
30.29167	45626
30.30000	46753
30.30833	47881
30.31667	49032
30.32500	50167
30.33333	51336
30.34167	52489
30.35000	53649
30.35833	54811
30.36667	55945
30.37500	57096
30.38333	58213
30.39167	59343
30.40000	60457
30.40833	61560
30.41667	62674
30.42500	63760
30.43333	64868
30.44167	65946
30.45000	67014
30.45833	68068
30.46667	69079
30.47500	70087
30.48333	71049
30.49167	72008
30.50000	72944
30.50833	73858
30.51667	74771
30.52500	75645
30.53333	76517
30.54167	77351
30.55000	78161
30.55833	78947
30.56667	79688
30.57500	80414
30.58333	81092
30.59167	81746
30.60000	82364
30.60833	82942
30.61667	83497
30.62500	84005
30.63333	84489
30.64167	84935
30.65000	85350
30.65833	85736
30.66667	86077
30.67500	86387
30.68333	86651
30.69167	86880
30.70000	87071
30.70833	87224
30.71667	87343
30.72500	87417
30.73333	87449
30.74167	87442
30.75000	87397
30.75833	87317
30.76667	87202
30.77500	87050
30.78333	86864
30.79167	86634
30.80000	86370
30.80833	86067
30.81667	85722
30.82500	85349
30.83333	84932
30.84167	84489
30.85000	84007
30.85833	83489
30.86667	82943
30.87500	82348
30.88333	81734
30.89167	81078
30.90000	80399
30.90833	79693
30.91667	78949
30.92500	78195
30.93333	77397
30.94167	76591
30.95000	75755
30.95833	74893
30.96667	74023
30.97500	73111
30.98333	72199
30.99167	71250
31.00000	70290
31.00833	69316
31.01667	68308
31.02500	67308
31.03333	66271
31.04167	65240
31.05000	64191
31.05833	63128
31.06667	62074
31.07500	60989
31.08333	59922
31.09167	58829
31.10000	57736
31.10833	56643
31.11667	55531
31.12500	54445
31.13333	53341
31.14167	52260
31.15000	51178
31.15833	50092
31.16667	49025
31.17500	47936
31.18333	46873
31.19167	45795
31.20000	44729
31.20833	43677
31.21667	42619
31.22500	41597
31.23333	40566
31.24167	39566
31.25000	38574
31.25833	37590
31.26667	36633
31.27500	35663
31.28333	34726
31.29167	33785
31.30000	32864
31.30833	31968
31.31667	31075
31.32500	30220
31.33333	29363
31.34167	28536
31.35000	27719
31.35833	26910
31.36667	26129
31.37500	25345
31.38333	24595
31.39167	23852
31.40000	23132
31.40833	22438
31.41667	21753
31.42500	21099
31.43333	20446
31.44167	19818
31.45000	19200
31.45833	18594
31.46667	18015
31.47500	17440
31.48333	16896
31.49167	16363
31.50000	15850
31.50833	15356
31.51667	14867
31.52500	14400
31.53333	13934
31.54167	13488
31.55000	13054
31.55833	12633
31.56667	12232
31.57500	11835
31.58333	11459
31.59167	11089
31.60000	10734
31.60833	10393
31.61667	10060
31.62500	9748
31.63333	9442
31.64167	9151
31.65000	8870
31.65833	8596
31.66667	8334
31.67500	8075
31.68333	7831
31.69167	7592
31.70000	7365
31.70833	7150
31.71667	6942
31.72500	6746
31.73333	6551
31.74167	6365
31.75000	6184
31.75833	6008
31.76667	5841
31.77500	5677
31.78333	5523
31.79167	5373
31.80000	5230
31.80833	5097
31.81667	4968
31.82500	4849
31.83333	4732
31.84167	4621
31.85000	4510
31.85833	4403
31.86667	4302
31.87500	4204
31.88333	4113
31.89167	4026
31.90000	3942
31.90833	3861
31.91667	3783
31.92500	3712
31.93333	3644
31.94167	3580
31.95000	3517
31.95833	3452
31.96667	3388
31.97500	3332
31.98333	3285
31.99167	3242
32.00000	3200
32.00833	3158
32.01667	3119
32.02500	3083
32.03333	3047
32.04167	3015
32.05000	2985
32.05833	2956
32.06667	2928
32.07500	2903
32.08333	2881
32.09167	2862
32.10000	2844
32.10833	2831
32.11667	2821
32.12500	2816
32.13333	2811
32.14167	2806
32.15000	2801
32.15833	2799
32.16667	2799
32.17500	2803
32.18333	2809
32.19167	2817
32.20000	2826
32.20833	2835
32.21667	2844
32.22500	2856
32.23333	2871
32.24167	2892
32.25000	2914
32.25833	2937
32.26667	2959
32.27500	2980
32.28333	3001
32.29167	3022
32.30000	3046
32.30833	3073
32.31667	3105
32.32500	3142
32.33333	3183
32.34167	3222
32.35000	3262
32.35833	3302
32.36667	3341
32.37500	3383
32.38333	3428
32.39167	3475
32.40000	3523
32.40833	3572
32.41667	3630
32.42500	3692
32.43333	3752
32.44167	3812
32.45000	3872
32.45833	3934
32.46667	3997
32.47500	4065
32.48333	4134
32.49167	4205
32.50000	4278
32.50833	4354
32.51667	4437
32.52500	4526
32.53333	4613
32.54167	4695
32.55000	4779
32.55833	4866
32.56667	4955
32.57500	5050
32.58333	5145
32.59167	5246
32.60000	5348
32.60833	5452
32.61667	5561
32.62500	5672
32.63333	5789
32.64167	5909
32.65000	6032
32.65833	6160
32.66667	6285
32.67500	6413
32.68333	6539
32.69167	6670
32.70000	6812
32.70833	6957
32.71667	7097
32.72500	7232
32.73333	7374
32.74167	7520
32.75000	7673
32.75833	7832
32.76667	7990
32.77500	8155
32.78333	8316
32.79167	8484
32.80000	8665
32.80833	8849
32.81667	9026
32.82500	9196
32.83333	9373
32.84167	9553
32.85000	9737
32.85833	9926
32.86667	10115
32.87500	10311
32.88333	10507
32.89167	10710
32.90000	10916
32.90833	11125
32.91667	11340
32.92500	11554
32.93333	11775
32.94167	11995
32.95000	12218
32.95833	12445
32.96667	12668
32.97500	12896
32.98333	13121
32.99167	13352
33.00000	13586
33.00833	13818
33.01667	14057
33.02500	14290
33.03333	14530
33.04167	14768
33.05000	15011
33.05833	15259
33.06667	15506
33.07500	15761
33.08333	16009
33.09167	16258
33.10000	16503
33.10833	16744
33.11667	16988
33.12500	17229
33.13333	17478
33.14167	17726
33.15000	17974
33.15833	18224
33.16667	18469
33.17500	18718
33.18333	18960
33.19167	19205
33.20000	19446
33.20833	19684
33.21667	19925
33.22500	20160
33.23333	20400
33.24167	20634
33.25000	20866
33.25833	21095
33.26667	21317
33.27500	21541
33.28333	21758
33.29167	21975
33.30000	22189
33.30833	22398
33.31667	22605
33.32500	22804
33.33333	23004
33.34167	23197
33.35000	23387
33.35833	23574
33.36667	23754
33.37500	23932
33.38333	24100
33.39167	24266
33.40000	24426
33.40833	24580
33.41667	24732
33.42500	24874
33.43333	25012
33.44167	25143
33.45000	25271
33.45833	25395
33.46667	25513
33.47500	25627
33.48333	25730
33.49167	25823
33.50000	25907
33.50833	25985
33.51667	26058
33.52500	26124
33.53333	26184
33.54167	26238
33.55000	26286
33.55833	26329
33.56667	26364
33.57500	26393
33.58333	26413
33.59167	26424
33.60000	26427
33.60833	26422
33.61667	26412
33.62500	26396
33.63333	26375
33.64167	26348
33.65000	26312
33.65833	26268
33.66667	26215
33.67500	26152
33.68333	26082
33.69167	26005
33.70000	25921
33.70833	25831
33.71667	25732
33.72500	25629
33.73333	25517
33.74167	25401
33.75000	25279
33.75833	25151
33.76667	25018
33.77500	24874
33.78333	24729
33.79167	24576
33.80000	24420
33.80833	24260
33.81667	24091
33.82500	23917
33.83333	23729
33.84167	23537
33.85000	23339
33.85833	23137
33.86667	22937
33.87500	22730
33.88333	22526
33.89167	22316
33.90000	22105
33.90833	21892
33.91667	21672
33.92500	21451
33.93333	21218
33.94167	20984
33.95000	20744
33.95833	20500
33.96667	20257
33.97500	20008
33.98333	19763
33.99167	19513
34.00000	19262
34.00833	19010
34.01667	18752
34.02500	18497
34.03333	18234
34.04167	17974
34.05000	17715
34.05833	17455
34.06667	17201
34.07500	16942
34.08333	16688
34.09167	16429
34.10000	16169
34.10833	15910
34.11667	15645
34.12500	15385
34.13333	15120
34.14167	14858
34.15000	14596
34.15833	14334
34.16667	14080
34.17500	13825
34.18333	13579
34.19167	13332
34.20000	13087
34.20833	12842
34.21667	12590
34.22500	12346
34.23333	12099
34.24167	11860
34.25000	11622
34.25833	11386
34.26667	11154
34.27500	10918
34.28333	10689
34.29167	10462
34.30000	10239
34.30833	10019
34.31667	9797
34.32500	9583
34.33333	9369
34.34167	9163
34.35000	8961
34.35833	8760
34.36667	8563
34.37500	8362
34.38333	8167
34.39167	7971
34.40000	7779
34.40833	7590
34.41667	7401
34.42500	7220
34.43333	7039
34.44167	6865
34.45000	6696
34.45833	6531
34.46667	6372
34.47500	6214
34.48333	6062
34.49167	5910
34.50000	5762
34.50833	5616
34.51667	5468
34.52500	5327
34.53333	5186
34.54167	5051
34.55000	4920
34.55833	4791
34.56667	4667
34.57500	4542
34.58333	4422
34.59167	4301
34.60000	4182
34.60833	4066
34.61667	3950
34.62500	3840
34.63333	3733
34.64167	3631
34.65000	3535
34.65833	3442
34.66667	3353
34.67500	3265
34.68333	3178
34.69167	3090
34.70000	3003
34.70833	2918
34.71667	2835
34.72500	2758
34.73333	2684
34.74167	2615
34.75000	2548
34.75833	2482
34.76667	2418
34.77500	2352
34.78333	2290
34.79167	2230
34.80000	2173
34.80833	2118
34.81667	2064
34.82500	2011
34.83333	1957
34.84167	1902
34.85000	1848
34.85833	1793
34.86667	1741
34.87500	1689
34.88333	1641
34.89167	1596
34.90000	1553
34.90833	1515
34.91667	1477
34.92500	1443
34.93333	1410
34.94167	1378
34.95000	1345
34.95833	1312
34.96667	1279
34.97500	1244
34.98333	1212
34.99167	1181
35.00000	1152
35.00833	1126
35.01667	1102
35.02500	1077
35.03333	1052
35.04167	1027
35.05000	1004
35.05833	981
35.06667	960
35.07500	938
35.08333	916
35.09167	892
35.10000	868
35.10833	846
35.11667	825
35.12500	805
35.13333	785
35.14167	767
35.15000	750
35.15833	734
35.16667	720
35.17500	705
35.18333	691
35.19167	675
35.20000	659
35.20833	644
35.21667	629
35.22500	616
35.23333	604
35.24167	593
35.25000	583
35.25833	575
35.26667	568
35.27500	562
35.28333	554
35.29167	543
35.30000	531
35.30833	518
35.31667	506
35.32500	494
35.33333	484
35.34167	474
35.35000	466
35.35833	459
35.36667	454
35.37500	450
35.38333	444
35.39167	437
35.40000	427
35.40833	419
35.41667	413
35.42500	405
35.43333	397
35.44167	387
35.45000	376
35.45833	366
35.46667	358
35.47500	352
35.48333	347
35.49167	342
35.50000	338
35.50833	335
35.51667	330
35.52500	325
35.53333	320
35.54167	316
35.55000	313
35.55833	311
35.56667	310
35.57500	308
35.58333	306
35.59167	302
35.60000	296
35.60833	290
35.61667	285
35.62500	279
35.63333	272
35.64167	266
35.65000	259
35.65833	254
35.66667	249
35.67500	246
35.68333	244
35.69167	241
35.70000	239
35.70833	235
35.71667	232
35.72500	229
35.73333	226
35.74167	224
35.75000	224
35.75833	227
35.76667	232
35.77500	237
35.78333	241
35.79167	241
35.80000	238
35.80833	233
35.81667	225
35.82500	217
35.83333	207
35.84167	198
35.85000	191
35.85833	186
35.86667	183
35.87500	182
35.88333	181
35.89167	179
35.90000	177
35.90833	176
35.91667	176
35.92500	175
35.93333	172
35.94167	168
35.95000	165
35.95833	162
35.96667	161
35.97500	160
35.98333	158
35.99167	156
36.00000	153
36.00833	150
36.01667	148
36.02500	147
36.03333	146
36.04167	146
36.05000	145
36.05833	145
36.06667	143
36.07500	140
36.08333	137
36.09167	137
36.10000	140
36.10833	143
36.11667	147
36.12500	148
36.13333	146
36.14167	142
36.15000	138
36.15833	135
36.16667	133
36.17500	133
36.18333	133
36.19167	133
36.20000	132
36.20833	130
36.21667	127
36.22500	125
36.23333	122
36.24167	120
36.25000	118
36.25833	118
36.26667	119
36.27500	120
36.28333	121
36.29167	120
36.30000	119
36.30833	118
36.31667	119
36.32500	120
36.33333	119
36.34167	118
36.35000	117
36.35833	116
36.36667	117
36.37500	119
36.38333	121
36.39167	120
36.40000	118
36.40833	115
36.41667	112
36.42500	110
36.43333	111
36.44167	113
36.45000	115
36.45833	116
36.46667	118
36.47500	119
36.48333	120
36.49167	120
36.50000	119
36.50833	117
36.51667	114
36.52500	113
36.53333	113
36.54167	115
36.55000	116
36.55833	115
36.56667	112
36.57500	110
36.58333	108
36.59167	108
36.60000	109
36.60833	107
36.61667	104
36.62500	99
36.63333	96
36.64167	95
36.65000	96
36.65833	100
36.66667	103
36.67500	106
36.68333	108
36.69167	109
36.70000	110
36.70833	112
36.71667	116
36.72500	118
36.73333	118
36.74167	114
36.75000	107
36.75833	97
36.76667	88
36.77500	82
36.78333	78
36.79167	76
36.80000	77
36.80833	81
36.81667	87
36.82500	91
36.83333	94
36.84167	95
36.85000	95
36.85833	95
36.86667	96
36.87500	99
36.88333	102
36.89167	106
36.90000	109
36.90833	112
36.91667	112
36.92500	108
36.93333	100
36.94167	92
36.95000	85
36.95833	82
36.96667	82
36.97500	83
36.98333	85
36.99167	87
37.00000	89
37.00833	90
37.01667	87
37.02500	84
37.03333	79
37.04167	77
37.05000	78
37.05833	83
37.06667	87
37.07500	90
37.08333	90
37.09167	90
37.10000	89
37.10833	87
37.11667	84
37.12500	81
37.13333	80
37.14167	80
37.15000	81
37.15833	81
37.16667	79
37.17500	75
37.18333	71
37.19167	70
37.20000	71
37.20833	71
37.21667	69
37.22500	67
37.23333	65
37.24167	64
37.25000	63
37.25833	65
37.26667	68
37.27500	73
37.28333	78
37.29167	85
37.30000	90
37.30833	92
37.31667	91
37.32500	89
37.33333	87
37.34167	85
37.35000	87
37.35833	90
37.36667	94
37.37500	97
37.38333	99
37.39167	100
37.40000	100
37.40833	97
37.41667	93
37.42500	89
37.43333	88
37.44167	90
37.45000	94
37.45833	99
37.46667	102
37.47500	101
37.48333	99
37.49167	97
37.50000	96
37.50833	95
37.51667	96
37.52500	95
37.53333	93
37.54167	92
37.55000	92
37.55833	95
37.56667	99
37.57500	102
37.58333	105
37.59167	107
37.60000	108
37.60833	110
37.61667	114
37.62500	118
37.63333	122
37.64167	125
37.65000	129
37.65833	133
37.66667	137
37.67500	139
37.68333	141
37.69167	140
37.70000	138
37.70833	136
37.71667	134
37.72500	134
37.73333	135
37.74167	137
37.75000	141
37.75833	144
37.76667	146
37.77500	148
37.78333	151
37.79167	156
37.80000	162
37.80833	169
37.81667	176
37.82500	180
37.83333	182
37.84167	181
37.85000	180
37.85833	179
37.86667	179
37.87500	180
37.88333	182
37.89167	183
37.90000	182
37.90833	182
37.91667	182
37.92500	183
37.93333	185
37.94167	188
37.95000	192
37.95833	196
37.96667	199
37.97500	202
37.98333	204
37.99167	203
38.00000	201
38.00833	200
38.01667	200
38.02500	202
38.03333	206
38.04167	210
38.05000	213
38.05833	215
38.06667	216
38.07500	215
38.08333	212
38.09167	210
38.10000	208
38.10833	210
38.11667	215
38.12500	218
38.13333	220
38.14167	220
38.15000	220
38.15833	220
38.16667	223
38.17500	228
38.18333	233
38.19167	235
38.20000	235
38.20833	232
38.21667	228
38.22500	224
38.23333	221
38.24167	220
38.25000	220
38.25833	222
38.26667	226
38.27500	231
38.28333	235
38.29167	238
38.30000	240
38.30833	242
38.31667	245
38.32500	246
38.33333	245
38.34167	242
38.35000	238
38.35833	232
38.36667	228
38.37500	224
38.38333	220
38.39167	217
38.40000	213
38.40833	212
38.41667	213
38.42500	216
38.43333	221
38.44167	225
38.45000	229
38.45833	233
38.46667	236
38.47500	238
38.48333	240
38.49167	239
38.50000	238
38.50833	238
38.51667	239
38.52500	241
38.53333	243
38.54167	242
38.55000	239
38.55833	234
38.56667	229
38.57500	224
38.58333	220
38.59167	214
38.60000	209
38.60833	205
38.61667	202
38.62500	201
38.63333	203
38.64167	206
38.65000	211
38.65833	216
38.66667	219
38.67500	220
38.68333	217
38.69167	210
38.70000	202
38.70833	196
38.71667	194
38.72500	194
38.73333	197
38.74167	198
38.75000	197
38.75833	194
38.76667	192
38.77500	191
38.78333	191
38.79167	190
38.80000	188
38.80833	185
38.81667	182
38.82500	182
38.83333	186
38.84167	191
38.85000	197
38.85833	202
38.86667	206
38.87500	207
38.88333	206
38.89167	204
38.90000	202
38.90833	201
38.91667	202
38.92500	203
38.93333	204
38.94167	205
38.95000	204
38.95833	202
38.96667	203
38.97500	208
38.98333	215
38.99167	221
39.00000	226
39.00833	224
39.01667	217
39.02500	207
39.03333	195
39.04167	187
39.05000	184
39.05833	187
39.06667	192
39.07500	199
39.08333	204
39.09167	207
39.10000	208
39.10833	208
39.11667	206
39.12500	204
39.13333	202
39.14167	199
39.15000	195
39.15833	191
39.16667	187
39.17500	183
39.18333	180
39.19167	181
39.20000	184
39.20833	187
39.21667	191
39.22500	193
39.23333	196
39.24167	198
39.25000	200
39.25833	200
39.26667	198
39.27500	192
39.28333	186
39.29167	183
39.30000	183
39.30833	187
39.31667	193
39.32500	199
39.33333	204
39.34167	208
39.35000	210
39.35833	209
39.36667	206
39.37500	201
39.38333	194
39.39167	187
39.40000	182
39.40833	178
39.41667	176
39.42500	176
39.43333	178
39.44167	182
39.45000	185
39.45833	188
39.46667	187
39.47500	183
39.48333	177
39.49167	171
39.50000	167
39.50833	165
39.51667	164
39.52500	164
39.53333	162
39.54167	160
39.55000	160
39.55833	161
39.56667	161
39.57500	158
39.58333	153
39.59167	148
39.60000	143
39.60833	142
39.61667	144
39.62500	147
39.63333	150
39.64167	153
39.65000	154
39.65833	155
39.66667	155
39.67500	155
39.68333	155
39.69167	156
39.70000	157
39.70833	156
39.71667	152
39.72500	147
39.73333	141
39.74167	136
39.75000	135
39.75833	137
39.76667	139
39.77500	141
39.78333	142
39.79167	142
39.80000	140
39.80833	137
39.81667	133
39.82500	130
39.83333	126
39.84167	124
39.85000	123
39.85833	125
39.86667	128
39.87500	132
39.88333	136
39.89167	140
39.90000	143
39.90833	144
39.91667	140
39.92500	135
39.93333	130
39.94167	127
39.95000	126
39.95833	126
39.96667	127
39.97500	125
39.98333	122
39.99167	116
40.00000	108
40.00833	102
40.01667	99
40.02500	98
40.03333	100
40.04167	102
40.05000	104
40.05833	105
40.06667	105
40.07500	105
40.08333	105
40.09167	106
40.10000	108
40.10833	112
40.11667	118
40.12500	125
40.13333	131
40.14167	136
40.15000	138
40.15833	139
40.16667	138
40.17500	136
40.18333	133
40.19167	128
40.20000	123
40.20833	120
40.21667	120
40.22500	121
40.23333	124
40.24167	127
40.25000	131
40.25833	134
40.26667	136
40.27500	135
40.28333	133
40.29167	134
40.30000	138
40.30833	144
40.31667	149
40.32500	153
40.33333	152
40.34167	149
40.35000	148
40.35833	149
40.36667	154
40.37500	160
40.38333	166
40.39167	170
40.40000	174
40.40833	177
40.41667	182
40.42500	187
40.43333	195
40.44167	205
40.45000	215
40.45833	224
40.46667	234
40.47500	243
40.48333	253
40.49167	262
40.50000	272
40.50833	282
40.51667	294
40.52500	307
40.53333	324
40.54167	342
40.55000	362
40.55833	383
40.56667	406
40.57500	429
40.58333	452
40.59167	474
40.60000	497
40.60833	519
40.61667	543
40.62500	567
40.63333	594
40.64167	622
40.65000	649
40.65833	676
40.66667	706
40.67500	741
40.68333	779
40.69167	823
40.70000	869
40.70833	914
40.71667	958
40.72500	1002
40.73333	1048
40.74167	1094
40.75000	1143
40.75833	1195
40.76667	1248
40.77500	1304
40.78333	1364
40.79167	1430
40.80000	1499
40.80833	1569
40.81667	1641
40.82500	1712
40.83333	1786
40.84167	1862
40.85000	1941
40.85833	2024
40.86667	2106
40.87500	2191
40.88333	2276
40.89167	2364
40.90000	2455
40.90833	2549
40.91667	2649
40.92500	2751
40.93333	2857
40.94167	2963
40.95000	3071
40.95833	3181
40.96667	3290
40.97500	3405
40.98333	3521
40.99167	3642
41.00000	3766
41.00833	3892
41.01667	4023
41.02500	4155
41.03333	4293
41.04167	4432
41.05000	4574
41.05833	4718
41.06667	4861
41.07500	5007
41.08333	5151
41.09167	5299
41.10000	5449
41.10833	5600
41.11667	5757
41.12500	5914
41.13333	6078
41.14167	6241
41.15000	6405
41.15833	6571
41.16667	6731
41.17500	6893
41.18333	7052
41.19167	7214
41.20000	7378
41.20833	7543
41.21667	7715
41.22500	7884
41.23333	8055
41.24167	8224
41.25000	8393
41.25833	8564
41.26667	8733
41.27500	8908
41.28333	9079
41.29167	9250
41.30000	9419
41.30833	9586
41.31667	9754
41.32500	9916
41.33333	10078
41.34167	10233
41.35000	10384
41.35833	10533
41.36667	10679
41.37500	10829
41.38333	10976
41.39167	11122
41.40000	11266
41.40833	11403
41.41667	11538
41.42500	11666
41.43333	11796
41.44167	11922
41.45000	12045
41.45833	12167
41.46667	12281
41.47500	12392
41.48333	12496
41.49167	12598
41.50000	12696
41.50833	12789
41.51667	12877
41.52500	12959
41.53333	13039
41.54167	13114
41.55000	13186
41.55833	13257
41.56667	13321
41.57500	13381
41.58333	13432
41.59167	13476
41.60000	13515
41.60833	13549
41.61667	13580
41.62500	13607
41.63333	13631
41.64167	13652
41.65000	13667
41.65833	13679
41.66667	13686
41.67500	13688
41.68333	13684
41.69167	13672
41.70000	13654
41.70833	13629
41.71667	13599
41.72500	13565
41.73333	13528
41.74167	13488
41.75000	13444
41.75833	13395
41.76667	13341
41.77500	13279
41.78333	13213
41.79167	13139
41.80000	13059
41.80833	12976
41.81667	12889
41.82500	12801
41.83333	12708
41.84167	12613
41.85000	12513
41.85833	12407
41.86667	12301
41.87500	12189
41.88333	12077
41.89167	11961
41.90000	11844
41.90833	11724
41.91667	11599
41.92500	11473
41.93333	11339
41.94167	11203
41.95000	11062
41.95833	10915
41.96667	10768
41.97500	10616
41.98333	10466
41.99167	10313
42.00000	10159
42.00833	10004
42.01667	9842
42.02500	9683
42.03333	9521
42.04167	9360
42.05000	9200
42.05833	9038
42.06667	8877
42.07500	8712
42.08333	8550
42.09167	8387
42.10000	8225
42.10833	8064
42.11667	7897
42.12500	7731
42.13333	7558
42.14167	7387
42.15000	7214
42.15833	7040
42.16667	6873
42.17500	6708
42.18333	6550
42.19167	6397
42.20000	6246
42.20833	6099
42.21667	5948
42.22500	5800
42.23333	5648
42.24167	5498
42.25000	5349
42.25833	5199
42.26667	5054
42.27500	4909
42.28333	4769
42.29167	4632
42.30000	4497
42.30833	4362
42.31667	4225
42.32500	4093
42.33333	3962
42.34167	3837
42.35000	3719
42.35833	3605
42.36667	3496
42.37500	3387
42.38333	3283
42.39167	3183
42.40000	3085
42.40833	2989
42.41667	2892
42.42500	2796
42.43333	2699
42.44167	2606
42.45000	2517
42.45833	2431
42.46667	2347
42.47500	2262
42.48333	2180
42.49167	2100
42.50000	2024
42.50833	1953
42.51667	1886
42.52500	1823
42.53333	1761
42.54167	1701
42.55000	1643
42.55833	1586
42.56667	1530
42.57500	1474
42.58333	1418
42.59167	1363
42.60000	1309
42.60833	1259
42.61667	1213
42.62500	1171
42.63333	1132
42.64167	1095
42.65000	1058
42.65833	1022
42.66667	988
42.67500	954
42.68333	923
42.69167	892
42.70000	864
42.70833	837
42.71667	811
42.72500	785
42.73333	757
42.74167	730
42.75000	703
42.75833	680
42.76667	662
42.77500	648
42.78333	635
42.79167	620
42.80000	604
42.80833	588
42.81667	571
42.82500	554
42.83333	535
42.84167	516
42.85000	495
42.85833	475
42.86667	459
42.87500	446
42.88333	435
42.89167	425
42.90000	416
42.90833	406
42.91667	397
42.92500	388
42.93333	380
42.94167	373
42.95000	364
42.95833	355
42.96667	345
42.97500	334
42.98333	325
42.99167	316
43.00000	309
43.00833	301
43.01667	293
43.02500	285
43.03333	277
43.04167	270
43.05000	263
43.05833	256
43.06667	251
43.07500	247
43.08333	242
43.09167	238
43.10000	234
43.10833	230
43.11667	225
43.12500	222
43.13333	221
43.14167	222
43.15000	221
43.15833	219
43.16667	215
43.17500	211
43.18333	207
43.19167	204
43.20000	202
43.20833	198
43.21667	191
43.22500	184
43.23333	179
43.24167	178
43.25000	180
43.25833	183
43.26667	185
43.27500	183
43.28333	177
43.29167	169
43.30000	160
43.30833	153
43.31667	148
43.32500	145
43.33333	145
43.34167	146
43.35000	144
43.35833	140
43.36667	137
43.37500	135
43.38333	134
43.39167	135
43.40000	136
43.40833	137
43.41667	137
43.42500	138
43.43333	138
43.44167	137
43.45000	134
43.45833	130
43.46667	127
43.47500	125
43.48333	123
43.49167	120
43.50000	117
43.50833	115
43.51667	113
43.52500	113
43.53333	114
43.54167	114
43.55000	112
43.55833	108
43.56667	102
43.57500	97
43.58333	93
43.59167	91
43.60000	91
43.60833	91
43.61667	91
43.62500	91
43.63333	92
43.64167	93
43.65000	94
43.65833	95
43.66667	93
43.67500	88
43.68333	83
43.69167	78
43.70000	74
43.70833	73
43.71667	75
43.72500	80
43.73333	87
43.74167	93
43.75000	94
43.75833	91
43.76667	86
43.77500	79
43.78333	74
43.79167	74
43.80000	77
43.80833	80
43.81667	84
43.82500	86
43.83333	83
43.84167	80
43.85000	77
43.85833	78
43.86667	80
43.87500	83
43.88333	84
43.89167	82
43.90000	79
43.90833	76
43.91667	74
43.92500	72
43.93333	69
43.94167	66
43.95000	62
43.95833	57
43.96667	52
43.97500	49
43.98333	46
43.99167	43
44.00000	41
44.00833	42
44.01667	45
44.02500	51
44.03333	58
44.04167	64
44.05000	66
44.05833	65
44.06667	61
44.07500	56
44.08333	51
44.09167	47
44.10000	44
44.10833	42
44.11667	40
44.12500	38
44.13333	37
44.14167	35
44.15000	33
44.15833	32
44.16667	31
44.17500	32
44.18333	34
44.19167	37
44.20000	39
44.20833	43
44.21667	47
44.22500	50
44.23333	51
44.24167	50
44.25000	47
44.25833	43
44.26667	37
44.27500	31
44.28333	26
44.29167	22
44.30000	19
44.30833	18
44.31667	20
44.32500	22
44.33333	23
44.34167	22
44.35000	21
44.35833	20
44.36667	21
44.37500	23
44.38333	26
44.39167	28
44.40000	29
44.40833	29
44.41667	26
44.42500	23
44.43333	20
44.44167	18
44.45000	15
44.45833	13
44.46667	11
44.47500	9
44.48333	8
44.49167	8
44.50000	9
44.50833	11
44.51667	15
44.52500	20
44.53333	25
44.54167	28
44.55000	27
44.55833	23
44.56667	18
44.57500	14
44.58333	10
44.59167	10
44.60000	11
44.60833	12
44.61667	14
44.62500	16
44.63333	19
44.64167	22
44.65000	25
44.65833	27
44.66667	26
44.67500	21
44.68333	16
44.69167	12
44.70000	10
44.70833	10
44.71667	12
44.72500	16
44.73333	20
44.74167	23
44.75000	25
44.75833	25
44.76667	25
44.77500	23
44.78333	22
44.79167	20
44.80000	16
44.80833	12
44.81667	7
44.82500	4
44.83333	4
44.84167	7
44.85000	12
44.85833	17
44.86667	20
44.87500	20
44.88333	19
44.89167	19
44.90000	21
44.90833	26
44.91667	33
44.92500	39
44.93333	41
44.94167	41
44.95000	39
44.95833	35
44.96667	31
44.97500	27
44.98333	25
44.99167	23
45.00000	21
45.00833	18
45.01667	15
45.02500	12
45.03333	9
45.04167	7
45.05000	6
45.05833	6
45.06667	5
45.07500	3
45.08333	1
45.09167	-1
45.10000	-2
45.10833	-1
45.11667	2
45.12500	6
45.13333	9
45.14167	13
45.15000	18
45.15833	25
45.16667	31
45.17500	38
45.18333	42
45.19167	41
45.20000	37
45.20833	33
45.21667	31
45.22500	30
45.23333	30
45.24167	29
45.25000	26
45.25833	22
45.26667	18
45.27500	18
45.28333	19
45.29167	19
45.30000	19
45.30833	19
45.31667	19
45.32500	19
45.33333	21
45.34167	23
45.35000	25
45.35833	25
45.36667	25
45.37500	24
45.38333	22
45.39167	21
45.40000	21
45.40833	21
45.41667	20
45.42500	18
45.43333	15
45.44167	11
45.45000	10
45.45833	10
45.46667	11
45.47500	11
45.48333	11
45.49167	11
45.50000	11
45.50833	12
45.51667	15
45.52500	19
45.53333	22
45.54167	25
45.55000	27
45.55833	29
45.56667	29
45.57500	26
45.58333	22
45.59167	16
45.60000	10
45.60833	6
45.61667	5
45.62500	6
45.63333	10
45.64167	14
45.65000	16
45.65833	17
45.66667	17
45.67500	19
45.68333	22
45.69167	26
45.70000	29
45.70833	28
45.71667	25
45.72500	20
45.73333	16
45.74167	14
45.75000	13
45.75833	15
45.76667	19
45.77500	25
45.78333	30
45.79167	34
45.80000	37
45.80833	39
45.81667	38
45.82500	36
45.83333	37
45.84167	37
45.85000	35
45.85833	32
45.86667	28
45.87500	25
45.88333	25
45.89167	27
45.90000	32
45.90833	36
45.91667	37
45.92500	36
45.93333	35
45.94167	34
45.95000	33
45.95833	34
45.96667	34
45.97500	35
45.98333	34
45.99167	34
46.00000	33
46.00833	32
46.01667	29
46.02500	28
46.03333	27
46.04167	29
46.05000	34
46.05833	39
46.06667	43
46.07500	44
46.08333	44
46.09167	42
46.10000	40
46.10833	38
46.11667	36
46.12500	35
46.13333	34
46.14167	35
46.15000	40
46.15833	49
46.16667	54
46.17500	53
46.18333	49
46.19167	40
46.20000	31
46.20833	25
46.21667	22
46.22500	23
46.23333	24
46.24167	27
46.25000	30
46.25833	34
46.26667	35
46.27500	35
46.28333	34
46.29167	35
46.30000	37
46.30833	39
46.31667	41
46.32500	40
46.33333	36
46.34167	29
46.35000	21
46.35833	12
46.36667	7
46.37500	5
46.38333	6
46.39167	7
46.40000	10
46.40833	13
46.41667	16
46.42500	19
46.43333	22
46.44167	22
46.45000	17
46.45833	9
46.46667	1
46.47500	-3
46.48333	-5
46.49167	-3
46.50000	0
46.50833	2
46.51667	2
46.52500	2
46.53333	4
46.54167	8
46.55000	12
46.55833	14
46.56667	14
46.57500	12
46.58333	9
46.59167	9
46.60000	9
46.60833	9
46.61667	8
46.62500	6
46.63333	4
46.64167	2
46.65000	2
46.65833	3
46.66667	5
46.67500	7
46.68333	9
46.69167	10
46.70000	10
46.70833	10
46.71667	10
46.72500	11
46.73333	11
46.74167	10
46.75000	7
46.75833	4
46.76667	-0
46.77500	-5
46.78333	-9
46.79167	-11
46.80000	-12
46.80833	-12
46.81667	-13
46.82500	-13
46.83333	-13
46.84167	-10
46.85000	-5
46.85833	2
46.86667	5
46.87500	4
46.88333	0
46.89167	-6
46.90000	-13
46.90833	-18
46.91667	-21
46.92500	-23
46.93333	-22
46.94167	-20
46.95000	-17
46.95833	-15
46.96667	-13
46.97500	-11
46.98333	-9
46.99167	-6
47.00000	-4
47.00833	-3
47.01667	-4
47.02500	-6
47.03333	-6
47.04167	-7
47.05000	-8
47.05833	-10
47.06667	-12
47.07500	-14
47.08333	-15
47.09167	-13
47.10000	-10
47.10833	-8
47.11667	-7
47.12500	-9
47.13333	-14
47.14167	-21
47.15000	-27
47.15833	-33
47.16667	-35
47.17500	-34
47.18333	-31
47.19167	-28
47.20000	-25
47.20833	-24
47.21667	-26
47.22500	-29
47.23333	-34
47.24167	-39
47.25000	-43
47.25833	-47
47.26667	-50
47.27500	-53
47.28333	-54
47.29167	-54
47.30000	-52
47.30833	-51
47.31667	-51
47.32500	-50
47.33333	-50
47.34167	-49
47.35000	-48
47.35833	-49
47.36667	-51
47.37500	-56
47.38333	-59
47.39167	-59
47.40000	-55
47.40833	-52
47.41667	-50
47.42500	-51
47.43333	-54
47.44167	-57
47.45000	-59
47.45833	-59
47.46667	-58
47.47500	-57
47.48333	-55
47.49167	-56
47.50000	-57
47.50833	-59
47.51667	-61
47.52500	-60
47.53333	-56
47.54167	-51
47.55000	-46
47.55833	-43
47.56667	-42
47.57500	-43
47.58333	-45
47.59167	-46
47.60000	-47
47.60833	-47
47.61667	-48
47.62500	-49
47.63333	-53
47.64167	-57
47.65000	-63
47.65833	-69
47.66667	-73
47.67500	-75
47.68333	-74
47.69167	-74
47.70000	-74
47.70833	-74
47.71667	-72
47.72500	-69
47.73333	-66
47.74167	-65
47.75000	-65
47.75833	-66
47.76667	-66
47.77500	-65
47.78333	-63
47.79167	-61
47.80000	-61
47.80833	-60
47.81667	-57
47.82500	-54
47.83333	-52
47.84167	-53
47.85000	-55
47.85833	-57
47.86667	-58
47.87500	-58
47.88333	-56
47.89167	-54
47.90000	-51
47.90833	-48
47.91667	-47
47.92500	-46
47.93333	-46
47.94167	-46
47.95000	-46
47.95833	-46
47.96667	-46
47.97500	-45
47.98333	-43
47.99167	-39
48.00000	-33
48.00833	-27
48.01667	-20
48.02500	-16
48.03333	-16
48.04167	-19
48.05000	-23
48.05833	-29
48.06667	-35
48.07500	-40
48.08333	-43
48.09167	-43
48.10000	-40
48.10833	-33
48.11667	-23
48.12500	-14
48.13333	-7
48.14167	-4
48.15000	-6
48.15833	-13
48.16667	-22
48.17500	-29
48.18333	-33
48.19167	-33
48.20000	-29
48.20833	-24
48.21667	-20
48.22500	-15
48.23333	-11
48.24167	-8
48.25000	-5
48.25833	-4
48.26667	-3
48.27500	-5
48.28333	-8
48.29167	-12
48.30000	-16
48.30833	-18
48.31667	-18
48.32500	-16
48.33333	-11
48.34167	-8
48.35000	-5
48.35833	-5
48.36667	-7
48.37500	-11
48.38333	-16
48.39167	-22
48.40000	-28
48.40833	-30
48.41667	-29
48.42500	-25
48.43333	-16
48.44167	-6
48.45000	2
48.45833	8
48.46667	11
48.47500	10
48.48333	8
48.49167	5
48.50000	3
48.50833	2
48.51667	3
48.52500	7
48.53333	14
48.54167	22
48.55000	29
48.55833	33
48.56667	34
48.57500	32
48.58333	29
48.59167	27
48.60000	27
48.60833	30
48.61667	35
48.62500	40
48.63333	43
48.64167	43
48.65000	40
48.65833	37
48.66667	33
48.67500	32
48.68333	34
48.69167	36
48.70000	39
48.70833	43
48.71667	46
48.72500	47
48.73333	45
48.74167	40
48.75000	35
48.75833	30
48.76667	28
48.77500	30
48.78333	32
48.79167	34
48.80000	35
48.80833	35
48.81667	34
48.82500	33
48.83333	30
48.84167	28
48.85000	27
48.85833	26
48.86667	27
48.87500	29
48.88333	30
48.89167	31
48.90000	30
48.90833	30
48.91667	31
48.92500	33
48.93333	36
48.94167	39
48.95000	39
48.95833	37
48.96667	33
48.97500	28
48.98333	25
48.99167	26
49.00000	30
49.00833	35
49.01667	38
49.02500	41
49.03333	42
49.04167	42
49.05000	42
49.05833	43
49.06667	43
49.07500	43
49.08333	41
49.09167	39
49.10000	35
49.10833	32
49.11667	28
49.12500	26
49.13333	27
49.14167	28
49.15000	28
49.15833	26
49.16667	23
49.17500	18
49.18333	13
49.19167	8
49.20000	4
49.20833	-0
49.21667	-3
49.22500	-5
49.23333	-5
49.24167	-3
49.25000	-1
49.25833	-1
49.26667	-1
49.27500	-2
49.28333	-3
49.29167	-3
49.30000	-4
49.30833	-5
49.31667	-6
49.32500	-7
49.33333	-10
49.34167	-13
49.35000	-16
49.35833	-20
49.36667	-23
49.37500	-25
49.38333	-26
49.39167	-24
49.40000	-21
49.40833	-17
49.41667	-12
49.42500	-8
49.43333	-6
49.44167	-6
49.45000	-10
49.45833	-15
49.46667	-20
49.47500	-24
49.48333	-26
49.49167	-26
49.50000	-24
49.50833	-21
49.51667	-16
49.52500	-14
49.53333	-15
49.54167	-19
49.55000	-24
49.55833	-30
49.56667	-33
49.57500	-31
49.58333	-28
49.59167	-26
49.60000	-27
49.60833	-28
49.61667	-29
49.62500	-30
49.63333	-30
49.64167	-29
49.65000	-28
49.65833	-27
49.66667	-26
49.67500	-27
49.68333	-29
49.69167	-32
49.70000	-36
49.70833	-39
49.71667	-42
49.72500	-45
49.73333	-47
49.74167	-49
49.75000	-49
49.75833	-48
49.76667	-45
49.77500	-42
49.78333	-40
49.79167	-41
49.80000	-44
49.80833	-49
49.81667	-54
49.82500	-58
49.83333	-58
49.84167	-56
49.85000	-52
49.85833	-47
49.86667	-44
49.87500	-43
49.88333	-45
49.89167	-48
49.90000	-52
49.90833	-54
49.91667	-53
49.92500	-50
49.93333	-48
49.94167	-46
49.95000	-48
49.95833	-52
49.96667	-56
49.97500	-60
49.98333	-63
49.99167	-65
50.00000	-64
50.00833	-61
50.01667	-57
50.02500	-52
50.03333	-47
50.04167	-43
50.05000	-41
50.05833	-43
50.06667	-46
50.07500	-50
50.08333	-54
50.09167	-56
50.10000	-55
50.10833	-52
50.11667	-49
50.12500	-45
50.13333	-40
50.14167	-37
50.15000	-36
50.15833	-37
50.16667	-40
50.17500	-46
50.18333	-51
50.19167	-51
50.20000	-49
50.20833	-47
50.21667	-46
50.22500	-48
50.23333	-53
50.24167	-60
50.25000	-68
50.25833	-75
50.26667	-79
50.27500	-80
50.28333	-78
50.29167	-73
50.30000	-67
50.30833	-62
50.31667	-60
50.32500	-59
50.33333	-57
50.34167	-56
50.35000	-56
50.35833	-57
50.36667	-60
50.37500	-63
50.38333	-65
50.39167	-66
50.40000	-64
50.40833	-62
50.41667	-61
50.42500	-62
50.43333	-66
50.44167	-70
50.45000	-75
50.45833	-77
50.46667	-76
50.47500	-71
50.48333	-64
50.49167	-56
50.50000	-49
50.50833	-43
50.51667	-40
50.52500	-39
50.53333	-38
50.54167	-36
50.55000	-34
50.55833	-30
50.56667	-26
50.57500	-25
50.58333	-25
50.59167	-27
50.60000	-31
50.60833	-33
50.61667	-35
50.62500	-35
50.63333	-35
50.64167	-34
50.65000	-34
50.65833	-34
50.66667	-33
50.67500	-31
50.68333	-28
50.69167	-23
50.70000	-18
50.70833	-14
50.71667	-13
50.72500	-13
50.73333	-14
50.74167	-14
50.75000	-13
50.75833	-11
50.76667	-8
50.77500	-7
50.78333	-6
50.79167	-5
50.80000	-3
50.80833	-3
50.81667	-5
50.82500	-9
50.83333	-12
50.84167	-14
50.85000	-13
50.85833	-10
50.86667	-6
50.87500	-3
50.88333	-0
50.89167	1
50.90000	3
50.90833	5
50.91667	7
50.92500	9
50.93333	8
50.94167	6
50.95000	1
50.95833	-3
50.96667	-6
50.97500	-5
50.98333	-0
50.99167	6
51.00000	14
51.00833	20
51.01667	24
51.02500	27
51.03333	29
51.04167	30
51.05000	30
51.05833	28
51.06667	24
51.07500	19
51.08333	16
51.09167	14
51.10000	12
51.10833	11
51.11667	7
51.12500	5
51.13333	5
51.14167	8
51.15000	13
51.15833	19
51.16667	25
51.17500	30
51.18333	34
51.19167	37
51.20000	39
51.20833	41
51.21667	42
51.22500	43
51.23333	44
51.24167	45
51.25000	45
51.25833	44
51.26667	44
51.27500	45
51.28333	48
51.29167	54
51.30000	60
51.30833	66
51.31667	70
51.32500	74
51.33333	76
51.34167	78
51.35000	81
51.35833	85
51.36667	90
51.37500	97
51.38333	104
51.39167	112
51.40000	118
51.40833	123
51.41667	127
51.42500	132
51.43333	138
51.44167	146
51.45000	158
51.45833	171
51.46667	186
51.47500	201
51.48333	215
51.49167	225
51.50000	233
51.50833	241
51.51667	251
51.52500	264
51.53333	281
51.54167	300
51.55000	318
51.55833	337
51.56667	354
51.57500	370
51.58333	386
51.59167	403
51.60000	421
51.60833	441
51.61667	462
51.62500	482
51.63333	501
51.64167	520
51.65000	539
51.65833	559
51.66667	581
51.67500	605
51.68333	629
51.69167	656
51.70000	684
51.70833	713
51.71667	744
51.72500	774
51.73333	804
51.74167	834
51.75000	866
51.75833	901
51.76667	936
51.77500	973
51.78333	1010
51.79167	1047
51.80000	1083
51.80833	1120
51.81667	1157
51.82500	1195
51.83333	1236
51.84167	1279
51.85000	1324
51.85833	1371
51.86667	1418
51.87500	1467
51.88333	1513
51.89167	1557
51.90000	1601
51.90833	1644
51.91667	1688
51.92500	1733
51.93333	1781
51.94167	1831
51.95000	1883
51.95833	1936
51.96667	1990
51.97500	2048
51.98333	2106
51.99167	2167
52.00000	2228
52.00833	2289
52.01667	2352
52.02500	2413
52.03333	2475
52.04167	2538
52.05000	2602
52.05833	2667
52.06667	2731
52.07500	2795
52.08333	2858
52.09167	2921
52.10000	2984
52.10833	3049
52.11667	3118
52.12500	3187
52.13333	3260
52.14167	3332
52.15000	3404
52.15833	3476
52.16667	3545
52.17500	3614
52.18333	3682
52.19167	3752
52.20000	3823
52.20833	3896
52.21667	3972
52.22500	4045
52.23333	4117
52.24167	4188
52.25000	4259
52.25833	4332
52.26667	4405
52.27500	4484
52.28333	4562
52.29167	4643
52.30000	4723
52.30833	4800
52.31667	4876
52.32500	4947
52.33333	5017
52.34167	5085
52.35000	5154
52.35833	5225
52.36667	5293
52.37500	5363
52.38333	5430
52.39167	5498
52.40000	5567
52.40833	5635
52.41667	5706
52.42500	5775
52.43333	5845
52.44167	5914
52.45000	5984
52.45833	6054
52.46667	6123
52.47500	6191
52.48333	6258
52.49167	6322
52.50000	6385
52.50833	6445
52.51667	6506
52.52500	6566
52.53333	6626
52.54167	6686
52.55000	6744
52.55833	6803
52.56667	6858
52.57500	6912
52.58333	6966
52.59167	7020
52.60000	7075
52.60833	7129
52.61667	7183
52.62500	7233
52.63333	7282
52.64167	7328
52.65000	7374
52.65833	7419
52.66667	7461
52.67500	7500
52.68333	7537
52.69167	7572
52.70000	7606
52.70833	7640
52.71667	7675
52.72500	7709
52.73333	7744
52.74167	7778
52.75000	7809
52.75833	7839
52.76667	7867
52.77500	7897
52.78333	7925
52.79167	7951
52.80000	7974
52.80833	7990
52.81667	8002
52.82500	8014
52.83333	8026
52.84167	8039
52.85000	8053
52.85833	8066
52.86667	8078
52.87500	8088
52.88333	8097
52.89167	8107
52.90000	8115
52.90833	8120
52.91667	8122
52.92500	8120
52.93333	8118
52.94167	8114
52.95000	8109
52.95833	8104
52.96667	8096
52.97500	8085
52.98333	8073
52.99167	8060
53.00000	8046
53.00833	8029
53.01667	8008
53.02500	7987
53.03333	7965
53.04167	7944
53.05000	7922
53.05833	7900
53.06667	7877
53.07500	7852
53.08333	7826
53.09167	7799
53.10000	7771
53.10833	7741
53.11667	7709
53.12500	7676
53.13333	7643
53.14167	7610
53.15000	7576
53.15833	7540
53.16667	7503
53.17500	7464
53.18333	7425
53.19167	7385
53.20000	7343
53.20833	7299
53.21667	7253
53.22500	7208
53.23333	7160
53.24167	7114
53.25000	7068
53.25833	7023
53.26667	6979
53.27500	6934
53.28333	6888
53.29167	6841
53.30000	6791
53.30833	6741
53.31667	6689
53.32500	6638
53.33333	6586
53.34167	6533
53.35000	6479
53.35833	6423
53.36667	6370
53.37500	6316
53.38333	6263
53.39167	6211
53.40000	6158
53.40833	6105
53.41667	6052
53.42500	5998
53.43333	5942
53.44167	5885
53.45000	5827
53.45833	5768
53.46667	5710
53.47500	5651
53.48333	5594
53.49167	5535
53.50000	5475
53.50833	5417
53.51667	5360
53.52500	5305
53.53333	5250
53.54167	5196
53.55000	5141
53.55833	5086
53.56667	5031
53.57500	4975
53.58333	4920
53.59167	4864
53.60000	4808
53.60833	4754
53.61667	4698
53.62500	4644
53.63333	4589
53.64167	4535
53.65000	4479
53.65833	4423
53.66667	4370
53.67500	4317
53.68333	4267
53.69167	4217
53.70000	4169
53.70833	4120
53.71667	4070
53.72500	4022
53.73333	3973
53.74167	3923
53.75000	3872
53.75833	3818
53.76667	3764
53.77500	3709
53.78333	3656
53.79167	3607
53.80000	3561
53.80833	3516
53.81667	3471
53.82500	3426
53.83333	3380
53.84167	3335
53.85000	3295
53.85833	3258
53.86667	3222
53.87500	3184
53.88333	3144
53.89167	3101
53.90000	3059
53.90833	3019
53.91667	2980
53.92500	2942
53.93333	2902
53.94167	2862
53.95000	2821
53.95833	2781
53.96667	2744
53.97500	2709
53.98333	2675
53.99167	2641
54.00000	2606
54.00833	2571
54.01667	2536
54.02500	2502
54.03333	2467
54.04167	2433
54.05000	2399
54.05833	2366
54.06667	2334
54.07500	2303
54.08333	2271
54.09167	2239
54.10000	2207
54.10833	2176
54.11667	2146
54.12500	2118
54.13333	2088
54.14167	2058
54.15000	2028
54.15833	1998
54.16667	1971
54.17500	1946
54.18333	1923
54.19167	1899
54.20000	1874
54.20833	1849
54.21667	1824
54.22500	1800
54.23333	1778
54.24167	1755
54.25000	1731
54.25833	1705
54.26667	1680
54.27500	1655
54.28333	1631
54.29167	1607
54.30000	1585
54.30833	1567
54.31667	1551
54.32500	1537
54.33333	1524
54.34167	1509
54.35000	1490
54.35833	1467
54.36667	1443
54.37500	1417
54.38333	1393
54.39167	1371
54.40000	1352
54.40833	1334
54.41667	1319
54.42500	1304
54.43333	1290
54.44167	1275
54.45000	1260
54.45833	1244
54.46667	1226
54.47500	1205
54.48333	1186
54.49167	1169
54.50000	1156
54.50833	1147
54.51667	1141
54.52500	1135
54.53333	1125
54.54167	1113
54.55000	1096
54.55833	1075
54.56667	1055
54.57500	1035
54.58333	1018
54.59167	1002
54.60000	988
54.60833	976
54.61667	964
54.62500	954
54.63333	946
54.64167	939
54.65000	932
54.65833	923
54.66667	913
54.67500	900
54.68333	887
54.69167	877
54.70000	868
54.70833	860
54.71667	853
54.72500	845
54.73333	835
54.74167	825
54.75000	814
54.75833	802
54.76667	790
54.77500	777
54.78333	765
54.79167	755
54.80000	747
54.80833	740
54.81667	734
54.82500	727
54.83333	720
54.84167	712
54.85000	702
54.85833	692
54.86667	682
54.87500	673
54.88333	664
54.89167	656
54.90000	647
54.90833	637
54.91667	626
54.92500	617
54.93333	611
54.94167	606
54.95000	601
54.95833	594
54.96667	586
54.97500	579
54.98333	573
54.99167	572
55.00000	573
55.00833	574
55.01667	573
55.02500	569
55.03333	560
55.04167	551
55.05000	541
55.05833	533
55.06667	527
55.07500	522
55.08333	518
55.09167	514
55.10000	511
55.10833	507
55.11667	504
55.12500	501
55.13333	498
55.14167	496
55.15000	492
55.15833	487
55.16667	479
55.17500	468
55.18333	456
55.19167	444
55.20000	433
55.20833	424
55.21667	419
55.22500	417
55.23333	418
55.24167	420
55.25000	422
55.25833	422
55.26667	420
55.27500	415
55.28333	410
55.29167	404
55.30000	398
55.30833	392
55.31667	385
55.32500	378
55.33333	372
55.34167	368
55.35000	366
55.35833	364
55.36667	363
55.37500	362
55.38333	359
55.39167	354
55.40000	347
55.40833	342
55.41667	340
55.42500	340
55.43333	340
55.44167	340
55.45000	335
55.45833	328
55.46667	323
55.47500	320
55.48333	321
55.49167	322
55.50000	323
55.50833	321
55.51667	317
55.52500	313
55.53333	310
55.54167	309
55.55000	306
55.55833	302
55.56667	295
55.57500	287
55.58333	279
55.59167	274
55.60000	271
55.60833	268
55.61667	263
55.62500	257
55.63333	251
55.64167	248
55.65000	247
55.65833	247
55.66667	248
55.67500	247
55.68333	246
55.69167	243
55.70000	239
55.70833	234
55.71667	228
55.72500	223
55.73333	220
55.74167	220
55.75000	221
55.75833	221
55.76667	221
55.77500	222
55.78333	221
55.79167	219
55.80000	213
55.80833	206
55.81667	197
55.82500	192
55.83333	189
55.84167	189
55.85000	191
55.85833	192
55.86667	192
55.87500	191
55.88333	189
55.89167	189
55.90000	190
55.90833	192
55.91667	195
55.92500	197
55.93333	200
55.94167	202
55.95000	202
55.95833	197
55.96667	189
55.97500	176
55.98333	164
55.99167	155
56.00000	149
56.00833	149
56.01667	154
56.02500	159
56.03333	162
56.04167	163
56.05000	160
56.05833	155
56.06667	151
56.07500	148
56.08333	148
56.09167	148
56.10000	148
56.10833	149
56.11667	149
56.12500	148
56.13333	146
56.14167	144
56.15000	141
56.15833	136
56.16667	131
56.17500	125
56.18333	122
56.19167	123
56.20000	127
56.20833	130
56.21667	132
56.22500	129
56.23333	122
56.24167	113
56.25000	106
56.25833	102
56.26667	103
56.27500	106
56.28333	109
56.29167	111
56.30000	111
56.30833	110
56.31667	108
56.32500	107
56.33333	108
56.34167	108
56.35000	107
56.35833	104
56.36667	99
56.37500	93
56.38333	87
56.39167	80
56.40000	74
56.40833	72
56.41667	74
56.42500	80
56.43333	87
56.44167	92
56.45000	92
56.45833	87
56.46667	82
56.47500	79
56.48333	79
56.49167	84
56.50000	89
56.50833	91
56.51667	88
56.52500	83
56.53333	75
56.54167	69
56.55000	65
56.55833	66
56.56667	68
56.57500	72
56.58333	73
56.59167	70
56.60000	66
56.60833	64
56.61667	66
56.62500	69
56.63333	72
56.64167	73
56.65000	71
56.65833	67
56.66667	63
56.67500	62
56.68333	62
56.69167	59
56.70000	53
56.70833	47
56.71667	42
56.72500	38
56.73333	37
56.74167	38
56.75000	42
56.75833	46
56.76667	50
56.77500	52
56.78333	52
56.79167	48
56.80000	43
56.80833	38
56.81667	34
56.82500	33
56.83333	35
56.84167	36
56.85000	37
56.85833	35
56.86667	33
56.87500	32
56.88333	31
56.89167	30
56.90000	29
56.90833	27
56.91667	26
56.92500	24
56.93333	25
56.94167	26
56.95000	28
56.95833	28
56.96667	28
56.97500	26
56.98333	24
56.99167	20
57.00000	15
57.00833	11
57.01667	9
57.02500	10
57.03333	14
57.04167	20
57.05000	25
57.05833	28
57.06667	30
57.07500	30
57.08333	29
57.09167	27
57.10000	25
57.10833	22
57.11667	19
57.12500	16
57.13333	13
57.14167	11
57.15000	10
57.15833	10
57.16667	11
57.17500	11
57.18333	10
57.19167	10
57.20000	10
57.20833	11
57.21667	14
57.22500	16
57.23333	16
57.24167	12
57.25000	8
57.25833	5
57.26667	2
57.27500	1
57.28333	1
57.29167	-1
57.30000	-4
57.30833	-7
57.31667	-9
57.32500	-10
57.33333	-8
57.34167	-6
57.35000	-6
57.35833	-10
57.36667	-14
57.37500	-18
57.38333	-20
57.39167	-17
57.40000	-11
57.40833	-5
57.41667	-1
57.42500	1
57.43333	1
57.44167	-1
57.45000	-3
57.45833	-4
57.46667	-5
57.47500	-4
57.48333	-4
57.49167	-5
57.50000	-8
57.50833	-13
57.51667	-20
57.52500	-25
57.53333	-27
57.54167	-28
57.55000	-28
57.55833	-28
57.56667	-28
57.57500	-30
57.58333	-33
57.59167	-34
57.60000	-34
57.60833	-34
57.61667	-34
57.62500	-33
57.63333	-34
57.64167	-34
57.65000	-32
57.65833	-28
57.66667	-24
57.67500	-21
57.68333	-18
57.69167	-16
57.70000	-13
57.70833	-11
57.71667	-8
57.72500	-6
57.73333	-6
57.74167	-7
57.75000	-8
57.75833	-10
57.76667	-13
57.77500	-17
57.78333	-22
57.79167	-27
57.80000	-31
57.80833	-33
57.81667	-33
57.82500	-32
57.83333	-31
57.84167	-32
57.85000	-35
57.85833	-39
57.86667	-44
57.87500	-49
57.88333	-53
57.89167	-56
57.90000	-56
57.90833	-53
57.91667	-49
57.92500	-45
57.93333	-42
57.94167	-42
57.95000	-44
57.95833	-48
57.96667	-51
57.97500	-53
57.98333	-53
57.99167	-52
58.00000	-50
58.00833	-48
58.01667	-48
58.02500	-47
58.03333	-45
58.04167	-41
58.05000	-38
58.05833	-37
58.06667	-38
58.07500	-43
58.08333	-49
58.09167	-54
58.10000	-58
58.10833	-61
58.11667	-63
58.12500	-64
58.13333	-66
58.14167	-67
58.15000	-67
58.15833	-65
58.16667	-62
58.17500	-58
58.18333	-54
58.19167	-50
58.20000	-48
58.20833	-48
58.21667	-51
58.22500	-56
58.23333	-61
58.24167	-67
58.25000	-70
58.25833	-71
58.26667	-70
58.27500	-69
58.28333	-68
58.29167	-67
58.30000	-66
58.30833	-66
58.31667	-66
58.32500	-67
58.33333	-69
58.34167	-71
58.35000	-73
58.35833	-72
58.36667	-72
58.37500	-73
58.38333	-76
58.39167	-80
58.40000	-84
58.40833	-86
58.41667	-84
58.42500	-79
58.43333	-72
58.44167	-64
58.45000	-60
58.45833	-58
58.46667	-59
58.47500	-60
58.48333	-60
58.49167	-54
58.50000	-46
58.50833	-40
58.51667	-39
58.52500	-40
58.53333	-45
58.54167	-51
58.55000	-55
58.55833	-59
58.56667	-62
58.57500	-65
58.58333	-68
58.59167	-70
58.60000	-73
58.60833	-76
58.61667	-78
58.62500	-79
58.63333	-77
58.64167	-75
58.65000	-72
58.65833	-71
58.66667	-71
58.67500	-72
58.68333	-74
58.69167	-75
58.70000	-76
58.70833	-78
58.71667	-79
58.72500	-80
58.73333	-80
58.74167	-80
58.75000	-79
58.75833	-77
58.76667	-76
58.77500	-78
58.78333	-80
58.79167	-82
58.80000	-84
58.80833	-84
58.81667	-82
58.82500	-80
58.83333	-79
58.84167	-80
58.85000	-81
58.85833	-82
58.86667	-82
58.87500	-79
58.88333	-76
58.89167	-73
58.90000	-73
58.90833	-75
58.91667	-78
58.92500	-79
58.93333	-76
58.94167	-71
58.95000	-67
58.95833	-65
58.96667	-65
58.97500	-66
58.98333	-67
58.99167	-68
59.00000	-70
59.00833	-73
59.01667	-78
59.02500	-83
59.03333	-87
59.04167	-90
59.05000	-92
59.05833	-92
59.06667	-91
59.07500	-89
59.08333	-87
59.09167	-85
59.10000	-83
59.10833	-82
59.11667	-81
59.12500	-80
59.13333	-80
59.14167	-82
59.15000	-84
59.15833	-86
59.16667	-87
59.17500	-86
59.18333	-84
59.19167	-82
59.20000	-81
59.20833	-80
59.21667	-79
59.22500	-78
59.23333	-79
59.24167	-83
59.25000	-89
59.25833	-96
59.26667	-100
59.27500	-100
59.28333	-98
59.29167	-94
59.30000	-90
59.30833	-88
59.31667	-89
59.32500	-91
59.33333	-94
59.34167	-98
59.35000	-101
59.35833	-104
59.36667	-106
59.37500	-107
59.38333	-105
59.39167	-103
59.40000	-100
59.40833	-98
59.41667	-99
59.42500	-100
59.43333	-101
59.44167	-101
59.45000	-99
59.45833	-98
59.46667	-97
59.47500	-96
59.48333	-96
59.49167	-97
59.50000	-100
59.50833	-102
59.51667	-105
59.52500	-108
59.53333	-112
59.54167	-114
59.55000	-115
59.55833	-115
59.56667	-114
59.57500	-112
59.58333	-112
59.59167	-113
59.60000	-114
59.60833	-115
59.61667	-114
59.62500	-110
59.63333	-103
59.64167	-96
59.65000	-92
59.65833	-91
59.66667	-95
59.67500	-102
59.68333	-109
59.69167	-115
59.70000	-119
59.70833	-121
59.71667	-120
59.72500	-118
59.73333	-114
59.74167	-111
59.75000	-107
59.75833	-103
59.76667	-101
59.77500	-99
59.78333	-99
59.79167	-101
59.80000	-104
59.80833	-107
59.81667	-108
59.82500	-108
59.83333	-111
59.84167	-114
59.85000	-117
59.85833	-118
59.86667	-118
59.87500	-114
59.88333	-110
59.89167	-109
59.90000	-111
59.90833	-115
59.91667	-119
59.92500	-122
59.93333	-122
59.94167	-119
59.95000	-114
59.95833	-109
59.96667	-105
59.97500	-103
59.98333	-103
59.99167	-105
60.00000	-107
