# Supplementary material for: How J-chain ensures the assembly of immunoglobulin IgM pentamers
Source: EMBO J. 2024 Dec 4;44(2):505–33. doi: 10.1038/s44318-024-00317-9 (PMC11729874; doi:10.1038/s44318-024-00317-9)
Supplement: Supplementary file 6 — Source data Fig. 4 [file 44318_2024_317_MOESM6_ESM.zip]

Archive with 2 entries (1 files):
- Figure 4/4A/
- Figure 4/4A/mJC WT.txt
