# Supplementary material for: How J-chain ensures the assembly of immunoglobulin IgM pentamers
Source: EMBO J. 2024 Dec 4;44(2):505–33. doi: 10.1038/s44318-024-00317-9 (PMC11729874; doi:10.1038/s44318-024-00317-9)
Supplement: Supplementary file 6 — Source data Fig. 4 [file 44318_2024_317_MOESM6_ESM.zip › Figure 4/4A/mJC WT.txt]

200	-17.6485
201	-17.4643
202	-17.2267
203	-16.6745
204	-16.1633
205	-15.4833
206	-14.6357
207	-13.7047
208	-12.6598
209	-11.7422
210	-10.7955
211	-10.1022
212	-9.32686
213	-8.84875
214	-8.36237
215	-8.25076
216	-7.78685
217	-7.59363
218	-7.29586
219	-7.05685
220	-6.83728
221	-6.51961
222	-6.32312
223	-6.02114
224	-5.74067
225	-5.33586
226	-5.04952
227	-4.78291
228	-4.3985
229	-4.09654
230	-3.74826
231	-3.36435
232	-2.98592
233	-2.5938
234	-2.4197
235	-2.10317
236	-1.94284
237	-1.56881
238	-1.58748
239	-1.25526
240	-1.0186
241	-0.881722
242	-1.01686
243	-0.652718
244	-0.655004
245	-0.51683
246	-0.552362
247	-0.381244
248	-0.384924
249	-0.328073
250	-0.285975
251	-0.309553
252	-0.208082
253	-0.251415
254	-0.266576
255	-0.25061
256	-0.208436
257	-0.231221
258	-0.259322
259	-0.180481
260	-0.222686
