# Supplementary material for: How J-chain ensures the assembly of immunoglobulin IgM pentamers
Source: EMBO J. 2024 Dec 4;44(2):505–33. doi: 10.1038/s44318-024-00317-9 (PMC11729874; doi:10.1038/s44318-024-00317-9)
Supplement: Supplementary file 7 — Source data Fig. 5 [file 44318_2024_317_MOESM7_ESM.zip]

Archive with 8 entries (4 files):
- Figure 5/5A/
- Figure 5/5A/5A.tif
- Figure 5/5B/
- Figure 5/5B/5B.tif
- Figure 5/5C/
- Figure 5/5C/5C.tif
- Figure 5/5D/
- Figure 5/5D/5D.tif
