# Supplementary material for: How J-chain ensures the assembly of immunoglobulin IgM pentamers
Source: EMBO J. 2024 Dec 4;44(2):505–33. doi: 10.1038/s44318-024-00317-9 (PMC11729874; doi:10.1038/s44318-024-00317-9)
Supplement: Supplementary file 8 — Source data Fig. 6 [file 44318_2024_317_MOESM8_ESM.zip]

Archive with 16 entries (11 files):
- Figure 6/6B/
- Figure 6/6B/Halo signal extracellular.tif
- Figure 6/6B/Halo signal intracellular.tif
- Figure 6/6C/
- Figure 6/6C/Western JC extracellular.tif
- Figure 6/6C/Western JC intracellular.tif
- Figure 6/6D/
- Figure 6/6D/Halo signal.tif
- Figure 6/6E/
- Figure 6/6E/western JC.tif
- Figure 6/6F/
- Figure 6/6F/20231222 Cu4tp_JC_F62A_1.txt
- Figure 6/6F/20231222 Cu4tp_JC_I41A_1.txt
- Figure 6/6F/20231222 Cu4tp_JC_Y63A_1.txt
- Figure 6/6F/20231228 Cu4tp_1.txt
- Figure 6/6F/20231228 Cu4tp_JC_WT_C05_1.txt
