# Supplementary material for: How J-chain ensures the assembly of immunoglobulin IgM pentamers
Source: EMBO J. 2024 Dec 4;44(2):505–33. doi: 10.1038/s44318-024-00317-9 (PMC11729874; doi:10.1038/s44318-024-00317-9)
Supplement: Supplementary file 8 — Source data Fig. 6 [file 44318_2024_317_MOESM8_ESM.zip › Figure 6/6F/20231222 Cu4tp_JC_F62A_1.txt]

[Header]
Application Name	LCsolution
Version	1.25
Data File Name	D:\Xenia\JC Oligomerization\20231222 Cu4tp_JC_F62A_1.lcd
Output Date	27.12.2023
Output Time	10:32:03

[Configuration]
# of Detectors	2
Detector ID	Detector A	Detector B
Detector Name	Detector A	Detector B
# of Channels	2	1

[LC Chromatogram(Detector A-Ch1)]
Interval(msec)	500
# of Points	7201
Start Time(min)	0.000
End Time(min)	60.000
Intensity Units	mV
Intensity Multiplier	0.001
Wavelength(nm)	280
R.Time (min)	Intensity
0.00000	-6
0.00833	-6
0.01667	-1
0.02500	-3
0.03333	-4
0.04167	-6
0.05000	-9
0.05833	-11
0.06667	-12
0.07500	-11
0.08333	-10
0.09167	-9
0.10000	-11
0.10833	-14
0.11667	-17
0.12500	-17
0.13333	-14
0.14167	-10
0.15000	-7
0.15833	-4
0.16667	-1
0.17500	2
0.18333	6
0.19167	11
0.20000	13
0.20833	13
0.21667	11
0.22500	9
0.23333	8
0.24167	7
0.25000	6
0.25833	4
0.26667	0
0.27500	-5
0.28333	-12
0.29167	-19
0.30000	-24
0.30833	-26
0.31667	-25
0.32500	-22
0.33333	-17
0.34167	-12
0.35000	-8
0.35833	-5
0.36667	-2
0.37500	0
0.38333	-1
0.39167	-5
0.40000	-9
0.40833	-13
0.41667	-13
0.42500	-11
0.43333	-7
0.44167	-3
0.45000	-1
0.45833	0
0.46667	1
0.47500	3
0.48333	5
0.49167	7
0.50000	9
0.50833	9
0.51667	8
0.52500	6
0.53333	2
0.54167	-2
0.55000	-6
0.55833	-9
0.56667	-10
0.57500	-9
0.58333	-5
0.59167	-0
0.60000	4
0.60833	6
0.61667	5
0.62500	2
0.63333	-2
0.64167	-4
0.65000	-5
0.65833	-3
0.66667	-1
0.67500	1
0.68333	3
0.69167	5
0.70000	7
0.70833	9
0.71667	10
0.72500	10
0.73333	9
0.74167	7
0.75000	6
0.75833	4
0.76667	3
0.77500	2
0.78333	2
0.79167	1
0.80000	-1
0.80833	-5
0.81667	-9
0.82500	-12
0.83333	-13
0.84167	-13
0.85000	-11
0.85833	-9
0.86667	-9
0.87500	-10
0.88333	-11
0.89167	-10
0.90000	-8
0.90833	-7
0.91667	-6
0.92500	-7
0.93333	-7
0.94167	-7
0.95000	-8
0.95833	-9
0.96667	-11
0.97500	-16
0.98333	-20
0.99167	-25
1.00000	-28
1.00833	-29
1.01667	-26
1.02500	-21
1.03333	-14
1.04167	-8
1.05000	-4
1.05833	-2
1.06667	-1
1.07500	0
1.08333	0
1.09167	0
1.10000	-1
1.10833	-3
1.11667	-5
1.12500	-6
1.13333	-6
1.14167	-4
1.15000	-2
1.15833	1
1.16667	3
1.17500	4
1.18333	3
1.19167	1
1.20000	-0
1.20833	-3
1.21667	-5
1.22500	-7
1.23333	-9
1.24167	-9
1.25000	-7
1.25833	-4
1.26667	-1
1.27500	0
1.28333	-1
1.29167	-3
1.30000	-6
1.30833	-8
1.31667	-7
1.32500	-6
1.33333	-5
1.34167	-3
1.35000	-1
1.35833	1
1.36667	2
1.37500	2
1.38333	2
1.39167	2
1.40000	1
1.40833	0
1.41667	-1
1.42500	-3
1.43333	-5
1.44167	-6
1.45000	-6
1.45833	-6
1.46667	-4
1.47500	-3
1.48333	-3
1.49167	-4
1.50000	-6
1.50833	-8
1.51667	-10
1.52500	-11
1.53333	-11
1.54167	-11
1.55000	-12
1.55833	-13
1.56667	-15
1.57500	-17
1.58333	-18
1.59167	-18
1.60000	-18
1.60833	-18
1.61667	-18
1.62500	-18
1.63333	-19
1.64167	-20
1.65000	-19
1.65833	-18
1.66667	-16
1.67500	-12
1.68333	-9
1.69167	-7
1.70000	-5
1.70833	-3
1.71667	-2
1.72500	-0
1.73333	-0
1.74167	-2
1.75000	-7
1.75833	-12
1.76667	-16
1.77500	-18
1.78333	-17
1.79167	-13
1.80000	-10
1.80833	-8
1.81667	-8
1.82500	-9
1.83333	-9
1.84167	-7
1.85000	-4
1.85833	-1
1.86667	-1
1.87500	-2
1.88333	-5
1.89167	-9
1.90000	-13
1.90833	-15
1.91667	-15
1.92500	-14
1.93333	-13
1.94167	-11
1.95000	-9
1.95833	-8
1.96667	-8
1.97500	-9
1.98333	-10
1.99167	-9
2.00000	-7
2.00833	-5
2.01667	-3
2.02500	-2
2.03333	-2
2.04167	-4
2.05000	-5
2.05833	-6
2.06667	-8
2.07500	-11
2.08333	-14
2.09167	-15
2.10000	-16
2.10833	-15
2.11667	-13
2.12500	-11
2.13333	-10
2.14167	-9
2.15000	-9
2.15833	-8
2.16667	-8
2.17500	-7
2.18333	-7
2.19167	-8
2.20000	-9
2.20833	-9
2.21667	-8
2.22500	-7
2.23333	-7
2.24167	-9
2.25000	-13
2.25833	-17
2.26667	-20
2.27500	-22
2.28333	-22
2.29167	-19
2.30000	-15
2.30833	-10
2.31667	-5
2.32500	-2
2.33333	-1
2.34167	-2
2.35000	-3
2.35833	-5
2.36667	-6
2.37500	-7
2.38333	-9
2.39167	-11
2.40000	-12
2.40833	-14
2.41667	-15
2.42500	-15
2.43333	-14
2.44167	-13
2.45000	-11
2.45833	-8
2.46667	-6
2.47500	-4
2.48333	-3
2.49167	-4
2.50000	-6
2.50833	-7
2.51667	-8
2.52500	-8
2.53333	-6
2.54167	-3
2.55000	-0
2.55833	2
2.56667	4
2.57500	6
2.58333	8
2.59167	9
2.60000	9
2.60833	8
2.61667	4
2.62500	-0
2.63333	-6
2.64167	-11
2.65000	-14
2.65833	-16
2.66667	-16
2.67500	-14
2.68333	-11
2.69167	-9
2.70000	-8
2.70833	-6
2.71667	-5
2.72500	-6
2.73333	-7
2.74167	-9
2.75000	-11
2.75833	-12
2.76667	-13
2.77500	-12
2.78333	-12
2.79167	-14
2.80000	-16
2.80833	-17
2.81667	-17
2.82500	-16
2.83333	-16
2.84167	-17
2.85000	-17
2.85833	-16
2.86667	-15
2.87500	-14
2.88333	-14
2.89167	-14
2.90000	-15
2.90833	-15
2.91667	-15
2.92500	-14
2.93333	-12
2.94167	-11
2.95000	-11
2.95833	-11
2.96667	-11
2.97500	-11
2.98333	-10
2.99167	-9
3.00000	-8
3.00833	-7
3.01667	-7
3.02500	-7
3.03333	-7
3.04167	-7
3.05000	-8
3.05833	-6
3.06667	-4
3.07500	-0
3.08333	2
3.09167	2
3.10000	1
3.10833	-1
3.11667	-4
3.12500	-4
3.13333	-3
3.14167	-1
3.15000	2
3.15833	3
3.16667	3
3.17500	1
3.18333	-4
3.19167	-11
3.20000	-16
3.20833	-19
3.21667	-18
3.22500	-15
3.23333	-11
3.24167	-7
3.25000	-5
3.25833	-5
3.26667	-5
3.27500	-6
3.28333	-8
3.29167	-9
3.30000	-10
3.30833	-11
3.31667	-10
3.32500	-9
3.33333	-8
3.34167	-8
3.35000	-10
3.35833	-13
3.36667	-18
3.37500	-22
3.38333	-26
3.39167	-26
3.40000	-26
3.40833	-26
3.41667	-25
3.42500	-23
3.43333	-18
3.44167	-11
3.45000	-5
3.45833	1
3.46667	4
3.47500	5
3.48333	3
3.49167	2
3.50000	-0
3.50833	-1
3.51667	-1
3.52500	-1
3.53333	-0
3.54167	-1
3.55000	-3
3.55833	-7
3.56667	-10
3.57500	-12
3.58333	-13
3.59167	-13
3.60000	-12
3.60833	-12
3.61667	-13
3.62500	-13
3.63333	-12
3.64167	-10
3.65000	-9
3.65833	-9
3.66667	-11
3.67500	-13
3.68333	-15
3.69167	-15
3.70000	-16
3.70833	-19
3.71667	-23
3.72500	-27
3.73333	-32
3.74167	-33
3.75000	-31
3.75833	-26
3.76667	-21
3.77500	-17
3.78333	-13
3.79167	-11
3.80000	-10
3.80833	-7
3.81667	-4
3.82500	-1
3.83333	1
3.84167	2
3.85000	1
3.85833	-3
3.86667	-8
3.87500	-14
3.88333	-17
3.89167	-19
3.90000	-18
3.90833	-17
3.91667	-15
3.92500	-13
3.93333	-11
3.94167	-10
3.95000	-10
3.95833	-10
3.96667	-10
3.97500	-8
3.98333	-6
3.99167	-3
4.00000	-1
4.00833	-2
4.01667	-5
4.02500	-10
4.03333	-17
4.04167	-24
4.05000	-31
4.05833	-37
4.06667	-41
4.07500	-43
4.08333	-43
4.09167	-41
4.10000	-37
4.10833	-32
4.11667	-27
4.12500	-22
4.13333	-18
4.14167	-16
4.15000	-16
4.15833	-18
4.16667	-22
4.17500	-26
4.18333	-28
4.19167	-28
4.20000	-27
4.20833	-24
4.21667	-22
4.22500	-21
4.23333	-22
4.24167	-24
4.25000	-25
4.25833	-26
4.26667	-25
4.27500	-22
4.28333	-18
4.29167	-12
4.30000	-7
4.30833	-4
4.31667	-5
4.32500	-10
4.33333	-19
4.34167	-27
4.35000	-32
4.35833	-33
4.36667	-32
4.37500	-28
4.38333	-24
4.39167	-22
4.40000	-22
4.40833	-22
4.41667	-22
4.42500	-23
4.43333	-22
4.44167	-20
4.45000	-16
4.45833	-11
4.46667	-6
4.47500	-2
4.48333	-0
4.49167	-2
4.50000	-5
4.50833	-9
4.51667	-13
4.52500	-16
4.53333	-19
4.54167	-21
4.55000	-22
4.55833	-22
4.56667	-20
4.57500	-18
4.58333	-15
4.59167	-13
4.60000	-12
4.60833	-13
4.61667	-16
4.62500	-18
4.63333	-18
4.64167	-16
4.65000	-12
4.65833	-9
4.66667	-7
4.67500	-8
4.68333	-10
4.69167	-11
4.70000	-12
4.70833	-11
4.71667	-11
4.72500	-12
4.73333	-16
4.74167	-20
4.75000	-24
4.75833	-26
4.76667	-26
4.77500	-24
4.78333	-20
4.79167	-16
4.80000	-12
4.80833	-9
4.81667	-8
4.82500	-8
4.83333	-10
4.84167	-14
4.85000	-18
4.85833	-22
4.86667	-26
4.87500	-30
4.88333	-33
4.89167	-33
4.90000	-32
4.90833	-28
4.91667	-23
4.92500	-19
4.93333	-16
4.94167	-15
4.95000	-16
4.95833	-18
4.96667	-17
4.97500	-14
4.98333	-10
4.99167	-8
5.00000	-6
5.00833	-7
5.01667	-8
5.02500	-7
5.03333	-4
5.04167	-2
5.05000	-2
5.05833	-4
5.06667	-5
5.07500	-5
5.08333	-4
5.09167	-1
5.10000	0
5.10833	-0
5.11667	-3
5.12500	-5
5.13333	-7
5.14167	-7
5.15000	-8
5.15833	-8
5.16667	-9
5.17500	-11
5.18333	-13
5.19167	-14
5.20000	-15
5.20833	-15
5.21667	-14
5.22500	-13
5.23333	-11
5.24167	-10
5.25000	-9
5.25833	-8
5.26667	-8
5.27500	-9
5.28333	-11
5.29167	-13
5.30000	-15
5.30833	-17
5.31667	-18
5.32500	-18
5.33333	-17
5.34167	-15
5.35000	-10
5.35833	-5
5.36667	-2
5.37500	-2
5.38333	-3
5.39167	-6
5.40000	-10
5.40833	-13
5.41667	-16
5.42500	-18
5.43333	-20
5.44167	-21
5.45000	-20
5.45833	-18
5.46667	-17
5.47500	-19
5.48333	-22
5.49167	-25
5.50000	-26
5.50833	-25
5.51667	-22
5.52500	-19
5.53333	-16
5.54167	-14
5.55000	-12
5.55833	-10
5.56667	-9
5.57500	-11
5.58333	-14
5.59167	-18
5.60000	-22
5.60833	-25
5.61667	-28
5.62500	-28
5.63333	-27
5.64167	-25
5.65000	-23
5.65833	-19
5.66667	-15
5.67500	-11
5.68333	-8
5.69167	-7
5.70000	-8
5.70833	-12
5.71667	-17
5.72500	-22
5.73333	-24
5.74167	-24
5.75000	-21
5.75833	-16
5.76667	-11
5.77500	-6
5.78333	-1
5.79167	1
5.80000	1
5.80833	-1
5.81667	-5
5.82500	-10
5.83333	-15
5.84167	-20
5.85000	-22
5.85833	-21
5.86667	-18
5.87500	-14
5.88333	-10
5.89167	-8
5.90000	-8
5.90833	-8
5.91667	-10
5.92500	-13
5.93333	-15
5.94167	-18
5.95000	-19
5.95833	-20
5.96667	-19
5.97500	-18
5.98333	-18
5.99167	-20
6.00000	-22
6.00833	-23
6.01667	-22
6.02500	-20
6.03333	-18
6.04167	-15
6.05000	-13
6.05833	-11
6.06667	-10
6.07500	-10
6.08333	-11
6.09167	-12
6.10000	-13
6.10833	-13
6.11667	-13
6.12500	-13
6.13333	-16
6.14167	-19
6.15000	-21
6.15833	-23
6.16667	-22
6.17500	-20
6.18333	-17
6.19167	-14
6.20000	-12
6.20833	-12
6.21667	-13
6.22500	-17
6.23333	-21
6.24167	-25
6.25000	-25
6.25833	-22
6.26667	-19
6.27500	-14
6.28333	-12
6.29167	-11
6.30000	-12
6.30833	-15
6.31667	-17
6.32500	-19
6.33333	-20
6.34167	-21
6.35000	-20
6.35833	-17
6.36667	-15
6.37500	-12
6.38333	-10
6.39167	-10
6.40000	-12
6.40833	-16
6.41667	-20
6.42500	-25
6.43333	-30
6.44167	-34
6.45000	-34
6.45833	-31
6.46667	-26
6.47500	-20
6.48333	-15
6.49167	-14
6.50000	-13
6.50833	-12
6.51667	-10
6.52500	-8
6.53333	-4
6.54167	0
6.55000	3
6.55833	4
6.56667	2
6.57500	-3
6.58333	-8
6.59167	-14
6.60000	-17
6.60833	-18
6.61667	-16
6.62500	-14
6.63333	-13
6.64167	-13
6.65000	-14
6.65833	-16
6.66667	-18
6.67500	-18
6.68333	-18
6.69167	-17
6.70000	-16
6.70833	-16
6.71667	-17
6.72500	-17
6.73333	-17
6.74167	-15
6.75000	-12
6.75833	-9
6.76667	-7
6.77500	-6
6.78333	-8
6.79167	-12
6.80000	-16
6.80833	-18
6.81667	-18
6.82500	-17
6.83333	-17
6.84167	-17
6.85000	-16
6.85833	-15
6.86667	-14
6.87500	-13
6.88333	-14
6.89167	-16
6.90000	-19
6.90833	-22
6.91667	-25
6.92500	-25
6.93333	-24
6.94167	-23
6.95000	-22
6.95833	-21
6.96667	-21
6.97500	-19
6.98333	-17
6.99167	-15
7.00000	-14
7.00833	-13
7.01667	-14
7.02500	-14
7.03333	-13
7.04167	-11
7.05000	-10
7.05833	-9
7.06667	-8
7.07500	-8
7.08333	-9
7.09167	-12
7.10000	-15
7.10833	-18
7.11667	-19
7.12500	-20
7.13333	-18
7.14167	-16
7.15000	-16
7.15833	-19
7.16667	-22
7.17500	-24
7.18333	-25
7.19167	-25
7.20000	-23
7.20833	-20
7.21667	-16
7.22500	-11
7.23333	-7
7.24167	-4
7.25000	-3
7.25833	-3
7.26667	-4
7.27500	-4
7.28333	-5
7.29167	-6
7.30000	-10
7.30833	-13
7.31667	-15
7.32500	-15
7.33333	-13
7.34167	-10
7.35000	-9
7.35833	-11
7.36667	-15
7.37500	-20
7.38333	-24
7.39167	-25
7.40000	-25
7.40833	-23
7.41667	-20
7.42500	-18
7.43333	-15
7.44167	-12
7.45000	-9
7.45833	-6
7.46667	-3
7.47500	-2
7.48333	-1
7.49167	-2
7.50000	-5
7.50833	-10
7.51667	-15
7.52500	-19
7.53333	-22
7.54167	-24
7.55000	-24
7.55833	-25
7.56667	-26
7.57500	-29
7.58333	-32
7.59167	-34
7.60000	-35
7.60833	-36
7.61667	-36
7.62500	-33
7.63333	-27
7.64167	-21
7.65000	-15
7.65833	-10
7.66667	-9
7.67500	-10
7.68333	-12
7.69167	-15
7.70000	-18
7.70833	-21
7.71667	-22
7.72500	-22
7.73333	-19
7.74167	-15
7.75000	-12
7.75833	-10
7.76667	-10
7.77500	-12
7.78333	-14
7.79167	-17
7.80000	-20
7.80833	-19
7.81667	-15
7.82500	-11
7.83333	-6
7.84167	-3
7.85000	-3
7.85833	-5
7.86667	-7
7.87500	-10
7.88333	-10
7.89167	-8
7.90000	-6
7.90833	-4
7.91667	-4
7.92500	-5
7.93333	-8
7.94167	-9
7.95000	-9
7.95833	-8
7.96667	-8
7.97500	-10
7.98333	-11
7.99167	-13
8.00000	-13
8.00833	-13
8.01667	-12
8.02500	-14
8.03333	-17
8.04167	-19
8.05000	-20
8.05833	-19
8.06667	-17
8.07500	-15
8.08333	-13
8.09167	-13
8.10000	-13
8.10833	-14
8.11667	-16
8.12500	-16
8.13333	-16
8.14167	-15
8.15000	-15
8.15833	-15
8.16667	-17
8.17500	-21
8.18333	-25
8.19167	-28
8.20000	-31
8.20833	-31
8.21667	-30
8.22500	-29
8.23333	-29
8.24167	-30
8.25000	-31
8.25833	-31
8.26667	-31
8.27500	-28
8.28333	-26
8.29167	-25
8.30000	-24
8.30833	-23
8.31667	-21
8.32500	-20
8.33333	-20
8.34167	-22
8.35000	-24
8.35833	-25
8.36667	-25
8.37500	-23
8.38333	-19
8.39167	-16
8.40000	-13
8.40833	-11
8.41667	-12
8.42500	-15
8.43333	-20
8.44167	-25
8.45000	-28
8.45833	-28
8.46667	-25
8.47500	-21
8.48333	-18
8.49167	-18
8.50000	-20
8.50833	-21
8.51667	-22
8.52500	-22
8.53333	-21
8.54167	-20
8.55000	-20
8.55833	-21
8.56667	-22
8.57500	-23
8.58333	-23
8.59167	-24
8.60000	-25
8.60833	-26
8.61667	-28
8.62500	-30
8.63333	-32
8.64167	-33
8.65000	-32
8.65833	-31
8.66667	-30
8.67500	-31
8.68333	-33
8.69167	-34
8.70000	-33
8.70833	-30
8.71667	-24
8.72500	-19
8.73333	-16
8.74167	-13
8.75000	-12
8.75833	-11
8.76667	-11
8.77500	-9
8.78333	-8
8.79167	-7
8.80000	-8
8.80833	-12
8.81667	-18
8.82500	-24
8.83333	-27
8.84167	-27
8.85000	-24
8.85833	-19
8.86667	-15
8.87500	-13
8.88333	-13
8.89167	-15
8.90000	-18
8.90833	-21
8.91667	-25
8.92500	-27
8.93333	-28
8.94167	-27
8.95000	-27
8.95833	-28
8.96667	-29
8.97500	-31
8.98333	-33
8.99167	-33
9.00000	-32
9.00833	-30
9.01667	-26
9.02500	-23
9.03333	-21
9.04167	-20
9.05000	-20
9.05833	-22
9.06667	-23
9.07500	-23
9.08333	-24
9.09167	-24
9.10000	-25
9.10833	-25
9.11667	-23
9.12500	-19
9.13333	-15
9.14167	-13
9.15000	-14
9.15833	-19
9.16667	-23
9.17500	-27
9.18333	-28
9.19167	-27
9.20000	-25
9.20833	-24
9.21667	-24
9.22500	-24
9.23333	-23
9.24167	-22
9.25000	-22
9.25833	-24
9.26667	-26
9.27500	-29
9.28333	-28
9.29167	-25
9.30000	-21
9.30833	-17
9.31667	-15
9.32500	-15
9.33333	-17
9.34167	-19
9.35000	-21
9.35833	-21
9.36667	-19
9.37500	-17
9.38333	-16
9.39167	-18
9.40000	-20
9.40833	-22
9.41667	-24
9.42500	-24
9.43333	-22
9.44167	-21
9.45000	-20
9.45833	-20
9.46667	-18
9.47500	-15
9.48333	-10
9.49167	-6
9.50000	-4
9.50833	-5
9.51667	-9
9.52500	-13
9.53333	-16
9.54167	-19
9.55000	-21
9.55833	-21
9.56667	-21
9.57500	-21
9.58333	-22
9.59167	-24
9.60000	-26
9.60833	-27
9.61667	-28
9.62500	-26
9.63333	-22
9.64167	-18
9.65000	-15
9.65833	-14
9.66667	-15
9.67500	-18
9.68333	-20
9.69167	-22
9.70000	-23
9.70833	-21
9.71667	-18
9.72500	-14
9.73333	-10
9.74167	-7
9.75000	-6
9.75833	-7
9.76667	-8
9.77500	-11
9.78333	-15
9.79167	-19
9.80000	-23
9.80833	-26
9.81667	-28
9.82500	-28
9.83333	-26
9.84167	-23
9.85000	-20
9.85833	-18
9.86667	-16
9.87500	-15
9.88333	-15
9.89167	-16
9.90000	-19
9.90833	-19
9.91667	-18
9.92500	-17
9.93333	-16
9.94167	-17
9.95000	-19
9.95833	-20
9.96667	-20
9.97500	-18
9.98333	-16
9.99167	-16
10.00000	-18
10.00833	-23
10.01667	-28
10.02500	-33
10.03333	-35
10.04167	-35
10.05000	-34
10.05833	-33
10.06667	-35
10.07500	-39
10.08333	-43
10.09167	-46
10.10000	-47
10.10833	-45
10.11667	-41
10.12500	-38
10.13333	-35
10.14167	-32
10.15000	-30
10.15833	-26
10.16667	-23
10.17500	-19
10.18333	-17
10.19167	-16
10.20000	-17
10.20833	-19
10.21667	-20
10.22500	-23
10.23333	-25
10.24167	-26
10.25000	-26
10.25833	-26
10.26667	-25
10.27500	-24
10.28333	-23
10.29167	-23
10.30000	-23
10.30833	-24
10.31667	-25
10.32500	-25
10.33333	-22
10.34167	-19
10.35000	-17
10.35833	-15
10.36667	-15
10.37500	-15
10.38333	-16
10.39167	-15
10.40000	-14
10.40833	-15
10.41667	-18
10.42500	-24
10.43333	-30
10.44167	-35
10.45000	-40
10.45833	-44
10.46667	-44
10.47500	-43
10.48333	-39
10.49167	-33
10.50000	-27
10.50833	-23
10.51667	-19
10.52500	-18
10.53333	-20
10.54167	-22
10.55000	-24
10.55833	-26
10.56667	-28
10.57500	-28
10.58333	-28
10.59167	-30
10.60000	-31
10.60833	-34
10.61667	-36
10.62500	-38
10.63333	-38
10.64167	-37
10.65000	-35
10.65833	-33
10.66667	-31
10.67500	-29
10.68333	-28
10.69167	-29
10.70000	-29
10.70833	-28
10.71667	-26
10.72500	-25
10.73333	-23
10.74167	-23
10.75000	-25
10.75833	-28
10.76667	-32
10.77500	-34
10.78333	-35
10.79167	-32
10.80000	-29
10.80833	-26
10.81667	-25
10.82500	-24
10.83333	-24
10.84167	-24
10.85000	-25
10.85833	-26
10.86667	-28
10.87500	-30
10.88333	-31
10.89167	-30
10.90000	-28
10.90833	-27
10.91667	-27
10.92500	-27
10.93333	-27
10.94167	-25
10.95000	-23
10.95833	-19
10.96667	-17
10.97500	-17
10.98333	-18
10.99167	-20
11.00000	-20
11.00833	-18
11.01667	-15
11.02500	-13
11.03333	-13
11.04167	-14
11.05000	-18
11.05833	-21
11.06667	-21
11.07500	-20
11.08333	-18
11.09167	-17
11.10000	-18
11.10833	-20
11.11667	-21
11.12500	-23
11.13333	-24
11.14167	-25
11.15000	-26
11.15833	-27
11.16667	-27
11.17500	-27
11.18333	-25
11.19167	-22
11.20000	-20
11.20833	-20
11.21667	-21
11.22500	-24
11.23333	-29
11.24167	-34
11.25000	-37
11.25833	-37
11.26667	-37
11.27500	-35
11.28333	-33
11.29167	-31
11.30000	-29
11.30833	-27
11.31667	-28
11.32500	-29
11.33333	-31
11.34167	-32
11.35000	-32
11.35833	-30
11.36667	-28
11.37500	-27
11.38333	-27
11.39167	-29
11.40000	-32
11.40833	-35
11.41667	-37
11.42500	-37
11.43333	-36
11.44167	-33
11.45000	-30
11.45833	-27
11.46667	-25
11.47500	-24
11.48333	-24
11.49167	-24
11.50000	-23
11.50833	-22
11.51667	-20
11.52500	-21
11.53333	-25
11.54167	-28
11.55000	-30
11.55833	-32
11.56667	-32
11.57500	-32
11.58333	-32
11.59167	-32
11.60000	-33
11.60833	-34
11.61667	-34
11.62500	-34
11.63333	-33
11.64167	-31
11.65000	-28
11.65833	-25
11.66667	-23
11.67500	-22
11.68333	-23
11.69167	-24
11.70000	-25
11.70833	-26
11.71667	-27
11.72500	-28
11.73333	-28
11.74167	-29
11.75000	-31
11.75833	-33
11.76667	-35
11.77500	-35
11.78333	-35
11.79167	-34
11.80000	-32
11.80833	-30
11.81667	-28
11.82500	-26
11.83333	-23
11.84167	-21
11.85000	-20
11.85833	-20
11.86667	-23
11.87500	-28
11.88333	-33
11.89167	-38
11.90000	-41
11.90833	-42
11.91667	-41
11.92500	-38
11.93333	-33
11.94167	-28
11.95000	-25
11.95833	-25
11.96667	-25
11.97500	-26
11.98333	-27
11.99167	-27
12.00000	-26
12.00833	-28
12.01667	-31
12.02500	-34
12.03333	-38
12.04167	-41
12.05000	-43
12.05833	-44
12.06667	-43
12.07500	-40
12.08333	-37
12.09167	-32
12.10000	-28
12.10833	-26
12.11667	-25
12.12500	-24
12.13333	-23
12.14167	-22
12.15000	-22
12.15833	-23
12.16667	-26
12.17500	-28
12.18333	-31
12.19167	-33
12.20000	-34
12.20833	-36
12.21667	-37
12.22500	-38
12.23333	-39
12.24167	-38
12.25000	-34
12.25833	-30
12.26667	-27
12.27500	-26
12.28333	-27
12.29167	-30
12.30000	-34
12.30833	-37
12.31667	-40
12.32500	-42
12.33333	-42
12.34167	-41
12.35000	-39
12.35833	-37
12.36667	-35
12.37500	-34
12.38333	-32
12.39167	-31
12.40000	-29
12.40833	-28
12.41667	-26
12.42500	-24
12.43333	-21
12.44167	-19
12.45000	-18
12.45833	-19
12.46667	-21
12.47500	-23
12.48333	-25
12.49167	-27
12.50000	-28
12.50833	-29
12.51667	-29
12.52500	-29
12.53333	-29
12.54167	-27
12.55000	-26
12.55833	-26
12.56667	-26
12.57500	-26
12.58333	-25
12.59167	-25
12.60000	-25
12.60833	-27
12.61667	-29
12.62500	-32
12.63333	-33
12.64167	-33
12.65000	-35
12.65833	-37
12.66667	-39
12.67500	-40
12.68333	-39
12.69167	-33
12.70000	-27
12.70833	-22
12.71667	-20
12.72500	-21
12.73333	-24
12.74167	-27
12.75000	-28
12.75833	-28
12.76667	-28
12.77500	-27
12.78333	-26
12.79167	-23
12.80000	-21
12.80833	-19
12.81667	-20
12.82500	-22
12.83333	-24
12.84167	-26
12.85000	-28
12.85833	-28
12.86667	-27
12.87500	-26
12.88333	-24
12.89167	-24
12.90000	-25
12.90833	-25
12.91667	-25
12.92500	-24
12.93333	-23
12.94167	-24
12.95000	-26
12.95833	-29
12.96667	-29
12.97500	-28
12.98333	-26
12.99167	-24
13.00000	-23
13.00833	-25
13.01667	-28
13.02500	-31
13.03333	-33
13.04167	-33
13.05000	-31
13.05833	-27
13.06667	-23
13.07500	-17
13.08333	-13
13.09167	-10
13.10000	-9
13.10833	-10
13.11667	-14
13.12500	-18
13.13333	-22
13.14167	-26
13.15000	-29
13.15833	-32
13.16667	-33
13.17500	-32
13.18333	-30
13.19167	-28
13.20000	-26
13.20833	-27
13.21667	-28
13.22500	-31
13.23333	-32
13.24167	-33
13.25000	-35
13.25833	-35
13.26667	-34
13.27500	-31
13.28333	-29
13.29167	-29
13.30000	-30
13.30833	-31
13.31667	-31
13.32500	-32
13.33333	-31
13.34167	-30
13.35000	-30
13.35833	-31
13.36667	-32
13.37500	-33
13.38333	-34
13.39167	-34
13.40000	-32
13.40833	-29
13.41667	-25
13.42500	-22
13.43333	-20
13.44167	-21
13.45000	-24
13.45833	-29
13.46667	-33
13.47500	-36
13.48333	-36
13.49167	-33
13.50000	-28
13.50833	-23
13.51667	-17
13.52500	-15
13.53333	-14
13.54167	-16
13.55000	-18
13.55833	-19
13.56667	-19
13.57500	-18
13.58333	-17
13.59167	-18
13.60000	-20
13.60833	-22
13.61667	-23
13.62500	-23
13.63333	-20
13.64167	-16
13.65000	-13
13.65833	-11
13.66667	-11
13.67500	-12
13.68333	-13
13.69167	-15
13.70000	-17
13.70833	-19
13.71667	-20
13.72500	-21
13.73333	-20
13.74167	-19
13.75000	-18
13.75833	-16
13.76667	-15
13.77500	-16
13.78333	-17
13.79167	-18
13.80000	-18
13.80833	-17
13.81667	-15
13.82500	-15
13.83333	-19
13.84167	-23
13.85000	-29
13.85833	-33
13.86667	-34
13.87500	-32
13.88333	-30
13.89167	-27
13.90000	-26
13.90833	-26
13.91667	-28
13.92500	-28
13.93333	-27
13.94167	-24
13.95000	-21
13.95833	-19
13.96667	-19
13.97500	-22
13.98333	-25
13.99167	-25
14.00000	-23
14.00833	-20
14.01667	-17
14.02500	-15
14.03333	-16
14.04167	-18
14.05000	-19
14.05833	-21
14.06667	-23
14.07500	-26
14.08333	-29
14.09167	-32
14.10000	-32
14.10833	-29
14.11667	-24
14.12500	-19
14.13333	-15
14.14167	-11
14.15000	-8
14.15833	-5
14.16667	-2
14.17500	0
14.18333	1
14.19167	-0
14.20000	-2
14.20833	-2
14.21667	-1
14.22500	1
14.23333	1
14.24167	1
14.25000	-0
14.25833	-2
14.26667	-5
14.27500	-9
14.28333	-13
14.29167	-17
14.30000	-21
14.30833	-23
14.31667	-24
14.32500	-24
14.33333	-24
14.34167	-24
14.35000	-25
14.35833	-26
14.36667	-26
14.37500	-25
14.38333	-24
14.39167	-24
14.40000	-24
14.40833	-25
14.41667	-26
14.42500	-26
14.43333	-25
14.44167	-22
14.45000	-17
14.45833	-11
14.46667	-6
14.47500	-0
14.48333	4
14.49167	6
14.50000	6
14.50833	5
14.51667	3
14.52500	2
14.53333	0
14.54167	-1
14.55000	-2
14.55833	-3
14.56667	-5
14.57500	-10
14.58333	-14
14.59167	-16
14.60000	-16
14.60833	-16
14.61667	-15
14.62500	-14
14.63333	-12
14.64167	-8
14.65000	-6
14.65833	-5
14.66667	-7
14.67500	-11
14.68333	-15
14.69167	-18
14.70000	-21
14.70833	-22
14.71667	-22
14.72500	-20
14.73333	-17
14.74167	-13
14.75000	-10
14.75833	-7
14.76667	-4
14.77500	-4
14.78333	-3
14.79167	-3
14.80000	-3
14.80833	-4
14.81667	-7
14.82500	-11
14.83333	-14
14.84167	-16
14.85000	-16
14.85833	-13
14.86667	-8
14.87500	-3
14.88333	-0
14.89167	-1
14.90000	-4
14.90833	-8
14.91667	-10
14.92500	-10
14.93333	-9
14.94167	-8
14.95000	-9
14.95833	-12
14.96667	-16
14.97500	-17
14.98333	-18
14.99167	-17
15.00000	-16
15.00833	-17
15.01667	-20
15.02500	-22
15.03333	-22
15.04167	-20
15.05000	-18
15.05833	-15
15.06667	-13
15.07500	-12
15.08333	-13
15.09167	-14
15.10000	-17
15.10833	-20
15.11667	-23
15.12500	-25
15.13333	-26
15.14167	-27
15.15000	-27
15.15833	-29
15.16667	-29
15.17500	-28
15.18333	-25
15.19167	-21
15.20000	-17
15.20833	-15
15.21667	-15
15.22500	-16
15.23333	-16
15.24167	-15
15.25000	-14
15.25833	-13
15.26667	-13
15.27500	-12
15.28333	-12
15.29167	-11
15.30000	-12
15.30833	-12
15.31667	-14
15.32500	-15
15.33333	-14
15.34167	-12
15.35000	-11
15.35833	-11
15.36667	-12
15.37500	-16
15.38333	-20
15.39167	-24
15.40000	-28
15.40833	-30
15.41667	-32
15.42500	-33
15.43333	-31
15.44167	-27
15.45000	-22
15.45833	-18
15.46667	-16
15.47500	-17
15.48333	-20
15.49167	-22
15.50000	-24
15.50833	-24
15.51667	-23
15.52500	-21
15.53333	-20
15.54167	-20
15.55000	-20
15.55833	-19
15.56667	-18
15.57500	-17
15.58333	-16
15.59167	-16
15.60000	-17
15.60833	-17
15.61667	-17
15.62500	-18
15.63333	-19
15.64167	-21
15.65000	-20
15.65833	-18
15.66667	-13
15.67500	-7
15.68333	-4
15.69167	-5
15.70000	-8
15.70833	-12
15.71667	-16
15.72500	-17
15.73333	-16
15.74167	-15
15.75000	-14
15.75833	-14
15.76667	-15
15.77500	-15
15.78333	-15
15.79167	-15
15.80000	-14
15.80833	-13
15.81667	-11
15.82500	-10
15.83333	-10
15.84167	-9
15.85000	-7
15.85833	-5
15.86667	-3
15.87500	-3
15.88333	-6
15.89167	-10
15.90000	-13
15.90833	-14
15.91667	-12
15.92500	-7
15.93333	-2
15.94167	3
15.95000	4
15.95833	2
15.96667	-1
15.97500	-3
15.98333	-6
15.99167	-8
16.00000	-11
16.00833	-13
16.01667	-14
16.02500	-14
16.03333	-12
16.04167	-8
16.05000	-6
16.05833	-6
16.06667	-8
16.07500	-11
16.08333	-14
16.09167	-16
16.10000	-18
16.10833	-18
16.11667	-18
16.12500	-18
16.13333	-18
16.14167	-18
16.15000	-19
16.15833	-20
16.16667	-20
16.17500	-18
16.18333	-15
16.19167	-13
16.20000	-12
16.20833	-13
16.21667	-15
16.22500	-16
16.23333	-15
16.24167	-12
16.25000	-10
16.25833	-8
16.26667	-7
16.27500	-8
16.28333	-8
16.29167	-7
16.30000	-5
16.30833	-4
16.31667	-4
16.32500	-6
16.33333	-8
16.34167	-9
16.35000	-10
16.35833	-10
16.36667	-10
16.37500	-11
16.38333	-13
16.39167	-15
16.40000	-16
16.40833	-16
16.41667	-16
16.42500	-15
16.43333	-14
16.44167	-14
16.45000	-14
16.45833	-15
16.46667	-17
16.47500	-19
16.48333	-21
16.49167	-21
16.50000	-18
16.50833	-13
16.51667	-6
16.52500	0
16.53333	6
16.54167	9
16.55000	11
16.55833	12
16.56667	10
16.57500	7
16.58333	4
16.59167	1
16.60000	-1
16.60833	-4
16.61667	-6
16.62500	-10
16.63333	-13
16.64167	-15
16.65000	-14
16.65833	-12
16.66667	-9
16.67500	-6
16.68333	-4
16.69167	-5
16.70000	-6
16.70833	-7
16.71667	-6
16.72500	-5
16.73333	-5
16.74167	-7
16.75000	-10
16.75833	-14
16.76667	-17
16.77500	-18
16.78333	-19
16.79167	-20
16.80000	-21
16.80833	-22
16.81667	-21
16.82500	-18
16.83333	-14
16.84167	-11
16.85000	-10
16.85833	-12
16.86667	-16
16.87500	-21
16.88333	-24
16.89167	-26
16.90000	-25
16.90833	-23
16.91667	-20
16.92500	-18
16.93333	-15
16.94167	-12
16.95000	-10
16.95833	-8
16.96667	-6
16.97500	-4
16.98333	-4
16.99167	-5
17.00000	-7
17.00833	-9
17.01667	-11
17.02500	-11
17.03333	-8
17.04167	-6
17.05000	-4
17.05833	-3
17.06667	-4
17.07500	-7
17.08333	-10
17.09167	-12
17.10000	-14
17.10833	-16
17.11667	-17
17.12500	-20
17.13333	-22
17.14167	-23
17.15000	-21
17.15833	-15
17.16667	-10
17.17500	-4
17.18333	0
17.19167	3
17.20000	4
17.20833	5
17.21667	7
17.22500	8
17.23333	8
17.24167	7
17.25000	5
17.25833	3
17.26667	-0
17.27500	-4
17.28333	-7
17.29167	-8
17.30000	-9
17.30833	-10
17.31667	-11
17.32500	-12
17.33333	-13
17.34167	-12
17.35000	-8
17.35833	-3
17.36667	1
17.37500	4
17.38333	4
17.39167	2
17.40000	-1
17.40833	-2
17.41667	0
17.42500	3
17.43333	7
17.44167	10
17.45000	10
17.45833	8
17.46667	4
17.47500	-1
17.48333	-4
17.49167	-7
17.50000	-7
17.50833	-6
17.51667	-5
17.52500	-2
17.53333	0
17.54167	3
17.55000	6
17.55833	8
17.56667	9
17.57500	10
17.58333	9
17.59167	9
17.60000	10
17.60833	11
17.61667	12
17.62500	14
17.63333	14
17.64167	14
17.65000	14
17.65833	15
17.66667	16
17.67500	15
17.68333	14
17.69167	12
17.70000	12
17.70833	14
17.71667	19
17.72500	24
17.73333	28
17.74167	31
17.75000	33
17.75833	34
17.76667	34
17.77500	34
17.78333	36
17.79167	38
17.80000	39
17.80833	41
17.81667	41
17.82500	39
17.83333	36
17.84167	34
17.85000	33
17.85833	35
17.86667	38
17.87500	41
17.88333	44
17.89167	46
17.90000	48
17.90833	51
17.91667	55
17.92500	59
17.93333	61
17.94167	62
17.95000	61
17.95833	57
17.96667	53
17.97500	49
17.98333	45
17.99167	42
18.00000	41
18.00833	42
18.01667	45
18.02500	49
18.03333	53
18.04167	57
18.05000	59
18.05833	59
18.06667	57
18.07500	55
18.08333	52
18.09167	51
18.10000	52
18.10833	54
18.11667	57
18.12500	59
18.13333	62
18.14167	63
18.15000	62
18.15833	61
18.16667	60
18.17500	60
18.18333	60
18.19167	59
18.20000	57
18.20833	56
18.21667	56
18.22500	57
18.23333	59
18.24167	59
18.25000	58
18.25833	56
18.26667	55
18.27500	56
18.28333	59
18.29167	64
18.30000	70
18.30833	75
18.31667	79
18.32500	81
18.33333	82
18.34167	82
18.35000	84
18.35833	86
18.36667	87
18.37500	86
18.38333	83
18.39167	79
18.40000	75
18.40833	72
18.41667	71
18.42500	71
18.43333	72
18.44167	73
18.45000	73
18.45833	73
18.46667	74
18.47500	77
18.48333	81
18.49167	84
18.50000	87
18.50833	89
18.51667	91
18.52500	93
18.53333	95
18.54167	96
18.55000	96
18.55833	94
18.56667	91
18.57500	88
18.58333	88
18.59167	92
18.60000	97
18.60833	103
18.61667	108
18.62500	110
18.63333	109
18.64167	106
18.65000	103
18.65833	102
18.66667	101
18.67500	101
18.68333	103
18.69167	104
18.70000	106
18.70833	107
18.71667	107
18.72500	106
18.73333	106
18.74167	107
18.75000	109
18.75833	113
18.76667	119
18.77500	124
18.78333	126
18.79167	125
18.80000	122
18.80833	120
18.81667	119
18.82500	120
18.83333	122
18.84167	123
18.85000	121
18.85833	117
18.86667	114
18.87500	113
18.88333	113
18.89167	114
18.90000	116
18.90833	120
18.91667	125
18.92500	129
18.93333	133
18.94167	136
18.95000	136
18.95833	135
18.96667	134
18.97500	133
18.98333	134
18.99167	136
19.00000	139
19.00833	141
19.01667	144
19.02500	148
19.03333	154
19.04167	160
19.05000	167
19.05833	173
19.06667	177
19.07500	179
19.08333	180
19.09167	181
19.10000	183
19.10833	184
19.11667	186
19.12500	187
19.13333	187
19.14167	187
19.15000	187
19.15833	186
19.16667	187
19.17500	188
19.18333	192
19.19167	198
19.20000	204
19.20833	210
19.21667	214
19.22500	216
19.23333	217
19.24167	218
19.25000	220
19.25833	224
19.26667	228
19.27500	232
19.28333	235
19.29167	236
19.30000	235
19.30833	235
19.31667	236
19.32500	240
19.33333	246
19.34167	256
19.35000	267
19.35833	279
19.36667	288
19.37500	294
19.38333	297
19.39167	298
19.40000	297
19.40833	297
19.41667	299
19.42500	303
19.43333	311
19.44167	321
19.45000	331
19.45833	342
19.46667	352
19.47500	362
19.48333	371
19.49167	380
19.50000	390
19.50833	400
19.51667	410
19.52500	421
19.53333	433
19.54167	445
19.55000	458
19.55833	471
19.56667	484
19.57500	496
19.58333	507
19.59167	519
19.60000	531
19.60833	545
19.61667	559
19.62500	575
19.63333	592
19.64167	610
19.65000	629
19.65833	649
19.66667	668
19.67500	688
19.68333	707
19.69167	728
19.70000	750
19.70833	774
19.71667	799
19.72500	823
19.73333	848
19.74167	872
19.75000	897
19.75833	924
19.76667	954
19.77500	988
19.78333	1023
19.79167	1059
19.80000	1094
19.80833	1127
19.81667	1159
19.82500	1189
19.83333	1220
19.84167	1252
19.85000	1287
19.85833	1325
19.86667	1366
19.87500	1410
19.88333	1455
19.89167	1501
19.90000	1546
19.90833	1591
19.91667	1638
19.92500	1685
19.93333	1734
19.94167	1785
19.95000	1837
19.95833	1892
19.96667	1946
19.97500	2001
19.98333	2055
19.99167	2111
20.00000	2167
20.00833	2223
20.01667	2279
20.02500	2335
20.03333	2392
20.04167	2451
20.05000	2516
20.05833	2585
20.06667	2656
20.07500	2730
20.08333	2803
20.09167	2875
20.10000	2944
20.10833	3012
20.11667	3080
20.12500	3149
20.13333	3221
20.14167	3292
20.15000	3366
20.15833	3440
20.16667	3513
20.17500	3586
20.18333	3659
20.19167	3735
20.20000	3811
20.20833	3888
20.21667	3966
20.22500	4042
20.23333	4121
20.24167	4199
20.25000	4281
20.25833	4362
20.26667	4442
20.27500	4521
20.28333	4597
20.29167	4672
20.30000	4746
20.30833	4821
20.31667	4897
20.32500	4972
20.33333	5049
20.34167	5123
20.35000	5198
20.35833	5271
20.36667	5344
20.37500	5418
20.38333	5491
20.39167	5568
20.40000	5644
20.40833	5722
20.41667	5801
20.42500	5877
20.43333	5954
20.44167	6028
20.45000	6100
20.45833	6170
20.46667	6239
20.47500	6309
20.48333	6378
20.49167	6449
20.50000	6518
20.50833	6586
20.51667	6653
20.52500	6717
20.53333	6783
20.54167	6847
20.55000	6912
20.55833	6976
20.56667	7038
20.57500	7098
20.58333	7154
20.59167	7208
20.60000	7261
20.60833	7316
20.61667	7372
20.62500	7428
20.63333	7484
20.64167	7538
20.65000	7590
20.65833	7639
20.66667	7687
20.67500	7734
20.68333	7779
20.69167	7823
20.70000	7867
20.70833	7910
20.71667	7953
20.72500	7993
20.73333	8034
20.74167	8071
20.75000	8106
20.75833	8138
20.76667	8168
20.77500	8197
20.78333	8225
20.79167	8253
20.80000	8280
20.80833	8304
20.81667	8325
20.82500	8342
20.83333	8356
20.84167	8369
20.85000	8382
20.85833	8397
20.86667	8410
20.87500	8422
20.88333	8430
20.89167	8434
20.90000	8436
20.90833	8437
20.91667	8438
20.92500	8437
20.93333	8433
20.94167	8427
20.95000	8416
20.95833	8403
20.96667	8390
20.97500	8377
20.98333	8365
20.99167	8353
21.00000	8340
21.00833	8325
21.01667	8308
21.02500	8288
21.03333	8265
21.04167	8240
21.05000	8213
21.05833	8184
21.06667	8153
21.07500	8120
21.08333	8088
21.09167	8057
21.10000	8028
21.10833	7999
21.11667	7969
21.12500	7938
21.13333	7903
21.14167	7868
21.15000	7831
21.15833	7792
21.16667	7754
21.17500	7714
21.18333	7674
21.19167	7632
21.20000	7588
21.20833	7543
21.21667	7494
21.22500	7444
21.23333	7391
21.24167	7338
21.25000	7286
21.25833	7235
21.26667	7185
21.27500	7137
21.28333	7091
21.29167	7045
21.30000	6998
21.30833	6948
21.31667	6897
21.32500	6847
21.33333	6796
21.34167	6746
21.35000	6695
21.35833	6644
21.36667	6592
21.37500	6537
21.38333	6483
21.39167	6429
21.40000	6376
21.40833	6323
21.41667	6271
21.42500	6221
21.43333	6171
21.44167	6121
21.45000	6071
21.45833	6019
21.46667	5966
21.47500	5912
21.48333	5858
21.49167	5803
21.50000	5750
21.50833	5697
21.51667	5645
21.52500	5595
21.53333	5544
21.54167	5496
21.55000	5446
21.55833	5396
21.56667	5346
21.57500	5293
21.58333	5242
21.59167	5189
21.60000	5139
21.60833	5088
21.61667	5039
21.62500	4990
21.63333	4941
21.64167	4892
21.65000	4840
21.65833	4787
21.66667	4734
21.67500	4681
21.68333	4629
21.69167	4577
21.70000	4526
21.70833	4477
21.71667	4429
21.72500	4385
21.73333	4342
21.74167	4300
21.75000	4254
21.75833	4206
21.76667	4156
21.77500	4104
21.78333	4055
21.79167	4009
21.80000	3966
21.80833	3927
21.81667	3889
21.82500	3851
21.83333	3810
21.84167	3768
21.85000	3724
21.85833	3680
21.86667	3638
21.87500	3598
21.88333	3561
21.89167	3524
21.90000	3488
21.90833	3452
21.91667	3415
21.92500	3379
21.93333	3341
21.94167	3305
21.95000	3270
21.95833	3236
21.96667	3205
21.97500	3174
21.98333	3143
21.99167	3110
22.00000	3077
22.00833	3045
22.01667	3014
22.02500	2986
22.03333	2958
22.04167	2933
22.05000	2908
22.05833	2883
22.06667	2859
22.07500	2835
22.08333	2812
22.09167	2789
22.10000	2768
22.10833	2745
22.11667	2721
22.12500	2699
22.13333	2677
22.14167	2658
22.15000	2642
22.15833	2627
22.16667	2610
22.17500	2591
22.18333	2573
22.19167	2556
22.20000	2540
22.20833	2526
22.21667	2513
22.22500	2499
22.23333	2485
22.24167	2471
22.25000	2456
22.25833	2442
22.26667	2428
22.27500	2416
22.28333	2403
22.29167	2391
22.30000	2380
22.30833	2370
22.31667	2361
22.32500	2352
22.33333	2343
22.34167	2334
22.35000	2327
22.35833	2321
22.36667	2315
22.37500	2307
22.38333	2298
22.39167	2288
22.40000	2276
22.40833	2265
22.41667	2255
22.42500	2245
22.43333	2236
22.44167	2229
22.45000	2227
22.45833	2227
22.46667	2227
22.47500	2224
22.48333	2221
22.49167	2216
22.50000	2211
22.50833	2206
22.51667	2201
22.52500	2196
22.53333	2190
22.54167	2187
22.55000	2184
22.55833	2185
22.56667	2187
22.57500	2191
22.58333	2194
22.59167	2195
22.60000	2194
22.60833	2189
22.61667	2183
22.62500	2177
22.63333	2174
22.64167	2174
22.65000	2176
22.65833	2179
22.66667	2183
22.67500	2186
22.68333	2189
22.69167	2190
22.70000	2190
22.70833	2190
22.71667	2191
22.72500	2193
22.73333	2196
22.74167	2199
22.75000	2203
22.75833	2208
22.76667	2213
22.77500	2217
22.78333	2221
22.79167	2225
22.80000	2230
22.80833	2236
22.81667	2244
22.82500	2250
22.83333	2256
22.84167	2259
22.85000	2259
22.85833	2257
22.86667	2256
22.87500	2258
22.88333	2262
22.89167	2268
22.90000	2274
22.90833	2281
22.91667	2289
22.92500	2296
22.93333	2305
22.94167	2313
22.95000	2318
22.95833	2322
22.96667	2324
22.97500	2326
22.98333	2328
22.99167	2331
23.00000	2335
23.00833	2340
23.01667	2346
23.02500	2352
23.03333	2360
23.04167	2369
23.05000	2379
23.05833	2390
23.06667	2401
23.07500	2409
23.08333	2415
23.09167	2419
23.10000	2421
23.10833	2424
23.11667	2429
23.12500	2434
23.13333	2439
23.14167	2444
23.15000	2448
23.15833	2450
23.16667	2451
23.17500	2452
23.18333	2453
23.19167	2455
23.20000	2460
23.20833	2467
23.21667	2476
23.22500	2482
23.23333	2486
23.24167	2488
23.25000	2489
23.25833	2489
23.26667	2491
23.27500	2496
23.28333	2500
23.29167	2503
23.30000	2505
23.30833	2505
23.31667	2502
23.32500	2499
23.33333	2497
23.34167	2495
23.35000	2495
23.35833	2497
23.36667	2499
23.37500	2501
23.38333	2502
23.39167	2501
23.40000	2499
23.40833	2495
23.41667	2490
23.42500	2485
23.43333	2481
23.44167	2477
23.45000	2474
23.45833	2471
23.46667	2469
23.47500	2467
23.48333	2466
23.49167	2464
23.50000	2462
23.50833	2459
23.51667	2454
23.52500	2448
23.53333	2443
23.54167	2436
23.55000	2427
23.55833	2417
23.56667	2406
23.57500	2395
23.58333	2384
23.59167	2374
23.60000	2365
23.60833	2355
23.61667	2344
23.62500	2334
23.63333	2325
23.64167	2317
23.65000	2310
23.65833	2304
23.66667	2297
23.67500	2288
23.68333	2278
23.69167	2265
23.70000	2252
23.70833	2240
23.71667	2231
23.72500	2222
23.73333	2214
23.74167	2206
23.75000	2197
23.75833	2187
23.76667	2176
23.77500	2165
23.78333	2153
23.79167	2140
23.80000	2126
23.80833	2112
23.81667	2098
23.82500	2085
23.83333	2071
23.84167	2057
23.85000	2042
23.85833	2027
23.86667	2013
23.87500	2001
23.88333	1987
23.89167	1973
23.90000	1957
23.90833	1942
23.91667	1926
23.92500	1913
23.93333	1901
23.94167	1891
23.95000	1881
23.95833	1871
23.96667	1859
23.97500	1846
23.98333	1832
23.99167	1818
24.00000	1806
24.00833	1796
24.01667	1786
24.02500	1776
24.03333	1764
24.04167	1752
24.05000	1738
24.05833	1725
24.06667	1711
24.07500	1697
24.08333	1685
24.09167	1675
24.10000	1665
24.10833	1656
24.11667	1645
24.12500	1633
24.13333	1618
24.14167	1603
24.15000	1589
24.15833	1577
24.16667	1567
24.17500	1558
24.18333	1550
24.19167	1541
24.20000	1532
24.20833	1524
24.21667	1517
24.22500	1509
24.23333	1501
24.24167	1493
24.25000	1485
24.25833	1478
24.26667	1471
24.27500	1463
24.28333	1455
24.29167	1446
24.30000	1437
24.30833	1429
24.31667	1421
24.32500	1414
24.33333	1407
24.34167	1400
24.35000	1392
24.35833	1384
24.36667	1376
24.37500	1370
24.38333	1365
24.39167	1360
24.40000	1354
24.40833	1348
24.41667	1342
24.42500	1336
24.43333	1330
24.44167	1323
24.45000	1315
24.45833	1309
24.46667	1303
24.47500	1298
24.48333	1293
24.49167	1287
24.50000	1281
24.50833	1275
24.51667	1269
24.52500	1263
24.53333	1258
24.54167	1253
24.55000	1248
24.55833	1242
24.56667	1235
24.57500	1225
24.58333	1216
24.59167	1207
24.60000	1199
24.60833	1195
24.61667	1194
24.62500	1193
24.63333	1192
24.64167	1190
24.65000	1185
24.65833	1178
24.66667	1171
24.67500	1162
24.68333	1153
24.69167	1145
24.70000	1138
24.70833	1133
24.71667	1130
24.72500	1129
24.73333	1128
24.74167	1127
24.75000	1123
24.75833	1117
24.76667	1109
24.77500	1101
24.78333	1093
24.79167	1083
24.80000	1072
24.80833	1063
24.81667	1056
24.82500	1050
24.83333	1046
24.84167	1041
24.85000	1036
24.85833	1031
24.86667	1026
24.87500	1021
24.88333	1015
24.89167	1005
24.90000	995
24.90833	986
24.91667	978
24.92500	972
24.93333	968
24.94167	966
24.95000	962
24.95833	958
24.96667	954
24.97500	951
24.98333	948
24.99167	945
25.00000	941
25.00833	936
25.01667	930
25.02500	924
25.03333	918
25.04167	914
25.05000	912
25.05833	913
25.06667	914
25.07500	913
25.08333	910
25.09167	904
25.10000	897
25.10833	891
25.11667	885
25.12500	880
25.13333	875
25.14167	869
25.15000	864
25.15833	859
25.16667	856
25.17500	855
25.18333	854
25.19167	852
25.20000	849
25.20833	845
25.21667	839
25.22500	833
25.23333	827
25.24167	823
25.25000	822
25.25833	823
25.26667	822
25.27500	819
25.28333	816
25.29167	813
25.30000	811
25.30833	811
25.31667	814
25.32500	816
25.33333	816
25.34167	815
25.35000	814
25.35833	813
25.36667	811
25.37500	807
25.38333	803
25.39167	797
25.40000	790
25.40833	784
25.41667	778
25.42500	773
25.43333	770
25.44167	769
25.45000	769
25.45833	768
25.46667	768
25.47500	766
25.48333	765
25.49167	765
25.50000	766
25.50833	767
25.51667	769
25.52500	771
25.53333	771
25.54167	769
25.55000	766
25.55833	762
25.56667	759
25.57500	757
25.58333	756
25.59167	756
25.60000	756
25.60833	754
25.61667	752
25.62500	750
25.63333	749
25.64167	748
25.65000	747
25.65833	746
25.66667	745
25.67500	744
25.68333	743
25.69167	742
25.70000	741
25.70833	738
25.71667	734
25.72500	731
25.73333	732
25.74167	734
25.75000	736
25.75833	736
25.76667	734
25.77500	729
25.78333	725
25.79167	723
25.80000	725
25.80833	729
25.81667	735
25.82500	740
25.83333	743
25.84167	744
25.85000	740
25.85833	733
25.86667	728
25.87500	724
25.88333	724
25.89167	728
25.90000	735
25.90833	740
25.91667	744
25.92500	746
25.93333	746
25.94167	745
25.95000	743
25.95833	742
25.96667	741
25.97500	740
25.98333	741
25.99167	741
26.00000	741
26.00833	739
26.01667	735
26.02500	730
26.03333	724
26.04167	721
26.05000	721
26.05833	724
26.06667	729
26.07500	735
26.08333	739
26.09167	740
26.10000	739
26.10833	736
26.11667	733
26.12500	731
26.13333	732
26.14167	737
26.15000	743
26.15833	750
26.16667	755
26.17500	757
26.18333	758
26.19167	758
26.20000	758
26.20833	761
26.21667	765
26.22500	769
26.23333	771
26.24167	770
26.25000	765
26.25833	758
26.26667	753
26.27500	751
26.28333	752
26.29167	756
26.30000	761
26.30833	767
26.31667	772
26.32500	775
26.33333	776
26.34167	776
26.35000	775
26.35833	774
26.36667	774
26.37500	776
26.38333	779
26.39167	780
26.40000	781
26.40833	781
26.41667	781
26.42500	782
26.43333	784
26.44167	786
26.45000	790
26.45833	794
26.46667	799
26.47500	805
26.48333	810
26.49167	810
26.50000	809
26.50833	804
26.51667	798
26.52500	795
26.53333	795
26.54167	798
26.55000	804
26.55833	810
26.56667	815
26.57500	820
26.58333	823
26.59167	823
26.60000	821
26.60833	819
26.61667	817
26.62500	817
26.63333	818
26.64167	820
26.65000	821
26.65833	822
26.66667	825
26.67500	829
26.68333	833
26.69167	836
26.70000	838
26.70833	839
26.71667	837
26.72500	837
26.73333	837
26.74167	840
26.75000	843
26.75833	848
26.76667	852
26.77500	854
26.78333	855
26.79167	853
26.80000	848
26.80833	842
26.81667	836
26.82500	833
26.83333	833
26.84167	837
26.85000	843
26.85833	849
26.86667	854
26.87500	858
26.88333	861
26.89167	862
26.90000	862
26.90833	860
26.91667	857
26.92500	856
26.93333	856
26.94167	857
26.95000	859
26.95833	862
26.96667	864
26.97500	865
26.98333	864
26.99167	862
27.00000	860
27.00833	858
27.01667	858
27.02500	859
27.03333	861
27.04167	864
27.05000	866
27.05833	867
27.06667	866
27.07500	864
27.08333	862
27.09167	861
27.10000	861
27.10833	863
27.11667	865
27.12500	866
27.13333	866
27.14167	864
27.15000	861
27.15833	858
27.16667	855
27.17500	853
27.18333	851
27.19167	849
27.20000	847
27.20833	845
27.21667	843
27.22500	842
27.23333	843
27.24167	843
27.25000	843
27.25833	842
27.26667	841
27.27500	841
27.28333	843
27.29167	848
27.30000	853
27.30833	858
27.31667	861
27.32500	862
27.33333	860
27.34167	857
27.35000	852
27.35833	848
27.36667	846
27.37500	845
27.38333	845
27.39167	845
27.40000	844
27.40833	842
27.41667	840
27.42500	839
27.43333	840
27.44167	841
27.45000	844
27.45833	847
27.46667	848
27.47500	847
27.48333	846
27.49167	847
27.50000	849
27.50833	850
27.51667	851
27.52500	851
27.53333	849
27.54167	848
27.55000	848
27.55833	850
27.56667	855
27.57500	862
27.58333	868
27.59167	873
27.60000	877
27.60833	879
27.61667	880
27.62500	881
27.63333	883
27.64167	884
27.65000	884
27.65833	881
27.66667	878
27.67500	874
27.68333	872
27.69167	872
27.70000	874
27.70833	876
27.71667	877
27.72500	879
27.73333	882
27.74167	887
27.75000	893
27.75833	901
27.76667	907
27.77500	910
27.78333	912
27.79167	911
27.80000	909
27.80833	907
27.81667	906
27.82500	908
27.83333	910
27.84167	913
27.85000	917
27.85833	920
27.86667	923
27.87500	925
27.88333	925
27.89167	924
27.90000	924
27.90833	926
27.91667	929
27.92500	932
27.93333	935
27.94167	936
27.95000	936
27.95833	936
27.96667	936
27.97500	936
27.98333	938
27.99167	943
28.00000	948
28.00833	954
28.01667	958
28.02500	960
28.03333	958
28.04167	954
28.05000	953
28.05833	954
28.06667	957
28.07500	963
28.08333	968
28.09167	972
28.10000	976
28.10833	979
28.11667	982
28.12500	986
28.13333	990
28.14167	994
28.15000	996
28.15833	997
28.16667	997
28.17500	996
28.18333	996
28.19167	997
28.20000	1001
28.20833	1005
28.21667	1009
28.22500	1012
28.23333	1013
28.24167	1012
28.25000	1010
28.25833	1006
28.26667	1002
28.27500	998
28.28333	997
28.29167	998
28.30000	1002
28.30833	1006
28.31667	1009
28.32500	1010
28.33333	1010
28.34167	1010
28.35000	1010
28.35833	1012
28.36667	1014
28.37500	1016
28.38333	1019
28.39167	1023
28.40000	1027
28.40833	1030
28.41667	1032
28.42500	1032
28.43333	1030
28.44167	1027
28.45000	1022
28.45833	1017
28.46667	1015
28.47500	1017
28.48333	1021
28.49167	1024
28.50000	1026
28.50833	1026
28.51667	1023
28.52500	1022
28.53333	1024
28.54167	1029
28.55000	1037
28.55833	1046
28.56667	1055
28.57500	1062
28.58333	1068
28.59167	1073
28.60000	1076
28.60833	1076
28.61667	1075
28.62500	1074
28.63333	1072
28.64167	1072
28.65000	1074
28.65833	1079
28.66667	1083
28.67500	1087
28.68333	1089
28.69167	1090
28.70000	1090
28.70833	1091
28.71667	1093
28.72500	1096
28.73333	1098
28.74167	1099
28.75000	1100
28.75833	1101
28.76667	1103
28.77500	1106
28.78333	1110
28.79167	1114
28.80000	1116
28.80833	1118
28.81667	1119
28.82500	1119
28.83333	1121
28.84167	1123
28.85000	1127
28.85833	1132
28.86667	1137
28.87500	1142
28.88333	1146
28.89167	1148
28.90000	1149
28.90833	1152
28.91667	1157
28.92500	1163
28.93333	1170
28.94167	1176
28.95000	1180
28.95833	1181
28.96667	1184
28.97500	1188
28.98333	1192
28.99167	1198
29.00000	1203
29.00833	1206
29.01667	1209
29.02500	1211
29.03333	1214
29.04167	1216
29.05000	1218
29.05833	1219
29.06667	1221
29.07500	1223
29.08333	1226
29.09167	1228
29.10000	1232
29.10833	1237
29.11667	1243
29.12500	1249
29.13333	1255
29.14167	1261
29.15000	1266
29.15833	1272
29.16667	1279
29.17500	1287
29.18333	1295
29.19167	1302
29.20000	1307
29.20833	1312
29.21667	1317
29.22500	1323
29.23333	1329
29.24167	1337
29.25000	1348
29.25833	1362
29.26667	1376
29.27500	1391
29.28333	1403
29.29167	1411
29.30000	1418
29.30833	1426
29.31667	1437
29.32500	1449
29.33333	1463
29.34167	1477
29.35000	1491
29.35833	1505
29.36667	1519
29.37500	1535
29.38333	1550
29.39167	1564
29.40000	1578
29.40833	1591
29.41667	1604
29.42500	1617
29.43333	1633
29.44167	1651
29.45000	1673
29.45833	1697
29.46667	1721
29.47500	1746
29.48333	1770
29.49167	1794
29.50000	1818
29.50833	1843
29.51667	1868
29.52500	1891
29.53333	1914
29.54167	1937
29.55000	1964
29.55833	1995
29.56667	2029
29.57500	2066
29.58333	2103
29.59167	2140
29.60000	2176
29.60833	2212
29.61667	2251
29.62500	2290
29.63333	2333
29.64167	2376
29.65000	2421
29.65833	2468
29.66667	2515
29.67500	2566
29.68333	2616
29.69167	2666
29.70000	2716
29.70833	2767
29.71667	2820
29.72500	2875
29.73333	2934
29.74167	2993
29.75000	3053
29.75833	3114
29.76667	3174
29.77500	3236
29.78333	3297
29.79167	3360
29.80000	3426
29.80833	3494
29.81667	3566
29.82500	3637
29.83333	3710
29.84167	3780
29.85000	3849
29.85833	3918
29.86667	3989
29.87500	4064
29.88333	4141
29.89167	4224
29.90000	4308
29.90833	4391
29.91667	4475
29.92500	4557
29.93333	4642
29.94167	4727
29.95000	4814
29.95833	4901
29.96667	4985
29.97500	5069
29.98333	5149
29.99167	5230
30.00000	5310
30.00833	5391
30.01667	5473
30.02500	5554
30.03333	5638
30.04167	5721
30.05000	5806
30.05833	5893
30.06667	5980
30.07500	6069
30.08333	6153
30.09167	6234
30.10000	6310
30.10833	6384
30.11667	6459
30.12500	6533
30.13333	6611
30.14167	6685
30.15000	6757
30.15833	6825
30.16667	6889
30.17500	6952
30.18333	7012
30.19167	7072
30.20000	7131
30.20833	7190
30.21667	7248
30.22500	7303
30.23333	7356
30.24167	7403
30.25000	7446
30.25833	7486
30.26667	7525
30.27500	7565
30.28333	7603
30.29167	7640
30.30000	7673
30.30833	7701
30.31667	7724
30.32500	7742
30.33333	7757
30.34167	7771
30.35000	7784
30.35833	7797
30.36667	7807
30.37500	7814
30.38333	7816
30.39167	7816
30.40000	7811
30.40833	7804
30.41667	7795
30.42500	7781
30.43333	7764
30.44167	7742
30.45000	7716
30.45833	7686
30.46667	7653
30.47500	7618
30.48333	7582
30.49167	7544
30.50000	7506
30.50833	7466
30.51667	7419
30.52500	7368
30.53333	7317
30.54167	7267
30.55000	7216
30.55833	7163
30.56667	7109
30.57500	7048
30.58333	6984
30.59167	6919
30.60000	6858
30.60833	6796
30.61667	6725
30.62500	6647
30.63333	6572
30.64167	6502
30.65000	6433
30.65833	6354
30.66667	6272
30.67500	6194
30.68333	6119
30.69167	6041
30.70000	5961
30.70833	5880
30.71667	5797
30.72500	5719
30.73333	5637
30.74167	5549
30.75000	5462
30.75833	5379
30.76667	5296
30.77500	5208
30.78333	5117
30.79167	5031
30.80000	4954
30.80833	4881
30.81667	4800
30.82500	4717
30.83333	4637
30.84167	4562
30.85000	4485
30.85833	4406
30.86667	4327
30.87500	4237
30.88333	4142
30.89167	4054
30.90000	3975
30.90833	3901
30.91667	3827
30.92500	3756
30.93333	3683
30.94167	3609
30.95000	3537
30.95833	3470
30.96667	3402
30.97500	3328
30.98333	3254
30.99167	3180
31.00000	3109
31.00833	3044
31.01667	2979
31.02500	2915
31.03333	2856
31.04167	2802
31.05000	2746
31.05833	2688
31.06667	2630
31.07500	2568
31.08333	2504
31.09167	2444
31.10000	2389
31.10833	2335
31.11667	2281
31.12500	2231
31.13333	2181
31.14167	2135
31.15000	2091
31.15833	2049
31.16667	2008
31.17500	1966
31.18333	1925
31.19167	1884
31.20000	1846
31.20833	1811
31.21667	1777
31.22500	1742
31.23333	1705
31.24167	1666
31.25000	1624
31.25833	1581
31.26667	1542
31.27500	1504
31.28333	1471
31.29167	1439
31.30000	1410
31.30833	1381
31.31667	1352
31.32500	1325
31.33333	1299
31.34167	1273
31.35000	1248
31.35833	1222
31.36667	1196
31.37500	1169
31.38333	1143
31.39167	1118
31.40000	1094
31.40833	1073
31.41667	1055
31.42500	1038
31.43333	1021
31.44167	1005
31.45000	987
31.45833	970
31.46667	954
31.47500	939
31.48333	923
31.49167	907
31.50000	890
31.50833	872
31.51667	854
31.52500	838
31.53333	825
31.54167	814
31.55000	802
31.55833	790
31.56667	777
31.57500	764
31.58333	753
31.59167	742
31.60000	733
31.60833	725
31.61667	719
31.62500	712
31.63333	706
31.64167	698
31.65000	687
31.65833	675
31.66667	662
31.67500	649
31.68333	638
31.69167	631
31.70000	624
31.70833	618
31.71667	610
31.72500	603
31.73333	594
31.74167	587
31.75000	582
31.75833	581
31.76667	579
31.77500	576
31.78333	573
31.79167	572
31.80000	571
31.80833	570
31.81667	569
31.82500	567
31.83333	563
31.84167	557
31.85000	553
31.85833	549
31.86667	548
31.87500	549
31.88333	550
31.89167	552
31.90000	552
31.90833	553
31.91667	555
31.92500	558
31.93333	563
31.94167	567
31.95000	568
31.95833	568
31.96667	568
31.97500	569
31.98333	571
31.99167	574
32.00000	578
32.00833	582
32.01667	585
32.02500	589
32.03333	595
32.04167	601
32.05000	608
32.05833	616
32.06667	625
32.07500	636
32.08333	647
32.09167	657
32.10000	666
32.10833	674
32.11667	681
32.12500	691
32.13333	703
32.14167	715
32.15000	729
32.15833	744
32.16667	759
32.17500	774
32.18333	789
32.19167	804
32.20000	818
32.20833	832
32.21667	845
32.22500	859
32.23333	872
32.24167	887
32.25000	903
32.25833	921
32.26667	938
32.27500	956
32.28333	973
32.29167	991
32.30000	1011
32.30833	1033
32.31667	1056
32.32500	1079
32.33333	1103
32.34167	1126
32.35000	1149
32.35833	1171
32.36667	1192
32.37500	1212
32.38333	1232
32.39167	1256
32.40000	1281
32.40833	1307
32.41667	1335
32.42500	1360
32.43333	1385
32.44167	1409
32.45000	1434
32.45833	1460
32.46667	1489
32.47500	1519
32.48333	1548
32.49167	1577
32.50000	1605
32.50833	1631
32.51667	1657
32.52500	1683
32.53333	1711
32.54167	1740
32.55000	1772
32.55833	1805
32.56667	1836
32.57500	1866
32.58333	1894
32.59167	1922
32.60000	1948
32.60833	1973
32.61667	1997
32.62500	2021
32.63333	2045
32.64167	2069
32.65000	2093
32.65833	2119
32.66667	2144
32.67500	2171
32.68333	2197
32.69167	2224
32.70000	2252
32.70833	2281
32.71667	2311
32.72500	2338
32.73333	2364
32.74167	2386
32.75000	2404
32.75833	2421
32.76667	2437
32.77500	2455
32.78333	2473
32.79167	2491
32.80000	2510
32.80833	2527
32.81667	2544
32.82500	2561
32.83333	2580
32.84167	2600
32.85000	2622
32.85833	2645
32.86667	2666
32.87500	2686
32.88333	2702
32.89167	2716
32.90000	2728
32.90833	2740
32.91667	2751
32.92500	2762
32.93333	2773
32.94167	2784
32.95000	2795
32.95833	2807
32.96667	2818
32.97500	2830
32.98333	2840
32.99167	2849
33.00000	2857
33.00833	2861
33.01667	2863
33.02500	2866
33.03333	2870
33.04167	2877
33.05000	2888
33.05833	2901
33.06667	2912
33.07500	2921
33.08333	2929
33.09167	2936
33.10000	2943
33.10833	2949
33.11667	2953
33.12500	2956
33.13333	2955
33.14167	2953
33.15000	2952
33.15833	2952
33.16667	2952
33.17500	2951
33.18333	2950
33.19167	2948
33.20000	2947
33.20833	2945
33.21667	2944
33.22500	2943
33.23333	2943
33.24167	2944
33.25000	2947
33.25833	2950
33.26667	2952
33.27500	2951
33.28333	2947
33.29167	2942
33.30000	2935
33.30833	2928
33.31667	2920
33.32500	2912
33.33333	2904
33.34167	2896
33.35000	2889
33.35833	2883
33.36667	2877
33.37500	2870
33.38333	2864
33.39167	2857
33.40000	2851
33.40833	2845
33.41667	2838
33.42500	2829
33.43333	2819
33.44167	2808
33.45000	2798
33.45833	2788
33.46667	2778
33.47500	2768
33.48333	2758
33.49167	2746
33.50000	2733
33.50833	2720
33.51667	2707
33.52500	2694
33.53333	2681
33.54167	2668
33.55000	2656
33.55833	2644
33.56667	2631
33.57500	2617
33.58333	2602
33.59167	2588
33.60000	2575
33.60833	2563
33.61667	2551
33.62500	2536
33.63333	2517
33.64167	2496
33.65000	2476
33.65833	2456
33.66667	2440
33.67500	2425
33.68333	2410
33.69167	2394
33.70000	2378
33.70833	2361
33.71667	2343
33.72500	2324
33.73333	2304
33.74167	2284
33.75000	2263
33.75833	2244
33.76667	2224
33.77500	2205
33.78333	2185
33.79167	2164
33.80000	2142
33.80833	2120
33.81667	2099
33.82500	2080
33.83333	2061
33.84167	2043
33.85000	2024
33.85833	2005
33.86667	1984
33.87500	1964
33.88333	1943
33.89167	1922
33.90000	1900
33.90833	1878
33.91667	1855
33.92500	1832
33.93333	1808
33.94167	1785
33.95000	1760
33.95833	1735
33.96667	1712
33.97500	1689
33.98333	1668
33.99167	1645
34.00000	1622
34.00833	1600
34.01667	1578
34.02500	1557
34.03333	1537
34.04167	1516
34.05000	1494
34.05833	1469
34.06667	1444
34.07500	1418
34.08333	1393
34.09167	1368
34.10000	1345
34.10833	1325
34.11667	1307
34.12500	1291
34.13333	1276
34.14167	1261
34.15000	1244
34.15833	1227
34.16667	1208
34.17500	1187
34.18333	1166
34.19167	1146
34.20000	1127
34.20833	1109
34.21667	1090
34.22500	1072
34.23333	1054
34.24167	1037
34.25000	1022
34.25833	1008
34.26667	995
34.27500	982
34.28333	968
34.29167	953
34.30000	937
34.30833	920
34.31667	903
34.32500	887
34.33333	874
34.34167	861
34.35000	848
34.35833	833
34.36667	818
34.37500	801
34.38333	785
34.39167	772
34.40000	760
34.40833	746
34.41667	731
34.42500	715
34.43333	698
34.44167	682
34.45000	668
34.45833	656
34.46667	645
34.47500	635
34.48333	626
34.49167	615
34.50000	604
34.50833	594
34.51667	584
34.52500	576
34.53333	570
34.54167	564
34.55000	556
34.55833	545
34.56667	532
34.57500	516
34.58333	501
34.59167	490
34.60000	480
34.60833	471
34.61667	463
34.62500	456
34.63333	450
34.64167	446
34.65000	442
34.65833	439
34.66667	435
34.67500	430
34.68333	423
34.69167	414
34.70000	404
34.70833	391
34.71667	377
34.72500	365
34.73333	356
34.74167	349
34.75000	345
34.75833	342
34.76667	340
34.77500	337
34.78333	333
34.79167	326
34.80000	318
34.80833	311
34.81667	305
34.82500	301
34.83333	298
34.84167	294
34.85000	290
34.85833	285
34.86667	281
34.87500	277
34.88333	274
34.89167	271
34.90000	269
34.90833	266
34.91667	263
34.92500	260
34.93333	259
34.94167	257
34.95000	254
34.95833	250
34.96667	244
34.97500	238
34.98333	234
34.99167	234
35.00000	235
35.00833	235
35.01667	232
35.02500	228
35.03333	223
35.04167	218
35.05000	216
35.05833	214
35.06667	212
35.07500	208
35.08333	203
35.09167	198
35.10000	193
35.10833	188
35.11667	184
35.12500	181
35.13333	178
35.14167	174
35.15000	168
35.15833	162
35.16667	159
35.17500	159
35.18333	161
35.19167	163
35.20000	164
35.20833	164
35.21667	162
35.22500	162
35.23333	164
35.24167	168
35.25000	169
35.25833	169
35.26667	167
35.27500	163
35.28333	160
35.29167	155
35.30000	151
35.30833	148
35.31667	144
35.32500	142
35.33333	142
35.34167	142
35.35000	143
35.35833	143
35.36667	143
35.37500	143
35.38333	142
35.39167	142
35.40000	141
35.40833	141
35.41667	139
35.42500	137
35.43333	137
35.44167	136
35.45000	137
35.45833	136
35.46667	135
35.47500	132
35.48333	131
35.49167	130
35.50000	132
35.50833	135
35.51667	139
35.52500	142
35.53333	143
35.54167	140
35.55000	134
35.55833	128
35.56667	124
35.57500	122
35.58333	122
35.59167	121
35.60000	120
35.60833	120
35.61667	122
35.62500	126
35.63333	131
35.64167	135
35.65000	136
35.65833	134
35.66667	128
35.67500	118
35.68333	108
35.69167	99
35.70000	92
35.70833	88
35.71667	88
35.72500	90
35.73333	93
35.74167	97
35.75000	100
35.75833	101
35.76667	101
35.77500	99
35.78333	96
35.79167	93
35.80000	91
35.80833	89
35.81667	87
35.82500	85
35.83333	83
35.84167	82
35.85000	81
35.85833	80
35.86667	80
35.87500	79
35.88333	80
35.89167	81
35.90000	84
35.90833	86
35.91667	88
35.92500	89
35.93333	88
35.94167	87
35.95000	87
35.95833	89
35.96667	92
35.97500	96
35.98333	98
35.99167	96
36.00000	92
36.00833	86
36.01667	81
36.02500	77
36.03333	76
36.04167	76
36.05000	77
36.05833	79
36.06667	83
36.07500	87
36.08333	91
36.09167	93
36.10000	94
36.10833	93
36.11667	89
36.12500	84
36.13333	80
36.14167	76
36.15000	74
36.15833	73
36.16667	73
36.17500	73
36.18333	73
36.19167	74
36.20000	76
36.20833	77
36.21667	78
36.22500	77
36.23333	74
36.24167	70
36.25000	66
36.25833	63
36.26667	61
36.27500	62
36.28333	64
36.29167	66
36.30000	66
36.30833	65
36.31667	61
36.32500	57
36.33333	54
36.34167	52
36.35000	51
36.35833	53
36.36667	55
36.37500	58
36.38333	59
36.39167	58
36.40000	56
36.40833	54
36.41667	54
36.42500	56
36.43333	59
36.44167	61
36.45000	61
36.45833	59
36.46667	57
36.47500	56
36.48333	57
36.49167	57
36.50000	56
36.50833	55
36.51667	54
36.52500	54
36.53333	54
36.54167	56
36.55000	60
36.55833	64
36.56667	67
36.57500	69
36.58333	68
36.59167	64
36.60000	58
36.60833	54
36.61667	51
36.62500	51
36.63333	53
36.64167	56
36.65000	57
36.65833	54
36.66667	51
36.67500	49
36.68333	49
36.69167	51
36.70000	56
36.70833	59
36.71667	60
36.72500	59
36.73333	56
36.74167	54
36.75000	54
36.75833	56
36.76667	59
36.77500	59
36.78333	59
36.79167	56
36.80000	55
36.80833	58
36.81667	63
36.82500	68
36.83333	71
36.84167	71
36.85000	67
36.85833	62
36.86667	58
36.87500	57
36.88333	59
36.89167	63
36.90000	69
36.90833	72
36.91667	72
36.92500	71
36.93333	69
36.94167	68
36.95000	66
36.95833	64
36.96667	62
36.97500	59
36.98333	57
36.99167	56
37.00000	55
37.00833	55
37.01667	55
37.02500	53
37.03333	51
37.04167	48
37.05000	45
37.05833	42
37.06667	41
37.07500	42
37.08333	43
37.09167	44
37.10000	44
37.10833	45
37.11667	47
37.12500	50
37.13333	53
37.14167	56
37.15000	57
37.15833	57
37.16667	57
37.17500	58
37.18333	59
37.19167	59
37.20000	59
37.20833	59
37.21667	61
37.22500	63
37.23333	64
37.24167	63
37.25000	63
37.25833	62
37.26667	62
37.27500	63
37.28333	64
37.29167	65
37.30000	64
37.30833	65
37.31667	66
37.32500	67
37.33333	69
37.34167	70
37.35000	71
37.35833	69
37.36667	67
37.37500	63
37.38333	60
37.39167	57
37.40000	56
37.40833	55
37.41667	54
37.42500	57
37.43333	62
37.44167	69
37.45000	76
37.45833	82
37.46667	84
37.47500	83
37.48333	80
37.49167	77
37.50000	76
37.50833	75
37.51667	76
37.52500	78
37.53333	79
37.54167	78
37.55000	76
37.55833	74
37.56667	72
37.57500	70
37.58333	68
37.59167	67
37.60000	66
37.60833	65
37.61667	63
37.62500	61
37.63333	62
37.64167	64
37.65000	68
37.65833	73
37.66667	77
37.67500	80
37.68333	81
37.69167	80
37.70000	77
37.70833	75
37.71667	73
37.72500	71
37.73333	70
37.74167	69
37.75000	69
37.75833	71
37.76667	74
37.77500	79
37.78333	83
37.79167	85
37.80000	87
37.80833	87
37.81667	86
37.82500	85
37.83333	82
37.84167	80
37.85000	80
37.85833	81
37.86667	82
37.87500	82
37.88333	80
37.89167	77
37.90000	73
37.90833	70
37.91667	69
37.92500	71
37.93333	74
37.94167	78
37.95000	81
37.95833	84
37.96667	85
37.97500	84
37.98333	83
37.99167	81
38.00000	81
38.00833	82
38.01667	86
38.02500	89
38.03333	91
38.04167	92
38.05000	91
38.05833	89
38.06667	89
38.07500	89
38.08333	91
38.09167	92
38.10000	94
38.10833	97
38.11667	101
38.12500	105
38.13333	110
38.14167	114
38.15000	115
38.15833	116
38.16667	115
38.17500	114
38.18333	113
38.19167	113
38.20000	115
38.20833	118
38.21667	121
38.22500	124
38.23333	126
38.24167	128
38.25000	129
38.25833	130
38.26667	130
38.27500	130
38.28333	129
38.29167	129
38.30000	130
38.30833	132
38.31667	133
38.32500	134
38.33333	133
38.34167	132
38.35000	133
38.35833	135
38.36667	140
38.37500	146
38.38333	152
38.39167	157
38.40000	159
38.40833	159
38.41667	157
38.42500	156
38.43333	156
38.44167	159
38.45000	162
38.45833	166
38.46667	169
38.47500	171
38.48333	172
38.49167	174
38.50000	176
38.50833	176
38.51667	175
38.52500	174
38.53333	173
38.54167	175
38.55000	178
38.55833	182
38.56667	187
38.57500	191
38.58333	195
38.59167	198
38.60000	198
38.60833	196
38.61667	192
38.62500	190
38.63333	191
38.64167	196
38.65000	204
38.65833	214
38.66667	224
38.67500	231
38.68333	235
38.69167	236
38.70000	235
38.70833	233
38.71667	232
38.72500	232
38.73333	234
38.74167	237
38.75000	241
38.75833	246
38.76667	250
38.77500	253
38.78333	257
38.79167	262
38.80000	268
38.80833	275
38.81667	283
38.82500	289
38.83333	290
38.84167	287
38.85000	282
38.85833	277
38.86667	272
38.87500	271
38.88333	274
38.89167	279
38.90000	287
38.90833	294
38.91667	301
38.92500	305
38.93333	307
38.94167	307
38.95000	308
38.95833	310
38.96667	314
38.97500	321
38.98333	330
38.99167	338
39.00000	345
39.00833	349
39.01667	353
39.02500	356
39.03333	358
39.04167	360
39.05000	363
39.05833	366
39.06667	368
39.07500	370
39.08333	373
39.09167	376
39.10000	379
39.10833	382
39.11667	385
39.12500	387
39.13333	388
39.14167	389
39.15000	390
39.15833	392
39.16667	394
39.17500	397
39.18333	400
39.19167	405
39.20000	411
39.20833	416
39.21667	419
39.22500	422
39.23333	423
39.24167	425
39.25000	428
39.25833	433
39.26667	438
39.27500	444
39.28333	449
39.29167	453
39.30000	455
39.30833	456
39.31667	457
39.32500	459
39.33333	463
39.34167	468
39.35000	473
39.35833	476
39.36667	478
39.37500	480
39.38333	481
39.39167	483
39.40000	486
39.40833	488
39.41667	489
39.42500	492
39.43333	497
39.44167	503
39.45000	508
39.45833	511
39.46667	514
39.47500	518
39.48333	523
39.49167	530
39.50000	536
39.50833	540
39.51667	541
39.52500	540
39.53333	539
39.54167	541
39.55000	545
39.55833	550
39.56667	557
39.57500	564
39.58333	570
39.59167	574
39.60000	577
39.60833	579
39.61667	580
39.62500	583
39.63333	586
39.64167	590
39.65000	593
39.65833	596
39.66667	598
39.67500	600
39.68333	601
39.69167	601
39.70000	600
39.70833	600
39.71667	599
39.72500	598
39.73333	599
39.74167	601
39.75000	604
39.75833	607
39.76667	609
39.77500	609
39.78333	609
39.79167	608
39.80000	609
39.80833	612
39.81667	617
39.82500	622
39.83333	627
39.84167	630
39.85000	632
39.85833	631
39.86667	629
39.87500	625
39.88333	621
39.89167	617
39.90000	615
39.90833	616
39.91667	621
39.92500	627
39.93333	632
39.94167	635
39.95000	638
39.95833	639
39.96667	640
39.97500	640
39.98333	639
39.99167	637
40.00000	636
40.00833	637
40.01667	640
40.02500	645
40.03333	649
40.04167	652
40.05000	652
40.05833	650
40.06667	647
40.07500	643
40.08333	640
40.09167	640
40.10000	640
40.10833	640
40.11667	637
40.12500	634
40.13333	631
40.14167	631
40.15000	634
40.15833	638
40.16667	642
40.17500	646
40.18333	648
40.19167	650
40.20000	651
40.20833	650
40.21667	648
40.22500	646
40.23333	643
40.24167	641
40.25000	640
40.25833	642
40.26667	644
40.27500	645
40.28333	646
40.29167	645
40.30000	643
40.30833	641
40.31667	637
40.32500	634
40.33333	629
40.34167	626
40.35000	624
40.35833	624
40.36667	623
40.37500	621
40.38333	618
40.39167	615
40.40000	612
40.40833	609
40.41667	608
40.42500	608
40.43333	609
40.44167	609
40.45000	611
40.45833	612
40.46667	613
40.47500	615
40.48333	615
40.49167	614
40.50000	612
40.50833	612
40.51667	615
40.52500	620
40.53333	628
40.54167	635
40.55000	639
40.55833	640
40.56667	640
40.57500	641
40.58333	642
40.59167	641
40.60000	639
40.60833	636
40.61667	632
40.62500	630
40.63333	630
40.64167	632
40.65000	637
40.65833	642
40.66667	646
40.67500	650
40.68333	652
40.69167	654
40.70000	656
40.70833	658
40.71667	659
40.72500	662
40.73333	664
40.74167	667
40.75000	669
40.75833	669
40.76667	671
40.77500	673
40.78333	677
40.79167	682
40.80000	687
40.80833	691
40.81667	693
40.82500	694
40.83333	694
40.84167	695
40.85000	696
40.85833	699
40.86667	704
40.87500	711
40.88333	719
40.89167	727
40.90000	734
40.90833	741
40.91667	748
40.92500	755
40.93333	762
40.94167	770
40.95000	778
40.95833	787
40.96667	797
40.97500	807
40.98333	815
40.99167	822
41.00000	826
41.00833	830
41.01667	833
41.02500	837
41.03333	842
41.04167	850
41.05000	858
41.05833	867
41.06667	874
41.07500	879
41.08333	882
41.09167	884
41.10000	886
41.10833	891
41.11667	897
41.12500	905
41.13333	913
41.14167	921
41.15000	927
41.15833	933
41.16667	937
41.17500	942
41.18333	948
41.19167	957
41.20000	967
41.20833	976
41.21667	984
41.22500	991
41.23333	997
41.24167	1003
41.25000	1009
41.25833	1014
41.26667	1019
41.27500	1024
41.28333	1030
41.29167	1038
41.30000	1046
41.30833	1053
41.31667	1058
41.32500	1062
41.33333	1068
41.34167	1074
41.35000	1084
41.35833	1095
41.36667	1105
41.37500	1113
41.38333	1120
41.39167	1124
41.40000	1127
41.40833	1131
41.41667	1136
41.42500	1139
41.43333	1140
41.44167	1139
41.45000	1136
41.45833	1133
41.46667	1132
41.47500	1135
41.48333	1138
41.49167	1141
41.50000	1144
41.50833	1145
41.51667	1145
41.52500	1147
41.53333	1150
41.54167	1153
41.55000	1154
41.55833	1152
41.56667	1147
41.57500	1140
41.58333	1134
41.59167	1129
41.60000	1124
41.60833	1121
41.61667	1118
41.62500	1114
41.63333	1110
41.64167	1106
41.65000	1103
41.65833	1099
41.66667	1096
41.67500	1093
41.68333	1089
41.69167	1085
41.70000	1080
41.70833	1074
41.71667	1067
41.72500	1060
41.73333	1053
41.74167	1047
41.75000	1042
41.75833	1037
41.76667	1032
41.77500	1027
41.78333	1021
41.79167	1015
41.80000	1007
41.80833	998
41.81667	986
41.82500	974
41.83333	962
41.84167	950
41.85000	939
41.85833	929
41.86667	918
41.87500	907
41.88333	897
41.89167	886
41.90000	877
41.90833	868
41.91667	861
41.92500	853
41.93333	845
41.94167	836
41.95000	827
41.95833	817
41.96667	808
41.97500	798
41.98333	788
41.99167	779
42.00000	769
42.00833	759
42.01667	748
42.02500	736
42.03333	722
42.04167	709
42.05000	696
42.05833	684
42.06667	671
42.07500	658
42.08333	646
42.09167	635
42.10000	626
42.10833	618
42.11667	610
42.12500	601
42.13333	591
42.14167	579
42.15000	568
42.15833	557
42.16667	546
42.17500	535
42.18333	526
42.19167	518
42.20000	511
42.20833	502
42.21667	492
42.22500	480
42.23333	465
42.24167	450
42.25000	436
42.25833	422
42.26667	410
42.27500	398
42.28333	388
42.29167	381
42.30000	375
42.30833	369
42.31667	363
42.32500	356
42.33333	348
42.34167	338
42.35000	328
42.35833	319
42.36667	311
42.37500	305
42.38333	301
42.39167	297
42.40000	292
42.40833	287
42.41667	281
42.42500	274
42.43333	267
42.44167	260
42.45000	254
42.45833	249
42.46667	242
42.47500	235
42.48333	227
42.49167	218
42.50000	211
42.50833	205
42.51667	200
42.52500	197
42.53333	194
42.54167	191
42.55000	190
42.55833	189
42.56667	189
42.57500	186
42.58333	183
42.59167	179
42.60000	175
42.60833	171
42.61667	167
42.62500	163
42.63333	159
42.64167	156
42.65000	153
42.65833	151
42.66667	150
42.67500	149
42.68333	148
42.69167	147
42.70000	145
42.70833	141
42.71667	137
42.72500	134
42.73333	132
42.74167	131
42.75000	131
42.75833	132
42.76667	133
42.77500	135
42.78333	137
42.79167	139
42.80000	142
42.80833	145
42.81667	148
42.82500	151
42.83333	152
42.84167	151
42.85000	149
42.85833	146
42.86667	143
42.87500	140
42.88333	138
42.89167	135
42.90000	134
42.90833	135
42.91667	139
42.92500	144
42.93333	151
42.94167	156
42.95000	158
42.95833	157
42.96667	154
42.97500	152
42.98333	151
42.99167	153
43.00000	156
43.00833	160
43.01667	166
43.02500	170
43.03333	174
43.04167	177
43.05000	180
43.05833	181
43.06667	183
43.07500	184
43.08333	185
43.09167	185
43.10000	185
43.10833	186
43.11667	189
43.12500	193
43.13333	197
43.14167	202
43.15000	206
43.15833	210
43.16667	213
43.17500	213
43.18333	212
43.19167	210
43.20000	208
43.20833	207
43.21667	208
43.22500	210
43.23333	213
43.24167	218
43.25000	222
43.25833	226
43.26667	229
43.27500	230
43.28333	229
43.29167	229
43.30000	230
43.30833	233
43.31667	239
43.32500	244
43.33333	248
43.34167	250
43.35000	252
43.35833	252
43.36667	252
43.37500	254
43.38333	256
43.39167	257
43.40000	257
43.40833	255
43.41667	252
43.42500	249
43.43333	247
43.44167	246
43.45000	246
43.45833	247
43.46667	247
43.47500	247
43.48333	246
43.49167	245
43.50000	245
43.50833	245
43.51667	247
43.52500	251
43.53333	258
43.54167	264
43.55000	267
43.55833	266
43.56667	262
43.57500	256
43.58333	250
43.59167	246
43.60000	242
43.60833	239
43.61667	237
43.62500	235
43.63333	233
43.64167	232
43.65000	231
43.65833	231
43.66667	231
43.67500	230
43.68333	228
43.69167	224
43.70000	220
43.70833	216
43.71667	211
43.72500	207
43.73333	204
43.74167	202
43.75000	201
43.75833	200
43.76667	200
43.77500	198
43.78333	195
43.79167	191
43.80000	186
43.80833	183
43.81667	183
43.82500	184
43.83333	186
43.84167	188
43.85000	187
43.85833	185
43.86667	182
43.87500	180
43.88333	179
43.89167	180
43.90000	182
43.90833	185
43.91667	185
43.92500	184
43.93333	180
43.94167	175
43.95000	170
43.95833	165
43.96667	161
43.97500	157
43.98333	155
43.99167	155
44.00000	155
44.00833	152
44.01667	147
44.02500	141
44.03333	133
44.04167	127
44.05000	123
44.05833	122
44.06667	122
44.07500	121
44.08333	118
44.09167	114
44.10000	110
44.10833	105
44.11667	101
44.12500	97
44.13333	95
44.14167	93
44.15000	93
44.15833	94
44.16667	97
44.17500	100
44.18333	102
44.19167	101
44.20000	97
44.20833	91
44.21667	84
44.22500	79
44.23333	76
44.24167	77
44.25000	78
44.25833	80
44.26667	79
44.27500	76
44.28333	72
44.29167	69
44.30000	67
44.30833	66
44.31667	66
44.32500	65
44.33333	62
44.34167	57
44.35000	53
44.35833	49
44.36667	48
44.37500	51
44.38333	55
44.39167	60
44.40000	64
44.40833	66
44.41667	65
44.42500	62
44.43333	58
44.44167	54
44.45000	51
44.45833	48
44.46667	47
44.47500	45
44.48333	44
44.49167	45
44.50000	46
44.50833	47
44.51667	47
44.52500	46
44.53333	44
44.54167	43
44.55000	43
44.55833	41
44.56667	40
44.57500	38
44.58333	37
44.59167	36
44.60000	36
44.60833	35
44.61667	33
44.62500	31
44.63333	28
44.64167	26
44.65000	25
44.65833	25
44.66667	26
44.67500	29
44.68333	33
44.69167	37
44.70000	40
44.70833	41
44.71667	38
44.72500	34
44.73333	27
44.74167	22
44.75000	20
44.75833	20
44.76667	23
44.77500	27
44.78333	31
44.79167	32
44.80000	31
44.80833	28
44.81667	25
44.82500	21
44.83333	18
44.84167	15
44.85000	14
44.85833	12
44.86667	11
44.87500	10
44.88333	9
44.89167	6
44.90000	4
44.90833	4
44.91667	6
44.92500	10
44.93333	15
44.94167	19
44.95000	21
44.95833	21
44.96667	20
44.97500	18
44.98333	15
44.99167	11
45.00000	6
45.00833	1
45.01667	-4
45.02500	-8
45.03333	-12
45.04167	-15
45.05000	-15
45.05833	-14
45.06667	-11
45.07500	-5
45.08333	0
45.09167	6
45.10000	11
45.10833	15
45.11667	18
45.12500	18
45.13333	16
45.14167	12
45.15000	7
45.15833	2
45.16667	-3
45.17500	-7
45.18333	-9
45.19167	-10
45.20000	-9
45.20833	-7
45.21667	-4
45.22500	-2
45.23333	1
45.24167	3
45.25000	4
45.25833	5
45.26667	6
45.27500	6
45.28333	5
45.29167	6
45.30000	7
45.30833	8
45.31667	8
45.32500	8
45.33333	8
45.34167	8
45.35000	8
45.35833	8
45.36667	9
45.37500	9
45.38333	11
45.39167	15
45.40000	20
45.40833	26
45.41667	31
45.42500	34
45.43333	34
45.44167	31
45.45000	28
45.45833	24
45.46667	22
45.47500	20
45.48333	19
45.49167	16
45.50000	12
45.50833	9
45.51667	7
45.52500	5
45.53333	4
45.54167	4
45.55000	3
45.55833	2
45.56667	3
45.57500	8
45.58333	13
45.59167	17
45.60000	21
45.60833	23
45.61667	26
45.62500	27
45.63333	28
45.64167	27
45.65000	24
45.65833	22
45.66667	21
45.67500	22
45.68333	23
45.69167	24
45.70000	24
45.70833	22
45.71667	19
45.72500	17
45.73333	15
45.74167	14
45.75000	14
45.75833	15
45.76667	14
45.77500	12
45.78333	9
45.79167	8
45.80000	7
45.80833	8
45.81667	10
45.82500	12
45.83333	14
45.84167	15
45.85000	15
45.85833	13
45.86667	10
45.87500	7
45.88333	5
45.89167	6
45.90000	8
45.90833	11
45.91667	13
45.92500	16
45.93333	16
45.94167	15
45.95000	12
45.95833	7
45.96667	3
45.97500	-0
45.98333	-3
45.99167	-2
46.00000	-0
46.00833	3
46.01667	7
46.02500	9
46.03333	8
46.04167	6
46.05000	5
46.05833	5
46.06667	7
46.07500	11
46.08333	14
46.09167	17
46.10000	19
46.10833	20
46.11667	19
46.12500	16
46.13333	11
46.14167	8
46.15000	7
46.15833	7
46.16667	7
46.17500	6
46.18333	6
46.19167	5
46.20000	6
46.20833	8
46.21667	10
46.22500	10
46.23333	8
46.24167	3
46.25000	-1
46.25833	-4
46.26667	-5
46.27500	-2
46.28333	3
46.29167	7
46.30000	10
46.30833	11
46.31667	10
46.32500	8
46.33333	7
46.34167	7
46.35000	9
46.35833	12
46.36667	13
46.37500	12
46.38333	10
46.39167	6
46.40000	3
46.40833	0
46.41667	-0
46.42500	0
46.43333	1
46.44167	1
46.45000	2
46.45833	3
46.46667	5
46.47500	7
46.48333	8
46.49167	9
46.50000	9
46.50833	9
46.51667	8
46.52500	7
46.53333	3
46.54167	-1
46.55000	-4
46.55833	-7
46.56667	-9
46.57500	-9
46.58333	-10
46.59167	-13
46.60000	-17
46.60833	-21
46.61667	-24
46.62500	-23
46.63333	-20
46.64167	-14
46.65000	-9
46.65833	-3
46.66667	-1
46.67500	-3
46.68333	-6
46.69167	-8
46.70000	-7
46.70833	-6
46.71667	-4
46.72500	-2
46.73333	-2
46.74167	-2
46.75000	-2
46.75833	1
46.76667	4
46.77500	9
46.78333	13
46.79167	17
46.80000	19
46.80833	18
46.81667	14
46.82500	8
46.83333	0
46.84167	-6
46.85000	-10
46.85833	-10
46.86667	-9
46.87500	-6
46.88333	-3
46.89167	-1
46.90000	0
46.90833	1
46.91667	-0
46.92500	-3
46.93333	-6
46.94167	-10
46.95000	-12
46.95833	-13
46.96667	-12
46.97500	-10
46.98333	-7
46.99167	-5
47.00000	-4
47.00833	-5
47.01667	-6
47.02500	-7
47.03333	-6
47.04167	-6
47.05000	-7
47.05833	-9
47.06667	-12
47.07500	-15
47.08333	-16
47.09167	-18
47.10000	-18
47.10833	-17
47.11667	-16
47.12500	-15
47.13333	-13
47.14167	-13
47.15000	-13
47.15833	-13
47.16667	-13
47.17500	-12
47.18333	-11
47.19167	-10
47.20000	-8
47.20833	-7
47.21667	-5
47.22500	-5
47.23333	-7
47.24167	-9
47.25000	-11
47.25833	-12
47.26667	-12
47.27500	-10
47.28333	-7
47.29167	-6
47.30000	-5
47.30833	-5
47.31667	-6
47.32500	-7
47.33333	-9
47.34167	-12
47.35000	-15
47.35833	-16
47.36667	-16
47.37500	-15
47.38333	-13
47.39167	-10
47.40000	-8
47.40833	-7
47.41667	-6
47.42500	-8
47.43333	-11
47.44167	-14
47.45000	-16
47.45833	-17
47.46667	-17
47.47500	-17
47.48333	-16
47.49167	-17
47.50000	-18
47.50833	-18
47.51667	-17
47.52500	-16
47.53333	-14
47.54167	-13
47.55000	-13
47.55833	-14
47.56667	-17
47.57500	-22
47.58333	-27
47.59167	-30
47.60000	-30
47.60833	-27
47.61667	-22
47.62500	-16
47.63333	-10
47.64167	-4
47.65000	0
47.65833	1
47.66667	-1
47.67500	-6
47.68333	-12
47.69167	-16
47.70000	-19
47.70833	-18
47.71667	-15
47.72500	-12
47.73333	-8
47.74167	-6
47.75000	-5
47.75833	-7
47.76667	-8
47.77500	-11
47.78333	-12
47.79167	-14
47.80000	-15
47.80833	-16
47.81667	-15
47.82500	-14
47.83333	-12
47.84167	-10
47.85000	-9
47.85833	-8
47.86667	-7
47.87500	-8
47.88333	-8
47.89167	-8
47.90000	-8
47.90833	-8
47.91667	-7
47.92500	-6
47.93333	-6
47.94167	-7
47.95000	-8
47.95833	-8
47.96667	-8
47.97500	-7
47.98333	-5
47.99167	-3
48.00000	-2
48.00833	0
48.01667	2
48.02500	4
48.03333	4
48.04167	3
48.05000	2
48.05833	-1
48.06667	-3
48.07500	-4
48.08333	-4
48.09167	-4
48.10000	-3
48.10833	-3
48.11667	-2
48.12500	-1
48.13333	-1
48.14167	-1
48.15000	-2
48.15833	-5
48.16667	-8
48.17500	-12
48.18333	-14
48.19167	-15
48.20000	-15
48.20833	-13
48.21667	-10
48.22500	-7
48.23333	-6
48.24167	-5
48.25000	-4
48.25833	-5
48.26667	-7
48.27500	-10
48.28333	-13
48.29167	-17
48.30000	-21
48.30833	-22
48.31667	-19
48.32500	-14
48.33333	-6
48.34167	1
48.35000	5
48.35833	7
48.36667	7
48.37500	6
48.38333	6
48.39167	7
48.40000	9
48.40833	11
48.41667	11
48.42500	10
48.43333	10
48.44167	10
48.45000	9
48.45833	6
48.46667	2
48.47500	-4
48.48333	-10
48.49167	-14
48.50000	-16
48.50833	-18
48.51667	-21
48.52500	-24
48.53333	-26
48.54167	-28
48.55000	-27
48.55833	-24
48.56667	-20
48.57500	-15
48.58333	-10
48.59167	-6
48.60000	-3
48.60833	-4
48.61667	-7
48.62500	-10
48.63333	-12
48.64167	-11
48.65000	-9
48.65833	-7
48.66667	-6
48.67500	-8
48.68333	-10
48.69167	-11
48.70000	-11
48.70833	-10
48.71667	-9
48.72500	-10
48.73333	-12
48.74167	-15
48.75000	-17
48.75833	-17
48.76667	-17
48.77500	-16
48.78333	-16
48.79167	-17
48.80000	-19
48.80833	-18
48.81667	-15
48.82500	-10
48.83333	-5
48.84167	0
48.85000	4
48.85833	6
48.86667	7
48.87500	7
48.88333	5
48.89167	1
48.90000	-4
48.90833	-7
48.91667	-9
48.92500	-9
48.93333	-8
48.94167	-6
48.95000	-4
48.95833	-2
48.96667	-0
48.97500	-0
48.98333	-0
48.99167	-1
49.00000	-1
49.00833	-0
49.01667	2
49.02500	4
49.03333	7
49.04167	8
49.05000	7
49.05833	5
49.06667	1
49.07500	-3
49.08333	-5
49.09167	-5
49.10000	-5
49.10833	-5
49.11667	-7
49.12500	-11
49.13333	-15
49.14167	-18
49.15000	-20
49.15833	-19
49.16667	-18
49.17500	-17
49.18333	-16
49.19167	-16
49.20000	-15
49.20833	-12
49.21667	-8
49.22500	-4
49.23333	-1
49.24167	1
49.25000	3
49.25833	3
49.26667	3
49.27500	1
49.28333	-1
49.29167	-6
49.30000	-10
49.30833	-15
49.31667	-18
49.32500	-19
49.33333	-19
49.34167	-17
49.35000	-14
49.35833	-12
49.36667	-9
49.37500	-8
49.38333	-6
49.39167	-6
49.40000	-8
49.40833	-10
49.41667	-13
49.42500	-14
49.43333	-13
49.44167	-11
49.45000	-10
49.45833	-9
49.46667	-10
49.47500	-13
49.48333	-15
49.49167	-16
49.50000	-15
49.50833	-13
49.51667	-11
49.52500	-9
49.53333	-9
49.54167	-10
49.55000	-10
49.55833	-10
49.56667	-9
49.57500	-7
49.58333	-6
49.59167	-5
49.60000	-6
49.60833	-8
49.61667	-11
49.62500	-15
49.63333	-19
49.64167	-22
49.65000	-22
49.65833	-21
49.66667	-18
49.67500	-15
49.68333	-14
49.69167	-14
49.70000	-16
49.70833	-19
49.71667	-22
49.72500	-23
49.73333	-21
49.74167	-17
49.75000	-12
49.75833	-7
49.76667	-4
49.77500	-5
49.78333	-7
49.79167	-9
49.80000	-11
49.80833	-14
49.81667	-17
49.82500	-21
49.83333	-25
49.84167	-29
49.85000	-31
49.85833	-31
49.86667	-30
49.87500	-28
49.88333	-27
49.89167	-25
49.90000	-24
49.90833	-23
49.91667	-21
49.92500	-19
49.93333	-18
49.94167	-17
49.95000	-17
49.95833	-17
49.96667	-18
49.97500	-17
49.98333	-16
49.99167	-16
50.00000	-16
50.00833	-16
50.01667	-14
50.02500	-13
50.03333	-12
50.04167	-12
50.05000	-15
50.05833	-19
50.06667	-23
50.07500	-25
50.08333	-25
50.09167	-24
50.10000	-22
50.10833	-21
50.11667	-22
50.12500	-22
50.13333	-21
50.14167	-19
50.15000	-16
50.15833	-11
50.16667	-8
50.17500	-6
50.18333	-5
50.19167	-8
50.20000	-11
50.20833	-15
50.21667	-16
50.22500	-17
50.23333	-16
50.24167	-16
50.25000	-18
50.25833	-21
50.26667	-24
50.27500	-25
50.28333	-24
50.29167	-22
50.30000	-19
50.30833	-16
50.31667	-12
50.32500	-10
50.33333	-11
50.34167	-12
50.35000	-13
50.35833	-14
50.36667	-14
50.37500	-13
50.38333	-13
50.39167	-16
50.40000	-20
50.40833	-23
50.41667	-23
50.42500	-23
50.43333	-23
50.44167	-22
50.45000	-22
50.45833	-20
50.46667	-18
50.47500	-16
50.48333	-15
50.49167	-15
50.50000	-15
50.50833	-16
50.51667	-16
50.52500	-16
50.53333	-16
50.54167	-16
50.55000	-15
50.55833	-13
50.56667	-11
50.57500	-11
50.58333	-12
50.59167	-14
50.60000	-17
50.60833	-18
50.61667	-18
50.62500	-18
50.63333	-19
50.64167	-21
50.65000	-24
50.65833	-27
50.66667	-28
50.67500	-27
50.68333	-25
50.69167	-25
50.70000	-26
50.70833	-29
50.71667	-32
50.72500	-33
50.73333	-32
50.74167	-30
50.75000	-28
50.75833	-26
50.76667	-23
50.77500	-20
50.78333	-17
50.79167	-15
50.80000	-13
50.80833	-12
50.81667	-12
50.82500	-13
50.83333	-14
50.84167	-16
50.85000	-17
50.85833	-19
50.86667	-20
50.87500	-20
50.88333	-19
50.89167	-16
50.90000	-14
50.90833	-12
50.91667	-12
50.92500	-13
50.93333	-15
50.94167	-17
50.95000	-16
50.95833	-13
50.96667	-10
50.97500	-7
50.98333	-6
50.99167	-8
51.00000	-12
51.00833	-17
51.01667	-20
51.02500	-23
51.03333	-25
51.04167	-25
51.05000	-24
51.05833	-24
51.06667	-25
51.07500	-25
51.08333	-24
51.09167	-21
51.10000	-17
51.10833	-12
51.11667	-9
51.12500	-6
51.13333	-5
51.14167	-6
51.15000	-7
51.15833	-8
51.16667	-9
51.17500	-10
51.18333	-11
51.19167	-12
51.20000	-11
51.20833	-11
51.21667	-11
51.22500	-12
51.23333	-13
51.24167	-14
51.25000	-18
51.25833	-22
51.26667	-26
51.27500	-27
51.28333	-26
51.29167	-22
51.30000	-18
51.30833	-14
51.31667	-13
51.32500	-13
51.33333	-13
51.34167	-13
51.35000	-13
51.35833	-11
51.36667	-10
51.37500	-9
51.38333	-9
51.39167	-8
51.40000	-7
51.40833	-6
51.41667	-7
51.42500	-10
51.43333	-14
51.44167	-18
51.45000	-21
51.45833	-21
51.46667	-21
51.47500	-21
51.48333	-21
51.49167	-21
51.50000	-19
51.50833	-17
51.51667	-13
51.52500	-11
51.53333	-10
51.54167	-11
51.55000	-11
51.55833	-12
51.56667	-13
51.57500	-14
51.58333	-15
51.59167	-16
51.60000	-17
51.60833	-16
51.61667	-13
51.62500	-8
51.63333	-3
51.64167	1
51.65000	3
51.65833	3
51.66667	0
51.67500	-5
51.68333	-10
51.69167	-16
51.70000	-20
51.70833	-24
51.71667	-26
51.72500	-27
51.73333	-28
51.74167	-28
51.75000	-28
51.75833	-26
51.76667	-23
51.77500	-21
51.78333	-20
51.79167	-19
51.80000	-19
51.80833	-20
51.81667	-22
51.82500	-24
51.83333	-26
51.84167	-26
51.85000	-23
51.85833	-19
51.86667	-16
51.87500	-16
51.88333	-18
51.89167	-21
51.90000	-24
51.90833	-25
51.91667	-23
51.92500	-20
51.93333	-17
51.94167	-16
51.95000	-17
51.95833	-20
51.96667	-24
51.97500	-27
51.98333	-29
51.99167	-29
52.00000	-29
52.00833	-28
52.01667	-28
52.02500	-26
52.03333	-21
52.04167	-15
52.05000	-9
52.05833	-5
52.06667	-4
52.07500	-7
52.08333	-11
52.09167	-15
52.10000	-17
52.10833	-17
52.11667	-14
52.12500	-11
52.13333	-8
52.14167	-7
52.15000	-9
52.15833	-13
52.16667	-15
52.17500	-15
52.18333	-13
52.19167	-9
52.20000	-5
52.20833	-4
52.21667	-6
52.22500	-10
52.23333	-15
52.24167	-19
52.25000	-23
52.25833	-25
52.26667	-25
52.27500	-24
52.28333	-22
52.29167	-21
52.30000	-22
52.30833	-24
52.31667	-27
52.32500	-31
52.33333	-34
52.34167	-36
52.35000	-36
52.35833	-34
52.36667	-32
52.37500	-30
52.38333	-29
52.39167	-28
52.40000	-25
52.40833	-21
52.41667	-14
52.42500	-8
52.43333	-3
52.44167	-1
52.45000	-4
52.45833	-10
52.46667	-16
52.47500	-20
52.48333	-20
52.49167	-16
52.50000	-11
52.50833	-9
52.51667	-9
52.52500	-11
52.53333	-13
52.54167	-14
52.55000	-16
52.55833	-16
52.56667	-17
52.57500	-18
52.58333	-20
52.59167	-23
52.60000	-26
52.60833	-27
52.61667	-27
52.62500	-26
52.63333	-24
52.64167	-22
52.65000	-19
52.65833	-17
52.66667	-16
52.67500	-14
52.68333	-13
52.69167	-14
52.70000	-16
52.70833	-18
52.71667	-20
52.72500	-21
52.73333	-22
52.74167	-21
52.75000	-19
52.75833	-16
52.76667	-13
52.77500	-11
52.78333	-9
52.79167	-9
52.80000	-9
52.80833	-10
52.81667	-12
52.82500	-14
52.83333	-17
52.84167	-20
52.85000	-22
52.85833	-22
52.86667	-23
52.87500	-23
52.88333	-24
52.89167	-25
52.90000	-27
52.90833	-28
52.91667	-27
52.92500	-26
52.93333	-25
52.94167	-23
52.95000	-22
52.95833	-23
52.96667	-24
52.97500	-25
52.98333	-26
52.99167	-26
53.00000	-26
53.00833	-27
53.01667	-27
53.02500	-27
53.03333	-24
53.04167	-20
53.05000	-16
53.05833	-12
53.06667	-10
53.07500	-10
53.08333	-12
53.09167	-14
53.10000	-17
53.10833	-22
53.11667	-27
53.12500	-32
53.13333	-35
53.14167	-37
53.15000	-37
53.15833	-35
53.16667	-32
53.17500	-27
53.18333	-22
53.19167	-16
53.20000	-11
53.20833	-7
53.21667	-5
53.22500	-5
53.23333	-6
53.24167	-7
53.25000	-8
53.25833	-9
53.26667	-11
53.27500	-14
53.28333	-17
53.29167	-21
53.30000	-25
53.30833	-28
53.31667	-28
53.32500	-28
53.33333	-26
53.34167	-23
53.35000	-20
53.35833	-15
53.36667	-11
53.37500	-6
53.38333	-3
53.39167	-1
53.40000	-1
53.40833	-1
53.41667	-3
53.42500	-5
53.43333	-8
53.44167	-10
53.45000	-12
53.45833	-12
53.46667	-12
53.47500	-12
53.48333	-13
53.49167	-14
53.50000	-17
53.50833	-19
53.51667	-18
53.52500	-17
53.53333	-16
53.54167	-15
53.55000	-14
53.55833	-15
53.56667	-17
53.57500	-20
53.58333	-22
53.59167	-24
53.60000	-24
53.60833	-23
53.61667	-20
53.62500	-18
53.63333	-18
53.64167	-18
53.65000	-19
53.65833	-20
53.66667	-20
53.67500	-19
53.68333	-18
53.69167	-18
53.70000	-18
53.70833	-19
53.71667	-18
53.72500	-14
53.73333	-8
53.74167	-1
53.75000	2
53.75833	2
53.76667	-1
53.77500	-7
53.78333	-11
53.79167	-13
53.80000	-14
53.80833	-14
53.81667	-15
53.82500	-17
53.83333	-19
53.84167	-21
53.85000	-20
53.85833	-16
53.86667	-11
53.87500	-8
53.88333	-7
53.89167	-8
53.90000	-10
53.90833	-11
53.91667	-10
53.92500	-8
53.93333	-6
53.94167	-5
53.95000	-6
53.95833	-8
53.96667	-11
53.97500	-12
53.98333	-12
53.99167	-8
54.00000	-3
54.00833	4
54.01667	11
54.02500	16
54.03333	18
54.04167	18
54.05000	17
54.05833	16
54.06667	15
54.07500	14
54.08333	13
54.09167	12
54.10000	12
54.10833	12
54.11667	14
54.12500	14
54.13333	13
54.14167	12
54.15000	11
54.15833	11
54.16667	12
54.17500	12
54.18333	11
54.19167	9
54.20000	6
54.20833	2
54.21667	-2
54.22500	-5
54.23333	-7
54.24167	-7
54.25000	-3
54.25833	6
54.26667	14
54.27500	19
54.28333	21
54.29167	20
54.30000	18
54.30833	19
54.31667	22
54.32500	26
54.33333	30
54.34167	32
54.35000	35
54.35833	40
54.36667	45
54.37500	52
54.38333	57
54.39167	59
54.40000	59
54.40833	57
54.41667	56
54.42500	54
54.43333	53
54.44167	52
54.45000	52
54.45833	53
54.46667	55
54.47500	58
54.48333	60
54.49167	63
54.50000	67
54.50833	73
54.51667	78
54.52500	83
54.53333	87
54.54167	90
54.55000	92
54.55833	92
54.56667	92
54.57500	92
54.58333	91
54.59167	92
54.60000	94
54.60833	97
54.61667	102
54.62500	107
54.63333	110
54.64167	111
54.65000	112
54.65833	113
54.66667	116
54.67500	123
54.68333	131
54.69167	139
54.70000	147
54.70833	152
54.71667	156
54.72500	157
54.73333	158
54.74167	159
54.75000	161
54.75833	164
54.76667	167
54.77500	170
54.78333	173
54.79167	177
54.80000	182
54.80833	187
54.81667	192
54.82500	196
54.83333	200
54.84167	204
54.85000	208
54.85833	212
54.86667	216
54.87500	219
54.88333	222
54.89167	226
54.90000	231
54.90833	236
54.91667	242
54.92500	247
54.93333	253
54.94167	258
54.95000	262
54.95833	266
54.96667	269
54.97500	273
54.98333	277
54.99167	282
55.00000	286
55.00833	289
55.01667	290
55.02500	291
55.03333	293
55.04167	297
55.05000	303
55.05833	312
55.06667	321
55.07500	331
55.08333	338
55.09167	344
55.10000	347
55.10833	349
55.11667	350
55.12500	350
55.13333	352
55.14167	355
55.15000	359
55.15833	364
55.16667	368
55.17500	374
55.18333	378
55.19167	382
55.20000	385
55.20833	389
55.21667	392
55.22500	396
55.23333	400
55.24167	406
55.25000	412
55.25833	418
55.26667	423
55.27500	427
55.28333	431
55.29167	434
55.30000	436
55.30833	439
55.31667	442
55.32500	445
55.33333	448
55.34167	451
55.35000	453
55.35833	454
55.36667	456
55.37500	460
55.38333	465
55.39167	470
55.40000	475
55.40833	477
55.41667	477
55.42500	475
55.43333	472
55.44167	470
55.45000	469
55.45833	471
55.46667	476
55.47500	484
55.48333	493
55.49167	501
55.50000	507
55.50833	510
55.51667	509
55.52500	508
55.53333	508
55.54167	511
55.55000	516
55.55833	521
55.56667	524
55.57500	523
55.58333	520
55.59167	515
55.60000	511
55.60833	509
55.61667	509
55.62500	511
55.63333	515
55.64167	518
55.65000	519
55.65833	516
55.66667	513
55.67500	508
55.68333	505
55.69167	505
55.70000	508
55.70833	510
55.71667	511
55.72500	511
55.73333	511
55.74167	512
55.75000	514
55.75833	517
55.76667	521
55.77500	525
55.78333	529
55.79167	531
55.80000	530
55.80833	527
55.81667	523
55.82500	518
55.83333	513
55.84167	508
55.85000	503
55.85833	499
55.86667	496
55.87500	496
55.88333	496
55.89167	494
55.90000	491
55.90833	486
55.91667	479
55.92500	474
55.93333	472
55.94167	471
55.95000	472
55.95833	474
55.96667	476
55.97500	478
55.98333	480
55.99167	482
56.00000	484
56.00833	484
56.01667	483
56.02500	478
56.03333	471
56.04167	464
56.05000	457
56.05833	452
56.06667	450
56.07500	449
56.08333	449
56.09167	447
56.10000	445
56.10833	443
56.11667	443
56.12500	442
56.13333	440
56.14167	438
56.15000	435
56.15833	432
56.16667	430
56.17500	428
56.18333	426
56.19167	421
56.20000	414
56.20833	406
56.21667	399
56.22500	393
56.23333	390
56.24167	389
56.25000	390
56.25833	391
56.26667	391
56.27500	389
56.28333	385
56.29167	379
56.30000	373
56.30833	368
56.31667	364
56.32500	361
56.33333	359
56.34167	357
56.35000	355
56.35833	351
56.36667	346
56.37500	340
56.38333	333
56.39167	327
56.40000	321
56.40833	318
56.41667	318
56.42500	317
56.43333	314
56.44167	310
56.45000	305
56.45833	300
56.46667	297
56.47500	297
56.48333	298
56.49167	301
56.50000	303
56.50833	303
56.51667	302
56.52500	299
56.53333	296
56.54167	293
56.55000	290
56.55833	287
56.56667	283
56.57500	279
56.58333	273
56.59167	268
56.60000	261
56.60833	255
56.61667	250
56.62500	246
56.63333	244
56.64167	244
56.65000	245
56.65833	246
56.66667	246
56.67500	244
56.68333	240
56.69167	234
56.70000	228
56.70833	222
56.71667	217
56.72500	213
56.73333	209
56.74167	204
56.75000	200
56.75833	196
56.76667	192
56.77500	189
56.78333	187
56.79167	186
56.80000	187
56.80833	189
56.81667	192
56.82500	194
56.83333	192
56.84167	187
56.85000	180
56.85833	173
56.86667	168
56.87500	165
56.88333	165
56.89167	165
56.90000	168
56.90833	171
56.91667	176
56.92500	179
56.93333	181
56.94167	179
56.95000	175
56.95833	168
56.96667	162
56.97500	157
56.98333	152
56.99167	148
57.00000	146
57.00833	144
57.01667	144
57.02500	144
57.03333	145
57.04167	146
57.05000	147
57.05833	147
57.06667	146
57.07500	145
57.08333	144
57.09167	144
57.10000	145
57.10833	145
57.11667	142
57.12500	138
57.13333	133
57.14167	128
57.15000	123
57.15833	118
57.16667	114
57.17500	110
57.18333	106
57.19167	104
57.20000	102
57.20833	100
57.21667	100
57.22500	102
57.23333	106
57.24167	111
57.25000	114
57.25833	116
57.26667	117
57.27500	118
57.28333	118
57.29167	117
57.30000	114
57.30833	109
57.31667	104
57.32500	101
57.33333	101
57.34167	103
57.35000	106
57.35833	109
57.36667	111
57.37500	110
57.38333	108
57.39167	104
57.40000	99
57.40833	95
57.41667	91
57.42500	89
57.43333	87
57.44167	87
57.45000	89
57.45833	94
57.46667	99
57.47500	103
57.48333	104
57.49167	101
57.50000	96
57.50833	93
57.51667	93
57.52500	95
57.53333	98
57.54167	101
57.55000	101
57.55833	100
57.56667	97
57.57500	93
57.58333	89
57.59167	84
57.60000	79
57.60833	74
57.61667	70
57.62500	66
57.63333	63
57.64167	61
57.65000	61
57.65833	64
57.66667	67
57.67500	69
57.68333	71
57.69167	70
57.70000	67
57.70833	63
57.71667	61
57.72500	59
57.73333	58
57.74167	58
57.75000	57
57.75833	55
57.76667	52
57.77500	50
57.78333	48
57.79167	49
57.80000	51
57.80833	53
57.81667	55
57.82500	55
57.83333	54
57.84167	53
57.85000	54
57.85833	58
57.86667	61
57.87500	62
57.88333	63
57.89167	62
57.90000	61
57.90833	62
57.91667	64
57.92500	66
57.93333	67
57.94167	67
57.95000	65
57.95833	63
57.96667	59
57.97500	55
57.98333	51
57.99167	48
58.00000	45
58.00833	43
58.01667	42
58.02500	41
58.03333	41
58.04167	42
58.05000	44
58.05833	46
58.06667	48
58.07500	49
58.08333	49
58.09167	48
58.10000	47
58.10833	45
58.11667	43
58.12500	40
58.13333	39
58.14167	37
58.15000	35
58.15833	33
58.16667	30
58.17500	26
58.18333	24
58.19167	25
58.20000	28
58.20833	31
58.21667	32
58.22500	33
58.23333	31
58.24167	28
58.25000	27
58.25833	27
58.26667	28
58.27500	30
58.28333	33
58.29167	33
58.30000	32
58.30833	29
58.31667	27
58.32500	26
58.33333	25
58.34167	26
58.35000	26
58.35833	27
58.36667	28
58.37500	31
58.38333	33
58.39167	35
58.40000	36
58.40833	36
58.41667	34
58.42500	33
58.43333	34
58.44167	35
58.45000	36
58.45833	37
58.46667	36
58.47500	35
58.48333	34
58.49167	33
58.50000	33
58.50833	32
58.51667	31
58.52500	29
58.53333	28
58.54167	28
58.55000	29
58.55833	31
58.56667	33
58.57500	34
58.58333	35
58.59167	34
58.60000	32
58.60833	31
58.61667	30
58.62500	30
58.63333	30
58.64167	30
58.65000	30
58.65833	31
58.66667	33
58.67500	36
58.68333	37
58.69167	38
58.70000	37
58.70833	35
58.71667	32
58.72500	28
58.73333	25
58.74167	21
58.75000	19
58.75833	17
58.76667	16
58.77500	13
58.78333	11
58.79167	10
58.80000	12
58.80833	15
58.81667	18
58.82500	20
58.83333	20
58.84167	17
58.85000	14
58.85833	12
58.86667	11
58.87500	14
58.88333	19
58.89167	22
58.90000	24
58.90833	22
58.91667	18
58.92500	14
58.93333	10
58.94167	6
58.95000	3
58.95833	1
58.96667	0
58.97500	1
58.98333	2
58.99167	4
59.00000	5
59.00833	6
59.01667	5
59.02500	4
59.03333	5
59.04167	7
59.05000	11
59.05833	16
59.06667	18
59.07500	15
59.08333	11
59.09167	5
59.10000	1
59.10833	-1
59.11667	-1
59.12500	0
59.13333	2
59.14167	4
59.15000	7
59.15833	11
59.16667	15
59.17500	18
59.18333	19
59.19167	18
59.20000	15
59.20833	12
59.21667	9
59.22500	7
59.23333	8
59.24167	10
59.25000	12
59.25833	13
59.26667	13
59.27500	12
59.28333	11
59.29167	11
59.30000	11
59.30833	12
59.31667	13
59.32500	12
59.33333	10
59.34167	6
59.35000	2
59.35833	-2
59.36667	-4
59.37500	-4
59.38333	-2
59.39167	3
59.40000	8
59.40833	12
59.41667	14
59.42500	13
59.43333	8
59.44167	3
59.45000	-3
59.45833	-6
59.46667	-7
59.47500	-5
59.48333	-2
59.49167	1
59.50000	3
59.50833	2
59.51667	1
59.52500	-1
59.53333	-2
59.54167	-1
59.55000	-0
59.55833	1
59.56667	2
59.57500	5
59.58333	6
59.59167	7
59.60000	6
59.60833	4
59.61667	1
59.62500	-1
59.63333	-0
59.64167	1
59.65000	2
59.65833	1
59.66667	-2
59.67500	-6
59.68333	-10
59.69167	-12
59.70000	-12
59.70833	-9
59.71667	-5
59.72500	-2
59.73333	-1
59.74167	-2
59.75000	-2
59.75833	-1
59.76667	2
59.77500	5
59.78333	7
59.79167	7
59.80000	5
59.80833	2
59.81667	-0
59.82500	-1
59.83333	1
59.84167	3
59.85000	4
59.85833	2
59.86667	-2
59.87500	-7
59.88333	-12
59.89167	-15
59.90000	-15
59.90833	-12
59.91667	-8
59.92500	-4
59.93333	-1
59.94167	1
59.95000	2
59.95833	3
59.96667	4
59.97500	7
59.98333	10
59.99167	13
60.00000	13

[LC Chromatogram(Detector A-Ch2)]
Interval(msec)	500
# of Points	7201
Start Time(min)	0.000
End Time(min)	60.000
Intensity Units	mV
Intensity Multiplier	0.001
Wavelength(nm)	230
R.Time (min)	Intensity
0.00000	-41
0.00833	-41
0.01667	-1
0.02500	-3
0.03333	-4
0.04167	-6
0.05000	-9
0.05833	-11
0.06667	-14
0.07500	-16
0.08333	-17
0.09167	-17
0.10000	-17
0.10833	-15
0.11667	-13
0.12500	-11
0.13333	-10
0.14167	-9
0.15000	-10
0.15833	-13
0.16667	-16
0.17500	-20
0.18333	-23
0.19167	-26
0.20000	-28
0.20833	-30
0.21667	-31
0.22500	-30
0.23333	-28
0.24167	-26
0.25000	-25
0.25833	-25
0.26667	-27
0.27500	-31
0.28333	-37
0.29167	-42
0.30000	-47
0.30833	-51
0.31667	-54
0.32500	-54
0.33333	-54
0.34167	-52
0.35000	-51
0.35833	-50
0.36667	-51
0.37500	-53
0.38333	-56
0.39167	-59
0.40000	-61
0.40833	-61
0.41667	-60
0.42500	-59
0.43333	-58
0.44167	-59
0.45000	-61
0.45833	-63
0.46667	-66
0.47500	-67
0.48333	-67
0.49167	-67
0.50000	-68
0.50833	-70
0.51667	-72
0.52500	-75
0.53333	-76
0.54167	-76
0.55000	-75
0.55833	-74
0.56667	-73
0.57500	-74
0.58333	-77
0.59167	-81
0.60000	-85
0.60833	-89
0.61667	-91
0.62500	-91
0.63333	-90
0.64167	-89
0.65000	-89
0.65833	-89
0.66667	-89
0.67500	-90
0.68333	-88
0.69167	-86
0.70000	-83
0.70833	-81
0.71667	-79
0.72500	-79
0.73333	-78
0.74167	-76
0.75000	-73
0.75833	-71
0.76667	-72
0.77500	-75
0.78333	-81
0.79167	-87
0.80000	-93
0.80833	-97
0.81667	-100
0.82500	-102
0.83333	-103
0.84167	-104
0.85000	-103
0.85833	-101
0.86667	-98
0.87500	-95
0.88333	-94
0.89167	-93
0.90000	-96
0.90833	-99
0.91667	-103
0.92500	-104
0.93333	-103
0.94167	-100
0.95000	-97
0.95833	-97
0.96667	-101
0.97500	-106
0.98333	-112
0.99167	-117
1.00000	-120
1.00833	-121
1.01667	-121
1.02500	-121
1.03333	-121
1.04167	-120
1.05000	-121
1.05833	-122
1.06667	-125
1.07500	-128
1.08333	-131
1.09167	-132
1.10000	-132
1.10833	-131
1.11667	-129
1.12500	-128
1.13333	-127
1.14167	-126
1.15000	-125
1.15833	-125
1.16667	-125
1.17500	-125
1.18333	-127
1.19167	-129
1.20000	-130
1.20833	-130
1.21667	-130
1.22500	-130
1.23333	-131
1.24167	-131
1.25000	-131
1.25833	-130
1.26667	-129
1.27500	-129
1.28333	-131
1.29167	-134
1.30000	-136
1.30833	-137
1.31667	-137
1.32500	-138
1.33333	-140
1.34167	-142
1.35000	-145
1.35833	-147
1.36667	-148
1.37500	-148
1.38333	-145
1.39167	-142
1.40000	-140
1.40833	-137
1.41667	-136
1.42500	-136
1.43333	-136
1.44167	-137
1.45000	-139
1.45833	-141
1.46667	-143
1.47500	-146
1.48333	-149
1.49167	-151
1.50000	-152
1.50833	-151
1.51667	-148
1.52500	-145
1.53333	-141
1.54167	-140
1.55000	-140
1.55833	-141
1.56667	-143
1.57500	-144
1.58333	-144
1.59167	-143
1.60000	-142
1.60833	-143
1.61667	-146
1.62500	-149
1.63333	-151
1.64167	-152
1.65000	-153
1.65833	-152
1.66667	-152
1.67500	-151
1.68333	-150
1.69167	-149
1.70000	-149
1.70833	-148
1.71667	-149
1.72500	-152
1.73333	-156
1.74167	-160
1.75000	-164
1.75833	-165
1.76667	-164
1.77500	-162
1.78333	-157
1.79167	-153
1.80000	-149
1.80833	-146
1.81667	-146
1.82500	-148
1.83333	-151
1.84167	-154
1.85000	-158
1.85833	-161
1.86667	-163
1.87500	-164
1.88333	-166
1.89167	-166
1.90000	-166
1.90833	-165
1.91667	-163
1.92500	-160
1.93333	-159
1.94167	-161
1.95000	-163
1.95833	-166
1.96667	-168
1.97500	-168
1.98333	-165
1.99167	-162
2.00000	-160
2.00833	-159
2.01667	-161
2.02500	-164
2.03333	-167
2.04167	-169
2.05000	-171
2.05833	-173
2.06667	-177
2.07500	-181
2.08333	-183
2.09167	-184
2.10000	-183
2.10833	-181
2.11667	-180
2.12500	-180
2.13333	-180
2.14167	-180
2.15000	-179
2.15833	-177
2.16667	-175
2.17500	-174
2.18333	-176
2.19167	-178
2.20000	-181
2.20833	-182
2.21667	-182
2.22500	-180
2.23333	-178
2.24167	-178
2.25000	-178
2.25833	-179
2.26667	-180
2.27500	-182
2.28333	-183
2.29167	-185
2.30000	-186
2.30833	-186
2.31667	-186
2.32500	-187
2.33333	-188
2.34167	-190
2.35000	-191
2.35833	-191
2.36667	-190
2.37500	-188
2.38333	-188
2.39167	-189
2.40000	-190
2.40833	-191
2.41667	-192
2.42500	-193
2.43333	-195
2.44167	-196
2.45000	-197
2.45833	-197
2.46667	-195
2.47500	-193
2.48333	-190
2.49167	-188
2.50000	-188
2.50833	-188
2.51667	-190
2.52500	-194
2.53333	-198
2.54167	-201
2.55000	-201
2.55833	-200
2.56667	-197
2.57500	-194
2.58333	-193
2.59167	-193
2.60000	-195
2.60833	-196
2.61667	-197
2.62500	-196
2.63333	-196
2.64167	-195
2.65000	-195
2.65833	-196
2.66667	-198
2.67500	-200
2.68333	-202
2.69167	-204
2.70000	-205
2.70833	-204
2.71667	-204
2.72500	-203
2.73333	-202
2.74167	-202
2.75000	-202
2.75833	-204
2.76667	-206
2.77500	-208
2.78333	-211
2.79167	-214
2.80000	-217
2.80833	-219
2.81667	-220
2.82500	-219
2.83333	-216
2.84167	-212
2.85000	-209
2.85833	-206
2.86667	-205
2.87500	-205
2.88333	-205
2.89167	-206
2.90000	-208
2.90833	-211
2.91667	-215
2.92500	-218
2.93333	-220
2.94167	-220
2.95000	-219
2.95833	-217
2.96667	-214
2.97500	-212
2.98333	-209
2.99167	-207
3.00000	-205
3.00833	-204
3.01667	-203
3.02500	-204
3.03333	-207
3.04167	-210
3.05000	-213
3.05833	-216
3.06667	-219
3.07500	-220
3.08333	-220
3.09167	-219
3.10000	-218
3.10833	-217
3.11667	-218
3.12500	-221
3.13333	-224
3.14167	-226
3.15000	-225
3.15833	-222
3.16667	-217
3.17500	-213
3.18333	-210
3.19167	-210
3.20000	-210
3.20833	-212
3.21667	-212
3.22500	-211
3.23333	-209
3.24167	-209
3.25000	-210
3.25833	-213
3.26667	-218
3.27500	-222
3.28333	-225
3.29167	-226
3.30000	-226
3.30833	-226
3.31667	-225
3.32500	-224
3.33333	-222
3.34167	-219
3.35000	-217
3.35833	-216
3.36667	-217
3.37500	-220
3.38333	-223
3.39167	-226
3.40000	-228
3.40833	-229
3.41667	-230
3.42500	-231
3.43333	-232
3.44167	-234
3.45000	-235
3.45833	-234
3.46667	-232
3.47500	-229
3.48333	-228
3.49167	-229
3.50000	-231
3.50833	-233
3.51667	-235
3.52500	-236
3.53333	-234
3.54167	-232
3.55000	-229
3.55833	-226
3.56667	-223
3.57500	-221
3.58333	-222
3.59167	-224
3.60000	-227
3.60833	-229
3.61667	-230
3.62500	-230
3.63333	-230
3.64167	-230
3.65000	-231
3.65833	-231
3.66667	-230
3.67500	-229
3.68333	-229
3.69167	-230
3.70000	-233
3.70833	-237
3.71667	-239
3.72500	-240
3.73333	-240
3.74167	-240
3.75000	-241
3.75833	-243
3.76667	-245
3.77500	-245
3.78333	-244
3.79167	-242
3.80000	-241
3.80833	-240
3.81667	-241
3.82500	-242
3.83333	-243
3.84167	-244
3.85000	-245
3.85833	-246
3.86667	-246
3.87500	-245
3.88333	-244
3.89167	-241
3.90000	-239
3.90833	-237
3.91667	-236
3.92500	-238
3.93333	-240
3.94167	-242
3.95000	-244
3.95833	-246
3.96667	-246
3.97500	-247
3.98333	-248
3.99167	-250
4.00000	-251
4.00833	-251
4.01667	-251
4.02500	-249
4.03333	-248
4.04167	-247
4.05000	-245
4.05833	-245
4.06667	-246
4.07500	-247
4.08333	-248
4.09167	-249
4.10000	-249
4.10833	-250
4.11667	-250
4.12500	-249
4.13333	-247
4.14167	-246
4.15000	-244
4.15833	-243
4.16667	-244
4.17500	-245
4.18333	-246
4.19167	-247
4.20000	-248
4.20833	-249
4.21667	-249
4.22500	-248
4.23333	-247
4.24167	-247
4.25000	-249
4.25833	-251
4.26667	-251
4.27500	-251
4.28333	-251
4.29167	-251
4.30000	-252
4.30833	-255
4.31667	-258
4.32500	-262
4.33333	-263
4.34167	-261
4.35000	-258
4.35833	-255
4.36667	-254
4.37500	-254
4.38333	-255
4.39167	-255
4.40000	-253
4.40833	-250
4.41667	-249
4.42500	-251
4.43333	-253
4.44167	-256
4.45000	-258
4.45833	-258
4.46667	-258
4.47500	-258
4.48333	-258
4.49167	-259
4.50000	-260
4.50833	-260
4.51667	-259
4.52500	-258
4.53333	-257
4.54167	-255
4.55000	-252
4.55833	-251
4.56667	-249
4.57500	-249
4.58333	-249
4.59167	-250
4.60000	-252
4.60833	-255
4.61667	-258
4.62500	-261
4.63333	-265
4.64167	-268
4.65000	-270
4.65833	-271
4.66667	-271
4.67500	-270
4.68333	-268
4.69167	-266
4.70000	-263
4.70833	-260
4.71667	-257
4.72500	-256
4.73333	-256
4.74167	-257
4.75000	-259
4.75833	-261
4.76667	-264
4.77500	-265
4.78333	-266
4.79167	-265
4.80000	-264
4.80833	-263
4.81667	-263
4.82500	-265
4.83333	-266
4.84167	-265
4.85000	-262
4.85833	-259
4.86667	-256
4.87500	-255
4.88333	-256
4.89167	-258
4.90000	-262
4.90833	-265
4.91667	-267
4.92500	-268
4.93333	-269
4.94167	-268
4.95000	-267
4.95833	-266
4.96667	-265
4.97500	-264
4.98333	-264
4.99167	-265
5.00000	-265
5.00833	-265
5.01667	-266
5.02500	-267
5.03333	-270
5.04167	-274
5.05000	-277
5.05833	-278
5.06667	-277
5.07500	-274
5.08333	-269
5.09167	-264
5.10000	-260
5.10833	-259
5.11667	-259
5.12500	-259
5.13333	-261
5.14167	-263
5.15000	-265
5.15833	-268
5.16667	-273
5.17500	-276
5.18333	-278
5.19167	-277
5.20000	-276
5.20833	-274
5.21667	-274
5.22500	-275
5.23333	-277
5.24167	-279
5.25000	-281
5.25833	-281
5.26667	-280
5.27500	-278
5.28333	-275
5.29167	-272
5.30000	-270
5.30833	-268
5.31667	-267
5.32500	-268
5.33333	-269
5.34167	-269
5.35000	-269
5.35833	-270
5.36667	-272
5.37500	-274
5.38333	-277
5.39167	-280
5.40000	-282
5.40833	-282
5.41667	-282
5.42500	-282
5.43333	-281
5.44167	-281
5.45000	-281
5.45833	-281
5.46667	-280
5.47500	-279
5.48333	-277
5.49167	-276
5.50000	-275
5.50833	-276
5.51667	-277
5.52500	-277
5.53333	-277
5.54167	-275
5.55000	-273
5.55833	-270
5.56667	-269
5.57500	-270
5.58333	-273
5.59167	-275
5.60000	-276
5.60833	-275
5.61667	-274
5.62500	-274
5.63333	-276
5.64167	-278
5.65000	-280
5.65833	-280
5.66667	-279
5.67500	-278
5.68333	-277
5.69167	-278
5.70000	-281
5.70833	-284
5.71667	-286
5.72500	-287
5.73333	-285
5.74167	-282
5.75000	-278
5.75833	-275
5.76667	-273
5.77500	-271
5.78333	-272
5.79167	-273
5.80000	-274
5.80833	-276
5.81667	-278
5.82500	-280
5.83333	-281
5.84167	-283
5.85000	-284
5.85833	-284
5.86667	-283
5.87500	-280
5.88333	-278
5.89167	-275
5.90000	-274
5.90833	-274
5.91667	-276
5.92500	-281
5.93333	-286
5.94167	-290
5.95000	-291
5.95833	-290
5.96667	-287
5.97500	-284
5.98333	-282
5.99167	-282
6.00000	-284
6.00833	-287
6.01667	-290
6.02500	-293
6.03333	-294
6.04167	-295
6.05000	-294
6.05833	-291
6.06667	-287
6.07500	-283
6.08333	-280
6.09167	-278
6.10000	-280
6.10833	-283
6.11667	-285
6.12500	-286
6.13333	-285
6.14167	-283
6.15000	-281
6.15833	-281
6.16667	-283
6.17500	-285
6.18333	-287
6.19167	-287
6.20000	-285
6.20833	-282
6.21667	-281
6.22500	-282
6.23333	-284
6.24167	-286
6.25000	-287
6.25833	-287
6.26667	-286
6.27500	-286
6.28333	-288
6.29167	-291
6.30000	-292
6.30833	-292
6.31667	-290
6.32500	-287
6.33333	-285
6.34167	-284
6.35000	-284
6.35833	-285
6.36667	-286
6.37500	-286
6.38333	-287
6.39167	-287
6.40000	-287
6.40833	-289
6.41667	-289
6.42500	-288
6.43333	-286
6.44167	-283
6.45000	-281
6.45833	-279
6.46667	-279
6.47500	-279
6.48333	-279
6.49167	-280
6.50000	-281
6.50833	-282
6.51667	-284
6.52500	-284
6.53333	-285
6.54167	-286
6.55000	-288
6.55833	-291
6.56667	-295
6.57500	-298
6.58333	-297
6.59167	-294
6.60000	-289
6.60833	-284
6.61667	-282
6.62500	-282
6.63333	-285
6.64167	-288
6.65000	-290
6.65833	-292
6.66667	-293
6.67500	-293
6.68333	-292
6.69167	-291
6.70000	-289
6.70833	-288
6.71667	-288
6.72500	-289
6.73333	-291
6.74167	-293
6.75000	-293
6.75833	-292
6.76667	-290
6.77500	-288
6.78333	-287
6.79167	-287
6.80000	-288
6.80833	-290
6.81667	-292
6.82500	-294
6.83333	-295
6.84167	-295
6.85000	-296
6.85833	-296
6.86667	-298
6.87500	-301
6.88333	-303
6.89167	-306
6.90000	-306
6.90833	-304
6.91667	-302
6.92500	-298
6.93333	-295
6.94167	-292
6.95000	-292
6.95833	-292
6.96667	-292
6.97500	-292
6.98333	-293
6.99167	-294
7.00000	-296
7.00833	-298
7.01667	-299
7.02500	-299
7.03333	-298
7.04167	-296
7.05000	-294
7.05833	-292
7.06667	-291
7.07500	-290
7.08333	-291
7.09167	-293
7.10000	-296
7.10833	-298
7.11667	-299
7.12500	-300
7.13333	-299
7.14167	-297
7.15000	-294
7.15833	-293
7.16667	-292
7.17500	-294
7.18333	-296
7.19167	-297
7.20000	-298
7.20833	-297
7.21667	-296
7.22500	-297
7.23333	-298
7.24167	-296
7.25000	-294
7.25833	-291
7.26667	-288
7.27500	-288
7.28333	-292
7.29167	-297
7.30000	-301
7.30833	-303
7.31667	-303
7.32500	-302
7.33333	-300
7.34167	-297
7.35000	-294
7.35833	-291
7.36667	-289
7.37500	-289
7.38333	-291
7.39167	-293
7.40000	-295
7.40833	-295
7.41667	-294
7.42500	-293
7.43333	-291
7.44167	-290
7.45000	-289
7.45833	-288
7.46667	-289
7.47500	-292
7.48333	-295
7.49167	-298
7.50000	-302
7.50833	-306
7.51667	-308
7.52500	-309
7.53333	-308
7.54167	-306
7.55000	-303
7.55833	-302
7.56667	-302
7.57500	-302
7.58333	-301
7.59167	-299
7.60000	-299
7.60833	-301
7.61667	-304
7.62500	-306
7.63333	-307
7.64167	-305
7.65000	-303
7.65833	-299
7.66667	-294
7.67500	-291
7.68333	-290
7.69167	-290
7.70000	-291
7.70833	-292
7.71667	-293
7.72500	-296
7.73333	-300
7.74167	-306
7.75000	-310
7.75833	-311
7.76667	-310
7.77500	-307
7.78333	-304
7.79167	-302
7.80000	-303
7.80833	-306
7.81667	-309
7.82500	-312
7.83333	-313
7.84167	-313
7.85000	-310
7.85833	-307
7.86667	-303
7.87500	-299
7.88333	-297
7.89167	-297
7.90000	-300
7.90833	-303
7.91667	-306
7.92500	-306
7.93333	-305
7.94167	-305
7.95000	-304
7.95833	-304
7.96667	-305
7.97500	-307
7.98333	-307
7.99167	-307
8.00000	-306
8.00833	-304
8.01667	-303
8.02500	-302
8.03333	-300
8.04167	-300
8.05000	-299
8.05833	-299
8.06667	-299
8.07500	-299
8.08333	-302
8.09167	-306
8.10000	-311
8.10833	-314
8.11667	-314
8.12500	-312
8.13333	-310
8.14167	-308
8.15000	-307
8.15833	-309
8.16667	-311
8.17500	-314
8.18333	-316
8.19167	-317
8.20000	-314
8.20833	-310
8.21667	-305
8.22500	-300
8.23333	-297
8.24167	-297
8.25000	-298
8.25833	-299
8.26667	-299
8.27500	-298
8.28333	-297
8.29167	-298
8.30000	-300
8.30833	-303
8.31667	-306
8.32500	-307
8.33333	-308
8.34167	-306
8.35000	-305
8.35833	-304
8.36667	-302
8.37500	-301
8.38333	-301
8.39167	-302
8.40000	-303
8.40833	-304
8.41667	-303
8.42500	-302
8.43333	-300
8.44167	-299
8.45000	-299
8.45833	-300
8.46667	-302
8.47500	-304
8.48333	-306
8.49167	-309
8.50000	-312
8.50833	-316
8.51667	-318
8.52500	-319
8.53333	-318
8.54167	-317
8.55000	-315
8.55833	-314
8.56667	-312
8.57500	-311
8.58333	-310
8.59167	-309
8.60000	-309
8.60833	-310
8.61667	-310
8.62500	-311
8.63333	-311
8.64167	-311
8.65000	-312
8.65833	-314
8.66667	-317
8.67500	-318
8.68333	-318
8.69167	-316
8.70000	-313
8.70833	-309
8.71667	-306
8.72500	-304
8.73333	-303
8.74167	-304
8.75000	-308
8.75833	-312
8.76667	-317
8.77500	-320
8.78333	-319
8.79167	-315
8.80000	-309
8.80833	-302
8.81667	-296
8.82500	-294
8.83333	-294
8.84167	-298
8.85000	-303
8.85833	-308
8.86667	-313
8.87500	-317
8.88333	-320
8.89167	-323
8.90000	-324
8.90833	-325
8.91667	-325
8.92500	-323
8.93333	-320
8.94167	-318
8.95000	-317
8.95833	-317
8.96667	-318
8.97500	-319
8.98333	-318
8.99167	-317
9.00000	-317
9.00833	-317
9.01667	-319
9.02500	-321
9.03333	-323
9.04167	-324
9.05000	-325
9.05833	-326
9.06667	-328
9.07500	-329
9.08333	-331
9.09167	-331
9.10000	-329
9.10833	-327
9.11667	-325
9.12500	-323
9.13333	-322
9.14167	-320
9.15000	-319
9.15833	-317
9.16667	-316
9.17500	-316
9.18333	-317
9.19167	-320
9.20000	-323
9.20833	-326
9.21667	-329
9.22500	-330
9.23333	-331
9.24167	-331
9.25000	-330
9.25833	-329
9.26667	-328
9.27500	-328
9.28333	-328
9.29167	-329
9.30000	-329
9.30833	-329
9.31667	-328
9.32500	-327
9.33333	-326
9.34167	-324
9.35000	-323
9.35833	-322
9.36667	-323
9.37500	-324
9.38333	-325
9.39167	-324
9.40000	-324
9.40833	-324
9.41667	-324
9.42500	-325
9.43333	-325
9.44167	-327
9.45000	-328
9.45833	-329
9.46667	-330
9.47500	-329
9.48333	-328
9.49167	-326
9.50000	-326
9.50833	-326
9.51667	-328
9.52500	-329
9.53333	-331
9.54167	-331
9.55000	-332
9.55833	-332
9.56667	-334
9.57500	-336
9.58333	-339
9.59167	-340
9.60000	-339
9.60833	-337
9.61667	-335
9.62500	-334
9.63333	-333
9.64167	-332
9.65000	-333
9.65833	-332
9.66667	-330
9.67500	-327
9.68333	-324
9.69167	-323
9.70000	-323
9.70833	-324
9.71667	-325
9.72500	-326
9.73333	-326
9.74167	-325
9.75000	-324
9.75833	-322
9.76667	-319
9.77500	-317
9.78333	-315
9.79167	-314
9.80000	-315
9.80833	-318
9.81667	-322
9.82500	-326
9.83333	-329
9.84167	-332
9.85000	-334
9.85833	-336
9.86667	-336
9.87500	-336
9.88333	-336
9.89167	-337
9.90000	-338
9.90833	-338
9.91667	-337
9.92500	-337
9.93333	-337
9.94167	-337
9.95000	-338
9.95833	-338
9.96667	-336
9.97500	-335
9.98333	-333
9.99167	-333
10.00000	-333
10.00833	-335
10.01667	-336
10.02500	-336
10.03333	-336
10.04167	-334
10.05000	-332
10.05833	-330
10.06667	-329
10.07500	-328
10.08333	-329
10.09167	-331
10.10000	-333
10.10833	-336
10.11667	-338
10.12500	-339
10.13333	-340
10.14167	-341
10.15000	-342
10.15833	-341
10.16667	-337
10.17500	-332
10.18333	-327
10.19167	-324
10.20000	-323
10.20833	-325
10.21667	-328
10.22500	-331
10.23333	-333
10.24167	-333
10.25000	-333
10.25833	-332
10.26667	-331
10.27500	-331
10.28333	-332
10.29167	-333
10.30000	-335
10.30833	-336
10.31667	-336
10.32500	-335
10.33333	-333
10.34167	-331
10.35000	-328
10.35833	-325
10.36667	-323
10.37500	-322
10.38333	-323
10.39167	-325
10.40000	-329
10.40833	-333
10.41667	-335
10.42500	-335
10.43333	-333
10.44167	-332
10.45000	-332
10.45833	-332
10.46667	-332
10.47500	-330
10.48333	-327
10.49167	-325
10.50000	-323
10.50833	-323
10.51667	-324
10.52500	-326
10.53333	-328
10.54167	-329
10.55000	-329
10.55833	-328
10.56667	-328
10.57500	-329
10.58333	-332
10.59167	-337
10.60000	-342
10.60833	-347
10.61667	-349
10.62500	-348
10.63333	-346
10.64167	-345
10.65000	-343
10.65833	-342
10.66667	-342
10.67500	-341
10.68333	-338
10.69167	-335
10.70000	-333
10.70833	-332
10.71667	-331
10.72500	-329
10.73333	-328
10.74167	-326
10.75000	-327
10.75833	-328
10.76667	-331
10.77500	-333
10.78333	-334
10.79167	-334
10.80000	-333
10.80833	-332
10.81667	-331
10.82500	-330
10.83333	-328
10.84167	-325
10.85000	-324
10.85833	-324
10.86667	-326
10.87500	-329
10.88333	-331
10.89167	-333
10.90000	-332
10.90833	-330
10.91667	-328
10.92500	-327
10.93333	-328
10.94167	-330
10.95000	-332
10.95833	-334
10.96667	-335
10.97500	-335
10.98333	-336
10.99167	-338
11.00000	-340
11.00833	-343
11.01667	-344
11.02500	-343
11.03333	-341
11.04167	-339
11.05000	-337
11.05833	-337
11.06667	-338
11.07500	-338
11.08333	-336
11.09167	-334
11.10000	-333
11.10833	-333
11.11667	-335
11.12500	-337
11.13333	-339
11.14167	-339
11.15000	-338
11.15833	-337
11.16667	-338
11.17500	-339
11.18333	-340
11.19167	-339
11.20000	-337
11.20833	-335
11.21667	-335
11.22500	-338
11.23333	-342
11.24167	-345
11.25000	-347
11.25833	-346
11.26667	-343
11.27500	-340
11.28333	-339
11.29167	-340
11.30000	-342
11.30833	-345
11.31667	-348
11.32500	-350
11.33333	-350
11.34167	-350
11.35000	-350
11.35833	-350
11.36667	-350
11.37500	-350
11.38333	-350
11.39167	-350
11.40000	-350
11.40833	-348
11.41667	-347
11.42500	-346
11.43333	-346
11.44167	-347
11.45000	-347
11.45833	-348
11.46667	-349
11.47500	-349
11.48333	-350
11.49167	-350
11.50000	-351
11.50833	-352
11.51667	-351
11.52500	-348
11.53333	-344
11.54167	-341
11.55000	-340
11.55833	-341
11.56667	-343
11.57500	-344
11.58333	-344
11.59167	-344
11.60000	-344
11.60833	-345
11.61667	-346
11.62500	-347
11.63333	-347
11.64167	-346
11.65000	-344
11.65833	-342
11.66667	-340
11.67500	-339
11.68333	-340
11.69167	-343
11.70000	-344
11.70833	-345
11.71667	-342
11.72500	-339
11.73333	-337
11.74167	-337
11.75000	-338
11.75833	-340
11.76667	-342
11.77500	-345
11.78333	-347
11.79167	-348
11.80000	-348
11.80833	-348
11.81667	-347
11.82500	-345
11.83333	-345
11.84167	-346
11.85000	-348
11.85833	-351
11.86667	-352
11.87500	-352
11.88333	-351
11.89167	-348
11.90000	-345
11.90833	-342
11.91667	-340
11.92500	-338
11.93333	-338
11.94167	-339
11.95000	-340
11.95833	-342
11.96667	-342
11.97500	-341
11.98333	-340
11.99167	-338
12.00000	-338
12.00833	-339
12.01667	-340
12.02500	-342
12.03333	-345
12.04167	-347
12.05000	-349
12.05833	-350
12.06667	-350
12.07500	-349
12.08333	-348
12.09167	-347
12.10000	-348
12.10833	-350
12.11667	-354
12.12500	-357
12.13333	-359
12.14167	-360
12.15000	-359
12.15833	-357
12.16667	-354
12.17500	-352
12.18333	-350
12.19167	-349
12.20000	-350
12.20833	-353
12.21667	-356
12.22500	-360
12.23333	-362
12.24167	-362
12.25000	-361
12.25833	-361
12.26667	-363
12.27500	-364
12.28333	-363
12.29167	-360
12.30000	-356
12.30833	-353
12.31667	-352
12.32500	-353
12.33333	-356
12.34167	-358
12.35000	-360
12.35833	-361
12.36667	-362
12.37500	-363
12.38333	-362
12.39167	-362
12.40000	-362
12.40833	-361
12.41667	-360
12.42500	-358
12.43333	-355
12.44167	-352
12.45000	-350
12.45833	-349
12.46667	-350
12.47500	-352
12.48333	-355
12.49167	-359
12.50000	-360
12.50833	-360
12.51667	-360
12.52500	-359
12.53333	-358
12.54167	-358
12.55000	-357
12.55833	-356
12.56667	-354
12.57500	-351
12.58333	-349
12.59167	-348
12.60000	-348
12.60833	-349
12.61667	-351
12.62500	-352
12.63333	-353
12.64167	-353
12.65000	-352
12.65833	-351
12.66667	-350
12.67500	-350
12.68333	-351
12.69167	-353
12.70000	-356
12.70833	-359
12.71667	-360
12.72500	-361
12.73333	-360
12.74167	-359
12.75000	-357
12.75833	-354
12.76667	-352
12.77500	-351
12.78333	-350
12.79167	-350
12.80000	-350
12.80833	-351
12.81667	-353
12.82500	-356
12.83333	-359
12.84167	-361
12.85000	-363
12.85833	-362
12.86667	-360
12.87500	-358
12.88333	-357
12.89167	-356
12.90000	-355
12.90833	-353
12.91667	-351
12.92500	-347
12.93333	-344
12.94167	-340
12.95000	-336
12.95833	-332
12.96667	-330
12.97500	-332
12.98333	-338
12.99167	-347
13.00000	-355
13.00833	-362
13.01667	-366
13.02500	-367
13.03333	-366
13.04167	-364
13.05000	-361
13.05833	-359
13.06667	-358
13.07500	-356
13.08333	-354
13.09167	-352
13.10000	-347
13.10833	-341
13.11667	-337
13.12500	-336
13.13333	-338
13.14167	-340
13.15000	-343
13.15833	-342
13.16667	-339
13.17500	-337
13.18333	-338
13.19167	-341
13.20000	-346
13.20833	-351
13.21667	-355
13.22500	-356
13.23333	-355
13.24167	-355
13.25000	-356
13.25833	-357
13.26667	-358
13.27500	-359
13.28333	-359
13.29167	-358
13.30000	-357
13.30833	-355
13.31667	-353
13.32500	-351
13.33333	-349
13.34167	-347
13.35000	-345
13.35833	-344
13.36667	-344
13.37500	-344
13.38333	-344
13.39167	-344
13.40000	-343
13.40833	-343
13.41667	-344
13.42500	-344
13.43333	-342
13.44167	-340
13.45000	-339
13.45833	-339
13.46667	-340
13.47500	-343
13.48333	-346
13.49167	-349
13.50000	-350
13.50833	-351
13.51667	-352
13.52500	-351
13.53333	-349
13.54167	-347
13.55000	-346
13.55833	-345
13.56667	-345
13.57500	-344
13.58333	-343
13.59167	-341
13.60000	-338
13.60833	-335
13.61667	-333
13.62500	-331
13.63333	-331
13.64167	-330
13.65000	-330
13.65833	-329
13.66667	-328
13.67500	-329
13.68333	-330
13.69167	-331
13.70000	-331
13.70833	-330
13.71667	-328
13.72500	-328
13.73333	-329
13.74167	-330
13.75000	-332
13.75833	-333
13.76667	-332
13.77500	-329
13.78333	-324
13.79167	-317
13.80000	-312
13.80833	-308
13.81667	-307
13.82500	-310
13.83333	-313
13.84167	-315
13.85000	-317
13.85833	-316
13.86667	-313
13.87500	-310
13.88333	-307
13.89167	-304
13.90000	-301
13.90833	-298
13.91667	-296
13.92500	-296
13.93333	-296
13.94167	-298
13.95000	-300
13.95833	-301
13.96667	-301
13.97500	-301
13.98333	-301
13.99167	-302
14.00000	-303
14.00833	-303
14.01667	-303
14.02500	-302
14.03333	-300
14.04167	-297
14.05000	-296
14.05833	-296
14.06667	-298
14.07500	-301
14.08333	-303
14.09167	-305
14.10000	-304
14.10833	-302
14.11667	-300
14.12500	-298
14.13333	-297
14.14167	-297
14.15000	-299
14.15833	-299
14.16667	-299
14.17500	-299
14.18333	-299
14.19167	-300
14.20000	-301
14.20833	-302
14.21667	-302
14.22500	-301
14.23333	-299
14.24167	-297
14.25000	-295
14.25833	-293
14.26667	-291
14.27500	-288
14.28333	-286
14.29167	-285
14.30000	-286
14.30833	-288
14.31667	-292
14.32500	-296
14.33333	-300
14.34167	-303
14.35000	-304
14.35833	-302
14.36667	-298
14.37500	-292
14.38333	-285
14.39167	-280
14.40000	-276
14.40833	-274
14.41667	-274
14.42500	-276
14.43333	-279
14.44167	-284
14.45000	-289
14.45833	-294
14.46667	-298
14.47500	-301
14.48333	-303
14.49167	-304
14.50000	-303
14.50833	-301
14.51667	-297
14.52500	-294
14.53333	-291
14.54167	-291
14.55000	-291
14.55833	-291
14.56667	-290
14.57500	-288
14.58333	-287
14.59167	-285
14.60000	-285
14.60833	-286
14.61667	-288
14.62500	-290
14.63333	-291
14.64167	-292
14.65000	-291
14.65833	-289
14.66667	-287
14.67500	-287
14.68333	-288
14.69167	-290
14.70000	-292
14.70833	-293
14.71667	-294
14.72500	-294
14.73333	-295
14.74167	-297
14.75000	-299
14.75833	-301
14.76667	-302
14.77500	-302
14.78333	-301
14.79167	-301
14.80000	-301
14.80833	-301
14.81667	-301
14.82500	-300
14.83333	-299
14.84167	-297
14.85000	-295
14.85833	-295
14.86667	-295
14.87500	-297
14.88333	-301
14.89167	-305
14.90000	-311
14.90833	-315
14.91667	-317
14.92500	-316
14.93333	-314
14.94167	-310
14.95000	-307
14.95833	-306
14.96667	-307
14.97500	-310
14.98333	-313
14.99167	-314
15.00000	-314
15.00833	-312
15.01667	-309
15.02500	-307
15.03333	-305
15.04167	-304
15.05000	-302
15.05833	-301
15.06667	-301
15.07500	-302
15.08333	-305
15.09167	-309
15.10000	-312
15.10833	-314
15.11667	-315
15.12500	-313
15.13333	-311
15.14167	-307
15.15000	-304
15.15833	-300
15.16667	-298
15.17500	-297
15.18333	-298
15.19167	-301
15.20000	-303
15.20833	-304
15.21667	-305
15.22500	-305
15.23333	-304
15.24167	-304
15.25000	-306
15.25833	-308
15.26667	-309
15.27500	-309
15.28333	-309
15.29167	-310
15.30000	-312
15.30833	-314
15.31667	-317
15.32500	-318
15.33333	-319
15.34167	-319
15.35000	-317
15.35833	-316
15.36667	-316
15.37500	-315
15.38333	-314
15.39167	-313
15.40000	-313
15.40833	-315
15.41667	-318
15.42500	-321
15.43333	-323
15.44167	-323
15.45000	-323
15.45833	-322
15.46667	-322
15.47500	-323
15.48333	-323
15.49167	-322
15.50000	-319
15.50833	-315
15.51667	-312
15.52500	-311
15.53333	-311
15.54167	-313
15.55000	-315
15.55833	-315
15.56667	-313
15.57500	-312
15.58333	-311
15.59167	-312
15.60000	-315
15.60833	-318
15.61667	-319
15.62500	-317
15.63333	-314
15.64167	-311
15.65000	-309
15.65833	-310
15.66667	-314
15.67500	-318
15.68333	-319
15.69167	-318
15.70000	-315
15.70833	-311
15.71667	-308
15.72500	-308
15.73333	-309
15.74167	-311
15.75000	-311
15.75833	-309
15.76667	-306
15.77500	-302
15.78333	-300
15.79167	-298
15.80000	-298
15.80833	-299
15.81667	-300
15.82500	-302
15.83333	-302
15.84167	-301
15.85000	-297
15.85833	-293
15.86667	-287
15.87500	-283
15.88333	-281
15.89167	-281
15.90000	-283
15.90833	-285
15.91667	-288
15.92500	-289
15.93333	-289
15.94167	-289
15.95000	-289
15.95833	-288
15.96667	-288
15.97500	-287
15.98333	-286
15.99167	-284
16.00000	-281
16.00833	-278
16.01667	-275
16.02500	-273
16.03333	-271
16.04167	-271
16.05000	-272
16.05833	-271
16.06667	-269
16.07500	-266
16.08333	-262
16.09167	-258
16.10000	-255
16.10833	-252
16.11667	-251
16.12500	-250
16.13333	-250
16.14167	-251
16.15000	-252
16.15833	-252
16.16667	-251
16.17500	-250
16.18333	-249
16.19167	-248
16.20000	-247
16.20833	-248
16.21667	-248
16.22500	-248
16.23333	-247
16.24167	-246
16.25000	-245
16.25833	-243
16.26667	-240
16.27500	-236
16.28333	-235
16.29167	-234
16.30000	-235
16.30833	-237
16.31667	-237
16.32500	-236
16.33333	-234
16.34167	-233
16.35000	-233
16.35833	-233
16.36667	-233
16.37500	-230
16.38333	-227
16.39167	-222
16.40000	-219
16.40833	-217
16.41667	-217
16.42500	-219
16.43333	-221
16.44167	-222
16.45000	-224
16.45833	-226
16.46667	-230
16.47500	-234
16.48333	-238
16.49167	-241
16.50000	-242
16.50833	-242
16.51667	-240
16.52500	-238
16.53333	-235
16.54167	-234
16.55000	-233
16.55833	-234
16.56667	-235
16.57500	-237
16.58333	-239
16.59167	-240
16.60000	-240
16.60833	-239
16.61667	-239
16.62500	-240
16.63333	-242
16.64167	-243
16.65000	-245
16.65833	-244
16.66667	-243
16.67500	-240
16.68333	-238
16.69167	-237
16.70000	-238
16.70833	-240
16.71667	-242
16.72500	-244
16.73333	-244
16.74167	-243
16.75000	-241
16.75833	-239
16.76667	-237
16.77500	-237
16.78333	-239
16.79167	-241
16.80000	-242
16.80833	-242
16.81667	-242
16.82500	-240
16.83333	-239
16.84167	-238
16.85000	-236
16.85833	-235
16.86667	-234
16.87500	-233
16.88333	-233
16.89167	-233
16.90000	-234
16.90833	-235
16.91667	-236
16.92500	-235
16.93333	-234
16.94167	-232
16.95000	-230
16.95833	-228
16.96667	-226
16.97500	-225
16.98333	-224
16.99167	-224
17.00000	-224
17.00833	-223
17.01667	-222
17.02500	-221
17.03333	-221
17.04167	-223
17.05000	-225
17.05833	-227
17.06667	-227
17.07500	-227
17.08333	-226
17.09167	-225
17.10000	-223
17.10833	-221
17.11667	-220
17.12500	-218
17.13333	-217
17.14167	-216
17.15000	-217
17.15833	-217
17.16667	-216
17.17500	-215
17.18333	-214
17.19167	-212
17.20000	-212
17.20833	-212
17.21667	-211
17.22500	-209
17.23333	-206
17.24167	-204
17.25000	-202
17.25833	-201
17.26667	-202
17.27500	-204
17.28333	-204
17.29167	-202
17.30000	-200
17.30833	-197
17.31667	-195
17.32500	-192
17.33333	-190
17.34167	-187
17.35000	-184
17.35833	-180
17.36667	-178
17.37500	-177
17.38333	-178
17.39167	-180
17.40000	-181
17.40833	-180
17.41667	-177
17.42500	-173
17.43333	-170
17.44167	-168
17.45000	-167
17.45833	-165
17.46667	-163
17.47500	-160
17.48333	-157
17.49167	-154
17.50000	-152
17.50833	-152
17.51667	-151
17.52500	-149
17.53333	-145
17.54167	-139
17.55000	-132
17.55833	-125
17.56667	-119
17.57500	-115
17.58333	-112
17.59167	-109
17.60000	-106
17.60833	-100
17.61667	-95
17.62500	-89
17.63333	-84
17.64167	-80
17.65000	-76
17.65833	-71
17.66667	-63
17.67500	-56
17.68333	-50
17.69167	-45
17.70000	-42
17.70833	-40
17.71667	-38
17.72500	-35
17.73333	-31
17.74167	-27
17.75000	-21
17.75833	-13
17.76667	-6
17.77500	1
17.78333	8
17.79167	15
17.80000	21
17.80833	26
17.81667	30
17.82500	34
17.83333	38
17.84167	41
17.85000	43
17.85833	47
17.86667	51
17.87500	57
17.88333	64
17.89167	71
17.90000	79
17.90833	87
17.91667	93
17.92500	98
17.93333	102
17.94167	105
17.95000	108
17.95833	111
17.96667	114
17.97500	118
17.98333	121
17.99167	124
18.00000	128
18.00833	131
18.01667	136
18.02500	141
18.03333	148
18.04167	153
18.05000	158
18.05833	161
18.06667	163
18.07500	166
18.08333	169
18.09167	174
18.10000	180
18.10833	187
18.11667	192
18.12500	197
18.13333	203
18.14167	209
18.15000	216
18.15833	223
18.16667	229
18.17500	235
18.18333	239
18.19167	241
18.20000	242
18.20833	243
18.21667	244
18.22500	247
18.23333	251
18.24167	254
18.25000	256
18.25833	256
18.26667	255
18.27500	255
18.28333	256
18.29167	258
18.30000	263
18.30833	269
18.31667	275
18.32500	282
18.33333	288
18.34167	294
18.35000	300
18.35833	306
18.36667	311
18.37500	316
18.38333	319
18.39167	322
18.40000	325
18.40833	328
18.41667	331
18.42500	335
18.43333	339
18.44167	344
18.45000	349
18.45833	353
18.46667	357
18.47500	361
18.48333	363
18.49167	365
18.50000	367
18.50833	369
18.51667	372
18.52500	375
18.53333	380
18.54167	386
18.55000	394
18.55833	401
18.56667	407
18.57500	412
18.58333	416
18.59167	419
18.60000	421
18.60833	423
18.61667	425
18.62500	428
18.63333	433
18.64167	438
18.65000	444
18.65833	450
18.66667	457
18.67500	464
18.68333	470
18.69167	476
18.70000	481
18.70833	484
18.71667	487
18.72500	489
18.73333	492
18.74167	496
18.75000	502
18.75833	510
18.76667	517
18.77500	525
18.78333	532
18.79167	540
18.80000	549
18.80833	559
18.81667	568
18.82500	578
18.83333	586
18.84167	593
18.85000	598
18.85833	603
18.86667	607
18.87500	613
18.88333	620
18.89167	627
18.90000	635
18.90833	643
18.91667	651
18.92500	661
18.93333	672
18.94167	682
18.95000	693
18.95833	704
18.96667	715
18.97500	725
18.98333	733
18.99167	740
19.00000	745
19.00833	750
19.01667	757
19.02500	769
19.03333	782
19.04167	798
19.05000	814
19.05833	827
19.06667	839
19.07500	850
19.08333	861
19.09167	873
19.10000	887
19.10833	904
19.11667	920
19.12500	936
19.13333	951
19.14167	963
19.15000	975
19.15833	988
19.16667	1004
19.17500	1023
19.18333	1046
19.19167	1070
19.20000	1094
19.20833	1116
19.21667	1137
19.22500	1157
19.23333	1177
19.24167	1196
19.25000	1216
19.25833	1237
19.26667	1258
19.27500	1281
19.28333	1304
19.29167	1329
19.30000	1355
19.30833	1382
19.31667	1410
19.32500	1439
19.33333	1469
19.34167	1500
19.35000	1531
19.35833	1562
19.36667	1595
19.37500	1629
19.38333	1664
19.39167	1701
19.40000	1740
19.40833	1781
19.41667	1823
19.42500	1868
19.43333	1912
19.44167	1956
19.45000	2001
19.45833	2047
19.46667	2095
19.47500	2146
19.48333	2200
19.49167	2256
19.50000	2316
19.50833	2379
19.51667	2444
19.52500	2512
19.53333	2580
19.54167	2649
19.55000	2720
19.55833	2793
19.56667	2870
19.57500	2949
19.58333	3033
19.59167	3118
19.60000	3207
19.60833	3299
19.61667	3392
19.62500	3492
19.63333	3594
19.64167	3702
19.65000	3814
19.65833	3930
19.66667	4052
19.67500	4174
19.68333	4302
19.69167	4433
19.70000	4569
19.70833	4710
19.71667	4855
19.72500	5008
19.73333	5164
19.74167	5328
19.75000	5497
19.75833	5670
19.76667	5852
19.77500	6036
19.78333	6230
19.79167	6427
19.80000	6631
19.80833	6843
19.81667	7058
19.82500	7286
19.83333	7516
19.84167	7757
19.85000	8003
19.85833	8255
19.86667	8518
19.87500	8783
19.88333	9060
19.89167	9338
19.90000	9624
19.90833	9917
19.91667	10214
19.92500	10526
19.93333	10839
19.94167	11165
19.95000	11498
19.95833	11835
19.96667	12184
19.97500	12531
19.98333	12890
19.99167	13250
20.00000	13615
20.00833	13989
20.01667	14364
20.02500	14758
20.03333	15150
20.04167	15554
20.05000	15964
20.05833	16376
20.06667	16800
20.07500	17221
20.08333	17656
20.09167	18090
20.10000	18529
20.10833	18977
20.11667	19422
20.12500	19883
20.13333	20339
20.14167	20804
20.15000	21270
20.15833	21737
20.16667	22215
20.17500	22684
20.18333	23167
20.19167	23645
20.20000	24130
20.20833	24621
20.21667	25107
20.22500	25606
20.23333	26097
20.24167	26595
20.25000	27093
20.25833	27590
20.26667	28099
20.27500	28596
20.28333	29103
20.29167	29601
20.30000	30100
20.30833	30600
20.31667	31092
20.32500	31596
20.33333	32090
20.34167	32592
20.35000	33093
20.35833	33590
20.36667	34096
20.37500	34587
20.38333	35084
20.39167	35570
20.40000	36055
20.40833	36541
20.41667	37018
20.42500	37507
20.43333	37983
20.44167	38465
20.45000	38942
20.45833	39410
20.46667	39881
20.47500	40337
20.48333	40798
20.49167	41248
20.50000	41695
20.50833	42141
20.51667	42577
20.52500	43019
20.53333	43448
20.54167	43878
20.55000	44301
20.55833	44714
20.56667	45129
20.57500	45527
20.58333	45928
20.59167	46316
20.60000	46701
20.60833	47083
20.61667	47453
20.62500	47826
20.63333	48182
20.64167	48532
20.65000	48870
20.65833	49194
20.66667	49515
20.67500	49823
20.68333	50134
20.69167	50434
20.70000	50727
20.70833	51014
20.71667	51286
20.72500	51552
20.73333	51803
20.74167	52047
20.75000	52280
20.75833	52499
20.76667	52710
20.77500	52906
20.78333	53096
20.79167	53275
20.80000	53444
20.80833	53605
20.81667	53752
20.82500	53889
20.83333	54010
20.84167	54121
20.85000	54221
20.85833	54310
20.86667	54390
20.87500	54459
20.88333	54518
20.89167	54565
20.90000	54599
20.90833	54621
20.91667	54628
20.92500	54622
20.93333	54603
20.94167	54574
20.95000	54536
20.95833	54491
20.96667	54436
20.97500	54372
20.98333	54295
20.99167	54207
21.00000	54102
21.00833	53983
21.01667	53855
21.02500	53715
21.03333	53572
21.04167	53421
21.05000	53263
21.05833	53098
21.06667	52920
21.07500	52738
21.08333	52543
21.09167	52345
21.10000	52139
21.10833	51926
21.11667	51710
21.12500	51482
21.13333	51252
21.14167	51010
21.15000	50762
21.15833	50509
21.16667	50246
21.17500	49982
21.18333	49707
21.19167	49429
21.20000	49143
21.20833	48849
21.21667	48556
21.22500	48251
21.23333	47951
21.24167	47646
21.25000	47340
21.25833	47035
21.26667	46721
21.27500	46411
21.28333	46091
21.29167	45774
21.30000	45453
21.30833	45128
21.31667	44807
21.32500	44479
21.33333	44158
21.34167	43829
21.35000	43499
21.35833	43167
21.36667	42823
21.37500	42485
21.38333	42139
21.39167	41799
21.40000	41459
21.40833	41118
21.41667	40784
21.42500	40443
21.43333	40112
21.44167	39777
21.45000	39443
21.45833	39107
21.46667	38762
21.47500	38422
21.48333	38073
21.49167	37729
21.50000	37385
21.50833	37041
21.51667	36705
21.52500	36361
21.53333	36025
21.54167	35682
21.55000	35340
21.55833	35000
21.56667	34655
21.57500	34319
21.58333	33977
21.59167	33641
21.60000	33307
21.60833	32972
21.61667	32646
21.62500	32315
21.63333	31992
21.64167	31663
21.65000	31336
21.65833	31010
21.66667	30679
21.67500	30357
21.68333	30031
21.69167	29712
21.70000	29394
21.70833	29076
21.71667	28764
21.72500	28447
21.73333	28139
21.74167	27829
21.75000	27523
21.75833	27221
21.76667	26915
21.77500	26619
21.78333	26320
21.79167	26031
21.80000	25748
21.80833	25467
21.81667	25193
21.82500	24914
21.83333	24643
21.84167	24370
21.85000	24102
21.85833	23840
21.86667	23578
21.87500	23324
21.88333	23069
21.89167	22820
21.90000	22576
21.90833	22335
21.91667	22104
21.92500	21871
21.93333	21648
21.94167	21425
21.95000	21206
21.95833	20993
21.96667	20779
21.97500	20574
21.98333	20368
21.99167	20170
22.00000	19977
22.00833	19788
22.01667	19606
22.02500	19423
22.03333	19247
22.04167	19074
22.05000	18906
22.05833	18743
22.06667	18581
22.07500	18426
22.08333	18272
22.09167	18124
22.10000	17980
22.10833	17840
22.11667	17707
22.12500	17574
22.13333	17448
22.14167	17325
22.15000	17203
22.15833	17083
22.16667	16962
22.17500	16845
22.18333	16730
22.19167	16622
22.20000	16518
22.20833	16417
22.21667	16320
22.22500	16223
22.23333	16131
22.24167	16039
22.25000	15951
22.25833	15866
22.26667	15783
22.27500	15706
22.28333	15633
22.29167	15562
22.30000	15492
22.30833	15422
22.31667	15355
22.32500	15288
22.33333	15224
22.34167	15162
22.35000	15102
22.35833	15044
22.36667	14988
22.37500	14937
22.38333	14890
22.39167	14847
22.40000	14805
22.40833	14763
22.41667	14722
22.42500	14680
22.43333	14640
22.44167	14600
22.45000	14561
22.45833	14526
22.46667	14493
22.47500	14462
22.48333	14433
22.49167	14406
22.50000	14378
22.50833	14351
22.51667	14325
22.52500	14301
22.53333	14280
22.54167	14264
22.55000	14252
22.55833	14240
22.56667	14230
22.57500	14220
22.58333	14211
22.59167	14202
22.60000	14196
22.60833	14191
22.61667	14188
22.62500	14187
22.63333	14188
22.64167	14191
22.65000	14198
22.65833	14206
22.66667	14217
22.67500	14228
22.68333	14239
22.69167	14250
22.70000	14261
22.70833	14272
22.71667	14284
22.72500	14297
22.73333	14312
22.74167	14330
22.75000	14352
22.75833	14375
22.76667	14398
22.77500	14421
22.78333	14444
22.79167	14467
22.80000	14490
22.80833	14517
22.81667	14545
22.82500	14575
22.83333	14606
22.84167	14639
22.85000	14671
22.85833	14703
22.86667	14739
22.87500	14775
22.88333	14812
22.89167	14848
22.90000	14884
22.90833	14920
22.91667	14956
22.92500	14998
22.93333	15044
22.94167	15088
22.95000	15128
22.95833	15165
22.96667	15203
22.97500	15241
22.98333	15283
22.99167	15329
23.00000	15376
23.00833	15418
23.01667	15459
23.02500	15499
23.03333	15541
23.04167	15586
23.05000	15636
23.05833	15685
23.06667	15730
23.07500	15770
23.08333	15807
23.09167	15843
23.10000	15877
23.10833	15915
23.11667	15953
23.12500	15988
23.13333	16020
23.14167	16053
23.15000	16086
23.15833	16120
23.16667	16156
23.17500	16191
23.18333	16227
23.19167	16261
23.20000	16293
23.20833	16322
23.21667	16350
23.22500	16377
23.23333	16404
23.24167	16429
23.25000	16453
23.25833	16473
23.26667	16492
23.27500	16507
23.28333	16521
23.29167	16533
23.30000	16544
23.30833	16554
23.31667	16563
23.32500	16571
23.33333	16578
23.34167	16583
23.35000	16587
23.35833	16589
23.36667	16589
23.37500	16586
23.38333	16581
23.39167	16575
23.40000	16565
23.40833	16553
23.41667	16539
23.42500	16524
23.43333	16506
23.44167	16488
23.45000	16468
23.45833	16447
23.46667	16425
23.47500	16402
23.48333	16378
23.49167	16352
23.50000	16324
23.50833	16295
23.51667	16262
23.52500	16225
23.53333	16184
23.54167	16138
23.55000	16090
23.55833	16040
23.56667	15989
23.57500	15940
23.58333	15889
23.59167	15838
23.60000	15786
23.60833	15731
23.61667	15674
23.62500	15613
23.63333	15551
23.64167	15486
23.65000	15421
23.65833	15356
23.66667	15290
23.67500	15224
23.68333	15155
23.69167	15085
23.70000	15013
23.70833	14938
23.71667	14862
23.72500	14781
23.73333	14700
23.74167	14618
23.75000	14536
23.75833	14454
23.76667	14369
23.77500	14286
23.78333	14200
23.79167	14115
23.80000	14030
23.80833	13945
23.81667	13860
23.82500	13772
23.83333	13686
23.84167	13599
23.85000	13512
23.85833	13426
23.86667	13337
23.87500	13250
23.88333	13160
23.89167	13072
23.90000	12985
23.90833	12897
23.91667	12810
23.92500	12719
23.93333	12630
23.94167	12539
23.95000	12448
23.95833	12358
23.96667	12267
23.97500	12180
23.98333	12094
23.99167	12012
24.00000	11933
24.00833	11854
24.01667	11776
24.02500	11693
24.03333	11611
24.04167	11526
24.05000	11442
24.05833	11360
24.06667	11279
24.07500	11200
24.08333	11121
24.09167	11043
24.10000	10967
24.10833	10891
24.11667	10818
24.12500	10747
24.13333	10678
24.14167	10611
24.15000	10545
24.15833	10479
24.16667	10411
24.17500	10345
24.18333	10279
24.19167	10213
24.20000	10146
24.20833	10078
24.21667	10011
24.22500	9944
24.23333	9880
24.24167	9819
24.25000	9761
24.25833	9705
24.26667	9650
24.27500	9596
24.28333	9542
24.29167	9491
24.30000	9440
24.30833	9391
24.31667	9343
24.32500	9296
24.33333	9250
24.34167	9204
24.35000	9158
24.35833	9112
24.36667	9065
24.37500	9019
24.38333	8973
24.39167	8928
24.40000	8882
24.40833	8836
24.41667	8791
24.42500	8746
24.43333	8703
24.44167	8663
24.45000	8624
24.45833	8586
24.46667	8547
24.47500	8508
24.48333	8468
24.49167	8426
24.50000	8383
24.50833	8339
24.51667	8297
24.52500	8255
24.53333	8214
24.54167	8175
24.55000	8137
24.55833	8099
24.56667	8061
24.57500	8024
24.58333	7986
24.59167	7949
24.60000	7912
24.60833	7873
24.61667	7835
24.62500	7797
24.63333	7760
24.64167	7724
24.65000	7687
24.65833	7650
24.66667	7612
24.67500	7573
24.68333	7533
24.69167	7493
24.70000	7452
24.70833	7410
24.71667	7371
24.72500	7332
24.73333	7295
24.74167	7261
24.75000	7227
24.75833	7193
24.76667	7157
24.77500	7121
24.78333	7082
24.79167	7044
24.80000	7006
24.80833	6969
24.81667	6931
24.82500	6892
24.83333	6853
24.84167	6815
24.85000	6777
24.85833	6741
24.86667	6704
24.87500	6669
24.88333	6634
24.89167	6598
24.90000	6563
24.90833	6526
24.91667	6489
24.92500	6451
24.93333	6414
24.94167	6378
24.95000	6343
24.95833	6310
24.96667	6276
24.97500	6242
24.98333	6206
24.99167	6170
25.00000	6134
25.00833	6098
25.01667	6065
25.02500	6033
25.03333	6003
25.04167	5973
25.05000	5943
25.05833	5913
25.06667	5881
25.07500	5850
25.08333	5820
25.09167	5791
25.10000	5765
25.10833	5739
25.11667	5714
25.12500	5687
25.13333	5660
25.14167	5633
25.15000	5605
25.15833	5577
25.16667	5550
25.17500	5524
25.18333	5498
25.19167	5474
25.20000	5451
25.20833	5430
25.21667	5411
25.22500	5391
25.23333	5371
25.24167	5350
25.25000	5329
25.25833	5309
25.26667	5290
25.27500	5272
25.28333	5256
25.29167	5239
25.30000	5222
25.30833	5206
25.31667	5190
25.32500	5175
25.33333	5161
25.34167	5147
25.35000	5131
25.35833	5115
25.36667	5098
25.37500	5082
25.38333	5069
25.39167	5057
25.40000	5047
25.40833	5037
25.41667	5027
25.42500	5015
25.43333	5004
25.44167	4992
25.45000	4981
25.45833	4971
25.46667	4963
25.47500	4956
25.48333	4950
25.49167	4944
25.50000	4936
25.50833	4927
25.51667	4917
25.52500	4906
25.53333	4897
25.54167	4889
25.55000	4882
25.55833	4875
25.56667	4869
25.57500	4863
25.58333	4858
25.59167	4853
25.60000	4847
25.60833	4842
25.61667	4836
25.62500	4831
25.63333	4826
25.64167	4820
25.65000	4815
25.65833	4809
25.66667	4804
25.67500	4799
25.68333	4794
25.69167	4791
25.70000	4787
25.70833	4784
25.71667	4780
25.72500	4775
25.73333	4770
25.74167	4765
25.75000	4759
25.75833	4754
25.76667	4749
25.77500	4746
25.78333	4742
25.79167	4739
25.80000	4735
25.80833	4731
25.81667	4729
25.82500	4728
25.83333	4727
25.84167	4726
25.85000	4725
25.85833	4724
25.86667	4723
25.87500	4722
25.88333	4720
25.89167	4717
25.90000	4715
25.90833	4713
25.91667	4713
25.92500	4713
25.93333	4713
25.94167	4713
25.95000	4712
25.95833	4711
25.96667	4708
25.97500	4706
25.98333	4702
25.99167	4698
26.00000	4696
26.00833	4695
26.01667	4697
26.02500	4701
26.03333	4704
26.04167	4707
26.05000	4707
26.05833	4708
26.06667	4709
26.07500	4711
26.08333	4713
26.09167	4717
26.10000	4721
26.10833	4726
26.11667	4731
26.12500	4736
26.13333	4740
26.14167	4743
26.15000	4747
26.15833	4751
26.16667	4755
26.17500	4761
26.18333	4768
26.19167	4775
26.20000	4783
26.20833	4792
26.21667	4800
26.22500	4808
26.23333	4814
26.24167	4819
26.25000	4824
26.25833	4829
26.26667	4837
26.27500	4844
26.28333	4853
26.29167	4860
26.30000	4867
26.30833	4874
26.31667	4882
26.32500	4890
26.33333	4898
26.34167	4906
26.35000	4915
26.35833	4923
26.36667	4932
26.37500	4942
26.38333	4953
26.39167	4966
26.40000	4980
26.40833	4994
26.41667	5006
26.42500	5017
26.43333	5028
26.44167	5037
26.45000	5046
26.45833	5056
26.46667	5068
26.47500	5079
26.48333	5091
26.49167	5102
26.50000	5113
26.50833	5122
26.51667	5132
26.52500	5142
26.53333	5153
26.54167	5165
26.55000	5178
26.55833	5191
26.56667	5204
26.57500	5216
26.58333	5228
26.59167	5239
26.60000	5250
26.60833	5261
26.61667	5272
26.62500	5283
26.63333	5292
26.64167	5301
26.65000	5309
26.65833	5318
26.66667	5327
26.67500	5336
26.68333	5346
26.69167	5355
26.70000	5365
26.70833	5373
26.71667	5382
26.72500	5390
26.73333	5399
26.74167	5409
26.75000	5420
26.75833	5430
26.76667	5440
26.77500	5449
26.78333	5457
26.79167	5464
26.80000	5470
26.80833	5475
26.81667	5480
26.82500	5485
26.83333	5490
26.84167	5496
26.85000	5502
26.85833	5508
26.86667	5514
26.87500	5519
26.88333	5525
26.89167	5531
26.90000	5535
26.90833	5539
26.91667	5541
26.92500	5541
26.93333	5541
26.94167	5542
26.95000	5542
26.95833	5543
26.96667	5544
26.97500	5544
26.98333	5544
26.99167	5543
27.00000	5542
27.00833	5541
27.01667	5543
27.02500	5545
27.03333	5547
27.04167	5548
27.05000	5546
27.05833	5542
27.06667	5537
27.07500	5532
27.08333	5527
27.09167	5524
27.10000	5521
27.10833	5516
27.11667	5510
27.12500	5504
27.13333	5499
27.14167	5496
27.15000	5494
27.15833	5494
27.16667	5493
27.17500	5492
27.18333	5490
27.19167	5487
27.20000	5484
27.20833	5481
27.21667	5477
27.22500	5472
27.23333	5467
27.24167	5462
27.25000	5458
27.25833	5455
27.26667	5451
27.27500	5447
27.28333	5442
27.29167	5435
27.30000	5429
27.30833	5423
27.31667	5417
27.32500	5412
27.33333	5408
27.34167	5406
27.35000	5404
27.35833	5404
27.36667	5407
27.37500	5410
27.38333	5413
27.39167	5414
27.40000	5413
27.40833	5409
27.41667	5405
27.42500	5402
27.43333	5400
27.44167	5401
27.45000	5403
27.45833	5405
27.46667	5408
27.47500	5410
27.48333	5413
27.49167	5416
27.50000	5417
27.50833	5417
27.51667	5417
27.52500	5419
27.53333	5422
27.54167	5428
27.55000	5436
27.55833	5442
27.56667	5448
27.57500	5453
27.58333	5457
27.59167	5462
27.60000	5469
27.60833	5477
27.61667	5487
27.62500	5498
27.63333	5507
27.64167	5515
27.65000	5521
27.65833	5528
27.66667	5537
27.67500	5547
27.68333	5560
27.69167	5574
27.70000	5586
27.70833	5598
27.71667	5610
27.72500	5622
27.73333	5635
27.74167	5649
27.75000	5664
27.75833	5679
27.76667	5693
27.77500	5705
27.78333	5717
27.79167	5729
27.80000	5740
27.80833	5751
27.81667	5764
27.82500	5778
27.83333	5792
27.84167	5808
27.85000	5823
27.85833	5837
27.86667	5851
27.87500	5866
27.88333	5882
27.89167	5899
27.90000	5915
27.90833	5930
27.91667	5945
27.92500	5960
27.93333	5977
27.94167	5994
27.95000	6011
27.95833	6027
27.96667	6043
27.97500	6057
27.98333	6069
27.99167	6081
28.00000	6093
28.00833	6105
28.01667	6118
28.02500	6132
28.03333	6146
28.04167	6159
28.05000	6172
28.05833	6183
28.06667	6194
28.07500	6205
28.08333	6217
28.09167	6229
28.10000	6243
28.10833	6257
28.11667	6270
28.12500	6282
28.13333	6292
28.14167	6301
28.15000	6309
28.15833	6317
28.16667	6325
28.17500	6335
28.18333	6346
28.19167	6359
28.20000	6371
28.20833	6383
28.21667	6394
28.22500	6403
28.23333	6413
28.24167	6422
28.25000	6431
28.25833	6440
28.26667	6448
28.27500	6456
28.28333	6464
28.29167	6473
28.30000	6482
28.30833	6492
28.31667	6502
28.32500	6513
28.33333	6524
28.34167	6536
28.35000	6548
28.35833	6559
28.36667	6568
28.37500	6576
28.38333	6584
28.39167	6592
28.40000	6601
28.40833	6609
28.41667	6616
28.42500	6619
28.43333	6622
28.44167	6626
28.45000	6633
28.45833	6643
28.46667	6657
28.47500	6671
28.48333	6685
28.49167	6699
28.50000	6711
28.50833	6723
28.51667	6734
28.52500	6747
28.53333	6760
28.54167	6773
28.55000	6787
28.55833	6799
28.56667	6812
28.57500	6826
28.58333	6841
28.59167	6856
28.60000	6870
28.60833	6885
28.61667	6899
28.62500	6912
28.63333	6925
28.64167	6939
28.65000	6955
28.65833	6972
28.66667	6990
28.67500	7009
28.68333	7030
28.69167	7051
28.70000	7071
28.70833	7091
28.71667	7109
28.72500	7127
28.73333	7144
28.74167	7161
28.75000	7178
28.75833	7196
28.76667	7217
28.77500	7238
28.78333	7261
28.79167	7284
28.80000	7305
28.80833	7325
28.81667	7345
28.82500	7366
28.83333	7386
28.84167	7407
28.85000	7428
28.85833	7448
28.86667	7469
28.87500	7490
28.88333	7513
28.89167	7539
28.90000	7565
28.90833	7592
28.91667	7620
28.92500	7649
28.93333	7678
28.94167	7707
28.95000	7736
28.95833	7764
28.96667	7793
28.97500	7823
28.98333	7854
28.99167	7886
29.00000	7918
29.00833	7948
29.01667	7978
29.02500	8009
29.03333	8039
29.04167	8069
29.05000	8100
29.05833	8132
29.06667	8167
29.07500	8203
29.08333	8243
29.09167	8283
29.10000	8324
29.10833	8365
29.11667	8407
29.12500	8451
29.13333	8495
29.14167	8540
29.15000	8585
29.15833	8629
29.16667	8675
29.17500	8723
29.18333	8775
29.19167	8829
29.20000	8884
29.20833	8940
29.21667	8996
29.22500	9054
29.23333	9114
29.24167	9177
29.25000	9243
29.25833	9310
29.26667	9381
29.27500	9453
29.28333	9528
29.29167	9604
29.30000	9682
29.30833	9764
29.31667	9848
29.32500	9940
29.33333	10033
29.34167	10130
29.35000	10228
29.35833	10326
29.36667	10427
29.37500	10528
29.38333	10635
29.39167	10746
29.40000	10862
29.40833	10985
29.41667	11111
29.42500	11242
29.43333	11374
29.44167	11511
29.45000	11651
29.45833	11795
29.46667	11947
29.47500	12101
29.48333	12265
29.49167	12432
29.50000	12606
29.50833	12786
29.51667	12969
29.52500	13162
29.53333	13356
29.54167	13559
29.55000	13767
29.55833	13980
29.56667	14203
29.57500	14427
29.58333	14664
29.59167	14906
29.60000	15156
29.60833	15415
29.61667	15678
29.62500	15954
29.63333	16233
29.64167	16522
29.65000	16818
29.65833	17119
29.66667	17434
29.67500	17751
29.68333	18084
29.69167	18421
29.70000	18767
29.70833	19124
29.71667	19482
29.72500	19858
29.73333	20235
29.74167	20627
29.75000	21026
29.75833	21430
29.76667	21849
29.77500	22268
29.78333	22707
29.79167	23150
29.80000	23605
29.80833	24073
29.81667	24539
29.82500	25021
29.83333	25499
29.84167	25991
29.85000	26489
29.85833	26991
29.86667	27513
29.87500	28031
29.88333	28569
29.89167	29105
29.90000	29649
29.90833	30204
29.91667	30752
29.92500	31317
29.93333	31872
29.94167	32437
29.95000	33004
29.95833	33570
29.96667	34151
29.97500	34723
29.98333	35312
29.99167	35895
30.00000	36480
30.00833	37069
30.01667	37644
30.02500	38229
30.03333	38799
30.04167	39377
30.05000	39951
30.05833	40515
30.06667	41086
30.07500	41638
30.08333	42197
30.09167	42742
30.10000	43282
30.10833	43821
30.11667	44342
30.12500	44864
30.13333	45368
30.14167	45870
30.15000	46362
30.15833	46839
30.16667	47313
30.17500	47764
30.18333	48210
30.19167	48635
30.20000	49045
30.20833	49444
30.21667	49822
30.22500	50194
30.23333	50548
30.24167	50894
30.25000	51226
30.25833	51536
30.26667	51832
30.27500	52102
30.28333	52356
30.29167	52587
30.30000	52797
30.30833	52991
30.31667	53163
30.32500	53322
30.33333	53461
30.34167	53583
30.35000	53687
30.35833	53769
30.36667	53831
30.37500	53870
30.38333	53888
30.39167	53886
30.40000	53863
30.40833	53820
30.41667	53758
30.42500	53676
30.43333	53576
30.44167	53454
30.45000	53312
30.45833	53150
30.46667	52966
30.47500	52770
30.48333	52553
30.49167	52321
30.50000	52069
30.50833	51796
30.51667	51521
30.52500	51210
30.53333	50857
30.54167	50497
30.55000	50153
30.55833	49805
30.56667	49436
30.57500	49069
30.58333	48671
30.59167	48215
30.60000	47740
30.60833	47271
30.61667	46806
30.62500	46343
30.63333	45894
30.64167	45427
30.65000	44911
30.65833	44375
30.66667	43861
30.67500	43369
30.68333	42855
30.69167	42332
30.70000	41796
30.70833	41243
30.71667	40697
30.72500	40120
30.73333	39513
30.74167	38917
30.75000	38367
30.75833	37832
30.76667	37279
30.77500	36743
30.78333	36188
30.79167	35576
30.80000	34959
30.80833	34365
30.81667	33792
30.82500	33233
30.83333	32699
30.84167	32154
30.85000	31602
30.85833	31052
30.86667	30466
30.87500	29864
30.88333	29293
30.89167	28775
30.90000	28271
30.90833	27757
30.91667	27252
30.92500	26731
30.93333	26231
30.94167	25736
30.95000	25199
30.95833	24654
30.96667	24146
30.97500	23678
30.98333	23208
30.99167	22746
31.00000	22285
31.00833	21796
31.01667	21302
31.02500	20841
31.03333	20424
31.04167	20012
31.05000	19602
31.05833	19199
31.06667	18793
31.07500	18410
31.08333	18023
31.09167	17608
31.10000	17197
31.10833	16819
31.11667	16468
31.12500	16115
31.13333	15773
31.14167	15430
31.15000	15093
31.15833	14768
31.16667	14445
31.17500	14137
31.18333	13829
31.19167	13531
31.20000	13239
31.20833	12950
31.21667	12671
31.22500	12392
31.23333	12124
31.24167	11859
31.25000	11601
31.25833	11353
31.26667	11107
31.27500	10873
31.28333	10641
31.29167	10417
31.30000	10197
31.30833	9980
31.31667	9771
31.32500	9563
31.33333	9365
31.34167	9170
31.35000	8981
31.35833	8797
31.36667	8611
31.37500	8434
31.38333	8257
31.39167	8088
31.40000	7926
31.40833	7770
31.41667	7623
31.42500	7477
31.43333	7336
31.44167	7198
31.45000	7061
31.45833	6929
31.46667	6796
31.47500	6669
31.48333	6542
31.49167	6418
31.50000	6299
31.50833	6183
31.51667	6073
31.52500	5965
31.53333	5862
31.54167	5761
31.55000	5661
31.55833	5564
31.56667	5468
31.57500	5376
31.58333	5285
31.59167	5198
31.60000	5114
31.60833	5031
31.61667	4953
31.62500	4877
31.63333	4805
31.64167	4736
31.65000	4668
31.65833	4602
31.66667	4535
31.67500	4471
31.68333	4406
31.69167	4344
31.70000	4286
31.70833	4231
31.71667	4179
31.72500	4126
31.73333	4078
31.74167	4032
31.75000	3990
31.75833	3952
31.76667	3916
31.77500	3881
31.78333	3845
31.79167	3809
31.80000	3775
31.80833	3743
31.81667	3714
31.82500	3687
31.83333	3662
31.84167	3639
31.85000	3618
31.85833	3599
31.86667	3583
31.87500	3571
31.88333	3560
31.89167	3552
31.90000	3545
31.90833	3539
31.91667	3535
31.92500	3534
31.93333	3535
31.94167	3539
31.95000	3544
31.95833	3551
31.96667	3559
31.97500	3569
31.98333	3581
31.99167	3596
32.00000	3615
32.00833	3639
32.01667	3665
32.02500	3695
32.03333	3727
32.04167	3760
32.05000	3795
32.05833	3831
32.06667	3871
32.07500	3914
32.08333	3962
32.09167	4012
32.10000	4065
32.10833	4120
32.11667	4176
32.12500	4238
32.13333	4302
32.14167	4372
32.15000	4444
32.15833	4517
32.16667	4593
32.17500	4668
32.18333	4747
32.19167	4828
32.20000	4913
32.20833	5003
32.21667	5095
32.22500	5193
32.23333	5293
32.24167	5398
32.25000	5508
32.25833	5619
32.26667	5736
32.27500	5852
32.28333	5973
32.29167	6096
32.30000	6222
32.30833	6354
32.31667	6485
32.32500	6622
32.33333	6758
32.34167	6898
32.35000	7039
32.35833	7179
32.36667	7324
32.37500	7466
32.38333	7613
32.39167	7761
32.40000	7912
32.40833	8070
32.41667	8226
32.42500	8389
32.43333	8550
32.44167	8716
32.45000	8884
32.45833	9052
32.46667	9224
32.47500	9392
32.48333	9565
32.49167	9736
32.50000	9906
32.50833	10078
32.51667	10247
32.52500	10420
32.53333	10590
32.54167	10764
32.55000	10940
32.55833	11113
32.56667	11289
32.57500	11460
32.58333	11633
32.59167	11804
32.60000	11977
32.60833	12152
32.61667	12323
32.62500	12497
32.63333	12665
32.64167	12831
32.65000	12995
32.65833	13155
32.66667	13318
32.67500	13474
32.68333	13631
32.69167	13785
32.70000	13938
32.70833	14091
32.71667	14240
32.72500	14389
32.73333	14531
32.74167	14670
32.75000	14806
32.75833	14938
32.76667	15071
32.77500	15200
32.78333	15331
32.79167	15459
32.80000	15585
32.80833	15710
32.81667	15829
32.82500	15946
32.83333	16056
32.84167	16163
32.85000	16266
32.85833	16364
32.86667	16462
32.87500	16554
32.88333	16646
32.89167	16734
32.90000	16818
32.90833	16900
32.91667	16977
32.92500	17053
32.93333	17127
32.94167	17199
32.95000	17269
32.95833	17335
32.96667	17398
32.97500	17456
32.98333	17511
32.99167	17563
33.00000	17612
33.00833	17660
33.01667	17705
33.02500	17747
33.03333	17785
33.04167	17819
33.05000	17849
33.05833	17875
33.06667	17899
33.07500	17921
33.08333	17940
33.09167	17958
33.10000	17975
33.10833	17990
33.11667	18004
33.12500	18015
33.13333	18024
33.14167	18030
33.15000	18034
33.15833	18037
33.16667	18036
33.17500	18034
33.18333	18031
33.19167	18027
33.20000	18021
33.20833	18014
33.21667	18004
33.22500	17991
33.23333	17976
33.24167	17958
33.25000	17938
33.25833	17917
33.26667	17893
33.27500	17870
33.28333	17844
33.29167	17818
33.30000	17790
33.30833	17760
33.31667	17727
33.32500	17691
33.33333	17652
33.34167	17611
33.35000	17568
33.35833	17525
33.36667	17480
33.37500	17435
33.38333	17388
33.39167	17341
33.40000	17295
33.40833	17249
33.41667	17201
33.42500	17150
33.43333	17095
33.44167	17035
33.45000	16970
33.45833	16905
33.46667	16838
33.47500	16772
33.48333	16704
33.49167	16638
33.50000	16571
33.50833	16502
33.51667	16433
33.52500	16360
33.53333	16286
33.54167	16206
33.55000	16122
33.55833	16038
33.56667	15951
33.57500	15865
33.58333	15778
33.59167	15692
33.60000	15603
33.60833	15510
33.61667	15418
33.62500	15320
33.63333	15223
33.64167	15125
33.65000	15025
33.65833	14925
33.66667	14820
33.67500	14717
33.68333	14610
33.69167	14502
33.70000	14393
33.70833	14281
33.71667	14168
33.72500	14051
33.73333	13935
33.74167	13817
33.75000	13700
33.75833	13585
33.76667	13468
33.77500	13352
33.78333	13231
33.79167	13108
33.80000	12981
33.80833	12851
33.81667	12722
33.82500	12591
33.83333	12463
33.84167	12336
33.85000	12209
33.85833	12080
33.86667	11947
33.87500	11815
33.88333	11680
33.89167	11547
33.90000	11417
33.90833	11287
33.91667	11159
33.92500	11027
33.93333	10896
33.94167	10762
33.95000	10628
33.95833	10495
33.96667	10360
33.97500	10228
33.98333	10093
33.99167	9959
34.00000	9825
34.00833	9689
34.01667	9557
34.02500	9423
34.03333	9293
34.04167	9163
34.05000	9033
34.05833	8906
34.06667	8775
34.07500	8648
34.08333	8518
34.09167	8389
34.10000	8261
34.10833	8133
34.11667	8008
34.12500	7881
34.13333	7758
34.14167	7635
34.15000	7514
34.15833	7395
34.16667	7274
34.17500	7157
34.18333	7037
34.19167	6920
34.20000	6803
34.20833	6687
34.21667	6577
34.22500	6468
34.23333	6362
34.24167	6254
34.25000	6146
34.25833	6039
34.26667	5930
34.27500	5826
34.28333	5722
34.29167	5621
34.30000	5520
34.30833	5419
34.31667	5321
34.32500	5223
34.33333	5128
34.34167	5034
34.35000	4941
34.35833	4851
34.36667	4761
34.37500	4674
34.38333	4587
34.39167	4501
34.40000	4416
34.40833	4331
34.41667	4249
34.42500	4169
34.43333	4091
34.44167	4014
34.45000	3937
34.45833	3861
34.46667	3783
34.47500	3709
34.48333	3635
34.49167	3565
34.50000	3497
34.50833	3430
34.51667	3364
34.52500	3297
34.53333	3232
34.54167	3167
34.55000	3104
34.55833	3042
34.56667	2979
34.57500	2920
34.58333	2861
34.59167	2805
34.60000	2752
34.60833	2701
34.61667	2650
34.62500	2597
34.63333	2544
34.64167	2491
34.65000	2438
34.65833	2390
34.66667	2343
34.67500	2299
34.68333	2255
34.69167	2210
34.70000	2166
34.70833	2123
34.71667	2082
34.72500	2043
34.73333	2005
34.74167	1967
34.75000	1930
34.75833	1894
34.76667	1859
34.77500	1825
34.78333	1789
34.79167	1754
34.80000	1717
34.80833	1681
34.81667	1646
34.82500	1612
34.83333	1580
34.84167	1550
34.85000	1522
34.85833	1494
34.86667	1466
34.87500	1439
34.88333	1410
34.89167	1382
34.90000	1355
34.90833	1329
34.91667	1305
34.92500	1282
34.93333	1261
34.94167	1240
34.95000	1220
34.95833	1199
34.96667	1177
34.97500	1155
34.98333	1132
34.99167	1110
35.00000	1087
35.00833	1066
35.01667	1046
35.02500	1027
35.03333	1009
35.04167	991
35.05000	975
35.05833	959
35.06667	943
35.07500	927
35.08333	910
35.09167	893
35.10000	877
35.10833	861
35.11667	848
35.12500	838
35.13333	829
35.14167	819
35.15000	807
35.15833	794
35.16667	780
35.17500	766
35.18333	752
35.19167	739
35.20000	728
35.20833	717
35.21667	708
35.22500	700
35.23333	692
35.24167	684
35.25000	675
35.25833	664
35.26667	653
35.27500	642
35.28333	632
35.29167	622
35.30000	612
35.30833	601
35.31667	589
35.32500	578
35.33333	568
35.34167	561
35.35000	555
35.35833	548
35.36667	542
35.37500	535
35.38333	528
35.39167	522
35.40000	516
35.40833	510
35.41667	502
35.42500	494
35.43333	486
35.44167	478
35.45000	471
35.45833	466
35.46667	463
35.47500	460
35.48333	457
35.49167	452
35.50000	447
35.50833	441
35.51667	436
35.52500	433
35.53333	430
35.54167	425
35.55000	420
35.55833	414
35.56667	409
35.57500	405
35.58333	402
35.59167	399
35.60000	394
35.60833	388
35.61667	382
35.62500	376
35.63333	372
35.64167	369
35.65000	367
35.65833	364
35.66667	361
35.67500	356
35.68333	352
35.69167	347
35.70000	343
35.70833	339
35.71667	335
35.72500	330
35.73333	325
35.74167	319
35.75000	313
35.75833	307
35.76667	303
35.77500	299
35.78333	296
35.79167	294
35.80000	292
35.80833	290
35.81667	287
35.82500	284
35.83333	279
35.84167	275
35.85000	270
35.85833	264
35.86667	258
35.87500	251
35.88333	245
35.89167	239
35.90000	234
35.90833	231
35.91667	229
35.92500	229
35.93333	230
35.94167	231
35.95000	229
35.95833	226
35.96667	222
35.97500	219
35.98333	217
35.99167	216
36.00000	216
36.00833	213
36.01667	209
36.02500	204
36.03333	200
36.04167	196
36.05000	193
36.05833	192
36.06667	191
36.07500	189
36.08333	186
36.09167	181
36.10000	174
36.10833	166
36.11667	159
36.12500	155
36.13333	153
36.14167	152
36.15000	154
36.15833	154
36.16667	151
36.17500	148
36.18333	143
36.19167	138
36.20000	135
36.20833	133
36.21667	132
36.22500	132
36.23333	133
36.24167	135
36.25000	137
36.25833	137
36.26667	134
36.27500	131
36.28333	126
36.29167	121
36.30000	116
36.30833	112
36.31667	107
36.32500	103
36.33333	98
36.34167	95
36.35000	93
36.35833	92
36.36667	92
36.37500	95
36.38333	98
36.39167	102
36.40000	103
36.40833	102
36.41667	101
36.42500	99
36.43333	98
36.44167	98
36.45000	99
36.45833	99
36.46667	96
36.47500	92
36.48333	87
36.49167	82
36.50000	80
36.50833	81
36.51667	82
36.52500	84
36.53333	84
36.54167	80
36.55000	74
36.55833	69
36.56667	65
36.57500	63
36.58333	64
36.59167	67
36.60000	69
36.60833	71
36.61667	73
36.62500	75
36.63333	75
36.64167	75
36.65000	74
36.65833	71
36.66667	67
36.67500	63
36.68333	60
36.69167	58
36.70000	58
36.70833	59
36.71667	58
36.72500	56
36.73333	53
36.74167	49
36.75000	45
36.75833	42
36.76667	39
36.77500	37
36.78333	36
36.79167	37
36.80000	39
36.80833	41
36.81667	43
36.82500	45
36.83333	47
36.84167	49
36.85000	50
36.85833	51
36.86667	51
36.87500	50
36.88333	48
36.89167	46
36.90000	44
36.90833	41
36.91667	40
36.92500	39
36.93333	40
36.94167	41
36.95000	42
36.95833	41
36.96667	40
36.97500	39
36.98333	38
36.99167	39
37.00000	39
37.00833	38
37.01667	37
37.02500	34
37.03333	32
37.04167	28
37.05000	24
37.05833	21
37.06667	20
37.07500	21
37.08333	24
37.09167	28
37.10000	32
37.10833	36
37.11667	39
37.12500	40
37.13333	41
37.14167	40
37.15000	37
37.15833	34
37.16667	30
37.17500	27
37.18333	25
37.19167	23
37.20000	22
37.20833	22
37.21667	22
37.22500	23
37.23333	25
37.24167	27
37.25000	30
37.25833	31
37.26667	32
37.27500	31
37.28333	30
37.29167	28
37.30000	25
37.30833	22
37.31667	20
37.32500	18
37.33333	17
37.34167	17
37.35000	18
37.35833	18
37.36667	16
37.37500	13
37.38333	9
37.39167	5
37.40000	2
37.40833	1
37.41667	1
37.42500	4
37.43333	7
37.44167	11
37.45000	13
37.45833	13
37.46667	11
37.47500	9
37.48333	7
37.49167	7
37.50000	8
37.50833	9
37.51667	9
37.52500	8
37.53333	7
37.54167	6
37.55000	6
37.55833	6
37.56667	5
37.57500	4
37.58333	4
37.59167	4
37.60000	5
37.60833	6
37.61667	7
37.62500	7
37.63333	5
37.64167	2
37.65000	-1
37.65833	-2
37.66667	-1
37.67500	2
37.68333	7
37.69167	10
37.70000	10
37.70833	5
37.71667	-0
37.72500	-5
37.73333	-9
37.74167	-10
37.75000	-8
37.75833	-5
37.76667	-2
37.77500	0
37.78333	2
37.79167	1
37.80000	0
37.80833	-1
37.81667	-2
37.82500	-4
37.83333	-6
37.84167	-8
37.85000	-8
37.85833	-8
37.86667	-8
37.87500	-8
37.88333	-9
37.89167	-10
37.90000	-11
37.90833	-11
37.91667	-11
37.92500	-10
37.93333	-6
37.94167	-2
37.95000	3
37.95833	6
37.96667	6
37.97500	5
37.98333	5
37.99167	5
38.00000	5
38.00833	5
38.01667	5
38.02500	5
38.03333	6
38.04167	6
38.05000	7
38.05833	6
38.06667	4
38.07500	3
38.08333	4
38.09167	6
38.10000	10
38.10833	16
38.11667	20
38.12500	23
38.13333	23
38.14167	22
38.15000	20
38.15833	20
38.16667	20
38.17500	21
38.18333	21
38.19167	21
38.20000	21
38.20833	22
38.21667	23
38.22500	25
38.23333	28
38.24167	30
38.25000	32
38.25833	34
38.26667	35
38.27500	36
38.28333	36
38.29167	35
38.30000	34
38.30833	33
38.31667	32
38.32500	33
38.33333	35
38.34167	37
38.35000	40
38.35833	44
38.36667	49
38.37500	55
38.38333	61
38.39167	68
38.40000	73
38.40833	76
38.41667	78
38.42500	79
38.43333	80
38.44167	81
38.45000	82
38.45833	82
38.46667	81
38.47500	80
38.48333	80
38.49167	82
38.50000	84
38.50833	84
38.51667	84
38.52500	84
38.53333	86
38.54167	90
38.55000	96
38.55833	103
38.56667	108
38.57500	113
38.58333	119
38.59167	124
38.60000	130
38.60833	134
38.61667	138
38.62500	141
38.63333	143
38.64167	145
38.65000	147
38.65833	148
38.66667	147
38.67500	146
38.68333	145
38.69167	146
38.70000	149
38.70833	153
38.71667	157
38.72500	161
38.73333	165
38.74167	169
38.75000	173
38.75833	179
38.76667	186
38.77500	194
38.78333	201
38.79167	208
38.80000	213
38.80833	217
38.81667	219
38.82500	220
38.83333	220
38.84167	222
38.85000	225
38.85833	230
38.86667	235
38.87500	240
38.88333	245
38.89167	249
38.90000	253
38.90833	258
38.91667	263
38.92500	269
38.93333	273
38.94167	276
38.95000	276
38.95833	275
38.96667	273
38.97500	273
38.98333	276
38.99167	282
39.00000	288
39.00833	295
39.01667	301
39.02500	304
39.03333	307
39.04167	310
39.05000	315
39.05833	320
39.06667	324
39.07500	326
39.08333	328
39.09167	327
39.10000	328
39.10833	330
39.11667	333
39.12500	339
39.13333	343
39.14167	347
39.15000	350
39.15833	352
39.16667	353
39.17500	354
39.18333	358
39.19167	363
39.20000	367
39.20833	369
39.21667	370
39.22500	371
39.23333	373
39.24167	376
39.25000	379
39.25833	383
39.26667	387
39.27500	390
39.28333	394
39.29167	397
39.30000	400
39.30833	403
39.31667	405
39.32500	409
39.33333	411
39.34167	414
39.35000	416
39.35833	417
39.36667	417
39.37500	417
39.38333	415
39.39167	413
39.40000	414
39.40833	416
39.41667	421
39.42500	425
39.43333	431
39.44167	435
39.45000	439
39.45833	443
39.46667	446
39.47500	448
39.48333	448
39.49167	448
39.50000	447
39.50833	447
39.51667	447
39.52500	447
39.53333	447
39.54167	446
39.55000	446
39.55833	447
39.56667	449
39.57500	451
39.58333	453
39.59167	454
39.60000	454
39.60833	454
39.61667	452
39.62500	448
39.63333	444
39.64167	440
39.65000	438
39.65833	437
39.66667	438
39.67500	440
39.68333	443
39.69167	444
39.70000	445
39.70833	445
39.71667	445
39.72500	444
39.73333	444
39.74167	444
39.75000	444
39.75833	445
39.76667	444
39.77500	443
39.78333	442
39.79167	442
39.80000	444
39.80833	447
39.81667	450
39.82500	452
39.83333	454
39.84167	454
39.85000	452
39.85833	451
39.86667	451
39.87500	451
39.88333	452
39.89167	453
39.90000	453
39.90833	451
39.91667	450
39.92500	448
39.93333	446
39.94167	445
39.95000	444
39.95833	444
39.96667	445
39.97500	444
39.98333	441
39.99167	437
40.00000	433
40.00833	431
40.01667	429
40.02500	430
40.03333	431
40.04167	433
40.05000	434
40.05833	434
40.06667	434
40.07500	433
40.08333	432
40.09167	432
40.10000	431
40.10833	428
40.11667	425
40.12500	421
40.13333	416
40.14167	414
40.15000	414
40.15833	414
40.16667	415
40.17500	415
40.18333	414
40.19167	413
40.20000	412
40.20833	413
40.21667	415
40.22500	417
40.23333	420
40.24167	421
40.25000	420
40.25833	419
40.26667	420
40.27500	422
40.28333	426
40.29167	429
40.30000	430
40.30833	427
40.31667	423
40.32500	422
40.33333	422
40.34167	426
40.35000	430
40.35833	434
40.36667	438
40.37500	442
40.38333	446
40.39167	450
40.40000	453
40.40833	455
40.41667	456
40.42500	459
40.43333	462
40.44167	467
40.45000	473
40.45833	479
40.46667	486
40.47500	494
40.48333	502
40.49167	513
40.50000	525
40.50833	539
40.51667	552
40.52500	565
40.53333	577
40.54167	589
40.55000	602
40.55833	615
40.56667	631
40.57500	648
40.58333	667
40.59167	687
40.60000	710
40.60833	735
40.61667	761
40.62500	789
40.63333	816
40.64167	845
40.65000	875
40.65833	908
40.66667	944
40.67500	982
40.68333	1024
40.69167	1067
40.70000	1111
40.70833	1158
40.71667	1204
40.72500	1252
40.73333	1301
40.74167	1350
40.75000	1402
40.75833	1456
40.76667	1516
40.77500	1580
40.78333	1650
40.79167	1724
40.80000	1800
40.80833	1879
40.81667	1961
40.82500	2050
40.83333	2142
40.84167	2238
40.85000	2338
40.85833	2439
40.86667	2544
40.87500	2652
40.88333	2769
40.89167	2891
40.90000	3017
40.90833	3147
40.91667	3280
40.92500	3420
40.93333	3563
40.94167	3713
40.95000	3869
40.95833	4026
40.96667	4191
40.97500	4357
40.98333	4532
40.99167	4711
41.00000	4897
41.00833	5092
41.01667	5288
41.02500	5493
41.03333	5701
41.04167	5918
41.05000	6141
41.05833	6368
41.06667	6606
41.07500	6843
41.08333	7088
41.09167	7335
41.10000	7585
41.10833	7844
41.11667	8103
41.12500	8372
41.13333	8641
41.14167	8918
41.15000	9199
41.15833	9480
41.16667	9770
41.17500	10055
41.18333	10349
41.19167	10642
41.20000	10940
41.20833	11246
41.21667	11550
41.22500	11864
41.23333	12174
41.24167	12487
41.25000	12801
41.25833	13111
41.26667	13428
41.27500	13738
41.28333	14053
41.29167	14365
41.30000	14678
41.30833	14996
41.31667	15308
41.32500	15625
41.33333	15934
41.34167	16239
41.35000	16541
41.35833	16835
41.36667	17132
41.37500	17420
41.38333	17712
41.39167	17998
41.40000	18278
41.40833	18557
41.41667	18824
41.42500	19091
41.43333	19348
41.44167	19600
41.45000	19848
41.45833	20087
41.46667	20326
41.47500	20554
41.48333	20778
41.49167	20992
41.50000	21194
41.50833	21390
41.51667	21573
41.52500	21752
41.53333	21922
41.54167	22086
41.55000	22244
41.55833	22392
41.56667	22537
41.57500	22668
41.58333	22790
41.59167	22901
41.60000	23002
41.60833	23093
41.61667	23172
41.62500	23242
41.63333	23302
41.64167	23354
41.65000	23398
41.65833	23433
41.66667	23462
41.67500	23481
41.68333	23489
41.69167	23486
41.70000	23472
41.70833	23449
41.71667	23417
41.72500	23375
41.73333	23325
41.74167	23264
41.75000	23192
41.75833	23110
41.76667	23017
41.77500	22917
41.78333	22807
41.79167	22692
41.80000	22571
41.80833	22442
41.81667	22307
41.82500	22159
41.83333	22003
41.84167	21835
41.85000	21658
41.85833	21477
41.86667	21287
41.87500	21094
41.88333	20889
41.89167	20680
41.90000	20465
41.90833	20240
41.91667	20016
41.92500	19782
41.93333	19547
41.94167	19303
41.95000	19052
41.95833	18798
41.96667	18533
41.97500	18270
41.98333	18000
41.99167	17731
42.00000	17460
42.00833	17182
42.01667	16905
42.02500	16617
42.03333	16331
42.04167	16041
42.05000	15749
42.05833	15459
42.06667	15161
42.07500	14870
42.08333	14574
42.09167	14281
42.10000	13989
42.10833	13693
42.11667	13403
42.12500	13106
42.13333	12816
42.14167	12526
42.15000	12238
42.15833	11954
42.16667	11663
42.17500	11379
42.18333	11089
42.19167	10805
42.20000	10525
42.20833	10248
42.21667	9982
42.22500	9715
42.23333	9455
42.24167	9196
42.25000	8937
42.25833	8685
42.26667	8430
42.27500	8185
42.28333	7942
42.29167	7707
42.30000	7477
42.30833	7249
42.31667	7027
42.32500	6804
42.33333	6588
42.34167	6374
42.35000	6163
42.35833	5961
42.36667	5761
42.37500	5570
42.38333	5380
42.39167	5197
42.40000	5020
42.40833	4846
42.41667	4679
42.42500	4511
42.43333	4350
42.44167	4193
42.45000	4041
42.45833	3896
42.46667	3754
42.47500	3619
42.48333	3485
42.49167	3356
42.50000	3232
42.50833	3109
42.51667	2993
42.52500	2879
42.53333	2770
42.54167	2666
42.55000	2565
42.55833	2469
42.56667	2373
42.57500	2282
42.58333	2194
42.59167	2109
42.60000	2028
42.60833	1948
42.61667	1872
42.62500	1796
42.63333	1724
42.64167	1655
42.65000	1589
42.65833	1527
42.66667	1467
42.67500	1410
42.68333	1353
42.69167	1299
42.70000	1248
42.70833	1198
42.71667	1153
42.72500	1111
42.73333	1070
42.74167	1029
42.75000	989
42.75833	949
42.76667	909
42.77500	873
42.78333	837
42.79167	804
42.80000	771
42.80833	739
42.81667	710
42.82500	681
42.83333	654
42.84167	629
42.85000	606
42.85833	583
42.86667	559
42.87500	537
42.88333	516
42.89167	497
42.90000	479
42.90833	462
42.91667	445
42.92500	429
42.93333	414
42.94167	400
42.95000	387
42.95833	376
42.96667	366
42.97500	356
42.98333	346
42.99167	336
43.00000	325
43.00833	313
43.01667	303
43.02500	292
43.03333	283
43.04167	275
43.05000	269
43.05833	263
43.06667	258
43.07500	252
43.08333	245
43.09167	238
43.10000	232
43.10833	227
43.11667	221
43.12500	216
43.13333	209
43.14167	203
43.15000	197
43.15833	193
43.16667	189
43.17500	185
43.18333	180
43.19167	175
43.20000	171
43.20833	168
43.21667	165
43.22500	163
43.23333	162
43.24167	161
43.25000	162
43.25833	162
43.26667	162
43.27500	159
43.28333	155
43.29167	150
43.30000	146
43.30833	144
43.31667	142
43.32500	141
43.33333	140
43.34167	139
43.35000	138
43.35833	138
43.36667	138
43.37500	140
43.38333	142
43.39167	144
43.40000	145
43.40833	145
43.41667	144
43.42500	143
43.43333	142
43.44167	142
43.45000	143
43.45833	144
43.46667	146
43.47500	147
43.48333	149
43.49167	150
43.50000	151
43.50833	150
43.51667	147
43.52500	143
43.53333	138
43.54167	134
43.55000	131
43.55833	131
43.56667	132
43.57500	134
43.58333	135
43.59167	136
43.60000	137
43.60833	136
43.61667	136
43.62500	137
43.63333	138
43.64167	139
43.65000	139
43.65833	139
43.66667	141
43.67500	143
43.68333	146
43.69167	148
43.70000	148
43.70833	147
43.71667	144
43.72500	140
43.73333	136
43.74167	133
43.75000	132
43.75833	133
43.76667	137
43.77500	140
43.78333	142
43.79167	141
43.80000	140
43.80833	140
43.81667	140
43.82500	141
43.83333	143
43.84167	143
43.85000	142
43.85833	141
43.86667	140
43.87500	138
43.88333	136
43.89167	134
43.90000	133
43.90833	132
43.91667	133
43.92500	135
43.93333	135
43.94167	133
43.95000	129
43.95833	125
43.96667	122
43.97500	120
43.98333	119
43.99167	120
44.00000	120
44.00833	121
44.01667	122
44.02500	122
44.03333	121
44.04167	118
44.05000	114
44.05833	110
44.06667	108
44.07500	107
44.08333	106
44.09167	104
44.10000	101
44.10833	96
44.11667	93
44.12500	91
44.13333	91
44.14167	90
44.15000	89
44.15833	86
44.16667	82
44.17500	77
44.18333	72
44.19167	68
44.20000	63
44.20833	58
44.21667	55
44.22500	53
44.23333	52
44.24167	52
44.25000	53
44.25833	54
44.26667	53
44.27500	50
44.28333	44
44.29167	36
44.30000	27
44.30833	19
44.31667	13
44.32500	10
44.33333	10
44.34167	11
44.35000	11
44.35833	11
44.36667	10
44.37500	9
44.38333	8
44.39167	7
44.40000	4
44.40833	-0
44.41667	-5
44.42500	-10
44.43333	-15
44.44167	-17
44.45000	-17
44.45833	-17
44.46667	-19
44.47500	-22
44.48333	-25
44.49167	-30
44.50000	-33
44.50833	-37
44.51667	-39
44.52500	-41
44.53333	-43
44.54167	-46
44.55000	-50
44.55833	-54
44.56667	-58
44.57500	-62
44.58333	-65
44.59167	-69
44.60000	-74
44.60833	-79
44.61667	-82
44.62500	-83
44.63333	-83
44.64167	-82
44.65000	-81
44.65833	-81
44.66667	-83
44.67500	-87
44.68333	-92
44.69167	-98
44.70000	-102
44.70833	-106
44.71667	-109
44.72500	-109
44.73333	-109
44.74167	-110
44.75000	-111
44.75833	-113
44.76667	-114
44.77500	-114
44.78333	-114
44.79167	-114
44.80000	-113
44.80833	-112
44.81667	-112
44.82500	-113
44.83333	-115
44.84167	-117
44.85000	-119
44.85833	-120
44.86667	-120
44.87500	-120
44.88333	-120
44.89167	-122
44.90000	-124
44.90833	-125
44.91667	-124
44.92500	-122
44.93333	-121
44.94167	-120
44.95000	-119
44.95833	-118
44.96667	-116
44.97500	-114
44.98333	-111
44.99167	-109
45.00000	-108
45.00833	-108
45.01667	-110
45.02500	-112
45.03333	-114
45.04167	-114
45.05000	-112
45.05833	-109
45.06667	-105
45.07500	-101
45.08333	-96
45.09167	-91
45.10000	-86
45.10833	-83
45.11667	-80
45.12500	-78
45.13333	-77
45.14167	-77
45.15000	-76
45.15833	-76
45.16667	-77
45.17500	-77
45.18333	-74
45.19167	-70
45.20000	-64
45.20833	-58
45.21667	-52
45.22500	-48
45.23333	-44
45.24167	-40
45.25000	-36
45.25833	-32
45.26667	-29
45.27500	-27
45.28333	-25
45.29167	-23
45.30000	-22
45.30833	-21
45.31667	-20
45.32500	-19
45.33333	-17
45.34167	-13
45.35000	-8
45.35833	-3
45.36667	2
45.37500	7
45.38333	11
45.39167	15
45.40000	22
45.40833	29
45.41667	36
45.42500	42
45.43333	46
45.44167	49
45.45000	49
45.45833	48
45.46667	47
45.47500	47
45.48333	48
45.49167	50
45.50000	53
45.50833	58
45.51667	63
45.52500	67
45.53333	71
45.54167	74
45.55000	76
45.55833	78
45.56667	80
45.57500	81
45.58333	82
45.59167	85
45.60000	88
45.60833	92
45.61667	96
45.62500	100
45.63333	104
45.64167	107
45.65000	109
45.65833	110
45.66667	111
45.67500	112
45.68333	115
45.69167	120
45.70000	127
45.70833	134
45.71667	138
45.72500	139
45.73333	139
45.74167	138
45.75000	137
45.75833	137
45.76667	138
45.77500	140
45.78333	142
45.79167	145
45.80000	148
45.80833	150
45.81667	152
45.82500	153
45.83333	154
45.84167	154
45.85000	152
45.85833	150
45.86667	147
45.87500	144
45.88333	142
45.89167	141
45.90000	141
45.90833	142
45.91667	144
45.92500	145
45.93333	144
45.94167	141
45.95000	137
45.95833	134
45.96667	131
45.97500	130
45.98333	130
45.99167	129
46.00000	127
46.00833	123
46.01667	119
46.02500	115
46.03333	111
46.04167	109
46.05000	109
46.05833	109
46.06667	108
46.07500	107
46.08333	106
46.09167	106
46.10000	104
46.10833	102
46.11667	99
46.12500	96
46.13333	92
46.14167	88
46.15000	84
46.15833	81
46.16667	77
46.17500	73
46.18333	68
46.19167	63
46.20000	56
46.20833	49
46.21667	44
46.22500	40
46.23333	38
46.24167	36
46.25000	33
46.25833	29
46.26667	26
46.27500	21
46.28333	17
46.29167	14
46.30000	11
46.30833	8
46.31667	4
46.32500	1
46.33333	-2
46.34167	-6
46.35000	-10
46.35833	-14
46.36667	-18
46.37500	-21
46.38333	-25
46.39167	-29
46.40000	-33
46.40833	-37
46.41667	-42
46.42500	-48
46.43333	-54
46.44167	-59
46.45000	-60
46.45833	-60
46.46667	-60
46.47500	-60
46.48333	-63
46.49167	-67
46.50000	-71
46.50833	-76
46.51667	-80
46.52500	-82
46.53333	-83
46.54167	-84
46.55000	-85
46.55833	-88
46.56667	-92
46.57500	-97
46.58333	-104
46.59167	-111
46.60000	-117
46.60833	-122
46.61667	-125
46.62500	-125
46.63333	-124
46.64167	-124
46.65000	-126
46.65833	-129
46.66667	-133
46.67500	-137
46.68333	-141
46.69167	-144
46.70000	-145
46.70833	-144
46.71667	-143
46.72500	-141
46.73333	-141
46.74167	-142
46.75000	-146
46.75833	-150
46.76667	-154
46.77500	-156
46.78333	-158
46.79167	-160
46.80000	-163
46.80833	-167
46.81667	-170
46.82500	-172
46.83333	-173
46.84167	-174
46.85000	-175
46.85833	-177
46.86667	-181
46.87500	-185
46.88333	-189
46.89167	-194
46.90000	-197
46.90833	-201
46.91667	-204
46.92500	-206
46.93333	-206
46.94167	-203
46.95000	-198
46.95833	-192
46.96667	-186
46.97500	-181
46.98333	-178
46.99167	-177
47.00000	-177
47.00833	-178
47.01667	-181
47.02500	-187
47.03333	-193
47.04167	-200
47.05000	-206
47.05833	-209
47.06667	-210
47.07500	-208
47.08333	-205
47.09167	-201
47.10000	-199
47.10833	-198
47.11667	-198
47.12500	-200
47.13333	-201
47.14167	-204
47.15000	-206
47.15833	-207
47.16667	-208
47.17500	-207
47.18333	-205
47.19167	-202
47.20000	-200
47.20833	-200
47.21667	-199
47.22500	-199
47.23333	-199
47.24167	-199
47.25000	-199
47.25833	-200
47.26667	-200
47.27500	-199
47.28333	-199
47.29167	-199
47.30000	-200
47.30833	-203
47.31667	-206
47.32500	-210
47.33333	-213
47.34167	-214
47.35000	-213
47.35833	-210
47.36667	-206
47.37500	-202
47.38333	-198
47.39167	-196
47.40000	-195
47.40833	-193
47.41667	-192
47.42500	-191
47.43333	-191
47.44167	-192
47.45000	-193
47.45833	-195
47.46667	-197
47.47500	-197
47.48333	-194
47.49167	-189
47.50000	-184
47.50833	-180
47.51667	-177
47.52500	-176
47.53333	-175
47.54167	-173
47.55000	-171
47.55833	-171
47.56667	-172
47.57500	-173
47.58333	-173
47.59167	-171
47.60000	-167
47.60833	-161
47.61667	-155
47.62500	-151
47.63333	-148
47.64167	-144
47.65000	-141
47.65833	-137
47.66667	-134
47.67500	-131
47.68333	-128
47.69167	-126
47.70000	-125
47.70833	-125
47.71667	-125
47.72500	-124
47.73333	-122
47.74167	-117
47.75000	-112
47.75833	-107
47.76667	-103
47.77500	-99
47.78333	-96
47.79167	-93
47.80000	-91
47.80833	-89
47.81667	-87
47.82500	-83
47.83333	-78
47.84167	-71
47.85000	-63
47.85833	-55
47.86667	-49
47.87500	-44
47.88333	-40
47.89167	-37
47.90000	-33
47.90833	-29
47.91667	-25
47.92500	-21
47.93333	-17
47.94167	-11
47.95000	-6
47.95833	-1
47.96667	3
47.97500	7
47.98333	11
47.99167	13
48.00000	15
48.00833	16
48.01667	18
48.02500	21
48.03333	26
48.04167	33
48.05000	41
48.05833	48
48.06667	54
48.07500	59
48.08333	63
48.09167	67
48.10000	70
48.10833	73
48.11667	77
48.12500	82
48.13333	88
48.14167	93
48.15000	98
48.15833	103
48.16667	107
48.17500	112
48.18333	118
48.19167	125
48.20000	130
48.20833	135
48.21667	139
48.22500	143
48.23333	147
48.24167	150
48.25000	152
48.25833	154
48.26667	155
48.27500	156
48.28333	159
48.29167	163
48.30000	166
48.30833	166
48.31667	165
48.32500	162
48.33333	159
48.34167	159
48.35000	163
48.35833	169
48.36667	176
48.37500	182
48.38333	188
48.39167	192
48.40000	195
48.40833	199
48.41667	202
48.42500	204
48.43333	204
48.44167	205
48.45000	206
48.45833	208
48.46667	209
48.47500	210
48.48333	211
48.49167	210
48.50000	210
48.50833	211
48.51667	212
48.52500	211
48.53333	209
48.54167	207
48.55000	206
48.55833	207
48.56667	211
48.57500	216
48.58333	221
48.59167	224
48.60000	225
48.60833	222
48.61667	217
48.62500	212
48.63333	208
48.64167	205
48.65000	204
48.65833	204
48.66667	203
48.67500	202
48.68333	202
48.69167	203
48.70000	205
48.70833	205
48.71667	205
48.72500	205
48.73333	203
48.74167	202
48.75000	202
48.75833	204
48.76667	205
48.77500	206
48.78333	205
48.79167	202
48.80000	198
48.80833	195
48.81667	192
48.82500	188
48.83333	184
48.84167	178
48.85000	172
48.85833	167
48.86667	162
48.87500	159
48.88333	158
48.89167	159
48.90000	160
48.90833	159
48.91667	157
48.92500	153
48.93333	149
48.94167	142
48.95000	134
48.95833	126
48.96667	117
48.97500	111
48.98333	107
48.99167	105
49.00000	104
49.00833	104
49.01667	104
49.02500	103
49.03333	102
49.04167	100
49.05000	97
49.05833	94
49.06667	90
49.07500	85
49.08333	80
49.09167	75
49.10000	69
49.10833	63
49.11667	58
49.12500	52
49.13333	46
49.14167	40
49.15000	35
49.15833	30
49.16667	26
49.17500	24
49.18333	24
49.19167	25
49.20000	27
49.20833	28
49.21667	27
49.22500	23
49.23333	18
49.24167	11
49.25000	5
49.25833	-1
49.26667	-6
49.27500	-10
49.28333	-13
49.29167	-15
49.30000	-17
49.30833	-19
49.31667	-21
49.32500	-24
49.33333	-26
49.34167	-29
49.35000	-31
49.35833	-34
49.36667	-36
49.37500	-38
49.38333	-40
49.39167	-42
49.40000	-44
49.40833	-46
49.41667	-48
49.42500	-49
49.43333	-50
49.44167	-52
49.45000	-54
49.45833	-57
49.46667	-60
49.47500	-64
49.48333	-69
49.49167	-74
49.50000	-78
49.50833	-81
49.51667	-84
49.52500	-87
49.53333	-90
49.54167	-93
49.55000	-96
49.55833	-98
49.56667	-100
49.57500	-102
49.58333	-104
49.59167	-105
49.60000	-107
49.60833	-108
49.61667	-110
49.62500	-115
49.63333	-121
49.64167	-125
49.65000	-127
49.65833	-126
49.66667	-123
49.67500	-121
49.68333	-122
49.69167	-125
49.70000	-129
49.70833	-134
49.71667	-139
49.72500	-141
49.73333	-142
49.74167	-143
49.75000	-145
49.75833	-147
49.76667	-149
49.77500	-152
49.78333	-154
49.79167	-156
49.80000	-159
49.80833	-161
49.81667	-163
49.82500	-164
49.83333	-164
49.84167	-164
49.85000	-164
49.85833	-164
49.86667	-164
49.87500	-165
49.88333	-166
49.89167	-167
49.90000	-170
49.90833	-172
49.91667	-175
49.92500	-178
49.93333	-181
49.94167	-183
49.95000	-184
49.95833	-183
49.96667	-181
49.97500	-179
49.98333	-177
49.99167	-176
50.00000	-177
50.00833	-180
50.01667	-184
50.02500	-188
50.03333	-192
50.04167	-195
50.05000	-197
50.05833	-199
50.06667	-200
50.07500	-200
50.08333	-199
50.09167	-199
50.10000	-200
50.10833	-203
50.11667	-206
50.12500	-209
50.13333	-212
50.14167	-214
50.15000	-215
50.15833	-214
50.16667	-213
50.17500	-211
50.18333	-211
50.19167	-211
50.20000	-214
50.20833	-217
50.21667	-219
50.22500	-221
50.23333	-222
50.24167	-223
50.25000	-224
50.25833	-225
50.26667	-225
50.27500	-224
50.28333	-222
50.29167	-220
50.30000	-218
50.30833	-218
50.31667	-219
50.32500	-219
50.33333	-219
50.34167	-218
50.35000	-216
50.35833	-213
50.36667	-210
50.37500	-208
50.38333	-208
50.39167	-211
50.40000	-216
50.40833	-222
50.41667	-227
50.42500	-232
50.43333	-235
50.44167	-236
50.45000	-237
50.45833	-237
50.46667	-238
50.47500	-240
50.48333	-241
50.49167	-241
50.50000	-241
50.50833	-239
50.51667	-237
50.52500	-234
50.53333	-231
50.54167	-230
50.55000	-230
50.55833	-231
50.56667	-233
50.57500	-235
50.58333	-237
50.59167	-237
50.60000	-237
50.60833	-236
50.61667	-236
50.62500	-238
50.63333	-241
50.64167	-246
50.65000	-252
50.65833	-255
50.66667	-256
50.67500	-254
50.68333	-251
50.69167	-249
50.70000	-248
50.70833	-249
50.71667	-252
50.72500	-255
50.73333	-257
50.74167	-258
50.75000	-256
50.75833	-254
50.76667	-252
50.77500	-250
50.78333	-248
50.79167	-247
50.80000	-245
50.80833	-245
50.81667	-245
50.82500	-247
50.83333	-250
50.84167	-253
50.85000	-257
50.85833	-260
50.86667	-260
50.87500	-259
50.88333	-257
50.89167	-253
50.90000	-251
50.90833	-249
50.91667	-249
50.92500	-250
50.93333	-252
50.94167	-254
50.95000	-254
50.95833	-253
50.96667	-253
50.97500	-253
50.98333	-254
50.99167	-257
51.00000	-260
51.00833	-260
51.01667	-260
51.02500	-258
51.03333	-256
51.04167	-255
51.05000	-256
51.05833	-257
51.06667	-259
51.07500	-260
51.08333	-262
51.09167	-262
51.10000	-262
51.10833	-263
51.11667	-264
51.12500	-264
51.13333	-263
51.14167	-261
51.15000	-259
51.15833	-258
51.16667	-259
51.17500	-260
51.18333	-259
51.19167	-258
51.20000	-257
51.20833	-258
51.21667	-261
51.22500	-266
51.23333	-272
51.24167	-275
51.25000	-275
51.25833	-275
51.26667	-274
51.27500	-274
51.28333	-274
51.29167	-274
51.30000	-272
51.30833	-268
51.31667	-265
51.32500	-263
51.33333	-264
51.34167	-265
51.35000	-267
51.35833	-269
51.36667	-270
51.37500	-270
51.38333	-271
51.39167	-274
51.40000	-275
51.40833	-275
51.41667	-274
51.42500	-271
51.43333	-267
51.44167	-265
51.45000	-263
51.45833	-263
51.46667	-264
51.47500	-265
51.48333	-268
51.49167	-271
51.50000	-274
51.50833	-276
51.51667	-277
51.52500	-278
51.53333	-279
51.54167	-280
51.55000	-281
51.55833	-280
51.56667	-277
51.57500	-272
51.58333	-268
51.59167	-264
51.60000	-263
51.60833	-265
51.61667	-268
51.62500	-272
51.63333	-275
51.64167	-277
51.65000	-276
51.65833	-275
51.66667	-272
51.67500	-269
51.68333	-266
51.69167	-263
51.70000	-261
51.70833	-260
51.71667	-261
51.72500	-262
51.73333	-265
51.74167	-267
51.75000	-270
51.75833	-274
51.76667	-278
51.77500	-282
51.78333	-284
51.79167	-284
51.80000	-282
51.80833	-278
51.81667	-275
51.82500	-274
51.83333	-275
51.84167	-277
51.85000	-279
51.85833	-280
51.86667	-279
51.87500	-277
51.88333	-275
51.89167	-272
51.90000	-271
51.90833	-270
51.91667	-270
51.92500	-270
51.93333	-270
51.94167	-271
51.95000	-272
51.95833	-273
51.96667	-274
51.97500	-275
51.98333	-275
51.99167	-276
52.00000	-278
52.00833	-279
52.01667	-281
52.02500	-282
52.03333	-284
52.04167	-285
52.05000	-287
52.05833	-288
52.06667	-287
52.07500	-287
52.08333	-286
52.09167	-286
52.10000	-286
52.10833	-284
52.11667	-281
52.12500	-278
52.13333	-275
52.14167	-273
52.15000	-273
52.15833	-274
52.16667	-275
52.17500	-276
52.18333	-277
52.19167	-276
52.20000	-274
52.20833	-271
52.21667	-267
52.22500	-264
52.23333	-263
52.24167	-267
52.25000	-273
52.25833	-279
52.26667	-284
52.27500	-286
52.28333	-285
52.29167	-283
52.30000	-280
52.30833	-280
52.31667	-280
52.32500	-279
52.33333	-278
52.34167	-277
52.35000	-278
52.35833	-279
52.36667	-280
52.37500	-281
52.38333	-281
52.39167	-281
52.40000	-279
52.40833	-278
52.41667	-276
52.42500	-274
52.43333	-273
52.44167	-273
52.45000	-273
52.45833	-273
52.46667	-274
52.47500	-274
52.48333	-275
52.49167	-276
52.50000	-277
52.50833	-279
52.51667	-280
52.52500	-281
52.53333	-281
52.54167	-281
52.55000	-282
52.55833	-282
52.56667	-282
52.57500	-282
52.58333	-282
52.59167	-283
52.60000	-284
52.60833	-285
52.61667	-286
52.62500	-286
52.63333	-287
52.64167	-287
52.65000	-287
52.65833	-287
52.66667	-288
52.67500	-289
52.68333	-290
52.69167	-292
52.70000	-294
52.70833	-294
52.71667	-294
52.72500	-292
52.73333	-290
52.74167	-287
52.75000	-284
52.75833	-281
52.76667	-278
52.77500	-276
52.78333	-276
52.79167	-277
52.80000	-279
52.80833	-281
52.81667	-283
52.82500	-285
52.83333	-286
52.84167	-287
52.85000	-287
52.85833	-287
52.86667	-287
52.87500	-288
52.88333	-290
52.89167	-291
52.90000	-291
52.90833	-289
52.91667	-287
52.92500	-285
52.93333	-284
52.94167	-283
52.95000	-284
52.95833	-285
52.96667	-284
52.97500	-284
52.98333	-285
52.99167	-287
53.00000	-287
53.00833	-286
53.01667	-285
53.02500	-283
53.03333	-283
53.04167	-284
53.05000	-286
53.05833	-287
53.06667	-286
53.07500	-285
53.08333	-285
53.09167	-287
53.10000	-290
53.10833	-292
53.11667	-292
53.12500	-290
53.13333	-287
53.14167	-284
53.15000	-283
53.15833	-282
53.16667	-284
53.17500	-286
53.18333	-288
53.19167	-289
53.20000	-291
53.20833	-293
53.21667	-295
53.22500	-294
53.23333	-291
53.24167	-287
53.25000	-283
53.25833	-280
53.26667	-279
53.27500	-279
53.28333	-279
53.29167	-279
53.30000	-278
53.30833	-277
53.31667	-277
53.32500	-276
53.33333	-274
53.34167	-271
53.35000	-268
53.35833	-266
53.36667	-264
53.37500	-264
53.38333	-266
53.39167	-267
53.40000	-267
53.40833	-265
53.41667	-263
53.42500	-261
53.43333	-259
53.44167	-259
53.45000	-260
53.45833	-262
53.46667	-265
53.47500	-268
53.48333	-269
53.49167	-271
53.50000	-271
53.50833	-271
53.51667	-271
53.52500	-271
53.53333	-270
53.54167	-269
53.55000	-266
53.55833	-263
53.56667	-262
53.57500	-261
53.58333	-261
53.59167	-260
53.60000	-257
53.60833	-252
53.61667	-247
53.62500	-241
53.63333	-235
53.64167	-231
53.65000	-228
53.65833	-225
53.66667	-222
53.67500	-220
53.68333	-217
53.69167	-216
53.70000	-214
53.70833	-213
53.71667	-212
53.72500	-211
53.73333	-209
53.74167	-207
53.75000	-204
53.75833	-200
53.76667	-195
53.77500	-191
53.78333	-187
53.79167	-183
53.80000	-178
53.80833	-173
53.81667	-168
53.82500	-164
53.83333	-161
53.84167	-159
53.85000	-155
53.85833	-150
53.86667	-144
53.87500	-139
53.88333	-134
53.89167	-130
53.90000	-125
53.90833	-118
53.91667	-111
53.92500	-102
53.93333	-93
53.94167	-84
53.95000	-75
53.95833	-67
53.96667	-59
53.97500	-50
53.98333	-40
53.99167	-31
54.00000	-22
54.00833	-13
54.01667	-4
54.02500	6
54.03333	16
54.04167	27
54.05000	39
54.05833	50
54.06667	61
54.07500	73
54.08333	87
54.09167	103
54.10000	120
54.10833	137
54.11667	154
54.12500	170
54.13333	185
54.14167	200
54.15000	217
54.15833	235
54.16667	254
54.17500	273
54.18333	293
54.19167	315
54.20000	336
54.20833	356
54.21667	375
54.22500	395
54.23333	417
54.24167	440
54.25000	465
54.25833	490
54.26667	514
54.27500	536
54.28333	559
54.29167	581
54.30000	606
54.30833	637
54.31667	672
54.32500	707
54.33333	740
54.34167	774
54.35000	810
54.35833	848
54.36667	885
54.37500	921
54.38333	958
54.39167	996
54.40000	1032
54.40833	1070
54.41667	1110
54.42500	1150
54.43333	1189
54.44167	1231
54.45000	1277
54.45833	1324
54.46667	1375
54.47500	1425
54.48333	1474
54.49167	1522
54.50000	1569
54.50833	1617
54.51667	1667
54.52500	1722
54.53333	1779
54.54167	1837
54.55000	1895
54.55833	1952
54.56667	2009
54.57500	2066
54.58333	2126
54.59167	2187
54.60000	2249
54.60833	2312
54.61667	2373
54.62500	2435
54.63333	2496
54.64167	2559
54.65000	2623
54.65833	2689
54.66667	2759
54.67500	2829
54.68333	2902
54.69167	2974
54.70000	3045
54.70833	3115
54.71667	3185
54.72500	3256
54.73333	3329
54.74167	3404
54.75000	3482
54.75833	3560
54.76667	3641
54.77500	3722
54.78333	3804
54.79167	3887
54.80000	3969
54.80833	4054
54.81667	4138
54.82500	4226
54.83333	4312
54.84167	4398
54.85000	4485
54.85833	4569
54.86667	4655
54.87500	4740
54.88333	4828
54.89167	4917
54.90000	5006
54.90833	5097
54.91667	5187
54.92500	5277
54.93333	5367
54.94167	5457
54.95000	5550
54.95833	5642
54.96667	5737
54.97500	5829
54.98333	5922
54.99167	6013
55.00000	6103
55.00833	6194
55.01667	6285
55.02500	6380
55.03333	6473
55.04167	6567
55.05000	6659
55.05833	6748
55.06667	6836
55.07500	6921
55.08333	7008
55.09167	7096
55.10000	7184
55.10833	7275
55.11667	7365
55.12500	7455
55.13333	7544
55.14167	7633
55.15000	7723
55.15833	7811
55.16667	7900
55.17500	7987
55.18333	8074
55.19167	8158
55.20000	8240
55.20833	8321
55.21667	8399
55.22500	8477
55.23333	8555
55.24167	8633
55.25000	8714
55.25833	8793
55.26667	8873
55.27500	8950
55.28333	9027
55.29167	9100
55.30000	9170
55.30833	9240
55.31667	9307
55.32500	9375
55.33333	9442
55.34167	9508
55.35000	9573
55.35833	9636
55.36667	9697
55.37500	9756
55.38333	9814
55.39167	9872
55.40000	9928
55.40833	9984
55.41667	10037
55.42500	10089
55.43333	10140
55.44167	10189
55.45000	10238
55.45833	10285
55.46667	10330
55.47500	10372
55.48333	10414
55.49167	10455
55.50000	10493
55.50833	10530
55.51667	10564
55.52500	10596
55.53333	10627
55.54167	10657
55.55000	10687
55.55833	10715
55.56667	10742
55.57500	10767
55.58333	10791
55.59167	10815
55.60000	10839
55.60833	10861
55.61667	10880
55.62500	10897
55.63333	10912
55.64167	10925
55.65000	10936
55.65833	10943
55.66667	10948
55.67500	10950
55.68333	10951
55.69167	10950
55.70000	10949
55.70833	10948
55.71667	10946
55.72500	10943
55.73333	10938
55.74167	10931
55.75000	10922
55.75833	10911
55.76667	10897
55.77500	10883
55.78333	10867
55.79167	10850
55.80000	10832
55.80833	10814
55.81667	10795
55.82500	10774
55.83333	10751
55.84167	10726
55.85000	10699
55.85833	10670
55.86667	10639
55.87500	10609
55.88333	10580
55.89167	10550
55.90000	10520
55.90833	10488
55.91667	10453
55.92500	10413
55.93333	10372
55.94167	10331
55.95000	10292
55.95833	10253
55.96667	10213
55.97500	10173
55.98333	10130
55.99167	10085
56.00000	10040
56.00833	9994
56.01667	9947
56.02500	9896
56.03333	9843
56.04167	9789
56.05000	9733
56.05833	9678
56.06667	9623
56.07500	9568
56.08333	9512
56.09167	9455
56.10000	9397
56.10833	9338
56.11667	9280
56.12500	9222
56.13333	9166
56.14167	9112
56.15000	9058
56.15833	9003
56.16667	8945
56.17500	8886
56.18333	8823
56.19167	8759
56.20000	8697
56.20833	8634
56.21667	8573
56.22500	8510
56.23333	8447
56.24167	8382
56.25000	8317
56.25833	8254
56.26667	8191
56.27500	8129
56.28333	8066
56.29167	8003
56.30000	7938
56.30833	7872
56.31667	7807
56.32500	7743
56.33333	7680
56.34167	7618
56.35000	7556
56.35833	7493
56.36667	7426
56.37500	7360
56.38333	7292
56.39167	7224
56.40000	7157
56.40833	7091
56.41667	7027
56.42500	6962
56.43333	6898
56.44167	6835
56.45000	6772
56.45833	6710
56.46667	6647
56.47500	6586
56.48333	6522
56.49167	6459
56.50000	6398
56.50833	6337
56.51667	6280
56.52500	6223
56.53333	6167
56.54167	6108
56.55000	6045
56.55833	5984
56.56667	5921
56.57500	5861
56.58333	5801
56.59167	5742
56.60000	5683
56.60833	5623
56.61667	5565
56.62500	5507
56.63333	5450
56.64167	5392
56.65000	5335
56.65833	5279
56.66667	5223
56.67500	5169
56.68333	5115
56.69167	5062
56.70000	5009
56.70833	4956
56.71667	4904
56.72500	4853
56.73333	4803
56.74167	4756
56.75000	4708
56.75833	4661
56.76667	4611
56.77500	4561
56.78333	4508
56.79167	4455
56.80000	4404
56.80833	4355
56.81667	4310
56.82500	4266
56.83333	4224
56.84167	4181
56.85000	4137
56.85833	4093
56.86667	4046
56.87500	3999
56.88333	3950
56.89167	3901
56.90000	3855
56.90833	3810
56.91667	3769
56.92500	3728
56.93333	3689
56.94167	3650
56.95000	3612
56.95833	3576
56.96667	3540
56.97500	3504
56.98333	3467
56.99167	3429
57.00000	3390
57.00833	3350
57.01667	3311
57.02500	3271
57.03333	3232
57.04167	3195
57.05000	3159
57.05833	3125
57.06667	3091
57.07500	3059
57.08333	3027
57.09167	2996
57.10000	2965
57.10833	2935
57.11667	2905
57.12500	2874
57.13333	2842
57.14167	2811
57.15000	2778
57.15833	2746
57.16667	2714
57.17500	2684
57.18333	2655
57.19167	2625
57.20000	2597
57.20833	2569
57.21667	2542
57.22500	2514
57.23333	2486
57.24167	2458
57.25000	2430
57.25833	2402
57.26667	2373
57.27500	2346
57.28333	2319
57.29167	2294
57.30000	2269
57.30833	2244
57.31667	2220
57.32500	2195
57.33333	2170
57.34167	2148
57.35000	2126
57.35833	2103
57.36667	2080
57.37500	2057
57.38333	2033
57.39167	2010
57.40000	1988
57.40833	1968
57.41667	1948
57.42500	1928
57.43333	1909
57.44167	1890
57.45000	1870
57.45833	1850
57.46667	1828
57.47500	1806
57.48333	1786
57.49167	1767
57.50000	1749
57.50833	1733
57.51667	1719
57.52500	1705
57.53333	1691
57.54167	1676
57.55000	1660
57.55833	1641
57.56667	1621
57.57500	1601
57.58333	1583
57.59167	1567
57.60000	1552
57.60833	1537
57.61667	1521
57.62500	1503
57.63333	1486
57.64167	1470
57.65000	1455
57.65833	1442
57.66667	1431
57.67500	1421
57.68333	1410
57.69167	1398
57.70000	1383
57.70833	1366
57.71667	1349
57.72500	1332
57.73333	1317
57.74167	1302
57.75000	1288
57.75833	1274
57.76667	1260
57.77500	1247
57.78333	1235
57.79167	1223
57.80000	1212
57.80833	1201
57.81667	1191
57.82500	1181
57.83333	1170
57.84167	1158
57.85000	1146
57.85833	1133
57.86667	1120
57.87500	1108
57.88333	1097
57.89167	1087
57.90000	1077
57.90833	1067
57.91667	1057
57.92500	1047
57.93333	1038
57.94167	1031
57.95000	1024
57.95833	1018
57.96667	1010
57.97500	1000
57.98333	989
57.99167	977
58.00000	964
58.00833	952
58.01667	939
58.02500	926
58.03333	915
58.04167	904
58.05000	896
58.05833	888
58.06667	881
58.07500	874
58.08333	867
58.09167	860
58.10000	853
58.10833	845
58.11667	837
58.12500	828
58.13333	820
58.14167	812
58.15000	805
58.15833	799
58.16667	795
58.17500	791
58.18333	786
58.19167	781
58.20000	774
58.20833	766
58.21667	757
58.22500	748
58.23333	740
58.24167	734
58.25000	727
58.25833	720
58.26667	713
58.27500	707
58.28333	699
58.29167	691
58.30000	682
58.30833	674
58.31667	665
58.32500	657
58.33333	649
58.34167	642
58.35000	636
58.35833	630
58.36667	624
58.37500	619
58.38333	615
58.39167	610
58.40000	606
58.40833	603
58.41667	600
58.42500	597
58.43333	592
58.44167	585
58.45000	575
58.45833	566
58.46667	556
58.47500	547
58.48333	538
58.49167	530
58.50000	523
58.50833	516
58.51667	511
58.52500	506
58.53333	502
58.54167	498
58.55000	494
58.55833	491
58.56667	488
58.57500	485
58.58333	481
58.59167	476
58.60000	471
58.60833	466
58.61667	461
58.62500	458
58.63333	455
58.64167	452
58.65000	448
58.65833	443
58.66667	437
58.67500	431
58.68333	425
58.69167	421
58.70000	417
58.70833	415
58.71667	414
58.72500	414
58.73333	415
58.74167	414
58.75000	410
58.75833	405
58.76667	397
58.77500	390
58.78333	383
58.79167	376
58.80000	371
58.80833	366
58.81667	362
58.82500	357
58.83333	352
58.84167	348
58.85000	344
58.85833	341
58.86667	338
58.87500	336
58.88333	334
58.89167	333
58.90000	332
58.90833	330
58.91667	329
58.92500	327
58.93333	324
58.94167	321
58.95000	316
58.95833	311
58.96667	305
58.97500	300
58.98333	297
58.99167	293
59.00000	291
59.00833	289
59.01667	288
59.02500	286
59.03333	284
59.04167	282
59.05000	279
59.05833	275
59.06667	271
59.07500	266
59.08333	262
59.09167	258
59.10000	254
59.10833	251
59.11667	250
59.12500	249
59.13333	250
59.14167	250
59.15000	249
59.15833	247
59.16667	243
59.17500	239
59.18333	235
59.19167	231
59.20000	227
59.20833	224
59.21667	221
59.22500	216
59.23333	210
59.24167	204
59.25000	197
59.25833	191
59.26667	186
59.27500	184
59.28333	185
59.29167	189
59.30000	192
59.30833	195
59.31667	195
59.32500	193
59.33333	188
59.34167	183
59.35000	177
59.35833	172
59.36667	167
59.37500	161
59.38333	155
59.39167	150
59.40000	146
59.40833	142
59.41667	140
59.42500	140
59.43333	141
59.44167	142
59.45000	142
59.45833	140
59.46667	138
59.47500	136
59.48333	135
59.49167	134
59.50000	134
59.50833	131
59.51667	127
59.52500	121
59.53333	115
59.54167	110
59.55000	108
59.55833	109
59.56667	110
59.57500	112
59.58333	112
59.59167	111
59.60000	109
59.60833	107
59.61667	104
59.62500	103
59.63333	103
59.64167	102
59.65000	101
59.65833	98
59.66667	94
59.67500	90
59.68333	87
59.69167	84
59.70000	83
59.70833	83
59.71667	84
59.72500	84
59.73333	84
59.74167	82
59.75000	78
59.75833	73
59.76667	70
59.77500	69
59.78333	70
59.79167	72
59.80000	75
59.80833	75
59.81667	74
59.82500	72
59.83333	68
59.84167	63
59.85000	57
59.85833	52
59.86667	48
59.87500	46
59.88333	44
59.89167	43
59.90000	41
59.90833	40
59.91667	39
59.92500	41
59.93333	42
59.94167	42
59.95000	40
59.95833	38
59.96667	36
59.97500	33
59.98333	31
59.99167	27
60.00000	24
