# Supplementary material for: How J-chain ensures the assembly of immunoglobulin IgM pentamers
Source: EMBO J. 2024 Dec 4;44(2):505–33. doi: 10.1038/s44318-024-00317-9 (PMC11729874; doi:10.1038/s44318-024-00317-9)
Supplement: Supplementary file 8 — Source data Fig. 6 [file 44318_2024_317_MOESM8_ESM.zip › Figure 6/6F/20231222 Cu4tp_JC_I41A_1.txt]

[Header]
Application Name	LCsolution
Version	1.25
Data File Name	D:\Xenia\JC Oligomerization\20231222 Cu4tp_JC_I41A_1.lcd
Output Date	27.12.2023
Output Time	10:32:39

[Configuration]
# of Detectors	2
Detector ID	Detector A	Detector B
Detector Name	Detector A	Detector B
# of Channels	2	1

[LC Chromatogram(Detector A-Ch1)]
Interval(msec)	500
# of Points	7201
Start Time(min)	0.000
End Time(min)	60.000
Intensity Units	mV
Intensity Multiplier	0.001
Wavelength(nm)	280
R.Time (min)	Intensity
0.00000	-7
0.00833	-7
0.01667	-4
0.02500	1
0.03333	3
0.04167	6
0.05000	7
0.05833	5
0.06667	2
0.07500	-1
0.08333	-2
0.09167	-2
0.10000	0
0.10833	2
0.11667	5
0.12500	6
0.13333	8
0.14167	10
0.15000	13
0.15833	16
0.16667	17
0.17500	17
0.18333	16
0.19167	13
0.20000	9
0.20833	4
0.21667	-0
0.22500	-1
0.23333	-0
0.24167	2
0.25000	5
0.25833	6
0.26667	4
0.27500	3
0.28333	3
0.29167	5
0.30000	7
0.30833	10
0.31667	14
0.32500	18
0.33333	21
0.34167	23
0.35000	22
0.35833	20
0.36667	18
0.37500	15
0.38333	13
0.39167	11
0.40000	11
0.40833	11
0.41667	13
0.42500	16
0.43333	18
0.44167	19
0.45000	19
0.45833	17
0.46667	16
0.47500	12
0.48333	8
0.49167	4
0.50000	0
0.50833	-2
0.51667	-3
0.52500	-3
0.53333	-3
0.54167	-4
0.55000	-6
0.55833	-5
0.56667	-2
0.57500	1
0.58333	3
0.59167	4
0.60000	3
0.60833	1
0.61667	-0
0.62500	1
0.63333	5
0.64167	8
0.65000	10
0.65833	12
0.66667	11
0.67500	11
0.68333	13
0.69167	14
0.70000	15
0.70833	13
0.71667	9
0.72500	4
0.73333	-0
0.74167	-1
0.75000	0
0.75833	4
0.76667	9
0.77500	13
0.78333	14
0.79167	14
0.80000	12
0.80833	9
0.81667	6
0.82500	4
0.83333	2
0.84167	1
0.85000	1
0.85833	2
0.86667	4
0.87500	6
0.88333	6
0.89167	6
0.90000	6
0.90833	6
0.91667	6
0.92500	5
0.93333	5
0.94167	5
0.95000	7
0.95833	8
0.96667	9
0.97500	8
0.98333	3
0.99167	-2
1.00000	-7
1.00833	-11
1.01667	-12
1.02500	-10
1.03333	-8
1.04167	-6
1.05000	-5
1.05833	-5
1.06667	-5
1.07500	-6
1.08333	-6
1.09167	-5
1.10000	-3
1.10833	-1
1.11667	2
1.12500	7
1.13333	13
1.14167	16
1.15000	18
1.15833	18
1.16667	15
1.17500	11
1.18333	10
1.19167	10
1.20000	11
1.20833	12
1.21667	13
1.22500	12
1.23333	10
1.24167	8
1.25000	7
1.25833	6
1.26667	5
1.27500	4
1.28333	2
1.29167	-0
1.30000	-1
1.30833	-1
1.31667	0
1.32500	1
1.33333	2
1.34167	3
1.35000	5
1.35833	7
1.36667	9
1.37500	11
1.38333	14
1.39167	16
1.40000	17
1.40833	17
1.41667	15
1.42500	11
1.43333	8
1.44167	5
1.45000	3
1.45833	1
1.46667	-1
1.47500	-3
1.48333	-3
1.49167	-2
1.50000	0
1.50833	3
1.51667	5
1.52500	5
1.53333	4
1.54167	1
1.55000	-1
1.55833	-1
1.56667	-0
1.57500	2
1.58333	3
1.59167	5
1.60000	5
1.60833	3
1.61667	0
1.62500	-4
1.63333	-7
1.64167	-8
1.65000	-7
1.65833	-5
1.66667	-3
1.67500	-2
1.68333	-3
1.69167	-5
1.70000	-7
1.70833	-7
1.71667	-5
1.72500	-3
1.73333	-0
1.74167	1
1.75000	0
1.75833	-1
1.76667	-2
1.77500	-3
1.78333	-3
1.79167	-2
1.80000	-2
1.80833	-4
1.81667	-6
1.82500	-10
1.83333	-13
1.84167	-13
1.85000	-12
1.85833	-9
1.86667	-5
1.87500	-2
1.88333	0
1.89167	2
1.90000	3
1.90833	4
1.91667	6
1.92500	7
1.93333	8
1.94167	7
1.95000	5
1.95833	2
1.96667	0
1.97500	-2
1.98333	-4
1.99167	-6
2.00000	-6
2.00833	-7
2.01667	-8
2.02500	-11
2.03333	-14
2.04167	-14
2.05000	-13
2.05833	-9
2.06667	-3
2.07500	0
2.08333	1
2.09167	-0
2.10000	-1
2.10833	0
2.11667	1
2.12500	2
2.13333	1
2.14167	-1
2.15000	-3
2.15833	-5
2.16667	-7
2.17500	-8
2.18333	-9
2.19167	-9
2.20000	-9
2.20833	-7
2.21667	-4
2.22500	-0
2.23333	2
2.24167	4
2.25000	4
2.25833	4
2.26667	4
2.27500	5
2.28333	7
2.29167	9
2.30000	10
2.30833	10
2.31667	10
2.32500	10
2.33333	9
2.34167	9
2.35000	9
2.35833	10
2.36667	9
2.37500	8
2.38333	7
2.39167	6
2.40000	4
2.40833	3
2.41667	1
2.42500	1
2.43333	-0
2.44167	-2
2.45000	-5
2.45833	-8
2.46667	-12
2.47500	-14
2.48333	-14
2.49167	-12
2.50000	-8
2.50833	-5
2.51667	-2
2.52500	-2
2.53333	-3
2.54167	-2
2.55000	0
2.55833	4
2.56667	8
2.57500	10
2.58333	10
2.59167	6
2.60000	1
2.60833	-4
2.61667	-8
2.62500	-9
2.63333	-8
2.64167	-3
2.65000	1
2.65833	4
2.66667	4
2.67500	3
2.68333	0
2.69167	-2
2.70000	-2
2.70833	-1
2.71667	0
2.72500	2
2.73333	5
2.74167	8
2.75000	11
2.75833	12
2.76667	10
2.77500	7
2.78333	3
2.79167	-1
2.80000	-5
2.80833	-8
2.81667	-10
2.82500	-11
2.83333	-10
2.84167	-8
2.85000	-5
2.85833	-4
2.86667	-4
2.87500	-4
2.88333	-3
2.89167	-1
2.90000	1
2.90833	1
2.91667	-0
2.92500	-3
2.93333	-5
2.94167	-8
2.95000	-10
2.95833	-13
2.96667	-15
2.97500	-17
2.98333	-20
2.99167	-21
3.00000	-20
3.00833	-16
3.01667	-11
3.02500	-5
3.03333	0
3.04167	3
3.05000	2
3.05833	1
3.06667	-0
3.07500	0
3.08333	3
3.09167	5
3.10000	5
3.10833	4
3.11667	2
3.12500	2
3.13333	4
3.14167	10
3.15000	15
3.15833	15
3.16667	11
3.17500	3
3.18333	-6
3.19167	-14
3.20000	-16
3.20833	-15
3.21667	-12
3.22500	-9
3.23333	-7
3.24167	-7
3.25000	-7
3.25833	-7
3.26667	-6
3.27500	-3
3.28333	-1
3.29167	2
3.30000	5
3.30833	8
3.31667	10
3.32500	12
3.33333	13
3.34167	14
3.35000	13
3.35833	11
3.36667	9
3.37500	7
3.38333	7
3.39167	9
3.40000	11
3.40833	12
3.41667	11
3.42500	7
3.43333	3
3.44167	0
3.45000	-2
3.45833	-2
3.46667	-2
3.47500	-3
3.48333	-5
3.49167	-7
3.50000	-8
3.50833	-7
3.51667	-6
3.52500	-5
3.53333	-4
3.54167	-4
3.55000	-3
3.55833	-2
3.56667	1
3.57500	5
3.58333	9
3.59167	12
3.60000	13
3.60833	11
3.61667	8
3.62500	3
3.63333	-2
3.64167	-6
3.65000	-9
3.65833	-11
3.66667	-12
3.67500	-12
3.68333	-11
3.69167	-10
3.70000	-9
3.70833	-7
3.71667	-4
3.72500	-2
3.73333	1
3.74167	2
3.75000	2
3.75833	2
3.76667	2
3.77500	3
3.78333	6
3.79167	9
3.80000	12
3.80833	12
3.81667	10
3.82500	5
3.83333	1
3.84167	-3
3.85000	-5
3.85833	-7
3.86667	-7
3.87500	-8
3.88333	-11
3.89167	-14
3.90000	-16
3.90833	-18
3.91667	-18
3.92500	-17
3.93333	-14
3.94167	-12
3.95000	-10
3.95833	-8
3.96667	-6
3.97500	-3
3.98333	0
3.99167	4
4.00000	6
4.00833	8
4.01667	8
4.02500	9
4.03333	9
4.04167	7
4.05000	3
4.05833	-0
4.06667	-1
4.07500	1
4.08333	5
4.09167	10
4.10000	14
4.10833	16
4.11667	15
4.12500	13
4.13333	9
4.14167	6
4.15000	3
4.15833	1
4.16667	1
4.17500	1
4.18333	1
4.19167	1
4.20000	1
4.20833	-0
4.21667	-2
4.22500	-4
4.23333	-5
4.24167	-6
4.25000	-5
4.25833	-4
4.26667	-2
4.27500	0
4.28333	3
4.29167	5
4.30000	7
4.30833	10
4.31667	11
4.32500	11
4.33333	10
4.34167	7
4.35000	3
4.35833	0
4.36667	-2
4.37500	-4
4.38333	-7
4.39167	-10
4.40000	-14
4.40833	-18
4.41667	-19
4.42500	-17
4.43333	-13
4.44167	-9
4.45000	-6
4.45833	-4
4.46667	-4
4.47500	-4
4.48333	-4
4.49167	-3
4.50000	-1
4.50833	1
4.51667	4
4.52500	6
4.53333	8
4.54167	7
4.55000	3
4.55833	-3
4.56667	-11
4.57500	-18
4.58333	-22
4.59167	-23
4.60000	-21
4.60833	-19
4.61667	-17
4.62500	-15
4.63333	-12
4.64167	-9
4.65000	-5
4.65833	-3
4.66667	-1
4.67500	1
4.68333	2
4.69167	3
4.70000	5
4.70833	6
4.71667	8
4.72500	9
4.73333	10
4.74167	10
4.75000	9
4.75833	7
4.76667	5
4.77500	4
4.78333	4
4.79167	4
4.80000	4
4.80833	3
4.81667	2
4.82500	2
4.83333	3
4.84167	3
4.85000	3
4.85833	2
4.86667	2
4.87500	0
4.88333	-2
4.89167	-3
4.90000	-4
4.90833	-4
4.91667	-2
4.92500	2
4.93333	5
4.94167	6
4.95000	7
4.95833	7
4.96667	6
4.97500	2
4.98333	-4
4.99167	-11
5.00000	-17
5.00833	-21
5.01667	-21
5.02500	-18
5.03333	-13
5.04167	-6
5.05000	0
5.05833	5
5.06667	8
5.07500	8
5.08333	7
5.09167	5
5.10000	3
5.10833	1
5.11667	1
5.12500	2
5.13333	4
5.14167	5
5.15000	4
5.15833	1
5.16667	-4
5.17500	-8
5.18333	-10
5.19167	-11
5.20000	-12
5.20833	-12
5.21667	-12
5.22500	-10
5.23333	-7
5.24167	-2
5.25000	2
5.25833	4
5.26667	4
5.27500	1
5.28333	-2
5.29167	-7
5.30000	-10
5.30833	-11
5.31667	-9
5.32500	-4
5.33333	1
5.34167	3
5.35000	3
5.35833	0
5.36667	-5
5.37500	-8
5.38333	-10
5.39167	-10
5.40000	-9
5.40833	-7
5.41667	-5
5.42500	-4
5.43333	-3
5.44167	-3
5.45000	-3
5.45833	-5
5.46667	-9
5.47500	-12
5.48333	-13
5.49167	-13
5.50000	-13
5.50833	-13
5.51667	-14
5.52500	-15
5.53333	-16
5.54167	-16
5.55000	-14
5.55833	-12
5.56667	-10
5.57500	-7
5.58333	-5
5.59167	-3
5.60000	-0
5.60833	3
5.61667	6
5.62500	8
5.63333	8
5.64167	6
5.65000	3
5.65833	2
5.66667	2
5.67500	4
5.68333	4
5.69167	4
5.70000	2
5.70833	1
5.71667	1
5.72500	2
5.73333	2
5.74167	2
5.75000	-0
5.75833	-2
5.76667	-2
5.77500	-1
5.78333	-1
5.79167	-3
5.80000	-6
5.80833	-10
5.81667	-12
5.82500	-13
5.83333	-12
5.84167	-11
5.85000	-10
5.85833	-9
5.86667	-8
5.87500	-6
5.88333	-3
5.89167	0
5.90000	2
5.90833	3
5.91667	5
5.92500	6
5.93333	7
5.94167	8
5.95000	7
5.95833	6
5.96667	5
5.97500	6
5.98333	6
5.99167	6
6.00000	3
6.00833	-0
6.01667	-3
6.02500	-3
6.03333	-2
6.04167	1
6.05000	4
6.05833	5
6.06667	4
6.07500	3
6.08333	2
6.09167	1
6.10000	0
6.10833	-1
6.11667	-1
6.12500	1
6.13333	2
6.14167	2
6.15000	0
6.15833	-2
6.16667	-6
6.17500	-6
6.18333	-3
6.19167	2
6.20000	6
6.20833	8
6.21667	9
6.22500	7
6.23333	5
6.24167	4
6.25000	4
6.25833	5
6.26667	5
6.27500	4
6.28333	3
6.29167	2
6.30000	-0
6.30833	-2
6.31667	-3
6.32500	-3
6.33333	-2
6.34167	-1
6.35000	-0
6.35833	-1
6.36667	-4
6.37500	-8
6.38333	-12
6.39167	-15
6.40000	-15
6.40833	-13
6.41667	-10
6.42500	-7
6.43333	-3
6.44167	0
6.45000	3
6.45833	6
6.46667	8
6.47500	11
6.48333	12
6.49167	12
6.50000	11
6.50833	10
6.51667	9
6.52500	6
6.53333	4
6.54167	1
6.55000	-1
6.55833	-3
6.56667	-5
6.57500	-5
6.58333	-4
6.59167	-2
6.60000	0
6.60833	3
6.61667	4
6.62500	5
6.63333	4
6.64167	2
6.65000	-1
6.65833	-2
6.66667	-2
6.67500	-2
6.68333	-0
6.69167	0
6.70000	0
6.70833	-1
6.71667	-3
6.72500	-4
6.73333	-5
6.74167	-5
6.75000	-5
6.75833	-4
6.76667	-3
6.77500	-1
6.78333	1
6.79167	3
6.80000	5
6.80833	5
6.81667	4
6.82500	3
6.83333	2
6.84167	0
6.85000	-1
6.85833	-3
6.86667	-4
6.87500	-5
6.88333	-6
6.89167	-5
6.90000	-3
6.90833	-0
6.91667	4
6.92500	7
6.93333	9
6.94167	9
6.95000	7
6.95833	5
6.96667	3
6.97500	1
6.98333	-2
6.99167	-5
7.00000	-7
7.00833	-10
7.01667	-12
7.02500	-13
7.03333	-13
7.04167	-12
7.05000	-12
7.05833	-12
7.06667	-14
7.07500	-15
7.08333	-15
7.09167	-15
7.10000	-13
7.10833	-11
7.11667	-9
7.12500	-8
7.13333	-7
7.14167	-6
7.15000	-4
7.15833	-1
7.16667	2
7.17500	4
7.18333	5
7.19167	4
7.20000	3
7.20833	2
7.21667	0
7.22500	-1
7.23333	-1
7.24167	1
7.25000	4
7.25833	7
7.26667	9
7.27500	9
7.28333	6
7.29167	5
7.30000	5
7.30833	8
7.31667	10
7.32500	10
7.33333	7
7.34167	2
7.35000	-5
7.35833	-10
7.36667	-13
7.37500	-13
7.38333	-13
7.39167	-12
7.40000	-11
7.40833	-10
7.41667	-9
7.42500	-8
7.43333	-6
7.44167	-2
7.45000	2
7.45833	6
7.46667	8
7.47500	8
7.48333	6
7.49167	2
7.50000	-1
7.50833	-4
7.51667	-6
7.52500	-5
7.53333	-3
7.54167	-2
7.55000	-3
7.55833	-5
7.56667	-4
7.57500	-1
7.58333	2
7.59167	6
7.60000	9
7.60833	10
7.61667	11
7.62500	11
7.63333	10
7.64167	7
7.65000	5
7.65833	3
7.66667	4
7.67500	5
7.68333	7
7.69167	10
7.70000	11
7.70833	12
7.71667	12
7.72500	12
7.73333	13
7.74167	12
7.75000	10
7.75833	7
7.76667	4
7.77500	2
7.78333	1
7.79167	-1
7.80000	-1
7.80833	0
7.81667	2
7.82500	4
7.83333	4
7.84167	2
7.85000	-0
7.85833	-3
7.86667	-4
7.87500	-4
7.88333	-4
7.89167	-5
7.90000	-6
7.90833	-7
7.91667	-7
7.92500	-7
7.93333	-7
7.94167	-8
7.95000	-9
7.95833	-11
7.96667	-12
7.97500	-11
7.98333	-8
7.99167	-5
8.00000	-2
8.00833	0
8.01667	3
8.02500	8
8.03333	13
8.04167	17
8.05000	19
8.05833	17
8.06667	10
8.07500	2
8.08333	-6
8.09167	-12
8.10000	-13
8.10833	-12
8.11667	-10
8.12500	-10
8.13333	-11
8.14167	-13
8.15000	-15
8.15833	-14
8.16667	-11
8.17500	-8
8.18333	-7
8.19167	-8
8.20000	-8
8.20833	-7
8.21667	-4
8.22500	1
8.23333	6
8.24167	10
8.25000	12
8.25833	11
8.26667	8
8.27500	4
8.28333	1
8.29167	-2
8.30000	-3
8.30833	-3
8.31667	-3
8.32500	-4
8.33333	-7
8.34167	-11
8.35000	-13
8.35833	-13
8.36667	-12
8.37500	-9
8.38333	-5
8.39167	-2
8.40000	0
8.40833	2
8.41667	3
8.42500	2
8.43333	1
8.44167	-1
8.45000	-3
8.45833	-5
8.46667	-7
8.47500	-7
8.48333	-7
8.49167	-5
8.50000	-1
8.50833	2
8.51667	4
8.52500	3
8.53333	0
8.54167	-5
8.55000	-11
8.55833	-16
8.56667	-21
8.57500	-24
8.58333	-25
8.59167	-23
8.60000	-20
8.60833	-15
8.61667	-11
8.62500	-7
8.63333	-4
8.64167	-3
8.65000	-3
8.65833	-4
8.66667	-4
8.67500	-3
8.68333	-1
8.69167	1
8.70000	2
8.70833	1
8.71667	-0
8.72500	-3
8.73333	-5
8.74167	-6
8.75000	-7
8.75833	-7
8.76667	-6
8.77500	-5
8.78333	-4
8.79167	-1
8.80000	0
8.80833	2
8.81667	3
8.82500	4
8.83333	5
8.84167	6
8.85000	8
8.85833	9
8.86667	11
8.87500	12
8.88333	12
8.89167	10
8.90000	6
8.90833	1
8.91667	-3
8.92500	-5
8.93333	-6
8.94167	-5
8.95000	-3
8.95833	-1
8.96667	1
8.97500	3
8.98333	4
8.99167	3
9.00000	3
9.00833	3
9.01667	3
9.02500	2
9.03333	-0
9.04167	-3
9.05000	-6
9.05833	-8
9.06667	-11
9.07500	-13
9.08333	-13
9.09167	-10
9.10000	-5
9.10833	1
9.11667	6
9.12500	9
9.13333	10
9.14167	11
9.15000	12
9.15833	13
9.16667	13
9.17500	11
9.18333	8
9.19167	5
9.20000	1
9.20833	-2
9.21667	-4
9.22500	-3
9.23333	-2
9.24167	-2
9.25000	-2
9.25833	-4
9.26667	-7
9.27500	-9
9.28333	-10
9.29167	-9
9.30000	-8
9.30833	-8
9.31667	-8
9.32500	-7
9.33333	-6
9.34167	-4
9.35000	-3
9.35833	-2
9.36667	-3
9.37500	-5
9.38333	-7
9.39167	-9
9.40000	-11
9.40833	-10
9.41667	-9
9.42500	-7
9.43333	-5
9.44167	-2
9.45000	2
9.45833	4
9.46667	6
9.47500	7
9.48333	5
9.49167	1
9.50000	-3
9.50833	-7
9.51667	-11
9.52500	-15
9.53333	-18
9.54167	-18
9.55000	-17
9.55833	-14
9.56667	-9
9.57500	-5
9.58333	-0
9.59167	3
9.60000	6
9.60833	9
9.61667	10
9.62500	10
9.63333	8
9.64167	5
9.65000	1
9.65833	-2
9.66667	-3
9.67500	-4
9.68333	-3
9.69167	-1
9.70000	0
9.70833	-1
9.71667	-4
9.72500	-8
9.73333	-14
9.74167	-18
9.75000	-22
9.75833	-22
9.76667	-19
9.77500	-13
9.78333	-7
9.79167	-2
9.80000	1
9.80833	3
9.81667	1
9.82500	-2
9.83333	-5
9.84167	-7
9.85000	-8
9.85833	-9
9.86667	-8
9.87500	-7
9.88333	-3
9.89167	0
9.90000	2
9.90833	2
9.91667	-2
9.92500	-8
9.93333	-15
9.94167	-20
9.95000	-23
9.95833	-25
9.96667	-24
9.97500	-22
9.98333	-17
9.99167	-13
10.00000	-11
10.00833	-11
10.01667	-10
10.02500	-10
10.03333	-8
10.04167	-7
10.05000	-5
10.05833	-4
10.06667	-4
10.07500	-4
10.08333	-3
10.09167	-1
10.10000	1
10.10833	2
10.11667	4
10.12500	8
10.13333	12
10.14167	16
10.15000	18
10.15833	19
10.16667	19
10.17500	16
10.18333	14
10.19167	11
10.20000	9
10.20833	6
10.21667	5
10.22500	4
10.23333	4
10.24167	3
10.25000	1
10.25833	-1
10.26667	-3
10.27500	-6
10.28333	-9
10.29167	-12
10.30000	-15
10.30833	-16
10.31667	-14
10.32500	-11
10.33333	-8
10.34167	-6
10.35000	-6
10.35833	-7
10.36667	-9
10.37500	-11
10.38333	-12
10.39167	-12
10.40000	-11
10.40833	-9
10.41667	-6
10.42500	-3
10.43333	0
10.44167	2
10.45000	3
10.45833	4
10.46667	7
10.47500	10
10.48333	12
10.49167	13
10.50000	12
10.50833	9
10.51667	6
10.52500	4
10.53333	5
10.54167	7
10.55000	9
10.55833	10
10.56667	8
10.57500	4
10.58333	-1
10.59167	-7
10.60000	-10
10.60833	-12
10.61667	-12
10.62500	-12
10.63333	-12
10.64167	-10
10.65000	-8
10.65833	-4
10.66667	-0
10.67500	2
10.68333	3
10.69167	2
10.70000	-1
10.70833	-6
10.71667	-8
10.72500	-8
10.73333	-5
10.74167	-2
10.75000	1
10.75833	2
10.76667	1
10.77500	-1
10.78333	-2
10.79167	-2
10.80000	-2
10.80833	-3
10.81667	-4
10.82500	-7
10.83333	-8
10.84167	-8
10.85000	-6
10.85833	-3
10.86667	-1
10.87500	1
10.88333	1
10.89167	1
10.90000	3
10.90833	6
10.91667	9
10.92500	11
10.93333	11
10.94167	7
10.95000	2
10.95833	-2
10.96667	-5
10.97500	-6
10.98333	-6
10.99167	-5
11.00000	-6
11.00833	-9
11.01667	-13
11.02500	-14
11.03333	-13
11.04167	-9
11.05000	-3
11.05833	3
11.06667	7
11.07500	11
11.08333	12
11.09167	12
11.10000	10
11.10833	8
11.11667	6
11.12500	5
11.13333	5
11.14167	6
11.15000	6
11.15833	5
11.16667	4
11.17500	2
11.18333	-0
11.19167	-3
11.20000	-5
11.20833	-8
11.21667	-10
11.22500	-13
11.23333	-14
11.24167	-10
11.25000	-4
11.25833	3
11.26667	9
11.27500	12
11.28333	9
11.29167	4
11.30000	-0
11.30833	-4
11.31667	-6
11.32500	-6
11.33333	-4
11.34167	-2
11.35000	-1
11.35833	-1
11.36667	-3
11.37500	-4
11.38333	-4
11.39167	-3
11.40000	-2
11.40833	-1
11.41667	-1
11.42500	-2
11.43333	-3
11.44167	-3
11.45000	-2
11.45833	-2
11.46667	-2
11.47500	-4
11.48333	-7
11.49167	-10
11.50000	-13
11.50833	-14
11.51667	-13
11.52500	-13
11.53333	-12
11.54167	-11
11.55000	-11
11.55833	-12
11.56667	-11
11.57500	-10
11.58333	-9
11.59167	-8
11.60000	-7
11.60833	-5
11.61667	-3
11.62500	-1
11.63333	1
11.64167	2
11.65000	0
11.65833	-2
11.66667	-6
11.67500	-9
11.68333	-11
11.69167	-10
11.70000	-8
11.70833	-5
11.71667	-3
11.72500	-3
11.73333	-4
11.74167	-6
11.75000	-8
11.75833	-10
11.76667	-12
11.77500	-14
11.78333	-17
11.79167	-18
11.80000	-18
11.80833	-15
11.81667	-10
11.82500	-6
11.83333	-3
11.84167	-4
11.85000	-7
11.85833	-12
11.86667	-16
11.87500	-19
11.88333	-20
11.89167	-20
11.90000	-17
11.90833	-14
11.91667	-10
11.92500	-6
11.93333	-2
11.94167	1
11.95000	5
11.95833	9
11.96667	13
11.97500	14
11.98333	13
11.99167	9
12.00000	7
12.00833	5
12.01667	3
12.02500	1
12.03333	-1
12.04167	-4
12.05000	-5
12.05833	-6
12.06667	-5
12.07500	-5
12.08333	-5
12.09167	-6
12.10000	-6
12.10833	-6
12.11667	-5
12.12500	-3
12.13333	0
12.14167	4
12.15000	8
12.15833	12
12.16667	14
12.17500	13
12.18333	10
12.19167	6
12.20000	2
12.20833	-1
12.21667	-2
12.22500	-2
12.23333	-1
12.24167	-1
12.25000	-2
12.25833	-4
12.26667	-6
12.27500	-7
12.28333	-5
12.29167	-1
12.30000	4
12.30833	8
12.31667	9
12.32500	8
12.33333	4
12.34167	-1
12.35000	-5
12.35833	-9
12.36667	-11
12.37500	-11
12.38333	-9
12.39167	-7
12.40000	-6
12.40833	-7
12.41667	-8
12.42500	-11
12.43333	-12
12.44167	-13
12.45000	-12
12.45833	-11
12.46667	-9
12.47500	-8
12.48333	-6
12.49167	-5
12.50000	-6
12.50833	-7
12.51667	-7
12.52500	-5
12.53333	-3
12.54167	0
12.55000	2
12.55833	1
12.56667	-4
12.57500	-9
12.58333	-13
12.59167	-13
12.60000	-10
12.60833	-6
12.61667	-1
12.62500	4
12.63333	6
12.64167	6
12.65000	4
12.65833	3
12.66667	3
12.67500	4
12.68333	6
12.69167	7
12.70000	8
12.70833	7
12.71667	7
12.72500	6
12.73333	6
12.74167	3
12.75000	-1
12.75833	-4
12.76667	-5
12.77500	-4
12.78333	-2
12.79167	0
12.80000	3
12.80833	5
12.81667	8
12.82500	11
12.83333	11
12.84167	7
12.85000	1
12.85833	-4
12.86667	-7
12.87500	-8
12.88333	-6
12.89167	-4
12.90000	-2
12.90833	-2
12.91667	-2
12.92500	-1
12.93333	1
12.94167	3
12.95000	6
12.95833	7
12.96667	8
12.97500	8
12.98333	8
12.99167	7
13.00000	8
13.00833	11
13.01667	13
13.02500	14
13.03333	13
13.04167	12
13.05000	10
13.05833	9
13.06667	10
13.07500	12
13.08333	12
13.09167	11
13.10000	10
13.10833	9
13.11667	8
13.12500	7
13.13333	7
13.14167	9
13.15000	11
13.15833	14
13.16667	16
13.17500	18
13.18333	19
13.19167	18
13.20000	17
13.20833	16
13.21667	15
13.22500	15
13.23333	15
13.24167	16
13.25000	17
13.25833	15
13.26667	12
13.27500	9
13.28333	8
13.29167	9
13.30000	11
13.30833	13
13.31667	16
13.32500	19
13.33333	22
13.34167	27
13.35000	33
13.35833	37
13.36667	38
13.37500	38
13.38333	36
13.39167	32
13.40000	27
13.40833	23
13.41667	20
13.42500	19
13.43333	20
13.44167	23
13.45000	27
13.45833	30
13.46667	31
13.47500	31
13.48333	32
13.49167	34
13.50000	37
13.50833	39
13.51667	40
13.52500	41
13.53333	40
13.54167	39
13.55000	38
13.55833	38
13.56667	40
13.57500	43
13.58333	47
13.59167	50
13.60000	53
13.60833	55
13.61667	58
13.62500	62
13.63333	66
13.64167	70
13.65000	73
13.65833	75
13.66667	75
13.67500	76
13.68333	77
13.69167	80
13.70000	85
13.70833	91
13.71667	98
13.72500	104
13.73333	109
13.74167	113
13.75000	115
13.75833	117
13.76667	120
13.77500	122
13.78333	126
13.79167	130
13.80000	135
13.80833	141
13.81667	146
13.82500	150
13.83333	154
13.84167	156
13.85000	159
13.85833	163
13.86667	167
13.87500	173
13.88333	178
13.89167	185
13.90000	193
13.90833	202
13.91667	212
13.92500	222
13.93333	232
13.94167	240
13.95000	247
13.95833	252
13.96667	254
13.97500	254
13.98333	256
13.99167	259
14.00000	266
14.00833	274
14.01667	284
14.02500	293
14.03333	301
14.04167	309
14.05000	317
14.05833	324
14.06667	331
14.07500	337
14.08333	343
14.09167	351
14.10000	362
14.10833	376
14.11667	390
14.12500	403
14.13333	414
14.14167	422
14.15000	428
14.15833	436
14.16667	444
14.17500	453
14.18333	462
14.19167	471
14.20000	480
14.20833	489
14.21667	498
14.22500	507
14.23333	515
14.24167	521
14.25000	527
14.25833	534
14.26667	542
14.27500	550
14.28333	558
14.29167	566
14.30000	572
14.30833	577
14.31667	582
14.32500	589
14.33333	596
14.34167	604
14.35000	612
14.35833	620
14.36667	629
14.37500	639
14.38333	650
14.39167	661
14.40000	671
14.40833	682
14.41667	691
14.42500	699
14.43333	706
14.44167	711
14.45000	714
14.45833	716
14.46667	718
14.47500	720
14.48333	726
14.49167	733
14.50000	742
14.50833	750
14.51667	758
14.52500	766
14.53333	773
14.54167	780
14.55000	787
14.55833	793
14.56667	796
14.57500	799
14.58333	802
14.59167	807
14.60000	813
14.60833	821
14.61667	830
14.62500	839
14.63333	849
14.64167	857
14.65000	865
14.65833	871
14.66667	876
14.67500	879
14.68333	881
14.69167	883
14.70000	885
14.70833	890
14.71667	896
14.72500	902
14.73333	908
14.74167	912
14.75000	916
14.75833	920
14.76667	924
14.77500	928
14.78333	931
14.79167	933
14.80000	935
14.80833	938
14.81667	943
14.82500	950
14.83333	957
14.84167	967
14.85000	977
14.85833	986
14.86667	995
14.87500	1000
14.88333	1001
14.89167	999
14.90000	1000
14.90833	1002
14.91667	1009
14.92500	1019
14.93333	1028
14.94167	1036
14.95000	1043
14.95833	1046
14.96667	1047
14.97500	1047
14.98333	1046
14.99167	1044
15.00000	1044
15.00833	1045
15.01667	1046
15.02500	1048
15.03333	1052
15.04167	1057
15.05000	1062
15.05833	1067
15.06667	1072
15.07500	1077
15.08333	1083
15.09167	1089
15.10000	1095
15.10833	1102
15.11667	1108
15.12500	1113
15.13333	1116
15.14167	1118
15.15000	1119
15.15833	1119
15.16667	1117
15.17500	1115
15.18333	1112
15.19167	1112
15.20000	1114
15.20833	1119
15.21667	1126
15.22500	1132
15.23333	1137
15.24167	1138
15.25000	1137
15.25833	1136
15.26667	1133
15.27500	1130
15.28333	1126
15.29167	1123
15.30000	1120
15.30833	1120
15.31667	1122
15.32500	1126
15.33333	1130
15.34167	1132
15.35000	1134
15.35833	1134
15.36667	1135
15.37500	1135
15.38333	1134
15.39167	1132
15.40000	1128
15.40833	1123
15.41667	1117
15.42500	1113
15.43333	1110
15.44167	1110
15.45000	1110
15.45833	1111
15.46667	1110
15.47500	1110
15.48333	1111
15.49167	1113
15.50000	1116
15.50833	1119
15.51667	1120
15.52500	1118
15.53333	1115
15.54167	1111
15.55000	1108
15.55833	1106
15.56667	1107
15.57500	1109
15.58333	1111
15.59167	1112
15.60000	1110
15.60833	1105
15.61667	1100
15.62500	1096
15.63333	1095
15.64167	1096
15.65000	1098
15.65833	1101
15.66667	1104
15.67500	1105
15.68333	1106
15.69167	1104
15.70000	1103
15.70833	1100
15.71667	1097
15.72500	1092
15.73333	1086
15.74167	1082
15.75000	1078
15.75833	1075
15.76667	1075
15.77500	1075
15.78333	1074
15.79167	1071
15.80000	1067
15.80833	1062
15.81667	1056
15.82500	1051
15.83333	1046
15.84167	1043
15.85000	1042
15.85833	1041
15.86667	1040
15.87500	1039
15.88333	1040
15.89167	1042
15.90000	1045
15.90833	1048
15.91667	1049
15.92500	1047
15.93333	1041
15.94167	1033
15.95000	1026
15.95833	1019
15.96667	1013
15.97500	1007
15.98333	1002
15.99167	997
16.00000	993
16.00833	990
16.01667	989
16.02500	990
16.03333	991
16.04167	990
16.05000	987
16.05833	983
16.06667	978
16.07500	974
16.08333	970
16.09167	966
16.10000	963
16.10833	960
16.11667	956
16.12500	953
16.13333	949
16.14167	946
16.15000	943
16.15833	939
16.16667	934
16.17500	928
16.18333	922
16.19167	915
16.20000	907
16.20833	900
16.21667	892
16.22500	885
16.23333	878
16.24167	873
16.25000	868
16.25833	864
16.26667	859
16.27500	855
16.28333	850
16.29167	845
16.30000	838
16.30833	828
16.31667	817
16.32500	804
16.33333	791
16.34167	781
16.35000	773
16.35833	767
16.36667	761
16.37500	754
16.38333	746
16.39167	738
16.40000	728
16.40833	719
16.41667	711
16.42500	703
16.43333	694
16.44167	685
16.45000	676
16.45833	666
16.46667	657
16.47500	648
16.48333	639
16.49167	630
16.50000	621
16.50833	611
16.51667	602
16.52500	593
16.53333	585
16.54167	578
16.55000	571
16.55833	563
16.56667	555
16.57500	546
16.58333	539
16.59167	533
16.60000	526
16.60833	519
16.61667	511
16.62500	502
16.63333	494
16.64167	488
16.65000	485
16.65833	483
16.66667	483
16.67500	483
16.68333	480
16.69167	475
16.70000	468
16.70833	459
16.71667	450
16.72500	440
16.73333	432
16.74167	426
16.75000	421
16.75833	416
16.76667	412
16.77500	407
16.78333	400
16.79167	393
16.80000	387
16.80833	382
16.81667	379
16.82500	380
16.83333	383
16.84167	387
16.85000	391
16.85833	393
16.86667	391
16.87500	387
16.88333	382
16.89167	376
16.90000	368
16.90833	360
16.91667	352
16.92500	345
16.93333	339
16.94167	336
16.95000	334
16.95833	333
16.96667	330
16.97500	326
16.98333	318
16.99167	309
17.00000	302
17.00833	297
17.01667	295
17.02500	295
17.03333	295
17.04167	294
17.05000	292
17.05833	290
17.06667	288
17.07500	286
17.08333	284
17.09167	281
17.10000	277
17.10833	272
17.11667	269
17.12500	267
17.13333	266
17.14167	263
17.15000	259
17.15833	254
17.16667	248
17.17500	243
17.18333	241
17.19167	241
17.20000	242
17.20833	241
17.21667	239
17.22500	235
17.23333	232
17.24167	228
17.25000	225
17.25833	222
17.26667	220
17.27500	219
17.28333	218
17.29167	218
17.30000	216
17.30833	213
17.31667	208
17.32500	203
17.33333	198
17.34167	195
17.35000	194
17.35833	195
17.36667	199
17.37500	202
17.38333	205
17.39167	206
17.40000	205
17.40833	202
17.41667	197
17.42500	191
17.43333	186
17.44167	181
17.45000	177
17.45833	175
17.46667	173
17.47500	173
17.48333	173
17.49167	173
17.50000	172
17.50833	172
17.51667	173
17.52500	173
17.53333	171
17.54167	168
17.55000	163
17.55833	158
17.56667	152
17.57500	147
17.58333	144
17.59167	143
17.60000	144
17.60833	146
17.61667	149
17.62500	152
17.63333	154
17.64167	154
17.65000	153
17.65833	150
17.66667	148
17.67500	147
17.68333	150
17.69167	154
17.70000	159
17.70833	163
17.71667	163
17.72500	159
17.73333	152
17.74167	145
17.75000	138
17.75833	134
17.76667	133
17.77500	132
17.78333	132
17.79167	131
17.80000	131
17.80833	133
17.81667	135
17.82500	136
17.83333	136
17.84167	135
17.85000	133
17.85833	131
17.86667	130
17.87500	130
17.88333	129
17.89167	128
17.90000	128
17.90833	130
17.91667	131
17.92500	133
17.93333	134
17.94167	136
17.95000	139
17.95833	142
17.96667	144
17.97500	145
17.98333	144
17.99167	140
18.00000	135
18.00833	130
18.01667	126
18.02500	123
18.03333	121
18.04167	120
18.05000	118
18.05833	118
18.06667	117
18.07500	118
18.08333	120
18.09167	122
18.10000	125
18.10833	128
18.11667	131
18.12500	134
18.13333	136
18.14167	135
18.15000	132
18.15833	127
18.16667	122
18.17500	119
18.18333	117
18.19167	118
18.20000	120
18.20833	122
18.21667	124
18.22500	124
18.23333	121
18.24167	117
18.25000	113
18.25833	110
18.26667	109
18.27500	110
18.28333	111
18.29167	112
18.30000	113
18.30833	115
18.31667	116
18.32500	118
18.33333	118
18.34167	115
18.35000	111
18.35833	107
18.36667	106
18.37500	106
18.38333	107
18.39167	109
18.40000	109
18.40833	109
18.41667	108
18.42500	108
18.43333	109
18.44167	111
18.45000	113
18.45833	116
18.46667	119
18.47500	122
18.48333	124
18.49167	126
18.50000	124
18.50833	119
18.51667	115
18.52500	112
18.53333	112
18.54167	114
18.55000	117
18.55833	117
18.56667	114
18.57500	110
18.58333	107
18.59167	106
18.60000	110
18.60833	115
18.61667	119
18.62500	120
18.63333	118
18.64167	114
18.65000	110
18.65833	107
18.66667	105
18.67500	104
18.68333	104
18.69167	104
18.70000	104
18.70833	105
18.71667	107
18.72500	109
18.73333	112
18.74167	115
18.75000	118
18.75833	119
18.76667	117
18.77500	115
18.78333	116
18.79167	118
18.80000	122
18.80833	126
18.81667	127
18.82500	124
18.83333	120
18.84167	117
18.85000	116
18.85833	117
18.86667	118
18.87500	119
18.88333	119
18.89167	118
18.90000	118
18.90833	118
18.91667	119
18.92500	122
18.93333	126
18.94167	132
18.95000	138
18.95833	143
18.96667	147
18.97500	150
18.98333	152
18.99167	154
19.00000	156
19.00833	158
19.01667	159
19.02500	158
19.03333	155
19.04167	151
19.05000	147
19.05833	143
19.06667	139
19.07500	139
19.08333	142
19.09167	148
19.10000	154
19.10833	159
19.11667	163
19.12500	165
19.13333	167
19.14167	170
19.15000	173
19.15833	176
19.16667	178
19.17500	180
19.18333	182
19.19167	185
19.20000	188
19.20833	191
19.21667	195
19.22500	199
19.23333	202
19.24167	205
19.25000	208
19.25833	212
19.26667	216
19.27500	221
19.28333	227
19.29167	234
19.30000	239
19.30833	244
19.31667	249
19.32500	255
19.33333	262
19.34167	271
19.35000	281
19.35833	292
19.36667	305
19.37500	318
19.38333	330
19.39167	340
19.40000	347
19.40833	353
19.41667	359
19.42500	368
19.43333	380
19.44167	397
19.45000	417
19.45833	439
19.46667	461
19.47500	482
19.48333	502
19.49167	521
19.50000	542
19.50833	565
19.51667	587
19.52500	610
19.53333	633
19.54167	659
19.55000	687
19.55833	718
19.56667	755
19.57500	793
19.58333	833
19.59167	873
19.60000	913
19.60833	953
19.61667	993
19.62500	1036
19.63333	1082
19.64167	1133
19.65000	1188
19.65833	1249
19.66667	1314
19.67500	1379
19.68333	1446
19.69167	1513
19.70000	1582
19.70833	1654
19.71667	1731
19.72500	1814
19.73333	1899
19.74167	1989
19.75000	2082
19.75833	2176
19.76667	2275
19.77500	2375
19.78333	2482
19.79167	2592
19.80000	2706
19.80833	2827
19.81667	2949
19.82500	3079
19.83333	3209
19.84167	3345
19.85000	3483
19.85833	3622
19.86667	3766
19.87500	3909
19.88333	4057
19.89167	4206
19.90000	4359
19.90833	4517
19.91667	4677
19.92500	4846
19.93333	5014
19.94167	5187
19.95000	5361
19.95833	5535
19.96667	5713
19.97500	5889
19.98333	6071
19.99167	6252
20.00000	6435
20.00833	6620
20.01667	6805
20.02500	6997
20.03333	7189
20.04167	7387
20.05000	7587
20.05833	7784
20.06667	7982
20.07500	8174
20.08333	8365
20.09167	8553
20.10000	8739
20.10833	8926
20.11667	9108
20.12500	9295
20.13333	9475
20.14167	9652
20.15000	9827
20.15833	9997
20.16667	10170
20.17500	10336
20.18333	10502
20.19167	10662
20.20000	10818
20.20833	10971
20.21667	11117
20.22500	11264
20.23333	11403
20.24167	11536
20.25000	11664
20.25833	11783
20.26667	11899
20.27500	12007
20.28333	12113
20.29167	12215
20.30000	12312
20.30833	12407
20.31667	12494
20.32500	12575
20.33333	12645
20.34167	12705
20.35000	12756
20.35833	12799
20.36667	12836
20.37500	12869
20.38333	12902
20.39167	12931
20.40000	12956
20.40833	12975
20.41667	12987
20.42500	12991
20.43333	12987
20.44167	12975
20.45000	12958
20.45833	12935
20.46667	12906
20.47500	12871
20.48333	12828
20.49167	12780
20.50000	12727
20.50833	12669
20.51667	12609
20.52500	12543
20.53333	12473
20.54167	12398
20.55000	12318
20.55833	12234
20.56667	12144
20.57500	12051
20.58333	11952
20.59167	11850
20.60000	11745
20.60833	11636
20.61667	11527
20.62500	11413
20.63333	11299
20.64167	11181
20.65000	11061
20.65833	10941
20.66667	10818
20.67500	10695
20.68333	10566
20.69167	10435
20.70000	10302
20.70833	10165
20.71667	10032
20.72500	9897
20.73333	9764
20.74167	9628
20.75000	9490
20.75833	9349
20.76667	9202
20.77500	9056
20.78333	8907
20.79167	8761
20.80000	8620
20.80833	8481
20.81667	8348
20.82500	8212
20.83333	8078
20.84167	7940
20.85000	7801
20.85833	7663
20.86667	7523
20.87500	7388
20.88333	7253
20.89167	7122
20.90000	6995
20.90833	6871
20.91667	6750
20.92500	6628
20.93333	6509
20.94167	6389
20.95000	6270
20.95833	6154
20.96667	6037
20.97500	5924
20.98333	5809
20.99167	5697
21.00000	5586
21.00833	5478
21.01667	5375
21.02500	5275
21.03333	5181
21.04167	5089
21.05000	4999
21.05833	4911
21.06667	4821
21.07500	4735
21.08333	4649
21.09167	4566
21.10000	4488
21.10833	4412
21.11667	4339
21.12500	4266
21.13333	4195
21.14167	4124
21.15000	4053
21.15833	3985
21.16667	3919
21.17500	3858
21.18333	3799
21.19167	3743
21.20000	3690
21.20833	3639
21.21667	3591
21.22500	3543
21.23333	3495
21.24167	3446
21.25000	3396
21.25833	3348
21.26667	3299
21.27500	3254
21.28333	3212
21.29167	3172
21.30000	3136
21.30833	3100
21.31667	3067
21.32500	3034
21.33333	3002
21.34167	2969
21.35000	2937
21.35833	2905
21.36667	2872
21.37500	2841
21.38333	2810
21.39167	2782
21.40000	2755
21.40833	2731
21.41667	2710
21.42500	2690
21.43333	2672
21.44167	2653
21.45000	2635
21.45833	2617
21.46667	2598
21.47500	2579
21.48333	2557
21.49167	2535
21.50000	2509
21.50833	2483
21.51667	2459
21.52500	2436
21.53333	2416
21.54167	2397
21.55000	2379
21.55833	2360
21.56667	2339
21.57500	2319
21.58333	2300
21.59167	2284
21.60000	2270
21.60833	2259
21.61667	2248
21.62500	2237
21.63333	2223
21.64167	2206
21.65000	2187
21.65833	2168
21.66667	2150
21.67500	2134
21.68333	2120
21.69167	2106
21.70000	2091
21.70833	2074
21.71667	2057
21.72500	2040
21.73333	2025
21.74167	2010
21.75000	1997
21.75833	1985
21.76667	1974
21.77500	1960
21.78333	1944
21.79167	1927
21.80000	1909
21.80833	1891
21.81667	1875
21.82500	1861
21.83333	1848
21.84167	1835
21.85000	1823
21.85833	1811
21.86667	1799
21.87500	1786
21.88333	1773
21.89167	1759
21.90000	1745
21.90833	1730
21.91667	1717
21.92500	1705
21.93333	1692
21.94167	1679
21.95000	1664
21.95833	1649
21.96667	1633
21.97500	1620
21.98333	1610
21.99167	1603
22.00000	1597
22.00833	1592
22.01667	1585
22.02500	1573
22.03333	1560
22.04167	1548
22.05000	1536
22.05833	1527
22.06667	1518
22.07500	1509
22.08333	1498
22.09167	1487
22.10000	1474
22.10833	1460
22.11667	1446
22.12500	1432
22.13333	1420
22.14167	1409
22.15000	1398
22.15833	1388
22.16667	1376
22.17500	1365
22.18333	1352
22.19167	1340
22.20000	1327
22.20833	1314
22.21667	1303
22.22500	1293
22.23333	1284
22.24167	1274
22.25000	1264
22.25833	1253
22.26667	1243
22.27500	1232
22.28333	1223
22.29167	1214
22.30000	1205
22.30833	1196
22.31667	1187
22.32500	1178
22.33333	1169
22.34167	1160
22.35000	1150
22.35833	1139
22.36667	1128
22.37500	1117
22.38333	1105
22.39167	1094
22.40000	1084
22.40833	1075
22.41667	1065
22.42500	1054
22.43333	1043
22.44167	1033
22.45000	1023
22.45833	1014
22.46667	1006
22.47500	998
22.48333	990
22.49167	982
22.50000	973
22.50833	964
22.51667	953
22.52500	940
22.53333	926
22.54167	914
22.55000	902
22.55833	892
22.56667	883
22.57500	873
22.58333	861
22.59167	849
22.60000	839
22.60833	833
22.61667	830
22.62500	829
22.63333	830
22.64167	828
22.65000	823
22.65833	817
22.66667	809
22.67500	799
22.68333	787
22.69167	775
22.70000	762
22.70833	750
22.71667	742
22.72500	738
22.73333	737
22.74167	737
22.75000	737
22.75833	735
22.76667	731
22.77500	726
22.78333	720
22.79167	713
22.80000	706
22.80833	700
22.81667	694
22.82500	688
22.83333	681
22.84167	674
22.85000	666
22.85833	660
22.86667	654
22.87500	649
22.88333	648
22.89167	647
22.90000	646
22.90833	644
22.91667	639
22.92500	634
22.93333	627
22.94167	622
22.95000	619
22.95833	616
22.96667	612
22.97500	609
22.98333	606
22.99167	602
23.00000	599
23.00833	596
23.01667	594
23.02500	592
23.03333	589
23.04167	585
23.05000	580
23.05833	574
23.06667	569
23.07500	565
23.08333	563
23.09167	563
23.10000	563
23.10833	563
23.11667	562
23.12500	562
23.13333	561
23.14167	559
23.15000	557
23.15833	553
23.16667	547
23.17500	541
23.18333	535
23.19167	530
23.20000	527
23.20833	526
23.21667	526
23.22500	525
23.23333	524
23.24167	523
23.25000	522
23.25833	520
23.26667	518
23.27500	516
23.28333	515
23.29167	514
23.30000	513
23.30833	511
23.31667	508
23.32500	504
23.33333	501
23.34167	497
23.35000	494
23.35833	490
23.36667	487
23.37500	485
23.38333	484
23.39167	484
23.40000	485
23.40833	485
23.41667	485
23.42500	483
23.43333	480
23.44167	477
23.45000	473
23.45833	470
23.46667	467
23.47500	464
23.48333	463
23.49167	461
23.50000	458
23.50833	453
23.51667	449
23.52500	444
23.53333	440
23.54167	437
23.55000	435
23.55833	433
23.56667	432
23.57500	430
23.58333	428
23.59167	425
23.60000	422
23.60833	417
23.61667	413
23.62500	411
23.63333	409
23.64167	406
23.65000	404
23.65833	402
23.66667	399
23.67500	397
23.68333	393
23.69167	388
23.70000	383
23.70833	379
23.71667	378
23.72500	379
23.73333	380
23.74167	380
23.75000	379
23.75833	378
23.76667	377
23.77500	376
23.78333	374
23.79167	372
23.80000	369
23.80833	367
23.81667	366
23.82500	365
23.83333	365
23.84167	362
23.85000	358
23.85833	354
23.86667	349
23.87500	345
23.88333	342
23.89167	339
23.90000	336
23.90833	334
23.91667	334
23.92500	336
23.93333	340
23.94167	344
23.95000	347
23.95833	347
23.96667	344
23.97500	340
23.98333	335
23.99167	332
24.00000	333
24.00833	337
24.01667	343
24.02500	349
24.03333	352
24.04167	351
24.05000	347
24.05833	343
24.06667	339
24.07500	337
24.08333	336
24.09167	336
24.10000	337
24.10833	337
24.11667	338
24.12500	340
24.13333	341
24.14167	343
24.15000	345
24.15833	346
24.16667	346
24.17500	345
24.18333	342
24.19167	340
24.20000	338
24.20833	337
24.21667	338
24.22500	339
24.23333	341
24.24167	343
24.25000	346
24.25833	347
24.26667	348
24.27500	348
24.28333	347
24.29167	345
24.30000	344
24.30833	345
24.31667	346
24.32500	347
24.33333	348
24.34167	347
24.35000	345
24.35833	343
24.36667	342
24.37500	342
24.38333	344
24.39167	347
24.40000	351
24.40833	355
24.41667	359
24.42500	361
24.43333	361
24.44167	359
24.45000	355
24.45833	351
24.46667	347
24.47500	346
24.48333	346
24.49167	348
24.50000	351
24.50833	354
24.51667	357
24.52500	360
24.53333	362
24.54167	363
24.55000	364
24.55833	366
24.56667	367
24.57500	367
24.58333	368
24.59167	368
24.60000	367
24.60833	364
24.61667	360
24.62500	357
24.63333	355
24.64167	354
24.65000	353
24.65833	353
24.66667	355
24.67500	356
24.68333	356
24.69167	354
24.70000	351
24.70833	347
24.71667	344
24.72500	342
24.73333	342
24.74167	342
24.75000	342
24.75833	342
24.76667	341
24.77500	340
24.78333	340
24.79167	340
24.80000	342
24.80833	345
24.81667	345
24.82500	343
24.83333	339
24.84167	332
24.85000	325
24.85833	320
24.86667	317
24.87500	316
24.88333	318
24.89167	319
24.90000	320
24.90833	319
24.91667	318
24.92500	317
24.93333	316
24.94167	316
24.95000	317
24.95833	319
24.96667	320
24.97500	321
24.98333	319
24.99167	315
25.00000	312
25.00833	310
25.01667	308
25.02500	306
25.03333	305
25.04167	303
25.05000	301
25.05833	298
25.06667	296
25.07500	293
25.08333	291
25.09167	289
25.10000	286
25.10833	284
25.11667	283
25.12500	282
25.13333	282
25.14167	281
25.15000	281
25.15833	280
25.16667	279
25.17500	278
25.18333	277
25.19167	276
25.20000	274
25.20833	270
25.21667	266
25.22500	263
25.23333	261
25.24167	260
25.25000	261
25.25833	263
25.26667	264
25.27500	265
25.28333	265
25.29167	265
25.30000	265
25.30833	265
25.31667	266
25.32500	268
25.33333	270
25.34167	270
25.35000	267
25.35833	262
25.36667	254
25.37500	248
25.38333	243
25.39167	241
25.40000	241
25.40833	241
25.41667	242
25.42500	241
25.43333	240
25.44167	240
25.45000	240
25.45833	241
25.46667	243
25.47500	247
25.48333	251
25.49167	256
25.50000	259
25.50833	261
25.51667	260
25.52500	258
25.53333	255
25.54167	253
25.55000	252
25.55833	251
25.56667	249
25.57500	247
25.58333	243
25.59167	240
25.60000	237
25.60833	236
25.61667	236
25.62500	237
25.63333	239
25.64167	240
25.65000	241
25.65833	241
25.66667	240
25.67500	239
25.68333	239
25.69167	240
25.70000	241
25.70833	242
25.71667	241
25.72500	239
25.73333	235
25.74167	233
25.75000	231
25.75833	230
25.76667	232
25.77500	235
25.78333	240
25.79167	245
25.80000	248
25.80833	248
25.81667	246
25.82500	242
25.83333	239
25.84167	237
25.85000	236
25.85833	237
25.86667	238
25.87500	239
25.88333	240
25.89167	242
25.90000	245
25.90833	248
25.91667	251
25.92500	251
25.93333	250
25.94167	247
25.95000	244
25.95833	242
25.96667	242
25.97500	242
25.98333	244
25.99167	245
26.00000	248
26.00833	252
26.01667	254
26.02500	254
26.03333	254
26.04167	253
26.05000	252
26.05833	253
26.06667	257
26.07500	260
26.08333	262
26.09167	261
26.10000	257
26.10833	252
26.11667	248
26.12500	246
26.13333	248
26.14167	253
26.15000	259
26.15833	267
26.16667	274
26.17500	280
26.18333	284
26.19167	287
26.20000	288
26.20833	287
26.21667	286
26.22500	283
26.23333	281
26.24167	279
26.25000	278
26.25833	279
26.26667	281
26.27500	285
26.28333	291
26.29167	297
26.30000	303
26.30833	308
26.31667	312
26.32500	313
26.33333	312
26.34167	308
26.35000	305
26.35833	303
26.36667	303
26.37500	305
26.38333	309
26.39167	312
26.40000	315
26.40833	316
26.41667	317
26.42500	319
26.43333	321
26.44167	323
26.45000	324
26.45833	325
26.46667	327
26.47500	329
26.48333	330
26.49167	332
26.50000	333
26.50833	333
26.51667	333
26.52500	332
26.53333	329
26.54167	325
26.55000	321
26.55833	319
26.56667	319
26.57500	321
26.58333	322
26.59167	324
26.60000	324
26.60833	323
26.61667	323
26.62500	326
26.63333	331
26.64167	334
26.65000	335
26.65833	333
26.66667	330
26.67500	327
26.68333	326
26.69167	325
26.70000	323
26.70833	319
26.71667	316
26.72500	315
26.73333	314
26.74167	315
26.75000	315
26.75833	316
26.76667	317
26.77500	317
26.78333	316
26.79167	315
26.80000	313
26.80833	309
26.81667	306
26.82500	304
26.83333	303
26.84167	305
26.85000	309
26.85833	312
26.86667	314
26.87500	313
26.88333	310
26.89167	305
26.90000	301
26.90833	298
26.91667	298
26.92500	298
26.93333	299
26.94167	298
26.95000	295
26.95833	291
26.96667	287
26.97500	284
26.98333	284
26.99167	285
27.00000	286
27.00833	286
27.01667	285
27.02500	284
27.03333	283
27.04167	282
27.05000	283
27.05833	283
27.06667	283
27.07500	281
27.08333	278
27.09167	275
27.10000	272
27.10833	268
27.11667	266
27.12500	265
27.13333	265
27.14167	264
27.15000	264
27.15833	265
27.16667	269
27.17500	273
27.18333	277
27.19167	280
27.20000	282
27.20833	281
27.21667	279
27.22500	276
27.23333	273
27.24167	272
27.25000	272
27.25833	274
27.26667	276
27.27500	279
27.28333	279
27.29167	277
27.30000	274
27.30833	270
27.31667	267
27.32500	265
27.33333	265
27.34167	265
27.35000	266
27.35833	266
27.36667	265
27.37500	264
27.38333	263
27.39167	263
27.40000	264
27.40833	266
27.41667	270
27.42500	274
27.43333	278
27.44167	281
27.45000	282
27.45833	282
27.46667	281
27.47500	280
27.48333	280
27.49167	282
27.50000	286
27.50833	290
27.51667	295
27.52500	299
27.53333	302
27.54167	303
27.55000	304
27.55833	303
27.56667	303
27.57500	302
27.58333	301
27.59167	300
27.60000	301
27.60833	303
27.61667	305
27.62500	307
27.63333	308
27.64167	306
27.65000	303
27.65833	302
27.66667	304
27.67500	308
27.68333	312
27.69167	315
27.70000	316
27.70833	316
27.71667	315
27.72500	317
27.73333	319
27.74167	323
27.75000	327
27.75833	332
27.76667	340
27.77500	346
27.78333	351
27.79167	354
27.80000	355
27.80833	354
27.81667	352
27.82500	351
27.83333	350
27.84167	350
27.85000	351
27.85833	353
27.86667	357
27.87500	361
27.88333	365
27.89167	370
27.90000	373
27.90833	377
27.91667	379
27.92500	379
27.93333	379
27.94167	378
27.95000	379
27.95833	381
27.96667	384
27.97500	389
27.98333	393
27.99167	397
28.00000	399
28.00833	400
28.01667	399
28.02500	398
28.03333	398
28.04167	402
28.05000	408
28.05833	415
28.06667	422
28.07500	426
28.08333	426
28.09167	425
28.10000	422
28.10833	420
28.11667	418
28.12500	416
28.13333	415
28.14167	415
28.15000	416
28.15833	416
28.16667	417
28.17500	416
28.18333	413
28.19167	411
28.20000	411
28.20833	411
28.21667	413
28.22500	416
28.23333	418
28.24167	420
28.25000	419
28.25833	417
28.26667	412
28.27500	408
28.28333	405
28.29167	404
28.30000	405
28.30833	408
28.31667	412
28.32500	414
28.33333	416
28.34167	417
28.35000	415
28.35833	412
28.36667	409
28.37500	407
28.38333	405
28.39167	404
28.40000	403
28.40833	401
28.41667	397
28.42500	391
28.43333	387
28.44167	384
28.45000	383
28.45833	384
28.46667	386
28.47500	389
28.48333	392
28.49167	395
28.50000	397
28.50833	399
28.51667	400
28.52500	401
28.53333	401
28.54167	400
28.55000	398
28.55833	396
28.56667	394
28.57500	392
28.58333	391
28.59167	391
28.60000	390
28.60833	389
28.61667	387
28.62500	386
28.63333	385
28.64167	383
28.65000	379
28.65833	375
28.66667	373
28.67500	373
28.68333	375
28.69167	377
28.70000	378
28.70833	377
28.71667	375
28.72500	373
28.73333	371
28.74167	369
28.75000	369
28.75833	369
28.76667	369
28.77500	367
28.78333	365
28.79167	362
28.80000	361
28.80833	361
28.81667	362
28.82500	364
28.83333	365
28.84167	366
28.85000	368
28.85833	369
28.86667	371
28.87500	372
28.88333	371
28.89167	369
28.90000	367
28.90833	366
28.91667	366
28.92500	367
28.93333	367
28.94167	368
28.95000	369
28.95833	369
28.96667	369
28.97500	367
28.98333	366
28.99167	365
29.00000	366
29.00833	369
29.01667	373
29.02500	376
29.03333	379
29.04167	383
29.05000	387
29.05833	393
29.06667	399
29.07500	405
29.08333	411
29.09167	415
29.10000	418
29.10833	420
29.11667	422
29.12500	423
29.13333	424
29.14167	424
29.15000	425
29.15833	426
29.16667	429
29.17500	432
29.18333	436
29.19167	439
29.20000	443
29.20833	446
29.21667	450
29.22500	455
29.23333	459
29.24167	462
29.25000	463
29.25833	464
29.26667	467
29.27500	471
29.28333	478
29.29167	487
29.30000	496
29.30833	507
29.31667	516
29.32500	523
29.33333	530
29.34167	537
29.35000	545
29.35833	554
29.36667	565
29.37500	577
29.38333	588
29.39167	600
29.40000	612
29.40833	624
29.41667	636
29.42500	648
29.43333	660
29.44167	674
29.45000	688
29.45833	704
29.46667	720
29.47500	737
29.48333	755
29.49167	773
29.50000	792
29.50833	813
29.51667	836
29.52500	862
29.53333	888
29.54167	914
29.55000	940
29.55833	968
29.56667	998
29.57500	1029
29.58333	1063
29.59167	1098
29.60000	1133
29.60833	1168
29.61667	1202
29.62500	1237
29.63333	1272
29.64167	1310
29.65000	1349
29.65833	1393
29.66667	1441
29.67500	1492
29.68333	1548
29.69167	1604
29.70000	1662
29.70833	1720
29.71667	1777
29.72500	1835
29.73333	1894
29.74167	1955
29.75000	2020
29.75833	2085
29.76667	2153
29.77500	2221
29.78333	2291
29.79167	2361
29.80000	2433
29.80833	2509
29.81667	2588
29.82500	2673
29.83333	2761
29.84167	2852
29.85000	2943
29.85833	3033
29.86667	3124
29.87500	3213
29.88333	3306
29.89167	3400
29.90000	3497
29.90833	3596
29.91667	3692
29.92500	3791
29.93333	3887
29.94167	3986
29.95000	4086
29.95833	4187
29.96667	4292
29.97500	4396
29.98333	4501
29.99167	4607
30.00000	4714
30.00833	4823
30.01667	4929
30.02500	5038
30.03333	5144
30.04167	5249
30.05000	5355
30.05833	5459
30.06667	5566
30.07500	5670
30.08333	5776
30.09167	5879
30.10000	5982
30.10833	6086
30.11667	6188
30.12500	6291
30.13333	6391
30.14167	6488
30.15000	6583
30.15833	6674
30.16667	6764
30.17500	6849
30.18333	6933
30.19167	7015
30.20000	7095
30.20833	7174
30.21667	7249
30.22500	7323
30.23333	7391
30.24167	7456
30.25000	7516
30.25833	7572
30.26667	7628
30.27500	7681
30.28333	7734
30.29167	7785
30.30000	7835
30.30833	7885
30.31667	7930
30.32500	7972
30.33333	8010
30.34167	8044
30.35000	8074
30.35833	8098
30.36667	8117
30.37500	8129
30.38333	8135
30.39167	8136
30.40000	8136
30.40833	8135
30.41667	8133
30.42500	8127
30.43333	8118
30.44167	8102
30.45000	8081
30.45833	8056
30.46667	8027
30.47500	7996
30.48333	7964
30.49167	7930
30.50000	7894
30.50833	7855
30.51667	7812
30.52500	7765
30.53333	7716
30.54167	7665
30.55000	7613
30.55833	7560
30.56667	7504
30.57500	7445
30.58333	7379
30.59167	7309
30.60000	7235
30.60833	7159
30.61667	7084
30.62500	7009
30.63333	6936
30.64167	6862
30.65000	6786
30.65833	6708
30.66667	6626
30.67500	6544
30.68333	6459
30.69167	6374
30.70000	6286
30.70833	6196
30.71667	6104
30.72500	6006
30.73333	5910
30.74167	5814
30.75000	5718
30.75833	5626
30.76667	5533
30.77500	5442
30.78333	5348
30.79167	5253
30.80000	5159
30.80833	5065
30.81667	4974
30.82500	4883
30.83333	4793
30.84167	4701
30.85000	4608
30.85833	4515
30.86667	4420
30.87500	4328
30.88333	4236
30.89167	4148
30.90000	4062
30.90833	3976
30.91667	3897
30.92500	3817
30.93333	3731
30.94167	3647
30.95000	3567
30.95833	3487
30.96667	3404
30.97500	3322
30.98333	3240
30.99167	3156
31.00000	3074
31.00833	2998
31.01667	2925
31.02500	2853
31.03333	2783
31.04167	2716
31.05000	2655
31.05833	2597
31.06667	2539
31.07500	2480
31.08333	2419
31.09167	2359
31.10000	2300
31.10833	2242
31.11667	2187
31.12500	2132
31.13333	2079
31.14167	2026
31.15000	1973
31.15833	1922
31.16667	1872
31.17500	1825
31.18333	1779
31.19167	1733
31.20000	1689
31.20833	1641
31.21667	1590
31.22500	1543
31.23333	1502
31.24167	1463
31.25000	1421
31.25833	1379
31.26667	1340
31.27500	1307
31.28333	1275
31.29167	1246
31.30000	1218
31.30833	1188
31.31667	1158
31.32500	1129
31.33333	1103
31.34167	1078
31.35000	1054
31.35833	1030
31.36667	1003
31.37500	974
31.38333	945
31.39167	920
31.40000	898
31.40833	880
31.41667	864
31.42500	849
31.43333	834
31.44167	816
31.45000	797
31.45833	778
31.46667	759
31.47500	741
31.48333	724
31.49167	707
31.50000	690
31.50833	674
31.51667	660
31.52500	648
31.53333	637
31.54167	624
31.55000	609
31.55833	594
31.56667	577
31.57500	561
31.58333	549
31.59167	540
31.60000	534
31.60833	530
31.61667	526
31.62500	520
31.63333	512
31.64167	504
31.65000	495
31.65833	487
31.66667	480
31.67500	473
31.68333	465
31.69167	458
31.70000	452
31.70833	447
31.71667	442
31.72500	438
31.73333	435
31.74167	433
31.75000	431
31.75833	427
31.76667	420
31.77500	412
31.78333	402
31.79167	394
31.80000	388
31.80833	386
31.81667	383
31.82500	378
31.83333	373
31.84167	369
31.85000	366
31.85833	367
31.86667	370
31.87500	372
31.88333	372
31.89167	370
31.90000	368
31.90833	368
31.91667	369
31.92500	371
31.93333	375
31.94167	377
31.95000	380
31.95833	382
31.96667	384
31.97500	385
31.98333	384
31.99167	382
32.00000	381
32.00833	383
32.01667	386
32.02500	390
32.03333	395
32.04167	399
32.05000	401
32.05833	401
32.06667	399
32.07500	397
32.08333	394
32.09167	393
32.10000	395
32.10833	399
32.11667	405
32.12500	413
32.13333	422
32.14167	430
32.15000	436
32.15833	440
32.16667	442
32.17500	444
32.18333	447
32.19167	451
32.20000	455
32.20833	458
32.21667	461
32.22500	464
32.23333	470
32.24167	479
32.25000	489
32.25833	498
32.26667	505
32.27500	512
32.28333	518
32.29167	526
32.30000	536
32.30833	549
32.31667	562
32.32500	574
32.33333	585
32.34167	594
32.35000	602
32.35833	609
32.36667	617
32.37500	626
32.38333	635
32.39167	645
32.40000	655
32.40833	667
32.41667	680
32.42500	695
32.43333	711
32.44167	726
32.45000	741
32.45833	755
32.46667	768
32.47500	780
32.48333	791
32.49167	803
32.50000	816
32.50833	830
32.51667	844
32.52500	858
32.53333	872
32.54167	885
32.55000	898
32.55833	911
32.56667	925
32.57500	939
32.58333	954
32.59167	970
32.60000	987
32.60833	1005
32.61667	1025
32.62500	1046
32.63333	1066
32.64167	1085
32.65000	1104
32.65833	1122
32.66667	1140
32.67500	1158
32.68333	1178
32.69167	1197
32.70000	1214
32.70833	1231
32.71667	1247
32.72500	1263
32.73333	1280
32.74167	1296
32.75000	1313
32.75833	1330
32.76667	1347
32.77500	1364
32.78333	1381
32.79167	1398
32.80000	1417
32.80833	1436
32.81667	1456
32.82500	1477
32.83333	1499
32.84167	1521
32.85000	1543
32.85833	1564
32.86667	1584
32.87500	1604
32.88333	1622
32.89167	1640
32.90000	1657
32.90833	1675
32.91667	1692
32.92500	1710
32.93333	1726
32.94167	1742
32.95000	1758
32.95833	1775
32.96667	1794
32.97500	1812
32.98333	1830
32.99167	1848
33.00000	1863
33.00833	1877
33.01667	1891
33.02500	1906
33.03333	1923
33.04167	1941
33.05000	1961
33.05833	1980
33.06667	1999
33.07500	2017
33.08333	2033
33.09167	2050
33.10000	2066
33.10833	2081
33.11667	2096
33.12500	2112
33.13333	2128
33.14167	2141
33.15000	2153
33.15833	2164
33.16667	2176
33.17500	2189
33.18333	2202
33.19167	2215
33.20000	2226
33.20833	2234
33.21667	2242
33.22500	2250
33.23333	2258
33.24167	2267
33.25000	2278
33.25833	2289
33.26667	2301
33.27500	2313
33.28333	2325
33.29167	2335
33.30000	2344
33.30833	2350
33.31667	2356
33.32500	2361
33.33333	2365
33.34167	2369
33.35000	2374
33.35833	2378
33.36667	2382
33.37500	2386
33.38333	2388
33.39167	2390
33.40000	2392
33.40833	2392
33.41667	2393
33.42500	2394
33.43333	2395
33.44167	2395
33.45000	2394
33.45833	2392
33.46667	2389
33.47500	2387
33.48333	2385
33.49167	2384
33.50000	2382
33.50833	2380
33.51667	2375
33.52500	2367
33.53333	2358
33.54167	2349
33.55000	2339
33.55833	2332
33.56667	2326
33.57500	2321
33.58333	2316
33.59167	2310
33.60000	2302
33.60833	2292
33.61667	2280
33.62500	2267
33.63333	2254
33.64167	2242
33.65000	2231
33.65833	2221
33.66667	2209
33.67500	2196
33.68333	2181
33.69167	2166
33.70000	2150
33.70833	2135
33.71667	2121
33.72500	2108
33.73333	2096
33.74167	2084
33.75000	2070
33.75833	2054
33.76667	2036
33.77500	2017
33.78333	1998
33.79167	1979
33.80000	1960
33.80833	1941
33.81667	1924
33.82500	1908
33.83333	1895
33.84167	1881
33.85000	1866
33.85833	1848
33.86667	1827
33.87500	1806
33.88333	1785
33.89167	1764
33.90000	1744
33.90833	1725
33.91667	1707
33.92500	1690
33.93333	1672
33.94167	1651
33.95000	1628
33.95833	1605
33.96667	1581
33.97500	1560
33.98333	1540
33.99167	1521
34.00000	1501
34.00833	1480
34.01667	1460
34.02500	1440
34.03333	1423
34.04167	1407
34.05000	1392
34.05833	1376
34.06667	1359
34.07500	1340
34.08333	1321
34.09167	1302
34.10000	1283
34.10833	1265
34.11667	1246
34.12500	1226
34.13333	1206
34.14167	1186
34.15000	1167
34.15833	1150
34.16667	1134
34.17500	1118
34.18333	1101
34.19167	1084
34.20000	1065
34.20833	1046
34.21667	1028
34.22500	1010
34.23333	991
34.24167	972
34.25000	952
34.25833	934
34.26667	917
34.27500	904
34.28333	892
34.29167	882
34.30000	870
34.30833	857
34.31667	842
34.32500	825
34.33333	810
34.34167	797
34.35000	788
34.35833	780
34.36667	771
34.37500	760
34.38333	745
34.39167	728
34.40000	710
34.40833	692
34.41667	675
34.42500	661
34.43333	649
34.44167	641
34.45000	635
34.45833	627
34.46667	618
34.47500	606
34.48333	592
34.49167	576
34.50000	562
34.50833	548
34.51667	536
34.52500	524
34.53333	513
34.54167	503
34.55000	494
34.55833	487
34.56667	480
34.57500	473
34.58333	465
34.59167	456
34.60000	446
34.60833	434
34.61667	425
34.62500	418
34.63333	413
34.64167	408
34.65000	403
34.65833	399
34.66667	394
34.67500	388
34.68333	382
34.69167	374
34.70000	365
34.70833	355
34.71667	346
34.72500	340
34.73333	335
34.74167	332
34.75000	329
34.75833	326
34.76667	322
34.77500	317
34.78333	309
34.79167	301
34.80000	293
34.80833	285
34.81667	278
34.82500	272
34.83333	267
34.84167	263
34.85000	259
34.85833	256
34.86667	253
34.87500	250
34.88333	248
34.89167	245
34.90000	240
34.90833	233
34.91667	226
34.92500	218
34.93333	212
34.94167	208
34.95000	206
34.95833	204
34.96667	202
34.97500	198
34.98333	193
34.99167	188
35.00000	185
35.00833	184
35.01667	183
35.02500	182
35.03333	179
35.04167	176
35.05000	172
35.05833	169
35.06667	167
35.07500	164
35.08333	160
35.09167	155
35.10000	149
35.10833	142
35.11667	136
35.12500	132
35.13333	131
35.14167	134
35.15000	139
35.15833	143
35.16667	144
35.17500	142
35.18333	138
35.19167	132
35.20000	127
35.20833	123
35.21667	120
35.22500	117
35.23333	116
35.24167	115
35.25000	116
35.25833	117
35.26667	120
35.27500	122
35.28333	123
35.29167	121
35.30000	115
35.30833	105
35.31667	96
35.32500	89
35.33333	85
35.34167	84
35.35000	86
35.35833	87
35.36667	89
35.37500	91
35.38333	95
35.39167	97
35.40000	98
35.40833	96
35.41667	93
35.42500	91
35.43333	88
35.44167	86
35.45000	83
35.45833	78
35.46667	72
35.47500	67
35.48333	64
35.49167	64
35.50000	66
35.50833	70
35.51667	73
35.52500	73
35.53333	72
35.54167	69
35.55000	65
35.55833	62
35.56667	61
35.57500	61
35.58333	62
35.59167	62
35.60000	63
35.60833	64
35.61667	67
35.62500	70
35.63333	72
35.64167	74
35.65000	74
35.65833	73
35.66667	70
35.67500	67
35.68333	63
35.69167	59
35.70000	56
35.70833	54
35.71667	54
35.72500	55
35.73333	58
35.74167	60
35.75000	62
35.75833	63
35.76667	62
35.77500	61
35.78333	60
35.79167	59
35.80000	59
35.80833	61
35.81667	64
35.82500	69
35.83333	73
35.84167	76
35.85000	76
35.85833	74
35.86667	71
35.87500	66
35.88333	60
35.89167	53
35.90000	49
35.90833	46
35.91667	45
35.92500	48
35.93333	50
35.94167	52
35.95000	52
35.95833	50
35.96667	44
35.97500	40
35.98333	39
35.99167	42
36.00000	47
36.00833	55
36.01667	61
36.02500	64
36.03333	64
36.04167	63
36.05000	62
36.05833	60
36.06667	59
36.07500	58
36.08333	56
36.09167	54
36.10000	51
36.10833	48
36.11667	46
36.12500	47
36.13333	48
36.14167	49
36.15000	51
36.15833	53
36.16667	55
36.17500	56
36.18333	56
36.19167	53
36.20000	49
36.20833	44
36.21667	39
36.22500	34
36.23333	30
36.24167	28
36.25000	30
36.25833	35
36.26667	42
36.27500	49
36.28333	54
36.29167	57
36.30000	57
36.30833	54
36.31667	49
36.32500	43
36.33333	38
36.34167	34
36.35000	33
36.35833	32
36.36667	30
36.37500	29
36.38333	30
36.39167	32
36.40000	36
36.40833	40
36.41667	43
36.42500	43
36.43333	42
36.44167	39
36.45000	36
36.45833	34
36.46667	34
36.47500	35
36.48333	34
36.49167	33
36.50000	32
36.50833	33
36.51667	35
36.52500	36
36.53333	37
36.54167	36
36.55000	35
36.55833	36
36.56667	39
36.57500	44
36.58333	46
36.59167	47
36.60000	44
36.60833	41
36.61667	37
36.62500	34
36.63333	32
36.64167	31
36.65000	30
36.65833	30
36.66667	33
36.67500	37
36.68333	42
36.69167	47
36.70000	49
36.70833	50
36.71667	50
36.72500	49
36.73333	48
36.74167	45
36.75000	42
36.75833	38
36.76667	36
36.77500	34
36.78333	35
36.79167	36
36.80000	38
36.80833	40
36.81667	40
36.82500	38
36.83333	34
36.84167	31
36.85000	27
36.85833	26
36.86667	27
36.87500	29
36.88333	32
36.89167	35
36.90000	35
36.90833	33
36.91667	30
36.92500	27
36.93333	25
36.94167	25
36.95000	29
36.95833	34
36.96667	40
36.97500	44
36.98333	46
36.99167	45
37.00000	42
37.00833	38
37.01667	33
37.02500	29
37.03333	25
37.04167	21
37.05000	18
37.05833	18
37.06667	20
37.07500	26
37.08333	33
37.09167	41
37.10000	46
37.10833	49
37.11667	49
37.12500	46
37.13333	44
37.14167	43
37.15000	43
37.15833	42
37.16667	41
37.17500	39
37.18333	37
37.19167	36
37.20000	36
37.20833	37
37.21667	39
37.22500	40
37.23333	40
37.24167	40
37.25000	41
37.25833	39
37.26667	36
37.27500	31
37.28333	27
37.29167	23
37.30000	20
37.30833	18
37.31667	17
37.32500	19
37.33333	22
37.34167	27
37.35000	32
37.35833	35
37.36667	36
37.37500	35
37.38333	34
37.39167	33
37.40000	31
37.40833	30
37.41667	27
37.42500	23
37.43333	21
37.44167	20
37.45000	23
37.45833	28
37.46667	33
37.47500	38
37.48333	39
37.49167	37
37.50000	33
37.50833	30
37.51667	28
37.52500	29
37.53333	30
37.54167	31
37.55000	30
37.55833	28
37.56667	24
37.57500	22
37.58333	21
37.59167	22
37.60000	25
37.60833	28
37.61667	31
37.62500	32
37.63333	32
37.64167	32
37.65000	33
37.65833	34
37.66667	34
37.67500	34
37.68333	34
37.69167	35
37.70000	36
37.70833	36
37.71667	37
37.72500	37
37.73333	37
37.74167	35
37.75000	33
37.75833	30
37.76667	27
37.77500	25
37.78333	25
37.79167	26
37.80000	28
37.80833	28
37.81667	28
37.82500	30
37.83333	32
37.84167	35
37.85000	37
37.85833	37
37.86667	34
37.87500	31
37.88333	29
37.89167	29
37.90000	31
37.90833	34
37.91667	36
37.92500	39
37.93333	40
37.94167	40
37.95000	37
37.95833	33
37.96667	29
37.97500	26
37.98333	26
37.99167	29
38.00000	34
38.00833	39
38.01667	44
38.02500	47
38.03333	48
38.04167	46
38.05000	42
38.05833	37
38.06667	32
38.07500	28
38.08333	27
38.09167	27
38.10000	29
38.10833	33
38.11667	36
38.12500	40
38.13333	42
38.14167	43
38.15000	41
38.15833	37
38.16667	34
38.17500	31
38.18333	32
38.19167	34
38.20000	37
38.20833	40
38.21667	42
38.22500	42
38.23333	41
38.24167	40
38.25000	38
38.25833	39
38.26667	42
38.27500	46
38.28333	50
38.29167	53
38.30000	54
38.30833	54
38.31667	52
38.32500	51
38.33333	50
38.34167	49
38.35000	49
38.35833	47
38.36667	45
38.37500	44
38.38333	43
38.39167	44
38.40000	46
38.40833	49
38.41667	51
38.42500	51
38.43333	51
38.44167	50
38.45000	49
38.45833	50
38.46667	51
38.47500	54
38.48333	58
38.49167	62
38.50000	64
38.50833	64
38.51667	63
38.52500	62
38.53333	63
38.54167	66
38.55000	70
38.55833	73
38.56667	75
38.57500	75
38.58333	75
38.59167	75
38.60000	75
38.60833	75
38.61667	75
38.62500	75
38.63333	75
38.64167	74
38.65000	73
38.65833	72
38.66667	71
38.67500	71
38.68333	71
38.69167	71
38.70000	71
38.70833	73
38.71667	76
38.72500	80
38.73333	84
38.74167	85
38.75000	86
38.75833	85
38.76667	86
38.77500	86
38.78333	85
38.79167	82
38.80000	80
38.80833	78
38.81667	78
38.82500	79
38.83333	81
38.84167	84
38.85000	86
38.85833	88
38.86667	90
38.87500	92
38.88333	92
38.89167	92
38.90000	92
38.90833	93
38.91667	95
38.92500	96
38.93333	98
38.94167	99
38.95000	100
38.95833	99
38.96667	97
38.97500	95
38.98333	94
38.99167	96
39.00000	100
39.00833	106
39.01667	111
39.02500	113
39.03333	112
39.04167	109
39.05000	106
39.05833	104
39.06667	103
39.07500	102
39.08333	103
39.09167	105
39.10000	107
39.10833	108
39.11667	107
39.12500	107
39.13333	107
39.14167	109
39.15000	112
39.15833	114
39.16667	114
39.17500	112
39.18333	108
39.19167	106
39.20000	105
39.20833	108
39.21667	112
39.22500	119
39.23333	125
39.24167	129
39.25000	129
39.25833	126
39.26667	121
39.27500	116
39.28333	115
39.29167	117
39.30000	121
39.30833	126
39.31667	131
39.32500	133
39.33333	135
39.34167	136
39.35000	138
39.35833	139
39.36667	140
39.37500	140
39.38333	140
39.39167	140
39.40000	140
39.40833	139
39.41667	138
39.42500	137
39.43333	137
39.44167	136
39.45000	137
39.45833	139
39.46667	142
39.47500	147
39.48333	153
39.49167	157
39.50000	160
39.50833	158
39.51667	155
39.52500	150
39.53333	147
39.54167	145
39.55000	146
39.55833	148
39.56667	150
39.57500	152
39.58333	152
39.59167	150
39.60000	148
39.60833	145
39.61667	142
39.62500	141
39.63333	141
39.64167	141
39.65000	140
39.65833	139
39.66667	137
39.67500	136
39.68333	137
39.69167	139
39.70000	144
39.70833	149
39.71667	155
39.72500	160
39.73333	163
39.74167	164
39.75000	162
39.75833	160
39.76667	159
39.77500	159
39.78333	159
39.79167	159
39.80000	157
39.80833	153
39.81667	149
39.82500	145
39.83333	141
39.84167	140
39.85000	140
39.85833	141
39.86667	142
39.87500	144
39.88333	145
39.89167	146
39.90000	147
39.90833	148
39.91667	150
39.92500	153
39.93333	156
39.94167	158
39.95000	158
39.95833	155
39.96667	150
39.97500	144
39.98333	141
39.99167	139
40.00000	141
40.00833	145
40.01667	150
40.02500	154
40.03333	156
40.04167	156
40.05000	154
40.05833	152
40.06667	149
40.07500	147
40.08333	147
40.09167	148
40.10000	149
40.10833	149
40.11667	150
40.12500	152
40.13333	154
40.14167	155
40.15000	155
40.15833	152
40.16667	148
40.17500	144
40.18333	141
40.19167	138
40.20000	136
40.20833	134
40.21667	134
40.22500	135
40.23333	137
40.24167	139
40.25000	140
40.25833	142
40.26667	142
40.27500	141
40.28333	140
40.29167	140
40.30000	138
40.30833	135
40.31667	131
40.32500	127
40.33333	126
40.34167	127
40.35000	131
40.35833	136
40.36667	140
40.37500	144
40.38333	147
40.39167	149
40.40000	152
40.40833	155
40.41667	158
40.42500	159
40.43333	159
40.44167	157
40.45000	153
40.45833	149
40.46667	145
40.47500	143
40.48333	143
40.49167	145
40.50000	148
40.50833	151
40.51667	154
40.52500	154
40.53333	152
40.54167	148
40.55000	141
40.55833	136
40.56667	133
40.57500	133
40.58333	137
40.59167	144
40.60000	151
40.60833	158
40.61667	162
40.62500	161
40.63333	158
40.64167	155
40.65000	153
40.65833	153
40.66667	154
40.67500	156
40.68333	160
40.69167	166
40.70000	173
40.70833	180
40.71667	187
40.72500	191
40.73333	193
40.74167	196
40.75000	199
40.75833	202
40.76667	205
40.77500	206
40.78333	207
40.79167	208
40.80000	209
40.80833	210
40.81667	212
40.82500	215
40.83333	219
40.84167	222
40.85000	226
40.85833	229
40.86667	230
40.87500	231
40.88333	232
40.89167	234
40.90000	239
40.90833	246
40.91667	254
40.92500	262
40.93333	271
40.94167	279
40.95000	288
40.95833	298
40.96667	308
40.97500	317
40.98333	325
40.99167	331
41.00000	335
41.00833	337
41.01667	341
41.02500	346
41.03333	354
41.04167	363
41.05000	374
41.05833	383
41.06667	391
41.07500	399
41.08333	406
41.09167	413
41.10000	421
41.10833	430
41.11667	439
41.12500	448
41.13333	457
41.14167	467
41.15000	479
41.15833	490
41.16667	502
41.17500	511
41.18333	517
41.19167	521
41.20000	526
41.20833	533
41.21667	540
41.22500	549
41.23333	559
41.24167	570
41.25000	580
41.25833	592
41.26667	604
41.27500	613
41.28333	619
41.29167	623
41.30000	626
41.30833	631
41.31667	638
41.32500	650
41.33333	663
41.34167	675
41.35000	686
41.35833	696
41.36667	705
41.37500	713
41.38333	723
41.39167	731
41.40000	738
41.40833	742
41.41667	743
41.42500	744
41.43333	746
41.44167	750
41.45000	758
41.45833	766
41.46667	772
41.47500	778
41.48333	782
41.49167	785
41.50000	787
41.50833	790
41.51667	791
41.52500	792
41.53333	793
41.54167	797
41.55000	802
41.55833	808
41.56667	813
41.57500	817
41.58333	819
41.59167	819
41.60000	820
41.60833	822
41.61667	824
41.62500	825
41.63333	826
41.64167	824
41.65000	821
41.65833	818
41.66667	814
41.67500	811
41.68333	808
41.69167	806
41.70000	804
41.70833	802
41.71667	801
41.72500	800
41.73333	799
41.74167	798
41.75000	796
41.75833	793
41.76667	789
41.77500	783
41.78333	776
41.79167	767
41.80000	758
41.80833	749
41.81667	742
41.82500	737
41.83333	733
41.84167	728
41.85000	724
41.85833	718
41.86667	712
41.87500	706
41.88333	700
41.89167	692
41.90000	682
41.90833	670
41.91667	658
41.92500	645
41.93333	633
41.94167	623
41.95000	614
41.95833	607
41.96667	601
41.97500	594
41.98333	585
41.99167	576
42.00000	565
42.00833	553
42.01667	542
42.02500	531
42.03333	521
42.04167	512
42.05000	504
42.05833	496
42.06667	488
42.07500	480
42.08333	471
42.09167	462
42.10000	454
42.10833	447
42.11667	440
42.12500	431
42.13333	422
42.14167	411
42.15000	399
42.15833	388
42.16667	379
42.17500	371
42.18333	364
42.19167	356
42.20000	349
42.20833	340
42.21667	332
42.22500	322
42.23333	310
42.24167	297
42.25000	282
42.25833	268
42.26667	257
42.27500	249
42.28333	243
42.29167	238
42.30000	234
42.30833	228
42.31667	221
42.32500	216
42.33333	211
42.34167	208
42.35000	207
42.35833	206
42.36667	203
42.37500	198
42.38333	191
42.39167	184
42.40000	178
42.40833	172
42.41667	168
42.42500	163
42.43333	159
42.44167	152
42.45000	145
42.45833	136
42.46667	128
42.47500	121
42.48333	115
42.49167	110
42.50000	106
42.50833	101
42.51667	97
42.52500	93
42.53333	90
42.54167	91
42.55000	93
42.55833	95
42.56667	97
42.57500	96
42.58333	94
42.59167	91
42.60000	87
42.60833	82
42.61667	76
42.62500	69
42.63333	63
42.64167	60
42.65000	59
42.65833	61
42.66667	64
42.67500	68
42.68333	72
42.69167	74
42.70000	75
42.70833	74
42.71667	72
42.72500	71
42.73333	70
42.74167	68
42.75000	65
42.75833	62
42.76667	57
42.77500	53
42.78333	49
42.79167	45
42.80000	39
42.80833	32
42.81667	26
42.82500	23
42.83333	23
42.84167	27
42.85000	30
42.85833	31
42.86667	30
42.87500	27
42.88333	24
42.89167	23
42.90000	23
42.90833	25
42.91667	27
42.92500	28
42.93333	28
42.94167	25
42.95000	22
42.95833	19
42.96667	19
42.97500	21
42.98333	26
42.99167	30
43.00000	33
43.00833	34
43.01667	33
43.02500	32
43.03333	30
43.04167	30
43.05000	30
43.05833	31
43.06667	31
43.07500	31
43.08333	32
43.09167	32
43.10000	33
43.10833	33
43.11667	33
43.12500	35
43.13333	37
43.14167	40
43.15000	41
43.15833	40
43.16667	35
43.17500	28
43.18333	21
43.19167	15
43.20000	12
43.20833	12
43.21667	14
43.22500	18
43.23333	22
43.24167	24
43.25000	25
43.25833	26
43.26667	27
43.27500	30
43.28333	34
43.29167	38
43.30000	41
43.30833	41
43.31667	40
43.32500	38
43.33333	36
43.34167	33
43.35000	30
43.35833	26
43.36667	22
43.37500	18
43.38333	17
43.39167	17
43.40000	18
43.40833	18
43.41667	20
43.42500	22
43.43333	25
43.44167	28
43.45000	30
43.45833	29
43.46667	24
43.47500	19
43.48333	14
43.49167	10
43.50000	8
43.50833	8
43.51667	9
43.52500	10
43.53333	11
43.54167	12
43.55000	13
43.55833	13
43.56667	13
43.57500	13
43.58333	14
43.59167	16
43.60000	19
43.60833	22
43.61667	23
43.62500	22
43.63333	19
43.64167	16
43.65000	13
43.65833	11
43.66667	9
43.67500	9
43.68333	9
43.69167	9
43.70000	9
43.70833	9
43.71667	8
43.72500	6
43.73333	5
43.74167	5
43.75000	6
43.75833	8
43.76667	12
43.77500	15
43.78333	18
43.79167	20
43.80000	19
43.80833	16
43.81667	12
43.82500	10
43.83333	10
43.84167	11
43.85000	13
43.85833	13
43.86667	10
43.87500	6
43.88333	2
43.89167	0
43.90000	2
43.90833	7
43.91667	11
43.92500	12
43.93333	12
43.94167	11
43.95000	8
43.95833	6
43.96667	5
43.97500	5
43.98333	6
43.99167	8
44.00000	12
44.00833	14
44.01667	14
44.02500	12
44.03333	8
44.04167	5
44.05000	3
44.05833	4
44.06667	8
44.07500	12
44.08333	15
44.09167	16
44.10000	14
44.10833	11
44.11667	8
44.12500	7
44.13333	9
44.14167	13
44.15000	19
44.15833	23
44.16667	26
44.17500	27
44.18333	27
44.19167	24
44.20000	21
44.20833	17
44.21667	13
44.22500	9
44.23333	6
44.24167	4
44.25000	2
44.25833	3
44.26667	6
44.27500	9
44.28333	13
44.29167	16
44.30000	17
44.30833	14
44.31667	11
44.32500	7
44.33333	4
44.34167	2
44.35000	4
44.35833	7
44.36667	13
44.37500	16
44.38333	17
44.39167	14
44.40000	9
44.40833	2
44.41667	-3
44.42500	-4
44.43333	-2
44.44167	2
44.45000	5
44.45833	8
44.46667	9
44.47500	8
44.48333	5
44.49167	3
44.50000	3
44.50833	7
44.51667	11
44.52500	15
44.53333	19
44.54167	20
44.55000	19
44.55833	17
44.56667	16
44.57500	13
44.58333	10
44.59167	6
44.60000	3
44.60833	2
44.61667	2
44.62500	-0
44.63333	-2
44.64167	-4
44.65000	-5
44.65833	-4
44.66667	-2
44.67500	1
44.68333	2
44.69167	2
44.70000	1
44.70833	1
44.71667	0
44.72500	1
44.73333	2
44.74167	4
44.75000	5
44.75833	7
44.76667	7
44.77500	6
44.78333	3
44.79167	-0
44.80000	-3
44.80833	-4
44.81667	-3
44.82500	0
44.83333	3
44.84167	5
44.85000	4
44.85833	3
44.86667	3
44.87500	3
44.88333	3
44.89167	2
44.90000	0
44.90833	-2
44.91667	-3
44.92500	-1
44.93333	3
44.94167	6
44.95000	8
44.95833	9
44.96667	7
44.97500	6
44.98333	5
44.99167	5
45.00000	5
45.00833	5
45.01667	4
45.02500	3
45.03333	2
45.04167	1
45.05000	0
45.05833	0
45.06667	2
45.07500	5
45.08333	9
45.09167	12
45.10000	13
45.10833	12
45.11667	8
45.12500	3
45.13333	-1
45.14167	-3
45.15000	-2
45.15833	2
45.16667	6
45.17500	9
45.18333	9
45.19167	6
45.20000	3
45.20833	-0
45.21667	-2
45.22500	-1
45.23333	1
45.24167	3
45.25000	6
45.25833	9
45.26667	12
45.27500	15
45.28333	19
45.29167	22
45.30000	23
45.30833	23
45.31667	20
45.32500	17
45.33333	12
45.34167	8
45.35000	4
45.35833	1
45.36667	2
45.37500	5
45.38333	8
45.39167	12
45.40000	14
45.40833	15
45.41667	15
45.42500	14
45.43333	13
45.44167	12
45.45000	10
45.45833	9
45.46667	7
45.47500	6
45.48333	6
45.49167	8
45.50000	12
45.50833	17
45.51667	21
45.52500	23
45.53333	22
45.54167	17
45.55000	11
45.55833	6
45.56667	2
45.57500	0
45.58333	0
45.59167	2
45.60000	5
45.60833	9
45.61667	13
45.62500	18
45.63333	22
45.64167	25
45.65000	25
45.65833	23
45.66667	20
45.67500	17
45.68333	15
45.69167	13
45.70000	12
45.70833	11
45.71667	12
45.72500	14
45.73333	17
45.74167	20
45.75000	22
45.75833	21
45.76667	19
45.77500	16
45.78333	14
45.79167	13
45.80000	13
45.80833	13
45.81667	13
45.82500	10
45.83333	7
45.84167	4
45.85000	3
45.85833	5
45.86667	9
45.87500	15
45.88333	19
45.89167	23
45.90000	25
45.90833	25
45.91667	26
45.92500	26
45.93333	26
45.94167	26
45.95000	25
45.95833	21
45.96667	16
45.97500	11
45.98333	7
45.99167	4
46.00000	2
46.00833	2
46.01667	4
46.02500	5
46.03333	6
46.04167	6
46.05000	6
46.05833	6
46.06667	8
46.07500	10
46.08333	10
46.09167	9
46.10000	6
46.10833	3
46.11667	0
46.12500	-0
46.13333	0
46.14167	0
46.15000	-0
46.15833	-1
46.16667	-1
46.17500	-1
46.18333	0
46.19167	2
46.20000	3
46.20833	3
46.21667	1
46.22500	-3
46.23333	-7
46.24167	-9
46.25000	-9
46.25833	-7
46.26667	-4
46.27500	-1
46.28333	-0
46.29167	-2
46.30000	-4
46.30833	-6
46.31667	-6
46.32500	-3
46.33333	2
46.34167	5
46.35000	8
46.35833	7
46.36667	3
46.37500	-3
46.38333	-8
46.39167	-12
46.40000	-12
46.40833	-9
46.41667	-3
46.42500	4
46.43333	10
46.44167	12
46.45000	12
46.45833	10
46.46667	7
46.47500	4
46.48333	2
46.49167	1
46.50000	2
46.50833	3
46.51667	4
46.52500	4
46.53333	4
46.54167	3
46.55000	4
46.55833	4
46.56667	4
46.57500	2
46.58333	0
46.59167	-1
46.60000	-1
46.60833	-0
46.61667	0
46.62500	1
46.63333	3
46.64167	3
46.65000	3
46.65833	1
46.66667	-0
46.67500	-1
46.68333	-3
46.69167	-4
46.70000	-5
46.70833	-4
46.71667	-3
46.72500	-1
46.73333	2
46.74167	3
46.75000	4
46.75833	4
46.76667	5
46.77500	6
46.78333	7
46.79167	6
46.80000	3
46.80833	0
46.81667	-2
46.82500	-4
46.83333	-6
46.84167	-7
46.85000	-8
46.85833	-8
46.86667	-8
46.87500	-6
46.88333	-3
46.89167	-0
46.90000	1
46.90833	0
46.91667	-3
46.92500	-5
46.93333	-7
46.94167	-8
46.95000	-8
46.95833	-6
46.96667	-4
46.97500	-3
46.98333	-2
46.99167	-3
47.00000	-7
47.00833	-13
47.01667	-18
47.02500	-21
47.03333	-20
47.04167	-18
47.05000	-14
47.05833	-11
47.06667	-9
47.07500	-8
47.08333	-8
47.09167	-7
47.10000	-6
47.10833	-7
47.11667	-8
47.12500	-9
47.13333	-11
47.14167	-13
47.15000	-15
47.15833	-17
47.16667	-19
47.17500	-18
47.18333	-13
47.19167	-5
47.20000	2
47.20833	8
47.21667	11
47.22500	12
47.23333	11
47.24167	11
47.25000	10
47.25833	8
47.26667	3
47.27500	-2
47.28333	-7
47.29167	-10
47.30000	-9
47.30833	-6
47.31667	-2
47.32500	0
47.33333	1
47.34167	1
47.35000	1
47.35833	2
47.36667	3
47.37500	4
47.38333	4
47.39167	3
47.40000	3
47.40833	4
47.41667	6
47.42500	9
47.43333	11
47.44167	11
47.45000	9
47.45833	7
47.46667	5
47.47500	5
47.48333	3
47.49167	1
47.50000	-1
47.50833	-2
47.51667	-2
47.52500	0
47.53333	3
47.54167	4
47.55000	2
47.55833	-3
47.56667	-9
47.57500	-14
47.58333	-18
47.59167	-19
47.60000	-17
47.60833	-14
47.61667	-11
47.62500	-9
47.63333	-7
47.64167	-4
47.65000	-1
47.65833	2
47.66667	5
47.67500	6
47.68333	6
47.69167	5
47.70000	4
47.70833	4
47.71667	5
47.72500	4
47.73333	3
47.74167	1
47.75000	-1
47.75833	-1
47.76667	1
47.77500	3
47.78333	6
47.79167	7
47.80000	7
47.80833	6
47.81667	2
47.82500	-2
47.83333	-7
47.84167	-9
47.85000	-10
47.85833	-9
47.86667	-8
47.87500	-5
47.88333	-3
47.89167	-0
47.90000	1
47.90833	2
47.91667	3
47.92500	2
47.93333	-0
47.94167	-2
47.95000	-2
47.95833	-1
47.96667	2
47.97500	5
47.98333	9
47.99167	12
48.00000	14
48.00833	15
48.01667	15
48.02500	14
48.03333	12
48.04167	7
48.05000	2
48.05833	-3
48.06667	-6
48.07500	-8
48.08333	-7
48.09167	-6
48.10000	-5
48.10833	-4
48.11667	-2
48.12500	3
48.13333	9
48.14167	15
48.15000	19
48.15833	19
48.16667	16
48.17500	13
48.18333	11
48.19167	12
48.20000	13
48.20833	14
48.21667	13
48.22500	11
48.23333	8
48.24167	5
48.25000	3
48.25833	2
48.26667	1
48.27500	1
48.28333	1
48.29167	-0
48.30000	-1
48.30833	-1
48.31667	-1
48.32500	-0
48.33333	1
48.34167	2
48.35000	3
48.35833	4
48.36667	3
48.37500	2
48.38333	-0
48.39167	-3
48.40000	-6
48.40833	-9
48.41667	-10
48.42500	-10
48.43333	-9
48.44167	-7
48.45000	-6
48.45833	-6
48.46667	-7
48.47500	-9
48.48333	-11
48.49167	-12
48.50000	-13
48.50833	-15
48.51667	-15
48.52500	-12
48.53333	-8
48.54167	-5
48.55000	-2
48.55833	-1
48.56667	-1
48.57500	-3
48.58333	-2
48.59167	-1
48.60000	1
48.60833	1
48.61667	1
48.62500	1
48.63333	2
48.64167	4
48.65000	8
48.65833	10
48.66667	11
48.67500	9
48.68333	3
48.69167	-4
48.70000	-8
48.70833	-8
48.71667	-6
48.72500	-2
48.73333	2
48.74167	4
48.75000	4
48.75833	4
48.76667	5
48.77500	6
48.78333	7
48.79167	7
48.80000	7
48.80833	5
48.81667	3
48.82500	-0
48.83333	-3
48.84167	-5
48.85000	-4
48.85833	-2
48.86667	0
48.87500	2
48.88333	2
48.89167	2
48.90000	2
48.90833	4
48.91667	6
48.92500	8
48.93333	10
48.94167	13
48.95000	15
48.95833	16
48.96667	16
48.97500	15
48.98333	12
48.99167	8
49.00000	6
49.00833	4
49.01667	2
49.02500	0
49.03333	-2
49.04167	-4
49.05000	-3
49.05833	-1
49.06667	1
49.07500	3
49.08333	4
49.09167	3
49.10000	2
49.10833	2
49.11667	1
49.12500	-1
49.13333	-4
49.14167	-8
49.15000	-11
49.15833	-12
49.16667	-10
49.17500	-6
49.18333	-1
49.19167	4
49.20000	6
49.20833	5
49.21667	3
49.22500	-1
49.23333	-4
49.24167	-5
49.25000	-5
49.25833	-4
49.26667	-1
49.27500	0
49.28333	2
49.29167	2
49.30000	1
49.30833	0
49.31667	-1
49.32500	-3
49.33333	-4
49.34167	-3
49.35000	-1
49.35833	0
49.36667	0
49.37500	-1
49.38333	-1
49.39167	-0
49.40000	1
49.40833	2
49.41667	2
49.42500	-1
49.43333	-5
49.44167	-6
49.45000	-6
49.45833	-5
49.46667	-4
49.47500	-5
49.48333	-9
49.49167	-13
49.50000	-15
49.50833	-16
49.51667	-14
49.52500	-12
49.53333	-11
49.54167	-11
49.55000	-11
49.55833	-13
49.56667	-14
49.57500	-15
49.58333	-15
49.59167	-14
49.60000	-10
49.60833	-5
49.61667	-1
49.62500	0
49.63333	0
49.64167	-2
49.65000	-5
49.65833	-7
49.66667	-7
49.67500	-8
49.68333	-10
49.69167	-12
49.70000	-14
49.70833	-14
49.71667	-13
49.72500	-10
49.73333	-8
49.74167	-9
49.75000	-12
49.75833	-16
49.76667	-22
49.77500	-26
49.78333	-29
49.79167	-29
49.80000	-29
49.80833	-30
49.81667	-30
49.82500	-28
49.83333	-25
49.84167	-19
49.85000	-14
49.85833	-9
49.86667	-5
49.87500	-3
49.88333	-4
49.89167	-7
49.90000	-12
49.90833	-17
49.91667	-18
49.92500	-15
49.93333	-9
49.94167	-5
49.95000	-3
49.95833	-4
49.96667	-9
49.97500	-14
49.98333	-18
49.99167	-22
50.00000	-23
50.00833	-22
50.01667	-19
50.02500	-16
50.03333	-13
50.04167	-11
50.05000	-11
50.05833	-13
50.06667	-16
50.07500	-19
50.08333	-21
50.09167	-21
50.10000	-21
50.10833	-19
50.11667	-18
50.12500	-19
50.13333	-19
50.14167	-18
50.15000	-15
50.15833	-11
50.16667	-7
50.17500	-4
50.18333	-3
50.19167	-3
50.20000	-4
50.20833	-5
50.21667	-6
50.22500	-7
50.23333	-9
50.24167	-10
50.25000	-12
50.25833	-14
50.26667	-15
50.27500	-16
50.28333	-15
50.29167	-12
50.30000	-12
50.30833	-14
50.31667	-17
50.32500	-19
50.33333	-19
50.34167	-17
50.35000	-13
50.35833	-9
50.36667	-4
50.37500	-0
50.38333	2
50.39167	2
50.40000	1
50.40833	-2
50.41667	-5
50.42500	-6
50.43333	-6
50.44167	-6
50.45000	-8
50.45833	-10
50.46667	-12
50.47500	-12
50.48333	-11
50.49167	-9
50.50000	-8
50.50833	-10
50.51667	-12
50.52500	-14
50.53333	-16
50.54167	-15
50.55000	-14
50.55833	-12
50.56667	-12
50.57500	-12
50.58333	-10
50.59167	-8
50.60000	-6
50.60833	-4
50.61667	-4
50.62500	-6
50.63333	-8
50.64167	-9
50.65000	-9
50.65833	-8
50.66667	-8
50.67500	-10
50.68333	-13
50.69167	-16
50.70000	-19
50.70833	-20
50.71667	-20
50.72500	-19
50.73333	-18
50.74167	-18
50.75000	-19
50.75833	-20
50.76667	-19
50.77500	-19
50.78333	-18
50.79167	-17
50.80000	-16
50.80833	-15
50.81667	-13
50.82500	-12
50.83333	-11
50.84167	-12
50.85000	-15
50.85833	-18
50.86667	-20
50.87500	-20
50.88333	-18
50.89167	-13
50.90000	-9
50.90833	-7
50.91667	-8
50.92500	-10
50.93333	-14
50.94167	-17
50.95000	-20
50.95833	-23
50.96667	-25
50.97500	-26
50.98333	-27
50.99167	-26
51.00000	-26
51.00833	-26
51.01667	-26
51.02500	-23
51.03333	-19
51.04167	-15
51.05000	-13
51.05833	-13
51.06667	-16
51.07500	-20
51.08333	-20
51.09167	-18
51.10000	-15
51.10833	-11
51.11667	-7
51.12500	-3
51.13333	-1
51.14167	-1
51.15000	-5
51.15833	-10
51.16667	-16
51.17500	-21
51.18333	-22
51.19167	-22
51.20000	-21
51.20833	-20
51.21667	-20
51.22500	-21
51.23333	-22
51.24167	-23
51.25000	-23
51.25833	-22
51.26667	-20
51.27500	-17
51.28333	-14
51.29167	-10
51.30000	-8
51.30833	-7
51.31667	-8
51.32500	-10
51.33333	-13
51.34167	-15
51.35000	-15
51.35833	-16
51.36667	-17
51.37500	-19
51.38333	-21
51.39167	-23
51.40000	-24
51.40833	-24
51.41667	-23
51.42500	-23
51.43333	-22
51.44167	-23
51.45000	-24
51.45833	-25
51.46667	-24
51.47500	-21
51.48333	-17
51.49167	-13
51.50000	-10
51.50833	-7
51.51667	-4
51.52500	-3
51.53333	-3
51.54167	-4
51.55000	-5
51.55833	-7
51.56667	-10
51.57500	-13
51.58333	-16
51.59167	-17
51.60000	-16
51.60833	-14
51.61667	-14
51.62500	-17
51.63333	-21
51.64167	-26
51.65000	-29
51.65833	-30
51.66667	-28
51.67500	-26
51.68333	-24
51.69167	-24
51.70000	-24
51.70833	-24
51.71667	-24
51.72500	-21
51.73333	-19
51.74167	-17
51.75000	-18
51.75833	-19
51.76667	-21
51.77500	-22
51.78333	-23
51.79167	-22
51.80000	-22
51.80833	-21
51.81667	-21
51.82500	-19
51.83333	-18
51.84167	-16
51.85000	-14
51.85833	-12
51.86667	-10
51.87500	-9
51.88333	-10
51.89167	-12
51.90000	-13
51.90833	-14
51.91667	-14
51.92500	-17
51.93333	-21
51.94167	-25
51.95000	-30
51.95833	-33
51.96667	-34
51.97500	-32
51.98333	-29
51.99167	-25
52.00000	-20
52.00833	-15
52.01667	-12
52.02500	-10
52.03333	-10
52.04167	-9
52.05000	-8
52.05833	-7
52.06667	-8
52.07500	-10
52.08333	-11
52.09167	-12
52.10000	-11
52.10833	-9
52.11667	-8
52.12500	-8
52.13333	-9
52.14167	-10
52.15000	-11
52.15833	-12
52.16667	-13
52.17500	-14
52.18333	-14
52.19167	-13
52.20000	-11
52.20833	-8
52.21667	-6
52.22500	-6
52.23333	-7
52.24167	-9
52.25000	-10
52.25833	-10
52.26667	-8
52.27500	-6
52.28333	-5
52.29167	-5
52.30000	-8
52.30833	-13
52.31667	-17
52.32500	-21
52.33333	-22
52.34167	-20
52.35000	-16
52.35833	-13
52.36667	-11
52.37500	-11
52.38333	-13
52.39167	-16
52.40000	-18
52.40833	-20
52.41667	-20
52.42500	-18
52.43333	-15
52.44167	-10
52.45000	-5
52.45833	-3
52.46667	-4
52.47500	-6
52.48333	-8
52.49167	-10
52.50000	-12
52.50833	-13
52.51667	-15
52.52500	-18
52.53333	-19
52.54167	-18
52.55000	-13
52.55833	-9
52.56667	-6
52.57500	-5
52.58333	-8
52.59167	-12
52.60000	-15
52.60833	-16
52.61667	-17
52.62500	-16
52.63333	-15
52.64167	-14
52.65000	-13
52.65833	-12
52.66667	-13
52.67500	-14
52.68333	-15
52.69167	-16
52.70000	-17
52.70833	-20
52.71667	-24
52.72500	-27
52.73333	-29
52.74167	-27
52.75000	-22
52.75833	-16
52.76667	-9
52.77500	-4
52.78333	-2
52.79167	-3
52.80000	-6
52.80833	-12
52.81667	-19
52.82500	-25
52.83333	-30
52.84167	-32
52.85000	-30
52.85833	-26
52.86667	-21
52.87500	-18
52.88333	-18
52.89167	-21
52.90000	-23
52.90833	-25
52.91667	-25
52.92500	-24
52.93333	-24
52.94167	-25
52.95000	-28
52.95833	-30
52.96667	-30
52.97500	-28
52.98333	-24
52.99167	-18
53.00000	-14
53.00833	-11
53.01667	-10
53.02500	-11
53.03333	-14
53.04167	-16
53.05000	-18
53.05833	-19
53.06667	-20
53.07500	-20
53.08333	-16
53.09167	-11
53.10000	-5
53.10833	-1
53.11667	1
53.12500	-1
53.13333	-6
53.14167	-12
53.15000	-17
53.15833	-20
53.16667	-22
53.17500	-22
53.18333	-20
53.19167	-18
53.20000	-16
53.20833	-16
53.21667	-16
53.22500	-17
53.23333	-17
53.24167	-16
53.25000	-14
53.25833	-13
53.26667	-15
53.27500	-17
53.28333	-19
53.29167	-18
53.30000	-16
53.30833	-12
53.31667	-8
53.32500	-5
53.33333	-2
53.34167	2
53.35000	6
53.35833	8
53.36667	7
53.37500	4
53.38333	-0
53.39167	-6
53.40000	-10
53.40833	-13
53.41667	-16
53.42500	-20
53.43333	-23
53.44167	-26
53.45000	-28
53.45833	-26
53.46667	-20
53.47500	-12
53.48333	-5
53.49167	1
53.50000	4
53.50833	4
53.51667	3
53.52500	-1
53.53333	-6
53.54167	-11
53.55000	-14
53.55833	-15
53.56667	-11
53.57500	-6
53.58333	0
53.59167	6
53.60000	8
53.60833	7
53.61667	2
53.62500	-5
53.63333	-13
53.64167	-18
53.65000	-21
53.65833	-20
53.66667	-18
53.67500	-15
53.68333	-13
53.69167	-14
53.70000	-16
53.70833	-17
53.71667	-18
53.72500	-19
53.73333	-20
53.74167	-21
53.75000	-19
53.75833	-16
53.76667	-11
53.77500	-5
53.78333	0
53.79167	4
53.80000	3
53.80833	-1
53.81667	-7
53.82500	-13
53.83333	-18
53.84167	-21
53.85000	-20
53.85833	-17
53.86667	-13
53.87500	-8
53.88333	-5
53.89167	-3
53.90000	-4
53.90833	-6
53.91667	-8
53.92500	-9
53.93333	-9
53.94167	-7
53.95000	-2
53.95833	2
53.96667	6
53.97500	8
53.98333	8
53.99167	5
54.00000	2
54.00833	-1
54.01667	-3
54.02500	-3
54.03333	-1
54.04167	2
54.05000	4
54.05833	5
54.06667	4
54.07500	3
54.08333	4
54.09167	5
54.10000	5
54.10833	5
54.11667	3
54.12500	1
54.13333	-1
54.14167	-3
54.15000	-3
54.15833	-1
54.16667	2
54.17500	6
54.18333	11
54.19167	18
54.20000	25
54.20833	32
54.21667	36
54.22500	35
54.23333	32
54.24167	29
54.25000	27
54.25833	27
54.26667	29
54.27500	32
54.28333	33
54.29167	34
54.30000	35
54.30833	39
54.31667	42
54.32500	45
54.33333	47
54.34167	46
54.35000	43
54.35833	40
54.36667	38
54.37500	36
54.38333	37
54.39167	39
54.40000	41
54.40833	45
54.41667	49
54.42500	53
54.43333	57
54.44167	61
54.45000	66
54.45833	73
54.46667	79
54.47500	85
54.48333	89
54.49167	91
54.50000	93
54.50833	94
54.51667	95
54.52500	95
54.53333	94
54.54167	93
54.55000	92
54.55833	91
54.56667	93
54.57500	96
54.58333	100
54.59167	103
54.60000	107
54.60833	111
54.61667	118
54.62500	127
54.63333	136
54.64167	144
54.65000	150
54.65833	155
54.66667	158
54.67500	161
54.68333	164
54.69167	167
54.70000	169
54.70833	172
54.71667	175
54.72500	180
54.73333	186
54.74167	193
54.75000	201
54.75833	209
54.76667	217
54.77500	225
54.78333	232
54.79167	237
54.80000	240
54.80833	240
54.81667	239
54.82500	239
54.83333	240
54.84167	243
54.85000	248
54.85833	255
54.86667	264
54.87500	273
54.88333	281
54.89167	290
54.90000	299
54.90833	306
54.91667	312
54.92500	316
54.93333	318
54.94167	318
54.95000	317
54.95833	317
54.96667	319
54.97500	324
54.98333	331
54.99167	338
55.00000	346
55.00833	354
55.01667	361
55.02500	367
55.03333	372
55.04167	377
55.05000	383
55.05833	388
55.06667	393
55.07500	396
55.08333	398
55.09167	399
55.10000	400
55.10833	403
55.11667	410
55.12500	418
55.13333	428
55.14167	438
55.15000	446
55.15833	453
55.16667	456
55.17500	459
55.18333	463
55.19167	468
55.20000	475
55.20833	483
55.21667	490
55.22500	494
55.23333	496
55.24167	495
55.25000	493
55.25833	492
55.26667	494
55.27500	499
55.28333	505
55.29167	511
55.30000	515
55.30833	517
55.31667	517
55.32500	519
55.33333	523
55.34167	529
55.35000	538
55.35833	546
55.36667	554
55.37500	561
55.38333	565
55.39167	566
55.40000	565
55.40833	564
55.41667	564
55.42500	566
55.43333	570
55.44167	575
55.45000	581
55.45833	586
55.46667	592
55.47500	597
55.48333	601
55.49167	605
55.50000	606
55.50833	607
55.51667	606
55.52500	605
55.53333	604
55.54167	606
55.55000	608
55.55833	612
55.56667	617
55.57500	621
55.58333	623
55.59167	621
55.60000	619
55.60833	616
55.61667	614
55.62500	615
55.63333	618
55.64167	622
55.65000	624
55.65833	622
55.66667	616
55.67500	610
55.68333	605
55.69167	605
55.70000	607
55.70833	611
55.71667	616
55.72500	619
55.73333	620
55.74167	620
55.75000	620
55.75833	618
55.76667	614
55.77500	610
55.78333	608
55.79167	607
55.80000	607
55.80833	608
55.81667	608
55.82500	608
55.83333	607
55.84167	607
55.85000	607
55.85833	607
55.86667	604
55.87500	600
55.88333	595
55.89167	590
55.90000	586
55.90833	583
55.91667	579
55.92500	574
55.93333	569
55.94167	565
55.95000	562
55.95833	560
55.96667	559
55.97500	559
55.98333	560
55.99167	562
56.00000	564
56.00833	565
56.01667	566
56.02500	566
56.03333	564
56.04167	562
56.05000	559
56.05833	555
56.06667	551
56.07500	546
56.08333	541
56.09167	537
56.10000	534
56.10833	531
56.11667	527
56.12500	523
56.13333	519
56.14167	516
56.15000	513
56.15833	512
56.16667	512
56.17500	511
56.18333	508
56.19167	503
56.20000	498
56.20833	491
56.21667	484
56.22500	477
56.23333	470
56.24167	463
56.25000	456
56.25833	453
56.26667	453
56.27500	456
56.28333	460
56.29167	460
56.30000	456
56.30833	448
56.31667	439
56.32500	431
56.33333	426
56.34167	424
56.35000	424
56.35833	424
56.36667	423
56.37500	420
56.38333	417
56.39167	412
56.40000	407
56.40833	401
56.41667	395
56.42500	391
56.43333	388
56.44167	387
56.45000	387
56.45833	386
56.46667	383
56.47500	377
56.48333	371
56.49167	364
56.50000	358
56.50833	353
56.51667	350
56.52500	350
56.53333	350
56.54167	351
56.55000	350
56.55833	347
56.56667	341
56.57500	334
56.58333	327
56.59167	323
56.60000	321
56.60833	321
56.61667	322
56.62500	322
56.63333	318
56.64167	311
56.65000	302
56.65833	292
56.66667	285
56.67500	279
56.68333	277
56.69167	277
56.70000	277
56.70833	276
56.71667	274
56.72500	271
56.73333	269
56.74167	266
56.75000	264
56.75833	260
56.76667	255
56.77500	250
56.78333	247
56.79167	246
56.80000	245
56.80833	243
56.81667	241
56.82500	237
56.83333	233
56.84167	229
56.85000	225
56.85833	224
56.86667	223
56.87500	223
56.88333	222
56.89167	220
56.90000	217
56.90833	212
56.91667	208
56.92500	203
56.93333	199
56.94167	196
56.95000	194
56.95833	193
56.96667	193
56.97500	192
56.98333	191
56.99167	190
57.00000	188
57.00833	186
57.01667	185
57.02500	183
57.03333	181
57.04167	180
57.05000	179
57.05833	179
57.06667	179
57.07500	178
57.08333	175
57.09167	171
57.10000	168
57.10833	165
57.11667	162
57.12500	161
57.13333	160
57.14167	158
57.15000	155
57.15833	152
57.16667	150
57.17500	148
57.18333	147
57.19167	147
57.20000	148
57.20833	148
57.21667	148
57.22500	146
57.23333	142
57.24167	137
57.25000	132
57.25833	127
57.26667	125
57.27500	124
57.28333	126
57.29167	129
57.30000	131
57.30833	131
57.31667	130
57.32500	129
57.33333	129
57.34167	132
57.35000	136
57.35833	137
57.36667	134
57.37500	128
57.38333	121
57.39167	115
57.40000	110
57.40833	107
57.41667	106
57.42500	106
57.43333	107
57.44167	108
57.45000	110
57.45833	110
57.46667	107
57.47500	104
57.48333	101
57.49167	98
57.50000	97
57.50833	97
57.51667	97
57.52500	95
57.53333	92
57.54167	90
57.55000	89
57.55833	89
57.56667	90
57.57500	90
57.58333	88
57.59167	86
57.60000	84
57.60833	83
57.61667	83
57.62500	83
57.63333	81
57.64167	78
57.65000	74
57.65833	70
57.66667	66
57.67500	65
57.68333	66
57.69167	68
57.70000	70
57.70833	71
57.71667	71
57.72500	69
57.73333	65
57.74167	61
57.75000	58
57.75833	56
57.76667	55
57.77500	55
57.78333	55
57.79167	55
57.80000	54
57.80833	53
57.81667	53
57.82500	55
57.83333	58
57.84167	60
57.85000	63
57.85833	66
57.86667	68
57.87500	68
57.88333	66
57.89167	63
57.90000	59
57.90833	55
57.91667	53
57.92500	52
57.93333	53
57.94167	53
57.95000	52
57.95833	50
57.96667	47
57.97500	44
57.98333	42
57.99167	40
58.00000	40
58.00833	43
58.01667	47
58.02500	51
58.03333	54
58.04167	55
58.05000	55
58.05833	54
58.06667	52
58.07500	51
58.08333	49
58.09167	47
58.10000	45
58.10833	43
58.11667	43
58.12500	43
58.13333	43
58.14167	42
58.15000	41
58.15833	40
58.16667	38
58.17500	37
58.18333	38
58.19167	38
58.20000	38
58.20833	35
58.21667	31
58.22500	27
58.23333	25
58.24167	25
58.25000	28
58.25833	31
58.26667	35
58.27500	37
58.28333	39
58.29167	41
58.30000	41
58.30833	41
58.31667	40
58.32500	37
58.33333	34
58.34167	30
58.35000	26
58.35833	23
58.36667	21
58.37500	22
58.38333	24
58.39167	28
58.40000	32
58.40833	35
58.41667	37
58.42500	38
58.43333	39
58.44167	41
58.45000	44
58.45833	47
58.46667	50
58.47500	52
58.48333	54
58.49167	53
58.50000	50
58.50833	47
58.51667	42
58.52500	37
58.53333	32
58.54167	27
58.55000	23
58.55833	20
58.56667	18
58.57500	18
58.58333	19
58.59167	21
58.60000	23
58.60833	24
58.61667	25
58.62500	26
58.63333	26
58.64167	25
58.65000	22
58.65833	20
58.66667	18
58.67500	16
58.68333	15
58.69167	13
58.70000	11
58.70833	9
58.71667	7
58.72500	5
58.73333	4
58.74167	4
58.75000	4
58.75833	5
58.76667	6
58.77500	8
58.78333	10
58.79167	13
58.80000	15
58.80833	15
58.81667	14
58.82500	13
58.83333	12
58.84167	12
58.85000	13
58.85833	14
58.86667	14
58.87500	15
58.88333	16
58.89167	17
58.90000	17
58.90833	15
58.91667	12
58.92500	9
58.93333	6
58.94167	4
58.95000	4
58.95833	3
58.96667	1
58.97500	-0
58.98333	0
58.99167	2
59.00000	4
59.00833	7
59.01667	9
59.02500	10
59.03333	10
59.04167	9
59.05000	7
59.05833	5
59.06667	4
59.07500	4
59.08333	6
59.09167	8
59.10000	9
59.10833	9
59.11667	8
59.12500	6
59.13333	3
59.14167	0
59.15000	-1
59.15833	-2
59.16667	-2
59.17500	-1
59.18333	1
59.19167	4
59.20000	7
59.20833	12
59.21667	15
59.22500	17
59.23333	16
59.24167	14
59.25000	11
59.25833	8
59.26667	6
59.27500	5
59.28333	4
59.29167	4
59.30000	5
59.30833	8
59.31667	10
59.32500	12
59.33333	12
59.34167	11
59.35000	8
59.35833	5
59.36667	2
59.37500	-0
59.38333	-2
59.39167	-2
59.40000	-2
59.40833	-3
59.41667	-5
59.42500	-8
59.43333	-10
59.44167	-9
59.45000	-4
59.45833	2
59.46667	8
59.47500	13
59.48333	14
59.49167	13
59.50000	9
59.50833	4
59.51667	1
59.52500	1
59.53333	2
59.54167	4
59.55000	6
59.55833	6
59.56667	4
59.57500	1
59.58333	1
59.59167	3
59.60000	4
59.60833	4
59.61667	2
59.62500	-1
59.63333	-3
59.64167	-4
59.65000	-2
59.65833	1
59.66667	3
59.67500	5
59.68333	6
59.69167	5
59.70000	4
59.70833	3
59.71667	2
59.72500	0
59.73333	-1
59.74167	-2
59.75000	-2
59.75833	-0
59.76667	1
59.77500	3
59.78333	2
59.79167	0
59.80000	-2
59.80833	-6
59.81667	-9
59.82500	-10
59.83333	-10
59.84167	-9
59.85000	-7
59.85833	-5
59.86667	-3
59.87500	-2
59.88333	-1
59.89167	-1
59.90000	-1
59.90833	1
59.91667	2
59.92500	1
59.93333	-1
59.94167	-2
59.95000	-3
59.95833	-3
59.96667	-1
59.97500	0
59.98333	-1
59.99167	-4
60.00000	-7

[LC Chromatogram(Detector A-Ch2)]
Interval(msec)	500
# of Points	7201
Start Time(min)	0.000
End Time(min)	60.000
Intensity Units	mV
Intensity Multiplier	0.001
Wavelength(nm)	230
R.Time (min)	Intensity
0.00000	-57
0.00833	-57
0.01667	-35
0.02500	-2
0.03333	-2
0.04167	-2
0.05000	1
0.05833	4
0.06667	7
0.07500	10
0.08333	12
0.09167	14
0.10000	15
0.10833	13
0.11667	9
0.12500	3
0.13333	-3
0.14167	-8
0.15000	-12
0.15833	-14
0.16667	-15
0.17500	-15
0.18333	-16
0.19167	-15
0.20000	-13
0.20833	-12
0.21667	-11
0.22500	-12
0.23333	-15
0.24167	-18
0.25000	-22
0.25833	-27
0.26667	-31
0.27500	-35
0.28333	-38
0.29167	-40
0.30000	-40
0.30833	-38
0.31667	-35
0.32500	-33
0.33333	-31
0.34167	-29
0.35000	-29
0.35833	-30
0.36667	-32
0.37500	-35
0.38333	-37
0.39167	-41
0.40000	-45
0.40833	-49
0.41667	-51
0.42500	-51
0.43333	-52
0.44167	-54
0.45000	-57
0.45833	-61
0.46667	-63
0.47500	-62
0.48333	-60
0.49167	-56
0.50000	-53
0.50833	-52
0.51667	-52
0.52500	-53
0.53333	-53
0.54167	-51
0.55000	-50
0.55833	-49
0.56667	-49
0.57500	-50
0.58333	-53
0.59167	-57
0.60000	-60
0.60833	-63
0.61667	-65
0.62500	-66
0.63333	-67
0.64167	-70
0.65000	-71
0.65833	-71
0.66667	-70
0.67500	-69
0.68333	-71
0.69167	-73
0.70000	-76
0.70833	-78
0.71667	-77
0.72500	-76
0.73333	-76
0.74167	-77
0.75000	-79
0.75833	-79
0.76667	-78
0.77500	-77
0.78333	-76
0.79167	-78
0.80000	-80
0.80833	-83
0.81667	-84
0.82500	-84
0.83333	-84
0.84167	-85
0.85000	-86
0.85833	-88
0.86667	-90
0.87500	-91
0.88333	-91
0.89167	-90
0.90000	-89
0.90833	-88
0.91667	-88
0.92500	-90
0.93333	-94
0.94167	-98
0.95000	-102
0.95833	-104
0.96667	-106
0.97500	-106
0.98333	-106
0.99167	-106
1.00000	-106
1.00833	-106
1.01667	-104
1.02500	-102
1.03333	-101
1.04167	-100
1.05000	-100
1.05833	-103
1.06667	-106
1.07500	-109
1.08333	-112
1.09167	-114
1.10000	-114
1.10833	-113
1.11667	-113
1.12500	-113
1.13333	-112
1.14167	-111
1.15000	-109
1.15833	-107
1.16667	-105
1.17500	-105
1.18333	-106
1.19167	-107
1.20000	-108
1.20833	-109
1.21667	-110
1.22500	-110
1.23333	-111
1.24167	-112
1.25000	-115
1.25833	-117
1.26667	-119
1.27500	-121
1.28333	-120
1.29167	-120
1.30000	-120
1.30833	-120
1.31667	-120
1.32500	-120
1.33333	-121
1.34167	-121
1.35000	-122
1.35833	-125
1.36667	-128
1.37500	-130
1.38333	-132
1.39167	-132
1.40000	-130
1.40833	-128
1.41667	-127
1.42500	-127
1.43333	-129
1.44167	-133
1.45000	-135
1.45833	-137
1.46667	-137
1.47500	-137
1.48333	-139
1.49167	-141
1.50000	-144
1.50833	-148
1.51667	-151
1.52500	-154
1.53333	-155
1.54167	-153
1.55000	-150
1.55833	-146
1.56667	-142
1.57500	-139
1.58333	-139
1.59167	-141
1.60000	-145
1.60833	-148
1.61667	-150
1.62500	-152
1.63333	-152
1.64167	-151
1.65000	-150
1.65833	-150
1.66667	-150
1.67500	-152
1.68333	-155
1.69167	-157
1.70000	-158
1.70833	-159
1.71667	-160
1.72500	-161
1.73333	-162
1.74167	-162
1.75000	-162
1.75833	-160
1.76667	-157
1.77500	-153
1.78333	-148
1.79167	-145
1.80000	-143
1.80833	-142
1.81667	-144
1.82500	-146
1.83333	-150
1.84167	-153
1.85000	-156
1.85833	-158
1.86667	-162
1.87500	-166
1.88333	-171
1.89167	-174
1.90000	-174
1.90833	-172
1.91667	-168
1.92500	-165
1.93333	-163
1.94167	-163
1.95000	-162
1.95833	-161
1.96667	-160
1.97500	-159
1.98333	-160
1.99167	-161
2.00000	-163
2.00833	-167
2.01667	-172
2.02500	-177
2.03333	-181
2.04167	-184
2.05000	-186
2.05833	-186
2.06667	-185
2.07500	-183
2.08333	-181
2.09167	-180
2.10000	-179
2.10833	-178
2.11667	-178
2.12500	-178
2.13333	-178
2.14167	-178
2.15000	-177
2.15833	-177
2.16667	-178
2.17500	-179
2.18333	-178
2.19167	-178
2.20000	-179
2.20833	-179
2.21667	-178
2.22500	-177
2.23333	-177
2.24167	-177
2.25000	-178
2.25833	-179
2.26667	-179
2.27500	-178
2.28333	-177
2.29167	-175
2.30000	-174
2.30833	-173
2.31667	-173
2.32500	-174
2.33333	-176
2.34167	-178
2.35000	-180
2.35833	-181
2.36667	-182
2.37500	-182
2.38333	-180
2.39167	-179
2.40000	-178
2.40833	-178
2.41667	-178
2.42500	-180
2.43333	-182
2.44167	-185
2.45000	-188
2.45833	-192
2.46667	-195
2.47500	-196
2.48333	-196
2.49167	-195
2.50000	-195
2.50833	-195
2.51667	-195
2.52500	-196
2.53333	-196
2.54167	-196
2.55000	-194
2.55833	-193
2.56667	-190
2.57500	-187
2.58333	-184
2.59167	-184
2.60000	-187
2.60833	-191
2.61667	-197
2.62500	-201
2.63333	-204
2.64167	-205
2.65000	-205
2.65833	-205
2.66667	-206
2.67500	-208
2.68333	-210
2.69167	-212
2.70000	-213
2.70833	-213
2.71667	-212
2.72500	-210
2.73333	-207
2.74167	-204
2.75000	-201
2.75833	-198
2.76667	-195
2.77500	-195
2.78333	-195
2.79167	-196
2.80000	-195
2.80833	-195
2.81667	-195
2.82500	-195
2.83333	-196
2.84167	-197
2.85000	-197
2.85833	-195
2.86667	-193
2.87500	-191
2.88333	-192
2.89167	-194
2.90000	-198
2.90833	-203
2.91667	-209
2.92500	-215
2.93333	-218
2.94167	-219
2.95000	-219
2.95833	-218
2.96667	-215
2.97500	-213
2.98333	-211
2.99167	-209
3.00000	-207
3.00833	-207
3.01667	-208
3.02500	-209
3.03333	-209
3.04167	-208
3.05000	-209
3.05833	-210
3.06667	-212
3.07500	-213
3.08333	-213
3.09167	-211
3.10000	-210
3.10833	-210
3.11667	-212
3.12500	-215
3.13333	-216
3.14167	-216
3.15000	-215
3.15833	-213
3.16667	-212
3.17500	-212
3.18333	-213
3.19167	-214
3.20000	-215
3.20833	-216
3.21667	-216
3.22500	-215
3.23333	-214
3.24167	-213
3.25000	-213
3.25833	-213
3.26667	-215
3.27500	-217
3.28333	-219
3.29167	-221
3.30000	-223
3.30833	-224
3.31667	-224
3.32500	-222
3.33333	-219
3.34167	-215
3.35000	-212
3.35833	-210
3.36667	-210
3.37500	-212
3.38333	-214
3.39167	-217
3.40000	-219
3.40833	-220
3.41667	-222
3.42500	-224
3.43333	-224
3.44167	-224
3.45000	-224
3.45833	-225
3.46667	-226
3.47500	-227
3.48333	-228
3.49167	-228
3.50000	-228
3.50833	-229
3.51667	-228
3.52500	-227
3.53333	-225
3.54167	-222
3.55000	-220
3.55833	-219
3.56667	-220
3.57500	-222
3.58333	-225
3.59167	-228
3.60000	-231
3.60833	-233
3.61667	-235
3.62500	-235
3.63333	-234
3.64167	-231
3.65000	-228
3.65833	-226
3.66667	-225
3.67500	-226
3.68333	-229
3.69167	-232
3.70000	-235
3.70833	-237
3.71667	-239
3.72500	-238
3.73333	-235
3.74167	-230
3.75000	-227
3.75833	-225
3.76667	-226
3.77500	-229
3.78333	-232
3.79167	-234
3.80000	-233
3.80833	-233
3.81667	-233
3.82500	-234
3.83333	-237
3.84167	-239
3.85000	-240
3.85833	-242
3.86667	-243
3.87500	-244
3.88333	-244
3.89167	-243
3.90000	-240
3.90833	-237
3.91667	-234
3.92500	-231
3.93333	-231
3.94167	-232
3.95000	-234
3.95833	-234
3.96667	-234
3.97500	-234
3.98333	-234
3.99167	-235
4.00000	-238
4.00833	-241
4.01667	-243
4.02500	-244
4.03333	-244
4.04167	-242
4.05000	-240
4.05833	-238
4.06667	-237
4.07500	-237
4.08333	-236
4.09167	-235
4.10000	-234
4.10833	-234
4.11667	-235
4.12500	-237
4.13333	-239
4.14167	-242
4.15000	-244
4.15833	-246
4.16667	-248
4.17500	-249
4.18333	-250
4.19167	-250
4.20000	-248
4.20833	-246
4.21667	-246
4.22500	-248
4.23333	-250
4.24167	-252
4.25000	-251
4.25833	-248
4.26667	-245
4.27500	-242
4.28333	-240
4.29167	-239
4.30000	-241
4.30833	-244
4.31667	-248
4.32500	-251
4.33333	-254
4.34167	-256
4.35000	-255
4.35833	-252
4.36667	-248
4.37500	-245
4.38333	-244
4.39167	-245
4.40000	-248
4.40833	-251
4.41667	-252
4.42500	-252
4.43333	-252
4.44167	-252
4.45000	-252
4.45833	-252
4.46667	-253
4.47500	-253
4.48333	-252
4.49167	-252
4.50000	-251
4.50833	-249
4.51667	-247
4.52500	-246
4.53333	-244
4.54167	-243
4.55000	-242
4.55833	-242
4.56667	-242
4.57500	-243
4.58333	-246
4.59167	-251
4.60000	-256
4.60833	-260
4.61667	-264
4.62500	-265
4.63333	-265
4.64167	-263
4.65000	-262
4.65833	-262
4.66667	-264
4.67500	-267
4.68333	-268
4.69167	-268
4.70000	-266
4.70833	-264
4.71667	-263
4.72500	-262
4.73333	-260
4.74167	-260
4.75000	-260
4.75833	-261
4.76667	-264
4.77500	-267
4.78333	-270
4.79167	-272
4.80000	-272
4.80833	-271
4.81667	-271
4.82500	-271
4.83333	-273
4.84167	-274
4.85000	-275
4.85833	-275
4.86667	-272
4.87500	-268
4.88333	-264
4.89167	-261
4.90000	-259
4.90833	-257
4.91667	-255
4.92500	-253
4.93333	-252
4.94167	-252
4.95000	-252
4.95833	-253
4.96667	-253
4.97500	-253
4.98333	-254
4.99167	-256
5.00000	-259
5.00833	-261
5.01667	-262
5.02500	-261
5.03333	-260
5.04167	-258
5.05000	-257
5.05833	-258
5.06667	-261
5.07500	-265
5.08333	-268
5.09167	-268
5.10000	-267
5.10833	-265
5.11667	-263
5.12500	-263
5.13333	-266
5.14167	-271
5.15000	-275
5.15833	-278
5.16667	-279
5.17500	-277
5.18333	-273
5.19167	-269
5.20000	-266
5.20833	-264
5.21667	-263
5.22500	-264
5.23333	-265
5.24167	-267
5.25000	-269
5.25833	-271
5.26667	-273
5.27500	-275
5.28333	-277
5.29167	-279
5.30000	-281
5.30833	-282
5.31667	-281
5.32500	-279
5.33333	-276
5.34167	-273
5.35000	-271
5.35833	-270
5.36667	-271
5.37500	-273
5.38333	-275
5.39167	-277
5.40000	-277
5.40833	-275
5.41667	-273
5.42500	-270
5.43333	-269
5.44167	-268
5.45000	-268
5.45833	-267
5.46667	-267
5.47500	-267
5.48333	-267
5.49167	-267
5.50000	-269
5.50833	-271
5.51667	-273
5.52500	-276
5.53333	-279
5.54167	-281
5.55000	-283
5.55833	-285
5.56667	-286
5.57500	-288
5.58333	-287
5.59167	-285
5.60000	-281
5.60833	-277
5.61667	-274
5.62500	-273
5.63333	-273
5.64167	-274
5.65000	-275
5.65833	-277
5.66667	-278
5.67500	-280
5.68333	-282
5.69167	-283
5.70000	-283
5.70833	-283
5.71667	-283
5.72500	-284
5.73333	-284
5.74167	-282
5.75000	-281
5.75833	-279
5.76667	-278
5.77500	-277
5.78333	-278
5.79167	-279
5.80000	-281
5.80833	-283
5.81667	-286
5.82500	-289
5.83333	-290
5.84167	-289
5.85000	-288
5.85833	-286
5.86667	-284
5.87500	-281
5.88333	-279
5.89167	-279
5.90000	-280
5.90833	-282
5.91667	-284
5.92500	-286
5.93333	-286
5.94167	-284
5.95000	-283
5.95833	-282
5.96667	-282
5.97500	-282
5.98333	-282
5.99167	-282
6.00000	-283
6.00833	-284
6.01667	-285
6.02500	-285
6.03333	-284
6.04167	-281
6.05000	-279
6.05833	-277
6.06667	-275
6.07500	-274
6.08333	-274
6.09167	-275
6.10000	-276
6.10833	-278
6.11667	-280
6.12500	-283
6.13333	-285
6.14167	-286
6.15000	-287
6.15833	-286
6.16667	-286
6.17500	-284
6.18333	-282
6.19167	-280
6.20000	-277
6.20833	-274
6.21667	-273
6.22500	-272
6.23333	-273
6.24167	-276
6.25000	-278
6.25833	-281
6.26667	-283
6.27500	-284
6.28333	-284
6.29167	-285
6.30000	-287
6.30833	-289
6.31667	-289
6.32500	-288
6.33333	-284
6.34167	-280
6.35000	-277
6.35833	-277
6.36667	-279
6.37500	-283
6.38333	-288
6.39167	-292
6.40000	-295
6.40833	-297
6.41667	-298
6.42500	-297
6.43333	-297
6.44167	-297
6.45000	-297
6.45833	-296
6.46667	-293
6.47500	-290
6.48333	-286
6.49167	-282
6.50000	-279
6.50833	-277
6.51667	-278
6.52500	-281
6.53333	-284
6.54167	-288
6.55000	-290
6.55833	-290
6.56667	-290
6.57500	-291
6.58333	-292
6.59167	-293
6.60000	-294
6.60833	-294
6.61667	-294
6.62500	-294
6.63333	-295
6.64167	-296
6.65000	-298
6.65833	-298
6.66667	-297
6.67500	-295
6.68333	-294
6.69167	-292
6.70000	-291
6.70833	-290
6.71667	-289
6.72500	-288
6.73333	-289
6.74167	-290
6.75000	-291
6.75833	-293
6.76667	-294
6.77500	-294
6.78333	-294
6.79167	-294
6.80000	-295
6.80833	-297
6.81667	-298
6.82500	-299
6.83333	-299
6.84167	-298
6.85000	-297
6.85833	-295
6.86667	-293
6.87500	-291
6.88333	-288
6.89167	-287
6.90000	-286
6.90833	-287
6.91667	-289
6.92500	-292
6.93333	-294
6.94167	-296
6.95000	-296
6.95833	-294
6.96667	-291
6.97500	-289
6.98333	-287
6.99167	-286
7.00000	-285
7.00833	-284
7.01667	-285
7.02500	-286
7.03333	-288
7.04167	-289
7.05000	-290
7.05833	-290
7.06667	-289
7.07500	-289
7.08333	-289
7.09167	-289
7.10000	-289
7.10833	-288
7.11667	-286
7.12500	-284
7.13333	-283
7.14167	-284
7.15000	-285
7.15833	-287
7.16667	-289
7.17500	-290
7.18333	-290
7.19167	-290
7.20000	-291
7.20833	-293
7.21667	-295
7.22500	-297
7.23333	-297
7.24167	-295
7.25000	-292
7.25833	-289
7.26667	-286
7.27500	-284
7.28333	-284
7.29167	-286
7.30000	-290
7.30833	-293
7.31667	-296
7.32500	-297
7.33333	-296
7.34167	-295
7.35000	-295
7.35833	-297
7.36667	-299
7.37500	-301
7.38333	-303
7.39167	-304
7.40000	-304
7.40833	-304
7.41667	-304
7.42500	-305
7.43333	-307
7.44167	-309
7.45000	-311
7.45833	-311
7.46667	-310
7.47500	-306
7.48333	-302
7.49167	-298
7.50000	-296
7.50833	-294
7.51667	-293
7.52500	-293
7.53333	-295
7.54167	-299
7.55000	-302
7.55833	-306
7.56667	-307
7.57500	-307
7.58333	-305
7.59167	-304
7.60000	-304
7.60833	-305
7.61667	-308
7.62500	-310
7.63333	-311
7.64167	-310
7.65000	-310
7.65833	-309
7.66667	-308
7.67500	-307
7.68333	-306
7.69167	-305
7.70000	-306
7.70833	-307
7.71667	-309
7.72500	-311
7.73333	-311
7.74167	-310
7.75000	-308
7.75833	-307
7.76667	-306
7.77500	-308
7.78333	-311
7.79167	-313
7.80000	-315
7.80833	-316
7.81667	-315
7.82500	-313
7.83333	-311
7.84167	-311
7.85000	-310
7.85833	-309
7.86667	-307
7.87500	-306
7.88333	-304
7.89167	-302
7.90000	-300
7.90833	-300
7.91667	-301
7.92500	-304
7.93333	-307
7.94167	-309
7.95000	-310
7.95833	-308
7.96667	-306
7.97500	-303
7.98333	-300
7.99167	-296
8.00000	-294
8.00833	-293
8.01667	-295
8.02500	-299
8.03333	-305
8.04167	-311
8.05000	-314
8.05833	-316
8.06667	-315
8.07500	-313
8.08333	-312
8.09167	-311
8.10000	-311
8.10833	-312
8.11667	-313
8.12500	-313
8.13333	-314
8.14167	-314
8.15000	-314
8.15833	-312
8.16667	-309
8.17500	-307
8.18333	-305
8.19167	-304
8.20000	-304
8.20833	-304
8.21667	-303
8.22500	-301
8.23333	-301
8.24167	-303
8.25000	-305
8.25833	-308
8.26667	-310
8.27500	-311
8.28333	-311
8.29167	-311
8.30000	-311
8.30833	-311
8.31667	-311
8.32500	-311
8.33333	-310
8.34167	-309
8.35000	-308
8.35833	-308
8.36667	-309
8.37500	-311
8.38333	-313
8.39167	-314
8.40000	-315
8.40833	-316
8.41667	-317
8.42500	-319
8.43333	-320
8.44167	-320
8.45000	-319
8.45833	-318
8.46667	-317
8.47500	-316
8.48333	-316
8.49167	-316
8.50000	-316
8.50833	-316
8.51667	-316
8.52500	-317
8.53333	-318
8.54167	-320
8.55000	-323
8.55833	-326
8.56667	-327
8.57500	-327
8.58333	-325
8.59167	-322
8.60000	-318
8.60833	-315
8.61667	-312
8.62500	-310
8.63333	-307
8.64167	-304
8.65000	-302
8.65833	-300
8.66667	-299
8.67500	-298
8.68333	-299
8.69167	-301
8.70000	-303
8.70833	-307
8.71667	-310
8.72500	-313
8.73333	-315
8.74167	-316
8.75000	-315
8.75833	-313
8.76667	-310
8.77500	-306
8.78333	-304
8.79167	-304
8.80000	-306
8.80833	-310
8.81667	-314
8.82500	-317
8.83333	-318
8.84167	-318
8.85000	-318
8.85833	-318
8.86667	-318
8.87500	-316
8.88333	-314
8.89167	-312
8.90000	-310
8.90833	-309
8.91667	-309
8.92500	-311
8.93333	-313
8.94167	-314
8.95000	-315
8.95833	-314
8.96667	-313
8.97500	-311
8.98333	-310
8.99167	-308
9.00000	-308
9.00833	-307
9.01667	-308
9.02500	-310
9.03333	-312
9.04167	-316
9.05000	-319
9.05833	-322
9.06667	-324
9.07500	-325
9.08333	-325
9.09167	-323
9.10000	-321
9.10833	-320
9.11667	-319
9.12500	-320
9.13333	-321
9.14167	-321
9.15000	-320
9.15833	-318
9.16667	-317
9.17500	-316
9.18333	-317
9.19167	-319
9.20000	-320
9.20833	-320
9.21667	-320
9.22500	-320
9.23333	-319
9.24167	-319
9.25000	-318
9.25833	-317
9.26667	-315
9.27500	-313
9.28333	-312
9.29167	-313
9.30000	-317
9.30833	-321
9.31667	-325
9.32500	-328
9.33333	-328
9.34167	-326
9.35000	-324
9.35833	-323
9.36667	-322
9.37500	-321
9.38333	-320
9.39167	-316
9.40000	-313
9.40833	-310
9.41667	-308
9.42500	-308
9.43333	-307
9.44167	-306
9.45000	-305
9.45833	-303
9.46667	-302
9.47500	-301
9.48333	-302
9.49167	-305
9.50000	-308
9.50833	-312
9.51667	-317
9.52500	-320
9.53333	-322
9.54167	-323
9.55000	-323
9.55833	-323
9.56667	-322
9.57500	-323
9.58333	-324
9.59167	-325
9.60000	-325
9.60833	-324
9.61667	-321
9.62500	-318
9.63333	-316
9.64167	-314
9.65000	-313
9.65833	-313
9.66667	-314
9.67500	-314
9.68333	-315
9.69167	-315
9.70000	-313
9.70833	-313
9.71667	-315
9.72500	-319
9.73333	-322
9.74167	-324
9.75000	-326
9.75833	-325
9.76667	-324
9.77500	-324
9.78333	-324
9.79167	-324
9.80000	-323
9.80833	-322
9.81667	-322
9.82500	-324
9.83333	-327
9.84167	-331
9.85000	-333
9.85833	-332
9.86667	-331
9.87500	-331
9.88333	-331
9.89167	-332
9.90000	-333
9.90833	-333
9.91667	-331
9.92500	-330
9.93333	-328
9.94167	-327
9.95000	-326
9.95833	-324
9.96667	-321
9.97500	-319
9.98333	-317
9.99167	-316
10.00000	-315
10.00833	-315
10.01667	-316
10.02500	-318
10.03333	-318
10.04167	-317
10.05000	-315
10.05833	-311
10.06667	-309
10.07500	-310
10.08333	-313
10.09167	-317
10.10000	-320
10.10833	-322
10.11667	-322
10.12500	-320
10.13333	-318
10.14167	-315
10.15000	-313
10.15833	-314
10.16667	-318
10.17500	-323
10.18333	-329
10.19167	-335
10.20000	-340
10.20833	-344
10.21667	-346
10.22500	-346
10.23333	-344
10.24167	-341
10.25000	-337
10.25833	-332
10.26667	-327
10.27500	-323
10.28333	-321
10.29167	-321
10.30000	-322
10.30833	-324
10.31667	-326
10.32500	-326
10.33333	-324
10.34167	-321
10.35000	-318
10.35833	-316
10.36667	-316
10.37500	-317
10.38333	-319
10.39167	-322
10.40000	-324
10.40833	-326
10.41667	-326
10.42500	-326
10.43333	-325
10.44167	-326
10.45000	-328
10.45833	-331
10.46667	-333
10.47500	-334
10.48333	-334
10.49167	-332
10.50000	-329
10.50833	-325
10.51667	-320
10.52500	-318
10.53333	-318
10.54167	-319
10.55000	-321
10.55833	-322
10.56667	-321
10.57500	-321
10.58333	-319
10.59167	-318
10.60000	-317
10.60833	-315
10.61667	-313
10.62500	-310
10.63333	-309
10.64167	-309
10.65000	-310
10.65833	-312
10.66667	-315
10.67500	-317
10.68333	-318
10.69167	-318
10.70000	-316
10.70833	-313
10.71667	-310
10.72500	-308
10.73333	-307
10.74167	-308
10.75000	-310
10.75833	-312
10.76667	-315
10.77500	-318
10.78333	-320
10.79167	-321
10.80000	-321
10.80833	-320
10.81667	-319
10.82500	-318
10.83333	-319
10.84167	-321
10.85000	-324
10.85833	-327
10.86667	-329
10.87500	-331
10.88333	-330
10.89167	-328
10.90000	-325
10.90833	-323
10.91667	-321
10.92500	-321
10.93333	-321
10.94167	-321
10.95000	-321
10.95833	-319
10.96667	-317
10.97500	-316
10.98333	-315
10.99167	-316
11.00000	-318
11.00833	-320
11.01667	-321
11.02500	-320
11.03333	-318
11.04167	-315
11.05000	-313
11.05833	-313
11.06667	-314
11.07500	-317
11.08333	-320
11.09167	-324
11.10000	-328
11.10833	-331
11.11667	-333
11.12500	-334
11.13333	-334
11.14167	-332
11.15000	-331
11.15833	-329
11.16667	-328
11.17500	-327
11.18333	-326
11.19167	-324
11.20000	-323
11.20833	-321
11.21667	-321
11.22500	-321
11.23333	-321
11.24167	-322
11.25000	-324
11.25833	-325
11.26667	-326
11.27500	-326
11.28333	-326
11.29167	-325
11.30000	-323
11.30833	-322
11.31667	-322
11.32500	-324
11.33333	-326
11.34167	-328
11.35000	-328
11.35833	-327
11.36667	-325
11.37500	-323
11.38333	-322
11.39167	-324
11.40000	-327
11.40833	-330
11.41667	-331
11.42500	-330
11.43333	-329
11.44167	-328
11.45000	-327
11.45833	-328
11.46667	-328
11.47500	-327
11.48333	-325
11.49167	-325
11.50000	-326
11.50833	-327
11.51667	-328
11.52500	-329
11.53333	-329
11.54167	-330
11.55000	-332
11.55833	-333
11.56667	-335
11.57500	-336
11.58333	-337
11.59167	-338
11.60000	-338
11.60833	-335
11.61667	-329
11.62500	-324
11.63333	-320
11.64167	-318
11.65000	-318
11.65833	-319
11.66667	-320
11.67500	-319
11.68333	-318
11.69167	-318
11.70000	-319
11.70833	-322
11.71667	-326
11.72500	-330
11.73333	-332
11.74167	-334
11.75000	-335
11.75833	-335
11.76667	-335
11.77500	-336
11.78333	-336
11.79167	-335
11.80000	-334
11.80833	-331
11.81667	-328
11.82500	-324
11.83333	-322
11.84167	-321
11.85000	-322
11.85833	-326
11.86667	-329
11.87500	-331
11.88333	-331
11.89167	-330
11.90000	-328
11.90833	-327
11.91667	-329
11.92500	-332
11.93333	-334
11.94167	-337
11.95000	-338
11.95833	-337
11.96667	-337
11.97500	-336
11.98333	-335
11.99167	-333
12.00000	-332
12.00833	-331
12.01667	-329
12.02500	-327
12.03333	-326
12.04167	-326
12.05000	-326
12.05833	-328
12.06667	-331
12.07500	-335
12.08333	-339
12.09167	-341
12.10000	-341
12.10833	-338
12.11667	-333
12.12500	-328
12.13333	-325
12.14167	-322
12.15000	-320
12.15833	-319
12.16667	-320
12.17500	-321
12.18333	-324
12.19167	-327
12.20000	-330
12.20833	-333
12.21667	-334
12.22500	-335
12.23333	-334
12.24167	-332
12.25000	-330
12.25833	-329
12.26667	-328
12.27500	-329
12.28333	-330
12.29167	-331
12.30000	-332
12.30833	-333
12.31667	-334
12.32500	-335
12.33333	-336
12.34167	-337
12.35000	-338
12.35833	-340
12.36667	-341
12.37500	-342
12.38333	-341
12.39167	-338
12.40000	-335
12.40833	-333
12.41667	-331
12.42500	-330
12.43333	-331
12.44167	-333
12.45000	-334
12.45833	-335
12.46667	-336
12.47500	-335
12.48333	-333
12.49167	-334
12.50000	-336
12.50833	-338
12.51667	-339
12.52500	-338
12.53333	-336
12.54167	-333
12.55000	-332
12.55833	-333
12.56667	-335
12.57500	-337
12.58333	-338
12.59167	-337
12.60000	-335
12.60833	-332
12.61667	-327
12.62500	-324
12.63333	-323
12.64167	-324
12.65000	-329
12.65833	-334
12.66667	-339
12.67500	-342
12.68333	-341
12.69167	-340
12.70000	-337
12.70833	-335
12.71667	-333
12.72500	-331
12.73333	-330
12.74167	-330
12.75000	-331
12.75833	-332
12.76667	-333
12.77500	-333
12.78333	-333
12.79167	-332
12.80000	-330
12.80833	-328
12.81667	-328
12.82500	-330
12.83333	-332
12.84167	-333
12.85000	-333
12.85833	-330
12.86667	-327
12.87500	-325
12.88333	-324
12.89167	-324
12.90000	-325
12.90833	-327
12.91667	-329
12.92500	-330
12.93333	-330
12.94167	-328
12.95000	-326
12.95833	-323
12.96667	-321
12.97500	-321
12.98333	-321
12.99167	-323
13.00000	-326
13.00833	-329
13.01667	-331
13.02500	-332
13.03333	-333
13.04167	-332
13.05000	-331
13.05833	-330
13.06667	-327
13.07500	-325
13.08333	-322
13.09167	-320
13.10000	-318
13.10833	-317
13.11667	-315
13.12500	-314
13.13333	-313
13.14167	-312
13.15000	-311
13.15833	-310
13.16667	-310
13.17500	-310
13.18333	-308
13.19167	-305
13.20000	-301
13.20833	-297
13.21667	-294
13.22500	-294
13.23333	-296
13.24167	-299
13.25000	-301
13.25833	-300
13.26667	-298
13.27500	-294
13.28333	-289
13.29167	-285
13.30000	-281
13.30833	-279
13.31667	-278
13.32500	-275
13.33333	-272
13.34167	-266
13.35000	-260
13.35833	-252
13.36667	-245
13.37500	-240
13.38333	-237
13.39167	-235
13.40000	-234
13.40833	-232
13.41667	-229
13.42500	-223
13.43333	-218
13.44167	-213
13.45000	-208
13.45833	-205
13.46667	-201
13.47500	-195
13.48333	-189
13.49167	-182
13.50000	-175
13.50833	-168
13.51667	-162
13.52500	-156
13.53333	-148
13.54167	-138
13.55000	-126
13.55833	-113
13.56667	-101
13.57500	-90
13.58333	-81
13.59167	-72
13.60000	-64
13.60833	-55
13.61667	-45
13.62500	-34
13.63333	-21
13.64167	-7
13.65000	6
13.65833	19
13.66667	33
13.67500	48
13.68333	64
13.69167	84
13.70000	105
13.70833	125
13.71667	143
13.72500	160
13.73333	177
13.74167	195
13.75000	213
13.75833	234
13.76667	254
13.77500	275
13.78333	297
13.79167	320
13.80000	343
13.80833	368
13.81667	393
13.82500	418
13.83333	443
13.84167	468
13.85000	493
13.85833	520
13.86667	548
13.87500	579
13.88333	611
13.89167	643
13.90000	676
13.90833	710
13.91667	744
13.92500	779
13.93333	816
13.94167	854
13.95000	892
13.95833	932
13.96667	971
13.97500	1010
13.98333	1051
13.99167	1094
14.00000	1140
14.00833	1188
14.01667	1236
14.02500	1283
14.03333	1327
14.04167	1371
14.05000	1415
14.05833	1462
14.06667	1511
14.07500	1565
14.08333	1619
14.09167	1672
14.10000	1724
14.10833	1773
14.11667	1821
14.12500	1867
14.13333	1913
14.14167	1962
14.15000	2013
14.15833	2067
14.16667	2121
14.17500	2177
14.18333	2231
14.19167	2284
14.20000	2337
14.20833	2388
14.21667	2439
14.22500	2489
14.23333	2538
14.24167	2588
14.25000	2637
14.25833	2688
14.26667	2736
14.27500	2786
14.28333	2836
14.29167	2886
14.30000	2937
14.30833	2987
14.31667	3037
14.32500	3084
14.33333	3131
14.34167	3176
14.35000	3221
14.35833	3268
14.36667	3313
14.37500	3358
14.38333	3401
14.39167	3444
14.40000	3488
14.40833	3531
14.41667	3576
14.42500	3619
14.43333	3661
14.44167	3702
14.45000	3745
14.45833	3790
14.46667	3833
14.47500	3877
14.48333	3918
14.49167	3958
14.50000	3997
14.50833	4036
14.51667	4078
14.52500	4120
14.53333	4164
14.54167	4209
14.55000	4254
14.55833	4299
14.56667	4343
14.57500	4386
14.58333	4427
14.59167	4468
14.60000	4508
14.60833	4547
14.61667	4586
14.62500	4625
14.63333	4665
14.64167	4704
14.65000	4745
14.65833	4786
14.66667	4826
14.67500	4865
14.68333	4903
14.69167	4939
14.70000	4974
14.70833	5010
14.71667	5046
14.72500	5082
14.73333	5118
14.74167	5154
14.75000	5187
14.75833	5220
14.76667	5253
14.77500	5286
14.78333	5320
14.79167	5355
14.80000	5389
14.80833	5423
14.81667	5456
14.82500	5489
14.83333	5522
14.84167	5553
14.85000	5583
14.85833	5612
14.86667	5639
14.87500	5665
14.88333	5689
14.89167	5713
14.90000	5738
14.90833	5764
14.91667	5791
14.92500	5818
14.93333	5845
14.94167	5871
14.95000	5896
14.95833	5921
14.96667	5944
14.97500	5967
14.98333	5989
14.99167	6008
15.00000	6027
15.00833	6046
15.01667	6065
15.02500	6085
15.03333	6106
15.04167	6128
15.05000	6148
15.05833	6168
15.06667	6186
15.07500	6202
15.08333	6217
15.09167	6231
15.10000	6244
15.10833	6258
15.11667	6273
15.12500	6288
15.13333	6303
15.14167	6317
15.15000	6329
15.15833	6340
15.16667	6350
15.17500	6359
15.18333	6368
15.19167	6377
15.20000	6386
15.20833	6394
15.21667	6403
15.22500	6411
15.23333	6419
15.24167	6428
15.25000	6437
15.25833	6446
15.26667	6453
15.27500	6459
15.28333	6463
15.29167	6465
15.30000	6466
15.30833	6467
15.31667	6470
15.32500	6473
15.33333	6478
15.34167	6484
15.35000	6489
15.35833	6492
15.36667	6493
15.37500	6494
15.38333	6492
15.39167	6489
15.40000	6484
15.40833	6478
15.41667	6472
15.42500	6467
15.43333	6463
15.44167	6460
15.45000	6458
15.45833	6457
15.46667	6456
15.47500	6455
15.48333	6455
15.49167	6453
15.50000	6451
15.50833	6446
15.51667	6440
15.52500	6433
15.53333	6425
15.54167	6417
15.55000	6409
15.55833	6402
15.56667	6395
15.57500	6389
15.58333	6383
15.59167	6377
15.60000	6370
15.60833	6362
15.61667	6350
15.62500	6337
15.63333	6324
15.64167	6313
15.65000	6303
15.65833	6294
15.66667	6284
15.67500	6271
15.68333	6258
15.69167	6245
15.70000	6233
15.70833	6225
15.71667	6220
15.72500	6216
15.73333	6210
15.74167	6202
15.75000	6191
15.75833	6178
15.76667	6165
15.77500	6150
15.78333	6135
15.79167	6120
15.80000	6105
15.80833	6091
15.81667	6077
15.82500	6065
15.83333	6054
15.84167	6042
15.85000	6029
15.85833	6016
15.86667	6003
15.87500	5990
15.88333	5977
15.89167	5964
15.90000	5951
15.90833	5936
15.91667	5921
15.92500	5905
15.93333	5887
15.94167	5867
15.95000	5847
15.95833	5830
15.96667	5816
15.97500	5804
15.98333	5793
15.99167	5784
16.00000	5774
16.00833	5763
16.01667	5749
16.02500	5734
16.03333	5717
16.04167	5698
16.05000	5680
16.05833	5662
16.06667	5646
16.07500	5629
16.08333	5612
16.09167	5593
16.10000	5572
16.10833	5550
16.11667	5525
16.12500	5502
16.13333	5478
16.14167	5455
16.15000	5432
16.15833	5407
16.16667	5380
16.17500	5350
16.18333	5319
16.19167	5287
16.20000	5255
16.20833	5222
16.21667	5187
16.22500	5152
16.23333	5117
16.24167	5080
16.25000	5042
16.25833	5002
16.26667	4960
16.27500	4915
16.28333	4869
16.29167	4824
16.30000	4780
16.30833	4737
16.31667	4694
16.32500	4650
16.33333	4601
16.34167	4550
16.35000	4496
16.35833	4441
16.36667	4386
16.37500	4330
16.38333	4274
16.39167	4220
16.40000	4165
16.40833	4113
16.41667	4060
16.42500	4007
16.43333	3953
16.44167	3898
16.45000	3845
16.45833	3791
16.46667	3737
16.47500	3682
16.48333	3625
16.49167	3567
16.50000	3507
16.50833	3450
16.51667	3394
16.52500	3342
16.53333	3292
16.54167	3245
16.55000	3199
16.55833	3153
16.56667	3108
16.57500	3064
16.58333	3022
16.59167	2981
16.60000	2941
16.60833	2900
16.61667	2856
16.62500	2813
16.63333	2771
16.64167	2730
16.65000	2692
16.65833	2656
16.66667	2622
16.67500	2587
16.68333	2552
16.69167	2518
16.70000	2486
16.70833	2454
16.71667	2423
16.72500	2392
16.73333	2359
16.74167	2327
16.75000	2296
16.75833	2266
16.76667	2237
16.77500	2208
16.78333	2179
16.79167	2151
16.80000	2124
16.80833	2098
16.81667	2071
16.82500	2045
16.83333	2021
16.84167	1997
16.85000	1974
16.85833	1950
16.86667	1925
16.87500	1900
16.88333	1876
16.89167	1852
16.90000	1830
16.90833	1808
16.91667	1787
16.92500	1767
16.93333	1748
16.94167	1730
16.95000	1710
16.95833	1690
16.96667	1669
16.97500	1648
16.98333	1628
16.99167	1608
17.00000	1589
17.00833	1569
17.01667	1549
17.02500	1528
17.03333	1506
17.04167	1484
17.05000	1464
17.05833	1444
17.06667	1425
17.07500	1406
17.08333	1389
17.09167	1372
17.10000	1356
17.10833	1341
17.11667	1326
17.12500	1311
17.13333	1293
17.14167	1274
17.15000	1255
17.15833	1235
17.16667	1216
17.17500	1198
17.18333	1181
17.19167	1166
17.20000	1151
17.20833	1139
17.21667	1129
17.22500	1119
17.23333	1108
17.24167	1097
17.25000	1085
17.25833	1071
17.26667	1056
17.27500	1041
17.28333	1025
17.29167	1010
17.30000	994
17.30833	980
17.31667	965
17.32500	952
17.33333	940
17.34167	929
17.35000	919
17.35833	910
17.36667	899
17.37500	885
17.38333	871
17.39167	857
17.40000	845
17.40833	835
17.41667	826
17.42500	818
17.43333	809
17.44167	798
17.45000	788
17.45833	778
17.46667	770
17.47500	762
17.48333	754
17.49167	746
17.50000	739
17.50833	732
17.51667	726
17.52500	720
17.53333	715
17.54167	708
17.55000	700
17.55833	691
17.56667	681
17.57500	670
17.58333	660
17.59167	652
17.60000	647
17.60833	642
17.61667	637
17.62500	632
17.63333	627
17.64167	621
17.65000	616
17.65833	610
17.66667	604
17.67500	597
17.68333	589
17.69167	581
17.70000	573
17.70833	566
17.71667	561
17.72500	557
17.73333	553
17.74167	551
17.75000	548
17.75833	543
17.76667	538
17.77500	533
17.78333	528
17.79167	523
17.80000	518
17.80833	514
17.81667	509
17.82500	505
17.83333	500
17.84167	496
17.85000	494
17.85833	493
17.86667	492
17.87500	492
17.88333	491
17.89167	490
17.90000	488
17.90833	487
17.91667	485
17.92500	482
17.93333	476
17.94167	468
17.95000	462
17.95833	457
17.96667	455
17.97500	456
17.98333	459
17.99167	460
18.00000	459
18.00833	454
18.01667	448
18.02500	441
18.03333	435
18.04167	430
18.05000	428
18.05833	429
18.06667	430
18.07500	430
18.08333	429
18.09167	427
18.10000	423
18.10833	420
18.11667	419
18.12500	418
18.13333	417
18.14167	415
18.15000	412
18.15833	409
18.16667	407
18.17500	405
18.18333	404
18.19167	404
18.20000	404
18.20833	405
18.21667	404
18.22500	400
18.23333	394
18.24167	386
18.25000	379
18.25833	374
18.26667	370
18.27500	367
18.28333	365
18.29167	364
18.30000	365
18.30833	366
18.31667	368
18.32500	368
18.33333	368
18.34167	366
18.35000	366
18.35833	366
18.36667	367
18.37500	367
18.38333	365
18.39167	364
18.40000	364
18.40833	365
18.41667	367
18.42500	367
18.43333	367
18.44167	365
18.45000	363
18.45833	361
18.46667	361
18.47500	362
18.48333	364
18.49167	366
18.50000	366
18.50833	365
18.51667	364
18.52500	362
18.53333	360
18.54167	358
18.55000	355
18.55833	352
18.56667	350
18.57500	351
18.58333	354
18.59167	358
18.60000	365
18.60833	370
18.61667	373
18.62500	373
18.63333	373
18.64167	373
18.65000	374
18.65833	377
18.66667	378
18.67500	379
18.68333	379
18.69167	380
18.70000	381
18.70833	383
18.71667	385
18.72500	387
18.73333	389
18.74167	390
18.75000	392
18.75833	394
18.76667	396
18.77500	398
18.78333	399
18.79167	401
18.80000	404
18.80833	407
18.81667	411
18.82500	414
18.83333	417
18.84167	419
18.85000	421
18.85833	424
18.86667	427
18.87500	430
18.88333	434
18.89167	439
18.90000	444
18.90833	450
18.91667	456
18.92500	462
18.93333	467
18.94167	472
18.95000	476
18.95833	481
18.96667	486
18.97500	492
18.98333	499
18.99167	507
19.00000	514
19.00833	522
19.01667	530
19.02500	539
19.03333	547
19.04167	555
19.05000	563
19.05833	572
19.06667	582
19.07500	593
19.08333	605
19.09167	618
19.10000	632
19.10833	644
19.11667	657
19.12500	670
19.13333	682
19.14167	695
19.15000	710
19.15833	726
19.16667	744
19.17500	762
19.18333	781
19.19167	800
19.20000	819
19.20833	838
19.21667	858
19.22500	878
19.23333	900
19.24167	922
19.25000	945
19.25833	971
19.26667	997
19.27500	1025
19.28333	1056
19.29167	1090
19.30000	1128
19.30833	1168
19.31667	1212
19.32500	1257
19.33333	1303
19.34167	1351
19.35000	1399
19.35833	1451
19.36667	1505
19.37500	1564
19.38333	1626
19.39167	1692
19.40000	1760
19.40833	1830
19.41667	1904
19.42500	1982
19.43333	2067
19.44167	2159
19.45000	2257
19.45833	2364
19.46667	2474
19.47500	2592
19.48333	2714
19.49167	2842
19.50000	2977
19.50833	3116
19.51667	3265
19.52500	3420
19.53333	3588
19.54167	3766
19.55000	3952
19.55833	4153
19.56667	4359
19.57500	4582
19.58333	4812
19.59167	5054
19.60000	5310
19.60833	5573
19.61667	5856
19.62500	6148
19.63333	6460
19.64167	6790
19.65000	7133
19.65833	7500
19.66667	7875
19.67500	8274
19.68333	8683
19.69167	9109
19.70000	9558
19.70833	10018
19.71667	10510
19.72500	11014
19.73333	11546
19.74167	12099
19.75000	12669
19.75833	13273
19.76667	13885
19.77500	14531
19.78333	15191
19.79167	15872
19.80000	16583
19.80833	17306
19.81667	18073
19.82500	18850
19.83333	19662
19.84167	20498
19.85000	21350
19.85833	22243
19.86667	23137
19.87500	24070
19.88333	25010
19.89167	25970
19.90000	26960
19.90833	27953
19.91667	28994
19.92500	30036
19.93333	31112
19.94167	32208
19.95000	33308
19.95833	34446
19.96667	35571
19.97500	36731
19.98333	37889
19.99167	39056
20.00000	40249
20.00833	41430
20.01667	42653
20.02500	43862
20.03333	45096
20.04167	46336
20.05000	47562
20.05833	48811
20.06667	50026
20.07500	51257
20.08333	52467
20.09167	53669
20.10000	54882
20.10833	56066
20.11667	57272
20.12500	58449
20.13333	59629
20.14167	60797
20.15000	61931
20.15833	63067
20.16667	64153
20.17500	65236
20.18333	66284
20.19167	67311
20.20000	68330
20.20833	69304
20.21667	70274
20.22500	71195
20.23333	72093
20.24167	72958
20.25000	73778
20.25833	74579
20.26667	75328
20.27500	76055
20.28333	76741
20.29167	77391
20.30000	78015
20.30833	78590
20.31667	79139
20.32500	79638
20.33333	80099
20.34167	80518
20.35000	80888
20.35833	81222
20.36667	81510
20.37500	81764
20.38333	81980
20.39167	82155
20.40000	82295
20.40833	82391
20.41667	82446
20.42500	82461
20.43333	82434
20.44167	82370
20.45000	82270
20.45833	82132
20.46667	81962
20.47500	81752
20.48333	81510
20.49167	81228
20.50000	80907
20.50833	80556
20.51667	80162
20.52500	79744
20.53333	79290
20.54167	78808
20.55000	78303
20.55833	77761
20.56667	77205
20.57500	76611
20.58333	76001
20.59167	75367
20.60000	74704
20.60833	74031
20.61667	73320
20.62500	72604
20.63333	71860
20.64167	71099
20.65000	70331
20.65833	69533
20.66667	68738
20.67500	67913
20.68333	67083
20.69167	66239
20.70000	65373
20.70833	64514
20.71667	63628
20.72500	62755
20.73333	61868
20.74167	60978
20.75000	60093
20.75833	59186
20.76667	58295
20.77500	57382
20.78333	56478
20.79167	55573
20.80000	54658
20.80833	53765
20.81667	52857
20.82500	51975
20.83333	51092
20.84167	50217
20.85000	49358
20.85833	48484
20.86667	47634
20.87500	46771
20.88333	45924
20.89167	45087
20.90000	44249
20.90833	43441
20.91667	42625
20.92500	41838
20.93333	41054
20.94167	40282
20.95000	39530
20.95833	38773
20.96667	38044
20.97500	37311
20.98333	36598
20.99167	35900
21.00000	35208
21.00833	34548
21.01667	33890
21.02500	33261
21.03333	32640
21.04167	32031
21.05000	31441
21.05833	30850
21.06667	30284
21.07500	29719
21.08333	29175
21.09167	28648
21.10000	28130
21.10833	27638
21.11667	27149
21.12500	26684
21.13333	26227
21.14167	25784
21.15000	25358
21.15833	24937
21.16667	24537
21.17500	24139
21.18333	23756
21.19167	23387
21.20000	23026
21.20833	22687
21.21667	22354
21.22500	22039
21.23333	21732
21.24167	21432
21.25000	21144
21.25833	20858
21.26667	20585
21.27500	20312
21.28333	20050
21.29167	19800
21.30000	19557
21.30833	19330
21.31667	19107
21.32500	18896
21.33333	18688
21.34167	18485
21.35000	18291
21.35833	18099
21.36667	17916
21.37500	17734
21.38333	17559
21.39167	17388
21.40000	17218
21.40833	17057
21.41667	16896
21.42500	16742
21.43333	16591
21.44167	16444
21.45000	16304
21.45833	16164
21.46667	16031
21.47500	15899
21.48333	15771
21.49167	15645
21.50000	15519
21.50833	15395
21.51667	15269
21.52500	15147
21.53333	15027
21.54167	14909
21.55000	14796
21.55833	14683
21.56667	14572
21.57500	14460
21.58333	14348
21.59167	14237
21.60000	14125
21.60833	14014
21.61667	13902
21.62500	13794
21.63333	13686
21.64167	13581
21.65000	13480
21.65833	13379
21.66667	13281
21.67500	13182
21.68333	13084
21.69167	12986
21.70000	12886
21.70833	12788
21.71667	12688
21.72500	12590
21.73333	12494
21.74167	12399
21.75000	12307
21.75833	12215
21.76667	12125
21.77500	12032
21.78333	11941
21.79167	11849
21.80000	11758
21.80833	11667
21.81667	11574
21.82500	11483
21.83333	11390
21.84167	11297
21.85000	11207
21.85833	11118
21.86667	11033
21.87500	10948
21.88333	10865
21.89167	10785
21.90000	10704
21.90833	10625
21.91667	10545
21.92500	10466
21.93333	10385
21.94167	10304
21.95000	10226
21.95833	10148
21.96667	10072
21.97500	9998
21.98333	9925
21.99167	9851
22.00000	9776
22.00833	9701
22.01667	9625
22.02500	9551
22.03333	9477
22.04167	9406
22.05000	9337
22.05833	9268
22.06667	9201
22.07500	9132
22.08333	9064
22.09167	8995
22.10000	8924
22.10833	8856
22.11667	8787
22.12500	8721
22.13333	8653
22.14167	8585
22.15000	8516
22.15833	8445
22.16667	8376
22.17500	8308
22.18333	8242
22.19167	8178
22.20000	8112
22.20833	8047
22.21667	7978
22.22500	7911
22.23333	7845
22.24167	7779
22.25000	7715
22.25833	7647
22.26667	7581
22.27500	7512
22.28333	7444
22.29167	7377
22.30000	7310
22.30833	7246
22.31667	7182
22.32500	7119
22.33333	7055
22.34167	6990
22.35000	6926
22.35833	6860
22.36667	6794
22.37500	6726
22.38333	6659
22.39167	6591
22.40000	6522
22.40833	6457
22.41667	6392
22.42500	6328
22.43333	6265
22.44167	6202
22.45000	6142
22.45833	6080
22.46667	6021
22.47500	5960
22.48333	5899
22.49167	5838
22.50000	5776
22.50833	5716
22.51667	5658
22.52500	5602
22.53333	5547
22.54167	5492
22.55000	5438
22.55833	5383
22.56667	5327
22.57500	5270
22.58333	5214
22.59167	5159
22.60000	5105
22.60833	5052
22.61667	4999
22.62500	4948
22.63333	4896
22.64167	4844
22.65000	4794
22.65833	4746
22.66667	4701
22.67500	4659
22.68333	4618
22.69167	4579
22.70000	4539
22.70833	4500
22.71667	4459
22.72500	4419
22.73333	4379
22.74167	4341
22.75000	4303
22.75833	4263
22.76667	4225
22.77500	4187
22.78333	4151
22.79167	4115
22.80000	4081
22.80833	4048
22.81667	4014
22.82500	3981
22.83333	3949
22.84167	3917
22.85000	3886
22.85833	3854
22.86667	3825
22.87500	3798
22.88333	3772
22.89167	3748
22.90000	3724
22.90833	3700
22.91667	3675
22.92500	3651
22.93333	3629
22.94167	3605
22.95000	3581
22.95833	3559
22.96667	3538
22.97500	3517
22.98333	3495
22.99167	3476
23.00000	3459
23.00833	3443
23.01667	3426
23.02500	3408
23.03333	3390
23.04167	3370
23.05000	3351
23.05833	3333
23.06667	3317
23.07500	3299
23.08333	3282
23.09167	3265
23.10000	3247
23.10833	3230
23.11667	3216
23.12500	3202
23.13333	3190
23.14167	3177
23.15000	3163
23.15833	3150
23.16667	3137
23.17500	3124
23.18333	3110
23.19167	3097
23.20000	3080
23.20833	3063
23.21667	3045
23.22500	3029
23.23333	3013
23.24167	2998
23.25000	2982
23.25833	2965
23.26667	2949
23.27500	2935
23.28333	2924
23.29167	2915
23.30000	2906
23.30833	2895
23.31667	2881
23.32500	2866
23.33333	2849
23.34167	2831
23.35000	2814
23.35833	2797
23.36667	2779
23.37500	2762
23.38333	2747
23.39167	2731
23.40000	2715
23.40833	2700
23.41667	2684
23.42500	2668
23.43333	2653
23.44167	2638
23.45000	2623
23.45833	2606
23.46667	2591
23.47500	2577
23.48333	2564
23.49167	2551
23.50000	2537
23.50833	2522
23.51667	2504
23.52500	2484
23.53333	2464
23.54167	2446
23.55000	2432
23.55833	2419
23.56667	2407
23.57500	2393
23.58333	2378
23.59167	2362
23.60000	2345
23.60833	2329
23.61667	2314
23.62500	2300
23.63333	2287
23.64167	2274
23.65000	2261
23.65833	2246
23.66667	2231
23.67500	2215
23.68333	2199
23.69167	2185
23.70000	2171
23.70833	2159
23.71667	2147
23.72500	2135
23.73333	2122
23.74167	2108
23.75000	2094
23.75833	2081
23.76667	2069
23.77500	2058
23.78333	2047
23.79167	2037
23.80000	2026
23.80833	2014
23.81667	2001
23.82500	1989
23.83333	1978
23.84167	1967
23.85000	1958
23.85833	1950
23.86667	1942
23.87500	1934
23.88333	1925
23.89167	1918
23.90000	1910
23.90833	1902
23.91667	1894
23.92500	1887
23.93333	1881
23.94167	1875
23.95000	1871
23.95833	1868
23.96667	1865
23.97500	1861
23.98333	1858
23.99167	1855
24.00000	1852
24.00833	1849
24.01667	1847
24.02500	1845
24.03333	1842
24.04167	1839
24.05000	1835
24.05833	1831
24.06667	1827
24.07500	1823
24.08333	1821
24.09167	1821
24.10000	1823
24.10833	1826
24.11667	1831
24.12500	1835
24.13333	1838
24.14167	1841
24.15000	1843
24.15833	1844
24.16667	1845
24.17500	1846
24.18333	1849
24.19167	1851
24.20000	1853
24.20833	1855
24.21667	1857
24.22500	1859
24.23333	1863
24.24167	1867
24.25000	1873
24.25833	1878
24.26667	1883
24.27500	1885
24.28333	1886
24.29167	1886
24.30000	1887
24.30833	1889
24.31667	1891
24.32500	1894
24.33333	1896
24.34167	1896
24.35000	1896
24.35833	1897
24.36667	1901
24.37500	1905
24.38333	1911
24.39167	1916
24.40000	1922
24.40833	1926
24.41667	1929
24.42500	1930
24.43333	1931
24.44167	1934
24.45000	1938
24.45833	1942
24.46667	1945
24.47500	1947
24.48333	1949
24.49167	1950
24.50000	1952
24.50833	1953
24.51667	1955
24.52500	1957
24.53333	1958
24.54167	1960
24.55000	1960
24.55833	1960
24.56667	1958
24.57500	1955
24.58333	1951
24.59167	1948
24.60000	1947
24.60833	1946
24.61667	1946
24.62500	1945
24.63333	1942
24.64167	1938
24.65000	1934
24.65833	1930
24.66667	1927
24.67500	1923
24.68333	1918
24.69167	1911
24.70000	1902
24.70833	1894
24.71667	1887
24.72500	1881
24.73333	1878
24.74167	1875
24.75000	1872
24.75833	1868
24.76667	1864
24.77500	1861
24.78333	1858
24.79167	1856
24.80000	1852
24.80833	1845
24.81667	1835
24.82500	1824
24.83333	1813
24.84167	1802
24.85000	1793
24.85833	1784
24.86667	1775
24.87500	1768
24.88333	1760
24.89167	1752
24.90000	1745
24.90833	1736
24.91667	1725
24.92500	1714
24.93333	1705
24.94167	1697
24.95000	1691
24.95833	1687
24.96667	1680
24.97500	1671
24.98333	1659
24.99167	1647
25.00000	1633
25.00833	1621
25.01667	1611
25.02500	1601
25.03333	1592
25.04167	1584
25.05000	1576
25.05833	1568
25.06667	1561
25.07500	1553
25.08333	1545
25.09167	1535
25.10000	1523
25.10833	1512
25.11667	1501
25.12500	1491
25.13333	1483
25.14167	1476
25.15000	1470
25.15833	1465
25.16667	1460
25.17500	1455
25.18333	1450
25.19167	1443
25.20000	1434
25.20833	1425
25.21667	1416
25.22500	1407
25.23333	1399
25.24167	1392
25.25000	1386
25.25833	1380
25.26667	1374
25.27500	1369
25.28333	1364
25.29167	1358
25.30000	1351
25.30833	1343
25.31667	1336
25.32500	1329
25.33333	1324
25.34167	1319
25.35000	1315
25.35833	1311
25.36667	1308
25.37500	1304
25.38333	1302
25.39167	1302
25.40000	1302
25.40833	1301
25.41667	1298
25.42500	1293
25.43333	1287
25.44167	1280
25.45000	1274
25.45833	1268
25.46667	1263
25.47500	1259
25.48333	1258
25.49167	1258
25.50000	1259
25.50833	1259
25.51667	1258
25.52500	1255
25.53333	1251
25.54167	1248
25.55000	1245
25.55833	1242
25.56667	1239
25.57500	1236
25.58333	1233
25.59167	1229
25.60000	1226
25.60833	1223
25.61667	1221
25.62500	1222
25.63333	1222
25.64167	1221
25.65000	1218
25.65833	1215
25.66667	1212
25.67500	1211
25.68333	1212
25.69167	1215
25.70000	1218
25.70833	1220
25.71667	1220
25.72500	1217
25.73333	1214
25.74167	1211
25.75000	1208
25.75833	1207
25.76667	1208
25.77500	1210
25.78333	1213
25.79167	1215
25.80000	1217
25.80833	1219
25.81667	1221
25.82500	1223
25.83333	1226
25.84167	1230
25.85000	1233
25.85833	1235
25.86667	1237
25.87500	1238
25.88333	1237
25.89167	1238
25.90000	1240
25.90833	1243
25.91667	1246
25.92500	1249
25.93333	1252
25.94167	1255
25.95000	1260
25.95833	1267
25.96667	1276
25.97500	1285
25.98333	1294
25.99167	1301
26.00000	1307
26.00833	1313
26.01667	1318
26.02500	1322
26.03333	1326
26.04167	1330
26.05000	1335
26.05833	1342
26.06667	1350
26.07500	1358
26.08333	1367
26.09167	1375
26.10000	1381
26.10833	1388
26.11667	1397
26.12500	1407
26.13333	1418
26.14167	1428
26.15000	1439
26.15833	1450
26.16667	1460
26.17500	1470
26.18333	1479
26.19167	1487
26.20000	1496
26.20833	1505
26.21667	1513
26.22500	1522
26.23333	1530
26.24167	1538
26.25000	1546
26.25833	1554
26.26667	1561
26.27500	1569
26.28333	1578
26.29167	1588
26.30000	1599
26.30833	1610
26.31667	1622
26.32500	1633
26.33333	1644
26.34167	1655
26.35000	1664
26.35833	1673
26.36667	1681
26.37500	1687
26.38333	1694
26.39167	1700
26.40000	1708
26.40833	1717
26.41667	1728
26.42500	1739
26.43333	1749
26.44167	1757
26.45000	1764
26.45833	1769
26.46667	1774
26.47500	1779
26.48333	1784
26.49167	1791
26.50000	1797
26.50833	1803
26.51667	1809
26.52500	1813
26.53333	1817
26.54167	1819
26.55000	1819
26.55833	1819
26.56667	1818
26.57500	1816
26.58333	1815
26.59167	1814
26.60000	1813
26.60833	1813
26.61667	1815
26.62500	1817
26.63333	1820
26.64167	1822
26.65000	1823
26.65833	1824
26.66667	1824
26.67500	1823
26.68333	1822
26.69167	1818
26.70000	1814
26.70833	1808
26.71667	1801
26.72500	1793
26.73333	1785
26.74167	1777
26.75000	1770
26.75833	1763
26.76667	1757
26.77500	1752
26.78333	1747
26.79167	1745
26.80000	1744
26.80833	1742
26.81667	1736
26.82500	1727
26.83333	1715
26.84167	1702
26.85000	1691
26.85833	1682
26.86667	1675
26.87500	1669
26.88333	1664
26.89167	1659
26.90000	1653
26.90833	1650
26.91667	1647
26.92500	1644
26.93333	1641
26.94167	1636
26.95000	1629
26.95833	1619
26.96667	1609
26.97500	1599
26.98333	1591
26.99167	1583
27.00000	1574
27.00833	1566
27.01667	1557
27.02500	1549
27.03333	1540
27.04167	1532
27.05000	1524
27.05833	1516
27.06667	1509
27.07500	1503
27.08333	1499
27.09167	1496
27.10000	1494
27.10833	1491
27.11667	1487
27.12500	1481
27.13333	1473
27.14167	1466
27.15000	1459
27.15833	1453
27.16667	1447
27.17500	1441
27.18333	1436
27.19167	1432
27.20000	1430
27.20833	1429
27.21667	1429
27.22500	1429
27.23333	1427
27.24167	1423
27.25000	1418
27.25833	1412
27.26667	1406
27.27500	1403
27.28333	1402
27.29167	1401
27.30000	1401
27.30833	1399
27.31667	1397
27.32500	1395
27.33333	1395
27.34167	1399
27.35000	1405
27.35833	1410
27.36667	1416
27.37500	1421
27.38333	1425
27.39167	1429
27.40000	1433
27.40833	1435
27.41667	1435
27.42500	1435
27.43333	1436
27.44167	1438
27.45000	1441
27.45833	1446
27.46667	1451
27.47500	1458
27.48333	1464
27.49167	1470
27.50000	1476
27.50833	1482
27.51667	1486
27.52500	1492
27.53333	1499
27.54167	1508
27.55000	1517
27.55833	1526
27.56667	1535
27.57500	1545
27.58333	1555
27.59167	1566
27.60000	1576
27.60833	1586
27.61667	1595
27.62500	1604
27.63333	1615
27.64167	1627
27.65000	1640
27.65833	1654
27.66667	1665
27.67500	1675
27.68333	1683
27.69167	1690
27.70000	1697
27.70833	1703
27.71667	1711
27.72500	1720
27.73333	1732
27.74167	1747
27.75000	1765
27.75833	1784
27.76667	1800
27.77500	1814
27.78333	1826
27.79167	1837
27.80000	1849
27.80833	1861
27.81667	1876
27.82500	1893
27.83333	1909
27.84167	1924
27.85000	1937
27.85833	1949
27.86667	1960
27.87500	1972
27.88333	1985
27.89167	1999
27.90000	2014
27.90833	2029
27.91667	2044
27.92500	2057
27.93333	2070
27.94167	2083
27.95000	2093
27.95833	2103
27.96667	2113
27.97500	2124
27.98333	2134
27.99167	2146
28.00000	2158
28.00833	2169
28.01667	2178
28.02500	2186
28.03333	2193
28.04167	2199
28.05000	2206
28.05833	2213
28.06667	2221
28.07500	2229
28.08333	2238
28.09167	2244
28.10000	2250
28.10833	2254
28.11667	2258
28.12500	2263
28.13333	2269
28.14167	2276
28.15000	2283
28.15833	2289
28.16667	2295
28.17500	2299
28.18333	2304
28.19167	2307
28.20000	2311
28.20833	2314
28.21667	2317
28.22500	2320
28.23333	2322
28.24167	2325
28.25000	2325
28.25833	2324
28.26667	2321
28.27500	2318
28.28333	2315
28.29167	2312
28.30000	2308
28.30833	2305
28.31667	2300
28.32500	2296
28.33333	2293
28.34167	2293
28.35000	2293
28.35833	2293
28.36667	2291
28.37500	2287
28.38333	2282
28.39167	2277
28.40000	2272
28.40833	2267
28.41667	2260
28.42500	2252
28.43333	2245
28.44167	2239
28.45000	2234
28.45833	2230
28.46667	2229
28.47500	2227
28.48333	2227
28.49167	2226
28.50000	2226
28.50833	2225
28.51667	2222
28.52500	2217
28.53333	2211
28.54167	2203
28.55000	2195
28.55833	2186
28.56667	2178
28.57500	2170
28.58333	2163
28.59167	2156
28.60000	2150
28.60833	2143
28.61667	2137
28.62500	2131
28.63333	2125
28.64167	2119
28.65000	2116
28.65833	2114
28.66667	2112
28.67500	2111
28.68333	2109
28.69167	2106
28.70000	2103
28.70833	2101
28.71667	2098
28.72500	2097
28.73333	2096
28.74167	2097
28.75000	2098
28.75833	2100
28.76667	2100
28.77500	2097
28.78333	2093
28.79167	2089
28.80000	2086
28.80833	2083
28.81667	2082
28.82500	2083
28.83333	2084
28.84167	2086
28.85000	2090
28.85833	2094
28.86667	2099
28.87500	2104
28.88333	2108
28.89167	2112
28.90000	2114
28.90833	2117
28.91667	2119
28.92500	2122
28.93333	2124
28.94167	2128
28.95000	2133
28.95833	2141
28.96667	2149
28.97500	2158
28.98333	2166
28.99167	2174
29.00000	2180
29.00833	2187
29.01667	2195
29.02500	2204
29.03333	2212
29.04167	2222
29.05000	2232
29.05833	2243
29.06667	2255
29.07500	2268
29.08333	2283
29.09167	2299
29.10000	2315
29.10833	2331
29.11667	2347
29.12500	2364
29.13333	2383
29.14167	2403
29.15000	2423
29.15833	2443
29.16667	2463
29.17500	2484
29.18333	2505
29.19167	2529
29.20000	2556
29.20833	2584
29.21667	2613
29.22500	2642
29.23333	2671
29.24167	2702
29.25000	2733
29.25833	2765
29.26667	2798
29.27500	2832
29.28333	2868
29.29167	2906
29.30000	2948
29.30833	2991
29.31667	3037
29.32500	3085
29.33333	3137
29.34167	3191
29.35000	3246
29.35833	3305
29.36667	3365
29.37500	3429
29.38333	3497
29.39167	3569
29.40000	3644
29.40833	3719
29.41667	3798
29.42500	3877
29.43333	3961
29.44167	4050
29.45000	4144
29.45833	4247
29.46667	4353
29.47500	4465
29.48333	4582
29.49167	4704
29.50000	4836
29.50833	4972
29.51667	5118
29.52500	5266
29.53333	5419
29.54167	5579
29.55000	5744
29.55833	5921
29.56667	6103
29.57500	6299
29.58333	6501
29.59167	6710
29.60000	6929
29.60833	7151
29.61667	7384
29.62500	7622
29.63333	7873
29.64167	8136
29.65000	8408
29.65833	8698
29.66667	8992
29.67500	9302
29.68333	9619
29.69167	9945
29.70000	10287
29.70833	10633
29.71667	11001
29.72500	11374
29.73333	11763
29.74167	12164
29.75000	12572
29.75833	13000
29.76667	13431
29.77500	13882
29.78333	14341
29.79167	14810
29.80000	15296
29.80833	15785
29.81667	16297
29.82500	16810
29.83333	17341
29.84167	17884
29.85000	18431
29.85833	19002
29.86667	19571
29.87500	20163
29.88333	20759
29.89167	21363
29.90000	21984
29.90833	22599
29.91667	23237
29.92500	23869
29.93333	24515
29.94167	25170
29.95000	25824
29.95833	26499
29.96667	27165
29.97500	27850
29.98333	28533
29.99167	29215
30.00000	29908
30.00833	30585
30.01667	31279
30.02500	31963
30.03333	32657
30.04167	33355
30.05000	34044
30.05833	34747
30.06667	35429
30.07500	36117
30.08333	36792
30.09167	37459
30.10000	38130
30.10833	38780
30.11667	39439
30.12500	40076
30.13333	40711
30.14167	41338
30.15000	41948
30.15833	42562
30.16667	43149
30.17500	43732
30.18333	44295
30.19167	44840
30.20000	45377
30.20833	45892
30.21667	46407
30.22500	46899
30.23333	47378
30.24167	47841
30.25000	48276
30.25833	48699
30.26667	49091
30.27500	49467
30.28333	49820
30.29167	50150
30.30000	50467
30.30833	50756
30.31667	51030
30.32500	51277
30.33333	51501
30.34167	51704
30.35000	51882
30.35833	52041
30.36667	52176
30.37500	52289
30.38333	52380
30.39167	52446
30.40000	52489
30.40833	52508
30.41667	52503
30.42500	52475
30.43333	52423
30.44167	52348
30.45000	52250
30.45833	52125
30.46667	51981
30.47500	51812
30.48333	51625
30.49167	51420
30.50000	51193
30.50833	50950
30.51667	50681
30.52500	50396
30.53333	50087
30.54167	49758
30.55000	49415
30.55833	49049
30.56667	48675
30.57500	48277
30.58333	47868
30.59167	47443
30.60000	46997
30.60833	46547
30.61667	46072
30.62500	45595
30.63333	45100
30.64167	44594
30.65000	44083
30.65833	43551
30.66667	43022
30.67500	42472
30.68333	41918
30.69167	41358
30.70000	40782
30.70833	40212
30.71667	39623
30.72500	39039
30.73333	38445
30.74167	37844
30.75000	37248
30.75833	36636
30.76667	36036
30.77500	35424
30.78333	34819
30.79167	34215
30.80000	33603
30.80833	33002
30.81667	32387
30.82500	31784
30.83333	31178
30.84167	30573
30.85000	29982
30.85833	29384
30.86667	28804
30.87500	28216
30.88333	27638
30.89167	27069
30.90000	26495
30.90833	25934
30.91667	25350
30.92500	24741
30.93333	24149
30.94167	23611
30.95000	23105
30.95833	22595
30.96667	22098
30.97500	21594
30.98333	21103
30.99167	20632
31.00000	20122
31.00833	19601
31.01667	19101
31.02500	18627
31.03333	18178
31.04167	17724
31.05000	17275
31.05833	16846
31.06667	16447
31.07500	16045
31.08333	15648
31.09167	15257
31.10000	14864
31.10833	14488
31.11667	14111
31.12500	13749
31.13333	13394
31.14167	13046
31.15000	12713
31.15833	12380
31.16667	12060
31.17500	11740
31.18333	11429
31.19167	11125
31.20000	10810
31.20833	10496
31.21667	10206
31.22500	9947
31.23333	9696
31.24167	9434
31.25000	9173
31.25833	8932
31.26667	8713
31.27500	8495
31.28333	8282
31.29167	8072
31.30000	7851
31.30833	7629
31.31667	7420
31.32500	7233
31.33333	7053
31.34167	6875
31.35000	6704
31.35833	6526
31.36667	6345
31.37500	6174
31.38333	6019
31.39167	5872
31.40000	5727
31.40833	5590
31.41667	5455
31.42500	5326
31.43333	5200
31.44167	5076
31.45000	4957
31.45833	4837
31.46667	4724
31.47500	4614
31.48333	4509
31.49167	4407
31.50000	4308
31.50833	4212
31.51667	4118
31.52500	4029
31.53333	3941
31.54167	3856
31.55000	3775
31.55833	3696
31.56667	3621
31.57500	3550
31.58333	3482
31.59167	3416
31.60000	3351
31.60833	3288
31.61667	3223
31.62500	3160
31.63333	3098
31.64167	3039
31.65000	2985
31.65833	2934
31.66667	2888
31.67500	2844
31.68333	2800
31.69167	2757
31.70000	2713
31.70833	2672
31.71667	2633
31.72500	2598
31.73333	2566
31.74167	2536
31.75000	2508
31.75833	2481
31.76667	2454
31.77500	2427
31.78333	2399
31.79167	2372
31.80000	2345
31.80833	2321
31.81667	2298
31.82500	2278
31.83333	2259
31.84167	2241
31.85000	2224
31.85833	2208
31.86667	2194
31.87500	2181
31.88333	2169
31.89167	2158
31.90000	2149
31.90833	2140
31.91667	2133
31.92500	2127
31.93333	2124
31.94167	2124
31.95000	2124
31.95833	2126
31.96667	2127
31.97500	2128
31.98333	2130
31.99167	2133
32.00000	2137
32.00833	2143
32.01667	2152
32.02500	2162
32.03333	2174
32.04167	2186
32.05000	2198
32.05833	2210
32.06667	2222
32.07500	2235
32.08333	2250
32.09167	2267
32.10000	2285
32.10833	2305
32.11667	2327
32.12500	2350
32.13333	2376
32.14167	2404
32.15000	2433
32.15833	2462
32.16667	2491
32.17500	2520
32.18333	2552
32.19167	2586
32.20000	2623
32.20833	2660
32.21667	2696
32.22500	2732
32.23333	2769
32.24167	2807
32.25000	2849
32.25833	2894
32.26667	2940
32.27500	2988
32.28333	3036
32.29167	3083
32.30000	3133
32.30833	3183
32.31667	3237
32.32500	3293
32.33333	3352
32.34167	3413
32.35000	3475
32.35833	3539
32.36667	3603
32.37500	3670
32.38333	3736
32.39167	3803
32.40000	3872
32.40833	3940
32.41667	4011
32.42500	4082
32.43333	4154
32.44167	4227
32.45000	4300
32.45833	4377
32.46667	4453
32.47500	4532
32.48333	4613
32.49167	4694
32.50000	4777
32.50833	4860
32.51667	4946
32.52500	5033
32.53333	5122
32.54167	5213
32.55000	5302
32.55833	5393
32.56667	5482
32.57500	5574
32.58333	5668
32.59167	5764
32.60000	5863
32.60833	5960
32.61667	6058
32.62500	6153
32.63333	6248
32.64167	6344
32.65000	6441
32.65833	6545
32.66667	6649
32.67500	6756
32.68333	6862
32.69167	6967
32.70000	7073
32.70833	7175
32.71667	7279
32.72500	7381
32.73333	7484
32.74167	7589
32.75000	7692
32.75833	7798
32.76667	7902
32.77500	8008
32.78333	8115
32.79167	8223
32.80000	8333
32.80833	8443
32.81667	8555
32.82500	8664
32.83333	8771
32.84167	8876
32.85000	8976
32.85833	9078
32.86667	9177
32.87500	9278
32.88333	9378
32.89167	9479
32.90000	9582
32.90833	9684
32.91667	9789
32.92500	9892
32.93333	9997
32.94167	10101
32.95000	10201
32.95833	10303
32.96667	10401
32.97500	10499
32.98333	10596
32.99167	10690
33.00000	10785
33.00833	10877
33.01667	10971
33.02500	11064
33.03333	11157
33.04167	11248
33.05000	11337
33.05833	11425
33.06667	11510
33.07500	11596
33.08333	11681
33.09167	11763
33.10000	11846
33.10833	11925
33.11667	12004
33.12500	12081
33.13333	12158
33.14167	12234
33.15000	12307
33.15833	12380
33.16667	12450
33.17500	12518
33.18333	12585
33.19167	12649
33.20000	12714
33.20833	12776
33.21667	12837
33.22500	12895
33.23333	12953
33.24167	13011
33.25000	13066
33.25833	13121
33.26667	13171
33.27500	13218
33.28333	13261
33.29167	13301
33.30000	13340
33.30833	13376
33.31667	13411
33.32500	13442
33.33333	13471
33.34167	13496
33.35000	13520
33.35833	13542
33.36667	13564
33.37500	13586
33.38333	13606
33.39167	13624
33.40000	13638
33.40833	13648
33.41667	13655
33.42500	13660
33.43333	13662
33.44167	13662
33.45000	13660
33.45833	13655
33.46667	13647
33.47500	13636
33.48333	13623
33.49167	13608
33.50000	13591
33.50833	13571
33.51667	13548
33.52500	13522
33.53333	13495
33.54167	13466
33.55000	13437
33.55833	13407
33.56667	13376
33.57500	13339
33.58333	13300
33.59167	13257
33.60000	13210
33.60833	13161
33.61667	13111
33.62500	13059
33.63333	13005
33.64167	12949
33.65000	12890
33.65833	12826
33.66667	12760
33.67500	12692
33.68333	12624
33.69167	12554
33.70000	12481
33.70833	12407
33.71667	12328
33.72500	12250
33.73333	12172
33.74167	12093
33.75000	12015
33.75833	11932
33.76667	11848
33.77500	11756
33.78333	11661
33.79167	11565
33.80000	11468
33.80833	11372
33.81667	11274
33.82500	11177
33.83333	11079
33.84167	10980
33.85000	10882
33.85833	10781
33.86667	10680
33.87500	10577
33.88333	10473
33.89167	10368
33.90000	10260
33.90833	10154
33.91667	10044
33.92500	9934
33.93333	9822
33.94167	9709
33.95000	9597
33.95833	9482
33.96667	9371
33.97500	9258
33.98333	9146
33.99167	9034
34.00000	8920
34.00833	8807
34.01667	8692
34.02500	8579
34.03333	8467
34.04167	8357
34.05000	8249
34.05833	8139
34.06667	8030
34.07500	7917
34.08333	7804
34.09167	7694
34.10000	7582
34.10833	7474
34.11667	7362
34.12500	7252
34.13333	7142
34.14167	7033
34.15000	6927
34.15833	6821
34.16667	6718
34.17500	6612
34.18333	6506
34.19167	6401
34.20000	6295
34.20833	6193
34.21667	6091
34.22500	5993
34.23333	5895
34.24167	5799
34.25000	5705
34.25833	5609
34.26667	5515
34.27500	5418
34.28333	5322
34.29167	5227
34.30000	5133
34.30833	5041
34.31667	4949
34.32500	4859
34.33333	4771
34.34167	4683
34.35000	4598
34.35833	4512
34.36667	4430
34.37500	4348
34.38333	4266
34.39167	4187
34.40000	4108
34.40833	4033
34.41667	3958
34.42500	3886
34.43333	3813
34.44167	3741
34.45000	3669
34.45833	3595
34.46667	3522
34.47500	3449
34.48333	3378
34.49167	3310
34.50000	3243
34.50833	3182
34.51667	3122
34.52500	3063
34.53333	3003
34.54167	2942
34.55000	2881
34.55833	2818
34.56667	2757
34.57500	2698
34.58333	2642
34.59167	2591
34.60000	2541
34.60833	2494
34.61667	2445
34.62500	2395
34.63333	2344
34.64167	2291
34.65000	2241
34.65833	2194
34.66667	2148
34.67500	2104
34.68333	2059
34.69167	2016
34.70000	1973
34.70833	1932
34.71667	1893
34.72500	1856
34.73333	1820
34.74167	1784
34.75000	1748
34.75833	1712
34.76667	1677
34.77500	1642
34.78333	1607
34.79167	1573
34.80000	1538
34.80833	1504
34.81667	1469
34.82500	1436
34.83333	1404
34.84167	1373
34.85000	1342
34.85833	1312
34.86667	1283
34.87500	1255
34.88333	1229
34.89167	1203
34.90000	1177
34.90833	1151
34.91667	1126
34.92500	1102
34.93333	1078
34.94167	1056
34.95000	1036
34.95833	1017
34.96667	999
34.97500	978
34.98333	956
34.99167	932
35.00000	906
35.00833	882
35.01667	859
35.02500	838
35.03333	817
35.04167	797
35.05000	778
35.05833	760
35.06667	744
35.07500	729
35.08333	714
35.09167	700
35.10000	684
35.10833	669
35.11667	654
35.12500	639
35.13333	625
35.14167	612
35.15000	599
35.15833	587
35.16667	576
35.17500	564
35.18333	553
35.19167	541
35.20000	528
35.20833	517
35.21667	505
35.22500	494
35.23333	484
35.24167	472
35.25000	461
35.25833	449
35.26667	439
35.27500	431
35.28333	424
35.29167	418
35.30000	411
35.30833	404
35.31667	396
35.32500	389
35.33333	381
35.34167	372
35.35000	364
35.35833	355
35.36667	347
35.37500	339
35.38333	331
35.39167	323
35.40000	314
35.40833	306
35.41667	298
35.42500	290
35.43333	283
35.44167	276
35.45000	268
35.45833	261
35.46667	254
35.47500	249
35.48333	245
35.49167	241
35.50000	237
35.50833	233
35.51667	229
35.52500	225
35.53333	221
35.54167	216
35.55000	211
35.55833	206
35.56667	200
35.57500	195
35.58333	190
35.59167	186
35.60000	181
35.60833	177
35.61667	174
35.62500	170
35.63333	167
35.64167	164
35.65000	160
35.65833	155
35.66667	149
35.67500	143
35.68333	139
35.69167	135
35.70000	131
35.70833	128
35.71667	125
35.72500	122
35.73333	119
35.74167	115
35.75000	111
35.75833	107
35.76667	103
35.77500	102
35.78333	101
35.79167	101
35.80000	99
35.80833	95
35.81667	91
35.82500	86
35.83333	81
35.84167	77
35.85000	74
35.85833	72
35.86667	70
35.87500	67
35.88333	64
35.89167	62
35.90000	61
35.90833	60
35.91667	59
35.92500	57
35.93333	53
35.94167	48
35.95000	43
35.95833	39
35.96667	35
35.97500	33
35.98333	32
35.99167	32
36.00000	31
36.00833	30
36.01667	27
36.02500	24
36.03333	21
36.04167	18
36.05000	16
36.05833	14
36.06667	12
36.07500	10
36.08333	6
36.09167	3
36.10000	0
36.10833	-1
36.11667	-1
36.12500	-1
36.13333	-1
36.14167	-2
36.15000	-4
36.15833	-5
36.16667	-7
36.17500	-7
36.18333	-7
36.19167	-7
36.20000	-8
36.20833	-10
36.21667	-11
36.22500	-11
36.23333	-12
36.24167	-14
36.25000	-16
36.25833	-19
36.26667	-22
36.27500	-24
36.28333	-26
36.29167	-27
36.30000	-28
36.30833	-28
36.31667	-28
36.32500	-29
36.33333	-30
36.34167	-30
36.35000	-30
36.35833	-29
36.36667	-28
36.37500	-28
36.38333	-30
36.39167	-33
36.40000	-36
36.40833	-38
36.41667	-41
36.42500	-45
36.43333	-50
36.44167	-54
36.45000	-58
36.45833	-60
36.46667	-60
36.47500	-60
36.48333	-59
36.49167	-60
36.50000	-61
36.50833	-62
36.51667	-61
36.52500	-59
36.53333	-57
36.54167	-58
36.55000	-60
36.55833	-63
36.56667	-66
36.57500	-68
36.58333	-68
36.59167	-68
36.60000	-69
36.60833	-71
36.61667	-72
36.62500	-72
36.63333	-72
36.64167	-72
36.65000	-73
36.65833	-73
36.66667	-73
36.67500	-72
36.68333	-70
36.69167	-69
36.70000	-71
36.70833	-73
36.71667	-77
36.72500	-82
36.73333	-87
36.74167	-91
36.75000	-94
36.75833	-94
36.76667	-93
36.77500	-91
36.78333	-88
36.79167	-87
36.80000	-87
36.80833	-87
36.81667	-86
36.82500	-85
36.83333	-84
36.84167	-84
36.85000	-84
36.85833	-84
36.86667	-84
36.87500	-85
36.88333	-86
36.89167	-88
36.90000	-90
36.90833	-92
36.91667	-91
36.92500	-90
36.93333	-88
36.94167	-88
36.95000	-87
36.95833	-85
36.96667	-83
36.97500	-81
36.98333	-82
36.99167	-84
37.00000	-88
37.00833	-92
37.01667	-96
37.02500	-98
37.03333	-100
37.04167	-100
37.05000	-99
37.05833	-97
37.06667	-94
37.07500	-92
37.08333	-90
37.09167	-90
37.10000	-91
37.10833	-92
37.11667	-94
37.12500	-97
37.13333	-99
37.14167	-101
37.15000	-102
37.15833	-102
37.16667	-102
37.17500	-103
37.18333	-104
37.19167	-105
37.20000	-104
37.20833	-103
37.21667	-100
37.22500	-99
37.23333	-99
37.24167	-101
37.25000	-104
37.25833	-106
37.26667	-108
37.27500	-109
37.28333	-108
37.29167	-109
37.30000	-111
37.30833	-113
37.31667	-115
37.32500	-116
37.33333	-115
37.34167	-113
37.35000	-111
37.35833	-109
37.36667	-109
37.37500	-111
37.38333	-113
37.39167	-116
37.40000	-119
37.40833	-121
37.41667	-121
37.42500	-122
37.43333	-122
37.44167	-123
37.45000	-123
37.45833	-122
37.46667	-119
37.47500	-117
37.48333	-115
37.49167	-115
37.50000	-117
37.50833	-119
37.51667	-121
37.52500	-123
37.53333	-125
37.54167	-125
37.55000	-124
37.55833	-122
37.56667	-119
37.57500	-117
37.58333	-116
37.59167	-116
37.60000	-116
37.60833	-118
37.61667	-123
37.62500	-127
37.63333	-130
37.64167	-131
37.65000	-129
37.65833	-125
37.66667	-121
37.67500	-120
37.68333	-121
37.69167	-122
37.70000	-122
37.70833	-122
37.71667	-122
37.72500	-123
37.73333	-125
37.74167	-126
37.75000	-128
37.75833	-128
37.76667	-127
37.77500	-127
37.78333	-126
37.79167	-125
37.80000	-124
37.80833	-124
37.81667	-123
37.82500	-123
37.83333	-124
37.84167	-125
37.85000	-127
37.85833	-128
37.86667	-128
37.87500	-129
37.88333	-130
37.89167	-130
37.90000	-131
37.90833	-131
37.91667	-131
37.92500	-130
37.93333	-130
37.94167	-130
37.95000	-129
37.95833	-129
37.96667	-128
37.97500	-127
37.98333	-125
37.99167	-124
38.00000	-123
38.00833	-123
38.01667	-123
38.02500	-124
38.03333	-126
38.04167	-128
38.05000	-129
38.05833	-129
38.06667	-129
38.07500	-127
38.08333	-125
38.09167	-125
38.10000	-126
38.10833	-127
38.11667	-129
38.12500	-131
38.13333	-131
38.14167	-130
38.15000	-130
38.15833	-132
38.16667	-134
38.17500	-136
38.18333	-137
38.19167	-137
38.20000	-135
38.20833	-132
38.21667	-130
38.22500	-128
38.23333	-125
38.24167	-122
38.25000	-121
38.25833	-120
38.26667	-121
38.27500	-122
38.28333	-124
38.29167	-124
38.30000	-122
38.30833	-120
38.31667	-117
38.32500	-116
38.33333	-116
38.34167	-117
38.35000	-117
38.35833	-117
38.36667	-116
38.37500	-113
38.38333	-110
38.39167	-107
38.40000	-104
38.40833	-102
38.41667	-99
38.42500	-98
38.43333	-96
38.44167	-97
38.45000	-98
38.45833	-100
38.46667	-102
38.47500	-103
38.48333	-104
38.49167	-105
38.50000	-107
38.50833	-107
38.51667	-107
38.52500	-105
38.53333	-104
38.54167	-103
38.55000	-104
38.55833	-106
38.56667	-107
38.57500	-106
38.58333	-102
38.59167	-96
38.60000	-88
38.60833	-83
38.61667	-80
38.62500	-81
38.63333	-82
38.64167	-84
38.65000	-85
38.65833	-83
38.66667	-80
38.67500	-77
38.68333	-74
38.69167	-72
38.70000	-70
38.70833	-68
38.71667	-67
38.72500	-67
38.73333	-68
38.74167	-71
38.75000	-74
38.75833	-77
38.76667	-77
38.77500	-74
38.78333	-67
38.79167	-59
38.80000	-52
38.80833	-47
38.81667	-44
38.82500	-42
38.83333	-41
38.84167	-41
38.85000	-42
38.85833	-42
38.86667	-40
38.87500	-39
38.88333	-37
38.89167	-36
38.90000	-35
38.90833	-33
38.91667	-30
38.92500	-27
38.93333	-23
38.94167	-18
38.95000	-13
38.95833	-7
38.96667	-2
38.97500	2
38.98333	4
38.99167	5
39.00000	5
39.00833	4
39.01667	4
39.02500	4
39.03333	4
39.04167	7
39.05000	9
39.05833	12
39.06667	15
39.07500	18
39.08333	22
39.09167	26
39.10000	28
39.10833	29
39.11667	28
39.12500	27
39.13333	27
39.14167	29
39.15000	33
39.15833	38
39.16667	42
39.17500	44
39.18333	44
39.19167	43
39.20000	42
39.20833	41
39.21667	42
39.22500	44
39.23333	46
39.24167	47
39.25000	50
39.25833	53
39.26667	56
39.27500	57
39.28333	56
39.29167	53
39.30000	50
39.30833	48
39.31667	48
39.32500	49
39.33333	52
39.34167	54
39.35000	55
39.35833	54
39.36667	52
39.37500	51
39.38333	52
39.39167	54
39.40000	55
39.40833	57
39.41667	57
39.42500	57
39.43333	56
39.44167	55
39.45000	53
39.45833	51
39.46667	51
39.47500	52
39.48333	54
39.49167	56
39.50000	57
39.50833	55
39.51667	53
39.52500	51
39.53333	49
39.54167	49
39.55000	49
39.55833	50
39.56667	51
39.57500	50
39.58333	49
39.59167	48
39.60000	46
39.60833	45
39.61667	44
39.62500	42
39.63333	40
39.64167	37
39.65000	35
39.65833	34
39.66667	34
39.67500	34
39.68333	34
39.69167	34
39.70000	33
39.70833	32
39.71667	30
39.72500	28
39.73333	26
39.74167	24
39.75000	20
39.75833	15
39.76667	11
39.77500	6
39.78333	4
39.79167	3
39.80000	5
39.80833	7
39.81667	9
39.82500	11
39.83333	12
39.84167	13
39.85000	14
39.85833	14
39.86667	13
39.87500	12
39.88333	12
39.89167	12
39.90000	13
39.90833	13
39.91667	13
39.92500	12
39.93333	10
39.94167	7
39.95000	6
39.95833	4
39.96667	2
39.97500	1
39.98333	-0
39.99167	0
40.00000	3
40.00833	6
40.01667	10
40.02500	12
40.03333	14
40.04167	14
40.05000	15
40.05833	16
40.06667	16
40.07500	14
40.08333	11
40.09167	8
40.10000	7
40.10833	8
40.11667	9
40.12500	11
40.13333	10
40.14167	8
40.15000	6
40.15833	4
40.16667	5
40.17500	6
40.18333	8
40.19167	10
40.20000	13
40.20833	15
40.21667	15
40.22500	15
40.23333	14
40.24167	13
40.25000	13
40.25833	13
40.26667	15
40.27500	16
40.28333	17
40.29167	17
40.30000	16
40.30833	15
40.31667	15
40.32500	16
40.33333	18
40.34167	22
40.35000	26
40.35833	28
40.36667	30
40.37500	32
40.38333	34
40.39167	38
40.40000	43
40.40833	50
40.41667	56
40.42500	62
40.43333	66
40.44167	70
40.45000	73
40.45833	78
40.46667	84
40.47500	91
40.48333	99
40.49167	106
40.50000	113
40.50833	121
40.51667	129
40.52500	139
40.53333	150
40.54167	162
40.55000	174
40.55833	187
40.56667	200
40.57500	215
40.58333	231
40.59167	249
40.60000	268
40.60833	287
40.61667	307
40.62500	326
40.63333	345
40.64167	366
40.65000	387
40.65833	411
40.66667	437
40.67500	466
40.68333	499
40.69167	534
40.70000	573
40.70833	613
40.71667	654
40.72500	695
40.73333	738
40.74167	782
40.75000	829
40.75833	881
40.76667	935
40.77500	994
40.78333	1056
40.79167	1120
40.80000	1186
40.80833	1254
40.81667	1327
40.82500	1403
40.83333	1485
40.84167	1572
40.85000	1660
40.85833	1754
40.86667	1849
40.87500	1951
40.88333	2056
40.89167	2166
40.90000	2282
40.90833	2401
40.91667	2527
40.92500	2656
40.93333	2789
40.94167	2929
40.95000	3071
40.95833	3223
40.96667	3377
40.97500	3540
40.98333	3709
40.99167	3881
41.00000	4060
41.00833	4240
41.01667	4430
41.02500	4622
41.03333	4823
41.04167	5032
41.05000	5242
41.05833	5462
41.06667	5683
41.07500	5915
41.08333	6152
41.09167	6396
41.10000	6652
41.10833	6906
41.11667	7170
41.12500	7433
41.13333	7700
41.14167	7973
41.15000	8245
41.15833	8528
41.16667	8810
41.17500	9100
41.18333	9393
41.19167	9686
41.20000	9988
41.20833	10286
41.21667	10594
41.22500	10899
41.23333	11209
41.24167	11523
41.25000	11834
41.25833	12153
41.26667	12466
41.27500	12785
41.28333	13103
41.29167	13420
41.30000	13743
41.30833	14057
41.31667	14377
41.32500	14691
41.33333	15005
41.34167	15320
41.35000	15627
41.35833	15938
41.36667	16238
41.37500	16539
41.38333	16834
41.39167	17123
41.40000	17413
41.40833	17692
41.41667	17972
41.42500	18243
41.43333	18511
41.44167	18776
41.45000	19032
41.45833	19288
41.46667	19533
41.47500	19775
41.48333	20008
41.49167	20231
41.50000	20448
41.50833	20651
41.51667	20851
41.52500	21041
41.53333	21226
41.54167	21407
41.55000	21576
41.55833	21740
41.56667	21891
41.57500	22032
41.58333	22161
41.59167	22279
41.60000	22390
41.60833	22490
41.61667	22583
41.62500	22667
41.63333	22742
41.64167	22809
41.65000	22866
41.65833	22913
41.66667	22951
41.67500	22979
41.68333	23000
41.69167	23013
41.70000	23017
41.70833	23010
41.71667	22990
41.72500	22958
41.73333	22914
41.74167	22859
41.75000	22796
41.75833	22723
41.76667	22643
41.77500	22553
41.78333	22454
41.79167	22347
41.80000	22230
41.80833	22107
41.81667	21973
41.82500	21833
41.83333	21684
41.84167	21526
41.85000	21363
41.85833	21189
41.86667	21012
41.87500	20826
41.88333	20633
41.89167	20433
41.90000	20222
41.90833	20008
41.91667	19783
41.92500	19555
41.93333	19319
41.94167	19073
41.95000	18825
41.95833	18566
41.96667	18308
41.97500	18046
41.98333	17784
41.99167	17521
42.00000	17250
42.00833	16981
42.01667	16699
42.02500	16417
42.03333	16129
42.04167	15838
42.05000	15552
42.05833	15260
42.06667	14974
42.07500	14682
42.08333	14391
42.09167	14101
42.10000	13806
42.10833	13519
42.11667	13226
42.12500	12937
42.13333	12644
42.14167	12348
42.15000	12059
42.15833	11766
42.16667	11482
42.17500	11199
42.18333	10919
42.19167	10641
42.20000	10360
42.20833	10086
42.21667	9808
42.22500	9537
42.23333	9272
42.24167	9009
42.25000	8758
42.25833	8505
42.26667	8262
42.27500	8020
42.28333	7782
42.29167	7550
42.30000	7316
42.30833	7090
42.31667	6862
42.32500	6641
42.33333	6425
42.34167	6214
42.35000	6012
42.35833	5812
42.36667	5620
42.37500	5428
42.38333	5241
42.39167	5060
42.40000	4879
42.40833	4707
42.41667	4536
42.42500	4374
42.43333	4216
42.44167	4063
42.45000	3915
42.45833	3767
42.46667	3626
42.47500	3488
42.48333	3355
42.49167	3229
42.50000	3106
42.50833	2989
42.51667	2872
42.52500	2758
42.53333	2648
42.54167	2541
42.55000	2440
42.55833	2343
42.56667	2251
42.57500	2162
42.58333	2076
42.59167	1993
42.60000	1912
42.60833	1836
42.61667	1763
42.62500	1694
42.63333	1627
42.64167	1562
42.65000	1501
42.65833	1441
42.66667	1384
42.67500	1329
42.68333	1274
42.69167	1222
42.70000	1170
42.70833	1121
42.71667	1072
42.72500	1026
42.73333	982
42.74167	940
42.75000	900
42.75833	861
42.76667	824
42.77500	787
42.78333	753
42.79167	720
42.80000	690
42.80833	661
42.81667	635
42.82500	611
42.83333	587
42.84167	564
42.85000	543
42.85833	523
42.86667	503
42.87500	481
42.88333	458
42.89167	433
42.90000	409
42.90833	388
42.91667	369
42.92500	353
42.93333	338
42.94167	325
42.95000	312
42.95833	299
42.96667	286
42.97500	272
42.98333	259
42.99167	246
43.00000	233
43.00833	220
43.01667	209
43.02500	198
43.03333	189
43.04167	180
43.05000	172
43.05833	163
43.06667	155
43.07500	149
43.08333	143
43.09167	138
43.10000	132
43.10833	124
43.11667	115
43.12500	108
43.13333	101
43.14167	96
43.15000	92
43.15833	88
43.16667	83
43.17500	77
43.18333	71
43.19167	65
43.20000	58
43.20833	52
43.21667	48
43.22500	45
43.23333	41
43.24167	36
43.25000	30
43.25833	22
43.26667	16
43.27500	12
43.28333	10
43.29167	9
43.30000	10
43.30833	11
43.31667	9
43.32500	6
43.33333	3
43.34167	-2
43.35000	-6
43.35833	-8
43.36667	-10
43.37500	-11
43.38333	-14
43.39167	-19
43.40000	-25
43.40833	-30
43.41667	-35
43.42500	-39
43.43333	-41
43.44167	-41
43.45000	-41
43.45833	-42
43.46667	-44
43.47500	-46
43.48333	-49
43.49167	-52
43.50000	-55
43.50833	-58
43.51667	-59
43.52500	-60
43.53333	-60
43.54167	-59
43.55000	-59
43.55833	-61
43.56667	-64
43.57500	-68
43.58333	-73
43.59167	-75
43.60000	-75
43.60833	-73
43.61667	-68
43.62500	-64
43.63333	-63
43.64167	-65
43.65000	-68
43.65833	-72
43.66667	-75
43.67500	-78
43.68333	-80
43.69167	-81
43.70000	-82
43.70833	-83
43.71667	-83
43.72500	-83
43.73333	-83
43.74167	-83
43.75000	-85
43.75833	-86
43.76667	-88
43.77500	-89
43.78333	-90
43.79167	-90
43.80000	-89
43.80833	-88
43.81667	-87
43.82500	-85
43.83333	-83
43.84167	-82
43.85000	-82
43.85833	-82
43.86667	-84
43.87500	-87
43.88333	-89
43.89167	-91
43.90000	-92
43.90833	-94
43.91667	-95
43.92500	-97
43.93333	-99
43.94167	-100
43.95000	-101
43.95833	-100
43.96667	-98
43.97500	-97
43.98333	-96
43.99167	-95
44.00000	-95
44.00833	-96
44.01667	-98
44.02500	-99
44.03333	-101
44.04167	-102
44.05000	-103
44.05833	-103
44.06667	-102
44.07500	-101
44.08333	-101
44.09167	-103
44.10000	-105
44.10833	-109
44.11667	-114
44.12500	-119
44.13333	-121
44.14167	-122
44.15000	-121
44.15833	-120
44.16667	-120
44.17500	-120
44.18333	-121
44.19167	-122
44.20000	-122
44.20833	-121
44.21667	-120
44.22500	-119
44.23333	-119
44.24167	-118
44.25000	-118
44.25833	-118
44.26667	-120
44.27500	-120
44.28333	-121
44.29167	-122
44.30000	-122
44.30833	-122
44.31667	-123
44.32500	-125
44.33333	-128
44.34167	-132
44.35000	-135
44.35833	-137
44.36667	-138
44.37500	-137
44.38333	-134
44.39167	-129
44.40000	-124
44.40833	-118
44.41667	-112
44.42500	-108
44.43333	-106
44.44167	-108
44.45000	-110
44.45833	-114
44.46667	-117
44.47500	-118
44.48333	-117
44.49167	-116
44.50000	-115
44.50833	-113
44.51667	-112
44.52500	-109
44.53333	-107
44.54167	-105
44.55000	-105
44.55833	-107
44.56667	-110
44.57500	-114
44.58333	-117
44.59167	-120
44.60000	-120
44.60833	-119
44.61667	-118
44.62500	-117
44.63333	-116
44.64167	-114
44.65000	-111
44.65833	-108
44.66667	-104
44.67500	-99
44.68333	-96
44.69167	-95
44.70000	-96
44.70833	-98
44.71667	-100
44.72500	-101
44.73333	-101
44.74167	-99
44.75000	-96
44.75833	-93
44.76667	-89
44.77500	-85
44.78333	-80
44.79167	-76
44.80000	-74
44.80833	-74
44.81667	-75
44.82500	-75
44.83333	-73
44.84167	-70
44.85000	-68
44.85833	-67
44.86667	-68
44.87500	-69
44.88333	-70
44.89167	-69
44.90000	-66
44.90833	-62
44.91667	-56
44.92500	-50
44.93333	-44
44.94167	-38
44.95000	-34
44.95833	-32
44.96667	-32
44.97500	-31
44.98333	-31
44.99167	-29
45.00000	-26
45.00833	-24
45.01667	-22
45.02500	-21
45.03333	-19
45.04167	-16
45.05000	-13
45.05833	-10
45.06667	-6
45.07500	-2
45.08333	3
45.09167	7
45.10000	11
45.10833	15
45.11667	19
45.12500	24
45.13333	29
45.14167	34
45.15000	38
45.15833	39
45.16667	39
45.17500	39
45.18333	39
45.19167	41
45.20000	43
45.20833	45
45.21667	46
45.22500	46
45.23333	48
45.24167	52
45.25000	56
45.25833	61
45.26667	66
45.27500	69
45.28333	73
45.29167	77
45.30000	81
45.30833	87
45.31667	92
45.32500	97
45.33333	100
45.34167	101
45.35000	101
45.35833	99
45.36667	99
45.37500	100
45.38333	102
45.39167	105
45.40000	106
45.40833	106
45.41667	105
45.42500	104
45.43333	104
45.44167	106
45.45000	109
45.45833	110
45.46667	112
45.47500	112
45.48333	113
45.49167	113
45.50000	115
45.50833	117
45.51667	118
45.52500	119
45.53333	122
45.54167	125
45.55000	128
45.55833	129
45.56667	129
45.57500	128
45.58333	125
45.59167	124
45.60000	124
45.60833	125
45.61667	128
45.62500	132
45.63333	135
45.64167	138
45.65000	140
45.65833	141
45.66667	142
45.67500	141
45.68333	140
45.69167	139
45.70000	137
45.70833	135
45.71667	131
45.72500	128
45.73333	124
45.74167	120
45.75000	117
45.75833	114
45.76667	112
45.77500	110
45.78333	109
45.79167	109
45.80000	110
45.80833	112
45.81667	115
45.82500	116
45.83333	116
45.84167	114
45.85000	111
45.85833	107
45.86667	105
45.87500	103
45.88333	103
45.89167	103
45.90000	101
45.90833	99
45.91667	96
45.92500	94
45.93333	91
45.94167	89
45.95000	86
45.95833	83
45.96667	79
45.97500	76
45.98333	72
45.99167	69
46.00000	66
46.00833	63
46.01667	58
46.02500	53
46.03333	46
46.04167	39
46.05000	35
46.05833	33
46.06667	33
46.07500	34
46.08333	35
46.09167	35
46.10000	33
46.10833	29
46.11667	24
46.12500	19
46.13333	13
46.14167	7
46.15000	3
46.15833	-1
46.16667	-5
46.17500	-9
46.18333	-13
46.19167	-17
46.20000	-19
46.20833	-20
46.21667	-20
46.22500	-20
46.23333	-21
46.24167	-24
46.25000	-27
46.25833	-31
46.26667	-36
46.27500	-41
46.28333	-47
46.29167	-51
46.30000	-54
46.30833	-55
46.31667	-54
46.32500	-52
46.33333	-52
46.34167	-55
46.35000	-59
46.35833	-64
46.36667	-69
46.37500	-72
46.38333	-74
46.39167	-76
46.40000	-80
46.40833	-84
46.41667	-87
46.42500	-90
46.43333	-91
46.44167	-92
46.45000	-94
46.45833	-98
46.46667	-102
46.47500	-108
46.48333	-113
46.49167	-119
46.50000	-124
46.50833	-128
46.51667	-132
46.52500	-135
46.53333	-137
46.54167	-138
46.55000	-138
46.55833	-140
46.56667	-142
46.57500	-145
46.58333	-150
46.59167	-154
46.60000	-155
46.60833	-154
46.61667	-153
46.62500	-151
46.63333	-151
46.64167	-152
46.65000	-154
46.65833	-157
46.66667	-160
46.67500	-163
46.68333	-165
46.69167	-168
46.70000	-170
46.70833	-173
46.71667	-174
46.72500	-176
46.73333	-179
46.74167	-183
46.75000	-186
46.75833	-187
46.76667	-188
46.77500	-187
46.78333	-187
46.79167	-188
46.80000	-190
46.80833	-193
46.81667	-194
46.82500	-194
46.83333	-192
46.84167	-191
46.85000	-191
46.85833	-193
46.86667	-196
46.87500	-198
46.88333	-199
46.89167	-200
46.90000	-199
46.90833	-199
46.91667	-200
46.92500	-202
46.93333	-204
46.94167	-204
46.95000	-203
46.95833	-201
46.96667	-200
46.97500	-199
46.98333	-199
46.99167	-200
47.00000	-200
47.00833	-199
47.01667	-197
47.02500	-195
47.03333	-195
47.04167	-198
47.05000	-203
47.05833	-208
47.06667	-213
47.07500	-217
47.08333	-220
47.09167	-223
47.10000	-226
47.10833	-227
47.11667	-225
47.12500	-221
47.13333	-218
47.14167	-216
47.15000	-215
47.15833	-216
47.16667	-219
47.17500	-220
47.18333	-220
47.19167	-219
47.20000	-216
47.20833	-213
47.21667	-212
47.22500	-212
47.23333	-213
47.24167	-216
47.25000	-218
47.25833	-221
47.26667	-224
47.27500	-225
47.28333	-226
47.29167	-224
47.30000	-222
47.30833	-220
47.31667	-219
47.32500	-219
47.33333	-219
47.34167	-218
47.35000	-216
47.35833	-211
47.36667	-207
47.37500	-205
47.38333	-204
47.39167	-203
47.40000	-203
47.40833	-203
47.41667	-203
47.42500	-205
47.43333	-207
47.44167	-207
47.45000	-206
47.45833	-204
47.46667	-200
47.47500	-196
47.48333	-193
47.49167	-191
47.50000	-189
47.50833	-187
47.51667	-184
47.52500	-181
47.53333	-178
47.54167	-176
47.55000	-175
47.55833	-176
47.56667	-176
47.57500	-176
47.58333	-175
47.59167	-172
47.60000	-168
47.60833	-164
47.61667	-159
47.62500	-153
47.63333	-147
47.64167	-141
47.65000	-138
47.65833	-139
47.66667	-140
47.67500	-142
47.68333	-142
47.69167	-138
47.70000	-130
47.70833	-122
47.71667	-114
47.72500	-108
47.73333	-106
47.74167	-105
47.75000	-106
47.75833	-105
47.76667	-104
47.77500	-101
47.78333	-98
47.79167	-94
47.80000	-90
47.80833	-86
47.81667	-80
47.82500	-74
47.83333	-68
47.84167	-61
47.85000	-55
47.85833	-51
47.86667	-48
47.87500	-47
47.88333	-47
47.89167	-46
47.90000	-43
47.90833	-37
47.91667	-30
47.92500	-23
47.93333	-16
47.94167	-9
47.95000	-3
47.95833	3
47.96667	8
47.97500	13
47.98333	18
47.99167	21
48.00000	25
48.00833	28
48.01667	31
48.02500	35
48.03333	39
48.04167	44
48.05000	49
48.05833	54
48.06667	59
48.07500	65
48.08333	71
48.09167	76
48.10000	80
48.10833	84
48.11667	90
48.12500	96
48.13333	101
48.14167	106
48.15000	110
48.15833	114
48.16667	119
48.17500	124
48.18333	129
48.19167	133
48.20000	136
48.20833	139
48.21667	142
48.22500	145
48.23333	149
48.24167	155
48.25000	161
48.25833	166
48.26667	170
48.27500	172
48.28333	174
48.29167	176
48.30000	178
48.30833	182
48.31667	186
48.32500	191
48.33333	195
48.34167	199
48.35000	202
48.35833	203
48.36667	203
48.37500	203
48.38333	204
48.39167	206
48.40000	210
48.40833	214
48.41667	218
48.42500	223
48.43333	228
48.44167	234
48.45000	238
48.45833	240
48.46667	240
48.47500	237
48.48333	234
48.49167	232
48.50000	231
48.50833	232
48.51667	236
48.52500	240
48.53333	243
48.54167	246
48.55000	247
48.55833	245
48.56667	242
48.57500	240
48.58333	238
48.59167	238
48.60000	241
48.60833	243
48.61667	245
48.62500	246
48.63333	245
48.64167	243
48.65000	241
48.65833	239
48.66667	236
48.67500	234
48.68333	233
48.69167	231
48.70000	230
48.70833	228
48.71667	226
48.72500	224
48.73333	221
48.74167	219
48.75000	217
48.75833	216
48.76667	214
48.77500	213
48.78333	212
48.79167	212
48.80000	212
48.80833	213
48.81667	213
48.82500	211
48.83333	208
48.84167	204
48.85000	200
48.85833	198
48.86667	196
48.87500	192
48.88333	186
48.89167	179
48.90000	172
48.90833	165
48.91667	161
48.92500	157
48.93333	154
48.94167	151
48.95000	149
48.95833	147
48.96667	145
48.97500	145
48.98333	145
48.99167	145
49.00000	146
49.00833	146
49.01667	144
49.02500	139
49.03333	133
49.04167	126
49.05000	119
49.05833	112
49.06667	106
49.07500	101
49.08333	96
49.09167	91
49.10000	87
49.10833	85
49.11667	83
49.12500	83
49.13333	82
49.14167	80
49.15000	75
49.15833	69
49.16667	63
49.17500	59
49.18333	56
49.19167	53
49.20000	52
49.20833	48
49.21667	43
49.22500	37
49.23333	30
49.24167	23
49.25000	18
49.25833	15
49.26667	13
49.27500	12
49.28333	12
49.29167	10
49.30000	8
49.30833	5
49.31667	2
49.32500	-2
49.33333	-7
49.34167	-11
49.35000	-17
49.35833	-23
49.36667	-28
49.37500	-32
49.38333	-36
49.39167	-40
49.40000	-43
49.40833	-46
49.41667	-49
49.42500	-51
49.43333	-53
49.44167	-55
49.45000	-57
49.45833	-60
49.46667	-63
49.47500	-65
49.48333	-65
49.49167	-65
49.50000	-65
49.50833	-65
49.51667	-68
49.52500	-73
49.53333	-79
49.54167	-85
49.55000	-89
49.55833	-91
49.56667	-92
49.57500	-91
49.58333	-89
49.59167	-87
49.60000	-85
49.60833	-85
49.61667	-89
49.62500	-94
49.63333	-99
49.64167	-104
49.65000	-108
49.65833	-112
49.66667	-115
49.67500	-119
49.68333	-122
49.69167	-126
49.70000	-128
49.70833	-130
49.71667	-130
49.72500	-130
49.73333	-131
49.74167	-133
49.75000	-136
49.75833	-140
49.76667	-144
49.77500	-146
49.78333	-147
49.79167	-146
49.80000	-144
49.80833	-143
49.81667	-144
49.82500	-146
49.83333	-149
49.84167	-151
49.85000	-153
49.85833	-153
49.86667	-152
49.87500	-153
49.88333	-154
49.89167	-155
49.90000	-156
49.90833	-157
49.91667	-159
49.92500	-162
49.93333	-166
49.94167	-168
49.95000	-170
49.95833	-170
49.96667	-169
49.97500	-170
49.98333	-171
49.99167	-173
50.00000	-176
50.00833	-178
50.01667	-180
50.02500	-182
50.03333	-182
50.04167	-182
50.05000	-180
50.05833	-179
50.06667	-180
50.07500	-182
50.08333	-187
50.09167	-192
50.10000	-196
50.10833	-200
50.11667	-202
50.12500	-202
50.13333	-202
50.14167	-202
50.15000	-202
50.15833	-201
50.16667	-199
50.17500	-197
50.18333	-195
50.19167	-194
50.20000	-194
50.20833	-196
50.21667	-200
50.22500	-204
50.23333	-208
50.24167	-211
50.25000	-212
50.25833	-210
50.26667	-209
50.27500	-209
50.28333	-212
50.29167	-216
50.30000	-220
50.30833	-224
50.31667	-226
50.32500	-227
50.33333	-226
50.34167	-224
50.35000	-222
50.35833	-220
50.36667	-219
50.37500	-219
50.38333	-218
50.39167	-217
50.40000	-215
50.40833	-214
50.41667	-215
50.42500	-217
50.43333	-219
50.44167	-221
50.45000	-223
50.45833	-225
50.46667	-227
50.47500	-230
50.48333	-231
50.49167	-232
50.50000	-231
50.50833	-230
50.51667	-228
50.52500	-228
50.53333	-228
50.54167	-229
50.55000	-230
50.55833	-230
50.56667	-230
50.57500	-231
50.58333	-233
50.59167	-235
50.60000	-238
50.60833	-241
50.61667	-242
50.62500	-242
50.63333	-241
50.64167	-239
50.65000	-237
50.65833	-234
50.66667	-231
50.67500	-229
50.68333	-228
50.69167	-228
50.70000	-228
50.70833	-227
50.71667	-228
50.72500	-230
50.73333	-234
50.74167	-238
50.75000	-242
50.75833	-245
50.76667	-246
50.77500	-247
50.78333	-248
50.79167	-250
50.80000	-253
50.80833	-256
50.81667	-257
50.82500	-257
50.83333	-255
50.84167	-254
50.85000	-252
50.85833	-252
50.86667	-253
50.87500	-253
50.88333	-253
50.89167	-252
50.90000	-250
50.90833	-250
50.91667	-252
50.92500	-255
50.93333	-258
50.94167	-261
50.95000	-262
50.95833	-261
50.96667	-259
50.97500	-257
50.98333	-256
50.99167	-255
51.00000	-257
51.00833	-259
51.01667	-262
51.02500	-266
51.03333	-268
51.04167	-269
51.05000	-267
51.05833	-262
51.06667	-258
51.07500	-255
51.08333	-254
51.09167	-253
51.10000	-254
51.10833	-255
51.11667	-257
51.12500	-259
51.13333	-261
51.14167	-262
51.15000	-262
51.15833	-260
51.16667	-258
51.17500	-258
51.18333	-259
51.19167	-261
51.20000	-261
51.20833	-260
51.21667	-258
51.22500	-257
51.23333	-256
51.24167	-257
51.25000	-258
51.25833	-261
51.26667	-263
51.27500	-266
51.28333	-268
51.29167	-269
51.30000	-268
51.30833	-268
51.31667	-268
51.32500	-270
51.33333	-273
51.34167	-276
51.35000	-278
51.35833	-279
51.36667	-278
51.37500	-277
51.38333	-275
51.39167	-272
51.40000	-269
51.40833	-265
51.41667	-261
51.42500	-257
51.43333	-255
51.44167	-256
51.45000	-259
51.45833	-263
51.46667	-266
51.47500	-267
51.48333	-268
51.49167	-268
51.50000	-268
51.50833	-269
51.51667	-270
51.52500	-271
51.53333	-271
51.54167	-270
51.55000	-269
51.55833	-270
51.56667	-272
51.57500	-273
51.58333	-275
51.59167	-276
51.60000	-276
51.60833	-275
51.61667	-274
51.62500	-275
51.63333	-275
51.64167	-273
51.65000	-272
51.65833	-271
51.66667	-269
51.67500	-269
51.68333	-271
51.69167	-274
51.70000	-279
51.70833	-284
51.71667	-290
51.72500	-294
51.73333	-296
51.74167	-296
51.75000	-293
51.75833	-290
51.76667	-286
51.77500	-283
51.78333	-280
51.79167	-278
51.80000	-276
51.80833	-275
51.81667	-275
51.82500	-275
51.83333	-276
51.84167	-276
51.85000	-275
51.85833	-275
51.86667	-274
51.87500	-274
51.88333	-274
51.89167	-275
51.90000	-277
51.90833	-279
51.91667	-280
51.92500	-280
51.93333	-280
51.94167	-280
51.95000	-280
51.95833	-281
51.96667	-281
51.97500	-279
51.98333	-276
51.99167	-274
52.00000	-274
52.00833	-276
52.01667	-279
52.02500	-282
52.03333	-284
52.04167	-284
52.05000	-283
52.05833	-280
52.06667	-277
52.07500	-274
52.08333	-272
52.09167	-272
52.10000	-275
52.10833	-279
52.11667	-283
52.12500	-286
52.13333	-288
52.14167	-289
52.15000	-289
52.15833	-290
52.16667	-291
52.17500	-292
52.18333	-293
52.19167	-295
52.20000	-296
52.20833	-296
52.21667	-294
52.22500	-292
52.23333	-291
52.24167	-289
52.25000	-287
52.25833	-286
52.26667	-283
52.27500	-280
52.28333	-277
52.29167	-274
52.30000	-273
52.30833	-274
52.31667	-277
52.32500	-281
52.33333	-286
52.34167	-291
52.35000	-295
52.35833	-297
52.36667	-298
52.37500	-298
52.38333	-298
52.39167	-298
52.40000	-295
52.40833	-291
52.41667	-285
52.42500	-279
52.43333	-273
52.44167	-269
52.45000	-268
52.45833	-270
52.46667	-274
52.47500	-281
52.48333	-288
52.49167	-293
52.50000	-295
52.50833	-295
52.51667	-292
52.52500	-289
52.53333	-286
52.54167	-284
52.55000	-282
52.55833	-281
52.56667	-281
52.57500	-282
52.58333	-284
52.59167	-286
52.60000	-290
52.60833	-292
52.61667	-292
52.62500	-290
52.63333	-286
52.64167	-283
52.65000	-280
52.65833	-280
52.66667	-281
52.67500	-282
52.68333	-285
52.69167	-286
52.70000	-287
52.70833	-288
52.71667	-289
52.72500	-291
52.73333	-292
52.74167	-290
52.75000	-288
52.75833	-286
52.76667	-284
52.77500	-283
52.78333	-283
52.79167	-283
52.80000	-284
52.80833	-287
52.81667	-291
52.82500	-295
52.83333	-298
52.84167	-299
52.85000	-298
52.85833	-297
52.86667	-296
52.87500	-294
52.88333	-294
52.89167	-293
52.90000	-291
52.90833	-289
52.91667	-287
52.92500	-287
52.93333	-288
52.94167	-290
52.95000	-292
52.95833	-295
52.96667	-296
52.97500	-297
52.98333	-296
52.99167	-295
53.00000	-294
53.00833	-291
53.01667	-288
53.02500	-284
53.03333	-282
53.04167	-281
53.05000	-281
53.05833	-282
53.06667	-284
53.07500	-285
53.08333	-285
53.09167	-284
53.10000	-284
53.10833	-284
53.11667	-284
53.12500	-286
53.13333	-287
53.14167	-288
53.15000	-290
53.15833	-293
53.16667	-296
53.17500	-298
53.18333	-297
53.19167	-294
53.20000	-290
53.20833	-287
53.21667	-287
53.22500	-288
53.23333	-289
53.24167	-290
53.25000	-289
53.25833	-286
53.26667	-282
53.27500	-281
53.28333	-281
53.29167	-284
53.30000	-288
53.30833	-291
53.31667	-292
53.32500	-291
53.33333	-289
53.34167	-286
53.35000	-286
53.35833	-286
53.36667	-287
53.37500	-287
53.38333	-286
53.39167	-284
53.40000	-281
53.40833	-279
53.41667	-278
53.42500	-277
53.43333	-278
53.44167	-280
53.45000	-282
53.45833	-282
53.46667	-280
53.47500	-277
53.48333	-273
53.49167	-271
53.50000	-270
53.50833	-270
53.51667	-271
53.52500	-273
53.53333	-276
53.54167	-278
53.55000	-279
53.55833	-277
53.56667	-274
53.57500	-271
53.58333	-269
53.59167	-266
53.60000	-263
53.60833	-259
53.61667	-255
53.62500	-253
53.63333	-252
53.64167	-252
53.65000	-253
53.65833	-252
53.66667	-250
53.67500	-248
53.68333	-245
53.69167	-243
53.70000	-243
53.70833	-242
53.71667	-241
53.72500	-239
53.73333	-236
53.74167	-234
53.75000	-231
53.75833	-229
53.76667	-227
53.77500	-225
53.78333	-220
53.79167	-216
53.80000	-210
53.80833	-206
53.81667	-204
53.82500	-203
53.83333	-200
53.84167	-196
53.85000	-189
53.85833	-181
53.86667	-173
53.87500	-166
53.88333	-159
53.89167	-152
53.90000	-145
53.90833	-138
53.91667	-132
53.92500	-125
53.93333	-121
53.94167	-117
53.95000	-113
53.95833	-108
53.96667	-100
53.97500	-88
53.98333	-74
53.99167	-62
54.00000	-50
54.00833	-40
54.01667	-31
54.02500	-24
54.03333	-15
54.04167	-6
54.05000	4
54.05833	17
54.06667	32
54.07500	49
54.08333	68
54.09167	86
54.10000	105
54.10833	123
54.11667	143
54.12500	163
54.13333	184
54.14167	205
54.15000	227
54.15833	249
54.16667	270
54.17500	291
54.18333	312
54.19167	332
54.20000	353
54.20833	375
54.21667	399
54.22500	425
54.23333	452
54.24167	482
54.25000	512
54.25833	543
54.26667	574
54.27500	605
54.28333	635
54.29167	666
54.30000	699
54.30833	733
54.31667	768
54.32500	805
54.33333	842
54.34167	882
54.35000	922
54.35833	964
54.36667	1007
54.37500	1051
54.38333	1095
54.39167	1140
54.40000	1189
54.40833	1239
54.41667	1288
54.42500	1333
54.43333	1380
54.44167	1429
54.45000	1479
54.45833	1534
54.46667	1594
54.47500	1653
54.48333	1710
54.49167	1766
54.50000	1825
54.50833	1886
54.51667	1948
54.52500	2009
54.53333	2073
54.54167	2139
54.55000	2205
54.55833	2276
54.56667	2355
54.57500	2432
54.58333	2503
54.59167	2572
54.60000	2648
54.60833	2730
54.61667	2811
54.62500	2886
54.63333	2960
54.64167	3036
54.65000	3112
54.65833	3193
54.66667	3272
54.67500	3352
54.68333	3442
54.69167	3535
54.70000	3624
54.70833	3706
54.71667	3792
54.72500	3888
54.73333	3986
54.74167	4081
54.75000	4169
54.75833	4264
54.76667	4367
54.77500	4466
54.78333	4563
54.79167	4660
54.80000	4756
54.80833	4849
54.81667	4948
54.82500	5058
54.83333	5169
54.84167	5275
54.85000	5378
54.85833	5479
54.86667	5577
54.87500	5680
54.88333	5793
54.89167	5909
54.90000	6019
54.90833	6123
54.91667	6228
54.92500	6333
54.93333	6437
54.94167	6550
54.95000	6665
54.95833	6775
54.96667	6878
54.97500	6984
54.98333	7091
54.99167	7200
55.00000	7312
55.00833	7422
55.01667	7533
55.02500	7643
55.03333	7752
55.04167	7863
55.05000	7970
55.05833	8079
55.06667	8186
55.07500	8293
55.08333	8399
55.09167	8501
55.10000	8612
55.10833	8730
55.11667	8844
55.12500	8948
55.13333	9050
55.14167	9152
55.15000	9253
55.15833	9355
55.16667	9454
55.17500	9551
55.18333	9648
55.19167	9745
55.20000	9844
55.20833	9943
55.21667	10045
55.22500	10145
55.23333	10242
55.24167	10338
55.25000	10430
55.25833	10522
55.26667	10611
55.27500	10701
55.28333	10790
55.29167	10878
55.30000	10967
55.30833	11053
55.31667	11136
55.32500	11216
55.33333	11293
55.34167	11369
55.35000	11443
55.35833	11520
55.36667	11596
55.37500	11671
55.38333	11744
55.39167	11814
55.40000	11884
55.40833	11948
55.41667	12011
55.42500	12069
55.43333	12125
55.44167	12180
55.45000	12233
55.45833	12287
55.46667	12339
55.47500	12389
55.48333	12438
55.49167	12485
55.50000	12531
55.50833	12576
55.51667	12619
55.52500	12660
55.53333	12697
55.54167	12734
55.55000	12767
55.55833	12799
55.56667	12829
55.57500	12858
55.58333	12885
55.59167	12910
55.60000	12934
55.60833	12956
55.61667	12977
55.62500	12998
55.63333	13016
55.64167	13032
55.65000	13043
55.65833	13050
55.66667	13054
55.67500	13056
55.68333	13056
55.69167	13056
55.70000	13055
55.70833	13051
55.71667	13046
55.72500	13037
55.73333	13025
55.74167	13012
55.75000	12998
55.75833	12983
55.76667	12968
55.77500	12952
55.78333	12935
55.79167	12916
55.80000	12895
55.80833	12873
55.81667	12850
55.82500	12825
55.83333	12799
55.84167	12769
55.85000	12738
55.85833	12703
55.86667	12667
55.87500	12628
55.88333	12588
55.89167	12547
55.90000	12505
55.90833	12461
55.91667	12416
55.92500	12371
55.93333	12325
55.94167	12277
55.95000	12229
55.95833	12177
55.96667	12123
55.97500	12067
55.98333	12010
55.99167	11954
56.00000	11898
56.00833	11842
56.01667	11786
56.02500	11730
56.03333	11672
56.04167	11612
56.05000	11551
56.05833	11486
56.06667	11421
56.07500	11356
56.08333	11291
56.09167	11225
56.10000	11156
56.10833	11087
56.11667	11015
56.12500	10941
56.13333	10867
56.14167	10793
56.15000	10722
56.15833	10650
56.16667	10580
56.17500	10510
56.18333	10441
56.19167	10372
56.20000	10301
56.20833	10230
56.21667	10156
56.22500	10082
56.23333	10006
56.24167	9928
56.25000	9851
56.25833	9773
56.26667	9696
56.27500	9617
56.28333	9539
56.29167	9462
56.30000	9383
56.30833	9307
56.31667	9231
56.32500	9157
56.33333	9084
56.34167	9008
56.35000	8932
56.35833	8851
56.36667	8771
56.37500	8691
56.38333	8613
56.39167	8537
56.40000	8460
56.40833	8387
56.41667	8312
56.42500	8239
56.43333	8165
56.44167	8089
56.45000	8014
56.45833	7934
56.46667	7857
56.47500	7780
56.48333	7705
56.49167	7633
56.50000	7561
56.50833	7490
56.51667	7418
56.52500	7346
56.53333	7274
56.54167	7201
56.55000	7130
56.55833	7058
56.56667	6985
56.57500	6911
56.58333	6838
56.59167	6768
56.60000	6698
56.60833	6632
56.61667	6566
56.62500	6501
56.63333	6436
56.64167	6371
56.65000	6307
56.65833	6243
56.66667	6180
56.67500	6115
56.68333	6049
56.69167	5984
56.70000	5919
56.70833	5857
56.71667	5794
56.72500	5733
56.73333	5674
56.74167	5614
56.75000	5557
56.75833	5499
56.76667	5442
56.77500	5384
56.78333	5326
56.79167	5268
56.80000	5208
56.80833	5150
56.81667	5093
56.82500	5038
56.83333	4984
56.84167	4930
56.85000	4878
56.85833	4824
56.86667	4771
56.87500	4718
56.88333	4665
56.89167	4612
56.90000	4559
56.90833	4509
56.91667	4461
56.92500	4415
56.93333	4370
56.94167	4325
56.95000	4280
56.95833	4233
56.96667	4188
56.97500	4141
56.98333	4095
56.99167	4048
57.00000	3999
57.00833	3952
57.01667	3905
57.02500	3859
57.03333	3816
57.04167	3774
57.05000	3735
57.05833	3695
57.06667	3656
57.07500	3616
57.08333	3576
57.09167	3536
57.10000	3498
57.10833	3461
57.11667	3426
57.12500	3391
57.13333	3356
57.14167	3319
57.15000	3282
57.15833	3244
57.16667	3208
57.17500	3174
57.18333	3142
57.19167	3110
57.20000	3078
57.20833	3046
57.21667	3013
57.22500	2980
57.23333	2948
57.24167	2917
57.25000	2886
57.25833	2855
57.26667	2825
57.27500	2794
57.28333	2764
57.29167	2734
57.30000	2704
57.30833	2675
57.31667	2647
57.32500	2620
57.33333	2594
57.34167	2568
57.35000	2542
57.35833	2515
57.36667	2488
57.37500	2461
57.38333	2433
57.39167	2407
57.40000	2382
57.40833	2358
57.41667	2334
57.42500	2310
57.43333	2286
57.44167	2260
57.45000	2235
57.45833	2209
57.46667	2184
57.47500	2159
57.48333	2135
57.49167	2112
57.50000	2091
57.50833	2070
57.51667	2050
57.52500	2031
57.53333	2011
57.54167	1991
57.55000	1970
57.55833	1947
57.56667	1925
57.57500	1904
57.58333	1884
57.59167	1866
57.60000	1848
57.60833	1830
57.61667	1811
57.62500	1793
57.63333	1776
57.64167	1759
57.65000	1744
57.65833	1730
57.66667	1716
57.67500	1703
57.68333	1689
57.69167	1674
57.70000	1656
57.70833	1639
57.71667	1620
57.72500	1602
57.73333	1585
57.74167	1568
57.75000	1552
57.75833	1535
57.76667	1521
57.77500	1508
57.78333	1495
57.79167	1482
57.80000	1466
57.80833	1450
57.81667	1433
57.82500	1416
57.83333	1402
57.84167	1389
57.85000	1379
57.85833	1370
57.86667	1361
57.87500	1351
57.88333	1338
57.89167	1323
57.90000	1306
57.90833	1290
57.91667	1276
57.92500	1264
57.93333	1254
57.94167	1244
57.95000	1233
57.95833	1219
57.96667	1204
57.97500	1190
57.98333	1177
57.99167	1164
58.00000	1151
58.00833	1139
58.01667	1129
58.02500	1120
58.03333	1112
58.04167	1103
58.05000	1094
58.05833	1084
58.06667	1074
58.07500	1065
58.08333	1055
58.09167	1045
58.10000	1034
58.10833	1022
58.11667	1011
58.12500	1001
58.13333	994
58.14167	989
58.15000	983
58.15833	975
58.16667	967
58.17500	958
58.18333	948
58.19167	938
58.20000	928
58.20833	917
58.21667	904
58.22500	892
58.23333	881
58.24167	873
58.25000	866
58.25833	858
58.26667	851
58.27500	843
58.28333	835
58.29167	827
58.30000	819
58.30833	811
58.31667	804
58.32500	798
58.33333	793
58.34167	788
58.35000	784
58.35833	778
58.36667	772
58.37500	764
58.38333	756
58.39167	748
58.40000	740
58.40833	734
58.41667	730
58.42500	726
58.43333	720
58.44167	713
58.45000	704
58.45833	693
58.46667	682
58.47500	671
58.48333	662
58.49167	654
58.50000	648
58.50833	643
58.51667	639
58.52500	637
58.53333	634
58.54167	630
58.55000	626
58.55833	621
58.56667	616
58.57500	610
58.58333	602
58.59167	594
58.60000	585
58.60833	578
58.61667	573
58.62500	570
58.63333	568
58.64167	567
58.65000	565
58.65833	560
58.66667	554
58.67500	547
58.68333	539
58.69167	532
58.70000	526
58.70833	521
58.71667	517
58.72500	513
58.73333	509
58.74167	503
58.75000	497
58.75833	491
58.76667	485
58.77500	479
58.78333	473
58.79167	466
58.80000	458
58.80833	451
58.81667	444
58.82500	438
58.83333	434
58.84167	431
58.85000	428
58.85833	425
58.86667	422
58.87500	418
58.88333	415
58.89167	413
58.90000	411
58.90833	409
58.91667	408
58.92500	409
58.93333	409
58.94167	409
58.95000	407
58.95833	402
58.96667	396
58.97500	390
58.98333	383
58.99167	378
59.00000	373
59.00833	369
59.01667	366
59.02500	364
59.03333	361
59.04167	358
59.05000	354
59.05833	351
59.06667	347
59.07500	344
59.08333	341
59.09167	339
59.10000	338
59.10833	337
59.11667	335
59.12500	332
59.13333	328
59.14167	323
59.15000	317
59.15833	312
59.16667	308
59.17500	304
59.18333	301
59.19167	297
59.20000	293
59.20833	290
59.21667	286
59.22500	283
59.23333	281
59.24167	280
59.25000	280
59.25833	279
59.26667	276
59.27500	273
59.28333	269
59.29167	266
59.30000	264
59.30833	262
59.31667	259
59.32500	255
59.33333	252
59.34167	248
59.35000	243
59.35833	239
59.36667	235
59.37500	230
59.38333	225
59.39167	220
59.40000	217
59.40833	215
59.41667	212
59.42500	210
59.43333	207
59.44167	205
59.45000	203
59.45833	200
59.46667	198
59.47500	195
59.48333	192
59.49167	189
59.50000	185
59.50833	182
59.51667	178
59.52500	175
59.53333	173
59.54167	173
59.55000	173
59.55833	171
59.56667	168
59.57500	165
59.58333	162
59.59167	159
59.60000	158
59.60833	157
59.61667	157
59.62500	156
59.63333	153
59.64167	150
59.65000	146
59.65833	140
59.66667	135
59.67500	132
59.68333	130
59.69167	130
59.70000	129
59.70833	129
59.71667	128
59.72500	126
59.73333	123
59.74167	120
59.75000	117
59.75833	115
59.76667	114
59.77500	114
59.78333	114
59.79167	114
59.80000	113
59.80833	112
59.81667	110
59.82500	108
59.83333	105
59.84167	101
59.85000	98
59.85833	94
59.86667	91
59.87500	88
59.88333	86
59.89167	85
59.90000	84
59.90833	84
59.91667	84
59.92500	82
59.93333	80
59.94167	78
59.95000	77
59.95833	78
59.96667	80
59.97500	81
59.98333	81
59.99167	78
60.00000	74
