# Supplementary material for: How J-chain ensures the assembly of immunoglobulin IgM pentamers
Source: EMBO J. 2024 Dec 4;44(2):505–33. doi: 10.1038/s44318-024-00317-9 (PMC11729874; doi:10.1038/s44318-024-00317-9)
Supplement: Supplementary file 8 — Source data Fig. 6 [file 44318_2024_317_MOESM8_ESM.zip › Figure 6/6F/20231222 Cu4tp_JC_Y63A_1.txt]

[Header]
Application Name	LCsolution
Version	1.25
Data File Name	D:\Xenia\JC Oligomerization\20231222 Cu4tp_JC_Y63A_1.lcd
Output Date	27.12.2023
Output Time	10:33:19

[Configuration]
# of Detectors	2
Detector ID	Detector A	Detector B
Detector Name	Detector A	Detector B
# of Channels	2	1

[LC Chromatogram(Detector A-Ch1)]
Interval(msec)	500
# of Points	7201
Start Time(min)	0.000
End Time(min)	60.000
Intensity Units	mV
Intensity Multiplier	0.001
Wavelength(nm)	280
R.Time (min)	Intensity
0.00000	-5
0.00833	-5
0.01667	-2
0.02500	1
0.03333	3
0.04167	4
0.05000	2
0.05833	-1
0.06667	-5
0.07500	-9
0.08333	-11
0.09167	-12
0.10000	-14
0.10833	-14
0.11667	-13
0.12500	-11
0.13333	-8
0.14167	-7
0.15000	-7
0.15833	-10
0.16667	-13
0.17500	-16
0.18333	-16
0.19167	-14
0.20000	-10
0.20833	-6
0.21667	-2
0.22500	1
0.23333	4
0.24167	7
0.25000	11
0.25833	15
0.26667	17
0.27500	19
0.28333	18
0.29167	15
0.30000	12
0.30833	9
0.31667	5
0.32500	-0
0.33333	-5
0.34167	-9
0.35000	-13
0.35833	-15
0.36667	-16
0.37500	-16
0.38333	-15
0.39167	-13
0.40000	-10
0.40833	-6
0.41667	-1
0.42500	5
0.43333	9
0.44167	12
0.45000	13
0.45833	12
0.46667	10
0.47500	9
0.48333	9
0.49167	9
0.50000	9
0.50833	10
0.51667	10
0.52500	10
0.53333	10
0.54167	10
0.55000	12
0.55833	14
0.56667	16
0.57500	18
0.58333	18
0.59167	17
0.60000	15
0.60833	12
0.61667	9
0.62500	7
0.63333	6
0.64167	5
0.65000	4
0.65833	4
0.66667	5
0.67500	8
0.68333	11
0.69167	14
0.70000	13
0.70833	11
0.71667	8
0.72500	5
0.73333	2
0.74167	-1
0.75000	-5
0.75833	-10
0.76667	-15
0.77500	-17
0.78333	-17
0.79167	-14
0.80000	-10
0.80833	-4
0.81667	1
0.82500	5
0.83333	7
0.84167	7
0.85000	7
0.85833	6
0.86667	6
0.87500	7
0.88333	7
0.89167	8
0.90000	9
0.90833	10
0.91667	11
0.92500	12
0.93333	12
0.94167	11
0.95000	8
0.95833	5
0.96667	3
0.97500	1
0.98333	1
0.99167	1
1.00000	1
1.00833	0
1.01667	-0
1.02500	-1
1.03333	-2
1.04167	-2
1.05000	-3
1.05833	-4
1.06667	-3
1.07500	-2
1.08333	2
1.09167	5
1.10000	7
1.10833	6
1.11667	1
1.12500	-5
1.13333	-11
1.14167	-14
1.15000	-13
1.15833	-9
1.16667	-2
1.17500	6
1.18333	13
1.19167	19
1.20000	21
1.20833	21
1.21667	18
1.22500	14
1.23333	10
1.24167	5
1.25000	2
1.25833	-0
1.26667	-1
1.27500	0
1.28333	2
1.29167	4
1.30000	4
1.30833	3
1.31667	1
1.32500	-2
1.33333	-3
1.34167	-4
1.35000	-3
1.35833	-2
1.36667	-2
1.37500	-1
1.38333	-2
1.39167	-4
1.40000	-8
1.40833	-11
1.41667	-13
1.42500	-14
1.43333	-12
1.44167	-8
1.45000	-3
1.45833	2
1.46667	6
1.47500	9
1.48333	9
1.49167	8
1.50000	5
1.50833	1
1.51667	-1
1.52500	-3
1.53333	-3
1.54167	-4
1.55000	-4
1.55833	-6
1.56667	-8
1.57500	-10
1.58333	-12
1.59167	-14
1.60000	-13
1.60833	-11
1.61667	-7
1.62500	-2
1.63333	3
1.64167	5
1.65000	6
1.65833	8
1.66667	9
1.67500	10
1.68333	9
1.69167	7
1.70000	2
1.70833	-4
1.71667	-8
1.72500	-10
1.73333	-11
1.74167	-11
1.75000	-10
1.75833	-10
1.76667	-12
1.77500	-13
1.78333	-12
1.79167	-10
1.80000	-7
1.80833	-3
1.81667	-2
1.82500	-2
1.83333	-4
1.84167	-7
1.85000	-11
1.85833	-15
1.86667	-17
1.87500	-17
1.88333	-14
1.89167	-10
1.90000	-5
1.90833	-1
1.91667	1
1.92500	1
1.93333	-0
1.94167	-2
1.95000	-5
1.95833	-8
1.96667	-11
1.97500	-13
1.98333	-13
1.99167	-12
2.00000	-10
2.00833	-6
2.01667	-2
2.02500	2
2.03333	3
2.04167	3
2.05000	1
2.05833	-2
2.06667	-4
2.07500	-6
2.08333	-7
2.09167	-8
2.10000	-10
2.10833	-12
2.11667	-11
2.12500	-6
2.13333	2
2.14167	10
2.15000	16
2.15833	18
2.16667	16
2.17500	12
2.18333	7
2.19167	2
2.20000	-3
2.20833	-7
2.21667	-10
2.22500	-11
2.23333	-11
2.24167	-9
2.25000	-6
2.25833	-3
2.26667	-1
2.27500	-1
2.28333	-2
2.29167	-3
2.30000	-3
2.30833	-2
2.31667	0
2.32500	2
2.33333	2
2.34167	-1
2.35000	-4
2.35833	-7
2.36667	-9
2.37500	-9
2.38333	-7
2.39167	-6
2.40000	-5
2.40833	-7
2.41667	-10
2.42500	-13
2.43333	-15
2.44167	-14
2.45000	-11
2.45833	-9
2.46667	-7
2.47500	-5
2.48333	-4
2.49167	-2
2.50000	1
2.50833	4
2.51667	6
2.52500	5
2.53333	2
2.54167	-4
2.55000	-9
2.55833	-12
2.56667	-14
2.57500	-14
2.58333	-14
2.59167	-14
2.60000	-13
2.60833	-11
2.61667	-7
2.62500	-1
2.63333	4
2.64167	6
2.65000	6
2.65833	4
2.66667	2
2.67500	0
2.68333	-1
2.69167	0
2.70000	2
2.70833	3
2.71667	3
2.72500	2
2.73333	0
2.74167	-2
2.75000	-4
2.75833	-6
2.76667	-7
2.77500	-9
2.78333	-11
2.79167	-13
2.80000	-14
2.80833	-13
2.81667	-10
2.82500	-5
2.83333	0
2.84167	6
2.85000	10
2.85833	11
2.86667	9
2.87500	6
2.88333	3
2.89167	1
2.90000	3
2.90833	8
2.91667	12
2.92500	14
2.93333	14
2.94167	13
2.95000	13
2.95833	12
2.96667	12
2.97500	12
2.98333	11
2.99167	10
3.00000	7
3.00833	5
3.01667	2
3.02500	-1
3.03333	-4
3.04167	-7
3.05000	-8
3.05833	-8
3.06667	-6
3.07500	-2
3.08333	4
3.09167	9
3.10000	11
3.10833	11
3.11667	11
3.12500	11
3.13333	11
3.14167	12
3.15000	12
3.15833	9
3.16667	3
3.17500	-2
3.18333	-7
3.19167	-9
3.20000	-8
3.20833	-6
3.21667	-4
3.22500	-3
3.23333	-2
3.24167	0
3.25000	3
3.25833	6
3.26667	9
3.27500	9
3.28333	8
3.29167	5
3.30000	4
3.30833	3
3.31667	3
3.32500	3
3.33333	2
3.34167	0
3.35000	-1
3.35833	-1
3.36667	-0
3.37500	0
3.38333	2
3.39167	4
3.40000	8
3.40833	11
3.41667	13
3.42500	13
3.43333	10
3.44167	5
3.45000	1
3.45833	-1
3.46667	-1
3.47500	1
3.48333	5
3.49167	8
3.50000	8
3.50833	5
3.51667	1
3.52500	-2
3.53333	-6
3.54167	-7
3.55000	-7
3.55833	-7
3.56667	-5
3.57500	-3
3.58333	-0
3.59167	3
3.60000	5
3.60833	7
3.61667	7
3.62500	6
3.63333	3
3.64167	1
3.65000	-2
3.65833	-5
3.66667	-7
3.67500	-9
3.68333	-9
3.69167	-8
3.70000	-6
3.70833	-5
3.71667	-4
3.72500	-4
3.73333	-5
3.74167	-7
3.75000	-8
3.75833	-9
3.76667	-9
3.77500	-8
3.78333	-6
3.79167	-3
3.80000	-3
3.80833	-4
3.81667	-8
3.82500	-12
3.83333	-16
3.84167	-17
3.85000	-17
3.85833	-17
3.86667	-16
3.87500	-15
3.88333	-13
3.89167	-11
3.90000	-9
3.90833	-8
3.91667	-9
3.92500	-10
3.93333	-10
3.94167	-9
3.95000	-7
3.95833	-6
3.96667	-6
3.97500	-5
3.98333	-2
3.99167	-0
4.00000	0
4.00833	-1
4.01667	-4
4.02500	-8
4.03333	-10
4.04167	-9
4.05000	-8
4.05833	-7
4.06667	-7
4.07500	-8
4.08333	-9
4.09167	-9
4.10000	-7
4.10833	-5
4.11667	-3
4.12500	-2
4.13333	-2
4.14167	-3
4.15000	-4
4.15833	-5
4.16667	-8
4.17500	-12
4.18333	-16
4.19167	-18
4.20000	-18
4.20833	-16
4.21667	-14
4.22500	-12
4.23333	-11
4.24167	-10
4.25000	-8
4.25833	-6
4.26667	-5
4.27500	-4
4.28333	-5
4.29167	-5
4.30000	-5
4.30833	-4
4.31667	-2
4.32500	-2
4.33333	-1
4.34167	-0
4.35000	2
4.35833	5
4.36667	7
4.37500	9
4.38333	8
4.39167	6
4.40000	2
4.40833	-2
4.41667	-4
4.42500	-4
4.43333	-3
4.44167	-1
4.45000	1
4.45833	2
4.46667	3
4.47500	5
4.48333	7
4.49167	9
4.50000	9
4.50833	8
4.51667	4
4.52500	-0
4.53333	-5
4.54167	-9
4.55000	-12
4.55833	-13
4.56667	-11
4.57500	-7
4.58333	-3
4.59167	-0
4.60000	1
4.60833	0
4.61667	-1
4.62500	-1
4.63333	-1
4.64167	0
4.65000	1
4.65833	-1
4.66667	-4
4.67500	-7
4.68333	-10
4.69167	-10
4.70000	-9
4.70833	-6
4.71667	-4
4.72500	-3
4.73333	-3
4.74167	-3
4.75000	-3
4.75833	-3
4.76667	-4
4.77500	-5
4.78333	-4
4.79167	-2
4.80000	-1
4.80833	-2
4.81667	-4
4.82500	-6
4.83333	-6
4.84167	-4
4.85000	-2
4.85833	-1
4.86667	-4
4.87500	-8
4.88333	-14
4.89167	-18
4.90000	-17
4.90833	-14
4.91667	-9
4.92500	-4
4.93333	-1
4.94167	0
4.95000	0
4.95833	1
4.96667	2
4.97500	4
4.98333	6
4.99167	8
5.00000	9
5.00833	8
5.01667	7
5.02500	7
5.03333	7
5.04167	8
5.05000	10
5.05833	10
5.06667	9
5.07500	6
5.08333	1
5.09167	-2
5.10000	-4
5.10833	-3
5.11667	1
5.12500	5
5.13333	8
5.14167	10
5.15000	9
5.15833	7
5.16667	3
5.17500	1
5.18333	-1
5.19167	-2
5.20000	-3
5.20833	-3
5.21667	-1
5.22500	2
5.23333	5
5.24167	9
5.25000	9
5.25833	5
5.26667	-2
5.27500	-8
5.28333	-12
5.29167	-13
5.30000	-12
5.30833	-9
5.31667	-7
5.32500	-6
5.33333	-6
5.34167	-4
5.35000	-0
5.35833	5
5.36667	11
5.37500	15
5.38333	17
5.39167	17
5.40000	14
5.40833	10
5.41667	5
5.42500	1
5.43333	-3
5.44167	-4
5.45000	-5
5.45833	-4
5.46667	-3
5.47500	-1
5.48333	1
5.49167	2
5.50000	3
5.50833	3
5.51667	3
5.52500	3
5.53333	3
5.54167	4
5.55000	4
5.55833	3
5.56667	1
5.57500	-1
5.58333	-2
5.59167	-4
5.60000	-7
5.60833	-10
5.61667	-14
5.62500	-17
5.63333	-19
5.64167	-18
5.65000	-15
5.65833	-9
5.66667	-3
5.67500	1
5.68333	5
5.69167	6
5.70000	4
5.70833	2
5.71667	-1
5.72500	-2
5.73333	-3
5.74167	-5
5.75000	-6
5.75833	-7
5.76667	-6
5.77500	-4
5.78333	-1
5.79167	2
5.80000	3
5.80833	3
5.81667	4
5.82500	6
5.83333	8
5.84167	6
5.85000	3
5.85833	-1
5.86667	-5
5.87500	-5
5.88333	-3
5.89167	0
5.90000	2
5.90833	1
5.91667	-2
5.92500	-6
5.93333	-9
5.94167	-9
5.95000	-8
5.95833	-5
5.96667	-3
5.97500	0
5.98333	3
5.99167	6
6.00000	9
6.00833	12
6.01667	12
6.02500	11
6.03333	8
6.04167	4
6.05000	1
6.05833	-2
6.06667	-3
6.07500	-2
6.08333	-2
6.09167	-2
6.10000	-5
6.10833	-8
6.11667	-9
6.12500	-7
6.13333	-4
6.14167	1
6.15000	5
6.15833	6
6.16667	4
6.17500	1
6.18333	-1
6.19167	-2
6.20000	-2
6.20833	-0
6.21667	-0
6.22500	-2
6.23333	-4
6.24167	-5
6.25000	-5
6.25833	-4
6.26667	-3
6.27500	-4
6.28333	-7
6.29167	-11
6.30000	-15
6.30833	-19
6.31667	-20
6.32500	-19
6.33333	-16
6.34167	-14
6.35000	-13
6.35833	-12
6.36667	-13
6.37500	-12
6.38333	-9
6.39167	-5
6.40000	-0
6.40833	4
6.41667	6
6.42500	5
6.43333	4
6.44167	3
6.45000	3
6.45833	3
6.46667	4
6.47500	3
6.48333	1
6.49167	-3
6.50000	-9
6.50833	-14
6.51667	-18
6.52500	-19
6.53333	-17
6.54167	-12
6.55000	-8
6.55833	-5
6.56667	-5
6.57500	-5
6.58333	-5
6.59167	-2
6.60000	4
6.60833	10
6.61667	15
6.62500	17
6.63333	17
6.64167	15
6.65000	14
6.65833	12
6.66667	12
6.67500	11
6.68333	9
6.69167	6
6.70000	3
6.70833	1
6.71667	-1
6.72500	-1
6.73333	0
6.74167	4
6.75000	7
6.75833	10
6.76667	10
6.77500	7
6.78333	3
6.79167	-2
6.80000	-6
6.80833	-9
6.81667	-10
6.82500	-8
6.83333	-6
6.84167	-4
6.85000	-3
6.85833	-3
6.86667	-4
6.87500	-6
6.88333	-8
6.89167	-10
6.90000	-11
6.90833	-11
6.91667	-8
6.92500	-3
6.93333	3
6.94167	8
6.95000	11
6.95833	10
6.96667	9
6.97500	8
6.98333	8
6.99167	9
7.00000	8
7.00833	6
7.01667	5
7.02500	3
7.03333	2
7.04167	2
7.05000	3
7.05833	3
7.06667	2
7.07500	2
7.08333	3
7.09167	4
7.10000	3
7.10833	1
7.11667	-3
7.12500	-8
7.13333	-11
7.14167	-12
7.15000	-11
7.15833	-8
7.16667	-4
7.17500	1
7.18333	6
7.19167	9
7.20000	8
7.20833	6
7.21667	2
7.22500	-1
7.23333	-3
7.24167	-4
7.25000	-3
7.25833	-0
7.26667	2
7.27500	4
7.28333	4
7.29167	3
7.30000	2
7.30833	1
7.31667	0
7.32500	-2
7.33333	-6
7.34167	-11
7.35000	-16
7.35833	-18
7.36667	-18
7.37500	-16
7.38333	-13
7.39167	-10
7.40000	-7
7.40833	-5
7.41667	-4
7.42500	-3
7.43333	-3
7.44167	-2
7.45000	-1
7.45833	-2
7.46667	-4
7.47500	-7
7.48333	-12
7.49167	-16
7.50000	-17
7.50833	-16
7.51667	-13
7.52500	-9
7.53333	-5
7.54167	-2
7.55000	-1
7.55833	0
7.56667	2
7.57500	5
7.58333	8
7.59167	9
7.60000	7
7.60833	4
7.61667	-1
7.62500	-6
7.63333	-10
7.64167	-13
7.65000	-16
7.65833	-19
7.66667	-22
7.67500	-24
7.68333	-23
7.69167	-21
7.70000	-17
7.70833	-12
7.71667	-8
7.72500	-5
7.73333	-2
7.74167	2
7.75000	5
7.75833	7
7.76667	7
7.77500	5
7.78333	3
7.79167	0
7.80000	-0
7.80833	1
7.81667	1
7.82500	-1
7.83333	-3
7.84167	-3
7.85000	-3
7.85833	-2
7.86667	-3
7.87500	-3
7.88333	-4
7.89167	-4
7.90000	-3
7.90833	-2
7.91667	-4
7.92500	-7
7.93333	-10
7.94167	-11
7.95000	-10
7.95833	-9
7.96667	-6
7.97500	-4
7.98333	-2
7.99167	-0
8.00000	2
8.00833	3
8.01667	3
8.02500	1
8.03333	-1
8.04167	-3
8.05000	-5
8.05833	-6
8.06667	-7
8.07500	-9
8.08333	-10
8.09167	-12
8.10000	-14
8.10833	-14
8.11667	-13
8.12500	-10
8.13333	-6
8.14167	1
8.15000	7
8.15833	12
8.16667	13
8.17500	11
8.18333	7
8.19167	2
8.20000	-1
8.20833	-3
8.21667	-5
8.22500	-6
8.23333	-8
8.24167	-9
8.25000	-9
8.25833	-7
8.26667	-3
8.27500	1
8.28333	4
8.29167	4
8.30000	3
8.30833	1
8.31667	0
8.32500	2
8.33333	5
8.34167	7
8.35000	7
8.35833	3
8.36667	-2
8.37500	-7
8.38333	-11
8.39167	-11
8.40000	-8
8.40833	-4
8.41667	-2
8.42500	-2
8.43333	-5
8.44167	-10
8.45000	-13
8.45833	-12
8.46667	-8
8.47500	-1
8.48333	5
8.49167	9
8.50000	8
8.50833	4
8.51667	-3
8.52500	-9
8.53333	-12
8.54167	-13
8.55000	-12
8.55833	-11
8.56667	-10
8.57500	-9
8.58333	-9
8.59167	-10
8.60000	-9
8.60833	-8
8.61667	-9
8.62500	-12
8.63333	-16
8.64167	-21
8.65000	-23
8.65833	-21
8.66667	-15
8.67500	-10
8.68333	-5
8.69167	-3
8.70000	-4
8.70833	-6
8.71667	-7
8.72500	-6
8.73333	-7
8.74167	-9
8.75000	-12
8.75833	-15
8.76667	-17
8.77500	-17
8.78333	-17
8.79167	-16
8.80000	-14
8.80833	-13
8.81667	-12
8.82500	-10
8.83333	-8
8.84167	-8
8.85000	-7
8.85833	-6
8.86667	-5
8.87500	-4
8.88333	-2
8.89167	-1
8.90000	-0
8.90833	-1
8.91667	-1
8.92500	-1
8.93333	-1
8.94167	-0
8.95000	0
8.95833	-1
8.96667	-3
8.97500	-7
8.98333	-11
8.99167	-14
9.00000	-16
9.00833	-17
9.01667	-17
9.02500	-17
9.03333	-16
9.04167	-14
9.05000	-10
9.05833	-4
9.06667	2
9.07500	6
9.08333	5
9.09167	2
9.10000	-3
9.10833	-8
9.11667	-12
9.12500	-14
9.13333	-15
9.14167	-14
9.15000	-14
9.15833	-13
9.16667	-13
9.17500	-14
9.18333	-16
9.19167	-18
9.20000	-20
9.20833	-21
9.21667	-21
9.22500	-18
9.23333	-15
9.24167	-13
9.25000	-11
9.25833	-12
9.26667	-14
9.27500	-14
9.28333	-12
9.29167	-9
9.30000	-6
9.30833	-4
9.31667	-3
9.32500	-5
9.33333	-8
9.34167	-9
9.35000	-9
9.35833	-8
9.36667	-6
9.37500	-4
9.38333	-3
9.39167	-4
9.40000	-4
9.40833	-5
9.41667	-5
9.42500	-5
9.43333	-4
9.44167	-4
9.45000	-5
9.45833	-6
9.46667	-7
9.47500	-8
9.48333	-8
9.49167	-7
9.50000	-8
9.50833	-9
9.51667	-10
9.52500	-12
9.53333	-13
9.54167	-13
9.55000	-12
9.55833	-11
9.56667	-8
9.57500	-4
9.58333	1
9.59167	6
9.60000	8
9.60833	8
9.61667	6
9.62500	3
9.63333	0
9.64167	-3
9.65000	-6
9.65833	-8
9.66667	-10
9.67500	-11
9.68333	-10
9.69167	-9
9.70000	-8
9.70833	-7
9.71667	-7
9.72500	-8
9.73333	-10
9.74167	-13
9.75000	-15
9.75833	-16
9.76667	-16
9.77500	-15
9.78333	-14
9.79167	-12
9.80000	-10
9.80833	-8
9.81667	-7
9.82500	-6
9.83333	-5
9.84167	-6
9.85000	-7
9.85833	-9
9.86667	-11
9.87500	-11
9.88333	-10
9.89167	-8
9.90000	-7
9.90833	-7
9.91667	-8
9.92500	-8
9.93333	-8
9.94167	-8
9.95000	-7
9.95833	-6
9.96667	-4
9.97500	-3
9.98333	-4
9.99167	-7
10.00000	-11
10.00833	-15
10.01667	-17
10.02500	-19
10.03333	-19
10.04167	-19
10.05000	-19
10.05833	-18
10.06667	-17
10.07500	-15
10.08333	-14
10.09167	-14
10.10000	-15
10.10833	-17
10.11667	-20
10.12500	-23
10.13333	-24
10.14167	-24
10.15000	-24
10.15833	-23
10.16667	-22
10.17500	-21
10.18333	-21
10.19167	-22
10.20000	-21
10.20833	-19
10.21667	-16
10.22500	-15
10.23333	-16
10.24167	-18
10.25000	-19
10.25833	-19
10.26667	-16
10.27500	-10
10.28333	-3
10.29167	3
10.30000	6
10.30833	7
10.31667	7
10.32500	7
10.33333	6
10.34167	5
10.35000	3
10.35833	-1
10.36667	-6
10.37500	-11
10.38333	-14
10.39167	-17
10.40000	-19
10.40833	-20
10.41667	-18
10.42500	-14
10.43333	-9
10.44167	-6
10.45000	-5
10.45833	-6
10.46667	-9
10.47500	-11
10.48333	-12
10.49167	-10
10.50000	-7
10.50833	-4
10.51667	-2
10.52500	-3
10.53333	-5
10.54167	-8
10.55000	-13
10.55833	-16
10.56667	-19
10.57500	-21
10.58333	-21
10.59167	-18
10.60000	-13
10.60833	-8
10.61667	-3
10.62500	-0
10.63333	1
10.64167	-0
10.65000	-3
10.65833	-8
10.66667	-14
10.67500	-19
10.68333	-21
10.69167	-20
10.70000	-16
10.70833	-13
10.71667	-11
10.72500	-11
10.73333	-11
10.74167	-11
10.75000	-9
10.75833	-9
10.76667	-10
10.77500	-13
10.78333	-18
10.79167	-23
10.80000	-24
10.80833	-22
10.81667	-18
10.82500	-13
10.83333	-9
10.84167	-8
10.85000	-9
10.85833	-11
10.86667	-12
10.87500	-13
10.88333	-11
10.89167	-9
10.90000	-8
10.90833	-8
10.91667	-9
10.92500	-10
10.93333	-11
10.94167	-13
10.95000	-15
10.95833	-17
10.96667	-19
10.97500	-19
10.98333	-18
10.99167	-15
11.00000	-10
11.00833	-4
11.01667	0
11.02500	2
11.03333	2
11.04167	1
11.05000	-1
11.05833	-3
11.06667	-3
11.07500	-4
11.08333	-4
11.09167	-6
11.10000	-6
11.10833	-6
11.11667	-5
11.12500	-6
11.13333	-8
11.14167	-12
11.15000	-16
11.15833	-19
11.16667	-19
11.17500	-17
11.18333	-13
11.19167	-9
11.20000	-6
11.20833	-6
11.21667	-7
11.22500	-10
11.23333	-12
11.24167	-13
11.25000	-13
11.25833	-12
11.26667	-11
11.27500	-11
11.28333	-11
11.29167	-12
11.30000	-11
11.30833	-11
11.31667	-11
11.32500	-12
11.33333	-14
11.34167	-17
11.35000	-18
11.35833	-18
11.36667	-16
11.37500	-14
11.38333	-13
11.39167	-15
11.40000	-19
11.40833	-23
11.41667	-26
11.42500	-27
11.43333	-24
11.44167	-20
11.45000	-16
11.45833	-13
11.46667	-11
11.47500	-9
11.48333	-8
11.49167	-6
11.50000	-5
11.50833	-4
11.51667	-5
11.52500	-9
11.53333	-12
11.54167	-12
11.55000	-11
11.55833	-10
11.56667	-10
11.57500	-13
11.58333	-18
11.59167	-24
11.60000	-28
11.60833	-32
11.61667	-33
11.62500	-32
11.63333	-30
11.64167	-28
11.65000	-26
11.65833	-24
11.66667	-21
11.67500	-19
11.68333	-17
11.69167	-16
11.70000	-16
11.70833	-17
11.71667	-18
11.72500	-18
11.73333	-18
11.74167	-20
11.75000	-22
11.75833	-25
11.76667	-26
11.77500	-25
11.78333	-20
11.79167	-14
11.80000	-11
11.80833	-11
11.81667	-12
11.82500	-14
11.83333	-15
11.84167	-14
11.85000	-13
11.85833	-14
11.86667	-15
11.87500	-17
11.88333	-16
11.89167	-14
11.90000	-10
11.90833	-5
11.91667	-1
11.92500	2
11.93333	2
11.94167	-1
11.95000	-7
11.95833	-14
11.96667	-21
11.97500	-25
11.98333	-26
11.99167	-25
12.00000	-22
12.00833	-19
12.01667	-15
12.02500	-12
12.03333	-10
12.04167	-9
12.05000	-10
12.05833	-12
12.06667	-14
12.07500	-15
12.08333	-13
12.09167	-10
12.10000	-8
12.10833	-8
12.11667	-9
12.12500	-11
12.13333	-13
12.14167	-14
12.15000	-14
12.15833	-14
12.16667	-14
12.17500	-14
12.18333	-12
12.19167	-10
12.20000	-9
12.20833	-10
12.21667	-13
12.22500	-17
12.23333	-21
12.24167	-23
12.25000	-25
12.25833	-25
12.26667	-24
12.27500	-22
12.28333	-20
12.29167	-19
12.30000	-20
12.30833	-21
12.31667	-22
12.32500	-22
12.33333	-19
12.34167	-16
12.35000	-12
12.35833	-9
12.36667	-7
12.37500	-5
12.38333	-5
12.39167	-6
12.40000	-12
12.40833	-19
12.41667	-24
12.42500	-27
12.43333	-26
12.44167	-19
12.45000	-11
12.45833	-5
12.46667	-2
12.47500	-3
12.48333	-6
12.49167	-10
12.50000	-12
12.50833	-14
12.51667	-15
12.52500	-18
12.53333	-20
12.54167	-23
12.55000	-24
12.55833	-23
12.56667	-20
12.57500	-16
12.58333	-13
12.59167	-12
12.60000	-12
12.60833	-14
12.61667	-16
12.62500	-19
12.63333	-22
12.64167	-23
12.65000	-23
12.65833	-22
12.66667	-22
12.67500	-20
12.68333	-18
12.69167	-14
12.70000	-11
12.70833	-7
12.71667	-5
12.72500	-6
12.73333	-8
12.74167	-11
12.75000	-14
12.75833	-15
12.76667	-14
12.77500	-12
12.78333	-10
12.79167	-8
12.80000	-5
12.80833	-4
12.81667	-3
12.82500	-3
12.83333	-4
12.84167	-6
12.85000	-8
12.85833	-12
12.86667	-15
12.87500	-17
12.88333	-17
12.89167	-18
12.90000	-18
12.90833	-19
12.91667	-20
12.92500	-21
12.93333	-20
12.94167	-16
12.95000	-12
12.95833	-10
12.96667	-8
12.97500	-9
12.98333	-9
12.99167	-10
13.00000	-10
13.00833	-9
13.01667	-9
13.02500	-10
13.03333	-12
13.04167	-15
13.05000	-18
13.05833	-21
13.06667	-23
13.07500	-25
13.08333	-27
13.09167	-27
13.10000	-24
13.10833	-21
13.11667	-17
13.12500	-15
13.13333	-13
13.14167	-13
13.15000	-13
13.15833	-14
13.16667	-15
13.17500	-15
13.18333	-13
13.19167	-11
13.20000	-8
13.20833	-6
13.21667	-7
13.22500	-9
13.23333	-12
13.24167	-15
13.25000	-16
13.25833	-19
13.26667	-22
13.27500	-25
13.28333	-27
13.29167	-28
13.30000	-29
13.30833	-28
13.31667	-27
13.32500	-26
13.33333	-24
13.34167	-20
13.35000	-15
13.35833	-11
13.36667	-8
13.37500	-6
13.38333	-3
13.39167	0
13.40000	4
13.40833	7
13.41667	8
13.42500	6
13.43333	4
13.44167	0
13.45000	-4
13.45833	-9
13.46667	-14
13.47500	-18
13.48333	-20
13.49167	-20
13.50000	-19
13.50833	-16
13.51667	-12
13.52500	-9
13.53333	-8
13.54167	-9
13.55000	-11
13.55833	-13
13.56667	-14
13.57500	-13
13.58333	-9
13.59167	-5
13.60000	-1
13.60833	1
13.61667	1
13.62500	-0
13.63333	-3
13.64167	-5
13.65000	-8
13.65833	-11
13.66667	-14
13.67500	-15
13.68333	-16
13.69167	-15
13.70000	-13
13.70833	-11
13.71667	-11
13.72500	-10
13.73333	-10
13.74167	-9
13.75000	-6
13.75833	-5
13.76667	-4
13.77500	-5
13.78333	-8
13.79167	-11
13.80000	-12
13.80833	-11
13.81667	-7
13.82500	-3
13.83333	1
13.84167	4
13.85000	7
13.85833	7
13.86667	7
13.87500	6
13.88333	6
13.89167	7
13.90000	9
13.90833	10
13.91667	11
13.92500	10
13.93333	8
13.94167	3
13.95000	-1
13.95833	-7
13.96667	-12
13.97500	-14
13.98333	-14
13.99167	-11
14.00000	-7
14.00833	-4
14.01667	-3
14.02500	-5
14.03333	-7
14.04167	-8
14.05000	-8
14.05833	-6
14.06667	-2
14.07500	2
14.08333	7
14.09167	10
14.10000	12
14.10833	12
14.11667	8
14.12500	2
14.13333	-4
14.14167	-7
14.15000	-8
14.15833	-5
14.16667	-1
14.17500	3
14.18333	6
14.19167	8
14.20000	10
14.20833	9
14.21667	9
14.22500	8
14.23333	8
14.24167	7
14.25000	7
14.25833	6
14.26667	7
14.27500	8
14.28333	8
14.29167	8
14.30000	7
14.30833	6
14.31667	5
14.32500	3
14.33333	2
14.34167	-0
14.35000	-1
14.35833	-2
14.36667	0
14.37500	3
14.38333	5
14.39167	6
14.40000	5
14.40833	2
14.41667	-0
14.42500	0
14.43333	3
14.44167	7
14.45000	10
14.45833	10
14.46667	6
14.47500	-1
14.48333	-9
14.49167	-14
14.50000	-14
14.50833	-12
14.51667	-6
14.52500	-1
14.53333	3
14.54167	3
14.55000	3
14.55833	4
14.56667	6
14.57500	9
14.58333	11
14.59167	12
14.60000	11
14.60833	9
14.61667	8
14.62500	9
14.63333	10
14.64167	11
14.65000	10
14.65833	9
14.66667	6
14.67500	4
14.68333	1
14.69167	-0
14.70000	1
14.70833	4
14.71667	9
14.72500	14
14.73333	17
14.74167	17
14.75000	16
14.75833	14
14.76667	13
14.77500	11
14.78333	10
14.79167	9
14.80000	8
14.80833	8
14.81667	9
14.82500	10
14.83333	11
14.84167	11
14.85000	9
14.85833	6
14.86667	3
14.87500	1
14.88333	-1
14.89167	-3
14.90000	-5
14.90833	-6
14.91667	-7
14.92500	-8
14.93333	-8
14.94167	-9
14.95000	-9
14.95833	-8
14.96667	-4
14.97500	-1
14.98333	2
14.99167	3
15.00000	1
15.00833	-3
15.01667	-6
15.02500	-7
15.03333	-7
15.04167	-7
15.05000	-6
15.05833	-3
15.06667	-1
15.07500	0
15.08333	0
15.09167	-1
15.10000	-2
15.10833	-2
15.11667	-2
15.12500	0
15.13333	2
15.14167	3
15.15000	4
15.15833	3
15.16667	2
15.17500	0
15.18333	-2
15.19167	-5
15.20000	-10
15.20833	-15
15.21667	-18
15.22500	-19
15.23333	-19
15.24167	-16
15.25000	-13
15.25833	-9
15.26667	-6
15.27500	-3
15.28333	0
15.29167	3
15.30000	5
15.30833	5
15.31667	3
15.32500	1
15.33333	-1
15.34167	-3
15.35000	-4
15.35833	-4
15.36667	-3
15.37500	-4
15.38333	-5
15.39167	-7
15.40000	-8
15.40833	-8
15.41667	-5
15.42500	-1
15.43333	2
15.44167	5
15.45000	5
15.45833	4
15.46667	3
15.47500	1
15.48333	-1
15.49167	-3
15.50000	-2
15.50833	1
15.51667	4
15.52500	7
15.53333	8
15.54167	7
15.55000	6
15.55833	4
15.56667	3
15.57500	2
15.58333	0
15.59167	-2
15.60000	-4
15.60833	-6
15.61667	-6
15.62500	-5
15.63333	-3
15.64167	0
15.65000	3
15.65833	4
15.66667	5
15.67500	6
15.68333	8
15.69167	11
15.70000	12
15.70833	10
15.71667	7
15.72500	3
15.73333	-0
15.74167	-3
15.75000	-4
15.75833	-5
15.76667	-3
15.77500	-0
15.78333	3
15.79167	7
15.80000	9
15.80833	9
15.81667	7
15.82500	6
15.83333	5
15.84167	8
15.85000	11
15.85833	13
15.86667	12
15.87500	10
15.88333	7
15.89167	5
15.90000	5
15.90833	6
15.91667	7
15.92500	8
15.93333	10
15.94167	12
15.95000	13
15.95833	13
15.96667	11
15.97500	7
15.98333	4
15.99167	2
16.00000	1
16.00833	2
16.01667	3
16.02500	4
16.03333	5
16.04167	5
16.05000	4
16.05833	3
16.06667	3
16.07500	2
16.08333	1
16.09167	1
16.10000	3
16.10833	5
16.11667	7
16.12500	7
16.13333	6
16.14167	5
16.15000	5
16.15833	7
16.16667	12
16.17500	18
16.18333	25
16.19167	31
16.20000	35
16.20833	36
16.21667	34
16.22500	32
16.23333	29
16.24167	28
16.25000	27
16.25833	25
16.26667	22
16.27500	18
16.28333	15
16.29167	13
16.30000	11
16.30833	11
16.31667	10
16.32500	6
16.33333	2
16.34167	-3
16.35000	-6
16.35833	-5
16.36667	-2
16.37500	3
16.38333	7
16.39167	9
16.40000	9
16.40833	7
16.41667	6
16.42500	6
16.43333	8
16.44167	11
16.45000	12
16.45833	11
16.46667	9
16.47500	6
16.48333	3
16.49167	1
16.50000	1
16.50833	3
16.51667	5
16.52500	6
16.53333	6
16.54167	4
16.55000	1
16.55833	-1
16.56667	-1
16.57500	1
16.58333	6
16.59167	11
16.60000	14
16.60833	15
16.61667	12
16.62500	8
16.63333	3
16.64167	-0
16.65000	-0
16.65833	2
16.66667	6
16.67500	12
16.68333	18
16.69167	24
16.70000	27
16.70833	29
16.71667	28
16.72500	26
16.73333	24
16.74167	22
16.75000	21
16.75833	19
16.76667	15
16.77500	14
16.78333	14
16.79167	15
16.80000	16
16.80833	15
16.81667	13
16.82500	10
16.83333	8
16.84167	8
16.85000	9
16.85833	10
16.86667	11
16.87500	12
16.88333	13
16.89167	14
16.90000	15
16.90833	16
16.91667	15
16.92500	13
16.93333	11
16.94167	9
16.95000	8
16.95833	8
16.96667	11
16.97500	13
16.98333	16
16.99167	18
17.00000	19
17.00833	20
17.01667	20
17.02500	21
17.03333	22
17.04167	23
17.05000	23
17.05833	22
17.06667	20
17.07500	18
17.08333	19
17.09167	21
17.10000	23
17.10833	25
17.11667	24
17.12500	21
17.13333	17
17.14167	12
17.15000	9
17.15833	10
17.16667	14
17.17500	18
17.18333	21
17.19167	22
17.20000	20
17.20833	16
17.21667	13
17.22500	14
17.23333	16
17.24167	19
17.25000	22
17.25833	24
17.26667	23
17.27500	21
17.28333	18
17.29167	15
17.30000	12
17.30833	10
17.31667	9
17.32500	11
17.33333	14
17.34167	19
17.35000	23
17.35833	25
17.36667	25
17.37500	23
17.38333	20
17.39167	17
17.40000	16
17.40833	17
17.41667	19
17.42500	22
17.43333	24
17.44167	24
17.45000	24
17.45833	25
17.46667	27
17.47500	30
17.48333	32
17.49167	33
17.50000	32
17.50833	29
17.51667	27
17.52500	28
17.53333	31
17.54167	37
17.55000	42
17.55833	46
17.56667	46
17.57500	44
17.58333	42
17.59167	39
17.60000	38
17.60833	38
17.61667	39
17.62500	40
17.63333	43
17.64167	45
17.65000	48
17.65833	51
17.66667	53
17.67500	54
17.68333	54
17.69167	53
17.70000	53
17.70833	54
17.71667	57
17.72500	60
17.73333	63
17.74167	65
17.75000	65
17.75833	65
17.76667	66
17.77500	68
17.78333	71
17.79167	74
17.80000	77
17.80833	81
17.81667	84
17.82500	86
17.83333	88
17.84167	89
17.85000	89
17.85833	87
17.86667	86
17.87500	84
17.88333	84
17.89167	84
17.90000	84
17.90833	85
17.91667	84
17.92500	84
17.93333	84
17.94167	85
17.95000	88
17.95833	92
17.96667	96
17.97500	100
17.98333	102
17.99167	103
18.00000	102
18.00833	101
18.01667	100
18.02500	100
18.03333	101
18.04167	102
18.05000	103
18.05833	104
18.06667	105
18.07500	106
18.08333	107
18.09167	108
18.10000	107
18.10833	105
18.11667	104
18.12500	103
18.13333	104
18.14167	105
18.15000	108
18.15833	111
18.16667	116
18.17500	121
18.18333	125
18.19167	129
18.20000	130
18.20833	129
18.21667	129
18.22500	131
18.23333	133
18.24167	134
18.25000	136
18.25833	138
18.26667	141
18.27500	143
18.28333	145
18.29167	147
18.30000	147
18.30833	146
18.31667	145
18.32500	144
18.33333	144
18.34167	145
18.35000	146
18.35833	150
18.36667	153
18.37500	154
18.38333	152
18.39167	148
18.40000	144
18.40833	139
18.41667	137
18.42500	137
18.43333	137
18.44167	137
18.45000	136
18.45833	135
18.46667	135
18.47500	137
18.48333	139
18.49167	143
18.50000	147
18.50833	152
18.51667	157
18.52500	162
18.53333	164
18.54167	164
18.55000	163
18.55833	161
18.56667	160
18.57500	159
18.58333	160
18.59167	162
18.60000	164
18.60833	166
18.61667	168
18.62500	170
18.63333	171
18.64167	173
18.65000	174
18.65833	177
18.66667	180
18.67500	182
18.68333	184
18.69167	184
18.70000	186
18.70833	187
18.71667	189
18.72500	191
18.73333	193
18.74167	195
18.75000	196
18.75833	197
18.76667	197
18.77500	197
18.78333	197
18.79167	197
18.80000	197
18.80833	199
18.81667	201
18.82500	204
18.83333	207
18.84167	211
18.85000	215
18.85833	219
18.86667	222
18.87500	224
18.88333	224
18.89167	224
18.90000	226
18.90833	228
18.91667	232
18.92500	235
18.93333	238
18.94167	240
18.95000	242
18.95833	245
18.96667	247
18.97500	247
18.98333	246
18.99167	243
19.00000	241
19.00833	240
19.01667	242
19.02500	247
19.03333	254
19.04167	261
19.05000	268
19.05833	275
19.06667	280
19.07500	283
19.08333	284
19.09167	286
19.10000	288
19.10833	292
19.11667	297
19.12500	302
19.13333	306
19.14167	309
19.15000	310
19.15833	311
19.16667	313
19.17500	315
19.18333	318
19.19167	321
19.20000	325
19.20833	331
19.21667	337
19.22500	343
19.23333	349
19.24167	355
19.25000	360
19.25833	365
19.26667	369
19.27500	373
19.28333	377
19.29167	382
19.30000	390
19.30833	399
19.31667	406
19.32500	412
19.33333	416
19.34167	419
19.35000	421
19.35833	426
19.36667	433
19.37500	442
19.38333	450
19.39167	458
19.40000	464
19.40833	471
19.41667	480
19.42500	492
19.43333	504
19.44167	518
19.45000	530
19.45833	541
19.46667	551
19.47500	561
19.48333	571
19.49167	580
19.50000	589
19.50833	597
19.51667	605
19.52500	614
19.53333	625
19.54167	637
19.55000	651
19.55833	665
19.56667	680
19.57500	696
19.58333	712
19.59167	729
19.60000	747
19.60833	766
19.61667	783
19.62500	799
19.63333	814
19.64167	828
19.65000	844
19.65833	861
19.66667	879
19.67500	898
19.68333	917
19.69167	936
19.70000	955
19.70833	974
19.71667	995
19.72500	1016
19.73333	1038
19.74167	1061
19.75000	1083
19.75833	1107
19.76667	1133
19.77500	1160
19.78333	1189
19.79167	1218
19.80000	1247
19.80833	1275
19.81667	1304
19.82500	1334
19.83333	1364
19.84167	1396
19.85000	1427
19.85833	1457
19.86667	1485
19.87500	1512
19.88333	1542
19.89167	1574
19.90000	1609
19.90833	1648
19.91667	1690
19.92500	1735
19.93333	1781
19.94167	1828
19.95000	1874
19.95833	1919
19.96667	1965
19.97500	2013
19.98333	2063
19.99167	2113
20.00000	2161
20.00833	2208
20.01667	2253
20.02500	2300
20.03333	2348
20.04167	2400
20.05000	2451
20.05833	2504
20.06667	2557
20.07500	2611
20.08333	2667
20.09167	2722
20.10000	2777
20.10833	2833
20.11667	2888
20.12500	2945
20.13333	3002
20.14167	3064
20.15000	3127
20.15833	3190
20.16667	3254
20.17500	3316
20.18333	3379
20.19167	3440
20.20000	3503
20.20833	3566
20.21667	3630
20.22500	3696
20.23333	3763
20.24167	3832
20.25000	3901
20.25833	3969
20.26667	4036
20.27500	4100
20.28333	4164
20.29167	4226
20.30000	4292
20.30833	4359
20.31667	4428
20.32500	4499
20.33333	4569
20.34167	4640
20.35000	4709
20.35833	4778
20.36667	4848
20.37500	4916
20.38333	4985
20.39167	5052
20.40000	5119
20.40833	5186
20.41667	5253
20.42500	5320
20.43333	5387
20.44167	5454
20.45000	5520
20.45833	5587
20.46667	5653
20.47500	5719
20.48333	5786
20.49167	5851
20.50000	5918
20.50833	5984
20.51667	6049
20.52500	6115
20.53333	6178
20.54167	6240
20.55000	6299
20.55833	6355
20.56667	6411
20.57500	6466
20.58333	6523
20.59167	6580
20.60000	6639
20.60833	6697
20.61667	6753
20.62500	6807
20.63333	6860
20.64167	6914
20.65000	6967
20.65833	7018
20.66667	7069
20.67500	7115
20.68333	7160
20.69167	7203
20.70000	7245
20.70833	7285
20.71667	7324
20.72500	7363
20.73333	7398
20.74167	7434
20.75000	7468
20.75833	7503
20.76667	7538
20.77500	7571
20.78333	7603
20.79167	7631
20.80000	7654
20.80833	7676
20.81667	7698
20.82500	7722
20.83333	7745
20.84167	7767
20.85000	7785
20.85833	7797
20.86667	7804
20.87500	7810
20.88333	7816
20.89167	7821
20.90000	7826
20.90833	7829
20.91667	7831
20.92500	7831
20.93333	7831
20.94167	7830
20.95000	7828
20.95833	7823
20.96667	7817
20.97500	7808
20.98333	7797
20.99167	7784
21.00000	7770
21.00833	7755
21.01667	7739
21.02500	7721
21.03333	7701
21.04167	7679
21.05000	7654
21.05833	7629
21.06667	7602
21.07500	7573
21.08333	7540
21.09167	7506
21.10000	7469
21.10833	7432
21.11667	7396
21.12500	7360
21.13333	7324
21.14167	7287
21.15000	7250
21.15833	7212
21.16667	7173
21.17500	7133
21.18333	7090
21.19167	7048
21.20000	7004
21.20833	6960
21.21667	6915
21.22500	6869
21.23333	6822
21.24167	6772
21.25000	6723
21.25833	6674
21.26667	6625
21.27500	6577
21.28333	6527
21.29167	6479
21.30000	6431
21.30833	6385
21.31667	6339
21.32500	6293
21.33333	6248
21.34167	6201
21.35000	6155
21.35833	6107
21.36667	6058
21.37500	6009
21.38333	5958
21.39167	5909
21.40000	5860
21.40833	5812
21.41667	5764
21.42500	5714
21.43333	5665
21.44167	5615
21.45000	5567
21.45833	5518
21.46667	5471
21.47500	5424
21.48333	5376
21.49167	5329
21.50000	5281
21.50833	5234
21.51667	5189
21.52500	5144
21.53333	5102
21.54167	5060
21.55000	5019
21.55833	4978
21.56667	4938
21.57500	4897
21.58333	4854
21.59167	4810
21.60000	4763
21.60833	4716
21.61667	4670
21.62500	4625
21.63333	4582
21.64167	4541
21.65000	4501
21.65833	4462
21.66667	4422
21.67500	4383
21.68333	4343
21.69167	4305
21.70000	4267
21.70833	4230
21.71667	4192
21.72500	4153
21.73333	4115
21.74167	4078
21.75000	4043
21.75833	4009
21.76667	3976
21.77500	3944
21.78333	3910
21.79167	3879
21.80000	3849
21.80833	3820
21.81667	3791
21.82500	3761
21.83333	3729
21.84167	3696
21.85000	3664
21.85833	3634
21.86667	3605
21.87500	3577
21.88333	3548
21.89167	3518
21.90000	3487
21.90833	3456
21.91667	3426
21.92500	3400
21.93333	3378
21.94167	3360
21.95000	3342
21.95833	3324
21.96667	3303
21.97500	3281
21.98333	3256
21.99167	3232
22.00000	3209
22.00833	3189
22.01667	3171
22.02500	3154
22.03333	3137
22.04167	3118
22.05000	3098
22.05833	3076
22.06667	3055
22.07500	3036
22.08333	3020
22.09167	3005
22.10000	2991
22.10833	2976
22.11667	2960
22.12500	2942
22.13333	2924
22.14167	2907
22.15000	2890
22.15833	2875
22.16667	2860
22.17500	2847
22.18333	2834
22.19167	2822
22.20000	2809
22.20833	2797
22.21667	2785
22.22500	2773
22.23333	2763
22.24167	2754
22.25000	2746
22.25833	2741
22.26667	2736
22.27500	2729
22.28333	2719
22.29167	2708
22.30000	2700
22.30833	2693
22.31667	2687
22.32500	2682
22.33333	2675
22.34167	2665
22.35000	2655
22.35833	2646
22.36667	2639
22.37500	2634
22.38333	2630
22.39167	2626
22.40000	2623
22.40833	2620
22.41667	2620
22.42500	2621
22.43333	2621
22.44167	2620
22.45000	2617
22.45833	2613
22.46667	2610
22.47500	2606
22.48333	2603
22.49167	2600
22.50000	2596
22.50833	2593
22.51667	2592
22.52500	2593
22.53333	2595
22.54167	2595
22.55000	2594
22.55833	2594
22.56667	2595
22.57500	2598
22.58333	2602
22.59167	2606
22.60000	2608
22.60833	2609
22.61667	2609
22.62500	2610
22.63333	2611
22.64167	2612
22.65000	2614
22.65833	2615
22.66667	2616
22.67500	2617
22.68333	2618
22.69167	2619
22.70000	2621
22.70833	2623
22.71667	2627
22.72500	2631
22.73333	2637
22.74167	2643
22.75000	2650
22.75833	2657
22.76667	2663
22.77500	2669
22.78333	2672
22.79167	2674
22.80000	2678
22.80833	2683
22.81667	2691
22.82500	2699
22.83333	2707
22.84167	2714
22.85000	2720
22.85833	2725
22.86667	2731
22.87500	2739
22.88333	2747
22.89167	2756
22.90000	2764
22.90833	2770
22.91667	2774
22.92500	2777
22.93333	2781
22.94167	2786
22.95000	2794
22.95833	2802
22.96667	2811
22.97500	2820
22.98333	2827
22.99167	2835
23.00000	2842
23.00833	2848
23.01667	2855
23.02500	2861
23.03333	2868
23.04167	2875
23.05000	2882
23.05833	2890
23.06667	2898
23.07500	2905
23.08333	2912
23.09167	2916
23.10000	2920
23.10833	2924
23.11667	2929
23.12500	2936
23.13333	2944
23.14167	2952
23.15000	2959
23.15833	2965
23.16667	2969
23.17500	2972
23.18333	2975
23.19167	2976
23.20000	2975
23.20833	2972
23.21667	2972
23.22500	2975
23.23333	2981
23.24167	2989
23.25000	2998
23.25833	3005
23.26667	3011
23.27500	3016
23.28333	3022
23.29167	3026
23.30000	3028
23.30833	3027
23.31667	3023
23.32500	3016
23.33333	3010
23.34167	3008
23.35000	3010
23.35833	3012
23.36667	3012
23.37500	3010
23.38333	3007
23.39167	3004
23.40000	3003
23.40833	3004
23.41667	3006
23.42500	3009
23.43333	3010
23.44167	3010
23.45000	3008
23.45833	3004
23.46667	2999
23.47500	2993
23.48333	2986
23.49167	2980
23.50000	2975
23.50833	2971
23.51667	2967
23.52500	2963
23.53333	2958
23.54167	2952
23.55000	2944
23.55833	2935
23.56667	2924
23.57500	2914
23.58333	2905
23.59167	2897
23.60000	2892
23.60833	2888
23.61667	2884
23.62500	2876
23.63333	2867
23.64167	2857
23.65000	2847
23.65833	2837
23.66667	2826
23.67500	2814
23.68333	2800
23.69167	2784
23.70000	2768
23.70833	2751
23.71667	2738
23.72500	2727
23.73333	2719
23.74167	2713
23.75000	2707
23.75833	2698
23.76667	2687
23.77500	2675
23.78333	2661
23.79167	2647
23.80000	2636
23.80833	2626
23.81667	2615
23.82500	2602
23.83333	2587
23.84167	2571
23.85000	2557
23.85833	2546
23.86667	2536
23.87500	2525
23.88333	2514
23.89167	2502
23.90000	2487
23.90833	2471
23.91667	2454
23.92500	2439
23.93333	2425
23.94167	2412
23.95000	2399
23.95833	2387
23.96667	2374
23.97500	2362
23.98333	2352
23.99167	2342
24.00000	2331
24.00833	2320
24.01667	2309
24.02500	2299
24.03333	2290
24.04167	2281
24.05000	2272
24.05833	2263
24.06667	2254
24.07500	2244
24.08333	2235
24.09167	2225
24.10000	2213
24.10833	2201
24.11667	2188
24.12500	2177
24.13333	2165
24.14167	2154
24.15000	2144
24.15833	2134
24.16667	2123
24.17500	2113
24.18333	2102
24.19167	2091
24.20000	2080
24.20833	2069
24.21667	2059
24.22500	2050
24.23333	2041
24.24167	2032
24.25000	2023
24.25833	2015
24.26667	2007
24.27500	1999
24.28333	1990
24.29167	1982
24.30000	1973
24.30833	1964
24.31667	1953
24.32500	1940
24.33333	1927
24.34167	1916
24.35000	1908
24.35833	1903
24.36667	1900
24.37500	1897
24.38333	1891
24.39167	1883
24.40000	1874
24.40833	1865
24.41667	1854
24.42500	1842
24.43333	1830
24.44167	1817
24.45000	1806
24.45833	1795
24.46667	1786
24.47500	1778
24.48333	1773
24.49167	1768
24.50000	1762
24.50833	1756
24.51667	1747
24.52500	1735
24.53333	1725
24.54167	1714
24.55000	1705
24.55833	1698
24.56667	1692
24.57500	1687
24.58333	1683
24.59167	1679
24.60000	1674
24.60833	1668
24.61667	1660
24.62500	1651
24.63333	1641
24.64167	1629
24.65000	1616
24.65833	1601
24.66667	1587
24.67500	1575
24.68333	1566
24.69167	1559
24.70000	1554
24.70833	1549
24.71667	1544
24.72500	1537
24.73333	1529
24.74167	1519
24.75000	1510
24.75833	1502
24.76667	1497
24.77500	1492
24.78333	1487
24.79167	1481
24.80000	1471
24.80833	1458
24.81667	1445
24.82500	1432
24.83333	1419
24.84167	1407
24.85000	1396
24.85833	1386
24.86667	1378
24.87500	1371
24.88333	1365
24.89167	1359
24.90000	1352
24.90833	1344
24.91667	1337
24.92500	1330
24.93333	1322
24.94167	1314
24.95000	1305
24.95833	1296
24.96667	1288
24.97500	1281
24.98333	1275
24.99167	1269
25.00000	1263
25.00833	1256
25.01667	1250
25.02500	1244
25.03333	1239
25.04167	1236
25.05000	1232
25.05833	1226
25.06667	1219
25.07500	1211
25.08333	1203
25.09167	1195
25.10000	1188
25.10833	1181
25.11667	1175
25.12500	1168
25.13333	1161
25.14167	1154
25.15000	1147
25.15833	1140
25.16667	1133
25.17500	1128
25.18333	1125
25.19167	1123
25.20000	1122
25.20833	1119
25.21667	1114
25.22500	1107
25.23333	1100
25.24167	1095
25.25000	1091
25.25833	1088
25.26667	1086
25.27500	1085
25.28333	1084
25.29167	1084
25.30000	1084
25.30833	1085
25.31667	1085
25.32500	1085
25.33333	1082
25.34167	1079
25.35000	1075
25.35833	1069
25.36667	1063
25.37500	1057
25.38333	1051
25.39167	1045
25.40000	1039
25.40833	1034
25.41667	1029
25.42500	1026
25.43333	1026
25.44167	1029
25.45000	1034
25.45833	1038
25.46667	1041
25.47500	1041
25.48333	1037
25.49167	1031
25.50000	1024
25.50833	1019
25.51667	1015
25.52500	1013
25.53333	1012
25.54167	1010
25.55000	1008
25.55833	1006
25.56667	1004
25.57500	1002
25.58333	1000
25.59167	998
25.60000	998
25.60833	1000
25.61667	1003
25.62500	1006
25.63333	1008
25.64167	1006
25.65000	1003
25.65833	997
25.66667	992
25.67500	988
25.68333	984
25.69167	983
25.70000	983
25.70833	984
25.71667	985
25.72500	986
25.73333	987
25.74167	988
25.75000	987
25.75833	985
25.76667	981
25.77500	976
25.78333	970
25.79167	964
25.80000	958
25.80833	953
25.81667	951
25.82500	951
25.83333	950
25.84167	948
25.85000	945
25.85833	943
25.86667	941
25.87500	939
25.88333	939
25.89167	938
25.90000	936
25.90833	933
25.91667	929
25.92500	926
25.93333	924
25.94167	923
25.95000	923
25.95833	924
25.96667	926
25.97500	928
25.98333	929
25.99167	928
26.00000	927
26.00833	925
26.01667	924
26.02500	924
26.03333	924
26.04167	922
26.05000	918
26.05833	911
26.06667	905
26.07500	900
26.08333	898
26.09167	898
26.10000	901
26.10833	905
26.11667	907
26.12500	908
26.13333	908
26.14167	907
26.15000	906
26.15833	906
26.16667	905
26.17500	903
26.18333	901
26.19167	899
26.20000	898
26.20833	898
26.21667	899
26.22500	900
26.23333	899
26.24167	896
26.25000	891
26.25833	888
26.26667	889
26.27500	893
26.28333	899
26.29167	904
26.30000	907
26.30833	907
26.31667	907
26.32500	909
26.33333	911
26.34167	914
26.35000	916
26.35833	918
26.36667	917
26.37500	917
26.38333	916
26.39167	916
26.40000	916
26.40833	918
26.41667	920
26.42500	922
26.43333	925
26.44167	926
26.45000	928
26.45833	928
26.46667	928
26.47500	930
26.48333	934
26.49167	938
26.50000	944
26.50833	949
26.51667	951
26.52500	951
26.53333	950
26.54167	950
26.55000	951
26.55833	953
26.56667	955
26.57500	959
26.58333	964
26.59167	969
26.60000	975
26.60833	979
26.61667	982
26.62500	984
26.63333	985
26.64167	986
26.65000	987
26.65833	989
26.66667	992
26.67500	997
26.68333	1001
26.69167	1004
26.70000	1004
26.70833	1003
26.71667	1003
26.72500	1005
26.73333	1008
26.74167	1013
26.75000	1018
26.75833	1021
26.76667	1022
26.77500	1022
26.78333	1022
26.79167	1023
26.80000	1024
26.80833	1024
26.81667	1026
26.82500	1028
26.83333	1032
26.84167	1036
26.85000	1040
26.85833	1043
26.86667	1046
26.87500	1050
26.88333	1055
26.89167	1061
26.90000	1066
26.90833	1070
26.91667	1073
26.92500	1073
26.93333	1071
26.94167	1068
26.95000	1065
26.95833	1063
26.96667	1063
26.97500	1064
26.98333	1067
26.99167	1070
27.00000	1073
27.00833	1076
27.01667	1079
27.02500	1082
27.03333	1085
27.04167	1088
27.05000	1091
27.05833	1095
27.06667	1099
27.07500	1102
27.08333	1101
27.09167	1097
27.10000	1093
27.10833	1088
27.11667	1085
27.12500	1082
27.13333	1081
27.14167	1082
27.15000	1085
27.15833	1089
27.16667	1094
27.17500	1097
27.18333	1099
27.19167	1099
27.20000	1098
27.20833	1096
27.21667	1094
27.22500	1092
27.23333	1090
27.24167	1091
27.25000	1092
27.25833	1094
27.26667	1096
27.27500	1096
27.28333	1096
27.29167	1095
27.30000	1093
27.30833	1092
27.31667	1091
27.32500	1092
27.33333	1092
27.34167	1092
27.35000	1091
27.35833	1088
27.36667	1086
27.37500	1084
27.38333	1083
27.39167	1082
27.40000	1082
27.40833	1082
27.41667	1083
27.42500	1085
27.43333	1088
27.44167	1090
27.45000	1091
27.45833	1091
27.46667	1090
27.47500	1088
27.48333	1088
27.49167	1088
27.50000	1090
27.50833	1092
27.51667	1096
27.52500	1099
27.53333	1103
27.54167	1105
27.55000	1105
27.55833	1102
27.56667	1097
27.57500	1091
27.58333	1086
27.59167	1082
27.60000	1080
27.60833	1081
27.61667	1084
27.62500	1090
27.63333	1096
27.64167	1103
27.65000	1108
27.65833	1110
27.66667	1110
27.67500	1110
27.68333	1111
27.69167	1115
27.70000	1120
27.70833	1125
27.71667	1129
27.72500	1132
27.73333	1134
27.74167	1136
27.75000	1136
27.75833	1134
27.76667	1132
27.77500	1129
27.78333	1128
27.79167	1128
27.80000	1130
27.80833	1134
27.81667	1137
27.82500	1141
27.83333	1145
27.84167	1150
27.85000	1153
27.85833	1154
27.86667	1152
27.87500	1149
27.88333	1146
27.89167	1144
27.90000	1143
27.90833	1146
27.91667	1150
27.92500	1155
27.93333	1160
27.94167	1164
27.95000	1167
27.95833	1168
27.96667	1167
27.97500	1166
27.98333	1167
27.99167	1170
28.00000	1174
28.00833	1177
28.01667	1179
28.02500	1180
28.03333	1180
28.04167	1180
28.05000	1182
28.05833	1184
28.06667	1185
28.07500	1186
28.08333	1185
28.09167	1184
28.10000	1184
28.10833	1185
28.11667	1186
28.12500	1188
28.13333	1188
28.14167	1186
28.15000	1183
28.15833	1180
28.16667	1178
28.17500	1177
28.18333	1178
28.19167	1180
28.20000	1182
28.20833	1184
28.21667	1188
28.22500	1191
28.23333	1192
28.24167	1191
28.25000	1186
28.25833	1182
28.26667	1178
28.27500	1178
28.28333	1181
28.29167	1186
28.30000	1190
28.30833	1192
28.31667	1194
28.32500	1193
28.33333	1193
28.34167	1192
28.35000	1192
28.35833	1193
28.36667	1194
28.37500	1194
28.38333	1192
28.39167	1190
28.40000	1188
28.40833	1186
28.41667	1184
28.42500	1182
28.43333	1180
28.44167	1176
28.45000	1171
28.45833	1167
28.46667	1165
28.47500	1164
28.48333	1167
28.49167	1171
28.50000	1175
28.50833	1179
28.51667	1183
28.52500	1186
28.53333	1187
28.54167	1185
28.55000	1181
28.55833	1176
28.56667	1172
28.57500	1172
28.58333	1174
28.59167	1177
28.60000	1179
28.60833	1179
28.61667	1178
28.62500	1174
28.63333	1170
28.64167	1167
28.65000	1164
28.65833	1161
28.66667	1160
28.67500	1158
28.68333	1157
28.69167	1157
28.70000	1160
28.70833	1165
28.71667	1169
28.72500	1171
28.73333	1171
28.74167	1170
28.75000	1169
28.75833	1170
28.76667	1173
28.77500	1177
28.78333	1178
28.79167	1178
28.80000	1176
28.80833	1174
28.81667	1171
28.82500	1170
28.83333	1170
28.84167	1171
28.85000	1172
28.85833	1174
28.86667	1175
28.87500	1175
28.88333	1173
28.89167	1169
28.90000	1165
28.90833	1163
28.91667	1165
28.92500	1170
28.93333	1175
28.94167	1180
28.95000	1184
28.95833	1186
28.96667	1188
28.97500	1189
28.98333	1191
28.99167	1194
29.00000	1195
29.00833	1194
29.01667	1192
29.02500	1191
29.03333	1189
29.04167	1188
29.05000	1189
29.05833	1193
29.06667	1199
29.07500	1208
29.08333	1218
29.09167	1227
29.10000	1233
29.10833	1237
29.11667	1239
29.12500	1241
29.13333	1245
29.14167	1251
29.15000	1256
29.15833	1260
29.16667	1262
29.17500	1262
29.18333	1261
29.19167	1262
29.20000	1266
29.20833	1272
29.21667	1280
29.22500	1289
29.23333	1299
29.24167	1309
29.25000	1317
29.25833	1326
29.26667	1334
29.27500	1344
29.28333	1355
29.29167	1368
29.30000	1380
29.30833	1392
29.31667	1402
29.32500	1412
29.33333	1420
29.34167	1428
29.35000	1436
29.35833	1445
29.36667	1457
29.37500	1470
29.38333	1485
29.39167	1499
29.40000	1513
29.40833	1528
29.41667	1544
29.42500	1561
29.43333	1579
29.44167	1598
29.45000	1616
29.45833	1632
29.46667	1649
29.47500	1667
29.48333	1688
29.49167	1710
29.50000	1735
29.50833	1761
29.51667	1787
29.52500	1813
29.53333	1838
29.54167	1863
29.55000	1887
29.55833	1912
29.56667	1937
29.57500	1964
29.58333	1993
29.59167	2024
29.60000	2058
29.60833	2094
29.61667	2131
29.62500	2170
29.63333	2209
29.64167	2251
29.65000	2292
29.65833	2334
29.66667	2377
29.67500	2417
29.68333	2457
29.69167	2496
29.70000	2539
29.70833	2583
29.71667	2630
29.72500	2681
29.73333	2732
29.74167	2783
29.75000	2834
29.75833	2887
29.76667	2943
29.77500	3001
29.78333	3063
29.79167	3125
29.80000	3189
29.80833	3253
29.81667	3318
29.82500	3383
29.83333	3445
29.84167	3508
29.85000	3571
29.85833	3637
29.86667	3704
29.87500	3771
29.88333	3840
29.89167	3907
29.90000	3974
29.90833	4041
29.91667	4110
29.92500	4184
29.93333	4257
29.94167	4335
29.95000	4412
29.95833	4488
29.96667	4564
29.97500	4636
29.98333	4710
29.99167	4782
30.00000	4857
30.00833	4933
30.01667	5008
30.02500	5085
30.03333	5158
30.04167	5231
30.05000	5303
30.05833	5374
30.06667	5447
30.07500	5517
30.08333	5589
30.09167	5657
30.10000	5725
30.10833	5791
30.11667	5854
30.12500	5917
30.13333	5977
30.14167	6039
30.15000	6098
30.15833	6156
30.16667	6213
30.17500	6269
30.18333	6325
30.19167	6378
30.20000	6430
30.20833	6480
30.21667	6525
30.22500	6568
30.23333	6607
30.24167	6644
30.25000	6679
30.25833	6712
30.26667	6744
30.27500	6773
30.28333	6801
30.29167	6827
30.30000	6851
30.30833	6872
30.31667	6890
30.32500	6905
30.33333	6917
30.34167	6924
30.35000	6929
30.35833	6929
30.36667	6927
30.37500	6921
30.38333	6914
30.39167	6906
30.40000	6897
30.40833	6887
30.41667	6878
30.42500	6867
30.43333	6852
30.44167	6833
30.45000	6809
30.45833	6783
30.46667	6754
30.47500	6724
30.48333	6693
30.49167	6660
30.50000	6623
30.50833	6583
30.51667	6542
30.52500	6500
30.53333	6457
30.54167	6409
30.55000	6359
30.55833	6302
30.56667	6240
30.57500	6179
30.58333	6117
30.59167	6058
30.60000	6000
30.60833	5942
30.61667	5882
30.62500	5817
30.63333	5750
30.64167	5678
30.65000	5605
30.65833	5534
30.66667	5466
30.67500	5401
30.68333	5335
30.69167	5269
30.70000	5196
30.70833	5121
30.71667	5045
30.72500	4967
30.73333	4892
30.74167	4817
30.75000	4744
30.75833	4672
30.76667	4598
30.77500	4525
30.78333	4448
30.79167	4371
30.80000	4292
30.80833	4214
30.81667	4140
30.82500	4068
30.83333	3999
30.84167	3930
30.85000	3863
30.85833	3795
30.86667	3726
30.87500	3658
30.88333	3590
30.89167	3523
30.90000	3455
30.90833	3387
30.91667	3319
30.92500	3248
30.93333	3180
30.94167	3110
30.95000	3043
30.95833	2978
30.96667	2913
30.97500	2852
30.98333	2791
30.99167	2732
31.00000	2675
31.00833	2618
31.01667	2563
31.02500	2509
31.03333	2458
31.04167	2408
31.05000	2359
31.05833	2311
31.06667	2263
31.07500	2215
31.08333	2166
31.09167	2118
31.10000	2072
31.10833	2026
31.11667	1981
31.12500	1936
31.13333	1892
31.14167	1846
31.15000	1802
31.15833	1763
31.16667	1728
31.17500	1696
31.18333	1664
31.19167	1629
31.20000	1593
31.20833	1558
31.21667	1526
31.22500	1494
31.23333	1464
31.24167	1433
31.25000	1398
31.25833	1363
31.26667	1331
31.27500	1301
31.28333	1273
31.29167	1248
31.30000	1226
31.30833	1206
31.31667	1186
31.32500	1166
31.33333	1143
31.34167	1118
31.35000	1092
31.35833	1067
31.36667	1043
31.37500	1022
31.38333	1003
31.39167	986
31.40000	970
31.40833	955
31.41667	939
31.42500	922
31.43333	906
31.44167	889
31.45000	872
31.45833	856
31.46667	841
31.47500	827
31.48333	814
31.49167	803
31.50000	794
31.50833	784
31.51667	775
31.52500	764
31.53333	754
31.54167	744
31.55000	735
31.55833	727
31.56667	721
31.57500	714
31.58333	706
31.59167	696
31.60000	686
31.60833	676
31.61667	667
31.62500	658
31.63333	650
31.64167	642
31.65000	635
31.65833	630
31.66667	626
31.67500	622
31.68333	617
31.69167	611
31.70000	604
31.70833	596
31.71667	589
31.72500	583
31.73333	578
31.74167	576
31.75000	574
31.75833	571
31.76667	566
31.77500	560
31.78333	554
31.79167	549
31.80000	547
31.80833	548
31.81667	549
31.82500	551
31.83333	551
31.84167	550
31.85000	548
31.85833	545
31.86667	543
31.87500	543
31.88333	545
31.89167	547
31.90000	549
31.90833	549
31.91667	547
31.92500	542
31.93333	537
31.94167	532
31.95000	528
31.95833	527
31.96667	529
31.97500	532
31.98333	535
31.99167	539
32.00000	543
32.00833	547
32.01667	549
32.02500	549
32.03333	548
32.04167	547
32.05000	547
32.05833	549
32.06667	553
32.07500	558
32.08333	564
32.09167	569
32.10000	576
32.10833	583
32.11667	589
32.12500	595
32.13333	601
32.14167	605
32.15000	610
32.15833	614
32.16667	617
32.17500	621
32.18333	625
32.19167	632
32.20000	641
32.20833	652
32.21667	663
32.22500	674
32.23333	683
32.24167	691
32.25000	700
32.25833	709
32.26667	721
32.27500	733
32.28333	745
32.29167	756
32.30000	765
32.30833	773
32.31667	782
32.32500	792
32.33333	804
32.34167	816
32.35000	829
32.35833	840
32.36667	851
32.37500	863
32.38333	875
32.39167	887
32.40000	899
32.40833	912
32.41667	926
32.42500	943
32.43333	962
32.44167	982
32.45000	1002
32.45833	1021
32.46667	1038
32.47500	1055
32.48333	1072
32.49167	1087
32.50000	1103
32.50833	1118
32.51667	1133
32.52500	1147
32.53333	1161
32.54167	1177
32.55000	1194
32.55833	1215
32.56667	1239
32.57500	1264
32.58333	1288
32.59167	1310
32.60000	1328
32.60833	1342
32.61667	1355
32.62500	1367
32.63333	1379
32.64167	1392
32.65000	1406
32.65833	1423
32.66667	1442
32.67500	1460
32.68333	1476
32.69167	1491
32.70000	1505
32.70833	1520
32.71667	1537
32.72500	1556
32.73333	1575
32.74167	1593
32.75000	1609
32.75833	1622
32.76667	1633
32.77500	1642
32.78333	1652
32.79167	1663
32.80000	1678
32.80833	1695
32.81667	1712
32.82500	1728
32.83333	1742
32.84167	1756
32.85000	1767
32.85833	1778
32.86667	1788
32.87500	1798
32.88333	1808
32.89167	1819
32.90000	1831
32.90833	1844
32.91667	1855
32.92500	1866
32.93333	1876
32.94167	1885
32.95000	1894
32.95833	1901
32.96667	1908
32.97500	1912
32.98333	1916
32.99167	1920
33.00000	1926
33.00833	1933
33.01667	1939
33.02500	1943
33.03333	1947
33.04167	1950
33.05000	1952
33.05833	1954
33.06667	1955
33.07500	1956
33.08333	1958
33.09167	1962
33.10000	1967
33.10833	1972
33.11667	1976
33.12500	1978
33.13333	1979
33.14167	1982
33.15000	1985
33.15833	1990
33.16667	1995
33.17500	1999
33.18333	2000
33.19167	1999
33.20000	1994
33.20833	1989
33.21667	1985
33.22500	1983
33.23333	1983
33.24167	1985
33.25000	1987
33.25833	1988
33.26667	1989
33.27500	1990
33.28333	1990
33.29167	1989
33.30000	1986
33.30833	1982
33.31667	1978
33.32500	1972
33.33333	1967
33.34167	1960
33.35000	1955
33.35833	1950
33.36667	1947
33.37500	1943
33.38333	1940
33.39167	1935
33.40000	1929
33.40833	1921
33.41667	1914
33.42500	1907
33.43333	1900
33.44167	1891
33.45000	1882
33.45833	1874
33.46667	1866
33.47500	1859
33.48333	1853
33.49167	1848
33.50000	1840
33.50833	1832
33.51667	1823
33.52500	1814
33.53333	1806
33.54167	1798
33.55000	1791
33.55833	1784
33.56667	1776
33.57500	1767
33.58333	1757
33.59167	1745
33.60000	1734
33.60833	1724
33.61667	1715
33.62500	1707
33.63333	1700
33.64167	1692
33.65000	1682
33.65833	1670
33.66667	1657
33.67500	1642
33.68333	1628
33.69167	1613
33.70000	1599
33.70833	1584
33.71667	1570
33.72500	1556
33.73333	1542
33.74167	1528
33.75000	1514
33.75833	1500
33.76667	1485
33.77500	1473
33.78333	1464
33.79167	1456
33.80000	1451
33.80833	1445
33.81667	1437
33.82500	1425
33.83333	1411
33.84167	1395
33.85000	1380
33.85833	1368
33.86667	1357
33.87500	1346
33.88333	1335
33.89167	1323
33.90000	1312
33.90833	1300
33.91667	1288
33.92500	1276
33.93333	1263
33.94167	1248
33.95000	1232
33.95833	1217
33.96667	1202
33.97500	1187
33.98333	1173
33.99167	1159
34.00000	1145
34.00833	1131
34.01667	1117
34.02500	1103
34.03333	1090
34.04167	1077
34.05000	1064
34.05833	1050
34.06667	1035
34.07500	1020
34.08333	1005
34.09167	990
34.10000	978
34.10833	968
34.11667	960
34.12500	952
34.13333	943
34.14167	931
34.15000	918
34.15833	902
34.16667	886
34.17500	869
34.18333	852
34.19167	836
34.20000	823
34.20833	811
34.21667	800
34.22500	788
34.23333	777
34.24167	766
34.25000	756
34.25833	746
34.26667	736
34.27500	728
34.28333	719
34.29167	710
34.30000	700
34.30833	691
34.31667	679
34.32500	667
34.33333	656
34.34167	645
34.35000	637
34.35833	630
34.36667	623
34.37500	616
34.38333	609
34.39167	601
34.40000	592
34.40833	582
34.41667	571
34.42500	559
34.43333	548
34.44167	537
34.45000	528
34.45833	520
34.46667	512
34.47500	502
34.48333	492
34.49167	483
34.50000	474
34.50833	466
34.51667	459
34.52500	450
34.53333	442
34.54167	434
34.55000	428
34.55833	422
34.56667	417
34.57500	411
34.58333	404
34.59167	396
34.60000	388
34.60833	382
34.61667	377
34.62500	376
34.63333	375
34.64167	372
34.65000	368
34.65833	361
34.66667	353
34.67500	345
34.68333	337
34.69167	329
34.70000	323
34.70833	318
34.71667	313
34.72500	310
34.73333	307
34.74167	304
34.75000	301
34.75833	298
34.76667	294
34.77500	289
34.78333	283
34.79167	278
34.80000	273
34.80833	269
34.81667	266
34.82500	264
34.83333	262
34.84167	259
34.85000	256
34.85833	251
34.86667	245
34.87500	239
34.88333	233
34.89167	230
34.90000	227
34.90833	226
34.91667	226
34.92500	227
34.93333	227
34.94167	227
34.95000	225
34.95833	219
34.96667	212
34.97500	206
34.98333	203
34.99167	200
35.00000	198
35.00833	195
35.01667	192
35.02500	188
35.03333	185
35.04167	183
35.05000	183
35.05833	184
35.06667	185
35.07500	187
35.08333	188
35.09167	188
35.10000	185
35.10833	179
35.11667	172
35.12500	164
35.13333	159
35.14167	155
35.15000	154
35.15833	154
35.16667	154
35.17500	154
35.18333	154
35.19167	154
35.20000	154
35.20833	155
35.21667	156
35.22500	157
35.23333	158
35.24167	159
35.25000	159
35.25833	157
35.26667	154
35.27500	149
35.28333	145
35.29167	142
35.30000	141
35.30833	141
35.31667	141
35.32500	139
35.33333	134
35.34167	128
35.35000	123
35.35833	119
35.36667	117
35.37500	116
35.38333	115
35.39167	115
35.40000	114
35.40833	112
35.41667	111
35.42500	112
35.43333	113
35.44167	115
35.45000	116
35.45833	117
35.46667	116
35.47500	115
35.48333	114
35.49167	113
35.50000	113
35.50833	112
35.51667	111
35.52500	110
35.53333	109
35.54167	107
35.55000	106
35.55833	105
35.56667	105
35.57500	106
35.58333	108
35.59167	109
35.60000	107
35.60833	104
35.61667	101
35.62500	98
35.63333	96
35.64167	94
35.65000	94
35.65833	94
35.66667	93
35.67500	92
35.68333	92
35.69167	93
35.70000	91
35.70833	89
35.71667	87
35.72500	85
35.73333	84
35.74167	85
35.75000	89
35.75833	93
35.76667	97
35.77500	98
35.78333	95
35.79167	90
35.80000	84
35.80833	79
35.81667	77
35.82500	76
35.83333	76
35.84167	74
35.85000	73
35.85833	72
35.86667	74
35.87500	76
35.88333	78
35.89167	79
35.90000	77
35.90833	72
35.91667	65
35.92500	59
35.93333	54
35.94167	53
35.95000	54
35.95833	57
35.96667	61
35.97500	64
35.98333	67
35.99167	71
36.00000	76
36.00833	80
36.01667	83
36.02500	83
36.03333	81
36.04167	76
36.05000	71
36.05833	67
36.06667	64
36.07500	62
36.08333	61
36.09167	61
36.10000	61
36.10833	59
36.11667	57
36.12500	55
36.13333	53
36.14167	53
36.15000	54
36.15833	55
36.16667	57
36.17500	59
36.18333	62
36.19167	66
36.20000	69
36.20833	71
36.21667	73
36.22500	74
36.23333	74
36.24167	72
36.25000	68
36.25833	65
36.26667	61
36.27500	60
36.28333	61
36.29167	62
36.30000	64
36.30833	64
36.31667	64
36.32500	63
36.33333	62
36.34167	59
36.35000	56
36.35833	53
36.36667	51
36.37500	52
36.38333	56
36.39167	62
36.40000	67
36.40833	71
36.41667	72
36.42500	71
36.43333	68
36.44167	64
36.45000	60
36.45833	57
36.46667	57
36.47500	58
36.48333	61
36.49167	62
36.50000	59
36.50833	54
36.51667	49
36.52500	45
36.53333	43
36.54167	44
36.55000	46
36.55833	48
36.56667	48
36.57500	49
36.58333	51
36.59167	54
36.60000	56
36.60833	57
36.61667	58
36.62500	57
36.63333	57
36.64167	59
36.65000	60
36.65833	62
36.66667	62
36.67500	61
36.68333	59
36.69167	57
36.70000	53
36.70833	51
36.71667	49
36.72500	50
36.73333	51
36.74167	52
36.75000	51
36.75833	48
36.76667	44
36.77500	40
36.78333	38
36.79167	37
36.80000	39
36.80833	42
36.81667	46
36.82500	51
36.83333	54
36.84167	55
36.85000	56
36.85833	56
36.86667	57
36.87500	58
36.88333	58
36.89167	57
36.90000	56
36.90833	55
36.91667	54
36.92500	53
36.93333	51
36.94167	48
36.95000	44
36.95833	40
36.96667	37
36.97500	36
36.98333	38
36.99167	41
37.00000	45
37.00833	48
37.01667	51
37.02500	54
37.03333	54
37.04167	53
37.05000	51
37.05833	51
37.06667	54
37.07500	57
37.08333	61
37.09167	64
37.10000	66
37.10833	67
37.11667	67
37.12500	67
37.13333	65
37.14167	61
37.15000	56
37.15833	52
37.16667	49
37.17500	47
37.18333	46
37.19167	46
37.20000	47
37.20833	47
37.21667	46
37.22500	45
37.23333	43
37.24167	42
37.25000	41
37.25833	42
37.26667	43
37.27500	45
37.28333	47
37.29167	49
37.30000	50
37.30833	52
37.31667	54
37.32500	57
37.33333	59
37.34167	61
37.35000	63
37.35833	63
37.36667	62
37.37500	60
37.38333	57
37.39167	55
37.40000	54
37.40833	54
37.41667	57
37.42500	61
37.43333	65
37.44167	67
37.45000	67
37.45833	65
37.46667	62
37.47500	58
37.48333	54
37.49167	51
37.50000	48
37.50833	46
37.51667	45
37.52500	46
37.53333	48
37.54167	49
37.55000	48
37.55833	48
37.56667	47
37.57500	47
37.58333	48
37.59167	50
37.60000	53
37.60833	56
37.61667	58
37.62500	60
37.63333	61
37.64167	63
37.65000	63
37.65833	63
37.66667	62
37.67500	61
37.68333	61
37.69167	62
37.70000	63
37.70833	64
37.71667	63
37.72500	61
37.73333	58
37.74167	57
37.75000	56
37.75833	56
37.76667	58
37.77500	59
37.78333	59
37.79167	58
37.80000	57
37.80833	57
37.81667	58
37.82500	61
37.83333	63
37.84167	64
37.85000	63
37.85833	60
37.86667	57
37.87500	55
37.88333	55
37.89167	54
37.90000	52
37.90833	47
37.91667	43
37.92500	40
37.93333	40
37.94167	42
37.95000	47
37.95833	51
37.96667	55
37.97500	59
37.98333	64
37.99167	69
38.00000	72
38.00833	74
38.01667	73
38.02500	70
38.03333	67
38.04167	65
38.05000	65
38.05833	65
38.06667	66
38.07500	68
38.08333	71
38.09167	74
38.10000	78
38.10833	80
38.11667	82
38.12500	81
38.13333	79
38.14167	77
38.15000	75
38.15833	73
38.16667	72
38.17500	71
38.18333	71
38.19167	73
38.20000	76
38.20833	79
38.21667	81
38.22500	80
38.23333	79
38.24167	77
38.25000	77
38.25833	80
38.26667	85
38.27500	89
38.28333	92
38.29167	92
38.30000	90
38.30833	87
38.31667	85
38.32500	84
38.33333	86
38.34167	89
38.35000	92
38.35833	94
38.36667	95
38.37500	95
38.38333	94
38.39167	92
38.40000	90
38.40833	88
38.41667	88
38.42500	89
38.43333	92
38.44167	94
38.45000	96
38.45833	99
38.46667	103
38.47500	109
38.48333	117
38.49167	124
38.50000	130
38.50833	135
38.51667	136
38.52500	135
38.53333	133
38.54167	130
38.55000	128
38.55833	127
38.56667	129
38.57500	132
38.58333	137
38.59167	142
38.60000	148
38.60833	153
38.61667	156
38.62500	156
38.63333	155
38.64167	153
38.65000	151
38.65833	151
38.66667	152
38.67500	154
38.68333	156
38.69167	159
38.70000	162
38.70833	165
38.71667	169
38.72500	172
38.73333	175
38.74167	176
38.75000	176
38.75833	175
38.76667	174
38.77500	174
38.78333	174
38.79167	176
38.80000	178
38.80833	180
38.81667	181
38.82500	181
38.83333	182
38.84167	184
38.85000	188
38.85833	192
38.86667	198
38.87500	202
38.88333	204
38.89167	204
38.90000	204
38.90833	203
38.91667	203
38.92500	205
38.93333	208
38.94167	212
38.95000	215
38.95833	218
38.96667	222
38.97500	227
38.98333	231
38.99167	236
39.00000	241
39.00833	246
39.01667	250
39.02500	255
39.03333	259
39.04167	262
39.05000	263
39.05833	264
39.06667	266
39.07500	268
39.08333	270
39.09167	272
39.10000	272
39.10833	270
39.11667	269
39.12500	270
39.13333	272
39.14167	274
39.15000	277
39.15833	281
39.16667	284
39.17500	286
39.18333	287
39.19167	287
39.20000	286
39.20833	285
39.21667	285
39.22500	287
39.23333	292
39.24167	298
39.25000	304
39.25833	309
39.26667	313
39.27500	315
39.28333	316
39.29167	315
39.30000	317
39.30833	320
39.31667	323
39.32500	326
39.33333	328
39.34167	327
39.35000	325
39.35833	325
39.36667	328
39.37500	331
39.38333	336
39.39167	339
39.40000	342
39.40833	344
39.41667	348
39.42500	355
39.43333	363
39.44167	368
39.45000	369
39.45833	365
39.46667	360
39.47500	356
39.48333	354
39.49167	355
39.50000	359
39.50833	365
39.51667	371
39.52500	377
39.53333	382
39.54167	384
39.55000	386
39.55833	388
39.56667	392
39.57500	397
39.58333	403
39.59167	406
39.60000	405
39.60833	401
39.61667	397
39.62500	394
39.63333	392
39.64167	393
39.65000	395
39.65833	396
39.66667	398
39.67500	401
39.68333	404
39.69167	408
39.70000	412
39.70833	416
39.71667	421
39.72500	426
39.73333	429
39.74167	430
39.75000	429
39.75833	430
39.76667	433
39.77500	437
39.78333	440
39.79167	442
39.80000	440
39.80833	436
39.81667	431
39.82500	427
39.83333	425
39.84167	425
39.85000	427
39.85833	431
39.86667	437
39.87500	440
39.88333	442
39.89167	441
39.90000	440
39.90833	439
39.91667	437
39.92500	435
39.93333	434
39.94167	434
39.95000	436
39.95833	439
39.96667	443
39.97500	444
39.98333	443
39.99167	440
40.00000	439
40.00833	439
40.01667	441
40.02500	443
40.03333	445
40.04167	448
40.05000	449
40.05833	449
40.06667	448
40.07500	446
40.08333	445
40.09167	445
40.10000	448
40.10833	454
40.11667	459
40.12500	460
40.13333	460
40.14167	458
40.15000	456
40.15833	455
40.16667	456
40.17500	457
40.18333	458
40.19167	459
40.20000	459
40.20833	457
40.21667	454
40.22500	451
40.23333	449
40.24167	451
40.25000	455
40.25833	458
40.26667	462
40.27500	463
40.28333	463
40.29167	462
40.30000	461
40.30833	462
40.31667	462
40.32500	461
40.33333	458
40.34167	453
40.35000	447
40.35833	442
40.36667	439
40.37500	437
40.38333	437
40.39167	438
40.40000	440
40.40833	442
40.41667	444
40.42500	444
40.43333	444
40.44167	443
40.45000	442
40.45833	440
40.46667	438
40.47500	436
40.48333	436
40.49167	437
40.50000	440
40.50833	444
40.51667	447
40.52500	451
40.53333	454
40.54167	455
40.55000	455
40.55833	455
40.56667	454
40.57500	452
40.58333	450
40.59167	448
40.60000	449
40.60833	452
40.61667	457
40.62500	465
40.63333	472
40.64167	478
40.65000	483
40.65833	487
40.66667	490
40.67500	493
40.68333	494
40.69167	495
40.70000	495
40.70833	497
40.71667	499
40.72500	502
40.73333	507
40.74167	513
40.75000	520
40.75833	527
40.76667	534
40.77500	541
40.78333	549
40.79167	556
40.80000	562
40.80833	568
40.81667	574
40.82500	581
40.83333	590
40.84167	598
40.85000	607
40.85833	616
40.86667	625
40.87500	635
40.88333	646
40.89167	656
40.90000	665
40.90833	672
40.91667	678
40.92500	682
40.93333	686
40.94167	691
40.95000	697
40.95833	705
40.96667	716
40.97500	727
40.98333	738
40.99167	748
41.00000	758
41.00833	767
41.01667	776
41.02500	785
41.03333	794
41.04167	805
41.05000	818
41.05833	832
41.06667	847
41.07500	860
41.08333	872
41.09167	881
41.10000	888
41.10833	894
41.11667	901
41.12500	909
41.13333	920
41.14167	934
41.15000	951
41.15833	968
41.16667	984
41.17500	996
41.18333	1004
41.19167	1011
41.20000	1018
41.20833	1027
41.21667	1036
41.22500	1046
41.23333	1054
41.24167	1062
41.25000	1071
41.25833	1081
41.26667	1093
41.27500	1105
41.28333	1115
41.29167	1124
41.30000	1133
41.30833	1141
41.31667	1148
41.32500	1155
41.33333	1160
41.34167	1164
41.35000	1168
41.35833	1172
41.36667	1176
41.37500	1181
41.38333	1187
41.39167	1192
41.40000	1196
41.40833	1199
41.41667	1201
41.42500	1203
41.43333	1205
41.44167	1207
41.45000	1208
41.45833	1209
41.46667	1210
41.47500	1211
41.48333	1210
41.49167	1209
41.50000	1207
41.50833	1206
41.51667	1205
41.52500	1206
41.53333	1207
41.54167	1209
41.55000	1212
41.55833	1213
41.56667	1213
41.57500	1209
41.58333	1202
41.59167	1194
41.60000	1184
41.60833	1175
41.61667	1167
41.62500	1162
41.63333	1158
41.64167	1156
41.65000	1152
41.65833	1145
41.66667	1137
41.67500	1127
41.68333	1117
41.69167	1107
41.70000	1098
41.70833	1090
41.71667	1081
41.72500	1071
41.73333	1062
41.74167	1052
41.75000	1044
41.75833	1036
41.76667	1028
41.77500	1020
41.78333	1011
41.79167	1002
41.80000	991
41.80833	978
41.81667	965
41.82500	952
41.83333	938
41.84167	923
41.85000	909
41.85833	895
41.86667	881
41.87500	868
41.88333	855
41.89167	843
41.90000	831
41.90833	819
41.91667	808
41.92500	796
41.93333	785
41.94167	773
41.95000	762
41.95833	753
41.96667	744
41.97500	736
41.98333	727
41.99167	717
42.00000	707
42.00833	697
42.01667	685
42.02500	671
42.03333	655
42.04167	637
42.05000	619
42.05833	604
42.06667	591
42.07500	579
42.08333	568
42.09167	557
42.10000	545
42.10833	532
42.11667	520
42.12500	508
42.13333	498
42.14167	489
42.15000	480
42.15833	472
42.16667	462
42.17500	452
42.18333	439
42.19167	428
42.20000	420
42.20833	414
42.21667	408
42.22500	401
42.23333	392
42.24167	381
42.25000	369
42.25833	358
42.26667	349
42.27500	340
42.28333	331
42.29167	321
42.30000	312
42.30833	304
42.31667	297
42.32500	294
42.33333	291
42.34167	287
42.35000	282
42.35833	275
42.36667	269
42.37500	263
42.38333	257
42.39167	251
42.40000	245
42.40833	238
42.41667	231
42.42500	222
42.43333	215
42.44167	208
42.45000	202
42.45833	198
42.46667	196
42.47500	194
42.48333	191
42.49167	188
42.50000	185
42.50833	182
42.51667	178
42.52500	173
42.53333	166
42.54167	158
42.55000	149
42.55833	141
42.56667	135
42.57500	131
42.58333	127
42.59167	125
42.60000	122
42.60833	118
42.61667	114
42.62500	110
42.63333	107
42.64167	105
42.65000	106
42.65833	108
42.66667	110
42.67500	112
42.68333	113
42.69167	113
42.70000	111
42.70833	107
42.71667	100
42.72500	92
42.73333	85
42.74167	81
42.75000	81
42.75833	85
42.76667	90
42.77500	95
42.78333	95
42.79167	94
42.80000	91
42.80833	87
42.81667	82
42.82500	76
42.83333	73
42.84167	73
42.85000	75
42.85833	79
42.86667	83
42.87500	85
42.88333	84
42.89167	81
42.90000	79
42.90833	78
42.91667	77
42.92500	78
42.93333	79
42.94167	80
42.95000	82
42.95833	84
42.96667	87
42.97500	89
42.98333	88
42.99167	87
43.00000	85
43.00833	83
43.01667	83
43.02500	84
43.03333	87
43.04167	88
43.05000	89
43.05833	89
43.06667	89
43.07500	89
43.08333	88
43.09167	87
43.10000	86
43.10833	85
43.11667	88
43.12500	93
43.13333	99
43.14167	101
43.15000	100
43.15833	96
43.16667	91
43.17500	87
43.18333	85
43.19167	86
43.20000	88
43.20833	90
43.21667	92
43.22500	93
43.23333	93
43.24167	94
43.25000	96
43.25833	99
43.26667	102
43.27500	103
43.28333	102
43.29167	100
43.30000	99
43.30833	99
43.31667	100
43.32500	102
43.33333	103
43.34167	103
43.35000	102
43.35833	102
43.36667	103
43.37500	105
43.38333	107
43.39167	109
43.40000	109
43.40833	108
43.41667	107
43.42500	106
43.43333	105
43.44167	105
43.45000	105
43.45833	107
43.46667	110
43.47500	113
43.48333	117
43.49167	119
43.50000	118
43.50833	115
43.51667	111
43.52500	107
43.53333	104
43.54167	103
43.55000	104
43.55833	104
43.56667	103
43.57500	102
43.58333	102
43.59167	102
43.60000	103
43.60833	104
43.61667	104
43.62500	103
43.63333	101
43.64167	97
43.65000	92
43.65833	88
43.66667	85
43.67500	84
43.68333	85
43.69167	87
43.70000	89
43.70833	89
43.71667	90
43.72500	89
43.73333	89
43.74167	89
43.75000	88
43.75833	88
43.76667	86
43.77500	85
43.78333	84
43.79167	83
43.80000	81
43.80833	76
43.81667	72
43.82500	67
43.83333	64
43.84167	63
43.85000	64
43.85833	65
43.86667	66
43.87500	65
43.88333	61
43.89167	57
43.90000	54
43.90833	51
43.91667	52
43.92500	57
43.93333	62
43.94167	65
43.95000	66
43.95833	62
43.96667	57
43.97500	52
43.98333	49
43.99167	49
44.00000	50
44.00833	52
44.01667	53
44.02500	51
44.03333	49
44.04167	47
44.05000	47
44.05833	48
44.06667	50
44.07500	53
44.08333	53
44.09167	52
44.10000	47
44.10833	40
44.11667	33
44.12500	27
44.13333	23
44.14167	23
44.15000	26
44.15833	29
44.16667	31
44.17500	33
44.18333	32
44.19167	31
44.20000	29
44.20833	27
44.21667	25
44.22500	23
44.23333	21
44.24167	20
44.25000	21
44.25833	23
44.26667	25
44.27500	28
44.28333	30
44.29167	33
44.30000	35
44.30833	36
44.31667	36
44.32500	36
44.33333	35
44.34167	35
44.35000	33
44.35833	32
44.36667	31
44.37500	31
44.38333	31
44.39167	31
44.40000	30
44.40833	27
44.41667	23
44.42500	20
44.43333	18
44.44167	19
44.45000	22
44.45833	25
44.46667	26
44.47500	25
44.48333	22
44.49167	18
44.50000	15
44.50833	13
44.51667	12
44.52500	14
44.53333	16
44.54167	17
44.55000	17
44.55833	17
44.56667	17
44.57500	15
44.58333	14
44.59167	10
44.60000	7
44.60833	3
44.61667	1
44.62500	0
44.63333	3
44.64167	7
44.65000	12
44.65833	16
44.66667	20
44.67500	21
44.68333	18
44.69167	14
44.70000	10
44.70833	7
44.71667	5
44.72500	6
44.73333	8
44.74167	10
44.75000	10
44.75833	11
44.76667	12
44.77500	14
44.78333	17
44.79167	19
44.80000	21
44.80833	22
44.81667	21
44.82500	20
44.83333	17
44.84167	13
44.85000	9
44.85833	5
44.86667	3
44.87500	1
44.88333	-0
44.89167	0
44.90000	1
44.90833	3
44.91667	5
44.92500	8
44.93333	11
44.94167	12
44.95000	13
44.95833	14
44.96667	15
44.97500	16
44.98333	14
44.99167	12
45.00000	11
45.00833	11
45.01667	12
45.02500	14
45.03333	15
45.04167	14
45.05000	13
45.05833	11
45.06667	11
45.07500	12
45.08333	14
45.09167	17
45.10000	20
45.10833	22
45.11667	23
45.12500	22
45.13333	20
45.14167	17
45.15000	14
45.15833	10
45.16667	7
45.17500	5
45.18333	3
45.19167	1
45.20000	-1
45.20833	-4
45.21667	-4
45.22500	-1
45.23333	5
45.24167	14
45.25000	22
45.25833	26
45.26667	26
45.27500	24
45.28333	21
45.29167	17
45.30000	14
45.30833	13
45.31667	12
45.32500	12
45.33333	11
45.34167	9
45.35000	8
45.35833	9
45.36667	12
45.37500	17
45.38333	23
45.39167	28
45.40000	32
45.40833	33
45.41667	30
45.42500	25
45.43333	19
45.44167	14
45.45000	10
45.45833	10
45.46667	12
45.47500	14
45.48333	15
45.49167	14
45.50000	13
45.50833	12
45.51667	13
45.52500	16
45.53333	18
45.54167	20
45.55000	19
45.55833	16
45.56667	12
45.57500	10
45.58333	10
45.59167	11
45.60000	14
45.60833	17
45.61667	18
45.62500	17
45.63333	15
45.64167	12
45.65000	9
45.65833	6
45.66667	3
45.67500	1
45.68333	-2
45.69167	-4
45.70000	-6
45.70833	-7
45.71667	-8
45.72500	-8
45.73333	-8
45.74167	-6
45.75000	-4
45.75833	-2
45.76667	-2
45.77500	-2
45.78333	-1
45.79167	1
45.80000	3
45.80833	5
45.81667	6
45.82500	8
45.83333	10
45.84167	13
45.85000	16
45.85833	18
45.86667	20
45.87500	20
45.88333	22
45.89167	24
45.90000	25
45.90833	27
45.91667	26
45.92500	23
45.93333	18
45.94167	13
45.95000	9
45.95833	7
45.96667	7
45.97500	7
45.98333	8
45.99167	7
46.00000	5
46.00833	3
46.01667	1
46.02500	-1
46.03333	-1
46.04167	3
46.05000	8
46.05833	11
46.06667	13
46.07500	12
46.08333	11
46.09167	11
46.10000	12
46.10833	15
46.11667	16
46.12500	17
46.13333	16
46.14167	15
46.15000	14
46.15833	14
46.16667	14
46.17500	16
46.18333	18
46.19167	20
46.20000	21
46.20833	21
46.21667	20
46.22500	18
46.23333	15
46.24167	14
46.25000	14
46.25833	15
46.26667	16
46.27500	15
46.28333	12
46.29167	9
46.30000	6
46.30833	3
46.31667	2
46.32500	1
46.33333	2
46.34167	4
46.35000	7
46.35833	11
46.36667	14
46.37500	17
46.38333	17
46.39167	17
46.40000	17
46.40833	18
46.41667	19
46.42500	20
46.43333	19
46.44167	16
46.45000	12
46.45833	9
46.46667	7
46.47500	8
46.48333	9
46.49167	11
46.50000	14
46.50833	17
46.51667	19
46.52500	21
46.53333	21
46.54167	20
46.55000	19
46.55833	19
46.56667	20
46.57500	23
46.58333	25
46.59167	25
46.60000	23
46.60833	20
46.61667	16
46.62500	13
46.63333	11
46.64167	9
46.65000	7
46.65833	6
46.66667	6
46.67500	8
46.68333	13
46.69167	18
46.70000	21
46.70833	21
46.71667	18
46.72500	14
46.73333	10
46.74167	8
46.75000	8
46.75833	10
46.76667	14
46.77500	17
46.78333	18
46.79167	18
46.80000	15
46.80833	12
46.81667	10
46.82500	8
46.83333	8
46.84167	9
46.85000	9
46.85833	10
46.86667	9
46.87500	7
46.88333	3
46.89167	-0
46.90000	-3
46.90833	-4
46.91667	-2
46.92500	2
46.93333	6
46.94167	7
46.95000	5
46.95833	2
46.96667	-0
46.97500	-0
46.98333	2
46.99167	4
47.00000	7
47.00833	8
47.01667	8
47.02500	7
47.03333	6
47.04167	5
47.05000	5
47.05833	4
47.06667	3
47.07500	3
47.08333	4
47.09167	4
47.10000	3
47.10833	1
47.11667	-2
47.12500	-6
47.13333	-9
47.14167	-11
47.15000	-12
47.15833	-12
47.16667	-11
47.17500	-10
47.18333	-9
47.19167	-7
47.20000	-6
47.20833	-6
47.21667	-5
47.22500	-4
47.23333	-4
47.24167	-7
47.25000	-12
47.25833	-17
47.26667	-21
47.27500	-22
47.28333	-18
47.29167	-12
47.30000	-5
47.30833	1
47.31667	5
47.32500	6
47.33333	5
47.34167	3
47.35000	0
47.35833	-1
47.36667	0
47.37500	2
47.38333	4
47.39167	6
47.40000	7
47.40833	8
47.41667	7
47.42500	5
47.43333	2
47.44167	-1
47.45000	-5
47.45833	-8
47.46667	-11
47.47500	-13
47.48333	-13
47.49167	-11
47.50000	-8
47.50833	-3
47.51667	0
47.52500	2
47.53333	1
47.54167	-2
47.55000	-6
47.55833	-10
47.56667	-13
47.57500	-14
47.58333	-13
47.59167	-11
47.60000	-9
47.60833	-7
47.61667	-6
47.62500	-5
47.63333	-2
47.64167	2
47.65000	6
47.65833	7
47.66667	4
47.67500	1
47.68333	-4
47.69167	-8
47.70000	-9
47.70833	-9
47.71667	-8
47.72500	-7
47.73333	-6
47.74167	-4
47.75000	-2
47.75833	-0
47.76667	2
47.77500	3
47.78333	4
47.79167	2
47.80000	-1
47.80833	-4
47.81667	-7
47.82500	-9
47.83333	-11
47.84167	-13
47.85000	-15
47.85833	-16
47.86667	-15
47.87500	-13
47.88333	-11
47.89167	-9
47.90000	-7
47.90833	-5
47.91667	-2
47.92500	0
47.93333	1
47.94167	-1
47.95000	-4
47.95833	-7
47.96667	-9
47.97500	-7
47.98333	-4
47.99167	1
48.00000	5
48.00833	7
48.01667	8
48.02500	7
48.03333	5
48.04167	3
48.05000	2
48.05833	2
48.06667	1
48.07500	-0
48.08333	-1
48.09167	-2
48.10000	-0
48.10833	2
48.11667	3
48.12500	4
48.13333	2
48.14167	1
48.15000	-1
48.15833	-2
48.16667	-3
48.17500	-3
48.18333	-4
48.19167	-5
48.20000	-7
48.20833	-8
48.21667	-9
48.22500	-10
48.23333	-10
48.24167	-10
48.25000	-11
48.25833	-10
48.26667	-8
48.27500	-6
48.28333	-5
48.29167	-6
48.30000	-8
48.30833	-10
48.31667	-11
48.32500	-9
48.33333	-7
48.34167	-3
48.35000	0
48.35833	3
48.36667	6
48.37500	9
48.38333	11
48.39167	12
48.40000	11
48.40833	7
48.41667	1
48.42500	-5
48.43333	-10
48.44167	-11
48.45000	-10
48.45833	-9
48.46667	-7
48.47500	-6
48.48333	-6
48.49167	-6
48.50000	-6
48.50833	-4
48.51667	-2
48.52500	0
48.53333	3
48.54167	3
48.55000	2
48.55833	-0
48.56667	-3
48.57500	-5
48.58333	-6
48.59167	-7
48.60000	-10
48.60833	-13
48.61667	-17
48.62500	-19
48.63333	-20
48.64167	-19
48.65000	-15
48.65833	-11
48.66667	-7
48.67500	-5
48.68333	-5
48.69167	-7
48.70000	-7
48.70833	-7
48.71667	-5
48.72500	-4
48.73333	-3
48.74167	-4
48.75000	-6
48.75833	-7
48.76667	-7
48.77500	-5
48.78333	-3
48.79167	-0
48.80000	2
48.80833	3
48.81667	5
48.82500	7
48.83333	9
48.84167	8
48.85000	7
48.85833	3
48.86667	-2
48.87500	-5
48.88333	-5
48.89167	-4
48.90000	-1
48.90833	0
48.91667	1
48.92500	1
48.93333	1
48.94167	0
48.95000	0
48.95833	-1
48.96667	-2
48.97500	-4
48.98333	-5
48.99167	-4
49.00000	-2
49.00833	0
49.01667	2
49.02500	4
49.03333	4
49.04167	3
49.05000	0
49.05833	-3
49.06667	-6
49.07500	-8
49.08333	-8
49.09167	-6
49.10000	-4
49.10833	-2
49.11667	-1
49.12500	-2
49.13333	-5
49.14167	-9
49.15000	-11
49.15833	-12
49.16667	-9
49.17500	-4
49.18333	2
49.19167	7
49.20000	9
49.20833	6
49.21667	1
49.22500	-4
49.23333	-8
49.24167	-10
49.25000	-11
49.25833	-11
49.26667	-11
49.27500	-11
49.28333	-10
49.29167	-8
49.30000	-4
49.30833	1
49.31667	6
49.32500	8
49.33333	8
49.34167	5
49.35000	1
49.35833	-4
49.36667	-8
49.37500	-11
49.38333	-13
49.39167	-15
49.40000	-18
49.40833	-22
49.41667	-24
49.42500	-26
49.43333	-27
49.44167	-26
49.45000	-24
49.45833	-21
49.46667	-17
49.47500	-15
49.48333	-13
49.49167	-13
49.50000	-14
49.50833	-15
49.51667	-17
49.52500	-19
49.53333	-20
49.54167	-19
49.55000	-17
49.55833	-14
49.56667	-12
49.57500	-12
49.58333	-12
49.59167	-13
49.60000	-13
49.60833	-12
49.61667	-9
49.62500	-5
49.63333	-2
49.64167	-0
49.65000	-1
49.65833	-4
49.66667	-7
49.67500	-11
49.68333	-16
49.69167	-20
49.70000	-23
49.70833	-26
49.71667	-27
49.72500	-27
49.73333	-27
49.74167	-26
49.75000	-24
49.75833	-21
49.76667	-18
49.77500	-16
49.78333	-14
49.79167	-13
49.80000	-15
49.80833	-17
49.81667	-19
49.82500	-20
49.83333	-19
49.84167	-15
49.85000	-11
49.85833	-9
49.86667	-9
49.87500	-12
49.88333	-17
49.89167	-23
49.90000	-26
49.90833	-28
49.91667	-27
49.92500	-25
49.93333	-23
49.94167	-21
49.95000	-19
49.95833	-15
49.96667	-11
49.97500	-7
49.98333	-3
49.99167	-1
50.00000	-2
50.00833	-7
50.01667	-13
50.02500	-20
50.03333	-26
50.04167	-31
50.05000	-33
50.05833	-34
50.06667	-32
50.07500	-30
50.08333	-30
50.09167	-31
50.10000	-32
50.10833	-33
50.11667	-31
50.12500	-27
50.13333	-24
50.14167	-24
50.15000	-25
50.15833	-26
50.16667	-27
50.17500	-26
50.18333	-24
50.19167	-23
50.20000	-24
50.20833	-26
50.21667	-28
50.22500	-30
50.23333	-31
50.24167	-32
50.25000	-31
50.25833	-29
50.26667	-24
50.27500	-18
50.28333	-15
50.29167	-14
50.30000	-17
50.30833	-22
50.31667	-26
50.32500	-27
50.33333	-27
50.34167	-27
50.35000	-27
50.35833	-27
50.36667	-25
50.37500	-23
50.38333	-20
50.39167	-17
50.40000	-15
50.40833	-13
50.41667	-12
50.42500	-12
50.43333	-13
50.44167	-15
50.45000	-17
50.45833	-16
50.46667	-13
50.47500	-10
50.48333	-7
50.49167	-6
50.50000	-7
50.50833	-9
50.51667	-10
50.52500	-10
50.53333	-9
50.54167	-8
50.55000	-8
50.55833	-9
50.56667	-13
50.57500	-18
50.58333	-25
50.59167	-31
50.60000	-34
50.60833	-35
50.61667	-31
50.62500	-24
50.63333	-17
50.64167	-10
50.65000	-6
50.65833	-5
50.66667	-6
50.67500	-9
50.68333	-11
50.69167	-14
50.70000	-19
50.70833	-24
50.71667	-28
50.72500	-32
50.73333	-35
50.74167	-34
50.75000	-32
50.75833	-29
50.76667	-27
50.77500	-26
50.78333	-26
50.79167	-28
50.80000	-30
50.80833	-32
50.81667	-34
50.82500	-35
50.83333	-34
50.84167	-33
50.85000	-30
50.85833	-26
50.86667	-23
50.87500	-21
50.88333	-21
50.89167	-21
50.90000	-22
50.90833	-22
50.91667	-22
50.92500	-23
50.93333	-26
50.94167	-30
50.95000	-33
50.95833	-35
50.96667	-33
50.97500	-31
50.98333	-27
50.99167	-23
51.00000	-19
51.00833	-15
51.01667	-12
51.02500	-10
51.03333	-9
51.04167	-8
51.05000	-10
51.05833	-12
51.06667	-16
51.07500	-20
51.08333	-25
51.09167	-30
51.10000	-32
51.10833	-33
51.11667	-33
51.12500	-34
51.13333	-34
51.14167	-36
51.15000	-37
51.15833	-35
51.16667	-31
51.17500	-27
51.18333	-26
51.19167	-27
51.20000	-31
51.20833	-35
51.21667	-35
51.22500	-31
51.23333	-27
51.24167	-23
51.25000	-21
51.25833	-21
51.26667	-24
51.27500	-27
51.28333	-29
51.29167	-29
51.30000	-29
51.30833	-29
51.31667	-28
51.32500	-27
51.33333	-27
51.34167	-28
51.35000	-30
51.35833	-30
51.36667	-27
51.37500	-21
51.38333	-14
51.39167	-8
51.40000	-5
51.40833	-6
51.41667	-9
51.42500	-12
51.43333	-15
51.44167	-17
51.45000	-16
51.45833	-16
51.46667	-17
51.47500	-19
51.48333	-23
51.49167	-26
51.50000	-27
51.50833	-27
51.51667	-25
51.52500	-24
51.53333	-22
51.54167	-20
51.55000	-17
51.55833	-15
51.56667	-14
51.57500	-13
51.58333	-16
51.59167	-20
51.60000	-23
51.60833	-25
51.61667	-26
51.62500	-26
51.63333	-25
51.64167	-23
51.65000	-21
51.65833	-20
51.66667	-20
51.67500	-21
51.68333	-23
51.69167	-24
51.70000	-23
51.70833	-20
51.71667	-16
51.72500	-13
51.73333	-11
51.74167	-10
51.75000	-12
51.75833	-13
51.76667	-16
51.77500	-20
51.78333	-24
51.79167	-30
51.80000	-34
51.80833	-36
51.81667	-35
51.82500	-30
51.83333	-25
51.84167	-23
51.85000	-23
51.85833	-26
51.86667	-31
51.87500	-35
51.88333	-36
51.89167	-34
51.90000	-32
51.90833	-30
51.91667	-28
51.92500	-29
51.93333	-30
51.94167	-31
51.95000	-31
51.95833	-31
51.96667	-29
51.97500	-26
51.98333	-23
51.99167	-19
52.00000	-17
52.00833	-17
52.01667	-18
52.02500	-18
52.03333	-20
52.04167	-22
52.05000	-23
52.05833	-23
52.06667	-22
52.07500	-20
52.08333	-20
52.09167	-21
52.10000	-22
52.10833	-23
52.11667	-23
52.12500	-23
52.13333	-22
52.14167	-23
52.15000	-24
52.15833	-25
52.16667	-26
52.17500	-28
52.18333	-33
52.19167	-38
52.20000	-44
52.20833	-48
52.21667	-51
52.22500	-50
52.23333	-47
52.24167	-42
52.25000	-37
52.25833	-33
52.26667	-29
52.27500	-26
52.28333	-24
52.29167	-22
52.30000	-21
52.30833	-22
52.31667	-24
52.32500	-28
52.33333	-33
52.34167	-36
52.35000	-38
52.35833	-38
52.36667	-34
52.37500	-31
52.38333	-29
52.39167	-29
52.40000	-30
52.40833	-31
52.41667	-32
52.42500	-32
52.43333	-31
52.44167	-30
52.45000	-28
52.45833	-25
52.46667	-22
52.47500	-20
52.48333	-20
52.49167	-22
52.50000	-25
52.50833	-28
52.51667	-30
52.52500	-31
52.53333	-31
52.54167	-31
52.55000	-31
52.55833	-30
52.56667	-27
52.57500	-22
52.58333	-16
52.59167	-11
52.60000	-9
52.60833	-11
52.61667	-15
52.62500	-21
52.63333	-27
52.64167	-32
52.65000	-34
52.65833	-36
52.66667	-36
52.67500	-36
52.68333	-37
52.69167	-40
52.70000	-42
52.70833	-45
52.71667	-46
52.72500	-44
52.73333	-42
52.74167	-40
52.75000	-38
52.75833	-36
52.76667	-34
52.77500	-33
52.78333	-34
52.79167	-36
52.80000	-39
52.80833	-42
52.81667	-43
52.82500	-42
52.83333	-39
52.84167	-37
52.85000	-34
52.85833	-32
52.86667	-31
52.87500	-31
52.88333	-32
52.89167	-34
52.90000	-37
52.90833	-39
52.91667	-40
52.92500	-41
52.93333	-39
52.94167	-35
52.95000	-31
52.95833	-27
52.96667	-25
52.97500	-25
52.98333	-28
52.99167	-33
53.00000	-36
53.00833	-39
53.01667	-40
53.02500	-42
53.03333	-43
53.04167	-46
53.05000	-48
53.05833	-50
53.06667	-49
53.07500	-48
53.08333	-45
53.09167	-42
53.10000	-38
53.10833	-35
53.11667	-32
53.12500	-29
53.13333	-28
53.14167	-27
53.15000	-27
53.15833	-27
53.16667	-25
53.17500	-23
53.18333	-20
53.19167	-18
53.20000	-18
53.20833	-19
53.21667	-20
53.22500	-21
53.23333	-22
53.24167	-24
53.25000	-26
53.25833	-30
53.26667	-33
53.27500	-36
53.28333	-35
53.29167	-32
53.30000	-28
53.30833	-25
53.31667	-22
53.32500	-21
53.33333	-20
53.34167	-19
53.35000	-19
53.35833	-18
53.36667	-16
53.37500	-14
53.38333	-13
53.39167	-13
53.40000	-13
53.40833	-13
53.41667	-13
53.42500	-16
53.43333	-20
53.44167	-26
53.45000	-33
53.45833	-38
53.46667	-42
53.47500	-43
53.48333	-43
53.49167	-41
53.50000	-39
53.50833	-35
53.51667	-31
53.52500	-26
53.53333	-22
53.54167	-20
53.55000	-20
53.55833	-20
53.56667	-21
53.57500	-22
53.58333	-22
53.59167	-21
53.60000	-21
53.60833	-21
53.61667	-21
53.62500	-21
53.63333	-21
53.64167	-20
53.65000	-18
53.65833	-17
53.66667	-16
53.67500	-17
53.68333	-20
53.69167	-24
53.70000	-28
53.70833	-31
53.71667	-33
53.72500	-33
53.73333	-30
53.74167	-28
53.75000	-25
53.75833	-24
53.76667	-26
53.77500	-28
53.78333	-31
53.79167	-33
53.80000	-35
53.80833	-36
53.81667	-36
53.82500	-36
53.83333	-35
53.84167	-35
53.85000	-36
53.85833	-37
53.86667	-37
53.87500	-37
53.88333	-34
53.89167	-32
53.90000	-30
53.90833	-31
53.91667	-33
53.92500	-35
53.93333	-38
53.94167	-39
53.95000	-39
53.95833	-39
53.96667	-40
53.97500	-41
53.98333	-40
53.99167	-39
54.00000	-36
54.00833	-34
54.01667	-32
54.02500	-31
54.03333	-31
54.04167	-30
54.05000	-29
54.05833	-25
54.06667	-21
54.07500	-16
54.08333	-11
54.09167	-6
54.10000	-3
54.10833	-1
54.11667	0
54.12500	0
54.13333	-2
54.14167	-6
54.15000	-9
54.15833	-11
54.16667	-11
54.17500	-8
54.18333	-4
54.19167	0
54.20000	2
54.20833	2
54.21667	0
54.22500	-1
54.23333	-1
54.24167	2
54.25000	8
54.25833	13
54.26667	18
54.27500	21
54.28333	23
54.29167	23
54.30000	22
54.30833	21
54.31667	20
54.32500	20
54.33333	21
54.34167	23
54.35000	25
54.35833	25
54.36667	24
54.37500	24
54.38333	25
54.39167	29
54.40000	34
54.40833	41
54.41667	47
54.42500	50
54.43333	53
54.44167	54
54.45000	56
54.45833	58
54.46667	62
54.47500	66
54.48333	71
54.49167	76
54.50000	81
54.50833	85
54.51667	88
54.52500	89
54.53333	90
54.54167	90
54.55000	90
54.55833	90
54.56667	92
54.57500	95
54.58333	100
54.59167	106
54.60000	112
54.60833	117
54.61667	122
54.62500	126
54.63333	129
54.64167	131
54.65000	134
54.65833	138
54.66667	144
54.67500	150
54.68333	158
54.69167	165
54.70000	171
54.70833	174
54.71667	175
54.72500	174
54.73333	171
54.74167	170
54.75000	171
54.75833	175
54.76667	183
54.77500	193
54.78333	204
54.79167	215
54.80000	226
54.80833	237
54.81667	245
54.82500	249
54.83333	251
54.84167	253
54.85000	256
54.85833	258
54.86667	261
54.87500	264
54.88333	269
54.89167	274
54.90000	278
54.90833	283
54.91667	288
54.92500	294
54.93333	303
54.94167	313
54.95000	322
54.95833	329
54.96667	335
54.97500	340
54.98333	346
54.99167	352
55.00000	359
55.00833	366
55.01667	371
55.02500	375
55.03333	380
55.04167	383
55.05000	387
55.05833	391
55.06667	395
55.07500	400
55.08333	406
55.09167	411
55.10000	416
55.10833	421
55.11667	426
55.12500	432
55.13333	439
55.14167	447
55.15000	457
55.15833	464
55.16667	470
55.17500	476
55.18333	482
55.19167	488
55.20000	493
55.20833	497
55.21667	499
55.22500	500
55.23333	501
55.24167	504
55.25000	509
55.25833	514
55.26667	518
55.27500	522
55.28333	526
55.29167	531
55.30000	537
55.30833	543
55.31667	549
55.32500	553
55.33333	557
55.34167	561
55.35000	565
55.35833	569
55.36667	573
55.37500	578
55.38333	584
55.39167	589
55.40000	593
55.40833	594
55.41667	592
55.42500	588
55.43333	584
55.44167	583
55.45000	583
55.45833	587
55.46667	592
55.47500	599
55.48333	605
55.49167	610
55.50000	615
55.50833	619
55.51667	623
55.52500	629
55.53333	635
55.54167	643
55.55000	649
55.55833	653
55.56667	654
55.57500	652
55.58333	649
55.59167	645
55.60000	643
55.60833	644
55.61667	646
55.62500	647
55.63333	648
55.64167	648
55.65000	646
55.65833	645
55.66667	644
55.67500	644
55.68333	644
55.69167	646
55.70000	648
55.70833	650
55.71667	650
55.72500	650
55.73333	649
55.74167	649
55.75000	650
55.75833	650
55.76667	649
55.77500	646
55.78333	642
55.79167	638
55.80000	636
55.80833	637
55.81667	640
55.82500	643
55.83333	645
55.84167	646
55.85000	647
55.85833	647
55.86667	646
55.87500	645
55.88333	644
55.89167	643
55.90000	641
55.90833	639
55.91667	637
55.92500	634
55.93333	629
55.94167	622
55.95000	615
55.95833	610
55.96667	607
55.97500	606
55.98333	605
55.99167	604
56.00000	601
56.00833	596
56.01667	590
56.02500	584
56.03333	579
56.04167	575
56.05000	572
56.05833	570
56.06667	569
56.07500	570
56.08333	572
56.09167	573
56.10000	570
56.10833	564
56.11667	556
56.12500	547
56.13333	538
56.14167	529
56.15000	521
56.15833	514
56.16667	508
56.17500	505
56.18333	504
56.19167	505
56.20000	506
56.20833	506
56.21667	504
56.22500	500
56.23333	495
56.24167	488
56.25000	482
56.25833	476
56.26667	471
56.27500	468
56.28333	466
56.29167	464
56.30000	462
56.30833	458
56.31667	453
56.32500	447
56.33333	441
56.34167	437
56.35000	433
56.35833	431
56.36667	431
56.37500	431
56.38333	430
56.39167	428
56.40000	426
56.40833	424
56.41667	420
56.42500	415
56.43333	409
56.44167	402
56.45000	395
56.45833	389
56.46667	383
56.47500	378
56.48333	374
56.49167	371
56.50000	369
56.50833	368
56.51667	367
56.52500	365
56.53333	360
56.54167	353
56.55000	345
56.55833	337
56.56667	330
56.57500	325
56.58333	322
56.59167	320
56.60000	317
56.60833	312
56.61667	308
56.62500	307
56.63333	306
56.64167	305
56.65000	301
56.65833	296
56.66667	289
56.67500	283
56.68333	279
56.69167	276
56.70000	274
56.70833	273
56.71667	271
56.72500	270
56.73333	270
56.74167	270
56.75000	270
56.75833	269
56.76667	266
56.77500	261
56.78333	254
56.79167	248
56.80000	243
56.80833	239
56.81667	237
56.82500	236
56.83333	235
56.84167	233
56.85000	230
56.85833	226
56.86667	223
56.87500	221
56.88333	220
56.89167	222
56.90000	223
56.90833	224
56.91667	222
56.92500	218
56.93333	211
56.94167	204
56.95000	196
56.95833	189
56.96667	183
56.97500	178
56.98333	176
56.99167	175
57.00000	175
57.00833	176
57.01667	176
57.02500	174
57.03333	171
57.04167	166
57.05000	161
57.05833	156
57.06667	152
57.07500	149
57.08333	148
57.09167	149
57.10000	151
57.10833	154
57.11667	155
57.12500	155
57.13333	153
57.14167	151
57.15000	148
57.15833	146
57.16667	145
57.17500	143
57.18333	139
57.19167	136
57.20000	134
57.20833	132
57.21667	132
57.22500	132
57.23333	131
57.24167	127
57.25000	120
57.25833	114
57.26667	109
57.27500	106
57.28333	106
57.29167	107
57.30000	109
57.30833	111
57.31667	114
57.32500	116
57.33333	117
57.34167	117
57.35000	117
57.35833	115
57.36667	113
57.37500	111
57.38333	110
57.39167	110
57.40000	107
57.40833	103
57.41667	97
57.42500	91
57.43333	88
57.44167	89
57.45000	93
57.45833	96
57.46667	98
57.47500	97
57.48333	96
57.49167	94
57.50000	90
57.50833	86
57.51667	82
57.52500	76
57.53333	73
57.54167	73
57.55000	75
57.55833	77
57.56667	79
57.57500	80
57.58333	81
57.59167	80
57.60000	78
57.60833	76
57.61667	74
57.62500	73
57.63333	72
57.64167	70
57.65000	67
57.65833	63
57.66667	60
57.67500	57
57.68333	56
57.69167	56
57.70000	55
57.70833	53
57.71667	49
57.72500	45
57.73333	41
57.74167	37
57.75000	36
57.75833	36
57.76667	39
57.77500	43
57.78333	46
57.79167	49
57.80000	49
57.80833	47
57.81667	45
57.82500	43
57.83333	43
57.84167	42
57.85000	42
57.85833	42
57.86667	42
57.87500	42
57.88333	44
57.89167	46
57.90000	47
57.90833	46
57.91667	47
57.92500	49
57.93333	51
57.94167	52
57.95000	51
57.95833	48
57.96667	42
57.97500	37
57.98333	33
57.99167	32
58.00000	34
58.00833	37
58.01667	42
58.02500	46
58.03333	48
58.04167	47
58.05000	44
58.05833	40
58.06667	35
58.07500	32
58.08333	30
58.09167	29
58.10000	29
58.10833	30
58.11667	32
58.12500	35
58.13333	38
58.14167	42
58.15000	44
58.15833	43
58.16667	39
58.17500	34
58.18333	28
58.19167	24
58.20000	22
58.20833	23
58.21667	25
58.22500	28
58.23333	30
58.24167	32
58.25000	32
58.25833	31
58.26667	29
58.27500	26
58.28333	22
58.29167	19
58.30000	16
58.30833	14
58.31667	15
58.32500	18
58.33333	22
58.34167	27
58.35000	31
58.35833	34
58.36667	36
58.37500	37
58.38333	36
58.39167	33
58.40000	28
58.40833	23
58.41667	20
58.42500	19
58.43333	20
58.44167	20
58.45000	19
58.45833	18
58.46667	16
58.47500	14
58.48333	13
58.49167	10
58.50000	8
58.50833	7
58.51667	7
58.52500	8
58.53333	10
58.54167	11
58.55000	11
58.55833	10
58.56667	10
58.57500	11
58.58333	13
58.59167	15
58.60000	15
58.60833	14
58.61667	12
58.62500	9
58.63333	7
58.64167	8
58.65000	10
58.65833	12
58.66667	14
58.67500	15
58.68333	16
58.69167	15
58.70000	14
58.70833	13
58.71667	12
58.72500	10
58.73333	6
58.74167	3
58.75000	-1
58.75833	-4
58.76667	-8
58.77500	-9
58.78333	-6
58.79167	-2
58.80000	1
58.80833	2
58.81667	2
58.82500	1
58.83333	-1
58.84167	-3
58.85000	-5
58.85833	-6
58.86667	-7
58.87500	-7
58.88333	-6
58.89167	-4
58.90000	-3
58.90833	-3
58.91667	-4
58.92500	-5
58.93333	-6
58.94167	-7
58.95000	-8
58.95833	-9
58.96667	-10
58.97500	-11
58.98333	-12
58.99167	-13
59.00000	-13
59.00833	-11
59.01667	-11
59.02500	-13
59.03333	-16
59.04167	-20
59.05000	-23
59.05833	-22
59.06667	-18
59.07500	-13
59.08333	-8
59.09167	-3
59.10000	-0
59.10833	1
59.11667	1
59.12500	1
59.13333	-1
59.14167	-4
59.15000	-7
59.15833	-9
59.16667	-9
59.17500	-8
59.18333	-6
59.19167	-5
59.20000	-6
59.20833	-8
59.21667	-9
59.22500	-8
59.23333	-6
59.24167	-4
59.25000	-1
59.25833	0
59.26667	0
59.27500	-1
59.28333	-2
59.29167	-3
59.30000	-6
59.30833	-10
59.31667	-12
59.32500	-11
59.33333	-9
59.34167	-6
59.35000	-3
59.35833	-4
59.36667	-8
59.37500	-13
59.38333	-17
59.39167	-19
59.40000	-17
59.40833	-13
59.41667	-11
59.42500	-12
59.43333	-15
59.44167	-17
59.45000	-18
59.45833	-17
59.46667	-15
59.47500	-14
59.48333	-14
59.49167	-15
59.50000	-14
59.50833	-12
59.51667	-13
59.52500	-15
59.53333	-20
59.54167	-25
59.55000	-29
59.55833	-32
59.56667	-31
59.57500	-29
59.58333	-27
59.59167	-24
59.60000	-21
59.60833	-19
59.61667	-18
59.62500	-20
59.63333	-24
59.64167	-26
59.65000	-27
59.65833	-24
59.66667	-19
59.67500	-14
59.68333	-9
59.69167	-5
59.70000	-5
59.70833	-8
59.71667	-10
59.72500	-10
59.73333	-9
59.74167	-4
59.75000	0
59.75833	1
59.76667	-2
59.77500	-8
59.78333	-15
59.79167	-21
59.80000	-25
59.80833	-25
59.81667	-24
59.82500	-23
59.83333	-21
59.84167	-21
59.85000	-20
59.85833	-19
59.86667	-16
59.87500	-14
59.88333	-14
59.89167	-15
59.90000	-17
59.90833	-20
59.91667	-23
59.92500	-26
59.93333	-30
59.94167	-35
59.95000	-40
59.95833	-42
59.96667	-41
59.97500	-37
59.98333	-31
59.99167	-24
60.00000	-18

[LC Chromatogram(Detector A-Ch2)]
Interval(msec)	500
# of Points	7201
Start Time(min)	0.000
End Time(min)	60.000
Intensity Units	mV
Intensity Multiplier	0.001
Wavelength(nm)	230
R.Time (min)	Intensity
0.00000	1
0.00833	1
0.01667	-1
0.02500	-1
0.03333	-2
0.04167	-2
0.05000	-1
0.05833	-0
0.06667	-1
0.07500	-2
0.08333	-4
0.09167	-4
0.10000	-4
0.10833	-4
0.11667	-6
0.12500	-8
0.13333	-10
0.14167	-11
0.15000	-11
0.15833	-11
0.16667	-10
0.17500	-10
0.18333	-10
0.19167	-9
0.20000	-8
0.20833	-8
0.21667	-8
0.22500	-8
0.23333	-6
0.24167	-3
0.25000	1
0.25833	5
0.26667	8
0.27500	11
0.28333	12
0.29167	13
0.30000	12
0.30833	10
0.31667	8
0.32500	6
0.33333	4
0.34167	2
0.35000	-0
0.35833	-3
0.36667	-5
0.37500	-6
0.38333	-7
0.39167	-6
0.40000	-4
0.40833	-4
0.41667	-4
0.42500	-6
0.43333	-9
0.44167	-12
0.45000	-14
0.45833	-16
0.46667	-16
0.47500	-14
0.48333	-12
0.49167	-8
0.50000	-5
0.50833	-2
0.51667	0
0.52500	2
0.53333	3
0.54167	2
0.55000	-2
0.55833	-5
0.56667	-6
0.57500	-6
0.58333	-4
0.59167	-2
0.60000	1
0.60833	2
0.61667	2
0.62500	1
0.63333	0
0.64167	-1
0.65000	-1
0.65833	-1
0.66667	0
0.67500	2
0.68333	3
0.69167	4
0.70000	5
0.70833	5
0.71667	3
0.72500	1
0.73333	-3
0.74167	-8
0.75000	-11
0.75833	-14
0.76667	-14
0.77500	-12
0.78333	-10
0.79167	-7
0.80000	-6
0.80833	-5
0.81667	-6
0.82500	-7
0.83333	-9
0.84167	-10
0.85000	-11
0.85833	-10
0.86667	-9
0.87500	-8
0.88333	-7
0.89167	-6
0.90000	-5
0.90833	-3
0.91667	-1
0.92500	2
0.93333	4
0.94167	6
0.95000	6
0.95833	6
0.96667	6
0.97500	6
0.98333	6
0.99167	5
1.00000	2
1.00833	-0
1.01667	-3
1.02500	-5
1.03333	-7
1.04167	-9
1.05000	-13
1.05833	-17
1.06667	-19
1.07500	-19
1.08333	-17
1.09167	-13
1.10000	-10
1.10833	-8
1.11667	-8
1.12500	-10
1.13333	-12
1.14167	-14
1.15000	-16
1.15833	-18
1.16667	-19
1.17500	-18
1.18333	-17
1.19167	-15
1.20000	-13
1.20833	-10
1.21667	-8
1.22500	-7
1.23333	-9
1.24167	-11
1.25000	-13
1.25833	-14
1.26667	-14
1.27500	-12
1.28333	-10
1.29167	-9
1.30000	-9
1.30833	-9
1.31667	-9
1.32500	-8
1.33333	-7
1.34167	-6
1.35000	-5
1.35833	-6
1.36667	-9
1.37500	-12
1.38333	-15
1.39167	-18
1.40000	-20
1.40833	-21
1.41667	-21
1.42500	-20
1.43333	-19
1.44167	-17
1.45000	-14
1.45833	-10
1.46667	-7
1.47500	-5
1.48333	-4
1.49167	-4
1.50000	-6
1.50833	-9
1.51667	-12
1.52500	-16
1.53333	-20
1.54167	-24
1.55000	-28
1.55833	-30
1.56667	-31
1.57500	-29
1.58333	-25
1.59167	-20
1.60000	-16
1.60833	-13
1.61667	-14
1.62500	-17
1.63333	-21
1.64167	-25
1.65000	-27
1.65833	-27
1.66667	-25
1.67500	-22
1.68333	-19
1.69167	-17
1.70000	-16
1.70833	-14
1.71667	-12
1.72500	-11
1.73333	-12
1.74167	-13
1.75000	-16
1.75833	-19
1.76667	-21
1.77500	-21
1.78333	-21
1.79167	-20
1.80000	-18
1.80833	-18
1.81667	-18
1.82500	-19
1.83333	-21
1.84167	-23
1.85000	-25
1.85833	-25
1.86667	-24
1.87500	-21
1.88333	-18
1.89167	-16
1.90000	-14
1.90833	-14
1.91667	-15
1.92500	-16
1.93333	-17
1.94167	-17
1.95000	-18
1.95833	-19
1.96667	-20
1.97500	-21
1.98333	-22
1.99167	-22
2.00000	-24
2.00833	-26
2.01667	-29
2.02500	-31
2.03333	-31
2.04167	-29
2.05000	-25
2.05833	-22
2.06667	-19
2.07500	-19
2.08333	-20
2.09167	-22
2.10000	-24
2.10833	-25
2.11667	-25
2.12500	-24
2.13333	-21
2.14167	-18
2.15000	-15
2.15833	-12
2.16667	-11
2.17500	-11
2.18333	-12
2.19167	-12
2.20000	-13
2.20833	-15
2.21667	-19
2.22500	-22
2.23333	-24
2.24167	-24
2.25000	-22
2.25833	-19
2.26667	-17
2.27500	-17
2.28333	-17
2.29167	-18
2.30000	-19
2.30833	-17
2.31667	-15
2.32500	-13
2.33333	-13
2.34167	-13
2.35000	-12
2.35833	-12
2.36667	-10
2.37500	-9
2.38333	-9
2.39167	-11
2.40000	-16
2.40833	-21
2.41667	-26
2.42500	-29
2.43333	-30
2.44167	-30
2.45000	-28
2.45833	-25
2.46667	-22
2.47500	-20
2.48333	-19
2.49167	-19
2.50000	-21
2.50833	-22
2.51667	-23
2.52500	-24
2.53333	-24
2.54167	-23
2.55000	-24
2.55833	-26
2.56667	-28
2.57500	-31
2.58333	-33
2.59167	-33
2.60000	-33
2.60833	-32
2.61667	-31
2.62500	-28
2.63333	-23
2.64167	-19
2.65000	-15
2.65833	-13
2.66667	-12
2.67500	-14
2.68333	-15
2.69167	-14
2.70000	-12
2.70833	-11
2.71667	-11
2.72500	-13
2.73333	-17
2.74167	-20
2.75000	-21
2.75833	-22
2.76667	-22
2.77500	-24
2.78333	-28
2.79167	-32
2.80000	-36
2.80833	-38
2.81667	-39
2.82500	-38
2.83333	-36
2.84167	-34
2.85000	-32
2.85833	-29
2.86667	-28
2.87500	-27
2.88333	-27
2.89167	-27
2.90000	-27
2.90833	-27
2.91667	-26
2.92500	-24
2.93333	-20
2.94167	-18
2.95000	-16
2.95833	-16
2.96667	-18
2.97500	-21
2.98333	-23
2.99167	-24
3.00000	-24
3.00833	-25
3.01667	-26
3.02500	-29
3.03333	-32
3.04167	-36
3.05000	-37
3.05833	-36
3.06667	-33
3.07500	-28
3.08333	-24
3.09167	-22
3.10000	-22
3.10833	-23
3.11667	-24
3.12500	-25
3.13333	-26
3.14167	-26
3.15000	-27
3.15833	-29
3.16667	-31
3.17500	-33
3.18333	-35
3.19167	-35
3.20000	-35
3.20833	-35
3.21667	-34
3.22500	-31
3.23333	-27
3.24167	-22
3.25000	-17
3.25833	-11
3.26667	-7
3.27500	-4
3.28333	-5
3.29167	-8
3.30000	-13
3.30833	-19
3.31667	-25
3.32500	-29
3.33333	-30
3.34167	-29
3.35000	-26
3.35833	-23
3.36667	-21
3.37500	-19
3.38333	-19
3.39167	-21
3.40000	-24
3.40833	-26
3.41667	-27
3.42500	-27
3.43333	-27
3.44167	-26
3.45000	-26
3.45833	-25
3.46667	-24
3.47500	-22
3.48333	-21
3.49167	-20
3.50000	-21
3.50833	-24
3.51667	-28
3.52500	-31
3.53333	-33
3.54167	-31
3.55000	-28
3.55833	-24
3.56667	-20
3.57500	-19
3.58333	-18
3.59167	-16
3.60000	-14
3.60833	-13
3.61667	-12
3.62500	-12
3.63333	-10
3.64167	-8
3.65000	-7
3.65833	-5
3.66667	-5
3.67500	-7
3.68333	-9
3.69167	-10
3.70000	-10
3.70833	-10
3.71667	-10
3.72500	-10
3.73333	-11
3.74167	-12
3.75000	-13
3.75833	-15
3.76667	-19
3.77500	-24
3.78333	-28
3.79167	-30
3.80000	-29
3.80833	-26
3.81667	-22
3.82500	-20
3.83333	-19
3.84167	-19
3.85000	-20
3.85833	-21
3.86667	-23
3.87500	-23
3.88333	-24
3.89167	-22
3.90000	-20
3.90833	-16
3.91667	-12
3.92500	-9
3.93333	-8
3.94167	-8
3.95000	-9
3.95833	-12
3.96667	-14
3.97500	-17
3.98333	-19
3.99167	-20
4.00000	-20
4.00833	-19
4.01667	-17
4.02500	-16
4.03333	-17
4.04167	-19
4.05000	-21
4.05833	-21
4.06667	-18
4.07500	-13
4.08333	-8
4.09167	-6
4.10000	-6
4.10833	-8
4.11667	-9
4.12500	-9
4.13333	-5
4.14167	-1
4.15000	2
4.15833	2
4.16667	1
4.17500	-3
4.18333	-6
4.19167	-8
4.20000	-7
4.20833	-5
4.21667	-3
4.22500	-3
4.23333	-5
4.24167	-10
4.25000	-15
4.25833	-20
4.26667	-23
4.27500	-23
4.28333	-22
4.29167	-21
4.30000	-19
4.30833	-16
4.31667	-12
4.32500	-9
4.33333	-6
4.34167	-5
4.35000	-7
4.35833	-10
4.36667	-13
4.37500	-14
4.38333	-14
4.39167	-11
4.40000	-9
4.40833	-9
4.41667	-12
4.42500	-17
4.43333	-23
4.44167	-27
4.45000	-30
4.45833	-31
4.46667	-31
4.47500	-30
4.48333	-28
4.49167	-25
4.50000	-20
4.50833	-15
4.51667	-12
4.52500	-11
4.53333	-13
4.54167	-17
4.55000	-21
4.55833	-22
4.56667	-22
4.57500	-20
4.58333	-17
4.59167	-15
4.60000	-13
4.60833	-12
4.61667	-13
4.62500	-14
4.63333	-16
4.64167	-17
4.65000	-18
4.65833	-19
4.66667	-20
4.67500	-21
4.68333	-23
4.69167	-23
4.70000	-21
4.70833	-20
4.71667	-18
4.72500	-17
4.73333	-17
4.74167	-15
4.75000	-13
4.75833	-9
4.76667	-7
4.77500	-8
4.78333	-11
4.79167	-15
4.80000	-20
4.80833	-24
4.81667	-25
4.82500	-26
4.83333	-27
4.84167	-28
4.85000	-29
4.85833	-30
4.86667	-29
4.87500	-27
4.88333	-24
4.89167	-21
4.90000	-20
4.90833	-20
4.91667	-22
4.92500	-24
4.93333	-26
4.94167	-27
4.95000	-28
4.95833	-27
4.96667	-27
4.97500	-28
4.98333	-29
4.99167	-31
5.00000	-34
5.00833	-34
5.01667	-34
5.02500	-32
5.03333	-29
5.04167	-26
5.05000	-25
5.05833	-25
5.06667	-26
5.07500	-25
5.08333	-24
5.09167	-23
5.10000	-22
5.10833	-22
5.11667	-24
5.12500	-28
5.13333	-32
5.14167	-34
5.15000	-33
5.15833	-30
5.16667	-26
5.17500	-22
5.18333	-19
5.19167	-19
5.20000	-20
5.20833	-22
5.21667	-25
5.22500	-28
5.23333	-30
5.24167	-32
5.25000	-32
5.25833	-31
5.26667	-29
5.27500	-28
5.28333	-28
5.29167	-26
5.30000	-24
5.30833	-23
5.31667	-22
5.32500	-23
5.33333	-24
5.34167	-26
5.35000	-27
5.35833	-29
5.36667	-30
5.37500	-32
5.38333	-32
5.39167	-30
5.40000	-27
5.40833	-25
5.41667	-24
5.42500	-25
5.43333	-27
5.44167	-29
5.45000	-31
5.45833	-31
5.46667	-32
5.47500	-33
5.48333	-34
5.49167	-32
5.50000	-30
5.50833	-28
5.51667	-27
5.52500	-28
5.53333	-31
5.54167	-34
5.55000	-37
5.55833	-38
5.56667	-40
5.57500	-44
5.58333	-48
5.59167	-52
5.60000	-53
5.60833	-53
5.61667	-50
5.62500	-47
5.63333	-45
5.64167	-43
5.65000	-43
5.65833	-44
5.66667	-44
5.67500	-45
5.68333	-44
5.69167	-44
5.70000	-43
5.70833	-44
5.71667	-45
5.72500	-46
5.73333	-45
5.74167	-42
5.75000	-40
5.75833	-38
5.76667	-38
5.77500	-39
5.78333	-40
5.79167	-40
5.80000	-38
5.80833	-36
5.81667	-35
5.82500	-34
5.83333	-33
5.84167	-34
5.85000	-36
5.85833	-39
5.86667	-41
5.87500	-41
5.88333	-41
5.89167	-40
5.90000	-38
5.90833	-37
5.91667	-35
5.92500	-33
5.93333	-32
5.94167	-31
5.95000	-29
5.95833	-27
5.96667	-25
5.97500	-25
5.98333	-28
5.99167	-34
6.00000	-40
6.00833	-47
6.01667	-53
6.02500	-57
6.03333	-61
6.04167	-63
6.05000	-63
6.05833	-61
6.06667	-56
6.07500	-50
6.08333	-44
6.09167	-41
6.10000	-40
6.10833	-41
6.11667	-43
6.12500	-45
6.13333	-45
6.14167	-44
6.15000	-44
6.15833	-44
6.16667	-44
6.17500	-44
6.18333	-43
6.19167	-42
6.20000	-41
6.20833	-41
6.21667	-42
6.22500	-43
6.23333	-44
6.24167	-45
6.25000	-44
6.25833	-41
6.26667	-39
6.27500	-36
6.28333	-34
6.29167	-34
6.30000	-35
6.30833	-37
6.31667	-38
6.32500	-38
6.33333	-37
6.34167	-36
6.35000	-37
6.35833	-38
6.36667	-41
6.37500	-43
6.38333	-45
6.39167	-46
6.40000	-46
6.40833	-47
6.41667	-49
6.42500	-51
6.43333	-50
6.44167	-48
6.45000	-43
6.45833	-38
6.46667	-36
6.47500	-38
6.48333	-43
6.49167	-49
6.50000	-54
6.50833	-56
6.51667	-55
6.52500	-52
6.53333	-50
6.54167	-49
6.55000	-48
6.55833	-48
6.56667	-50
6.57500	-52
6.58333	-55
6.59167	-56
6.60000	-56
6.60833	-53
6.61667	-49
6.62500	-45
6.63333	-44
6.64167	-45
6.65000	-46
6.65833	-48
6.66667	-49
6.67500	-50
6.68333	-51
6.69167	-53
6.70000	-54
6.70833	-54
6.71667	-53
6.72500	-50
6.73333	-48
6.74167	-46
6.75000	-45
6.75833	-47
6.76667	-49
6.77500	-52
6.78333	-54
6.79167	-55
6.80000	-54
6.80833	-53
6.81667	-50
6.82500	-47
6.83333	-45
6.84167	-42
6.85000	-42
6.85833	-42
6.86667	-44
6.87500	-46
6.88333	-47
6.89167	-49
6.90000	-51
6.90833	-52
6.91667	-53
6.92500	-54
6.93333	-55
6.94167	-55
6.95000	-55
6.95833	-53
6.96667	-51
6.97500	-48
6.98333	-47
6.99167	-47
7.00000	-48
7.00833	-50
7.01667	-52
7.02500	-54
7.03333	-55
7.04167	-56
7.05000	-56
7.05833	-54
7.06667	-52
7.07500	-50
7.08333	-48
7.09167	-48
7.10000	-49
7.10833	-49
7.11667	-49
7.12500	-48
7.13333	-48
7.14167	-48
7.15000	-47
7.15833	-46
7.16667	-45
7.17500	-44
7.18333	-44
7.19167	-44
7.20000	-45
7.20833	-46
7.21667	-47
7.22500	-49
7.23333	-50
7.24167	-52
7.25000	-53
7.25833	-55
7.26667	-56
7.27500	-56
7.28333	-55
7.29167	-53
7.30000	-51
7.30833	-49
7.31667	-46
7.32500	-43
7.33333	-42
7.34167	-43
7.35000	-46
7.35833	-50
7.36667	-52
7.37500	-54
7.38333	-55
7.39167	-55
7.40000	-54
7.40833	-53
7.41667	-51
7.42500	-49
7.43333	-48
7.44167	-48
7.45000	-49
7.45833	-51
7.46667	-52
7.47500	-53
7.48333	-52
7.49167	-49
7.50000	-47
7.50833	-45
7.51667	-46
7.52500	-49
7.53333	-54
7.54167	-58
7.55000	-59
7.55833	-57
7.56667	-54
7.57500	-51
7.58333	-48
7.59167	-47
7.60000	-46
7.60833	-46
7.61667	-46
7.62500	-46
7.63333	-48
7.64167	-50
7.65000	-53
7.65833	-56
7.66667	-58
7.67500	-61
7.68333	-62
7.69167	-63
7.70000	-63
7.70833	-63
7.71667	-63
7.72500	-62
7.73333	-61
7.74167	-60
7.75000	-57
7.75833	-52
7.76667	-47
7.77500	-42
7.78333	-39
7.79167	-39
7.80000	-41
7.80833	-45
7.81667	-49
7.82500	-51
7.83333	-50
7.84167	-48
7.85000	-46
7.85833	-45
7.86667	-45
7.87500	-47
7.88333	-50
7.89167	-51
7.90000	-52
7.90833	-52
7.91667	-53
7.92500	-53
7.93333	-52
7.94167	-50
7.95000	-49
7.95833	-50
7.96667	-53
7.97500	-57
7.98333	-62
7.99167	-66
8.00000	-69
8.00833	-71
8.01667	-71
8.02500	-70
8.03333	-67
8.04167	-63
8.05000	-59
8.05833	-55
8.06667	-53
8.07500	-54
8.08333	-55
8.09167	-58
8.10000	-60
8.10833	-61
8.11667	-61
8.12500	-60
8.13333	-59
8.14167	-58
8.15000	-58
8.15833	-58
8.16667	-60
8.17500	-63
8.18333	-65
8.19167	-65
8.20000	-63
8.20833	-59
8.21667	-56
8.22500	-55
8.23333	-57
8.24167	-61
8.25000	-65
8.25833	-69
8.26667	-71
8.27500	-70
8.28333	-69
8.29167	-67
8.30000	-66
8.30833	-67
8.31667	-68
8.32500	-69
8.33333	-69
8.34167	-67
8.35000	-66
8.35833	-65
8.36667	-63
8.37500	-61
8.38333	-58
8.39167	-56
8.40000	-55
8.40833	-55
8.41667	-59
8.42500	-63
8.43333	-67
8.44167	-71
8.45000	-73
8.45833	-74
8.46667	-74
8.47500	-73
8.48333	-72
8.49167	-71
8.50000	-70
8.50833	-69
8.51667	-68
8.52500	-68
8.53333	-67
8.54167	-65
8.55000	-64
8.55833	-64
8.56667	-65
8.57500	-70
8.58333	-73
8.59167	-74
8.60000	-72
8.60833	-68
8.61667	-64
8.62500	-63
8.63333	-63
8.64167	-66
8.65000	-68
8.65833	-69
8.66667	-69
8.67500	-68
8.68333	-67
8.69167	-66
8.70000	-66
8.70833	-66
8.71667	-65
8.72500	-64
8.73333	-63
8.74167	-62
8.75000	-63
8.75833	-64
8.76667	-66
8.77500	-66
8.78333	-67
8.79167	-67
8.80000	-66
8.80833	-66
8.81667	-65
8.82500	-63
8.83333	-60
8.84167	-58
8.85000	-57
8.85833	-58
8.86667	-59
8.87500	-60
8.88333	-60
8.89167	-59
8.90000	-57
8.90833	-56
8.91667	-55
8.92500	-56
8.93333	-57
8.94167	-58
8.95000	-61
8.95833	-64
8.96667	-66
8.97500	-68
8.98333	-71
8.99167	-74
9.00000	-76
9.00833	-76
9.01667	-75
9.02500	-73
9.03333	-70
9.04167	-67
9.05000	-66
9.05833	-66
9.06667	-65
9.07500	-65
9.08333	-64
9.09167	-63
9.10000	-63
9.10833	-63
9.11667	-64
9.12500	-66
9.13333	-68
9.14167	-70
9.15000	-71
9.15833	-71
9.16667	-72
9.17500	-72
9.18333	-73
9.19167	-73
9.20000	-73
9.20833	-70
9.21667	-66
9.22500	-63
9.23333	-62
9.24167	-62
9.25000	-66
9.25833	-70
9.26667	-73
9.27500	-73
9.28333	-72
9.29167	-69
9.30000	-65
9.30833	-62
9.31667	-61
9.32500	-61
9.33333	-62
9.34167	-62
9.35000	-63
9.35833	-62
9.36667	-62
9.37500	-63
9.38333	-63
9.39167	-64
9.40000	-66
9.40833	-67
9.41667	-68
9.42500	-69
9.43333	-70
9.44167	-71
9.45000	-73
9.45833	-74
9.46667	-73
9.47500	-70
9.48333	-66
9.49167	-60
9.50000	-55
9.50833	-53
9.51667	-53
9.52500	-56
9.53333	-60
9.54167	-63
9.55000	-64
9.55833	-63
9.56667	-61
9.57500	-59
9.58333	-59
9.59167	-60
9.60000	-63
9.60833	-68
9.61667	-74
9.62500	-79
9.63333	-82
9.64167	-82
9.65000	-80
9.65833	-75
9.66667	-71
9.67500	-69
9.68333	-67
9.69167	-67
9.70000	-67
9.70833	-68
9.71667	-70
9.72500	-72
9.73333	-73
9.74167	-75
9.75000	-75
9.75833	-74
9.76667	-73
9.77500	-71
9.78333	-70
9.79167	-69
9.80000	-67
9.80833	-65
9.81667	-63
9.82500	-62
9.83333	-61
9.84167	-62
9.85000	-65
9.85833	-70
9.86667	-75
9.87500	-78
9.88333	-79
9.89167	-77
9.90000	-73
9.90833	-70
9.91667	-67
9.92500	-66
9.93333	-65
9.94167	-66
9.95000	-66
9.95833	-67
9.96667	-67
9.97500	-66
9.98333	-64
9.99167	-63
10.00000	-63
10.00833	-65
10.01667	-69
10.02500	-72
10.03333	-72
10.04167	-71
10.05000	-67
10.05833	-63
10.06667	-60
10.07500	-59
10.08333	-59
10.09167	-59
10.10000	-59
10.10833	-59
10.11667	-58
10.12500	-57
10.13333	-58
10.14167	-60
10.15000	-63
10.15833	-67
10.16667	-69
10.17500	-70
10.18333	-70
10.19167	-69
10.20000	-68
10.20833	-69
10.21667	-71
10.22500	-73
10.23333	-74
10.24167	-74
10.25000	-73
10.25833	-70
10.26667	-68
10.27500	-68
10.28333	-70
10.29167	-72
10.30000	-74
10.30833	-76
10.31667	-76
10.32500	-75
10.33333	-74
10.34167	-74
10.35000	-73
10.35833	-72
10.36667	-70
10.37500	-66
10.38333	-62
10.39167	-57
10.40000	-52
10.40833	-51
10.41667	-52
10.42500	-56
10.43333	-61
10.44167	-65
10.45000	-65
10.45833	-64
10.46667	-64
10.47500	-65
10.48333	-66
10.49167	-68
10.50000	-70
10.50833	-71
10.51667	-70
10.52500	-68
10.53333	-66
10.54167	-64
10.55000	-62
10.55833	-61
10.56667	-62
10.57500	-65
10.58333	-68
10.59167	-71
10.60000	-73
10.60833	-74
10.61667	-75
10.62500	-75
10.63333	-76
10.64167	-77
10.65000	-78
10.65833	-80
10.66667	-82
10.67500	-84
10.68333	-85
10.69167	-84
10.70000	-80
10.70833	-75
10.71667	-69
10.72500	-65
10.73333	-63
10.74167	-63
10.75000	-66
10.75833	-71
10.76667	-76
10.77500	-81
10.78333	-84
10.79167	-83
10.80000	-79
10.80833	-74
10.81667	-70
10.82500	-67
10.83333	-67
10.84167	-67
10.85000	-66
10.85833	-63
10.86667	-58
10.87500	-53
10.88333	-50
10.89167	-50
10.90000	-52
10.90833	-57
10.91667	-63
10.92500	-67
10.93333	-69
10.94167	-69
10.95000	-69
10.95833	-70
10.96667	-71
10.97500	-74
10.98333	-77
10.99167	-79
11.00000	-80
11.00833	-80
11.01667	-78
11.02500	-76
11.03333	-73
11.04167	-72
11.05000	-71
11.05833	-72
11.06667	-71
11.07500	-68
11.08333	-64
11.09167	-62
11.10000	-61
11.10833	-61
11.11667	-63
11.12500	-65
11.13333	-67
11.14167	-68
11.15000	-69
11.15833	-69
11.16667	-68
11.17500	-69
11.18333	-70
11.19167	-71
11.20000	-71
11.20833	-69
11.21667	-64
11.22500	-61
11.23333	-59
11.24167	-59
11.25000	-60
11.25833	-61
11.26667	-63
11.27500	-65
11.28333	-65
11.29167	-63
11.30000	-61
11.30833	-58
11.31667	-57
11.32500	-58
11.33333	-63
11.34167	-68
11.35000	-72
11.35833	-76
11.36667	-77
11.37500	-76
11.38333	-74
11.39167	-74
11.40000	-75
11.40833	-76
11.41667	-77
11.42500	-77
11.43333	-76
11.44167	-74
11.45000	-72
11.45833	-70
11.46667	-68
11.47500	-65
11.48333	-63
11.49167	-61
11.50000	-60
11.50833	-59
11.51667	-59
11.52500	-58
11.53333	-59
11.54167	-60
11.55000	-61
11.55833	-63
11.56667	-67
11.57500	-71
11.58333	-75
11.59167	-79
11.60000	-80
11.60833	-80
11.61667	-77
11.62500	-73
11.63333	-69
11.64167	-66
11.65000	-64
11.65833	-65
11.66667	-68
11.67500	-72
11.68333	-77
11.69167	-82
11.70000	-86
11.70833	-88
11.71667	-87
11.72500	-82
11.73333	-75
11.74167	-68
11.75000	-65
11.75833	-64
11.76667	-66
11.77500	-69
11.78333	-70
11.79167	-69
11.80000	-67
11.80833	-66
11.81667	-67
11.82500	-70
11.83333	-74
11.84167	-77
11.85000	-78
11.85833	-78
11.86667	-77
11.87500	-76
11.88333	-76
11.89167	-76
11.90000	-75
11.90833	-72
11.91667	-70
11.92500	-69
11.93333	-70
11.94167	-71
11.95000	-73
11.95833	-74
11.96667	-76
11.97500	-78
11.98333	-79
11.99167	-81
12.00000	-82
12.00833	-80
12.01667	-77
12.02500	-72
12.03333	-67
12.04167	-63
12.05000	-63
12.05833	-66
12.06667	-70
12.07500	-73
12.08333	-76
12.09167	-77
12.10000	-76
12.10833	-76
12.11667	-76
12.12500	-77
12.13333	-77
12.14167	-77
12.15000	-75
12.15833	-72
12.16667	-69
12.17500	-66
12.18333	-65
12.19167	-66
12.20000	-68
12.20833	-72
12.21667	-75
12.22500	-77
12.23333	-79
12.24167	-79
12.25000	-79
12.25833	-78
12.26667	-77
12.27500	-75
12.28333	-73
12.29167	-71
12.30000	-69
12.30833	-68
12.31667	-66
12.32500	-65
12.33333	-64
12.34167	-65
12.35000	-66
12.35833	-69
12.36667	-72
12.37500	-73
12.38333	-74
12.39167	-74
12.40000	-76
12.40833	-77
12.41667	-79
12.42500	-80
12.43333	-79
12.44167	-77
12.45000	-74
12.45833	-71
12.46667	-68
12.47500	-68
12.48333	-69
12.49167	-70
12.50000	-72
12.50833	-73
12.51667	-74
12.52500	-75
12.53333	-75
12.54167	-76
12.55000	-76
12.55833	-77
12.56667	-77
12.57500	-76
12.58333	-74
12.59167	-71
12.60000	-68
12.60833	-65
12.61667	-64
12.62500	-64
12.63333	-64
12.64167	-65
12.65000	-65
12.65833	-63
12.66667	-61
12.67500	-60
12.68333	-60
12.69167	-62
12.70000	-64
12.70833	-65
12.71667	-65
12.72500	-65
12.73333	-65
12.74167	-65
12.75000	-67
12.75833	-68
12.76667	-71
12.77500	-75
12.78333	-77
12.79167	-77
12.80000	-76
12.80833	-73
12.81667	-70
12.82500	-68
12.83333	-67
12.84167	-66
12.85000	-65
12.85833	-63
12.86667	-63
12.87500	-65
12.88333	-66
12.89167	-67
12.90000	-68
12.90833	-66
12.91667	-64
12.92500	-61
12.93333	-60
12.94167	-59
12.95000	-59
12.95833	-57
12.96667	-55
12.97500	-54
12.98333	-53
12.99167	-55
13.00000	-57
13.00833	-58
13.01667	-59
13.02500	-59
13.03333	-58
13.04167	-58
13.05000	-59
13.05833	-61
13.06667	-63
13.07500	-63
13.08333	-62
13.09167	-61
13.10000	-61
13.10833	-61
13.11667	-62
13.12500	-64
13.13333	-66
13.14167	-66
13.15000	-66
13.15833	-65
13.16667	-64
13.17500	-62
13.18333	-62
13.19167	-61
13.20000	-61
13.20833	-61
13.21667	-61
13.22500	-60
13.23333	-60
13.24167	-60
13.25000	-61
13.25833	-62
13.26667	-62
13.27500	-61
13.28333	-61
13.29167	-60
13.30000	-61
13.30833	-63
13.31667	-67
13.32500	-70
13.33333	-73
13.34167	-72
13.35000	-68
13.35833	-62
13.36667	-55
13.37500	-50
13.38333	-46
13.39167	-45
13.40000	-46
13.40833	-47
13.41667	-47
13.42500	-47
13.43333	-48
13.44167	-49
13.45000	-50
13.45833	-51
13.46667	-51
13.47500	-49
13.48333	-47
13.49167	-44
13.50000	-42
13.50833	-41
13.51667	-40
13.52500	-40
13.53333	-40
13.54167	-39
13.55000	-40
13.55833	-42
13.56667	-44
13.57500	-45
13.58333	-47
13.59167	-47
13.60000	-47
13.60833	-47
13.61667	-47
13.62500	-47
13.63333	-44
13.64167	-41
13.65000	-38
13.65833	-35
13.66667	-32
13.67500	-32
13.68333	-32
13.69167	-32
13.70000	-32
13.70833	-33
13.71667	-33
13.72500	-33
13.73333	-35
13.74167	-37
13.75000	-37
13.75833	-35
13.76667	-32
13.77500	-28
13.78333	-25
13.79167	-22
13.80000	-19
13.80833	-17
13.81667	-13
13.82500	-11
13.83333	-9
13.84167	-8
13.85000	-7
13.85833	-5
13.86667	-3
13.87500	-1
13.88333	1
13.89167	2
13.90000	4
13.90833	5
13.91667	4
13.92500	3
13.93333	1
13.94167	-1
13.95000	-3
13.95833	-3
13.96667	-4
13.97500	-4
13.98333	-5
13.99167	-6
14.00000	-8
14.00833	-10
14.01667	-11
14.02500	-10
14.03333	-8
14.04167	-4
14.05000	0
14.05833	4
14.06667	6
14.07500	7
14.08333	7
14.09167	5
14.10000	3
14.10833	1
14.11667	0
14.12500	3
14.13333	8
14.14167	14
14.15000	18
14.15833	20
14.16667	20
14.17500	19
14.18333	19
14.19167	19
14.20000	19
14.20833	19
14.21667	18
14.22500	17
14.23333	16
14.24167	15
14.25000	15
14.25833	14
14.26667	13
14.27500	13
14.28333	13
14.29167	13
14.30000	13
14.30833	15
14.31667	19
14.32500	22
14.33333	25
14.34167	26
14.35000	25
14.35833	21
14.36667	17
14.37500	15
14.38333	14
14.39167	16
14.40000	20
14.40833	24
14.41667	28
14.42500	30
14.43333	30
14.44167	27
14.45000	23
14.45833	18
14.46667	13
14.47500	9
14.48333	6
14.49167	6
14.50000	7
14.50833	10
14.51667	13
14.52500	15
14.53333	18
14.54167	19
14.55000	21
14.55833	23
14.56667	22
14.57500	20
14.58333	16
14.59167	12
14.60000	7
14.60833	4
14.61667	2
14.62500	0
14.63333	-3
14.64167	-6
14.65000	-8
14.65833	-9
14.66667	-7
14.67500	-3
14.68333	1
14.69167	4
14.70000	5
14.70833	4
14.71667	3
14.72500	2
14.73333	2
14.74167	2
14.75000	4
14.75833	5
14.76667	7
14.77500	8
14.78333	8
14.79167	8
14.80000	6
14.80833	5
14.81667	4
14.82500	4
14.83333	4
14.84167	6
14.85000	11
14.85833	16
14.86667	20
14.87500	22
14.88333	21
14.89167	18
14.90000	15
14.90833	14
14.91667	15
14.92500	17
14.93333	18
14.94167	17
14.95000	15
14.95833	12
14.96667	9
14.97500	8
14.98333	7
14.99167	7
15.00000	7
15.00833	6
15.01667	4
15.02500	2
15.03333	1
15.04167	1
15.05000	3
15.05833	6
15.06667	9
15.07500	11
15.08333	11
15.09167	10
15.10000	9
15.10833	7
15.11667	4
15.12500	2
15.13333	0
15.14167	-1
15.15000	-2
15.15833	-1
15.16667	0
15.17500	2
15.18333	3
15.19167	2
15.20000	-1
15.20833	-4
15.21667	-7
15.22500	-8
15.23333	-4
15.24167	1
15.25000	4
15.25833	4
15.26667	4
15.27500	2
15.28333	2
15.29167	4
15.30000	8
15.30833	10
15.31667	11
15.32500	10
15.33333	9
15.34167	9
15.35000	10
15.35833	12
15.36667	13
15.37500	13
15.38333	13
15.39167	14
15.40000	15
15.40833	16
15.41667	16
15.42500	15
15.43333	14
15.44167	12
15.45000	9
15.45833	7
15.46667	4
15.47500	1
15.48333	-1
15.49167	-1
15.50000	2
15.50833	6
15.51667	13
15.52500	19
15.53333	24
15.54167	25
15.55000	24
15.55833	21
15.56667	17
15.57500	14
15.58333	13
15.59167	14
15.60000	18
15.60833	22
15.61667	25
15.62500	26
15.63333	25
15.64167	23
15.65000	22
15.65833	23
15.66667	26
15.67500	31
15.68333	34
15.69167	35
15.70000	33
15.70833	30
15.71667	28
15.72500	27
15.73333	28
15.74167	30
15.75000	32
15.75833	34
15.76667	35
15.77500	35
15.78333	36
15.79167	38
15.80000	41
15.80833	45
15.81667	49
15.82500	51
15.83333	51
15.84167	50
15.85000	48
15.85833	47
15.86667	46
15.87500	45
15.88333	44
15.89167	43
15.90000	43
15.90833	43
15.91667	46
15.92500	48
15.93333	50
15.94167	51
15.95000	54
15.95833	58
15.96667	64
15.97500	72
15.98333	81
15.99167	87
16.00000	90
16.00833	89
16.01667	85
16.02500	80
16.03333	76
16.04167	72
16.05000	70
16.05833	70
16.06667	71
16.07500	75
16.08333	79
16.09167	82
16.10000	85
16.10833	89
16.11667	93
16.12500	96
16.13333	99
16.14167	101
16.15000	102
16.15833	102
16.16667	101
16.17500	102
16.18333	104
16.19167	106
16.20000	109
16.20833	110
16.21667	112
16.22500	112
16.23333	112
16.24167	111
16.25000	110
16.25833	111
16.26667	114
16.27500	117
16.28333	120
16.29167	122
16.30000	123
16.30833	121
16.31667	117
16.32500	113
16.33333	109
16.34167	108
16.35000	110
16.35833	115
16.36667	119
16.37500	122
16.38333	123
16.39167	123
16.40000	122
16.40833	122
16.41667	122
16.42500	123
16.43333	121
16.44167	119
16.45000	117
16.45833	117
16.46667	119
16.47500	120
16.48333	121
16.49167	121
16.50000	118
16.50833	115
16.51667	112
16.52500	110
16.53333	110
16.54167	111
16.55000	113
16.55833	115
16.56667	117
16.57500	118
16.58333	119
16.59167	121
16.60000	122
16.60833	122
16.61667	121
16.62500	120
16.63333	120
16.64167	119
16.65000	118
16.65833	115
16.66667	113
16.67500	114
16.68333	115
16.69167	116
16.70000	118
16.70833	119
16.71667	118
16.72500	118
16.73333	118
16.74167	119
16.75000	119
16.75833	120
16.76667	121
16.77500	124
16.78333	128
16.79167	130
16.80000	130
16.80833	129
16.81667	127
16.82500	125
16.83333	125
16.84167	126
16.85000	125
16.85833	123
16.86667	122
16.87500	124
16.88333	127
16.89167	132
16.90000	136
16.90833	138
16.91667	138
16.92500	137
16.93333	139
16.94167	141
16.95000	144
16.95833	146
16.96667	148
16.97500	147
16.98333	147
16.99167	146
17.00000	147
17.00833	147
17.01667	147
17.02500	148
17.03333	148
17.04167	148
17.05000	147
17.05833	146
17.06667	145
17.07500	143
17.08333	141
17.09167	141
17.10000	142
17.10833	145
17.11667	148
17.12500	152
17.13333	157
17.14167	161
17.15000	165
17.15833	168
17.16667	170
17.17500	171
17.18333	172
17.19167	173
17.20000	174
17.20833	174
17.21667	174
17.22500	173
17.23333	173
17.24167	174
17.25000	175
17.25833	177
17.26667	178
17.27500	180
17.28333	182
17.29167	186
17.30000	192
17.30833	200
17.31667	209
17.32500	216
17.33333	221
17.34167	223
17.35000	224
17.35833	225
17.36667	226
17.37500	231
17.38333	236
17.39167	241
17.40000	247
17.40833	251
17.41667	256
17.42500	261
17.43333	267
17.44167	273
17.45000	280
17.45833	287
17.46667	292
17.47500	296
17.48333	300
17.49167	304
17.50000	309
17.50833	315
17.51667	321
17.52500	326
17.53333	331
17.54167	336
17.55000	342
17.55833	350
17.56667	358
17.57500	365
17.58333	372
17.59167	378
17.60000	385
17.60833	392
17.61667	401
17.62500	410
17.63333	418
17.64167	425
17.65000	431
17.65833	436
17.66667	443
17.67500	452
17.68333	462
17.69167	471
17.70000	479
17.70833	485
17.71667	490
17.72500	494
17.73333	498
17.74167	504
17.75000	510
17.75833	518
17.76667	527
17.77500	538
17.78333	550
17.79167	561
17.80000	573
17.80833	582
17.81667	591
17.82500	598
17.83333	604
17.84167	609
17.85000	616
17.85833	623
17.86667	631
17.87500	640
17.88333	649
17.89167	658
17.90000	666
17.90833	674
17.91667	682
17.92500	689
17.93333	697
17.94167	705
17.95000	713
17.95833	719
17.96667	724
17.97500	728
17.98333	732
17.99167	738
18.00000	746
18.00833	755
18.01667	765
18.02500	773
18.03333	778
18.04167	783
18.05000	788
18.05833	794
18.06667	803
18.07500	815
18.08333	826
18.09167	836
18.10000	845
18.10833	851
18.11667	855
18.12500	860
18.13333	866
18.14167	873
18.15000	879
18.15833	885
18.16667	890
18.17500	895
18.18333	900
18.19167	905
18.20000	910
18.20833	915
18.21667	919
18.22500	924
18.23333	929
18.24167	937
18.25000	946
18.25833	956
18.26667	965
18.27500	974
18.28333	982
18.29167	989
18.30000	997
18.30833	1005
18.31667	1014
18.32500	1021
18.33333	1026
18.34167	1031
18.35000	1035
18.35833	1039
18.36667	1044
18.37500	1049
18.38333	1054
18.39167	1059
18.40000	1063
18.40833	1069
18.41667	1075
18.42500	1082
18.43333	1090
18.44167	1097
18.45000	1104
18.45833	1109
18.46667	1114
18.47500	1118
18.48333	1122
18.49167	1128
18.50000	1134
18.50833	1141
18.51667	1149
18.52500	1157
18.53333	1165
18.54167	1173
18.55000	1182
18.55833	1192
18.56667	1201
18.57500	1209
18.58333	1216
18.59167	1224
18.60000	1231
18.60833	1239
18.61667	1248
18.62500	1256
18.63333	1262
18.64167	1269
18.65000	1278
18.65833	1289
18.66667	1301
18.67500	1312
18.68333	1323
18.69167	1332
18.70000	1340
18.70833	1347
18.71667	1354
18.72500	1360
18.73333	1366
18.74167	1371
18.75000	1378
18.75833	1385
18.76667	1393
18.77500	1403
18.78333	1413
18.79167	1425
18.80000	1437
18.80833	1450
18.81667	1462
18.82500	1474
18.83333	1486
18.84167	1498
18.85000	1508
18.85833	1519
18.86667	1530
18.87500	1541
18.88333	1552
18.89167	1563
18.90000	1575
18.90833	1587
18.91667	1600
18.92500	1614
18.93333	1631
18.94167	1648
18.95000	1663
18.95833	1677
18.96667	1691
18.97500	1704
18.98333	1717
18.99167	1732
19.00000	1748
19.00833	1763
19.01667	1779
19.02500	1795
19.03333	1811
19.04167	1827
19.05000	1844
19.05833	1861
19.06667	1878
19.07500	1896
19.08333	1913
19.09167	1931
19.10000	1950
19.10833	1971
19.11667	1994
19.12500	2017
19.13333	2041
19.14167	2065
19.15000	2091
19.15833	2117
19.16667	2142
19.17500	2168
19.18333	2195
19.19167	2223
19.20000	2252
19.20833	2284
19.21667	2317
19.22500	2351
19.23333	2384
19.24167	2417
19.25000	2450
19.25833	2482
19.26667	2513
19.27500	2542
19.28333	2573
19.29167	2606
19.30000	2642
19.30833	2681
19.31667	2724
19.32500	2768
19.33333	2813
19.34167	2858
19.35000	2902
19.35833	2947
19.36667	2992
19.37500	3039
19.38333	3086
19.39167	3137
19.40000	3189
19.40833	3241
19.41667	3293
19.42500	3345
19.43333	3398
19.44167	3452
19.45000	3507
19.45833	3564
19.46667	3624
19.47500	3687
19.48333	3751
19.49167	3820
19.50000	3890
19.50833	3962
19.51667	4038
19.52500	4114
19.53333	4194
19.54167	4274
19.55000	4355
19.55833	4437
19.56667	4519
19.57500	4605
19.58333	4692
19.59167	4785
19.60000	4880
19.60833	4977
19.61667	5076
19.62500	5176
19.63333	5281
19.64167	5387
19.65000	5500
19.65833	5617
19.66667	5737
19.67500	5863
19.68333	5988
19.69167	6118
19.70000	6249
19.70833	6382
19.71667	6521
19.72500	6661
19.73333	6808
19.74167	6956
19.75000	7110
19.75833	7269
19.76667	7431
19.77500	7601
19.78333	7772
19.79167	7949
19.80000	8127
19.80833	8309
19.81667	8497
19.82500	8687
19.83333	8885
19.84167	9086
19.85000	9294
19.85833	9509
19.86667	9727
19.87500	9957
19.88333	10187
19.89167	10427
19.90000	10671
19.90833	10919
19.91667	11175
19.92500	11431
19.93333	11696
19.94167	11962
19.95000	12235
19.95833	12512
19.96667	12789
19.97500	13076
19.98333	13361
19.99167	13658
20.00000	13959
20.00833	14265
20.01667	14583
20.02500	14901
20.03333	15231
20.04167	15562
20.05000	15901
20.05833	16247
20.06667	16591
20.07500	16946
20.08333	17294
20.09167	17653
20.10000	18014
20.10833	18380
20.11667	18759
20.12500	19136
20.13333	19526
20.14167	19913
20.15000	20306
20.15833	20702
20.16667	21094
20.17500	21496
20.18333	21893
20.19167	22303
20.20000	22714
20.20833	23128
20.21667	23552
20.22500	23971
20.23333	24400
20.24167	24824
20.25000	25253
20.25833	25686
20.26667	26113
20.27500	26550
20.28333	26978
20.29167	27418
20.30000	27856
20.30833	28297
20.31667	28747
20.32500	29189
20.33333	29642
20.34167	30088
20.35000	30538
20.35833	30990
20.36667	31434
20.37500	31888
20.38333	32331
20.39167	32782
20.40000	33230
20.40833	33676
20.41667	34129
20.42500	34570
20.43333	35017
20.44167	35453
20.45000	35887
20.45833	36322
20.46667	36750
20.47500	37188
20.48333	37617
20.49167	38052
20.50000	38484
20.50833	38911
20.51667	39342
20.52500	39760
20.53333	40184
20.54167	40596
20.55000	41003
20.55833	41407
20.56667	41798
20.57500	42193
20.58333	42573
20.59167	42956
20.60000	43331
20.60833	43699
20.61667	44068
20.62500	44424
20.63333	44783
20.64167	45130
20.65000	45471
20.65833	45808
20.66667	46132
20.67500	46456
20.68333	46766
20.69167	47073
20.70000	47370
20.70833	47657
20.71667	47939
20.72500	48205
20.73333	48465
20.74167	48712
20.75000	48949
20.75833	49178
20.76667	49397
20.77500	49612
20.78333	49814
20.79167	50008
20.80000	50189
20.80833	50356
20.81667	50513
20.82500	50654
20.83333	50784
20.84167	50903
20.85000	51014
20.85833	51117
20.86667	51210
20.87500	51295
20.88333	51366
20.89167	51423
20.90000	51467
20.90833	51499
20.91667	51520
20.92500	51530
20.93333	51527
20.94167	51512
20.95000	51485
20.95833	51446
20.96667	51398
20.97500	51339
20.98333	51270
20.99167	51189
21.00000	51099
21.00833	51000
21.01667	50892
21.02500	50775
21.03333	50646
21.04167	50508
21.05000	50358
21.05833	50196
21.06667	50027
21.07500	49845
21.08333	49658
21.09167	49458
21.10000	49252
21.10833	49040
21.11667	48818
21.12500	48595
21.13333	48360
21.14167	48123
21.15000	47877
21.15833	47623
21.16667	47368
21.17500	47102
21.18333	46836
21.19167	46560
21.20000	46281
21.20833	46000
21.21667	45712
21.22500	45428
21.23333	45133
21.24167	44839
21.25000	44538
21.25833	44231
21.26667	43925
21.27500	43611
21.28333	43302
21.29167	42987
21.30000	42673
21.30833	42359
21.31667	42038
21.32500	41723
21.33333	41401
21.34167	41085
21.35000	40765
21.35833	40442
21.36667	40124
21.37500	39797
21.38333	39478
21.39167	39155
21.40000	38834
21.40833	38516
21.41667	38193
21.42500	37878
21.43333	37558
21.44167	37245
21.45000	36931
21.45833	36618
21.46667	36312
21.47500	36001
21.48333	35698
21.49167	35391
21.50000	35086
21.50833	34784
21.51667	34478
21.52500	34182
21.53333	33883
21.54167	33591
21.55000	33299
21.55833	33008
21.56667	32725
21.57500	32437
21.58333	32160
21.59167	31881
21.60000	31607
21.60833	31337
21.61667	31065
21.62500	30801
21.63333	30533
21.64167	30272
21.65000	30010
21.65833	29749
21.66667	29495
21.67500	29239
21.68333	28992
21.69167	28746
21.70000	28503
21.70833	28263
21.71667	28019
21.72500	27782
21.73333	27542
21.74167	27310
21.75000	27082
21.75833	26859
21.76667	26643
21.77500	26426
21.78333	26215
21.79167	26002
21.80000	25792
21.80833	25587
21.81667	25382
21.82500	25186
21.83333	24987
21.84167	24794
21.85000	24602
21.85833	24411
21.86667	24227
21.87500	24043
21.88333	23864
21.89167	23684
21.90000	23506
21.90833	23333
21.91667	23160
21.92500	22995
21.93333	22831
21.94167	22675
21.95000	22522
21.95833	22373
21.96667	22229
21.97500	22086
21.98333	21948
21.99167	21810
22.00000	21675
22.00833	21543
22.01667	21411
22.02500	21285
22.03333	21159
22.04167	21038
22.05000	20921
22.05833	20807
22.06667	20696
22.07500	20584
22.08333	20475
22.09167	20367
22.10000	20261
22.10833	20158
22.11667	20057
22.12500	19960
22.13333	19865
22.14167	19774
22.15000	19686
22.15833	19600
22.16667	19518
22.17500	19435
22.18333	19357
22.19167	19279
22.20000	19204
22.20833	19131
22.21667	19058
22.22500	18989
22.23333	18919
22.24167	18853
22.25000	18791
22.25833	18731
22.26667	18675
22.27500	18619
22.28333	18565
22.29167	18511
22.30000	18456
22.30833	18404
22.31667	18353
22.32500	18306
22.33333	18262
22.34167	18222
22.35000	18184
22.35833	18149
22.36667	18115
22.37500	18080
22.38333	18047
22.39167	18015
22.40000	17986
22.40833	17960
22.41667	17936
22.42500	17915
22.43333	17895
22.44167	17876
22.45000	17858
22.45833	17840
22.46667	17823
22.47500	17808
22.48333	17794
22.49167	17781
22.50000	17770
22.50833	17762
22.51667	17756
22.52500	17753
22.53333	17750
22.54167	17748
22.55000	17745
22.55833	17743
22.56667	17742
22.57500	17744
22.58333	17749
22.59167	17756
22.60000	17765
22.60833	17776
22.61667	17790
22.62500	17805
22.63333	17821
22.64167	17837
22.65000	17854
22.65833	17873
22.66667	17891
22.67500	17909
22.68333	17928
22.69167	17950
22.70000	17975
22.70833	18001
22.71667	18030
22.72500	18058
22.73333	18088
22.74167	18118
22.75000	18151
22.75833	18185
22.76667	18218
22.77500	18250
22.78333	18283
22.79167	18318
22.80000	18354
22.80833	18394
22.81667	18436
22.82500	18479
22.83333	18522
22.84167	18565
22.85000	18608
22.85833	18652
22.86667	18696
22.87500	18743
22.88333	18789
22.89167	18838
22.90000	18887
22.90833	18935
22.91667	18984
22.92500	19031
22.93333	19080
22.94167	19128
22.95000	19176
22.95833	19224
22.96667	19270
22.97500	19314
22.98333	19358
22.99167	19403
23.00000	19448
23.00833	19493
23.01667	19540
23.02500	19585
23.03333	19631
23.04167	19677
23.05000	19723
23.05833	19769
23.06667	19814
23.07500	19861
23.08333	19906
23.09167	19952
23.10000	19996
23.10833	20038
23.11667	20081
23.12500	20122
23.13333	20163
23.14167	20204
23.15000	20243
23.15833	20282
23.16667	20319
23.17500	20355
23.18333	20387
23.19167	20416
23.20000	20442
23.20833	20468
23.21667	20494
23.22500	20520
23.23333	20547
23.24167	20574
23.25000	20600
23.25833	20625
23.26667	20647
23.27500	20668
23.28333	20688
23.29167	20704
23.30000	20715
23.30833	20725
23.31667	20734
23.32500	20742
23.33333	20748
23.34167	20751
23.35000	20753
23.35833	20753
23.36667	20750
23.37500	20746
23.38333	20742
23.39167	20736
23.40000	20729
23.40833	20722
23.41667	20713
23.42500	20702
23.43333	20688
23.44167	20671
23.45000	20652
23.45833	20629
23.46667	20604
23.47500	20578
23.48333	20551
23.49167	20521
23.50000	20490
23.50833	20457
23.51667	20419
23.52500	20375
23.53333	20331
23.54167	20287
23.55000	20243
23.55833	20197
23.56667	20150
23.57500	20098
23.58333	20041
23.59167	19983
23.60000	19929
23.60833	19875
23.61667	19819
23.62500	19762
23.63333	19699
23.64167	19636
23.65000	19571
23.65833	19500
23.66667	19429
23.67500	19361
23.68333	19297
23.69167	19229
23.70000	19157
23.70833	19082
23.71667	19002
23.72500	18921
23.73333	18839
23.74167	18758
23.75000	18675
23.75833	18591
23.76667	18507
23.77500	18418
23.78333	18327
23.79167	18239
23.80000	18161
23.80833	18085
23.81667	18006
23.82500	17927
23.83333	17844
23.84167	17759
23.85000	17671
23.85833	17583
23.86667	17494
23.87500	17403
23.88333	17314
23.89167	17225
23.90000	17139
23.90833	17059
23.91667	16975
23.92500	16887
23.93333	16800
23.94167	16718
23.95000	16636
23.95833	16554
23.96667	16476
23.97500	16393
23.98333	16303
23.99167	16215
24.00000	16133
24.00833	16055
24.01667	15977
24.02500	15900
24.03333	15823
24.04167	15747
24.05000	15673
24.05833	15598
24.06667	15524
24.07500	15446
24.08333	15369
24.09167	15291
24.10000	15216
24.10833	15144
24.11667	15075
24.12500	15009
24.13333	14943
24.14167	14878
24.15000	14812
24.15833	14744
24.16667	14677
24.17500	14608
24.18333	14541
24.19167	14474
24.20000	14409
24.20833	14346
24.21667	14283
24.22500	14223
24.23333	14160
24.24167	14098
24.25000	14036
24.25833	13973
24.26667	13912
24.27500	13852
24.28333	13793
24.29167	13733
24.30000	13674
24.30833	13615
24.31667	13555
24.32500	13497
24.33333	13438
24.34167	13380
24.35000	13320
24.35833	13259
24.36667	13199
24.37500	13137
24.38333	13077
24.39167	13019
24.40000	12963
24.40833	12908
24.41667	12853
24.42500	12797
24.43333	12739
24.44167	12680
24.45000	12622
24.45833	12562
24.46667	12505
24.47500	12446
24.48333	12390
24.49167	12332
24.50000	12274
24.50833	12216
24.51667	12157
24.52500	12099
24.53333	12040
24.54167	11982
24.55000	11925
24.55833	11869
24.56667	11813
24.57500	11756
24.58333	11699
24.59167	11638
24.60000	11576
24.60833	11514
24.61667	11451
24.62500	11390
24.63333	11329
24.64167	11271
24.65000	11213
24.65833	11155
24.66667	11097
24.67500	11036
24.68333	10977
24.69167	10916
24.70000	10855
24.70833	10794
24.71667	10732
24.72500	10672
24.73333	10610
24.74167	10551
24.75000	10493
24.75833	10435
24.76667	10378
24.77500	10320
24.78333	10262
24.79167	10202
24.80000	10142
24.80833	10085
24.81667	10029
24.82500	9976
24.83333	9924
24.84167	9871
24.85000	9816
24.85833	9759
24.86667	9702
24.87500	9643
24.88333	9587
24.89167	9531
24.90000	9476
24.90833	9423
24.91667	9369
24.92500	9317
24.93333	9264
24.94167	9214
24.95000	9166
24.95833	9120
24.96667	9073
24.97500	9025
24.98333	8976
24.99167	8926
25.00000	8876
25.00833	8828
25.01667	8782
25.02500	8737
25.03333	8691
25.04167	8645
25.05000	8600
25.05833	8555
25.06667	8514
25.07500	8474
25.08333	8435
25.09167	8396
25.10000	8356
25.10833	8317
25.11667	8277
25.12500	8239
25.13333	8203
25.14167	8170
25.15000	8138
25.15833	8108
25.16667	8077
25.17500	8045
25.18333	8013
25.19167	7980
25.20000	7947
25.20833	7914
25.21667	7882
25.22500	7850
25.23333	7818
25.24167	7788
25.25000	7761
25.25833	7736
25.26667	7715
25.27500	7694
25.28333	7675
25.29167	7655
25.30000	7633
25.30833	7611
25.31667	7588
25.32500	7565
25.33333	7543
25.34167	7521
25.35000	7501
25.35833	7482
25.36667	7464
25.37500	7447
25.38333	7432
25.39167	7416
25.40000	7400
25.40833	7382
25.41667	7363
25.42500	7345
25.43333	7329
25.44167	7316
25.45000	7304
25.45833	7293
25.46667	7280
25.47500	7265
25.48333	7249
25.49167	7234
25.50000	7220
25.50833	7207
25.51667	7195
25.52500	7183
25.53333	7171
25.54167	7160
25.55000	7149
25.55833	7138
25.56667	7126
25.57500	7114
25.58333	7102
25.59167	7089
25.60000	7075
25.60833	7062
25.61667	7049
25.62500	7038
25.63333	7028
25.64167	7019
25.65000	7011
25.65833	7002
25.66667	6993
25.67500	6983
25.68333	6973
25.69167	6962
25.70000	6951
25.70833	6939
25.71667	6926
25.72500	6913
25.73333	6899
25.74167	6884
25.75000	6871
25.75833	6858
25.76667	6847
25.77500	6838
25.78333	6828
25.79167	6818
25.80000	6807
25.80833	6795
25.81667	6783
25.82500	6772
25.83333	6762
25.84167	6753
25.85000	6742
25.85833	6730
25.86667	6717
25.87500	6703
25.88333	6689
25.89167	6677
25.90000	6666
25.90833	6658
25.91667	6649
25.92500	6641
25.93333	6631
25.94167	6621
25.95000	6608
25.95833	6593
25.96667	6578
25.97500	6563
25.98333	6550
25.99167	6540
26.00000	6533
26.00833	6525
26.01667	6516
26.02500	6507
26.03333	6498
26.04167	6491
26.05000	6485
26.05833	6480
26.06667	6475
26.07500	6469
26.08333	6462
26.09167	6454
26.10000	6446
26.10833	6436
26.11667	6427
26.12500	6419
26.13333	6413
26.14167	6408
26.15000	6405
26.15833	6402
26.16667	6398
26.17500	6394
26.18333	6389
26.19167	6385
26.20000	6382
26.20833	6380
26.21667	6381
26.22500	6383
26.23333	6386
26.24167	6389
26.25000	6392
26.25833	6396
26.26667	6399
26.27500	6402
26.28333	6405
26.29167	6407
26.30000	6410
26.30833	6413
26.31667	6417
26.32500	6423
26.33333	6430
26.34167	6438
26.35000	6446
26.35833	6456
26.36667	6466
26.37500	6476
26.38333	6487
26.39167	6499
26.40000	6512
26.40833	6523
26.41667	6534
26.42500	6543
26.43333	6551
26.44167	6560
26.45000	6573
26.45833	6589
26.46667	6605
26.47500	6622
26.48333	6637
26.49167	6649
26.50000	6661
26.50833	6673
26.51667	6689
26.52500	6707
26.53333	6727
26.54167	6747
26.55000	6765
26.55833	6783
26.56667	6799
26.57500	6816
26.58333	6833
26.59167	6853
26.60000	6874
26.60833	6895
26.61667	6914
26.62500	6932
26.63333	6949
26.64167	6966
26.65000	6985
26.65833	7005
26.66667	7025
26.67500	7046
26.68333	7066
26.69167	7086
26.70000	7105
26.70833	7124
26.71667	7142
26.72500	7158
26.73333	7173
26.74167	7188
26.75000	7204
26.75833	7222
26.76667	7242
26.77500	7265
26.78333	7288
26.79167	7309
26.80000	7328
26.80833	7344
26.81667	7358
26.82500	7370
26.83333	7383
26.84167	7397
26.85000	7412
26.85833	7430
26.86667	7447
26.87500	7464
26.88333	7479
26.89167	7493
26.90000	7505
26.90833	7518
26.91667	7530
26.92500	7540
26.93333	7549
26.94167	7557
26.95000	7565
26.95833	7574
26.96667	7586
26.97500	7601
26.98333	7616
26.99167	7631
27.00000	7644
27.00833	7653
27.01667	7660
27.02500	7664
27.03333	7667
27.04167	7670
27.05000	7674
27.05833	7678
27.06667	7682
27.07500	7685
27.08333	7687
27.09167	7690
27.10000	7692
27.10833	7693
27.11667	7694
27.12500	7694
27.13333	7694
27.14167	7692
27.15000	7692
27.15833	7693
27.16667	7694
27.17500	7696
27.18333	7697
27.19167	7697
27.20000	7696
27.20833	7694
27.21667	7693
27.22500	7692
27.23333	7691
27.24167	7691
27.25000	7690
27.25833	7690
27.26667	7689
27.27500	7689
27.28333	7689
27.29167	7688
27.30000	7687
27.30833	7686
27.31667	7686
27.32500	7686
27.33333	7685
27.34167	7684
27.35000	7681
27.35833	7677
27.36667	7672
27.37500	7668
27.38333	7665
27.39167	7664
27.40000	7664
27.40833	7664
27.41667	7666
27.42500	7667
27.43333	7668
27.44167	7668
27.45000	7667
27.45833	7666
27.46667	7664
27.47500	7662
27.48333	7662
27.49167	7664
27.50000	7668
27.50833	7673
27.51667	7678
27.52500	7681
27.53333	7683
27.54167	7685
27.55000	7687
27.55833	7691
27.56667	7695
27.57500	7700
27.58333	7705
27.59167	7710
27.60000	7715
27.60833	7720
27.61667	7727
27.62500	7734
27.63333	7742
27.64167	7749
27.65000	7756
27.65833	7764
27.66667	7774
27.67500	7785
27.68333	7798
27.69167	7811
27.70000	7824
27.70833	7835
27.71667	7845
27.72500	7854
27.73333	7863
27.74167	7872
27.75000	7879
27.75833	7887
27.76667	7896
27.77500	7906
27.78333	7918
27.79167	7933
27.80000	7948
27.80833	7962
27.81667	7975
27.82500	7987
27.83333	8000
27.84167	8012
27.85000	8024
27.85833	8036
27.86667	8046
27.87500	8055
27.88333	8065
27.89167	8075
27.90000	8086
27.90833	8097
27.91667	8109
27.92500	8119
27.93333	8129
27.94167	8138
27.95000	8146
27.95833	8153
27.96667	8161
27.97500	8170
27.98333	8179
27.99167	8188
28.00000	8196
28.00833	8204
28.01667	8211
28.02500	8219
28.03333	8228
28.04167	8236
28.05000	8244
28.05833	8252
28.06667	8259
28.07500	8268
28.08333	8276
28.09167	8284
28.10000	8291
28.10833	8296
28.11667	8298
28.12500	8298
28.13333	8300
28.14167	8302
28.15000	8304
28.15833	8308
28.16667	8312
28.17500	8316
28.18333	8320
28.19167	8323
28.20000	8324
28.20833	8323
28.21667	8320
28.22500	8316
28.23333	8311
28.24167	8306
28.25000	8303
28.25833	8302
28.26667	8304
28.27500	8309
28.28333	8314
28.29167	8318
28.30000	8320
28.30833	8322
28.31667	8321
28.32500	8319
28.33333	8316
28.34167	8312
28.35000	8306
28.35833	8300
28.36667	8294
28.37500	8290
28.38333	8287
28.39167	8285
28.40000	8285
28.40833	8285
28.41667	8283
28.42500	8281
28.43333	8278
28.44167	8276
28.45000	8274
28.45833	8271
28.46667	8267
28.47500	8263
28.48333	8259
28.49167	8256
28.50000	8254
28.50833	8253
28.51667	8253
28.52500	8253
28.53333	8251
28.54167	8247
28.55000	8243
28.55833	8238
28.56667	8232
28.57500	8226
28.58333	8221
28.59167	8217
28.60000	8215
28.60833	8215
28.61667	8218
28.62500	8219
28.63333	8219
28.64167	8216
28.65000	8211
28.65833	8206
28.66667	8202
28.67500	8202
28.68333	8204
28.69167	8209
28.70000	8215
28.70833	8219
28.71667	8223
28.72500	8225
28.73333	8225
28.74167	8225
28.75000	8226
28.75833	8227
28.76667	8229
28.77500	8231
28.78333	8233
28.79167	8236
28.80000	8240
28.80833	8245
28.81667	8249
28.82500	8253
28.83333	8255
28.84167	8258
28.85000	8260
28.85833	8264
28.86667	8270
28.87500	8279
28.88333	8289
28.89167	8300
28.90000	8312
28.90833	8324
28.91667	8334
28.92500	8344
28.93333	8353
28.94167	8362
28.95000	8372
28.95833	8384
28.96667	8398
28.97500	8411
28.98333	8424
28.99167	8437
29.00000	8450
29.00833	8464
29.01667	8480
29.02500	8497
29.03333	8516
29.04167	8537
29.05000	8560
29.05833	8584
29.06667	8609
29.07500	8636
29.08333	8663
29.09167	8691
29.10000	8720
29.10833	8748
29.11667	8776
29.12500	8806
29.13333	8838
29.14167	8870
29.15000	8904
29.15833	8939
29.16667	8975
29.17500	9013
29.18333	9053
29.19167	9097
29.20000	9144
29.20833	9193
29.21667	9244
29.22500	9295
29.23333	9348
29.24167	9402
29.25000	9458
29.25833	9516
29.26667	9576
29.27500	9639
29.28333	9702
29.29167	9770
29.30000	9839
29.30833	9912
29.31667	9989
29.32500	10068
29.33333	10152
29.34167	10236
29.35000	10323
29.35833	10413
29.36667	10506
29.37500	10605
29.38333	10706
29.39167	10812
29.40000	10920
29.40833	11031
29.41667	11147
29.42500	11265
29.43333	11391
29.44167	11521
29.45000	11656
29.45833	11795
29.46667	11934
29.47500	12080
29.48333	12226
29.49167	12381
29.50000	12541
29.50833	12706
29.51667	12880
29.52500	13055
29.53333	13239
29.54167	13427
29.55000	13622
29.55833	13825
29.56667	14030
29.57500	14246
29.58333	14464
29.59167	14690
29.60000	14922
29.60833	15160
29.61667	15409
29.62500	15658
29.63333	15919
29.64167	16181
29.65000	16452
29.65833	16731
29.66667	17016
29.67500	17316
29.68333	17620
29.69167	17937
29.70000	18260
29.70833	18587
29.71667	18925
29.72500	19261
29.73333	19611
29.74167	19964
29.75000	20329
29.75833	20705
29.76667	21082
29.77500	21475
29.78333	21865
29.79167	22268
29.80000	22676
29.80833	23088
29.81667	23514
29.82500	23938
29.83333	24380
29.84167	24821
29.85000	25271
29.85833	25729
29.86667	26186
29.87500	26659
29.88333	27128
29.89167	27611
29.90000	28095
29.90833	28578
29.91667	29071
29.92500	29556
29.93333	30054
29.94167	30548
29.95000	31047
29.95833	31554
29.96667	32055
29.97500	32570
29.98333	33075
29.99167	33587
30.00000	34096
30.00833	34598
30.01667	35107
30.02500	35603
30.03333	36110
30.04167	36608
30.05000	37104
30.05833	37600
30.06667	38082
30.07500	38568
30.08333	39039
30.09167	39512
30.10000	39976
30.10833	40430
30.11667	40884
30.12500	41319
30.13333	41754
30.14167	42174
30.15000	42586
30.15833	42992
30.16667	43378
30.17500	43761
30.18333	44124
30.19167	44480
30.20000	44822
30.20833	45151
30.21667	45473
30.22500	45775
30.23333	46069
30.24167	46343
30.25000	46601
30.25833	46846
30.26667	47070
30.27500	47284
30.28333	47478
30.29167	47657
30.30000	47819
30.30833	47960
30.31667	48086
30.32500	48191
30.33333	48280
30.34167	48352
30.35000	48405
30.35833	48442
30.36667	48463
30.37500	48466
30.38333	48452
30.39167	48418
30.40000	48368
30.40833	48300
30.41667	48213
30.42500	48110
30.43333	47987
30.44167	47849
30.45000	47694
30.45833	47522
30.46667	47339
30.47500	47138
30.48333	46927
30.49167	46694
30.50000	46445
30.50833	46180
30.51667	45893
30.52500	45598
30.53333	45281
30.54167	44956
30.55000	44617
30.55833	44264
30.56667	43906
30.57500	43529
30.58333	43148
30.59167	42748
30.60000	42340
30.60833	41926
30.61667	41497
30.62500	41069
30.63333	40624
30.64167	40178
30.65000	39723
30.65833	39258
30.66667	38796
30.67500	38317
30.68333	37842
30.69167	37352
30.70000	36858
30.70833	36365
30.71667	35860
30.72500	35365
30.73333	34856
30.74167	34352
30.75000	33843
30.75833	33328
30.76667	32819
30.77500	32297
30.78333	31785
30.79167	31266
30.80000	30751
30.80833	30241
30.81667	29726
30.82500	29226
30.83333	28717
30.84167	28220
30.85000	27726
30.85833	27231
30.86667	26750
30.87500	26261
30.88333	25788
30.89167	25312
30.90000	24840
30.90833	24375
30.91667	23905
30.92500	23449
30.93333	22988
30.94167	22541
30.95000	22099
30.95833	21660
30.96667	21235
30.97500	20805
30.98333	20391
30.99167	19976
31.00000	19568
31.00833	19170
31.01667	18771
31.02500	18389
31.03333	18008
31.04167	17640
31.05000	17280
31.05833	16923
31.06667	16578
31.07500	16230
31.08333	15895
31.09167	15562
31.10000	15238
31.10833	14922
31.11667	14606
31.12500	14303
31.13333	13999
31.14167	13706
31.15000	13418
31.15833	13135
31.16667	12867
31.17500	12602
31.18333	12353
31.19167	12109
31.20000	11845
31.20833	11584
31.21667	11345
31.22500	11129
31.23333	10910
31.24167	10680
31.25000	10454
31.25833	10248
31.26667	10057
31.27500	9865
31.28333	9681
31.29167	9498
31.30000	9319
31.30833	9147
31.31667	8977
31.32500	8815
31.33333	8654
31.34167	8498
31.35000	8342
31.35833	8187
31.36667	8039
31.37500	7892
31.38333	7753
31.39167	7620
31.40000	7491
31.40833	7366
31.41667	7241
31.42500	7122
31.43333	7003
31.44167	6888
31.45000	6778
31.45833	6671
31.46667	6569
31.47500	6468
31.48333	6371
31.49167	6275
31.50000	6181
31.50833	6091
31.51667	6002
31.52500	5919
31.53333	5838
31.54167	5761
31.55000	5686
31.55833	5612
31.56667	5540
31.57500	5467
31.58333	5397
31.59167	5329
31.60000	5263
31.60833	5200
31.61667	5139
31.62500	5081
31.63333	5023
31.64167	4966
31.65000	4911
31.65833	4857
31.66667	4807
31.67500	4758
31.68333	4713
31.69167	4670
31.70000	4629
31.70833	4588
31.71667	4548
31.72500	4510
31.73333	4471
31.74167	4433
31.75000	4394
31.75833	4355
31.76667	4317
31.77500	4280
31.78333	4246
31.79167	4216
31.80000	4189
31.80833	4165
31.81667	4141
31.82500	4120
31.83333	4099
31.84167	4080
31.85000	4061
31.85833	4042
31.86667	4023
31.87500	4005
31.88333	3988
31.89167	3976
31.90000	3965
31.90833	3957
31.91667	3950
31.92500	3942
31.93333	3934
31.94167	3925
31.95000	3917
31.95833	3910
31.96667	3905
31.97500	3902
31.98333	3903
31.99167	3907
32.00000	3913
32.00833	3921
32.01667	3930
32.02500	3939
32.03333	3947
32.04167	3956
32.05000	3968
32.05833	3983
32.06667	4001
32.07500	4022
32.08333	4044
32.09167	4068
32.10000	4092
32.10833	4116
32.11667	4142
32.12500	4170
32.13333	4200
32.14167	4234
32.15000	4271
32.15833	4312
32.16667	4353
32.17500	4396
32.18333	4438
32.19167	4479
32.20000	4521
32.20833	4565
32.21667	4613
32.22500	4663
32.23333	4717
32.24167	4773
32.25000	4831
32.25833	4890
32.26667	4949
32.27500	5009
32.28333	5068
32.29167	5129
32.30000	5194
32.30833	5262
32.31667	5335
32.32500	5409
32.33333	5486
32.34167	5563
32.35000	5643
32.35833	5726
32.36667	5812
32.37500	5905
32.38333	5997
32.39167	6090
32.40000	6182
32.40833	6272
32.41667	6362
32.42500	6453
32.43333	6547
32.44167	6642
32.45000	6740
32.45833	6839
32.46667	6936
32.47500	7036
32.48333	7133
32.49167	7233
32.50000	7333
32.50833	7432
32.51667	7535
32.52500	7636
32.53333	7742
32.54167	7848
32.55000	7955
32.55833	8064
32.56667	8170
32.57500	8278
32.58333	8382
32.59167	8487
32.60000	8592
32.60833	8695
32.61667	8799
32.62500	8899
32.63333	8999
32.64167	9097
32.65000	9194
32.65833	9292
32.66667	9388
32.67500	9488
32.68333	9585
32.69167	9684
32.70000	9783
32.70833	9881
32.71667	9979
32.72500	10073
32.73333	10165
32.74167	10253
32.75000	10339
32.75833	10423
32.76667	10504
32.77500	10588
32.78333	10670
32.79167	10752
32.80000	10833
32.80833	10911
32.81667	10989
32.82500	11063
32.83333	11134
32.84167	11202
32.85000	11268
32.85833	11333
32.86667	11395
32.87500	11457
32.88333	11517
32.89167	11577
32.90000	11635
32.90833	11691
32.91667	11746
32.92500	11797
32.93333	11845
32.94167	11891
32.95000	11934
32.95833	11976
32.96667	12014
32.97500	12050
32.98333	12083
32.99167	12114
33.00000	12144
33.00833	12173
33.01667	12203
33.02500	12231
33.03333	12259
33.04167	12283
33.05000	12304
33.05833	12322
33.06667	12338
33.07500	12351
33.08333	12362
33.09167	12372
33.10000	12380
33.10833	12386
33.11667	12391
33.12500	12394
33.13333	12397
33.14167	12400
33.15000	12402
33.15833	12404
33.16667	12405
33.17500	12405
33.18333	12403
33.19167	12398
33.20000	12392
33.20833	12383
33.21667	12372
33.22500	12357
33.23333	12340
33.24167	12321
33.25000	12301
33.25833	12282
33.26667	12263
33.27500	12245
33.28333	12227
33.29167	12206
33.30000	12184
33.30833	12160
33.31667	12133
33.32500	12107
33.33333	12081
33.34167	12056
33.35000	12032
33.35833	12007
33.36667	11980
33.37500	11950
33.38333	11918
33.39167	11883
33.40000	11845
33.40833	11805
33.41667	11763
33.42500	11722
33.43333	11681
33.44167	11640
33.45000	11598
33.45833	11554
33.46667	11511
33.47500	11469
33.48333	11427
33.49167	11384
33.50000	11341
33.50833	11296
33.51667	11249
33.52500	11201
33.53333	11150
33.54167	11099
33.55000	11047
33.55833	10993
33.56667	10938
33.57500	10880
33.58333	10822
33.59167	10763
33.60000	10705
33.60833	10648
33.61667	10593
33.62500	10537
33.63333	10478
33.64167	10417
33.65000	10353
33.65833	10286
33.66667	10219
33.67500	10150
33.68333	10082
33.69167	10013
33.70000	9945
33.70833	9875
33.71667	9803
33.72500	9730
33.73333	9654
33.74167	9580
33.75000	9507
33.75833	9435
33.76667	9366
33.77500	9295
33.78333	9224
33.79167	9150
33.80000	9076
33.80833	9001
33.81667	8924
33.82500	8848
33.83333	8768
33.84167	8687
33.85000	8604
33.85833	8522
33.86667	8444
33.87500	8367
33.88333	8293
33.89167	8219
33.90000	8142
33.90833	8063
33.91667	7978
33.92500	7892
33.93333	7805
33.94167	7719
33.95000	7636
33.95833	7553
33.96667	7472
33.97500	7388
33.98333	7305
33.99167	7222
34.00000	7141
34.00833	7061
34.01667	6980
34.02500	6899
34.03333	6814
34.04167	6728
34.05000	6642
34.05833	6557
34.06667	6475
34.07500	6392
34.08333	6311
34.09167	6230
34.10000	6150
34.10833	6071
34.11667	5992
34.12500	5915
34.13333	5836
34.14167	5757
34.15000	5678
34.15833	5599
34.16667	5521
34.17500	5443
34.18333	5369
34.19167	5295
34.20000	5222
34.20833	5149
34.21667	5073
34.22500	4997
34.23333	4920
34.24167	4846
34.25000	4775
34.25833	4707
34.26667	4640
34.27500	4573
34.28333	4506
34.29167	4439
34.30000	4371
34.30833	4306
34.31667	4241
34.32500	4177
34.33333	4113
34.34167	4049
34.35000	3987
34.35833	3926
34.36667	3868
34.37500	3807
34.38333	3747
34.39167	3685
34.40000	3623
34.40833	3563
34.41667	3505
34.42500	3451
34.43333	3399
34.44167	3350
34.45000	3302
34.45833	3253
34.46667	3203
34.47500	3151
34.48333	3100
34.49167	3048
34.50000	2996
34.50833	2944
34.51667	2892
34.52500	2841
34.53333	2792
34.54167	2745
34.55000	2703
34.55833	2664
34.56667	2627
34.57500	2589
34.58333	2551
34.59167	2513
34.60000	2473
34.60833	2433
34.61667	2391
34.62500	2350
34.63333	2309
34.64167	2269
34.65000	2230
34.65833	2193
34.66667	2158
34.67500	2122
34.68333	2089
34.69167	2056
34.70000	2024
34.70833	1993
34.71667	1962
34.72500	1932
34.73333	1902
34.74167	1871
34.75000	1841
34.75833	1812
34.76667	1784
34.77500	1757
34.78333	1731
34.79167	1705
34.80000	1681
34.80833	1660
34.81667	1640
34.82500	1621
34.83333	1598
34.84167	1574
34.85000	1548
34.85833	1521
34.86667	1496
34.87500	1474
34.88333	1454
34.89167	1434
34.90000	1414
34.90833	1395
34.91667	1376
34.92500	1357
34.93333	1338
34.94167	1319
34.95000	1301
34.95833	1283
34.96667	1266
34.97500	1249
34.98333	1233
34.99167	1217
35.00000	1201
35.00833	1187
35.01667	1172
35.02500	1159
35.03333	1146
35.04167	1132
35.05000	1118
35.05833	1104
35.06667	1090
35.07500	1075
35.08333	1062
35.09167	1050
35.10000	1039
35.10833	1028
35.11667	1018
35.12500	1009
35.13333	1000
35.14167	991
35.15000	983
35.15833	975
35.16667	967
35.17500	957
35.18333	947
35.19167	935
35.20000	922
35.20833	909
35.21667	897
35.22500	886
35.23333	876
35.24167	867
35.25000	858
35.25833	850
35.26667	844
35.27500	839
35.28333	835
35.29167	833
35.30000	832
35.30833	829
35.31667	824
35.32500	816
35.33333	806
35.34167	796
35.35000	785
35.35833	776
35.36667	769
35.37500	761
35.38333	754
35.39167	748
35.40000	741
35.40833	736
35.41667	731
35.42500	727
35.43333	725
35.44167	722
35.45000	719
35.45833	715
35.46667	709
35.47500	703
35.48333	697
35.49167	692
35.50000	688
35.50833	684
35.51667	680
35.52500	674
35.53333	668
35.54167	660
35.55000	654
35.55833	648
35.56667	645
35.57500	643
35.58333	641
35.59167	639
35.60000	635
35.60833	632
35.61667	628
35.62500	624
35.63333	621
35.64167	616
35.65000	611
35.65833	605
35.66667	599
35.67500	594
35.68333	588
35.69167	584
35.70000	580
35.70833	577
35.71667	574
35.72500	571
35.73333	568
35.74167	564
35.75000	560
35.75833	556
35.76667	553
35.77500	551
35.78333	547
35.79167	543
35.80000	537
35.80833	531
35.81667	525
35.82500	520
35.83333	516
35.84167	515
35.85000	514
35.85833	515
35.86667	516
35.87500	516
35.88333	514
35.89167	510
35.90000	505
35.90833	500
35.91667	497
35.92500	495
35.93333	495
35.94167	496
35.95000	497
35.95833	497
35.96667	495
35.97500	493
35.98333	489
35.99167	485
36.00000	481
36.00833	477
36.01667	473
36.02500	471
36.03333	470
36.04167	470
36.05000	470
36.05833	469
36.06667	466
36.07500	461
36.08333	457
36.09167	452
36.10000	449
36.10833	447
36.11667	446
36.12500	445
36.13333	443
36.14167	440
36.15000	437
36.15833	435
36.16667	434
36.17500	433
36.18333	432
36.19167	431
36.20000	430
36.20833	429
36.21667	430
36.22500	432
36.23333	433
36.24167	432
36.25000	429
36.25833	425
36.26667	421
36.27500	415
36.28333	409
36.29167	403
36.30000	398
36.30833	394
36.31667	392
36.32500	392
36.33333	392
36.34167	392
36.35000	391
36.35833	388
36.36667	384
36.37500	379
36.38333	373
36.39167	370
36.40000	369
36.40833	370
36.41667	373
36.42500	375
36.43333	376
36.44167	375
36.45000	373
36.45833	372
36.46667	371
36.47500	371
36.48333	372
36.49167	374
36.50000	376
36.50833	374
36.51667	368
36.52500	361
36.53333	353
36.54167	347
36.55000	345
36.55833	348
36.56667	353
36.57500	358
36.58333	362
36.59167	364
36.60000	363
36.60833	359
36.61667	355
36.62500	351
36.63333	348
36.64167	347
36.65000	347
36.65833	348
36.66667	349
36.67500	347
36.68333	345
36.69167	344
36.70000	343
36.70833	343
36.71667	342
36.72500	341
36.73333	341
36.74167	342
36.75000	343
36.75833	345
36.76667	346
36.77500	346
36.78333	344
36.79167	339
36.80000	333
36.80833	327
36.81667	323
36.82500	321
36.83333	322
36.84167	324
36.85000	326
36.85833	326
36.86667	324
36.87500	321
36.88333	316
36.89167	312
36.90000	308
36.90833	306
36.91667	305
36.92500	305
36.93333	305
36.94167	303
36.95000	301
36.95833	300
36.96667	298
36.97500	296
36.98333	295
36.99167	293
37.00000	292
37.00833	291
37.01667	292
37.02500	294
37.03333	298
37.04167	302
37.05000	305
37.05833	307
37.06667	306
37.07500	304
37.08333	301
37.09167	297
37.10000	294
37.10833	292
37.11667	291
37.12500	291
37.13333	291
37.14167	291
37.15000	290
37.15833	288
37.16667	287
37.17500	287
37.18333	288
37.19167	288
37.20000	286
37.20833	282
37.21667	277
37.22500	273
37.23333	271
37.24167	271
37.25000	273
37.25833	276
37.26667	280
37.27500	283
37.28333	285
37.29167	286
37.30000	285
37.30833	285
37.31667	286
37.32500	287
37.33333	288
37.34167	288
37.35000	287
37.35833	283
37.36667	279
37.37500	276
37.38333	272
37.39167	268
37.40000	264
37.40833	262
37.41667	262
37.42500	263
37.43333	265
37.44167	267
37.45000	267
37.45833	265
37.46667	264
37.47500	262
37.48333	260
37.49167	260
37.50000	261
37.50833	263
37.51667	265
37.52500	267
37.53333	267
37.54167	265
37.55000	262
37.55833	259
37.56667	256
37.57500	254
37.58333	253
37.59167	252
37.60000	254
37.60833	256
37.61667	258
37.62500	260
37.63333	260
37.64167	258
37.65000	255
37.65833	252
37.66667	247
37.67500	242
37.68333	240
37.69167	241
37.70000	245
37.70833	250
37.71667	254
37.72500	255
37.73333	253
37.74167	249
37.75000	247
37.75833	247
37.76667	247
37.77500	248
37.78333	248
37.79167	247
37.80000	245
37.80833	242
37.81667	240
37.82500	239
37.83333	237
37.84167	236
37.85000	235
37.85833	233
37.86667	233
37.87500	233
37.88333	234
37.89167	234
37.90000	233
37.90833	230
37.91667	226
37.92500	223
37.93333	222
37.94167	223
37.95000	225
37.95833	230
37.96667	234
37.97500	237
37.98333	238
37.99167	236
38.00000	233
38.00833	229
38.01667	226
38.02500	224
38.03333	224
38.04167	226
38.05000	228
38.05833	231
38.06667	232
38.07500	232
38.08333	231
38.09167	228
38.10000	226
38.10833	224
38.11667	224
38.12500	224
38.13333	225
38.14167	227
38.15000	228
38.15833	228
38.16667	227
38.17500	227
38.18333	227
38.19167	229
38.20000	233
38.20833	236
38.21667	237
38.22500	236
38.23333	232
38.24167	228
38.25000	225
38.25833	223
38.26667	224
38.27500	228
38.28333	233
38.29167	238
38.30000	242
38.30833	244
38.31667	246
38.32500	248
38.33333	250
38.34167	252
38.35000	254
38.35833	255
38.36667	256
38.37500	255
38.38333	254
38.39167	253
38.40000	253
38.40833	253
38.41667	255
38.42500	257
38.43333	259
38.44167	260
38.45000	261
38.45833	261
38.46667	262
38.47500	264
38.48333	267
38.49167	271
38.50000	274
38.50833	277
38.51667	278
38.52500	280
38.53333	282
38.54167	286
38.55000	290
38.55833	296
38.56667	300
38.57500	302
38.58333	303
38.59167	304
38.60000	306
38.60833	309
38.61667	311
38.62500	314
38.63333	314
38.64167	314
38.65000	313
38.65833	313
38.66667	314
38.67500	316
38.68333	319
38.69167	322
38.70000	325
38.70833	329
38.71667	333
38.72500	339
38.73333	345
38.74167	351
38.75000	356
38.75833	361
38.76667	364
38.77500	365
38.78333	365
38.79167	365
38.80000	365
38.80833	368
38.81667	373
38.82500	379
38.83333	386
38.84167	392
38.85000	395
38.85833	396
38.86667	396
38.87500	398
38.88333	400
38.89167	404
38.90000	407
38.90833	410
38.91667	412
38.92500	415
38.93333	418
38.94167	421
38.95000	424
38.95833	426
38.96667	429
38.97500	432
38.98333	436
38.99167	442
39.00000	448
39.00833	454
39.01667	459
39.02500	462
39.03333	465
39.04167	466
39.05000	468
39.05833	472
39.06667	475
39.07500	477
39.08333	478
39.09167	477
39.10000	475
39.10833	473
39.11667	473
39.12500	475
39.13333	478
39.14167	483
39.15000	487
39.15833	491
39.16667	494
39.17500	495
39.18333	495
39.19167	495
39.20000	497
39.20833	500
39.21667	504
39.22500	508
39.23333	511
39.24167	513
39.25000	513
39.25833	514
39.26667	515
39.27500	517
39.28333	520
39.29167	522
39.30000	524
39.30833	524
39.31667	525
39.32500	527
39.33333	529
39.34167	531
39.35000	532
39.35833	531
39.36667	530
39.37500	531
39.38333	533
39.39167	536
39.40000	540
39.40833	543
39.41667	545
39.42500	547
39.43333	548
39.44167	549
39.45000	549
39.45833	547
39.46667	545
39.47500	543
39.48333	540
39.49167	539
39.50000	541
39.50833	545
39.51667	550
39.52500	554
39.53333	556
39.54167	555
39.55000	553
39.55833	549
39.56667	547
39.57500	546
39.58333	548
39.59167	550
39.60000	552
39.60833	553
39.61667	555
39.62500	557
39.63333	560
39.64167	563
39.65000	565
39.65833	565
39.66667	564
39.67500	561
39.68333	558
39.69167	556
39.70000	554
39.70833	554
39.71667	555
39.72500	557
39.73333	560
39.74167	563
39.75000	564
39.75833	562
39.76667	558
39.77500	553
39.78333	548
39.79167	546
39.80000	546
39.80833	546
39.81667	547
39.82500	548
39.83333	550
39.84167	552
39.85000	553
39.85833	555
39.86667	554
39.87500	552
39.88333	550
39.89167	549
39.90000	549
39.90833	548
39.91667	546
39.92500	543
39.93333	540
39.94167	538
39.95000	538
39.95833	539
39.96667	541
39.97500	543
39.98333	544
39.99167	545
40.00000	546
40.00833	546
40.01667	546
40.02500	545
40.03333	543
40.04167	542
40.05000	541
40.05833	541
40.06667	543
40.07500	547
40.08333	551
40.09167	555
40.10000	557
40.10833	556
40.11667	552
40.12500	547
40.13333	543
40.14167	540
40.15000	539
40.15833	539
40.16667	539
40.17500	541
40.18333	542
40.19167	544
40.20000	545
40.20833	548
40.21667	551
40.22500	555
40.23333	559
40.24167	565
40.25000	570
40.25833	575
40.26667	578
40.27500	580
40.28333	579
40.29167	577
40.30000	575
40.30833	573
40.31667	572
40.32500	572
40.33333	573
40.34167	575
40.35000	580
40.35833	585
40.36667	592
40.37500	600
40.38333	607
40.39167	614
40.40000	620
40.40833	625
40.41667	630
40.42500	636
40.43333	646
40.44167	657
40.45000	669
40.45833	683
40.46667	696
40.47500	708
40.48333	721
40.49167	736
40.50000	753
40.50833	771
40.51667	790
40.52500	809
40.53333	829
40.54167	849
40.55000	869
40.55833	891
40.56667	914
40.57500	938
40.58333	964
40.59167	992
40.60000	1023
40.60833	1055
40.61667	1091
40.62500	1127
40.63333	1165
40.64167	1205
40.65000	1247
40.65833	1292
40.66667	1341
40.67500	1396
40.68333	1451
40.69167	1508
40.70000	1564
40.70833	1620
40.71667	1679
40.72500	1741
40.73333	1813
40.74167	1889
40.75000	1968
40.75833	2050
40.76667	2132
40.77500	2219
40.78333	2306
40.79167	2400
40.80000	2498
40.80833	2600
40.81667	2708
40.82500	2817
40.83333	2934
40.84167	3053
40.85000	3177
40.85833	3304
40.86667	3433
40.87500	3568
40.88333	3705
40.89167	3848
40.90000	3995
40.90833	4145
40.91667	4304
40.92500	4464
40.93333	4634
40.94167	4808
40.95000	4987
40.95833	5173
40.96667	5359
40.97500	5554
40.98333	5749
40.99167	5949
41.00000	6154
41.00833	6362
41.01667	6581
41.02500	6803
41.03333	7039
41.04167	7278
41.05000	7523
41.05833	7773
41.06667	8020
41.07500	8275
41.08333	8527
41.09167	8787
41.10000	9051
41.10833	9318
41.11667	9595
41.12500	9870
41.13333	10153
41.14167	10436
41.15000	10721
41.15833	11012
41.16667	11300
41.17500	11598
41.18333	11894
41.19167	12196
41.20000	12501
41.20833	12804
41.21667	13114
41.22500	13418
41.23333	13728
41.24167	14036
41.25000	14344
41.25833	14656
41.26667	14963
41.27500	15276
41.28333	15584
41.29167	15894
41.30000	16203
41.30833	16504
41.31667	16807
41.32500	17098
41.33333	17389
41.34167	17672
41.35000	17951
41.35833	18232
41.36667	18508
41.37500	18790
41.38333	19064
41.39167	19335
41.40000	19600
41.40833	19854
41.41667	20105
41.42500	20344
41.43333	20582
41.44167	20814
41.45000	21039
41.45833	21262
41.46667	21472
41.47500	21678
41.48333	21870
41.49167	22054
41.50000	22229
41.50833	22394
41.51667	22555
41.52500	22704
41.53333	22847
41.54167	22982
41.55000	23109
41.55833	23231
41.56667	23341
41.57500	23444
41.58333	23535
41.59167	23614
41.60000	23682
41.60833	23738
41.61667	23787
41.62500	23826
41.63333	23859
41.64167	23883
41.65000	23898
41.65833	23903
41.66667	23897
41.67500	23880
41.68333	23854
41.69167	23819
41.70000	23777
41.70833	23727
41.71667	23667
41.72500	23598
41.73333	23517
41.74167	23427
41.75000	23328
41.75833	23220
41.76667	23105
41.77500	22978
41.78333	22846
41.79167	22704
41.80000	22556
41.80833	22402
41.81667	22239
41.82500	22070
41.83333	21890
41.84167	21703
41.85000	21510
41.85833	21310
41.86667	21107
41.87500	20895
41.88333	20681
41.89167	20457
41.90000	20228
41.90833	19994
41.91667	19750
41.92500	19506
41.93333	19250
41.94167	18992
41.95000	18729
41.95833	18460
41.96667	18194
41.97500	17920
41.98333	17650
41.99167	17374
42.00000	17095
42.00833	16815
42.01667	16526
42.02500	16241
42.03333	15948
42.04167	15657
42.05000	15366
42.05833	15070
42.06667	14780
42.07500	14482
42.08333	14190
42.09167	13896
42.10000	13603
42.10833	13315
42.11667	13023
42.12500	12738
42.13333	12449
42.14167	12163
42.15000	11879
42.15833	11593
42.16667	11314
42.17500	11029
42.18333	10752
42.19167	10476
42.20000	10204
42.20833	9940
42.21667	9674
42.22500	9418
42.23333	9160
42.24167	8908
42.25000	8659
42.25833	8411
42.26667	8171
42.27500	7931
42.28333	7701
42.29167	7473
42.30000	7251
42.30833	7035
42.31667	6820
42.32500	6614
42.33333	6407
42.34167	6205
42.35000	6007
42.35833	5810
42.36667	5622
42.37500	5437
42.38333	5261
42.39167	5092
42.40000	4928
42.40833	4770
42.41667	4614
42.42500	4464
42.43333	4313
42.44167	4165
42.45000	4021
42.45833	3880
42.46667	3746
42.47500	3615
42.48333	3491
42.49167	3370
42.50000	3252
42.50833	3140
42.51667	3028
42.52500	2924
42.53333	2822
42.54167	2726
42.55000	2634
42.55833	2543
42.56667	2456
42.57500	2369
42.58333	2286
42.59167	2206
42.60000	2128
42.60833	2056
42.61667	1987
42.62500	1923
42.63333	1862
42.64167	1804
42.65000	1747
42.65833	1691
42.66667	1636
42.67500	1578
42.68333	1524
42.69167	1471
42.70000	1421
42.70833	1374
42.71667	1330
42.72500	1288
42.73333	1247
42.74167	1209
42.75000	1174
42.75833	1141
42.76667	1110
42.77500	1079
42.78333	1050
42.79167	1021
42.80000	993
42.80833	965
42.81667	936
42.82500	909
42.83333	884
42.84167	860
42.85000	839
42.85833	820
42.86667	800
42.87500	778
42.88333	757
42.89167	736
42.90000	716
42.90833	700
42.91667	686
42.92500	674
42.93333	662
42.94167	651
42.95000	639
42.95833	626
42.96667	612
42.97500	597
42.98333	582
42.99167	567
43.00000	554
43.00833	544
43.01667	536
43.02500	529
43.03333	524
43.04167	519
43.05000	515
43.05833	511
43.06667	506
43.07500	499
43.08333	492
43.09167	483
43.10000	474
43.10833	464
43.11667	455
43.12500	447
43.13333	440
43.14167	434
43.15000	429
43.15833	426
43.16667	422
43.17500	417
43.18333	413
43.19167	408
43.20000	404
43.20833	401
43.21667	400
43.22500	400
43.23333	399
43.24167	395
43.25000	389
43.25833	381
43.26667	372
43.27500	364
43.28333	357
43.29167	352
43.30000	347
43.30833	342
43.31667	337
43.32500	334
43.33333	332
43.34167	332
43.35000	333
43.35833	332
43.36667	329
43.37500	325
43.38333	321
43.39167	318
43.40000	316
43.40833	316
43.41667	315
43.42500	313
43.43333	309
43.44167	306
43.45000	303
43.45833	301
43.46667	299
43.47500	299
43.48333	298
43.49167	294
43.50000	289
43.50833	283
43.51667	279
43.52500	277
43.53333	277
43.54167	279
43.55000	280
43.55833	280
43.56667	279
43.57500	276
43.58333	273
43.59167	270
43.60000	268
43.60833	267
43.61667	267
43.62500	266
43.63333	263
43.64167	260
43.65000	257
43.65833	255
43.66667	253
43.67500	253
43.68333	254
43.69167	256
43.70000	257
43.70833	257
43.71667	255
43.72500	252
43.73333	249
43.74167	246
43.75000	245
43.75833	246
43.76667	247
43.77500	247
43.78333	246
43.79167	246
43.80000	246
43.80833	246
43.81667	246
43.82500	246
43.83333	244
43.84167	242
43.85000	239
43.85833	236
43.86667	234
43.87500	234
43.88333	235
43.89167	238
43.90000	241
43.90833	244
43.91667	247
43.92500	249
43.93333	249
43.94167	249
43.95000	247
43.95833	246
43.96667	245
43.97500	245
43.98333	245
43.99167	246
44.00000	247
44.00833	246
44.01667	243
44.02500	240
44.03333	238
44.04167	237
44.05000	237
44.05833	240
44.06667	243
44.07500	246
44.08333	247
44.09167	248
44.10000	248
44.10833	247
44.11667	246
44.12500	245
44.13333	246
44.14167	248
44.15000	250
44.15833	251
44.16667	250
44.17500	250
44.18333	249
44.19167	249
44.20000	250
44.20833	251
44.21667	253
44.22500	255
44.23333	257
44.24167	259
44.25000	259
44.25833	257
44.26667	256
44.27500	256
44.28333	258
44.29167	259
44.30000	259
44.30833	260
44.31667	261
44.32500	263
44.33333	265
44.34167	265
44.35000	266
44.35833	268
44.36667	270
44.37500	272
44.38333	273
44.39167	273
44.40000	271
44.40833	268
44.41667	266
44.42500	263
44.43333	261
44.44167	259
44.45000	257
44.45833	257
44.46667	258
44.47500	262
44.48333	266
44.49167	268
44.50000	269
44.50833	268
44.51667	268
44.52500	268
44.53333	269
44.54167	270
44.55000	271
44.55833	270
44.56667	268
44.57500	266
44.58333	265
44.59167	266
44.60000	268
44.60833	271
44.61667	273
44.62500	275
44.63333	274
44.64167	272
44.65000	270
44.65833	266
44.66667	264
44.67500	264
44.68333	265
44.69167	267
44.70000	270
44.70833	272
44.71667	275
44.72500	277
44.73333	277
44.74167	277
44.75000	276
44.75833	275
44.76667	276
44.77500	280
44.78333	285
44.79167	292
44.80000	299
44.80833	303
44.81667	303
44.82500	302
44.83333	300
44.84167	298
44.85000	296
44.85833	296
44.86667	297
44.87500	300
44.88333	304
44.89167	308
44.90000	313
44.90833	317
44.91667	319
44.92500	320
44.93333	319
44.94167	316
44.95000	314
44.95833	312
44.96667	313
44.97500	317
44.98333	323
44.99167	328
45.00000	333
45.00833	336
45.01667	338
45.02500	338
45.03333	339
45.04167	340
45.05000	341
45.05833	342
45.06667	343
45.07500	343
45.08333	344
45.09167	345
45.10000	346
45.10833	349
45.11667	355
45.12500	361
45.13333	368
45.14167	374
45.15000	378
45.15833	379
45.16667	380
45.17500	381
45.18333	381
45.19167	378
45.20000	374
45.20833	371
45.21667	370
45.22500	373
45.23333	379
45.24167	386
45.25000	394
45.25833	400
45.26667	405
45.27500	407
45.28333	407
45.29167	406
45.30000	405
45.30833	404
45.31667	405
45.32500	408
45.33333	413
45.34167	419
45.35000	425
45.35833	432
45.36667	436
45.37500	438
45.38333	438
45.39167	436
45.40000	434
45.40833	434
45.41667	435
45.42500	438
45.43333	443
45.44167	447
45.45000	451
45.45833	455
45.46667	456
45.47500	455
45.48333	452
45.49167	449
45.50000	447
45.50833	448
45.51667	450
45.52500	453
45.53333	458
45.54167	463
45.55000	467
45.55833	468
45.56667	467
45.57500	465
45.58333	463
45.59167	463
45.60000	466
45.60833	469
45.61667	473
45.62500	475
45.63333	476
45.64167	476
45.65000	474
45.65833	471
45.66667	468
45.67500	466
45.68333	464
45.69167	462
45.70000	462
45.70833	463
45.71667	465
45.72500	466
45.73333	466
45.74167	465
45.75000	464
45.75833	462
45.76667	462
45.77500	463
45.78333	463
45.79167	464
45.80000	463
45.80833	461
45.81667	457
45.82500	453
45.83333	451
45.84167	450
45.85000	449
45.85833	446
45.86667	444
45.87500	443
45.88333	442
45.89167	442
45.90000	441
45.90833	440
45.91667	438
45.92500	435
45.93333	431
45.94167	427
45.95000	424
45.95833	421
45.96667	419
45.97500	417
45.98333	415
45.99167	414
46.00000	413
46.00833	412
46.01667	409
46.02500	404
46.03333	399
46.04167	394
46.05000	391
46.05833	391
46.06667	390
46.07500	388
46.08333	384
46.09167	378
46.10000	372
46.10833	367
46.11667	364
46.12500	363
46.13333	362
46.14167	361
46.15000	359
46.15833	357
46.16667	355
46.17500	354
46.18333	352
46.19167	349
46.20000	343
46.20833	336
46.21667	328
46.22500	320
46.23333	312
46.24167	306
46.25000	301
46.25833	298
46.26667	296
46.27500	294
46.28333	292
46.29167	289
46.30000	285
46.30833	282
46.31667	281
46.32500	280
46.33333	281
46.34167	281
46.35000	281
46.35833	279
46.36667	275
46.37500	270
46.38333	264
46.39167	258
46.40000	251
46.40833	246
46.41667	241
46.42500	238
46.43333	235
46.44167	232
46.45000	229
46.45833	225
46.46667	221
46.47500	217
46.48333	214
46.49167	211
46.50000	209
46.50833	207
46.51667	206
46.52500	205
46.53333	203
46.54167	200
46.55000	197
46.55833	193
46.56667	189
46.57500	185
46.58333	182
46.59167	179
46.60000	176
46.60833	172
46.61667	169
46.62500	165
46.63333	160
46.64167	157
46.65000	153
46.65833	150
46.66667	148
46.67500	145
46.68333	142
46.69167	138
46.70000	135
46.70833	132
46.71667	131
46.72500	130
46.73333	128
46.74167	124
46.75000	119
46.75833	114
46.76667	110
46.77500	108
46.78333	108
46.79167	108
46.80000	107
46.80833	105
46.81667	102
46.82500	98
46.83333	95
46.84167	93
46.85000	95
46.85833	98
46.86667	101
46.87500	100
46.88333	97
46.89167	90
46.90000	82
46.90833	76
46.91667	74
46.92500	75
46.93333	78
46.94167	80
46.95000	80
46.95833	78
46.96667	75
46.97500	74
46.98333	74
46.99167	74
47.00000	74
47.00833	73
47.01667	71
47.02500	68
47.03333	64
47.04167	61
47.05000	58
47.05833	58
47.06667	58
47.07500	59
47.08333	60
47.09167	60
47.10000	61
47.10833	62
47.11667	63
47.12500	64
47.13333	62
47.14167	59
47.15000	56
47.15833	52
47.16667	51
47.17500	51
47.18333	52
47.19167	51
47.20000	49
47.20833	47
47.21667	46
47.22500	47
47.23333	48
47.24167	49
47.25000	48
47.25833	45
47.26667	43
47.27500	43
47.28333	44
47.29167	45
47.30000	46
47.30833	47
47.31667	47
47.32500	48
47.33333	50
47.34167	51
47.35000	51
47.35833	50
47.36667	49
47.37500	48
47.38333	48
47.39167	47
47.40000	45
47.40833	43
47.41667	43
47.42500	45
47.43333	47
47.44167	51
47.45000	54
47.45833	58
47.46667	61
47.47500	63
47.48333	65
47.49167	65
47.50000	65
47.50833	64
47.51667	63
47.52500	62
47.53333	62
47.54167	63
47.55000	65
47.55833	66
47.56667	68
47.57500	71
47.58333	74
47.59167	78
47.60000	83
47.60833	87
47.61667	90
47.62500	93
47.63333	94
47.64167	95
47.65000	95
47.65833	95
47.66667	96
47.67500	98
47.68333	102
47.69167	105
47.70000	108
47.70833	111
47.71667	112
47.72500	114
47.73333	117
47.74167	121
47.75000	125
47.75833	130
47.76667	133
47.77500	136
47.78333	138
47.79167	140
47.80000	141
47.80833	144
47.81667	147
47.82500	151
47.83333	156
47.84167	160
47.85000	164
47.85833	168
47.86667	171
47.87500	176
47.88333	181
47.89167	187
47.90000	193
47.90833	200
47.91667	205
47.92500	211
47.93333	218
47.94167	225
47.95000	232
47.95833	238
47.96667	241
47.97500	240
47.98333	237
47.99167	235
48.00000	234
48.00833	237
48.01667	242
48.02500	249
48.03333	256
48.04167	263
48.05000	269
48.05833	274
48.06667	279
48.07500	285
48.08333	290
48.09167	296
48.10000	300
48.10833	303
48.11667	305
48.12500	306
48.13333	309
48.14167	312
48.15000	317
48.15833	323
48.16667	329
48.17500	334
48.18333	338
48.19167	340
48.20000	342
48.20833	345
48.21667	349
48.22500	354
48.23333	359
48.24167	364
48.25000	368
48.25833	372
48.26667	374
48.27500	375
48.28333	375
48.29167	375
48.30000	375
48.30833	375
48.31667	375
48.32500	375
48.33333	376
48.34167	379
48.35000	384
48.35833	390
48.36667	397
48.37500	403
48.38333	408
48.39167	412
48.40000	416
48.40833	419
48.41667	421
48.42500	424
48.43333	427
48.44167	429
48.45000	431
48.45833	432
48.46667	432
48.47500	433
48.48333	434
48.49167	438
48.50000	442
48.50833	446
48.51667	450
48.52500	451
48.53333	449
48.54167	445
48.55000	440
48.55833	435
48.56667	431
48.57500	430
48.58333	431
48.59167	432
48.60000	433
48.60833	432
48.61667	430
48.62500	428
48.63333	425
48.64167	423
48.65000	422
48.65833	422
48.66667	423
48.67500	424
48.68333	425
48.69167	426
48.70000	427
48.70833	426
48.71667	425
48.72500	423
48.73333	422
48.74167	420
48.75000	418
48.75833	417
48.76667	414
48.77500	411
48.78333	407
48.79167	402
48.80000	398
48.80833	394
48.81667	391
48.82500	388
48.83333	386
48.84167	384
48.85000	382
48.85833	380
48.86667	379
48.87500	378
48.88333	377
48.89167	378
48.90000	378
48.90833	379
48.91667	378
48.92500	377
48.93333	374
48.94167	369
48.95000	364
48.95833	359
48.96667	354
48.97500	351
48.98333	347
48.99167	343
49.00000	337
49.00833	331
49.01667	324
49.02500	318
49.03333	313
49.04167	309
49.05000	306
49.05833	304
49.06667	302
49.07500	300
49.08333	298
49.09167	295
49.10000	292
49.10833	289
49.11667	285
49.12500	281
49.13333	278
49.14167	275
49.15000	271
49.15833	268
49.16667	265
49.17500	261
49.18333	258
49.19167	256
49.20000	253
49.20833	251
49.21667	250
49.22500	248
49.23333	246
49.24167	243
49.25000	240
49.25833	237
49.26667	233
49.27500	230
49.28333	226
49.29167	221
49.30000	216
49.30833	212
49.31667	209
49.32500	207
49.33333	204
49.34167	200
49.35000	195
49.35833	191
49.36667	189
49.37500	188
49.38333	187
49.39167	187
49.40000	187
49.40833	186
49.41667	186
49.42500	186
49.43333	185
49.44167	183
49.45000	180
49.45833	176
49.46667	173
49.47500	169
49.48333	164
49.49167	159
49.50000	155
49.50833	152
49.51667	150
49.52500	150
49.53333	149
49.54167	148
49.55000	147
49.55833	145
49.56667	143
49.57500	141
49.58333	138
49.59167	136
49.60000	134
49.60833	132
49.61667	128
49.62500	124
49.63333	119
49.64167	115
49.65000	111
49.65833	109
49.66667	106
49.67500	105
49.68333	104
49.69167	103
49.70000	102
49.70833	102
49.71667	102
49.72500	102
49.73333	101
49.74167	100
49.75000	98
49.75833	98
49.76667	97
49.77500	97
49.78333	96
49.79167	96
49.80000	95
49.80833	93
49.81667	90
49.82500	87
49.83333	84
49.84167	81
49.85000	79
49.85833	78
49.86667	78
49.87500	77
49.88333	76
49.89167	74
49.90000	71
49.90833	68
49.91667	64
49.92500	61
49.93333	59
49.94167	60
49.95000	62
49.95833	63
49.96667	64
49.97500	63
49.98333	61
49.99167	57
50.00000	54
50.00833	49
50.01667	44
50.02500	39
50.03333	35
50.04167	31
50.05000	29
50.05833	28
50.06667	28
50.07500	28
50.08333	27
50.09167	26
50.10000	27
50.10833	29
50.11667	32
50.12500	34
50.13333	37
50.14167	39
50.15000	42
50.15833	45
50.16667	47
50.17500	48
50.18333	47
50.19167	46
50.20000	42
50.20833	38
50.21667	35
50.22500	32
50.23333	30
50.24167	28
50.25000	27
50.25833	25
50.26667	23
50.27500	22
50.28333	21
50.29167	21
50.30000	21
50.30833	20
50.31667	18
50.32500	15
50.33333	12
50.34167	9
50.35000	8
50.35833	9
50.36667	11
50.37500	12
50.38333	14
50.39167	16
50.40000	18
50.40833	19
50.41667	19
50.42500	18
50.43333	17
50.44167	15
50.45000	13
50.45833	12
50.46667	11
50.47500	10
50.48333	8
50.49167	7
50.50000	7
50.50833	7
50.51667	5
50.52500	3
50.53333	2
50.54167	2
50.55000	2
50.55833	4
50.56667	5
50.57500	5
50.58333	4
50.59167	3
50.60000	1
50.60833	0
50.61667	-1
50.62500	-1
50.63333	-2
50.64167	-3
50.65000	-4
50.65833	-6
50.66667	-6
50.67500	-5
50.68333	-3
50.69167	-1
50.70000	-0
50.70833	1
50.71667	3
50.72500	5
50.73333	6
50.74167	6
50.75000	5
50.75833	3
50.76667	3
50.77500	5
50.78333	7
50.79167	8
50.80000	6
50.80833	2
50.81667	-4
50.82500	-8
50.83333	-11
50.84167	-12
50.85000	-15
50.85833	-18
50.86667	-22
50.87500	-26
50.88333	-29
50.89167	-29
50.90000	-27
50.90833	-25
50.91667	-23
50.92500	-23
50.93333	-23
50.94167	-24
50.95000	-25
50.95833	-24
50.96667	-23
50.97500	-22
50.98333	-20
50.99167	-19
51.00000	-18
51.00833	-18
51.01667	-17
51.02500	-16
51.03333	-16
51.04167	-15
51.05000	-15
51.05833	-14
51.06667	-12
51.07500	-11
51.08333	-10
51.09167	-11
51.10000	-12
51.10833	-14
51.11667	-16
51.12500	-18
51.13333	-20
51.14167	-22
51.15000	-24
51.15833	-26
51.16667	-27
51.17500	-28
51.18333	-28
51.19167	-25
51.20000	-21
51.20833	-16
51.21667	-12
51.22500	-10
51.23333	-10
51.24167	-12
51.25000	-14
51.25833	-15
51.26667	-17
51.27500	-18
51.28333	-20
51.29167	-22
51.30000	-23
51.30833	-24
51.31667	-25
51.32500	-26
51.33333	-26
51.34167	-28
51.35000	-31
51.35833	-35
51.36667	-38
51.37500	-41
51.38333	-42
51.39167	-42
51.40000	-41
51.40833	-41
51.41667	-42
51.42500	-43
51.43333	-43
51.44167	-40
51.45000	-35
51.45833	-29
51.46667	-24
51.47500	-22
51.48333	-22
51.49167	-24
51.50000	-25
51.50833	-26
51.51667	-27
51.52500	-27
51.53333	-29
51.54167	-30
51.55000	-32
51.55833	-33
51.56667	-34
51.57500	-35
51.58333	-36
51.59167	-39
51.60000	-42
51.60833	-44
51.61667	-43
51.62500	-41
51.63333	-38
51.64167	-35
51.65000	-34
51.65833	-34
51.66667	-34
51.67500	-36
51.68333	-38
51.69167	-40
51.70000	-41
51.70833	-42
51.71667	-42
51.72500	-41
51.73333	-41
51.74167	-41
51.75000	-42
51.75833	-43
51.76667	-44
51.77500	-45
51.78333	-45
51.79167	-45
51.80000	-44
51.80833	-42
51.81667	-39
51.82500	-37
51.83333	-35
51.84167	-34
51.85000	-33
51.85833	-32
51.86667	-31
51.87500	-31
51.88333	-33
51.89167	-37
51.90000	-42
51.90833	-45
51.91667	-46
51.92500	-46
51.93333	-47
51.94167	-48
51.95000	-51
51.95833	-53
51.96667	-55
51.97500	-55
51.98333	-54
51.99167	-52
52.00000	-50
52.00833	-48
52.01667	-46
52.02500	-44
52.03333	-44
52.04167	-45
52.05000	-48
52.05833	-51
52.06667	-53
52.07500	-55
52.08333	-55
52.09167	-55
52.10000	-54
52.10833	-54
52.11667	-53
52.12500	-53
52.13333	-53
52.14167	-53
52.15000	-54
52.15833	-55
52.16667	-56
52.17500	-56
52.18333	-55
52.19167	-54
52.20000	-53
52.20833	-52
52.21667	-49
52.22500	-47
52.23333	-45
52.24167	-45
52.25000	-47
52.25833	-49
52.26667	-51
52.27500	-50
52.28333	-49
52.29167	-47
52.30000	-46
52.30833	-44
52.31667	-41
52.32500	-39
52.33333	-39
52.34167	-40
52.35000	-43
52.35833	-49
52.36667	-54
52.37500	-56
52.38333	-57
52.39167	-55
52.40000	-52
52.40833	-50
52.41667	-49
52.42500	-48
52.43333	-48
52.44167	-49
52.45000	-50
52.45833	-51
52.46667	-52
52.47500	-52
52.48333	-51
52.49167	-49
52.50000	-47
52.50833	-47
52.51667	-49
52.52500	-51
52.53333	-54
52.54167	-56
52.55000	-57
52.55833	-57
52.56667	-57
52.57500	-58
52.58333	-58
52.59167	-58
52.60000	-58
52.60833	-57
52.61667	-57
52.62500	-58
52.63333	-59
52.64167	-60
52.65000	-59
52.65833	-57
52.66667	-56
52.67500	-57
52.68333	-59
52.69167	-63
52.70000	-67
52.70833	-70
52.71667	-71
52.72500	-71
52.73333	-71
52.74167	-71
52.75000	-71
52.75833	-70
52.76667	-70
52.77500	-70
52.78333	-71
52.79167	-71
52.80000	-72
52.80833	-73
52.81667	-74
52.82500	-76
52.83333	-77
52.84167	-79
52.85000	-79
52.85833	-78
52.86667	-77
52.87500	-78
52.88333	-80
52.89167	-81
52.90000	-81
52.90833	-79
52.91667	-77
52.92500	-76
52.93333	-75
52.94167	-74
52.95000	-74
52.95833	-72
52.96667	-71
52.97500	-71
52.98333	-73
52.99167	-76
53.00000	-80
53.00833	-82
53.01667	-82
53.02500	-80
53.03333	-77
53.04167	-73
53.05000	-71
53.05833	-71
53.06667	-71
53.07500	-72
53.08333	-71
53.09167	-70
53.10000	-69
53.10833	-70
53.11667	-72
53.12500	-75
53.13333	-78
53.14167	-79
53.15000	-77
53.15833	-73
53.16667	-69
53.17500	-64
53.18333	-61
53.19167	-59
53.20000	-59
53.20833	-62
53.21667	-65
53.22500	-69
53.23333	-72
53.24167	-74
53.25000	-75
53.25833	-74
53.26667	-73
53.27500	-73
53.28333	-74
53.29167	-75
53.30000	-77
53.30833	-78
53.31667	-79
53.32500	-78
53.33333	-77
53.34167	-76
53.35000	-76
53.35833	-76
53.36667	-76
53.37500	-78
53.38333	-78
53.39167	-77
53.40000	-75
53.40833	-72
53.41667	-69
53.42500	-68
53.43333	-70
53.44167	-74
53.45000	-75
53.45833	-76
53.46667	-75
53.47500	-75
53.48333	-74
53.49167	-74
53.50000	-74
53.50833	-73
53.51667	-70
53.52500	-67
53.53333	-65
53.54167	-65
53.55000	-68
53.55833	-71
53.56667	-72
53.57500	-72
53.58333	-69
53.59167	-65
53.60000	-61
53.60833	-57
53.61667	-53
53.62500	-50
53.63333	-49
53.64167	-50
53.65000	-51
53.65833	-52
53.66667	-53
53.67500	-51
53.68333	-48
53.69167	-45
53.70000	-42
53.70833	-40
53.71667	-37
53.72500	-35
53.73333	-31
53.74167	-27
53.75000	-22
53.75833	-18
53.76667	-16
53.77500	-15
53.78333	-16
53.79167	-17
53.80000	-17
53.80833	-15
53.81667	-12
53.82500	-8
53.83333	-4
53.84167	2
53.85000	7
53.85833	13
53.86667	18
53.87500	22
53.88333	26
53.89167	30
53.90000	35
53.90833	39
53.91667	45
53.92500	50
53.93333	57
53.94167	64
53.95000	72
53.95833	81
53.96667	90
53.97500	100
53.98333	110
53.99167	122
54.00000	136
54.00833	148
54.01667	160
54.02500	172
54.03333	185
54.04167	199
54.05000	212
54.05833	226
54.06667	238
54.07500	250
54.08333	263
54.09167	279
54.10000	296
54.10833	316
54.11667	336
54.12500	356
54.13333	375
54.14167	393
54.15000	410
54.15833	428
54.16667	446
54.17500	467
54.18333	489
54.19167	510
54.20000	533
54.20833	556
54.21667	581
54.22500	608
54.23333	637
54.24167	669
54.25000	702
54.25833	737
54.26667	770
54.27500	804
54.28333	837
54.29167	870
54.30000	904
54.30833	938
54.31667	975
54.32500	1012
54.33333	1050
54.34167	1089
54.35000	1129
54.35833	1171
54.36667	1215
54.37500	1261
54.38333	1307
54.39167	1353
54.40000	1399
54.40833	1447
54.41667	1498
54.42500	1551
54.43333	1609
54.44167	1668
54.45000	1727
54.45833	1787
54.46667	1846
54.47500	1905
54.48333	1963
54.49167	2023
54.50000	2085
54.50833	2148
54.51667	2216
54.52500	2284
54.53333	2354
54.54167	2426
54.55000	2498
54.55833	2571
54.56667	2645
54.57500	2721
54.58333	2796
54.59167	2872
54.60000	2948
54.60833	3025
54.61667	3105
54.62500	3187
54.63333	3273
54.64167	3359
54.65000	3447
54.65833	3536
54.66667	3625
54.67500	3718
54.68333	3811
54.69167	3906
54.70000	4003
54.70833	4100
54.71667	4199
54.72500	4296
54.73333	4394
54.74167	4491
54.75000	4588
54.75833	4687
54.76667	4784
54.77500	4889
54.78333	5004
54.79167	5118
54.80000	5227
54.80833	5330
54.81667	5436
54.82500	5548
54.83333	5662
54.84167	5771
54.85000	5878
54.85833	5993
54.86667	6112
54.87500	6225
54.88333	6329
54.89167	6434
54.90000	6555
54.90833	6682
54.91667	6805
54.92500	6924
54.93333	7040
54.94167	7150
54.95000	7259
54.95833	7372
54.96667	7482
54.97500	7599
54.98333	7727
54.99167	7854
55.00000	7980
55.00833	8104
55.01667	8224
55.02500	8335
55.03333	8446
55.04167	8567
55.05000	8688
55.05833	8809
55.06667	8929
55.07500	9051
55.08333	9175
55.09167	9295
55.10000	9408
55.10833	9516
55.11667	9627
55.12500	9736
55.13333	9848
55.14167	9967
55.15000	10086
55.15833	10197
55.16667	10303
55.17500	10412
55.18333	10519
55.19167	10626
55.20000	10738
55.20833	10849
55.21667	10953
55.22500	11050
55.23333	11150
55.24167	11249
55.25000	11345
55.25833	11449
55.26667	11556
55.27500	11658
55.28333	11752
55.29167	11844
55.30000	11936
55.30833	12026
55.31667	12116
55.32500	12203
55.33333	12288
55.34167	12372
55.35000	12454
55.35833	12538
55.36667	12619
55.37500	12701
55.38333	12780
55.39167	12855
55.40000	12928
55.40833	12998
55.41667	13069
55.42500	13137
55.43333	13205
55.44167	13271
55.45000	13333
55.45833	13393
55.46667	13448
55.47500	13502
55.48333	13553
55.49167	13604
55.50000	13654
55.50833	13702
55.51667	13751
55.52500	13797
55.53333	13841
55.54167	13882
55.55000	13920
55.55833	13956
55.56667	13989
55.57500	14020
55.58333	14047
55.59167	14074
55.60000	14099
55.60833	14123
55.61667	14147
55.62500	14169
55.63333	14190
55.64167	14208
55.65000	14223
55.65833	14235
55.66667	14243
55.67500	14247
55.68333	14249
55.69167	14251
55.70000	14251
55.70833	14249
55.71667	14243
55.72500	14234
55.73333	14222
55.74167	14209
55.75000	14196
55.75833	14184
55.76667	14171
55.77500	14154
55.78333	14135
55.79167	14112
55.80000	14086
55.80833	14061
55.81667	14035
55.82500	14009
55.83333	13982
55.84167	13954
55.85000	13923
55.85833	13888
55.86667	13851
55.87500	13812
55.88333	13770
55.89167	13725
55.90000	13677
55.90833	13629
55.91667	13582
55.92500	13536
55.93333	13491
55.94167	13446
55.95000	13399
55.95833	13348
55.96667	13297
55.97500	13242
55.98333	13185
55.99167	13125
56.00000	13062
56.00833	13000
56.01667	12935
56.02500	12871
56.03333	12803
56.04167	12735
56.05000	12666
56.05833	12595
56.06667	12527
56.07500	12458
56.08333	12391
56.09167	12321
56.10000	12249
56.10833	12178
56.11667	12106
56.12500	12034
56.13333	11961
56.14167	11888
56.15000	11813
56.15833	11735
56.16667	11657
56.17500	11576
56.18333	11495
56.19167	11412
56.20000	11328
56.20833	11245
56.21667	11160
56.22500	11080
56.23333	11000
56.24167	10923
56.25000	10847
56.25833	10770
56.26667	10693
56.27500	10612
56.28333	10530
56.29167	10447
56.30000	10363
56.30833	10278
56.31667	10191
56.32500	10105
56.33333	10018
56.34167	9933
56.35000	9849
56.35833	9766
56.36667	9684
56.37500	9600
56.38333	9518
56.39167	9436
56.40000	9355
56.40833	9277
56.41667	9198
56.42500	9121
56.43333	9042
56.44167	8963
56.45000	8884
56.45833	8803
56.46667	8723
56.47500	8639
56.48333	8555
56.49167	8470
56.50000	8384
56.50833	8302
56.51667	8222
56.52500	8145
56.53333	8068
56.54167	7993
56.55000	7919
56.55833	7843
56.56667	7770
56.57500	7696
56.58333	7623
56.59167	7550
56.60000	7476
56.60833	7404
56.61667	7330
56.62500	7258
56.63333	7186
56.64167	7115
56.65000	7045
56.65833	6974
56.66667	6902
56.67500	6828
56.68333	6754
56.69167	6683
56.70000	6613
56.70833	6547
56.71667	6481
56.72500	6418
56.73333	6353
56.74167	6288
56.75000	6225
56.75833	6161
56.76667	6099
56.77500	6037
56.78333	5975
56.79167	5910
56.80000	5843
56.80833	5779
56.81667	5717
56.82500	5659
56.83333	5604
56.84167	5549
56.85000	5493
56.85833	5433
56.86667	5374
56.87500	5313
56.88333	5254
56.89167	5196
56.90000	5140
56.90833	5086
56.91667	5032
56.92500	4981
56.93333	4929
56.94167	4877
56.95000	4825
56.95833	4771
56.96667	4719
56.97500	4668
56.98333	4618
56.99167	4571
57.00000	4525
57.00833	4481
57.01667	4437
57.02500	4396
57.03333	4354
57.04167	4314
57.05000	4273
57.05833	4229
57.06667	4186
57.07500	4140
57.08333	4095
57.09167	4052
57.10000	4009
57.10833	3969
57.11667	3927
57.12500	3887
57.13333	3845
57.14167	3803
57.15000	3762
57.15833	3720
57.16667	3681
57.17500	3642
57.18333	3603
57.19167	3565
57.20000	3526
57.20833	3490
57.21667	3454
57.22500	3419
57.23333	3386
57.24167	3353
57.25000	3320
57.25833	3286
57.26667	3254
57.27500	3222
57.28333	3191
57.29167	3162
57.30000	3133
57.30833	3103
57.31667	3073
57.32500	3042
57.33333	3011
57.34167	2980
57.35000	2949
57.35833	2919
57.36667	2891
57.37500	2864
57.38333	2837
57.39167	2810
57.40000	2783
57.40833	2757
57.41667	2731
57.42500	2706
57.43333	2681
57.44167	2656
57.45000	2629
57.45833	2602
57.46667	2574
57.47500	2546
57.48333	2519
57.49167	2493
57.50000	2467
57.50833	2443
57.51667	2419
57.52500	2398
57.53333	2376
57.54167	2355
57.55000	2334
57.55833	2312
57.56667	2291
57.57500	2271
57.58333	2252
57.59167	2233
57.60000	2214
57.60833	2195
57.61667	2176
57.62500	2157
57.63333	2137
57.64167	2117
57.65000	2097
57.65833	2077
57.66667	2057
57.67500	2038
57.68333	2019
57.69167	2002
57.70000	1984
57.70833	1967
57.71667	1948
57.72500	1928
57.73333	1908
57.74167	1888
57.75000	1869
57.75833	1852
57.76667	1836
57.77500	1821
57.78333	1806
57.79167	1792
57.80000	1778
57.80833	1763
57.81667	1749
57.82500	1735
57.83333	1722
57.84167	1709
57.85000	1696
57.85833	1683
57.86667	1671
57.87500	1659
57.88333	1647
57.89167	1636
57.90000	1624
57.90833	1611
57.91667	1597
57.92500	1582
57.93333	1566
57.94167	1551
57.95000	1536
57.95833	1522
57.96667	1507
57.97500	1492
57.98333	1477
57.99167	1462
58.00000	1448
58.00833	1436
58.01667	1427
58.02500	1418
58.03333	1410
58.04167	1401
58.05000	1392
58.05833	1383
58.06667	1374
58.07500	1364
58.08333	1354
58.09167	1344
58.10000	1335
58.10833	1326
58.11667	1316
58.12500	1306
58.13333	1295
58.14167	1284
58.15000	1274
58.15833	1266
58.16667	1257
58.17500	1247
58.18333	1236
58.19167	1224
58.20000	1212
58.20833	1201
58.21667	1191
58.22500	1181
58.23333	1172
58.24167	1163
58.25000	1153
58.25833	1142
58.26667	1130
58.27500	1119
58.28333	1108
58.29167	1100
58.30000	1094
58.30833	1088
58.31667	1082
58.32500	1076
58.33333	1069
58.34167	1062
58.35000	1055
58.35833	1046
58.36667	1037
58.37500	1027
58.38333	1017
58.39167	1009
58.40000	1002
58.40833	996
58.41667	991
58.42500	986
58.43333	980
58.44167	972
58.45000	963
58.45833	953
58.46667	943
58.47500	933
58.48333	925
58.49167	920
58.50000	917
58.50833	915
58.51667	910
58.52500	905
58.53333	898
58.54167	890
58.55000	883
58.55833	876
58.56667	868
58.57500	859
58.58333	849
58.59167	841
58.60000	836
58.60833	831
58.61667	828
58.62500	825
58.63333	820
58.64167	814
58.65000	808
58.65833	802
58.66667	795
58.67500	789
58.68333	784
58.69167	778
58.70000	773
58.70833	769
58.71667	765
58.72500	761
58.73333	756
58.74167	751
58.75000	746
58.75833	741
58.76667	735
58.77500	728
58.78333	721
58.79167	715
58.80000	709
58.80833	705
58.81667	703
58.82500	701
58.83333	698
58.84167	695
58.85000	691
58.85833	686
58.86667	680
58.87500	674
58.88333	668
58.89167	660
58.90000	652
58.90833	646
58.91667	642
58.92500	639
58.93333	638
58.94167	638
58.95000	636
58.95833	633
58.96667	628
58.97500	622
58.98333	616
58.99167	611
59.00000	608
59.00833	606
59.01667	605
59.02500	603
59.03333	598
59.04167	593
59.05000	587
59.05833	583
59.06667	580
59.07500	578
59.08333	576
59.09167	574
59.10000	570
59.10833	566
59.11667	562
59.12500	559
59.13333	558
59.14167	556
59.15000	552
59.15833	545
59.16667	539
59.17500	534
59.18333	532
59.19167	531
59.20000	531
59.20833	530
59.21667	527
59.22500	522
59.23333	517
59.24167	511
59.25000	505
59.25833	500
59.26667	495
59.27500	491
59.28333	488
59.29167	485
59.30000	482
59.30833	480
59.31667	478
59.32500	476
59.33333	474
59.34167	471
59.35000	469
59.35833	467
59.36667	463
59.37500	458
59.38333	454
59.39167	449
59.40000	445
59.40833	442
59.41667	439
59.42500	436
59.43333	432
59.44167	428
59.45000	426
59.45833	425
59.46667	426
59.47500	428
59.48333	428
59.49167	426
59.50000	422
59.50833	418
59.51667	416
59.52500	415
59.53333	415
59.54167	415
59.55000	414
59.55833	411
59.56667	409
59.57500	406
59.58333	404
59.59167	401
59.60000	398
59.60833	395
59.61667	391
59.62500	388
59.63333	385
59.64167	382
59.65000	380
59.65833	377
59.66667	374
59.67500	371
59.68333	369
59.69167	369
59.70000	369
59.70833	369
59.71667	367
59.72500	364
59.73333	360
59.74167	357
59.75000	355
59.75833	354
59.76667	353
59.77500	352
59.78333	352
59.79167	350
59.80000	347
59.80833	342
59.81667	338
59.82500	335
59.83333	334
59.84167	333
59.85000	332
59.85833	328
59.86667	322
59.87500	316
59.88333	310
59.89167	305
59.90000	300
59.90833	296
59.91667	292
59.92500	289
59.93333	287
59.94167	285
59.95000	285
59.95833	286
59.96667	289
59.97500	293
59.98333	296
59.99167	296
60.00000	294
